# Supplementary material for: Construction of a Calibration Curve for Lycopene on a Liquid-Handling Platform—Wider Lessons for the Development of Automated Dilution Protocols
Source: ACS Synth Biol. 2024 Aug 3;13(8):2357–75. doi: 10.1021/acssynbio.4c00031 (PMC11334188; doi:10.1021/acssynbio.4c00031)
Supplement: Supplementary file 2 — sb4c00031_si_002.zip [file sb4c00031_si_002.zip]

Archive with 1,308 entries (811 files):
- AggregatedData/
- AggregatedData/.DS_Store
- __MACOSX/AggregatedData/._.DS_Store
- AggregatedData/Run090/
- AggregatedData/Run064/
- AggregatedData/Run063/
- AggregatedData/Run055/
- AggregatedData/Run062/
- AggregatedData/Run091/
- AggregatedData/Run078/
- AggregatedData/Run082/
- AggregatedData/Run076/
- AggregatedData/Run071/
- AggregatedData/Run085/
- AggregatedData/Run084/
- AggregatedData/Run070/
- AggregatedData/Run077/
- AggregatedData/Run083/
- AggregatedData/Run079/
- AggregatedData/Run060/
- AggregatedData/Run094/
- AggregatedData/Run058/
- AggregatedData/Run056/
- AggregatedData/Run057/
- AggregatedData/Run059/
- AggregatedData/Run092/
- AggregatedData/Run095/
- AggregatedData/Run061/
- AggregatedData/Run088/
- AggregatedData/Run072/
- AggregatedData/Run086/
- AggregatedData/Run081/
- AggregatedData/Run075/
- AggregatedData/Run074/
- AggregatedData/Run080/
- AggregatedData/Run087/
- AggregatedData/Run073/
- AggregatedData/Run090/.DS_Store
- __MACOSX/AggregatedData/Run090/._.DS_Store
- AggregatedData/Run090/Plate_01/
- AggregatedData/Run064/Plate_01/
- AggregatedData/Run063/Plate_01/
- AggregatedData/Run055/Plate_01/
- AggregatedData/Run055/Plate_02/
- AggregatedData/Run062/Plate_01/
- AggregatedData/Run091/Plate_01/
- AggregatedData/Run078/Plate_01/
- AggregatedData/Run082/Plate_01/
- AggregatedData/Run076/Plate_01/
- AggregatedData/Run071/Plate_01/
- AggregatedData/Run085/Plate_01/
- AggregatedData/Run084/Plate_01/
- AggregatedData/Run084/Plate_02/
- AggregatedData/Run070/Plate_01/
- AggregatedData/Run077/Plate_01/
- AggregatedData/Run083/Plate_01/
- AggregatedData/Run079/Plate_01/
- AggregatedData/Run079/Plate_02/
- AggregatedData/Run060/Plate_01/
- AggregatedData/Run094/Plate_01/
- AggregatedData/Run058/Plate_01/
- AggregatedData/Run056/Plate_01/
- AggregatedData/Run056/Plate_02/
- AggregatedData/Run057/Plate_01/
- AggregatedData/Run057/Plate_02/
- AggregatedData/Run059/Plate_01/
- AggregatedData/Run092/Plate_01/
- AggregatedData/Run095/Plate_01/
- AggregatedData/Run061/Plate_01/
- AggregatedData/Run088/Plate_01/
- AggregatedData/Run088/Plate_02/
- AggregatedData/Run072/Plate_01/
- AggregatedData/Run086/Plate_01/
- AggregatedData/Run081/Plate_01/
- AggregatedData/Run075/Plate_01/
- AggregatedData/Run074/Plate_01/
- AggregatedData/Run080/Plate_01/
- AggregatedData/Run087/Plate_01/
- AggregatedData/Run073/Plate_01/
- AggregatedData/Run090/Plate_01/Clariostar_Study/
- AggregatedData/Run090/Plate_01/.DS_Store
- __MACOSX/AggregatedData/Run090/Plate_01/._.DS_Store
- AggregatedData/Run064/Plate_01/Clariostar_Study/
- AggregatedData/Run063/Plate_01/Clariostar_Study/
- AggregatedData/Run055/Plate_01/Clariostar_Study/
- AggregatedData/Run055/Plate_02/Clariostar_Study/
- AggregatedData/Run062/Plate_01/Clariostar_Study/
- AggregatedData/Run091/Plate_01/Clariostar_Study/
- AggregatedData/Run078/Plate_01/Clariostar_Study/
- AggregatedData/Run082/Plate_01/Clariostar_Study/
- AggregatedData/Run076/Plate_01/Clariostar_Study/
- AggregatedData/Run071/Plate_01/Clariostar_Study/
- AggregatedData/Run085/Plate_01/Clariostar_Study/
- AggregatedData/Run084/Plate_01/Clariostar_Study/
- AggregatedData/Run084/Plate_02/Clariostar_Study/
- AggregatedData/Run070/Plate_01/Clariostar_Study/
- AggregatedData/Run077/Plate_01/Clariostar_Study/
- AggregatedData/Run083/Plate_01/Clariostar_Study/
- AggregatedData/Run079/Plate_01/Clariostar_Study/
- AggregatedData/Run079/Plate_02/Clariostar_Study/
- AggregatedData/Run060/Plate_01/Clariostar_Study/
- AggregatedData/Run094/Plate_01/Clariostar_Study/
- AggregatedData/Run058/Plate_01/Clariostar_Study/
- AggregatedData/Run056/Plate_01/Clariostar_Study/
- AggregatedData/Run056/Plate_02/Clariostar_Study/
- AggregatedData/Run057/Plate_01/Clariostar_Study/
- AggregatedData/Run057/Plate_02/Clariostar_Study/
- AggregatedData/Run059/Plate_01/Clariostar_Study/
- AggregatedData/Run092/Plate_01/Clariostar_Study/
- AggregatedData/Run095/Plate_01/Clariostar_Study/
- AggregatedData/Run061/Plate_01/Clariostar_Study/
- AggregatedData/Run088/Plate_01/Clariostar_Study/
- AggregatedData/Run088/Plate_02/Clariostar_Study/
- AggregatedData/Run072/Plate_01/Clariostar_Study/
- AggregatedData/Run086/Plate_01/Clariostar_Study/
- AggregatedData/Run081/Plate_01/Clariostar_Study/
- AggregatedData/Run075/Plate_01/Clariostar_Study/
- AggregatedData/Run074/Plate_01/Clariostar_Study/
- AggregatedData/Run080/Plate_01/Clariostar_Study/
- AggregatedData/Run087/Plate_01/Clariostar_Study/
- AggregatedData/Run073/Plate_01/Clariostar_Study/
- AggregatedData/Run090/Plate_01/Clariostar_Study/Clariostar_A-Measurement_03/
- AggregatedData/Run090/Plate_01/Clariostar_Study/Clariostar_A-Measurement_04/
- AggregatedData/Run090/Plate_01/Clariostar_Study/Clariostar_A-Measurement_05/
- AggregatedData/Run090/Plate_01/Clariostar_Study/Clariostar_A-Measurement_02/
- AggregatedData/Run090/Plate_01/Clariostar_Study/.DS_Store
- __MACOSX/AggregatedData/Run090/Plate_01/Clariostar_Study/._.DS_Store
- AggregatedData/Run090/Plate_01/Clariostar_Study/Clariostar_B-Measurement_10/
- AggregatedData/Run090/Plate_01/Clariostar_Study/Clariostar_B-Measurement_03/
- AggregatedData/Run090/Plate_01/Clariostar_Study/Clariostar_B-Measurement_04/
- AggregatedData/Run090/Plate_01/Clariostar_Study/Clariostar_B-Measurement_05/
- AggregatedData/Run090/Plate_01/Clariostar_Study/Clariostar_B-Measurement_02/
- AggregatedData/Run090/Plate_01/Clariostar_Study/Clariostar_A-Measurement_10/
- AggregatedData/Run090/Plate_01/Clariostar_Study/Clariostar_A-Measurement_09/
- AggregatedData/Run090/Plate_01/Clariostar_Study/Clariostar_A-Measurement_07/
- AggregatedData/Run090/Plate_01/Clariostar_Study/Map/
- AggregatedData/Run090/Plate_01/Clariostar_Study/Clariostar_A-Measurement_01/
- AggregatedData/Run090/Plate_01/Clariostar_Study/Clariostar_A-Measurement_06/
- AggregatedData/Run090/Plate_01/Clariostar_Study/Clariostar_A-Measurement_08/
- AggregatedData/Run090/Plate_01/Clariostar_Study/Clariostar_Study.pkl
- AggregatedData/Run090/Plate_01/Clariostar_Study/Clariostar_B-Measurement_07/
- AggregatedData/Run090/Plate_01/Clariostar_Study/Clariostar_B-Measurement_09/
- AggregatedData/Run090/Plate_01/Clariostar_Study/Clariostar_B-Measurement_08/
- AggregatedData/Run090/Plate_01/Clariostar_Study/Clariostar_B-Measurement_01/
- AggregatedData/Run090/Plate_01/Clariostar_Study/Clariostar_B-Measurement_06/
- AggregatedData/Run064/Plate_01/Clariostar_Study/Clariostar_Study.csv
- AggregatedData/Run064/Plate_01/Clariostar_Study/Map/
- AggregatedData/Run064/Plate_01/Clariostar_Study/Clariostar_A-Measurement_01/
- AggregatedData/Run064/Plate_01/Clariostar_Study/Clariostar_Study.pkl
- AggregatedData/Run064/Plate_01/Clariostar_Study/Clariostar_B-Measurement_01/
- AggregatedData/Run063/Plate_01/Clariostar_Study/Clariostar_Study.csv
- AggregatedData/Run063/Plate_01/Clariostar_Study/Map/
- AggregatedData/Run063/Plate_01/Clariostar_Study/Clariostar_A-Measurement_01/
- AggregatedData/Run063/Plate_01/Clariostar_Study/Clariostar_Study.pkl
- AggregatedData/Run063/Plate_01/Clariostar_Study/Clariostar_B-Measurement_01/
- AggregatedData/Run055/Plate_01/Clariostar_Study/Clariostar_Study.csv
- AggregatedData/Run055/Plate_01/Clariostar_Study/Map/
- AggregatedData/Run055/Plate_01/Clariostar_Study/Clariostar_A-Measurement_01/
- AggregatedData/Run055/Plate_01/Clariostar_Study/Clariostar_Study.pkl
- AggregatedData/Run055/Plate_02/Clariostar_Study/Clariostar_Study.csv
- AggregatedData/Run055/Plate_02/Clariostar_Study/Map/
- AggregatedData/Run055/Plate_02/Clariostar_Study/Clariostar_A-Measurement_01/
- AggregatedData/Run055/Plate_02/Clariostar_Study/Clariostar_Study.pkl
- AggregatedData/Run062/Plate_01/Clariostar_Study/Clariostar_Study.csv
- AggregatedData/Run062/Plate_01/Clariostar_Study/Map/
- AggregatedData/Run062/Plate_01/Clariostar_Study/Clariostar_A-Measurement_01/
- AggregatedData/Run062/Plate_01/Clariostar_Study/Clariostar_Study.pkl
- AggregatedData/Run062/Plate_01/Clariostar_Study/Clariostar_B-Measurement_01/
- AggregatedData/Run091/Plate_01/Clariostar_Study/Clariostar_A-Measurement_03/
- AggregatedData/Run091/Plate_01/Clariostar_Study/Clariostar_A-Measurement_04/
- AggregatedData/Run091/Plate_01/Clariostar_Study/Clariostar_A-Measurement_05/
- AggregatedData/Run091/Plate_01/Clariostar_Study/Clariostar_A-Measurement_02/
- AggregatedData/Run091/Plate_01/Clariostar_Study/Clariostar_B-Measurement_10/
- AggregatedData/Run091/Plate_01/Clariostar_Study/Clariostar_B-Measurement_03/
- AggregatedData/Run091/Plate_01/Clariostar_Study/Clariostar_B-Measurement_04/
- AggregatedData/Run091/Plate_01/Clariostar_Study/Clariostar_B-Measurement_05/
- AggregatedData/Run091/Plate_01/Clariostar_Study/Clariostar_B-Measurement_02/
- AggregatedData/Run091/Plate_01/Clariostar_Study/Clariostar_Study.csv
- AggregatedData/Run091/Plate_01/Clariostar_Study/Clariostar_A-Measurement_10/
- AggregatedData/Run091/Plate_01/Clariostar_Study/Clariostar_A-Measurement_09/
- AggregatedData/Run091/Plate_01/Clariostar_Study/Clariostar_A-Measurement_07/
- AggregatedData/Run091/Plate_01/Clariostar_Study/Map/
- AggregatedData/Run091/Plate_01/Clariostar_Study/Clariostar_A-Measurement_01/
- AggregatedData/Run091/Plate_01/Clariostar_Study/Clariostar_A-Measurement_06/
- AggregatedData/Run091/Plate_01/Clariostar_Study/Clariostar_A-Measurement_08/
- AggregatedData/Run091/Plate_01/Clariostar_Study/Clariostar_Study.pkl
- AggregatedData/Run091/Plate_01/Clariostar_Study/Clariostar_B-Measurement_07/
- AggregatedData/Run091/Plate_01/Clariostar_Study/Clariostar_B-Measurement_09/
- AggregatedData/Run091/Plate_01/Clariostar_Study/Clariostar_B-Measurement_08/
- AggregatedData/Run091/Plate_01/Clariostar_Study/Clariostar_B-Measurement_01/
- AggregatedData/Run091/Plate_01/Clariostar_Study/Clariostar_B-Measurement_06/
- AggregatedData/Run078/Plate_01/Clariostar_Study/Clariostar_A-Measurement_02/
- AggregatedData/Run078/Plate_01/Clariostar_Study/Clariostar_B-Measurement_02/
- AggregatedData/Run078/Plate_01/Clariostar_Study/Clariostar_Study.csv
- AggregatedData/Run078/Plate_01/Clariostar_Study/Map/
- AggregatedData/Run078/Plate_01/Clariostar_Study/Clariostar_A-Measurement_01/
- AggregatedData/Run078/Plate_01/Clariostar_Study/Clariostar_Study.pkl
- AggregatedData/Run078/Plate_01/Clariostar_Study/Clariostar_B-Measurement_01/
- AggregatedData/Run082/Plate_01/Clariostar_Study/Clariostar_A-Measurement_02/
- AggregatedData/Run082/Plate_01/Clariostar_Study/Clariostar_B-Measurement_02/
- AggregatedData/Run082/Plate_01/Clariostar_Study/Clariostar_Study.csv
- AggregatedData/Run082/Plate_01/Clariostar_Study/Map/
- AggregatedData/Run082/Plate_01/Clariostar_Study/Clariostar_A-Measurement_01/
- AggregatedData/Run082/Plate_01/Clariostar_Study/Clariostar_Study.pkl
- AggregatedData/Run082/Plate_01/Clariostar_Study/Clariostar_B-Measurement_01/
- AggregatedData/Run076/Plate_01/Clariostar_Study/Clariostar_A-Measurement_02/
- AggregatedData/Run076/Plate_01/Clariostar_Study/Clariostar_B-Measurement_02/
- AggregatedData/Run076/Plate_01/Clariostar_Study/Clariostar_Study.csv
- AggregatedData/Run076/Plate_01/Clariostar_Study/Map/
- AggregatedData/Run076/Plate_01/Clariostar_Study/Clariostar_A-Measurement_01/
- AggregatedData/Run076/Plate_01/Clariostar_Study/Clariostar_Study.pkl
- AggregatedData/Run076/Plate_01/Clariostar_Study/Clariostar_B-Measurement_01/
- AggregatedData/Run071/Plate_01/Clariostar_Study/Clariostar_Study.csv
- AggregatedData/Run071/Plate_01/Clariostar_Study/Map/
- AggregatedData/Run071/Plate_01/Clariostar_Study/Clariostar_A-Measurement_01/
- AggregatedData/Run071/Plate_01/Clariostar_Study/Clariostar_Study.pkl
- AggregatedData/Run071/Plate_01/Clariostar_Study/Clariostar_B-Measurement_01/
- AggregatedData/Run085/Plate_01/Clariostar_Study/Clariostar_A-Measurement_03/
- AggregatedData/Run085/Plate_01/Clariostar_Study/Clariostar_A-Measurement_04/
- AggregatedData/Run085/Plate_01/Clariostar_Study/Clariostar_A-Measurement_05/
- AggregatedData/Run085/Plate_01/Clariostar_Study/Clariostar_A-Measurement_02/
- AggregatedData/Run085/Plate_01/Clariostar_Study/Clariostar_B-Measurement_03/
- AggregatedData/Run085/Plate_01/Clariostar_Study/Clariostar_B-Measurement_04/
- AggregatedData/Run085/Plate_01/Clariostar_Study/Clariostar_B-Measurement_05/
- AggregatedData/Run085/Plate_01/Clariostar_Study/Clariostar_B-Measurement_02/
- AggregatedData/Run085/Plate_01/Clariostar_Study/Clariostar_Study.csv
- AggregatedData/Run085/Plate_01/Clariostar_Study/Map/
- AggregatedData/Run085/Plate_01/Clariostar_Study/Clariostar_A-Measurement_01/
- AggregatedData/Run085/Plate_01/Clariostar_Study/Clariostar_Study.pkl
- AggregatedData/Run085/Plate_01/Clariostar_Study/Clariostar_B-Measurement_01/
- AggregatedData/Run084/Plate_01/Clariostar_Study/Clariostar_A-Measurement_03/
- AggregatedData/Run084/Plate_01/Clariostar_Study/Clariostar_A-Measurement_04/
- AggregatedData/Run084/Plate_01/Clariostar_Study/Clariostar_A-Measurement_05/
- AggregatedData/Run084/Plate_01/Clariostar_Study/Clariostar_A-Measurement_02/
- AggregatedData/Run084/Plate_01/Clariostar_Study/Clariostar_A-Measurement_11/
- AggregatedData/Run084/Plate_01/Clariostar_Study/Clariostar_A-Measurement_16/
- AggregatedData/Run084/Plate_01/Clariostar_Study/Clariostar_A-Measurement_20/
- AggregatedData/Run084/Plate_01/Clariostar_Study/Clariostar_A-Measurement_18/
- AggregatedData/Run084/Plate_01/Clariostar_Study/Clariostar_A-Measurement_19/
- AggregatedData/Run084/Plate_01/Clariostar_Study/Clariostar_A-Measurement_21/
- AggregatedData/Run084/Plate_01/Clariostar_Study/Clariostar_A-Measurement_17/
- AggregatedData/Run084/Plate_01/Clariostar_Study/Clariostar_Study.csv
- AggregatedData/Run084/Plate_01/Clariostar_Study/Clariostar_A-Measurement_10/
- AggregatedData/Run084/Plate_01/Clariostar_Study/Clariostar_A-Measurement_09/
- AggregatedData/Run084/Plate_01/Clariostar_Study/Clariostar_A-Measurement_07/
- AggregatedData/Run084/Plate_01/Clariostar_Study/Map/
- AggregatedData/Run084/Plate_01/Clariostar_Study/Clariostar_A-Measurement_01/
- AggregatedData/Run084/Plate_01/Clariostar_Study/Clariostar_A-Measurement_06/
- AggregatedData/Run084/Plate_01/Clariostar_Study/Clariostar_A-Measurement_08/
- AggregatedData/Run084/Plate_01/Clariostar_Study/Clariostar_Study.pkl
- AggregatedData/Run084/Plate_01/Clariostar_Study/Clariostar_A-Measurement_15/
- AggregatedData/Run084/Plate_01/Clariostar_Study/Clariostar_A-Measurement_12/
- AggregatedData/Run084/Plate_01/Clariostar_Study/Clariostar_A-Measurement_24/
- AggregatedData/Run084/Plate_01/Clariostar_Study/Clariostar_A-Measurement_23/
- AggregatedData/Run084/Plate_01/Clariostar_Study/Clariostar_A-Measurement_22/
- AggregatedData/Run084/Plate_01/Clariostar_Study/Clariostar_A-Measurement_25/
- AggregatedData/Run084/Plate_01/Clariostar_Study/Clariostar_A-Measurement_13/
- AggregatedData/Run084/Plate_01/Clariostar_Study/Clariostar_A-Measurement_14/
- AggregatedData/Run084/Plate_02/Clariostar_Study/Clariostar_B-Measurement_20/
- AggregatedData/Run084/Plate_02/Clariostar_Study/Clariostar_B-Measurement_18/
- AggregatedData/Run084/Plate_02/Clariostar_Study/Clariostar_B-Measurement_11/
- AggregatedData/Run084/Plate_02/Clariostar_Study/Clariostar_B-Measurement_16/
- AggregatedData/Run084/Plate_02/Clariostar_Study/Clariostar_B-Measurement_17/
- AggregatedData/Run084/Plate_02/Clariostar_Study/Clariostar_B-Measurement_10/
- AggregatedData/Run084/Plate_02/Clariostar_Study/Clariostar_B-Measurement_19/
- AggregatedData/Run084/Plate_02/Clariostar_Study/Clariostar_B-Measurement_21/
- AggregatedData/Run084/Plate_02/Clariostar_Study/Clariostar_B-Measurement_03/
- AggregatedData/Run084/Plate_02/Clariostar_Study/Clariostar_B-Measurement_04/
- AggregatedData/Run084/Plate_02/Clariostar_Study/Clariostar_B-Measurement_05/
- AggregatedData/Run084/Plate_02/Clariostar_Study/Clariostar_B-Measurement_02/
- AggregatedData/Run084/Plate_02/Clariostar_Study/Clariostar_Study.csv
- AggregatedData/Run084/Plate_02/Clariostar_Study/Map/
- AggregatedData/Run084/Plate_02/Clariostar_Study/Clariostar_B-Measurement_24/
- AggregatedData/Run084/Plate_02/Clariostar_Study/Clariostar_B-Measurement_23/
- AggregatedData/Run084/Plate_02/Clariostar_Study/Clariostar_B-Measurement_15/
- AggregatedData/Run084/Plate_02/Clariostar_Study/Clariostar_B-Measurement_12/
- AggregatedData/Run084/Plate_02/Clariostar_Study/Clariostar_B-Measurement_13/
- AggregatedData/Run084/Plate_02/Clariostar_Study/Clariostar_B-Measurement_14/
- AggregatedData/Run084/Plate_02/Clariostar_Study/Clariostar_Study.pkl
- AggregatedData/Run084/Plate_02/Clariostar_Study/Clariostar_B-Measurement_22/
- AggregatedData/Run084/Plate_02/Clariostar_Study/Clariostar_B-Measurement_25/
- AggregatedData/Run084/Plate_02/Clariostar_Study/Clariostar_B-Measurement_07/
- AggregatedData/Run084/Plate_02/Clariostar_Study/Clariostar_B-Measurement_09/
- AggregatedData/Run084/Plate_02/Clariostar_Study/Clariostar_B-Measurement_08/
- AggregatedData/Run084/Plate_02/Clariostar_Study/Clariostar_B-Measurement_01/
- AggregatedData/Run084/Plate_02/Clariostar_Study/Clariostar_B-Measurement_06/
- AggregatedData/Run070/Plate_01/Clariostar_Study/Clariostar_Study.csv
- AggregatedData/Run070/Plate_01/Clariostar_Study/Map/
- AggregatedData/Run070/Plate_01/Clariostar_Study/Clariostar_A-Measurement_01/
- AggregatedData/Run070/Plate_01/Clariostar_Study/Clariostar_Study.pkl
- AggregatedData/Run070/Plate_01/Clariostar_Study/Clariostar_B-Measurement_01/
- AggregatedData/Run077/Plate_01/Clariostar_Study/Clariostar_A-Measurement_02/
- AggregatedData/Run077/Plate_01/Clariostar_Study/Clariostar_B-Measurement_02/
- AggregatedData/Run077/Plate_01/Clariostar_Study/Clariostar_Study.csv
- AggregatedData/Run077/Plate_01/Clariostar_Study/Map/
- AggregatedData/Run077/Plate_01/Clariostar_Study/Clariostar_A-Measurement_01/
- AggregatedData/Run077/Plate_01/Clariostar_Study/Clariostar_Study.pkl
- AggregatedData/Run077/Plate_01/Clariostar_Study/Clariostar_B-Measurement_01/
- AggregatedData/Run083/Plate_01/Clariostar_Study/Clariostar_A-Measurement_02/
- AggregatedData/Run083/Plate_01/Clariostar_Study/Clariostar_B-Measurement_02/
[truncated: 1,008 more entries]
