# Supplementary material for: Construction of a Calibration Curve for Lycopene on a Liquid-Handling Platform—Wider Lessons for the Development of Automated Dilution Protocols
Source: ACS Synth Biol. 2024 Aug 3;13(8):2357–75. doi: 10.1021/acssynbio.4c00031 (PMC11334188; doi:10.1021/acssynbio.4c00031)
Supplement: Supplementary file 2 — sb4c00031_si_002.zip [file sb4c00031_si_002.zip › AggregatedData/Run091/Plate_01/Clariostar_Study/Clariostar_Study.csv]

Well	Content	Label	Dilution	Solvent	Solute	Project	Run	Step	Container	Study	Author	Institution	Comment	OD350	OD352	OD354	OD356	OD358	OD360	OD362	OD364	OD366	OD368	OD370	OD372	OD374	OD376	OD378	OD380	OD382	OD384	OD386	OD388	OD390	OD392	OD394	OD396	OD398	OD400	OD402	OD404	OD406	OD408	OD410	OD412	OD414	OD416	OD418	OD420
A01	Sample	Dilution_100%	1.0	DMSO	Lycopene	Standard_Development	Run091	Standard_Measurement	Plate_01	Clariostar_Study	MB	Biofoundry_,_London	Linear_Dilution_Pattern_V2	0.161	0.159	0.156	0.151	0.148	0.144	0.141	0.139	0.136	0.134	0.132	0.128	0.123	0.118	0.114	0.111	0.108	0.107	0.106	0.105	0.104	0.105	0.106	0.108	0.11	0.114	0.117	0.121	0.124	0.128	0.131	0.134	0.137	0.141	0.146	0.151
A02	Sample	Dilution_80%	0.8	DMSO	Lycopene	Standard_Development	Run091	Standard_Measurement	Plate_01	Clariostar_Study	MB	Biofoundry_,_London	Linear_Dilution_Pattern_V2	0.157	0.154	0.15	0.145	0.142	0.139	0.135	0.133	0.13	0.127	0.124	0.12	0.115	0.11	0.106	0.103	0.1	0.098	0.097	0.095	0.095	0.096	0.097	0.097	0.099	0.102	0.105	0.108	0.111	0.113	0.116	0.118	0.12	0.124	0.128	0.132
A03	Sample	Dilution_60%	0.6	DMSO	Lycopene	Standard_Development	Run091	Standard_Measurement	Plate_01	Clariostar_Study	MB	Biofoundry_,_London	Linear_Dilution_Pattern_V2	0.142	0.14	0.137	0.133	0.129	0.125	0.121	0.119	0.117	0.114	0.111	0.107	0.102	0.098	0.095	0.092	0.089	0.087	0.087	0.084	0.084	0.084	0.085	0.086	0.087	0.089	0.092	0.094	0.096	0.097	0.099	0.101	0.102	0.104	0.107	0.11
A04	Sample	Dilution_40%	0.4	DMSO	Lycopene	Standard_Development	Run091	Standard_Measurement	Plate_01	Clariostar_Study	MB	Biofoundry_,_London	Linear_Dilution_Pattern_V2	0.129	0.127	0.123	0.119	0.116	0.113	0.109	0.106	0.103	0.1	0.097	0.093	0.089	0.085	0.081	0.079	0.075	0.074	0.072	0.071	0.071	0.07	0.07	0.07	0.071	0.072	0.074	0.074	0.075	0.076	0.076	0.077	0.079	0.08	0.082	0.083
A05	Sample	Dilution_20%	0.2	DMSO	Lycopene	Standard_Development	Run091	Standard_Measurement	Plate_01	Clariostar_Study	MB	Biofoundry_,_London	Linear_Dilution_Pattern_V2	0.12	0.118	0.114	0.111	0.107	0.103	0.099	0.096	0.093	0.089	0.086	0.082	0.078	0.074	0.07	0.068	0.066	0.064	0.062	0.061	0.06	0.059	0.059	0.059	0.059	0.06	0.06	0.06	0.06	0.06	0.06	0.06	0.061	0.061	0.062	0.062
A06	Sample	Dilution_100%	1.0	DMSO	Lycopene	Standard_Development	Run091	Standard_Measurement	Plate_01	Clariostar_Study	MB	Biofoundry_,_London	Linear_Dilution_Pattern_V2	0.161	0.159	0.155	0.151	0.146	0.143	0.138	0.136	0.136	0.134	0.131	0.129	0.124	0.118	0.114	0.111	0.108	0.106	0.105	0.104	0.103	0.104	0.105	0.107	0.11	0.113	0.117	0.12	0.124	0.127	0.13	0.133	0.136	0.14	0.145	0.15
A07	Sample	Dilution_80%	0.8	DMSO	Lycopene	Standard_Development	Run091	Standard_Measurement	Plate_01	Clariostar_Study	MB	Biofoundry_,_London	Linear_Dilution_Pattern_V2	0.148	0.146	0.142	0.138	0.134	0.131	0.127	0.124	0.122	0.121	0.117	0.115	0.111	0.106	0.103	0.099	0.097	0.096	0.094	0.093	0.092	0.092	0.093	0.095	0.097	0.1	0.103	0.106	0.109	0.11	0.113	0.116	0.118	0.121	0.125	0.129
A08	Sample	Dilution_60%	0.6	DMSO	Lycopene	Standard_Development	Run091	Standard_Measurement	Plate_01	Clariostar_Study	MB	Biofoundry_,_London	Linear_Dilution_Pattern_V2	0.141	0.139	0.135	0.131	0.127	0.123	0.119	0.116	0.114	0.111	0.109	0.105	0.102	0.097	0.093	0.09	0.087	0.086	0.084	0.083	0.082	0.082	0.082	0.083	0.084	0.086	0.089	0.091	0.093	0.094	0.095	0.097	0.099	0.1	0.103	0.106
A09	Sample	Dilution_40%	0.4	DMSO	Lycopene	Standard_Development	Run091	Standard_Measurement	Plate_01	Clariostar_Study	MB	Biofoundry_,_London	Linear_Dilution_Pattern_V2	0.129	0.127	0.123	0.12	0.116	0.112	0.109	0.105	0.102	0.099	0.096	0.093	0.088	0.084	0.081	0.078	0.076	0.074	0.072	0.071	0.071	0.07	0.071	0.07	0.071	0.072	0.073	0.074	0.075	0.076	0.077	0.078	0.079	0.08	0.081	0.083
A10	Sample	Dilution_20%	0.2	DMSO	Lycopene	Standard_Development	Run091	Standard_Measurement	Plate_01	Clariostar_Study	MB	Biofoundry_,_London	Linear_Dilution_Pattern_V2	0.12	0.117	0.114	0.111	0.107	0.104	0.1	0.096	0.093	0.09	0.087	0.083	0.079	0.075	0.072	0.069	0.067	0.065	0.064	0.062	0.062	0.061	0.061	0.061	0.06	0.061	0.061	0.061	0.061	0.062	0.061	0.062	0.062	0.063	0.063	0.064
A11	Blank	DMSO_Blank		DMSO		Standard_Development	Run091	Standard_Measurement	Plate_01	Clariostar_Study	MB	Biofoundry_,_London	Linear_Dilution_Pattern_V2	0.11	0.108	0.104	0.1	0.096	0.093	0.09	0.086	0.084	0.08	0.076	0.073	0.069	0.066	0.063	0.061	0.059	0.057	0.056	0.054	0.053	0.053	0.052	0.051	0.051	0.051	0.05	0.05	0.05	0.049	0.048	0.048	0.048	0.047	0.047	0.046
A12	Blank	DMSO_Blank		DMSO		Standard_Development	Run091	Standard_Measurement	Plate_01	Clariostar_Study	MB	Biofoundry_,_London	Linear_Dilution_Pattern_V2	0.11	0.108	0.104	0.1	0.095	0.092	0.089	0.086	0.084	0.08	0.077	0.073	0.068	0.065	0.062	0.06	0.058	0.056	0.054	0.052	0.052	0.051	0.051	0.05	0.05	0.05	0.049	0.048	0.048	0.047	0.047	0.047	0.047	0.046	0.046	0.045
B01	Sample	Dilution_100%	1.0	DMSO	Lycopene	Standard_Development	Run091	Standard_Measurement	Plate_01	Clariostar_Study	MB	Biofoundry_,_London	Linear_Dilution_Pattern_V2	0.162	0.159	0.154	0.151	0.148	0.144	0.14	0.138	0.136	0.135	0.132	0.128	0.124	0.119	0.114	0.111	0.109	0.107	0.105	0.105	0.105	0.105	0.106	0.108	0.111	0.115	0.119	0.122	0.125	0.129	0.131	0.135	0.138	0.141	0.146	0.151
B02	Sample	Dilution_80%	0.8	DMSO	Lycopene	Standard_Development	Run091	Standard_Measurement	Plate_01	Clariostar_Study	MB	Biofoundry_,_London	Linear_Dilution_Pattern_V2	0.153	0.15	0.146	0.142	0.138	0.134	0.13	0.129	0.127	0.125	0.123	0.12	0.114	0.109	0.106	0.103	0.101	0.099	0.097	0.096	0.096	0.095	0.096	0.098	0.1	0.104	0.107	0.109	0.112	0.115	0.116	0.119	0.122	0.125	0.128	0.132
B03	Sample	Dilution_60%	0.6	DMSO	Lycopene	Standard_Development	Run091	Standard_Measurement	Plate_01	Clariostar_Study	MB	Biofoundry_,_London	Linear_Dilution_Pattern_V2	0.145	0.143	0.139	0.135	0.13	0.127	0.123	0.12	0.118	0.116	0.112	0.109	0.103	0.099	0.096	0.094	0.091	0.088	0.087	0.086	0.086	0.085	0.086	0.086	0.087	0.09	0.091	0.094	0.096	0.097	0.098	0.1	0.102	0.103	0.106	0.109
B04	Sample	Dilution_40%	0.4	DMSO	Lycopene	Standard_Development	Run091	Standard_Measurement	Plate_01	Clariostar_Study	MB	Biofoundry_,_London	Linear_Dilution_Pattern_V2	0.133	0.13	0.127	0.122	0.118	0.115	0.11	0.107	0.105	0.102	0.099	0.095	0.091	0.087	0.083	0.081	0.078	0.076	0.075	0.073	0.073	0.072	0.072	0.073	0.073	0.074	0.075	0.076	0.076	0.078	0.078	0.08	0.081	0.082	0.083	0.084
B05	Sample	Dilution_20%	0.2	DMSO	Lycopene	Standard_Development	Run091	Standard_Measurement	Plate_01	Clariostar_Study	MB	Biofoundry_,_London	Linear_Dilution_Pattern_V2	0.119	0.116	0.112	0.108	0.104	0.101	0.097	0.095	0.092	0.089	0.085	0.082	0.078	0.073	0.07	0.068	0.066	0.063	0.063	0.061	0.059	0.059	0.059	0.059	0.059	0.06	0.06	0.06	0.06	0.06	0.06	0.06	0.061	0.061	0.062	0.061
B06	Sample	Dilution_100%	1.0	DMSO	Lycopene	Standard_Development	Run091	Standard_Measurement	Plate_01	Clariostar_Study	MB	Biofoundry_,_London	Linear_Dilution_Pattern_V2	0.162	0.16	0.156	0.151	0.147	0.143	0.139	0.137	0.136	0.135	0.133	0.131	0.126	0.121	0.117	0.113	0.111	0.109	0.108	0.105	0.105	0.106	0.107	0.109	0.112	0.116	0.119	0.122	0.127	0.13	0.133	0.136	0.139	0.143	0.147	0.152
B07	Sample	Dilution_80%	0.8	DMSO	Lycopene	Standard_Development	Run091	Standard_Measurement	Plate_01	Clariostar_Study	MB	Biofoundry_,_London	Linear_Dilution_Pattern_V2	0.15	0.148	0.144	0.14	0.136	0.132	0.129	0.126	0.125	0.123	0.12	0.118	0.114	0.108	0.105	0.102	0.099	0.097	0.096	0.095	0.094	0.094	0.095	0.097	0.099	0.102	0.105	0.107	0.11	0.112	0.114	0.117	0.12	0.123	0.127	0.13
B08	Sample	Dilution_60%	0.6	DMSO	Lycopene	Standard_Development	Run091	Standard_Measurement	Plate_01	Clariostar_Study	MB	Biofoundry_,_London	Linear_Dilution_Pattern_V2	0.14	0.138	0.135	0.13	0.126	0.123	0.119	0.116	0.113	0.111	0.108	0.105	0.101	0.097	0.094	0.09	0.088	0.086	0.085	0.083	0.083	0.083	0.083	0.083	0.085	0.087	0.089	0.091	0.092	0.094	0.096	0.097	0.099	0.101	0.103	0.106
B09	Sample	Dilution_40%	0.4	DMSO	Lycopene	Standard_Development	Run091	Standard_Measurement	Plate_01	Clariostar_Study	MB	Biofoundry_,_London	Linear_Dilution_Pattern_V2	0.132	0.129	0.125	0.121	0.117	0.113	0.11	0.107	0.105	0.102	0.099	0.095	0.091	0.086	0.083	0.081	0.078	0.076	0.075	0.073	0.072	0.072	0.072	0.072	0.073	0.075	0.076	0.077	0.077	0.078	0.078	0.08	0.081	0.082	0.083	0.084
B10	Sample	Dilution_20%	0.2	DMSO	Lycopene	Standard_Development	Run091	Standard_Measurement	Plate_01	Clariostar_Study	MB	Biofoundry_,_London	Linear_Dilution_Pattern_V2	0.122	0.119	0.116	0.112	0.107	0.104	0.1	0.097	0.095	0.092	0.088	0.084	0.08	0.076	0.073	0.071	0.068	0.066	0.065	0.063	0.062	0.062	0.062	0.061	0.062	0.063	0.063	0.063	0.064	0.063	0.064	0.064	0.064	0.064	0.065	0.066
B11	Blank	DMSO_Blank		DMSO		Standard_Development	Run091	Standard_Measurement	Plate_01	Clariostar_Study	MB	Biofoundry_,_London	Linear_Dilution_Pattern_V2	0.113	0.11	0.107	0.103	0.1	0.096	0.092	0.089	0.086	0.082	0.079	0.075	0.071	0.068	0.064	0.061	0.059	0.057	0.057	0.055	0.054	0.053	0.052	0.052	0.052	0.051	0.051	0.05	0.05	0.049	0.049	0.048	0.048	0.048	0.047	0.046
B12	Blank	DMSO_Blank		DMSO		Standard_Development	Run091	Standard_Measurement	Plate_01	Clariostar_Study	MB	Biofoundry_,_London	Linear_Dilution_Pattern_V2	0.111	0.108	0.104	0.1	0.096	0.093	0.089	0.086	0.083	0.08	0.076	0.072	0.068	0.065	0.062	0.059	0.058	0.057	0.055	0.053	0.052	0.051	0.051	0.05	0.05	0.05	0.05	0.049	0.048	0.048	0.047	0.047	0.047	0.046	0.046	0.045
C01	Sample	Dilution_95%	0.95	DMSO	Lycopene	Standard_Development	Run091	Standard_Measurement	Plate_01	Clariostar_Study	MB	Biofoundry_,_London	Linear_Dilution_Pattern_V2	0.16	0.157	0.153	0.15	0.145	0.142	0.139	0.136	0.134	0.133	0.13	0.127	0.122	0.116	0.113	0.11	0.108	0.106	0.104	0.103	0.103	0.103	0.104	0.106	0.108	0.111	0.115	0.119	0.122	0.125	0.128	0.131	0.134	0.137	0.141	0.145
C02	Sample	Dilution_75%	0.75	DMSO	Lycopene	Standard_Development	Run091	Standard_Measurement	Plate_01	Clariostar_Study	MB	Biofoundry_,_London	Linear_Dilution_Pattern_V2	0.152	0.15	0.146	0.142	0.138	0.135	0.131	0.127	0.125	0.123	0.121	0.117	0.111	0.107	0.103	0.1	0.097	0.095	0.093	0.092	0.092	0.092	0.093	0.094	0.096	0.098	0.101	0.103	0.106	0.108	0.11	0.112	0.115	0.117	0.121	0.125
C03	Sample	Dilution_55%	0.55	DMSO	Lycopene	Standard_Development	Run091	Standard_Measurement	Plate_01	Clariostar_Study	MB	Biofoundry_,_London	Linear_Dilution_Pattern_V2	0.142	0.139	0.136	0.132	0.127	0.123	0.119	0.116	0.115	0.112	0.109	0.105	0.1	0.096	0.092	0.089	0.087	0.084	0.083	0.081	0.081	0.081	0.081	0.082	0.083	0.085	0.087	0.089	0.09	0.091	0.093	0.094	0.096	0.097	0.1	0.102
C04	Sample	Dilution_35%	0.35	DMSO	Lycopene	Standard_Development	Run091	Standard_Measurement	Plate_01	Clariostar_Study	MB	Biofoundry_,_London	Linear_Dilution_Pattern_V2	0.134	0.131	0.128	0.124	0.12	0.117	0.113	0.109	0.106	0.103	0.099	0.096	0.091	0.087	0.084	0.08	0.078	0.075	0.074	0.073	0.072	0.071	0.071	0.071	0.071	0.072	0.073	0.074	0.075	0.075	0.076	0.077	0.078	0.078	0.079	0.08
C05	Sample	Dilution_15%	0.15	DMSO	Lycopene	Standard_Development	Run091	Standard_Measurement	Plate_01	Clariostar_Study	MB	Biofoundry_,_London	Linear_Dilution_Pattern_V2	0.124	0.121	0.117	0.113	0.11	0.106	0.102	0.099	0.096	0.092	0.088	0.085	0.081	0.077	0.074	0.07	0.069	0.066	0.065	0.064	0.063	0.062	0.061	0.06	0.061	0.062	0.061	0.061	0.061	0.061	0.061	0.061	0.062	0.061	0.061	0.061
C06	Sample	Dilution_95%	0.95	DMSO	Lycopene	Standard_Development	Run091	Standard_Measurement	Plate_01	Clariostar_Study	MB	Biofoundry_,_London	Linear_Dilution_Pattern_V2	0.16	0.157	0.153	0.148	0.144	0.14	0.136	0.134	0.132	0.131	0.129	0.126	0.121	0.117	0.112	0.11	0.107	0.104	0.103	0.101	0.102	0.101	0.102	0.104	0.106	0.111	0.114	0.117	0.12	0.123	0.125	0.128	0.131	0.134	0.139	0.144
C07	Sample	Dilution_75%	0.75	DMSO	Lycopene	Standard_Development	Run091	Standard_Measurement	Plate_01	Clariostar_Study	MB	Biofoundry_,_London	Linear_Dilution_Pattern_V2	0.15	0.147	0.144	0.139	0.134	0.131	0.127	0.125	0.123	0.12	0.118	0.115	0.111	0.105	0.102	0.099	0.096	0.093	0.092	0.091	0.09	0.09	0.091	0.092	0.094	0.097	0.1	0.101	0.104	0.106	0.108	0.111	0.112	0.115	0.118	0.121
C08	Sample	Dilution_55%	0.55	DMSO	Lycopene	Standard_Development	Run091	Standard_Measurement	Plate_01	Clariostar_Study	MB	Biofoundry_,_London	Linear_Dilution_Pattern_V2	0.143	0.14	0.136	0.132	0.128	0.124	0.12	0.117	0.115	0.112	0.11	0.107	0.102	0.097	0.094	0.091	0.088	0.086	0.085	0.083	0.082	0.082	0.083	0.083	0.084	0.086	0.088	0.089	0.09	0.092	0.093	0.095	0.096	0.097	0.1	0.102
C09	Sample	Dilution_35%	0.35	DMSO	Lycopene	Standard_Development	Run091	Standard_Measurement	Plate_01	Clariostar_Study	MB	Biofoundry_,_London	Linear_Dilution_Pattern_V2	0.138	0.134	0.131	0.127	0.123	0.119	0.114	0.112	0.109	0.106	0.103	0.098	0.094	0.09	0.086	0.083	0.081	0.079	0.077	0.075	0.075	0.074	0.074	0.074	0.074	0.076	0.076	0.076	0.077	0.078	0.078	0.079	0.08	0.081	0.082	0.083
C10	Sample	Dilution_15%	0.15	DMSO	Lycopene	Standard_Development	Run091	Standard_Measurement	Plate_01	Clariostar_Study	MB	Biofoundry_,_London	Linear_Dilution_Pattern_V2	0.126	0.123	0.118	0.114	0.11	0.106	0.102	0.099	0.097	0.093	0.09	0.086	0.082	0.076	0.073	0.071	0.069	0.067	0.065	0.063	0.063	0.062	0.061	0.061	0.062	0.062	0.062	0.061	0.061	0.061	0.061	0.061	0.061	0.061	0.061	0.061
C11	Blank	DMSO_Blank		DMSO		Standard_Development	Run091	Standard_Measurement	Plate_01	Clariostar_Study	MB	Biofoundry_,_London	Linear_Dilution_Pattern_V2	0.119	0.114	0.111	0.107	0.102	0.098	0.094	0.091	0.089	0.086	0.082	0.078	0.074	0.07	0.066	0.063	0.062	0.059	0.058	0.056	0.055	0.054	0.053	0.053	0.052	0.052	0.052	0.051	0.051	0.05	0.05	0.05	0.049	0.049	0.048	0.046
C12	Blank	DMSO_Blank		DMSO		Standard_Development	Run091	Standard_Measurement	Plate_01	Clariostar_Study	MB	Biofoundry_,_London	Linear_Dilution_Pattern_V2	0.116	0.113	0.109	0.105	0.101	0.098	0.093	0.09	0.087	0.084	0.081	0.076	0.072	0.068	0.065	0.063	0.061	0.059	0.057	0.055	0.054	0.054	0.053	0.053	0.053	0.053	0.052	0.051	0.051	0.05	0.049	0.049	0.049	0.048	0.048	0.047
D01	Sample	Dilution_95%	0.95	DMSO	Lycopene	Standard_Development	Run091	Standard_Measurement	Plate_01	Clariostar_Study	MB	Biofoundry_,_London	Linear_Dilution_Pattern_V2	0.162	0.159	0.156	0.152	0.148	0.145	0.141	0.139	0.137	0.134	0.133	0.129	0.124	0.118	0.115	0.111	0.109	0.107	0.106	0.105	0.104	0.104	0.106	0.107	0.11	0.114	0.117	0.121	0.124	0.127	0.131	0.133	0.136	0.139	0.144	0.149
D02	Sample	Dilution_75%	0.75	DMSO	Lycopene	Standard_Development	Run091	Standard_Measurement	Plate_01	Clariostar_Study	MB	Biofoundry_,_London	Linear_Dilution_Pattern_V2	0.155	0.152	0.148	0.144	0.14	0.136	0.131	0.129	0.129	0.126	0.123	0.119	0.114	0.109	0.104	0.102	0.1	0.097	0.096	0.094	0.094	0.093	0.095	0.095	0.098	0.101	0.103	0.105	0.108	0.11	0.112	0.114	0.117	0.119	0.122	0.125
D03	Sample	Dilution_55%	0.55	DMSO	Lycopene	Standard_Development	Run091	Standard_Measurement	Plate_01	Clariostar_Study	MB	Biofoundry_,_London	Linear_Dilution_Pattern_V2	0.154	0.152	0.147	0.142	0.138	0.134	0.13	0.128	0.126	0.124	0.122	0.118	0.113	0.108	0.104	0.102	0.099	0.097	0.095	0.094	0.093	0.092	0.093	0.094	0.095	0.097	0.099	0.099	0.101	0.102	0.104	0.105	0.106	0.107	0.11	0.111
D04	Sample	Dilution_35%	0.35	DMSO	Lycopene	Standard_Development	Run091	Standard_Measurement	Plate_01	Clariostar_Study	MB	Biofoundry_,_London	Linear_Dilution_Pattern_V2	0.131	0.129	0.125	0.121	0.118	0.114	0.11	0.107	0.104	0.101	0.097	0.093	0.089	0.085	0.082	0.078	0.076	0.074	0.072	0.071	0.07	0.069	0.07	0.07	0.07	0.071	0.072	0.072	0.073	0.074	0.074	0.075	0.076	0.076	0.077	0.078
D05	Sample	Dilution_15%	0.15	DMSO	Lycopene	Standard_Development	Run091	Standard_Measurement	Plate_01	Clariostar_Study	MB	Biofoundry_,_London	Linear_Dilution_Pattern_V2	0.122	0.119	0.114	0.11	0.106	0.102	0.098	0.096	0.093	0.09	0.087	0.084	0.079	0.075	0.071	0.07	0.067	0.065	0.063	0.061	0.06	0.06	0.06	0.059	0.059	0.06	0.06	0.06	0.06	0.06	0.06	0.06	0.06	0.059	0.059	0.059
D06	Sample	Dilution_95%	0.95	DMSO	Lycopene	Standard_Development	Run091	Standard_Measurement	Plate_01	Clariostar_Study	MB	Biofoundry_,_London	Linear_Dilution_Pattern_V2	0.159	0.156	0.152	0.148	0.144	0.14	0.136	0.134	0.133	0.132	0.13	0.127	0.122	0.118	0.114	0.111	0.108	0.105	0.104	0.103	0.102	0.102	0.103	0.105	0.108	0.111	0.115	0.118	0.122	0.124	0.127	0.13	0.134	0.136	0.141	0.146
D07	Sample	Dilution_75%	0.75	DMSO	Lycopene	Standard_Development	Run091	Standard_Measurement	Plate_01	Clariostar_Study	MB	Biofoundry_,_London	Linear_Dilution_Pattern_V2	0.155	0.151	0.148	0.144	0.139	0.135	0.132	0.129	0.128	0.125	0.123	0.121	0.116	0.111	0.107	0.104	0.102	0.099	0.098	0.097	0.096	0.096	0.097	0.098	0.1	0.102	0.104	0.107	0.11	0.112	0.114	0.116	0.118	0.12	0.124	0.128
D08	Sample	Dilution_55%	0.55	DMSO	Lycopene	Standard_Development	Run091	Standard_Measurement	Plate_01	Clariostar_Study	MB	Biofoundry_,_London	Linear_Dilution_Pattern_V2	0.142	0.14	0.136	0.132	0.127	0.123	0.119	0.117	0.114	0.112	0.109	0.107	0.102	0.098	0.095	0.091	0.089	0.087	0.085	0.083	0.083	0.083	0.083	0.084	0.085	0.087	0.088	0.09	0.092	0.093	0.094	0.096	0.098	0.1	0.102	0.103
D09	Sample	Dilution_35%	0.35	DMSO	Lycopene	Standard_Development	Run091	Standard_Measurement	Plate_01	Clariostar_Study	MB	Biofoundry_,_London	Linear_Dilution_Pattern_V2	0.135	0.132	0.129	0.125	0.122	0.118	0.114	0.111	0.108	0.104	0.102	0.098	0.094	0.09	0.086	0.082	0.08	0.078	0.077	0.076	0.075	0.074	0.073	0.073	0.074	0.075	0.076	0.076	0.077	0.078	0.078	0.079	0.08	0.08	0.081	0.082
D10	Sample	Dilution_15%	0.15	DMSO	Lycopene	Standard_Development	Run091	Standard_Measurement	Plate_01	Clariostar_Study	MB	Biofoundry_,_London	Linear_Dilution_Pattern_V2	0.122	0.119	0.116	0.111	0.108	0.104	0.101	0.097	0.095	0.091	0.088	0.084	0.08	0.076	0.073	0.07	0.068	0.065	0.064	0.062	0.062	0.061	0.061	0.06	0.06	0.061	0.061	0.06	0.06	0.061	0.061	0.061	0.061	0.061	0.061	0.061
D11	Blank	DMSO_Blank		DMSO		Standard_Development	Run091	Standard_Measurement	Plate_01	Clariostar_Study	MB	Biofoundry_,_London	Linear_Dilution_Pattern_V2	0.117	0.114	0.11	0.106	0.102	0.098	0.094	0.091	0.089	0.085	0.082	0.078	0.073	0.07	0.067	0.065	0.062	0.061	0.059	0.057	0.056	0.055	0.054	0.053	0.053	0.053	0.053	0.052	0.051	0.051	0.05	0.05	0.05	0.049	0.048	0.047
D12	Blank	DMSO_Blank		DMSO		Standard_Development	Run091	Standard_Measurement	Plate_01	Clariostar_Study	MB	Biofoundry_,_London	Linear_Dilution_Pattern_V2	0.114	0.111	0.107	0.103	0.099	0.096	0.093	0.089	0.086	0.082	0.079	0.075	0.071	0.067	0.064	0.061	0.059	0.057	0.056	0.054	0.053	0.052	0.052	0.052	0.051	0.051	0.05	0.05	0.049	0.049	0.048	0.047	0.047	0.047	0.046	0.045
E01	Sample	Dilution_90%	0.9	DMSO	Lycopene	Standard_Development	Run091	Standard_Measurement	Plate_01	Clariostar_Study	MB	Biofoundry_,_London	Linear_Dilution_Pattern_V2	0.16	0.158	0.154	0.15	0.145	0.141	0.137	0.134	0.134	0.131	0.13	0.126	0.121	0.116	0.111	0.109	0.106	0.104	0.103	0.102	0.102	0.101	0.102	0.104	0.107	0.11	0.113	0.117	0.12	0.123	0.125	0.128	0.131	0.134	0.138	0.143
E02	Sample	Dilution_70%	0.7	DMSO	Lycopene	Standard_Development	Run091	Standard_Measurement	Plate_01	Clariostar_Study	MB	Biofoundry_,_London	Linear_Dilution_Pattern_V2	0.153	0.15	0.146	0.142	0.138	0.134	0.13	0.128	0.126	0.123	0.121	0.117	0.112	0.107	0.103	0.1	0.099	0.096	0.095	0.093	0.093	0.092	0.093	0.095	0.096	0.099	0.101	0.103	0.106	0.108	0.11	0.112	0.113	0.116	0.118	0.122
E03	Sample	Dilution_50%	0.5	DMSO	Lycopene	Standard_Development	Run091	Standard_Measurement	Plate_01	Clariostar_Study	MB	Biofoundry_,_London	Linear_Dilution_Pattern_V2	0.139	0.136	0.132	0.127	0.123	0.12	0.116	0.113	0.112	0.109	0.105	0.102	0.098	0.093	0.089	0.087	0.085	0.083	0.081	0.079	0.078	0.078	0.079	0.079	0.08	0.082	0.084	0.085	0.086	0.087	0.089	0.09	0.091	0.093	0.095	0.096
E04	Sample	Dilution_30%	0.3	DMSO	Lycopene	Standard_Development	Run091	Standard_Measurement	Plate_01	Clariostar_Study	MB	Biofoundry_,_London	Linear_Dilution_Pattern_V2	0.128	0.126	0.121	0.117	0.112	0.108	0.104	0.102	0.101	0.097	0.094	0.09	0.086	0.082	0.078	0.076	0.074	0.071	0.07	0.069	0.068	0.066	0.067	0.067	0.067	0.068	0.069	0.069	0.07	0.07	0.07	0.072	0.072	0.072	0.073	0.074
E05	Sample	Dilution_10%	0.1	DMSO	Lycopene	Standard_Development	Run091	Standard_Measurement	Plate_01	Clariostar_Study	MB	Biofoundry_,_London	Linear_Dilution_Pattern_V2	0.12	0.117	0.113	0.108	0.104	0.101	0.096	0.093	0.092	0.089	0.085	0.082	0.077	0.073	0.07	0.068	0.066	0.064	0.062	0.06	0.059	0.058	0.058	0.058	0.057	0.057	0.058	0.057	0.058	0.057	0.057	0.057	0.057	0.057	0.057	0.056
E06	Sample	Dilution_90%	0.9	DMSO	Lycopene	Standard_Development	Run091	Standard_Measurement	Plate_01	Clariostar_Study	MB	Biofoundry_,_London	Linear_Dilution_Pattern_V2	0.158	0.155	0.151	0.147	0.142	0.139	0.135	0.133	0.132	0.13	0.129	0.126	0.12	0.116	0.112	0.108	0.106	0.104	0.102	0.101	0.101	0.1	0.102	0.104	0.106	0.109	0.113	0.115	0.118	0.121	0.124	0.127	0.13	0.132	0.136	0.141
E07	Sample	Dilution_70%	0.7	DMSO	Lycopene	Standard_Development	Run091	Standard_Measurement	Plate_01	Clariostar_Study	MB	Biofoundry_,_London	Linear_Dilution_Pattern_V2	0.15	0.146	0.142	0.138	0.134	0.13	0.125	0.123	0.123	0.121	0.119	0.116	0.111	0.106	0.102	0.1	0.098	0.095	0.093	0.091	0.091	0.09	0.091	0.092	0.095	0.097	0.1	0.102	0.104	0.106	0.108	0.11	0.112	0.114	0.117	0.12
E08	Sample	Dilution_50%	0.5	DMSO	Lycopene	Standard_Development	Run091	Standard_Measurement	Plate_01	Clariostar_Study	MB	Biofoundry_,_London	Linear_Dilution_Pattern_V2	0.138	0.135	0.13	0.126	0.122	0.118	0.115	0.112	0.111	0.108	0.105	0.102	0.098	0.093	0.089	0.087	0.085	0.082	0.081	0.08	0.078	0.078	0.078	0.08	0.081	0.082	0.083	0.085	0.086	0.087	0.088	0.09	0.092	0.093	0.094	0.096
E09	Sample	Dilution_30%	0.3	DMSO	Lycopene	Standard_Development	Run091	Standard_Measurement	Plate_01	Clariostar_Study	MB	Biofoundry_,_London	Linear_Dilution_Pattern_V2	0.129	0.127	0.122	0.117	0.113	0.109	0.105	0.103	0.101	0.098	0.095	0.092	0.087	0.083	0.079	0.077	0.075	0.073	0.071	0.07	0.069	0.068	0.068	0.068	0.069	0.069	0.07	0.07	0.071	0.071	0.071	0.072	0.073	0.073	0.074	0.074
E10	Sample	Dilution_10%	0.1	DMSO	Lycopene	Standard_Development	Run091	Standard_Measurement	Plate_01	Clariostar_Study	MB	Biofoundry_,_London	Linear_Dilution_Pattern_V2	0.118	0.116	0.112	0.108	0.103	0.1	0.096	0.093	0.09	0.087	0.084	0.08	0.077	0.072	0.069	0.066	0.064	0.062	0.061	0.059	0.058	0.057	0.057	0.057	0.057	0.057	0.057	0.056	0.056	0.056	0.055	0.056	0.056	0.055	0.056	0.055
E11	Blank	DMSO_Blank		DMSO		Standard_Development	Run091	Standard_Measurement	Plate_01	Clariostar_Study	MB	Biofoundry_,_London	Linear_Dilution_Pattern_V2	0.113	0.11	0.106	0.103	0.099	0.096	0.091	0.088	0.086	0.082	0.079	0.076	0.071	0.067	0.064	0.062	0.06	0.058	0.057	0.055	0.054	0.052	0.052	0.051	0.051	0.051	0.051	0.05	0.05	0.049	0.049	0.049	0.049	0.048	0.047	0.046
E12	Blank	DMSO_Blank		DMSO		Standard_Development	Run091	Standard_Measurement	Plate_01	Clariostar_Study	MB	Biofoundry_,_London	Linear_Dilution_Pattern_V2	0.116	0.113	0.109	0.104	0.101	0.098	0.093	0.09	0.087	0.083	0.08	0.076	0.073	0.069	0.065	0.063	0.061	0.058	0.057	0.055	0.054	0.054	0.053	0.053	0.052	0.052	0.052	0.051	0.05	0.05	0.049	0.049	0.048	0.048	0.047	0.045
F01	Sample	Dilution_90%	0.9	DMSO	Lycopene	Standard_Development	Run091	Standard_Measurement	Plate_01	Clariostar_Study	MB	Biofoundry_,_London	Linear_Dilution_Pattern_V2	0.163	0.16	0.156	0.152	0.148	0.144	0.141	0.139	0.137	0.134	0.133	0.129	0.124	0.119	0.115	0.112	0.11	0.108	0.107	0.106	0.105	0.105	0.106	0.108	0.111	0.113	0.117	0.12	0.124	0.126	0.129	0.131	0.135	0.138	0.142	0.147
F02	Sample	Dilution_70%	0.7	DMSO	Lycopene	Standard_Development	Run091	Standard_Measurement	Plate_01	Clariostar_Study	MB	Biofoundry_,_London	Linear_Dilution_Pattern_V2	0.157	0.154	0.15	0.146	0.141	0.138	0.135	0.132	0.13	0.127	0.124	0.12	0.115	0.111	0.106	0.104	0.102	0.099	0.099	0.097	0.096	0.096	0.096	0.097	0.099	0.102	0.104	0.106	0.108	0.11	0.111	0.113	0.115	0.117	0.12	0.123
F03	Sample	Dilution_50%	0.5	DMSO	Lycopene	Standard_Development	Run091	Standard_Measurement	Plate_01	Clariostar_Study	MB	Biofoundry_,_London	Linear_Dilution_Pattern_V2	0.146	0.143	0.139	0.135	0.131	0.128	0.124	0.121	0.118	0.116	0.113	0.11	0.104	0.1	0.096	0.093	0.091	0.088	0.087	0.086	0.085	0.085	0.085	0.085	0.086	0.088	0.09	0.091	0.093	0.094	0.094	0.095	0.097	0.099	0.1	0.102
F04	Sample	Dilution_30%	0.3	DMSO	Lycopene	Standard_Development	Run091	Standard_Measurement	Plate_01	Clariostar_Study	MB	Biofoundry_,_London	Linear_Dilution_Pattern_V2	0.13	0.127	0.123	0.118	0.115	0.111	0.107	0.104	0.101	0.098	0.095	0.091	0.087	0.083	0.079	0.077	0.074	0.073	0.071	0.069	0.069	0.068	0.067	0.068	0.068	0.069	0.07	0.07	0.071	0.071	0.072	0.072	0.073	0.073	0.074	0.075
F05	Sample	Dilution_10%	0.1	DMSO	Lycopene	Standard_Development	Run091	Standard_Measurement	Plate_01	Clariostar_Study	MB	Biofoundry_,_London	Linear_Dilution_Pattern_V2	0.122	0.118	0.114	0.11	0.107	0.102	0.098	0.095	0.093	0.089	0.086	0.082	0.078	0.074	0.071	0.068	0.066	0.064	0.063	0.061	0.06	0.059	0.059	0.059	0.059	0.059	0.059	0.059	0.059	0.058	0.058	0.058	0.058	0.058	0.058	0.057
F06	Sample	Dilution_90%	0.9	DMSO	Lycopene	Standard_Development	Run091	Standard_Measurement	Plate_01	Clariostar_Study	MB	Biofoundry_,_London	Linear_Dilution_Pattern_V2	0.159	0.155	0.152	0.147	0.143	0.14	0.136	0.134	0.132	0.13	0.128	0.125	0.121	0.116	0.112	0.109	0.106	0.104	0.102	0.102	0.101	0.101	0.102	0.104	0.107	0.109	0.113	0.116	0.12	0.122	0.125	0.128	0.131	0.134	0.138	0.143
F07	Sample	Dilution_70%	0.7	DMSO	Lycopene	Standard_Development	Run091	Standard_Measurement	Plate_01	Clariostar_Study	MB	Biofoundry_,_London	Linear_Dilution_Pattern_V2	0.149	0.146	0.142	0.138	0.134	0.13	0.126	0.124	0.121	0.119	0.117	0.114	0.109	0.105	0.101	0.098	0.096	0.093	0.092	0.09	0.089	0.09	0.091	0.092	0.093	0.096	0.098	0.101	0.103	0.105	0.107	0.109	0.111	0.113	0.116	0.119
F08	Sample	Dilution_50%	0.5	DMSO	Lycopene	Standard_Development	Run091	Standard_Measurement	Plate_01	Clariostar_Study	MB	Biofoundry_,_London	Linear_Dilution_Pattern_V2	0.139	0.136	0.133	0.128	0.124	0.12	0.116	0.114	0.112	0.108	0.106	0.103	0.099	0.094	0.091	0.088	0.086	0.084	0.083	0.081	0.08	0.08	0.081	0.081	0.081	0.084	0.085	0.086	0.088	0.089	0.089	0.091	0.092	0.093	0.095	0.098
F09	Sample	Dilution_30%	0.3	DMSO	Lycopene	Standard_Development	Run091	Standard_Measurement	Plate_01	Clariostar_Study	MB	Biofoundry_,_London	Linear_Dilution_Pattern_V2	0.129	0.126	0.121	0.118	0.114	0.11	0.106	0.103	0.1	0.097	0.094	0.09	0.086	0.083	0.078	0.075	0.073	0.071	0.07	0.069	0.068	0.067	0.068	0.068	0.068	0.069	0.07	0.07	0.07	0.071	0.071	0.072	0.073	0.073	0.074	0.075
F10	Sample	Dilution_10%	0.1	DMSO	Lycopene	Standard_Development	Run091	Standard_Measurement	Plate_01	Clariostar_Study	MB	Biofoundry_,_London	Linear_Dilution_Pattern_V2	0.122	0.119	0.115	0.111	0.106	0.102	0.098	0.096	0.093	0.089	0.087	0.083	0.079	0.074	0.071	0.068	0.066	0.064	0.062	0.06	0.06	0.059	0.059	0.058	0.059	0.058	0.058	0.058	0.058	0.057	0.057	0.057	0.057	0.057	0.057	0.056
F11	Blank	DMSO		DMSO		Standard_Development	Run091	Standard_Measurement	Plate_01	Clariostar_Study	MB	Biofoundry_,_London	Linear_Dilution_Pattern_V2	0.117	0.114	0.109	0.105	0.102	0.097	0.093	0.09	0.088	0.084	0.081	0.077	0.072	0.068	0.065	0.063	0.061	0.059	0.057	0.055	0.054	0.053	0.053	0.052	0.052	0.052	0.052	0.051	0.05	0.049	0.049	0.049	0.049	0.048	0.047	0.046
F12	Blank	DMSO		DMSO		Standard_Development	Run091	Standard_Measurement	Plate_01	Clariostar_Study	MB	Biofoundry_,_London	Linear_Dilution_Pattern_V2	0.119	0.115	0.11	0.106	0.103	0.099	0.094	0.092	0.089	0.085	0.081	0.077	0.073	0.068	0.065	0.063	0.061	0.058	0.057	0.055	0.054	0.053	0.053	0.052	0.052	0.052	0.052	0.05	0.05	0.05	0.049	0.049	0.049	0.048	0.047	0.045
G01	Sample	Dilution_85%	0.85	DMSO	Lycopene	Standard_Development	Run091	Standard_Measurement	Plate_01	Clariostar_Study	MB	Biofoundry_,_London	Linear_Dilution_Pattern_V2	0.162	0.16	0.155	0.151	0.147	0.144	0.141	0.138	0.137	0.135	0.132	0.128	0.124	0.118	0.115	0.112	0.109	0.107	0.106	0.104	0.104	0.104	0.105	0.106	0.109	0.112	0.115	0.118	0.121	0.124	0.126	0.128	0.132	0.134	0.138	0.142
G02	Sample	Dilution_65%	0.65	DMSO	Lycopene	Standard_Development	Run091	Standard_Measurement	Plate_01	Clariostar_Study	MB	Biofoundry_,_London	Linear_Dilution_Pattern_V2	0.153	0.151	0.146	0.142	0.138	0.135	0.13	0.127	0.126	0.124	0.121	0.118	0.114	0.108	0.104	0.102	0.1	0.098	0.096	0.095	0.094	0.093	0.095	0.095	0.097	0.1	0.102	0.104	0.106	0.108	0.11	0.112	0.114	0.116	0.119	0.121
G03	Sample	Dilution_45%	0.45	DMSO	Lycopene	Standard_Development	Run091	Standard_Measurement	Plate_01	Clariostar_Study	MB	Biofoundry_,_London	Linear_Dilution_Pattern_V2	0.137	0.135	0.132	0.128	0.124	0.121	0.117	0.114	0.111	0.107	0.103	0.1	0.097	0.092	0.089	0.086	0.083	0.081	0.08	0.079	0.079	0.078	0.079	0.079	0.079	0.081	0.082	0.084	0.085	0.086	0.087	0.088	0.089	0.091	0.092	0.094
G04	Sample	Dilution_25%	0.25	DMSO	Lycopene	Standard_Development	Run091	Standard_Measurement	Plate_01	Clariostar_Study	MB	Biofoundry_,_London	Linear_Dilution_Pattern_V2	0.124	0.121	0.117	0.112	0.109	0.105	0.101	0.098	0.096	0.093	0.09	0.086	0.082	0.078	0.075	0.072	0.07	0.068	0.067	0.065	0.064	0.063	0.063	0.063	0.064	0.064	0.065	0.065	0.065	0.066	0.066	0.066	0.066	0.067	0.068	0.068
G05	Sample	Dilution_05%	0.0499999999999999	DMSO	Lycopene	Standard_Development	Run091	Standard_Measurement	Plate_01	Clariostar_Study	MB	Biofoundry_,_London	Linear_Dilution_Pattern_V2	0.116	0.112	0.109	0.104	0.1	0.096	0.092	0.09	0.088	0.085	0.081	0.078	0.074	0.07	0.067	0.064	0.062	0.06	0.058	0.056	0.055	0.054	0.054	0.054	0.054	0.054	0.053	0.053	0.053	0.053	0.052	0.052	0.052	0.051	0.051	0.05
G06	Sample	Dilution_85%	0.85	DMSO	Lycopene	Standard_Development	Run091	Standard_Measurement	Plate_01	Clariostar_Study	MB	Biofoundry_,_London	Linear_Dilution_Pattern_V2	0.154	0.15	0.146	0.142	0.138	0.134	0.13	0.128	0.126	0.124	0.122	0.12	0.116	0.111	0.107	0.104	0.102	0.1	0.098	0.097	0.097	0.096	0.097	0.099	0.101	0.104	0.106	0.108	0.112	0.114	0.117	0.119	0.122	0.124	0.128	0.132
G07	Sample	Dilution_65%	0.65	DMSO	Lycopene	Standard_Development	Run091	Standard_Measurement	Plate_01	Clariostar_Study	MB	Biofoundry_,_London	Linear_Dilution_Pattern_V2	0.144	0.142	0.139	0.134	0.13	0.127	0.123	0.121	0.119	0.116	0.114	0.111	0.108	0.103	0.099	0.096	0.094	0.092	0.091	0.089	0.089	0.089	0.09	0.09	0.091	0.094	0.096	0.098	0.1	0.102	0.104	0.106	0.107	0.11	0.113	0.116
G08	Sample	Dilution_45%	0.45	DMSO	Lycopene	Standard_Development	Run091	Standard_Measurement	Plate_01	Clariostar_Study	MB	Biofoundry_,_London	Linear_Dilution_Pattern_V2	0.132	0.13	0.126	0.122	0.118	0.115	0.112	0.109	0.106	0.104	0.101	0.098	0.094	0.09	0.087	0.084	0.082	0.079	0.078	0.077	0.076	0.076	0.076	0.076	0.077	0.079	0.08	0.081	0.083	0.083	0.083	0.085	0.086	0.087	0.088	0.09
G09	Sample	Dilution_25%	0.25	DMSO	Lycopene	Standard_Development	Run091	Standard_Measurement	Plate_01	Clariostar_Study	MB	Biofoundry_,_London	Linear_Dilution_Pattern_V2	0.124	0.121	0.117	0.113	0.108	0.105	0.101	0.099	0.097	0.094	0.09	0.087	0.083	0.079	0.075	0.073	0.071	0.069	0.067	0.066	0.064	0.064	0.064	0.064	0.064	0.065	0.066	0.065	0.066	0.067	0.067	0.067	0.068	0.068	0.069	0.069
G10	Sample	Dilution_05%	0.0499999999999999	DMSO	Lycopene	Standard_Development	Run091	Standard_Measurement	Plate_01	Clariostar_Study	MB	Biofoundry_,_London	Linear_Dilution_Pattern_V2	0.115	0.111	0.108	0.103	0.099	0.096	0.092	0.089	0.087	0.084	0.081	0.077	0.073	0.069	0.066	0.064	0.061	0.059	0.058	0.057	0.056	0.055	0.054	0.054	0.053	0.054	0.053	0.052	0.053	0.052	0.051	0.052	0.052	0.051	0.05	0.05
G11	Blank	DMSO_Blank		DMSO		Standard_Development	Run091	Standard_Measurement	Plate_01	Clariostar_Study	MB	Biofoundry_,_London	Linear_Dilution_Pattern_V2	0.112	0.109	0.106	0.101	0.097	0.093	0.089	0.086	0.084	0.081	0.077	0.074	0.07	0.066	0.063	0.061	0.059	0.057	0.055	0.054	0.053	0.052	0.052	0.051	0.051	0.051	0.051	0.049	0.049	0.049	0.048	0.048	0.048	0.047	0.046	0.045
G12	Blank	DMSO_Blank		DMSO		Standard_Development	Run091	Standard_Measurement	Plate_01	Clariostar_Study	MB	Biofoundry_,_London	Linear_Dilution_Pattern_V2	0.113	0.11	0.106	0.101	0.098	0.094	0.09	0.087	0.085	0.081	0.078	0.075	0.071	0.067	0.064	0.062	0.06	0.058	0.057	0.054	0.053	0.052	0.052	0.052	0.052	0.051	0.051	0.05	0.05	0.049	0.049	0.048	0.048	0.047	0.047	0.045
H01	Sample	Dilution_85%	0.85	DMSO	Lycopene	Standard_Development	Run091	Standard_Measurement	Plate_01	Clariostar_Study	MB	Biofoundry_,_London	Linear_Dilution_Pattern_V2	0.166	0.163	0.16	0.155	0.151	0.147	0.143	0.14	0.138	0.135	0.133	0.129	0.123	0.118	0.114	0.111	0.108	0.106	0.105	0.103	0.103	0.102	0.104	0.105	0.108	0.111	0.113	0.116	0.119	0.122	0.124	0.127	0.13	0.132	0.136	0.14
H02	Sample	Dilution_65%	0.65	DMSO	Lycopene	Standard_Development	Run091	Standard_Measurement	Plate_01	Clariostar_Study	MB	Biofoundry_,_London	Linear_Dilution_Pattern_V2	0.145	0.142	0.139	0.135	0.131	0.128	0.124	0.121	0.119	0.117	0.115	0.111	0.106	0.101	0.098	0.095	0.093	0.091	0.09	0.089	0.088	0.087	0.088	0.09	0.091	0.094	0.097	0.098	0.1	0.102	0.104	0.106	0.107	0.109	0.112	0.115
H03	Sample	Dilution_45%	0.45	DMSO	Lycopene	Standard_Development	Run091	Standard_Measurement	Plate_01	Clariostar_Study	MB	Biofoundry_,_London	Linear_Dilution_Pattern_V2	0.137	0.135	0.131	0.126	0.122	0.118	0.114	0.112	0.11	0.107	0.104	0.101	0.096	0.092	0.089	0.086	0.083	0.082	0.081	0.079	0.078	0.077	0.078	0.078	0.08	0.081	0.083	0.084	0.085	0.086	0.087	0.089	0.091	0.092	0.093	0.094
H04	Sample	Dilution_25%	0.25	DMSO	Lycopene	Standard_Development	Run091	Standard_Measurement	Plate_01	Clariostar_Study	MB	Biofoundry_,_London	Linear_Dilution_Pattern_V2	0.126	0.123	0.119	0.115	0.111	0.108	0.104	0.102	0.099	0.095	0.092	0.088	0.083	0.079	0.076	0.073	0.071	0.069	0.068	0.066	0.066	0.065	0.065	0.065	0.065	0.066	0.067	0.067	0.067	0.068	0.068	0.069	0.07	0.07	0.071	0.071
H05	Sample	Dilution_05%	0.0499999999999999	DMSO	Lycopene	Standard_Development	Run091	Standard_Measurement	Plate_01	Clariostar_Study	MB	Biofoundry_,_London	Linear_Dilution_Pattern_V2	0.118	0.115	0.111	0.107	0.104	0.1	0.095	0.092	0.089	0.086	0.082	0.078	0.075	0.07	0.067	0.064	0.063	0.061	0.059	0.057	0.057	0.056	0.056	0.055	0.055	0.055	0.055	0.054	0.054	0.053	0.052	0.053	0.053	0.052	0.052	0.051
H06	Sample	Dilution_85%	0.85	DMSO	Lycopene	Standard_Development	Run091	Standard_Measurement	Plate_01	Clariostar_Study	MB	Biofoundry_,_London	Linear_Dilution_Pattern_V2	0.154	0.151	0.148	0.143	0.14	0.136	0.132	0.13	0.129	0.127	0.126	0.123	0.118	0.114	0.109	0.107	0.105	0.102	0.101	0.1	0.1	0.099	0.101	0.101	0.104	0.107	0.11	0.113	0.116	0.119	0.121	0.124	0.127	0.129	0.132	0.137
H07	Sample	Dilution_65%	0.65	DMSO	Lycopene	Standard_Development	Run091	Standard_Measurement	Plate_01	Clariostar_Study	MB	Biofoundry_,_London	Linear_Dilution_Pattern_V2	0.143	0.14	0.137	0.132	0.128	0.125	0.121	0.119	0.117	0.115	0.114	0.11	0.106	0.102	0.098	0.096	0.093	0.09	0.089	0.089	0.088	0.087	0.088	0.089	0.091	0.093	0.095	0.097	0.099	0.101	0.103	0.104	0.106	0.109	0.112	0.114
H08	Sample	Dilution_45%	0.45	DMSO	Lycopene	Standard_Development	Run091	Standard_Measurement	Plate_01	Clariostar_Study	MB	Biofoundry_,_London	Linear_Dilution_Pattern_V2	0.134	0.131	0.127	0.123	0.119	0.115	0.111	0.108	0.107	0.104	0.102	0.098	0.093	0.088	0.085	0.083	0.081	0.078	0.077	0.075	0.075	0.074	0.074	0.075	0.076	0.078	0.079	0.08	0.081	0.082	0.083	0.084	0.085	0.086	0.088	0.09
H09	Sample	Dilution_25%	0.25	DMSO	Lycopene	Standard_Development	Run091	Standard_Measurement	Plate_01	Clariostar_Study	MB	Biofoundry_,_London	Linear_Dilution_Pattern_V2	0.128	0.125	0.121	0.117	0.113	0.11	0.106	0.103	0.1	0.097	0.094	0.09	0.086	0.082	0.078	0.076	0.074	0.072	0.07	0.069	0.068	0.067	0.067	0.067	0.068	0.068	0.069	0.069	0.069	0.07	0.07	0.07	0.071	0.071	0.072	0.072
H10	Sample	Dilution_05%	0.0499999999999999	DMSO	Lycopene	Standard_Development	Run091	Standard_Measurement	Plate_01	Clariostar_Study	MB	Biofoundry_,_London	Linear_Dilution_Pattern_V2	0.115	0.112	0.108	0.104	0.1	0.097	0.093	0.09	0.088	0.084	0.081	0.077	0.073	0.07	0.066	0.064	0.062	0.06	0.059	0.057	0.056	0.055	0.055	0.054	0.054	0.054	0.054	0.054	0.053	0.053	0.052	0.052	0.052	0.052	0.052	0.051
H11	Blank	DMSO_Blank		DMSO		Standard_Development	Run091	Standard_Measurement	Plate_01	Clariostar_Study	MB	Biofoundry_,_London	Linear_Dilution_Pattern_V2	0.117	0.115	0.111	0.107	0.103	0.099	0.096	0.093	0.091	0.087	0.084	0.079	0.076	0.072	0.068	0.066	0.065	0.062	0.061	0.059	0.058	0.057	0.057	0.056	0.055	0.055	0.055	0.054	0.054	0.053	0.053	0.052	0.052	0.051	0.05	0.049
H12	Blank	DMSO_Blank		DMSO		Standard_Development	Run091	Standard_Measurement	Plate_01	Clariostar_Study	MB	Biofoundry_,_London	Linear_Dilution_Pattern_V2	0.113	0.111	0.106	0.102	0.098	0.095	0.09	0.088	0.085	0.082	0.078	0.074	0.07	0.065	0.062	0.061	0.059	0.056	0.055	0.053	0.052	0.051	0.051	0.05	0.05	0.051	0.05	0.049	0.048	0.048	0.047	0.047	0.047	0.046	0.046	0.044
A01	Sample	Dilution_100%	1.0	DMSO	Lycopene	Standard_Development	Run091	Standard_Measurement	Plate_01	Clariostar_Study	MB	Biofoundry_,_London	Linear_Dilution_Pattern_V2	0.16	0.157	0.153	0.149	0.146	0.143	0.14	0.138	0.134	0.132	0.129	0.125	0.121	0.117	0.112	0.11	0.106	0.105	0.104	0.103	0.103	0.103	0.105	0.106	0.109	0.113	0.117	0.12	0.124	0.127	0.13	0.133	0.137	0.14	0.145	0.152
A02	Sample	Dilution_80%	0.8	DMSO	Lycopene	Standard_Development	Run091	Standard_Measurement	Plate_01	Clariostar_Study	MB	Biofoundry_,_London	Linear_Dilution_Pattern_V2	0.155	0.152	0.148	0.145	0.142	0.139	0.135	0.132	0.128	0.125	0.121	0.117	0.112	0.108	0.105	0.101	0.098	0.097	0.095	0.094	0.094	0.094	0.095	0.096	0.098	0.101	0.104	0.107	0.11	0.112	0.114	0.116	0.119	0.122	0.127	0.132
A03	Sample	Dilution_60%	0.6	DMSO	Lycopene	Standard_Development	Run091	Standard_Measurement	Plate_01	Clariostar_Study	MB	Biofoundry_,_London	Linear_Dilution_Pattern_V2	0.141	0.138	0.133	0.129	0.126	0.122	0.119	0.117	0.114	0.111	0.107	0.104	0.1	0.096	0.091	0.09	0.086	0.085	0.084	0.082	0.081	0.081	0.082	0.083	0.085	0.086	0.089	0.091	0.093	0.095	0.096	0.098	0.099	0.101	0.104	0.107
A04	Sample	Dilution_40%	0.4	DMSO	Lycopene	Standard_Development	Run091	Standard_Measurement	Plate_01	Clariostar_Study	MB	Biofoundry_,_London	Linear_Dilution_Pattern_V2	0.129	0.126	0.121	0.117	0.114	0.112	0.108	0.105	0.102	0.098	0.094	0.09	0.086	0.084	0.08	0.077	0.074	0.072	0.071	0.069	0.069	0.069	0.069	0.069	0.07	0.071	0.072	0.073	0.074	0.075	0.076	0.076	0.078	0.079	0.081	0.083
A05	Sample	Dilution_20%	0.2	DMSO	Lycopene	Standard_Development	Run091	Standard_Measurement	Plate_01	Clariostar_Study	MB	Biofoundry_,_London	Linear_Dilution_Pattern_V2	0.12	0.117	0.113	0.109	0.107	0.102	0.1	0.096	0.093	0.088	0.085	0.081	0.077	0.074	0.07	0.067	0.064	0.063	0.061	0.06	0.06	0.059	0.059	0.058	0.058	0.059	0.06	0.06	0.06	0.06	0.06	0.061	0.061	0.062	0.062	0.063
A06	Sample	Dilution_100%	1.0	DMSO	Lycopene	Standard_Development	Run091	Standard_Measurement	Plate_01	Clariostar_Study	MB	Biofoundry_,_London	Linear_Dilution_Pattern_V2	0.159	0.156	0.152	0.148	0.145	0.142	0.139	0.136	0.133	0.131	0.128	0.125	0.121	0.117	0.113	0.11	0.106	0.105	0.104	0.102	0.102	0.102	0.103	0.105	0.108	0.111	0.115	0.119	0.123	0.126	0.129	0.132	0.135	0.139	0.144	0.15
A07	Sample	Dilution_80%	0.8	DMSO	Lycopene	Standard_Development	Run091	Standard_Measurement	Plate_01	Clariostar_Study	MB	Biofoundry_,_London	Linear_Dilution_Pattern_V2	0.147	0.144	0.14	0.136	0.134	0.131	0.127	0.124	0.123	0.12	0.117	0.114	0.11	0.107	0.102	0.099	0.097	0.095	0.094	0.093	0.092	0.092	0.092	0.094	0.096	0.099	0.102	0.105	0.108	0.111	0.113	0.116	0.118	0.121	0.125	0.13
A08	Sample	Dilution_60%	0.6	DMSO	Lycopene	Standard_Development	Run091	Standard_Measurement	Plate_01	Clariostar_Study	MB	Biofoundry_,_London	Linear_Dilution_Pattern_V2	0.141	0.137	0.133	0.129	0.126	0.123	0.119	0.116	0.112	0.111	0.107	0.103	0.1	0.096	0.092	0.089	0.086	0.085	0.084	0.082	0.081	0.081	0.082	0.083	0.084	0.086	0.088	0.09	0.092	0.094	0.095	0.097	0.099	0.101	0.103	0.107
A09	Sample	Dilution_40%	0.4	DMSO	Lycopene	Standard_Development	Run091	Standard_Measurement	Plate_01	Clariostar_Study	MB	Biofoundry_,_London	Linear_Dilution_Pattern_V2	0.128	0.124	0.12	0.117	0.114	0.111	0.107	0.104	0.101	0.098	0.094	0.09	0.087	0.083	0.079	0.076	0.074	0.072	0.071	0.07	0.069	0.068	0.069	0.07	0.07	0.071	0.072	0.073	0.074	0.074	0.075	0.076	0.078	0.078	0.081	0.083
A10	Sample	Dilution_20%	0.2	DMSO	Lycopene	Standard_Development	Run091	Standard_Measurement	Plate_01	Clariostar_Study	MB	Biofoundry_,_London	Linear_Dilution_Pattern_V2	0.119	0.116	0.113	0.109	0.105	0.102	0.099	0.096	0.092	0.088	0.083	0.08	0.076	0.074	0.07	0.068	0.065	0.064	0.063	0.061	0.061	0.06	0.06	0.06	0.059	0.06	0.06	0.06	0.061	0.061	0.06	0.061	0.061	0.061	0.062	0.064
A11	Blank	DMSO_Blank		DMSO		Standard_Development	Run091	Standard_Measurement	Plate_01	Clariostar_Study	MB	Biofoundry_,_London	Linear_Dilution_Pattern_V2	0.11	0.107	0.103	0.1	0.096	0.093	0.089	0.086	0.084	0.079	0.076	0.073	0.069	0.066	0.063	0.061	0.058	0.057	0.055	0.054	0.053	0.052	0.051	0.05	0.051	0.051	0.05	0.049	0.049	0.049	0.048	0.048	0.048	0.048	0.047	0.047
A12	Blank	DMSO_Blank		DMSO		Standard_Development	Run091	Standard_Measurement	Plate_01	Clariostar_Study	MB	Biofoundry_,_London	Linear_Dilution_Pattern_V2	0.11	0.106	0.102	0.099	0.096	0.093	0.089	0.087	0.083	0.079	0.074	0.072	0.068	0.065	0.061	0.059	0.056	0.055	0.054	0.052	0.051	0.051	0.05	0.05	0.05	0.049	0.049	0.048	0.048	0.047	0.046	0.047	0.046	0.046	0.045	0.045
B01	Sample	Dilution_100%	1.0	DMSO	Lycopene	Standard_Development	Run091	Standard_Measurement	Plate_01	Clariostar_Study	MB	Biofoundry_,_London	Linear_Dilution_Pattern_V2	0.16	0.158	0.155	0.15	0.147	0.142	0.139	0.137	0.136	0.133	0.13	0.127	0.122	0.118	0.113	0.111	0.107	0.106	0.105	0.103	0.104	0.103	0.105	0.107	0.11	0.114	0.117	0.121	0.125	0.128	0.131	0.134	0.138	0.141	0.146	0.152
B02	Sample	Dilution_80%	0.8	DMSO	Lycopene	Standard_Development	Run091	Standard_Measurement	Plate_01	Clariostar_Study	MB	Biofoundry_,_London	Linear_Dilution_Pattern_V2	0.15	0.147	0.143	0.139	0.136	0.133	0.129	0.128	0.125	0.122	0.119	0.115	0.111	0.108	0.103	0.101	0.098	0.096	0.095	0.094	0.094	0.093	0.094	0.096	0.099	0.101	0.104	0.107	0.11	0.112	0.115	0.117	0.12	0.123	0.127	0.132
B03	Sample	Dilution_60%	0.6	DMSO	Lycopene	Standard_Development	Run091	Standard_Measurement	Plate_01	Clariostar_Study	MB	Biofoundry_,_London	Linear_Dilution_Pattern_V2	0.143	0.14	0.137	0.133	0.13	0.126	0.122	0.12	0.117	0.114	0.111	0.107	0.102	0.099	0.094	0.091	0.089	0.086	0.086	0.084	0.084	0.083	0.084	0.085	0.086	0.088	0.09	0.093	0.095	0.096	0.097	0.099	0.101	0.102	0.106	0.109
B04	Sample	Dilution_40%	0.4	DMSO	Lycopene	Standard_Development	Run091	Standard_Measurement	Plate_01	Clariostar_Study	MB	Biofoundry_,_London	Linear_Dilution_Pattern_V2	0.131	0.127	0.123	0.119	0.115	0.112	0.108	0.105	0.103	0.1	0.096	0.093	0.088	0.084	0.081	0.078	0.075	0.074	0.072	0.07	0.069	0.069	0.069	0.07	0.07	0.072	0.072	0.073	0.075	0.075	0.076	0.077	0.078	0.079	0.08	0.082
B05	Sample	Dilution_20%	0.2	DMSO	Lycopene	Standard_Development	Run091	Standard_Measurement	Plate_01	Clariostar_Study	MB	Biofoundry_,_London	Linear_Dilution_Pattern_V2	0.117	0.115	0.111	0.108	0.105	0.101	0.098	0.094	0.09	0.087	0.083	0.08	0.076	0.074	0.069	0.067	0.064	0.062	0.061	0.06	0.059	0.058	0.058	0.058	0.058	0.058	0.058	0.058	0.059	0.059	0.059	0.06	0.06	0.06	0.061	0.062
B06	Sample	Dilution_100%	1.0	DMSO	Lycopene	Standard_Development	Run091	Standard_Measurement	Plate_01	Clariostar_Study	MB	Biofoundry_,_London	Linear_Dilution_Pattern_V2	0.159	0.156	0.153	0.149	0.147	0.143	0.14	0.137	0.134	0.132	0.129	0.126	0.122	0.12	0.115	0.111	0.107	0.106	0.105	0.104	0.104	0.105	0.105	0.106	0.109	0.113	0.117	0.121	0.125	0.127	0.13	0.133	0.137	0.14	0.146	0.152
B07	Sample	Dilution_80%	0.8	DMSO	Lycopene	Standard_Development	Run091	Standard_Measurement	Plate_01	Clariostar_Study	MB	Biofoundry_,_London	Linear_Dilution_Pattern_V2	0.15	0.147	0.143	0.139	0.135	0.133	0.129	0.127	0.124	0.121	0.119	0.116	0.112	0.109	0.104	0.101	0.099	0.097	0.095	0.094	0.093	0.093	0.094	0.096	0.098	0.101	0.103	0.106	0.109	0.113	0.115	0.116	0.119	0.122	0.126	0.131
B08	Sample	Dilution_60%	0.6	DMSO	Lycopene	Standard_Development	Run091	Standard_Measurement	Plate_01	Clariostar_Study	MB	Biofoundry_,_London	Linear_Dilution_Pattern_V2	0.139	0.136	0.132	0.129	0.126	0.122	0.118	0.115	0.113	0.11	0.106	0.103	0.1	0.096	0.092	0.09	0.086	0.085	0.084	0.082	0.082	0.082	0.082	0.083	0.085	0.086	0.088	0.09	0.092	0.093	0.095	0.097	0.099	0.1	0.103	0.106
B09	Sample	Dilution_40%	0.4	DMSO	Lycopene	Standard_Development	Run091	Standard_Measurement	Plate_01	Clariostar_Study	MB	Biofoundry_,_London	Linear_Dilution_Pattern_V2	0.131	0.127	0.124	0.12	0.116	0.113	0.109	0.106	0.103	0.1	0.097	0.093	0.09	0.087	0.082	0.079	0.077	0.075	0.074	0.072	0.072	0.07	0.071	0.071	0.072	0.074	0.075	0.076	0.077	0.078	0.079	0.08	0.081	0.082	0.084	0.086
B10	Sample	Dilution_20%	0.2	DMSO	Lycopene	Standard_Development	Run091	Standard_Measurement	Plate_01	Clariostar_Study	MB	Biofoundry_,_London	Linear_Dilution_Pattern_V2	0.12	0.117	0.114	0.11	0.106	0.104	0.1	0.097	0.094	0.089	0.085	0.083	0.079	0.076	0.071	0.07	0.067	0.065	0.064	0.062	0.061	0.061	0.06	0.06	0.061	0.061	0.061	0.062	0.062	0.062	0.062	0.063	0.064	0.063	0.064	0.065
B11	Blank	DMSO_Blank		DMSO		Standard_Development	Run091	Standard_Measurement	Plate_01	Clariostar_Study	MB	Biofoundry_,_London	Linear_Dilution_Pattern_V2	0.112	0.108	0.104	0.101	0.098	0.095	0.092	0.088	0.084	0.08	0.075	0.072	0.069	0.066	0.062	0.06	0.057	0.056	0.055	0.053	0.052	0.051	0.051	0.051	0.05	0.049	0.049	0.049	0.049	0.048	0.047	0.047	0.047	0.046	0.046	0.047
B12	Blank	DMSO_Blank		DMSO		Standard_Development	Run091	Standard_Measurement	Plate_01	Clariostar_Study	MB	Biofoundry_,_London	Linear_Dilution_Pattern_V2	0.109	0.106	0.102	0.099	0.095	0.092	0.088	0.086	0.083	0.078	0.074	0.071	0.067	0.065	0.061	0.06	0.057	0.055	0.054	0.052	0.051	0.05	0.05	0.05	0.049	0.049	0.049	0.048	0.048	0.047	0.047	0.047	0.046	0.046	0.045	0.045
C01	Sample	Dilution_95%	0.95	DMSO	Lycopene	Standard_Development	Run091	Standard_Measurement	Plate_01	Clariostar_Study	MB	Biofoundry_,_London	Linear_Dilution_Pattern_V2	0.157	0.155	0.151	0.148	0.144	0.14	0.137	0.135	0.132	0.131	0.127	0.124	0.119	0.116	0.111	0.108	0.105	0.103	0.102	0.102	0.101	0.101	0.102	0.104	0.106	0.11	0.113	0.117	0.12	0.123	0.125	0.129	0.132	0.135	0.14	0.145
C02	Sample	Dilution_75%	0.75	DMSO	Lycopene	Standard_Development	Run091	Standard_Measurement	Plate_01	Clariostar_Study	MB	Biofoundry_,_London	Linear_Dilution_Pattern_V2	0.151	0.148	0.143	0.139	0.137	0.133	0.13	0.126	0.123	0.121	0.117	0.114	0.109	0.105	0.101	0.098	0.095	0.093	0.092	0.091	0.09	0.09	0.091	0.092	0.094	0.097	0.1	0.102	0.105	0.107	0.108	0.111	0.114	0.116	0.119	0.124
C03	Sample	Dilution_55%	0.55	DMSO	Lycopene	Standard_Development	Run091	Standard_Measurement	Plate_01	Clariostar_Study	MB	Biofoundry_,_London	Linear_Dilution_Pattern_V2	0.14	0.136	0.132	0.128	0.125	0.121	0.118	0.116	0.112	0.109	0.105	0.102	0.099	0.094	0.09	0.087	0.084	0.082	0.081	0.079	0.079	0.078	0.079	0.08	0.08	0.082	0.085	0.086	0.088	0.089	0.09	0.092	0.094	0.095	0.098	0.101
C04	Sample	Dilution_35%	0.35	DMSO	Lycopene	Standard_Development	Run091	Standard_Measurement	Plate_01	Clariostar_Study	MB	Biofoundry_,_London	Linear_Dilution_Pattern_V2	0.13	0.127	0.123	0.12	0.116	0.113	0.109	0.105	0.102	0.099	0.095	0.091	0.087	0.083	0.079	0.077	0.074	0.072	0.07	0.069	0.068	0.067	0.068	0.068	0.068	0.069	0.071	0.071	0.072	0.073	0.073	0.074	0.075	0.076	0.077	0.079
C05	Sample	Dilution_15%	0.15	DMSO	Lycopene	Standard_Development	Run091	Standard_Measurement	Plate_01	Clariostar_Study	MB	Biofoundry_,_London	Linear_Dilution_Pattern_V2	0.121	0.116	0.113	0.108	0.105	0.102	0.098	0.095	0.091	0.088	0.085	0.081	0.077	0.073	0.069	0.067	0.065	0.063	0.061	0.06	0.059	0.058	0.058	0.058	0.058	0.058	0.058	0.058	0.059	0.058	0.059	0.059	0.06	0.059	0.06	0.06
C06	Sample	Dilution_95%	0.95	DMSO	Lycopene	Standard_Development	Run091	Standard_Measurement	Plate_01	Clariostar_Study	MB	Biofoundry_,_London	Linear_Dilution_Pattern_V2	0.158	0.154	0.15	0.146	0.143	0.139	0.135	0.132	0.13	0.129	0.126	0.123	0.119	0.115	0.111	0.108	0.105	0.102	0.101	0.1	0.1	0.1	0.101	0.103	0.105	0.108	0.112	0.116	0.12	0.122	0.125	0.128	0.131	0.134	0.139	0.145
C07	Sample	Dilution_75%	0.75	DMSO	Lycopene	Standard_Development	Run091	Standard_Measurement	Plate_01	Clariostar_Study	MB	Biofoundry_,_London	Linear_Dilution_Pattern_V2	0.148	0.145	0.142	0.138	0.134	0.13	0.127	0.124	0.12	0.118	0.114	0.112	0.108	0.104	0.1	0.097	0.094	0.092	0.09	0.089	0.088	0.089	0.089	0.091	0.092	0.095	0.097	0.1	0.103	0.105	0.107	0.109	0.112	0.114	0.117	0.122
C08	Sample	Dilution_55%	0.55	DMSO	Lycopene	Standard_Development	Run091	Standard_Measurement	Plate_01	Clariostar_Study	MB	Biofoundry_,_London	Linear_Dilution_Pattern_V2	0.141	0.137	0.133	0.129	0.126	0.121	0.117	0.115	0.113	0.109	0.106	0.102	0.099	0.095	0.09	0.088	0.085	0.083	0.082	0.08	0.08	0.079	0.079	0.081	0.081	0.083	0.085	0.087	0.088	0.089	0.091	0.092	0.093	0.094	0.097	0.1
C09	Sample	Dilution_35%	0.35	DMSO	Lycopene	Standard_Development	Run091	Standard_Measurement	Plate_01	Clariostar_Study	MB	Biofoundry_,_London	Linear_Dilution_Pattern_V2	0.155	0.152	0.148	0.144	0.141	0.137	0.133	0.129	0.127	0.123	0.119	0.116	0.112	0.108	0.104	0.101	0.098	0.096	0.095	0.093	0.092	0.091	0.091	0.091	0.091	0.092	0.093	0.094	0.094	0.094	0.094	0.095	0.096	0.096	0.097	0.098
C10	Sample	Dilution_15%	0.15	DMSO	Lycopene	Standard_Development	Run091	Standard_Measurement	Plate_01	Clariostar_Study	MB	Biofoundry_,_London	Linear_Dilution_Pattern_V2	0.123	0.119	0.115	0.111	0.108	0.104	0.101	0.097	0.093	0.09	0.086	0.082	0.078	0.075	0.071	0.069	0.066	0.064	0.062	0.061	0.06	0.059	0.059	0.059	0.059	0.059	0.059	0.059	0.059	0.059	0.059	0.059	0.059	0.059	0.059	0.06
C11	Blank	DMSO_Blank		DMSO		Standard_Development	Run091	Standard_Measurement	Plate_01	Clariostar_Study	MB	Biofoundry_,_London	Linear_Dilution_Pattern_V2	0.114	0.11	0.107	0.103	0.1	0.096	0.093	0.089	0.086	0.082	0.077	0.073	0.07	0.066	0.063	0.061	0.058	0.056	0.055	0.053	0.053	0.051	0.051	0.05	0.05	0.049	0.049	0.049	0.048	0.048	0.047	0.047	0.047	0.046	0.046	0.046
C12	Blank	DMSO_Blank		DMSO		Standard_Development	Run091	Standard_Measurement	Plate_01	Clariostar_Study	MB	Biofoundry_,_London	Linear_Dilution_Pattern_V2	0.115	0.111	0.107	0.103	0.1	0.096	0.092	0.089	0.086	0.082	0.077	0.075	0.07	0.067	0.064	0.062	0.059	0.057	0.056	0.054	0.053	0.052	0.051	0.051	0.051	0.05	0.05	0.05	0.049	0.048	0.048	0.048	0.048	0.047	0.047	0.047
D01	Sample	Dilution_95%	0.95	DMSO	Lycopene	Standard_Development	Run091	Standard_Measurement	Plate_01	Clariostar_Study	MB	Biofoundry_,_London	Linear_Dilution_Pattern_V2	0.161	0.157	0.153	0.15	0.147	0.144	0.14	0.138	0.135	0.133	0.13	0.126	0.122	0.118	0.113	0.11	0.107	0.105	0.104	0.103	0.103	0.103	0.104	0.106	0.108	0.112	0.116	0.119	0.123	0.125	0.128	0.132	0.135	0.138	0.143	0.149
D02	Sample	Dilution_75%	0.75	DMSO	Lycopene	Standard_Development	Run091	Standard_Measurement	Plate_01	Clariostar_Study	MB	Biofoundry_,_London	Linear_Dilution_Pattern_V2	0.152	0.149	0.146	0.141	0.137	0.134	0.13	0.128	0.126	0.123	0.119	0.116	0.111	0.107	0.102	0.1	0.096	0.095	0.093	0.092	0.091	0.091	0.092	0.093	0.096	0.098	0.101	0.103	0.107	0.108	0.11	0.113	0.115	0.118	0.121	0.126
D03	Sample	Dilution_55%	0.55	DMSO	Lycopene	Standard_Development	Run091	Standard_Measurement	Plate_01	Clariostar_Study	MB	Biofoundry_,_London	Linear_Dilution_Pattern_V2	0.148	0.145	0.141	0.138	0.135	0.131	0.128	0.125	0.122	0.118	0.115	0.111	0.107	0.103	0.1	0.097	0.093	0.092	0.09	0.089	0.088	0.088	0.088	0.09	0.091	0.092	0.094	0.095	0.098	0.099	0.1	0.102	0.103	0.105	0.107	0.111
D04	Sample	Dilution_35%	0.35	DMSO	Lycopene	Standard_Development	Run091	Standard_Measurement	Plate_01	Clariostar_Study	MB	Biofoundry_,_London	Linear_Dilution_Pattern_V2	0.128	0.123	0.12	0.116	0.113	0.109	0.105	0.103	0.1	0.096	0.092	0.089	0.085	0.081	0.077	0.075	0.072	0.07	0.069	0.067	0.067	0.066	0.066	0.066	0.067	0.068	0.069	0.07	0.07	0.07	0.071	0.072	0.073	0.074	0.075	0.076
D05	Sample	Dilution_15%	0.15	DMSO	Lycopene	Standard_Development	Run091	Standard_Measurement	Plate_01	Clariostar_Study	MB	Biofoundry_,_London	Linear_Dilution_Pattern_V2	0.12	0.117	0.112	0.109	0.105	0.101	0.098	0.095	0.091	0.088	0.084	0.081	0.077	0.074	0.07	0.068	0.065	0.064	0.062	0.06	0.059	0.058	0.058	0.058	0.058	0.058	0.059	0.059	0.059	0.059	0.058	0.059	0.06	0.059	0.059	0.059
D06	Sample	Dilution_95%	0.95	DMSO	Lycopene	Standard_Development	Run091	Standard_Measurement	Plate_01	Clariostar_Study	MB	Biofoundry_,_London	Linear_Dilution_Pattern_V2	0.159	0.156	0.151	0.148	0.143	0.14	0.136	0.134	0.132	0.131	0.128	0.125	0.121	0.117	0.112	0.11	0.107	0.105	0.103	0.102	0.102	0.102	0.103	0.105	0.108	0.111	0.114	0.117	0.122	0.125	0.128	0.131	0.134	0.137	0.141	0.147
D07	Sample	Dilution_75%	0.75	DMSO	Lycopene	Standard_Development	Run091	Standard_Measurement	Plate_01	Clariostar_Study	MB	Biofoundry_,_London	Linear_Dilution_Pattern_V2	0.152	0.149	0.146	0.141	0.138	0.135	0.131	0.128	0.126	0.123	0.12	0.117	0.113	0.11	0.105	0.102	0.099	0.097	0.096	0.094	0.094	0.094	0.094	0.096	0.098	0.1	0.103	0.106	0.108	0.111	0.113	0.115	0.118	0.12	0.124	0.129
D08	Sample	Dilution_55%	0.55	DMSO	Lycopene	Standard_Development	Run091	Standard_Measurement	Plate_01	Clariostar_Study	MB	Biofoundry_,_London	Linear_Dilution_Pattern_V2	0.141	0.138	0.134	0.131	0.127	0.122	0.119	0.116	0.113	0.11	0.106	0.104	0.1	0.097	0.093	0.09	0.087	0.085	0.084	0.083	0.082	0.081	0.082	0.082	0.083	0.085	0.087	0.09	0.091	0.092	0.093	0.095	0.097	0.098	0.101	0.104
D09	Sample	Dilution_35%	0.35	DMSO	Lycopene	Standard_Development	Run091	Standard_Measurement	Plate_01	Clariostar_Study	MB	Biofoundry_,_London	Linear_Dilution_Pattern_V2	0.133	0.13	0.126	0.122	0.118	0.115	0.112	0.109	0.105	0.102	0.098	0.095	0.091	0.087	0.083	0.08	0.077	0.075	0.074	0.073	0.073	0.072	0.071	0.072	0.072	0.074	0.075	0.076	0.077	0.077	0.078	0.079	0.08	0.081	0.083	0.085
D10	Sample	Dilution_15%	0.15	DMSO	Lycopene	Standard_Development	Run091	Standard_Measurement	Plate_01	Clariostar_Study	MB	Biofoundry_,_London	Linear_Dilution_Pattern_V2	0.12	0.116	0.113	0.11	0.107	0.103	0.1	0.097	0.093	0.089	0.085	0.081	0.077	0.075	0.071	0.069	0.065	0.064	0.063	0.061	0.061	0.06	0.059	0.059	0.059	0.059	0.06	0.06	0.06	0.06	0.06	0.06	0.06	0.06	0.06	0.061
D11	Blank	DMSO_Blank		DMSO		Standard_Development	Run091	Standard_Measurement	Plate_01	Clariostar_Study	MB	Biofoundry_,_London	Linear_Dilution_Pattern_V2	0.114	0.109	0.105	0.102	0.099	0.096	0.093	0.089	0.085	0.082	0.077	0.073	0.069	0.067	0.063	0.061	0.058	0.057	0.056	0.054	0.053	0.052	0.051	0.051	0.05	0.05	0.05	0.049	0.049	0.048	0.048	0.048	0.048	0.046	0.046	0.047
D12	Blank	DMSO_Blank		DMSO		Standard_Development	Run091	Standard_Measurement	Plate_01	Clariostar_Study	MB	Biofoundry_,_London	Linear_Dilution_Pattern_V2	0.113	0.109	0.106	0.103	0.1	0.096	0.093	0.089	0.085	0.081	0.077	0.073	0.07	0.066	0.063	0.06	0.058	0.057	0.055	0.053	0.053	0.052	0.051	0.05	0.05	0.049	0.049	0.049	0.048	0.047	0.047	0.047	0.047	0.046	0.045	0.045
E01	Sample	Dilution_90%	0.9	DMSO	Lycopene	Standard_Development	Run091	Standard_Measurement	Plate_01	Clariostar_Study	MB	Biofoundry_,_London	Linear_Dilution_Pattern_V2	0.158	0.155	0.151	0.147	0.144	0.14	0.137	0.134	0.132	0.13	0.126	0.123	0.119	0.114	0.109	0.107	0.104	0.102	0.102	0.1	0.1	0.1	0.101	0.102	0.105	0.108	0.112	0.115	0.118	0.121	0.124	0.127	0.13	0.133	0.138	0.143
E02	Sample	Dilution_70%	0.7	DMSO	Lycopene	Standard_Development	Run091	Standard_Measurement	Plate_01	Clariostar_Study	MB	Biofoundry_,_London	Linear_Dilution_Pattern_V2	0.15	0.147	0.143	0.14	0.136	0.133	0.129	0.127	0.124	0.121	0.117	0.114	0.109	0.106	0.101	0.098	0.095	0.093	0.092	0.091	0.09	0.091	0.091	0.092	0.095	0.097	0.099	0.101	0.104	0.106	0.108	0.11	0.112	0.114	0.118	0.122
E03	Sample	Dilution_50%	0.5	DMSO	Lycopene	Standard_Development	Run091	Standard_Measurement	Plate_01	Clariostar_Study	MB	Biofoundry_,_London	Linear_Dilution_Pattern_V2	0.137	0.134	0.13	0.127	0.123	0.119	0.116	0.113	0.109	0.107	0.103	0.099	0.095	0.092	0.087	0.084	0.081	0.08	0.079	0.077	0.077	0.076	0.077	0.077	0.078	0.08	0.082	0.083	0.085	0.086	0.087	0.089	0.09	0.091	0.093	0.096
E04	Sample	Dilution_30%	0.3	DMSO	Lycopene	Standard_Development	Run091	Standard_Measurement	Plate_01	Clariostar_Study	MB	Biofoundry_,_London	Linear_Dilution_Pattern_V2	0.126	0.122	0.118	0.115	0.111	0.107	0.104	0.101	0.098	0.094	0.09	0.087	0.083	0.08	0.076	0.074	0.07	0.068	0.068	0.066	0.065	0.065	0.065	0.065	0.065	0.066	0.067	0.067	0.069	0.068	0.069	0.069	0.07	0.071	0.072	0.073
E05	Sample	Dilution_10%	0.1	DMSO	Lycopene	Standard_Development	Run091	Standard_Measurement	Plate_01	Clariostar_Study	MB	Biofoundry_,_London	Linear_Dilution_Pattern_V2	0.118	0.114	0.11	0.107	0.103	0.1	0.096	0.093	0.089	0.086	0.082	0.079	0.075	0.073	0.069	0.066	0.063	0.061	0.06	0.058	0.057	0.056	0.056	0.055	0.056	0.056	0.056	0.056	0.056	0.055	0.056	0.056	0.056	0.056	0.056	0.056
E06	Sample	Dilution_90%	0.9	DMSO	Lycopene	Standard_Development	Run091	Standard_Measurement	Plate_01	Clariostar_Study	MB	Biofoundry_,_London	Linear_Dilution_Pattern_V2	0.156	0.153	0.149	0.145	0.142	0.138	0.135	0.132	0.13	0.128	0.126	0.123	0.118	0.115	0.11	0.107	0.104	0.102	0.1	0.1	0.1	0.099	0.1	0.102	0.104	0.108	0.111	0.114	0.118	0.12	0.123	0.126	0.129	0.131	0.136	0.142
E07	Sample	Dilution_70%	0.7	DMSO	Lycopene	Standard_Development	Run091	Standard_Measurement	Plate_01	Clariostar_Study	MB	Biofoundry_,_London	Linear_Dilution_Pattern_V2	0.148	0.145	0.14	0.136	0.133	0.13	0.126	0.124	0.121	0.118	0.116	0.113	0.109	0.105	0.1	0.098	0.094	0.092	0.091	0.09	0.09	0.089	0.09	0.091	0.094	0.096	0.098	0.101	0.103	0.105	0.108	0.11	0.112	0.115	0.118	0.122
E08	Sample	Dilution_50%	0.5	DMSO	Lycopene	Standard_Development	Run091	Standard_Measurement	Plate_01	Clariostar_Study	MB	Biofoundry_,_London	Linear_Dilution_Pattern_V2	0.137	0.132	0.129	0.125	0.121	0.118	0.114	0.111	0.108	0.106	0.103	0.1	0.095	0.092	0.089	0.085	0.082	0.081	0.079	0.078	0.077	0.076	0.077	0.077	0.078	0.08	0.082	0.084	0.085	0.086	0.087	0.088	0.09	0.091	0.093	0.096
E09	Sample	Dilution_30%	0.3	DMSO	Lycopene	Standard_Development	Run091	Standard_Measurement	Plate_01	Clariostar_Study	MB	Biofoundry_,_London	Linear_Dilution_Pattern_V2	0.129	0.125	0.121	0.118	0.113	0.11	0.106	0.104	0.1	0.097	0.093	0.089	0.086	0.082	0.079	0.077	0.073	0.071	0.071	0.069	0.068	0.068	0.067	0.067	0.068	0.069	0.07	0.07	0.07	0.071	0.072	0.073	0.073	0.073	0.075	0.076
E10	Sample	Dilution_10%	0.1	DMSO	Lycopene	Standard_Development	Run091	Standard_Measurement	Plate_01	Clariostar_Study	MB	Biofoundry_,_London	Linear_Dilution_Pattern_V2	0.118	0.115	0.111	0.107	0.103	0.1	0.096	0.093	0.09	0.086	0.082	0.079	0.074	0.072	0.069	0.066	0.063	0.061	0.06	0.058	0.057	0.057	0.056	0.056	0.055	0.056	0.056	0.056	0.056	0.055	0.055	0.055	0.055	0.054	0.054	0.055
E11	Blank	DMSO_Blank		DMSO		Standard_Development	Run091	Standard_Measurement	Plate_01	Clariostar_Study	MB	Biofoundry_,_London	Linear_Dilution_Pattern_V2	0.112	0.108	0.104	0.101	0.097	0.094	0.09	0.087	0.084	0.08	0.076	0.073	0.069	0.066	0.062	0.06	0.057	0.056	0.054	0.053	0.052	0.051	0.05	0.05	0.05	0.049	0.05	0.049	0.048	0.048	0.047	0.047	0.046	0.046	0.045	0.045
E12	Blank	DMSO_Blank		DMSO		Standard_Development	Run091	Standard_Measurement	Plate_01	Clariostar_Study	MB	Biofoundry_,_London	Linear_Dilution_Pattern_V2	0.111	0.108	0.104	0.101	0.097	0.094	0.09	0.087	0.083	0.079	0.075	0.072	0.069	0.066	0.062	0.059	0.057	0.055	0.054	0.052	0.052	0.051	0.05	0.05	0.05	0.049	0.049	0.049	0.049	0.048	0.047	0.047	0.047	0.046	0.046	0.046
F01	Sample	Dilution_90%	0.9	DMSO	Lycopene	Standard_Development	Run091	Standard_Measurement	Plate_01	Clariostar_Study	MB	Biofoundry_,_London	Linear_Dilution_Pattern_V2	0.161	0.158	0.154	0.15	0.147	0.144	0.14	0.138	0.135	0.133	0.13	0.127	0.122	0.118	0.114	0.111	0.108	0.107	0.105	0.104	0.103	0.103	0.105	0.107	0.109	0.112	0.116	0.119	0.121	0.125	0.127	0.13	0.133	0.137	0.141	0.146
F02	Sample	Dilution_70%	0.7	DMSO	Lycopene	Standard_Development	Run091	Standard_Measurement	Plate_01	Clariostar_Study	MB	Biofoundry_,_London	Linear_Dilution_Pattern_V2	0.152	0.149	0.145	0.141	0.138	0.134	0.13	0.128	0.125	0.122	0.118	0.115	0.11	0.106	0.101	0.099	0.095	0.094	0.093	0.092	0.091	0.09	0.091	0.092	0.094	0.097	0.099	0.102	0.105	0.106	0.108	0.11	0.112	0.114	0.117	0.122
F03	Sample	Dilution_50%	0.5	DMSO	Lycopene	Standard_Development	Run091	Standard_Measurement	Plate_01	Clariostar_Study	MB	Biofoundry_,_London	Linear_Dilution_Pattern_V2	0.154	0.15	0.146	0.143	0.139	0.135	0.131	0.128	0.125	0.123	0.119	0.116	0.112	0.108	0.103	0.101	0.098	0.096	0.095	0.093	0.092	0.092	0.092	0.092	0.093	0.095	0.097	0.098	0.1	0.101	0.101	0.103	0.104	0.105	0.107	0.109
F04	Sample	Dilution_30%	0.3	DMSO	Lycopene	Standard_Development	Run091	Standard_Measurement	Plate_01	Clariostar_Study	MB	Biofoundry_,_London	Linear_Dilution_Pattern_V2	0.128	0.125	0.121	0.117	0.114	0.111	0.107	0.103	0.1	0.097	0.093	0.09	0.086	0.083	0.079	0.075	0.072	0.07	0.07	0.068	0.067	0.067	0.067	0.067	0.067	0.068	0.069	0.069	0.07	0.071	0.071	0.072	0.072	0.073	0.074	0.075
F05	Sample	Dilution_10%	0.1	DMSO	Lycopene	Standard_Development	Run091	Standard_Measurement	Plate_01	Clariostar_Study	MB	Biofoundry_,_London	Linear_Dilution_Pattern_V2	0.119	0.115	0.11	0.107	0.104	0.1	0.096	0.093	0.09	0.086	0.082	0.079	0.075	0.073	0.068	0.066	0.063	0.061	0.06	0.058	0.057	0.056	0.056	0.056	0.056	0.056	0.056	0.056	0.056	0.056	0.056	0.056	0.056	0.056	0.056	0.056
F06	Sample	Dilution_90%	0.9	DMSO	Lycopene	Standard_Development	Run091	Standard_Measurement	Plate_01	Clariostar_Study	MB	Biofoundry_,_London	Linear_Dilution_Pattern_V2	0.157	0.154	0.15	0.146	0.143	0.139	0.136	0.133	0.131	0.129	0.127	0.124	0.121	0.116	0.111	0.108	0.105	0.103	0.102	0.101	0.1	0.1	0.101	0.104	0.106	0.109	0.113	0.116	0.119	0.122	0.125	0.128	0.131	0.134	0.139	0.144
F07	Sample	Dilution_70%	0.7	DMSO	Lycopene	Standard_Development	Run091	Standard_Measurement	Plate_01	Clariostar_Study	MB	Biofoundry_,_London	Linear_Dilution_Pattern_V2	0.148	0.144	0.14	0.136	0.132	0.129	0.125	0.122	0.12	0.117	0.114	0.112	0.107	0.104	0.1	0.097	0.093	0.091	0.09	0.089	0.089	0.088	0.089	0.09	0.092	0.094	0.097	0.1	0.102	0.103	0.105	0.107	0.11	0.112	0.115	0.119
F08	Sample	Dilution_50%	0.5	DMSO	Lycopene	Standard_Development	Run091	Standard_Measurement	Plate_01	Clariostar_Study	MB	Biofoundry_,_London	Linear_Dilution_Pattern_V2	0.137	0.134	0.13	0.126	0.123	0.12	0.115	0.112	0.11	0.107	0.103	0.1	0.097	0.093	0.09	0.087	0.083	0.082	0.081	0.079	0.079	0.078	0.078	0.079	0.08	0.081	0.083	0.085	0.087	0.088	0.089	0.09	0.092	0.093	0.095	0.098
F09	Sample	Dilution_30%	0.3	DMSO	Lycopene	Standard_Development	Run091	Standard_Measurement	Plate_01	Clariostar_Study	MB	Biofoundry_,_London	Linear_Dilution_Pattern_V2	0.128	0.125	0.121	0.117	0.113	0.11	0.106	0.103	0.1	0.097	0.093	0.09	0.086	0.082	0.078	0.076	0.073	0.071	0.07	0.069	0.068	0.067	0.067	0.067	0.068	0.069	0.069	0.07	0.071	0.072	0.072	0.072	0.073	0.073	0.075	0.076
F10	Sample	Dilution_10%	0.1	DMSO	Lycopene	Standard_Development	Run091	Standard_Measurement	Plate_01	Clariostar_Study	MB	Biofoundry_,_London	Linear_Dilution_Pattern_V2	0.118	0.114	0.111	0.107	0.104	0.1	0.096	0.093	0.09	0.086	0.082	0.079	0.075	0.072	0.068	0.065	0.063	0.061	0.059	0.058	0.057	0.056	0.056	0.056	0.056	0.056	0.056	0.055	0.056	0.055	0.055	0.055	0.056	0.055	0.055	0.056
F11	Blank	DMSO		DMSO		Standard_Development	Run091	Standard_Measurement	Plate_01	Clariostar_Study	MB	Biofoundry_,_London	Linear_Dilution_Pattern_V2	0.114	0.11	0.106	0.102	0.099	0.095	0.091	0.089	0.086	0.082	0.077	0.074	0.07	0.067	0.063	0.061	0.058	0.056	0.054	0.053	0.052	0.051	0.05	0.05	0.049	0.049	0.049	0.048	0.048	0.048	0.047	0.047	0.047	0.046	0.046	0.046
F12	Blank	DMSO		DMSO		Standard_Development	Run091	Standard_Measurement	Plate_01	Clariostar_Study	MB	Biofoundry_,_London	Linear_Dilution_Pattern_V2	0.117	0.113	0.109	0.105	0.102	0.099	0.095	0.091	0.088	0.083	0.079	0.074	0.07	0.068	0.064	0.061	0.058	0.057	0.056	0.054	0.053	0.052	0.051	0.051	0.051	0.05	0.049	0.049	0.049	0.048	0.048	0.047	0.047	0.046	0.047	0.046
G01	Sample	Dilution_85%	0.85	DMSO	Lycopene	Standard_Development	Run091	Standard_Measurement	Plate_01	Clariostar_Study	MB	Biofoundry_,_London	Linear_Dilution_Pattern_V2	0.161	0.158	0.153	0.149	0.145	0.142	0.138	0.136	0.134	0.132	0.129	0.125	0.121	0.116	0.112	0.109	0.106	0.105	0.103	0.102	0.102	0.102	0.102	0.105	0.107	0.109	0.112	0.116	0.119	0.122	0.124	0.127	0.13	0.132	0.136	0.141
G02	Sample	Dilution_65%	0.65	DMSO	Lycopene	Standard_Development	Run091	Standard_Measurement	Plate_01	Clariostar_Study	MB	Biofoundry_,_London	Linear_Dilution_Pattern_V2	0.15	0.147	0.144	0.139	0.136	0.134	0.131	0.128	0.125	0.121	0.118	0.116	0.111	0.107	0.103	0.1	0.098	0.097	0.095	0.093	0.093	0.093	0.093	0.095	0.095	0.098	0.1	0.103	0.105	0.106	0.108	0.111	0.113	0.115	0.117	0.121
G03	Sample	Dilution_45%	0.45	DMSO	Lycopene	Standard_Development	Run091	Standard_Measurement	Plate_01	Clariostar_Study	MB	Biofoundry_,_London	Linear_Dilution_Pattern_V2	0.134	0.131	0.127	0.123	0.119	0.116	0.112	0.11	0.107	0.104	0.1	0.097	0.093	0.089	0.085	0.083	0.079	0.078	0.077	0.076	0.075	0.074	0.074	0.075	0.077	0.078	0.08	0.081	0.082	0.083	0.085	0.086	0.087	0.088	0.09	0.093
G04	Sample	Dilution_25%	0.25	DMSO	Lycopene	Standard_Development	Run091	Standard_Measurement	Plate_01	Clariostar_Study	MB	Biofoundry_,_London	Linear_Dilution_Pattern_V2	0.121	0.118	0.115	0.111	0.107	0.104	0.101	0.097	0.094	0.092	0.087	0.084	0.081	0.077	0.073	0.071	0.068	0.067	0.065	0.063	0.063	0.062	0.061	0.062	0.063	0.063	0.064	0.063	0.064	0.065	0.065	0.066	0.067	0.066	0.067	0.069
G05	Sample	Dilution_05%	0.0499999999999999	DMSO	Lycopene	Standard_Development	Run091	Standard_Measurement	Plate_01	Clariostar_Study	MB	Biofoundry_,_London	Linear_Dilution_Pattern_V2	0.114	0.11	0.106	0.103	0.101	0.097	0.093	0.09	0.086	0.083	0.078	0.074	0.071	0.069	0.065	0.062	0.059	0.058	0.057	0.055	0.054	0.053	0.053	0.052	0.052	0.051	0.051	0.051	0.051	0.05	0.05	0.05	0.05	0.049	0.049	0.049
G06	Sample	Dilution_85%	0.85	DMSO	Lycopene	Standard_Development	Run091	Standard_Measurement	Plate_01	Clariostar_Study	MB	Biofoundry_,_London	Linear_Dilution_Pattern_V2	0.153	0.149	0.146	0.142	0.138	0.135	0.131	0.128	0.127	0.124	0.121	0.12	0.116	0.112	0.107	0.104	0.101	0.099	0.098	0.097	0.096	0.096	0.097	0.099	0.101	0.104	0.107	0.11	0.113	0.115	0.117	0.12	0.124	0.126	0.13	0.135
G07	Sample	Dilution_65%	0.65	DMSO	Lycopene	Standard_Development	Run091	Standard_Measurement	Plate_01	Clariostar_Study	MB	Biofoundry_,_London	Linear_Dilution_Pattern_V2	0.143	0.14	0.137	0.133	0.129	0.126	0.122	0.12	0.118	0.115	0.113	0.11	0.106	0.102	0.098	0.095	0.092	0.091	0.09	0.089	0.088	0.087	0.088	0.089	0.09	0.093	0.096	0.098	0.099	0.102	0.103	0.105	0.108	0.11	0.112	0.115
G08	Sample	Dilution_45%	0.45	DMSO	Lycopene	Standard_Development	Run091	Standard_Measurement	Plate_01	Clariostar_Study	MB	Biofoundry_,_London	Linear_Dilution_Pattern_V2	0.132	0.128	0.124	0.121	0.117	0.114	0.111	0.108	0.105	0.102	0.099	0.096	0.093	0.09	0.086	0.083	0.08	0.078	0.077	0.076	0.075	0.075	0.075	0.075	0.076	0.077	0.079	0.08	0.082	0.083	0.083	0.084	0.086	0.087	0.089	0.091
G09	Sample	Dilution_25%	0.25	DMSO	Lycopene	Standard_Development	Run091	Standard_Measurement	Plate_01	Clariostar_Study	MB	Biofoundry_,_London	Linear_Dilution_Pattern_V2	0.121	0.118	0.115	0.111	0.107	0.104	0.101	0.098	0.094	0.091	0.087	0.085	0.081	0.077	0.073	0.071	0.068	0.066	0.065	0.064	0.063	0.063	0.062	0.063	0.063	0.063	0.064	0.065	0.065	0.066	0.065	0.067	0.067	0.068	0.069	0.07
G10	Sample	Dilution_05%	0.0499999999999999	DMSO	Lycopene	Standard_Development	Run091	Standard_Measurement	Plate_01	Clariostar_Study	MB	Biofoundry_,_London	Linear_Dilution_Pattern_V2	0.112	0.109	0.106	0.102	0.098	0.095	0.091	0.088	0.085	0.081	0.077	0.074	0.07	0.067	0.064	0.061	0.059	0.058	0.056	0.055	0.053	0.052	0.052	0.052	0.052	0.051	0.051	0.051	0.051	0.051	0.05	0.05	0.05	0.05	0.05	0.05
G11	Blank	DMSO_Blank		DMSO		Standard_Development	Run091	Standard_Measurement	Plate_01	Clariostar_Study	MB	Biofoundry_,_London	Linear_Dilution_Pattern_V2	0.111	0.107	0.103	0.099	0.095	0.092	0.089	0.086	0.082	0.079	0.075	0.072	0.068	0.064	0.061	0.059	0.056	0.055	0.054	0.052	0.051	0.05	0.049	0.049	0.049	0.048	0.048	0.048	0.048	0.047	0.046	0.047	0.046	0.046	0.045	0.045
G12	Blank	DMSO_Blank		DMSO		Standard_Development	Run091	Standard_Measurement	Plate_01	Clariostar_Study	MB	Biofoundry_,_London	Linear_Dilution_Pattern_V2	0.109	0.106	0.102	0.099	0.097	0.093	0.089	0.087	0.083	0.079	0.075	0.072	0.067	0.064	0.062	0.059	0.057	0.056	0.054	0.053	0.052	0.051	0.051	0.05	0.05	0.05	0.049	0.048	0.048	0.047	0.047	0.047	0.047	0.045	0.045	0.045
H01	Sample	Dilution_85%	0.85	DMSO	Lycopene	Standard_Development	Run091	Standard_Measurement	Plate_01	Clariostar_Study	MB	Biofoundry_,_London	Linear_Dilution_Pattern_V2	0.165	0.162	0.159	0.154	0.15	0.146	0.142	0.14	0.137	0.135	0.131	0.127	0.123	0.117	0.112	0.11	0.107	0.105	0.103	0.103	0.102	0.102	0.102	0.104	0.106	0.11	0.113	0.115	0.118	0.121	0.123	0.126	0.128	0.131	0.135	0.139
H02	Sample	Dilution_65%	0.65	DMSO	Lycopene	Standard_Development	Run091	Standard_Measurement	Plate_01	Clariostar_Study	MB	Biofoundry_,_London	Linear_Dilution_Pattern_V2	0.145	0.142	0.139	0.135	0.132	0.129	0.126	0.122	0.119	0.116	0.112	0.109	0.106	0.102	0.098	0.095	0.091	0.09	0.089	0.088	0.088	0.088	0.088	0.089	0.09	0.092	0.095	0.097	0.099	0.101	0.103	0.104	0.106	0.108	0.112	0.115
H03	Sample	Dilution_45%	0.45	DMSO	Lycopene	Standard_Development	Run091	Standard_Measurement	Plate_01	Clariostar_Study	MB	Biofoundry_,_London	Linear_Dilution_Pattern_V2	0.134	0.131	0.127	0.123	0.119	0.116	0.112	0.109	0.106	0.104	0.101	0.097	0.094	0.09	0.086	0.084	0.081	0.078	0.077	0.076	0.075	0.075	0.075	0.076	0.077	0.078	0.079	0.081	0.082	0.083	0.084	0.086	0.087	0.089	0.091	0.093
H04	Sample	Dilution_25%	0.25	DMSO	Lycopene	Standard_Development	Run091	Standard_Measurement	Plate_01	Clariostar_Study	MB	Biofoundry_,_London	Linear_Dilution_Pattern_V2	0.124	0.12	0.116	0.112	0.11	0.106	0.102	0.099	0.096	0.092	0.088	0.084	0.08	0.077	0.073	0.07	0.068	0.066	0.065	0.064	0.063	0.062	0.062	0.062	0.063	0.063	0.064	0.064	0.065	0.065	0.066	0.066	0.067	0.067	0.068	0.07
H05	Sample	Dilution_05%	0.0499999999999999	DMSO	Lycopene	Standard_Development	Run091	Standard_Measurement	Plate_01	Clariostar_Study	MB	Biofoundry_,_London	Linear_Dilution_Pattern_V2	0.118	0.114	0.111	0.107	0.104	0.101	0.097	0.093	0.089	0.086	0.082	0.077	0.074	0.071	0.067	0.065	0.062	0.061	0.059	0.058	0.057	0.055	0.055	0.054	0.054	0.054	0.054	0.054	0.054	0.053	0.052	0.052	0.052	0.052	0.051	0.052
H06	Sample	Dilution_85%	0.85	DMSO	Lycopene	Standard_Development	Run091	Standard_Measurement	Plate_01	Clariostar_Study	MB	Biofoundry_,_London	Linear_Dilution_Pattern_V2	0.152	0.148	0.145	0.142	0.138	0.134	0.131	0.129	0.126	0.124	0.122	0.118	0.114	0.111	0.107	0.104	0.101	0.1	0.098	0.098	0.097	0.097	0.098	0.099	0.102	0.104	0.107	0.111	0.114	0.116	0.119	0.121	0.124	0.127	0.131	0.136
H07	Sample	Dilution_65%	0.65	DMSO	Lycopene	Standard_Development	Run091	Standard_Measurement	Plate_01	Clariostar_Study	MB	Biofoundry_,_London	Linear_Dilution_Pattern_V2	0.142	0.139	0.135	0.131	0.127	0.124	0.121	0.119	0.117	0.115	0.112	0.109	0.105	0.102	0.097	0.095	0.092	0.091	0.09	0.088	0.087	0.087	0.087	0.089	0.091	0.093	0.095	0.097	0.1	0.101	0.103	0.105	0.107	0.11	0.112	0.116
H08	Sample	Dilution_45%	0.45	DMSO	Lycopene	Standard_Development	Run091	Standard_Measurement	Plate_01	Clariostar_Study	MB	Biofoundry_,_London	Linear_Dilution_Pattern_V2	0.132	0.129	0.125	0.121	0.118	0.114	0.11	0.108	0.105	0.102	0.099	0.095	0.091	0.087	0.083	0.081	0.078	0.076	0.075	0.074	0.073	0.072	0.073	0.073	0.074	0.076	0.078	0.079	0.08	0.081	0.082	0.083	0.084	0.086	0.087	0.089
H09	Sample	Dilution_25%	0.25	DMSO	Lycopene	Standard_Development	Run091	Standard_Measurement	Plate_01	Clariostar_Study	MB	Biofoundry_,_London	Linear_Dilution_Pattern_V2	0.126	0.122	0.118	0.116	0.112	0.109	0.105	0.102	0.098	0.095	0.091	0.087	0.083	0.08	0.076	0.073	0.071	0.069	0.068	0.066	0.066	0.065	0.065	0.065	0.065	0.066	0.066	0.067	0.068	0.068	0.068	0.069	0.069	0.069	0.07	0.072
H10	Sample	Dilution_05%	0.0499999999999999	DMSO	Lycopene	Standard_Development	Run091	Standard_Measurement	Plate_01	Clariostar_Study	MB	Biofoundry_,_London	Linear_Dilution_Pattern_V2	0.114	0.11	0.107	0.103	0.101	0.097	0.094	0.09	0.086	0.083	0.079	0.075	0.072	0.069	0.066	0.064	0.06	0.059	0.058	0.056	0.056	0.055	0.054	0.053	0.053	0.053	0.053	0.053	0.053	0.052	0.052	0.052	0.052	0.051	0.051	0.051
H11	Blank	DMSO_Blank		DMSO		Standard_Development	Run091	Standard_Measurement	Plate_01	Clariostar_Study	MB	Biofoundry_,_London	Linear_Dilution_Pattern_V2	0.115	0.111	0.108	0.104	0.1	0.097	0.094	0.091	0.087	0.084	0.08	0.076	0.072	0.07	0.066	0.064	0.061	0.059	0.058	0.056	0.055	0.054	0.054	0.053	0.054	0.053	0.052	0.052	0.051	0.05	0.05	0.05	0.05	0.049	0.049	0.049
H12	Blank	DMSO_Blank		DMSO		Standard_Development	Run091	Standard_Measurement	Plate_01	Clariostar_Study	MB	Biofoundry_,_London	Linear_Dilution_Pattern_V2	0.112	0.107	0.104	0.1	0.097	0.094	0.09	0.087	0.084	0.08	0.075	0.072	0.067	0.064	0.061	0.059	0.056	0.055	0.053	0.051	0.05	0.05	0.049	0.049	0.049	0.048	0.048	0.048	0.047	0.046	0.046	0.046	0.046	0.045	0.045	0.045
A01	Sample	Dilution_100%	1.0	DMSO	Lycopene	Standard_Development	Run091	Standard_Measurement	Plate_01	Clariostar_Study	MB	Biofoundry_,_London	Linear_Dilution_Pattern_V2	0.163	0.16	0.156	0.153	0.15	0.146	0.142	0.139	0.137	0.135	0.132	0.128	0.123	0.118	0.115	0.112	0.109	0.107	0.106	0.106	0.105	0.105	0.106	0.108	0.111	0.114	0.117	0.121	0.125	0.129	0.132	0.134	0.137	0.141	0.146	0.151
A02	Sample	Dilution_80%	0.8	DMSO	Lycopene	Standard_Development	Run091	Standard_Measurement	Plate_01	Clariostar_Study	MB	Biofoundry_,_London	Linear_Dilution_Pattern_V2	0.156	0.154	0.15	0.147	0.144	0.139	0.134	0.133	0.13	0.127	0.124	0.119	0.114	0.109	0.106	0.103	0.099	0.097	0.096	0.096	0.095	0.095	0.096	0.097	0.099	0.102	0.104	0.107	0.11	0.112	0.115	0.117	0.119	0.123	0.126	0.131
A03	Sample	Dilution_60%	0.6	DMSO	Lycopene	Standard_Development	Run091	Standard_Measurement	Plate_01	Clariostar_Study	MB	Biofoundry_,_London	Linear_Dilution_Pattern_V2	0.141	0.139	0.135	0.131	0.128	0.124	0.12	0.118	0.116	0.113	0.109	0.105	0.1	0.096	0.093	0.09	0.087	0.086	0.084	0.084	0.083	0.082	0.083	0.084	0.085	0.087	0.089	0.09	0.092	0.094	0.095	0.098	0.1	0.102	0.104	0.107
A04	Sample	Dilution_40%	0.4	DMSO	Lycopene	Standard_Development	Run091	Standard_Measurement	Plate_01	Clariostar_Study	MB	Biofoundry_,_London	Linear_Dilution_Pattern_V2	0.131	0.128	0.124	0.12	0.117	0.113	0.109	0.107	0.104	0.101	0.097	0.093	0.088	0.084	0.082	0.079	0.076	0.075	0.073	0.072	0.071	0.071	0.071	0.071	0.072	0.073	0.074	0.075	0.076	0.077	0.078	0.079	0.08	0.081	0.083	0.084
A05	Sample	Dilution_20%	0.2	DMSO	Lycopene	Standard_Development	Run091	Standard_Measurement	Plate_01	Clariostar_Study	MB	Biofoundry_,_London	Linear_Dilution_Pattern_V2	0.121	0.119	0.115	0.111	0.109	0.105	0.101	0.098	0.095	0.092	0.087	0.083	0.078	0.074	0.072	0.07	0.067	0.065	0.064	0.063	0.062	0.061	0.061	0.061	0.061	0.061	0.061	0.061	0.062	0.063	0.063	0.063	0.064	0.064	0.065	0.066
A06	Sample	Dilution_100%	1.0	DMSO	Lycopene	Standard_Development	Run091	Standard_Measurement	Plate_01	Clariostar_Study	MB	Biofoundry_,_London	Linear_Dilution_Pattern_V2	0.16	0.158	0.154	0.15	0.146	0.142	0.138	0.137	0.135	0.133	0.13	0.127	0.122	0.117	0.114	0.111	0.108	0.106	0.104	0.104	0.103	0.103	0.104	0.107	0.109	0.113	0.116	0.119	0.123	0.126	0.129	0.132	0.136	0.14	0.144	0.149
A07	Sample	Dilution_80%	0.8	DMSO	Lycopene	Standard_Development	Run091	Standard_Measurement	Plate_01	Clariostar_Study	MB	Biofoundry_,_London	Linear_Dilution_Pattern_V2	0.148	0.146	0.143	0.138	0.135	0.131	0.128	0.126	0.123	0.122	0.119	0.115	0.11	0.106	0.104	0.101	0.097	0.096	0.094	0.093	0.093	0.093	0.094	0.095	0.098	0.1	0.103	0.105	0.108	0.111	0.114	0.116	0.119	0.121	0.126	0.131
A08	Sample	Dilution_60%	0.6	DMSO	Lycopene	Standard_Development	Run091	Standard_Measurement	Plate_01	Clariostar_Study	MB	Biofoundry_,_London	Linear_Dilution_Pattern_V2	0.143	0.14	0.137	0.133	0.129	0.125	0.121	0.119	0.116	0.114	0.112	0.107	0.102	0.098	0.096	0.093	0.089	0.087	0.086	0.085	0.085	0.084	0.085	0.086	0.088	0.089	0.091	0.093	0.095	0.097	0.099	0.1	0.102	0.104	0.107	0.11
A09	Sample	Dilution_40%	0.4	DMSO	Lycopene	Standard_Development	Run091	Standard_Measurement	Plate_01	Clariostar_Study	MB	Biofoundry_,_London	Linear_Dilution_Pattern_V2	0.13	0.127	0.123	0.12	0.116	0.112	0.108	0.106	0.103	0.1	0.097	0.092	0.088	0.084	0.081	0.078	0.076	0.074	0.072	0.071	0.071	0.07	0.07	0.071	0.071	0.072	0.073	0.074	0.075	0.076	0.077	0.078	0.079	0.081	0.082	0.083
A10	Sample	Dilution_20%	0.2	DMSO	Lycopene	Standard_Development	Run091	Standard_Measurement	Plate_01	Clariostar_Study	MB	Biofoundry_,_London	Linear_Dilution_Pattern_V2	0.12	0.118	0.114	0.111	0.107	0.103	0.099	0.097	0.094	0.09	0.086	0.082	0.078	0.075	0.072	0.07	0.067	0.065	0.064	0.062	0.062	0.061	0.061	0.061	0.06	0.061	0.061	0.061	0.062	0.062	0.062	0.063	0.064	0.064	0.064	0.065
A11	Blank	DMSO_Blank		DMSO		Standard_Development	Run091	Standard_Measurement	Plate_01	Clariostar_Study	MB	Biofoundry_,_London	Linear_Dilution_Pattern_V2	0.11	0.106	0.103	0.1	0.098	0.093	0.09	0.087	0.084	0.08	0.076	0.072	0.068	0.065	0.063	0.06	0.057	0.057	0.055	0.054	0.053	0.052	0.051	0.051	0.05	0.05	0.049	0.049	0.048	0.048	0.048	0.047	0.047	0.047	0.047	0.046
A12	Blank	DMSO_Blank		DMSO		Standard_Development	Run091	Standard_Measurement	Plate_01	Clariostar_Study	MB	Biofoundry_,_London	Linear_Dilution_Pattern_V2	0.111	0.108	0.105	0.101	0.097	0.093	0.089	0.087	0.084	0.08	0.077	0.073	0.068	0.065	0.063	0.06	0.058	0.056	0.055	0.054	0.053	0.051	0.051	0.051	0.051	0.05	0.05	0.048	0.048	0.048	0.048	0.047	0.047	0.047	0.046	0.045
B01	Sample	Dilution_100%	1.0	DMSO	Lycopene	Standard_Development	Run091	Standard_Measurement	Plate_01	Clariostar_Study	MB	Biofoundry_,_London	Linear_Dilution_Pattern_V2	0.161	0.16	0.156	0.151	0.148	0.143	0.139	0.137	0.136	0.134	0.132	0.127	0.122	0.117	0.115	0.112	0.108	0.106	0.105	0.104	0.104	0.104	0.105	0.107	0.11	0.113	0.117	0.12	0.124	0.128	0.13	0.134	0.137	0.141	0.145	0.15
B02	Sample	Dilution_80%	0.8	DMSO	Lycopene	Standard_Development	Run091	Standard_Measurement	Plate_01	Clariostar_Study	MB	Biofoundry_,_London	Linear_Dilution_Pattern_V2	0.152	0.149	0.146	0.142	0.138	0.133	0.13	0.128	0.126	0.124	0.121	0.118	0.113	0.108	0.105	0.102	0.099	0.097	0.096	0.095	0.095	0.095	0.096	0.097	0.099	0.102	0.105	0.108	0.11	0.113	0.116	0.118	0.121	0.123	0.128	0.132
B03	Sample	Dilution_60%	0.6	DMSO	Lycopene	Standard_Development	Run091	Standard_Measurement	Plate_01	Clariostar_Study	MB	Biofoundry_,_London	Linear_Dilution_Pattern_V2	0.146	0.143	0.14	0.135	0.131	0.128	0.122	0.121	0.119	0.117	0.113	0.109	0.104	0.098	0.096	0.093	0.09	0.088	0.087	0.086	0.085	0.085	0.085	0.087	0.088	0.09	0.091	0.093	0.095	0.097	0.098	0.1	0.102	0.104	0.106	0.109
B04	Sample	Dilution_40%	0.4	DMSO	Lycopene	Standard_Development	Run091	Standard_Measurement	Plate_01	Clariostar_Study	MB	Biofoundry_,_London	Linear_Dilution_Pattern_V2	0.132	0.13	0.126	0.122	0.118	0.113	0.11	0.108	0.104	0.102	0.099	0.094	0.089	0.085	0.083	0.08	0.076	0.075	0.073	0.072	0.072	0.071	0.071	0.072	0.073	0.074	0.074	0.075	0.076	0.077	0.078	0.079	0.081	0.081	0.083	0.084
B05	Sample	Dilution_20%	0.2	DMSO	Lycopene	Standard_Development	Run091	Standard_Measurement	Plate_01	Clariostar_Study	MB	Biofoundry_,_London	Linear_Dilution_Pattern_V2	0.121	0.119	0.115	0.112	0.108	0.104	0.1	0.098	0.094	0.091	0.088	0.084	0.079	0.075	0.073	0.071	0.068	0.066	0.065	0.064	0.062	0.062	0.061	0.062	0.062	0.063	0.062	0.062	0.063	0.064	0.064	0.064	0.064	0.065	0.065	0.066
B06	Sample	Dilution_100%	1.0	DMSO	Lycopene	Standard_Development	Run091	Standard_Measurement	Plate_01	Clariostar_Study	MB	Biofoundry_,_London	Linear_Dilution_Pattern_V2	0.16	0.158	0.154	0.15	0.146	0.142	0.137	0.136	0.134	0.133	0.131	0.128	0.123	0.118	0.115	0.112	0.109	0.107	0.106	0.105	0.105	0.104	0.105	0.107	0.111	0.114	0.118	0.122	0.125	0.128	0.131	0.134	0.138	0.142	0.146	0.151
B07	Sample	Dilution_80%	0.8	DMSO	Lycopene	Standard_Development	Run091	Standard_Measurement	Plate_01	Clariostar_Study	MB	Biofoundry_,_London	Linear_Dilution_Pattern_V2	0.15	0.148	0.144	0.141	0.138	0.133	0.13	0.127	0.125	0.123	0.121	0.117	0.112	0.108	0.105	0.102	0.099	0.097	0.096	0.095	0.095	0.094	0.096	0.097	0.099	0.101	0.104	0.107	0.109	0.112	0.115	0.117	0.119	0.123	0.127	0.131
B08	Sample	Dilution_60%	0.6	DMSO	Lycopene	Standard_Development	Run091	Standard_Measurement	Plate_01	Clariostar_Study	MB	Biofoundry_,_London	Linear_Dilution_Pattern_V2	0.14	0.137	0.134	0.129	0.126	0.122	0.117	0.116	0.114	0.112	0.109	0.105	0.101	0.096	0.094	0.09	0.087	0.085	0.085	0.084	0.083	0.083	0.083	0.084	0.085	0.087	0.089	0.091	0.093	0.095	0.097	0.099	0.1	0.102	0.104	0.107
B09	Sample	Dilution_40%	0.4	DMSO	Lycopene	Standard_Development	Run091	Standard_Measurement	Plate_01	Clariostar_Study	MB	Biofoundry_,_London	Linear_Dilution_Pattern_V2	0.132	0.129	0.125	0.121	0.117	0.113	0.108	0.107	0.104	0.102	0.099	0.094	0.09	0.085	0.083	0.081	0.077	0.076	0.074	0.074	0.073	0.072	0.072	0.073	0.073	0.075	0.075	0.076	0.077	0.079	0.08	0.081	0.082	0.083	0.084	0.085
B10	Sample	Dilution_20%	0.2	DMSO	Lycopene	Standard_Development	Run091	Standard_Measurement	Plate_01	Clariostar_Study	MB	Biofoundry_,_London	Linear_Dilution_Pattern_V2	0.123	0.12	0.117	0.112	0.109	0.104	0.1	0.098	0.095	0.092	0.088	0.084	0.08	0.076	0.074	0.071	0.068	0.067	0.066	0.064	0.063	0.062	0.062	0.062	0.062	0.062	0.063	0.063	0.063	0.064	0.064	0.064	0.064	0.064	0.064	0.065
B11	Blank	DMSO_Blank		DMSO		Standard_Development	Run091	Standard_Measurement	Plate_01	Clariostar_Study	MB	Biofoundry_,_London	Linear_Dilution_Pattern_V2	0.112	0.109	0.106	0.102	0.099	0.095	0.091	0.088	0.085	0.082	0.078	0.073	0.069	0.065	0.062	0.061	0.058	0.056	0.055	0.054	0.053	0.052	0.052	0.051	0.05	0.05	0.05	0.048	0.048	0.048	0.048	0.048	0.047	0.046	0.046	0.046
B12	Blank	DMSO_Blank		DMSO		Standard_Development	Run091	Standard_Measurement	Plate_01	Clariostar_Study	MB	Biofoundry_,_London	Linear_Dilution_Pattern_V2	0.111	0.107	0.103	0.099	0.096	0.093	0.089	0.086	0.083	0.08	0.076	0.071	0.068	0.065	0.062	0.06	0.057	0.055	0.054	0.053	0.052	0.051	0.051	0.05	0.049	0.05	0.049	0.048	0.047	0.047	0.047	0.047	0.046	0.046	0.045	0.045
C01	Sample	Dilution_95%	0.95	DMSO	Lycopene	Standard_Development	Run091	Standard_Measurement	Plate_01	Clariostar_Study	MB	Biofoundry_,_London	Linear_Dilution_Pattern_V2	0.158	0.155	0.152	0.149	0.146	0.142	0.137	0.136	0.134	0.131	0.129	0.125	0.12	0.115	0.112	0.109	0.106	0.104	0.103	0.103	0.102	0.102	0.103	0.105	0.107	0.11	0.113	0.117	0.12	0.124	0.126	0.129	0.132	0.135	0.14	0.145
C02	Sample	Dilution_75%	0.75	DMSO	Lycopene	Standard_Development	Run091	Standard_Measurement	Plate_01	Clariostar_Study	MB	Biofoundry_,_London	Linear_Dilution_Pattern_V2	0.152	0.15	0.146	0.142	0.138	0.134	0.13	0.128	0.125	0.123	0.12	0.116	0.11	0.105	0.103	0.1	0.097	0.094	0.093	0.092	0.092	0.092	0.092	0.093	0.095	0.098	0.101	0.103	0.105	0.107	0.11	0.112	0.114	0.117	0.12	0.124
C03	Sample	Dilution_55%	0.55	DMSO	Lycopene	Standard_Development	Run091	Standard_Measurement	Plate_01	Clariostar_Study	MB	Biofoundry_,_London	Linear_Dilution_Pattern_V2	0.142	0.139	0.135	0.131	0.128	0.123	0.118	0.117	0.114	0.111	0.108	0.104	0.099	0.095	0.092	0.089	0.085	0.084	0.082	0.082	0.081	0.08	0.081	0.082	0.083	0.084	0.086	0.087	0.089	0.091	0.092	0.093	0.095	0.097	0.099	0.102
C04	Sample	Dilution_35%	0.35	DMSO	Lycopene	Standard_Development	Run091	Standard_Measurement	Plate_01	Clariostar_Study	MB	Biofoundry_,_London	Linear_Dilution_Pattern_V2	0.132	0.129	0.125	0.121	0.118	0.114	0.11	0.107	0.104	0.101	0.098	0.093	0.088	0.084	0.081	0.078	0.075	0.073	0.072	0.071	0.071	0.07	0.069	0.07	0.07	0.071	0.071	0.072	0.073	0.074	0.075	0.075	0.076	0.078	0.079	0.08
C05	Sample	Dilution_15%	0.15	DMSO	Lycopene	Standard_Development	Run091	Standard_Measurement	Plate_01	Clariostar_Study	MB	Biofoundry_,_London	Linear_Dilution_Pattern_V2	0.122	0.119	0.115	0.111	0.108	0.104	0.1	0.097	0.093	0.09	0.087	0.083	0.078	0.074	0.071	0.069	0.066	0.064	0.063	0.062	0.061	0.06	0.06	0.06	0.06	0.059	0.059	0.059	0.059	0.06	0.06	0.06	0.06	0.06	0.061	0.061
C06	Sample	Dilution_95%	0.95	DMSO	Lycopene	Standard_Development	Run091	Standard_Measurement	Plate_01	Clariostar_Study	MB	Biofoundry_,_London	Linear_Dilution_Pattern_V2	0.158	0.155	0.151	0.147	0.143	0.14	0.135	0.134	0.132	0.13	0.128	0.125	0.12	0.115	0.112	0.109	0.105	0.104	0.103	0.102	0.101	0.101	0.102	0.104	0.106	0.11	0.113	0.116	0.12	0.123	0.126	0.129	0.132	0.135	0.14	0.145
C07	Sample	Dilution_75%	0.75	DMSO	Lycopene	Standard_Development	Run091	Standard_Measurement	Plate_01	Clariostar_Study	MB	Biofoundry_,_London	Linear_Dilution_Pattern_V2	0.149	0.147	0.144	0.14	0.136	0.132	0.128	0.125	0.123	0.121	0.118	0.114	0.109	0.105	0.102	0.099	0.096	0.094	0.092	0.092	0.091	0.09	0.091	0.093	0.094	0.097	0.099	0.102	0.104	0.107	0.109	0.111	0.114	0.116	0.119	0.123
C08	Sample	Dilution_55%	0.55	DMSO	Lycopene	Standard_Development	Run091	Standard_Measurement	Plate_01	Clariostar_Study	MB	Biofoundry_,_London	Linear_Dilution_Pattern_V2	0.143	0.14	0.136	0.132	0.128	0.124	0.119	0.117	0.114	0.112	0.109	0.105	0.1	0.096	0.093	0.09	0.087	0.085	0.084	0.083	0.082	0.08	0.081	0.082	0.084	0.085	0.087	0.088	0.09	0.091	0.092	0.094	0.095	0.097	0.099	0.101
C09	Sample	Dilution_35%	0.35	DMSO	Lycopene	Standard_Development	Run091	Standard_Measurement	Plate_01	Clariostar_Study	MB	Biofoundry_,_London	Linear_Dilution_Pattern_V2	0.137	0.134	0.131	0.126	0.122	0.118	0.113	0.111	0.108	0.106	0.102	0.097	0.092	0.088	0.086	0.083	0.08	0.078	0.076	0.075	0.074	0.073	0.074	0.074	0.074	0.075	0.075	0.076	0.077	0.078	0.078	0.079	0.08	0.081	0.082	0.083
C10	Sample	Dilution_15%	0.15	DMSO	Lycopene	Standard_Development	Run091	Standard_Measurement	Plate_01	Clariostar_Study	MB	Biofoundry_,_London	Linear_Dilution_Pattern_V2	0.125	0.122	0.118	0.114	0.11	0.105	0.101	0.099	0.096	0.093	0.09	0.085	0.08	0.075	0.073	0.072	0.068	0.067	0.065	0.064	0.062	0.062	0.061	0.061	0.061	0.061	0.061	0.061	0.061	0.061	0.061	0.061	0.061	0.061	0.061	0.061
C11	Blank	DMSO_Blank		DMSO		Standard_Development	Run091	Standard_Measurement	Plate_01	Clariostar_Study	MB	Biofoundry_,_London	Linear_Dilution_Pattern_V2	0.117	0.114	0.11	0.106	0.102	0.098	0.094	0.091	0.087	0.084	0.08	0.075	0.071	0.067	0.065	0.062	0.059	0.058	0.056	0.054	0.054	0.053	0.052	0.052	0.051	0.051	0.05	0.049	0.049	0.049	0.048	0.048	0.048	0.047	0.046	0.046
C12	Blank	DMSO_Blank		DMSO		Standard_Development	Run091	Standard_Measurement	Plate_01	Clariostar_Study	MB	Biofoundry_,_London	Linear_Dilution_Pattern_V2	0.114	0.111	0.108	0.104	0.099	0.096	0.091	0.089	0.087	0.083	0.079	0.075	0.071	0.066	0.064	0.061	0.059	0.057	0.056	0.055	0.054	0.052	0.052	0.052	0.051	0.051	0.05	0.049	0.049	0.049	0.048	0.048	0.047	0.047	0.046	0.045
D01	Sample	Dilution_95%	0.95	DMSO	Lycopene	Standard_Development	Run091	Standard_Measurement	Plate_01	Clariostar_Study	MB	Biofoundry_,_London	Linear_Dilution_Pattern_V2	0.166	0.164	0.16	0.156	0.152	0.149	0.143	0.142	0.14	0.138	0.137	0.132	0.127	0.122	0.119	0.115	0.113	0.111	0.109	0.108	0.108	0.108	0.109	0.111	0.113	0.117	0.12	0.123	0.126	0.13	0.133	0.135	0.138	0.142	0.146	0.152
D02	Sample	Dilution_75%	0.75	DMSO	Lycopene	Standard_Development	Run091	Standard_Measurement	Plate_01	Clariostar_Study	MB	Biofoundry_,_London	Linear_Dilution_Pattern_V2	0.152	0.15	0.147	0.142	0.138	0.134	0.13	0.128	0.126	0.123	0.12	0.116	0.111	0.106	0.104	0.1	0.097	0.096	0.094	0.093	0.093	0.092	0.093	0.095	0.097	0.099	0.102	0.104	0.106	0.109	0.111	0.113	0.116	0.118	0.122	0.126
D03	Sample	Dilution_55%	0.55	DMSO	Lycopene	Standard_Development	Run091	Standard_Measurement	Plate_01	Clariostar_Study	MB	Biofoundry_,_London	Linear_Dilution_Pattern_V2	0.155	0.153	0.15	0.146	0.142	0.138	0.134	0.132	0.129	0.127	0.123	0.119	0.115	0.11	0.107	0.104	0.1	0.099	0.098	0.096	0.096	0.095	0.096	0.097	0.098	0.099	0.1	0.102	0.102	0.104	0.106	0.107	0.109	0.11	0.112	0.115
D04	Sample	Dilution_35%	0.35	DMSO	Lycopene	Standard_Development	Run091	Standard_Measurement	Plate_01	Clariostar_Study	MB	Biofoundry_,_London	Linear_Dilution_Pattern_V2	0.13	0.128	0.123	0.119	0.116	0.111	0.106	0.105	0.102	0.1	0.096	0.091	0.087	0.082	0.08	0.078	0.074	0.072	0.071	0.07	0.07	0.068	0.068	0.069	0.069	0.071	0.071	0.072	0.072	0.073	0.073	0.075	0.076	0.077	0.077	0.078
D05	Sample	Dilution_15%	0.15	DMSO	Lycopene	Standard_Development	Run091	Standard_Measurement	Plate_01	Clariostar_Study	MB	Biofoundry_,_London	Linear_Dilution_Pattern_V2	0.12	0.117	0.114	0.11	0.106	0.102	0.098	0.096	0.091	0.089	0.085	0.08	0.077	0.073	0.07	0.067	0.065	0.063	0.061	0.06	0.059	0.059	0.058	0.059	0.058	0.058	0.058	0.058	0.058	0.058	0.059	0.058	0.059	0.059	0.059	0.059
D06	Sample	Dilution_95%	0.95	DMSO	Lycopene	Standard_Development	Run091	Standard_Measurement	Plate_01	Clariostar_Study	MB	Biofoundry_,_London	Linear_Dilution_Pattern_V2	0.158	0.156	0.152	0.148	0.144	0.14	0.136	0.135	0.133	0.131	0.128	0.126	0.121	0.116	0.114	0.11	0.107	0.105	0.104	0.103	0.103	0.102	0.103	0.106	0.108	0.111	0.114	0.118	0.121	0.125	0.128	0.131	0.134	0.137	0.142	0.147
D07	Sample	Dilution_75%	0.75	DMSO	Lycopene	Standard_Development	Run091	Standard_Measurement	Plate_01	Clariostar_Study	MB	Biofoundry_,_London	Linear_Dilution_Pattern_V2	0.153	0.15	0.146	0.142	0.139	0.135	0.131	0.127	0.126	0.124	0.121	0.117	0.113	0.109	0.106	0.102	0.099	0.097	0.096	0.095	0.095	0.094	0.095	0.096	0.098	0.101	0.103	0.106	0.108	0.111	0.114	0.116	0.118	0.121	0.124	0.129
D08	Sample	Dilution_55%	0.55	DMSO	Lycopene	Standard_Development	Run091	Standard_Measurement	Plate_01	Clariostar_Study	MB	Biofoundry_,_London	Linear_Dilution_Pattern_V2	0.142	0.14	0.137	0.133	0.129	0.125	0.122	0.119	0.115	0.113	0.109	0.105	0.101	0.097	0.095	0.091	0.088	0.086	0.085	0.084	0.084	0.083	0.083	0.084	0.086	0.086	0.087	0.09	0.091	0.093	0.094	0.096	0.098	0.099	0.102	0.105
D09	Sample	Dilution_35%	0.35	DMSO	Lycopene	Standard_Development	Run091	Standard_Measurement	Plate_01	Clariostar_Study	MB	Biofoundry_,_London	Linear_Dilution_Pattern_V2	0.133	0.131	0.126	0.123	0.119	0.115	0.111	0.108	0.105	0.102	0.099	0.095	0.09	0.086	0.084	0.081	0.078	0.075	0.074	0.073	0.072	0.072	0.072	0.072	0.073	0.073	0.074	0.075	0.076	0.077	0.077	0.078	0.079	0.08	0.082	0.083
D10	Sample	Dilution_15%	0.15	DMSO	Lycopene	Standard_Development	Run091	Standard_Measurement	Plate_01	Clariostar_Study	MB	Biofoundry_,_London	Linear_Dilution_Pattern_V2	0.121	0.118	0.114	0.111	0.107	0.103	0.1	0.097	0.094	0.091	0.087	0.083	0.079	0.075	0.073	0.07	0.067	0.065	0.064	0.063	0.062	0.061	0.06	0.061	0.06	0.06	0.06	0.06	0.06	0.06	0.06	0.06	0.061	0.061	0.061	0.061
D11	Blank	DMSO_Blank		DMSO		Standard_Development	Run091	Standard_Measurement	Plate_01	Clariostar_Study	MB	Biofoundry_,_London	Linear_Dilution_Pattern_V2	0.114	0.111	0.108	0.104	0.1	0.096	0.091	0.089	0.086	0.082	0.079	0.075	0.071	0.067	0.065	0.062	0.059	0.057	0.056	0.055	0.054	0.053	0.052	0.051	0.051	0.051	0.05	0.05	0.049	0.048	0.048	0.047	0.047	0.047	0.046	0.045
D12	Blank	DMSO_Blank		DMSO		Standard_Development	Run091	Standard_Measurement	Plate_01	Clariostar_Study	MB	Biofoundry_,_London	Linear_Dilution_Pattern_V2	0.113	0.11	0.107	0.102	0.099	0.095	0.09	0.088	0.085	0.082	0.078	0.074	0.069	0.065	0.063	0.061	0.058	0.057	0.055	0.053	0.052	0.051	0.051	0.051	0.05	0.05	0.049	0.048	0.048	0.048	0.047	0.047	0.046	0.046	0.045	0.044
E01	Sample	Dilution_90%	0.9	DMSO	Lycopene	Standard_Development	Run091	Standard_Measurement	Plate_01	Clariostar_Study	MB	Biofoundry_,_London	Linear_Dilution_Pattern_V2	0.16	0.158	0.154	0.15	0.145	0.141	0.137	0.135	0.133	0.132	0.129	0.125	0.12	0.115	0.112	0.108	0.105	0.104	0.102	0.102	0.101	0.1	0.102	0.104	0.106	0.109	0.113	0.116	0.119	0.122	0.124	0.127	0.131	0.134	0.137	0.142
E02	Sample	Dilution_70%	0.7	DMSO	Lycopene	Standard_Development	Run091	Standard_Measurement	Plate_01	Clariostar_Study	MB	Biofoundry_,_London	Linear_Dilution_Pattern_V2	0.153	0.151	0.148	0.143	0.139	0.135	0.13	0.128	0.126	0.124	0.121	0.116	0.112	0.107	0.104	0.102	0.098	0.096	0.095	0.094	0.093	0.093	0.094	0.095	0.097	0.099	0.102	0.103	0.105	0.108	0.111	0.112	0.114	0.117	0.119	0.122
E03	Sample	Dilution_50%	0.5	DMSO	Lycopene	Standard_Development	Run091	Standard_Measurement	Plate_01	Clariostar_Study	MB	Biofoundry_,_London	Linear_Dilution_Pattern_V2	0.139	0.137	0.133	0.129	0.126	0.122	0.118	0.115	0.111	0.109	0.105	0.101	0.096	0.092	0.091	0.087	0.084	0.082	0.08	0.079	0.08	0.079	0.079	0.079	0.08	0.082	0.084	0.085	0.086	0.087	0.089	0.09	0.092	0.093	0.095	0.098
E04	Sample	Dilution_30%	0.3	DMSO	Lycopene	Standard_Development	Run091	Standard_Measurement	Plate_01	Clariostar_Study	MB	Biofoundry_,_London	Linear_Dilution_Pattern_V2	0.129	0.126	0.122	0.118	0.114	0.11	0.105	0.103	0.101	0.098	0.095	0.09	0.086	0.081	0.079	0.076	0.074	0.072	0.069	0.068	0.068	0.067	0.067	0.068	0.067	0.068	0.069	0.069	0.069	0.07	0.071	0.072	0.072	0.073	0.074	0.074
E05	Sample	Dilution_10%	0.1	DMSO	Lycopene	Standard_Development	Run091	Standard_Measurement	Plate_01	Clariostar_Study	MB	Biofoundry_,_London	Linear_Dilution_Pattern_V2	0.118	0.115	0.111	0.107	0.104	0.1	0.095	0.093	0.09	0.087	0.083	0.079	0.075	0.071	0.069	0.067	0.064	0.062	0.06	0.059	0.058	0.057	0.056	0.056	0.055	0.056	0.056	0.056	0.055	0.056	0.055	0.055	0.055	0.055	0.055	0.055
E06	Sample	Dilution_90%	0.9	DMSO	Lycopene	Standard_Development	Run091	Standard_Measurement	Plate_01	Clariostar_Study	MB	Biofoundry_,_London	Linear_Dilution_Pattern_V2	0.157	0.155	0.151	0.147	0.144	0.14	0.135	0.133	0.131	0.13	0.128	0.124	0.12	0.115	0.112	0.108	0.105	0.103	0.102	0.1	0.1	0.1	0.101	0.104	0.105	0.108	0.112	0.115	0.118	0.121	0.124	0.126	0.129	0.133	0.137	0.142
E07	Sample	Dilution_70%	0.7	DMSO	Lycopene	Standard_Development	Run091	Standard_Measurement	Plate_01	Clariostar_Study	MB	Biofoundry_,_London	Linear_Dilution_Pattern_V2	0.149	0.146	0.142	0.138	0.135	0.13	0.127	0.125	0.122	0.12	0.118	0.114	0.11	0.105	0.102	0.099	0.096	0.093	0.093	0.091	0.091	0.09	0.091	0.093	0.094	0.096	0.099	0.101	0.103	0.106	0.108	0.11	0.112	0.115	0.118	0.121
E08	Sample	Dilution_50%	0.5	DMSO	Lycopene	Standard_Development	Run091	Standard_Measurement	Plate_01	Clariostar_Study	MB	Biofoundry_,_London	Linear_Dilution_Pattern_V2	0.137	0.134	0.131	0.127	0.123	0.119	0.115	0.113	0.11	0.107	0.104	0.101	0.097	0.092	0.09	0.087	0.083	0.082	0.08	0.079	0.078	0.078	0.078	0.078	0.08	0.081	0.082	0.084	0.085	0.087	0.088	0.089	0.091	0.093	0.095	0.097
E09	Sample	Dilution_30%	0.3	DMSO	Lycopene	Standard_Development	Run091	Standard_Measurement	Plate_01	Clariostar_Study	MB	Biofoundry_,_London	Linear_Dilution_Pattern_V2	0.13	0.127	0.123	0.119	0.115	0.11	0.106	0.104	0.101	0.099	0.096	0.091	0.086	0.082	0.08	0.077	0.074	0.073	0.071	0.07	0.07	0.069	0.068	0.069	0.069	0.07	0.07	0.07	0.07	0.071	0.072	0.073	0.073	0.074	0.075	0.075
E10	Sample	Dilution_10%	0.1	DMSO	Lycopene	Standard_Development	Run091	Standard_Measurement	Plate_01	Clariostar_Study	MB	Biofoundry_,_London	Linear_Dilution_Pattern_V2	0.118	0.115	0.111	0.106	0.103	0.099	0.094	0.092	0.089	0.087	0.083	0.078	0.074	0.07	0.068	0.066	0.063	0.061	0.06	0.058	0.057	0.056	0.056	0.056	0.055	0.055	0.055	0.054	0.054	0.054	0.055	0.055	0.055	0.054	0.054	0.054
E11	Blank	DMSO_Blank		DMSO		Standard_Development	Run091	Standard_Measurement	Plate_01	Clariostar_Study	MB	Biofoundry_,_London	Linear_Dilution_Pattern_V2	0.111	0.108	0.104	0.101	0.097	0.093	0.09	0.087	0.083	0.08	0.076	0.072	0.068	0.065	0.063	0.06	0.057	0.056	0.054	0.053	0.052	0.051	0.051	0.05	0.05	0.049	0.048	0.048	0.047	0.047	0.047	0.046	0.046	0.046	0.046	0.045
E12	Blank	DMSO_Blank		DMSO		Standard_Development	Run091	Standard_Measurement	Plate_01	Clariostar_Study	MB	Biofoundry_,_London	Linear_Dilution_Pattern_V2	0.112	0.109	0.105	0.102	0.099	0.095	0.09	0.088	0.085	0.082	0.078	0.073	0.069	0.066	0.063	0.06	0.057	0.056	0.054	0.053	0.053	0.051	0.051	0.051	0.05	0.05	0.049	0.048	0.048	0.048	0.047	0.047	0.046	0.046	0.046	0.045
F01	Sample	Dilution_90%	0.9	DMSO	Lycopene	Standard_Development	Run091	Standard_Measurement	Plate_01	Clariostar_Study	MB	Biofoundry_,_London	Linear_Dilution_Pattern_V2	0.163	0.16	0.157	0.153	0.149	0.145	0.141	0.139	0.137	0.136	0.133	0.129	0.124	0.118	0.116	0.113	0.11	0.107	0.106	0.106	0.106	0.106	0.106	0.108	0.11	0.113	0.117	0.12	0.123	0.127	0.129	0.132	0.135	0.138	0.142	0.147
F02	Sample	Dilution_70%	0.7	DMSO	Lycopene	Standard_Development	Run091	Standard_Measurement	Plate_01	Clariostar_Study	MB	Biofoundry_,_London	Linear_Dilution_Pattern_V2	0.154	0.151	0.148	0.143	0.139	0.135	0.129	0.128	0.127	0.124	0.121	0.117	0.112	0.107	0.104	0.101	0.097	0.096	0.094	0.093	0.093	0.092	0.092	0.094	0.096	0.098	0.1	0.102	0.104	0.107	0.109	0.111	0.113	0.116	0.118	0.122
F03	Sample	Dilution_50%	0.5	DMSO	Lycopene	Standard_Development	Run091	Standard_Measurement	Plate_01	Clariostar_Study	MB	Biofoundry_,_London	Linear_Dilution_Pattern_V2	0.16	0.158	0.154	0.15	0.147	0.142	0.137	0.135	0.134	0.131	0.128	0.124	0.119	0.114	0.111	0.108	0.105	0.103	0.102	0.1	0.1	0.098	0.098	0.099	0.101	0.102	0.103	0.103	0.104	0.106	0.106	0.108	0.109	0.11	0.111	0.113
F04	Sample	Dilution_30%	0.3	DMSO	Lycopene	Standard_Development	Run091	Standard_Measurement	Plate_01	Clariostar_Study	MB	Biofoundry_,_London	Linear_Dilution_Pattern_V2	0.13	0.127	0.123	0.119	0.116	0.111	0.107	0.104	0.102	0.099	0.095	0.091	0.087	0.083	0.08	0.077	0.074	0.072	0.07	0.069	0.069	0.068	0.068	0.069	0.069	0.069	0.07	0.07	0.071	0.072	0.072	0.073	0.074	0.075	0.076	0.076
F05	Sample	Dilution_10%	0.1	DMSO	Lycopene	Standard_Development	Run091	Standard_Measurement	Plate_01	Clariostar_Study	MB	Biofoundry_,_London	Linear_Dilution_Pattern_V2	0.119	0.116	0.112	0.108	0.105	0.1	0.096	0.093	0.09	0.088	0.084	0.08	0.075	0.071	0.069	0.067	0.064	0.061	0.06	0.059	0.058	0.057	0.057	0.056	0.057	0.057	0.056	0.056	0.055	0.056	0.056	0.056	0.056	0.056	0.055	0.055
F06	Sample	Dilution_90%	0.9	DMSO	Lycopene	Standard_Development	Run091	Standard_Measurement	Plate_01	Clariostar_Study	MB	Biofoundry_,_London	Linear_Dilution_Pattern_V2	0.159	0.156	0.153	0.149	0.144	0.14	0.136	0.134	0.132	0.131	0.129	0.125	0.122	0.116	0.113	0.111	0.107	0.105	0.103	0.102	0.102	0.102	0.102	0.104	0.107	0.11	0.113	0.116	0.119	0.123	0.125	0.128	0.132	0.135	0.139	0.144
F07	Sample	Dilution_70%	0.7	DMSO	Lycopene	Standard_Development	Run091	Standard_Measurement	Plate_01	Clariostar_Study	MB	Biofoundry_,_London	Linear_Dilution_Pattern_V2	0.15	0.147	0.143	0.14	0.135	0.131	0.126	0.124	0.123	0.12	0.118	0.115	0.11	0.105	0.102	0.099	0.096	0.094	0.093	0.091	0.09	0.09	0.091	0.092	0.094	0.097	0.099	0.101	0.103	0.106	0.108	0.11	0.112	0.115	0.117	0.12
F08	Sample	Dilution_50%	0.5	DMSO	Lycopene	Standard_Development	Run091	Standard_Measurement	Plate_01	Clariostar_Study	MB	Biofoundry_,_London	Linear_Dilution_Pattern_V2	0.138	0.135	0.131	0.127	0.124	0.119	0.115	0.113	0.11	0.108	0.106	0.102	0.097	0.092	0.09	0.087	0.084	0.083	0.081	0.08	0.08	0.079	0.079	0.08	0.081	0.082	0.083	0.085	0.086	0.088	0.089	0.09	0.092	0.093	0.095	0.097
F09	Sample	Dilution_30%	0.3	DMSO	Lycopene	Standard_Development	Run091	Standard_Measurement	Plate_01	Clariostar_Study	MB	Biofoundry_,_London	Linear_Dilution_Pattern_V2	0.129	0.125	0.122	0.117	0.114	0.11	0.106	0.103	0.1	0.098	0.094	0.09	0.085	0.082	0.079	0.075	0.073	0.071	0.07	0.069	0.068	0.067	0.066	0.067	0.068	0.068	0.068	0.069	0.07	0.071	0.071	0.072	0.072	0.073	0.074	0.075
F10	Sample	Dilution_10%	0.1	DMSO	Lycopene	Standard_Development	Run091	Standard_Measurement	Plate_01	Clariostar_Study	MB	Biofoundry_,_London	Linear_Dilution_Pattern_V2	0.12	0.117	0.114	0.108	0.105	0.101	0.096	0.093	0.091	0.088	0.084	0.08	0.075	0.071	0.069	0.067	0.064	0.062	0.06	0.059	0.058	0.057	0.056	0.056	0.056	0.056	0.056	0.056	0.055	0.056	0.056	0.056	0.056	0.056	0.055	0.055
F11	Blank	DMSO		DMSO		Standard_Development	Run091	Standard_Measurement	Plate_01	Clariostar_Study	MB	Biofoundry_,_London	Linear_Dilution_Pattern_V2	0.116	0.113	0.109	0.105	0.102	0.099	0.094	0.091	0.086	0.082	0.078	0.074	0.07	0.066	0.065	0.062	0.058	0.057	0.056	0.054	0.054	0.052	0.052	0.051	0.05	0.05	0.049	0.048	0.048	0.047	0.047	0.047	0.046	0.045	0.046	0.045
F12	Blank	DMSO		DMSO		Standard_Development	Run091	Standard_Measurement	Plate_01	Clariostar_Study	MB	Biofoundry_,_London	Linear_Dilution_Pattern_V2	0.117	0.114	0.11	0.106	0.102	0.099	0.094	0.09	0.087	0.084	0.08	0.075	0.07	0.066	0.064	0.061	0.059	0.057	0.055	0.054	0.053	0.052	0.051	0.051	0.05	0.05	0.049	0.049	0.048	0.048	0.047	0.048	0.046	0.046	0.045	0.044
G01	Sample	Dilution_85%	0.85	DMSO	Lycopene	Standard_Development	Run091	Standard_Measurement	Plate_01	Clariostar_Study	MB	Biofoundry_,_London	Linear_Dilution_Pattern_V2	0.162	0.159	0.155	0.151	0.148	0.143	0.139	0.137	0.135	0.133	0.131	0.127	0.122	0.117	0.114	0.111	0.108	0.106	0.105	0.104	0.103	0.103	0.104	0.106	0.108	0.11	0.114	0.116	0.119	0.122	0.124	0.127	0.129	0.132	0.136	0.141
G02	Sample	Dilution_65%	0.65	DMSO	Lycopene	Standard_Development	Run091	Standard_Measurement	Plate_01	Clariostar_Study	MB	Biofoundry_,_London	Linear_Dilution_Pattern_V2	0.156	0.155	0.15	0.146	0.142	0.138	0.133	0.132	0.13	0.128	0.125	0.121	0.117	0.111	0.109	0.106	0.104	0.102	0.1	0.099	0.099	0.098	0.098	0.1	0.101	0.103	0.105	0.107	0.108	0.111	0.113	0.115	0.117	0.119	0.121	0.124
G03	Sample	Dilution_45%	0.45	DMSO	Lycopene	Standard_Development	Run091	Standard_Measurement	Plate_01	Clariostar_Study	MB	Biofoundry_,_London	Linear_Dilution_Pattern_V2	0.137	0.134	0.131	0.126	0.122	0.118	0.113	0.112	0.11	0.108	0.105	0.101	0.096	0.091	0.088	0.086	0.083	0.08	0.08	0.078	0.078	0.077	0.077	0.078	0.079	0.08	0.081	0.083	0.084	0.085	0.086	0.088	0.089	0.09	0.092	0.093
G04	Sample	Dilution_25%	0.25	DMSO	Lycopene	Standard_Development	Run091	Standard_Measurement	Plate_01	Clariostar_Study	MB	Biofoundry_,_London	Linear_Dilution_Pattern_V2	0.125	0.122	0.118	0.114	0.111	0.107	0.103	0.101	0.098	0.095	0.092	0.088	0.083	0.079	0.076	0.074	0.07	0.069	0.067	0.066	0.066	0.065	0.065	0.065	0.065	0.066	0.066	0.066	0.067	0.068	0.068	0.068	0.069	0.07	0.07	0.071
G05	Sample	Dilution_05%	0.0499999999999999	DMSO	Lycopene	Standard_Development	Run091	Standard_Measurement	Plate_01	Clariostar_Study	MB	Biofoundry_,_London	Linear_Dilution_Pattern_V2	0.115	0.111	0.107	0.103	0.1	0.096	0.091	0.089	0.087	0.084	0.08	0.076	0.072	0.068	0.066	0.063	0.06	0.058	0.057	0.055	0.055	0.053	0.052	0.053	0.053	0.052	0.052	0.051	0.051	0.051	0.051	0.051	0.05	0.05	0.049	0.049
G06	Sample	Dilution_85%	0.85	DMSO	Lycopene	Standard_Development	Run091	Standard_Measurement	Plate_01	Clariostar_Study	MB	Biofoundry_,_London	Linear_Dilution_Pattern_V2	0.152	0.149	0.146	0.141	0.138	0.134	0.13	0.128	0.127	0.125	0.123	0.119	0.115	0.11	0.106	0.104	0.101	0.099	0.098	0.097	0.097	0.096	0.097	0.099	0.101	0.104	0.106	0.109	0.112	0.115	0.118	0.12	0.123	0.126	0.13	0.134
G07	Sample	Dilution_65%	0.65	DMSO	Lycopene	Standard_Development	Run091	Standard_Measurement	Plate_01	Clariostar_Study	MB	Biofoundry_,_London	Linear_Dilution_Pattern_V2	0.143	0.141	0.137	0.133	0.13	0.126	0.121	0.119	0.117	0.116	0.113	0.11	0.105	0.101	0.098	0.095	0.091	0.09	0.089	0.088	0.087	0.087	0.087	0.089	0.09	0.092	0.094	0.096	0.098	0.101	0.102	0.104	0.106	0.109	0.111	0.114
G08	Sample	Dilution_45%	0.45	DMSO	Lycopene	Standard_Development	Run091	Standard_Measurement	Plate_01	Clariostar_Study	MB	Biofoundry_,_London	Linear_Dilution_Pattern_V2	0.135	0.132	0.129	0.126	0.123	0.118	0.114	0.112	0.109	0.107	0.103	0.1	0.096	0.092	0.09	0.087	0.084	0.082	0.08	0.08	0.08	0.079	0.078	0.079	0.079	0.081	0.082	0.083	0.084	0.086	0.087	0.088	0.09	0.091	0.093	0.094
G09	Sample	Dilution_25%	0.25	DMSO	Lycopene	Standard_Development	Run091	Standard_Measurement	Plate_01	Clariostar_Study	MB	Biofoundry_,_London	Linear_Dilution_Pattern_V2	0.124	0.121	0.118	0.113	0.109	0.105	0.101	0.099	0.096	0.094	0.091	0.087	0.083	0.077	0.075	0.073	0.07	0.068	0.067	0.066	0.065	0.064	0.064	0.065	0.064	0.065	0.065	0.066	0.066	0.066	0.067	0.067	0.068	0.068	0.069	0.069
G10	Sample	Dilution_05%	0.0499999999999999	DMSO	Lycopene	Standard_Development	Run091	Standard_Measurement	Plate_01	Clariostar_Study	MB	Biofoundry_,_London	Linear_Dilution_Pattern_V2	0.115	0.112	0.108	0.104	0.101	0.096	0.092	0.09	0.087	0.084	0.081	0.076	0.072	0.069	0.066	0.065	0.061	0.059	0.057	0.056	0.055	0.054	0.054	0.054	0.053	0.053	0.053	0.052	0.052	0.052	0.051	0.051	0.052	0.051	0.051	0.05
G11	Blank	DMSO_Blank		DMSO		Standard_Development	Run091	Standard_Measurement	Plate_01	Clariostar_Study	MB	Biofoundry_,_London	Linear_Dilution_Pattern_V2	0.111	0.107	0.104	0.1	0.096	0.092	0.087	0.086	0.082	0.08	0.077	0.072	0.069	0.064	0.062	0.06	0.058	0.056	0.054	0.052	0.052	0.05	0.05	0.05	0.05	0.049	0.049	0.048	0.048	0.047	0.047	0.046	0.046	0.045	0.044	0.044
G12	Blank	DMSO_Blank		DMSO		Standard_Development	Run091	Standard_Measurement	Plate_01	Clariostar_Study	MB	Biofoundry_,_London	Linear_Dilution_Pattern_V2	0.111	0.108	0.105	0.101	0.097	0.094	0.089	0.087	0.083	0.08	0.076	0.073	0.069	0.065	0.062	0.06	0.058	0.055	0.055	0.053	0.052	0.05	0.05	0.051	0.05	0.05	0.049	0.048	0.047	0.047	0.047	0.046	0.046	0.046	0.045	0.044
H01	Sample	Dilution_85%	0.85	DMSO	Lycopene	Standard_Development	Run091	Standard_Measurement	Plate_01	Clariostar_Study	MB	Biofoundry_,_London	Linear_Dilution_Pattern_V2	0.167	0.164	0.159	0.155	0.152	0.148	0.143	0.141	0.139	0.137	0.133	0.128	0.123	0.118	0.114	0.111	0.108	0.106	0.105	0.104	0.103	0.103	0.104	0.105	0.108	0.11	0.114	0.116	0.118	0.121	0.124	0.126	0.129	0.132	0.136	0.14
H02	Sample	Dilution_65%	0.65	DMSO	Lycopene	Standard_Development	Run091	Standard_Measurement	Plate_01	Clariostar_Study	MB	Biofoundry_,_London	Linear_Dilution_Pattern_V2	0.144	0.141	0.138	0.134	0.13	0.127	0.122	0.12	0.118	0.116	0.113	0.109	0.105	0.099	0.097	0.094	0.091	0.089	0.088	0.087	0.087	0.086	0.087	0.088	0.09	0.092	0.094	0.096	0.098	0.1	0.102	0.104	0.105	0.107	0.11	0.113
H03	Sample	Dilution_45%	0.45	DMSO	Lycopene	Standard_Development	Run091	Standard_Measurement	Plate_01	Clariostar_Study	MB	Biofoundry_,_London	Linear_Dilution_Pattern_V2	0.136	0.133	0.129	0.125	0.121	0.117	0.113	0.111	0.108	0.105	0.102	0.098	0.095	0.09	0.087	0.085	0.081	0.079	0.078	0.077	0.076	0.075	0.075	0.077	0.078	0.079	0.08	0.081	0.082	0.083	0.084	0.086	0.087	0.088	0.09	0.091
H04	Sample	Dilution_25%	0.25	DMSO	Lycopene	Standard_Development	Run091	Standard_Measurement	Plate_01	Clariostar_Study	MB	Biofoundry_,_London	Linear_Dilution_Pattern_V2	0.127	0.124	0.12	0.117	0.112	0.108	0.104	0.101	0.099	0.096	0.093	0.088	0.084	0.079	0.076	0.073	0.071	0.069	0.068	0.066	0.066	0.065	0.065	0.065	0.066	0.066	0.066	0.067	0.067	0.068	0.069	0.069	0.07	0.07	0.07	0.071
H05	Sample	Dilution_05%	0.0499999999999999	DMSO	Lycopene	Standard_Development	Run091	Standard_Measurement	Plate_01	Clariostar_Study	MB	Biofoundry_,_London	Linear_Dilution_Pattern_V2	0.118	0.115	0.111	0.107	0.104	0.101	0.095	0.093	0.09	0.086	0.082	0.078	0.074	0.07	0.068	0.065	0.063	0.061	0.059	0.058	0.057	0.056	0.055	0.055	0.054	0.054	0.054	0.053	0.053	0.052	0.053	0.053	0.052	0.052	0.051	0.051
H06	Sample	Dilution_85%	0.85	DMSO	Lycopene	Standard_Development	Run091	Standard_Measurement	Plate_01	Clariostar_Study	MB	Biofoundry_,_London	Linear_Dilution_Pattern_V2	0.153	0.15	0.147	0.143	0.139	0.135	0.131	0.13	0.128	0.127	0.124	0.121	0.116	0.112	0.109	0.106	0.102	0.1	0.099	0.098	0.098	0.098	0.098	0.1	0.103	0.106	0.108	0.111	0.114	0.117	0.119	0.122	0.125	0.127	0.131	0.135
H07	Sample	Dilution_65%	0.65	DMSO	Lycopene	Standard_Development	Run091	Standard_Measurement	Plate_01	Clariostar_Study	MB	Biofoundry_,_London	Linear_Dilution_Pattern_V2	0.143	0.141	0.137	0.134	0.13	0.125	0.121	0.12	0.118	0.117	0.114	0.111	0.107	0.102	0.099	0.096	0.093	0.091	0.09	0.089	0.088	0.088	0.088	0.089	0.091	0.093	0.096	0.097	0.1	0.102	0.104	0.105	0.107	0.109	0.112	0.115
H08	Sample	Dilution_45%	0.45	DMSO	Lycopene	Standard_Development	Run091	Standard_Measurement	Plate_01	Clariostar_Study	MB	Biofoundry_,_London	Linear_Dilution_Pattern_V2	0.135	0.132	0.128	0.124	0.12	0.116	0.112	0.11	0.107	0.105	0.102	0.098	0.093	0.088	0.086	0.083	0.08	0.078	0.077	0.076	0.076	0.075	0.075	0.075	0.076	0.078	0.079	0.08	0.081	0.083	0.084	0.085	0.086	0.088	0.088	0.09
H09	Sample	Dilution_25%	0.25	DMSO	Lycopene	Standard_Development	Run091	Standard_Measurement	Plate_01	Clariostar_Study	MB	Biofoundry_,_London	Linear_Dilution_Pattern_V2	0.128	0.124	0.12	0.116	0.112	0.108	0.104	0.101	0.099	0.096	0.093	0.089	0.084	0.079	0.077	0.075	0.072	0.07	0.069	0.067	0.066	0.065	0.065	0.066	0.066	0.066	0.067	0.067	0.067	0.068	0.068	0.069	0.07	0.07	0.07	0.07
H10	Sample	Dilution_05%	0.0499999999999999	DMSO	Lycopene	Standard_Development	Run091	Standard_Measurement	Plate_01	Clariostar_Study	MB	Biofoundry_,_London	Linear_Dilution_Pattern_V2	0.113	0.11	0.107	0.103	0.099	0.095	0.091	0.089	0.086	0.083	0.079	0.074	0.071	0.067	0.065	0.063	0.06	0.059	0.057	0.056	0.055	0.054	0.053	0.053	0.052	0.052	0.052	0.052	0.051	0.051	0.051	0.051	0.051	0.051	0.05	0.05
H11	Blank	DMSO_Blank		DMSO		Standard_Development	Run091	Standard_Measurement	Plate_01	Clariostar_Study	MB	Biofoundry_,_London	Linear_Dilution_Pattern_V2	0.117	0.112	0.109	0.106	0.102	0.098	0.093	0.091	0.088	0.085	0.082	0.077	0.073	0.069	0.067	0.065	0.062	0.061	0.059	0.058	0.057	0.056	0.054	0.054	0.054	0.053	0.053	0.052	0.051	0.052	0.051	0.05	0.05	0.049	0.049	0.048
H12	Blank	DMSO_Blank		DMSO		Standard_Development	Run091	Standard_Measurement	Plate_01	Clariostar_Study	MB	Biofoundry_,_London	Linear_Dilution_Pattern_V2	0.113	0.11	0.106	0.102	0.099	0.095	0.09	0.088	0.085	0.081	0.077	0.073	0.068	0.064	0.062	0.06	0.057	0.055	0.054	0.053	0.052	0.051	0.05	0.05	0.05	0.049	0.048	0.048	0.047	0.047	0.047	0.046	0.046	0.045	0.044	0.044
A01	Sample	Dilution_100%	1.0	DMSO	Lycopene	Standard_Development	Run091	Standard_Measurement	Plate_01	Clariostar_Study	MB	Biofoundry_,_London	Linear_Dilution_Pattern_V2	0.039	0.162	0.16	0.155	0.152	0.148	0.144	0.14	0.138	0.136	0.134	0.131	0.128	0.124	0.119	0.114	0.112	0.108	0.107	0.106	0.105	0.105	0.105	0.105	0.108	0.111	0.114	0.118	0.121	0.125	0.129	0.132	0.134	0.137	0.141	0.146
A02	Sample	Dilution_80%	0.8	DMSO	Lycopene	Standard_Development	Run091	Standard_Measurement	Plate_01	Clariostar_Study	MB	Biofoundry_,_London	Linear_Dilution_Pattern_V2	0.038	0.158	0.155	0.151	0.147	0.143	0.139	0.135	0.133	0.13	0.128	0.124	0.12	0.116	0.111	0.106	0.104	0.1	0.099	0.098	0.097	0.097	0.096	0.096	0.098	0.1	0.103	0.105	0.108	0.111	0.113	0.116	0.117	0.12	0.123	0.127
A03	Sample	Dilution_60%	0.6	DMSO	Lycopene	Standard_Development	Run091	Standard_Measurement	Plate_01	Clariostar_Study	MB	Biofoundry_,_London	Linear_Dilution_Pattern_V2	0.038	0.141	0.139	0.136	0.132	0.128	0.124	0.12	0.118	0.116	0.112	0.108	0.105	0.101	0.097	0.094	0.091	0.087	0.086	0.085	0.084	0.083	0.083	0.083	0.084	0.086	0.088	0.09	0.092	0.093	0.096	0.098	0.098	0.101	0.102	0.105
A04	Sample	Dilution_40%	0.4	DMSO	Lycopene	Standard_Development	Run091	Standard_Measurement	Plate_01	Clariostar_Study	MB	Biofoundry_,_London	Linear_Dilution_Pattern_V2	0.037	0.133	0.13	0.127	0.123	0.119	0.116	0.112	0.109	0.106	0.102	0.1	0.095	0.092	0.088	0.085	0.081	0.078	0.077	0.076	0.074	0.073	0.073	0.073	0.073	0.074	0.076	0.077	0.078	0.079	0.08	0.082	0.082	0.083	0.084	0.086
A05	Sample	Dilution_20%	0.2	DMSO	Lycopene	Standard_Development	Run091	Standard_Measurement	Plate_01	Clariostar_Study	MB	Biofoundry_,_London	Linear_Dilution_Pattern_V2	0.037	0.124	0.12	0.117	0.113	0.109	0.104	0.1	0.099	0.096	0.092	0.088	0.085	0.081	0.077	0.074	0.071	0.068	0.067	0.065	0.063	0.063	0.062	0.061	0.062	0.063	0.063	0.063	0.063	0.063	0.063	0.064	0.064	0.064	0.064	0.065
A06	Sample	Dilution_100%	1.0	DMSO	Lycopene	Standard_Development	Run091	Standard_Measurement	Plate_01	Clariostar_Study	MB	Biofoundry_,_London	Linear_Dilution_Pattern_V2	0.037	0.16	0.158	0.155	0.151	0.146	0.143	0.139	0.137	0.134	0.133	0.13	0.127	0.123	0.118	0.115	0.111	0.108	0.106	0.105	0.104	0.104	0.104	0.104	0.107	0.109	0.113	0.117	0.12	0.124	0.127	0.131	0.133	0.136	0.14	0.144
A07	Sample	Dilution_80%	0.8	DMSO	Lycopene	Standard_Development	Run091	Standard_Measurement	Plate_01	Clariostar_Study	MB	Biofoundry_,_London	Linear_Dilution_Pattern_V2	0.037	0.149	0.146	0.143	0.139	0.135	0.131	0.127	0.125	0.123	0.121	0.118	0.116	0.112	0.109	0.105	0.102	0.099	0.097	0.095	0.094	0.094	0.094	0.094	0.096	0.099	0.101	0.104	0.107	0.11	0.112	0.115	0.116	0.119	0.122	0.125
A08	Sample	Dilution_60%	0.6	DMSO	Lycopene	Standard_Development	Run091	Standard_Measurement	Plate_01	Clariostar_Study	MB	Biofoundry_,_London	Linear_Dilution_Pattern_V2	0.037	0.143	0.141	0.137	0.133	0.128	0.125	0.121	0.119	0.116	0.114	0.111	0.107	0.104	0.1	0.096	0.093	0.09	0.088	0.087	0.085	0.085	0.085	0.084	0.085	0.088	0.09	0.092	0.094	0.096	0.098	0.101	0.101	0.103	0.105	0.108
A09	Sample	Dilution_40%	0.4	DMSO	Lycopene	Standard_Development	Run091	Standard_Measurement	Plate_01	Clariostar_Study	MB	Biofoundry_,_London	Linear_Dilution_Pattern_V2	0.037	0.131	0.129	0.125	0.121	0.118	0.114	0.109	0.107	0.104	0.102	0.097	0.094	0.091	0.086	0.083	0.08	0.077	0.075	0.074	0.073	0.072	0.072	0.072	0.072	0.073	0.075	0.076	0.077	0.078	0.079	0.081	0.08	0.081	0.083	0.085
A10	Sample	Dilution_20%	0.2	DMSO	Lycopene	Standard_Development	Run091	Standard_Measurement	Plate_01	Clariostar_Study	MB	Biofoundry_,_London	Linear_Dilution_Pattern_V2	0.036	0.122	0.119	0.116	0.111	0.107	0.104	0.098	0.097	0.095	0.091	0.088	0.084	0.081	0.077	0.074	0.072	0.069	0.068	0.066	0.064	0.064	0.063	0.062	0.062	0.063	0.064	0.064	0.064	0.065	0.065	0.065	0.065	0.066	0.066	0.066
A11	Blank	DMSO_Blank		DMSO		Standard_Development	Run091	Standard_Measurement	Plate_01	Clariostar_Study	MB	Biofoundry_,_London	Linear_Dilution_Pattern_V2	0.037	0.112	0.109	0.106	0.102	0.098	0.095	0.089	0.087	0.085	0.081	0.078	0.074	0.072	0.068	0.064	0.063	0.06	0.059	0.057	0.055	0.054	0.053	0.052	0.052	0.052	0.052	0.051	0.051	0.05	0.05	0.05	0.049	0.049	0.047	0.047
A12	Blank	DMSO_Blank		DMSO		Standard_Development	Run091	Standard_Measurement	Plate_01	Clariostar_Study	MB	Biofoundry_,_London	Linear_Dilution_Pattern_V2	0.036	0.112	0.109	0.105	0.101	0.097	0.093	0.089	0.087	0.084	0.081	0.076	0.072	0.07	0.066	0.062	0.061	0.058	0.056	0.056	0.054	0.052	0.051	0.051	0.05	0.051	0.051	0.05	0.049	0.049	0.048	0.048	0.047	0.046	0.046	0.045
B01	Sample	Dilution_100%	1.0	DMSO	Lycopene	Standard_Development	Run091	Standard_Measurement	Plate_01	Clariostar_Study	MB	Biofoundry_,_London	Linear_Dilution_Pattern_V2	0.038	0.161	0.158	0.155	0.151	0.147	0.143	0.139	0.138	0.135	0.133	0.13	0.126	0.123	0.118	0.114	0.111	0.108	0.106	0.105	0.104	0.103	0.103	0.104	0.106	0.11	0.113	0.117	0.12	0.124	0.127	0.13	0.133	0.137	0.14	0.145
B02	Sample	Dilution_80%	0.8	DMSO	Lycopene	Standard_Development	Run091	Standard_Measurement	Plate_01	Clariostar_Study	MB	Biofoundry_,_London	Linear_Dilution_Pattern_V2	0.037	0.153	0.151	0.147	0.143	0.139	0.135	0.13	0.129	0.127	0.124	0.121	0.118	0.115	0.11	0.106	0.103	0.1	0.098	0.097	0.096	0.096	0.096	0.095	0.097	0.1	0.103	0.105	0.108	0.111	0.114	0.117	0.118	0.121	0.124	0.127
B03	Sample	Dilution_60%	0.6	DMSO	Lycopene	Standard_Development	Run091	Standard_Measurement	Plate_01	Clariostar_Study	MB	Biofoundry_,_London	Linear_Dilution_Pattern_V2	0.039	0.146	0.143	0.139	0.136	0.132	0.128	0.124	0.122	0.119	0.117	0.112	0.109	0.105	0.101	0.097	0.095	0.091	0.089	0.088	0.086	0.086	0.086	0.086	0.087	0.089	0.091	0.092	0.094	0.097	0.098	0.1	0.101	0.102	0.105	0.108
B04	Sample	Dilution_40%	0.4	DMSO	Lycopene	Standard_Development	Run091	Standard_Measurement	Plate_01	Clariostar_Study	MB	Biofoundry_,_London	Linear_Dilution_Pattern_V2	0.037	0.136	0.132	0.129	0.124	0.12	0.117	0.113	0.111	0.108	0.104	0.1	0.098	0.094	0.09	0.086	0.084	0.08	0.078	0.077	0.076	0.075	0.075	0.074	0.075	0.076	0.078	0.079	0.079	0.081	0.082	0.083	0.083	0.084	0.086	0.087
B05	Sample	Dilution_20%	0.2	DMSO	Lycopene	Standard_Development	Run091	Standard_Measurement	Plate_01	Clariostar_Study	MB	Biofoundry_,_London	Linear_Dilution_Pattern_V2	0.037	0.123	0.12	0.117	0.113	0.109	0.105	0.101	0.099	0.095	0.092	0.088	0.086	0.083	0.078	0.075	0.073	0.07	0.067	0.066	0.065	0.064	0.064	0.063	0.063	0.063	0.064	0.065	0.065	0.065	0.066	0.067	0.066	0.066	0.067	0.067
B06	Sample	Dilution_100%	1.0	DMSO	Lycopene	Standard_Development	Run091	Standard_Measurement	Plate_01	Clariostar_Study	MB	Biofoundry_,_London	Linear_Dilution_Pattern_V2	0.037	0.16	0.157	0.154	0.15	0.146	0.142	0.138	0.137	0.134	0.133	0.131	0.128	0.124	0.12	0.116	0.112	0.109	0.108	0.106	0.106	0.105	0.105	0.106	0.107	0.11	0.114	0.118	0.122	0.125	0.128	0.132	0.135	0.138	0.141	0.146
B07	Sample	Dilution_80%	0.8	DMSO	Lycopene	Standard_Development	Run091	Standard_Measurement	Plate_01	Clariostar_Study	MB	Biofoundry_,_London	Linear_Dilution_Pattern_V2	0.037	0.152	0.148	0.145	0.142	0.138	0.134	0.129	0.127	0.126	0.124	0.121	0.117	0.114	0.109	0.106	0.103	0.1	0.098	0.097	0.096	0.096	0.095	0.096	0.097	0.1	0.103	0.106	0.108	0.111	0.113	0.117	0.118	0.121	0.124	0.128
B08	Sample	Dilution_60%	0.6	DMSO	Lycopene	Standard_Development	Run091	Standard_Measurement	Plate_01	Clariostar_Study	MB	Biofoundry_,_London	Linear_Dilution_Pattern_V2	0.037	0.141	0.137	0.134	0.13	0.126	0.122	0.118	0.116	0.114	0.111	0.108	0.105	0.101	0.098	0.094	0.092	0.088	0.086	0.085	0.084	0.083	0.083	0.083	0.084	0.087	0.089	0.09	0.092	0.094	0.096	0.098	0.099	0.101	0.103	0.105
B09	Sample	Dilution_40%	0.4	DMSO	Lycopene	Standard_Development	Run091	Standard_Measurement	Plate_01	Clariostar_Study	MB	Biofoundry_,_London	Linear_Dilution_Pattern_V2	0.037	0.132	0.129	0.125	0.121	0.117	0.113	0.109	0.108	0.105	0.101	0.098	0.094	0.091	0.087	0.083	0.081	0.078	0.076	0.075	0.074	0.074	0.073	0.072	0.072	0.074	0.076	0.077	0.077	0.078	0.08	0.081	0.081	0.082	0.083	0.084
B10	Sample	Dilution_20%	0.2	DMSO	Lycopene	Standard_Development	Run091	Standard_Measurement	Plate_01	Clariostar_Study	MB	Biofoundry_,_London	Linear_Dilution_Pattern_V2	0.037	0.123	0.119	0.116	0.113	0.108	0.104	0.1	0.099	0.095	0.091	0.088	0.084	0.08	0.077	0.074	0.072	0.068	0.067	0.065	0.064	0.063	0.063	0.061	0.061	0.062	0.064	0.063	0.064	0.063	0.064	0.065	0.064	0.064	0.064	0.065
B11	Blank	DMSO_Blank		DMSO		Standard_Development	Run091	Standard_Measurement	Plate_01	Clariostar_Study	MB	Biofoundry_,_London	Linear_Dilution_Pattern_V2	0.037	0.114	0.111	0.107	0.103	0.099	0.095	0.09	0.088	0.086	0.082	0.078	0.074	0.071	0.067	0.064	0.062	0.059	0.057	0.056	0.055	0.053	0.053	0.051	0.051	0.051	0.051	0.051	0.05	0.05	0.05	0.05	0.048	0.047	0.047	0.046
B12	Blank	DMSO_Blank		DMSO		Standard_Development	Run091	Standard_Measurement	Plate_01	Clariostar_Study	MB	Biofoundry_,_London	Linear_Dilution_Pattern_V2	0.036	0.112	0.109	0.106	0.102	0.098	0.094	0.089	0.088	0.085	0.081	0.077	0.073	0.071	0.067	0.064	0.062	0.059	0.058	0.057	0.055	0.054	0.053	0.052	0.052	0.052	0.051	0.051	0.05	0.05	0.05	0.05	0.049	0.048	0.048	0.047
C01	Sample	Dilution_95%	0.95	DMSO	Lycopene	Standard_Development	Run091	Standard_Measurement	Plate_01	Clariostar_Study	MB	Biofoundry_,_London	Linear_Dilution_Pattern_V2	0.038	0.159	0.157	0.153	0.149	0.145	0.141	0.137	0.135	0.134	0.13	0.128	0.125	0.121	0.116	0.112	0.11	0.106	0.105	0.104	0.102	0.103	0.103	0.103	0.104	0.108	0.111	0.114	0.117	0.121	0.124	0.127	0.129	0.132	0.135	0.139
C02	Sample	Dilution_75%	0.75	DMSO	Lycopene	Standard_Development	Run091	Standard_Measurement	Plate_01	Clariostar_Study	MB	Biofoundry_,_London	Linear_Dilution_Pattern_V2	0.037	0.154	0.15	0.148	0.144	0.14	0.135	0.131	0.129	0.127	0.124	0.119	0.116	0.112	0.107	0.104	0.101	0.097	0.095	0.094	0.093	0.093	0.092	0.092	0.093	0.096	0.099	0.101	0.103	0.106	0.108	0.111	0.112	0.114	0.117	0.119
C03	Sample	Dilution_55%	0.55	DMSO	Lycopene	Standard_Development	Run091	Standard_Measurement	Plate_01	Clariostar_Study	MB	Biofoundry_,_London	Linear_Dilution_Pattern_V2	0.038	0.145	0.141	0.138	0.133	0.128	0.124	0.12	0.118	0.116	0.113	0.11	0.106	0.103	0.098	0.094	0.091	0.088	0.086	0.084	0.083	0.083	0.082	0.082	0.083	0.085	0.087	0.089	0.09	0.091	0.094	0.095	0.096	0.097	0.099	0.102
C04	Sample	Dilution_35%	0.35	DMSO	Lycopene	Standard_Development	Run091	Standard_Measurement	Plate_01	Clariostar_Study	MB	Biofoundry_,_London	Linear_Dilution_Pattern_V2	0.037	0.134	0.131	0.128	0.124	0.12	0.115	0.111	0.109	0.106	0.102	0.099	0.095	0.091	0.087	0.083	0.08	0.077	0.075	0.074	0.073	0.072	0.071	0.071	0.072	0.073	0.073	0.074	0.075	0.076	0.077	0.078	0.078	0.078	0.08	0.081
C05	Sample	Dilution_15%	0.15	DMSO	Lycopene	Standard_Development	Run091	Standard_Measurement	Plate_01	Clariostar_Study	MB	Biofoundry_,_London	Linear_Dilution_Pattern_V2	0.036	0.125	0.121	0.117	0.113	0.109	0.105	0.1	0.099	0.096	0.093	0.089	0.085	0.082	0.077	0.074	0.072	0.07	0.067	0.067	0.065	0.063	0.063	0.062	0.061	0.062	0.063	0.062	0.062	0.062	0.062	0.063	0.062	0.062	0.062	0.062
C06	Sample	Dilution_95%	0.95	DMSO	Lycopene	Standard_Development	Run091	Standard_Measurement	Plate_01	Clariostar_Study	MB	Biofoundry_,_London	Linear_Dilution_Pattern_V2	0.038	0.16	0.157	0.154	0.148	0.145	0.141	0.136	0.135	0.133	0.132	0.129	0.126	0.123	0.117	0.113	0.111	0.107	0.105	0.104	0.103	0.103	0.102	0.103	0.105	0.108	0.112	0.115	0.118	0.121	0.124	0.128	0.13	0.133	0.136	0.14
C07	Sample	Dilution_75%	0.75	DMSO	Lycopene	Standard_Development	Run091	Standard_Measurement	Plate_01	Clariostar_Study	MB	Biofoundry_,_London	Linear_Dilution_Pattern_V2	0.036	0.151	0.148	0.145	0.139	0.135	0.132	0.127	0.125	0.123	0.121	0.117	0.115	0.111	0.107	0.102	0.099	0.096	0.094	0.093	0.092	0.091	0.091	0.092	0.093	0.096	0.098	0.1	0.103	0.106	0.108	0.11	0.111	0.114	0.117	0.12
C08	Sample	Dilution_55%	0.55	DMSO	Lycopene	Standard_Development	Run091	Standard_Measurement	Plate_01	Clariostar_Study	MB	Biofoundry_,_London	Linear_Dilution_Pattern_V2	0.037	0.145	0.141	0.138	0.133	0.129	0.125	0.12	0.118	0.115	0.114	0.111	0.107	0.104	0.099	0.095	0.093	0.089	0.087	0.086	0.085	0.083	0.083	0.083	0.084	0.086	0.088	0.089	0.09	0.092	0.094	0.096	0.097	0.098	0.1	0.102
C09	Sample	Dilution_35%	0.35	DMSO	Lycopene	Standard_Development	Run091	Standard_Measurement	Plate_01	Clariostar_Study	MB	Biofoundry_,_London	Linear_Dilution_Pattern_V2	0.038	0.138	0.135	0.131	0.127	0.122	0.118	0.113	0.112	0.109	0.106	0.102	0.098	0.095	0.09	0.086	0.084	0.081	0.079	0.078	0.076	0.075	0.074	0.073	0.074	0.075	0.076	0.077	0.077	0.078	0.079	0.08	0.08	0.08	0.081	0.082
C10	Sample	Dilution_15%	0.15	DMSO	Lycopene	Standard_Development	Run091	Standard_Measurement	Plate_01	Clariostar_Study	MB	Biofoundry_,_London	Linear_Dilution_Pattern_V2	0.037	0.126	0.122	0.118	0.114	0.11	0.106	0.102	0.1	0.096	0.092	0.089	0.085	0.081	0.077	0.074	0.071	0.068	0.066	0.065	0.063	0.062	0.062	0.061	0.061	0.061	0.062	0.062	0.061	0.062	0.062	0.062	0.062	0.061	0.061	0.061
C11	Blank	DMSO_Blank		DMSO		Standard_Development	Run091	Standard_Measurement	Plate_01	Clariostar_Study	MB	Biofoundry_,_London	Linear_Dilution_Pattern_V2	0.038	0.117	0.114	0.111	0.106	0.101	0.098	0.093	0.091	0.087	0.083	0.08	0.076	0.073	0.069	0.065	0.063	0.061	0.058	0.057	0.056	0.055	0.053	0.052	0.052	0.052	0.052	0.052	0.05	0.05	0.05	0.05	0.049	0.048	0.048	0.047
C12	Blank	DMSO_Blank		DMSO		Standard_Development	Run091	Standard_Measurement	Plate_01	Clariostar_Study	MB	Biofoundry_,_London	Linear_Dilution_Pattern_V2	0.038	0.116	0.112	0.108	0.104	0.1	0.096	0.091	0.09	0.086	0.082	0.078	0.075	0.071	0.067	0.065	0.063	0.059	0.058	0.056	0.054	0.053	0.053	0.052	0.051	0.052	0.051	0.051	0.05	0.05	0.049	0.05	0.049	0.048	0.047	0.046
D01	Sample	Dilution_95%	0.95	DMSO	Lycopene	Standard_Development	Run091	Standard_Measurement	Plate_01	Clariostar_Study	MB	Biofoundry_,_London	Linear_Dilution_Pattern_V2	0.04	0.167	0.165	0.162	0.158	0.153	0.15	0.145	0.144	0.142	0.139	0.136	0.133	0.129	0.125	0.12	0.118	0.114	0.112	0.111	0.11	0.11	0.11	0.11	0.112	0.116	0.119	0.122	0.125	0.128	0.132	0.135	0.137	0.14	0.143	0.148
D02	Sample	Dilution_75%	0.75	DMSO	Lycopene	Standard_Development	Run091	Standard_Measurement	Plate_01	Clariostar_Study	MB	Biofoundry_,_London	Linear_Dilution_Pattern_V2	0.037	0.154	0.15	0.147	0.143	0.139	0.134	0.13	0.129	0.126	0.123	0.12	0.117	0.113	0.108	0.104	0.102	0.098	0.096	0.095	0.093	0.093	0.092	0.092	0.095	0.097	0.1	0.102	0.105	0.107	0.109	0.111	0.113	0.116	0.118	0.121
D03	Sample	Dilution_55%	0.55	DMSO	Lycopene	Standard_Development	Run091	Standard_Measurement	Plate_01	Clariostar_Study	MB	Biofoundry_,_London	Linear_Dilution_Pattern_V2	0.038	0.161	0.158	0.154	0.15	0.146	0.142	0.138	0.136	0.133	0.131	0.127	0.124	0.121	0.115	0.112	0.11	0.105	0.103	0.103	0.101	0.1	0.1	0.099	0.1	0.102	0.104	0.105	0.106	0.108	0.11	0.111	0.111	0.113	0.115	0.117
D04	Sample	Dilution_35%	0.35	DMSO	Lycopene	Standard_Development	Run091	Standard_Measurement	Plate_01	Clariostar_Study	MB	Biofoundry_,_London	Linear_Dilution_Pattern_V2	0.036	0.132	0.129	0.125	0.121	0.117	0.113	0.108	0.107	0.104	0.101	0.098	0.094	0.091	0.086	0.082	0.08	0.077	0.075	0.073	0.072	0.071	0.071	0.07	0.07	0.072	0.074	0.074	0.074	0.075	0.076	0.077	0.078	0.079	0.079	0.081
D05	Sample	Dilution_15%	0.15	DMSO	Lycopene	Standard_Development	Run091	Standard_Measurement	Plate_01	Clariostar_Study	MB	Biofoundry_,_London	Linear_Dilution_Pattern_V2	0.036	0.122	0.118	0.115	0.111	0.106	0.103	0.098	0.096	0.094	0.09	0.087	0.083	0.08	0.075	0.071	0.07	0.066	0.065	0.063	0.062	0.061	0.06	0.059	0.059	0.06	0.061	0.061	0.059	0.06	0.061	0.061	0.06	0.061	0.06	0.06
D06	Sample	Dilution_95%	0.95	DMSO	Lycopene	Standard_Development	Run091	Standard_Measurement	Plate_01	Clariostar_Study	MB	Biofoundry_,_London	Linear_Dilution_Pattern_V2	0.037	0.158	0.156	0.152	0.148	0.143	0.14	0.136	0.134	0.132	0.13	0.128	0.126	0.122	0.117	0.113	0.11	0.107	0.105	0.103	0.102	0.102	0.103	0.103	0.104	0.108	0.112	0.115	0.118	0.122	0.125	0.128	0.131	0.134	0.138	0.142
D07	Sample	Dilution_75%	0.75	DMSO	Lycopene	Standard_Development	Run091	Standard_Measurement	Plate_01	Clariostar_Study	MB	Biofoundry_,_London	Linear_Dilution_Pattern_V2	0.038	0.156	0.152	0.149	0.145	0.141	0.137	0.132	0.131	0.129	0.126	0.122	0.12	0.117	0.112	0.108	0.105	0.101	0.1	0.098	0.097	0.096	0.097	0.097	0.098	0.1	0.103	0.106	0.108	0.111	0.114	0.116	0.117	0.12	0.122	0.126
D08	Sample	Dilution_55%	0.55	DMSO	Lycopene	Standard_Development	Run091	Standard_Measurement	Plate_01	Clariostar_Study	MB	Biofoundry_,_London	Linear_Dilution_Pattern_V2	0.037	0.143	0.141	0.137	0.133	0.128	0.124	0.119	0.117	0.115	0.113	0.11	0.107	0.104	0.099	0.095	0.092	0.089	0.088	0.086	0.084	0.084	0.084	0.083	0.083	0.086	0.088	0.09	0.091	0.093	0.095	0.096	0.097	0.099	0.1	0.103
D09	Sample	Dilution_35%	0.35	DMSO	Lycopene	Standard_Development	Run091	Standard_Measurement	Plate_01	Clariostar_Study	MB	Biofoundry_,_London	Linear_Dilution_Pattern_V2	0.037	0.136	0.133	0.128	0.124	0.119	0.117	0.111	0.11	0.107	0.104	0.1	0.097	0.093	0.089	0.085	0.083	0.08	0.078	0.077	0.075	0.074	0.074	0.073	0.073	0.074	0.075	0.076	0.077	0.078	0.079	0.08	0.08	0.081	0.081	0.082
D10	Sample	Dilution_15%	0.15	DMSO	Lycopene	Standard_Development	Run091	Standard_Measurement	Plate_01	Clariostar_Study	MB	Biofoundry_,_London	Linear_Dilution_Pattern_V2	0.038	0.123	0.119	0.117	0.113	0.109	0.105	0.1	0.098	0.095	0.091	0.087	0.084	0.08	0.077	0.074	0.071	0.067	0.066	0.065	0.064	0.062	0.061	0.061	0.06	0.06	0.061	0.061	0.061	0.061	0.062	0.061	0.061	0.061	0.061	0.061
D11	Blank	DMSO_Blank		DMSO		Standard_Development	Run091	Standard_Measurement	Plate_01	Clariostar_Study	MB	Biofoundry_,_London	Linear_Dilution_Pattern_V2	0.037	0.114	0.112	0.107	0.104	0.1	0.096	0.091	0.089	0.086	0.083	0.078	0.076	0.072	0.068	0.065	0.063	0.06	0.059	0.057	0.055	0.054	0.053	0.052	0.051	0.051	0.052	0.051	0.05	0.049	0.05	0.05	0.048	0.048	0.047	0.046
D12	Blank	DMSO_Blank		DMSO		Standard_Development	Run091	Standard_Measurement	Plate_01	Clariostar_Study	MB	Biofoundry_,_London	Linear_Dilution_Pattern_V2	0.037	0.113	0.11	0.107	0.103	0.099	0.095	0.09	0.089	0.085	0.082	0.077	0.074	0.07	0.066	0.063	0.061	0.058	0.056	0.055	0.054	0.053	0.052	0.051	0.05	0.051	0.05	0.049	0.049	0.048	0.048	0.048	0.047	0.047	0.046	0.045
E01	Sample	Dilution_90%	0.9	DMSO	Lycopene	Standard_Development	Run091	Standard_Measurement	Plate_01	Clariostar_Study	MB	Biofoundry_,_London	Linear_Dilution_Pattern_V2	0.038	0.16	0.158	0.154	0.15	0.145	0.141	0.137	0.136	0.134	0.132	0.129	0.125	0.121	0.117	0.112	0.11	0.106	0.104	0.103	0.102	0.102	0.102	0.102	0.104	0.107	0.111	0.113	0.117	0.12	0.122	0.125	0.128	0.13	0.134	0.138
E02	Sample	Dilution_70%	0.7	DMSO	Lycopene	Standard_Development	Run091	Standard_Measurement	Plate_01	Clariostar_Study	MB	Biofoundry_,_London	Linear_Dilution_Pattern_V2	0.038	0.153	0.15	0.146	0.142	0.138	0.134	0.13	0.128	0.126	0.123	0.119	0.116	0.113	0.107	0.103	0.101	0.098	0.096	0.095	0.093	0.093	0.093	0.092	0.094	0.097	0.099	0.102	0.104	0.106	0.108	0.11	0.112	0.114	0.116	0.119
E03	Sample	Dilution_50%	0.5	DMSO	Lycopene	Standard_Development	Run091	Standard_Measurement	Plate_01	Clariostar_Study	MB	Biofoundry_,_London	Linear_Dilution_Pattern_V2	0.037	0.142	0.139	0.135	0.131	0.126	0.122	0.117	0.116	0.115	0.112	0.109	0.105	0.102	0.097	0.092	0.09	0.088	0.085	0.084	0.082	0.082	0.081	0.081	0.082	0.084	0.086	0.087	0.087	0.09	0.091	0.093	0.093	0.095	0.097	0.098
E04	Sample	Dilution_30%	0.3	DMSO	Lycopene	Standard_Development	Run091	Standard_Measurement	Plate_01	Clariostar_Study	MB	Biofoundry_,_London	Linear_Dilution_Pattern_V2	0.037	0.13	0.127	0.123	0.119	0.115	0.111	0.106	0.105	0.102	0.098	0.095	0.092	0.089	0.084	0.08	0.078	0.075	0.073	0.072	0.07	0.07	0.069	0.068	0.068	0.07	0.071	0.072	0.072	0.073	0.073	0.075	0.074	0.075	0.076	0.077
E05	Sample	Dilution_10%	0.1	DMSO	Lycopene	Standard_Development	Run091	Standard_Measurement	Plate_01	Clariostar_Study	MB	Biofoundry_,_London	Linear_Dilution_Pattern_V2	0.036	0.119	0.116	0.111	0.107	0.103	0.1	0.095	0.093	0.091	0.087	0.083	0.08	0.077	0.073	0.07	0.068	0.064	0.062	0.061	0.059	0.058	0.057	0.056	0.056	0.057	0.058	0.057	0.056	0.056	0.056	0.057	0.056	0.056	0.055	0.055
E06	Sample	Dilution_90%	0.9	DMSO	Lycopene	Standard_Development	Run091	Standard_Measurement	Plate_01	Clariostar_Study	MB	Biofoundry_,_London	Linear_Dilution_Pattern_V2	0.037	0.159	0.155	0.152	0.147	0.142	0.138	0.134	0.133	0.132	0.13	0.128	0.125	0.122	0.116	0.112	0.11	0.106	0.104	0.103	0.101	0.101	0.1	0.101	0.103	0.106	0.11	0.113	0.115	0.119	0.122	0.125	0.127	0.13	0.133	0.137
E07	Sample	Dilution_70%	0.7	DMSO	Lycopene	Standard_Development	Run091	Standard_Measurement	Plate_01	Clariostar_Study	MB	Biofoundry_,_London	Linear_Dilution_Pattern_V2	0.037	0.152	0.148	0.144	0.139	0.134	0.13	0.125	0.124	0.122	0.121	0.118	0.115	0.112	0.107	0.103	0.101	0.097	0.095	0.094	0.093	0.092	0.091	0.091	0.092	0.096	0.098	0.1	0.102	0.105	0.107	0.109	0.111	0.113	0.115	0.118
E08	Sample	Dilution_50%	0.5	DMSO	Lycopene	Standard_Development	Run091	Standard_Measurement	Plate_01	Clariostar_Study	MB	Biofoundry_,_London	Linear_Dilution_Pattern_V2	0.037	0.138	0.135	0.131	0.127	0.123	0.119	0.115	0.113	0.11	0.108	0.105	0.102	0.098	0.093	0.09	0.088	0.084	0.082	0.081	0.08	0.079	0.078	0.078	0.079	0.081	0.082	0.084	0.085	0.086	0.088	0.09	0.091	0.092	0.093	0.095
E09	Sample	Dilution_30%	0.3	DMSO	Lycopene	Standard_Development	Run091	Standard_Measurement	Plate_01	Clariostar_Study	MB	Biofoundry_,_London	Linear_Dilution_Pattern_V2	0.037	0.129	0.125	0.122	0.118	0.113	0.108	0.104	0.103	0.1	0.098	0.094	0.09	0.087	0.083	0.08	0.077	0.074	0.072	0.071	0.069	0.068	0.068	0.067	0.067	0.069	0.07	0.07	0.07	0.071	0.071	0.072	0.072	0.073	0.073	0.074
E10	Sample	Dilution_10%	0.1	DMSO	Lycopene	Standard_Development	Run091	Standard_Measurement	Plate_01	Clariostar_Study	MB	Biofoundry_,_London	Linear_Dilution_Pattern_V2	0.037	0.12	0.117	0.113	0.108	0.104	0.1	0.096	0.093	0.09	0.088	0.084	0.08	0.077	0.073	0.069	0.068	0.064	0.062	0.061	0.059	0.059	0.057	0.056	0.057	0.057	0.058	0.057	0.057	0.056	0.057	0.057	0.056	0.056	0.056	0.056
E11	Blank	DMSO_Blank		DMSO		Standard_Development	Run091	Standard_Measurement	Plate_01	Clariostar_Study	MB	Biofoundry_,_London	Linear_Dilution_Pattern_V2	0.036	0.113	0.11	0.107	0.102	0.098	0.094	0.089	0.088	0.085	0.081	0.078	0.074	0.072	0.067	0.064	0.062	0.059	0.057	0.056	0.054	0.053	0.052	0.051	0.051	0.051	0.051	0.05	0.049	0.049	0.049	0.049	0.048	0.048	0.047	0.046
E12	Blank	DMSO_Blank		DMSO		Standard_Development	Run091	Standard_Measurement	Plate_01	Clariostar_Study	MB	Biofoundry_,_London	Linear_Dilution_Pattern_V2	0.037	0.114	0.11	0.106	0.103	0.098	0.094	0.09	0.088	0.085	0.082	0.078	0.074	0.07	0.066	0.064	0.062	0.059	0.057	0.056	0.054	0.053	0.053	0.051	0.051	0.051	0.051	0.051	0.049	0.049	0.048	0.048	0.048	0.048	0.046	0.045
F01	Sample	Dilution_90%	0.9	DMSO	Lycopene	Standard_Development	Run091	Standard_Measurement	Plate_01	Clariostar_Study	MB	Biofoundry_,_London	Linear_Dilution_Pattern_V2	0.041	0.166	0.163	0.159	0.155	0.151	0.147	0.142	0.141	0.14	0.137	0.134	0.13	0.127	0.122	0.118	0.115	0.111	0.11	0.109	0.108	0.107	0.107	0.107	0.11	0.113	0.116	0.119	0.122	0.125	0.128	0.131	0.133	0.135	0.139	0.143
F02	Sample	Dilution_70%	0.7	DMSO	Lycopene	Standard_Development	Run091	Standard_Measurement	Plate_01	Clariostar_Study	MB	Biofoundry_,_London	Linear_Dilution_Pattern_V2	0.039	0.155	0.152	0.149	0.144	0.14	0.135	0.131	0.13	0.128	0.125	0.121	0.118	0.113	0.108	0.104	0.102	0.099	0.097	0.096	0.094	0.094	0.093	0.093	0.095	0.097	0.1	0.102	0.104	0.106	0.109	0.112	0.113	0.115	0.117	0.12
F03	Sample	Dilution_50%	0.5	DMSO	Lycopene	Standard_Development	Run091	Standard_Measurement	Plate_01	Clariostar_Study	MB	Biofoundry_,_London	Linear_Dilution_Pattern_V2	0.039	0.164	0.16	0.156	0.152	0.148	0.144	0.141	0.139	0.135	0.133	0.129	0.126	0.122	0.118	0.114	0.111	0.107	0.105	0.104	0.103	0.102	0.102	0.101	0.102	0.103	0.104	0.105	0.107	0.108	0.109	0.11	0.11	0.111	0.112	0.114
F04	Sample	Dilution_30%	0.3	DMSO	Lycopene	Standard_Development	Run091	Standard_Measurement	Plate_01	Clariostar_Study	MB	Biofoundry_,_London	Linear_Dilution_Pattern_V2	0.037	0.132	0.129	0.125	0.121	0.116	0.113	0.108	0.106	0.103	0.1	0.096	0.092	0.089	0.085	0.081	0.079	0.075	0.073	0.072	0.071	0.07	0.07	0.069	0.07	0.07	0.072	0.072	0.072	0.074	0.074	0.075	0.075	0.076	0.077	0.078
F05	Sample	Dilution_10%	0.1	DMSO	Lycopene	Standard_Development	Run091	Standard_Measurement	Plate_01	Clariostar_Study	MB	Biofoundry_,_London	Linear_Dilution_Pattern_V2	0.037	0.12	0.117	0.114	0.109	0.105	0.102	0.097	0.094	0.091	0.087	0.083	0.08	0.077	0.073	0.069	0.067	0.064	0.063	0.061	0.06	0.058	0.058	0.057	0.056	0.057	0.058	0.057	0.056	0.056	0.057	0.057	0.057	0.056	0.056	0.056
F06	Sample	Dilution_90%	0.9	DMSO	Lycopene	Standard_Development	Run091	Standard_Measurement	Plate_01	Clariostar_Study	MB	Biofoundry_,_London	Linear_Dilution_Pattern_V2	0.038	0.159	0.157	0.153	0.148	0.144	0.14	0.136	0.135	0.133	0.131	0.129	0.126	0.122	0.117	0.113	0.111	0.107	0.105	0.104	0.103	0.102	0.102	0.102	0.104	0.107	0.111	0.115	0.117	0.12	0.123	0.127	0.128	0.131	0.135	0.139
F07	Sample	Dilution_70%	0.7	DMSO	Lycopene	Standard_Development	Run091	Standard_Measurement	Plate_01	Clariostar_Study	MB	Biofoundry_,_London	Linear_Dilution_Pattern_V2	0.038	0.149	0.146	0.142	0.138	0.134	0.129	0.125	0.123	0.121	0.119	0.116	0.114	0.11	0.105	0.102	0.099	0.095	0.093	0.092	0.09	0.09	0.089	0.09	0.092	0.094	0.097	0.099	0.101	0.103	0.106	0.108	0.109	0.112	0.114	0.117
F08	Sample	Dilution_50%	0.5	DMSO	Lycopene	Standard_Development	Run091	Standard_Measurement	Plate_01	Clariostar_Study	MB	Biofoundry_,_London	Linear_Dilution_Pattern_V2	0.038	0.139	0.136	0.133	0.128	0.123	0.119	0.116	0.114	0.111	0.108	0.105	0.102	0.098	0.095	0.091	0.088	0.085	0.083	0.082	0.081	0.08	0.08	0.079	0.08	0.081	0.084	0.085	0.086	0.087	0.088	0.09	0.091	0.092	0.093	0.095
F09	Sample	Dilution_30%	0.3	DMSO	Lycopene	Standard_Development	Run091	Standard_Measurement	Plate_01	Clariostar_Study	MB	Biofoundry_,_London	Linear_Dilution_Pattern_V2	0.037	0.128	0.125	0.122	0.118	0.113	0.109	0.105	0.103	0.1	0.097	0.093	0.09	0.087	0.082	0.079	0.076	0.073	0.071	0.07	0.069	0.067	0.067	0.066	0.066	0.067	0.069	0.069	0.07	0.07	0.071	0.072	0.072	0.072	0.072	0.073
F10	Sample	Dilution_10%	0.1	DMSO	Lycopene	Standard_Development	Run091	Standard_Measurement	Plate_01	Clariostar_Study	MB	Biofoundry_,_London	Linear_Dilution_Pattern_V2	0.037	0.12	0.116	0.113	0.109	0.104	0.101	0.096	0.094	0.09	0.087	0.084	0.08	0.077	0.073	0.069	0.067	0.064	0.062	0.061	0.059	0.058	0.057	0.057	0.057	0.057	0.058	0.057	0.057	0.057	0.057	0.057	0.057	0.056	0.056	0.056
F11	Blank	DMSO		DMSO		Standard_Development	Run091	Standard_Measurement	Plate_01	Clariostar_Study	MB	Biofoundry_,_London	Linear_Dilution_Pattern_V2	0.036	0.117	0.113	0.109	0.105	0.101	0.097	0.091	0.09	0.087	0.083	0.08	0.076	0.073	0.069	0.065	0.064	0.059	0.058	0.057	0.055	0.054	0.053	0.052	0.051	0.051	0.051	0.051	0.05	0.049	0.049	0.049	0.047	0.047	0.047	0.046
F12	Blank	DMSO		DMSO		Standard_Development	Run091	Standard_Measurement	Plate_01	Clariostar_Study	MB	Biofoundry_,_London	Linear_Dilution_Pattern_V2	0.037	0.118	0.115	0.112	0.108	0.104	0.1	0.095	0.093	0.088	0.084	0.08	0.075	0.072	0.069	0.066	0.063	0.06	0.059	0.057	0.055	0.054	0.054	0.052	0.052	0.052	0.051	0.05	0.05	0.049	0.049	0.049	0.048	0.047	0.047	0.046
G01	Sample	Dilution_85%	0.85	DMSO	Lycopene	Standard_Development	Run091	Standard_Measurement	Plate_01	Clariostar_Study	MB	Biofoundry_,_London	Linear_Dilution_Pattern_V2	0.041	0.162	0.159	0.155	0.151	0.146	0.143	0.139	0.137	0.134	0.133	0.13	0.127	0.122	0.117	0.113	0.111	0.108	0.105	0.105	0.103	0.102	0.103	0.103	0.105	0.108	0.111	0.114	0.116	0.119	0.123	0.125	0.127	0.129	0.132	0.136
G02	Sample	Dilution_65%	0.65	DMSO	Lycopene	Standard_Development	Run091	Standard_Measurement	Plate_01	Clariostar_Study	MB	Biofoundry_,_London	Linear_Dilution_Pattern_V2	0.041	0.159	0.156	0.153	0.149	0.145	0.141	0.137	0.135	0.133	0.13	0.128	0.124	0.121	0.116	0.112	0.11	0.107	0.105	0.104	0.102	0.102	0.101	0.101	0.102	0.104	0.106	0.108	0.11	0.113	0.115	0.116	0.117	0.118	0.12	0.123
G03	Sample	Dilution_45%	0.45	DMSO	Lycopene	Standard_Development	Run091	Standard_Measurement	Plate_01	Clariostar_Study	MB	Biofoundry_,_London	Linear_Dilution_Pattern_V2	0.037	0.138	0.135	0.131	0.127	0.121	0.118	0.113	0.112	0.11	0.107	0.104	0.101	0.097	0.092	0.088	0.086	0.084	0.081	0.08	0.079	0.078	0.077	0.077	0.078	0.08	0.082	0.083	0.083	0.085	0.086	0.088	0.088	0.089	0.091	0.093
G04	Sample	Dilution_25%	0.25	DMSO	Lycopene	Standard_Development	Run091	Standard_Measurement	Plate_01	Clariostar_Study	MB	Biofoundry_,_London	Linear_Dilution_Pattern_V2	0.037	0.127	0.123	0.12	0.116	0.111	0.107	0.103	0.102	0.099	0.096	0.092	0.089	0.086	0.082	0.078	0.075	0.072	0.071	0.069	0.067	0.066	0.065	0.065	0.066	0.067	0.067	0.068	0.068	0.069	0.069	0.07	0.07	0.07	0.071	0.071
G05	Sample	Dilution_05%	0.0499999999999999	DMSO	Lycopene	Standard_Development	Run091	Standard_Measurement	Plate_01	Clariostar_Study	MB	Biofoundry_,_London	Linear_Dilution_Pattern_V2	0.037	0.114	0.111	0.107	0.104	0.099	0.095	0.091	0.089	0.086	0.082	0.079	0.075	0.073	0.068	0.065	0.063	0.061	0.058	0.058	0.056	0.055	0.053	0.053	0.052	0.053	0.053	0.052	0.051	0.051	0.052	0.051	0.051	0.05	0.05	0.05
G06	Sample	Dilution_85%	0.85	DMSO	Lycopene	Standard_Development	Run091	Standard_Measurement	Plate_01	Clariostar_Study	MB	Biofoundry_,_London	Linear_Dilution_Pattern_V2	0.038	0.154	0.15	0.146	0.141	0.137	0.134	0.129	0.129	0.127	0.125	0.123	0.12	0.116	0.111	0.107	0.105	0.102	0.1	0.098	0.097	0.097	0.097	0.097	0.099	0.101	0.105	0.108	0.11	0.114	0.117	0.119	0.121	0.123	0.127	0.13
G07	Sample	Dilution_65%	0.65	DMSO	Lycopene	Standard_Development	Run091	Standard_Measurement	Plate_01	Clariostar_Study	MB	Biofoundry_,_London	Linear_Dilution_Pattern_V2	0.037	0.144	0.142	0.137	0.134	0.129	0.125	0.12	0.119	0.117	0.116	0.113	0.11	0.108	0.102	0.098	0.096	0.092	0.091	0.09	0.088	0.088	0.088	0.088	0.089	0.091	0.094	0.096	0.098	0.1	0.102	0.104	0.106	0.107	0.109	0.112
G08	Sample	Dilution_45%	0.45	DMSO	Lycopene	Standard_Development	Run091	Standard_Measurement	Plate_01	Clariostar_Study	MB	Biofoundry_,_London	Linear_Dilution_Pattern_V2	0.037	0.136	0.133	0.129	0.124	0.12	0.117	0.113	0.112	0.109	0.107	0.104	0.101	0.098	0.094	0.089	0.087	0.084	0.083	0.081	0.08	0.079	0.078	0.078	0.079	0.08	0.082	0.083	0.084	0.086	0.087	0.088	0.089	0.09	0.092	0.093
G09	Sample	Dilution_25%	0.25	DMSO	Lycopene	Standard_Development	Run091	Standard_Measurement	Plate_01	Clariostar_Study	MB	Biofoundry_,_London	Linear_Dilution_Pattern_V2	0.037	0.126	0.122	0.119	0.114	0.11	0.107	0.102	0.1	0.097	0.095	0.091	0.088	0.085	0.081	0.077	0.075	0.072	0.07	0.069	0.067	0.066	0.066	0.064	0.065	0.066	0.067	0.067	0.067	0.068	0.069	0.069	0.069	0.07	0.07	0.07
G10	Sample	Dilution_05%	0.0499999999999999	DMSO	Lycopene	Standard_Development	Run091	Standard_Measurement	Plate_01	Clariostar_Study	MB	Biofoundry_,_London	Linear_Dilution_Pattern_V2	0.037	0.116	0.113	0.109	0.104	0.1	0.096	0.091	0.089	0.087	0.084	0.08	0.077	0.074	0.07	0.066	0.065	0.062	0.06	0.059	0.057	0.056	0.055	0.053	0.054	0.054	0.055	0.054	0.053	0.053	0.053	0.053	0.052	0.052	0.051	0.05
G11	Blank	DMSO_Blank		DMSO		Standard_Development	Run091	Standard_Measurement	Plate_01	Clariostar_Study	MB	Biofoundry_,_London	Linear_Dilution_Pattern_V2	0.037	0.111	0.108	0.105	0.101	0.095	0.091	0.087	0.086	0.083	0.08	0.076	0.072	0.069	0.065	0.062	0.06	0.058	0.056	0.054	0.053	0.052	0.051	0.05	0.05	0.05	0.05	0.05	0.049	0.048	0.047	0.047	0.047	0.046	0.046	0.045
G12	Blank	DMSO_Blank		DMSO		Standard_Development	Run091	Standard_Measurement	Plate_01	Clariostar_Study	MB	Biofoundry_,_London	Linear_Dilution_Pattern_V2	0.037	0.112	0.108	0.105	0.101	0.096	0.093	0.088	0.086	0.083	0.08	0.076	0.073	0.07	0.065	0.062	0.061	0.058	0.056	0.055	0.054	0.052	0.051	0.05	0.05	0.05	0.05	0.05	0.049	0.049	0.048	0.048	0.047	0.047	0.046	0.045
H01	Sample	Dilution_85%	0.85	DMSO	Lycopene	Standard_Development	Run091	Standard_Measurement	Plate_01	Clariostar_Study	MB	Biofoundry_,_London	Linear_Dilution_Pattern_V2	0.04	0.166	0.164	0.16	0.156	0.151	0.147	0.142	0.141	0.139	0.136	0.133	0.129	0.124	0.118	0.114	0.112	0.108	0.107	0.106	0.103	0.103	0.103	0.103	0.105	0.108	0.111	0.113	0.117	0.119	0.122	0.124	0.126	0.129	0.132	0.135
H02	Sample	Dilution_65%	0.65	DMSO	Lycopene	Standard_Development	Run091	Standard_Measurement	Plate_01	Clariostar_Study	MB	Biofoundry_,_London	Linear_Dilution_Pattern_V2	0.038	0.146	0.143	0.139	0.135	0.13	0.126	0.121	0.121	0.119	0.116	0.114	0.11	0.107	0.101	0.098	0.096	0.092	0.091	0.09	0.088	0.088	0.087	0.087	0.089	0.09	0.093	0.095	0.097	0.099	0.101	0.103	0.104	0.106	0.108	0.111
H03	Sample	Dilution_45%	0.45	DMSO	Lycopene	Standard_Development	Run091	Standard_Measurement	Plate_01	Clariostar_Study	MB	Biofoundry_,_London	Linear_Dilution_Pattern_V2	0.037	0.137	0.133	0.129	0.125	0.121	0.117	0.112	0.111	0.108	0.105	0.103	0.099	0.096	0.091	0.088	0.086	0.082	0.08	0.079	0.078	0.076	0.076	0.076	0.076	0.079	0.081	0.081	0.082	0.084	0.085	0.086	0.087	0.088	0.089	0.091
H04	Sample	Dilution_25%	0.25	DMSO	Lycopene	Standard_Development	Run091	Standard_Measurement	Plate_01	Clariostar_Study	MB	Biofoundry_,_London	Linear_Dilution_Pattern_V2	0.037	0.128	0.125	0.121	0.116	0.112	0.109	0.104	0.102	0.1	0.097	0.093	0.089	0.085	0.081	0.077	0.076	0.071	0.07	0.069	0.068	0.066	0.066	0.065	0.066	0.067	0.068	0.068	0.069	0.069	0.069	0.07	0.07	0.071	0.071	0.072
H05	Sample	Dilution_05%	0.0499999999999999	DMSO	Lycopene	Standard_Development	Run091	Standard_Measurement	Plate_01	Clariostar_Study	MB	Biofoundry_,_London	Linear_Dilution_Pattern_V2	0.037	0.118	0.114	0.11	0.106	0.102	0.1	0.094	0.091	0.089	0.086	0.082	0.078	0.075	0.07	0.067	0.065	0.062	0.06	0.059	0.058	0.057	0.056	0.054	0.054	0.055	0.054	0.054	0.053	0.053	0.053	0.053	0.052	0.052	0.052	0.051
H06	Sample	Dilution_85%	0.85	DMSO	Lycopene	Standard_Development	Run091	Standard_Measurement	Plate_01	Clariostar_Study	MB	Biofoundry_,_London	Linear_Dilution_Pattern_V2	0.038	0.154	0.151	0.148	0.144	0.139	0.135	0.131	0.13	0.128	0.127	0.124	0.121	0.117	0.112	0.108	0.106	0.104	0.101	0.1	0.098	0.098	0.099	0.099	0.101	0.104	0.106	0.109	0.112	0.115	0.118	0.12	0.122	0.125	0.128	0.132
H07	Sample	Dilution_65%	0.65	DMSO	Lycopene	Standard_Development	Run091	Standard_Measurement	Plate_01	Clariostar_Study	MB	Biofoundry_,_London	Linear_Dilution_Pattern_V2	0.039	0.143	0.141	0.138	0.134	0.13	0.126	0.121	0.12	0.118	0.115	0.113	0.11	0.107	0.103	0.099	0.096	0.093	0.091	0.09	0.089	0.088	0.088	0.088	0.089	0.091	0.094	0.096	0.098	0.1	0.102	0.104	0.105	0.107	0.109	0.112
H08	Sample	Dilution_45%	0.45	DMSO	Lycopene	Standard_Development	Run091	Standard_Measurement	Plate_01	Clariostar_Study	MB	Biofoundry_,_London	Linear_Dilution_Pattern_V2	0.037	0.136	0.132	0.13	0.126	0.121	0.117	0.113	0.111	0.109	0.105	0.102	0.098	0.095	0.091	0.087	0.085	0.081	0.08	0.079	0.077	0.077	0.076	0.075	0.076	0.079	0.08	0.081	0.082	0.083	0.085	0.086	0.086	0.088	0.089	0.091
H09	Sample	Dilution_25%	0.25	DMSO	Lycopene	Standard_Development	Run091	Standard_Measurement	Plate_01	Clariostar_Study	MB	Biofoundry_,_London	Linear_Dilution_Pattern_V2	0.038	0.125	0.123	0.119	0.115	0.111	0.108	0.102	0.101	0.098	0.094	0.091	0.088	0.084	0.08	0.076	0.074	0.072	0.07	0.068	0.067	0.066	0.065	0.064	0.064	0.065	0.066	0.067	0.067	0.067	0.068	0.068	0.068	0.068	0.069	0.069
H10	Sample	Dilution_05%	0.0499999999999999	DMSO	Lycopene	Standard_Development	Run091	Standard_Measurement	Plate_01	Clariostar_Study	MB	Biofoundry_,_London	Linear_Dilution_Pattern_V2	0.037	0.114	0.111	0.107	0.103	0.1	0.096	0.092	0.09	0.086	0.083	0.079	0.076	0.073	0.07	0.066	0.064	0.061	0.06	0.058	0.056	0.056	0.055	0.054	0.053	0.054	0.054	0.053	0.053	0.052	0.053	0.052	0.051	0.051	0.051	0.051
H11	Blank	DMSO_Blank		DMSO		Standard_Development	Run091	Standard_Measurement	Plate_01	Clariostar_Study	MB	Biofoundry_,_London	Linear_Dilution_Pattern_V2	0.038	0.117	0.114	0.11	0.106	0.102	0.098	0.093	0.092	0.089	0.085	0.081	0.078	0.076	0.071	0.068	0.066	0.063	0.061	0.06	0.058	0.057	0.056	0.054	0.055	0.055	0.055	0.054	0.053	0.053	0.052	0.052	0.051	0.051	0.05	0.049
H12	Blank	DMSO_Blank		DMSO		Standard_Development	Run091	Standard_Measurement	Plate_01	Clariostar_Study	MB	Biofoundry_,_London	Linear_Dilution_Pattern_V2	0.037	0.114	0.111	0.106	0.102	0.098	0.094	0.089	0.088	0.085	0.08	0.076	0.072	0.069	0.066	0.062	0.06	0.058	0.056	0.054	0.052	0.052	0.051	0.049	0.049	0.05	0.05	0.049	0.048	0.048	0.048	0.047	0.046	0.046	0.045	0.044
A01	Sample	Dilution_100%	1.0	DMSO	Lycopene	Standard_Development	Run091	Standard_Measurement	Plate_01	Clariostar_Study	MB	Biofoundry_,_London	Linear_Dilution_Pattern_V2	0.162	0.159	0.154	0.151	0.149	0.145	0.141	0.139	0.136	0.134	0.13	0.126	0.122	0.117	0.114	0.112	0.108	0.107	0.105	0.104	0.104	0.105	0.106	0.108	0.11	0.113	0.117	0.121	0.125	0.128	0.13	0.134	0.137	0.141	0.146	0.152
A02	Sample	Dilution_80%	0.8	DMSO	Lycopene	Standard_Development	Run091	Standard_Measurement	Plate_01	Clariostar_Study	MB	Biofoundry_,_London	Linear_Dilution_Pattern_V2	0.157	0.154	0.151	0.148	0.145	0.141	0.137	0.133	0.13	0.126	0.123	0.118	0.115	0.11	0.106	0.103	0.1	0.098	0.097	0.096	0.096	0.096	0.097	0.098	0.099	0.101	0.104	0.108	0.111	0.112	0.114	0.118	0.119	0.123	0.128	0.132
A03	Sample	Dilution_60%	0.6	DMSO	Lycopene	Standard_Development	Run091	Standard_Measurement	Plate_01	Clariostar_Study	MB	Biofoundry_,_London	Linear_Dilution_Pattern_V2	0.142	0.138	0.135	0.131	0.128	0.124	0.12	0.119	0.116	0.112	0.11	0.105	0.101	0.097	0.093	0.091	0.087	0.086	0.085	0.083	0.083	0.084	0.083	0.085	0.086	0.088	0.09	0.092	0.094	0.096	0.098	0.099	0.1	0.103	0.106	0.11
A04	Sample	Dilution_40%	0.4	DMSO	Lycopene	Standard_Development	Run091	Standard_Measurement	Plate_01	Clariostar_Study	MB	Biofoundry_,_London	Linear_Dilution_Pattern_V2	0.132	0.13	0.127	0.123	0.12	0.116	0.112	0.11	0.105	0.102	0.099	0.095	0.091	0.087	0.084	0.081	0.078	0.077	0.076	0.074	0.074	0.074	0.073	0.073	0.074	0.075	0.076	0.078	0.079	0.08	0.08	0.082	0.082	0.084	0.086	0.089
A05	Sample	Dilution_20%	0.2	DMSO	Lycopene	Standard_Development	Run091	Standard_Measurement	Plate_01	Clariostar_Study	MB	Biofoundry_,_London	Linear_Dilution_Pattern_V2	0.123	0.119	0.115	0.112	0.108	0.104	0.101	0.098	0.093	0.09	0.086	0.082	0.079	0.075	0.071	0.069	0.067	0.065	0.063	0.062	0.061	0.061	0.06	0.06	0.06	0.06	0.06	0.062	0.062	0.062	0.062	0.063	0.063	0.064	0.064	0.065
A06	Sample	Dilution_100%	1.0	DMSO	Lycopene	Standard_Development	Run091	Standard_Measurement	Plate_01	Clariostar_Study	MB	Biofoundry_,_London	Linear_Dilution_Pattern_V2	0.161	0.157	0.153	0.149	0.147	0.143	0.139	0.137	0.134	0.132	0.129	0.126	0.122	0.117	0.114	0.111	0.108	0.106	0.105	0.103	0.103	0.104	0.104	0.106	0.11	0.112	0.116	0.12	0.124	0.127	0.13	0.132	0.136	0.14	0.144	0.15
A07	Sample	Dilution_80%	0.8	DMSO	Lycopene	Standard_Development	Run091	Standard_Measurement	Plate_01	Clariostar_Study	MB	Biofoundry_,_London	Linear_Dilution_Pattern_V2	0.148	0.146	0.143	0.139	0.136	0.131	0.127	0.125	0.123	0.12	0.118	0.115	0.111	0.106	0.103	0.1	0.098	0.096	0.095	0.093	0.093	0.093	0.094	0.095	0.097	0.1	0.103	0.106	0.109	0.111	0.113	0.116	0.118	0.121	0.125	0.13
A08	Sample	Dilution_60%	0.6	DMSO	Lycopene	Standard_Development	Run091	Standard_Measurement	Plate_01	Clariostar_Study	MB	Biofoundry_,_London	Linear_Dilution_Pattern_V2	0.143	0.14	0.137	0.133	0.129	0.125	0.12	0.118	0.116	0.113	0.11	0.105	0.102	0.098	0.094	0.092	0.089	0.087	0.086	0.084	0.084	0.084	0.085	0.085	0.086	0.088	0.09	0.092	0.095	0.097	0.097	0.099	0.101	0.103	0.107	0.11
A09	Sample	Dilution_40%	0.4	DMSO	Lycopene	Standard_Development	Run091	Standard_Measurement	Plate_01	Clariostar_Study	MB	Biofoundry_,_London	Linear_Dilution_Pattern_V2	0.131	0.127	0.124	0.121	0.118	0.113	0.109	0.107	0.104	0.101	0.097	0.093	0.089	0.085	0.082	0.079	0.076	0.075	0.074	0.072	0.072	0.072	0.072	0.072	0.072	0.073	0.075	0.076	0.078	0.079	0.079	0.08	0.081	0.083	0.085	0.087
A10	Sample	Dilution_20%	0.2	DMSO	Lycopene	Standard_Development	Run091	Standard_Measurement	Plate_01	Clariostar_Study	MB	Biofoundry_,_London	Linear_Dilution_Pattern_V2	0.121	0.118	0.115	0.111	0.108	0.104	0.1	0.097	0.094	0.091	0.088	0.084	0.081	0.077	0.073	0.071	0.068	0.067	0.066	0.064	0.063	0.063	0.062	0.062	0.062	0.062	0.063	0.064	0.064	0.065	0.065	0.065	0.065	0.066	0.067	0.067
A11	Blank	DMSO_Blank		DMSO		Standard_Development	Run091	Standard_Measurement	Plate_01	Clariostar_Study	MB	Biofoundry_,_London	Linear_Dilution_Pattern_V2	0.112	0.108	0.105	0.102	0.098	0.094	0.089	0.087	0.084	0.081	0.077	0.073	0.07	0.066	0.064	0.062	0.06	0.058	0.057	0.055	0.055	0.053	0.053	0.052	0.052	0.052	0.051	0.051	0.051	0.05	0.05	0.049	0.048	0.048	0.048	0.047
A12	Blank	DMSO_Blank		DMSO		Standard_Development	Run091	Standard_Measurement	Plate_01	Clariostar_Study	MB	Biofoundry_,_London	Linear_Dilution_Pattern_V2	0.11	0.107	0.104	0.101	0.097	0.093	0.089	0.086	0.083	0.079	0.075	0.071	0.068	0.064	0.062	0.06	0.057	0.056	0.054	0.053	0.052	0.051	0.051	0.05	0.05	0.049	0.049	0.048	0.048	0.048	0.047	0.047	0.046	0.046	0.046	0.046
B01	Sample	Dilution_100%	1.0	DMSO	Lycopene	Standard_Development	Run091	Standard_Measurement	Plate_01	Clariostar_Study	MB	Biofoundry_,_London	Linear_Dilution_Pattern_V2	0.163	0.159	0.156	0.152	0.148	0.145	0.14	0.138	0.136	0.134	0.132	0.128	0.124	0.119	0.114	0.112	0.11	0.108	0.106	0.105	0.105	0.105	0.106	0.109	0.111	0.114	0.118	0.122	0.125	0.128	0.131	0.135	0.137	0.141	0.146	0.152
B02	Sample	Dilution_80%	0.8	DMSO	Lycopene	Standard_Development	Run091	Standard_Measurement	Plate_01	Clariostar_Study	MB	Biofoundry_,_London	Linear_Dilution_Pattern_V2	0.15	0.147	0.144	0.141	0.138	0.133	0.13	0.128	0.125	0.122	0.119	0.116	0.112	0.107	0.104	0.102	0.098	0.096	0.095	0.094	0.094	0.094	0.095	0.096	0.098	0.101	0.104	0.107	0.11	0.113	0.114	0.117	0.119	0.122	0.127	0.132
B03	Sample	Dilution_60%	0.6	DMSO	Lycopene	Standard_Development	Run091	Standard_Measurement	Plate_01	Clariostar_Study	MB	Biofoundry_,_London	Linear_Dilution_Pattern_V2	0.146	0.143	0.14	0.136	0.132	0.128	0.124	0.122	0.119	0.116	0.113	0.109	0.105	0.101	0.097	0.093	0.091	0.089	0.087	0.087	0.087	0.086	0.086	0.087	0.089	0.09	0.092	0.095	0.097	0.099	0.099	0.102	0.103	0.105	0.108	0.112
B04	Sample	Dilution_40%	0.4	DMSO	Lycopene	Standard_Development	Run091	Standard_Measurement	Plate_01	Clariostar_Study	MB	Biofoundry_,_London	Linear_Dilution_Pattern_V2	0.136	0.133	0.129	0.126	0.122	0.117	0.113	0.111	0.108	0.105	0.101	0.097	0.093	0.089	0.086	0.084	0.081	0.079	0.077	0.076	0.076	0.075	0.075	0.075	0.076	0.076	0.078	0.08	0.081	0.082	0.083	0.084	0.085	0.086	0.088	0.09
B05	Sample	Dilution_20%	0.2	DMSO	Lycopene	Standard_Development	Run091	Standard_Measurement	Plate_01	Clariostar_Study	MB	Biofoundry_,_London	Linear_Dilution_Pattern_V2	0.124	0.12	0.117	0.113	0.11	0.106	0.102	0.099	0.095	0.092	0.088	0.084	0.081	0.077	0.074	0.072	0.069	0.068	0.066	0.065	0.064	0.063	0.063	0.063	0.062	0.063	0.064	0.065	0.065	0.065	0.065	0.066	0.066	0.067	0.067	0.069
B06	Sample	Dilution_100%	1.0	DMSO	Lycopene	Standard_Development	Run091	Standard_Measurement	Plate_01	Clariostar_Study	MB	Biofoundry_,_London	Linear_Dilution_Pattern_V2	0.161	0.158	0.154	0.15	0.147	0.142	0.138	0.137	0.135	0.133	0.131	0.128	0.125	0.119	0.115	0.114	0.11	0.108	0.106	0.105	0.105	0.106	0.106	0.109	0.111	0.114	0.118	0.122	0.126	0.13	0.132	0.135	0.138	0.142	0.147	0.152
B07	Sample	Dilution_80%	0.8	DMSO	Lycopene	Standard_Development	Run091	Standard_Measurement	Plate_01	Clariostar_Study	MB	Biofoundry_,_London	Linear_Dilution_Pattern_V2	0.153	0.149	0.147	0.142	0.139	0.134	0.13	0.128	0.126	0.123	0.121	0.119	0.115	0.11	0.106	0.104	0.102	0.1	0.097	0.096	0.096	0.096	0.096	0.098	0.1	0.102	0.105	0.108	0.112	0.114	0.116	0.119	0.121	0.125	0.128	0.132
B08	Sample	Dilution_60%	0.6	DMSO	Lycopene	Standard_Development	Run091	Standard_Measurement	Plate_01	Clariostar_Study	MB	Biofoundry_,_London	Linear_Dilution_Pattern_V2	0.142	0.139	0.136	0.131	0.128	0.123	0.119	0.117	0.115	0.112	0.109	0.107	0.103	0.098	0.095	0.093	0.089	0.088	0.086	0.085	0.084	0.084	0.085	0.086	0.087	0.089	0.091	0.093	0.096	0.097	0.099	0.101	0.102	0.105	0.107	0.11
B09	Sample	Dilution_40%	0.4	DMSO	Lycopene	Standard_Development	Run091	Standard_Measurement	Plate_01	Clariostar_Study	MB	Biofoundry_,_London	Linear_Dilution_Pattern_V2	0.133	0.129	0.126	0.122	0.119	0.115	0.111	0.107	0.105	0.102	0.099	0.095	0.092	0.087	0.084	0.082	0.079	0.078	0.076	0.074	0.074	0.073	0.073	0.074	0.074	0.075	0.077	0.078	0.08	0.08	0.08	0.082	0.083	0.084	0.086	0.088
B10	Sample	Dilution_20%	0.2	DMSO	Lycopene	Standard_Development	Run091	Standard_Measurement	Plate_01	Clariostar_Study	MB	Biofoundry_,_London	Linear_Dilution_Pattern_V2	0.122	0.119	0.116	0.113	0.109	0.105	0.101	0.098	0.095	0.091	0.088	0.084	0.081	0.076	0.073	0.072	0.069	0.067	0.066	0.064	0.063	0.062	0.062	0.062	0.061	0.062	0.062	0.063	0.063	0.063	0.063	0.064	0.064	0.065	0.065	0.066
B11	Blank	DMSO_Blank		DMSO		Standard_Development	Run091	Standard_Measurement	Plate_01	Clariostar_Study	MB	Biofoundry_,_London	Linear_Dilution_Pattern_V2	0.113	0.11	0.107	0.102	0.099	0.095	0.09	0.088	0.085	0.082	0.077	0.073	0.07	0.066	0.063	0.061	0.059	0.058	0.056	0.054	0.053	0.052	0.052	0.051	0.051	0.05	0.05	0.05	0.05	0.049	0.048	0.048	0.047	0.047	0.047	0.046
B12	Blank	DMSO_Blank		DMSO		Standard_Development	Run091	Standard_Measurement	Plate_01	Clariostar_Study	MB	Biofoundry_,_London	Linear_Dilution_Pattern_V2	0.111	0.107	0.104	0.101	0.097	0.093	0.089	0.086	0.082	0.079	0.076	0.071	0.068	0.065	0.063	0.061	0.059	0.057	0.055	0.054	0.052	0.052	0.051	0.051	0.05	0.05	0.049	0.049	0.049	0.048	0.048	0.048	0.047	0.046	0.046	0.046
C01	Sample	Dilution_95%	0.95	DMSO	Lycopene	Standard_Development	Run091	Standard_Measurement	Plate_01	Clariostar_Study	MB	Biofoundry_,_London	Linear_Dilution_Pattern_V2	0.159	0.155	0.153	0.149	0.147	0.142	0.139	0.136	0.133	0.131	0.128	0.125	0.12	0.116	0.113	0.109	0.107	0.105	0.104	0.102	0.103	0.103	0.104	0.106	0.107	0.111	0.114	0.118	0.121	0.125	0.127	0.13	0.133	0.136	0.141	0.147
C02	Sample	Dilution_75%	0.75	DMSO	Lycopene	Standard_Development	Run091	Standard_Measurement	Plate_01	Clariostar_Study	MB	Biofoundry_,_London	Linear_Dilution_Pattern_V2	0.152	0.148	0.145	0.141	0.138	0.133	0.128	0.126	0.123	0.12	0.117	0.113	0.109	0.104	0.101	0.098	0.095	0.094	0.092	0.091	0.091	0.09	0.091	0.093	0.095	0.097	0.099	0.102	0.105	0.107	0.109	0.111	0.113	0.116	0.12	0.124
C03	Sample	Dilution_55%	0.55	DMSO	Lycopene	Standard_Development	Run091	Standard_Measurement	Plate_01	Clariostar_Study	MB	Biofoundry_,_London	Linear_Dilution_Pattern_V2	0.143	0.139	0.137	0.133	0.129	0.125	0.12	0.118	0.115	0.112	0.109	0.105	0.101	0.096	0.092	0.09	0.087	0.086	0.084	0.082	0.082	0.082	0.082	0.083	0.084	0.085	0.087	0.089	0.091	0.093	0.094	0.096	0.097	0.099	0.102	0.104
C04	Sample	Dilution_35%	0.35	DMSO	Lycopene	Standard_Development	Run091	Standard_Measurement	Plate_01	Clariostar_Study	MB	Biofoundry_,_London	Linear_Dilution_Pattern_V2	0.134	0.131	0.127	0.124	0.12	0.116	0.112	0.109	0.106	0.102	0.098	0.094	0.09	0.086	0.082	0.08	0.077	0.075	0.074	0.073	0.072	0.071	0.071	0.071	0.071	0.072	0.073	0.075	0.076	0.076	0.077	0.078	0.078	0.08	0.082	0.083
C05	Sample	Dilution_15%	0.15	DMSO	Lycopene	Standard_Development	Run091	Standard_Measurement	Plate_01	Clariostar_Study	MB	Biofoundry_,_London	Linear_Dilution_Pattern_V2	0.124	0.12	0.117	0.113	0.109	0.105	0.101	0.098	0.095	0.092	0.088	0.084	0.081	0.077	0.074	0.072	0.069	0.067	0.065	0.064	0.063	0.062	0.061	0.061	0.061	0.061	0.061	0.062	0.062	0.062	0.062	0.062	0.062	0.062	0.063	0.063
C06	Sample	Dilution_95%	0.95	DMSO	Lycopene	Standard_Development	Run091	Standard_Measurement	Plate_01	Clariostar_Study	MB	Biofoundry_,_London	Linear_Dilution_Pattern_V2	0.159	0.155	0.151	0.148	0.145	0.141	0.137	0.135	0.132	0.129	0.128	0.125	0.121	0.116	0.113	0.11	0.106	0.104	0.103	0.102	0.102	0.102	0.103	0.105	0.107	0.11	0.114	0.117	0.121	0.124	0.126	0.129	0.132	0.136	0.141	0.147
C07	Sample	Dilution_75%	0.75	DMSO	Lycopene	Standard_Development	Run091	Standard_Measurement	Plate_01	Clariostar_Study	MB	Biofoundry_,_London	Linear_Dilution_Pattern_V2	0.152	0.148	0.145	0.142	0.137	0.133	0.128	0.127	0.124	0.121	0.119	0.116	0.112	0.107	0.103	0.1	0.097	0.096	0.094	0.092	0.092	0.092	0.093	0.094	0.096	0.098	0.101	0.104	0.106	0.108	0.11	0.112	0.114	0.118	0.121	0.125
C08	Sample	Dilution_55%	0.55	DMSO	Lycopene	Standard_Development	Run091	Standard_Measurement	Plate_01	Clariostar_Study	MB	Biofoundry_,_London	Linear_Dilution_Pattern_V2	0.145	0.141	0.138	0.133	0.13	0.125	0.12	0.118	0.116	0.114	0.111	0.107	0.103	0.099	0.095	0.092	0.089	0.087	0.086	0.085	0.084	0.084	0.084	0.085	0.085	0.086	0.088	0.09	0.093	0.095	0.095	0.097	0.098	0.1	0.102	0.105
C09	Sample	Dilution_35%	0.35	DMSO	Lycopene	Standard_Development	Run091	Standard_Measurement	Plate_01	Clariostar_Study	MB	Biofoundry_,_London	Linear_Dilution_Pattern_V2	0.138	0.134	0.13	0.127	0.123	0.119	0.115	0.112	0.108	0.105	0.102	0.097	0.094	0.089	0.086	0.083	0.08	0.079	0.077	0.075	0.074	0.073	0.074	0.074	0.075	0.075	0.076	0.077	0.079	0.079	0.079	0.08	0.08	0.082	0.083	0.085
C10	Sample	Dilution_15%	0.15	DMSO	Lycopene	Standard_Development	Run091	Standard_Measurement	Plate_01	Clariostar_Study	MB	Biofoundry_,_London	Linear_Dilution_Pattern_V2	0.124	0.121	0.117	0.114	0.11	0.106	0.102	0.099	0.095	0.092	0.088	0.084	0.08	0.076	0.073	0.07	0.068	0.066	0.064	0.063	0.062	0.061	0.061	0.061	0.061	0.06	0.06	0.061	0.061	0.061	0.061	0.061	0.061	0.061	0.061	0.062
C11	Blank	DMSO_Blank		DMSO		Standard_Development	Run091	Standard_Measurement	Plate_01	Clariostar_Study	MB	Biofoundry_,_London	Linear_Dilution_Pattern_V2	0.116	0.113	0.108	0.105	0.102	0.098	0.093	0.091	0.087	0.082	0.079	0.075	0.072	0.067	0.063	0.062	0.06	0.058	0.056	0.054	0.054	0.053	0.052	0.051	0.051	0.051	0.05	0.049	0.05	0.05	0.049	0.048	0.048	0.047	0.047	0.046
C12	Blank	DMSO_Blank		DMSO		Standard_Development	Run091	Standard_Measurement	Plate_01	Clariostar_Study	MB	Biofoundry_,_London	Linear_Dilution_Pattern_V2	0.114	0.111	0.107	0.104	0.1	0.096	0.091	0.089	0.085	0.081	0.078	0.074	0.07	0.066	0.064	0.062	0.059	0.058	0.056	0.054	0.053	0.052	0.052	0.051	0.051	0.05	0.05	0.05	0.049	0.049	0.048	0.048	0.047	0.047	0.047	0.046
D01	Sample	Dilution_95%	0.95	DMSO	Lycopene	Standard_Development	Run091	Standard_Measurement	Plate_01	Clariostar_Study	MB	Biofoundry_,_London	Linear_Dilution_Pattern_V2	0.167	0.164	0.161	0.156	0.153	0.149	0.145	0.143	0.14	0.139	0.136	0.131	0.127	0.123	0.119	0.116	0.113	0.112	0.111	0.11	0.109	0.109	0.111	0.112	0.114	0.117	0.121	0.124	0.128	0.131	0.134	0.136	0.139	0.143	0.148	0.153
D02	Sample	Dilution_75%	0.75	DMSO	Lycopene	Standard_Development	Run091	Standard_Measurement	Plate_01	Clariostar_Study	MB	Biofoundry_,_London	Linear_Dilution_Pattern_V2	0.152	0.149	0.145	0.142	0.138	0.134	0.131	0.128	0.125	0.123	0.119	0.116	0.112	0.107	0.103	0.1	0.097	0.096	0.094	0.092	0.093	0.093	0.093	0.094	0.096	0.098	0.101	0.104	0.107	0.109	0.111	0.113	0.115	0.118	0.122	0.126
D03	Sample	Dilution_55%	0.55	DMSO	Lycopene	Standard_Development	Run091	Standard_Measurement	Plate_01	Clariostar_Study	MB	Biofoundry_,_London	Linear_Dilution_Pattern_V2	0.162	0.159	0.156	0.152	0.149	0.145	0.141	0.139	0.135	0.133	0.13	0.125	0.122	0.117	0.114	0.111	0.107	0.106	0.105	0.103	0.103	0.103	0.103	0.103	0.103	0.105	0.107	0.109	0.11	0.111	0.113	0.114	0.115	0.117	0.119	0.122
D04	Sample	Dilution_35%	0.35	DMSO	Lycopene	Standard_Development	Run091	Standard_Measurement	Plate_01	Clariostar_Study	MB	Biofoundry_,_London	Linear_Dilution_Pattern_V2	0.133	0.13	0.127	0.124	0.12	0.116	0.112	0.11	0.105	0.101	0.099	0.095	0.091	0.087	0.084	0.08	0.078	0.076	0.075	0.073	0.073	0.072	0.072	0.072	0.072	0.073	0.075	0.076	0.077	0.078	0.079	0.079	0.08	0.081	0.083	0.086
D05	Sample	Dilution_15%	0.15	DMSO	Lycopene	Standard_Development	Run091	Standard_Measurement	Plate_01	Clariostar_Study	MB	Biofoundry_,_London	Linear_Dilution_Pattern_V2	0.122	0.118	0.115	0.111	0.108	0.104	0.099	0.097	0.093	0.09	0.086	0.082	0.079	0.075	0.072	0.07	0.067	0.065	0.063	0.061	0.061	0.061	0.06	0.06	0.06	0.059	0.06	0.06	0.061	0.061	0.06	0.061	0.06	0.061	0.061	0.061
D06	Sample	Dilution_95%	0.95	DMSO	Lycopene	Standard_Development	Run091	Standard_Measurement	Plate_01	Clariostar_Study	MB	Biofoundry_,_London	Linear_Dilution_Pattern_V2	0.158	0.155	0.152	0.148	0.145	0.141	0.137	0.135	0.131	0.13	0.128	0.124	0.121	0.117	0.113	0.11	0.107	0.105	0.103	0.102	0.102	0.103	0.104	0.106	0.108	0.11	0.114	0.119	0.122	0.125	0.128	0.131	0.134	0.137	0.142	0.148
D07	Sample	Dilution_75%	0.75	DMSO	Lycopene	Standard_Development	Run091	Standard_Measurement	Plate_01	Clariostar_Study	MB	Biofoundry_,_London	Linear_Dilution_Pattern_V2	0.154	0.15	0.148	0.144	0.14	0.136	0.132	0.13	0.126	0.124	0.121	0.117	0.115	0.11	0.107	0.103	0.1	0.098	0.097	0.096	0.096	0.096	0.096	0.097	0.099	0.101	0.104	0.107	0.11	0.112	0.113	0.116	0.118	0.12	0.124	0.129
D08	Sample	Dilution_55%	0.55	DMSO	Lycopene	Standard_Development	Run091	Standard_Measurement	Plate_01	Clariostar_Study	MB	Biofoundry_,_London	Linear_Dilution_Pattern_V2	0.144	0.14	0.137	0.133	0.13	0.126	0.121	0.119	0.117	0.114	0.111	0.107	0.103	0.099	0.095	0.093	0.09	0.088	0.086	0.085	0.085	0.085	0.084	0.085	0.086	0.088	0.09	0.092	0.094	0.096	0.097	0.098	0.099	0.101	0.104	0.107
D09	Sample	Dilution_35%	0.35	DMSO	Lycopene	Standard_Development	Run091	Standard_Measurement	Plate_01	Clariostar_Study	MB	Biofoundry_,_London	Linear_Dilution_Pattern_V2	0.138	0.134	0.131	0.127	0.124	0.12	0.116	0.113	0.11	0.106	0.103	0.099	0.096	0.091	0.088	0.085	0.082	0.081	0.079	0.078	0.077	0.076	0.076	0.077	0.077	0.077	0.078	0.079	0.08	0.081	0.081	0.082	0.083	0.084	0.085	0.087
D10	Sample	Dilution_15%	0.15	DMSO	Lycopene	Standard_Development	Run091	Standard_Measurement	Plate_01	Clariostar_Study	MB	Biofoundry_,_London	Linear_Dilution_Pattern_V2	0.122	0.118	0.115	0.112	0.108	0.104	0.101	0.098	0.094	0.09	0.086	0.083	0.08	0.076	0.072	0.071	0.067	0.066	0.064	0.063	0.062	0.061	0.061	0.06	0.06	0.06	0.06	0.061	0.061	0.061	0.061	0.061	0.061	0.061	0.061	0.062
D11	Blank	DMSO_Blank		DMSO		Standard_Development	Run091	Standard_Measurement	Plate_01	Clariostar_Study	MB	Biofoundry_,_London	Linear_Dilution_Pattern_V2	0.115	0.111	0.108	0.104	0.1	0.096	0.092	0.089	0.085	0.082	0.079	0.074	0.071	0.067	0.064	0.062	0.06	0.058	0.056	0.055	0.055	0.053	0.052	0.052	0.051	0.05	0.05	0.05	0.05	0.05	0.049	0.048	0.048	0.048	0.047	0.047
D12	Blank	DMSO_Blank		DMSO		Standard_Development	Run091	Standard_Measurement	Plate_01	Clariostar_Study	MB	Biofoundry_,_London	Linear_Dilution_Pattern_V2	0.112	0.109	0.106	0.102	0.1	0.096	0.091	0.088	0.085	0.081	0.077	0.073	0.069	0.065	0.063	0.06	0.058	0.056	0.055	0.053	0.052	0.052	0.051	0.05	0.05	0.049	0.049	0.049	0.048	0.048	0.047	0.047	0.046	0.046	0.046	0.045
E01	Sample	Dilution_90%	0.9	DMSO	Lycopene	Standard_Development	Run091	Standard_Measurement	Plate_01	Clariostar_Study	MB	Biofoundry_,_London	Linear_Dilution_Pattern_V2	0.163	0.159	0.155	0.151	0.146	0.142	0.138	0.137	0.134	0.132	0.13	0.126	0.122	0.116	0.112	0.111	0.108	0.106	0.104	0.103	0.103	0.102	0.103	0.105	0.108	0.111	0.114	0.118	0.121	0.123	0.126	0.129	0.131	0.135	0.139	0.144
E02	Sample	Dilution_70%	0.7	DMSO	Lycopene	Standard_Development	Run091	Standard_Measurement	Plate_01	Clariostar_Study	MB	Biofoundry_,_London	Linear_Dilution_Pattern_V2	0.152	0.148	0.145	0.142	0.138	0.134	0.13	0.128	0.124	0.122	0.119	0.114	0.111	0.106	0.102	0.1	0.097	0.095	0.093	0.092	0.092	0.092	0.093	0.093	0.095	0.098	0.1	0.103	0.105	0.107	0.109	0.111	0.113	0.116	0.119	0.123
E03	Sample	Dilution_50%	0.5	DMSO	Lycopene	Standard_Development	Run091	Standard_Measurement	Plate_01	Clariostar_Study	MB	Biofoundry_,_London	Linear_Dilution_Pattern_V2	0.143	0.14	0.137	0.134	0.13	0.126	0.122	0.119	0.116	0.113	0.11	0.105	0.101	0.097	0.094	0.091	0.088	0.086	0.085	0.083	0.083	0.083	0.083	0.083	0.084	0.085	0.087	0.089	0.091	0.092	0.093	0.094	0.095	0.097	0.1	0.102
E04	Sample	Dilution_30%	0.3	DMSO	Lycopene	Standard_Development	Run091	Standard_Measurement	Plate_01	Clariostar_Study	MB	Biofoundry_,_London	Linear_Dilution_Pattern_V2	0.129	0.126	0.123	0.12	0.117	0.113	0.109	0.106	0.103	0.099	0.096	0.091	0.088	0.084	0.081	0.078	0.075	0.074	0.072	0.07	0.07	0.069	0.069	0.07	0.07	0.07	0.071	0.073	0.073	0.074	0.074	0.075	0.075	0.077	0.079	0.081
E05	Sample	Dilution_10%	0.1	DMSO	Lycopene	Standard_Development	Run091	Standard_Measurement	Plate_01	Clariostar_Study	MB	Biofoundry_,_London	Linear_Dilution_Pattern_V2	0.119	0.116	0.112	0.11	0.106	0.101	0.097	0.095	0.091	0.087	0.084	0.08	0.076	0.073	0.07	0.068	0.065	0.063	0.062	0.06	0.059	0.058	0.058	0.057	0.057	0.057	0.057	0.057	0.057	0.057	0.056	0.057	0.056	0.056	0.056	0.056
E06	Sample	Dilution_90%	0.9	DMSO	Lycopene	Standard_Development	Run091	Standard_Measurement	Plate_01	Clariostar_Study	MB	Biofoundry_,_London	Linear_Dilution_Pattern_V2	0.159	0.155	0.152	0.148	0.144	0.141	0.136	0.135	0.132	0.13	0.128	0.125	0.121	0.116	0.113	0.11	0.107	0.105	0.103	0.102	0.101	0.102	0.102	0.104	0.106	0.109	0.112	0.116	0.119	0.122	0.124	0.128	0.13	0.134	0.138	0.143
E07	Sample	Dilution_70%	0.7	DMSO	Lycopene	Standard_Development	Run091	Standard_Measurement	Plate_01	Clariostar_Study	MB	Biofoundry_,_London	Linear_Dilution_Pattern_V2	0.149	0.146	0.142	0.138	0.134	0.131	0.126	0.124	0.122	0.12	0.117	0.114	0.11	0.105	0.101	0.099	0.096	0.095	0.093	0.091	0.091	0.091	0.091	0.093	0.094	0.096	0.099	0.101	0.104	0.106	0.107	0.11	0.111	0.114	0.118	0.122
E08	Sample	Dilution_50%	0.5	DMSO	Lycopene	Standard_Development	Run091	Standard_Measurement	Plate_01	Clariostar_Study	MB	Biofoundry_,_London	Linear_Dilution_Pattern_V2	0.139	0.136	0.132	0.128	0.124	0.121	0.117	0.114	0.112	0.109	0.106	0.103	0.099	0.094	0.091	0.088	0.086	0.084	0.082	0.081	0.08	0.08	0.08	0.081	0.081	0.083	0.084	0.087	0.088	0.09	0.091	0.092	0.093	0.095	0.098	0.1
E09	Sample	Dilution_30%	0.3	DMSO	Lycopene	Standard_Development	Run091	Standard_Measurement	Plate_01	Clariostar_Study	MB	Biofoundry_,_London	Linear_Dilution_Pattern_V2	0.131	0.128	0.124	0.12	0.116	0.111	0.107	0.105	0.102	0.099	0.095	0.092	0.089	0.085	0.081	0.079	0.075	0.074	0.073	0.071	0.07	0.07	0.07	0.07	0.07	0.07	0.071	0.072	0.073	0.074	0.073	0.074	0.074	0.076	0.077	0.077
E10	Sample	Dilution_10%	0.1	DMSO	Lycopene	Standard_Development	Run091	Standard_Measurement	Plate_01	Clariostar_Study	MB	Biofoundry_,_London	Linear_Dilution_Pattern_V2	0.12	0.116	0.113	0.108	0.105	0.101	0.097	0.094	0.091	0.087	0.084	0.08	0.076	0.072	0.07	0.067	0.064	0.062	0.061	0.059	0.058	0.058	0.058	0.057	0.056	0.056	0.056	0.057	0.057	0.056	0.056	0.056	0.056	0.056	0.056	0.056
E11	Blank	DMSO_Blank		DMSO		Standard_Development	Run091	Standard_Measurement	Plate_01	Clariostar_Study	MB	Biofoundry_,_London	Linear_Dilution_Pattern_V2	0.111	0.108	0.104	0.1	0.097	0.093	0.089	0.086	0.082	0.079	0.075	0.071	0.068	0.064	0.062	0.06	0.057	0.056	0.055	0.053	0.052	0.051	0.051	0.05	0.049	0.049	0.048	0.048	0.048	0.047	0.047	0.046	0.046	0.046	0.045	0.045
E12	Blank	DMSO_Blank		DMSO		Standard_Development	Run091	Standard_Measurement	Plate_01	Clariostar_Study	MB	Biofoundry_,_London	Linear_Dilution_Pattern_V2	0.113	0.11	0.106	0.103	0.099	0.095	0.091	0.089	0.085	0.081	0.077	0.073	0.07	0.066	0.063	0.061	0.059	0.058	0.056	0.054	0.053	0.052	0.052	0.051	0.051	0.05	0.05	0.049	0.049	0.048	0.048	0.048	0.047	0.047	0.046	0.046
F01	Sample	Dilution_90%	0.9	DMSO	Lycopene	Standard_Development	Run091	Standard_Measurement	Plate_01	Clariostar_Study	MB	Biofoundry_,_London	Linear_Dilution_Pattern_V2	0.165	0.162	0.158	0.155	0.151	0.146	0.142	0.14	0.138	0.136	0.132	0.129	0.125	0.12	0.116	0.114	0.11	0.109	0.107	0.106	0.106	0.106	0.107	0.109	0.111	0.113	0.117	0.12	0.123	0.126	0.129	0.132	0.135	0.138	0.142	0.147
F02	Sample	Dilution_70%	0.7	DMSO	Lycopene	Standard_Development	Run091	Standard_Measurement	Plate_01	Clariostar_Study	MB	Biofoundry_,_London	Linear_Dilution_Pattern_V2	0.154	0.151	0.148	0.144	0.14	0.136	0.133	0.13	0.127	0.124	0.121	0.117	0.113	0.107	0.104	0.101	0.098	0.097	0.095	0.093	0.093	0.093	0.093	0.095	0.096	0.099	0.101	0.103	0.106	0.108	0.11	0.112	0.113	0.117	0.12	0.124
F03	Sample	Dilution_50%	0.5	DMSO	Lycopene	Standard_Development	Run091	Standard_Measurement	Plate_01	Clariostar_Study	MB	Biofoundry_,_London	Linear_Dilution_Pattern_V2	0.169	0.166	0.162	0.158	0.154	0.15	0.146	0.144	0.141	0.139	0.135	0.131	0.127	0.122	0.119	0.116	0.113	0.111	0.11	0.108	0.107	0.106	0.106	0.107	0.107	0.108	0.11	0.111	0.113	0.113	0.114	0.115	0.116	0.117	0.119	0.121
F04	Sample	Dilution_30%	0.3	DMSO	Lycopene	Standard_Development	Run091	Standard_Measurement	Plate_01	Clariostar_Study	MB	Biofoundry_,_London	Linear_Dilution_Pattern_V2	0.132	0.128	0.125	0.121	0.117	0.113	0.108	0.105	0.103	0.099	0.097	0.093	0.089	0.084	0.081	0.079	0.076	0.074	0.072	0.071	0.071	0.07	0.07	0.07	0.07	0.07	0.072	0.072	0.074	0.074	0.074	0.075	0.076	0.077	0.078	0.079
F05	Sample	Dilution_10%	0.1	DMSO	Lycopene	Standard_Development	Run091	Standard_Measurement	Plate_01	Clariostar_Study	MB	Biofoundry_,_London	Linear_Dilution_Pattern_V2	0.12	0.116	0.114	0.11	0.106	0.102	0.097	0.096	0.092	0.087	0.084	0.08	0.077	0.073	0.07	0.068	0.065	0.064	0.061	0.059	0.059	0.058	0.058	0.058	0.057	0.057	0.057	0.057	0.057	0.057	0.056	0.057	0.057	0.057	0.057	0.057
F06	Sample	Dilution_90%	0.9	DMSO	Lycopene	Standard_Development	Run091	Standard_Measurement	Plate_01	Clariostar_Study	MB	Biofoundry_,_London	Linear_Dilution_Pattern_V2	0.162	0.159	0.156	0.152	0.148	0.144	0.139	0.137	0.134	0.133	0.131	0.128	0.123	0.118	0.116	0.113	0.109	0.107	0.106	0.105	0.104	0.105	0.105	0.106	0.109	0.111	0.115	0.119	0.123	0.125	0.127	0.13	0.133	0.136	0.14	0.145
F07	Sample	Dilution_70%	0.7	DMSO	Lycopene	Standard_Development	Run091	Standard_Measurement	Plate_01	Clariostar_Study	MB	Biofoundry_,_London	Linear_Dilution_Pattern_V2	0.15	0.146	0.143	0.138	0.135	0.131	0.127	0.125	0.122	0.119	0.117	0.114	0.11	0.105	0.101	0.099	0.096	0.094	0.092	0.091	0.091	0.091	0.091	0.092	0.093	0.096	0.099	0.101	0.103	0.105	0.107	0.11	0.111	0.114	0.117	0.121
F08	Sample	Dilution_50%	0.5	DMSO	Lycopene	Standard_Development	Run091	Standard_Measurement	Plate_01	Clariostar_Study	MB	Biofoundry_,_London	Linear_Dilution_Pattern_V2	0.138	0.135	0.132	0.128	0.124	0.12	0.116	0.114	0.111	0.107	0.104	0.102	0.099	0.094	0.091	0.088	0.085	0.083	0.082	0.08	0.08	0.079	0.079	0.08	0.081	0.082	0.084	0.086	0.087	0.089	0.089	0.091	0.092	0.093	0.096	0.098
F09	Sample	Dilution_30%	0.3	DMSO	Lycopene	Standard_Development	Run091	Standard_Measurement	Plate_01	Clariostar_Study	MB	Biofoundry_,_London	Linear_Dilution_Pattern_V2	0.131	0.126	0.122	0.118	0.115	0.11	0.106	0.103	0.1	0.097	0.094	0.09	0.087	0.082	0.078	0.076	0.074	0.072	0.07	0.069	0.068	0.067	0.067	0.067	0.068	0.068	0.069	0.07	0.07	0.071	0.071	0.072	0.072	0.073	0.074	0.075
F10	Sample	Dilution_10%	0.1	DMSO	Lycopene	Standard_Development	Run091	Standard_Measurement	Plate_01	Clariostar_Study	MB	Biofoundry_,_London	Linear_Dilution_Pattern_V2	0.121	0.117	0.113	0.109	0.106	0.101	0.097	0.095	0.092	0.088	0.085	0.081	0.077	0.072	0.069	0.067	0.065	0.063	0.061	0.059	0.059	0.058	0.057	0.057	0.057	0.057	0.058	0.057	0.057	0.057	0.057	0.057	0.057	0.057	0.057	0.057
F11	Blank	DMSO		DMSO		Standard_Development	Run091	Standard_Measurement	Plate_01	Clariostar_Study	MB	Biofoundry_,_London	Linear_Dilution_Pattern_V2	0.115	0.111	0.107	0.104	0.101	0.097	0.092	0.089	0.085	0.081	0.078	0.074	0.07	0.066	0.063	0.061	0.058	0.058	0.055	0.054	0.053	0.052	0.051	0.051	0.05	0.049	0.049	0.049	0.049	0.048	0.047	0.048	0.046	0.046	0.046	0.045
F12	Blank	DMSO		DMSO		Standard_Development	Run091	Standard_Measurement	Plate_01	Clariostar_Study	MB	Biofoundry_,_London	Linear_Dilution_Pattern_V2	0.117	0.114	0.11	0.106	0.102	0.098	0.093	0.091	0.086	0.083	0.079	0.074	0.071	0.067	0.064	0.062	0.059	0.057	0.056	0.054	0.054	0.053	0.052	0.051	0.05	0.05	0.049	0.049	0.049	0.048	0.047	0.048	0.047	0.046	0.046	0.045
G01	Sample	Dilution_85%	0.85	DMSO	Lycopene	Standard_Development	Run091	Standard_Measurement	Plate_01	Clariostar_Study	MB	Biofoundry_,_London	Linear_Dilution_Pattern_V2	0.161	0.158	0.155	0.151	0.147	0.143	0.139	0.138	0.134	0.132	0.129	0.125	0.122	0.117	0.113	0.11	0.107	0.105	0.104	0.103	0.103	0.103	0.104	0.104	0.107	0.11	0.113	0.116	0.12	0.122	0.124	0.127	0.129	0.132	0.136	0.141
G02	Sample	Dilution_65%	0.65	DMSO	Lycopene	Standard_Development	Run091	Standard_Measurement	Plate_01	Clariostar_Study	MB	Biofoundry_,_London	Linear_Dilution_Pattern_V2	0.161	0.158	0.155	0.15	0.147	0.143	0.138	0.137	0.134	0.132	0.129	0.124	0.121	0.116	0.113	0.111	0.108	0.106	0.105	0.104	0.103	0.102	0.103	0.104	0.105	0.107	0.11	0.112	0.113	0.116	0.117	0.118	0.119	0.122	0.124	0.128
G03	Sample	Dilution_45%	0.45	DMSO	Lycopene	Standard_Development	Run091	Standard_Measurement	Plate_01	Clariostar_Study	MB	Biofoundry_,_London	Linear_Dilution_Pattern_V2	0.139	0.135	0.131	0.127	0.123	0.119	0.115	0.113	0.11	0.108	0.104	0.101	0.097	0.092	0.088	0.086	0.084	0.082	0.081	0.079	0.079	0.078	0.078	0.079	0.08	0.081	0.083	0.084	0.086	0.087	0.088	0.089	0.09	0.091	0.093	0.096
G04	Sample	Dilution_25%	0.25	DMSO	Lycopene	Standard_Development	Run091	Standard_Measurement	Plate_01	Clariostar_Study	MB	Biofoundry_,_London	Linear_Dilution_Pattern_V2	0.127	0.124	0.121	0.117	0.113	0.109	0.104	0.103	0.099	0.096	0.093	0.089	0.085	0.081	0.078	0.076	0.073	0.072	0.07	0.068	0.068	0.067	0.066	0.066	0.067	0.067	0.068	0.068	0.069	0.07	0.07	0.071	0.07	0.071	0.072	0.073
G05	Sample	Dilution_05%	0.0499999999999999	DMSO	Lycopene	Standard_Development	Run091	Standard_Measurement	Plate_01	Clariostar_Study	MB	Biofoundry_,_London	Linear_Dilution_Pattern_V2	0.114	0.111	0.108	0.104	0.1	0.095	0.091	0.089	0.086	0.082	0.079	0.075	0.072	0.068	0.065	0.062	0.06	0.059	0.057	0.055	0.055	0.053	0.053	0.052	0.052	0.051	0.051	0.051	0.052	0.051	0.05	0.051	0.05	0.05	0.05	0.049
G06	Sample	Dilution_85%	0.85	DMSO	Lycopene	Standard_Development	Run091	Standard_Measurement	Plate_01	Clariostar_Study	MB	Biofoundry_,_London	Linear_Dilution_Pattern_V2	0.153	0.149	0.145	0.141	0.138	0.135	0.13	0.129	0.126	0.124	0.121	0.118	0.115	0.11	0.106	0.104	0.102	0.1	0.098	0.097	0.097	0.097	0.098	0.099	0.101	0.104	0.107	0.11	0.113	0.116	0.118	0.121	0.123	0.126	0.131	0.135
G07	Sample	Dilution_65%	0.65	DMSO	Lycopene	Standard_Development	Run091	Standard_Measurement	Plate_01	Clariostar_Study	MB	Biofoundry_,_London	Linear_Dilution_Pattern_V2	0.144	0.141	0.137	0.132	0.129	0.124	0.12	0.118	0.116	0.115	0.113	0.109	0.106	0.101	0.097	0.095	0.093	0.091	0.089	0.088	0.087	0.086	0.087	0.089	0.09	0.092	0.095	0.097	0.1	0.101	0.102	0.105	0.107	0.109	0.112	0.115
G08	Sample	Dilution_45%	0.45	DMSO	Lycopene	Standard_Development	Run091	Standard_Measurement	Plate_01	Clariostar_Study	MB	Biofoundry_,_London	Linear_Dilution_Pattern_V2	0.135	0.132	0.128	0.125	0.121	0.118	0.114	0.112	0.109	0.106	0.104	0.1	0.097	0.093	0.089	0.087	0.084	0.083	0.081	0.079	0.08	0.079	0.079	0.079	0.08	0.081	0.083	0.084	0.086	0.087	0.087	0.089	0.09	0.092	0.095	0.097
G09	Sample	Dilution_25%	0.25	DMSO	Lycopene	Standard_Development	Run091	Standard_Measurement	Plate_01	Clariostar_Study	MB	Biofoundry_,_London	Linear_Dilution_Pattern_V2	0.125	0.122	0.118	0.114	0.111	0.107	0.102	0.1	0.097	0.094	0.091	0.087	0.084	0.08	0.076	0.074	0.072	0.07	0.068	0.067	0.066	0.065	0.065	0.065	0.066	0.066	0.066	0.067	0.068	0.069	0.068	0.069	0.07	0.07	0.071	0.072
G10	Sample	Dilution_05%	0.0499999999999999	DMSO	Lycopene	Standard_Development	Run091	Standard_Measurement	Plate_01	Clariostar_Study	MB	Biofoundry_,_London	Linear_Dilution_Pattern_V2	0.115	0.111	0.107	0.103	0.101	0.096	0.093	0.09	0.086	0.083	0.079	0.075	0.071	0.068	0.065	0.062	0.061	0.059	0.058	0.056	0.055	0.054	0.054	0.054	0.053	0.053	0.052	0.052	0.052	0.052	0.051	0.051	0.051	0.051	0.051	0.051
G11	Blank	DMSO_Blank		DMSO		Standard_Development	Run091	Standard_Measurement	Plate_01	Clariostar_Study	MB	Biofoundry_,_London	Linear_Dilution_Pattern_V2	0.111	0.108	0.105	0.101	0.098	0.094	0.09	0.087	0.083	0.079	0.076	0.072	0.069	0.065	0.062	0.06	0.059	0.057	0.055	0.053	0.053	0.052	0.051	0.051	0.05	0.049	0.048	0.049	0.048	0.048	0.047	0.047	0.046	0.046	0.045	0.045
G12	Blank	DMSO_Blank		DMSO		Standard_Development	Run091	Standard_Measurement	Plate_01	Clariostar_Study	MB	Biofoundry_,_London	Linear_Dilution_Pattern_V2	0.112	0.108	0.105	0.101	0.097	0.094	0.09	0.087	0.084	0.08	0.077	0.072	0.068	0.065	0.062	0.06	0.058	0.056	0.054	0.053	0.053	0.052	0.051	0.051	0.05	0.049	0.048	0.048	0.048	0.048	0.047	0.047	0.046	0.046	0.045	0.044
H01	Sample	Dilution_85%	0.85	DMSO	Lycopene	Standard_Development	Run091	Standard_Measurement	Plate_01	Clariostar_Study	MB	Biofoundry_,_London	Linear_Dilution_Pattern_V2	0.165	0.162	0.159	0.156	0.152	0.148	0.144	0.141	0.137	0.134	0.131	0.126	0.122	0.117	0.113	0.11	0.107	0.105	0.104	0.103	0.103	0.103	0.103	0.104	0.106	0.108	0.112	0.116	0.118	0.121	0.123	0.125	0.128	0.131	0.135	0.14
H02	Sample	Dilution_65%	0.65	DMSO	Lycopene	Standard_Development	Run091	Standard_Measurement	Plate_01	Clariostar_Study	MB	Biofoundry_,_London	Linear_Dilution_Pattern_V2	0.15	0.146	0.143	0.14	0.136	0.132	0.126	0.125	0.123	0.121	0.118	0.113	0.11	0.105	0.102	0.1	0.097	0.095	0.093	0.092	0.092	0.092	0.092	0.093	0.095	0.097	0.099	0.101	0.103	0.105	0.106	0.108	0.11	0.112	0.115	0.118
H03	Sample	Dilution_45%	0.45	DMSO	Lycopene	Standard_Development	Run091	Standard_Measurement	Plate_01	Clariostar_Study	MB	Biofoundry_,_London	Linear_Dilution_Pattern_V2	0.136	0.132	0.129	0.125	0.121	0.117	0.113	0.111	0.108	0.105	0.102	0.098	0.095	0.09	0.087	0.085	0.082	0.08	0.079	0.077	0.077	0.076	0.076	0.077	0.078	0.079	0.081	0.083	0.084	0.085	0.086	0.087	0.087	0.09	0.092	0.094
H04	Sample	Dilution_25%	0.25	DMSO	Lycopene	Standard_Development	Run091	Standard_Measurement	Plate_01	Clariostar_Study	MB	Biofoundry_,_London	Linear_Dilution_Pattern_V2	0.126	0.123	0.119	0.117	0.113	0.108	0.104	0.101	0.099	0.096	0.092	0.088	0.084	0.079	0.076	0.074	0.071	0.069	0.068	0.067	0.066	0.065	0.065	0.065	0.065	0.065	0.066	0.067	0.068	0.068	0.068	0.069	0.069	0.07	0.071	0.072
H05	Sample	Dilution_05%	0.0499999999999999	DMSO	Lycopene	Standard_Development	Run091	Standard_Measurement	Plate_01	Clariostar_Study	MB	Biofoundry_,_London	Linear_Dilution_Pattern_V2	0.119	0.116	0.112	0.108	0.105	0.101	0.096	0.093	0.091	0.087	0.082	0.078	0.075	0.07	0.068	0.067	0.063	0.062	0.06	0.059	0.058	0.057	0.056	0.056	0.055	0.054	0.054	0.054	0.054	0.054	0.053	0.053	0.053	0.053	0.052	0.052
H06	Sample	Dilution_85%	0.85	DMSO	Lycopene	Standard_Development	Run091	Standard_Measurement	Plate_01	Clariostar_Study	MB	Biofoundry_,_London	Linear_Dilution_Pattern_V2	0.155	0.151	0.147	0.144	0.141	0.137	0.134	0.131	0.128	0.126	0.123	0.12	0.117	0.112	0.109	0.107	0.104	0.102	0.1	0.099	0.099	0.1	0.1	0.101	0.103	0.105	0.108	0.112	0.115	0.117	0.12	0.122	0.125	0.128	0.132	0.138
H07	Sample	Dilution_65%	0.65	DMSO	Lycopene	Standard_Development	Run091	Standard_Measurement	Plate_01	Clariostar_Study	MB	Biofoundry_,_London	Linear_Dilution_Pattern_V2	0.142	0.139	0.137	0.132	0.129	0.125	0.121	0.119	0.117	0.115	0.112	0.108	0.106	0.101	0.097	0.095	0.092	0.09	0.089	0.087	0.087	0.087	0.087	0.089	0.09	0.092	0.094	0.096	0.099	0.101	0.102	0.104	0.106	0.109	0.111	0.115
H08	Sample	Dilution_45%	0.45	DMSO	Lycopene	Standard_Development	Run091	Standard_Measurement	Plate_01	Clariostar_Study	MB	Biofoundry_,_London	Linear_Dilution_Pattern_V2	0.135	0.132	0.129	0.124	0.121	0.117	0.113	0.111	0.108	0.104	0.101	0.098	0.094	0.09	0.086	0.084	0.081	0.079	0.078	0.076	0.076	0.075	0.076	0.077	0.077	0.078	0.08	0.081	0.083	0.084	0.085	0.086	0.087	0.089	0.091	0.093
H09	Sample	Dilution_25%	0.25	DMSO	Lycopene	Standard_Development	Run091	Standard_Measurement	Plate_01	Clariostar_Study	MB	Biofoundry_,_London	Linear_Dilution_Pattern_V2	0.126	0.123	0.119	0.116	0.113	0.108	0.104	0.101	0.098	0.094	0.092	0.087	0.083	0.079	0.076	0.074	0.071	0.07	0.069	0.067	0.066	0.065	0.065	0.065	0.065	0.065	0.066	0.067	0.067	0.067	0.067	0.068	0.068	0.069	0.07	0.07
H10	Sample	Dilution_05%	0.0499999999999999	DMSO	Lycopene	Standard_Development	Run091	Standard_Measurement	Plate_01	Clariostar_Study	MB	Biofoundry_,_London	Linear_Dilution_Pattern_V2	0.115	0.111	0.108	0.104	0.101	0.096	0.092	0.089	0.086	0.083	0.079	0.076	0.072	0.068	0.065	0.064	0.061	0.059	0.058	0.057	0.056	0.055	0.054	0.054	0.054	0.053	0.053	0.053	0.053	0.053	0.052	0.052	0.052	0.051	0.051	0.051
H11	Blank	DMSO_Blank		DMSO		Standard_Development	Run091	Standard_Measurement	Plate_01	Clariostar_Study	MB	Biofoundry_,_London	Linear_Dilution_Pattern_V2	0.117	0.114	0.11	0.107	0.103	0.098	0.094	0.092	0.088	0.085	0.081	0.078	0.074	0.07	0.067	0.065	0.063	0.061	0.059	0.058	0.057	0.056	0.055	0.055	0.054	0.053	0.053	0.053	0.052	0.052	0.051	0.051	0.051	0.05	0.049	0.049
H12	Blank	DMSO_Blank		DMSO		Standard_Development	Run091	Standard_Measurement	Plate_01	Clariostar_Study	MB	Biofoundry_,_London	Linear_Dilution_Pattern_V2	0.112	0.109	0.105	0.102	0.098	0.095	0.091	0.088	0.084	0.081	0.076	0.071	0.068	0.064	0.062	0.059	0.057	0.056	0.054	0.052	0.052	0.051	0.05	0.05	0.049	0.048	0.049	0.049	0.047	0.047	0.047	0.047	0.046	0.046	0.045	0.045
A01	Sample	Dilution_100%	1.0	DMSO	Lycopene	Standard_Development	Run091	Standard_Measurement	Plate_01	Clariostar_Study	MB	Biofoundry_,_London	Linear_Dilution_Pattern_V2	0.163	0.16	0.155	0.152	0.148	0.146	0.143	0.139	0.137	0.135	0.132	0.129	0.124	0.118	0.115	0.112	0.11	0.108	0.106	0.105	0.105	0.106	0.106	0.108	0.112	0.115	0.118	0.121	0.126	0.128	0.131	0.133	0.137	0.141	0.146	0.152
A02	Sample	Dilution_80%	0.8	DMSO	Lycopene	Standard_Development	Run091	Standard_Measurement	Plate_01	Clariostar_Study	MB	Biofoundry_,_London	Linear_Dilution_Pattern_V2	0.157	0.154	0.15	0.147	0.143	0.14	0.136	0.132	0.129	0.127	0.123	0.119	0.114	0.108	0.105	0.103	0.1	0.098	0.097	0.095	0.095	0.096	0.097	0.098	0.099	0.101	0.104	0.107	0.11	0.112	0.115	0.117	0.119	0.123	0.127	0.131
A03	Sample	Dilution_60%	0.6	DMSO	Lycopene	Standard_Development	Run091	Standard_Measurement	Plate_01	Clariostar_Study	MB	Biofoundry_,_London	Linear_Dilution_Pattern_V2	0.142	0.139	0.135	0.132	0.128	0.125	0.12	0.117	0.115	0.113	0.11	0.106	0.102	0.097	0.093	0.091	0.089	0.087	0.085	0.083	0.083	0.084	0.084	0.085	0.087	0.088	0.091	0.092	0.094	0.096	0.098	0.099	0.101	0.103	0.106	0.109
A04	Sample	Dilution_40%	0.4	DMSO	Lycopene	Standard_Development	Run091	Standard_Measurement	Plate_01	Clariostar_Study	MB	Biofoundry_,_London	Linear_Dilution_Pattern_V2	0.133	0.13	0.126	0.123	0.119	0.116	0.112	0.108	0.105	0.103	0.099	0.094	0.09	0.086	0.083	0.081	0.079	0.076	0.074	0.073	0.073	0.072	0.073	0.073	0.073	0.074	0.075	0.077	0.078	0.079	0.08	0.08	0.082	0.083	0.085	0.087
A05	Sample	Dilution_20%	0.2	DMSO	Lycopene	Standard_Development	Run091	Standard_Measurement	Plate_01	Clariostar_Study	MB	Biofoundry_,_London	Linear_Dilution_Pattern_V2	0.123	0.12	0.116	0.112	0.108	0.105	0.101	0.098	0.095	0.092	0.088	0.084	0.079	0.075	0.073	0.071	0.068	0.066	0.064	0.062	0.062	0.061	0.061	0.062	0.062	0.062	0.062	0.062	0.063	0.063	0.063	0.063	0.063	0.064	0.065	0.066
A06	Sample	Dilution_100%	1.0	DMSO	Lycopene	Standard_Development	Run091	Standard_Measurement	Plate_01	Clariostar_Study	MB	Biofoundry_,_London	Linear_Dilution_Pattern_V2	0.16	0.158	0.153	0.15	0.147	0.143	0.14	0.136	0.135	0.133	0.13	0.127	0.123	0.118	0.114	0.111	0.108	0.107	0.105	0.104	0.103	0.104	0.105	0.107	0.109	0.112	0.117	0.121	0.124	0.127	0.13	0.133	0.136	0.14	0.146	0.151
A07	Sample	Dilution_80%	0.8	DMSO	Lycopene	Standard_Development	Run091	Standard_Measurement	Plate_01	Clariostar_Study	MB	Biofoundry_,_London	Linear_Dilution_Pattern_V2	0.149	0.146	0.142	0.138	0.134	0.132	0.129	0.125	0.123	0.121	0.118	0.115	0.111	0.107	0.104	0.101	0.099	0.096	0.095	0.093	0.093	0.094	0.094	0.096	0.098	0.101	0.103	0.106	0.109	0.111	0.114	0.116	0.118	0.122	0.125	0.13
A08	Sample	Dilution_60%	0.6	DMSO	Lycopene	Standard_Development	Run091	Standard_Measurement	Plate_01	Clariostar_Study	MB	Biofoundry_,_London	Linear_Dilution_Pattern_V2	0.143	0.14	0.135	0.131	0.128	0.125	0.121	0.117	0.116	0.113	0.11	0.106	0.101	0.097	0.094	0.091	0.088	0.086	0.085	0.083	0.084	0.084	0.084	0.085	0.086	0.087	0.09	0.092	0.094	0.096	0.098	0.099	0.1	0.103	0.106	0.11
A09	Sample	Dilution_40%	0.4	DMSO	Lycopene	Standard_Development	Run091	Standard_Measurement	Plate_01	Clariostar_Study	MB	Biofoundry_,_London	Linear_Dilution_Pattern_V2	0.131	0.128	0.124	0.121	0.117	0.114	0.11	0.106	0.104	0.101	0.097	0.093	0.09	0.086	0.082	0.08	0.077	0.075	0.073	0.072	0.072	0.071	0.071	0.073	0.073	0.074	0.075	0.076	0.078	0.078	0.079	0.08	0.081	0.082	0.085	0.087
A10	Sample	Dilution_20%	0.2	DMSO	Lycopene	Standard_Development	Run091	Standard_Measurement	Plate_01	Clariostar_Study	MB	Biofoundry_,_London	Linear_Dilution_Pattern_V2	0.122	0.119	0.115	0.111	0.108	0.105	0.101	0.097	0.095	0.092	0.088	0.084	0.08	0.076	0.073	0.071	0.069	0.067	0.066	0.064	0.063	0.063	0.063	0.063	0.063	0.063	0.063	0.064	0.064	0.064	0.065	0.065	0.065	0.066	0.067	0.068
A11	Blank	DMSO_Blank		DMSO		Standard_Development	Run091	Standard_Measurement	Plate_01	Clariostar_Study	MB	Biofoundry_,_London	Linear_Dilution_Pattern_V2	0.111	0.109	0.104	0.1	0.096	0.094	0.09	0.086	0.084	0.08	0.076	0.073	0.069	0.065	0.063	0.061	0.06	0.058	0.057	0.054	0.053	0.053	0.053	0.052	0.051	0.051	0.051	0.05	0.049	0.049	0.048	0.048	0.048	0.047	0.047	0.047
A12	Blank	DMSO_Blank		DMSO		Standard_Development	Run091	Standard_Measurement	Plate_01	Clariostar_Study	MB	Biofoundry_,_London	Linear_Dilution_Pattern_V2	0.111	0.108	0.103	0.1	0.097	0.093	0.09	0.086	0.083	0.08	0.076	0.072	0.068	0.065	0.062	0.06	0.058	0.056	0.054	0.052	0.052	0.051	0.051	0.051	0.05	0.049	0.049	0.049	0.049	0.048	0.047	0.047	0.046	0.046	0.046	0.046
B01	Sample	Dilution_100%	1.0	DMSO	Lycopene	Standard_Development	Run091	Standard_Measurement	Plate_01	Clariostar_Study	MB	Biofoundry_,_London	Linear_Dilution_Pattern_V2	0.164	0.162	0.157	0.153	0.15	0.146	0.142	0.139	0.138	0.136	0.133	0.129	0.125	0.12	0.116	0.113	0.111	0.108	0.108	0.106	0.106	0.106	0.107	0.109	0.112	0.115	0.119	0.122	0.126	0.129	0.132	0.135	0.138	0.141	0.147	0.152
B02	Sample	Dilution_80%	0.8	DMSO	Lycopene	Standard_Development	Run091	Standard_Measurement	Plate_01	Clariostar_Study	MB	Biofoundry_,_London	Linear_Dilution_Pattern_V2	0.153	0.149	0.145	0.141	0.138	0.135	0.131	0.128	0.126	0.124	0.121	0.118	0.113	0.108	0.105	0.102	0.099	0.098	0.096	0.095	0.095	0.095	0.096	0.098	0.099	0.102	0.104	0.108	0.11	0.113	0.115	0.117	0.12	0.123	0.127	0.132
B03	Sample	Dilution_60%	0.6	DMSO	Lycopene	Standard_Development	Run091	Standard_Measurement	Plate_01	Clariostar_Study	MB	Biofoundry_,_London	Linear_Dilution_Pattern_V2	0.148	0.144	0.14	0.136	0.133	0.129	0.125	0.121	0.12	0.117	0.114	0.109	0.105	0.101	0.097	0.094	0.092	0.09	0.088	0.087	0.086	0.086	0.087	0.087	0.089	0.09	0.092	0.095	0.097	0.098	0.1	0.101	0.103	0.106	0.108	0.111
B04	Sample	Dilution_40%	0.4	DMSO	Lycopene	Standard_Development	Run091	Standard_Measurement	Plate_01	Clariostar_Study	MB	Biofoundry_,_London	Linear_Dilution_Pattern_V2	0.136	0.132	0.129	0.124	0.12	0.118	0.114	0.111	0.108	0.106	0.102	0.099	0.094	0.089	0.086	0.084	0.081	0.079	0.077	0.076	0.075	0.075	0.075	0.076	0.076	0.077	0.079	0.08	0.081	0.082	0.083	0.084	0.084	0.086	0.088	0.09
B05	Sample	Dilution_20%	0.2	DMSO	Lycopene	Standard_Development	Run091	Standard_Measurement	Plate_01	Clariostar_Study	MB	Biofoundry_,_London	Linear_Dilution_Pattern_V2	0.124	0.121	0.116	0.113	0.11	0.106	0.103	0.099	0.096	0.093	0.089	0.085	0.081	0.078	0.075	0.073	0.07	0.068	0.066	0.065	0.064	0.064	0.063	0.063	0.063	0.063	0.063	0.064	0.065	0.064	0.065	0.065	0.065	0.066	0.067	0.068
B06	Sample	Dilution_100%	1.0	DMSO	Lycopene	Standard_Development	Run091	Standard_Measurement	Plate_01	Clariostar_Study	MB	Biofoundry_,_London	Linear_Dilution_Pattern_V2	0.16	0.157	0.153	0.149	0.146	0.143	0.139	0.136	0.135	0.133	0.13	0.127	0.123	0.119	0.115	0.113	0.11	0.107	0.105	0.104	0.105	0.105	0.106	0.108	0.111	0.114	0.117	0.122	0.126	0.128	0.132	0.134	0.137	0.141	0.147	0.153
B07	Sample	Dilution_80%	0.8	DMSO	Lycopene	Standard_Development	Run091	Standard_Measurement	Plate_01	Clariostar_Study	MB	Biofoundry_,_London	Linear_Dilution_Pattern_V2	0.151	0.149	0.145	0.142	0.138	0.134	0.13	0.128	0.126	0.124	0.121	0.118	0.114	0.109	0.105	0.103	0.101	0.099	0.097	0.095	0.096	0.096	0.096	0.098	0.1	0.102	0.105	0.108	0.111	0.113	0.116	0.118	0.12	0.123	0.127	0.131
B08	Sample	Dilution_60%	0.6	DMSO	Lycopene	Standard_Development	Run091	Standard_Measurement	Plate_01	Clariostar_Study	MB	Biofoundry_,_London	Linear_Dilution_Pattern_V2	0.142	0.138	0.134	0.13	0.127	0.124	0.12	0.117	0.115	0.112	0.109	0.105	0.102	0.097	0.095	0.091	0.089	0.087	0.085	0.084	0.084	0.084	0.084	0.086	0.087	0.088	0.09	0.093	0.095	0.097	0.099	0.1	0.102	0.104	0.107	0.111
B09	Sample	Dilution_40%	0.4	DMSO	Lycopene	Standard_Development	Run091	Standard_Measurement	Plate_01	Clariostar_Study	MB	Biofoundry_,_London	Linear_Dilution_Pattern_V2	0.132	0.13	0.125	0.122	0.118	0.115	0.112	0.107	0.105	0.103	0.1	0.095	0.091	0.087	0.084	0.082	0.079	0.077	0.075	0.073	0.073	0.074	0.073	0.074	0.075	0.076	0.076	0.077	0.079	0.08	0.081	0.081	0.083	0.084	0.086	0.088
B10	Sample	Dilution_20%	0.2	DMSO	Lycopene	Standard_Development	Run091	Standard_Measurement	Plate_01	Clariostar_Study	MB	Biofoundry_,_London	Linear_Dilution_Pattern_V2	0.122	0.119	0.114	0.112	0.108	0.104	0.101	0.097	0.094	0.091	0.087	0.083	0.08	0.075	0.073	0.07	0.068	0.066	0.065	0.063	0.063	0.062	0.062	0.061	0.062	0.062	0.062	0.063	0.062	0.063	0.063	0.063	0.063	0.064	0.065	0.066
B11	Blank	DMSO_Blank		DMSO		Standard_Development	Run091	Standard_Measurement	Plate_01	Clariostar_Study	MB	Biofoundry_,_London	Linear_Dilution_Pattern_V2	0.113	0.11	0.107	0.103	0.1	0.097	0.093	0.089	0.085	0.081	0.077	0.074	0.071	0.066	0.064	0.061	0.059	0.057	0.056	0.054	0.054	0.053	0.052	0.052	0.051	0.05	0.05	0.049	0.049	0.049	0.048	0.048	0.047	0.047	0.047	0.047
B12	Blank	DMSO_Blank		DMSO		Standard_Development	Run091	Standard_Measurement	Plate_01	Clariostar_Study	MB	Biofoundry_,_London	Linear_Dilution_Pattern_V2	0.111	0.107	0.103	0.1	0.097	0.093	0.09	0.086	0.083	0.08	0.075	0.071	0.068	0.064	0.062	0.06	0.058	0.057	0.055	0.053	0.052	0.052	0.052	0.051	0.05	0.05	0.049	0.049	0.049	0.048	0.048	0.047	0.046	0.047	0.046	0.046
C01	Sample	Dilution_95%	0.95	DMSO	Lycopene	Standard_Development	Run091	Standard_Measurement	Plate_01	Clariostar_Study	MB	Biofoundry_,_London	Linear_Dilution_Pattern_V2	0.16	0.157	0.152	0.149	0.146	0.143	0.139	0.136	0.134	0.132	0.128	0.125	0.122	0.116	0.113	0.11	0.107	0.106	0.104	0.103	0.103	0.103	0.104	0.106	0.108	0.111	0.115	0.118	0.122	0.124	0.127	0.13	0.133	0.136	0.141	0.147
C02	Sample	Dilution_75%	0.75	DMSO	Lycopene	Standard_Development	Run091	Standard_Measurement	Plate_01	Clariostar_Study	MB	Biofoundry_,_London	Linear_Dilution_Pattern_V2	0.153	0.15	0.145	0.141	0.138	0.134	0.13	0.127	0.125	0.122	0.12	0.116	0.111	0.105	0.102	0.1	0.097	0.095	0.093	0.092	0.092	0.091	0.092	0.093	0.095	0.098	0.099	0.102	0.105	0.107	0.11	0.111	0.113	0.116	0.12	0.125
C03	Sample	Dilution_55%	0.55	DMSO	Lycopene	Standard_Development	Run091	Standard_Measurement	Plate_01	Clariostar_Study	MB	Biofoundry_,_London	Linear_Dilution_Pattern_V2	0.143	0.139	0.135	0.132	0.128	0.124	0.12	0.117	0.115	0.113	0.11	0.106	0.102	0.096	0.092	0.09	0.087	0.085	0.083	0.082	0.082	0.082	0.082	0.083	0.084	0.086	0.087	0.089	0.091	0.092	0.094	0.095	0.097	0.098	0.101	0.104
C04	Sample	Dilution_35%	0.35	DMSO	Lycopene	Standard_Development	Run091	Standard_Measurement	Plate_01	Clariostar_Study	MB	Biofoundry_,_London	Linear_Dilution_Pattern_V2	0.135	0.132	0.126	0.123	0.119	0.115	0.112	0.108	0.106	0.103	0.099	0.095	0.091	0.086	0.083	0.081	0.078	0.076	0.074	0.073	0.073	0.072	0.072	0.072	0.073	0.073	0.074	0.075	0.077	0.077	0.077	0.079	0.079	0.081	0.082	0.084
C05	Sample	Dilution_15%	0.15	DMSO	Lycopene	Standard_Development	Run091	Standard_Measurement	Plate_01	Clariostar_Study	MB	Biofoundry_,_London	Linear_Dilution_Pattern_V2	0.124	0.12	0.116	0.112	0.109	0.105	0.101	0.098	0.096	0.092	0.088	0.084	0.081	0.076	0.074	0.071	0.069	0.067	0.065	0.063	0.063	0.062	0.061	0.061	0.061	0.061	0.061	0.061	0.062	0.061	0.062	0.062	0.062	0.062	0.063	0.063
C06	Sample	Dilution_95%	0.95	DMSO	Lycopene	Standard_Development	Run091	Standard_Measurement	Plate_01	Clariostar_Study	MB	Biofoundry_,_London	Linear_Dilution_Pattern_V2	0.159	0.157	0.153	0.149	0.145	0.142	0.139	0.135	0.134	0.132	0.129	0.125	0.122	0.118	0.113	0.11	0.108	0.106	0.104	0.102	0.103	0.103	0.104	0.106	0.108	0.111	0.114	0.118	0.122	0.124	0.127	0.13	0.133	0.137	0.141	0.147
C07	Sample	Dilution_75%	0.75	DMSO	Lycopene	Standard_Development	Run091	Standard_Measurement	Plate_01	Clariostar_Study	MB	Biofoundry_,_London	Linear_Dilution_Pattern_V2	0.153	0.151	0.145	0.142	0.138	0.134	0.13	0.127	0.125	0.123	0.119	0.116	0.113	0.108	0.104	0.101	0.1	0.097	0.095	0.094	0.093	0.093	0.094	0.095	0.097	0.099	0.102	0.104	0.107	0.109	0.111	0.113	0.115	0.118	0.121	0.125
C08	Sample	Dilution_55%	0.55	DMSO	Lycopene	Standard_Development	Run091	Standard_Measurement	Plate_01	Clariostar_Study	MB	Biofoundry_,_London	Linear_Dilution_Pattern_V2	0.145	0.143	0.138	0.135	0.131	0.128	0.123	0.12	0.117	0.116	0.112	0.108	0.104	0.1	0.096	0.094	0.091	0.088	0.086	0.085	0.085	0.084	0.085	0.086	0.086	0.088	0.09	0.091	0.093	0.095	0.096	0.097	0.099	0.101	0.104	0.106
C09	Sample	Dilution_35%	0.35	DMSO	Lycopene	Standard_Development	Run091	Standard_Measurement	Plate_01	Clariostar_Study	MB	Biofoundry_,_London	Linear_Dilution_Pattern_V2	0.139	0.136	0.13	0.127	0.123	0.119	0.115	0.112	0.11	0.106	0.102	0.098	0.094	0.089	0.086	0.084	0.081	0.079	0.077	0.075	0.075	0.075	0.074	0.075	0.075	0.076	0.076	0.078	0.078	0.079	0.08	0.08	0.081	0.082	0.084	0.085
C10	Sample	Dilution_15%	0.15	DMSO	Lycopene	Standard_Development	Run091	Standard_Measurement	Plate_01	Clariostar_Study	MB	Biofoundry_,_London	Linear_Dilution_Pattern_V2	0.126	0.122	0.118	0.115	0.112	0.109	0.105	0.101	0.097	0.093	0.089	0.085	0.082	0.078	0.075	0.072	0.07	0.067	0.066	0.064	0.064	0.063	0.062	0.062	0.062	0.061	0.061	0.062	0.062	0.062	0.062	0.062	0.062	0.062	0.063	0.063
C11	Blank	DMSO_Blank		DMSO		Standard_Development	Run091	Standard_Measurement	Plate_01	Clariostar_Study	MB	Biofoundry_,_London	Linear_Dilution_Pattern_V2	0.116	0.113	0.108	0.105	0.102	0.098	0.094	0.09	0.087	0.083	0.079	0.075	0.071	0.067	0.064	0.062	0.06	0.057	0.056	0.054	0.054	0.053	0.053	0.052	0.051	0.05	0.05	0.05	0.05	0.048	0.048	0.048	0.048	0.048	0.047	0.047
C12	Blank	DMSO_Blank		DMSO		Standard_Development	Run091	Standard_Measurement	Plate_01	Clariostar_Study	MB	Biofoundry_,_London	Linear_Dilution_Pattern_V2	0.117	0.112	0.108	0.104	0.1	0.097	0.092	0.089	0.087	0.083	0.08	0.075	0.071	0.067	0.064	0.063	0.061	0.058	0.056	0.055	0.054	0.053	0.053	0.053	0.052	0.052	0.051	0.05	0.05	0.05	0.05	0.049	0.048	0.047	0.048	0.047
D01	Sample	Dilution_95%	0.95	DMSO	Lycopene	Standard_Development	Run091	Standard_Measurement	Plate_01	Clariostar_Study	MB	Biofoundry_,_London	Linear_Dilution_Pattern_V2	0.168	0.165	0.161	0.157	0.153	0.151	0.146	0.144	0.143	0.14	0.137	0.134	0.129	0.124	0.12	0.117	0.114	0.112	0.111	0.11	0.11	0.11	0.111	0.113	0.116	0.118	0.121	0.126	0.129	0.132	0.134	0.137	0.14	0.144	0.149	0.154
D02	Sample	Dilution_75%	0.75	DMSO	Lycopene	Standard_Development	Run091	Standard_Measurement	Plate_01	Clariostar_Study	MB	Biofoundry_,_London	Linear_Dilution_Pattern_V2	0.153	0.15	0.146	0.142	0.138	0.135	0.131	0.128	0.125	0.123	0.12	0.116	0.111	0.107	0.103	0.1	0.097	0.096	0.094	0.092	0.093	0.093	0.093	0.095	0.096	0.098	0.101	0.104	0.106	0.109	0.111	0.113	0.115	0.118	0.122	0.126
D03	Sample	Dilution_55%	0.55	DMSO	Lycopene	Standard_Development	Run091	Standard_Measurement	Plate_01	Clariostar_Study	MB	Biofoundry_,_London	Linear_Dilution_Pattern_V2	0.177	0.176	0.171	0.167	0.162	0.159	0.155	0.153	0.152	0.149	0.146	0.142	0.138	0.132	0.129	0.127	0.124	0.122	0.12	0.118	0.118	0.118	0.118	0.119	0.12	0.121	0.122	0.123	0.124	0.126	0.127	0.128	0.129	0.131	0.133	0.135
D04	Sample	Dilution_35%	0.35	DMSO	Lycopene	Standard_Development	Run091	Standard_Measurement	Plate_01	Clariostar_Study	MB	Biofoundry_,_London	Linear_Dilution_Pattern_V2	0.134	0.131	0.127	0.123	0.12	0.117	0.113	0.109	0.106	0.102	0.099	0.094	0.09	0.087	0.085	0.081	0.078	0.077	0.075	0.073	0.073	0.073	0.073	0.073	0.073	0.074	0.075	0.076	0.077	0.078	0.078	0.079	0.08	0.081	0.083	0.085
D05	Sample	Dilution_15%	0.15	DMSO	Lycopene	Standard_Development	Run091	Standard_Measurement	Plate_01	Clariostar_Study	MB	Biofoundry_,_London	Linear_Dilution_Pattern_V2	0.123	0.119	0.115	0.11	0.106	0.103	0.099	0.096	0.094	0.09	0.086	0.083	0.079	0.075	0.072	0.07	0.068	0.066	0.063	0.061	0.061	0.061	0.06	0.06	0.06	0.06	0.059	0.059	0.06	0.06	0.06	0.06	0.06	0.061	0.061	0.062
D06	Sample	Dilution_95%	0.95	DMSO	Lycopene	Standard_Development	Run091	Standard_Measurement	Plate_01	Clariostar_Study	MB	Biofoundry_,_London	Linear_Dilution_Pattern_V2	0.16	0.156	0.152	0.149	0.145	0.141	0.137	0.135	0.134	0.132	0.129	0.126	0.122	0.117	0.113	0.11	0.108	0.106	0.105	0.103	0.103	0.103	0.104	0.106	0.108	0.111	0.115	0.119	0.123	0.125	0.128	0.131	0.134	0.138	0.143	0.148
D07	Sample	Dilution_75%	0.75	DMSO	Lycopene	Standard_Development	Run091	Standard_Measurement	Plate_01	Clariostar_Study	MB	Biofoundry_,_London	Linear_Dilution_Pattern_V2	0.154	0.152	0.148	0.144	0.141	0.137	0.134	0.13	0.127	0.125	0.122	0.119	0.115	0.111	0.107	0.104	0.101	0.099	0.097	0.096	0.096	0.096	0.096	0.097	0.099	0.101	0.104	0.106	0.11	0.111	0.114	0.115	0.118	0.12	0.125	0.129
D08	Sample	Dilution_55%	0.55	DMSO	Lycopene	Standard_Development	Run091	Standard_Measurement	Plate_01	Clariostar_Study	MB	Biofoundry_,_London	Linear_Dilution_Pattern_V2	0.143	0.141	0.136	0.132	0.129	0.125	0.121	0.118	0.116	0.114	0.111	0.107	0.103	0.098	0.095	0.093	0.09	0.088	0.086	0.084	0.085	0.085	0.085	0.085	0.086	0.088	0.09	0.092	0.094	0.095	0.096	0.097	0.099	0.101	0.104	0.107
D09	Sample	Dilution_35%	0.35	DMSO	Lycopene	Standard_Development	Run091	Standard_Measurement	Plate_01	Clariostar_Study	MB	Biofoundry_,_London	Linear_Dilution_Pattern_V2	0.14	0.137	0.134	0.13	0.127	0.124	0.119	0.116	0.112	0.108	0.105	0.101	0.097	0.094	0.091	0.087	0.085	0.082	0.081	0.08	0.08	0.079	0.079	0.079	0.079	0.079	0.079	0.081	0.082	0.083	0.083	0.084	0.084	0.085	0.087	0.089
D10	Sample	Dilution_15%	0.15	DMSO	Lycopene	Standard_Development	Run091	Standard_Measurement	Plate_01	Clariostar_Study	MB	Biofoundry_,_London	Linear_Dilution_Pattern_V2	0.123	0.12	0.115	0.112	0.108	0.105	0.1	0.097	0.095	0.092	0.088	0.084	0.081	0.076	0.073	0.071	0.069	0.067	0.065	0.063	0.063	0.062	0.062	0.062	0.061	0.062	0.062	0.061	0.062	0.061	0.062	0.061	0.061	0.062	0.063	0.063
D11	Blank	DMSO_Blank		DMSO		Standard_Development	Run091	Standard_Measurement	Plate_01	Clariostar_Study	MB	Biofoundry_,_London	Linear_Dilution_Pattern_V2	0.116	0.112	0.108	0.106	0.102	0.099	0.095	0.091	0.088	0.084	0.079	0.075	0.072	0.069	0.066	0.063	0.061	0.059	0.057	0.055	0.055	0.055	0.053	0.053	0.052	0.051	0.051	0.051	0.05	0.05	0.049	0.049	0.048	0.048	0.048	0.048
D12	Blank	DMSO_Blank		DMSO		Standard_Development	Run091	Standard_Measurement	Plate_01	Clariostar_Study	MB	Biofoundry_,_London	Linear_Dilution_Pattern_V2	0.115	0.111	0.107	0.103	0.099	0.097	0.092	0.089	0.086	0.082	0.078	0.074	0.07	0.066	0.063	0.061	0.059	0.057	0.056	0.053	0.053	0.052	0.051	0.051	0.05	0.05	0.049	0.049	0.048	0.048	0.047	0.047	0.047	0.046	0.046	0.045
E01	Sample	Dilution_90%	0.9	DMSO	Lycopene	Standard_Development	Run091	Standard_Measurement	Plate_01	Clariostar_Study	MB	Biofoundry_,_London	Linear_Dilution_Pattern_V2	0.162	0.158	0.153	0.149	0.145	0.142	0.138	0.136	0.134	0.132	0.129	0.125	0.12	0.115	0.111	0.109	0.107	0.105	0.103	0.102	0.102	0.102	0.103	0.105	0.107	0.11	0.113	0.117	0.12	0.122	0.126	0.128	0.131	0.134	0.139	0.144
E02	Sample	Dilution_70%	0.7	DMSO	Lycopene	Standard_Development	Run091	Standard_Measurement	Plate_01	Clariostar_Study	MB	Biofoundry_,_London	Linear_Dilution_Pattern_V2	0.152	0.149	0.145	0.141	0.138	0.134	0.13	0.127	0.126	0.123	0.119	0.115	0.111	0.106	0.102	0.1	0.098	0.095	0.094	0.092	0.092	0.092	0.093	0.094	0.096	0.098	0.1	0.102	0.105	0.106	0.109	0.111	0.113	0.115	0.119	0.123
E03	Sample	Dilution_50%	0.5	DMSO	Lycopene	Standard_Development	Run091	Standard_Measurement	Plate_01	Clariostar_Study	MB	Biofoundry_,_London	Linear_Dilution_Pattern_V2	0.144	0.141	0.137	0.133	0.13	0.126	0.121	0.118	0.117	0.114	0.11	0.106	0.103	0.097	0.094	0.092	0.09	0.087	0.085	0.084	0.085	0.084	0.084	0.084	0.086	0.087	0.088	0.09	0.091	0.092	0.094	0.095	0.096	0.098	0.1	0.103
E04	Sample	Dilution_30%	0.3	DMSO	Lycopene	Standard_Development	Run091	Standard_Measurement	Plate_01	Clariostar_Study	MB	Biofoundry_,_London	Linear_Dilution_Pattern_V2	0.13	0.126	0.122	0.118	0.115	0.111	0.107	0.104	0.102	0.098	0.095	0.092	0.087	0.083	0.08	0.078	0.074	0.073	0.071	0.069	0.069	0.069	0.069	0.069	0.07	0.07	0.07	0.072	0.072	0.073	0.073	0.074	0.075	0.076	0.077	0.079
E05	Sample	Dilution_10%	0.1	DMSO	Lycopene	Standard_Development	Run091	Standard_Measurement	Plate_01	Clariostar_Study	MB	Biofoundry_,_London	Linear_Dilution_Pattern_V2	0.12	0.116	0.112	0.108	0.104	0.1	0.096	0.093	0.091	0.088	0.084	0.08	0.077	0.072	0.07	0.068	0.066	0.063	0.061	0.059	0.059	0.058	0.057	0.058	0.057	0.057	0.057	0.057	0.057	0.057	0.056	0.056	0.056	0.056	0.057	0.056
E06	Sample	Dilution_90%	0.9	DMSO	Lycopene	Standard_Development	Run091	Standard_Measurement	Plate_01	Clariostar_Study	MB	Biofoundry_,_London	Linear_Dilution_Pattern_V2	0.159	0.156	0.151	0.148	0.144	0.14	0.136	0.133	0.132	0.13	0.128	0.125	0.121	0.115	0.112	0.109	0.106	0.104	0.102	0.101	0.101	0.1	0.102	0.104	0.106	0.109	0.112	0.116	0.119	0.121	0.124	0.127	0.13	0.133	0.138	0.143
E07	Sample	Dilution_70%	0.7	DMSO	Lycopene	Standard_Development	Run091	Standard_Measurement	Plate_01	Clariostar_Study	MB	Biofoundry_,_London	Linear_Dilution_Pattern_V2	0.149	0.146	0.141	0.137	0.133	0.13	0.126	0.122	0.121	0.12	0.117	0.114	0.11	0.105	0.101	0.099	0.096	0.094	0.092	0.091	0.09	0.09	0.09	0.092	0.094	0.096	0.098	0.1	0.103	0.105	0.107	0.109	0.111	0.113	0.117	0.12
E08	Sample	Dilution_50%	0.5	DMSO	Lycopene	Standard_Development	Run091	Standard_Measurement	Plate_01	Clariostar_Study	MB	Biofoundry_,_London	Linear_Dilution_Pattern_V2	0.14	0.137	0.133	0.129	0.125	0.122	0.118	0.115	0.113	0.111	0.107	0.103	0.1	0.096	0.092	0.09	0.087	0.085	0.083	0.082	0.082	0.081	0.081	0.082	0.083	0.084	0.086	0.087	0.089	0.09	0.092	0.093	0.094	0.096	0.099	0.101
E09	Sample	Dilution_30%	0.3	DMSO	Lycopene	Standard_Development	Run091	Standard_Measurement	Plate_01	Clariostar_Study	MB	Biofoundry_,_London	Linear_Dilution_Pattern_V2	0.132	0.129	0.123	0.118	0.114	0.111	0.107	0.104	0.102	0.1	0.097	0.092	0.089	0.084	0.081	0.08	0.077	0.075	0.073	0.071	0.071	0.07	0.07	0.071	0.071	0.072	0.072	0.072	0.073	0.073	0.074	0.075	0.075	0.076	0.077	0.078
E10	Sample	Dilution_10%	0.1	DMSO	Lycopene	Standard_Development	Run091	Standard_Measurement	Plate_01	Clariostar_Study	MB	Biofoundry_,_London	Linear_Dilution_Pattern_V2	0.12	0.117	0.112	0.109	0.105	0.102	0.098	0.095	0.091	0.088	0.084	0.08	0.076	0.073	0.069	0.067	0.065	0.063	0.061	0.059	0.059	0.058	0.058	0.057	0.057	0.057	0.057	0.056	0.057	0.056	0.056	0.056	0.056	0.056	0.057	0.057
E11	Blank	DMSO_Blank		DMSO		Standard_Development	Run091	Standard_Measurement	Plate_01	Clariostar_Study	MB	Biofoundry_,_London	Linear_Dilution_Pattern_V2	0.113	0.109	0.105	0.101	0.098	0.094	0.09	0.086	0.085	0.081	0.077	0.073	0.07	0.065	0.062	0.061	0.059	0.057	0.055	0.053	0.053	0.052	0.051	0.051	0.05	0.05	0.049	0.049	0.048	0.048	0.048	0.047	0.046	0.046	0.046	0.046
E12	Blank	DMSO_Blank		DMSO		Standard_Development	Run091	Standard_Measurement	Plate_01	Clariostar_Study	MB	Biofoundry_,_London	Linear_Dilution_Pattern_V2	0.113	0.11	0.106	0.103	0.099	0.096	0.092	0.087	0.085	0.081	0.077	0.073	0.07	0.066	0.063	0.061	0.059	0.057	0.055	0.053	0.053	0.053	0.052	0.051	0.051	0.05	0.049	0.049	0.049	0.048	0.048	0.047	0.047	0.047	0.046	0.046
F01	Sample	Dilution_90%	0.9	DMSO	Lycopene	Standard_Development	Run091	Standard_Measurement	Plate_01	Clariostar_Study	MB	Biofoundry_,_London	Linear_Dilution_Pattern_V2	0.163	0.161	0.155	0.152	0.149	0.145	0.142	0.138	0.136	0.135	0.132	0.128	0.123	0.118	0.115	0.112	0.11	0.108	0.107	0.105	0.105	0.104	0.106	0.108	0.111	0.113	0.116	0.119	0.123	0.125	0.128	0.131	0.134	0.137	0.142	0.147
F02	Sample	Dilution_70%	0.7	DMSO	Lycopene	Standard_Development	Run091	Standard_Measurement	Plate_01	Clariostar_Study	MB	Biofoundry_,_London	Linear_Dilution_Pattern_V2	0.159	0.156	0.151	0.147	0.143	0.14	0.136	0.132	0.13	0.128	0.124	0.121	0.116	0.111	0.108	0.105	0.102	0.101	0.099	0.098	0.097	0.097	0.097	0.098	0.1	0.102	0.104	0.107	0.11	0.111	0.113	0.115	0.117	0.12	0.123	0.127
F03	Sample	Dilution_50%	0.5	DMSO	Lycopene	Standard_Development	Run091	Standard_Measurement	Plate_01	Clariostar_Study	MB	Biofoundry_,_London	Linear_Dilution_Pattern_V2	0.17	0.168	0.164	0.16	0.157	0.154	0.15	0.146	0.144	0.141	0.138	0.134	0.129	0.125	0.122	0.119	0.117	0.114	0.113	0.111	0.11	0.11	0.11	0.11	0.111	0.112	0.112	0.113	0.115	0.116	0.116	0.117	0.118	0.119	0.121	0.123
F04	Sample	Dilution_30%	0.3	DMSO	Lycopene	Standard_Development	Run091	Standard_Measurement	Plate_01	Clariostar_Study	MB	Biofoundry_,_London	Linear_Dilution_Pattern_V2	0.131	0.128	0.124	0.121	0.117	0.113	0.11	0.105	0.103	0.1	0.097	0.092	0.088	0.084	0.081	0.079	0.076	0.074	0.072	0.07	0.07	0.07	0.07	0.07	0.07	0.07	0.071	0.072	0.073	0.074	0.075	0.075	0.075	0.076	0.077	0.079
F05	Sample	Dilution_10%	0.1	DMSO	Lycopene	Standard_Development	Run091	Standard_Measurement	Plate_01	Clariostar_Study	MB	Biofoundry_,_London	Linear_Dilution_Pattern_V2	0.119	0.116	0.112	0.108	0.104	0.1	0.097	0.094	0.09	0.087	0.083	0.079	0.076	0.072	0.069	0.067	0.065	0.063	0.061	0.059	0.059	0.058	0.057	0.057	0.057	0.057	0.056	0.057	0.057	0.057	0.056	0.056	0.056	0.056	0.056	0.057
F06	Sample	Dilution_90%	0.9	DMSO	Lycopene	Standard_Development	Run091	Standard_Measurement	Plate_01	Clariostar_Study	MB	Biofoundry_,_London	Linear_Dilution_Pattern_V2	0.161	0.157	0.152	0.148	0.145	0.141	0.138	0.135	0.133	0.132	0.13	0.126	0.122	0.117	0.114	0.111	0.107	0.106	0.105	0.103	0.103	0.103	0.104	0.106	0.108	0.111	0.114	0.117	0.121	0.124	0.126	0.129	0.131	0.136	0.14	0.145
F07	Sample	Dilution_70%	0.7	DMSO	Lycopene	Standard_Development	Run091	Standard_Measurement	Plate_01	Clariostar_Study	MB	Biofoundry_,_London	Linear_Dilution_Pattern_V2	0.149	0.146	0.142	0.138	0.134	0.131	0.127	0.123	0.121	0.12	0.116	0.114	0.109	0.105	0.101	0.099	0.096	0.093	0.091	0.09	0.09	0.09	0.091	0.092	0.094	0.095	0.099	0.101	0.103	0.105	0.107	0.109	0.111	0.114	0.117	0.121
F08	Sample	Dilution_50%	0.5	DMSO	Lycopene	Standard_Development	Run091	Standard_Measurement	Plate_01	Clariostar_Study	MB	Biofoundry_,_London	Linear_Dilution_Pattern_V2	0.14	0.137	0.132	0.128	0.125	0.122	0.118	0.115	0.112	0.11	0.107	0.104	0.1	0.095	0.092	0.09	0.087	0.085	0.083	0.082	0.082	0.081	0.081	0.082	0.083	0.084	0.086	0.087	0.089	0.09	0.091	0.092	0.094	0.096	0.098	0.1
F09	Sample	Dilution_30%	0.3	DMSO	Lycopene	Standard_Development	Run091	Standard_Measurement	Plate_01	Clariostar_Study	MB	Biofoundry_,_London	Linear_Dilution_Pattern_V2	0.132	0.129	0.124	0.12	0.116	0.113	0.108	0.104	0.103	0.1	0.096	0.093	0.089	0.084	0.081	0.079	0.076	0.074	0.072	0.071	0.071	0.069	0.069	0.069	0.07	0.07	0.071	0.071	0.072	0.072	0.072	0.073	0.074	0.074	0.075	0.076
F10	Sample	Dilution_10%	0.1	DMSO	Lycopene	Standard_Development	Run091	Standard_Measurement	Plate_01	Clariostar_Study	MB	Biofoundry_,_London	Linear_Dilution_Pattern_V2	0.121	0.117	0.113	0.109	0.105	0.103	0.099	0.095	0.092	0.089	0.085	0.081	0.077	0.072	0.069	0.067	0.065	0.063	0.06	0.059	0.059	0.058	0.058	0.057	0.057	0.057	0.057	0.057	0.057	0.057	0.056	0.056	0.056	0.057	0.057	0.057
F11	Blank	DMSO		DMSO		Standard_Development	Run091	Standard_Measurement	Plate_01	Clariostar_Study	MB	Biofoundry_,_London	Linear_Dilution_Pattern_V2	0.114	0.111	0.106	0.103	0.099	0.096	0.092	0.088	0.085	0.081	0.078	0.074	0.07	0.066	0.063	0.061	0.058	0.057	0.055	0.053	0.053	0.052	0.051	0.051	0.05	0.05	0.049	0.049	0.048	0.047	0.047	0.047	0.046	0.046	0.046	0.046
F12	Blank	DMSO		DMSO		Standard_Development	Run091	Standard_Measurement	Plate_01	Clariostar_Study	MB	Biofoundry_,_London	Linear_Dilution_Pattern_V2	0.117	0.114	0.109	0.105	0.102	0.099	0.095	0.09	0.087	0.083	0.079	0.075	0.07	0.066	0.064	0.061	0.059	0.057	0.055	0.053	0.053	0.053	0.052	0.052	0.051	0.051	0.049	0.049	0.049	0.048	0.048	0.047	0.047	0.046	0.046	0.046
G01	Sample	Dilution_85%	0.85	DMSO	Lycopene	Standard_Development	Run091	Standard_Measurement	Plate_01	Clariostar_Study	MB	Biofoundry_,_London	Linear_Dilution_Pattern_V2	0.162	0.159	0.155	0.151	0.147	0.144	0.14	0.138	0.136	0.134	0.13	0.126	0.122	0.117	0.113	0.111	0.108	0.106	0.105	0.103	0.103	0.103	0.104	0.106	0.107	0.11	0.113	0.116	0.119	0.122	0.124	0.126	0.129	0.132	0.136	0.141
G02	Sample	Dilution_65%	0.65	DMSO	Lycopene	Standard_Development	Run091	Standard_Measurement	Plate_01	Clariostar_Study	MB	Biofoundry_,_London	Linear_Dilution_Pattern_V2	0.155	0.153	0.15	0.145	0.142	0.139	0.135	0.132	0.13	0.128	0.125	0.12	0.117	0.113	0.108	0.107	0.105	0.102	0.101	0.098	0.099	0.099	0.1	0.1	0.101	0.104	0.106	0.107	0.109	0.111	0.113	0.115	0.116	0.118	0.122	0.125
G03	Sample	Dilution_45%	0.45	DMSO	Lycopene	Standard_Development	Run091	Standard_Measurement	Plate_01	Clariostar_Study	MB	Biofoundry_,_London	Linear_Dilution_Pattern_V2	0.137	0.134	0.129	0.126	0.123	0.119	0.115	0.112	0.11	0.107	0.103	0.1	0.096	0.091	0.088	0.086	0.083	0.081	0.08	0.077	0.077	0.077	0.077	0.078	0.079	0.08	0.081	0.083	0.084	0.085	0.086	0.087	0.089	0.09	0.092	0.095
G04	Sample	Dilution_25%	0.25	DMSO	Lycopene	Standard_Development	Run091	Standard_Measurement	Plate_01	Clariostar_Study	MB	Biofoundry_,_London	Linear_Dilution_Pattern_V2	0.127	0.123	0.119	0.116	0.112	0.109	0.105	0.102	0.099	0.096	0.093	0.089	0.085	0.081	0.077	0.075	0.073	0.071	0.069	0.068	0.067	0.066	0.066	0.067	0.067	0.067	0.068	0.069	0.069	0.069	0.069	0.07	0.07	0.071	0.072	0.073
G05	Sample	Dilution_05%	0.0499999999999999	DMSO	Lycopene	Standard_Development	Run091	Standard_Measurement	Plate_01	Clariostar_Study	MB	Biofoundry_,_London	Linear_Dilution_Pattern_V2	0.116	0.113	0.108	0.104	0.101	0.097	0.093	0.09	0.088	0.084	0.08	0.077	0.073	0.069	0.066	0.064	0.062	0.06	0.058	0.056	0.056	0.054	0.054	0.054	0.054	0.053	0.052	0.052	0.052	0.052	0.052	0.052	0.051	0.051	0.051	0.05
G06	Sample	Dilution_85%	0.85	DMSO	Lycopene	Standard_Development	Run091	Standard_Measurement	Plate_01	Clariostar_Study	MB	Biofoundry_,_London	Linear_Dilution_Pattern_V2	0.153	0.15	0.145	0.142	0.138	0.134	0.131	0.128	0.126	0.124	0.123	0.119	0.114	0.11	0.107	0.104	0.102	0.1	0.098	0.097	0.097	0.097	0.098	0.099	0.101	0.104	0.106	0.11	0.113	0.116	0.118	0.12	0.122	0.126	0.13	0.135
G07	Sample	Dilution_65%	0.65	DMSO	Lycopene	Standard_Development	Run091	Standard_Measurement	Plate_01	Clariostar_Study	MB	Biofoundry_,_London	Linear_Dilution_Pattern_V2	0.143	0.141	0.137	0.132	0.128	0.125	0.122	0.119	0.118	0.116	0.112	0.109	0.105	0.101	0.098	0.096	0.093	0.09	0.089	0.087	0.087	0.087	0.087	0.089	0.091	0.092	0.095	0.097	0.099	0.101	0.103	0.105	0.106	0.109	0.112	0.115
G08	Sample	Dilution_45%	0.45	DMSO	Lycopene	Standard_Development	Run091	Standard_Measurement	Plate_01	Clariostar_Study	MB	Biofoundry_,_London	Linear_Dilution_Pattern_V2	0.136	0.133	0.129	0.125	0.122	0.119	0.115	0.112	0.11	0.107	0.105	0.101	0.097	0.093	0.09	0.088	0.085	0.083	0.082	0.08	0.08	0.079	0.079	0.08	0.081	0.082	0.084	0.085	0.087	0.087	0.088	0.089	0.091	0.092	0.095	0.097
G09	Sample	Dilution_25%	0.25	DMSO	Lycopene	Standard_Development	Run091	Standard_Measurement	Plate_01	Clariostar_Study	MB	Biofoundry_,_London	Linear_Dilution_Pattern_V2	0.127	0.123	0.119	0.115	0.111	0.108	0.104	0.101	0.099	0.095	0.092	0.089	0.085	0.08	0.078	0.075	0.072	0.07	0.069	0.067	0.067	0.066	0.067	0.067	0.067	0.067	0.068	0.068	0.069	0.069	0.07	0.07	0.071	0.072	0.072	0.074
G10	Sample	Dilution_05%	0.0499999999999999	DMSO	Lycopene	Standard_Development	Run091	Standard_Measurement	Plate_01	Clariostar_Study	MB	Biofoundry_,_London	Linear_Dilution_Pattern_V2	0.115	0.111	0.107	0.103	0.1	0.096	0.092	0.089	0.087	0.084	0.079	0.076	0.072	0.068	0.065	0.064	0.061	0.059	0.057	0.056	0.055	0.055	0.054	0.053	0.053	0.053	0.053	0.052	0.052	0.052	0.051	0.051	0.051	0.051	0.051	0.051
G11	Blank	DMSO_Blank		DMSO		Standard_Development	Run091	Standard_Measurement	Plate_01	Clariostar_Study	MB	Biofoundry_,_London	Linear_Dilution_Pattern_V2	0.111	0.108	0.104	0.1	0.096	0.094	0.09	0.086	0.083	0.08	0.075	0.072	0.069	0.065	0.061	0.06	0.058	0.056	0.054	0.052	0.052	0.051	0.051	0.05	0.05	0.049	0.049	0.048	0.048	0.047	0.047	0.047	0.046	0.045	0.046	0.045
G12	Blank	DMSO_Blank		DMSO		Standard_Development	Run091	Standard_Measurement	Plate_01	Clariostar_Study	MB	Biofoundry_,_London	Linear_Dilution_Pattern_V2	0.112	0.109	0.104	0.1	0.098	0.094	0.089	0.086	0.084	0.081	0.076	0.073	0.069	0.065	0.062	0.061	0.059	0.057	0.054	0.053	0.053	0.052	0.051	0.051	0.051	0.05	0.05	0.049	0.048	0.048	0.047	0.047	0.046	0.046	0.046	0.045
H01	Sample	Dilution_85%	0.85	DMSO	Lycopene	Standard_Development	Run091	Standard_Measurement	Plate_01	Clariostar_Study	MB	Biofoundry_,_London	Linear_Dilution_Pattern_V2	0.167	0.163	0.159	0.154	0.15	0.147	0.142	0.14	0.139	0.137	0.132	0.129	0.123	0.117	0.113	0.111	0.108	0.106	0.105	0.103	0.102	0.102	0.103	0.105	0.107	0.11	0.113	0.115	0.118	0.121	0.123	0.125	0.127	0.131	0.135	0.14
H02	Sample	Dilution_65%	0.65	DMSO	Lycopene	Standard_Development	Run091	Standard_Measurement	Plate_01	Clariostar_Study	MB	Biofoundry_,_London	Linear_Dilution_Pattern_V2	0.148	0.145	0.142	0.139	0.136	0.132	0.129	0.125	0.123	0.12	0.117	0.114	0.109	0.104	0.101	0.098	0.096	0.095	0.093	0.091	0.091	0.092	0.092	0.092	0.094	0.096	0.098	0.1	0.102	0.103	0.105	0.107	0.108	0.111	0.115	0.118
H03	Sample	Dilution_45%	0.45	DMSO	Lycopene	Standard_Development	Run091	Standard_Measurement	Plate_01	Clariostar_Study	MB	Biofoundry_,_London	Linear_Dilution_Pattern_V2	0.138	0.134	0.13	0.127	0.122	0.119	0.115	0.112	0.11	0.107	0.104	0.1	0.096	0.091	0.088	0.086	0.083	0.082	0.08	0.079	0.078	0.077	0.078	0.079	0.08	0.081	0.082	0.084	0.085	0.086	0.087	0.088	0.089	0.091	0.093	0.096
H04	Sample	Dilution_25%	0.25	DMSO	Lycopene	Standard_Development	Run091	Standard_Measurement	Plate_01	Clariostar_Study	MB	Biofoundry_,_London	Linear_Dilution_Pattern_V2	0.126	0.124	0.119	0.116	0.113	0.11	0.106	0.102	0.099	0.096	0.092	0.087	0.084	0.079	0.076	0.074	0.071	0.07	0.068	0.066	0.066	0.066	0.065	0.065	0.065	0.066	0.067	0.067	0.067	0.068	0.068	0.069	0.069	0.069	0.07	0.072
H05	Sample	Dilution_05%	0.0499999999999999	DMSO	Lycopene	Standard_Development	Run091	Standard_Measurement	Plate_01	Clariostar_Study	MB	Biofoundry_,_London	Linear_Dilution_Pattern_V2	0.118	0.114	0.11	0.108	0.103	0.101	0.096	0.092	0.09	0.086	0.082	0.077	0.074	0.07	0.067	0.065	0.063	0.061	0.059	0.057	0.057	0.056	0.055	0.055	0.055	0.054	0.054	0.054	0.054	0.053	0.052	0.053	0.052	0.052	0.052	0.052
H06	Sample	Dilution_85%	0.85	DMSO	Lycopene	Standard_Development	Run091	Standard_Measurement	Plate_01	Clariostar_Study	MB	Biofoundry_,_London	Linear_Dilution_Pattern_V2	0.153	0.151	0.146	0.142	0.138	0.136	0.132	0.129	0.128	0.125	0.123	0.12	0.116	0.111	0.108	0.106	0.102	0.101	0.099	0.098	0.098	0.098	0.099	0.1	0.103	0.105	0.108	0.111	0.114	0.117	0.12	0.122	0.124	0.128	0.132	0.137
H07	Sample	Dilution_65%	0.65	DMSO	Lycopene	Standard_Development	Run091	Standard_Measurement	Plate_01	Clariostar_Study	MB	Biofoundry_,_London	Linear_Dilution_Pattern_V2	0.143	0.14	0.136	0.132	0.128	0.126	0.121	0.119	0.117	0.116	0.113	0.11	0.106	0.101	0.098	0.096	0.093	0.091	0.089	0.088	0.087	0.087	0.088	0.089	0.09	0.093	0.094	0.097	0.099	0.101	0.102	0.104	0.106	0.108	0.111	0.115
H08	Sample	Dilution_45%	0.45	DMSO	Lycopene	Standard_Development	Run091	Standard_Measurement	Plate_01	Clariostar_Study	MB	Biofoundry_,_London	Linear_Dilution_Pattern_V2	0.135	0.132	0.128	0.124	0.121	0.117	0.113	0.11	0.108	0.105	0.103	0.098	0.094	0.09	0.086	0.084	0.082	0.08	0.078	0.076	0.076	0.076	0.076	0.077	0.077	0.079	0.08	0.082	0.083	0.084	0.085	0.086	0.086	0.089	0.091	0.093
H09	Sample	Dilution_25%	0.25	DMSO	Lycopene	Standard_Development	Run091	Standard_Measurement	Plate_01	Clariostar_Study	MB	Biofoundry_,_London	Linear_Dilution_Pattern_V2	0.129	0.125	0.12	0.117	0.113	0.109	0.106	0.102	0.1	0.097	0.093	0.089	0.085	0.081	0.078	0.075	0.073	0.071	0.069	0.068	0.067	0.066	0.067	0.066	0.066	0.067	0.068	0.068	0.068	0.069	0.069	0.069	0.07	0.07	0.071	0.072
H10	Sample	Dilution_05%	0.0499999999999999	DMSO	Lycopene	Standard_Development	Run091	Standard_Measurement	Plate_01	Clariostar_Study	MB	Biofoundry_,_London	Linear_Dilution_Pattern_V2	0.115	0.111	0.108	0.104	0.1	0.096	0.093	0.089	0.086	0.084	0.08	0.076	0.073	0.068	0.065	0.064	0.062	0.06	0.058	0.056	0.056	0.054	0.054	0.054	0.054	0.054	0.053	0.053	0.053	0.053	0.052	0.052	0.052	0.051	0.051	0.051
H11	Blank	DMSO_Blank		DMSO		Standard_Development	Run091	Standard_Measurement	Plate_01	Clariostar_Study	MB	Biofoundry_,_London	Linear_Dilution_Pattern_V2	0.116	0.112	0.108	0.105	0.101	0.097	0.093	0.09	0.088	0.085	0.081	0.077	0.073	0.069	0.066	0.064	0.063	0.06	0.059	0.057	0.056	0.056	0.055	0.055	0.054	0.053	0.052	0.052	0.052	0.051	0.051	0.05	0.05	0.049	0.049	0.049
H12	Blank	DMSO_Blank		DMSO		Standard_Development	Run091	Standard_Measurement	Plate_01	Clariostar_Study	MB	Biofoundry_,_London	Linear_Dilution_Pattern_V2	0.112	0.109	0.105	0.101	0.098	0.095	0.091	0.087	0.084	0.08	0.076	0.072	0.068	0.064	0.061	0.06	0.058	0.056	0.054	0.052	0.051	0.051	0.05	0.05	0.049	0.049	0.048	0.048	0.047	0.046	0.046	0.046	0.046	0.045	0.045	0.045
A01	Sample	Dilution_100%	1.0	DMSO	Lycopene	Standard_Development	Run091	Standard_Measurement	Plate_01	Clariostar_Study	MB	Biofoundry_,_London	Linear_Dilution_Pattern_V2	0.161	0.158	0.154	0.151	0.147	0.143	0.14	0.138	0.135	0.134	0.131	0.127	0.122	0.117	0.114	0.111	0.108	0.106	0.105	0.103	0.103	0.104	0.106	0.107	0.11	0.114	0.117	0.121	0.124	0.128	0.131	0.134	0.137	0.141	0.146	0.151
A02	Sample	Dilution_80%	0.8	DMSO	Lycopene	Standard_Development	Run091	Standard_Measurement	Plate_01	Clariostar_Study	MB	Biofoundry_,_London	Linear_Dilution_Pattern_V2	0.156	0.154	0.149	0.146	0.142	0.137	0.134	0.132	0.129	0.127	0.122	0.119	0.115	0.109	0.105	0.103	0.099	0.098	0.096	0.094	0.095	0.095	0.096	0.098	0.099	0.101	0.105	0.107	0.11	0.113	0.115	0.117	0.119	0.122	0.127	0.131
A03	Sample	Dilution_60%	0.6	DMSO	Lycopene	Standard_Development	Run091	Standard_Measurement	Plate_01	Clariostar_Study	MB	Biofoundry_,_London	Linear_Dilution_Pattern_V2	0.139	0.135	0.132	0.128	0.126	0.122	0.119	0.117	0.112	0.11	0.107	0.103	0.099	0.095	0.091	0.089	0.086	0.084	0.083	0.082	0.082	0.081	0.082	0.083	0.084	0.086	0.088	0.09	0.092	0.094	0.096	0.097	0.099	0.102	0.105	0.108
A04	Sample	Dilution_40%	0.4	DMSO	Lycopene	Standard_Development	Run091	Standard_Measurement	Plate_01	Clariostar_Study	MB	Biofoundry_,_London	Linear_Dilution_Pattern_V2	0.129	0.126	0.122	0.118	0.115	0.111	0.108	0.106	0.102	0.1	0.096	0.092	0.088	0.083	0.081	0.079	0.075	0.073	0.072	0.071	0.07	0.07	0.07	0.071	0.072	0.072	0.073	0.074	0.076	0.077	0.078	0.079	0.08	0.081	0.084	0.086
A05	Sample	Dilution_20%	0.2	DMSO	Lycopene	Standard_Development	Run091	Standard_Measurement	Plate_01	Clariostar_Study	MB	Biofoundry_,_London	Linear_Dilution_Pattern_V2	0.12	0.117	0.113	0.11	0.106	0.102	0.099	0.097	0.093	0.09	0.086	0.082	0.078	0.074	0.071	0.068	0.066	0.063	0.062	0.061	0.059	0.059	0.059	0.06	0.06	0.06	0.06	0.06	0.06	0.062	0.062	0.062	0.062	0.063	0.064	0.065
A06	Sample	Dilution_100%	1.0	DMSO	Lycopene	Standard_Development	Run091	Standard_Measurement	Plate_01	Clariostar_Study	MB	Biofoundry_,_London	Linear_Dilution_Pattern_V2	0.158	0.155	0.152	0.148	0.143	0.139	0.136	0.135	0.133	0.131	0.129	0.125	0.121	0.116	0.112	0.11	0.106	0.105	0.103	0.103	0.102	0.102	0.103	0.105	0.108	0.111	0.115	0.118	0.123	0.127	0.129	0.132	0.135	0.139	0.144	0.149
A07	Sample	Dilution_80%	0.8	DMSO	Lycopene	Standard_Development	Run091	Standard_Measurement	Plate_01	Clariostar_Study	MB	Biofoundry_,_London	Linear_Dilution_Pattern_V2	0.147	0.144	0.14	0.137	0.133	0.128	0.125	0.124	0.121	0.119	0.117	0.114	0.11	0.105	0.102	0.1	0.096	0.094	0.093	0.092	0.091	0.092	0.093	0.094	0.096	0.099	0.102	0.105	0.108	0.11	0.113	0.115	0.118	0.121	0.125	0.129
A08	Sample	Dilution_60%	0.6	DMSO	Lycopene	Standard_Development	Run091	Standard_Measurement	Plate_01	Clariostar_Study	MB	Biofoundry_,_London	Linear_Dilution_Pattern_V2	0.141	0.137	0.133	0.129	0.126	0.121	0.118	0.116	0.113	0.11	0.108	0.104	0.1	0.096	0.093	0.091	0.087	0.085	0.084	0.082	0.081	0.082	0.082	0.083	0.085	0.086	0.088	0.09	0.093	0.094	0.096	0.098	0.099	0.102	0.105	0.108
A09	Sample	Dilution_40%	0.4	DMSO	Lycopene	Standard_Development	Run091	Standard_Measurement	Plate_01	Clariostar_Study	MB	Biofoundry_,_London	Linear_Dilution_Pattern_V2	0.129	0.125	0.121	0.118	0.114	0.111	0.108	0.105	0.101	0.099	0.095	0.091	0.087	0.084	0.081	0.078	0.075	0.073	0.072	0.07	0.069	0.07	0.07	0.07	0.071	0.073	0.073	0.074	0.076	0.077	0.078	0.079	0.08	0.081	0.084	0.086
A10	Sample	Dilution_20%	0.2	DMSO	Lycopene	Standard_Development	Run091	Standard_Measurement	Plate_01	Clariostar_Study	MB	Biofoundry_,_London	Linear_Dilution_Pattern_V2	0.12	0.116	0.113	0.109	0.106	0.101	0.098	0.096	0.093	0.09	0.085	0.082	0.079	0.075	0.071	0.07	0.066	0.065	0.064	0.062	0.061	0.061	0.061	0.061	0.061	0.061	0.062	0.062	0.062	0.063	0.064	0.064	0.064	0.065	0.066	0.067
A11	Blank	DMSO_Blank		DMSO		Standard_Development	Run091	Standard_Measurement	Plate_01	Clariostar_Study	MB	Biofoundry_,_London	Linear_Dilution_Pattern_V2	0.109	0.105	0.102	0.098	0.095	0.091	0.088	0.086	0.082	0.078	0.075	0.071	0.068	0.065	0.062	0.06	0.058	0.056	0.054	0.053	0.052	0.052	0.051	0.051	0.051	0.05	0.049	0.048	0.048	0.048	0.048	0.048	0.047	0.047	0.047	0.046
A12	Blank	DMSO_Blank		DMSO		Standard_Development	Run091	Standard_Measurement	Plate_01	Clariostar_Study	MB	Biofoundry_,_London	Linear_Dilution_Pattern_V2	0.107	0.104	0.1	0.096	0.094	0.09	0.087	0.085	0.08	0.077	0.072	0.069	0.066	0.063	0.06	0.057	0.055	0.054	0.053	0.051	0.05	0.05	0.049	0.049	0.048	0.047	0.047	0.046	0.046	0.045	0.045	0.045	0.045	0.045	0.045	0.045
B01	Sample	Dilution_100%	1.0	DMSO	Lycopene	Standard_Development	Run091	Standard_Measurement	Plate_01	Clariostar_Study	MB	Biofoundry_,_London	Linear_Dilution_Pattern_V2	0.16	0.157	0.154	0.15	0.146	0.141	0.137	0.137	0.135	0.133	0.13	0.127	0.122	0.117	0.113	0.11	0.107	0.105	0.105	0.104	0.103	0.103	0.104	0.107	0.111	0.114	0.116	0.12	0.124	0.127	0.13	0.134	0.137	0.141	0.146	0.151
B02	Sample	Dilution_80%	0.8	DMSO	Lycopene	Standard_Development	Run091	Standard_Measurement	Plate_01	Clariostar_Study	MB	Biofoundry_,_London	Linear_Dilution_Pattern_V2	0.149	0.145	0.142	0.139	0.135	0.131	0.128	0.126	0.123	0.122	0.118	0.115	0.11	0.106	0.102	0.099	0.097	0.094	0.094	0.092	0.092	0.092	0.093	0.096	0.097	0.099	0.102	0.105	0.108	0.111	0.114	0.116	0.118	0.122	0.126	0.13
B03	Sample	Dilution_60%	0.6	DMSO	Lycopene	Standard_Development	Run091	Standard_Measurement	Plate_01	Clariostar_Study	MB	Biofoundry_,_London	Linear_Dilution_Pattern_V2	0.145	0.142	0.138	0.134	0.13	0.126	0.122	0.12	0.117	0.115	0.112	0.107	0.104	0.099	0.095	0.093	0.089	0.087	0.086	0.085	0.084	0.084	0.084	0.086	0.087	0.089	0.091	0.092	0.095	0.096	0.098	0.1	0.102	0.104	0.106	0.11
B04	Sample	Dilution_40%	0.4	DMSO	Lycopene	Standard_Development	Run091	Standard_Measurement	Plate_01	Clariostar_Study	MB	Biofoundry_,_London	Linear_Dilution_Pattern_V2	0.133	0.129	0.126	0.122	0.118	0.114	0.111	0.109	0.106	0.102	0.099	0.096	0.092	0.088	0.084	0.081	0.077	0.076	0.076	0.074	0.072	0.072	0.072	0.074	0.074	0.075	0.076	0.078	0.079	0.08	0.081	0.082	0.083	0.085	0.087	0.089
B05	Sample	Dilution_20%	0.2	DMSO	Lycopene	Standard_Development	Run091	Standard_Measurement	Plate_01	Clariostar_Study	MB	Biofoundry_,_London	Linear_Dilution_Pattern_V2	0.121	0.117	0.113	0.11	0.106	0.102	0.099	0.097	0.093	0.09	0.086	0.083	0.079	0.076	0.073	0.07	0.067	0.065	0.064	0.062	0.061	0.061	0.061	0.061	0.062	0.061	0.062	0.062	0.063	0.063	0.064	0.064	0.064	0.065	0.066	0.067
B06	Sample	Dilution_100%	1.0	DMSO	Lycopene	Standard_Development	Run091	Standard_Measurement	Plate_01	Clariostar_Study	MB	Biofoundry_,_London	Linear_Dilution_Pattern_V2	0.159	0.155	0.152	0.148	0.144	0.139	0.136	0.136	0.133	0.131	0.129	0.127	0.123	0.118	0.114	0.111	0.108	0.106	0.105	0.103	0.103	0.104	0.105	0.107	0.11	0.113	0.117	0.121	0.125	0.128	0.131	0.133	0.137	0.141	0.146	0.152
B07	Sample	Dilution_80%	0.8	DMSO	Lycopene	Standard_Development	Run091	Standard_Measurement	Plate_01	Clariostar_Study	MB	Biofoundry_,_London	Linear_Dilution_Pattern_V2	0.148	0.146	0.141	0.138	0.134	0.131	0.127	0.125	0.122	0.12	0.118	0.116	0.111	0.106	0.103	0.101	0.097	0.095	0.094	0.093	0.093	0.093	0.094	0.095	0.097	0.1	0.103	0.105	0.109	0.111	0.114	0.116	0.119	0.122	0.126	0.131
B08	Sample	Dilution_60%	0.6	DMSO	Lycopene	Standard_Development	Run091	Standard_Measurement	Plate_01	Clariostar_Study	MB	Biofoundry_,_London	Linear_Dilution_Pattern_V2	0.138	0.134	0.131	0.128	0.125	0.121	0.117	0.115	0.111	0.109	0.106	0.103	0.099	0.095	0.092	0.089	0.085	0.084	0.084	0.082	0.081	0.081	0.082	0.083	0.085	0.086	0.088	0.09	0.093	0.094	0.097	0.098	0.1	0.102	0.105	0.109
B09	Sample	Dilution_40%	0.4	DMSO	Lycopene	Standard_Development	Run091	Standard_Measurement	Plate_01	Clariostar_Study	MB	Biofoundry_,_London	Linear_Dilution_Pattern_V2	0.131	0.128	0.124	0.12	0.117	0.113	0.11	0.107	0.104	0.101	0.098	0.095	0.091	0.086	0.083	0.081	0.077	0.075	0.075	0.073	0.072	0.073	0.072	0.073	0.074	0.075	0.076	0.077	0.079	0.08	0.081	0.082	0.082	0.085	0.086	0.088
B10	Sample	Dilution_20%	0.2	DMSO	Lycopene	Standard_Development	Run091	Standard_Measurement	Plate_01	Clariostar_Study	MB	Biofoundry_,_London	Linear_Dilution_Pattern_V2	0.119	0.116	0.113	0.109	0.106	0.102	0.099	0.097	0.092	0.09	0.086	0.082	0.078	0.074	0.071	0.069	0.066	0.064	0.063	0.061	0.061	0.061	0.06	0.06	0.06	0.06	0.061	0.061	0.062	0.062	0.063	0.063	0.063	0.064	0.064	0.066
B11	Blank	DMSO_Blank		DMSO		Standard_Development	Run091	Standard_Measurement	Plate_01	Clariostar_Study	MB	Biofoundry_,_London	Linear_Dilution_Pattern_V2	0.11	0.106	0.103	0.1	0.097	0.092	0.09	0.087	0.083	0.079	0.075	0.071	0.068	0.065	0.062	0.059	0.056	0.055	0.054	0.051	0.051	0.051	0.05	0.049	0.049	0.048	0.048	0.047	0.047	0.047	0.047	0.046	0.046	0.046	0.046	0.046
B12	Blank	DMSO_Blank		DMSO		Standard_Development	Run091	Standard_Measurement	Plate_01	Clariostar_Study	MB	Biofoundry_,_London	Linear_Dilution_Pattern_V2	0.107	0.103	0.099	0.095	0.092	0.089	0.086	0.083	0.079	0.076	0.072	0.068	0.065	0.061	0.059	0.057	0.054	0.053	0.051	0.05	0.049	0.049	0.048	0.048	0.048	0.047	0.046	0.046	0.046	0.045	0.045	0.045	0.045	0.045	0.045	0.044
C01	Sample	Dilution_95%	0.95	DMSO	Lycopene	Standard_Development	Run091	Standard_Measurement	Plate_01	Clariostar_Study	MB	Biofoundry_,_London	Linear_Dilution_Pattern_V2	0.157	0.154	0.15	0.146	0.143	0.139	0.136	0.135	0.132	0.13	0.126	0.123	0.119	0.115	0.111	0.108	0.105	0.103	0.102	0.101	0.1	0.101	0.102	0.104	0.107	0.109	0.113	0.116	0.119	0.122	0.126	0.128	0.131	0.135	0.14	0.145
C02	Sample	Dilution_75%	0.75	DMSO	Lycopene	Standard_Development	Run091	Standard_Measurement	Plate_01	Clariostar_Study	MB	Biofoundry_,_London	Linear_Dilution_Pattern_V2	0.15	0.146	0.142	0.139	0.135	0.131	0.128	0.126	0.123	0.119	0.117	0.113	0.108	0.104	0.101	0.097	0.094	0.092	0.091	0.09	0.089	0.089	0.09	0.091	0.094	0.096	0.098	0.101	0.103	0.106	0.108	0.11	0.112	0.116	0.119	0.123
C03	Sample	Dilution_55%	0.55	DMSO	Lycopene	Standard_Development	Run091	Standard_Measurement	Plate_01	Clariostar_Study	MB	Biofoundry_,_London	Linear_Dilution_Pattern_V2	0.14	0.137	0.133	0.129	0.126	0.121	0.119	0.117	0.113	0.109	0.106	0.102	0.098	0.094	0.091	0.088	0.085	0.083	0.082	0.08	0.08	0.08	0.08	0.081	0.082	0.083	0.085	0.087	0.089	0.091	0.092	0.093	0.095	0.097	0.1	0.103
C04	Sample	Dilution_35%	0.35	DMSO	Lycopene	Standard_Development	Run091	Standard_Measurement	Plate_01	Clariostar_Study	MB	Biofoundry_,_London	Linear_Dilution_Pattern_V2	0.133	0.13	0.125	0.121	0.117	0.113	0.109	0.108	0.105	0.101	0.097	0.094	0.09	0.086	0.082	0.08	0.076	0.074	0.073	0.072	0.07	0.07	0.07	0.071	0.072	0.072	0.073	0.074	0.075	0.076	0.077	0.078	0.078	0.08	0.081	0.082
C05	Sample	Dilution_15%	0.15	DMSO	Lycopene	Standard_Development	Run091	Standard_Measurement	Plate_01	Clariostar_Study	MB	Biofoundry_,_London	Linear_Dilution_Pattern_V2	0.123	0.119	0.114	0.111	0.107	0.103	0.1	0.098	0.093	0.091	0.087	0.084	0.08	0.076	0.072	0.07	0.067	0.065	0.064	0.062	0.061	0.061	0.061	0.06	0.06	0.061	0.061	0.061	0.061	0.061	0.061	0.061	0.061	0.062	0.062	0.062
C06	Sample	Dilution_95%	0.95	DMSO	Lycopene	Standard_Development	Run091	Standard_Measurement	Plate_01	Clariostar_Study	MB	Biofoundry_,_London	Linear_Dilution_Pattern_V2	0.158	0.154	0.15	0.146	0.143	0.138	0.135	0.133	0.131	0.129	0.127	0.124	0.12	0.115	0.112	0.109	0.105	0.103	0.102	0.101	0.101	0.101	0.101	0.104	0.106	0.11	0.113	0.116	0.12	0.123	0.127	0.129	0.132	0.136	0.141	0.146
C07	Sample	Dilution_75%	0.75	DMSO	Lycopene	Standard_Development	Run091	Standard_Measurement	Plate_01	Clariostar_Study	MB	Biofoundry_,_London	Linear_Dilution_Pattern_V2	0.151	0.148	0.143	0.14	0.136	0.132	0.129	0.127	0.124	0.121	0.119	0.116	0.112	0.107	0.103	0.101	0.097	0.095	0.094	0.092	0.092	0.092	0.093	0.094	0.096	0.099	0.101	0.103	0.106	0.108	0.111	0.113	0.115	0.118	0.121	0.126
C08	Sample	Dilution_55%	0.55	DMSO	Lycopene	Standard_Development	Run091	Standard_Measurement	Plate_01	Clariostar_Study	MB	Biofoundry_,_London	Linear_Dilution_Pattern_V2	0.141	0.139	0.135	0.13	0.127	0.123	0.12	0.118	0.115	0.112	0.107	0.105	0.101	0.097	0.093	0.091	0.087	0.085	0.083	0.082	0.082	0.081	0.082	0.083	0.085	0.086	0.087	0.089	0.091	0.093	0.094	0.096	0.097	0.1	0.102	0.105
C09	Sample	Dilution_35%	0.35	DMSO	Lycopene	Standard_Development	Run091	Standard_Measurement	Plate_01	Clariostar_Study	MB	Biofoundry_,_London	Linear_Dilution_Pattern_V2	0.136	0.132	0.128	0.124	0.121	0.117	0.113	0.111	0.107	0.104	0.1	0.096	0.092	0.088	0.085	0.083	0.079	0.078	0.076	0.075	0.073	0.074	0.073	0.073	0.074	0.075	0.076	0.076	0.078	0.079	0.079	0.08	0.08	0.082	0.084	0.085
C10	Sample	Dilution_15%	0.15	DMSO	Lycopene	Standard_Development	Run091	Standard_Measurement	Plate_01	Clariostar_Study	MB	Biofoundry_,_London	Linear_Dilution_Pattern_V2	0.123	0.119	0.115	0.112	0.107	0.103	0.099	0.098	0.095	0.09	0.086	0.083	0.079	0.075	0.071	0.07	0.066	0.065	0.063	0.061	0.06	0.06	0.059	0.059	0.06	0.06	0.059	0.059	0.06	0.06	0.06	0.06	0.061	0.061	0.061	0.061
C11	Blank	DMSO_Blank		DMSO		Standard_Development	Run091	Standard_Measurement	Plate_01	Clariostar_Study	MB	Biofoundry_,_London	Linear_Dilution_Pattern_V2	0.113	0.109	0.105	0.102	0.098	0.094	0.09	0.088	0.084	0.081	0.076	0.072	0.068	0.065	0.062	0.06	0.057	0.055	0.054	0.052	0.051	0.05	0.05	0.049	0.049	0.049	0.048	0.048	0.048	0.048	0.047	0.047	0.046	0.046	0.046	0.045
C12	Blank	DMSO_Blank		DMSO		Standard_Development	Run091	Standard_Measurement	Plate_01	Clariostar_Study	MB	Biofoundry_,_London	Linear_Dilution_Pattern_V2	0.115	0.111	0.107	0.104	0.101	0.096	0.092	0.09	0.086	0.083	0.078	0.074	0.07	0.067	0.064	0.062	0.059	0.057	0.056	0.054	0.053	0.053	0.052	0.051	0.051	0.05	0.05	0.05	0.049	0.049	0.048	0.048	0.047	0.047	0.047	0.046
D01	Sample	Dilution_95%	0.95	DMSO	Lycopene	Standard_Development	Run091	Standard_Measurement	Plate_01	Clariostar_Study	MB	Biofoundry_,_London	Linear_Dilution_Pattern_V2	0.164	0.16	0.157	0.153	0.149	0.145	0.142	0.141	0.139	0.136	0.133	0.13	0.125	0.12	0.117	0.114	0.111	0.108	0.107	0.106	0.107	0.107	0.107	0.109	0.112	0.115	0.118	0.121	0.126	0.129	0.132	0.134	0.137	0.141	0.146	0.151
D02	Sample	Dilution_75%	0.75	DMSO	Lycopene	Standard_Development	Run091	Standard_Measurement	Plate_01	Clariostar_Study	MB	Biofoundry_,_London	Linear_Dilution_Pattern_V2	0.15	0.147	0.144	0.14	0.137	0.132	0.129	0.127	0.124	0.121	0.119	0.115	0.11	0.105	0.101	0.098	0.096	0.094	0.093	0.091	0.09	0.09	0.092	0.093	0.095	0.097	0.1	0.102	0.105	0.107	0.11	0.112	0.114	0.117	0.12	0.125
D03	Sample	Dilution_55%	0.55	DMSO	Lycopene	Standard_Development	Run091	Standard_Measurement	Plate_01	Clariostar_Study	MB	Biofoundry_,_London	Linear_Dilution_Pattern_V2	0.171	0.168	0.165	0.162	0.158	0.154	0.151	0.148	0.146	0.143	0.14	0.137	0.132	0.128	0.124	0.122	0.118	0.116	0.114	0.113	0.112	0.112	0.112	0.113	0.115	0.116	0.117	0.117	0.119	0.12	0.122	0.123	0.124	0.126	0.128	0.131
D04	Sample	Dilution_35%	0.35	DMSO	Lycopene	Standard_Development	Run091	Standard_Measurement	Plate_01	Clariostar_Study	MB	Biofoundry_,_London	Linear_Dilution_Pattern_V2	0.129	0.126	0.122	0.119	0.115	0.111	0.107	0.106	0.102	0.099	0.096	0.093	0.088	0.083	0.08	0.077	0.075	0.073	0.071	0.07	0.069	0.068	0.068	0.069	0.07	0.071	0.072	0.073	0.074	0.075	0.076	0.077	0.077	0.079	0.08	0.082
D05	Sample	Dilution_15%	0.15	DMSO	Lycopene	Standard_Development	Run091	Standard_Measurement	Plate_01	Clariostar_Study	MB	Biofoundry_,_London	Linear_Dilution_Pattern_V2	0.12	0.116	0.112	0.108	0.104	0.1	0.097	0.095	0.092	0.087	0.085	0.081	0.077	0.073	0.07	0.068	0.064	0.062	0.061	0.059	0.059	0.059	0.058	0.058	0.058	0.058	0.058	0.058	0.059	0.059	0.059	0.06	0.059	0.06	0.06	0.061
D06	Sample	Dilution_95%	0.95	DMSO	Lycopene	Standard_Development	Run091	Standard_Measurement	Plate_01	Clariostar_Study	MB	Biofoundry_,_London	Linear_Dilution_Pattern_V2	0.157	0.153	0.149	0.145	0.142	0.137	0.134	0.133	0.13	0.128	0.127	0.124	0.12	0.115	0.111	0.108	0.105	0.103	0.102	0.1	0.1	0.101	0.102	0.103	0.107	0.109	0.113	0.116	0.121	0.123	0.127	0.13	0.133	0.137	0.142	0.147
D07	Sample	Dilution_75%	0.75	DMSO	Lycopene	Standard_Development	Run091	Standard_Measurement	Plate_01	Clariostar_Study	MB	Biofoundry_,_London	Linear_Dilution_Pattern_V2	0.151	0.148	0.145	0.14	0.137	0.133	0.129	0.127	0.124	0.122	0.12	0.116	0.112	0.108	0.104	0.101	0.098	0.096	0.094	0.093	0.092	0.093	0.093	0.095	0.097	0.099	0.102	0.104	0.107	0.11	0.112	0.114	0.116	0.119	0.123	0.127
D08	Sample	Dilution_55%	0.55	DMSO	Lycopene	Standard_Development	Run091	Standard_Measurement	Plate_01	Clariostar_Study	MB	Biofoundry_,_London	Linear_Dilution_Pattern_V2	0.142	0.138	0.134	0.131	0.126	0.122	0.118	0.117	0.114	0.112	0.109	0.106	0.102	0.098	0.094	0.091	0.088	0.086	0.085	0.083	0.082	0.082	0.082	0.084	0.086	0.088	0.089	0.09	0.093	0.095	0.096	0.098	0.099	0.101	0.104	0.106
D09	Sample	Dilution_35%	0.35	DMSO	Lycopene	Standard_Development	Run091	Standard_Measurement	Plate_01	Clariostar_Study	MB	Biofoundry_,_London	Linear_Dilution_Pattern_V2	0.135	0.132	0.128	0.125	0.121	0.117	0.113	0.111	0.108	0.105	0.102	0.098	0.094	0.09	0.086	0.084	0.081	0.079	0.077	0.076	0.075	0.075	0.075	0.075	0.076	0.077	0.078	0.078	0.079	0.08	0.081	0.082	0.083	0.084	0.085	0.087
D10	Sample	Dilution_15%	0.15	DMSO	Lycopene	Standard_Development	Run091	Standard_Measurement	Plate_01	Clariostar_Study	MB	Biofoundry_,_London	Linear_Dilution_Pattern_V2	0.121	0.117	0.114	0.111	0.106	0.102	0.099	0.097	0.093	0.09	0.086	0.082	0.079	0.075	0.072	0.07	0.066	0.065	0.063	0.062	0.061	0.06	0.06	0.06	0.06	0.06	0.06	0.06	0.061	0.061	0.061	0.061	0.061	0.062	0.062	0.063
D11	Blank	DMSO_Blank		DMSO		Standard_Development	Run091	Standard_Measurement	Plate_01	Clariostar_Study	MB	Biofoundry_,_London	Linear_Dilution_Pattern_V2	0.111	0.108	0.105	0.1	0.097	0.092	0.089	0.086	0.083	0.08	0.076	0.071	0.068	0.065	0.062	0.06	0.057	0.055	0.054	0.053	0.051	0.051	0.05	0.05	0.05	0.049	0.048	0.048	0.048	0.048	0.048	0.047	0.046	0.046	0.046	0.046
D12	Blank	DMSO_Blank		DMSO		Standard_Development	Run091	Standard_Measurement	Plate_01	Clariostar_Study	MB	Biofoundry_,_London	Linear_Dilution_Pattern_V2	0.112	0.108	0.104	0.1	0.096	0.092	0.088	0.087	0.083	0.08	0.076	0.073	0.069	0.065	0.061	0.06	0.057	0.055	0.054	0.052	0.051	0.05	0.05	0.049	0.049	0.049	0.048	0.047	0.047	0.047	0.047	0.047	0.046	0.046	0.045	0.044
E01	Sample	Dilution_90%	0.9	DMSO	Lycopene	Standard_Development	Run091	Standard_Measurement	Plate_01	Clariostar_Study	MB	Biofoundry_,_London	Linear_Dilution_Pattern_V2	0.159	0.155	0.152	0.147	0.143	0.139	0.135	0.134	0.132	0.13	0.127	0.122	0.119	0.114	0.11	0.107	0.104	0.102	0.101	0.1	0.1	0.099	0.101	0.103	0.106	0.108	0.111	0.114	0.118	0.121	0.124	0.127	0.129	0.133	0.138	0.142
E02	Sample	Dilution_70%	0.7	DMSO	Lycopene	Standard_Development	Run091	Standard_Measurement	Plate_01	Clariostar_Study	MB	Biofoundry_,_London	Linear_Dilution_Pattern_V2	0.15	0.146	0.142	0.139	0.136	0.132	0.129	0.127	0.123	0.12	0.117	0.114	0.109	0.104	0.101	0.099	0.096	0.093	0.092	0.091	0.09	0.091	0.091	0.093	0.095	0.097	0.099	0.101	0.103	0.106	0.108	0.111	0.112	0.115	0.118	0.122
E03	Sample	Dilution_50%	0.5	DMSO	Lycopene	Standard_Development	Run091	Standard_Measurement	Plate_01	Clariostar_Study	MB	Biofoundry_,_London	Linear_Dilution_Pattern_V2	0.143	0.14	0.137	0.134	0.131	0.126	0.123	0.121	0.117	0.114	0.111	0.107	0.103	0.099	0.096	0.093	0.089	0.087	0.086	0.085	0.084	0.084	0.084	0.085	0.086	0.086	0.089	0.09	0.091	0.092	0.095	0.096	0.097	0.098	0.101	0.104
E04	Sample	Dilution_30%	0.3	DMSO	Lycopene	Standard_Development	Run091	Standard_Measurement	Plate_01	Clariostar_Study	MB	Biofoundry_,_London	Linear_Dilution_Pattern_V2	0.127	0.123	0.119	0.116	0.113	0.109	0.106	0.103	0.1	0.097	0.093	0.089	0.086	0.082	0.078	0.076	0.073	0.071	0.07	0.068	0.067	0.067	0.067	0.067	0.068	0.069	0.07	0.07	0.071	0.072	0.073	0.073	0.074	0.075	0.076	0.078
E05	Sample	Dilution_10%	0.1	DMSO	Lycopene	Standard_Development	Run091	Standard_Measurement	Plate_01	Clariostar_Study	MB	Biofoundry_,_London	Linear_Dilution_Pattern_V2	0.116	0.112	0.108	0.104	0.101	0.097	0.093	0.091	0.088	0.085	0.081	0.077	0.073	0.07	0.067	0.066	0.062	0.06	0.058	0.057	0.056	0.055	0.055	0.055	0.055	0.055	0.054	0.054	0.054	0.055	0.055	0.055	0.055	0.055	0.055	0.055
E06	Sample	Dilution_90%	0.9	DMSO	Lycopene	Standard_Development	Run091	Standard_Measurement	Plate_01	Clariostar_Study	MB	Biofoundry_,_London	Linear_Dilution_Pattern_V2	0.156	0.153	0.149	0.145	0.141	0.137	0.133	0.132	0.129	0.128	0.126	0.123	0.118	0.114	0.11	0.107	0.104	0.102	0.1	0.1	0.099	0.099	0.1	0.102	0.105	0.108	0.111	0.113	0.117	0.12	0.124	0.126	0.129	0.132	0.137	0.142
E07	Sample	Dilution_70%	0.7	DMSO	Lycopene	Standard_Development	Run091	Standard_Measurement	Plate_01	Clariostar_Study	MB	Biofoundry_,_London	Linear_Dilution_Pattern_V2	0.148	0.144	0.139	0.135	0.131	0.127	0.123	0.122	0.12	0.118	0.116	0.112	0.108	0.103	0.1	0.098	0.094	0.092	0.091	0.089	0.089	0.088	0.089	0.091	0.093	0.095	0.097	0.1	0.102	0.104	0.107	0.109	0.11	0.113	0.117	0.12
E08	Sample	Dilution_50%	0.5	DMSO	Lycopene	Standard_Development	Run091	Standard_Measurement	Plate_01	Clariostar_Study	MB	Biofoundry_,_London	Linear_Dilution_Pattern_V2	0.139	0.135	0.132	0.128	0.124	0.12	0.116	0.115	0.112	0.11	0.107	0.102	0.099	0.095	0.091	0.089	0.085	0.083	0.082	0.081	0.08	0.08	0.08	0.081	0.082	0.084	0.085	0.086	0.088	0.09	0.091	0.093	0.093	0.096	0.098	0.1
E09	Sample	Dilution_30%	0.3	DMSO	Lycopene	Standard_Development	Run091	Standard_Measurement	Plate_01	Clariostar_Study	MB	Biofoundry_,_London	Linear_Dilution_Pattern_V2	0.129	0.125	0.121	0.117	0.112	0.108	0.105	0.103	0.1	0.097	0.094	0.09	0.087	0.083	0.079	0.077	0.074	0.072	0.07	0.069	0.068	0.067	0.068	0.068	0.069	0.07	0.07	0.07	0.071	0.072	0.073	0.073	0.074	0.075	0.076	0.077
E10	Sample	Dilution_10%	0.1	DMSO	Lycopene	Standard_Development	Run091	Standard_Measurement	Plate_01	Clariostar_Study	MB	Biofoundry_,_London	Linear_Dilution_Pattern_V2	0.117	0.113	0.11	0.106	0.102	0.097	0.093	0.093	0.089	0.086	0.082	0.078	0.074	0.07	0.067	0.065	0.063	0.06	0.059	0.057	0.056	0.055	0.055	0.055	0.056	0.055	0.055	0.054	0.055	0.056	0.056	0.056	0.055	0.055	0.055	0.055
E11	Blank	DMSO_Blank		DMSO		Standard_Development	Run091	Standard_Measurement	Plate_01	Clariostar_Study	MB	Biofoundry_,_London	Linear_Dilution_Pattern_V2	0.111	0.108	0.105	0.102	0.098	0.095	0.091	0.089	0.084	0.08	0.075	0.072	0.069	0.066	0.063	0.06	0.058	0.056	0.054	0.053	0.052	0.051	0.051	0.05	0.049	0.049	0.048	0.048	0.048	0.047	0.047	0.047	0.046	0.046	0.046	0.045
E12	Blank	DMSO_Blank		DMSO		Standard_Development	Run091	Standard_Measurement	Plate_01	Clariostar_Study	MB	Biofoundry_,_London	Linear_Dilution_Pattern_V2	0.112	0.107	0.104	0.1	0.096	0.092	0.088	0.086	0.083	0.08	0.076	0.072	0.068	0.065	0.061	0.06	0.058	0.056	0.054	0.052	0.051	0.051	0.05	0.05	0.05	0.049	0.048	0.048	0.048	0.048	0.047	0.047	0.046	0.046	0.046	0.045
F01	Sample	Dilution_90%	0.9	DMSO	Lycopene	Standard_Development	Run091	Standard_Measurement	Plate_01	Clariostar_Study	MB	Biofoundry_,_London	Linear_Dilution_Pattern_V2	0.161	0.158	0.155	0.15	0.146	0.142	0.139	0.137	0.135	0.133	0.13	0.127	0.122	0.118	0.114	0.112	0.109	0.106	0.105	0.103	0.103	0.103	0.104	0.107	0.109	0.112	0.116	0.118	0.122	0.124	0.128	0.131	0.133	0.137	0.141	0.146
F02	Sample	Dilution_70%	0.7	DMSO	Lycopene	Standard_Development	Run091	Standard_Measurement	Plate_01	Clariostar_Study	MB	Biofoundry_,_London	Linear_Dilution_Pattern_V2	0.162	0.159	0.155	0.152	0.148	0.143	0.14	0.139	0.136	0.134	0.131	0.126	0.122	0.117	0.113	0.11	0.107	0.105	0.104	0.103	0.102	0.102	0.103	0.104	0.106	0.108	0.11	0.112	0.114	0.116	0.119	0.12	0.122	0.125	0.128	0.131
F03	Sample	Dilution_50%	0.5	DMSO	Lycopene	Standard_Development	Run091	Standard_Measurement	Plate_01	Clariostar_Study	MB	Biofoundry_,_London	Linear_Dilution_Pattern_V2	0.167	0.164	0.16	0.156	0.153	0.149	0.145	0.143	0.141	0.138	0.134	0.131	0.126	0.122	0.118	0.115	0.113	0.11	0.109	0.108	0.106	0.106	0.106	0.107	0.108	0.109	0.109	0.11	0.112	0.113	0.114	0.115	0.115	0.117	0.119	0.121
F04	Sample	Dilution_30%	0.3	DMSO	Lycopene	Standard_Development	Run091	Standard_Measurement	Plate_01	Clariostar_Study	MB	Biofoundry_,_London	Linear_Dilution_Pattern_V2	0.129	0.126	0.122	0.118	0.115	0.11	0.106	0.104	0.102	0.098	0.096	0.091	0.087	0.083	0.079	0.077	0.075	0.073	0.071	0.07	0.069	0.068	0.068	0.069	0.069	0.07	0.07	0.07	0.072	0.073	0.073	0.074	0.074	0.076	0.077	0.078
F05	Sample	Dilution_10%	0.1	DMSO	Lycopene	Standard_Development	Run091	Standard_Measurement	Plate_01	Clariostar_Study	MB	Biofoundry_,_London	Linear_Dilution_Pattern_V2	0.119	0.115	0.11	0.107	0.103	0.098	0.095	0.092	0.089	0.086	0.082	0.079	0.075	0.071	0.067	0.066	0.063	0.061	0.059	0.058	0.057	0.056	0.056	0.056	0.056	0.056	0.056	0.055	0.056	0.055	0.055	0.055	0.055	0.055	0.055	0.055
F06	Sample	Dilution_90%	0.9	DMSO	Lycopene	Standard_Development	Run091	Standard_Measurement	Plate_01	Clariostar_Study	MB	Biofoundry_,_London	Linear_Dilution_Pattern_V2	0.157	0.155	0.15	0.146	0.142	0.138	0.134	0.133	0.131	0.129	0.127	0.124	0.12	0.115	0.112	0.108	0.105	0.103	0.102	0.101	0.1	0.1	0.102	0.103	0.106	0.109	0.112	0.115	0.118	0.121	0.124	0.128	0.13	0.134	0.138	0.143
F07	Sample	Dilution_70%	0.7	DMSO	Lycopene	Standard_Development	Run091	Standard_Measurement	Plate_01	Clariostar_Study	MB	Biofoundry_,_London	Linear_Dilution_Pattern_V2	0.149	0.145	0.14	0.137	0.132	0.128	0.123	0.123	0.121	0.119	0.116	0.113	0.108	0.104	0.101	0.099	0.095	0.093	0.091	0.089	0.089	0.089	0.09	0.092	0.093	0.095	0.098	0.1	0.102	0.105	0.107	0.109	0.111	0.114	0.117	0.12
F08	Sample	Dilution_50%	0.5	DMSO	Lycopene	Standard_Development	Run091	Standard_Measurement	Plate_01	Clariostar_Study	MB	Biofoundry_,_London	Linear_Dilution_Pattern_V2	0.137	0.134	0.13	0.127	0.123	0.119	0.115	0.113	0.11	0.107	0.104	0.102	0.098	0.094	0.09	0.088	0.085	0.083	0.081	0.08	0.08	0.079	0.079	0.081	0.082	0.083	0.084	0.086	0.088	0.09	0.091	0.092	0.094	0.096	0.098	0.101
F09	Sample	Dilution_30%	0.3	DMSO	Lycopene	Standard_Development	Run091	Standard_Measurement	Plate_01	Clariostar_Study	MB	Biofoundry_,_London	Linear_Dilution_Pattern_V2	0.128	0.125	0.121	0.118	0.114	0.11	0.106	0.104	0.1	0.097	0.094	0.09	0.086	0.082	0.08	0.077	0.073	0.071	0.07	0.068	0.068	0.067	0.067	0.067	0.068	0.068	0.069	0.07	0.071	0.071	0.073	0.073	0.073	0.075	0.076	0.077
F10	Sample	Dilution_10%	0.1	DMSO	Lycopene	Standard_Development	Run091	Standard_Measurement	Plate_01	Clariostar_Study	MB	Biofoundry_,_London	Linear_Dilution_Pattern_V2	0.119	0.115	0.111	0.107	0.103	0.099	0.095	0.094	0.09	0.086	0.083	0.079	0.075	0.071	0.068	0.066	0.063	0.061	0.059	0.058	0.056	0.056	0.056	0.056	0.056	0.056	0.056	0.055	0.055	0.056	0.056	0.056	0.055	0.056	0.056	0.056
F11	Blank	DMSO		DMSO		Standard_Development	Run091	Standard_Measurement	Plate_01	Clariostar_Study	MB	Biofoundry_,_London	Linear_Dilution_Pattern_V2	0.113	0.109	0.105	0.102	0.097	0.094	0.089	0.087	0.083	0.08	0.076	0.073	0.069	0.065	0.062	0.06	0.057	0.056	0.054	0.052	0.051	0.051	0.05	0.05	0.049	0.049	0.048	0.047	0.048	0.047	0.047	0.047	0.046	0.045	0.046	0.045
F12	Blank	DMSO		DMSO		Standard_Development	Run091	Standard_Measurement	Plate_01	Clariostar_Study	MB	Biofoundry_,_London	Linear_Dilution_Pattern_V2	0.116	0.112	0.107	0.103	0.099	0.094	0.09	0.088	0.085	0.081	0.078	0.073	0.07	0.066	0.062	0.061	0.058	0.056	0.054	0.052	0.051	0.05	0.05	0.05	0.049	0.049	0.048	0.047	0.047	0.047	0.047	0.046	0.046	0.045	0.045	0.044
G01	Sample	Dilution_85%	0.85	DMSO	Lycopene	Standard_Development	Run091	Standard_Measurement	Plate_01	Clariostar_Study	MB	Biofoundry_,_London	Linear_Dilution_Pattern_V2	0.159	0.157	0.152	0.148	0.144	0.14	0.137	0.135	0.133	0.131	0.127	0.124	0.119	0.115	0.111	0.108	0.106	0.103	0.102	0.101	0.101	0.101	0.102	0.103	0.105	0.109	0.112	0.114	0.117	0.12	0.123	0.125	0.128	0.131	0.135	0.139
G02	Sample	Dilution_65%	0.65	DMSO	Lycopene	Standard_Development	Run091	Standard_Measurement	Plate_01	Clariostar_Study	MB	Biofoundry_,_London	Linear_Dilution_Pattern_V2	0.15	0.147	0.143	0.139	0.135	0.131	0.128	0.127	0.124	0.122	0.119	0.115	0.111	0.107	0.103	0.101	0.098	0.096	0.095	0.093	0.092	0.092	0.093	0.095	0.096	0.098	0.1	0.102	0.104	0.106	0.109	0.11	0.111	0.115	0.118	0.121
G03	Sample	Dilution_45%	0.45	DMSO	Lycopene	Standard_Development	Run091	Standard_Measurement	Plate_01	Clariostar_Study	MB	Biofoundry_,_London	Linear_Dilution_Pattern_V2	0.134	0.131	0.127	0.123	0.12	0.116	0.113	0.111	0.107	0.104	0.101	0.097	0.093	0.089	0.085	0.083	0.08	0.079	0.077	0.075	0.074	0.074	0.074	0.076	0.077	0.078	0.079	0.08	0.082	0.083	0.085	0.086	0.087	0.089	0.091	0.093
G04	Sample	Dilution_25%	0.25	DMSO	Lycopene	Standard_Development	Run091	Standard_Measurement	Plate_01	Clariostar_Study	MB	Biofoundry_,_London	Linear_Dilution_Pattern_V2	0.125	0.12	0.116	0.113	0.109	0.104	0.101	0.1	0.096	0.094	0.09	0.086	0.083	0.079	0.076	0.073	0.071	0.068	0.068	0.066	0.065	0.064	0.064	0.064	0.065	0.065	0.066	0.066	0.067	0.068	0.068	0.069	0.069	0.07	0.071	0.071
G05	Sample	Dilution_05%	0.0499999999999999	DMSO	Lycopene	Standard_Development	Run091	Standard_Measurement	Plate_01	Clariostar_Study	MB	Biofoundry_,_London	Linear_Dilution_Pattern_V2	0.112	0.108	0.105	0.1	0.097	0.093	0.089	0.087	0.084	0.081	0.078	0.074	0.07	0.067	0.063	0.062	0.059	0.057	0.056	0.054	0.052	0.052	0.051	0.051	0.051	0.051	0.051	0.05	0.05	0.051	0.05	0.05	0.05	0.049	0.05	0.049
G06	Sample	Dilution_85%	0.85	DMSO	Lycopene	Standard_Development	Run091	Standard_Measurement	Plate_01	Clariostar_Study	MB	Biofoundry_,_London	Linear_Dilution_Pattern_V2	0.152	0.147	0.143	0.14	0.135	0.13	0.128	0.127	0.125	0.124	0.121	0.118	0.115	0.11	0.106	0.103	0.1	0.097	0.097	0.095	0.095	0.095	0.096	0.098	0.1	0.103	0.106	0.108	0.112	0.115	0.118	0.12	0.122	0.126	0.13	0.134
G07	Sample	Dilution_65%	0.65	DMSO	Lycopene	Standard_Development	Run091	Standard_Measurement	Plate_01	Clariostar_Study	MB	Biofoundry_,_London	Linear_Dilution_Pattern_V2	0.141	0.138	0.134	0.13	0.126	0.122	0.119	0.118	0.115	0.113	0.111	0.108	0.105	0.1	0.097	0.094	0.09	0.088	0.087	0.086	0.085	0.085	0.086	0.087	0.089	0.091	0.093	0.095	0.098	0.1	0.102	0.103	0.105	0.108	0.111	0.114
G08	Sample	Dilution_45%	0.45	DMSO	Lycopene	Standard_Development	Run091	Standard_Measurement	Plate_01	Clariostar_Study	MB	Biofoundry_,_London	Linear_Dilution_Pattern_V2	0.134	0.13	0.126	0.123	0.12	0.116	0.113	0.111	0.107	0.105	0.102	0.098	0.095	0.091	0.088	0.086	0.082	0.081	0.079	0.077	0.077	0.076	0.077	0.078	0.078	0.08	0.081	0.082	0.084	0.085	0.087	0.088	0.089	0.091	0.093	0.095
G09	Sample	Dilution_25%	0.25	DMSO	Lycopene	Standard_Development	Run091	Standard_Measurement	Plate_01	Clariostar_Study	MB	Biofoundry_,_London	Linear_Dilution_Pattern_V2	0.124	0.121	0.117	0.113	0.109	0.105	0.102	0.1	0.097	0.094	0.091	0.087	0.084	0.079	0.076	0.074	0.071	0.069	0.067	0.066	0.065	0.064	0.064	0.065	0.065	0.066	0.067	0.066	0.067	0.068	0.069	0.07	0.07	0.071	0.072	0.073
G10	Sample	Dilution_05%	0.0499999999999999	DMSO	Lycopene	Standard_Development	Run091	Standard_Measurement	Plate_01	Clariostar_Study	MB	Biofoundry_,_London	Linear_Dilution_Pattern_V2	0.112	0.109	0.105	0.102	0.097	0.093	0.09	0.088	0.084	0.081	0.077	0.074	0.071	0.066	0.064	0.062	0.059	0.057	0.056	0.055	0.054	0.052	0.052	0.052	0.052	0.052	0.051	0.051	0.051	0.051	0.05	0.051	0.05	0.05	0.05	0.049
G11	Blank	DMSO_Blank		DMSO		Standard_Development	Run091	Standard_Measurement	Plate_01	Clariostar_Study	MB	Biofoundry_,_London	Linear_Dilution_Pattern_V2	0.108	0.104	0.101	0.097	0.094	0.09	0.087	0.085	0.081	0.077	0.073	0.069	0.066	0.063	0.06	0.058	0.056	0.054	0.052	0.051	0.05	0.049	0.049	0.049	0.048	0.047	0.047	0.046	0.046	0.046	0.046	0.046	0.045	0.045	0.045	0.044
G12	Blank	DMSO_Blank		DMSO		Standard_Development	Run091	Standard_Measurement	Plate_01	Clariostar_Study	MB	Biofoundry_,_London	Linear_Dilution_Pattern_V2	0.108	0.105	0.101	0.097	0.093	0.089	0.086	0.084	0.081	0.077	0.073	0.069	0.066	0.063	0.06	0.058	0.055	0.054	0.052	0.05	0.049	0.049	0.048	0.048	0.048	0.048	0.048	0.047	0.046	0.046	0.046	0.046	0.045	0.045	0.045	0.044
H01	Sample	Dilution_85%	0.85	DMSO	Lycopene	Standard_Development	Run091	Standard_Measurement	Plate_01	Clariostar_Study	MB	Biofoundry_,_London	Linear_Dilution_Pattern_V2	0.164	0.161	0.158	0.154	0.149	0.145	0.141	0.14	0.136	0.134	0.131	0.126	0.12	0.116	0.112	0.109	0.106	0.104	0.103	0.101	0.101	0.101	0.102	0.104	0.106	0.109	0.112	0.114	0.117	0.12	0.122	0.125	0.127	0.131	0.135	0.139
H02	Sample	Dilution_65%	0.65	DMSO	Lycopene	Standard_Development	Run091	Standard_Measurement	Plate_01	Clariostar_Study	MB	Biofoundry_,_London	Linear_Dilution_Pattern_V2	0.146	0.143	0.138	0.135	0.132	0.127	0.123	0.122	0.119	0.117	0.114	0.112	0.107	0.103	0.098	0.096	0.094	0.091	0.09	0.089	0.088	0.088	0.089	0.09	0.092	0.094	0.096	0.098	0.101	0.102	0.104	0.106	0.108	0.11	0.113	0.116
H03	Sample	Dilution_45%	0.45	DMSO	Lycopene	Standard_Development	Run091	Standard_Measurement	Plate_01	Clariostar_Study	MB	Biofoundry_,_London	Linear_Dilution_Pattern_V2	0.134	0.131	0.127	0.123	0.119	0.115	0.112	0.11	0.107	0.105	0.102	0.098	0.094	0.09	0.087	0.084	0.081	0.079	0.078	0.076	0.075	0.075	0.076	0.076	0.078	0.079	0.08	0.081	0.083	0.085	0.086	0.087	0.088	0.09	0.091	0.094
H04	Sample	Dilution_25%	0.25	DMSO	Lycopene	Standard_Development	Run091	Standard_Measurement	Plate_01	Clariostar_Study	MB	Biofoundry_,_London	Linear_Dilution_Pattern_V2	0.125	0.121	0.117	0.114	0.109	0.105	0.102	0.1	0.097	0.094	0.089	0.085	0.082	0.078	0.074	0.072	0.069	0.067	0.066	0.064	0.063	0.063	0.063	0.063	0.064	0.065	0.065	0.065	0.066	0.067	0.067	0.068	0.069	0.069	0.07	0.071
H05	Sample	Dilution_05%	0.0499999999999999	DMSO	Lycopene	Standard_Development	Run091	Standard_Measurement	Plate_01	Clariostar_Study	MB	Biofoundry_,_London	Linear_Dilution_Pattern_V2	0.117	0.113	0.109	0.105	0.101	0.097	0.093	0.091	0.088	0.085	0.082	0.077	0.073	0.069	0.066	0.064	0.062	0.06	0.059	0.056	0.055	0.055	0.054	0.054	0.054	0.054	0.054	0.052	0.052	0.052	0.052	0.052	0.052	0.052	0.051	0.051
H06	Sample	Dilution_85%	0.85	DMSO	Lycopene	Standard_Development	Run091	Standard_Measurement	Plate_01	Clariostar_Study	MB	Biofoundry_,_London	Linear_Dilution_Pattern_V2	0.151	0.148	0.144	0.139	0.135	0.132	0.128	0.127	0.125	0.123	0.121	0.118	0.115	0.11	0.106	0.103	0.1	0.098	0.098	0.096	0.095	0.096	0.097	0.099	0.101	0.104	0.107	0.109	0.112	0.115	0.118	0.121	0.123	0.127	0.131	0.135
H07	Sample	Dilution_65%	0.65	DMSO	Lycopene	Standard_Development	Run091	Standard_Measurement	Plate_01	Clariostar_Study	MB	Biofoundry_,_London	Linear_Dilution_Pattern_V2	0.142	0.139	0.135	0.13	0.127	0.123	0.119	0.118	0.116	0.114	0.112	0.109	0.106	0.101	0.097	0.094	0.092	0.09	0.089	0.087	0.086	0.086	0.086	0.088	0.09	0.091	0.094	0.096	0.098	0.1	0.102	0.104	0.106	0.108	0.111	0.114
H08	Sample	Dilution_45%	0.45	DMSO	Lycopene	Standard_Development	Run091	Standard_Measurement	Plate_01	Clariostar_Study	MB	Biofoundry_,_London	Linear_Dilution_Pattern_V2	0.132	0.129	0.124	0.121	0.117	0.113	0.11	0.107	0.104	0.102	0.099	0.096	0.092	0.087	0.084	0.081	0.078	0.076	0.075	0.074	0.073	0.073	0.073	0.074	0.076	0.077	0.078	0.078	0.08	0.082	0.083	0.085	0.085	0.087	0.089	0.091
H09	Sample	Dilution_25%	0.25	DMSO	Lycopene	Standard_Development	Run091	Standard_Measurement	Plate_01	Clariostar_Study	MB	Biofoundry_,_London	Linear_Dilution_Pattern_V2	0.125	0.122	0.118	0.114	0.111	0.106	0.103	0.102	0.098	0.094	0.091	0.088	0.084	0.08	0.077	0.074	0.071	0.069	0.068	0.066	0.066	0.065	0.065	0.065	0.066	0.066	0.066	0.067	0.068	0.068	0.069	0.069	0.07	0.071	0.072	0.072
H10	Sample	Dilution_05%	0.0499999999999999	DMSO	Lycopene	Standard_Development	Run091	Standard_Measurement	Plate_01	Clariostar_Study	MB	Biofoundry_,_London	Linear_Dilution_Pattern_V2	0.112	0.109	0.105	0.101	0.097	0.093	0.089	0.088	0.085	0.082	0.078	0.074	0.071	0.067	0.064	0.062	0.059	0.058	0.056	0.055	0.053	0.053	0.052	0.052	0.052	0.052	0.052	0.052	0.051	0.051	0.051	0.051	0.051	0.051	0.051	0.05
H11	Blank	DMSO_Blank		DMSO		Standard_Development	Run091	Standard_Measurement	Plate_01	Clariostar_Study	MB	Biofoundry_,_London	Linear_Dilution_Pattern_V2	0.114	0.11	0.107	0.103	0.099	0.095	0.091	0.09	0.087	0.083	0.08	0.076	0.072	0.069	0.065	0.063	0.061	0.059	0.058	0.056	0.055	0.054	0.053	0.053	0.053	0.052	0.052	0.051	0.051	0.051	0.05	0.05	0.049	0.049	0.049	0.047
H12	Blank	DMSO_Blank		DMSO		Standard_Development	Run091	Standard_Measurement	Plate_01	Clariostar_Study	MB	Biofoundry_,_London	Linear_Dilution_Pattern_V2	0.111	0.107	0.103	0.1	0.095	0.091	0.088	0.086	0.083	0.079	0.075	0.071	0.068	0.063	0.06	0.058	0.056	0.053	0.053	0.051	0.05	0.049	0.049	0.049	0.049	0.048	0.047	0.047	0.046	0.046	0.046	0.046	0.045	0.045	0.044	0.044
A01	Sample	Dilution_100%	1.0	DMSO	Lycopene	Standard_Development	Run091	Standard_Measurement	Plate_01	Clariostar_Study	MB	Biofoundry_,_London	Linear_Dilution_Pattern_V2	0.162	0.159	0.157	0.153	0.149	0.146	0.143	0.14	0.137	0.134	0.131	0.127	0.123	0.119	0.115	0.111	0.108	0.107	0.106	0.105	0.105	0.106	0.106	0.108	0.11	0.114	0.117	0.121	0.125	0.128	0.131	0.134	0.138	0.141	0.146	0.152
A02	Sample	Dilution_80%	0.8	DMSO	Lycopene	Standard_Development	Run091	Standard_Measurement	Plate_01	Clariostar_Study	MB	Biofoundry_,_London	Linear_Dilution_Pattern_V2	0.159	0.157	0.154	0.15	0.145	0.142	0.138	0.135	0.132	0.129	0.125	0.122	0.116	0.112	0.108	0.104	0.102	0.1	0.098	0.098	0.097	0.098	0.098	0.1	0.101	0.104	0.106	0.109	0.111	0.114	0.116	0.118	0.121	0.124	0.128	0.132
A03	Sample	Dilution_60%	0.6	DMSO	Lycopene	Standard_Development	Run091	Standard_Measurement	Plate_01	Clariostar_Study	MB	Biofoundry_,_London	Linear_Dilution_Pattern_V2	0.142	0.138	0.135	0.131	0.128	0.125	0.122	0.118	0.115	0.113	0.11	0.106	0.101	0.097	0.093	0.09	0.088	0.086	0.085	0.084	0.083	0.083	0.084	0.085	0.086	0.088	0.089	0.091	0.093	0.095	0.097	0.098	0.101	0.102	0.105	0.109
A04	Sample	Dilution_40%	0.4	DMSO	Lycopene	Standard_Development	Run091	Standard_Measurement	Plate_01	Clariostar_Study	MB	Biofoundry_,_London	Linear_Dilution_Pattern_V2	0.132	0.129	0.127	0.123	0.119	0.115	0.111	0.109	0.105	0.102	0.099	0.095	0.091	0.086	0.083	0.08	0.078	0.076	0.074	0.073	0.073	0.072	0.072	0.072	0.073	0.075	0.075	0.076	0.077	0.078	0.079	0.08	0.081	0.082	0.083	0.085
A05	Sample	Dilution_20%	0.2	DMSO	Lycopene	Standard_Development	Run091	Standard_Measurement	Plate_01	Clariostar_Study	MB	Biofoundry_,_London	Linear_Dilution_Pattern_V2	0.122	0.119	0.118	0.113	0.11	0.107	0.103	0.099	0.096	0.092	0.087	0.084	0.08	0.077	0.073	0.07	0.067	0.066	0.064	0.063	0.062	0.062	0.062	0.062	0.061	0.062	0.062	0.062	0.062	0.063	0.063	0.063	0.064	0.064	0.065	0.066
A06	Sample	Dilution_100%	1.0	DMSO	Lycopene	Standard_Development	Run091	Standard_Measurement	Plate_01	Clariostar_Study	MB	Biofoundry_,_London	Linear_Dilution_Pattern_V2	0.161	0.159	0.156	0.153	0.148	0.144	0.14	0.137	0.136	0.134	0.132	0.129	0.124	0.12	0.115	0.112	0.109	0.107	0.105	0.104	0.105	0.105	0.106	0.108	0.111	0.114	0.117	0.12	0.124	0.127	0.13	0.134	0.137	0.14	0.145	0.15
A07	Sample	Dilution_80%	0.8	DMSO	Lycopene	Standard_Development	Run091	Standard_Measurement	Plate_01	Clariostar_Study	MB	Biofoundry_,_London	Linear_Dilution_Pattern_V2	0.148	0.145	0.143	0.139	0.136	0.132	0.128	0.125	0.123	0.121	0.118	0.115	0.111	0.107	0.103	0.1	0.098	0.096	0.094	0.093	0.094	0.093	0.094	0.095	0.097	0.1	0.103	0.106	0.108	0.111	0.113	0.116	0.119	0.122	0.125	0.13
A08	Sample	Dilution_60%	0.6	DMSO	Lycopene	Standard_Development	Run091	Standard_Measurement	Plate_01	Clariostar_Study	MB	Biofoundry_,_London	Linear_Dilution_Pattern_V2	0.143	0.14	0.137	0.132	0.128	0.125	0.121	0.118	0.115	0.113	0.11	0.107	0.102	0.099	0.095	0.091	0.089	0.087	0.085	0.083	0.083	0.084	0.083	0.085	0.086	0.088	0.09	0.092	0.093	0.095	0.097	0.099	0.101	0.103	0.106	0.109
A09	Sample	Dilution_40%	0.4	DMSO	Lycopene	Standard_Development	Run091	Standard_Measurement	Plate_01	Clariostar_Study	MB	Biofoundry_,_London	Linear_Dilution_Pattern_V2	0.131	0.127	0.125	0.121	0.117	0.113	0.11	0.107	0.104	0.101	0.098	0.094	0.09	0.087	0.083	0.079	0.076	0.075	0.074	0.072	0.072	0.071	0.071	0.072	0.073	0.074	0.074	0.075	0.077	0.078	0.079	0.08	0.081	0.082	0.083	0.086
A10	Sample	Dilution_20%	0.2	DMSO	Lycopene	Standard_Development	Run091	Standard_Measurement	Plate_01	Clariostar_Study	MB	Biofoundry_,_London	Linear_Dilution_Pattern_V2	0.121	0.118	0.116	0.112	0.107	0.104	0.101	0.098	0.094	0.091	0.086	0.083	0.079	0.076	0.072	0.069	0.067	0.066	0.064	0.062	0.062	0.062	0.061	0.062	0.062	0.062	0.062	0.063	0.062	0.063	0.063	0.064	0.064	0.064	0.065	0.066
A11	Blank	DMSO_Blank		DMSO		Standard_Development	Run091	Standard_Measurement	Plate_01	Clariostar_Study	MB	Biofoundry_,_London	Linear_Dilution_Pattern_V2	0.11	0.107	0.104	0.101	0.098	0.095	0.092	0.087	0.084	0.08	0.075	0.072	0.068	0.066	0.063	0.06	0.058	0.057	0.055	0.054	0.053	0.053	0.052	0.051	0.051	0.051	0.05	0.05	0.049	0.048	0.048	0.048	0.048	0.046	0.047	0.047
A12	Blank	DMSO_Blank		DMSO		Standard_Development	Run091	Standard_Measurement	Plate_01	Clariostar_Study	MB	Biofoundry_,_London	Linear_Dilution_Pattern_V2	0.11	0.107	0.104	0.1	0.096	0.093	0.089	0.087	0.084	0.08	0.076	0.072	0.068	0.064	0.061	0.059	0.058	0.056	0.054	0.053	0.052	0.052	0.05	0.05	0.05	0.049	0.049	0.048	0.047	0.047	0.047	0.047	0.047	0.046	0.046	0.046
B01	Sample	Dilution_100%	1.0	DMSO	Lycopene	Standard_Development	Run091	Standard_Measurement	Plate_01	Clariostar_Study	MB	Biofoundry_,_London	Linear_Dilution_Pattern_V2	0.162	0.159	0.156	0.151	0.147	0.145	0.141	0.138	0.136	0.134	0.131	0.128	0.123	0.119	0.114	0.11	0.108	0.107	0.105	0.105	0.104	0.105	0.106	0.108	0.11	0.114	0.118	0.121	0.124	0.128	0.13	0.134	0.138	0.141	0.146	0.152
B02	Sample	Dilution_80%	0.8	DMSO	Lycopene	Standard_Development	Run091	Standard_Measurement	Plate_01	Clariostar_Study	MB	Biofoundry_,_London	Linear_Dilution_Pattern_V2	0.15	0.148	0.145	0.142	0.138	0.135	0.132	0.128	0.126	0.123	0.12	0.117	0.113	0.108	0.104	0.101	0.099	0.097	0.095	0.095	0.095	0.095	0.095	0.097	0.098	0.101	0.104	0.106	0.109	0.112	0.115	0.117	0.119	0.122	0.126	0.131
B03	Sample	Dilution_60%	0.6	DMSO	Lycopene	Standard_Development	Run091	Standard_Measurement	Plate_01	Clariostar_Study	MB	Biofoundry_,_London	Linear_Dilution_Pattern_V2	0.147	0.144	0.141	0.138	0.134	0.131	0.127	0.124	0.12	0.118	0.113	0.11	0.105	0.102	0.098	0.094	0.092	0.09	0.088	0.088	0.087	0.087	0.087	0.088	0.089	0.09	0.093	0.095	0.097	0.098	0.1	0.101	0.104	0.105	0.108	0.112
B04	Sample	Dilution_40%	0.4	DMSO	Lycopene	Standard_Development	Run091	Standard_Measurement	Plate_01	Clariostar_Study	MB	Biofoundry_,_London	Linear_Dilution_Pattern_V2	0.134	0.131	0.129	0.125	0.121	0.118	0.114	0.111	0.108	0.104	0.1	0.097	0.092	0.089	0.085	0.082	0.079	0.077	0.076	0.075	0.075	0.074	0.074	0.075	0.075	0.076	0.077	0.079	0.079	0.08	0.082	0.083	0.084	0.085	0.087	0.089
B05	Sample	Dilution_20%	0.2	DMSO	Lycopene	Standard_Development	Run091	Standard_Measurement	Plate_01	Clariostar_Study	MB	Biofoundry_,_London	Linear_Dilution_Pattern_V2	0.122	0.12	0.117	0.113	0.109	0.105	0.102	0.099	0.096	0.092	0.087	0.084	0.081	0.077	0.074	0.07	0.069	0.067	0.065	0.064	0.063	0.063	0.062	0.063	0.061	0.062	0.063	0.063	0.063	0.064	0.064	0.065	0.065	0.065	0.066	0.067
B06	Sample	Dilution_100%	1.0	DMSO	Lycopene	Standard_Development	Run091	Standard_Measurement	Plate_01	Clariostar_Study	MB	Biofoundry_,_London	Linear_Dilution_Pattern_V2	0.161	0.159	0.156	0.152	0.147	0.143	0.14	0.137	0.136	0.134	0.131	0.13	0.125	0.12	0.117	0.113	0.11	0.108	0.106	0.106	0.106	0.106	0.107	0.109	0.111	0.115	0.119	0.122	0.125	0.129	0.132	0.136	0.138	0.142	0.147	0.152
B07	Sample	Dilution_80%	0.8	DMSO	Lycopene	Standard_Development	Run091	Standard_Measurement	Plate_01	Clariostar_Study	MB	Biofoundry_,_London	Linear_Dilution_Pattern_V2	0.151	0.148	0.146	0.142	0.138	0.134	0.131	0.128	0.127	0.123	0.12	0.117	0.113	0.11	0.106	0.102	0.1	0.097	0.096	0.095	0.095	0.095	0.096	0.097	0.099	0.102	0.105	0.107	0.111	0.113	0.115	0.118	0.12	0.123	0.126	0.132
B08	Sample	Dilution_60%	0.6	DMSO	Lycopene	Standard_Development	Run091	Standard_Measurement	Plate_01	Clariostar_Study	MB	Biofoundry_,_London	Linear_Dilution_Pattern_V2	0.141	0.138	0.135	0.131	0.127	0.124	0.121	0.117	0.115	0.112	0.108	0.106	0.102	0.098	0.094	0.09	0.087	0.086	0.085	0.084	0.084	0.084	0.084	0.085	0.086	0.088	0.09	0.092	0.094	0.096	0.098	0.099	0.101	0.102	0.105	0.109
B09	Sample	Dilution_40%	0.4	DMSO	Lycopene	Standard_Development	Run091	Standard_Measurement	Plate_01	Clariostar_Study	MB	Biofoundry_,_London	Linear_Dilution_Pattern_V2	0.132	0.129	0.127	0.123	0.119	0.116	0.111	0.109	0.106	0.102	0.099	0.096	0.091	0.088	0.084	0.081	0.079	0.077	0.075	0.074	0.074	0.073	0.073	0.074	0.074	0.076	0.076	0.077	0.078	0.08	0.08	0.082	0.083	0.084	0.085	0.087
B10	Sample	Dilution_20%	0.2	DMSO	Lycopene	Standard_Development	Run091	Standard_Measurement	Plate_01	Clariostar_Study	MB	Biofoundry_,_London	Linear_Dilution_Pattern_V2	0.123	0.121	0.119	0.116	0.112	0.109	0.106	0.101	0.097	0.093	0.089	0.086	0.082	0.079	0.076	0.073	0.07	0.069	0.067	0.066	0.066	0.065	0.064	0.064	0.064	0.064	0.064	0.065	0.065	0.065	0.065	0.065	0.066	0.066	0.067	0.068
B11	Blank	DMSO_Blank		DMSO		Standard_Development	Run091	Standard_Measurement	Plate_01	Clariostar_Study	MB	Biofoundry_,_London	Linear_Dilution_Pattern_V2	0.112	0.109	0.107	0.104	0.101	0.098	0.095	0.09	0.086	0.081	0.077	0.073	0.069	0.066	0.064	0.06	0.058	0.057	0.055	0.053	0.053	0.053	0.052	0.051	0.05	0.05	0.05	0.049	0.048	0.048	0.048	0.048	0.048	0.047	0.047	0.047
B12	Blank	DMSO_Blank		DMSO		Standard_Development	Run091	Standard_Measurement	Plate_01	Clariostar_Study	MB	Biofoundry_,_London	Linear_Dilution_Pattern_V2	0.11	0.107	0.103	0.1	0.095	0.092	0.088	0.085	0.083	0.08	0.075	0.071	0.068	0.065	0.062	0.059	0.057	0.056	0.054	0.052	0.052	0.051	0.05	0.05	0.049	0.049	0.049	0.048	0.047	0.047	0.047	0.046	0.046	0.045	0.044	0.044
C01	Sample	Dilution_95%	0.95	DMSO	Lycopene	Standard_Development	Run091	Standard_Measurement	Plate_01	Clariostar_Study	MB	Biofoundry_,_London	Linear_Dilution_Pattern_V2	0.16	0.157	0.154	0.15	0.145	0.142	0.138	0.136	0.135	0.133	0.13	0.127	0.121	0.117	0.112	0.11	0.107	0.106	0.104	0.103	0.103	0.103	0.103	0.106	0.108	0.112	0.115	0.118	0.121	0.124	0.126	0.13	0.133	0.136	0.14	0.145
C02	Sample	Dilution_75%	0.75	DMSO	Lycopene	Standard_Development	Run091	Standard_Measurement	Plate_01	Clariostar_Study	MB	Biofoundry_,_London	Linear_Dilution_Pattern_V2	0.153	0.15	0.146	0.142	0.138	0.135	0.131	0.129	0.126	0.123	0.119	0.116	0.111	0.107	0.103	0.099	0.097	0.096	0.093	0.093	0.092	0.092	0.092	0.094	0.095	0.098	0.1	0.103	0.105	0.107	0.11	0.112	0.114	0.116	0.12	0.124
C03	Sample	Dilution_55%	0.55	DMSO	Lycopene	Standard_Development	Run091	Standard_Measurement	Plate_01	Clariostar_Study	MB	Biofoundry_,_London	Linear_Dilution_Pattern_V2	0.143	0.14	0.137	0.133	0.13	0.126	0.121	0.119	0.116	0.113	0.109	0.106	0.101	0.097	0.093	0.09	0.088	0.086	0.084	0.083	0.083	0.082	0.082	0.084	0.085	0.086	0.087	0.089	0.091	0.092	0.094	0.095	0.097	0.098	0.101	0.104
C04	Sample	Dilution_35%	0.35	DMSO	Lycopene	Standard_Development	Run091	Standard_Measurement	Plate_01	Clariostar_Study	MB	Biofoundry_,_London	Linear_Dilution_Pattern_V2	0.133	0.13	0.128	0.124	0.12	0.116	0.113	0.109	0.106	0.102	0.098	0.095	0.09	0.087	0.083	0.079	0.077	0.076	0.074	0.073	0.072	0.072	0.071	0.072	0.072	0.073	0.074	0.075	0.076	0.076	0.077	0.078	0.078	0.079	0.081	0.083
C05	Sample	Dilution_15%	0.15	DMSO	Lycopene	Standard_Development	Run091	Standard_Measurement	Plate_01	Clariostar_Study	MB	Biofoundry_,_London	Linear_Dilution_Pattern_V2	0.122	0.12	0.118	0.115	0.111	0.108	0.105	0.101	0.096	0.092	0.087	0.084	0.08	0.078	0.074	0.07	0.068	0.066	0.064	0.063	0.063	0.063	0.061	0.062	0.06	0.061	0.061	0.061	0.061	0.061	0.061	0.061	0.061	0.062	0.063	0.063
C06	Sample	Dilution_95%	0.95	DMSO	Lycopene	Standard_Development	Run091	Standard_Measurement	Plate_01	Clariostar_Study	MB	Biofoundry_,_London	Linear_Dilution_Pattern_V2	0.158	0.156	0.153	0.149	0.145	0.142	0.138	0.136	0.134	0.131	0.129	0.126	0.122	0.117	0.113	0.11	0.107	0.105	0.103	0.102	0.102	0.102	0.103	0.105	0.107	0.111	0.114	0.118	0.121	0.124	0.127	0.13	0.133	0.135	0.14	0.146
C07	Sample	Dilution_75%	0.75	DMSO	Lycopene	Standard_Development	Run091	Standard_Measurement	Plate_01	Clariostar_Study	MB	Biofoundry_,_London	Linear_Dilution_Pattern_V2	0.155	0.152	0.149	0.145	0.141	0.138	0.134	0.131	0.128	0.126	0.122	0.119	0.115	0.111	0.107	0.103	0.101	0.099	0.097	0.097	0.096	0.096	0.096	0.098	0.1	0.102	0.104	0.106	0.109	0.111	0.114	0.116	0.118	0.12	0.124	0.128
C08	Sample	Dilution_55%	0.55	DMSO	Lycopene	Standard_Development	Run091	Standard_Measurement	Plate_01	Clariostar_Study	MB	Biofoundry_,_London	Linear_Dilution_Pattern_V2	0.144	0.141	0.138	0.135	0.131	0.127	0.123	0.119	0.117	0.114	0.111	0.107	0.102	0.099	0.095	0.092	0.088	0.087	0.085	0.084	0.084	0.084	0.084	0.085	0.085	0.087	0.088	0.091	0.092	0.094	0.095	0.097	0.098	0.1	0.103	0.106
C09	Sample	Dilution_35%	0.35	DMSO	Lycopene	Standard_Development	Run091	Standard_Measurement	Plate_01	Clariostar_Study	MB	Biofoundry_,_London	Linear_Dilution_Pattern_V2	0.138	0.135	0.132	0.128	0.124	0.119	0.115	0.113	0.11	0.106	0.102	0.099	0.094	0.091	0.087	0.084	0.081	0.079	0.077	0.076	0.076	0.075	0.074	0.075	0.075	0.076	0.077	0.078	0.078	0.079	0.08	0.081	0.081	0.082	0.084	0.085
C10	Sample	Dilution_15%	0.15	DMSO	Lycopene	Standard_Development	Run091	Standard_Measurement	Plate_01	Clariostar_Study	MB	Biofoundry_,_London	Linear_Dilution_Pattern_V2	0.126	0.123	0.12	0.116	0.112	0.109	0.105	0.101	0.098	0.094	0.09	0.086	0.082	0.078	0.075	0.072	0.07	0.068	0.066	0.064	0.064	0.063	0.062	0.062	0.062	0.062	0.062	0.061	0.062	0.062	0.062	0.062	0.063	0.062	0.062	0.063
C11	Blank	DMSO_Blank		DMSO		Standard_Development	Run091	Standard_Measurement	Plate_01	Clariostar_Study	MB	Biofoundry_,_London	Linear_Dilution_Pattern_V2	0.118	0.114	0.111	0.106	0.103	0.1	0.095	0.091	0.088	0.084	0.079	0.076	0.072	0.068	0.065	0.062	0.06	0.059	0.056	0.055	0.055	0.054	0.053	0.053	0.052	0.052	0.051	0.05	0.05	0.049	0.049	0.049	0.049	0.048	0.047	0.047
C12	Blank	DMSO_Blank		DMSO		Standard_Development	Run091	Standard_Measurement	Plate_01	Clariostar_Study	MB	Biofoundry_,_London	Linear_Dilution_Pattern_V2	0.114	0.111	0.108	0.104	0.1	0.097	0.093	0.09	0.086	0.082	0.078	0.074	0.07	0.067	0.064	0.061	0.059	0.057	0.056	0.054	0.054	0.053	0.052	0.052	0.051	0.051	0.051	0.05	0.049	0.049	0.048	0.048	0.048	0.047	0.047	0.047
D01	Sample	Dilution_95%	0.95	DMSO	Lycopene	Standard_Development	Run091	Standard_Measurement	Plate_01	Clariostar_Study	MB	Biofoundry_,_London	Linear_Dilution_Pattern_V2	0.164	0.163	0.159	0.155	0.152	0.147	0.145	0.141	0.14	0.138	0.134	0.131	0.127	0.122	0.118	0.115	0.112	0.11	0.109	0.108	0.108	0.108	0.109	0.111	0.113	0.116	0.119	0.123	0.126	0.129	0.132	0.135	0.138	0.141	0.146	0.151
D02	Sample	Dilution_75%	0.75	DMSO	Lycopene	Standard_Development	Run091	Standard_Measurement	Plate_01	Clariostar_Study	MB	Biofoundry_,_London	Linear_Dilution_Pattern_V2	0.152	0.15	0.147	0.142	0.138	0.135	0.131	0.129	0.127	0.123	0.119	0.116	0.112	0.108	0.103	0.1	0.097	0.096	0.094	0.093	0.093	0.092	0.093	0.095	0.096	0.099	0.101	0.104	0.106	0.109	0.111	0.113	0.115	0.117	0.121	0.125
D03	Sample	Dilution_55%	0.55	DMSO	Lycopene	Standard_Development	Run091	Standard_Measurement	Plate_01	Clariostar_Study	MB	Biofoundry_,_London	Linear_Dilution_Pattern_V2	0.192	0.189	0.187	0.182	0.179	0.176	0.172	0.169	0.167	0.164	0.16	0.157	0.152	0.149	0.145	0.141	0.138	0.136	0.135	0.134	0.134	0.132	0.133	0.134	0.135	0.135	0.137	0.138	0.139	0.14	0.141	0.142	0.143	0.144	0.146	0.148
D04	Sample	Dilution_35%	0.35	DMSO	Lycopene	Standard_Development	Run091	Standard_Measurement	Plate_01	Clariostar_Study	MB	Biofoundry_,_London	Linear_Dilution_Pattern_V2	0.134	0.131	0.128	0.123	0.118	0.115	0.111	0.108	0.106	0.104	0.099	0.096	0.09	0.087	0.083	0.08	0.078	0.076	0.074	0.073	0.072	0.072	0.071	0.072	0.073	0.073	0.075	0.076	0.076	0.077	0.077	0.079	0.08	0.08	0.081	0.083
D05	Sample	Dilution_15%	0.15	DMSO	Lycopene	Standard_Development	Run091	Standard_Measurement	Plate_01	Clariostar_Study	MB	Biofoundry_,_London	Linear_Dilution_Pattern_V2	0.121	0.118	0.115	0.111	0.107	0.104	0.099	0.096	0.093	0.09	0.086	0.083	0.078	0.075	0.071	0.068	0.066	0.065	0.062	0.061	0.061	0.06	0.059	0.06	0.059	0.059	0.059	0.059	0.059	0.059	0.06	0.06	0.06	0.06	0.06	0.061
D06	Sample	Dilution_95%	0.95	DMSO	Lycopene	Standard_Development	Run091	Standard_Measurement	Plate_01	Clariostar_Study	MB	Biofoundry_,_London	Linear_Dilution_Pattern_V2	0.159	0.156	0.153	0.15	0.144	0.141	0.137	0.135	0.133	0.132	0.128	0.126	0.123	0.117	0.113	0.11	0.107	0.106	0.104	0.103	0.103	0.103	0.104	0.106	0.108	0.112	0.115	0.119	0.122	0.125	0.128	0.131	0.134	0.137	0.141	0.147
D07	Sample	Dilution_75%	0.75	DMSO	Lycopene	Standard_Development	Run091	Standard_Measurement	Plate_01	Clariostar_Study	MB	Biofoundry_,_London	Linear_Dilution_Pattern_V2	0.152	0.15	0.147	0.142	0.138	0.135	0.131	0.128	0.126	0.123	0.12	0.117	0.114	0.11	0.105	0.102	0.099	0.097	0.095	0.094	0.094	0.094	0.095	0.097	0.098	0.1	0.103	0.105	0.108	0.11	0.112	0.114	0.117	0.12	0.123	0.127
D08	Sample	Dilution_55%	0.55	DMSO	Lycopene	Standard_Development	Run091	Standard_Measurement	Plate_01	Clariostar_Study	MB	Biofoundry_,_London	Linear_Dilution_Pattern_V2	0.144	0.142	0.139	0.135	0.131	0.128	0.124	0.12	0.118	0.114	0.111	0.108	0.105	0.101	0.097	0.093	0.09	0.089	0.087	0.086	0.086	0.086	0.085	0.086	0.087	0.089	0.09	0.092	0.095	0.096	0.098	0.099	0.101	0.102	0.104	0.108
D09	Sample	Dilution_35%	0.35	DMSO	Lycopene	Standard_Development	Run091	Standard_Measurement	Plate_01	Clariostar_Study	MB	Biofoundry_,_London	Linear_Dilution_Pattern_V2	0.138	0.134	0.132	0.128	0.125	0.121	0.117	0.113	0.11	0.107	0.102	0.1	0.096	0.092	0.088	0.085	0.082	0.08	0.079	0.078	0.077	0.077	0.076	0.077	0.077	0.078	0.079	0.079	0.08	0.081	0.082	0.083	0.084	0.085	0.086	0.088
D10	Sample	Dilution_15%	0.15	DMSO	Lycopene	Standard_Development	Run091	Standard_Measurement	Plate_01	Clariostar_Study	MB	Biofoundry_,_London	Linear_Dilution_Pattern_V2	0.123	0.12	0.117	0.113	0.109	0.106	0.102	0.099	0.096	0.092	0.088	0.085	0.08	0.077	0.073	0.07	0.069	0.067	0.065	0.064	0.063	0.062	0.062	0.062	0.061	0.061	0.061	0.061	0.061	0.062	0.062	0.062	0.062	0.062	0.062	0.062
D11	Blank	DMSO_Blank		DMSO		Standard_Development	Run091	Standard_Measurement	Plate_01	Clariostar_Study	MB	Biofoundry_,_London	Linear_Dilution_Pattern_V2	0.116	0.113	0.111	0.107	0.103	0.099	0.095	0.092	0.089	0.085	0.081	0.078	0.073	0.07	0.067	0.064	0.062	0.06	0.058	0.057	0.057	0.056	0.055	0.054	0.053	0.053	0.053	0.052	0.052	0.051	0.051	0.05	0.05	0.049	0.049	0.048
D12	Blank	DMSO_Blank		DMSO		Standard_Development	Run091	Standard_Measurement	Plate_01	Clariostar_Study	MB	Biofoundry_,_London	Linear_Dilution_Pattern_V2	0.112	0.109	0.106	0.102	0.099	0.096	0.092	0.088	0.084	0.08	0.076	0.072	0.069	0.065	0.062	0.059	0.058	0.056	0.054	0.052	0.052	0.051	0.05	0.05	0.049	0.049	0.049	0.048	0.047	0.047	0.047	0.046	0.046	0.045	0.045	0.045
E01	Sample	Dilution_90%	0.9	DMSO	Lycopene	Standard_Development	Run091	Standard_Measurement	Plate_01	Clariostar_Study	MB	Biofoundry_,_London	Linear_Dilution_Pattern_V2	0.162	0.159	0.156	0.152	0.148	0.144	0.14	0.138	0.136	0.133	0.13	0.127	0.122	0.117	0.113	0.11	0.107	0.106	0.104	0.103	0.103	0.103	0.103	0.106	0.108	0.111	0.115	0.118	0.12	0.123	0.126	0.129	0.132	0.134	0.139	0.144
E02	Sample	Dilution_70%	0.7	DMSO	Lycopene	Standard_Development	Run091	Standard_Measurement	Plate_01	Clariostar_Study	MB	Biofoundry_,_London	Linear_Dilution_Pattern_V2	0.153	0.15	0.147	0.143	0.139	0.136	0.132	0.129	0.127	0.124	0.12	0.117	0.112	0.108	0.104	0.1	0.098	0.097	0.095	0.094	0.094	0.093	0.093	0.095	0.097	0.099	0.101	0.104	0.106	0.108	0.11	0.112	0.114	0.116	0.119	0.123
E03	Sample	Dilution_50%	0.5	DMSO	Lycopene	Standard_Development	Run091	Standard_Measurement	Plate_01	Clariostar_Study	MB	Biofoundry_,_London	Linear_Dilution_Pattern_V2	0.148	0.145	0.142	0.139	0.135	0.131	0.127	0.124	0.121	0.118	0.115	0.112	0.107	0.103	0.099	0.096	0.093	0.092	0.09	0.088	0.088	0.088	0.087	0.088	0.089	0.091	0.091	0.093	0.094	0.096	0.097	0.099	0.099	0.1	0.103	0.106
E04	Sample	Dilution_30%	0.3	DMSO	Lycopene	Standard_Development	Run091	Standard_Measurement	Plate_01	Clariostar_Study	MB	Biofoundry_,_London	Linear_Dilution_Pattern_V2	0.128	0.125	0.122	0.118	0.115	0.111	0.107	0.104	0.101	0.098	0.094	0.091	0.087	0.083	0.079	0.077	0.074	0.072	0.071	0.07	0.069	0.068	0.068	0.069	0.068	0.069	0.07	0.07	0.071	0.072	0.072	0.073	0.075	0.075	0.076	0.077
E05	Sample	Dilution_10%	0.1	DMSO	Lycopene	Standard_Development	Run091	Standard_Measurement	Plate_01	Clariostar_Study	MB	Biofoundry_,_London	Linear_Dilution_Pattern_V2	0.118	0.115	0.112	0.108	0.104	0.101	0.097	0.093	0.091	0.087	0.083	0.08	0.076	0.072	0.069	0.066	0.064	0.062	0.06	0.059	0.059	0.057	0.057	0.057	0.056	0.056	0.056	0.056	0.056	0.056	0.056	0.056	0.056	0.056	0.056	0.056
E06	Sample	Dilution_90%	0.9	DMSO	Lycopene	Standard_Development	Run091	Standard_Measurement	Plate_01	Clariostar_Study	MB	Biofoundry_,_London	Linear_Dilution_Pattern_V2	0.159	0.156	0.153	0.148	0.144	0.14	0.137	0.135	0.132	0.131	0.128	0.125	0.121	0.117	0.113	0.108	0.106	0.104	0.103	0.102	0.102	0.102	0.102	0.104	0.107	0.11	0.113	0.116	0.119	0.122	0.124	0.127	0.13	0.133	0.138	0.142
E07	Sample	Dilution_70%	0.7	DMSO	Lycopene	Standard_Development	Run091	Standard_Measurement	Plate_01	Clariostar_Study	MB	Biofoundry_,_London	Linear_Dilution_Pattern_V2	0.148	0.145	0.143	0.139	0.134	0.131	0.127	0.124	0.122	0.12	0.116	0.114	0.11	0.106	0.102	0.098	0.095	0.093	0.092	0.091	0.091	0.091	0.091	0.093	0.094	0.096	0.098	0.1	0.103	0.105	0.107	0.109	0.112	0.113	0.117	0.121
E08	Sample	Dilution_50%	0.5	DMSO	Lycopene	Standard_Development	Run091	Standard_Measurement	Plate_01	Clariostar_Study	MB	Biofoundry_,_London	Linear_Dilution_Pattern_V2	0.14	0.138	0.135	0.13	0.126	0.123	0.119	0.116	0.113	0.111	0.108	0.105	0.1	0.097	0.093	0.089	0.087	0.086	0.083	0.082	0.082	0.081	0.081	0.083	0.083	0.085	0.087	0.088	0.09	0.091	0.092	0.094	0.095	0.097	0.099	0.102
E09	Sample	Dilution_30%	0.3	DMSO	Lycopene	Standard_Development	Run091	Standard_Measurement	Plate_01	Clariostar_Study	MB	Biofoundry_,_London	Linear_Dilution_Pattern_V2	0.13	0.126	0.124	0.12	0.116	0.112	0.109	0.105	0.102	0.098	0.095	0.092	0.087	0.084	0.081	0.078	0.075	0.073	0.072	0.07	0.07	0.07	0.07	0.07	0.07	0.071	0.071	0.072	0.072	0.073	0.074	0.074	0.075	0.076	0.077	0.078
E10	Sample	Dilution_10%	0.1	DMSO	Lycopene	Standard_Development	Run091	Standard_Measurement	Plate_01	Clariostar_Study	MB	Biofoundry_,_London	Linear_Dilution_Pattern_V2	0.118	0.115	0.112	0.108	0.105	0.101	0.097	0.094	0.09	0.087	0.083	0.08	0.075	0.072	0.068	0.066	0.063	0.061	0.06	0.059	0.058	0.057	0.056	0.056	0.056	0.056	0.056	0.055	0.056	0.056	0.055	0.055	0.056	0.055	0.055	0.055
E11	Blank	DMSO_Blank		DMSO		Standard_Development	Run091	Standard_Measurement	Plate_01	Clariostar_Study	MB	Biofoundry_,_London	Linear_Dilution_Pattern_V2	0.112	0.108	0.106	0.103	0.098	0.095	0.091	0.088	0.085	0.081	0.076	0.073	0.069	0.066	0.063	0.06	0.058	0.056	0.055	0.053	0.053	0.052	0.051	0.051	0.05	0.05	0.049	0.049	0.048	0.048	0.048	0.047	0.047	0.046	0.046	0.045
E12	Blank	DMSO_Blank		DMSO		Standard_Development	Run091	Standard_Measurement	Plate_01	Clariostar_Study	MB	Biofoundry_,_London	Linear_Dilution_Pattern_V2	0.112	0.109	0.106	0.103	0.099	0.095	0.092	0.088	0.085	0.081	0.076	0.073	0.069	0.066	0.063	0.06	0.058	0.056	0.055	0.054	0.053	0.051	0.051	0.051	0.05	0.05	0.05	0.049	0.048	0.048	0.048	0.048	0.047	0.046	0.046	0.045
F01	Sample	Dilution_90%	0.9	DMSO	Lycopene	Standard_Development	Run091	Standard_Measurement	Plate_01	Clariostar_Study	MB	Biofoundry_,_London	Linear_Dilution_Pattern_V2	0.163	0.161	0.158	0.154	0.15	0.146	0.142	0.14	0.139	0.137	0.133	0.13	0.125	0.12	0.116	0.113	0.11	0.108	0.106	0.106	0.106	0.106	0.106	0.109	0.111	0.114	0.118	0.12	0.123	0.126	0.129	0.132	0.135	0.138	0.142	0.147
F02	Sample	Dilution_70%	0.7	DMSO	Lycopene	Standard_Development	Run091	Standard_Measurement	Plate_01	Clariostar_Study	MB	Biofoundry_,_London	Linear_Dilution_Pattern_V2	0.17	0.167	0.165	0.16	0.156	0.152	0.148	0.145	0.143	0.141	0.136	0.134	0.129	0.124	0.12	0.117	0.115	0.112	0.111	0.109	0.109	0.108	0.109	0.11	0.112	0.114	0.116	0.118	0.12	0.122	0.124	0.126	0.128	0.13	0.133	0.137
F03	Sample	Dilution_50%	0.5	DMSO	Lycopene	Standard_Development	Run091	Standard_Measurement	Plate_01	Clariostar_Study	MB	Biofoundry_,_London	Linear_Dilution_Pattern_V2	0.163	0.161	0.158	0.154	0.15	0.147	0.143	0.14	0.137	0.134	0.13	0.127	0.123	0.118	0.115	0.111	0.109	0.106	0.105	0.104	0.103	0.103	0.103	0.103	0.104	0.105	0.106	0.108	0.108	0.109	0.11	0.111	0.113	0.113	0.115	0.117
F04	Sample	Dilution_30%	0.3	DMSO	Lycopene	Standard_Development	Run091	Standard_Measurement	Plate_01	Clariostar_Study	MB	Biofoundry_,_London	Linear_Dilution_Pattern_V2	0.132	0.129	0.126	0.122	0.118	0.114	0.11	0.107	0.104	0.1	0.097	0.093	0.089	0.085	0.081	0.078	0.076	0.074	0.072	0.071	0.071	0.07	0.069	0.07	0.07	0.071	0.071	0.072	0.073	0.073	0.074	0.075	0.076	0.075	0.077	0.078
F05	Sample	Dilution_10%	0.1	DMSO	Lycopene	Standard_Development	Run091	Standard_Measurement	Plate_01	Clariostar_Study	MB	Biofoundry_,_London	Linear_Dilution_Pattern_V2	0.119	0.116	0.114	0.109	0.105	0.102	0.099	0.095	0.091	0.088	0.084	0.08	0.075	0.073	0.069	0.067	0.064	0.063	0.061	0.059	0.059	0.058	0.057	0.057	0.056	0.057	0.056	0.056	0.056	0.057	0.056	0.057	0.056	0.056	0.056	0.057
F06	Sample	Dilution_90%	0.9	DMSO	Lycopene	Standard_Development	Run091	Standard_Measurement	Plate_01	Clariostar_Study	MB	Biofoundry_,_London	Linear_Dilution_Pattern_V2	0.16	0.157	0.154	0.149	0.145	0.142	0.138	0.135	0.134	0.133	0.13	0.128	0.122	0.118	0.114	0.11	0.107	0.106	0.104	0.103	0.103	0.103	0.103	0.106	0.108	0.111	0.115	0.118	0.121	0.123	0.126	0.128	0.132	0.135	0.139	0.144
F07	Sample	Dilution_70%	0.7	DMSO	Lycopene	Standard_Development	Run091	Standard_Measurement	Plate_01	Clariostar_Study	MB	Biofoundry_,_London	Linear_Dilution_Pattern_V2	0.149	0.146	0.144	0.14	0.135	0.132	0.127	0.124	0.121	0.12	0.116	0.113	0.109	0.106	0.102	0.098	0.095	0.094	0.092	0.091	0.09	0.09	0.09	0.092	0.093	0.096	0.099	0.101	0.103	0.105	0.107	0.11	0.112	0.113	0.117	0.121
F08	Sample	Dilution_50%	0.5	DMSO	Lycopene	Standard_Development	Run091	Standard_Measurement	Plate_01	Clariostar_Study	MB	Biofoundry_,_London	Linear_Dilution_Pattern_V2	0.141	0.138	0.135	0.131	0.127	0.124	0.12	0.117	0.114	0.111	0.108	0.105	0.101	0.098	0.093	0.091	0.088	0.086	0.084	0.083	0.083	0.082	0.082	0.083	0.084	0.085	0.087	0.088	0.09	0.092	0.093	0.095	0.096	0.097	0.099	0.102
F09	Sample	Dilution_30%	0.3	DMSO	Lycopene	Standard_Development	Run091	Standard_Measurement	Plate_01	Clariostar_Study	MB	Biofoundry_,_London	Linear_Dilution_Pattern_V2	0.132	0.129	0.126	0.121	0.117	0.113	0.109	0.106	0.104	0.101	0.097	0.094	0.09	0.086	0.082	0.078	0.076	0.075	0.073	0.071	0.07	0.07	0.07	0.071	0.071	0.072	0.072	0.073	0.073	0.074	0.075	0.075	0.076	0.076	0.078	0.079
F10	Sample	Dilution_10%	0.1	DMSO	Lycopene	Standard_Development	Run091	Standard_Measurement	Plate_01	Clariostar_Study	MB	Biofoundry_,_London	Linear_Dilution_Pattern_V2	0.119	0.116	0.113	0.109	0.105	0.101	0.098	0.095	0.091	0.087	0.083	0.08	0.075	0.072	0.069	0.066	0.064	0.062	0.059	0.059	0.058	0.057	0.057	0.056	0.056	0.056	0.056	0.056	0.056	0.056	0.055	0.056	0.056	0.055	0.056	0.056
F11	Blank	DMSO		DMSO		Standard_Development	Run091	Standard_Measurement	Plate_01	Clariostar_Study	MB	Biofoundry_,_London	Linear_Dilution_Pattern_V2	0.115	0.112	0.11	0.106	0.102	0.099	0.095	0.091	0.087	0.083	0.078	0.075	0.071	0.068	0.065	0.061	0.059	0.058	0.056	0.054	0.054	0.053	0.052	0.051	0.05	0.05	0.049	0.049	0.049	0.048	0.048	0.048	0.047	0.046	0.046	0.045
F12	Blank	DMSO		DMSO		Standard_Development	Run091	Standard_Measurement	Plate_01	Clariostar_Study	MB	Biofoundry_,_London	Linear_Dilution_Pattern_V2	0.117	0.113	0.11	0.106	0.101	0.098	0.094	0.09	0.087	0.083	0.079	0.075	0.071	0.067	0.064	0.061	0.059	0.057	0.055	0.054	0.053	0.052	0.051	0.051	0.05	0.05	0.049	0.048	0.048	0.048	0.048	0.048	0.047	0.046	0.046	0.045
G01	Sample	Dilution_85%	0.85	DMSO	Lycopene	Standard_Development	Run091	Standard_Measurement	Plate_01	Clariostar_Study	MB	Biofoundry_,_London	Linear_Dilution_Pattern_V2	0.161	0.158	0.157	0.154	0.15	0.147	0.144	0.139	0.137	0.132	0.128	0.126	0.121	0.118	0.114	0.11	0.107	0.106	0.104	0.103	0.104	0.104	0.105	0.106	0.107	0.11	0.113	0.116	0.118	0.121	0.124	0.126	0.129	0.132	0.136	0.141
G02	Sample	Dilution_65%	0.65	DMSO	Lycopene	Standard_Development	Run091	Standard_Measurement	Plate_01	Clariostar_Study	MB	Biofoundry_,_London	Linear_Dilution_Pattern_V2	0.151	0.149	0.146	0.142	0.138	0.135	0.131	0.128	0.126	0.123	0.12	0.117	0.112	0.108	0.104	0.101	0.098	0.097	0.095	0.094	0.094	0.093	0.094	0.096	0.096	0.098	0.101	0.103	0.104	0.107	0.109	0.11	0.112	0.114	0.117	0.12
G03	Sample	Dilution_45%	0.45	DMSO	Lycopene	Standard_Development	Run091	Standard_Measurement	Plate_01	Clariostar_Study	MB	Biofoundry_,_London	Linear_Dilution_Pattern_V2	0.137	0.133	0.13	0.127	0.123	0.119	0.115	0.112	0.11	0.106	0.103	0.1	0.095	0.092	0.088	0.085	0.082	0.081	0.079	0.078	0.077	0.077	0.077	0.078	0.078	0.08	0.081	0.082	0.084	0.085	0.086	0.087	0.089	0.09	0.092	0.094
G04	Sample	Dilution_25%	0.25	DMSO	Lycopene	Standard_Development	Run091	Standard_Measurement	Plate_01	Clariostar_Study	MB	Biofoundry_,_London	Linear_Dilution_Pattern_V2	0.127	0.124	0.121	0.116	0.111	0.107	0.104	0.101	0.099	0.096	0.092	0.089	0.085	0.081	0.077	0.074	0.072	0.07	0.068	0.067	0.067	0.066	0.065	0.066	0.066	0.067	0.067	0.067	0.067	0.068	0.068	0.07	0.07	0.07	0.071	0.072
G05	Sample	Dilution_05%	0.0499999999999999	DMSO	Lycopene	Standard_Development	Run091	Standard_Measurement	Plate_01	Clariostar_Study	MB	Biofoundry_,_London	Linear_Dilution_Pattern_V2	0.113	0.109	0.106	0.103	0.1	0.096	0.093	0.089	0.086	0.082	0.078	0.074	0.071	0.067	0.064	0.061	0.059	0.058	0.056	0.054	0.054	0.053	0.052	0.052	0.051	0.052	0.051	0.051	0.051	0.05	0.05	0.051	0.05	0.05	0.05	0.05
G06	Sample	Dilution_85%	0.85	DMSO	Lycopene	Standard_Development	Run091	Standard_Measurement	Plate_01	Clariostar_Study	MB	Biofoundry_,_London	Linear_Dilution_Pattern_V2	0.153	0.151	0.147	0.143	0.139	0.135	0.132	0.129	0.128	0.125	0.122	0.12	0.115	0.111	0.107	0.104	0.102	0.1	0.099	0.097	0.097	0.097	0.097	0.099	0.101	0.104	0.107	0.11	0.112	0.116	0.118	0.12	0.123	0.126	0.13	0.135
G07	Sample	Dilution_65%	0.65	DMSO	Lycopene	Standard_Development	Run091	Standard_Measurement	Plate_01	Clariostar_Study	MB	Biofoundry_,_London	Linear_Dilution_Pattern_V2	0.144	0.141	0.139	0.135	0.13	0.127	0.123	0.12	0.118	0.116	0.113	0.111	0.107	0.103	0.099	0.096	0.093	0.091	0.089	0.089	0.088	0.088	0.088	0.089	0.091	0.093	0.095	0.097	0.1	0.101	0.103	0.105	0.107	0.109	0.112	0.115
G08	Sample	Dilution_45%	0.45	DMSO	Lycopene	Standard_Development	Run091	Standard_Measurement	Plate_01	Clariostar_Study	MB	Biofoundry_,_London	Linear_Dilution_Pattern_V2	0.136	0.132	0.129	0.126	0.122	0.118	0.114	0.112	0.109	0.106	0.103	0.101	0.098	0.094	0.09	0.087	0.084	0.082	0.081	0.079	0.079	0.079	0.078	0.079	0.08	0.081	0.082	0.084	0.085	0.087	0.088	0.089	0.09	0.092	0.094	0.096
G09	Sample	Dilution_25%	0.25	DMSO	Lycopene	Standard_Development	Run091	Standard_Measurement	Plate_01	Clariostar_Study	MB	Biofoundry_,_London	Linear_Dilution_Pattern_V2	0.127	0.124	0.121	0.117	0.114	0.111	0.107	0.103	0.101	0.096	0.093	0.09	0.086	0.082	0.079	0.076	0.074	0.072	0.07	0.069	0.069	0.068	0.067	0.068	0.068	0.068	0.069	0.069	0.069	0.07	0.071	0.071	0.072	0.072	0.073	0.074
G10	Sample	Dilution_05%	0.0499999999999999	DMSO	Lycopene	Standard_Development	Run091	Standard_Measurement	Plate_01	Clariostar_Study	MB	Biofoundry_,_London	Linear_Dilution_Pattern_V2	0.115	0.112	0.109	0.105	0.1	0.097	0.093	0.09	0.087	0.083	0.079	0.076	0.072	0.068	0.065	0.063	0.061	0.059	0.057	0.056	0.056	0.054	0.053	0.054	0.053	0.053	0.052	0.052	0.052	0.052	0.052	0.052	0.051	0.05	0.05	0.051
G11	Blank	DMSO_Blank		DMSO		Standard_Development	Run091	Standard_Measurement	Plate_01	Clariostar_Study	MB	Biofoundry_,_London	Linear_Dilution_Pattern_V2	0.111	0.108	0.105	0.101	0.097	0.093	0.09	0.087	0.084	0.08	0.075	0.072	0.068	0.066	0.062	0.06	0.057	0.056	0.054	0.052	0.051	0.051	0.05	0.05	0.049	0.049	0.049	0.048	0.048	0.048	0.047	0.047	0.046	0.045	0.045	0.045
G12	Blank	DMSO_Blank		DMSO		Standard_Development	Run091	Standard_Measurement	Plate_01	Clariostar_Study	MB	Biofoundry_,_London	Linear_Dilution_Pattern_V2	0.111	0.108	0.105	0.102	0.097	0.094	0.09	0.086	0.084	0.08	0.075	0.072	0.068	0.065	0.063	0.059	0.057	0.056	0.054	0.053	0.052	0.051	0.051	0.051	0.05	0.049	0.049	0.048	0.048	0.047	0.047	0.047	0.046	0.046	0.045	0.044
H01	Sample	Dilution_85%	0.85	DMSO	Lycopene	Standard_Development	Run091	Standard_Measurement	Plate_01	Clariostar_Study	MB	Biofoundry_,_London	Linear_Dilution_Pattern_V2	0.166	0.164	0.161	0.157	0.152	0.15	0.145	0.142	0.14	0.137	0.133	0.128	0.123	0.118	0.114	0.111	0.108	0.106	0.104	0.104	0.104	0.103	0.104	0.106	0.108	0.111	0.113	0.116	0.119	0.122	0.124	0.127	0.129	0.132	0.136	0.141
H02	Sample	Dilution_65%	0.65	DMSO	Lycopene	Standard_Development	Run091	Standard_Measurement	Plate_01	Clariostar_Study	MB	Biofoundry_,_London	Linear_Dilution_Pattern_V2	0.148	0.145	0.143	0.138	0.134	0.13	0.127	0.124	0.122	0.12	0.116	0.113	0.108	0.104	0.101	0.098	0.095	0.094	0.093	0.091	0.091	0.091	0.091	0.092	0.093	0.095	0.098	0.099	0.102	0.103	0.105	0.107	0.109	0.11	0.113	0.117
H03	Sample	Dilution_45%	0.45	DMSO	Lycopene	Standard_Development	Run091	Standard_Measurement	Plate_01	Clariostar_Study	MB	Biofoundry_,_London	Linear_Dilution_Pattern_V2	0.136	0.133	0.13	0.127	0.123	0.119	0.116	0.112	0.11	0.106	0.103	0.099	0.095	0.091	0.088	0.085	0.082	0.08	0.079	0.078	0.078	0.077	0.076	0.077	0.078	0.08	0.081	0.082	0.083	0.085	0.086	0.087	0.089	0.09	0.092	0.094
H04	Sample	Dilution_25%	0.25	DMSO	Lycopene	Standard_Development	Run091	Standard_Measurement	Plate_01	Clariostar_Study	MB	Biofoundry_,_London	Linear_Dilution_Pattern_V2	0.129	0.125	0.123	0.119	0.116	0.112	0.108	0.105	0.102	0.098	0.093	0.09	0.086	0.082	0.079	0.075	0.073	0.071	0.069	0.068	0.068	0.067	0.067	0.068	0.067	0.068	0.068	0.068	0.069	0.069	0.07	0.07	0.071	0.07	0.071	0.073
H05	Sample	Dilution_05%	0.0499999999999999	DMSO	Lycopene	Standard_Development	Run091	Standard_Measurement	Plate_01	Clariostar_Study	MB	Biofoundry_,_London	Linear_Dilution_Pattern_V2	0.118	0.114	0.112	0.108	0.103	0.1	0.096	0.093	0.089	0.085	0.081	0.078	0.073	0.07	0.067	0.064	0.062	0.06	0.058	0.057	0.057	0.056	0.055	0.055	0.054	0.054	0.054	0.053	0.053	0.053	0.052	0.052	0.052	0.051	0.051	0.051
H06	Sample	Dilution_85%	0.85	DMSO	Lycopene	Standard_Development	Run091	Standard_Measurement	Plate_01	Clariostar_Study	MB	Biofoundry_,_London	Linear_Dilution_Pattern_V2	0.152	0.149	0.147	0.142	0.139	0.135	0.132	0.129	0.127	0.126	0.122	0.12	0.115	0.111	0.108	0.104	0.101	0.1	0.099	0.097	0.097	0.098	0.098	0.1	0.102	0.105	0.107	0.11	0.113	0.117	0.119	0.121	0.124	0.127	0.131	0.136
H07	Sample	Dilution_65%	0.65	DMSO	Lycopene	Standard_Development	Run091	Standard_Measurement	Plate_01	Clariostar_Study	MB	Biofoundry_,_London	Linear_Dilution_Pattern_V2	0.142	0.14	0.137	0.134	0.13	0.127	0.123	0.12	0.118	0.116	0.112	0.11	0.105	0.102	0.098	0.095	0.093	0.091	0.089	0.088	0.087	0.088	0.088	0.089	0.09	0.092	0.095	0.097	0.099	0.101	0.103	0.105	0.107	0.109	0.112	0.116
H08	Sample	Dilution_45%	0.45	DMSO	Lycopene	Standard_Development	Run091	Standard_Measurement	Plate_01	Clariostar_Study	MB	Biofoundry_,_London	Linear_Dilution_Pattern_V2	0.134	0.131	0.128	0.124	0.121	0.117	0.113	0.11	0.107	0.105	0.101	0.098	0.093	0.089	0.085	0.083	0.08	0.078	0.077	0.076	0.076	0.075	0.075	0.076	0.077	0.079	0.079	0.08	0.082	0.083	0.084	0.085	0.086	0.087	0.09	0.092
H09	Sample	Dilution_25%	0.25	DMSO	Lycopene	Standard_Development	Run091	Standard_Measurement	Plate_01	Clariostar_Study	MB	Biofoundry_,_London	Linear_Dilution_Pattern_V2	0.128	0.125	0.123	0.119	0.116	0.112	0.108	0.104	0.101	0.098	0.094	0.09	0.087	0.083	0.08	0.076	0.074	0.073	0.07	0.069	0.069	0.068	0.068	0.068	0.067	0.068	0.069	0.07	0.07	0.071	0.071	0.071	0.072	0.072	0.073	0.074
H10	Sample	Dilution_05%	0.0499999999999999	DMSO	Lycopene	Standard_Development	Run091	Standard_Measurement	Plate_01	Clariostar_Study	MB	Biofoundry_,_London	Linear_Dilution_Pattern_V2	0.113	0.11	0.108	0.104	0.1	0.097	0.092	0.089	0.086	0.083	0.079	0.076	0.072	0.068	0.065	0.062	0.061	0.059	0.057	0.056	0.055	0.054	0.053	0.053	0.053	0.053	0.052	0.052	0.052	0.052	0.052	0.052	0.051	0.051	0.051	0.051
H11	Blank	DMSO_Blank		DMSO		Standard_Development	Run091	Standard_Measurement	Plate_01	Clariostar_Study	MB	Biofoundry_,_London	Linear_Dilution_Pattern_V2	0.116	0.113	0.11	0.106	0.102	0.099	0.095	0.091	0.088	0.085	0.08	0.077	0.073	0.07	0.067	0.065	0.063	0.061	0.058	0.058	0.057	0.056	0.055	0.055	0.054	0.054	0.053	0.052	0.051	0.051	0.051	0.051	0.051	0.049	0.049	0.048
H12	Blank	DMSO_Blank		DMSO		Standard_Development	Run091	Standard_Measurement	Plate_01	Clariostar_Study	MB	Biofoundry_,_London	Linear_Dilution_Pattern_V2	0.113	0.11	0.107	0.103	0.1	0.096	0.092	0.089	0.085	0.081	0.077	0.073	0.069	0.065	0.062	0.06	0.057	0.056	0.054	0.053	0.052	0.052	0.05	0.05	0.049	0.049	0.049	0.048	0.047	0.047	0.047	0.047	0.047	0.045	0.045	0.044
A01	Sample	Dilution_100%	1.0	DMSO	Lycopene	Standard_Development	Run091	Standard_Measurement	Plate_01	Clariostar_Study	MB	Biofoundry_,_London	Linear_Dilution_Pattern_V2	0.163	0.16	0.157	0.153	0.15	0.146	0.143	0.14	0.138	0.136	0.133	0.129	0.124	0.12	0.116	0.113	0.11	0.108	0.107	0.105	0.106	0.106	0.107	0.109	0.111	0.115	0.119	0.123	0.126	0.129	0.132	0.135	0.138	0.141	0.147	0.153
A02	Sample	Dilution_80%	0.8	DMSO	Lycopene	Standard_Development	Run091	Standard_Measurement	Plate_01	Clariostar_Study	MB	Biofoundry_,_London	Linear_Dilution_Pattern_V2	0.159	0.155	0.151	0.148	0.144	0.141	0.137	0.134	0.131	0.128	0.125	0.12	0.115	0.111	0.107	0.103	0.1	0.098	0.097	0.096	0.096	0.096	0.097	0.098	0.1	0.102	0.106	0.108	0.111	0.113	0.115	0.118	0.12	0.123	0.127	0.131
A03	Sample	Dilution_60%	0.6	DMSO	Lycopene	Standard_Development	Run091	Standard_Measurement	Plate_01	Clariostar_Study	MB	Biofoundry_,_London	Linear_Dilution_Pattern_V2	0.143	0.14	0.136	0.132	0.129	0.125	0.121	0.119	0.117	0.114	0.111	0.106	0.102	0.098	0.094	0.092	0.089	0.087	0.085	0.084	0.084	0.084	0.084	0.085	0.087	0.088	0.09	0.092	0.094	0.096	0.098	0.1	0.101	0.103	0.105	0.109
A04	Sample	Dilution_40%	0.4	DMSO	Lycopene	Standard_Development	Run091	Standard_Measurement	Plate_01	Clariostar_Study	MB	Biofoundry_,_London	Linear_Dilution_Pattern_V2	0.134	0.129	0.126	0.122	0.119	0.115	0.112	0.108	0.105	0.103	0.099	0.095	0.09	0.087	0.084	0.081	0.078	0.076	0.074	0.074	0.073	0.073	0.072	0.072	0.073	0.074	0.075	0.076	0.077	0.078	0.079	0.08	0.08	0.082	0.084	0.085
A05	Sample	Dilution_20%	0.2	DMSO	Lycopene	Standard_Development	Run091	Standard_Measurement	Plate_01	Clariostar_Study	MB	Biofoundry_,_London	Linear_Dilution_Pattern_V2	0.122	0.119	0.116	0.113	0.109	0.105	0.102	0.099	0.096	0.092	0.088	0.084	0.08	0.076	0.073	0.07	0.067	0.065	0.064	0.062	0.062	0.062	0.061	0.061	0.061	0.061	0.062	0.062	0.062	0.063	0.063	0.063	0.064	0.064	0.065	0.066
A06	Sample	Dilution_100%	1.0	DMSO	Lycopene	Standard_Development	Run091	Standard_Measurement	Plate_01	Clariostar_Study	MB	Biofoundry_,_London	Linear_Dilution_Pattern_V2	0.161	0.158	0.155	0.151	0.147	0.143	0.14	0.136	0.136	0.134	0.131	0.128	0.123	0.118	0.114	0.111	0.108	0.107	0.105	0.104	0.104	0.104	0.105	0.107	0.109	0.113	0.117	0.12	0.123	0.128	0.13	0.133	0.136	0.14	0.145	0.15
A07	Sample	Dilution_80%	0.8	DMSO	Lycopene	Standard_Development	Run091	Standard_Measurement	Plate_01	Clariostar_Study	MB	Biofoundry_,_London	Linear_Dilution_Pattern_V2	0.148	0.144	0.142	0.138	0.135	0.131	0.128	0.124	0.122	0.12	0.118	0.114	0.11	0.107	0.103	0.1	0.097	0.095	0.093	0.092	0.093	0.094	0.093	0.095	0.097	0.1	0.102	0.105	0.108	0.11	0.113	0.115	0.117	0.121	0.124	0.129
A08	Sample	Dilution_60%	0.6	DMSO	Lycopene	Standard_Development	Run091	Standard_Measurement	Plate_01	Clariostar_Study	MB	Biofoundry_,_London	Linear_Dilution_Pattern_V2	0.143	0.139	0.136	0.132	0.129	0.125	0.121	0.119	0.116	0.113	0.11	0.106	0.101	0.098	0.094	0.091	0.089	0.086	0.085	0.084	0.084	0.083	0.083	0.085	0.086	0.088	0.09	0.092	0.093	0.096	0.097	0.099	0.1	0.103	0.105	0.109
A09	Sample	Dilution_40%	0.4	DMSO	Lycopene	Standard_Development	Run091	Standard_Measurement	Plate_01	Clariostar_Study	MB	Biofoundry_,_London	Linear_Dilution_Pattern_V2	0.13	0.126	0.122	0.119	0.116	0.113	0.11	0.105	0.103	0.1	0.097	0.092	0.088	0.084	0.081	0.078	0.075	0.073	0.072	0.071	0.07	0.07	0.07	0.07	0.071	0.072	0.074	0.074	0.075	0.076	0.077	0.078	0.079	0.08	0.082	0.085
A10	Sample	Dilution_20%	0.2	DMSO	Lycopene	Standard_Development	Run091	Standard_Measurement	Plate_01	Clariostar_Study	MB	Biofoundry_,_London	Linear_Dilution_Pattern_V2	0.121	0.118	0.114	0.111	0.107	0.103	0.099	0.097	0.094	0.091	0.088	0.084	0.08	0.076	0.072	0.07	0.068	0.065	0.064	0.063	0.062	0.061	0.06	0.061	0.061	0.062	0.062	0.062	0.063	0.063	0.063	0.063	0.064	0.064	0.065	0.065
A11	Blank	DMSO_Blank		DMSO		Standard_Development	Run091	Standard_Measurement	Plate_01	Clariostar_Study	MB	Biofoundry_,_London	Linear_Dilution_Pattern_V2	0.111	0.107	0.104	0.101	0.098	0.093	0.09	0.087	0.084	0.08	0.076	0.073	0.069	0.066	0.064	0.061	0.059	0.057	0.055	0.054	0.054	0.053	0.052	0.052	0.052	0.051	0.051	0.05	0.049	0.049	0.049	0.048	0.047	0.047	0.047	0.047
A12	Blank	DMSO_Blank		DMSO		Standard_Development	Run091	Standard_Measurement	Plate_01	Clariostar_Study	MB	Biofoundry_,_London	Linear_Dilution_Pattern_V2	0.111	0.108	0.104	0.1	0.097	0.093	0.09	0.086	0.084	0.081	0.077	0.073	0.068	0.066	0.063	0.06	0.058	0.056	0.055	0.053	0.053	0.052	0.051	0.051	0.05	0.049	0.05	0.049	0.049	0.049	0.047	0.047	0.047	0.046	0.046	0.045
B01	Sample	Dilution_100%	1.0	DMSO	Lycopene	Standard_Development	Run091	Standard_Measurement	Plate_01	Clariostar_Study	MB	Biofoundry_,_London	Linear_Dilution_Pattern_V2	0.161	0.158	0.155	0.151	0.148	0.145	0.141	0.137	0.136	0.134	0.132	0.127	0.123	0.118	0.114	0.111	0.108	0.106	0.105	0.104	0.104	0.105	0.105	0.107	0.11	0.114	0.118	0.121	0.124	0.128	0.131	0.133	0.137	0.141	0.146	0.152
B02	Sample	Dilution_80%	0.8	DMSO	Lycopene	Standard_Development	Run091	Standard_Measurement	Plate_01	Clariostar_Study	MB	Biofoundry_,_London	Linear_Dilution_Pattern_V2	0.151	0.148	0.145	0.141	0.138	0.133	0.13	0.128	0.126	0.124	0.121	0.117	0.112	0.108	0.104	0.101	0.099	0.097	0.095	0.095	0.094	0.094	0.095	0.097	0.099	0.101	0.105	0.107	0.109	0.113	0.115	0.117	0.119	0.123	0.126	0.13
B03	Sample	Dilution_60%	0.6	DMSO	Lycopene	Standard_Development	Run091	Standard_Measurement	Plate_01	Clariostar_Study	MB	Biofoundry_,_London	Linear_Dilution_Pattern_V2	0.147	0.144	0.141	0.139	0.136	0.133	0.13	0.125	0.12	0.118	0.114	0.11	0.105	0.102	0.099	0.095	0.092	0.09	0.089	0.088	0.088	0.088	0.088	0.088	0.089	0.091	0.093	0.095	0.097	0.099	0.1	0.102	0.103	0.105	0.108	0.112
B04	Sample	Dilution_40%	0.4	DMSO	Lycopene	Standard_Development	Run091	Standard_Measurement	Plate_01	Clariostar_Study	MB	Biofoundry_,_London	Linear_Dilution_Pattern_V2	0.134	0.131	0.127	0.124	0.12	0.117	0.114	0.11	0.108	0.104	0.102	0.097	0.092	0.088	0.085	0.082	0.08	0.077	0.076	0.074	0.074	0.074	0.074	0.074	0.075	0.076	0.077	0.079	0.079	0.081	0.081	0.082	0.084	0.085	0.087	0.089
B05	Sample	Dilution_20%	0.2	DMSO	Lycopene	Standard_Development	Run091	Standard_Measurement	Plate_01	Clariostar_Study	MB	Biofoundry_,_London	Linear_Dilution_Pattern_V2	0.123	0.119	0.117	0.113	0.109	0.105	0.102	0.099	0.096	0.093	0.089	0.085	0.082	0.078	0.074	0.071	0.069	0.067	0.066	0.065	0.064	0.063	0.063	0.062	0.063	0.063	0.064	0.064	0.064	0.065	0.065	0.065	0.065	0.066	0.066	0.067
B06	Sample	Dilution_100%	1.0	DMSO	Lycopene	Standard_Development	Run091	Standard_Measurement	Plate_01	Clariostar_Study	MB	Biofoundry_,_London	Linear_Dilution_Pattern_V2	0.16	0.156	0.153	0.149	0.146	0.142	0.138	0.136	0.135	0.133	0.131	0.128	0.123	0.118	0.114	0.111	0.109	0.106	0.105	0.104	0.104	0.104	0.105	0.107	0.11	0.114	0.118	0.121	0.125	0.129	0.132	0.134	0.137	0.141	0.146	0.151
B07	Sample	Dilution_80%	0.8	DMSO	Lycopene	Standard_Development	Run091	Standard_Measurement	Plate_01	Clariostar_Study	MB	Biofoundry_,_London	Linear_Dilution_Pattern_V2	0.151	0.148	0.145	0.142	0.139	0.134	0.131	0.128	0.126	0.124	0.121	0.118	0.113	0.109	0.105	0.102	0.1	0.098	0.096	0.096	0.095	0.096	0.096	0.097	0.1	0.102	0.105	0.107	0.11	0.113	0.116	0.117	0.12	0.123	0.127	0.131
B08	Sample	Dilution_60%	0.6	DMSO	Lycopene	Standard_Development	Run091	Standard_Measurement	Plate_01	Clariostar_Study	MB	Biofoundry_,_London	Linear_Dilution_Pattern_V2	0.14	0.136	0.133	0.13	0.126	0.122	0.119	0.116	0.113	0.111	0.108	0.104	0.101	0.097	0.093	0.09	0.087	0.085	0.084	0.083	0.083	0.083	0.083	0.083	0.085	0.087	0.09	0.092	0.093	0.095	0.097	0.099	0.1	0.103	0.106	0.109
B09	Sample	Dilution_40%	0.4	DMSO	Lycopene	Standard_Development	Run091	Standard_Measurement	Plate_01	Clariostar_Study	MB	Biofoundry_,_London	Linear_Dilution_Pattern_V2	0.132	0.129	0.126	0.121	0.118	0.115	0.111	0.107	0.105	0.102	0.098	0.094	0.09	0.087	0.084	0.081	0.077	0.076	0.074	0.073	0.073	0.072	0.072	0.073	0.074	0.075	0.076	0.077	0.078	0.079	0.079	0.08	0.082	0.083	0.085	0.087
B10	Sample	Dilution_20%	0.2	DMSO	Lycopene	Standard_Development	Run091	Standard_Measurement	Plate_01	Clariostar_Study	MB	Biofoundry_,_London	Linear_Dilution_Pattern_V2	0.123	0.119	0.116	0.113	0.109	0.106	0.103	0.099	0.096	0.093	0.089	0.085	0.08	0.077	0.074	0.071	0.069	0.067	0.065	0.064	0.063	0.063	0.062	0.062	0.063	0.064	0.064	0.064	0.064	0.065	0.064	0.065	0.065	0.066	0.066	0.067
B11	Blank	DMSO_Blank		DMSO		Standard_Development	Run091	Standard_Measurement	Plate_01	Clariostar_Study	MB	Biofoundry_,_London	Linear_Dilution_Pattern_V2	0.113	0.109	0.106	0.103	0.1	0.096	0.093	0.089	0.085	0.082	0.078	0.073	0.069	0.066	0.064	0.06	0.058	0.056	0.056	0.055	0.053	0.053	0.051	0.051	0.051	0.051	0.051	0.05	0.049	0.049	0.048	0.048	0.047	0.047	0.046	0.046
B12	Blank	DMSO_Blank		DMSO		Standard_Development	Run091	Standard_Measurement	Plate_01	Clariostar_Study	MB	Biofoundry_,_London	Linear_Dilution_Pattern_V2	0.112	0.108	0.105	0.102	0.099	0.095	0.091	0.088	0.085	0.081	0.078	0.073	0.069	0.067	0.064	0.061	0.06	0.057	0.056	0.055	0.054	0.053	0.052	0.052	0.051	0.051	0.051	0.05	0.05	0.05	0.049	0.048	0.048	0.048	0.047	0.047
C01	Sample	Dilution_95%	0.95	DMSO	Lycopene	Standard_Development	Run091	Standard_Measurement	Plate_01	Clariostar_Study	MB	Biofoundry_,_London	Linear_Dilution_Pattern_V2	0.158	0.155	0.152	0.148	0.145	0.141	0.14	0.136	0.133	0.13	0.128	0.124	0.119	0.115	0.112	0.108	0.106	0.104	0.102	0.102	0.101	0.102	0.102	0.104	0.106	0.11	0.113	0.116	0.12	0.123	0.126	0.128	0.131	0.135	0.139	0.145
C02	Sample	Dilution_75%	0.75	DMSO	Lycopene	Standard_Development	Run091	Standard_Measurement	Plate_01	Clariostar_Study	MB	Biofoundry_,_London	Linear_Dilution_Pattern_V2	0.152	0.149	0.145	0.141	0.138	0.134	0.131	0.128	0.126	0.123	0.119	0.115	0.11	0.107	0.103	0.099	0.097	0.095	0.093	0.092	0.091	0.091	0.092	0.093	0.095	0.098	0.101	0.103	0.105	0.107	0.109	0.112	0.114	0.116	0.12	0.124
C03	Sample	Dilution_55%	0.55	DMSO	Lycopene	Standard_Development	Run091	Standard_Measurement	Plate_01	Clariostar_Study	MB	Biofoundry_,_London	Linear_Dilution_Pattern_V2	0.144	0.14	0.136	0.132	0.129	0.124	0.122	0.119	0.116	0.113	0.11	0.105	0.101	0.097	0.094	0.09	0.087	0.085	0.083	0.082	0.082	0.082	0.082	0.083	0.084	0.086	0.088	0.089	0.09	0.092	0.093	0.095	0.096	0.098	0.101	0.104
C04	Sample	Dilution_35%	0.35	DMSO	Lycopene	Standard_Development	Run091	Standard_Measurement	Plate_01	Clariostar_Study	MB	Biofoundry_,_London	Linear_Dilution_Pattern_V2	0.133	0.13	0.126	0.122	0.119	0.115	0.112	0.109	0.106	0.102	0.099	0.094	0.09	0.085	0.082	0.079	0.077	0.074	0.073	0.072	0.071	0.071	0.07	0.07	0.071	0.072	0.074	0.074	0.075	0.076	0.077	0.077	0.078	0.079	0.08	0.082
C05	Sample	Dilution_15%	0.15	DMSO	Lycopene	Standard_Development	Run091	Standard_Measurement	Plate_01	Clariostar_Study	MB	Biofoundry_,_London	Linear_Dilution_Pattern_V2	0.124	0.12	0.117	0.113	0.109	0.105	0.101	0.099	0.096	0.093	0.09	0.085	0.08	0.077	0.074	0.071	0.068	0.066	0.065	0.063	0.063	0.062	0.061	0.061	0.061	0.062	0.062	0.061	0.061	0.062	0.061	0.061	0.061	0.061	0.062	0.062
C06	Sample	Dilution_95%	0.95	DMSO	Lycopene	Standard_Development	Run091	Standard_Measurement	Plate_01	Clariostar_Study	MB	Biofoundry_,_London	Linear_Dilution_Pattern_V2	0.16	0.156	0.153	0.149	0.146	0.142	0.138	0.136	0.134	0.132	0.129	0.126	0.121	0.117	0.114	0.11	0.107	0.105	0.104	0.103	0.102	0.103	0.104	0.105	0.108	0.112	0.115	0.118	0.121	0.125	0.127	0.13	0.133	0.136	0.141	0.146
C07	Sample	Dilution_75%	0.75	DMSO	Lycopene	Standard_Development	Run091	Standard_Measurement	Plate_01	Clariostar_Study	MB	Biofoundry_,_London	Linear_Dilution_Pattern_V2	0.16	0.156	0.152	0.149	0.145	0.141	0.138	0.135	0.133	0.13	0.128	0.124	0.119	0.115	0.111	0.108	0.105	0.104	0.102	0.1	0.1	0.1	0.1	0.102	0.103	0.106	0.109	0.111	0.113	0.115	0.117	0.119	0.121	0.123	0.127	0.131
C08	Sample	Dilution_55%	0.55	DMSO	Lycopene	Standard_Development	Run091	Standard_Measurement	Plate_01	Clariostar_Study	MB	Biofoundry_,_London	Linear_Dilution_Pattern_V2	0.145	0.141	0.137	0.134	0.13	0.127	0.123	0.12	0.117	0.114	0.111	0.107	0.102	0.099	0.095	0.092	0.09	0.087	0.086	0.084	0.084	0.083	0.083	0.084	0.086	0.088	0.089	0.091	0.092	0.094	0.096	0.097	0.098	0.1	0.102	0.105
C09	Sample	Dilution_35%	0.35	DMSO	Lycopene	Standard_Development	Run091	Standard_Measurement	Plate_01	Clariostar_Study	MB	Biofoundry_,_London	Linear_Dilution_Pattern_V2	0.139	0.135	0.131	0.127	0.124	0.12	0.117	0.112	0.11	0.106	0.103	0.099	0.093	0.09	0.087	0.084	0.081	0.079	0.077	0.076	0.075	0.075	0.074	0.074	0.076	0.076	0.077	0.078	0.078	0.08	0.08	0.081	0.082	0.083	0.084	0.086
C10	Sample	Dilution_15%	0.15	DMSO	Lycopene	Standard_Development	Run091	Standard_Measurement	Plate_01	Clariostar_Study	MB	Biofoundry_,_London	Linear_Dilution_Pattern_V2	0.127	0.123	0.119	0.115	0.111	0.107	0.103	0.1	0.097	0.094	0.09	0.087	0.082	0.077	0.074	0.072	0.07	0.067	0.065	0.064	0.063	0.062	0.062	0.062	0.062	0.063	0.063	0.062	0.062	0.062	0.062	0.062	0.062	0.062	0.063	0.062
C11	Blank	DMSO_Blank		DMSO		Standard_Development	Run091	Standard_Measurement	Plate_01	Clariostar_Study	MB	Biofoundry_,_London	Linear_Dilution_Pattern_V2	0.116	0.112	0.109	0.105	0.102	0.098	0.095	0.091	0.086	0.083	0.079	0.074	0.07	0.068	0.064	0.062	0.06	0.057	0.056	0.054	0.053	0.053	0.052	0.051	0.051	0.051	0.05	0.05	0.049	0.049	0.048	0.048	0.048	0.047	0.047	0.046
C12	Blank	DMSO_Blank		DMSO		Standard_Development	Run091	Standard_Measurement	Plate_01	Clariostar_Study	MB	Biofoundry_,_London	Linear_Dilution_Pattern_V2	0.114	0.111	0.107	0.103	0.1	0.096	0.092	0.089	0.086	0.082	0.078	0.074	0.07	0.066	0.063	0.061	0.059	0.057	0.055	0.054	0.053	0.052	0.052	0.051	0.051	0.051	0.05	0.049	0.049	0.049	0.048	0.048	0.047	0.047	0.047	0.045
D01	Sample	Dilution_95%	0.95	DMSO	Lycopene	Standard_Development	Run091	Standard_Measurement	Plate_01	Clariostar_Study	MB	Biofoundry_,_London	Linear_Dilution_Pattern_V2	0.163	0.16	0.156	0.153	0.149	0.145	0.142	0.139	0.138	0.136	0.133	0.129	0.124	0.12	0.115	0.113	0.111	0.108	0.106	0.105	0.105	0.105	0.107	0.108	0.111	0.115	0.118	0.121	0.124	0.128	0.131	0.133	0.136	0.14	0.144	0.15
D02	Sample	Dilution_75%	0.75	DMSO	Lycopene	Standard_Development	Run091	Standard_Measurement	Plate_01	Clariostar_Study	MB	Biofoundry_,_London	Linear_Dilution_Pattern_V2	0.153	0.15	0.147	0.143	0.139	0.136	0.132	0.129	0.126	0.124	0.121	0.117	0.112	0.107	0.103	0.101	0.098	0.095	0.094	0.093	0.092	0.092	0.093	0.094	0.097	0.099	0.102	0.104	0.106	0.109	0.111	0.113	0.115	0.117	0.121	0.125
D03	Sample	Dilution_55%	0.55	DMSO	Lycopene	Standard_Development	Run091	Standard_Measurement	Plate_01	Clariostar_Study	MB	Biofoundry_,_London	Linear_Dilution_Pattern_V2	0.175	0.172	0.17	0.165	0.163	0.159	0.156	0.152	0.15	0.147	0.144	0.14	0.135	0.131	0.128	0.125	0.122	0.119	0.117	0.117	0.116	0.115	0.115	0.116	0.117	0.118	0.12	0.12	0.122	0.123	0.124	0.125	0.126	0.127	0.129	0.132
D04	Sample	Dilution_35%	0.35	DMSO	Lycopene	Standard_Development	Run091	Standard_Measurement	Plate_01	Clariostar_Study	MB	Biofoundry_,_London	Linear_Dilution_Pattern_V2	0.133	0.128	0.125	0.121	0.117	0.114	0.11	0.107	0.105	0.101	0.098	0.094	0.089	0.085	0.082	0.08	0.077	0.075	0.073	0.072	0.071	0.071	0.07	0.071	0.072	0.073	0.074	0.075	0.075	0.076	0.076	0.077	0.078	0.079	0.081	0.082
D05	Sample	Dilution_15%	0.15	DMSO	Lycopene	Standard_Development	Run091	Standard_Measurement	Plate_01	Clariostar_Study	MB	Biofoundry_,_London	Linear_Dilution_Pattern_V2	0.122	0.119	0.116	0.112	0.108	0.104	0.1	0.097	0.095	0.092	0.088	0.084	0.079	0.077	0.073	0.07	0.068	0.065	0.064	0.063	0.061	0.061	0.06	0.06	0.061	0.06	0.061	0.06	0.06	0.061	0.06	0.06	0.061	0.061	0.061	0.061
D06	Sample	Dilution_95%	0.95	DMSO	Lycopene	Standard_Development	Run091	Standard_Measurement	Plate_01	Clariostar_Study	MB	Biofoundry_,_London	Linear_Dilution_Pattern_V2	0.16	0.157	0.154	0.149	0.145	0.142	0.138	0.135	0.134	0.132	0.13	0.127	0.123	0.118	0.114	0.111	0.109	0.106	0.104	0.103	0.103	0.104	0.104	0.106	0.109	0.113	0.116	0.119	0.122	0.126	0.129	0.131	0.134	0.139	0.143	0.148
D07	Sample	Dilution_75%	0.75	DMSO	Lycopene	Standard_Development	Run091	Standard_Measurement	Plate_01	Clariostar_Study	MB	Biofoundry_,_London	Linear_Dilution_Pattern_V2	0.154	0.151	0.147	0.143	0.139	0.135	0.132	0.128	0.127	0.125	0.122	0.118	0.114	0.11	0.106	0.103	0.1	0.097	0.096	0.095	0.094	0.095	0.095	0.097	0.099	0.101	0.104	0.107	0.109	0.111	0.113	0.115	0.117	0.12	0.124	0.127
D08	Sample	Dilution_55%	0.55	DMSO	Lycopene	Standard_Development	Run091	Standard_Measurement	Plate_01	Clariostar_Study	MB	Biofoundry_,_London	Linear_Dilution_Pattern_V2	0.144	0.14	0.137	0.134	0.129	0.125	0.122	0.119	0.117	0.115	0.111	0.107	0.103	0.1	0.096	0.093	0.091	0.088	0.086	0.085	0.085	0.085	0.085	0.086	0.087	0.089	0.091	0.092	0.093	0.096	0.097	0.099	0.1	0.102	0.104	0.107
D09	Sample	Dilution_35%	0.35	DMSO	Lycopene	Standard_Development	Run091	Standard_Measurement	Plate_01	Clariostar_Study	MB	Biofoundry_,_London	Linear_Dilution_Pattern_V2	0.139	0.135	0.132	0.128	0.125	0.121	0.117	0.114	0.112	0.108	0.104	0.101	0.096	0.092	0.089	0.086	0.083	0.081	0.08	0.078	0.077	0.077	0.077	0.077	0.077	0.079	0.08	0.08	0.081	0.082	0.083	0.083	0.084	0.085	0.086	0.088
D10	Sample	Dilution_15%	0.15	DMSO	Lycopene	Standard_Development	Run091	Standard_Measurement	Plate_01	Clariostar_Study	MB	Biofoundry_,_London	Linear_Dilution_Pattern_V2	0.122	0.119	0.116	0.113	0.109	0.105	0.102	0.098	0.095	0.092	0.088	0.083	0.079	0.076	0.073	0.07	0.068	0.065	0.064	0.062	0.062	0.062	0.06	0.06	0.061	0.061	0.061	0.061	0.061	0.061	0.061	0.061	0.061	0.061	0.062	0.062
D11	Blank	DMSO_Blank		DMSO		Standard_Development	Run091	Standard_Measurement	Plate_01	Clariostar_Study	MB	Biofoundry_,_London	Linear_Dilution_Pattern_V2	0.118	0.113	0.11	0.107	0.103	0.1	0.096	0.092	0.09	0.086	0.082	0.077	0.073	0.07	0.068	0.065	0.063	0.061	0.059	0.058	0.057	0.057	0.056	0.055	0.055	0.054	0.054	0.053	0.053	0.053	0.052	0.051	0.051	0.05	0.05	0.05
D12	Blank	DMSO_Blank		DMSO		Standard_Development	Run091	Standard_Measurement	Plate_01	Clariostar_Study	MB	Biofoundry_,_London	Linear_Dilution_Pattern_V2	0.113	0.109	0.105	0.102	0.099	0.095	0.091	0.088	0.085	0.081	0.078	0.073	0.069	0.066	0.063	0.061	0.059	0.056	0.054	0.053	0.052	0.051	0.05	0.05	0.05	0.05	0.049	0.048	0.048	0.048	0.047	0.047	0.047	0.046	0.046	0.045
E01	Sample	Dilution_90%	0.9	DMSO	Lycopene	Standard_Development	Run091	Standard_Measurement	Plate_01	Clariostar_Study	MB	Biofoundry_,_London	Linear_Dilution_Pattern_V2	0.16	0.157	0.154	0.15	0.146	0.143	0.14	0.136	0.134	0.132	0.129	0.125	0.12	0.116	0.112	0.11	0.107	0.104	0.103	0.102	0.102	0.102	0.103	0.104	0.107	0.11	0.114	0.117	0.12	0.123	0.126	0.128	0.131	0.135	0.139	0.144
E02	Sample	Dilution_70%	0.7	DMSO	Lycopene	Standard_Development	Run091	Standard_Measurement	Plate_01	Clariostar_Study	MB	Biofoundry_,_London	Linear_Dilution_Pattern_V2	0.152	0.149	0.146	0.142	0.138	0.135	0.131	0.128	0.126	0.123	0.12	0.116	0.111	0.107	0.103	0.1	0.097	0.095	0.093	0.092	0.092	0.092	0.092	0.094	0.096	0.098	0.101	0.103	0.105	0.107	0.109	0.111	0.113	0.116	0.119	0.122
E03	Sample	Dilution_50%	0.5	DMSO	Lycopene	Standard_Development	Run091	Standard_Measurement	Plate_01	Clariostar_Study	MB	Biofoundry_,_London	Linear_Dilution_Pattern_V2	0.151	0.148	0.145	0.14	0.136	0.132	0.129	0.126	0.124	0.122	0.118	0.114	0.11	0.105	0.102	0.099	0.096	0.094	0.092	0.091	0.09	0.09	0.09	0.09	0.092	0.093	0.095	0.095	0.097	0.099	0.099	0.101	0.102	0.103	0.105	0.107
E04	Sample	Dilution_30%	0.3	DMSO	Lycopene	Standard_Development	Run091	Standard_Measurement	Plate_01	Clariostar_Study	MB	Biofoundry_,_London	Linear_Dilution_Pattern_V2	0.13	0.127	0.123	0.119	0.116	0.112	0.108	0.105	0.102	0.099	0.096	0.091	0.087	0.084	0.08	0.078	0.076	0.073	0.071	0.07	0.07	0.069	0.068	0.069	0.07	0.071	0.071	0.071	0.072	0.073	0.073	0.074	0.074	0.075	0.077	0.077
E05	Sample	Dilution_10%	0.1	DMSO	Lycopene	Standard_Development	Run091	Standard_Measurement	Plate_01	Clariostar_Study	MB	Biofoundry_,_London	Linear_Dilution_Pattern_V2	0.117	0.114	0.11	0.106	0.103	0.099	0.096	0.093	0.09	0.087	0.083	0.079	0.075	0.072	0.068	0.066	0.063	0.061	0.06	0.058	0.057	0.057	0.056	0.056	0.056	0.056	0.056	0.056	0.056	0.056	0.056	0.055	0.055	0.056	0.056	0.056
E06	Sample	Dilution_90%	0.9	DMSO	Lycopene	Standard_Development	Run091	Standard_Measurement	Plate_01	Clariostar_Study	MB	Biofoundry_,_London	Linear_Dilution_Pattern_V2	0.159	0.155	0.152	0.147	0.144	0.14	0.137	0.135	0.133	0.131	0.128	0.125	0.12	0.116	0.112	0.109	0.106	0.104	0.102	0.101	0.101	0.101	0.102	0.104	0.106	0.109	0.113	0.115	0.118	0.122	0.124	0.127	0.13	0.133	0.137	0.143
E07	Sample	Dilution_70%	0.7	DMSO	Lycopene	Standard_Development	Run091	Standard_Measurement	Plate_01	Clariostar_Study	MB	Biofoundry_,_London	Linear_Dilution_Pattern_V2	0.149	0.145	0.143	0.139	0.135	0.131	0.128	0.125	0.123	0.12	0.117	0.114	0.109	0.106	0.102	0.099	0.096	0.094	0.092	0.092	0.091	0.091	0.091	0.092	0.094	0.096	0.099	0.101	0.103	0.105	0.107	0.11	0.111	0.114	0.117	0.121
E08	Sample	Dilution_50%	0.5	DMSO	Lycopene	Standard_Development	Run091	Standard_Measurement	Plate_01	Clariostar_Study	MB	Biofoundry_,_London	Linear_Dilution_Pattern_V2	0.14	0.137	0.133	0.129	0.126	0.122	0.119	0.115	0.112	0.11	0.107	0.104	0.1	0.096	0.093	0.089	0.087	0.084	0.083	0.082	0.081	0.081	0.081	0.082	0.083	0.085	0.086	0.088	0.089	0.091	0.091	0.093	0.094	0.096	0.099	0.101
E09	Sample	Dilution_30%	0.3	DMSO	Lycopene	Standard_Development	Run091	Standard_Measurement	Plate_01	Clariostar_Study	MB	Biofoundry_,_London	Linear_Dilution_Pattern_V2	0.129	0.126	0.122	0.119	0.115	0.112	0.109	0.105	0.103	0.1	0.096	0.092	0.088	0.084	0.081	0.078	0.076	0.073	0.072	0.07	0.069	0.07	0.069	0.07	0.07	0.071	0.071	0.072	0.073	0.074	0.074	0.075	0.075	0.076	0.077	0.078
E10	Sample	Dilution_10%	0.1	DMSO	Lycopene	Standard_Development	Run091	Standard_Measurement	Plate_01	Clariostar_Study	MB	Biofoundry_,_London	Linear_Dilution_Pattern_V2	0.119	0.116	0.113	0.108	0.104	0.101	0.097	0.094	0.091	0.088	0.084	0.08	0.076	0.072	0.069	0.067	0.065	0.062	0.06	0.059	0.058	0.058	0.057	0.057	0.057	0.057	0.057	0.056	0.056	0.057	0.056	0.056	0.056	0.056	0.056	0.055
E11	Blank	DMSO_Blank		DMSO		Standard_Development	Run091	Standard_Measurement	Plate_01	Clariostar_Study	MB	Biofoundry_,_London	Linear_Dilution_Pattern_V2	0.112	0.108	0.105	0.101	0.098	0.094	0.091	0.087	0.084	0.081	0.077	0.073	0.069	0.066	0.062	0.061	0.059	0.057	0.055	0.053	0.052	0.052	0.051	0.051	0.05	0.05	0.05	0.049	0.048	0.048	0.047	0.047	0.046	0.046	0.045	0.045
E12	Blank	DMSO_Blank		DMSO		Standard_Development	Run091	Standard_Measurement	Plate_01	Clariostar_Study	MB	Biofoundry_,_London	Linear_Dilution_Pattern_V2	0.112	0.109	0.106	0.102	0.098	0.095	0.09	0.087	0.085	0.081	0.077	0.073	0.069	0.066	0.063	0.06	0.059	0.056	0.055	0.053	0.052	0.052	0.051	0.051	0.051	0.05	0.05	0.049	0.049	0.048	0.047	0.047	0.047	0.046	0.046	0.045
F01	Sample	Dilution_90%	0.9	DMSO	Lycopene	Standard_Development	Run091	Standard_Measurement	Plate_01	Clariostar_Study	MB	Biofoundry_,_London	Linear_Dilution_Pattern_V2	0.164	0.161	0.157	0.153	0.15	0.146	0.143	0.14	0.138	0.136	0.132	0.129	0.123	0.12	0.116	0.113	0.11	0.107	0.106	0.106	0.105	0.106	0.106	0.108	0.111	0.114	0.117	0.12	0.123	0.126	0.128	0.131	0.134	0.137	0.142	0.147
F02	Sample	Dilution_70%	0.7	DMSO	Lycopene	Standard_Development	Run091	Standard_Measurement	Plate_01	Clariostar_Study	MB	Biofoundry_,_London	Linear_Dilution_Pattern_V2	0.174	0.171	0.167	0.163	0.16	0.156	0.153	0.149	0.146	0.143	0.141	0.137	0.132	0.128	0.124	0.121	0.118	0.116	0.115	0.114	0.113	0.113	0.113	0.114	0.116	0.118	0.12	0.121	0.124	0.126	0.127	0.129	0.131	0.133	0.136	0.14
F03	Sample	Dilution_50%	0.5	DMSO	Lycopene	Standard_Development	Run091	Standard_Measurement	Plate_01	Clariostar_Study	MB	Biofoundry_,_London	Linear_Dilution_Pattern_V2	0.155	0.151	0.149	0.144	0.141	0.137	0.134	0.131	0.128	0.125	0.122	0.117	0.113	0.11	0.105	0.103	0.1	0.098	0.097	0.095	0.094	0.094	0.094	0.094	0.095	0.097	0.099	0.099	0.101	0.102	0.103	0.104	0.105	0.106	0.108	0.11
F04	Sample	Dilution_30%	0.3	DMSO	Lycopene	Standard_Development	Run091	Standard_Measurement	Plate_01	Clariostar_Study	MB	Biofoundry_,_London	Linear_Dilution_Pattern_V2	0.132	0.128	0.125	0.122	0.119	0.115	0.112	0.108	0.105	0.101	0.097	0.092	0.088	0.085	0.082	0.079	0.075	0.073	0.072	0.071	0.07	0.07	0.07	0.07	0.07	0.07	0.072	0.072	0.073	0.074	0.074	0.074	0.075	0.076	0.077	0.079
F05	Sample	Dilution_10%	0.1	DMSO	Lycopene	Standard_Development	Run091	Standard_Measurement	Plate_01	Clariostar_Study	MB	Biofoundry_,_London	Linear_Dilution_Pattern_V2	0.12	0.116	0.113	0.109	0.106	0.102	0.099	0.095	0.092	0.088	0.085	0.081	0.076	0.073	0.07	0.068	0.065	0.063	0.061	0.06	0.058	0.058	0.057	0.057	0.057	0.057	0.058	0.056	0.057	0.057	0.057	0.056	0.056	0.056	0.056	0.056
F06	Sample	Dilution_90%	0.9	DMSO	Lycopene	Standard_Development	Run091	Standard_Measurement	Plate_01	Clariostar_Study	MB	Biofoundry_,_London	Linear_Dilution_Pattern_V2	0.159	0.155	0.152	0.148	0.145	0.141	0.138	0.135	0.133	0.131	0.128	0.124	0.12	0.117	0.112	0.11	0.107	0.104	0.103	0.102	0.102	0.102	0.102	0.104	0.107	0.109	0.114	0.116	0.119	0.123	0.125	0.128	0.131	0.134	0.139	0.144
F07	Sample	Dilution_70%	0.7	DMSO	Lycopene	Standard_Development	Run091	Standard_Measurement	Plate_01	Clariostar_Study	MB	Biofoundry_,_London	Linear_Dilution_Pattern_V2	0.149	0.145	0.141	0.137	0.133	0.13	0.126	0.123	0.122	0.119	0.116	0.113	0.108	0.104	0.1	0.098	0.095	0.093	0.092	0.09	0.09	0.09	0.09	0.091	0.093	0.095	0.098	0.1	0.102	0.105	0.107	0.109	0.111	0.113	0.117	0.12
F08	Sample	Dilution_50%	0.5	DMSO	Lycopene	Standard_Development	Run091	Standard_Measurement	Plate_01	Clariostar_Study	MB	Biofoundry_,_London	Linear_Dilution_Pattern_V2	0.141	0.138	0.135	0.13	0.126	0.122	0.119	0.115	0.113	0.111	0.108	0.104	0.1	0.097	0.093	0.09	0.087	0.085	0.083	0.082	0.082	0.082	0.082	0.082	0.084	0.085	0.087	0.088	0.089	0.091	0.093	0.094	0.095	0.097	0.099	0.102
F09	Sample	Dilution_30%	0.3	DMSO	Lycopene	Standard_Development	Run091	Standard_Measurement	Plate_01	Clariostar_Study	MB	Biofoundry_,_London	Linear_Dilution_Pattern_V2	0.131	0.128	0.125	0.121	0.118	0.114	0.111	0.106	0.103	0.101	0.097	0.092	0.088	0.085	0.082	0.079	0.076	0.073	0.071	0.071	0.07	0.071	0.07	0.07	0.07	0.07	0.072	0.072	0.072	0.073	0.074	0.075	0.075	0.076	0.077	0.078
F10	Sample	Dilution_10%	0.1	DMSO	Lycopene	Standard_Development	Run091	Standard_Measurement	Plate_01	Clariostar_Study	MB	Biofoundry_,_London	Linear_Dilution_Pattern_V2	0.119	0.116	0.112	0.108	0.105	0.102	0.098	0.094	0.091	0.088	0.084	0.079	0.075	0.072	0.069	0.066	0.064	0.061	0.06	0.059	0.057	0.057	0.057	0.056	0.056	0.056	0.056	0.056	0.056	0.056	0.056	0.055	0.055	0.055	0.055	0.055
F11	Blank	DMSO		DMSO		Standard_Development	Run091	Standard_Measurement	Plate_01	Clariostar_Study	MB	Biofoundry_,_London	Linear_Dilution_Pattern_V2	0.115	0.111	0.108	0.103	0.099	0.096	0.092	0.089	0.086	0.083	0.079	0.074	0.07	0.066	0.063	0.061	0.06	0.057	0.055	0.053	0.053	0.052	0.051	0.051	0.05	0.05	0.05	0.049	0.048	0.049	0.048	0.047	0.047	0.047	0.046	0.045
F12	Blank	DMSO		DMSO		Standard_Development	Run091	Standard_Measurement	Plate_01	Clariostar_Study	MB	Biofoundry_,_London	Linear_Dilution_Pattern_V2	0.117	0.113	0.109	0.105	0.102	0.098	0.094	0.09	0.087	0.083	0.079	0.075	0.07	0.067	0.064	0.061	0.059	0.056	0.054	0.053	0.053	0.052	0.051	0.051	0.051	0.05	0.05	0.048	0.048	0.048	0.048	0.047	0.047	0.046	0.046	0.045
G01	Sample	Dilution_85%	0.85	DMSO	Lycopene	Standard_Development	Run091	Standard_Measurement	Plate_01	Clariostar_Study	MB	Biofoundry_,_London	Linear_Dilution_Pattern_V2	0.163	0.16	0.157	0.152	0.148	0.145	0.141	0.139	0.137	0.135	0.132	0.128	0.123	0.118	0.115	0.112	0.109	0.107	0.105	0.104	0.104	0.104	0.105	0.106	0.109	0.112	0.115	0.117	0.12	0.123	0.125	0.128	0.13	0.133	0.137	0.141
G02	Sample	Dilution_65%	0.65	DMSO	Lycopene	Standard_Development	Run091	Standard_Measurement	Plate_01	Clariostar_Study	MB	Biofoundry_,_London	Linear_Dilution_Pattern_V2	0.152	0.149	0.146	0.141	0.137	0.133	0.13	0.128	0.126	0.123	0.121	0.117	0.112	0.108	0.104	0.102	0.099	0.096	0.095	0.093	0.093	0.093	0.093	0.095	0.097	0.099	0.101	0.103	0.104	0.106	0.108	0.11	0.112	0.115	0.117	0.121
G03	Sample	Dilution_45%	0.45	DMSO	Lycopene	Standard_Development	Run091	Standard_Measurement	Plate_01	Clariostar_Study	MB	Biofoundry_,_London	Linear_Dilution_Pattern_V2	0.137	0.133	0.13	0.126	0.123	0.119	0.117	0.113	0.11	0.107	0.104	0.1	0.096	0.092	0.089	0.086	0.083	0.08	0.079	0.078	0.077	0.077	0.077	0.078	0.079	0.08	0.081	0.082	0.084	0.086	0.086	0.087	0.089	0.09	0.092	0.094
G04	Sample	Dilution_25%	0.25	DMSO	Lycopene	Standard_Development	Run091	Standard_Measurement	Plate_01	Clariostar_Study	MB	Biofoundry_,_London	Linear_Dilution_Pattern_V2	0.127	0.123	0.119	0.116	0.113	0.108	0.105	0.102	0.099	0.096	0.093	0.089	0.084	0.082	0.077	0.075	0.072	0.07	0.069	0.067	0.066	0.066	0.066	0.066	0.066	0.067	0.067	0.067	0.068	0.069	0.069	0.07	0.07	0.07	0.071	0.072
G05	Sample	Dilution_05%	0.0499999999999999	DMSO	Lycopene	Standard_Development	Run091	Standard_Measurement	Plate_01	Clariostar_Study	MB	Biofoundry_,_London	Linear_Dilution_Pattern_V2	0.116	0.111	0.107	0.103	0.101	0.097	0.093	0.089	0.087	0.085	0.08	0.076	0.072	0.069	0.065	0.064	0.061	0.059	0.057	0.056	0.054	0.054	0.053	0.053	0.053	0.052	0.052	0.052	0.051	0.052	0.051	0.051	0.051	0.05	0.05	0.049
G06	Sample	Dilution_85%	0.85	DMSO	Lycopene	Standard_Development	Run091	Standard_Measurement	Plate_01	Clariostar_Study	MB	Biofoundry_,_London	Linear_Dilution_Pattern_V2	0.154	0.15	0.146	0.142	0.139	0.136	0.132	0.129	0.127	0.126	0.123	0.119	0.115	0.111	0.108	0.104	0.101	0.099	0.098	0.097	0.097	0.097	0.098	0.099	0.102	0.104	0.107	0.11	0.113	0.116	0.118	0.121	0.123	0.126	0.13	0.134
G07	Sample	Dilution_65%	0.65	DMSO	Lycopene	Standard_Development	Run091	Standard_Measurement	Plate_01	Clariostar_Study	MB	Biofoundry_,_London	Linear_Dilution_Pattern_V2	0.144	0.141	0.137	0.133	0.13	0.126	0.123	0.12	0.118	0.116	0.113	0.11	0.105	0.102	0.098	0.096	0.093	0.09	0.089	0.088	0.087	0.087	0.088	0.089	0.091	0.092	0.095	0.097	0.1	0.102	0.103	0.105	0.106	0.108	0.112	0.115
G08	Sample	Dilution_45%	0.45	DMSO	Lycopene	Standard_Development	Run091	Standard_Measurement	Plate_01	Clariostar_Study	MB	Biofoundry_,_London	Linear_Dilution_Pattern_V2	0.134	0.131	0.127	0.125	0.121	0.117	0.115	0.111	0.109	0.106	0.103	0.1	0.096	0.092	0.088	0.086	0.084	0.081	0.08	0.078	0.078	0.078	0.077	0.078	0.079	0.08	0.082	0.084	0.085	0.086	0.087	0.088	0.089	0.091	0.093	0.095
G09	Sample	Dilution_25%	0.25	DMSO	Lycopene	Standard_Development	Run091	Standard_Measurement	Plate_01	Clariostar_Study	MB	Biofoundry_,_London	Linear_Dilution_Pattern_V2	0.126	0.122	0.119	0.114	0.111	0.107	0.103	0.101	0.099	0.096	0.092	0.088	0.084	0.081	0.078	0.075	0.072	0.07	0.068	0.067	0.066	0.066	0.065	0.066	0.067	0.067	0.068	0.068	0.068	0.069	0.069	0.07	0.07	0.071	0.072	0.073
G10	Sample	Dilution_05%	0.0499999999999999	DMSO	Lycopene	Standard_Development	Run091	Standard_Measurement	Plate_01	Clariostar_Study	MB	Biofoundry_,_London	Linear_Dilution_Pattern_V2	0.114	0.11	0.107	0.104	0.1	0.096	0.093	0.089	0.087	0.084	0.08	0.075	0.071	0.068	0.065	0.063	0.061	0.059	0.056	0.055	0.055	0.054	0.053	0.053	0.053	0.053	0.053	0.052	0.052	0.052	0.051	0.051	0.051	0.05	0.05	0.05
G11	Blank	DMSO_Blank		DMSO		Standard_Development	Run091	Standard_Measurement	Plate_01	Clariostar_Study	MB	Biofoundry_,_London	Linear_Dilution_Pattern_V2	0.111	0.107	0.104	0.1	0.096	0.092	0.089	0.086	0.083	0.079	0.076	0.072	0.068	0.064	0.061	0.06	0.058	0.056	0.054	0.052	0.051	0.051	0.05	0.05	0.05	0.049	0.049	0.048	0.048	0.048	0.047	0.046	0.046	0.046	0.045	0.044
G12	Blank	DMSO_Blank		DMSO		Standard_Development	Run091	Standard_Measurement	Plate_01	Clariostar_Study	MB	Biofoundry_,_London	Linear_Dilution_Pattern_V2	0.11	0.107	0.103	0.099	0.096	0.092	0.089	0.086	0.083	0.079	0.075	0.071	0.068	0.064	0.061	0.06	0.058	0.055	0.053	0.052	0.051	0.051	0.05	0.049	0.049	0.049	0.049	0.048	0.048	0.047	0.047	0.046	0.046	0.045	0.045	0.044
H01	Sample	Dilution_85%	0.85	DMSO	Lycopene	Standard_Development	Run091	Standard_Measurement	Plate_01	Clariostar_Study	MB	Biofoundry_,_London	Linear_Dilution_Pattern_V2	0.168	0.164	0.161	0.157	0.153	0.149	0.145	0.142	0.14	0.137	0.134	0.128	0.124	0.119	0.115	0.112	0.109	0.106	0.106	0.105	0.103	0.104	0.105	0.106	0.108	0.111	0.114	0.117	0.119	0.122	0.125	0.127	0.129	0.132	0.137	0.141
H02	Sample	Dilution_65%	0.65	DMSO	Lycopene	Standard_Development	Run091	Standard_Measurement	Plate_01	Clariostar_Study	MB	Biofoundry_,_London	Linear_Dilution_Pattern_V2	0.146	0.144	0.141	0.137	0.134	0.13	0.127	0.124	0.121	0.119	0.116	0.112	0.107	0.104	0.1	0.097	0.094	0.092	0.091	0.091	0.09	0.09	0.09	0.091	0.093	0.095	0.097	0.099	0.101	0.103	0.105	0.106	0.108	0.111	0.114	0.117
H03	Sample	Dilution_45%	0.45	DMSO	Lycopene	Standard_Development	Run091	Standard_Measurement	Plate_01	Clariostar_Study	MB	Biofoundry_,_London	Linear_Dilution_Pattern_V2	0.136	0.133	0.13	0.125	0.122	0.117	0.114	0.111	0.109	0.106	0.103	0.099	0.095	0.091	0.087	0.084	0.082	0.08	0.079	0.077	0.077	0.076	0.076	0.077	0.078	0.08	0.081	0.082	0.083	0.085	0.086	0.087	0.088	0.089	0.091	0.093
H04	Sample	Dilution_25%	0.25	DMSO	Lycopene	Standard_Development	Run091	Standard_Measurement	Plate_01	Clariostar_Study	MB	Biofoundry_,_London	Linear_Dilution_Pattern_V2	0.129	0.126	0.122	0.117	0.113	0.11	0.105	0.103	0.101	0.098	0.094	0.09	0.085	0.081	0.077	0.075	0.073	0.071	0.069	0.068	0.067	0.066	0.066	0.066	0.067	0.067	0.068	0.068	0.068	0.069	0.07	0.07	0.071	0.07	0.072	0.071
H05	Sample	Dilution_05%	0.0499999999999999	DMSO	Lycopene	Standard_Development	Run091	Standard_Measurement	Plate_01	Clariostar_Study	MB	Biofoundry_,_London	Linear_Dilution_Pattern_V2	0.119	0.115	0.111	0.107	0.103	0.1	0.096	0.092	0.089	0.086	0.083	0.079	0.074	0.07	0.067	0.066	0.064	0.06	0.059	0.057	0.056	0.055	0.055	0.054	0.055	0.055	0.054	0.053	0.053	0.053	0.053	0.053	0.052	0.052	0.051	0.051
H06	Sample	Dilution_85%	0.85	DMSO	Lycopene	Standard_Development	Run091	Standard_Measurement	Plate_01	Clariostar_Study	MB	Biofoundry_,_London	Linear_Dilution_Pattern_V2	0.153	0.15	0.147	0.142	0.138	0.135	0.132	0.129	0.128	0.126	0.123	0.121	0.116	0.112	0.108	0.106	0.103	0.101	0.099	0.098	0.098	0.098	0.098	0.099	0.103	0.105	0.108	0.111	0.114	0.117	0.119	0.122	0.124	0.127	0.131	0.136
H07	Sample	Dilution_65%	0.65	DMSO	Lycopene	Standard_Development	Run091	Standard_Measurement	Plate_01	Clariostar_Study	MB	Biofoundry_,_London	Linear_Dilution_Pattern_V2	0.144	0.141	0.138	0.133	0.13	0.126	0.122	0.12	0.118	0.117	0.114	0.111	0.106	0.102	0.099	0.097	0.094	0.092	0.09	0.089	0.088	0.088	0.088	0.089	0.091	0.093	0.096	0.097	0.1	0.102	0.103	0.105	0.107	0.109	0.112	0.115
H08	Sample	Dilution_45%	0.45	DMSO	Lycopene	Standard_Development	Run091	Standard_Measurement	Plate_01	Clariostar_Study	MB	Biofoundry_,_London	Linear_Dilution_Pattern_V2	0.135	0.132	0.128	0.124	0.12	0.117	0.114	0.111	0.108	0.106	0.102	0.098	0.094	0.09	0.087	0.084	0.081	0.079	0.077	0.076	0.076	0.076	0.075	0.076	0.078	0.078	0.08	0.081	0.082	0.084	0.085	0.085	0.087	0.088	0.091	0.092
H09	Sample	Dilution_25%	0.25	DMSO	Lycopene	Standard_Development	Run091	Standard_Measurement	Plate_01	Clariostar_Study	MB	Biofoundry_,_London	Linear_Dilution_Pattern_V2	0.129	0.125	0.122	0.118	0.114	0.11	0.106	0.103	0.102	0.098	0.095	0.091	0.086	0.083	0.079	0.077	0.075	0.073	0.07	0.069	0.068	0.067	0.068	0.068	0.068	0.069	0.07	0.069	0.07	0.071	0.071	0.072	0.072	0.073	0.074	0.075
H10	Sample	Dilution_05%	0.0499999999999999	DMSO	Lycopene	Standard_Development	Run091	Standard_Measurement	Plate_01	Clariostar_Study	MB	Biofoundry_,_London	Linear_Dilution_Pattern_V2	0.113	0.11	0.106	0.103	0.099	0.096	0.092	0.089	0.086	0.083	0.08	0.075	0.07	0.067	0.065	0.062	0.06	0.058	0.057	0.055	0.054	0.054	0.053	0.053	0.053	0.052	0.052	0.051	0.051	0.051	0.051	0.05	0.05	0.051	0.05	0.05
H11	Blank	DMSO_Blank		DMSO		Standard_Development	Run091	Standard_Measurement	Plate_01	Clariostar_Study	MB	Biofoundry_,_London	Linear_Dilution_Pattern_V2	0.116	0.112	0.109	0.105	0.101	0.097	0.093	0.091	0.089	0.086	0.082	0.077	0.073	0.07	0.067	0.065	0.062	0.06	0.059	0.057	0.056	0.055	0.054	0.054	0.054	0.054	0.053	0.052	0.052	0.051	0.051	0.051	0.05	0.049	0.049	0.048
H12	Blank	DMSO_Blank		DMSO		Standard_Development	Run091	Standard_Measurement	Plate_01	Clariostar_Study	MB	Biofoundry_,_London	Linear_Dilution_Pattern_V2	0.112	0.108	0.106	0.101	0.098	0.094	0.09	0.088	0.084	0.081	0.077	0.072	0.068	0.065	0.061	0.06	0.058	0.055	0.054	0.053	0.052	0.051	0.05	0.049	0.05	0.049	0.049	0.047	0.047	0.048	0.047	0.046	0.046	0.046	0.045	0.044
A01	Sample	Dilution_100%	1.0	DMSO	Lycopene	Standard_Development	Run091	Standard_Measurement	Plate_01	Clariostar_Study	MB	Biofoundry_,_London	Linear_Dilution_Pattern_V2	0.163	0.16	0.156	0.152	0.149	0.146	0.141	0.139	0.138	0.135	0.132	0.128	0.124	0.119	0.115	0.113	0.109	0.108	0.106	0.106	0.105	0.105	0.107	0.108	0.111	0.115	0.119	0.122	0.126	0.129	0.132	0.135	0.138	0.142	0.146	0.153
A02	Sample	Dilution_80%	0.8	DMSO	Lycopene	Standard_Development	Run091	Standard_Measurement	Plate_01	Clariostar_Study	MB	Biofoundry_,_London	Linear_Dilution_Pattern_V2	0.158	0.156	0.152	0.148	0.144	0.14	0.137	0.134	0.131	0.128	0.125	0.121	0.116	0.111	0.107	0.104	0.101	0.099	0.097	0.097	0.096	0.096	0.097	0.099	0.1	0.103	0.106	0.109	0.112	0.113	0.116	0.118	0.121	0.123	0.128	0.132
A03	Sample	Dilution_60%	0.6	DMSO	Lycopene	Standard_Development	Run091	Standard_Measurement	Plate_01	Clariostar_Study	MB	Biofoundry_,_London	Linear_Dilution_Pattern_V2	0.143	0.141	0.137	0.132	0.13	0.126	0.122	0.12	0.117	0.113	0.11	0.106	0.102	0.098	0.094	0.092	0.088	0.086	0.085	0.084	0.083	0.083	0.084	0.085	0.086	0.088	0.091	0.093	0.094	0.095	0.097	0.1	0.102	0.103	0.106	0.109
A04	Sample	Dilution_40%	0.4	DMSO	Lycopene	Standard_Development	Run091	Standard_Measurement	Plate_01	Clariostar_Study	MB	Biofoundry_,_London	Linear_Dilution_Pattern_V2	0.132	0.129	0.125	0.121	0.118	0.114	0.11	0.107	0.104	0.101	0.098	0.093	0.09	0.086	0.082	0.08	0.077	0.075	0.073	0.072	0.071	0.07	0.071	0.071	0.072	0.073	0.075	0.075	0.076	0.077	0.078	0.079	0.08	0.081	0.083	0.085
A05	Sample	Dilution_20%	0.2	DMSO	Lycopene	Standard_Development	Run091	Standard_Measurement	Plate_01	Clariostar_Study	MB	Biofoundry_,_London	Linear_Dilution_Pattern_V2	0.124	0.12	0.117	0.112	0.109	0.105	0.1	0.099	0.096	0.092	0.089	0.084	0.081	0.076	0.073	0.071	0.068	0.066	0.065	0.063	0.062	0.061	0.061	0.062	0.061	0.061	0.063	0.063	0.063	0.062	0.063	0.064	0.064	0.064	0.065	0.066
A06	Sample	Dilution_100%	1.0	DMSO	Lycopene	Standard_Development	Run091	Standard_Measurement	Plate_01	Clariostar_Study	MB	Biofoundry_,_London	Linear_Dilution_Pattern_V2	0.161	0.158	0.155	0.15	0.147	0.143	0.139	0.137	0.136	0.133	0.13	0.127	0.123	0.119	0.114	0.111	0.108	0.106	0.104	0.104	0.103	0.103	0.104	0.106	0.109	0.113	0.117	0.12	0.123	0.126	0.13	0.132	0.136	0.14	0.144	0.15
A07	Sample	Dilution_80%	0.8	DMSO	Lycopene	Standard_Development	Run091	Standard_Measurement	Plate_01	Clariostar_Study	MB	Biofoundry_,_London	Linear_Dilution_Pattern_V2	0.149	0.146	0.142	0.139	0.136	0.132	0.128	0.126	0.125	0.121	0.118	0.115	0.112	0.108	0.104	0.101	0.098	0.096	0.094	0.093	0.093	0.093	0.094	0.096	0.098	0.1	0.103	0.106	0.108	0.11	0.114	0.116	0.118	0.121	0.125	0.13
A08	Sample	Dilution_60%	0.6	DMSO	Lycopene	Standard_Development	Run091	Standard_Measurement	Plate_01	Clariostar_Study	MB	Biofoundry_,_London	Linear_Dilution_Pattern_V2	0.143	0.14	0.136	0.131	0.128	0.124	0.12	0.118	0.116	0.113	0.11	0.107	0.103	0.098	0.094	0.092	0.089	0.086	0.085	0.084	0.083	0.083	0.083	0.084	0.086	0.088	0.09	0.092	0.094	0.095	0.097	0.099	0.1	0.102	0.105	0.109
A09	Sample	Dilution_40%	0.4	DMSO	Lycopene	Standard_Development	Run091	Standard_Measurement	Plate_01	Clariostar_Study	MB	Biofoundry_,_London	Linear_Dilution_Pattern_V2	0.133	0.13	0.127	0.123	0.121	0.117	0.113	0.11	0.106	0.102	0.098	0.095	0.091	0.088	0.084	0.081	0.079	0.077	0.075	0.074	0.073	0.073	0.073	0.073	0.074	0.075	0.076	0.077	0.079	0.078	0.08	0.081	0.082	0.083	0.085	0.087
A10	Sample	Dilution_20%	0.2	DMSO	Lycopene	Standard_Development	Run091	Standard_Measurement	Plate_01	Clariostar_Study	MB	Biofoundry_,_London	Linear_Dilution_Pattern_V2	0.121	0.119	0.115	0.11	0.107	0.103	0.099	0.097	0.095	0.091	0.088	0.084	0.08	0.076	0.073	0.071	0.068	0.066	0.064	0.063	0.062	0.061	0.061	0.062	0.062	0.062	0.063	0.063	0.063	0.063	0.064	0.064	0.064	0.064	0.065	0.066
A11	Blank	DMSO_Blank		DMSO		Standard_Development	Run091	Standard_Measurement	Plate_01	Clariostar_Study	MB	Biofoundry_,_London	Linear_Dilution_Pattern_V2	0.111	0.107	0.104	0.1	0.098	0.093	0.089	0.087	0.084	0.08	0.075	0.072	0.069	0.066	0.063	0.061	0.058	0.057	0.055	0.054	0.053	0.051	0.052	0.051	0.051	0.051	0.051	0.05	0.05	0.049	0.049	0.048	0.048	0.047	0.047	0.047
A12	Blank	DMSO_Blank		DMSO		Standard_Development	Run091	Standard_Measurement	Plate_01	Clariostar_Study	MB	Biofoundry_,_London	Linear_Dilution_Pattern_V2	0.112	0.109	0.106	0.102	0.099	0.096	0.092	0.088	0.085	0.08	0.075	0.072	0.069	0.066	0.063	0.06	0.058	0.056	0.054	0.054	0.053	0.052	0.052	0.051	0.05	0.05	0.049	0.049	0.048	0.047	0.048	0.048	0.047	0.046	0.046	0.045
B01	Sample	Dilution_100%	1.0	DMSO	Lycopene	Standard_Development	Run091	Standard_Measurement	Plate_01	Clariostar_Study	MB	Biofoundry_,_London	Linear_Dilution_Pattern_V2	0.161	0.159	0.156	0.151	0.148	0.144	0.14	0.138	0.136	0.134	0.131	0.127	0.123	0.118	0.114	0.112	0.108	0.106	0.105	0.104	0.104	0.104	0.106	0.107	0.111	0.114	0.117	0.121	0.124	0.128	0.131	0.134	0.138	0.141	0.146	0.152
B02	Sample	Dilution_80%	0.8	DMSO	Lycopene	Standard_Development	Run091	Standard_Measurement	Plate_01	Clariostar_Study	MB	Biofoundry_,_London	Linear_Dilution_Pattern_V2	0.151	0.149	0.145	0.141	0.138	0.134	0.13	0.128	0.126	0.123	0.12	0.117	0.113	0.108	0.104	0.101	0.099	0.097	0.095	0.094	0.093	0.094	0.095	0.096	0.098	0.101	0.104	0.107	0.11	0.112	0.115	0.117	0.12	0.122	0.126	0.131
B03	Sample	Dilution_60%	0.6	DMSO	Lycopene	Standard_Development	Run091	Standard_Measurement	Plate_01	Clariostar_Study	MB	Biofoundry_,_London	Linear_Dilution_Pattern_V2	0.147	0.143	0.14	0.136	0.132	0.128	0.124	0.123	0.12	0.116	0.114	0.109	0.105	0.101	0.097	0.095	0.091	0.089	0.087	0.086	0.086	0.085	0.086	0.087	0.089	0.09	0.093	0.094	0.096	0.098	0.099	0.101	0.103	0.105	0.108	0.111
B04	Sample	Dilution_40%	0.4	DMSO	Lycopene	Standard_Development	Run091	Standard_Measurement	Plate_01	Clariostar_Study	MB	Biofoundry_,_London	Linear_Dilution_Pattern_V2	0.136	0.133	0.129	0.124	0.121	0.117	0.113	0.111	0.109	0.105	0.101	0.098	0.094	0.09	0.086	0.083	0.08	0.078	0.076	0.076	0.075	0.074	0.075	0.075	0.076	0.077	0.078	0.08	0.08	0.08	0.082	0.083	0.084	0.085	0.086	0.088
B05	Sample	Dilution_20%	0.2	DMSO	Lycopene	Standard_Development	Run091	Standard_Measurement	Plate_01	Clariostar_Study	MB	Biofoundry_,_London	Linear_Dilution_Pattern_V2	0.123	0.12	0.116	0.112	0.109	0.105	0.102	0.099	0.095	0.092	0.088	0.084	0.081	0.077	0.074	0.071	0.069	0.067	0.064	0.063	0.063	0.062	0.063	0.062	0.062	0.063	0.063	0.063	0.064	0.063	0.064	0.064	0.064	0.065	0.066	0.067
B06	Sample	Dilution_100%	1.0	DMSO	Lycopene	Standard_Development	Run091	Standard_Measurement	Plate_01	Clariostar_Study	MB	Biofoundry_,_London	Linear_Dilution_Pattern_V2	0.16	0.158	0.154	0.149	0.147	0.143	0.139	0.138	0.136	0.133	0.131	0.128	0.124	0.12	0.116	0.112	0.11	0.107	0.106	0.105	0.105	0.105	0.107	0.108	0.111	0.114	0.118	0.122	0.125	0.128	0.132	0.135	0.138	0.142	0.147	0.153
B07	Sample	Dilution_80%	0.8	DMSO	Lycopene	Standard_Development	Run091	Standard_Measurement	Plate_01	Clariostar_Study	MB	Biofoundry_,_London	Linear_Dilution_Pattern_V2	0.151	0.149	0.145	0.141	0.139	0.134	0.129	0.128	0.126	0.124	0.122	0.118	0.114	0.11	0.105	0.103	0.1	0.098	0.096	0.096	0.095	0.095	0.096	0.097	0.1	0.102	0.105	0.107	0.111	0.112	0.115	0.117	0.12	0.123	0.127	0.131
B08	Sample	Dilution_60%	0.6	DMSO	Lycopene	Standard_Development	Run091	Standard_Measurement	Plate_01	Clariostar_Study	MB	Biofoundry_,_London	Linear_Dilution_Pattern_V2	0.14	0.138	0.134	0.13	0.127	0.122	0.119	0.117	0.114	0.111	0.108	0.104	0.101	0.097	0.094	0.091	0.089	0.087	0.084	0.084	0.083	0.082	0.083	0.085	0.086	0.088	0.09	0.092	0.093	0.096	0.098	0.099	0.101	0.103	0.106	0.109
B09	Sample	Dilution_40%	0.4	DMSO	Lycopene	Standard_Development	Run091	Standard_Measurement	Plate_01	Clariostar_Study	MB	Biofoundry_,_London	Linear_Dilution_Pattern_V2	0.134	0.131	0.126	0.122	0.119	0.115	0.112	0.109	0.106	0.103	0.1	0.095	0.092	0.089	0.085	0.082	0.079	0.077	0.076	0.075	0.074	0.073	0.073	0.074	0.075	0.076	0.078	0.078	0.08	0.08	0.081	0.083	0.083	0.085	0.086	0.088
B10	Sample	Dilution_20%	0.2	DMSO	Lycopene	Standard_Development	Run091	Standard_Measurement	Plate_01	Clariostar_Study	MB	Biofoundry_,_London	Linear_Dilution_Pattern_V2	0.124	0.122	0.118	0.114	0.111	0.106	0.102	0.1	0.098	0.094	0.09	0.086	0.083	0.079	0.075	0.073	0.07	0.068	0.066	0.066	0.065	0.064	0.064	0.064	0.064	0.065	0.065	0.065	0.065	0.065	0.066	0.066	0.066	0.067	0.067	0.068
B11	Blank	DMSO_Blank		DMSO		Standard_Development	Run091	Standard_Measurement	Plate_01	Clariostar_Study	MB	Biofoundry_,_London	Linear_Dilution_Pattern_V2	0.115	0.111	0.107	0.103	0.101	0.096	0.092	0.089	0.086	0.082	0.078	0.074	0.07	0.067	0.064	0.062	0.059	0.057	0.056	0.055	0.054	0.052	0.053	0.052	0.051	0.051	0.051	0.05	0.049	0.049	0.049	0.049	0.048	0.047	0.047	0.047
B12	Blank	DMSO_Blank		DMSO		Standard_Development	Run091	Standard_Measurement	Plate_01	Clariostar_Study	MB	Biofoundry_,_London	Linear_Dilution_Pattern_V2	0.11	0.107	0.103	0.099	0.097	0.093	0.089	0.086	0.083	0.078	0.074	0.07	0.068	0.065	0.061	0.059	0.057	0.055	0.054	0.052	0.051	0.051	0.05	0.05	0.05	0.049	0.05	0.048	0.048	0.047	0.047	0.047	0.046	0.046	0.045	0.045
C01	Sample	Dilution_95%	0.95	DMSO	Lycopene	Standard_Development	Run091	Standard_Measurement	Plate_01	Clariostar_Study	MB	Biofoundry_,_London	Linear_Dilution_Pattern_V2	0.159	0.157	0.153	0.149	0.146	0.141	0.138	0.136	0.134	0.131	0.128	0.124	0.119	0.116	0.112	0.109	0.106	0.105	0.103	0.102	0.102	0.102	0.103	0.105	0.107	0.11	0.114	0.117	0.12	0.123	0.126	0.129	0.132	0.135	0.14	0.145
C02	Sample	Dilution_75%	0.75	DMSO	Lycopene	Standard_Development	Run091	Standard_Measurement	Plate_01	Clariostar_Study	MB	Biofoundry_,_London	Linear_Dilution_Pattern_V2	0.154	0.151	0.147	0.143	0.14	0.136	0.132	0.129	0.127	0.124	0.121	0.116	0.112	0.108	0.104	0.102	0.098	0.096	0.094	0.093	0.093	0.092	0.093	0.094	0.097	0.099	0.102	0.104	0.106	0.108	0.111	0.112	0.115	0.117	0.12	0.125
C03	Sample	Dilution_55%	0.55	DMSO	Lycopene	Standard_Development	Run091	Standard_Measurement	Plate_01	Clariostar_Study	MB	Biofoundry_,_London	Linear_Dilution_Pattern_V2	0.144	0.143	0.139	0.134	0.13	0.126	0.121	0.12	0.117	0.114	0.111	0.107	0.103	0.098	0.095	0.091	0.089	0.086	0.085	0.084	0.083	0.083	0.083	0.084	0.086	0.087	0.089	0.091	0.092	0.093	0.095	0.096	0.098	0.1	0.102	0.105
C04	Sample	Dilution_35%	0.35	DMSO	Lycopene	Standard_Development	Run091	Standard_Measurement	Plate_01	Clariostar_Study	MB	Biofoundry_,_London	Linear_Dilution_Pattern_V2	0.134	0.131	0.127	0.123	0.12	0.116	0.112	0.109	0.106	0.102	0.099	0.095	0.091	0.087	0.083	0.08	0.078	0.076	0.073	0.073	0.072	0.071	0.071	0.072	0.072	0.073	0.074	0.075	0.076	0.076	0.078	0.078	0.079	0.08	0.081	0.083
C05	Sample	Dilution_15%	0.15	DMSO	Lycopene	Standard_Development	Run091	Standard_Measurement	Plate_01	Clariostar_Study	MB	Biofoundry_,_London	Linear_Dilution_Pattern_V2	0.122	0.12	0.116	0.112	0.109	0.104	0.1	0.098	0.094	0.09	0.087	0.084	0.08	0.075	0.073	0.07	0.068	0.065	0.063	0.062	0.061	0.06	0.061	0.06	0.06	0.061	0.06	0.06	0.06	0.06	0.061	0.061	0.061	0.061	0.061	0.062
C06	Sample	Dilution_95%	0.95	DMSO	Lycopene	Standard_Development	Run091	Standard_Measurement	Plate_01	Clariostar_Study	MB	Biofoundry_,_London	Linear_Dilution_Pattern_V2	0.161	0.157	0.153	0.149	0.145	0.14	0.136	0.135	0.133	0.131	0.128	0.126	0.122	0.117	0.114	0.11	0.107	0.104	0.103	0.102	0.102	0.102	0.103	0.105	0.108	0.111	0.115	0.118	0.121	0.124	0.127	0.13	0.133	0.136	0.14	0.146
C07	Sample	Dilution_75%	0.75	DMSO	Lycopene	Standard_Development	Run091	Standard_Measurement	Plate_01	Clariostar_Study	MB	Biofoundry_,_London	Linear_Dilution_Pattern_V2	0.17	0.168	0.164	0.159	0.156	0.152	0.148	0.146	0.143	0.141	0.138	0.135	0.13	0.125	0.122	0.119	0.116	0.114	0.112	0.111	0.111	0.11	0.111	0.112	0.114	0.116	0.119	0.121	0.123	0.125	0.127	0.129	0.131	0.133	0.136	0.14
C08	Sample	Dilution_55%	0.55	DMSO	Lycopene	Standard_Development	Run091	Standard_Measurement	Plate_01	Clariostar_Study	MB	Biofoundry_,_London	Linear_Dilution_Pattern_V2	0.146	0.144	0.139	0.134	0.13	0.125	0.121	0.119	0.117	0.115	0.112	0.109	0.105	0.1	0.096	0.093	0.091	0.088	0.086	0.085	0.084	0.083	0.084	0.085	0.087	0.088	0.09	0.092	0.093	0.094	0.096	0.098	0.099	0.1	0.102	0.105
C09	Sample	Dilution_35%	0.35	DMSO	Lycopene	Standard_Development	Run091	Standard_Measurement	Plate_01	Clariostar_Study	MB	Biofoundry_,_London	Linear_Dilution_Pattern_V2	0.14	0.137	0.132	0.128	0.124	0.12	0.116	0.113	0.111	0.106	0.103	0.1	0.096	0.091	0.087	0.085	0.082	0.08	0.078	0.077	0.076	0.075	0.076	0.076	0.076	0.077	0.078	0.079	0.08	0.081	0.082	0.082	0.083	0.084	0.085	0.087
C10	Sample	Dilution_15%	0.15	DMSO	Lycopene	Standard_Development	Run091	Standard_Measurement	Plate_01	Clariostar_Study	MB	Biofoundry_,_London	Linear_Dilution_Pattern_V2	0.126	0.123	0.118	0.114	0.11	0.106	0.102	0.099	0.096	0.093	0.089	0.086	0.082	0.077	0.073	0.072	0.069	0.067	0.065	0.064	0.062	0.061	0.061	0.062	0.061	0.062	0.062	0.062	0.062	0.061	0.062	0.062	0.062	0.062	0.062	0.062
C11	Blank	DMSO_Blank		DMSO		Standard_Development	Run091	Standard_Measurement	Plate_01	Clariostar_Study	MB	Biofoundry_,_London	Linear_Dilution_Pattern_V2	0.116	0.113	0.108	0.104	0.101	0.097	0.093	0.089	0.086	0.081	0.078	0.074	0.07	0.066	0.063	0.061	0.059	0.056	0.055	0.053	0.052	0.051	0.051	0.051	0.051	0.05	0.05	0.05	0.049	0.048	0.048	0.048	0.047	0.046	0.046	0.046
C12	Blank	DMSO_Blank		DMSO		Standard_Development	Run091	Standard_Measurement	Plate_01	Clariostar_Study	MB	Biofoundry_,_London	Linear_Dilution_Pattern_V2	0.114	0.111	0.107	0.103	0.101	0.096	0.092	0.09	0.086	0.082	0.078	0.074	0.071	0.067	0.064	0.062	0.059	0.057	0.055	0.054	0.054	0.052	0.052	0.051	0.051	0.05	0.05	0.05	0.05	0.049	0.048	0.048	0.048	0.047	0.047	0.047
D01	Sample	Dilution_95%	0.95	DMSO	Lycopene	Standard_Development	Run091	Standard_Measurement	Plate_01	Clariostar_Study	MB	Biofoundry_,_London	Linear_Dilution_Pattern_V2	0.164	0.161	0.156	0.152	0.15	0.145	0.141	0.14	0.137	0.135	0.133	0.128	0.124	0.119	0.115	0.113	0.109	0.107	0.106	0.105	0.104	0.104	0.106	0.108	0.111	0.114	0.118	0.121	0.124	0.126	0.13	0.132	0.136	0.139	0.144	0.149
D02	Sample	Dilution_75%	0.75	DMSO	Lycopene	Standard_Development	Run091	Standard_Measurement	Plate_01	Clariostar_Study	MB	Biofoundry_,_London	Linear_Dilution_Pattern_V2	0.156	0.153	0.149	0.144	0.14	0.135	0.13	0.129	0.128	0.125	0.122	0.118	0.114	0.109	0.105	0.103	0.1	0.097	0.095	0.094	0.093	0.093	0.095	0.096	0.098	0.1	0.103	0.105	0.107	0.11	0.112	0.115	0.116	0.118	0.122	0.125
D03	Sample	Dilution_55%	0.55	DMSO	Lycopene	Standard_Development	Run091	Standard_Measurement	Plate_01	Clariostar_Study	MB	Biofoundry_,_London	Linear_Dilution_Pattern_V2	0.181	0.18	0.175	0.171	0.168	0.164	0.16	0.158	0.156	0.152	0.149	0.146	0.142	0.137	0.133	0.131	0.128	0.126	0.124	0.123	0.122	0.121	0.121	0.123	0.123	0.124	0.126	0.127	0.129	0.129	0.131	0.132	0.133	0.134	0.135	0.138
D04	Sample	Dilution_35%	0.35	DMSO	Lycopene	Standard_Development	Run091	Standard_Measurement	Plate_01	Clariostar_Study	MB	Biofoundry_,_London	Linear_Dilution_Pattern_V2	0.134	0.13	0.126	0.121	0.117	0.113	0.109	0.108	0.106	0.102	0.099	0.095	0.091	0.086	0.082	0.08	0.077	0.075	0.073	0.072	0.071	0.07	0.071	0.072	0.073	0.073	0.074	0.075	0.076	0.077	0.077	0.079	0.079	0.08	0.081	0.083
D05	Sample	Dilution_15%	0.15	DMSO	Lycopene	Standard_Development	Run091	Standard_Measurement	Plate_01	Clariostar_Study	MB	Biofoundry_,_London	Linear_Dilution_Pattern_V2	0.122	0.119	0.115	0.11	0.108	0.103	0.099	0.097	0.093	0.089	0.086	0.082	0.079	0.074	0.071	0.069	0.067	0.064	0.062	0.061	0.06	0.059	0.059	0.059	0.059	0.06	0.06	0.06	0.06	0.059	0.06	0.06	0.06	0.06	0.061	0.061
D06	Sample	Dilution_95%	0.95	DMSO	Lycopene	Standard_Development	Run091	Standard_Measurement	Plate_01	Clariostar_Study	MB	Biofoundry_,_London	Linear_Dilution_Pattern_V2	0.159	0.156	0.152	0.148	0.144	0.141	0.137	0.135	0.133	0.131	0.129	0.126	0.122	0.117	0.113	0.111	0.107	0.105	0.103	0.103	0.103	0.102	0.104	0.105	0.108	0.112	0.115	0.119	0.122	0.125	0.128	0.131	0.134	0.138	0.143	0.148
D07	Sample	Dilution_75%	0.75	DMSO	Lycopene	Standard_Development	Run091	Standard_Measurement	Plate_01	Clariostar_Study	MB	Biofoundry_,_London	Linear_Dilution_Pattern_V2	0.154	0.151	0.147	0.142	0.139	0.135	0.13	0.128	0.127	0.124	0.122	0.119	0.115	0.11	0.106	0.103	0.1	0.097	0.096	0.095	0.094	0.094	0.096	0.097	0.099	0.101	0.104	0.106	0.109	0.11	0.113	0.115	0.117	0.12	0.124	0.128
D08	Sample	Dilution_55%	0.55	DMSO	Lycopene	Standard_Development	Run091	Standard_Measurement	Plate_01	Clariostar_Study	MB	Biofoundry_,_London	Linear_Dilution_Pattern_V2	0.145	0.142	0.137	0.133	0.129	0.126	0.121	0.119	0.118	0.114	0.111	0.108	0.104	0.1	0.096	0.094	0.091	0.088	0.086	0.085	0.085	0.084	0.085	0.086	0.087	0.089	0.091	0.093	0.095	0.096	0.098	0.099	0.1	0.102	0.104	0.108
D09	Sample	Dilution_35%	0.35	DMSO	Lycopene	Standard_Development	Run091	Standard_Measurement	Plate_01	Clariostar_Study	MB	Biofoundry_,_London	Linear_Dilution_Pattern_V2	0.139	0.136	0.132	0.127	0.124	0.119	0.116	0.113	0.111	0.108	0.104	0.1	0.097	0.093	0.089	0.087	0.083	0.081	0.079	0.078	0.077	0.076	0.077	0.077	0.078	0.079	0.08	0.081	0.081	0.082	0.083	0.084	0.085	0.085	0.086	0.088
D10	Sample	Dilution_15%	0.15	DMSO	Lycopene	Standard_Development	Run091	Standard_Measurement	Plate_01	Clariostar_Study	MB	Biofoundry_,_London	Linear_Dilution_Pattern_V2	0.123	0.12	0.116	0.112	0.109	0.105	0.101	0.098	0.096	0.092	0.088	0.084	0.08	0.077	0.073	0.07	0.068	0.066	0.064	0.063	0.062	0.062	0.061	0.061	0.061	0.061	0.062	0.062	0.062	0.061	0.061	0.062	0.062	0.062	0.062	0.063
D11	Blank	DMSO_Blank		DMSO		Standard_Development	Run091	Standard_Measurement	Plate_01	Clariostar_Study	MB	Biofoundry_,_London	Linear_Dilution_Pattern_V2	0.117	0.114	0.11	0.105	0.102	0.097	0.093	0.091	0.088	0.084	0.081	0.077	0.073	0.069	0.066	0.064	0.062	0.06	0.058	0.056	0.056	0.054	0.054	0.054	0.053	0.053	0.053	0.052	0.052	0.051	0.051	0.051	0.05	0.049	0.049	0.048
D12	Blank	DMSO_Blank		DMSO		Standard_Development	Run091	Standard_Measurement	Plate_01	Clariostar_Study	MB	Biofoundry_,_London	Linear_Dilution_Pattern_V2	0.113	0.111	0.106	0.101	0.099	0.094	0.091	0.088	0.085	0.081	0.077	0.073	0.07	0.066	0.063	0.061	0.058	0.057	0.054	0.053	0.052	0.051	0.051	0.05	0.05	0.049	0.049	0.049	0.048	0.047	0.047	0.047	0.047	0.046	0.046	0.045
E01	Sample	Dilution_90%	0.9	DMSO	Lycopene	Standard_Development	Run091	Standard_Measurement	Plate_01	Clariostar_Study	MB	Biofoundry_,_London	Linear_Dilution_Pattern_V2	0.161	0.158	0.155	0.15	0.147	0.142	0.139	0.137	0.135	0.133	0.13	0.126	0.121	0.116	0.112	0.11	0.107	0.105	0.103	0.102	0.102	0.102	0.104	0.105	0.107	0.11	0.114	0.117	0.12	0.123	0.126	0.129	0.131	0.135	0.139	0.144
E02	Sample	Dilution_70%	0.7	DMSO	Lycopene	Standard_Development	Run091	Standard_Measurement	Plate_01	Clariostar_Study	MB	Biofoundry_,_London	Linear_Dilution_Pattern_V2	0.154	0.151	0.147	0.142	0.139	0.134	0.13	0.129	0.127	0.124	0.122	0.117	0.113	0.107	0.104	0.101	0.098	0.097	0.095	0.094	0.093	0.092	0.094	0.095	0.097	0.1	0.102	0.104	0.107	0.108	0.11	0.112	0.115	0.117	0.119	0.123
E03	Sample	Dilution_50%	0.5	DMSO	Lycopene	Standard_Development	Run091	Standard_Measurement	Plate_01	Clariostar_Study	MB	Biofoundry_,_London	Linear_Dilution_Pattern_V2	0.151	0.149	0.144	0.14	0.137	0.133	0.129	0.126	0.123	0.121	0.118	0.114	0.11	0.106	0.102	0.099	0.096	0.094	0.092	0.092	0.091	0.09	0.09	0.091	0.092	0.093	0.094	0.096	0.098	0.098	0.1	0.101	0.102	0.104	0.105	0.108
E04	Sample	Dilution_30%	0.3	DMSO	Lycopene	Standard_Development	Run091	Standard_Measurement	Plate_01	Clariostar_Study	MB	Biofoundry_,_London	Linear_Dilution_Pattern_V2	0.132	0.129	0.124	0.119	0.116	0.111	0.106	0.105	0.103	0.1	0.097	0.093	0.089	0.085	0.081	0.078	0.076	0.073	0.072	0.071	0.07	0.068	0.069	0.07	0.071	0.071	0.072	0.072	0.073	0.073	0.074	0.075	0.075	0.076	0.076	0.078
E05	Sample	Dilution_10%	0.1	DMSO	Lycopene	Standard_Development	Run091	Standard_Measurement	Plate_01	Clariostar_Study	MB	Biofoundry_,_London	Linear_Dilution_Pattern_V2	0.118	0.116	0.111	0.107	0.104	0.099	0.096	0.093	0.091	0.087	0.083	0.079	0.076	0.072	0.069	0.067	0.063	0.061	0.059	0.059	0.058	0.056	0.057	0.056	0.056	0.056	0.056	0.056	0.056	0.055	0.056	0.056	0.055	0.055	0.056	0.056
E06	Sample	Dilution_90%	0.9	DMSO	Lycopene	Standard_Development	Run091	Standard_Measurement	Plate_01	Clariostar_Study	MB	Biofoundry_,_London	Linear_Dilution_Pattern_V2	0.158	0.156	0.152	0.147	0.144	0.141	0.137	0.134	0.132	0.129	0.128	0.124	0.121	0.116	0.112	0.11	0.106	0.104	0.102	0.101	0.101	0.101	0.102	0.104	0.107	0.109	0.113	0.116	0.119	0.121	0.125	0.127	0.13	0.133	0.137	0.143
E07	Sample	Dilution_70%	0.7	DMSO	Lycopene	Standard_Development	Run091	Standard_Measurement	Plate_01	Clariostar_Study	MB	Biofoundry_,_London	Linear_Dilution_Pattern_V2	0.149	0.146	0.142	0.138	0.134	0.13	0.126	0.124	0.122	0.119	0.118	0.114	0.11	0.106	0.102	0.099	0.096	0.094	0.092	0.091	0.091	0.09	0.091	0.093	0.095	0.097	0.099	0.101	0.103	0.105	0.108	0.11	0.112	0.114	0.117	0.121
E08	Sample	Dilution_50%	0.5	DMSO	Lycopene	Standard_Development	Run091	Standard_Measurement	Plate_01	Clariostar_Study	MB	Biofoundry_,_London	Linear_Dilution_Pattern_V2	0.181	0.179	0.175	0.171	0.168	0.164	0.16	0.158	0.155	0.152	0.149	0.146	0.142	0.138	0.134	0.131	0.129	0.126	0.124	0.123	0.121	0.12	0.121	0.122	0.122	0.123	0.125	0.126	0.127	0.127	0.128	0.129	0.13	0.131	0.133	0.135
E09	Sample	Dilution_30%	0.3	DMSO	Lycopene	Standard_Development	Run091	Standard_Measurement	Plate_01	Clariostar_Study	MB	Biofoundry_,_London	Linear_Dilution_Pattern_V2	0.132	0.129	0.125	0.12	0.117	0.112	0.108	0.106	0.104	0.101	0.098	0.094	0.09	0.087	0.083	0.081	0.077	0.076	0.074	0.073	0.071	0.07	0.071	0.071	0.072	0.072	0.074	0.074	0.075	0.075	0.075	0.076	0.077	0.077	0.078	0.08
E10	Sample	Dilution_10%	0.1	DMSO	Lycopene	Standard_Development	Run091	Standard_Measurement	Plate_01	Clariostar_Study	MB	Biofoundry_,_London	Linear_Dilution_Pattern_V2	0.12	0.117	0.113	0.108	0.105	0.1	0.096	0.094	0.091	0.087	0.084	0.08	0.076	0.072	0.069	0.068	0.064	0.062	0.06	0.059	0.058	0.057	0.057	0.057	0.057	0.057	0.057	0.056	0.056	0.056	0.056	0.056	0.056	0.056	0.056	0.056
E11	Blank	DMSO_Blank		DMSO		Standard_Development	Run091	Standard_Measurement	Plate_01	Clariostar_Study	MB	Biofoundry_,_London	Linear_Dilution_Pattern_V2	0.112	0.108	0.104	0.1	0.097	0.093	0.089	0.086	0.083	0.08	0.075	0.071	0.068	0.066	0.062	0.06	0.057	0.055	0.053	0.052	0.051	0.051	0.05	0.05	0.05	0.05	0.05	0.049	0.048	0.047	0.047	0.047	0.047	0.046	0.045	0.045
E12	Blank	DMSO_Blank		DMSO		Standard_Development	Run091	Standard_Measurement	Plate_01	Clariostar_Study	MB	Biofoundry_,_London	Linear_Dilution_Pattern_V2	0.114	0.11	0.106	0.102	0.1	0.095	0.091	0.088	0.085	0.081	0.077	0.073	0.07	0.067	0.063	0.061	0.059	0.056	0.055	0.054	0.053	0.052	0.051	0.051	0.051	0.05	0.05	0.049	0.049	0.048	0.048	0.048	0.047	0.046	0.046	0.046
F01	Sample	Dilution_90%	0.9	DMSO	Lycopene	Standard_Development	Run091	Standard_Measurement	Plate_01	Clariostar_Study	MB	Biofoundry_,_London	Linear_Dilution_Pattern_V2	0.165	0.162	0.158	0.153	0.149	0.146	0.141	0.14	0.139	0.137	0.134	0.13	0.126	0.121	0.117	0.114	0.112	0.109	0.107	0.107	0.106	0.105	0.107	0.109	0.112	0.115	0.117	0.121	0.123	0.126	0.13	0.132	0.135	0.138	0.142	0.147
F02	Sample	Dilution_70%	0.7	DMSO	Lycopene	Standard_Development	Run091	Standard_Measurement	Plate_01	Clariostar_Study	MB	Biofoundry_,_London	Linear_Dilution_Pattern_V2	0.173	0.172	0.169	0.163	0.159	0.155	0.15	0.149	0.148	0.144	0.142	0.138	0.134	0.129	0.123	0.121	0.118	0.117	0.114	0.113	0.113	0.112	0.113	0.114	0.115	0.118	0.121	0.122	0.124	0.126	0.128	0.129	0.131	0.133	0.136	0.139
F03	Sample	Dilution_50%	0.5	DMSO	Lycopene	Standard_Development	Run091	Standard_Measurement	Plate_01	Clariostar_Study	MB	Biofoundry_,_London	Linear_Dilution_Pattern_V2	0.15	0.147	0.143	0.139	0.136	0.132	0.128	0.126	0.123	0.119	0.116	0.112	0.109	0.104	0.1	0.098	0.095	0.092	0.091	0.09	0.089	0.088	0.089	0.089	0.09	0.091	0.093	0.094	0.096	0.096	0.098	0.099	0.101	0.102	0.104	0.106
F04	Sample	Dilution_30%	0.3	DMSO	Lycopene	Standard_Development	Run091	Standard_Measurement	Plate_01	Clariostar_Study	MB	Biofoundry_,_London	Linear_Dilution_Pattern_V2	0.132	0.129	0.125	0.119	0.116	0.112	0.108	0.105	0.103	0.099	0.096	0.092	0.089	0.084	0.081	0.079	0.076	0.073	0.071	0.07	0.069	0.068	0.069	0.069	0.07	0.07	0.072	0.072	0.072	0.073	0.074	0.075	0.075	0.076	0.077	0.078
F05	Sample	Dilution_10%	0.1	DMSO	Lycopene	Standard_Development	Run091	Standard_Measurement	Plate_01	Clariostar_Study	MB	Biofoundry_,_London	Linear_Dilution_Pattern_V2	0.122	0.119	0.114	0.109	0.106	0.102	0.097	0.096	0.093	0.089	0.085	0.081	0.078	0.074	0.07	0.069	0.066	0.064	0.062	0.061	0.06	0.058	0.058	0.058	0.058	0.058	0.058	0.058	0.057	0.057	0.058	0.058	0.057	0.057	0.057	0.057
F06	Sample	Dilution_90%	0.9	DMSO	Lycopene	Standard_Development	Run091	Standard_Measurement	Plate_01	Clariostar_Study	MB	Biofoundry_,_London	Linear_Dilution_Pattern_V2	0.16	0.157	0.153	0.148	0.145	0.14	0.136	0.135	0.134	0.131	0.129	0.126	0.122	0.117	0.113	0.11	0.108	0.106	0.104	0.103	0.102	0.102	0.103	0.105	0.107	0.11	0.114	0.117	0.12	0.123	0.126	0.129	0.131	0.135	0.139	0.144
F07	Sample	Dilution_70%	0.7	DMSO	Lycopene	Standard_Development	Run091	Standard_Measurement	Plate_01	Clariostar_Study	MB	Biofoundry_,_London	Linear_Dilution_Pattern_V2	0.15	0.147	0.142	0.138	0.135	0.13	0.126	0.124	0.123	0.12	0.118	0.114	0.11	0.106	0.102	0.099	0.097	0.094	0.092	0.091	0.09	0.09	0.091	0.092	0.094	0.096	0.099	0.102	0.103	0.105	0.108	0.11	0.112	0.114	0.117	0.12
F08	Sample	Dilution_50%	0.5	DMSO	Lycopene	Standard_Development	Run091	Standard_Measurement	Plate_01	Clariostar_Study	MB	Biofoundry_,_London	Linear_Dilution_Pattern_V2	0.143	0.139	0.135	0.131	0.127	0.122	0.118	0.116	0.115	0.112	0.109	0.106	0.103	0.098	0.094	0.092	0.089	0.086	0.085	0.084	0.083	0.082	0.082	0.084	0.084	0.086	0.088	0.089	0.091	0.092	0.094	0.095	0.096	0.097	0.099	0.102
F09	Sample	Dilution_30%	0.3	DMSO	Lycopene	Standard_Development	Run091	Standard_Measurement	Plate_01	Clariostar_Study	MB	Biofoundry_,_London	Linear_Dilution_Pattern_V2	0.131	0.129	0.125	0.12	0.116	0.112	0.108	0.106	0.103	0.1	0.097	0.093	0.089	0.085	0.081	0.078	0.075	0.073	0.071	0.071	0.07	0.069	0.07	0.07	0.07	0.071	0.072	0.072	0.073	0.073	0.074	0.075	0.076	0.076	0.077	0.079
F10	Sample	Dilution_10%	0.1	DMSO	Lycopene	Standard_Development	Run091	Standard_Measurement	Plate_01	Clariostar_Study	MB	Biofoundry_,_London	Linear_Dilution_Pattern_V2	0.12	0.117	0.112	0.108	0.105	0.101	0.096	0.095	0.09	0.086	0.084	0.079	0.076	0.072	0.068	0.066	0.064	0.062	0.06	0.058	0.057	0.056	0.056	0.056	0.056	0.056	0.057	0.056	0.056	0.055	0.055	0.056	0.056	0.055	0.055	0.055
F11	Blank	DMSO		DMSO		Standard_Development	Run091	Standard_Measurement	Plate_01	Clariostar_Study	MB	Biofoundry_,_London	Linear_Dilution_Pattern_V2	0.116	0.113	0.11	0.105	0.102	0.098	0.093	0.091	0.088	0.083	0.079	0.075	0.072	0.068	0.065	0.063	0.06	0.058	0.056	0.054	0.053	0.052	0.053	0.052	0.051	0.051	0.051	0.051	0.05	0.049	0.049	0.048	0.048	0.047	0.047	0.046
F12	Blank	DMSO		DMSO		Standard_Development	Run091	Standard_Measurement	Plate_01	Clariostar_Study	MB	Biofoundry_,_London	Linear_Dilution_Pattern_V2	0.118	0.114	0.11	0.106	0.103	0.098	0.093	0.091	0.088	0.083	0.079	0.075	0.072	0.068	0.065	0.062	0.059	0.057	0.056	0.054	0.053	0.052	0.052	0.051	0.051	0.051	0.051	0.05	0.049	0.048	0.048	0.048	0.048	0.046	0.046	0.046
G01	Sample	Dilution_85%	0.85	DMSO	Lycopene	Standard_Development	Run091	Standard_Measurement	Plate_01	Clariostar_Study	MB	Biofoundry_,_London	Linear_Dilution_Pattern_V2	0.162	0.159	0.155	0.15	0.147	0.143	0.139	0.137	0.136	0.133	0.13	0.126	0.122	0.117	0.113	0.111	0.108	0.106	0.104	0.103	0.103	0.102	0.103	0.105	0.107	0.11	0.114	0.116	0.119	0.121	0.124	0.127	0.129	0.132	0.136	0.14
G02	Sample	Dilution_65%	0.65	DMSO	Lycopene	Standard_Development	Run091	Standard_Measurement	Plate_01	Clariostar_Study	MB	Biofoundry_,_London	Linear_Dilution_Pattern_V2	0.152	0.149	0.146	0.141	0.137	0.134	0.129	0.128	0.126	0.122	0.119	0.117	0.112	0.108	0.104	0.102	0.099	0.097	0.095	0.094	0.093	0.092	0.093	0.095	0.096	0.098	0.101	0.103	0.105	0.106	0.108	0.11	0.112	0.114	0.117	0.12
G03	Sample	Dilution_45%	0.45	DMSO	Lycopene	Standard_Development	Run091	Standard_Measurement	Plate_01	Clariostar_Study	MB	Biofoundry_,_London	Linear_Dilution_Pattern_V2	0.137	0.135	0.131	0.126	0.123	0.119	0.115	0.113	0.111	0.108	0.104	0.101	0.097	0.092	0.088	0.086	0.084	0.081	0.079	0.079	0.077	0.076	0.077	0.078	0.079	0.081	0.082	0.083	0.085	0.085	0.086	0.088	0.089	0.09	0.092	0.094
G04	Sample	Dilution_25%	0.25	DMSO	Lycopene	Standard_Development	Run091	Standard_Measurement	Plate_01	Clariostar_Study	MB	Biofoundry_,_London	Linear_Dilution_Pattern_V2	0.127	0.124	0.12	0.115	0.112	0.107	0.103	0.102	0.1	0.096	0.093	0.089	0.085	0.081	0.078	0.076	0.073	0.07	0.069	0.067	0.066	0.066	0.066	0.066	0.066	0.067	0.068	0.068	0.069	0.069	0.069	0.07	0.07	0.07	0.071	0.072
G05	Sample	Dilution_05%	0.0499999999999999	DMSO	Lycopene	Standard_Development	Run091	Standard_Measurement	Plate_01	Clariostar_Study	MB	Biofoundry_,_London	Linear_Dilution_Pattern_V2	0.115	0.112	0.107	0.103	0.1	0.096	0.092	0.09	0.087	0.083	0.08	0.076	0.073	0.069	0.065	0.063	0.061	0.059	0.057	0.056	0.055	0.053	0.053	0.054	0.054	0.053	0.053	0.052	0.052	0.051	0.051	0.051	0.051	0.05	0.05	0.049
G06	Sample	Dilution_85%	0.85	DMSO	Lycopene	Standard_Development	Run091	Standard_Measurement	Plate_01	Clariostar_Study	MB	Biofoundry_,_London	Linear_Dilution_Pattern_V2	0.154	0.151	0.147	0.142	0.139	0.135	0.131	0.13	0.129	0.126	0.124	0.121	0.117	0.112	0.108	0.105	0.103	0.1	0.099	0.098	0.097	0.097	0.098	0.1	0.102	0.105	0.109	0.111	0.114	0.116	0.119	0.121	0.124	0.127	0.13	0.135
G07	Sample	Dilution_65%	0.65	DMSO	Lycopene	Standard_Development	Run091	Standard_Measurement	Plate_01	Clariostar_Study	MB	Biofoundry_,_London	Linear_Dilution_Pattern_V2	0.146	0.143	0.139	0.134	0.132	0.128	0.123	0.121	0.119	0.117	0.115	0.111	0.108	0.104	0.1	0.097	0.093	0.092	0.09	0.089	0.088	0.087	0.088	0.09	0.092	0.093	0.096	0.098	0.1	0.102	0.104	0.106	0.107	0.109	0.112	0.115
G08	Sample	Dilution_45%	0.45	DMSO	Lycopene	Standard_Development	Run091	Standard_Measurement	Plate_01	Clariostar_Study	MB	Biofoundry_,_London	Linear_Dilution_Pattern_V2	0.135	0.133	0.128	0.125	0.122	0.118	0.114	0.112	0.11	0.106	0.103	0.101	0.097	0.093	0.09	0.088	0.084	0.082	0.08	0.079	0.078	0.077	0.079	0.079	0.08	0.082	0.083	0.084	0.085	0.086	0.087	0.089	0.09	0.091	0.093	0.096
G09	Sample	Dilution_25%	0.25	DMSO	Lycopene	Standard_Development	Run091	Standard_Measurement	Plate_01	Clariostar_Study	MB	Biofoundry_,_London	Linear_Dilution_Pattern_V2	0.126	0.123	0.119	0.115	0.111	0.107	0.102	0.101	0.099	0.095	0.092	0.088	0.085	0.081	0.077	0.075	0.071	0.07	0.069	0.068	0.067	0.065	0.065	0.066	0.066	0.067	0.068	0.068	0.069	0.069	0.07	0.07	0.071	0.071	0.072	0.073
G10	Sample	Dilution_05%	0.0499999999999999	DMSO	Lycopene	Standard_Development	Run091	Standard_Measurement	Plate_01	Clariostar_Study	MB	Biofoundry_,_London	Linear_Dilution_Pattern_V2	0.116	0.112	0.108	0.103	0.1	0.096	0.092	0.089	0.088	0.083	0.08	0.076	0.073	0.069	0.066	0.064	0.061	0.059	0.057	0.056	0.055	0.054	0.054	0.054	0.054	0.054	0.054	0.053	0.052	0.051	0.052	0.052	0.052	0.051	0.051	0.05
G11	Blank	DMSO_Blank		DMSO		Standard_Development	Run091	Standard_Measurement	Plate_01	Clariostar_Study	MB	Biofoundry_,_London	Linear_Dilution_Pattern_V2	0.112	0.109	0.105	0.1	0.097	0.093	0.088	0.086	0.084	0.079	0.077	0.072	0.069	0.066	0.063	0.061	0.058	0.056	0.054	0.053	0.052	0.051	0.051	0.05	0.051	0.05	0.05	0.049	0.048	0.047	0.048	0.048	0.047	0.046	0.045	0.045
G12	Blank	DMSO_Blank		DMSO		Standard_Development	Run091	Standard_Measurement	Plate_01	Clariostar_Study	MB	Biofoundry_,_London	Linear_Dilution_Pattern_V2	0.111	0.108	0.104	0.1	0.097	0.093	0.089	0.086	0.083	0.079	0.076	0.072	0.068	0.065	0.062	0.06	0.058	0.056	0.053	0.052	0.051	0.05	0.051	0.05	0.05	0.049	0.049	0.049	0.048	0.047	0.047	0.047	0.046	0.046	0.045	0.045
H01	Sample	Dilution_85%	0.85	DMSO	Lycopene	Standard_Development	Run091	Standard_Measurement	Plate_01	Clariostar_Study	MB	Biofoundry_,_London	Linear_Dilution_Pattern_V2	0.169	0.166	0.162	0.158	0.155	0.15	0.146	0.144	0.141	0.138	0.135	0.13	0.125	0.121	0.115	0.113	0.11	0.108	0.106	0.105	0.105	0.104	0.105	0.107	0.109	0.112	0.115	0.118	0.12	0.122	0.125	0.127	0.13	0.133	0.136	0.14
H02	Sample	Dilution_65%	0.65	DMSO	Lycopene	Standard_Development	Run091	Standard_Measurement	Plate_01	Clariostar_Study	MB	Biofoundry_,_London	Linear_Dilution_Pattern_V2	0.155	0.151	0.147	0.142	0.139	0.136	0.131	0.13	0.128	0.125	0.122	0.119	0.114	0.11	0.107	0.104	0.102	0.1	0.098	0.097	0.096	0.095	0.096	0.097	0.099	0.101	0.103	0.105	0.107	0.108	0.111	0.113	0.114	0.115	0.118	0.121
H03	Sample	Dilution_45%	0.45	DMSO	Lycopene	Standard_Development	Run091	Standard_Measurement	Plate_01	Clariostar_Study	MB	Biofoundry_,_London	Linear_Dilution_Pattern_V2	0.139	0.136	0.132	0.127	0.124	0.12	0.116	0.114	0.111	0.107	0.105	0.101	0.098	0.093	0.089	0.087	0.084	0.081	0.08	0.079	0.079	0.077	0.078	0.079	0.08	0.08	0.083	0.084	0.085	0.085	0.087	0.088	0.09	0.091	0.092	0.094
H04	Sample	Dilution_25%	0.25	DMSO	Lycopene	Standard_Development	Run091	Standard_Measurement	Plate_01	Clariostar_Study	MB	Biofoundry_,_London	Linear_Dilution_Pattern_V2	0.128	0.125	0.122	0.117	0.113	0.108	0.104	0.103	0.1	0.097	0.093	0.089	0.085	0.081	0.077	0.075	0.072	0.07	0.069	0.067	0.066	0.066	0.066	0.066	0.066	0.067	0.067	0.068	0.068	0.068	0.069	0.069	0.07	0.071	0.072	0.072
H05	Sample	Dilution_05%	0.0499999999999999	DMSO	Lycopene	Standard_Development	Run091	Standard_Measurement	Plate_01	Clariostar_Study	MB	Biofoundry_,_London	Linear_Dilution_Pattern_V2	0.119	0.115	0.111	0.107	0.103	0.099	0.094	0.093	0.09	0.086	0.083	0.079	0.075	0.071	0.067	0.066	0.063	0.061	0.059	0.058	0.057	0.055	0.055	0.055	0.055	0.055	0.055	0.054	0.054	0.053	0.054	0.053	0.053	0.052	0.051	0.051
H06	Sample	Dilution_85%	0.85	DMSO	Lycopene	Standard_Development	Run091	Standard_Measurement	Plate_01	Clariostar_Study	MB	Biofoundry_,_London	Linear_Dilution_Pattern_V2	0.154	0.151	0.147	0.142	0.139	0.135	0.13	0.129	0.128	0.125	0.123	0.12	0.117	0.112	0.109	0.106	0.103	0.101	0.1	0.098	0.098	0.097	0.098	0.101	0.103	0.105	0.109	0.112	0.114	0.116	0.119	0.122	0.125	0.127	0.131	0.136
H07	Sample	Dilution_65%	0.65	DMSO	Lycopene	Standard_Development	Run091	Standard_Measurement	Plate_01	Clariostar_Study	MB	Biofoundry_,_London	Linear_Dilution_Pattern_V2	0.144	0.142	0.138	0.133	0.129	0.125	0.121	0.12	0.119	0.116	0.114	0.111	0.107	0.103	0.099	0.096	0.094	0.091	0.089	0.089	0.088	0.087	0.088	0.089	0.09	0.093	0.096	0.098	0.1	0.101	0.103	0.105	0.107	0.109	0.112	0.115
H08	Sample	Dilution_45%	0.45	DMSO	Lycopene	Standard_Development	Run091	Standard_Measurement	Plate_01	Clariostar_Study	MB	Biofoundry_,_London	Linear_Dilution_Pattern_V2	0.136	0.133	0.129	0.124	0.121	0.116	0.113	0.111	0.109	0.105	0.102	0.098	0.095	0.091	0.087	0.084	0.082	0.08	0.078	0.077	0.076	0.075	0.076	0.077	0.078	0.079	0.081	0.082	0.083	0.084	0.085	0.086	0.088	0.089	0.091	0.093
H09	Sample	Dilution_25%	0.25	DMSO	Lycopene	Standard_Development	Run091	Standard_Measurement	Plate_01	Clariostar_Study	MB	Biofoundry_,_London	Linear_Dilution_Pattern_V2	0.13	0.127	0.123	0.118	0.115	0.111	0.106	0.104	0.102	0.099	0.095	0.091	0.087	0.083	0.079	0.078	0.075	0.072	0.07	0.07	0.069	0.067	0.068	0.068	0.069	0.07	0.07	0.07	0.071	0.071	0.071	0.072	0.073	0.073	0.074	0.074
H10	Sample	Dilution_05%	0.0499999999999999	DMSO	Lycopene	Standard_Development	Run091	Standard_Measurement	Plate_01	Clariostar_Study	MB	Biofoundry_,_London	Linear_Dilution_Pattern_V2	0.114	0.111	0.107	0.103	0.1	0.096	0.091	0.089	0.087	0.083	0.08	0.075	0.073	0.069	0.066	0.063	0.061	0.059	0.058	0.056	0.055	0.054	0.054	0.054	0.053	0.053	0.053	0.052	0.052	0.052	0.052	0.052	0.052	0.051	0.05	0.05
H11	Blank	DMSO_Blank		DMSO		Standard_Development	Run091	Standard_Measurement	Plate_01	Clariostar_Study	MB	Biofoundry_,_London	Linear_Dilution_Pattern_V2	0.115	0.111	0.107	0.104	0.101	0.097	0.092	0.09	0.088	0.083	0.08	0.075	0.073	0.069	0.066	0.064	0.062	0.059	0.058	0.056	0.055	0.054	0.054	0.054	0.052	0.052	0.053	0.052	0.051	0.05	0.051	0.05	0.05	0.049	0.048	0.048
H12	Blank	DMSO_Blank		DMSO		Standard_Development	Run091	Standard_Measurement	Plate_01	Clariostar_Study	MB	Biofoundry_,_London	Linear_Dilution_Pattern_V2	0.114	0.111	0.106	0.102	0.1	0.095	0.092	0.089	0.085	0.081	0.076	0.072	0.069	0.066	0.062	0.059	0.058	0.055	0.054	0.053	0.052	0.051	0.051	0.051	0.05	0.05	0.05	0.049	0.048	0.047	0.047	0.047	0.046	0.046	0.046	0.045
A01	Sample	Dilution_100%	1.0	DMSO	Lycopene	Standard_Development	Run091	Standard_Measurement	Plate_01	Clariostar_Study	MB	Biofoundry_,_London	Linear_Dilution_Pattern_V2	0.152	0.15	0.145	0.143	0.139	0.136	0.134	0.132	0.13	0.126	0.123	0.12	0.115	0.11	0.107	0.104	0.102	0.099	0.099	0.098	0.098	0.099	0.101	0.103	0.106	0.109	0.113	0.118	0.121	0.124	0.127	0.13	0.134	0.138	0.145	0.152
A02	Sample	Dilution_80%	0.8	DMSO	Lycopene	Standard_Development	Run091	Standard_Measurement	Plate_01	Clariostar_Study	MB	Biofoundry_,_London	Linear_Dilution_Pattern_V2	0.153	0.15	0.147	0.144	0.14	0.136	0.134	0.132	0.129	0.126	0.122	0.118	0.112	0.107	0.105	0.102	0.099	0.097	0.097	0.096	0.095	0.095	0.096	0.098	0.101	0.104	0.106	0.109	0.111	0.114	0.116	0.119	0.121	0.124	0.13	0.135
A03	Sample	Dilution_60%	0.6	DMSO	Lycopene	Standard_Development	Run091	Standard_Measurement	Plate_01	Clariostar_Study	MB	Biofoundry_,_London	Linear_Dilution_Pattern_V2	0.134	0.131	0.127	0.124	0.121	0.117	0.115	0.114	0.111	0.107	0.104	0.1	0.095	0.091	0.089	0.086	0.083	0.08	0.079	0.079	0.079	0.079	0.079	0.081	0.083	0.085	0.087	0.089	0.091	0.093	0.094	0.095	0.098	0.101	0.104	0.108
A04	Sample	Dilution_40%	0.4	DMSO	Lycopene	Standard_Development	Run091	Standard_Measurement	Plate_01	Clariostar_Study	MB	Biofoundry_,_London	Linear_Dilution_Pattern_V2	0.125	0.122	0.118	0.115	0.111	0.108	0.106	0.104	0.1	0.096	0.093	0.089	0.085	0.081	0.079	0.076	0.073	0.07	0.069	0.069	0.069	0.068	0.069	0.069	0.07	0.071	0.072	0.074	0.075	0.076	0.076	0.078	0.08	0.081	0.083	0.086
A05	Sample	Dilution_20%	0.2	DMSO	Lycopene	Standard_Development	Run091	Standard_Measurement	Plate_01	Clariostar_Study	MB	Biofoundry_,_London	Linear_Dilution_Pattern_V2	0.114	0.112	0.108	0.105	0.101	0.097	0.094	0.092	0.088	0.085	0.082	0.078	0.074	0.07	0.067	0.065	0.062	0.06	0.058	0.058	0.057	0.057	0.057	0.057	0.057	0.057	0.057	0.058	0.059	0.059	0.059	0.06	0.061	0.061	0.062	0.063
A06	Sample	Dilution_100%	1.0	DMSO	Lycopene	Standard_Development	Run091	Standard_Measurement	Plate_01	Clariostar_Study	MB	Biofoundry_,_London	Linear_Dilution_Pattern_V2	0.155	0.152	0.149	0.146	0.142	0.139	0.136	0.135	0.132	0.13	0.127	0.124	0.12	0.114	0.111	0.108	0.105	0.103	0.102	0.102	0.102	0.102	0.104	0.106	0.109	0.112	0.115	0.12	0.124	0.127	0.129	0.132	0.136	0.14	0.146	0.153
A07	Sample	Dilution_80%	0.8	DMSO	Lycopene	Standard_Development	Run091	Standard_Measurement	Plate_01	Clariostar_Study	MB	Biofoundry_,_London	Linear_Dilution_Pattern_V2	0.145	0.142	0.139	0.136	0.131	0.127	0.126	0.124	0.122	0.119	0.117	0.114	0.109	0.105	0.102	0.1	0.096	0.094	0.093	0.092	0.092	0.092	0.093	0.095	0.098	0.101	0.103	0.106	0.108	0.11	0.113	0.115	0.118	0.121	0.126	0.131
A08	Sample	Dilution_60%	0.6	DMSO	Lycopene	Standard_Development	Run091	Standard_Measurement	Plate_01	Clariostar_Study	MB	Biofoundry_,_London	Linear_Dilution_Pattern_V2	0.136	0.133	0.129	0.127	0.123	0.119	0.117	0.115	0.112	0.109	0.105	0.102	0.098	0.093	0.091	0.089	0.086	0.083	0.082	0.081	0.081	0.081	0.082	0.083	0.085	0.086	0.088	0.091	0.093	0.094	0.095	0.096	0.099	0.102	0.105	0.109
A09	Sample	Dilution_40%	0.4	DMSO	Lycopene	Standard_Development	Run091	Standard_Measurement	Plate_01	Clariostar_Study	MB	Biofoundry_,_London	Linear_Dilution_Pattern_V2	0.127	0.123	0.12	0.118	0.114	0.111	0.108	0.106	0.103	0.1	0.097	0.092	0.088	0.084	0.081	0.079	0.076	0.074	0.072	0.071	0.071	0.071	0.071	0.072	0.073	0.075	0.075	0.076	0.078	0.079	0.079	0.081	0.082	0.084	0.085	0.088
A10	Sample	Dilution_20%	0.2	DMSO	Lycopene	Standard_Development	Run091	Standard_Measurement	Plate_01	Clariostar_Study	MB	Biofoundry_,_London	Linear_Dilution_Pattern_V2	0.116	0.114	0.109	0.107	0.103	0.099	0.097	0.096	0.092	0.088	0.084	0.081	0.077	0.073	0.07	0.068	0.066	0.064	0.062	0.061	0.061	0.06	0.061	0.061	0.061	0.062	0.062	0.062	0.062	0.062	0.063	0.063	0.064	0.065	0.066	0.066
A11	Blank	DMSO_Blank		DMSO		Standard_Development	Run091	Standard_Measurement	Plate_01	Clariostar_Study	MB	Biofoundry_,_London	Linear_Dilution_Pattern_V2	0.107	0.105	0.101	0.098	0.095	0.092	0.089	0.087	0.083	0.079	0.075	0.071	0.068	0.065	0.063	0.06	0.058	0.056	0.055	0.054	0.053	0.052	0.051	0.051	0.051	0.051	0.05	0.051	0.05	0.049	0.049	0.048	0.048	0.047	0.046	0.046
A12	Blank	DMSO_Blank		DMSO		Standard_Development	Run091	Standard_Measurement	Plate_01	Clariostar_Study	MB	Biofoundry_,_London	Linear_Dilution_Pattern_V2	0.108	0.104	0.101	0.099	0.095	0.092	0.088	0.087	0.083	0.079	0.075	0.071	0.067	0.064	0.062	0.06	0.057	0.056	0.054	0.053	0.052	0.051	0.051	0.051	0.05	0.05	0.049	0.049	0.049	0.048	0.048	0.047	0.047	0.046	0.045	0.045
B01	Sample	Dilution_100%	1.0	DMSO	Lycopene	Standard_Development	Run091	Standard_Measurement	Plate_01	Clariostar_Study	MB	Biofoundry_,_London	Linear_Dilution_Pattern_V2	0.157	0.154	0.15	0.147	0.143	0.139	0.137	0.136	0.134	0.132	0.129	0.125	0.121	0.115	0.112	0.11	0.107	0.104	0.103	0.103	0.103	0.103	0.105	0.108	0.111	0.115	0.118	0.122	0.126	0.129	0.132	0.135	0.139	0.143	0.148	0.156
B02	Sample	Dilution_80%	0.8	DMSO	Lycopene	Standard_Development	Run091	Standard_Measurement	Plate_01	Clariostar_Study	MB	Biofoundry_,_London	Linear_Dilution_Pattern_V2	0.148	0.145	0.141	0.139	0.134	0.13	0.128	0.127	0.125	0.122	0.119	0.115	0.111	0.106	0.102	0.101	0.098	0.096	0.094	0.094	0.094	0.093	0.095	0.097	0.1	0.102	0.105	0.108	0.111	0.113	0.115	0.118	0.12	0.123	0.127	0.133
B03	Sample	Dilution_60%	0.6	DMSO	Lycopene	Standard_Development	Run091	Standard_Measurement	Plate_01	Clariostar_Study	MB	Biofoundry_,_London	Linear_Dilution_Pattern_V2	0.142	0.139	0.135	0.132	0.129	0.124	0.122	0.12	0.117	0.115	0.111	0.107	0.102	0.098	0.094	0.092	0.089	0.087	0.086	0.085	0.084	0.084	0.085	0.086	0.088	0.09	0.092	0.094	0.096	0.098	0.099	0.101	0.103	0.105	0.108	0.111
B04	Sample	Dilution_40%	0.4	DMSO	Lycopene	Standard_Development	Run091	Standard_Measurement	Plate_01	Clariostar_Study	MB	Biofoundry_,_London	Linear_Dilution_Pattern_V2	0.13	0.128	0.123	0.121	0.116	0.112	0.11	0.108	0.106	0.102	0.098	0.095	0.09	0.085	0.082	0.08	0.077	0.075	0.073	0.073	0.072	0.072	0.072	0.073	0.074	0.075	0.076	0.077	0.078	0.079	0.08	0.081	0.083	0.084	0.086	0.088
B05	Sample	Dilution_20%	0.2	DMSO	Lycopene	Standard_Development	Run091	Standard_Measurement	Plate_01	Clariostar_Study	MB	Biofoundry_,_London	Linear_Dilution_Pattern_V2	0.118	0.115	0.111	0.108	0.104	0.1	0.097	0.096	0.093	0.089	0.086	0.081	0.078	0.074	0.071	0.069	0.066	0.064	0.063	0.061	0.061	0.06	0.06	0.06	0.061	0.062	0.061	0.062	0.062	0.063	0.062	0.063	0.064	0.064	0.065	0.066
B06	Sample	Dilution_100%	1.0	DMSO	Lycopene	Standard_Development	Run091	Standard_Measurement	Plate_01	Clariostar_Study	MB	Biofoundry_,_London	Linear_Dilution_Pattern_V2	0.157	0.155	0.151	0.148	0.144	0.141	0.138	0.137	0.135	0.133	0.13	0.127	0.123	0.119	0.115	0.112	0.11	0.107	0.107	0.106	0.106	0.106	0.107	0.11	0.113	0.116	0.12	0.124	0.127	0.131	0.133	0.136	0.14	0.144	0.15	0.157
B07	Sample	Dilution_80%	0.8	DMSO	Lycopene	Standard_Development	Run091	Standard_Measurement	Plate_01	Clariostar_Study	MB	Biofoundry_,_London	Linear_Dilution_Pattern_V2	0.15	0.147	0.143	0.141	0.136	0.132	0.131	0.13	0.127	0.124	0.122	0.118	0.114	0.11	0.106	0.103	0.101	0.098	0.098	0.097	0.097	0.096	0.097	0.099	0.101	0.104	0.107	0.11	0.113	0.115	0.117	0.119	0.122	0.125	0.129	0.134
B08	Sample	Dilution_60%	0.6	DMSO	Lycopene	Standard_Development	Run091	Standard_Measurement	Plate_01	Clariostar_Study	MB	Biofoundry_,_London	Linear_Dilution_Pattern_V2	0.136	0.133	0.129	0.126	0.122	0.119	0.116	0.114	0.111	0.109	0.106	0.102	0.098	0.094	0.091	0.088	0.086	0.084	0.083	0.082	0.082	0.081	0.082	0.084	0.086	0.087	0.089	0.091	0.093	0.095	0.097	0.098	0.1	0.102	0.106	0.11
B09	Sample	Dilution_40%	0.4	DMSO	Lycopene	Standard_Development	Run091	Standard_Measurement	Plate_01	Clariostar_Study	MB	Biofoundry_,_London	Linear_Dilution_Pattern_V2	0.13	0.127	0.124	0.121	0.118	0.114	0.112	0.11	0.106	0.103	0.1	0.096	0.093	0.088	0.085	0.083	0.08	0.078	0.077	0.076	0.075	0.075	0.075	0.076	0.077	0.078	0.079	0.081	0.082	0.083	0.083	0.084	0.086	0.087	0.089	0.092
B10	Sample	Dilution_20%	0.2	DMSO	Lycopene	Standard_Development	Run091	Standard_Measurement	Plate_01	Clariostar_Study	MB	Biofoundry_,_London	Linear_Dilution_Pattern_V2	0.119	0.116	0.112	0.11	0.106	0.102	0.099	0.098	0.094	0.09	0.087	0.082	0.078	0.075	0.073	0.071	0.068	0.065	0.064	0.064	0.063	0.062	0.062	0.063	0.063	0.063	0.063	0.064	0.064	0.064	0.064	0.065	0.065	0.066	0.067	0.068
B11	Blank	DMSO_Blank		DMSO		Standard_Development	Run091	Standard_Measurement	Plate_01	Clariostar_Study	MB	Biofoundry_,_London	Linear_Dilution_Pattern_V2	0.109	0.108	0.103	0.101	0.096	0.093	0.09	0.088	0.084	0.08	0.076	0.072	0.069	0.065	0.062	0.06	0.058	0.057	0.055	0.054	0.054	0.053	0.052	0.052	0.051	0.051	0.05	0.05	0.05	0.05	0.049	0.048	0.048	0.048	0.047	0.047
B12	Blank	DMSO_Blank		DMSO		Standard_Development	Run091	Standard_Measurement	Plate_01	Clariostar_Study	MB	Biofoundry_,_London	Linear_Dilution_Pattern_V2	0.105	0.103	0.1	0.097	0.093	0.09	0.087	0.085	0.081	0.077	0.073	0.069	0.065	0.062	0.06	0.058	0.056	0.054	0.052	0.052	0.051	0.05	0.05	0.049	0.049	0.049	0.048	0.049	0.048	0.047	0.046	0.045	0.046	0.045	0.045	0.045
C01	Sample	Dilution_95%	0.95	DMSO	Lycopene	Standard_Development	Run091	Standard_Measurement	Plate_01	Clariostar_Study	MB	Biofoundry_,_London	Linear_Dilution_Pattern_V2	0.154	0.151	0.148	0.146	0.142	0.138	0.136	0.135	0.132	0.13	0.127	0.123	0.119	0.113	0.111	0.108	0.105	0.103	0.102	0.102	0.102	0.102	0.103	0.106	0.109	0.111	0.114	0.118	0.122	0.125	0.128	0.131	0.133	0.137	0.142	0.149
C02	Sample	Dilution_75%	0.75	DMSO	Lycopene	Standard_Development	Run091	Standard_Measurement	Plate_01	Clariostar_Study	MB	Biofoundry_,_London	Linear_Dilution_Pattern_V2	0.148	0.145	0.141	0.138	0.134	0.129	0.128	0.126	0.123	0.12	0.116	0.112	0.107	0.103	0.1	0.097	0.095	0.092	0.091	0.09	0.09	0.09	0.091	0.093	0.095	0.097	0.099	0.103	0.105	0.108	0.109	0.111	0.114	0.117	0.121	0.126
C03	Sample	Dilution_55%	0.55	DMSO	Lycopene	Standard_Development	Run091	Standard_Measurement	Plate_01	Clariostar_Study	MB	Biofoundry_,_London	Linear_Dilution_Pattern_V2	0.138	0.135	0.131	0.128	0.124	0.119	0.117	0.116	0.113	0.11	0.107	0.103	0.099	0.093	0.09	0.088	0.085	0.083	0.082	0.081	0.08	0.08	0.081	0.082	0.084	0.085	0.087	0.089	0.09	0.092	0.093	0.095	0.096	0.098	0.101	0.105
C04	Sample	Dilution_35%	0.35	DMSO	Lycopene	Standard_Development	Run091	Standard_Measurement	Plate_01	Clariostar_Study	MB	Biofoundry_,_London	Linear_Dilution_Pattern_V2	0.128	0.125	0.121	0.118	0.114	0.11	0.107	0.106	0.103	0.098	0.095	0.091	0.087	0.082	0.079	0.077	0.075	0.071	0.07	0.07	0.07	0.069	0.069	0.07	0.071	0.071	0.072	0.073	0.074	0.075	0.076	0.076	0.078	0.079	0.08	0.083
C05	Sample	Dilution_15%	0.15	DMSO	Lycopene	Standard_Development	Run091	Standard_Measurement	Plate_01	Clariostar_Study	MB	Biofoundry_,_London	Linear_Dilution_Pattern_V2	0.117	0.115	0.111	0.108	0.104	0.1	0.097	0.096	0.091	0.088	0.084	0.081	0.077	0.073	0.07	0.068	0.065	0.063	0.062	0.061	0.06	0.059	0.059	0.059	0.06	0.06	0.059	0.06	0.06	0.06	0.059	0.06	0.061	0.061	0.061	0.061
C06	Sample	Dilution_95%	0.95	DMSO	Lycopene	Standard_Development	Run091	Standard_Measurement	Plate_01	Clariostar_Study	MB	Biofoundry_,_London	Linear_Dilution_Pattern_V2	0.157	0.155	0.15	0.148	0.143	0.139	0.136	0.135	0.133	0.131	0.128	0.124	0.121	0.116	0.112	0.11	0.107	0.105	0.103	0.103	0.103	0.102	0.104	0.107	0.109	0.113	0.115	0.12	0.122	0.125	0.128	0.131	0.135	0.138	0.142	0.149
C07	Sample	Dilution_75%	0.75	DMSO	Lycopene	Standard_Development	Run091	Standard_Measurement	Plate_01	Clariostar_Study	MB	Biofoundry_,_London	Linear_Dilution_Pattern_V2	0.184	0.181	0.176	0.173	0.169	0.165	0.163	0.163	0.159	0.157	0.154	0.149	0.145	0.141	0.138	0.135	0.131	0.129	0.128	0.127	0.127	0.126	0.127	0.128	0.13	0.132	0.134	0.137	0.139	0.141	0.142	0.144	0.146	0.149	0.152	0.157
C08	Sample	Dilution_55%	0.55	DMSO	Lycopene	Standard_Development	Run091	Standard_Measurement	Plate_01	Clariostar_Study	MB	Biofoundry_,_London	Linear_Dilution_Pattern_V2	0.14	0.136	0.132	0.13	0.125	0.121	0.119	0.117	0.114	0.111	0.108	0.104	0.101	0.096	0.093	0.09	0.087	0.085	0.084	0.083	0.082	0.082	0.082	0.083	0.085	0.087	0.088	0.09	0.092	0.093	0.094	0.095	0.097	0.099	0.102	0.105
C09	Sample	Dilution_35%	0.35	DMSO	Lycopene	Standard_Development	Run091	Standard_Measurement	Plate_01	Clariostar_Study	MB	Biofoundry_,_London	Linear_Dilution_Pattern_V2	0.134	0.132	0.128	0.124	0.12	0.115	0.112	0.111	0.108	0.104	0.101	0.097	0.093	0.088	0.085	0.083	0.08	0.077	0.076	0.075	0.075	0.074	0.074	0.075	0.076	0.077	0.077	0.078	0.079	0.08	0.081	0.081	0.083	0.083	0.084	0.087
C10	Sample	Dilution_15%	0.15	DMSO	Lycopene	Standard_Development	Run091	Standard_Measurement	Plate_01	Clariostar_Study	MB	Biofoundry_,_London	Linear_Dilution_Pattern_V2	0.122	0.118	0.115	0.112	0.107	0.103	0.1	0.099	0.096	0.091	0.088	0.084	0.081	0.075	0.073	0.07	0.068	0.065	0.064	0.063	0.062	0.061	0.061	0.061	0.062	0.061	0.061	0.061	0.062	0.061	0.061	0.062	0.062	0.062	0.062	0.062
C11	Blank	DMSO_Blank		DMSO		Standard_Development	Run091	Standard_Measurement	Plate_01	Clariostar_Study	MB	Biofoundry_,_London	Linear_Dilution_Pattern_V2	0.11	0.107	0.103	0.101	0.096	0.092	0.089	0.088	0.084	0.08	0.075	0.071	0.068	0.064	0.061	0.059	0.056	0.054	0.053	0.052	0.051	0.05	0.05	0.05	0.05	0.049	0.048	0.048	0.048	0.048	0.047	0.047	0.047	0.046	0.045	0.044
C12	Blank	DMSO_Blank		DMSO		Standard_Development	Run091	Standard_Measurement	Plate_01	Clariostar_Study	MB	Biofoundry_,_London	Linear_Dilution_Pattern_V2	0.11	0.107	0.103	0.099	0.095	0.09	0.087	0.086	0.083	0.079	0.075	0.071	0.067	0.064	0.061	0.059	0.057	0.055	0.054	0.052	0.051	0.051	0.05	0.05	0.05	0.05	0.049	0.048	0.048	0.048	0.047	0.047	0.047	0.046	0.045	0.044
D01	Sample	Dilution_95%	0.95	DMSO	Lycopene	Standard_Development	Run091	Standard_Measurement	Plate_01	Clariostar_Study	MB	Biofoundry_,_London	Linear_Dilution_Pattern_V2	0.16	0.158	0.154	0.15	0.146	0.142	0.14	0.139	0.137	0.135	0.132	0.128	0.123	0.118	0.115	0.113	0.11	0.107	0.106	0.107	0.106	0.105	0.107	0.11	0.113	0.116	0.119	0.122	0.126	0.13	0.131	0.135	0.138	0.141	0.147	0.153
D02	Sample	Dilution_75%	0.75	DMSO	Lycopene	Standard_Development	Run091	Standard_Measurement	Plate_01	Clariostar_Study	MB	Biofoundry_,_London	Linear_Dilution_Pattern_V2	0.149	0.146	0.142	0.139	0.134	0.131	0.128	0.127	0.124	0.121	0.118	0.115	0.111	0.105	0.102	0.1	0.097	0.094	0.092	0.092	0.092	0.092	0.092	0.095	0.097	0.099	0.101	0.104	0.107	0.109	0.111	0.113	0.116	0.118	0.122	0.127
D03	Sample	Dilution_55%	0.55	DMSO	Lycopene	Standard_Development	Run091	Standard_Measurement	Plate_01	Clariostar_Study	MB	Biofoundry_,_London	Linear_Dilution_Pattern_V2	0.296	0.293	0.289	0.286	0.282	0.278	0.276	0.275	0.271	0.268	0.266	0.262	0.258	0.253	0.249	0.247	0.244	0.24	0.239	0.239	0.237	0.236	0.236	0.236	0.237	0.237	0.237	0.238	0.239	0.24	0.239	0.239	0.24	0.24	0.241	0.242
D04	Sample	Dilution_35%	0.35	DMSO	Lycopene	Standard_Development	Run091	Standard_Measurement	Plate_01	Clariostar_Study	MB	Biofoundry_,_London	Linear_Dilution_Pattern_V2	0.127	0.124	0.12	0.118	0.113	0.109	0.107	0.106	0.102	0.099	0.096	0.092	0.087	0.083	0.08	0.078	0.075	0.072	0.071	0.07	0.07	0.068	0.069	0.07	0.071	0.072	0.072	0.074	0.074	0.076	0.076	0.077	0.078	0.079	0.08	0.082
D05	Sample	Dilution_15%	0.15	DMSO	Lycopene	Standard_Development	Run091	Standard_Measurement	Plate_01	Clariostar_Study	MB	Biofoundry_,_London	Linear_Dilution_Pattern_V2	0.117	0.114	0.11	0.107	0.102	0.098	0.096	0.095	0.091	0.087	0.084	0.081	0.076	0.071	0.07	0.068	0.065	0.062	0.061	0.06	0.059	0.058	0.058	0.058	0.059	0.059	0.058	0.059	0.06	0.06	0.059	0.06	0.06	0.059	0.06	0.061
D06	Sample	Dilution_95%	0.95	DMSO	Lycopene	Standard_Development	Run091	Standard_Measurement	Plate_01	Clariostar_Study	MB	Biofoundry_,_London	Linear_Dilution_Pattern_V2	0.156	0.153	0.149	0.147	0.143	0.139	0.137	0.136	0.133	0.131	0.129	0.126	0.122	0.117	0.114	0.111	0.108	0.106	0.105	0.104	0.103	0.103	0.105	0.108	0.11	0.113	0.117	0.121	0.124	0.127	0.13	0.133	0.136	0.14	0.145	0.152
D07	Sample	Dilution_75%	0.75	DMSO	Lycopene	Standard_Development	Run091	Standard_Measurement	Plate_01	Clariostar_Study	MB	Biofoundry_,_London	Linear_Dilution_Pattern_V2	0.149	0.145	0.142	0.138	0.134	0.13	0.127	0.127	0.124	0.121	0.119	0.116	0.112	0.107	0.103	0.101	0.098	0.095	0.094	0.093	0.093	0.093	0.094	0.096	0.098	0.101	0.103	0.106	0.108	0.11	0.112	0.114	0.117	0.12	0.124	0.129
D08	Sample	Dilution_55%	0.55	DMSO	Lycopene	Standard_Development	Run091	Standard_Measurement	Plate_01	Clariostar_Study	MB	Biofoundry_,_London	Linear_Dilution_Pattern_V2	0.144	0.14	0.136	0.134	0.129	0.125	0.123	0.122	0.119	0.117	0.113	0.11	0.106	0.102	0.099	0.096	0.093	0.091	0.089	0.088	0.087	0.087	0.088	0.089	0.091	0.092	0.094	0.096	0.098	0.1	0.101	0.102	0.104	0.106	0.109	0.112
D09	Sample	Dilution_35%	0.35	DMSO	Lycopene	Standard_Development	Run091	Standard_Measurement	Plate_01	Clariostar_Study	MB	Biofoundry_,_London	Linear_Dilution_Pattern_V2	0.133	0.13	0.126	0.123	0.119	0.115	0.112	0.112	0.108	0.105	0.102	0.098	0.094	0.089	0.086	0.084	0.081	0.078	0.076	0.076	0.075	0.075	0.075	0.076	0.077	0.077	0.077	0.079	0.08	0.081	0.081	0.082	0.083	0.084	0.085	0.087
D10	Sample	Dilution_15%	0.15	DMSO	Lycopene	Standard_Development	Run091	Standard_Measurement	Plate_01	Clariostar_Study	MB	Biofoundry_,_London	Linear_Dilution_Pattern_V2	0.117	0.114	0.11	0.107	0.102	0.098	0.096	0.094	0.091	0.088	0.085	0.08	0.076	0.073	0.07	0.068	0.065	0.062	0.061	0.061	0.06	0.059	0.059	0.059	0.059	0.06	0.059	0.059	0.059	0.06	0.06	0.06	0.06	0.06	0.06	0.06
D11	Blank	DMSO_Blank		DMSO		Standard_Development	Run091	Standard_Measurement	Plate_01	Clariostar_Study	MB	Biofoundry_,_London	Linear_Dilution_Pattern_V2	0.11	0.107	0.103	0.1	0.096	0.092	0.089	0.087	0.084	0.08	0.076	0.073	0.069	0.065	0.063	0.06	0.058	0.056	0.054	0.054	0.053	0.052	0.051	0.051	0.051	0.05	0.049	0.049	0.049	0.049	0.048	0.048	0.047	0.047	0.046	0.045
D12	Blank	DMSO_Blank		DMSO		Standard_Development	Run091	Standard_Measurement	Plate_01	Clariostar_Study	MB	Biofoundry_,_London	Linear_Dilution_Pattern_V2	0.103	0.101	0.097	0.094	0.089	0.085	0.083	0.082	0.078	0.074	0.07	0.066	0.062	0.059	0.056	0.055	0.052	0.05	0.049	0.048	0.047	0.045	0.046	0.046	0.046	0.045	0.044	0.045	0.044	0.044	0.043	0.044	0.044	0.043	0.042	0.042
E01	Sample	Dilution_90%	0.9	DMSO	Lycopene	Standard_Development	Run091	Standard_Measurement	Plate_01	Clariostar_Study	MB	Biofoundry_,_London	Linear_Dilution_Pattern_V2	0.158	0.156	0.151	0.149	0.145	0.141	0.139	0.138	0.135	0.132	0.13	0.126	0.121	0.116	0.113	0.11	0.107	0.105	0.104	0.104	0.104	0.103	0.105	0.108	0.11	0.113	0.116	0.12	0.123	0.126	0.129	0.131	0.134	0.138	0.143	0.149
E02	Sample	Dilution_70%	0.7	DMSO	Lycopene	Standard_Development	Run091	Standard_Measurement	Plate_01	Clariostar_Study	MB	Biofoundry_,_London	Linear_Dilution_Pattern_V2	0.149	0.146	0.142	0.139	0.135	0.131	0.128	0.127	0.124	0.121	0.119	0.113	0.11	0.104	0.101	0.1	0.097	0.094	0.093	0.092	0.091	0.091	0.093	0.095	0.097	0.099	0.101	0.104	0.106	0.108	0.11	0.112	0.115	0.117	0.12	0.124
E03	Sample	Dilution_50%	0.5	DMSO	Lycopene	Standard_Development	Run091	Standard_Measurement	Plate_01	Clariostar_Study	MB	Biofoundry_,_London	Linear_Dilution_Pattern_V2	0.145	0.143	0.139	0.135	0.132	0.127	0.124	0.123	0.121	0.118	0.115	0.111	0.107	0.102	0.098	0.096	0.094	0.092	0.09	0.09	0.089	0.088	0.089	0.09	0.091	0.092	0.093	0.096	0.097	0.098	0.099	0.1	0.101	0.102	0.104	0.108
E04	Sample	Dilution_30%	0.3	DMSO	Lycopene	Standard_Development	Run091	Standard_Measurement	Plate_01	Clariostar_Study	MB	Biofoundry_,_London	Linear_Dilution_Pattern_V2	0.126	0.123	0.119	0.117	0.113	0.108	0.106	0.104	0.101	0.098	0.095	0.091	0.086	0.082	0.08	0.077	0.074	0.071	0.07	0.07	0.069	0.068	0.069	0.069	0.07	0.07	0.07	0.071	0.072	0.073	0.073	0.074	0.075	0.075	0.076	0.077
E05	Sample	Dilution_10%	0.1	DMSO	Lycopene	Standard_Development	Run091	Standard_Measurement	Plate_01	Clariostar_Study	MB	Biofoundry_,_London	Linear_Dilution_Pattern_V2	0.115	0.111	0.107	0.104	0.1	0.096	0.093	0.092	0.089	0.086	0.082	0.078	0.074	0.07	0.068	0.066	0.063	0.06	0.059	0.059	0.058	0.057	0.056	0.056	0.057	0.056	0.056	0.056	0.056	0.056	0.055	0.056	0.056	0.056	0.056	0.055
E06	Sample	Dilution_90%	0.9	DMSO	Lycopene	Standard_Development	Run091	Standard_Measurement	Plate_01	Clariostar_Study	MB	Biofoundry_,_London	Linear_Dilution_Pattern_V2	0.156	0.153	0.149	0.146	0.142	0.137	0.135	0.134	0.132	0.13	0.127	0.124	0.12	0.115	0.112	0.11	0.106	0.103	0.103	0.102	0.101	0.101	0.102	0.105	0.108	0.111	0.115	0.118	0.121	0.124	0.126	0.128	0.132	0.135	0.139	0.146
E07	Sample	Dilution_70%	0.7	DMSO	Lycopene	Standard_Development	Run091	Standard_Measurement	Plate_01	Clariostar_Study	MB	Biofoundry_,_London	Linear_Dilution_Pattern_V2	0.143	0.141	0.137	0.134	0.129	0.125	0.123	0.122	0.119	0.117	0.114	0.111	0.107	0.102	0.099	0.096	0.094	0.091	0.09	0.089	0.089	0.089	0.089	0.092	0.093	0.095	0.098	0.101	0.103	0.105	0.107	0.109	0.112	0.114	0.117	0.122
E08	Sample	Dilution_50%	0.5	DMSO	Lycopene	Standard_Development	Run091	Standard_Measurement	Plate_01	Clariostar_Study	MB	Biofoundry_,_London	Linear_Dilution_Pattern_V2	0.133	0.13	0.126	0.123	0.118	0.115	0.112	0.111	0.108	0.105	0.103	0.1	0.096	0.09	0.088	0.086	0.082	0.08	0.079	0.079	0.077	0.077	0.078	0.079	0.081	0.082	0.083	0.085	0.087	0.088	0.089	0.091	0.093	0.094	0.097	0.1
E09	Sample	Dilution_30%	0.3	DMSO	Lycopene	Standard_Development	Run091	Standard_Measurement	Plate_01	Clariostar_Study	MB	Biofoundry_,_London	Linear_Dilution_Pattern_V2	0.126	0.123	0.118	0.116	0.111	0.107	0.105	0.103	0.1	0.097	0.094	0.09	0.087	0.082	0.079	0.077	0.075	0.072	0.071	0.07	0.069	0.068	0.069	0.07	0.07	0.071	0.072	0.073	0.073	0.074	0.075	0.076	0.077	0.077	0.078	0.08
E10	Sample	Dilution_10%	0.1	DMSO	Lycopene	Standard_Development	Run091	Standard_Measurement	Plate_01	Clariostar_Study	MB	Biofoundry_,_London	Linear_Dilution_Pattern_V2	0.113	0.109	0.106	0.103	0.099	0.094	0.092	0.09	0.086	0.084	0.08	0.076	0.072	0.069	0.066	0.063	0.061	0.058	0.057	0.057	0.056	0.054	0.055	0.056	0.055	0.055	0.054	0.054	0.055	0.055	0.055	0.055	0.055	0.055	0.054	0.054
E11	Blank	DMSO_Blank		DMSO		Standard_Development	Run091	Standard_Measurement	Plate_01	Clariostar_Study	MB	Biofoundry_,_London	Linear_Dilution_Pattern_V2	0.104	0.101	0.097	0.094	0.09	0.086	0.083	0.082	0.078	0.074	0.07	0.066	0.063	0.059	0.057	0.055	0.054	0.051	0.049	0.049	0.048	0.048	0.047	0.047	0.047	0.047	0.046	0.046	0.046	0.045	0.044	0.045	0.045	0.044	0.043	0.042
E12	Blank	DMSO_Blank		DMSO		Standard_Development	Run091	Standard_Measurement	Plate_01	Clariostar_Study	MB	Biofoundry_,_London	Linear_Dilution_Pattern_V2	0.105	0.101	0.098	0.093	0.09	0.086	0.084	0.083	0.078	0.075	0.071	0.068	0.064	0.059	0.057	0.055	0.053	0.051	0.049	0.049	0.048	0.047	0.047	0.047	0.047	0.047	0.046	0.046	0.046	0.045	0.045	0.045	0.044	0.044	0.043	0.042
F01	Sample	Dilution_90%	0.9	DMSO	Lycopene	Standard_Development	Run091	Standard_Measurement	Plate_01	Clariostar_Study	MB	Biofoundry_,_London	Linear_Dilution_Pattern_V2	0.164	0.162	0.157	0.155	0.151	0.147	0.144	0.143	0.142	0.139	0.137	0.133	0.129	0.123	0.119	0.117	0.114	0.112	0.11	0.11	0.11	0.109	0.11	0.113	0.116	0.118	0.121	0.124	0.128	0.131	0.133	0.136	0.139	0.142	0.146	0.152
F02	Sample	Dilution_70%	0.7	DMSO	Lycopene	Standard_Development	Run091	Standard_Measurement	Plate_01	Clariostar_Study	MB	Biofoundry_,_London	Linear_Dilution_Pattern_V2	0.189	0.186	0.182	0.18	0.175	0.171	0.169	0.168	0.164	0.162	0.159	0.155	0.151	0.145	0.142	0.14	0.137	0.134	0.133	0.132	0.132	0.131	0.131	0.132	0.135	0.137	0.138	0.14	0.141	0.143	0.144	0.146	0.147	0.149	0.151	0.155
F03	Sample	Dilution_50%	0.5	DMSO	Lycopene	Standard_Development	Run091	Standard_Measurement	Plate_01	Clariostar_Study	MB	Biofoundry_,_London	Linear_Dilution_Pattern_V2	0.148	0.145	0.141	0.139	0.135	0.131	0.128	0.127	0.124	0.121	0.117	0.113	0.109	0.105	0.102	0.099	0.096	0.093	0.092	0.091	0.09	0.089	0.09	0.091	0.092	0.093	0.094	0.096	0.097	0.098	0.099	0.1	0.102	0.103	0.105	0.107
F04	Sample	Dilution_30%	0.3	DMSO	Lycopene	Standard_Development	Run091	Standard_Measurement	Plate_01	Clariostar_Study	MB	Biofoundry_,_London	Linear_Dilution_Pattern_V2	0.13	0.127	0.123	0.12	0.117	0.113	0.11	0.108	0.105	0.102	0.098	0.094	0.091	0.086	0.083	0.081	0.077	0.075	0.074	0.073	0.072	0.071	0.071	0.072	0.073	0.073	0.074	0.075	0.075	0.076	0.076	0.076	0.077	0.078	0.079	0.08
F05	Sample	Dilution_10%	0.1	DMSO	Lycopene	Standard_Development	Run091	Standard_Measurement	Plate_01	Clariostar_Study	MB	Biofoundry_,_London	Linear_Dilution_Pattern_V2	0.118	0.115	0.111	0.108	0.103	0.099	0.096	0.096	0.091	0.089	0.085	0.08	0.076	0.073	0.07	0.068	0.066	0.064	0.061	0.06	0.06	0.059	0.059	0.059	0.059	0.059	0.058	0.058	0.058	0.058	0.057	0.057	0.057	0.057	0.056	0.056
F06	Sample	Dilution_90%	0.9	DMSO	Lycopene	Standard_Development	Run091	Standard_Measurement	Plate_01	Clariostar_Study	MB	Biofoundry_,_London	Linear_Dilution_Pattern_V2	0.161	0.158	0.153	0.151	0.147	0.142	0.14	0.14	0.137	0.135	0.132	0.13	0.125	0.121	0.116	0.114	0.111	0.109	0.108	0.107	0.106	0.106	0.106	0.109	0.112	0.115	0.118	0.122	0.124	0.128	0.13	0.132	0.135	0.139	0.143	0.149
F07	Sample	Dilution_70%	0.7	DMSO	Lycopene	Standard_Development	Run091	Standard_Measurement	Plate_01	Clariostar_Study	MB	Biofoundry_,_London	Linear_Dilution_Pattern_V2	0.146	0.144	0.139	0.136	0.132	0.127	0.125	0.124	0.121	0.119	0.117	0.113	0.109	0.104	0.1	0.098	0.095	0.093	0.091	0.091	0.091	0.089	0.091	0.093	0.095	0.097	0.099	0.102	0.104	0.106	0.108	0.111	0.113	0.116	0.119	0.123
F08	Sample	Dilution_50%	0.5	DMSO	Lycopene	Standard_Development	Run091	Standard_Measurement	Plate_01	Clariostar_Study	MB	Biofoundry_,_London	Linear_Dilution_Pattern_V2	0.136	0.134	0.128	0.126	0.122	0.117	0.115	0.115	0.112	0.109	0.106	0.103	0.099	0.094	0.091	0.089	0.086	0.084	0.082	0.082	0.081	0.08	0.081	0.082	0.084	0.085	0.086	0.088	0.09	0.09	0.091	0.093	0.095	0.097	0.099	0.101
F09	Sample	Dilution_30%	0.3	DMSO	Lycopene	Standard_Development	Run091	Standard_Measurement	Plate_01	Clariostar_Study	MB	Biofoundry_,_London	Linear_Dilution_Pattern_V2	0.127	0.124	0.119	0.117	0.112	0.108	0.106	0.105	0.102	0.098	0.095	0.091	0.087	0.082	0.079	0.077	0.074	0.072	0.07	0.07	0.069	0.068	0.069	0.069	0.07	0.07	0.071	0.072	0.072	0.073	0.073	0.074	0.075	0.075	0.076	0.078
F10	Sample	Dilution_10%	0.1	DMSO	Lycopene	Standard_Development	Run091	Standard_Measurement	Plate_01	Clariostar_Study	MB	Biofoundry_,_London	Linear_Dilution_Pattern_V2	0.112	0.11	0.106	0.103	0.099	0.094	0.092	0.091	0.087	0.084	0.08	0.075	0.072	0.067	0.065	0.063	0.06	0.058	0.057	0.056	0.054	0.054	0.054	0.054	0.054	0.054	0.053	0.054	0.055	0.055	0.054	0.054	0.054	0.054	0.054	0.054
F11	Blank	DMSO		DMSO		Standard_Development	Run091	Standard_Measurement	Plate_01	Clariostar_Study	MB	Biofoundry_,_London	Linear_Dilution_Pattern_V2	0.111	0.108	0.104	0.101	0.097	0.093	0.09	0.088	0.085	0.08	0.077	0.073	0.07	0.065	0.062	0.061	0.058	0.056	0.054	0.053	0.052	0.051	0.05	0.051	0.05	0.05	0.049	0.049	0.048	0.048	0.047	0.047	0.047	0.046	0.045	0.044
F12	Blank	DMSO		DMSO		Standard_Development	Run091	Standard_Measurement	Plate_01	Clariostar_Study	MB	Biofoundry_,_London	Linear_Dilution_Pattern_V2	0.109	0.107	0.102	0.099	0.095	0.091	0.088	0.087	0.082	0.078	0.073	0.069	0.066	0.062	0.059	0.057	0.055	0.053	0.052	0.051	0.05	0.049	0.049	0.049	0.049	0.047	0.046	0.047	0.046	0.046	0.045	0.045	0.045	0.044	0.043	0.043
G01	Sample	Dilution_85%	0.85	DMSO	Lycopene	Standard_Development	Run091	Standard_Measurement	Plate_01	Clariostar_Study	MB	Biofoundry_,_London	Linear_Dilution_Pattern_V2	0.159	0.157	0.152	0.15	0.146	0.143	0.14	0.14	0.137	0.134	0.13	0.128	0.123	0.118	0.114	0.112	0.109	0.107	0.105	0.105	0.105	0.104	0.106	0.108	0.11	0.112	0.115	0.119	0.122	0.124	0.126	0.129	0.131	0.134	0.138	0.144
G02	Sample	Dilution_65%	0.65	DMSO	Lycopene	Standard_Development	Run091	Standard_Measurement	Plate_01	Clariostar_Study	MB	Biofoundry_,_London	Linear_Dilution_Pattern_V2	0.148	0.145	0.141	0.139	0.135	0.132	0.129	0.127	0.125	0.122	0.12	0.116	0.112	0.107	0.103	0.101	0.099	0.097	0.096	0.095	0.094	0.093	0.095	0.096	0.097	0.1	0.101	0.104	0.105	0.108	0.108	0.11	0.112	0.115	0.117	0.121
G03	Sample	Dilution_45%	0.45	DMSO	Lycopene	Standard_Development	Run091	Standard_Measurement	Plate_01	Clariostar_Study	MB	Biofoundry_,_London	Linear_Dilution_Pattern_V2	0.136	0.132	0.129	0.126	0.122	0.117	0.115	0.114	0.112	0.109	0.105	0.102	0.097	0.092	0.089	0.087	0.084	0.082	0.081	0.08	0.079	0.079	0.079	0.08	0.082	0.083	0.083	0.085	0.086	0.088	0.088	0.089	0.091	0.092	0.094	0.096
G04	Sample	Dilution_25%	0.25	DMSO	Lycopene	Standard_Development	Run091	Standard_Measurement	Plate_01	Clariostar_Study	MB	Biofoundry_,_London	Linear_Dilution_Pattern_V2	0.123	0.12	0.116	0.112	0.108	0.104	0.101	0.1	0.097	0.094	0.091	0.087	0.084	0.079	0.076	0.074	0.071	0.069	0.068	0.066	0.066	0.065	0.065	0.066	0.067	0.067	0.067	0.068	0.068	0.069	0.068	0.069	0.07	0.07	0.071	0.072
G05	Sample	Dilution_05%	0.0499999999999999	DMSO	Lycopene	Standard_Development	Run091	Standard_Measurement	Plate_01	Clariostar_Study	MB	Biofoundry_,_London	Linear_Dilution_Pattern_V2	0.111	0.108	0.105	0.102	0.098	0.094	0.091	0.09	0.086	0.082	0.079	0.076	0.072	0.068	0.065	0.064	0.062	0.059	0.058	0.057	0.056	0.055	0.054	0.054	0.054	0.054	0.053	0.052	0.052	0.052	0.052	0.051	0.051	0.051	0.05	0.049
G06	Sample	Dilution_85%	0.85	DMSO	Lycopene	Standard_Development	Run091	Standard_Measurement	Plate_01	Clariostar_Study	MB	Biofoundry_,_London	Linear_Dilution_Pattern_V2	0.152	0.151	0.147	0.143	0.139	0.134	0.133	0.132	0.129	0.127	0.125	0.122	0.118	0.113	0.109	0.107	0.104	0.102	0.101	0.1	0.099	0.099	0.1	0.103	0.105	0.109	0.11	0.113	0.117	0.119	0.121	0.123	0.127	0.13	0.133	0.139
G07	Sample	Dilution_65%	0.65	DMSO	Lycopene	Standard_Development	Run091	Standard_Measurement	Plate_01	Clariostar_Study	MB	Biofoundry_,_London	Linear_Dilution_Pattern_V2	0.141	0.139	0.134	0.131	0.127	0.123	0.12	0.12	0.118	0.116	0.113	0.11	0.106	0.101	0.098	0.096	0.093	0.09	0.089	0.089	0.088	0.087	0.088	0.09	0.092	0.095	0.096	0.098	0.1	0.102	0.104	0.106	0.109	0.11	0.113	0.117
G08	Sample	Dilution_45%	0.45	DMSO	Lycopene	Standard_Development	Run091	Standard_Measurement	Plate_01	Clariostar_Study	MB	Biofoundry_,_London	Linear_Dilution_Pattern_V2	0.158	0.156	0.152	0.148	0.145	0.141	0.139	0.138	0.135	0.132	0.129	0.126	0.122	0.118	0.115	0.113	0.11	0.107	0.106	0.105	0.105	0.104	0.104	0.105	0.105	0.107	0.107	0.108	0.11	0.111	0.111	0.112	0.113	0.114	0.115	0.117
G09	Sample	Dilution_25%	0.25	DMSO	Lycopene	Standard_Development	Run091	Standard_Measurement	Plate_01	Clariostar_Study	MB	Biofoundry_,_London	Linear_Dilution_Pattern_V2	0.121	0.118	0.114	0.111	0.107	0.102	0.1	0.099	0.096	0.093	0.09	0.086	0.083	0.078	0.074	0.074	0.071	0.068	0.067	0.066	0.066	0.064	0.064	0.066	0.066	0.067	0.066	0.068	0.068	0.069	0.069	0.07	0.07	0.07	0.07	0.072
G10	Sample	Dilution_05%	0.0499999999999999	DMSO	Lycopene	Standard_Development	Run091	Standard_Measurement	Plate_01	Clariostar_Study	MB	Biofoundry_,_London	Linear_Dilution_Pattern_V2	0.11	0.107	0.103	0.099	0.095	0.09	0.088	0.087	0.084	0.08	0.076	0.073	0.069	0.065	0.062	0.061	0.059	0.056	0.055	0.054	0.054	0.052	0.052	0.052	0.053	0.053	0.052	0.052	0.052	0.051	0.052	0.051	0.051	0.05	0.049	0.049
G11	Blank	DMSO_Blank		DMSO		Standard_Development	Run091	Standard_Measurement	Plate_01	Clariostar_Study	MB	Biofoundry_,_London	Linear_Dilution_Pattern_V2	0.103	0.102	0.098	0.093	0.09	0.086	0.084	0.082	0.079	0.075	0.071	0.067	0.064	0.06	0.058	0.056	0.054	0.051	0.051	0.05	0.049	0.048	0.047	0.048	0.048	0.047	0.045	0.046	0.046	0.046	0.045	0.046	0.045	0.044	0.043	0.043
G12	Blank	DMSO_Blank		DMSO		Standard_Development	Run091	Standard_Measurement	Plate_01	Clariostar_Study	MB	Biofoundry_,_London	Linear_Dilution_Pattern_V2	0.1	0.097	0.093	0.09	0.086	0.082	0.079	0.079	0.075	0.071	0.067	0.063	0.06	0.056	0.053	0.052	0.05	0.047	0.047	0.046	0.045	0.044	0.044	0.044	0.045	0.044	0.044	0.044	0.043	0.043	0.043	0.043	0.043	0.042	0.041	0.04
H01	Sample	Dilution_85%	0.85	DMSO	Lycopene	Standard_Development	Run091	Standard_Measurement	Plate_01	Clariostar_Study	MB	Biofoundry_,_London	Linear_Dilution_Pattern_V2	0.168	0.166	0.162	0.159	0.154	0.151	0.148	0.147	0.144	0.141	0.138	0.133	0.128	0.123	0.118	0.116	0.113	0.111	0.11	0.109	0.108	0.108	0.109	0.11	0.113	0.115	0.118	0.122	0.124	0.127	0.128	0.13	0.133	0.136	0.14	0.145
H02	Sample	Dilution_65%	0.65	DMSO	Lycopene	Standard_Development	Run091	Standard_Measurement	Plate_01	Clariostar_Study	MB	Biofoundry_,_London	Linear_Dilution_Pattern_V2	0.278	0.276	0.272	0.269	0.265	0.261	0.258	0.257	0.256	0.253	0.25	0.246	0.242	0.236	0.233	0.231	0.227	0.224	0.223	0.222	0.22	0.219	0.219	0.22	0.221	0.221	0.222	0.223	0.223	0.224	0.223	0.224	0.224	0.224	0.226	0.227
H03	Sample	Dilution_45%	0.45	DMSO	Lycopene	Standard_Development	Run091	Standard_Measurement	Plate_01	Clariostar_Study	MB	Biofoundry_,_London	Linear_Dilution_Pattern_V2	0.14	0.137	0.133	0.13	0.126	0.122	0.119	0.118	0.115	0.113	0.109	0.105	0.102	0.097	0.094	0.091	0.089	0.086	0.086	0.084	0.083	0.082	0.083	0.084	0.085	0.086	0.088	0.089	0.089	0.09	0.091	0.091	0.093	0.094	0.096	0.098
H04	Sample	Dilution_25%	0.25	DMSO	Lycopene	Standard_Development	Run091	Standard_Measurement	Plate_01	Clariostar_Study	MB	Biofoundry_,_London	Linear_Dilution_Pattern_V2	0.126	0.122	0.119	0.115	0.111	0.107	0.104	0.103	0.1	0.097	0.093	0.09	0.085	0.08	0.077	0.075	0.072	0.07	0.068	0.068	0.068	0.067	0.067	0.067	0.067	0.068	0.068	0.069	0.069	0.07	0.07	0.07	0.071	0.071	0.071	0.072
[truncated: 872 more rows]
[truncated: 122 more columns]
