# Supplementary material for: Construction of a Calibration Curve for Lycopene on a Liquid-Handling Platform—Wider Lessons for the Development of Automated Dilution Protocols
Source: ACS Synth Biol. 2024 Aug 3;13(8):2357–75. doi: 10.1021/acssynbio.4c00031 (PMC11334188; doi:10.1021/acssynbio.4c00031)
Supplement: Supplementary file 2 — sb4c00031_si_002.zip [file sb4c00031_si_002.zip › AggregatedData/Run078/Plate_01/Clariostar_Study/Clariostar_Study.csv]

Well	Content	Label	Dilution	Solvent	Solute	Project	Run	Step	Container	Study	Author	Institution	Comment	OD350	OD352	OD354	OD356	OD358	OD360	OD362	OD364	OD366	OD368	OD370	OD372	OD374	OD376	OD378	OD380	OD382	OD384	OD386	OD388	OD390	OD392	OD394	OD396	OD398	OD400	OD402	OD404	OD406	OD408	OD410	OD412	OD414	OD416	OD418	OD420
A01	Sample	Dilution_100%	1.0	DMSO	Lycopene	Standard_Development	Run078	Standard_Measurement	Plate_01	Clariostar_Study	MB	Biofoundry_,_London	Linear_Dilution_Pattern_V2	0.877	0.877	0.876	0.87	0.867	0.865	0.862	0.864	0.869	0.873	0.878	0.877	0.872	0.862	0.854	0.847	0.84	0.835	0.829	0.824	0.82	0.816	0.815	0.818	0.826	0.837	0.85	0.865	0.878	0.886	0.892	0.898	0.901	0.908	0.918	0.934
A02	Sample	Dilution_80%	0.8	DMSO	Lycopene	Standard_Development	Run078	Standard_Measurement	Plate_01	Clariostar_Study	MB	Biofoundry_,_London	Linear_Dilution_Pattern_V2	0.671	0.673	0.672	0.667	0.663	0.66	0.658	0.657	0.66	0.665	0.668	0.666	0.66	0.654	0.648	0.642	0.638	0.633	0.627	0.623	0.622	0.619	0.62	0.622	0.629	0.64	0.652	0.664	0.674	0.681	0.688	0.694	0.697	0.703	0.713	0.726
A03	Sample	Dilution_60%	0.6	DMSO	Lycopene	Standard_Development	Run078	Standard_Measurement	Plate_01	Clariostar_Study	MB	Biofoundry_,_London	Linear_Dilution_Pattern_V2	0.593	0.591	0.588	0.582	0.577	0.573	0.571	0.57	0.572	0.575	0.577	0.575	0.57	0.564	0.558	0.554	0.549	0.545	0.541	0.538	0.537	0.535	0.535	0.539	0.544	0.553	0.562	0.572	0.579	0.586	0.59	0.594	0.597	0.601	0.608	0.618
A04	Sample	Dilution_40%	0.4	DMSO	Lycopene	Standard_Development	Run078	Standard_Measurement	Plate_01	Clariostar_Study	MB	Biofoundry_,_London	Linear_Dilution_Pattern_V2	0.489	0.487	0.482	0.477	0.473	0.469	0.464	0.462	0.462	0.461	0.461	0.457	0.452	0.447	0.443	0.439	0.434	0.43	0.427	0.425	0.423	0.421	0.422	0.423	0.425	0.43	0.436	0.441	0.447	0.45	0.452	0.454	0.455	0.458	0.46	0.466
A05	Sample	Dilution_20%	0.2	DMSO	Lycopene	Standard_Development	Run078	Standard_Measurement	Plate_01	Clariostar_Study	MB	Biofoundry_,_London	Linear_Dilution_Pattern_V2	0.258	0.255	0.251	0.246	0.243	0.239	0.236	0.235	0.234	0.233	0.232	0.228	0.224	0.221	0.218	0.216	0.213	0.211	0.208	0.207	0.206	0.204	0.204	0.205	0.206	0.208	0.211	0.213	0.215	0.218	0.218	0.219	0.22	0.22	0.222	0.224
A06	Sample	Dilution_100%	1.0	DMSO	Lycopene	Standard_Development	Run078	Standard_Measurement	Plate_01	Clariostar_Study	MB	Biofoundry_,_London	Linear_Dilution_Pattern_V2	0.766	0.766	0.766	0.76	0.753	0.751	0.749	0.751	0.757	0.762	0.767	0.765	0.76	0.75	0.743	0.737	0.728	0.723	0.718	0.713	0.708	0.707	0.708	0.711	0.72	0.732	0.747	0.763	0.776	0.787	0.793	0.8	0.805	0.812	0.824	0.842
A07	Sample	Dilution_80%	0.8	DMSO	Lycopene	Standard_Development	Run078	Standard_Measurement	Plate_01	Clariostar_Study	MB	Biofoundry_,_London	Linear_Dilution_Pattern_V2	0.598	0.598	0.594	0.588	0.584	0.581	0.579	0.579	0.584	0.588	0.591	0.59	0.583	0.576	0.569	0.564	0.559	0.552	0.548	0.544	0.542	0.54	0.54	0.544	0.551	0.561	0.572	0.585	0.595	0.602	0.608	0.613	0.617	0.624	0.632	0.646
A08	Sample	Dilution_60%	0.6	DMSO	Lycopene	Standard_Development	Run078	Standard_Measurement	Plate_01	Clariostar_Study	MB	Biofoundry_,_London	Linear_Dilution_Pattern_V2	0.492	0.492	0.488	0.484	0.481	0.479	0.476	0.477	0.477	0.48	0.482	0.48	0.476	0.47	0.467	0.462	0.457	0.453	0.451	0.449	0.447	0.445	0.446	0.449	0.455	0.462	0.47	0.479	0.486	0.494	0.499	0.502	0.505	0.509	0.516	0.527
A09	Sample	Dilution_40%	0.4	DMSO	Lycopene	Standard_Development	Run078	Standard_Measurement	Plate_01	Clariostar_Study	MB	Biofoundry_,_London	Linear_Dilution_Pattern_V2	0.375	0.376	0.373	0.368	0.365	0.362	0.358	0.358	0.358	0.359	0.358	0.355	0.351	0.346	0.343	0.341	0.336	0.333	0.33	0.329	0.328	0.326	0.327	0.328	0.331	0.335	0.34	0.345	0.35	0.353	0.355	0.358	0.359	0.362	0.364	0.371
A10	Sample	Dilution_20%	0.2	DMSO	Lycopene	Standard_Development	Run078	Standard_Measurement	Plate_01	Clariostar_Study	MB	Biofoundry_,_London	Linear_Dilution_Pattern_V2	0.162	0.16	0.156	0.152	0.149	0.146	0.142	0.14	0.138	0.135	0.132	0.129	0.126	0.123	0.121	0.119	0.117	0.114	0.112	0.111	0.11	0.108	0.109	0.109	0.11	0.11	0.111	0.111	0.111	0.112	0.112	0.112	0.113	0.112	0.112	0.113
A11	Blank	DMSO_Blank		DMSO		Standard_Development	Run078	Standard_Measurement	Plate_01	Clariostar_Study	MB	Biofoundry_,_London	Linear_Dilution_Pattern_V2	0.104	0.101	0.097	0.094	0.091	0.089	0.085	0.083	0.079	0.075	0.072	0.068	0.065	0.062	0.061	0.059	0.056	0.055	0.053	0.052	0.052	0.051	0.05	0.049	0.049	0.049	0.049	0.047	0.048	0.047	0.047	0.047	0.047	0.046	0.044	0.044
A12	Blank	DMSO_Blank		DMSO		Standard_Development	Run078	Standard_Measurement	Plate_01	Clariostar_Study	MB	Biofoundry_,_London	Linear_Dilution_Pattern_V2	0.104	0.102	0.098	0.094	0.091	0.088	0.084	0.082	0.079	0.076	0.072	0.069	0.065	0.062	0.06	0.058	0.056	0.054	0.052	0.051	0.051	0.05	0.05	0.049	0.048	0.049	0.048	0.047	0.047	0.047	0.046	0.047	0.046	0.045	0.044	0.044
B01	Sample	Dilution_100%	1.0	DMSO	Lycopene	Standard_Development	Run078	Standard_Measurement	Plate_01	Clariostar_Study	MB	Biofoundry_,_London	Linear_Dilution_Pattern_V2	0.887	0.89	0.89	0.883	0.878	0.875	0.873	0.874	0.882	0.888	0.895	0.892	0.885	0.877	0.871	0.861	0.855	0.846	0.84	0.834	0.829	0.826	0.826	0.83	0.838	0.848	0.862	0.876	0.889	0.898	0.903	0.908	0.912	0.92	0.928	0.945
B02	Sample	Dilution_80%	0.8	DMSO	Lycopene	Standard_Development	Run078	Standard_Measurement	Plate_01	Clariostar_Study	MB	Biofoundry_,_London	Linear_Dilution_Pattern_V2	0.73	0.733	0.73	0.725	0.722	0.721	0.717	0.719	0.725	0.73	0.732	0.734	0.727	0.72	0.714	0.709	0.704	0.696	0.69	0.686	0.685	0.681	0.682	0.684	0.691	0.702	0.711	0.723	0.731	0.738	0.744	0.748	0.75	0.754	0.762	0.774
B03	Sample	Dilution_60%	0.6	DMSO	Lycopene	Standard_Development	Run078	Standard_Measurement	Plate_01	Clariostar_Study	MB	Biofoundry_,_London	Linear_Dilution_Pattern_V2	0.582	0.58	0.576	0.571	0.566	0.563	0.558	0.557	0.557	0.56	0.563	0.56	0.554	0.548	0.543	0.537	0.534	0.53	0.525	0.523	0.521	0.52	0.52	0.522	0.528	0.535	0.543	0.552	0.56	0.566	0.569	0.572	0.576	0.58	0.586	0.594
B04	Sample	Dilution_40%	0.4	DMSO	Lycopene	Standard_Development	Run078	Standard_Measurement	Plate_01	Clariostar_Study	MB	Biofoundry_,_London	Linear_Dilution_Pattern_V2	0.588	0.587	0.584	0.576	0.573	0.569	0.567	0.564	0.565	0.565	0.564	0.561	0.556	0.552	0.548	0.543	0.539	0.533	0.531	0.528	0.526	0.523	0.522	0.522	0.525	0.528	0.532	0.536	0.54	0.543	0.543	0.544	0.543	0.544	0.545	0.551
B05	Sample	Dilution_20%	0.2	DMSO	Lycopene	Standard_Development	Run078	Standard_Measurement	Plate_01	Clariostar_Study	MB	Biofoundry_,_London	Linear_Dilution_Pattern_V2	0.283	0.281	0.278	0.274	0.27	0.266	0.263	0.261	0.259	0.258	0.256	0.254	0.251	0.248	0.245	0.241	0.238	0.235	0.232	0.231	0.23	0.228	0.228	0.229	0.23	0.232	0.234	0.237	0.239	0.24	0.241	0.241	0.242	0.242	0.243	0.246
B06	Sample	Dilution_100%	1.0	DMSO	Lycopene	Standard_Development	Run078	Standard_Measurement	Plate_01	Clariostar_Study	MB	Biofoundry_,_London	Linear_Dilution_Pattern_V2	0.812	0.813	0.809	0.805	0.801	0.798	0.795	0.796	0.803	0.808	0.813	0.811	0.807	0.799	0.792	0.784	0.777	0.771	0.763	0.76	0.757	0.753	0.752	0.757	0.764	0.778	0.792	0.807	0.82	0.831	0.837	0.844	0.848	0.854	0.865	0.883
B07	Sample	Dilution_80%	0.8	DMSO	Lycopene	Standard_Development	Run078	Standard_Measurement	Plate_01	Clariostar_Study	MB	Biofoundry_,_London	Linear_Dilution_Pattern_V2	0.606	0.607	0.602	0.597	0.594	0.591	0.588	0.59	0.595	0.598	0.601	0.601	0.593	0.587	0.581	0.573	0.569	0.563	0.559	0.555	0.553	0.551	0.552	0.556	0.562	0.572	0.583	0.596	0.606	0.614	0.619	0.625	0.629	0.635	0.645	0.658
B08	Sample	Dilution_60%	0.6	DMSO	Lycopene	Standard_Development	Run078	Standard_Measurement	Plate_01	Clariostar_Study	MB	Biofoundry_,_London	Linear_Dilution_Pattern_V2	0.481	0.48	0.478	0.474	0.471	0.468	0.465	0.466	0.467	0.469	0.471	0.47	0.466	0.461	0.457	0.453	0.449	0.445	0.442	0.44	0.438	0.436	0.437	0.44	0.446	0.452	0.461	0.469	0.477	0.483	0.488	0.491	0.494	0.498	0.504	0.514
B09	Sample	Dilution_40%	0.4	DMSO	Lycopene	Standard_Development	Run078	Standard_Measurement	Plate_01	Clariostar_Study	MB	Biofoundry_,_London	Linear_Dilution_Pattern_V2	0.329	0.326	0.322	0.318	0.315	0.311	0.308	0.308	0.307	0.308	0.307	0.305	0.3	0.296	0.294	0.29	0.286	0.282	0.28	0.279	0.278	0.276	0.277	0.278	0.281	0.285	0.288	0.293	0.297	0.299	0.301	0.303	0.305	0.307	0.308	0.313
B10	Sample	Dilution_20%	0.2	DMSO	Lycopene	Standard_Development	Run078	Standard_Measurement	Plate_01	Clariostar_Study	MB	Biofoundry_,_London	Linear_Dilution_Pattern_V2	0.147	0.144	0.14	0.137	0.134	0.131	0.128	0.127	0.124	0.122	0.119	0.116	0.113	0.11	0.108	0.106	0.104	0.102	0.101	0.1	0.099	0.097	0.097	0.097	0.097	0.097	0.096	0.096	0.096	0.096	0.096	0.096	0.095	0.095	0.093	0.094
B11	Blank	DMSO_Blank		DMSO		Standard_Development	Run078	Standard_Measurement	Plate_01	Clariostar_Study	MB	Biofoundry_,_London	Linear_Dilution_Pattern_V2	0.101	0.098	0.095	0.092	0.089	0.086	0.083	0.081	0.078	0.075	0.072	0.068	0.065	0.063	0.062	0.059	0.058	0.056	0.054	0.053	0.053	0.052	0.052	0.051	0.051	0.051	0.05	0.05	0.05	0.049	0.048	0.048	0.048	0.048	0.047	0.046
B12	Blank	DMSO_Blank		DMSO		Standard_Development	Run078	Standard_Measurement	Plate_01	Clariostar_Study	MB	Biofoundry_,_London	Linear_Dilution_Pattern_V2	0.103	0.1	0.096	0.092	0.089	0.086	0.083	0.08	0.077	0.074	0.071	0.067	0.063	0.061	0.059	0.057	0.055	0.053	0.051	0.05	0.05	0.049	0.048	0.048	0.048	0.048	0.047	0.046	0.046	0.046	0.045	0.045	0.045	0.044	0.044	0.043
C01	Sample	Dilution_95%	0.95	DMSO	Lycopene	Standard_Development	Run078	Standard_Measurement	Plate_01	Clariostar_Study	MB	Biofoundry_,_London	Linear_Dilution_Pattern_V2	0.953	0.955	0.956	0.952	0.946	0.94	0.941	0.941	0.949	0.958	0.961	0.956	0.948	0.941	0.936	0.928	0.922	0.913	0.905	0.9	0.894	0.89	0.887	0.89	0.895	0.903	0.914	0.927	0.935	0.94	0.943	0.945	0.945	0.95	0.956	0.968
C02	Sample	Dilution_75%	0.75	DMSO	Lycopene	Standard_Development	Run078	Standard_Measurement	Plate_01	Clariostar_Study	MB	Biofoundry_,_London	Linear_Dilution_Pattern_V2	0.634	0.633	0.63	0.628	0.623	0.62	0.62	0.62	0.625	0.63	0.632	0.631	0.625	0.619	0.614	0.61	0.605	0.599	0.595	0.593	0.59	0.589	0.59	0.593	0.599	0.608	0.618	0.629	0.638	0.645	0.65	0.655	0.658	0.661	0.669	0.681
C03	Sample	Dilution_55%	0.55	DMSO	Lycopene	Standard_Development	Run078	Standard_Measurement	Plate_01	Clariostar_Study	MB	Biofoundry_,_London	Linear_Dilution_Pattern_V2	0.889	0.89	0.887	0.881	0.878	0.874	0.869	0.868	0.87	0.87	0.872	0.867	0.862	0.858	0.852	0.845	0.84	0.836	0.83	0.826	0.822	0.818	0.815	0.815	0.816	0.82	0.826	0.831	0.834	0.836	0.836	0.834	0.833	0.833	0.835	0.84
C04	Sample	Dilution_35%	0.35	DMSO	Lycopene	Standard_Development	Run078	Standard_Measurement	Plate_01	Clariostar_Study	MB	Biofoundry_,_London	Linear_Dilution_Pattern_V2	0.449	0.447	0.442	0.439	0.434	0.43	0.427	0.425	0.424	0.424	0.424	0.421	0.415	0.41	0.407	0.403	0.4	0.396	0.392	0.391	0.39	0.388	0.387	0.388	0.391	0.396	0.401	0.405	0.409	0.412	0.414	0.415	0.416	0.417	0.419	0.425
C05	Sample	Dilution_15%	0.15	DMSO	Lycopene	Standard_Development	Run078	Standard_Measurement	Plate_01	Clariostar_Study	MB	Biofoundry_,_London	Linear_Dilution_Pattern_V2	0.252	0.25	0.245	0.241	0.238	0.235	0.232	0.231	0.229	0.229	0.227	0.224	0.221	0.217	0.215	0.213	0.209	0.206	0.204	0.203	0.202	0.2	0.201	0.201	0.201	0.203	0.206	0.207	0.21	0.211	0.211	0.212	0.212	0.212	0.213	0.215
C06	Sample	Dilution_95%	0.95	DMSO	Lycopene	Standard_Development	Run078	Standard_Measurement	Plate_01	Clariostar_Study	MB	Biofoundry_,_London	Linear_Dilution_Pattern_V2	0.757	0.76	0.756	0.751	0.747	0.744	0.742	0.745	0.75	0.757	0.759	0.757	0.75	0.744	0.737	0.73	0.722	0.717	0.709	0.705	0.702	0.7	0.7	0.702	0.71	0.721	0.734	0.747	0.759	0.768	0.773	0.779	0.782	0.789	0.798	0.815
C07	Sample	Dilution_75%	0.75	DMSO	Lycopene	Standard_Development	Run078	Standard_Measurement	Plate_01	Clariostar_Study	MB	Biofoundry_,_London	Linear_Dilution_Pattern_V2	0.584	0.586	0.583	0.579	0.576	0.573	0.571	0.571	0.575	0.577	0.58	0.579	0.574	0.569	0.562	0.557	0.552	0.546	0.542	0.54	0.538	0.535	0.535	0.539	0.545	0.553	0.563	0.573	0.581	0.589	0.593	0.597	0.601	0.606	0.613	0.624
C08	Sample	Dilution_55%	0.55	DMSO	Lycopene	Standard_Development	Run078	Standard_Measurement	Plate_01	Clariostar_Study	MB	Biofoundry_,_London	Linear_Dilution_Pattern_V2	0.484	0.483	0.48	0.474	0.471	0.469	0.464	0.465	0.467	0.47	0.471	0.469	0.464	0.46	0.455	0.452	0.447	0.443	0.439	0.437	0.436	0.435	0.436	0.439	0.443	0.45	0.457	0.464	0.47	0.476	0.479	0.482	0.484	0.488	0.493	0.5
C09	Sample	Dilution_35%	0.35	DMSO	Lycopene	Standard_Development	Run078	Standard_Measurement	Plate_01	Clariostar_Study	MB	Biofoundry_,_London	Linear_Dilution_Pattern_V2	0.378	0.376	0.373	0.368	0.365	0.361	0.357	0.357	0.357	0.356	0.356	0.352	0.348	0.344	0.341	0.337	0.333	0.33	0.326	0.325	0.323	0.321	0.321	0.321	0.323	0.326	0.328	0.33	0.334	0.335	0.336	0.338	0.338	0.338	0.34	0.343
C10	Sample	Dilution_15%	0.15	DMSO	Lycopene	Standard_Development	Run078	Standard_Measurement	Plate_01	Clariostar_Study	MB	Biofoundry_,_London	Linear_Dilution_Pattern_V2	0.165	0.163	0.16	0.157	0.153	0.15	0.147	0.146	0.143	0.141	0.138	0.135	0.132	0.13	0.128	0.126	0.124	0.121	0.119	0.119	0.117	0.115	0.115	0.114	0.114	0.114	0.114	0.112	0.112	0.111	0.11	0.109	0.109	0.107	0.106	0.106
C11	Blank	DMSO_Blank		DMSO		Standard_Development	Run078	Standard_Measurement	Plate_01	Clariostar_Study	MB	Biofoundry_,_London	Linear_Dilution_Pattern_V2	0.101	0.098	0.094	0.091	0.088	0.085	0.082	0.08	0.078	0.074	0.071	0.068	0.064	0.062	0.06	0.059	0.057	0.055	0.053	0.052	0.052	0.051	0.051	0.05	0.05	0.05	0.049	0.048	0.048	0.048	0.047	0.048	0.047	0.046	0.046	0.045
C12	Blank	DMSO_Blank		DMSO		Standard_Development	Run078	Standard_Measurement	Plate_01	Clariostar_Study	MB	Biofoundry_,_London	Linear_Dilution_Pattern_V2	0.104	0.101	0.097	0.093	0.09	0.087	0.083	0.082	0.078	0.075	0.072	0.069	0.065	0.063	0.061	0.059	0.057	0.055	0.053	0.052	0.052	0.05	0.05	0.05	0.05	0.05	0.049	0.048	0.047	0.048	0.047	0.047	0.046	0.046	0.045	0.045
D01	Sample	Dilution_95%	0.95	DMSO	Lycopene	Standard_Development	Run078	Standard_Measurement	Plate_01	Clariostar_Study	MB	Biofoundry_,_London	Linear_Dilution_Pattern_V2	0.932	0.936	0.938	0.933	0.929	0.926	0.924	0.927	0.934	0.94	0.943	0.945	0.936	0.926	0.921	0.913	0.906	0.899	0.891	0.887	0.88	0.875	0.872	0.872	0.877	0.886	0.895	0.906	0.913	0.919	0.922	0.925	0.924	0.926	0.931	0.944
D02	Sample	Dilution_75%	0.75	DMSO	Lycopene	Standard_Development	Run078	Standard_Measurement	Plate_01	Clariostar_Study	MB	Biofoundry_,_London	Linear_Dilution_Pattern_V2	1.016	1.019	1.019	1.015	1.014	1.012	1.008	1.01	1.016	1.021	1.028	1.023	1.016	1.011	1.007	1.0	0.994	0.988	0.982	0.977	0.973	0.967	0.963	0.964	0.968	0.975	0.982	0.988	0.994	0.998	0.994	0.996	0.994	0.994	0.994	1.001
D03	Sample	Dilution_55%	0.55	DMSO	Lycopene	Standard_Development	Run078	Standard_Measurement	Plate_01	Clariostar_Study	MB	Biofoundry_,_London	Linear_Dilution_Pattern_V2	0.671	0.668	0.664	0.661	0.655	0.65	0.647	0.645	0.649	0.65	0.652	0.649	0.644	0.638	0.633	0.628	0.623	0.618	0.613	0.611	0.609	0.606	0.606	0.608	0.613	0.618	0.625	0.633	0.639	0.644	0.647	0.649	0.651	0.653	0.657	0.664
D04	Sample	Dilution_35%	0.35	DMSO	Lycopene	Standard_Development	Run078	Standard_Measurement	Plate_01	Clariostar_Study	MB	Biofoundry_,_London	Linear_Dilution_Pattern_V2	0.471	0.469	0.466	0.46	0.456	0.452	0.447	0.446	0.447	0.448	0.448	0.445	0.44	0.435	0.431	0.427	0.422	0.419	0.416	0.414	0.412	0.41	0.411	0.411	0.414	0.419	0.423	0.427	0.431	0.434	0.436	0.437	0.438	0.44	0.442	0.446
D05	Sample	Dilution_15%	0.15	DMSO	Lycopene	Standard_Development	Run078	Standard_Measurement	Plate_01	Clariostar_Study	MB	Biofoundry_,_London	Linear_Dilution_Pattern_V2	0.237	0.234	0.231	0.227	0.224	0.221	0.218	0.216	0.214	0.214	0.213	0.21	0.206	0.204	0.201	0.198	0.195	0.193	0.19	0.189	0.188	0.187	0.186	0.187	0.188	0.19	0.192	0.194	0.196	0.197	0.198	0.199	0.198	0.199	0.2	0.203
D06	Sample	Dilution_95%	0.95	DMSO	Lycopene	Standard_Development	Run078	Standard_Measurement	Plate_01	Clariostar_Study	MB	Biofoundry_,_London	Linear_Dilution_Pattern_V2	0.746	0.746	0.742	0.736	0.733	0.731	0.728	0.73	0.737	0.743	0.749	0.746	0.739	0.729	0.723	0.717	0.711	0.703	0.697	0.695	0.689	0.686	0.686	0.691	0.699	0.711	0.725	0.739	0.751	0.76	0.766	0.772	0.777	0.784	0.794	0.81
D07	Sample	Dilution_75%	0.75	DMSO	Lycopene	Standard_Development	Run078	Standard_Measurement	Plate_01	Clariostar_Study	MB	Biofoundry_,_London	Linear_Dilution_Pattern_V2	0.899	0.902	0.903	0.899	0.898	0.894	0.891	0.892	0.898	0.902	0.907	0.905	0.9	0.891	0.886	0.881	0.873	0.868	0.862	0.857	0.854	0.848	0.846	0.846	0.848	0.853	0.861	0.869	0.875	0.878	0.878	0.878	0.878	0.879	0.879	0.888
D08	Sample	Dilution_55%	0.55	DMSO	Lycopene	Standard_Development	Run078	Standard_Measurement	Plate_01	Clariostar_Study	MB	Biofoundry_,_London	Linear_Dilution_Pattern_V2	0.596	0.595	0.593	0.589	0.586	0.583	0.58	0.581	0.583	0.585	0.589	0.588	0.582	0.576	0.573	0.567	0.564	0.562	0.556	0.554	0.552	0.55	0.55	0.551	0.555	0.56	0.568	0.574	0.58	0.584	0.585	0.588	0.588	0.59	0.593	0.6
D09	Sample	Dilution_35%	0.35	DMSO	Lycopene	Standard_Development	Run078	Standard_Measurement	Plate_01	Clariostar_Study	MB	Biofoundry_,_London	Linear_Dilution_Pattern_V2	0.491	0.492	0.488	0.484	0.481	0.479	0.477	0.475	0.476	0.476	0.475	0.473	0.467	0.464	0.461	0.458	0.455	0.451	0.447	0.444	0.442	0.438	0.437	0.437	0.437	0.439	0.44	0.442	0.443	0.443	0.442	0.441	0.44	0.438	0.437	0.439
D10	Sample	Dilution_15%	0.15	DMSO	Lycopene	Standard_Development	Run078	Standard_Measurement	Plate_01	Clariostar_Study	MB	Biofoundry_,_London	Linear_Dilution_Pattern_V2	0.224	0.223	0.219	0.216	0.213	0.211	0.207	0.206	0.204	0.203	0.2	0.197	0.193	0.19	0.188	0.186	0.185	0.182	0.18	0.178	0.177	0.175	0.173	0.172	0.172	0.171	0.169	0.168	0.167	0.166	0.164	0.163	0.161	0.159	0.157	0.155
D11	Blank	DMSO_Blank		DMSO		Standard_Development	Run078	Standard_Measurement	Plate_01	Clariostar_Study	MB	Biofoundry_,_London	Linear_Dilution_Pattern_V2	0.102	0.099	0.095	0.092	0.089	0.086	0.082	0.08	0.077	0.074	0.071	0.068	0.065	0.062	0.061	0.059	0.057	0.055	0.053	0.052	0.052	0.051	0.05	0.05	0.05	0.05	0.049	0.048	0.048	0.048	0.047	0.048	0.047	0.046	0.045	0.045
D12	Blank	DMSO_Blank		DMSO		Standard_Development	Run078	Standard_Measurement	Plate_01	Clariostar_Study	MB	Biofoundry_,_London	Linear_Dilution_Pattern_V2	0.103	0.1	0.095	0.092	0.089	0.086	0.083	0.081	0.077	0.073	0.071	0.068	0.064	0.061	0.059	0.058	0.057	0.054	0.052	0.051	0.051	0.05	0.049	0.049	0.049	0.049	0.048	0.047	0.047	0.047	0.046	0.046	0.046	0.045	0.044	0.044
E01	Sample	Dilution_90%	0.9	DMSO	Lycopene	Standard_Development	Run078	Standard_Measurement	Plate_01	Clariostar_Study	MB	Biofoundry_,_London	Linear_Dilution_Pattern_V2	1.021	1.025	1.026	1.021	1.023	1.019	1.015	1.018	1.022	1.03	1.035	1.032	1.025	1.018	1.014	1.007	0.999	0.99	0.98	0.975	0.969	0.962	0.958	0.961	0.964	0.972	0.98	0.99	0.995	1.0	0.999	1.0	1.001	1.001	1.004	1.014
E02	Sample	Dilution_70%	0.7	DMSO	Lycopene	Standard_Development	Run078	Standard_Measurement	Plate_01	Clariostar_Study	MB	Biofoundry_,_London	Linear_Dilution_Pattern_V2	0.688	0.69	0.687	0.682	0.678	0.676	0.673	0.674	0.679	0.682	0.686	0.685	0.681	0.672	0.668	0.663	0.658	0.653	0.649	0.645	0.643	0.641	0.641	0.645	0.651	0.66	0.67	0.678	0.687	0.694	0.698	0.702	0.706	0.708	0.714	0.724
E03	Sample	Dilution_50%	0.5	DMSO	Lycopene	Standard_Development	Run078	Standard_Measurement	Plate_01	Clariostar_Study	MB	Biofoundry_,_London	Linear_Dilution_Pattern_V2	0.764	0.761	0.759	0.753	0.748	0.743	0.738	0.736	0.737	0.739	0.739	0.736	0.729	0.723	0.719	0.713	0.706	0.702	0.697	0.693	0.69	0.686	0.685	0.685	0.689	0.693	0.699	0.705	0.709	0.712	0.713	0.715	0.715	0.716	0.719	0.725
E04	Sample	Dilution_30%	0.3	DMSO	Lycopene	Standard_Development	Run078	Standard_Measurement	Plate_01	Clariostar_Study	MB	Biofoundry_,_London	Linear_Dilution_Pattern_V2	0.501	0.5	0.497	0.492	0.487	0.484	0.481	0.48	0.479	0.479	0.478	0.475	0.47	0.467	0.463	0.457	0.454	0.45	0.447	0.445	0.442	0.439	0.439	0.439	0.44	0.444	0.446	0.449	0.453	0.454	0.454	0.454	0.454	0.454	0.455	0.458
E05	Sample	Dilution_10%	0.1	DMSO	Lycopene	Standard_Development	Run078	Standard_Measurement	Plate_01	Clariostar_Study	MB	Biofoundry_,_London	Linear_Dilution_Pattern_V2	0.234	0.232	0.228	0.225	0.222	0.219	0.216	0.214	0.211	0.21	0.21	0.206	0.203	0.2	0.197	0.195	0.193	0.19	0.187	0.186	0.185	0.184	0.183	0.183	0.184	0.185	0.185	0.186	0.187	0.188	0.188	0.188	0.187	0.187	0.188	0.189
E06	Sample	Dilution_90%	0.9	DMSO	Lycopene	Standard_Development	Run078	Standard_Measurement	Plate_01	Clariostar_Study	MB	Biofoundry_,_London	Linear_Dilution_Pattern_V2	0.856	0.86	0.858	0.851	0.849	0.848	0.844	0.846	0.852	0.859	0.861	0.861	0.855	0.846	0.839	0.834	0.826	0.819	0.811	0.808	0.804	0.798	0.797	0.799	0.802	0.811	0.82	0.831	0.841	0.847	0.849	0.851	0.852	0.854	0.861	0.873
E07	Sample	Dilution_70%	0.7	DMSO	Lycopene	Standard_Development	Run078	Standard_Measurement	Plate_01	Clariostar_Study	MB	Biofoundry_,_London	Linear_Dilution_Pattern_V2	0.66	0.661	0.659	0.657	0.655	0.651	0.647	0.65	0.653	0.658	0.662	0.661	0.656	0.65	0.645	0.641	0.636	0.632	0.626	0.623	0.62	0.617	0.617	0.62	0.623	0.631	0.64	0.649	0.656	0.662	0.663	0.666	0.668	0.672	0.676	0.685
E08	Sample	Dilution_50%	0.5	DMSO	Lycopene	Standard_Development	Run078	Standard_Measurement	Plate_01	Clariostar_Study	MB	Biofoundry_,_London	Linear_Dilution_Pattern_V2	0.678	0.679	0.675	0.673	0.671	0.669	0.665	0.667	0.667	0.669	0.671	0.669	0.664	0.66	0.657	0.652	0.65	0.645	0.64	0.639	0.636	0.631	0.631	0.631	0.633	0.636	0.641	0.645	0.648	0.651	0.65	0.65	0.648	0.648	0.649	0.654
E09	Sample	Dilution_30%	0.3	DMSO	Lycopene	Standard_Development	Run078	Standard_Measurement	Plate_01	Clariostar_Study	MB	Biofoundry_,_London	Linear_Dilution_Pattern_V2	0.644	0.645	0.643	0.642	0.641	0.639	0.635	0.636	0.634	0.634	0.633	0.631	0.628	0.624	0.621	0.617	0.613	0.609	0.605	0.602	0.599	0.595	0.593	0.59	0.589	0.587	0.586	0.585	0.584	0.582	0.578	0.574	0.57	0.565	0.561	0.56
E10	Sample	Dilution_10%	0.1	DMSO	Lycopene	Standard_Development	Run078	Standard_Measurement	Plate_01	Clariostar_Study	MB	Biofoundry_,_London	Linear_Dilution_Pattern_V2	0.182	0.18	0.177	0.173	0.17	0.167	0.163	0.163	0.161	0.159	0.157	0.154	0.15	0.147	0.146	0.143	0.141	0.139	0.136	0.136	0.135	0.133	0.133	0.133	0.132	0.132	0.132	0.131	0.131	0.131	0.13	0.13	0.129	0.128	0.126	0.126
E11	Blank	DMSO_Blank		DMSO		Standard_Development	Run078	Standard_Measurement	Plate_01	Clariostar_Study	MB	Biofoundry_,_London	Linear_Dilution_Pattern_V2	0.103	0.1	0.097	0.093	0.09	0.086	0.083	0.082	0.08	0.076	0.073	0.07	0.065	0.063	0.061	0.06	0.058	0.056	0.054	0.054	0.053	0.051	0.051	0.051	0.051	0.051	0.05	0.049	0.049	0.049	0.048	0.048	0.048	0.047	0.046	0.046
E12	Blank	DMSO_Blank		DMSO		Standard_Development	Run078	Standard_Measurement	Plate_01	Clariostar_Study	MB	Biofoundry_,_London	Linear_Dilution_Pattern_V2	0.105	0.102	0.098	0.094	0.091	0.088	0.083	0.082	0.079	0.076	0.073	0.069	0.066	0.063	0.062	0.059	0.058	0.056	0.054	0.053	0.053	0.051	0.051	0.051	0.05	0.05	0.05	0.048	0.049	0.048	0.048	0.048	0.047	0.046	0.045	0.044
F01	Sample	Dilution_90%	0.9	DMSO	Lycopene	Standard_Development	Run078	Standard_Measurement	Plate_01	Clariostar_Study	MB	Biofoundry_,_London	Linear_Dilution_Pattern_V2	0.796	0.797	0.796	0.789	0.785	0.781	0.78	0.783	0.789	0.796	0.798	0.795	0.79	0.781	0.776	0.771	0.763	0.755	0.749	0.744	0.741	0.735	0.736	0.74	0.746	0.755	0.766	0.778	0.788	0.797	0.8	0.805	0.808	0.812	0.82	0.834
F02	Sample	Dilution_70%	0.7	DMSO	Lycopene	Standard_Development	Run078	Standard_Measurement	Plate_01	Clariostar_Study	MB	Biofoundry_,_London	Linear_Dilution_Pattern_V2	0.841	0.845	0.845	0.84	0.837	0.836	0.833	0.835	0.838	0.844	0.847	0.845	0.84	0.836	0.83	0.824	0.82	0.814	0.81	0.805	0.802	0.799	0.798	0.799	0.804	0.81	0.819	0.825	0.831	0.837	0.837	0.839	0.839	0.841	0.844	0.853
F03	Sample	Dilution_50%	0.5	DMSO	Lycopene	Standard_Development	Run078	Standard_Measurement	Plate_01	Clariostar_Study	MB	Biofoundry_,_London	Linear_Dilution_Pattern_V2	0.694	0.691	0.69	0.685	0.68	0.676	0.671	0.67	0.673	0.673	0.675	0.671	0.664	0.66	0.656	0.652	0.646	0.641	0.637	0.633	0.63	0.626	0.625	0.626	0.629	0.634	0.639	0.646	0.65	0.651	0.653	0.654	0.653	0.655	0.657	0.661
F04	Sample	Dilution_30%	0.3	DMSO	Lycopene	Standard_Development	Run078	Standard_Measurement	Plate_01	Clariostar_Study	MB	Biofoundry_,_London	Linear_Dilution_Pattern_V2	0.411	0.409	0.407	0.401	0.397	0.394	0.39	0.388	0.388	0.388	0.388	0.386	0.38	0.375	0.372	0.368	0.364	0.361	0.357	0.356	0.355	0.353	0.353	0.354	0.356	0.36	0.365	0.369	0.373	0.376	0.377	0.378	0.379	0.38	0.382	0.387
F05	Sample	Dilution_10%	0.1	DMSO	Lycopene	Standard_Development	Run078	Standard_Measurement	Plate_01	Clariostar_Study	MB	Biofoundry_,_London	Linear_Dilution_Pattern_V2	0.209	0.207	0.203	0.199	0.196	0.193	0.19	0.188	0.187	0.186	0.184	0.182	0.178	0.175	0.172	0.17	0.168	0.166	0.162	0.161	0.16	0.159	0.16	0.16	0.161	0.162	0.163	0.164	0.165	0.167	0.167	0.167	0.168	0.168	0.168	0.169
F06	Sample	Dilution_90%	0.9	DMSO	Lycopene	Standard_Development	Run078	Standard_Measurement	Plate_01	Clariostar_Study	MB	Biofoundry_,_London	Linear_Dilution_Pattern_V2	0.752	0.752	0.748	0.744	0.738	0.735	0.734	0.736	0.74	0.747	0.753	0.751	0.743	0.735	0.729	0.722	0.716	0.709	0.704	0.7	0.696	0.693	0.694	0.696	0.703	0.713	0.725	0.737	0.749	0.758	0.762	0.767	0.771	0.776	0.784	0.799
F07	Sample	Dilution_70%	0.7	DMSO	Lycopene	Standard_Development	Run078	Standard_Measurement	Plate_01	Clariostar_Study	MB	Biofoundry_,_London	Linear_Dilution_Pattern_V2	0.634	0.635	0.632	0.627	0.623	0.62	0.617	0.619	0.623	0.627	0.629	0.627	0.623	0.616	0.61	0.606	0.601	0.596	0.591	0.587	0.585	0.584	0.583	0.587	0.592	0.6	0.609	0.617	0.627	0.633	0.638	0.643	0.646	0.649	0.654	0.664
F08	Sample	Dilution_50%	0.5	DMSO	Lycopene	Standard_Development	Run078	Standard_Measurement	Plate_01	Clariostar_Study	MB	Biofoundry_,_London	Linear_Dilution_Pattern_V2	0.494	0.492	0.49	0.485	0.482	0.48	0.475	0.475	0.476	0.478	0.479	0.478	0.471	0.467	0.464	0.46	0.456	0.452	0.448	0.448	0.446	0.444	0.444	0.446	0.451	0.456	0.461	0.467	0.472	0.476	0.478	0.48	0.482	0.484	0.487	0.494
F09	Sample	Dilution_30%	0.3	DMSO	Lycopene	Standard_Development	Run078	Standard_Measurement	Plate_01	Clariostar_Study	MB	Biofoundry_,_London	Linear_Dilution_Pattern_V2	0.317	0.315	0.312	0.308	0.303	0.3	0.297	0.297	0.297	0.296	0.294	0.293	0.289	0.284	0.281	0.278	0.275	0.272	0.268	0.267	0.266	0.264	0.265	0.266	0.268	0.271	0.274	0.277	0.281	0.283	0.284	0.285	0.286	0.286	0.288	0.292
F10	Sample	Dilution_10%	0.1	DMSO	Lycopene	Standard_Development	Run078	Standard_Measurement	Plate_01	Clariostar_Study	MB	Biofoundry_,_London	Linear_Dilution_Pattern_V2	0.158	0.156	0.152	0.148	0.145	0.142	0.139	0.137	0.135	0.133	0.131	0.128	0.124	0.121	0.12	0.118	0.116	0.113	0.111	0.11	0.11	0.108	0.108	0.108	0.108	0.108	0.108	0.108	0.108	0.108	0.108	0.108	0.108	0.107	0.106	0.106
F11	Blank	DMSO		DMSO		Standard_Development	Run078	Standard_Measurement	Plate_01	Clariostar_Study	MB	Biofoundry_,_London	Linear_Dilution_Pattern_V2	0.103	0.101	0.096	0.093	0.089	0.086	0.082	0.081	0.079	0.076	0.073	0.069	0.066	0.064	0.062	0.06	0.059	0.057	0.054	0.054	0.053	0.052	0.052	0.052	0.051	0.051	0.05	0.05	0.05	0.049	0.049	0.049	0.048	0.047	0.046	0.046
F12	Blank	DMSO		DMSO		Standard_Development	Run078	Standard_Measurement	Plate_01	Clariostar_Study	MB	Biofoundry_,_London	Linear_Dilution_Pattern_V2	0.105	0.102	0.098	0.094	0.09	0.086	0.083	0.081	0.078	0.075	0.073	0.069	0.066	0.062	0.06	0.059	0.056	0.054	0.052	0.052	0.052	0.05	0.05	0.05	0.049	0.049	0.048	0.047	0.048	0.047	0.046	0.047	0.046	0.045	0.044	0.044
G01	Sample	Dilution_85%	0.85	DMSO	Lycopene	Standard_Development	Run078	Standard_Measurement	Plate_01	Clariostar_Study	MB	Biofoundry_,_London	Linear_Dilution_Pattern_V2	0.752	0.754	0.751	0.745	0.739	0.738	0.735	0.736	0.741	0.747	0.753	0.751	0.745	0.736	0.73	0.724	0.719	0.713	0.706	0.701	0.698	0.694	0.695	0.698	0.704	0.715	0.725	0.737	0.748	0.757	0.762	0.766	0.769	0.774	0.781	0.795
G02	Sample	Dilution_65%	0.65	DMSO	Lycopene	Standard_Development	Run078	Standard_Measurement	Plate_01	Clariostar_Study	MB	Biofoundry_,_London	Linear_Dilution_Pattern_V2	0.68	0.682	0.678	0.675	0.672	0.67	0.667	0.669	0.673	0.678	0.681	0.68	0.674	0.669	0.664	0.659	0.654	0.648	0.644	0.642	0.639	0.636	0.636	0.638	0.642	0.65	0.659	0.668	0.675	0.681	0.683	0.686	0.687	0.691	0.695	0.704
G03	Sample	Dilution_45%	0.45	DMSO	Lycopene	Standard_Development	Run078	Standard_Measurement	Plate_01	Clariostar_Study	MB	Biofoundry_,_London	Linear_Dilution_Pattern_V2	0.569	0.566	0.56	0.557	0.551	0.547	0.544	0.543	0.546	0.548	0.548	0.545	0.539	0.535	0.531	0.525	0.521	0.516	0.514	0.511	0.509	0.505	0.507	0.509	0.512	0.518	0.525	0.53	0.536	0.54	0.543	0.545	0.547	0.548	0.552	0.559
G04	Sample	Dilution_25%	0.25	DMSO	Lycopene	Standard_Development	Run078	Standard_Measurement	Plate_01	Clariostar_Study	MB	Biofoundry_,_London	Linear_Dilution_Pattern_V2	0.365	0.363	0.358	0.353	0.349	0.345	0.342	0.342	0.341	0.341	0.34	0.337	0.332	0.329	0.325	0.323	0.319	0.316	0.313	0.311	0.31	0.308	0.307	0.309	0.311	0.314	0.317	0.32	0.324	0.326	0.327	0.329	0.329	0.33	0.332	0.335
G05	Sample	Dilution_05%	0.0499999999999999	DMSO	Lycopene	Standard_Development	Run078	Standard_Measurement	Plate_01	Clariostar_Study	MB	Biofoundry_,_London	Linear_Dilution_Pattern_V2	0.16	0.156	0.152	0.148	0.145	0.142	0.139	0.137	0.136	0.135	0.132	0.129	0.127	0.124	0.122	0.12	0.118	0.115	0.114	0.113	0.112	0.11	0.11	0.111	0.111	0.112	0.112	0.113	0.114	0.114	0.114	0.115	0.115	0.115	0.115	0.115
G06	Sample	Dilution_85%	0.85	DMSO	Lycopene	Standard_Development	Run078	Standard_Measurement	Plate_01	Clariostar_Study	MB	Biofoundry_,_London	Linear_Dilution_Pattern_V2	0.734	0.735	0.732	0.728	0.723	0.721	0.718	0.721	0.728	0.732	0.736	0.734	0.729	0.72	0.715	0.708	0.702	0.697	0.691	0.687	0.684	0.679	0.678	0.682	0.688	0.696	0.708	0.72	0.729	0.737	0.741	0.745	0.748	0.753	0.759	0.772
G07	Sample	Dilution_65%	0.65	DMSO	Lycopene	Standard_Development	Run078	Standard_Measurement	Plate_01	Clariostar_Study	MB	Biofoundry_,_London	Linear_Dilution_Pattern_V2	0.563	0.563	0.561	0.557	0.553	0.551	0.549	0.551	0.553	0.558	0.562	0.56	0.555	0.548	0.544	0.54	0.535	0.529	0.526	0.524	0.523	0.52	0.52	0.524	0.528	0.536	0.544	0.552	0.561	0.567	0.571	0.574	0.577	0.582	0.586	0.596
G08	Sample	Dilution_45%	0.45	DMSO	Lycopene	Standard_Development	Run078	Standard_Measurement	Plate_01	Clariostar_Study	MB	Biofoundry_,_London	Linear_Dilution_Pattern_V2	0.441	0.439	0.436	0.432	0.428	0.424	0.419	0.42	0.422	0.423	0.424	0.422	0.417	0.413	0.409	0.406	0.401	0.398	0.395	0.393	0.391	0.389	0.39	0.393	0.396	0.402	0.408	0.413	0.419	0.423	0.425	0.428	0.43	0.432	0.436	0.442
G09	Sample	Dilution_25%	0.25	DMSO	Lycopene	Standard_Development	Run078	Standard_Measurement	Plate_01	Clariostar_Study	MB	Biofoundry_,_London	Linear_Dilution_Pattern_V2	0.252	0.251	0.245	0.241	0.238	0.234	0.23	0.23	0.23	0.23	0.228	0.225	0.221	0.218	0.215	0.212	0.21	0.207	0.204	0.204	0.203	0.201	0.201	0.202	0.204	0.207	0.209	0.211	0.214	0.216	0.216	0.218	0.219	0.219	0.221	0.224
G10	Sample	Dilution_05%	0.0499999999999999	DMSO	Lycopene	Standard_Development	Run078	Standard_Measurement	Plate_01	Clariostar_Study	MB	Biofoundry_,_London	Linear_Dilution_Pattern_V2	0.135	0.133	0.129	0.126	0.123	0.119	0.116	0.115	0.113	0.11	0.109	0.105	0.102	0.099	0.098	0.096	0.094	0.092	0.09	0.089	0.089	0.087	0.087	0.087	0.087	0.087	0.087	0.087	0.087	0.087	0.087	0.087	0.087	0.086	0.085	0.086
G11	Blank	DMSO_Blank		DMSO		Standard_Development	Run078	Standard_Measurement	Plate_01	Clariostar_Study	MB	Biofoundry_,_London	Linear_Dilution_Pattern_V2	0.101	0.098	0.094	0.091	0.088	0.084	0.081	0.079	0.076	0.073	0.071	0.068	0.065	0.062	0.06	0.059	0.058	0.055	0.054	0.053	0.052	0.05	0.05	0.05	0.05	0.05	0.05	0.048	0.048	0.048	0.048	0.047	0.047	0.046	0.045	0.044
G12	Blank	DMSO_Blank		DMSO		Standard_Development	Run078	Standard_Measurement	Plate_01	Clariostar_Study	MB	Biofoundry_,_London	Linear_Dilution_Pattern_V2	0.105	0.101	0.097	0.093	0.09	0.087	0.082	0.081	0.077	0.074	0.071	0.068	0.064	0.062	0.06	0.058	0.055	0.054	0.052	0.052	0.051	0.05	0.049	0.05	0.049	0.049	0.048	0.047	0.047	0.047	0.046	0.046	0.046	0.045	0.044	0.043
H01	Sample	Dilution_85%	0.85	DMSO	Lycopene	Standard_Development	Run078	Standard_Measurement	Plate_01	Clariostar_Study	MB	Biofoundry_,_London	Linear_Dilution_Pattern_V2	0.732	0.734	0.732	0.726	0.722	0.72	0.716	0.717	0.723	0.727	0.732	0.73	0.724	0.716	0.708	0.702	0.695	0.69	0.685	0.681	0.677	0.674	0.674	0.679	0.684	0.693	0.705	0.717	0.728	0.737	0.741	0.745	0.748	0.753	0.761	0.775
H02	Sample	Dilution_65%	0.65	DMSO	Lycopene	Standard_Development	Run078	Standard_Measurement	Plate_01	Clariostar_Study	MB	Biofoundry_,_London	Linear_Dilution_Pattern_V2	0.565	0.566	0.561	0.555	0.551	0.549	0.546	0.546	0.549	0.552	0.554	0.552	0.547	0.542	0.536	0.532	0.527	0.522	0.518	0.516	0.515	0.513	0.513	0.517	0.523	0.532	0.542	0.551	0.561	0.569	0.574	0.579	0.583	0.587	0.594	0.604
H03	Sample	Dilution_45%	0.45	DMSO	Lycopene	Standard_Development	Run078	Standard_Measurement	Plate_01	Clariostar_Study	MB	Biofoundry_,_London	Linear_Dilution_Pattern_V2	0.523	0.521	0.518	0.511	0.507	0.502	0.498	0.497	0.498	0.499	0.5	0.497	0.491	0.487	0.482	0.478	0.474	0.47	0.466	0.463	0.462	0.46	0.46	0.462	0.466	0.472	0.479	0.485	0.491	0.495	0.497	0.5	0.502	0.505	0.509	0.516
H04	Sample	Dilution_25%	0.25	DMSO	Lycopene	Standard_Development	Run078	Standard_Measurement	Plate_01	Clariostar_Study	MB	Biofoundry_,_London	Linear_Dilution_Pattern_V2	0.356	0.354	0.35	0.345	0.341	0.336	0.332	0.332	0.331	0.331	0.329	0.326	0.321	0.316	0.313	0.309	0.307	0.304	0.3	0.298	0.297	0.296	0.296	0.298	0.299	0.302	0.306	0.309	0.312	0.315	0.316	0.317	0.318	0.319	0.321	0.324
H05	Sample	Dilution_05%	0.0499999999999999	DMSO	Lycopene	Standard_Development	Run078	Standard_Measurement	Plate_01	Clariostar_Study	MB	Biofoundry_,_London	Linear_Dilution_Pattern_V2	0.169	0.166	0.162	0.158	0.155	0.152	0.148	0.147	0.145	0.143	0.141	0.138	0.135	0.132	0.13	0.128	0.125	0.123	0.121	0.12	0.119	0.118	0.117	0.118	0.119	0.12	0.12	0.121	0.121	0.122	0.122	0.122	0.123	0.122	0.122	0.123
H06	Sample	Dilution_85%	0.85	DMSO	Lycopene	Standard_Development	Run078	Standard_Measurement	Plate_01	Clariostar_Study	MB	Biofoundry_,_London	Linear_Dilution_Pattern_V2	0.726	0.726	0.724	0.719	0.716	0.712	0.71	0.712	0.717	0.722	0.727	0.724	0.718	0.71	0.705	0.698	0.691	0.684	0.68	0.676	0.672	0.67	0.67	0.673	0.68	0.69	0.702	0.713	0.723	0.733	0.737	0.742	0.745	0.751	0.759	0.772
H07	Sample	Dilution_65%	0.65	DMSO	Lycopene	Standard_Development	Run078	Standard_Measurement	Plate_01	Clariostar_Study	MB	Biofoundry_,_London	Linear_Dilution_Pattern_V2	0.538	0.539	0.535	0.53	0.526	0.522	0.52	0.522	0.524	0.527	0.529	0.529	0.526	0.519	0.513	0.509	0.505	0.499	0.495	0.491	0.49	0.488	0.489	0.492	0.499	0.508	0.517	0.527	0.535	0.543	0.548	0.551	0.554	0.56	0.567	0.577
H08	Sample	Dilution_45%	0.45	DMSO	Lycopene	Standard_Development	Run078	Standard_Measurement	Plate_01	Clariostar_Study	MB	Biofoundry_,_London	Linear_Dilution_Pattern_V2	0.411	0.408	0.406	0.402	0.397	0.394	0.389	0.39	0.392	0.392	0.393	0.391	0.385	0.38	0.376	0.373	0.37	0.367	0.363	0.362	0.36	0.359	0.359	0.362	0.366	0.372	0.377	0.382	0.389	0.394	0.395	0.398	0.4	0.403	0.406	0.412
H09	Sample	Dilution_25%	0.25	DMSO	Lycopene	Standard_Development	Run078	Standard_Measurement	Plate_01	Clariostar_Study	MB	Biofoundry_,_London	Linear_Dilution_Pattern_V2	0.276	0.274	0.269	0.265	0.261	0.258	0.254	0.253	0.252	0.252	0.25	0.247	0.243	0.239	0.236	0.234	0.231	0.227	0.226	0.224	0.223	0.222	0.221	0.223	0.225	0.227	0.23	0.233	0.236	0.239	0.239	0.241	0.243	0.243	0.244	0.247
H10	Sample	Dilution_05%	0.0499999999999999	DMSO	Lycopene	Standard_Development	Run078	Standard_Measurement	Plate_01	Clariostar_Study	MB	Biofoundry_,_London	Linear_Dilution_Pattern_V2	0.135	0.132	0.128	0.124	0.12	0.117	0.113	0.112	0.109	0.107	0.105	0.101	0.098	0.095	0.093	0.091	0.089	0.087	0.085	0.085	0.084	0.082	0.082	0.082	0.083	0.083	0.082	0.082	0.083	0.084	0.083	0.083	0.083	0.083	0.082	0.082
H11	Blank	DMSO_Blank		DMSO		Standard_Development	Run078	Standard_Measurement	Plate_01	Clariostar_Study	MB	Biofoundry_,_London	Linear_Dilution_Pattern_V2	0.106	0.104	0.099	0.096	0.092	0.089	0.085	0.083	0.08	0.077	0.075	0.071	0.067	0.065	0.064	0.061	0.06	0.058	0.056	0.056	0.055	0.053	0.053	0.053	0.052	0.052	0.052	0.051	0.051	0.05	0.05	0.05	0.05	0.049	0.047	0.047
H12	Blank	DMSO_Blank		DMSO		Standard_Development	Run078	Standard_Measurement	Plate_01	Clariostar_Study	MB	Biofoundry_,_London	Linear_Dilution_Pattern_V2	0.108	0.105	0.101	0.097	0.094	0.09	0.087	0.085	0.081	0.077	0.074	0.07	0.065	0.063	0.061	0.058	0.057	0.054	0.052	0.051	0.051	0.049	0.05	0.05	0.049	0.049	0.048	0.047	0.047	0.047	0.046	0.046	0.046	0.045	0.044	0.044
A01	Sample	Dilution_100%	1.0	DMSO	Lycopene	Standard_Development	Run078	Standard_Measurement	Plate_01	Clariostar_Study	MB	Biofoundry_,_London	Linear_Dilution_Pattern_V2	0.776	0.776	0.774	0.771	0.765	0.763	0.76	0.761	0.765	0.771	0.773	0.775	0.769	0.762	0.754	0.747	0.74	0.733	0.73	0.725	0.72	0.719	0.721	0.723	0.73	0.742	0.757	0.772	0.784	0.794	0.802	0.805	0.812	0.821	0.833	0.849
A02	Sample	Dilution_80%	0.8	DMSO	Lycopene	Standard_Development	Run078	Standard_Measurement	Plate_01	Clariostar_Study	MB	Biofoundry_,_London	Linear_Dilution_Pattern_V2	0.732	0.732	0.729	0.726	0.724	0.722	0.718	0.719	0.724	0.728	0.731	0.73	0.723	0.718	0.713	0.707	0.701	0.697	0.692	0.688	0.684	0.683	0.683	0.687	0.693	0.702	0.713	0.724	0.734	0.742	0.746	0.748	0.752	0.759	0.767	0.78
A03	Sample	Dilution_60%	0.6	DMSO	Lycopene	Standard_Development	Run078	Standard_Measurement	Plate_01	Clariostar_Study	MB	Biofoundry_,_London	Linear_Dilution_Pattern_V2	0.64	0.636	0.634	0.632	0.626	0.623	0.618	0.616	0.616	0.619	0.62	0.619	0.613	0.607	0.603	0.596	0.591	0.587	0.585	0.581	0.579	0.578	0.578	0.579	0.586	0.594	0.601	0.612	0.618	0.625	0.629	0.631	0.635	0.639	0.646	0.655
A04	Sample	Dilution_40%	0.4	DMSO	Lycopene	Standard_Development	Run078	Standard_Measurement	Plate_01	Clariostar_Study	MB	Biofoundry_,_London	Linear_Dilution_Pattern_V2	0.479	0.476	0.471	0.466	0.461	0.457	0.453	0.45	0.449	0.448	0.447	0.445	0.439	0.434	0.43	0.426	0.421	0.418	0.415	0.412	0.41	0.409	0.409	0.409	0.413	0.417	0.423	0.429	0.433	0.436	0.439	0.439	0.441	0.444	0.447	0.453
A05	Sample	Dilution_20%	0.2	DMSO	Lycopene	Standard_Development	Run078	Standard_Measurement	Plate_01	Clariostar_Study	MB	Biofoundry_,_London	Linear_Dilution_Pattern_V2	0.256	0.253	0.249	0.246	0.241	0.238	0.234	0.233	0.232	0.229	0.227	0.226	0.222	0.218	0.216	0.213	0.209	0.208	0.205	0.203	0.201	0.202	0.201	0.202	0.203	0.206	0.208	0.21	0.212	0.214	0.215	0.215	0.215	0.216	0.219	0.221
A06	Sample	Dilution_100%	1.0	DMSO	Lycopene	Standard_Development	Run078	Standard_Measurement	Plate_01	Clariostar_Study	MB	Biofoundry_,_London	Linear_Dilution_Pattern_V2	0.756	0.758	0.755	0.751	0.745	0.743	0.741	0.743	0.747	0.751	0.755	0.755	0.749	0.741	0.733	0.727	0.718	0.714	0.71	0.705	0.7	0.699	0.699	0.703	0.711	0.724	0.739	0.754	0.766	0.778	0.786	0.791	0.796	0.803	0.816	0.835
A07	Sample	Dilution_80%	0.8	DMSO	Lycopene	Standard_Development	Run078	Standard_Measurement	Plate_01	Clariostar_Study	MB	Biofoundry_,_London	Linear_Dilution_Pattern_V2	0.596	0.594	0.592	0.589	0.585	0.582	0.579	0.58	0.582	0.583	0.586	0.586	0.581	0.574	0.567	0.562	0.556	0.552	0.55	0.546	0.542	0.541	0.54	0.544	0.551	0.56	0.572	0.584	0.595	0.603	0.61	0.613	0.617	0.623	0.635	0.647
A08	Sample	Dilution_60%	0.6	DMSO	Lycopene	Standard_Development	Run078	Standard_Measurement	Plate_01	Clariostar_Study	MB	Biofoundry_,_London	Linear_Dilution_Pattern_V2	0.517	0.517	0.515	0.511	0.507	0.504	0.503	0.503	0.504	0.506	0.507	0.507	0.502	0.496	0.492	0.487	0.483	0.48	0.478	0.475	0.472	0.472	0.472	0.476	0.481	0.488	0.498	0.507	0.514	0.522	0.526	0.529	0.533	0.539	0.546	0.556
A09	Sample	Dilution_40%	0.4	DMSO	Lycopene	Standard_Development	Run078	Standard_Measurement	Plate_01	Clariostar_Study	MB	Biofoundry_,_London	Linear_Dilution_Pattern_V2	0.399	0.397	0.394	0.39	0.386	0.384	0.38	0.379	0.378	0.378	0.377	0.375	0.371	0.367	0.363	0.36	0.356	0.353	0.351	0.349	0.347	0.347	0.347	0.348	0.351	0.356	0.36	0.367	0.371	0.375	0.377	0.378	0.38	0.383	0.387	0.392
A10	Sample	Dilution_20%	0.2	DMSO	Lycopene	Standard_Development	Run078	Standard_Measurement	Plate_01	Clariostar_Study	MB	Biofoundry_,_London	Linear_Dilution_Pattern_V2	0.161	0.158	0.155	0.152	0.148	0.146	0.143	0.14	0.137	0.134	0.131	0.129	0.124	0.122	0.12	0.118	0.115	0.114	0.112	0.111	0.109	0.11	0.109	0.109	0.109	0.109	0.11	0.111	0.111	0.112	0.112	0.112	0.112	0.113	0.114	0.115
A11	Blank	DMSO_Blank		DMSO		Standard_Development	Run078	Standard_Measurement	Plate_01	Clariostar_Study	MB	Biofoundry_,_London	Linear_Dilution_Pattern_V2	0.103	0.1	0.097	0.093	0.09	0.088	0.084	0.081	0.079	0.073	0.07	0.067	0.063	0.06	0.059	0.057	0.055	0.053	0.053	0.051	0.051	0.05	0.05	0.049	0.048	0.048	0.048	0.047	0.047	0.047	0.047	0.046	0.045	0.046	0.046	0.045
A12	Blank	DMSO_Blank		DMSO		Standard_Development	Run078	Standard_Measurement	Plate_01	Clariostar_Study	MB	Biofoundry_,_London	Linear_Dilution_Pattern_V2	0.104	0.1	0.097	0.094	0.09	0.088	0.084	0.082	0.078	0.073	0.07	0.066	0.063	0.061	0.059	0.057	0.055	0.053	0.052	0.051	0.05	0.05	0.049	0.048	0.048	0.047	0.047	0.046	0.046	0.046	0.046	0.046	0.045	0.045	0.045	0.045
B01	Sample	Dilution_100%	1.0	DMSO	Lycopene	Standard_Development	Run078	Standard_Measurement	Plate_01	Clariostar_Study	MB	Biofoundry_,_London	Linear_Dilution_Pattern_V2	0.925	0.926	0.928	0.923	0.921	0.914	0.914	0.915	0.919	0.926	0.929	0.933	0.923	0.916	0.907	0.901	0.891	0.886	0.884	0.876	0.869	0.867	0.867	0.869	0.875	0.887	0.897	0.911	0.922	0.933	0.938	0.94	0.946	0.952	0.961	0.977
B02	Sample	Dilution_80%	0.8	DMSO	Lycopene	Standard_Development	Run078	Standard_Measurement	Plate_01	Clariostar_Study	MB	Biofoundry_,_London	Linear_Dilution_Pattern_V2	0.738	0.74	0.737	0.734	0.731	0.73	0.73	0.73	0.731	0.737	0.74	0.74	0.734	0.728	0.723	0.717	0.71	0.706	0.704	0.699	0.695	0.694	0.693	0.695	0.701	0.712	0.722	0.732	0.742	0.749	0.755	0.756	0.759	0.765	0.772	0.786
B03	Sample	Dilution_60%	0.6	DMSO	Lycopene	Standard_Development	Run078	Standard_Measurement	Plate_01	Clariostar_Study	MB	Biofoundry_,_London	Linear_Dilution_Pattern_V2	0.678	0.677	0.674	0.67	0.666	0.661	0.657	0.655	0.657	0.657	0.658	0.657	0.651	0.646	0.639	0.635	0.629	0.626	0.622	0.619	0.616	0.616	0.617	0.618	0.622	0.631	0.639	0.647	0.655	0.661	0.666	0.667	0.67	0.674	0.681	0.691
B04	Sample	Dilution_40%	0.4	DMSO	Lycopene	Standard_Development	Run078	Standard_Measurement	Plate_01	Clariostar_Study	MB	Biofoundry_,_London	Linear_Dilution_Pattern_V2	0.599	0.597	0.593	0.589	0.584	0.579	0.576	0.575	0.575	0.574	0.573	0.571	0.566	0.559	0.555	0.551	0.545	0.542	0.538	0.536	0.533	0.53	0.529	0.529	0.532	0.536	0.54	0.544	0.549	0.551	0.553	0.551	0.552	0.553	0.556	0.56
B05	Sample	Dilution_20%	0.2	DMSO	Lycopene	Standard_Development	Run078	Standard_Measurement	Plate_01	Clariostar_Study	MB	Biofoundry_,_London	Linear_Dilution_Pattern_V2	0.293	0.291	0.287	0.284	0.28	0.277	0.273	0.272	0.271	0.269	0.268	0.265	0.26	0.257	0.256	0.253	0.249	0.247	0.245	0.243	0.241	0.241	0.24	0.241	0.241	0.243	0.245	0.246	0.248	0.25	0.25	0.249	0.249	0.25	0.252	0.254
B06	Sample	Dilution_100%	1.0	DMSO	Lycopene	Standard_Development	Run078	Standard_Measurement	Plate_01	Clariostar_Study	MB	Biofoundry_,_London	Linear_Dilution_Pattern_V2	0.874	0.876	0.874	0.87	0.866	0.863	0.861	0.863	0.866	0.872	0.876	0.88	0.873	0.865	0.857	0.85	0.841	0.835	0.832	0.826	0.82	0.817	0.818	0.821	0.829	0.841	0.855	0.867	0.879	0.889	0.895	0.899	0.904	0.911	0.922	0.938
B07	Sample	Dilution_80%	0.8	DMSO	Lycopene	Standard_Development	Run078	Standard_Measurement	Plate_01	Clariostar_Study	MB	Biofoundry_,_London	Linear_Dilution_Pattern_V2	0.629	0.628	0.627	0.623	0.619	0.615	0.613	0.613	0.618	0.622	0.624	0.624	0.616	0.61	0.605	0.599	0.594	0.589	0.585	0.582	0.578	0.576	0.577	0.58	0.587	0.598	0.609	0.621	0.632	0.641	0.647	0.649	0.655	0.663	0.672	0.686
B08	Sample	Dilution_60%	0.6	DMSO	Lycopene	Standard_Development	Run078	Standard_Measurement	Plate_01	Clariostar_Study	MB	Biofoundry_,_London	Linear_Dilution_Pattern_V2	0.507	0.505	0.502	0.498	0.494	0.492	0.489	0.489	0.49	0.493	0.494	0.494	0.49	0.484	0.48	0.476	0.472	0.469	0.465	0.463	0.461	0.461	0.462	0.464	0.47	0.477	0.486	0.494	0.502	0.509	0.513	0.515	0.519	0.524	0.53	0.539
B09	Sample	Dilution_40%	0.4	DMSO	Lycopene	Standard_Development	Run078	Standard_Measurement	Plate_01	Clariostar_Study	MB	Biofoundry_,_London	Linear_Dilution_Pattern_V2	0.344	0.342	0.339	0.336	0.331	0.328	0.325	0.324	0.323	0.323	0.32	0.319	0.314	0.31	0.307	0.304	0.3	0.297	0.295	0.293	0.292	0.291	0.291	0.292	0.295	0.299	0.303	0.307	0.31	0.314	0.316	0.317	0.318	0.32	0.324	0.329
B10	Sample	Dilution_20%	0.2	DMSO	Lycopene	Standard_Development	Run078	Standard_Measurement	Plate_01	Clariostar_Study	MB	Biofoundry_,_London	Linear_Dilution_Pattern_V2	0.148	0.146	0.142	0.139	0.136	0.135	0.131	0.129	0.125	0.122	0.12	0.117	0.114	0.112	0.111	0.108	0.106	0.104	0.103	0.102	0.101	0.1	0.099	0.099	0.098	0.098	0.099	0.098	0.098	0.099	0.098	0.097	0.097	0.097	0.096	0.097
B11	Blank	DMSO_Blank		DMSO		Standard_Development	Run078	Standard_Measurement	Plate_01	Clariostar_Study	MB	Biofoundry_,_London	Linear_Dilution_Pattern_V2	0.1	0.096	0.093	0.09	0.087	0.085	0.081	0.079	0.076	0.072	0.07	0.066	0.063	0.061	0.059	0.057	0.055	0.054	0.053	0.052	0.051	0.051	0.05	0.05	0.049	0.049	0.048	0.048	0.048	0.048	0.048	0.047	0.046	0.046	0.046	0.046
B12	Blank	DMSO_Blank		DMSO		Standard_Development	Run078	Standard_Measurement	Plate_01	Clariostar_Study	MB	Biofoundry_,_London	Linear_Dilution_Pattern_V2	0.102	0.099	0.095	0.092	0.088	0.087	0.082	0.08	0.077	0.073	0.07	0.067	0.063	0.06	0.059	0.057	0.054	0.053	0.052	0.051	0.049	0.049	0.049	0.048	0.047	0.047	0.047	0.046	0.046	0.046	0.046	0.045	0.045	0.045	0.045	0.044
C01	Sample	Dilution_95%	0.95	DMSO	Lycopene	Standard_Development	Run078	Standard_Measurement	Plate_01	Clariostar_Study	MB	Biofoundry_,_London	Linear_Dilution_Pattern_V2	0.99	0.993	0.991	0.989	0.986	0.982	0.984	0.982	0.987	0.991	0.994	0.995	0.988	0.981	0.974	0.966	0.96	0.954	0.948	0.943	0.935	0.931	0.931	0.931	0.935	0.944	0.954	0.965	0.972	0.981	0.983	0.981	0.985	0.988	0.995	1.008
C02	Sample	Dilution_75%	0.75	DMSO	Lycopene	Standard_Development	Run078	Standard_Measurement	Plate_01	Clariostar_Study	MB	Biofoundry_,_London	Linear_Dilution_Pattern_V2	0.754	0.753	0.751	0.749	0.745	0.743	0.741	0.741	0.746	0.749	0.75	0.75	0.744	0.74	0.735	0.731	0.724	0.72	0.718	0.714	0.709	0.707	0.707	0.71	0.715	0.723	0.733	0.744	0.752	0.759	0.761	0.763	0.766	0.771	0.778	0.788
C03	Sample	Dilution_55%	0.55	DMSO	Lycopene	Standard_Development	Run078	Standard_Measurement	Plate_01	Clariostar_Study	MB	Biofoundry_,_London	Linear_Dilution_Pattern_V2	0.907	0.909	0.906	0.902	0.897	0.894	0.889	0.887	0.888	0.888	0.887	0.885	0.878	0.874	0.869	0.865	0.859	0.853	0.848	0.843	0.837	0.836	0.835	0.832	0.832	0.835	0.84	0.847	0.851	0.853	0.85	0.848	0.849	0.847	0.849	0.855
C04	Sample	Dilution_35%	0.35	DMSO	Lycopene	Standard_Development	Run078	Standard_Measurement	Plate_01	Clariostar_Study	MB	Biofoundry_,_London	Linear_Dilution_Pattern_V2	0.489	0.486	0.482	0.479	0.475	0.472	0.467	0.466	0.466	0.464	0.463	0.461	0.456	0.452	0.448	0.445	0.44	0.437	0.434	0.432	0.429	0.428	0.428	0.428	0.429	0.434	0.438	0.441	0.445	0.448	0.449	0.45	0.45	0.451	0.455	0.459
C05	Sample	Dilution_15%	0.15	DMSO	Lycopene	Standard_Development	Run078	Standard_Measurement	Plate_01	Clariostar_Study	MB	Biofoundry_,_London	Linear_Dilution_Pattern_V2	0.261	0.258	0.255	0.251	0.248	0.246	0.242	0.24	0.238	0.236	0.234	0.232	0.228	0.226	0.224	0.221	0.217	0.217	0.215	0.213	0.211	0.211	0.21	0.21	0.21	0.213	0.214	0.216	0.217	0.219	0.219	0.218	0.218	0.219	0.221	0.223
C06	Sample	Dilution_95%	0.95	DMSO	Lycopene	Standard_Development	Run078	Standard_Measurement	Plate_01	Clariostar_Study	MB	Biofoundry_,_London	Linear_Dilution_Pattern_V2	0.929	0.931	0.931	0.927	0.924	0.921	0.916	0.918	0.925	0.931	0.934	0.935	0.927	0.921	0.914	0.907	0.899	0.892	0.888	0.882	0.874	0.871	0.87	0.87	0.875	0.884	0.894	0.904	0.914	0.921	0.923	0.924	0.925	0.929	0.937	0.949
C07	Sample	Dilution_75%	0.75	DMSO	Lycopene	Standard_Development	Run078	Standard_Measurement	Plate_01	Clariostar_Study	MB	Biofoundry_,_London	Linear_Dilution_Pattern_V2	0.605	0.605	0.604	0.601	0.599	0.595	0.593	0.593	0.596	0.599	0.602	0.602	0.597	0.59	0.586	0.58	0.575	0.571	0.568	0.565	0.561	0.559	0.56	0.562	0.568	0.578	0.587	0.596	0.605	0.613	0.617	0.62	0.624	0.629	0.637	0.649
C08	Sample	Dilution_55%	0.55	DMSO	Lycopene	Standard_Development	Run078	Standard_Measurement	Plate_01	Clariostar_Study	MB	Biofoundry_,_London	Linear_Dilution_Pattern_V2	0.552	0.55	0.546	0.542	0.536	0.533	0.53	0.53	0.531	0.532	0.532	0.531	0.526	0.521	0.515	0.512	0.508	0.505	0.501	0.499	0.496	0.495	0.496	0.498	0.501	0.508	0.515	0.523	0.529	0.535	0.538	0.539	0.542	0.546	0.551	0.559
C09	Sample	Dilution_35%	0.35	DMSO	Lycopene	Standard_Development	Run078	Standard_Measurement	Plate_01	Clariostar_Study	MB	Biofoundry_,_London	Linear_Dilution_Pattern_V2	0.43	0.428	0.425	0.421	0.416	0.413	0.41	0.407	0.406	0.404	0.403	0.401	0.397	0.392	0.389	0.385	0.381	0.378	0.376	0.374	0.371	0.37	0.368	0.369	0.372	0.375	0.379	0.382	0.386	0.388	0.389	0.389	0.391	0.392	0.394	0.398
C10	Sample	Dilution_15%	0.15	DMSO	Lycopene	Standard_Development	Run078	Standard_Measurement	Plate_01	Clariostar_Study	MB	Biofoundry_,_London	Linear_Dilution_Pattern_V2	0.175	0.173	0.17	0.167	0.164	0.161	0.158	0.157	0.154	0.151	0.149	0.146	0.142	0.14	0.138	0.136	0.134	0.132	0.131	0.131	0.128	0.127	0.126	0.126	0.125	0.124	0.124	0.123	0.122	0.122	0.121	0.119	0.118	0.118	0.117	0.117
C11	Blank	DMSO_Blank		DMSO		Standard_Development	Run078	Standard_Measurement	Plate_01	Clariostar_Study	MB	Biofoundry_,_London	Linear_Dilution_Pattern_V2	0.098	0.095	0.092	0.089	0.085	0.083	0.079	0.078	0.074	0.07	0.067	0.064	0.061	0.058	0.058	0.056	0.053	0.052	0.051	0.05	0.049	0.049	0.048	0.048	0.048	0.047	0.046	0.046	0.046	0.046	0.045	0.045	0.045	0.045	0.045	0.045
C12	Blank	DMSO_Blank		DMSO		Standard_Development	Run078	Standard_Measurement	Plate_01	Clariostar_Study	MB	Biofoundry_,_London	Linear_Dilution_Pattern_V2	0.101	0.099	0.095	0.092	0.088	0.085	0.082	0.08	0.076	0.072	0.069	0.065	0.062	0.06	0.058	0.056	0.054	0.053	0.051	0.05	0.049	0.049	0.048	0.048	0.048	0.047	0.046	0.046	0.046	0.046	0.046	0.045	0.045	0.044	0.044	0.044
D01	Sample	Dilution_95%	0.95	DMSO	Lycopene	Standard_Development	Run078	Standard_Measurement	Plate_01	Clariostar_Study	MB	Biofoundry_,_London	Linear_Dilution_Pattern_V2	0.877	0.878	0.878	0.876	0.872	0.869	0.868	0.867	0.872	0.877	0.879	0.882	0.876	0.869	0.863	0.856	0.847	0.842	0.837	0.83	0.824	0.822	0.821	0.821	0.826	0.835	0.844	0.856	0.863	0.871	0.875	0.877	0.879	0.882	0.889	0.9
D02	Sample	Dilution_75%	0.75	DMSO	Lycopene	Standard_Development	Run078	Standard_Measurement	Plate_01	Clariostar_Study	MB	Biofoundry_,_London	Linear_Dilution_Pattern_V2	0.767	0.767	0.766	0.765	0.76	0.759	0.755	0.757	0.76	0.764	0.765	0.768	0.761	0.755	0.751	0.745	0.74	0.736	0.733	0.73	0.726	0.724	0.725	0.728	0.733	0.742	0.75	0.762	0.769	0.777	0.78	0.782	0.785	0.791	0.799	0.81
D03	Sample	Dilution_55%	0.55	DMSO	Lycopene	Standard_Development	Run078	Standard_Measurement	Plate_01	Clariostar_Study	MB	Biofoundry_,_London	Linear_Dilution_Pattern_V2	0.7	0.697	0.693	0.69	0.686	0.682	0.678	0.676	0.677	0.676	0.676	0.676	0.67	0.665	0.659	0.654	0.65	0.645	0.643	0.638	0.635	0.633	0.633	0.633	0.638	0.644	0.651	0.658	0.664	0.668	0.671	0.672	0.674	0.676	0.682	0.69
D04	Sample	Dilution_35%	0.35	DMSO	Lycopene	Standard_Development	Run078	Standard_Measurement	Plate_01	Clariostar_Study	MB	Biofoundry_,_London	Linear_Dilution_Pattern_V2	0.502	0.498	0.495	0.491	0.487	0.484	0.48	0.479	0.479	0.478	0.478	0.476	0.471	0.466	0.463	0.459	0.454	0.451	0.449	0.445	0.442	0.441	0.44	0.441	0.444	0.447	0.451	0.454	0.458	0.461	0.462	0.463	0.463	0.464	0.466	0.471
D05	Sample	Dilution_15%	0.15	DMSO	Lycopene	Standard_Development	Run078	Standard_Measurement	Plate_01	Clariostar_Study	MB	Biofoundry_,_London	Linear_Dilution_Pattern_V2	0.333	0.331	0.329	0.327	0.323	0.32	0.317	0.315	0.313	0.312	0.31	0.308	0.304	0.301	0.299	0.296	0.293	0.29	0.288	0.285	0.283	0.282	0.281	0.281	0.28	0.28	0.282	0.283	0.283	0.283	0.283	0.281	0.281	0.28	0.28	0.282
D06	Sample	Dilution_95%	0.95	DMSO	Lycopene	Standard_Development	Run078	Standard_Measurement	Plate_01	Clariostar_Study	MB	Biofoundry_,_London	Linear_Dilution_Pattern_V2	0.741	0.742	0.74	0.738	0.731	0.728	0.725	0.728	0.733	0.738	0.741	0.743	0.738	0.73	0.722	0.715	0.707	0.703	0.699	0.693	0.688	0.688	0.689	0.692	0.699	0.711	0.723	0.737	0.75	0.761	0.766	0.769	0.775	0.783	0.794	0.81
D07	Sample	Dilution_75%	0.75	DMSO	Lycopene	Standard_Development	Run078	Standard_Measurement	Plate_01	Clariostar_Study	MB	Biofoundry_,_London	Linear_Dilution_Pattern_V2	0.956	0.959	0.957	0.956	0.954	0.952	0.951	0.951	0.955	0.959	0.96	0.966	0.959	0.95	0.944	0.942	0.935	0.928	0.925	0.917	0.912	0.908	0.908	0.908	0.91	0.918	0.925	0.932	0.936	0.94	0.94	0.939	0.939	0.94	0.946	0.954
D08	Sample	Dilution_55%	0.55	DMSO	Lycopene	Standard_Development	Run078	Standard_Measurement	Plate_01	Clariostar_Study	MB	Biofoundry_,_London	Linear_Dilution_Pattern_V2	0.638	0.638	0.635	0.633	0.628	0.627	0.624	0.624	0.625	0.627	0.627	0.627	0.623	0.618	0.613	0.608	0.605	0.602	0.598	0.596	0.592	0.591	0.59	0.591	0.594	0.601	0.607	0.614	0.618	0.623	0.625	0.625	0.626	0.628	0.632	0.639
D09	Sample	Dilution_35%	0.35	DMSO	Lycopene	Standard_Development	Run078	Standard_Measurement	Plate_01	Clariostar_Study	MB	Biofoundry_,_London	Linear_Dilution_Pattern_V2	0.498	0.498	0.496	0.494	0.492	0.489	0.486	0.487	0.486	0.485	0.485	0.484	0.479	0.476	0.473	0.47	0.467	0.464	0.461	0.46	0.455	0.454	0.452	0.451	0.452	0.454	0.457	0.458	0.459	0.461	0.461	0.458	0.457	0.456	0.457	0.459
D10	Sample	Dilution_15%	0.15	DMSO	Lycopene	Standard_Development	Run078	Standard_Measurement	Plate_01	Clariostar_Study	MB	Biofoundry_,_London	Linear_Dilution_Pattern_V2	0.213	0.21	0.208	0.206	0.203	0.201	0.198	0.196	0.193	0.19	0.188	0.185	0.182	0.18	0.178	0.176	0.173	0.172	0.171	0.169	0.167	0.166	0.165	0.164	0.162	0.161	0.161	0.159	0.158	0.158	0.156	0.154	0.154	0.152	0.151	0.15
D11	Blank	DMSO_Blank		DMSO		Standard_Development	Run078	Standard_Measurement	Plate_01	Clariostar_Study	MB	Biofoundry_,_London	Linear_Dilution_Pattern_V2	0.099	0.097	0.093	0.09	0.086	0.084	0.081	0.078	0.075	0.071	0.068	0.065	0.062	0.059	0.058	0.056	0.053	0.053	0.051	0.05	0.049	0.05	0.048	0.047	0.047	0.047	0.047	0.046	0.046	0.046	0.046	0.045	0.044	0.044	0.045	0.045
D12	Blank	DMSO_Blank		DMSO		Standard_Development	Run078	Standard_Measurement	Plate_01	Clariostar_Study	MB	Biofoundry_,_London	Linear_Dilution_Pattern_V2	0.1	0.097	0.094	0.091	0.088	0.085	0.082	0.079	0.076	0.071	0.069	0.064	0.062	0.06	0.058	0.056	0.053	0.052	0.051	0.05	0.049	0.049	0.048	0.047	0.046	0.047	0.046	0.046	0.045	0.045	0.045	0.044	0.044	0.044	0.044	0.044
E01	Sample	Dilution_90%	0.9	DMSO	Lycopene	Standard_Development	Run078	Standard_Measurement	Plate_01	Clariostar_Study	MB	Biofoundry_,_London	Linear_Dilution_Pattern_V2	0.878	0.882	0.88	0.876	0.875	0.873	0.873	0.873	0.877	0.882	0.884	0.885	0.879	0.875	0.868	0.859	0.851	0.845	0.842	0.838	0.83	0.827	0.826	0.828	0.832	0.84	0.85	0.862	0.869	0.878	0.881	0.881	0.883	0.889	0.896	0.908
E02	Sample	Dilution_70%	0.7	DMSO	Lycopene	Standard_Development	Run078	Standard_Measurement	Plate_01	Clariostar_Study	MB	Biofoundry_,_London	Linear_Dilution_Pattern_V2	0.757	0.758	0.758	0.754	0.75	0.748	0.744	0.744	0.747	0.749	0.754	0.753	0.749	0.742	0.737	0.732	0.727	0.724	0.721	0.716	0.712	0.71	0.711	0.714	0.72	0.727	0.735	0.747	0.753	0.761	0.764	0.765	0.769	0.775	0.781	0.79
E03	Sample	Dilution_50%	0.5	DMSO	Lycopene	Standard_Development	Run078	Standard_Measurement	Plate_01	Clariostar_Study	MB	Biofoundry_,_London	Linear_Dilution_Pattern_V2	0.785	0.783	0.78	0.775	0.769	0.766	0.761	0.759	0.759	0.758	0.76	0.76	0.752	0.748	0.741	0.736	0.731	0.726	0.722	0.718	0.713	0.711	0.709	0.71	0.711	0.715	0.721	0.725	0.728	0.733	0.734	0.734	0.734	0.735	0.739	0.744
E04	Sample	Dilution_30%	0.3	DMSO	Lycopene	Standard_Development	Run078	Standard_Measurement	Plate_01	Clariostar_Study	MB	Biofoundry_,_London	Linear_Dilution_Pattern_V2	0.493	0.489	0.485	0.481	0.477	0.473	0.47	0.468	0.465	0.464	0.464	0.46	0.455	0.451	0.448	0.443	0.438	0.436	0.434	0.43	0.427	0.426	0.425	0.425	0.426	0.428	0.433	0.435	0.438	0.44	0.44	0.44	0.441	0.441	0.443	0.447
E05	Sample	Dilution_10%	0.1	DMSO	Lycopene	Standard_Development	Run078	Standard_Measurement	Plate_01	Clariostar_Study	MB	Biofoundry_,_London	Linear_Dilution_Pattern_V2	0.206	0.203	0.199	0.196	0.192	0.189	0.186	0.184	0.183	0.181	0.178	0.177	0.173	0.17	0.168	0.165	0.162	0.16	0.159	0.158	0.156	0.156	0.155	0.155	0.156	0.157	0.159	0.159	0.16	0.162	0.162	0.162	0.162	0.162	0.163	0.165
E06	Sample	Dilution_90%	0.9	DMSO	Lycopene	Standard_Development	Run078	Standard_Measurement	Plate_01	Clariostar_Study	MB	Biofoundry_,_London	Linear_Dilution_Pattern_V2	0.748	0.751	0.748	0.744	0.74	0.737	0.736	0.736	0.741	0.745	0.751	0.75	0.743	0.735	0.729	0.724	0.715	0.711	0.706	0.701	0.696	0.693	0.693	0.697	0.705	0.714	0.726	0.738	0.75	0.758	0.763	0.766	0.77	0.776	0.785	0.799
E07	Sample	Dilution_70%	0.7	DMSO	Lycopene	Standard_Development	Run078	Standard_Measurement	Plate_01	Clariostar_Study	MB	Biofoundry_,_London	Linear_Dilution_Pattern_V2	0.687	0.688	0.685	0.684	0.683	0.68	0.677	0.678	0.683	0.686	0.688	0.69	0.683	0.678	0.674	0.668	0.663	0.659	0.657	0.652	0.649	0.648	0.648	0.65	0.655	0.662	0.672	0.682	0.69	0.697	0.699	0.701	0.703	0.706	0.714	0.724
E08	Sample	Dilution_50%	0.5	DMSO	Lycopene	Standard_Development	Run078	Standard_Measurement	Plate_01	Clariostar_Study	MB	Biofoundry_,_London	Linear_Dilution_Pattern_V2	0.701	0.7	0.699	0.697	0.694	0.693	0.69	0.687	0.688	0.689	0.69	0.689	0.683	0.679	0.676	0.673	0.666	0.663	0.66	0.656	0.653	0.652	0.65	0.649	0.652	0.657	0.661	0.665	0.668	0.671	0.673	0.67	0.67	0.671	0.674	0.677
E09	Sample	Dilution_30%	0.3	DMSO	Lycopene	Standard_Development	Run078	Standard_Measurement	Plate_01	Clariostar_Study	MB	Biofoundry_,_London	Linear_Dilution_Pattern_V2	0.696	0.699	0.698	0.699	0.698	0.696	0.694	0.695	0.695	0.694	0.694	0.693	0.689	0.686	0.684	0.68	0.676	0.673	0.671	0.667	0.661	0.657	0.654	0.651	0.648	0.645	0.645	0.642	0.641	0.638	0.633	0.626	0.622	0.617	0.614	0.611
E10	Sample	Dilution_10%	0.1	DMSO	Lycopene	Standard_Development	Run078	Standard_Measurement	Plate_01	Clariostar_Study	MB	Biofoundry_,_London	Linear_Dilution_Pattern_V2	0.168	0.165	0.162	0.159	0.155	0.153	0.149	0.148	0.146	0.143	0.141	0.139	0.136	0.133	0.13	0.129	0.126	0.125	0.123	0.122	0.12	0.119	0.119	0.118	0.118	0.119	0.119	0.118	0.117	0.117	0.117	0.116	0.116	0.115	0.115	0.114
E11	Blank	DMSO_Blank		DMSO		Standard_Development	Run078	Standard_Measurement	Plate_01	Clariostar_Study	MB	Biofoundry_,_London	Linear_Dilution_Pattern_V2	0.101	0.098	0.094	0.091	0.087	0.085	0.081	0.08	0.077	0.073	0.07	0.068	0.064	0.06	0.059	0.058	0.055	0.054	0.053	0.052	0.051	0.051	0.05	0.05	0.049	0.049	0.048	0.048	0.048	0.048	0.048	0.046	0.046	0.046	0.045	0.045
E12	Blank	DMSO_Blank		DMSO		Standard_Development	Run078	Standard_Measurement	Plate_01	Clariostar_Study	MB	Biofoundry_,_London	Linear_Dilution_Pattern_V2	0.101	0.099	0.095	0.093	0.088	0.086	0.083	0.08	0.076	0.072	0.07	0.066	0.063	0.06	0.059	0.056	0.053	0.052	0.052	0.051	0.049	0.05	0.049	0.048	0.048	0.047	0.047	0.047	0.046	0.046	0.046	0.045	0.045	0.044	0.044	0.044
F01	Sample	Dilution_90%	0.9	DMSO	Lycopene	Standard_Development	Run078	Standard_Measurement	Plate_01	Clariostar_Study	MB	Biofoundry_,_London	Linear_Dilution_Pattern_V2	0.817	0.817	0.817	0.813	0.81	0.81	0.806	0.81	0.812	0.818	0.82	0.82	0.815	0.808	0.799	0.795	0.788	0.78	0.776	0.77	0.765	0.764	0.763	0.767	0.772	0.78	0.792	0.804	0.814	0.823	0.827	0.829	0.832	0.836	0.846	0.86
F02	Sample	Dilution_70%	0.7	DMSO	Lycopene	Standard_Development	Run078	Standard_Measurement	Plate_01	Clariostar_Study	MB	Biofoundry_,_London	Linear_Dilution_Pattern_V2	0.695	0.695	0.694	0.692	0.685	0.683	0.681	0.682	0.684	0.687	0.69	0.691	0.687	0.681	0.675	0.67	0.664	0.662	0.658	0.655	0.651	0.649	0.65	0.653	0.658	0.666	0.677	0.686	0.695	0.701	0.706	0.707	0.712	0.716	0.724	0.734
F03	Sample	Dilution_50%	0.5	DMSO	Lycopene	Standard_Development	Run078	Standard_Measurement	Plate_01	Clariostar_Study	MB	Biofoundry_,_London	Linear_Dilution_Pattern_V2	0.717	0.716	0.713	0.708	0.703	0.7	0.695	0.695	0.694	0.692	0.694	0.692	0.687	0.68	0.676	0.672	0.667	0.663	0.658	0.654	0.651	0.649	0.647	0.648	0.65	0.655	0.66	0.667	0.671	0.674	0.675	0.674	0.675	0.676	0.68	0.685
F04	Sample	Dilution_30%	0.3	DMSO	Lycopene	Standard_Development	Run078	Standard_Measurement	Plate_01	Clariostar_Study	MB	Biofoundry_,_London	Linear_Dilution_Pattern_V2	0.421	0.418	0.415	0.412	0.406	0.403	0.399	0.399	0.398	0.396	0.396	0.395	0.389	0.385	0.381	0.378	0.374	0.371	0.368	0.366	0.363	0.363	0.363	0.364	0.366	0.37	0.374	0.378	0.381	0.384	0.386	0.386	0.387	0.389	0.391	0.395
F05	Sample	Dilution_10%	0.1	DMSO	Lycopene	Standard_Development	Run078	Standard_Measurement	Plate_01	Clariostar_Study	MB	Biofoundry_,_London	Linear_Dilution_Pattern_V2	0.22	0.217	0.214	0.211	0.207	0.206	0.202	0.2	0.198	0.196	0.194	0.193	0.189	0.186	0.184	0.181	0.178	0.177	0.176	0.174	0.172	0.172	0.171	0.17	0.172	0.172	0.174	0.174	0.175	0.176	0.177	0.176	0.177	0.176	0.177	0.179
F06	Sample	Dilution_90%	0.9	DMSO	Lycopene	Standard_Development	Run078	Standard_Measurement	Plate_01	Clariostar_Study	MB	Biofoundry_,_London	Linear_Dilution_Pattern_V2	0.799	0.802	0.799	0.797	0.792	0.789	0.788	0.79	0.792	0.797	0.802	0.803	0.794	0.789	0.783	0.776	0.767	0.765	0.76	0.755	0.749	0.745	0.746	0.749	0.753	0.763	0.774	0.786	0.796	0.806	0.81	0.811	0.815	0.822	0.831	0.843
F07	Sample	Dilution_70%	0.7	DMSO	Lycopene	Standard_Development	Run078	Standard_Measurement	Plate_01	Clariostar_Study	MB	Biofoundry_,_London	Linear_Dilution_Pattern_V2	0.591	0.592	0.589	0.585	0.581	0.58	0.577	0.579	0.581	0.584	0.587	0.587	0.583	0.578	0.571	0.567	0.561	0.557	0.554	0.552	0.548	0.547	0.547	0.551	0.557	0.566	0.575	0.586	0.594	0.603	0.609	0.612	0.616	0.62	0.629	0.64
F08	Sample	Dilution_50%	0.5	DMSO	Lycopene	Standard_Development	Run078	Standard_Measurement	Plate_01	Clariostar_Study	MB	Biofoundry_,_London	Linear_Dilution_Pattern_V2	0.532	0.53	0.526	0.522	0.517	0.513	0.51	0.509	0.51	0.51	0.51	0.509	0.503	0.498	0.495	0.491	0.487	0.484	0.481	0.478	0.476	0.475	0.474	0.477	0.48	0.486	0.493	0.5	0.505	0.51	0.513	0.515	0.517	0.521	0.525	0.531
F09	Sample	Dilution_30%	0.3	DMSO	Lycopene	Standard_Development	Run078	Standard_Measurement	Plate_01	Clariostar_Study	MB	Biofoundry_,_London	Linear_Dilution_Pattern_V2	0.332	0.33	0.327	0.323	0.319	0.316	0.312	0.312	0.311	0.31	0.309	0.307	0.302	0.298	0.294	0.291	0.288	0.286	0.284	0.282	0.281	0.281	0.28	0.282	0.283	0.287	0.29	0.294	0.297	0.3	0.302	0.302	0.303	0.305	0.307	0.311
F10	Sample	Dilution_10%	0.1	DMSO	Lycopene	Standard_Development	Run078	Standard_Measurement	Plate_01	Clariostar_Study	MB	Biofoundry_,_London	Linear_Dilution_Pattern_V2	0.153	0.151	0.148	0.144	0.141	0.139	0.135	0.133	0.13	0.127	0.125	0.123	0.119	0.117	0.115	0.113	0.111	0.109	0.108	0.107	0.105	0.105	0.104	0.104	0.103	0.104	0.104	0.105	0.105	0.105	0.105	0.104	0.104	0.104	0.104	0.105
F11	Blank	DMSO		DMSO		Standard_Development	Run078	Standard_Measurement	Plate_01	Clariostar_Study	MB	Biofoundry_,_London	Linear_Dilution_Pattern_V2	0.1	0.097	0.093	0.09	0.086	0.084	0.08	0.079	0.075	0.071	0.068	0.066	0.063	0.06	0.058	0.057	0.055	0.053	0.052	0.051	0.05	0.05	0.049	0.048	0.048	0.048	0.048	0.047	0.047	0.047	0.047	0.046	0.045	0.045	0.045	0.044
F12	Blank	DMSO		DMSO		Standard_Development	Run078	Standard_Measurement	Plate_01	Clariostar_Study	MB	Biofoundry_,_London	Linear_Dilution_Pattern_V2	0.101	0.098	0.095	0.092	0.088	0.085	0.082	0.08	0.076	0.072	0.069	0.066	0.062	0.06	0.059	0.056	0.054	0.052	0.051	0.05	0.049	0.049	0.048	0.048	0.047	0.047	0.046	0.045	0.045	0.046	0.046	0.045	0.044	0.044	0.044	0.043
G01	Sample	Dilution_85%	0.85	DMSO	Lycopene	Standard_Development	Run078	Standard_Measurement	Plate_01	Clariostar_Study	MB	Biofoundry_,_London	Linear_Dilution_Pattern_V2	0.727	0.726	0.725	0.723	0.718	0.716	0.71	0.712	0.718	0.721	0.724	0.724	0.719	0.712	0.706	0.702	0.693	0.688	0.684	0.679	0.676	0.674	0.674	0.678	0.683	0.694	0.706	0.718	0.728	0.737	0.743	0.746	0.75	0.758	0.767	0.78
G02	Sample	Dilution_65%	0.65	DMSO	Lycopene	Standard_Development	Run078	Standard_Measurement	Plate_01	Clariostar_Study	MB	Biofoundry_,_London	Linear_Dilution_Pattern_V2	0.603	0.603	0.6	0.597	0.591	0.589	0.585	0.587	0.59	0.593	0.597	0.596	0.59	0.584	0.578	0.575	0.57	0.567	0.564	0.561	0.559	0.558	0.558	0.561	0.568	0.576	0.585	0.594	0.602	0.61	0.616	0.618	0.621	0.626	0.633	0.644
G03	Sample	Dilution_45%	0.45	DMSO	Lycopene	Standard_Development	Run078	Standard_Measurement	Plate_01	Clariostar_Study	MB	Biofoundry_,_London	Linear_Dilution_Pattern_V2	0.591	0.588	0.585	0.582	0.577	0.574	0.57	0.569	0.569	0.57	0.571	0.568	0.563	0.558	0.552	0.547	0.543	0.539	0.537	0.533	0.531	0.53	0.529	0.53	0.534	0.538	0.545	0.551	0.557	0.56	0.563	0.563	0.565	0.567	0.571	0.577
G04	Sample	Dilution_25%	0.25	DMSO	Lycopene	Standard_Development	Run078	Standard_Measurement	Plate_01	Clariostar_Study	MB	Biofoundry_,_London	Linear_Dilution_Pattern_V2	0.364	0.361	0.356	0.353	0.349	0.346	0.343	0.34	0.339	0.339	0.338	0.336	0.332	0.328	0.324	0.321	0.315	0.315	0.313	0.31	0.308	0.307	0.306	0.308	0.31	0.313	0.316	0.319	0.321	0.325	0.326	0.326	0.327	0.329	0.331	0.334
G05	Sample	Dilution_05%	0.0499999999999999	DMSO	Lycopene	Standard_Development	Run078	Standard_Measurement	Plate_01	Clariostar_Study	MB	Biofoundry_,_London	Linear_Dilution_Pattern_V2	0.168	0.164	0.16	0.157	0.154	0.151	0.148	0.146	0.144	0.142	0.14	0.138	0.134	0.132	0.13	0.128	0.126	0.124	0.122	0.121	0.119	0.119	0.119	0.119	0.118	0.119	0.12	0.121	0.121	0.122	0.123	0.123	0.123	0.123	0.123	0.125
G06	Sample	Dilution_85%	0.85	DMSO	Lycopene	Standard_Development	Run078	Standard_Measurement	Plate_01	Clariostar_Study	MB	Biofoundry_,_London	Linear_Dilution_Pattern_V2	0.684	0.682	0.682	0.677	0.673	0.671	0.668	0.67	0.674	0.679	0.682	0.682	0.676	0.67	0.662	0.658	0.65	0.645	0.643	0.638	0.632	0.631	0.633	0.636	0.642	0.653	0.664	0.676	0.688	0.697	0.702	0.705	0.711	0.717	0.727	0.742
G07	Sample	Dilution_65%	0.65	DMSO	Lycopene	Standard_Development	Run078	Standard_Measurement	Plate_01	Clariostar_Study	MB	Biofoundry_,_London	Linear_Dilution_Pattern_V2	0.572	0.57	0.567	0.564	0.56	0.558	0.555	0.557	0.558	0.561	0.566	0.567	0.561	0.555	0.549	0.545	0.54	0.537	0.534	0.531	0.528	0.526	0.529	0.533	0.538	0.546	0.555	0.565	0.574	0.582	0.585	0.586	0.592	0.597	0.605	0.615
G08	Sample	Dilution_45%	0.45	DMSO	Lycopene	Standard_Development	Run078	Standard_Measurement	Plate_01	Clariostar_Study	MB	Biofoundry_,_London	Linear_Dilution_Pattern_V2	0.499	0.497	0.492	0.489	0.486	0.482	0.478	0.475	0.475	0.476	0.476	0.475	0.47	0.465	0.461	0.457	0.452	0.45	0.448	0.446	0.442	0.441	0.441	0.443	0.447	0.453	0.459	0.465	0.47	0.475	0.478	0.479	0.481	0.485	0.49	0.497
G09	Sample	Dilution_25%	0.25	DMSO	Lycopene	Standard_Development	Run078	Standard_Measurement	Plate_01	Clariostar_Study	MB	Biofoundry_,_London	Linear_Dilution_Pattern_V2	0.295	0.292	0.289	0.284	0.28	0.278	0.273	0.273	0.272	0.271	0.27	0.268	0.264	0.259	0.257	0.254	0.251	0.249	0.247	0.245	0.243	0.243	0.242	0.243	0.245	0.247	0.251	0.254	0.257	0.259	0.262	0.262	0.263	0.264	0.267	0.27
G10	Sample	Dilution_05%	0.0499999999999999	DMSO	Lycopene	Standard_Development	Run078	Standard_Measurement	Plate_01	Clariostar_Study	MB	Biofoundry_,_London	Linear_Dilution_Pattern_V2	0.135	0.132	0.129	0.125	0.121	0.119	0.115	0.114	0.112	0.109	0.107	0.105	0.101	0.098	0.097	0.095	0.093	0.091	0.09	0.089	0.087	0.087	0.087	0.086	0.086	0.086	0.087	0.087	0.087	0.087	0.087	0.086	0.086	0.086	0.086	0.086
G11	Blank	DMSO_Blank		DMSO		Standard_Development	Run078	Standard_Measurement	Plate_01	Clariostar_Study	MB	Biofoundry_,_London	Linear_Dilution_Pattern_V2	0.098	0.095	0.091	0.089	0.085	0.083	0.08	0.078	0.074	0.07	0.068	0.064	0.061	0.059	0.058	0.056	0.053	0.052	0.051	0.05	0.049	0.049	0.048	0.048	0.047	0.047	0.047	0.046	0.046	0.047	0.046	0.045	0.045	0.045	0.045	0.044
G12	Blank	DMSO_Blank		DMSO		Standard_Development	Run078	Standard_Measurement	Plate_01	Clariostar_Study	MB	Biofoundry_,_London	Linear_Dilution_Pattern_V2	0.103	0.1	0.095	0.092	0.088	0.086	0.081	0.08	0.077	0.073	0.07	0.067	0.063	0.06	0.058	0.057	0.055	0.053	0.052	0.051	0.049	0.049	0.049	0.049	0.048	0.048	0.047	0.046	0.046	0.046	0.046	0.045	0.044	0.044	0.044	0.043
H01	Sample	Dilution_85%	0.85	DMSO	Lycopene	Standard_Development	Run078	Standard_Measurement	Plate_01	Clariostar_Study	MB	Biofoundry_,_London	Linear_Dilution_Pattern_V2	0.715	0.715	0.714	0.71	0.707	0.705	0.702	0.703	0.707	0.709	0.713	0.713	0.707	0.7	0.694	0.686	0.68	0.676	0.671	0.667	0.662	0.661	0.662	0.665	0.671	0.682	0.693	0.704	0.714	0.723	0.731	0.733	0.738	0.746	0.754	0.768
H02	Sample	Dilution_65%	0.65	DMSO	Lycopene	Standard_Development	Run078	Standard_Measurement	Plate_01	Clariostar_Study	MB	Biofoundry_,_London	Linear_Dilution_Pattern_V2	0.571	0.57	0.566	0.562	0.558	0.554	0.551	0.552	0.553	0.556	0.56	0.56	0.553	0.547	0.542	0.537	0.532	0.529	0.527	0.524	0.521	0.52	0.521	0.524	0.531	0.54	0.55	0.559	0.568	0.576	0.581	0.584	0.589	0.595	0.602	0.614
H03	Sample	Dilution_45%	0.45	DMSO	Lycopene	Standard_Development	Run078	Standard_Measurement	Plate_01	Clariostar_Study	MB	Biofoundry_,_London	Linear_Dilution_Pattern_V2	0.522	0.521	0.516	0.513	0.507	0.504	0.499	0.498	0.498	0.498	0.499	0.497	0.491	0.486	0.482	0.478	0.473	0.47	0.467	0.463	0.461	0.46	0.46	0.462	0.467	0.473	0.48	0.485	0.49	0.495	0.498	0.499	0.502	0.505	0.511	0.518
H04	Sample	Dilution_25%	0.25	DMSO	Lycopene	Standard_Development	Run078	Standard_Measurement	Plate_01	Clariostar_Study	MB	Biofoundry_,_London	Linear_Dilution_Pattern_V2	0.355	0.353	0.347	0.344	0.34	0.336	0.332	0.33	0.329	0.327	0.325	0.323	0.319	0.315	0.31	0.307	0.303	0.301	0.299	0.297	0.294	0.294	0.295	0.294	0.297	0.3	0.304	0.307	0.31	0.314	0.315	0.316	0.317	0.319	0.321	0.325
H05	Sample	Dilution_05%	0.0499999999999999	DMSO	Lycopene	Standard_Development	Run078	Standard_Measurement	Plate_01	Clariostar_Study	MB	Biofoundry_,_London	Linear_Dilution_Pattern_V2	0.163	0.159	0.156	0.153	0.149	0.147	0.143	0.142	0.139	0.136	0.134	0.132	0.128	0.125	0.123	0.121	0.119	0.117	0.117	0.115	0.114	0.114	0.112	0.113	0.113	0.114	0.114	0.115	0.115	0.116	0.116	0.117	0.117	0.117	0.118	0.119
H06	Sample	Dilution_85%	0.85	DMSO	Lycopene	Standard_Development	Run078	Standard_Measurement	Plate_01	Clariostar_Study	MB	Biofoundry_,_London	Linear_Dilution_Pattern_V2	0.698	0.697	0.693	0.689	0.687	0.684	0.681	0.683	0.686	0.689	0.694	0.693	0.687	0.681	0.673	0.668	0.662	0.657	0.653	0.648	0.643	0.643	0.643	0.646	0.653	0.663	0.674	0.687	0.697	0.707	0.713	0.715	0.72	0.726	0.737	0.75
H07	Sample	Dilution_65%	0.65	DMSO	Lycopene	Standard_Development	Run078	Standard_Measurement	Plate_01	Clariostar_Study	MB	Biofoundry_,_London	Linear_Dilution_Pattern_V2	0.568	0.568	0.565	0.561	0.556	0.554	0.552	0.552	0.553	0.556	0.559	0.561	0.554	0.549	0.543	0.538	0.533	0.53	0.528	0.523	0.52	0.519	0.521	0.523	0.53	0.538	0.548	0.558	0.567	0.577	0.58	0.582	0.587	0.592	0.6	0.611
H08	Sample	Dilution_45%	0.45	DMSO	Lycopene	Standard_Development	Run078	Standard_Measurement	Plate_01	Clariostar_Study	MB	Biofoundry_,_London	Linear_Dilution_Pattern_V2	0.465	0.462	0.459	0.454	0.45	0.446	0.441	0.442	0.441	0.441	0.44	0.44	0.434	0.429	0.425	0.421	0.416	0.413	0.411	0.408	0.406	0.406	0.406	0.408	0.412	0.417	0.424	0.43	0.435	0.44	0.444	0.445	0.448	0.451	0.456	0.461
H09	Sample	Dilution_25%	0.25	DMSO	Lycopene	Standard_Development	Run078	Standard_Measurement	Plate_01	Clariostar_Study	MB	Biofoundry_,_London	Linear_Dilution_Pattern_V2	0.282	0.28	0.276	0.272	0.268	0.265	0.261	0.259	0.258	0.256	0.256	0.253	0.248	0.244	0.241	0.238	0.235	0.233	0.232	0.23	0.228	0.228	0.227	0.227	0.23	0.233	0.235	0.239	0.242	0.244	0.246	0.246	0.247	0.249	0.252	0.255
H10	Sample	Dilution_05%	0.0499999999999999	DMSO	Lycopene	Standard_Development	Run078	Standard_Measurement	Plate_01	Clariostar_Study	MB	Biofoundry_,_London	Linear_Dilution_Pattern_V2	0.135	0.131	0.128	0.125	0.121	0.118	0.114	0.112	0.109	0.105	0.103	0.1	0.097	0.095	0.093	0.091	0.088	0.087	0.086	0.084	0.083	0.083	0.082	0.082	0.082	0.082	0.083	0.083	0.083	0.083	0.083	0.083	0.083	0.083	0.083	0.083
H11	Blank	DMSO_Blank		DMSO		Standard_Development	Run078	Standard_Measurement	Plate_01	Clariostar_Study	MB	Biofoundry_,_London	Linear_Dilution_Pattern_V2	0.109	0.105	0.101	0.098	0.095	0.092	0.088	0.086	0.083	0.078	0.076	0.073	0.07	0.067	0.065	0.064	0.061	0.061	0.059	0.058	0.057	0.057	0.056	0.056	0.055	0.055	0.054	0.054	0.054	0.053	0.053	0.052	0.052	0.052	0.051	0.051
H12	Blank	DMSO_Blank		DMSO		Standard_Development	Run078	Standard_Measurement	Plate_01	Clariostar_Study	MB	Biofoundry_,_London	Linear_Dilution_Pattern_V2	0.106	0.103	0.099	0.096	0.092	0.09	0.085	0.083	0.079	0.075	0.071	0.067	0.064	0.06	0.058	0.056	0.053	0.052	0.051	0.05	0.049	0.049	0.048	0.048	0.047	0.047	0.046	0.046	0.046	0.046	0.045	0.045	0.044	0.044	0.044	0.043
A01	Sample	Dilution_100%	1.0	DMSO	Lycopene	Standard_Development	Run078	Standard_Measurement	Plate_01	Clariostar_Study	MB	Biofoundry_,_London	Linear_Dilution_Pattern_V2	0.777	0.776	0.771	0.768	0.765	0.762	0.761	0.764	0.771	0.773	0.777	0.775	0.769	0.761	0.755	0.749	0.742	0.736	0.729	0.724	0.72	0.72	0.722	0.727	0.735	0.748	0.761	0.776	0.787	0.796	0.802	0.81	0.814	0.821	0.836	0.858
A02	Sample	Dilution_80%	0.8	DMSO	Lycopene	Standard_Development	Run078	Standard_Measurement	Plate_01	Clariostar_Study	MB	Biofoundry_,_London	Linear_Dilution_Pattern_V2	0.719	0.718	0.715	0.712	0.706	0.704	0.703	0.706	0.71	0.712	0.713	0.712	0.705	0.697	0.692	0.689	0.684	0.678	0.673	0.671	0.667	0.666	0.668	0.672	0.678	0.689	0.701	0.712	0.721	0.73	0.733	0.738	0.742	0.747	0.758	0.775
A03	Sample	Dilution_60%	0.6	DMSO	Lycopene	Standard_Development	Run078	Standard_Measurement	Plate_01	Clariostar_Study	MB	Biofoundry_,_London	Linear_Dilution_Pattern_V2	0.647	0.645	0.642	0.636	0.63	0.626	0.624	0.624	0.624	0.624	0.625	0.624	0.617	0.608	0.603	0.599	0.594	0.59	0.585	0.583	0.581	0.579	0.581	0.584	0.589	0.597	0.607	0.615	0.622	0.627	0.632	0.633	0.636	0.641	0.649	0.661
A04	Sample	Dilution_40%	0.4	DMSO	Lycopene	Standard_Development	Run078	Standard_Measurement	Plate_01	Clariostar_Study	MB	Biofoundry_,_London	Linear_Dilution_Pattern_V2	0.475	0.47	0.468	0.464	0.458	0.454	0.452	0.45	0.449	0.447	0.445	0.442	0.438	0.432	0.428	0.423	0.419	0.416	0.413	0.411	0.409	0.409	0.408	0.411	0.414	0.418	0.424	0.43	0.433	0.436	0.439	0.441	0.441	0.444	0.45	0.457
A05	Sample	Dilution_20%	0.2	DMSO	Lycopene	Standard_Development	Run078	Standard_Measurement	Plate_01	Clariostar_Study	MB	Biofoundry_,_London	Linear_Dilution_Pattern_V2	0.256	0.253	0.25	0.246	0.242	0.238	0.237	0.236	0.234	0.233	0.23	0.227	0.224	0.22	0.217	0.215	0.212	0.209	0.208	0.208	0.206	0.205	0.206	0.207	0.208	0.211	0.213	0.215	0.217	0.218	0.219	0.221	0.222	0.222	0.224	0.228
A06	Sample	Dilution_100%	1.0	DMSO	Lycopene	Standard_Development	Run078	Standard_Measurement	Plate_01	Clariostar_Study	MB	Biofoundry_,_London	Linear_Dilution_Pattern_V2	0.753	0.754	0.75	0.746	0.74	0.736	0.736	0.741	0.746	0.751	0.753	0.752	0.746	0.737	0.73	0.725	0.717	0.711	0.705	0.701	0.696	0.694	0.697	0.705	0.714	0.728	0.742	0.757	0.768	0.779	0.786	0.791	0.796	0.806	0.821	0.845
A07	Sample	Dilution_80%	0.8	DMSO	Lycopene	Standard_Development	Run078	Standard_Measurement	Plate_01	Clariostar_Study	MB	Biofoundry_,_London	Linear_Dilution_Pattern_V2	0.625	0.624	0.62	0.617	0.611	0.608	0.607	0.609	0.614	0.615	0.619	0.616	0.609	0.601	0.596	0.592	0.585	0.581	0.576	0.574	0.571	0.57	0.573	0.577	0.584	0.595	0.606	0.619	0.629	0.637	0.641	0.647	0.652	0.657	0.67	0.689
A08	Sample	Dilution_60%	0.6	DMSO	Lycopene	Standard_Development	Run078	Standard_Measurement	Plate_01	Clariostar_Study	MB	Biofoundry_,_London	Linear_Dilution_Pattern_V2	0.538	0.538	0.535	0.531	0.525	0.523	0.523	0.522	0.525	0.526	0.527	0.526	0.522	0.515	0.51	0.507	0.504	0.499	0.496	0.495	0.492	0.492	0.493	0.498	0.504	0.513	0.521	0.532	0.54	0.546	0.55	0.553	0.557	0.562	0.572	0.585
A09	Sample	Dilution_40%	0.4	DMSO	Lycopene	Standard_Development	Run078	Standard_Measurement	Plate_01	Clariostar_Study	MB	Biofoundry_,_London	Linear_Dilution_Pattern_V2	0.471	0.47	0.466	0.463	0.458	0.455	0.452	0.45	0.451	0.45	0.45	0.447	0.442	0.437	0.434	0.43	0.426	0.423	0.42	0.418	0.416	0.415	0.415	0.417	0.421	0.426	0.431	0.435	0.438	0.441	0.443	0.445	0.445	0.447	0.452	0.459
A10	Sample	Dilution_20%	0.2	DMSO	Lycopene	Standard_Development	Run078	Standard_Measurement	Plate_01	Clariostar_Study	MB	Biofoundry_,_London	Linear_Dilution_Pattern_V2	0.157	0.154	0.151	0.149	0.145	0.142	0.14	0.138	0.136	0.133	0.129	0.127	0.123	0.12	0.118	0.117	0.114	0.113	0.112	0.111	0.109	0.109	0.109	0.11	0.11	0.11	0.111	0.111	0.112	0.113	0.114	0.113	0.113	0.113	0.114	0.116
A11	Blank	DMSO_Blank		DMSO		Standard_Development	Run078	Standard_Measurement	Plate_01	Clariostar_Study	MB	Biofoundry_,_London	Linear_Dilution_Pattern_V2	0.101	0.099	0.096	0.093	0.089	0.087	0.084	0.081	0.079	0.074	0.071	0.067	0.065	0.062	0.06	0.058	0.057	0.056	0.054	0.054	0.053	0.051	0.051	0.051	0.05	0.05	0.05	0.05	0.048	0.048	0.048	0.047	0.047	0.046	0.046	0.045
A12	Blank	DMSO_Blank		DMSO		Standard_Development	Run078	Standard_Measurement	Plate_01	Clariostar_Study	MB	Biofoundry_,_London	Linear_Dilution_Pattern_V2	0.102	0.099	0.097	0.093	0.09	0.086	0.084	0.081	0.08	0.075	0.071	0.068	0.065	0.062	0.06	0.058	0.056	0.055	0.053	0.053	0.051	0.051	0.051	0.051	0.05	0.05	0.049	0.049	0.048	0.047	0.048	0.048	0.047	0.046	0.045	0.045
B01	Sample	Dilution_100%	1.0	DMSO	Lycopene	Standard_Development	Run078	Standard_Measurement	Plate_01	Clariostar_Study	MB	Biofoundry_,_London	Linear_Dilution_Pattern_V2	0.92	0.924	0.919	0.915	0.913	0.911	0.909	0.912	0.917	0.921	0.928	0.924	0.917	0.907	0.902	0.895	0.889	0.883	0.874	0.869	0.865	0.862	0.864	0.868	0.875	0.886	0.9	0.912	0.923	0.931	0.937	0.942	0.944	0.949	0.963	0.984
B02	Sample	Dilution_80%	0.8	DMSO	Lycopene	Standard_Development	Run078	Standard_Measurement	Plate_01	Clariostar_Study	MB	Biofoundry_,_London	Linear_Dilution_Pattern_V2	0.757	0.756	0.753	0.752	0.748	0.746	0.744	0.746	0.75	0.754	0.76	0.756	0.753	0.744	0.739	0.735	0.73	0.723	0.717	0.714	0.711	0.71	0.712	0.716	0.723	0.732	0.741	0.753	0.761	0.769	0.775	0.778	0.779	0.785	0.796	0.81
B03	Sample	Dilution_60%	0.6	DMSO	Lycopene	Standard_Development	Run078	Standard_Measurement	Plate_01	Clariostar_Study	MB	Biofoundry_,_London	Linear_Dilution_Pattern_V2	0.664	0.661	0.658	0.653	0.648	0.644	0.64	0.64	0.642	0.644	0.643	0.64	0.635	0.629	0.622	0.619	0.613	0.608	0.603	0.602	0.599	0.596	0.599	0.602	0.609	0.617	0.625	0.634	0.641	0.647	0.651	0.653	0.655	0.66	0.669	0.68
B04	Sample	Dilution_40%	0.4	DMSO	Lycopene	Standard_Development	Run078	Standard_Measurement	Plate_01	Clariostar_Study	MB	Biofoundry_,_London	Linear_Dilution_Pattern_V2	0.557	0.554	0.55	0.546	0.541	0.537	0.534	0.532	0.533	0.532	0.531	0.529	0.524	0.517	0.514	0.51	0.505	0.501	0.497	0.495	0.493	0.49	0.491	0.492	0.495	0.5	0.505	0.51	0.513	0.517	0.518	0.519	0.519	0.521	0.526	0.532
B05	Sample	Dilution_20%	0.2	DMSO	Lycopene	Standard_Development	Run078	Standard_Measurement	Plate_01	Clariostar_Study	MB	Biofoundry_,_London	Linear_Dilution_Pattern_V2	0.283	0.281	0.277	0.273	0.269	0.266	0.264	0.263	0.262	0.26	0.258	0.256	0.253	0.247	0.245	0.243	0.24	0.239	0.237	0.235	0.233	0.232	0.233	0.234	0.235	0.237	0.239	0.24	0.242	0.243	0.245	0.246	0.245	0.246	0.247	0.251
B06	Sample	Dilution_100%	1.0	DMSO	Lycopene	Standard_Development	Run078	Standard_Measurement	Plate_01	Clariostar_Study	MB	Biofoundry_,_London	Linear_Dilution_Pattern_V2	1.029	1.033	1.029	1.024	1.02	1.019	1.018	1.021	1.026	1.033	1.035	1.034	1.028	1.017	1.011	1.003	0.995	0.987	0.978	0.974	0.972	0.968	0.97	0.97	0.977	0.991	1.004	1.015	1.023	1.032	1.036	1.04	1.041	1.047	1.06	1.077
B07	Sample	Dilution_80%	0.8	DMSO	Lycopene	Standard_Development	Run078	Standard_Measurement	Plate_01	Clariostar_Study	MB	Biofoundry_,_London	Linear_Dilution_Pattern_V2	0.634	0.631	0.629	0.625	0.62	0.617	0.616	0.618	0.623	0.627	0.631	0.626	0.622	0.614	0.608	0.602	0.597	0.593	0.588	0.585	0.581	0.581	0.584	0.587	0.596	0.608	0.62	0.632	0.641	0.649	0.656	0.661	0.665	0.672	0.684	0.701
B08	Sample	Dilution_60%	0.6	DMSO	Lycopene	Standard_Development	Run078	Standard_Measurement	Plate_01	Clariostar_Study	MB	Biofoundry_,_London	Linear_Dilution_Pattern_V2	0.539	0.537	0.535	0.531	0.527	0.524	0.524	0.523	0.525	0.527	0.528	0.526	0.522	0.517	0.512	0.508	0.503	0.5	0.497	0.495	0.494	0.493	0.495	0.499	0.504	0.512	0.519	0.529	0.536	0.542	0.548	0.55	0.553	0.557	0.565	0.578
B09	Sample	Dilution_40%	0.4	DMSO	Lycopene	Standard_Development	Run078	Standard_Measurement	Plate_01	Clariostar_Study	MB	Biofoundry_,_London	Linear_Dilution_Pattern_V2	0.377	0.373	0.369	0.365	0.361	0.357	0.355	0.355	0.355	0.353	0.352	0.349	0.345	0.34	0.337	0.334	0.331	0.328	0.325	0.323	0.322	0.321	0.321	0.324	0.327	0.33	0.335	0.339	0.342	0.345	0.347	0.349	0.349	0.351	0.355	0.361
B10	Sample	Dilution_20%	0.2	DMSO	Lycopene	Standard_Development	Run078	Standard_Measurement	Plate_01	Clariostar_Study	MB	Biofoundry_,_London	Linear_Dilution_Pattern_V2	0.148	0.145	0.143	0.14	0.137	0.134	0.132	0.13	0.129	0.126	0.122	0.119	0.117	0.113	0.112	0.111	0.11	0.108	0.106	0.105	0.104	0.103	0.103	0.103	0.103	0.103	0.102	0.103	0.102	0.102	0.102	0.102	0.101	0.1	0.1	0.1
B11	Blank	DMSO_Blank		DMSO		Standard_Development	Run078	Standard_Measurement	Plate_01	Clariostar_Study	MB	Biofoundry_,_London	Linear_Dilution_Pattern_V2	0.096	0.093	0.09	0.088	0.085	0.082	0.08	0.077	0.075	0.071	0.067	0.064	0.062	0.06	0.058	0.056	0.055	0.054	0.053	0.053	0.051	0.05	0.051	0.051	0.05	0.05	0.049	0.049	0.048	0.047	0.048	0.047	0.047	0.046	0.046	0.046
B12	Blank	DMSO_Blank		DMSO		Standard_Development	Run078	Standard_Measurement	Plate_01	Clariostar_Study	MB	Biofoundry_,_London	Linear_Dilution_Pattern_V2	0.099	0.095	0.092	0.09	0.086	0.083	0.08	0.078	0.076	0.071	0.068	0.065	0.062	0.059	0.056	0.055	0.053	0.052	0.051	0.05	0.049	0.049	0.048	0.049	0.048	0.047	0.047	0.047	0.046	0.046	0.046	0.046	0.045	0.044	0.044	0.044
C01	Sample	Dilution_95%	0.95	DMSO	Lycopene	Standard_Development	Run078	Standard_Measurement	Plate_01	Clariostar_Study	MB	Biofoundry_,_London	Linear_Dilution_Pattern_V2	1.014	1.016	1.012	1.012	1.006	1.002	1.002	1.003	1.006	1.012	1.018	1.014	1.008	0.998	0.995	0.99	0.981	0.974	0.965	0.962	0.955	0.95	0.952	0.953	0.957	0.966	0.976	0.989	0.993	1.0	1.003	1.004	1.003	1.005	1.016	1.031
C02	Sample	Dilution_75%	0.75	DMSO	Lycopene	Standard_Development	Run078	Standard_Measurement	Plate_01	Clariostar_Study	MB	Biofoundry_,_London	Linear_Dilution_Pattern_V2	0.751	0.748	0.746	0.743	0.739	0.736	0.735	0.736	0.742	0.744	0.747	0.747	0.741	0.733	0.728	0.724	0.72	0.716	0.709	0.706	0.703	0.703	0.704	0.708	0.714	0.724	0.734	0.743	0.75	0.756	0.76	0.763	0.766	0.77	0.78	0.792
C03	Sample	Dilution_55%	0.55	DMSO	Lycopene	Standard_Development	Run078	Standard_Measurement	Plate_01	Clariostar_Study	MB	Biofoundry_,_London	Linear_Dilution_Pattern_V2	0.898	0.897	0.893	0.888	0.882	0.878	0.875	0.874	0.877	0.876	0.877	0.871	0.867	0.86	0.855	0.852	0.845	0.839	0.834	0.83	0.826	0.821	0.82	0.819	0.823	0.826	0.832	0.838	0.839	0.839	0.84	0.839	0.838	0.839	0.842	0.849
C04	Sample	Dilution_35%	0.35	DMSO	Lycopene	Standard_Development	Run078	Standard_Measurement	Plate_01	Clariostar_Study	MB	Biofoundry_,_London	Linear_Dilution_Pattern_V2	0.475	0.472	0.468	0.465	0.459	0.455	0.454	0.452	0.452	0.451	0.451	0.446	0.441	0.435	0.433	0.429	0.426	0.422	0.42	0.416	0.414	0.413	0.414	0.415	0.418	0.422	0.426	0.431	0.434	0.436	0.438	0.439	0.439	0.44	0.444	0.45
C05	Sample	Dilution_15%	0.15	DMSO	Lycopene	Standard_Development	Run078	Standard_Measurement	Plate_01	Clariostar_Study	MB	Biofoundry_,_London	Linear_Dilution_Pattern_V2	0.244	0.241	0.238	0.235	0.231	0.227	0.225	0.225	0.224	0.222	0.22	0.217	0.214	0.21	0.208	0.207	0.203	0.201	0.199	0.199	0.197	0.196	0.197	0.198	0.199	0.201	0.203	0.204	0.206	0.207	0.208	0.209	0.208	0.209	0.211	0.214
C06	Sample	Dilution_95%	0.95	DMSO	Lycopene	Standard_Development	Run078	Standard_Measurement	Plate_01	Clariostar_Study	MB	Biofoundry_,_London	Linear_Dilution_Pattern_V2	1.026	1.026	1.023	1.022	1.016	1.013	1.011	1.018	1.023	1.025	1.033	1.031	1.024	1.014	1.006	1.002	0.994	0.988	0.979	0.972	0.967	0.963	0.965	0.968	0.971	0.979	0.989	1.001	1.007	1.012	1.014	1.014	1.015	1.018	1.027	1.043
C07	Sample	Dilution_75%	0.75	DMSO	Lycopene	Standard_Development	Run078	Standard_Measurement	Plate_01	Clariostar_Study	MB	Biofoundry_,_London	Linear_Dilution_Pattern_V2	0.631	0.631	0.628	0.625	0.621	0.619	0.618	0.619	0.623	0.626	0.628	0.628	0.623	0.615	0.611	0.606	0.6	0.598	0.592	0.591	0.587	0.585	0.587	0.591	0.598	0.606	0.616	0.626	0.634	0.641	0.644	0.648	0.65	0.655	0.664	0.679
C08	Sample	Dilution_55%	0.55	DMSO	Lycopene	Standard_Development	Run078	Standard_Measurement	Plate_01	Clariostar_Study	MB	Biofoundry_,_London	Linear_Dilution_Pattern_V2	0.553	0.549	0.545	0.54	0.537	0.532	0.529	0.53	0.532	0.531	0.531	0.527	0.524	0.519	0.513	0.509	0.506	0.502	0.498	0.497	0.493	0.493	0.494	0.498	0.503	0.511	0.517	0.524	0.529	0.534	0.538	0.541	0.542	0.545	0.551	0.561
C09	Sample	Dilution_35%	0.35	DMSO	Lycopene	Standard_Development	Run078	Standard_Measurement	Plate_01	Clariostar_Study	MB	Biofoundry_,_London	Linear_Dilution_Pattern_V2	0.41	0.407	0.403	0.399	0.393	0.389	0.387	0.387	0.387	0.385	0.383	0.38	0.376	0.37	0.366	0.364	0.36	0.357	0.354	0.353	0.35	0.349	0.351	0.353	0.356	0.36	0.364	0.369	0.372	0.375	0.377	0.379	0.381	0.382	0.386	0.394
C10	Sample	Dilution_15%	0.15	DMSO	Lycopene	Standard_Development	Run078	Standard_Measurement	Plate_01	Clariostar_Study	MB	Biofoundry_,_London	Linear_Dilution_Pattern_V2	0.153	0.15	0.148	0.146	0.143	0.14	0.139	0.137	0.135	0.131	0.129	0.126	0.124	0.121	0.12	0.119	0.116	0.115	0.114	0.113	0.111	0.111	0.111	0.11	0.11	0.11	0.109	0.108	0.108	0.107	0.107	0.107	0.106	0.105	0.105	0.104
C11	Blank	DMSO_Blank		DMSO		Standard_Development	Run078	Standard_Measurement	Plate_01	Clariostar_Study	MB	Biofoundry_,_London	Linear_Dilution_Pattern_V2	0.093	0.09	0.087	0.084	0.08	0.076	0.075	0.074	0.071	0.067	0.064	0.062	0.059	0.056	0.054	0.053	0.051	0.05	0.049	0.048	0.046	0.046	0.047	0.047	0.046	0.046	0.046	0.045	0.044	0.044	0.045	0.045	0.044	0.044	0.043	0.043
C12	Blank	DMSO_Blank		DMSO		Standard_Development	Run078	Standard_Measurement	Plate_01	Clariostar_Study	MB	Biofoundry_,_London	Linear_Dilution_Pattern_V2	0.094	0.091	0.089	0.086	0.082	0.079	0.076	0.074	0.071	0.067	0.064	0.06	0.058	0.056	0.054	0.052	0.051	0.049	0.048	0.048	0.046	0.045	0.046	0.046	0.045	0.045	0.044	0.044	0.044	0.044	0.044	0.044	0.043	0.043	0.043	0.042
D01	Sample	Dilution_95%	0.95	DMSO	Lycopene	Standard_Development	Run078	Standard_Measurement	Plate_01	Clariostar_Study	MB	Biofoundry_,_London	Linear_Dilution_Pattern_V2	0.976	0.981	0.978	0.975	0.968	0.969	0.97	0.973	0.976	0.979	0.986	0.987	0.981	0.968	0.963	0.958	0.949	0.944	0.934	0.931	0.925	0.918	0.92	0.921	0.926	0.934	0.942	0.951	0.957	0.964	0.963	0.964	0.965	0.967	0.974	0.985
D02	Sample	Dilution_75%	0.75	DMSO	Lycopene	Standard_Development	Run078	Standard_Measurement	Plate_01	Clariostar_Study	MB	Biofoundry_,_London	Linear_Dilution_Pattern_V2	0.812	0.813	0.81	0.809	0.805	0.801	0.801	0.804	0.808	0.812	0.815	0.813	0.809	0.801	0.795	0.791	0.786	0.781	0.777	0.775	0.77	0.767	0.77	0.772	0.778	0.788	0.798	0.807	0.813	0.82	0.823	0.825	0.827	0.831	0.841	0.854
D03	Sample	Dilution_55%	0.55	DMSO	Lycopene	Standard_Development	Run078	Standard_Measurement	Plate_01	Clariostar_Study	MB	Biofoundry_,_London	Linear_Dilution_Pattern_V2	0.704	0.7	0.695	0.691	0.684	0.681	0.679	0.678	0.681	0.68	0.681	0.677	0.673	0.665	0.659	0.655	0.65	0.645	0.641	0.639	0.635	0.632	0.633	0.635	0.639	0.646	0.653	0.661	0.664	0.669	0.672	0.672	0.673	0.676	0.682	0.691
D04	Sample	Dilution_35%	0.35	DMSO	Lycopene	Standard_Development	Run078	Standard_Measurement	Plate_01	Clariostar_Study	MB	Biofoundry_,_London	Linear_Dilution_Pattern_V2	0.488	0.483	0.48	0.477	0.472	0.468	0.466	0.465	0.466	0.466	0.465	0.46	0.457	0.452	0.448	0.445	0.441	0.438	0.434	0.432	0.429	0.427	0.427	0.429	0.431	0.435	0.44	0.444	0.447	0.449	0.45	0.451	0.451	0.452	0.456	0.462
D05	Sample	Dilution_15%	0.15	DMSO	Lycopene	Standard_Development	Run078	Standard_Measurement	Plate_01	Clariostar_Study	MB	Biofoundry_,_London	Linear_Dilution_Pattern_V2	0.247	0.244	0.24	0.237	0.234	0.23	0.228	0.227	0.226	0.225	0.222	0.22	0.218	0.214	0.211	0.21	0.207	0.204	0.202	0.201	0.199	0.199	0.199	0.201	0.202	0.204	0.206	0.207	0.209	0.21	0.211	0.212	0.212	0.213	0.214	0.217
D06	Sample	Dilution_95%	0.95	DMSO	Lycopene	Standard_Development	Run078	Standard_Measurement	Plate_01	Clariostar_Study	MB	Biofoundry_,_London	Linear_Dilution_Pattern_V2	0.884	0.89	0.886	0.885	0.879	0.877	0.879	0.881	0.885	0.89	0.891	0.893	0.887	0.877	0.871	0.867	0.861	0.853	0.844	0.84	0.834	0.831	0.834	0.836	0.843	0.853	0.863	0.875	0.884	0.891	0.894	0.898	0.899	0.904	0.916	0.933
D07	Sample	Dilution_75%	0.75	DMSO	Lycopene	Standard_Development	Run078	Standard_Measurement	Plate_01	Clariostar_Study	MB	Biofoundry_,_London	Linear_Dilution_Pattern_V2	0.975	0.976	0.979	0.977	0.973	0.971	0.971	0.975	0.977	0.983	0.986	0.985	0.979	0.971	0.967	0.964	0.956	0.953	0.945	0.941	0.935	0.931	0.93	0.93	0.934	0.94	0.947	0.954	0.958	0.963	0.965	0.961	0.959	0.959	0.964	0.973
D08	Sample	Dilution_55%	0.55	DMSO	Lycopene	Standard_Development	Run078	Standard_Measurement	Plate_01	Clariostar_Study	MB	Biofoundry_,_London	Linear_Dilution_Pattern_V2	0.644	0.646	0.641	0.636	0.632	0.629	0.628	0.629	0.632	0.631	0.633	0.63	0.627	0.619	0.615	0.613	0.607	0.603	0.599	0.597	0.595	0.593	0.592	0.595	0.599	0.606	0.612	0.618	0.621	0.625	0.626	0.627	0.627	0.631	0.636	0.645
D09	Sample	Dilution_35%	0.35	DMSO	Lycopene	Standard_Development	Run078	Standard_Measurement	Plate_01	Clariostar_Study	MB	Biofoundry_,_London	Linear_Dilution_Pattern_V2	0.529	0.528	0.526	0.524	0.52	0.518	0.516	0.517	0.517	0.515	0.516	0.514	0.51	0.506	0.503	0.5	0.497	0.494	0.491	0.489	0.487	0.484	0.483	0.484	0.485	0.487	0.489	0.49	0.491	0.492	0.491	0.491	0.489	0.487	0.488	0.49
D10	Sample	Dilution_15%	0.15	DMSO	Lycopene	Standard_Development	Run078	Standard_Measurement	Plate_01	Clariostar_Study	MB	Biofoundry_,_London	Linear_Dilution_Pattern_V2	0.213	0.21	0.208	0.205	0.203	0.199	0.197	0.196	0.194	0.191	0.189	0.186	0.184	0.181	0.179	0.177	0.175	0.173	0.172	0.172	0.169	0.168	0.167	0.166	0.165	0.165	0.164	0.162	0.161	0.159	0.158	0.158	0.155	0.154	0.152	0.151
D11	Blank	DMSO_Blank		DMSO		Standard_Development	Run078	Standard_Measurement	Plate_01	Clariostar_Study	MB	Biofoundry_,_London	Linear_Dilution_Pattern_V2	0.097	0.094	0.091	0.088	0.085	0.081	0.079	0.077	0.075	0.071	0.067	0.064	0.061	0.059	0.057	0.056	0.054	0.053	0.051	0.051	0.05	0.049	0.049	0.049	0.048	0.048	0.048	0.048	0.047	0.046	0.047	0.047	0.045	0.045	0.044	0.043
D12	Blank	DMSO_Blank		DMSO		Standard_Development	Run078	Standard_Measurement	Plate_01	Clariostar_Study	MB	Biofoundry_,_London	Linear_Dilution_Pattern_V2	0.095	0.091	0.088	0.085	0.081	0.077	0.076	0.073	0.07	0.067	0.064	0.06	0.058	0.054	0.053	0.052	0.05	0.048	0.048	0.048	0.046	0.045	0.045	0.046	0.045	0.045	0.044	0.043	0.043	0.043	0.043	0.043	0.043	0.042	0.042	0.041
E01	Sample	Dilution_90%	0.9	DMSO	Lycopene	Standard_Development	Run078	Standard_Measurement	Plate_01	Clariostar_Study	MB	Biofoundry_,_London	Linear_Dilution_Pattern_V2	0.994	0.994	0.996	0.992	0.985	0.984	0.986	0.986	0.994	1.0	1.001	1.0	0.998	0.986	0.979	0.975	0.966	0.958	0.951	0.947	0.941	0.936	0.938	0.938	0.945	0.952	0.96	0.97	0.977	0.983	0.984	0.984	0.983	0.985	0.995	1.009
E02	Sample	Dilution_70%	0.7	DMSO	Lycopene	Standard_Development	Run078	Standard_Measurement	Plate_01	Clariostar_Study	MB	Biofoundry_,_London	Linear_Dilution_Pattern_V2	0.756	0.758	0.754	0.752	0.748	0.745	0.742	0.741	0.747	0.748	0.75	0.749	0.744	0.737	0.732	0.728	0.723	0.719	0.714	0.711	0.709	0.706	0.707	0.711	0.717	0.727	0.736	0.745	0.752	0.759	0.763	0.764	0.766	0.771	0.779	0.792
E03	Sample	Dilution_50%	0.5	DMSO	Lycopene	Standard_Development	Run078	Standard_Measurement	Plate_01	Clariostar_Study	MB	Biofoundry_,_London	Linear_Dilution_Pattern_V2	0.783	0.782	0.776	0.773	0.766	0.762	0.758	0.756	0.758	0.758	0.758	0.754	0.75	0.742	0.736	0.733	0.727	0.725	0.717	0.713	0.709	0.706	0.706	0.707	0.709	0.714	0.719	0.723	0.726	0.728	0.73	0.73	0.729	0.73	0.734	0.741
E04	Sample	Dilution_30%	0.3	DMSO	Lycopene	Standard_Development	Run078	Standard_Measurement	Plate_01	Clariostar_Study	MB	Biofoundry_,_London	Linear_Dilution_Pattern_V2	0.443	0.44	0.436	0.433	0.427	0.424	0.421	0.42	0.42	0.419	0.418	0.414	0.41	0.405	0.401	0.398	0.395	0.392	0.389	0.386	0.385	0.383	0.384	0.385	0.386	0.389	0.393	0.397	0.399	0.401	0.402	0.403	0.403	0.404	0.407	0.411
E05	Sample	Dilution_10%	0.1	DMSO	Lycopene	Standard_Development	Run078	Standard_Measurement	Plate_01	Clariostar_Study	MB	Biofoundry_,_London	Linear_Dilution_Pattern_V2	0.198	0.195	0.192	0.187	0.183	0.18	0.178	0.177	0.177	0.174	0.172	0.169	0.166	0.162	0.16	0.159	0.156	0.154	0.153	0.151	0.149	0.149	0.15	0.151	0.152	0.153	0.154	0.155	0.156	0.157	0.158	0.158	0.158	0.159	0.159	0.161
E06	Sample	Dilution_90%	0.9	DMSO	Lycopene	Standard_Development	Run078	Standard_Measurement	Plate_01	Clariostar_Study	MB	Biofoundry_,_London	Linear_Dilution_Pattern_V2	0.766	0.769	0.765	0.763	0.758	0.754	0.755	0.758	0.763	0.766	0.771	0.77	0.765	0.755	0.747	0.742	0.735	0.73	0.723	0.719	0.715	0.713	0.714	0.719	0.727	0.736	0.748	0.761	0.77	0.778	0.782	0.787	0.79	0.796	0.807	0.826
E07	Sample	Dilution_70%	0.7	DMSO	Lycopene	Standard_Development	Run078	Standard_Measurement	Plate_01	Clariostar_Study	MB	Biofoundry_,_London	Linear_Dilution_Pattern_V2	0.732	0.732	0.731	0.728	0.725	0.722	0.721	0.725	0.731	0.734	0.736	0.735	0.729	0.723	0.72	0.715	0.711	0.705	0.701	0.698	0.694	0.694	0.693	0.697	0.703	0.711	0.72	0.728	0.735	0.742	0.745	0.746	0.747	0.751	0.759	0.771
E08	Sample	Dilution_50%	0.5	DMSO	Lycopene	Standard_Development	Run078	Standard_Measurement	Plate_01	Clariostar_Study	MB	Biofoundry_,_London	Linear_Dilution_Pattern_V2	0.683	0.683	0.679	0.678	0.671	0.668	0.666	0.665	0.666	0.668	0.668	0.665	0.662	0.656	0.653	0.649	0.645	0.64	0.636	0.634	0.63	0.629	0.629	0.631	0.633	0.637	0.643	0.647	0.649	0.651	0.652	0.652	0.651	0.652	0.655	0.661
E09	Sample	Dilution_30%	0.3	DMSO	Lycopene	Standard_Development	Run078	Standard_Measurement	Plate_01	Clariostar_Study	MB	Biofoundry_,_London	Linear_Dilution_Pattern_V2	0.598	0.6	0.599	0.598	0.596	0.594	0.592	0.593	0.594	0.593	0.593	0.59	0.588	0.584	0.581	0.58	0.574	0.572	0.57	0.567	0.565	0.562	0.559	0.558	0.558	0.558	0.558	0.557	0.557	0.554	0.552	0.548	0.544	0.54	0.538	0.538
E10	Sample	Dilution_10%	0.1	DMSO	Lycopene	Standard_Development	Run078	Standard_Measurement	Plate_01	Clariostar_Study	MB	Biofoundry_,_London	Linear_Dilution_Pattern_V2	0.164	0.162	0.159	0.155	0.153	0.15	0.148	0.146	0.145	0.143	0.14	0.137	0.134	0.132	0.13	0.129	0.126	0.124	0.123	0.122	0.121	0.119	0.12	0.12	0.119	0.119	0.119	0.119	0.119	0.119	0.118	0.118	0.117	0.117	0.116	0.116
E11	Blank	DMSO_Blank		DMSO		Standard_Development	Run078	Standard_Measurement	Plate_01	Clariostar_Study	MB	Biofoundry_,_London	Linear_Dilution_Pattern_V2	0.092	0.089	0.087	0.084	0.08	0.076	0.074	0.072	0.07	0.067	0.063	0.06	0.058	0.054	0.053	0.052	0.05	0.049	0.048	0.048	0.046	0.046	0.046	0.046	0.045	0.045	0.045	0.044	0.044	0.044	0.044	0.044	0.044	0.043	0.042	0.042
E12	Blank	DMSO_Blank		DMSO		Standard_Development	Run078	Standard_Measurement	Plate_01	Clariostar_Study	MB	Biofoundry_,_London	Linear_Dilution_Pattern_V2	0.098	0.096	0.092	0.088	0.085	0.082	0.08	0.078	0.076	0.072	0.068	0.064	0.061	0.059	0.057	0.056	0.054	0.052	0.051	0.051	0.049	0.049	0.049	0.05	0.049	0.049	0.048	0.048	0.047	0.047	0.048	0.048	0.047	0.047	0.046	0.045
F01	Sample	Dilution_90%	0.9	DMSO	Lycopene	Standard_Development	Run078	Standard_Measurement	Plate_01	Clariostar_Study	MB	Biofoundry_,_London	Linear_Dilution_Pattern_V2	0.81	0.811	0.806	0.803	0.799	0.798	0.795	0.801	0.805	0.809	0.814	0.811	0.806	0.795	0.789	0.783	0.779	0.773	0.766	0.762	0.757	0.754	0.756	0.759	0.768	0.777	0.788	0.799	0.81	0.818	0.822	0.826	0.829	0.834	0.846	0.862
F02	Sample	Dilution_70%	0.7	DMSO	Lycopene	Standard_Development	Run078	Standard_Measurement	Plate_01	Clariostar_Study	MB	Biofoundry_,_London	Linear_Dilution_Pattern_V2	0.72	0.72	0.715	0.713	0.708	0.705	0.706	0.708	0.713	0.715	0.718	0.715	0.71	0.702	0.698	0.695	0.689	0.684	0.68	0.676	0.676	0.674	0.675	0.679	0.685	0.694	0.703	0.712	0.719	0.726	0.731	0.733	0.735	0.74	0.747	0.762
F03	Sample	Dilution_50%	0.5	DMSO	Lycopene	Standard_Development	Run078	Standard_Measurement	Plate_01	Clariostar_Study	MB	Biofoundry_,_London	Linear_Dilution_Pattern_V2	0.678	0.677	0.673	0.668	0.661	0.658	0.655	0.652	0.654	0.656	0.656	0.653	0.648	0.642	0.636	0.633	0.628	0.624	0.62	0.617	0.613	0.611	0.612	0.614	0.617	0.622	0.629	0.634	0.637	0.64	0.642	0.642	0.643	0.645	0.65	0.658
F04	Sample	Dilution_30%	0.3	DMSO	Lycopene	Standard_Development	Run078	Standard_Measurement	Plate_01	Clariostar_Study	MB	Biofoundry_,_London	Linear_Dilution_Pattern_V2	0.409	0.406	0.403	0.4	0.394	0.39	0.388	0.387	0.388	0.386	0.386	0.382	0.378	0.373	0.369	0.367	0.364	0.36	0.356	0.355	0.353	0.351	0.352	0.354	0.356	0.361	0.365	0.369	0.372	0.374	0.376	0.377	0.378	0.379	0.382	0.388
F05	Sample	Dilution_10%	0.1	DMSO	Lycopene	Standard_Development	Run078	Standard_Measurement	Plate_01	Clariostar_Study	MB	Biofoundry_,_London	Linear_Dilution_Pattern_V2	0.206	0.202	0.2	0.197	0.192	0.19	0.188	0.187	0.186	0.183	0.181	0.179	0.175	0.173	0.171	0.169	0.166	0.164	0.163	0.162	0.16	0.159	0.16	0.161	0.161	0.163	0.164	0.165	0.166	0.166	0.167	0.168	0.167	0.168	0.169	0.171
F06	Sample	Dilution_90%	0.9	DMSO	Lycopene	Standard_Development	Run078	Standard_Measurement	Plate_01	Clariostar_Study	MB	Biofoundry_,_London	Linear_Dilution_Pattern_V2	0.814	0.816	0.813	0.811	0.805	0.802	0.803	0.808	0.808	0.814	0.819	0.818	0.813	0.804	0.797	0.792	0.784	0.779	0.772	0.768	0.764	0.759	0.762	0.765	0.771	0.781	0.793	0.805	0.813	0.82	0.825	0.828	0.83	0.834	0.847	0.863
F07	Sample	Dilution_70%	0.7	DMSO	Lycopene	Standard_Development	Run078	Standard_Measurement	Plate_01	Clariostar_Study	MB	Biofoundry_,_London	Linear_Dilution_Pattern_V2	0.617	0.617	0.614	0.611	0.608	0.605	0.604	0.608	0.61	0.613	0.617	0.616	0.61	0.603	0.598	0.595	0.589	0.587	0.583	0.581	0.578	0.576	0.578	0.583	0.589	0.598	0.609	0.618	0.627	0.634	0.639	0.642	0.646	0.651	0.661	0.676
F08	Sample	Dilution_50%	0.5	DMSO	Lycopene	Standard_Development	Run078	Standard_Measurement	Plate_01	Clariostar_Study	MB	Biofoundry_,_London	Linear_Dilution_Pattern_V2	0.574	0.572	0.567	0.563	0.558	0.555	0.552	0.551	0.552	0.552	0.552	0.55	0.545	0.539	0.534	0.531	0.527	0.523	0.519	0.518	0.515	0.514	0.514	0.516	0.521	0.527	0.534	0.54	0.544	0.549	0.552	0.553	0.555	0.558	0.563	0.572
F09	Sample	Dilution_30%	0.3	DMSO	Lycopene	Standard_Development	Run078	Standard_Measurement	Plate_01	Clariostar_Study	MB	Biofoundry_,_London	Linear_Dilution_Pattern_V2	0.356	0.352	0.349	0.344	0.341	0.338	0.336	0.336	0.336	0.333	0.333	0.33	0.326	0.322	0.317	0.316	0.312	0.309	0.307	0.306	0.304	0.303	0.304	0.306	0.308	0.311	0.316	0.319	0.322	0.324	0.326	0.328	0.329	0.33	0.333	0.339
F10	Sample	Dilution_10%	0.1	DMSO	Lycopene	Standard_Development	Run078	Standard_Measurement	Plate_01	Clariostar_Study	MB	Biofoundry_,_London	Linear_Dilution_Pattern_V2	0.146	0.144	0.141	0.137	0.134	0.131	0.129	0.128	0.126	0.123	0.121	0.118	0.115	0.112	0.11	0.109	0.107	0.105	0.104	0.103	0.102	0.102	0.102	0.103	0.103	0.103	0.104	0.103	0.104	0.103	0.104	0.104	0.104	0.104	0.103	0.104
F11	Blank	DMSO		DMSO		Standard_Development	Run078	Standard_Measurement	Plate_01	Clariostar_Study	MB	Biofoundry_,_London	Linear_Dilution_Pattern_V2	0.093	0.09	0.088	0.084	0.081	0.077	0.076	0.074	0.071	0.068	0.064	0.061	0.059	0.056	0.055	0.054	0.052	0.051	0.05	0.049	0.047	0.047	0.048	0.048	0.047	0.047	0.046	0.046	0.046	0.045	0.045	0.045	0.045	0.044	0.043	0.043
F12	Blank	DMSO		DMSO		Standard_Development	Run078	Standard_Measurement	Plate_01	Clariostar_Study	MB	Biofoundry_,_London	Linear_Dilution_Pattern_V2	0.095	0.092	0.088	0.085	0.08	0.077	0.074	0.073	0.071	0.067	0.064	0.061	0.057	0.054	0.053	0.051	0.05	0.048	0.047	0.047	0.045	0.045	0.045	0.046	0.045	0.045	0.045	0.044	0.043	0.043	0.043	0.044	0.043	0.043	0.042	0.042
G01	Sample	Dilution_85%	0.85	DMSO	Lycopene	Standard_Development	Run078	Standard_Measurement	Plate_01	Clariostar_Study	MB	Biofoundry_,_London	Linear_Dilution_Pattern_V2	0.742	0.74	0.737	0.735	0.731	0.727	0.725	0.728	0.734	0.739	0.742	0.739	0.735	0.725	0.719	0.715	0.709	0.704	0.698	0.695	0.69	0.689	0.69	0.694	0.702	0.711	0.723	0.736	0.745	0.753	0.758	0.762	0.766	0.771	0.783	0.8
G02	Sample	Dilution_65%	0.65	DMSO	Lycopene	Standard_Development	Run078	Standard_Measurement	Plate_01	Clariostar_Study	MB	Biofoundry_,_London	Linear_Dilution_Pattern_V2	0.619	0.618	0.614	0.61	0.606	0.603	0.601	0.604	0.606	0.609	0.61	0.607	0.603	0.597	0.591	0.588	0.584	0.58	0.576	0.574	0.572	0.57	0.572	0.577	0.583	0.592	0.602	0.611	0.618	0.626	0.63	0.633	0.637	0.642	0.652	0.663
G03	Sample	Dilution_45%	0.45	DMSO	Lycopene	Standard_Development	Run078	Standard_Measurement	Plate_01	Clariostar_Study	MB	Biofoundry_,_London	Linear_Dilution_Pattern_V2	0.603	0.6	0.596	0.593	0.588	0.584	0.581	0.578	0.582	0.581	0.582	0.577	0.575	0.567	0.563	0.559	0.556	0.552	0.547	0.544	0.541	0.539	0.54	0.542	0.546	0.55	0.556	0.563	0.567	0.571	0.573	0.574	0.575	0.578	0.582	0.59
G04	Sample	Dilution_25%	0.25	DMSO	Lycopene	Standard_Development	Run078	Standard_Measurement	Plate_01	Clariostar_Study	MB	Biofoundry_,_London	Linear_Dilution_Pattern_V2	0.355	0.352	0.349	0.344	0.339	0.336	0.333	0.332	0.332	0.332	0.331	0.328	0.324	0.319	0.316	0.312	0.309	0.306	0.305	0.303	0.3	0.3	0.301	0.302	0.305	0.308	0.311	0.315	0.318	0.32	0.322	0.322	0.324	0.325	0.328	0.333
G05	Sample	Dilution_05%	0.0499999999999999	DMSO	Lycopene	Standard_Development	Run078	Standard_Measurement	Plate_01	Clariostar_Study	MB	Biofoundry_,_London	Linear_Dilution_Pattern_V2	0.154	0.151	0.148	0.144	0.14	0.138	0.136	0.135	0.133	0.131	0.129	0.127	0.124	0.12	0.118	0.118	0.116	0.115	0.113	0.112	0.11	0.11	0.11	0.112	0.112	0.112	0.113	0.113	0.114	0.114	0.115	0.116	0.115	0.115	0.115	0.116
G06	Sample	Dilution_85%	0.85	DMSO	Lycopene	Standard_Development	Run078	Standard_Measurement	Plate_01	Clariostar_Study	MB	Biofoundry_,_London	Linear_Dilution_Pattern_V2	0.689	0.687	0.683	0.682	0.675	0.673	0.672	0.674	0.681	0.685	0.688	0.686	0.682	0.674	0.667	0.661	0.654	0.65	0.644	0.642	0.638	0.635	0.638	0.644	0.652	0.663	0.676	0.686	0.697	0.705	0.711	0.716	0.72	0.726	0.739	0.757
G07	Sample	Dilution_65%	0.65	DMSO	Lycopene	Standard_Development	Run078	Standard_Measurement	Plate_01	Clariostar_Study	MB	Biofoundry_,_London	Linear_Dilution_Pattern_V2	0.596	0.595	0.591	0.589	0.584	0.58	0.581	0.584	0.586	0.588	0.589	0.59	0.585	0.578	0.574	0.569	0.566	0.561	0.557	0.556	0.553	0.552	0.555	0.558	0.563	0.573	0.583	0.592	0.6	0.607	0.612	0.615	0.62	0.624	0.633	0.646
G08	Sample	Dilution_45%	0.45	DMSO	Lycopene	Standard_Development	Run078	Standard_Measurement	Plate_01	Clariostar_Study	MB	Biofoundry_,_London	Linear_Dilution_Pattern_V2	0.504	0.499	0.498	0.492	0.487	0.482	0.48	0.48	0.481	0.481	0.482	0.478	0.474	0.468	0.463	0.46	0.457	0.453	0.45	0.449	0.445	0.443	0.445	0.448	0.453	0.458	0.465	0.47	0.475	0.479	0.482	0.484	0.486	0.489	0.494	0.503
G09	Sample	Dilution_25%	0.25	DMSO	Lycopene	Standard_Development	Run078	Standard_Measurement	Plate_01	Clariostar_Study	MB	Biofoundry_,_London	Linear_Dilution_Pattern_V2	0.297	0.293	0.289	0.285	0.281	0.277	0.276	0.275	0.275	0.273	0.272	0.269	0.265	0.261	0.258	0.257	0.253	0.25	0.248	0.248	0.246	0.245	0.246	0.249	0.251	0.254	0.257	0.259	0.262	0.265	0.267	0.268	0.269	0.27	0.273	0.277
G10	Sample	Dilution_05%	0.0499999999999999	DMSO	Lycopene	Standard_Development	Run078	Standard_Measurement	Plate_01	Clariostar_Study	MB	Biofoundry_,_London	Linear_Dilution_Pattern_V2	0.122	0.119	0.116	0.113	0.109	0.105	0.104	0.103	0.102	0.098	0.095	0.093	0.091	0.088	0.086	0.085	0.083	0.082	0.081	0.081	0.079	0.078	0.079	0.08	0.079	0.08	0.08	0.08	0.08	0.08	0.081	0.081	0.081	0.08	0.081	0.081
G11	Blank	DMSO_Blank		DMSO		Standard_Development	Run078	Standard_Measurement	Plate_01	Clariostar_Study	MB	Biofoundry_,_London	Linear_Dilution_Pattern_V2	0.09	0.088	0.085	0.081	0.077	0.074	0.073	0.071	0.069	0.066	0.061	0.06	0.057	0.053	0.051	0.051	0.049	0.048	0.047	0.046	0.045	0.044	0.045	0.045	0.045	0.045	0.045	0.043	0.043	0.043	0.043	0.043	0.043	0.042	0.042	0.041
G12	Blank	DMSO_Blank		DMSO		Standard_Development	Run078	Standard_Measurement	Plate_01	Clariostar_Study	MB	Biofoundry_,_London	Linear_Dilution_Pattern_V2	0.09	0.086	0.083	0.079	0.076	0.072	0.07	0.068	0.066	0.062	0.058	0.055	0.052	0.048	0.047	0.046	0.045	0.043	0.042	0.042	0.04	0.04	0.041	0.042	0.04	0.041	0.04	0.04	0.04	0.04	0.04	0.04	0.04	0.039	0.038	0.038
H01	Sample	Dilution_85%	0.85	DMSO	Lycopene	Standard_Development	Run078	Standard_Measurement	Plate_01	Clariostar_Study	MB	Biofoundry_,_London	Linear_Dilution_Pattern_V2	0.708	0.708	0.705	0.703	0.699	0.696	0.695	0.696	0.701	0.704	0.707	0.705	0.699	0.692	0.685	0.681	0.675	0.67	0.664	0.66	0.656	0.654	0.657	0.662	0.67	0.681	0.692	0.706	0.715	0.723	0.728	0.733	0.737	0.742	0.754	0.771
H02	Sample	Dilution_65%	0.65	DMSO	Lycopene	Standard_Development	Run078	Standard_Measurement	Plate_01	Clariostar_Study	MB	Biofoundry_,_London	Linear_Dilution_Pattern_V2	0.59	0.588	0.585	0.581	0.576	0.573	0.572	0.572	0.578	0.579	0.58	0.578	0.573	0.568	0.562	0.559	0.554	0.549	0.547	0.544	0.54	0.54	0.541	0.547	0.554	0.562	0.572	0.583	0.59	0.598	0.604	0.607	0.611	0.615	0.624	0.639
H03	Sample	Dilution_45%	0.45	DMSO	Lycopene	Standard_Development	Run078	Standard_Measurement	Plate_01	Clariostar_Study	MB	Biofoundry_,_London	Linear_Dilution_Pattern_V2	0.529	0.526	0.522	0.518	0.511	0.507	0.505	0.503	0.504	0.506	0.506	0.502	0.498	0.491	0.486	0.482	0.478	0.475	0.472	0.469	0.466	0.464	0.465	0.468	0.473	0.479	0.485	0.491	0.495	0.5	0.503	0.504	0.505	0.51	0.516	0.524
H04	Sample	Dilution_25%	0.25	DMSO	Lycopene	Standard_Development	Run078	Standard_Measurement	Plate_01	Clariostar_Study	MB	Biofoundry_,_London	Linear_Dilution_Pattern_V2	0.364	0.36	0.356	0.353	0.347	0.343	0.341	0.34	0.339	0.338	0.336	0.332	0.329	0.324	0.32	0.317	0.315	0.311	0.309	0.307	0.306	0.304	0.304	0.307	0.309	0.312	0.315	0.318	0.32	0.323	0.325	0.326	0.326	0.327	0.33	0.335
H05	Sample	Dilution_05%	0.0499999999999999	DMSO	Lycopene	Standard_Development	Run078	Standard_Measurement	Plate_01	Clariostar_Study	MB	Biofoundry_,_London	Linear_Dilution_Pattern_V2	0.163	0.16	0.158	0.154	0.151	0.148	0.146	0.145	0.143	0.14	0.138	0.135	0.133	0.129	0.126	0.126	0.124	0.122	0.121	0.12	0.118	0.117	0.117	0.118	0.119	0.119	0.12	0.12	0.12	0.121	0.122	0.122	0.121	0.121	0.121	0.122
H06	Sample	Dilution_85%	0.85	DMSO	Lycopene	Standard_Development	Run078	Standard_Measurement	Plate_01	Clariostar_Study	MB	Biofoundry_,_London	Linear_Dilution_Pattern_V2	0.687	0.688	0.685	0.681	0.675	0.673	0.672	0.675	0.68	0.686	0.687	0.686	0.681	0.671	0.665	0.661	0.652	0.649	0.644	0.641	0.638	0.636	0.638	0.644	0.65	0.66	0.672	0.684	0.694	0.703	0.708	0.712	0.717	0.723	0.736	0.754
H07	Sample	Dilution_65%	0.65	DMSO	Lycopene	Standard_Development	Run078	Standard_Measurement	Plate_01	Clariostar_Study	MB	Biofoundry_,_London	Linear_Dilution_Pattern_V2	0.578	0.577	0.574	0.57	0.566	0.563	0.562	0.562	0.566	0.569	0.572	0.569	0.565	0.558	0.552	0.55	0.546	0.541	0.537	0.535	0.533	0.531	0.533	0.537	0.545	0.553	0.564	0.574	0.581	0.588	0.592	0.596	0.599	0.605	0.614	0.628
H08	Sample	Dilution_45%	0.45	DMSO	Lycopene	Standard_Development	Run078	Standard_Measurement	Plate_01	Clariostar_Study	MB	Biofoundry_,_London	Linear_Dilution_Pattern_V2	0.471	0.47	0.466	0.461	0.456	0.452	0.45	0.45	0.45	0.45	0.449	0.447	0.442	0.435	0.431	0.428	0.425	0.421	0.417	0.416	0.414	0.412	0.413	0.416	0.42	0.426	0.432	0.438	0.443	0.448	0.45	0.453	0.454	0.457	0.462	0.47
H09	Sample	Dilution_25%	0.25	DMSO	Lycopene	Standard_Development	Run078	Standard_Measurement	Plate_01	Clariostar_Study	MB	Biofoundry_,_London	Linear_Dilution_Pattern_V2	0.299	0.296	0.293	0.289	0.284	0.28	0.277	0.277	0.276	0.274	0.273	0.27	0.265	0.261	0.258	0.255	0.252	0.25	0.248	0.247	0.244	0.244	0.246	0.247	0.249	0.252	0.255	0.258	0.26	0.262	0.265	0.265	0.266	0.268	0.27	0.274
H10	Sample	Dilution_05%	0.0499999999999999	DMSO	Lycopene	Standard_Development	Run078	Standard_Measurement	Plate_01	Clariostar_Study	MB	Biofoundry_,_London	Linear_Dilution_Pattern_V2	0.125	0.12	0.117	0.113	0.11	0.106	0.104	0.103	0.101	0.097	0.094	0.092	0.089	0.086	0.084	0.083	0.081	0.079	0.078	0.078	0.076	0.076	0.076	0.077	0.077	0.078	0.078	0.077	0.077	0.077	0.078	0.079	0.079	0.078	0.078	0.078
H11	Blank	DMSO_Blank		DMSO		Standard_Development	Run078	Standard_Measurement	Plate_01	Clariostar_Study	MB	Biofoundry_,_London	Linear_Dilution_Pattern_V2	0.103	0.099	0.097	0.093	0.089	0.086	0.083	0.081	0.079	0.076	0.072	0.07	0.066	0.063	0.061	0.061	0.059	0.058	0.057	0.056	0.055	0.054	0.054	0.055	0.055	0.053	0.053	0.052	0.052	0.052	0.052	0.052	0.051	0.051	0.05	0.049
H12	Blank	DMSO_Blank		DMSO		Standard_Development	Run078	Standard_Measurement	Plate_01	Clariostar_Study	MB	Biofoundry_,_London	Linear_Dilution_Pattern_V2	0.093	0.089	0.086	0.083	0.079	0.075	0.073	0.071	0.068	0.064	0.059	0.056	0.052	0.048	0.047	0.046	0.044	0.043	0.042	0.042	0.039	0.04	0.04	0.041	0.04	0.04	0.039	0.039	0.039	0.039	0.039	0.04	0.039	0.038	0.038	0.037
A01	Sample	Dilution_100%	1.0	DMSO	Lycopene	Standard_Development	Run078	Standard_Measurement	Plate_01	Clariostar_Study	MB	Biofoundry_,_London	Linear_Dilution_Pattern_V2	0.774	0.776	0.77	0.767	0.764	0.761	0.759	0.761	0.766	0.772	0.775	0.773	0.768	0.757	0.752	0.745	0.738	0.732	0.725	0.723	0.719	0.718	0.718	0.723	0.731	0.744	0.76	0.774	0.786	0.794	0.803	0.809	0.814	0.822	0.836	0.857
A02	Sample	Dilution_80%	0.8	DMSO	Lycopene	Standard_Development	Run078	Standard_Measurement	Plate_01	Clariostar_Study	MB	Biofoundry_,_London	Linear_Dilution_Pattern_V2	0.711	0.712	0.707	0.705	0.702	0.699	0.698	0.699	0.703	0.706	0.71	0.711	0.702	0.694	0.687	0.683	0.677	0.673	0.669	0.667	0.664	0.665	0.665	0.669	0.676	0.686	0.7	0.711	0.723	0.73	0.735	0.739	0.744	0.749	0.76	0.778
A03	Sample	Dilution_60%	0.6	DMSO	Lycopene	Standard_Development	Run078	Standard_Measurement	Plate_01	Clariostar_Study	MB	Biofoundry_,_London	Linear_Dilution_Pattern_V2	0.685	0.681	0.675	0.671	0.665	0.662	0.659	0.654	0.655	0.656	0.656	0.653	0.649	0.642	0.634	0.63	0.625	0.622	0.616	0.614	0.611	0.61	0.61	0.613	0.617	0.625	0.635	0.642	0.65	0.655	0.659	0.661	0.665	0.668	0.676	0.686
A04	Sample	Dilution_40%	0.4	DMSO	Lycopene	Standard_Development	Run078	Standard_Measurement	Plate_01	Clariostar_Study	MB	Biofoundry_,_London	Linear_Dilution_Pattern_V2	0.477	0.476	0.47	0.465	0.46	0.455	0.452	0.45	0.45	0.449	0.447	0.444	0.439	0.433	0.428	0.424	0.42	0.416	0.413	0.411	0.409	0.409	0.407	0.41	0.414	0.419	0.423	0.429	0.433	0.436	0.438	0.44	0.442	0.445	0.449	0.456
A05	Sample	Dilution_20%	0.2	DMSO	Lycopene	Standard_Development	Run078	Standard_Measurement	Plate_01	Clariostar_Study	MB	Biofoundry_,_London	Linear_Dilution_Pattern_V2	0.257	0.254	0.249	0.245	0.242	0.238	0.236	0.234	0.234	0.232	0.229	0.226	0.223	0.219	0.216	0.213	0.211	0.209	0.208	0.207	0.204	0.204	0.204	0.205	0.207	0.21	0.211	0.214	0.216	0.218	0.219	0.22	0.22	0.221	0.223	0.226
A06	Sample	Dilution_100%	1.0	DMSO	Lycopene	Standard_Development	Run078	Standard_Measurement	Plate_01	Clariostar_Study	MB	Biofoundry_,_London	Linear_Dilution_Pattern_V2	0.756	0.756	0.754	0.749	0.743	0.741	0.739	0.742	0.748	0.754	0.757	0.756	0.751	0.74	0.732	0.725	0.718	0.713	0.706	0.704	0.699	0.699	0.7	0.705	0.714	0.727	0.742	0.758	0.771	0.781	0.788	0.793	0.801	0.81	0.825	0.846
A07	Sample	Dilution_80%	0.8	DMSO	Lycopene	Standard_Development	Run078	Standard_Measurement	Plate_01	Clariostar_Study	MB	Biofoundry_,_London	Linear_Dilution_Pattern_V2	0.63	0.631	0.625	0.622	0.618	0.616	0.614	0.614	0.62	0.622	0.626	0.625	0.618	0.609	0.603	0.597	0.593	0.588	0.584	0.582	0.578	0.579	0.579	0.584	0.591	0.603	0.616	0.627	0.637	0.646	0.652	0.656	0.662	0.669	0.681	0.699
A08	Sample	Dilution_60%	0.6	DMSO	Lycopene	Standard_Development	Run078	Standard_Measurement	Plate_01	Clariostar_Study	MB	Biofoundry_,_London	Linear_Dilution_Pattern_V2	0.577	0.577	0.572	0.569	0.564	0.56	0.56	0.558	0.56	0.562	0.563	0.561	0.556	0.548	0.542	0.539	0.534	0.531	0.528	0.527	0.524	0.524	0.526	0.529	0.534	0.543	0.553	0.563	0.57	0.576	0.58	0.584	0.588	0.593	0.6	0.613
A09	Sample	Dilution_40%	0.4	DMSO	Lycopene	Standard_Development	Run078	Standard_Measurement	Plate_01	Clariostar_Study	MB	Biofoundry_,_London	Linear_Dilution_Pattern_V2	0.477	0.474	0.471	0.468	0.462	0.457	0.456	0.454	0.454	0.454	0.453	0.45	0.446	0.44	0.434	0.43	0.427	0.424	0.42	0.418	0.418	0.416	0.415	0.417	0.42	0.426	0.432	0.436	0.44	0.443	0.445	0.447	0.448	0.451	0.455	0.462
A10	Sample	Dilution_20%	0.2	DMSO	Lycopene	Standard_Development	Run078	Standard_Measurement	Plate_01	Clariostar_Study	MB	Biofoundry_,_London	Linear_Dilution_Pattern_V2	0.156	0.153	0.15	0.147	0.143	0.14	0.137	0.136	0.134	0.131	0.128	0.126	0.123	0.119	0.116	0.115	0.112	0.111	0.11	0.11	0.108	0.108	0.107	0.108	0.108	0.108	0.11	0.11	0.111	0.112	0.112	0.113	0.113	0.113	0.114	0.114
A11	Blank	DMSO_Blank		DMSO		Standard_Development	Run078	Standard_Measurement	Plate_01	Clariostar_Study	MB	Biofoundry_,_London	Linear_Dilution_Pattern_V2	0.102	0.1	0.096	0.093	0.09	0.087	0.084	0.081	0.079	0.075	0.071	0.067	0.065	0.061	0.059	0.058	0.056	0.055	0.054	0.053	0.053	0.052	0.051	0.051	0.05	0.049	0.049	0.049	0.049	0.049	0.048	0.048	0.047	0.046	0.046	0.045
A12	Blank	DMSO_Blank		DMSO		Standard_Development	Run078	Standard_Measurement	Plate_01	Clariostar_Study	MB	Biofoundry_,_London	Linear_Dilution_Pattern_V2	0.102	0.099	0.096	0.093	0.09	0.086	0.083	0.081	0.078	0.073	0.07	0.067	0.064	0.061	0.058	0.057	0.055	0.054	0.052	0.052	0.051	0.05	0.049	0.049	0.048	0.048	0.048	0.048	0.048	0.047	0.046	0.046	0.047	0.046	0.045	0.044
B01	Sample	Dilution_100%	1.0	DMSO	Lycopene	Standard_Development	Run078	Standard_Measurement	Plate_01	Clariostar_Study	MB	Biofoundry_,_London	Linear_Dilution_Pattern_V2	0.945	0.945	0.939	0.935	0.933	0.932	0.931	0.932	0.933	0.942	0.944	0.946	0.939	0.927	0.92	0.912	0.905	0.899	0.893	0.889	0.884	0.881	0.881	0.883	0.889	0.902	0.919	0.929	0.939	0.947	0.954	0.955	0.957	0.962	0.975	0.994
B02	Sample	Dilution_80%	0.8	DMSO	Lycopene	Standard_Development	Run078	Standard_Measurement	Plate_01	Clariostar_Study	MB	Biofoundry_,_London	Linear_Dilution_Pattern_V2	0.736	0.737	0.734	0.733	0.728	0.724	0.723	0.725	0.73	0.734	0.738	0.738	0.731	0.724	0.716	0.712	0.708	0.703	0.698	0.696	0.694	0.692	0.693	0.697	0.703	0.714	0.728	0.739	0.748	0.755	0.761	0.765	0.768	0.773	0.783	0.799
B03	Sample	Dilution_60%	0.6	DMSO	Lycopene	Standard_Development	Run078	Standard_Measurement	Plate_01	Clariostar_Study	MB	Biofoundry_,_London	Linear_Dilution_Pattern_V2	0.686	0.685	0.679	0.674	0.669	0.664	0.66	0.657	0.659	0.661	0.663	0.661	0.655	0.646	0.639	0.632	0.628	0.625	0.62	0.619	0.616	0.614	0.614	0.617	0.623	0.631	0.64	0.649	0.656	0.661	0.665	0.667	0.67	0.673	0.682	0.692
B04	Sample	Dilution_40%	0.4	DMSO	Lycopene	Standard_Development	Run078	Standard_Measurement	Plate_01	Clariostar_Study	MB	Biofoundry_,_London	Linear_Dilution_Pattern_V2	0.56	0.559	0.554	0.55	0.545	0.54	0.537	0.536	0.536	0.536	0.535	0.531	0.526	0.519	0.514	0.509	0.506	0.502	0.5	0.498	0.495	0.493	0.491	0.493	0.495	0.501	0.506	0.511	0.514	0.518	0.519	0.52	0.52	0.523	0.526	0.533
B05	Sample	Dilution_20%	0.2	DMSO	Lycopene	Standard_Development	Run078	Standard_Measurement	Plate_01	Clariostar_Study	MB	Biofoundry_,_London	Linear_Dilution_Pattern_V2	0.288	0.285	0.281	0.277	0.275	0.27	0.268	0.267	0.266	0.264	0.262	0.261	0.258	0.252	0.249	0.247	0.244	0.241	0.24	0.239	0.237	0.236	0.236	0.237	0.237	0.24	0.241	0.243	0.246	0.246	0.247	0.248	0.248	0.248	0.249	0.252
B06	Sample	Dilution_100%	1.0	DMSO	Lycopene	Standard_Development	Run078	Standard_Measurement	Plate_01	Clariostar_Study	MB	Biofoundry_,_London	Linear_Dilution_Pattern_V2	1.328	1.34	1.33	1.331	1.331	1.33	1.33	1.326	1.331	1.339	1.337	1.338	1.327	1.319	1.314	1.299	1.293	1.29	1.275	1.272	1.266	1.264	1.255	1.256	1.259	1.266	1.275	1.284	1.291	1.293	1.293	1.292	1.29	1.288	1.295	1.308
B07	Sample	Dilution_80%	0.8	DMSO	Lycopene	Standard_Development	Run078	Standard_Measurement	Plate_01	Clariostar_Study	MB	Biofoundry_,_London	Linear_Dilution_Pattern_V2	0.629	0.628	0.625	0.62	0.615	0.613	0.613	0.615	0.618	0.621	0.624	0.623	0.619	0.61	0.603	0.598	0.592	0.588	0.585	0.582	0.579	0.579	0.58	0.585	0.592	0.603	0.617	0.629	0.64	0.648	0.654	0.659	0.663	0.669	0.682	0.7
B08	Sample	Dilution_60%	0.6	DMSO	Lycopene	Standard_Development	Run078	Standard_Measurement	Plate_01	Clariostar_Study	MB	Biofoundry_,_London	Linear_Dilution_Pattern_V2	0.575	0.572	0.568	0.564	0.56	0.557	0.553	0.554	0.555	0.556	0.558	0.554	0.551	0.545	0.537	0.533	0.529	0.526	0.522	0.521	0.52	0.519	0.519	0.522	0.528	0.537	0.545	0.554	0.561	0.566	0.57	0.574	0.576	0.581	0.589	0.601
B09	Sample	Dilution_40%	0.4	DMSO	Lycopene	Standard_Development	Run078	Standard_Measurement	Plate_01	Clariostar_Study	MB	Biofoundry_,_London	Linear_Dilution_Pattern_V2	0.393	0.391	0.387	0.382	0.377	0.374	0.371	0.37	0.37	0.369	0.366	0.364	0.36	0.355	0.349	0.347	0.344	0.341	0.339	0.338	0.336	0.334	0.335	0.336	0.338	0.342	0.347	0.351	0.355	0.358	0.36	0.361	0.363	0.363	0.367	0.374
B10	Sample	Dilution_20%	0.2	DMSO	Lycopene	Standard_Development	Run078	Standard_Measurement	Plate_01	Clariostar_Study	MB	Biofoundry_,_London	Linear_Dilution_Pattern_V2	0.149	0.147	0.145	0.142	0.14	0.136	0.133	0.131	0.129	0.125	0.123	0.12	0.118	0.116	0.113	0.111	0.11	0.108	0.107	0.107	0.105	0.105	0.104	0.104	0.102	0.104	0.104	0.104	0.104	0.104	0.103	0.103	0.103	0.102	0.102	0.102
B11	Blank	DMSO_Blank		DMSO		Standard_Development	Run078	Standard_Measurement	Plate_01	Clariostar_Study	MB	Biofoundry_,_London	Linear_Dilution_Pattern_V2	0.097	0.094	0.091	0.087	0.084	0.081	0.078	0.076	0.074	0.07	0.067	0.065	0.062	0.06	0.057	0.056	0.054	0.053	0.052	0.052	0.051	0.05	0.05	0.049	0.049	0.049	0.048	0.048	0.048	0.048	0.048	0.047	0.046	0.046	0.045	0.044
B12	Blank	DMSO_Blank		DMSO		Standard_Development	Run078	Standard_Measurement	Plate_01	Clariostar_Study	MB	Biofoundry_,_London	Linear_Dilution_Pattern_V2	0.098	0.095	0.092	0.09	0.086	0.082	0.079	0.076	0.075	0.07	0.067	0.064	0.062	0.059	0.055	0.054	0.052	0.051	0.05	0.05	0.048	0.048	0.047	0.047	0.047	0.046	0.046	0.045	0.046	0.046	0.045	0.045	0.045	0.044	0.043	0.042
C01	Sample	Dilution_95%	0.95	DMSO	Lycopene	Standard_Development	Run078	Standard_Measurement	Plate_01	Clariostar_Study	MB	Biofoundry_,_London	Linear_Dilution_Pattern_V2	1.076	1.077	1.072	1.072	1.07	1.07	1.071	1.071	1.075	1.077	1.081	1.081	1.075	1.064	1.058	1.048	1.046	1.037	1.028	1.023	1.018	1.015	1.014	1.014	1.02	1.025	1.039	1.048	1.055	1.06	1.061	1.06	1.059	1.063	1.07	1.085
C02	Sample	Dilution_75%	0.75	DMSO	Lycopene	Standard_Development	Run078	Standard_Measurement	Plate_01	Clariostar_Study	MB	Biofoundry_,_London	Linear_Dilution_Pattern_V2	0.745	0.744	0.742	0.739	0.735	0.733	0.73	0.729	0.734	0.734	0.737	0.737	0.732	0.726	0.717	0.711	0.707	0.702	0.699	0.697	0.694	0.694	0.693	0.698	0.704	0.714	0.726	0.736	0.744	0.751	0.755	0.759	0.762	0.766	0.775	0.789
C03	Sample	Dilution_55%	0.55	DMSO	Lycopene	Standard_Development	Run078	Standard_Measurement	Plate_01	Clariostar_Study	MB	Biofoundry_,_London	Linear_Dilution_Pattern_V2	1.002	1.004	0.998	0.996	0.99	0.987	0.983	0.979	0.98	0.981	0.98	0.979	0.975	0.963	0.957	0.951	0.943	0.937	0.933	0.93	0.924	0.919	0.915	0.912	0.915	0.917	0.922	0.925	0.924	0.923	0.923	0.92	0.916	0.916	0.916	0.92
C04	Sample	Dilution_35%	0.35	DMSO	Lycopene	Standard_Development	Run078	Standard_Measurement	Plate_01	Clariostar_Study	MB	Biofoundry_,_London	Linear_Dilution_Pattern_V2	0.5	0.497	0.493	0.49	0.485	0.481	0.478	0.477	0.477	0.476	0.473	0.47	0.467	0.461	0.455	0.452	0.45	0.446	0.442	0.441	0.438	0.437	0.436	0.437	0.438	0.443	0.447	0.45	0.454	0.456	0.456	0.456	0.457	0.457	0.46	0.466
C05	Sample	Dilution_15%	0.15	DMSO	Lycopene	Standard_Development	Run078	Standard_Measurement	Plate_01	Clariostar_Study	MB	Biofoundry_,_London	Linear_Dilution_Pattern_V2	0.252	0.251	0.246	0.243	0.239	0.236	0.234	0.232	0.231	0.23	0.227	0.226	0.223	0.219	0.216	0.214	0.211	0.209	0.208	0.208	0.206	0.205	0.205	0.206	0.206	0.208	0.211	0.212	0.214	0.215	0.215	0.216	0.216	0.216	0.218	0.221
C06	Sample	Dilution_95%	0.95	DMSO	Lycopene	Standard_Development	Run078	Standard_Measurement	Plate_01	Clariostar_Study	MB	Biofoundry_,_London	Linear_Dilution_Pattern_V2	0.834	0.836	0.836	0.83	0.828	0.828	0.826	0.828	0.832	0.839	0.842	0.841	0.836	0.825	0.817	0.811	0.806	0.799	0.793	0.79	0.784	0.782	0.782	0.787	0.794	0.804	0.818	0.828	0.838	0.847	0.851	0.855	0.859	0.863	0.874	0.891
C07	Sample	Dilution_75%	0.75	DMSO	Lycopene	Standard_Development	Run078	Standard_Measurement	Plate_01	Clariostar_Study	MB	Biofoundry_,_London	Linear_Dilution_Pattern_V2	0.636	0.634	0.63	0.629	0.626	0.622	0.622	0.623	0.626	0.63	0.633	0.632	0.629	0.621	0.615	0.61	0.606	0.603	0.599	0.598	0.594	0.593	0.593	0.598	0.604	0.613	0.624	0.634	0.642	0.648	0.654	0.657	0.661	0.664	0.674	0.689
C08	Sample	Dilution_55%	0.55	DMSO	Lycopene	Standard_Development	Run078	Standard_Measurement	Plate_01	Clariostar_Study	MB	Biofoundry_,_London	Linear_Dilution_Pattern_V2	0.581	0.578	0.573	0.568	0.562	0.559	0.556	0.553	0.555	0.555	0.555	0.552	0.548	0.541	0.535	0.531	0.527	0.523	0.519	0.518	0.515	0.515	0.515	0.518	0.522	0.529	0.537	0.543	0.549	0.553	0.557	0.559	0.561	0.565	0.571	0.581
C09	Sample	Dilution_35%	0.35	DMSO	Lycopene	Standard_Development	Run078	Standard_Measurement	Plate_01	Clariostar_Study	MB	Biofoundry_,_London	Linear_Dilution_Pattern_V2	0.422	0.419	0.414	0.41	0.405	0.401	0.398	0.397	0.397	0.395	0.393	0.39	0.386	0.38	0.375	0.372	0.368	0.366	0.363	0.363	0.359	0.359	0.359	0.361	0.363	0.368	0.372	0.376	0.38	0.383	0.384	0.386	0.388	0.39	0.392	0.398
C10	Sample	Dilution_15%	0.15	DMSO	Lycopene	Standard_Development	Run078	Standard_Measurement	Plate_01	Clariostar_Study	MB	Biofoundry_,_London	Linear_Dilution_Pattern_V2	0.157	0.155	0.152	0.15	0.146	0.143	0.142	0.14	0.139	0.136	0.133	0.13	0.128	0.125	0.122	0.122	0.12	0.118	0.117	0.117	0.115	0.115	0.114	0.114	0.113	0.113	0.112	0.112	0.112	0.111	0.11	0.111	0.109	0.108	0.108	0.107
C11	Blank	DMSO_Blank		DMSO		Standard_Development	Run078	Standard_Measurement	Plate_01	Clariostar_Study	MB	Biofoundry_,_London	Linear_Dilution_Pattern_V2	0.092	0.089	0.086	0.083	0.08	0.076	0.074	0.072	0.071	0.067	0.063	0.06	0.058	0.055	0.052	0.051	0.05	0.049	0.047	0.048	0.046	0.046	0.045	0.045	0.045	0.045	0.044	0.043	0.044	0.044	0.044	0.044	0.044	0.043	0.042	0.041
C12	Blank	DMSO_Blank		DMSO		Standard_Development	Run078	Standard_Measurement	Plate_01	Clariostar_Study	MB	Biofoundry_,_London	Linear_Dilution_Pattern_V2	0.094	0.091	0.087	0.084	0.081	0.077	0.075	0.072	0.07	0.066	0.063	0.06	0.057	0.054	0.051	0.051	0.048	0.047	0.046	0.046	0.045	0.044	0.044	0.044	0.043	0.043	0.043	0.043	0.043	0.043	0.043	0.043	0.043	0.042	0.041	0.041
D01	Sample	Dilution_95%	0.95	DMSO	Lycopene	Standard_Development	Run078	Standard_Measurement	Plate_01	Clariostar_Study	MB	Biofoundry_,_London	Linear_Dilution_Pattern_V2	1.105	1.113	1.112	1.113	1.108	1.109	1.105	1.106	1.114	1.119	1.122	1.122	1.115	1.104	1.096	1.092	1.084	1.078	1.071	1.066	1.058	1.054	1.049	1.05	1.052	1.059	1.071	1.08	1.085	1.086	1.087	1.084	1.081	1.084	1.089	1.1
D02	Sample	Dilution_75%	0.75	DMSO	Lycopene	Standard_Development	Run078	Standard_Measurement	Plate_01	Clariostar_Study	MB	Biofoundry_,_London	Linear_Dilution_Pattern_V2	0.827	0.828	0.824	0.823	0.818	0.817	0.814	0.812	0.817	0.823	0.825	0.822	0.819	0.811	0.805	0.799	0.795	0.792	0.786	0.784	0.78	0.78	0.778	0.781	0.788	0.798	0.808	0.818	0.825	0.832	0.835	0.835	0.838	0.843	0.851	0.864
D03	Sample	Dilution_55%	0.55	DMSO	Lycopene	Standard_Development	Run078	Standard_Measurement	Plate_01	Clariostar_Study	MB	Biofoundry_,_London	Linear_Dilution_Pattern_V2	0.761	0.761	0.756	0.751	0.747	0.743	0.739	0.736	0.738	0.737	0.739	0.737	0.732	0.724	0.716	0.711	0.708	0.703	0.698	0.694	0.692	0.69	0.689	0.691	0.694	0.699	0.708	0.713	0.717	0.72	0.723	0.723	0.722	0.723	0.729	0.736
D04	Sample	Dilution_35%	0.35	DMSO	Lycopene	Standard_Development	Run078	Standard_Measurement	Plate_01	Clariostar_Study	MB	Biofoundry_,_London	Linear_Dilution_Pattern_V2	0.497	0.495	0.491	0.486	0.481	0.478	0.476	0.474	0.474	0.474	0.472	0.469	0.465	0.459	0.454	0.451	0.448	0.445	0.442	0.441	0.437	0.435	0.434	0.436	0.437	0.441	0.446	0.451	0.454	0.457	0.458	0.458	0.459	0.46	0.463	0.468
D05	Sample	Dilution_15%	0.15	DMSO	Lycopene	Standard_Development	Run078	Standard_Measurement	Plate_01	Clariostar_Study	MB	Biofoundry_,_London	Linear_Dilution_Pattern_V2	0.256	0.253	0.25	0.246	0.243	0.239	0.238	0.236	0.235	0.234	0.233	0.23	0.227	0.223	0.219	0.218	0.215	0.213	0.211	0.21	0.208	0.208	0.208	0.209	0.209	0.212	0.214	0.215	0.217	0.219	0.22	0.22	0.221	0.221	0.222	0.225
D06	Sample	Dilution_95%	0.95	DMSO	Lycopene	Standard_Development	Run078	Standard_Measurement	Plate_01	Clariostar_Study	MB	Biofoundry_,_London	Linear_Dilution_Pattern_V2	0.762	0.76	0.758	0.755	0.752	0.749	0.746	0.75	0.755	0.76	0.764	0.763	0.757	0.747	0.74	0.734	0.727	0.721	0.717	0.713	0.708	0.707	0.708	0.713	0.721	0.733	0.748	0.761	0.772	0.782	0.788	0.792	0.798	0.804	0.817	0.836
D07	Sample	Dilution_75%	0.75	DMSO	Lycopene	Standard_Development	Run078	Standard_Measurement	Plate_01	Clariostar_Study	MB	Biofoundry_,_London	Linear_Dilution_Pattern_V2	0.949	0.951	0.949	0.948	0.943	0.946	0.946	0.944	0.951	0.955	0.957	0.959	0.952	0.944	0.939	0.933	0.928	0.924	0.917	0.915	0.912	0.91	0.907	0.908	0.913	0.917	0.926	0.936	0.941	0.945	0.945	0.946	0.945	0.946	0.949	0.958
D08	Sample	Dilution_55%	0.55	DMSO	Lycopene	Standard_Development	Run078	Standard_Measurement	Plate_01	Clariostar_Study	MB	Biofoundry_,_London	Linear_Dilution_Pattern_V2	0.671	0.67	0.666	0.663	0.659	0.656	0.652	0.651	0.653	0.655	0.658	0.654	0.65	0.643	0.638	0.631	0.628	0.626	0.623	0.621	0.618	0.616	0.614	0.614	0.619	0.626	0.631	0.638	0.642	0.647	0.648	0.647	0.649	0.652	0.656	0.662
D09	Sample	Dilution_35%	0.35	DMSO	Lycopene	Standard_Development	Run078	Standard_Measurement	Plate_01	Clariostar_Study	MB	Biofoundry_,_London	Linear_Dilution_Pattern_V2	0.583	0.583	0.581	0.58	0.577	0.575	0.573	0.573	0.574	0.572	0.573	0.57	0.567	0.563	0.558	0.554	0.552	0.549	0.546	0.543	0.539	0.537	0.534	0.534	0.534	0.535	0.536	0.537	0.537	0.537	0.534	0.53	0.528	0.525	0.524	0.525
D10	Sample	Dilution_15%	0.15	DMSO	Lycopene	Standard_Development	Run078	Standard_Measurement	Plate_01	Clariostar_Study	MB	Biofoundry_,_London	Linear_Dilution_Pattern_V2	0.202	0.2	0.197	0.195	0.192	0.189	0.186	0.185	0.184	0.181	0.178	0.176	0.174	0.171	0.168	0.168	0.165	0.163	0.162	0.161	0.16	0.158	0.157	0.156	0.155	0.155	0.154	0.153	0.152	0.151	0.15	0.149	0.148	0.146	0.144	0.142
D11	Blank	DMSO_Blank		DMSO		Standard_Development	Run078	Standard_Measurement	Plate_01	Clariostar_Study	MB	Biofoundry_,_London	Linear_Dilution_Pattern_V2	0.095	0.092	0.089	0.086	0.082	0.079	0.077	0.075	0.072	0.068	0.066	0.062	0.059	0.056	0.054	0.053	0.051	0.05	0.05	0.049	0.048	0.047	0.047	0.047	0.046	0.046	0.046	0.046	0.046	0.046	0.045	0.045	0.044	0.044	0.043	0.042
D12	Blank	DMSO_Blank		DMSO		Standard_Development	Run078	Standard_Measurement	Plate_01	Clariostar_Study	MB	Biofoundry_,_London	Linear_Dilution_Pattern_V2	0.093	0.09	0.087	0.084	0.08	0.076	0.074	0.072	0.069	0.065	0.062	0.06	0.057	0.053	0.051	0.05	0.048	0.046	0.046	0.046	0.045	0.045	0.044	0.044	0.043	0.043	0.043	0.042	0.042	0.042	0.042	0.042	0.042	0.042	0.041	0.04
E01	Sample	Dilution_90%	0.9	DMSO	Lycopene	Standard_Development	Run078	Standard_Measurement	Plate_01	Clariostar_Study	MB	Biofoundry_,_London	Linear_Dilution_Pattern_V2	1.224	1.229	1.224	1.225	1.22	1.22	1.222	1.226	1.222	1.228	1.23	1.229	1.226	1.217	1.211	1.204	1.195	1.192	1.179	1.176	1.166	1.164	1.159	1.159	1.162	1.171	1.176	1.183	1.188	1.194	1.194	1.192	1.185	1.184	1.192	1.2
E02	Sample	Dilution_70%	0.7	DMSO	Lycopene	Standard_Development	Run078	Standard_Measurement	Plate_01	Clariostar_Study	MB	Biofoundry_,_London	Linear_Dilution_Pattern_V2	0.794	0.795	0.79	0.788	0.784	0.78	0.778	0.777	0.781	0.782	0.783	0.783	0.779	0.771	0.764	0.757	0.755	0.752	0.746	0.743	0.74	0.74	0.738	0.742	0.748	0.755	0.766	0.775	0.783	0.789	0.792	0.796	0.798	0.802	0.811	0.822
E03	Sample	Dilution_50%	0.5	DMSO	Lycopene	Standard_Development	Run078	Standard_Measurement	Plate_01	Clariostar_Study	MB	Biofoundry_,_London	Linear_Dilution_Pattern_V2	0.812	0.811	0.804	0.803	0.796	0.793	0.79	0.786	0.789	0.789	0.787	0.785	0.781	0.774	0.766	0.761	0.756	0.753	0.748	0.741	0.739	0.737	0.733	0.733	0.735	0.74	0.746	0.75	0.752	0.754	0.753	0.751	0.75	0.751	0.754	0.76
E04	Sample	Dilution_30%	0.3	DMSO	Lycopene	Standard_Development	Run078	Standard_Measurement	Plate_01	Clariostar_Study	MB	Biofoundry_,_London	Linear_Dilution_Pattern_V2	0.467	0.463	0.458	0.455	0.451	0.445	0.444	0.443	0.443	0.441	0.44	0.436	0.433	0.427	0.422	0.419	0.414	0.412	0.409	0.407	0.404	0.403	0.403	0.404	0.405	0.408	0.411	0.414	0.417	0.419	0.419	0.419	0.421	0.42	0.422	0.425
E05	Sample	Dilution_10%	0.1	DMSO	Lycopene	Standard_Development	Run078	Standard_Measurement	Plate_01	Clariostar_Study	MB	Biofoundry_,_London	Linear_Dilution_Pattern_V2	0.205	0.202	0.198	0.195	0.191	0.187	0.185	0.184	0.183	0.18	0.178	0.177	0.174	0.17	0.167	0.165	0.163	0.161	0.16	0.159	0.158	0.158	0.157	0.157	0.158	0.16	0.161	0.162	0.164	0.165	0.165	0.165	0.165	0.165	0.166	0.168
E06	Sample	Dilution_90%	0.9	DMSO	Lycopene	Standard_Development	Run078	Standard_Measurement	Plate_01	Clariostar_Study	MB	Biofoundry_,_London	Linear_Dilution_Pattern_V2	0.761	0.761	0.758	0.753	0.75	0.748	0.746	0.748	0.755	0.758	0.762	0.76	0.754	0.745	0.738	0.733	0.726	0.721	0.716	0.712	0.708	0.707	0.705	0.71	0.717	0.729	0.742	0.753	0.765	0.773	0.779	0.782	0.785	0.792	0.803	0.822
E07	Sample	Dilution_70%	0.7	DMSO	Lycopene	Standard_Development	Run078	Standard_Measurement	Plate_01	Clariostar_Study	MB	Biofoundry_,_London	Linear_Dilution_Pattern_V2	0.83	0.83	0.828	0.827	0.825	0.824	0.823	0.822	0.827	0.832	0.835	0.835	0.833	0.823	0.817	0.811	0.809	0.804	0.798	0.795	0.793	0.792	0.79	0.792	0.799	0.806	0.815	0.824	0.828	0.832	0.835	0.835	0.837	0.839	0.844	0.854
E08	Sample	Dilution_50%	0.5	DMSO	Lycopene	Standard_Development	Run078	Standard_Measurement	Plate_01	Clariostar_Study	MB	Biofoundry_,_London	Linear_Dilution_Pattern_V2	0.748	0.75	0.745	0.741	0.738	0.734	0.731	0.73	0.733	0.734	0.732	0.731	0.727	0.72	0.715	0.712	0.707	0.702	0.699	0.695	0.691	0.69	0.688	0.688	0.689	0.693	0.698	0.701	0.703	0.704	0.704	0.702	0.702	0.701	0.703	0.707
E09	Sample	Dilution_30%	0.3	DMSO	Lycopene	Standard_Development	Run078	Standard_Measurement	Plate_01	Clariostar_Study	MB	Biofoundry_,_London	Linear_Dilution_Pattern_V2	0.717	0.72	0.72	0.721	0.719	0.718	0.717	0.716	0.718	0.717	0.715	0.716	0.712	0.707	0.703	0.702	0.699	0.695	0.691	0.688	0.683	0.68	0.675	0.672	0.67	0.67	0.667	0.664	0.662	0.657	0.654	0.648	0.641	0.634	0.629	0.626
E10	Sample	Dilution_10%	0.1	DMSO	Lycopene	Standard_Development	Run078	Standard_Measurement	Plate_01	Clariostar_Study	MB	Biofoundry_,_London	Linear_Dilution_Pattern_V2	0.178	0.176	0.172	0.17	0.167	0.163	0.162	0.16	0.158	0.156	0.153	0.151	0.149	0.145	0.143	0.142	0.14	0.138	0.137	0.137	0.135	0.133	0.132	0.132	0.131	0.132	0.132	0.131	0.132	0.132	0.131	0.131	0.13	0.129	0.128	0.127
E11	Blank	DMSO_Blank		DMSO		Standard_Development	Run078	Standard_Measurement	Plate_01	Clariostar_Study	MB	Biofoundry_,_London	Linear_Dilution_Pattern_V2	0.092	0.088	0.086	0.082	0.079	0.075	0.073	0.072	0.069	0.066	0.062	0.06	0.057	0.054	0.052	0.051	0.049	0.047	0.047	0.047	0.045	0.045	0.044	0.045	0.044	0.044	0.044	0.043	0.043	0.044	0.044	0.044	0.044	0.043	0.042	0.041
E12	Blank	DMSO_Blank		DMSO		Standard_Development	Run078	Standard_Measurement	Plate_01	Clariostar_Study	MB	Biofoundry_,_London	Linear_Dilution_Pattern_V2	0.092	0.089	0.085	0.082	0.079	0.074	0.072	0.071	0.069	0.064	0.061	0.058	0.056	0.052	0.05	0.049	0.047	0.045	0.044	0.045	0.042	0.043	0.043	0.043	0.042	0.043	0.042	0.041	0.042	0.042	0.041	0.042	0.042	0.041	0.04	0.039
F01	Sample	Dilution_90%	0.9	DMSO	Lycopene	Standard_Development	Run078	Standard_Measurement	Plate_01	Clariostar_Study	MB	Biofoundry_,_London	Linear_Dilution_Pattern_V2	0.834	0.834	0.831	0.828	0.825	0.824	0.823	0.826	0.831	0.836	0.837	0.837	0.831	0.821	0.813	0.806	0.802	0.798	0.792	0.788	0.785	0.781	0.781	0.784	0.79	0.802	0.815	0.826	0.836	0.843	0.848	0.851	0.853	0.858	0.869	0.886
F02	Sample	Dilution_70%	0.7	DMSO	Lycopene	Standard_Development	Run078	Standard_Measurement	Plate_01	Clariostar_Study	MB	Biofoundry_,_London	Linear_Dilution_Pattern_V2	0.762	0.761	0.758	0.756	0.751	0.748	0.745	0.747	0.751	0.752	0.756	0.753	0.75	0.743	0.735	0.729	0.725	0.721	0.717	0.712	0.71	0.711	0.711	0.712	0.718	0.727	0.738	0.747	0.754	0.759	0.764	0.767	0.77	0.773	0.78	0.792
F03	Sample	Dilution_50%	0.5	DMSO	Lycopene	Standard_Development	Run078	Standard_Measurement	Plate_01	Clariostar_Study	MB	Biofoundry_,_London	Linear_Dilution_Pattern_V2	0.661	0.66	0.656	0.653	0.646	0.642	0.639	0.636	0.637	0.638	0.64	0.638	0.633	0.624	0.617	0.612	0.609	0.605	0.601	0.598	0.595	0.594	0.594	0.596	0.599	0.605	0.613	0.619	0.623	0.626	0.628	0.63	0.631	0.634	0.638	0.647
F04	Sample	Dilution_30%	0.3	DMSO	Lycopene	Standard_Development	Run078	Standard_Measurement	Plate_01	Clariostar_Study	MB	Biofoundry_,_London	Linear_Dilution_Pattern_V2	0.431	0.428	0.423	0.419	0.416	0.41	0.408	0.406	0.407	0.406	0.404	0.401	0.397	0.392	0.386	0.384	0.38	0.377	0.374	0.373	0.371	0.369	0.368	0.371	0.373	0.377	0.381	0.384	0.389	0.391	0.392	0.393	0.394	0.395	0.397	0.402
F05	Sample	Dilution_10%	0.1	DMSO	Lycopene	Standard_Development	Run078	Standard_Measurement	Plate_01	Clariostar_Study	MB	Biofoundry_,_London	Linear_Dilution_Pattern_V2	0.213	0.211	0.207	0.203	0.2	0.196	0.195	0.193	0.192	0.19	0.188	0.186	0.184	0.18	0.176	0.176	0.172	0.17	0.17	0.169	0.166	0.166	0.166	0.167	0.167	0.168	0.17	0.171	0.172	0.173	0.173	0.174	0.175	0.174	0.174	0.175
F06	Sample	Dilution_90%	0.9	DMSO	Lycopene	Standard_Development	Run078	Standard_Measurement	Plate_01	Clariostar_Study	MB	Biofoundry_,_London	Linear_Dilution_Pattern_V2	0.931	0.932	0.932	0.929	0.926	0.924	0.924	0.924	0.929	0.933	0.935	0.934	0.929	0.919	0.914	0.905	0.899	0.892	0.887	0.882	0.876	0.876	0.873	0.874	0.88	0.888	0.9	0.909	0.916	0.921	0.924	0.927	0.929	0.93	0.939	0.953
F07	Sample	Dilution_70%	0.7	DMSO	Lycopene	Standard_Development	Run078	Standard_Measurement	Plate_01	Clariostar_Study	MB	Biofoundry_,_London	Linear_Dilution_Pattern_V2	0.643	0.641	0.638	0.634	0.632	0.627	0.626	0.628	0.631	0.636	0.641	0.639	0.634	0.625	0.619	0.615	0.611	0.607	0.604	0.602	0.601	0.599	0.6	0.604	0.61	0.62	0.632	0.642	0.65	0.657	0.662	0.666	0.669	0.674	0.683	0.697
F08	Sample	Dilution_50%	0.5	DMSO	Lycopene	Standard_Development	Run078	Standard_Measurement	Plate_01	Clariostar_Study	MB	Biofoundry_,_London	Linear_Dilution_Pattern_V2	0.621	0.62	0.614	0.61	0.605	0.601	0.597	0.595	0.597	0.597	0.596	0.594	0.59	0.582	0.576	0.573	0.567	0.564	0.56	0.558	0.555	0.554	0.554	0.555	0.558	0.564	0.569	0.575	0.579	0.583	0.584	0.585	0.586	0.587	0.592	0.599
F09	Sample	Dilution_30%	0.3	DMSO	Lycopene	Standard_Development	Run078	Standard_Measurement	Plate_01	Clariostar_Study	MB	Biofoundry_,_London	Linear_Dilution_Pattern_V2	0.356	0.354	0.349	0.345	0.341	0.336	0.334	0.333	0.334	0.333	0.331	0.329	0.325	0.319	0.316	0.313	0.311	0.307	0.306	0.305	0.302	0.301	0.302	0.304	0.305	0.31	0.314	0.317	0.32	0.322	0.324	0.325	0.326	0.327	0.331	0.335
F10	Sample	Dilution_10%	0.1	DMSO	Lycopene	Standard_Development	Run078	Standard_Measurement	Plate_01	Clariostar_Study	MB	Biofoundry_,_London	Linear_Dilution_Pattern_V2	0.146	0.144	0.14	0.137	0.133	0.13	0.128	0.126	0.125	0.122	0.12	0.118	0.115	0.111	0.109	0.108	0.105	0.104	0.103	0.103	0.101	0.102	0.101	0.102	0.101	0.102	0.102	0.103	0.103	0.104	0.104	0.104	0.104	0.104	0.104	0.104
F11	Blank	DMSO		DMSO		Standard_Development	Run078	Standard_Measurement	Plate_01	Clariostar_Study	MB	Biofoundry_,_London	Linear_Dilution_Pattern_V2	0.093	0.089	0.086	0.083	0.08	0.076	0.074	0.073	0.071	0.067	0.064	0.061	0.058	0.056	0.053	0.052	0.051	0.049	0.048	0.048	0.047	0.047	0.046	0.046	0.045	0.046	0.045	0.045	0.044	0.045	0.045	0.045	0.045	0.043	0.043	0.041
F12	Blank	DMSO		DMSO		Standard_Development	Run078	Standard_Measurement	Plate_01	Clariostar_Study	MB	Biofoundry_,_London	Linear_Dilution_Pattern_V2	0.091	0.088	0.084	0.081	0.078	0.073	0.071	0.07	0.067	0.064	0.059	0.057	0.055	0.051	0.048	0.048	0.046	0.044	0.043	0.044	0.042	0.041	0.041	0.041	0.041	0.041	0.04	0.04	0.041	0.041	0.041	0.041	0.041	0.04	0.039	0.038
G01	Sample	Dilution_85%	0.85	DMSO	Lycopene	Standard_Development	Run078	Standard_Measurement	Plate_01	Clariostar_Study	MB	Biofoundry_,_London	Linear_Dilution_Pattern_V2	0.736	0.735	0.732	0.729	0.726	0.724	0.722	0.722	0.729	0.733	0.736	0.735	0.731	0.72	0.714	0.709	0.705	0.698	0.694	0.692	0.688	0.686	0.686	0.691	0.698	0.709	0.722	0.734	0.745	0.753	0.757	0.762	0.766	0.772	0.783	0.8
G02	Sample	Dilution_65%	0.65	DMSO	Lycopene	Standard_Development	Run078	Standard_Measurement	Plate_01	Clariostar_Study	MB	Biofoundry_,_London	Linear_Dilution_Pattern_V2	0.65	0.651	0.646	0.641	0.636	0.635	0.631	0.631	0.635	0.637	0.639	0.638	0.633	0.625	0.618	0.612	0.608	0.606	0.602	0.6	0.597	0.597	0.598	0.602	0.607	0.618	0.628	0.636	0.644	0.652	0.655	0.658	0.662	0.666	0.674	0.687
G03	Sample	Dilution_45%	0.45	DMSO	Lycopene	Standard_Development	Run078	Standard_Measurement	Plate_01	Clariostar_Study	MB	Biofoundry_,_London	Linear_Dilution_Pattern_V2	0.603	0.601	0.596	0.592	0.586	0.583	0.581	0.578	0.579	0.58	0.579	0.578	0.574	0.566	0.559	0.555	0.552	0.547	0.544	0.542	0.539	0.537	0.536	0.538	0.541	0.548	0.554	0.559	0.564	0.567	0.57	0.571	0.572	0.573	0.578	0.585
G04	Sample	Dilution_25%	0.25	DMSO	Lycopene	Standard_Development	Run078	Standard_Measurement	Plate_01	Clariostar_Study	MB	Biofoundry_,_London	Linear_Dilution_Pattern_V2	0.361	0.358	0.353	0.349	0.345	0.341	0.338	0.337	0.337	0.336	0.335	0.332	0.328	0.322	0.318	0.316	0.312	0.31	0.307	0.306	0.304	0.304	0.304	0.305	0.307	0.311	0.314	0.317	0.321	0.324	0.326	0.326	0.327	0.328	0.331	0.335
G05	Sample	Dilution_05%	0.0499999999999999	DMSO	Lycopene	Standard_Development	Run078	Standard_Measurement	Plate_01	Clariostar_Study	MB	Biofoundry_,_London	Linear_Dilution_Pattern_V2	0.154	0.151	0.148	0.144	0.141	0.137	0.135	0.134	0.134	0.131	0.129	0.127	0.124	0.121	0.118	0.117	0.115	0.113	0.112	0.112	0.11	0.11	0.109	0.11	0.11	0.111	0.112	0.113	0.114	0.115	0.115	0.116	0.115	0.115	0.116	0.116
G06	Sample	Dilution_85%	0.85	DMSO	Lycopene	Standard_Development	Run078	Standard_Measurement	Plate_01	Clariostar_Study	MB	Biofoundry_,_London	Linear_Dilution_Pattern_V2	0.689	0.687	0.684	0.682	0.678	0.676	0.674	0.675	0.682	0.688	0.689	0.688	0.683	0.674	0.667	0.662	0.656	0.651	0.646	0.644	0.641	0.639	0.64	0.645	0.652	0.663	0.677	0.69	0.7	0.709	0.714	0.718	0.724	0.731	0.742	0.759
G07	Sample	Dilution_65%	0.65	DMSO	Lycopene	Standard_Development	Run078	Standard_Measurement	Plate_01	Clariostar_Study	MB	Biofoundry_,_London	Linear_Dilution_Pattern_V2	0.62	0.618	0.612	0.609	0.603	0.6	0.599	0.601	0.604	0.607	0.609	0.606	0.603	0.596	0.59	0.586	0.581	0.579	0.576	0.573	0.571	0.571	0.571	0.576	0.582	0.592	0.602	0.611	0.62	0.626	0.631	0.634	0.638	0.643	0.652	0.665
G08	Sample	Dilution_45%	0.45	DMSO	Lycopene	Standard_Development	Run078	Standard_Measurement	Plate_01	Clariostar_Study	MB	Biofoundry_,_London	Linear_Dilution_Pattern_V2	0.52	0.517	0.512	0.508	0.504	0.498	0.496	0.495	0.495	0.495	0.495	0.491	0.487	0.481	0.475	0.47	0.467	0.464	0.461	0.46	0.458	0.457	0.456	0.458	0.463	0.468	0.475	0.48	0.484	0.488	0.492	0.493	0.496	0.498	0.503	0.511
G09	Sample	Dilution_25%	0.25	DMSO	Lycopene	Standard_Development	Run078	Standard_Measurement	Plate_01	Clariostar_Study	MB	Biofoundry_,_London	Linear_Dilution_Pattern_V2	0.295	0.292	0.287	0.283	0.28	0.276	0.273	0.273	0.272	0.271	0.269	0.265	0.263	0.258	0.254	0.252	0.248	0.246	0.245	0.244	0.242	0.242	0.242	0.244	0.246	0.25	0.253	0.256	0.258	0.261	0.263	0.263	0.264	0.265	0.268	0.272
G10	Sample	Dilution_05%	0.0499999999999999	DMSO	Lycopene	Standard_Development	Run078	Standard_Measurement	Plate_01	Clariostar_Study	MB	Biofoundry_,_London	Linear_Dilution_Pattern_V2	0.12	0.118	0.114	0.111	0.108	0.103	0.103	0.102	0.099	0.097	0.094	0.091	0.09	0.086	0.083	0.083	0.082	0.08	0.079	0.079	0.078	0.077	0.077	0.078	0.077	0.078	0.078	0.078	0.079	0.079	0.079	0.081	0.081	0.081	0.081	0.08
G11	Blank	DMSO_Blank		DMSO		Standard_Development	Run078	Standard_Measurement	Plate_01	Clariostar_Study	MB	Biofoundry_,_London	Linear_Dilution_Pattern_V2	0.089	0.087	0.084	0.08	0.077	0.073	0.071	0.07	0.068	0.064	0.061	0.058	0.056	0.053	0.05	0.05	0.048	0.046	0.046	0.046	0.044	0.044	0.044	0.044	0.043	0.043	0.042	0.042	0.043	0.043	0.043	0.043	0.043	0.042	0.041	0.04
G12	Blank	DMSO_Blank		DMSO		Standard_Development	Run078	Standard_Measurement	Plate_01	Clariostar_Study	MB	Biofoundry_,_London	Linear_Dilution_Pattern_V2	0.09	0.087	0.083	0.08	0.077	0.073	0.071	0.069	0.066	0.063	0.058	0.056	0.053	0.05	0.047	0.046	0.044	0.043	0.042	0.042	0.041	0.041	0.041	0.041	0.04	0.041	0.04	0.039	0.04	0.04	0.04	0.041	0.04	0.039	0.038	0.037
H01	Sample	Dilution_85%	0.85	DMSO	Lycopene	Standard_Development	Run078	Standard_Measurement	Plate_01	Clariostar_Study	MB	Biofoundry_,_London	Linear_Dilution_Pattern_V2	0.762	0.763	0.758	0.756	0.752	0.748	0.746	0.748	0.754	0.758	0.759	0.761	0.755	0.747	0.738	0.733	0.728	0.722	0.717	0.714	0.71	0.709	0.709	0.713	0.719	0.731	0.745	0.756	0.764	0.772	0.777	0.783	0.785	0.79	0.801	0.818
H02	Sample	Dilution_65%	0.65	DMSO	Lycopene	Standard_Development	Run078	Standard_Measurement	Plate_01	Clariostar_Study	MB	Biofoundry_,_London	Linear_Dilution_Pattern_V2	0.629	0.629	0.623	0.618	0.614	0.611	0.608	0.607	0.61	0.61	0.616	0.614	0.61	0.601	0.595	0.589	0.584	0.581	0.577	0.575	0.573	0.571	0.572	0.576	0.582	0.591	0.603	0.613	0.62	0.628	0.632	0.635	0.639	0.644	0.653	0.667
H03	Sample	Dilution_45%	0.45	DMSO	Lycopene	Standard_Development	Run078	Standard_Measurement	Plate_01	Clariostar_Study	MB	Biofoundry_,_London	Linear_Dilution_Pattern_V2	0.547	0.544	0.539	0.535	0.531	0.526	0.522	0.52	0.521	0.52	0.521	0.519	0.515	0.506	0.5	0.496	0.492	0.489	0.487	0.483	0.482	0.48	0.479	0.481	0.486	0.491	0.499	0.505	0.508	0.513	0.516	0.516	0.518	0.522	0.527	0.535
H04	Sample	Dilution_25%	0.25	DMSO	Lycopene	Standard_Development	Run078	Standard_Measurement	Plate_01	Clariostar_Study	MB	Biofoundry_,_London	Linear_Dilution_Pattern_V2	0.365	0.362	0.357	0.353	0.349	0.344	0.341	0.339	0.339	0.338	0.337	0.335	0.329	0.324	0.319	0.316	0.312	0.31	0.308	0.306	0.304	0.303	0.302	0.304	0.306	0.31	0.314	0.317	0.32	0.323	0.324	0.324	0.325	0.327	0.329	0.333
H05	Sample	Dilution_05%	0.0499999999999999	DMSO	Lycopene	Standard_Development	Run078	Standard_Measurement	Plate_01	Clariostar_Study	MB	Biofoundry_,_London	Linear_Dilution_Pattern_V2	0.165	0.162	0.159	0.156	0.153	0.149	0.147	0.145	0.143	0.14	0.139	0.137	0.135	0.13	0.127	0.126	0.124	0.122	0.122	0.12	0.118	0.118	0.117	0.118	0.118	0.119	0.119	0.12	0.121	0.122	0.122	0.122	0.122	0.122	0.121	0.122
H06	Sample	Dilution_85%	0.85	DMSO	Lycopene	Standard_Development	Run078	Standard_Measurement	Plate_01	Clariostar_Study	MB	Biofoundry_,_London	Linear_Dilution_Pattern_V2	0.689	0.689	0.685	0.683	0.679	0.676	0.675	0.676	0.682	0.687	0.689	0.688	0.683	0.674	0.666	0.661	0.655	0.651	0.646	0.643	0.64	0.64	0.639	0.644	0.652	0.662	0.676	0.689	0.698	0.707	0.712	0.716	0.722	0.728	0.739	0.756
H07	Sample	Dilution_65%	0.65	DMSO	Lycopene	Standard_Development	Run078	Standard_Measurement	Plate_01	Clariostar_Study	MB	Biofoundry_,_London	Linear_Dilution_Pattern_V2	0.635	0.634	0.629	0.627	0.622	0.619	0.617	0.618	0.618	0.621	0.624	0.623	0.62	0.612	0.604	0.6	0.597	0.592	0.589	0.587	0.584	0.583	0.582	0.586	0.593	0.603	0.613	0.622	0.629	0.636	0.64	0.642	0.646	0.652	0.66	0.672
H08	Sample	Dilution_45%	0.45	DMSO	Lycopene	Standard_Development	Run078	Standard_Measurement	Plate_01	Clariostar_Study	MB	Biofoundry_,_London	Linear_Dilution_Pattern_V2	0.51	0.507	0.5	0.496	0.491	0.487	0.484	0.483	0.483	0.484	0.482	0.479	0.475	0.468	0.462	0.458	0.454	0.451	0.448	0.446	0.444	0.443	0.443	0.445	0.448	0.454	0.46	0.465	0.471	0.475	0.478	0.479	0.481	0.484	0.489	0.497
H09	Sample	Dilution_25%	0.25	DMSO	Lycopene	Standard_Development	Run078	Standard_Measurement	Plate_01	Clariostar_Study	MB	Biofoundry_,_London	Linear_Dilution_Pattern_V2	0.31	0.308	0.303	0.298	0.294	0.291	0.289	0.287	0.286	0.284	0.283	0.279	0.275	0.271	0.266	0.264	0.261	0.259	0.256	0.255	0.254	0.253	0.253	0.255	0.256	0.26	0.263	0.266	0.269	0.271	0.273	0.274	0.275	0.276	0.278	0.283
H10	Sample	Dilution_05%	0.0499999999999999	DMSO	Lycopene	Standard_Development	Run078	Standard_Measurement	Plate_01	Clariostar_Study	MB	Biofoundry_,_London	Linear_Dilution_Pattern_V2	0.126	0.123	0.119	0.115	0.112	0.108	0.106	0.104	0.103	0.099	0.097	0.094	0.092	0.088	0.085	0.084	0.082	0.081	0.079	0.08	0.078	0.078	0.077	0.078	0.078	0.078	0.078	0.079	0.079	0.08	0.08	0.08	0.081	0.08	0.08	0.08
H11	Blank	DMSO_Blank		DMSO		Standard_Development	Run078	Standard_Measurement	Plate_01	Clariostar_Study	MB	Biofoundry_,_London	Linear_Dilution_Pattern_V2	0.101	0.099	0.094	0.091	0.087	0.083	0.081	0.079	0.077	0.074	0.071	0.068	0.065	0.062	0.059	0.059	0.057	0.056	0.054	0.054	0.053	0.052	0.052	0.052	0.052	0.052	0.052	0.051	0.051	0.051	0.05	0.051	0.051	0.05	0.048	0.048
H12	Blank	DMSO_Blank		DMSO		Standard_Development	Run078	Standard_Measurement	Plate_01	Clariostar_Study	MB	Biofoundry_,_London	Linear_Dilution_Pattern_V2	0.093	0.09	0.086	0.083	0.08	0.074	0.073	0.071	0.068	0.064	0.059	0.055	0.052	0.048	0.046	0.045	0.043	0.042	0.041	0.041	0.04	0.039	0.039	0.04	0.038	0.039	0.038	0.038	0.039	0.039	0.039	0.039	0.039	0.038	0.038	0.037
[truncated: 122 more columns]
