# Supplementary material for: Construction of a Calibration Curve for Lycopene on a Liquid-Handling Platform—Wider Lessons for the Development of Automated Dilution Protocols
Source: ACS Synth Biol. 2024 Aug 3;13(8):2357–75. doi: 10.1021/acssynbio.4c00031 (PMC11334188; doi:10.1021/acssynbio.4c00031)
Supplement: Supplementary file 2 — sb4c00031_si_002.zip [file sb4c00031_si_002.zip › AggregatedData/Run076/Plate_01/Clariostar_Study/Clariostar_Study.csv]

Well	Content	Label	Dilution	Solvent	Solute	Project	Run	Step	Container	Study	Author	Institution	Comment	OD350	OD352	OD354	OD356	OD358	OD360	OD362	OD364	OD366	OD368	OD370	OD372	OD374	OD376	OD378	OD380	OD382	OD384	OD386	OD388	OD390	OD392	OD394	OD396	OD398	OD400	OD402	OD404	OD406	OD408	OD410	OD412	OD414	OD416	OD418	OD420
A01	Sample	Dilution_100%	1.0	DMSO	Lycopene	Standard_Development	Run076	Standard_Measurement	Plate_01	Clariostar_Study	MB	Biofoundry_,_London	Linear_Dilution_Pattern_V2	0.628	0.627	0.626	0.621	0.618	0.615	0.614	0.616	0.62	0.626	0.629	0.628	0.625	0.616	0.607	0.602	0.596	0.592	0.588	0.584	0.582	0.583	0.587	0.591	0.601	0.612	0.628	0.645	0.66	0.673	0.682	0.691	0.699	0.708	0.722	0.741
A02	Sample	Dilution_80%	0.8	DMSO	Lycopene	Standard_Development	Run076	Standard_Measurement	Plate_01	Clariostar_Study	MB	Biofoundry_,_London	Linear_Dilution_Pattern_V2	0.526	0.526	0.523	0.52	0.514	0.513	0.511	0.512	0.516	0.519	0.521	0.519	0.513	0.507	0.501	0.495	0.49	0.488	0.483	0.481	0.479	0.478	0.481	0.485	0.493	0.504	0.516	0.528	0.54	0.55	0.558	0.564	0.57	0.577	0.589	0.604
A03	Sample	Dilution_60%	0.6	DMSO	Lycopene	Standard_Development	Run076	Standard_Measurement	Plate_01	Clariostar_Study	MB	Biofoundry_,_London	Linear_Dilution_Pattern_V2	0.44	0.439	0.436	0.433	0.43	0.426	0.424	0.425	0.427	0.429	0.43	0.426	0.423	0.418	0.412	0.407	0.403	0.4	0.397	0.396	0.393	0.393	0.395	0.398	0.403	0.411	0.422	0.432	0.441	0.448	0.453	0.458	0.462	0.468	0.477	0.488
A04	Sample	Dilution_40%	0.4	DMSO	Lycopene	Standard_Development	Run076	Standard_Measurement	Plate_01	Clariostar_Study	MB	Biofoundry_,_London	Linear_Dilution_Pattern_V2	0.33	0.328	0.325	0.321	0.317	0.314	0.312	0.312	0.313	0.312	0.311	0.309	0.305	0.299	0.295	0.291	0.288	0.285	0.283	0.281	0.28	0.279	0.28	0.282	0.286	0.292	0.299	0.306	0.312	0.319	0.322	0.325	0.328	0.333	0.338	0.346
A05	Sample	Dilution_20%	0.2	DMSO	Lycopene	Standard_Development	Run076	Standard_Measurement	Plate_01	Clariostar_Study	MB	Biofoundry_,_London	Linear_Dilution_Pattern_V2	0.203	0.201	0.198	0.195	0.191	0.189	0.186	0.186	0.184	0.182	0.181	0.179	0.174	0.17	0.168	0.164	0.162	0.16	0.158	0.158	0.157	0.156	0.156	0.158	0.16	0.162	0.166	0.17	0.172	0.175	0.177	0.179	0.18	0.183	0.186	0.19
A06	Sample	Dilution_100%	1.0	DMSO	Lycopene	Standard_Development	Run076	Standard_Measurement	Plate_01	Clariostar_Study	MB	Biofoundry_,_London	Linear_Dilution_Pattern_V2	0.599	0.599	0.595	0.59	0.587	0.583	0.581	0.583	0.588	0.593	0.599	0.599	0.592	0.585	0.576	0.57	0.564	0.561	0.557	0.555	0.552	0.552	0.555	0.561	0.572	0.584	0.601	0.618	0.634	0.646	0.657	0.664	0.672	0.682	0.697	0.716
A07	Sample	Dilution_80%	0.8	DMSO	Lycopene	Standard_Development	Run076	Standard_Measurement	Plate_01	Clariostar_Study	MB	Biofoundry_,_London	Linear_Dilution_Pattern_V2	0.54	0.539	0.537	0.532	0.529	0.526	0.523	0.525	0.528	0.531	0.534	0.532	0.527	0.522	0.513	0.508	0.504	0.499	0.496	0.494	0.492	0.491	0.494	0.497	0.505	0.513	0.526	0.539	0.55	0.56	0.567	0.573	0.579	0.585	0.596	0.611
A08	Sample	Dilution_60%	0.6	DMSO	Lycopene	Standard_Development	Run076	Standard_Measurement	Plate_01	Clariostar_Study	MB	Biofoundry_,_London	Linear_Dilution_Pattern_V2	0.376	0.375	0.372	0.367	0.363	0.361	0.357	0.359	0.361	0.361	0.362	0.36	0.355	0.35	0.344	0.339	0.335	0.333	0.331	0.329	0.328	0.326	0.328	0.331	0.337	0.344	0.352	0.361	0.369	0.377	0.382	0.386	0.39	0.395	0.403	0.413
A09	Sample	Dilution_40%	0.4	DMSO	Lycopene	Standard_Development	Run076	Standard_Measurement	Plate_01	Clariostar_Study	MB	Biofoundry_,_London	Linear_Dilution_Pattern_V2	0.308	0.306	0.304	0.3	0.297	0.294	0.29	0.29	0.29	0.289	0.289	0.287	0.282	0.277	0.272	0.268	0.264	0.263	0.26	0.259	0.257	0.257	0.257	0.26	0.263	0.268	0.274	0.28	0.286	0.291	0.295	0.297	0.3	0.304	0.31	0.317
A10	Sample	Dilution_20%	0.2	DMSO	Lycopene	Standard_Development	Run076	Standard_Measurement	Plate_01	Clariostar_Study	MB	Biofoundry_,_London	Linear_Dilution_Pattern_V2	0.185	0.183	0.18	0.176	0.173	0.17	0.166	0.165	0.164	0.161	0.159	0.155	0.151	0.147	0.142	0.141	0.138	0.136	0.134	0.134	0.133	0.132	0.132	0.133	0.135	0.136	0.14	0.142	0.144	0.147	0.148	0.15	0.151	0.153	0.155	0.159
A11	Blank	DMSO_Blank		DMSO		Standard_Development	Run076	Standard_Measurement	Plate_01	Clariostar_Study	MB	Biofoundry_,_London	Linear_Dilution_Pattern_V2	0.109	0.105	0.102	0.099	0.096	0.093	0.089	0.087	0.084	0.081	0.076	0.072	0.067	0.064	0.061	0.059	0.057	0.056	0.055	0.054	0.053	0.052	0.051	0.051	0.05	0.05	0.049	0.049	0.049	0.049	0.048	0.048	0.047	0.047	0.046	0.046
A12	Blank	DMSO_Blank		DMSO		Standard_Development	Run076	Standard_Measurement	Plate_01	Clariostar_Study	MB	Biofoundry_,_London	Linear_Dilution_Pattern_V2	0.109	0.106	0.104	0.099	0.096	0.093	0.089	0.087	0.084	0.08	0.077	0.072	0.067	0.064	0.061	0.059	0.058	0.056	0.054	0.053	0.053	0.052	0.051	0.051	0.051	0.05	0.05	0.05	0.049	0.048	0.048	0.048	0.048	0.047	0.047	0.046
B01	Sample	Dilution_100%	1.0	DMSO	Lycopene	Standard_Development	Run076	Standard_Measurement	Plate_01	Clariostar_Study	MB	Biofoundry_,_London	Linear_Dilution_Pattern_V2	0.752	0.751	0.751	0.748	0.742	0.74	0.737	0.74	0.744	0.752	0.757	0.757	0.75	0.743	0.732	0.727	0.722	0.718	0.711	0.71	0.705	0.703	0.705	0.71	0.719	0.732	0.746	0.76	0.773	0.787	0.797	0.803	0.808	0.815	0.829	0.846
B02	Sample	Dilution_80%	0.8	DMSO	Lycopene	Standard_Development	Run076	Standard_Measurement	Plate_01	Clariostar_Study	MB	Biofoundry_,_London	Linear_Dilution_Pattern_V2	0.611	0.611	0.611	0.607	0.602	0.6	0.598	0.6	0.604	0.609	0.611	0.609	0.603	0.596	0.591	0.586	0.581	0.577	0.573	0.57	0.567	0.565	0.567	0.57	0.577	0.586	0.598	0.609	0.621	0.629	0.637	0.642	0.647	0.654	0.663	0.677
B03	Sample	Dilution_60%	0.6	DMSO	Lycopene	Standard_Development	Run076	Standard_Measurement	Plate_01	Clariostar_Study	MB	Biofoundry_,_London	Linear_Dilution_Pattern_V2	0.477	0.475	0.47	0.468	0.465	0.463	0.459	0.46	0.462	0.464	0.467	0.465	0.46	0.453	0.448	0.443	0.439	0.436	0.432	0.43	0.427	0.427	0.426	0.429	0.436	0.443	0.452	0.461	0.468	0.476	0.482	0.485	0.49	0.495	0.502	0.512
B04	Sample	Dilution_40%	0.4	DMSO	Lycopene	Standard_Development	Run076	Standard_Measurement	Plate_01	Clariostar_Study	MB	Biofoundry_,_London	Linear_Dilution_Pattern_V2	0.31	0.308	0.306	0.302	0.298	0.296	0.292	0.293	0.293	0.294	0.293	0.29	0.286	0.281	0.276	0.273	0.27	0.268	0.264	0.263	0.262	0.261	0.262	0.264	0.267	0.272	0.278	0.284	0.289	0.294	0.297	0.3	0.303	0.306	0.311	0.318
B05	Sample	Dilution_20%	0.2	DMSO	Lycopene	Standard_Development	Run076	Standard_Measurement	Plate_01	Clariostar_Study	MB	Biofoundry_,_London	Linear_Dilution_Pattern_V2	0.215	0.212	0.21	0.206	0.202	0.2	0.197	0.196	0.196	0.195	0.195	0.193	0.188	0.183	0.18	0.177	0.175	0.174	0.172	0.171	0.169	0.169	0.17	0.171	0.173	0.176	0.18	0.184	0.187	0.19	0.193	0.195	0.196	0.199	0.202	0.206
B06	Sample	Dilution_100%	1.0	DMSO	Lycopene	Standard_Development	Run076	Standard_Measurement	Plate_01	Clariostar_Study	MB	Biofoundry_,_London	Linear_Dilution_Pattern_V2	0.604	0.604	0.602	0.597	0.594	0.591	0.589	0.591	0.596	0.603	0.607	0.605	0.602	0.592	0.583	0.577	0.573	0.569	0.564	0.561	0.56	0.561	0.562	0.569	0.579	0.592	0.609	0.626	0.64	0.654	0.665	0.673	0.681	0.691	0.705	0.725
B07	Sample	Dilution_80%	0.8	DMSO	Lycopene	Standard_Development	Run076	Standard_Measurement	Plate_01	Clariostar_Study	MB	Biofoundry_,_London	Linear_Dilution_Pattern_V2	0.535	0.536	0.533	0.529	0.525	0.522	0.52	0.522	0.525	0.529	0.531	0.53	0.527	0.519	0.512	0.508	0.503	0.499	0.496	0.493	0.491	0.49	0.492	0.496	0.504	0.514	0.527	0.54	0.551	0.561	0.568	0.574	0.58	0.587	0.598	0.613
B08	Sample	Dilution_60%	0.6	DMSO	Lycopene	Standard_Development	Run076	Standard_Measurement	Plate_01	Clariostar_Study	MB	Biofoundry_,_London	Linear_Dilution_Pattern_V2	0.42	0.421	0.418	0.414	0.411	0.407	0.405	0.406	0.408	0.409	0.41	0.408	0.404	0.398	0.393	0.389	0.385	0.382	0.379	0.377	0.375	0.374	0.375	0.378	0.383	0.391	0.4	0.408	0.415	0.422	0.427	0.431	0.435	0.44	0.447	0.458
B09	Sample	Dilution_40%	0.4	DMSO	Lycopene	Standard_Development	Run076	Standard_Measurement	Plate_01	Clariostar_Study	MB	Biofoundry_,_London	Linear_Dilution_Pattern_V2	0.293	0.291	0.288	0.285	0.281	0.278	0.274	0.275	0.276	0.275	0.274	0.271	0.265	0.261	0.257	0.254	0.251	0.249	0.246	0.245	0.243	0.243	0.243	0.245	0.249	0.253	0.259	0.265	0.271	0.276	0.278	0.281	0.284	0.287	0.292	0.299
B10	Sample	Dilution_20%	0.2	DMSO	Lycopene	Standard_Development	Run076	Standard_Measurement	Plate_01	Clariostar_Study	MB	Biofoundry_,_London	Linear_Dilution_Pattern_V2	0.187	0.183	0.181	0.177	0.173	0.171	0.167	0.167	0.165	0.163	0.161	0.158	0.154	0.15	0.146	0.144	0.142	0.14	0.138	0.137	0.136	0.136	0.136	0.137	0.138	0.14	0.143	0.146	0.148	0.15	0.151	0.153	0.155	0.156	0.158	0.161
B11	Blank	DMSO_Blank		DMSO		Standard_Development	Run076	Standard_Measurement	Plate_01	Clariostar_Study	MB	Biofoundry_,_London	Linear_Dilution_Pattern_V2	0.105	0.102	0.099	0.094	0.092	0.089	0.085	0.084	0.081	0.078	0.074	0.07	0.066	0.063	0.06	0.059	0.057	0.056	0.054	0.053	0.052	0.052	0.051	0.051	0.05	0.049	0.049	0.048	0.048	0.048	0.048	0.047	0.047	0.046	0.046	0.046
B12	Blank	DMSO_Blank		DMSO		Standard_Development	Run076	Standard_Measurement	Plate_01	Clariostar_Study	MB	Biofoundry_,_London	Linear_Dilution_Pattern_V2	0.112	0.108	0.106	0.103	0.1	0.097	0.094	0.091	0.087	0.083	0.079	0.075	0.071	0.068	0.065	0.063	0.061	0.06	0.059	0.058	0.057	0.057	0.056	0.056	0.055	0.054	0.053	0.053	0.052	0.052	0.051	0.051	0.052	0.051	0.051	0.051
C01	Sample	Dilution_95%	0.95	DMSO	Lycopene	Standard_Development	Run076	Standard_Measurement	Plate_01	Clariostar_Study	MB	Biofoundry_,_London	Linear_Dilution_Pattern_V2	0.682	0.684	0.682	0.678	0.673	0.671	0.668	0.671	0.676	0.682	0.685	0.684	0.681	0.672	0.662	0.658	0.653	0.649	0.643	0.639	0.637	0.636	0.637	0.642	0.651	0.664	0.678	0.691	0.704	0.716	0.724	0.73	0.737	0.745	0.758	0.775
C02	Sample	Dilution_75%	0.75	DMSO	Lycopene	Standard_Development	Run076	Standard_Measurement	Plate_01	Clariostar_Study	MB	Biofoundry_,_London	Linear_Dilution_Pattern_V2	0.769	0.772	0.772	0.766	0.765	0.763	0.76	0.763	0.768	0.771	0.774	0.77	0.767	0.759	0.751	0.748	0.741	0.736	0.731	0.726	0.721	0.717	0.716	0.716	0.719	0.726	0.733	0.741	0.746	0.751	0.753	0.754	0.755	0.758	0.763	0.772
C03	Sample	Dilution_55%	0.55	DMSO	Lycopene	Standard_Development	Run076	Standard_Measurement	Plate_01	Clariostar_Study	MB	Biofoundry_,_London	Linear_Dilution_Pattern_V2	0.479	0.479	0.476	0.473	0.471	0.469	0.466	0.467	0.468	0.469	0.471	0.468	0.465	0.459	0.453	0.449	0.445	0.442	0.439	0.437	0.434	0.432	0.433	0.434	0.439	0.445	0.452	0.459	0.466	0.472	0.476	0.477	0.48	0.484	0.49	0.498
C04	Sample	Dilution_35%	0.35	DMSO	Lycopene	Standard_Development	Run076	Standard_Measurement	Plate_01	Clariostar_Study	MB	Biofoundry_,_London	Linear_Dilution_Pattern_V2	0.282	0.28	0.278	0.275	0.272	0.27	0.267	0.266	0.266	0.265	0.266	0.263	0.259	0.254	0.25	0.247	0.244	0.242	0.24	0.239	0.238	0.238	0.239	0.24	0.243	0.247	0.253	0.257	0.262	0.266	0.269	0.272	0.274	0.277	0.282	0.288
C05	Sample	Dilution_15%	0.15	DMSO	Lycopene	Standard_Development	Run076	Standard_Measurement	Plate_01	Clariostar_Study	MB	Biofoundry_,_London	Linear_Dilution_Pattern_V2	0.176	0.173	0.171	0.167	0.163	0.161	0.157	0.157	0.157	0.155	0.154	0.152	0.149	0.144	0.14	0.138	0.137	0.135	0.134	0.133	0.132	0.131	0.132	0.134	0.136	0.138	0.141	0.144	0.146	0.149	0.151	0.153	0.155	0.157	0.16	0.163
C06	Sample	Dilution_95%	0.95	DMSO	Lycopene	Standard_Development	Run076	Standard_Measurement	Plate_01	Clariostar_Study	MB	Biofoundry_,_London	Linear_Dilution_Pattern_V2	0.584	0.583	0.579	0.576	0.571	0.569	0.566	0.568	0.574	0.579	0.582	0.581	0.575	0.569	0.561	0.556	0.55	0.546	0.543	0.54	0.537	0.538	0.54	0.545	0.554	0.567	0.582	0.597	0.611	0.623	0.632	0.64	0.646	0.656	0.669	0.687
C07	Sample	Dilution_75%	0.75	DMSO	Lycopene	Standard_Development	Run076	Standard_Measurement	Plate_01	Clariostar_Study	MB	Biofoundry_,_London	Linear_Dilution_Pattern_V2	0.587	0.586	0.583	0.579	0.576	0.573	0.572	0.573	0.576	0.58	0.583	0.581	0.577	0.57	0.564	0.559	0.553	0.55	0.546	0.544	0.542	0.54	0.541	0.544	0.551	0.557	0.567	0.577	0.586	0.594	0.6	0.604	0.607	0.612	0.621	0.632
C08	Sample	Dilution_55%	0.55	DMSO	Lycopene	Standard_Development	Run076	Standard_Measurement	Plate_01	Clariostar_Study	MB	Biofoundry_,_London	Linear_Dilution_Pattern_V2	0.439	0.439	0.437	0.434	0.431	0.428	0.424	0.426	0.428	0.43	0.432	0.428	0.424	0.42	0.413	0.409	0.405	0.403	0.401	0.399	0.397	0.395	0.394	0.396	0.401	0.406	0.412	0.419	0.424	0.43	0.433	0.435	0.437	0.441	0.446	0.453
C09	Sample	Dilution_35%	0.35	DMSO	Lycopene	Standard_Development	Run076	Standard_Measurement	Plate_01	Clariostar_Study	MB	Biofoundry_,_London	Linear_Dilution_Pattern_V2	0.292	0.29	0.287	0.283	0.28	0.277	0.274	0.274	0.274	0.272	0.272	0.269	0.264	0.259	0.256	0.253	0.25	0.248	0.245	0.243	0.242	0.241	0.242	0.243	0.246	0.249	0.254	0.259	0.263	0.268	0.27	0.272	0.274	0.276	0.28	0.285
C10	Sample	Dilution_15%	0.15	DMSO	Lycopene	Standard_Development	Run076	Standard_Measurement	Plate_01	Clariostar_Study	MB	Biofoundry_,_London	Linear_Dilution_Pattern_V2	0.216	0.214	0.212	0.208	0.205	0.203	0.2	0.198	0.197	0.194	0.192	0.188	0.184	0.18	0.176	0.174	0.171	0.169	0.168	0.167	0.165	0.164	0.164	0.165	0.166	0.167	0.169	0.17	0.172	0.174	0.174	0.174	0.176	0.176	0.178	0.18
C11	Blank	DMSO_Blank		DMSO		Standard_Development	Run076	Standard_Measurement	Plate_01	Clariostar_Study	MB	Biofoundry_,_London	Linear_Dilution_Pattern_V2	0.108	0.105	0.102	0.099	0.096	0.092	0.088	0.087	0.085	0.081	0.078	0.074	0.069	0.067	0.064	0.063	0.06	0.059	0.058	0.057	0.057	0.055	0.054	0.054	0.054	0.053	0.053	0.052	0.051	0.051	0.051	0.051	0.051	0.05	0.049	0.048
C12	Blank	DMSO_Blank		DMSO		Standard_Development	Run076	Standard_Measurement	Plate_01	Clariostar_Study	MB	Biofoundry_,_London	Linear_Dilution_Pattern_V2	0.106	0.103	0.101	0.098	0.094	0.091	0.087	0.085	0.083	0.079	0.075	0.072	0.068	0.065	0.063	0.061	0.059	0.058	0.056	0.055	0.054	0.053	0.053	0.053	0.053	0.052	0.052	0.051	0.051	0.05	0.05	0.05	0.049	0.049	0.048	0.048
D01	Sample	Dilution_95%	0.95	DMSO	Lycopene	Standard_Development	Run076	Standard_Measurement	Plate_01	Clariostar_Study	MB	Biofoundry_,_London	Linear_Dilution_Pattern_V2	0.646	0.648	0.645	0.641	0.636	0.634	0.631	0.633	0.639	0.644	0.649	0.647	0.642	0.634	0.626	0.621	0.614	0.611	0.607	0.603	0.6	0.6	0.602	0.607	0.616	0.628	0.643	0.658	0.672	0.684	0.693	0.699	0.707	0.716	0.729	0.746
D02	Sample	Dilution_75%	0.75	DMSO	Lycopene	Standard_Development	Run076	Standard_Measurement	Plate_01	Clariostar_Study	MB	Biofoundry_,_London	Linear_Dilution_Pattern_V2	0.595	0.596	0.592	0.589	0.585	0.583	0.578	0.581	0.586	0.592	0.595	0.593	0.587	0.58	0.574	0.569	0.565	0.56	0.555	0.553	0.551	0.549	0.549	0.553	0.56	0.568	0.58	0.59	0.6	0.607	0.614	0.618	0.621	0.627	0.635	0.647
D03	Sample	Dilution_55%	0.55	DMSO	Lycopene	Standard_Development	Run076	Standard_Measurement	Plate_01	Clariostar_Study	MB	Biofoundry_,_London	Linear_Dilution_Pattern_V2	0.488	0.488	0.485	0.481	0.478	0.475	0.472	0.474	0.477	0.478	0.479	0.477	0.473	0.467	0.462	0.458	0.454	0.451	0.447	0.444	0.443	0.441	0.442	0.443	0.447	0.453	0.461	0.468	0.473	0.48	0.483	0.486	0.488	0.492	0.498	0.505
D04	Sample	Dilution_35%	0.35	DMSO	Lycopene	Standard_Development	Run076	Standard_Measurement	Plate_01	Clariostar_Study	MB	Biofoundry_,_London	Linear_Dilution_Pattern_V2	0.371	0.37	0.367	0.364	0.362	0.359	0.356	0.357	0.359	0.359	0.358	0.356	0.351	0.346	0.341	0.338	0.336	0.333	0.33	0.328	0.326	0.324	0.325	0.326	0.33	0.333	0.338	0.344	0.348	0.351	0.354	0.356	0.358	0.36	0.365	0.371
D05	Sample	Dilution_15%	0.15	DMSO	Lycopene	Standard_Development	Run076	Standard_Measurement	Plate_01	Clariostar_Study	MB	Biofoundry_,_London	Linear_Dilution_Pattern_V2	0.169	0.166	0.164	0.16	0.157	0.153	0.15	0.15	0.15	0.148	0.146	0.143	0.14	0.137	0.133	0.131	0.129	0.128	0.126	0.126	0.125	0.124	0.124	0.126	0.128	0.13	0.133	0.136	0.139	0.141	0.143	0.145	0.147	0.149	0.152	0.155
D06	Sample	Dilution_95%	0.95	DMSO	Lycopene	Standard_Development	Run076	Standard_Measurement	Plate_01	Clariostar_Study	MB	Biofoundry_,_London	Linear_Dilution_Pattern_V2	0.614	0.615	0.613	0.608	0.604	0.6	0.597	0.602	0.607	0.611	0.617	0.616	0.611	0.603	0.595	0.59	0.585	0.579	0.575	0.573	0.57	0.57	0.571	0.577	0.587	0.599	0.615	0.63	0.644	0.657	0.666	0.673	0.68	0.689	0.703	0.721
D07	Sample	Dilution_75%	0.75	DMSO	Lycopene	Standard_Development	Run076	Standard_Measurement	Plate_01	Clariostar_Study	MB	Biofoundry_,_London	Linear_Dilution_Pattern_V2	0.48	0.479	0.475	0.471	0.467	0.465	0.462	0.464	0.467	0.47	0.472	0.471	0.466	0.46	0.454	0.45	0.445	0.441	0.437	0.434	0.433	0.431	0.433	0.438	0.445	0.453	0.465	0.476	0.486	0.495	0.502	0.507	0.513	0.52	0.53	0.542
D08	Sample	Dilution_55%	0.55	DMSO	Lycopene	Standard_Development	Run076	Standard_Measurement	Plate_01	Clariostar_Study	MB	Biofoundry_,_London	Linear_Dilution_Pattern_V2	0.419	0.418	0.417	0.414	0.41	0.407	0.405	0.406	0.407	0.407	0.41	0.407	0.402	0.397	0.392	0.389	0.385	0.381	0.378	0.375	0.374	0.373	0.373	0.376	0.379	0.384	0.391	0.398	0.403	0.409	0.412	0.415	0.418	0.421	0.427	0.435
D09	Sample	Dilution_35%	0.35	DMSO	Lycopene	Standard_Development	Run076	Standard_Measurement	Plate_01	Clariostar_Study	MB	Biofoundry_,_London	Linear_Dilution_Pattern_V2	0.407	0.405	0.404	0.401	0.398	0.395	0.391	0.392	0.392	0.392	0.391	0.389	0.385	0.379	0.375	0.371	0.369	0.367	0.364	0.362	0.36	0.359	0.359	0.36	0.362	0.365	0.368	0.372	0.375	0.378	0.38	0.381	0.383	0.384	0.387	0.391
D10	Sample	Dilution_15%	0.15	DMSO	Lycopene	Standard_Development	Run076	Standard_Measurement	Plate_01	Clariostar_Study	MB	Biofoundry_,_London	Linear_Dilution_Pattern_V2	0.211	0.209	0.206	0.204	0.201	0.198	0.195	0.195	0.193	0.191	0.189	0.186	0.182	0.177	0.174	0.172	0.17	0.169	0.167	0.166	0.165	0.164	0.164	0.165	0.165	0.166	0.169	0.17	0.172	0.173	0.175	0.175	0.176	0.176	0.178	0.181
D11	Blank	DMSO_Blank		DMSO		Standard_Development	Run076	Standard_Measurement	Plate_01	Clariostar_Study	MB	Biofoundry_,_London	Linear_Dilution_Pattern_V2	0.105	0.102	0.099	0.096	0.093	0.09	0.086	0.084	0.081	0.078	0.073	0.07	0.066	0.063	0.06	0.059	0.056	0.055	0.053	0.053	0.053	0.052	0.051	0.051	0.05	0.049	0.049	0.048	0.048	0.048	0.048	0.048	0.047	0.047	0.046	0.046
D12	Blank	DMSO_Blank		DMSO		Standard_Development	Run076	Standard_Measurement	Plate_01	Clariostar_Study	MB	Biofoundry_,_London	Linear_Dilution_Pattern_V2	0.106	0.104	0.101	0.098	0.095	0.091	0.087	0.086	0.083	0.079	0.075	0.071	0.067	0.064	0.061	0.059	0.058	0.056	0.055	0.055	0.054	0.052	0.052	0.052	0.051	0.05	0.05	0.049	0.048	0.049	0.048	0.048	0.048	0.047	0.047	0.046
E01	Sample	Dilution_90%	0.9	DMSO	Lycopene	Standard_Development	Run076	Standard_Measurement	Plate_01	Clariostar_Study	MB	Biofoundry_,_London	Linear_Dilution_Pattern_V2	0.717	0.719	0.715	0.711	0.706	0.703	0.7	0.703	0.71	0.716	0.718	0.717	0.712	0.706	0.697	0.691	0.685	0.68	0.674	0.671	0.67	0.667	0.669	0.674	0.682	0.692	0.705	0.72	0.732	0.742	0.75	0.755	0.759	0.767	0.779	0.794
E02	Sample	Dilution_70%	0.7	DMSO	Lycopene	Standard_Development	Run076	Standard_Measurement	Plate_01	Clariostar_Study	MB	Biofoundry_,_London	Linear_Dilution_Pattern_V2	0.688	0.688	0.687	0.684	0.68	0.679	0.676	0.679	0.682	0.686	0.691	0.687	0.681	0.676	0.668	0.663	0.658	0.655	0.649	0.647	0.643	0.639	0.639	0.641	0.646	0.652	0.661	0.671	0.679	0.684	0.688	0.69	0.694	0.696	0.703	0.713
E03	Sample	Dilution_50%	0.5	DMSO	Lycopene	Standard_Development	Run076	Standard_Measurement	Plate_01	Clariostar_Study	MB	Biofoundry_,_London	Linear_Dilution_Pattern_V2	0.514	0.515	0.513	0.51	0.507	0.506	0.502	0.503	0.505	0.506	0.507	0.505	0.5	0.495	0.49	0.486	0.482	0.48	0.476	0.473	0.469	0.468	0.468	0.469	0.472	0.477	0.484	0.489	0.494	0.498	0.5	0.502	0.503	0.505	0.51	0.517
E04	Sample	Dilution_30%	0.3	DMSO	Lycopene	Standard_Development	Run076	Standard_Measurement	Plate_01	Clariostar_Study	MB	Biofoundry_,_London	Linear_Dilution_Pattern_V2	0.324	0.323	0.321	0.317	0.313	0.311	0.308	0.308	0.309	0.31	0.309	0.306	0.301	0.296	0.292	0.289	0.286	0.284	0.282	0.28	0.279	0.277	0.277	0.279	0.282	0.285	0.29	0.294	0.299	0.303	0.305	0.307	0.31	0.312	0.316	0.322
E05	Sample	Dilution_10%	0.1	DMSO	Lycopene	Standard_Development	Run076	Standard_Measurement	Plate_01	Clariostar_Study	MB	Biofoundry_,_London	Linear_Dilution_Pattern_V2	0.16	0.157	0.155	0.15	0.147	0.145	0.141	0.141	0.14	0.139	0.137	0.134	0.13	0.127	0.124	0.122	0.12	0.118	0.117	0.116	0.115	0.115	0.116	0.116	0.118	0.12	0.123	0.125	0.126	0.129	0.13	0.132	0.134	0.136	0.138	0.14
E06	Sample	Dilution_90%	0.9	DMSO	Lycopene	Standard_Development	Run076	Standard_Measurement	Plate_01	Clariostar_Study	MB	Biofoundry_,_London	Linear_Dilution_Pattern_V2	0.612	0.613	0.61	0.606	0.6	0.599	0.596	0.599	0.605	0.611	0.616	0.614	0.608	0.601	0.593	0.587	0.583	0.58	0.574	0.571	0.569	0.568	0.571	0.575	0.584	0.597	0.611	0.626	0.64	0.651	0.66	0.666	0.674	0.681	0.694	0.71
E07	Sample	Dilution_70%	0.7	DMSO	Lycopene	Standard_Development	Run076	Standard_Measurement	Plate_01	Clariostar_Study	MB	Biofoundry_,_London	Linear_Dilution_Pattern_V2	0.515	0.515	0.513	0.509	0.506	0.503	0.5	0.501	0.506	0.507	0.51	0.508	0.502	0.496	0.49	0.486	0.482	0.479	0.475	0.473	0.471	0.468	0.47	0.473	0.481	0.489	0.5	0.51	0.52	0.528	0.535	0.54	0.544	0.55	0.559	0.572
E08	Sample	Dilution_50%	0.5	DMSO	Lycopene	Standard_Development	Run076	Standard_Measurement	Plate_01	Clariostar_Study	MB	Biofoundry_,_London	Linear_Dilution_Pattern_V2	0.566	0.566	0.565	0.56	0.556	0.554	0.551	0.553	0.555	0.555	0.556	0.554	0.549	0.545	0.54	0.534	0.53	0.527	0.523	0.522	0.518	0.515	0.515	0.515	0.517	0.521	0.526	0.53	0.533	0.537	0.539	0.539	0.54	0.541	0.545	0.55
E09	Sample	Dilution_30%	0.3	DMSO	Lycopene	Standard_Development	Run076	Standard_Measurement	Plate_01	Clariostar_Study	MB	Biofoundry_,_London	Linear_Dilution_Pattern_V2	0.285	0.284	0.281	0.278	0.274	0.272	0.268	0.267	0.268	0.267	0.266	0.263	0.259	0.254	0.25	0.247	0.245	0.243	0.24	0.239	0.237	0.237	0.237	0.238	0.24	0.244	0.248	0.252	0.255	0.258	0.26	0.261	0.263	0.265	0.268	0.273
E10	Sample	Dilution_10%	0.1	DMSO	Lycopene	Standard_Development	Run076	Standard_Measurement	Plate_01	Clariostar_Study	MB	Biofoundry_,_London	Linear_Dilution_Pattern_V2	0.142	0.14	0.137	0.133	0.13	0.127	0.123	0.123	0.121	0.118	0.115	0.112	0.108	0.104	0.102	0.1	0.098	0.097	0.095	0.094	0.093	0.093	0.093	0.093	0.093	0.095	0.096	0.097	0.098	0.1	0.1	0.1	0.101	0.101	0.102	0.103
E11	Blank	DMSO_Blank		DMSO		Standard_Development	Run076	Standard_Measurement	Plate_01	Clariostar_Study	MB	Biofoundry_,_London	Linear_Dilution_Pattern_V2	0.108	0.105	0.102	0.099	0.095	0.092	0.088	0.087	0.084	0.08	0.076	0.072	0.068	0.065	0.062	0.06	0.058	0.057	0.056	0.055	0.054	0.053	0.053	0.053	0.052	0.051	0.051	0.05	0.05	0.05	0.049	0.05	0.049	0.048	0.048	0.048
E12	Blank	DMSO_Blank		DMSO		Standard_Development	Run076	Standard_Measurement	Plate_01	Clariostar_Study	MB	Biofoundry_,_London	Linear_Dilution_Pattern_V2	0.108	0.104	0.1	0.097	0.094	0.091	0.086	0.085	0.083	0.079	0.075	0.071	0.067	0.064	0.061	0.059	0.057	0.056	0.054	0.054	0.053	0.052	0.052	0.051	0.051	0.05	0.05	0.049	0.049	0.049	0.048	0.048	0.048	0.047	0.046	0.045
F01	Sample	Dilution_90%	0.9	DMSO	Lycopene	Standard_Development	Run076	Standard_Measurement	Plate_01	Clariostar_Study	MB	Biofoundry_,_London	Linear_Dilution_Pattern_V2	0.598	0.597	0.594	0.588	0.585	0.582	0.579	0.582	0.588	0.592	0.595	0.595	0.59	0.582	0.573	0.567	0.562	0.558	0.553	0.551	0.549	0.548	0.55	0.555	0.563	0.574	0.589	0.603	0.615	0.626	0.635	0.641	0.648	0.656	0.668	0.684
F02	Sample	Dilution_70%	0.7	DMSO	Lycopene	Standard_Development	Run076	Standard_Measurement	Plate_01	Clariostar_Study	MB	Biofoundry_,_London	Linear_Dilution_Pattern_V2	0.889	0.892	0.888	0.885	0.884	0.881	0.877	0.878	0.882	0.889	0.893	0.887	0.879	0.873	0.866	0.86	0.854	0.851	0.847	0.842	0.835	0.834	0.831	0.832	0.835	0.839	0.847	0.854	0.859	0.864	0.867	0.868	0.868	0.869	0.873	0.883
F03	Sample	Dilution_50%	0.5	DMSO	Lycopene	Standard_Development	Run076	Standard_Measurement	Plate_01	Clariostar_Study	MB	Biofoundry_,_London	Linear_Dilution_Pattern_V2	0.616	0.616	0.616	0.613	0.609	0.607	0.602	0.605	0.607	0.609	0.61	0.607	0.602	0.596	0.59	0.587	0.583	0.579	0.574	0.571	0.567	0.565	0.564	0.565	0.567	0.57	0.575	0.58	0.585	0.589	0.59	0.59	0.591	0.592	0.596	0.601
F04	Sample	Dilution_30%	0.3	DMSO	Lycopene	Standard_Development	Run076	Standard_Measurement	Plate_01	Clariostar_Study	MB	Biofoundry_,_London	Linear_Dilution_Pattern_V2	0.317	0.315	0.312	0.308	0.305	0.302	0.3	0.299	0.3	0.3	0.299	0.298	0.294	0.289	0.285	0.281	0.278	0.276	0.273	0.272	0.27	0.269	0.27	0.271	0.275	0.279	0.285	0.29	0.295	0.3	0.302	0.304	0.307	0.31	0.315	0.321
F05	Sample	Dilution_10%	0.1	DMSO	Lycopene	Standard_Development	Run076	Standard_Measurement	Plate_01	Clariostar_Study	MB	Biofoundry_,_London	Linear_Dilution_Pattern_V2	0.15	0.147	0.145	0.141	0.138	0.135	0.131	0.13	0.13	0.127	0.125	0.124	0.119	0.116	0.113	0.11	0.109	0.107	0.106	0.105	0.104	0.104	0.104	0.105	0.107	0.107	0.111	0.113	0.115	0.118	0.119	0.12	0.122	0.123	0.126	0.129
F06	Sample	Dilution_90%	0.9	DMSO	Lycopene	Standard_Development	Run076	Standard_Measurement	Plate_01	Clariostar_Study	MB	Biofoundry_,_London	Linear_Dilution_Pattern_V2	0.589	0.59	0.587	0.582	0.578	0.576	0.572	0.575	0.58	0.585	0.589	0.587	0.582	0.574	0.567	0.561	0.555	0.551	0.547	0.545	0.543	0.541	0.544	0.55	0.558	0.57	0.585	0.6	0.613	0.625	0.633	0.641	0.648	0.656	0.669	0.686
F07	Sample	Dilution_70%	0.7	DMSO	Lycopene	Standard_Development	Run076	Standard_Measurement	Plate_01	Clariostar_Study	MB	Biofoundry_,_London	Linear_Dilution_Pattern_V2	0.502	0.5	0.498	0.493	0.489	0.487	0.484	0.486	0.488	0.491	0.494	0.493	0.488	0.481	0.475	0.471	0.465	0.463	0.459	0.456	0.455	0.454	0.454	0.458	0.465	0.474	0.486	0.495	0.506	0.515	0.521	0.526	0.531	0.537	0.547	0.559
F08	Sample	Dilution_50%	0.5	DMSO	Lycopene	Standard_Development	Run076	Standard_Measurement	Plate_01	Clariostar_Study	MB	Biofoundry_,_London	Linear_Dilution_Pattern_V2	0.605	0.604	0.601	0.598	0.595	0.592	0.589	0.589	0.59	0.591	0.591	0.588	0.583	0.577	0.571	0.568	0.563	0.559	0.556	0.554	0.551	0.549	0.548	0.55	0.551	0.555	0.561	0.565	0.57	0.574	0.576	0.578	0.578	0.58	0.584	0.59
F09	Sample	Dilution_30%	0.3	DMSO	Lycopene	Standard_Development	Run076	Standard_Measurement	Plate_01	Clariostar_Study	MB	Biofoundry_,_London	Linear_Dilution_Pattern_V2	0.269	0.268	0.265	0.261	0.257	0.254	0.251	0.251	0.251	0.25	0.249	0.246	0.241	0.237	0.233	0.23	0.228	0.226	0.223	0.222	0.221	0.22	0.22	0.222	0.224	0.227	0.232	0.236	0.239	0.243	0.246	0.248	0.25	0.252	0.256	0.261
F10	Sample	Dilution_10%	0.1	DMSO	Lycopene	Standard_Development	Run076	Standard_Measurement	Plate_01	Clariostar_Study	MB	Biofoundry_,_London	Linear_Dilution_Pattern_V2	0.14	0.137	0.135	0.13	0.127	0.125	0.12	0.12	0.118	0.115	0.112	0.109	0.105	0.101	0.098	0.097	0.094	0.093	0.091	0.09	0.089	0.089	0.089	0.089	0.09	0.091	0.092	0.093	0.094	0.096	0.096	0.097	0.098	0.098	0.1	0.101
F11	Blank	DMSO		DMSO		Standard_Development	Run076	Standard_Measurement	Plate_01	Clariostar_Study	MB	Biofoundry_,_London	Linear_Dilution_Pattern_V2	0.107	0.104	0.101	0.097	0.095	0.091	0.087	0.085	0.084	0.08	0.077	0.072	0.068	0.066	0.062	0.061	0.059	0.058	0.056	0.056	0.054	0.053	0.053	0.053	0.053	0.052	0.052	0.051	0.05	0.05	0.049	0.049	0.049	0.049	0.048	0.047
F12	Blank	DMSO		DMSO		Standard_Development	Run076	Standard_Measurement	Plate_01	Clariostar_Study	MB	Biofoundry_,_London	Linear_Dilution_Pattern_V2	0.11	0.107	0.104	0.101	0.098	0.095	0.09	0.088	0.086	0.083	0.079	0.074	0.07	0.067	0.064	0.061	0.06	0.058	0.057	0.056	0.055	0.055	0.054	0.054	0.053	0.052	0.052	0.052	0.051	0.051	0.051	0.05	0.05	0.049	0.049	0.048
G01	Sample	Dilution_85%	0.85	DMSO	Lycopene	Standard_Development	Run076	Standard_Measurement	Plate_01	Clariostar_Study	MB	Biofoundry_,_London	Linear_Dilution_Pattern_V2	0.731	0.732	0.729	0.726	0.722	0.721	0.717	0.721	0.724	0.728	0.734	0.731	0.726	0.717	0.71	0.706	0.7	0.696	0.69	0.687	0.682	0.68	0.682	0.686	0.693	0.701	0.715	0.726	0.737	0.746	0.753	0.757	0.76	0.766	0.777	0.792
G02	Sample	Dilution_65%	0.65	DMSO	Lycopene	Standard_Development	Run076	Standard_Measurement	Plate_01	Clariostar_Study	MB	Biofoundry_,_London	Linear_Dilution_Pattern_V2	0.603	0.604	0.602	0.599	0.595	0.593	0.591	0.594	0.597	0.599	0.602	0.601	0.595	0.589	0.582	0.578	0.572	0.571	0.566	0.562	0.558	0.556	0.556	0.558	0.562	0.567	0.576	0.583	0.59	0.596	0.6	0.601	0.603	0.606	0.612	0.622
G03	Sample	Dilution_45%	0.45	DMSO	Lycopene	Standard_Development	Run076	Standard_Measurement	Plate_01	Clariostar_Study	MB	Biofoundry_,_London	Linear_Dilution_Pattern_V2	0.444	0.444	0.442	0.439	0.435	0.433	0.43	0.432	0.433	0.434	0.434	0.432	0.427	0.422	0.416	0.413	0.409	0.407	0.403	0.401	0.399	0.398	0.398	0.4	0.404	0.408	0.414	0.42	0.425	0.43	0.433	0.435	0.437	0.44	0.445	0.452
G04	Sample	Dilution_25%	0.25	DMSO	Lycopene	Standard_Development	Run076	Standard_Measurement	Plate_01	Clariostar_Study	MB	Biofoundry_,_London	Linear_Dilution_Pattern_V2	0.248	0.246	0.242	0.238	0.235	0.233	0.23	0.23	0.23	0.229	0.229	0.226	0.222	0.217	0.213	0.21	0.208	0.206	0.203	0.202	0.202	0.2	0.201	0.203	0.205	0.209	0.214	0.218	0.223	0.226	0.229	0.232	0.234	0.236	0.241	0.246
G05	Sample	Dilution_05%	0.0499999999999999	DMSO	Lycopene	Standard_Development	Run076	Standard_Measurement	Plate_01	Clariostar_Study	MB	Biofoundry_,_London	Linear_Dilution_Pattern_V2	0.121	0.118	0.114	0.111	0.108	0.105	0.102	0.1	0.099	0.096	0.095	0.092	0.087	0.084	0.081	0.079	0.077	0.076	0.075	0.074	0.073	0.072	0.073	0.073	0.073	0.074	0.075	0.076	0.076	0.078	0.078	0.079	0.08	0.08	0.081	0.082
G06	Sample	Dilution_85%	0.85	DMSO	Lycopene	Standard_Development	Run076	Standard_Measurement	Plate_01	Clariostar_Study	MB	Biofoundry_,_London	Linear_Dilution_Pattern_V2	0.588	0.587	0.585	0.579	0.574	0.572	0.569	0.572	0.578	0.582	0.586	0.586	0.581	0.572	0.563	0.56	0.556	0.55	0.547	0.543	0.541	0.54	0.543	0.547	0.556	0.566	0.58	0.593	0.605	0.617	0.624	0.63	0.636	0.643	0.656	0.671
G07	Sample	Dilution_65%	0.65	DMSO	Lycopene	Standard_Development	Run076	Standard_Measurement	Plate_01	Clariostar_Study	MB	Biofoundry_,_London	Linear_Dilution_Pattern_V2	0.438	0.437	0.433	0.429	0.425	0.422	0.419	0.42	0.422	0.425	0.428	0.426	0.421	0.415	0.409	0.405	0.401	0.399	0.394	0.393	0.389	0.389	0.39	0.394	0.4	0.408	0.418	0.428	0.437	0.446	0.452	0.456	0.461	0.467	0.475	0.486
G08	Sample	Dilution_45%	0.45	DMSO	Lycopene	Standard_Development	Run076	Standard_Measurement	Plate_01	Clariostar_Study	MB	Biofoundry_,_London	Linear_Dilution_Pattern_V2	0.311	0.309	0.306	0.302	0.297	0.295	0.291	0.292	0.294	0.294	0.294	0.293	0.288	0.282	0.278	0.275	0.271	0.269	0.266	0.265	0.263	0.262	0.262	0.265	0.268	0.273	0.278	0.284	0.289	0.294	0.297	0.3	0.302	0.306	0.311	0.317
G09	Sample	Dilution_25%	0.25	DMSO	Lycopene	Standard_Development	Run076	Standard_Measurement	Plate_01	Clariostar_Study	MB	Biofoundry_,_London	Linear_Dilution_Pattern_V2	0.199	0.196	0.193	0.189	0.185	0.182	0.178	0.178	0.178	0.176	0.174	0.171	0.168	0.163	0.159	0.157	0.155	0.154	0.151	0.151	0.15	0.149	0.149	0.151	0.153	0.155	0.158	0.16	0.163	0.166	0.168	0.169	0.171	0.172	0.175	0.178
G10	Sample	Dilution_05%	0.0499999999999999	DMSO	Lycopene	Standard_Development	Run076	Standard_Measurement	Plate_01	Clariostar_Study	MB	Biofoundry_,_London	Linear_Dilution_Pattern_V2	0.124	0.121	0.119	0.115	0.112	0.109	0.105	0.103	0.1	0.096	0.093	0.09	0.087	0.084	0.081	0.078	0.076	0.074	0.073	0.073	0.072	0.071	0.07	0.071	0.071	0.07	0.071	0.072	0.072	0.072	0.073	0.073	0.073	0.073	0.074	0.074
G11	Blank	DMSO_Blank		DMSO		Standard_Development	Run076	Standard_Measurement	Plate_01	Clariostar_Study	MB	Biofoundry_,_London	Linear_Dilution_Pattern_V2	0.112	0.11	0.106	0.103	0.1	0.097	0.092	0.091	0.088	0.084	0.081	0.077	0.073	0.069	0.067	0.065	0.063	0.062	0.06	0.059	0.058	0.057	0.057	0.057	0.057	0.056	0.056	0.054	0.054	0.054	0.053	0.053	0.053	0.052	0.051	0.05
G12	Blank	DMSO_Blank		DMSO		Standard_Development	Run076	Standard_Measurement	Plate_01	Clariostar_Study	MB	Biofoundry_,_London	Linear_Dilution_Pattern_V2	0.111	0.108	0.105	0.101	0.097	0.094	0.089	0.088	0.086	0.082	0.078	0.074	0.07	0.065	0.063	0.061	0.06	0.058	0.057	0.055	0.054	0.053	0.053	0.053	0.052	0.052	0.052	0.051	0.05	0.05	0.05	0.05	0.049	0.049	0.048	0.047
H01	Sample	Dilution_85%	0.85	DMSO	Lycopene	Standard_Development	Run076	Standard_Measurement	Plate_01	Clariostar_Study	MB	Biofoundry_,_London	Linear_Dilution_Pattern_V2	0.639	0.639	0.638	0.636	0.63	0.627	0.624	0.626	0.63	0.636	0.639	0.635	0.629	0.622	0.614	0.609	0.604	0.601	0.597	0.594	0.591	0.588	0.59	0.592	0.599	0.609	0.622	0.634	0.644	0.654	0.66	0.664	0.669	0.675	0.685	0.699
H02	Sample	Dilution_65%	0.65	DMSO	Lycopene	Standard_Development	Run076	Standard_Measurement	Plate_01	Clariostar_Study	MB	Biofoundry_,_London	Linear_Dilution_Pattern_V2	0.476	0.476	0.473	0.469	0.465	0.462	0.459	0.461	0.463	0.464	0.468	0.466	0.46	0.454	0.448	0.444	0.439	0.435	0.431	0.43	0.428	0.426	0.428	0.432	0.439	0.447	0.458	0.469	0.478	0.487	0.493	0.498	0.502	0.509	0.518	0.53
H03	Sample	Dilution_45%	0.45	DMSO	Lycopene	Standard_Development	Run076	Standard_Measurement	Plate_01	Clariostar_Study	MB	Biofoundry_,_London	Linear_Dilution_Pattern_V2	0.354	0.354	0.351	0.346	0.341	0.338	0.334	0.335	0.337	0.336	0.336	0.334	0.33	0.323	0.318	0.314	0.311	0.308	0.305	0.303	0.301	0.3	0.301	0.305	0.31	0.316	0.323	0.33	0.337	0.344	0.348	0.352	0.355	0.36	0.367	0.376
H04	Sample	Dilution_25%	0.25	DMSO	Lycopene	Standard_Development	Run076	Standard_Measurement	Plate_01	Clariostar_Study	MB	Biofoundry_,_London	Linear_Dilution_Pattern_V2	0.232	0.23	0.227	0.223	0.219	0.216	0.213	0.211	0.211	0.209	0.208	0.204	0.2	0.196	0.191	0.187	0.185	0.183	0.181	0.179	0.179	0.178	0.179	0.181	0.183	0.186	0.191	0.194	0.199	0.203	0.205	0.207	0.21	0.211	0.216	0.222
H05	Sample	Dilution_05%	0.0499999999999999	DMSO	Lycopene	Standard_Development	Run076	Standard_Measurement	Plate_01	Clariostar_Study	MB	Biofoundry_,_London	Linear_Dilution_Pattern_V2	0.126	0.124	0.121	0.117	0.113	0.11	0.106	0.104	0.103	0.1	0.097	0.093	0.089	0.085	0.082	0.08	0.078	0.077	0.074	0.074	0.073	0.073	0.072	0.073	0.073	0.074	0.075	0.075	0.076	0.077	0.078	0.079	0.079	0.079	0.08	0.081
H06	Sample	Dilution_85%	0.85	DMSO	Lycopene	Standard_Development	Run076	Standard_Measurement	Plate_01	Clariostar_Study	MB	Biofoundry_,_London	Linear_Dilution_Pattern_V2	0.543	0.544	0.541	0.536	0.531	0.527	0.525	0.527	0.531	0.533	0.538	0.536	0.531	0.524	0.517	0.51	0.505	0.502	0.498	0.495	0.494	0.493	0.495	0.499	0.507	0.518	0.532	0.545	0.557	0.569	0.576	0.583	0.59	0.597	0.609	0.624
H07	Sample	Dilution_65%	0.65	DMSO	Lycopene	Standard_Development	Run076	Standard_Measurement	Plate_01	Clariostar_Study	MB	Biofoundry_,_London	Linear_Dilution_Pattern_V2	0.426	0.423	0.421	0.416	0.412	0.409	0.406	0.407	0.411	0.411	0.413	0.411	0.405	0.399	0.391	0.388	0.383	0.38	0.376	0.375	0.373	0.372	0.373	0.377	0.384	0.391	0.401	0.411	0.419	0.428	0.433	0.438	0.443	0.448	0.457	0.469
H08	Sample	Dilution_45%	0.45	DMSO	Lycopene	Standard_Development	Run076	Standard_Measurement	Plate_01	Clariostar_Study	MB	Biofoundry_,_London	Linear_Dilution_Pattern_V2	0.313	0.311	0.308	0.304	0.299	0.297	0.292	0.292	0.293	0.293	0.292	0.29	0.285	0.278	0.274	0.27	0.267	0.264	0.261	0.26	0.258	0.257	0.258	0.261	0.265	0.27	0.276	0.282	0.288	0.293	0.298	0.3	0.303	0.306	0.312	0.319
H09	Sample	Dilution_25%	0.25	DMSO	Lycopene	Standard_Development	Run076	Standard_Measurement	Plate_01	Clariostar_Study	MB	Biofoundry_,_London	Linear_Dilution_Pattern_V2	0.225	0.222	0.218	0.215	0.211	0.208	0.203	0.203	0.202	0.2	0.197	0.194	0.189	0.184	0.18	0.177	0.174	0.172	0.171	0.169	0.168	0.167	0.168	0.169	0.172	0.174	0.178	0.181	0.184	0.188	0.19	0.192	0.194	0.196	0.199	0.203
H10	Sample	Dilution_05%	0.0499999999999999	DMSO	Lycopene	Standard_Development	Run076	Standard_Measurement	Plate_01	Clariostar_Study	MB	Biofoundry_,_London	Linear_Dilution_Pattern_V2	0.141	0.138	0.134	0.13	0.126	0.122	0.118	0.117	0.114	0.11	0.108	0.104	0.099	0.095	0.091	0.088	0.086	0.084	0.083	0.081	0.081	0.08	0.079	0.08	0.08	0.081	0.082	0.083	0.083	0.085	0.084	0.085	0.086	0.086	0.087	0.089
H11	Blank	DMSO_Blank		DMSO		Standard_Development	Run076	Standard_Measurement	Plate_01	Clariostar_Study	MB	Biofoundry_,_London	Linear_Dilution_Pattern_V2	0.114	0.11	0.107	0.102	0.098	0.095	0.09	0.089	0.086	0.082	0.079	0.074	0.07	0.066	0.063	0.061	0.059	0.057	0.055	0.054	0.053	0.052	0.052	0.052	0.051	0.05	0.05	0.049	0.049	0.049	0.048	0.049	0.048	0.046	0.046	0.045
H12	Blank	DMSO_Blank		DMSO		Standard_Development	Run076	Standard_Measurement	Plate_01	Clariostar_Study	MB	Biofoundry_,_London	Linear_Dilution_Pattern_V2	0.121	0.117	0.113	0.109	0.105	0.101	0.097	0.095	0.093	0.087	0.083	0.079	0.073	0.069	0.065	0.063	0.061	0.06	0.057	0.056	0.056	0.054	0.054	0.054	0.053	0.052	0.052	0.051	0.051	0.051	0.05	0.05	0.05	0.049	0.048	0.047
A01	Sample	Dilution_100%	1.0	DMSO	Lycopene	Standard_Development	Run076	Standard_Measurement	Plate_01	Clariostar_Study	MB	Biofoundry_,_London	Linear_Dilution_Pattern_V2	0.67	0.671	0.667	0.664	0.658	0.656	0.654	0.656	0.662	0.667	0.671	0.668	0.663	0.655	0.649	0.643	0.637	0.632	0.627	0.624	0.621	0.62	0.623	0.628	0.637	0.648	0.664	0.68	0.693	0.704	0.714	0.722	0.727	0.736	0.749	0.766
A02	Sample	Dilution_80%	0.8	DMSO	Lycopene	Standard_Development	Run076	Standard_Measurement	Plate_01	Clariostar_Study	MB	Biofoundry_,_London	Linear_Dilution_Pattern_V2	0.586	0.586	0.583	0.581	0.577	0.572	0.573	0.574	0.576	0.58	0.585	0.582	0.576	0.569	0.563	0.557	0.553	0.55	0.546	0.543	0.54	0.539	0.539	0.544	0.551	0.56	0.572	0.585	0.595	0.604	0.611	0.617	0.622	0.627	0.638	0.652
A03	Sample	Dilution_60%	0.6	DMSO	Lycopene	Standard_Development	Run076	Standard_Measurement	Plate_01	Clariostar_Study	MB	Biofoundry_,_London	Linear_Dilution_Pattern_V2	0.435	0.434	0.431	0.428	0.424	0.42	0.419	0.419	0.42	0.422	0.424	0.422	0.416	0.411	0.406	0.402	0.398	0.395	0.392	0.39	0.389	0.388	0.389	0.392	0.398	0.406	0.415	0.424	0.433	0.44	0.446	0.451	0.455	0.46	0.469	0.48
A04	Sample	Dilution_40%	0.4	DMSO	Lycopene	Standard_Development	Run076	Standard_Measurement	Plate_01	Clariostar_Study	MB	Biofoundry_,_London	Linear_Dilution_Pattern_V2	0.315	0.313	0.31	0.307	0.303	0.299	0.297	0.296	0.296	0.297	0.296	0.293	0.289	0.284	0.281	0.277	0.272	0.269	0.268	0.267	0.265	0.264	0.265	0.268	0.272	0.277	0.283	0.29	0.295	0.3	0.305	0.307	0.31	0.314	0.32	0.327
A05	Sample	Dilution_20%	0.2	DMSO	Lycopene	Standard_Development	Run076	Standard_Measurement	Plate_01	Clariostar_Study	MB	Biofoundry_,_London	Linear_Dilution_Pattern_V2	0.185	0.182	0.179	0.176	0.173	0.169	0.167	0.166	0.164	0.162	0.161	0.158	0.155	0.151	0.148	0.146	0.143	0.141	0.14	0.139	0.138	0.138	0.138	0.139	0.141	0.145	0.148	0.151	0.154	0.157	0.16	0.162	0.164	0.166	0.169	0.174
A06	Sample	Dilution_100%	1.0	DMSO	Lycopene	Standard_Development	Run076	Standard_Measurement	Plate_01	Clariostar_Study	MB	Biofoundry_,_London	Linear_Dilution_Pattern_V2	0.601	0.602	0.596	0.593	0.589	0.586	0.584	0.586	0.59	0.595	0.6	0.599	0.594	0.587	0.579	0.573	0.568	0.563	0.56	0.556	0.555	0.554	0.556	0.563	0.573	0.587	0.603	0.619	0.634	0.648	0.657	0.666	0.674	0.684	0.697	0.716
A07	Sample	Dilution_80%	0.8	DMSO	Lycopene	Standard_Development	Run076	Standard_Measurement	Plate_01	Clariostar_Study	MB	Biofoundry_,_London	Linear_Dilution_Pattern_V2	0.514	0.513	0.509	0.506	0.501	0.497	0.496	0.496	0.5	0.503	0.507	0.503	0.498	0.492	0.485	0.479	0.476	0.473	0.468	0.466	0.464	0.463	0.465	0.469	0.477	0.488	0.501	0.512	0.524	0.534	0.542	0.547	0.553	0.56	0.571	0.585
A08	Sample	Dilution_60%	0.6	DMSO	Lycopene	Standard_Development	Run076	Standard_Measurement	Plate_01	Clariostar_Study	MB	Biofoundry_,_London	Linear_Dilution_Pattern_V2	0.41	0.409	0.407	0.404	0.4	0.396	0.394	0.393	0.394	0.396	0.398	0.396	0.392	0.384	0.379	0.376	0.371	0.369	0.366	0.364	0.362	0.361	0.362	0.366	0.371	0.379	0.388	0.397	0.406	0.413	0.418	0.423	0.427	0.432	0.44	0.451
A09	Sample	Dilution_40%	0.4	DMSO	Lycopene	Standard_Development	Run076	Standard_Measurement	Plate_01	Clariostar_Study	MB	Biofoundry_,_London	Linear_Dilution_Pattern_V2	0.298	0.297	0.293	0.29	0.286	0.282	0.28	0.279	0.278	0.279	0.278	0.274	0.27	0.266	0.262	0.258	0.255	0.253	0.25	0.249	0.247	0.246	0.247	0.249	0.252	0.258	0.264	0.271	0.277	0.281	0.285	0.288	0.291	0.295	0.3	0.307
A10	Sample	Dilution_20%	0.2	DMSO	Lycopene	Standard_Development	Run076	Standard_Measurement	Plate_01	Clariostar_Study	MB	Biofoundry_,_London	Linear_Dilution_Pattern_V2	0.209	0.207	0.204	0.201	0.198	0.194	0.192	0.189	0.188	0.185	0.184	0.18	0.176	0.172	0.169	0.166	0.164	0.162	0.16	0.159	0.158	0.157	0.157	0.158	0.161	0.163	0.167	0.169	0.172	0.174	0.176	0.178	0.18	0.181	0.184	0.188
A11	Blank	DMSO_Blank		DMSO		Standard_Development	Run076	Standard_Measurement	Plate_01	Clariostar_Study	MB	Biofoundry_,_London	Linear_Dilution_Pattern_V2	0.108	0.105	0.101	0.098	0.094	0.091	0.088	0.085	0.082	0.079	0.075	0.07	0.066	0.063	0.06	0.059	0.056	0.055	0.054	0.053	0.052	0.051	0.051	0.05	0.05	0.049	0.049	0.049	0.048	0.047	0.048	0.047	0.047	0.046	0.046	0.045
A12	Blank	DMSO_Blank		DMSO		Standard_Development	Run076	Standard_Measurement	Plate_01	Clariostar_Study	MB	Biofoundry_,_London	Linear_Dilution_Pattern_V2	0.107	0.104	0.1	0.098	0.095	0.091	0.087	0.085	0.082	0.076	0.074	0.069	0.066	0.063	0.06	0.058	0.057	0.055	0.053	0.052	0.051	0.05	0.05	0.05	0.049	0.049	0.048	0.048	0.048	0.047	0.047	0.047	0.047	0.047	0.045	0.045
B01	Sample	Dilution_100%	1.0	DMSO	Lycopene	Standard_Development	Run076	Standard_Measurement	Plate_01	Clariostar_Study	MB	Biofoundry_,_London	Linear_Dilution_Pattern_V2	0.71	0.71	0.709	0.707	0.7	0.697	0.695	0.698	0.702	0.708	0.712	0.709	0.703	0.697	0.691	0.684	0.678	0.674	0.669	0.666	0.664	0.663	0.663	0.67	0.679	0.693	0.708	0.725	0.739	0.751	0.76	0.768	0.776	0.783	0.796	0.815
B02	Sample	Dilution_80%	0.8	DMSO	Lycopene	Standard_Development	Run076	Standard_Measurement	Plate_01	Clariostar_Study	MB	Biofoundry_,_London	Linear_Dilution_Pattern_V2	0.713	0.715	0.71	0.709	0.706	0.703	0.702	0.702	0.704	0.71	0.712	0.709	0.704	0.697	0.692	0.686	0.681	0.676	0.67	0.667	0.664	0.66	0.66	0.663	0.669	0.676	0.686	0.696	0.706	0.713	0.718	0.721	0.724	0.729	0.735	0.747
B03	Sample	Dilution_60%	0.6	DMSO	Lycopene	Standard_Development	Run076	Standard_Measurement	Plate_01	Clariostar_Study	MB	Biofoundry_,_London	Linear_Dilution_Pattern_V2	0.485	0.484	0.482	0.48	0.475	0.471	0.47	0.472	0.472	0.474	0.477	0.473	0.468	0.462	0.458	0.454	0.449	0.445	0.442	0.44	0.438	0.435	0.436	0.439	0.444	0.452	0.46	0.469	0.477	0.482	0.487	0.491	0.495	0.498	0.506	0.515
B04	Sample	Dilution_40%	0.4	DMSO	Lycopene	Standard_Development	Run076	Standard_Measurement	Plate_01	Clariostar_Study	MB	Biofoundry_,_London	Linear_Dilution_Pattern_V2	0.316	0.315	0.311	0.309	0.305	0.3	0.299	0.298	0.299	0.299	0.299	0.296	0.292	0.286	0.283	0.279	0.276	0.274	0.271	0.269	0.268	0.268	0.269	0.272	0.275	0.281	0.287	0.294	0.3	0.305	0.31	0.313	0.315	0.319	0.325	0.332
B05	Sample	Dilution_20%	0.2	DMSO	Lycopene	Standard_Development	Run076	Standard_Measurement	Plate_01	Clariostar_Study	MB	Biofoundry_,_London	Linear_Dilution_Pattern_V2	0.222	0.22	0.217	0.214	0.211	0.208	0.205	0.203	0.202	0.202	0.201	0.199	0.195	0.192	0.188	0.186	0.184	0.181	0.179	0.178	0.177	0.177	0.177	0.178	0.18	0.183	0.187	0.19	0.193	0.196	0.198	0.2	0.201	0.203	0.206	0.21
B06	Sample	Dilution_100%	1.0	DMSO	Lycopene	Standard_Development	Run076	Standard_Measurement	Plate_01	Clariostar_Study	MB	Biofoundry_,_London	Linear_Dilution_Pattern_V2	0.608	0.609	0.606	0.601	0.597	0.593	0.592	0.596	0.6	0.603	0.609	0.608	0.604	0.596	0.587	0.582	0.577	0.572	0.57	0.566	0.565	0.565	0.567	0.572	0.582	0.595	0.611	0.628	0.643	0.656	0.666	0.674	0.682	0.692	0.705	0.725
B07	Sample	Dilution_80%	0.8	DMSO	Lycopene	Standard_Development	Run076	Standard_Measurement	Plate_01	Clariostar_Study	MB	Biofoundry_,_London	Linear_Dilution_Pattern_V2	0.562	0.562	0.559	0.556	0.551	0.549	0.546	0.547	0.55	0.554	0.559	0.556	0.552	0.546	0.539	0.533	0.529	0.525	0.522	0.518	0.516	0.514	0.515	0.52	0.527	0.539	0.55	0.561	0.573	0.583	0.589	0.595	0.6	0.608	0.618	0.63
B08	Sample	Dilution_60%	0.6	DMSO	Lycopene	Standard_Development	Run076	Standard_Measurement	Plate_01	Clariostar_Study	MB	Biofoundry_,_London	Linear_Dilution_Pattern_V2	0.427	0.426	0.424	0.42	0.416	0.413	0.41	0.411	0.413	0.415	0.415	0.414	0.41	0.404	0.399	0.395	0.391	0.388	0.385	0.383	0.381	0.38	0.38	0.384	0.389	0.397	0.405	0.414	0.421	0.428	0.432	0.436	0.44	0.445	0.452	0.461
B09	Sample	Dilution_40%	0.4	DMSO	Lycopene	Standard_Development	Run076	Standard_Measurement	Plate_01	Clariostar_Study	MB	Biofoundry_,_London	Linear_Dilution_Pattern_V2	0.293	0.291	0.288	0.285	0.281	0.277	0.275	0.274	0.274	0.274	0.274	0.271	0.267	0.262	0.257	0.255	0.252	0.249	0.247	0.245	0.244	0.243	0.244	0.246	0.249	0.255	0.261	0.266	0.271	0.276	0.28	0.283	0.286	0.289	0.293	0.3
B10	Sample	Dilution_20%	0.2	DMSO	Lycopene	Standard_Development	Run076	Standard_Measurement	Plate_01	Clariostar_Study	MB	Biofoundry_,_London	Linear_Dilution_Pattern_V2	0.189	0.187	0.185	0.182	0.179	0.175	0.173	0.171	0.168	0.166	0.165	0.161	0.157	0.154	0.151	0.147	0.145	0.144	0.142	0.141	0.141	0.14	0.14	0.141	0.143	0.145	0.15	0.152	0.154	0.157	0.159	0.161	0.162	0.164	0.167	0.171
B11	Blank	DMSO_Blank		DMSO		Standard_Development	Run076	Standard_Measurement	Plate_01	Clariostar_Study	MB	Biofoundry_,_London	Linear_Dilution_Pattern_V2	0.103	0.101	0.096	0.093	0.091	0.087	0.084	0.082	0.079	0.075	0.072	0.068	0.064	0.061	0.059	0.058	0.056	0.055	0.054	0.052	0.052	0.051	0.05	0.05	0.049	0.049	0.049	0.047	0.047	0.047	0.047	0.047	0.046	0.046	0.045	0.045
B12	Blank	DMSO_Blank		DMSO		Standard_Development	Run076	Standard_Measurement	Plate_01	Clariostar_Study	MB	Biofoundry_,_London	Linear_Dilution_Pattern_V2	0.111	0.108	0.105	0.103	0.1	0.097	0.094	0.09	0.086	0.081	0.078	0.074	0.07	0.068	0.066	0.063	0.06	0.06	0.059	0.058	0.057	0.056	0.056	0.055	0.054	0.054	0.053	0.053	0.053	0.051	0.051	0.051	0.051	0.05	0.05	0.049
C01	Sample	Dilution_95%	0.95	DMSO	Lycopene	Standard_Development	Run076	Standard_Measurement	Plate_01	Clariostar_Study	MB	Biofoundry_,_London	Linear_Dilution_Pattern_V2	0.736	0.735	0.732	0.73	0.726	0.723	0.722	0.724	0.728	0.734	0.737	0.735	0.733	0.724	0.716	0.71	0.706	0.703	0.696	0.694	0.69	0.689	0.69	0.695	0.703	0.714	0.728	0.742	0.755	0.765	0.773	0.779	0.785	0.791	0.802	0.818
C02	Sample	Dilution_75%	0.75	DMSO	Lycopene	Standard_Development	Run076	Standard_Measurement	Plate_01	Clariostar_Study	MB	Biofoundry_,_London	Linear_Dilution_Pattern_V2	0.738	0.74	0.739	0.736	0.731	0.73	0.729	0.73	0.732	0.736	0.74	0.736	0.732	0.727	0.721	0.714	0.708	0.705	0.7	0.696	0.692	0.689	0.688	0.689	0.693	0.701	0.709	0.717	0.724	0.73	0.734	0.734	0.736	0.74	0.747	0.756
C03	Sample	Dilution_55%	0.55	DMSO	Lycopene	Standard_Development	Run076	Standard_Measurement	Plate_01	Clariostar_Study	MB	Biofoundry_,_London	Linear_Dilution_Pattern_V2	0.518	0.516	0.514	0.512	0.509	0.506	0.504	0.505	0.506	0.507	0.508	0.506	0.502	0.497	0.49	0.486	0.482	0.479	0.475	0.473	0.47	0.467	0.467	0.47	0.473	0.479	0.486	0.493	0.499	0.504	0.506	0.509	0.511	0.514	0.519	0.527
C04	Sample	Dilution_35%	0.35	DMSO	Lycopene	Standard_Development	Run076	Standard_Measurement	Plate_01	Clariostar_Study	MB	Biofoundry_,_London	Linear_Dilution_Pattern_V2	0.319	0.318	0.315	0.313	0.309	0.306	0.304	0.303	0.302	0.302	0.303	0.301	0.297	0.292	0.288	0.286	0.282	0.28	0.277	0.276	0.275	0.274	0.273	0.275	0.278	0.283	0.288	0.293	0.298	0.302	0.304	0.307	0.309	0.312	0.316	0.322
C05	Sample	Dilution_15%	0.15	DMSO	Lycopene	Standard_Development	Run076	Standard_Measurement	Plate_01	Clariostar_Study	MB	Biofoundry_,_London	Linear_Dilution_Pattern_V2	0.174	0.171	0.167	0.165	0.162	0.158	0.156	0.155	0.154	0.152	0.151	0.149	0.146	0.143	0.139	0.137	0.135	0.134	0.132	0.131	0.13	0.129	0.13	0.131	0.134	0.137	0.139	0.142	0.144	0.147	0.149	0.151	0.153	0.155	0.157	0.161
C06	Sample	Dilution_95%	0.95	DMSO	Lycopene	Standard_Development	Run076	Standard_Measurement	Plate_01	Clariostar_Study	MB	Biofoundry_,_London	Linear_Dilution_Pattern_V2	0.59	0.59	0.588	0.584	0.578	0.575	0.574	0.577	0.58	0.586	0.59	0.588	0.584	0.578	0.57	0.563	0.558	0.554	0.549	0.547	0.545	0.545	0.546	0.552	0.561	0.574	0.588	0.604	0.618	0.629	0.638	0.644	0.65	0.66	0.673	0.69
C07	Sample	Dilution_75%	0.75	DMSO	Lycopene	Standard_Development	Run076	Standard_Measurement	Plate_01	Clariostar_Study	MB	Biofoundry_,_London	Linear_Dilution_Pattern_V2	0.563	0.563	0.559	0.557	0.552	0.549	0.548	0.549	0.552	0.554	0.557	0.553	0.551	0.545	0.539	0.534	0.529	0.527	0.522	0.519	0.517	0.515	0.516	0.52	0.527	0.536	0.546	0.557	0.567	0.576	0.582	0.587	0.593	0.598	0.605	0.617
C08	Sample	Dilution_55%	0.55	DMSO	Lycopene	Standard_Development	Run076	Standard_Measurement	Plate_01	Clariostar_Study	MB	Biofoundry_,_London	Linear_Dilution_Pattern_V2	0.541	0.539	0.539	0.538	0.533	0.53	0.53	0.529	0.529	0.532	0.532	0.53	0.526	0.521	0.516	0.512	0.508	0.505	0.5	0.499	0.496	0.494	0.494	0.494	0.497	0.501	0.507	0.512	0.517	0.521	0.523	0.525	0.526	0.527	0.532	0.538
C09	Sample	Dilution_35%	0.35	DMSO	Lycopene	Standard_Development	Run076	Standard_Measurement	Plate_01	Clariostar_Study	MB	Biofoundry_,_London	Linear_Dilution_Pattern_V2	0.269	0.268	0.264	0.261	0.257	0.254	0.251	0.25	0.25	0.25	0.249	0.246	0.242	0.236	0.233	0.231	0.228	0.226	0.224	0.222	0.221	0.22	0.22	0.223	0.226	0.23	0.234	0.238	0.243	0.246	0.249	0.253	0.254	0.257	0.261	0.266
C10	Sample	Dilution_15%	0.15	DMSO	Lycopene	Standard_Development	Run076	Standard_Measurement	Plate_01	Clariostar_Study	MB	Biofoundry_,_London	Linear_Dilution_Pattern_V2	0.177	0.175	0.171	0.168	0.165	0.161	0.159	0.157	0.155	0.153	0.152	0.149	0.145	0.14	0.138	0.136	0.133	0.132	0.13	0.129	0.128	0.127	0.127	0.129	0.131	0.133	0.136	0.137	0.14	0.142	0.143	0.145	0.147	0.148	0.15	0.153
C11	Blank	DMSO_Blank		DMSO		Standard_Development	Run076	Standard_Measurement	Plate_01	Clariostar_Study	MB	Biofoundry_,_London	Linear_Dilution_Pattern_V2	0.102	0.099	0.095	0.093	0.09	0.086	0.083	0.081	0.079	0.074	0.071	0.068	0.064	0.061	0.059	0.057	0.055	0.054	0.053	0.052	0.051	0.05	0.05	0.05	0.049	0.048	0.049	0.048	0.047	0.047	0.047	0.046	0.046	0.046	0.045	0.045
C12	Blank	DMSO_Blank		DMSO		Standard_Development	Run076	Standard_Measurement	Plate_01	Clariostar_Study	MB	Biofoundry_,_London	Linear_Dilution_Pattern_V2	0.105	0.102	0.098	0.096	0.093	0.089	0.086	0.083	0.081	0.077	0.074	0.07	0.066	0.062	0.061	0.059	0.058	0.056	0.055	0.053	0.053	0.051	0.051	0.051	0.05	0.051	0.05	0.049	0.049	0.049	0.049	0.049	0.048	0.047	0.046	0.045
D01	Sample	Dilution_95%	0.95	DMSO	Lycopene	Standard_Development	Run076	Standard_Measurement	Plate_01	Clariostar_Study	MB	Biofoundry_,_London	Linear_Dilution_Pattern_V2	0.687	0.687	0.686	0.682	0.679	0.674	0.674	0.676	0.677	0.682	0.686	0.684	0.681	0.674	0.667	0.659	0.653	0.649	0.644	0.642	0.639	0.638	0.638	0.643	0.652	0.662	0.676	0.691	0.704	0.715	0.723	0.729	0.734	0.742	0.753	0.769
D02	Sample	Dilution_75%	0.75	DMSO	Lycopene	Standard_Development	Run076	Standard_Measurement	Plate_01	Clariostar_Study	MB	Biofoundry_,_London	Linear_Dilution_Pattern_V2	0.775	0.777	0.774	0.774	0.768	0.765	0.764	0.768	0.77	0.773	0.777	0.775	0.77	0.762	0.756	0.75	0.743	0.739	0.734	0.731	0.728	0.724	0.723	0.725	0.73	0.737	0.745	0.754	0.762	0.768	0.772	0.775	0.777	0.78	0.787	0.796
D03	Sample	Dilution_55%	0.55	DMSO	Lycopene	Standard_Development	Run076	Standard_Measurement	Plate_01	Clariostar_Study	MB	Biofoundry_,_London	Linear_Dilution_Pattern_V2	0.516	0.518	0.515	0.512	0.507	0.504	0.503	0.504	0.505	0.508	0.508	0.505	0.502	0.496	0.491	0.487	0.483	0.479	0.475	0.473	0.471	0.468	0.467	0.469	0.474	0.48	0.488	0.493	0.5	0.506	0.508	0.511	0.513	0.517	0.522	0.53
D04	Sample	Dilution_35%	0.35	DMSO	Lycopene	Standard_Development	Run076	Standard_Measurement	Plate_01	Clariostar_Study	MB	Biofoundry_,_London	Linear_Dilution_Pattern_V2	0.375	0.374	0.371	0.368	0.365	0.362	0.359	0.359	0.36	0.361	0.361	0.358	0.354	0.35	0.346	0.343	0.339	0.337	0.334	0.332	0.33	0.328	0.329	0.33	0.333	0.337	0.341	0.346	0.351	0.356	0.357	0.359	0.36	0.363	0.366	0.372
D05	Sample	Dilution_15%	0.15	DMSO	Lycopene	Standard_Development	Run076	Standard_Measurement	Plate_01	Clariostar_Study	MB	Biofoundry_,_London	Linear_Dilution_Pattern_V2	0.17	0.168	0.164	0.162	0.158	0.155	0.152	0.15	0.15	0.148	0.147	0.144	0.141	0.138	0.135	0.133	0.13	0.129	0.128	0.127	0.126	0.125	0.126	0.128	0.13	0.132	0.135	0.137	0.14	0.142	0.145	0.146	0.148	0.15	0.153	0.156
D06	Sample	Dilution_95%	0.95	DMSO	Lycopene	Standard_Development	Run076	Standard_Measurement	Plate_01	Clariostar_Study	MB	Biofoundry_,_London	Linear_Dilution_Pattern_V2	0.631	0.63	0.626	0.625	0.621	0.617	0.617	0.617	0.621	0.628	0.632	0.629	0.625	0.618	0.61	0.604	0.598	0.594	0.591	0.588	0.587	0.585	0.587	0.592	0.601	0.613	0.63	0.645	0.66	0.672	0.68	0.69	0.696	0.705	0.718	0.736
D07	Sample	Dilution_75%	0.75	DMSO	Lycopene	Standard_Development	Run076	Standard_Measurement	Plate_01	Clariostar_Study	MB	Biofoundry_,_London	Linear_Dilution_Pattern_V2	0.502	0.502	0.498	0.496	0.49	0.486	0.485	0.486	0.49	0.493	0.495	0.493	0.49	0.483	0.477	0.472	0.468	0.465	0.461	0.459	0.457	0.455	0.457	0.462	0.47	0.48	0.492	0.505	0.516	0.526	0.533	0.538	0.545	0.552	0.562	0.575
D08	Sample	Dilution_55%	0.55	DMSO	Lycopene	Standard_Development	Run076	Standard_Measurement	Plate_01	Clariostar_Study	MB	Biofoundry_,_London	Linear_Dilution_Pattern_V2	0.425	0.424	0.421	0.419	0.414	0.41	0.408	0.408	0.41	0.411	0.413	0.411	0.407	0.401	0.396	0.393	0.388	0.385	0.382	0.38	0.378	0.377	0.376	0.38	0.385	0.392	0.4	0.408	0.415	0.421	0.425	0.429	0.433	0.438	0.444	0.453
D09	Sample	Dilution_35%	0.35	DMSO	Lycopene	Standard_Development	Run076	Standard_Measurement	Plate_01	Clariostar_Study	MB	Biofoundry_,_London	Linear_Dilution_Pattern_V2	0.352	0.353	0.349	0.347	0.344	0.341	0.339	0.338	0.339	0.339	0.339	0.336	0.332	0.327	0.323	0.321	0.318	0.315	0.313	0.31	0.309	0.307	0.307	0.309	0.311	0.315	0.319	0.323	0.326	0.33	0.331	0.333	0.335	0.338	0.341	0.345
D10	Sample	Dilution_15%	0.15	DMSO	Lycopene	Standard_Development	Run076	Standard_Measurement	Plate_01	Clariostar_Study	MB	Biofoundry_,_London	Linear_Dilution_Pattern_V2	0.224	0.221	0.219	0.217	0.215	0.211	0.209	0.207	0.205	0.204	0.202	0.199	0.196	0.192	0.189	0.186	0.184	0.182	0.18	0.179	0.179	0.177	0.177	0.178	0.179	0.18	0.183	0.184	0.186	0.187	0.188	0.189	0.19	0.19	0.192	0.194
D11	Blank	DMSO_Blank		DMSO		Standard_Development	Run076	Standard_Measurement	Plate_01	Clariostar_Study	MB	Biofoundry_,_London	Linear_Dilution_Pattern_V2	0.103	0.1	0.096	0.092	0.09	0.086	0.082	0.08	0.078	0.074	0.071	0.067	0.064	0.061	0.058	0.057	0.055	0.054	0.053	0.051	0.051	0.049	0.049	0.049	0.048	0.048	0.049	0.047	0.047	0.047	0.046	0.046	0.046	0.046	0.045	0.044
D12	Blank	DMSO_Blank		DMSO		Standard_Development	Run076	Standard_Measurement	Plate_01	Clariostar_Study	MB	Biofoundry_,_London	Linear_Dilution_Pattern_V2	0.103	0.101	0.097	0.094	0.092	0.088	0.084	0.082	0.079	0.075	0.072	0.068	0.065	0.062	0.059	0.057	0.056	0.054	0.053	0.052	0.051	0.05	0.049	0.049	0.049	0.048	0.048	0.048	0.047	0.047	0.046	0.046	0.046	0.045	0.045	0.044
E01	Sample	Dilution_90%	0.9	DMSO	Lycopene	Standard_Development	Run076	Standard_Measurement	Plate_01	Clariostar_Study	MB	Biofoundry_,_London	Linear_Dilution_Pattern_V2	0.739	0.738	0.735	0.734	0.727	0.725	0.722	0.724	0.728	0.732	0.738	0.736	0.731	0.722	0.715	0.71	0.705	0.7	0.695	0.692	0.689	0.687	0.688	0.693	0.702	0.711	0.726	0.739	0.75	0.761	0.769	0.774	0.781	0.787	0.796	0.812
E02	Sample	Dilution_70%	0.7	DMSO	Lycopene	Standard_Development	Run076	Standard_Measurement	Plate_01	Clariostar_Study	MB	Biofoundry_,_London	Linear_Dilution_Pattern_V2	0.683	0.683	0.681	0.677	0.672	0.669	0.668	0.67	0.671	0.674	0.678	0.674	0.67	0.663	0.657	0.652	0.648	0.642	0.638	0.636	0.633	0.631	0.632	0.635	0.64	0.648	0.657	0.667	0.675	0.683	0.687	0.692	0.695	0.699	0.708	0.718
E03	Sample	Dilution_50%	0.5	DMSO	Lycopene	Standard_Development	Run076	Standard_Measurement	Plate_01	Clariostar_Study	MB	Biofoundry_,_London	Linear_Dilution_Pattern_V2	0.499	0.5	0.497	0.495	0.491	0.487	0.485	0.485	0.487	0.489	0.49	0.488	0.485	0.478	0.474	0.471	0.467	0.464	0.46	0.457	0.455	0.453	0.454	0.455	0.46	0.465	0.472	0.479	0.485	0.49	0.492	0.495	0.498	0.5	0.506	0.513
E04	Sample	Dilution_30%	0.3	DMSO	Lycopene	Standard_Development	Run076	Standard_Measurement	Plate_01	Clariostar_Study	MB	Biofoundry_,_London	Linear_Dilution_Pattern_V2	0.393	0.393	0.389	0.388	0.385	0.382	0.379	0.379	0.378	0.378	0.378	0.375	0.371	0.367	0.363	0.36	0.357	0.354	0.351	0.349	0.347	0.345	0.344	0.345	0.347	0.35	0.354	0.358	0.361	0.364	0.365	0.367	0.368	0.369	0.371	0.376
E05	Sample	Dilution_10%	0.1	DMSO	Lycopene	Standard_Development	Run076	Standard_Measurement	Plate_01	Clariostar_Study	MB	Biofoundry_,_London	Linear_Dilution_Pattern_V2	0.146	0.143	0.139	0.137	0.134	0.13	0.127	0.126	0.125	0.123	0.121	0.119	0.116	0.113	0.11	0.108	0.106	0.104	0.103	0.102	0.102	0.101	0.101	0.103	0.104	0.106	0.109	0.11	0.112	0.115	0.116	0.118	0.119	0.121	0.123	0.126
E06	Sample	Dilution_90%	0.9	DMSO	Lycopene	Standard_Development	Run076	Standard_Measurement	Plate_01	Clariostar_Study	MB	Biofoundry_,_London	Linear_Dilution_Pattern_V2	0.698	0.697	0.696	0.694	0.69	0.686	0.686	0.685	0.69	0.694	0.7	0.696	0.693	0.685	0.68	0.675	0.669	0.665	0.659	0.655	0.653	0.652	0.651	0.656	0.665	0.677	0.689	0.703	0.714	0.725	0.734	0.74	0.744	0.751	0.762	0.778
E07	Sample	Dilution_70%	0.7	DMSO	Lycopene	Standard_Development	Run076	Standard_Measurement	Plate_01	Clariostar_Study	MB	Biofoundry_,_London	Linear_Dilution_Pattern_V2	0.574	0.575	0.571	0.568	0.562	0.56	0.559	0.559	0.564	0.567	0.571	0.568	0.564	0.557	0.551	0.546	0.541	0.537	0.534	0.531	0.529	0.526	0.526	0.531	0.538	0.546	0.556	0.568	0.577	0.585	0.591	0.596	0.599	0.604	0.613	0.625
E08	Sample	Dilution_50%	0.5	DMSO	Lycopene	Standard_Development	Run076	Standard_Measurement	Plate_01	Clariostar_Study	MB	Biofoundry_,_London	Linear_Dilution_Pattern_V2	0.628	0.628	0.627	0.627	0.622	0.619	0.616	0.617	0.618	0.619	0.622	0.619	0.616	0.609	0.604	0.599	0.594	0.59	0.586	0.582	0.58	0.577	0.575	0.577	0.579	0.583	0.588	0.593	0.599	0.602	0.603	0.605	0.605	0.607	0.609	0.615
E09	Sample	Dilution_30%	0.3	DMSO	Lycopene	Standard_Development	Run076	Standard_Measurement	Plate_01	Clariostar_Study	MB	Biofoundry_,_London	Linear_Dilution_Pattern_V2	0.361	0.36	0.357	0.354	0.351	0.346	0.345	0.344	0.343	0.343	0.343	0.34	0.336	0.332	0.328	0.325	0.322	0.319	0.317	0.315	0.314	0.312	0.312	0.314	0.316	0.318	0.323	0.326	0.328	0.331	0.333	0.335	0.336	0.338	0.34	0.344
E10	Sample	Dilution_10%	0.1	DMSO	Lycopene	Standard_Development	Run076	Standard_Measurement	Plate_01	Clariostar_Study	MB	Biofoundry_,_London	Linear_Dilution_Pattern_V2	0.155	0.153	0.149	0.147	0.143	0.14	0.137	0.135	0.133	0.131	0.13	0.127	0.123	0.119	0.116	0.114	0.112	0.111	0.11	0.109	0.108	0.108	0.108	0.109	0.11	0.112	0.114	0.116	0.118	0.12	0.122	0.123	0.124	0.126	0.128	0.13
E11	Blank	DMSO_Blank		DMSO		Standard_Development	Run076	Standard_Measurement	Plate_01	Clariostar_Study	MB	Biofoundry_,_London	Linear_Dilution_Pattern_V2	0.107	0.103	0.099	0.096	0.093	0.089	0.086	0.083	0.081	0.077	0.074	0.069	0.065	0.062	0.06	0.058	0.056	0.055	0.054	0.052	0.052	0.051	0.05	0.05	0.05	0.049	0.049	0.048	0.048	0.048	0.048	0.048	0.047	0.047	0.045	0.044
E12	Blank	DMSO_Blank		DMSO		Standard_Development	Run076	Standard_Measurement	Plate_01	Clariostar_Study	MB	Biofoundry_,_London	Linear_Dilution_Pattern_V2	0.105	0.102	0.098	0.096	0.092	0.088	0.084	0.083	0.08	0.075	0.072	0.068	0.065	0.062	0.06	0.057	0.056	0.054	0.053	0.052	0.051	0.05	0.049	0.049	0.048	0.049	0.049	0.048	0.048	0.047	0.047	0.047	0.046	0.045	0.044	0.044
F01	Sample	Dilution_90%	0.9	DMSO	Lycopene	Standard_Development	Run076	Standard_Measurement	Plate_01	Clariostar_Study	MB	Biofoundry_,_London	Linear_Dilution_Pattern_V2	0.608	0.608	0.605	0.601	0.596	0.592	0.591	0.593	0.597	0.603	0.606	0.604	0.6	0.59	0.584	0.579	0.573	0.568	0.565	0.563	0.561	0.559	0.56	0.566	0.576	0.587	0.601	0.614	0.627	0.636	0.645	0.651	0.658	0.666	0.677	0.692
F02	Sample	Dilution_70%	0.7	DMSO	Lycopene	Standard_Development	Run076	Standard_Measurement	Plate_01	Clariostar_Study	MB	Biofoundry_,_London	Linear_Dilution_Pattern_V2	0.916	0.915	0.913	0.912	0.907	0.903	0.903	0.906	0.908	0.911	0.914	0.911	0.905	0.898	0.892	0.888	0.881	0.876	0.872	0.868	0.862	0.858	0.858	0.86	0.863	0.869	0.874	0.882	0.888	0.893	0.895	0.897	0.898	0.898	0.903	0.91
F03	Sample	Dilution_50%	0.5	DMSO	Lycopene	Standard_Development	Run076	Standard_Measurement	Plate_01	Clariostar_Study	MB	Biofoundry_,_London	Linear_Dilution_Pattern_V2	0.616	0.617	0.617	0.614	0.61	0.607	0.605	0.605	0.606	0.607	0.609	0.605	0.602	0.597	0.591	0.585	0.581	0.578	0.574	0.57	0.568	0.563	0.562	0.561	0.563	0.568	0.573	0.578	0.581	0.584	0.585	0.586	0.586	0.587	0.59	0.595
F04	Sample	Dilution_30%	0.3	DMSO	Lycopene	Standard_Development	Run076	Standard_Measurement	Plate_01	Clariostar_Study	MB	Biofoundry_,_London	Linear_Dilution_Pattern_V2	0.289	0.287	0.283	0.281	0.277	0.273	0.27	0.27	0.269	0.271	0.271	0.267	0.264	0.259	0.255	0.252	0.25	0.247	0.244	0.243	0.242	0.241	0.241	0.243	0.246	0.251	0.256	0.261	0.265	0.27	0.273	0.276	0.277	0.28	0.285	0.29
F05	Sample	Dilution_10%	0.1	DMSO	Lycopene	Standard_Development	Run076	Standard_Measurement	Plate_01	Clariostar_Study	MB	Biofoundry_,_London	Linear_Dilution_Pattern_V2	0.147	0.145	0.141	0.138	0.134	0.131	0.128	0.127	0.126	0.124	0.122	0.12	0.117	0.114	0.11	0.108	0.107	0.105	0.103	0.102	0.102	0.102	0.102	0.103	0.105	0.106	0.109	0.111	0.112	0.115	0.116	0.118	0.119	0.12	0.123	0.125
F06	Sample	Dilution_90%	0.9	DMSO	Lycopene	Standard_Development	Run076	Standard_Measurement	Plate_01	Clariostar_Study	MB	Biofoundry_,_London	Linear_Dilution_Pattern_V2	0.594	0.594	0.59	0.587	0.581	0.578	0.575	0.577	0.582	0.588	0.592	0.591	0.587	0.578	0.572	0.566	0.56	0.555	0.551	0.549	0.547	0.546	0.547	0.554	0.562	0.575	0.589	0.603	0.616	0.628	0.637	0.644	0.649	0.658	0.67	0.687
F07	Sample	Dilution_70%	0.7	DMSO	Lycopene	Standard_Development	Run076	Standard_Measurement	Plate_01	Clariostar_Study	MB	Biofoundry_,_London	Linear_Dilution_Pattern_V2	0.646	0.646	0.645	0.64	0.636	0.633	0.63	0.632	0.636	0.641	0.643	0.642	0.638	0.631	0.623	0.62	0.614	0.609	0.605	0.602	0.598	0.595	0.597	0.6	0.606	0.614	0.624	0.633	0.642	0.65	0.655	0.658	0.66	0.664	0.673	0.683
F08	Sample	Dilution_50%	0.5	DMSO	Lycopene	Standard_Development	Run076	Standard_Measurement	Plate_01	Clariostar_Study	MB	Biofoundry_,_London	Linear_Dilution_Pattern_V2	0.614	0.614	0.612	0.61	0.607	0.603	0.601	0.6	0.602	0.603	0.604	0.601	0.596	0.592	0.587	0.581	0.575	0.573	0.57	0.567	0.565	0.562	0.561	0.563	0.566	0.571	0.577	0.584	0.589	0.594	0.597	0.598	0.599	0.602	0.607	0.614
F09	Sample	Dilution_30%	0.3	DMSO	Lycopene	Standard_Development	Run076	Standard_Measurement	Plate_01	Clariostar_Study	MB	Biofoundry_,_London	Linear_Dilution_Pattern_V2	0.281	0.28	0.276	0.274	0.27	0.265	0.263	0.262	0.262	0.262	0.262	0.258	0.255	0.25	0.246	0.244	0.241	0.239	0.236	0.235	0.233	0.232	0.232	0.234	0.237	0.241	0.245	0.249	0.254	0.257	0.259	0.262	0.264	0.266	0.269	0.273
F10	Sample	Dilution_10%	0.1	DMSO	Lycopene	Standard_Development	Run076	Standard_Measurement	Plate_01	Clariostar_Study	MB	Biofoundry_,_London	Linear_Dilution_Pattern_V2	0.155	0.153	0.149	0.145	0.143	0.14	0.137	0.135	0.132	0.13	0.127	0.124	0.121	0.118	0.115	0.112	0.11	0.109	0.107	0.106	0.106	0.105	0.105	0.106	0.107	0.109	0.111	0.113	0.114	0.116	0.117	0.119	0.119	0.121	0.123	0.125
F11	Blank	DMSO		DMSO		Standard_Development	Run076	Standard_Measurement	Plate_01	Clariostar_Study	MB	Biofoundry_,_London	Linear_Dilution_Pattern_V2	0.107	0.104	0.099	0.097	0.093	0.089	0.086	0.084	0.08	0.077	0.074	0.07	0.066	0.063	0.061	0.06	0.058	0.057	0.055	0.054	0.053	0.052	0.051	0.051	0.051	0.051	0.051	0.049	0.049	0.049	0.049	0.049	0.048	0.048	0.047	0.046
F12	Blank	DMSO		DMSO		Standard_Development	Run076	Standard_Measurement	Plate_01	Clariostar_Study	MB	Biofoundry_,_London	Linear_Dilution_Pattern_V2	0.11	0.106	0.102	0.099	0.096	0.092	0.089	0.086	0.084	0.08	0.076	0.072	0.069	0.066	0.062	0.061	0.059	0.058	0.056	0.055	0.054	0.052	0.052	0.052	0.052	0.051	0.052	0.051	0.05	0.05	0.049	0.049	0.049	0.048	0.047	0.046
G01	Sample	Dilution_85%	0.85	DMSO	Lycopene	Standard_Development	Run076	Standard_Measurement	Plate_01	Clariostar_Study	MB	Biofoundry_,_London	Linear_Dilution_Pattern_V2	0.685	0.685	0.682	0.681	0.675	0.673	0.673	0.674	0.679	0.683	0.686	0.684	0.682	0.673	0.666	0.661	0.655	0.649	0.645	0.643	0.64	0.637	0.639	0.642	0.649	0.659	0.67	0.683	0.693	0.703	0.709	0.714	0.717	0.724	0.733	0.746
G02	Sample	Dilution_65%	0.65	DMSO	Lycopene	Standard_Development	Run076	Standard_Measurement	Plate_01	Clariostar_Study	MB	Biofoundry_,_London	Linear_Dilution_Pattern_V2	0.51	0.509	0.505	0.503	0.499	0.497	0.494	0.495	0.496	0.5	0.502	0.5	0.495	0.49	0.485	0.48	0.476	0.472	0.468	0.466	0.463	0.461	0.462	0.466	0.471	0.479	0.488	0.497	0.505	0.512	0.518	0.521	0.526	0.529	0.538	0.547
G03	Sample	Dilution_45%	0.45	DMSO	Lycopene	Standard_Development	Run076	Standard_Measurement	Plate_01	Clariostar_Study	MB	Biofoundry_,_London	Linear_Dilution_Pattern_V2	0.493	0.494	0.491	0.489	0.485	0.482	0.481	0.481	0.481	0.481	0.483	0.48	0.477	0.472	0.467	0.463	0.459	0.455	0.451	0.45	0.447	0.444	0.443	0.445	0.449	0.453	0.458	0.463	0.467	0.471	0.473	0.473	0.475	0.478	0.481	0.487
G04	Sample	Dilution_25%	0.25	DMSO	Lycopene	Standard_Development	Run076	Standard_Measurement	Plate_01	Clariostar_Study	MB	Biofoundry_,_London	Linear_Dilution_Pattern_V2	0.223	0.22	0.217	0.214	0.21	0.206	0.204	0.203	0.202	0.202	0.201	0.198	0.195	0.19	0.187	0.185	0.182	0.18	0.178	0.177	0.176	0.175	0.175	0.178	0.18	0.184	0.189	0.192	0.196	0.2	0.203	0.205	0.208	0.21	0.214	0.218
G05	Sample	Dilution_05%	0.0499999999999999	DMSO	Lycopene	Standard_Development	Run076	Standard_Measurement	Plate_01	Clariostar_Study	MB	Biofoundry_,_London	Linear_Dilution_Pattern_V2	0.116	0.112	0.109	0.106	0.103	0.1	0.097	0.095	0.093	0.09	0.088	0.084	0.082	0.079	0.077	0.075	0.073	0.071	0.07	0.069	0.068	0.067	0.067	0.068	0.069	0.07	0.071	0.071	0.072	0.073	0.073	0.074	0.075	0.075	0.076	0.076
G06	Sample	Dilution_85%	0.85	DMSO	Lycopene	Standard_Development	Run076	Standard_Measurement	Plate_01	Clariostar_Study	MB	Biofoundry_,_London	Linear_Dilution_Pattern_V2	0.627	0.628	0.625	0.622	0.617	0.615	0.612	0.613	0.618	0.624	0.628	0.626	0.622	0.614	0.607	0.601	0.596	0.592	0.587	0.584	0.582	0.58	0.583	0.588	0.595	0.606	0.62	0.633	0.644	0.655	0.662	0.669	0.674	0.681	0.693	0.707
G07	Sample	Dilution_65%	0.65	DMSO	Lycopene	Standard_Development	Run076	Standard_Measurement	Plate_01	Clariostar_Study	MB	Biofoundry_,_London	Linear_Dilution_Pattern_V2	0.469	0.467	0.465	0.463	0.458	0.455	0.453	0.454	0.455	0.457	0.459	0.458	0.454	0.448	0.441	0.436	0.432	0.429	0.426	0.424	0.422	0.421	0.422	0.426	0.432	0.441	0.451	0.461	0.47	0.479	0.485	0.489	0.494	0.5	0.508	0.52
G08	Sample	Dilution_45%	0.45	DMSO	Lycopene	Standard_Development	Run076	Standard_Measurement	Plate_01	Clariostar_Study	MB	Biofoundry_,_London	Linear_Dilution_Pattern_V2	0.372	0.371	0.368	0.365	0.361	0.357	0.355	0.356	0.356	0.356	0.358	0.355	0.351	0.347	0.341	0.337	0.335	0.332	0.33	0.327	0.325	0.324	0.324	0.326	0.33	0.335	0.342	0.347	0.353	0.358	0.361	0.364	0.367	0.369	0.375	0.382
G09	Sample	Dilution_25%	0.25	DMSO	Lycopene	Standard_Development	Run076	Standard_Measurement	Plate_01	Clariostar_Study	MB	Biofoundry_,_London	Linear_Dilution_Pattern_V2	0.216	0.214	0.21	0.207	0.204	0.201	0.198	0.195	0.195	0.194	0.192	0.189	0.185	0.181	0.178	0.175	0.172	0.17	0.169	0.168	0.167	0.166	0.167	0.168	0.17	0.173	0.177	0.18	0.184	0.188	0.19	0.192	0.193	0.196	0.199	0.203
G10	Sample	Dilution_05%	0.0499999999999999	DMSO	Lycopene	Standard_Development	Run076	Standard_Measurement	Plate_01	Clariostar_Study	MB	Biofoundry_,_London	Linear_Dilution_Pattern_V2	0.122	0.12	0.117	0.114	0.111	0.107	0.104	0.102	0.099	0.096	0.094	0.09	0.087	0.083	0.08	0.079	0.076	0.075	0.073	0.072	0.071	0.07	0.07	0.07	0.071	0.072	0.074	0.074	0.074	0.075	0.076	0.077	0.077	0.078	0.078	0.079
G11	Blank	DMSO_Blank		DMSO		Standard_Development	Run076	Standard_Measurement	Plate_01	Clariostar_Study	MB	Biofoundry_,_London	Linear_Dilution_Pattern_V2	0.109	0.107	0.102	0.1	0.097	0.092	0.089	0.087	0.083	0.08	0.076	0.072	0.069	0.066	0.063	0.061	0.059	0.058	0.056	0.056	0.055	0.053	0.053	0.053	0.053	0.053	0.052	0.051	0.051	0.05	0.051	0.05	0.05	0.049	0.048	0.047
G12	Blank	DMSO_Blank		DMSO		Standard_Development	Run076	Standard_Measurement	Plate_01	Clariostar_Study	MB	Biofoundry_,_London	Linear_Dilution_Pattern_V2	0.113	0.11	0.105	0.102	0.099	0.095	0.092	0.089	0.087	0.083	0.08	0.075	0.072	0.068	0.065	0.064	0.062	0.06	0.059	0.058	0.057	0.056	0.055	0.055	0.055	0.054	0.054	0.053	0.053	0.053	0.053	0.052	0.052	0.052	0.051	0.049
H01	Sample	Dilution_85%	0.85	DMSO	Lycopene	Standard_Development	Run076	Standard_Measurement	Plate_01	Clariostar_Study	MB	Biofoundry_,_London	Linear_Dilution_Pattern_V2	0.646	0.646	0.643	0.64	0.637	0.633	0.631	0.632	0.637	0.64	0.643	0.641	0.637	0.628	0.623	0.617	0.61	0.606	0.602	0.597	0.596	0.594	0.595	0.598	0.605	0.615	0.627	0.638	0.65	0.66	0.666	0.671	0.676	0.681	0.691	0.705
H02	Sample	Dilution_65%	0.65	DMSO	Lycopene	Standard_Development	Run076	Standard_Measurement	Plate_01	Clariostar_Study	MB	Biofoundry_,_London	Linear_Dilution_Pattern_V2	0.466	0.466	0.462	0.459	0.454	0.45	0.449	0.449	0.451	0.452	0.455	0.454	0.45	0.444	0.438	0.432	0.427	0.424	0.421	0.419	0.417	0.415	0.417	0.42	0.426	0.435	0.446	0.455	0.464	0.472	0.477	0.483	0.487	0.494	0.502	0.513
H03	Sample	Dilution_45%	0.45	DMSO	Lycopene	Standard_Development	Run076	Standard_Measurement	Plate_01	Clariostar_Study	MB	Biofoundry_,_London	Linear_Dilution_Pattern_V2	0.331	0.328	0.324	0.321	0.316	0.312	0.31	0.309	0.309	0.311	0.31	0.308	0.304	0.297	0.294	0.289	0.287	0.284	0.281	0.279	0.277	0.276	0.277	0.28	0.284	0.291	0.298	0.305	0.312	0.318	0.322	0.326	0.33	0.334	0.34	0.348
H04	Sample	Dilution_25%	0.25	DMSO	Lycopene	Standard_Development	Run076	Standard_Measurement	Plate_01	Clariostar_Study	MB	Biofoundry_,_London	Linear_Dilution_Pattern_V2	0.221	0.218	0.214	0.211	0.207	0.203	0.2	0.198	0.198	0.197	0.196	0.192	0.188	0.184	0.179	0.177	0.174	0.172	0.169	0.169	0.168	0.167	0.167	0.169	0.172	0.175	0.18	0.183	0.187	0.191	0.193	0.195	0.197	0.2	0.204	0.208
H05	Sample	Dilution_05%	0.0499999999999999	DMSO	Lycopene	Standard_Development	Run076	Standard_Measurement	Plate_01	Clariostar_Study	MB	Biofoundry_,_London	Linear_Dilution_Pattern_V2	0.125	0.122	0.118	0.115	0.112	0.108	0.105	0.103	0.1	0.096	0.094	0.09	0.086	0.083	0.08	0.078	0.076	0.074	0.073	0.072	0.071	0.07	0.07	0.071	0.071	0.072	0.073	0.073	0.074	0.075	0.075	0.076	0.076	0.077	0.078	0.078
H06	Sample	Dilution_85%	0.85	DMSO	Lycopene	Standard_Development	Run076	Standard_Measurement	Plate_01	Clariostar_Study	MB	Biofoundry_,_London	Linear_Dilution_Pattern_V2	0.549	0.547	0.544	0.54	0.534	0.53	0.529	0.531	0.533	0.537	0.541	0.539	0.535	0.527	0.521	0.514	0.509	0.505	0.502	0.498	0.497	0.496	0.497	0.502	0.511	0.521	0.536	0.548	0.56	0.571	0.579	0.586	0.592	0.6	0.612	0.626
H07	Sample	Dilution_65%	0.65	DMSO	Lycopene	Standard_Development	Run076	Standard_Measurement	Plate_01	Clariostar_Study	MB	Biofoundry_,_London	Linear_Dilution_Pattern_V2	0.434	0.433	0.43	0.426	0.421	0.416	0.413	0.414	0.416	0.417	0.42	0.418	0.414	0.408	0.402	0.397	0.393	0.389	0.384	0.382	0.381	0.379	0.381	0.385	0.391	0.4	0.41	0.419	0.429	0.437	0.444	0.449	0.453	0.459	0.467	0.478
H08	Sample	Dilution_45%	0.45	DMSO	Lycopene	Standard_Development	Run076	Standard_Measurement	Plate_01	Clariostar_Study	MB	Biofoundry_,_London	Linear_Dilution_Pattern_V2	0.328	0.327	0.322	0.319	0.315	0.311	0.308	0.307	0.307	0.307	0.306	0.303	0.299	0.294	0.289	0.285	0.281	0.279	0.276	0.274	0.272	0.272	0.273	0.275	0.279	0.284	0.291	0.296	0.302	0.307	0.311	0.314	0.317	0.321	0.326	0.332
H09	Sample	Dilution_25%	0.25	DMSO	Lycopene	Standard_Development	Run076	Standard_Measurement	Plate_01	Clariostar_Study	MB	Biofoundry_,_London	Linear_Dilution_Pattern_V2	0.235	0.233	0.23	0.226	0.221	0.217	0.214	0.213	0.212	0.21	0.208	0.204	0.2	0.196	0.191	0.188	0.186	0.183	0.18	0.179	0.179	0.178	0.178	0.179	0.182	0.185	0.19	0.194	0.197	0.201	0.203	0.206	0.207	0.21	0.213	0.217
H10	Sample	Dilution_05%	0.0499999999999999	DMSO	Lycopene	Standard_Development	Run076	Standard_Measurement	Plate_01	Clariostar_Study	MB	Biofoundry_,_London	Linear_Dilution_Pattern_V2	0.133	0.13	0.126	0.122	0.119	0.114	0.111	0.108	0.105	0.102	0.098	0.094	0.09	0.087	0.084	0.082	0.079	0.077	0.075	0.074	0.073	0.072	0.072	0.072	0.072	0.073	0.074	0.074	0.075	0.076	0.077	0.078	0.078	0.078	0.079	0.079
H11	Blank	DMSO_Blank		DMSO		Standard_Development	Run076	Standard_Measurement	Plate_01	Clariostar_Study	MB	Biofoundry_,_London	Linear_Dilution_Pattern_V2	0.113	0.109	0.105	0.102	0.098	0.093	0.09	0.087	0.084	0.08	0.076	0.072	0.069	0.065	0.062	0.06	0.058	0.057	0.054	0.053	0.052	0.051	0.05	0.05	0.05	0.05	0.05	0.048	0.048	0.048	0.048	0.047	0.047	0.046	0.045	0.044
H12	Blank	DMSO_Blank		DMSO		Standard_Development	Run076	Standard_Measurement	Plate_01	Clariostar_Study	MB	Biofoundry_,_London	Linear_Dilution_Pattern_V2	0.116	0.113	0.108	0.106	0.102	0.098	0.094	0.091	0.088	0.084	0.079	0.074	0.069	0.065	0.062	0.06	0.058	0.057	0.054	0.053	0.052	0.051	0.051	0.051	0.05	0.049	0.049	0.048	0.048	0.048	0.048	0.048	0.047	0.046	0.045	0.044
A01	Sample	Dilution_100%	1.0	DMSO	Lycopene	Standard_Development	Run076	Standard_Measurement	Plate_01	Clariostar_Study	MB	Biofoundry_,_London	Linear_Dilution_Pattern_V2	0.743	0.743	0.74	0.737	0.734	0.73	0.731	0.734	0.739	0.744	0.747	0.745	0.737	0.727	0.72	0.716	0.71	0.704	0.698	0.696	0.695	0.694	0.697	0.701	0.71	0.725	0.737	0.752	0.764	0.773	0.781	0.787	0.792	0.801	0.816	0.838
A02	Sample	Dilution_80%	0.8	DMSO	Lycopene	Standard_Development	Run076	Standard_Measurement	Plate_01	Clariostar_Study	MB	Biofoundry_,_London	Linear_Dilution_Pattern_V2	0.62	0.619	0.617	0.613	0.611	0.608	0.607	0.611	0.614	0.617	0.62	0.617	0.61	0.602	0.597	0.593	0.588	0.584	0.579	0.577	0.575	0.574	0.577	0.579	0.586	0.597	0.609	0.621	0.632	0.639	0.645	0.649	0.654	0.66	0.672	0.691
A03	Sample	Dilution_60%	0.6	DMSO	Lycopene	Standard_Development	Run076	Standard_Measurement	Plate_01	Clariostar_Study	MB	Biofoundry_,_London	Linear_Dilution_Pattern_V2	0.421	0.419	0.417	0.413	0.409	0.406	0.404	0.405	0.408	0.409	0.41	0.407	0.404	0.398	0.392	0.388	0.385	0.381	0.377	0.376	0.377	0.376	0.379	0.383	0.39	0.398	0.407	0.418	0.427	0.435	0.44	0.445	0.45	0.456	0.467	0.482
A04	Sample	Dilution_40%	0.4	DMSO	Lycopene	Standard_Development	Run076	Standard_Measurement	Plate_01	Clariostar_Study	MB	Biofoundry_,_London	Linear_Dilution_Pattern_V2	0.302	0.3	0.296	0.293	0.291	0.287	0.285	0.285	0.285	0.285	0.283	0.28	0.276	0.271	0.267	0.265	0.261	0.258	0.256	0.255	0.254	0.254	0.256	0.259	0.263	0.269	0.275	0.281	0.288	0.292	0.297	0.299	0.302	0.306	0.314	0.324
A05	Sample	Dilution_20%	0.2	DMSO	Lycopene	Standard_Development	Run076	Standard_Measurement	Plate_01	Clariostar_Study	MB	Biofoundry_,_London	Linear_Dilution_Pattern_V2	0.183	0.181	0.178	0.175	0.172	0.168	0.167	0.166	0.165	0.163	0.16	0.158	0.155	0.151	0.148	0.146	0.144	0.141	0.14	0.14	0.139	0.14	0.14	0.141	0.143	0.146	0.15	0.154	0.158	0.161	0.163	0.164	0.166	0.169	0.173	0.179
A06	Sample	Dilution_100%	1.0	DMSO	Lycopene	Standard_Development	Run076	Standard_Measurement	Plate_01	Clariostar_Study	MB	Biofoundry_,_London	Linear_Dilution_Pattern_V2	0.602	0.603	0.6	0.595	0.591	0.589	0.589	0.59	0.595	0.599	0.604	0.6	0.594	0.588	0.581	0.576	0.57	0.565	0.562	0.561	0.558	0.559	0.563	0.569	0.58	0.595	0.611	0.628	0.642	0.655	0.664	0.671	0.679	0.691	0.708	0.733
A07	Sample	Dilution_80%	0.8	DMSO	Lycopene	Standard_Development	Run076	Standard_Measurement	Plate_01	Clariostar_Study	MB	Biofoundry_,_London	Linear_Dilution_Pattern_V2	0.523	0.522	0.52	0.515	0.511	0.51	0.509	0.509	0.514	0.517	0.518	0.517	0.511	0.504	0.496	0.492	0.487	0.483	0.48	0.479	0.477	0.476	0.479	0.484	0.493	0.505	0.519	0.532	0.543	0.553	0.561	0.567	0.573	0.581	0.595	0.615
A08	Sample	Dilution_60%	0.6	DMSO	Lycopene	Standard_Development	Run076	Standard_Measurement	Plate_01	Clariostar_Study	MB	Biofoundry_,_London	Linear_Dilution_Pattern_V2	0.406	0.404	0.4	0.398	0.395	0.391	0.39	0.39	0.393	0.393	0.394	0.391	0.388	0.381	0.375	0.372	0.368	0.365	0.361	0.361	0.359	0.359	0.36	0.363	0.371	0.379	0.389	0.398	0.406	0.413	0.418	0.423	0.427	0.433	0.443	0.458
A09	Sample	Dilution_40%	0.4	DMSO	Lycopene	Standard_Development	Run076	Standard_Measurement	Plate_01	Clariostar_Study	MB	Biofoundry_,_London	Linear_Dilution_Pattern_V2	0.288	0.286	0.282	0.279	0.277	0.273	0.27	0.27	0.271	0.27	0.268	0.266	0.261	0.256	0.252	0.249	0.246	0.243	0.241	0.24	0.239	0.239	0.24	0.243	0.247	0.252	0.259	0.265	0.271	0.275	0.278	0.28	0.284	0.288	0.295	0.304
A10	Sample	Dilution_20%	0.2	DMSO	Lycopene	Standard_Development	Run076	Standard_Measurement	Plate_01	Clariostar_Study	MB	Biofoundry_,_London	Linear_Dilution_Pattern_V2	0.183	0.179	0.176	0.173	0.17	0.167	0.165	0.163	0.162	0.159	0.156	0.152	0.149	0.145	0.141	0.14	0.137	0.135	0.133	0.133	0.133	0.132	0.133	0.133	0.136	0.139	0.142	0.145	0.147	0.15	0.152	0.153	0.154	0.157	0.161	0.166
A11	Blank	DMSO_Blank		DMSO		Standard_Development	Run076	Standard_Measurement	Plate_01	Clariostar_Study	MB	Biofoundry_,_London	Linear_Dilution_Pattern_V2	0.108	0.105	0.102	0.099	0.096	0.093	0.09	0.087	0.085	0.08	0.076	0.073	0.069	0.066	0.063	0.062	0.059	0.057	0.056	0.056	0.055	0.054	0.054	0.052	0.052	0.052	0.051	0.051	0.051	0.05	0.05	0.049	0.048	0.048	0.048	0.047
A12	Blank	DMSO_Blank		DMSO		Standard_Development	Run076	Standard_Measurement	Plate_01	Clariostar_Study	MB	Biofoundry_,_London	Linear_Dilution_Pattern_V2	0.109	0.106	0.103	0.1	0.097	0.094	0.091	0.088	0.086	0.082	0.077	0.074	0.07	0.066	0.063	0.063	0.06	0.058	0.057	0.057	0.056	0.055	0.055	0.054	0.053	0.052	0.052	0.052	0.052	0.051	0.051	0.049	0.049	0.048	0.048	0.047
B01	Sample	Dilution_100%	1.0	DMSO	Lycopene	Standard_Development	Run076	Standard_Measurement	Plate_01	Clariostar_Study	MB	Biofoundry_,_London	Linear_Dilution_Pattern_V2	0.711	0.708	0.708	0.702	0.698	0.695	0.694	0.698	0.705	0.711	0.712	0.709	0.706	0.695	0.688	0.684	0.676	0.673	0.669	0.668	0.665	0.664	0.668	0.674	0.685	0.699	0.715	0.731	0.742	0.755	0.764	0.771	0.778	0.788	0.803	0.827
B02	Sample	Dilution_80%	0.8	DMSO	Lycopene	Standard_Development	Run076	Standard_Measurement	Plate_01	Clariostar_Study	MB	Biofoundry_,_London	Linear_Dilution_Pattern_V2	0.724	0.723	0.722	0.718	0.714	0.711	0.712	0.714	0.719	0.723	0.724	0.723	0.718	0.707	0.702	0.698	0.69	0.685	0.682	0.678	0.675	0.675	0.676	0.677	0.682	0.692	0.703	0.713	0.722	0.729	0.733	0.737	0.741	0.745	0.754	0.771
B03	Sample	Dilution_60%	0.6	DMSO	Lycopene	Standard_Development	Run076	Standard_Measurement	Plate_01	Clariostar_Study	MB	Biofoundry_,_London	Linear_Dilution_Pattern_V2	0.492	0.491	0.49	0.485	0.483	0.48	0.479	0.48	0.481	0.483	0.484	0.482	0.478	0.471	0.465	0.462	0.458	0.454	0.45	0.448	0.446	0.444	0.447	0.45	0.455	0.463	0.472	0.48	0.488	0.495	0.498	0.501	0.506	0.512	0.52	0.533
B04	Sample	Dilution_40%	0.4	DMSO	Lycopene	Standard_Development	Run076	Standard_Measurement	Plate_01	Clariostar_Study	MB	Biofoundry_,_London	Linear_Dilution_Pattern_V2	0.32	0.318	0.313	0.311	0.308	0.304	0.303	0.303	0.304	0.304	0.303	0.3	0.296	0.291	0.286	0.284	0.281	0.278	0.275	0.274	0.274	0.273	0.275	0.278	0.282	0.287	0.294	0.301	0.306	0.312	0.316	0.319	0.321	0.326	0.333	0.343
B05	Sample	Dilution_20%	0.2	DMSO	Lycopene	Standard_Development	Run076	Standard_Measurement	Plate_01	Clariostar_Study	MB	Biofoundry_,_London	Linear_Dilution_Pattern_V2	0.229	0.228	0.226	0.222	0.219	0.216	0.215	0.215	0.214	0.213	0.21	0.208	0.205	0.201	0.197	0.197	0.193	0.191	0.189	0.189	0.187	0.187	0.188	0.189	0.191	0.194	0.197	0.2	0.203	0.206	0.207	0.208	0.209	0.212	0.215	0.22
B06	Sample	Dilution_100%	1.0	DMSO	Lycopene	Standard_Development	Run076	Standard_Measurement	Plate_01	Clariostar_Study	MB	Biofoundry_,_London	Linear_Dilution_Pattern_V2	0.617	0.616	0.613	0.608	0.605	0.601	0.601	0.604	0.611	0.616	0.62	0.619	0.611	0.603	0.595	0.591	0.584	0.581	0.575	0.574	0.573	0.573	0.576	0.583	0.594	0.607	0.623	0.642	0.656	0.668	0.678	0.685	0.692	0.702	0.719	0.744
B07	Sample	Dilution_80%	0.8	DMSO	Lycopene	Standard_Development	Run076	Standard_Measurement	Plate_01	Clariostar_Study	MB	Biofoundry_,_London	Linear_Dilution_Pattern_V2	0.569	0.567	0.564	0.561	0.559	0.556	0.555	0.557	0.562	0.567	0.568	0.566	0.562	0.553	0.546	0.543	0.538	0.533	0.529	0.528	0.525	0.525	0.528	0.532	0.539	0.55	0.563	0.577	0.588	0.597	0.603	0.609	0.614	0.622	0.635	0.654
B08	Sample	Dilution_60%	0.6	DMSO	Lycopene	Standard_Development	Run076	Standard_Measurement	Plate_01	Clariostar_Study	MB	Biofoundry_,_London	Linear_Dilution_Pattern_V2	0.438	0.438	0.433	0.43	0.428	0.425	0.424	0.424	0.426	0.428	0.43	0.427	0.422	0.416	0.41	0.406	0.403	0.399	0.395	0.394	0.393	0.393	0.394	0.398	0.403	0.412	0.422	0.432	0.44	0.447	0.453	0.457	0.461	0.467	0.477	0.491
B09	Sample	Dilution_40%	0.4	DMSO	Lycopene	Standard_Development	Run076	Standard_Measurement	Plate_01	Clariostar_Study	MB	Biofoundry_,_London	Linear_Dilution_Pattern_V2	0.319	0.316	0.313	0.309	0.306	0.302	0.301	0.301	0.302	0.303	0.301	0.299	0.295	0.288	0.284	0.282	0.279	0.275	0.272	0.272	0.272	0.271	0.272	0.275	0.279	0.285	0.291	0.297	0.304	0.309	0.312	0.315	0.318	0.323	0.329	0.339
B10	Sample	Dilution_20%	0.2	DMSO	Lycopene	Standard_Development	Run076	Standard_Measurement	Plate_01	Clariostar_Study	MB	Biofoundry_,_London	Linear_Dilution_Pattern_V2	0.198	0.194	0.191	0.188	0.186	0.182	0.18	0.179	0.178	0.177	0.174	0.171	0.168	0.164	0.16	0.159	0.156	0.153	0.151	0.152	0.151	0.151	0.152	0.153	0.155	0.159	0.162	0.165	0.168	0.171	0.173	0.174	0.176	0.179	0.183	0.189
B11	Blank	DMSO_Blank		DMSO		Standard_Development	Run076	Standard_Measurement	Plate_01	Clariostar_Study	MB	Biofoundry_,_London	Linear_Dilution_Pattern_V2	0.102	0.099	0.096	0.093	0.09	0.087	0.085	0.083	0.079	0.076	0.071	0.069	0.066	0.063	0.06	0.059	0.057	0.055	0.054	0.054	0.053	0.052	0.052	0.051	0.051	0.051	0.05	0.049	0.049	0.049	0.048	0.048	0.047	0.046	0.046	0.046
B12	Blank	DMSO_Blank		DMSO		Standard_Development	Run076	Standard_Measurement	Plate_01	Clariostar_Study	MB	Biofoundry_,_London	Linear_Dilution_Pattern_V2	0.105	0.102	0.099	0.096	0.093	0.09	0.087	0.085	0.082	0.078	0.073	0.07	0.067	0.064	0.061	0.06	0.058	0.056	0.056	0.055	0.055	0.054	0.054	0.053	0.052	0.052	0.051	0.051	0.05	0.05	0.05	0.049	0.049	0.049	0.049	0.048
C01	Sample	Dilution_95%	0.95	DMSO	Lycopene	Standard_Development	Run076	Standard_Measurement	Plate_01	Clariostar_Study	MB	Biofoundry_,_London	Linear_Dilution_Pattern_V2	0.773	0.773	0.772	0.768	0.765	0.762	0.762	0.765	0.771	0.775	0.777	0.777	0.771	0.764	0.757	0.753	0.745	0.741	0.737	0.733	0.73	0.73	0.732	0.736	0.744	0.756	0.769	0.782	0.795	0.805	0.811	0.815	0.819	0.828	0.84	0.861
C02	Sample	Dilution_75%	0.75	DMSO	Lycopene	Standard_Development	Run076	Standard_Measurement	Plate_01	Clariostar_Study	MB	Biofoundry_,_London	Linear_Dilution_Pattern_V2	0.763	0.768	0.764	0.762	0.76	0.757	0.756	0.758	0.763	0.767	0.769	0.767	0.761	0.752	0.747	0.745	0.738	0.733	0.728	0.724	0.722	0.718	0.718	0.719	0.723	0.731	0.739	0.747	0.753	0.759	0.76	0.761	0.762	0.766	0.774	0.786
C03	Sample	Dilution_55%	0.55	DMSO	Lycopene	Standard_Development	Run076	Standard_Measurement	Plate_01	Clariostar_Study	MB	Biofoundry_,_London	Linear_Dilution_Pattern_V2	0.529	0.529	0.526	0.522	0.52	0.516	0.514	0.515	0.518	0.52	0.519	0.516	0.513	0.505	0.5	0.497	0.492	0.489	0.484	0.483	0.48	0.478	0.479	0.482	0.486	0.492	0.499	0.506	0.511	0.516	0.52	0.521	0.523	0.526	0.534	0.545
C04	Sample	Dilution_35%	0.35	DMSO	Lycopene	Standard_Development	Run076	Standard_Measurement	Plate_01	Clariostar_Study	MB	Biofoundry_,_London	Linear_Dilution_Pattern_V2	0.317	0.315	0.312	0.309	0.307	0.303	0.301	0.301	0.301	0.302	0.302	0.299	0.294	0.289	0.285	0.284	0.281	0.278	0.276	0.274	0.273	0.273	0.275	0.276	0.279	0.284	0.289	0.294	0.299	0.303	0.306	0.307	0.309	0.312	0.318	0.326
C05	Sample	Dilution_15%	0.15	DMSO	Lycopene	Standard_Development	Run076	Standard_Measurement	Plate_01	Clariostar_Study	MB	Biofoundry_,_London	Linear_Dilution_Pattern_V2	0.172	0.169	0.167	0.163	0.161	0.158	0.156	0.155	0.155	0.153	0.15	0.148	0.145	0.141	0.138	0.138	0.136	0.133	0.132	0.132	0.131	0.131	0.132	0.133	0.135	0.138	0.141	0.143	0.146	0.149	0.15	0.152	0.154	0.157	0.16	0.165
C06	Sample	Dilution_95%	0.95	DMSO	Lycopene	Standard_Development	Run076	Standard_Measurement	Plate_01	Clariostar_Study	MB	Biofoundry_,_London	Linear_Dilution_Pattern_V2	0.602	0.6	0.597	0.593	0.589	0.585	0.586	0.588	0.594	0.6	0.603	0.6	0.594	0.585	0.577	0.574	0.569	0.564	0.559	0.557	0.557	0.557	0.561	0.565	0.574	0.588	0.605	0.619	0.631	0.643	0.651	0.657	0.665	0.673	0.689	0.713
C07	Sample	Dilution_75%	0.75	DMSO	Lycopene	Standard_Development	Run076	Standard_Measurement	Plate_01	Clariostar_Study	MB	Biofoundry_,_London	Linear_Dilution_Pattern_V2	0.566	0.566	0.561	0.558	0.555	0.551	0.551	0.553	0.557	0.56	0.561	0.56	0.555	0.547	0.542	0.538	0.533	0.529	0.525	0.524	0.521	0.521	0.524	0.528	0.535	0.545	0.557	0.568	0.579	0.586	0.592	0.597	0.601	0.608	0.619	0.636
C08	Sample	Dilution_55%	0.55	DMSO	Lycopene	Standard_Development	Run076	Standard_Measurement	Plate_01	Clariostar_Study	MB	Biofoundry_,_London	Linear_Dilution_Pattern_V2	0.531	0.53	0.527	0.524	0.52	0.517	0.517	0.518	0.521	0.521	0.521	0.518	0.515	0.509	0.503	0.501	0.496	0.491	0.489	0.488	0.485	0.483	0.484	0.486	0.489	0.496	0.502	0.509	0.515	0.519	0.521	0.523	0.524	0.528	0.534	0.545
C09	Sample	Dilution_35%	0.35	DMSO	Lycopene	Standard_Development	Run076	Standard_Measurement	Plate_01	Clariostar_Study	MB	Biofoundry_,_London	Linear_Dilution_Pattern_V2	0.297	0.296	0.292	0.288	0.285	0.281	0.28	0.28	0.28	0.279	0.277	0.275	0.271	0.264	0.261	0.26	0.256	0.253	0.252	0.252	0.249	0.249	0.25	0.252	0.255	0.261	0.266	0.271	0.276	0.28	0.282	0.284	0.287	0.29	0.296	0.303
C10	Sample	Dilution_15%	0.15	DMSO	Lycopene	Standard_Development	Run076	Standard_Measurement	Plate_01	Clariostar_Study	MB	Biofoundry_,_London	Linear_Dilution_Pattern_V2	0.173	0.171	0.168	0.165	0.162	0.158	0.156	0.155	0.154	0.153	0.149	0.146	0.143	0.14	0.137	0.134	0.131	0.129	0.128	0.129	0.128	0.127	0.129	0.13	0.131	0.134	0.137	0.139	0.142	0.144	0.145	0.147	0.148	0.151	0.154	0.158
C11	Blank	DMSO_Blank		DMSO		Standard_Development	Run076	Standard_Measurement	Plate_01	Clariostar_Study	MB	Biofoundry_,_London	Linear_Dilution_Pattern_V2	0.097	0.094	0.092	0.089	0.086	0.082	0.08	0.077	0.075	0.072	0.068	0.064	0.061	0.058	0.055	0.055	0.053	0.051	0.05	0.05	0.049	0.048	0.048	0.048	0.047	0.047	0.046	0.046	0.046	0.046	0.046	0.045	0.045	0.044	0.044	0.044
C12	Blank	DMSO_Blank		DMSO		Standard_Development	Run076	Standard_Measurement	Plate_01	Clariostar_Study	MB	Biofoundry_,_London	Linear_Dilution_Pattern_V2	0.101	0.099	0.095	0.092	0.089	0.086	0.083	0.081	0.078	0.074	0.071	0.068	0.064	0.061	0.059	0.058	0.055	0.053	0.053	0.053	0.052	0.051	0.051	0.051	0.05	0.05	0.05	0.049	0.049	0.049	0.049	0.047	0.047	0.047	0.047	0.046
D01	Sample	Dilution_95%	0.95	DMSO	Lycopene	Standard_Development	Run076	Standard_Measurement	Plate_01	Clariostar_Study	MB	Biofoundry_,_London	Linear_Dilution_Pattern_V2	0.775	0.776	0.771	0.769	0.766	0.763	0.762	0.764	0.77	0.776	0.779	0.777	0.772	0.761	0.754	0.748	0.742	0.737	0.733	0.731	0.726	0.723	0.725	0.728	0.736	0.749	0.762	0.776	0.785	0.794	0.802	0.805	0.809	0.818	0.831	0.851
D02	Sample	Dilution_75%	0.75	DMSO	Lycopene	Standard_Development	Run076	Standard_Measurement	Plate_01	Clariostar_Study	MB	Biofoundry_,_London	Linear_Dilution_Pattern_V2	0.808	0.81	0.807	0.805	0.803	0.798	0.799	0.799	0.805	0.806	0.808	0.806	0.8	0.795	0.788	0.784	0.777	0.771	0.766	0.763	0.758	0.756	0.756	0.756	0.76	0.768	0.776	0.784	0.791	0.795	0.799	0.8	0.8	0.803	0.81	0.825
D03	Sample	Dilution_55%	0.55	DMSO	Lycopene	Standard_Development	Run076	Standard_Measurement	Plate_01	Clariostar_Study	MB	Biofoundry_,_London	Linear_Dilution_Pattern_V2	0.52	0.52	0.517	0.515	0.512	0.509	0.507	0.508	0.512	0.513	0.513	0.512	0.507	0.5	0.495	0.493	0.487	0.483	0.479	0.478	0.475	0.474	0.475	0.476	0.48	0.487	0.494	0.5	0.505	0.51	0.513	0.514	0.516	0.519	0.525	0.537
D04	Sample	Dilution_35%	0.35	DMSO	Lycopene	Standard_Development	Run076	Standard_Measurement	Plate_01	Clariostar_Study	MB	Biofoundry_,_London	Linear_Dilution_Pattern_V2	0.412	0.411	0.408	0.406	0.403	0.4	0.398	0.399	0.401	0.401	0.4	0.397	0.393	0.387	0.383	0.382	0.378	0.374	0.372	0.371	0.369	0.367	0.367	0.368	0.371	0.375	0.379	0.382	0.387	0.39	0.39	0.391	0.392	0.394	0.398	0.405
D05	Sample	Dilution_15%	0.15	DMSO	Lycopene	Standard_Development	Run076	Standard_Measurement	Plate_01	Clariostar_Study	MB	Biofoundry_,_London	Linear_Dilution_Pattern_V2	0.164	0.161	0.159	0.155	0.153	0.149	0.147	0.147	0.146	0.145	0.142	0.14	0.137	0.133	0.13	0.129	0.126	0.124	0.123	0.122	0.122	0.123	0.123	0.124	0.126	0.129	0.132	0.135	0.137	0.14	0.142	0.143	0.145	0.147	0.15	0.155
D06	Sample	Dilution_95%	0.95	DMSO	Lycopene	Standard_Development	Run076	Standard_Measurement	Plate_01	Clariostar_Study	MB	Biofoundry_,_London	Linear_Dilution_Pattern_V2	0.627	0.625	0.622	0.619	0.615	0.611	0.61	0.615	0.621	0.624	0.628	0.625	0.621	0.612	0.605	0.601	0.595	0.591	0.587	0.585	0.582	0.583	0.586	0.591	0.601	0.614	0.631	0.647	0.66	0.671	0.679	0.687	0.694	0.703	0.718	0.741
D07	Sample	Dilution_75%	0.75	DMSO	Lycopene	Standard_Development	Run076	Standard_Measurement	Plate_01	Clariostar_Study	MB	Biofoundry_,_London	Linear_Dilution_Pattern_V2	0.518	0.515	0.513	0.51	0.506	0.502	0.502	0.504	0.509	0.512	0.513	0.512	0.507	0.499	0.493	0.489	0.483	0.48	0.477	0.477	0.473	0.473	0.475	0.48	0.487	0.498	0.509	0.522	0.533	0.542	0.548	0.553	0.559	0.567	0.578	0.596
D08	Sample	Dilution_55%	0.55	DMSO	Lycopene	Standard_Development	Run076	Standard_Measurement	Plate_01	Clariostar_Study	MB	Biofoundry_,_London	Linear_Dilution_Pattern_V2	0.432	0.431	0.427	0.424	0.422	0.419	0.417	0.418	0.421	0.423	0.423	0.42	0.415	0.409	0.403	0.402	0.397	0.393	0.39	0.388	0.386	0.386	0.388	0.391	0.397	0.405	0.412	0.421	0.428	0.435	0.44	0.443	0.447	0.452	0.461	0.473
D09	Sample	Dilution_35%	0.35	DMSO	Lycopene	Standard_Development	Run076	Standard_Measurement	Plate_01	Clariostar_Study	MB	Biofoundry_,_London	Linear_Dilution_Pattern_V2	0.39	0.389	0.387	0.385	0.382	0.378	0.376	0.378	0.379	0.379	0.377	0.374	0.372	0.365	0.361	0.359	0.356	0.351	0.349	0.349	0.347	0.345	0.346	0.348	0.35	0.354	0.358	0.363	0.367	0.371	0.372	0.373	0.374	0.377	0.381	0.389
D10	Sample	Dilution_15%	0.15	DMSO	Lycopene	Standard_Development	Run076	Standard_Measurement	Plate_01	Clariostar_Study	MB	Biofoundry_,_London	Linear_Dilution_Pattern_V2	0.302	0.301	0.298	0.295	0.293	0.289	0.287	0.287	0.286	0.283	0.282	0.278	0.274	0.27	0.267	0.266	0.262	0.261	0.258	0.258	0.256	0.255	0.255	0.255	0.255	0.256	0.257	0.259	0.26	0.261	0.261	0.261	0.262	0.261	0.263	0.265
D11	Blank	DMSO_Blank		DMSO		Standard_Development	Run076	Standard_Measurement	Plate_01	Clariostar_Study	MB	Biofoundry_,_London	Linear_Dilution_Pattern_V2	0.099	0.096	0.094	0.091	0.087	0.085	0.082	0.079	0.077	0.073	0.069	0.066	0.063	0.06	0.056	0.057	0.054	0.052	0.051	0.051	0.051	0.05	0.05	0.049	0.048	0.048	0.047	0.047	0.047	0.047	0.047	0.046	0.046	0.045	0.044	0.044
D12	Blank	DMSO_Blank		DMSO		Standard_Development	Run076	Standard_Measurement	Plate_01	Clariostar_Study	MB	Biofoundry_,_London	Linear_Dilution_Pattern_V2	0.101	0.097	0.094	0.091	0.088	0.084	0.082	0.08	0.077	0.074	0.069	0.066	0.063	0.06	0.057	0.057	0.054	0.052	0.051	0.051	0.05	0.049	0.05	0.05	0.049	0.048	0.047	0.047	0.047	0.046	0.046	0.045	0.045	0.045	0.044	0.044
E01	Sample	Dilution_90%	0.9	DMSO	Lycopene	Standard_Development	Run076	Standard_Measurement	Plate_01	Clariostar_Study	MB	Biofoundry_,_London	Linear_Dilution_Pattern_V2	0.826	0.824	0.821	0.82	0.816	0.812	0.813	0.816	0.821	0.825	0.829	0.83	0.822	0.812	0.804	0.803	0.796	0.791	0.784	0.782	0.778	0.776	0.778	0.781	0.788	0.799	0.811	0.823	0.832	0.842	0.847	0.851	0.853	0.859	0.871	0.89
E02	Sample	Dilution_70%	0.7	DMSO	Lycopene	Standard_Development	Run076	Standard_Measurement	Plate_01	Clariostar_Study	MB	Biofoundry_,_London	Linear_Dilution_Pattern_V2	0.696	0.697	0.694	0.69	0.686	0.684	0.682	0.684	0.687	0.691	0.692	0.692	0.685	0.677	0.67	0.666	0.661	0.657	0.652	0.651	0.647	0.645	0.646	0.648	0.654	0.663	0.672	0.682	0.688	0.695	0.699	0.702	0.705	0.709	0.718	0.733
E03	Sample	Dilution_50%	0.5	DMSO	Lycopene	Standard_Development	Run076	Standard_Measurement	Plate_01	Clariostar_Study	MB	Biofoundry_,_London	Linear_Dilution_Pattern_V2	0.582	0.584	0.581	0.578	0.575	0.572	0.57	0.572	0.574	0.576	0.575	0.574	0.569	0.564	0.557	0.555	0.549	0.545	0.543	0.54	0.537	0.536	0.536	0.537	0.541	0.545	0.551	0.557	0.561	0.565	0.566	0.567	0.569	0.571	0.576	0.585
E04	Sample	Dilution_30%	0.3	DMSO	Lycopene	Standard_Development	Run076	Standard_Measurement	Plate_01	Clariostar_Study	MB	Biofoundry_,_London	Linear_Dilution_Pattern_V2	0.407	0.406	0.404	0.401	0.398	0.395	0.393	0.393	0.394	0.394	0.392	0.389	0.387	0.381	0.377	0.375	0.372	0.367	0.366	0.363	0.361	0.36	0.36	0.361	0.363	0.365	0.369	0.371	0.375	0.377	0.377	0.377	0.378	0.38	0.382	0.388
E05	Sample	Dilution_10%	0.1	DMSO	Lycopene	Standard_Development	Run076	Standard_Measurement	Plate_01	Clariostar_Study	MB	Biofoundry_,_London	Linear_Dilution_Pattern_V2	0.141	0.139	0.135	0.133	0.13	0.126	0.124	0.123	0.122	0.12	0.119	0.116	0.114	0.109	0.107	0.107	0.104	0.102	0.101	0.1	0.1	0.1	0.101	0.102	0.103	0.104	0.106	0.109	0.111	0.113	0.114	0.115	0.116	0.118	0.121	0.124
E06	Sample	Dilution_90%	0.9	DMSO	Lycopene	Standard_Development	Run076	Standard_Measurement	Plate_01	Clariostar_Study	MB	Biofoundry_,_London	Linear_Dilution_Pattern_V2	0.739	0.739	0.738	0.736	0.732	0.729	0.726	0.73	0.738	0.742	0.743	0.742	0.736	0.728	0.722	0.719	0.711	0.706	0.7	0.698	0.697	0.695	0.696	0.7	0.709	0.72	0.732	0.746	0.757	0.765	0.771	0.777	0.782	0.79	0.801	0.821
E07	Sample	Dilution_70%	0.7	DMSO	Lycopene	Standard_Development	Run076	Standard_Measurement	Plate_01	Clariostar_Study	MB	Biofoundry_,_London	Linear_Dilution_Pattern_V2	0.623	0.619	0.618	0.614	0.612	0.608	0.607	0.61	0.613	0.617	0.62	0.616	0.612	0.604	0.598	0.594	0.589	0.585	0.581	0.578	0.574	0.573	0.573	0.576	0.583	0.592	0.601	0.611	0.618	0.626	0.63	0.632	0.635	0.64	0.649	0.664
E08	Sample	Dilution_50%	0.5	DMSO	Lycopene	Standard_Development	Run076	Standard_Measurement	Plate_01	Clariostar_Study	MB	Biofoundry_,_London	Linear_Dilution_Pattern_V2	0.729	0.73	0.726	0.725	0.722	0.717	0.716	0.717	0.723	0.723	0.722	0.721	0.714	0.709	0.703	0.702	0.695	0.691	0.687	0.682	0.678	0.674	0.674	0.673	0.674	0.678	0.684	0.688	0.69	0.692	0.693	0.691	0.691	0.692	0.694	0.702
E09	Sample	Dilution_30%	0.3	DMSO	Lycopene	Standard_Development	Run076	Standard_Measurement	Plate_01	Clariostar_Study	MB	Biofoundry_,_London	Linear_Dilution_Pattern_V2	0.373	0.372	0.37	0.367	0.364	0.36	0.358	0.359	0.359	0.358	0.358	0.356	0.352	0.346	0.343	0.341	0.337	0.334	0.331	0.33	0.328	0.328	0.329	0.33	0.331	0.335	0.338	0.342	0.346	0.348	0.349	0.35	0.351	0.352	0.356	0.362
E10	Sample	Dilution_10%	0.1	DMSO	Lycopene	Standard_Development	Run076	Standard_Measurement	Plate_01	Clariostar_Study	MB	Biofoundry_,_London	Linear_Dilution_Pattern_V2	0.143	0.141	0.138	0.135	0.132	0.129	0.126	0.126	0.125	0.123	0.119	0.116	0.114	0.11	0.107	0.106	0.103	0.102	0.101	0.101	0.1	0.1	0.101	0.102	0.103	0.106	0.107	0.109	0.111	0.113	0.115	0.117	0.118	0.119	0.122	0.126
E11	Blank	DMSO_Blank		DMSO		Standard_Development	Run076	Standard_Measurement	Plate_01	Clariostar_Study	MB	Biofoundry_,_London	Linear_Dilution_Pattern_V2	0.102	0.1	0.096	0.093	0.091	0.087	0.084	0.082	0.079	0.075	0.071	0.068	0.065	0.061	0.059	0.058	0.056	0.053	0.052	0.053	0.052	0.051	0.051	0.051	0.049	0.049	0.049	0.049	0.049	0.049	0.048	0.048	0.047	0.046	0.046	0.045
E12	Blank	DMSO_Blank		DMSO		Standard_Development	Run076	Standard_Measurement	Plate_01	Clariostar_Study	MB	Biofoundry_,_London	Linear_Dilution_Pattern_V2	0.099	0.096	0.093	0.09	0.086	0.083	0.081	0.079	0.075	0.072	0.068	0.064	0.061	0.058	0.055	0.054	0.051	0.05	0.049	0.049	0.049	0.048	0.049	0.048	0.047	0.047	0.046	0.045	0.046	0.045	0.045	0.046	0.045	0.044	0.043	0.042
F01	Sample	Dilution_90%	0.9	DMSO	Lycopene	Standard_Development	Run076	Standard_Measurement	Plate_01	Clariostar_Study	MB	Biofoundry_,_London	Linear_Dilution_Pattern_V2	0.615	0.613	0.61	0.606	0.603	0.597	0.596	0.602	0.608	0.61	0.612	0.613	0.607	0.598	0.59	0.586	0.581	0.576	0.571	0.57	0.567	0.566	0.57	0.575	0.583	0.596	0.61	0.625	0.635	0.646	0.653	0.659	0.664	0.672	0.687	0.708
F02	Sample	Dilution_70%	0.7	DMSO	Lycopene	Standard_Development	Run076	Standard_Measurement	Plate_01	Clariostar_Study	MB	Biofoundry_,_London	Linear_Dilution_Pattern_V2	0.953	0.956	0.953	0.954	0.95	0.947	0.947	0.951	0.953	0.957	0.96	0.954	0.95	0.941	0.933	0.932	0.924	0.919	0.913	0.912	0.905	0.902	0.899	0.899	0.903	0.908	0.914	0.92	0.923	0.925	0.927	0.927	0.927	0.927	0.93	0.942
F03	Sample	Dilution_50%	0.5	DMSO	Lycopene	Standard_Development	Run076	Standard_Measurement	Plate_01	Clariostar_Study	MB	Biofoundry_,_London	Linear_Dilution_Pattern_V2	0.583	0.582	0.579	0.577	0.574	0.569	0.566	0.569	0.57	0.571	0.571	0.568	0.565	0.559	0.553	0.551	0.546	0.54	0.538	0.535	0.532	0.53	0.529	0.531	0.533	0.537	0.543	0.548	0.552	0.555	0.555	0.557	0.557	0.558	0.563	0.571
F04	Sample	Dilution_30%	0.3	DMSO	Lycopene	Standard_Development	Run076	Standard_Measurement	Plate_01	Clariostar_Study	MB	Biofoundry_,_London	Linear_Dilution_Pattern_V2	0.313	0.312	0.309	0.306	0.302	0.299	0.299	0.298	0.3	0.299	0.297	0.295	0.291	0.286	0.282	0.281	0.278	0.274	0.271	0.271	0.27	0.269	0.269	0.27	0.273	0.277	0.282	0.286	0.289	0.292	0.294	0.295	0.297	0.3	0.304	0.31
F05	Sample	Dilution_10%	0.1	DMSO	Lycopene	Standard_Development	Run076	Standard_Measurement	Plate_01	Clariostar_Study	MB	Biofoundry_,_London	Linear_Dilution_Pattern_V2	0.139	0.137	0.133	0.13	0.127	0.124	0.122	0.121	0.119	0.118	0.116	0.114	0.111	0.106	0.104	0.103	0.101	0.098	0.098	0.097	0.096	0.096	0.097	0.098	0.1	0.102	0.103	0.106	0.108	0.11	0.112	0.112	0.114	0.115	0.117	0.121
F06	Sample	Dilution_90%	0.9	DMSO	Lycopene	Standard_Development	Run076	Standard_Measurement	Plate_01	Clariostar_Study	MB	Biofoundry_,_London	Linear_Dilution_Pattern_V2	0.624	0.623	0.621	0.616	0.614	0.609	0.608	0.611	0.617	0.623	0.626	0.625	0.619	0.611	0.602	0.598	0.592	0.588	0.585	0.582	0.58	0.579	0.582	0.587	0.596	0.608	0.622	0.637	0.647	0.658	0.666	0.671	0.678	0.686	0.7	0.721
F07	Sample	Dilution_70%	0.7	DMSO	Lycopene	Standard_Development	Run076	Standard_Measurement	Plate_01	Clariostar_Study	MB	Biofoundry_,_London	Linear_Dilution_Pattern_V2	0.765	0.768	0.765	0.76	0.758	0.755	0.755	0.757	0.761	0.764	0.764	0.763	0.757	0.748	0.741	0.74	0.734	0.727	0.723	0.718	0.716	0.713	0.713	0.713	0.717	0.725	0.732	0.742	0.747	0.751	0.754	0.755	0.757	0.76	0.767	0.779
F08	Sample	Dilution_50%	0.5	DMSO	Lycopene	Standard_Development	Run076	Standard_Measurement	Plate_01	Clariostar_Study	MB	Biofoundry_,_London	Linear_Dilution_Pattern_V2	0.597	0.598	0.594	0.591	0.586	0.583	0.582	0.583	0.586	0.588	0.587	0.584	0.58	0.573	0.567	0.565	0.561	0.557	0.552	0.55	0.548	0.546	0.547	0.548	0.552	0.558	0.564	0.569	0.575	0.579	0.582	0.583	0.584	0.588	0.593	0.603
F09	Sample	Dilution_30%	0.3	DMSO	Lycopene	Standard_Development	Run076	Standard_Measurement	Plate_01	Clariostar_Study	MB	Biofoundry_,_London	Linear_Dilution_Pattern_V2	0.305	0.303	0.299	0.296	0.293	0.29	0.287	0.288	0.288	0.287	0.287	0.283	0.279	0.275	0.271	0.269	0.266	0.263	0.261	0.26	0.259	0.258	0.259	0.262	0.264	0.269	0.273	0.277	0.282	0.285	0.287	0.288	0.29	0.293	0.297	0.304
F10	Sample	Dilution_10%	0.1	DMSO	Lycopene	Standard_Development	Run076	Standard_Measurement	Plate_01	Clariostar_Study	MB	Biofoundry_,_London	Linear_Dilution_Pattern_V2	0.152	0.149	0.146	0.143	0.14	0.136	0.134	0.134	0.131	0.13	0.127	0.124	0.121	0.117	0.114	0.113	0.111	0.108	0.107	0.107	0.106	0.106	0.107	0.109	0.11	0.111	0.113	0.116	0.118	0.12	0.121	0.123	0.124	0.125	0.127	0.13
F11	Blank	DMSO		DMSO		Standard_Development	Run076	Standard_Measurement	Plate_01	Clariostar_Study	MB	Biofoundry_,_London	Linear_Dilution_Pattern_V2	0.102	0.099	0.096	0.093	0.09	0.086	0.083	0.082	0.08	0.076	0.071	0.068	0.065	0.062	0.059	0.059	0.056	0.055	0.054	0.053	0.052	0.052	0.052	0.052	0.051	0.051	0.05	0.05	0.05	0.05	0.049	0.048	0.048	0.047	0.047	0.046
F12	Blank	DMSO		DMSO		Standard_Development	Run076	Standard_Measurement	Plate_01	Clariostar_Study	MB	Biofoundry_,_London	Linear_Dilution_Pattern_V2	0.104	0.101	0.098	0.094	0.091	0.088	0.086	0.084	0.08	0.076	0.072	0.069	0.067	0.062	0.059	0.059	0.057	0.054	0.053	0.053	0.052	0.052	0.051	0.051	0.051	0.05	0.05	0.049	0.049	0.049	0.049	0.048	0.048	0.047	0.046	0.046
G01	Sample	Dilution_85%	0.85	DMSO	Lycopene	Standard_Development	Run076	Standard_Measurement	Plate_01	Clariostar_Study	MB	Biofoundry_,_London	Linear_Dilution_Pattern_V2	0.819	0.819	0.818	0.814	0.81	0.807	0.809	0.812	0.818	0.82	0.823	0.82	0.814	0.806	0.799	0.796	0.789	0.784	0.778	0.777	0.773	0.771	0.772	0.776	0.783	0.794	0.805	0.817	0.824	0.834	0.839	0.842	0.844	0.85	0.861	0.879
G02	Sample	Dilution_65%	0.65	DMSO	Lycopene	Standard_Development	Run076	Standard_Measurement	Plate_01	Clariostar_Study	MB	Biofoundry_,_London	Linear_Dilution_Pattern_V2	0.523	0.522	0.52	0.517	0.514	0.511	0.51	0.512	0.516	0.518	0.517	0.516	0.513	0.506	0.5	0.497	0.492	0.488	0.485	0.483	0.48	0.479	0.48	0.483	0.49	0.497	0.506	0.516	0.524	0.53	0.534	0.537	0.54	0.545	0.554	0.569
G03	Sample	Dilution_45%	0.45	DMSO	Lycopene	Standard_Development	Run076	Standard_Measurement	Plate_01	Clariostar_Study	MB	Biofoundry_,_London	Linear_Dilution_Pattern_V2	0.51	0.51	0.507	0.505	0.502	0.5	0.498	0.5	0.502	0.502	0.503	0.501	0.496	0.49	0.485	0.483	0.478	0.474	0.472	0.47	0.467	0.465	0.466	0.466	0.469	0.475	0.479	0.484	0.489	0.491	0.493	0.495	0.495	0.498	0.502	0.51
G04	Sample	Dilution_25%	0.25	DMSO	Lycopene	Standard_Development	Run076	Standard_Measurement	Plate_01	Clariostar_Study	MB	Biofoundry_,_London	Linear_Dilution_Pattern_V2	0.226	0.224	0.221	0.218	0.215	0.211	0.208	0.209	0.209	0.209	0.207	0.204	0.201	0.196	0.193	0.191	0.188	0.185	0.183	0.184	0.183	0.182	0.184	0.186	0.189	0.192	0.196	0.201	0.205	0.209	0.21	0.212	0.214	0.218	0.222	0.228
G05	Sample	Dilution_05%	0.0499999999999999	DMSO	Lycopene	Standard_Development	Run076	Standard_Measurement	Plate_01	Clariostar_Study	MB	Biofoundry_,_London	Linear_Dilution_Pattern_V2	0.116	0.112	0.108	0.105	0.103	0.099	0.096	0.096	0.095	0.092	0.089	0.086	0.084	0.08	0.077	0.077	0.075	0.073	0.071	0.071	0.071	0.07	0.07	0.07	0.071	0.072	0.072	0.073	0.075	0.076	0.076	0.076	0.076	0.077	0.078	0.08
G06	Sample	Dilution_85%	0.85	DMSO	Lycopene	Standard_Development	Run076	Standard_Measurement	Plate_01	Clariostar_Study	MB	Biofoundry_,_London	Linear_Dilution_Pattern_V2	0.681	0.68	0.679	0.676	0.672	0.668	0.669	0.671	0.676	0.681	0.682	0.681	0.674	0.666	0.659	0.656	0.65	0.644	0.641	0.639	0.635	0.634	0.636	0.639	0.648	0.659	0.671	0.684	0.695	0.703	0.709	0.714	0.718	0.725	0.737	0.756
G07	Sample	Dilution_65%	0.65	DMSO	Lycopene	Standard_Development	Run076	Standard_Measurement	Plate_01	Clariostar_Study	MB	Biofoundry_,_London	Linear_Dilution_Pattern_V2	0.499	0.498	0.496	0.491	0.489	0.486	0.484	0.486	0.489	0.491	0.493	0.491	0.486	0.479	0.473	0.47	0.464	0.461	0.457	0.457	0.454	0.452	0.455	0.459	0.466	0.475	0.485	0.494	0.503	0.51	0.515	0.519	0.523	0.528	0.539	0.555
G08	Sample	Dilution_45%	0.45	DMSO	Lycopene	Standard_Development	Run076	Standard_Measurement	Plate_01	Clariostar_Study	MB	Biofoundry_,_London	Linear_Dilution_Pattern_V2	0.382	0.382	0.379	0.376	0.372	0.369	0.368	0.369	0.37	0.371	0.37	0.369	0.365	0.359	0.354	0.352	0.347	0.344	0.342	0.341	0.338	0.337	0.338	0.342	0.345	0.352	0.359	0.366	0.371	0.376	0.379	0.382	0.384	0.389	0.395	0.405
G09	Sample	Dilution_25%	0.25	DMSO	Lycopene	Standard_Development	Run076	Standard_Measurement	Plate_01	Clariostar_Study	MB	Biofoundry_,_London	Linear_Dilution_Pattern_V2	0.24	0.238	0.235	0.231	0.228	0.225	0.222	0.222	0.223	0.221	0.219	0.217	0.212	0.208	0.204	0.202	0.199	0.196	0.194	0.194	0.193	0.193	0.193	0.195	0.198	0.202	0.206	0.21	0.214	0.217	0.219	0.222	0.223	0.225	0.23	0.235
G10	Sample	Dilution_05%	0.0499999999999999	DMSO	Lycopene	Standard_Development	Run076	Standard_Measurement	Plate_01	Clariostar_Study	MB	Biofoundry_,_London	Linear_Dilution_Pattern_V2	0.116	0.113	0.11	0.106	0.104	0.1	0.098	0.097	0.095	0.092	0.088	0.085	0.082	0.079	0.076	0.075	0.072	0.07	0.069	0.069	0.068	0.068	0.068	0.069	0.069	0.07	0.07	0.072	0.073	0.074	0.075	0.075	0.076	0.076	0.078	0.079
G11	Blank	DMSO_Blank		DMSO		Standard_Development	Run076	Standard_Measurement	Plate_01	Clariostar_Study	MB	Biofoundry_,_London	Linear_Dilution_Pattern_V2	0.103	0.1	0.096	0.093	0.09	0.086	0.082	0.082	0.079	0.075	0.071	0.067	0.065	0.061	0.058	0.058	0.056	0.054	0.052	0.053	0.052	0.051	0.051	0.051	0.05	0.05	0.049	0.048	0.049	0.049	0.049	0.049	0.048	0.047	0.046	0.046
G12	Blank	DMSO_Blank		DMSO		Standard_Development	Run076	Standard_Measurement	Plate_01	Clariostar_Study	MB	Biofoundry_,_London	Linear_Dilution_Pattern_V2	0.112	0.108	0.104	0.101	0.098	0.093	0.091	0.09	0.087	0.084	0.078	0.075	0.072	0.069	0.066	0.066	0.063	0.061	0.059	0.06	0.058	0.058	0.058	0.058	0.058	0.058	0.057	0.056	0.056	0.057	0.057	0.057	0.056	0.055	0.055	0.054
H01	Sample	Dilution_85%	0.85	DMSO	Lycopene	Standard_Development	Run076	Standard_Measurement	Plate_01	Clariostar_Study	MB	Biofoundry_,_London	Linear_Dilution_Pattern_V2	0.69	0.691	0.686	0.684	0.679	0.676	0.674	0.678	0.683	0.686	0.688	0.686	0.68	0.672	0.664	0.659	0.654	0.648	0.644	0.641	0.638	0.636	0.638	0.641	0.647	0.657	0.669	0.68	0.691	0.699	0.704	0.706	0.709	0.715	0.727	0.744
H02	Sample	Dilution_65%	0.65	DMSO	Lycopene	Standard_Development	Run076	Standard_Measurement	Plate_01	Clariostar_Study	MB	Biofoundry_,_London	Linear_Dilution_Pattern_V2	0.487	0.486	0.482	0.479	0.476	0.472	0.471	0.473	0.476	0.478	0.479	0.476	0.471	0.464	0.458	0.456	0.45	0.446	0.443	0.441	0.44	0.439	0.441	0.444	0.45	0.46	0.471	0.48	0.488	0.495	0.5	0.504	0.508	0.514	0.523	0.539
H03	Sample	Dilution_45%	0.45	DMSO	Lycopene	Standard_Development	Run076	Standard_Measurement	Plate_01	Clariostar_Study	MB	Biofoundry_,_London	Linear_Dilution_Pattern_V2	0.344	0.342	0.339	0.334	0.329	0.326	0.324	0.324	0.326	0.327	0.327	0.324	0.32	0.314	0.308	0.306	0.302	0.298	0.295	0.294	0.293	0.292	0.294	0.298	0.303	0.309	0.316	0.323	0.329	0.335	0.339	0.342	0.344	0.349	0.356	0.367
H04	Sample	Dilution_25%	0.25	DMSO	Lycopene	Standard_Development	Run076	Standard_Measurement	Plate_01	Clariostar_Study	MB	Biofoundry_,_London	Linear_Dilution_Pattern_V2	0.23	0.227	0.225	0.221	0.217	0.213	0.21	0.211	0.21	0.209	0.206	0.203	0.2	0.194	0.19	0.189	0.185	0.182	0.181	0.18	0.179	0.179	0.18	0.182	0.185	0.189	0.193	0.197	0.201	0.204	0.207	0.208	0.211	0.214	0.218	0.225
H05	Sample	Dilution_05%	0.0499999999999999	DMSO	Lycopene	Standard_Development	Run076	Standard_Measurement	Plate_01	Clariostar_Study	MB	Biofoundry_,_London	Linear_Dilution_Pattern_V2	0.128	0.124	0.12	0.118	0.115	0.111	0.108	0.106	0.104	0.1	0.098	0.094	0.091	0.088	0.084	0.083	0.081	0.078	0.076	0.076	0.076	0.075	0.075	0.075	0.075	0.076	0.076	0.078	0.078	0.079	0.08	0.08	0.08	0.08	0.081	0.082
H06	Sample	Dilution_85%	0.85	DMSO	Lycopene	Standard_Development	Run076	Standard_Measurement	Plate_01	Clariostar_Study	MB	Biofoundry_,_London	Linear_Dilution_Pattern_V2	0.57	0.57	0.566	0.561	0.559	0.555	0.553	0.556	0.56	0.565	0.567	0.564	0.558	0.55	0.543	0.539	0.536	0.53	0.526	0.523	0.521	0.521	0.523	0.529	0.537	0.549	0.563	0.578	0.588	0.598	0.605	0.61	0.617	0.626	0.639	0.658
H07	Sample	Dilution_65%	0.65	DMSO	Lycopene	Standard_Development	Run076	Standard_Measurement	Plate_01	Clariostar_Study	MB	Biofoundry_,_London	Linear_Dilution_Pattern_V2	0.469	0.467	0.463	0.459	0.456	0.452	0.45	0.451	0.453	0.457	0.457	0.456	0.45	0.442	0.435	0.432	0.428	0.423	0.42	0.418	0.416	0.415	0.418	0.422	0.429	0.438	0.448	0.458	0.467	0.475	0.48	0.484	0.489	0.495	0.505	0.521
H08	Sample	Dilution_45%	0.45	DMSO	Lycopene	Standard_Development	Run076	Standard_Measurement	Plate_01	Clariostar_Study	MB	Biofoundry_,_London	Linear_Dilution_Pattern_V2	0.362	0.361	0.357	0.353	0.35	0.346	0.344	0.344	0.345	0.346	0.346	0.342	0.337	0.331	0.326	0.324	0.318	0.315	0.313	0.312	0.31	0.31	0.312	0.315	0.319	0.326	0.333	0.341	0.348	0.353	0.357	0.36	0.364	0.368	0.376	0.387
H09	Sample	Dilution_25%	0.25	DMSO	Lycopene	Standard_Development	Run076	Standard_Measurement	Plate_01	Clariostar_Study	MB	Biofoundry_,_London	Linear_Dilution_Pattern_V2	0.248	0.245	0.241	0.237	0.233	0.229	0.226	0.226	0.227	0.225	0.222	0.219	0.214	0.21	0.205	0.203	0.199	0.196	0.194	0.194	0.193	0.192	0.193	0.195	0.198	0.201	0.206	0.21	0.214	0.218	0.22	0.222	0.224	0.227	0.231	0.237
H10	Sample	Dilution_05%	0.0499999999999999	DMSO	Lycopene	Standard_Development	Run076	Standard_Measurement	Plate_01	Clariostar_Study	MB	Biofoundry_,_London	Linear_Dilution_Pattern_V2	0.125	0.122	0.118	0.114	0.111	0.107	0.103	0.102	0.1	0.096	0.092	0.088	0.085	0.08	0.077	0.076	0.073	0.071	0.07	0.069	0.068	0.068	0.068	0.068	0.068	0.07	0.07	0.07	0.072	0.072	0.073	0.073	0.074	0.074	0.075	0.076
H11	Blank	DMSO_Blank		DMSO		Standard_Development	Run076	Standard_Measurement	Plate_01	Clariostar_Study	MB	Biofoundry_,_London	Linear_Dilution_Pattern_V2	0.105	0.102	0.098	0.094	0.091	0.087	0.084	0.083	0.079	0.075	0.071	0.067	0.064	0.06	0.057	0.057	0.054	0.051	0.051	0.05	0.049	0.049	0.049	0.048	0.048	0.046	0.046	0.046	0.046	0.046	0.045	0.045	0.045	0.044	0.043	0.043
H12	Blank	DMSO_Blank		DMSO		Standard_Development	Run076	Standard_Measurement	Plate_01	Clariostar_Study	MB	Biofoundry_,_London	Linear_Dilution_Pattern_V2	0.105	0.101	0.097	0.093	0.091	0.085	0.082	0.081	0.077	0.072	0.067	0.063	0.06	0.055	0.052	0.051	0.048	0.045	0.045	0.045	0.044	0.043	0.044	0.044	0.043	0.043	0.042	0.041	0.042	0.043	0.042	0.042	0.042	0.042	0.041	0.04
A01	Sample	Dilution_100%	1.0	DMSO	Lycopene	Standard_Development	Run076	Standard_Measurement	Plate_01	Clariostar_Study	MB	Biofoundry_,_London	Linear_Dilution_Pattern_V2	0.844	0.845	0.842	0.842	0.836	0.834	0.834	0.838	0.842	0.85	0.853	0.849	0.844	0.834	0.828	0.824	0.816	0.811	0.805	0.801	0.798	0.794	0.796	0.801	0.807	0.821	0.834	0.845	0.857	0.865	0.868	0.87	0.877	0.883	0.894	0.913
A02	Sample	Dilution_80%	0.8	DMSO	Lycopene	Standard_Development	Run076	Standard_Measurement	Plate_01	Clariostar_Study	MB	Biofoundry_,_London	Linear_Dilution_Pattern_V2	0.631	0.633	0.627	0.624	0.623	0.621	0.62	0.622	0.623	0.629	0.632	0.628	0.622	0.615	0.61	0.607	0.601	0.597	0.593	0.591	0.588	0.587	0.587	0.592	0.6	0.611	0.621	0.632	0.642	0.649	0.654	0.657	0.664	0.671	0.682	0.698
A03	Sample	Dilution_60%	0.6	DMSO	Lycopene	Standard_Development	Run076	Standard_Measurement	Plate_01	Clariostar_Study	MB	Biofoundry_,_London	Linear_Dilution_Pattern_V2	0.424	0.423	0.419	0.417	0.413	0.409	0.408	0.41	0.411	0.413	0.415	0.412	0.407	0.4	0.395	0.391	0.388	0.384	0.382	0.382	0.38	0.38	0.382	0.387	0.393	0.401	0.412	0.421	0.43	0.438	0.443	0.447	0.453	0.459	0.47	0.484
A04	Sample	Dilution_40%	0.4	DMSO	Lycopene	Standard_Development	Run076	Standard_Measurement	Plate_01	Clariostar_Study	MB	Biofoundry_,_London	Linear_Dilution_Pattern_V2	0.318	0.317	0.313	0.31	0.308	0.303	0.303	0.303	0.303	0.303	0.302	0.299	0.294	0.29	0.285	0.283	0.278	0.275	0.274	0.273	0.271	0.271	0.272	0.275	0.279	0.284	0.291	0.297	0.303	0.307	0.31	0.312	0.316	0.321	0.327	0.336
A05	Sample	Dilution_20%	0.2	DMSO	Lycopene	Standard_Development	Run076	Standard_Measurement	Plate_01	Clariostar_Study	MB	Biofoundry_,_London	Linear_Dilution_Pattern_V2	0.183	0.181	0.177	0.175	0.173	0.169	0.167	0.166	0.165	0.164	0.163	0.159	0.156	0.152	0.149	0.147	0.144	0.142	0.141	0.141	0.14	0.14	0.141	0.143	0.146	0.15	0.153	0.156	0.159	0.163	0.164	0.166	0.169	0.172	0.176	0.181
A06	Sample	Dilution_100%	1.0	DMSO	Lycopene	Standard_Development	Run076	Standard_Measurement	Plate_01	Clariostar_Study	MB	Biofoundry_,_London	Linear_Dilution_Pattern_V2	0.617	0.617	0.612	0.61	0.605	0.602	0.601	0.605	0.609	0.615	0.619	0.617	0.611	0.602	0.595	0.591	0.584	0.58	0.577	0.576	0.573	0.573	0.576	0.582	0.594	0.608	0.625	0.64	0.655	0.667	0.675	0.682	0.69	0.7	0.718	0.743
A07	Sample	Dilution_80%	0.8	DMSO	Lycopene	Standard_Development	Run076	Standard_Measurement	Plate_01	Clariostar_Study	MB	Biofoundry_,_London	Linear_Dilution_Pattern_V2	0.526	0.525	0.522	0.52	0.516	0.512	0.512	0.513	0.516	0.519	0.521	0.519	0.513	0.506	0.5	0.496	0.491	0.487	0.485	0.482	0.48	0.48	0.481	0.487	0.495	0.508	0.521	0.532	0.543	0.553	0.56	0.565	0.571	0.58	0.593	0.612
A08	Sample	Dilution_60%	0.6	DMSO	Lycopene	Standard_Development	Run076	Standard_Measurement	Plate_01	Clariostar_Study	MB	Biofoundry_,_London	Linear_Dilution_Pattern_V2	0.482	0.48	0.478	0.474	0.472	0.467	0.466	0.467	0.469	0.471	0.472	0.468	0.463	0.457	0.451	0.448	0.443	0.44	0.438	0.436	0.433	0.432	0.433	0.436	0.443	0.452	0.46	0.469	0.477	0.483	0.487	0.491	0.496	0.503	0.511	0.525
A09	Sample	Dilution_40%	0.4	DMSO	Lycopene	Standard_Development	Run076	Standard_Measurement	Plate_01	Clariostar_Study	MB	Biofoundry_,_London	Linear_Dilution_Pattern_V2	0.309	0.306	0.303	0.301	0.298	0.293	0.291	0.291	0.293	0.293	0.292	0.289	0.284	0.278	0.274	0.271	0.267	0.265	0.264	0.262	0.261	0.26	0.261	0.265	0.268	0.275	0.281	0.287	0.292	0.298	0.301	0.304	0.308	0.312	0.319	0.328
A10	Sample	Dilution_20%	0.2	DMSO	Lycopene	Standard_Development	Run076	Standard_Measurement	Plate_01	Clariostar_Study	MB	Biofoundry_,_London	Linear_Dilution_Pattern_V2	0.195	0.192	0.188	0.186	0.184	0.179	0.177	0.175	0.174	0.173	0.171	0.166	0.163	0.158	0.155	0.153	0.15	0.149	0.148	0.147	0.145	0.145	0.146	0.148	0.15	0.153	0.157	0.16	0.163	0.166	0.168	0.169	0.171	0.174	0.178	0.183
A11	Blank	DMSO_Blank		DMSO		Standard_Development	Run076	Standard_Measurement	Plate_01	Clariostar_Study	MB	Biofoundry_,_London	Linear_Dilution_Pattern_V2	0.106	0.102	0.098	0.096	0.094	0.089	0.086	0.084	0.082	0.079	0.074	0.07	0.066	0.062	0.06	0.058	0.057	0.055	0.054	0.054	0.052	0.052	0.051	0.051	0.051	0.051	0.05	0.049	0.048	0.049	0.048	0.048	0.047	0.047	0.046	0.045
A12	Blank	DMSO_Blank		DMSO		Standard_Development	Run076	Standard_Measurement	Plate_01	Clariostar_Study	MB	Biofoundry_,_London	Linear_Dilution_Pattern_V2	0.107	0.104	0.101	0.099	0.096	0.091	0.088	0.086	0.084	0.08	0.076	0.071	0.068	0.064	0.061	0.06	0.059	0.057	0.056	0.055	0.053	0.053	0.052	0.052	0.051	0.051	0.051	0.05	0.05	0.05	0.048	0.048	0.048	0.048	0.047	0.046
B01	Sample	Dilution_100%	1.0	DMSO	Lycopene	Standard_Development	Run076	Standard_Measurement	Plate_01	Clariostar_Study	MB	Biofoundry_,_London	Linear_Dilution_Pattern_V2	0.737	0.735	0.732	0.73	0.726	0.722	0.722	0.726	0.73	0.738	0.74	0.737	0.73	0.722	0.715	0.711	0.705	0.701	0.696	0.694	0.691	0.691	0.692	0.699	0.709	0.723	0.738	0.752	0.767	0.777	0.785	0.792	0.799	0.808	0.824	0.846
B02	Sample	Dilution_80%	0.8	DMSO	Lycopene	Standard_Development	Run076	Standard_Measurement	Plate_01	Clariostar_Study	MB	Biofoundry_,_London	Linear_Dilution_Pattern_V2	0.753	0.756	0.751	0.75	0.749	0.743	0.742	0.745	0.75	0.753	0.754	0.752	0.747	0.739	0.733	0.73	0.724	0.716	0.714	0.709	0.706	0.704	0.704	0.706	0.713	0.72	0.73	0.739	0.748	0.753	0.757	0.759	0.761	0.766	0.774	0.79
B03	Sample	Dilution_60%	0.6	DMSO	Lycopene	Standard_Development	Run076	Standard_Measurement	Plate_01	Clariostar_Study	MB	Biofoundry_,_London	Linear_Dilution_Pattern_V2	0.503	0.503	0.5	0.498	0.495	0.49	0.49	0.492	0.494	0.496	0.496	0.494	0.488	0.482	0.477	0.473	0.468	0.466	0.463	0.461	0.457	0.456	0.457	0.461	0.466	0.475	0.484	0.491	0.498	0.504	0.508	0.511	0.514	0.52	0.529	0.542
B04	Sample	Dilution_40%	0.4	DMSO	Lycopene	Standard_Development	Run076	Standard_Measurement	Plate_01	Clariostar_Study	MB	Biofoundry_,_London	Linear_Dilution_Pattern_V2	0.319	0.317	0.313	0.31	0.307	0.302	0.301	0.302	0.302	0.303	0.302	0.3	0.295	0.29	0.285	0.282	0.279	0.276	0.275	0.274	0.272	0.272	0.272	0.276	0.28	0.286	0.293	0.299	0.304	0.309	0.312	0.315	0.319	0.323	0.33	0.339
B05	Sample	Dilution_20%	0.2	DMSO	Lycopene	Standard_Development	Run076	Standard_Measurement	Plate_01	Clariostar_Study	MB	Biofoundry_,_London	Linear_Dilution_Pattern_V2	0.22	0.217	0.214	0.212	0.21	0.206	0.204	0.204	0.203	0.203	0.201	0.198	0.195	0.191	0.188	0.185	0.183	0.181	0.179	0.179	0.178	0.177	0.178	0.179	0.182	0.185	0.188	0.191	0.194	0.196	0.197	0.199	0.201	0.203	0.207	0.212
B06	Sample	Dilution_100%	1.0	DMSO	Lycopene	Standard_Development	Run076	Standard_Measurement	Plate_01	Clariostar_Study	MB	Biofoundry_,_London	Linear_Dilution_Pattern_V2	0.615	0.615	0.61	0.607	0.603	0.599	0.598	0.602	0.607	0.614	0.618	0.615	0.609	0.6	0.594	0.589	0.582	0.579	0.576	0.573	0.572	0.571	0.574	0.582	0.593	0.607	0.623	0.638	0.653	0.666	0.674	0.681	0.69	0.7	0.717	0.741
B07	Sample	Dilution_80%	0.8	DMSO	Lycopene	Standard_Development	Run076	Standard_Measurement	Plate_01	Clariostar_Study	MB	Biofoundry_,_London	Linear_Dilution_Pattern_V2	0.553	0.553	0.55	0.548	0.545	0.542	0.54	0.542	0.546	0.55	0.552	0.551	0.545	0.538	0.532	0.529	0.522	0.519	0.515	0.513	0.511	0.51	0.513	0.519	0.527	0.538	0.551	0.563	0.573	0.583	0.589	0.594	0.601	0.608	0.621	0.639
B08	Sample	Dilution_60%	0.6	DMSO	Lycopene	Standard_Development	Run076	Standard_Measurement	Plate_01	Clariostar_Study	MB	Biofoundry_,_London	Linear_Dilution_Pattern_V2	0.452	0.452	0.448	0.446	0.442	0.438	0.437	0.439	0.441	0.445	0.445	0.442	0.438	0.431	0.425	0.422	0.418	0.415	0.412	0.409	0.407	0.407	0.409	0.412	0.419	0.428	0.437	0.446	0.454	0.461	0.466	0.47	0.474	0.481	0.49	0.503
B09	Sample	Dilution_40%	0.4	DMSO	Lycopene	Standard_Development	Run076	Standard_Measurement	Plate_01	Clariostar_Study	MB	Biofoundry_,_London	Linear_Dilution_Pattern_V2	0.322	0.32	0.316	0.313	0.311	0.307	0.305	0.306	0.306	0.308	0.306	0.303	0.299	0.293	0.288	0.285	0.282	0.279	0.277	0.276	0.275	0.275	0.276	0.279	0.284	0.289	0.297	0.303	0.308	0.313	0.317	0.319	0.323	0.328	0.335	0.344
B10	Sample	Dilution_20%	0.2	DMSO	Lycopene	Standard_Development	Run076	Standard_Measurement	Plate_01	Clariostar_Study	MB	Biofoundry_,_London	Linear_Dilution_Pattern_V2	0.186	0.183	0.18	0.177	0.175	0.17	0.168	0.168	0.166	0.166	0.164	0.16	0.156	0.152	0.149	0.146	0.145	0.143	0.141	0.141	0.14	0.139	0.14	0.143	0.145	0.148	0.151	0.154	0.158	0.161	0.162	0.164	0.167	0.169	0.172	0.178
B11	Blank	DMSO_Blank		DMSO		Standard_Development	Run076	Standard_Measurement	Plate_01	Clariostar_Study	MB	Biofoundry_,_London	Linear_Dilution_Pattern_V2	0.1	0.097	0.093	0.092	0.089	0.085	0.083	0.081	0.078	0.075	0.071	0.067	0.064	0.061	0.059	0.057	0.056	0.054	0.053	0.052	0.051	0.051	0.05	0.05	0.049	0.049	0.048	0.048	0.048	0.048	0.047	0.046	0.046	0.046	0.045	0.044
B12	Blank	DMSO_Blank		DMSO		Standard_Development	Run076	Standard_Measurement	Plate_01	Clariostar_Study	MB	Biofoundry_,_London	Linear_Dilution_Pattern_V2	0.102	0.099	0.095	0.093	0.091	0.086	0.083	0.082	0.08	0.076	0.072	0.067	0.065	0.061	0.058	0.057	0.056	0.054	0.053	0.053	0.052	0.051	0.051	0.051	0.05	0.05	0.05	0.049	0.049	0.049	0.049	0.048	0.048	0.048	0.047	0.046
C01	Sample	Dilution_95%	0.95	DMSO	Lycopene	Standard_Development	Run076	Standard_Measurement	Plate_01	Clariostar_Study	MB	Biofoundry_,_London	Linear_Dilution_Pattern_V2	0.954	0.956	0.953	0.952	0.949	0.944	0.945	0.948	0.951	0.962	0.963	0.962	0.955	0.946	0.937	0.934	0.926	0.925	0.918	0.914	0.911	0.907	0.909	0.911	0.916	0.928	0.939	0.95	0.961	0.967	0.971	0.975	0.976	0.981	0.993	1.008
C02	Sample	Dilution_75%	0.75	DMSO	Lycopene	Standard_Development	Run076	Standard_Measurement	Plate_01	Clariostar_Study	MB	Biofoundry_,_London	Linear_Dilution_Pattern_V2	0.951	0.953	0.949	0.951	0.949	0.943	0.941	0.946	0.95	0.957	0.957	0.955	0.953	0.943	0.935	0.932	0.923	0.919	0.914	0.91	0.902	0.896	0.894	0.895	0.896	0.9	0.904	0.908	0.913	0.914	0.912	0.912	0.909	0.91	0.912	0.92
C03	Sample	Dilution_55%	0.55	DMSO	Lycopene	Standard_Development	Run076	Standard_Measurement	Plate_01	Clariostar_Study	MB	Biofoundry_,_London	Linear_Dilution_Pattern_V2	0.567	0.566	0.562	0.56	0.558	0.553	0.552	0.553	0.553	0.556	0.556	0.554	0.549	0.543	0.538	0.535	0.529	0.526	0.522	0.519	0.517	0.515	0.514	0.516	0.52	0.526	0.532	0.537	0.544	0.547	0.549	0.551	0.552	0.554	0.56	0.571
C04	Sample	Dilution_35%	0.35	DMSO	Lycopene	Standard_Development	Run076	Standard_Measurement	Plate_01	Clariostar_Study	MB	Biofoundry_,_London	Linear_Dilution_Pattern_V2	0.379	0.378	0.375	0.373	0.37	0.366	0.365	0.366	0.365	0.366	0.365	0.361	0.358	0.353	0.35	0.346	0.343	0.34	0.339	0.337	0.335	0.335	0.335	0.336	0.339	0.343	0.346	0.35	0.354	0.357	0.358	0.36	0.36	0.364	0.368	0.374
C05	Sample	Dilution_15%	0.15	DMSO	Lycopene	Standard_Development	Run076	Standard_Measurement	Plate_01	Clariostar_Study	MB	Biofoundry_,_London	Linear_Dilution_Pattern_V2	0.161	0.158	0.153	0.152	0.149	0.146	0.144	0.143	0.142	0.142	0.139	0.137	0.133	0.13	0.127	0.125	0.123	0.121	0.121	0.121	0.119	0.12	0.12	0.122	0.123	0.126	0.129	0.132	0.135	0.137	0.139	0.141	0.143	0.145	0.148	0.153
C06	Sample	Dilution_95%	0.95	DMSO	Lycopene	Standard_Development	Run076	Standard_Measurement	Plate_01	Clariostar_Study	MB	Biofoundry_,_London	Linear_Dilution_Pattern_V2	0.623	0.623	0.617	0.614	0.612	0.607	0.606	0.609	0.615	0.621	0.625	0.625	0.616	0.607	0.601	0.596	0.591	0.587	0.583	0.581	0.577	0.576	0.58	0.586	0.596	0.611	0.625	0.638	0.652	0.663	0.67	0.678	0.684	0.693	0.709	0.731
C07	Sample	Dilution_75%	0.75	DMSO	Lycopene	Standard_Development	Run076	Standard_Measurement	Plate_01	Clariostar_Study	MB	Biofoundry_,_London	Linear_Dilution_Pattern_V2	0.626	0.626	0.622	0.619	0.616	0.613	0.613	0.617	0.617	0.622	0.624	0.622	0.616	0.608	0.603	0.6	0.593	0.59	0.586	0.585	0.581	0.58	0.581	0.585	0.592	0.603	0.613	0.622	0.631	0.639	0.643	0.646	0.65	0.658	0.668	0.683
C08	Sample	Dilution_55%	0.55	DMSO	Lycopene	Standard_Development	Run076	Standard_Measurement	Plate_01	Clariostar_Study	MB	Biofoundry_,_London	Linear_Dilution_Pattern_V2	0.513	0.513	0.51	0.508	0.504	0.5	0.499	0.501	0.503	0.505	0.506	0.502	0.499	0.493	0.488	0.486	0.481	0.477	0.475	0.473	0.469	0.468	0.468	0.472	0.476	0.482	0.489	0.494	0.5	0.506	0.508	0.51	0.512	0.516	0.522	0.533
C09	Sample	Dilution_35%	0.35	DMSO	Lycopene	Standard_Development	Run076	Standard_Measurement	Plate_01	Clariostar_Study	MB	Biofoundry_,_London	Linear_Dilution_Pattern_V2	0.31	0.307	0.304	0.301	0.3	0.295	0.293	0.294	0.294	0.294	0.294	0.289	0.284	0.28	0.276	0.274	0.27	0.267	0.266	0.265	0.263	0.262	0.263	0.266	0.27	0.274	0.28	0.284	0.289	0.293	0.295	0.297	0.3	0.303	0.309	0.316
C10	Sample	Dilution_15%	0.15	DMSO	Lycopene	Standard_Development	Run076	Standard_Measurement	Plate_01	Clariostar_Study	MB	Biofoundry_,_London	Linear_Dilution_Pattern_V2	0.166	0.162	0.159	0.156	0.153	0.149	0.147	0.147	0.146	0.144	0.142	0.139	0.135	0.131	0.128	0.126	0.124	0.122	0.122	0.122	0.12	0.119	0.12	0.122	0.124	0.127	0.129	0.132	0.135	0.138	0.139	0.141	0.142	0.145	0.148	0.153
C11	Blank	DMSO_Blank		DMSO		Standard_Development	Run076	Standard_Measurement	Plate_01	Clariostar_Study	MB	Biofoundry_,_London	Linear_Dilution_Pattern_V2	0.095	0.092	0.089	0.086	0.083	0.079	0.077	0.075	0.073	0.07	0.065	0.061	0.059	0.056	0.053	0.053	0.051	0.049	0.048	0.048	0.046	0.046	0.046	0.045	0.045	0.045	0.045	0.044	0.045	0.045	0.044	0.044	0.044	0.043	0.042	0.041
C12	Blank	DMSO_Blank		DMSO		Standard_Development	Run076	Standard_Measurement	Plate_01	Clariostar_Study	MB	Biofoundry_,_London	Linear_Dilution_Pattern_V2	0.098	0.095	0.092	0.09	0.087	0.083	0.08	0.079	0.076	0.072	0.069	0.065	0.061	0.058	0.056	0.055	0.054	0.051	0.05	0.051	0.049	0.048	0.049	0.049	0.049	0.048	0.047	0.047	0.047	0.047	0.047	0.046	0.046	0.046	0.045	0.044
D01	Sample	Dilution_95%	0.95	DMSO	Lycopene	Standard_Development	Run076	Standard_Measurement	Plate_01	Clariostar_Study	MB	Biofoundry_,_London	Linear_Dilution_Pattern_V2	0.917	0.919	0.918	0.917	0.913	0.91	0.907	0.914	0.918	0.924	0.924	0.922	0.916	0.909	0.899	0.896	0.885	0.883	0.878	0.873	0.868	0.864	0.864	0.866	0.873	0.883	0.893	0.902	0.914	0.921	0.924	0.926	0.927	0.933	0.944	0.959
D02	Sample	Dilution_75%	0.75	DMSO	Lycopene	Standard_Development	Run076	Standard_Measurement	Plate_01	Clariostar_Study	MB	Biofoundry_,_London	Linear_Dilution_Pattern_V2	0.853	0.859	0.855	0.853	0.85	0.847	0.847	0.851	0.852	0.858	0.861	0.856	0.85	0.844	0.837	0.834	0.827	0.82	0.817	0.814	0.809	0.804	0.803	0.805	0.809	0.817	0.822	0.83	0.835	0.84	0.842	0.84	0.841	0.845	0.852	0.864
D03	Sample	Dilution_55%	0.55	DMSO	Lycopene	Standard_Development	Run076	Standard_Measurement	Plate_01	Clariostar_Study	MB	Biofoundry_,_London	Linear_Dilution_Pattern_V2	0.543	0.543	0.542	0.539	0.537	0.533	0.531	0.532	0.535	0.538	0.538	0.535	0.529	0.525	0.519	0.515	0.511	0.507	0.503	0.501	0.498	0.497	0.496	0.498	0.503	0.509	0.515	0.521	0.528	0.531	0.533	0.534	0.536	0.539	0.545	0.555
D04	Sample	Dilution_35%	0.35	DMSO	Lycopene	Standard_Development	Run076	Standard_Measurement	Plate_01	Clariostar_Study	MB	Biofoundry_,_London	Linear_Dilution_Pattern_V2	0.445	0.443	0.44	0.439	0.437	0.433	0.431	0.431	0.432	0.433	0.433	0.429	0.425	0.421	0.416	0.414	0.41	0.407	0.404	0.402	0.399	0.398	0.398	0.399	0.401	0.404	0.407	0.41	0.413	0.415	0.416	0.416	0.417	0.418	0.421	0.427
D05	Sample	Dilution_15%	0.15	DMSO	Lycopene	Standard_Development	Run076	Standard_Measurement	Plate_01	Clariostar_Study	MB	Biofoundry_,_London	Linear_Dilution_Pattern_V2	0.167	0.164	0.16	0.158	0.156	0.152	0.151	0.15	0.149	0.148	0.146	0.143	0.141	0.136	0.133	0.132	0.13	0.129	0.127	0.127	0.126	0.126	0.126	0.128	0.131	0.133	0.136	0.138	0.142	0.144	0.146	0.147	0.15	0.152	0.155	0.16
D06	Sample	Dilution_95%	0.95	DMSO	Lycopene	Standard_Development	Run076	Standard_Measurement	Plate_01	Clariostar_Study	MB	Biofoundry_,_London	Linear_Dilution_Pattern_V2	0.651	0.653	0.649	0.645	0.641	0.638	0.638	0.642	0.646	0.655	0.657	0.656	0.65	0.641	0.633	0.629	0.622	0.618	0.615	0.612	0.61	0.61	0.612	0.62	0.628	0.643	0.656	0.67	0.685	0.695	0.701	0.708	0.715	0.725	0.741	0.762
D07	Sample	Dilution_75%	0.75	DMSO	Lycopene	Standard_Development	Run076	Standard_Measurement	Plate_01	Clariostar_Study	MB	Biofoundry_,_London	Linear_Dilution_Pattern_V2	0.535	0.534	0.531	0.528	0.525	0.521	0.52	0.522	0.526	0.53	0.532	0.529	0.526	0.518	0.511	0.508	0.502	0.498	0.495	0.493	0.49	0.489	0.492	0.496	0.504	0.514	0.526	0.537	0.547	0.555	0.56	0.565	0.57	0.577	0.588	0.605
D08	Sample	Dilution_55%	0.55	DMSO	Lycopene	Standard_Development	Run076	Standard_Measurement	Plate_01	Clariostar_Study	MB	Biofoundry_,_London	Linear_Dilution_Pattern_V2	0.49	0.487	0.485	0.483	0.479	0.477	0.475	0.477	0.479	0.481	0.481	0.479	0.475	0.469	0.464	0.46	0.456	0.453	0.449	0.448	0.445	0.442	0.442	0.445	0.451	0.457	0.465	0.471	0.477	0.483	0.485	0.488	0.491	0.494	0.502	0.512
D09	Sample	Dilution_35%	0.35	DMSO	Lycopene	Standard_Development	Run076	Standard_Measurement	Plate_01	Clariostar_Study	MB	Biofoundry_,_London	Linear_Dilution_Pattern_V2	0.417	0.415	0.412	0.411	0.407	0.403	0.402	0.402	0.404	0.405	0.402	0.399	0.396	0.392	0.387	0.385	0.381	0.376	0.373	0.372	0.37	0.369	0.369	0.371	0.374	0.378	0.382	0.386	0.389	0.393	0.394	0.394	0.397	0.399	0.403	0.41
D10	Sample	Dilution_15%	0.15	DMSO	Lycopene	Standard_Development	Run076	Standard_Measurement	Plate_01	Clariostar_Study	MB	Biofoundry_,_London	Linear_Dilution_Pattern_V2	0.273	0.27	0.268	0.266	0.265	0.261	0.259	0.258	0.258	0.256	0.254	0.251	0.247	0.244	0.241	0.24	0.236	0.234	0.233	0.232	0.231	0.23	0.229	0.23	0.232	0.233	0.234	0.236	0.237	0.238	0.239	0.239	0.241	0.241	0.243	0.245
D11	Blank	DMSO_Blank		DMSO		Standard_Development	Run076	Standard_Measurement	Plate_01	Clariostar_Study	MB	Biofoundry_,_London	Linear_Dilution_Pattern_V2	0.097	0.094	0.089	0.087	0.085	0.081	0.079	0.076	0.074	0.07	0.067	0.064	0.06	0.057	0.055	0.053	0.052	0.05	0.049	0.05	0.048	0.048	0.047	0.047	0.047	0.046	0.046	0.045	0.045	0.045	0.044	0.044	0.044	0.044	0.043	0.042
D12	Blank	DMSO_Blank		DMSO		Standard_Development	Run076	Standard_Measurement	Plate_01	Clariostar_Study	MB	Biofoundry_,_London	Linear_Dilution_Pattern_V2	0.096	0.093	0.089	0.087	0.085	0.08	0.078	0.076	0.073	0.07	0.066	0.062	0.059	0.056	0.053	0.051	0.05	0.048	0.048	0.047	0.046	0.046	0.045	0.045	0.045	0.045	0.044	0.044	0.044	0.044	0.043	0.043	0.043	0.043	0.042	0.042
E01	Sample	Dilution_90%	0.9	DMSO	Lycopene	Standard_Development	Run076	Standard_Measurement	Plate_01	Clariostar_Study	MB	Biofoundry_,_London	Linear_Dilution_Pattern_V2	1.007	1.009	1.01	1.005	1.004	0.999	0.998	1.002	1.006	1.014	1.017	1.013	1.009	1.001	0.993	0.993	0.982	0.976	0.971	0.965	0.962	0.956	0.957	0.959	0.962	0.97	0.979	0.989	0.997	1.0	1.0	1.003	1.005	1.008	1.016	1.032
E02	Sample	Dilution_70%	0.7	DMSO	Lycopene	Standard_Development	Run076	Standard_Measurement	Plate_01	Clariostar_Study	MB	Biofoundry_,_London	Linear_Dilution_Pattern_V2	0.712	0.712	0.708	0.707	0.703	0.698	0.698	0.699	0.704	0.707	0.709	0.706	0.7	0.693	0.686	0.683	0.677	0.673	0.67	0.667	0.663	0.66	0.66	0.665	0.669	0.679	0.689	0.696	0.704	0.71	0.714	0.715	0.72	0.724	0.734	0.747
E03	Sample	Dilution_50%	0.5	DMSO	Lycopene	Standard_Development	Run076	Standard_Measurement	Plate_01	Clariostar_Study	MB	Biofoundry_,_London	Linear_Dilution_Pattern_V2	0.601	0.6	0.598	0.596	0.593	0.59	0.59	0.591	0.592	0.593	0.593	0.589	0.586	0.58	0.575	0.573	0.568	0.564	0.561	0.557	0.556	0.553	0.553	0.555	0.559	0.563	0.569	0.574	0.579	0.582	0.583	0.584	0.585	0.587	0.592	0.601
E04	Sample	Dilution_30%	0.3	DMSO	Lycopene	Standard_Development	Run076	Standard_Measurement	Plate_01	Clariostar_Study	MB	Biofoundry_,_London	Linear_Dilution_Pattern_V2	0.404	0.401	0.4	0.398	0.396	0.391	0.389	0.39	0.39	0.39	0.39	0.386	0.383	0.378	0.373	0.372	0.369	0.365	0.363	0.362	0.36	0.357	0.358	0.359	0.361	0.364	0.367	0.369	0.372	0.374	0.374	0.374	0.375	0.377	0.379	0.384
E05	Sample	Dilution_10%	0.1	DMSO	Lycopene	Standard_Development	Run076	Standard_Measurement	Plate_01	Clariostar_Study	MB	Biofoundry_,_London	Linear_Dilution_Pattern_V2	0.135	0.132	0.129	0.126	0.124	0.12	0.118	0.117	0.116	0.115	0.113	0.11	0.107	0.103	0.101	0.1	0.098	0.096	0.095	0.095	0.093	0.094	0.094	0.096	0.097	0.099	0.101	0.103	0.105	0.107	0.109	0.11	0.112	0.114	0.116	0.119
E06	Sample	Dilution_90%	0.9	DMSO	Lycopene	Standard_Development	Run076	Standard_Measurement	Plate_01	Clariostar_Study	MB	Biofoundry_,_London	Linear_Dilution_Pattern_V2	0.717	0.719	0.715	0.714	0.71	0.706	0.706	0.711	0.715	0.721	0.722	0.72	0.716	0.709	0.703	0.697	0.689	0.684	0.681	0.678	0.676	0.674	0.676	0.682	0.69	0.7	0.713	0.725	0.738	0.746	0.751	0.756	0.761	0.768	0.78	0.8
E07	Sample	Dilution_70%	0.7	DMSO	Lycopene	Standard_Development	Run076	Standard_Measurement	Plate_01	Clariostar_Study	MB	Biofoundry_,_London	Linear_Dilution_Pattern_V2	0.659	0.659	0.656	0.652	0.651	0.646	0.646	0.649	0.651	0.655	0.656	0.655	0.649	0.641	0.636	0.632	0.625	0.623	0.618	0.615	0.612	0.61	0.61	0.612	0.618	0.626	0.634	0.641	0.649	0.656	0.659	0.66	0.663	0.668	0.676	0.69
E08	Sample	Dilution_50%	0.5	DMSO	Lycopene	Standard_Development	Run076	Standard_Measurement	Plate_01	Clariostar_Study	MB	Biofoundry_,_London	Linear_Dilution_Pattern_V2	0.823	0.826	0.825	0.825	0.825	0.82	0.82	0.821	0.822	0.825	0.825	0.822	0.817	0.812	0.805	0.802	0.796	0.794	0.789	0.784	0.779	0.773	0.771	0.77	0.77	0.771	0.772	0.775	0.777	0.777	0.774	0.774	0.77	0.769	0.77	0.775
E09	Sample	Dilution_30%	0.3	DMSO	Lycopene	Standard_Development	Run076	Standard_Measurement	Plate_01	Clariostar_Study	MB	Biofoundry_,_London	Linear_Dilution_Pattern_V2	0.363	0.362	0.358	0.357	0.353	0.35	0.348	0.348	0.349	0.349	0.348	0.345	0.342	0.336	0.333	0.331	0.327	0.325	0.323	0.321	0.319	0.318	0.318	0.32	0.323	0.327	0.33	0.333	0.337	0.339	0.339	0.341	0.342	0.344	0.347	0.353
E10	Sample	Dilution_10%	0.1	DMSO	Lycopene	Standard_Development	Run076	Standard_Measurement	Plate_01	Clariostar_Study	MB	Biofoundry_,_London	Linear_Dilution_Pattern_V2	0.145	0.143	0.138	0.136	0.134	0.13	0.128	0.128	0.126	0.123	0.122	0.118	0.115	0.11	0.109	0.107	0.106	0.104	0.103	0.103	0.102	0.102	0.103	0.104	0.106	0.109	0.111	0.112	0.115	0.117	0.118	0.12	0.122	0.123	0.126	0.129
E11	Blank	DMSO_Blank		DMSO		Standard_Development	Run076	Standard_Measurement	Plate_01	Clariostar_Study	MB	Biofoundry_,_London	Linear_Dilution_Pattern_V2	0.102	0.098	0.094	0.091	0.088	0.084	0.081	0.08	0.078	0.074	0.07	0.066	0.062	0.059	0.056	0.055	0.054	0.052	0.051	0.05	0.049	0.048	0.048	0.049	0.048	0.048	0.048	0.046	0.047	0.047	0.046	0.046	0.045	0.045	0.044	0.043
E12	Blank	DMSO_Blank		DMSO		Standard_Development	Run076	Standard_Measurement	Plate_01	Clariostar_Study	MB	Biofoundry_,_London	Linear_Dilution_Pattern_V2	0.097	0.093	0.088	0.087	0.084	0.08	0.078	0.076	0.072	0.069	0.065	0.061	0.058	0.055	0.052	0.051	0.049	0.047	0.046	0.046	0.045	0.045	0.045	0.045	0.044	0.044	0.043	0.043	0.043	0.044	0.043	0.043	0.043	0.042	0.041	0.041
F01	Sample	Dilution_90%	0.9	DMSO	Lycopene	Standard_Development	Run076	Standard_Measurement	Plate_01	Clariostar_Study	MB	Biofoundry_,_London	Linear_Dilution_Pattern_V2	0.627	0.625	0.622	0.62	0.616	0.611	0.61	0.613	0.616	0.624	0.627	0.625	0.619	0.61	0.604	0.6	0.593	0.588	0.586	0.584	0.58	0.579	0.581	0.587	0.597	0.61	0.623	0.636	0.647	0.657	0.664	0.669	0.676	0.685	0.699	0.718
F02	Sample	Dilution_70%	0.7	DMSO	Lycopene	Standard_Development	Run076	Standard_Measurement	Plate_01	Clariostar_Study	MB	Biofoundry_,_London	Linear_Dilution_Pattern_V2	1.153	1.159	1.158	1.162	1.157	1.152	1.151	1.155	1.156	1.166	1.163	1.162	1.155	1.149	1.143	1.141	1.129	1.13	1.12	1.113	1.108	1.1	1.098	1.1	1.1	1.103	1.108	1.111	1.112	1.115	1.113	1.108	1.107	1.106	1.109	1.116
F03	Sample	Dilution_50%	0.5	DMSO	Lycopene	Standard_Development	Run076	Standard_Measurement	Plate_01	Clariostar_Study	MB	Biofoundry_,_London	Linear_Dilution_Pattern_V2	0.573	0.574	0.57	0.569	0.565	0.563	0.561	0.561	0.563	0.566	0.566	0.562	0.559	0.553	0.547	0.545	0.541	0.537	0.533	0.53	0.526	0.524	0.524	0.525	0.527	0.533	0.538	0.543	0.548	0.55	0.552	0.553	0.555	0.556	0.561	0.57
F04	Sample	Dilution_30%	0.3	DMSO	Lycopene	Standard_Development	Run076	Standard_Measurement	Plate_01	Clariostar_Study	MB	Biofoundry_,_London	Linear_Dilution_Pattern_V2	0.31	0.31	0.307	0.305	0.302	0.298	0.296	0.297	0.297	0.297	0.298	0.294	0.29	0.285	0.28	0.279	0.276	0.274	0.272	0.271	0.269	0.268	0.267	0.269	0.272	0.277	0.28	0.284	0.288	0.291	0.292	0.295	0.296	0.299	0.303	0.308
F05	Sample	Dilution_10%	0.1	DMSO	Lycopene	Standard_Development	Run076	Standard_Measurement	Plate_01	Clariostar_Study	MB	Biofoundry_,_London	Linear_Dilution_Pattern_V2	0.14	0.137	0.133	0.131	0.128	0.124	0.122	0.121	0.12	0.118	0.116	0.113	0.111	0.107	0.104	0.103	0.101	0.099	0.098	0.098	0.096	0.097	0.098	0.099	0.1	0.103	0.105	0.107	0.11	0.112	0.112	0.114	0.115	0.117	0.119	0.123
F06	Sample	Dilution_90%	0.9	DMSO	Lycopene	Standard_Development	Run076	Standard_Measurement	Plate_01	Clariostar_Study	MB	Biofoundry_,_London	Linear_Dilution_Pattern_V2	0.685	0.684	0.682	0.68	0.677	0.673	0.672	0.675	0.681	0.687	0.69	0.687	0.68	0.675	0.664	0.662	0.655	0.651	0.647	0.644	0.641	0.64	0.64	0.645	0.654	0.665	0.679	0.69	0.703	0.712	0.717	0.722	0.728	0.734	0.748	0.767
F07	Sample	Dilution_70%	0.7	DMSO	Lycopene	Standard_Development	Run076	Standard_Measurement	Plate_01	Clariostar_Study	MB	Biofoundry_,_London	Linear_Dilution_Pattern_V2	0.605	0.605	0.601	0.598	0.596	0.592	0.591	0.592	0.597	0.6	0.602	0.6	0.593	0.587	0.582	0.579	0.572	0.568	0.566	0.563	0.561	0.558	0.559	0.563	0.57	0.58	0.588	0.598	0.606	0.612	0.615	0.618	0.623	0.629	0.638	0.652
F08	Sample	Dilution_50%	0.5	DMSO	Lycopene	Standard_Development	Run076	Standard_Measurement	Plate_01	Clariostar_Study	MB	Biofoundry_,_London	Linear_Dilution_Pattern_V2	0.552	0.552	0.55	0.549	0.546	0.542	0.54	0.541	0.542	0.544	0.544	0.543	0.538	0.532	0.527	0.525	0.521	0.516	0.513	0.512	0.509	0.506	0.507	0.51	0.513	0.52	0.524	0.529	0.535	0.54	0.542	0.543	0.544	0.548	0.554	0.563
F09	Sample	Dilution_30%	0.3	DMSO	Lycopene	Standard_Development	Run076	Standard_Measurement	Plate_01	Clariostar_Study	MB	Biofoundry_,_London	Linear_Dilution_Pattern_V2	0.331	0.329	0.326	0.323	0.32	0.316	0.315	0.315	0.316	0.316	0.314	0.31	0.307	0.302	0.298	0.296	0.292	0.29	0.288	0.287	0.285	0.285	0.285	0.287	0.291	0.295	0.298	0.302	0.307	0.31	0.312	0.313	0.315	0.318	0.322	0.329
F10	Sample	Dilution_10%	0.1	DMSO	Lycopene	Standard_Development	Run076	Standard_Measurement	Plate_01	Clariostar_Study	MB	Biofoundry_,_London	Linear_Dilution_Pattern_V2	0.141	0.139	0.135	0.132	0.129	0.125	0.123	0.122	0.122	0.119	0.117	0.113	0.109	0.106	0.104	0.103	0.101	0.098	0.097	0.098	0.096	0.096	0.098	0.099	0.101	0.102	0.104	0.105	0.108	0.111	0.112	0.113	0.115	0.117	0.119	0.122
F11	Blank	DMSO		DMSO		Standard_Development	Run076	Standard_Measurement	Plate_01	Clariostar_Study	MB	Biofoundry_,_London	Linear_Dilution_Pattern_V2	0.098	0.095	0.091	0.089	0.087	0.082	0.08	0.078	0.075	0.072	0.069	0.065	0.061	0.058	0.056	0.055	0.054	0.051	0.05	0.05	0.049	0.049	0.048	0.048	0.048	0.048	0.047	0.046	0.046	0.047	0.046	0.045	0.046	0.046	0.045	0.044
F12	Blank	DMSO		DMSO		Standard_Development	Run076	Standard_Measurement	Plate_01	Clariostar_Study	MB	Biofoundry_,_London	Linear_Dilution_Pattern_V2	0.101	0.099	0.094	0.092	0.089	0.084	0.082	0.081	0.079	0.075	0.071	0.066	0.063	0.06	0.057	0.057	0.055	0.052	0.051	0.051	0.049	0.049	0.048	0.049	0.048	0.048	0.048	0.047	0.048	0.048	0.047	0.046	0.047	0.046	0.045	0.044
G01	Sample	Dilution_85%	0.85	DMSO	Lycopene	Standard_Development	Run076	Standard_Measurement	Plate_01	Clariostar_Study	MB	Biofoundry_,_London	Linear_Dilution_Pattern_V2	1.0	1.002	0.999	0.995	0.991	0.987	0.989	0.991	0.994	1.001	1.002	0.998	0.992	0.985	0.98	0.979	0.965	0.96	0.954	0.948	0.945	0.942	0.942	0.944	0.949	0.959	0.969	0.978	0.986	0.991	0.996	0.998	0.999	1.003	1.013	1.03
G02	Sample	Dilution_65%	0.65	DMSO	Lycopene	Standard_Development	Run076	Standard_Measurement	Plate_01	Clariostar_Study	MB	Biofoundry_,_London	Linear_Dilution_Pattern_V2	0.566	0.565	0.562	0.561	0.558	0.553	0.552	0.555	0.557	0.562	0.563	0.562	0.557	0.55	0.544	0.542	0.537	0.531	0.528	0.525	0.522	0.521	0.522	0.526	0.53	0.539	0.547	0.554	0.561	0.568	0.571	0.574	0.576	0.581	0.588	0.6
G03	Sample	Dilution_45%	0.45	DMSO	Lycopene	Standard_Development	Run076	Standard_Measurement	Plate_01	Clariostar_Study	MB	Biofoundry_,_London	Linear_Dilution_Pattern_V2	0.48	0.48	0.476	0.474	0.472	0.468	0.467	0.468	0.468	0.471	0.47	0.468	0.464	0.459	0.454	0.451	0.447	0.445	0.441	0.439	0.436	0.434	0.435	0.437	0.44	0.444	0.449	0.455	0.46	0.464	0.466	0.466	0.468	0.47	0.475	0.484
G04	Sample	Dilution_25%	0.25	DMSO	Lycopene	Standard_Development	Run076	Standard_Measurement	Plate_01	Clariostar_Study	MB	Biofoundry_,_London	Linear_Dilution_Pattern_V2	0.216	0.212	0.208	0.205	0.204	0.199	0.197	0.198	0.197	0.197	0.195	0.193	0.189	0.184	0.181	0.179	0.177	0.175	0.174	0.173	0.171	0.172	0.173	0.175	0.179	0.183	0.187	0.191	0.195	0.199	0.201	0.203	0.206	0.209	0.214	0.221
G05	Sample	Dilution_05%	0.0499999999999999	DMSO	Lycopene	Standard_Development	Run076	Standard_Measurement	Plate_01	Clariostar_Study	MB	Biofoundry_,_London	Linear_Dilution_Pattern_V2	0.113	0.11	0.106	0.104	0.101	0.097	0.094	0.094	0.092	0.09	0.087	0.084	0.082	0.078	0.075	0.074	0.072	0.07	0.07	0.069	0.069	0.068	0.068	0.069	0.07	0.07	0.071	0.072	0.073	0.074	0.075	0.075	0.076	0.077	0.077	0.079
G06	Sample	Dilution_85%	0.85	DMSO	Lycopene	Standard_Development	Run076	Standard_Measurement	Plate_01	Clariostar_Study	MB	Biofoundry_,_London	Linear_Dilution_Pattern_V2	0.754	0.756	0.753	0.75	0.747	0.744	0.741	0.745	0.748	0.754	0.757	0.757	0.75	0.742	0.735	0.73	0.723	0.72	0.715	0.713	0.708	0.704	0.706	0.711	0.717	0.728	0.74	0.749	0.76	0.767	0.771	0.775	0.779	0.784	0.794	0.812
G07	Sample	Dilution_65%	0.65	DMSO	Lycopene	Standard_Development	Run076	Standard_Measurement	Plate_01	Clariostar_Study	MB	Biofoundry_,_London	Linear_Dilution_Pattern_V2	0.477	0.476	0.471	0.47	0.467	0.462	0.461	0.464	0.466	0.47	0.47	0.469	0.463	0.457	0.452	0.448	0.444	0.439	0.437	0.435	0.433	0.432	0.434	0.438	0.444	0.454	0.464	0.474	0.482	0.491	0.495	0.5	0.505	0.511	0.521	0.535
G08	Sample	Dilution_45%	0.45	DMSO	Lycopene	Standard_Development	Run076	Standard_Measurement	Plate_01	Clariostar_Study	MB	Biofoundry_,_London	Linear_Dilution_Pattern_V2	0.362	0.36	0.357	0.355	0.351	0.348	0.346	0.348	0.349	0.351	0.35	0.348	0.343	0.337	0.333	0.33	0.326	0.323	0.321	0.32	0.318	0.318	0.318	0.322	0.326	0.331	0.338	0.344	0.351	0.356	0.359	0.361	0.364	0.369	0.375	0.385
G09	Sample	Dilution_25%	0.25	DMSO	Lycopene	Standard_Development	Run076	Standard_Measurement	Plate_01	Clariostar_Study	MB	Biofoundry_,_London	Linear_Dilution_Pattern_V2	0.23	0.227	0.223	0.22	0.218	0.213	0.211	0.21	0.21	0.211	0.208	0.205	0.202	0.196	0.192	0.191	0.188	0.185	0.184	0.184	0.183	0.182	0.183	0.185	0.189	0.193	0.196	0.2	0.204	0.208	0.21	0.211	0.214	0.217	0.221	0.227
G10	Sample	Dilution_05%	0.0499999999999999	DMSO	Lycopene	Standard_Development	Run076	Standard_Measurement	Plate_01	Clariostar_Study	MB	Biofoundry_,_London	Linear_Dilution_Pattern_V2	0.114	0.11	0.106	0.104	0.101	0.096	0.094	0.094	0.091	0.088	0.084	0.082	0.078	0.075	0.072	0.071	0.069	0.067	0.066	0.066	0.064	0.064	0.064	0.065	0.067	0.067	0.068	0.068	0.07	0.071	0.072	0.073	0.073	0.074	0.075	0.076
G11	Blank	DMSO_Blank		DMSO		Standard_Development	Run076	Standard_Measurement	Plate_01	Clariostar_Study	MB	Biofoundry_,_London	Linear_Dilution_Pattern_V2	0.1	0.097	0.092	0.09	0.088	0.083	0.081	0.079	0.076	0.073	0.069	0.065	0.061	0.058	0.056	0.055	0.054	0.051	0.051	0.05	0.049	0.048	0.048	0.049	0.048	0.048	0.047	0.046	0.047	0.047	0.047	0.047	0.046	0.046	0.045	0.044
G12	Blank	DMSO_Blank		DMSO		Standard_Development	Run076	Standard_Measurement	Plate_01	Clariostar_Study	MB	Biofoundry_,_London	Linear_Dilution_Pattern_V2	0.11	0.105	0.101	0.099	0.097	0.092	0.089	0.088	0.085	0.081	0.076	0.072	0.07	0.066	0.064	0.063	0.06	0.059	0.058	0.058	0.056	0.056	0.056	0.056	0.056	0.056	0.055	0.054	0.055	0.055	0.054	0.055	0.054	0.054	0.053	0.053
H01	Sample	Dilution_85%	0.85	DMSO	Lycopene	Standard_Development	Run076	Standard_Measurement	Plate_01	Clariostar_Study	MB	Biofoundry_,_London	Linear_Dilution_Pattern_V2	0.736	0.737	0.734	0.732	0.729	0.724	0.724	0.726	0.732	0.735	0.737	0.736	0.729	0.72	0.714	0.71	0.703	0.698	0.692	0.689	0.686	0.683	0.683	0.686	0.694	0.704	0.715	0.724	0.734	0.742	0.746	0.748	0.751	0.756	0.765	0.782
H02	Sample	Dilution_65%	0.65	DMSO	Lycopene	Standard_Development	Run076	Standard_Measurement	Plate_01	Clariostar_Study	MB	Biofoundry_,_London	Linear_Dilution_Pattern_V2	0.487	0.484	0.481	0.478	0.475	0.471	0.47	0.473	0.474	0.478	0.478	0.477	0.472	0.464	0.459	0.455	0.451	0.447	0.444	0.442	0.439	0.438	0.44	0.444	0.45	0.459	0.47	0.478	0.486	0.493	0.497	0.501	0.505	0.511	0.521	0.534
H03	Sample	Dilution_45%	0.45	DMSO	Lycopene	Standard_Development	Run076	Standard_Measurement	Plate_01	Clariostar_Study	MB	Biofoundry_,_London	Linear_Dilution_Pattern_V2	0.337	0.333	0.329	0.326	0.322	0.318	0.316	0.317	0.318	0.318	0.319	0.316	0.311	0.305	0.299	0.297	0.293	0.291	0.288	0.286	0.284	0.285	0.286	0.289	0.294	0.301	0.308	0.314	0.321	0.327	0.33	0.334	0.338	0.341	0.348	0.359
H04	Sample	Dilution_25%	0.25	DMSO	Lycopene	Standard_Development	Run076	Standard_Measurement	Plate_01	Clariostar_Study	MB	Biofoundry_,_London	Linear_Dilution_Pattern_V2	0.228	0.225	0.22	0.217	0.214	0.209	0.207	0.207	0.207	0.206	0.204	0.2	0.196	0.191	0.187	0.185	0.183	0.18	0.178	0.177	0.175	0.176	0.177	0.179	0.182	0.187	0.191	0.194	0.198	0.203	0.204	0.207	0.209	0.212	0.216	0.223
H05	Sample	Dilution_05%	0.0499999999999999	DMSO	Lycopene	Standard_Development	Run076	Standard_Measurement	Plate_01	Clariostar_Study	MB	Biofoundry_,_London	Linear_Dilution_Pattern_V2	0.124	0.121	0.117	0.115	0.112	0.107	0.104	0.103	0.102	0.098	0.095	0.091	0.088	0.085	0.081	0.08	0.078	0.076	0.075	0.074	0.073	0.072	0.072	0.073	0.073	0.074	0.075	0.075	0.076	0.077	0.078	0.078	0.078	0.079	0.08	0.081
H06	Sample	Dilution_85%	0.85	DMSO	Lycopene	Standard_Development	Run076	Standard_Measurement	Plate_01	Clariostar_Study	MB	Biofoundry_,_London	Linear_Dilution_Pattern_V2	0.58	0.58	0.575	0.572	0.568	0.565	0.563	0.566	0.569	0.573	0.575	0.573	0.568	0.559	0.553	0.549	0.544	0.54	0.536	0.534	0.53	0.53	0.533	0.54	0.547	0.56	0.574	0.586	0.599	0.608	0.615	0.622	0.629	0.637	0.651	0.671
H07	Sample	Dilution_65%	0.65	DMSO	Lycopene	Standard_Development	Run076	Standard_Measurement	Plate_01	Clariostar_Study	MB	Biofoundry_,_London	Linear_Dilution_Pattern_V2	0.467	0.466	0.462	0.459	0.456	0.451	0.45	0.451	0.453	0.455	0.456	0.453	0.45	0.442	0.436	0.433	0.427	0.422	0.42	0.418	0.416	0.414	0.416	0.421	0.427	0.437	0.447	0.456	0.465	0.473	0.478	0.482	0.486	0.493	0.503	0.518
H08	Sample	Dilution_45%	0.45	DMSO	Lycopene	Standard_Development	Run076	Standard_Measurement	Plate_01	Clariostar_Study	MB	Biofoundry_,_London	Linear_Dilution_Pattern_V2	0.351	0.349	0.344	0.34	0.337	0.331	0.331	0.331	0.332	0.333	0.331	0.328	0.325	0.317	0.314	0.31	0.304	0.302	0.301	0.299	0.297	0.296	0.298	0.302	0.307	0.314	0.32	0.327	0.334	0.339	0.342	0.345	0.349	0.353	0.36	0.37
H09	Sample	Dilution_25%	0.25	DMSO	Lycopene	Standard_Development	Run076	Standard_Measurement	Plate_01	Clariostar_Study	MB	Biofoundry_,_London	Linear_Dilution_Pattern_V2	0.246	0.244	0.24	0.236	0.234	0.23	0.227	0.226	0.226	0.224	0.221	0.218	0.214	0.209	0.204	0.202	0.199	0.196	0.195	0.194	0.192	0.192	0.192	0.195	0.198	0.203	0.206	0.209	0.213	0.218	0.22	0.222	0.225	0.227	0.231	0.237
H10	Sample	Dilution_05%	0.0499999999999999	DMSO	Lycopene	Standard_Development	Run076	Standard_Measurement	Plate_01	Clariostar_Study	MB	Biofoundry_,_London	Linear_Dilution_Pattern_V2	0.126	0.122	0.118	0.115	0.111	0.106	0.103	0.103	0.1	0.097	0.093	0.089	0.085	0.081	0.077	0.076	0.073	0.071	0.07	0.069	0.068	0.068	0.068	0.069	0.069	0.07	0.071	0.071	0.073	0.074	0.074	0.075	0.076	0.077	0.077	0.078
H11	Blank	DMSO_Blank		DMSO		Standard_Development	Run076	Standard_Measurement	Plate_01	Clariostar_Study	MB	Biofoundry_,_London	Linear_Dilution_Pattern_V2	0.103	0.1	0.096	0.092	0.09	0.084	0.082	0.081	0.077	0.073	0.069	0.065	0.061	0.057	0.055	0.053	0.051	0.049	0.048	0.048	0.046	0.046	0.046	0.046	0.045	0.046	0.045	0.044	0.045	0.045	0.044	0.044	0.044	0.044	0.043	0.042
H12	Blank	DMSO_Blank		DMSO		Standard_Development	Run076	Standard_Measurement	Plate_01	Clariostar_Study	MB	Biofoundry_,_London	Linear_Dilution_Pattern_V2	0.104	0.101	0.096	0.092	0.09	0.085	0.082	0.08	0.077	0.072	0.067	0.062	0.058	0.054	0.052	0.05	0.048	0.045	0.044	0.044	0.043	0.043	0.042	0.043	0.043	0.042	0.041	0.04	0.042	0.041	0.041	0.041	0.041	0.041	0.04	0.039
[truncated: 122 more columns]
