# Supplementary material for: Construction of a Calibration Curve for Lycopene on a Liquid-Handling Platform—Wider Lessons for the Development of Automated Dilution Protocols
Source: ACS Synth Biol. 2024 Aug 3;13(8):2357–75. doi: 10.1021/acssynbio.4c00031 (PMC11334188; doi:10.1021/acssynbio.4c00031)
Supplement: Supplementary file 2 — sb4c00031_si_002.zip [file sb4c00031_si_002.zip › AggregatedData/Run085/Plate_01/Clariostar_Study/Clariostar_Study.csv]

Well	Content	Label	Dilution	Solvent	Solute	Project	Run	Step	Container	Study	Author	Institution	Comment	OD350	OD352	OD354	OD356	OD358	OD360	OD362	OD364	OD366	OD368	OD370	OD372	OD374	OD376	OD378	OD380	OD382	OD384	OD386	OD388	OD390	OD392	OD394	OD396	OD398	OD400	OD402	OD404	OD406	OD408	OD410	OD412	OD414	OD416	OD418	OD420
A01	Sample	Dilution_100%	1.0	DMSO	Lycopene	Standard_Development	Run085	Standard_Measurement	Plate_01	Clariostar_Study	MB	Biofoundry_,_London	Linear_Dilution_Pattern_V2	0.803	0.805	0.803	0.798	0.794	0.791	0.789	0.791	0.797	0.801	0.807	0.804	0.798	0.788	0.778	0.771	0.767	0.762	0.754	0.75	0.747	0.743	0.744	0.748	0.756	0.767	0.782	0.797	0.811	0.824	0.83	0.834	0.841	0.848	0.859	0.876
A02	Sample	Dilution_80%	0.8	DMSO	Lycopene	Standard_Development	Run085	Standard_Measurement	Plate_01	Clariostar_Study	MB	Biofoundry_,_London	Linear_Dilution_Pattern_V2	0.647	0.646	0.643	0.639	0.635	0.632	0.63	0.629	0.631	0.635	0.636	0.635	0.629	0.622	0.615	0.607	0.602	0.598	0.592	0.588	0.584	0.582	0.583	0.585	0.591	0.599	0.61	0.622	0.633	0.64	0.644	0.649	0.653	0.658	0.667	0.679
A03	Sample	Dilution_60%	0.6	DMSO	Lycopene	Standard_Development	Run085	Standard_Measurement	Plate_01	Clariostar_Study	MB	Biofoundry_,_London	Linear_Dilution_Pattern_V2	0.476	0.475	0.472	0.467	0.464	0.461	0.459	0.457	0.458	0.46	0.459	0.455	0.452	0.445	0.44	0.434	0.429	0.425	0.421	0.418	0.415	0.413	0.414	0.416	0.421	0.428	0.435	0.443	0.451	0.456	0.46	0.463	0.466	0.47	0.477	0.486
A04	Sample	Dilution_40%	0.4	DMSO	Lycopene	Standard_Development	Run085	Standard_Measurement	Plate_01	Clariostar_Study	MB	Biofoundry_,_London	Linear_Dilution_Pattern_V2	0.441	0.442	0.438	0.434	0.431	0.427	0.424	0.423	0.422	0.42	0.417	0.415	0.411	0.405	0.401	0.396	0.392	0.389	0.385	0.382	0.379	0.377	0.377	0.376	0.377	0.38	0.382	0.385	0.388	0.39	0.39	0.39	0.39	0.391	0.393	0.397
A05	Sample	Dilution_20%	0.2	DMSO	Lycopene	Standard_Development	Run085	Standard_Measurement	Plate_01	Clariostar_Study	MB	Biofoundry_,_London	Linear_Dilution_Pattern_V2	0.209	0.207	0.203	0.199	0.195	0.192	0.189	0.186	0.184	0.182	0.179	0.176	0.172	0.168	0.164	0.161	0.158	0.156	0.153	0.152	0.15	0.15	0.149	0.149	0.151	0.153	0.154	0.156	0.159	0.161	0.162	0.162	0.163	0.165	0.166	0.169
A06	Sample	Dilution_100%	1.0	DMSO	Lycopene	Standard_Development	Run085	Standard_Measurement	Plate_01	Clariostar_Study	MB	Biofoundry_,_London	Linear_Dilution_Pattern_V2	0.776	0.778	0.775	0.772	0.766	0.763	0.761	0.761	0.767	0.772	0.775	0.776	0.771	0.76	0.753	0.745	0.738	0.732	0.726	0.723	0.718	0.715	0.717	0.721	0.731	0.743	0.757	0.774	0.789	0.8	0.808	0.813	0.82	0.829	0.841	0.858
A07	Sample	Dilution_80%	0.8	DMSO	Lycopene	Standard_Development	Run085	Standard_Measurement	Plate_01	Clariostar_Study	MB	Biofoundry_,_London	Linear_Dilution_Pattern_V2	0.633	0.632	0.63	0.626	0.621	0.618	0.616	0.615	0.619	0.622	0.622	0.621	0.616	0.608	0.6	0.593	0.587	0.583	0.579	0.576	0.571	0.57	0.57	0.574	0.581	0.591	0.601	0.613	0.625	0.633	0.639	0.644	0.649	0.656	0.666	0.679
A08	Sample	Dilution_60%	0.6	DMSO	Lycopene	Standard_Development	Run085	Standard_Measurement	Plate_01	Clariostar_Study	MB	Biofoundry_,_London	Linear_Dilution_Pattern_V2	0.546	0.546	0.543	0.538	0.533	0.53	0.528	0.527	0.527	0.527	0.528	0.527	0.521	0.514	0.508	0.502	0.497	0.494	0.488	0.486	0.482	0.48	0.48	0.482	0.486	0.493	0.498	0.506	0.513	0.519	0.522	0.524	0.526	0.529	0.535	0.544
A09	Sample	Dilution_40%	0.4	DMSO	Lycopene	Standard_Development	Run085	Standard_Measurement	Plate_01	Clariostar_Study	MB	Biofoundry_,_London	Linear_Dilution_Pattern_V2	0.332	0.33	0.325	0.322	0.317	0.314	0.311	0.309	0.308	0.308	0.306	0.304	0.299	0.293	0.288	0.284	0.281	0.278	0.274	0.272	0.27	0.269	0.269	0.27	0.273	0.278	0.282	0.288	0.294	0.297	0.3	0.302	0.304	0.308	0.312	0.317
A10	Sample	Dilution_20%	0.2	DMSO	Lycopene	Standard_Development	Run085	Standard_Measurement	Plate_01	Clariostar_Study	MB	Biofoundry_,_London	Linear_Dilution_Pattern_V2	0.218	0.216	0.211	0.207	0.204	0.2	0.197	0.194	0.193	0.19	0.187	0.183	0.179	0.174	0.17	0.167	0.164	0.162	0.159	0.158	0.156	0.154	0.155	0.155	0.156	0.158	0.16	0.162	0.165	0.167	0.168	0.168	0.169	0.17	0.171	0.174
A11	Blank	DMSO_Blank		DMSO		Standard_Development	Run085	Standard_Measurement	Plate_01	Clariostar_Study	MB	Biofoundry_,_London	Linear_Dilution_Pattern_V2	0.121	0.117	0.113	0.11	0.106	0.102	0.098	0.095	0.092	0.088	0.083	0.079	0.075	0.07	0.068	0.065	0.063	0.061	0.059	0.058	0.057	0.055	0.055	0.054	0.054	0.053	0.053	0.052	0.052	0.052	0.051	0.05	0.05	0.05	0.049	0.049
A12	Blank	DMSO_Blank		DMSO		Standard_Development	Run085	Standard_Measurement	Plate_01	Clariostar_Study	MB	Biofoundry_,_London	Linear_Dilution_Pattern_V2	0.118	0.115	0.111	0.107	0.103	0.101	0.097	0.094	0.09	0.085	0.081	0.076	0.073	0.07	0.066	0.063	0.061	0.06	0.058	0.057	0.055	0.054	0.054	0.052	0.052	0.052	0.051	0.051	0.051	0.05	0.05	0.049	0.049	0.049	0.048	0.048
B01	Sample	Dilution_100%	1.0	DMSO	Lycopene	Standard_Development	Run085	Standard_Measurement	Plate_01	Clariostar_Study	MB	Biofoundry_,_London	Linear_Dilution_Pattern_V2	0.813	0.815	0.814	0.809	0.802	0.801	0.798	0.8	0.804	0.811	0.814	0.814	0.805	0.798	0.789	0.781	0.777	0.771	0.765	0.761	0.755	0.753	0.755	0.76	0.769	0.78	0.794	0.808	0.825	0.836	0.843	0.848	0.854	0.861	0.873	0.891
B02	Sample	Dilution_80%	0.8	DMSO	Lycopene	Standard_Development	Run085	Standard_Measurement	Plate_01	Clariostar_Study	MB	Biofoundry_,_London	Linear_Dilution_Pattern_V2	0.878	0.879	0.877	0.873	0.867	0.867	0.865	0.864	0.87	0.873	0.875	0.872	0.867	0.859	0.851	0.842	0.835	0.832	0.827	0.822	0.815	0.811	0.81	0.809	0.815	0.819	0.825	0.834	0.841	0.846	0.847	0.847	0.846	0.85	0.853	0.862
B03	Sample	Dilution_60%	0.6	DMSO	Lycopene	Standard_Development	Run085	Standard_Measurement	Plate_01	Clariostar_Study	MB	Biofoundry_,_London	Linear_Dilution_Pattern_V2	0.579	0.579	0.577	0.574	0.57	0.566	0.564	0.563	0.566	0.567	0.566	0.566	0.559	0.554	0.548	0.542	0.538	0.534	0.528	0.527	0.523	0.518	0.517	0.519	0.523	0.526	0.532	0.539	0.545	0.549	0.55	0.551	0.552	0.554	0.558	0.565
B04	Sample	Dilution_40%	0.4	DMSO	Lycopene	Standard_Development	Run085	Standard_Measurement	Plate_01	Clariostar_Study	MB	Biofoundry_,_London	Linear_Dilution_Pattern_V2	0.36	0.358	0.354	0.351	0.347	0.344	0.341	0.34	0.34	0.34	0.338	0.335	0.331	0.326	0.321	0.317	0.313	0.311	0.308	0.305	0.302	0.3	0.3	0.301	0.305	0.308	0.312	0.317	0.322	0.326	0.328	0.329	0.33	0.333	0.337	0.342
B05	Sample	Dilution_20%	0.2	DMSO	Lycopene	Standard_Development	Run085	Standard_Measurement	Plate_01	Clariostar_Study	MB	Biofoundry_,_London	Linear_Dilution_Pattern_V2	0.254	0.251	0.248	0.244	0.24	0.238	0.235	0.234	0.232	0.231	0.226	0.225	0.221	0.217	0.213	0.21	0.207	0.206	0.203	0.202	0.2	0.198	0.198	0.197	0.198	0.199	0.199	0.201	0.203	0.204	0.203	0.203	0.203	0.203	0.203	0.205
B06	Sample	Dilution_100%	1.0	DMSO	Lycopene	Standard_Development	Run085	Standard_Measurement	Plate_01	Clariostar_Study	MB	Biofoundry_,_London	Linear_Dilution_Pattern_V2	0.738	0.739	0.734	0.731	0.726	0.723	0.721	0.723	0.73	0.734	0.74	0.739	0.732	0.723	0.715	0.707	0.701	0.697	0.69	0.687	0.683	0.681	0.683	0.688	0.698	0.712	0.728	0.744	0.759	0.771	0.78	0.787	0.794	0.803	0.816	0.836
B07	Sample	Dilution_80%	0.8	DMSO	Lycopene	Standard_Development	Run085	Standard_Measurement	Plate_01	Clariostar_Study	MB	Biofoundry_,_London	Linear_Dilution_Pattern_V2	0.66	0.66	0.657	0.654	0.649	0.645	0.645	0.646	0.65	0.653	0.654	0.654	0.647	0.639	0.634	0.627	0.622	0.618	0.612	0.608	0.604	0.602	0.603	0.607	0.614	0.623	0.632	0.643	0.655	0.663	0.667	0.671	0.675	0.681	0.691	0.703
B08	Sample	Dilution_60%	0.6	DMSO	Lycopene	Standard_Development	Run085	Standard_Measurement	Plate_01	Clariostar_Study	MB	Biofoundry_,_London	Linear_Dilution_Pattern_V2	0.499	0.498	0.495	0.491	0.487	0.483	0.481	0.481	0.482	0.484	0.485	0.482	0.478	0.471	0.464	0.459	0.456	0.452	0.448	0.446	0.443	0.44	0.44	0.442	0.446	0.454	0.463	0.47	0.479	0.485	0.489	0.492	0.494	0.499	0.506	0.515
B09	Sample	Dilution_40%	0.4	DMSO	Lycopene	Standard_Development	Run085	Standard_Measurement	Plate_01	Clariostar_Study	MB	Biofoundry_,_London	Linear_Dilution_Pattern_V2	0.364	0.364	0.359	0.355	0.352	0.348	0.345	0.344	0.345	0.345	0.342	0.34	0.335	0.33	0.326	0.322	0.318	0.315	0.312	0.31	0.307	0.304	0.305	0.306	0.309	0.313	0.318	0.322	0.327	0.331	0.333	0.335	0.337	0.339	0.342	0.347
B10	Sample	Dilution_20%	0.2	DMSO	Lycopene	Standard_Development	Run085	Standard_Measurement	Plate_01	Clariostar_Study	MB	Biofoundry_,_London	Linear_Dilution_Pattern_V2	0.198	0.195	0.191	0.188	0.184	0.181	0.178	0.176	0.174	0.171	0.168	0.165	0.161	0.157	0.153	0.15	0.148	0.146	0.144	0.143	0.141	0.14	0.14	0.14	0.142	0.143	0.145	0.147	0.149	0.151	0.152	0.152	0.153	0.154	0.156	0.159
B11	Blank	DMSO_Blank		DMSO		Standard_Development	Run085	Standard_Measurement	Plate_01	Clariostar_Study	MB	Biofoundry_,_London	Linear_Dilution_Pattern_V2	0.115	0.112	0.108	0.104	0.102	0.099	0.094	0.091	0.088	0.085	0.08	0.076	0.072	0.07	0.067	0.064	0.062	0.061	0.059	0.058	0.057	0.056	0.055	0.054	0.054	0.053	0.052	0.052	0.052	0.051	0.051	0.051	0.05	0.049	0.049	0.048
B12	Blank	DMSO_Blank		DMSO		Standard_Development	Run085	Standard_Measurement	Plate_01	Clariostar_Study	MB	Biofoundry_,_London	Linear_Dilution_Pattern_V2	0.114	0.11	0.106	0.103	0.099	0.097	0.093	0.09	0.086	0.081	0.076	0.074	0.07	0.066	0.064	0.061	0.059	0.057	0.056	0.055	0.053	0.052	0.052	0.051	0.051	0.051	0.049	0.049	0.049	0.048	0.048	0.048	0.047	0.047	0.046	0.046
C01	Sample	Dilution_95%	0.95	DMSO	Lycopene	Standard_Development	Run085	Standard_Measurement	Plate_01	Clariostar_Study	MB	Biofoundry_,_London	Linear_Dilution_Pattern_V2	0.857	0.858	0.858	0.854	0.847	0.845	0.843	0.845	0.849	0.853	0.858	0.859	0.852	0.843	0.834	0.826	0.819	0.815	0.809	0.805	0.8	0.798	0.799	0.801	0.809	0.819	0.831	0.845	0.858	0.868	0.873	0.876	0.884	0.889	0.9	0.914
C02	Sample	Dilution_75%	0.75	DMSO	Lycopene	Standard_Development	Run085	Standard_Measurement	Plate_01	Clariostar_Study	MB	Biofoundry_,_London	Linear_Dilution_Pattern_V2	0.965	0.972	0.972	0.969	0.962	0.963	0.961	0.961	0.965	0.967	0.968	0.972	0.961	0.952	0.945	0.939	0.934	0.928	0.92	0.915	0.911	0.905	0.9	0.898	0.901	0.905	0.908	0.913	0.919	0.92	0.919	0.916	0.915	0.915	0.917	0.921
C03	Sample	Dilution_55%	0.55	DMSO	Lycopene	Standard_Development	Run085	Standard_Measurement	Plate_01	Clariostar_Study	MB	Biofoundry_,_London	Linear_Dilution_Pattern_V2	0.498	0.5	0.496	0.492	0.49	0.487	0.484	0.483	0.484	0.485	0.484	0.481	0.477	0.471	0.467	0.462	0.457	0.453	0.449	0.446	0.443	0.44	0.437	0.438	0.441	0.446	0.451	0.455	0.46	0.463	0.465	0.465	0.465	0.468	0.47	0.476
C04	Sample	Dilution_35%	0.35	DMSO	Lycopene	Standard_Development	Run085	Standard_Measurement	Plate_01	Clariostar_Study	MB	Biofoundry_,_London	Linear_Dilution_Pattern_V2	0.576	0.578	0.576	0.575	0.572	0.569	0.566	0.566	0.565	0.563	0.561	0.559	0.554	0.548	0.544	0.539	0.536	0.532	0.526	0.523	0.518	0.514	0.512	0.508	0.506	0.505	0.504	0.501	0.501	0.499	0.496	0.493	0.488	0.486	0.482	0.482
C05	Sample	Dilution_15%	0.15	DMSO	Lycopene	Standard_Development	Run085	Standard_Measurement	Plate_01	Clariostar_Study	MB	Biofoundry_,_London	Linear_Dilution_Pattern_V2	0.201	0.198	0.195	0.192	0.188	0.185	0.182	0.18	0.179	0.178	0.175	0.172	0.168	0.165	0.162	0.159	0.156	0.155	0.152	0.151	0.149	0.148	0.148	0.148	0.148	0.15	0.152	0.153	0.155	0.156	0.157	0.157	0.157	0.158	0.16	0.161
C06	Sample	Dilution_95%	0.95	DMSO	Lycopene	Standard_Development	Run085	Standard_Measurement	Plate_01	Clariostar_Study	MB	Biofoundry_,_London	Linear_Dilution_Pattern_V2	0.878	0.878	0.876	0.874	0.87	0.865	0.862	0.865	0.869	0.874	0.879	0.876	0.872	0.862	0.852	0.847	0.84	0.835	0.829	0.824	0.819	0.815	0.816	0.818	0.826	0.838	0.848	0.862	0.876	0.885	0.891	0.894	0.9	0.906	0.916	0.93
C07	Sample	Dilution_75%	0.75	DMSO	Lycopene	Standard_Development	Run085	Standard_Measurement	Plate_01	Clariostar_Study	MB	Biofoundry_,_London	Linear_Dilution_Pattern_V2	0.676	0.677	0.676	0.671	0.665	0.663	0.659	0.661	0.665	0.667	0.669	0.669	0.663	0.655	0.648	0.642	0.637	0.632	0.627	0.622	0.619	0.617	0.617	0.618	0.623	0.631	0.639	0.649	0.658	0.666	0.669	0.672	0.675	0.679	0.687	0.697
C08	Sample	Dilution_55%	0.55	DMSO	Lycopene	Standard_Development	Run085	Standard_Measurement	Plate_01	Clariostar_Study	MB	Biofoundry_,_London	Linear_Dilution_Pattern_V2	0.55	0.55	0.548	0.544	0.54	0.538	0.536	0.535	0.536	0.537	0.536	0.534	0.53	0.524	0.519	0.515	0.51	0.505	0.502	0.497	0.493	0.49	0.488	0.489	0.492	0.496	0.501	0.506	0.511	0.514	0.516	0.517	0.518	0.519	0.522	0.528
C09	Sample	Dilution_35%	0.35	DMSO	Lycopene	Standard_Development	Run085	Standard_Measurement	Plate_01	Clariostar_Study	MB	Biofoundry_,_London	Linear_Dilution_Pattern_V2	0.312	0.311	0.307	0.304	0.3	0.296	0.292	0.292	0.292	0.291	0.29	0.287	0.282	0.276	0.272	0.268	0.266	0.263	0.26	0.258	0.255	0.254	0.254	0.256	0.258	0.263	0.266	0.27	0.275	0.279	0.281	0.282	0.284	0.286	0.289	0.294
C10	Sample	Dilution_15%	0.15	DMSO	Lycopene	Standard_Development	Run085	Standard_Measurement	Plate_01	Clariostar_Study	MB	Biofoundry_,_London	Linear_Dilution_Pattern_V2	0.207	0.203	0.2	0.196	0.192	0.189	0.185	0.183	0.181	0.179	0.176	0.174	0.169	0.165	0.161	0.158	0.156	0.154	0.152	0.151	0.149	0.147	0.148	0.147	0.149	0.151	0.152	0.154	0.156	0.157	0.158	0.158	0.159	0.16	0.161	0.163
C11	Blank	DMSO_Blank		DMSO		Standard_Development	Run085	Standard_Measurement	Plate_01	Clariostar_Study	MB	Biofoundry_,_London	Linear_Dilution_Pattern_V2	0.113	0.11	0.106	0.102	0.099	0.096	0.092	0.09	0.087	0.084	0.079	0.075	0.071	0.068	0.065	0.063	0.062	0.061	0.058	0.057	0.056	0.055	0.054	0.054	0.053	0.053	0.053	0.052	0.052	0.052	0.051	0.05	0.05	0.049	0.049	0.048
C12	Blank	DMSO_Blank		DMSO		Standard_Development	Run085	Standard_Measurement	Plate_01	Clariostar_Study	MB	Biofoundry_,_London	Linear_Dilution_Pattern_V2	0.115	0.112	0.109	0.104	0.101	0.098	0.094	0.091	0.088	0.085	0.08	0.076	0.072	0.069	0.066	0.064	0.062	0.06	0.059	0.058	0.057	0.056	0.055	0.054	0.054	0.054	0.052	0.052	0.053	0.052	0.051	0.051	0.05	0.049	0.049	0.048
D01	Sample	Dilution_95%	0.95	DMSO	Lycopene	Standard_Development	Run085	Standard_Measurement	Plate_01	Clariostar_Study	MB	Biofoundry_,_London	Linear_Dilution_Pattern_V2	1.213	1.223	1.218	1.217	1.209	1.209	1.204	1.211	1.215	1.221	1.226	1.225	1.217	1.2	1.193	1.183	1.175	1.168	1.162	1.156	1.147	1.142	1.139	1.138	1.146	1.15	1.159	1.171	1.178	1.185	1.187	1.186	1.186	1.186	1.195	1.203
D02	Sample	Dilution_75%	0.75	DMSO	Lycopene	Standard_Development	Run085	Standard_Measurement	Plate_01	Clariostar_Study	MB	Biofoundry_,_London	Linear_Dilution_Pattern_V2	0.942	0.946	0.944	0.944	0.937	0.932	0.933	0.934	0.937	0.942	0.941	0.939	0.933	0.924	0.919	0.909	0.903	0.898	0.889	0.884	0.876	0.869	0.865	0.864	0.866	0.868	0.872	0.875	0.879	0.881	0.877	0.876	0.873	0.87	0.87	0.873
D03	Sample	Dilution_55%	0.55	DMSO	Lycopene	Standard_Development	Run085	Standard_Measurement	Plate_01	Clariostar_Study	MB	Biofoundry_,_London	Linear_Dilution_Pattern_V2	0.529	0.529	0.527	0.523	0.52	0.516	0.515	0.515	0.516	0.517	0.516	0.515	0.51	0.503	0.498	0.493	0.489	0.486	0.481	0.478	0.474	0.471	0.47	0.47	0.474	0.478	0.482	0.487	0.492	0.495	0.496	0.496	0.497	0.499	0.502	0.508
D04	Sample	Dilution_35%	0.35	DMSO	Lycopene	Standard_Development	Run085	Standard_Measurement	Plate_01	Clariostar_Study	MB	Biofoundry_,_London	Linear_Dilution_Pattern_V2	0.301	0.299	0.296	0.292	0.288	0.286	0.282	0.28	0.281	0.281	0.279	0.276	0.272	0.267	0.263	0.259	0.256	0.254	0.251	0.249	0.247	0.245	0.246	0.246	0.248	0.252	0.254	0.258	0.262	0.265	0.266	0.267	0.268	0.27	0.273	0.277
D05	Sample	Dilution_15%	0.15	DMSO	Lycopene	Standard_Development	Run085	Standard_Measurement	Plate_01	Clariostar_Study	MB	Biofoundry_,_London	Linear_Dilution_Pattern_V2	0.242	0.24	0.237	0.232	0.228	0.226	0.223	0.221	0.221	0.218	0.216	0.214	0.21	0.205	0.203	0.201	0.198	0.195	0.192	0.191	0.189	0.187	0.186	0.186	0.186	0.187	0.187	0.187	0.189	0.189	0.188	0.188	0.188	0.187	0.187	0.187
D06	Sample	Dilution_95%	0.95	DMSO	Lycopene	Standard_Development	Run085	Standard_Measurement	Plate_01	Clariostar_Study	MB	Biofoundry_,_London	Linear_Dilution_Pattern_V2	1.266	1.273	1.278	1.273	1.267	1.265	1.269	1.27	1.274	1.277	1.283	1.284	1.274	1.262	1.255	1.249	1.244	1.237	1.222	1.215	1.21	1.208	1.206	1.205	1.209	1.217	1.226	1.233	1.243	1.248	1.25	1.248	1.251	1.254	1.258	1.268
D07	Sample	Dilution_75%	0.75	DMSO	Lycopene	Standard_Development	Run085	Standard_Measurement	Plate_01	Clariostar_Study	MB	Biofoundry_,_London	Linear_Dilution_Pattern_V2	0.619	0.619	0.619	0.615	0.609	0.605	0.604	0.604	0.608	0.61	0.612	0.611	0.606	0.598	0.59	0.584	0.579	0.574	0.57	0.567	0.562	0.561	0.562	0.565	0.571	0.58	0.589	0.599	0.61	0.618	0.623	0.626	0.632	0.637	0.644	0.656
D08	Sample	Dilution_55%	0.55	DMSO	Lycopene	Standard_Development	Run085	Standard_Measurement	Plate_01	Clariostar_Study	MB	Biofoundry_,_London	Linear_Dilution_Pattern_V2	0.763	0.763	0.763	0.761	0.755	0.753	0.751	0.753	0.756	0.755	0.754	0.753	0.75	0.741	0.737	0.733	0.729	0.724	0.719	0.714	0.708	0.705	0.704	0.702	0.704	0.707	0.711	0.715	0.719	0.72	0.719	0.718	0.717	0.717	0.719	0.723
D09	Sample	Dilution_35%	0.35	DMSO	Lycopene	Standard_Development	Run085	Standard_Measurement	Plate_01	Clariostar_Study	MB	Biofoundry_,_London	Linear_Dilution_Pattern_V2	0.489	0.489	0.486	0.483	0.479	0.476	0.473	0.472	0.471	0.471	0.469	0.466	0.461	0.456	0.452	0.449	0.444	0.442	0.437	0.435	0.431	0.428	0.426	0.427	0.429	0.431	0.433	0.435	0.438	0.441	0.441	0.439	0.44	0.44	0.441	0.444
D10	Sample	Dilution_15%	0.15	DMSO	Lycopene	Standard_Development	Run085	Standard_Measurement	Plate_01	Clariostar_Study	MB	Biofoundry_,_London	Linear_Dilution_Pattern_V2	0.353	0.353	0.349	0.345	0.342	0.339	0.335	0.333	0.332	0.331	0.327	0.324	0.322	0.316	0.312	0.309	0.306	0.304	0.301	0.298	0.296	0.293	0.291	0.29	0.289	0.289	0.288	0.287	0.287	0.287	0.285	0.283	0.282	0.28	0.278	0.277
D11	Blank	DMSO_Blank		DMSO		Standard_Development	Run085	Standard_Measurement	Plate_01	Clariostar_Study	MB	Biofoundry_,_London	Linear_Dilution_Pattern_V2	0.112	0.109	0.105	0.102	0.099	0.096	0.091	0.089	0.086	0.083	0.078	0.074	0.071	0.068	0.065	0.063	0.061	0.059	0.057	0.056	0.055	0.054	0.054	0.053	0.052	0.052	0.051	0.051	0.051	0.05	0.05	0.049	0.049	0.049	0.048	0.047
D12	Blank	DMSO_Blank		DMSO		Standard_Development	Run085	Standard_Measurement	Plate_01	Clariostar_Study	MB	Biofoundry_,_London	Linear_Dilution_Pattern_V2	0.114	0.111	0.106	0.102	0.099	0.096	0.092	0.089	0.086	0.083	0.079	0.075	0.072	0.068	0.064	0.062	0.061	0.06	0.058	0.057	0.055	0.053	0.053	0.053	0.052	0.052	0.051	0.05	0.051	0.05	0.05	0.049	0.048	0.049	0.048	0.047
E01	Sample	Dilution_90%	0.9	DMSO	Lycopene	Standard_Development	Run085	Standard_Measurement	Plate_01	Clariostar_Study	MB	Biofoundry_,_London	Linear_Dilution_Pattern_V2	0.931	0.934	0.936	0.931	0.923	0.922	0.923	0.922	0.929	0.93	0.934	0.936	0.932	0.92	0.909	0.903	0.897	0.891	0.886	0.88	0.873	0.868	0.868	0.869	0.876	0.883	0.892	0.901	0.912	0.92	0.922	0.924	0.927	0.931	0.937	0.948
E02	Sample	Dilution_70%	0.7	DMSO	Lycopene	Standard_Development	Run085	Standard_Measurement	Plate_01	Clariostar_Study	MB	Biofoundry_,_London	Linear_Dilution_Pattern_V2	0.835	0.837	0.837	0.833	0.828	0.827	0.824	0.823	0.829	0.83	0.829	0.827	0.821	0.816	0.808	0.799	0.795	0.791	0.784	0.777	0.772	0.767	0.763	0.761	0.763	0.765	0.769	0.773	0.777	0.779	0.778	0.776	0.774	0.773	0.775	0.78
E03	Sample	Dilution_50%	0.5	DMSO	Lycopene	Standard_Development	Run085	Standard_Measurement	Plate_01	Clariostar_Study	MB	Biofoundry_,_London	Linear_Dilution_Pattern_V2	0.488	0.487	0.486	0.482	0.477	0.476	0.473	0.472	0.473	0.473	0.472	0.471	0.467	0.461	0.456	0.451	0.447	0.443	0.439	0.437	0.433	0.429	0.428	0.428	0.432	0.435	0.439	0.443	0.447	0.45	0.451	0.451	0.452	0.453	0.455	0.46
E04	Sample	Dilution_30%	0.3	DMSO	Lycopene	Standard_Development	Run085	Standard_Measurement	Plate_01	Clariostar_Study	MB	Biofoundry_,_London	Linear_Dilution_Pattern_V2	0.377	0.376	0.374	0.37	0.367	0.364	0.361	0.359	0.359	0.359	0.357	0.354	0.35	0.345	0.34	0.336	0.333	0.331	0.327	0.324	0.322	0.319	0.318	0.318	0.32	0.322	0.323	0.325	0.328	0.329	0.33	0.33	0.329	0.329	0.331	0.333
E05	Sample	Dilution_10%	0.1	DMSO	Lycopene	Standard_Development	Run085	Standard_Measurement	Plate_01	Clariostar_Study	MB	Biofoundry_,_London	Linear_Dilution_Pattern_V2	0.179	0.176	0.172	0.169	0.166	0.163	0.159	0.157	0.155	0.154	0.151	0.149	0.146	0.142	0.139	0.136	0.134	0.133	0.13	0.128	0.127	0.126	0.125	0.126	0.127	0.128	0.129	0.13	0.131	0.133	0.133	0.133	0.133	0.134	0.135	0.136
E06	Sample	Dilution_90%	0.9	DMSO	Lycopene	Standard_Development	Run085	Standard_Measurement	Plate_01	Clariostar_Study	MB	Biofoundry_,_London	Linear_Dilution_Pattern_V2	0.975	0.979	0.981	0.976	0.971	0.969	0.968	0.971	0.975	0.979	0.981	0.981	0.975	0.967	0.957	0.951	0.946	0.937	0.929	0.924	0.918	0.913	0.911	0.911	0.919	0.925	0.933	0.943	0.952	0.96	0.96	0.96	0.964	0.967	0.973	0.983
E07	Sample	Dilution_70%	0.7	DMSO	Lycopene	Standard_Development	Run085	Standard_Measurement	Plate_01	Clariostar_Study	MB	Biofoundry_,_London	Linear_Dilution_Pattern_V2	0.616	0.615	0.61	0.607	0.603	0.599	0.598	0.598	0.601	0.604	0.606	0.605	0.6	0.591	0.585	0.579	0.573	0.569	0.565	0.562	0.558	0.556	0.555	0.558	0.564	0.572	0.58	0.59	0.599	0.606	0.61	0.612	0.616	0.62	0.627	0.637
E08	Sample	Dilution_50%	0.5	DMSO	Lycopene	Standard_Development	Run085	Standard_Measurement	Plate_01	Clariostar_Study	MB	Biofoundry_,_London	Linear_Dilution_Pattern_V2	0.758	0.757	0.753	0.748	0.744	0.741	0.739	0.737	0.738	0.738	0.736	0.734	0.73	0.723	0.715	0.709	0.705	0.701	0.696	0.693	0.688	0.686	0.683	0.683	0.685	0.686	0.69	0.694	0.698	0.699	0.699	0.7	0.699	0.699	0.7	0.704
E09	Sample	Dilution_30%	0.3	DMSO	Lycopene	Standard_Development	Run085	Standard_Measurement	Plate_01	Clariostar_Study	MB	Biofoundry_,_London	Linear_Dilution_Pattern_V2	0.713	0.712	0.71	0.708	0.704	0.7	0.697	0.696	0.695	0.693	0.692	0.691	0.683	0.678	0.674	0.669	0.665	0.661	0.655	0.65	0.645	0.64	0.637	0.635	0.634	0.632	0.63	0.628	0.629	0.627	0.623	0.618	0.615	0.612	0.609	0.607
E10	Sample	Dilution_10%	0.1	DMSO	Lycopene	Standard_Development	Run085	Standard_Measurement	Plate_01	Clariostar_Study	MB	Biofoundry_,_London	Linear_Dilution_Pattern_V2	0.17	0.168	0.164	0.159	0.156	0.154	0.15	0.148	0.145	0.143	0.14	0.136	0.132	0.128	0.126	0.123	0.121	0.119	0.117	0.116	0.114	0.113	0.113	0.112	0.112	0.113	0.113	0.113	0.114	0.115	0.115	0.115	0.114	0.114	0.114	0.115
E11	Blank	DMSO_Blank		DMSO		Standard_Development	Run085	Standard_Measurement	Plate_01	Clariostar_Study	MB	Biofoundry_,_London	Linear_Dilution_Pattern_V2	0.116	0.113	0.109	0.105	0.101	0.098	0.095	0.092	0.089	0.085	0.08	0.076	0.072	0.07	0.066	0.063	0.062	0.06	0.059	0.058	0.057	0.055	0.054	0.054	0.053	0.053	0.052	0.052	0.052	0.052	0.051	0.051	0.051	0.05	0.05	0.048
E12	Blank	DMSO_Blank		DMSO		Standard_Development	Run085	Standard_Measurement	Plate_01	Clariostar_Study	MB	Biofoundry_,_London	Linear_Dilution_Pattern_V2	0.116	0.112	0.108	0.104	0.101	0.097	0.093	0.091	0.087	0.084	0.079	0.075	0.071	0.068	0.065	0.062	0.061	0.059	0.057	0.056	0.055	0.054	0.053	0.054	0.053	0.053	0.052	0.051	0.051	0.051	0.05	0.05	0.049	0.049	0.048	0.047
F01	Sample	Dilution_90%	0.9	DMSO	Lycopene	Standard_Development	Run085	Standard_Measurement	Plate_01	Clariostar_Study	MB	Biofoundry_,_London	Linear_Dilution_Pattern_V2	1.014	1.019	1.018	1.014	1.009	1.006	1.006	1.009	1.013	1.015	1.019	1.017	1.012	1.002	0.992	0.983	0.977	0.968	0.961	0.956	0.948	0.943	0.942	0.939	0.944	0.951	0.956	0.967	0.973	0.977	0.979	0.979	0.979	0.98	0.984	0.991
F02	Sample	Dilution_70%	0.7	DMSO	Lycopene	Standard_Development	Run085	Standard_Measurement	Plate_01	Clariostar_Study	MB	Biofoundry_,_London	Linear_Dilution_Pattern_V2	0.747	0.749	0.748	0.743	0.738	0.735	0.733	0.732	0.737	0.738	0.741	0.739	0.733	0.725	0.717	0.709	0.705	0.7	0.693	0.689	0.685	0.679	0.677	0.677	0.681	0.688	0.692	0.698	0.705	0.708	0.709	0.71	0.71	0.712	0.717	0.723
F03	Sample	Dilution_50%	0.5	DMSO	Lycopene	Standard_Development	Run085	Standard_Measurement	Plate_01	Clariostar_Study	MB	Biofoundry_,_London	Linear_Dilution_Pattern_V2	0.443	0.442	0.439	0.435	0.431	0.428	0.424	0.424	0.425	0.427	0.425	0.422	0.418	0.412	0.407	0.403	0.399	0.394	0.392	0.389	0.386	0.383	0.382	0.383	0.387	0.392	0.396	0.402	0.407	0.411	0.413	0.415	0.416	0.418	0.421	0.427
F04	Sample	Dilution_30%	0.3	DMSO	Lycopene	Standard_Development	Run085	Standard_Measurement	Plate_01	Clariostar_Study	MB	Biofoundry_,_London	Linear_Dilution_Pattern_V2	0.307	0.305	0.303	0.299	0.296	0.292	0.289	0.288	0.288	0.287	0.284	0.283	0.278	0.273	0.269	0.266	0.263	0.261	0.258	0.256	0.254	0.252	0.251	0.251	0.252	0.254	0.257	0.259	0.262	0.263	0.263	0.263	0.264	0.265	0.266	0.269
F05	Sample	Dilution_10%	0.1	DMSO	Lycopene	Standard_Development	Run085	Standard_Measurement	Plate_01	Clariostar_Study	MB	Biofoundry_,_London	Linear_Dilution_Pattern_V2	0.165	0.162	0.157	0.154	0.151	0.148	0.144	0.142	0.141	0.139	0.136	0.134	0.131	0.127	0.124	0.122	0.119	0.117	0.115	0.114	0.113	0.112	0.111	0.111	0.111	0.113	0.113	0.114	0.115	0.116	0.116	0.116	0.116	0.117	0.117	0.118
F06	Sample	Dilution_90%	0.9	DMSO	Lycopene	Standard_Development	Run085	Standard_Measurement	Plate_01	Clariostar_Study	MB	Biofoundry_,_London	Linear_Dilution_Pattern_V2	0.954	0.957	0.954	0.953	0.945	0.942	0.942	0.942	0.95	0.952	0.956	0.954	0.948	0.938	0.93	0.924	0.915	0.912	0.903	0.899	0.895	0.893	0.89	0.891	0.898	0.907	0.917	0.927	0.938	0.946	0.95	0.951	0.954	0.96	0.967	0.978
F07	Sample	Dilution_70%	0.7	DMSO	Lycopene	Standard_Development	Run085	Standard_Measurement	Plate_01	Clariostar_Study	MB	Biofoundry_,_London	Linear_Dilution_Pattern_V2	0.572	0.57	0.568	0.564	0.56	0.556	0.555	0.554	0.557	0.56	0.561	0.561	0.554	0.546	0.542	0.534	0.53	0.527	0.521	0.517	0.514	0.511	0.513	0.515	0.522	0.529	0.538	0.547	0.557	0.564	0.568	0.572	0.575	0.58	0.588	0.599
F08	Sample	Dilution_50%	0.5	DMSO	Lycopene	Standard_Development	Run085	Standard_Measurement	Plate_01	Clariostar_Study	MB	Biofoundry_,_London	Linear_Dilution_Pattern_V2	0.506	0.506	0.502	0.498	0.494	0.492	0.489	0.489	0.49	0.49	0.491	0.489	0.484	0.479	0.473	0.468	0.464	0.461	0.457	0.454	0.45	0.446	0.446	0.447	0.45	0.454	0.459	0.463	0.469	0.471	0.474	0.474	0.475	0.477	0.48	0.485
F09	Sample	Dilution_30%	0.3	DMSO	Lycopene	Standard_Development	Run085	Standard_Measurement	Plate_01	Clariostar_Study	MB	Biofoundry_,_London	Linear_Dilution_Pattern_V2	0.309	0.306	0.303	0.299	0.295	0.291	0.288	0.287	0.286	0.286	0.284	0.281	0.276	0.272	0.266	0.264	0.261	0.259	0.254	0.253	0.251	0.248	0.248	0.249	0.251	0.254	0.256	0.259	0.262	0.264	0.265	0.266	0.266	0.267	0.269	0.272
F10	Sample	Dilution_10%	0.1	DMSO	Lycopene	Standard_Development	Run085	Standard_Measurement	Plate_01	Clariostar_Study	MB	Biofoundry_,_London	Linear_Dilution_Pattern_V2	0.172	0.169	0.165	0.161	0.157	0.154	0.15	0.149	0.146	0.143	0.141	0.137	0.133	0.129	0.126	0.124	0.121	0.12	0.117	0.116	0.115	0.113	0.113	0.112	0.113	0.115	0.115	0.114	0.116	0.117	0.117	0.116	0.116	0.117	0.117	0.117
F11	Blank	DMSO		DMSO		Standard_Development	Run085	Standard_Measurement	Plate_01	Clariostar_Study	MB	Biofoundry_,_London	Linear_Dilution_Pattern_V2	0.115	0.112	0.107	0.104	0.1	0.098	0.093	0.09	0.087	0.084	0.08	0.075	0.072	0.069	0.066	0.063	0.062	0.06	0.058	0.057	0.056	0.054	0.054	0.054	0.054	0.053	0.052	0.051	0.051	0.051	0.051	0.051	0.05	0.049	0.048	0.048
F12	Blank	DMSO		DMSO		Standard_Development	Run085	Standard_Measurement	Plate_01	Clariostar_Study	MB	Biofoundry_,_London	Linear_Dilution_Pattern_V2	0.121	0.118	0.114	0.11	0.107	0.104	0.1	0.096	0.093	0.089	0.084	0.08	0.076	0.072	0.07	0.067	0.065	0.064	0.061	0.061	0.059	0.058	0.057	0.056	0.056	0.056	0.054	0.054	0.054	0.053	0.053	0.053	0.052	0.052	0.051	0.05
G01	Sample	Dilution_85%	0.85	DMSO	Lycopene	Standard_Development	Run085	Standard_Measurement	Plate_01	Clariostar_Study	MB	Biofoundry_,_London	Linear_Dilution_Pattern_V2	1.338	1.349	1.349	1.344	1.335	1.336	1.34	1.339	1.345	1.353	1.349	1.345	1.334	1.33	1.32	1.312	1.306	1.299	1.286	1.282	1.271	1.261	1.258	1.254	1.257	1.257	1.258	1.265	1.271	1.271	1.264	1.258	1.254	1.253	1.253	1.256
G02	Sample	Dilution_65%	0.65	DMSO	Lycopene	Standard_Development	Run085	Standard_Measurement	Plate_01	Clariostar_Study	MB	Biofoundry_,_London	Linear_Dilution_Pattern_V2	0.634	0.636	0.632	0.628	0.625	0.623	0.62	0.62	0.621	0.624	0.624	0.622	0.616	0.61	0.603	0.597	0.593	0.589	0.582	0.578	0.574	0.572	0.57	0.571	0.574	0.58	0.587	0.594	0.6	0.605	0.607	0.607	0.609	0.612	0.617	0.624
G03	Sample	Dilution_45%	0.45	DMSO	Lycopene	Standard_Development	Run085	Standard_Measurement	Plate_01	Clariostar_Study	MB	Biofoundry_,_London	Linear_Dilution_Pattern_V2	0.445	0.445	0.442	0.437	0.435	0.432	0.429	0.429	0.429	0.43	0.428	0.426	0.422	0.416	0.411	0.407	0.404	0.4	0.395	0.393	0.388	0.386	0.385	0.387	0.389	0.392	0.396	0.401	0.405	0.408	0.409	0.41	0.41	0.411	0.415	0.42
G04	Sample	Dilution_25%	0.25	DMSO	Lycopene	Standard_Development	Run085	Standard_Measurement	Plate_01	Clariostar_Study	MB	Biofoundry_,_London	Linear_Dilution_Pattern_V2	0.222	0.22	0.217	0.212	0.208	0.206	0.202	0.201	0.199	0.198	0.195	0.193	0.19	0.185	0.181	0.178	0.177	0.174	0.172	0.169	0.168	0.167	0.167	0.168	0.17	0.172	0.174	0.176	0.178	0.181	0.182	0.183	0.183	0.185	0.187	0.19
G05	Sample	Dilution_05%	0.0499999999999999	DMSO	Lycopene	Standard_Development	Run085	Standard_Measurement	Plate_01	Clariostar_Study	MB	Biofoundry_,_London	Linear_Dilution_Pattern_V2	0.136	0.134	0.13	0.128	0.124	0.121	0.118	0.115	0.113	0.109	0.106	0.104	0.1	0.098	0.095	0.093	0.091	0.089	0.087	0.086	0.085	0.083	0.083	0.083	0.083	0.083	0.083	0.084	0.085	0.085	0.085	0.085	0.085	0.086	0.086	0.086
G06	Sample	Dilution_85%	0.85	DMSO	Lycopene	Standard_Development	Run085	Standard_Measurement	Plate_01	Clariostar_Study	MB	Biofoundry_,_London	Linear_Dilution_Pattern_V2	0.749	0.751	0.747	0.745	0.741	0.737	0.735	0.737	0.74	0.745	0.747	0.745	0.739	0.73	0.723	0.717	0.71	0.704	0.7	0.696	0.689	0.688	0.688	0.689	0.696	0.706	0.716	0.728	0.739	0.746	0.751	0.753	0.758	0.764	0.772	0.784
G07	Sample	Dilution_65%	0.65	DMSO	Lycopene	Standard_Development	Run085	Standard_Measurement	Plate_01	Clariostar_Study	MB	Biofoundry_,_London	Linear_Dilution_Pattern_V2	0.55	0.549	0.547	0.542	0.538	0.535	0.532	0.532	0.535	0.537	0.539	0.535	0.531	0.524	0.518	0.512	0.508	0.504	0.499	0.497	0.492	0.49	0.49	0.492	0.498	0.505	0.513	0.521	0.53	0.536	0.541	0.543	0.546	0.55	0.556	0.566
G08	Sample	Dilution_45%	0.45	DMSO	Lycopene	Standard_Development	Run085	Standard_Measurement	Plate_01	Clariostar_Study	MB	Biofoundry_,_London	Linear_Dilution_Pattern_V2	0.449	0.448	0.445	0.441	0.437	0.433	0.429	0.43	0.43	0.431	0.43	0.429	0.423	0.417	0.411	0.407	0.404	0.401	0.396	0.395	0.391	0.389	0.388	0.389	0.392	0.396	0.4	0.405	0.41	0.414	0.415	0.416	0.417	0.42	0.423	0.428
G09	Sample	Dilution_25%	0.25	DMSO	Lycopene	Standard_Development	Run085	Standard_Measurement	Plate_01	Clariostar_Study	MB	Biofoundry_,_London	Linear_Dilution_Pattern_V2	0.214	0.211	0.207	0.203	0.198	0.196	0.192	0.19	0.19	0.188	0.185	0.182	0.179	0.173	0.169	0.166	0.164	0.162	0.16	0.158	0.157	0.155	0.155	0.156	0.159	0.161	0.163	0.165	0.168	0.171	0.172	0.173	0.174	0.176	0.177	0.181
G10	Sample	Dilution_05%	0.0499999999999999	DMSO	Lycopene	Standard_Development	Run085	Standard_Measurement	Plate_01	Clariostar_Study	MB	Biofoundry_,_London	Linear_Dilution_Pattern_V2	0.121	0.118	0.113	0.11	0.107	0.104	0.1	0.098	0.095	0.091	0.087	0.083	0.08	0.076	0.074	0.072	0.07	0.068	0.065	0.065	0.064	0.062	0.062	0.061	0.062	0.061	0.061	0.06	0.06	0.06	0.06	0.06	0.06	0.06	0.058	0.058
G11	Blank	DMSO_Blank		DMSO		Standard_Development	Run085	Standard_Measurement	Plate_01	Clariostar_Study	MB	Biofoundry_,_London	Linear_Dilution_Pattern_V2	0.117	0.113	0.109	0.106	0.102	0.098	0.094	0.091	0.088	0.084	0.08	0.076	0.073	0.07	0.066	0.065	0.063	0.062	0.059	0.058	0.057	0.055	0.054	0.054	0.054	0.054	0.052	0.052	0.052	0.052	0.051	0.05	0.05	0.05	0.048	0.047
G12	Blank	DMSO_Blank		DMSO		Standard_Development	Run085	Standard_Measurement	Plate_01	Clariostar_Study	MB	Biofoundry_,_London	Linear_Dilution_Pattern_V2	0.115	0.112	0.107	0.104	0.1	0.098	0.093	0.09	0.087	0.083	0.078	0.074	0.071	0.067	0.064	0.061	0.06	0.058	0.056	0.055	0.054	0.053	0.052	0.051	0.051	0.051	0.05	0.049	0.05	0.049	0.049	0.048	0.048	0.047	0.046	0.046
H01	Sample	Dilution_85%	0.85	DMSO	Lycopene	Standard_Development	Run085	Standard_Measurement	Plate_01	Clariostar_Study	MB	Biofoundry_,_London	Linear_Dilution_Pattern_V2	0.866	0.867	0.866	0.862	0.857	0.853	0.85	0.852	0.856	0.859	0.863	0.861	0.853	0.843	0.835	0.827	0.821	0.815	0.806	0.802	0.794	0.791	0.788	0.789	0.797	0.802	0.81	0.82	0.83	0.835	0.838	0.839	0.841	0.844	0.849	0.859
H02	Sample	Dilution_65%	0.65	DMSO	Lycopene	Standard_Development	Run085	Standard_Measurement	Plate_01	Clariostar_Study	MB	Biofoundry_,_London	Linear_Dilution_Pattern_V2	0.651	0.651	0.647	0.643	0.638	0.636	0.633	0.632	0.636	0.639	0.639	0.636	0.631	0.623	0.616	0.612	0.606	0.601	0.595	0.593	0.588	0.586	0.587	0.59	0.594	0.6	0.607	0.615	0.624	0.63	0.633	0.635	0.638	0.642	0.649	0.657
H03	Sample	Dilution_45%	0.45	DMSO	Lycopene	Standard_Development	Run085	Standard_Measurement	Plate_01	Clariostar_Study	MB	Biofoundry_,_London	Linear_Dilution_Pattern_V2	0.434	0.432	0.428	0.425	0.42	0.418	0.415	0.414	0.415	0.414	0.412	0.409	0.404	0.399	0.393	0.389	0.384	0.381	0.377	0.374	0.371	0.368	0.368	0.368	0.37	0.372	0.375	0.38	0.383	0.386	0.387	0.387	0.387	0.388	0.392	0.396
H04	Sample	Dilution_25%	0.25	DMSO	Lycopene	Standard_Development	Run085	Standard_Measurement	Plate_01	Clariostar_Study	MB	Biofoundry_,_London	Linear_Dilution_Pattern_V2	0.212	0.209	0.205	0.201	0.197	0.194	0.191	0.189	0.188	0.185	0.181	0.178	0.173	0.169	0.165	0.163	0.16	0.158	0.156	0.154	0.152	0.151	0.151	0.151	0.153	0.156	0.157	0.159	0.162	0.164	0.164	0.166	0.166	0.168	0.17	0.172
H05	Sample	Dilution_05%	0.0499999999999999	DMSO	Lycopene	Standard_Development	Run085	Standard_Measurement	Plate_01	Clariostar_Study	MB	Biofoundry_,_London	Linear_Dilution_Pattern_V2	0.137	0.133	0.129	0.126	0.122	0.119	0.116	0.112	0.11	0.107	0.103	0.1	0.096	0.093	0.09	0.087	0.085	0.083	0.081	0.08	0.08	0.078	0.077	0.077	0.078	0.078	0.078	0.078	0.079	0.079	0.079	0.079	0.079	0.079	0.079	0.08
H06	Sample	Dilution_85%	0.85	DMSO	Lycopene	Standard_Development	Run085	Standard_Measurement	Plate_01	Clariostar_Study	MB	Biofoundry_,_London	Linear_Dilution_Pattern_V2	0.681	0.681	0.678	0.674	0.668	0.666	0.663	0.663	0.667	0.671	0.673	0.674	0.67	0.659	0.651	0.644	0.639	0.634	0.628	0.624	0.62	0.618	0.618	0.622	0.629	0.64	0.65	0.661	0.673	0.682	0.687	0.691	0.697	0.703	0.711	0.723
H07	Sample	Dilution_65%	0.65	DMSO	Lycopene	Standard_Development	Run085	Standard_Measurement	Plate_01	Clariostar_Study	MB	Biofoundry_,_London	Linear_Dilution_Pattern_V2	0.499	0.498	0.495	0.491	0.486	0.483	0.48	0.48	0.482	0.484	0.485	0.483	0.476	0.468	0.462	0.457	0.453	0.45	0.445	0.442	0.438	0.436	0.438	0.441	0.446	0.454	0.461	0.47	0.479	0.487	0.491	0.493	0.497	0.502	0.508	0.519
H08	Sample	Dilution_45%	0.45	DMSO	Lycopene	Standard_Development	Run085	Standard_Measurement	Plate_01	Clariostar_Study	MB	Biofoundry_,_London	Linear_Dilution_Pattern_V2	0.396	0.395	0.391	0.387	0.383	0.38	0.377	0.375	0.376	0.375	0.374	0.372	0.367	0.36	0.355	0.351	0.347	0.344	0.34	0.339	0.336	0.333	0.333	0.335	0.338	0.343	0.348	0.353	0.359	0.364	0.366	0.367	0.369	0.372	0.376	0.382
H09	Sample	Dilution_25%	0.25	DMSO	Lycopene	Standard_Development	Run085	Standard_Measurement	Plate_01	Clariostar_Study	MB	Biofoundry_,_London	Linear_Dilution_Pattern_V2	0.345	0.342	0.338	0.334	0.328	0.325	0.321	0.319	0.317	0.315	0.311	0.307	0.303	0.296	0.293	0.29	0.287	0.283	0.28	0.278	0.275	0.274	0.273	0.274	0.275	0.277	0.28	0.282	0.285	0.287	0.288	0.288	0.289	0.291	0.292	0.295
H10	Sample	Dilution_05%	0.0499999999999999	DMSO	Lycopene	Standard_Development	Run085	Standard_Measurement	Plate_01	Clariostar_Study	MB	Biofoundry_,_London	Linear_Dilution_Pattern_V2	0.134	0.13	0.125	0.121	0.118	0.115	0.109	0.106	0.104	0.101	0.097	0.093	0.089	0.085	0.082	0.079	0.076	0.075	0.072	0.071	0.069	0.069	0.068	0.068	0.068	0.068	0.067	0.066	0.068	0.068	0.067	0.067	0.067	0.067	0.066	0.065
H11	Blank	DMSO_Blank		DMSO		Standard_Development	Run085	Standard_Measurement	Plate_01	Clariostar_Study	MB	Biofoundry_,_London	Linear_Dilution_Pattern_V2	0.117	0.114	0.109	0.106	0.101	0.099	0.094	0.091	0.088	0.085	0.081	0.077	0.073	0.069	0.066	0.063	0.062	0.06	0.058	0.057	0.056	0.054	0.054	0.053	0.053	0.053	0.052	0.051	0.051	0.052	0.051	0.05	0.049	0.049	0.049	0.048
H12	Blank	DMSO_Blank		DMSO		Standard_Development	Run085	Standard_Measurement	Plate_01	Clariostar_Study	MB	Biofoundry_,_London	Linear_Dilution_Pattern_V2	0.122	0.118	0.114	0.111	0.106	0.103	0.098	0.096	0.092	0.088	0.083	0.078	0.074	0.069	0.066	0.064	0.062	0.06	0.058	0.057	0.055	0.054	0.053	0.053	0.053	0.053	0.051	0.05	0.051	0.051	0.05	0.05	0.049	0.049	0.048	0.046
A01	Sample	Dilution_100%	1.0	DMSO	Lycopene	Standard_Development	Run085	Standard_Measurement	Plate_01	Clariostar_Study	MB	Biofoundry_,_London	Linear_Dilution_Pattern_V2	0.834	0.836	0.834	0.833	0.826	0.821	0.821	0.823	0.826	0.833	0.835	0.836	0.829	0.821	0.812	0.802	0.797	0.791	0.784	0.781	0.775	0.772	0.773	0.777	0.786	0.798	0.81	0.824	0.838	0.845	0.853	0.859	0.865	0.871	0.881	0.898
A02	Sample	Dilution_80%	0.8	DMSO	Lycopene	Standard_Development	Run085	Standard_Measurement	Plate_01	Clariostar_Study	MB	Biofoundry_,_London	Linear_Dilution_Pattern_V2	0.773	0.775	0.774	0.773	0.768	0.764	0.762	0.761	0.763	0.765	0.768	0.767	0.76	0.755	0.744	0.736	0.73	0.726	0.72	0.716	0.709	0.706	0.705	0.706	0.71	0.715	0.723	0.732	0.742	0.745	0.749	0.75	0.751	0.755	0.762	0.772
A03	Sample	Dilution_60%	0.6	DMSO	Lycopene	Standard_Development	Run085	Standard_Measurement	Plate_01	Clariostar_Study	MB	Biofoundry_,_London	Linear_Dilution_Pattern_V2	0.449	0.448	0.445	0.442	0.439	0.433	0.431	0.429	0.431	0.431	0.432	0.429	0.425	0.418	0.413	0.408	0.403	0.399	0.396	0.392	0.389	0.389	0.389	0.392	0.396	0.402	0.41	0.418	0.425	0.431	0.436	0.439	0.441	0.446	0.453	0.463
A04	Sample	Dilution_40%	0.4	DMSO	Lycopene	Standard_Development	Run085	Standard_Measurement	Plate_01	Clariostar_Study	MB	Biofoundry_,_London	Linear_Dilution_Pattern_V2	0.543	0.542	0.54	0.537	0.533	0.529	0.526	0.523	0.521	0.52	0.518	0.515	0.51	0.503	0.497	0.492	0.488	0.486	0.481	0.477	0.474	0.472	0.471	0.471	0.473	0.475	0.477	0.479	0.483	0.484	0.484	0.484	0.484	0.485	0.487	0.491
A05	Sample	Dilution_20%	0.2	DMSO	Lycopene	Standard_Development	Run085	Standard_Measurement	Plate_01	Clariostar_Study	MB	Biofoundry_,_London	Linear_Dilution_Pattern_V2	0.202	0.198	0.196	0.194	0.189	0.186	0.183	0.18	0.177	0.175	0.173	0.17	0.166	0.161	0.158	0.154	0.151	0.149	0.147	0.145	0.144	0.144	0.143	0.144	0.145	0.147	0.149	0.151	0.154	0.155	0.157	0.158	0.159	0.161	0.163	0.166
A06	Sample	Dilution_100%	1.0	DMSO	Lycopene	Standard_Development	Run085	Standard_Measurement	Plate_01	Clariostar_Study	MB	Biofoundry_,_London	Linear_Dilution_Pattern_V2	0.728	0.733	0.732	0.729	0.722	0.717	0.716	0.718	0.72	0.727	0.731	0.73	0.725	0.716	0.708	0.699	0.692	0.688	0.682	0.678	0.674	0.674	0.673	0.678	0.688	0.702	0.717	0.733	0.747	0.758	0.767	0.772	0.779	0.79	0.804	0.822
A07	Sample	Dilution_80%	0.8	DMSO	Lycopene	Standard_Development	Run085	Standard_Measurement	Plate_01	Clariostar_Study	MB	Biofoundry_,_London	Linear_Dilution_Pattern_V2	0.646	0.646	0.644	0.641	0.636	0.633	0.63	0.628	0.632	0.636	0.636	0.634	0.63	0.621	0.613	0.606	0.602	0.597	0.591	0.586	0.583	0.582	0.582	0.584	0.591	0.601	0.611	0.623	0.633	0.64	0.646	0.65	0.654	0.66	0.669	0.682
A08	Sample	Dilution_60%	0.6	DMSO	Lycopene	Standard_Development	Run085	Standard_Measurement	Plate_01	Clariostar_Study	MB	Biofoundry_,_London	Linear_Dilution_Pattern_V2	0.488	0.488	0.484	0.482	0.477	0.472	0.47	0.469	0.47	0.471	0.472	0.468	0.464	0.458	0.452	0.445	0.441	0.438	0.433	0.431	0.427	0.426	0.425	0.428	0.433	0.44	0.448	0.456	0.464	0.469	0.474	0.476	0.48	0.484	0.491	0.501
A09	Sample	Dilution_40%	0.4	DMSO	Lycopene	Standard_Development	Run085	Standard_Measurement	Plate_01	Clariostar_Study	MB	Biofoundry_,_London	Linear_Dilution_Pattern_V2	0.328	0.326	0.322	0.319	0.314	0.311	0.308	0.306	0.305	0.305	0.304	0.299	0.296	0.29	0.285	0.281	0.277	0.274	0.271	0.269	0.267	0.266	0.266	0.267	0.271	0.275	0.28	0.286	0.291	0.295	0.297	0.299	0.302	0.306	0.31	0.317
A10	Sample	Dilution_20%	0.2	DMSO	Lycopene	Standard_Development	Run085	Standard_Measurement	Plate_01	Clariostar_Study	MB	Biofoundry_,_London	Linear_Dilution_Pattern_V2	0.224	0.222	0.218	0.215	0.211	0.206	0.203	0.2	0.198	0.196	0.192	0.189	0.185	0.18	0.176	0.172	0.17	0.167	0.165	0.163	0.162	0.161	0.16	0.16	0.162	0.164	0.166	0.169	0.171	0.172	0.174	0.174	0.175	0.177	0.179	0.181
A11	Blank	DMSO_Blank		DMSO		Standard_Development	Run085	Standard_Measurement	Plate_01	Clariostar_Study	MB	Biofoundry_,_London	Linear_Dilution_Pattern_V2	0.119	0.115	0.112	0.109	0.105	0.101	0.098	0.094	0.089	0.085	0.081	0.076	0.073	0.068	0.065	0.063	0.06	0.059	0.057	0.056	0.054	0.054	0.053	0.052	0.052	0.051	0.051	0.05	0.05	0.049	0.049	0.049	0.048	0.048	0.048	0.047
A12	Blank	DMSO_Blank		DMSO		Standard_Development	Run085	Standard_Measurement	Plate_01	Clariostar_Study	MB	Biofoundry_,_London	Linear_Dilution_Pattern_V2	0.116	0.112	0.109	0.107	0.103	0.099	0.095	0.091	0.087	0.083	0.079	0.075	0.071	0.068	0.065	0.062	0.059	0.057	0.056	0.054	0.054	0.053	0.052	0.051	0.051	0.051	0.05	0.049	0.049	0.049	0.049	0.048	0.048	0.048	0.047	0.047
B01	Sample	Dilution_100%	1.0	DMSO	Lycopene	Standard_Development	Run085	Standard_Measurement	Plate_01	Clariostar_Study	MB	Biofoundry_,_London	Linear_Dilution_Pattern_V2	0.871	0.875	0.874	0.869	0.866	0.859	0.859	0.862	0.867	0.873	0.877	0.872	0.87	0.86	0.849	0.842	0.835	0.832	0.825	0.82	0.814	0.813	0.815	0.818	0.825	0.837	0.85	0.863	0.879	0.888	0.894	0.897	0.903	0.911	0.922	0.938
B02	Sample	Dilution_80%	0.8	DMSO	Lycopene	Standard_Development	Run085	Standard_Measurement	Plate_01	Clariostar_Study	MB	Biofoundry_,_London	Linear_Dilution_Pattern_V2	0.786	0.789	0.788	0.784	0.782	0.777	0.776	0.775	0.779	0.785	0.787	0.785	0.779	0.77	0.763	0.757	0.752	0.746	0.741	0.736	0.729	0.726	0.725	0.728	0.73	0.738	0.749	0.756	0.765	0.771	0.776	0.776	0.777	0.781	0.788	0.799
B03	Sample	Dilution_60%	0.6	DMSO	Lycopene	Standard_Development	Run085	Standard_Measurement	Plate_01	Clariostar_Study	MB	Biofoundry_,_London	Linear_Dilution_Pattern_V2	0.741	0.744	0.743	0.742	0.736	0.732	0.731	0.73	0.73	0.733	0.735	0.731	0.725	0.718	0.711	0.705	0.699	0.695	0.689	0.684	0.678	0.675	0.672	0.673	0.675	0.678	0.683	0.688	0.693	0.695	0.696	0.695	0.695	0.696	0.697	0.704
B04	Sample	Dilution_40%	0.4	DMSO	Lycopene	Standard_Development	Run085	Standard_Measurement	Plate_01	Clariostar_Study	MB	Biofoundry_,_London	Linear_Dilution_Pattern_V2	0.413	0.412	0.41	0.407	0.402	0.398	0.395	0.395	0.396	0.395	0.393	0.39	0.386	0.381	0.375	0.371	0.367	0.364	0.36	0.357	0.354	0.352	0.352	0.353	0.355	0.359	0.364	0.369	0.374	0.377	0.378	0.379	0.381	0.383	0.386	0.391
B05	Sample	Dilution_20%	0.2	DMSO	Lycopene	Standard_Development	Run085	Standard_Measurement	Plate_01	Clariostar_Study	MB	Biofoundry_,_London	Linear_Dilution_Pattern_V2	0.2	0.197	0.195	0.193	0.188	0.186	0.183	0.18	0.178	0.176	0.173	0.171	0.168	0.165	0.162	0.157	0.155	0.153	0.151	0.15	0.149	0.148	0.148	0.147	0.148	0.15	0.152	0.155	0.156	0.158	0.159	0.16	0.16	0.162	0.164	0.167
B06	Sample	Dilution_100%	1.0	DMSO	Lycopene	Standard_Development	Run085	Standard_Measurement	Plate_01	Clariostar_Study	MB	Biofoundry_,_London	Linear_Dilution_Pattern_V2	0.719	0.722	0.719	0.716	0.71	0.706	0.705	0.708	0.711	0.717	0.721	0.721	0.717	0.707	0.697	0.691	0.685	0.68	0.674	0.67	0.666	0.665	0.668	0.671	0.681	0.695	0.71	0.726	0.743	0.753	0.761	0.768	0.775	0.785	0.799	0.818
B07	Sample	Dilution_80%	0.8	DMSO	Lycopene	Standard_Development	Run085	Standard_Measurement	Plate_01	Clariostar_Study	MB	Biofoundry_,_London	Linear_Dilution_Pattern_V2	0.677	0.679	0.677	0.674	0.669	0.666	0.666	0.665	0.666	0.672	0.674	0.675	0.668	0.661	0.653	0.645	0.641	0.637	0.631	0.626	0.621	0.621	0.621	0.624	0.63	0.638	0.649	0.658	0.67	0.676	0.681	0.683	0.688	0.694	0.703	0.715
B08	Sample	Dilution_60%	0.6	DMSO	Lycopene	Standard_Development	Run085	Standard_Measurement	Plate_01	Clariostar_Study	MB	Biofoundry_,_London	Linear_Dilution_Pattern_V2	0.556	0.556	0.555	0.553	0.547	0.544	0.541	0.541	0.541	0.545	0.546	0.544	0.54	0.532	0.526	0.52	0.515	0.512	0.508	0.504	0.499	0.499	0.498	0.501	0.504	0.51	0.517	0.525	0.532	0.537	0.541	0.544	0.546	0.55	0.555	0.564
B09	Sample	Dilution_40%	0.4	DMSO	Lycopene	Standard_Development	Run085	Standard_Measurement	Plate_01	Clariostar_Study	MB	Biofoundry_,_London	Linear_Dilution_Pattern_V2	0.364	0.361	0.359	0.357	0.352	0.348	0.345	0.344	0.343	0.343	0.342	0.34	0.335	0.329	0.324	0.319	0.317	0.314	0.309	0.307	0.305	0.304	0.303	0.305	0.308	0.311	0.316	0.321	0.325	0.329	0.332	0.333	0.334	0.336	0.34	0.346
B10	Sample	Dilution_20%	0.2	DMSO	Lycopene	Standard_Development	Run085	Standard_Measurement	Plate_01	Clariostar_Study	MB	Biofoundry_,_London	Linear_Dilution_Pattern_V2	0.206	0.203	0.2	0.197	0.193	0.189	0.186	0.183	0.182	0.179	0.177	0.174	0.17	0.166	0.162	0.158	0.156	0.154	0.151	0.15	0.149	0.148	0.147	0.148	0.15	0.151	0.154	0.156	0.158	0.16	0.161	0.162	0.163	0.164	0.166	0.169
B11	Blank	DMSO_Blank		DMSO		Standard_Development	Run085	Standard_Measurement	Plate_01	Clariostar_Study	MB	Biofoundry_,_London	Linear_Dilution_Pattern_V2	0.111	0.107	0.105	0.102	0.099	0.095	0.091	0.087	0.084	0.08	0.076	0.072	0.069	0.066	0.063	0.061	0.059	0.057	0.055	0.054	0.054	0.054	0.052	0.051	0.05	0.05	0.05	0.049	0.049	0.049	0.049	0.048	0.047	0.047	0.047	0.046
B12	Blank	DMSO_Blank		DMSO		Standard_Development	Run085	Standard_Measurement	Plate_01	Clariostar_Study	MB	Biofoundry_,_London	Linear_Dilution_Pattern_V2	0.114	0.111	0.107	0.105	0.101	0.097	0.094	0.089	0.085	0.081	0.077	0.074	0.07	0.067	0.064	0.061	0.059	0.057	0.056	0.054	0.054	0.053	0.052	0.051	0.051	0.05	0.049	0.049	0.048	0.048	0.048	0.048	0.047	0.046	0.046	0.045
C01	Sample	Dilution_95%	0.95	DMSO	Lycopene	Standard_Development	Run085	Standard_Measurement	Plate_01	Clariostar_Study	MB	Biofoundry_,_London	Linear_Dilution_Pattern_V2	0.995	0.998	0.998	0.997	0.994	0.988	0.988	0.986	0.989	0.994	0.996	0.996	0.991	0.983	0.974	0.964	0.956	0.951	0.944	0.939	0.931	0.929	0.927	0.928	0.937	0.943	0.953	0.966	0.975	0.983	0.985	0.987	0.991	0.994	1.004	1.017
C02	Sample	Dilution_75%	0.75	DMSO	Lycopene	Standard_Development	Run085	Standard_Measurement	Plate_01	Clariostar_Study	MB	Biofoundry_,_London	Linear_Dilution_Pattern_V2	0.855	0.858	0.859	0.857	0.855	0.85	0.849	0.847	0.848	0.852	0.857	0.856	0.85	0.843	0.836	0.826	0.823	0.817	0.81	0.805	0.798	0.795	0.794	0.793	0.797	0.8	0.807	0.813	0.819	0.824	0.823	0.822	0.821	0.824	0.827	0.835
C03	Sample	Dilution_55%	0.55	DMSO	Lycopene	Standard_Development	Run085	Standard_Measurement	Plate_01	Clariostar_Study	MB	Biofoundry_,_London	Linear_Dilution_Pattern_V2	0.587	0.587	0.588	0.585	0.58	0.576	0.575	0.574	0.576	0.577	0.576	0.574	0.57	0.563	0.557	0.551	0.546	0.542	0.537	0.533	0.529	0.527	0.525	0.525	0.527	0.53	0.534	0.537	0.542	0.545	0.545	0.546	0.546	0.546	0.548	0.554
C04	Sample	Dilution_35%	0.35	DMSO	Lycopene	Standard_Development	Run085	Standard_Measurement	Plate_01	Clariostar_Study	MB	Biofoundry_,_London	Linear_Dilution_Pattern_V2	0.546	0.546	0.545	0.544	0.539	0.536	0.535	0.533	0.533	0.532	0.531	0.529	0.526	0.519	0.514	0.51	0.507	0.503	0.498	0.495	0.491	0.488	0.485	0.484	0.484	0.484	0.484	0.484	0.484	0.483	0.483	0.48	0.477	0.476	0.475	0.476
C05	Sample	Dilution_15%	0.15	DMSO	Lycopene	Standard_Development	Run085	Standard_Measurement	Plate_01	Clariostar_Study	MB	Biofoundry_,_London	Linear_Dilution_Pattern_V2	0.18	0.177	0.175	0.173	0.169	0.165	0.163	0.16	0.158	0.156	0.154	0.151	0.148	0.145	0.141	0.138	0.136	0.135	0.133	0.131	0.13	0.13	0.129	0.129	0.13	0.131	0.133	0.134	0.135	0.137	0.137	0.138	0.139	0.14	0.141	0.143
C06	Sample	Dilution_95%	0.95	DMSO	Lycopene	Standard_Development	Run085	Standard_Measurement	Plate_01	Clariostar_Study	MB	Biofoundry_,_London	Linear_Dilution_Pattern_V2	0.815	0.82	0.82	0.817	0.81	0.807	0.807	0.807	0.81	0.816	0.82	0.82	0.814	0.806	0.798	0.789	0.782	0.777	0.771	0.768	0.762	0.758	0.759	0.763	0.771	0.78	0.793	0.806	0.819	0.828	0.833	0.837	0.843	0.85	0.858	0.873
C07	Sample	Dilution_75%	0.75	DMSO	Lycopene	Standard_Development	Run085	Standard_Measurement	Plate_01	Clariostar_Study	MB	Biofoundry_,_London	Linear_Dilution_Pattern_V2	0.674	0.674	0.673	0.67	0.666	0.663	0.66	0.661	0.664	0.667	0.669	0.667	0.662	0.655	0.648	0.642	0.637	0.633	0.629	0.623	0.618	0.617	0.617	0.619	0.624	0.632	0.641	0.65	0.66	0.666	0.671	0.673	0.677	0.682	0.689	0.7
C08	Sample	Dilution_55%	0.55	DMSO	Lycopene	Standard_Development	Run085	Standard_Measurement	Plate_01	Clariostar_Study	MB	Biofoundry_,_London	Linear_Dilution_Pattern_V2	0.516	0.516	0.514	0.512	0.507	0.504	0.502	0.501	0.502	0.503	0.505	0.503	0.499	0.493	0.486	0.48	0.476	0.473	0.467	0.464	0.46	0.459	0.459	0.46	0.463	0.469	0.476	0.482	0.488	0.493	0.497	0.498	0.499	0.503	0.509	0.517
C09	Sample	Dilution_35%	0.35	DMSO	Lycopene	Standard_Development	Run085	Standard_Measurement	Plate_01	Clariostar_Study	MB	Biofoundry_,_London	Linear_Dilution_Pattern_V2	0.329	0.328	0.326	0.324	0.32	0.315	0.312	0.31	0.309	0.309	0.306	0.303	0.3	0.294	0.29	0.286	0.283	0.279	0.276	0.274	0.273	0.272	0.272	0.272	0.275	0.279	0.283	0.289	0.293	0.296	0.299	0.3	0.302	0.305	0.309	0.314
C10	Sample	Dilution_15%	0.15	DMSO	Lycopene	Standard_Development	Run085	Standard_Measurement	Plate_01	Clariostar_Study	MB	Biofoundry_,_London	Linear_Dilution_Pattern_V2	0.185	0.182	0.179	0.177	0.173	0.169	0.167	0.164	0.16	0.159	0.156	0.152	0.148	0.145	0.142	0.138	0.136	0.134	0.132	0.131	0.13	0.13	0.128	0.129	0.129	0.131	0.132	0.134	0.135	0.136	0.137	0.138	0.138	0.14	0.141	0.143
C11	Blank	DMSO_Blank		DMSO		Standard_Development	Run085	Standard_Measurement	Plate_01	Clariostar_Study	MB	Biofoundry_,_London	Linear_Dilution_Pattern_V2	0.108	0.105	0.102	0.1	0.096	0.093	0.089	0.085	0.082	0.078	0.075	0.071	0.068	0.065	0.062	0.06	0.057	0.056	0.054	0.053	0.052	0.052	0.05	0.051	0.05	0.05	0.049	0.048	0.048	0.048	0.048	0.048	0.047	0.047	0.046	0.046
C12	Blank	DMSO_Blank		DMSO		Standard_Development	Run085	Standard_Measurement	Plate_01	Clariostar_Study	MB	Biofoundry_,_London	Linear_Dilution_Pattern_V2	0.112	0.109	0.105	0.103	0.1	0.095	0.093	0.088	0.085	0.081	0.076	0.073	0.069	0.066	0.064	0.061	0.059	0.058	0.056	0.054	0.054	0.054	0.052	0.051	0.051	0.051	0.05	0.049	0.049	0.049	0.049	0.048	0.048	0.048	0.047	0.047
D01	Sample	Dilution_95%	0.95	DMSO	Lycopene	Standard_Development	Run085	Standard_Measurement	Plate_01	Clariostar_Study	MB	Biofoundry_,_London	Linear_Dilution_Pattern_V2	1.372	1.382	1.389	1.387	1.383	1.379	1.38	1.388	1.389	1.398	1.4	1.394	1.395	1.384	1.375	1.354	1.352	1.353	1.336	1.329	1.313	1.315	1.312	1.307	1.313	1.318	1.32	1.325	1.335	1.336	1.33	1.33	1.329	1.328	1.331	1.337
D02	Sample	Dilution_75%	0.75	DMSO	Lycopene	Standard_Development	Run085	Standard_Measurement	Plate_01	Clariostar_Study	MB	Biofoundry_,_London	Linear_Dilution_Pattern_V2	1.023	1.028	1.029	1.028	1.024	1.018	1.017	1.018	1.022	1.026	1.025	1.022	1.019	1.014	1.005	0.993	0.988	0.981	0.974	0.967	0.956	0.953	0.947	0.945	0.947	0.949	0.951	0.955	0.959	0.959	0.955	0.952	0.95	0.948	0.948	0.953
D03	Sample	Dilution_55%	0.55	DMSO	Lycopene	Standard_Development	Run085	Standard_Measurement	Plate_01	Clariostar_Study	MB	Biofoundry_,_London	Linear_Dilution_Pattern_V2	0.611	0.612	0.611	0.608	0.603	0.599	0.598	0.597	0.598	0.6	0.6	0.597	0.593	0.588	0.58	0.575	0.57	0.566	0.561	0.557	0.553	0.551	0.549	0.549	0.552	0.557	0.561	0.566	0.57	0.573	0.574	0.575	0.576	0.577	0.58	0.586
D04	Sample	Dilution_35%	0.35	DMSO	Lycopene	Standard_Development	Run085	Standard_Measurement	Plate_01	Clariostar_Study	MB	Biofoundry_,_London	Linear_Dilution_Pattern_V2	0.406	0.406	0.404	0.402	0.398	0.395	0.392	0.39	0.39	0.39	0.388	0.387	0.383	0.377	0.372	0.368	0.364	0.361	0.357	0.355	0.352	0.349	0.348	0.349	0.351	0.354	0.357	0.36	0.363	0.364	0.366	0.367	0.366	0.367	0.369	0.374
D05	Sample	Dilution_15%	0.15	DMSO	Lycopene	Standard_Development	Run085	Standard_Measurement	Plate_01	Clariostar_Study	MB	Biofoundry_,_London	Linear_Dilution_Pattern_V2	0.21	0.208	0.204	0.202	0.199	0.195	0.192	0.189	0.188	0.186	0.184	0.182	0.177	0.175	0.171	0.168	0.165	0.164	0.161	0.16	0.158	0.158	0.157	0.157	0.159	0.16	0.161	0.163	0.164	0.165	0.165	0.166	0.166	0.167	0.168	0.17
D06	Sample	Dilution_95%	0.95	DMSO	Lycopene	Standard_Development	Run085	Standard_Measurement	Plate_01	Clariostar_Study	MB	Biofoundry_,_London	Linear_Dilution_Pattern_V2	1.429	1.436	1.443	1.446	1.437	1.429	1.432	1.439	1.443	1.449	1.458	1.45	1.456	1.449	1.432	1.42	1.412	1.406	1.393	1.392	1.378	1.374	1.372	1.376	1.379	1.382	1.389	1.398	1.408	1.411	1.405	1.401	1.403	1.405	1.412	1.418
D07	Sample	Dilution_75%	0.75	DMSO	Lycopene	Standard_Development	Run085	Standard_Measurement	Plate_01	Clariostar_Study	MB	Biofoundry_,_London	Linear_Dilution_Pattern_V2	0.659	0.661	0.657	0.654	0.65	0.644	0.644	0.644	0.65	0.651	0.653	0.652	0.647	0.639	0.632	0.625	0.619	0.616	0.61	0.606	0.601	0.6	0.599	0.601	0.608	0.616	0.626	0.637	0.646	0.653	0.658	0.66	0.662	0.669	0.676	0.688
D08	Sample	Dilution_55%	0.55	DMSO	Lycopene	Standard_Development	Run085	Standard_Measurement	Plate_01	Clariostar_Study	MB	Biofoundry_,_London	Linear_Dilution_Pattern_V2	0.868	0.87	0.869	0.868	0.866	0.862	0.862	0.862	0.862	0.863	0.863	0.861	0.857	0.851	0.842	0.835	0.832	0.829	0.824	0.819	0.811	0.808	0.806	0.804	0.806	0.808	0.81	0.816	0.819	0.82	0.819	0.818	0.816	0.817	0.818	0.821
D09	Sample	Dilution_35%	0.35	DMSO	Lycopene	Standard_Development	Run085	Standard_Measurement	Plate_01	Clariostar_Study	MB	Biofoundry_,_London	Linear_Dilution_Pattern_V2	0.747	0.747	0.747	0.746	0.742	0.738	0.734	0.734	0.734	0.735	0.733	0.729	0.725	0.719	0.713	0.708	0.703	0.699	0.693	0.689	0.682	0.678	0.673	0.67	0.669	0.668	0.667	0.666	0.665	0.661	0.658	0.655	0.651	0.648	0.645	0.644
D10	Sample	Dilution_15%	0.15	DMSO	Lycopene	Standard_Development	Run085	Standard_Measurement	Plate_01	Clariostar_Study	MB	Biofoundry_,_London	Linear_Dilution_Pattern_V2	0.383	0.381	0.38	0.379	0.375	0.373	0.37	0.368	0.366	0.363	0.36	0.357	0.355	0.35	0.346	0.343	0.341	0.338	0.336	0.333	0.33	0.328	0.325	0.324	0.322	0.322	0.321	0.319	0.318	0.317	0.315	0.312	0.31	0.308	0.306	0.306
D11	Blank	DMSO_Blank		DMSO		Standard_Development	Run085	Standard_Measurement	Plate_01	Clariostar_Study	MB	Biofoundry_,_London	Linear_Dilution_Pattern_V2	0.11	0.106	0.103	0.1	0.097	0.093	0.09	0.087	0.083	0.079	0.075	0.072	0.068	0.065	0.063	0.06	0.058	0.057	0.055	0.053	0.052	0.052	0.051	0.051	0.05	0.05	0.049	0.049	0.048	0.048	0.048	0.048	0.047	0.047	0.046	0.046
D12	Blank	DMSO_Blank		DMSO		Standard_Development	Run085	Standard_Measurement	Plate_01	Clariostar_Study	MB	Biofoundry_,_London	Linear_Dilution_Pattern_V2	0.111	0.108	0.105	0.102	0.098	0.094	0.09	0.087	0.084	0.08	0.076	0.072	0.069	0.065	0.062	0.06	0.058	0.057	0.054	0.053	0.052	0.052	0.051	0.05	0.05	0.049	0.049	0.049	0.048	0.047	0.048	0.047	0.046	0.046	0.046	0.045
E01	Sample	Dilution_90%	0.9	DMSO	Lycopene	Standard_Development	Run085	Standard_Measurement	Plate_01	Clariostar_Study	MB	Biofoundry_,_London	Linear_Dilution_Pattern_V2	1.288	1.295	1.306	1.305	1.298	1.293	1.296	1.297	1.296	1.302	1.307	1.303	1.306	1.294	1.28	1.268	1.262	1.259	1.248	1.24	1.226	1.221	1.215	1.212	1.214	1.216	1.22	1.223	1.231	1.231	1.226	1.22	1.216	1.216	1.217	1.22
E02	Sample	Dilution_70%	0.7	DMSO	Lycopene	Standard_Development	Run085	Standard_Measurement	Plate_01	Clariostar_Study	MB	Biofoundry_,_London	Linear_Dilution_Pattern_V2	1.012	1.015	1.018	1.018	1.014	1.009	1.01	1.009	1.01	1.014	1.015	1.012	1.008	1.0	0.992	0.982	0.979	0.974	0.964	0.956	0.947	0.941	0.938	0.935	0.938	0.94	0.942	0.944	0.948	0.949	0.944	0.94	0.938	0.937	0.937	0.941
E03	Sample	Dilution_50%	0.5	DMSO	Lycopene	Standard_Development	Run085	Standard_Measurement	Plate_01	Clariostar_Study	MB	Biofoundry_,_London	Linear_Dilution_Pattern_V2	0.607	0.608	0.605	0.603	0.598	0.595	0.594	0.594	0.593	0.593	0.593	0.592	0.588	0.581	0.574	0.569	0.563	0.56	0.555	0.55	0.545	0.542	0.541	0.54	0.541	0.544	0.546	0.55	0.554	0.555	0.554	0.554	0.553	0.552	0.554	0.558
E04	Sample	Dilution_30%	0.3	DMSO	Lycopene	Standard_Development	Run085	Standard_Measurement	Plate_01	Clariostar_Study	MB	Biofoundry_,_London	Linear_Dilution_Pattern_V2	0.425	0.424	0.424	0.42	0.416	0.412	0.408	0.408	0.407	0.406	0.404	0.402	0.397	0.392	0.388	0.384	0.381	0.378	0.373	0.37	0.367	0.365	0.363	0.363	0.363	0.365	0.366	0.368	0.37	0.371	0.371	0.37	0.369	0.369	0.37	0.372
E05	Sample	Dilution_10%	0.1	DMSO	Lycopene	Standard_Development	Run085	Standard_Measurement	Plate_01	Clariostar_Study	MB	Biofoundry_,_London	Linear_Dilution_Pattern_V2	0.171	0.168	0.165	0.162	0.159	0.155	0.152	0.149	0.148	0.146	0.144	0.141	0.138	0.134	0.131	0.129	0.127	0.125	0.122	0.121	0.119	0.119	0.117	0.118	0.119	0.12	0.121	0.121	0.123	0.123	0.124	0.125	0.125	0.126	0.126	0.127
E06	Sample	Dilution_90%	0.9	DMSO	Lycopene	Standard_Development	Run085	Standard_Measurement	Plate_01	Clariostar_Study	MB	Biofoundry_,_London	Linear_Dilution_Pattern_V2	1.054	1.057	1.057	1.058	1.054	1.047	1.048	1.052	1.055	1.061	1.062	1.059	1.056	1.048	1.038	1.027	1.021	1.015	1.009	1.003	0.996	0.993	0.993	0.993	1.0	1.008	1.018	1.026	1.038	1.045	1.048	1.048	1.051	1.055	1.064	1.076
E07	Sample	Dilution_70%	0.7	DMSO	Lycopene	Standard_Development	Run085	Standard_Measurement	Plate_01	Clariostar_Study	MB	Biofoundry_,_London	Linear_Dilution_Pattern_V2	0.645	0.646	0.645	0.641	0.638	0.633	0.631	0.631	0.633	0.636	0.637	0.636	0.633	0.624	0.618	0.611	0.606	0.601	0.596	0.591	0.588	0.585	0.585	0.587	0.592	0.6	0.608	0.617	0.626	0.632	0.635	0.637	0.64	0.644	0.65	0.66
E08	Sample	Dilution_50%	0.5	DMSO	Lycopene	Standard_Development	Run085	Standard_Measurement	Plate_01	Clariostar_Study	MB	Biofoundry_,_London	Linear_Dilution_Pattern_V2	0.643	0.643	0.643	0.641	0.637	0.632	0.63	0.629	0.631	0.632	0.631	0.631	0.625	0.619	0.613	0.608	0.602	0.599	0.593	0.588	0.585	0.583	0.58	0.58	0.582	0.586	0.589	0.595	0.598	0.6	0.6	0.599	0.6	0.601	0.604	0.608
E09	Sample	Dilution_30%	0.3	DMSO	Lycopene	Standard_Development	Run085	Standard_Measurement	Plate_01	Clariostar_Study	MB	Biofoundry_,_London	Linear_Dilution_Pattern_V2	0.768	0.771	0.77	0.768	0.764	0.759	0.756	0.757	0.755	0.756	0.755	0.752	0.747	0.742	0.736	0.729	0.725	0.72	0.714	0.709	0.703	0.698	0.694	0.69	0.689	0.687	0.684	0.683	0.68	0.676	0.672	0.668	0.663	0.659	0.656	0.654
E10	Sample	Dilution_10%	0.1	DMSO	Lycopene	Standard_Development	Run085	Standard_Measurement	Plate_01	Clariostar_Study	MB	Biofoundry_,_London	Linear_Dilution_Pattern_V2	0.216	0.213	0.211	0.209	0.205	0.201	0.198	0.196	0.194	0.191	0.187	0.184	0.181	0.177	0.174	0.172	0.169	0.166	0.164	0.162	0.161	0.16	0.159	0.159	0.158	0.158	0.158	0.159	0.159	0.159	0.159	0.158	0.158	0.158	0.158	0.159
E11	Blank	DMSO_Blank		DMSO		Standard_Development	Run085	Standard_Measurement	Plate_01	Clariostar_Study	MB	Biofoundry_,_London	Linear_Dilution_Pattern_V2	0.112	0.108	0.106	0.103	0.099	0.095	0.091	0.088	0.084	0.08	0.077	0.073	0.07	0.066	0.063	0.06	0.058	0.057	0.055	0.053	0.053	0.052	0.051	0.051	0.05	0.05	0.05	0.049	0.048	0.048	0.048	0.048	0.047	0.047	0.047	0.046
E12	Blank	DMSO_Blank		DMSO		Standard_Development	Run085	Standard_Measurement	Plate_01	Clariostar_Study	MB	Biofoundry_,_London	Linear_Dilution_Pattern_V2	0.113	0.11	0.106	0.104	0.1	0.096	0.092	0.089	0.085	0.082	0.077	0.073	0.069	0.066	0.063	0.06	0.058	0.057	0.055	0.054	0.053	0.052	0.051	0.051	0.051	0.05	0.05	0.049	0.049	0.048	0.048	0.047	0.047	0.047	0.046	0.045
F01	Sample	Dilution_90%	0.9	DMSO	Lycopene	Standard_Development	Run085	Standard_Measurement	Plate_01	Clariostar_Study	MB	Biofoundry_,_London	Linear_Dilution_Pattern_V2	1.137	1.143	1.144	1.143	1.14	1.131	1.13	1.136	1.14	1.14	1.143	1.141	1.138	1.127	1.117	1.107	1.1	1.096	1.086	1.078	1.068	1.064	1.06	1.058	1.063	1.068	1.074	1.079	1.085	1.088	1.085	1.084	1.082	1.083	1.087	1.094
F02	Sample	Dilution_70%	0.7	DMSO	Lycopene	Standard_Development	Run085	Standard_Measurement	Plate_01	Clariostar_Study	MB	Biofoundry_,_London	Linear_Dilution_Pattern_V2	0.83	0.832	0.833	0.831	0.826	0.822	0.822	0.82	0.824	0.826	0.83	0.826	0.821	0.814	0.806	0.797	0.793	0.788	0.78	0.775	0.77	0.766	0.763	0.764	0.767	0.773	0.777	0.784	0.791	0.795	0.796	0.795	0.796	0.797	0.801	0.809
F03	Sample	Dilution_50%	0.5	DMSO	Lycopene	Standard_Development	Run085	Standard_Measurement	Plate_01	Clariostar_Study	MB	Biofoundry_,_London	Linear_Dilution_Pattern_V2	0.53	0.531	0.529	0.525	0.521	0.517	0.515	0.514	0.515	0.516	0.516	0.513	0.509	0.502	0.496	0.491	0.485	0.482	0.478	0.473	0.469	0.467	0.465	0.467	0.47	0.473	0.478	0.483	0.487	0.491	0.493	0.493	0.494	0.497	0.5	0.506
F04	Sample	Dilution_30%	0.3	DMSO	Lycopene	Standard_Development	Run085	Standard_Measurement	Plate_01	Clariostar_Study	MB	Biofoundry_,_London	Linear_Dilution_Pattern_V2	0.471	0.47	0.47	0.468	0.465	0.462	0.46	0.458	0.456	0.455	0.452	0.451	0.447	0.442	0.438	0.433	0.43	0.426	0.422	0.419	0.415	0.412	0.41	0.409	0.409	0.409	0.41	0.411	0.411	0.411	0.41	0.408	0.407	0.406	0.406	0.407
F05	Sample	Dilution_10%	0.1	DMSO	Lycopene	Standard_Development	Run085	Standard_Measurement	Plate_01	Clariostar_Study	MB	Biofoundry_,_London	Linear_Dilution_Pattern_V2	0.166	0.164	0.16	0.157	0.155	0.151	0.148	0.145	0.143	0.14	0.138	0.135	0.132	0.128	0.126	0.123	0.121	0.12	0.117	0.116	0.115	0.114	0.113	0.114	0.114	0.116	0.117	0.118	0.118	0.119	0.121	0.121	0.121	0.122	0.123	0.124
F06	Sample	Dilution_90%	0.9	DMSO	Lycopene	Standard_Development	Run085	Standard_Measurement	Plate_01	Clariostar_Study	MB	Biofoundry_,_London	Linear_Dilution_Pattern_V2	1.001	1.006	1.005	1.006	0.999	0.998	0.996	0.998	1.002	1.008	1.013	1.01	1.006	1.001	0.989	0.98	0.974	0.97	0.962	0.956	0.95	0.948	0.946	0.948	0.956	0.964	0.973	0.983	0.992	0.998	1.002	1.004	1.006	1.011	1.019	1.03
F07	Sample	Dilution_70%	0.7	DMSO	Lycopene	Standard_Development	Run085	Standard_Measurement	Plate_01	Clariostar_Study	MB	Biofoundry_,_London	Linear_Dilution_Pattern_V2	0.645	0.646	0.645	0.641	0.637	0.633	0.632	0.632	0.634	0.638	0.64	0.637	0.632	0.625	0.617	0.61	0.605	0.6	0.596	0.591	0.587	0.585	0.585	0.587	0.592	0.6	0.608	0.618	0.626	0.632	0.636	0.639	0.641	0.646	0.653	0.663
F08	Sample	Dilution_50%	0.5	DMSO	Lycopene	Standard_Development	Run085	Standard_Measurement	Plate_01	Clariostar_Study	MB	Biofoundry_,_London	Linear_Dilution_Pattern_V2	0.552	0.552	0.55	0.547	0.544	0.538	0.536	0.536	0.538	0.538	0.539	0.537	0.532	0.526	0.52	0.515	0.511	0.507	0.502	0.499	0.494	0.492	0.489	0.49	0.494	0.496	0.501	0.506	0.51	0.512	0.514	0.514	0.514	0.516	0.518	0.523
F09	Sample	Dilution_30%	0.3	DMSO	Lycopene	Standard_Development	Run085	Standard_Measurement	Plate_01	Clariostar_Study	MB	Biofoundry_,_London	Linear_Dilution_Pattern_V2	0.335	0.334	0.331	0.328	0.324	0.32	0.317	0.316	0.315	0.314	0.312	0.31	0.305	0.3	0.296	0.292	0.288	0.286	0.282	0.279	0.278	0.276	0.275	0.276	0.278	0.281	0.284	0.287	0.29	0.292	0.294	0.294	0.294	0.296	0.298	0.302
F10	Sample	Dilution_10%	0.1	DMSO	Lycopene	Standard_Development	Run085	Standard_Measurement	Plate_01	Clariostar_Study	MB	Biofoundry_,_London	Linear_Dilution_Pattern_V2	0.168	0.165	0.161	0.159	0.154	0.151	0.148	0.145	0.142	0.14	0.137	0.134	0.129	0.125	0.122	0.12	0.118	0.116	0.114	0.112	0.111	0.111	0.11	0.11	0.11	0.111	0.112	0.113	0.114	0.114	0.115	0.115	0.115	0.116	0.116	0.117
F11	Blank	DMSO		DMSO		Standard_Development	Run085	Standard_Measurement	Plate_01	Clariostar_Study	MB	Biofoundry_,_London	Linear_Dilution_Pattern_V2	0.112	0.109	0.105	0.103	0.098	0.095	0.092	0.089	0.085	0.081	0.077	0.073	0.07	0.066	0.064	0.061	0.059	0.057	0.056	0.054	0.053	0.053	0.052	0.052	0.051	0.051	0.05	0.05	0.049	0.048	0.049	0.048	0.048	0.048	0.047	0.046
F12	Blank	DMSO		DMSO		Standard_Development	Run085	Standard_Measurement	Plate_01	Clariostar_Study	MB	Biofoundry_,_London	Linear_Dilution_Pattern_V2	0.117	0.113	0.109	0.106	0.102	0.099	0.096	0.092	0.088	0.084	0.08	0.076	0.072	0.068	0.065	0.063	0.06	0.058	0.057	0.056	0.055	0.055	0.053	0.053	0.052	0.052	0.052	0.051	0.05	0.05	0.05	0.049	0.049	0.049	0.049	0.048
G01	Sample	Dilution_85%	0.85	DMSO	Lycopene	Standard_Development	Run085	Standard_Measurement	Plate_01	Clariostar_Study	MB	Biofoundry_,_London	Linear_Dilution_Pattern_V2	1.409	1.419	1.42	1.421	1.413	1.413	1.413	1.417	1.414	1.415	1.423	1.424	1.415	1.409	1.399	1.382	1.379	1.376	1.367	1.353	1.339	1.335	1.328	1.325	1.328	1.323	1.325	1.329	1.337	1.329	1.324	1.317	1.315	1.313	1.312	1.316
G02	Sample	Dilution_65%	0.65	DMSO	Lycopene	Standard_Development	Run085	Standard_Measurement	Plate_01	Clariostar_Study	MB	Biofoundry_,_London	Linear_Dilution_Pattern_V2	0.668	0.668	0.665	0.665	0.661	0.655	0.655	0.654	0.657	0.657	0.658	0.657	0.651	0.644	0.637	0.631	0.625	0.62	0.615	0.61	0.605	0.603	0.601	0.601	0.605	0.609	0.615	0.622	0.628	0.632	0.634	0.634	0.634	0.636	0.64	0.649
G03	Sample	Dilution_45%	0.45	DMSO	Lycopene	Standard_Development	Run085	Standard_Measurement	Plate_01	Clariostar_Study	MB	Biofoundry_,_London	Linear_Dilution_Pattern_V2	0.482	0.482	0.481	0.479	0.474	0.47	0.468	0.467	0.467	0.468	0.467	0.464	0.461	0.455	0.449	0.445	0.441	0.436	0.432	0.429	0.426	0.423	0.422	0.423	0.425	0.43	0.434	0.439	0.444	0.447	0.449	0.45	0.451	0.453	0.456	0.462
G04	Sample	Dilution_25%	0.25	DMSO	Lycopene	Standard_Development	Run085	Standard_Measurement	Plate_01	Clariostar_Study	MB	Biofoundry_,_London	Linear_Dilution_Pattern_V2	0.298	0.297	0.294	0.291	0.287	0.283	0.28	0.279	0.277	0.276	0.274	0.272	0.268	0.263	0.26	0.256	0.252	0.25	0.247	0.245	0.243	0.242	0.241	0.242	0.242	0.245	0.247	0.249	0.252	0.254	0.256	0.256	0.256	0.257	0.259	0.262
G05	Sample	Dilution_05%	0.0499999999999999	DMSO	Lycopene	Standard_Development	Run085	Standard_Measurement	Plate_01	Clariostar_Study	MB	Biofoundry_,_London	Linear_Dilution_Pattern_V2	0.132	0.128	0.124	0.123	0.118	0.114	0.111	0.108	0.106	0.104	0.101	0.098	0.095	0.092	0.089	0.087	0.085	0.083	0.081	0.08	0.079	0.079	0.078	0.078	0.078	0.078	0.079	0.079	0.079	0.08	0.08	0.081	0.08	0.081	0.081	0.081
G06	Sample	Dilution_85%	0.85	DMSO	Lycopene	Standard_Development	Run085	Standard_Measurement	Plate_01	Clariostar_Study	MB	Biofoundry_,_London	Linear_Dilution_Pattern_V2	0.74	0.744	0.742	0.737	0.732	0.728	0.727	0.727	0.732	0.736	0.74	0.738	0.733	0.726	0.717	0.71	0.704	0.698	0.691	0.686	0.683	0.681	0.681	0.684	0.691	0.7	0.71	0.723	0.734	0.742	0.748	0.75	0.753	0.761	0.771	0.783
G07	Sample	Dilution_65%	0.65	DMSO	Lycopene	Standard_Development	Run085	Standard_Measurement	Plate_01	Clariostar_Study	MB	Biofoundry_,_London	Linear_Dilution_Pattern_V2	0.559	0.557	0.555	0.553	0.548	0.545	0.543	0.542	0.545	0.547	0.547	0.546	0.543	0.534	0.528	0.521	0.517	0.513	0.509	0.505	0.502	0.5	0.5	0.504	0.509	0.516	0.524	0.533	0.541	0.549	0.553	0.556	0.559	0.563	0.571	0.581
G08	Sample	Dilution_45%	0.45	DMSO	Lycopene	Standard_Development	Run085	Standard_Measurement	Plate_01	Clariostar_Study	MB	Biofoundry_,_London	Linear_Dilution_Pattern_V2	0.396	0.394	0.391	0.388	0.384	0.38	0.377	0.376	0.376	0.376	0.376	0.373	0.37	0.364	0.358	0.354	0.351	0.348	0.344	0.341	0.339	0.338	0.337	0.339	0.343	0.348	0.353	0.358	0.364	0.367	0.37	0.371	0.374	0.378	0.382	0.388
G09	Sample	Dilution_25%	0.25	DMSO	Lycopene	Standard_Development	Run085	Standard_Measurement	Plate_01	Clariostar_Study	MB	Biofoundry_,_London	Linear_Dilution_Pattern_V2	0.262	0.26	0.256	0.253	0.248	0.244	0.24	0.239	0.238	0.237	0.235	0.232	0.228	0.224	0.219	0.216	0.214	0.21	0.207	0.206	0.204	0.203	0.202	0.203	0.205	0.207	0.21	0.213	0.216	0.218	0.22	0.22	0.221	0.223	0.225	0.228
G10	Sample	Dilution_05%	0.0499999999999999	DMSO	Lycopene	Standard_Development	Run085	Standard_Measurement	Plate_01	Clariostar_Study	MB	Biofoundry_,_London	Linear_Dilution_Pattern_V2	0.143	0.141	0.138	0.134	0.13	0.126	0.122	0.12	0.118	0.115	0.111	0.107	0.104	0.101	0.097	0.095	0.093	0.091	0.089	0.087	0.086	0.086	0.085	0.085	0.086	0.086	0.086	0.086	0.086	0.087	0.087	0.087	0.087	0.087	0.087	0.087
G11	Blank	DMSO_Blank		DMSO		Standard_Development	Run085	Standard_Measurement	Plate_01	Clariostar_Study	MB	Biofoundry_,_London	Linear_Dilution_Pattern_V2	0.114	0.11	0.106	0.103	0.1	0.095	0.091	0.088	0.085	0.082	0.077	0.074	0.07	0.067	0.063	0.061	0.059	0.057	0.056	0.054	0.054	0.053	0.052	0.052	0.051	0.05	0.05	0.049	0.049	0.049	0.049	0.048	0.048	0.048	0.047	0.046
G12	Blank	DMSO_Blank		DMSO		Standard_Development	Run085	Standard_Measurement	Plate_01	Clariostar_Study	MB	Biofoundry_,_London	Linear_Dilution_Pattern_V2	0.113	0.11	0.105	0.103	0.099	0.095	0.091	0.088	0.085	0.081	0.076	0.072	0.068	0.064	0.061	0.059	0.057	0.055	0.053	0.052	0.051	0.051	0.049	0.049	0.049	0.048	0.048	0.047	0.047	0.047	0.046	0.046	0.046	0.046	0.045	0.044
H01	Sample	Dilution_85%	0.85	DMSO	Lycopene	Standard_Development	Run085	Standard_Measurement	Plate_01	Clariostar_Study	MB	Biofoundry_,_London	Linear_Dilution_Pattern_V2	0.789	0.792	0.793	0.789	0.782	0.779	0.776	0.775	0.778	0.783	0.785	0.784	0.779	0.769	0.76	0.752	0.747	0.742	0.735	0.729	0.724	0.721	0.72	0.721	0.727	0.736	0.745	0.756	0.766	0.771	0.776	0.778	0.781	0.786	0.794	0.806
H02	Sample	Dilution_65%	0.65	DMSO	Lycopene	Standard_Development	Run085	Standard_Measurement	Plate_01	Clariostar_Study	MB	Biofoundry_,_London	Linear_Dilution_Pattern_V2	0.667	0.668	0.665	0.665	0.659	0.653	0.653	0.651	0.653	0.657	0.656	0.653	0.649	0.642	0.635	0.629	0.625	0.618	0.614	0.61	0.606	0.604	0.603	0.605	0.61	0.616	0.622	0.63	0.638	0.644	0.647	0.649	0.651	0.656	0.66	0.668
H03	Sample	Dilution_45%	0.45	DMSO	Lycopene	Standard_Development	Run085	Standard_Measurement	Plate_01	Clariostar_Study	MB	Biofoundry_,_London	Linear_Dilution_Pattern_V2	0.485	0.486	0.483	0.481	0.477	0.473	0.471	0.468	0.467	0.468	0.467	0.464	0.46	0.453	0.448	0.443	0.438	0.435	0.431	0.427	0.424	0.421	0.419	0.419	0.421	0.423	0.427	0.43	0.433	0.434	0.436	0.435	0.434	0.435	0.437	0.441
H04	Sample	Dilution_25%	0.25	DMSO	Lycopene	Standard_Development	Run085	Standard_Measurement	Plate_01	Clariostar_Study	MB	Biofoundry_,_London	Linear_Dilution_Pattern_V2	0.217	0.213	0.211	0.208	0.203	0.199	0.195	0.193	0.191	0.189	0.186	0.183	0.178	0.174	0.171	0.167	0.164	0.162	0.159	0.158	0.157	0.156	0.156	0.157	0.158	0.161	0.163	0.165	0.168	0.17	0.171	0.172	0.173	0.175	0.177	0.18
H05	Sample	Dilution_05%	0.0499999999999999	DMSO	Lycopene	Standard_Development	Run085	Standard_Measurement	Plate_01	Clariostar_Study	MB	Biofoundry_,_London	Linear_Dilution_Pattern_V2	0.134	0.131	0.128	0.125	0.12	0.117	0.114	0.111	0.108	0.105	0.101	0.098	0.095	0.091	0.088	0.086	0.084	0.082	0.08	0.078	0.077	0.077	0.075	0.076	0.076	0.076	0.077	0.077	0.077	0.078	0.078	0.078	0.078	0.078	0.078	0.079
H06	Sample	Dilution_85%	0.85	DMSO	Lycopene	Standard_Development	Run085	Standard_Measurement	Plate_01	Clariostar_Study	MB	Biofoundry_,_London	Linear_Dilution_Pattern_V2	0.734	0.735	0.733	0.73	0.726	0.721	0.719	0.72	0.722	0.727	0.732	0.731	0.724	0.715	0.707	0.7	0.694	0.691	0.683	0.678	0.674	0.671	0.671	0.673	0.681	0.689	0.7	0.711	0.722	0.729	0.734	0.738	0.742	0.747	0.757	0.77
H07	Sample	Dilution_65%	0.65	DMSO	Lycopene	Standard_Development	Run085	Standard_Measurement	Plate_01	Clariostar_Study	MB	Biofoundry_,_London	Linear_Dilution_Pattern_V2	0.53	0.53	0.527	0.524	0.518	0.514	0.513	0.51	0.512	0.515	0.515	0.514	0.508	0.502	0.495	0.488	0.483	0.48	0.476	0.472	0.468	0.468	0.467	0.469	0.475	0.483	0.491	0.499	0.507	0.515	0.519	0.522	0.526	0.53	0.538	0.548
H08	Sample	Dilution_45%	0.45	DMSO	Lycopene	Standard_Development	Run085	Standard_Measurement	Plate_01	Clariostar_Study	MB	Biofoundry_,_London	Linear_Dilution_Pattern_V2	0.375	0.372	0.37	0.367	0.361	0.358	0.354	0.354	0.354	0.354	0.353	0.349	0.346	0.34	0.335	0.331	0.326	0.323	0.32	0.317	0.314	0.314	0.313	0.315	0.319	0.324	0.33	0.335	0.341	0.344	0.347	0.349	0.351	0.354	0.358	0.365
H09	Sample	Dilution_25%	0.25	DMSO	Lycopene	Standard_Development	Run085	Standard_Measurement	Plate_01	Clariostar_Study	MB	Biofoundry_,_London	Linear_Dilution_Pattern_V2	0.33	0.327	0.324	0.321	0.316	0.312	0.308	0.305	0.302	0.301	0.297	0.294	0.289	0.283	0.279	0.275	0.272	0.27	0.267	0.264	0.263	0.261	0.26	0.261	0.263	0.264	0.266	0.269	0.272	0.273	0.275	0.274	0.275	0.277	0.278	0.281
H10	Sample	Dilution_05%	0.0499999999999999	DMSO	Lycopene	Standard_Development	Run085	Standard_Measurement	Plate_01	Clariostar_Study	MB	Biofoundry_,_London	Linear_Dilution_Pattern_V2	0.147	0.144	0.141	0.138	0.134	0.13	0.126	0.123	0.12	0.117	0.113	0.108	0.105	0.1	0.097	0.095	0.092	0.09	0.088	0.087	0.085	0.085	0.084	0.083	0.084	0.084	0.085	0.086	0.086	0.086	0.086	0.086	0.087	0.087	0.087	0.088
H11	Blank	DMSO_Blank		DMSO		Standard_Development	Run085	Standard_Measurement	Plate_01	Clariostar_Study	MB	Biofoundry_,_London	Linear_Dilution_Pattern_V2	0.115	0.111	0.108	0.105	0.1	0.096	0.092	0.089	0.086	0.082	0.078	0.074	0.07	0.067	0.064	0.062	0.059	0.058	0.056	0.054	0.053	0.052	0.051	0.051	0.05	0.05	0.05	0.049	0.049	0.049	0.048	0.048	0.047	0.047	0.046	0.045
H12	Blank	DMSO_Blank		DMSO		Standard_Development	Run085	Standard_Measurement	Plate_01	Clariostar_Study	MB	Biofoundry_,_London	Linear_Dilution_Pattern_V2	0.118	0.115	0.111	0.108	0.104	0.101	0.097	0.093	0.089	0.085	0.08	0.075	0.07	0.066	0.063	0.061	0.059	0.057	0.053	0.053	0.052	0.052	0.051	0.05	0.05	0.049	0.049	0.048	0.048	0.048	0.047	0.047	0.046	0.046	0.045	0.045
A01	Sample	Dilution_100%	1.0	DMSO	Lycopene	Standard_Development	Run085	Standard_Measurement	Plate_01	Clariostar_Study	MB	Biofoundry_,_London	Linear_Dilution_Pattern_V2	0.824	0.823	0.823	0.818	0.815	0.811	0.81	0.811	0.815	0.822	0.825	0.824	0.817	0.809	0.801	0.791	0.787	0.78	0.774	0.77	0.767	0.764	0.765	0.769	0.776	0.787	0.802	0.815	0.827	0.836	0.844	0.849	0.853	0.862	0.872	0.887
A02	Sample	Dilution_80%	0.8	DMSO	Lycopene	Standard_Development	Run085	Standard_Measurement	Plate_01	Clariostar_Study	MB	Biofoundry_,_London	Linear_Dilution_Pattern_V2	0.791	0.792	0.792	0.787	0.782	0.78	0.776	0.777	0.78	0.781	0.787	0.784	0.776	0.767	0.76	0.753	0.748	0.741	0.737	0.733	0.726	0.722	0.723	0.722	0.728	0.734	0.744	0.752	0.76	0.766	0.769	0.77	0.771	0.775	0.781	0.791
A03	Sample	Dilution_60%	0.6	DMSO	Lycopene	Standard_Development	Run085	Standard_Measurement	Plate_01	Clariostar_Study	MB	Biofoundry_,_London	Linear_Dilution_Pattern_V2	0.477	0.474	0.473	0.469	0.465	0.462	0.459	0.459	0.459	0.46	0.462	0.459	0.453	0.446	0.439	0.434	0.431	0.425	0.422	0.419	0.415	0.414	0.416	0.417	0.422	0.429	0.438	0.446	0.453	0.46	0.465	0.468	0.471	0.477	0.483	0.492
A04	Sample	Dilution_40%	0.4	DMSO	Lycopene	Standard_Development	Run085	Standard_Measurement	Plate_01	Clariostar_Study	MB	Biofoundry_,_London	Linear_Dilution_Pattern_V2	0.507	0.507	0.505	0.501	0.497	0.494	0.49	0.487	0.488	0.486	0.487	0.483	0.478	0.472	0.467	0.462	0.458	0.453	0.45	0.448	0.445	0.442	0.44	0.44	0.443	0.445	0.449	0.453	0.456	0.457	0.46	0.46	0.459	0.461	0.464	0.468
A05	Sample	Dilution_20%	0.2	DMSO	Lycopene	Standard_Development	Run085	Standard_Measurement	Plate_01	Clariostar_Study	MB	Biofoundry_,_London	Linear_Dilution_Pattern_V2	0.243	0.239	0.236	0.233	0.229	0.226	0.223	0.22	0.218	0.216	0.214	0.211	0.206	0.202	0.198	0.194	0.192	0.189	0.187	0.185	0.183	0.183	0.183	0.183	0.185	0.187	0.189	0.193	0.195	0.196	0.198	0.198	0.2	0.202	0.204	0.208
A06	Sample	Dilution_100%	1.0	DMSO	Lycopene	Standard_Development	Run085	Standard_Measurement	Plate_01	Clariostar_Study	MB	Biofoundry_,_London	Linear_Dilution_Pattern_V2	0.744	0.745	0.745	0.739	0.734	0.732	0.729	0.73	0.734	0.739	0.743	0.743	0.736	0.726	0.718	0.711	0.707	0.7	0.695	0.691	0.687	0.684	0.686	0.691	0.701	0.713	0.728	0.744	0.757	0.766	0.777	0.783	0.789	0.799	0.811	0.829
A07	Sample	Dilution_80%	0.8	DMSO	Lycopene	Standard_Development	Run085	Standard_Measurement	Plate_01	Clariostar_Study	MB	Biofoundry_,_London	Linear_Dilution_Pattern_V2	0.673	0.675	0.673	0.668	0.664	0.66	0.659	0.658	0.659	0.662	0.664	0.663	0.657	0.649	0.643	0.636	0.632	0.624	0.62	0.615	0.611	0.61	0.61	0.612	0.62	0.628	0.64	0.651	0.661	0.668	0.673	0.677	0.682	0.687	0.696	0.71
A08	Sample	Dilution_60%	0.6	DMSO	Lycopene	Standard_Development	Run085	Standard_Measurement	Plate_01	Clariostar_Study	MB	Biofoundry_,_London	Linear_Dilution_Pattern_V2	0.502	0.5	0.499	0.494	0.489	0.486	0.483	0.482	0.483	0.484	0.485	0.483	0.476	0.471	0.465	0.459	0.456	0.45	0.446	0.443	0.44	0.439	0.439	0.441	0.447	0.452	0.461	0.47	0.476	0.482	0.487	0.49	0.493	0.497	0.504	0.514
A09	Sample	Dilution_40%	0.4	DMSO	Lycopene	Standard_Development	Run085	Standard_Measurement	Plate_01	Clariostar_Study	MB	Biofoundry_,_London	Linear_Dilution_Pattern_V2	0.338	0.336	0.332	0.329	0.323	0.32	0.316	0.315	0.315	0.314	0.313	0.31	0.304	0.298	0.294	0.29	0.286	0.283	0.28	0.277	0.276	0.274	0.275	0.276	0.281	0.285	0.29	0.294	0.3	0.304	0.308	0.31	0.311	0.315	0.32	0.326
A10	Sample	Dilution_20%	0.2	DMSO	Lycopene	Standard_Development	Run085	Standard_Measurement	Plate_01	Clariostar_Study	MB	Biofoundry_,_London	Linear_Dilution_Pattern_V2	0.225	0.223	0.219	0.215	0.211	0.207	0.203	0.201	0.198	0.196	0.194	0.19	0.185	0.181	0.176	0.173	0.171	0.168	0.167	0.164	0.162	0.161	0.16	0.16	0.162	0.164	0.166	0.167	0.169	0.169	0.171	0.171	0.171	0.173	0.174	0.177
A11	Blank	DMSO_Blank		DMSO		Standard_Development	Run085	Standard_Measurement	Plate_01	Clariostar_Study	MB	Biofoundry_,_London	Linear_Dilution_Pattern_V2	0.12	0.116	0.113	0.11	0.106	0.102	0.098	0.095	0.09	0.086	0.083	0.078	0.073	0.069	0.066	0.063	0.062	0.059	0.058	0.056	0.055	0.054	0.053	0.053	0.052	0.052	0.051	0.051	0.051	0.05	0.05	0.049	0.048	0.049	0.048	0.047
A12	Blank	DMSO_Blank		DMSO		Standard_Development	Run085	Standard_Measurement	Plate_01	Clariostar_Study	MB	Biofoundry_,_London	Linear_Dilution_Pattern_V2	0.118	0.114	0.111	0.108	0.103	0.1	0.095	0.092	0.089	0.086	0.081	0.077	0.073	0.069	0.065	0.063	0.062	0.059	0.058	0.056	0.054	0.053	0.053	0.052	0.052	0.052	0.051	0.05	0.05	0.05	0.05	0.049	0.049	0.048	0.047	0.047
B01	Sample	Dilution_100%	1.0	DMSO	Lycopene	Standard_Development	Run085	Standard_Measurement	Plate_01	Clariostar_Study	MB	Biofoundry_,_London	Linear_Dilution_Pattern_V2	1.137	1.142	1.146	1.139	1.134	1.131	1.129	1.127	1.129	1.137	1.146	1.145	1.139	1.127	1.118	1.11	1.104	1.095	1.091	1.085	1.075	1.07	1.067	1.07	1.076	1.085	1.095	1.102	1.111	1.119	1.123	1.124	1.125	1.126	1.133	1.145
B02	Sample	Dilution_80%	0.8	DMSO	Lycopene	Standard_Development	Run085	Standard_Measurement	Plate_01	Clariostar_Study	MB	Biofoundry_,_London	Linear_Dilution_Pattern_V2	0.868	0.871	0.868	0.868	0.862	0.862	0.858	0.858	0.861	0.864	0.868	0.867	0.86	0.852	0.844	0.837	0.832	0.825	0.822	0.816	0.808	0.803	0.802	0.803	0.805	0.811	0.82	0.827	0.834	0.837	0.839	0.84	0.84	0.841	0.846	0.856
B03	Sample	Dilution_60%	0.6	DMSO	Lycopene	Standard_Development	Run085	Standard_Measurement	Plate_01	Clariostar_Study	MB	Biofoundry_,_London	Linear_Dilution_Pattern_V2	0.758	0.758	0.756	0.754	0.75	0.748	0.745	0.745	0.747	0.747	0.749	0.746	0.74	0.733	0.725	0.719	0.715	0.709	0.705	0.701	0.694	0.689	0.687	0.686	0.687	0.69	0.695	0.699	0.702	0.704	0.705	0.703	0.702	0.702	0.705	0.709
B04	Sample	Dilution_40%	0.4	DMSO	Lycopene	Standard_Development	Run085	Standard_Measurement	Plate_01	Clariostar_Study	MB	Biofoundry_,_London	Linear_Dilution_Pattern_V2	0.41	0.409	0.406	0.403	0.399	0.397	0.394	0.392	0.391	0.392	0.391	0.387	0.383	0.377	0.372	0.368	0.365	0.36	0.357	0.355	0.352	0.35	0.349	0.349	0.352	0.356	0.361	0.366	0.369	0.371	0.374	0.375	0.376	0.378	0.382	0.387
B05	Sample	Dilution_20%	0.2	DMSO	Lycopene	Standard_Development	Run085	Standard_Measurement	Plate_01	Clariostar_Study	MB	Biofoundry_,_London	Linear_Dilution_Pattern_V2	0.307	0.305	0.303	0.301	0.296	0.293	0.29	0.288	0.287	0.286	0.284	0.28	0.277	0.273	0.269	0.265	0.264	0.26	0.257	0.255	0.252	0.251	0.249	0.249	0.249	0.251	0.252	0.253	0.255	0.254	0.255	0.255	0.254	0.254	0.255	0.256
B06	Sample	Dilution_100%	1.0	DMSO	Lycopene	Standard_Development	Run085	Standard_Measurement	Plate_01	Clariostar_Study	MB	Biofoundry_,_London	Linear_Dilution_Pattern_V2	0.718	0.719	0.718	0.714	0.709	0.708	0.705	0.704	0.708	0.715	0.718	0.717	0.712	0.705	0.696	0.689	0.683	0.677	0.673	0.67	0.666	0.664	0.667	0.672	0.681	0.693	0.709	0.725	0.74	0.75	0.761	0.767	0.774	0.783	0.797	0.816
B07	Sample	Dilution_80%	0.8	DMSO	Lycopene	Standard_Development	Run085	Standard_Measurement	Plate_01	Clariostar_Study	MB	Biofoundry_,_London	Linear_Dilution_Pattern_V2	0.758	0.759	0.76	0.754	0.749	0.746	0.746	0.745	0.747	0.749	0.753	0.751	0.746	0.741	0.731	0.723	0.719	0.713	0.71	0.704	0.7	0.697	0.694	0.696	0.702	0.709	0.721	0.729	0.738	0.743	0.749	0.751	0.754	0.759	0.766	0.777
B08	Sample	Dilution_60%	0.6	DMSO	Lycopene	Standard_Development	Run085	Standard_Measurement	Plate_01	Clariostar_Study	MB	Biofoundry_,_London	Linear_Dilution_Pattern_V2	0.616	0.616	0.614	0.612	0.607	0.604	0.601	0.599	0.601	0.603	0.607	0.604	0.598	0.591	0.584	0.578	0.575	0.568	0.565	0.561	0.557	0.555	0.554	0.554	0.558	0.563	0.57	0.577	0.584	0.587	0.591	0.592	0.594	0.597	0.602	0.61
B09	Sample	Dilution_40%	0.4	DMSO	Lycopene	Standard_Development	Run085	Standard_Measurement	Plate_01	Clariostar_Study	MB	Biofoundry_,_London	Linear_Dilution_Pattern_V2	0.369	0.367	0.365	0.361	0.357	0.354	0.35	0.349	0.348	0.348	0.349	0.345	0.34	0.334	0.329	0.324	0.322	0.317	0.314	0.313	0.31	0.309	0.308	0.309	0.314	0.317	0.323	0.328	0.333	0.336	0.339	0.34	0.343	0.345	0.35	0.356
B10	Sample	Dilution_20%	0.2	DMSO	Lycopene	Standard_Development	Run085	Standard_Measurement	Plate_01	Clariostar_Study	MB	Biofoundry_,_London	Linear_Dilution_Pattern_V2	0.236	0.233	0.231	0.228	0.225	0.221	0.217	0.215	0.213	0.211	0.209	0.205	0.202	0.197	0.193	0.189	0.188	0.185	0.183	0.181	0.179	0.179	0.178	0.178	0.18	0.182	0.185	0.187	0.189	0.191	0.193	0.193	0.194	0.195	0.198	0.201
B11	Blank	DMSO_Blank		DMSO		Standard_Development	Run085	Standard_Measurement	Plate_01	Clariostar_Study	MB	Biofoundry_,_London	Linear_Dilution_Pattern_V2	0.113	0.109	0.106	0.103	0.1	0.095	0.091	0.088	0.086	0.082	0.079	0.076	0.071	0.068	0.065	0.062	0.061	0.059	0.057	0.056	0.054	0.053	0.053	0.052	0.052	0.052	0.051	0.05	0.05	0.05	0.05	0.049	0.049	0.048	0.048	0.047
B12	Blank	DMSO_Blank		DMSO		Standard_Development	Run085	Standard_Measurement	Plate_01	Clariostar_Study	MB	Biofoundry_,_London	Linear_Dilution_Pattern_V2	0.113	0.109	0.106	0.103	0.099	0.096	0.092	0.089	0.085	0.082	0.077	0.074	0.069	0.066	0.063	0.061	0.06	0.057	0.055	0.054	0.053	0.052	0.051	0.051	0.051	0.051	0.05	0.049	0.049	0.048	0.048	0.048	0.047	0.047	0.046	0.046
C01	Sample	Dilution_95%	0.95	DMSO	Lycopene	Standard_Development	Run085	Standard_Measurement	Plate_01	Clariostar_Study	MB	Biofoundry_,_London	Linear_Dilution_Pattern_V2	1.117	1.123	1.121	1.119	1.113	1.11	1.109	1.108	1.115	1.117	1.127	1.124	1.117	1.108	1.098	1.091	1.085	1.075	1.071	1.068	1.057	1.051	1.047	1.05	1.051	1.057	1.069	1.075	1.083	1.084	1.086	1.088	1.087	1.087	1.092	1.101
C02	Sample	Dilution_75%	0.75	DMSO	Lycopene	Standard_Development	Run085	Standard_Measurement	Plate_01	Clariostar_Study	MB	Biofoundry_,_London	Linear_Dilution_Pattern_V2	0.969	0.976	0.974	0.97	0.965	0.963	0.959	0.957	0.961	0.967	0.971	0.967	0.96	0.952	0.944	0.938	0.932	0.926	0.92	0.916	0.907	0.902	0.899	0.897	0.898	0.901	0.907	0.911	0.915	0.917	0.917	0.913	0.911	0.911	0.913	0.918
C03	Sample	Dilution_55%	0.55	DMSO	Lycopene	Standard_Development	Run085	Standard_Measurement	Plate_01	Clariostar_Study	MB	Biofoundry_,_London	Linear_Dilution_Pattern_V2	0.583	0.583	0.582	0.579	0.575	0.572	0.568	0.568	0.569	0.571	0.572	0.569	0.562	0.556	0.552	0.546	0.542	0.535	0.532	0.528	0.524	0.52	0.518	0.519	0.521	0.524	0.53	0.533	0.538	0.541	0.542	0.542	0.541	0.543	0.545	0.55
C04	Sample	Dilution_35%	0.35	DMSO	Lycopene	Standard_Development	Run085	Standard_Measurement	Plate_01	Clariostar_Study	MB	Biofoundry_,_London	Linear_Dilution_Pattern_V2	0.815	0.819	0.82	0.819	0.816	0.815	0.811	0.808	0.809	0.808	0.807	0.803	0.798	0.792	0.787	0.781	0.776	0.771	0.766	0.76	0.754	0.747	0.74	0.735	0.733	0.729	0.726	0.722	0.719	0.713	0.709	0.701	0.695	0.69	0.683	0.681
C05	Sample	Dilution_15%	0.15	DMSO	Lycopene	Standard_Development	Run085	Standard_Measurement	Plate_01	Clariostar_Study	MB	Biofoundry_,_London	Linear_Dilution_Pattern_V2	0.216	0.213	0.209	0.207	0.203	0.199	0.195	0.194	0.193	0.191	0.19	0.186	0.182	0.179	0.176	0.172	0.171	0.169	0.167	0.165	0.163	0.162	0.161	0.161	0.163	0.164	0.165	0.166	0.168	0.169	0.17	0.17	0.17	0.171	0.172	0.173
C06	Sample	Dilution_95%	0.95	DMSO	Lycopene	Standard_Development	Run085	Standard_Measurement	Plate_01	Clariostar_Study	MB	Biofoundry_,_London	Linear_Dilution_Pattern_V2	0.841	0.842	0.844	0.84	0.832	0.83	0.831	0.83	0.834	0.838	0.846	0.844	0.839	0.831	0.821	0.812	0.807	0.8	0.796	0.792	0.786	0.784	0.785	0.787	0.794	0.803	0.816	0.828	0.838	0.847	0.854	0.858	0.859	0.865	0.875	0.889
C07	Sample	Dilution_75%	0.75	DMSO	Lycopene	Standard_Development	Run085	Standard_Measurement	Plate_01	Clariostar_Study	MB	Biofoundry_,_London	Linear_Dilution_Pattern_V2	0.683	0.684	0.681	0.68	0.675	0.671	0.668	0.669	0.671	0.673	0.675	0.675	0.67	0.663	0.655	0.649	0.644	0.637	0.633	0.628	0.624	0.622	0.622	0.623	0.628	0.636	0.646	0.654	0.663	0.669	0.674	0.675	0.678	0.682	0.689	0.699
C08	Sample	Dilution_55%	0.55	DMSO	Lycopene	Standard_Development	Run085	Standard_Measurement	Plate_01	Clariostar_Study	MB	Biofoundry_,_London	Linear_Dilution_Pattern_V2	0.564	0.565	0.564	0.56	0.556	0.553	0.55	0.549	0.55	0.552	0.552	0.551	0.545	0.539	0.533	0.528	0.523	0.517	0.515	0.511	0.507	0.504	0.503	0.503	0.505	0.51	0.516	0.522	0.527	0.53	0.532	0.533	0.533	0.535	0.54	0.546
C09	Sample	Dilution_35%	0.35	DMSO	Lycopene	Standard_Development	Run085	Standard_Measurement	Plate_01	Clariostar_Study	MB	Biofoundry_,_London	Linear_Dilution_Pattern_V2	0.372	0.371	0.368	0.366	0.36	0.357	0.353	0.352	0.353	0.353	0.352	0.348	0.344	0.338	0.332	0.328	0.325	0.321	0.319	0.317	0.313	0.311	0.311	0.313	0.316	0.319	0.324	0.329	0.332	0.335	0.338	0.339	0.34	0.342	0.346	0.35
C10	Sample	Dilution_15%	0.15	DMSO	Lycopene	Standard_Development	Run085	Standard_Measurement	Plate_01	Clariostar_Study	MB	Biofoundry_,_London	Linear_Dilution_Pattern_V2	0.217	0.215	0.212	0.209	0.205	0.202	0.198	0.196	0.194	0.192	0.19	0.186	0.182	0.177	0.175	0.171	0.168	0.166	0.165	0.163	0.162	0.16	0.16	0.16	0.162	0.163	0.165	0.167	0.169	0.169	0.171	0.172	0.172	0.173	0.175	0.177
C11	Blank	DMSO_Blank		DMSO		Standard_Development	Run085	Standard_Measurement	Plate_01	Clariostar_Study	MB	Biofoundry_,_London	Linear_Dilution_Pattern_V2	0.11	0.107	0.104	0.101	0.097	0.094	0.09	0.087	0.084	0.081	0.077	0.072	0.069	0.066	0.062	0.06	0.06	0.057	0.056	0.054	0.053	0.053	0.052	0.051	0.052	0.051	0.05	0.05	0.049	0.049	0.049	0.048	0.047	0.047	0.047	0.046
C12	Blank	DMSO_Blank		DMSO		Standard_Development	Run085	Standard_Measurement	Plate_01	Clariostar_Study	MB	Biofoundry_,_London	Linear_Dilution_Pattern_V2	0.114	0.11	0.107	0.104	0.101	0.097	0.092	0.09	0.087	0.083	0.079	0.075	0.071	0.067	0.065	0.063	0.061	0.059	0.058	0.057	0.055	0.054	0.054	0.053	0.053	0.052	0.052	0.051	0.051	0.05	0.051	0.05	0.049	0.049	0.048	0.048
D01	Sample	Dilution_95%	0.95	DMSO	Lycopene	Standard_Development	Run085	Standard_Measurement	Plate_01	Clariostar_Study	MB	Biofoundry_,_London	Linear_Dilution_Pattern_V2	1.71	1.741	1.754	1.732	1.724	1.733	1.727	1.715	1.721	1.727	1.736	1.731	1.729	1.728	1.715	1.706	1.696	1.67	1.681	1.671	1.662	1.649	1.642	1.636	1.627	1.626	1.631	1.633	1.634	1.636	1.628	1.619	1.612	1.605	1.601	1.61
D02	Sample	Dilution_75%	0.75	DMSO	Lycopene	Standard_Development	Run085	Standard_Measurement	Plate_01	Clariostar_Study	MB	Biofoundry_,_London	Linear_Dilution_Pattern_V2	0.873	0.876	0.875	0.874	0.87	0.868	0.865	0.866	0.869	0.871	0.875	0.873	0.869	0.859	0.851	0.843	0.839	0.832	0.828	0.823	0.816	0.811	0.808	0.808	0.809	0.814	0.82	0.825	0.832	0.834	0.837	0.836	0.833	0.835	0.838	0.844
D03	Sample	Dilution_55%	0.55	DMSO	Lycopene	Standard_Development	Run085	Standard_Measurement	Plate_01	Clariostar_Study	MB	Biofoundry_,_London	Linear_Dilution_Pattern_V2	0.668	0.67	0.669	0.667	0.661	0.659	0.656	0.655	0.655	0.657	0.658	0.656	0.65	0.644	0.639	0.632	0.629	0.621	0.617	0.613	0.607	0.604	0.601	0.6	0.602	0.605	0.609	0.613	0.616	0.618	0.618	0.616	0.615	0.616	0.618	0.622
D04	Sample	Dilution_35%	0.35	DMSO	Lycopene	Standard_Development	Run085	Standard_Measurement	Plate_01	Clariostar_Study	MB	Biofoundry_,_London	Linear_Dilution_Pattern_V2	0.393	0.393	0.391	0.388	0.383	0.38	0.377	0.376	0.376	0.376	0.375	0.372	0.367	0.363	0.358	0.353	0.351	0.347	0.344	0.341	0.338	0.336	0.335	0.336	0.338	0.341	0.344	0.348	0.352	0.354	0.356	0.356	0.358	0.359	0.361	0.366
D05	Sample	Dilution_15%	0.15	DMSO	Lycopene	Standard_Development	Run085	Standard_Measurement	Plate_01	Clariostar_Study	MB	Biofoundry_,_London	Linear_Dilution_Pattern_V2	0.234	0.233	0.23	0.228	0.223	0.22	0.217	0.215	0.213	0.212	0.21	0.207	0.203	0.2	0.196	0.193	0.192	0.189	0.186	0.185	0.183	0.181	0.181	0.181	0.181	0.183	0.184	0.185	0.186	0.186	0.187	0.188	0.188	0.188	0.189	0.19
D06	Sample	Dilution_95%	0.95	DMSO	Lycopene	Standard_Development	Run085	Standard_Measurement	Plate_01	Clariostar_Study	MB	Biofoundry_,_London	Linear_Dilution_Pattern_V2	1.664	1.697	1.697	1.692	1.674	1.687	1.681	1.673	1.682	1.684	1.708	1.703	1.689	1.689	1.674	1.665	1.669	1.646	1.648	1.642	1.638	1.623	1.623	1.621	1.614	1.614	1.622	1.627	1.634	1.633	1.628	1.624	1.621	1.618	1.615	1.622
D07	Sample	Dilution_75%	0.75	DMSO	Lycopene	Standard_Development	Run085	Standard_Measurement	Plate_01	Clariostar_Study	MB	Biofoundry_,_London	Linear_Dilution_Pattern_V2	0.67	0.673	0.67	0.666	0.662	0.658	0.655	0.655	0.658	0.663	0.666	0.665	0.658	0.65	0.642	0.636	0.633	0.625	0.622	0.616	0.614	0.61	0.61	0.612	0.619	0.626	0.637	0.645	0.655	0.661	0.666	0.667	0.672	0.677	0.683	0.695
D08	Sample	Dilution_55%	0.55	DMSO	Lycopene	Standard_Development	Run085	Standard_Measurement	Plate_01	Clariostar_Study	MB	Biofoundry_,_London	Linear_Dilution_Pattern_V2	0.706	0.708	0.709	0.705	0.7	0.7	0.696	0.695	0.697	0.698	0.7	0.698	0.693	0.687	0.68	0.675	0.671	0.664	0.659	0.654	0.649	0.644	0.641	0.64	0.641	0.643	0.647	0.651	0.653	0.655	0.654	0.653	0.651	0.65	0.651	0.655
D09	Sample	Dilution_35%	0.35	DMSO	Lycopene	Standard_Development	Run085	Standard_Measurement	Plate_01	Clariostar_Study	MB	Biofoundry_,_London	Linear_Dilution_Pattern_V2	0.765	0.766	0.765	0.763	0.759	0.757	0.753	0.752	0.751	0.749	0.747	0.746	0.74	0.735	0.729	0.724	0.718	0.713	0.71	0.704	0.698	0.693	0.688	0.684	0.682	0.681	0.679	0.678	0.678	0.676	0.672	0.667	0.663	0.658	0.655	0.654
D10	Sample	Dilution_15%	0.15	DMSO	Lycopene	Standard_Development	Run085	Standard_Measurement	Plate_01	Clariostar_Study	MB	Biofoundry_,_London	Linear_Dilution_Pattern_V2	0.374	0.373	0.37	0.368	0.365	0.363	0.358	0.357	0.354	0.353	0.353	0.349	0.345	0.34	0.336	0.333	0.33	0.326	0.324	0.321	0.317	0.314	0.312	0.31	0.309	0.308	0.308	0.307	0.306	0.305	0.304	0.301	0.299	0.297	0.295	0.294
D11	Blank	DMSO_Blank		DMSO		Standard_Development	Run085	Standard_Measurement	Plate_01	Clariostar_Study	MB	Biofoundry_,_London	Linear_Dilution_Pattern_V2	0.113	0.109	0.106	0.103	0.099	0.096	0.092	0.089	0.087	0.083	0.079	0.075	0.071	0.067	0.065	0.063	0.062	0.059	0.058	0.057	0.055	0.055	0.054	0.053	0.053	0.053	0.052	0.051	0.051	0.051	0.051	0.05	0.05	0.05	0.049	0.049
D12	Blank	DMSO_Blank		DMSO		Standard_Development	Run085	Standard_Measurement	Plate_01	Clariostar_Study	MB	Biofoundry_,_London	Linear_Dilution_Pattern_V2	0.112	0.108	0.105	0.103	0.099	0.096	0.091	0.089	0.086	0.081	0.077	0.074	0.07	0.066	0.063	0.061	0.06	0.058	0.056	0.055	0.053	0.052	0.052	0.051	0.051	0.051	0.051	0.049	0.049	0.049	0.049	0.048	0.048	0.047	0.047	0.046
E01	Sample	Dilution_90%	0.9	DMSO	Lycopene	Standard_Development	Run085	Standard_Measurement	Plate_01	Clariostar_Study	MB	Biofoundry_,_London	Linear_Dilution_Pattern_V2	1.445	1.456	1.45	1.447	1.445	1.452	1.448	1.442	1.449	1.456	1.462	1.459	1.443	1.436	1.431	1.423	1.411	1.406	1.401	1.391	1.38	1.371	1.365	1.364	1.362	1.367	1.371	1.372	1.373	1.372	1.368	1.362	1.359	1.351	1.351	1.359
E02	Sample	Dilution_70%	0.7	DMSO	Lycopene	Standard_Development	Run085	Standard_Measurement	Plate_01	Clariostar_Study	MB	Biofoundry_,_London	Linear_Dilution_Pattern_V2	0.983	0.987	0.987	0.987	0.978	0.977	0.975	0.975	0.974	0.98	0.982	0.977	0.971	0.964	0.956	0.95	0.944	0.935	0.931	0.925	0.917	0.91	0.906	0.902	0.903	0.905	0.908	0.91	0.913	0.913	0.912	0.908	0.906	0.904	0.902	0.907
E03	Sample	Dilution_50%	0.5	DMSO	Lycopene	Standard_Development	Run085	Standard_Measurement	Plate_01	Clariostar_Study	MB	Biofoundry_,_London	Linear_Dilution_Pattern_V2	0.654	0.656	0.655	0.652	0.647	0.645	0.642	0.641	0.643	0.643	0.645	0.641	0.636	0.631	0.623	0.618	0.614	0.609	0.602	0.598	0.594	0.589	0.588	0.587	0.588	0.59	0.594	0.596	0.598	0.599	0.599	0.597	0.594	0.595	0.596	0.599
E04	Sample	Dilution_30%	0.3	DMSO	Lycopene	Standard_Development	Run085	Standard_Measurement	Plate_01	Clariostar_Study	MB	Biofoundry_,_London	Linear_Dilution_Pattern_V2	0.436	0.436	0.435	0.432	0.429	0.426	0.423	0.422	0.42	0.419	0.419	0.416	0.411	0.407	0.402	0.398	0.395	0.389	0.386	0.384	0.38	0.378	0.376	0.375	0.376	0.377	0.379	0.38	0.381	0.381	0.382	0.38	0.379	0.379	0.38	0.382
E05	Sample	Dilution_10%	0.1	DMSO	Lycopene	Standard_Development	Run085	Standard_Measurement	Plate_01	Clariostar_Study	MB	Biofoundry_,_London	Linear_Dilution_Pattern_V2	0.18	0.177	0.174	0.172	0.168	0.165	0.161	0.159	0.157	0.156	0.153	0.15	0.146	0.143	0.14	0.137	0.136	0.133	0.131	0.129	0.129	0.127	0.127	0.127	0.128	0.128	0.129	0.129	0.13	0.131	0.132	0.132	0.132	0.132	0.132	0.133
E06	Sample	Dilution_90%	0.9	DMSO	Lycopene	Standard_Development	Run085	Standard_Measurement	Plate_01	Clariostar_Study	MB	Biofoundry_,_London	Linear_Dilution_Pattern_V2	0.992	0.994	0.996	0.993	0.987	0.987	0.984	0.985	0.991	0.994	0.999	0.996	0.992	0.983	0.975	0.968	0.963	0.952	0.949	0.943	0.937	0.931	0.929	0.93	0.936	0.945	0.954	0.961	0.969	0.976	0.979	0.98	0.98	0.984	0.991	1.001
E07	Sample	Dilution_70%	0.7	DMSO	Lycopene	Standard_Development	Run085	Standard_Measurement	Plate_01	Clariostar_Study	MB	Biofoundry_,_London	Linear_Dilution_Pattern_V2	0.775	0.778	0.778	0.776	0.771	0.769	0.765	0.765	0.768	0.77	0.773	0.771	0.767	0.758	0.751	0.747	0.741	0.734	0.731	0.727	0.721	0.716	0.715	0.715	0.718	0.723	0.73	0.737	0.743	0.747	0.749	0.749	0.75	0.752	0.756	0.763
E08	Sample	Dilution_50%	0.5	DMSO	Lycopene	Standard_Development	Run085	Standard_Measurement	Plate_01	Clariostar_Study	MB	Biofoundry_,_London	Linear_Dilution_Pattern_V2	0.657	0.657	0.657	0.654	0.65	0.647	0.646	0.644	0.646	0.646	0.646	0.645	0.639	0.633	0.627	0.621	0.617	0.611	0.607	0.602	0.597	0.594	0.59	0.59	0.591	0.594	0.598	0.601	0.604	0.606	0.606	0.605	0.602	0.602	0.605	0.609
E09	Sample	Dilution_30%	0.3	DMSO	Lycopene	Standard_Development	Run085	Standard_Measurement	Plate_01	Clariostar_Study	MB	Biofoundry_,_London	Linear_Dilution_Pattern_V2	0.674	0.676	0.678	0.676	0.673	0.671	0.667	0.666	0.665	0.664	0.665	0.662	0.656	0.651	0.646	0.642	0.638	0.632	0.628	0.622	0.617	0.612	0.608	0.604	0.602	0.6	0.599	0.595	0.593	0.591	0.588	0.582	0.578	0.574	0.57	0.569
E10	Sample	Dilution_10%	0.1	DMSO	Lycopene	Standard_Development	Run085	Standard_Measurement	Plate_01	Clariostar_Study	MB	Biofoundry_,_London	Linear_Dilution_Pattern_V2	0.26	0.257	0.255	0.252	0.249	0.246	0.241	0.239	0.237	0.234	0.233	0.229	0.225	0.22	0.217	0.214	0.213	0.209	0.207	0.205	0.203	0.201	0.2	0.199	0.199	0.198	0.199	0.198	0.198	0.198	0.198	0.196	0.195	0.195	0.194	0.194
E11	Blank	DMSO_Blank		DMSO		Standard_Development	Run085	Standard_Measurement	Plate_01	Clariostar_Study	MB	Biofoundry_,_London	Linear_Dilution_Pattern_V2	0.115	0.11	0.107	0.104	0.099	0.097	0.092	0.089	0.087	0.083	0.08	0.075	0.071	0.067	0.064	0.062	0.061	0.058	0.057	0.055	0.054	0.053	0.053	0.052	0.052	0.052	0.051	0.05	0.05	0.049	0.05	0.049	0.048	0.048	0.047	0.046
E12	Blank	DMSO_Blank		DMSO		Standard_Development	Run085	Standard_Measurement	Plate_01	Clariostar_Study	MB	Biofoundry_,_London	Linear_Dilution_Pattern_V2	0.113	0.11	0.106	0.104	0.099	0.096	0.092	0.089	0.086	0.082	0.077	0.073	0.07	0.066	0.063	0.061	0.06	0.057	0.055	0.054	0.053	0.052	0.052	0.051	0.051	0.05	0.05	0.049	0.049	0.048	0.048	0.047	0.047	0.047	0.046	0.046
F01	Sample	Dilution_90%	0.9	DMSO	Lycopene	Standard_Development	Run085	Standard_Measurement	Plate_01	Clariostar_Study	MB	Biofoundry_,_London	Linear_Dilution_Pattern_V2	1.249	1.255	1.26	1.257	1.252	1.251	1.248	1.247	1.254	1.257	1.262	1.26	1.251	1.242	1.236	1.223	1.222	1.206	1.205	1.196	1.185	1.178	1.172	1.17	1.169	1.169	1.176	1.18	1.185	1.183	1.181	1.176	1.171	1.17	1.17	1.176
F02	Sample	Dilution_70%	0.7	DMSO	Lycopene	Standard_Development	Run085	Standard_Measurement	Plate_01	Clariostar_Study	MB	Biofoundry_,_London	Linear_Dilution_Pattern_V2	2.307	2.349	2.334	2.272	2.253	2.303	2.312	2.235	2.25	2.289	2.321	2.289	2.233	2.238	2.235	2.192	2.187	2.177	2.213	2.211	2.169	2.18	2.167	2.173	2.14	2.141	2.156	2.157	2.152	2.133	2.119	2.12	2.12	2.131	2.109	2.097
F03	Sample	Dilution_50%	0.5	DMSO	Lycopene	Standard_Development	Run085	Standard_Measurement	Plate_01	Clariostar_Study	MB	Biofoundry_,_London	Linear_Dilution_Pattern_V2	0.527	0.527	0.525	0.522	0.518	0.515	0.511	0.51	0.511	0.513	0.513	0.509	0.503	0.497	0.492	0.488	0.483	0.478	0.475	0.47	0.466	0.463	0.462	0.464	0.466	0.47	0.475	0.48	0.484	0.487	0.489	0.489	0.49	0.492	0.496	0.501
F04	Sample	Dilution_30%	0.3	DMSO	Lycopene	Standard_Development	Run085	Standard_Measurement	Plate_01	Clariostar_Study	MB	Biofoundry_,_London	Linear_Dilution_Pattern_V2	0.457	0.457	0.454	0.452	0.447	0.445	0.442	0.441	0.441	0.439	0.439	0.436	0.432	0.427	0.421	0.418	0.414	0.409	0.406	0.403	0.398	0.396	0.394	0.393	0.394	0.395	0.397	0.398	0.399	0.399	0.399	0.398	0.396	0.396	0.396	0.398
F05	Sample	Dilution_10%	0.1	DMSO	Lycopene	Standard_Development	Run085	Standard_Measurement	Plate_01	Clariostar_Study	MB	Biofoundry_,_London	Linear_Dilution_Pattern_V2	0.172	0.169	0.167	0.163	0.158	0.155	0.152	0.15	0.148	0.146	0.144	0.14	0.136	0.133	0.131	0.128	0.126	0.123	0.122	0.121	0.119	0.118	0.117	0.117	0.119	0.12	0.121	0.121	0.122	0.123	0.124	0.124	0.124	0.124	0.125	0.127
F06	Sample	Dilution_90%	0.9	DMSO	Lycopene	Standard_Development	Run085	Standard_Measurement	Plate_01	Clariostar_Study	MB	Biofoundry_,_London	Linear_Dilution_Pattern_V2	1.691	1.704	1.715	1.705	1.694	1.711	1.711	1.699	1.7	1.704	1.738	1.718	1.716	1.707	1.701	1.691	1.676	1.662	1.671	1.663	1.652	1.641	1.626	1.62	1.613	1.613	1.617	1.607	1.602	1.599	1.597	1.59	1.578	1.564	1.562	1.563
F07	Sample	Dilution_70%	0.7	DMSO	Lycopene	Standard_Development	Run085	Standard_Measurement	Plate_01	Clariostar_Study	MB	Biofoundry_,_London	Linear_Dilution_Pattern_V2	0.72	0.722	0.722	0.718	0.713	0.71	0.708	0.709	0.711	0.712	0.715	0.713	0.707	0.698	0.692	0.687	0.681	0.675	0.67	0.664	0.661	0.657	0.655	0.655	0.658	0.664	0.673	0.678	0.686	0.69	0.693	0.693	0.693	0.696	0.701	0.71
F08	Sample	Dilution_50%	0.5	DMSO	Lycopene	Standard_Development	Run085	Standard_Measurement	Plate_01	Clariostar_Study	MB	Biofoundry_,_London	Linear_Dilution_Pattern_V2	0.77	0.773	0.772	0.769	0.764	0.762	0.76	0.758	0.758	0.761	0.762	0.759	0.754	0.746	0.741	0.735	0.731	0.724	0.721	0.716	0.71	0.705	0.7	0.698	0.698	0.698	0.701	0.702	0.703	0.704	0.703	0.7	0.697	0.696	0.695	0.698
F09	Sample	Dilution_30%	0.3	DMSO	Lycopene	Standard_Development	Run085	Standard_Measurement	Plate_01	Clariostar_Study	MB	Biofoundry_,_London	Linear_Dilution_Pattern_V2	0.539	0.538	0.536	0.533	0.528	0.526	0.522	0.519	0.519	0.52	0.518	0.516	0.51	0.505	0.499	0.495	0.491	0.487	0.484	0.479	0.476	0.472	0.471	0.47	0.47	0.471	0.473	0.474	0.474	0.475	0.475	0.473	0.472	0.471	0.471	0.472
F10	Sample	Dilution_10%	0.1	DMSO	Lycopene	Standard_Development	Run085	Standard_Measurement	Plate_01	Clariostar_Study	MB	Biofoundry_,_London	Linear_Dilution_Pattern_V2	0.182	0.178	0.176	0.173	0.168	0.165	0.162	0.16	0.157	0.154	0.151	0.148	0.144	0.139	0.137	0.134	0.132	0.129	0.128	0.126	0.124	0.123	0.123	0.123	0.124	0.125	0.126	0.126	0.128	0.128	0.128	0.129	0.129	0.129	0.129	0.13
F11	Blank	DMSO		DMSO		Standard_Development	Run085	Standard_Measurement	Plate_01	Clariostar_Study	MB	Biofoundry_,_London	Linear_Dilution_Pattern_V2	0.113	0.11	0.106	0.102	0.099	0.096	0.091	0.089	0.086	0.082	0.079	0.075	0.071	0.068	0.064	0.062	0.061	0.058	0.057	0.056	0.054	0.053	0.053	0.052	0.052	0.052	0.052	0.05	0.05	0.05	0.05	0.049	0.049	0.048	0.047	0.046
F12	Blank	DMSO		DMSO		Standard_Development	Run085	Standard_Measurement	Plate_01	Clariostar_Study	MB	Biofoundry_,_London	Linear_Dilution_Pattern_V2	0.117	0.114	0.11	0.108	0.103	0.1	0.096	0.093	0.09	0.086	0.081	0.076	0.073	0.069	0.067	0.065	0.063	0.06	0.058	0.057	0.056	0.055	0.054	0.053	0.054	0.053	0.053	0.052	0.051	0.051	0.051	0.05	0.049	0.05	0.049	0.048
G01	Sample	Dilution_85%	0.85	DMSO	Lycopene	Standard_Development	Run085	Standard_Measurement	Plate_01	Clariostar_Study	MB	Biofoundry_,_London	Linear_Dilution_Pattern_V2	1.291	1.299	1.304	1.3	1.291	1.293	1.292	1.29	1.291	1.295	1.304	1.301	1.295	1.285	1.276	1.265	1.258	1.252	1.244	1.235	1.229	1.22	1.214	1.211	1.206	1.208	1.213	1.215	1.214	1.213	1.211	1.205	1.201	1.198	1.195	1.199
G02	Sample	Dilution_65%	0.65	DMSO	Lycopene	Standard_Development	Run085	Standard_Measurement	Plate_01	Clariostar_Study	MB	Biofoundry_,_London	Linear_Dilution_Pattern_V2	0.773	0.774	0.772	0.771	0.765	0.763	0.759	0.76	0.762	0.764	0.766	0.763	0.757	0.749	0.742	0.736	0.731	0.725	0.72	0.713	0.706	0.701	0.698	0.697	0.699	0.701	0.707	0.71	0.713	0.715	0.715	0.713	0.712	0.713	0.714	0.718
G03	Sample	Dilution_45%	0.45	DMSO	Lycopene	Standard_Development	Run085	Standard_Measurement	Plate_01	Clariostar_Study	MB	Biofoundry_,_London	Linear_Dilution_Pattern_V2	0.473	0.472	0.469	0.465	0.462	0.46	0.456	0.455	0.455	0.456	0.457	0.453	0.447	0.442	0.436	0.432	0.429	0.423	0.42	0.417	0.414	0.411	0.411	0.411	0.414	0.418	0.422	0.427	0.432	0.435	0.437	0.438	0.438	0.44	0.443	0.449
G04	Sample	Dilution_25%	0.25	DMSO	Lycopene	Standard_Development	Run085	Standard_Measurement	Plate_01	Clariostar_Study	MB	Biofoundry_,_London	Linear_Dilution_Pattern_V2	0.309	0.307	0.305	0.302	0.298	0.295	0.291	0.29	0.289	0.289	0.288	0.284	0.281	0.276	0.271	0.267	0.265	0.262	0.26	0.257	0.254	0.253	0.253	0.253	0.254	0.256	0.259	0.261	0.264	0.266	0.268	0.267	0.267	0.269	0.271	0.273
G05	Sample	Dilution_05%	0.0499999999999999	DMSO	Lycopene	Standard_Development	Run085	Standard_Measurement	Plate_01	Clariostar_Study	MB	Biofoundry_,_London	Linear_Dilution_Pattern_V2	0.129	0.126	0.123	0.119	0.117	0.114	0.109	0.108	0.105	0.102	0.1	0.097	0.093	0.09	0.087	0.085	0.085	0.081	0.08	0.079	0.078	0.076	0.076	0.076	0.077	0.077	0.078	0.077	0.078	0.078	0.079	0.079	0.079	0.079	0.08	0.08
G06	Sample	Dilution_85%	0.85	DMSO	Lycopene	Standard_Development	Run085	Standard_Measurement	Plate_01	Clariostar_Study	MB	Biofoundry_,_London	Linear_Dilution_Pattern_V2	0.812	0.813	0.814	0.808	0.804	0.803	0.8	0.799	0.801	0.805	0.811	0.81	0.802	0.796	0.786	0.781	0.775	0.765	0.761	0.756	0.752	0.747	0.747	0.748	0.753	0.761	0.772	0.781	0.79	0.796	0.8	0.802	0.805	0.809	0.817	0.828
G07	Sample	Dilution_65%	0.65	DMSO	Lycopene	Standard_Development	Run085	Standard_Measurement	Plate_01	Clariostar_Study	MB	Biofoundry_,_London	Linear_Dilution_Pattern_V2	0.586	0.586	0.586	0.581	0.576	0.573	0.569	0.568	0.571	0.574	0.575	0.574	0.568	0.559	0.553	0.547	0.543	0.538	0.535	0.529	0.526	0.524	0.524	0.527	0.53	0.536	0.546	0.553	0.56	0.566	0.572	0.574	0.576	0.58	0.586	0.596
G08	Sample	Dilution_45%	0.45	DMSO	Lycopene	Standard_Development	Run085	Standard_Measurement	Plate_01	Clariostar_Study	MB	Biofoundry_,_London	Linear_Dilution_Pattern_V2	0.484	0.483	0.483	0.479	0.473	0.47	0.467	0.467	0.468	0.468	0.468	0.466	0.46	0.454	0.449	0.444	0.441	0.435	0.432	0.429	0.426	0.424	0.421	0.423	0.428	0.431	0.436	0.441	0.447	0.449	0.452	0.454	0.455	0.458	0.462	0.468
G09	Sample	Dilution_25%	0.25	DMSO	Lycopene	Standard_Development	Run085	Standard_Measurement	Plate_01	Clariostar_Study	MB	Biofoundry_,_London	Linear_Dilution_Pattern_V2	0.3	0.298	0.294	0.291	0.287	0.282	0.279	0.278	0.278	0.277	0.276	0.272	0.268	0.262	0.258	0.254	0.252	0.248	0.245	0.243	0.242	0.24	0.24	0.241	0.243	0.246	0.251	0.254	0.258	0.26	0.263	0.264	0.265	0.268	0.27	0.273
G10	Sample	Dilution_05%	0.0499999999999999	DMSO	Lycopene	Standard_Development	Run085	Standard_Measurement	Plate_01	Clariostar_Study	MB	Biofoundry_,_London	Linear_Dilution_Pattern_V2	0.139	0.137	0.134	0.131	0.127	0.123	0.119	0.116	0.114	0.111	0.108	0.104	0.1	0.097	0.094	0.091	0.09	0.087	0.086	0.085	0.083	0.082	0.082	0.081	0.082	0.082	0.082	0.082	0.083	0.083	0.083	0.083	0.084	0.083	0.084	0.084
G11	Blank	DMSO_Blank		DMSO		Standard_Development	Run085	Standard_Measurement	Plate_01	Clariostar_Study	MB	Biofoundry_,_London	Linear_Dilution_Pattern_V2	0.114	0.111	0.108	0.104	0.1	0.096	0.091	0.089	0.086	0.084	0.08	0.076	0.071	0.068	0.065	0.064	0.062	0.059	0.058	0.056	0.055	0.053	0.053	0.053	0.053	0.052	0.052	0.051	0.051	0.05	0.05	0.049	0.048	0.048	0.047	0.046
G12	Blank	DMSO_Blank		DMSO		Standard_Development	Run085	Standard_Measurement	Plate_01	Clariostar_Study	MB	Biofoundry_,_London	Linear_Dilution_Pattern_V2	0.114	0.11	0.107	0.104	0.099	0.096	0.091	0.089	0.086	0.082	0.078	0.073	0.069	0.065	0.062	0.06	0.059	0.056	0.054	0.053	0.052	0.051	0.051	0.05	0.05	0.05	0.049	0.048	0.048	0.047	0.047	0.047	0.046	0.046	0.045	0.044
H01	Sample	Dilution_85%	0.85	DMSO	Lycopene	Standard_Development	Run085	Standard_Measurement	Plate_01	Clariostar_Study	MB	Biofoundry_,_London	Linear_Dilution_Pattern_V2	0.724	0.724	0.724	0.721	0.716	0.714	0.71	0.71	0.712	0.715	0.719	0.717	0.709	0.701	0.692	0.684	0.679	0.673	0.669	0.665	0.66	0.657	0.656	0.658	0.665	0.674	0.685	0.695	0.704	0.713	0.719	0.721	0.725	0.731	0.739	0.751
H02	Sample	Dilution_65%	0.65	DMSO	Lycopene	Standard_Development	Run085	Standard_Measurement	Plate_01	Clariostar_Study	MB	Biofoundry_,_London	Linear_Dilution_Pattern_V2	0.622	0.622	0.621	0.616	0.611	0.609	0.604	0.604	0.606	0.609	0.611	0.608	0.602	0.594	0.587	0.581	0.576	0.57	0.566	0.562	0.559	0.555	0.555	0.556	0.56	0.567	0.574	0.581	0.588	0.593	0.596	0.598	0.599	0.604	0.609	0.618
H03	Sample	Dilution_45%	0.45	DMSO	Lycopene	Standard_Development	Run085	Standard_Measurement	Plate_01	Clariostar_Study	MB	Biofoundry_,_London	Linear_Dilution_Pattern_V2	0.466	0.465	0.462	0.459	0.454	0.451	0.447	0.446	0.446	0.445	0.445	0.443	0.436	0.43	0.424	0.42	0.417	0.411	0.407	0.404	0.401	0.398	0.397	0.399	0.402	0.405	0.411	0.415	0.419	0.423	0.426	0.426	0.427	0.429	0.432	0.438
H04	Sample	Dilution_25%	0.25	DMSO	Lycopene	Standard_Development	Run085	Standard_Measurement	Plate_01	Clariostar_Study	MB	Biofoundry_,_London	Linear_Dilution_Pattern_V2	0.288	0.284	0.282	0.279	0.273	0.269	0.265	0.264	0.263	0.262	0.261	0.257	0.252	0.247	0.242	0.239	0.236	0.233	0.23	0.228	0.225	0.224	0.225	0.226	0.229	0.231	0.235	0.238	0.241	0.243	0.245	0.247	0.248	0.25	0.253	0.256
H05	Sample	Dilution_05%	0.0499999999999999	DMSO	Lycopene	Standard_Development	Run085	Standard_Measurement	Plate_01	Clariostar_Study	MB	Biofoundry_,_London	Linear_Dilution_Pattern_V2	0.135	0.132	0.129	0.126	0.122	0.118	0.114	0.112	0.109	0.106	0.103	0.099	0.096	0.092	0.089	0.086	0.085	0.083	0.081	0.079	0.078	0.077	0.077	0.076	0.077	0.078	0.078	0.078	0.078	0.078	0.079	0.079	0.079	0.079	0.079	0.08
H06	Sample	Dilution_85%	0.85	DMSO	Lycopene	Standard_Development	Run085	Standard_Measurement	Plate_01	Clariostar_Study	MB	Biofoundry_,_London	Linear_Dilution_Pattern_V2	0.831	0.832	0.83	0.827	0.822	0.82	0.816	0.816	0.821	0.824	0.826	0.825	0.817	0.812	0.802	0.796	0.79	0.782	0.777	0.773	0.769	0.763	0.764	0.765	0.768	0.778	0.788	0.797	0.805	0.811	0.815	0.817	0.819	0.824	0.829	0.841
H07	Sample	Dilution_65%	0.65	DMSO	Lycopene	Standard_Development	Run085	Standard_Measurement	Plate_01	Clariostar_Study	MB	Biofoundry_,_London	Linear_Dilution_Pattern_V2	0.623	0.624	0.622	0.618	0.612	0.609	0.606	0.605	0.606	0.608	0.61	0.608	0.601	0.593	0.586	0.581	0.576	0.57	0.567	0.561	0.557	0.554	0.554	0.556	0.559	0.565	0.573	0.581	0.588	0.592	0.596	0.598	0.599	0.603	0.609	0.617
H08	Sample	Dilution_45%	0.45	DMSO	Lycopene	Standard_Development	Run085	Standard_Measurement	Plate_01	Clariostar_Study	MB	Biofoundry_,_London	Linear_Dilution_Pattern_V2	0.39	0.388	0.385	0.38	0.375	0.371	0.369	0.368	0.368	0.369	0.369	0.365	0.359	0.353	0.347	0.344	0.341	0.336	0.334	0.331	0.328	0.326	0.326	0.328	0.331	0.337	0.344	0.349	0.354	0.359	0.362	0.364	0.366	0.369	0.374	0.381
H09	Sample	Dilution_25%	0.25	DMSO	Lycopene	Standard_Development	Run085	Standard_Measurement	Plate_01	Clariostar_Study	MB	Biofoundry_,_London	Linear_Dilution_Pattern_V2	0.347	0.344	0.34	0.337	0.332	0.328	0.324	0.321	0.319	0.318	0.314	0.31	0.306	0.3	0.295	0.291	0.29	0.285	0.282	0.28	0.278	0.277	0.276	0.276	0.278	0.28	0.283	0.285	0.287	0.289	0.29	0.291	0.292	0.292	0.295	0.298
H10	Sample	Dilution_05%	0.0499999999999999	DMSO	Lycopene	Standard_Development	Run085	Standard_Measurement	Plate_01	Clariostar_Study	MB	Biofoundry_,_London	Linear_Dilution_Pattern_V2	0.145	0.142	0.137	0.134	0.129	0.126	0.122	0.119	0.116	0.113	0.111	0.106	0.101	0.097	0.094	0.091	0.09	0.087	0.085	0.083	0.082	0.081	0.08	0.081	0.081	0.081	0.082	0.081	0.081	0.081	0.082	0.082	0.082	0.082	0.082	0.082
H11	Blank	DMSO_Blank		DMSO		Standard_Development	Run085	Standard_Measurement	Plate_01	Clariostar_Study	MB	Biofoundry_,_London	Linear_Dilution_Pattern_V2	0.115	0.112	0.108	0.104	0.1	0.096	0.092	0.09	0.087	0.083	0.079	0.075	0.071	0.067	0.064	0.061	0.061	0.058	0.056	0.055	0.053	0.052	0.051	0.051	0.051	0.051	0.051	0.05	0.049	0.048	0.049	0.049	0.048	0.047	0.046	0.045
H12	Blank	DMSO_Blank		DMSO		Standard_Development	Run085	Standard_Measurement	Plate_01	Clariostar_Study	MB	Biofoundry_,_London	Linear_Dilution_Pattern_V2	0.121	0.117	0.113	0.11	0.105	0.101	0.096	0.094	0.091	0.086	0.082	0.077	0.072	0.067	0.065	0.062	0.061	0.058	0.056	0.055	0.053	0.053	0.052	0.052	0.052	0.051	0.05	0.049	0.049	0.049	0.049	0.048	0.047	0.047	0.046	0.045
A01	Sample	Dilution_100%	1.0	DMSO	Lycopene	Standard_Development	Run085	Standard_Measurement	Plate_01	Clariostar_Study	MB	Biofoundry_,_London	Linear_Dilution_Pattern_V2	0.842	0.842	0.843	0.838	0.835	0.831	0.828	0.828	0.832	0.836	0.841	0.838	0.834	0.825	0.816	0.807	0.803	0.794	0.79	0.785	0.781	0.778	0.78	0.78	0.788	0.8	0.814	0.829	0.841	0.85	0.855	0.859	0.863	0.87	0.882	0.898
A02	Sample	Dilution_80%	0.8	DMSO	Lycopene	Standard_Development	Run085	Standard_Measurement	Plate_01	Clariostar_Study	MB	Biofoundry_,_London	Linear_Dilution_Pattern_V2	0.861	0.863	0.864	0.861	0.855	0.854	0.851	0.849	0.853	0.854	0.857	0.853	0.845	0.839	0.83	0.822	0.817	0.81	0.804	0.799	0.795	0.79	0.789	0.791	0.794	0.799	0.807	0.815	0.821	0.827	0.829	0.829	0.829	0.832	0.838	0.847
A03	Sample	Dilution_60%	0.6	DMSO	Lycopene	Standard_Development	Run085	Standard_Measurement	Plate_01	Clariostar_Study	MB	Biofoundry_,_London	Linear_Dilution_Pattern_V2	0.511	0.51	0.507	0.503	0.499	0.495	0.493	0.491	0.492	0.492	0.493	0.49	0.485	0.479	0.472	0.466	0.461	0.456	0.453	0.45	0.447	0.446	0.446	0.447	0.452	0.458	0.466	0.473	0.481	0.487	0.49	0.493	0.496	0.499	0.505	0.515
A04	Sample	Dilution_40%	0.4	DMSO	Lycopene	Standard_Development	Run085	Standard_Measurement	Plate_01	Clariostar_Study	MB	Biofoundry_,_London	Linear_Dilution_Pattern_V2	0.467	0.466	0.465	0.462	0.458	0.456	0.451	0.448	0.449	0.449	0.447	0.443	0.438	0.433	0.429	0.423	0.419	0.414	0.411	0.407	0.405	0.402	0.402	0.403	0.404	0.407	0.411	0.415	0.419	0.42	0.421	0.422	0.422	0.424	0.426	0.431
A05	Sample	Dilution_20%	0.2	DMSO	Lycopene	Standard_Development	Run085	Standard_Measurement	Plate_01	Clariostar_Study	MB	Biofoundry_,_London	Linear_Dilution_Pattern_V2	0.242	0.24	0.236	0.234	0.229	0.227	0.222	0.22	0.219	0.216	0.214	0.21	0.206	0.203	0.198	0.194	0.192	0.189	0.187	0.185	0.183	0.183	0.183	0.183	0.185	0.188	0.191	0.193	0.196	0.198	0.199	0.2	0.201	0.203	0.206	0.209
A06	Sample	Dilution_100%	1.0	DMSO	Lycopene	Standard_Development	Run085	Standard_Measurement	Plate_01	Clariostar_Study	MB	Biofoundry_,_London	Linear_Dilution_Pattern_V2	0.769	0.77	0.769	0.764	0.761	0.759	0.757	0.756	0.759	0.766	0.771	0.767	0.763	0.755	0.745	0.737	0.732	0.725	0.72	0.717	0.715	0.711	0.712	0.715	0.724	0.737	0.751	0.765	0.779	0.791	0.799	0.803	0.809	0.818	0.83	0.847
A07	Sample	Dilution_80%	0.8	DMSO	Lycopene	Standard_Development	Run085	Standard_Measurement	Plate_01	Clariostar_Study	MB	Biofoundry_,_London	Linear_Dilution_Pattern_V2	0.714	0.715	0.714	0.71	0.705	0.702	0.7	0.7	0.702	0.704	0.707	0.704	0.697	0.689	0.681	0.674	0.669	0.663	0.659	0.653	0.649	0.646	0.647	0.649	0.654	0.663	0.673	0.683	0.692	0.7	0.704	0.707	0.711	0.716	0.724	0.737
A08	Sample	Dilution_60%	0.6	DMSO	Lycopene	Standard_Development	Run085	Standard_Measurement	Plate_01	Clariostar_Study	MB	Biofoundry_,_London	Linear_Dilution_Pattern_V2	0.51	0.508	0.507	0.502	0.497	0.494	0.49	0.489	0.491	0.493	0.493	0.49	0.485	0.479	0.472	0.466	0.462	0.458	0.454	0.45	0.447	0.446	0.446	0.448	0.454	0.459	0.468	0.476	0.485	0.491	0.494	0.497	0.5	0.505	0.513	0.522
A09	Sample	Dilution_40%	0.4	DMSO	Lycopene	Standard_Development	Run085	Standard_Measurement	Plate_01	Clariostar_Study	MB	Biofoundry_,_London	Linear_Dilution_Pattern_V2	0.384	0.382	0.379	0.375	0.371	0.367	0.363	0.362	0.362	0.361	0.361	0.357	0.352	0.346	0.34	0.336	0.332	0.327	0.326	0.323	0.32	0.319	0.32	0.321	0.323	0.328	0.335	0.34	0.345	0.349	0.353	0.354	0.356	0.359	0.365	0.372
A10	Sample	Dilution_20%	0.2	DMSO	Lycopene	Standard_Development	Run085	Standard_Measurement	Plate_01	Clariostar_Study	MB	Biofoundry_,_London	Linear_Dilution_Pattern_V2	0.251	0.248	0.245	0.241	0.237	0.233	0.229	0.227	0.226	0.223	0.22	0.216	0.211	0.207	0.203	0.199	0.197	0.194	0.192	0.19	0.188	0.187	0.187	0.187	0.188	0.19	0.193	0.195	0.197	0.199	0.2	0.2	0.201	0.202	0.204	0.207
A11	Blank	DMSO_Blank		DMSO		Standard_Development	Run085	Standard_Measurement	Plate_01	Clariostar_Study	MB	Biofoundry_,_London	Linear_Dilution_Pattern_V2	0.118	0.115	0.112	0.108	0.104	0.101	0.096	0.093	0.089	0.085	0.081	0.076	0.071	0.068	0.065	0.063	0.061	0.059	0.057	0.055	0.054	0.053	0.053	0.052	0.052	0.052	0.051	0.05	0.05	0.05	0.049	0.049	0.048	0.047	0.048	0.047
A12	Blank	DMSO_Blank		DMSO		Standard_Development	Run085	Standard_Measurement	Plate_01	Clariostar_Study	MB	Biofoundry_,_London	Linear_Dilution_Pattern_V2	0.117	0.113	0.11	0.107	0.102	0.098	0.094	0.091	0.087	0.084	0.08	0.075	0.07	0.068	0.064	0.062	0.06	0.058	0.057	0.054	0.054	0.053	0.052	0.052	0.051	0.051	0.05	0.049	0.049	0.049	0.049	0.048	0.048	0.047	0.047	0.046
B01	Sample	Dilution_100%	1.0	DMSO	Lycopene	Standard_Development	Run085	Standard_Measurement	Plate_01	Clariostar_Study	MB	Biofoundry_,_London	Linear_Dilution_Pattern_V2	1.075	1.08	1.08	1.077	1.071	1.071	1.07	1.066	1.074	1.079	1.085	1.08	1.077	1.069	1.059	1.049	1.045	1.036	1.033	1.028	1.024	1.018	1.017	1.018	1.022	1.031	1.042	1.053	1.062	1.071	1.073	1.076	1.078	1.081	1.091	1.103
B02	Sample	Dilution_80%	0.8	DMSO	Lycopene	Standard_Development	Run085	Standard_Measurement	Plate_01	Clariostar_Study	MB	Biofoundry_,_London	Linear_Dilution_Pattern_V2	0.992	0.996	0.996	0.999	0.995	0.992	0.987	0.986	0.993	0.993	0.995	0.995	0.989	0.981	0.97	0.962	0.958	0.952	0.944	0.939	0.931	0.923	0.922	0.919	0.92	0.924	0.93	0.934	0.94	0.943	0.94	0.937	0.938	0.935	0.936	0.943
B03	Sample	Dilution_60%	0.6	DMSO	Lycopene	Standard_Development	Run085	Standard_Measurement	Plate_01	Clariostar_Study	MB	Biofoundry_,_London	Linear_Dilution_Pattern_V2	0.753	0.754	0.754	0.751	0.747	0.744	0.74	0.74	0.742	0.743	0.744	0.74	0.735	0.729	0.72	0.714	0.711	0.705	0.7	0.694	0.689	0.685	0.682	0.68	0.682	0.687	0.691	0.694	0.699	0.701	0.701	0.699	0.7	0.698	0.699	0.704
B04	Sample	Dilution_40%	0.4	DMSO	Lycopene	Standard_Development	Run085	Standard_Measurement	Plate_01	Clariostar_Study	MB	Biofoundry_,_London	Linear_Dilution_Pattern_V2	0.433	0.432	0.429	0.426	0.422	0.419	0.415	0.414	0.414	0.414	0.414	0.41	0.405	0.399	0.394	0.39	0.386	0.382	0.38	0.376	0.373	0.371	0.371	0.372	0.374	0.377	0.381	0.385	0.389	0.391	0.393	0.393	0.395	0.396	0.399	0.404
B05	Sample	Dilution_20%	0.2	DMSO	Lycopene	Standard_Development	Run085	Standard_Measurement	Plate_01	Clariostar_Study	MB	Biofoundry_,_London	Linear_Dilution_Pattern_V2	0.333	0.331	0.329	0.327	0.323	0.32	0.317	0.315	0.314	0.312	0.31	0.308	0.303	0.299	0.295	0.292	0.288	0.286	0.283	0.281	0.278	0.276	0.275	0.274	0.274	0.274	0.275	0.277	0.277	0.278	0.278	0.277	0.276	0.275	0.276	0.277
B06	Sample	Dilution_100%	1.0	DMSO	Lycopene	Standard_Development	Run085	Standard_Measurement	Plate_01	Clariostar_Study	MB	Biofoundry_,_London	Linear_Dilution_Pattern_V2	0.835	0.838	0.835	0.833	0.83	0.824	0.821	0.824	0.829	0.832	0.84	0.836	0.83	0.822	0.814	0.805	0.799	0.795	0.789	0.783	0.779	0.777	0.777	0.782	0.79	0.801	0.815	0.829	0.842	0.853	0.859	0.865	0.869	0.875	0.886	0.904
B07	Sample	Dilution_80%	0.8	DMSO	Lycopene	Standard_Development	Run085	Standard_Measurement	Plate_01	Clariostar_Study	MB	Biofoundry_,_London	Linear_Dilution_Pattern_V2	0.853	0.857	0.857	0.852	0.848	0.845	0.841	0.84	0.844	0.848	0.853	0.848	0.843	0.836	0.827	0.819	0.815	0.809	0.801	0.798	0.793	0.788	0.787	0.787	0.791	0.797	0.805	0.813	0.821	0.826	0.827	0.827	0.829	0.83	0.837	0.848
B08	Sample	Dilution_60%	0.6	DMSO	Lycopene	Standard_Development	Run085	Standard_Measurement	Plate_01	Clariostar_Study	MB	Biofoundry_,_London	Linear_Dilution_Pattern_V2	0.62	0.62	0.618	0.616	0.614	0.609	0.606	0.605	0.606	0.608	0.61	0.606	0.602	0.594	0.586	0.581	0.577	0.572	0.567	0.564	0.56	0.557	0.556	0.555	0.559	0.566	0.572	0.578	0.584	0.588	0.59	0.591	0.592	0.594	0.599	0.607
B09	Sample	Dilution_40%	0.4	DMSO	Lycopene	Standard_Development	Run085	Standard_Measurement	Plate_01	Clariostar_Study	MB	Biofoundry_,_London	Linear_Dilution_Pattern_V2	0.398	0.397	0.395	0.392	0.388	0.384	0.381	0.379	0.38	0.379	0.378	0.374	0.369	0.364	0.359	0.355	0.35	0.347	0.344	0.341	0.338	0.337	0.338	0.34	0.343	0.347	0.353	0.358	0.363	0.368	0.37	0.371	0.374	0.377	0.382	0.388
B10	Sample	Dilution_20%	0.2	DMSO	Lycopene	Standard_Development	Run085	Standard_Measurement	Plate_01	Clariostar_Study	MB	Biofoundry_,_London	Linear_Dilution_Pattern_V2	0.257	0.255	0.251	0.248	0.245	0.241	0.237	0.235	0.234	0.232	0.23	0.226	0.221	0.217	0.214	0.209	0.207	0.204	0.202	0.2	0.199	0.198	0.198	0.198	0.2	0.202	0.205	0.208	0.21	0.212	0.213	0.214	0.216	0.217	0.22	0.223
B11	Blank	DMSO_Blank		DMSO		Standard_Development	Run085	Standard_Measurement	Plate_01	Clariostar_Study	MB	Biofoundry_,_London	Linear_Dilution_Pattern_V2	0.112	0.107	0.105	0.101	0.098	0.094	0.09	0.087	0.085	0.08	0.076	0.073	0.069	0.066	0.063	0.061	0.059	0.057	0.056	0.054	0.053	0.052	0.052	0.051	0.051	0.051	0.05	0.05	0.049	0.049	0.048	0.048	0.047	0.046	0.046	0.045
B12	Blank	DMSO_Blank		DMSO		Standard_Development	Run085	Standard_Measurement	Plate_01	Clariostar_Study	MB	Biofoundry_,_London	Linear_Dilution_Pattern_V2	0.113	0.11	0.106	0.102	0.099	0.095	0.091	0.088	0.085	0.081	0.077	0.072	0.069	0.066	0.063	0.06	0.059	0.057	0.055	0.054	0.053	0.052	0.052	0.051	0.05	0.05	0.05	0.049	0.049	0.048	0.048	0.047	0.047	0.046	0.046	0.045
C01	Sample	Dilution_95%	0.95	DMSO	Lycopene	Standard_Development	Run085	Standard_Measurement	Plate_01	Clariostar_Study	MB	Biofoundry_,_London	Linear_Dilution_Pattern_V2	1.569	1.57	1.581	1.584	1.58	1.577	1.568	1.565	1.566	1.552	1.579	1.563	1.555	1.554	1.539	1.531	1.53	1.521	1.51	1.502	1.496	1.481	1.479	1.475	1.47	1.473	1.475	1.476	1.482	1.476	1.476	1.465	1.46	1.461	1.456	1.458
C02	Sample	Dilution_75%	0.75	DMSO	Lycopene	Standard_Development	Run085	Standard_Measurement	Plate_01	Clariostar_Study	MB	Biofoundry_,_London	Linear_Dilution_Pattern_V2	1.18	1.18	1.186	1.184	1.182	1.176	1.17	1.169	1.174	1.173	1.177	1.171	1.168	1.162	1.15	1.139	1.136	1.132	1.124	1.118	1.109	1.102	1.098	1.093	1.09	1.093	1.095	1.094	1.097	1.096	1.092	1.086	1.083	1.078	1.077	1.078
C03	Sample	Dilution_55%	0.55	DMSO	Lycopene	Standard_Development	Run085	Standard_Measurement	Plate_01	Clariostar_Study	MB	Biofoundry_,_London	Linear_Dilution_Pattern_V2	0.665	0.665	0.664	0.662	0.659	0.655	0.652	0.651	0.653	0.653	0.654	0.649	0.645	0.641	0.634	0.627	0.623	0.617	0.612	0.607	0.603	0.6	0.598	0.597	0.597	0.599	0.603	0.606	0.609	0.61	0.61	0.609	0.608	0.607	0.609	0.613
C04	Sample	Dilution_35%	0.35	DMSO	Lycopene	Standard_Development	Run085	Standard_Measurement	Plate_01	Clariostar_Study	MB	Biofoundry_,_London	Linear_Dilution_Pattern_V2	0.829	0.834	0.835	0.835	0.832	0.83	0.826	0.824	0.823	0.823	0.822	0.818	0.813	0.807	0.801	0.795	0.791	0.786	0.779	0.773	0.768	0.759	0.754	0.749	0.744	0.74	0.738	0.734	0.73	0.726	0.72	0.713	0.706	0.699	0.695	0.691
C05	Sample	Dilution_15%	0.15	DMSO	Lycopene	Standard_Development	Run085	Standard_Measurement	Plate_01	Clariostar_Study	MB	Biofoundry_,_London	Linear_Dilution_Pattern_V2	0.205	0.203	0.201	0.197	0.194	0.19	0.187	0.185	0.184	0.181	0.18	0.177	0.173	0.17	0.166	0.164	0.161	0.159	0.157	0.155	0.153	0.153	0.153	0.153	0.154	0.155	0.157	0.158	0.16	0.16	0.161	0.162	0.163	0.163	0.164	0.166
C06	Sample	Dilution_95%	0.95	DMSO	Lycopene	Standard_Development	Run085	Standard_Measurement	Plate_01	Clariostar_Study	MB	Biofoundry_,_London	Linear_Dilution_Pattern_V2	0.914	0.913	0.914	0.913	0.91	0.908	0.904	0.901	0.909	0.914	0.918	0.915	0.91	0.905	0.893	0.886	0.882	0.876	0.87	0.863	0.858	0.852	0.852	0.854	0.86	0.869	0.878	0.889	0.899	0.906	0.91	0.91	0.914	0.919	0.927	0.939
C07	Sample	Dilution_75%	0.75	DMSO	Lycopene	Standard_Development	Run085	Standard_Measurement	Plate_01	Clariostar_Study	MB	Biofoundry_,_London	Linear_Dilution_Pattern_V2	0.675	0.676	0.673	0.669	0.665	0.662	0.657	0.659	0.662	0.665	0.668	0.664	0.66	0.652	0.644	0.637	0.633	0.629	0.624	0.62	0.616	0.613	0.613	0.614	0.619	0.628	0.637	0.646	0.655	0.661	0.665	0.667	0.671	0.675	0.681	0.693
C08	Sample	Dilution_55%	0.55	DMSO	Lycopene	Standard_Development	Run085	Standard_Measurement	Plate_01	Clariostar_Study	MB	Biofoundry_,_London	Linear_Dilution_Pattern_V2	0.624	0.624	0.623	0.621	0.614	0.612	0.609	0.609	0.61	0.612	0.615	0.611	0.607	0.601	0.593	0.588	0.583	0.579	0.575	0.57	0.566	0.562	0.56	0.561	0.563	0.566	0.57	0.574	0.579	0.581	0.582	0.582	0.582	0.582	0.585	0.59
C09	Sample	Dilution_35%	0.35	DMSO	Lycopene	Standard_Development	Run085	Standard_Measurement	Plate_01	Clariostar_Study	MB	Biofoundry_,_London	Linear_Dilution_Pattern_V2	0.365	0.363	0.361	0.357	0.353	0.35	0.345	0.343	0.343	0.344	0.342	0.339	0.333	0.33	0.325	0.321	0.317	0.313	0.31	0.307	0.305	0.303	0.304	0.305	0.308	0.312	0.317	0.321	0.325	0.329	0.331	0.332	0.335	0.337	0.34	0.345
C10	Sample	Dilution_15%	0.15	DMSO	Lycopene	Standard_Development	Run085	Standard_Measurement	Plate_01	Clariostar_Study	MB	Biofoundry_,_London	Linear_Dilution_Pattern_V2	0.213	0.21	0.208	0.204	0.2	0.196	0.192	0.19	0.188	0.187	0.185	0.181	0.176	0.172	0.169	0.165	0.163	0.161	0.159	0.157	0.156	0.156	0.155	0.155	0.157	0.158	0.161	0.162	0.164	0.166	0.166	0.167	0.168	0.168	0.17	0.172
C11	Blank	DMSO_Blank		DMSO		Standard_Development	Run085	Standard_Measurement	Plate_01	Clariostar_Study	MB	Biofoundry_,_London	Linear_Dilution_Pattern_V2	0.11	0.106	0.103	0.1	0.096	0.093	0.089	0.086	0.083	0.08	0.076	0.072	0.068	0.065	0.062	0.06	0.058	0.057	0.055	0.054	0.053	0.053	0.052	0.051	0.051	0.05	0.05	0.049	0.049	0.048	0.047	0.047	0.047	0.046	0.046	0.045
C12	Blank	DMSO_Blank		DMSO		Standard_Development	Run085	Standard_Measurement	Plate_01	Clariostar_Study	MB	Biofoundry_,_London	Linear_Dilution_Pattern_V2	0.112	0.11	0.107	0.102	0.099	0.096	0.091	0.089	0.086	0.082	0.078	0.074	0.07	0.067	0.065	0.062	0.06	0.058	0.057	0.055	0.054	0.054	0.054	0.053	0.052	0.051	0.051	0.05	0.05	0.05	0.049	0.049	0.049	0.048	0.048	0.046
D01	Sample	Dilution_95%	0.95	DMSO	Lycopene	Standard_Development	Run085	Standard_Measurement	Plate_01	Clariostar_Study	MB	Biofoundry_,_London	Linear_Dilution_Pattern_V2	1.647	1.667	1.679	1.671	1.668	1.668	1.667	1.657	1.659	1.66	1.68	1.673	1.664	1.673	1.65	1.632	1.637	1.627	1.626	1.619	1.608	1.595	1.589	1.575	1.574	1.575	1.567	1.567	1.578	1.58	1.57	1.556	1.553	1.544	1.542	1.543
D02	Sample	Dilution_75%	0.75	DMSO	Lycopene	Standard_Development	Run085	Standard_Measurement	Plate_01	Clariostar_Study	MB	Biofoundry_,_London	Linear_Dilution_Pattern_V2	1.266	1.27	1.274	1.277	1.273	1.268	1.266	1.258	1.269	1.266	1.273	1.267	1.26	1.254	1.244	1.236	1.234	1.228	1.218	1.211	1.2	1.188	1.185	1.18	1.176	1.176	1.176	1.173	1.175	1.174	1.166	1.159	1.153	1.147	1.141	1.142
D03	Sample	Dilution_55%	0.55	DMSO	Lycopene	Standard_Development	Run085	Standard_Measurement	Plate_01	Clariostar_Study	MB	Biofoundry_,_London	Linear_Dilution_Pattern_V2	0.73	0.732	0.731	0.73	0.726	0.721	0.719	0.719	0.719	0.721	0.722	0.719	0.713	0.705	0.699	0.694	0.687	0.684	0.678	0.672	0.668	0.663	0.659	0.658	0.657	0.66	0.663	0.665	0.668	0.669	0.668	0.666	0.665	0.663	0.663	0.666
D04	Sample	Dilution_35%	0.35	DMSO	Lycopene	Standard_Development	Run085	Standard_Measurement	Plate_01	Clariostar_Study	MB	Biofoundry_,_London	Linear_Dilution_Pattern_V2	0.418	0.417	0.415	0.412	0.408	0.405	0.401	0.4	0.4	0.4	0.399	0.396	0.392	0.387	0.382	0.378	0.374	0.37	0.367	0.363	0.361	0.359	0.358	0.358	0.36	0.363	0.367	0.369	0.373	0.376	0.376	0.375	0.377	0.378	0.38	0.384
D05	Sample	Dilution_15%	0.15	DMSO	Lycopene	Standard_Development	Run085	Standard_Measurement	Plate_01	Clariostar_Study	MB	Biofoundry_,_London	Linear_Dilution_Pattern_V2	0.221	0.218	0.215	0.212	0.209	0.206	0.202	0.2	0.199	0.197	0.195	0.192	0.188	0.184	0.181	0.178	0.176	0.174	0.172	0.169	0.168	0.167	0.167	0.167	0.168	0.169	0.17	0.172	0.173	0.174	0.174	0.174	0.174	0.175	0.176	0.177
D06	Sample	Dilution_95%	0.95	DMSO	Lycopene	Standard_Development	Run085	Standard_Measurement	Plate_01	Clariostar_Study	MB	Biofoundry_,_London	Linear_Dilution_Pattern_V2	1.519	1.521	1.525	1.516	1.524	1.53	1.52	1.513	1.536	1.533	1.54	1.529	1.526	1.523	1.515	1.499	1.502	1.498	1.486	1.481	1.476	1.467	1.459	1.453	1.446	1.45	1.461	1.456	1.462	1.46	1.456	1.451	1.444	1.442	1.442	1.445
D07	Sample	Dilution_75%	0.75	DMSO	Lycopene	Standard_Development	Run085	Standard_Measurement	Plate_01	Clariostar_Study	MB	Biofoundry_,_London	Linear_Dilution_Pattern_V2	0.726	0.728	0.726	0.725	0.721	0.717	0.713	0.713	0.718	0.72	0.726	0.72	0.713	0.709	0.7	0.694	0.689	0.682	0.677	0.673	0.67	0.667	0.666	0.666	0.669	0.677	0.686	0.694	0.702	0.706	0.71	0.711	0.713	0.717	0.724	0.734
D08	Sample	Dilution_55%	0.55	DMSO	Lycopene	Standard_Development	Run085	Standard_Measurement	Plate_01	Clariostar_Study	MB	Biofoundry_,_London	Linear_Dilution_Pattern_V2	0.728	0.729	0.729	0.726	0.723	0.721	0.717	0.715	0.719	0.717	0.719	0.715	0.711	0.706	0.7	0.694	0.688	0.682	0.676	0.672	0.666	0.662	0.659	0.657	0.656	0.658	0.66	0.662	0.664	0.666	0.664	0.661	0.659	0.658	0.658	0.66
D09	Sample	Dilution_35%	0.35	DMSO	Lycopene	Standard_Development	Run085	Standard_Measurement	Plate_01	Clariostar_Study	MB	Biofoundry_,_London	Linear_Dilution_Pattern_V2	0.629	0.629	0.628	0.627	0.624	0.621	0.618	0.616	0.618	0.616	0.615	0.613	0.608	0.604	0.597	0.591	0.588	0.583	0.578	0.575	0.569	0.564	0.562	0.558	0.557	0.556	0.556	0.555	0.554	0.553	0.55	0.546	0.543	0.539	0.537	0.538
D10	Sample	Dilution_15%	0.15	DMSO	Lycopene	Standard_Development	Run085	Standard_Measurement	Plate_01	Clariostar_Study	MB	Biofoundry_,_London	Linear_Dilution_Pattern_V2	0.358	0.357	0.355	0.352	0.35	0.347	0.343	0.341	0.34	0.337	0.336	0.331	0.327	0.323	0.319	0.317	0.312	0.31	0.308	0.305	0.302	0.3	0.298	0.296	0.294	0.294	0.293	0.293	0.293	0.292	0.29	0.288	0.287	0.284	0.283	0.283
D11	Blank	DMSO_Blank		DMSO		Standard_Development	Run085	Standard_Measurement	Plate_01	Clariostar_Study	MB	Biofoundry_,_London	Linear_Dilution_Pattern_V2	0.119	0.116	0.113	0.109	0.106	0.102	0.097	0.095	0.092	0.088	0.085	0.081	0.076	0.074	0.071	0.069	0.067	0.065	0.064	0.062	0.06	0.06	0.06	0.059	0.059	0.059	0.058	0.057	0.057	0.057	0.056	0.056	0.055	0.054	0.053	0.053
D12	Blank	DMSO_Blank		DMSO		Standard_Development	Run085	Standard_Measurement	Plate_01	Clariostar_Study	MB	Biofoundry_,_London	Linear_Dilution_Pattern_V2	0.111	0.108	0.105	0.101	0.098	0.095	0.09	0.088	0.085	0.081	0.077	0.072	0.068	0.065	0.062	0.06	0.059	0.056	0.055	0.053	0.053	0.052	0.052	0.051	0.05	0.05	0.05	0.049	0.048	0.048	0.047	0.047	0.047	0.046	0.046	0.045
E01	Sample	Dilution_90%	0.9	DMSO	Lycopene	Standard_Development	Run085	Standard_Measurement	Plate_01	Clariostar_Study	MB	Biofoundry_,_London	Linear_Dilution_Pattern_V2	1.196	1.201	1.206	1.204	1.198	1.197	1.19	1.189	1.199	1.2	1.203	1.2	1.196	1.19	1.179	1.168	1.162	1.155	1.149	1.144	1.135	1.128	1.127	1.122	1.121	1.123	1.131	1.134	1.139	1.141	1.14	1.136	1.132	1.131	1.131	1.139
E02	Sample	Dilution_70%	0.7	DMSO	Lycopene	Standard_Development	Run085	Standard_Measurement	Plate_01	Clariostar_Study	MB	Biofoundry_,_London	Linear_Dilution_Pattern_V2	0.995	1.0	0.999	0.999	0.996	0.994	0.988	0.987	0.989	0.993	0.997	0.99	0.984	0.978	0.97	0.963	0.959	0.95	0.944	0.936	0.929	0.922	0.919	0.915	0.914	0.917	0.919	0.92	0.921	0.921	0.919	0.914	0.911	0.909	0.908	0.911
E03	Sample	Dilution_50%	0.5	DMSO	Lycopene	Standard_Development	Run085	Standard_Measurement	Plate_01	Clariostar_Study	MB	Biofoundry_,_London	Linear_Dilution_Pattern_V2	0.654	0.654	0.653	0.65	0.648	0.645	0.639	0.639	0.641	0.641	0.64	0.639	0.634	0.628	0.623	0.616	0.612	0.606	0.601	0.597	0.593	0.589	0.587	0.585	0.585	0.587	0.59	0.592	0.596	0.597	0.595	0.593	0.593	0.593	0.593	0.596
E04	Sample	Dilution_30%	0.3	DMSO	Lycopene	Standard_Development	Run085	Standard_Measurement	Plate_01	Clariostar_Study	MB	Biofoundry_,_London	Linear_Dilution_Pattern_V2	0.413	0.412	0.41	0.408	0.404	0.401	0.396	0.397	0.396	0.396	0.394	0.39	0.385	0.381	0.377	0.373	0.37	0.366	0.362	0.359	0.356	0.354	0.353	0.352	0.353	0.354	0.357	0.358	0.36	0.362	0.362	0.361	0.36	0.36	0.36	0.362
E05	Sample	Dilution_10%	0.1	DMSO	Lycopene	Standard_Development	Run085	Standard_Measurement	Plate_01	Clariostar_Study	MB	Biofoundry_,_London	Linear_Dilution_Pattern_V2	0.176	0.174	0.171	0.167	0.164	0.161	0.157	0.155	0.153	0.151	0.149	0.146	0.142	0.139	0.136	0.133	0.132	0.13	0.128	0.126	0.124	0.123	0.123	0.123	0.124	0.124	0.125	0.126	0.127	0.128	0.128	0.128	0.128	0.128	0.129	0.13
E06	Sample	Dilution_90%	0.9	DMSO	Lycopene	Standard_Development	Run085	Standard_Measurement	Plate_01	Clariostar_Study	MB	Biofoundry_,_London	Linear_Dilution_Pattern_V2	0.829	0.832	0.831	0.825	0.821	0.821	0.817	0.817	0.821	0.828	0.832	0.83	0.824	0.816	0.809	0.803	0.797	0.791	0.782	0.779	0.775	0.772	0.771	0.774	0.779	0.788	0.799	0.81	0.821	0.829	0.832	0.835	0.84	0.844	0.852	0.865
E07	Sample	Dilution_70%	0.7	DMSO	Lycopene	Standard_Development	Run085	Standard_Measurement	Plate_01	Clariostar_Study	MB	Biofoundry_,_London	Linear_Dilution_Pattern_V2	0.674	0.673	0.671	0.668	0.664	0.662	0.659	0.659	0.662	0.664	0.666	0.662	0.657	0.651	0.645	0.638	0.633	0.628	0.624	0.62	0.616	0.613	0.612	0.614	0.618	0.625	0.632	0.639	0.647	0.653	0.656	0.657	0.659	0.661	0.667	0.677
E08	Sample	Dilution_50%	0.5	DMSO	Lycopene	Standard_Development	Run085	Standard_Measurement	Plate_01	Clariostar_Study	MB	Biofoundry_,_London	Linear_Dilution_Pattern_V2	0.659	0.66	0.659	0.657	0.653	0.65	0.647	0.646	0.647	0.649	0.648	0.644	0.64	0.634	0.628	0.621	0.616	0.613	0.609	0.603	0.597	0.593	0.592	0.591	0.59	0.591	0.595	0.597	0.599	0.599	0.598	0.597	0.595	0.594	0.595	0.598
E09	Sample	Dilution_30%	0.3	DMSO	Lycopene	Standard_Development	Run085	Standard_Measurement	Plate_01	Clariostar_Study	MB	Biofoundry_,_London	Linear_Dilution_Pattern_V2	0.564	0.566	0.565	0.561	0.559	0.555	0.552	0.55	0.549	0.548	0.548	0.544	0.539	0.534	0.528	0.525	0.521	0.516	0.511	0.507	0.503	0.499	0.496	0.493	0.492	0.491	0.491	0.49	0.49	0.489	0.487	0.482	0.48	0.477	0.475	0.475
E10	Sample	Dilution_10%	0.1	DMSO	Lycopene	Standard_Development	Run085	Standard_Measurement	Plate_01	Clariostar_Study	MB	Biofoundry_,_London	Linear_Dilution_Pattern_V2	0.234	0.231	0.23	0.226	0.223	0.219	0.215	0.213	0.211	0.209	0.207	0.203	0.198	0.195	0.191	0.189	0.186	0.184	0.182	0.18	0.178	0.177	0.176	0.175	0.175	0.175	0.175	0.175	0.176	0.176	0.175	0.174	0.173	0.172	0.173	0.173
E11	Blank	DMSO_Blank		DMSO		Standard_Development	Run085	Standard_Measurement	Plate_01	Clariostar_Study	MB	Biofoundry_,_London	Linear_Dilution_Pattern_V2	0.113	0.109	0.106	0.102	0.099	0.095	0.091	0.088	0.085	0.082	0.077	0.073	0.069	0.066	0.063	0.061	0.059	0.057	0.055	0.054	0.053	0.052	0.052	0.052	0.051	0.051	0.05	0.049	0.049	0.048	0.048	0.048	0.048	0.047	0.046	0.045
E12	Blank	DMSO_Blank		DMSO		Standard_Development	Run085	Standard_Measurement	Plate_01	Clariostar_Study	MB	Biofoundry_,_London	Linear_Dilution_Pattern_V2	0.114	0.11	0.107	0.103	0.099	0.096	0.091	0.089	0.086	0.082	0.078	0.073	0.069	0.066	0.063	0.061	0.059	0.057	0.055	0.054	0.052	0.052	0.052	0.051	0.051	0.05	0.05	0.049	0.049	0.049	0.048	0.047	0.047	0.046	0.046	0.045
F01	Sample	Dilution_90%	0.9	DMSO	Lycopene	Standard_Development	Run085	Standard_Measurement	Plate_01	Clariostar_Study	MB	Biofoundry_,_London	Linear_Dilution_Pattern_V2	1.185	1.191	1.19	1.189	1.188	1.185	1.183	1.177	1.185	1.186	1.193	1.185	1.182	1.177	1.163	1.158	1.15	1.139	1.135	1.127	1.121	1.112	1.108	1.105	1.105	1.109	1.113	1.117	1.121	1.121	1.118	1.114	1.113	1.111	1.111	1.119
F02	Sample	Dilution_70%	0.7	DMSO	Lycopene	Standard_Development	Run085	Standard_Measurement	Plate_01	Clariostar_Study	MB	Biofoundry_,_London	Linear_Dilution_Pattern_V2	0.854	0.854	0.854	0.852	0.847	0.847	0.842	0.841	0.844	0.845	0.851	0.847	0.843	0.834	0.823	0.815	0.812	0.806	0.799	0.791	0.787	0.78	0.779	0.776	0.778	0.781	0.784	0.787	0.792	0.793	0.794	0.791	0.79	0.787	0.79	0.795
F03	Sample	Dilution_50%	0.5	DMSO	Lycopene	Standard_Development	Run085	Standard_Measurement	Plate_01	Clariostar_Study	MB	Biofoundry_,_London	Linear_Dilution_Pattern_V2	0.536	0.535	0.533	0.53	0.526	0.523	0.519	0.517	0.518	0.519	0.52	0.516	0.511	0.505	0.498	0.494	0.49	0.486	0.481	0.477	0.473	0.47	0.47	0.471	0.472	0.476	0.48	0.486	0.489	0.493	0.495	0.494	0.496	0.496	0.499	0.505
F04	Sample	Dilution_30%	0.3	DMSO	Lycopene	Standard_Development	Run085	Standard_Measurement	Plate_01	Clariostar_Study	MB	Biofoundry_,_London	Linear_Dilution_Pattern_V2	0.422	0.421	0.421	0.418	0.413	0.409	0.406	0.406	0.405	0.404	0.404	0.4	0.396	0.392	0.386	0.383	0.379	0.375	0.372	0.368	0.365	0.363	0.361	0.36	0.361	0.362	0.364	0.365	0.367	0.368	0.367	0.366	0.366	0.365	0.365	0.367
F05	Sample	Dilution_10%	0.1	DMSO	Lycopene	Standard_Development	Run085	Standard_Measurement	Plate_01	Clariostar_Study	MB	Biofoundry_,_London	Linear_Dilution_Pattern_V2	0.174	0.17	0.167	0.164	0.161	0.158	0.154	0.152	0.15	0.148	0.146	0.142	0.138	0.135	0.132	0.13	0.128	0.126	0.124	0.122	0.121	0.12	0.12	0.12	0.12	0.121	0.122	0.122	0.123	0.124	0.124	0.124	0.125	0.125	0.125	0.126
F06	Sample	Dilution_90%	0.9	DMSO	Lycopene	Standard_Development	Run085	Standard_Measurement	Plate_01	Clariostar_Study	MB	Biofoundry_,_London	Linear_Dilution_Pattern_V2	1.731	1.747	1.763	1.775	1.768	1.775	1.755	1.745	1.759	1.754	1.768	1.764	1.765	1.751	1.738	1.729	1.734	1.722	1.72	1.709	1.703	1.687	1.678	1.662	1.657	1.654	1.655	1.649	1.647	1.642	1.631	1.619	1.616	1.601	1.593	1.592
F07	Sample	Dilution_70%	0.7	DMSO	Lycopene	Standard_Development	Run085	Standard_Measurement	Plate_01	Clariostar_Study	MB	Biofoundry_,_London	Linear_Dilution_Pattern_V2	0.753	0.756	0.755	0.751	0.746	0.745	0.74	0.741	0.745	0.745	0.748	0.746	0.742	0.733	0.725	0.718	0.712	0.707	0.701	0.696	0.693	0.689	0.686	0.686	0.689	0.695	0.701	0.708	0.713	0.716	0.718	0.719	0.719	0.721	0.725	0.733
F08	Sample	Dilution_50%	0.5	DMSO	Lycopene	Standard_Development	Run085	Standard_Measurement	Plate_01	Clariostar_Study	MB	Biofoundry_,_London	Linear_Dilution_Pattern_V2	0.931	0.933	0.936	0.932	0.928	0.925	0.921	0.92	0.921	0.92	0.924	0.919	0.913	0.907	0.897	0.891	0.887	0.882	0.873	0.867	0.864	0.856	0.851	0.849	0.846	0.847	0.846	0.846	0.847	0.845	0.841	0.837	0.832	0.829	0.827	0.828
F09	Sample	Dilution_30%	0.3	DMSO	Lycopene	Standard_Development	Run085	Standard_Measurement	Plate_01	Clariostar_Study	MB	Biofoundry_,_London	Linear_Dilution_Pattern_V2	0.456	0.454	0.451	0.45	0.446	0.442	0.438	0.437	0.437	0.437	0.435	0.432	0.426	0.422	0.416	0.413	0.408	0.405	0.401	0.397	0.394	0.391	0.391	0.39	0.39	0.392	0.396	0.397	0.398	0.399	0.399	0.399	0.398	0.398	0.399	0.402
F10	Sample	Dilution_10%	0.1	DMSO	Lycopene	Standard_Development	Run085	Standard_Measurement	Plate_01	Clariostar_Study	MB	Biofoundry_,_London	Linear_Dilution_Pattern_V2	0.185	0.181	0.179	0.175	0.171	0.168	0.163	0.161	0.159	0.157	0.154	0.15	0.146	0.142	0.139	0.136	0.134	0.132	0.13	0.128	0.128	0.126	0.126	0.127	0.127	0.128	0.129	0.13	0.131	0.131	0.132	0.132	0.133	0.132	0.133	0.134
F11	Blank	DMSO		DMSO		Standard_Development	Run085	Standard_Measurement	Plate_01	Clariostar_Study	MB	Biofoundry_,_London	Linear_Dilution_Pattern_V2	0.112	0.108	0.106	0.102	0.098	0.095	0.091	0.089	0.085	0.081	0.077	0.073	0.068	0.066	0.064	0.061	0.06	0.058	0.056	0.054	0.053	0.053	0.052	0.052	0.051	0.05	0.051	0.05	0.049	0.049	0.049	0.048	0.048	0.047	0.047	0.046
F12	Blank	DMSO		DMSO		Standard_Development	Run085	Standard_Measurement	Plate_01	Clariostar_Study	MB	Biofoundry_,_London	Linear_Dilution_Pattern_V2	0.118	0.114	0.111	0.107	0.104	0.1	0.095	0.092	0.09	0.086	0.081	0.077	0.072	0.07	0.066	0.064	0.062	0.06	0.058	0.057	0.056	0.055	0.055	0.054	0.053	0.053	0.052	0.052	0.051	0.051	0.051	0.05	0.05	0.049	0.048	0.048
G01	Sample	Dilution_85%	0.85	DMSO	Lycopene	Standard_Development	Run085	Standard_Measurement	Plate_01	Clariostar_Study	MB	Biofoundry_,_London	Linear_Dilution_Pattern_V2	1.129	1.134	1.134	1.132	1.13	1.13	1.123	1.121	1.129	1.13	1.133	1.129	1.128	1.119	1.11	1.1	1.095	1.087	1.08	1.074	1.067	1.057	1.053	1.051	1.052	1.055	1.061	1.062	1.063	1.068	1.066	1.064	1.059	1.056	1.058	1.062
G02	Sample	Dilution_65%	0.65	DMSO	Lycopene	Standard_Development	Run085	Standard_Measurement	Plate_01	Clariostar_Study	MB	Biofoundry_,_London	Linear_Dilution_Pattern_V2	0.75	0.751	0.751	0.749	0.747	0.745	0.741	0.74	0.741	0.744	0.746	0.742	0.735	0.729	0.723	0.717	0.711	0.705	0.699	0.694	0.689	0.685	0.683	0.681	0.682	0.686	0.691	0.695	0.7	0.701	0.702	0.701	0.7	0.7	0.702	0.708
G03	Sample	Dilution_45%	0.45	DMSO	Lycopene	Standard_Development	Run085	Standard_Measurement	Plate_01	Clariostar_Study	MB	Biofoundry_,_London	Linear_Dilution_Pattern_V2	0.44	0.438	0.437	0.434	0.429	0.426	0.422	0.422	0.423	0.422	0.422	0.419	0.414	0.409	0.403	0.399	0.394	0.391	0.387	0.384	0.381	0.379	0.379	0.38	0.384	0.388	0.392	0.398	0.403	0.407	0.409	0.41	0.412	0.414	0.418	0.424
G04	Sample	Dilution_25%	0.25	DMSO	Lycopene	Standard_Development	Run085	Standard_Measurement	Plate_01	Clariostar_Study	MB	Biofoundry_,_London	Linear_Dilution_Pattern_V2	0.309	0.307	0.305	0.301	0.297	0.294	0.29	0.289	0.288	0.286	0.286	0.283	0.279	0.274	0.27	0.266	0.264	0.26	0.257	0.255	0.253	0.251	0.251	0.251	0.251	0.253	0.256	0.258	0.26	0.262	0.263	0.262	0.263	0.263	0.265	0.268
G05	Sample	Dilution_05%	0.0499999999999999	DMSO	Lycopene	Standard_Development	Run085	Standard_Measurement	Plate_01	Clariostar_Study	MB	Biofoundry_,_London	Linear_Dilution_Pattern_V2	0.13	0.127	0.124	0.12	0.117	0.113	0.11	0.108	0.105	0.103	0.101	0.097	0.093	0.091	0.088	0.086	0.084	0.082	0.08	0.079	0.078	0.077	0.077	0.077	0.077	0.077	0.078	0.078	0.079	0.08	0.079	0.079	0.079	0.08	0.08	0.08
G06	Sample	Dilution_85%	0.85	DMSO	Lycopene	Standard_Development	Run085	Standard_Measurement	Plate_01	Clariostar_Study	MB	Biofoundry_,_London	Linear_Dilution_Pattern_V2	0.932	0.936	0.937	0.933	0.931	0.93	0.927	0.926	0.929	0.935	0.939	0.935	0.931	0.921	0.911	0.905	0.899	0.892	0.885	0.879	0.875	0.869	0.867	0.866	0.87	0.874	0.883	0.89	0.897	0.901	0.904	0.903	0.904	0.906	0.911	0.92
G07	Sample	Dilution_65%	0.65	DMSO	Lycopene	Standard_Development	Run085	Standard_Measurement	Plate_01	Clariostar_Study	MB	Biofoundry_,_London	Linear_Dilution_Pattern_V2	0.604	0.604	0.603	0.599	0.594	0.59	0.587	0.587	0.59	0.592	0.593	0.592	0.586	0.579	0.572	0.565	0.561	0.556	0.551	0.549	0.544	0.541	0.541	0.543	0.546	0.553	0.561	0.567	0.574	0.581	0.582	0.583	0.585	0.589	0.595	0.604
G08	Sample	Dilution_45%	0.45	DMSO	Lycopene	Standard_Development	Run085	Standard_Measurement	Plate_01	Clariostar_Study	MB	Biofoundry_,_London	Linear_Dilution_Pattern_V2	0.474	0.472	0.469	0.465	0.461	0.458	0.454	0.453	0.454	0.456	0.456	0.452	0.448	0.441	0.434	0.431	0.427	0.422	0.418	0.414	0.412	0.409	0.409	0.41	0.412	0.417	0.423	0.428	0.432	0.436	0.437	0.438	0.44	0.441	0.445	0.451
G09	Sample	Dilution_25%	0.25	DMSO	Lycopene	Standard_Development	Run085	Standard_Measurement	Plate_01	Clariostar_Study	MB	Biofoundry_,_London	Linear_Dilution_Pattern_V2	0.302	0.3	0.296	0.292	0.289	0.285	0.28	0.279	0.279	0.279	0.277	0.273	0.269	0.264	0.259	0.256	0.252	0.25	0.247	0.245	0.242	0.242	0.242	0.243	0.244	0.248	0.252	0.255	0.259	0.262	0.264	0.264	0.266	0.268	0.27	0.274
G10	Sample	Dilution_05%	0.0499999999999999	DMSO	Lycopene	Standard_Development	Run085	Standard_Measurement	Plate_01	Clariostar_Study	MB	Biofoundry_,_London	Linear_Dilution_Pattern_V2	0.135	0.131	0.129	0.124	0.121	0.118	0.113	0.111	0.109	0.106	0.102	0.098	0.094	0.092	0.088	0.086	0.084	0.082	0.08	0.079	0.077	0.077	0.077	0.077	0.077	0.077	0.077	0.077	0.077	0.078	0.078	0.079	0.079	0.079	0.079	0.079
G11	Blank	DMSO_Blank		DMSO		Standard_Development	Run085	Standard_Measurement	Plate_01	Clariostar_Study	MB	Biofoundry_,_London	Linear_Dilution_Pattern_V2	0.114	0.11	0.107	0.103	0.099	0.095	0.091	0.088	0.086	0.082	0.078	0.074	0.07	0.067	0.064	0.062	0.059	0.058	0.056	0.055	0.054	0.052	0.052	0.052	0.051	0.051	0.051	0.05	0.049	0.05	0.048	0.048	0.048	0.047	0.047	0.045
G12	Blank	DMSO_Blank		DMSO		Standard_Development	Run085	Standard_Measurement	Plate_01	Clariostar_Study	MB	Biofoundry_,_London	Linear_Dilution_Pattern_V2	0.114	0.111	0.108	0.103	0.101	0.096	0.092	0.09	0.086	0.082	0.076	0.073	0.068	0.066	0.063	0.06	0.058	0.056	0.055	0.052	0.051	0.051	0.051	0.05	0.049	0.049	0.049	0.048	0.048	0.047	0.046	0.046	0.046	0.045	0.044	0.044
H01	Sample	Dilution_85%	0.85	DMSO	Lycopene	Standard_Development	Run085	Standard_Measurement	Plate_01	Clariostar_Study	MB	Biofoundry_,_London	Linear_Dilution_Pattern_V2	0.731	0.732	0.729	0.726	0.722	0.718	0.712	0.712	0.716	0.72	0.722	0.719	0.712	0.705	0.696	0.689	0.682	0.676	0.671	0.666	0.664	0.659	0.66	0.662	0.668	0.676	0.687	0.696	0.706	0.714	0.719	0.722	0.726	0.73	0.738	0.751
H02	Sample	Dilution_65%	0.65	DMSO	Lycopene	Standard_Development	Run085	Standard_Measurement	Plate_01	Clariostar_Study	MB	Biofoundry_,_London	Linear_Dilution_Pattern_V2	0.587	0.586	0.585	0.581	0.576	0.572	0.568	0.566	0.569	0.571	0.574	0.57	0.565	0.557	0.55	0.544	0.538	0.534	0.529	0.525	0.521	0.519	0.519	0.521	0.525	0.532	0.539	0.546	0.554	0.56	0.562	0.564	0.567	0.569	0.575	0.584
H03	Sample	Dilution_45%	0.45	DMSO	Lycopene	Standard_Development	Run085	Standard_Measurement	Plate_01	Clariostar_Study	MB	Biofoundry_,_London	Linear_Dilution_Pattern_V2	0.453	0.45	0.448	0.444	0.44	0.436	0.431	0.43	0.431	0.43	0.43	0.426	0.421	0.415	0.409	0.404	0.4	0.396	0.392	0.389	0.386	0.384	0.383	0.384	0.387	0.391	0.396	0.4	0.406	0.409	0.411	0.412	0.414	0.416	0.419	0.425
H04	Sample	Dilution_25%	0.25	DMSO	Lycopene	Standard_Development	Run085	Standard_Measurement	Plate_01	Clariostar_Study	MB	Biofoundry_,_London	Linear_Dilution_Pattern_V2	0.257	0.253	0.251	0.247	0.242	0.238	0.234	0.233	0.232	0.23	0.229	0.224	0.219	0.215	0.21	0.207	0.204	0.201	0.198	0.197	0.196	0.194	0.195	0.196	0.197	0.201	0.204	0.207	0.21	0.212	0.213	0.215	0.217	0.217	0.22	0.223
H05	Sample	Dilution_05%	0.0499999999999999	DMSO	Lycopene	Standard_Development	Run085	Standard_Measurement	Plate_01	Clariostar_Study	MB	Biofoundry_,_London	Linear_Dilution_Pattern_V2	0.137	0.133	0.129	0.125	0.121	0.119	0.114	0.112	0.11	0.106	0.103	0.1	0.096	0.092	0.089	0.087	0.085	0.083	0.083	0.08	0.079	0.078	0.077	0.078	0.078	0.078	0.079	0.079	0.079	0.08	0.079	0.079	0.08	0.08	0.079	0.08
H06	Sample	Dilution_85%	0.85	DMSO	Lycopene	Standard_Development	Run085	Standard_Measurement	Plate_01	Clariostar_Study	MB	Biofoundry_,_London	Linear_Dilution_Pattern_V2	0.793	0.794	0.794	0.79	0.783	0.78	0.774	0.775	0.778	0.783	0.787	0.785	0.778	0.771	0.76	0.754	0.749	0.743	0.737	0.733	0.73	0.725	0.724	0.726	0.73	0.739	0.75	0.758	0.768	0.774	0.778	0.781	0.784	0.787	0.794	0.806
H07	Sample	Dilution_65%	0.65	DMSO	Lycopene	Standard_Development	Run085	Standard_Measurement	Plate_01	Clariostar_Study	MB	Biofoundry_,_London	Linear_Dilution_Pattern_V2	0.595	0.595	0.593	0.588	0.583	0.581	0.576	0.576	0.579	0.578	0.581	0.578	0.573	0.565	0.557	0.551	0.546	0.541	0.537	0.533	0.529	0.526	0.527	0.528	0.532	0.539	0.546	0.553	0.562	0.566	0.57	0.571	0.575	0.578	0.584	0.592
H08	Sample	Dilution_45%	0.45	DMSO	Lycopene	Standard_Development	Run085	Standard_Measurement	Plate_01	Clariostar_Study	MB	Biofoundry_,_London	Linear_Dilution_Pattern_V2	0.412	0.41	0.408	0.403	0.399	0.395	0.392	0.391	0.39	0.39	0.39	0.386	0.381	0.376	0.37	0.365	0.362	0.357	0.353	0.351	0.35	0.348	0.347	0.348	0.352	0.357	0.362	0.368	0.374	0.377	0.38	0.381	0.384	0.386	0.391	0.397
H09	Sample	Dilution_25%	0.25	DMSO	Lycopene	Standard_Development	Run085	Standard_Measurement	Plate_01	Clariostar_Study	MB	Biofoundry_,_London	Linear_Dilution_Pattern_V2	0.382	0.379	0.377	0.371	0.367	0.364	0.359	0.356	0.355	0.353	0.352	0.346	0.34	0.335	0.331	0.327	0.323	0.32	0.318	0.314	0.312	0.31	0.31	0.31	0.312	0.314	0.317	0.319	0.322	0.325	0.325	0.326	0.327	0.328	0.33	0.333
H10	Sample	Dilution_05%	0.0499999999999999	DMSO	Lycopene	Standard_Development	Run085	Standard_Measurement	Plate_01	Clariostar_Study	MB	Biofoundry_,_London	Linear_Dilution_Pattern_V2	0.141	0.137	0.134	0.13	0.127	0.123	0.118	0.115	0.112	0.109	0.104	0.1	0.096	0.092	0.089	0.087	0.085	0.083	0.081	0.079	0.078	0.077	0.076	0.076	0.076	0.077	0.077	0.077	0.078	0.078	0.078	0.078	0.079	0.078	0.078	0.079
H11	Blank	DMSO_Blank		DMSO		Standard_Development	Run085	Standard_Measurement	Plate_01	Clariostar_Study	MB	Biofoundry_,_London	Linear_Dilution_Pattern_V2	0.116	0.112	0.107	0.103	0.1	0.096	0.091	0.089	0.087	0.082	0.078	0.074	0.07	0.067	0.064	0.061	0.06	0.058	0.056	0.054	0.053	0.052	0.052	0.052	0.051	0.051	0.05	0.049	0.049	0.049	0.048	0.048	0.048	0.047	0.046	0.045
H12	Blank	DMSO_Blank		DMSO		Standard_Development	Run085	Standard_Measurement	Plate_01	Clariostar_Study	MB	Biofoundry_,_London	Linear_Dilution_Pattern_V2	0.12	0.116	0.113	0.108	0.104	0.1	0.095	0.093	0.089	0.085	0.081	0.075	0.07	0.067	0.063	0.061	0.059	0.057	0.056	0.053	0.052	0.052	0.051	0.051	0.05	0.05	0.05	0.048	0.048	0.048	0.048	0.047	0.047	0.046	0.045	0.044
A01	Sample	Dilution_100%	1.0	DMSO	Lycopene	Standard_Development	Run085	Standard_Measurement	Plate_01	Clariostar_Study	MB	Biofoundry_,_London	Linear_Dilution_Pattern_V2	0.84	0.839	0.839	0.835	0.825	0.824	0.822	0.823	0.829	0.835	0.837	0.835	0.828	0.817	0.809	0.801	0.794	0.788	0.782	0.777	0.773	0.769	0.769	0.774	0.781	0.792	0.805	0.819	0.831	0.84	0.846	0.851	0.854	0.86	0.871	0.887
A02	Sample	Dilution_80%	0.8	DMSO	Lycopene	Standard_Development	Run085	Standard_Measurement	Plate_01	Clariostar_Study	MB	Biofoundry_,_London	Linear_Dilution_Pattern_V2	1.048	1.05	1.053	1.048	1.043	1.04	1.038	1.041	1.045	1.048	1.045	1.044	1.036	1.027	1.021	1.008	1.002	0.995	0.988	0.979	0.973	0.964	0.963	0.959	0.962	0.964	0.969	0.973	0.977	0.978	0.976	0.973	0.968	0.966	0.968	0.974
A03	Sample	Dilution_60%	0.6	DMSO	Lycopene	Standard_Development	Run085	Standard_Measurement	Plate_01	Clariostar_Study	MB	Biofoundry_,_London	Linear_Dilution_Pattern_V2	0.585	0.586	0.582	0.579	0.574	0.571	0.567	0.566	0.568	0.569	0.569	0.565	0.559	0.553	0.547	0.541	0.535	0.529	0.525	0.521	0.517	0.514	0.513	0.514	0.517	0.521	0.528	0.534	0.54	0.542	0.545	0.547	0.546	0.55	0.554	0.562
A04	Sample	Dilution_40%	0.4	DMSO	Lycopene	Standard_Development	Run085	Standard_Measurement	Plate_01	Clariostar_Study	MB	Biofoundry_,_London	Linear_Dilution_Pattern_V2	0.477	0.473	0.472	0.471	0.465	0.463	0.459	0.457	0.458	0.458	0.455	0.45	0.444	0.439	0.435	0.43	0.425	0.42	0.416	0.413	0.411	0.407	0.406	0.406	0.407	0.41	0.414	0.417	0.42	0.422	0.423	0.423	0.422	0.424	0.426	0.431
A05	Sample	Dilution_20%	0.2	DMSO	Lycopene	Standard_Development	Run085	Standard_Measurement	Plate_01	Clariostar_Study	MB	Biofoundry_,_London	Linear_Dilution_Pattern_V2	0.218	0.216	0.214	0.21	0.204	0.202	0.198	0.196	0.196	0.193	0.19	0.186	0.183	0.178	0.174	0.17	0.168	0.165	0.163	0.162	0.16	0.158	0.158	0.159	0.161	0.163	0.165	0.167	0.17	0.171	0.172	0.173	0.174	0.176	0.177	0.181
A06	Sample	Dilution_100%	1.0	DMSO	Lycopene	Standard_Development	Run085	Standard_Measurement	Plate_01	Clariostar_Study	MB	Biofoundry_,_London	Linear_Dilution_Pattern_V2	0.816	0.817	0.82	0.816	0.809	0.805	0.804	0.804	0.81	0.816	0.817	0.818	0.81	0.801	0.794	0.785	0.777	0.771	0.766	0.762	0.756	0.751	0.753	0.759	0.766	0.778	0.791	0.805	0.818	0.827	0.833	0.839	0.842	0.85	0.862	0.879
A07	Sample	Dilution_80%	0.8	DMSO	Lycopene	Standard_Development	Run085	Standard_Measurement	Plate_01	Clariostar_Study	MB	Biofoundry_,_London	Linear_Dilution_Pattern_V2	0.676	0.675	0.672	0.668	0.663	0.66	0.657	0.657	0.661	0.665	0.665	0.661	0.656	0.647	0.641	0.633	0.626	0.621	0.615	0.611	0.608	0.605	0.605	0.608	0.615	0.625	0.635	0.645	0.655	0.662	0.668	0.672	0.675	0.679	0.687	0.701
A08	Sample	Dilution_60%	0.6	DMSO	Lycopene	Standard_Development	Run085	Standard_Measurement	Plate_01	Clariostar_Study	MB	Biofoundry_,_London	Linear_Dilution_Pattern_V2	0.507	0.506	0.504	0.499	0.494	0.491	0.487	0.486	0.488	0.489	0.489	0.487	0.482	0.474	0.469	0.463	0.458	0.452	0.448	0.445	0.442	0.44	0.44	0.443	0.448	0.455	0.463	0.471	0.478	0.484	0.488	0.491	0.494	0.498	0.505	0.515
A09	Sample	Dilution_40%	0.4	DMSO	Lycopene	Standard_Development	Run085	Standard_Measurement	Plate_01	Clariostar_Study	MB	Biofoundry_,_London	Linear_Dilution_Pattern_V2	0.356	0.355	0.352	0.347	0.342	0.339	0.335	0.333	0.335	0.334	0.331	0.328	0.323	0.318	0.313	0.308	0.304	0.301	0.298	0.295	0.293	0.291	0.291	0.294	0.297	0.302	0.307	0.313	0.318	0.322	0.324	0.326	0.328	0.331	0.336	0.343
A10	Sample	Dilution_20%	0.2	DMSO	Lycopene	Standard_Development	Run085	Standard_Measurement	Plate_01	Clariostar_Study	MB	Biofoundry_,_London	Linear_Dilution_Pattern_V2	0.265	0.263	0.261	0.257	0.253	0.248	0.245	0.243	0.241	0.238	0.235	0.232	0.227	0.223	0.219	0.215	0.211	0.208	0.206	0.204	0.203	0.201	0.201	0.202	0.203	0.205	0.208	0.211	0.213	0.215	0.216	0.217	0.217	0.219	0.221	0.225
A11	Blank	DMSO_Blank		DMSO		Standard_Development	Run085	Standard_Measurement	Plate_01	Clariostar_Study	MB	Biofoundry_,_London	Linear_Dilution_Pattern_V2	0.119	0.116	0.113	0.111	0.106	0.103	0.099	0.095	0.092	0.087	0.082	0.077	0.072	0.07	0.068	0.064	0.062	0.059	0.057	0.056	0.056	0.054	0.053	0.053	0.052	0.052	0.051	0.051	0.051	0.05	0.05	0.049	0.048	0.048	0.047	0.048
A12	Blank	DMSO_Blank		DMSO		Standard_Development	Run085	Standard_Measurement	Plate_01	Clariostar_Study	MB	Biofoundry_,_London	Linear_Dilution_Pattern_V2	0.117	0.114	0.11	0.106	0.102	0.099	0.095	0.092	0.089	0.085	0.08	0.076	0.071	0.069	0.065	0.062	0.061	0.058	0.056	0.055	0.054	0.053	0.052	0.052	0.051	0.051	0.051	0.05	0.05	0.049	0.049	0.049	0.048	0.048	0.047	0.047
B01	Sample	Dilution_100%	1.0	DMSO	Lycopene	Standard_Development	Run085	Standard_Measurement	Plate_01	Clariostar_Study	MB	Biofoundry_,_London	Linear_Dilution_Pattern_V2	1.178	1.179	1.18	1.176	1.163	1.164	1.164	1.163	1.168	1.177	1.178	1.179	1.17	1.163	1.154	1.145	1.133	1.131	1.122	1.118	1.109	1.1	1.1	1.101	1.105	1.114	1.124	1.133	1.142	1.145	1.148	1.149	1.148	1.149	1.157	1.168
B02	Sample	Dilution_80%	0.8	DMSO	Lycopene	Standard_Development	Run085	Standard_Measurement	Plate_01	Clariostar_Study	MB	Biofoundry_,_London	Linear_Dilution_Pattern_V2	0.788	0.789	0.789	0.785	0.78	0.777	0.775	0.775	0.78	0.783	0.783	0.781	0.775	0.768	0.762	0.752	0.747	0.74	0.736	0.73	0.726	0.72	0.719	0.72	0.724	0.731	0.74	0.748	0.755	0.758	0.762	0.764	0.763	0.765	0.772	0.782
B03	Sample	Dilution_60%	0.6	DMSO	Lycopene	Standard_Development	Run085	Standard_Measurement	Plate_01	Clariostar_Study	MB	Biofoundry_,_London	Linear_Dilution_Pattern_V2	0.64	0.639	0.639	0.635	0.63	0.628	0.624	0.624	0.627	0.629	0.629	0.625	0.621	0.614	0.607	0.601	0.595	0.59	0.585	0.582	0.578	0.573	0.572	0.572	0.575	0.579	0.584	0.59	0.595	0.598	0.601	0.6	0.599	0.6	0.604	0.611
B04	Sample	Dilution_40%	0.4	DMSO	Lycopene	Standard_Development	Run085	Standard_Measurement	Plate_01	Clariostar_Study	MB	Biofoundry_,_London	Linear_Dilution_Pattern_V2	0.442	0.441	0.44	0.436	0.432	0.429	0.426	0.425	0.426	0.425	0.423	0.42	0.414	0.41	0.404	0.4	0.396	0.392	0.389	0.385	0.383	0.38	0.378	0.38	0.382	0.385	0.389	0.393	0.396	0.398	0.4	0.4	0.4	0.402	0.404	0.409
B05	Sample	Dilution_20%	0.2	DMSO	Lycopene	Standard_Development	Run085	Standard_Measurement	Plate_01	Clariostar_Study	MB	Biofoundry_,_London	Linear_Dilution_Pattern_V2	0.258	0.256	0.253	0.25	0.245	0.243	0.24	0.238	0.238	0.236	0.234	0.231	0.227	0.223	0.219	0.216	0.213	0.21	0.207	0.205	0.204	0.203	0.202	0.203	0.204	0.206	0.207	0.209	0.211	0.212	0.213	0.214	0.213	0.215	0.216	0.219
B06	Sample	Dilution_100%	1.0	DMSO	Lycopene	Standard_Development	Run085	Standard_Measurement	Plate_01	Clariostar_Study	MB	Biofoundry_,_London	Linear_Dilution_Pattern_V2	1.143	1.147	1.15	1.148	1.139	1.138	1.137	1.136	1.145	1.153	1.153	1.152	1.145	1.134	1.125	1.115	1.103	1.1	1.094	1.084	1.077	1.072	1.07	1.073	1.074	1.083	1.093	1.103	1.112	1.117	1.118	1.118	1.117	1.12	1.127	1.14
B07	Sample	Dilution_80%	0.8	DMSO	Lycopene	Standard_Development	Run085	Standard_Measurement	Plate_01	Clariostar_Study	MB	Biofoundry_,_London	Linear_Dilution_Pattern_V2	1.072	1.076	1.08	1.074	1.068	1.067	1.066	1.065	1.069	1.074	1.074	1.07	1.064	1.057	1.05	1.045	1.033	1.028	1.024	1.014	1.009	1.001	0.997	0.995	0.996	1.0	1.005	1.01	1.015	1.016	1.018	1.016	1.012	1.012	1.013	1.021
B08	Sample	Dilution_60%	0.6	DMSO	Lycopene	Standard_Development	Run085	Standard_Measurement	Plate_01	Clariostar_Study	MB	Biofoundry_,_London	Linear_Dilution_Pattern_V2	0.572	0.571	0.569	0.564	0.56	0.557	0.554	0.552	0.554	0.557	0.558	0.555	0.549	0.544	0.537	0.531	0.525	0.522	0.517	0.512	0.509	0.506	0.506	0.508	0.513	0.518	0.524	0.531	0.539	0.543	0.545	0.548	0.549	0.552	0.557	0.566
B09	Sample	Dilution_40%	0.4	DMSO	Lycopene	Standard_Development	Run085	Standard_Measurement	Plate_01	Clariostar_Study	MB	Biofoundry_,_London	Linear_Dilution_Pattern_V2	0.386	0.384	0.384	0.379	0.374	0.371	0.367	0.366	0.367	0.366	0.366	0.361	0.357	0.352	0.346	0.342	0.338	0.334	0.33	0.328	0.326	0.324	0.324	0.326	0.329	0.334	0.34	0.345	0.35	0.353	0.356	0.358	0.359	0.363	0.367	0.375
B10	Sample	Dilution_20%	0.2	DMSO	Lycopene	Standard_Development	Run085	Standard_Measurement	Plate_01	Clariostar_Study	MB	Biofoundry_,_London	Linear_Dilution_Pattern_V2	0.253	0.25	0.248	0.244	0.24	0.237	0.233	0.232	0.231	0.229	0.226	0.222	0.218	0.213	0.21	0.207	0.203	0.201	0.198	0.197	0.195	0.193	0.193	0.194	0.196	0.198	0.199	0.202	0.204	0.205	0.206	0.207	0.207	0.208	0.21	0.213
B11	Blank	DMSO_Blank		DMSO		Standard_Development	Run085	Standard_Measurement	Plate_01	Clariostar_Study	MB	Biofoundry_,_London	Linear_Dilution_Pattern_V2	0.11	0.108	0.104	0.101	0.098	0.095	0.09	0.088	0.086	0.082	0.077	0.073	0.069	0.067	0.064	0.061	0.06	0.057	0.056	0.055	0.054	0.053	0.052	0.051	0.051	0.051	0.05	0.049	0.049	0.049	0.049	0.048	0.047	0.047	0.047	0.047
B12	Blank	DMSO_Blank		DMSO		Standard_Development	Run085	Standard_Measurement	Plate_01	Clariostar_Study	MB	Biofoundry_,_London	Linear_Dilution_Pattern_V2	0.112	0.109	0.106	0.102	0.099	0.096	0.091	0.088	0.086	0.082	0.077	0.073	0.069	0.066	0.063	0.06	0.059	0.057	0.056	0.054	0.053	0.052	0.051	0.051	0.05	0.05	0.049	0.049	0.049	0.049	0.048	0.048	0.047	0.046	0.046	0.046
C01	Sample	Dilution_95%	0.95	DMSO	Lycopene	Standard_Development	Run085	Standard_Measurement	Plate_01	Clariostar_Study	MB	Biofoundry_,_London	Linear_Dilution_Pattern_V2	2.252	2.264	2.314	2.336	2.26	2.32	2.32	2.28	2.318	2.345	2.286	2.337	2.311	2.295	2.301	2.287	2.222	2.25	2.249	2.179	2.172	2.156	2.146	2.144	2.144	2.111	2.109	2.111	2.089	2.054	2.045	2.035	1.996	1.972	1.967	1.96
C02	Sample	Dilution_75%	0.75	DMSO	Lycopene	Standard_Development	Run085	Standard_Measurement	Plate_01	Clariostar_Study	MB	Biofoundry_,_London	Linear_Dilution_Pattern_V2	0.94	0.942	0.943	0.94	0.936	0.933	0.931	0.929	0.936	0.939	0.938	0.934	0.929	0.919	0.915	0.907	0.899	0.894	0.885	0.879	0.874	0.868	0.865	0.864	0.863	0.867	0.871	0.877	0.88	0.88	0.879	0.879	0.874	0.872	0.874	0.879
C03	Sample	Dilution_55%	0.55	DMSO	Lycopene	Standard_Development	Run085	Standard_Measurement	Plate_01	Clariostar_Study	MB	Biofoundry_,_London	Linear_Dilution_Pattern_V2	0.738	0.738	0.74	0.737	0.731	0.729	0.726	0.725	0.727	0.727	0.727	0.724	0.718	0.712	0.707	0.7	0.693	0.688	0.681	0.677	0.672	0.665	0.662	0.659	0.66	0.661	0.664	0.665	0.667	0.666	0.665	0.662	0.657	0.655	0.655	0.657
C04	Sample	Dilution_35%	0.35	DMSO	Lycopene	Standard_Development	Run085	Standard_Measurement	Plate_01	Clariostar_Study	MB	Biofoundry_,_London	Linear_Dilution_Pattern_V2	0.759	0.761	0.762	0.762	0.757	0.755	0.752	0.752	0.752	0.754	0.751	0.75	0.744	0.739	0.734	0.728	0.723	0.718	0.713	0.706	0.701	0.695	0.69	0.685	0.681	0.678	0.675	0.673	0.67	0.665	0.66	0.654	0.645	0.64	0.636	0.634
C05	Sample	Dilution_15%	0.15	DMSO	Lycopene	Standard_Development	Run085	Standard_Measurement	Plate_01	Clariostar_Study	MB	Biofoundry_,_London	Linear_Dilution_Pattern_V2	0.226	0.224	0.222	0.219	0.214	0.211	0.208	0.206	0.206	0.204	0.202	0.198	0.195	0.192	0.187	0.186	0.183	0.18	0.178	0.176	0.175	0.173	0.172	0.173	0.174	0.175	0.176	0.177	0.177	0.178	0.178	0.179	0.178	0.179	0.179	0.181
C06	Sample	Dilution_95%	0.95	DMSO	Lycopene	Standard_Development	Run085	Standard_Measurement	Plate_01	Clariostar_Study	MB	Biofoundry_,_London	Linear_Dilution_Pattern_V2	2.225	2.178	2.256	2.24	2.202	2.235	2.21	2.201	2.251	2.294	2.248	2.219	2.199	2.181	2.219	2.215	2.165	2.169	2.178	2.139	2.122	2.112	2.1	2.085	2.066	2.059	2.039	2.042	2.047	2.008	2.0	1.99	1.951	1.923	1.925	1.905
C07	Sample	Dilution_75%	0.75	DMSO	Lycopene	Standard_Development	Run085	Standard_Measurement	Plate_01	Clariostar_Study	MB	Biofoundry_,_London	Linear_Dilution_Pattern_V2	1.028	1.029	1.031	1.026	1.022	1.022	1.021	1.016	1.021	1.026	1.024	1.023	1.017	1.011	1.005	0.996	0.987	0.981	0.971	0.965	0.959	0.951	0.946	0.946	0.948	0.951	0.954	0.957	0.961	0.962	0.961	0.956	0.953	0.95	0.951	0.957
C08	Sample	Dilution_55%	0.55	DMSO	Lycopene	Standard_Development	Run085	Standard_Measurement	Plate_01	Clariostar_Study	MB	Biofoundry_,_London	Linear_Dilution_Pattern_V2	0.639	0.638	0.638	0.633	0.629	0.626	0.622	0.622	0.625	0.626	0.625	0.624	0.62	0.613	0.606	0.6	0.595	0.59	0.585	0.581	0.578	0.574	0.572	0.571	0.574	0.578	0.583	0.587	0.59	0.593	0.594	0.593	0.591	0.593	0.595	0.601
C09	Sample	Dilution_35%	0.35	DMSO	Lycopene	Standard_Development	Run085	Standard_Measurement	Plate_01	Clariostar_Study	MB	Biofoundry_,_London	Linear_Dilution_Pattern_V2	0.357	0.354	0.352	0.348	0.344	0.341	0.337	0.335	0.337	0.336	0.334	0.33	0.325	0.32	0.316	0.311	0.308	0.304	0.301	0.298	0.297	0.295	0.294	0.296	0.298	0.302	0.307	0.312	0.316	0.318	0.32	0.321	0.322	0.325	0.328	0.334
C10	Sample	Dilution_15%	0.15	DMSO	Lycopene	Standard_Development	Run085	Standard_Measurement	Plate_01	Clariostar_Study	MB	Biofoundry_,_London	Linear_Dilution_Pattern_V2	0.208	0.207	0.204	0.201	0.197	0.194	0.19	0.187	0.187	0.185	0.181	0.178	0.173	0.17	0.167	0.164	0.161	0.158	0.155	0.154	0.153	0.152	0.152	0.152	0.153	0.155	0.157	0.158	0.16	0.161	0.162	0.163	0.163	0.164	0.166	0.168
C11	Blank	DMSO_Blank		DMSO		Standard_Development	Run085	Standard_Measurement	Plate_01	Clariostar_Study	MB	Biofoundry_,_London	Linear_Dilution_Pattern_V2	0.111	0.108	0.105	0.101	0.097	0.094	0.09	0.087	0.086	0.082	0.078	0.073	0.07	0.067	0.064	0.061	0.06	0.058	0.056	0.055	0.054	0.053	0.052	0.052	0.052	0.051	0.051	0.05	0.05	0.049	0.049	0.048	0.047	0.048	0.046	0.046
C12	Blank	DMSO_Blank		DMSO		Standard_Development	Run085	Standard_Measurement	Plate_01	Clariostar_Study	MB	Biofoundry_,_London	Linear_Dilution_Pattern_V2	0.113	0.11	0.107	0.103	0.099	0.095	0.092	0.09	0.088	0.083	0.079	0.075	0.07	0.068	0.065	0.062	0.061	0.058	0.057	0.056	0.055	0.054	0.053	0.053	0.052	0.052	0.051	0.051	0.051	0.05	0.05	0.05	0.049	0.048	0.047	0.047
D01	Sample	Dilution_95%	0.95	DMSO	Lycopene	Standard_Development	Run085	Standard_Measurement	Plate_01	Clariostar_Study	MB	Biofoundry_,_London	Linear_Dilution_Pattern_V2	1.908	1.892	1.921	1.901	1.889	1.903	1.893	1.888	1.921	1.924	1.911	1.935	1.902	1.894	1.914	1.869	1.857	1.863	1.844	1.829	1.823	1.812	1.809	1.796	1.8	1.794	1.785	1.795	1.788	1.77	1.768	1.769	1.754	1.733	1.736	1.735
D02	Sample	Dilution_75%	0.75	DMSO	Lycopene	Standard_Development	Run085	Standard_Measurement	Plate_01	Clariostar_Study	MB	Biofoundry_,_London	Linear_Dilution_Pattern_V2	1.56	1.554	1.567	1.571	1.563	1.567	1.566	1.558	1.572	1.587	1.575	1.579	1.562	1.552	1.553	1.537	1.521	1.521	1.508	1.494	1.488	1.463	1.462	1.452	1.445	1.436	1.436	1.428	1.42	1.412	1.398	1.39	1.37	1.356	1.347	1.345
D03	Sample	Dilution_55%	0.55	DMSO	Lycopene	Standard_Development	Run085	Standard_Measurement	Plate_01	Clariostar_Study	MB	Biofoundry_,_London	Linear_Dilution_Pattern_V2	0.825	0.828	0.828	0.827	0.823	0.821	0.817	0.817	0.818	0.82	0.821	0.818	0.813	0.805	0.8	0.794	0.786	0.783	0.777	0.768	0.764	0.757	0.754	0.752	0.751	0.752	0.753	0.754	0.755	0.754	0.752	0.747	0.743	0.74	0.739	0.741
D04	Sample	Dilution_35%	0.35	DMSO	Lycopene	Standard_Development	Run085	Standard_Measurement	Plate_01	Clariostar_Study	MB	Biofoundry_,_London	Linear_Dilution_Pattern_V2	0.796	0.797	0.799	0.797	0.793	0.791	0.789	0.787	0.788	0.788	0.783	0.782	0.777	0.771	0.765	0.76	0.755	0.75	0.744	0.737	0.733	0.724	0.719	0.716	0.712	0.708	0.706	0.702	0.699	0.693	0.688	0.683	0.673	0.668	0.662	0.66
D05	Sample	Dilution_15%	0.15	DMSO	Lycopene	Standard_Development	Run085	Standard_Measurement	Plate_01	Clariostar_Study	MB	Biofoundry_,_London	Linear_Dilution_Pattern_V2	0.288	0.286	0.285	0.281	0.277	0.275	0.271	0.269	0.269	0.268	0.265	0.262	0.258	0.254	0.25	0.247	0.245	0.242	0.239	0.238	0.236	0.233	0.231	0.232	0.232	0.233	0.233	0.232	0.233	0.232	0.231	0.23	0.229	0.229	0.228	0.228
D06	Sample	Dilution_95%	0.95	DMSO	Lycopene	Standard_Development	Run085	Standard_Measurement	Plate_01	Clariostar_Study	MB	Biofoundry_,_London	Linear_Dilution_Pattern_V2	2.252	2.227	2.273	2.284	2.231	2.251	2.253	2.227	2.271	2.27	2.242	2.28	2.272	2.239	2.24	2.229	2.196	2.224	2.227	2.198	2.157	2.14	2.128	2.126	2.132	2.097	2.087	2.08	2.076	2.052	2.036	2.039	2.006	1.978	1.976	1.963
D07	Sample	Dilution_75%	0.75	DMSO	Lycopene	Standard_Development	Run085	Standard_Measurement	Plate_01	Clariostar_Study	MB	Biofoundry_,_London	Linear_Dilution_Pattern_V2	0.876	0.878	0.879	0.874	0.868	0.87	0.863	0.863	0.869	0.875	0.875	0.873	0.866	0.858	0.853	0.843	0.835	0.83	0.824	0.817	0.811	0.805	0.802	0.803	0.805	0.809	0.815	0.819	0.825	0.828	0.827	0.828	0.825	0.827	0.831	0.837
D08	Sample	Dilution_55%	0.55	DMSO	Lycopene	Standard_Development	Run085	Standard_Measurement	Plate_01	Clariostar_Study	MB	Biofoundry_,_London	Linear_Dilution_Pattern_V2	1.291	1.294	1.306	1.303	1.296	1.298	1.293	1.286	1.293	1.301	1.295	1.297	1.287	1.276	1.269	1.26	1.256	1.251	1.24	1.23	1.22	1.21	1.206	1.198	1.19	1.184	1.18	1.175	1.17	1.164	1.153	1.145	1.131	1.119	1.113	1.107
D09	Sample	Dilution_35%	0.35	DMSO	Lycopene	Standard_Development	Run085	Standard_Measurement	Plate_01	Clariostar_Study	MB	Biofoundry_,_London	Linear_Dilution_Pattern_V2	0.662	0.663	0.661	0.661	0.657	0.655	0.65	0.649	0.653	0.653	0.648	0.645	0.639	0.634	0.631	0.625	0.62	0.615	0.609	0.604	0.6	0.595	0.591	0.587	0.585	0.583	0.583	0.581	0.581	0.577	0.574	0.57	0.565	0.562	0.558	0.557
D10	Sample	Dilution_15%	0.15	DMSO	Lycopene	Standard_Development	Run085	Standard_Measurement	Plate_01	Clariostar_Study	MB	Biofoundry_,_London	Linear_Dilution_Pattern_V2	0.329	0.327	0.326	0.322	0.319	0.316	0.312	0.31	0.309	0.308	0.305	0.301	0.297	0.293	0.29	0.286	0.283	0.28	0.277	0.275	0.273	0.269	0.267	0.266	0.267	0.268	0.267	0.267	0.267	0.266	0.265	0.263	0.261	0.26	0.259	0.259
D11	Blank	DMSO_Blank		DMSO		Standard_Development	Run085	Standard_Measurement	Plate_01	Clariostar_Study	MB	Biofoundry_,_London	Linear_Dilution_Pattern_V2	0.165	0.161	0.159	0.154	0.15	0.147	0.143	0.14	0.138	0.133	0.13	0.125	0.12	0.118	0.115	0.112	0.11	0.107	0.106	0.104	0.103	0.101	0.1	0.1	0.099	0.098	0.098	0.097	0.096	0.095	0.094	0.094	0.093	0.092	0.091	0.091
D12	Blank	DMSO_Blank		DMSO		Standard_Development	Run085	Standard_Measurement	Plate_01	Clariostar_Study	MB	Biofoundry_,_London	Linear_Dilution_Pattern_V2	0.113	0.11	0.106	0.103	0.099	0.096	0.091	0.088	0.086	0.083	0.079	0.074	0.07	0.067	0.064	0.062	0.06	0.058	0.056	0.054	0.054	0.052	0.052	0.052	0.052	0.052	0.051	0.05	0.051	0.049	0.048	0.048	0.048	0.047	0.046	0.045
E01	Sample	Dilution_90%	0.9	DMSO	Lycopene	Standard_Development	Run085	Standard_Measurement	Plate_01	Clariostar_Study	MB	Biofoundry_,_London	Linear_Dilution_Pattern_V2	1.184	1.188	1.194	1.187	1.178	1.177	1.176	1.177	1.19	1.194	1.187	1.188	1.178	1.173	1.167	1.155	1.142	1.137	1.135	1.125	1.119	1.109	1.105	1.104	1.105	1.108	1.113	1.119	1.124	1.124	1.122	1.121	1.115	1.112	1.116	1.123
E02	Sample	Dilution_70%	0.7	DMSO	Lycopene	Standard_Development	Run085	Standard_Measurement	Plate_01	Clariostar_Study	MB	Biofoundry_,_London	Linear_Dilution_Pattern_V2	1.468	1.462	1.476	1.473	1.462	1.467	1.463	1.454	1.467	1.472	1.465	1.472	1.464	1.456	1.449	1.433	1.418	1.421	1.41	1.394	1.385	1.372	1.366	1.362	1.357	1.345	1.342	1.336	1.329	1.32	1.312	1.303	1.288	1.278	1.269	1.266
E03	Sample	Dilution_50%	0.5	DMSO	Lycopene	Standard_Development	Run085	Standard_Measurement	Plate_01	Clariostar_Study	MB	Biofoundry_,_London	Linear_Dilution_Pattern_V2	0.687	0.688	0.688	0.684	0.679	0.678	0.674	0.673	0.676	0.678	0.676	0.674	0.668	0.661	0.655	0.649	0.644	0.638	0.634	0.628	0.624	0.62	0.617	0.615	0.614	0.616	0.619	0.621	0.622	0.622	0.621	0.619	0.617	0.614	0.614	0.617
E04	Sample	Dilution_30%	0.3	DMSO	Lycopene	Standard_Development	Run085	Standard_Measurement	Plate_01	Clariostar_Study	MB	Biofoundry_,_London	Linear_Dilution_Pattern_V2	0.404	0.403	0.401	0.398	0.393	0.391	0.388	0.387	0.387	0.388	0.385	0.382	0.378	0.372	0.368	0.364	0.36	0.356	0.353	0.35	0.348	0.345	0.344	0.344	0.345	0.347	0.349	0.35	0.352	0.352	0.353	0.352	0.351	0.352	0.352	0.355
E05	Sample	Dilution_10%	0.1	DMSO	Lycopene	Standard_Development	Run085	Standard_Measurement	Plate_01	Clariostar_Study	MB	Biofoundry_,_London	Linear_Dilution_Pattern_V2	0.18	0.178	0.175	0.172	0.167	0.165	0.161	0.16	0.158	0.157	0.154	0.151	0.147	0.144	0.141	0.139	0.136	0.133	0.132	0.13	0.129	0.127	0.127	0.128	0.128	0.129	0.13	0.13	0.132	0.132	0.132	0.132	0.132	0.132	0.132	0.133
E06	Sample	Dilution_90%	0.9	DMSO	Lycopene	Standard_Development	Run085	Standard_Measurement	Plate_01	Clariostar_Study	MB	Biofoundry_,_London	Linear_Dilution_Pattern_V2	0.917	0.919	0.922	0.916	0.91	0.909	0.907	0.907	0.915	0.919	0.919	0.921	0.913	0.906	0.899	0.891	0.883	0.877	0.871	0.867	0.861	0.854	0.854	0.857	0.863	0.867	0.878	0.888	0.898	0.904	0.906	0.908	0.909	0.913	0.92	0.932
E07	Sample	Dilution_70%	0.7	DMSO	Lycopene	Standard_Development	Run085	Standard_Measurement	Plate_01	Clariostar_Study	MB	Biofoundry_,_London	Linear_Dilution_Pattern_V2	1.322	1.327	1.332	1.334	1.323	1.321	1.316	1.316	1.323	1.332	1.326	1.332	1.321	1.306	1.307	1.293	1.281	1.283	1.272	1.26	1.253	1.238	1.237	1.23	1.225	1.223	1.221	1.221	1.217	1.208	1.203	1.197	1.187	1.179	1.174	1.173
E08	Sample	Dilution_50%	0.5	DMSO	Lycopene	Standard_Development	Run085	Standard_Measurement	Plate_01	Clariostar_Study	MB	Biofoundry_,_London	Linear_Dilution_Pattern_V2	0.718	0.72	0.72	0.716	0.712	0.709	0.705	0.703	0.705	0.707	0.704	0.702	0.696	0.689	0.684	0.678	0.674	0.667	0.661	0.655	0.652	0.646	0.642	0.641	0.641	0.643	0.643	0.644	0.646	0.645	0.644	0.641	0.637	0.635	0.635	0.637
E09	Sample	Dilution_30%	0.3	DMSO	Lycopene	Standard_Development	Run085	Standard_Measurement	Plate_01	Clariostar_Study	MB	Biofoundry_,_London	Linear_Dilution_Pattern_V2	0.467	0.468	0.466	0.462	0.459	0.457	0.452	0.451	0.45	0.449	0.446	0.444	0.439	0.434	0.429	0.425	0.421	0.417	0.413	0.408	0.406	0.403	0.4	0.398	0.398	0.399	0.4	0.4	0.401	0.4	0.399	0.398	0.394	0.394	0.393	0.394
E10	Sample	Dilution_10%	0.1	DMSO	Lycopene	Standard_Development	Run085	Standard_Measurement	Plate_01	Clariostar_Study	MB	Biofoundry_,_London	Linear_Dilution_Pattern_V2	0.223	0.22	0.218	0.216	0.211	0.208	0.205	0.203	0.202	0.199	0.196	0.192	0.188	0.184	0.181	0.179	0.176	0.173	0.171	0.17	0.168	0.166	0.165	0.165	0.165	0.166	0.166	0.165	0.166	0.166	0.165	0.165	0.164	0.163	0.163	0.163
E11	Blank	DMSO_Blank		DMSO		Standard_Development	Run085	Standard_Measurement	Plate_01	Clariostar_Study	MB	Biofoundry_,_London	Linear_Dilution_Pattern_V2	0.113	0.11	0.106	0.103	0.1	0.096	0.092	0.089	0.087	0.083	0.079	0.074	0.07	0.067	0.064	0.062	0.06	0.058	0.056	0.055	0.054	0.053	0.052	0.052	0.052	0.051	0.051	0.051	0.051	0.05	0.049	0.049	0.048	0.048	0.046	0.046
E12	Blank	DMSO_Blank		DMSO		Standard_Development	Run085	Standard_Measurement	Plate_01	Clariostar_Study	MB	Biofoundry_,_London	Linear_Dilution_Pattern_V2	0.114	0.111	0.108	0.104	0.099	0.096	0.092	0.09	0.088	0.084	0.08	0.075	0.07	0.068	0.064	0.062	0.061	0.058	0.056	0.055	0.054	0.053	0.052	0.053	0.052	0.052	0.052	0.05	0.05	0.05	0.049	0.049	0.048	0.048	0.047	0.047
F01	Sample	Dilution_90%	0.9	DMSO	Lycopene	Standard_Development	Run085	Standard_Measurement	Plate_01	Clariostar_Study	MB	Biofoundry_,_London	Linear_Dilution_Pattern_V2	0.991	0.991	0.994	0.987	0.985	0.983	0.976	0.977	0.984	0.988	0.989	0.989	0.979	0.97	0.964	0.954	0.947	0.94	0.931	0.925	0.918	0.912	0.908	0.909	0.914	0.92	0.926	0.932	0.939	0.944	0.944	0.946	0.945	0.946	0.95	0.959
F02	Sample	Dilution_70%	0.7	DMSO	Lycopene	Standard_Development	Run085	Standard_Measurement	Plate_01	Clariostar_Study	MB	Biofoundry_,_London	Linear_Dilution_Pattern_V2	1.23	1.231	1.233	1.226	1.216	1.219	1.214	1.212	1.22	1.224	1.219	1.219	1.213	1.204	1.195	1.184	1.177	1.174	1.169	1.162	1.154	1.145	1.14	1.137	1.137	1.138	1.14	1.14	1.142	1.14	1.137	1.132	1.124	1.119	1.12	1.121
F03	Sample	Dilution_50%	0.5	DMSO	Lycopene	Standard_Development	Run085	Standard_Measurement	Plate_01	Clariostar_Study	MB	Biofoundry_,_London	Linear_Dilution_Pattern_V2	0.779	0.782	0.779	0.773	0.767	0.766	0.762	0.761	0.765	0.767	0.765	0.761	0.758	0.749	0.743	0.737	0.731	0.725	0.72	0.715	0.71	0.704	0.699	0.698	0.697	0.699	0.7	0.699	0.701	0.699	0.698	0.694	0.689	0.686	0.685	0.686
F04	Sample	Dilution_30%	0.3	DMSO	Lycopene	Standard_Development	Run085	Standard_Measurement	Plate_01	Clariostar_Study	MB	Biofoundry_,_London	Linear_Dilution_Pattern_V2	0.41	0.41	0.408	0.403	0.399	0.397	0.393	0.392	0.394	0.392	0.39	0.387	0.382	0.377	0.372	0.368	0.367	0.362	0.358	0.354	0.352	0.349	0.347	0.347	0.348	0.35	0.351	0.352	0.354	0.354	0.354	0.354	0.354	0.353	0.353	0.355
F05	Sample	Dilution_10%	0.1	DMSO	Lycopene	Standard_Development	Run085	Standard_Measurement	Plate_01	Clariostar_Study	MB	Biofoundry_,_London	Linear_Dilution_Pattern_V2	0.173	0.171	0.168	0.165	0.16	0.157	0.154	0.152	0.151	0.149	0.147	0.143	0.139	0.136	0.134	0.132	0.129	0.126	0.125	0.124	0.122	0.121	0.12	0.121	0.122	0.123	0.124	0.124	0.125	0.125	0.126	0.126	0.125	0.126	0.127	0.128
F06	Sample	Dilution_90%	0.9	DMSO	Lycopene	Standard_Development	Run085	Standard_Measurement	Plate_01	Clariostar_Study	MB	Biofoundry_,_London	Linear_Dilution_Pattern_V2	2.496	2.405	2.476	2.425	2.357	2.454	2.397	2.394	2.417	2.475	2.415	2.485	2.459	2.353	2.4	2.384	2.308	2.325	2.314	2.275	2.267	2.238	2.235	2.226	2.244	2.205	2.183	2.169	2.174	2.155	2.137	2.152	2.091	2.068	2.06	2.06
F07	Sample	Dilution_70%	0.7	DMSO	Lycopene	Standard_Development	Run085	Standard_Measurement	Plate_01	Clariostar_Study	MB	Biofoundry_,_London	Linear_Dilution_Pattern_V2	1.034	1.038	1.043	1.041	1.032	1.032	1.029	1.028	1.033	1.036	1.034	1.032	1.021	1.019	1.013	1.002	0.994	0.986	0.98	0.973	0.967	0.956	0.952	0.95	0.948	0.95	0.952	0.953	0.956	0.953	0.952	0.948	0.942	0.938	0.937	0.942
F08	Sample	Dilution_50%	0.5	DMSO	Lycopene	Standard_Development	Run085	Standard_Measurement	Plate_01	Clariostar_Study	MB	Biofoundry_,_London	Linear_Dilution_Pattern_V2	0.811	0.813	0.813	0.81	0.804	0.801	0.799	0.798	0.801	0.803	0.799	0.798	0.793	0.786	0.781	0.776	0.768	0.763	0.758	0.75	0.745	0.738	0.735	0.733	0.733	0.734	0.733	0.735	0.735	0.731	0.729	0.727	0.722	0.72	0.717	0.719
F09	Sample	Dilution_30%	0.3	DMSO	Lycopene	Standard_Development	Run085	Standard_Measurement	Plate_01	Clariostar_Study	MB	Biofoundry_,_London	Linear_Dilution_Pattern_V2	0.366	0.364	0.363	0.359	0.354	0.351	0.348	0.346	0.345	0.345	0.343	0.34	0.334	0.33	0.326	0.322	0.318	0.314	0.311	0.309	0.306	0.304	0.303	0.303	0.305	0.307	0.31	0.312	0.315	0.317	0.317	0.317	0.317	0.318	0.32	0.323
F10	Sample	Dilution_10%	0.1	DMSO	Lycopene	Standard_Development	Run085	Standard_Measurement	Plate_01	Clariostar_Study	MB	Biofoundry_,_London	Linear_Dilution_Pattern_V2	0.175	0.172	0.169	0.165	0.16	0.158	0.153	0.151	0.15	0.148	0.145	0.141	0.137	0.133	0.13	0.128	0.126	0.123	0.121	0.119	0.118	0.117	0.116	0.117	0.117	0.118	0.119	0.12	0.121	0.121	0.122	0.122	0.121	0.122	0.123	0.124
F11	Blank	DMSO		DMSO		Standard_Development	Run085	Standard_Measurement	Plate_01	Clariostar_Study	MB	Biofoundry_,_London	Linear_Dilution_Pattern_V2	0.114	0.111	0.107	0.103	0.099	0.096	0.091	0.089	0.088	0.083	0.08	0.075	0.071	0.068	0.065	0.062	0.061	0.059	0.057	0.057	0.056	0.054	0.053	0.053	0.053	0.053	0.053	0.051	0.051	0.05	0.05	0.05	0.049	0.048	0.047	0.047
F12	Blank	DMSO		DMSO		Standard_Development	Run085	Standard_Measurement	Plate_01	Clariostar_Study	MB	Biofoundry_,_London	Linear_Dilution_Pattern_V2	0.118	0.114	0.111	0.108	0.104	0.101	0.096	0.094	0.091	0.087	0.083	0.078	0.073	0.07	0.068	0.065	0.063	0.06	0.059	0.058	0.057	0.056	0.055	0.055	0.054	0.054	0.054	0.053	0.053	0.052	0.052	0.052	0.05	0.05	0.049	0.049
G01	Sample	Dilution_85%	0.85	DMSO	Lycopene	Standard_Development	Run085	Standard_Measurement	Plate_01	Clariostar_Study	MB	Biofoundry_,_London	Linear_Dilution_Pattern_V2	0.814	0.817	0.814	0.809	0.802	0.801	0.796	0.798	0.803	0.806	0.806	0.805	0.799	0.789	0.779	0.771	0.766	0.76	0.753	0.746	0.742	0.737	0.736	0.738	0.741	0.75	0.758	0.768	0.775	0.78	0.784	0.787	0.787	0.79	0.796	0.806
G02	Sample	Dilution_65%	0.65	DMSO	Lycopene	Standard_Development	Run085	Standard_Measurement	Plate_01	Clariostar_Study	MB	Biofoundry_,_London	Linear_Dilution_Pattern_V2	1.093	1.097	1.099	1.093	1.087	1.087	1.085	1.084	1.09	1.089	1.089	1.085	1.081	1.071	1.066	1.055	1.049	1.042	1.033	1.025	1.018	1.009	1.004	0.999	0.998	0.996	0.997	0.996	0.993	0.989	0.987	0.98	0.972	0.967	0.964	0.963
G03	Sample	Dilution_45%	0.45	DMSO	Lycopene	Standard_Development	Run085	Standard_Measurement	Plate_01	Clariostar_Study	MB	Biofoundry_,_London	Linear_Dilution_Pattern_V2	0.443	0.441	0.439	0.435	0.43	0.427	0.423	0.424	0.425	0.424	0.424	0.42	0.414	0.409	0.404	0.4	0.396	0.392	0.388	0.384	0.382	0.378	0.378	0.379	0.382	0.386	0.39	0.394	0.399	0.402	0.404	0.405	0.406	0.407	0.41	0.415
G04	Sample	Dilution_25%	0.25	DMSO	Lycopene	Standard_Development	Run085	Standard_Measurement	Plate_01	Clariostar_Study	MB	Biofoundry_,_London	Linear_Dilution_Pattern_V2	0.282	0.281	0.278	0.274	0.269	0.266	0.263	0.261	0.262	0.261	0.258	0.254	0.251	0.246	0.242	0.239	0.237	0.233	0.23	0.229	0.227	0.225	0.225	0.225	0.227	0.23	0.232	0.235	0.237	0.238	0.239	0.24	0.24	0.242	0.243	0.246
G05	Sample	Dilution_05%	0.0499999999999999	DMSO	Lycopene	Standard_Development	Run085	Standard_Measurement	Plate_01	Clariostar_Study	MB	Biofoundry_,_London	Linear_Dilution_Pattern_V2	0.133	0.13	0.127	0.122	0.119	0.116	0.112	0.11	0.109	0.107	0.104	0.101	0.096	0.094	0.091	0.089	0.087	0.085	0.083	0.082	0.081	0.08	0.08	0.08	0.08	0.081	0.081	0.08	0.081	0.082	0.082	0.082	0.082	0.082	0.082	0.083
G06	Sample	Dilution_85%	0.85	DMSO	Lycopene	Standard_Development	Run085	Standard_Measurement	Plate_01	Clariostar_Study	MB	Biofoundry_,_London	Linear_Dilution_Pattern_V2	0.861	0.863	0.865	0.86	0.854	0.851	0.849	0.85	0.855	0.858	0.858	0.858	0.851	0.843	0.837	0.828	0.821	0.814	0.808	0.801	0.796	0.791	0.791	0.791	0.797	0.803	0.81	0.818	0.826	0.831	0.833	0.834	0.833	0.837	0.842	0.852
G07	Sample	Dilution_65%	0.65	DMSO	Lycopene	Standard_Development	Run085	Standard_Measurement	Plate_01	Clariostar_Study	MB	Biofoundry_,_London	Linear_Dilution_Pattern_V2	0.696	0.696	0.695	0.691	0.687	0.683	0.681	0.681	0.683	0.685	0.685	0.682	0.676	0.669	0.663	0.655	0.649	0.643	0.638	0.634	0.629	0.625	0.623	0.624	0.627	0.632	0.637	0.643	0.648	0.651	0.652	0.654	0.652	0.654	0.657	0.664
G08	Sample	Dilution_45%	0.45	DMSO	Lycopene	Standard_Development	Run085	Standard_Measurement	Plate_01	Clariostar_Study	MB	Biofoundry_,_London	Linear_Dilution_Pattern_V2	0.488	0.487	0.486	0.482	0.477	0.473	0.469	0.469	0.471	0.471	0.47	0.466	0.46	0.455	0.45	0.445	0.441	0.436	0.431	0.428	0.425	0.422	0.421	0.421	0.423	0.427	0.43	0.436	0.441	0.443	0.444	0.445	0.445	0.447	0.449	0.454
G09	Sample	Dilution_25%	0.25	DMSO	Lycopene	Standard_Development	Run085	Standard_Measurement	Plate_01	Clariostar_Study	MB	Biofoundry_,_London	Linear_Dilution_Pattern_V2	0.284	0.283	0.28	0.276	0.271	0.268	0.264	0.262	0.262	0.261	0.26	0.255	0.251	0.247	0.243	0.239	0.236	0.232	0.231	0.227	0.226	0.224	0.223	0.225	0.228	0.231	0.234	0.236	0.239	0.242	0.243	0.244	0.245	0.246	0.248	0.252
G10	Sample	Dilution_05%	0.0499999999999999	DMSO	Lycopene	Standard_Development	Run085	Standard_Measurement	Plate_01	Clariostar_Study	MB	Biofoundry_,_London	Linear_Dilution_Pattern_V2	0.139	0.136	0.133	0.13	0.126	0.122	0.118	0.116	0.114	0.112	0.108	0.103	0.1	0.096	0.093	0.091	0.089	0.086	0.084	0.083	0.082	0.081	0.081	0.081	0.082	0.083	0.082	0.082	0.083	0.083	0.083	0.083	0.083	0.083	0.083	0.084
G11	Blank	DMSO_Blank		DMSO		Standard_Development	Run085	Standard_Measurement	Plate_01	Clariostar_Study	MB	Biofoundry_,_London	Linear_Dilution_Pattern_V2	0.114	0.111	0.108	0.103	0.099	0.096	0.091	0.089	0.087	0.084	0.079	0.075	0.071	0.068	0.065	0.063	0.061	0.059	0.056	0.055	0.054	0.053	0.053	0.053	0.053	0.052	0.051	0.051	0.05	0.05	0.049	0.05	0.049	0.048	0.047	0.047
G12	Blank	DMSO_Blank		DMSO		Standard_Development	Run085	Standard_Measurement	Plate_01	Clariostar_Study	MB	Biofoundry_,_London	Linear_Dilution_Pattern_V2	0.115	0.111	0.108	0.103	0.1	0.096	0.092	0.09	0.087	0.083	0.079	0.074	0.07	0.067	0.064	0.062	0.059	0.056	0.055	0.054	0.053	0.052	0.051	0.051	0.051	0.051	0.05	0.049	0.049	0.048	0.048	0.047	0.047	0.046	0.045	0.045
H01	Sample	Dilution_85%	0.85	DMSO	Lycopene	Standard_Development	Run085	Standard_Measurement	Plate_01	Clariostar_Study	MB	Biofoundry_,_London	Linear_Dilution_Pattern_V2	0.759	0.763	0.761	0.756	0.748	0.745	0.741	0.74	0.744	0.749	0.749	0.746	0.74	0.73	0.722	0.714	0.708	0.702	0.694	0.689	0.685	0.68	0.679	0.681	0.687	0.693	0.703	0.712	0.721	0.727	0.73	0.733	0.733	0.738	0.744	0.755
H02	Sample	Dilution_65%	0.65	DMSO	Lycopene	Standard_Development	Run085	Standard_Measurement	Plate_01	Clariostar_Study	MB	Biofoundry_,_London	Linear_Dilution_Pattern_V2	0.582	0.584	0.581	0.576	0.571	0.567	0.563	0.562	0.566	0.566	0.566	0.562	0.556	0.549	0.543	0.536	0.532	0.526	0.521	0.517	0.514	0.511	0.509	0.51	0.513	0.52	0.527	0.535	0.541	0.545	0.548	0.551	0.551	0.553	0.559	0.567
H03	Sample	Dilution_45%	0.45	DMSO	Lycopene	Standard_Development	Run085	Standard_Measurement	Plate_01	Clariostar_Study	MB	Biofoundry_,_London	Linear_Dilution_Pattern_V2	0.457	0.456	0.452	0.447	0.442	0.439	0.435	0.435	0.436	0.435	0.433	0.43	0.424	0.419	0.413	0.409	0.403	0.398	0.393	0.391	0.388	0.385	0.384	0.385	0.388	0.392	0.395	0.4	0.404	0.406	0.407	0.409	0.408	0.41	0.413	0.418
H04	Sample	Dilution_25%	0.25	DMSO	Lycopene	Standard_Development	Run085	Standard_Measurement	Plate_01	Clariostar_Study	MB	Biofoundry_,_London	Linear_Dilution_Pattern_V2	0.277	0.275	0.273	0.267	0.263	0.259	0.255	0.254	0.255	0.252	0.25	0.246	0.24	0.236	0.231	0.228	0.225	0.222	0.219	0.217	0.216	0.214	0.213	0.215	0.217	0.219	0.222	0.225	0.228	0.23	0.232	0.234	0.233	0.235	0.236	0.24
H05	Sample	Dilution_05%	0.0499999999999999	DMSO	Lycopene	Standard_Development	Run085	Standard_Measurement	Plate_01	Clariostar_Study	MB	Biofoundry_,_London	Linear_Dilution_Pattern_V2	0.138	0.134	0.131	0.128	0.124	0.12	0.116	0.114	0.112	0.109	0.106	0.102	0.098	0.095	0.092	0.09	0.087	0.085	0.083	0.082	0.081	0.08	0.079	0.079	0.08	0.081	0.08	0.08	0.081	0.081	0.081	0.081	0.081	0.081	0.081	0.082
H06	Sample	Dilution_85%	0.85	DMSO	Lycopene	Standard_Development	Run085	Standard_Measurement	Plate_01	Clariostar_Study	MB	Biofoundry_,_London	Linear_Dilution_Pattern_V2	0.742	0.742	0.741	0.733	0.729	0.727	0.723	0.724	0.729	0.731	0.732	0.731	0.724	0.716	0.71	0.7	0.693	0.688	0.682	0.677	0.672	0.669	0.667	0.671	0.677	0.684	0.695	0.704	0.713	0.719	0.724	0.726	0.728	0.733	0.741	0.753
H07	Sample	Dilution_65%	0.65	DMSO	Lycopene	Standard_Development	Run085	Standard_Measurement	Plate_01	Clariostar_Study	MB	Biofoundry_,_London	Linear_Dilution_Pattern_V2	0.606	0.605	0.603	0.599	0.594	0.591	0.587	0.587	0.589	0.589	0.591	0.588	0.581	0.574	0.567	0.56	0.555	0.549	0.544	0.539	0.537	0.532	0.532	0.534	0.538	0.543	0.551	0.558	0.565	0.569	0.573	0.574	0.575	0.578	0.583	0.591
H08	Sample	Dilution_45%	0.45	DMSO	Lycopene	Standard_Development	Run085	Standard_Measurement	Plate_01	Clariostar_Study	MB	Biofoundry_,_London	Linear_Dilution_Pattern_V2	0.421	0.419	0.417	0.413	0.407	0.403	0.4	0.399	0.4	0.4	0.399	0.395	0.39	0.384	0.378	0.374	0.37	0.365	0.361	0.359	0.357	0.354	0.353	0.355	0.359	0.363	0.369	0.373	0.379	0.382	0.385	0.387	0.389	0.391	0.396	0.402
H09	Sample	Dilution_25%	0.25	DMSO	Lycopene	Standard_Development	Run085	Standard_Measurement	Plate_01	Clariostar_Study	MB	Biofoundry_,_London	Linear_Dilution_Pattern_V2	0.372	0.37	0.368	0.363	0.356	0.353	0.348	0.346	0.346	0.344	0.342	0.337	0.332	0.328	0.322	0.317	0.314	0.31	0.307	0.304	0.303	0.301	0.3	0.3	0.303	0.306	0.308	0.311	0.313	0.315	0.317	0.318	0.318	0.319	0.321	0.325
H10	Sample	Dilution_05%	0.0499999999999999	DMSO	Lycopene	Standard_Development	Run085	Standard_Measurement	Plate_01	Clariostar_Study	MB	Biofoundry_,_London	Linear_Dilution_Pattern_V2	0.146	0.143	0.14	0.135	0.131	0.128	0.123	0.121	0.12	0.116	0.112	0.108	0.103	0.1	0.096	0.094	0.092	0.089	0.086	0.085	0.084	0.083	0.082	0.082	0.083	0.084	0.084	0.083	0.084	0.084	0.084	0.085	0.084	0.084	0.084	0.084
H11	Blank	DMSO_Blank		DMSO		Standard_Development	Run085	Standard_Measurement	Plate_01	Clariostar_Study	MB	Biofoundry_,_London	Linear_Dilution_Pattern_V2	0.116	0.112	0.109	0.105	0.101	0.097	0.092	0.091	0.088	0.084	0.081	0.076	0.071	0.068	0.065	0.063	0.061	0.058	0.057	0.056	0.055	0.053	0.053	0.052	0.053	0.052	0.051	0.05	0.05	0.05	0.05	0.049	0.048	0.048	0.047	0.046
H12	Blank	DMSO_Blank		DMSO		Standard_Development	Run085	Standard_Measurement	Plate_01	Clariostar_Study	MB	Biofoundry_,_London	Linear_Dilution_Pattern_V2	0.12	0.117	0.114	0.11	0.105	0.102	0.098	0.095	0.092	0.088	0.083	0.077	0.072	0.069	0.066	0.063	0.061	0.058	0.057	0.055	0.054	0.053	0.052	0.052	0.052	0.051	0.05	0.049	0.05	0.049	0.049	0.048	0.047	0.047	0.046	0.045
A01	Sample	Dilution_100%	1.0	DMSO	Lycopene	Standard_Development	Run085	Standard_Measurement	Plate_01	Clariostar_Study	MB	Biofoundry_,_London	Linear_Dilution_Pattern_V2	0.829	0.827	0.826	0.821	0.816	0.814	0.813	0.817	0.818	0.822	0.826	0.822	0.815	0.807	0.798	0.789	0.783	0.778	0.772	0.769	0.763	0.761	0.763	0.765	0.774	0.785	0.801	0.812	0.821	0.832	0.84	0.843	0.848	0.856	0.869	0.889
A02	Sample	Dilution_80%	0.8	DMSO	Lycopene	Standard_Development	Run085	Standard_Measurement	Plate_01	Clariostar_Study	MB	Biofoundry_,_London	Linear_Dilution_Pattern_V2	0.792	0.788	0.786	0.782	0.778	0.776	0.774	0.776	0.779	0.782	0.785	0.779	0.771	0.763	0.756	0.748	0.742	0.736	0.731	0.725	0.72	0.719	0.717	0.719	0.725	0.731	0.74	0.746	0.754	0.761	0.763	0.764	0.764	0.768	0.775	0.79
A03	Sample	Dilution_60%	0.6	DMSO	Lycopene	Standard_Development	Run085	Standard_Measurement	Plate_01	Clariostar_Study	MB	Biofoundry_,_London	Linear_Dilution_Pattern_V2	0.531	0.531	0.527	0.522	0.518	0.515	0.513	0.513	0.515	0.515	0.515	0.511	0.504	0.498	0.493	0.486	0.481	0.477	0.473	0.47	0.466	0.465	0.464	0.465	0.47	0.477	0.485	0.491	0.497	0.503	0.505	0.507	0.508	0.513	0.52	0.532
A04	Sample	Dilution_40%	0.4	DMSO	Lycopene	Standard_Development	Run085	Standard_Measurement	Plate_01	Clariostar_Study	MB	Biofoundry_,_London	Linear_Dilution_Pattern_V2	0.483	0.481	0.479	0.474	0.47	0.468	0.465	0.465	0.465	0.463	0.461	0.456	0.45	0.446	0.441	0.436	0.43	0.426	0.422	0.419	0.415	0.414	0.413	0.414	0.414	0.418	0.421	0.424	0.427	0.429	0.429	0.429	0.428	0.429	0.432	0.439
A05	Sample	Dilution_20%	0.2	DMSO	Lycopene	Standard_Development	Run085	Standard_Measurement	Plate_01	Clariostar_Study	MB	Biofoundry_,_London	Linear_Dilution_Pattern_V2	0.224	0.222	0.218	0.216	0.212	0.207	0.206	0.205	0.202	0.2	0.198	0.194	0.189	0.186	0.182	0.178	0.175	0.172	0.172	0.169	0.168	0.168	0.167	0.169	0.17	0.172	0.175	0.176	0.178	0.18	0.182	0.182	0.183	0.185	0.188	0.192
A06	Sample	Dilution_100%	1.0	DMSO	Lycopene	Standard_Development	Run085	Standard_Measurement	Plate_01	Clariostar_Study	MB	Biofoundry_,_London	Linear_Dilution_Pattern_V2	0.829	0.828	0.824	0.821	0.818	0.815	0.815	0.816	0.821	0.827	0.828	0.826	0.819	0.808	0.802	0.792	0.787	0.78	0.774	0.771	0.767	0.765	0.766	0.77	0.779	0.791	0.805	0.817	0.829	0.84	0.845	0.848	0.853	0.861	0.876	0.898
A07	Sample	Dilution_80%	0.8	DMSO	Lycopene	Standard_Development	Run085	Standard_Measurement	Plate_01	Clariostar_Study	MB	Biofoundry_,_London	Linear_Dilution_Pattern_V2	0.676	0.676	0.673	0.67	0.665	0.66	0.661	0.661	0.664	0.667	0.666	0.665	0.658	0.65	0.641	0.634	0.628	0.624	0.617	0.615	0.612	0.609	0.607	0.612	0.619	0.628	0.639	0.65	0.658	0.665	0.672	0.673	0.676	0.684	0.694	0.711
A08	Sample	Dilution_60%	0.6	DMSO	Lycopene	Standard_Development	Run085	Standard_Measurement	Plate_01	Clariostar_Study	MB	Biofoundry_,_London	Linear_Dilution_Pattern_V2	0.518	0.514	0.511	0.508	0.504	0.5	0.498	0.498	0.498	0.5	0.501	0.496	0.489	0.482	0.476	0.47	0.466	0.461	0.457	0.453	0.451	0.449	0.449	0.452	0.458	0.464	0.473	0.48	0.487	0.492	0.495	0.498	0.5	0.505	0.513	0.525
A09	Sample	Dilution_40%	0.4	DMSO	Lycopene	Standard_Development	Run085	Standard_Measurement	Plate_01	Clariostar_Study	MB	Biofoundry_,_London	Linear_Dilution_Pattern_V2	0.372	0.37	0.366	0.363	0.358	0.354	0.352	0.352	0.352	0.352	0.35	0.345	0.34	0.334	0.329	0.323	0.32	0.317	0.313	0.311	0.309	0.308	0.308	0.31	0.313	0.318	0.324	0.328	0.333	0.337	0.34	0.341	0.343	0.347	0.352	0.36
A10	Sample	Dilution_20%	0.2	DMSO	Lycopene	Standard_Development	Run085	Standard_Measurement	Plate_01	Clariostar_Study	MB	Biofoundry_,_London	Linear_Dilution_Pattern_V2	0.253	0.249	0.245	0.242	0.238	0.234	0.232	0.23	0.228	0.226	0.223	0.219	0.214	0.21	0.207	0.201	0.198	0.196	0.194	0.192	0.19	0.189	0.189	0.19	0.191	0.193	0.196	0.199	0.2	0.202	0.203	0.203	0.203	0.205	0.207	0.212
A11	Blank	DMSO_Blank		DMSO		Standard_Development	Run085	Standard_Measurement	Plate_01	Clariostar_Study	MB	Biofoundry_,_London	Linear_Dilution_Pattern_V2	0.12	0.118	0.114	0.111	0.107	0.102	0.1	0.098	0.094	0.089	0.086	0.081	0.076	0.073	0.07	0.067	0.064	0.063	0.061	0.06	0.059	0.058	0.057	0.057	0.057	0.055	0.055	0.054	0.054	0.053	0.053	0.052	0.051	0.05	0.05	0.049
A12	Blank	DMSO_Blank		DMSO		Standard_Development	Run085	Standard_Measurement	Plate_01	Clariostar_Study	MB	Biofoundry_,_London	Linear_Dilution_Pattern_V2	0.12	0.117	0.113	0.109	0.105	0.101	0.098	0.097	0.093	0.088	0.084	0.08	0.075	0.073	0.069	0.066	0.064	0.062	0.061	0.059	0.058	0.058	0.056	0.056	0.056	0.055	0.054	0.053	0.052	0.053	0.053	0.052	0.05	0.05	0.05	0.049
B01	Sample	Dilution_100%	1.0	DMSO	Lycopene	Standard_Development	Run085	Standard_Measurement	Plate_01	Clariostar_Study	MB	Biofoundry_,_London	Linear_Dilution_Pattern_V2	0.861	0.861	0.855	0.852	0.847	0.844	0.845	0.851	0.851	0.858	0.859	0.855	0.847	0.839	0.833	0.825	0.819	0.812	0.806	0.801	0.795	0.794	0.794	0.799	0.808	0.821	0.834	0.845	0.857	0.866	0.871	0.873	0.879	0.885	0.897	0.917
B02	Sample	Dilution_80%	0.8	DMSO	Lycopene	Standard_Development	Run085	Standard_Measurement	Plate_01	Clariostar_Study	MB	Biofoundry_,_London	Linear_Dilution_Pattern_V2	0.934	0.936	0.933	0.928	0.925	0.923	0.922	0.924	0.928	0.929	0.93	0.927	0.921	0.912	0.906	0.9	0.892	0.882	0.877	0.871	0.864	0.861	0.857	0.857	0.858	0.862	0.869	0.875	0.879	0.883	0.882	0.879	0.878	0.878	0.882	0.892
B03	Sample	Dilution_60%	0.6	DMSO	Lycopene	Standard_Development	Run085	Standard_Measurement	Plate_01	Clariostar_Study	MB	Biofoundry_,_London	Linear_Dilution_Pattern_V2	0.629	0.629	0.626	0.623	0.618	0.616	0.614	0.617	0.617	0.617	0.619	0.615	0.607	0.6	0.595	0.588	0.584	0.58	0.573	0.57	0.566	0.564	0.561	0.562	0.565	0.571	0.578	0.583	0.586	0.591	0.593	0.592	0.592	0.594	0.6	0.608
B04	Sample	Dilution_40%	0.4	DMSO	Lycopene	Standard_Development	Run085	Standard_Measurement	Plate_01	Clariostar_Study	MB	Biofoundry_,_London	Linear_Dilution_Pattern_V2	0.472	0.47	0.468	0.465	0.462	0.458	0.456	0.457	0.457	0.455	0.453	0.451	0.445	0.44	0.436	0.429	0.424	0.421	0.418	0.415	0.411	0.409	0.408	0.408	0.41	0.412	0.416	0.42	0.422	0.425	0.424	0.425	0.424	0.425	0.428	0.434
B05	Sample	Dilution_20%	0.2	DMSO	Lycopene	Standard_Development	Run085	Standard_Measurement	Plate_01	Clariostar_Study	MB	Biofoundry_,_London	Linear_Dilution_Pattern_V2	0.249	0.246	0.244	0.241	0.237	0.233	0.231	0.23	0.229	0.228	0.225	0.223	0.218	0.214	0.211	0.207	0.205	0.202	0.199	0.198	0.196	0.196	0.195	0.197	0.197	0.199	0.201	0.203	0.205	0.206	0.207	0.207	0.207	0.209	0.211	0.214
B06	Sample	Dilution_100%	1.0	DMSO	Lycopene	Standard_Development	Run085	Standard_Measurement	Plate_01	Clariostar_Study	MB	Biofoundry_,_London	Linear_Dilution_Pattern_V2	0.957	0.958	0.952	0.949	0.945	0.944	0.944	0.947	0.951	0.954	0.958	0.955	0.947	0.938	0.927	0.92	0.912	0.908	0.902	0.899	0.894	0.891	0.889	0.892	0.901	0.911	0.923	0.935	0.945	0.953	0.958	0.959	0.962	0.969	0.981	1.0
B07	Sample	Dilution_80%	0.8	DMSO	Lycopene	Standard_Development	Run085	Standard_Measurement	Plate_01	Clariostar_Study	MB	Biofoundry_,_London	Linear_Dilution_Pattern_V2	0.819	0.821	0.817	0.815	0.808	0.807	0.808	0.808	0.81	0.815	0.816	0.814	0.806	0.799	0.793	0.785	0.777	0.772	0.765	0.763	0.757	0.754	0.752	0.753	0.757	0.766	0.775	0.783	0.788	0.794	0.797	0.796	0.797	0.8	0.809	0.823
B08	Sample	Dilution_60%	0.6	DMSO	Lycopene	Standard_Development	Run085	Standard_Measurement	Plate_01	Clariostar_Study	MB	Biofoundry_,_London	Linear_Dilution_Pattern_V2	0.581	0.58	0.578	0.575	0.57	0.566	0.565	0.567	0.567	0.569	0.568	0.565	0.559	0.554	0.547	0.542	0.536	0.531	0.527	0.522	0.52	0.517	0.516	0.519	0.522	0.528	0.535	0.542	0.547	0.553	0.555	0.554	0.556	0.559	0.565	0.576
B09	Sample	Dilution_40%	0.4	DMSO	Lycopene	Standard_Development	Run085	Standard_Measurement	Plate_01	Clariostar_Study	MB	Biofoundry_,_London	Linear_Dilution_Pattern_V2	0.377	0.376	0.373	0.369	0.365	0.361	0.36	0.36	0.36	0.359	0.358	0.355	0.349	0.343	0.338	0.333	0.329	0.326	0.324	0.321	0.319	0.318	0.318	0.321	0.324	0.328	0.333	0.338	0.343	0.347	0.35	0.351	0.352	0.355	0.361	0.369
B10	Sample	Dilution_20%	0.2	DMSO	Lycopene	Standard_Development	Run085	Standard_Measurement	Plate_01	Clariostar_Study	MB	Biofoundry_,_London	Linear_Dilution_Pattern_V2	0.247	0.243	0.24	0.237	0.234	0.23	0.228	0.226	0.225	0.222	0.22	0.216	0.212	0.208	0.205	0.201	0.198	0.196	0.194	0.192	0.19	0.189	0.19	0.191	0.192	0.193	0.196	0.198	0.2	0.201	0.202	0.203	0.203	0.204	0.207	0.211
B11	Blank	DMSO_Blank		DMSO		Standard_Development	Run085	Standard_Measurement	Plate_01	Clariostar_Study	MB	Biofoundry_,_London	Linear_Dilution_Pattern_V2	0.112	0.109	0.106	0.103	0.099	0.095	0.093	0.091	0.088	0.084	0.08	0.076	0.072	0.069	0.067	0.064	0.062	0.06	0.059	0.058	0.057	0.056	0.055	0.055	0.054	0.054	0.053	0.052	0.052	0.051	0.052	0.051	0.049	0.049	0.048	0.048
B12	Blank	DMSO_Blank		DMSO		Standard_Development	Run085	Standard_Measurement	Plate_01	Clariostar_Study	MB	Biofoundry_,_London	Linear_Dilution_Pattern_V2	0.112	0.108	0.105	0.102	0.098	0.093	0.091	0.089	0.086	0.083	0.078	0.074	0.07	0.067	0.064	0.061	0.059	0.057	0.056	0.055	0.054	0.054	0.053	0.053	0.052	0.051	0.051	0.05	0.05	0.05	0.05	0.049	0.048	0.048	0.047	0.046
C01	Sample	Dilution_95%	0.95	DMSO	Lycopene	Standard_Development	Run085	Standard_Measurement	Plate_01	Clariostar_Study	MB	Biofoundry_,_London	Linear_Dilution_Pattern_V2	1.266	1.27	1.266	1.263	1.264	1.264	1.26	1.27	1.264	1.273	1.279	1.273	1.265	1.253	1.25	1.244	1.234	1.223	1.215	1.21	1.199	1.195	1.19	1.188	1.189	1.194	1.198	1.205	1.206	1.207	1.203	1.198	1.194	1.192	1.192	1.202
C02	Sample	Dilution_75%	0.75	DMSO	Lycopene	Standard_Development	Run085	Standard_Measurement	Plate_01	Clariostar_Study	MB	Biofoundry_,_London	Linear_Dilution_Pattern_V2	1.118	1.123	1.121	1.118	1.119	1.115	1.113	1.116	1.114	1.114	1.115	1.117	1.109	1.101	1.09	1.083	1.075	1.065	1.059	1.053	1.044	1.038	1.031	1.028	1.026	1.026	1.028	1.029	1.028	1.028	1.023	1.014	1.008	1.007	1.006	1.01
C03	Sample	Dilution_55%	0.55	DMSO	Lycopene	Standard_Development	Run085	Standard_Measurement	Plate_01	Clariostar_Study	MB	Biofoundry_,_London	Linear_Dilution_Pattern_V2	0.808	0.811	0.809	0.805	0.801	0.799	0.798	0.8	0.798	0.799	0.798	0.792	0.788	0.781	0.776	0.769	0.763	0.758	0.752	0.747	0.74	0.736	0.73	0.729	0.73	0.731	0.733	0.732	0.733	0.733	0.73	0.726	0.724	0.721	0.72	0.724
C04	Sample	Dilution_35%	0.35	DMSO	Lycopene	Standard_Development	Run085	Standard_Measurement	Plate_01	Clariostar_Study	MB	Biofoundry_,_London	Linear_Dilution_Pattern_V2	0.872	0.874	0.871	0.87	0.867	0.864	0.863	0.864	0.863	0.862	0.861	0.855	0.848	0.846	0.843	0.838	0.832	0.825	0.819	0.813	0.807	0.803	0.796	0.793	0.788	0.786	0.783	0.779	0.774	0.769	0.764	0.757	0.751	0.745	0.74	0.737
C05	Sample	Dilution_15%	0.15	DMSO	Lycopene	Standard_Development	Run085	Standard_Measurement	Plate_01	Clariostar_Study	MB	Biofoundry_,_London	Linear_Dilution_Pattern_V2	0.215	0.214	0.211	0.208	0.204	0.2	0.199	0.198	0.197	0.194	0.192	0.189	0.185	0.181	0.178	0.175	0.173	0.17	0.169	0.167	0.166	0.164	0.164	0.165	0.166	0.167	0.168	0.169	0.17	0.172	0.172	0.172	0.171	0.172	0.174	0.175
C06	Sample	Dilution_95%	0.95	DMSO	Lycopene	Standard_Development	Run085	Standard_Measurement	Plate_01	Clariostar_Study	MB	Biofoundry_,_London	Linear_Dilution_Pattern_V2	1.629	1.657	1.641	1.639	1.635	1.64	1.644	1.647	1.642	1.644	1.652	1.65	1.644	1.641	1.634	1.634	1.617	1.602	1.584	1.583	1.567	1.561	1.558	1.54	1.539	1.545	1.545	1.536	1.528	1.525	1.521	1.507	1.496	1.489	1.485	1.49
C07	Sample	Dilution_75%	0.75	DMSO	Lycopene	Standard_Development	Run085	Standard_Measurement	Plate_01	Clariostar_Study	MB	Biofoundry_,_London	Linear_Dilution_Pattern_V2	0.867	0.868	0.866	0.863	0.859	0.859	0.857	0.856	0.86	0.861	0.862	0.86	0.855	0.847	0.842	0.834	0.829	0.822	0.815	0.811	0.804	0.802	0.8	0.8	0.804	0.809	0.818	0.822	0.826	0.831	0.83	0.828	0.829	0.829	0.836	0.846
C08	Sample	Dilution_55%	0.55	DMSO	Lycopene	Standard_Development	Run085	Standard_Measurement	Plate_01	Clariostar_Study	MB	Biofoundry_,_London	Linear_Dilution_Pattern_V2	0.631	0.63	0.628	0.624	0.619	0.615	0.616	0.617	0.617	0.618	0.618	0.616	0.609	0.603	0.597	0.591	0.585	0.581	0.576	0.573	0.568	0.564	0.563	0.562	0.565	0.568	0.572	0.576	0.579	0.581	0.581	0.581	0.579	0.579	0.582	0.59
C09	Sample	Dilution_35%	0.35	DMSO	Lycopene	Standard_Development	Run085	Standard_Measurement	Plate_01	Clariostar_Study	MB	Biofoundry_,_London	Linear_Dilution_Pattern_V2	0.362	0.359	0.357	0.353	0.349	0.345	0.344	0.344	0.343	0.342	0.341	0.337	0.332	0.325	0.321	0.317	0.313	0.309	0.308	0.305	0.302	0.301	0.301	0.303	0.306	0.309	0.314	0.318	0.321	0.325	0.326	0.327	0.329	0.331	0.334	0.341
C10	Sample	Dilution_15%	0.15	DMSO	Lycopene	Standard_Development	Run085	Standard_Measurement	Plate_01	Clariostar_Study	MB	Biofoundry_,_London	Linear_Dilution_Pattern_V2	0.201	0.197	0.194	0.191	0.187	0.182	0.181	0.181	0.179	0.176	0.172	0.169	0.165	0.161	0.159	0.154	0.152	0.15	0.148	0.147	0.146	0.145	0.144	0.145	0.146	0.148	0.15	0.151	0.152	0.154	0.154	0.155	0.155	0.156	0.158	0.161
C11	Blank	DMSO_Blank		DMSO		Standard_Development	Run085	Standard_Measurement	Plate_01	Clariostar_Study	MB	Biofoundry_,_London	Linear_Dilution_Pattern_V2	0.106	0.102	0.099	0.096	0.092	0.087	0.086	0.084	0.081	0.078	0.073	0.07	0.067	0.062	0.06	0.057	0.056	0.054	0.053	0.052	0.051	0.051	0.05	0.051	0.05	0.05	0.049	0.048	0.048	0.048	0.048	0.047	0.046	0.046	0.046	0.045
C12	Blank	DMSO_Blank		DMSO		Standard_Development	Run085	Standard_Measurement	Plate_01	Clariostar_Study	MB	Biofoundry_,_London	Linear_Dilution_Pattern_V2	0.109	0.106	0.102	0.1	0.096	0.091	0.089	0.087	0.084	0.08	0.076	0.072	0.069	0.065	0.063	0.06	0.058	0.057	0.056	0.054	0.054	0.054	0.053	0.053	0.052	0.052	0.051	0.05	0.05	0.05	0.05	0.05	0.048	0.048	0.047	0.046
D01	Sample	Dilution_95%	0.95	DMSO	Lycopene	Standard_Development	Run085	Standard_Measurement	Plate_01	Clariostar_Study	MB	Biofoundry_,_London	Linear_Dilution_Pattern_V2	1.435	1.436	1.428	1.429	1.425	1.424	1.427	1.428	1.431	1.434	1.439	1.437	1.427	1.419	1.413	1.406	1.397	1.383	1.374	1.371	1.357	1.35	1.345	1.341	1.342	1.345	1.346	1.347	1.35	1.356	1.351	1.341	1.335	1.334	1.334	1.344
D02	Sample	Dilution_75%	0.75	DMSO	Lycopene	Standard_Development	Run085	Standard_Measurement	Plate_01	Clariostar_Study	MB	Biofoundry_,_London	Linear_Dilution_Pattern_V2	1.469	1.473	1.47	1.47	1.471	1.47	1.47	1.48	1.478	1.47	1.472	1.465	1.456	1.449	1.449	1.439	1.431	1.423	1.412	1.404	1.392	1.383	1.372	1.365	1.36	1.356	1.354	1.353	1.346	1.337	1.332	1.318	1.309	1.3	1.294	1.289
D03	Sample	Dilution_55%	0.55	DMSO	Lycopene	Standard_Development	Run085	Standard_Measurement	Plate_01	Clariostar_Study	MB	Biofoundry_,_London	Linear_Dilution_Pattern_V2	0.76	0.759	0.757	0.754	0.751	0.748	0.746	0.747	0.748	0.751	0.75	0.747	0.741	0.734	0.728	0.724	0.718	0.71	0.703	0.699	0.693	0.689	0.685	0.683	0.683	0.684	0.688	0.688	0.689	0.69	0.689	0.685	0.682	0.679	0.681	0.685
D04	Sample	Dilution_35%	0.35	DMSO	Lycopene	Standard_Development	Run085	Standard_Measurement	Plate_01	Clariostar_Study	MB	Biofoundry_,_London	Linear_Dilution_Pattern_V2	0.672	0.673	0.671	0.669	0.664	0.662	0.661	0.66	0.662	0.662	0.659	0.655	0.649	0.644	0.639	0.633	0.628	0.623	0.618	0.614	0.608	0.604	0.6	0.599	0.595	0.594	0.594	0.592	0.59	0.588	0.585	0.58	0.574	0.571	0.568	0.568
D05	Sample	Dilution_15%	0.15	DMSO	Lycopene	Standard_Development	Run085	Standard_Measurement	Plate_01	Clariostar_Study	MB	Biofoundry_,_London	Linear_Dilution_Pattern_V2	0.231	0.228	0.225	0.222	0.219	0.215	0.213	0.213	0.211	0.209	0.207	0.205	0.201	0.197	0.194	0.19	0.188	0.186	0.183	0.182	0.181	0.179	0.178	0.178	0.179	0.181	0.182	0.182	0.184	0.185	0.185	0.185	0.184	0.185	0.186	0.188
D06	Sample	Dilution_95%	0.95	DMSO	Lycopene	Standard_Development	Run085	Standard_Measurement	Plate_01	Clariostar_Study	MB	Biofoundry_,_London	Linear_Dilution_Pattern_V2	2.012	2.039	2.028	2.035	2.031	2.051	2.056	2.078	2.057	2.019	2.038	2.033	2.032	2.046	2.026	2.039	1.997	1.974	1.966	1.995	1.97	1.948	1.931	1.916	1.907	1.911	1.9	1.893	1.882	1.872	1.861	1.836	1.833	1.809	1.792	1.787
D07	Sample	Dilution_75%	0.75	DMSO	Lycopene	Standard_Development	Run085	Standard_Measurement	Plate_01	Clariostar_Study	MB	Biofoundry_,_London	Linear_Dilution_Pattern_V2	0.775	0.775	0.769	0.767	0.763	0.761	0.759	0.76	0.765	0.77	0.77	0.766	0.759	0.751	0.743	0.737	0.731	0.725	0.719	0.714	0.709	0.706	0.704	0.705	0.71	0.715	0.722	0.729	0.736	0.74	0.742	0.743	0.742	0.744	0.75	0.762
D08	Sample	Dilution_55%	0.55	DMSO	Lycopene	Standard_Development	Run085	Standard_Measurement	Plate_01	Clariostar_Study	MB	Biofoundry_,_London	Linear_Dilution_Pattern_V2	1.164	1.172	1.17	1.169	1.166	1.164	1.163	1.165	1.161	1.161	1.162	1.154	1.146	1.144	1.139	1.131	1.124	1.116	1.109	1.102	1.091	1.083	1.075	1.067	1.061	1.06	1.06	1.054	1.047	1.044	1.037	1.028	1.019	1.009	1.006	1.001
D09	Sample	Dilution_35%	0.35	DMSO	Lycopene	Standard_Development	Run085	Standard_Measurement	Plate_01	Clariostar_Study	MB	Biofoundry_,_London	Linear_Dilution_Pattern_V2	0.572	0.573	0.57	0.568	0.564	0.561	0.56	0.56	0.56	0.558	0.556	0.553	0.547	0.542	0.538	0.533	0.528	0.523	0.518	0.515	0.51	0.506	0.503	0.502	0.5	0.5	0.499	0.499	0.5	0.5	0.497	0.492	0.489	0.487	0.486	0.486
D10	Sample	Dilution_15%	0.15	DMSO	Lycopene	Standard_Development	Run085	Standard_Measurement	Plate_01	Clariostar_Study	MB	Biofoundry_,_London	Linear_Dilution_Pattern_V2	0.328	0.329	0.325	0.321	0.317	0.315	0.313	0.312	0.31	0.309	0.306	0.302	0.297	0.293	0.29	0.286	0.283	0.28	0.278	0.276	0.273	0.272	0.27	0.269	0.268	0.267	0.267	0.266	0.265	0.265	0.263	0.262	0.259	0.258	0.257	0.256
D11	Blank	DMSO_Blank		DMSO		Standard_Development	Run085	Standard_Measurement	Plate_01	Clariostar_Study	MB	Biofoundry_,_London	Linear_Dilution_Pattern_V2	0.108	0.105	0.101	0.098	0.095	0.09	0.087	0.086	0.084	0.08	0.076	0.072	0.069	0.066	0.063	0.059	0.058	0.057	0.055	0.055	0.054	0.053	0.052	0.053	0.052	0.051	0.051	0.049	0.05	0.049	0.049	0.049	0.047	0.047	0.046	0.045
D12	Blank	DMSO_Blank		DMSO		Standard_Development	Run085	Standard_Measurement	Plate_01	Clariostar_Study	MB	Biofoundry_,_London	Linear_Dilution_Pattern_V2	0.109	0.105	0.102	0.099	0.095	0.09	0.088	0.086	0.084	0.08	0.075	0.072	0.068	0.064	0.062	0.059	0.058	0.056	0.054	0.053	0.053	0.052	0.051	0.051	0.051	0.05	0.05	0.049	0.048	0.048	0.048	0.048	0.047	0.046	0.045	0.044
E01	Sample	Dilution_90%	0.9	DMSO	Lycopene	Standard_Development	Run085	Standard_Measurement	Plate_01	Clariostar_Study	MB	Biofoundry_,_London	Linear_Dilution_Pattern_V2	1.007	1.005	1.001	0.998	0.992	0.991	0.992	0.996	0.999	1.002	1.007	1.0	0.993	0.984	0.975	0.969	0.962	0.952	0.944	0.941	0.932	0.928	0.925	0.926	0.93	0.936	0.946	0.954	0.955	0.962	0.962	0.961	0.96	0.96	0.967	0.979
E02	Sample	Dilution_70%	0.7	DMSO	Lycopene	Standard_Development	Run085	Standard_Measurement	Plate_01	Clariostar_Study	MB	Biofoundry_,_London	Linear_Dilution_Pattern_V2	1.436	1.43	1.43	1.436	1.432	1.433	1.43	1.438	1.427	1.428	1.432	1.425	1.419	1.421	1.412	1.405	1.389	1.379	1.371	1.362	1.35	1.343	1.335	1.324	1.315	1.312	1.309	1.302	1.298	1.294	1.286	1.272	1.259	1.249	1.241	1.237
E03	Sample	Dilution_50%	0.5	DMSO	Lycopene	Standard_Development	Run085	Standard_Measurement	Plate_01	Clariostar_Study	MB	Biofoundry_,_London	Linear_Dilution_Pattern_V2	0.681	0.683	0.681	0.678	0.674	0.67	0.668	0.669	0.669	0.668	0.668	0.664	0.66	0.653	0.647	0.641	0.634	0.629	0.626	0.621	0.616	0.612	0.608	0.608	0.608	0.609	0.612	0.614	0.614	0.615	0.614	0.611	0.608	0.608	0.609	0.613
E04	Sample	Dilution_30%	0.3	DMSO	Lycopene	Standard_Development	Run085	Standard_Measurement	Plate_01	Clariostar_Study	MB	Biofoundry_,_London	Linear_Dilution_Pattern_V2	0.443	0.441	0.439	0.435	0.431	0.427	0.426	0.426	0.425	0.425	0.423	0.421	0.415	0.408	0.405	0.4	0.397	0.393	0.389	0.386	0.383	0.382	0.38	0.38	0.38	0.38	0.382	0.383	0.384	0.385	0.384	0.383	0.381	0.38	0.381	0.384
E05	Sample	Dilution_10%	0.1	DMSO	Lycopene	Standard_Development	Run085	Standard_Measurement	Plate_01	Clariostar_Study	MB	Biofoundry_,_London	Linear_Dilution_Pattern_V2	0.182	0.179	0.176	0.173	0.17	0.165	0.164	0.163	0.162	0.16	0.157	0.154	0.151	0.147	0.144	0.141	0.139	0.137	0.135	0.134	0.133	0.132	0.131	0.132	0.132	0.132	0.133	0.133	0.134	0.135	0.135	0.135	0.134	0.135	0.135	0.136
E06	Sample	Dilution_90%	0.9	DMSO	Lycopene	Standard_Development	Run085	Standard_Measurement	Plate_01	Clariostar_Study	MB	Biofoundry_,_London	Linear_Dilution_Pattern_V2	0.878	0.88	0.875	0.872	0.87	0.866	0.864	0.87	0.875	0.879	0.882	0.879	0.868	0.861	0.854	0.847	0.841	0.835	0.828	0.824	0.819	0.817	0.816	0.817	0.822	0.833	0.843	0.853	0.86	0.867	0.872	0.871	0.873	0.878	0.887	0.902
E07	Sample	Dilution_70%	0.7	DMSO	Lycopene	Standard_Development	Run085	Standard_Measurement	Plate_01	Clariostar_Study	MB	Biofoundry_,_London	Linear_Dilution_Pattern_V2	1.222	1.223	1.219	1.215	1.209	1.21	1.211	1.216	1.214	1.213	1.212	1.212	1.204	1.197	1.194	1.188	1.175	1.169	1.161	1.155	1.143	1.136	1.128	1.124	1.124	1.125	1.126	1.125	1.125	1.122	1.118	1.11	1.104	1.099	1.098	1.1
E08	Sample	Dilution_50%	0.5	DMSO	Lycopene	Standard_Development	Run085	Standard_Measurement	Plate_01	Clariostar_Study	MB	Biofoundry_,_London	Linear_Dilution_Pattern_V2	0.681	0.681	0.678	0.673	0.67	0.667	0.668	0.667	0.666	0.669	0.668	0.664	0.657	0.652	0.646	0.64	0.634	0.628	0.622	0.619	0.612	0.61	0.606	0.605	0.606	0.606	0.609	0.61	0.611	0.612	0.609	0.606	0.603	0.602	0.602	0.606
E09	Sample	Dilution_30%	0.3	DMSO	Lycopene	Standard_Development	Run085	Standard_Measurement	Plate_01	Clariostar_Study	MB	Biofoundry_,_London	Linear_Dilution_Pattern_V2	0.459	0.459	0.454	0.451	0.447	0.444	0.442	0.443	0.442	0.441	0.438	0.434	0.429	0.424	0.42	0.415	0.411	0.407	0.404	0.4	0.396	0.394	0.392	0.391	0.391	0.391	0.392	0.392	0.392	0.392	0.391	0.389	0.387	0.386	0.385	0.387
E10	Sample	Dilution_10%	0.1	DMSO	Lycopene	Standard_Development	Run085	Standard_Measurement	Plate_01	Clariostar_Study	MB	Biofoundry_,_London	Linear_Dilution_Pattern_V2	0.223	0.22	0.218	0.214	0.211	0.207	0.205	0.205	0.202	0.2	0.197	0.193	0.189	0.185	0.182	0.179	0.176	0.175	0.172	0.171	0.169	0.168	0.167	0.167	0.167	0.167	0.166	0.166	0.166	0.166	0.166	0.165	0.164	0.163	0.163	0.163
E11	Blank	DMSO_Blank		DMSO		Standard_Development	Run085	Standard_Measurement	Plate_01	Clariostar_Study	MB	Biofoundry_,_London	Linear_Dilution_Pattern_V2	0.11	0.107	0.103	0.1	0.096	0.09	0.089	0.087	0.085	0.08	0.076	0.073	0.068	0.065	0.062	0.06	0.058	0.056	0.054	0.054	0.053	0.052	0.052	0.052	0.051	0.051	0.051	0.049	0.049	0.049	0.049	0.049	0.048	0.048	0.046	0.046
E12	Blank	DMSO_Blank		DMSO		Standard_Development	Run085	Standard_Measurement	Plate_01	Clariostar_Study	MB	Biofoundry_,_London	Linear_Dilution_Pattern_V2	0.107	0.104	0.1	0.097	0.094	0.089	0.087	0.085	0.081	0.077	0.074	0.069	0.066	0.061	0.06	0.057	0.055	0.053	0.052	0.051	0.05	0.05	0.049	0.05	0.05	0.048	0.048	0.047	0.047	0.048	0.047	0.047	0.046	0.045	0.044	0.043
F01	Sample	Dilution_90%	0.9	DMSO	Lycopene	Standard_Development	Run085	Standard_Measurement	Plate_01	Clariostar_Study	MB	Biofoundry_,_London	Linear_Dilution_Pattern_V2	0.911	0.915	0.912	0.908	0.903	0.898	0.897	0.901	0.903	0.906	0.91	0.907	0.897	0.887	0.878	0.872	0.865	0.86	0.852	0.847	0.842	0.836	0.834	0.836	0.84	0.847	0.857	0.864	0.87	0.875	0.876	0.874	0.877	0.88	0.887	0.899
F02	Sample	Dilution_70%	0.7	DMSO	Lycopene	Standard_Development	Run085	Standard_Measurement	Plate_01	Clariostar_Study	MB	Biofoundry_,_London	Linear_Dilution_Pattern_V2	1.11	1.112	1.109	1.111	1.106	1.103	1.101	1.103	1.103	1.104	1.107	1.101	1.094	1.086	1.082	1.075	1.067	1.055	1.043	1.039	1.029	1.02	1.014	1.011	1.005	1.007	1.006	1.006	1.004	1.001	0.996	0.99	0.985	0.977	0.975	0.976
F03	Sample	Dilution_50%	0.5	DMSO	Lycopene	Standard_Development	Run085	Standard_Measurement	Plate_01	Clariostar_Study	MB	Biofoundry_,_London	Linear_Dilution_Pattern_V2	0.631	0.631	0.627	0.623	0.619	0.617	0.613	0.615	0.617	0.616	0.616	0.613	0.607	0.599	0.594	0.59	0.584	0.579	0.574	0.57	0.565	0.561	0.559	0.558	0.558	0.561	0.564	0.566	0.568	0.57	0.569	0.567	0.563	0.564	0.566	0.569
F04	Sample	Dilution_30%	0.3	DMSO	Lycopene	Standard_Development	Run085	Standard_Measurement	Plate_01	Clariostar_Study	MB	Biofoundry_,_London	Linear_Dilution_Pattern_V2	0.49	0.488	0.486	0.484	0.48	0.477	0.475	0.476	0.476	0.474	0.473	0.469	0.464	0.458	0.454	0.45	0.445	0.441	0.437	0.434	0.429	0.426	0.422	0.422	0.422	0.422	0.423	0.422	0.422	0.423	0.42	0.418	0.415	0.414	0.414	0.415
F05	Sample	Dilution_10%	0.1	DMSO	Lycopene	Standard_Development	Run085	Standard_Measurement	Plate_01	Clariostar_Study	MB	Biofoundry_,_London	Linear_Dilution_Pattern_V2	0.176	0.174	0.17	0.167	0.163	0.158	0.157	0.157	0.155	0.154	0.151	0.148	0.143	0.14	0.137	0.133	0.132	0.13	0.128	0.127	0.126	0.125	0.124	0.126	0.126	0.126	0.127	0.128	0.128	0.13	0.13	0.129	0.129	0.129	0.129	0.131
F06	Sample	Dilution_90%	0.9	DMSO	Lycopene	Standard_Development	Run085	Standard_Measurement	Plate_01	Clariostar_Study	MB	Biofoundry_,_London	Linear_Dilution_Pattern_V2	2.081	2.084	2.07	2.06	2.056	2.112	2.083	2.095	2.1	2.102	2.086	2.079	2.054	2.063	2.065	2.054	2.029	2.02	1.986	2.016	1.971	1.979	1.974	1.959	1.94	1.928	1.933	1.915	1.905	1.896	1.882	1.849	1.835	1.816	1.805	1.796
F07	Sample	Dilution_70%	0.7	DMSO	Lycopene	Standard_Development	Run085	Standard_Measurement	Plate_01	Clariostar_Study	MB	Biofoundry_,_London	Linear_Dilution_Pattern_V2	0.949	0.948	0.944	0.942	0.936	0.933	0.934	0.938	0.938	0.94	0.94	0.936	0.929	0.919	0.912	0.905	0.898	0.891	0.882	0.877	0.87	0.866	0.86	0.858	0.858	0.861	0.865	0.868	0.87	0.871	0.868	0.865	0.861	0.86	0.862	0.868
F08	Sample	Dilution_50%	0.5	DMSO	Lycopene	Standard_Development	Run085	Standard_Measurement	Plate_01	Clariostar_Study	MB	Biofoundry_,_London	Linear_Dilution_Pattern_V2	0.699	0.698	0.697	0.695	0.689	0.686	0.685	0.685	0.685	0.686	0.686	0.683	0.676	0.669	0.663	0.658	0.652	0.646	0.642	0.637	0.631	0.628	0.625	0.624	0.624	0.625	0.627	0.628	0.629	0.63	0.627	0.624	0.621	0.62	0.621	0.624
F09	Sample	Dilution_30%	0.3	DMSO	Lycopene	Standard_Development	Run085	Standard_Measurement	Plate_01	Clariostar_Study	MB	Biofoundry_,_London	Linear_Dilution_Pattern_V2	0.36	0.359	0.355	0.351	0.347	0.343	0.342	0.342	0.341	0.339	0.337	0.334	0.329	0.324	0.32	0.316	0.312	0.308	0.305	0.303	0.301	0.299	0.298	0.299	0.3	0.303	0.306	0.308	0.31	0.312	0.313	0.313	0.312	0.313	0.315	0.32
F10	Sample	Dilution_10%	0.1	DMSO	Lycopene	Standard_Development	Run085	Standard_Measurement	Plate_01	Clariostar_Study	MB	Biofoundry_,_London	Linear_Dilution_Pattern_V2	0.174	0.172	0.168	0.165	0.161	0.156	0.154	0.152	0.151	0.149	0.146	0.142	0.138	0.134	0.131	0.128	0.126	0.124	0.122	0.121	0.12	0.119	0.119	0.119	0.12	0.12	0.121	0.121	0.122	0.124	0.125	0.124	0.124	0.124	0.125	0.126
F11	Blank	DMSO		DMSO		Standard_Development	Run085	Standard_Measurement	Plate_01	Clariostar_Study	MB	Biofoundry_,_London	Linear_Dilution_Pattern_V2	0.113	0.109	0.105	0.102	0.099	0.093	0.09	0.09	0.087	0.083	0.08	0.075	0.071	0.068	0.065	0.063	0.062	0.059	0.057	0.056	0.056	0.055	0.054	0.055	0.054	0.053	0.053	0.052	0.051	0.052	0.051	0.05	0.049	0.049	0.048	0.047
F12	Blank	DMSO		DMSO		Standard_Development	Run085	Standard_Measurement	Plate_01	Clariostar_Study	MB	Biofoundry_,_London	Linear_Dilution_Pattern_V2	0.115	0.112	0.108	0.104	0.1	0.095	0.092	0.09	0.087	0.084	0.08	0.076	0.071	0.068	0.065	0.063	0.061	0.059	0.057	0.056	0.055	0.054	0.054	0.054	0.054	0.052	0.052	0.051	0.051	0.051	0.051	0.051	0.05	0.049	0.048	0.047
G01	Sample	Dilution_85%	0.85	DMSO	Lycopene	Standard_Development	Run085	Standard_Measurement	Plate_01	Clariostar_Study	MB	Biofoundry_,_London	Linear_Dilution_Pattern_V2	0.819	0.817	0.815	0.811	0.806	0.801	0.801	0.804	0.806	0.811	0.81	0.805	0.799	0.791	0.784	0.777	0.769	0.762	0.755	0.75	0.745	0.741	0.74	0.743	0.746	0.752	0.763	0.769	0.776	0.781	0.784	0.785	0.787	0.789	0.797	0.809
G02	Sample	Dilution_65%	0.65	DMSO	Lycopene	Standard_Development	Run085	Standard_Measurement	Plate_01	Clariostar_Study	MB	Biofoundry_,_London	Linear_Dilution_Pattern_V2	1.033	1.036	1.035	1.034	1.028	1.024	1.022	1.026	1.029	1.028	1.028	1.025	1.016	1.006	1.0	0.994	0.99	0.981	0.97	0.966	0.955	0.95	0.945	0.942	0.938	0.938	0.941	0.938	0.939	0.939	0.932	0.927	0.92	0.916	0.914	0.917
G03	Sample	Dilution_45%	0.45	DMSO	Lycopene	Standard_Development	Run085	Standard_Measurement	Plate_01	Clariostar_Study	MB	Biofoundry_,_London	Linear_Dilution_Pattern_V2	0.447	0.446	0.442	0.439	0.435	0.431	0.43	0.431	0.431	0.432	0.431	0.428	0.422	0.415	0.411	0.406	0.401	0.398	0.393	0.389	0.388	0.386	0.385	0.387	0.391	0.395	0.4	0.404	0.408	0.412	0.413	0.414	0.415	0.417	0.422	0.429
G04	Sample	Dilution_25%	0.25	DMSO	Lycopene	Standard_Development	Run085	Standard_Measurement	Plate_01	Clariostar_Study	MB	Biofoundry_,_London	Linear_Dilution_Pattern_V2	0.281	0.279	0.275	0.272	0.268	0.264	0.262	0.263	0.262	0.261	0.258	0.254	0.251	0.246	0.243	0.239	0.235	0.233	0.231	0.229	0.227	0.226	0.226	0.228	0.23	0.232	0.235	0.237	0.239	0.242	0.243	0.244	0.244	0.246	0.248	0.252
G05	Sample	Dilution_05%	0.0499999999999999	DMSO	Lycopene	Standard_Development	Run085	Standard_Measurement	Plate_01	Clariostar_Study	MB	Biofoundry_,_London	Linear_Dilution_Pattern_V2	0.132	0.129	0.126	0.122	0.118	0.114	0.112	0.111	0.11	0.108	0.105	0.102	0.098	0.095	0.092	0.089	0.087	0.086	0.084	0.082	0.082	0.081	0.081	0.082	0.082	0.082	0.083	0.082	0.082	0.083	0.084	0.083	0.083	0.084	0.084	0.084
G06	Sample	Dilution_85%	0.85	DMSO	Lycopene	Standard_Development	Run085	Standard_Measurement	Plate_01	Clariostar_Study	MB	Biofoundry_,_London	Linear_Dilution_Pattern_V2	0.821	0.82	0.819	0.816	0.811	0.807	0.808	0.811	0.813	0.819	0.817	0.815	0.808	0.8	0.793	0.786	0.779	0.771	0.764	0.761	0.756	0.751	0.75	0.752	0.757	0.765	0.774	0.784	0.791	0.795	0.798	0.798	0.801	0.804	0.812	0.825
G07	Sample	Dilution_65%	0.65	DMSO	Lycopene	Standard_Development	Run085	Standard_Measurement	Plate_01	Clariostar_Study	MB	Biofoundry_,_London	Linear_Dilution_Pattern_V2	0.693	0.69	0.687	0.685	0.68	0.676	0.674	0.677	0.68	0.682	0.681	0.679	0.672	0.662	0.657	0.651	0.644	0.64	0.635	0.63	0.625	0.621	0.62	0.622	0.625	0.629	0.636	0.641	0.645	0.648	0.649	0.65	0.649	0.65	0.655	0.664
G08	Sample	Dilution_45%	0.45	DMSO	Lycopene	Standard_Development	Run085	Standard_Measurement	Plate_01	Clariostar_Study	MB	Biofoundry_,_London	Linear_Dilution_Pattern_V2	0.474	0.472	0.469	0.465	0.46	0.456	0.455	0.456	0.456	0.457	0.456	0.454	0.447	0.441	0.436	0.43	0.426	0.422	0.418	0.414	0.411	0.409	0.408	0.411	0.412	0.416	0.421	0.424	0.429	0.431	0.433	0.432	0.432	0.434	0.439	0.445
G09	Sample	Dilution_25%	0.25	DMSO	Lycopene	Standard_Development	Run085	Standard_Measurement	Plate_01	Clariostar_Study	MB	Biofoundry_,_London	Linear_Dilution_Pattern_V2	0.28	0.277	0.274	0.27	0.265	0.26	0.258	0.258	0.257	0.256	0.253	0.25	0.246	0.24	0.236	0.233	0.23	0.227	0.225	0.223	0.221	0.221	0.22	0.222	0.224	0.227	0.23	0.232	0.235	0.237	0.238	0.239	0.239	0.241	0.243	0.247
G10	Sample	Dilution_05%	0.0499999999999999	DMSO	Lycopene	Standard_Development	Run085	Standard_Measurement	Plate_01	Clariostar_Study	MB	Biofoundry_,_London	Linear_Dilution_Pattern_V2	0.135	0.132	0.127	0.124	0.121	0.116	0.114	0.113	0.111	0.108	0.105	0.101	0.097	0.093	0.091	0.087	0.086	0.084	0.082	0.081	0.081	0.08	0.08	0.08	0.08	0.08	0.081	0.081	0.081	0.082	0.082	0.083	0.082	0.083	0.083	0.083
G11	Blank	DMSO_Blank		DMSO		Standard_Development	Run085	Standard_Measurement	Plate_01	Clariostar_Study	MB	Biofoundry_,_London	Linear_Dilution_Pattern_V2	0.11	0.106	0.103	0.099	0.095	0.089	0.088	0.087	0.084	0.08	0.076	0.072	0.069	0.064	0.062	0.06	0.058	0.056	0.055	0.054	0.053	0.052	0.052	0.052	0.051	0.051	0.05	0.05	0.05	0.049	0.049	0.049	0.048	0.047	0.047	0.045
G12	Blank	DMSO_Blank		DMSO		Standard_Development	Run085	Standard_Measurement	Plate_01	Clariostar_Study	MB	Biofoundry_,_London	Linear_Dilution_Pattern_V2	0.105	0.102	0.099	0.095	0.091	0.086	0.084	0.082	0.08	0.075	0.071	0.067	0.063	0.059	0.057	0.054	0.052	0.051	0.049	0.048	0.047	0.047	0.046	0.046	0.046	0.046	0.046	0.044	0.045	0.044	0.044	0.044	0.043	0.043	0.042	0.042
H01	Sample	Dilution_85%	0.85	DMSO	Lycopene	Standard_Development	Run085	Standard_Measurement	Plate_01	Clariostar_Study	MB	Biofoundry_,_London	Linear_Dilution_Pattern_V2	0.768	0.768	0.763	0.759	0.752	0.75	0.749	0.752	0.755	0.756	0.759	0.755	0.746	0.736	0.729	0.721	0.714	0.707	0.7	0.695	0.69	0.688	0.686	0.688	0.695	0.703	0.712	0.72	0.725	0.733	0.736	0.738	0.739	0.741	0.751	0.764
H02	Sample	Dilution_65%	0.65	DMSO	Lycopene	Standard_Development	Run085	Standard_Measurement	Plate_01	Clariostar_Study	MB	Biofoundry_,_London	Linear_Dilution_Pattern_V2	0.591	0.59	0.586	0.579	0.575	0.572	0.57	0.573	0.572	0.575	0.575	0.569	0.563	0.556	0.55	0.545	0.538	0.533	0.529	0.524	0.52	0.518	0.517	0.518	0.523	0.53	0.537	0.545	0.551	0.554	0.557	0.557	0.558	0.561	0.567	0.577
H03	Sample	Dilution_45%	0.45	DMSO	Lycopene	Standard_Development	Run085	Standard_Measurement	Plate_01	Clariostar_Study	MB	Biofoundry_,_London	Linear_Dilution_Pattern_V2	0.463	0.46	0.457	0.453	0.448	0.444	0.441	0.442	0.442	0.441	0.439	0.436	0.429	0.424	0.419	0.414	0.409	0.405	0.4	0.397	0.394	0.392	0.391	0.393	0.394	0.397	0.402	0.405	0.409	0.413	0.414	0.414	0.413	0.416	0.419	0.425
H04	Sample	Dilution_25%	0.25	DMSO	Lycopene	Standard_Development	Run085	Standard_Measurement	Plate_01	Clariostar_Study	MB	Biofoundry_,_London	Linear_Dilution_Pattern_V2	0.273	0.269	0.266	0.262	0.257	0.252	0.25	0.251	0.249	0.247	0.245	0.241	0.236	0.231	0.228	0.224	0.22	0.218	0.215	0.213	0.211	0.211	0.21	0.212	0.214	0.217	0.22	0.223	0.225	0.228	0.229	0.23	0.231	0.232	0.235	0.239
H05	Sample	Dilution_05%	0.0499999999999999	DMSO	Lycopene	Standard_Development	Run085	Standard_Measurement	Plate_01	Clariostar_Study	MB	Biofoundry_,_London	Linear_Dilution_Pattern_V2	0.138	0.135	0.132	0.129	0.125	0.12	0.118	0.116	0.115	0.111	0.108	0.104	0.101	0.097	0.094	0.092	0.09	0.088	0.086	0.085	0.084	0.083	0.082	0.083	0.083	0.084	0.084	0.084	0.084	0.084	0.085	0.084	0.084	0.084	0.084	0.084
H06	Sample	Dilution_85%	0.85	DMSO	Lycopene	Standard_Development	Run085	Standard_Measurement	Plate_01	Clariostar_Study	MB	Biofoundry_,_London	Linear_Dilution_Pattern_V2	0.726	0.726	0.721	0.716	0.71	0.708	0.706	0.708	0.713	0.715	0.718	0.714	0.706	0.697	0.689	0.683	0.678	0.67	0.665	0.66	0.655	0.654	0.655	0.657	0.664	0.671	0.684	0.693	0.701	0.709	0.714	0.715	0.717	0.724	0.734	0.749
H07	Sample	Dilution_65%	0.65	DMSO	Lycopene	Standard_Development	Run085	Standard_Measurement	Plate_01	Clariostar_Study	MB	Biofoundry_,_London	Linear_Dilution_Pattern_V2	0.599	0.597	0.593	0.591	0.585	0.582	0.58	0.582	0.583	0.585	0.583	0.58	0.574	0.565	0.558	0.553	0.547	0.543	0.537	0.532	0.529	0.528	0.526	0.528	0.532	0.539	0.547	0.554	0.56	0.564	0.567	0.568	0.569	0.572	0.579	0.589
H08	Sample	Dilution_45%	0.45	DMSO	Lycopene	Standard_Development	Run085	Standard_Measurement	Plate_01	Clariostar_Study	MB	Biofoundry_,_London	Linear_Dilution_Pattern_V2	0.418	0.416	0.413	0.408	0.404	0.399	0.399	0.399	0.4	0.398	0.397	0.393	0.388	0.382	0.376	0.372	0.367	0.363	0.36	0.357	0.355	0.353	0.354	0.356	0.36	0.364	0.369	0.375	0.379	0.383	0.385	0.387	0.388	0.391	0.396	0.403
H09	Sample	Dilution_25%	0.25	DMSO	Lycopene	Standard_Development	Run085	Standard_Measurement	Plate_01	Clariostar_Study	MB	Biofoundry_,_London	Linear_Dilution_Pattern_V2	0.366	0.362	0.357	0.353	0.347	0.344	0.341	0.341	0.339	0.338	0.336	0.331	0.326	0.32	0.315	0.31	0.306	0.304	0.301	0.298	0.296	0.295	0.295	0.297	0.298	0.3	0.303	0.305	0.308	0.31	0.311	0.311	0.311	0.313	0.315	0.319
H10	Sample	Dilution_05%	0.0499999999999999	DMSO	Lycopene	Standard_Development	Run085	Standard_Measurement	Plate_01	Clariostar_Study	MB	Biofoundry_,_London	Linear_Dilution_Pattern_V2	0.141	0.136	0.133	0.129	0.125	0.12	0.118	0.118	0.114	0.111	0.107	0.103	0.099	0.095	0.093	0.089	0.087	0.085	0.083	0.082	0.081	0.08	0.079	0.081	0.081	0.081	0.08	0.08	0.081	0.082	0.082	0.082	0.082	0.082	0.082	0.082
H11	Blank	DMSO_Blank		DMSO		Standard_Development	Run085	Standard_Measurement	Plate_01	Clariostar_Study	MB	Biofoundry_,_London	Linear_Dilution_Pattern_V2	0.112	0.108	0.104	0.1	0.096	0.092	0.089	0.088	0.085	0.08	0.077	0.073	0.069	0.065	0.063	0.06	0.058	0.056	0.055	0.054	0.053	0.052	0.051	0.052	0.051	0.05	0.05	0.049	0.049	0.049	0.049	0.048	0.047	0.047	0.046	0.045
H12	Blank	DMSO_Blank		DMSO		Standard_Development	Run085	Standard_Measurement	Plate_01	Clariostar_Study	MB	Biofoundry_,_London	Linear_Dilution_Pattern_V2	0.109	0.106	0.102	0.097	0.094	0.088	0.086	0.085	0.082	0.077	0.072	0.067	0.062	0.059	0.056	0.054	0.051	0.049	0.048	0.047	0.046	0.046	0.045	0.046	0.045	0.045	0.044	0.043	0.044	0.044	0.044	0.045	0.043	0.043	0.042	0.041
A01	Sample	Dilution_100%	1.0	DMSO	Lycopene	Standard_Development	Run085	Standard_Measurement	Plate_01	Clariostar_Study	MB	Biofoundry_,_London	Linear_Dilution_Pattern_V2	0.82	0.82	0.816	0.811	0.806	0.804	0.803	0.805	0.809	0.816	0.816	0.812	0.805	0.795	0.788	0.78	0.774	0.769	0.763	0.759	0.755	0.753	0.753	0.757	0.767	0.779	0.793	0.806	0.814	0.825	0.831	0.835	0.839	0.846	0.863	0.883
A02	Sample	Dilution_80%	0.8	DMSO	Lycopene	Standard_Development	Run085	Standard_Measurement	Plate_01	Clariostar_Study	MB	Biofoundry_,_London	Linear_Dilution_Pattern_V2	0.786	0.786	0.784	0.781	0.776	0.773	0.77	0.772	0.774	0.78	0.779	0.774	0.768	0.759	0.752	0.745	0.737	0.732	0.728	0.722	0.716	0.713	0.714	0.714	0.718	0.727	0.734	0.741	0.748	0.752	0.755	0.755	0.756	0.759	0.768	0.781
A03	Sample	Dilution_60%	0.6	DMSO	Lycopene	Standard_Development	Run085	Standard_Measurement	Plate_01	Clariostar_Study	MB	Biofoundry_,_London	Linear_Dilution_Pattern_V2	0.54	0.538	0.534	0.53	0.527	0.523	0.52	0.521	0.521	0.525	0.523	0.519	0.512	0.506	0.499	0.493	0.488	0.484	0.481	0.478	0.474	0.471	0.47	0.473	0.477	0.483	0.49	0.498	0.502	0.507	0.509	0.511	0.513	0.515	0.523	0.534
A04	Sample	Dilution_40%	0.4	DMSO	Lycopene	Standard_Development	Run085	Standard_Measurement	Plate_01	Clariostar_Study	MB	Biofoundry_,_London	Linear_Dilution_Pattern_V2	0.419	0.418	0.413	0.41	0.406	0.402	0.4	0.399	0.399	0.399	0.396	0.392	0.387	0.381	0.376	0.371	0.367	0.364	0.359	0.357	0.354	0.352	0.352	0.352	0.356	0.36	0.364	0.368	0.372	0.375	0.377	0.377	0.378	0.38	0.385	0.392
A05	Sample	Dilution_20%	0.2	DMSO	Lycopene	Standard_Development	Run085	Standard_Measurement	Plate_01	Clariostar_Study	MB	Biofoundry_,_London	Linear_Dilution_Pattern_V2	0.227	0.223	0.22	0.217	0.213	0.208	0.207	0.205	0.204	0.202	0.199	0.197	0.192	0.187	0.184	0.18	0.177	0.174	0.172	0.172	0.17	0.169	0.169	0.17	0.172	0.174	0.177	0.179	0.181	0.182	0.184	0.185	0.186	0.187	0.19	0.195
A06	Sample	Dilution_100%	1.0	DMSO	Lycopene	Standard_Development	Run085	Standard_Measurement	Plate_01	Clariostar_Study	MB	Biofoundry_,_London	Linear_Dilution_Pattern_V2	0.836	0.837	0.834	0.831	0.829	0.826	0.823	0.825	0.829	0.837	0.84	0.834	0.824	0.817	0.811	0.801	0.793	0.787	0.782	0.779	0.774	0.772	0.772	0.777	0.788	0.798	0.812	0.825	0.835	0.845	0.851	0.855	0.86	0.868	0.881	0.904
A07	Sample	Dilution_80%	0.8	DMSO	Lycopene	Standard_Development	Run085	Standard_Measurement	Plate_01	Clariostar_Study	MB	Biofoundry_,_London	Linear_Dilution_Pattern_V2	0.645	0.643	0.639	0.634	0.629	0.626	0.624	0.626	0.629	0.635	0.636	0.63	0.623	0.614	0.606	0.598	0.594	0.589	0.584	0.58	0.577	0.577	0.577	0.58	0.587	0.598	0.609	0.62	0.629	0.636	0.641	0.645	0.649	0.656	0.668	0.685
A08	Sample	Dilution_60%	0.6	DMSO	Lycopene	Standard_Development	Run085	Standard_Measurement	Plate_01	Clariostar_Study	MB	Biofoundry_,_London	Linear_Dilution_Pattern_V2	0.512	0.51	0.508	0.503	0.5	0.496	0.493	0.493	0.495	0.495	0.497	0.494	0.487	0.479	0.473	0.467	0.463	0.458	0.454	0.451	0.449	0.447	0.447	0.449	0.455	0.463	0.47	0.478	0.484	0.491	0.493	0.496	0.499	0.503	0.511	0.524
A09	Sample	Dilution_40%	0.4	DMSO	Lycopene	Standard_Development	Run085	Standard_Measurement	Plate_01	Clariostar_Study	MB	Biofoundry_,_London	Linear_Dilution_Pattern_V2	0.365	0.362	0.358	0.355	0.351	0.346	0.344	0.344	0.344	0.343	0.342	0.338	0.333	0.326	0.321	0.316	0.313	0.31	0.306	0.304	0.302	0.301	0.301	0.302	0.306	0.311	0.317	0.323	0.326	0.33	0.332	0.334	0.336	0.339	0.344	0.352
A10	Sample	Dilution_20%	0.2	DMSO	Lycopene	Standard_Development	Run085	Standard_Measurement	Plate_01	Clariostar_Study	MB	Biofoundry_,_London	Linear_Dilution_Pattern_V2	0.25	0.247	0.243	0.24	0.236	0.232	0.229	0.226	0.226	0.224	0.221	0.218	0.212	0.207	0.203	0.199	0.196	0.195	0.192	0.19	0.188	0.188	0.187	0.187	0.19	0.191	0.194	0.197	0.198	0.2	0.201	0.202	0.203	0.203	0.206	0.21
A11	Blank	DMSO_Blank		DMSO		Standard_Development	Run085	Standard_Measurement	Plate_01	Clariostar_Study	MB	Biofoundry_,_London	Linear_Dilution_Pattern_V2	0.117	0.115	0.112	0.108	0.105	0.1	0.097	0.094	0.091	0.087	0.083	0.079	0.074	0.07	0.067	0.064	0.062	0.061	0.059	0.058	0.057	0.056	0.055	0.054	0.054	0.054	0.053	0.052	0.052	0.051	0.051	0.051	0.05	0.049	0.049	0.048
A12	Blank	DMSO_Blank		DMSO		Standard_Development	Run085	Standard_Measurement	Plate_01	Clariostar_Study	MB	Biofoundry_,_London	Linear_Dilution_Pattern_V2	0.117	0.114	0.11	0.106	0.103	0.099	0.096	0.093	0.09	0.086	0.082	0.078	0.074	0.07	0.067	0.064	0.062	0.06	0.058	0.058	0.057	0.056	0.055	0.054	0.053	0.053	0.053	0.052	0.051	0.051	0.051	0.051	0.05	0.049	0.048	0.047
B01	Sample	Dilution_100%	1.0	DMSO	Lycopene	Standard_Development	Run085	Standard_Measurement	Plate_01	Clariostar_Study	MB	Biofoundry_,_London	Linear_Dilution_Pattern_V2	0.794	0.794	0.791	0.788	0.782	0.779	0.779	0.781	0.785	0.794	0.796	0.79	0.784	0.775	0.768	0.758	0.752	0.749	0.742	0.738	0.732	0.732	0.733	0.737	0.747	0.758	0.773	0.787	0.796	0.807	0.813	0.817	0.823	0.831	0.845	0.865
B02	Sample	Dilution_80%	0.8	DMSO	Lycopene	Standard_Development	Run085	Standard_Measurement	Plate_01	Clariostar_Study	MB	Biofoundry_,_London	Linear_Dilution_Pattern_V2	0.745	0.745	0.742	0.74	0.736	0.733	0.732	0.733	0.736	0.741	0.742	0.737	0.729	0.721	0.715	0.709	0.702	0.697	0.691	0.688	0.682	0.68	0.678	0.679	0.688	0.695	0.703	0.712	0.718	0.723	0.726	0.727	0.731	0.734	0.743	0.755
B03	Sample	Dilution_60%	0.6	DMSO	Lycopene	Standard_Development	Run085	Standard_Measurement	Plate_01	Clariostar_Study	MB	Biofoundry_,_London	Linear_Dilution_Pattern_V2	0.653	0.653	0.65	0.647	0.644	0.64	0.639	0.64	0.641	0.642	0.643	0.638	0.633	0.626	0.619	0.613	0.609	0.605	0.599	0.594	0.589	0.586	0.585	0.585	0.588	0.593	0.598	0.602	0.605	0.608	0.609	0.609	0.61	0.611	0.616	0.625
B04	Sample	Dilution_40%	0.4	DMSO	Lycopene	Standard_Development	Run085	Standard_Measurement	Plate_01	Clariostar_Study	MB	Biofoundry_,_London	Linear_Dilution_Pattern_V2	0.455	0.453	0.45	0.447	0.443	0.439	0.437	0.438	0.438	0.438	0.436	0.433	0.428	0.42	0.416	0.411	0.408	0.404	0.4	0.397	0.394	0.392	0.391	0.391	0.393	0.396	0.401	0.403	0.407	0.409	0.41	0.41	0.411	0.411	0.415	0.421
B05	Sample	Dilution_20%	0.2	DMSO	Lycopene	Standard_Development	Run085	Standard_Measurement	Plate_01	Clariostar_Study	MB	Biofoundry_,_London	Linear_Dilution_Pattern_V2	0.246	0.244	0.24	0.238	0.234	0.23	0.228	0.227	0.228	0.226	0.224	0.22	0.216	0.212	0.209	0.205	0.202	0.2	0.198	0.197	0.195	0.194	0.194	0.195	0.196	0.198	0.2	0.202	0.205	0.206	0.207	0.207	0.208	0.209	0.212	0.215
B06	Sample	Dilution_100%	1.0	DMSO	Lycopene	Standard_Development	Run085	Standard_Measurement	Plate_01	Clariostar_Study	MB	Biofoundry_,_London	Linear_Dilution_Pattern_V2	0.854	0.851	0.849	0.848	0.842	0.84	0.841	0.843	0.848	0.857	0.857	0.855	0.846	0.838	0.831	0.821	0.815	0.811	0.803	0.8	0.796	0.792	0.793	0.798	0.807	0.819	0.833	0.846	0.857	0.865	0.872	0.876	0.88	0.887	0.9	0.92
B07	Sample	Dilution_80%	0.8	DMSO	Lycopene	Standard_Development	Run085	Standard_Measurement	Plate_01	Clariostar_Study	MB	Biofoundry_,_London	Linear_Dilution_Pattern_V2	0.746	0.747	0.744	0.74	0.736	0.735	0.731	0.732	0.737	0.74	0.743	0.741	0.734	0.724	0.717	0.71	0.704	0.699	0.692	0.69	0.685	0.682	0.682	0.684	0.691	0.698	0.708	0.716	0.722	0.729	0.733	0.734	0.738	0.74	0.75	0.764
B08	Sample	Dilution_60%	0.6	DMSO	Lycopene	Standard_Development	Run085	Standard_Measurement	Plate_01	Clariostar_Study	MB	Biofoundry_,_London	Linear_Dilution_Pattern_V2	0.995	0.996	0.993	0.99	0.983	0.98	0.979	0.979	0.978	0.982	0.982	0.974	0.97	0.96	0.955	0.947	0.941	0.934	0.928	0.924	0.917	0.913	0.911	0.909	0.911	0.912	0.915	0.918	0.918	0.92	0.918	0.914	0.911	0.91	0.912	0.917
B09	Sample	Dilution_40%	0.4	DMSO	Lycopene	Standard_Development	Run085	Standard_Measurement	Plate_01	Clariostar_Study	MB	Biofoundry_,_London	Linear_Dilution_Pattern_V2	0.382	0.38	0.376	0.373	0.369	0.366	0.363	0.363	0.363	0.364	0.363	0.358	0.353	0.348	0.342	0.337	0.334	0.331	0.328	0.325	0.323	0.322	0.322	0.323	0.328	0.332	0.337	0.342	0.347	0.35	0.352	0.355	0.356	0.359	0.364	0.371
B10	Sample	Dilution_20%	0.2	DMSO	Lycopene	Standard_Development	Run085	Standard_Measurement	Plate_01	Clariostar_Study	MB	Biofoundry_,_London	Linear_Dilution_Pattern_V2	0.242	0.239	0.235	0.234	0.23	0.226	0.223	0.222	0.221	0.219	0.216	0.213	0.208	0.204	0.2	0.196	0.194	0.192	0.19	0.188	0.187	0.186	0.186	0.186	0.188	0.189	0.192	0.195	0.196	0.198	0.199	0.199	0.2	0.201	0.204	0.208
B11	Blank	DMSO_Blank		DMSO		Standard_Development	Run085	Standard_Measurement	Plate_01	Clariostar_Study	MB	Biofoundry_,_London	Linear_Dilution_Pattern_V2	0.11	0.107	0.103	0.1	0.097	0.093	0.09	0.088	0.085	0.082	0.077	0.073	0.07	0.067	0.064	0.061	0.06	0.058	0.056	0.056	0.055	0.055	0.054	0.052	0.052	0.052	0.052	0.051	0.05	0.05	0.049	0.049	0.049	0.047	0.047	0.047
B12	Blank	DMSO_Blank		DMSO		Standard_Development	Run085	Standard_Measurement	Plate_01	Clariostar_Study	MB	Biofoundry_,_London	Linear_Dilution_Pattern_V2	0.11	0.106	0.102	0.098	0.096	0.091	0.088	0.086	0.083	0.08	0.076	0.071	0.067	0.064	0.061	0.059	0.057	0.055	0.054	0.053	0.053	0.052	0.051	0.05	0.05	0.05	0.049	0.049	0.049	0.048	0.048	0.048	0.047	0.046	0.046	0.045
C01	Sample	Dilution_95%	0.95	DMSO	Lycopene	Standard_Development	Run085	Standard_Measurement	Plate_01	Clariostar_Study	MB	Biofoundry_,_London	Linear_Dilution_Pattern_V2	1.169	1.169	1.163	1.162	1.16	1.16	1.158	1.162	1.161	1.169	1.174	1.167	1.158	1.153	1.141	1.133	1.125	1.118	1.11	1.106	1.097	1.091	1.082	1.082	1.089	1.094	1.099	1.105	1.104	1.11	1.106	1.107	1.104	1.102	1.11	1.118
C02	Sample	Dilution_75%	0.75	DMSO	Lycopene	Standard_Development	Run085	Standard_Measurement	Plate_01	Clariostar_Study	MB	Biofoundry_,_London	Linear_Dilution_Pattern_V2	0.779	0.78	0.776	0.773	0.768	0.766	0.764	0.765	0.767	0.774	0.772	0.77	0.762	0.754	0.746	0.738	0.733	0.728	0.722	0.717	0.712	0.71	0.706	0.707	0.713	0.716	0.724	0.731	0.735	0.737	0.739	0.739	0.74	0.741	0.747	0.758
C03	Sample	Dilution_55%	0.55	DMSO	Lycopene	Standard_Development	Run085	Standard_Measurement	Plate_01	Clariostar_Study	MB	Biofoundry_,_London	Linear_Dilution_Pattern_V2	0.665	0.665	0.661	0.657	0.654	0.651	0.648	0.649	0.65	0.653	0.652	0.647	0.641	0.635	0.627	0.623	0.618	0.613	0.607	0.604	0.599	0.594	0.592	0.591	0.594	0.596	0.6	0.603	0.605	0.606	0.605	0.604	0.603	0.603	0.606	0.611
C04	Sample	Dilution_35%	0.35	DMSO	Lycopene	Standard_Development	Run085	Standard_Measurement	Plate_01	Clariostar_Study	MB	Biofoundry_,_London	Linear_Dilution_Pattern_V2	1.026	1.029	1.027	1.026	1.022	1.02	1.018	1.019	1.016	1.019	1.016	1.012	1.005	1.004	0.998	0.991	0.986	0.98	0.974	0.969	0.961	0.951	0.942	0.937	0.931	0.925	0.921	0.915	0.909	0.901	0.892	0.883	0.874	0.863	0.857	0.851
C05	Sample	Dilution_15%	0.15	DMSO	Lycopene	Standard_Development	Run085	Standard_Measurement	Plate_01	Clariostar_Study	MB	Biofoundry_,_London	Linear_Dilution_Pattern_V2	0.218	0.216	0.212	0.208	0.205	0.202	0.199	0.199	0.197	0.196	0.194	0.191	0.186	0.183	0.18	0.177	0.174	0.172	0.17	0.169	0.167	0.166	0.165	0.166	0.167	0.168	0.169	0.17	0.171	0.172	0.173	0.173	0.173	0.174	0.175	0.177
C06	Sample	Dilution_95%	0.95	DMSO	Lycopene	Standard_Development	Run085	Standard_Measurement	Plate_01	Clariostar_Study	MB	Biofoundry_,_London	Linear_Dilution_Pattern_V2	1.788	1.796	1.789	1.801	1.79	1.794	1.79	1.802	1.817	1.808	1.824	1.814	1.785	1.794	1.779	1.777	1.775	1.749	1.74	1.736	1.71	1.688	1.679	1.675	1.684	1.67	1.672	1.671	1.652	1.645	1.64	1.623	1.617	1.609	1.605	1.603
C07	Sample	Dilution_75%	0.75	DMSO	Lycopene	Standard_Development	Run085	Standard_Measurement	Plate_01	Clariostar_Study	MB	Biofoundry_,_London	Linear_Dilution_Pattern_V2	1.241	1.244	1.237	1.235	1.232	1.236	1.237	1.234	1.228	1.251	1.243	1.234	1.228	1.22	1.217	1.206	1.2	1.192	1.186	1.178	1.165	1.157	1.147	1.144	1.147	1.146	1.144	1.142	1.138	1.137	1.129	1.122	1.113	1.111	1.111	1.113
C08	Sample	Dilution_55%	0.55	DMSO	Lycopene	Standard_Development	Run085	Standard_Measurement	Plate_01	Clariostar_Study	MB	Biofoundry_,_London	Linear_Dilution_Pattern_V2	0.59	0.589	0.586	0.581	0.577	0.575	0.573	0.575	0.575	0.576	0.575	0.572	0.565	0.559	0.553	0.549	0.544	0.539	0.534	0.531	0.526	0.523	0.523	0.523	0.526	0.53	0.535	0.538	0.542	0.545	0.545	0.545	0.545	0.546	0.55	0.557
C09	Sample	Dilution_35%	0.35	DMSO	Lycopene	Standard_Development	Run085	Standard_Measurement	Plate_01	Clariostar_Study	MB	Biofoundry_,_London	Linear_Dilution_Pattern_V2	0.353	0.351	0.347	0.345	0.34	0.336	0.333	0.333	0.334	0.334	0.331	0.328	0.321	0.316	0.312	0.308	0.304	0.3	0.298	0.297	0.295	0.292	0.292	0.294	0.297	0.3	0.304	0.309	0.311	0.314	0.316	0.318	0.319	0.321	0.325	0.331
C10	Sample	Dilution_15%	0.15	DMSO	Lycopene	Standard_Development	Run085	Standard_Measurement	Plate_01	Clariostar_Study	MB	Biofoundry_,_London	Linear_Dilution_Pattern_V2	0.203	0.201	0.196	0.193	0.189	0.184	0.182	0.182	0.18	0.178	0.176	0.172	0.168	0.163	0.161	0.157	0.154	0.152	0.151	0.149	0.147	0.147	0.147	0.147	0.149	0.151	0.152	0.153	0.155	0.156	0.157	0.157	0.157	0.158	0.16	0.162
C11	Blank	DMSO_Blank		DMSO		Standard_Development	Run085	Standard_Measurement	Plate_01	Clariostar_Study	MB	Biofoundry_,_London	Linear_Dilution_Pattern_V2	0.103	0.1	0.096	0.094	0.09	0.085	0.082	0.081	0.079	0.076	0.071	0.067	0.064	0.06	0.059	0.056	0.055	0.053	0.051	0.051	0.049	0.049	0.049	0.048	0.047	0.048	0.048	0.046	0.046	0.046	0.046	0.046	0.045	0.045	0.044	0.044
C12	Blank	DMSO_Blank		DMSO		Standard_Development	Run085	Standard_Measurement	Plate_01	Clariostar_Study	MB	Biofoundry_,_London	Linear_Dilution_Pattern_V2	0.107	0.105	0.1	0.097	0.094	0.09	0.087	0.085	0.082	0.079	0.075	0.071	0.067	0.063	0.061	0.059	0.057	0.055	0.054	0.053	0.052	0.052	0.052	0.051	0.051	0.051	0.05	0.049	0.049	0.049	0.049	0.048	0.048	0.047	0.046	0.045
D01	Sample	Dilution_95%	0.95	DMSO	Lycopene	Standard_Development	Run085	Standard_Measurement	Plate_01	Clariostar_Study	MB	Biofoundry_,_London	Linear_Dilution_Pattern_V2	1.49	1.498	1.491	1.491	1.495	1.493	1.486	1.5	1.486	1.501	1.514	1.496	1.483	1.477	1.47	1.454	1.45	1.447	1.436	1.433	1.418	1.407	1.397	1.392	1.407	1.406	1.406	1.408	1.401	1.406	1.402	1.396	1.394	1.387	1.391	1.396
D02	Sample	Dilution_75%	0.75	DMSO	Lycopene	Standard_Development	Run085	Standard_Measurement	Plate_01	Clariostar_Study	MB	Biofoundry_,_London	Linear_Dilution_Pattern_V2	1.102	1.105	1.105	1.106	1.1	1.1	1.096	1.097	1.096	1.108	1.107	1.1	1.091	1.082	1.077	1.07	1.061	1.055	1.048	1.041	1.032	1.022	1.016	1.012	1.013	1.013	1.014	1.015	1.012	1.012	1.008	1.002	0.996	0.993	0.992	0.996
D03	Sample	Dilution_55%	0.55	DMSO	Lycopene	Standard_Development	Run085	Standard_Measurement	Plate_01	Clariostar_Study	MB	Biofoundry_,_London	Linear_Dilution_Pattern_V2	0.627	0.627	0.623	0.62	0.617	0.613	0.612	0.613	0.614	0.616	0.617	0.612	0.604	0.597	0.592	0.587	0.582	0.576	0.572	0.569	0.564	0.561	0.559	0.558	0.559	0.564	0.568	0.572	0.575	0.578	0.577	0.576	0.575	0.575	0.578	0.583
D04	Sample	Dilution_35%	0.35	DMSO	Lycopene	Standard_Development	Run085	Standard_Measurement	Plate_01	Clariostar_Study	MB	Biofoundry_,_London	Linear_Dilution_Pattern_V2	0.572	0.571	0.567	0.567	0.562	0.559	0.557	0.557	0.558	0.558	0.557	0.553	0.548	0.542	0.54	0.533	0.529	0.525	0.52	0.517	0.513	0.508	0.505	0.504	0.504	0.503	0.504	0.503	0.502	0.501	0.499	0.495	0.494	0.49	0.49	0.492
D05	Sample	Dilution_15%	0.15	DMSO	Lycopene	Standard_Development	Run085	Standard_Measurement	Plate_01	Clariostar_Study	MB	Biofoundry_,_London	Linear_Dilution_Pattern_V2	0.227	0.225	0.221	0.218	0.216	0.211	0.209	0.209	0.208	0.206	0.204	0.201	0.197	0.192	0.189	0.186	0.184	0.182	0.18	0.179	0.177	0.175	0.175	0.176	0.176	0.178	0.179	0.18	0.181	0.181	0.181	0.182	0.181	0.181	0.183	0.185
D06	Sample	Dilution_95%	0.95	DMSO	Lycopene	Standard_Development	Run085	Standard_Measurement	Plate_01	Clariostar_Study	MB	Biofoundry_,_London	Linear_Dilution_Pattern_V2	2.168	2.174	2.184	2.196	2.156	2.227	2.192	2.183	2.155	2.217	2.211	2.223	2.198	2.176	2.193	2.176	2.138	2.149	2.116	2.151	2.106	2.081	2.045	2.054	2.072	2.044	2.032	2.032	2.0	2.006	1.99	1.98	1.955	1.936	1.943	1.922
D07	Sample	Dilution_75%	0.75	DMSO	Lycopene	Standard_Development	Run085	Standard_Measurement	Plate_01	Clariostar_Study	MB	Biofoundry_,_London	Linear_Dilution_Pattern_V2	0.804	0.804	0.801	0.798	0.791	0.79	0.789	0.79	0.791	0.795	0.796	0.793	0.785	0.776	0.772	0.764	0.758	0.751	0.746	0.741	0.734	0.73	0.728	0.728	0.733	0.737	0.745	0.751	0.754	0.759	0.761	0.76	0.759	0.76	0.767	0.778
D08	Sample	Dilution_55%	0.55	DMSO	Lycopene	Standard_Development	Run085	Standard_Measurement	Plate_01	Clariostar_Study	MB	Biofoundry_,_London	Linear_Dilution_Pattern_V2	1.2	1.205	1.207	1.201	1.2	1.198	1.195	1.195	1.194	1.205	1.2	1.197	1.189	1.184	1.18	1.173	1.164	1.155	1.148	1.143	1.131	1.117	1.109	1.102	1.1	1.093	1.089	1.082	1.078	1.071	1.059	1.049	1.038	1.026	1.02	1.016
D09	Sample	Dilution_35%	0.35	DMSO	Lycopene	Standard_Development	Run085	Standard_Measurement	Plate_01	Clariostar_Study	MB	Biofoundry_,_London	Linear_Dilution_Pattern_V2	0.58	0.581	0.578	0.576	0.573	0.569	0.566	0.567	0.566	0.566	0.564	0.561	0.555	0.549	0.545	0.54	0.535	0.531	0.527	0.522	0.518	0.514	0.51	0.508	0.507	0.505	0.505	0.505	0.503	0.503	0.5	0.496	0.494	0.491	0.489	0.49
D10	Sample	Dilution_15%	0.15	DMSO	Lycopene	Standard_Development	Run085	Standard_Measurement	Plate_01	Clariostar_Study	MB	Biofoundry_,_London	Linear_Dilution_Pattern_V2	0.302	0.3	0.297	0.294	0.29	0.286	0.284	0.283	0.281	0.279	0.277	0.274	0.269	0.266	0.262	0.258	0.256	0.254	0.252	0.25	0.247	0.244	0.243	0.242	0.242	0.242	0.242	0.242	0.242	0.242	0.24	0.239	0.238	0.236	0.236	0.237
D11	Blank	DMSO_Blank		DMSO		Standard_Development	Run085	Standard_Measurement	Plate_01	Clariostar_Study	MB	Biofoundry_,_London	Linear_Dilution_Pattern_V2	0.106	0.103	0.099	0.096	0.093	0.089	0.085	0.083	0.082	0.079	0.075	0.071	0.067	0.063	0.061	0.059	0.057	0.055	0.053	0.053	0.052	0.051	0.051	0.051	0.05	0.049	0.049	0.048	0.048	0.048	0.048	0.048	0.047	0.046	0.045	0.044
D12	Blank	DMSO_Blank		DMSO		Standard_Development	Run085	Standard_Measurement	Plate_01	Clariostar_Study	MB	Biofoundry_,_London	Linear_Dilution_Pattern_V2	0.105	0.103	0.098	0.096	0.093	0.088	0.085	0.084	0.081	0.077	0.073	0.07	0.066	0.063	0.059	0.057	0.056	0.054	0.052	0.052	0.051	0.05	0.049	0.049	0.048	0.048	0.048	0.046	0.046	0.046	0.046	0.046	0.046	0.045	0.044	0.043
E01	Sample	Dilution_90%	0.9	DMSO	Lycopene	Standard_Development	Run085	Standard_Measurement	Plate_01	Clariostar_Study	MB	Biofoundry_,_London	Linear_Dilution_Pattern_V2	1.001	1.004	0.998	0.995	0.988	0.986	0.984	0.989	0.991	0.998	0.999	0.998	0.989	0.976	0.966	0.959	0.952	0.947	0.941	0.935	0.927	0.919	0.916	0.917	0.924	0.929	0.939	0.945	0.949	0.954	0.954	0.952	0.953	0.953	0.96	0.971
E02	Sample	Dilution_70%	0.7	DMSO	Lycopene	Standard_Development	Run085	Standard_Measurement	Plate_01	Clariostar_Study	MB	Biofoundry_,_London	Linear_Dilution_Pattern_V2	0.881	0.884	0.879	0.877	0.874	0.87	0.867	0.87	0.871	0.877	0.875	0.873	0.864	0.858	0.849	0.842	0.837	0.83	0.824	0.82	0.811	0.804	0.801	0.801	0.801	0.805	0.809	0.811	0.811	0.814	0.812	0.808	0.806	0.804	0.806	0.812
E03	Sample	Dilution_50%	0.5	DMSO	Lycopene	Standard_Development	Run085	Standard_Measurement	Plate_01	Clariostar_Study	MB	Biofoundry_,_London	Linear_Dilution_Pattern_V2	0.61	0.61	0.608	0.603	0.599	0.594	0.593	0.594	0.596	0.598	0.596	0.592	0.587	0.58	0.573	0.568	0.564	0.561	0.555	0.55	0.545	0.542	0.54	0.539	0.541	0.543	0.546	0.549	0.551	0.553	0.552	0.551	0.549	0.549	0.55	0.555
E04	Sample	Dilution_30%	0.3	DMSO	Lycopene	Standard_Development	Run085	Standard_Measurement	Plate_01	Clariostar_Study	MB	Biofoundry_,_London	Linear_Dilution_Pattern_V2	0.401	0.4	0.396	0.394	0.39	0.385	0.383	0.384	0.384	0.384	0.382	0.378	0.372	0.367	0.363	0.358	0.355	0.352	0.349	0.346	0.343	0.342	0.341	0.34	0.342	0.343	0.346	0.347	0.347	0.348	0.349	0.348	0.347	0.347	0.348	0.352
E05	Sample	Dilution_10%	0.1	DMSO	Lycopene	Standard_Development	Run085	Standard_Measurement	Plate_01	Clariostar_Study	MB	Biofoundry_,_London	Linear_Dilution_Pattern_V2	0.182	0.179	0.175	0.171	0.168	0.164	0.162	0.161	0.16	0.159	0.157	0.153	0.149	0.144	0.142	0.14	0.137	0.136	0.134	0.133	0.131	0.13	0.13	0.129	0.13	0.131	0.132	0.133	0.133	0.134	0.134	0.134	0.134	0.133	0.134	0.135
E06	Sample	Dilution_90%	0.9	DMSO	Lycopene	Standard_Development	Run085	Standard_Measurement	Plate_01	Clariostar_Study	MB	Biofoundry_,_London	Linear_Dilution_Pattern_V2	0.965	0.965	0.963	0.962	0.955	0.953	0.953	0.957	0.959	0.967	0.969	0.964	0.96	0.948	0.941	0.93	0.925	0.92	0.913	0.91	0.901	0.895	0.893	0.893	0.902	0.906	0.916	0.926	0.929	0.934	0.935	0.936	0.937	0.938	0.945	0.958
E07	Sample	Dilution_70%	0.7	DMSO	Lycopene	Standard_Development	Run085	Standard_Measurement	Plate_01	Clariostar_Study	MB	Biofoundry_,_London	Linear_Dilution_Pattern_V2	1.053	1.055	1.051	1.053	1.045	1.043	1.041	1.044	1.044	1.051	1.052	1.047	1.037	1.03	1.023	1.016	1.01	1.002	0.992	0.986	0.979	0.971	0.965	0.963	0.965	0.961	0.963	0.965	0.964	0.963	0.956	0.951	0.947	0.943	0.944	0.947
E08	Sample	Dilution_50%	0.5	DMSO	Lycopene	Standard_Development	Run085	Standard_Measurement	Plate_01	Clariostar_Study	MB	Biofoundry_,_London	Linear_Dilution_Pattern_V2	0.67	0.669	0.668	0.664	0.659	0.657	0.655	0.656	0.657	0.659	0.657	0.651	0.645	0.639	0.634	0.628	0.622	0.617	0.613	0.609	0.603	0.599	0.597	0.595	0.595	0.596	0.599	0.601	0.601	0.6	0.599	0.597	0.594	0.592	0.593	0.597
E09	Sample	Dilution_30%	0.3	DMSO	Lycopene	Standard_Development	Run085	Standard_Measurement	Plate_01	Clariostar_Study	MB	Biofoundry_,_London	Linear_Dilution_Pattern_V2	0.455	0.454	0.449	0.447	0.445	0.441	0.439	0.438	0.436	0.437	0.435	0.43	0.424	0.42	0.415	0.41	0.407	0.403	0.399	0.396	0.392	0.389	0.388	0.386	0.386	0.387	0.388	0.388	0.388	0.388	0.387	0.386	0.385	0.383	0.382	0.384
E10	Sample	Dilution_10%	0.1	DMSO	Lycopene	Standard_Development	Run085	Standard_Measurement	Plate_01	Clariostar_Study	MB	Biofoundry_,_London	Linear_Dilution_Pattern_V2	0.219	0.218	0.215	0.211	0.208	0.203	0.2	0.2	0.199	0.197	0.194	0.19	0.186	0.182	0.179	0.176	0.174	0.172	0.169	0.168	0.166	0.165	0.164	0.163	0.164	0.164	0.164	0.164	0.164	0.163	0.163	0.163	0.163	0.162	0.161	0.162
E11	Blank	DMSO_Blank		DMSO		Standard_Development	Run085	Standard_Measurement	Plate_01	Clariostar_Study	MB	Biofoundry_,_London	Linear_Dilution_Pattern_V2	0.108	0.106	0.101	0.098	0.095	0.09	0.087	0.085	0.083	0.08	0.076	0.071	0.067	0.063	0.061	0.058	0.057	0.055	0.054	0.053	0.051	0.051	0.05	0.05	0.05	0.05	0.049	0.048	0.048	0.049	0.048	0.048	0.047	0.046	0.046	0.045
E12	Blank	DMSO_Blank		DMSO		Standard_Development	Run085	Standard_Measurement	Plate_01	Clariostar_Study	MB	Biofoundry_,_London	Linear_Dilution_Pattern_V2	0.106	0.103	0.098	0.094	0.092	0.086	0.083	0.082	0.08	0.076	0.072	0.068	0.064	0.059	0.057	0.055	0.053	0.052	0.05	0.05	0.048	0.048	0.048	0.048	0.047	0.047	0.047	0.046	0.046	0.046	0.045	0.045	0.045	0.044	0.043	0.042
F01	Sample	Dilution_90%	0.9	DMSO	Lycopene	Standard_Development	Run085	Standard_Measurement	Plate_01	Clariostar_Study	MB	Biofoundry_,_London	Linear_Dilution_Pattern_V2	0.945	0.947	0.942	0.941	0.934	0.932	0.931	0.934	0.935	0.942	0.941	0.937	0.928	0.919	0.913	0.905	0.895	0.889	0.881	0.876	0.867	0.862	0.861	0.862	0.866	0.872	0.881	0.889	0.893	0.897	0.898	0.897	0.897	0.898	0.905	0.916
F02	Sample	Dilution_70%	0.7	DMSO	Lycopene	Standard_Development	Run085	Standard_Measurement	Plate_01	Clariostar_Study	MB	Biofoundry_,_London	Linear_Dilution_Pattern_V2	0.927	0.927	0.925	0.923	0.918	0.916	0.914	0.916	0.916	0.922	0.923	0.916	0.911	0.901	0.891	0.885	0.878	0.873	0.863	0.858	0.849	0.842	0.838	0.835	0.838	0.838	0.842	0.844	0.842	0.843	0.84	0.835	0.832	0.828	0.829	0.834
F03	Sample	Dilution_50%	0.5	DMSO	Lycopene	Standard_Development	Run085	Standard_Measurement	Plate_01	Clariostar_Study	MB	Biofoundry_,_London	Linear_Dilution_Pattern_V2	0.604	0.603	0.6	0.596	0.592	0.588	0.585	0.586	0.588	0.588	0.589	0.584	0.578	0.571	0.565	0.56	0.556	0.55	0.545	0.542	0.536	0.532	0.53	0.529	0.53	0.532	0.537	0.54	0.541	0.543	0.541	0.54	0.539	0.537	0.539	0.543
F04	Sample	Dilution_30%	0.3	DMSO	Lycopene	Standard_Development	Run085	Standard_Measurement	Plate_01	Clariostar_Study	MB	Biofoundry_,_London	Linear_Dilution_Pattern_V2	0.469	0.468	0.465	0.462	0.458	0.456	0.453	0.452	0.452	0.453	0.451	0.446	0.442	0.437	0.432	0.427	0.423	0.42	0.415	0.411	0.408	0.405	0.402	0.401	0.401	0.401	0.402	0.403	0.403	0.402	0.4	0.399	0.398	0.396	0.396	0.398
F05	Sample	Dilution_10%	0.1	DMSO	Lycopene	Standard_Development	Run085	Standard_Measurement	Plate_01	Clariostar_Study	MB	Biofoundry_,_London	Linear_Dilution_Pattern_V2	0.175	0.173	0.169	0.165	0.162	0.158	0.155	0.154	0.154	0.152	0.149	0.146	0.141	0.138	0.135	0.132	0.131	0.129	0.127	0.127	0.124	0.124	0.123	0.123	0.124	0.125	0.126	0.126	0.127	0.128	0.128	0.128	0.128	0.127	0.129	0.129
F06	Sample	Dilution_90%	0.9	DMSO	Lycopene	Standard_Development	Run085	Standard_Measurement	Plate_01	Clariostar_Study	MB	Biofoundry_,_London	Linear_Dilution_Pattern_V2	2.136	2.107	2.085	2.099	2.08	2.121	2.096	2.092	2.049	2.091	2.107	2.082	2.112	2.088	2.087	2.054	2.038	2.048	2.039	2.055	2.007	1.988	1.969	1.978	1.983	1.972	1.965	1.971	1.928	1.92	1.896	1.888	1.872	1.858	1.858	1.845
F07	Sample	Dilution_70%	0.7	DMSO	Lycopene	Standard_Development	Run085	Standard_Measurement	Plate_01	Clariostar_Study	MB	Biofoundry_,_London	Linear_Dilution_Pattern_V2	0.855	0.851	0.848	0.846	0.842	0.84	0.839	0.841	0.84	0.846	0.846	0.839	0.833	0.826	0.818	0.811	0.805	0.8	0.791	0.787	0.779	0.773	0.771	0.768	0.77	0.773	0.778	0.782	0.783	0.784	0.782	0.781	0.779	0.778	0.782	0.788
F08	Sample	Dilution_50%	0.5	DMSO	Lycopene	Standard_Development	Run085	Standard_Measurement	Plate_01	Clariostar_Study	MB	Biofoundry_,_London	Linear_Dilution_Pattern_V2	1.069	1.068	1.064	1.064	1.061	1.06	1.056	1.058	1.057	1.058	1.057	1.05	1.048	1.036	1.032	1.027	1.018	1.013	1.005	0.997	0.99	0.978	0.971	0.965	0.962	0.957	0.954	0.951	0.944	0.938	0.931	0.922	0.913	0.904	0.898	0.893
F09	Sample	Dilution_30%	0.3	DMSO	Lycopene	Standard_Development	Run085	Standard_Measurement	Plate_01	Clariostar_Study	MB	Biofoundry_,_London	Linear_Dilution_Pattern_V2	0.362	0.36	0.356	0.352	0.348	0.345	0.342	0.342	0.342	0.342	0.34	0.335	0.33	0.325	0.32	0.316	0.313	0.31	0.306	0.305	0.302	0.3	0.299	0.3	0.302	0.305	0.307	0.309	0.311	0.313	0.313	0.314	0.314	0.315	0.317	0.321
F10	Sample	Dilution_10%	0.1	DMSO	Lycopene	Standard_Development	Run085	Standard_Measurement	Plate_01	Clariostar_Study	MB	Biofoundry_,_London	Linear_Dilution_Pattern_V2	0.171	0.167	0.163	0.16	0.157	0.152	0.15	0.149	0.147	0.144	0.141	0.137	0.133	0.13	0.127	0.124	0.122	0.12	0.118	0.118	0.116	0.115	0.115	0.115	0.116	0.116	0.117	0.118	0.119	0.12	0.12	0.121	0.121	0.121	0.122	0.123
F11	Blank	DMSO		DMSO		Standard_Development	Run085	Standard_Measurement	Plate_01	Clariostar_Study	MB	Biofoundry_,_London	Linear_Dilution_Pattern_V2	0.109	0.106	0.102	0.099	0.096	0.091	0.088	0.086	0.084	0.08	0.077	0.074	0.069	0.065	0.062	0.06	0.059	0.057	0.056	0.055	0.054	0.053	0.053	0.052	0.052	0.052	0.051	0.051	0.05	0.05	0.05	0.049	0.049	0.047	0.046	0.045
F12	Blank	DMSO		DMSO		Standard_Development	Run085	Standard_Measurement	Plate_01	Clariostar_Study	MB	Biofoundry_,_London	Linear_Dilution_Pattern_V2	0.112	0.109	0.104	0.102	0.099	0.092	0.089	0.088	0.086	0.082	0.078	0.074	0.07	0.066	0.064	0.061	0.06	0.057	0.055	0.055	0.053	0.052	0.053	0.052	0.051	0.051	0.051	0.05	0.05	0.05	0.049	0.049	0.049	0.048	0.047	0.046
G01	Sample	Dilution_85%	0.85	DMSO	Lycopene	Standard_Development	Run085	Standard_Measurement	Plate_01	Clariostar_Study	MB	Biofoundry_,_London	Linear_Dilution_Pattern_V2	0.82	0.82	0.817	0.812	0.805	0.801	0.799	0.803	0.802	0.81	0.809	0.805	0.798	0.79	0.782	0.776	0.765	0.758	0.754	0.749	0.74	0.736	0.736	0.738	0.744	0.751	0.759	0.765	0.771	0.775	0.777	0.78	0.779	0.781	0.789	0.801
G02	Sample	Dilution_65%	0.65	DMSO	Lycopene	Standard_Development	Run085	Standard_Measurement	Plate_01	Clariostar_Study	MB	Biofoundry_,_London	Linear_Dilution_Pattern_V2	0.826	0.825	0.823	0.82	0.816	0.812	0.811	0.811	0.812	0.817	0.817	0.812	0.805	0.797	0.792	0.784	0.779	0.772	0.766	0.763	0.756	0.749	0.745	0.743	0.747	0.75	0.752	0.755	0.756	0.757	0.755	0.753	0.75	0.75	0.751	0.756
G03	Sample	Dilution_45%	0.45	DMSO	Lycopene	Standard_Development	Run085	Standard_Measurement	Plate_01	Clariostar_Study	MB	Biofoundry_,_London	Linear_Dilution_Pattern_V2	0.441	0.44	0.435	0.432	0.428	0.423	0.422	0.422	0.422	0.423	0.424	0.42	0.412	0.407	0.402	0.398	0.394	0.39	0.385	0.383	0.379	0.377	0.377	0.378	0.382	0.387	0.392	0.396	0.399	0.403	0.404	0.405	0.407	0.408	0.412	0.419
G04	Sample	Dilution_25%	0.25	DMSO	Lycopene	Standard_Development	Run085	Standard_Measurement	Plate_01	Clariostar_Study	MB	Biofoundry_,_London	Linear_Dilution_Pattern_V2	0.283	0.28	0.277	0.273	0.269	0.264	0.262	0.263	0.262	0.262	0.259	0.256	0.252	0.247	0.243	0.24	0.237	0.234	0.232	0.231	0.228	0.227	0.227	0.227	0.23	0.234	0.236	0.239	0.241	0.242	0.244	0.245	0.246	0.247	0.249	0.254
G05	Sample	Dilution_05%	0.0499999999999999	DMSO	Lycopene	Standard_Development	Run085	Standard_Measurement	Plate_01	Clariostar_Study	MB	Biofoundry_,_London	Linear_Dilution_Pattern_V2	0.131	0.127	0.123	0.12	0.117	0.113	0.109	0.109	0.108	0.106	0.103	0.101	0.097	0.093	0.091	0.089	0.086	0.085	0.083	0.082	0.081	0.08	0.08	0.08	0.081	0.081	0.081	0.081	0.082	0.082	0.082	0.083	0.083	0.082	0.083	0.083
G06	Sample	Dilution_85%	0.85	DMSO	Lycopene	Standard_Development	Run085	Standard_Measurement	Plate_01	Clariostar_Study	MB	Biofoundry_,_London	Linear_Dilution_Pattern_V2	0.823	0.822	0.818	0.816	0.811	0.807	0.805	0.809	0.812	0.818	0.82	0.814	0.808	0.799	0.791	0.784	0.777	0.771	0.764	0.76	0.753	0.749	0.746	0.749	0.756	0.763	0.77	0.779	0.783	0.79	0.791	0.792	0.794	0.797	0.806	0.818
G07	Sample	Dilution_65%	0.65	DMSO	Lycopene	Standard_Development	Run085	Standard_Measurement	Plate_01	Clariostar_Study	MB	Biofoundry_,_London	Linear_Dilution_Pattern_V2	0.718	0.72	0.715	0.711	0.708	0.706	0.702	0.704	0.705	0.71	0.709	0.704	0.697	0.689	0.682	0.675	0.671	0.665	0.658	0.655	0.648	0.643	0.643	0.642	0.646	0.65	0.655	0.66	0.664	0.666	0.666	0.667	0.667	0.666	0.67	0.677
G08	Sample	Dilution_45%	0.45	DMSO	Lycopene	Standard_Development	Run085	Standard_Measurement	Plate_01	Clariostar_Study	MB	Biofoundry_,_London	Linear_Dilution_Pattern_V2	0.462	0.461	0.457	0.453	0.45	0.445	0.442	0.443	0.444	0.446	0.445	0.441	0.435	0.428	0.423	0.418	0.414	0.41	0.406	0.404	0.4	0.397	0.397	0.397	0.4	0.405	0.409	0.413	0.416	0.419	0.42	0.421	0.422	0.423	0.426	0.433
G09	Sample	Dilution_25%	0.25	DMSO	Lycopene	Standard_Development	Run085	Standard_Measurement	Plate_01	Clariostar_Study	MB	Biofoundry_,_London	Linear_Dilution_Pattern_V2	0.274	0.272	0.267	0.263	0.259	0.255	0.253	0.253	0.252	0.252	0.249	0.245	0.24	0.236	0.232	0.228	0.225	0.223	0.221	0.219	0.217	0.215	0.215	0.217	0.22	0.222	0.225	0.228	0.23	0.232	0.233	0.234	0.236	0.237	0.239	0.244
G10	Sample	Dilution_05%	0.0499999999999999	DMSO	Lycopene	Standard_Development	Run085	Standard_Measurement	Plate_01	Clariostar_Study	MB	Biofoundry_,_London	Linear_Dilution_Pattern_V2	0.131	0.128	0.123	0.12	0.117	0.111	0.108	0.109	0.107	0.104	0.101	0.097	0.092	0.088	0.086	0.084	0.081	0.079	0.078	0.078	0.076	0.076	0.076	0.076	0.076	0.077	0.077	0.077	0.078	0.079	0.079	0.08	0.08	0.08	0.08	0.081
G11	Blank	DMSO_Blank		DMSO		Standard_Development	Run085	Standard_Measurement	Plate_01	Clariostar_Study	MB	Biofoundry_,_London	Linear_Dilution_Pattern_V2	0.109	0.105	0.101	0.096	0.093	0.088	0.085	0.084	0.081	0.078	0.074	0.07	0.066	0.063	0.06	0.058	0.057	0.055	0.053	0.052	0.05	0.05	0.05	0.05	0.05	0.05	0.049	0.048	0.048	0.048	0.048	0.047	0.047	0.046	0.045	0.044
G12	Blank	DMSO_Blank		DMSO		Standard_Development	Run085	Standard_Measurement	Plate_01	Clariostar_Study	MB	Biofoundry_,_London	Linear_Dilution_Pattern_V2	0.104	0.101	0.095	0.092	0.088	0.083	0.081	0.08	0.076	0.073	0.069	0.065	0.06	0.057	0.054	0.052	0.051	0.049	0.047	0.047	0.045	0.044	0.045	0.045	0.044	0.044	0.043	0.042	0.043	0.043	0.043	0.043	0.042	0.041	0.041	0.041
H01	Sample	Dilution_85%	0.85	DMSO	Lycopene	Standard_Development	Run085	Standard_Measurement	Plate_01	Clariostar_Study	MB	Biofoundry_,_London	Linear_Dilution_Pattern_V2	0.793	0.791	0.786	0.783	0.778	0.774	0.771	0.772	0.776	0.78	0.78	0.774	0.767	0.757	0.749	0.741	0.735	0.729	0.723	0.716	0.71	0.705	0.703	0.706	0.711	0.717	0.725	0.732	0.739	0.743	0.745	0.746	0.747	0.75	0.756	0.767
H02	Sample	Dilution_65%	0.65	DMSO	Lycopene	Standard_Development	Run085	Standard_Measurement	Plate_01	Clariostar_Study	MB	Biofoundry_,_London	Linear_Dilution_Pattern_V2	0.594	0.593	0.588	0.584	0.58	0.575	0.571	0.573	0.575	0.576	0.577	0.573	0.564	0.557	0.551	0.545	0.54	0.534	0.53	0.525	0.521	0.519	0.518	0.519	0.524	0.529	0.535	0.541	0.546	0.551	0.552	0.553	0.554	0.555	0.56	0.571
H03	Sample	Dilution_45%	0.45	DMSO	Lycopene	Standard_Development	Run085	Standard_Measurement	Plate_01	Clariostar_Study	MB	Biofoundry_,_London	Linear_Dilution_Pattern_V2	0.452	0.451	0.447	0.443	0.439	0.434	0.432	0.43	0.431	0.432	0.429	0.426	0.419	0.413	0.408	0.402	0.398	0.394	0.391	0.387	0.384	0.381	0.381	0.381	0.384	0.387	0.391	0.395	0.398	0.401	0.4	0.401	0.402	0.403	0.406	0.412
H04	Sample	Dilution_25%	0.25	DMSO	Lycopene	Standard_Development	Run085	Standard_Measurement	Plate_01	Clariostar_Study	MB	Biofoundry_,_London	Linear_Dilution_Pattern_V2	0.275	0.271	0.267	0.263	0.259	0.254	0.251	0.252	0.251	0.25	0.247	0.244	0.239	0.233	0.229	0.226	0.223	0.219	0.216	0.215	0.213	0.212	0.211	0.213	0.215	0.217	0.22	0.223	0.225	0.228	0.229	0.23	0.232	0.232	0.235	0.239
H05	Sample	Dilution_05%	0.0499999999999999	DMSO	Lycopene	Standard_Development	Run085	Standard_Measurement	Plate_01	Clariostar_Study	MB	Biofoundry_,_London	Linear_Dilution_Pattern_V2	0.14	0.138	0.133	0.13	0.126	0.122	0.119	0.118	0.116	0.114	0.11	0.106	0.102	0.099	0.096	0.092	0.09	0.089	0.087	0.086	0.086	0.084	0.084	0.084	0.084	0.085	0.085	0.085	0.085	0.085	0.085	0.086	0.085	0.085	0.085	0.086
H06	Sample	Dilution_85%	0.85	DMSO	Lycopene	Standard_Development	Run085	Standard_Measurement	Plate_01	Clariostar_Study	MB	Biofoundry_,_London	Linear_Dilution_Pattern_V2	0.761	0.761	0.756	0.752	0.747	0.742	0.74	0.744	0.747	0.751	0.751	0.747	0.739	0.73	0.722	0.714	0.709	0.703	0.697	0.692	0.688	0.683	0.681	0.685	0.691	0.699	0.708	0.716	0.722	0.73	0.732	0.734	0.735	0.739	0.748	0.762
H07	Sample	Dilution_65%	0.65	DMSO	Lycopene	Standard_Development	Run085	Standard_Measurement	Plate_01	Clariostar_Study	MB	Biofoundry_,_London	Linear_Dilution_Pattern_V2	0.627	0.626	0.621	0.617	0.612	0.609	0.607	0.607	0.609	0.611	0.612	0.607	0.599	0.59	0.584	0.578	0.572	0.567	0.562	0.558	0.553	0.551	0.549	0.55	0.554	0.559	0.566	0.572	0.577	0.582	0.583	0.584	0.585	0.586	0.592	0.6
H08	Sample	Dilution_45%	0.45	DMSO	Lycopene	Standard_Development	Run085	Standard_Measurement	Plate_01	Clariostar_Study	MB	Biofoundry_,_London	Linear_Dilution_Pattern_V2	0.422	0.42	0.416	0.413	0.408	0.404	0.401	0.402	0.402	0.402	0.402	0.397	0.389	0.383	0.378	0.374	0.371	0.367	0.362	0.36	0.357	0.355	0.355	0.357	0.36	0.365	0.37	0.375	0.378	0.382	0.384	0.386	0.387	0.389	0.394	0.401
H09	Sample	Dilution_25%	0.25	DMSO	Lycopene	Standard_Development	Run085	Standard_Measurement	Plate_01	Clariostar_Study	MB	Biofoundry_,_London	Linear_Dilution_Pattern_V2	0.362	0.359	0.355	0.351	0.346	0.341	0.337	0.338	0.337	0.335	0.334	0.328	0.322	0.318	0.312	0.308	0.305	0.303	0.299	0.297	0.295	0.294	0.293	0.294	0.295	0.298	0.301	0.303	0.305	0.307	0.307	0.308	0.308	0.31	0.312	0.316
H10	Sample	Dilution_05%	0.0499999999999999	DMSO	Lycopene	Standard_Development	Run085	Standard_Measurement	Plate_01	Clariostar_Study	MB	Biofoundry_,_London	Linear_Dilution_Pattern_V2	0.142	0.138	0.134	0.13	0.126	0.121	0.118	0.117	0.115	0.112	0.109	0.104	0.1	0.095	0.093	0.09	0.087	0.086	0.084	0.083	0.081	0.08	0.08	0.08	0.081	0.081	0.081	0.08	0.081	0.083	0.082	0.083	0.083	0.083	0.082	0.082
H11	Blank	DMSO_Blank		DMSO		Standard_Development	Run085	Standard_Measurement	Plate_01	Clariostar_Study	MB	Biofoundry_,_London	Linear_Dilution_Pattern_V2	0.11	0.106	0.102	0.099	0.096	0.09	0.086	0.085	0.082	0.079	0.076	0.072	0.067	0.063	0.061	0.059	0.057	0.056	0.053	0.053	0.052	0.051	0.051	0.05	0.05	0.05	0.049	0.048	0.048	0.048	0.048	0.047	0.047	0.045	0.045	0.044
H12	Blank	DMSO_Blank		DMSO		Standard_Development	Run085	Standard_Measurement	Plate_01	Clariostar_Study	MB	Biofoundry_,_London	Linear_Dilution_Pattern_V2	0.107	0.105	0.1	0.097	0.093	0.087	0.084	0.083	0.08	0.076	0.07	0.066	0.06	0.056	0.054	0.052	0.05	0.048	0.046	0.045	0.044	0.043	0.044	0.044	0.044	0.044	0.043	0.042	0.043	0.043	0.043	0.043	0.043	0.041	0.04	0.04
A01	Sample	Dilution_100%	1.0	DMSO	Lycopene	Standard_Development	Run085	Standard_Measurement	Plate_01	Clariostar_Study	MB	Biofoundry_,_London	Linear_Dilution_Pattern_V2	0.813	0.811	0.812	0.807	0.801	0.798	0.798	0.798	0.803	0.807	0.81	0.807	0.8	0.79	0.779	0.773	0.767	0.762	0.755	0.75	0.745	0.745	0.746	0.75	0.758	0.768	0.782	0.795	0.805	0.815	0.821	0.826	0.83	0.837	0.851	0.871
A02	Sample	Dilution_80%	0.8	DMSO	Lycopene	Standard_Development	Run085	Standard_Measurement	Plate_01	Clariostar_Study	MB	Biofoundry_,_London	Linear_Dilution_Pattern_V2	0.744	0.744	0.743	0.737	0.732	0.729	0.727	0.73	0.732	0.734	0.737	0.732	0.723	0.715	0.706	0.7	0.696	0.69	0.682	0.678	0.673	0.67	0.67	0.672	0.677	0.683	0.692	0.702	0.708	0.714	0.716	0.717	0.719	0.723	0.731	0.745
A03	Sample	Dilution_60%	0.6	DMSO	Lycopene	Standard_Development	Run085	Standard_Measurement	Plate_01	Clariostar_Study	MB	Biofoundry_,_London	Linear_Dilution_Pattern_V2	0.536	0.535	0.532	0.527	0.522	0.52	0.518	0.518	0.518	0.519	0.52	0.516	0.509	0.503	0.497	0.491	0.485	0.481	0.476	0.472	0.469	0.467	0.467	0.469	0.474	0.478	0.485	0.492	0.497	0.501	0.504	0.506	0.508	0.511	0.518	0.529
A04	Sample	Dilution_40%	0.4	DMSO	Lycopene	Standard_Development	Run085	Standard_Measurement	Plate_01	Clariostar_Study	MB	Biofoundry_,_London	Linear_Dilution_Pattern_V2	0.392	0.388	0.387	0.382	0.378	0.374	0.372	0.37	0.371	0.37	0.369	0.365	0.359	0.352	0.347	0.343	0.338	0.335	0.331	0.328	0.326	0.326	0.325	0.327	0.329	0.333	0.337	0.342	0.346	0.349	0.35	0.351	0.354	0.356	0.361	0.368
A05	Sample	Dilution_20%	0.2	DMSO	Lycopene	Standard_Development	Run085	Standard_Measurement	Plate_01	Clariostar_Study	MB	Biofoundry_,_London	Linear_Dilution_Pattern_V2	0.228	0.225	0.222	0.218	0.214	0.211	0.209	0.207	0.206	0.204	0.202	0.198	0.194	0.189	0.185	0.182	0.179	0.176	0.174	0.173	0.171	0.171	0.171	0.172	0.173	0.176	0.178	0.18	0.183	0.185	0.186	0.187	0.188	0.19	0.192	0.196
A06	Sample	Dilution_100%	1.0	DMSO	Lycopene	Standard_Development	Run085	Standard_Measurement	Plate_01	Clariostar_Study	MB	Biofoundry_,_London	Linear_Dilution_Pattern_V2	0.788	0.787	0.786	0.781	0.777	0.775	0.771	0.774	0.779	0.786	0.789	0.787	0.777	0.767	0.761	0.754	0.746	0.739	0.734	0.73	0.726	0.725	0.726	0.732	0.741	0.751	0.766	0.782	0.794	0.804	0.809	0.815	0.821	0.828	0.844	0.866
A07	Sample	Dilution_80%	0.8	DMSO	Lycopene	Standard_Development	Run085	Standard_Measurement	Plate_01	Clariostar_Study	MB	Biofoundry_,_London	Linear_Dilution_Pattern_V2	0.649	0.647	0.645	0.639	0.634	0.631	0.629	0.631	0.634	0.638	0.64	0.635	0.629	0.62	0.611	0.606	0.597	0.594	0.589	0.584	0.582	0.58	0.581	0.584	0.591	0.6	0.612	0.623	0.631	0.638	0.643	0.647	0.652	0.658	0.67	0.686
A08	Sample	Dilution_60%	0.6	DMSO	Lycopene	Standard_Development	Run085	Standard_Measurement	Plate_01	Clariostar_Study	MB	Biofoundry_,_London	Linear_Dilution_Pattern_V2	0.512	0.511	0.508	0.503	0.498	0.495	0.494	0.493	0.494	0.496	0.496	0.492	0.486	0.479	0.472	0.467	0.461	0.457	0.454	0.45	0.447	0.446	0.446	0.448	0.453	0.46	0.468	0.476	0.482	0.486	0.49	0.493	0.496	0.5	0.508	0.52
A09	Sample	Dilution_40%	0.4	DMSO	Lycopene	Standard_Development	Run085	Standard_Measurement	Plate_01	Clariostar_Study	MB	Biofoundry_,_London	Linear_Dilution_Pattern_V2	0.369	0.367	0.365	0.361	0.356	0.352	0.35	0.349	0.349	0.348	0.348	0.344	0.338	0.333	0.327	0.322	0.318	0.315	0.311	0.308	0.307	0.306	0.306	0.308	0.312	0.316	0.32	0.325	0.33	0.334	0.336	0.338	0.34	0.343	0.349	0.356
A10	Sample	Dilution_20%	0.2	DMSO	Lycopene	Standard_Development	Run085	Standard_Measurement	Plate_01	Clariostar_Study	MB	Biofoundry_,_London	Linear_Dilution_Pattern_V2	0.246	0.244	0.242	0.238	0.233	0.229	0.227	0.225	0.223	0.221	0.219	0.215	0.209	0.204	0.201	0.198	0.195	0.191	0.189	0.187	0.186	0.186	0.185	0.185	0.186	0.189	0.191	0.193	0.195	0.197	0.197	0.198	0.199	0.2	0.202	0.206
A11	Blank	DMSO_Blank		DMSO		Standard_Development	Run085	Standard_Measurement	Plate_01	Clariostar_Study	MB	Biofoundry_,_London	Linear_Dilution_Pattern_V2	0.117	0.115	0.112	0.108	0.104	0.1	0.097	0.094	0.092	0.087	0.083	0.078	0.074	0.071	0.068	0.065	0.062	0.061	0.058	0.057	0.056	0.056	0.055	0.055	0.054	0.053	0.052	0.051	0.051	0.051	0.051	0.05	0.049	0.049	0.049	0.047
A12	Blank	DMSO_Blank		DMSO		Standard_Development	Run085	Standard_Measurement	Plate_01	Clariostar_Study	MB	Biofoundry_,_London	Linear_Dilution_Pattern_V2	0.117	0.114	0.111	0.106	0.103	0.099	0.096	0.093	0.09	0.086	0.082	0.077	0.074	0.07	0.067	0.064	0.062	0.06	0.058	0.057	0.056	0.055	0.055	0.054	0.053	0.053	0.052	0.051	0.051	0.05	0.05	0.05	0.049	0.049	0.048	0.047
B01	Sample	Dilution_100%	1.0	DMSO	Lycopene	Standard_Development	Run085	Standard_Measurement	Plate_01	Clariostar_Study	MB	Biofoundry_,_London	Linear_Dilution_Pattern_V2	0.785	0.784	0.781	0.777	0.771	0.767	0.766	0.77	0.773	0.778	0.783	0.78	0.773	0.761	0.754	0.748	0.739	0.734	0.728	0.723	0.719	0.719	0.721	0.725	0.733	0.745	0.759	0.772	0.784	0.793	0.8	0.805	0.811	0.819	0.833	0.854
B02	Sample	Dilution_80%	0.8	DMSO	Lycopene	Standard_Development	Run085	Standard_Measurement	Plate_01	Clariostar_Study	MB	Biofoundry_,_London	Linear_Dilution_Pattern_V2	0.718	0.717	0.715	0.71	0.707	0.703	0.701	0.702	0.707	0.711	0.714	0.711	0.703	0.693	0.683	0.678	0.672	0.665	0.66	0.656	0.652	0.649	0.649	0.652	0.657	0.664	0.673	0.682	0.689	0.695	0.698	0.701	0.702	0.706	0.715	0.728
B03	Sample	Dilution_60%	0.6	DMSO	Lycopene	Standard_Development	Run085	Standard_Measurement	Plate_01	Clariostar_Study	MB	Biofoundry_,_London	Linear_Dilution_Pattern_V2	0.627	0.629	0.628	0.622	0.618	0.615	0.613	0.615	0.617	0.618	0.619	0.617	0.608	0.6	0.592	0.588	0.583	0.578	0.573	0.568	0.563	0.562	0.561	0.56	0.564	0.569	0.573	0.579	0.584	0.586	0.589	0.589	0.589	0.59	0.595	0.603
B04	Sample	Dilution_40%	0.4	DMSO	Lycopene	Standard_Development	Run085	Standard_Measurement	Plate_01	Clariostar_Study	MB	Biofoundry_,_London	Linear_Dilution_Pattern_V2	0.416	0.414	0.412	0.408	0.404	0.4	0.398	0.398	0.399	0.399	0.397	0.393	0.388	0.382	0.377	0.373	0.369	0.365	0.361	0.358	0.356	0.354	0.354	0.355	0.358	0.361	0.366	0.369	0.373	0.377	0.377	0.379	0.379	0.381	0.385	0.392
B05	Sample	Dilution_20%	0.2	DMSO	Lycopene	Standard_Development	Run085	Standard_Measurement	Plate_01	Clariostar_Study	MB	Biofoundry_,_London	Linear_Dilution_Pattern_V2	0.237	0.235	0.233	0.229	0.225	0.222	0.22	0.218	0.218	0.216	0.214	0.211	0.207	0.202	0.199	0.196	0.193	0.191	0.189	0.188	0.186	0.186	0.186	0.187	0.188	0.19	0.192	0.194	0.196	0.198	0.199	0.2	0.201	0.202	0.205	0.208
B06	Sample	Dilution_100%	1.0	DMSO	Lycopene	Standard_Development	Run085	Standard_Measurement	Plate_01	Clariostar_Study	MB	Biofoundry_,_London	Linear_Dilution_Pattern_V2	0.783	0.783	0.781	0.775	0.772	0.768	0.768	0.774	0.777	0.783	0.788	0.785	0.775	0.766	0.758	0.75	0.742	0.738	0.731	0.727	0.724	0.724	0.725	0.729	0.737	0.749	0.764	0.778	0.79	0.799	0.807	0.814	0.818	0.826	0.841	0.862
B07	Sample	Dilution_80%	0.8	DMSO	Lycopene	Standard_Development	Run085	Standard_Measurement	Plate_01	Clariostar_Study	MB	Biofoundry_,_London	Linear_Dilution_Pattern_V2	0.703	0.704	0.701	0.697	0.693	0.689	0.688	0.689	0.692	0.697	0.699	0.695	0.689	0.681	0.673	0.666	0.661	0.654	0.648	0.644	0.641	0.638	0.639	0.642	0.649	0.655	0.665	0.674	0.684	0.689	0.694	0.697	0.699	0.703	0.712	0.727
B08	Sample	Dilution_60%	0.6	DMSO	Lycopene	Standard_Development	Run085	Standard_Measurement	Plate_01	Clariostar_Study	MB	Biofoundry_,_London	Linear_Dilution_Pattern_V2	0.642	0.642	0.642	0.635	0.631	0.629	0.625	0.624	0.627	0.629	0.63	0.626	0.619	0.611	0.604	0.6	0.595	0.59	0.584	0.58	0.577	0.574	0.572	0.573	0.575	0.58	0.586	0.591	0.595	0.598	0.599	0.6	0.6	0.601	0.606	0.616
B09	Sample	Dilution_40%	0.4	DMSO	Lycopene	Standard_Development	Run085	Standard_Measurement	Plate_01	Clariostar_Study	MB	Biofoundry_,_London	Linear_Dilution_Pattern_V2	0.381	0.379	0.378	0.372	0.367	0.365	0.363	0.363	0.363	0.362	0.361	0.358	0.353	0.347	0.341	0.337	0.333	0.33	0.326	0.324	0.322	0.322	0.322	0.323	0.325	0.33	0.335	0.34	0.344	0.348	0.351	0.352	0.354	0.356	0.361	0.368
B10	Sample	Dilution_20%	0.2	DMSO	Lycopene	Standard_Development	Run085	Standard_Measurement	Plate_01	Clariostar_Study	MB	Biofoundry_,_London	Linear_Dilution_Pattern_V2	0.24	0.238	0.235	0.23	0.227	0.224	0.221	0.221	0.22	0.217	0.216	0.211	0.206	0.202	0.198	0.196	0.192	0.19	0.187	0.185	0.184	0.184	0.184	0.184	0.186	0.188	0.19	0.192	0.194	0.196	0.197	0.197	0.198	0.199	0.202	0.205
B11	Blank	DMSO_Blank		DMSO		Standard_Development	Run085	Standard_Measurement	Plate_01	Clariostar_Study	MB	Biofoundry_,_London	Linear_Dilution_Pattern_V2	0.11	0.107	0.106	0.101	0.097	0.095	0.091	0.089	0.086	0.082	0.078	0.075	0.071	0.067	0.065	0.063	0.061	0.059	0.057	0.056	0.055	0.054	0.053	0.053	0.053	0.052	0.051	0.051	0.051	0.05	0.05	0.049	0.049	0.048	0.047	0.046
B12	Blank	DMSO_Blank		DMSO		Standard_Development	Run085	Standard_Measurement	Plate_01	Clariostar_Study	MB	Biofoundry_,_London	Linear_Dilution_Pattern_V2	0.108	0.104	0.101	0.098	0.095	0.091	0.089	0.086	0.082	0.079	0.076	0.071	0.067	0.064	0.061	0.058	0.057	0.055	0.053	0.052	0.052	0.051	0.051	0.05	0.05	0.049	0.048	0.048	0.048	0.048	0.047	0.047	0.046	0.046	0.045	0.045
C01	Sample	Dilution_95%	0.95	DMSO	Lycopene	Standard_Development	Run085	Standard_Measurement	Plate_01	Clariostar_Study	MB	Biofoundry_,_London	Linear_Dilution_Pattern_V2	1.139	1.141	1.142	1.137	1.133	1.13	1.128	1.131	1.133	1.135	1.141	1.138	1.13	1.119	1.105	1.104	1.092	1.086	1.073	1.066	1.062	1.059	1.056	1.054	1.056	1.061	1.065	1.07	1.075	1.078	1.075	1.076	1.074	1.072	1.079	1.089
C02	Sample	Dilution_75%	0.75	DMSO	Lycopene	Standard_Development	Run085	Standard_Measurement	Plate_01	Clariostar_Study	MB	Biofoundry_,_London	Linear_Dilution_Pattern_V2	0.732	0.731	0.727	0.723	0.718	0.716	0.714	0.714	0.718	0.721	0.721	0.718	0.712	0.703	0.694	0.687	0.682	0.676	0.668	0.665	0.661	0.659	0.658	0.659	0.662	0.667	0.674	0.681	0.687	0.692	0.693	0.694	0.695	0.697	0.704	0.715
C03	Sample	Dilution_55%	0.55	DMSO	Lycopene	Standard_Development	Run085	Standard_Measurement	Plate_01	Clariostar_Study	MB	Biofoundry_,_London	Linear_Dilution_Pattern_V2	0.595	0.594	0.593	0.589	0.585	0.581	0.579	0.579	0.581	0.581	0.582	0.577	0.571	0.565	0.558	0.554	0.547	0.544	0.539	0.534	0.53	0.528	0.526	0.527	0.53	0.532	0.536	0.54	0.543	0.546	0.546	0.545	0.545	0.545	0.548	0.556
C04	Sample	Dilution_35%	0.35	DMSO	Lycopene	Standard_Development	Run085	Standard_Measurement	Plate_01	Clariostar_Study	MB	Biofoundry_,_London	Linear_Dilution_Pattern_V2	0.641	0.643	0.641	0.636	0.634	0.631	0.63	0.63	0.63	0.63	0.628	0.624	0.618	0.613	0.608	0.603	0.599	0.596	0.59	0.585	0.583	0.578	0.574	0.573	0.57	0.569	0.568	0.568	0.567	0.564	0.56	0.556	0.553	0.548	0.546	0.546
C05	Sample	Dilution_15%	0.15	DMSO	Lycopene	Standard_Development	Run085	Standard_Measurement	Plate_01	Clariostar_Study	MB	Biofoundry_,_London	Linear_Dilution_Pattern_V2	0.216	0.213	0.21	0.206	0.203	0.2	0.198	0.197	0.196	0.194	0.192	0.189	0.185	0.181	0.178	0.175	0.172	0.171	0.168	0.166	0.165	0.165	0.163	0.164	0.164	0.166	0.167	0.168	0.169	0.169	0.171	0.171	0.171	0.171	0.173	0.174
C06	Sample	Dilution_95%	0.95	DMSO	Lycopene	Standard_Development	Run085	Standard_Measurement	Plate_01	Clariostar_Study	MB	Biofoundry_,_London	Linear_Dilution_Pattern_V2	1.583	1.573	1.58	1.577	1.573	1.566	1.56	1.571	1.567	1.576	1.591	1.593	1.568	1.546	1.536	1.536	1.531	1.524	1.508	1.494	1.486	1.481	1.472	1.467	1.469	1.464	1.46	1.46	1.465	1.455	1.452	1.445	1.437	1.423	1.423	1.431
C07	Sample	Dilution_75%	0.75	DMSO	Lycopene	Standard_Development	Run085	Standard_Measurement	Plate_01	Clariostar_Study	MB	Biofoundry_,_London	Linear_Dilution_Pattern_V2	0.876	0.876	0.876	0.87	0.867	0.864	0.863	0.865	0.867	0.87	0.873	0.87	0.86	0.855	0.845	0.839	0.832	0.827	0.819	0.813	0.809	0.805	0.802	0.801	0.803	0.808	0.811	0.817	0.821	0.823	0.821	0.82	0.819	0.819	0.823	0.831
C08	Sample	Dilution_55%	0.55	DMSO	Lycopene	Standard_Development	Run085	Standard_Measurement	Plate_01	Clariostar_Study	MB	Biofoundry_,_London	Linear_Dilution_Pattern_V2	0.58	0.578	0.576	0.573	0.568	0.565	0.564	0.564	0.565	0.565	0.566	0.563	0.556	0.55	0.543	0.538	0.532	0.529	0.523	0.519	0.516	0.514	0.512	0.514	0.515	0.519	0.524	0.527	0.532	0.534	0.535	0.535	0.535	0.534	0.539	0.545
C09	Sample	Dilution_35%	0.35	DMSO	Lycopene	Standard_Development	Run085	Standard_Measurement	Plate_01	Clariostar_Study	MB	Biofoundry_,_London	Linear_Dilution_Pattern_V2	0.356	0.355	0.352	0.347	0.345	0.341	0.337	0.337	0.337	0.336	0.336	0.333	0.327	0.321	0.316	0.312	0.309	0.304	0.301	0.299	0.298	0.296	0.296	0.298	0.3	0.304	0.307	0.311	0.315	0.318	0.319	0.321	0.322	0.324	0.328	0.334
C10	Sample	Dilution_15%	0.15	DMSO	Lycopene	Standard_Development	Run085	Standard_Measurement	Plate_01	Clariostar_Study	MB	Biofoundry_,_London	Linear_Dilution_Pattern_V2	0.197	0.195	0.193	0.188	0.185	0.182	0.179	0.178	0.177	0.175	0.172	0.168	0.164	0.159	0.156	0.154	0.151	0.148	0.146	0.145	0.144	0.143	0.143	0.144	0.145	0.146	0.147	0.149	0.151	0.152	0.152	0.153	0.154	0.155	0.157	0.159
C11	Blank	DMSO_Blank		DMSO		Standard_Development	Run085	Standard_Measurement	Plate_01	Clariostar_Study	MB	Biofoundry_,_London	Linear_Dilution_Pattern_V2	0.103	0.1	0.098	0.093	0.089	0.086	0.083	0.082	0.08	0.076	0.072	0.068	0.064	0.061	0.059	0.057	0.055	0.054	0.052	0.051	0.05	0.05	0.049	0.049	0.048	0.048	0.047	0.046	0.047	0.046	0.046	0.045	0.045	0.045	0.044	0.043
C12	Blank	DMSO_Blank		DMSO		Standard_Development	Run085	Standard_Measurement	Plate_01	Clariostar_Study	MB	Biofoundry_,_London	Linear_Dilution_Pattern_V2	0.106	0.104	0.101	0.097	0.094	0.089	0.086	0.084	0.082	0.078	0.074	0.07	0.067	0.063	0.06	0.058	0.057	0.056	0.053	0.053	0.051	0.051	0.051	0.051	0.05	0.05	0.049	0.048	0.049	0.048	0.047	0.047	0.047	0.046	0.046	0.045
D01	Sample	Dilution_95%	0.95	DMSO	Lycopene	Standard_Development	Run085	Standard_Measurement	Plate_01	Clariostar_Study	MB	Biofoundry_,_London	Linear_Dilution_Pattern_V2	1.214	1.216	1.221	1.212	1.208	1.205	1.201	1.208	1.208	1.211	1.216	1.216	1.205	1.195	1.184	1.179	1.169	1.161	1.15	1.143	1.137	1.132	1.13	1.127	1.129	1.132	1.138	1.146	1.149	1.152	1.147	1.149	1.145	1.141	1.148	1.158
D02	Sample	Dilution_75%	0.75	DMSO	Lycopene	Standard_Development	Run085	Standard_Measurement	Plate_01	Clariostar_Study	MB	Biofoundry_,_London	Linear_Dilution_Pattern_V2	0.956	0.962	0.963	0.956	0.953	0.949	0.946	0.95	0.954	0.954	0.956	0.954	0.947	0.937	0.928	0.922	0.913	0.907	0.9	0.892	0.888	0.883	0.879	0.876	0.877	0.878	0.88	0.885	0.887	0.889	0.887	0.882	0.88	0.878	0.879	0.886
D03	Sample	Dilution_55%	0.55	DMSO	Lycopene	Standard_Development	Run085	Standard_Measurement	Plate_01	Clariostar_Study	MB	Biofoundry_,_London	Linear_Dilution_Pattern_V2	0.614	0.614	0.611	0.604	0.601	0.599	0.597	0.598	0.6	0.6	0.6	0.598	0.589	0.582	0.577	0.572	0.567	0.562	0.557	0.552	0.548	0.546	0.543	0.544	0.546	0.548	0.551	0.556	0.559	0.56	0.56	0.559	0.558	0.558	0.562	0.568
D04	Sample	Dilution_35%	0.35	DMSO	Lycopene	Standard_Development	Run085	Standard_Measurement	Plate_01	Clariostar_Study	MB	Biofoundry_,_London	Linear_Dilution_Pattern_V2	0.49	0.49	0.49	0.484	0.48	0.477	0.476	0.476	0.477	0.477	0.475	0.471	0.467	0.461	0.456	0.452	0.447	0.443	0.439	0.435	0.433	0.429	0.427	0.427	0.426	0.428	0.428	0.43	0.431	0.431	0.43	0.429	0.427	0.425	0.427	0.429
D05	Sample	Dilution_15%	0.15	DMSO	Lycopene	Standard_Development	Run085	Standard_Measurement	Plate_01	Clariostar_Study	MB	Biofoundry_,_London	Linear_Dilution_Pattern_V2	0.225	0.223	0.221	0.216	0.212	0.21	0.208	0.207	0.205	0.204	0.202	0.198	0.195	0.19	0.187	0.184	0.182	0.179	0.176	0.175	0.174	0.173	0.172	0.174	0.174	0.175	0.176	0.177	0.178	0.179	0.179	0.179	0.179	0.179	0.18	0.182
D06	Sample	Dilution_95%	0.95	DMSO	Lycopene	Standard_Development	Run085	Standard_Measurement	Plate_01	Clariostar_Study	MB	Biofoundry_,_London	Linear_Dilution_Pattern_V2	1.887	1.893	1.902	1.882	1.861	1.878	1.856	1.869	1.866	1.872	1.9	1.921	1.897	1.863	1.848	1.863	1.847	1.831	1.8	1.783	1.782	1.775	1.778	1.756	1.754	1.737	1.74	1.746	1.746	1.742	1.737	1.72	1.708	1.692	1.693	1.696
D07	Sample	Dilution_75%	0.75	DMSO	Lycopene	Standard_Development	Run085	Standard_Measurement	Plate_01	Clariostar_Study	MB	Biofoundry_,_London	Linear_Dilution_Pattern_V2	0.789	0.79	0.789	0.783	0.778	0.776	0.774	0.776	0.781	0.782	0.784	0.78	0.772	0.764	0.756	0.751	0.746	0.738	0.732	0.725	0.72	0.716	0.714	0.714	0.718	0.723	0.729	0.735	0.74	0.744	0.745	0.746	0.745	0.747	0.752	0.761
D08	Sample	Dilution_55%	0.55	DMSO	Lycopene	Standard_Development	Run085	Standard_Measurement	Plate_01	Clariostar_Study	MB	Biofoundry_,_London	Linear_Dilution_Pattern_V2	0.927	0.929	0.929	0.926	0.92	0.922	0.918	0.917	0.918	0.92	0.919	0.915	0.908	0.9	0.894	0.891	0.884	0.876	0.868	0.862	0.856	0.85	0.845	0.841	0.839	0.835	0.833	0.833	0.829	0.827	0.822	0.815	0.807	0.803	0.801	0.8
D09	Sample	Dilution_35%	0.35	DMSO	Lycopene	Standard_Development	Run085	Standard_Measurement	Plate_01	Clariostar_Study	MB	Biofoundry_,_London	Linear_Dilution_Pattern_V2	0.546	0.544	0.543	0.539	0.536	0.533	0.531	0.532	0.531	0.53	0.528	0.525	0.519	0.513	0.508	0.504	0.499	0.495	0.49	0.486	0.482	0.479	0.476	0.474	0.473	0.472	0.473	0.473	0.473	0.472	0.469	0.467	0.464	0.462	0.461	0.462
D10	Sample	Dilution_15%	0.15	DMSO	Lycopene	Standard_Development	Run085	Standard_Measurement	Plate_01	Clariostar_Study	MB	Biofoundry_,_London	Linear_Dilution_Pattern_V2	0.297	0.295	0.293	0.289	0.286	0.283	0.281	0.28	0.278	0.276	0.273	0.269	0.265	0.261	0.258	0.256	0.252	0.25	0.247	0.244	0.242	0.24	0.24	0.239	0.239	0.238	0.238	0.238	0.238	0.237	0.236	0.235	0.233	0.232	0.232	0.232
D11	Blank	DMSO_Blank		DMSO		Standard_Development	Run085	Standard_Measurement	Plate_01	Clariostar_Study	MB	Biofoundry_,_London	Linear_Dilution_Pattern_V2	0.105	0.102	0.099	0.095	0.092	0.088	0.086	0.083	0.081	0.078	0.073	0.069	0.066	0.063	0.061	0.059	0.057	0.055	0.053	0.053	0.051	0.051	0.05	0.05	0.049	0.049	0.048	0.047	0.047	0.048	0.047	0.046	0.046	0.045	0.045	0.044
D12	Blank	DMSO_Blank		DMSO		Standard_Development	Run085	Standard_Measurement	Plate_01	Clariostar_Study	MB	Biofoundry_,_London	Linear_Dilution_Pattern_V2	0.103	0.101	0.099	0.094	0.091	0.087	0.085	0.083	0.079	0.076	0.072	0.068	0.065	0.062	0.059	0.056	0.054	0.052	0.051	0.05	0.049	0.049	0.048	0.049	0.048	0.047	0.047	0.045	0.046	0.046	0.045	0.045	0.045	0.044	0.043	0.043
E01	Sample	Dilution_90%	0.9	DMSO	Lycopene	Standard_Development	Run085	Standard_Measurement	Plate_01	Clariostar_Study	MB	Biofoundry_,_London	Linear_Dilution_Pattern_V2	0.997	1.001	0.997	0.991	0.986	0.981	0.98	0.983	0.985	0.99	0.995	0.992	0.981	0.971	0.961	0.955	0.945	0.939	0.931	0.925	0.918	0.915	0.913	0.915	0.916	0.92	0.928	0.934	0.94	0.943	0.944	0.942	0.941	0.941	0.948	0.959
E02	Sample	Dilution_70%	0.7	DMSO	Lycopene	Standard_Development	Run085	Standard_Measurement	Plate_01	Clariostar_Study	MB	Biofoundry_,_London	Linear_Dilution_Pattern_V2	0.827	0.829	0.828	0.824	0.818	0.812	0.813	0.816	0.818	0.82	0.819	0.817	0.808	0.801	0.792	0.789	0.784	0.776	0.768	0.761	0.755	0.752	0.75	0.748	0.749	0.752	0.756	0.759	0.762	0.765	0.763	0.761	0.759	0.759	0.761	0.767
E03	Sample	Dilution_50%	0.5	DMSO	Lycopene	Standard_Development	Run085	Standard_Measurement	Plate_01	Clariostar_Study	MB	Biofoundry_,_London	Linear_Dilution_Pattern_V2	0.595	0.594	0.592	0.587	0.583	0.58	0.579	0.579	0.58	0.581	0.581	0.577	0.57	0.563	0.557	0.553	0.548	0.542	0.538	0.532	0.529	0.527	0.525	0.524	0.525	0.526	0.531	0.533	0.535	0.536	0.536	0.534	0.533	0.532	0.534	0.539
E04	Sample	Dilution_30%	0.3	DMSO	Lycopene	Standard_Development	Run085	Standard_Measurement	Plate_01	Clariostar_Study	MB	Biofoundry_,_London	Linear_Dilution_Pattern_V2	0.369	0.367	0.365	0.361	0.357	0.354	0.352	0.351	0.351	0.352	0.35	0.346	0.342	0.336	0.331	0.327	0.323	0.32	0.317	0.315	0.312	0.311	0.31	0.311	0.311	0.313	0.315	0.317	0.319	0.321	0.321	0.322	0.321	0.321	0.323	0.326
E05	Sample	Dilution_10%	0.1	DMSO	Lycopene	Standard_Development	Run085	Standard_Measurement	Plate_01	Clariostar_Study	MB	Biofoundry_,_London	Linear_Dilution_Pattern_V2	0.181	0.178	0.175	0.17	0.168	0.165	0.163	0.162	0.16	0.159	0.156	0.153	0.149	0.145	0.143	0.14	0.138	0.136	0.134	0.133	0.131	0.131	0.131	0.131	0.131	0.132	0.131	0.132	0.133	0.133	0.134	0.134	0.134	0.133	0.134	0.135
E06	Sample	Dilution_90%	0.9	DMSO	Lycopene	Standard_Development	Run085	Standard_Measurement	Plate_01	Clariostar_Study	MB	Biofoundry_,_London	Linear_Dilution_Pattern_V2	0.864	0.863	0.86	0.856	0.853	0.849	0.847	0.85	0.853	0.86	0.863	0.86	0.851	0.842	0.833	0.829	0.824	0.815	0.806	0.8	0.797	0.795	0.793	0.796	0.8	0.808	0.817	0.825	0.833	0.84	0.841	0.843	0.847	0.849	0.858	0.872
E07	Sample	Dilution_70%	0.7	DMSO	Lycopene	Standard_Development	Run085	Standard_Measurement	Plate_01	Clariostar_Study	MB	Biofoundry_,_London	Linear_Dilution_Pattern_V2	0.992	0.994	0.993	0.991	0.987	0.985	0.983	0.986	0.987	0.99	0.992	0.989	0.977	0.968	0.961	0.957	0.947	0.942	0.934	0.927	0.921	0.916	0.911	0.905	0.903	0.904	0.909	0.909	0.91	0.911	0.907	0.901	0.896	0.892	0.892	0.895
E08	Sample	Dilution_50%	0.5	DMSO	Lycopene	Standard_Development	Run085	Standard_Measurement	Plate_01	Clariostar_Study	MB	Biofoundry_,_London	Linear_Dilution_Pattern_V2	0.692	0.692	0.691	0.687	0.681	0.678	0.677	0.677	0.68	0.68	0.678	0.675	0.669	0.661	0.655	0.65	0.643	0.639	0.634	0.628	0.623	0.62	0.616	0.615	0.613	0.612	0.614	0.614	0.616	0.616	0.613	0.61	0.607	0.604	0.604	0.606
E09	Sample	Dilution_30%	0.3	DMSO	Lycopene	Standard_Development	Run085	Standard_Measurement	Plate_01	Clariostar_Study	MB	Biofoundry_,_London	Linear_Dilution_Pattern_V2	0.535	0.535	0.534	0.529	0.525	0.521	0.519	0.519	0.519	0.518	0.517	0.514	0.506	0.502	0.496	0.492	0.487	0.483	0.479	0.474	0.47	0.467	0.463	0.461	0.46	0.46	0.457	0.455	0.455	0.453	0.45	0.446	0.443	0.439	0.438	0.438
E10	Sample	Dilution_10%	0.1	DMSO	Lycopene	Standard_Development	Run085	Standard_Measurement	Plate_01	Clariostar_Study	MB	Biofoundry_,_London	Linear_Dilution_Pattern_V2	0.22	0.218	0.216	0.212	0.208	0.205	0.203	0.202	0.2	0.198	0.195	0.191	0.188	0.183	0.179	0.177	0.174	0.172	0.17	0.169	0.167	0.166	0.165	0.165	0.165	0.165	0.164	0.164	0.165	0.164	0.163	0.163	0.162	0.162	0.161	0.161
E11	Blank	DMSO_Blank		DMSO		Standard_Development	Run085	Standard_Measurement	Plate_01	Clariostar_Study	MB	Biofoundry_,_London	Linear_Dilution_Pattern_V2	0.108	0.105	0.102	0.098	0.094	0.091	0.088	0.086	0.083	0.079	0.075	0.071	0.068	0.063	0.061	0.06	0.058	0.056	0.054	0.053	0.052	0.051	0.05	0.051	0.05	0.05	0.049	0.048	0.049	0.048	0.048	0.048	0.048	0.047	0.046	0.045
E12	Blank	DMSO_Blank		DMSO		Standard_Development	Run085	Standard_Measurement	Plate_01	Clariostar_Study	MB	Biofoundry_,_London	Linear_Dilution_Pattern_V2	0.105	0.102	0.099	0.094	0.091	0.086	0.084	0.082	0.079	0.075	0.071	0.067	0.064	0.059	0.057	0.055	0.053	0.051	0.05	0.049	0.048	0.048	0.047	0.048	0.047	0.047	0.046	0.045	0.045	0.045	0.045	0.045	0.044	0.043	0.043	0.041
F01	Sample	Dilution_90%	0.9	DMSO	Lycopene	Standard_Development	Run085	Standard_Measurement	Plate_01	Clariostar_Study	MB	Biofoundry_,_London	Linear_Dilution_Pattern_V2	0.985	0.987	0.985	0.979	0.975	0.971	0.97	0.971	0.977	0.983	0.981	0.98	0.971	0.958	0.947	0.942	0.934	0.924	0.917	0.91	0.904	0.899	0.898	0.897	0.9	0.904	0.908	0.916	0.922	0.922	0.922	0.922	0.92	0.919	0.925	0.934
F02	Sample	Dilution_70%	0.7	DMSO	Lycopene	Standard_Development	Run085	Standard_Measurement	Plate_01	Clariostar_Study	MB	Biofoundry_,_London	Linear_Dilution_Pattern_V2	0.756	0.758	0.756	0.75	0.746	0.742	0.739	0.741	0.743	0.747	0.748	0.744	0.736	0.726	0.719	0.715	0.708	0.701	0.693	0.687	0.683	0.678	0.677	0.677	0.679	0.682	0.687	0.693	0.698	0.699	0.698	0.696	0.696	0.696	0.7	0.708
F03	Sample	Dilution_50%	0.5	DMSO	Lycopene	Standard_Development	Run085	Standard_Measurement	Plate_01	Clariostar_Study	MB	Biofoundry_,_London	Linear_Dilution_Pattern_V2	0.67	0.671	0.669	0.663	0.66	0.659	0.654	0.655	0.657	0.656	0.658	0.652	0.647	0.637	0.631	0.626	0.62	0.615	0.61	0.605	0.598	0.594	0.593	0.59	0.591	0.591	0.592	0.593	0.594	0.594	0.591	0.589	0.585	0.584	0.584	0.587
F04	Sample	Dilution_30%	0.3	DMSO	Lycopene	Standard_Development	Run085	Standard_Measurement	Plate_01	Clariostar_Study	MB	Biofoundry_,_London	Linear_Dilution_Pattern_V2	0.403	0.401	0.398	0.395	0.391	0.388	0.387	0.386	0.386	0.385	0.383	0.379	0.374	0.368	0.363	0.36	0.355	0.352	0.349	0.346	0.343	0.341	0.339	0.338	0.339	0.341	0.342	0.344	0.346	0.346	0.346	0.345	0.344	0.344	0.345	0.347
F05	Sample	Dilution_10%	0.1	DMSO	Lycopene	Standard_Development	Run085	Standard_Measurement	Plate_01	Clariostar_Study	MB	Biofoundry_,_London	Linear_Dilution_Pattern_V2	0.173	0.17	0.168	0.164	0.161	0.157	0.155	0.153	0.152	0.151	0.147	0.144	0.141	0.137	0.133	0.132	0.129	0.128	0.126	0.125	0.123	0.122	0.122	0.123	0.123	0.124	0.124	0.125	0.126	0.127	0.127	0.127	0.127	0.127	0.128	0.129
F06	Sample	Dilution_90%	0.9	DMSO	Lycopene	Standard_Development	Run085	Standard_Measurement	Plate_01	Clariostar_Study	MB	Biofoundry_,_London	Linear_Dilution_Pattern_V2	1.581	1.589	1.599	1.586	1.585	1.592	1.582	1.597	1.589	1.587	1.602	1.607	1.582	1.568	1.568	1.566	1.552	1.538	1.527	1.514	1.515	1.503	1.494	1.488	1.481	1.475	1.47	1.468	1.463	1.46	1.451	1.444	1.433	1.422	1.419	1.417
F07	Sample	Dilution_70%	0.7	DMSO	Lycopene	Standard_Development	Run085	Standard_Measurement	Plate_01	Clariostar_Study	MB	Biofoundry_,_London	Linear_Dilution_Pattern_V2	0.781	0.779	0.779	0.772	0.768	0.764	0.761	0.764	0.767	0.772	0.769	0.769	0.76	0.751	0.745	0.736	0.73	0.725	0.717	0.71	0.706	0.702	0.701	0.7	0.703	0.705	0.709	0.714	0.718	0.719	0.72	0.718	0.716	0.716	0.72	0.727
F08	Sample	Dilution_50%	0.5	DMSO	Lycopene	Standard_Development	Run085	Standard_Measurement	Plate_01	Clariostar_Study	MB	Biofoundry_,_London	Linear_Dilution_Pattern_V2	0.838	0.838	0.838	0.834	0.831	0.827	0.825	0.827	0.829	0.828	0.826	0.821	0.813	0.807	0.801	0.797	0.791	0.782	0.776	0.771	0.764	0.76	0.755	0.751	0.749	0.746	0.745	0.745	0.742	0.74	0.735	0.73	0.723	0.719	0.717	0.716
F09	Sample	Dilution_30%	0.3	DMSO	Lycopene	Standard_Development	Run085	Standard_Measurement	Plate_01	Clariostar_Study	MB	Biofoundry_,_London	Linear_Dilution_Pattern_V2	0.358	0.357	0.354	0.35	0.345	0.341	0.339	0.339	0.339	0.338	0.337	0.333	0.328	0.322	0.318	0.314	0.31	0.307	0.302	0.3	0.298	0.296	0.296	0.297	0.298	0.299	0.301	0.303	0.306	0.307	0.308	0.309	0.309	0.309	0.311	0.314
F10	Sample	Dilution_10%	0.1	DMSO	Lycopene	Standard_Development	Run085	Standard_Measurement	Plate_01	Clariostar_Study	MB	Biofoundry_,_London	Linear_Dilution_Pattern_V2	0.169	0.166	0.163	0.159	0.155	0.152	0.149	0.148	0.147	0.144	0.142	0.138	0.134	0.129	0.126	0.124	0.121	0.12	0.117	0.116	0.115	0.115	0.114	0.115	0.115	0.116	0.117	0.117	0.118	0.119	0.12	0.12	0.12	0.12	0.122	0.123
F11	Blank	DMSO		DMSO		Standard_Development	Run085	Standard_Measurement	Plate_01	Clariostar_Study	MB	Biofoundry_,_London	Linear_Dilution_Pattern_V2	0.109	0.105	0.103	0.098	0.094	0.091	0.088	0.087	0.083	0.081	0.077	0.072	0.069	0.065	0.063	0.061	0.059	0.057	0.055	0.054	0.053	0.053	0.052	0.052	0.052	0.051	0.051	0.049	0.049	0.049	0.049	0.049	0.048	0.047	0.046	0.045
F12	Blank	DMSO		DMSO		Standard_Development	Run085	Standard_Measurement	Plate_01	Clariostar_Study	MB	Biofoundry_,_London	Linear_Dilution_Pattern_V2	0.111	0.107	0.104	0.1	0.097	0.092	0.089	0.088	0.085	0.081	0.077	0.072	0.069	0.065	0.062	0.06	0.057	0.056	0.054	0.053	0.052	0.052	0.051	0.052	0.051	0.05	0.049	0.048	0.048	0.048	0.048	0.049	0.048	0.047	0.046	0.045
G01	Sample	Dilution_85%	0.85	DMSO	Lycopene	Standard_Development	Run085	Standard_Measurement	Plate_01	Clariostar_Study	MB	Biofoundry_,_London	Linear_Dilution_Pattern_V2	0.843	0.842	0.839	0.834	0.829	0.824	0.822	0.824	0.827	0.833	0.835	0.83	0.821	0.81	0.8	0.794	0.786	0.779	0.771	0.766	0.76	0.757	0.756	0.755	0.76	0.766	0.773	0.78	0.784	0.788	0.789	0.791	0.791	0.791	0.798	0.808
G02	Sample	Dilution_65%	0.65	DMSO	Lycopene	Standard_Development	Run085	Standard_Measurement	Plate_01	Clariostar_Study	MB	Biofoundry_,_London	Linear_Dilution_Pattern_V2	0.703	0.702	0.702	0.698	0.691	0.688	0.687	0.686	0.688	0.692	0.691	0.688	0.68	0.673	0.664	0.66	0.653	0.648	0.642	0.636	0.631	0.628	0.627	0.627	0.628	0.631	0.636	0.641	0.645	0.647	0.647	0.647	0.646	0.646	0.649	0.656
G03	Sample	Dilution_45%	0.45	DMSO	Lycopene	Standard_Development	Run085	Standard_Measurement	Plate_01	Clariostar_Study	MB	Biofoundry_,_London	Linear_Dilution_Pattern_V2	0.445	0.442	0.44	0.435	0.431	0.428	0.427	0.426	0.427	0.428	0.428	0.424	0.417	0.41	0.405	0.401	0.397	0.392	0.388	0.384	0.382	0.38	0.38	0.381	0.383	0.388	0.391	0.395	0.4	0.403	0.404	0.405	0.405	0.407	0.411	0.418
G04	Sample	Dilution_25%	0.25	DMSO	Lycopene	Standard_Development	Run085	Standard_Measurement	Plate_01	Clariostar_Study	MB	Biofoundry_,_London	Linear_Dilution_Pattern_V2	0.273	0.271	0.268	0.264	0.259	0.256	0.255	0.254	0.253	0.252	0.249	0.247	0.243	0.237	0.233	0.23	0.227	0.225	0.222	0.22	0.219	0.218	0.218	0.22	0.222	0.224	0.227	0.229	0.232	0.234	0.236	0.236	0.237	0.238	0.241	0.246
G05	Sample	Dilution_05%	0.0499999999999999	DMSO	Lycopene	Standard_Development	Run085	Standard_Measurement	Plate_01	Clariostar_Study	MB	Biofoundry_,_London	Linear_Dilution_Pattern_V2	0.128	0.125	0.123	0.119	0.115	0.112	0.11	0.108	0.106	0.104	0.102	0.098	0.095	0.092	0.089	0.087	0.084	0.083	0.081	0.08	0.079	0.079	0.079	0.079	0.079	0.079	0.079	0.079	0.08	0.081	0.081	0.081	0.081	0.081	0.081	0.083
G06	Sample	Dilution_85%	0.85	DMSO	Lycopene	Standard_Development	Run085	Standard_Measurement	Plate_01	Clariostar_Study	MB	Biofoundry_,_London	Linear_Dilution_Pattern_V2	0.796	0.798	0.798	0.79	0.787	0.783	0.78	0.783	0.787	0.79	0.794	0.789	0.779	0.769	0.762	0.756	0.748	0.741	0.735	0.729	0.724	0.721	0.72	0.722	0.726	0.732	0.74	0.749	0.756	0.761	0.764	0.765	0.766	0.769	0.776	0.789
G07	Sample	Dilution_65%	0.65	DMSO	Lycopene	Standard_Development	Run085	Standard_Measurement	Plate_01	Clariostar_Study	MB	Biofoundry_,_London	Linear_Dilution_Pattern_V2	0.714	0.713	0.71	0.704	0.701	0.696	0.694	0.697	0.699	0.702	0.702	0.696	0.689	0.681	0.672	0.667	0.661	0.655	0.648	0.644	0.639	0.635	0.634	0.634	0.635	0.64	0.644	0.648	0.653	0.656	0.655	0.653	0.653	0.653	0.657	0.663
G08	Sample	Dilution_45%	0.45	DMSO	Lycopene	Standard_Development	Run085	Standard_Measurement	Plate_01	Clariostar_Study	MB	Biofoundry_,_London	Linear_Dilution_Pattern_V2	0.46	0.457	0.455	0.449	0.445	0.442	0.439	0.439	0.44	0.44	0.439	0.436	0.431	0.423	0.418	0.414	0.409	0.405	0.401	0.397	0.393	0.392	0.392	0.391	0.394	0.397	0.402	0.405	0.408	0.411	0.412	0.412	0.413	0.414	0.417	0.422
G09	Sample	Dilution_25%	0.25	DMSO	Lycopene	Standard_Development	Run085	Standard_Measurement	Plate_01	Clariostar_Study	MB	Biofoundry_,_London	Linear_Dilution_Pattern_V2	0.275	0.272	0.267	0.263	0.259	0.255	0.252	0.252	0.252	0.25	0.249	0.245	0.24	0.234	0.231	0.227	0.225	0.222	0.219	0.218	0.216	0.214	0.215	0.216	0.218	0.221	0.223	0.225	0.228	0.23	0.231	0.232	0.233	0.234	0.237	0.241
G10	Sample	Dilution_05%	0.0499999999999999	DMSO	Lycopene	Standard_Development	Run085	Standard_Measurement	Plate_01	Clariostar_Study	MB	Biofoundry_,_London	Linear_Dilution_Pattern_V2	0.13	0.128	0.125	0.12	0.117	0.113	0.111	0.11	0.108	0.105	0.103	0.098	0.094	0.09	0.087	0.086	0.083	0.081	0.079	0.078	0.077	0.077	0.076	0.077	0.077	0.077	0.078	0.078	0.079	0.079	0.08	0.08	0.081	0.081	0.081	0.082
G11	Blank	DMSO_Blank		DMSO		Standard_Development	Run085	Standard_Measurement	Plate_01	Clariostar_Study	MB	Biofoundry_,_London	Linear_Dilution_Pattern_V2	0.106	0.103	0.101	0.096	0.093	0.088	0.085	0.083	0.081	0.078	0.074	0.069	0.066	0.061	0.06	0.058	0.056	0.054	0.052	0.052	0.051	0.051	0.05	0.05	0.05	0.049	0.048	0.047	0.048	0.047	0.047	0.047	0.046	0.045	0.045	0.044
G12	Blank	DMSO_Blank		DMSO		Standard_Development	Run085	Standard_Measurement	Plate_01	Clariostar_Study	MB	Biofoundry_,_London	Linear_Dilution_Pattern_V2	0.102	0.099	0.095	0.09	0.088	0.083	0.081	0.079	0.076	0.072	0.068	0.064	0.06	0.056	0.054	0.052	0.05	0.048	0.046	0.045	0.044	0.044	0.044	0.044	0.043	0.043	0.042	0.041	0.042	0.042	0.042	0.042	0.042	0.041	0.041	0.04
H01	Sample	Dilution_85%	0.85	DMSO	Lycopene	Standard_Development	Run085	Standard_Measurement	Plate_01	Clariostar_Study	MB	Biofoundry_,_London	Linear_Dilution_Pattern_V2	0.801	0.802	0.801	0.794	0.789	0.784	0.782	0.785	0.786	0.788	0.79	0.787	0.777	0.765	0.755	0.75	0.743	0.736	0.729	0.722	0.718	0.713	0.711	0.713	0.717	0.721	0.729	0.738	0.743	0.746	0.748	0.749	0.749	0.75	0.755	0.765
H02	Sample	Dilution_65%	0.65	DMSO	Lycopene	Standard_Development	Run085	Standard_Measurement	Plate_01	Clariostar_Study	MB	Biofoundry_,_London	Linear_Dilution_Pattern_V2	0.616	0.613	0.611	0.604	0.6	0.595	0.593	0.593	0.595	0.598	0.598	0.593	0.586	0.577	0.571	0.566	0.559	0.553	0.548	0.543	0.539	0.536	0.535	0.536	0.539	0.543	0.549	0.554	0.559	0.562	0.564	0.564	0.563	0.564	0.569	0.576
H03	Sample	Dilution_45%	0.45	DMSO	Lycopene	Standard_Development	Run085	Standard_Measurement	Plate_01	Clariostar_Study	MB	Biofoundry_,_London	Linear_Dilution_Pattern_V2	0.453	0.45	0.448	0.442	0.437	0.433	0.431	0.43	0.431	0.431	0.43	0.425	0.419	0.412	0.407	0.403	0.398	0.393	0.388	0.384	0.381	0.379	0.379	0.38	0.382	0.385	0.388	0.392	0.395	0.397	0.399	0.399	0.399	0.4	0.403	0.408
H04	Sample	Dilution_25%	0.25	DMSO	Lycopene	Standard_Development	Run085	Standard_Measurement	Plate_01	Clariostar_Study	MB	Biofoundry_,_London	Linear_Dilution_Pattern_V2	0.271	0.269	0.265	0.26	0.256	0.252	0.249	0.249	0.249	0.247	0.244	0.24	0.236	0.23	0.226	0.223	0.219	0.217	0.214	0.212	0.209	0.209	0.209	0.211	0.213	0.216	0.218	0.22	0.223	0.225	0.226	0.227	0.229	0.23	0.233	0.237
H05	Sample	Dilution_05%	0.0499999999999999	DMSO	Lycopene	Standard_Development	Run085	Standard_Measurement	Plate_01	Clariostar_Study	MB	Biofoundry_,_London	Linear_Dilution_Pattern_V2	0.136	0.134	0.131	0.127	0.123	0.119	0.117	0.116	0.114	0.111	0.108	0.104	0.1	0.096	0.094	0.091	0.089	0.087	0.086	0.084	0.083	0.082	0.082	0.082	0.083	0.083	0.083	0.082	0.083	0.084	0.084	0.083	0.084	0.084	0.084	0.083
H06	Sample	Dilution_85%	0.85	DMSO	Lycopene	Standard_Development	Run085	Standard_Measurement	Plate_01	Clariostar_Study	MB	Biofoundry_,_London	Linear_Dilution_Pattern_V2	0.779	0.777	0.776	0.771	0.764	0.761	0.758	0.761	0.764	0.767	0.77	0.767	0.758	0.747	0.736	0.733	0.725	0.718	0.71	0.705	0.7	0.697	0.697	0.699	0.704	0.709	0.717	0.726	0.733	0.738	0.74	0.743	0.744	0.746	0.755	0.768
H07	Sample	Dilution_65%	0.65	DMSO	Lycopene	Standard_Development	Run085	Standard_Measurement	Plate_01	Clariostar_Study	MB	Biofoundry_,_London	Linear_Dilution_Pattern_V2	0.625	0.625	0.622	0.616	0.612	0.607	0.605	0.606	0.607	0.608	0.609	0.606	0.599	0.588	0.58	0.574	0.568	0.564	0.557	0.553	0.549	0.546	0.544	0.547	0.55	0.554	0.56	0.565	0.57	0.574	0.576	0.576	0.576	0.576	0.581	0.589
H08	Sample	Dilution_45%	0.45	DMSO	Lycopene	Standard_Development	Run085	Standard_Measurement	Plate_01	Clariostar_Study	MB	Biofoundry_,_London	Linear_Dilution_Pattern_V2	0.427	0.425	0.421	0.416	0.412	0.408	0.405	0.405	0.406	0.406	0.404	0.399	0.394	0.387	0.382	0.377	0.374	0.369	0.364	0.362	0.358	0.357	0.358	0.359	0.362	0.365	0.37	0.374	0.379	0.381	0.383	0.385	0.385	0.387	0.391	0.398
H09	Sample	Dilution_25%	0.25	DMSO	Lycopene	Standard_Development	Run085	Standard_Measurement	Plate_01	Clariostar_Study	MB	Biofoundry_,_London	Linear_Dilution_Pattern_V2	0.362	0.361	0.358	0.352	0.347	0.343	0.34	0.34	0.338	0.338	0.334	0.33	0.325	0.318	0.313	0.309	0.306	0.303	0.3	0.297	0.295	0.293	0.293	0.294	0.296	0.298	0.3	0.302	0.305	0.306	0.307	0.307	0.308	0.309	0.311	0.314
H10	Sample	Dilution_05%	0.0499999999999999	DMSO	Lycopene	Standard_Development	Run085	Standard_Measurement	Plate_01	Clariostar_Study	MB	Biofoundry_,_London	Linear_Dilution_Pattern_V2	0.141	0.137	0.133	0.128	0.124	0.12	0.118	0.116	0.114	0.111	0.108	0.103	0.099	0.094	0.092	0.089	0.087	0.085	0.083	0.081	0.08	0.08	0.079	0.08	0.08	0.08	0.08	0.08	0.081	0.082	0.081	0.081	0.082	0.082	0.082	0.082
H11	Blank	DMSO_Blank		DMSO		Standard_Development	Run085	Standard_Measurement	Plate_01	Clariostar_Study	MB	Biofoundry_,_London	Linear_Dilution_Pattern_V2	0.108	0.104	0.101	0.097	0.093	0.09	0.087	0.085	0.082	0.078	0.074	0.07	0.066	0.063	0.06	0.058	0.056	0.054	0.052	0.051	0.05	0.05	0.05	0.05	0.049	0.049	0.048	0.047	0.047	0.047	0.047	0.046	0.046	0.045	0.044	0.044
H12	Blank	DMSO_Blank		DMSO		Standard_Development	Run085	Standard_Measurement	Plate_01	Clariostar_Study	MB	Biofoundry_,_London	Linear_Dilution_Pattern_V2	0.107	0.103	0.101	0.095	0.091	0.087	0.084	0.082	0.079	0.075	0.07	0.065	0.061	0.055	0.053	0.052	0.049	0.048	0.046	0.045	0.044	0.044	0.044	0.044	0.044	0.043	0.042	0.041	0.042	0.042	0.042	0.042	0.042	0.041	0.041	0.04
A01	Sample	Dilution_100%	1.0	DMSO	Lycopene	Standard_Development	Run085	Standard_Measurement	Plate_01	Clariostar_Study	MB	Biofoundry_,_London	Linear_Dilution_Pattern_V2	0.817	0.816	0.813	0.809	0.802	0.801	0.801	0.803	0.809	0.815	0.815	0.814	0.803	0.793	0.785	0.777	0.773	0.764	0.758	0.753	0.749	0.748	0.748	0.752	0.76	0.77	0.784	0.797	0.808	0.818	0.824	0.826	0.831	0.838	0.851	0.872
A02	Sample	Dilution_80%	0.8	DMSO	Lycopene	Standard_Development	Run085	Standard_Measurement	Plate_01	Clariostar_Study	MB	Biofoundry_,_London	Linear_Dilution_Pattern_V2	0.719	0.718	0.715	0.713	0.707	0.703	0.703	0.704	0.707	0.71	0.708	0.704	0.696	0.69	0.683	0.674	0.67	0.661	0.655	0.652	0.648	0.645	0.645	0.647	0.652	0.659	0.668	0.678	0.684	0.69	0.693	0.694	0.696	0.701	0.709	0.723
A03	Sample	Dilution_60%	0.6	DMSO	Lycopene	Standard_Development	Run085	Standard_Measurement	Plate_01	Clariostar_Study	MB	Biofoundry_,_London	Linear_Dilution_Pattern_V2	0.548	0.548	0.546	0.542	0.538	0.533	0.533	0.533	0.533	0.535	0.535	0.531	0.523	0.515	0.51	0.505	0.5	0.493	0.489	0.485	0.483	0.48	0.479	0.481	0.485	0.491	0.496	0.502	0.508	0.512	0.515	0.515	0.517	0.519	0.526	0.536
A04	Sample	Dilution_40%	0.4	DMSO	Lycopene	Standard_Development	Run085	Standard_Measurement	Plate_01	Clariostar_Study	MB	Biofoundry_,_London	Linear_Dilution_Pattern_V2	0.398	0.396	0.392	0.389	0.384	0.381	0.379	0.378	0.378	0.378	0.375	0.371	0.365	0.358	0.353	0.349	0.345	0.342	0.339	0.336	0.333	0.331	0.331	0.332	0.335	0.339	0.343	0.348	0.352	0.354	0.356	0.356	0.358	0.361	0.365	0.373
A05	Sample	Dilution_20%	0.2	DMSO	Lycopene	Standard_Development	Run085	Standard_Measurement	Plate_01	Clariostar_Study	MB	Biofoundry_,_London	Linear_Dilution_Pattern_V2	0.229	0.226	0.223	0.219	0.216	0.212	0.209	0.207	0.206	0.205	0.202	0.199	0.194	0.19	0.185	0.183	0.18	0.177	0.175	0.173	0.172	0.172	0.172	0.172	0.174	0.175	0.178	0.181	0.183	0.185	0.186	0.186	0.188	0.19	0.192	0.197
A06	Sample	Dilution_100%	1.0	DMSO	Lycopene	Standard_Development	Run085	Standard_Measurement	Plate_01	Clariostar_Study	MB	Biofoundry_,_London	Linear_Dilution_Pattern_V2	0.81	0.811	0.807	0.804	0.799	0.797	0.797	0.799	0.805	0.812	0.812	0.807	0.8	0.788	0.781	0.774	0.769	0.761	0.754	0.752	0.747	0.744	0.747	0.751	0.759	0.771	0.785	0.8	0.811	0.819	0.826	0.831	0.839	0.846	0.861	0.883
A07	Sample	Dilution_80%	0.8	DMSO	Lycopene	Standard_Development	Run085	Standard_Measurement	Plate_01	Clariostar_Study	MB	Biofoundry_,_London	Linear_Dilution_Pattern_V2	0.655	0.653	0.653	0.647	0.641	0.639	0.639	0.639	0.641	0.647	0.65	0.644	0.637	0.626	0.619	0.613	0.608	0.601	0.596	0.592	0.589	0.587	0.587	0.591	0.597	0.606	0.616	0.628	0.637	0.643	0.649	0.651	0.656	0.661	0.672	0.689
A08	Sample	Dilution_60%	0.6	DMSO	Lycopene	Standard_Development	Run085	Standard_Measurement	Plate_01	Clariostar_Study	MB	Biofoundry_,_London	Linear_Dilution_Pattern_V2	0.516	0.513	0.511	0.507	0.502	0.499	0.496	0.496	0.498	0.499	0.497	0.494	0.487	0.48	0.475	0.47	0.464	0.459	0.455	0.452	0.449	0.447	0.448	0.449	0.455	0.461	0.469	0.476	0.482	0.487	0.491	0.492	0.496	0.5	0.507	0.518
A09	Sample	Dilution_40%	0.4	DMSO	Lycopene	Standard_Development	Run085	Standard_Measurement	Plate_01	Clariostar_Study	MB	Biofoundry_,_London	Linear_Dilution_Pattern_V2	0.374	0.373	0.369	0.366	0.361	0.358	0.355	0.354	0.353	0.354	0.353	0.347	0.343	0.337	0.331	0.328	0.324	0.32	0.316	0.313	0.312	0.311	0.311	0.312	0.315	0.318	0.324	0.33	0.334	0.338	0.34	0.341	0.343	0.346	0.351	0.359
A10	Sample	Dilution_20%	0.2	DMSO	Lycopene	Standard_Development	Run085	Standard_Measurement	Plate_01	Clariostar_Study	MB	Biofoundry_,_London	Linear_Dilution_Pattern_V2	0.247	0.244	0.241	0.237	0.234	0.231	0.228	0.224	0.223	0.222	0.219	0.214	0.21	0.205	0.201	0.198	0.195	0.192	0.189	0.188	0.186	0.185	0.186	0.186	0.188	0.189	0.192	0.194	0.195	0.197	0.198	0.198	0.199	0.201	0.203	0.207
A11	Blank	DMSO_Blank		DMSO		Standard_Development	Run085	Standard_Measurement	Plate_01	Clariostar_Study	MB	Biofoundry_,_London	Linear_Dilution_Pattern_V2	0.118	0.115	0.111	0.108	0.104	0.101	0.097	0.094	0.091	0.087	0.082	0.079	0.073	0.071	0.067	0.065	0.063	0.061	0.059	0.058	0.057	0.056	0.055	0.055	0.054	0.053	0.053	0.053	0.051	0.051	0.051	0.05	0.05	0.049	0.049	0.048
A12	Blank	DMSO_Blank		DMSO		Standard_Development	Run085	Standard_Measurement	Plate_01	Clariostar_Study	MB	Biofoundry_,_London	Linear_Dilution_Pattern_V2	0.116	0.113	0.11	0.106	0.103	0.099	0.096	0.093	0.09	0.087	0.082	0.077	0.074	0.071	0.067	0.064	0.062	0.061	0.059	0.057	0.057	0.055	0.055	0.054	0.053	0.053	0.053	0.052	0.051	0.051	0.051	0.05	0.049	0.048	0.048	0.048
B01	Sample	Dilution_100%	1.0	DMSO	Lycopene	Standard_Development	Run085	Standard_Measurement	Plate_01	Clariostar_Study	MB	Biofoundry_,_London	Linear_Dilution_Pattern_V2	0.833	0.829	0.826	0.824	0.819	0.817	0.816	0.818	0.825	0.831	0.833	0.828	0.819	0.809	0.8	0.794	0.791	0.782	0.774	0.77	0.766	0.763	0.764	0.769	0.777	0.786	0.801	0.813	0.824	0.831	0.837	0.839	0.844	0.852	0.863	0.883
B02	Sample	Dilution_80%	0.8	DMSO	Lycopene	Standard_Development	Run085	Standard_Measurement	Plate_01	Clariostar_Study	MB	Biofoundry_,_London	Linear_Dilution_Pattern_V2	0.725	0.723	0.721	0.718	0.713	0.71	0.709	0.711	0.715	0.719	0.72	0.716	0.708	0.699	0.69	0.686	0.681	0.674	0.668	0.663	0.66	0.657	0.657	0.659	0.663	0.671	0.679	0.688	0.694	0.699	0.702	0.704	0.706	0.711	0.718	0.733
B03	Sample	Dilution_60%	0.6	DMSO	Lycopene	Standard_Development	Run085	Standard_Measurement	Plate_01	Clariostar_Study	MB	Biofoundry_,_London	Linear_Dilution_Pattern_V2	0.622	0.621	0.618	0.615	0.61	0.608	0.606	0.608	0.61	0.611	0.611	0.606	0.6	0.591	0.585	0.581	0.578	0.572	0.566	0.559	0.555	0.553	0.552	0.553	0.556	0.561	0.565	0.572	0.576	0.579	0.58	0.58	0.581	0.582	0.586	0.594
B04	Sample	Dilution_40%	0.4	DMSO	Lycopene	Standard_Development	Run085	Standard_Measurement	Plate_01	Clariostar_Study	MB	Biofoundry_,_London	Linear_Dilution_Pattern_V2	0.418	0.415	0.412	0.409	0.404	0.401	0.399	0.398	0.399	0.4	0.398	0.394	0.388	0.383	0.378	0.374	0.371	0.365	0.363	0.36	0.357	0.356	0.355	0.356	0.359	0.361	0.366	0.37	0.373	0.375	0.377	0.378	0.378	0.38	0.383	0.39
B05	Sample	Dilution_20%	0.2	DMSO	Lycopene	Standard_Development	Run085	Standard_Measurement	Plate_01	Clariostar_Study	MB	Biofoundry_,_London	Linear_Dilution_Pattern_V2	0.254	0.252	0.25	0.247	0.243	0.24	0.238	0.237	0.236	0.235	0.233	0.23	0.225	0.221	0.217	0.214	0.211	0.209	0.207	0.205	0.203	0.203	0.202	0.203	0.204	0.205	0.208	0.21	0.211	0.213	0.213	0.214	0.215	0.215	0.217	0.221
B06	Sample	Dilution_100%	1.0	DMSO	Lycopene	Standard_Development	Run085	Standard_Measurement	Plate_01	Clariostar_Study	MB	Biofoundry_,_London	Linear_Dilution_Pattern_V2	0.794	0.794	0.792	0.789	0.784	0.781	0.779	0.784	0.788	0.796	0.798	0.797	0.789	0.778	0.77	0.765	0.758	0.751	0.745	0.739	0.737	0.734	0.736	0.741	0.748	0.76	0.775	0.789	0.8	0.809	0.816	0.821	0.825	0.834	0.848	0.87
B07	Sample	Dilution_80%	0.8	DMSO	Lycopene	Standard_Development	Run085	Standard_Measurement	Plate_01	Clariostar_Study	MB	Biofoundry_,_London	Linear_Dilution_Pattern_V2	0.706	0.705	0.702	0.697	0.693	0.69	0.689	0.691	0.695	0.7	0.701	0.695	0.69	0.681	0.672	0.667	0.663	0.656	0.651	0.646	0.642	0.64	0.64	0.642	0.649	0.655	0.666	0.675	0.683	0.689	0.694	0.695	0.699	0.702	0.712	0.727
B08	Sample	Dilution_60%	0.6	DMSO	Lycopene	Standard_Development	Run085	Standard_Measurement	Plate_01	Clariostar_Study	MB	Biofoundry_,_London	Linear_Dilution_Pattern_V2	0.652	0.65	0.65	0.646	0.642	0.638	0.636	0.637	0.636	0.641	0.64	0.637	0.631	0.622	0.615	0.61	0.605	0.6	0.595	0.59	0.587	0.584	0.582	0.582	0.585	0.589	0.595	0.601	0.606	0.608	0.609	0.609	0.61	0.611	0.615	0.623
B09	Sample	Dilution_40%	0.4	DMSO	Lycopene	Standard_Development	Run085	Standard_Measurement	Plate_01	Clariostar_Study	MB	Biofoundry_,_London	Linear_Dilution_Pattern_V2	0.383	0.381	0.378	0.375	0.371	0.368	0.366	0.365	0.365	0.365	0.364	0.36	0.354	0.348	0.343	0.34	0.336	0.331	0.328	0.325	0.324	0.323	0.322	0.324	0.327	0.331	0.337	0.342	0.345	0.349	0.351	0.352	0.354	0.356	0.361	0.369
B10	Sample	Dilution_20%	0.2	DMSO	Lycopene	Standard_Development	Run085	Standard_Measurement	Plate_01	Clariostar_Study	MB	Biofoundry_,_London	Linear_Dilution_Pattern_V2	0.24	0.238	0.234	0.23	0.227	0.223	0.221	0.22	0.218	0.217	0.215	0.211	0.206	0.201	0.197	0.195	0.193	0.19	0.188	0.185	0.183	0.183	0.183	0.184	0.185	0.187	0.19	0.192	0.193	0.195	0.196	0.197	0.198	0.199	0.201	0.205
B11	Blank	DMSO_Blank		DMSO		Standard_Development	Run085	Standard_Measurement	Plate_01	Clariostar_Study	MB	Biofoundry_,_London	Linear_Dilution_Pattern_V2	0.109	0.107	0.103	0.1	0.096	0.093	0.091	0.088	0.085	0.082	0.078	0.073	0.07	0.067	0.064	0.062	0.06	0.059	0.058	0.056	0.055	0.054	0.053	0.053	0.052	0.051	0.052	0.051	0.05	0.05	0.05	0.049	0.048	0.048	0.047	0.047
B12	Blank	DMSO_Blank		DMSO		Standard_Development	Run085	Standard_Measurement	Plate_01	Clariostar_Study	MB	Biofoundry_,_London	Linear_Dilution_Pattern_V2	0.109	0.106	0.102	0.099	0.095	0.092	0.089	0.086	0.083	0.08	0.075	0.071	0.067	0.064	0.061	0.06	0.057	0.055	0.054	0.053	0.052	0.052	0.051	0.051	0.05	0.049	0.05	0.049	0.048	0.048	0.048	0.047	0.047	0.046	0.045	0.045
C01	Sample	Dilution_95%	0.95	DMSO	Lycopene	Standard_Development	Run085	Standard_Measurement	Plate_01	Clariostar_Study	MB	Biofoundry_,_London	Linear_Dilution_Pattern_V2	0.993	0.99	0.987	0.985	0.981	0.978	0.975	0.98	0.984	0.989	0.99	0.987	0.98	0.968	0.957	0.951	0.947	0.933	0.93	0.923	0.918	0.913	0.911	0.911	0.915	0.921	0.928	0.937	0.947	0.951	0.951	0.95	0.95	0.952	0.959	0.973
C02	Sample	Dilution_75%	0.75	DMSO	Lycopene	Standard_Development	Run085	Standard_Measurement	Plate_01	Clariostar_Study	MB	Biofoundry_,_London	Linear_Dilution_Pattern_V2	0.763	0.762	0.761	0.757	0.752	0.749	0.747	0.748	0.75	0.754	0.755	0.749	0.745	0.736	0.728	0.723	0.718	0.71	0.703	0.698	0.692	0.688	0.685	0.687	0.69	0.694	0.701	0.708	0.713	0.716	0.719	0.718	0.717	0.719	0.724	0.734
C03	Sample	Dilution_55%	0.55	DMSO	Lycopene	Standard_Development	Run085	Standard_Measurement	Plate_01	Clariostar_Study	MB	Biofoundry_,_London	Linear_Dilution_Pattern_V2	0.579	0.577	0.575	0.57	0.567	0.564	0.562	0.562	0.563	0.566	0.565	0.559	0.553	0.547	0.542	0.536	0.532	0.528	0.523	0.517	0.514	0.511	0.51	0.51	0.512	0.516	0.52	0.525	0.528	0.529	0.532	0.53	0.53	0.53	0.533	0.54
C04	Sample	Dilution_35%	0.35	DMSO	Lycopene	Standard_Development	Run085	Standard_Measurement	Plate_01	Clariostar_Study	MB	Biofoundry_,_London	Linear_Dilution_Pattern_V2	0.713	0.711	0.712	0.708	0.704	0.702	0.7	0.7	0.701	0.7	0.699	0.694	0.687	0.682	0.677	0.673	0.67	0.664	0.659	0.653	0.648	0.645	0.64	0.636	0.633	0.63	0.629	0.627	0.624	0.622	0.617	0.612	0.607	0.603	0.598	0.597
C05	Sample	Dilution_15%	0.15	DMSO	Lycopene	Standard_Development	Run085	Standard_Measurement	Plate_01	Clariostar_Study	MB	Biofoundry_,_London	Linear_Dilution_Pattern_V2	0.216	0.213	0.209	0.206	0.203	0.2	0.199	0.197	0.195	0.194	0.193	0.189	0.185	0.181	0.178	0.175	0.173	0.171	0.169	0.167	0.166	0.165	0.164	0.165	0.166	0.166	0.168	0.17	0.17	0.171	0.171	0.171	0.172	0.172	0.173	0.175
C06	Sample	Dilution_95%	0.95	DMSO	Lycopene	Standard_Development	Run085	Standard_Measurement	Plate_01	Clariostar_Study	MB	Biofoundry_,_London	Linear_Dilution_Pattern_V2	1.446	1.444	1.449	1.446	1.433	1.44	1.436	1.442	1.45	1.463	1.456	1.454	1.434	1.425	1.423	1.415	1.415	1.4	1.391	1.383	1.373	1.364	1.357	1.355	1.35	1.349	1.349	1.355	1.357	1.355	1.347	1.34	1.33	1.325	1.328	1.334
C07	Sample	Dilution_75%	0.75	DMSO	Lycopene	Standard_Development	Run085	Standard_Measurement	Plate_01	Clariostar_Study	MB	Biofoundry_,_London	Linear_Dilution_Pattern_V2	0.784	0.782	0.78	0.777	0.772	0.77	0.768	0.772	0.774	0.777	0.78	0.775	0.766	0.758	0.751	0.744	0.742	0.732	0.728	0.723	0.717	0.713	0.711	0.712	0.715	0.719	0.726	0.733	0.737	0.741	0.742	0.743	0.742	0.744	0.748	0.757
C08	Sample	Dilution_55%	0.55	DMSO	Lycopene	Standard_Development	Run085	Standard_Measurement	Plate_01	Clariostar_Study	MB	Biofoundry_,_London	Linear_Dilution_Pattern_V2	0.582	0.579	0.576	0.573	0.569	0.565	0.563	0.563	0.565	0.567	0.566	0.561	0.556	0.549	0.543	0.539	0.535	0.528	0.523	0.519	0.515	0.513	0.512	0.511	0.513	0.518	0.521	0.526	0.53	0.532	0.532	0.531	0.532	0.533	0.536	0.543
C09	Sample	Dilution_35%	0.35	DMSO	Lycopene	Standard_Development	Run085	Standard_Measurement	Plate_01	Clariostar_Study	MB	Biofoundry_,_London	Linear_Dilution_Pattern_V2	0.358	0.357	0.353	0.349	0.345	0.341	0.339	0.339	0.339	0.339	0.337	0.334	0.328	0.321	0.317	0.314	0.31	0.306	0.303	0.301	0.299	0.297	0.297	0.298	0.301	0.304	0.308	0.312	0.316	0.319	0.32	0.32	0.322	0.324	0.326	0.333
C10	Sample	Dilution_15%	0.15	DMSO	Lycopene	Standard_Development	Run085	Standard_Measurement	Plate_01	Clariostar_Study	MB	Biofoundry_,_London	Linear_Dilution_Pattern_V2	0.199	0.196	0.192	0.189	0.186	0.182	0.18	0.179	0.177	0.175	0.173	0.169	0.164	0.161	0.157	0.154	0.151	0.149	0.148	0.146	0.145	0.144	0.144	0.145	0.146	0.147	0.148	0.15	0.151	0.153	0.154	0.154	0.155	0.156	0.157	0.16
C11	Blank	DMSO_Blank		DMSO		Standard_Development	Run085	Standard_Measurement	Plate_01	Clariostar_Study	MB	Biofoundry_,_London	Linear_Dilution_Pattern_V2	0.104	0.101	0.098	0.094	0.09	0.087	0.085	0.083	0.08	0.076	0.073	0.069	0.065	0.061	0.059	0.057	0.055	0.053	0.052	0.051	0.05	0.05	0.049	0.049	0.049	0.048	0.048	0.047	0.047	0.047	0.047	0.047	0.046	0.045	0.044	0.044
C12	Blank	DMSO_Blank		DMSO		Standard_Development	Run085	Standard_Measurement	Plate_01	Clariostar_Study	MB	Biofoundry_,_London	Linear_Dilution_Pattern_V2	0.107	0.104	0.1	0.096	0.093	0.09	0.087	0.084	0.082	0.079	0.075	0.071	0.067	0.064	0.061	0.06	0.058	0.055	0.054	0.053	0.052	0.051	0.051	0.051	0.05	0.049	0.049	0.049	0.048	0.048	0.048	0.048	0.048	0.047	0.046	0.045
D01	Sample	Dilution_95%	0.95	DMSO	Lycopene	Standard_Development	Run085	Standard_Measurement	Plate_01	Clariostar_Study	MB	Biofoundry_,_London	Linear_Dilution_Pattern_V2	1.081	1.076	1.077	1.075	1.069	1.067	1.065	1.067	1.075	1.083	1.083	1.078	1.068	1.059	1.05	1.041	1.038	1.027	1.016	1.008	1.001	0.995	0.992	0.99	0.998	1.002	1.006	1.016	1.024	1.024	1.024	1.023	1.022	1.025	1.029	1.039
D02	Sample	Dilution_75%	0.75	DMSO	Lycopene	Standard_Development	Run085	Standard_Measurement	Plate_01	Clariostar_Study	MB	Biofoundry_,_London	Linear_Dilution_Pattern_V2	0.92	0.92	0.919	0.915	0.91	0.91	0.909	0.91	0.912	0.919	0.919	0.91	0.901	0.894	0.885	0.88	0.876	0.866	0.859	0.854	0.847	0.842	0.838	0.837	0.837	0.839	0.842	0.846	0.849	0.849	0.847	0.844	0.842	0.84	0.842	0.847
D03	Sample	Dilution_55%	0.55	DMSO	Lycopene	Standard_Development	Run085	Standard_Measurement	Plate_01	Clariostar_Study	MB	Biofoundry_,_London	Linear_Dilution_Pattern_V2	0.604	0.603	0.601	0.599	0.595	0.591	0.589	0.59	0.592	0.593	0.591	0.587	0.582	0.574	0.57	0.564	0.558	0.552	0.549	0.544	0.54	0.536	0.535	0.536	0.537	0.54	0.544	0.548	0.552	0.552	0.553	0.552	0.551	0.553	0.554	0.56
D04	Sample	Dilution_35%	0.35	DMSO	Lycopene	Standard_Development	Run085	Standard_Measurement	Plate_01	Clariostar_Study	MB	Biofoundry_,_London	Linear_Dilution_Pattern_V2	0.475	0.473	0.471	0.468	0.465	0.463	0.461	0.46	0.46	0.461	0.458	0.454	0.45	0.445	0.44	0.436	0.431	0.428	0.423	0.42	0.416	0.413	0.412	0.411	0.411	0.411	0.415	0.416	0.417	0.417	0.417	0.415	0.414	0.413	0.414	0.418
D05	Sample	Dilution_15%	0.15	DMSO	Lycopene	Standard_Development	Run085	Standard_Measurement	Plate_01	Clariostar_Study	MB	Biofoundry_,_London	Linear_Dilution_Pattern_V2	0.225	0.223	0.22	0.217	0.213	0.211	0.208	0.208	0.206	0.205	0.202	0.2	0.195	0.191	0.188	0.185	0.184	0.181	0.179	0.177	0.176	0.174	0.173	0.174	0.175	0.175	0.177	0.178	0.179	0.18	0.18	0.18	0.18	0.181	0.181	0.183
D06	Sample	Dilution_95%	0.95	DMSO	Lycopene	Standard_Development	Run085	Standard_Measurement	Plate_01	Clariostar_Study	MB	Biofoundry_,_London	Linear_Dilution_Pattern_V2	1.392	1.389	1.39	1.392	1.383	1.376	1.38	1.383	1.386	1.403	1.405	1.398	1.396	1.373	1.366	1.359	1.357	1.343	1.332	1.32	1.315	1.31	1.303	1.302	1.304	1.305	1.306	1.311	1.317	1.315	1.313	1.305	1.298	1.297	1.299	1.306
D07	Sample	Dilution_75%	0.75	DMSO	Lycopene	Standard_Development	Run085	Standard_Measurement	Plate_01	Clariostar_Study	MB	Biofoundry_,_London	Linear_Dilution_Pattern_V2	0.749	0.747	0.747	0.742	0.739	0.736	0.734	0.736	0.737	0.742	0.741	0.736	0.73	0.722	0.715	0.711	0.705	0.696	0.69	0.685	0.68	0.676	0.674	0.674	0.678	0.683	0.69	0.698	0.704	0.707	0.708	0.708	0.709	0.711	0.716	0.727
D08	Sample	Dilution_55%	0.55	DMSO	Lycopene	Standard_Development	Run085	Standard_Measurement	Plate_01	Clariostar_Study	MB	Biofoundry_,_London	Linear_Dilution_Pattern_V2	0.828	0.827	0.825	0.822	0.819	0.816	0.814	0.816	0.818	0.82	0.818	0.812	0.807	0.8	0.792	0.787	0.783	0.774	0.767	0.762	0.757	0.749	0.745	0.742	0.741	0.739	0.739	0.738	0.739	0.736	0.731	0.727	0.721	0.718	0.715	0.718
D09	Sample	Dilution_35%	0.35	DMSO	Lycopene	Standard_Development	Run085	Standard_Measurement	Plate_01	Clariostar_Study	MB	Biofoundry_,_London	Linear_Dilution_Pattern_V2	0.595	0.592	0.59	0.588	0.585	0.582	0.58	0.58	0.578	0.579	0.578	0.574	0.568	0.562	0.557	0.552	0.548	0.543	0.537	0.533	0.529	0.524	0.52	0.518	0.516	0.515	0.515	0.515	0.513	0.512	0.509	0.503	0.499	0.496	0.494	0.495
D10	Sample	Dilution_15%	0.15	DMSO	Lycopene	Standard_Development	Run085	Standard_Measurement	Plate_01	Clariostar_Study	MB	Biofoundry_,_London	Linear_Dilution_Pattern_V2	0.306	0.303	0.301	0.298	0.295	0.293	0.29	0.289	0.287	0.285	0.283	0.28	0.274	0.27	0.267	0.265	0.262	0.259	0.257	0.254	0.251	0.249	0.248	0.247	0.247	0.246	0.246	0.245	0.245	0.244	0.243	0.241	0.24	0.239	0.238	0.239
D11	Blank	DMSO_Blank		DMSO		Standard_Development	Run085	Standard_Measurement	Plate_01	Clariostar_Study	MB	Biofoundry_,_London	Linear_Dilution_Pattern_V2	0.105	0.103	0.1	0.096	0.093	0.089	0.087	0.085	0.082	0.078	0.075	0.071	0.067	0.064	0.061	0.059	0.057	0.055	0.055	0.053	0.052	0.051	0.051	0.051	0.05	0.049	0.049	0.049	0.048	0.048	0.048	0.048	0.047	0.046	0.045	0.045
D12	Blank	DMSO_Blank		DMSO		Standard_Development	Run085	Standard_Measurement	Plate_01	Clariostar_Study	MB	Biofoundry_,_London	Linear_Dilution_Pattern_V2	0.105	0.102	0.098	0.095	0.091	0.088	0.085	0.084	0.081	0.078	0.073	0.069	0.065	0.061	0.059	0.057	0.055	0.054	0.052	0.051	0.05	0.05	0.049	0.049	0.048	0.047	0.047	0.046	0.046	0.046	0.045	0.045	0.045	0.045	0.044	0.043
E01	Sample	Dilution_90%	0.9	DMSO	Lycopene	Standard_Development	Run085	Standard_Measurement	Plate_01	Clariostar_Study	MB	Biofoundry_,_London	Linear_Dilution_Pattern_V2	1.388	1.391	1.389	1.391	1.385	1.381	1.379	1.379	1.39	1.403	1.397	1.392	1.382	1.366	1.358	1.355	1.347	1.331	1.323	1.313	1.304	1.291	1.285	1.279	1.277	1.275	1.268	1.269	1.275	1.27	1.262	1.252	1.242	1.238	1.233	1.236
E02	Sample	Dilution_70%	0.7	DMSO	Lycopene	Standard_Development	Run085	Standard_Measurement	Plate_01	Clariostar_Study	MB	Biofoundry_,_London	Linear_Dilution_Pattern_V2	0.929	0.928	0.928	0.925	0.921	0.918	0.919	0.92	0.922	0.924	0.925	0.921	0.913	0.902	0.895	0.889	0.885	0.877	0.868	0.861	0.855	0.848	0.845	0.842	0.841	0.842	0.843	0.848	0.849	0.848	0.844	0.839	0.835	0.833	0.832	0.837
E03	Sample	Dilution_50%	0.5	DMSO	Lycopene	Standard_Development	Run085	Standard_Measurement	Plate_01	Clariostar_Study	MB	Biofoundry_,_London	Linear_Dilution_Pattern_V2	0.681	0.68	0.677	0.674	0.669	0.667	0.666	0.666	0.667	0.668	0.666	0.664	0.658	0.651	0.644	0.639	0.634	0.628	0.623	0.617	0.612	0.607	0.603	0.603	0.603	0.604	0.605	0.605	0.607	0.606	0.605	0.601	0.6	0.597	0.596	0.6
E04	Sample	Dilution_30%	0.3	DMSO	Lycopene	Standard_Development	Run085	Standard_Measurement	Plate_01	Clariostar_Study	MB	Biofoundry_,_London	Linear_Dilution_Pattern_V2	0.372	0.371	0.369	0.366	0.361	0.357	0.356	0.356	0.355	0.354	0.353	0.349	0.345	0.339	0.335	0.331	0.327	0.325	0.322	0.319	0.316	0.314	0.314	0.313	0.314	0.316	0.319	0.321	0.322	0.324	0.324	0.323	0.323	0.323	0.324	0.327
E05	Sample	Dilution_10%	0.1	DMSO	Lycopene	Standard_Development	Run085	Standard_Measurement	Plate_01	Clariostar_Study	MB	Biofoundry_,_London	Linear_Dilution_Pattern_V2	0.179	0.176	0.173	0.17	0.166	0.164	0.161	0.16	0.158	0.157	0.155	0.151	0.147	0.144	0.14	0.139	0.137	0.135	0.133	0.131	0.13	0.129	0.129	0.129	0.129	0.129	0.131	0.131	0.131	0.132	0.132	0.132	0.133	0.133	0.133	0.134
E06	Sample	Dilution_90%	0.9	DMSO	Lycopene	Standard_Development	Run085	Standard_Measurement	Plate_01	Clariostar_Study	MB	Biofoundry_,_London	Linear_Dilution_Pattern_V2	1.192	1.194	1.192	1.189	1.182	1.182	1.18	1.187	1.186	1.198	1.198	1.188	1.181	1.172	1.161	1.154	1.151	1.138	1.13	1.118	1.111	1.104	1.097	1.096	1.096	1.1	1.1	1.105	1.109	1.109	1.103	1.099	1.094	1.092	1.093	1.101
E07	Sample	Dilution_70%	0.7	DMSO	Lycopene	Standard_Development	Run085	Standard_Measurement	Plate_01	Clariostar_Study	MB	Biofoundry_,_London	Linear_Dilution_Pattern_V2	0.924	0.924	0.923	0.917	0.911	0.91	0.909	0.909	0.914	0.918	0.918	0.914	0.908	0.896	0.889	0.884	0.877	0.869	0.864	0.858	0.849	0.844	0.839	0.839	0.839	0.84	0.841	0.846	0.849	0.848	0.845	0.842	0.839	0.835	0.836	0.842
E08	Sample	Dilution_50%	0.5	DMSO	Lycopene	Standard_Development	Run085	Standard_Measurement	Plate_01	Clariostar_Study	MB	Biofoundry_,_London	Linear_Dilution_Pattern_V2	0.859	0.862	0.86	0.856	0.853	0.847	0.847	0.848	0.848	0.851	0.847	0.844	0.838	0.83	0.824	0.819	0.814	0.806	0.798	0.79	0.783	0.777	0.771	0.767	0.765	0.761	0.759	0.758	0.755	0.75	0.745	0.739	0.733	0.728	0.723	0.722
E09	Sample	Dilution_30%	0.3	DMSO	Lycopene	Standard_Development	Run085	Standard_Measurement	Plate_01	Clariostar_Study	MB	Biofoundry_,_London	Linear_Dilution_Pattern_V2	0.515	0.514	0.513	0.51	0.505	0.502	0.5	0.5	0.499	0.499	0.497	0.493	0.487	0.481	0.476	0.473	0.469	0.464	0.459	0.455	0.452	0.447	0.444	0.442	0.44	0.439	0.438	0.438	0.437	0.435	0.433	0.429	0.426	0.424	0.421	0.421
E10	Sample	Dilution_10%	0.1	DMSO	Lycopene	Standard_Development	Run085	Standard_Measurement	Plate_01	Clariostar_Study	MB	Biofoundry_,_London	Linear_Dilution_Pattern_V2	0.225	0.222	0.22	0.216	0.212	0.21	0.207	0.205	0.203	0.201	0.198	0.195	0.19	0.186	0.184	0.182	0.179	0.176	0.174	0.172	0.171	0.169	0.168	0.169	0.169	0.168	0.168	0.167	0.168	0.167	0.167	0.166	0.165	0.165	0.164	0.164
E11	Blank	DMSO_Blank		DMSO		Standard_Development	Run085	Standard_Measurement	Plate_01	Clariostar_Study	MB	Biofoundry_,_London	Linear_Dilution_Pattern_V2	0.107	0.105	0.101	0.098	0.095	0.091	0.087	0.086	0.083	0.079	0.075	0.07	0.066	0.064	0.06	0.059	0.057	0.055	0.053	0.052	0.052	0.051	0.05	0.05	0.05	0.049	0.049	0.049	0.048	0.048	0.048	0.048	0.048	0.047	0.046	0.045
E12	Blank	DMSO_Blank		DMSO		Standard_Development	Run085	Standard_Measurement	Plate_01	Clariostar_Study	MB	Biofoundry_,_London	Linear_Dilution_Pattern_V2	0.104	0.101	0.098	0.094	0.09	0.087	0.084	0.082	0.079	0.076	0.072	0.067	0.063	0.06	0.057	0.055	0.053	0.051	0.05	0.049	0.049	0.048	0.048	0.047	0.046	0.046	0.046	0.045	0.045	0.045	0.045	0.045	0.044	0.044	0.043	0.042
F01	Sample	Dilution_90%	0.9	DMSO	Lycopene	Standard_Development	Run085	Standard_Measurement	Plate_01	Clariostar_Study	MB	Biofoundry_,_London	Linear_Dilution_Pattern_V2	1.041	1.038	1.034	1.032	1.026	1.024	1.024	1.023	1.029	1.036	1.034	1.028	1.02	1.009	0.998	0.994	0.987	0.979	0.971	0.959	0.953	0.947	0.943	0.94	0.942	0.945	0.949	0.958	0.959	0.963	0.961	0.957	0.954	0.953	0.956	0.964
F02	Sample	Dilution_70%	0.7	DMSO	Lycopene	Standard_Development	Run085	Standard_Measurement	Plate_01	Clariostar_Study	MB	Biofoundry_,_London	Linear_Dilution_Pattern_V2	0.889	0.885	0.884	0.882	0.878	0.874	0.87	0.872	0.877	0.878	0.876	0.873	0.864	0.855	0.851	0.844	0.84	0.831	0.822	0.814	0.808	0.801	0.797	0.795	0.796	0.796	0.798	0.8	0.802	0.801	0.8	0.796	0.792	0.789	0.788	0.793
F03	Sample	Dilution_50%	0.5	DMSO	Lycopene	Standard_Development	Run085	Standard_Measurement	Plate_01	Clariostar_Study	MB	Biofoundry_,_London	Linear_Dilution_Pattern_V2	0.594	0.593	0.59	0.588	0.583	0.581	0.578	0.577	0.578	0.579	0.579	0.575	0.568	0.561	0.555	0.549	0.545	0.54	0.535	0.529	0.525	0.522	0.52	0.519	0.52	0.52	0.524	0.527	0.529	0.53	0.53	0.528	0.525	0.525	0.526	0.531
F04	Sample	Dilution_30%	0.3	DMSO	Lycopene	Standard_Development	Run085	Standard_Measurement	Plate_01	Clariostar_Study	MB	Biofoundry_,_London	Linear_Dilution_Pattern_V2	0.418	0.416	0.414	0.412	0.408	0.405	0.402	0.401	0.402	0.401	0.4	0.395	0.39	0.385	0.38	0.377	0.373	0.369	0.365	0.362	0.358	0.356	0.355	0.354	0.354	0.354	0.356	0.357	0.359	0.358	0.358	0.356	0.354	0.354	0.354	0.357
F05	Sample	Dilution_10%	0.1	DMSO	Lycopene	Standard_Development	Run085	Standard_Measurement	Plate_01	Clariostar_Study	MB	Biofoundry_,_London	Linear_Dilution_Pattern_V2	0.173	0.169	0.167	0.164	0.159	0.157	0.155	0.153	0.152	0.151	0.148	0.144	0.141	0.137	0.133	0.131	0.129	0.128	0.125	0.124	0.122	0.121	0.122	0.122	0.123	0.123	0.125	0.125	0.125	0.126	0.127	0.127	0.127	0.128	0.127	0.128
F06	Sample	Dilution_90%	0.9	DMSO	Lycopene	Standard_Development	Run085	Standard_Measurement	Plate_01	Clariostar_Study	MB	Biofoundry_,_London	Linear_Dilution_Pattern_V2	1.307	1.301	1.303	1.298	1.296	1.295	1.292	1.297	1.297	1.305	1.31	1.302	1.289	1.28	1.272	1.266	1.263	1.249	1.24	1.231	1.22	1.212	1.206	1.203	1.2	1.2	1.202	1.205	1.207	1.204	1.196	1.192	1.187	1.181	1.176	1.181
F07	Sample	Dilution_70%	0.7	DMSO	Lycopene	Standard_Development	Run085	Standard_Measurement	Plate_01	Clariostar_Study	MB	Biofoundry_,_London	Linear_Dilution_Pattern_V2	0.803	0.802	0.8	0.796	0.792	0.788	0.788	0.789	0.789	0.792	0.791	0.787	0.779	0.769	0.763	0.758	0.753	0.743	0.738	0.73	0.724	0.718	0.716	0.716	0.717	0.721	0.723	0.727	0.732	0.732	0.732	0.729	0.728	0.727	0.729	0.735
F08	Sample	Dilution_50%	0.5	DMSO	Lycopene	Standard_Development	Run085	Standard_Measurement	Plate_01	Clariostar_Study	MB	Biofoundry_,_London	Linear_Dilution_Pattern_V2	1.031	1.029	1.029	1.029	1.023	1.02	1.016	1.016	1.014	1.019	1.019	1.015	1.008	0.997	0.993	0.987	0.981	0.971	0.962	0.955	0.948	0.938	0.934	0.927	0.923	0.917	0.911	0.909	0.907	0.901	0.891	0.882	0.873	0.865	0.86	0.856
F09	Sample	Dilution_30%	0.3	DMSO	Lycopene	Standard_Development	Run085	Standard_Measurement	Plate_01	Clariostar_Study	MB	Biofoundry_,_London	Linear_Dilution_Pattern_V2	0.371	0.368	0.364	0.362	0.357	0.354	0.352	0.352	0.351	0.349	0.347	0.344	0.338	0.333	0.329	0.325	0.322	0.318	0.315	0.311	0.309	0.307	0.306	0.306	0.307	0.309	0.312	0.313	0.315	0.316	0.316	0.316	0.316	0.316	0.317	0.32
F10	Sample	Dilution_10%	0.1	DMSO	Lycopene	Standard_Development	Run085	Standard_Measurement	Plate_01	Clariostar_Study	MB	Biofoundry_,_London	Linear_Dilution_Pattern_V2	0.172	0.169	0.165	0.161	0.157	0.154	0.151	0.15	0.148	0.146	0.144	0.14	0.135	0.132	0.128	0.126	0.124	0.122	0.12	0.118	0.117	0.117	0.117	0.117	0.118	0.118	0.119	0.12	0.12	0.12	0.122	0.122	0.122	0.122	0.122	0.124
F11	Blank	DMSO		DMSO		Standard_Development	Run085	Standard_Measurement	Plate_01	Clariostar_Study	MB	Biofoundry_,_London	Linear_Dilution_Pattern_V2	0.108	0.105	0.103	0.099	0.095	0.092	0.089	0.087	0.085	0.081	0.077	0.073	0.069	0.066	0.063	0.061	0.06	0.058	0.056	0.055	0.054	0.053	0.053	0.053	0.052	0.051	0.051	0.05	0.05	0.05	0.05	0.049	0.049	0.047	0.046	0.045
F12	Blank	DMSO		DMSO		Standard_Development	Run085	Standard_Measurement	Plate_01	Clariostar_Study	MB	Biofoundry_,_London	Linear_Dilution_Pattern_V2	0.111	0.107	0.104	0.1	0.096	0.092	0.089	0.088	0.085	0.082	0.077	0.073	0.068	0.065	0.062	0.06	0.058	0.056	0.055	0.053	0.052	0.052	0.052	0.051	0.051	0.05	0.05	0.049	0.049	0.048	0.048	0.049	0.048	0.048	0.046	0.045
G01	Sample	Dilution_85%	0.85	DMSO	Lycopene	Standard_Development	Run085	Standard_Measurement	Plate_01	Clariostar_Study	MB	Biofoundry_,_London	Linear_Dilution_Pattern_V2	0.828	0.827	0.824	0.819	0.815	0.811	0.81	0.811	0.813	0.82	0.818	0.813	0.804	0.794	0.786	0.781	0.776	0.766	0.758	0.752	0.746	0.741	0.738	0.74	0.742	0.747	0.756	0.764	0.771	0.772	0.775	0.774	0.772	0.773	0.78	0.791
G02	Sample	Dilution_65%	0.65	DMSO	Lycopene	Standard_Development	Run085	Standard_Measurement	Plate_01	Clariostar_Study	MB	Biofoundry_,_London	Linear_Dilution_Pattern_V2	0.687	0.685	0.682	0.679	0.672	0.671	0.668	0.669	0.673	0.676	0.674	0.67	0.663	0.656	0.647	0.642	0.638	0.631	0.625	0.619	0.614	0.611	0.607	0.608	0.61	0.613	0.617	0.622	0.626	0.628	0.628	0.626	0.625	0.626	0.629	0.635
G03	Sample	Dilution_45%	0.45	DMSO	Lycopene	Standard_Development	Run085	Standard_Measurement	Plate_01	Clariostar_Study	MB	Biofoundry_,_London	Linear_Dilution_Pattern_V2	0.444	0.442	0.438	0.435	0.43	0.427	0.424	0.424	0.425	0.427	0.426	0.422	0.416	0.409	0.404	0.4	0.396	0.392	0.387	0.383	0.38	0.377	0.377	0.379	0.381	0.384	0.389	0.394	0.398	0.4	0.402	0.402	0.402	0.404	0.407	0.413
G04	Sample	Dilution_25%	0.25	DMSO	Lycopene	Standard_Development	Run085	Standard_Measurement	Plate_01	Clariostar_Study	MB	Biofoundry_,_London	Linear_Dilution_Pattern_V2	0.275	0.272	0.269	0.264	0.26	0.257	0.255	0.256	0.255	0.254	0.252	0.248	0.243	0.238	0.234	0.233	0.229	0.226	0.224	0.222	0.22	0.219	0.219	0.221	0.222	0.223	0.227	0.23	0.233	0.234	0.235	0.235	0.237	0.239	0.241	0.244
G05	Sample	Dilution_05%	0.0499999999999999	DMSO	Lycopene	Standard_Development	Run085	Standard_Measurement	Plate_01	Clariostar_Study	MB	Biofoundry_,_London	Linear_Dilution_Pattern_V2	0.128	0.124	0.121	0.118	0.115	0.112	0.109	0.108	0.106	0.104	0.102	0.098	0.094	0.091	0.089	0.087	0.085	0.083	0.082	0.08	0.079	0.078	0.079	0.079	0.079	0.079	0.08	0.08	0.081	0.081	0.081	0.082	0.082	0.081	0.081	0.082
G06	Sample	Dilution_85%	0.85	DMSO	Lycopene	Standard_Development	Run085	Standard_Measurement	Plate_01	Clariostar_Study	MB	Biofoundry_,_London	Linear_Dilution_Pattern_V2	0.797	0.795	0.794	0.787	0.782	0.781	0.778	0.778	0.783	0.788	0.788	0.783	0.776	0.766	0.759	0.752	0.747	0.74	0.731	0.723	0.719	0.715	0.714	0.715	0.72	0.726	0.734	0.741	0.748	0.753	0.755	0.754	0.756	0.758	0.764	0.775
G07	Sample	Dilution_65%	0.65	DMSO	Lycopene	Standard_Development	Run085	Standard_Measurement	Plate_01	Clariostar_Study	MB	Biofoundry_,_London	Linear_Dilution_Pattern_V2	0.67	0.668	0.665	0.659	0.654	0.651	0.65	0.651	0.652	0.655	0.653	0.65	0.643	0.635	0.628	0.622	0.617	0.61	0.604	0.599	0.595	0.591	0.589	0.589	0.591	0.595	0.601	0.605	0.609	0.613	0.613	0.612	0.613	0.613	0.616	0.624
G08	Sample	Dilution_45%	0.45	DMSO	Lycopene	Standard_Development	Run085	Standard_Measurement	Plate_01	Clariostar_Study	MB	Biofoundry_,_London	Linear_Dilution_Pattern_V2	0.466	0.463	0.459	0.454	0.451	0.447	0.445	0.446	0.446	0.446	0.445	0.441	0.435	0.428	0.422	0.419	0.414	0.409	0.405	0.401	0.398	0.396	0.395	0.395	0.397	0.401	0.404	0.408	0.411	0.412	0.413	0.413	0.413	0.414	0.416	0.422
G09	Sample	Dilution_25%	0.25	DMSO	Lycopene	Standard_Development	Run085	Standard_Measurement	Plate_01	Clariostar_Study	MB	Biofoundry_,_London	Linear_Dilution_Pattern_V2	0.274	0.271	0.267	0.263	0.259	0.254	0.253	0.253	0.252	0.251	0.249	0.245	0.239	0.235	0.232	0.229	0.225	0.222	0.22	0.218	0.216	0.215	0.215	0.217	0.218	0.219	0.223	0.226	0.228	0.23	0.231	0.232	0.233	0.234	0.236	0.24
G10	Sample	Dilution_05%	0.0499999999999999	DMSO	Lycopene	Standard_Development	Run085	Standard_Measurement	Plate_01	Clariostar_Study	MB	Biofoundry_,_London	Linear_Dilution_Pattern_V2	0.131	0.128	0.125	0.121	0.117	0.114	0.112	0.11	0.108	0.105	0.103	0.099	0.094	0.09	0.087	0.086	0.083	0.081	0.08	0.079	0.078	0.077	0.077	0.078	0.078	0.078	0.078	0.079	0.079	0.08	0.08	0.081	0.081	0.081	0.081	0.082
G11	Blank	DMSO_Blank		DMSO		Standard_Development	Run085	Standard_Measurement	Plate_01	Clariostar_Study	MB	Biofoundry_,_London	Linear_Dilution_Pattern_V2	0.107	0.103	0.1	0.096	0.092	0.089	0.086	0.084	0.081	0.078	0.074	0.07	0.066	0.062	0.059	0.058	0.057	0.054	0.052	0.051	0.051	0.05	0.05	0.05	0.049	0.048	0.048	0.048	0.048	0.047	0.047	0.047	0.047	0.046	0.045	0.044
G12	Blank	DMSO_Blank		DMSO		Standard_Development	Run085	Standard_Measurement	Plate_01	Clariostar_Study	MB	Biofoundry_,_London	Linear_Dilution_Pattern_V2	0.103	0.099	0.095	0.091	0.088	0.084	0.081	0.08	0.076	0.073	0.068	0.065	0.06	0.057	0.054	0.052	0.05	0.048	0.047	0.046	0.045	0.045	0.044	0.044	0.043	0.043	0.043	0.042	0.042	0.042	0.042	0.042	0.042	0.042	0.04	0.04
H01	Sample	Dilution_85%	0.85	DMSO	Lycopene	Standard_Development	Run085	Standard_Measurement	Plate_01	Clariostar_Study	MB	Biofoundry_,_London	Linear_Dilution_Pattern_V2	0.838	0.836	0.834	0.831	0.825	0.823	0.818	0.822	0.825	0.827	0.824	0.821	0.814	0.803	0.793	0.787	0.782	0.772	0.764	0.757	0.751	0.747	0.744	0.744	0.748	0.752	0.759	0.765	0.77	0.775	0.774	0.773	0.773	0.773	0.777	0.787
H02	Sample	Dilution_65%	0.65	DMSO	Lycopene	Standard_Development	Run085	Standard_Measurement	Plate_01	Clariostar_Study	MB	Biofoundry_,_London	Linear_Dilution_Pattern_V2	0.638	0.635	0.633	0.629	0.624	0.619	0.616	0.618	0.619	0.622	0.623	0.616	0.609	0.599	0.593	0.588	0.582	0.575	0.569	0.564	0.558	0.556	0.554	0.555	0.556	0.56	0.565	0.57	0.575	0.577	0.579	0.577	0.578	0.578	0.581	0.588
H03	Sample	Dilution_45%	0.45	DMSO	Lycopene	Standard_Development	Run085	Standard_Measurement	Plate_01	Clariostar_Study	MB	Biofoundry_,_London	Linear_Dilution_Pattern_V2	0.459	0.457	0.453	0.449	0.444	0.44	0.437	0.436	0.436	0.437	0.435	0.431	0.425	0.418	0.412	0.407	0.403	0.399	0.394	0.39	0.386	0.384	0.383	0.383	0.385	0.387	0.391	0.395	0.398	0.401	0.402	0.401	0.4	0.401	0.404	0.409
H04	Sample	Dilution_25%	0.25	DMSO	Lycopene	Standard_Development	Run085	Standard_Measurement	Plate_01	Clariostar_Study	MB	Biofoundry_,_London	Linear_Dilution_Pattern_V2	0.274	0.27	0.267	0.263	0.258	0.256	0.253	0.252	0.25	0.25	0.248	0.243	0.237	0.233	0.227	0.225	0.222	0.219	0.216	0.214	0.213	0.212	0.212	0.212	0.214	0.217	0.22	0.223	0.224	0.227	0.228	0.229	0.23	0.231	0.233	0.237
H05	Sample	Dilution_05%	0.0499999999999999	DMSO	Lycopene	Standard_Development	Run085	Standard_Measurement	Plate_01	Clariostar_Study	MB	Biofoundry_,_London	Linear_Dilution_Pattern_V2	0.138	0.136	0.133	0.13	0.126	0.122	0.119	0.118	0.116	0.113	0.11	0.106	0.102	0.099	0.095	0.093	0.091	0.088	0.087	0.086	0.085	0.084	0.084	0.084	0.084	0.084	0.084	0.084	0.085	0.085	0.085	0.085	0.084	0.085	0.084	0.085
H06	Sample	Dilution_85%	0.85	DMSO	Lycopene	Standard_Development	Run085	Standard_Measurement	Plate_01	Clariostar_Study	MB	Biofoundry_,_London	Linear_Dilution_Pattern_V2	0.772	0.77	0.765	0.762	0.756	0.754	0.753	0.753	0.756	0.76	0.761	0.757	0.749	0.736	0.729	0.723	0.717	0.709	0.702	0.696	0.691	0.686	0.686	0.687	0.692	0.699	0.708	0.716	0.723	0.727	0.73	0.73	0.731	0.734	0.741	0.753
H07	Sample	Dilution_65%	0.65	DMSO	Lycopene	Standard_Development	Run085	Standard_Measurement	Plate_01	Clariostar_Study	MB	Biofoundry_,_London	Linear_Dilution_Pattern_V2	0.642	0.641	0.638	0.632	0.627	0.625	0.623	0.622	0.624	0.626	0.626	0.622	0.612	0.605	0.596	0.591	0.586	0.58	0.574	0.568	0.564	0.561	0.559	0.559	0.562	0.565	0.571	0.578	0.582	0.585	0.586	0.586	0.585	0.586	0.59	0.597
H08	Sample	Dilution_45%	0.45	DMSO	Lycopene	Standard_Development	Run085	Standard_Measurement	Plate_01	Clariostar_Study	MB	Biofoundry_,_London	Linear_Dilution_Pattern_V2	0.43	0.428	0.423	0.419	0.414	0.411	0.408	0.409	0.409	0.409	0.408	0.403	0.396	0.39	0.385	0.38	0.376	0.371	0.367	0.364	0.362	0.359	0.359	0.36	0.363	0.365	0.369	0.374	0.379	0.382	0.384	0.384	0.385	0.386	0.389	0.396
H09	Sample	Dilution_25%	0.25	DMSO	Lycopene	Standard_Development	Run085	Standard_Measurement	Plate_01	Clariostar_Study	MB	Biofoundry_,_London	Linear_Dilution_Pattern_V2	0.366	0.361	0.358	0.353	0.349	0.344	0.343	0.34	0.339	0.338	0.335	0.331	0.324	0.32	0.314	0.309	0.307	0.304	0.3	0.298	0.296	0.294	0.293	0.294	0.295	0.297	0.301	0.302	0.304	0.306	0.307	0.307	0.308	0.309	0.311	0.315
H10	Sample	Dilution_05%	0.0499999999999999	DMSO	Lycopene	Standard_Development	Run085	Standard_Measurement	Plate_01	Clariostar_Study	MB	Biofoundry_,_London	Linear_Dilution_Pattern_V2	0.141	0.138	0.133	0.13	0.125	0.122	0.12	0.118	0.115	0.112	0.108	0.104	0.099	0.095	0.092	0.09	0.087	0.086	0.084	0.082	0.081	0.08	0.08	0.081	0.08	0.08	0.081	0.081	0.081	0.081	0.082	0.082	0.082	0.082	0.082	0.083
H11	Blank	DMSO_Blank		DMSO		Standard_Development	Run085	Standard_Measurement	Plate_01	Clariostar_Study	MB	Biofoundry_,_London	Linear_Dilution_Pattern_V2	0.108	0.104	0.1	0.097	0.093	0.089	0.086	0.084	0.081	0.078	0.074	0.07	0.066	0.063	0.06	0.058	0.056	0.054	0.053	0.052	0.05	0.05	0.05	0.049	0.049	0.048	0.047	0.047	0.047	0.047	0.046	0.047	0.046	0.045	0.045	0.043
H12	Blank	DMSO_Blank		DMSO		Standard_Development	Run085	Standard_Measurement	Plate_01	Clariostar_Study	MB	Biofoundry_,_London	Linear_Dilution_Pattern_V2	0.106	0.103	0.1	0.095	0.091	0.087	0.085	0.084	0.08	0.076	0.071	0.066	0.061	0.056	0.054	0.052	0.05	0.048	0.047	0.045	0.044	0.044	0.043	0.044	0.043	0.043	0.043	0.042	0.042	0.042	0.043	0.043	0.042	0.042	0.041	0.04
A01	Sample	Dilution_100%	1.0	DMSO	Lycopene	Standard_Development	Run085	Standard_Measurement	Plate_01	Clariostar_Study	MB	Biofoundry_,_London	Linear_Dilution_Pattern_V2	0.816	0.819	0.813	0.812	0.807	0.801	0.801	0.805	0.81	0.813	0.814	0.811	0.805	0.792	0.784	0.777	0.77	0.764	0.759	0.752	0.749	0.747	0.748	0.75	0.759	0.77	0.784	0.797	0.805	0.816	0.818	0.821	0.827	0.834	0.846	0.866
A02	Sample	Dilution_80%	0.8	DMSO	Lycopene	Standard_Development	Run085	Standard_Measurement	Plate_01	Clariostar_Study	MB	Biofoundry_,_London	Linear_Dilution_Pattern_V2	0.782	0.784	0.778	0.775	0.771	0.767	0.765	0.766	0.771	0.771	0.771	0.767	0.76	0.749	0.742	0.736	0.728	0.724	0.717	0.712	0.707	0.705	0.703	0.705	0.711	0.716	0.724	0.732	0.738	0.743	0.743	0.744	0.746	0.748	0.756	0.77
A03	Sample	Dilution_60%	0.6	DMSO	Lycopene	Standard_Development	Run085	Standard_Measurement	Plate_01	Clariostar_Study	MB	Biofoundry_,_London	Linear_Dilution_Pattern_V2	0.57	0.569	0.564	0.562	0.558	0.554	0.55	0.551	0.553	0.553	0.551	0.548	0.543	0.534	0.529	0.523	0.517	0.513	0.508	0.503	0.5	0.498	0.497	0.499	0.503	0.508	0.514	0.519	0.524	0.529	0.53	0.531	0.532	0.534	0.54	0.55
A04	Sample	Dilution_40%	0.4	DMSO	Lycopene	Standard_Development	Run085	Standard_Measurement	Plate_01	Clariostar_Study	MB	Biofoundry_,_London	Linear_Dilution_Pattern_V2	0.398	0.397	0.392	0.389	0.384	0.38	0.378	0.377	0.377	0.375	0.373	0.37	0.365	0.358	0.354	0.348	0.343	0.34	0.337	0.334	0.332	0.331	0.332	0.332	0.335	0.338	0.342	0.347	0.351	0.354	0.355	0.356	0.358	0.36	0.365	0.372
A05	Sample	Dilution_20%	0.2	DMSO	Lycopene	Standard_Development	Run085	Standard_Measurement	Plate_01	Clariostar_Study	MB	Biofoundry_,_London	Linear_Dilution_Pattern_V2	0.226	0.224	0.22	0.216	0.213	0.209	0.206	0.205	0.204	0.201	0.199	0.196	0.191	0.186	0.183	0.18	0.176	0.175	0.173	0.171	0.17	0.169	0.168	0.17	0.172	0.174	0.176	0.179	0.181	0.184	0.184	0.185	0.185	0.187	0.191	0.195
A06	Sample	Dilution_100%	1.0	DMSO	Lycopene	Standard_Development	Run085	Standard_Measurement	Plate_01	Clariostar_Study	MB	Biofoundry_,_London	Linear_Dilution_Pattern_V2	0.809	0.811	0.806	0.802	0.798	0.794	0.793	0.797	0.802	0.806	0.81	0.808	0.799	0.787	0.78	0.772	0.762	0.759	0.755	0.748	0.745	0.743	0.747	0.75	0.758	0.769	0.782	0.798	0.807	0.817	0.824	0.827	0.833	0.84	0.855	0.878
A07	Sample	Dilution_80%	0.8	DMSO	Lycopene	Standard_Development	Run085	Standard_Measurement	Plate_01	Clariostar_Study	MB	Biofoundry_,_London	Linear_Dilution_Pattern_V2	0.645	0.645	0.641	0.637	0.633	0.629	0.628	0.628	0.632	0.634	0.635	0.63	0.625	0.614	0.605	0.6	0.594	0.59	0.585	0.578	0.577	0.575	0.577	0.579	0.586	0.595	0.606	0.617	0.624	0.632	0.637	0.639	0.643	0.649	0.66	0.677
A08	Sample	Dilution_60%	0.6	DMSO	Lycopene	Standard_Development	Run085	Standard_Measurement	Plate_01	Clariostar_Study	MB	Biofoundry_,_London	Linear_Dilution_Pattern_V2	0.514	0.512	0.507	0.504	0.501	0.497	0.495	0.496	0.496	0.498	0.497	0.494	0.486	0.478	0.472	0.467	0.46	0.456	0.455	0.45	0.448	0.445	0.445	0.449	0.454	0.459	0.467	0.474	0.479	0.485	0.488	0.49	0.493	0.496	0.504	0.516
A09	Sample	Dilution_40%	0.4	DMSO	Lycopene	Standard_Development	Run085	Standard_Measurement	Plate_01	Clariostar_Study	MB	Biofoundry_,_London	Linear_Dilution_Pattern_V2	0.374	0.372	0.368	0.364	0.361	0.357	0.354	0.354	0.354	0.352	0.351	0.347	0.342	0.336	0.33	0.326	0.322	0.318	0.315	0.311	0.31	0.309	0.309	0.312	0.315	0.32	0.325	0.33	0.334	0.337	0.34	0.341	0.343	0.346	0.351	0.359
A10	Sample	Dilution_20%	0.2	DMSO	Lycopene	Standard_Development	Run085	Standard_Measurement	Plate_01	Clariostar_Study	MB	Biofoundry_,_London	Linear_Dilution_Pattern_V2	0.245	0.243	0.239	0.236	0.232	0.228	0.225	0.223	0.222	0.218	0.216	0.213	0.208	0.203	0.199	0.195	0.192	0.19	0.188	0.185	0.184	0.184	0.183	0.184	0.186	0.188	0.19	0.192	0.193	0.195	0.197	0.196	0.198	0.199	0.202	0.206
A11	Blank	DMSO_Blank		DMSO		Standard_Development	Run085	Standard_Measurement	Plate_01	Clariostar_Study	MB	Biofoundry_,_London	Linear_Dilution_Pattern_V2	0.118	0.115	0.112	0.108	0.104	0.101	0.097	0.095	0.092	0.088	0.083	0.079	0.074	0.07	0.067	0.064	0.062	0.06	0.06	0.058	0.057	0.056	0.055	0.055	0.055	0.054	0.053	0.053	0.052	0.051	0.051	0.051	0.05	0.049	0.049	0.049
A12	Blank	DMSO_Blank		DMSO		Standard_Development	Run085	Standard_Measurement	Plate_01	Clariostar_Study	MB	Biofoundry_,_London	Linear_Dilution_Pattern_V2	0.117	0.114	0.11	0.107	0.103	0.1	0.096	0.093	0.089	0.086	0.082	0.079	0.074	0.07	0.066	0.064	0.062	0.06	0.059	0.057	0.057	0.055	0.055	0.055	0.054	0.054	0.053	0.052	0.051	0.051	0.051	0.05	0.05	0.049	0.048	0.048
B01	Sample	Dilution_100%	1.0	DMSO	Lycopene	Standard_Development	Run085	Standard_Measurement	Plate_01	Clariostar_Study	MB	Biofoundry_,_London	Linear_Dilution_Pattern_V2	0.828	0.831	0.827	0.825	0.82	0.815	0.817	0.818	0.822	0.829	0.829	0.828	0.824	0.81	0.799	0.792	0.784	0.78	0.775	0.769	0.764	0.762	0.764	0.768	0.775	0.787	0.799	0.811	0.822	0.831	0.837	0.839	0.845	0.85	0.862	0.883
B02	Sample	Dilution_80%	0.8	DMSO	Lycopene	Standard_Development	Run085	Standard_Measurement	Plate_01	Clariostar_Study	MB	Biofoundry_,_London	Linear_Dilution_Pattern_V2	0.755	0.756	0.751	0.748	0.745	0.74	0.74	0.74	0.744	0.746	0.747	0.745	0.737	0.727	0.722	0.714	0.708	0.704	0.696	0.689	0.686	0.683	0.682	0.683	0.688	0.696	0.703	0.711	0.718	0.723	0.724	0.725	0.728	0.73	0.738	0.751
B03	Sample	Dilution_60%	0.6	DMSO	Lycopene	Standard_Development	Run085	Standard_Measurement	Plate_01	Clariostar_Study	MB	Biofoundry_,_London	Linear_Dilution_Pattern_V2	0.66	0.66	0.655	0.652	0.649	0.646	0.643	0.644	0.645	0.648	0.647	0.644	0.638	0.63	0.622	0.617	0.611	0.607	0.601	0.596	0.593	0.59	0.588	0.588	0.591	0.594	0.598	0.604	0.607	0.609	0.61	0.609	0.609	0.61	0.614	0.622
B04	Sample	Dilution_40%	0.4	DMSO	Lycopene	Standard_Development	Run085	Standard_Measurement	Plate_01	Clariostar_Study	MB	Biofoundry_,_London	Linear_Dilution_Pattern_V2	0.437	0.436	0.432	0.429	0.426	0.422	0.419	0.419	0.42	0.419	0.417	0.414	0.408	0.402	0.397	0.393	0.388	0.386	0.382	0.378	0.376	0.373	0.373	0.374	0.376	0.38	0.383	0.386	0.39	0.392	0.392	0.393	0.393	0.394	0.398	0.404
B05	Sample	Dilution_20%	0.2	DMSO	Lycopene	Standard_Development	Run085	Standard_Measurement	Plate_01	Clariostar_Study	MB	Biofoundry_,_London	Linear_Dilution_Pattern_V2	0.253	0.252	0.248	0.244	0.241	0.237	0.235	0.235	0.234	0.232	0.229	0.227	0.223	0.217	0.214	0.211	0.208	0.207	0.205	0.202	0.201	0.2	0.201	0.201	0.202	0.204	0.206	0.207	0.209	0.211	0.211	0.211	0.212	0.213	0.216	0.219
B06	Sample	Dilution_100%	1.0	DMSO	Lycopene	Standard_Development	Run085	Standard_Measurement	Plate_01	Clariostar_Study	MB	Biofoundry_,_London	Linear_Dilution_Pattern_V2	0.8	0.803	0.798	0.794	0.791	0.787	0.786	0.79	0.796	0.799	0.803	0.802	0.792	0.782	0.775	0.768	0.76	0.756	0.749	0.742	0.74	0.74	0.741	0.745	0.755	0.767	0.779	0.793	0.805	0.816	0.821	0.824	0.83	0.838	0.852	0.875
B07	Sample	Dilution_80%	0.8	DMSO	Lycopene	Standard_Development	Run085	Standard_Measurement	Plate_01	Clariostar_Study	MB	Biofoundry_,_London	Linear_Dilution_Pattern_V2	0.702	0.703	0.698	0.696	0.691	0.688	0.686	0.688	0.693	0.695	0.696	0.694	0.688	0.679	0.67	0.664	0.657	0.653	0.648	0.642	0.638	0.637	0.637	0.638	0.645	0.653	0.662	0.672	0.678	0.686	0.689	0.691	0.692	0.698	0.708	0.722
B08	Sample	Dilution_60%	0.6	DMSO	Lycopene	Standard_Development	Run085	Standard_Measurement	Plate_01	Clariostar_Study	MB	Biofoundry_,_London	Linear_Dilution_Pattern_V2	0.626	0.625	0.622	0.617	0.612	0.611	0.609	0.608	0.61	0.611	0.612	0.609	0.603	0.594	0.587	0.583	0.577	0.572	0.567	0.564	0.56	0.557	0.556	0.557	0.562	0.566	0.571	0.577	0.581	0.585	0.585	0.585	0.586	0.589	0.594	0.604
B09	Sample	Dilution_40%	0.4	DMSO	Lycopene	Standard_Development	Run085	Standard_Measurement	Plate_01	Clariostar_Study	MB	Biofoundry_,_London	Linear_Dilution_Pattern_V2	0.383	0.38	0.376	0.372	0.369	0.365	0.363	0.363	0.363	0.362	0.36	0.357	0.352	0.345	0.341	0.337	0.332	0.328	0.327	0.324	0.321	0.32	0.32	0.322	0.325	0.329	0.334	0.339	0.343	0.347	0.348	0.35	0.351	0.354	0.359	0.367
B10	Sample	Dilution_20%	0.2	DMSO	Lycopene	Standard_Development	Run085	Standard_Measurement	Plate_01	Clariostar_Study	MB	Biofoundry_,_London	Linear_Dilution_Pattern_V2	0.238	0.236	0.233	0.229	0.225	0.222	0.22	0.218	0.217	0.214	0.211	0.208	0.204	0.2	0.196	0.192	0.189	0.187	0.186	0.183	0.182	0.181	0.181	0.182	0.184	0.185	0.188	0.191	0.192	0.194	0.195	0.195	0.196	0.198	0.2	0.204
B11	Blank	DMSO_Blank		DMSO		Standard_Development	Run085	Standard_Measurement	Plate_01	Clariostar_Study	MB	Biofoundry_,_London	Linear_Dilution_Pattern_V2	0.108	0.105	0.102	0.099	0.097	0.093	0.089	0.088	0.084	0.081	0.076	0.073	0.069	0.066	0.063	0.061	0.059	0.057	0.057	0.054	0.055	0.053	0.053	0.052	0.052	0.052	0.051	0.051	0.05	0.049	0.05	0.049	0.048	0.048	0.048	0.047
B12	Blank	DMSO_Blank		DMSO		Standard_Development	Run085	Standard_Measurement	Plate_01	Clariostar_Study	MB	Biofoundry_,_London	Linear_Dilution_Pattern_V2	0.109	0.105	0.102	0.099	0.096	0.092	0.089	0.087	0.084	0.079	0.075	0.072	0.068	0.064	0.061	0.059	0.057	0.055	0.054	0.053	0.052	0.052	0.051	0.051	0.051	0.051	0.05	0.049	0.048	0.049	0.048	0.048	0.047	0.047	0.046	0.046
C01	Sample	Dilution_95%	0.95	DMSO	Lycopene	Standard_Development	Run085	Standard_Measurement	Plate_01	Clariostar_Study	MB	Biofoundry_,_London	Linear_Dilution_Pattern_V2	0.963	0.967	0.961	0.959	0.954	0.949	0.949	0.952	0.954	0.957	0.963	0.959	0.954	0.939	0.933	0.923	0.916	0.91	0.903	0.896	0.89	0.886	0.887	0.888	0.891	0.897	0.907	0.917	0.922	0.928	0.93	0.929	0.928	0.932	0.939	0.953
C02	Sample	Dilution_75%	0.75	DMSO	Lycopene	Standard_Development	Run085	Standard_Measurement	Plate_01	Clariostar_Study	MB	Biofoundry_,_London	Linear_Dilution_Pattern_V2	0.783	0.781	0.778	0.776	0.773	0.769	0.769	0.768	0.772	0.774	0.771	0.769	0.766	0.754	0.746	0.742	0.733	0.727	0.723	0.715	0.71	0.707	0.704	0.705	0.709	0.713	0.717	0.724	0.728	0.732	0.732	0.731	0.73	0.731	0.736	0.746
C03	Sample	Dilution_55%	0.55	DMSO	Lycopene	Standard_Development	Run085	Standard_Measurement	Plate_01	Clariostar_Study	MB	Biofoundry_,_London	Linear_Dilution_Pattern_V2	0.589	0.59	0.587	0.583	0.579	0.575	0.574	0.575	0.574	0.573	0.573	0.57	0.564	0.557	0.552	0.547	0.541	0.536	0.533	0.527	0.523	0.52	0.519	0.519	0.522	0.525	0.528	0.533	0.535	0.538	0.539	0.537	0.537	0.538	0.541	0.547
C04	Sample	Dilution_35%	0.35	DMSO	Lycopene	Standard_Development	Run085	Standard_Measurement	Plate_01	Clariostar_Study	MB	Biofoundry_,_London	Linear_Dilution_Pattern_V2	0.766	0.77	0.77	0.766	0.764	0.761	0.758	0.757	0.758	0.757	0.755	0.75	0.747	0.739	0.735	0.73	0.723	0.719	0.714	0.708	0.702	0.698	0.694	0.691	0.687	0.684	0.681	0.68	0.675	0.67	0.665	0.659	0.652	0.646	0.643	0.642
C05	Sample	Dilution_15%	0.15	DMSO	Lycopene	Standard_Development	Run085	Standard_Measurement	Plate_01	Clariostar_Study	MB	Biofoundry_,_London	Linear_Dilution_Pattern_V2	0.218	0.216	0.211	0.208	0.205	0.202	0.2	0.199	0.196	0.194	0.192	0.19	0.186	0.183	0.179	0.177	0.174	0.172	0.17	0.168	0.167	0.166	0.165	0.166	0.168	0.168	0.169	0.171	0.171	0.172	0.172	0.172	0.173	0.173	0.174	0.177
C06	Sample	Dilution_95%	0.95	DMSO	Lycopene	Standard_Development	Run085	Standard_Measurement	Plate_01	Clariostar_Study	MB	Biofoundry_,_London	Linear_Dilution_Pattern_V2	1.409	1.424	1.413	1.412	1.412	1.41	1.411	1.407	1.416	1.417	1.431	1.425	1.419	1.401	1.391	1.387	1.368	1.368	1.361	1.347	1.337	1.334	1.332	1.325	1.321	1.321	1.328	1.337	1.332	1.335	1.327	1.323	1.315	1.314	1.313	1.322
C07	Sample	Dilution_75%	0.75	DMSO	Lycopene	Standard_Development	Run085	Standard_Measurement	Plate_01	Clariostar_Study	MB	Biofoundry_,_London	Linear_Dilution_Pattern_V2	0.875	0.878	0.873	0.871	0.867	0.865	0.863	0.863	0.866	0.867	0.871	0.864	0.856	0.847	0.842	0.837	0.827	0.821	0.815	0.809	0.803	0.799	0.797	0.797	0.799	0.803	0.808	0.813	0.816	0.817	0.816	0.815	0.815	0.815	0.818	0.827
C08	Sample	Dilution_55%	0.55	DMSO	Lycopene	Standard_Development	Run085	Standard_Measurement	Plate_01	Clariostar_Study	MB	Biofoundry_,_London	Linear_Dilution_Pattern_V2	0.604	0.605	0.599	0.595	0.593	0.59	0.588	0.587	0.589	0.588	0.587	0.584	0.578	0.572	0.567	0.56	0.553	0.552	0.546	0.54	0.537	0.533	0.531	0.532	0.534	0.536	0.541	0.545	0.547	0.549	0.549	0.547	0.547	0.547	0.549	0.556
C09	Sample	Dilution_35%	0.35	DMSO	Lycopene	Standard_Development	Run085	Standard_Measurement	Plate_01	Clariostar_Study	MB	Biofoundry_,_London	Linear_Dilution_Pattern_V2	0.359	0.357	0.353	0.349	0.345	0.341	0.339	0.339	0.339	0.337	0.335	0.333	0.328	0.321	0.317	0.312	0.308	0.306	0.304	0.3	0.297	0.296	0.296	0.298	0.301	0.304	0.308	0.312	0.315	0.318	0.319	0.319	0.321	0.323	0.327	0.333
C10	Sample	Dilution_15%	0.15	DMSO	Lycopene	Standard_Development	Run085	Standard_Measurement	Plate_01	Clariostar_Study	MB	Biofoundry_,_London	Linear_Dilution_Pattern_V2	0.197	0.194	0.189	0.186	0.184	0.179	0.178	0.176	0.174	0.172	0.169	0.166	0.161	0.157	0.154	0.151	0.147	0.146	0.145	0.143	0.142	0.141	0.141	0.142	0.144	0.145	0.146	0.148	0.149	0.151	0.151	0.151	0.152	0.153	0.155	0.158
C11	Blank	DMSO_Blank		DMSO		Standard_Development	Run085	Standard_Measurement	Plate_01	Clariostar_Study	MB	Biofoundry_,_London	Linear_Dilution_Pattern_V2	0.103	0.099	0.096	0.093	0.089	0.086	0.083	0.082	0.078	0.074	0.07	0.067	0.063	0.059	0.058	0.055	0.053	0.052	0.051	0.049	0.049	0.048	0.048	0.048	0.048	0.048	0.047	0.046	0.045	0.046	0.046	0.045	0.045	0.044	0.045	0.045
C12	Blank	DMSO_Blank		DMSO		Standard_Development	Run085	Standard_Measurement	Plate_01	Clariostar_Study	MB	Biofoundry_,_London	Linear_Dilution_Pattern_V2	0.107	0.104	0.101	0.098	0.095	0.091	0.087	0.085	0.082	0.078	0.074	0.07	0.066	0.063	0.06	0.059	0.057	0.055	0.054	0.052	0.052	0.051	0.051	0.051	0.051	0.05	0.049	0.049	0.049	0.049	0.049	0.048	0.048	0.047	0.047	0.046
D01	Sample	Dilution_95%	0.95	DMSO	Lycopene	Standard_Development	Run085	Standard_Measurement	Plate_01	Clariostar_Study	MB	Biofoundry_,_London	Linear_Dilution_Pattern_V2	1.062	1.067	1.063	1.061	1.055	1.052	1.052	1.049	1.056	1.061	1.063	1.056	1.052	1.042	1.031	1.021	1.013	1.009	1.002	0.992	0.985	0.982	0.98	0.979	0.982	0.989	0.996	1.006	1.009	1.014	1.011	1.008	1.009	1.01	1.016	1.028
D02	Sample	Dilution_75%	0.75	DMSO	Lycopene	Standard_Development	Run085	Standard_Measurement	Plate_01	Clariostar_Study	MB	Biofoundry_,_London	Linear_Dilution_Pattern_V2	0.904	0.908	0.901	0.897	0.896	0.892	0.891	0.891	0.894	0.897	0.899	0.895	0.886	0.877	0.869	0.864	0.855	0.851	0.845	0.836	0.83	0.827	0.824	0.821	0.822	0.823	0.828	0.834	0.835	0.835	0.833	0.83	0.826	0.825	0.827	0.835
D03	Sample	Dilution_55%	0.55	DMSO	Lycopene	Standard_Development	Run085	Standard_Measurement	Plate_01	Clariostar_Study	MB	Biofoundry_,_London	Linear_Dilution_Pattern_V2	0.603	0.603	0.599	0.595	0.591	0.589	0.588	0.588	0.589	0.588	0.588	0.584	0.58	0.573	0.565	0.56	0.556	0.552	0.547	0.541	0.537	0.534	0.533	0.533	0.535	0.537	0.542	0.545	0.547	0.549	0.55	0.549	0.548	0.548	0.551	0.559
D04	Sample	Dilution_35%	0.35	DMSO	Lycopene	Standard_Development	Run085	Standard_Measurement	Plate_01	Clariostar_Study	MB	Biofoundry_,_London	Linear_Dilution_Pattern_V2	0.493	0.493	0.489	0.486	0.484	0.481	0.478	0.477	0.478	0.478	0.474	0.471	0.468	0.462	0.457	0.452	0.449	0.445	0.441	0.437	0.434	0.431	0.429	0.429	0.428	0.429	0.43	0.432	0.433	0.433	0.432	0.429	0.429	0.428	0.429	0.432
D05	Sample	Dilution_15%	0.15	DMSO	Lycopene	Standard_Development	Run085	Standard_Measurement	Plate_01	Clariostar_Study	MB	Biofoundry_,_London	Linear_Dilution_Pattern_V2	0.225	0.223	0.22	0.217	0.214	0.21	0.208	0.207	0.205	0.203	0.201	0.199	0.195	0.191	0.187	0.184	0.182	0.18	0.178	0.176	0.175	0.174	0.173	0.174	0.174	0.175	0.177	0.178	0.179	0.179	0.18	0.18	0.179	0.18	0.182	0.185
D06	Sample	Dilution_95%	0.95	DMSO	Lycopene	Standard_Development	Run085	Standard_Measurement	Plate_01	Clariostar_Study	MB	Biofoundry_,_London	Linear_Dilution_Pattern_V2	1.314	1.326	1.32	1.324	1.323	1.319	1.318	1.315	1.324	1.321	1.325	1.323	1.317	1.305	1.296	1.286	1.28	1.274	1.269	1.256	1.247	1.243	1.24	1.236	1.239	1.239	1.245	1.251	1.249	1.255	1.246	1.24	1.237	1.232	1.234	1.244
D07	Sample	Dilution_75%	0.75	DMSO	Lycopene	Standard_Development	Run085	Standard_Measurement	Plate_01	Clariostar_Study	MB	Biofoundry_,_London	Linear_Dilution_Pattern_V2	0.753	0.753	0.75	0.746	0.743	0.74	0.739	0.739	0.743	0.744	0.744	0.742	0.737	0.726	0.719	0.713	0.707	0.701	0.694	0.687	0.685	0.681	0.679	0.681	0.684	0.689	0.695	0.703	0.706	0.709	0.71	0.711	0.712	0.712	0.718	0.73
D08	Sample	Dilution_55%	0.55	DMSO	Lycopene	Standard_Development	Run085	Standard_Measurement	Plate_01	Clariostar_Study	MB	Biofoundry_,_London	Linear_Dilution_Pattern_V2	0.83	0.831	0.827	0.827	0.824	0.821	0.822	0.82	0.822	0.82	0.821	0.815	0.813	0.806	0.797	0.791	0.784	0.779	0.774	0.766	0.759	0.754	0.751	0.746	0.744	0.742	0.743	0.744	0.74	0.739	0.735	0.728	0.724	0.72	0.718	0.72
D09	Sample	Dilution_35%	0.35	DMSO	Lycopene	Standard_Development	Run085	Standard_Measurement	Plate_01	Clariostar_Study	MB	Biofoundry_,_London	Linear_Dilution_Pattern_V2	0.575	0.575	0.572	0.571	0.568	0.565	0.562	0.562	0.561	0.56	0.557	0.554	0.55	0.544	0.539	0.533	0.529	0.525	0.52	0.515	0.512	0.508	0.505	0.502	0.501	0.5	0.499	0.5	0.498	0.497	0.494	0.49	0.486	0.483	0.482	0.483
D10	Sample	Dilution_15%	0.15	DMSO	Lycopene	Standard_Development	Run085	Standard_Measurement	Plate_01	Clariostar_Study	MB	Biofoundry_,_London	Linear_Dilution_Pattern_V2	0.307	0.305	0.301	0.299	0.297	0.293	0.29	0.29	0.287	0.284	0.282	0.279	0.274	0.27	0.267	0.263	0.26	0.258	0.255	0.253	0.252	0.249	0.248	0.247	0.247	0.246	0.245	0.245	0.244	0.245	0.243	0.241	0.24	0.238	0.238	0.239
D11	Blank	DMSO_Blank		DMSO		Standard_Development	Run085	Standard_Measurement	Plate_01	Clariostar_Study	MB	Biofoundry_,_London	Linear_Dilution_Pattern_V2	0.105	0.102	0.099	0.096	0.092	0.089	0.086	0.084	0.081	0.077	0.073	0.071	0.066	0.063	0.059	0.058	0.056	0.055	0.054	0.052	0.052	0.051	0.05	0.05	0.05	0.05	0.049	0.049	0.048	0.048	0.048	0.047	0.047	0.046	0.046	0.046
D12	Blank	DMSO_Blank		DMSO		Standard_Development	Run085	Standard_Measurement	Plate_01	Clariostar_Study	MB	Biofoundry_,_London	Linear_Dilution_Pattern_V2	0.105	0.102	0.098	0.095	0.092	0.087	0.085	0.083	0.08	0.076	0.072	0.069	0.064	0.061	0.059	0.057	0.055	0.053	0.052	0.051	0.05	0.049	0.049	0.049	0.049	0.048	0.048	0.048	0.047	0.047	0.046	0.046	0.046	0.045	0.045	0.044
E01	Sample	Dilution_90%	0.9	DMSO	Lycopene	Standard_Development	Run085	Standard_Measurement	Plate_01	Clariostar_Study	MB	Biofoundry_,_London	Linear_Dilution_Pattern_V2	1.018	1.024	1.022	1.015	1.011	1.006	1.004	1.004	1.012	1.011	1.015	1.01	1.006	0.995	0.986	0.978	0.967	0.96	0.954	0.945	0.94	0.936	0.931	0.929	0.934	0.938	0.942	0.948	0.953	0.955	0.953	0.951	0.949	0.95	0.953	0.964
E02	Sample	Dilution_70%	0.7	DMSO	Lycopene	Standard_Development	Run085	Standard_Measurement	Plate_01	Clariostar_Study	MB	Biofoundry_,_London	Linear_Dilution_Pattern_V2	0.874	0.876	0.871	0.868	0.866	0.864	0.864	0.864	0.862	0.864	0.865	0.862	0.856	0.844	0.84	0.833	0.826	0.821	0.813	0.804	0.799	0.795	0.791	0.789	0.791	0.794	0.795	0.798	0.799	0.801	0.797	0.793	0.791	0.79	0.79	0.796
E03	Sample	Dilution_50%	0.5	DMSO	Lycopene	Standard_Development	Run085	Standard_Measurement	Plate_01	Clariostar_Study	MB	Biofoundry_,_London	Linear_Dilution_Pattern_V2	0.659	0.658	0.655	0.653	0.649	0.646	0.645	0.644	0.643	0.645	0.645	0.642	0.635	0.626	0.62	0.616	0.61	0.605	0.6	0.595	0.59	0.586	0.583	0.581	0.582	0.584	0.586	0.586	0.588	0.589	0.587	0.584	0.581	0.579	0.58	0.584
E04	Sample	Dilution_30%	0.3	DMSO	Lycopene	Standard_Development	Run085	Standard_Measurement	Plate_01	Clariostar_Study	MB	Biofoundry_,_London	Linear_Dilution_Pattern_V2	0.379	0.378	0.374	0.372	0.368	0.364	0.363	0.361	0.361	0.359	0.357	0.355	0.35	0.345	0.341	0.337	0.332	0.33	0.327	0.323	0.32	0.319	0.319	0.319	0.32	0.322	0.323	0.325	0.327	0.328	0.327	0.326	0.327	0.327	0.329	0.332
E05	Sample	Dilution_10%	0.1	DMSO	Lycopene	Standard_Development	Run085	Standard_Measurement	Plate_01	Clariostar_Study	MB	Biofoundry_,_London	Linear_Dilution_Pattern_V2	0.182	0.18	0.177	0.174	0.171	0.168	0.165	0.163	0.162	0.16	0.157	0.156	0.151	0.148	0.144	0.142	0.139	0.138	0.137	0.135	0.134	0.133	0.132	0.133	0.133	0.133	0.134	0.134	0.135	0.136	0.136	0.135	0.135	0.135	0.136	0.138
E06	Sample	Dilution_90%	0.9	DMSO	Lycopene	Standard_Development	Run085	Standard_Measurement	Plate_01	Clariostar_Study	MB	Biofoundry_,_London	Linear_Dilution_Pattern_V2	0.942	0.948	0.944	0.941	0.939	0.935	0.935	0.936	0.942	0.944	0.951	0.944	0.938	0.929	0.919	0.911	0.903	0.896	0.888	0.881	0.877	0.871	0.869	0.871	0.874	0.879	0.887	0.895	0.898	0.905	0.904	0.9	0.901	0.904	0.91	0.922
E07	Sample	Dilution_70%	0.7	DMSO	Lycopene	Standard_Development	Run085	Standard_Measurement	Plate_01	Clariostar_Study	MB	Biofoundry_,_London	Linear_Dilution_Pattern_V2	0.878	0.882	0.878	0.877	0.872	0.868	0.866	0.868	0.876	0.873	0.872	0.87	0.863	0.854	0.849	0.843	0.832	0.826	0.82	0.812	0.809	0.803	0.8	0.798	0.8	0.802	0.807	0.81	0.81	0.813	0.81	0.808	0.806	0.803	0.805	0.813
E08	Sample	Dilution_50%	0.5	DMSO	Lycopene	Standard_Development	Run085	Standard_Measurement	Plate_01	Clariostar_Study	MB	Biofoundry_,_London	Linear_Dilution_Pattern_V2	0.744	0.745	0.742	0.739	0.737	0.733	0.732	0.733	0.733	0.732	0.732	0.727	0.721	0.714	0.709	0.702	0.696	0.691	0.685	0.677	0.674	0.67	0.664	0.662	0.661	0.66	0.659	0.66	0.658	0.657	0.653	0.649	0.644	0.641	0.639	0.64
E09	Sample	Dilution_30%	0.3	DMSO	Lycopene	Standard_Development	Run085	Standard_Measurement	Plate_01	Clariostar_Study	MB	Biofoundry_,_London	Linear_Dilution_Pattern_V2	0.485	0.485	0.481	0.479	0.476	0.471	0.468	0.468	0.467	0.467	0.463	0.46	0.455	0.448	0.444	0.441	0.436	0.432	0.429	0.423	0.42	0.417	0.415	0.414	0.413	0.411	0.411	0.411	0.411	0.411	0.408	0.405	0.402	0.4	0.399	0.4
E10	Sample	Dilution_10%	0.1	DMSO	Lycopene	Standard_Development	Run085	Standard_Measurement	Plate_01	Clariostar_Study	MB	Biofoundry_,_London	Linear_Dilution_Pattern_V2	0.222	0.22	0.217	0.214	0.211	0.208	0.205	0.203	0.201	0.199	0.196	0.192	0.188	0.184	0.181	0.178	0.176	0.174	0.172	0.17	0.169	0.167	0.166	0.166	0.167	0.166	0.166	0.166	0.165	0.166	0.165	0.164	0.164	0.163	0.164	0.165
E11	Blank	DMSO_Blank		DMSO		Standard_Development	Run085	Standard_Measurement	Plate_01	Clariostar_Study	MB	Biofoundry_,_London	Linear_Dilution_Pattern_V2	0.109	0.105	0.102	0.098	0.095	0.091	0.087	0.086	0.082	0.078	0.074	0.07	0.066	0.063	0.061	0.059	0.056	0.055	0.053	0.052	0.051	0.051	0.051	0.051	0.05	0.05	0.049	0.049	0.048	0.049	0.048	0.048	0.048	0.047	0.046	0.046
E12	Blank	DMSO_Blank		DMSO		Standard_Development	Run085	Standard_Measurement	Plate_01	Clariostar_Study	MB	Biofoundry_,_London	Linear_Dilution_Pattern_V2	0.105	0.101	0.098	0.095	0.092	0.087	0.085	0.083	0.079	0.074	0.07	0.067	0.063	0.059	0.056	0.055	0.053	0.052	0.05	0.049	0.048	0.048	0.047	0.047	0.047	0.047	0.046	0.046	0.045	0.046	0.045	0.045	0.044	0.044	0.044	0.044
F01	Sample	Dilution_90%	0.9	DMSO	Lycopene	Standard_Development	Run085	Standard_Measurement	Plate_01	Clariostar_Study	MB	Biofoundry_,_London	Linear_Dilution_Pattern_V2	1.072	1.076	1.07	1.07	1.065	1.061	1.061	1.06	1.067	1.067	1.069	1.061	1.06	1.044	1.034	1.027	1.018	1.01	1.002	0.994	0.986	0.981	0.977	0.974	0.978	0.977	0.983	0.991	0.99	0.991	0.987	0.984	0.981	0.978	0.98	0.991
F02	Sample	Dilution_70%	0.7	DMSO	Lycopene	Standard_Development	Run085	Standard_Measurement	Plate_01	Clariostar_Study	MB	Biofoundry_,_London	Linear_Dilution_Pattern_V2	0.867	0.869	0.867	0.862	0.859	0.856	0.854	0.853	0.855	0.858	0.856	0.851	0.849	0.839	0.83	0.823	0.816	0.81	0.803	0.795	0.79	0.785	0.78	0.778	0.778	0.779	0.783	0.784	0.785	0.787	0.784	0.778	0.775	0.774	0.774	0.781
F03	Sample	Dilution_50%	0.5	DMSO	Lycopene	Standard_Development	Run085	Standard_Measurement	Plate_01	Clariostar_Study	MB	Biofoundry_,_London	Linear_Dilution_Pattern_V2	0.606	0.608	0.603	0.6	0.596	0.593	0.591	0.59	0.591	0.592	0.591	0.586	0.58	0.573	0.567	0.562	0.555	0.551	0.546	0.542	0.537	0.533	0.531	0.531	0.532	0.534	0.536	0.538	0.54	0.541	0.54	0.537	0.535	0.534	0.536	0.541
F04	Sample	Dilution_30%	0.3	DMSO	Lycopene	Standard_Development	Run085	Standard_Measurement	Plate_01	Clariostar_Study	MB	Biofoundry_,_London	Linear_Dilution_Pattern_V2	0.439	0.439	0.435	0.432	0.428	0.425	0.423	0.421	0.421	0.42	0.418	0.416	0.411	0.404	0.398	0.396	0.391	0.387	0.383	0.38	0.377	0.373	0.372	0.372	0.372	0.373	0.373	0.375	0.375	0.375	0.373	0.372	0.371	0.37	0.37	0.372
F05	Sample	Dilution_10%	0.1	DMSO	Lycopene	Standard_Development	Run085	Standard_Measurement	Plate_01	Clariostar_Study	MB	Biofoundry_,_London	Linear_Dilution_Pattern_V2	0.174	0.172	0.169	0.165	0.163	0.159	0.157	0.155	0.153	0.15	0.148	0.146	0.142	0.138	0.135	0.132	0.129	0.128	0.127	0.125	0.124	0.123	0.123	0.123	0.124	0.125	0.125	0.126	0.127	0.128	0.128	0.127	0.128	0.128	0.129	0.131
F06	Sample	Dilution_90%	0.9	DMSO	Lycopene	Standard_Development	Run085	Standard_Measurement	Plate_01	Clariostar_Study	MB	Biofoundry_,_London	Linear_Dilution_Pattern_V2	1.268	1.274	1.265	1.266	1.26	1.26	1.266	1.264	1.268	1.267	1.274	1.27	1.265	1.251	1.24	1.236	1.223	1.222	1.21	1.2	1.194	1.187	1.181	1.176	1.178	1.176	1.178	1.185	1.177	1.182	1.175	1.172	1.165	1.16	1.159	1.167
F07	Sample	Dilution_70%	0.7	DMSO	Lycopene	Standard_Development	Run085	Standard_Measurement	Plate_01	Clariostar_Study	MB	Biofoundry_,_London	Linear_Dilution_Pattern_V2	0.761	0.763	0.759	0.756	0.751	0.747	0.746	0.745	0.749	0.749	0.748	0.745	0.74	0.729	0.723	0.716	0.707	0.704	0.696	0.689	0.685	0.681	0.679	0.678	0.68	0.683	0.689	0.695	0.696	0.7	0.699	0.696	0.696	0.696	0.699	0.708
F08	Sample	Dilution_50%	0.5	DMSO	Lycopene	Standard_Development	Run085	Standard_Measurement	Plate_01	Clariostar_Study	MB	Biofoundry_,_London	Linear_Dilution_Pattern_V2	0.992	0.996	0.991	0.99	0.991	0.986	0.985	0.984	0.983	0.983	0.981	0.976	0.97	0.962	0.955	0.951	0.942	0.936	0.929	0.92	0.915	0.91	0.904	0.897	0.894	0.89	0.887	0.887	0.882	0.877	0.87	0.861	0.853	0.845	0.84	0.841
F09	Sample	Dilution_30%	0.3	DMSO	Lycopene	Standard_Development	Run085	Standard_Measurement	Plate_01	Clariostar_Study	MB	Biofoundry_,_London	Linear_Dilution_Pattern_V2	0.356	0.355	0.353	0.35	0.345	0.343	0.34	0.339	0.337	0.335	0.332	0.331	0.326	0.32	0.315	0.312	0.308	0.306	0.302	0.299	0.297	0.295	0.295	0.295	0.296	0.298	0.3	0.303	0.304	0.305	0.306	0.306	0.307	0.307	0.309	0.313
F10	Sample	Dilution_10%	0.1	DMSO	Lycopene	Standard_Development	Run085	Standard_Measurement	Plate_01	Clariostar_Study	MB	Biofoundry_,_London	Linear_Dilution_Pattern_V2	0.17	0.167	0.164	0.16	0.157	0.153	0.15	0.15	0.147	0.143	0.141	0.138	0.134	0.13	0.127	0.124	0.121	0.12	0.119	0.116	0.116	0.115	0.115	0.115	0.116	0.117	0.118	0.118	0.119	0.12	0.121	0.121	0.121	0.121	0.123	0.124
F11	Blank	DMSO		DMSO		Standard_Development	Run085	Standard_Measurement	Plate_01	Clariostar_Study	MB	Biofoundry_,_London	Linear_Dilution_Pattern_V2	0.108	0.105	0.102	0.098	0.094	0.091	0.088	0.086	0.083	0.079	0.074	0.072	0.068	0.064	0.061	0.059	0.057	0.056	0.056	0.054	0.053	0.052	0.052	0.052	0.051	0.051	0.05	0.05	0.049	0.05	0.049	0.048	0.048	0.047	0.047	0.046
F12	Blank	DMSO		DMSO		Standard_Development	Run085	Standard_Measurement	Plate_01	Clariostar_Study	MB	Biofoundry_,_London	Linear_Dilution_Pattern_V2	0.11	0.106	0.103	0.1	0.097	0.092	0.09	0.088	0.084	0.079	0.075	0.072	0.068	0.064	0.062	0.06	0.057	0.056	0.055	0.052	0.052	0.051	0.051	0.051	0.051	0.05	0.049	0.049	0.049	0.049	0.049	0.048	0.048	0.047	0.047	0.047
G01	Sample	Dilution_85%	0.85	DMSO	Lycopene	Standard_Development	Run085	Standard_Measurement	Plate_01	Clariostar_Study	MB	Biofoundry_,_London	Linear_Dilution_Pattern_V2	0.901	0.903	0.897	0.894	0.888	0.884	0.885	0.884	0.889	0.89	0.892	0.888	0.879	0.868	0.86	0.852	0.845	0.838	0.83	0.822	0.816	0.811	0.812	0.811	0.813	0.818	0.822	0.826	0.83	0.834	0.832	0.829	0.829	0.829	0.834	0.844
G02	Sample	Dilution_65%	0.65	DMSO	Lycopene	Standard_Development	Run085	Standard_Measurement	Plate_01	Clariostar_Study	MB	Biofoundry_,_London	Linear_Dilution_Pattern_V2	0.693	0.694	0.688	0.685	0.683	0.678	0.676	0.677	0.679	0.68	0.679	0.676	0.668	0.662	0.654	0.649	0.641	0.637	0.631	0.625	0.621	0.616	0.615	0.614	0.616	0.62	0.624	0.628	0.63	0.634	0.633	0.631	0.629	0.631	0.633	0.64
G03	Sample	Dilution_45%	0.45	DMSO	Lycopene	Standard_Development	Run085	Standard_Measurement	Plate_01	Clariostar_Study	MB	Biofoundry_,_London	Linear_Dilution_Pattern_V2	0.445	0.444	0.441	0.437	0.434	0.43	0.428	0.428	0.428	0.427	0.426	0.423	0.418	0.411	0.406	0.401	0.396	0.392	0.388	0.384	0.382	0.38	0.38	0.381	0.384	0.388	0.392	0.396	0.398	0.402	0.403	0.403	0.404	0.406	0.41	0.417
G04	Sample	Dilution_25%	0.25	DMSO	Lycopene	Standard_Development	Run085	Standard_Measurement	Plate_01	Clariostar_Study	MB	Biofoundry_,_London	Linear_Dilution_Pattern_V2	0.274	0.271	0.268	0.264	0.26	0.257	0.256	0.254	0.252	0.251	0.248	0.247	0.242	0.237	0.234	0.231	0.227	0.225	0.223	0.22	0.219	0.218	0.218	0.22	0.221	0.224	0.226	0.229	0.231	0.233	0.235	0.236	0.237	0.238	0.241	0.245
G05	Sample	Dilution_05%	0.0499999999999999	DMSO	Lycopene	Standard_Development	Run085	Standard_Measurement	Plate_01	Clariostar_Study	MB	Biofoundry_,_London	Linear_Dilution_Pattern_V2	0.129	0.127	0.123	0.12	0.117	0.113	0.11	0.109	0.106	0.105	0.102	0.1	0.096	0.092	0.09	0.087	0.085	0.084	0.082	0.08	0.08	0.079	0.079	0.08	0.08	0.08	0.08	0.081	0.081	0.081	0.082	0.082	0.083	0.082	0.083	0.084
G06	Sample	Dilution_85%	0.85	DMSO	Lycopene	Standard_Development	Run085	Standard_Measurement	Plate_01	Clariostar_Study	MB	Biofoundry_,_London	Linear_Dilution_Pattern_V2	0.803	0.803	0.799	0.795	0.791	0.786	0.784	0.786	0.788	0.792	0.794	0.789	0.783	0.771	0.763	0.755	0.749	0.742	0.736	0.729	0.725	0.721	0.721	0.722	0.726	0.732	0.74	0.747	0.752	0.758	0.758	0.757	0.76	0.762	0.769	0.781
G07	Sample	Dilution_65%	0.65	DMSO	Lycopene	Standard_Development	Run085	Standard_Measurement	Plate_01	Clariostar_Study	MB	Biofoundry_,_London	Linear_Dilution_Pattern_V2	0.66	0.657	0.654	0.649	0.648	0.643	0.641	0.642	0.643	0.644	0.643	0.639	0.633	0.624	0.616	0.611	0.605	0.601	0.595	0.589	0.584	0.582	0.58	0.579	0.583	0.587	0.592	0.597	0.601	0.603	0.604	0.602	0.602	0.605	0.608	0.616
G08	Sample	Dilution_45%	0.45	DMSO	Lycopene	Standard_Development	Run085	Standard_Measurement	Plate_01	Clariostar_Study	MB	Biofoundry_,_London	Linear_Dilution_Pattern_V2	0.464	0.462	0.458	0.455	0.452	0.449	0.446	0.445	0.445	0.444	0.443	0.439	0.434	0.428	0.423	0.418	0.414	0.41	0.406	0.4	0.397	0.395	0.395	0.396	0.398	0.401	0.404	0.408	0.409	0.412	0.413	0.413	0.413	0.414	0.416	0.423
G09	Sample	Dilution_25%	0.25	DMSO	Lycopene	Standard_Development	Run085	Standard_Measurement	Plate_01	Clariostar_Study	MB	Biofoundry_,_London	Linear_Dilution_Pattern_V2	0.274	0.272	0.268	0.264	0.26	0.255	0.253	0.253	0.251	0.25	0.246	0.243	0.239	0.235	0.231	0.227	0.224	0.222	0.219	0.217	0.216	0.215	0.215	0.216	0.218	0.221	0.223	0.226	0.228	0.23	0.232	0.232	0.233	0.234	0.237	0.242
G10	Sample	Dilution_05%	0.0499999999999999	DMSO	Lycopene	Standard_Development	Run085	Standard_Measurement	Plate_01	Clariostar_Study	MB	Biofoundry_,_London	Linear_Dilution_Pattern_V2	0.13	0.128	0.125	0.121	0.117	0.113	0.111	0.11	0.107	0.103	0.1	0.097	0.094	0.09	0.087	0.084	0.082	0.081	0.079	0.078	0.077	0.077	0.076	0.077	0.078	0.078	0.078	0.078	0.078	0.079	0.08	0.08	0.08	0.081	0.081	0.082
G11	Blank	DMSO_Blank		DMSO		Standard_Development	Run085	Standard_Measurement	Plate_01	Clariostar_Study	MB	Biofoundry_,_London	Linear_Dilution_Pattern_V2	0.106	0.103	0.099	0.096	0.092	0.088	0.085	0.083	0.079	0.076	0.071	0.068	0.064	0.061	0.059	0.056	0.055	0.053	0.052	0.051	0.05	0.049	0.049	0.048	0.049	0.048	0.048	0.047	0.046	0.047	0.047	0.046	0.046	0.045	0.045	0.045
G12	Blank	DMSO_Blank		DMSO		Standard_Development	Run085	Standard_Measurement	Plate_01	Clariostar_Study	MB	Biofoundry_,_London	Linear_Dilution_Pattern_V2	0.102	0.098	0.096	0.091	0.088	0.084	0.081	0.079	0.075	0.071	0.066	0.063	0.059	0.055	0.054	0.051	0.049	0.047	0.046	0.044	0.044	0.044	0.044	0.044	0.044	0.043	0.042	0.042	0.041	0.042	0.042	0.042	0.042	0.041	0.041	0.041
H01	Sample	Dilution_85%	0.85	DMSO	Lycopene	Standard_Development	Run085	Standard_Measurement	Plate_01	Clariostar_Study	MB	Biofoundry_,_London	Linear_Dilution_Pattern_V2	0.867	0.871	0.863	0.861	0.857	0.854	0.853	0.851	0.854	0.854	0.855	0.85	0.843	0.831	0.823	0.816	0.805	0.8	0.794	0.786	0.78	0.774	0.771	0.77	0.775	0.779	0.785	0.791	0.793	0.796	0.797	0.795	0.792	0.793	0.797	0.806
H02	Sample	Dilution_65%	0.65	DMSO	Lycopene	Standard_Development	Run085	Standard_Measurement	Plate_01	Clariostar_Study	MB	Biofoundry_,_London	Linear_Dilution_Pattern_V2	0.622	0.622	0.617	0.611	0.607	0.603	0.602	0.602	0.601	0.602	0.601	0.598	0.59	0.581	0.576	0.569	0.562	0.557	0.552	0.546	0.543	0.54	0.538	0.538	0.541	0.545	0.551	0.557	0.56	0.565	0.565	0.563	0.564	0.565	0.568	0.576
H03	Sample	Dilution_45%	0.45	DMSO	Lycopene	Standard_Development	Run085	Standard_Measurement	Plate_01	Clariostar_Study	MB	Biofoundry_,_London	Linear_Dilution_Pattern_V2	0.461	0.458	0.455	0.45	0.446	0.443	0.441	0.44	0.439	0.437	0.435	0.431	0.426	0.419	0.414	0.409	0.404	0.4	0.397	0.391	0.388	0.387	0.385	0.384	0.386	0.389	0.393	0.397	0.398	0.401	0.402	0.4	0.4	0.402	0.405	0.41
H04	Sample	Dilution_25%	0.25	DMSO	Lycopene	Standard_Development	Run085	Standard_Measurement	Plate_01	Clariostar_Study	MB	Biofoundry_,_London	Linear_Dilution_Pattern_V2	0.269	0.267	0.263	0.259	0.255	0.252	0.249	0.248	0.248	0.245	0.241	0.239	0.235	0.229	0.224	0.221	0.217	0.215	0.213	0.21	0.209	0.208	0.208	0.209	0.212	0.214	0.217	0.22	0.222	0.224	0.225	0.226	0.227	0.228	0.231	0.236
H05	Sample	Dilution_05%	0.0499999999999999	DMSO	Lycopene	Standard_Development	Run085	Standard_Measurement	Plate_01	Clariostar_Study	MB	Biofoundry_,_London	Linear_Dilution_Pattern_V2	0.136	0.133	0.13	0.127	0.123	0.12	0.117	0.115	0.112	0.109	0.105	0.103	0.099	0.095	0.093	0.09	0.088	0.086	0.085	0.083	0.082	0.081	0.081	0.082	0.082	0.082	0.082	0.083	0.083	0.083	0.083	0.083	0.084	0.084	0.084	0.085
H06	Sample	Dilution_85%	0.85	DMSO	Lycopene	Standard_Development	Run085	Standard_Measurement	Plate_01	Clariostar_Study	MB	Biofoundry_,_London	Linear_Dilution_Pattern_V2	0.78	0.78	0.776	0.773	0.769	0.764	0.761	0.762	0.766	0.766	0.766	0.764	0.757	0.745	0.74	0.733	0.723	0.718	0.711	0.703	0.697	0.695	0.694	0.694	0.699	0.705	0.713	0.723	0.727	0.731	0.733	0.732	0.734	0.735	0.742	0.754
H07	Sample	Dilution_65%	0.65	DMSO	Lycopene	Standard_Development	Run085	Standard_Measurement	Plate_01	Clariostar_Study	MB	Biofoundry_,_London	Linear_Dilution_Pattern_V2	0.67	0.671	0.668	0.664	0.658	0.655	0.654	0.651	0.653	0.652	0.651	0.648	0.643	0.633	0.625	0.62	0.613	0.608	0.602	0.597	0.592	0.588	0.586	0.586	0.589	0.593	0.598	0.603	0.605	0.608	0.607	0.607	0.607	0.607	0.61	0.617
H08	Sample	Dilution_45%	0.45	DMSO	Lycopene	Standard_Development	Run085	Standard_Measurement	Plate_01	Clariostar_Study	MB	Biofoundry_,_London	Linear_Dilution_Pattern_V2	0.43	0.427	0.423	0.42	0.415	0.412	0.409	0.409	0.408	0.407	0.405	0.401	0.395	0.388	0.383	0.378	0.373	0.369	0.366	0.363	0.36	0.358	0.357	0.359	0.361	0.365	0.369	0.374	0.377	0.379	0.381	0.381	0.382	0.384	0.387	0.393
H09	Sample	Dilution_25%	0.25	DMSO	Lycopene	Standard_Development	Run085	Standard_Measurement	Plate_01	Clariostar_Study	MB	Biofoundry_,_London	Linear_Dilution_Pattern_V2	0.364	0.36	0.357	0.353	0.349	0.345	0.342	0.34	0.339	0.336	0.332	0.33	0.324	0.318	0.314	0.31	0.305	0.302	0.3	0.297	0.296	0.294	0.293	0.293	0.296	0.298	0.3	0.303	0.304	0.307	0.307	0.306	0.308	0.309	0.312	0.317
H10	Sample	Dilution_05%	0.0499999999999999	DMSO	Lycopene	Standard_Development	Run085	Standard_Measurement	Plate_01	Clariostar_Study	MB	Biofoundry_,_London	Linear_Dilution_Pattern_V2	0.138	0.135	0.132	0.128	0.124	0.12	0.117	0.115	0.112	0.108	0.104	0.101	0.096	0.093	0.09	0.087	0.085	0.082	0.081	0.08	0.079	0.079	0.079	0.078	0.079	0.078	0.079	0.079	0.079	0.08	0.081	0.08	0.08	0.081	0.081	0.082
H11	Blank	DMSO_Blank		DMSO		Standard_Development	Run085	Standard_Measurement	Plate_01	Clariostar_Study	MB	Biofoundry_,_London	Linear_Dilution_Pattern_V2	0.108	0.104	0.1	0.097	0.093	0.089	0.086	0.084	0.081	0.076	0.072	0.069	0.066	0.062	0.059	0.057	0.054	0.053	0.052	0.05	0.05	0.049	0.049	0.049	0.049	0.048	0.047	0.047	0.047	0.046	0.046	0.046	0.045	0.045	0.045	0.045
H12	Blank	DMSO_Blank		DMSO		Standard_Development	Run085	Standard_Measurement	Plate_01	Clariostar_Study	MB	Biofoundry_,_London	Linear_Dilution_Pattern_V2	0.106	0.102	0.098	0.095	0.092	0.086	0.083	0.082	0.077	0.072	0.068	0.064	0.059	0.055	0.052	0.05	0.048	0.047	0.046	0.043	0.043	0.043	0.043	0.043	0.043	0.043	0.042	0.041	0.042	0.042	0.042	0.042	0.041	0.041	0.041	0.041
[truncated: 122 more columns]
