# Supplementary material for: Construction of a Calibration Curve for Lycopene on a Liquid-Handling Platform—Wider Lessons for the Development of Automated Dilution Protocols
Source: ACS Synth Biol. 2024 Aug 3;13(8):2357–75. doi: 10.1021/acssynbio.4c00031 (PMC11334188; doi:10.1021/acssynbio.4c00031)
Supplement: Supplementary file 2 — sb4c00031_si_002.zip [file sb4c00031_si_002.zip › AggregatedData/Run084/Plate_01/Clariostar_Study/Clariostar_Study.csv]

Well	Content	Label	Dilution	Solvent	Solute	Project	Run	Step	Container	Study	Author	Institution	Comment	OD350	OD352	OD354	OD356	OD358	OD360	OD362	OD364	OD366	OD368	OD370	OD372	OD374	OD376	OD378	OD380	OD382	OD384	OD386	OD388	OD390	OD392	OD394	OD396	OD398	OD400	OD402	OD404	OD406	OD408	OD410	OD412	OD414	OD416	OD418	OD420
A01	Sample	Dilution_100%	1.0	DMSO	Lycopene	Standard_Development	Run084	Standard_Measurement	Plate_01	Clariostar_Study	MB	Biofoundry_,_London	Linear_Dilution_Pattern_V2	0.16	0.158	0.154	0.15	0.147	0.144	0.14	0.137	0.134	0.131	0.128	0.124	0.12	0.115	0.111	0.108	0.105	0.102	0.101	0.099	0.1	0.099	0.101	0.102	0.104	0.106	0.11	0.113	0.116	0.119	0.121	0.123	0.126	0.13	0.134	0.139
A02	Sample	Dilution_80%	0.8	DMSO	Lycopene	Standard_Development	Run084	Standard_Measurement	Plate_01	Clariostar_Study	MB	Biofoundry_,_London	Linear_Dilution_Pattern_V2	0.151	0.149	0.145	0.141	0.137	0.134	0.13	0.127	0.125	0.123	0.118	0.114	0.11	0.105	0.102	0.099	0.096	0.094	0.093	0.091	0.09	0.089	0.091	0.092	0.093	0.096	0.098	0.1	0.102	0.104	0.107	0.108	0.11	0.113	0.116	0.119
A03	Sample	Dilution_60%	0.6	DMSO	Lycopene	Standard_Development	Run084	Standard_Measurement	Plate_01	Clariostar_Study	MB	Biofoundry_,_London	Linear_Dilution_Pattern_V2	0.14	0.137	0.134	0.129	0.126	0.123	0.119	0.116	0.114	0.11	0.106	0.103	0.099	0.095	0.092	0.088	0.086	0.084	0.082	0.081	0.081	0.08	0.08	0.081	0.082	0.083	0.084	0.086	0.088	0.09	0.091	0.092	0.092	0.095	0.097	0.1
A04	Sample	Dilution_40%	0.4	DMSO	Lycopene	Standard_Development	Run084	Standard_Measurement	Plate_01	Clariostar_Study	MB	Biofoundry_,_London	Linear_Dilution_Pattern_V2	0.135	0.132	0.128	0.124	0.121	0.117	0.114	0.11	0.107	0.103	0.1	0.096	0.091	0.087	0.084	0.081	0.078	0.076	0.074	0.073	0.072	0.072	0.072	0.072	0.072	0.073	0.073	0.074	0.076	0.076	0.077	0.077	0.078	0.079	0.081	0.083
A05	Sample	Dilution_20%	0.2	DMSO	Lycopene	Standard_Development	Run084	Standard_Measurement	Plate_01	Clariostar_Study	MB	Biofoundry_,_London	Linear_Dilution_Pattern_V2	0.123	0.119	0.116	0.113	0.109	0.105	0.102	0.099	0.095	0.091	0.088	0.084	0.08	0.077	0.073	0.07	0.068	0.066	0.064	0.062	0.062	0.061	0.061	0.061	0.06	0.06	0.061	0.061	0.061	0.061	0.062	0.061	0.061	0.062	0.063	0.064
A06	Sample	Dilution_100%	1.0	DMSO	Lycopene	Standard_Development	Run084	Standard_Measurement	Plate_01	Clariostar_Study	MB	Biofoundry_,_London	Linear_Dilution_Pattern_V2	0.163	0.16	0.157	0.153	0.148	0.145	0.141	0.138	0.136	0.132	0.129	0.126	0.122	0.117	0.112	0.11	0.106	0.104	0.102	0.101	0.101	0.1	0.101	0.103	0.105	0.107	0.11	0.113	0.116	0.118	0.12	0.122	0.124	0.128	0.132	0.137
A07	Sample	Dilution_80%	0.8	DMSO	Lycopene	Standard_Development	Run084	Standard_Measurement	Plate_01	Clariostar_Study	MB	Biofoundry_,_London	Linear_Dilution_Pattern_V2	0.15	0.146	0.142	0.139	0.135	0.131	0.128	0.125	0.122	0.119	0.117	0.114	0.11	0.106	0.102	0.099	0.096	0.094	0.092	0.091	0.091	0.091	0.091	0.093	0.093	0.096	0.098	0.1	0.103	0.105	0.107	0.108	0.11	0.113	0.116	0.12
A08	Sample	Dilution_60%	0.6	DMSO	Lycopene	Standard_Development	Run084	Standard_Measurement	Plate_01	Clariostar_Study	MB	Biofoundry_,_London	Linear_Dilution_Pattern_V2	0.142	0.139	0.135	0.132	0.128	0.125	0.121	0.117	0.115	0.112	0.108	0.104	0.1	0.096	0.092	0.09	0.088	0.085	0.082	0.081	0.081	0.08	0.081	0.082	0.083	0.084	0.085	0.087	0.089	0.09	0.092	0.093	0.093	0.096	0.098	0.101
A09	Sample	Dilution_40%	0.4	DMSO	Lycopene	Standard_Development	Run084	Standard_Measurement	Plate_01	Clariostar_Study	MB	Biofoundry_,_London	Linear_Dilution_Pattern_V2	0.136	0.134	0.13	0.126	0.122	0.118	0.115	0.112	0.108	0.104	0.1	0.096	0.091	0.087	0.084	0.081	0.078	0.075	0.074	0.073	0.072	0.07	0.071	0.072	0.072	0.073	0.074	0.074	0.075	0.076	0.078	0.078	0.078	0.08	0.082	0.084
A10	Sample	Dilution_20%	0.2	DMSO	Lycopene	Standard_Development	Run084	Standard_Measurement	Plate_01	Clariostar_Study	MB	Biofoundry_,_London	Linear_Dilution_Pattern_V2	0.124	0.121	0.118	0.114	0.111	0.107	0.104	0.1	0.096	0.092	0.089	0.085	0.08	0.077	0.074	0.071	0.069	0.066	0.064	0.064	0.063	0.062	0.062	0.062	0.061	0.061	0.061	0.062	0.062	0.062	0.063	0.063	0.062	0.064	0.064	0.065
A11	Blank	DMSO_Blank		DMSO		Standard_Development	Run084	Standard_Measurement	Plate_01	Clariostar_Study	MB	Biofoundry_,_London	Linear_Dilution_Pattern_V2	0.113	0.11	0.107	0.103	0.1	0.096	0.093	0.089	0.086	0.081	0.077	0.073	0.07	0.067	0.064	0.061	0.059	0.057	0.055	0.054	0.054	0.052	0.052	0.052	0.051	0.05	0.05	0.049	0.049	0.049	0.049	0.048	0.047	0.047	0.047	0.047
A12	Blank	DMSO_Blank		DMSO		Standard_Development	Run084	Standard_Measurement	Plate_01	Clariostar_Study	MB	Biofoundry_,_London	Linear_Dilution_Pattern_V2	0.116	0.113	0.11	0.107	0.102	0.098	0.095	0.092	0.088	0.084	0.08	0.075	0.072	0.068	0.065	0.062	0.061	0.059	0.056	0.055	0.055	0.053	0.053	0.052	0.051	0.051	0.051	0.051	0.051	0.05	0.05	0.049	0.048	0.049	0.048	0.048
B01	Sample	Dilution_100%	1.0	DMSO	Lycopene	Standard_Development	Run084	Standard_Measurement	Plate_01	Clariostar_Study	MB	Biofoundry_,_London	Linear_Dilution_Pattern_V2	0.162	0.159	0.155	0.151	0.147	0.144	0.14	0.138	0.136	0.134	0.131	0.127	0.123	0.118	0.114	0.111	0.108	0.106	0.104	0.104	0.103	0.102	0.104	0.106	0.108	0.111	0.114	0.117	0.121	0.124	0.127	0.129	0.132	0.136	0.14	0.145
B02	Sample	Dilution_80%	0.8	DMSO	Lycopene	Standard_Development	Run084	Standard_Measurement	Plate_01	Clariostar_Study	MB	Biofoundry_,_London	Linear_Dilution_Pattern_V2	0.15	0.148	0.145	0.14	0.137	0.133	0.129	0.127	0.126	0.122	0.119	0.115	0.112	0.106	0.103	0.1	0.098	0.096	0.093	0.093	0.092	0.092	0.093	0.094	0.095	0.098	0.1	0.102	0.105	0.107	0.109	0.111	0.112	0.116	0.119	0.123
B03	Sample	Dilution_60%	0.6	DMSO	Lycopene	Standard_Development	Run084	Standard_Measurement	Plate_01	Clariostar_Study	MB	Biofoundry_,_London	Linear_Dilution_Pattern_V2	0.145	0.143	0.139	0.135	0.132	0.128	0.125	0.122	0.119	0.116	0.112	0.108	0.104	0.1	0.096	0.093	0.09	0.088	0.087	0.085	0.085	0.084	0.085	0.086	0.086	0.087	0.089	0.091	0.092	0.094	0.096	0.097	0.098	0.1	0.103	0.105
B04	Sample	Dilution_40%	0.4	DMSO	Lycopene	Standard_Development	Run084	Standard_Measurement	Plate_01	Clariostar_Study	MB	Biofoundry_,_London	Linear_Dilution_Pattern_V2	0.133	0.129	0.126	0.122	0.118	0.115	0.111	0.108	0.105	0.102	0.098	0.095	0.091	0.087	0.084	0.08	0.078	0.076	0.074	0.073	0.072	0.071	0.071	0.072	0.072	0.073	0.073	0.074	0.076	0.076	0.077	0.078	0.078	0.08	0.081	0.083
B05	Sample	Dilution_20%	0.2	DMSO	Lycopene	Standard_Development	Run084	Standard_Measurement	Plate_01	Clariostar_Study	MB	Biofoundry_,_London	Linear_Dilution_Pattern_V2	0.123	0.119	0.116	0.112	0.108	0.104	0.1	0.097	0.095	0.092	0.088	0.084	0.08	0.076	0.073	0.071	0.069	0.067	0.065	0.064	0.062	0.061	0.062	0.063	0.062	0.061	0.062	0.061	0.062	0.063	0.064	0.063	0.063	0.064	0.064	0.065
B06	Sample	Dilution_100%	1.0	DMSO	Lycopene	Standard_Development	Run084	Standard_Measurement	Plate_01	Clariostar_Study	MB	Biofoundry_,_London	Linear_Dilution_Pattern_V2	0.158	0.155	0.152	0.148	0.144	0.14	0.137	0.134	0.132	0.13	0.127	0.124	0.121	0.117	0.113	0.109	0.107	0.104	0.103	0.101	0.101	0.101	0.102	0.104	0.106	0.108	0.111	0.115	0.118	0.121	0.124	0.126	0.128	0.132	0.136	0.141
B07	Sample	Dilution_80%	0.8	DMSO	Lycopene	Standard_Development	Run084	Standard_Measurement	Plate_01	Clariostar_Study	MB	Biofoundry_,_London	Linear_Dilution_Pattern_V2	0.153	0.15	0.147	0.142	0.138	0.134	0.131	0.129	0.127	0.124	0.121	0.117	0.114	0.109	0.105	0.102	0.1	0.097	0.096	0.095	0.094	0.093	0.094	0.096	0.098	0.1	0.102	0.105	0.107	0.11	0.112	0.114	0.115	0.118	0.122	0.125
B08	Sample	Dilution_60%	0.6	DMSO	Lycopene	Standard_Development	Run084	Standard_Measurement	Plate_01	Clariostar_Study	MB	Biofoundry_,_London	Linear_Dilution_Pattern_V2	0.143	0.14	0.136	0.133	0.129	0.125	0.122	0.119	0.116	0.113	0.109	0.106	0.102	0.098	0.095	0.091	0.089	0.087	0.085	0.085	0.084	0.084	0.084	0.085	0.085	0.087	0.088	0.09	0.091	0.093	0.094	0.096	0.097	0.099	0.102	0.104
B09	Sample	Dilution_40%	0.4	DMSO	Lycopene	Standard_Development	Run084	Standard_Measurement	Plate_01	Clariostar_Study	MB	Biofoundry_,_London	Linear_Dilution_Pattern_V2	0.137	0.134	0.132	0.127	0.122	0.119	0.115	0.113	0.109	0.106	0.103	0.098	0.094	0.091	0.087	0.085	0.082	0.079	0.077	0.076	0.076	0.075	0.075	0.076	0.076	0.077	0.078	0.079	0.08	0.081	0.082	0.082	0.083	0.085	0.086	0.088
B10	Sample	Dilution_20%	0.2	DMSO	Lycopene	Standard_Development	Run084	Standard_Measurement	Plate_01	Clariostar_Study	MB	Biofoundry_,_London	Linear_Dilution_Pattern_V2	0.13	0.127	0.124	0.12	0.116	0.113	0.109	0.106	0.103	0.1	0.096	0.092	0.088	0.084	0.081	0.078	0.076	0.073	0.072	0.07	0.07	0.069	0.069	0.07	0.069	0.069	0.069	0.07	0.07	0.07	0.07	0.07	0.07	0.071	0.072	0.072
B11	Blank	DMSO_Blank		DMSO		Standard_Development	Run084	Standard_Measurement	Plate_01	Clariostar_Study	MB	Biofoundry_,_London	Linear_Dilution_Pattern_V2	0.114	0.111	0.108	0.103	0.099	0.097	0.092	0.089	0.086	0.083	0.079	0.074	0.07	0.067	0.065	0.062	0.06	0.058	0.056	0.055	0.054	0.052	0.052	0.053	0.052	0.051	0.051	0.05	0.049	0.049	0.049	0.048	0.048	0.048	0.047	0.046
B12	Blank	DMSO_Blank		DMSO		Standard_Development	Run084	Standard_Measurement	Plate_01	Clariostar_Study	MB	Biofoundry_,_London	Linear_Dilution_Pattern_V2	0.114	0.111	0.108	0.104	0.101	0.098	0.094	0.091	0.087	0.082	0.078	0.074	0.07	0.067	0.064	0.061	0.059	0.057	0.056	0.054	0.053	0.052	0.052	0.052	0.051	0.051	0.05	0.05	0.05	0.049	0.049	0.048	0.048	0.048	0.047	0.047
C01	Sample	Dilution_95%	0.95	DMSO	Lycopene	Standard_Development	Run084	Standard_Measurement	Plate_01	Clariostar_Study	MB	Biofoundry_,_London	Linear_Dilution_Pattern_V2	0.159	0.155	0.152	0.148	0.144	0.141	0.138	0.136	0.135	0.132	0.129	0.125	0.121	0.117	0.114	0.11	0.108	0.105	0.104	0.103	0.103	0.103	0.104	0.107	0.108	0.111	0.115	0.118	0.121	0.124	0.127	0.129	0.132	0.136	0.141	0.145
C02	Sample	Dilution_75%	0.75	DMSO	Lycopene	Standard_Development	Run084	Standard_Measurement	Plate_01	Clariostar_Study	MB	Biofoundry_,_London	Linear_Dilution_Pattern_V2	0.149	0.146	0.142	0.139	0.135	0.131	0.128	0.125	0.123	0.12	0.117	0.114	0.11	0.105	0.102	0.099	0.096	0.094	0.092	0.091	0.091	0.091	0.092	0.093	0.094	0.097	0.098	0.101	0.104	0.105	0.107	0.109	0.11	0.113	0.116	0.12
C03	Sample	Dilution_55%	0.55	DMSO	Lycopene	Standard_Development	Run084	Standard_Measurement	Plate_01	Clariostar_Study	MB	Biofoundry_,_London	Linear_Dilution_Pattern_V2	0.141	0.138	0.135	0.13	0.126	0.123	0.119	0.116	0.114	0.111	0.108	0.104	0.099	0.095	0.092	0.089	0.086	0.084	0.082	0.081	0.081	0.08	0.081	0.081	0.082	0.084	0.085	0.086	0.087	0.089	0.09	0.091	0.092	0.094	0.097	0.099
C04	Sample	Dilution_35%	0.35	DMSO	Lycopene	Standard_Development	Run084	Standard_Measurement	Plate_01	Clariostar_Study	MB	Biofoundry_,_London	Linear_Dilution_Pattern_V2	0.138	0.134	0.131	0.127	0.123	0.12	0.116	0.113	0.111	0.107	0.104	0.099	0.095	0.092	0.088	0.085	0.083	0.08	0.079	0.077	0.077	0.076	0.076	0.077	0.077	0.077	0.078	0.079	0.08	0.081	0.082	0.081	0.082	0.083	0.085	0.086
C05	Sample	Dilution_15%	0.15	DMSO	Lycopene	Standard_Development	Run084	Standard_Measurement	Plate_01	Clariostar_Study	MB	Biofoundry_,_London	Linear_Dilution_Pattern_V2	0.12	0.117	0.113	0.109	0.105	0.102	0.098	0.095	0.093	0.089	0.086	0.083	0.079	0.075	0.072	0.069	0.067	0.065	0.062	0.062	0.061	0.059	0.06	0.06	0.06	0.06	0.06	0.059	0.06	0.06	0.06	0.06	0.06	0.061	0.061	0.061
C06	Sample	Dilution_95%	0.95	DMSO	Lycopene	Standard_Development	Run084	Standard_Measurement	Plate_01	Clariostar_Study	MB	Biofoundry_,_London	Linear_Dilution_Pattern_V2	0.158	0.155	0.152	0.147	0.144	0.141	0.137	0.134	0.132	0.13	0.128	0.125	0.121	0.117	0.114	0.111	0.108	0.105	0.103	0.102	0.103	0.102	0.103	0.105	0.107	0.109	0.113	0.116	0.119	0.122	0.125	0.127	0.129	0.133	0.137	0.142
C07	Sample	Dilution_75%	0.75	DMSO	Lycopene	Standard_Development	Run084	Standard_Measurement	Plate_01	Clariostar_Study	MB	Biofoundry_,_London	Linear_Dilution_Pattern_V2	0.183	0.18	0.177	0.173	0.169	0.165	0.162	0.16	0.158	0.156	0.152	0.149	0.146	0.141	0.137	0.134	0.132	0.129	0.128	0.126	0.126	0.124	0.125	0.127	0.128	0.13	0.131	0.132	0.135	0.136	0.138	0.139	0.14	0.143	0.145	0.148
C08	Sample	Dilution_55%	0.55	DMSO	Lycopene	Standard_Development	Run084	Standard_Measurement	Plate_01	Clariostar_Study	MB	Biofoundry_,_London	Linear_Dilution_Pattern_V2	0.144	0.14	0.137	0.134	0.13	0.126	0.122	0.12	0.117	0.114	0.111	0.108	0.104	0.1	0.097	0.094	0.092	0.089	0.087	0.086	0.086	0.085	0.085	0.087	0.087	0.088	0.09	0.091	0.093	0.094	0.095	0.096	0.097	0.099	0.102	0.104
C09	Sample	Dilution_35%	0.35	DMSO	Lycopene	Standard_Development	Run084	Standard_Measurement	Plate_01	Clariostar_Study	MB	Biofoundry_,_London	Linear_Dilution_Pattern_V2	0.131	0.128	0.124	0.12	0.116	0.113	0.109	0.106	0.104	0.1	0.097	0.093	0.089	0.085	0.082	0.079	0.076	0.075	0.073	0.071	0.07	0.069	0.069	0.07	0.07	0.07	0.071	0.072	0.073	0.073	0.074	0.074	0.075	0.076	0.077	0.078
C10	Sample	Dilution_15%	0.15	DMSO	Lycopene	Standard_Development	Run084	Standard_Measurement	Plate_01	Clariostar_Study	MB	Biofoundry_,_London	Linear_Dilution_Pattern_V2	0.123	0.12	0.117	0.112	0.109	0.105	0.101	0.098	0.096	0.091	0.087	0.083	0.08	0.076	0.072	0.069	0.067	0.065	0.062	0.061	0.06	0.059	0.06	0.06	0.059	0.059	0.059	0.059	0.059	0.059	0.06	0.059	0.059	0.06	0.06	0.06
C11	Blank	DMSO_Blank		DMSO		Standard_Development	Run084	Standard_Measurement	Plate_01	Clariostar_Study	MB	Biofoundry_,_London	Linear_Dilution_Pattern_V2	0.116	0.113	0.108	0.104	0.102	0.098	0.094	0.091	0.087	0.083	0.079	0.075	0.072	0.068	0.065	0.063	0.061	0.058	0.057	0.055	0.054	0.053	0.053	0.053	0.052	0.052	0.051	0.051	0.05	0.049	0.049	0.049	0.048	0.048	0.047	0.047
C12	Blank	DMSO_Blank		DMSO		Standard_Development	Run084	Standard_Measurement	Plate_01	Clariostar_Study	MB	Biofoundry_,_London	Linear_Dilution_Pattern_V2	0.116	0.112	0.109	0.106	0.102	0.099	0.095	0.091	0.088	0.084	0.08	0.075	0.072	0.069	0.066	0.063	0.061	0.059	0.057	0.056	0.055	0.054	0.053	0.053	0.053	0.052	0.051	0.051	0.051	0.05	0.05	0.05	0.049	0.049	0.049	0.049
D01	Sample	Dilution_95%	0.95	DMSO	Lycopene	Standard_Development	Run084	Standard_Measurement	Plate_01	Clariostar_Study	MB	Biofoundry_,_London	Linear_Dilution_Pattern_V2	0.167	0.164	0.161	0.157	0.153	0.149	0.146	0.143	0.141	0.138	0.135	0.132	0.127	0.123	0.118	0.115	0.112	0.11	0.108	0.107	0.107	0.107	0.108	0.111	0.112	0.116	0.119	0.122	0.126	0.13	0.132	0.134	0.137	0.141	0.145	0.151
D02	Sample	Dilution_75%	0.75	DMSO	Lycopene	Standard_Development	Run084	Standard_Measurement	Plate_01	Clariostar_Study	MB	Biofoundry_,_London	Linear_Dilution_Pattern_V2	0.155	0.152	0.148	0.143	0.14	0.136	0.132	0.129	0.127	0.125	0.122	0.118	0.114	0.109	0.105	0.102	0.1	0.098	0.095	0.094	0.093	0.093	0.094	0.096	0.098	0.1	0.101	0.104	0.107	0.109	0.111	0.113	0.114	0.117	0.121	0.124
D03	Sample	Dilution_55%	0.55	DMSO	Lycopene	Standard_Development	Run084	Standard_Measurement	Plate_01	Clariostar_Study	MB	Biofoundry_,_London	Linear_Dilution_Pattern_V2	0.142	0.139	0.136	0.132	0.128	0.124	0.12	0.118	0.115	0.112	0.108	0.105	0.1	0.097	0.093	0.09	0.087	0.084	0.083	0.082	0.081	0.08	0.081	0.082	0.082	0.083	0.085	0.087	0.088	0.089	0.091	0.092	0.093	0.095	0.097	0.099
D04	Sample	Dilution_35%	0.35	DMSO	Lycopene	Standard_Development	Run084	Standard_Measurement	Plate_01	Clariostar_Study	MB	Biofoundry_,_London	Linear_Dilution_Pattern_V2	0.134	0.131	0.127	0.123	0.119	0.115	0.111	0.109	0.106	0.104	0.1	0.096	0.092	0.088	0.084	0.082	0.079	0.076	0.074	0.073	0.073	0.072	0.072	0.073	0.073	0.074	0.074	0.075	0.076	0.077	0.078	0.078	0.079	0.081	0.082	0.083
D05	Sample	Dilution_15%	0.15	DMSO	Lycopene	Standard_Development	Run084	Standard_Measurement	Plate_01	Clariostar_Study	MB	Biofoundry_,_London	Linear_Dilution_Pattern_V2	0.127	0.124	0.12	0.116	0.112	0.108	0.104	0.101	0.098	0.095	0.091	0.088	0.084	0.08	0.077	0.074	0.072	0.07	0.068	0.067	0.066	0.064	0.064	0.065	0.064	0.064	0.064	0.063	0.064	0.064	0.064	0.064	0.063	0.064	0.064	0.064
D06	Sample	Dilution_95%	0.95	DMSO	Lycopene	Standard_Development	Run084	Standard_Measurement	Plate_01	Clariostar_Study	MB	Biofoundry_,_London	Linear_Dilution_Pattern_V2	0.162	0.159	0.157	0.152	0.15	0.146	0.142	0.139	0.136	0.133	0.131	0.128	0.124	0.12	0.116	0.113	0.109	0.107	0.105	0.104	0.104	0.103	0.104	0.106	0.108	0.11	0.112	0.115	0.119	0.121	0.124	0.126	0.128	0.131	0.136	0.14
D07	Sample	Dilution_75%	0.75	DMSO	Lycopene	Standard_Development	Run084	Standard_Measurement	Plate_01	Clariostar_Study	MB	Biofoundry_,_London	Linear_Dilution_Pattern_V2	0.15	0.146	0.143	0.139	0.135	0.131	0.127	0.125	0.123	0.12	0.117	0.114	0.11	0.106	0.102	0.099	0.096	0.094	0.092	0.09	0.091	0.09	0.09	0.092	0.093	0.095	0.097	0.099	0.102	0.103	0.106	0.107	0.108	0.111	0.114	0.117
D08	Sample	Dilution_55%	0.55	DMSO	Lycopene	Standard_Development	Run084	Standard_Measurement	Plate_01	Clariostar_Study	MB	Biofoundry_,_London	Linear_Dilution_Pattern_V2	0.204	0.202	0.198	0.194	0.19	0.187	0.183	0.181	0.179	0.176	0.174	0.17	0.165	0.161	0.157	0.155	0.152	0.149	0.147	0.146	0.145	0.143	0.143	0.145	0.145	0.145	0.146	0.147	0.148	0.149	0.149	0.149	0.15	0.151	0.153	0.154
D09	Sample	Dilution_35%	0.35	DMSO	Lycopene	Standard_Development	Run084	Standard_Measurement	Plate_01	Clariostar_Study	MB	Biofoundry_,_London	Linear_Dilution_Pattern_V2	0.133	0.13	0.127	0.123	0.118	0.115	0.112	0.109	0.105	0.102	0.098	0.094	0.091	0.087	0.083	0.081	0.078	0.075	0.074	0.073	0.072	0.071	0.072	0.072	0.072	0.073	0.074	0.074	0.076	0.076	0.077	0.077	0.078	0.079	0.081	0.082
D10	Sample	Dilution_15%	0.15	DMSO	Lycopene	Standard_Development	Run084	Standard_Measurement	Plate_01	Clariostar_Study	MB	Biofoundry_,_London	Linear_Dilution_Pattern_V2	0.127	0.123	0.12	0.116	0.112	0.109	0.105	0.102	0.098	0.094	0.09	0.087	0.083	0.079	0.075	0.073	0.07	0.068	0.066	0.065	0.064	0.063	0.063	0.063	0.063	0.063	0.062	0.063	0.063	0.063	0.064	0.063	0.063	0.064	0.064	0.065
D11	Blank	DMSO_Blank		DMSO		Standard_Development	Run084	Standard_Measurement	Plate_01	Clariostar_Study	MB	Biofoundry_,_London	Linear_Dilution_Pattern_V2	0.117	0.113	0.11	0.106	0.103	0.099	0.095	0.092	0.089	0.084	0.08	0.076	0.072	0.069	0.065	0.063	0.061	0.059	0.057	0.055	0.055	0.053	0.053	0.053	0.052	0.051	0.051	0.05	0.051	0.05	0.049	0.048	0.048	0.048	0.048	0.047
D12	Blank	DMSO_Blank		DMSO		Standard_Development	Run084	Standard_Measurement	Plate_01	Clariostar_Study	MB	Biofoundry_,_London	Linear_Dilution_Pattern_V2	0.12	0.116	0.113	0.109	0.105	0.102	0.099	0.095	0.091	0.086	0.082	0.078	0.073	0.07	0.067	0.064	0.061	0.059	0.058	0.056	0.056	0.054	0.054	0.054	0.053	0.052	0.051	0.051	0.051	0.051	0.05	0.05	0.049	0.049	0.049	0.048
E01	Sample	Dilution_90%	0.9	DMSO	Lycopene	Standard_Development	Run084	Standard_Measurement	Plate_01	Clariostar_Study	MB	Biofoundry_,_London	Linear_Dilution_Pattern_V2	0.168	0.165	0.161	0.157	0.153	0.149	0.144	0.142	0.14	0.137	0.134	0.13	0.125	0.121	0.116	0.113	0.11	0.107	0.105	0.105	0.104	0.104	0.105	0.107	0.109	0.112	0.115	0.117	0.121	0.124	0.126	0.129	0.131	0.135	0.139	0.143
E02	Sample	Dilution_70%	0.7	DMSO	Lycopene	Standard_Development	Run084	Standard_Measurement	Plate_01	Clariostar_Study	MB	Biofoundry_,_London	Linear_Dilution_Pattern_V2	0.16	0.156	0.152	0.148	0.144	0.14	0.136	0.133	0.129	0.125	0.122	0.118	0.114	0.109	0.104	0.101	0.098	0.095	0.093	0.092	0.091	0.09	0.091	0.093	0.094	0.096	0.097	0.099	0.102	0.104	0.106	0.107	0.108	0.11	0.113	0.117
E03	Sample	Dilution_50%	0.5	DMSO	Lycopene	Standard_Development	Run084	Standard_Measurement	Plate_01	Clariostar_Study	MB	Biofoundry_,_London	Linear_Dilution_Pattern_V2	0.188	0.185	0.182	0.178	0.174	0.17	0.166	0.163	0.161	0.157	0.154	0.151	0.146	0.141	0.138	0.135	0.133	0.13	0.128	0.127	0.126	0.125	0.125	0.125	0.125	0.125	0.126	0.126	0.127	0.128	0.128	0.128	0.128	0.129	0.13	0.132
E04	Sample	Dilution_30%	0.3	DMSO	Lycopene	Standard_Development	Run084	Standard_Measurement	Plate_01	Clariostar_Study	MB	Biofoundry_,_London	Linear_Dilution_Pattern_V2	0.132	0.128	0.124	0.12	0.117	0.114	0.11	0.107	0.103	0.1	0.096	0.092	0.088	0.084	0.08	0.078	0.075	0.073	0.071	0.07	0.068	0.068	0.068	0.069	0.068	0.069	0.069	0.069	0.07	0.071	0.071	0.071	0.071	0.072	0.074	0.075
E05	Sample	Dilution_10%	0.1	DMSO	Lycopene	Standard_Development	Run084	Standard_Measurement	Plate_01	Clariostar_Study	MB	Biofoundry_,_London	Linear_Dilution_Pattern_V2	0.121	0.117	0.113	0.109	0.106	0.103	0.099	0.095	0.092	0.087	0.084	0.08	0.077	0.074	0.07	0.068	0.065	0.062	0.061	0.06	0.059	0.058	0.057	0.058	0.057	0.056	0.056	0.056	0.056	0.056	0.056	0.055	0.055	0.055	0.056	0.056
E06	Sample	Dilution_90%	0.9	DMSO	Lycopene	Standard_Development	Run084	Standard_Measurement	Plate_01	Clariostar_Study	MB	Biofoundry_,_London	Linear_Dilution_Pattern_V2	0.159	0.156	0.153	0.148	0.144	0.14	0.137	0.134	0.132	0.13	0.127	0.124	0.121	0.116	0.112	0.108	0.106	0.103	0.102	0.1	0.099	0.099	0.1	0.102	0.103	0.106	0.108	0.111	0.114	0.116	0.119	0.121	0.123	0.126	0.13	0.134
E07	Sample	Dilution_70%	0.7	DMSO	Lycopene	Standard_Development	Run084	Standard_Measurement	Plate_01	Clariostar_Study	MB	Biofoundry_,_London	Linear_Dilution_Pattern_V2	0.148	0.145	0.142	0.138	0.134	0.131	0.127	0.125	0.122	0.119	0.116	0.112	0.109	0.105	0.101	0.098	0.095	0.092	0.09	0.09	0.089	0.088	0.089	0.09	0.092	0.093	0.095	0.097	0.1	0.102	0.103	0.104	0.106	0.108	0.111	0.115
E08	Sample	Dilution_50%	0.5	DMSO	Lycopene	Standard_Development	Run084	Standard_Measurement	Plate_01	Clariostar_Study	MB	Biofoundry_,_London	Linear_Dilution_Pattern_V2	0.152	0.149	0.145	0.141	0.137	0.133	0.129	0.127	0.126	0.122	0.12	0.118	0.113	0.108	0.104	0.102	0.1	0.097	0.095	0.094	0.093	0.092	0.093	0.095	0.095	0.097	0.098	0.1	0.102	0.103	0.104	0.106	0.107	0.108	0.111	0.114
E09	Sample	Dilution_30%	0.3	DMSO	Lycopene	Standard_Development	Run084	Standard_Measurement	Plate_01	Clariostar_Study	MB	Biofoundry_,_London	Linear_Dilution_Pattern_V2	0.135	0.131	0.129	0.124	0.12	0.117	0.113	0.11	0.107	0.103	0.099	0.095	0.091	0.088	0.084	0.081	0.078	0.075	0.074	0.073	0.072	0.07	0.071	0.072	0.071	0.072	0.073	0.073	0.074	0.075	0.075	0.076	0.076	0.077	0.079	0.08
E10	Sample	Dilution_10%	0.1	DMSO	Lycopene	Standard_Development	Run084	Standard_Measurement	Plate_01	Clariostar_Study	MB	Biofoundry_,_London	Linear_Dilution_Pattern_V2	0.123	0.119	0.115	0.111	0.106	0.103	0.1	0.097	0.093	0.089	0.086	0.083	0.078	0.074	0.07	0.068	0.066	0.063	0.061	0.06	0.059	0.058	0.058	0.058	0.057	0.058	0.058	0.058	0.058	0.058	0.058	0.057	0.057	0.057	0.058	0.058
E11	Blank	DMSO_Blank		DMSO		Standard_Development	Run084	Standard_Measurement	Plate_01	Clariostar_Study	MB	Biofoundry_,_London	Linear_Dilution_Pattern_V2	0.116	0.113	0.109	0.105	0.101	0.097	0.094	0.091	0.088	0.083	0.079	0.076	0.072	0.069	0.066	0.063	0.06	0.058	0.057	0.055	0.055	0.053	0.053	0.053	0.053	0.052	0.052	0.05	0.05	0.05	0.05	0.05	0.048	0.049	0.048	0.048
E12	Blank	DMSO_Blank		DMSO		Standard_Development	Run084	Standard_Measurement	Plate_01	Clariostar_Study	MB	Biofoundry_,_London	Linear_Dilution_Pattern_V2	0.117	0.113	0.11	0.106	0.102	0.099	0.095	0.092	0.089	0.084	0.08	0.076	0.072	0.069	0.066	0.063	0.061	0.059	0.058	0.056	0.055	0.054	0.054	0.054	0.053	0.052	0.052	0.051	0.051	0.051	0.051	0.05	0.049	0.049	0.049	0.048
F01	Sample	Dilution_90%	0.9	DMSO	Lycopene	Standard_Development	Run084	Standard_Measurement	Plate_01	Clariostar_Study	MB	Biofoundry_,_London	Linear_Dilution_Pattern_V2	0.181	0.178	0.175	0.171	0.168	0.165	0.161	0.158	0.156	0.153	0.15	0.147	0.143	0.139	0.135	0.131	0.129	0.126	0.124	0.123	0.124	0.122	0.123	0.126	0.128	0.13	0.133	0.136	0.139	0.142	0.144	0.147	0.149	0.153	0.157	0.162
F02	Sample	Dilution_70%	0.7	DMSO	Lycopene	Standard_Development	Run084	Standard_Measurement	Plate_01	Clariostar_Study	MB	Biofoundry_,_London	Linear_Dilution_Pattern_V2	0.154	0.151	0.147	0.143	0.14	0.137	0.133	0.129	0.127	0.124	0.121	0.117	0.113	0.108	0.104	0.102	0.099	0.097	0.095	0.094	0.094	0.093	0.093	0.095	0.096	0.098	0.1	0.103	0.105	0.106	0.109	0.111	0.112	0.115	0.117	0.121
F03	Sample	Dilution_50%	0.5	DMSO	Lycopene	Standard_Development	Run084	Standard_Measurement	Plate_01	Clariostar_Study	MB	Biofoundry_,_London	Linear_Dilution_Pattern_V2	0.142	0.139	0.135	0.132	0.128	0.124	0.121	0.117	0.114	0.112	0.108	0.104	0.101	0.096	0.092	0.089	0.087	0.084	0.083	0.082	0.081	0.08	0.081	0.081	0.082	0.083	0.085	0.086	0.088	0.089	0.09	0.091	0.092	0.094	0.096	0.099
F04	Sample	Dilution_30%	0.3	DMSO	Lycopene	Standard_Development	Run084	Standard_Measurement	Plate_01	Clariostar_Study	MB	Biofoundry_,_London	Linear_Dilution_Pattern_V2	0.134	0.13	0.128	0.123	0.12	0.117	0.113	0.11	0.106	0.103	0.099	0.095	0.091	0.087	0.084	0.08	0.078	0.076	0.074	0.072	0.072	0.071	0.072	0.072	0.072	0.072	0.073	0.073	0.075	0.075	0.076	0.076	0.076	0.078	0.08	0.08
F05	Sample	Dilution_10%	0.1	DMSO	Lycopene	Standard_Development	Run084	Standard_Measurement	Plate_01	Clariostar_Study	MB	Biofoundry_,_London	Linear_Dilution_Pattern_V2	0.122	0.118	0.115	0.111	0.107	0.104	0.1	0.097	0.094	0.09	0.086	0.082	0.079	0.075	0.072	0.069	0.067	0.065	0.063	0.062	0.061	0.059	0.06	0.06	0.059	0.059	0.059	0.058	0.059	0.059	0.059	0.059	0.058	0.059	0.058	0.059
F06	Sample	Dilution_90%	0.9	DMSO	Lycopene	Standard_Development	Run084	Standard_Measurement	Plate_01	Clariostar_Study	MB	Biofoundry_,_London	Linear_Dilution_Pattern_V2	0.161	0.158	0.154	0.15	0.146	0.141	0.137	0.135	0.133	0.131	0.129	0.125	0.122	0.117	0.113	0.11	0.107	0.104	0.102	0.101	0.1	0.1	0.1	0.103	0.105	0.107	0.11	0.113	0.116	0.119	0.122	0.123	0.125	0.129	0.133	0.137
F07	Sample	Dilution_70%	0.7	DMSO	Lycopene	Standard_Development	Run084	Standard_Measurement	Plate_01	Clariostar_Study	MB	Biofoundry_,_London	Linear_Dilution_Pattern_V2	0.151	0.148	0.145	0.141	0.136	0.133	0.128	0.126	0.123	0.12	0.118	0.115	0.111	0.107	0.103	0.1	0.098	0.095	0.093	0.091	0.091	0.09	0.091	0.092	0.093	0.096	0.097	0.099	0.101	0.103	0.105	0.107	0.108	0.11	0.113	0.116
F08	Sample	Dilution_50%	0.5	DMSO	Lycopene	Standard_Development	Run084	Standard_Measurement	Plate_01	Clariostar_Study	MB	Biofoundry_,_London	Linear_Dilution_Pattern_V2	0.151	0.149	0.145	0.141	0.137	0.134	0.13	0.127	0.124	0.122	0.119	0.116	0.112	0.108	0.104	0.101	0.099	0.096	0.095	0.093	0.093	0.092	0.092	0.094	0.094	0.095	0.096	0.098	0.099	0.1	0.101	0.102	0.103	0.105	0.107	0.109
F09	Sample	Dilution_30%	0.3	DMSO	Lycopene	Standard_Development	Run084	Standard_Measurement	Plate_01	Clariostar_Study	MB	Biofoundry_,_London	Linear_Dilution_Pattern_V2	0.13	0.127	0.124	0.12	0.116	0.113	0.108	0.106	0.103	0.099	0.096	0.092	0.089	0.085	0.081	0.079	0.076	0.073	0.071	0.07	0.07	0.068	0.069	0.069	0.069	0.069	0.07	0.07	0.071	0.072	0.072	0.072	0.073	0.074	0.075	0.076
F10	Sample	Dilution_10%	0.1	DMSO	Lycopene	Standard_Development	Run084	Standard_Measurement	Plate_01	Clariostar_Study	MB	Biofoundry_,_London	Linear_Dilution_Pattern_V2	0.121	0.117	0.114	0.111	0.106	0.103	0.099	0.096	0.093	0.089	0.085	0.081	0.078	0.074	0.071	0.068	0.065	0.063	0.061	0.06	0.059	0.058	0.058	0.058	0.058	0.058	0.057	0.056	0.057	0.057	0.057	0.057	0.056	0.057	0.057	0.057
F11	Blank	DMSO		DMSO		Standard_Development	Run084	Standard_Measurement	Plate_01	Clariostar_Study	MB	Biofoundry_,_London	Linear_Dilution_Pattern_V2	0.116	0.113	0.11	0.105	0.101	0.098	0.094	0.091	0.088	0.084	0.081	0.076	0.073	0.069	0.066	0.063	0.061	0.059	0.057	0.056	0.056	0.053	0.053	0.053	0.053	0.052	0.051	0.051	0.051	0.05	0.05	0.049	0.048	0.049	0.048	0.047
F12	Blank	DMSO		DMSO		Standard_Development	Run084	Standard_Measurement	Plate_01	Clariostar_Study	MB	Biofoundry_,_London	Linear_Dilution_Pattern_V2	0.118	0.115	0.112	0.108	0.104	0.1	0.096	0.093	0.089	0.085	0.082	0.077	0.074	0.07	0.066	0.064	0.062	0.059	0.058	0.056	0.055	0.054	0.054	0.054	0.052	0.053	0.052	0.051	0.051	0.051	0.051	0.05	0.049	0.049	0.049	0.049
G01	Sample	Dilution_85%	0.85	DMSO	Lycopene	Standard_Development	Run084	Standard_Measurement	Plate_01	Clariostar_Study	MB	Biofoundry_,_London	Linear_Dilution_Pattern_V2	0.165	0.162	0.159	0.155	0.151	0.148	0.144	0.141	0.139	0.136	0.133	0.129	0.124	0.12	0.116	0.113	0.11	0.107	0.105	0.104	0.104	0.104	0.105	0.106	0.108	0.111	0.113	0.116	0.119	0.122	0.125	0.126	0.129	0.132	0.136	0.141
G02	Sample	Dilution_65%	0.65	DMSO	Lycopene	Standard_Development	Run084	Standard_Measurement	Plate_01	Clariostar_Study	MB	Biofoundry_,_London	Linear_Dilution_Pattern_V2	0.162	0.159	0.156	0.152	0.148	0.145	0.141	0.139	0.136	0.133	0.129	0.126	0.121	0.117	0.114	0.11	0.108	0.105	0.103	0.102	0.102	0.101	0.101	0.103	0.103	0.105	0.106	0.108	0.11	0.112	0.114	0.115	0.116	0.118	0.121	0.124
G03	Sample	Dilution_45%	0.45	DMSO	Lycopene	Standard_Development	Run084	Standard_Measurement	Plate_01	Clariostar_Study	MB	Biofoundry_,_London	Linear_Dilution_Pattern_V2	0.142	0.138	0.134	0.13	0.126	0.122	0.118	0.115	0.112	0.109	0.105	0.101	0.098	0.093	0.089	0.086	0.084	0.08	0.079	0.078	0.077	0.075	0.077	0.078	0.078	0.079	0.08	0.08	0.082	0.083	0.084	0.085	0.085	0.086	0.088	0.09
G04	Sample	Dilution_25%	0.25	DMSO	Lycopene	Standard_Development	Run084	Standard_Measurement	Plate_01	Clariostar_Study	MB	Biofoundry_,_London	Linear_Dilution_Pattern_V2	0.13	0.127	0.125	0.12	0.116	0.113	0.109	0.107	0.103	0.099	0.096	0.091	0.088	0.084	0.08	0.077	0.074	0.072	0.07	0.068	0.068	0.067	0.067	0.067	0.067	0.067	0.067	0.067	0.068	0.069	0.069	0.069	0.069	0.07	0.071	0.072
G05	Sample	Dilution_05%	0.0499999999999999	DMSO	Lycopene	Standard_Development	Run084	Standard_Measurement	Plate_01	Clariostar_Study	MB	Biofoundry_,_London	Linear_Dilution_Pattern_V2	0.121	0.118	0.114	0.111	0.107	0.103	0.098	0.095	0.092	0.087	0.083	0.08	0.077	0.073	0.07	0.067	0.065	0.062	0.06	0.059	0.058	0.057	0.057	0.056	0.056	0.054	0.054	0.054	0.054	0.054	0.054	0.053	0.052	0.052	0.052	0.052
G06	Sample	Dilution_85%	0.85	DMSO	Lycopene	Standard_Development	Run084	Standard_Measurement	Plate_01	Clariostar_Study	MB	Biofoundry_,_London	Linear_Dilution_Pattern_V2	0.157	0.155	0.151	0.146	0.143	0.139	0.134	0.132	0.13	0.127	0.125	0.121	0.117	0.113	0.109	0.106	0.103	0.1	0.098	0.097	0.097	0.096	0.097	0.099	0.1	0.102	0.105	0.107	0.11	0.112	0.114	0.116	0.118	0.121	0.124	0.128
G07	Sample	Dilution_65%	0.65	DMSO	Lycopene	Standard_Development	Run084	Standard_Measurement	Plate_01	Clariostar_Study	MB	Biofoundry_,_London	Linear_Dilution_Pattern_V2	0.264	0.26	0.257	0.253	0.248	0.245	0.241	0.239	0.237	0.234	0.231	0.227	0.223	0.219	0.215	0.211	0.208	0.205	0.203	0.202	0.201	0.199	0.199	0.2	0.2	0.2	0.201	0.203	0.204	0.204	0.205	0.205	0.205	0.207	0.208	0.21
G08	Sample	Dilution_45%	0.45	DMSO	Lycopene	Standard_Development	Run084	Standard_Measurement	Plate_01	Clariostar_Study	MB	Biofoundry_,_London	Linear_Dilution_Pattern_V2	0.137	0.134	0.13	0.125	0.122	0.118	0.115	0.112	0.109	0.106	0.103	0.099	0.096	0.092	0.088	0.085	0.083	0.08	0.078	0.077	0.076	0.075	0.076	0.077	0.077	0.078	0.079	0.08	0.081	0.082	0.083	0.084	0.084	0.086	0.088	0.089
G09	Sample	Dilution_25%	0.25	DMSO	Lycopene	Standard_Development	Run084	Standard_Measurement	Plate_01	Clariostar_Study	MB	Biofoundry_,_London	Linear_Dilution_Pattern_V2	0.129	0.126	0.122	0.117	0.114	0.11	0.106	0.103	0.1	0.097	0.093	0.09	0.086	0.082	0.078	0.075	0.073	0.07	0.068	0.067	0.066	0.065	0.066	0.066	0.066	0.066	0.066	0.066	0.067	0.067	0.068	0.068	0.068	0.069	0.07	0.07
G10	Sample	Dilution_05%	0.0499999999999999	DMSO	Lycopene	Standard_Development	Run084	Standard_Measurement	Plate_01	Clariostar_Study	MB	Biofoundry_,_London	Linear_Dilution_Pattern_V2	0.12	0.117	0.112	0.108	0.104	0.1	0.096	0.093	0.09	0.087	0.083	0.079	0.076	0.072	0.068	0.066	0.064	0.061	0.059	0.057	0.057	0.056	0.055	0.056	0.055	0.055	0.054	0.053	0.053	0.053	0.054	0.053	0.052	0.052	0.051	0.051
G11	Blank	DMSO_Blank		DMSO		Standard_Development	Run084	Standard_Measurement	Plate_01	Clariostar_Study	MB	Biofoundry_,_London	Linear_Dilution_Pattern_V2	0.117	0.114	0.111	0.107	0.104	0.101	0.097	0.093	0.088	0.084	0.08	0.076	0.073	0.071	0.068	0.065	0.062	0.06	0.059	0.058	0.057	0.055	0.054	0.054	0.052	0.052	0.052	0.052	0.051	0.051	0.051	0.05	0.049	0.049	0.049	0.049
G12	Blank	DMSO_Blank		DMSO		Standard_Development	Run084	Standard_Measurement	Plate_01	Clariostar_Study	MB	Biofoundry_,_London	Linear_Dilution_Pattern_V2	0.119	0.116	0.112	0.108	0.104	0.101	0.097	0.093	0.09	0.086	0.081	0.077	0.073	0.069	0.066	0.064	0.061	0.059	0.057	0.056	0.055	0.053	0.053	0.053	0.052	0.052	0.051	0.05	0.05	0.05	0.05	0.049	0.048	0.048	0.048	0.047
H01	Sample	Dilution_85%	0.85	DMSO	Lycopene	Standard_Development	Run084	Standard_Measurement	Plate_01	Clariostar_Study	MB	Biofoundry_,_London	Linear_Dilution_Pattern_V2	0.172	0.169	0.164	0.16	0.155	0.151	0.146	0.144	0.143	0.14	0.136	0.131	0.126	0.12	0.115	0.113	0.11	0.107	0.105	0.104	0.103	0.102	0.104	0.106	0.107	0.109	0.112	0.114	0.117	0.12	0.122	0.124	0.125	0.129	0.132	0.136
H02	Sample	Dilution_65%	0.65	DMSO	Lycopene	Standard_Development	Run084	Standard_Measurement	Plate_01	Clariostar_Study	MB	Biofoundry_,_London	Linear_Dilution_Pattern_V2	0.151	0.147	0.143	0.14	0.135	0.131	0.127	0.125	0.122	0.12	0.116	0.112	0.107	0.103	0.099	0.096	0.093	0.091	0.089	0.088	0.087	0.085	0.087	0.088	0.089	0.091	0.092	0.094	0.096	0.097	0.099	0.101	0.102	0.104	0.106	0.108
H03	Sample	Dilution_45%	0.45	DMSO	Lycopene	Standard_Development	Run084	Standard_Measurement	Plate_01	Clariostar_Study	MB	Biofoundry_,_London	Linear_Dilution_Pattern_V2	0.14	0.137	0.133	0.128	0.124	0.121	0.116	0.114	0.111	0.107	0.104	0.1	0.097	0.092	0.088	0.085	0.082	0.08	0.078	0.077	0.077	0.075	0.075	0.076	0.077	0.077	0.079	0.079	0.081	0.082	0.083	0.083	0.084	0.086	0.087	0.088
H04	Sample	Dilution_25%	0.25	DMSO	Lycopene	Standard_Development	Run084	Standard_Measurement	Plate_01	Clariostar_Study	MB	Biofoundry_,_London	Linear_Dilution_Pattern_V2	0.136	0.132	0.129	0.125	0.121	0.117	0.113	0.109	0.106	0.101	0.097	0.093	0.088	0.084	0.08	0.077	0.074	0.072	0.07	0.069	0.068	0.066	0.066	0.067	0.066	0.067	0.067	0.067	0.068	0.068	0.069	0.069	0.069	0.069	0.069	0.07
H05	Sample	Dilution_05%	0.0499999999999999	DMSO	Lycopene	Standard_Development	Run084	Standard_Measurement	Plate_01	Clariostar_Study	MB	Biofoundry_,_London	Linear_Dilution_Pattern_V2	0.124	0.12	0.117	0.113	0.108	0.104	0.1	0.097	0.094	0.09	0.086	0.081	0.078	0.074	0.07	0.068	0.065	0.063	0.061	0.059	0.059	0.057	0.056	0.057	0.057	0.056	0.055	0.055	0.055	0.054	0.054	0.053	0.053	0.053	0.053	0.053
H06	Sample	Dilution_85%	0.85	DMSO	Lycopene	Standard_Development	Run084	Standard_Measurement	Plate_01	Clariostar_Study	MB	Biofoundry_,_London	Linear_Dilution_Pattern_V2	0.157	0.153	0.151	0.147	0.142	0.138	0.134	0.132	0.129	0.127	0.124	0.121	0.117	0.113	0.108	0.105	0.103	0.1	0.098	0.097	0.097	0.096	0.097	0.099	0.1	0.102	0.104	0.106	0.109	0.111	0.114	0.115	0.116	0.12	0.122	0.126
H07	Sample	Dilution_65%	0.65	DMSO	Lycopene	Standard_Development	Run084	Standard_Measurement	Plate_01	Clariostar_Study	MB	Biofoundry_,_London	Linear_Dilution_Pattern_V2	0.149	0.146	0.142	0.138	0.134	0.131	0.127	0.124	0.121	0.118	0.115	0.111	0.109	0.104	0.1	0.097	0.094	0.091	0.089	0.088	0.088	0.087	0.088	0.089	0.09	0.091	0.093	0.094	0.096	0.098	0.1	0.101	0.102	0.103	0.106	0.108
H08	Sample	Dilution_45%	0.45	DMSO	Lycopene	Standard_Development	Run084	Standard_Measurement	Plate_01	Clariostar_Study	MB	Biofoundry_,_London	Linear_Dilution_Pattern_V2	0.142	0.138	0.134	0.13	0.126	0.122	0.117	0.115	0.112	0.108	0.104	0.1	0.097	0.092	0.088	0.085	0.082	0.08	0.078	0.076	0.076	0.074	0.075	0.076	0.076	0.077	0.078	0.079	0.08	0.081	0.082	0.083	0.083	0.085	0.086	0.088
H09	Sample	Dilution_25%	0.25	DMSO	Lycopene	Standard_Development	Run084	Standard_Measurement	Plate_01	Clariostar_Study	MB	Biofoundry_,_London	Linear_Dilution_Pattern_V2	0.137	0.133	0.129	0.126	0.121	0.116	0.112	0.108	0.106	0.101	0.097	0.094	0.089	0.085	0.081	0.077	0.074	0.072	0.07	0.069	0.068	0.066	0.066	0.067	0.067	0.067	0.068	0.067	0.068	0.068	0.069	0.069	0.068	0.07	0.07	0.07
H10	Sample	Dilution_05%	0.0499999999999999	DMSO	Lycopene	Standard_Development	Run084	Standard_Measurement	Plate_01	Clariostar_Study	MB	Biofoundry_,_London	Linear_Dilution_Pattern_V2	0.124	0.12	0.117	0.112	0.108	0.105	0.101	0.097	0.093	0.089	0.085	0.082	0.078	0.074	0.07	0.068	0.065	0.063	0.06	0.06	0.059	0.057	0.057	0.057	0.056	0.056	0.055	0.054	0.054	0.054	0.054	0.054	0.053	0.054	0.053	0.053
H11	Blank	DMSO_Blank		DMSO		Standard_Development	Run084	Standard_Measurement	Plate_01	Clariostar_Study	MB	Biofoundry_,_London	Linear_Dilution_Pattern_V2	0.119	0.116	0.112	0.107	0.103	0.099	0.095	0.093	0.09	0.086	0.082	0.078	0.074	0.071	0.067	0.065	0.063	0.06	0.058	0.057	0.056	0.054	0.054	0.055	0.053	0.053	0.053	0.051	0.051	0.051	0.051	0.05	0.05	0.049	0.048	0.048
H12	Blank	DMSO_Blank		DMSO		Standard_Development	Run084	Standard_Measurement	Plate_01	Clariostar_Study	MB	Biofoundry_,_London	Linear_Dilution_Pattern_V2	0.12	0.117	0.114	0.11	0.106	0.102	0.098	0.095	0.091	0.086	0.081	0.077	0.072	0.069	0.065	0.063	0.06	0.058	0.056	0.055	0.054	0.053	0.052	0.053	0.051	0.051	0.05	0.05	0.05	0.049	0.049	0.049	0.048	0.048	0.047	0.047
A01	Sample	Dilution_100%	1.0	DMSO	Lycopene	Standard_Development	Run084	Standard_Measurement	Plate_01	Clariostar_Study	MB	Biofoundry_,_London	Linear_Dilution_Pattern_V2	0.164	0.16	0.156	0.152	0.148	0.146	0.142	0.139	0.136	0.134	0.131	0.127	0.122	0.117	0.114	0.111	0.106	0.104	0.103	0.103	0.102	0.103	0.103	0.104	0.106	0.109	0.113	0.116	0.119	0.122	0.125	0.127	0.13	0.133	0.138	0.142
A02	Sample	Dilution_80%	0.8	DMSO	Lycopene	Standard_Development	Run084	Standard_Measurement	Plate_01	Clariostar_Study	MB	Biofoundry_,_London	Linear_Dilution_Pattern_V2	0.152	0.149	0.145	0.142	0.138	0.134	0.131	0.128	0.124	0.122	0.12	0.116	0.111	0.106	0.102	0.1	0.097	0.094	0.093	0.092	0.091	0.091	0.092	0.093	0.094	0.096	0.099	0.101	0.102	0.105	0.107	0.108	0.11	0.112	0.116	0.119
A03	Sample	Dilution_60%	0.6	DMSO	Lycopene	Standard_Development	Run084	Standard_Measurement	Plate_01	Clariostar_Study	MB	Biofoundry_,_London	Linear_Dilution_Pattern_V2	0.142	0.138	0.134	0.131	0.126	0.123	0.12	0.117	0.114	0.112	0.109	0.106	0.101	0.096	0.092	0.09	0.087	0.085	0.083	0.082	0.082	0.081	0.081	0.082	0.083	0.085	0.086	0.087	0.088	0.09	0.091	0.092	0.094	0.096	0.098	0.1
A04	Sample	Dilution_40%	0.4	DMSO	Lycopene	Standard_Development	Run084	Standard_Measurement	Plate_01	Clariostar_Study	MB	Biofoundry_,_London	Linear_Dilution_Pattern_V2	0.139	0.135	0.132	0.128	0.124	0.12	0.116	0.113	0.11	0.106	0.102	0.098	0.094	0.09	0.087	0.084	0.079	0.078	0.077	0.075	0.075	0.074	0.074	0.073	0.074	0.074	0.075	0.077	0.077	0.078	0.079	0.079	0.079	0.081	0.082	0.084
A05	Sample	Dilution_20%	0.2	DMSO	Lycopene	Standard_Development	Run084	Standard_Measurement	Plate_01	Clariostar_Study	MB	Biofoundry_,_London	Linear_Dilution_Pattern_V2	0.125	0.121	0.117	0.114	0.109	0.106	0.102	0.099	0.096	0.092	0.089	0.086	0.082	0.078	0.074	0.072	0.068	0.067	0.065	0.064	0.063	0.062	0.062	0.061	0.061	0.061	0.061	0.061	0.061	0.062	0.062	0.062	0.063	0.063	0.063	0.063
A06	Sample	Dilution_100%	1.0	DMSO	Lycopene	Standard_Development	Run084	Standard_Measurement	Plate_01	Clariostar_Study	MB	Biofoundry_,_London	Linear_Dilution_Pattern_V2	0.167	0.163	0.158	0.154	0.149	0.145	0.141	0.14	0.137	0.135	0.133	0.129	0.124	0.119	0.115	0.112	0.109	0.106	0.104	0.103	0.102	0.102	0.102	0.104	0.106	0.109	0.112	0.114	0.117	0.12	0.122	0.124	0.127	0.129	0.132	0.136
A07	Sample	Dilution_80%	0.8	DMSO	Lycopene	Standard_Development	Run084	Standard_Measurement	Plate_01	Clariostar_Study	MB	Biofoundry_,_London	Linear_Dilution_Pattern_V2	0.151	0.148	0.144	0.141	0.137	0.133	0.129	0.127	0.124	0.123	0.121	0.117	0.113	0.108	0.105	0.102	0.099	0.096	0.094	0.094	0.093	0.093	0.093	0.094	0.095	0.097	0.1	0.102	0.105	0.107	0.108	0.11	0.112	0.115	0.117	0.121
A08	Sample	Dilution_60%	0.6	DMSO	Lycopene	Standard_Development	Run084	Standard_Measurement	Plate_01	Clariostar_Study	MB	Biofoundry_,_London	Linear_Dilution_Pattern_V2	0.146	0.141	0.138	0.134	0.13	0.126	0.121	0.119	0.116	0.114	0.111	0.108	0.103	0.099	0.095	0.092	0.088	0.087	0.085	0.084	0.083	0.083	0.083	0.083	0.084	0.085	0.087	0.089	0.09	0.092	0.093	0.094	0.095	0.098	0.099	0.101
A09	Sample	Dilution_40%	0.4	DMSO	Lycopene	Standard_Development	Run084	Standard_Measurement	Plate_01	Clariostar_Study	MB	Biofoundry_,_London	Linear_Dilution_Pattern_V2	0.138	0.134	0.131	0.127	0.123	0.119	0.115	0.112	0.11	0.106	0.102	0.098	0.093	0.089	0.085	0.082	0.079	0.076	0.075	0.074	0.073	0.073	0.072	0.072	0.072	0.074	0.075	0.076	0.076	0.077	0.078	0.078	0.079	0.081	0.082	0.084
A10	Sample	Dilution_20%	0.2	DMSO	Lycopene	Standard_Development	Run084	Standard_Measurement	Plate_01	Clariostar_Study	MB	Biofoundry_,_London	Linear_Dilution_Pattern_V2	0.127	0.123	0.119	0.116	0.111	0.107	0.103	0.101	0.099	0.096	0.091	0.087	0.084	0.079	0.076	0.074	0.071	0.068	0.066	0.066	0.064	0.064	0.063	0.063	0.062	0.063	0.063	0.064	0.063	0.064	0.064	0.064	0.064	0.065	0.065	0.065
A11	Blank	DMSO_Blank		DMSO		Standard_Development	Run084	Standard_Measurement	Plate_01	Clariostar_Study	MB	Biofoundry_,_London	Linear_Dilution_Pattern_V2	0.115	0.111	0.107	0.104	0.1	0.097	0.093	0.09	0.086	0.084	0.079	0.075	0.072	0.068	0.065	0.064	0.06	0.059	0.057	0.056	0.055	0.054	0.054	0.052	0.052	0.051	0.051	0.051	0.05	0.05	0.049	0.049	0.049	0.049	0.048	0.047
A12	Blank	DMSO_Blank		DMSO		Standard_Development	Run084	Standard_Measurement	Plate_01	Clariostar_Study	MB	Biofoundry_,_London	Linear_Dilution_Pattern_V2	0.119	0.116	0.112	0.107	0.103	0.099	0.096	0.092	0.089	0.086	0.082	0.078	0.074	0.069	0.066	0.065	0.062	0.06	0.059	0.057	0.056	0.055	0.054	0.054	0.053	0.053	0.052	0.052	0.051	0.051	0.05	0.05	0.05	0.05	0.049	0.048
B01	Sample	Dilution_100%	1.0	DMSO	Lycopene	Standard_Development	Run084	Standard_Measurement	Plate_01	Clariostar_Study	MB	Biofoundry_,_London	Linear_Dilution_Pattern_V2	0.165	0.162	0.158	0.154	0.15	0.147	0.144	0.141	0.139	0.137	0.135	0.131	0.127	0.121	0.118	0.115	0.112	0.11	0.107	0.107	0.106	0.107	0.107	0.109	0.112	0.115	0.118	0.122	0.125	0.129	0.131	0.134	0.137	0.14	0.145	0.149
B02	Sample	Dilution_80%	0.8	DMSO	Lycopene	Standard_Development	Run084	Standard_Measurement	Plate_01	Clariostar_Study	MB	Biofoundry_,_London	Linear_Dilution_Pattern_V2	0.155	0.152	0.149	0.144	0.14	0.136	0.133	0.131	0.129	0.127	0.123	0.121	0.117	0.111	0.107	0.105	0.102	0.099	0.098	0.097	0.096	0.096	0.096	0.098	0.099	0.102	0.104	0.106	0.109	0.111	0.113	0.115	0.117	0.119	0.122	0.126
B03	Sample	Dilution_60%	0.6	DMSO	Lycopene	Standard_Development	Run084	Standard_Measurement	Plate_01	Clariostar_Study	MB	Biofoundry_,_London	Linear_Dilution_Pattern_V2	0.148	0.145	0.14	0.137	0.132	0.129	0.125	0.122	0.119	0.117	0.114	0.111	0.105	0.101	0.097	0.094	0.09	0.088	0.087	0.086	0.086	0.085	0.085	0.086	0.087	0.088	0.09	0.091	0.093	0.094	0.096	0.097	0.099	0.1	0.102	0.104
B04	Sample	Dilution_40%	0.4	DMSO	Lycopene	Standard_Development	Run084	Standard_Measurement	Plate_01	Clariostar_Study	MB	Biofoundry_,_London	Linear_Dilution_Pattern_V2	0.136	0.132	0.128	0.124	0.119	0.116	0.112	0.11	0.107	0.104	0.101	0.098	0.094	0.088	0.085	0.083	0.08	0.077	0.075	0.075	0.074	0.073	0.073	0.073	0.074	0.074	0.075	0.076	0.077	0.078	0.079	0.079	0.08	0.081	0.082	0.083
B05	Sample	Dilution_20%	0.2	DMSO	Lycopene	Standard_Development	Run084	Standard_Measurement	Plate_01	Clariostar_Study	MB	Biofoundry_,_London	Linear_Dilution_Pattern_V2	0.125	0.121	0.117	0.114	0.109	0.107	0.102	0.1	0.097	0.094	0.09	0.087	0.083	0.079	0.076	0.074	0.07	0.068	0.067	0.066	0.065	0.064	0.063	0.063	0.063	0.063	0.063	0.064	0.064	0.064	0.064	0.064	0.065	0.065	0.065	0.065
B06	Sample	Dilution_100%	1.0	DMSO	Lycopene	Standard_Development	Run084	Standard_Measurement	Plate_01	Clariostar_Study	MB	Biofoundry_,_London	Linear_Dilution_Pattern_V2	0.163	0.16	0.156	0.151	0.147	0.143	0.14	0.138	0.136	0.134	0.132	0.13	0.126	0.12	0.116	0.114	0.11	0.108	0.107	0.106	0.105	0.105	0.106	0.107	0.109	0.112	0.115	0.118	0.121	0.124	0.127	0.129	0.132	0.135	0.139	0.144
B07	Sample	Dilution_80%	0.8	DMSO	Lycopene	Standard_Development	Run084	Standard_Measurement	Plate_01	Clariostar_Study	MB	Biofoundry_,_London	Linear_Dilution_Pattern_V2	0.157	0.154	0.15	0.146	0.141	0.138	0.134	0.132	0.13	0.128	0.126	0.122	0.119	0.113	0.109	0.107	0.103	0.101	0.1	0.099	0.098	0.098	0.099	0.1	0.102	0.104	0.107	0.11	0.112	0.114	0.116	0.118	0.121	0.124	0.127	0.13
B08	Sample	Dilution_60%	0.6	DMSO	Lycopene	Standard_Development	Run084	Standard_Measurement	Plate_01	Clariostar_Study	MB	Biofoundry_,_London	Linear_Dilution_Pattern_V2	0.145	0.142	0.139	0.135	0.13	0.127	0.123	0.12	0.118	0.116	0.113	0.11	0.105	0.101	0.097	0.095	0.091	0.089	0.088	0.087	0.086	0.086	0.086	0.086	0.088	0.09	0.091	0.093	0.094	0.096	0.097	0.098	0.1	0.102	0.104	0.107
B09	Sample	Dilution_40%	0.4	DMSO	Lycopene	Standard_Development	Run084	Standard_Measurement	Plate_01	Clariostar_Study	MB	Biofoundry_,_London	Linear_Dilution_Pattern_V2	0.139	0.135	0.132	0.128	0.124	0.12	0.115	0.113	0.111	0.109	0.105	0.102	0.097	0.092	0.088	0.086	0.083	0.081	0.079	0.078	0.077	0.077	0.076	0.076	0.077	0.078	0.079	0.08	0.081	0.082	0.082	0.083	0.084	0.086	0.087	0.087
B10	Sample	Dilution_20%	0.2	DMSO	Lycopene	Standard_Development	Run084	Standard_Measurement	Plate_01	Clariostar_Study	MB	Biofoundry_,_London	Linear_Dilution_Pattern_V2	0.133	0.128	0.124	0.121	0.117	0.113	0.11	0.107	0.103	0.101	0.097	0.094	0.09	0.086	0.082	0.08	0.077	0.074	0.073	0.071	0.071	0.07	0.07	0.069	0.069	0.069	0.07	0.07	0.07	0.071	0.071	0.07	0.071	0.071	0.072	0.072
B11	Blank	DMSO_Blank		DMSO		Standard_Development	Run084	Standard_Measurement	Plate_01	Clariostar_Study	MB	Biofoundry_,_London	Linear_Dilution_Pattern_V2	0.116	0.112	0.108	0.105	0.101	0.097	0.093	0.09	0.087	0.084	0.08	0.077	0.072	0.068	0.066	0.064	0.061	0.059	0.058	0.057	0.055	0.054	0.053	0.053	0.052	0.052	0.052	0.052	0.051	0.051	0.05	0.049	0.049	0.049	0.048	0.047
B12	Blank	DMSO_Blank		DMSO		Standard_Development	Run084	Standard_Measurement	Plate_01	Clariostar_Study	MB	Biofoundry_,_London	Linear_Dilution_Pattern_V2	0.117	0.113	0.11	0.106	0.102	0.098	0.094	0.091	0.088	0.084	0.081	0.076	0.072	0.068	0.065	0.064	0.061	0.058	0.057	0.056	0.055	0.054	0.053	0.052	0.052	0.051	0.052	0.051	0.05	0.05	0.05	0.049	0.049	0.049	0.048	0.047
C01	Sample	Dilution_95%	0.95	DMSO	Lycopene	Standard_Development	Run084	Standard_Measurement	Plate_01	Clariostar_Study	MB	Biofoundry_,_London	Linear_Dilution_Pattern_V2	0.164	0.161	0.157	0.154	0.15	0.147	0.143	0.141	0.139	0.138	0.135	0.132	0.128	0.122	0.119	0.116	0.112	0.111	0.11	0.109	0.108	0.108	0.109	0.111	0.114	0.117	0.12	0.124	0.126	0.13	0.132	0.135	0.139	0.142	0.146	0.151
C02	Sample	Dilution_75%	0.75	DMSO	Lycopene	Standard_Development	Run084	Standard_Measurement	Plate_01	Clariostar_Study	MB	Biofoundry_,_London	Linear_Dilution_Pattern_V2	0.152	0.148	0.144	0.141	0.138	0.135	0.13	0.128	0.125	0.123	0.121	0.118	0.113	0.107	0.105	0.102	0.098	0.097	0.095	0.094	0.094	0.093	0.094	0.095	0.096	0.099	0.101	0.103	0.105	0.107	0.109	0.111	0.113	0.116	0.118	0.121
C03	Sample	Dilution_55%	0.55	DMSO	Lycopene	Standard_Development	Run084	Standard_Measurement	Plate_01	Clariostar_Study	MB	Biofoundry_,_London	Linear_Dilution_Pattern_V2	0.144	0.141	0.137	0.133	0.128	0.125	0.121	0.119	0.116	0.114	0.111	0.107	0.103	0.098	0.094	0.092	0.088	0.086	0.085	0.084	0.083	0.083	0.083	0.083	0.085	0.086	0.087	0.089	0.09	0.091	0.092	0.093	0.095	0.097	0.098	0.1
C04	Sample	Dilution_35%	0.35	DMSO	Lycopene	Standard_Development	Run084	Standard_Measurement	Plate_01	Clariostar_Study	MB	Biofoundry_,_London	Linear_Dilution_Pattern_V2	0.143	0.14	0.136	0.133	0.128	0.125	0.121	0.118	0.116	0.113	0.11	0.106	0.102	0.098	0.094	0.092	0.088	0.085	0.084	0.083	0.082	0.082	0.082	0.082	0.082	0.083	0.084	0.085	0.086	0.086	0.087	0.087	0.088	0.09	0.09	0.091
C05	Sample	Dilution_15%	0.15	DMSO	Lycopene	Standard_Development	Run084	Standard_Measurement	Plate_01	Clariostar_Study	MB	Biofoundry_,_London	Linear_Dilution_Pattern_V2	0.123	0.119	0.116	0.112	0.107	0.104	0.099	0.098	0.095	0.091	0.089	0.086	0.082	0.078	0.074	0.073	0.07	0.067	0.066	0.064	0.064	0.062	0.062	0.062	0.062	0.062	0.062	0.062	0.062	0.063	0.062	0.062	0.062	0.063	0.062	0.062
C06	Sample	Dilution_95%	0.95	DMSO	Lycopene	Standard_Development	Run084	Standard_Measurement	Plate_01	Clariostar_Study	MB	Biofoundry_,_London	Linear_Dilution_Pattern_V2	0.229	0.227	0.224	0.221	0.218	0.214	0.211	0.208	0.207	0.206	0.205	0.202	0.198	0.193	0.19	0.186	0.183	0.18	0.179	0.178	0.178	0.178	0.177	0.178	0.179	0.181	0.184	0.186	0.189	0.191	0.192	0.194	0.196	0.198	0.201	0.205
C07	Sample	Dilution_75%	0.75	DMSO	Lycopene	Standard_Development	Run084	Standard_Measurement	Plate_01	Clariostar_Study	MB	Biofoundry_,_London	Linear_Dilution_Pattern_V2	0.198	0.194	0.192	0.188	0.183	0.179	0.176	0.174	0.173	0.171	0.168	0.165	0.161	0.156	0.152	0.15	0.146	0.144	0.142	0.141	0.14	0.139	0.139	0.14	0.141	0.143	0.145	0.146	0.148	0.15	0.151	0.152	0.154	0.155	0.157	0.159
C08	Sample	Dilution_55%	0.55	DMSO	Lycopene	Standard_Development	Run084	Standard_Measurement	Plate_01	Clariostar_Study	MB	Biofoundry_,_London	Linear_Dilution_Pattern_V2	0.15	0.146	0.143	0.139	0.135	0.131	0.127	0.125	0.123	0.12	0.118	0.115	0.111	0.106	0.103	0.101	0.097	0.095	0.093	0.092	0.092	0.091	0.091	0.091	0.092	0.094	0.095	0.097	0.098	0.1	0.101	0.102	0.104	0.105	0.107	0.109
C09	Sample	Dilution_35%	0.35	DMSO	Lycopene	Standard_Development	Run084	Standard_Measurement	Plate_01	Clariostar_Study	MB	Biofoundry_,_London	Linear_Dilution_Pattern_V2	0.133	0.13	0.126	0.123	0.118	0.115	0.11	0.107	0.105	0.102	0.1	0.096	0.092	0.087	0.084	0.082	0.078	0.076	0.074	0.073	0.072	0.072	0.071	0.072	0.071	0.072	0.072	0.074	0.074	0.075	0.075	0.076	0.076	0.078	0.078	0.079
C10	Sample	Dilution_15%	0.15	DMSO	Lycopene	Standard_Development	Run084	Standard_Measurement	Plate_01	Clariostar_Study	MB	Biofoundry_,_London	Linear_Dilution_Pattern_V2	0.126	0.122	0.117	0.115	0.11	0.106	0.102	0.1	0.097	0.094	0.089	0.086	0.082	0.078	0.074	0.072	0.069	0.067	0.065	0.064	0.062	0.062	0.061	0.061	0.06	0.061	0.061	0.061	0.06	0.061	0.06	0.06	0.06	0.06	0.06	0.06
C11	Blank	DMSO_Blank		DMSO		Standard_Development	Run084	Standard_Measurement	Plate_01	Clariostar_Study	MB	Biofoundry_,_London	Linear_Dilution_Pattern_V2	0.117	0.112	0.108	0.105	0.101	0.098	0.093	0.091	0.087	0.083	0.08	0.077	0.073	0.068	0.066	0.064	0.061	0.059	0.057	0.056	0.055	0.054	0.053	0.053	0.053	0.052	0.052	0.051	0.05	0.05	0.05	0.049	0.049	0.049	0.048	0.047
C12	Blank	DMSO_Blank		DMSO		Standard_Development	Run084	Standard_Measurement	Plate_01	Clariostar_Study	MB	Biofoundry_,_London	Linear_Dilution_Pattern_V2	0.118	0.114	0.11	0.107	0.102	0.099	0.095	0.092	0.089	0.085	0.082	0.077	0.073	0.07	0.067	0.065	0.062	0.06	0.059	0.058	0.056	0.056	0.055	0.054	0.053	0.053	0.053	0.052	0.051	0.051	0.051	0.05	0.05	0.05	0.049	0.048
D01	Sample	Dilution_95%	0.95	DMSO	Lycopene	Standard_Development	Run084	Standard_Measurement	Plate_01	Clariostar_Study	MB	Biofoundry_,_London	Linear_Dilution_Pattern_V2	0.174	0.171	0.167	0.164	0.159	0.155	0.152	0.15	0.148	0.146	0.143	0.139	0.135	0.13	0.126	0.123	0.12	0.117	0.116	0.115	0.114	0.114	0.115	0.117	0.119	0.123	0.126	0.13	0.132	0.136	0.139	0.141	0.144	0.148	0.152	0.157
D02	Sample	Dilution_75%	0.75	DMSO	Lycopene	Standard_Development	Run084	Standard_Measurement	Plate_01	Clariostar_Study	MB	Biofoundry_,_London	Linear_Dilution_Pattern_V2	0.161	0.158	0.154	0.15	0.145	0.141	0.137	0.135	0.133	0.131	0.128	0.125	0.121	0.115	0.111	0.109	0.105	0.103	0.101	0.1	0.1	0.099	0.099	0.1	0.102	0.104	0.106	0.109	0.111	0.113	0.115	0.116	0.119	0.122	0.123	0.126
D03	Sample	Dilution_55%	0.55	DMSO	Lycopene	Standard_Development	Run084	Standard_Measurement	Plate_01	Clariostar_Study	MB	Biofoundry_,_London	Linear_Dilution_Pattern_V2	0.144	0.141	0.138	0.134	0.13	0.126	0.122	0.119	0.117	0.114	0.112	0.108	0.103	0.099	0.095	0.093	0.089	0.086	0.085	0.085	0.084	0.083	0.083	0.083	0.084	0.086	0.087	0.088	0.09	0.092	0.092	0.093	0.095	0.097	0.098	0.1
D04	Sample	Dilution_35%	0.35	DMSO	Lycopene	Standard_Development	Run084	Standard_Measurement	Plate_01	Clariostar_Study	MB	Biofoundry_,_London	Linear_Dilution_Pattern_V2	0.139	0.135	0.132	0.128	0.123	0.119	0.115	0.112	0.109	0.107	0.104	0.1	0.096	0.091	0.088	0.085	0.083	0.08	0.078	0.077	0.077	0.076	0.075	0.076	0.076	0.077	0.077	0.078	0.079	0.081	0.081	0.081	0.083	0.083	0.084	0.085
D05	Sample	Dilution_15%	0.15	DMSO	Lycopene	Standard_Development	Run084	Standard_Measurement	Plate_01	Clariostar_Study	MB	Biofoundry_,_London	Linear_Dilution_Pattern_V2	0.125	0.121	0.117	0.113	0.109	0.105	0.101	0.098	0.096	0.093	0.09	0.086	0.083	0.078	0.074	0.073	0.07	0.067	0.065	0.065	0.063	0.062	0.061	0.062	0.061	0.062	0.062	0.061	0.061	0.062	0.062	0.061	0.062	0.062	0.062	0.061
D06	Sample	Dilution_95%	0.95	DMSO	Lycopene	Standard_Development	Run084	Standard_Measurement	Plate_01	Clariostar_Study	MB	Biofoundry_,_London	Linear_Dilution_Pattern_V2	0.169	0.166	0.162	0.157	0.153	0.149	0.146	0.143	0.142	0.141	0.138	0.136	0.131	0.126	0.122	0.119	0.115	0.114	0.112	0.111	0.111	0.11	0.11	0.112	0.114	0.117	0.12	0.123	0.126	0.129	0.131	0.133	0.137	0.139	0.143	0.147
D07	Sample	Dilution_75%	0.75	DMSO	Lycopene	Standard_Development	Run084	Standard_Measurement	Plate_01	Clariostar_Study	MB	Biofoundry_,_London	Linear_Dilution_Pattern_V2	0.153	0.15	0.146	0.142	0.138	0.134	0.13	0.128	0.126	0.124	0.121	0.119	0.114	0.11	0.105	0.103	0.1	0.097	0.095	0.094	0.094	0.093	0.093	0.095	0.096	0.098	0.101	0.103	0.104	0.106	0.108	0.109	0.112	0.114	0.117	0.119
D08	Sample	Dilution_55%	0.55	DMSO	Lycopene	Standard_Development	Run084	Standard_Measurement	Plate_01	Clariostar_Study	MB	Biofoundry_,_London	Linear_Dilution_Pattern_V2	0.159	0.155	0.152	0.148	0.143	0.14	0.135	0.133	0.131	0.129	0.127	0.123	0.12	0.114	0.111	0.109	0.105	0.102	0.1	0.099	0.099	0.098	0.098	0.1	0.101	0.102	0.104	0.106	0.107	0.108	0.109	0.111	0.113	0.115	0.116	0.118
D09	Sample	Dilution_35%	0.35	DMSO	Lycopene	Standard_Development	Run084	Standard_Measurement	Plate_01	Clariostar_Study	MB	Biofoundry_,_London	Linear_Dilution_Pattern_V2	0.14	0.136	0.132	0.128	0.123	0.121	0.116	0.113	0.111	0.109	0.106	0.103	0.099	0.093	0.09	0.088	0.084	0.082	0.08	0.079	0.078	0.077	0.077	0.078	0.078	0.079	0.08	0.081	0.081	0.083	0.083	0.084	0.085	0.086	0.087	0.088
D10	Sample	Dilution_15%	0.15	DMSO	Lycopene	Standard_Development	Run084	Standard_Measurement	Plate_01	Clariostar_Study	MB	Biofoundry_,_London	Linear_Dilution_Pattern_V2	0.129	0.126	0.122	0.118	0.114	0.11	0.106	0.103	0.101	0.098	0.094	0.09	0.086	0.081	0.078	0.077	0.073	0.071	0.069	0.068	0.067	0.066	0.066	0.065	0.065	0.066	0.066	0.066	0.066	0.066	0.066	0.066	0.067	0.067	0.067	0.067
D11	Blank	DMSO_Blank		DMSO		Standard_Development	Run084	Standard_Measurement	Plate_01	Clariostar_Study	MB	Biofoundry_,_London	Linear_Dilution_Pattern_V2	0.118	0.114	0.111	0.107	0.103	0.1	0.096	0.092	0.089	0.085	0.082	0.077	0.073	0.07	0.067	0.065	0.061	0.059	0.058	0.057	0.056	0.055	0.054	0.054	0.053	0.052	0.051	0.052	0.051	0.051	0.051	0.05	0.05	0.05	0.049	0.048
D12	Blank	DMSO_Blank		DMSO		Standard_Development	Run084	Standard_Measurement	Plate_01	Clariostar_Study	MB	Biofoundry_,_London	Linear_Dilution_Pattern_V2	0.123	0.118	0.115	0.11	0.105	0.101	0.097	0.095	0.092	0.089	0.085	0.081	0.076	0.071	0.068	0.066	0.063	0.061	0.059	0.058	0.057	0.056	0.055	0.054	0.054	0.053	0.053	0.052	0.052	0.051	0.051	0.05	0.05	0.05	0.049	0.048
E01	Sample	Dilution_90%	0.9	DMSO	Lycopene	Standard_Development	Run084	Standard_Measurement	Plate_01	Clariostar_Study	MB	Biofoundry_,_London	Linear_Dilution_Pattern_V2	0.174	0.17	0.166	0.161	0.156	0.153	0.148	0.147	0.144	0.142	0.139	0.136	0.131	0.125	0.121	0.119	0.115	0.112	0.11	0.11	0.109	0.109	0.11	0.112	0.114	0.117	0.12	0.124	0.127	0.129	0.131	0.134	0.137	0.14	0.144	0.148
E02	Sample	Dilution_70%	0.7	DMSO	Lycopene	Standard_Development	Run084	Standard_Measurement	Plate_01	Clariostar_Study	MB	Biofoundry_,_London	Linear_Dilution_Pattern_V2	0.172	0.169	0.165	0.16	0.154	0.151	0.147	0.145	0.141	0.139	0.136	0.131	0.127	0.121	0.117	0.114	0.11	0.108	0.106	0.105	0.104	0.103	0.104	0.104	0.106	0.107	0.109	0.111	0.113	0.115	0.116	0.118	0.12	0.122	0.124	0.126
E03	Sample	Dilution_50%	0.5	DMSO	Lycopene	Standard_Development	Run084	Standard_Measurement	Plate_01	Clariostar_Study	MB	Biofoundry_,_London	Linear_Dilution_Pattern_V2	0.25	0.247	0.244	0.241	0.236	0.234	0.229	0.227	0.226	0.223	0.219	0.215	0.212	0.206	0.202	0.2	0.196	0.194	0.191	0.19	0.188	0.187	0.186	0.185	0.184	0.184	0.184	0.183	0.183	0.183	0.182	0.181	0.181	0.181	0.18	0.18
E04	Sample	Dilution_30%	0.3	DMSO	Lycopene	Standard_Development	Run084	Standard_Measurement	Plate_01	Clariostar_Study	MB	Biofoundry_,_London	Linear_Dilution_Pattern_V2	0.135	0.131	0.128	0.123	0.118	0.115	0.111	0.108	0.106	0.103	0.1	0.095	0.091	0.086	0.083	0.081	0.077	0.075	0.073	0.072	0.071	0.071	0.07	0.071	0.071	0.071	0.071	0.072	0.072	0.073	0.073	0.073	0.074	0.075	0.075	0.075
E05	Sample	Dilution_10%	0.1	DMSO	Lycopene	Standard_Development	Run084	Standard_Measurement	Plate_01	Clariostar_Study	MB	Biofoundry_,_London	Linear_Dilution_Pattern_V2	0.124	0.119	0.115	0.111	0.107	0.104	0.099	0.097	0.094	0.091	0.087	0.084	0.08	0.076	0.072	0.07	0.067	0.065	0.063	0.062	0.061	0.06	0.059	0.059	0.059	0.059	0.058	0.058	0.057	0.058	0.058	0.057	0.057	0.057	0.057	0.056
E06	Sample	Dilution_90%	0.9	DMSO	Lycopene	Standard_Development	Run084	Standard_Measurement	Plate_01	Clariostar_Study	MB	Biofoundry_,_London	Linear_Dilution_Pattern_V2	0.183	0.18	0.177	0.173	0.169	0.166	0.162	0.159	0.156	0.154	0.151	0.148	0.144	0.14	0.136	0.133	0.129	0.127	0.125	0.124	0.124	0.123	0.123	0.124	0.126	0.128	0.13	0.134	0.136	0.138	0.14	0.142	0.144	0.147	0.15	0.153
E07	Sample	Dilution_70%	0.7	DMSO	Lycopene	Standard_Development	Run084	Standard_Measurement	Plate_01	Clariostar_Study	MB	Biofoundry_,_London	Linear_Dilution_Pattern_V2	0.153	0.15	0.146	0.141	0.137	0.134	0.13	0.127	0.125	0.123	0.121	0.118	0.113	0.109	0.105	0.102	0.099	0.096	0.095	0.094	0.093	0.093	0.093	0.093	0.095	0.097	0.099	0.102	0.103	0.105	0.107	0.108	0.11	0.113	0.115	0.117
E08	Sample	Dilution_50%	0.5	DMSO	Lycopene	Standard_Development	Run084	Standard_Measurement	Plate_01	Clariostar_Study	MB	Biofoundry_,_London	Linear_Dilution_Pattern_V2	0.162	0.16	0.155	0.151	0.147	0.144	0.14	0.138	0.136	0.135	0.131	0.129	0.125	0.12	0.116	0.113	0.109	0.108	0.106	0.105	0.104	0.104	0.104	0.105	0.106	0.107	0.109	0.111	0.112	0.114	0.115	0.116	0.118	0.12	0.122	0.124
E09	Sample	Dilution_30%	0.3	DMSO	Lycopene	Standard_Development	Run084	Standard_Measurement	Plate_01	Clariostar_Study	MB	Biofoundry_,_London	Linear_Dilution_Pattern_V2	0.141	0.136	0.132	0.128	0.123	0.119	0.115	0.113	0.111	0.109	0.105	0.102	0.097	0.092	0.088	0.086	0.082	0.08	0.078	0.077	0.076	0.075	0.075	0.075	0.076	0.076	0.077	0.078	0.078	0.079	0.079	0.08	0.081	0.082	0.082	0.082
E10	Sample	Dilution_10%	0.1	DMSO	Lycopene	Standard_Development	Run084	Standard_Measurement	Plate_01	Clariostar_Study	MB	Biofoundry_,_London	Linear_Dilution_Pattern_V2	0.126	0.122	0.118	0.114	0.109	0.105	0.1	0.098	0.096	0.094	0.09	0.087	0.082	0.077	0.073	0.072	0.068	0.067	0.065	0.063	0.062	0.061	0.06	0.061	0.06	0.06	0.06	0.06	0.06	0.06	0.06	0.059	0.06	0.06	0.059	0.058
E11	Blank	DMSO_Blank		DMSO		Standard_Development	Run084	Standard_Measurement	Plate_01	Clariostar_Study	MB	Biofoundry_,_London	Linear_Dilution_Pattern_V2	0.118	0.114	0.109	0.106	0.101	0.097	0.092	0.089	0.087	0.085	0.081	0.078	0.074	0.07	0.066	0.064	0.062	0.06	0.058	0.056	0.056	0.054	0.053	0.053	0.053	0.053	0.052	0.051	0.05	0.05	0.05	0.049	0.049	0.048	0.048	0.046
E12	Blank	DMSO_Blank		DMSO		Standard_Development	Run084	Standard_Measurement	Plate_01	Clariostar_Study	MB	Biofoundry_,_London	Linear_Dilution_Pattern_V2	0.119	0.115	0.111	0.106	0.102	0.099	0.094	0.091	0.089	0.086	0.082	0.078	0.074	0.069	0.066	0.064	0.062	0.06	0.058	0.057	0.057	0.056	0.054	0.054	0.053	0.053	0.052	0.052	0.051	0.051	0.051	0.05	0.05	0.05	0.049	0.047
F01	Sample	Dilution_90%	0.9	DMSO	Lycopene	Standard_Development	Run084	Standard_Measurement	Plate_01	Clariostar_Study	MB	Biofoundry_,_London	Linear_Dilution_Pattern_V2	0.182	0.18	0.176	0.172	0.167	0.164	0.16	0.157	0.156	0.154	0.152	0.149	0.145	0.139	0.135	0.132	0.129	0.126	0.125	0.124	0.123	0.123	0.123	0.125	0.127	0.13	0.134	0.137	0.139	0.142	0.145	0.147	0.15	0.153	0.157	0.161
F02	Sample	Dilution_70%	0.7	DMSO	Lycopene	Standard_Development	Run084	Standard_Measurement	Plate_01	Clariostar_Study	MB	Biofoundry_,_London	Linear_Dilution_Pattern_V2	0.158	0.155	0.152	0.149	0.144	0.14	0.136	0.134	0.131	0.128	0.126	0.122	0.118	0.113	0.109	0.106	0.103	0.1	0.099	0.098	0.098	0.098	0.098	0.098	0.099	0.101	0.103	0.106	0.108	0.11	0.112	0.113	0.115	0.118	0.12	0.123
F03	Sample	Dilution_50%	0.5	DMSO	Lycopene	Standard_Development	Run084	Standard_Measurement	Plate_01	Clariostar_Study	MB	Biofoundry_,_London	Linear_Dilution_Pattern_V2	0.148	0.143	0.14	0.137	0.132	0.128	0.124	0.121	0.119	0.116	0.114	0.11	0.106	0.101	0.097	0.095	0.091	0.089	0.087	0.086	0.085	0.084	0.085	0.085	0.086	0.087	0.088	0.09	0.091	0.093	0.093	0.094	0.096	0.097	0.098	0.1
F04	Sample	Dilution_30%	0.3	DMSO	Lycopene	Standard_Development	Run084	Standard_Measurement	Plate_01	Clariostar_Study	MB	Biofoundry_,_London	Linear_Dilution_Pattern_V2	0.137	0.134	0.13	0.126	0.121	0.118	0.114	0.111	0.109	0.106	0.103	0.1	0.095	0.09	0.087	0.085	0.081	0.079	0.077	0.076	0.075	0.074	0.074	0.074	0.074	0.075	0.076	0.077	0.077	0.078	0.078	0.078	0.079	0.08	0.081	0.082
F05	Sample	Dilution_10%	0.1	DMSO	Lycopene	Standard_Development	Run084	Standard_Measurement	Plate_01	Clariostar_Study	MB	Biofoundry_,_London	Linear_Dilution_Pattern_V2	0.124	0.12	0.117	0.113	0.108	0.106	0.101	0.098	0.096	0.092	0.089	0.086	0.083	0.078	0.075	0.072	0.069	0.067	0.066	0.065	0.064	0.062	0.062	0.062	0.062	0.062	0.061	0.061	0.06	0.061	0.06	0.06	0.061	0.061	0.06	0.06
F06	Sample	Dilution_90%	0.9	DMSO	Lycopene	Standard_Development	Run084	Standard_Measurement	Plate_01	Clariostar_Study	MB	Biofoundry_,_London	Linear_Dilution_Pattern_V2	0.166	0.163	0.158	0.154	0.148	0.145	0.141	0.139	0.138	0.137	0.136	0.132	0.128	0.122	0.118	0.116	0.112	0.109	0.107	0.106	0.105	0.105	0.105	0.107	0.11	0.112	0.115	0.117	0.12	0.123	0.125	0.127	0.13	0.133	0.136	0.139
F07	Sample	Dilution_70%	0.7	DMSO	Lycopene	Standard_Development	Run084	Standard_Measurement	Plate_01	Clariostar_Study	MB	Biofoundry_,_London	Linear_Dilution_Pattern_V2	0.156	0.152	0.148	0.144	0.14	0.135	0.131	0.129	0.127	0.125	0.123	0.12	0.116	0.111	0.106	0.104	0.101	0.098	0.097	0.095	0.094	0.094	0.094	0.095	0.097	0.099	0.102	0.103	0.105	0.106	0.108	0.11	0.112	0.114	0.117	0.119
F08	Sample	Dilution_50%	0.5	DMSO	Lycopene	Standard_Development	Run084	Standard_Measurement	Plate_01	Clariostar_Study	MB	Biofoundry_,_London	Linear_Dilution_Pattern_V2	0.158	0.154	0.151	0.147	0.142	0.138	0.135	0.133	0.131	0.128	0.125	0.122	0.118	0.113	0.109	0.107	0.104	0.101	0.1	0.099	0.097	0.097	0.097	0.098	0.098	0.099	0.101	0.102	0.103	0.105	0.105	0.106	0.108	0.11	0.111	0.113
F09	Sample	Dilution_30%	0.3	DMSO	Lycopene	Standard_Development	Run084	Standard_Measurement	Plate_01	Clariostar_Study	MB	Biofoundry_,_London	Linear_Dilution_Pattern_V2	0.133	0.129	0.126	0.122	0.118	0.114	0.11	0.107	0.105	0.102	0.099	0.096	0.092	0.087	0.083	0.081	0.077	0.074	0.073	0.072	0.071	0.07	0.07	0.07	0.071	0.071	0.071	0.072	0.072	0.073	0.073	0.073	0.074	0.075	0.075	0.075
F10	Sample	Dilution_10%	0.1	DMSO	Lycopene	Standard_Development	Run084	Standard_Measurement	Plate_01	Clariostar_Study	MB	Biofoundry_,_London	Linear_Dilution_Pattern_V2	0.123	0.119	0.115	0.111	0.107	0.104	0.099	0.097	0.095	0.091	0.087	0.084	0.08	0.076	0.073	0.07	0.067	0.065	0.062	0.061	0.061	0.06	0.059	0.059	0.059	0.058	0.059	0.058	0.058	0.059	0.058	0.058	0.058	0.058	0.057	0.057
F11	Blank	DMSO		DMSO		Standard_Development	Run084	Standard_Measurement	Plate_01	Clariostar_Study	MB	Biofoundry_,_London	Linear_Dilution_Pattern_V2	0.118	0.113	0.109	0.105	0.101	0.098	0.093	0.09	0.088	0.084	0.081	0.078	0.073	0.069	0.066	0.064	0.061	0.059	0.058	0.057	0.055	0.054	0.053	0.053	0.052	0.052	0.051	0.051	0.05	0.05	0.05	0.049	0.049	0.049	0.048	0.047
F12	Blank	DMSO		DMSO		Standard_Development	Run084	Standard_Measurement	Plate_01	Clariostar_Study	MB	Biofoundry_,_London	Linear_Dilution_Pattern_V2	0.119	0.115	0.111	0.108	0.104	0.101	0.096	0.093	0.09	0.086	0.082	0.078	0.074	0.07	0.066	0.065	0.062	0.06	0.059	0.057	0.056	0.055	0.053	0.053	0.053	0.052	0.052	0.051	0.051	0.051	0.05	0.049	0.049	0.049	0.049	0.048
G01	Sample	Dilution_85%	0.85	DMSO	Lycopene	Standard_Development	Run084	Standard_Measurement	Plate_01	Clariostar_Study	MB	Biofoundry_,_London	Linear_Dilution_Pattern_V2	0.176	0.172	0.169	0.165	0.159	0.157	0.152	0.151	0.149	0.147	0.145	0.142	0.136	0.131	0.126	0.123	0.12	0.118	0.116	0.115	0.114	0.114	0.115	0.116	0.118	0.12	0.123	0.126	0.128	0.132	0.133	0.136	0.138	0.141	0.144	0.148
G02	Sample	Dilution_65%	0.65	DMSO	Lycopene	Standard_Development	Run084	Standard_Measurement	Plate_01	Clariostar_Study	MB	Biofoundry_,_London	Linear_Dilution_Pattern_V2	0.164	0.161	0.157	0.153	0.148	0.145	0.14	0.139	0.137	0.135	0.132	0.128	0.123	0.119	0.115	0.112	0.108	0.106	0.104	0.103	0.103	0.102	0.102	0.102	0.104	0.105	0.108	0.109	0.111	0.113	0.114	0.116	0.117	0.119	0.121	0.123
G03	Sample	Dilution_45%	0.45	DMSO	Lycopene	Standard_Development	Run084	Standard_Measurement	Plate_01	Clariostar_Study	MB	Biofoundry_,_London	Linear_Dilution_Pattern_V2	0.145	0.142	0.138	0.134	0.129	0.125	0.121	0.118	0.116	0.114	0.11	0.106	0.102	0.097	0.093	0.09	0.087	0.085	0.083	0.082	0.081	0.08	0.079	0.08	0.081	0.082	0.083	0.083	0.084	0.086	0.086	0.086	0.088	0.089	0.09	0.091
G04	Sample	Dilution_25%	0.25	DMSO	Lycopene	Standard_Development	Run084	Standard_Measurement	Plate_01	Clariostar_Study	MB	Biofoundry_,_London	Linear_Dilution_Pattern_V2	0.136	0.132	0.128	0.123	0.119	0.115	0.11	0.108	0.106	0.103	0.1	0.096	0.092	0.086	0.083	0.081	0.077	0.075	0.074	0.072	0.071	0.07	0.069	0.069	0.07	0.07	0.07	0.07	0.071	0.071	0.072	0.072	0.072	0.072	0.073	0.073
G05	Sample	Dilution_05%	0.0499999999999999	DMSO	Lycopene	Standard_Development	Run084	Standard_Measurement	Plate_01	Clariostar_Study	MB	Biofoundry_,_London	Linear_Dilution_Pattern_V2	0.121	0.117	0.114	0.109	0.104	0.101	0.097	0.094	0.092	0.088	0.085	0.081	0.077	0.073	0.07	0.068	0.064	0.062	0.061	0.059	0.059	0.057	0.056	0.056	0.056	0.055	0.054	0.054	0.054	0.054	0.054	0.053	0.053	0.053	0.052	0.051
G06	Sample	Dilution_85%	0.85	DMSO	Lycopene	Standard_Development	Run084	Standard_Measurement	Plate_01	Clariostar_Study	MB	Biofoundry_,_London	Linear_Dilution_Pattern_V2	0.163	0.16	0.156	0.151	0.147	0.143	0.138	0.136	0.135	0.133	0.129	0.127	0.123	0.118	0.114	0.111	0.107	0.105	0.102	0.102	0.101	0.101	0.101	0.102	0.104	0.106	0.109	0.111	0.114	0.117	0.118	0.12	0.122	0.125	0.127	0.13
G07	Sample	Dilution_65%	0.65	DMSO	Lycopene	Standard_Development	Run084	Standard_Measurement	Plate_01	Clariostar_Study	MB	Biofoundry_,_London	Linear_Dilution_Pattern_V2	0.159	0.155	0.151	0.147	0.141	0.139	0.134	0.133	0.131	0.129	0.126	0.123	0.119	0.114	0.111	0.107	0.104	0.102	0.1	0.099	0.098	0.098	0.098	0.098	0.1	0.101	0.103	0.105	0.106	0.108	0.11	0.111	0.113	0.115	0.116	0.118
G08	Sample	Dilution_45%	0.45	DMSO	Lycopene	Standard_Development	Run084	Standard_Measurement	Plate_01	Clariostar_Study	MB	Biofoundry_,_London	Linear_Dilution_Pattern_V2	0.142	0.138	0.134	0.129	0.124	0.121	0.116	0.114	0.113	0.111	0.108	0.105	0.101	0.096	0.092	0.09	0.086	0.084	0.082	0.081	0.08	0.079	0.079	0.08	0.081	0.081	0.082	0.083	0.084	0.085	0.086	0.086	0.087	0.089	0.089	0.09
G09	Sample	Dilution_25%	0.25	DMSO	Lycopene	Standard_Development	Run084	Standard_Measurement	Plate_01	Clariostar_Study	MB	Biofoundry_,_London	Linear_Dilution_Pattern_V2	0.133	0.128	0.124	0.121	0.115	0.112	0.108	0.106	0.103	0.101	0.097	0.094	0.089	0.085	0.081	0.079	0.075	0.073	0.072	0.07	0.069	0.068	0.068	0.068	0.068	0.068	0.068	0.069	0.069	0.069	0.07	0.07	0.07	0.07	0.07	0.07
G10	Sample	Dilution_05%	0.0499999999999999	DMSO	Lycopene	Standard_Development	Run084	Standard_Measurement	Plate_01	Clariostar_Study	MB	Biofoundry_,_London	Linear_Dilution_Pattern_V2	0.121	0.116	0.112	0.109	0.104	0.101	0.097	0.094	0.091	0.087	0.084	0.081	0.077	0.072	0.069	0.068	0.065	0.062	0.06	0.059	0.058	0.057	0.056	0.056	0.055	0.055	0.055	0.054	0.054	0.054	0.053	0.053	0.053	0.053	0.052	0.051
G11	Blank	DMSO_Blank		DMSO		Standard_Development	Run084	Standard_Measurement	Plate_01	Clariostar_Study	MB	Biofoundry_,_London	Linear_Dilution_Pattern_V2	0.118	0.114	0.11	0.106	0.102	0.098	0.094	0.091	0.088	0.085	0.082	0.078	0.074	0.07	0.067	0.066	0.062	0.06	0.059	0.057	0.057	0.055	0.055	0.054	0.054	0.053	0.052	0.052	0.051	0.051	0.05	0.05	0.051	0.049	0.048	0.047
G12	Blank	DMSO_Blank		DMSO		Standard_Development	Run084	Standard_Measurement	Plate_01	Clariostar_Study	MB	Biofoundry_,_London	Linear_Dilution_Pattern_V2	0.121	0.117	0.113	0.109	0.104	0.1	0.096	0.093	0.09	0.086	0.082	0.078	0.074	0.07	0.066	0.064	0.061	0.059	0.057	0.056	0.055	0.054	0.053	0.053	0.052	0.052	0.051	0.051	0.05	0.05	0.049	0.049	0.049	0.048	0.047	0.046
H01	Sample	Dilution_85%	0.85	DMSO	Lycopene	Standard_Development	Run084	Standard_Measurement	Plate_01	Clariostar_Study	MB	Biofoundry_,_London	Linear_Dilution_Pattern_V2	0.178	0.175	0.171	0.166	0.162	0.158	0.153	0.15	0.148	0.146	0.142	0.138	0.133	0.128	0.123	0.119	0.116	0.113	0.112	0.111	0.111	0.109	0.109	0.111	0.113	0.115	0.118	0.121	0.122	0.125	0.127	0.129	0.132	0.134	0.137	0.14
H02	Sample	Dilution_65%	0.65	DMSO	Lycopene	Standard_Development	Run084	Standard_Measurement	Plate_01	Clariostar_Study	MB	Biofoundry_,_London	Linear_Dilution_Pattern_V2	0.153	0.149	0.146	0.142	0.137	0.134	0.13	0.126	0.124	0.121	0.118	0.115	0.11	0.106	0.102	0.099	0.095	0.093	0.091	0.09	0.089	0.089	0.089	0.089	0.09	0.091	0.093	0.096	0.097	0.099	0.1	0.101	0.102	0.104	0.106	0.109
H03	Sample	Dilution_45%	0.45	DMSO	Lycopene	Standard_Development	Run084	Standard_Measurement	Plate_01	Clariostar_Study	MB	Biofoundry_,_London	Linear_Dilution_Pattern_V2	0.144	0.141	0.136	0.132	0.127	0.124	0.119	0.117	0.114	0.111	0.108	0.105	0.101	0.096	0.091	0.089	0.086	0.084	0.082	0.081	0.079	0.079	0.079	0.079	0.08	0.081	0.081	0.083	0.083	0.084	0.085	0.086	0.087	0.088	0.088	0.089
H04	Sample	Dilution_25%	0.25	DMSO	Lycopene	Standard_Development	Run084	Standard_Measurement	Plate_01	Clariostar_Study	MB	Biofoundry_,_London	Linear_Dilution_Pattern_V2	0.138	0.134	0.131	0.127	0.122	0.118	0.113	0.111	0.107	0.104	0.101	0.097	0.092	0.086	0.083	0.08	0.076	0.074	0.072	0.071	0.071	0.07	0.069	0.069	0.069	0.069	0.07	0.07	0.07	0.07	0.071	0.071	0.071	0.072	0.072	0.072
H05	Sample	Dilution_05%	0.0499999999999999	DMSO	Lycopene	Standard_Development	Run084	Standard_Measurement	Plate_01	Clariostar_Study	MB	Biofoundry_,_London	Linear_Dilution_Pattern_V2	0.127	0.123	0.118	0.114	0.11	0.106	0.101	0.099	0.095	0.092	0.088	0.084	0.08	0.076	0.072	0.07	0.067	0.064	0.062	0.061	0.06	0.059	0.058	0.058	0.058	0.057	0.057	0.056	0.055	0.056	0.055	0.055	0.055	0.055	0.054	0.053
H06	Sample	Dilution_85%	0.85	DMSO	Lycopene	Standard_Development	Run084	Standard_Measurement	Plate_01	Clariostar_Study	MB	Biofoundry_,_London	Linear_Dilution_Pattern_V2	0.16	0.156	0.153	0.148	0.143	0.141	0.136	0.133	0.131	0.13	0.128	0.125	0.12	0.115	0.111	0.109	0.105	0.102	0.1	0.1	0.1	0.099	0.099	0.1	0.102	0.103	0.106	0.108	0.111	0.113	0.115	0.117	0.119	0.121	0.124	0.127
H07	Sample	Dilution_65%	0.65	DMSO	Lycopene	Standard_Development	Run084	Standard_Measurement	Plate_01	Clariostar_Study	MB	Biofoundry_,_London	Linear_Dilution_Pattern_V2	0.152	0.148	0.144	0.14	0.135	0.131	0.126	0.125	0.124	0.121	0.118	0.115	0.112	0.107	0.102	0.1	0.097	0.093	0.092	0.091	0.09	0.089	0.089	0.09	0.091	0.093	0.095	0.096	0.098	0.1	0.101	0.101	0.103	0.104	0.106	0.108
H08	Sample	Dilution_45%	0.45	DMSO	Lycopene	Standard_Development	Run084	Standard_Measurement	Plate_01	Clariostar_Study	MB	Biofoundry_,_London	Linear_Dilution_Pattern_V2	0.145	0.14	0.136	0.132	0.128	0.124	0.119	0.116	0.114	0.112	0.108	0.104	0.099	0.094	0.091	0.088	0.084	0.082	0.081	0.079	0.078	0.077	0.077	0.077	0.077	0.079	0.08	0.08	0.081	0.083	0.083	0.084	0.085	0.086	0.087	0.087
H09	Sample	Dilution_25%	0.25	DMSO	Lycopene	Standard_Development	Run084	Standard_Measurement	Plate_01	Clariostar_Study	MB	Biofoundry_,_London	Linear_Dilution_Pattern_V2	0.14	0.136	0.132	0.129	0.124	0.12	0.116	0.113	0.109	0.105	0.101	0.097	0.092	0.087	0.084	0.081	0.077	0.075	0.073	0.072	0.071	0.07	0.069	0.069	0.069	0.069	0.07	0.07	0.07	0.07	0.07	0.07	0.071	0.071	0.072	0.072
H10	Sample	Dilution_05%	0.0499999999999999	DMSO	Lycopene	Standard_Development	Run084	Standard_Measurement	Plate_01	Clariostar_Study	MB	Biofoundry_,_London	Linear_Dilution_Pattern_V2	0.124	0.12	0.116	0.113	0.108	0.104	0.1	0.097	0.094	0.09	0.086	0.083	0.079	0.075	0.071	0.069	0.066	0.063	0.061	0.06	0.059	0.058	0.058	0.057	0.056	0.056	0.056	0.056	0.055	0.055	0.054	0.054	0.054	0.054	0.053	0.052
H11	Blank	DMSO_Blank		DMSO		Standard_Development	Run084	Standard_Measurement	Plate_01	Clariostar_Study	MB	Biofoundry_,_London	Linear_Dilution_Pattern_V2	0.12	0.115	0.112	0.108	0.103	0.1	0.095	0.093	0.089	0.086	0.083	0.079	0.075	0.071	0.067	0.066	0.064	0.061	0.059	0.058	0.057	0.056	0.054	0.054	0.053	0.053	0.053	0.052	0.051	0.051	0.05	0.05	0.05	0.049	0.048	0.047
H12	Blank	DMSO_Blank		DMSO		Standard_Development	Run084	Standard_Measurement	Plate_01	Clariostar_Study	MB	Biofoundry_,_London	Linear_Dilution_Pattern_V2	0.121	0.117	0.113	0.108	0.105	0.102	0.097	0.094	0.09	0.087	0.082	0.077	0.074	0.069	0.066	0.064	0.06	0.058	0.057	0.055	0.054	0.054	0.053	0.052	0.052	0.051	0.051	0.05	0.05	0.05	0.049	0.048	0.048	0.048	0.047	0.046
A01	Sample	Dilution_100%	1.0	DMSO	Lycopene	Standard_Development	Run084	Standard_Measurement	Plate_01	Clariostar_Study	MB	Biofoundry_,_London	Linear_Dilution_Pattern_V2	0.165	0.162	0.158	0.154	0.15	0.147	0.143	0.141	0.139	0.137	0.135	0.13	0.125	0.12	0.116	0.113	0.11	0.108	0.105	0.104	0.104	0.104	0.104	0.107	0.109	0.112	0.115	0.118	0.12	0.123	0.126	0.129	0.131	0.135	0.138	0.142
A02	Sample	Dilution_80%	0.8	DMSO	Lycopene	Standard_Development	Run084	Standard_Measurement	Plate_01	Clariostar_Study	MB	Biofoundry_,_London	Linear_Dilution_Pattern_V2	0.155	0.152	0.149	0.146	0.142	0.138	0.135	0.132	0.129	0.127	0.123	0.119	0.114	0.11	0.106	0.103	0.1	0.098	0.096	0.094	0.094	0.094	0.094	0.095	0.097	0.099	0.101	0.104	0.105	0.107	0.109	0.11	0.112	0.114	0.118	0.12
A03	Sample	Dilution_60%	0.6	DMSO	Lycopene	Standard_Development	Run084	Standard_Measurement	Plate_01	Clariostar_Study	MB	Biofoundry_,_London	Linear_Dilution_Pattern_V2	0.143	0.139	0.135	0.131	0.127	0.124	0.121	0.118	0.115	0.113	0.11	0.105	0.101	0.097	0.093	0.091	0.088	0.086	0.084	0.082	0.082	0.082	0.081	0.082	0.084	0.086	0.087	0.088	0.089	0.09	0.092	0.093	0.094	0.096	0.098	0.1
A04	Sample	Dilution_40%	0.4	DMSO	Lycopene	Standard_Development	Run084	Standard_Measurement	Plate_01	Clariostar_Study	MB	Biofoundry_,_London	Linear_Dilution_Pattern_V2	0.138	0.134	0.131	0.127	0.122	0.119	0.115	0.112	0.109	0.107	0.103	0.099	0.095	0.089	0.087	0.084	0.082	0.079	0.077	0.075	0.074	0.074	0.073	0.074	0.074	0.075	0.076	0.077	0.077	0.078	0.08	0.08	0.08	0.082	0.083	0.084
A05	Sample	Dilution_20%	0.2	DMSO	Lycopene	Standard_Development	Run084	Standard_Measurement	Plate_01	Clariostar_Study	MB	Biofoundry_,_London	Linear_Dilution_Pattern_V2	0.123	0.12	0.117	0.113	0.109	0.106	0.102	0.099	0.096	0.092	0.089	0.085	0.081	0.077	0.073	0.071	0.069	0.067	0.064	0.063	0.062	0.061	0.061	0.061	0.061	0.061	0.061	0.061	0.061	0.061	0.062	0.062	0.061	0.062	0.063	0.063
A06	Sample	Dilution_100%	1.0	DMSO	Lycopene	Standard_Development	Run084	Standard_Measurement	Plate_01	Clariostar_Study	MB	Biofoundry_,_London	Linear_Dilution_Pattern_V2	0.166	0.163	0.16	0.155	0.151	0.147	0.143	0.14	0.138	0.136	0.133	0.13	0.124	0.119	0.115	0.112	0.109	0.107	0.105	0.103	0.103	0.103	0.103	0.104	0.107	0.11	0.112	0.115	0.117	0.12	0.123	0.125	0.127	0.13	0.133	0.138
A07	Sample	Dilution_80%	0.8	DMSO	Lycopene	Standard_Development	Run084	Standard_Measurement	Plate_01	Clariostar_Study	MB	Biofoundry_,_London	Linear_Dilution_Pattern_V2	0.151	0.148	0.144	0.14	0.137	0.133	0.13	0.127	0.125	0.124	0.121	0.117	0.112	0.108	0.104	0.102	0.099	0.098	0.095	0.093	0.093	0.093	0.093	0.094	0.096	0.099	0.101	0.103	0.104	0.106	0.109	0.11	0.112	0.114	0.118	0.121
A08	Sample	Dilution_60%	0.6	DMSO	Lycopene	Standard_Development	Run084	Standard_Measurement	Plate_01	Clariostar_Study	MB	Biofoundry_,_London	Linear_Dilution_Pattern_V2	0.146	0.143	0.139	0.135	0.131	0.126	0.123	0.121	0.118	0.116	0.112	0.108	0.104	0.1	0.096	0.093	0.09	0.088	0.086	0.084	0.084	0.083	0.083	0.084	0.085	0.086	0.089	0.09	0.09	0.092	0.093	0.095	0.095	0.098	0.1	0.101
A09	Sample	Dilution_40%	0.4	DMSO	Lycopene	Standard_Development	Run084	Standard_Measurement	Plate_01	Clariostar_Study	MB	Biofoundry_,_London	Linear_Dilution_Pattern_V2	0.139	0.136	0.132	0.128	0.124	0.12	0.116	0.113	0.11	0.107	0.104	0.099	0.095	0.09	0.086	0.083	0.081	0.079	0.076	0.074	0.074	0.073	0.073	0.073	0.074	0.075	0.076	0.077	0.077	0.078	0.079	0.08	0.081	0.082	0.083	0.084
A10	Sample	Dilution_20%	0.2	DMSO	Lycopene	Standard_Development	Run084	Standard_Measurement	Plate_01	Clariostar_Study	MB	Biofoundry_,_London	Linear_Dilution_Pattern_V2	0.128	0.123	0.12	0.116	0.112	0.108	0.105	0.102	0.099	0.096	0.092	0.088	0.084	0.08	0.076	0.074	0.072	0.07	0.068	0.066	0.066	0.064	0.064	0.064	0.064	0.064	0.065	0.065	0.064	0.064	0.065	0.065	0.064	0.065	0.065	0.066
A11	Blank	DMSO_Blank		DMSO		Standard_Development	Run084	Standard_Measurement	Plate_01	Clariostar_Study	MB	Biofoundry_,_London	Linear_Dilution_Pattern_V2	0.114	0.11	0.107	0.103	0.099	0.096	0.092	0.089	0.086	0.082	0.079	0.075	0.071	0.067	0.064	0.062	0.06	0.059	0.057	0.055	0.054	0.053	0.052	0.052	0.052	0.052	0.051	0.051	0.05	0.049	0.05	0.049	0.048	0.048	0.047	0.046
A12	Blank	DMSO_Blank		DMSO		Standard_Development	Run084	Standard_Measurement	Plate_01	Clariostar_Study	MB	Biofoundry_,_London	Linear_Dilution_Pattern_V2	0.117	0.113	0.109	0.106	0.103	0.099	0.095	0.092	0.088	0.085	0.081	0.076	0.072	0.069	0.066	0.064	0.062	0.06	0.058	0.056	0.055	0.054	0.053	0.052	0.053	0.052	0.052	0.051	0.051	0.05	0.051	0.05	0.049	0.049	0.048	0.048
B01	Sample	Dilution_100%	1.0	DMSO	Lycopene	Standard_Development	Run084	Standard_Measurement	Plate_01	Clariostar_Study	MB	Biofoundry_,_London	Linear_Dilution_Pattern_V2	0.168	0.166	0.163	0.159	0.154	0.151	0.147	0.145	0.143	0.141	0.139	0.135	0.131	0.126	0.121	0.119	0.116	0.114	0.112	0.111	0.111	0.11	0.111	0.113	0.117	0.12	0.123	0.127	0.13	0.133	0.136	0.138	0.14	0.144	0.149	0.154
B02	Sample	Dilution_80%	0.8	DMSO	Lycopene	Standard_Development	Run084	Standard_Measurement	Plate_01	Clariostar_Study	MB	Biofoundry_,_London	Linear_Dilution_Pattern_V2	0.157	0.154	0.15	0.146	0.142	0.138	0.134	0.132	0.13	0.129	0.127	0.122	0.118	0.113	0.109	0.107	0.104	0.102	0.1	0.098	0.098	0.098	0.098	0.099	0.102	0.104	0.107	0.109	0.11	0.113	0.115	0.117	0.118	0.121	0.124	0.127
B03	Sample	Dilution_60%	0.6	DMSO	Lycopene	Standard_Development	Run084	Standard_Measurement	Plate_01	Clariostar_Study	MB	Biofoundry_,_London	Linear_Dilution_Pattern_V2	0.147	0.144	0.14	0.136	0.132	0.128	0.124	0.122	0.119	0.116	0.114	0.109	0.105	0.1	0.097	0.094	0.091	0.089	0.087	0.085	0.085	0.084	0.083	0.085	0.087	0.089	0.09	0.091	0.092	0.093	0.095	0.096	0.097	0.099	0.102	0.104
B04	Sample	Dilution_40%	0.4	DMSO	Lycopene	Standard_Development	Run084	Standard_Measurement	Plate_01	Clariostar_Study	MB	Biofoundry_,_London	Linear_Dilution_Pattern_V2	0.135	0.131	0.128	0.124	0.12	0.117	0.113	0.111	0.108	0.105	0.101	0.097	0.094	0.089	0.086	0.083	0.08	0.079	0.076	0.074	0.074	0.073	0.072	0.073	0.074	0.075	0.076	0.077	0.077	0.078	0.079	0.079	0.08	0.081	0.082	0.083
B05	Sample	Dilution_20%	0.2	DMSO	Lycopene	Standard_Development	Run084	Standard_Measurement	Plate_01	Clariostar_Study	MB	Biofoundry_,_London	Linear_Dilution_Pattern_V2	0.124	0.12	0.117	0.113	0.109	0.105	0.101	0.098	0.096	0.093	0.09	0.086	0.082	0.078	0.075	0.073	0.071	0.069	0.066	0.065	0.064	0.063	0.063	0.062	0.063	0.063	0.063	0.063	0.063	0.063	0.064	0.064	0.063	0.064	0.064	0.064
B06	Sample	Dilution_100%	1.0	DMSO	Lycopene	Standard_Development	Run084	Standard_Measurement	Plate_01	Clariostar_Study	MB	Biofoundry_,_London	Linear_Dilution_Pattern_V2	0.162	0.159	0.155	0.151	0.147	0.144	0.14	0.138	0.137	0.135	0.133	0.13	0.126	0.121	0.118	0.114	0.111	0.108	0.106	0.106	0.105	0.105	0.106	0.108	0.111	0.113	0.117	0.119	0.122	0.125	0.129	0.131	0.133	0.136	0.14	0.145
B07	Sample	Dilution_80%	0.8	DMSO	Lycopene	Standard_Development	Run084	Standard_Measurement	Plate_01	Clariostar_Study	MB	Biofoundry_,_London	Linear_Dilution_Pattern_V2	0.158	0.155	0.152	0.147	0.143	0.14	0.136	0.135	0.133	0.131	0.129	0.125	0.121	0.116	0.112	0.11	0.107	0.103	0.102	0.101	0.101	0.1	0.1	0.102	0.105	0.107	0.11	0.112	0.115	0.117	0.119	0.121	0.123	0.126	0.129	0.133
B08	Sample	Dilution_60%	0.6	DMSO	Lycopene	Standard_Development	Run084	Standard_Measurement	Plate_01	Clariostar_Study	MB	Biofoundry_,_London	Linear_Dilution_Pattern_V2	0.149	0.146	0.142	0.137	0.134	0.13	0.126	0.124	0.122	0.12	0.117	0.114	0.109	0.105	0.102	0.099	0.096	0.093	0.091	0.089	0.089	0.088	0.088	0.09	0.091	0.093	0.094	0.096	0.097	0.099	0.1	0.102	0.102	0.104	0.107	0.108
B09	Sample	Dilution_40%	0.4	DMSO	Lycopene	Standard_Development	Run084	Standard_Measurement	Plate_01	Clariostar_Study	MB	Biofoundry_,_London	Linear_Dilution_Pattern_V2	0.139	0.135	0.131	0.128	0.125	0.12	0.117	0.115	0.112	0.109	0.105	0.101	0.097	0.092	0.089	0.086	0.083	0.081	0.079	0.077	0.077	0.077	0.076	0.077	0.078	0.079	0.08	0.08	0.081	0.082	0.084	0.084	0.084	0.086	0.087	0.088
B10	Sample	Dilution_20%	0.2	DMSO	Lycopene	Standard_Development	Run084	Standard_Measurement	Plate_01	Clariostar_Study	MB	Biofoundry_,_London	Linear_Dilution_Pattern_V2	0.132	0.129	0.126	0.12	0.117	0.113	0.109	0.107	0.104	0.102	0.098	0.095	0.09	0.086	0.082	0.08	0.078	0.075	0.073	0.071	0.071	0.07	0.069	0.069	0.07	0.07	0.07	0.07	0.07	0.07	0.072	0.071	0.07	0.071	0.072	0.072
B11	Blank	DMSO_Blank		DMSO		Standard_Development	Run084	Standard_Measurement	Plate_01	Clariostar_Study	MB	Biofoundry_,_London	Linear_Dilution_Pattern_V2	0.114	0.11	0.107	0.103	0.1	0.096	0.092	0.089	0.086	0.083	0.079	0.075	0.071	0.068	0.064	0.063	0.061	0.059	0.057	0.055	0.054	0.053	0.052	0.052	0.052	0.052	0.051	0.051	0.05	0.05	0.05	0.049	0.048	0.048	0.048	0.047
B12	Blank	DMSO_Blank		DMSO		Standard_Development	Run084	Standard_Measurement	Plate_01	Clariostar_Study	MB	Biofoundry_,_London	Linear_Dilution_Pattern_V2	0.116	0.112	0.109	0.104	0.101	0.097	0.093	0.091	0.088	0.084	0.079	0.074	0.071	0.068	0.064	0.062	0.061	0.059	0.057	0.055	0.055	0.053	0.052	0.052	0.051	0.052	0.051	0.051	0.05	0.05	0.05	0.049	0.048	0.048	0.047	0.047
C01	Sample	Dilution_95%	0.95	DMSO	Lycopene	Standard_Development	Run084	Standard_Measurement	Plate_01	Clariostar_Study	MB	Biofoundry_,_London	Linear_Dilution_Pattern_V2	0.174	0.17	0.168	0.163	0.16	0.156	0.153	0.151	0.149	0.148	0.146	0.142	0.138	0.133	0.129	0.126	0.124	0.122	0.12	0.119	0.118	0.118	0.119	0.121	0.124	0.127	0.13	0.133	0.136	0.139	0.142	0.145	0.147	0.151	0.155	0.16
C02	Sample	Dilution_75%	0.75	DMSO	Lycopene	Standard_Development	Run084	Standard_Measurement	Plate_01	Clariostar_Study	MB	Biofoundry_,_London	Linear_Dilution_Pattern_V2	0.155	0.152	0.148	0.144	0.141	0.137	0.133	0.131	0.129	0.127	0.125	0.121	0.117	0.112	0.108	0.105	0.103	0.1	0.099	0.097	0.097	0.096	0.096	0.098	0.1	0.103	0.105	0.106	0.109	0.11	0.113	0.115	0.116	0.118	0.121	0.124
C03	Sample	Dilution_55%	0.55	DMSO	Lycopene	Standard_Development	Run084	Standard_Measurement	Plate_01	Clariostar_Study	MB	Biofoundry_,_London	Linear_Dilution_Pattern_V2	0.147	0.143	0.14	0.136	0.132	0.128	0.124	0.122	0.12	0.118	0.115	0.111	0.106	0.101	0.098	0.095	0.092	0.09	0.088	0.086	0.085	0.084	0.084	0.085	0.087	0.089	0.09	0.091	0.092	0.094	0.095	0.096	0.097	0.099	0.1	0.102
C04	Sample	Dilution_35%	0.35	DMSO	Lycopene	Standard_Development	Run084	Standard_Measurement	Plate_01	Clariostar_Study	MB	Biofoundry_,_London	Linear_Dilution_Pattern_V2	0.145	0.141	0.138	0.133	0.13	0.126	0.122	0.119	0.117	0.115	0.111	0.107	0.104	0.098	0.095	0.092	0.089	0.088	0.086	0.084	0.084	0.083	0.083	0.083	0.084	0.085	0.085	0.086	0.086	0.087	0.088	0.089	0.089	0.09	0.091	0.092
C05	Sample	Dilution_15%	0.15	DMSO	Lycopene	Standard_Development	Run084	Standard_Measurement	Plate_01	Clariostar_Study	MB	Biofoundry_,_London	Linear_Dilution_Pattern_V2	0.122	0.119	0.116	0.111	0.108	0.103	0.1	0.098	0.096	0.093	0.089	0.085	0.081	0.077	0.074	0.073	0.071	0.068	0.066	0.064	0.064	0.062	0.061	0.062	0.062	0.062	0.062	0.062	0.062	0.062	0.063	0.063	0.062	0.063	0.063	0.063
C06	Sample	Dilution_95%	0.95	DMSO	Lycopene	Standard_Development	Run084	Standard_Measurement	Plate_01	Clariostar_Study	MB	Biofoundry_,_London	Linear_Dilution_Pattern_V2	0.183	0.18	0.177	0.172	0.168	0.165	0.162	0.16	0.159	0.158	0.156	0.153	0.149	0.144	0.14	0.137	0.134	0.133	0.131	0.13	0.129	0.129	0.129	0.131	0.134	0.137	0.139	0.142	0.145	0.148	0.15	0.153	0.154	0.158	0.162	0.166
C07	Sample	Dilution_75%	0.75	DMSO	Lycopene	Standard_Development	Run084	Standard_Measurement	Plate_01	Clariostar_Study	MB	Biofoundry_,_London	Linear_Dilution_Pattern_V2	0.158	0.155	0.152	0.148	0.144	0.14	0.137	0.134	0.133	0.131	0.128	0.125	0.121	0.116	0.112	0.109	0.107	0.104	0.103	0.101	0.101	0.1	0.1	0.102	0.104	0.106	0.108	0.111	0.112	0.114	0.117	0.119	0.12	0.122	0.125	0.127
C08	Sample	Dilution_55%	0.55	DMSO	Lycopene	Standard_Development	Run084	Standard_Measurement	Plate_01	Clariostar_Study	MB	Biofoundry_,_London	Linear_Dilution_Pattern_V2	0.148	0.145	0.142	0.137	0.134	0.13	0.127	0.125	0.122	0.12	0.117	0.114	0.109	0.105	0.102	0.099	0.097	0.095	0.092	0.091	0.09	0.09	0.089	0.091	0.092	0.093	0.095	0.097	0.098	0.099	0.101	0.102	0.102	0.104	0.106	0.108
C09	Sample	Dilution_35%	0.35	DMSO	Lycopene	Standard_Development	Run084	Standard_Measurement	Plate_01	Clariostar_Study	MB	Biofoundry_,_London	Linear_Dilution_Pattern_V2	0.133	0.129	0.126	0.122	0.118	0.114	0.11	0.108	0.106	0.103	0.1	0.096	0.091	0.087	0.083	0.081	0.079	0.076	0.074	0.073	0.071	0.071	0.07	0.071	0.072	0.072	0.073	0.073	0.073	0.074	0.075	0.075	0.076	0.077	0.077	0.078
C10	Sample	Dilution_15%	0.15	DMSO	Lycopene	Standard_Development	Run084	Standard_Measurement	Plate_01	Clariostar_Study	MB	Biofoundry_,_London	Linear_Dilution_Pattern_V2	0.125	0.121	0.118	0.114	0.11	0.106	0.102	0.1	0.097	0.093	0.09	0.086	0.081	0.077	0.074	0.072	0.069	0.067	0.065	0.063	0.062	0.061	0.06	0.061	0.061	0.061	0.061	0.061	0.06	0.06	0.061	0.06	0.06	0.06	0.06	0.06
C11	Blank	DMSO_Blank		DMSO		Standard_Development	Run084	Standard_Measurement	Plate_01	Clariostar_Study	MB	Biofoundry_,_London	Linear_Dilution_Pattern_V2	0.116	0.113	0.109	0.104	0.1	0.097	0.092	0.09	0.087	0.084	0.08	0.076	0.072	0.068	0.065	0.063	0.061	0.059	0.057	0.055	0.054	0.053	0.053	0.053	0.052	0.053	0.052	0.051	0.05	0.05	0.05	0.05	0.048	0.049	0.047	0.047
C12	Blank	DMSO_Blank		DMSO		Standard_Development	Run084	Standard_Measurement	Plate_01	Clariostar_Study	MB	Biofoundry_,_London	Linear_Dilution_Pattern_V2	0.119	0.116	0.113	0.109	0.105	0.101	0.096	0.095	0.091	0.086	0.083	0.079	0.075	0.071	0.068	0.066	0.064	0.062	0.06	0.058	0.058	0.056	0.055	0.055	0.054	0.054	0.054	0.053	0.052	0.051	0.052	0.051	0.051	0.05	0.049	0.048
D01	Sample	Dilution_95%	0.95	DMSO	Lycopene	Standard_Development	Run084	Standard_Measurement	Plate_01	Clariostar_Study	MB	Biofoundry_,_London	Linear_Dilution_Pattern_V2	0.18	0.178	0.175	0.17	0.166	0.162	0.158	0.157	0.156	0.154	0.152	0.148	0.142	0.136	0.132	0.13	0.127	0.125	0.123	0.121	0.121	0.121	0.122	0.124	0.127	0.131	0.134	0.137	0.139	0.143	0.146	0.149	0.151	0.154	0.159	0.163
D02	Sample	Dilution_75%	0.75	DMSO	Lycopene	Standard_Development	Run084	Standard_Measurement	Plate_01	Clariostar_Study	MB	Biofoundry_,_London	Linear_Dilution_Pattern_V2	0.163	0.159	0.156	0.152	0.148	0.144	0.14	0.138	0.137	0.135	0.132	0.128	0.123	0.118	0.114	0.111	0.108	0.106	0.104	0.102	0.102	0.102	0.102	0.103	0.105	0.108	0.11	0.112	0.113	0.116	0.118	0.12	0.122	0.125	0.127	0.13
D03	Sample	Dilution_55%	0.55	DMSO	Lycopene	Standard_Development	Run084	Standard_Measurement	Plate_01	Clariostar_Study	MB	Biofoundry_,_London	Linear_Dilution_Pattern_V2	0.149	0.146	0.142	0.137	0.134	0.13	0.127	0.124	0.122	0.119	0.116	0.113	0.108	0.103	0.1	0.097	0.094	0.091	0.089	0.087	0.088	0.087	0.086	0.087	0.089	0.091	0.092	0.093	0.094	0.095	0.097	0.098	0.098	0.1	0.102	0.103
D04	Sample	Dilution_35%	0.35	DMSO	Lycopene	Standard_Development	Run084	Standard_Measurement	Plate_01	Clariostar_Study	MB	Biofoundry_,_London	Linear_Dilution_Pattern_V2	0.138	0.134	0.13	0.126	0.122	0.119	0.115	0.112	0.11	0.107	0.104	0.101	0.096	0.091	0.087	0.085	0.083	0.08	0.078	0.076	0.076	0.075	0.074	0.075	0.076	0.077	0.077	0.078	0.078	0.079	0.081	0.081	0.082	0.082	0.083	0.084
D05	Sample	Dilution_15%	0.15	DMSO	Lycopene	Standard_Development	Run084	Standard_Measurement	Plate_01	Clariostar_Study	MB	Biofoundry_,_London	Linear_Dilution_Pattern_V2	0.126	0.123	0.119	0.115	0.111	0.106	0.102	0.101	0.098	0.095	0.092	0.087	0.084	0.08	0.076	0.074	0.072	0.069	0.067	0.066	0.065	0.063	0.062	0.063	0.063	0.064	0.063	0.063	0.062	0.063	0.064	0.063	0.062	0.063	0.063	0.062
D06	Sample	Dilution_95%	0.95	DMSO	Lycopene	Standard_Development	Run084	Standard_Measurement	Plate_01	Clariostar_Study	MB	Biofoundry_,_London	Linear_Dilution_Pattern_V2	0.169	0.166	0.162	0.158	0.153	0.149	0.145	0.144	0.143	0.141	0.139	0.136	0.132	0.126	0.122	0.119	0.117	0.115	0.112	0.111	0.11	0.109	0.11	0.112	0.115	0.117	0.12	0.123	0.125	0.128	0.131	0.133	0.135	0.138	0.142	0.146
D07	Sample	Dilution_75%	0.75	DMSO	Lycopene	Standard_Development	Run084	Standard_Measurement	Plate_01	Clariostar_Study	MB	Biofoundry_,_London	Linear_Dilution_Pattern_V2	0.155	0.152	0.149	0.144	0.139	0.136	0.132	0.129	0.128	0.126	0.124	0.121	0.117	0.112	0.108	0.105	0.103	0.1	0.098	0.096	0.096	0.095	0.095	0.097	0.098	0.101	0.102	0.104	0.106	0.108	0.11	0.112	0.113	0.115	0.118	0.12
D08	Sample	Dilution_55%	0.55	DMSO	Lycopene	Standard_Development	Run084	Standard_Measurement	Plate_01	Clariostar_Study	MB	Biofoundry_,_London	Linear_Dilution_Pattern_V2	0.17	0.166	0.163	0.16	0.155	0.152	0.148	0.145	0.143	0.141	0.139	0.135	0.131	0.126	0.122	0.12	0.117	0.114	0.112	0.111	0.11	0.11	0.109	0.11	0.112	0.114	0.114	0.116	0.117	0.119	0.12	0.121	0.122	0.124	0.126	0.128
D09	Sample	Dilution_35%	0.35	DMSO	Lycopene	Standard_Development	Run084	Standard_Measurement	Plate_01	Clariostar_Study	MB	Biofoundry_,_London	Linear_Dilution_Pattern_V2	0.146	0.143	0.14	0.136	0.131	0.128	0.123	0.121	0.119	0.117	0.114	0.11	0.106	0.101	0.098	0.095	0.093	0.09	0.088	0.086	0.086	0.085	0.084	0.086	0.087	0.088	0.088	0.089	0.089	0.09	0.091	0.092	0.092	0.093	0.094	0.095
D10	Sample	Dilution_15%	0.15	DMSO	Lycopene	Standard_Development	Run084	Standard_Measurement	Plate_01	Clariostar_Study	MB	Biofoundry_,_London	Linear_Dilution_Pattern_V2	0.13	0.127	0.123	0.118	0.115	0.112	0.107	0.105	0.102	0.098	0.095	0.092	0.088	0.083	0.08	0.077	0.075	0.073	0.07	0.068	0.068	0.067	0.066	0.066	0.067	0.067	0.067	0.067	0.067	0.067	0.067	0.067	0.067	0.067	0.068	0.068
D11	Blank	DMSO_Blank		DMSO		Standard_Development	Run084	Standard_Measurement	Plate_01	Clariostar_Study	MB	Biofoundry_,_London	Linear_Dilution_Pattern_V2	0.119	0.115	0.111	0.107	0.103	0.099	0.095	0.092	0.089	0.086	0.082	0.077	0.074	0.07	0.067	0.065	0.062	0.061	0.058	0.057	0.056	0.055	0.054	0.054	0.054	0.054	0.053	0.052	0.051	0.051	0.051	0.051	0.05	0.05	0.049	0.047
D12	Blank	DMSO_Blank		DMSO		Standard_Development	Run084	Standard_Measurement	Plate_01	Clariostar_Study	MB	Biofoundry_,_London	Linear_Dilution_Pattern_V2	0.121	0.117	0.113	0.109	0.105	0.101	0.097	0.095	0.091	0.086	0.083	0.079	0.075	0.07	0.067	0.065	0.063	0.06	0.058	0.057	0.056	0.055	0.054	0.054	0.053	0.053	0.052	0.052	0.05	0.051	0.051	0.051	0.05	0.049	0.049	0.047
E01	Sample	Dilution_90%	0.9	DMSO	Lycopene	Standard_Development	Run084	Standard_Measurement	Plate_01	Clariostar_Study	MB	Biofoundry_,_London	Linear_Dilution_Pattern_V2	0.18	0.177	0.173	0.169	0.165	0.16	0.156	0.154	0.153	0.151	0.148	0.144	0.139	0.133	0.129	0.126	0.124	0.121	0.119	0.118	0.117	0.117	0.117	0.119	0.122	0.125	0.128	0.131	0.133	0.136	0.139	0.141	0.143	0.146	0.151	0.155
E02	Sample	Dilution_70%	0.7	DMSO	Lycopene	Standard_Development	Run084	Standard_Measurement	Plate_01	Clariostar_Study	MB	Biofoundry_,_London	Linear_Dilution_Pattern_V2	0.183	0.18	0.177	0.171	0.167	0.163	0.158	0.156	0.154	0.151	0.147	0.143	0.138	0.132	0.127	0.125	0.122	0.12	0.117	0.115	0.114	0.114	0.113	0.115	0.117	0.119	0.121	0.122	0.124	0.126	0.128	0.13	0.13	0.133	0.135	0.137
E03	Sample	Dilution_50%	0.5	DMSO	Lycopene	Standard_Development	Run084	Standard_Measurement	Plate_01	Clariostar_Study	MB	Biofoundry_,_London	Linear_Dilution_Pattern_V2	0.242	0.241	0.238	0.234	0.23	0.226	0.222	0.22	0.219	0.215	0.212	0.209	0.204	0.199	0.195	0.193	0.19	0.187	0.184	0.182	0.18	0.179	0.177	0.178	0.178	0.179	0.178	0.178	0.177	0.177	0.178	0.177	0.176	0.177	0.177	0.176
E04	Sample	Dilution_30%	0.3	DMSO	Lycopene	Standard_Development	Run084	Standard_Measurement	Plate_01	Clariostar_Study	MB	Biofoundry_,_London	Linear_Dilution_Pattern_V2	0.136	0.132	0.128	0.124	0.12	0.116	0.112	0.109	0.107	0.104	0.101	0.098	0.093	0.088	0.084	0.082	0.08	0.077	0.075	0.073	0.072	0.071	0.071	0.071	0.072	0.073	0.073	0.073	0.073	0.074	0.074	0.075	0.074	0.075	0.075	0.075
E05	Sample	Dilution_10%	0.1	DMSO	Lycopene	Standard_Development	Run084	Standard_Measurement	Plate_01	Clariostar_Study	MB	Biofoundry_,_London	Linear_Dilution_Pattern_V2	0.125	0.121	0.117	0.113	0.109	0.104	0.1	0.098	0.096	0.092	0.089	0.085	0.081	0.077	0.074	0.071	0.069	0.067	0.065	0.063	0.062	0.061	0.06	0.06	0.061	0.06	0.06	0.059	0.059	0.059	0.059	0.059	0.058	0.058	0.058	0.056
E06	Sample	Dilution_90%	0.9	DMSO	Lycopene	Standard_Development	Run084	Standard_Measurement	Plate_01	Clariostar_Study	MB	Biofoundry_,_London	Linear_Dilution_Pattern_V2	0.169	0.165	0.161	0.157	0.154	0.149	0.145	0.143	0.142	0.14	0.138	0.135	0.13	0.125	0.121	0.118	0.115	0.114	0.111	0.109	0.109	0.108	0.109	0.111	0.113	0.116	0.119	0.121	0.123	0.126	0.129	0.13	0.133	0.135	0.139	0.142
E07	Sample	Dilution_70%	0.7	DMSO	Lycopene	Standard_Development	Run084	Standard_Measurement	Plate_01	Clariostar_Study	MB	Biofoundry_,_London	Linear_Dilution_Pattern_V2	0.165	0.163	0.159	0.154	0.149	0.145	0.141	0.139	0.138	0.136	0.135	0.131	0.127	0.121	0.117	0.115	0.113	0.11	0.107	0.105	0.105	0.104	0.104	0.106	0.107	0.11	0.111	0.112	0.114	0.116	0.118	0.119	0.121	0.122	0.125	0.127
E08	Sample	Dilution_50%	0.5	DMSO	Lycopene	Standard_Development	Run084	Standard_Measurement	Plate_01	Clariostar_Study	MB	Biofoundry_,_London	Linear_Dilution_Pattern_V2	0.173	0.17	0.167	0.162	0.159	0.156	0.152	0.15	0.148	0.145	0.142	0.139	0.135	0.131	0.127	0.123	0.12	0.119	0.116	0.115	0.114	0.113	0.113	0.114	0.116	0.117	0.118	0.119	0.12	0.122	0.124	0.124	0.125	0.127	0.129	0.13
E09	Sample	Dilution_30%	0.3	DMSO	Lycopene	Standard_Development	Run084	Standard_Measurement	Plate_01	Clariostar_Study	MB	Biofoundry_,_London	Linear_Dilution_Pattern_V2	0.143	0.14	0.137	0.132	0.128	0.123	0.119	0.118	0.115	0.112	0.109	0.106	0.101	0.096	0.092	0.09	0.087	0.085	0.082	0.081	0.08	0.079	0.078	0.079	0.08	0.08	0.081	0.081	0.082	0.083	0.083	0.084	0.083	0.085	0.085	0.085
E10	Sample	Dilution_10%	0.1	DMSO	Lycopene	Standard_Development	Run084	Standard_Measurement	Plate_01	Clariostar_Study	MB	Biofoundry_,_London	Linear_Dilution_Pattern_V2	0.124	0.121	0.118	0.114	0.11	0.105	0.101	0.099	0.096	0.093	0.089	0.085	0.082	0.077	0.074	0.071	0.069	0.067	0.064	0.063	0.062	0.061	0.06	0.06	0.061	0.06	0.061	0.06	0.06	0.059	0.06	0.06	0.059	0.06	0.06	0.059
E11	Blank	DMSO_Blank		DMSO		Standard_Development	Run084	Standard_Measurement	Plate_01	Clariostar_Study	MB	Biofoundry_,_London	Linear_Dilution_Pattern_V2	0.118	0.114	0.111	0.107	0.103	0.1	0.095	0.092	0.089	0.085	0.081	0.077	0.074	0.07	0.067	0.065	0.063	0.061	0.059	0.058	0.057	0.055	0.054	0.054	0.054	0.054	0.053	0.052	0.051	0.051	0.051	0.051	0.049	0.049	0.048	0.047
E12	Blank	DMSO_Blank		DMSO		Standard_Development	Run084	Standard_Measurement	Plate_01	Clariostar_Study	MB	Biofoundry_,_London	Linear_Dilution_Pattern_V2	0.116	0.113	0.109	0.105	0.101	0.097	0.093	0.091	0.088	0.085	0.081	0.076	0.073	0.068	0.066	0.064	0.062	0.06	0.057	0.056	0.056	0.054	0.053	0.053	0.053	0.052	0.052	0.051	0.05	0.05	0.051	0.05	0.049	0.049	0.048	0.047
F01	Sample	Dilution_90%	0.9	DMSO	Lycopene	Standard_Development	Run084	Standard_Measurement	Plate_01	Clariostar_Study	MB	Biofoundry_,_London	Linear_Dilution_Pattern_V2	0.184	0.182	0.179	0.174	0.17	0.167	0.163	0.161	0.159	0.158	0.156	0.153	0.147	0.142	0.137	0.135	0.132	0.13	0.128	0.126	0.126	0.125	0.126	0.128	0.13	0.133	0.137	0.139	0.141	0.144	0.148	0.15	0.152	0.155	0.158	0.163
F02	Sample	Dilution_70%	0.7	DMSO	Lycopene	Standard_Development	Run084	Standard_Measurement	Plate_01	Clariostar_Study	MB	Biofoundry_,_London	Linear_Dilution_Pattern_V2	0.163	0.159	0.156	0.152	0.148	0.143	0.139	0.138	0.136	0.134	0.131	0.128	0.123	0.117	0.113	0.111	0.109	0.106	0.104	0.102	0.102	0.101	0.101	0.103	0.104	0.106	0.108	0.11	0.112	0.114	0.117	0.118	0.119	0.121	0.124	0.126
F03	Sample	Dilution_50%	0.5	DMSO	Lycopene	Standard_Development	Run084	Standard_Measurement	Plate_01	Clariostar_Study	MB	Biofoundry_,_London	Linear_Dilution_Pattern_V2	0.148	0.145	0.141	0.137	0.133	0.129	0.125	0.123	0.121	0.119	0.116	0.112	0.108	0.102	0.099	0.096	0.094	0.091	0.089	0.087	0.086	0.085	0.085	0.086	0.087	0.089	0.09	0.091	0.091	0.093	0.095	0.096	0.096	0.098	0.099	0.1
F04	Sample	Dilution_30%	0.3	DMSO	Lycopene	Standard_Development	Run084	Standard_Measurement	Plate_01	Clariostar_Study	MB	Biofoundry_,_London	Linear_Dilution_Pattern_V2	0.142	0.139	0.136	0.132	0.127	0.123	0.119	0.116	0.114	0.111	0.107	0.104	0.099	0.095	0.091	0.089	0.086	0.084	0.082	0.08	0.079	0.078	0.077	0.077	0.078	0.079	0.08	0.08	0.08	0.081	0.082	0.082	0.082	0.083	0.084	0.084
F05	Sample	Dilution_10%	0.1	DMSO	Lycopene	Standard_Development	Run084	Standard_Measurement	Plate_01	Clariostar_Study	MB	Biofoundry_,_London	Linear_Dilution_Pattern_V2	0.125	0.121	0.117	0.113	0.108	0.105	0.102	0.099	0.096	0.093	0.09	0.087	0.083	0.078	0.075	0.073	0.071	0.069	0.066	0.065	0.064	0.062	0.062	0.061	0.062	0.062	0.062	0.061	0.061	0.061	0.062	0.062	0.061	0.061	0.061	0.06
F06	Sample	Dilution_90%	0.9	DMSO	Lycopene	Standard_Development	Run084	Standard_Measurement	Plate_01	Clariostar_Study	MB	Biofoundry_,_London	Linear_Dilution_Pattern_V2	0.182	0.179	0.175	0.171	0.167	0.163	0.159	0.157	0.155	0.154	0.151	0.148	0.144	0.139	0.135	0.132	0.129	0.126	0.124	0.122	0.122	0.122	0.121	0.123	0.125	0.128	0.131	0.133	0.135	0.137	0.14	0.142	0.143	0.146	0.149	0.153
F07	Sample	Dilution_70%	0.7	DMSO	Lycopene	Standard_Development	Run084	Standard_Measurement	Plate_01	Clariostar_Study	MB	Biofoundry_,_London	Linear_Dilution_Pattern_V2	0.16	0.156	0.151	0.146	0.142	0.138	0.134	0.132	0.131	0.13	0.127	0.123	0.119	0.114	0.11	0.108	0.105	0.102	0.099	0.098	0.098	0.096	0.097	0.098	0.1	0.102	0.104	0.106	0.107	0.11	0.112	0.113	0.113	0.116	0.119	0.121
F08	Sample	Dilution_50%	0.5	DMSO	Lycopene	Standard_Development	Run084	Standard_Measurement	Plate_01	Clariostar_Study	MB	Biofoundry_,_London	Linear_Dilution_Pattern_V2	0.161	0.158	0.154	0.149	0.146	0.142	0.137	0.135	0.134	0.132	0.129	0.126	0.122	0.117	0.113	0.111	0.108	0.105	0.103	0.101	0.101	0.1	0.1	0.101	0.102	0.104	0.105	0.106	0.106	0.107	0.109	0.11	0.11	0.112	0.113	0.115
F09	Sample	Dilution_30%	0.3	DMSO	Lycopene	Standard_Development	Run084	Standard_Measurement	Plate_01	Clariostar_Study	MB	Biofoundry_,_London	Linear_Dilution_Pattern_V2	0.133	0.13	0.126	0.121	0.117	0.113	0.109	0.107	0.105	0.102	0.099	0.096	0.091	0.086	0.083	0.081	0.079	0.076	0.074	0.072	0.071	0.07	0.07	0.07	0.071	0.072	0.072	0.072	0.072	0.073	0.073	0.074	0.073	0.074	0.074	0.075
F10	Sample	Dilution_10%	0.1	DMSO	Lycopene	Standard_Development	Run084	Standard_Measurement	Plate_01	Clariostar_Study	MB	Biofoundry_,_London	Linear_Dilution_Pattern_V2	0.124	0.12	0.116	0.112	0.108	0.104	0.1	0.098	0.095	0.092	0.088	0.084	0.082	0.076	0.073	0.071	0.069	0.067	0.064	0.062	0.062	0.061	0.06	0.059	0.06	0.06	0.06	0.059	0.059	0.059	0.06	0.059	0.059	0.059	0.059	0.058
F11	Blank	DMSO		DMSO		Standard_Development	Run084	Standard_Measurement	Plate_01	Clariostar_Study	MB	Biofoundry_,_London	Linear_Dilution_Pattern_V2	0.116	0.112	0.108	0.105	0.101	0.097	0.093	0.09	0.087	0.083	0.08	0.076	0.072	0.068	0.065	0.063	0.061	0.059	0.057	0.055	0.054	0.053	0.052	0.052	0.052	0.052	0.051	0.051	0.05	0.049	0.05	0.049	0.048	0.048	0.047	0.046
F12	Blank	DMSO		DMSO		Standard_Development	Run084	Standard_Measurement	Plate_01	Clariostar_Study	MB	Biofoundry_,_London	Linear_Dilution_Pattern_V2	0.12	0.116	0.113	0.107	0.103	0.099	0.095	0.093	0.09	0.087	0.083	0.078	0.074	0.07	0.066	0.065	0.063	0.06	0.059	0.057	0.056	0.055	0.054	0.054	0.054	0.053	0.053	0.052	0.051	0.051	0.051	0.051	0.05	0.049	0.048	0.047
G01	Sample	Dilution_85%	0.85	DMSO	Lycopene	Standard_Development	Run084	Standard_Measurement	Plate_01	Clariostar_Study	MB	Biofoundry_,_London	Linear_Dilution_Pattern_V2	0.187	0.184	0.181	0.176	0.172	0.169	0.164	0.163	0.161	0.16	0.157	0.153	0.148	0.142	0.138	0.135	0.133	0.13	0.128	0.126	0.126	0.125	0.125	0.127	0.13	0.132	0.135	0.137	0.139	0.142	0.144	0.145	0.148	0.15	0.154	0.157
G02	Sample	Dilution_65%	0.65	DMSO	Lycopene	Standard_Development	Run084	Standard_Measurement	Plate_01	Clariostar_Study	MB	Biofoundry_,_London	Linear_Dilution_Pattern_V2	0.166	0.163	0.16	0.155	0.151	0.147	0.144	0.141	0.14	0.137	0.134	0.131	0.126	0.121	0.117	0.114	0.112	0.109	0.107	0.106	0.105	0.103	0.103	0.105	0.106	0.108	0.11	0.112	0.113	0.115	0.117	0.118	0.119	0.121	0.123	0.126
G03	Sample	Dilution_45%	0.45	DMSO	Lycopene	Standard_Development	Run084	Standard_Measurement	Plate_01	Clariostar_Study	MB	Biofoundry_,_London	Linear_Dilution_Pattern_V2	0.145	0.141	0.137	0.133	0.129	0.125	0.121	0.118	0.116	0.113	0.11	0.106	0.102	0.096	0.092	0.09	0.087	0.085	0.083	0.081	0.08	0.079	0.079	0.079	0.08	0.082	0.082	0.082	0.083	0.084	0.087	0.087	0.087	0.088	0.089	0.09
G04	Sample	Dilution_25%	0.25	DMSO	Lycopene	Standard_Development	Run084	Standard_Measurement	Plate_01	Clariostar_Study	MB	Biofoundry_,_London	Linear_Dilution_Pattern_V2	0.135	0.131	0.128	0.123	0.119	0.116	0.111	0.109	0.106	0.103	0.1	0.096	0.092	0.087	0.084	0.081	0.078	0.076	0.073	0.072	0.071	0.07	0.069	0.07	0.07	0.07	0.07	0.07	0.07	0.071	0.071	0.071	0.071	0.072	0.072	0.072
G05	Sample	Dilution_05%	0.0499999999999999	DMSO	Lycopene	Standard_Development	Run084	Standard_Measurement	Plate_01	Clariostar_Study	MB	Biofoundry_,_London	Linear_Dilution_Pattern_V2	0.121	0.117	0.112	0.108	0.104	0.099	0.096	0.094	0.09	0.087	0.084	0.08	0.077	0.072	0.069	0.067	0.065	0.062	0.06	0.058	0.057	0.056	0.055	0.055	0.055	0.055	0.055	0.054	0.053	0.053	0.053	0.053	0.052	0.052	0.051	0.051
G06	Sample	Dilution_85%	0.85	DMSO	Lycopene	Standard_Development	Run084	Standard_Measurement	Plate_01	Clariostar_Study	MB	Biofoundry_,_London	Linear_Dilution_Pattern_V2	0.164	0.16	0.157	0.153	0.149	0.145	0.141	0.139	0.136	0.133	0.132	0.129	0.124	0.119	0.115	0.112	0.109	0.107	0.105	0.103	0.103	0.102	0.103	0.104	0.106	0.108	0.11	0.113	0.115	0.117	0.12	0.121	0.123	0.126	0.129	0.132
G07	Sample	Dilution_65%	0.65	DMSO	Lycopene	Standard_Development	Run084	Standard_Measurement	Plate_01	Clariostar_Study	MB	Biofoundry_,_London	Linear_Dilution_Pattern_V2	0.164	0.159	0.155	0.151	0.146	0.143	0.139	0.137	0.136	0.134	0.132	0.128	0.124	0.119	0.115	0.112	0.11	0.107	0.105	0.102	0.103	0.102	0.101	0.102	0.104	0.106	0.107	0.109	0.111	0.112	0.114	0.115	0.116	0.118	0.12	0.122
G08	Sample	Dilution_45%	0.45	DMSO	Lycopene	Standard_Development	Run084	Standard_Measurement	Plate_01	Clariostar_Study	MB	Biofoundry_,_London	Linear_Dilution_Pattern_V2	0.142	0.138	0.134	0.129	0.126	0.121	0.116	0.115	0.113	0.111	0.108	0.104	0.101	0.096	0.092	0.09	0.088	0.085	0.083	0.08	0.08	0.079	0.078	0.079	0.081	0.082	0.083	0.083	0.083	0.085	0.086	0.086	0.087	0.087	0.089	0.09
G09	Sample	Dilution_25%	0.25	DMSO	Lycopene	Standard_Development	Run084	Standard_Measurement	Plate_01	Clariostar_Study	MB	Biofoundry_,_London	Linear_Dilution_Pattern_V2	0.132	0.128	0.124	0.12	0.116	0.112	0.107	0.106	0.103	0.1	0.097	0.093	0.09	0.085	0.081	0.078	0.076	0.074	0.072	0.07	0.069	0.069	0.068	0.068	0.068	0.069	0.069	0.07	0.069	0.069	0.07	0.071	0.07	0.07	0.071	0.07
G10	Sample	Dilution_05%	0.0499999999999999	DMSO	Lycopene	Standard_Development	Run084	Standard_Measurement	Plate_01	Clariostar_Study	MB	Biofoundry_,_London	Linear_Dilution_Pattern_V2	0.121	0.118	0.114	0.109	0.105	0.102	0.098	0.095	0.092	0.088	0.085	0.081	0.077	0.073	0.069	0.068	0.065	0.063	0.061	0.059	0.059	0.057	0.056	0.056	0.056	0.056	0.055	0.054	0.054	0.054	0.054	0.054	0.053	0.053	0.052	0.051
G11	Blank	DMSO_Blank		DMSO		Standard_Development	Run084	Standard_Measurement	Plate_01	Clariostar_Study	MB	Biofoundry_,_London	Linear_Dilution_Pattern_V2	0.117	0.112	0.109	0.104	0.099	0.096	0.092	0.09	0.087	0.084	0.081	0.077	0.073	0.069	0.066	0.064	0.062	0.06	0.058	0.056	0.055	0.054	0.053	0.053	0.052	0.053	0.052	0.051	0.05	0.051	0.051	0.05	0.049	0.048	0.048	0.047
G12	Blank	DMSO_Blank		DMSO		Standard_Development	Run084	Standard_Measurement	Plate_01	Clariostar_Study	MB	Biofoundry_,_London	Linear_Dilution_Pattern_V2	0.121	0.117	0.113	0.108	0.103	0.099	0.095	0.093	0.091	0.087	0.083	0.078	0.074	0.069	0.065	0.064	0.062	0.06	0.058	0.056	0.055	0.053	0.052	0.053	0.053	0.052	0.052	0.051	0.05	0.05	0.05	0.05	0.048	0.048	0.047	0.045
H01	Sample	Dilution_85%	0.85	DMSO	Lycopene	Standard_Development	Run084	Standard_Measurement	Plate_01	Clariostar_Study	MB	Biofoundry_,_London	Linear_Dilution_Pattern_V2	0.188	0.184	0.181	0.177	0.172	0.168	0.163	0.161	0.159	0.156	0.153	0.148	0.143	0.137	0.133	0.129	0.127	0.125	0.122	0.12	0.119	0.118	0.119	0.12	0.123	0.125	0.128	0.13	0.131	0.135	0.137	0.138	0.14	0.142	0.145	0.148
H02	Sample	Dilution_65%	0.65	DMSO	Lycopene	Standard_Development	Run084	Standard_Measurement	Plate_01	Clariostar_Study	MB	Biofoundry_,_London	Linear_Dilution_Pattern_V2	0.153	0.151	0.146	0.141	0.138	0.134	0.129	0.127	0.126	0.123	0.121	0.117	0.112	0.107	0.102	0.1	0.098	0.095	0.092	0.09	0.09	0.089	0.089	0.09	0.092	0.094	0.096	0.096	0.097	0.1	0.101	0.102	0.103	0.105	0.107	0.109
H03	Sample	Dilution_45%	0.45	DMSO	Lycopene	Standard_Development	Run084	Standard_Measurement	Plate_01	Clariostar_Study	MB	Biofoundry_,_London	Linear_Dilution_Pattern_V2	0.144	0.14	0.137	0.132	0.127	0.123	0.118	0.117	0.115	0.113	0.109	0.105	0.101	0.096	0.092	0.089	0.087	0.084	0.081	0.08	0.08	0.079	0.078	0.079	0.08	0.082	0.082	0.083	0.083	0.085	0.086	0.086	0.087	0.088	0.089	0.089
H04	Sample	Dilution_25%	0.25	DMSO	Lycopene	Standard_Development	Run084	Standard_Measurement	Plate_01	Clariostar_Study	MB	Biofoundry_,_London	Linear_Dilution_Pattern_V2	0.14	0.137	0.133	0.128	0.124	0.12	0.116	0.113	0.111	0.107	0.103	0.099	0.094	0.088	0.084	0.082	0.08	0.077	0.075	0.073	0.072	0.071	0.07	0.07	0.071	0.072	0.072	0.072	0.072	0.072	0.073	0.073	0.073	0.074	0.074	0.073
H05	Sample	Dilution_05%	0.0499999999999999	DMSO	Lycopene	Standard_Development	Run084	Standard_Measurement	Plate_01	Clariostar_Study	MB	Biofoundry_,_London	Linear_Dilution_Pattern_V2	0.127	0.123	0.119	0.114	0.11	0.105	0.1	0.098	0.095	0.093	0.088	0.084	0.08	0.075	0.072	0.07	0.068	0.065	0.062	0.061	0.06	0.059	0.058	0.058	0.058	0.058	0.058	0.057	0.056	0.056	0.056	0.056	0.055	0.054	0.054	0.052
H06	Sample	Dilution_85%	0.85	DMSO	Lycopene	Standard_Development	Run084	Standard_Measurement	Plate_01	Clariostar_Study	MB	Biofoundry_,_London	Linear_Dilution_Pattern_V2	0.162	0.159	0.155	0.15	0.145	0.141	0.137	0.135	0.134	0.132	0.129	0.126	0.122	0.117	0.113	0.111	0.108	0.105	0.103	0.101	0.101	0.1	0.099	0.101	0.104	0.106	0.109	0.11	0.112	0.114	0.117	0.118	0.119	0.122	0.125	0.128
H07	Sample	Dilution_65%	0.65	DMSO	Lycopene	Standard_Development	Run084	Standard_Measurement	Plate_01	Clariostar_Study	MB	Biofoundry_,_London	Linear_Dilution_Pattern_V2	0.151	0.148	0.144	0.141	0.136	0.131	0.127	0.126	0.124	0.122	0.119	0.116	0.112	0.107	0.103	0.1	0.098	0.095	0.092	0.091	0.09	0.089	0.089	0.09	0.092	0.094	0.095	0.096	0.097	0.099	0.101	0.102	0.103	0.105	0.107	0.108
H08	Sample	Dilution_45%	0.45	DMSO	Lycopene	Standard_Development	Run084	Standard_Measurement	Plate_01	Clariostar_Study	MB	Biofoundry_,_London	Linear_Dilution_Pattern_V2	0.145	0.141	0.138	0.133	0.129	0.125	0.121	0.118	0.115	0.112	0.109	0.105	0.1	0.095	0.091	0.088	0.085	0.083	0.082	0.079	0.079	0.077	0.077	0.078	0.079	0.08	0.08	0.081	0.082	0.083	0.084	0.084	0.085	0.086	0.087	0.088
H09	Sample	Dilution_25%	0.25	DMSO	Lycopene	Standard_Development	Run084	Standard_Measurement	Plate_01	Clariostar_Study	MB	Biofoundry_,_London	Linear_Dilution_Pattern_V2	0.142	0.138	0.135	0.13	0.126	0.121	0.117	0.114	0.111	0.107	0.104	0.099	0.095	0.09	0.086	0.083	0.08	0.078	0.075	0.073	0.073	0.071	0.071	0.071	0.071	0.071	0.072	0.071	0.071	0.072	0.073	0.072	0.072	0.072	0.072	0.072
H10	Sample	Dilution_05%	0.0499999999999999	DMSO	Lycopene	Standard_Development	Run084	Standard_Measurement	Plate_01	Clariostar_Study	MB	Biofoundry_,_London	Linear_Dilution_Pattern_V2	0.124	0.121	0.117	0.113	0.108	0.105	0.1	0.097	0.095	0.091	0.087	0.083	0.08	0.074	0.071	0.069	0.067	0.065	0.062	0.06	0.06	0.058	0.057	0.057	0.057	0.057	0.057	0.056	0.056	0.056	0.056	0.055	0.054	0.054	0.053	0.052
H11	Blank	DMSO_Blank		DMSO		Standard_Development	Run084	Standard_Measurement	Plate_01	Clariostar_Study	MB	Biofoundry_,_London	Linear_Dilution_Pattern_V2	0.119	0.115	0.111	0.106	0.103	0.1	0.096	0.093	0.089	0.084	0.081	0.077	0.073	0.07	0.067	0.065	0.063	0.06	0.058	0.057	0.056	0.054	0.053	0.053	0.053	0.053	0.052	0.052	0.051	0.051	0.051	0.051	0.05	0.049	0.048	0.047
H12	Blank	DMSO_Blank		DMSO		Standard_Development	Run084	Standard_Measurement	Plate_01	Clariostar_Study	MB	Biofoundry_,_London	Linear_Dilution_Pattern_V2	0.122	0.118	0.114	0.11	0.105	0.101	0.097	0.094	0.091	0.086	0.083	0.078	0.073	0.069	0.066	0.064	0.062	0.06	0.057	0.056	0.055	0.054	0.052	0.052	0.053	0.053	0.052	0.051	0.051	0.05	0.05	0.05	0.049	0.049	0.048	0.046
A01	Sample	Dilution_100%	1.0	DMSO	Lycopene	Standard_Development	Run084	Standard_Measurement	Plate_01	Clariostar_Study	MB	Biofoundry_,_London	Linear_Dilution_Pattern_V2	0.167	0.164	0.161	0.157	0.152	0.148	0.144	0.142	0.142	0.14	0.136	0.132	0.127	0.121	0.117	0.114	0.112	0.109	0.107	0.106	0.106	0.106	0.106	0.108	0.11	0.114	0.117	0.119	0.122	0.125	0.127	0.13	0.133	0.135	0.139	0.144
A02	Sample	Dilution_80%	0.8	DMSO	Lycopene	Standard_Development	Run084	Standard_Measurement	Plate_01	Clariostar_Study	MB	Biofoundry_,_London	Linear_Dilution_Pattern_V2	0.154	0.151	0.149	0.145	0.141	0.137	0.134	0.131	0.129	0.126	0.123	0.119	0.114	0.109	0.105	0.102	0.099	0.096	0.095	0.095	0.094	0.094	0.094	0.095	0.096	0.099	0.1	0.103	0.105	0.106	0.108	0.109	0.111	0.114	0.116	0.119
A03	Sample	Dilution_60%	0.6	DMSO	Lycopene	Standard_Development	Run084	Standard_Measurement	Plate_01	Clariostar_Study	MB	Biofoundry_,_London	Linear_Dilution_Pattern_V2	0.142	0.14	0.137	0.133	0.129	0.126	0.122	0.12	0.116	0.114	0.111	0.107	0.103	0.098	0.094	0.091	0.088	0.086	0.085	0.083	0.082	0.082	0.081	0.082	0.083	0.085	0.087	0.088	0.089	0.09	0.091	0.093	0.094	0.096	0.097	0.1
A04	Sample	Dilution_40%	0.4	DMSO	Lycopene	Standard_Development	Run084	Standard_Measurement	Plate_01	Clariostar_Study	MB	Biofoundry_,_London	Linear_Dilution_Pattern_V2	0.139	0.135	0.133	0.128	0.124	0.121	0.117	0.115	0.111	0.108	0.104	0.1	0.097	0.092	0.088	0.084	0.082	0.079	0.077	0.076	0.075	0.075	0.075	0.075	0.075	0.076	0.076	0.077	0.078	0.079	0.079	0.08	0.081	0.082	0.083	0.085
A05	Sample	Dilution_20%	0.2	DMSO	Lycopene	Standard_Development	Run084	Standard_Measurement	Plate_01	Clariostar_Study	MB	Biofoundry_,_London	Linear_Dilution_Pattern_V2	0.124	0.121	0.118	0.114	0.11	0.106	0.102	0.1	0.097	0.093	0.089	0.085	0.082	0.077	0.074	0.071	0.069	0.066	0.065	0.064	0.063	0.063	0.062	0.061	0.06	0.061	0.062	0.062	0.062	0.061	0.061	0.061	0.062	0.062	0.062	0.063
A06	Sample	Dilution_100%	1.0	DMSO	Lycopene	Standard_Development	Run084	Standard_Measurement	Plate_01	Clariostar_Study	MB	Biofoundry_,_London	Linear_Dilution_Pattern_V2	0.167	0.164	0.16	0.156	0.152	0.148	0.144	0.141	0.139	0.137	0.134	0.131	0.125	0.119	0.116	0.112	0.109	0.106	0.105	0.103	0.103	0.103	0.103	0.104	0.106	0.11	0.112	0.115	0.117	0.119	0.121	0.123	0.126	0.129	0.132	0.136
A07	Sample	Dilution_80%	0.8	DMSO	Lycopene	Standard_Development	Run084	Standard_Measurement	Plate_01	Clariostar_Study	MB	Biofoundry_,_London	Linear_Dilution_Pattern_V2	0.151	0.149	0.146	0.142	0.138	0.134	0.131	0.128	0.126	0.124	0.121	0.118	0.114	0.109	0.105	0.102	0.099	0.096	0.095	0.094	0.093	0.094	0.093	0.094	0.095	0.098	0.1	0.102	0.105	0.106	0.108	0.11	0.112	0.114	0.117	0.121
A08	Sample	Dilution_60%	0.6	DMSO	Lycopene	Standard_Development	Run084	Standard_Measurement	Plate_01	Clariostar_Study	MB	Biofoundry_,_London	Linear_Dilution_Pattern_V2	0.145	0.142	0.139	0.136	0.132	0.127	0.123	0.121	0.118	0.116	0.113	0.109	0.105	0.1	0.096	0.093	0.09	0.087	0.086	0.084	0.084	0.084	0.083	0.084	0.085	0.087	0.088	0.089	0.09	0.091	0.092	0.094	0.096	0.097	0.098	0.101
A09	Sample	Dilution_40%	0.4	DMSO	Lycopene	Standard_Development	Run084	Standard_Measurement	Plate_01	Clariostar_Study	MB	Biofoundry_,_London	Linear_Dilution_Pattern_V2	0.14	0.136	0.133	0.13	0.126	0.122	0.117	0.115	0.113	0.109	0.105	0.101	0.097	0.092	0.088	0.085	0.081	0.079	0.077	0.076	0.075	0.075	0.074	0.075	0.075	0.076	0.077	0.078	0.078	0.079	0.079	0.08	0.081	0.082	0.083	0.084
A10	Sample	Dilution_20%	0.2	DMSO	Lycopene	Standard_Development	Run084	Standard_Measurement	Plate_01	Clariostar_Study	MB	Biofoundry_,_London	Linear_Dilution_Pattern_V2	0.127	0.123	0.12	0.116	0.112	0.108	0.105	0.102	0.099	0.096	0.093	0.088	0.085	0.08	0.076	0.074	0.071	0.068	0.067	0.066	0.065	0.065	0.064	0.064	0.063	0.063	0.064	0.064	0.064	0.064	0.064	0.064	0.065	0.065	0.065	0.065
A11	Blank	DMSO_Blank		DMSO		Standard_Development	Run084	Standard_Measurement	Plate_01	Clariostar_Study	MB	Biofoundry_,_London	Linear_Dilution_Pattern_V2	0.112	0.108	0.106	0.102	0.098	0.096	0.092	0.088	0.085	0.081	0.077	0.073	0.07	0.066	0.063	0.061	0.058	0.056	0.055	0.053	0.053	0.053	0.051	0.051	0.05	0.051	0.051	0.05	0.049	0.049	0.048	0.047	0.048	0.047	0.047	0.047
A12	Blank	DMSO_Blank		DMSO		Standard_Development	Run084	Standard_Measurement	Plate_01	Clariostar_Study	MB	Biofoundry_,_London	Linear_Dilution_Pattern_V2	0.116	0.113	0.11	0.106	0.102	0.099	0.095	0.092	0.089	0.085	0.081	0.076	0.072	0.068	0.065	0.064	0.061	0.059	0.057	0.056	0.055	0.054	0.053	0.052	0.052	0.052	0.052	0.051	0.05	0.05	0.049	0.049	0.049	0.048	0.048	0.047
B01	Sample	Dilution_100%	1.0	DMSO	Lycopene	Standard_Development	Run084	Standard_Measurement	Plate_01	Clariostar_Study	MB	Biofoundry_,_London	Linear_Dilution_Pattern_V2	0.175	0.172	0.169	0.164	0.16	0.157	0.153	0.152	0.151	0.149	0.146	0.143	0.138	0.133	0.128	0.125	0.123	0.12	0.118	0.117	0.117	0.117	0.118	0.12	0.122	0.126	0.13	0.133	0.136	0.139	0.141	0.143	0.146	0.15	0.154	0.159
B02	Sample	Dilution_80%	0.8	DMSO	Lycopene	Standard_Development	Run084	Standard_Measurement	Plate_01	Clariostar_Study	MB	Biofoundry_,_London	Linear_Dilution_Pattern_V2	0.155	0.152	0.15	0.146	0.142	0.138	0.135	0.133	0.13	0.129	0.125	0.122	0.117	0.113	0.108	0.105	0.102	0.1	0.099	0.097	0.097	0.097	0.097	0.098	0.1	0.102	0.105	0.107	0.109	0.111	0.113	0.115	0.117	0.119	0.122	0.126
B03	Sample	Dilution_60%	0.6	DMSO	Lycopene	Standard_Development	Run084	Standard_Measurement	Plate_01	Clariostar_Study	MB	Biofoundry_,_London	Linear_Dilution_Pattern_V2	0.148	0.146	0.142	0.138	0.134	0.13	0.126	0.124	0.122	0.119	0.116	0.113	0.108	0.102	0.099	0.096	0.092	0.09	0.088	0.086	0.086	0.085	0.086	0.087	0.088	0.089	0.091	0.093	0.093	0.095	0.096	0.097	0.099	0.1	0.102	0.104
B04	Sample	Dilution_40%	0.4	DMSO	Lycopene	Standard_Development	Run084	Standard_Measurement	Plate_01	Clariostar_Study	MB	Biofoundry_,_London	Linear_Dilution_Pattern_V2	0.137	0.135	0.131	0.127	0.123	0.12	0.115	0.113	0.11	0.107	0.103	0.1	0.096	0.091	0.088	0.085	0.082	0.079	0.077	0.077	0.076	0.075	0.074	0.074	0.074	0.075	0.077	0.077	0.078	0.078	0.078	0.079	0.08	0.08	0.081	0.083
B05	Sample	Dilution_20%	0.2	DMSO	Lycopene	Standard_Development	Run084	Standard_Measurement	Plate_01	Clariostar_Study	MB	Biofoundry_,_London	Linear_Dilution_Pattern_V2	0.124	0.121	0.118	0.114	0.11	0.107	0.103	0.1	0.097	0.094	0.091	0.087	0.084	0.079	0.076	0.073	0.071	0.068	0.066	0.065	0.065	0.064	0.063	0.063	0.062	0.063	0.064	0.063	0.064	0.063	0.063	0.063	0.064	0.064	0.064	0.064
B06	Sample	Dilution_100%	1.0	DMSO	Lycopene	Standard_Development	Run084	Standard_Measurement	Plate_01	Clariostar_Study	MB	Biofoundry_,_London	Linear_Dilution_Pattern_V2	0.162	0.16	0.157	0.153	0.149	0.145	0.141	0.139	0.138	0.137	0.134	0.13	0.127	0.122	0.118	0.115	0.112	0.109	0.108	0.107	0.107	0.106	0.107	0.109	0.111	0.115	0.117	0.121	0.123	0.126	0.128	0.131	0.134	0.137	0.141	0.146
B07	Sample	Dilution_80%	0.8	DMSO	Lycopene	Standard_Development	Run084	Standard_Measurement	Plate_01	Clariostar_Study	MB	Biofoundry_,_London	Linear_Dilution_Pattern_V2	0.164	0.161	0.158	0.153	0.148	0.145	0.141	0.139	0.138	0.138	0.135	0.131	0.127	0.121	0.117	0.113	0.111	0.108	0.107	0.106	0.106	0.105	0.105	0.107	0.109	0.112	0.114	0.117	0.119	0.121	0.123	0.125	0.128	0.131	0.134	0.137
B08	Sample	Dilution_60%	0.6	DMSO	Lycopene	Standard_Development	Run084	Standard_Measurement	Plate_01	Clariostar_Study	MB	Biofoundry_,_London	Linear_Dilution_Pattern_V2	0.149	0.146	0.142	0.139	0.135	0.131	0.127	0.124	0.122	0.121	0.118	0.115	0.11	0.105	0.101	0.099	0.096	0.093	0.091	0.09	0.09	0.089	0.089	0.09	0.091	0.093	0.095	0.096	0.097	0.099	0.1	0.101	0.103	0.104	0.106	0.109
B09	Sample	Dilution_40%	0.4	DMSO	Lycopene	Standard_Development	Run084	Standard_Measurement	Plate_01	Clariostar_Study	MB	Biofoundry_,_London	Linear_Dilution_Pattern_V2	0.141	0.138	0.134	0.13	0.126	0.123	0.118	0.116	0.114	0.111	0.107	0.103	0.099	0.094	0.09	0.088	0.085	0.082	0.08	0.079	0.078	0.077	0.077	0.078	0.078	0.08	0.081	0.081	0.081	0.082	0.083	0.084	0.085	0.086	0.087	0.088
B10	Sample	Dilution_20%	0.2	DMSO	Lycopene	Standard_Development	Run084	Standard_Measurement	Plate_01	Clariostar_Study	MB	Biofoundry_,_London	Linear_Dilution_Pattern_V2	0.132	0.129	0.126	0.123	0.118	0.115	0.111	0.108	0.105	0.102	0.098	0.094	0.091	0.086	0.083	0.08	0.077	0.075	0.073	0.072	0.07	0.07	0.07	0.069	0.069	0.069	0.07	0.07	0.07	0.07	0.07	0.071	0.071	0.071	0.07	0.072
B11	Blank	DMSO_Blank		DMSO		Standard_Development	Run084	Standard_Measurement	Plate_01	Clariostar_Study	MB	Biofoundry_,_London	Linear_Dilution_Pattern_V2	0.114	0.111	0.107	0.103	0.1	0.096	0.092	0.089	0.086	0.083	0.078	0.075	0.072	0.067	0.064	0.062	0.06	0.058	0.056	0.055	0.054	0.053	0.052	0.052	0.05	0.051	0.051	0.051	0.05	0.049	0.048	0.048	0.048	0.047	0.047	0.046
B12	Blank	DMSO_Blank		DMSO		Standard_Development	Run084	Standard_Measurement	Plate_01	Clariostar_Study	MB	Biofoundry_,_London	Linear_Dilution_Pattern_V2	0.115	0.112	0.109	0.105	0.1	0.097	0.093	0.09	0.087	0.084	0.079	0.075	0.071	0.067	0.064	0.062	0.059	0.057	0.055	0.054	0.054	0.054	0.052	0.051	0.05	0.051	0.051	0.05	0.049	0.049	0.048	0.048	0.048	0.047	0.046	0.046
C01	Sample	Dilution_95%	0.95	DMSO	Lycopene	Standard_Development	Run084	Standard_Measurement	Plate_01	Clariostar_Study	MB	Biofoundry_,_London	Linear_Dilution_Pattern_V2	0.178	0.176	0.174	0.169	0.166	0.162	0.159	0.157	0.156	0.154	0.152	0.148	0.144	0.138	0.135	0.132	0.129	0.127	0.125	0.124	0.124	0.123	0.124	0.127	0.129	0.132	0.135	0.138	0.141	0.143	0.146	0.147	0.151	0.154	0.158	0.163
C02	Sample	Dilution_75%	0.75	DMSO	Lycopene	Standard_Development	Run084	Standard_Measurement	Plate_01	Clariostar_Study	MB	Biofoundry_,_London	Linear_Dilution_Pattern_V2	0.16	0.157	0.154	0.151	0.147	0.144	0.141	0.138	0.136	0.134	0.13	0.127	0.122	0.117	0.114	0.11	0.107	0.105	0.103	0.102	0.102	0.102	0.101	0.102	0.104	0.106	0.109	0.111	0.112	0.114	0.116	0.117	0.12	0.122	0.125	0.128
C03	Sample	Dilution_55%	0.55	DMSO	Lycopene	Standard_Development	Run084	Standard_Measurement	Plate_01	Clariostar_Study	MB	Biofoundry_,_London	Linear_Dilution_Pattern_V2	0.147	0.143	0.141	0.137	0.134	0.13	0.125	0.123	0.12	0.118	0.115	0.111	0.107	0.101	0.097	0.095	0.091	0.089	0.088	0.087	0.086	0.086	0.085	0.086	0.087	0.088	0.089	0.091	0.092	0.093	0.093	0.095	0.097	0.097	0.099	0.1
C04	Sample	Dilution_35%	0.35	DMSO	Lycopene	Standard_Development	Run084	Standard_Measurement	Plate_01	Clariostar_Study	MB	Biofoundry_,_London	Linear_Dilution_Pattern_V2	0.144	0.142	0.139	0.135	0.131	0.127	0.124	0.121	0.118	0.115	0.112	0.109	0.104	0.1	0.096	0.093	0.09	0.088	0.086	0.085	0.084	0.084	0.083	0.084	0.084	0.085	0.086	0.087	0.087	0.087	0.088	0.089	0.09	0.09	0.091	0.093
C05	Sample	Dilution_15%	0.15	DMSO	Lycopene	Standard_Development	Run084	Standard_Measurement	Plate_01	Clariostar_Study	MB	Biofoundry_,_London	Linear_Dilution_Pattern_V2	0.121	0.119	0.116	0.112	0.108	0.105	0.101	0.098	0.096	0.093	0.089	0.086	0.082	0.077	0.075	0.072	0.07	0.067	0.066	0.065	0.064	0.063	0.062	0.062	0.061	0.062	0.062	0.062	0.062	0.063	0.062	0.062	0.063	0.063	0.063	0.063
C06	Sample	Dilution_95%	0.95	DMSO	Lycopene	Standard_Development	Run084	Standard_Measurement	Plate_01	Clariostar_Study	MB	Biofoundry_,_London	Linear_Dilution_Pattern_V2	0.187	0.185	0.183	0.179	0.175	0.171	0.168	0.167	0.165	0.163	0.161	0.159	0.155	0.15	0.146	0.143	0.139	0.137	0.135	0.134	0.134	0.134	0.134	0.136	0.138	0.141	0.144	0.147	0.15	0.152	0.154	0.156	0.159	0.162	0.166	0.171
C07	Sample	Dilution_75%	0.75	DMSO	Lycopene	Standard_Development	Run084	Standard_Measurement	Plate_01	Clariostar_Study	MB	Biofoundry_,_London	Linear_Dilution_Pattern_V2	0.161	0.159	0.156	0.152	0.147	0.144	0.14	0.138	0.136	0.135	0.132	0.13	0.125	0.12	0.116	0.113	0.11	0.107	0.105	0.104	0.103	0.103	0.104	0.105	0.106	0.108	0.111	0.113	0.115	0.116	0.118	0.12	0.122	0.124	0.126	0.13
C08	Sample	Dilution_55%	0.55	DMSO	Lycopene	Standard_Development	Run084	Standard_Measurement	Plate_01	Clariostar_Study	MB	Biofoundry_,_London	Linear_Dilution_Pattern_V2	0.152	0.149	0.145	0.141	0.138	0.134	0.13	0.128	0.126	0.124	0.121	0.118	0.115	0.109	0.105	0.102	0.1	0.097	0.096	0.094	0.093	0.093	0.093	0.093	0.094	0.096	0.098	0.099	0.1	0.101	0.102	0.103	0.105	0.106	0.108	0.11
C09	Sample	Dilution_35%	0.35	DMSO	Lycopene	Standard_Development	Run084	Standard_Measurement	Plate_01	Clariostar_Study	MB	Biofoundry_,_London	Linear_Dilution_Pattern_V2	0.134	0.131	0.127	0.123	0.12	0.116	0.112	0.109	0.107	0.104	0.1	0.097	0.093	0.088	0.085	0.082	0.08	0.076	0.075	0.074	0.073	0.072	0.072	0.072	0.072	0.074	0.074	0.074	0.074	0.075	0.076	0.076	0.077	0.077	0.077	0.079
C10	Sample	Dilution_15%	0.15	DMSO	Lycopene	Standard_Development	Run084	Standard_Measurement	Plate_01	Clariostar_Study	MB	Biofoundry_,_London	Linear_Dilution_Pattern_V2	0.124	0.121	0.117	0.113	0.11	0.106	0.102	0.1	0.096	0.093	0.089	0.085	0.081	0.076	0.073	0.071	0.068	0.065	0.064	0.062	0.062	0.061	0.06	0.06	0.06	0.06	0.06	0.06	0.06	0.06	0.06	0.06	0.06	0.059	0.059	0.059
C11	Blank	DMSO_Blank		DMSO		Standard_Development	Run084	Standard_Measurement	Plate_01	Clariostar_Study	MB	Biofoundry_,_London	Linear_Dilution_Pattern_V2	0.116	0.112	0.109	0.105	0.1	0.096	0.093	0.09	0.088	0.084	0.08	0.076	0.072	0.068	0.065	0.063	0.061	0.058	0.057	0.056	0.054	0.054	0.052	0.053	0.052	0.052	0.052	0.051	0.05	0.05	0.049	0.049	0.049	0.048	0.047	0.047
C12	Blank	DMSO_Blank		DMSO		Standard_Development	Run084	Standard_Measurement	Plate_01	Clariostar_Study	MB	Biofoundry_,_London	Linear_Dilution_Pattern_V2	0.116	0.113	0.109	0.105	0.102	0.098	0.094	0.091	0.088	0.084	0.081	0.076	0.072	0.068	0.065	0.063	0.062	0.059	0.057	0.056	0.055	0.054	0.053	0.053	0.052	0.053	0.052	0.051	0.051	0.05	0.049	0.049	0.049	0.049	0.048	0.047
D01	Sample	Dilution_95%	0.95	DMSO	Lycopene	Standard_Development	Run084	Standard_Measurement	Plate_01	Clariostar_Study	MB	Biofoundry_,_London	Linear_Dilution_Pattern_V2	0.193	0.19	0.188	0.183	0.179	0.175	0.171	0.17	0.169	0.168	0.165	0.161	0.156	0.15	0.145	0.143	0.14	0.137	0.135	0.134	0.134	0.133	0.134	0.136	0.138	0.141	0.145	0.147	0.15	0.153	0.155	0.157	0.161	0.163	0.167	0.171
D02	Sample	Dilution_75%	0.75	DMSO	Lycopene	Standard_Development	Run084	Standard_Measurement	Plate_01	Clariostar_Study	MB	Biofoundry_,_London	Linear_Dilution_Pattern_V2	0.164	0.161	0.158	0.153	0.15	0.147	0.142	0.141	0.139	0.137	0.134	0.13	0.125	0.119	0.116	0.113	0.11	0.107	0.105	0.104	0.103	0.103	0.103	0.104	0.106	0.108	0.111	0.112	0.114	0.116	0.118	0.12	0.123	0.124	0.127	0.131
D03	Sample	Dilution_55%	0.55	DMSO	Lycopene	Standard_Development	Run084	Standard_Measurement	Plate_01	Clariostar_Study	MB	Biofoundry_,_London	Linear_Dilution_Pattern_V2	0.149	0.146	0.143	0.139	0.135	0.131	0.128	0.126	0.123	0.121	0.116	0.113	0.109	0.104	0.1	0.097	0.094	0.091	0.09	0.088	0.087	0.087	0.087	0.088	0.088	0.09	0.092	0.092	0.093	0.095	0.096	0.097	0.098	0.1	0.101	0.103
D04	Sample	Dilution_35%	0.35	DMSO	Lycopene	Standard_Development	Run084	Standard_Measurement	Plate_01	Clariostar_Study	MB	Biofoundry_,_London	Linear_Dilution_Pattern_V2	0.139	0.136	0.132	0.128	0.124	0.119	0.115	0.113	0.111	0.109	0.106	0.102	0.098	0.093	0.089	0.086	0.083	0.081	0.079	0.077	0.077	0.076	0.076	0.076	0.076	0.078	0.078	0.079	0.079	0.08	0.08	0.081	0.082	0.082	0.083	0.084
D05	Sample	Dilution_15%	0.15	DMSO	Lycopene	Standard_Development	Run084	Standard_Measurement	Plate_01	Clariostar_Study	MB	Biofoundry_,_London	Linear_Dilution_Pattern_V2	0.127	0.124	0.121	0.116	0.112	0.109	0.104	0.102	0.099	0.096	0.093	0.09	0.085	0.081	0.077	0.075	0.072	0.069	0.068	0.067	0.066	0.065	0.064	0.063	0.063	0.064	0.064	0.064	0.064	0.063	0.063	0.063	0.063	0.063	0.063	0.062
D06	Sample	Dilution_95%	0.95	DMSO	Lycopene	Standard_Development	Run084	Standard_Measurement	Plate_01	Clariostar_Study	MB	Biofoundry_,_London	Linear_Dilution_Pattern_V2	0.168	0.165	0.161	0.157	0.153	0.149	0.145	0.143	0.143	0.141	0.138	0.135	0.13	0.126	0.121	0.118	0.115	0.112	0.11	0.109	0.108	0.109	0.109	0.111	0.113	0.116	0.118	0.121	0.124	0.126	0.128	0.13	0.133	0.135	0.139	0.143
D07	Sample	Dilution_75%	0.75	DMSO	Lycopene	Standard_Development	Run084	Standard_Measurement	Plate_01	Clariostar_Study	MB	Biofoundry_,_London	Linear_Dilution_Pattern_V2	0.155	0.152	0.149	0.145	0.141	0.137	0.133	0.132	0.13	0.128	0.125	0.122	0.118	0.112	0.108	0.105	0.102	0.1	0.097	0.097	0.097	0.096	0.096	0.096	0.097	0.1	0.102	0.104	0.106	0.109	0.11	0.111	0.113	0.115	0.117	0.12
D08	Sample	Dilution_55%	0.55	DMSO	Lycopene	Standard_Development	Run084	Standard_Measurement	Plate_01	Clariostar_Study	MB	Biofoundry_,_London	Linear_Dilution_Pattern_V2	0.169	0.166	0.164	0.161	0.157	0.153	0.149	0.147	0.144	0.143	0.14	0.137	0.132	0.127	0.122	0.119	0.117	0.114	0.113	0.111	0.11	0.11	0.11	0.111	0.112	0.113	0.115	0.116	0.117	0.117	0.119	0.12	0.122	0.123	0.125	0.127
D09	Sample	Dilution_35%	0.35	DMSO	Lycopene	Standard_Development	Run084	Standard_Measurement	Plate_01	Clariostar_Study	MB	Biofoundry_,_London	Linear_Dilution_Pattern_V2	0.147	0.145	0.141	0.138	0.133	0.129	0.125	0.123	0.121	0.119	0.115	0.111	0.107	0.103	0.099	0.096	0.093	0.09	0.089	0.087	0.086	0.086	0.085	0.086	0.086	0.088	0.089	0.089	0.089	0.09	0.09	0.091	0.092	0.093	0.094	0.095
D10	Sample	Dilution_15%	0.15	DMSO	Lycopene	Standard_Development	Run084	Standard_Measurement	Plate_01	Clariostar_Study	MB	Biofoundry_,_London	Linear_Dilution_Pattern_V2	0.13	0.127	0.124	0.12	0.116	0.113	0.109	0.107	0.104	0.101	0.097	0.093	0.088	0.084	0.081	0.078	0.075	0.072	0.07	0.069	0.069	0.069	0.067	0.067	0.067	0.068	0.067	0.067	0.067	0.067	0.067	0.067	0.068	0.068	0.068	0.068
D11	Blank	DMSO_Blank		DMSO		Standard_Development	Run084	Standard_Measurement	Plate_01	Clariostar_Study	MB	Biofoundry_,_London	Linear_Dilution_Pattern_V2	0.117	0.113	0.11	0.106	0.102	0.098	0.094	0.091	0.089	0.085	0.08	0.077	0.073	0.069	0.066	0.063	0.061	0.058	0.057	0.056	0.055	0.054	0.053	0.053	0.052	0.052	0.052	0.051	0.05	0.05	0.05	0.049	0.049	0.048	0.048	0.047
D12	Blank	DMSO_Blank		DMSO		Standard_Development	Run084	Standard_Measurement	Plate_01	Clariostar_Study	MB	Biofoundry_,_London	Linear_Dilution_Pattern_V2	0.119	0.117	0.113	0.108	0.104	0.1	0.096	0.093	0.09	0.087	0.082	0.078	0.073	0.069	0.066	0.063	0.061	0.059	0.057	0.057	0.055	0.055	0.053	0.052	0.052	0.052	0.052	0.051	0.05	0.05	0.049	0.049	0.049	0.048	0.048	0.047
E01	Sample	Dilution_90%	0.9	DMSO	Lycopene	Standard_Development	Run084	Standard_Measurement	Plate_01	Clariostar_Study	MB	Biofoundry_,_London	Linear_Dilution_Pattern_V2	0.191	0.189	0.185	0.181	0.177	0.174	0.169	0.167	0.166	0.164	0.161	0.157	0.152	0.146	0.141	0.138	0.134	0.132	0.131	0.129	0.129	0.129	0.129	0.13	0.132	0.135	0.138	0.141	0.143	0.145	0.148	0.15	0.152	0.155	0.158	0.163
E02	Sample	Dilution_70%	0.7	DMSO	Lycopene	Standard_Development	Run084	Standard_Measurement	Plate_01	Clariostar_Study	MB	Biofoundry_,_London	Linear_Dilution_Pattern_V2	0.202	0.198	0.195	0.19	0.186	0.182	0.177	0.174	0.172	0.17	0.165	0.161	0.156	0.15	0.146	0.142	0.139	0.136	0.134	0.132	0.132	0.131	0.131	0.132	0.133	0.135	0.136	0.138	0.139	0.14	0.141	0.143	0.145	0.147	0.148	0.151
E03	Sample	Dilution_50%	0.5	DMSO	Lycopene	Standard_Development	Run084	Standard_Measurement	Plate_01	Clariostar_Study	MB	Biofoundry_,_London	Linear_Dilution_Pattern_V2	0.173	0.17	0.168	0.164	0.16	0.156	0.152	0.149	0.147	0.145	0.142	0.138	0.134	0.128	0.124	0.121	0.119	0.116	0.114	0.112	0.112	0.111	0.11	0.111	0.111	0.113	0.114	0.114	0.115	0.116	0.117	0.118	0.119	0.12	0.121	0.122
E04	Sample	Dilution_30%	0.3	DMSO	Lycopene	Standard_Development	Run084	Standard_Measurement	Plate_01	Clariostar_Study	MB	Biofoundry_,_London	Linear_Dilution_Pattern_V2	0.136	0.134	0.131	0.126	0.122	0.118	0.113	0.111	0.109	0.106	0.103	0.098	0.094	0.089	0.085	0.083	0.08	0.077	0.075	0.074	0.073	0.073	0.072	0.072	0.072	0.073	0.073	0.073	0.073	0.073	0.073	0.074	0.075	0.075	0.075	0.076
E05	Sample	Dilution_10%	0.1	DMSO	Lycopene	Standard_Development	Run084	Standard_Measurement	Plate_01	Clariostar_Study	MB	Biofoundry_,_London	Linear_Dilution_Pattern_V2	0.122	0.118	0.115	0.111	0.107	0.103	0.099	0.097	0.094	0.091	0.087	0.084	0.079	0.075	0.072	0.07	0.067	0.064	0.063	0.061	0.061	0.059	0.058	0.058	0.058	0.058	0.058	0.058	0.057	0.057	0.057	0.057	0.056	0.056	0.055	0.055
E06	Sample	Dilution_90%	0.9	DMSO	Lycopene	Standard_Development	Run084	Standard_Measurement	Plate_01	Clariostar_Study	MB	Biofoundry_,_London	Linear_Dilution_Pattern_V2	0.173	0.171	0.168	0.164	0.159	0.154	0.15	0.149	0.148	0.146	0.143	0.141	0.136	0.131	0.127	0.124	0.121	0.118	0.116	0.115	0.115	0.115	0.114	0.115	0.117	0.12	0.122	0.125	0.127	0.129	0.132	0.133	0.136	0.138	0.141	0.145
E07	Sample	Dilution_70%	0.7	DMSO	Lycopene	Standard_Development	Run084	Standard_Measurement	Plate_01	Clariostar_Study	MB	Biofoundry_,_London	Linear_Dilution_Pattern_V2	0.163	0.161	0.157	0.153	0.149	0.145	0.141	0.139	0.137	0.135	0.133	0.13	0.125	0.12	0.116	0.113	0.109	0.107	0.105	0.104	0.103	0.103	0.103	0.104	0.105	0.107	0.109	0.111	0.112	0.114	0.115	0.117	0.119	0.12	0.122	0.125
E08	Sample	Dilution_50%	0.5	DMSO	Lycopene	Standard_Development	Run084	Standard_Measurement	Plate_01	Clariostar_Study	MB	Biofoundry_,_London	Linear_Dilution_Pattern_V2	0.199	0.196	0.194	0.189	0.185	0.181	0.178	0.176	0.174	0.173	0.171	0.168	0.163	0.157	0.154	0.15	0.148	0.145	0.144	0.142	0.141	0.14	0.14	0.14	0.141	0.141	0.142	0.143	0.144	0.144	0.145	0.145	0.147	0.147	0.148	0.15
E09	Sample	Dilution_30%	0.3	DMSO	Lycopene	Standard_Development	Run084	Standard_Measurement	Plate_01	Clariostar_Study	MB	Biofoundry_,_London	Linear_Dilution_Pattern_V2	0.142	0.14	0.136	0.132	0.129	0.124	0.12	0.118	0.116	0.112	0.109	0.105	0.102	0.096	0.092	0.089	0.086	0.084	0.081	0.08	0.08	0.079	0.078	0.078	0.079	0.08	0.08	0.081	0.081	0.082	0.081	0.082	0.084	0.084	0.085	0.085
E10	Sample	Dilution_10%	0.1	DMSO	Lycopene	Standard_Development	Run084	Standard_Measurement	Plate_01	Clariostar_Study	MB	Biofoundry_,_London	Linear_Dilution_Pattern_V2	0.125	0.121	0.117	0.113	0.109	0.106	0.101	0.099	0.096	0.093	0.09	0.086	0.082	0.077	0.073	0.071	0.069	0.066	0.064	0.063	0.062	0.061	0.061	0.061	0.06	0.06	0.061	0.06	0.06	0.06	0.059	0.06	0.06	0.059	0.059	0.058
E11	Blank	DMSO_Blank		DMSO		Standard_Development	Run084	Standard_Measurement	Plate_01	Clariostar_Study	MB	Biofoundry_,_London	Linear_Dilution_Pattern_V2	0.116	0.112	0.109	0.104	0.1	0.097	0.092	0.09	0.087	0.084	0.08	0.075	0.073	0.068	0.064	0.063	0.061	0.058	0.057	0.055	0.055	0.054	0.053	0.053	0.052	0.052	0.051	0.051	0.05	0.049	0.049	0.049	0.049	0.048	0.047	0.046
E12	Blank	DMSO_Blank		DMSO		Standard_Development	Run084	Standard_Measurement	Plate_01	Clariostar_Study	MB	Biofoundry_,_London	Linear_Dilution_Pattern_V2	0.117	0.113	0.11	0.106	0.103	0.099	0.095	0.093	0.089	0.085	0.08	0.077	0.073	0.069	0.067	0.064	0.062	0.06	0.058	0.057	0.056	0.055	0.054	0.054	0.053	0.053	0.052	0.052	0.051	0.05	0.05	0.049	0.049	0.049	0.048	0.047
F01	Sample	Dilution_90%	0.9	DMSO	Lycopene	Standard_Development	Run084	Standard_Measurement	Plate_01	Clariostar_Study	MB	Biofoundry_,_London	Linear_Dilution_Pattern_V2	0.207	0.205	0.202	0.198	0.194	0.19	0.186	0.185	0.184	0.182	0.18	0.176	0.172	0.166	0.161	0.158	0.155	0.152	0.15	0.149	0.148	0.148	0.148	0.15	0.152	0.155	0.157	0.16	0.162	0.164	0.165	0.168	0.171	0.172	0.176	0.18
F02	Sample	Dilution_70%	0.7	DMSO	Lycopene	Standard_Development	Run084	Standard_Measurement	Plate_01	Clariostar_Study	MB	Biofoundry_,_London	Linear_Dilution_Pattern_V2	0.164	0.163	0.159	0.155	0.151	0.148	0.144	0.141	0.139	0.137	0.134	0.131	0.126	0.12	0.117	0.113	0.111	0.108	0.106	0.105	0.104	0.104	0.104	0.105	0.106	0.109	0.11	0.112	0.114	0.116	0.117	0.119	0.121	0.123	0.125	0.128
F03	Sample	Dilution_50%	0.5	DMSO	Lycopene	Standard_Development	Run084	Standard_Measurement	Plate_01	Clariostar_Study	MB	Biofoundry_,_London	Linear_Dilution_Pattern_V2	0.149	0.145	0.142	0.138	0.133	0.13	0.126	0.124	0.122	0.119	0.116	0.113	0.108	0.102	0.098	0.095	0.093	0.09	0.088	0.087	0.086	0.086	0.086	0.086	0.087	0.088	0.089	0.09	0.091	0.093	0.093	0.094	0.096	0.096	0.097	0.1
F04	Sample	Dilution_30%	0.3	DMSO	Lycopene	Standard_Development	Run084	Standard_Measurement	Plate_01	Clariostar_Study	MB	Biofoundry_,_London	Linear_Dilution_Pattern_V2	0.139	0.136	0.133	0.128	0.124	0.121	0.117	0.114	0.111	0.109	0.106	0.102	0.097	0.092	0.089	0.086	0.084	0.081	0.079	0.078	0.077	0.076	0.075	0.076	0.076	0.077	0.077	0.078	0.078	0.079	0.079	0.079	0.08	0.081	0.081	0.082
F05	Sample	Dilution_10%	0.1	DMSO	Lycopene	Standard_Development	Run084	Standard_Measurement	Plate_01	Clariostar_Study	MB	Biofoundry_,_London	Linear_Dilution_Pattern_V2	0.124	0.122	0.119	0.114	0.11	0.106	0.102	0.101	0.098	0.094	0.09	0.087	0.084	0.08	0.076	0.074	0.07	0.068	0.066	0.065	0.065	0.064	0.063	0.062	0.062	0.062	0.062	0.062	0.062	0.061	0.061	0.062	0.062	0.061	0.061	0.06
F06	Sample	Dilution_90%	0.9	DMSO	Lycopene	Standard_Development	Run084	Standard_Measurement	Plate_01	Clariostar_Study	MB	Biofoundry_,_London	Linear_Dilution_Pattern_V2	0.186	0.183	0.18	0.176	0.171	0.166	0.163	0.16	0.16	0.158	0.156	0.153	0.149	0.143	0.138	0.135	0.133	0.13	0.128	0.127	0.126	0.125	0.125	0.127	0.13	0.132	0.134	0.136	0.138	0.14	0.142	0.144	0.146	0.149	0.152	0.155
F07	Sample	Dilution_70%	0.7	DMSO	Lycopene	Standard_Development	Run084	Standard_Measurement	Plate_01	Clariostar_Study	MB	Biofoundry_,_London	Linear_Dilution_Pattern_V2	0.161	0.157	0.154	0.149	0.145	0.141	0.137	0.134	0.133	0.132	0.129	0.126	0.121	0.116	0.111	0.108	0.105	0.103	0.101	0.1	0.099	0.098	0.098	0.099	0.101	0.103	0.105	0.107	0.108	0.11	0.111	0.112	0.114	0.116	0.118	0.121
F08	Sample	Dilution_50%	0.5	DMSO	Lycopene	Standard_Development	Run084	Standard_Measurement	Plate_01	Clariostar_Study	MB	Biofoundry_,_London	Linear_Dilution_Pattern_V2	0.166	0.165	0.162	0.157	0.153	0.15	0.145	0.143	0.142	0.14	0.137	0.134	0.13	0.125	0.12	0.118	0.115	0.112	0.11	0.109	0.108	0.108	0.107	0.108	0.108	0.11	0.111	0.112	0.113	0.114	0.114	0.116	0.116	0.117	0.118	0.12
F09	Sample	Dilution_30%	0.3	DMSO	Lycopene	Standard_Development	Run084	Standard_Measurement	Plate_01	Clariostar_Study	MB	Biofoundry_,_London	Linear_Dilution_Pattern_V2	0.133	0.13	0.128	0.123	0.119	0.116	0.112	0.109	0.106	0.104	0.101	0.097	0.092	0.087	0.084	0.081	0.08	0.076	0.075	0.073	0.072	0.072	0.071	0.071	0.071	0.072	0.072	0.072	0.072	0.073	0.073	0.073	0.074	0.074	0.074	0.074
F10	Sample	Dilution_10%	0.1	DMSO	Lycopene	Standard_Development	Run084	Standard_Measurement	Plate_01	Clariostar_Study	MB	Biofoundry_,_London	Linear_Dilution_Pattern_V2	0.124	0.121	0.118	0.114	0.109	0.106	0.102	0.099	0.097	0.093	0.089	0.086	0.082	0.078	0.074	0.071	0.069	0.066	0.065	0.063	0.063	0.061	0.061	0.061	0.06	0.061	0.06	0.06	0.059	0.06	0.059	0.059	0.06	0.059	0.058	0.058
F11	Blank	DMSO		DMSO		Standard_Development	Run084	Standard_Measurement	Plate_01	Clariostar_Study	MB	Biofoundry_,_London	Linear_Dilution_Pattern_V2	0.115	0.112	0.108	0.104	0.101	0.097	0.093	0.09	0.087	0.084	0.079	0.076	0.071	0.068	0.065	0.063	0.06	0.058	0.057	0.056	0.055	0.054	0.052	0.052	0.051	0.052	0.051	0.05	0.05	0.049	0.049	0.048	0.048	0.047	0.047	0.046
F12	Blank	DMSO		DMSO		Standard_Development	Run084	Standard_Measurement	Plate_01	Clariostar_Study	MB	Biofoundry_,_London	Linear_Dilution_Pattern_V2	0.118	0.115	0.111	0.107	0.103	0.099	0.094	0.092	0.089	0.085	0.081	0.077	0.074	0.069	0.066	0.064	0.062	0.059	0.057	0.056	0.054	0.054	0.053	0.053	0.052	0.052	0.052	0.051	0.05	0.05	0.05	0.049	0.049	0.048	0.048	0.047
G01	Sample	Dilution_85%	0.85	DMSO	Lycopene	Standard_Development	Run084	Standard_Measurement	Plate_01	Clariostar_Study	MB	Biofoundry_,_London	Linear_Dilution_Pattern_V2	0.209	0.207	0.205	0.201	0.196	0.192	0.189	0.187	0.186	0.184	0.181	0.177	0.173	0.166	0.161	0.158	0.155	0.152	0.15	0.149	0.149	0.148	0.148	0.149	0.15	0.153	0.155	0.157	0.159	0.161	0.162	0.164	0.166	0.168	0.171	0.173
G02	Sample	Dilution_65%	0.65	DMSO	Lycopene	Standard_Development	Run084	Standard_Measurement	Plate_01	Clariostar_Study	MB	Biofoundry_,_London	Linear_Dilution_Pattern_V2	0.171	0.168	0.164	0.16	0.155	0.151	0.147	0.145	0.144	0.143	0.139	0.136	0.131	0.126	0.121	0.118	0.116	0.112	0.111	0.109	0.109	0.108	0.108	0.109	0.11	0.112	0.113	0.115	0.116	0.117	0.119	0.12	0.122	0.123	0.125	0.127
G03	Sample	Dilution_45%	0.45	DMSO	Lycopene	Standard_Development	Run084	Standard_Measurement	Plate_01	Clariostar_Study	MB	Biofoundry_,_London	Linear_Dilution_Pattern_V2	0.145	0.142	0.138	0.133	0.129	0.126	0.121	0.119	0.116	0.115	0.111	0.106	0.102	0.097	0.093	0.09	0.087	0.084	0.082	0.081	0.08	0.08	0.079	0.08	0.081	0.082	0.083	0.083	0.083	0.084	0.085	0.086	0.087	0.088	0.089	0.09
G04	Sample	Dilution_25%	0.25	DMSO	Lycopene	Standard_Development	Run084	Standard_Measurement	Plate_01	Clariostar_Study	MB	Biofoundry_,_London	Linear_Dilution_Pattern_V2	0.134	0.13	0.127	0.122	0.119	0.115	0.111	0.108	0.106	0.103	0.099	0.096	0.091	0.086	0.083	0.08	0.077	0.074	0.072	0.071	0.07	0.069	0.069	0.069	0.068	0.069	0.07	0.07	0.07	0.07	0.069	0.07	0.071	0.071	0.071	0.071
G05	Sample	Dilution_05%	0.0499999999999999	DMSO	Lycopene	Standard_Development	Run084	Standard_Measurement	Plate_01	Clariostar_Study	MB	Biofoundry_,_London	Linear_Dilution_Pattern_V2	0.12	0.117	0.113	0.109	0.104	0.101	0.096	0.094	0.091	0.088	0.084	0.081	0.077	0.072	0.069	0.067	0.065	0.062	0.06	0.059	0.059	0.057	0.056	0.056	0.055	0.055	0.055	0.054	0.053	0.053	0.053	0.052	0.053	0.052	0.051	0.05
G06	Sample	Dilution_85%	0.85	DMSO	Lycopene	Standard_Development	Run084	Standard_Measurement	Plate_01	Clariostar_Study	MB	Biofoundry_,_London	Linear_Dilution_Pattern_V2	0.167	0.166	0.161	0.158	0.153	0.149	0.145	0.142	0.141	0.139	0.137	0.133	0.129	0.124	0.119	0.116	0.113	0.111	0.109	0.108	0.106	0.106	0.106	0.108	0.109	0.112	0.114	0.116	0.118	0.121	0.122	0.124	0.127	0.128	0.13	0.134
G07	Sample	Dilution_65%	0.65	DMSO	Lycopene	Standard_Development	Run084	Standard_Measurement	Plate_01	Clariostar_Study	MB	Biofoundry_,_London	Linear_Dilution_Pattern_V2	0.166	0.163	0.16	0.155	0.151	0.148	0.144	0.142	0.14	0.139	0.136	0.132	0.128	0.123	0.119	0.116	0.113	0.11	0.108	0.107	0.106	0.106	0.106	0.107	0.108	0.11	0.111	0.112	0.114	0.116	0.116	0.118	0.119	0.12	0.122	0.125
G08	Sample	Dilution_45%	0.45	DMSO	Lycopene	Standard_Development	Run084	Standard_Measurement	Plate_01	Clariostar_Study	MB	Biofoundry_,_London	Linear_Dilution_Pattern_V2	0.141	0.138	0.135	0.13	0.126	0.122	0.118	0.115	0.113	0.112	0.109	0.105	0.101	0.096	0.092	0.089	0.086	0.083	0.082	0.08	0.08	0.08	0.079	0.079	0.08	0.081	0.082	0.082	0.083	0.084	0.085	0.085	0.087	0.087	0.088	0.09
G09	Sample	Dilution_25%	0.25	DMSO	Lycopene	Standard_Development	Run084	Standard_Measurement	Plate_01	Clariostar_Study	MB	Biofoundry_,_London	Linear_Dilution_Pattern_V2	0.132	0.129	0.126	0.121	0.117	0.113	0.109	0.106	0.103	0.101	0.098	0.094	0.09	0.085	0.081	0.079	0.076	0.073	0.071	0.07	0.069	0.068	0.068	0.068	0.068	0.068	0.069	0.069	0.069	0.069	0.069	0.069	0.07	0.07	0.07	0.07
G10	Sample	Dilution_05%	0.0499999999999999	DMSO	Lycopene	Standard_Development	Run084	Standard_Measurement	Plate_01	Clariostar_Study	MB	Biofoundry_,_London	Linear_Dilution_Pattern_V2	0.119	0.116	0.112	0.108	0.104	0.101	0.097	0.094	0.091	0.087	0.083	0.08	0.076	0.072	0.068	0.066	0.064	0.061	0.06	0.058	0.057	0.057	0.056	0.056	0.055	0.056	0.054	0.055	0.054	0.053	0.053	0.053	0.052	0.052	0.051	0.051
G11	Blank	DMSO_Blank		DMSO		Standard_Development	Run084	Standard_Measurement	Plate_01	Clariostar_Study	MB	Biofoundry_,_London	Linear_Dilution_Pattern_V2	0.116	0.113	0.108	0.105	0.101	0.097	0.093	0.09	0.087	0.083	0.08	0.077	0.073	0.069	0.066	0.063	0.061	0.059	0.057	0.056	0.055	0.055	0.053	0.053	0.052	0.052	0.052	0.051	0.051	0.051	0.05	0.05	0.05	0.049	0.048	0.047
G12	Blank	DMSO_Blank		DMSO		Standard_Development	Run084	Standard_Measurement	Plate_01	Clariostar_Study	MB	Biofoundry_,_London	Linear_Dilution_Pattern_V2	0.119	0.116	0.112	0.109	0.105	0.101	0.097	0.093	0.09	0.086	0.081	0.077	0.073	0.068	0.066	0.063	0.06	0.058	0.057	0.056	0.055	0.054	0.052	0.052	0.052	0.052	0.052	0.051	0.05	0.049	0.049	0.049	0.048	0.048	0.047	0.046
H01	Sample	Dilution_85%	0.85	DMSO	Lycopene	Standard_Development	Run084	Standard_Measurement	Plate_01	Clariostar_Study	MB	Biofoundry_,_London	Linear_Dilution_Pattern_V2	0.193	0.191	0.187	0.183	0.179	0.175	0.172	0.168	0.165	0.163	0.16	0.155	0.149	0.143	0.139	0.135	0.132	0.129	0.127	0.126	0.126	0.125	0.125	0.126	0.127	0.129	0.132	0.134	0.136	0.138	0.14	0.142	0.144	0.146	0.149	0.152
H02	Sample	Dilution_65%	0.65	DMSO	Lycopene	Standard_Development	Run084	Standard_Measurement	Plate_01	Clariostar_Study	MB	Biofoundry_,_London	Linear_Dilution_Pattern_V2	0.152	0.15	0.147	0.143	0.139	0.136	0.132	0.129	0.126	0.124	0.12	0.117	0.112	0.107	0.103	0.099	0.096	0.093	0.092	0.091	0.09	0.089	0.089	0.09	0.091	0.093	0.095	0.096	0.097	0.099	0.1	0.101	0.103	0.104	0.106	0.109
H03	Sample	Dilution_45%	0.45	DMSO	Lycopene	Standard_Development	Run084	Standard_Measurement	Plate_01	Clariostar_Study	MB	Biofoundry_,_London	Linear_Dilution_Pattern_V2	0.144	0.14	0.136	0.132	0.128	0.125	0.12	0.118	0.116	0.113	0.11	0.106	0.102	0.096	0.092	0.09	0.086	0.084	0.082	0.081	0.079	0.079	0.078	0.079	0.079	0.081	0.082	0.082	0.083	0.084	0.084	0.085	0.086	0.087	0.088	0.089
H04	Sample	Dilution_25%	0.25	DMSO	Lycopene	Standard_Development	Run084	Standard_Measurement	Plate_01	Clariostar_Study	MB	Biofoundry_,_London	Linear_Dilution_Pattern_V2	0.139	0.137	0.133	0.128	0.124	0.12	0.116	0.113	0.11	0.107	0.102	0.098	0.093	0.088	0.084	0.081	0.079	0.076	0.074	0.072	0.071	0.071	0.07	0.07	0.07	0.071	0.071	0.071	0.071	0.071	0.071	0.072	0.072	0.072	0.072	0.073
H05	Sample	Dilution_05%	0.0499999999999999	DMSO	Lycopene	Standard_Development	Run084	Standard_Measurement	Plate_01	Clariostar_Study	MB	Biofoundry_,_London	Linear_Dilution_Pattern_V2	0.124	0.12	0.116	0.112	0.108	0.104	0.1	0.097	0.094	0.091	0.086	0.082	0.078	0.074	0.07	0.068	0.065	0.062	0.061	0.059	0.058	0.057	0.057	0.056	0.056	0.056	0.056	0.055	0.055	0.055	0.054	0.053	0.053	0.052	0.052	0.052
H06	Sample	Dilution_85%	0.85	DMSO	Lycopene	Standard_Development	Run084	Standard_Measurement	Plate_01	Clariostar_Study	MB	Biofoundry_,_London	Linear_Dilution_Pattern_V2	0.161	0.158	0.154	0.149	0.145	0.142	0.138	0.136	0.134	0.132	0.13	0.127	0.122	0.117	0.112	0.109	0.107	0.104	0.102	0.101	0.1	0.1	0.1	0.101	0.102	0.104	0.108	0.109	0.111	0.112	0.114	0.116	0.118	0.12	0.123	0.127
H07	Sample	Dilution_65%	0.65	DMSO	Lycopene	Standard_Development	Run084	Standard_Measurement	Plate_01	Clariostar_Study	MB	Biofoundry_,_London	Linear_Dilution_Pattern_V2	0.151	0.148	0.145	0.14	0.137	0.134	0.129	0.126	0.124	0.122	0.119	0.116	0.111	0.107	0.103	0.1	0.097	0.094	0.092	0.091	0.09	0.089	0.089	0.09	0.091	0.093	0.095	0.096	0.097	0.098	0.1	0.101	0.103	0.104	0.105	0.108
H08	Sample	Dilution_45%	0.45	DMSO	Lycopene	Standard_Development	Run084	Standard_Measurement	Plate_01	Clariostar_Study	MB	Biofoundry_,_London	Linear_Dilution_Pattern_V2	0.144	0.142	0.138	0.134	0.129	0.125	0.121	0.118	0.116	0.113	0.11	0.105	0.101	0.095	0.091	0.089	0.086	0.083	0.081	0.079	0.079	0.078	0.078	0.078	0.079	0.079	0.08	0.081	0.082	0.083	0.083	0.084	0.085	0.086	0.087	0.088
H09	Sample	Dilution_25%	0.25	DMSO	Lycopene	Standard_Development	Run084	Standard_Measurement	Plate_01	Clariostar_Study	MB	Biofoundry_,_London	Linear_Dilution_Pattern_V2	0.139	0.136	0.132	0.127	0.123	0.119	0.115	0.112	0.11	0.106	0.102	0.098	0.093	0.086	0.083	0.08	0.077	0.074	0.072	0.072	0.071	0.07	0.069	0.069	0.069	0.069	0.07	0.07	0.07	0.07	0.07	0.07	0.071	0.071	0.071	0.072
H10	Sample	Dilution_05%	0.0499999999999999	DMSO	Lycopene	Standard_Development	Run084	Standard_Measurement	Plate_01	Clariostar_Study	MB	Biofoundry_,_London	Linear_Dilution_Pattern_V2	0.124	0.121	0.117	0.113	0.109	0.105	0.101	0.098	0.095	0.091	0.087	0.083	0.079	0.074	0.071	0.069	0.066	0.064	0.062	0.06	0.06	0.059	0.057	0.057	0.056	0.057	0.057	0.056	0.055	0.055	0.055	0.055	0.054	0.053	0.053	0.052
H11	Blank	DMSO_Blank		DMSO		Standard_Development	Run084	Standard_Measurement	Plate_01	Clariostar_Study	MB	Biofoundry_,_London	Linear_Dilution_Pattern_V2	0.117	0.114	0.11	0.106	0.102	0.099	0.095	0.092	0.088	0.085	0.081	0.077	0.074	0.07	0.066	0.064	0.062	0.059	0.058	0.056	0.056	0.055	0.053	0.053	0.052	0.053	0.052	0.051	0.051	0.05	0.05	0.049	0.049	0.048	0.048	0.047
H12	Blank	DMSO_Blank		DMSO		Standard_Development	Run084	Standard_Measurement	Plate_01	Clariostar_Study	MB	Biofoundry_,_London	Linear_Dilution_Pattern_V2	0.119	0.116	0.113	0.108	0.103	0.101	0.097	0.094	0.09	0.086	0.082	0.077	0.073	0.068	0.065	0.063	0.06	0.058	0.057	0.055	0.054	0.053	0.052	0.051	0.051	0.051	0.05	0.05	0.049	0.049	0.048	0.048	0.047	0.047	0.047	0.046
A01	Sample	Dilution_100%	1.0	DMSO	Lycopene	Standard_Development	Run084	Standard_Measurement	Plate_01	Clariostar_Study	MB	Biofoundry_,_London	Linear_Dilution_Pattern_V2	0.171	0.168	0.164	0.16	0.156	0.152	0.148	0.146	0.145	0.143	0.14	0.136	0.131	0.125	0.12	0.117	0.114	0.112	0.11	0.109	0.108	0.109	0.11	0.112	0.113	0.116	0.119	0.122	0.125	0.128	0.13	0.132	0.135	0.138	0.142	0.147
A02	Sample	Dilution_80%	0.8	DMSO	Lycopene	Standard_Development	Run084	Standard_Measurement	Plate_01	Clariostar_Study	MB	Biofoundry_,_London	Linear_Dilution_Pattern_V2	0.154	0.151	0.148	0.145	0.142	0.138	0.135	0.131	0.128	0.126	0.124	0.119	0.114	0.109	0.105	0.101	0.098	0.096	0.095	0.093	0.093	0.093	0.093	0.094	0.096	0.098	0.099	0.102	0.104	0.106	0.108	0.109	0.111	0.114	0.116	0.12
A03	Sample	Dilution_60%	0.6	DMSO	Lycopene	Standard_Development	Run084	Standard_Measurement	Plate_01	Clariostar_Study	MB	Biofoundry_,_London	Linear_Dilution_Pattern_V2	0.143	0.139	0.137	0.133	0.129	0.125	0.121	0.119	0.117	0.114	0.111	0.107	0.102	0.098	0.093	0.09	0.088	0.086	0.084	0.083	0.083	0.082	0.082	0.083	0.083	0.085	0.086	0.088	0.089	0.09	0.092	0.093	0.094	0.095	0.097	0.099
A04	Sample	Dilution_40%	0.4	DMSO	Lycopene	Standard_Development	Run084	Standard_Measurement	Plate_01	Clariostar_Study	MB	Biofoundry_,_London	Linear_Dilution_Pattern_V2	0.139	0.135	0.132	0.128	0.124	0.119	0.116	0.113	0.111	0.107	0.104	0.1	0.095	0.091	0.087	0.084	0.081	0.079	0.077	0.076	0.075	0.075	0.074	0.074	0.075	0.076	0.077	0.077	0.078	0.079	0.08	0.08	0.081	0.082	0.082	0.084
A05	Sample	Dilution_20%	0.2	DMSO	Lycopene	Standard_Development	Run084	Standard_Measurement	Plate_01	Clariostar_Study	MB	Biofoundry_,_London	Linear_Dilution_Pattern_V2	0.125	0.121	0.118	0.115	0.111	0.107	0.104	0.1	0.097	0.094	0.09	0.086	0.082	0.078	0.074	0.071	0.069	0.066	0.065	0.064	0.063	0.062	0.061	0.062	0.062	0.061	0.061	0.061	0.062	0.062	0.062	0.061	0.062	0.063	0.063	0.063
A06	Sample	Dilution_100%	1.0	DMSO	Lycopene	Standard_Development	Run084	Standard_Measurement	Plate_01	Clariostar_Study	MB	Biofoundry_,_London	Linear_Dilution_Pattern_V2	0.166	0.163	0.16	0.157	0.152	0.148	0.144	0.142	0.139	0.137	0.134	0.13	0.125	0.121	0.115	0.112	0.109	0.106	0.104	0.104	0.103	0.103	0.103	0.105	0.106	0.109	0.112	0.114	0.117	0.12	0.122	0.124	0.126	0.13	0.133	0.137
A07	Sample	Dilution_80%	0.8	DMSO	Lycopene	Standard_Development	Run084	Standard_Measurement	Plate_01	Clariostar_Study	MB	Biofoundry_,_London	Linear_Dilution_Pattern_V2	0.153	0.15	0.146	0.143	0.139	0.135	0.132	0.13	0.127	0.125	0.122	0.119	0.114	0.11	0.106	0.102	0.099	0.096	0.095	0.094	0.095	0.094	0.094	0.096	0.097	0.098	0.1	0.103	0.105	0.107	0.109	0.11	0.112	0.114	0.117	0.121
A08	Sample	Dilution_60%	0.6	DMSO	Lycopene	Standard_Development	Run084	Standard_Measurement	Plate_01	Clariostar_Study	MB	Biofoundry_,_London	Linear_Dilution_Pattern_V2	0.147	0.143	0.14	0.136	0.132	0.128	0.124	0.122	0.119	0.117	0.114	0.109	0.105	0.101	0.097	0.093	0.09	0.088	0.086	0.085	0.084	0.084	0.084	0.085	0.086	0.087	0.088	0.089	0.09	0.092	0.094	0.094	0.096	0.097	0.099	0.101
A09	Sample	Dilution_40%	0.4	DMSO	Lycopene	Standard_Development	Run084	Standard_Measurement	Plate_01	Clariostar_Study	MB	Biofoundry_,_London	Linear_Dilution_Pattern_V2	0.141	0.137	0.133	0.13	0.126	0.122	0.118	0.115	0.112	0.109	0.105	0.1	0.096	0.091	0.087	0.085	0.081	0.079	0.077	0.076	0.075	0.074	0.074	0.074	0.074	0.075	0.076	0.077	0.077	0.078	0.079	0.08	0.08	0.081	0.082	0.083
A10	Sample	Dilution_20%	0.2	DMSO	Lycopene	Standard_Development	Run084	Standard_Measurement	Plate_01	Clariostar_Study	MB	Biofoundry_,_London	Linear_Dilution_Pattern_V2	0.127	0.124	0.12	0.117	0.114	0.109	0.105	0.103	0.099	0.097	0.092	0.088	0.084	0.081	0.077	0.074	0.071	0.068	0.067	0.065	0.065	0.065	0.064	0.064	0.064	0.064	0.064	0.064	0.064	0.064	0.065	0.065	0.065	0.065	0.065	0.066
A11	Blank	DMSO_Blank		DMSO		Standard_Development	Run084	Standard_Measurement	Plate_01	Clariostar_Study	MB	Biofoundry_,_London	Linear_Dilution_Pattern_V2	0.113	0.11	0.106	0.102	0.099	0.095	0.091	0.087	0.085	0.082	0.077	0.073	0.07	0.066	0.063	0.061	0.059	0.056	0.055	0.054	0.053	0.053	0.051	0.051	0.051	0.051	0.05	0.049	0.049	0.049	0.049	0.048	0.048	0.047	0.047	0.046
A12	Blank	DMSO_Blank		DMSO		Standard_Development	Run084	Standard_Measurement	Plate_01	Clariostar_Study	MB	Biofoundry_,_London	Linear_Dilution_Pattern_V2	0.115	0.112	0.109	0.105	0.102	0.098	0.095	0.091	0.088	0.084	0.079	0.075	0.071	0.067	0.064	0.061	0.059	0.056	0.055	0.054	0.054	0.053	0.052	0.052	0.051	0.051	0.051	0.05	0.049	0.049	0.049	0.048	0.048	0.047	0.047	0.047
B01	Sample	Dilution_100%	1.0	DMSO	Lycopene	Standard_Development	Run084	Standard_Measurement	Plate_01	Clariostar_Study	MB	Biofoundry_,_London	Linear_Dilution_Pattern_V2	0.185	0.183	0.18	0.177	0.172	0.168	0.165	0.163	0.161	0.16	0.157	0.153	0.148	0.143	0.139	0.136	0.132	0.13	0.128	0.127	0.128	0.127	0.127	0.13	0.133	0.136	0.138	0.141	0.144	0.147	0.15	0.152	0.155	0.158	0.162	0.167
B02	Sample	Dilution_80%	0.8	DMSO	Lycopene	Standard_Development	Run084	Standard_Measurement	Plate_01	Clariostar_Study	MB	Biofoundry_,_London	Linear_Dilution_Pattern_V2	0.157	0.154	0.151	0.148	0.145	0.14	0.137	0.135	0.133	0.131	0.128	0.123	0.118	0.114	0.11	0.107	0.104	0.101	0.099	0.099	0.098	0.098	0.098	0.1	0.101	0.103	0.106	0.107	0.11	0.112	0.114	0.116	0.118	0.121	0.123	0.126
B03	Sample	Dilution_60%	0.6	DMSO	Lycopene	Standard_Development	Run084	Standard_Measurement	Plate_01	Clariostar_Study	MB	Biofoundry_,_London	Linear_Dilution_Pattern_V2	0.149	0.146	0.143	0.14	0.135	0.131	0.127	0.125	0.123	0.12	0.117	0.112	0.108	0.104	0.099	0.096	0.093	0.09	0.089	0.087	0.087	0.086	0.087	0.087	0.089	0.09	0.091	0.093	0.093	0.095	0.097	0.098	0.099	0.1	0.102	0.104
B04	Sample	Dilution_40%	0.4	DMSO	Lycopene	Standard_Development	Run084	Standard_Measurement	Plate_01	Clariostar_Study	MB	Biofoundry_,_London	Linear_Dilution_Pattern_V2	0.136	0.132	0.13	0.127	0.122	0.118	0.114	0.112	0.109	0.106	0.104	0.099	0.095	0.091	0.087	0.083	0.081	0.079	0.077	0.076	0.075	0.074	0.074	0.074	0.074	0.075	0.076	0.077	0.077	0.078	0.079	0.079	0.08	0.081	0.081	0.083
B05	Sample	Dilution_20%	0.2	DMSO	Lycopene	Standard_Development	Run084	Standard_Measurement	Plate_01	Clariostar_Study	MB	Biofoundry_,_London	Linear_Dilution_Pattern_V2	0.124	0.121	0.117	0.115	0.111	0.106	0.103	0.1	0.096	0.094	0.091	0.086	0.083	0.079	0.075	0.072	0.07	0.068	0.066	0.065	0.065	0.063	0.062	0.063	0.062	0.063	0.062	0.063	0.063	0.063	0.064	0.063	0.063	0.064	0.063	0.064
B06	Sample	Dilution_100%	1.0	DMSO	Lycopene	Standard_Development	Run084	Standard_Measurement	Plate_01	Clariostar_Study	MB	Biofoundry_,_London	Linear_Dilution_Pattern_V2	0.166	0.163	0.16	0.157	0.152	0.148	0.145	0.143	0.141	0.139	0.137	0.134	0.13	0.125	0.12	0.118	0.114	0.112	0.11	0.11	0.11	0.109	0.11	0.112	0.113	0.117	0.12	0.123	0.126	0.128	0.132	0.134	0.136	0.139	0.143	0.148
B07	Sample	Dilution_80%	0.8	DMSO	Lycopene	Standard_Development	Run084	Standard_Measurement	Plate_01	Clariostar_Study	MB	Biofoundry_,_London	Linear_Dilution_Pattern_V2	0.167	0.163	0.16	0.156	0.151	0.147	0.144	0.142	0.14	0.139	0.136	0.133	0.128	0.124	0.12	0.117	0.113	0.111	0.109	0.108	0.108	0.107	0.108	0.109	0.112	0.114	0.116	0.118	0.12	0.123	0.126	0.127	0.13	0.133	0.135	0.139
B08	Sample	Dilution_60%	0.6	DMSO	Lycopene	Standard_Development	Run084	Standard_Measurement	Plate_01	Clariostar_Study	MB	Biofoundry_,_London	Linear_Dilution_Pattern_V2	0.149	0.146	0.144	0.139	0.136	0.132	0.128	0.126	0.124	0.121	0.118	0.115	0.11	0.106	0.102	0.099	0.095	0.093	0.091	0.091	0.09	0.089	0.09	0.09	0.091	0.093	0.094	0.096	0.097	0.099	0.101	0.102	0.104	0.104	0.107	0.109
B09	Sample	Dilution_40%	0.4	DMSO	Lycopene	Standard_Development	Run084	Standard_Measurement	Plate_01	Clariostar_Study	MB	Biofoundry_,_London	Linear_Dilution_Pattern_V2	0.141	0.137	0.133	0.13	0.127	0.122	0.119	0.116	0.113	0.11	0.107	0.102	0.098	0.094	0.091	0.087	0.083	0.081	0.08	0.079	0.078	0.078	0.077	0.078	0.078	0.078	0.079	0.08	0.081	0.082	0.083	0.084	0.084	0.085	0.087	0.088
B10	Sample	Dilution_20%	0.2	DMSO	Lycopene	Standard_Development	Run084	Standard_Measurement	Plate_01	Clariostar_Study	MB	Biofoundry_,_London	Linear_Dilution_Pattern_V2	0.134	0.131	0.127	0.123	0.119	0.116	0.112	0.109	0.105	0.103	0.1	0.096	0.091	0.087	0.084	0.081	0.078	0.075	0.073	0.072	0.072	0.072	0.071	0.071	0.071	0.071	0.071	0.071	0.071	0.072	0.072	0.071	0.072	0.072	0.072	0.072
B11	Blank	DMSO_Blank		DMSO		Standard_Development	Run084	Standard_Measurement	Plate_01	Clariostar_Study	MB	Biofoundry_,_London	Linear_Dilution_Pattern_V2	0.114	0.11	0.107	0.103	0.1	0.096	0.092	0.089	0.086	0.083	0.079	0.074	0.07	0.068	0.064	0.063	0.06	0.058	0.056	0.055	0.055	0.054	0.053	0.053	0.052	0.052	0.051	0.05	0.05	0.05	0.05	0.049	0.048	0.048	0.047	0.047
B12	Blank	DMSO_Blank		DMSO		Standard_Development	Run084	Standard_Measurement	Plate_01	Clariostar_Study	MB	Biofoundry_,_London	Linear_Dilution_Pattern_V2	0.115	0.111	0.107	0.104	0.101	0.097	0.093	0.089	0.086	0.083	0.078	0.073	0.07	0.066	0.064	0.061	0.059	0.057	0.056	0.054	0.053	0.053	0.052	0.052	0.051	0.051	0.05	0.05	0.049	0.049	0.049	0.049	0.049	0.048	0.047	0.047
C01	Sample	Dilution_95%	0.95	DMSO	Lycopene	Standard_Development	Run084	Standard_Measurement	Plate_01	Clariostar_Study	MB	Biofoundry_,_London	Linear_Dilution_Pattern_V2	0.193	0.19	0.188	0.184	0.18	0.177	0.174	0.171	0.169	0.169	0.167	0.162	0.157	0.153	0.149	0.145	0.142	0.14	0.138	0.138	0.138	0.138	0.138	0.14	0.141	0.144	0.147	0.15	0.152	0.156	0.158	0.16	0.163	0.165	0.169	0.173
C02	Sample	Dilution_75%	0.75	DMSO	Lycopene	Standard_Development	Run084	Standard_Measurement	Plate_01	Clariostar_Study	MB	Biofoundry_,_London	Linear_Dilution_Pattern_V2	0.161	0.158	0.155	0.152	0.148	0.144	0.141	0.138	0.136	0.135	0.131	0.128	0.123	0.118	0.114	0.111	0.108	0.106	0.104	0.103	0.103	0.103	0.103	0.104	0.105	0.107	0.109	0.111	0.113	0.116	0.118	0.119	0.121	0.123	0.125	0.129
C03	Sample	Dilution_55%	0.55	DMSO	Lycopene	Standard_Development	Run084	Standard_Measurement	Plate_01	Clariostar_Study	MB	Biofoundry_,_London	Linear_Dilution_Pattern_V2	0.146	0.142	0.139	0.136	0.132	0.128	0.124	0.122	0.119	0.117	0.113	0.109	0.105	0.101	0.097	0.094	0.091	0.088	0.086	0.085	0.085	0.084	0.084	0.085	0.086	0.087	0.087	0.089	0.09	0.092	0.093	0.094	0.095	0.097	0.098	0.1
C04	Sample	Dilution_35%	0.35	DMSO	Lycopene	Standard_Development	Run084	Standard_Measurement	Plate_01	Clariostar_Study	MB	Biofoundry_,_London	Linear_Dilution_Pattern_V2	0.148	0.144	0.141	0.138	0.134	0.13	0.126	0.123	0.121	0.118	0.115	0.111	0.107	0.102	0.098	0.095	0.092	0.089	0.088	0.087	0.087	0.086	0.085	0.086	0.086	0.086	0.086	0.088	0.088	0.089	0.09	0.09	0.091	0.092	0.093	0.094
C05	Sample	Dilution_15%	0.15	DMSO	Lycopene	Standard_Development	Run084	Standard_Measurement	Plate_01	Clariostar_Study	MB	Biofoundry_,_London	Linear_Dilution_Pattern_V2	0.125	0.121	0.118	0.115	0.112	0.107	0.103	0.101	0.098	0.095	0.091	0.087	0.084	0.081	0.078	0.074	0.071	0.069	0.067	0.066	0.066	0.066	0.064	0.065	0.064	0.064	0.064	0.064	0.064	0.064	0.065	0.064	0.065	0.065	0.065	0.065
C06	Sample	Dilution_95%	0.95	DMSO	Lycopene	Standard_Development	Run084	Standard_Measurement	Plate_01	Clariostar_Study	MB	Biofoundry_,_London	Linear_Dilution_Pattern_V2	0.212	0.209	0.206	0.203	0.2	0.195	0.192	0.19	0.189	0.188	0.186	0.182	0.177	0.174	0.169	0.166	0.163	0.16	0.158	0.157	0.156	0.156	0.156	0.158	0.16	0.162	0.164	0.167	0.169	0.172	0.174	0.175	0.178	0.18	0.183	0.188
C07	Sample	Dilution_75%	0.75	DMSO	Lycopene	Standard_Development	Run084	Standard_Measurement	Plate_01	Clariostar_Study	MB	Biofoundry_,_London	Linear_Dilution_Pattern_V2	0.171	0.168	0.165	0.162	0.158	0.154	0.151	0.148	0.146	0.145	0.141	0.138	0.134	0.13	0.126	0.122	0.118	0.117	0.116	0.115	0.114	0.113	0.113	0.115	0.116	0.118	0.12	0.122	0.123	0.125	0.128	0.129	0.13	0.133	0.135	0.138
C08	Sample	Dilution_55%	0.55	DMSO	Lycopene	Standard_Development	Run084	Standard_Measurement	Plate_01	Clariostar_Study	MB	Biofoundry_,_London	Linear_Dilution_Pattern_V2	0.155	0.152	0.149	0.146	0.142	0.138	0.134	0.132	0.129	0.128	0.125	0.121	0.116	0.112	0.108	0.105	0.102	0.1	0.098	0.097	0.097	0.096	0.096	0.097	0.097	0.099	0.1	0.101	0.101	0.103	0.105	0.105	0.106	0.108	0.109	0.111
C09	Sample	Dilution_35%	0.35	DMSO	Lycopene	Standard_Development	Run084	Standard_Measurement	Plate_01	Clariostar_Study	MB	Biofoundry_,_London	Linear_Dilution_Pattern_V2	0.135	0.131	0.128	0.124	0.12	0.116	0.112	0.109	0.106	0.104	0.102	0.097	0.092	0.088	0.085	0.082	0.078	0.076	0.075	0.074	0.073	0.072	0.071	0.072	0.072	0.072	0.073	0.073	0.074	0.075	0.075	0.075	0.076	0.076	0.077	0.078
C10	Sample	Dilution_15%	0.15	DMSO	Lycopene	Standard_Development	Run084	Standard_Measurement	Plate_01	Clariostar_Study	MB	Biofoundry_,_London	Linear_Dilution_Pattern_V2	0.125	0.12	0.118	0.115	0.11	0.106	0.103	0.101	0.097	0.094	0.091	0.086	0.081	0.078	0.074	0.071	0.068	0.066	0.064	0.063	0.063	0.062	0.061	0.061	0.061	0.06	0.061	0.06	0.061	0.06	0.061	0.06	0.06	0.06	0.06	0.06
C11	Blank	DMSO_Blank		DMSO		Standard_Development	Run084	Standard_Measurement	Plate_01	Clariostar_Study	MB	Biofoundry_,_London	Linear_Dilution_Pattern_V2	0.116	0.112	0.108	0.105	0.101	0.097	0.093	0.09	0.087	0.083	0.079	0.075	0.071	0.068	0.065	0.063	0.06	0.058	0.057	0.056	0.055	0.053	0.053	0.053	0.052	0.052	0.051	0.05	0.05	0.05	0.05	0.049	0.049	0.049	0.048	0.047
C12	Blank	DMSO_Blank		DMSO		Standard_Development	Run084	Standard_Measurement	Plate_01	Clariostar_Study	MB	Biofoundry_,_London	Linear_Dilution_Pattern_V2	0.116	0.112	0.108	0.105	0.102	0.098	0.094	0.091	0.088	0.084	0.08	0.076	0.072	0.068	0.065	0.063	0.06	0.058	0.057	0.056	0.054	0.054	0.053	0.053	0.052	0.052	0.051	0.05	0.05	0.051	0.051	0.049	0.049	0.048	0.048	0.047
D01	Sample	Dilution_95%	0.95	DMSO	Lycopene	Standard_Development	Run084	Standard_Measurement	Plate_01	Clariostar_Study	MB	Biofoundry_,_London	Linear_Dilution_Pattern_V2	0.204	0.201	0.198	0.196	0.192	0.187	0.184	0.181	0.18	0.178	0.176	0.172	0.167	0.161	0.157	0.153	0.149	0.147	0.146	0.146	0.145	0.144	0.144	0.147	0.148	0.151	0.154	0.157	0.16	0.162	0.165	0.167	0.169	0.172	0.176	0.18
D02	Sample	Dilution_75%	0.75	DMSO	Lycopene	Standard_Development	Run084	Standard_Measurement	Plate_01	Clariostar_Study	MB	Biofoundry_,_London	Linear_Dilution_Pattern_V2	0.166	0.163	0.159	0.156	0.152	0.148	0.144	0.142	0.14	0.138	0.136	0.131	0.126	0.121	0.117	0.114	0.111	0.108	0.107	0.105	0.105	0.105	0.105	0.106	0.107	0.11	0.112	0.114	0.115	0.117	0.12	0.121	0.123	0.126	0.128	0.131
D03	Sample	Dilution_55%	0.55	DMSO	Lycopene	Standard_Development	Run084	Standard_Measurement	Plate_01	Clariostar_Study	MB	Biofoundry_,_London	Linear_Dilution_Pattern_V2	0.15	0.147	0.144	0.14	0.136	0.132	0.128	0.125	0.123	0.121	0.117	0.113	0.109	0.104	0.1	0.097	0.094	0.091	0.09	0.089	0.088	0.087	0.087	0.088	0.088	0.09	0.091	0.092	0.093	0.095	0.096	0.097	0.098	0.099	0.1	0.102
D04	Sample	Dilution_35%	0.35	DMSO	Lycopene	Standard_Development	Run084	Standard_Measurement	Plate_01	Clariostar_Study	MB	Biofoundry_,_London	Linear_Dilution_Pattern_V2	0.139	0.136	0.133	0.129	0.124	0.121	0.117	0.114	0.112	0.109	0.105	0.102	0.098	0.093	0.09	0.086	0.083	0.08	0.078	0.078	0.077	0.076	0.076	0.076	0.077	0.077	0.078	0.078	0.078	0.08	0.08	0.081	0.082	0.082	0.083	0.085
D05	Sample	Dilution_15%	0.15	DMSO	Lycopene	Standard_Development	Run084	Standard_Measurement	Plate_01	Clariostar_Study	MB	Biofoundry_,_London	Linear_Dilution_Pattern_V2	0.126	0.122	0.119	0.116	0.111	0.107	0.103	0.101	0.097	0.095	0.092	0.087	0.083	0.079	0.076	0.074	0.071	0.069	0.066	0.066	0.065	0.064	0.064	0.063	0.063	0.063	0.063	0.062	0.062	0.062	0.063	0.063	0.063	0.063	0.062	0.062
D06	Sample	Dilution_95%	0.95	DMSO	Lycopene	Standard_Development	Run084	Standard_Measurement	Plate_01	Clariostar_Study	MB	Biofoundry_,_London	Linear_Dilution_Pattern_V2	0.17	0.167	0.164	0.16	0.156	0.152	0.147	0.145	0.144	0.143	0.141	0.137	0.132	0.128	0.124	0.12	0.116	0.113	0.112	0.111	0.111	0.11	0.111	0.113	0.114	0.117	0.12	0.122	0.125	0.128	0.131	0.132	0.134	0.137	0.141	0.145
D07	Sample	Dilution_75%	0.75	DMSO	Lycopene	Standard_Development	Run084	Standard_Measurement	Plate_01	Clariostar_Study	MB	Biofoundry_,_London	Linear_Dilution_Pattern_V2	0.155	0.152	0.149	0.145	0.141	0.137	0.134	0.131	0.13	0.128	0.125	0.121	0.117	0.112	0.108	0.105	0.101	0.099	0.097	0.096	0.096	0.096	0.096	0.097	0.097	0.1	0.102	0.104	0.105	0.107	0.109	0.111	0.112	0.114	0.117	0.12
D08	Sample	Dilution_55%	0.55	DMSO	Lycopene	Standard_Development	Run084	Standard_Measurement	Plate_01	Clariostar_Study	MB	Biofoundry_,_London	Linear_Dilution_Pattern_V2	0.177	0.173	0.169	0.167	0.163	0.159	0.155	0.152	0.15	0.148	0.146	0.142	0.137	0.133	0.129	0.126	0.122	0.12	0.118	0.117	0.116	0.116	0.116	0.117	0.117	0.118	0.119	0.12	0.121	0.123	0.124	0.125	0.126	0.127	0.129	0.131
D09	Sample	Dilution_35%	0.35	DMSO	Lycopene	Standard_Development	Run084	Standard_Measurement	Plate_01	Clariostar_Study	MB	Biofoundry_,_London	Linear_Dilution_Pattern_V2	0.148	0.145	0.141	0.137	0.134	0.13	0.126	0.124	0.121	0.118	0.116	0.112	0.107	0.103	0.099	0.096	0.093	0.09	0.089	0.088	0.087	0.086	0.086	0.087	0.087	0.088	0.088	0.089	0.09	0.09	0.091	0.092	0.092	0.094	0.094	0.095
D10	Sample	Dilution_15%	0.15	DMSO	Lycopene	Standard_Development	Run084	Standard_Measurement	Plate_01	Clariostar_Study	MB	Biofoundry_,_London	Linear_Dilution_Pattern_V2	0.132	0.128	0.125	0.121	0.117	0.112	0.108	0.106	0.104	0.101	0.097	0.093	0.088	0.084	0.081	0.077	0.075	0.072	0.07	0.069	0.069	0.069	0.068	0.068	0.068	0.068	0.068	0.067	0.068	0.068	0.068	0.068	0.069	0.069	0.069	0.069
D11	Blank	DMSO_Blank		DMSO		Standard_Development	Run084	Standard_Measurement	Plate_01	Clariostar_Study	MB	Biofoundry_,_London	Linear_Dilution_Pattern_V2	0.116	0.112	0.109	0.106	0.102	0.099	0.094	0.091	0.088	0.084	0.08	0.075	0.072	0.068	0.065	0.062	0.06	0.058	0.056	0.055	0.055	0.053	0.053	0.053	0.052	0.051	0.051	0.05	0.05	0.049	0.05	0.049	0.049	0.048	0.048	0.047
D12	Blank	DMSO_Blank		DMSO		Standard_Development	Run084	Standard_Measurement	Plate_01	Clariostar_Study	MB	Biofoundry_,_London	Linear_Dilution_Pattern_V2	0.119	0.115	0.112	0.109	0.105	0.1	0.096	0.093	0.089	0.085	0.081	0.077	0.073	0.069	0.066	0.064	0.061	0.058	0.056	0.055	0.054	0.053	0.053	0.053	0.051	0.051	0.051	0.05	0.05	0.05	0.05	0.049	0.049	0.048	0.047	0.047
E01	Sample	Dilution_90%	0.9	DMSO	Lycopene	Standard_Development	Run084	Standard_Measurement	Plate_01	Clariostar_Study	MB	Biofoundry_,_London	Linear_Dilution_Pattern_V2	0.203	0.2	0.197	0.194	0.189	0.185	0.181	0.178	0.177	0.175	0.172	0.167	0.163	0.158	0.153	0.149	0.145	0.143	0.141	0.14	0.14	0.139	0.14	0.142	0.143	0.145	0.148	0.15	0.152	0.154	0.157	0.159	0.161	0.163	0.167	0.171
E02	Sample	Dilution_70%	0.7	DMSO	Lycopene	Standard_Development	Run084	Standard_Measurement	Plate_01	Clariostar_Study	MB	Biofoundry_,_London	Linear_Dilution_Pattern_V2	0.195	0.191	0.187	0.183	0.178	0.175	0.17	0.167	0.165	0.163	0.159	0.155	0.149	0.144	0.139	0.135	0.131	0.129	0.127	0.126	0.125	0.124	0.124	0.126	0.126	0.129	0.13	0.131	0.133	0.135	0.137	0.137	0.139	0.141	0.143	0.145
E03	Sample	Dilution_50%	0.5	DMSO	Lycopene	Standard_Development	Run084	Standard_Measurement	Plate_01	Clariostar_Study	MB	Biofoundry_,_London	Linear_Dilution_Pattern_V2	0.171	0.168	0.164	0.16	0.156	0.151	0.148	0.145	0.143	0.141	0.137	0.133	0.129	0.124	0.12	0.118	0.114	0.111	0.11	0.109	0.108	0.107	0.107	0.108	0.108	0.11	0.11	0.111	0.112	0.113	0.114	0.114	0.115	0.116	0.117	0.119
E04	Sample	Dilution_30%	0.3	DMSO	Lycopene	Standard_Development	Run084	Standard_Measurement	Plate_01	Clariostar_Study	MB	Biofoundry_,_London	Linear_Dilution_Pattern_V2	0.135	0.132	0.128	0.125	0.12	0.116	0.113	0.11	0.107	0.105	0.101	0.096	0.092	0.088	0.085	0.081	0.078	0.076	0.074	0.073	0.072	0.071	0.07	0.071	0.071	0.071	0.071	0.071	0.072	0.073	0.073	0.073	0.074	0.074	0.074	0.075
E05	Sample	Dilution_10%	0.1	DMSO	Lycopene	Standard_Development	Run084	Standard_Measurement	Plate_01	Clariostar_Study	MB	Biofoundry_,_London	Linear_Dilution_Pattern_V2	0.123	0.119	0.115	0.112	0.108	0.103	0.099	0.097	0.094	0.091	0.088	0.083	0.079	0.076	0.073	0.07	0.067	0.065	0.063	0.062	0.061	0.06	0.059	0.059	0.059	0.059	0.058	0.058	0.058	0.058	0.057	0.057	0.057	0.057	0.056	0.056
E06	Sample	Dilution_90%	0.9	DMSO	Lycopene	Standard_Development	Run084	Standard_Measurement	Plate_01	Clariostar_Study	MB	Biofoundry_,_London	Linear_Dilution_Pattern_V2	0.177	0.173	0.17	0.167	0.162	0.158	0.154	0.152	0.15	0.149	0.147	0.144	0.139	0.135	0.13	0.126	0.123	0.121	0.119	0.117	0.117	0.116	0.117	0.119	0.12	0.123	0.125	0.127	0.13	0.132	0.134	0.136	0.138	0.141	0.144	0.148
E07	Sample	Dilution_70%	0.7	DMSO	Lycopene	Standard_Development	Run084	Standard_Measurement	Plate_01	Clariostar_Study	MB	Biofoundry_,_London	Linear_Dilution_Pattern_V2	0.164	0.16	0.156	0.153	0.148	0.144	0.14	0.138	0.136	0.134	0.132	0.128	0.124	0.12	0.115	0.112	0.109	0.106	0.104	0.102	0.102	0.102	0.102	0.103	0.104	0.106	0.107	0.109	0.111	0.113	0.115	0.116	0.117	0.119	0.121	0.123
E08	Sample	Dilution_50%	0.5	DMSO	Lycopene	Standard_Development	Run084	Standard_Measurement	Plate_01	Clariostar_Study	MB	Biofoundry_,_London	Linear_Dilution_Pattern_V2	0.218	0.216	0.213	0.21	0.206	0.203	0.199	0.197	0.195	0.193	0.19	0.187	0.182	0.177	0.174	0.17	0.167	0.165	0.163	0.161	0.16	0.159	0.158	0.159	0.159	0.159	0.16	0.159	0.16	0.161	0.161	0.161	0.161	0.161	0.162	0.163
E09	Sample	Dilution_30%	0.3	DMSO	Lycopene	Standard_Development	Run084	Standard_Measurement	Plate_01	Clariostar_Study	MB	Biofoundry_,_London	Linear_Dilution_Pattern_V2	0.144	0.141	0.138	0.135	0.131	0.126	0.122	0.12	0.117	0.114	0.111	0.106	0.102	0.098	0.094	0.091	0.087	0.085	0.083	0.082	0.081	0.081	0.08	0.081	0.081	0.081	0.081	0.082	0.083	0.083	0.084	0.084	0.085	0.085	0.086	0.086
E10	Sample	Dilution_10%	0.1	DMSO	Lycopene	Standard_Development	Run084	Standard_Measurement	Plate_01	Clariostar_Study	MB	Biofoundry_,_London	Linear_Dilution_Pattern_V2	0.124	0.12	0.116	0.113	0.109	0.105	0.101	0.099	0.096	0.092	0.089	0.085	0.08	0.076	0.073	0.071	0.068	0.065	0.064	0.062	0.062	0.061	0.061	0.061	0.06	0.059	0.06	0.059	0.059	0.059	0.06	0.059	0.06	0.059	0.059	0.059
E11	Blank	DMSO_Blank		DMSO		Standard_Development	Run084	Standard_Measurement	Plate_01	Clariostar_Study	MB	Biofoundry_,_London	Linear_Dilution_Pattern_V2	0.116	0.112	0.109	0.105	0.101	0.097	0.093	0.09	0.087	0.083	0.08	0.075	0.071	0.069	0.065	0.062	0.06	0.058	0.057	0.055	0.054	0.054	0.053	0.052	0.052	0.052	0.051	0.05	0.05	0.05	0.05	0.049	0.049	0.048	0.047	0.046
E12	Blank	DMSO_Blank		DMSO		Standard_Development	Run084	Standard_Measurement	Plate_01	Clariostar_Study	MB	Biofoundry_,_London	Linear_Dilution_Pattern_V2	0.116	0.112	0.109	0.105	0.101	0.097	0.093	0.09	0.087	0.083	0.08	0.075	0.071	0.068	0.065	0.062	0.059	0.058	0.057	0.055	0.054	0.053	0.052	0.052	0.052	0.052	0.051	0.05	0.05	0.05	0.05	0.049	0.049	0.049	0.047	0.046
F01	Sample	Dilution_90%	0.9	DMSO	Lycopene	Standard_Development	Run084	Standard_Measurement	Plate_01	Clariostar_Study	MB	Biofoundry_,_London	Linear_Dilution_Pattern_V2	0.213	0.21	0.207	0.204	0.201	0.196	0.192	0.19	0.188	0.187	0.184	0.181	0.176	0.171	0.166	0.162	0.16	0.157	0.155	0.153	0.153	0.153	0.153	0.154	0.156	0.158	0.16	0.163	0.165	0.168	0.17	0.171	0.173	0.175	0.178	0.182
F02	Sample	Dilution_70%	0.7	DMSO	Lycopene	Standard_Development	Run084	Standard_Measurement	Plate_01	Clariostar_Study	MB	Biofoundry_,_London	Linear_Dilution_Pattern_V2	0.169	0.165	0.163	0.16	0.156	0.151	0.148	0.145	0.142	0.14	0.137	0.133	0.128	0.124	0.12	0.117	0.113	0.11	0.108	0.108	0.108	0.107	0.107	0.108	0.109	0.111	0.112	0.114	0.116	0.118	0.12	0.121	0.123	0.124	0.127	0.129
F03	Sample	Dilution_50%	0.5	DMSO	Lycopene	Standard_Development	Run084	Standard_Measurement	Plate_01	Clariostar_Study	MB	Biofoundry_,_London	Linear_Dilution_Pattern_V2	0.149	0.145	0.142	0.138	0.135	0.131	0.127	0.124	0.121	0.12	0.116	0.112	0.107	0.103	0.099	0.096	0.092	0.089	0.088	0.087	0.086	0.086	0.086	0.086	0.087	0.088	0.089	0.089	0.091	0.093	0.094	0.094	0.095	0.096	0.097	0.099
F04	Sample	Dilution_30%	0.3	DMSO	Lycopene	Standard_Development	Run084	Standard_Measurement	Plate_01	Clariostar_Study	MB	Biofoundry_,_London	Linear_Dilution_Pattern_V2	0.139	0.135	0.133	0.129	0.125	0.12	0.117	0.115	0.111	0.109	0.105	0.101	0.096	0.092	0.089	0.086	0.082	0.08	0.079	0.077	0.076	0.076	0.075	0.076	0.076	0.076	0.077	0.077	0.078	0.079	0.079	0.08	0.08	0.081	0.081	0.082
F05	Sample	Dilution_10%	0.1	DMSO	Lycopene	Standard_Development	Run084	Standard_Measurement	Plate_01	Clariostar_Study	MB	Biofoundry_,_London	Linear_Dilution_Pattern_V2	0.125	0.121	0.118	0.114	0.11	0.106	0.101	0.099	0.096	0.094	0.091	0.086	0.082	0.078	0.075	0.073	0.07	0.068	0.066	0.065	0.064	0.063	0.063	0.063	0.062	0.062	0.062	0.061	0.061	0.061	0.062	0.062	0.061	0.061	0.061	0.061
F06	Sample	Dilution_90%	0.9	DMSO	Lycopene	Standard_Development	Run084	Standard_Measurement	Plate_01	Clariostar_Study	MB	Biofoundry_,_London	Linear_Dilution_Pattern_V2	0.208	0.205	0.202	0.198	0.195	0.19	0.185	0.183	0.183	0.181	0.178	0.175	0.17	0.165	0.161	0.158	0.154	0.151	0.149	0.148	0.148	0.146	0.146	0.148	0.149	0.152	0.154	0.156	0.157	0.159	0.161	0.162	0.164	0.165	0.169	0.172
F07	Sample	Dilution_70%	0.7	DMSO	Lycopene	Standard_Development	Run084	Standard_Measurement	Plate_01	Clariostar_Study	MB	Biofoundry_,_London	Linear_Dilution_Pattern_V2	0.164	0.159	0.156	0.153	0.148	0.144	0.14	0.138	0.136	0.134	0.132	0.128	0.124	0.119	0.115	0.111	0.108	0.105	0.104	0.102	0.102	0.101	0.102	0.103	0.104	0.105	0.107	0.108	0.11	0.112	0.115	0.115	0.117	0.119	0.12	0.123
F08	Sample	Dilution_50%	0.5	DMSO	Lycopene	Standard_Development	Run084	Standard_Measurement	Plate_01	Clariostar_Study	MB	Biofoundry_,_London	Linear_Dilution_Pattern_V2	0.167	0.164	0.16	0.157	0.153	0.148	0.144	0.142	0.141	0.139	0.136	0.133	0.128	0.124	0.119	0.117	0.113	0.11	0.109	0.108	0.107	0.106	0.106	0.107	0.108	0.109	0.109	0.11	0.112	0.112	0.113	0.114	0.115	0.116	0.117	0.119
F09	Sample	Dilution_30%	0.3	DMSO	Lycopene	Standard_Development	Run084	Standard_Measurement	Plate_01	Clariostar_Study	MB	Biofoundry_,_London	Linear_Dilution_Pattern_V2	0.133	0.129	0.125	0.122	0.118	0.114	0.11	0.108	0.105	0.103	0.099	0.096	0.091	0.087	0.083	0.08	0.077	0.074	0.073	0.072	0.071	0.07	0.07	0.07	0.07	0.071	0.07	0.071	0.072	0.072	0.073	0.073	0.074	0.074	0.074	0.074
F10	Sample	Dilution_10%	0.1	DMSO	Lycopene	Standard_Development	Run084	Standard_Measurement	Plate_01	Clariostar_Study	MB	Biofoundry_,_London	Linear_Dilution_Pattern_V2	0.124	0.12	0.116	0.113	0.109	0.105	0.101	0.099	0.096	0.093	0.089	0.085	0.081	0.076	0.073	0.071	0.068	0.066	0.064	0.063	0.062	0.06	0.06	0.06	0.059	0.059	0.059	0.059	0.059	0.059	0.059	0.059	0.059	0.059	0.058	0.058
F11	Blank	DMSO		DMSO		Standard_Development	Run084	Standard_Measurement	Plate_01	Clariostar_Study	MB	Biofoundry_,_London	Linear_Dilution_Pattern_V2	0.116	0.112	0.108	0.104	0.101	0.097	0.092	0.09	0.087	0.083	0.08	0.075	0.072	0.068	0.065	0.063	0.061	0.058	0.056	0.056	0.055	0.054	0.053	0.053	0.052	0.052	0.051	0.05	0.05	0.049	0.049	0.049	0.048	0.048	0.047	0.046
F12	Blank	DMSO		DMSO		Standard_Development	Run084	Standard_Measurement	Plate_01	Clariostar_Study	MB	Biofoundry_,_London	Linear_Dilution_Pattern_V2	0.117	0.114	0.111	0.107	0.102	0.098	0.093	0.091	0.088	0.085	0.08	0.076	0.071	0.067	0.065	0.063	0.061	0.058	0.056	0.055	0.054	0.053	0.052	0.052	0.052	0.051	0.051	0.05	0.049	0.049	0.05	0.049	0.048	0.048	0.047	0.046
G01	Sample	Dilution_85%	0.85	DMSO	Lycopene	Standard_Development	Run084	Standard_Measurement	Plate_01	Clariostar_Study	MB	Biofoundry_,_London	Linear_Dilution_Pattern_V2	0.221	0.218	0.215	0.212	0.207	0.203	0.199	0.197	0.196	0.195	0.192	0.187	0.183	0.177	0.172	0.169	0.165	0.162	0.16	0.159	0.158	0.157	0.157	0.159	0.16	0.162	0.164	0.165	0.167	0.168	0.169	0.171	0.173	0.174	0.176	0.179
G02	Sample	Dilution_65%	0.65	DMSO	Lycopene	Standard_Development	Run084	Standard_Measurement	Plate_01	Clariostar_Study	MB	Biofoundry_,_London	Linear_Dilution_Pattern_V2	0.178	0.175	0.172	0.169	0.164	0.159	0.156	0.154	0.153	0.15	0.147	0.144	0.139	0.134	0.129	0.126	0.123	0.12	0.118	0.117	0.116	0.116	0.115	0.116	0.117	0.118	0.119	0.121	0.122	0.124	0.125	0.126	0.128	0.129	0.13	0.133
G03	Sample	Dilution_45%	0.45	DMSO	Lycopene	Standard_Development	Run084	Standard_Measurement	Plate_01	Clariostar_Study	MB	Biofoundry_,_London	Linear_Dilution_Pattern_V2	0.148	0.144	0.14	0.136	0.132	0.128	0.123	0.12	0.119	0.116	0.113	0.108	0.104	0.099	0.094	0.092	0.089	0.086	0.084	0.084	0.083	0.082	0.082	0.082	0.082	0.083	0.083	0.084	0.085	0.086	0.087	0.088	0.088	0.09	0.09	0.091
G04	Sample	Dilution_25%	0.25	DMSO	Lycopene	Standard_Development	Run084	Standard_Measurement	Plate_01	Clariostar_Study	MB	Biofoundry_,_London	Linear_Dilution_Pattern_V2	0.136	0.132	0.128	0.124	0.119	0.116	0.111	0.109	0.107	0.104	0.101	0.096	0.092	0.088	0.084	0.081	0.077	0.075	0.073	0.072	0.071	0.07	0.07	0.07	0.07	0.07	0.07	0.07	0.07	0.071	0.072	0.071	0.072	0.072	0.071	0.072
G05	Sample	Dilution_05%	0.0499999999999999	DMSO	Lycopene	Standard_Development	Run084	Standard_Measurement	Plate_01	Clariostar_Study	MB	Biofoundry_,_London	Linear_Dilution_Pattern_V2	0.12	0.117	0.113	0.109	0.105	0.1	0.097	0.094	0.09	0.087	0.084	0.079	0.076	0.072	0.069	0.067	0.064	0.061	0.06	0.059	0.058	0.057	0.056	0.057	0.056	0.055	0.054	0.053	0.053	0.053	0.053	0.053	0.052	0.052	0.051	0.051
G06	Sample	Dilution_85%	0.85	DMSO	Lycopene	Standard_Development	Run084	Standard_Measurement	Plate_01	Clariostar_Study	MB	Biofoundry_,_London	Linear_Dilution_Pattern_V2	0.166	0.162	0.159	0.155	0.151	0.146	0.142	0.14	0.138	0.137	0.135	0.131	0.127	0.122	0.117	0.114	0.11	0.107	0.106	0.105	0.104	0.104	0.104	0.105	0.107	0.11	0.112	0.113	0.116	0.118	0.121	0.122	0.124	0.127	0.129	0.132
G07	Sample	Dilution_65%	0.65	DMSO	Lycopene	Standard_Development	Run084	Standard_Measurement	Plate_01	Clariostar_Study	MB	Biofoundry_,_London	Linear_Dilution_Pattern_V2	0.172	0.169	0.167	0.163	0.158	0.154	0.15	0.147	0.146	0.145	0.142	0.138	0.133	0.129	0.125	0.122	0.118	0.115	0.114	0.112	0.112	0.111	0.111	0.113	0.113	0.115	0.116	0.117	0.119	0.12	0.122	0.122	0.124	0.126	0.127	0.129
G08	Sample	Dilution_45%	0.45	DMSO	Lycopene	Standard_Development	Run084	Standard_Measurement	Plate_01	Clariostar_Study	MB	Biofoundry_,_London	Linear_Dilution_Pattern_V2	0.143	0.139	0.134	0.131	0.127	0.123	0.119	0.117	0.115	0.113	0.109	0.106	0.101	0.097	0.093	0.09	0.087	0.084	0.083	0.082	0.081	0.08	0.079	0.08	0.08	0.081	0.082	0.083	0.084	0.085	0.086	0.086	0.087	0.088	0.089	0.09
G09	Sample	Dilution_25%	0.25	DMSO	Lycopene	Standard_Development	Run084	Standard_Measurement	Plate_01	Clariostar_Study	MB	Biofoundry_,_London	Linear_Dilution_Pattern_V2	0.132	0.129	0.125	0.121	0.118	0.113	0.109	0.106	0.103	0.101	0.097	0.093	0.089	0.085	0.081	0.078	0.075	0.073	0.071	0.07	0.069	0.068	0.068	0.068	0.068	0.068	0.068	0.068	0.068	0.069	0.069	0.069	0.069	0.07	0.07	0.07
G10	Sample	Dilution_05%	0.0499999999999999	DMSO	Lycopene	Standard_Development	Run084	Standard_Measurement	Plate_01	Clariostar_Study	MB	Biofoundry_,_London	Linear_Dilution_Pattern_V2	0.12	0.116	0.112	0.109	0.105	0.1	0.097	0.094	0.091	0.087	0.084	0.079	0.075	0.071	0.068	0.066	0.063	0.06	0.059	0.058	0.058	0.057	0.056	0.056	0.055	0.055	0.054	0.054	0.054	0.053	0.053	0.053	0.052	0.052	0.051	0.051
G11	Blank	DMSO_Blank		DMSO		Standard_Development	Run084	Standard_Measurement	Plate_01	Clariostar_Study	MB	Biofoundry_,_London	Linear_Dilution_Pattern_V2	0.116	0.112	0.108	0.105	0.101	0.097	0.093	0.09	0.087	0.084	0.08	0.076	0.072	0.069	0.065	0.063	0.061	0.058	0.057	0.055	0.055	0.054	0.053	0.053	0.052	0.052	0.052	0.051	0.05	0.051	0.05	0.05	0.049	0.048	0.048	0.046
G12	Blank	DMSO_Blank		DMSO		Standard_Development	Run084	Standard_Measurement	Plate_01	Clariostar_Study	MB	Biofoundry_,_London	Linear_Dilution_Pattern_V2	0.12	0.115	0.111	0.108	0.103	0.099	0.095	0.092	0.089	0.086	0.081	0.075	0.071	0.068	0.064	0.062	0.059	0.058	0.056	0.055	0.054	0.053	0.052	0.052	0.051	0.051	0.051	0.049	0.049	0.049	0.049	0.048	0.048	0.047	0.046	0.045
H01	Sample	Dilution_85%	0.85	DMSO	Lycopene	Standard_Development	Run084	Standard_Measurement	Plate_01	Clariostar_Study	MB	Biofoundry_,_London	Linear_Dilution_Pattern_V2	0.209	0.207	0.204	0.2	0.195	0.192	0.187	0.184	0.183	0.18	0.177	0.172	0.166	0.16	0.155	0.151	0.148	0.145	0.143	0.142	0.141	0.141	0.14	0.141	0.142	0.144	0.146	0.148	0.15	0.151	0.153	0.154	0.156	0.157	0.16	0.162
H02	Sample	Dilution_65%	0.65	DMSO	Lycopene	Standard_Development	Run084	Standard_Measurement	Plate_01	Clariostar_Study	MB	Biofoundry_,_London	Linear_Dilution_Pattern_V2	0.156	0.152	0.148	0.145	0.141	0.137	0.131	0.13	0.127	0.125	0.122	0.118	0.113	0.108	0.104	0.101	0.097	0.095	0.093	0.092	0.091	0.09	0.09	0.092	0.092	0.094	0.095	0.097	0.098	0.1	0.102	0.102	0.104	0.106	0.107	0.109
H03	Sample	Dilution_45%	0.45	DMSO	Lycopene	Standard_Development	Run084	Standard_Measurement	Plate_01	Clariostar_Study	MB	Biofoundry_,_London	Linear_Dilution_Pattern_V2	0.144	0.141	0.137	0.133	0.129	0.125	0.121	0.119	0.116	0.113	0.111	0.106	0.101	0.097	0.093	0.091	0.087	0.084	0.083	0.081	0.08	0.079	0.079	0.08	0.081	0.081	0.082	0.083	0.084	0.085	0.086	0.086	0.087	0.088	0.089	0.09
H04	Sample	Dilution_25%	0.25	DMSO	Lycopene	Standard_Development	Run084	Standard_Measurement	Plate_01	Clariostar_Study	MB	Biofoundry_,_London	Linear_Dilution_Pattern_V2	0.141	0.137	0.134	0.129	0.125	0.121	0.116	0.113	0.11	0.107	0.103	0.098	0.094	0.089	0.085	0.082	0.078	0.076	0.074	0.073	0.072	0.071	0.07	0.071	0.071	0.071	0.071	0.071	0.071	0.072	0.073	0.072	0.072	0.073	0.073	0.073
H05	Sample	Dilution_05%	0.0499999999999999	DMSO	Lycopene	Standard_Development	Run084	Standard_Measurement	Plate_01	Clariostar_Study	MB	Biofoundry_,_London	Linear_Dilution_Pattern_V2	0.124	0.12	0.116	0.113	0.109	0.104	0.101	0.097	0.094	0.089	0.086	0.081	0.076	0.073	0.07	0.067	0.065	0.061	0.06	0.059	0.059	0.057	0.056	0.056	0.056	0.055	0.055	0.054	0.055	0.054	0.054	0.053	0.053	0.053	0.052	0.052
H06	Sample	Dilution_85%	0.85	DMSO	Lycopene	Standard_Development	Run084	Standard_Measurement	Plate_01	Clariostar_Study	MB	Biofoundry_,_London	Linear_Dilution_Pattern_V2	0.163	0.159	0.155	0.152	0.147	0.143	0.138	0.136	0.135	0.133	0.131	0.127	0.123	0.118	0.114	0.111	0.108	0.104	0.103	0.102	0.101	0.101	0.101	0.102	0.103	0.106	0.108	0.11	0.112	0.114	0.117	0.118	0.12	0.122	0.124	0.128
H07	Sample	Dilution_65%	0.65	DMSO	Lycopene	Standard_Development	Run084	Standard_Measurement	Plate_01	Clariostar_Study	MB	Biofoundry_,_London	Linear_Dilution_Pattern_V2	0.152	0.148	0.145	0.142	0.138	0.133	0.129	0.127	0.125	0.124	0.121	0.117	0.112	0.108	0.104	0.1	0.097	0.094	0.093	0.091	0.091	0.09	0.09	0.091	0.091	0.093	0.094	0.096	0.097	0.099	0.1	0.102	0.103	0.104	0.106	0.108
H08	Sample	Dilution_45%	0.45	DMSO	Lycopene	Standard_Development	Run084	Standard_Measurement	Plate_01	Clariostar_Study	MB	Biofoundry_,_London	Linear_Dilution_Pattern_V2	0.147	0.142	0.138	0.135	0.13	0.125	0.121	0.119	0.117	0.115	0.111	0.106	0.101	0.097	0.093	0.09	0.086	0.083	0.081	0.08	0.079	0.079	0.078	0.079	0.079	0.081	0.081	0.081	0.083	0.083	0.084	0.085	0.086	0.086	0.087	0.088
H09	Sample	Dilution_25%	0.25	DMSO	Lycopene	Standard_Development	Run084	Standard_Measurement	Plate_01	Clariostar_Study	MB	Biofoundry_,_London	Linear_Dilution_Pattern_V2	0.14	0.136	0.132	0.128	0.123	0.119	0.115	0.112	0.109	0.106	0.102	0.097	0.092	0.088	0.084	0.081	0.077	0.075	0.072	0.072	0.071	0.07	0.069	0.07	0.07	0.07	0.07	0.07	0.07	0.07	0.071	0.07	0.07	0.071	0.071	0.071
H10	Sample	Dilution_05%	0.0499999999999999	DMSO	Lycopene	Standard_Development	Run084	Standard_Measurement	Plate_01	Clariostar_Study	MB	Biofoundry_,_London	Linear_Dilution_Pattern_V2	0.124	0.12	0.116	0.112	0.108	0.104	0.099	0.097	0.093	0.089	0.087	0.082	0.078	0.074	0.07	0.068	0.065	0.063	0.061	0.06	0.06	0.058	0.057	0.058	0.057	0.056	0.056	0.055	0.055	0.054	0.055	0.054	0.054	0.053	0.052	0.051
H11	Blank	DMSO_Blank		DMSO		Standard_Development	Run084	Standard_Measurement	Plate_01	Clariostar_Study	MB	Biofoundry_,_London	Linear_Dilution_Pattern_V2	0.118	0.114	0.111	0.108	0.103	0.099	0.095	0.091	0.088	0.085	0.081	0.077	0.073	0.069	0.066	0.064	0.062	0.059	0.058	0.057	0.056	0.055	0.053	0.053	0.053	0.052	0.052	0.051	0.051	0.051	0.051	0.05	0.049	0.049	0.047	0.046
H12	Blank	DMSO_Blank		DMSO		Standard_Development	Run084	Standard_Measurement	Plate_01	Clariostar_Study	MB	Biofoundry_,_London	Linear_Dilution_Pattern_V2	0.121	0.117	0.113	0.11	0.105	0.101	0.097	0.093	0.09	0.086	0.081	0.077	0.073	0.068	0.064	0.063	0.06	0.058	0.056	0.055	0.054	0.053	0.052	0.052	0.052	0.052	0.051	0.05	0.05	0.05	0.049	0.048	0.048	0.047	0.046	0.045
A01	Sample	Dilution_100%	1.0	DMSO	Lycopene	Standard_Development	Run084	Standard_Measurement	Plate_01	Clariostar_Study	MB	Biofoundry_,_London	Linear_Dilution_Pattern_V2	0.171	0.168	0.165	0.162	0.158	0.154	0.151	0.148	0.146	0.144	0.141	0.136	0.132	0.127	0.122	0.119	0.114	0.112	0.112	0.11	0.11	0.11	0.11	0.112	0.114	0.117	0.12	0.123	0.126	0.128	0.131	0.134	0.137	0.139	0.143	0.147
A02	Sample	Dilution_80%	0.8	DMSO	Lycopene	Standard_Development	Run084	Standard_Measurement	Plate_01	Clariostar_Study	MB	Biofoundry_,_London	Linear_Dilution_Pattern_V2	0.157	0.153	0.15	0.147	0.143	0.14	0.136	0.133	0.13	0.128	0.125	0.12	0.116	0.111	0.107	0.103	0.1	0.098	0.096	0.095	0.095	0.094	0.094	0.096	0.097	0.099	0.101	0.103	0.105	0.106	0.109	0.111	0.112	0.114	0.117	0.119
A03	Sample	Dilution_60%	0.6	DMSO	Lycopene	Standard_Development	Run084	Standard_Measurement	Plate_01	Clariostar_Study	MB	Biofoundry_,_London	Linear_Dilution_Pattern_V2	0.144	0.14	0.138	0.135	0.131	0.128	0.124	0.121	0.118	0.115	0.112	0.108	0.103	0.099	0.096	0.092	0.089	0.087	0.086	0.084	0.083	0.083	0.083	0.084	0.084	0.085	0.087	0.088	0.09	0.091	0.092	0.094	0.095	0.096	0.098	0.1
A04	Sample	Dilution_40%	0.4	DMSO	Lycopene	Standard_Development	Run084	Standard_Measurement	Plate_01	Clariostar_Study	MB	Biofoundry_,_London	Linear_Dilution_Pattern_V2	0.139	0.135	0.132	0.129	0.125	0.121	0.118	0.115	0.111	0.107	0.105	0.101	0.096	0.091	0.088	0.084	0.08	0.079	0.078	0.076	0.075	0.075	0.074	0.074	0.075	0.076	0.076	0.077	0.077	0.078	0.079	0.08	0.081	0.082	0.083	0.084
A05	Sample	Dilution_20%	0.2	DMSO	Lycopene	Standard_Development	Run084	Standard_Measurement	Plate_01	Clariostar_Study	MB	Biofoundry_,_London	Linear_Dilution_Pattern_V2	0.124	0.12	0.118	0.115	0.111	0.108	0.105	0.101	0.097	0.093	0.089	0.085	0.082	0.078	0.074	0.071	0.068	0.067	0.065	0.064	0.062	0.063	0.061	0.061	0.061	0.061	0.06	0.061	0.061	0.061	0.061	0.062	0.062	0.062	0.062	0.062
A06	Sample	Dilution_100%	1.0	DMSO	Lycopene	Standard_Development	Run084	Standard_Measurement	Plate_01	Clariostar_Study	MB	Biofoundry_,_London	Linear_Dilution_Pattern_V2	0.17	0.166	0.163	0.158	0.155	0.15	0.147	0.144	0.141	0.139	0.136	0.131	0.127	0.123	0.118	0.114	0.11	0.108	0.107	0.106	0.105	0.105	0.105	0.107	0.109	0.111	0.113	0.116	0.119	0.121	0.124	0.126	0.128	0.13	0.134	0.137
A07	Sample	Dilution_80%	0.8	DMSO	Lycopene	Standard_Development	Run084	Standard_Measurement	Plate_01	Clariostar_Study	MB	Biofoundry_,_London	Linear_Dilution_Pattern_V2	0.155	0.151	0.148	0.145	0.141	0.137	0.133	0.13	0.129	0.126	0.123	0.119	0.115	0.111	0.108	0.105	0.1	0.098	0.097	0.096	0.095	0.095	0.095	0.096	0.098	0.099	0.102	0.104	0.105	0.107	0.109	0.112	0.114	0.115	0.118	0.121
A08	Sample	Dilution_60%	0.6	DMSO	Lycopene	Standard_Development	Run084	Standard_Measurement	Plate_01	Clariostar_Study	MB	Biofoundry_,_London	Linear_Dilution_Pattern_V2	0.149	0.145	0.142	0.138	0.134	0.13	0.126	0.123	0.121	0.118	0.114	0.11	0.107	0.102	0.097	0.094	0.091	0.089	0.088	0.086	0.085	0.084	0.085	0.086	0.086	0.088	0.089	0.09	0.091	0.092	0.093	0.095	0.096	0.097	0.099	0.1
A09	Sample	Dilution_40%	0.4	DMSO	Lycopene	Standard_Development	Run084	Standard_Measurement	Plate_01	Clariostar_Study	MB	Biofoundry_,_London	Linear_Dilution_Pattern_V2	0.142	0.138	0.135	0.131	0.128	0.124	0.12	0.117	0.113	0.111	0.106	0.101	0.097	0.093	0.089	0.085	0.082	0.08	0.078	0.077	0.075	0.075	0.075	0.075	0.075	0.076	0.077	0.078	0.078	0.079	0.079	0.081	0.081	0.081	0.083	0.084
A10	Sample	Dilution_20%	0.2	DMSO	Lycopene	Standard_Development	Run084	Standard_Measurement	Plate_01	Clariostar_Study	MB	Biofoundry_,_London	Linear_Dilution_Pattern_V2	0.129	0.124	0.121	0.118	0.115	0.11	0.106	0.104	0.1	0.097	0.094	0.089	0.086	0.081	0.078	0.075	0.072	0.07	0.068	0.067	0.065	0.065	0.065	0.065	0.064	0.064	0.064	0.065	0.065	0.065	0.065	0.065	0.065	0.066	0.066	0.065
A11	Blank	DMSO_Blank		DMSO		Standard_Development	Run084	Standard_Measurement	Plate_01	Clariostar_Study	MB	Biofoundry_,_London	Linear_Dilution_Pattern_V2	0.113	0.108	0.106	0.102	0.098	0.096	0.091	0.088	0.085	0.082	0.078	0.073	0.069	0.066	0.063	0.061	0.058	0.056	0.055	0.054	0.053	0.052	0.051	0.051	0.051	0.05	0.05	0.049	0.048	0.048	0.048	0.048	0.048	0.047	0.046	0.046
A12	Blank	DMSO_Blank		DMSO		Standard_Development	Run084	Standard_Measurement	Plate_01	Clariostar_Study	MB	Biofoundry_,_London	Linear_Dilution_Pattern_V2	0.115	0.111	0.109	0.105	0.103	0.099	0.096	0.091	0.087	0.083	0.079	0.074	0.07	0.067	0.064	0.061	0.058	0.057	0.056	0.054	0.053	0.053	0.052	0.051	0.051	0.05	0.049	0.05	0.049	0.048	0.049	0.049	0.048	0.047	0.047	0.046
B01	Sample	Dilution_100%	1.0	DMSO	Lycopene	Standard_Development	Run084	Standard_Measurement	Plate_01	Clariostar_Study	MB	Biofoundry_,_London	Linear_Dilution_Pattern_V2	0.195	0.192	0.19	0.187	0.183	0.178	0.175	0.173	0.171	0.17	0.168	0.163	0.159	0.153	0.149	0.145	0.143	0.141	0.139	0.138	0.137	0.137	0.137	0.139	0.141	0.144	0.147	0.15	0.153	0.156	0.158	0.161	0.163	0.165	0.17	0.173
B02	Sample	Dilution_80%	0.8	DMSO	Lycopene	Standard_Development	Run084	Standard_Measurement	Plate_01	Clariostar_Study	MB	Biofoundry_,_London	Linear_Dilution_Pattern_V2	0.157	0.154	0.151	0.148	0.145	0.141	0.137	0.135	0.133	0.131	0.128	0.123	0.119	0.114	0.11	0.107	0.103	0.101	0.1	0.099	0.099	0.098	0.098	0.1	0.101	0.103	0.105	0.108	0.11	0.112	0.114	0.116	0.118	0.12	0.123	0.126
B03	Sample	Dilution_60%	0.6	DMSO	Lycopene	Standard_Development	Run084	Standard_Measurement	Plate_01	Clariostar_Study	MB	Biofoundry_,_London	Linear_Dilution_Pattern_V2	0.15	0.146	0.144	0.14	0.137	0.133	0.129	0.127	0.124	0.121	0.118	0.113	0.109	0.104	0.1	0.097	0.093	0.091	0.089	0.088	0.087	0.087	0.087	0.088	0.088	0.09	0.091	0.092	0.094	0.095	0.097	0.098	0.1	0.1	0.102	0.104
B04	Sample	Dilution_40%	0.4	DMSO	Lycopene	Standard_Development	Run084	Standard_Measurement	Plate_01	Clariostar_Study	MB	Biofoundry_,_London	Linear_Dilution_Pattern_V2	0.138	0.133	0.131	0.127	0.123	0.118	0.115	0.113	0.11	0.107	0.104	0.1	0.096	0.091	0.087	0.085	0.081	0.079	0.077	0.076	0.075	0.075	0.074	0.074	0.075	0.075	0.076	0.077	0.077	0.078	0.078	0.079	0.081	0.081	0.081	0.082
B05	Sample	Dilution_20%	0.2	DMSO	Lycopene	Standard_Development	Run084	Standard_Measurement	Plate_01	Clariostar_Study	MB	Biofoundry_,_London	Linear_Dilution_Pattern_V2	0.125	0.12	0.118	0.114	0.111	0.107	0.104	0.101	0.097	0.095	0.09	0.087	0.084	0.079	0.075	0.073	0.07	0.068	0.067	0.065	0.065	0.064	0.063	0.062	0.062	0.063	0.063	0.063	0.063	0.063	0.063	0.063	0.064	0.063	0.064	0.063
B06	Sample	Dilution_100%	1.0	DMSO	Lycopene	Standard_Development	Run084	Standard_Measurement	Plate_01	Clariostar_Study	MB	Biofoundry_,_London	Linear_Dilution_Pattern_V2	0.168	0.163	0.16	0.157	0.154	0.15	0.146	0.144	0.142	0.141	0.138	0.135	0.132	0.127	0.123	0.119	0.115	0.113	0.112	0.111	0.11	0.11	0.11	0.112	0.114	0.117	0.12	0.123	0.126	0.129	0.132	0.135	0.137	0.139	0.143	0.147
B07	Sample	Dilution_80%	0.8	DMSO	Lycopene	Standard_Development	Run084	Standard_Measurement	Plate_01	Clariostar_Study	MB	Biofoundry_,_London	Linear_Dilution_Pattern_V2	0.169	0.165	0.163	0.16	0.156	0.152	0.149	0.146	0.145	0.143	0.14	0.136	0.133	0.127	0.122	0.119	0.116	0.114	0.113	0.111	0.111	0.111	0.111	0.113	0.114	0.116	0.118	0.121	0.124	0.126	0.128	0.13	0.132	0.135	0.138	0.141
B08	Sample	Dilution_60%	0.6	DMSO	Lycopene	Standard_Development	Run084	Standard_Measurement	Plate_01	Clariostar_Study	MB	Biofoundry_,_London	Linear_Dilution_Pattern_V2	0.15	0.146	0.144	0.14	0.137	0.132	0.129	0.127	0.124	0.121	0.118	0.114	0.111	0.106	0.102	0.099	0.095	0.093	0.092	0.09	0.089	0.089	0.09	0.09	0.091	0.092	0.093	0.095	0.097	0.098	0.1	0.102	0.103	0.103	0.106	0.108
B09	Sample	Dilution_40%	0.4	DMSO	Lycopene	Standard_Development	Run084	Standard_Measurement	Plate_01	Clariostar_Study	MB	Biofoundry_,_London	Linear_Dilution_Pattern_V2	0.141	0.137	0.135	0.131	0.128	0.124	0.12	0.117	0.114	0.111	0.108	0.103	0.1	0.095	0.091	0.088	0.084	0.082	0.081	0.079	0.079	0.078	0.078	0.078	0.078	0.079	0.08	0.081	0.082	0.082	0.083	0.085	0.085	0.086	0.087	0.088
B10	Sample	Dilution_20%	0.2	DMSO	Lycopene	Standard_Development	Run084	Standard_Measurement	Plate_01	Clariostar_Study	MB	Biofoundry_,_London	Linear_Dilution_Pattern_V2	0.134	0.129	0.126	0.123	0.119	0.116	0.113	0.109	0.105	0.102	0.099	0.095	0.091	0.087	0.084	0.081	0.077	0.076	0.074	0.072	0.071	0.071	0.07	0.07	0.07	0.07	0.07	0.07	0.07	0.069	0.07	0.07	0.071	0.07	0.071	0.07
B11	Blank	DMSO_Blank		DMSO		Standard_Development	Run084	Standard_Measurement	Plate_01	Clariostar_Study	MB	Biofoundry_,_London	Linear_Dilution_Pattern_V2	0.114	0.11	0.107	0.104	0.1	0.096	0.093	0.09	0.086	0.083	0.078	0.074	0.071	0.068	0.064	0.062	0.06	0.058	0.057	0.055	0.055	0.053	0.052	0.052	0.051	0.051	0.051	0.05	0.05	0.05	0.05	0.05	0.049	0.048	0.048	0.046
B12	Blank	DMSO_Blank		DMSO		Standard_Development	Run084	Standard_Measurement	Plate_01	Clariostar_Study	MB	Biofoundry_,_London	Linear_Dilution_Pattern_V2	0.115	0.11	0.107	0.105	0.101	0.098	0.094	0.09	0.086	0.081	0.078	0.073	0.07	0.067	0.063	0.061	0.058	0.057	0.055	0.054	0.053	0.052	0.051	0.051	0.05	0.05	0.05	0.049	0.049	0.048	0.048	0.049	0.048	0.047	0.047	0.046
C01	Sample	Dilution_95%	0.95	DMSO	Lycopene	Standard_Development	Run084	Standard_Measurement	Plate_01	Clariostar_Study	MB	Biofoundry_,_London	Linear_Dilution_Pattern_V2	0.193	0.191	0.189	0.185	0.183	0.18	0.177	0.173	0.171	0.17	0.168	0.164	0.16	0.154	0.151	0.147	0.143	0.142	0.14	0.14	0.139	0.139	0.139	0.141	0.143	0.145	0.148	0.151	0.154	0.156	0.158	0.162	0.164	0.166	0.17	0.174
C02	Sample	Dilution_75%	0.75	DMSO	Lycopene	Standard_Development	Run084	Standard_Measurement	Plate_01	Clariostar_Study	MB	Biofoundry_,_London	Linear_Dilution_Pattern_V2	0.161	0.158	0.154	0.152	0.148	0.144	0.141	0.138	0.136	0.134	0.132	0.128	0.123	0.119	0.114	0.111	0.107	0.106	0.105	0.103	0.102	0.102	0.102	0.104	0.104	0.106	0.108	0.111	0.113	0.114	0.116	0.119	0.12	0.122	0.124	0.127
C03	Sample	Dilution_55%	0.55	DMSO	Lycopene	Standard_Development	Run084	Standard_Measurement	Plate_01	Clariostar_Study	MB	Biofoundry_,_London	Linear_Dilution_Pattern_V2	0.147	0.143	0.14	0.137	0.133	0.13	0.126	0.123	0.12	0.118	0.115	0.11	0.106	0.101	0.098	0.095	0.09	0.089	0.087	0.086	0.085	0.085	0.085	0.085	0.085	0.087	0.088	0.09	0.09	0.091	0.093	0.094	0.095	0.096	0.098	0.099
C04	Sample	Dilution_35%	0.35	DMSO	Lycopene	Standard_Development	Run084	Standard_Measurement	Plate_01	Clariostar_Study	MB	Biofoundry_,_London	Linear_Dilution_Pattern_V2	0.147	0.143	0.14	0.137	0.133	0.13	0.126	0.123	0.12	0.118	0.115	0.11	0.106	0.102	0.098	0.095	0.091	0.089	0.088	0.086	0.086	0.085	0.085	0.085	0.085	0.085	0.086	0.087	0.087	0.088	0.089	0.091	0.091	0.091	0.092	0.093
C05	Sample	Dilution_15%	0.15	DMSO	Lycopene	Standard_Development	Run084	Standard_Measurement	Plate_01	Clariostar_Study	MB	Biofoundry_,_London	Linear_Dilution_Pattern_V2	0.125	0.121	0.117	0.114	0.109	0.105	0.102	0.1	0.097	0.095	0.092	0.088	0.084	0.08	0.076	0.074	0.071	0.07	0.068	0.066	0.065	0.064	0.064	0.064	0.063	0.064	0.064	0.063	0.064	0.064	0.064	0.065	0.065	0.064	0.064	0.063
C06	Sample	Dilution_95%	0.95	DMSO	Lycopene	Standard_Development	Run084	Standard_Measurement	Plate_01	Clariostar_Study	MB	Biofoundry_,_London	Linear_Dilution_Pattern_V2	0.191	0.188	0.185	0.181	0.178	0.175	0.172	0.17	0.168	0.167	0.165	0.162	0.158	0.153	0.148	0.145	0.141	0.14	0.138	0.137	0.136	0.136	0.136	0.138	0.14	0.142	0.146	0.148	0.151	0.154	0.156	0.159	0.161	0.163	0.167	0.171
C07	Sample	Dilution_75%	0.75	DMSO	Lycopene	Standard_Development	Run084	Standard_Measurement	Plate_01	Clariostar_Study	MB	Biofoundry_,_London	Linear_Dilution_Pattern_V2	0.178	0.174	0.172	0.169	0.166	0.162	0.159	0.156	0.154	0.152	0.149	0.145	0.142	0.137	0.133	0.129	0.125	0.124	0.122	0.121	0.12	0.12	0.12	0.121	0.122	0.123	0.125	0.127	0.128	0.13	0.132	0.134	0.136	0.137	0.139	0.142
C08	Sample	Dilution_55%	0.55	DMSO	Lycopene	Standard_Development	Run084	Standard_Measurement	Plate_01	Clariostar_Study	MB	Biofoundry_,_London	Linear_Dilution_Pattern_V2	0.156	0.152	0.15	0.146	0.142	0.139	0.135	0.132	0.13	0.128	0.125	0.121	0.118	0.113	0.109	0.106	0.102	0.1	0.099	0.097	0.096	0.096	0.096	0.097	0.098	0.098	0.099	0.101	0.102	0.103	0.104	0.106	0.107	0.108	0.109	0.111
C09	Sample	Dilution_35%	0.35	DMSO	Lycopene	Standard_Development	Run084	Standard_Measurement	Plate_01	Clariostar_Study	MB	Biofoundry_,_London	Linear_Dilution_Pattern_V2	0.134	0.131	0.128	0.124	0.12	0.117	0.113	0.11	0.107	0.105	0.101	0.097	0.094	0.089	0.086	0.083	0.079	0.076	0.075	0.073	0.073	0.072	0.072	0.072	0.073	0.073	0.073	0.073	0.074	0.074	0.075	0.076	0.077	0.076	0.077	0.077
C10	Sample	Dilution_15%	0.15	DMSO	Lycopene	Standard_Development	Run084	Standard_Measurement	Plate_01	Clariostar_Study	MB	Biofoundry_,_London	Linear_Dilution_Pattern_V2	0.125	0.121	0.119	0.115	0.111	0.107	0.103	0.1	0.097	0.094	0.09	0.085	0.082	0.077	0.074	0.071	0.068	0.067	0.065	0.063	0.062	0.061	0.061	0.061	0.06	0.061	0.06	0.06	0.06	0.06	0.06	0.06	0.06	0.06	0.059	0.059
C11	Blank	DMSO_Blank		DMSO		Standard_Development	Run084	Standard_Measurement	Plate_01	Clariostar_Study	MB	Biofoundry_,_London	Linear_Dilution_Pattern_V2	0.116	0.111	0.108	0.104	0.101	0.097	0.093	0.09	0.087	0.083	0.079	0.074	0.071	0.067	0.064	0.062	0.059	0.057	0.056	0.055	0.054	0.053	0.053	0.052	0.051	0.051	0.051	0.05	0.05	0.049	0.049	0.049	0.049	0.047	0.047	0.046
C12	Blank	DMSO_Blank		DMSO		Standard_Development	Run084	Standard_Measurement	Plate_01	Clariostar_Study	MB	Biofoundry_,_London	Linear_Dilution_Pattern_V2	0.117	0.112	0.108	0.105	0.102	0.099	0.095	0.09	0.088	0.084	0.08	0.075	0.072	0.068	0.064	0.062	0.06	0.058	0.057	0.055	0.055	0.054	0.053	0.052	0.051	0.051	0.051	0.05	0.05	0.05	0.049	0.05	0.049	0.048	0.047	0.046
D01	Sample	Dilution_95%	0.95	DMSO	Lycopene	Standard_Development	Run084	Standard_Measurement	Plate_01	Clariostar_Study	MB	Biofoundry_,_London	Linear_Dilution_Pattern_V2	0.215	0.212	0.211	0.207	0.203	0.199	0.195	0.194	0.192	0.191	0.188	0.184	0.179	0.174	0.169	0.166	0.162	0.16	0.159	0.157	0.156	0.155	0.156	0.157	0.159	0.162	0.164	0.167	0.169	0.171	0.173	0.177	0.178	0.18	0.183	0.187
D02	Sample	Dilution_75%	0.75	DMSO	Lycopene	Standard_Development	Run084	Standard_Measurement	Plate_01	Clariostar_Study	MB	Biofoundry_,_London	Linear_Dilution_Pattern_V2	0.168	0.164	0.161	0.158	0.154	0.15	0.146	0.144	0.141	0.139	0.137	0.133	0.129	0.123	0.118	0.116	0.112	0.11	0.108	0.107	0.106	0.105	0.105	0.107	0.108	0.11	0.112	0.114	0.116	0.118	0.12	0.123	0.124	0.126	0.128	0.131
D03	Sample	Dilution_55%	0.55	DMSO	Lycopene	Standard_Development	Run084	Standard_Measurement	Plate_01	Clariostar_Study	MB	Biofoundry_,_London	Linear_Dilution_Pattern_V2	0.152	0.148	0.145	0.141	0.137	0.133	0.13	0.127	0.125	0.122	0.12	0.115	0.111	0.107	0.102	0.099	0.095	0.093	0.091	0.09	0.09	0.089	0.089	0.089	0.09	0.091	0.093	0.093	0.095	0.096	0.097	0.099	0.1	0.101	0.102	0.103
D04	Sample	Dilution_35%	0.35	DMSO	Lycopene	Standard_Development	Run084	Standard_Measurement	Plate_01	Clariostar_Study	MB	Biofoundry_,_London	Linear_Dilution_Pattern_V2	0.141	0.136	0.133	0.129	0.126	0.122	0.118	0.115	0.112	0.11	0.107	0.102	0.098	0.093	0.09	0.087	0.083	0.081	0.079	0.078	0.077	0.077	0.076	0.077	0.077	0.077	0.078	0.078	0.079	0.079	0.08	0.082	0.082	0.082	0.083	0.083
D05	Sample	Dilution_15%	0.15	DMSO	Lycopene	Standard_Development	Run084	Standard_Measurement	Plate_01	Clariostar_Study	MB	Biofoundry_,_London	Linear_Dilution_Pattern_V2	0.126	0.121	0.118	0.114	0.111	0.107	0.103	0.101	0.097	0.094	0.09	0.086	0.083	0.079	0.076	0.073	0.07	0.068	0.066	0.065	0.064	0.063	0.062	0.062	0.062	0.062	0.061	0.061	0.061	0.061	0.062	0.062	0.062	0.061	0.062	0.061
D06	Sample	Dilution_95%	0.95	DMSO	Lycopene	Standard_Development	Run084	Standard_Measurement	Plate_01	Clariostar_Study	MB	Biofoundry_,_London	Linear_Dilution_Pattern_V2	0.174	0.169	0.167	0.163	0.159	0.155	0.152	0.15	0.147	0.145	0.144	0.14	0.136	0.13	0.126	0.123	0.119	0.117	0.116	0.114	0.114	0.113	0.113	0.115	0.117	0.12	0.122	0.125	0.127	0.13	0.132	0.135	0.137	0.139	0.143	0.147
D07	Sample	Dilution_75%	0.75	DMSO	Lycopene	Standard_Development	Run084	Standard_Measurement	Plate_01	Clariostar_Study	MB	Biofoundry_,_London	Linear_Dilution_Pattern_V2	0.159	0.154	0.152	0.148	0.145	0.142	0.138	0.134	0.132	0.13	0.127	0.123	0.12	0.115	0.111	0.108	0.103	0.101	0.1	0.098	0.098	0.098	0.098	0.099	0.1	0.102	0.104	0.105	0.107	0.109	0.111	0.113	0.115	0.116	0.118	0.121
D08	Sample	Dilution_55%	0.55	DMSO	Lycopene	Standard_Development	Run084	Standard_Measurement	Plate_01	Clariostar_Study	MB	Biofoundry_,_London	Linear_Dilution_Pattern_V2	0.176	0.172	0.17	0.166	0.163	0.159	0.155	0.152	0.15	0.148	0.145	0.142	0.139	0.132	0.129	0.125	0.121	0.119	0.118	0.117	0.115	0.115	0.115	0.115	0.116	0.118	0.118	0.119	0.12	0.122	0.123	0.124	0.126	0.126	0.128	0.13
D09	Sample	Dilution_35%	0.35	DMSO	Lycopene	Standard_Development	Run084	Standard_Measurement	Plate_01	Clariostar_Study	MB	Biofoundry_,_London	Linear_Dilution_Pattern_V2	0.151	0.147	0.145	0.142	0.138	0.133	0.13	0.127	0.124	0.122	0.118	0.114	0.11	0.106	0.103	0.099	0.095	0.093	0.092	0.09	0.09	0.089	0.088	0.088	0.089	0.09	0.09	0.091	0.091	0.092	0.092	0.094	0.095	0.095	0.096	0.096
D10	Sample	Dilution_15%	0.15	DMSO	Lycopene	Standard_Development	Run084	Standard_Measurement	Plate_01	Clariostar_Study	MB	Biofoundry_,_London	Linear_Dilution_Pattern_V2	0.131	0.126	0.124	0.121	0.117	0.113	0.11	0.107	0.103	0.1	0.096	0.092	0.089	0.084	0.081	0.078	0.074	0.072	0.07	0.069	0.069	0.068	0.067	0.067	0.066	0.067	0.067	0.067	0.066	0.067	0.067	0.068	0.068	0.068	0.068	0.068
D11	Blank	DMSO_Blank		DMSO		Standard_Development	Run084	Standard_Measurement	Plate_01	Clariostar_Study	MB	Biofoundry_,_London	Linear_Dilution_Pattern_V2	0.117	0.113	0.111	0.107	0.103	0.1	0.095	0.092	0.088	0.085	0.08	0.076	0.072	0.069	0.066	0.063	0.06	0.059	0.057	0.056	0.055	0.054	0.053	0.053	0.052	0.052	0.051	0.051	0.05	0.05	0.05	0.049	0.049	0.048	0.047	0.046
D12	Blank	DMSO_Blank		DMSO		Standard_Development	Run084	Standard_Measurement	Plate_01	Clariostar_Study	MB	Biofoundry_,_London	Linear_Dilution_Pattern_V2	0.12	0.115	0.112	0.109	0.104	0.101	0.097	0.094	0.09	0.086	0.082	0.077	0.073	0.069	0.066	0.064	0.061	0.059	0.058	0.056	0.054	0.054	0.053	0.052	0.051	0.051	0.051	0.05	0.05	0.05	0.049	0.049	0.049	0.048	0.047	0.046
E01	Sample	Dilution_90%	0.9	DMSO	Lycopene	Standard_Development	Run084	Standard_Measurement	Plate_01	Clariostar_Study	MB	Biofoundry_,_London	Linear_Dilution_Pattern_V2	0.22	0.216	0.213	0.21	0.207	0.203	0.199	0.196	0.195	0.193	0.189	0.185	0.18	0.174	0.17	0.166	0.162	0.16	0.158	0.156	0.155	0.155	0.155	0.157	0.158	0.16	0.162	0.164	0.166	0.168	0.17	0.172	0.173	0.175	0.178	0.181
E02	Sample	Dilution_70%	0.7	DMSO	Lycopene	Standard_Development	Run084	Standard_Measurement	Plate_01	Clariostar_Study	MB	Biofoundry_,_London	Linear_Dilution_Pattern_V2	0.179	0.174	0.171	0.167	0.163	0.159	0.154	0.152	0.149	0.147	0.143	0.139	0.134	0.128	0.122	0.119	0.115	0.113	0.112	0.11	0.109	0.108	0.108	0.11	0.11	0.112	0.114	0.115	0.117	0.118	0.12	0.122	0.124	0.125	0.127	0.129
E03	Sample	Dilution_50%	0.5	DMSO	Lycopene	Standard_Development	Run084	Standard_Measurement	Plate_01	Clariostar_Study	MB	Biofoundry_,_London	Linear_Dilution_Pattern_V2	0.172	0.168	0.165	0.162	0.158	0.154	0.15	0.148	0.145	0.143	0.139	0.135	0.131	0.126	0.121	0.119	0.115	0.113	0.112	0.11	0.108	0.108	0.108	0.109	0.109	0.109	0.11	0.112	0.113	0.114	0.114	0.116	0.116	0.117	0.118	0.12
E04	Sample	Dilution_30%	0.3	DMSO	Lycopene	Standard_Development	Run084	Standard_Measurement	Plate_01	Clariostar_Study	MB	Biofoundry_,_London	Linear_Dilution_Pattern_V2	0.137	0.132	0.129	0.126	0.122	0.118	0.114	0.111	0.108	0.105	0.101	0.097	0.094	0.089	0.084	0.081	0.078	0.076	0.075	0.073	0.072	0.071	0.071	0.071	0.071	0.071	0.071	0.071	0.072	0.072	0.073	0.074	0.074	0.073	0.074	0.074
E05	Sample	Dilution_10%	0.1	DMSO	Lycopene	Standard_Development	Run084	Standard_Measurement	Plate_01	Clariostar_Study	MB	Biofoundry_,_London	Linear_Dilution_Pattern_V2	0.124	0.12	0.116	0.112	0.109	0.105	0.101	0.098	0.094	0.091	0.087	0.083	0.08	0.075	0.072	0.07	0.068	0.065	0.063	0.062	0.061	0.06	0.059	0.059	0.059	0.058	0.058	0.058	0.058	0.057	0.057	0.058	0.057	0.056	0.056	0.055
E06	Sample	Dilution_90%	0.9	DMSO	Lycopene	Standard_Development	Run084	Standard_Measurement	Plate_01	Clariostar_Study	MB	Biofoundry_,_London	Linear_Dilution_Pattern_V2	0.177	0.173	0.17	0.166	0.162	0.159	0.155	0.152	0.15	0.149	0.146	0.142	0.139	0.134	0.13	0.125	0.122	0.12	0.118	0.117	0.116	0.116	0.116	0.118	0.119	0.122	0.124	0.126	0.129	0.13	0.133	0.135	0.138	0.14	0.143	0.146
E07	Sample	Dilution_70%	0.7	DMSO	Lycopene	Standard_Development	Run084	Standard_Measurement	Plate_01	Clariostar_Study	MB	Biofoundry_,_London	Linear_Dilution_Pattern_V2	0.163	0.159	0.156	0.153	0.149	0.145	0.141	0.138	0.137	0.135	0.132	0.128	0.125	0.12	0.116	0.112	0.108	0.106	0.104	0.103	0.102	0.102	0.101	0.102	0.103	0.105	0.106	0.108	0.11	0.111	0.114	0.115	0.117	0.119	0.121	0.122
E08	Sample	Dilution_50%	0.5	DMSO	Lycopene	Standard_Development	Run084	Standard_Measurement	Plate_01	Clariostar_Study	MB	Biofoundry_,_London	Linear_Dilution_Pattern_V2	0.226	0.224	0.222	0.218	0.215	0.211	0.207	0.205	0.203	0.2	0.197	0.195	0.19	0.185	0.181	0.178	0.174	0.172	0.17	0.168	0.167	0.165	0.164	0.164	0.164	0.164	0.165	0.164	0.165	0.165	0.165	0.166	0.165	0.165	0.165	0.165
E09	Sample	Dilution_30%	0.3	DMSO	Lycopene	Standard_Development	Run084	Standard_Measurement	Plate_01	Clariostar_Study	MB	Biofoundry_,_London	Linear_Dilution_Pattern_V2	0.145	0.142	0.139	0.135	0.132	0.128	0.124	0.122	0.118	0.116	0.112	0.108	0.105	0.099	0.095	0.092	0.089	0.086	0.085	0.084	0.082	0.081	0.081	0.081	0.082	0.082	0.082	0.083	0.083	0.084	0.084	0.086	0.086	0.086	0.086	0.087
E10	Sample	Dilution_10%	0.1	DMSO	Lycopene	Standard_Development	Run084	Standard_Measurement	Plate_01	Clariostar_Study	MB	Biofoundry_,_London	Linear_Dilution_Pattern_V2	0.125	0.12	0.117	0.114	0.11	0.106	0.102	0.099	0.096	0.093	0.089	0.085	0.081	0.076	0.073	0.071	0.067	0.066	0.065	0.063	0.062	0.061	0.06	0.06	0.06	0.06	0.06	0.059	0.059	0.059	0.059	0.06	0.06	0.059	0.058	0.058
E11	Blank	DMSO_Blank		DMSO		Standard_Development	Run084	Standard_Measurement	Plate_01	Clariostar_Study	MB	Biofoundry_,_London	Linear_Dilution_Pattern_V2	0.115	0.111	0.108	0.104	0.101	0.097	0.093	0.09	0.087	0.083	0.078	0.074	0.071	0.068	0.064	0.062	0.059	0.058	0.057	0.054	0.053	0.053	0.052	0.052	0.051	0.051	0.05	0.049	0.049	0.048	0.048	0.049	0.048	0.047	0.047	0.046
E12	Blank	DMSO_Blank		DMSO		Standard_Development	Run084	Standard_Measurement	Plate_01	Clariostar_Study	MB	Biofoundry_,_London	Linear_Dilution_Pattern_V2	0.116	0.112	0.108	0.105	0.101	0.098	0.094	0.091	0.088	0.084	0.079	0.075	0.072	0.068	0.065	0.063	0.06	0.059	0.057	0.056	0.054	0.054	0.052	0.052	0.052	0.052	0.051	0.051	0.05	0.049	0.05	0.05	0.049	0.048	0.047	0.046
F01	Sample	Dilution_90%	0.9	DMSO	Lycopene	Standard_Development	Run084	Standard_Measurement	Plate_01	Clariostar_Study	MB	Biofoundry_,_London	Linear_Dilution_Pattern_V2	0.222	0.219	0.217	0.214	0.209	0.206	0.202	0.2	0.198	0.196	0.193	0.19	0.186	0.18	0.176	0.172	0.169	0.166	0.164	0.162	0.161	0.161	0.161	0.162	0.164	0.166	0.167	0.17	0.172	0.174	0.175	0.177	0.179	0.18	0.183	0.186
F02	Sample	Dilution_70%	0.7	DMSO	Lycopene	Standard_Development	Run084	Standard_Measurement	Plate_01	Clariostar_Study	MB	Biofoundry_,_London	Linear_Dilution_Pattern_V2	0.17	0.166	0.164	0.161	0.157	0.153	0.149	0.147	0.144	0.142	0.14	0.136	0.131	0.126	0.121	0.119	0.115	0.112	0.11	0.109	0.109	0.108	0.108	0.109	0.111	0.113	0.114	0.116	0.117	0.119	0.12	0.123	0.125	0.126	0.128	0.13
F03	Sample	Dilution_50%	0.5	DMSO	Lycopene	Standard_Development	Run084	Standard_Measurement	Plate_01	Clariostar_Study	MB	Biofoundry_,_London	Linear_Dilution_Pattern_V2	0.151	0.147	0.144	0.141	0.136	0.132	0.128	0.127	0.124	0.122	0.119	0.114	0.11	0.105	0.101	0.098	0.094	0.092	0.091	0.09	0.088	0.087	0.087	0.088	0.089	0.09	0.09	0.091	0.093	0.094	0.095	0.096	0.097	0.098	0.099	0.1
F04	Sample	Dilution_30%	0.3	DMSO	Lycopene	Standard_Development	Run084	Standard_Measurement	Plate_01	Clariostar_Study	MB	Biofoundry_,_London	Linear_Dilution_Pattern_V2	0.141	0.136	0.134	0.131	0.126	0.123	0.118	0.116	0.113	0.11	0.107	0.102	0.098	0.094	0.091	0.087	0.083	0.082	0.081	0.078	0.077	0.076	0.076	0.077	0.077	0.078	0.077	0.078	0.079	0.079	0.08	0.081	0.081	0.081	0.082	0.082
F05	Sample	Dilution_10%	0.1	DMSO	Lycopene	Standard_Development	Run084	Standard_Measurement	Plate_01	Clariostar_Study	MB	Biofoundry_,_London	Linear_Dilution_Pattern_V2	0.126	0.121	0.118	0.115	0.111	0.108	0.104	0.101	0.098	0.095	0.092	0.087	0.085	0.08	0.076	0.074	0.071	0.069	0.067	0.066	0.064	0.063	0.063	0.063	0.063	0.062	0.062	0.062	0.062	0.062	0.063	0.063	0.062	0.061	0.061	0.06
F06	Sample	Dilution_90%	0.9	DMSO	Lycopene	Standard_Development	Run084	Standard_Measurement	Plate_01	Clariostar_Study	MB	Biofoundry_,_London	Linear_Dilution_Pattern_V2	0.191	0.188	0.185	0.181	0.177	0.173	0.169	0.167	0.165	0.164	0.162	0.158	0.154	0.148	0.144	0.141	0.137	0.135	0.133	0.131	0.131	0.13	0.13	0.131	0.133	0.135	0.137	0.139	0.141	0.143	0.145	0.148	0.15	0.151	0.154	0.157
F07	Sample	Dilution_70%	0.7	DMSO	Lycopene	Standard_Development	Run084	Standard_Measurement	Plate_01	Clariostar_Study	MB	Biofoundry_,_London	Linear_Dilution_Pattern_V2	0.163	0.158	0.156	0.152	0.148	0.144	0.14	0.137	0.135	0.134	0.131	0.127	0.123	0.118	0.114	0.11	0.107	0.105	0.103	0.101	0.101	0.101	0.1	0.101	0.102	0.104	0.106	0.107	0.109	0.111	0.112	0.115	0.116	0.117	0.12	0.122
F08	Sample	Dilution_50%	0.5	DMSO	Lycopene	Standard_Development	Run084	Standard_Measurement	Plate_01	Clariostar_Study	MB	Biofoundry_,_London	Linear_Dilution_Pattern_V2	0.173	0.167	0.164	0.161	0.157	0.153	0.15	0.146	0.144	0.143	0.14	0.136	0.133	0.127	0.124	0.12	0.116	0.114	0.112	0.111	0.11	0.109	0.11	0.11	0.11	0.112	0.113	0.113	0.114	0.115	0.116	0.117	0.118	0.119	0.12	0.121
F09	Sample	Dilution_30%	0.3	DMSO	Lycopene	Standard_Development	Run084	Standard_Measurement	Plate_01	Clariostar_Study	MB	Biofoundry_,_London	Linear_Dilution_Pattern_V2	0.134	0.13	0.127	0.123	0.119	0.116	0.112	0.11	0.106	0.104	0.101	0.096	0.092	0.088	0.083	0.081	0.078	0.075	0.074	0.072	0.071	0.071	0.071	0.07	0.071	0.071	0.071	0.071	0.072	0.072	0.073	0.074	0.074	0.073	0.074	0.074
F10	Sample	Dilution_10%	0.1	DMSO	Lycopene	Standard_Development	Run084	Standard_Measurement	Plate_01	Clariostar_Study	MB	Biofoundry_,_London	Linear_Dilution_Pattern_V2	0.123	0.119	0.117	0.113	0.11	0.105	0.101	0.099	0.096	0.093	0.089	0.084	0.08	0.077	0.073	0.071	0.068	0.066	0.065	0.063	0.062	0.061	0.06	0.06	0.059	0.059	0.059	0.059	0.059	0.059	0.059	0.06	0.059	0.059	0.058	0.057
F11	Blank	DMSO		DMSO		Standard_Development	Run084	Standard_Measurement	Plate_01	Clariostar_Study	MB	Biofoundry_,_London	Linear_Dilution_Pattern_V2	0.115	0.111	0.107	0.104	0.1	0.097	0.093	0.09	0.086	0.083	0.079	0.074	0.071	0.067	0.064	0.061	0.059	0.057	0.056	0.055	0.054	0.053	0.052	0.052	0.051	0.051	0.05	0.05	0.049	0.048	0.049	0.049	0.048	0.047	0.046	0.046
F12	Blank	DMSO		DMSO		Standard_Development	Run084	Standard_Measurement	Plate_01	Clariostar_Study	MB	Biofoundry_,_London	Linear_Dilution_Pattern_V2	0.118	0.113	0.11	0.107	0.103	0.099	0.094	0.091	0.089	0.085	0.079	0.075	0.072	0.067	0.065	0.062	0.06	0.059	0.057	0.055	0.054	0.053	0.052	0.051	0.051	0.051	0.05	0.05	0.049	0.049	0.049	0.049	0.048	0.047	0.046	0.045
G01	Sample	Dilution_85%	0.85	DMSO	Lycopene	Standard_Development	Run084	Standard_Measurement	Plate_01	Clariostar_Study	MB	Biofoundry_,_London	Linear_Dilution_Pattern_V2	0.228	0.226	0.223	0.22	0.217	0.213	0.209	0.206	0.203	0.202	0.199	0.194	0.191	0.185	0.18	0.175	0.172	0.17	0.168	0.166	0.165	0.164	0.163	0.164	0.165	0.167	0.169	0.169	0.171	0.172	0.174	0.175	0.176	0.177	0.179	0.181
G02	Sample	Dilution_65%	0.65	DMSO	Lycopene	Standard_Development	Run084	Standard_Measurement	Plate_01	Clariostar_Study	MB	Biofoundry_,_London	Linear_Dilution_Pattern_V2	0.18	0.176	0.173	0.169	0.165	0.162	0.157	0.155	0.153	0.152	0.148	0.144	0.139	0.134	0.13	0.127	0.123	0.12	0.119	0.117	0.117	0.116	0.116	0.117	0.118	0.119	0.12	0.121	0.122	0.124	0.125	0.127	0.128	0.129	0.131	0.132
G03	Sample	Dilution_45%	0.45	DMSO	Lycopene	Standard_Development	Run084	Standard_Measurement	Plate_01	Clariostar_Study	MB	Biofoundry_,_London	Linear_Dilution_Pattern_V2	0.148	0.144	0.141	0.137	0.132	0.128	0.124	0.122	0.119	0.116	0.113	0.108	0.104	0.099	0.095	0.092	0.088	0.086	0.084	0.082	0.082	0.081	0.081	0.082	0.082	0.083	0.083	0.084	0.085	0.085	0.086	0.088	0.088	0.088	0.089	0.09
G04	Sample	Dilution_25%	0.25	DMSO	Lycopene	Standard_Development	Run084	Standard_Measurement	Plate_01	Clariostar_Study	MB	Biofoundry_,_London	Linear_Dilution_Pattern_V2	0.136	0.132	0.129	0.125	0.122	0.117	0.113	0.111	0.108	0.105	0.101	0.096	0.092	0.088	0.084	0.081	0.078	0.075	0.074	0.073	0.072	0.071	0.07	0.07	0.069	0.07	0.07	0.07	0.07	0.07	0.071	0.072	0.072	0.071	0.071	0.071
G05	Sample	Dilution_05%	0.0499999999999999	DMSO	Lycopene	Standard_Development	Run084	Standard_Measurement	Plate_01	Clariostar_Study	MB	Biofoundry_,_London	Linear_Dilution_Pattern_V2	0.121	0.116	0.112	0.109	0.104	0.1	0.097	0.094	0.09	0.087	0.084	0.08	0.076	0.072	0.069	0.067	0.064	0.062	0.06	0.058	0.057	0.056	0.055	0.055	0.055	0.055	0.054	0.053	0.054	0.052	0.052	0.053	0.053	0.051	0.051	0.05
G06	Sample	Dilution_85%	0.85	DMSO	Lycopene	Standard_Development	Run084	Standard_Measurement	Plate_01	Clariostar_Study	MB	Biofoundry_,_London	Linear_Dilution_Pattern_V2	0.167	0.164	0.16	0.157	0.152	0.148	0.143	0.141	0.14	0.139	0.136	0.133	0.129	0.122	0.118	0.116	0.112	0.109	0.107	0.106	0.105	0.104	0.105	0.106	0.108	0.111	0.113	0.114	0.116	0.118	0.121	0.123	0.125	0.127	0.129	0.131
G07	Sample	Dilution_65%	0.65	DMSO	Lycopene	Standard_Development	Run084	Standard_Measurement	Plate_01	Clariostar_Study	MB	Biofoundry_,_London	Linear_Dilution_Pattern_V2	0.171	0.167	0.164	0.16	0.156	0.152	0.148	0.146	0.143	0.141	0.139	0.135	0.132	0.127	0.123	0.119	0.116	0.113	0.111	0.11	0.109	0.109	0.108	0.109	0.11	0.111	0.113	0.114	0.115	0.116	0.118	0.12	0.12	0.121	0.123	0.125
G08	Sample	Dilution_45%	0.45	DMSO	Lycopene	Standard_Development	Run084	Standard_Measurement	Plate_01	Clariostar_Study	MB	Biofoundry_,_London	Linear_Dilution_Pattern_V2	0.143	0.139	0.136	0.132	0.128	0.123	0.119	0.118	0.115	0.113	0.111	0.106	0.103	0.098	0.094	0.091	0.087	0.085	0.084	0.082	0.082	0.08	0.08	0.081	0.081	0.082	0.082	0.083	0.084	0.085	0.086	0.087	0.087	0.087	0.088	0.089
G09	Sample	Dilution_25%	0.25	DMSO	Lycopene	Standard_Development	Run084	Standard_Measurement	Plate_01	Clariostar_Study	MB	Biofoundry_,_London	Linear_Dilution_Pattern_V2	0.133	0.128	0.125	0.122	0.117	0.114	0.109	0.106	0.104	0.101	0.098	0.094	0.089	0.085	0.081	0.079	0.075	0.073	0.071	0.07	0.069	0.068	0.068	0.068	0.068	0.068	0.069	0.068	0.069	0.068	0.069	0.07	0.07	0.069	0.07	0.069
G10	Sample	Dilution_05%	0.0499999999999999	DMSO	Lycopene	Standard_Development	Run084	Standard_Measurement	Plate_01	Clariostar_Study	MB	Biofoundry_,_London	Linear_Dilution_Pattern_V2	0.119	0.116	0.112	0.108	0.105	0.101	0.097	0.094	0.09	0.087	0.083	0.079	0.075	0.072	0.068	0.066	0.063	0.061	0.06	0.058	0.057	0.056	0.055	0.055	0.055	0.055	0.054	0.053	0.053	0.052	0.053	0.053	0.052	0.051	0.051	0.05
G11	Blank	DMSO_Blank		DMSO		Standard_Development	Run084	Standard_Measurement	Plate_01	Clariostar_Study	MB	Biofoundry_,_London	Linear_Dilution_Pattern_V2	0.116	0.112	0.109	0.105	0.101	0.097	0.093	0.09	0.087	0.083	0.079	0.075	0.072	0.068	0.065	0.063	0.06	0.058	0.056	0.055	0.055	0.053	0.053	0.052	0.051	0.051	0.051	0.05	0.05	0.049	0.049	0.05	0.049	0.048	0.047	0.046
G12	Blank	DMSO_Blank		DMSO		Standard_Development	Run084	Standard_Measurement	Plate_01	Clariostar_Study	MB	Biofoundry_,_London	Linear_Dilution_Pattern_V2	0.119	0.115	0.111	0.108	0.104	0.1	0.096	0.093	0.089	0.086	0.081	0.076	0.072	0.068	0.064	0.063	0.06	0.058	0.056	0.054	0.054	0.053	0.052	0.051	0.051	0.051	0.05	0.05	0.049	0.048	0.048	0.049	0.048	0.047	0.046	0.045
H01	Sample	Dilution_85%	0.85	DMSO	Lycopene	Standard_Development	Run084	Standard_Measurement	Plate_01	Clariostar_Study	MB	Biofoundry_,_London	Linear_Dilution_Pattern_V2	0.212	0.209	0.206	0.202	0.198	0.194	0.19	0.186	0.185	0.183	0.179	0.173	0.168	0.162	0.156	0.153	0.149	0.147	0.146	0.144	0.142	0.142	0.141	0.142	0.143	0.145	0.147	0.148	0.15	0.152	0.153	0.155	0.156	0.158	0.159	0.161
H02	Sample	Dilution_65%	0.65	DMSO	Lycopene	Standard_Development	Run084	Standard_Measurement	Plate_01	Clariostar_Study	MB	Biofoundry_,_London	Linear_Dilution_Pattern_V2	0.157	0.154	0.151	0.146	0.142	0.138	0.134	0.132	0.129	0.127	0.124	0.12	0.116	0.11	0.105	0.103	0.099	0.096	0.094	0.093	0.093	0.091	0.091	0.092	0.093	0.095	0.097	0.097	0.098	0.1	0.102	0.104	0.104	0.105	0.107	0.109
H03	Sample	Dilution_45%	0.45	DMSO	Lycopene	Standard_Development	Run084	Standard_Measurement	Plate_01	Clariostar_Study	MB	Biofoundry_,_London	Linear_Dilution_Pattern_V2	0.144	0.14	0.138	0.134	0.13	0.127	0.123	0.12	0.117	0.115	0.111	0.106	0.102	0.097	0.093	0.09	0.086	0.084	0.083	0.081	0.08	0.079	0.079	0.08	0.08	0.081	0.082	0.083	0.083	0.084	0.085	0.086	0.086	0.087	0.088	0.089
H04	Sample	Dilution_25%	0.25	DMSO	Lycopene	Standard_Development	Run084	Standard_Measurement	Plate_01	Clariostar_Study	MB	Biofoundry_,_London	Linear_Dilution_Pattern_V2	0.141	0.137	0.133	0.13	0.126	0.122	0.117	0.114	0.111	0.107	0.104	0.099	0.094	0.089	0.084	0.082	0.079	0.076	0.075	0.073	0.072	0.071	0.071	0.071	0.071	0.071	0.071	0.071	0.071	0.072	0.072	0.073	0.073	0.073	0.073	0.072
H05	Sample	Dilution_05%	0.0499999999999999	DMSO	Lycopene	Standard_Development	Run084	Standard_Measurement	Plate_01	Clariostar_Study	MB	Biofoundry_,_London	Linear_Dilution_Pattern_V2	0.125	0.12	0.117	0.113	0.11	0.105	0.101	0.097	0.094	0.091	0.086	0.082	0.079	0.073	0.069	0.068	0.065	0.063	0.061	0.059	0.059	0.058	0.057	0.057	0.056	0.055	0.055	0.055	0.055	0.054	0.054	0.054	0.054	0.052	0.052	0.051
H06	Sample	Dilution_85%	0.85	DMSO	Lycopene	Standard_Development	Run084	Standard_Measurement	Plate_01	Clariostar_Study	MB	Biofoundry_,_London	Linear_Dilution_Pattern_V2	0.165	0.161	0.157	0.153	0.149	0.145	0.14	0.138	0.136	0.136	0.133	0.129	0.125	0.119	0.114	0.112	0.109	0.106	0.104	0.103	0.102	0.102	0.102	0.103	0.105	0.107	0.109	0.111	0.113	0.115	0.117	0.119	0.121	0.122	0.125	0.127
H07	Sample	Dilution_65%	0.65	DMSO	Lycopene	Standard_Development	Run084	Standard_Measurement	Plate_01	Clariostar_Study	MB	Biofoundry_,_London	Linear_Dilution_Pattern_V2	0.153	0.149	0.146	0.142	0.139	0.136	0.131	0.129	0.125	0.124	0.121	0.118	0.113	0.108	0.105	0.101	0.098	0.095	0.093	0.091	0.091	0.09	0.09	0.091	0.092	0.093	0.095	0.096	0.098	0.099	0.101	0.102	0.103	0.104	0.106	0.108
H08	Sample	Dilution_45%	0.45	DMSO	Lycopene	Standard_Development	Run084	Standard_Measurement	Plate_01	Clariostar_Study	MB	Biofoundry_,_London	Linear_Dilution_Pattern_V2	0.145	0.141	0.138	0.134	0.13	0.126	0.122	0.119	0.116	0.113	0.109	0.104	0.1	0.096	0.092	0.088	0.084	0.082	0.081	0.079	0.078	0.078	0.078	0.078	0.078	0.079	0.08	0.08	0.081	0.081	0.082	0.083	0.084	0.085	0.086	0.087
H09	Sample	Dilution_25%	0.25	DMSO	Lycopene	Standard_Development	Run084	Standard_Measurement	Plate_01	Clariostar_Study	MB	Biofoundry_,_London	Linear_Dilution_Pattern_V2	0.141	0.136	0.132	0.128	0.124	0.12	0.115	0.112	0.109	0.106	0.103	0.097	0.093	0.087	0.083	0.081	0.078	0.075	0.074	0.072	0.071	0.07	0.069	0.069	0.069	0.07	0.07	0.069	0.07	0.07	0.07	0.071	0.071	0.071	0.071	0.07
H10	Sample	Dilution_05%	0.0499999999999999	DMSO	Lycopene	Standard_Development	Run084	Standard_Measurement	Plate_01	Clariostar_Study	MB	Biofoundry_,_London	Linear_Dilution_Pattern_V2	0.126	0.12	0.117	0.113	0.108	0.104	0.1	0.097	0.095	0.091	0.088	0.083	0.08	0.075	0.071	0.069	0.066	0.064	0.062	0.06	0.059	0.058	0.058	0.057	0.057	0.056	0.056	0.055	0.055	0.055	0.055	0.055	0.054	0.053	0.052	0.051
H11	Blank	DMSO_Blank		DMSO		Standard_Development	Run084	Standard_Measurement	Plate_01	Clariostar_Study	MB	Biofoundry_,_London	Linear_Dilution_Pattern_V2	0.118	0.114	0.11	0.107	0.104	0.099	0.094	0.091	0.088	0.086	0.082	0.077	0.073	0.069	0.066	0.064	0.061	0.059	0.058	0.056	0.054	0.053	0.053	0.053	0.053	0.052	0.051	0.051	0.05	0.05	0.05	0.05	0.049	0.048	0.047	0.046
H12	Blank	DMSO_Blank		DMSO		Standard_Development	Run084	Standard_Measurement	Plate_01	Clariostar_Study	MB	Biofoundry_,_London	Linear_Dilution_Pattern_V2	0.12	0.115	0.112	0.109	0.104	0.101	0.097	0.093	0.09	0.086	0.081	0.075	0.072	0.067	0.064	0.062	0.059	0.057	0.056	0.054	0.053	0.052	0.052	0.051	0.051	0.051	0.05	0.049	0.049	0.048	0.048	0.049	0.048	0.046	0.046	0.045
A01	Sample	Dilution_100%	1.0	DMSO	Lycopene	Standard_Development	Run084	Standard_Measurement	Plate_01	Clariostar_Study	MB	Biofoundry_,_London	Linear_Dilution_Pattern_V2	0.172	0.169	0.166	0.163	0.159	0.155	0.152	0.15	0.148	0.146	0.142	0.139	0.133	0.128	0.124	0.119	0.117	0.115	0.113	0.111	0.112	0.111	0.112	0.113	0.116	0.118	0.122	0.124	0.127	0.129	0.131	0.134	0.137	0.14	0.144	0.148
A02	Sample	Dilution_80%	0.8	DMSO	Lycopene	Standard_Development	Run084	Standard_Measurement	Plate_01	Clariostar_Study	MB	Biofoundry_,_London	Linear_Dilution_Pattern_V2	0.156	0.153	0.151	0.148	0.144	0.139	0.136	0.134	0.132	0.129	0.125	0.121	0.117	0.112	0.106	0.103	0.1	0.098	0.096	0.095	0.095	0.094	0.094	0.095	0.097	0.099	0.101	0.103	0.105	0.107	0.109	0.11	0.112	0.114	0.117	0.12
A03	Sample	Dilution_60%	0.6	DMSO	Lycopene	Standard_Development	Run084	Standard_Measurement	Plate_01	Clariostar_Study	MB	Biofoundry_,_London	Linear_Dilution_Pattern_V2	0.145	0.141	0.138	0.136	0.132	0.127	0.124	0.122	0.12	0.117	0.114	0.109	0.105	0.1	0.096	0.093	0.09	0.088	0.086	0.085	0.085	0.084	0.084	0.085	0.086	0.087	0.088	0.089	0.091	0.091	0.092	0.094	0.095	0.096	0.099	0.101
A04	Sample	Dilution_40%	0.4	DMSO	Lycopene	Standard_Development	Run084	Standard_Measurement	Plate_01	Clariostar_Study	MB	Biofoundry_,_London	Linear_Dilution_Pattern_V2	0.14	0.136	0.133	0.13	0.126	0.121	0.118	0.115	0.113	0.11	0.105	0.102	0.098	0.093	0.088	0.085	0.082	0.08	0.078	0.076	0.076	0.075	0.075	0.075	0.075	0.076	0.077	0.078	0.078	0.079	0.08	0.08	0.081	0.082	0.083	0.085
A05	Sample	Dilution_20%	0.2	DMSO	Lycopene	Standard_Development	Run084	Standard_Measurement	Plate_01	Clariostar_Study	MB	Biofoundry_,_London	Linear_Dilution_Pattern_V2	0.126	0.122	0.118	0.115	0.111	0.107	0.103	0.101	0.098	0.095	0.091	0.087	0.084	0.078	0.075	0.072	0.07	0.068	0.066	0.065	0.064	0.062	0.061	0.062	0.062	0.062	0.062	0.062	0.062	0.063	0.062	0.062	0.062	0.063	0.063	0.063
A06	Sample	Dilution_100%	1.0	DMSO	Lycopene	Standard_Development	Run084	Standard_Measurement	Plate_01	Clariostar_Study	MB	Biofoundry_,_London	Linear_Dilution_Pattern_V2	0.17	0.166	0.163	0.159	0.155	0.151	0.147	0.145	0.143	0.14	0.137	0.133	0.129	0.123	0.119	0.115	0.112	0.11	0.107	0.106	0.106	0.105	0.105	0.107	0.109	0.112	0.115	0.117	0.119	0.121	0.124	0.126	0.128	0.131	0.134	0.138
A07	Sample	Dilution_80%	0.8	DMSO	Lycopene	Standard_Development	Run084	Standard_Measurement	Plate_01	Clariostar_Study	MB	Biofoundry_,_London	Linear_Dilution_Pattern_V2	0.155	0.151	0.148	0.146	0.141	0.137	0.134	0.132	0.13	0.128	0.125	0.121	0.116	0.112	0.108	0.104	0.102	0.1	0.097	0.096	0.096	0.095	0.095	0.096	0.098	0.1	0.102	0.105	0.107	0.108	0.11	0.112	0.113	0.116	0.119	0.122
A08	Sample	Dilution_60%	0.6	DMSO	Lycopene	Standard_Development	Run084	Standard_Measurement	Plate_01	Clariostar_Study	MB	Biofoundry_,_London	Linear_Dilution_Pattern_V2	0.147	0.145	0.141	0.137	0.134	0.129	0.125	0.123	0.121	0.118	0.115	0.111	0.107	0.102	0.098	0.095	0.092	0.089	0.087	0.086	0.086	0.085	0.084	0.085	0.086	0.088	0.089	0.09	0.092	0.092	0.094	0.095	0.096	0.098	0.099	0.101
A09	Sample	Dilution_40%	0.4	DMSO	Lycopene	Standard_Development	Run084	Standard_Measurement	Plate_01	Clariostar_Study	MB	Biofoundry_,_London	Linear_Dilution_Pattern_V2	0.142	0.14	0.136	0.132	0.128	0.123	0.119	0.117	0.114	0.111	0.107	0.103	0.099	0.093	0.089	0.085	0.083	0.08	0.078	0.077	0.077	0.075	0.074	0.075	0.076	0.076	0.078	0.078	0.078	0.079	0.08	0.081	0.081	0.082	0.083	0.084
A10	Sample	Dilution_20%	0.2	DMSO	Lycopene	Standard_Development	Run084	Standard_Measurement	Plate_01	Clariostar_Study	MB	Biofoundry_,_London	Linear_Dilution_Pattern_V2	0.128	0.123	0.12	0.118	0.113	0.11	0.106	0.103	0.101	0.097	0.093	0.089	0.085	0.081	0.077	0.074	0.072	0.07	0.068	0.066	0.066	0.065	0.064	0.064	0.064	0.065	0.065	0.065	0.065	0.065	0.065	0.064	0.065	0.065	0.065	0.066
A11	Blank	DMSO_Blank		DMSO		Standard_Development	Run084	Standard_Measurement	Plate_01	Clariostar_Study	MB	Biofoundry_,_London	Linear_Dilution_Pattern_V2	0.113	0.11	0.106	0.103	0.1	0.096	0.091	0.089	0.087	0.083	0.079	0.074	0.071	0.067	0.064	0.062	0.059	0.058	0.056	0.055	0.054	0.053	0.052	0.051	0.051	0.052	0.051	0.051	0.05	0.049	0.049	0.048	0.049	0.048	0.048	0.047
A12	Blank	DMSO_Blank		DMSO		Standard_Development	Run084	Standard_Measurement	Plate_01	Clariostar_Study	MB	Biofoundry_,_London	Linear_Dilution_Pattern_V2	0.117	0.113	0.109	0.107	0.101	0.098	0.094	0.092	0.088	0.085	0.08	0.075	0.072	0.068	0.065	0.062	0.06	0.059	0.056	0.055	0.055	0.052	0.052	0.052	0.052	0.052	0.051	0.05	0.05	0.05	0.05	0.049	0.049	0.048	0.048	0.047
B01	Sample	Dilution_100%	1.0	DMSO	Lycopene	Standard_Development	Run084	Standard_Measurement	Plate_01	Clariostar_Study	MB	Biofoundry_,_London	Linear_Dilution_Pattern_V2	0.207	0.204	0.201	0.199	0.195	0.19	0.187	0.185	0.185	0.183	0.18	0.176	0.172	0.166	0.161	0.157	0.154	0.152	0.15	0.149	0.148	0.148	0.148	0.15	0.153	0.156	0.158	0.161	0.163	0.166	0.168	0.17	0.172	0.175	0.179	0.183
B02	Sample	Dilution_80%	0.8	DMSO	Lycopene	Standard_Development	Run084	Standard_Measurement	Plate_01	Clariostar_Study	MB	Biofoundry_,_London	Linear_Dilution_Pattern_V2	0.159	0.157	0.152	0.149	0.145	0.141	0.138	0.136	0.135	0.133	0.13	0.126	0.122	0.116	0.112	0.108	0.105	0.103	0.101	0.1	0.1	0.099	0.1	0.101	0.102	0.105	0.107	0.109	0.111	0.113	0.115	0.117	0.118	0.12	0.123	0.126
B03	Sample	Dilution_60%	0.6	DMSO	Lycopene	Standard_Development	Run084	Standard_Measurement	Plate_01	Clariostar_Study	MB	Biofoundry_,_London	Linear_Dilution_Pattern_V2	0.149	0.146	0.143	0.14	0.135	0.132	0.128	0.126	0.123	0.12	0.117	0.112	0.109	0.103	0.098	0.095	0.092	0.091	0.088	0.087	0.086	0.086	0.086	0.086	0.087	0.089	0.09	0.092	0.093	0.095	0.095	0.097	0.098	0.1	0.102	0.104
B04	Sample	Dilution_40%	0.4	DMSO	Lycopene	Standard_Development	Run084	Standard_Measurement	Plate_01	Clariostar_Study	MB	Biofoundry_,_London	Linear_Dilution_Pattern_V2	0.137	0.134	0.131	0.127	0.122	0.119	0.115	0.113	0.11	0.108	0.104	0.1	0.096	0.091	0.088	0.084	0.081	0.08	0.078	0.077	0.076	0.075	0.074	0.074	0.075	0.076	0.077	0.077	0.078	0.078	0.079	0.079	0.08	0.08	0.082	0.083
B05	Sample	Dilution_20%	0.2	DMSO	Lycopene	Standard_Development	Run084	Standard_Measurement	Plate_01	Clariostar_Study	MB	Biofoundry_,_London	Linear_Dilution_Pattern_V2	0.126	0.122	0.119	0.116	0.111	0.107	0.104	0.102	0.099	0.096	0.092	0.088	0.085	0.08	0.077	0.074	0.072	0.07	0.068	0.066	0.066	0.065	0.063	0.064	0.064	0.064	0.064	0.064	0.064	0.064	0.064	0.064	0.064	0.064	0.064	0.064
B06	Sample	Dilution_100%	1.0	DMSO	Lycopene	Standard_Development	Run084	Standard_Measurement	Plate_01	Clariostar_Study	MB	Biofoundry_,_London	Linear_Dilution_Pattern_V2	0.169	0.166	0.163	0.159	0.154	0.15	0.147	0.146	0.145	0.143	0.141	0.138	0.133	0.128	0.124	0.12	0.117	0.115	0.113	0.112	0.112	0.112	0.112	0.113	0.116	0.119	0.122	0.125	0.128	0.13	0.133	0.135	0.138	0.141	0.145	0.149
B07	Sample	Dilution_80%	0.8	DMSO	Lycopene	Standard_Development	Run084	Standard_Measurement	Plate_01	Clariostar_Study	MB	Biofoundry_,_London	Linear_Dilution_Pattern_V2	0.172	0.169	0.167	0.164	0.16	0.156	0.152	0.151	0.148	0.146	0.144	0.141	0.137	0.132	0.127	0.123	0.12	0.118	0.116	0.115	0.115	0.114	0.113	0.115	0.117	0.12	0.122	0.124	0.127	0.129	0.131	0.132	0.134	0.137	0.141	0.144
B08	Sample	Dilution_60%	0.6	DMSO	Lycopene	Standard_Development	Run084	Standard_Measurement	Plate_01	Clariostar_Study	MB	Biofoundry_,_London	Linear_Dilution_Pattern_V2	0.152	0.15	0.146	0.142	0.138	0.133	0.129	0.128	0.127	0.125	0.122	0.118	0.114	0.108	0.104	0.101	0.099	0.097	0.094	0.093	0.092	0.091	0.091	0.092	0.093	0.095	0.097	0.098	0.099	0.101	0.102	0.103	0.104	0.106	0.108	0.109
B09	Sample	Dilution_40%	0.4	DMSO	Lycopene	Standard_Development	Run084	Standard_Measurement	Plate_01	Clariostar_Study	MB	Biofoundry_,_London	Linear_Dilution_Pattern_V2	0.142	0.138	0.136	0.132	0.128	0.124	0.12	0.117	0.115	0.112	0.109	0.105	0.1	0.095	0.091	0.088	0.086	0.083	0.082	0.08	0.08	0.079	0.079	0.079	0.079	0.08	0.081	0.082	0.082	0.083	0.084	0.084	0.085	0.086	0.087	0.089
B10	Sample	Dilution_20%	0.2	DMSO	Lycopene	Standard_Development	Run084	Standard_Measurement	Plate_01	Clariostar_Study	MB	Biofoundry_,_London	Linear_Dilution_Pattern_V2	0.134	0.13	0.125	0.123	0.118	0.116	0.111	0.109	0.107	0.103	0.1	0.096	0.091	0.087	0.083	0.08	0.078	0.076	0.074	0.073	0.072	0.071	0.07	0.069	0.07	0.07	0.071	0.071	0.07	0.071	0.07	0.07	0.07	0.071	0.071	0.071
B11	Blank	DMSO_Blank		DMSO		Standard_Development	Run084	Standard_Measurement	Plate_01	Clariostar_Study	MB	Biofoundry_,_London	Linear_Dilution_Pattern_V2	0.114	0.111	0.107	0.104	0.1	0.096	0.092	0.089	0.087	0.083	0.079	0.074	0.071	0.067	0.064	0.062	0.06	0.058	0.056	0.055	0.054	0.053	0.052	0.052	0.052	0.051	0.051	0.05	0.05	0.049	0.049	0.049	0.048	0.048	0.048	0.047
B12	Blank	DMSO_Blank		DMSO		Standard_Development	Run084	Standard_Measurement	Plate_01	Clariostar_Study	MB	Biofoundry_,_London	Linear_Dilution_Pattern_V2	0.115	0.112	0.109	0.106	0.101	0.098	0.093	0.091	0.088	0.084	0.079	0.074	0.072	0.067	0.064	0.062	0.059	0.058	0.057	0.055	0.054	0.053	0.052	0.051	0.051	0.051	0.051	0.05	0.05	0.049	0.049	0.049	0.048	0.048	0.048	0.047
C01	Sample	Dilution_95%	0.95	DMSO	Lycopene	Standard_Development	Run084	Standard_Measurement	Plate_01	Clariostar_Study	MB	Biofoundry_,_London	Linear_Dilution_Pattern_V2	0.208	0.206	0.203	0.201	0.196	0.193	0.19	0.188	0.187	0.185	0.183	0.179	0.175	0.169	0.165	0.162	0.158	0.156	0.154	0.153	0.153	0.152	0.152	0.154	0.156	0.159	0.161	0.164	0.166	0.168	0.171	0.172	0.174	0.177	0.18	0.184
C02	Sample	Dilution_75%	0.75	DMSO	Lycopene	Standard_Development	Run084	Standard_Measurement	Plate_01	Clariostar_Study	MB	Biofoundry_,_London	Linear_Dilution_Pattern_V2	0.163	0.161	0.158	0.154	0.151	0.147	0.144	0.142	0.14	0.138	0.135	0.131	0.127	0.121	0.117	0.113	0.11	0.108	0.106	0.105	0.105	0.104	0.104	0.105	0.107	0.109	0.111	0.114	0.115	0.117	0.118	0.12	0.122	0.124	0.127	0.13
C03	Sample	Dilution_55%	0.55	DMSO	Lycopene	Standard_Development	Run084	Standard_Measurement	Plate_01	Clariostar_Study	MB	Biofoundry_,_London	Linear_Dilution_Pattern_V2	0.147	0.145	0.141	0.138	0.133	0.129	0.125	0.123	0.121	0.119	0.115	0.111	0.107	0.102	0.098	0.095	0.091	0.09	0.088	0.086	0.086	0.085	0.085	0.085	0.086	0.088	0.089	0.09	0.091	0.092	0.093	0.094	0.095	0.097	0.098	0.1
C04	Sample	Dilution_35%	0.35	DMSO	Lycopene	Standard_Development	Run084	Standard_Measurement	Plate_01	Clariostar_Study	MB	Biofoundry_,_London	Linear_Dilution_Pattern_V2	0.148	0.145	0.141	0.138	0.134	0.13	0.126	0.124	0.122	0.118	0.116	0.112	0.107	0.102	0.098	0.096	0.092	0.09	0.089	0.088	0.087	0.086	0.085	0.085	0.086	0.086	0.087	0.088	0.089	0.089	0.09	0.09	0.091	0.091	0.092	0.093
C05	Sample	Dilution_15%	0.15	DMSO	Lycopene	Standard_Development	Run084	Standard_Measurement	Plate_01	Clariostar_Study	MB	Biofoundry_,_London	Linear_Dilution_Pattern_V2	0.123	0.12	0.117	0.114	0.109	0.105	0.102	0.099	0.097	0.093	0.09	0.087	0.084	0.079	0.075	0.072	0.07	0.068	0.067	0.066	0.065	0.064	0.063	0.063	0.063	0.063	0.063	0.063	0.063	0.064	0.063	0.063	0.064	0.064	0.064	0.064
C06	Sample	Dilution_95%	0.95	DMSO	Lycopene	Standard_Development	Run084	Standard_Measurement	Plate_01	Clariostar_Study	MB	Biofoundry_,_London	Linear_Dilution_Pattern_V2	0.187	0.185	0.182	0.179	0.175	0.172	0.169	0.166	0.165	0.164	0.162	0.158	0.155	0.149	0.145	0.142	0.138	0.137	0.135	0.134	0.134	0.133	0.133	0.135	0.138	0.14	0.143	0.145	0.148	0.151	0.153	0.155	0.157	0.161	0.164	0.168
C07	Sample	Dilution_75%	0.75	DMSO	Lycopene	Standard_Development	Run084	Standard_Measurement	Plate_01	Clariostar_Study	MB	Biofoundry_,_London	Linear_Dilution_Pattern_V2	0.177	0.175	0.171	0.168	0.164	0.159	0.156	0.155	0.153	0.151	0.148	0.145	0.141	0.136	0.132	0.128	0.126	0.123	0.121	0.12	0.119	0.118	0.118	0.119	0.121	0.123	0.125	0.126	0.127	0.129	0.131	0.132	0.134	0.135	0.138	0.141
C08	Sample	Dilution_55%	0.55	DMSO	Lycopene	Standard_Development	Run084	Standard_Measurement	Plate_01	Clariostar_Study	MB	Biofoundry_,_London	Linear_Dilution_Pattern_V2	0.157	0.154	0.151	0.147	0.144	0.14	0.136	0.134	0.132	0.13	0.127	0.123	0.12	0.115	0.111	0.108	0.104	0.102	0.101	0.099	0.098	0.097	0.097	0.098	0.099	0.1	0.101	0.102	0.103	0.105	0.106	0.106	0.108	0.109	0.111	0.112
C09	Sample	Dilution_35%	0.35	DMSO	Lycopene	Standard_Development	Run084	Standard_Measurement	Plate_01	Clariostar_Study	MB	Biofoundry_,_London	Linear_Dilution_Pattern_V2	0.135	0.132	0.128	0.125	0.121	0.117	0.113	0.11	0.108	0.105	0.102	0.098	0.094	0.089	0.086	0.082	0.08	0.078	0.076	0.075	0.073	0.072	0.071	0.072	0.073	0.073	0.074	0.074	0.074	0.075	0.076	0.076	0.076	0.076	0.077	0.078
C10	Sample	Dilution_15%	0.15	DMSO	Lycopene	Standard_Development	Run084	Standard_Measurement	Plate_01	Clariostar_Study	MB	Biofoundry_,_London	Linear_Dilution_Pattern_V2	0.125	0.122	0.118	0.114	0.111	0.107	0.104	0.101	0.098	0.094	0.09	0.086	0.082	0.077	0.075	0.072	0.069	0.067	0.065	0.064	0.063	0.061	0.06	0.06	0.06	0.061	0.061	0.06	0.06	0.06	0.06	0.06	0.06	0.06	0.06	0.059
C11	Blank	DMSO_Blank		DMSO		Standard_Development	Run084	Standard_Measurement	Plate_01	Clariostar_Study	MB	Biofoundry_,_London	Linear_Dilution_Pattern_V2	0.114	0.11	0.107	0.104	0.1	0.096	0.092	0.09	0.088	0.083	0.079	0.075	0.071	0.067	0.064	0.062	0.06	0.058	0.056	0.054	0.054	0.053	0.051	0.052	0.051	0.051	0.051	0.05	0.05	0.05	0.049	0.048	0.048	0.048	0.047	0.047
C12	Blank	DMSO_Blank		DMSO		Standard_Development	Run084	Standard_Measurement	Plate_01	Clariostar_Study	MB	Biofoundry_,_London	Linear_Dilution_Pattern_V2	0.115	0.112	0.109	0.106	0.102	0.098	0.094	0.091	0.088	0.084	0.08	0.075	0.072	0.068	0.065	0.063	0.061	0.058	0.057	0.055	0.055	0.054	0.052	0.052	0.052	0.052	0.051	0.051	0.05	0.05	0.05	0.049	0.049	0.048	0.048	0.047
D01	Sample	Dilution_95%	0.95	DMSO	Lycopene	Standard_Development	Run084	Standard_Measurement	Plate_01	Clariostar_Study	MB	Biofoundry_,_London	Linear_Dilution_Pattern_V2	0.236	0.235	0.231	0.228	0.224	0.22	0.215	0.215	0.213	0.211	0.209	0.204	0.2	0.193	0.189	0.186	0.182	0.178	0.177	0.175	0.175	0.174	0.174	0.174	0.177	0.179	0.181	0.183	0.185	0.187	0.188	0.19	0.191	0.194	0.196	0.2
D02	Sample	Dilution_75%	0.75	DMSO	Lycopene	Standard_Development	Run084	Standard_Measurement	Plate_01	Clariostar_Study	MB	Biofoundry_,_London	Linear_Dilution_Pattern_V2	0.17	0.167	0.165	0.161	0.156	0.153	0.149	0.147	0.145	0.143	0.14	0.136	0.131	0.126	0.121	0.118	0.115	0.112	0.111	0.109	0.109	0.108	0.108	0.109	0.111	0.113	0.115	0.117	0.119	0.121	0.123	0.124	0.126	0.128	0.131	0.134
D03	Sample	Dilution_55%	0.55	DMSO	Lycopene	Standard_Development	Run084	Standard_Measurement	Plate_01	Clariostar_Study	MB	Biofoundry_,_London	Linear_Dilution_Pattern_V2	0.152	0.15	0.146	0.143	0.14	0.135	0.131	0.13	0.127	0.124	0.122	0.118	0.113	0.108	0.103	0.1	0.097	0.095	0.093	0.091	0.091	0.09	0.09	0.09	0.092	0.093	0.094	0.095	0.096	0.098	0.098	0.099	0.101	0.102	0.104	0.105
D04	Sample	Dilution_35%	0.35	DMSO	Lycopene	Standard_Development	Run084	Standard_Measurement	Plate_01	Clariostar_Study	MB	Biofoundry_,_London	Linear_Dilution_Pattern_V2	0.139	0.136	0.133	0.13	0.126	0.121	0.118	0.115	0.113	0.11	0.107	0.102	0.099	0.093	0.089	0.086	0.084	0.081	0.079	0.078	0.078	0.076	0.076	0.076	0.076	0.077	0.078	0.079	0.079	0.08	0.08	0.08	0.081	0.082	0.083	0.084
D05	Sample	Dilution_15%	0.15	DMSO	Lycopene	Standard_Development	Run084	Standard_Measurement	Plate_01	Clariostar_Study	MB	Biofoundry_,_London	Linear_Dilution_Pattern_V2	0.126	0.123	0.119	0.116	0.111	0.107	0.103	0.101	0.099	0.095	0.091	0.087	0.084	0.079	0.075	0.073	0.07	0.069	0.067	0.065	0.065	0.063	0.062	0.063	0.062	0.062	0.062	0.062	0.062	0.062	0.062	0.062	0.062	0.062	0.062	0.062
D06	Sample	Dilution_95%	0.95	DMSO	Lycopene	Standard_Development	Run084	Standard_Measurement	Plate_01	Clariostar_Study	MB	Biofoundry_,_London	Linear_Dilution_Pattern_V2	0.174	0.171	0.167	0.164	0.16	0.155	0.151	0.15	0.148	0.146	0.145	0.142	0.138	0.131	0.127	0.124	0.122	0.119	0.116	0.115	0.114	0.114	0.114	0.115	0.117	0.12	0.123	0.125	0.128	0.13	0.132	0.134	0.137	0.139	0.142	0.145
D07	Sample	Dilution_75%	0.75	DMSO	Lycopene	Standard_Development	Run084	Standard_Measurement	Plate_01	Clariostar_Study	MB	Biofoundry_,_London	Linear_Dilution_Pattern_V2	0.158	0.155	0.151	0.148	0.144	0.14	0.136	0.134	0.132	0.131	0.128	0.125	0.12	0.116	0.111	0.108	0.105	0.102	0.1	0.099	0.099	0.098	0.097	0.098	0.1	0.102	0.104	0.106	0.108	0.11	0.111	0.113	0.114	0.116	0.119	0.122
D08	Sample	Dilution_55%	0.55	DMSO	Lycopene	Standard_Development	Run084	Standard_Measurement	Plate_01	Clariostar_Study	MB	Biofoundry_,_London	Linear_Dilution_Pattern_V2	0.179	0.176	0.174	0.17	0.165	0.16	0.157	0.155	0.153	0.151	0.148	0.145	0.141	0.135	0.131	0.128	0.125	0.123	0.121	0.12	0.119	0.117	0.117	0.118	0.119	0.12	0.121	0.122	0.123	0.124	0.125	0.126	0.126	0.128	0.129	0.131
D09	Sample	Dilution_35%	0.35	DMSO	Lycopene	Standard_Development	Run084	Standard_Measurement	Plate_01	Clariostar_Study	MB	Biofoundry_,_London	Linear_Dilution_Pattern_V2	0.15	0.148	0.144	0.141	0.137	0.133	0.129	0.127	0.125	0.122	0.118	0.115	0.111	0.106	0.103	0.1	0.096	0.094	0.092	0.091	0.09	0.089	0.088	0.088	0.089	0.09	0.091	0.091	0.091	0.093	0.093	0.093	0.094	0.095	0.096	0.097
D10	Sample	Dilution_15%	0.15	DMSO	Lycopene	Standard_Development	Run084	Standard_Measurement	Plate_01	Clariostar_Study	MB	Biofoundry_,_London	Linear_Dilution_Pattern_V2	0.132	0.129	0.126	0.122	0.117	0.114	0.11	0.107	0.105	0.102	0.098	0.093	0.09	0.086	0.081	0.079	0.076	0.074	0.072	0.07	0.07	0.069	0.068	0.068	0.068	0.068	0.068	0.068	0.067	0.069	0.069	0.068	0.069	0.069	0.069	0.069
D11	Blank	DMSO_Blank		DMSO		Standard_Development	Run084	Standard_Measurement	Plate_01	Clariostar_Study	MB	Biofoundry_,_London	Linear_Dilution_Pattern_V2	0.116	0.113	0.109	0.106	0.102	0.098	0.094	0.091	0.088	0.085	0.08	0.076	0.073	0.069	0.065	0.062	0.06	0.058	0.057	0.055	0.054	0.053	0.051	0.051	0.051	0.052	0.051	0.05	0.05	0.05	0.05	0.049	0.048	0.048	0.047	0.047
D12	Blank	DMSO_Blank		DMSO		Standard_Development	Run084	Standard_Measurement	Plate_01	Clariostar_Study	MB	Biofoundry_,_London	Linear_Dilution_Pattern_V2	0.119	0.115	0.112	0.109	0.105	0.101	0.096	0.094	0.091	0.086	0.082	0.077	0.073	0.069	0.066	0.064	0.061	0.059	0.057	0.056	0.055	0.054	0.052	0.052	0.052	0.053	0.051	0.051	0.051	0.05	0.05	0.05	0.049	0.048	0.048	0.047
E01	Sample	Dilution_90%	0.9	DMSO	Lycopene	Standard_Development	Run084	Standard_Measurement	Plate_01	Clariostar_Study	MB	Biofoundry_,_London	Linear_Dilution_Pattern_V2	0.22	0.218	0.215	0.211	0.207	0.202	0.198	0.197	0.195	0.193	0.19	0.186	0.181	0.175	0.17	0.166	0.163	0.161	0.158	0.157	0.156	0.155	0.155	0.156	0.158	0.16	0.162	0.164	0.165	0.167	0.169	0.171	0.172	0.174	0.177	0.181
E02	Sample	Dilution_70%	0.7	DMSO	Lycopene	Standard_Development	Run084	Standard_Measurement	Plate_01	Clariostar_Study	MB	Biofoundry_,_London	Linear_Dilution_Pattern_V2	0.179	0.176	0.172	0.169	0.164	0.16	0.156	0.153	0.152	0.148	0.145	0.14	0.135	0.129	0.125	0.121	0.118	0.116	0.113	0.112	0.111	0.11	0.11	0.11	0.112	0.114	0.116	0.117	0.119	0.12	0.122	0.122	0.124	0.126	0.128	0.131
E03	Sample	Dilution_50%	0.5	DMSO	Lycopene	Standard_Development	Run084	Standard_Measurement	Plate_01	Clariostar_Study	MB	Biofoundry_,_London	Linear_Dilution_Pattern_V2	0.171	0.167	0.165	0.161	0.156	0.152	0.148	0.146	0.144	0.142	0.139	0.135	0.131	0.125	0.121	0.118	0.114	0.112	0.11	0.109	0.108	0.107	0.106	0.107	0.107	0.109	0.11	0.111	0.111	0.112	0.112	0.114	0.115	0.116	0.117	0.118
E04	Sample	Dilution_30%	0.3	DMSO	Lycopene	Standard_Development	Run084	Standard_Measurement	Plate_01	Clariostar_Study	MB	Biofoundry_,_London	Linear_Dilution_Pattern_V2	0.137	0.133	0.13	0.127	0.121	0.117	0.113	0.112	0.109	0.106	0.102	0.098	0.095	0.09	0.085	0.082	0.079	0.077	0.076	0.075	0.073	0.072	0.071	0.071	0.072	0.073	0.073	0.073	0.073	0.073	0.074	0.074	0.074	0.074	0.074	0.074
E05	Sample	Dilution_10%	0.1	DMSO	Lycopene	Standard_Development	Run084	Standard_Measurement	Plate_01	Clariostar_Study	MB	Biofoundry_,_London	Linear_Dilution_Pattern_V2	0.123	0.119	0.115	0.112	0.108	0.104	0.1	0.098	0.095	0.092	0.088	0.084	0.081	0.076	0.073	0.07	0.068	0.066	0.063	0.061	0.061	0.06	0.059	0.059	0.058	0.059	0.059	0.058	0.058	0.058	0.058	0.057	0.057	0.057	0.056	0.056
E06	Sample	Dilution_90%	0.9	DMSO	Lycopene	Standard_Development	Run084	Standard_Measurement	Plate_01	Clariostar_Study	MB	Biofoundry_,_London	Linear_Dilution_Pattern_V2	0.175	0.172	0.169	0.166	0.162	0.158	0.154	0.152	0.15	0.148	0.146	0.142	0.138	0.133	0.129	0.125	0.121	0.119	0.117	0.117	0.116	0.115	0.115	0.116	0.118	0.121	0.123	0.126	0.128	0.13	0.132	0.133	0.136	0.139	0.141	0.145
E07	Sample	Dilution_70%	0.7	DMSO	Lycopene	Standard_Development	Run084	Standard_Measurement	Plate_01	Clariostar_Study	MB	Biofoundry_,_London	Linear_Dilution_Pattern_V2	0.164	0.162	0.159	0.155	0.151	0.147	0.143	0.141	0.14	0.138	0.135	0.132	0.128	0.122	0.118	0.114	0.111	0.109	0.107	0.106	0.104	0.104	0.103	0.104	0.106	0.108	0.11	0.111	0.113	0.114	0.115	0.117	0.118	0.12	0.122	0.125
E08	Sample	Dilution_50%	0.5	DMSO	Lycopene	Standard_Development	Run084	Standard_Measurement	Plate_01	Clariostar_Study	MB	Biofoundry_,_London	Linear_Dilution_Pattern_V2	0.237	0.236	0.233	0.23	0.226	0.222	0.218	0.216	0.215	0.213	0.209	0.206	0.202	0.196	0.192	0.189	0.185	0.182	0.18	0.178	0.177	0.175	0.174	0.174	0.174	0.174	0.173	0.173	0.172	0.172	0.172	0.171	0.17	0.17	0.171	0.17
E09	Sample	Dilution_30%	0.3	DMSO	Lycopene	Standard_Development	Run084	Standard_Measurement	Plate_01	Clariostar_Study	MB	Biofoundry_,_London	Linear_Dilution_Pattern_V2	0.147	0.144	0.141	0.138	0.133	0.129	0.125	0.123	0.121	0.117	0.114	0.11	0.106	0.101	0.097	0.093	0.091	0.088	0.086	0.085	0.085	0.083	0.082	0.083	0.083	0.083	0.084	0.085	0.085	0.086	0.086	0.086	0.086	0.087	0.088	0.088
E10	Sample	Dilution_10%	0.1	DMSO	Lycopene	Standard_Development	Run084	Standard_Measurement	Plate_01	Clariostar_Study	MB	Biofoundry_,_London	Linear_Dilution_Pattern_V2	0.124	0.121	0.117	0.114	0.11	0.106	0.102	0.1	0.097	0.094	0.089	0.085	0.082	0.077	0.073	0.07	0.068	0.066	0.064	0.063	0.063	0.061	0.06	0.06	0.06	0.06	0.06	0.06	0.06	0.06	0.06	0.059	0.06	0.059	0.059	0.058
E11	Blank	DMSO_Blank		DMSO		Standard_Development	Run084	Standard_Measurement	Plate_01	Clariostar_Study	MB	Biofoundry_,_London	Linear_Dilution_Pattern_V2	0.115	0.112	0.109	0.105	0.1	0.096	0.092	0.09	0.088	0.084	0.079	0.075	0.072	0.068	0.064	0.063	0.061	0.059	0.057	0.055	0.055	0.052	0.051	0.052	0.052	0.052	0.051	0.051	0.05	0.05	0.05	0.049	0.048	0.048	0.047	0.046
E12	Blank	DMSO_Blank		DMSO		Standard_Development	Run084	Standard_Measurement	Plate_01	Clariostar_Study	MB	Biofoundry_,_London	Linear_Dilution_Pattern_V2	0.115	0.112	0.108	0.105	0.101	0.097	0.092	0.09	0.087	0.084	0.079	0.075	0.072	0.067	0.064	0.063	0.06	0.058	0.057	0.055	0.054	0.053	0.052	0.051	0.051	0.051	0.051	0.051	0.05	0.05	0.049	0.049	0.048	0.048	0.047	0.046
F01	Sample	Dilution_90%	0.9	DMSO	Lycopene	Standard_Development	Run084	Standard_Measurement	Plate_01	Clariostar_Study	MB	Biofoundry_,_London	Linear_Dilution_Pattern_V2	0.231	0.228	0.225	0.223	0.219	0.214	0.211	0.209	0.208	0.205	0.203	0.198	0.194	0.188	0.184	0.18	0.176	0.174	0.172	0.17	0.169	0.168	0.167	0.168	0.17	0.172	0.173	0.175	0.176	0.178	0.179	0.18	0.182	0.183	0.185	0.188
F02	Sample	Dilution_70%	0.7	DMSO	Lycopene	Standard_Development	Run084	Standard_Measurement	Plate_01	Clariostar_Study	MB	Biofoundry_,_London	Linear_Dilution_Pattern_V2	0.17	0.167	0.163	0.16	0.156	0.152	0.149	0.146	0.145	0.143	0.139	0.136	0.131	0.126	0.121	0.118	0.116	0.113	0.111	0.109	0.109	0.108	0.108	0.109	0.111	0.113	0.114	0.116	0.117	0.12	0.12	0.122	0.124	0.126	0.128	0.131
F03	Sample	Dilution_50%	0.5	DMSO	Lycopene	Standard_Development	Run084	Standard_Measurement	Plate_01	Clariostar_Study	MB	Biofoundry_,_London	Linear_Dilution_Pattern_V2	0.152	0.149	0.145	0.141	0.137	0.133	0.128	0.127	0.125	0.123	0.119	0.116	0.111	0.105	0.101	0.098	0.095	0.093	0.091	0.09	0.089	0.088	0.087	0.088	0.09	0.091	0.092	0.092	0.093	0.094	0.095	0.096	0.097	0.098	0.099	0.101
F04	Sample	Dilution_30%	0.3	DMSO	Lycopene	Standard_Development	Run084	Standard_Measurement	Plate_01	Clariostar_Study	MB	Biofoundry_,_London	Linear_Dilution_Pattern_V2	0.14	0.137	0.135	0.131	0.127	0.123	0.12	0.117	0.114	0.112	0.108	0.104	0.1	0.095	0.091	0.087	0.085	0.083	0.081	0.08	0.079	0.077	0.077	0.077	0.078	0.078	0.079	0.079	0.08	0.08	0.08	0.08	0.081	0.082	0.082	0.083
F05	Sample	Dilution_10%	0.1	DMSO	Lycopene	Standard_Development	Run084	Standard_Measurement	Plate_01	Clariostar_Study	MB	Biofoundry_,_London	Linear_Dilution_Pattern_V2	0.126	0.122	0.118	0.115	0.111	0.106	0.102	0.101	0.098	0.094	0.091	0.088	0.085	0.08	0.076	0.075	0.072	0.069	0.067	0.066	0.065	0.064	0.063	0.063	0.063	0.063	0.063	0.062	0.062	0.063	0.062	0.062	0.063	0.062	0.061	0.061
F06	Sample	Dilution_90%	0.9	DMSO	Lycopene	Standard_Development	Run084	Standard_Measurement	Plate_01	Clariostar_Study	MB	Biofoundry_,_London	Linear_Dilution_Pattern_V2	0.2	0.197	0.195	0.19	0.186	0.182	0.179	0.176	0.176	0.173	0.171	0.167	0.164	0.158	0.153	0.149	0.146	0.144	0.142	0.14	0.14	0.139	0.138	0.139	0.141	0.144	0.146	0.147	0.149	0.151	0.153	0.154	0.156	0.158	0.16	0.163
F07	Sample	Dilution_70%	0.7	DMSO	Lycopene	Standard_Development	Run084	Standard_Measurement	Plate_01	Clariostar_Study	MB	Biofoundry_,_London	Linear_Dilution_Pattern_V2	0.163	0.161	0.158	0.154	0.149	0.145	0.141	0.139	0.138	0.136	0.134	0.13	0.126	0.121	0.116	0.113	0.109	0.107	0.105	0.104	0.104	0.102	0.102	0.103	0.105	0.106	0.108	0.109	0.111	0.113	0.114	0.116	0.117	0.119	0.121	0.123
F08	Sample	Dilution_50%	0.5	DMSO	Lycopene	Standard_Development	Run084	Standard_Measurement	Plate_01	Clariostar_Study	MB	Biofoundry_,_London	Linear_Dilution_Pattern_V2	0.176	0.173	0.171	0.167	0.162	0.157	0.153	0.151	0.15	0.148	0.145	0.141	0.137	0.132	0.128	0.125	0.122	0.12	0.117	0.116	0.115	0.114	0.113	0.114	0.115	0.117	0.117	0.118	0.119	0.119	0.12	0.121	0.122	0.123	0.124	0.125
F09	Sample	Dilution_30%	0.3	DMSO	Lycopene	Standard_Development	Run084	Standard_Measurement	Plate_01	Clariostar_Study	MB	Biofoundry_,_London	Linear_Dilution_Pattern_V2	0.135	0.131	0.128	0.123	0.119	0.116	0.112	0.109	0.107	0.104	0.101	0.097	0.093	0.088	0.084	0.082	0.079	0.077	0.074	0.073	0.072	0.071	0.07	0.071	0.071	0.072	0.072	0.072	0.073	0.073	0.073	0.073	0.074	0.074	0.075	0.075
F10	Sample	Dilution_10%	0.1	DMSO	Lycopene	Standard_Development	Run084	Standard_Measurement	Plate_01	Clariostar_Study	MB	Biofoundry_,_London	Linear_Dilution_Pattern_V2	0.124	0.121	0.117	0.113	0.109	0.105	0.102	0.099	0.096	0.093	0.09	0.085	0.082	0.077	0.074	0.071	0.069	0.067	0.065	0.064	0.063	0.061	0.06	0.06	0.06	0.061	0.06	0.059	0.059	0.06	0.059	0.059	0.059	0.059	0.058	0.058
F11	Blank	DMSO		DMSO		Standard_Development	Run084	Standard_Measurement	Plate_01	Clariostar_Study	MB	Biofoundry_,_London	Linear_Dilution_Pattern_V2	0.115	0.112	0.108	0.104	0.1	0.096	0.092	0.09	0.087	0.084	0.079	0.075	0.072	0.067	0.065	0.062	0.059	0.058	0.056	0.055	0.054	0.053	0.051	0.051	0.052	0.051	0.05	0.049	0.049	0.049	0.049	0.048	0.048	0.048	0.047	0.046
F12	Blank	DMSO		DMSO		Standard_Development	Run084	Standard_Measurement	Plate_01	Clariostar_Study	MB	Biofoundry_,_London	Linear_Dilution_Pattern_V2	0.118	0.114	0.11	0.107	0.102	0.098	0.094	0.092	0.089	0.085	0.081	0.076	0.073	0.068	0.065	0.063	0.061	0.059	0.056	0.055	0.054	0.054	0.052	0.052	0.052	0.052	0.051	0.051	0.05	0.049	0.049	0.049	0.049	0.048	0.047	0.047
G01	Sample	Dilution_85%	0.85	DMSO	Lycopene	Standard_Development	Run084	Standard_Measurement	Plate_01	Clariostar_Study	MB	Biofoundry_,_London	Linear_Dilution_Pattern_V2	0.231	0.228	0.225	0.223	0.218	0.213	0.21	0.208	0.207	0.204	0.202	0.198	0.192	0.186	0.181	0.177	0.174	0.171	0.17	0.167	0.166	0.164	0.163	0.164	0.165	0.167	0.168	0.169	0.171	0.171	0.172	0.173	0.173	0.175	0.176	0.178
G02	Sample	Dilution_65%	0.65	DMSO	Lycopene	Standard_Development	Run084	Standard_Measurement	Plate_01	Clariostar_Study	MB	Biofoundry_,_London	Linear_Dilution_Pattern_V2	0.182	0.179	0.176	0.172	0.167	0.164	0.16	0.159	0.158	0.154	0.151	0.147	0.143	0.137	0.132	0.13	0.127	0.124	0.121	0.121	0.12	0.118	0.118	0.119	0.12	0.122	0.123	0.124	0.125	0.126	0.128	0.128	0.129	0.131	0.133	0.134
G03	Sample	Dilution_45%	0.45	DMSO	Lycopene	Standard_Development	Run084	Standard_Measurement	Plate_01	Clariostar_Study	MB	Biofoundry_,_London	Linear_Dilution_Pattern_V2	0.147	0.143	0.141	0.137	0.133	0.128	0.124	0.122	0.12	0.116	0.113	0.109	0.105	0.1	0.096	0.092	0.089	0.087	0.085	0.083	0.083	0.082	0.081	0.082	0.083	0.083	0.084	0.085	0.086	0.086	0.087	0.088	0.089	0.089	0.09	0.092
G04	Sample	Dilution_25%	0.25	DMSO	Lycopene	Standard_Development	Run084	Standard_Measurement	Plate_01	Clariostar_Study	MB	Biofoundry_,_London	Linear_Dilution_Pattern_V2	0.137	0.132	0.129	0.125	0.12	0.116	0.112	0.111	0.108	0.105	0.101	0.097	0.093	0.088	0.084	0.082	0.079	0.076	0.074	0.073	0.072	0.07	0.069	0.07	0.071	0.071	0.071	0.07	0.071	0.071	0.071	0.072	0.072	0.072	0.072	0.072
G05	Sample	Dilution_05%	0.0499999999999999	DMSO	Lycopene	Standard_Development	Run084	Standard_Measurement	Plate_01	Clariostar_Study	MB	Biofoundry_,_London	Linear_Dilution_Pattern_V2	0.12	0.116	0.112	0.109	0.105	0.101	0.098	0.095	0.092	0.088	0.083	0.079	0.076	0.072	0.069	0.066	0.064	0.062	0.059	0.059	0.058	0.057	0.056	0.055	0.055	0.055	0.055	0.054	0.053	0.053	0.053	0.052	0.052	0.051	0.051	0.051
G06	Sample	Dilution_85%	0.85	DMSO	Lycopene	Standard_Development	Run084	Standard_Measurement	Plate_01	Clariostar_Study	MB	Biofoundry_,_London	Linear_Dilution_Pattern_V2	0.168	0.165	0.161	0.158	0.153	0.148	0.144	0.143	0.142	0.14	0.137	0.134	0.13	0.124	0.12	0.116	0.114	0.111	0.109	0.108	0.106	0.105	0.105	0.106	0.11	0.112	0.114	0.115	0.118	0.12	0.121	0.123	0.125	0.127	0.13	0.133
G07	Sample	Dilution_65%	0.65	DMSO	Lycopene	Standard_Development	Run084	Standard_Measurement	Plate_01	Clariostar_Study	MB	Biofoundry_,_London	Linear_Dilution_Pattern_V2	0.173	0.171	0.166	0.163	0.159	0.155	0.151	0.149	0.148	0.146	0.143	0.14	0.136	0.13	0.126	0.123	0.119	0.117	0.115	0.113	0.113	0.112	0.111	0.112	0.113	0.114	0.116	0.117	0.118	0.119	0.12	0.121	0.122	0.124	0.125	0.127
G08	Sample	Dilution_45%	0.45	DMSO	Lycopene	Standard_Development	Run084	Standard_Measurement	Plate_01	Clariostar_Study	MB	Biofoundry_,_London	Linear_Dilution_Pattern_V2	0.143	0.14	0.136	0.133	0.129	0.124	0.12	0.119	0.116	0.114	0.11	0.106	0.103	0.098	0.094	0.091	0.088	0.086	0.084	0.083	0.082	0.08	0.08	0.08	0.081	0.082	0.083	0.084	0.085	0.085	0.086	0.086	0.087	0.088	0.089	0.09
G09	Sample	Dilution_25%	0.25	DMSO	Lycopene	Standard_Development	Run084	Standard_Measurement	Plate_01	Clariostar_Study	MB	Biofoundry_,_London	Linear_Dilution_Pattern_V2	0.132	0.13	0.125	0.121	0.117	0.113	0.109	0.106	0.105	0.102	0.098	0.094	0.091	0.086	0.082	0.079	0.076	0.074	0.072	0.071	0.07	0.068	0.067	0.068	0.069	0.068	0.069	0.069	0.069	0.069	0.069	0.069	0.07	0.07	0.07	0.07
G10	Sample	Dilution_05%	0.0499999999999999	DMSO	Lycopene	Standard_Development	Run084	Standard_Measurement	Plate_01	Clariostar_Study	MB	Biofoundry_,_London	Linear_Dilution_Pattern_V2	0.12	0.116	0.113	0.109	0.105	0.102	0.097	0.094	0.092	0.088	0.084	0.08	0.076	0.072	0.069	0.067	0.064	0.062	0.06	0.059	0.059	0.057	0.056	0.055	0.056	0.056	0.055	0.054	0.054	0.054	0.053	0.053	0.053	0.052	0.051	0.051
G11	Blank	DMSO_Blank		DMSO		Standard_Development	Run084	Standard_Measurement	Plate_01	Clariostar_Study	MB	Biofoundry_,_London	Linear_Dilution_Pattern_V2	0.115	0.111	0.108	0.104	0.1	0.096	0.092	0.09	0.087	0.083	0.079	0.075	0.072	0.067	0.065	0.062	0.06	0.059	0.056	0.055	0.054	0.053	0.052	0.051	0.052	0.052	0.051	0.05	0.05	0.05	0.05	0.049	0.048	0.047	0.047	0.046
G12	Blank	DMSO_Blank		DMSO		Standard_Development	Run084	Standard_Measurement	Plate_01	Clariostar_Study	MB	Biofoundry_,_London	Linear_Dilution_Pattern_V2	0.118	0.114	0.111	0.107	0.103	0.099	0.094	0.092	0.089	0.085	0.08	0.076	0.072	0.067	0.064	0.062	0.06	0.058	0.056	0.054	0.054	0.052	0.051	0.051	0.051	0.051	0.05	0.049	0.049	0.049	0.048	0.047	0.047	0.047	0.046	0.045
H01	Sample	Dilution_85%	0.85	DMSO	Lycopene	Standard_Development	Run084	Standard_Measurement	Plate_01	Clariostar_Study	MB	Biofoundry_,_London	Linear_Dilution_Pattern_V2	0.215	0.212	0.209	0.205	0.2	0.196	0.192	0.19	0.188	0.185	0.181	0.176	0.171	0.164	0.159	0.155	0.152	0.149	0.146	0.145	0.145	0.143	0.142	0.143	0.145	0.146	0.148	0.149	0.151	0.152	0.153	0.154	0.156	0.157	0.159	0.161
H02	Sample	Dilution_65%	0.65	DMSO	Lycopene	Standard_Development	Run084	Standard_Measurement	Plate_01	Clariostar_Study	MB	Biofoundry_,_London	Linear_Dilution_Pattern_V2	0.156	0.154	0.15	0.146	0.142	0.137	0.133	0.132	0.129	0.127	0.124	0.119	0.116	0.11	0.106	0.102	0.099	0.097	0.095	0.093	0.092	0.091	0.091	0.092	0.093	0.095	0.097	0.097	0.099	0.101	0.102	0.102	0.104	0.105	0.107	0.109
H03	Sample	Dilution_45%	0.45	DMSO	Lycopene	Standard_Development	Run084	Standard_Measurement	Plate_01	Clariostar_Study	MB	Biofoundry_,_London	Linear_Dilution_Pattern_V2	0.149	0.146	0.142	0.139	0.133	0.129	0.125	0.123	0.121	0.117	0.114	0.11	0.106	0.101	0.097	0.094	0.091	0.088	0.086	0.085	0.084	0.082	0.082	0.082	0.083	0.084	0.085	0.085	0.086	0.087	0.088	0.088	0.089	0.09	0.09	0.091
H04	Sample	Dilution_25%	0.25	DMSO	Lycopene	Standard_Development	Run084	Standard_Measurement	Plate_01	Clariostar_Study	MB	Biofoundry_,_London	Linear_Dilution_Pattern_V2	0.141	0.137	0.135	0.13	0.126	0.121	0.117	0.115	0.112	0.108	0.104	0.1	0.095	0.089	0.086	0.083	0.079	0.077	0.075	0.074	0.073	0.072	0.071	0.071	0.071	0.071	0.071	0.072	0.072	0.072	0.073	0.072	0.072	0.073	0.073	0.073
H05	Sample	Dilution_05%	0.0499999999999999	DMSO	Lycopene	Standard_Development	Run084	Standard_Measurement	Plate_01	Clariostar_Study	MB	Biofoundry_,_London	Linear_Dilution_Pattern_V2	0.126	0.122	0.118	0.115	0.111	0.106	0.101	0.099	0.096	0.092	0.087	0.084	0.08	0.075	0.072	0.069	0.067	0.064	0.062	0.061	0.06	0.058	0.058	0.058	0.057	0.057	0.057	0.056	0.056	0.056	0.055	0.055	0.054	0.054	0.053	0.052
H06	Sample	Dilution_85%	0.85	DMSO	Lycopene	Standard_Development	Run084	Standard_Measurement	Plate_01	Clariostar_Study	MB	Biofoundry_,_London	Linear_Dilution_Pattern_V2	0.164	0.16	0.157	0.153	0.149	0.144	0.14	0.139	0.137	0.135	0.133	0.129	0.125	0.119	0.115	0.112	0.109	0.106	0.104	0.103	0.102	0.101	0.102	0.103	0.104	0.107	0.109	0.111	0.113	0.115	0.117	0.118	0.12	0.122	0.125	0.128
H07	Sample	Dilution_65%	0.65	DMSO	Lycopene	Standard_Development	Run084	Standard_Measurement	Plate_01	Clariostar_Study	MB	Biofoundry_,_London	Linear_Dilution_Pattern_V2	0.153	0.15	0.147	0.143	0.138	0.134	0.131	0.129	0.127	0.124	0.121	0.118	0.115	0.109	0.105	0.101	0.098	0.096	0.094	0.092	0.092	0.09	0.09	0.091	0.093	0.094	0.096	0.097	0.099	0.1	0.101	0.102	0.103	0.105	0.106	0.108
H08	Sample	Dilution_45%	0.45	DMSO	Lycopene	Standard_Development	Run084	Standard_Measurement	Plate_01	Clariostar_Study	MB	Biofoundry_,_London	Linear_Dilution_Pattern_V2	0.146	0.142	0.139	0.135	0.131	0.126	0.122	0.12	0.117	0.115	0.111	0.106	0.101	0.096	0.093	0.089	0.086	0.083	0.081	0.08	0.08	0.079	0.078	0.078	0.079	0.08	0.081	0.081	0.082	0.083	0.083	0.084	0.085	0.085	0.086	0.088
H09	Sample	Dilution_25%	0.25	DMSO	Lycopene	Standard_Development	Run084	Standard_Measurement	Plate_01	Clariostar_Study	MB	Biofoundry_,_London	Linear_Dilution_Pattern_V2	0.14	0.137	0.133	0.129	0.124	0.119	0.115	0.112	0.11	0.106	0.102	0.097	0.093	0.088	0.084	0.081	0.078	0.075	0.074	0.072	0.071	0.07	0.068	0.069	0.069	0.07	0.07	0.07	0.07	0.07	0.07	0.07	0.07	0.07	0.07	0.07
H10	Sample	Dilution_05%	0.0499999999999999	DMSO	Lycopene	Standard_Development	Run084	Standard_Measurement	Plate_01	Clariostar_Study	MB	Biofoundry_,_London	Linear_Dilution_Pattern_V2	0.125	0.121	0.118	0.114	0.109	0.105	0.101	0.099	0.096	0.092	0.087	0.084	0.08	0.075	0.071	0.07	0.067	0.065	0.063	0.061	0.06	0.058	0.057	0.057	0.057	0.057	0.057	0.056	0.056	0.056	0.055	0.055	0.054	0.054	0.053	0.052
H11	Blank	DMSO_Blank		DMSO		Standard_Development	Run084	Standard_Measurement	Plate_01	Clariostar_Study	MB	Biofoundry_,_London	Linear_Dilution_Pattern_V2	0.117	0.114	0.111	0.107	0.102	0.099	0.095	0.093	0.089	0.085	0.082	0.077	0.073	0.069	0.066	0.064	0.062	0.06	0.058	0.056	0.056	0.054	0.053	0.052	0.053	0.052	0.052	0.051	0.051	0.05	0.05	0.049	0.049	0.049	0.048	0.047
H12	Blank	DMSO_Blank		DMSO		Standard_Development	Run084	Standard_Measurement	Plate_01	Clariostar_Study	MB	Biofoundry_,_London	Linear_Dilution_Pattern_V2	0.12	0.116	0.112	0.108	0.105	0.1	0.096	0.093	0.09	0.086	0.082	0.077	0.073	0.067	0.065	0.062	0.06	0.058	0.056	0.055	0.054	0.053	0.051	0.051	0.051	0.051	0.051	0.05	0.049	0.049	0.049	0.048	0.048	0.047	0.046	0.045
A01	Sample	Dilution_100%	1.0	DMSO	Lycopene	Standard_Development	Run084	Standard_Measurement	Plate_01	Clariostar_Study	MB	Biofoundry_,_London	Linear_Dilution_Pattern_V2	0.174	0.172	0.168	0.165	0.161	0.157	0.152	0.151	0.149	0.147	0.144	0.141	0.135	0.13	0.125	0.122	0.119	0.117	0.113	0.112	0.112	0.112	0.112	0.114	0.117	0.119	0.122	0.125	0.128	0.13	0.132	0.135	0.138	0.141	0.144	0.149
A02	Sample	Dilution_80%	0.8	DMSO	Lycopene	Standard_Development	Run084	Standard_Measurement	Plate_01	Clariostar_Study	MB	Biofoundry_,_London	Linear_Dilution_Pattern_V2	0.156	0.154	0.152	0.149	0.145	0.141	0.136	0.134	0.132	0.13	0.126	0.122	0.117	0.112	0.108	0.104	0.101	0.098	0.096	0.096	0.095	0.095	0.095	0.096	0.098	0.099	0.101	0.103	0.105	0.107	0.109	0.11	0.112	0.115	0.117	0.12
A03	Sample	Dilution_60%	0.6	DMSO	Lycopene	Standard_Development	Run084	Standard_Measurement	Plate_01	Clariostar_Study	MB	Biofoundry_,_London	Linear_Dilution_Pattern_V2	0.144	0.142	0.139	0.135	0.132	0.128	0.124	0.122	0.12	0.117	0.114	0.11	0.105	0.101	0.097	0.094	0.09	0.088	0.086	0.085	0.084	0.083	0.083	0.084	0.086	0.086	0.087	0.088	0.09	0.09	0.092	0.093	0.094	0.096	0.098	0.1
A04	Sample	Dilution_40%	0.4	DMSO	Lycopene	Standard_Development	Run084	Standard_Measurement	Plate_01	Clariostar_Study	MB	Biofoundry_,_London	Linear_Dilution_Pattern_V2	0.141	0.138	0.135	0.131	0.128	0.123	0.119	0.117	0.114	0.11	0.107	0.102	0.097	0.094	0.091	0.087	0.083	0.081	0.079	0.078	0.077	0.076	0.076	0.076	0.076	0.077	0.077	0.079	0.079	0.079	0.08	0.081	0.081	0.082	0.083	0.085
A05	Sample	Dilution_20%	0.2	DMSO	Lycopene	Standard_Development	Run084	Standard_Measurement	Plate_01	Clariostar_Study	MB	Biofoundry_,_London	Linear_Dilution_Pattern_V2	0.126	0.122	0.12	0.116	0.113	0.109	0.104	0.102	0.099	0.095	0.091	0.088	0.084	0.08	0.076	0.073	0.071	0.068	0.066	0.065	0.064	0.063	0.062	0.062	0.062	0.062	0.061	0.062	0.062	0.062	0.062	0.062	0.062	0.062	0.062	0.063
A06	Sample	Dilution_100%	1.0	DMSO	Lycopene	Standard_Development	Run084	Standard_Measurement	Plate_01	Clariostar_Study	MB	Biofoundry_,_London	Linear_Dilution_Pattern_V2	0.17	0.168	0.164	0.159	0.155	0.151	0.147	0.145	0.143	0.141	0.137	0.134	0.129	0.123	0.118	0.116	0.113	0.11	0.108	0.106	0.105	0.104	0.105	0.107	0.109	0.111	0.113	0.116	0.118	0.12	0.123	0.125	0.127	0.13	0.133	0.137
A07	Sample	Dilution_80%	0.8	DMSO	Lycopene	Standard_Development	Run084	Standard_Measurement	Plate_01	Clariostar_Study	MB	Biofoundry_,_London	Linear_Dilution_Pattern_V2	0.155	0.153	0.15	0.147	0.142	0.138	0.135	0.133	0.131	0.128	0.125	0.122	0.117	0.113	0.109	0.105	0.103	0.1	0.098	0.097	0.097	0.096	0.096	0.097	0.099	0.1	0.102	0.104	0.106	0.108	0.109	0.111	0.113	0.116	0.118	0.121
A08	Sample	Dilution_60%	0.6	DMSO	Lycopene	Standard_Development	Run084	Standard_Measurement	Plate_01	Clariostar_Study	MB	Biofoundry_,_London	Linear_Dilution_Pattern_V2	0.148	0.145	0.142	0.138	0.135	0.13	0.127	0.124	0.121	0.119	0.115	0.112	0.106	0.102	0.099	0.095	0.092	0.09	0.088	0.087	0.086	0.085	0.085	0.086	0.087	0.088	0.088	0.09	0.091	0.092	0.094	0.094	0.096	0.098	0.099	0.102
A09	Sample	Dilution_40%	0.4	DMSO	Lycopene	Standard_Development	Run084	Standard_Measurement	Plate_01	Clariostar_Study	MB	Biofoundry_,_London	Linear_Dilution_Pattern_V2	0.143	0.14	0.136	0.133	0.128	0.124	0.12	0.118	0.115	0.112	0.108	0.103	0.098	0.094	0.09	0.086	0.084	0.082	0.079	0.077	0.077	0.076	0.075	0.075	0.076	0.077	0.077	0.077	0.078	0.079	0.08	0.08	0.081	0.083	0.083	0.084
A10	Sample	Dilution_20%	0.2	DMSO	Lycopene	Standard_Development	Run084	Standard_Measurement	Plate_01	Clariostar_Study	MB	Biofoundry_,_London	Linear_Dilution_Pattern_V2	0.127	0.125	0.121	0.119	0.115	0.11	0.107	0.105	0.101	0.097	0.094	0.09	0.086	0.082	0.078	0.075	0.072	0.07	0.068	0.067	0.066	0.064	0.064	0.064	0.065	0.064	0.064	0.064	0.065	0.065	0.065	0.065	0.065	0.066	0.065	0.066
A11	Blank	DMSO_Blank		DMSO		Standard_Development	Run084	Standard_Measurement	Plate_01	Clariostar_Study	MB	Biofoundry_,_London	Linear_Dilution_Pattern_V2	0.112	0.109	0.105	0.102	0.099	0.096	0.092	0.089	0.086	0.082	0.077	0.073	0.069	0.067	0.064	0.061	0.059	0.057	0.055	0.054	0.053	0.052	0.051	0.051	0.05	0.05	0.049	0.049	0.048	0.048	0.048	0.047	0.048	0.048	0.047	0.046
A12	Blank	DMSO_Blank		DMSO		Standard_Development	Run084	Standard_Measurement	Plate_01	Clariostar_Study	MB	Biofoundry_,_London	Linear_Dilution_Pattern_V2	0.115	0.112	0.109	0.106	0.102	0.098	0.094	0.091	0.088	0.084	0.08	0.075	0.07	0.067	0.065	0.062	0.06	0.058	0.056	0.055	0.054	0.053	0.052	0.052	0.052	0.051	0.05	0.049	0.049	0.048	0.049	0.048	0.048	0.048	0.047	0.047
B01	Sample	Dilution_100%	1.0	DMSO	Lycopene	Standard_Development	Run084	Standard_Measurement	Plate_01	Clariostar_Study	MB	Biofoundry_,_London	Linear_Dilution_Pattern_V2	0.207	0.206	0.203	0.2	0.196	0.193	0.189	0.187	0.186	0.184	0.182	0.178	0.172	0.167	0.163	0.159	0.156	0.153	0.151	0.15	0.15	0.149	0.149	0.151	0.153	0.155	0.159	0.161	0.163	0.165	0.167	0.17	0.172	0.175	0.178	0.182
B02	Sample	Dilution_80%	0.8	DMSO	Lycopene	Standard_Development	Run084	Standard_Measurement	Plate_01	Clariostar_Study	MB	Biofoundry_,_London	Linear_Dilution_Pattern_V2	0.158	0.157	0.152	0.15	0.146	0.143	0.139	0.137	0.136	0.134	0.13	0.126	0.121	0.116	0.112	0.11	0.107	0.104	0.102	0.1	0.1	0.099	0.099	0.101	0.103	0.104	0.106	0.109	0.111	0.113	0.115	0.116	0.118	0.121	0.124	0.127
B03	Sample	Dilution_60%	0.6	DMSO	Lycopene	Standard_Development	Run084	Standard_Measurement	Plate_01	Clariostar_Study	MB	Biofoundry_,_London	Linear_Dilution_Pattern_V2	0.15	0.147	0.145	0.141	0.137	0.134	0.129	0.127	0.125	0.121	0.118	0.115	0.109	0.104	0.1	0.097	0.094	0.091	0.089	0.088	0.088	0.086	0.086	0.088	0.089	0.09	0.091	0.092	0.093	0.094	0.096	0.097	0.098	0.1	0.102	0.104
B04	Sample	Dilution_40%	0.4	DMSO	Lycopene	Standard_Development	Run084	Standard_Measurement	Plate_01	Clariostar_Study	MB	Biofoundry_,_London	Linear_Dilution_Pattern_V2	0.137	0.135	0.131	0.128	0.123	0.12	0.116	0.115	0.112	0.109	0.105	0.101	0.096	0.093	0.088	0.086	0.083	0.08	0.077	0.077	0.076	0.075	0.075	0.074	0.075	0.075	0.075	0.077	0.077	0.078	0.079	0.079	0.08	0.081	0.081	0.083
B05	Sample	Dilution_20%	0.2	DMSO	Lycopene	Standard_Development	Run084	Standard_Measurement	Plate_01	Clariostar_Study	MB	Biofoundry_,_London	Linear_Dilution_Pattern_V2	0.125	0.122	0.118	0.115	0.111	0.107	0.103	0.101	0.098	0.095	0.092	0.088	0.084	0.08	0.077	0.074	0.071	0.069	0.067	0.066	0.065	0.064	0.063	0.063	0.063	0.064	0.063	0.063	0.063	0.063	0.063	0.063	0.064	0.064	0.064	0.064
B06	Sample	Dilution_100%	1.0	DMSO	Lycopene	Standard_Development	Run084	Standard_Measurement	Plate_01	Clariostar_Study	MB	Biofoundry_,_London	Linear_Dilution_Pattern_V2	0.171	0.168	0.165	0.161	0.157	0.153	0.149	0.148	0.146	0.144	0.143	0.14	0.135	0.13	0.126	0.123	0.12	0.117	0.114	0.113	0.114	0.113	0.114	0.115	0.117	0.12	0.122	0.125	0.128	0.13	0.134	0.136	0.139	0.142	0.145	0.149
B07	Sample	Dilution_80%	0.8	DMSO	Lycopene	Standard_Development	Run084	Standard_Measurement	Plate_01	Clariostar_Study	MB	Biofoundry_,_London	Linear_Dilution_Pattern_V2	0.178	0.177	0.173	0.171	0.166	0.162	0.158	0.157	0.155	0.153	0.15	0.147	0.142	0.138	0.134	0.131	0.128	0.124	0.122	0.121	0.121	0.12	0.12	0.121	0.123	0.125	0.127	0.13	0.131	0.133	0.136	0.138	0.14	0.142	0.145	0.148
B08	Sample	Dilution_60%	0.6	DMSO	Lycopene	Standard_Development	Run084	Standard_Measurement	Plate_01	Clariostar_Study	MB	Biofoundry_,_London	Linear_Dilution_Pattern_V2	0.151	0.15	0.147	0.143	0.139	0.135	0.13	0.129	0.126	0.124	0.122	0.118	0.114	0.109	0.105	0.102	0.099	0.097	0.093	0.093	0.092	0.091	0.091	0.092	0.094	0.094	0.096	0.097	0.098	0.1	0.102	0.103	0.104	0.106	0.107	0.109
B09	Sample	Dilution_40%	0.4	DMSO	Lycopene	Standard_Development	Run084	Standard_Measurement	Plate_01	Clariostar_Study	MB	Biofoundry_,_London	Linear_Dilution_Pattern_V2	0.143	0.14	0.137	0.134	0.13	0.126	0.122	0.12	0.117	0.114	0.11	0.106	0.102	0.098	0.094	0.091	0.088	0.086	0.084	0.082	0.081	0.081	0.08	0.08	0.081	0.081	0.082	0.082	0.083	0.084	0.085	0.085	0.086	0.088	0.088	0.09
B10	Sample	Dilution_20%	0.2	DMSO	Lycopene	Standard_Development	Run084	Standard_Measurement	Plate_01	Clariostar_Study	MB	Biofoundry_,_London	Linear_Dilution_Pattern_V2	0.133	0.13	0.126	0.123	0.119	0.116	0.112	0.11	0.106	0.103	0.1	0.096	0.091	0.087	0.084	0.08	0.078	0.075	0.073	0.072	0.072	0.07	0.07	0.07	0.07	0.07	0.07	0.069	0.07	0.07	0.07	0.07	0.071	0.071	0.071	0.071
B11	Blank	DMSO_Blank		DMSO		Standard_Development	Run084	Standard_Measurement	Plate_01	Clariostar_Study	MB	Biofoundry_,_London	Linear_Dilution_Pattern_V2	0.114	0.111	0.107	0.104	0.101	0.097	0.092	0.09	0.087	0.083	0.079	0.075	0.072	0.069	0.065	0.063	0.061	0.058	0.056	0.055	0.054	0.053	0.052	0.052	0.052	0.051	0.05	0.05	0.049	0.049	0.049	0.049	0.048	0.048	0.047	0.047
B12	Blank	DMSO_Blank		DMSO		Standard_Development	Run084	Standard_Measurement	Plate_01	Clariostar_Study	MB	Biofoundry_,_London	Linear_Dilution_Pattern_V2	0.114	0.112	0.108	0.105	0.101	0.097	0.094	0.091	0.087	0.083	0.079	0.074	0.07	0.067	0.065	0.061	0.06	0.058	0.055	0.054	0.053	0.052	0.051	0.051	0.051	0.05	0.049	0.049	0.049	0.047	0.048	0.047	0.048	0.047	0.046	0.046
C01	Sample	Dilution_95%	0.95	DMSO	Lycopene	Standard_Development	Run084	Standard_Measurement	Plate_01	Clariostar_Study	MB	Biofoundry_,_London	Linear_Dilution_Pattern_V2	0.211	0.209	0.207	0.204	0.201	0.197	0.194	0.192	0.191	0.189	0.186	0.182	0.177	0.173	0.168	0.164	0.162	0.16	0.157	0.157	0.156	0.154	0.155	0.157	0.158	0.16	0.163	0.165	0.167	0.169	0.172	0.173	0.175	0.178	0.181	0.185
C02	Sample	Dilution_75%	0.75	DMSO	Lycopene	Standard_Development	Run084	Standard_Measurement	Plate_01	Clariostar_Study	MB	Biofoundry_,_London	Linear_Dilution_Pattern_V2	0.163	0.161	0.158	0.155	0.151	0.147	0.142	0.141	0.139	0.138	0.136	0.132	0.127	0.122	0.118	0.115	0.112	0.109	0.106	0.106	0.106	0.104	0.104	0.106	0.109	0.109	0.111	0.113	0.114	0.117	0.118	0.12	0.122	0.124	0.127	0.129
C03	Sample	Dilution_55%	0.55	DMSO	Lycopene	Standard_Development	Run084	Standard_Measurement	Plate_01	Clariostar_Study	MB	Biofoundry_,_London	Linear_Dilution_Pattern_V2	0.148	0.145	0.142	0.139	0.135	0.131	0.127	0.125	0.123	0.12	0.116	0.112	0.108	0.104	0.1	0.097	0.094	0.091	0.089	0.087	0.087	0.086	0.086	0.086	0.087	0.089	0.089	0.09	0.091	0.092	0.094	0.095	0.096	0.098	0.099	0.1
C04	Sample	Dilution_35%	0.35	DMSO	Lycopene	Standard_Development	Run084	Standard_Measurement	Plate_01	Clariostar_Study	MB	Biofoundry_,_London	Linear_Dilution_Pattern_V2	0.148	0.146	0.143	0.139	0.135	0.131	0.128	0.126	0.122	0.12	0.117	0.112	0.108	0.104	0.1	0.096	0.093	0.092	0.089	0.088	0.087	0.086	0.086	0.087	0.087	0.087	0.087	0.087	0.088	0.089	0.09	0.09	0.091	0.092	0.093	0.094
C05	Sample	Dilution_15%	0.15	DMSO	Lycopene	Standard_Development	Run084	Standard_Measurement	Plate_01	Clariostar_Study	MB	Biofoundry_,_London	Linear_Dilution_Pattern_V2	0.123	0.12	0.117	0.114	0.11	0.106	0.101	0.1	0.098	0.094	0.091	0.088	0.084	0.08	0.076	0.073	0.072	0.069	0.067	0.066	0.065	0.064	0.063	0.063	0.064	0.064	0.063	0.063	0.064	0.063	0.063	0.064	0.064	0.064	0.063	0.064
C06	Sample	Dilution_95%	0.95	DMSO	Lycopene	Standard_Development	Run084	Standard_Measurement	Plate_01	Clariostar_Study	MB	Biofoundry_,_London	Linear_Dilution_Pattern_V2	0.191	0.189	0.186	0.182	0.178	0.174	0.17	0.169	0.168	0.166	0.164	0.162	0.158	0.152	0.148	0.144	0.142	0.139	0.136	0.135	0.135	0.134	0.135	0.137	0.14	0.141	0.143	0.146	0.149	0.151	0.154	0.156	0.159	0.162	0.165	0.169
C07	Sample	Dilution_75%	0.75	DMSO	Lycopene	Standard_Development	Run084	Standard_Measurement	Plate_01	Clariostar_Study	MB	Biofoundry_,_London	Linear_Dilution_Pattern_V2	0.18	0.178	0.174	0.171	0.167	0.164	0.16	0.158	0.156	0.154	0.151	0.148	0.143	0.139	0.135	0.131	0.129	0.125	0.123	0.123	0.122	0.121	0.121	0.121	0.123	0.124	0.126	0.127	0.129	0.131	0.132	0.133	0.135	0.137	0.139	0.141
C08	Sample	Dilution_55%	0.55	DMSO	Lycopene	Standard_Development	Run084	Standard_Measurement	Plate_01	Clariostar_Study	MB	Biofoundry_,_London	Linear_Dilution_Pattern_V2	0.156	0.154	0.15	0.147	0.144	0.14	0.135	0.133	0.132	0.129	0.126	0.123	0.119	0.114	0.11	0.107	0.104	0.101	0.099	0.098	0.097	0.096	0.096	0.097	0.098	0.099	0.1	0.101	0.102	0.103	0.105	0.105	0.106	0.108	0.11	0.111
C09	Sample	Dilution_35%	0.35	DMSO	Lycopene	Standard_Development	Run084	Standard_Measurement	Plate_01	Clariostar_Study	MB	Biofoundry_,_London	Linear_Dilution_Pattern_V2	0.135	0.132	0.129	0.126	0.122	0.118	0.114	0.112	0.109	0.106	0.102	0.099	0.094	0.09	0.087	0.083	0.08	0.078	0.075	0.075	0.074	0.073	0.072	0.073	0.073	0.073	0.073	0.074	0.075	0.074	0.076	0.077	0.077	0.077	0.078	0.078
C10	Sample	Dilution_15%	0.15	DMSO	Lycopene	Standard_Development	Run084	Standard_Measurement	Plate_01	Clariostar_Study	MB	Biofoundry_,_London	Linear_Dilution_Pattern_V2	0.126	0.122	0.119	0.115	0.111	0.107	0.103	0.101	0.098	0.094	0.091	0.087	0.082	0.079	0.074	0.072	0.07	0.067	0.065	0.064	0.063	0.062	0.061	0.061	0.062	0.061	0.06	0.06	0.06	0.06	0.061	0.06	0.06	0.06	0.06	0.059
C11	Blank	DMSO_Blank		DMSO		Standard_Development	Run084	Standard_Measurement	Plate_01	Clariostar_Study	MB	Biofoundry_,_London	Linear_Dilution_Pattern_V2	0.115	0.112	0.108	0.105	0.101	0.097	0.093	0.091	0.088	0.084	0.08	0.076	0.072	0.068	0.065	0.063	0.061	0.059	0.056	0.055	0.055	0.053	0.052	0.052	0.052	0.051	0.051	0.05	0.05	0.049	0.049	0.049	0.049	0.048	0.047	0.047
C12	Blank	DMSO_Blank		DMSO		Standard_Development	Run084	Standard_Measurement	Plate_01	Clariostar_Study	MB	Biofoundry_,_London	Linear_Dilution_Pattern_V2	0.116	0.114	0.11	0.106	0.102	0.098	0.094	0.092	0.089	0.085	0.081	0.076	0.073	0.069	0.065	0.063	0.061	0.059	0.057	0.055	0.055	0.053	0.053	0.053	0.052	0.051	0.051	0.05	0.05	0.05	0.05	0.049	0.049	0.049	0.047	0.046
D01	Sample	Dilution_95%	0.95	DMSO	Lycopene	Standard_Development	Run084	Standard_Measurement	Plate_01	Clariostar_Study	MB	Biofoundry_,_London	Linear_Dilution_Pattern_V2	0.234	0.234	0.23	0.228	0.223	0.22	0.216	0.214	0.212	0.21	0.206	0.203	0.198	0.192	0.188	0.185	0.181	0.177	0.175	0.174	0.173	0.172	0.172	0.173	0.175	0.176	0.178	0.18	0.182	0.183	0.185	0.186	0.188	0.191	0.193	0.196
D02	Sample	Dilution_75%	0.75	DMSO	Lycopene	Standard_Development	Run084	Standard_Measurement	Plate_01	Clariostar_Study	MB	Biofoundry_,_London	Linear_Dilution_Pattern_V2	0.169	0.168	0.165	0.161	0.158	0.153	0.149	0.147	0.145	0.143	0.14	0.136	0.131	0.126	0.122	0.118	0.116	0.113	0.11	0.109	0.109	0.108	0.108	0.109	0.112	0.112	0.114	0.116	0.118	0.12	0.122	0.123	0.125	0.128	0.13	0.133
D03	Sample	Dilution_55%	0.55	DMSO	Lycopene	Standard_Development	Run084	Standard_Measurement	Plate_01	Clariostar_Study	MB	Biofoundry_,_London	Linear_Dilution_Pattern_V2	0.152	0.15	0.147	0.142	0.139	0.135	0.131	0.128	0.127	0.124	0.121	0.117	0.112	0.108	0.104	0.101	0.098	0.095	0.092	0.091	0.091	0.089	0.089	0.09	0.091	0.092	0.093	0.094	0.095	0.096	0.098	0.099	0.1	0.101	0.102	0.103
D04	Sample	Dilution_35%	0.35	DMSO	Lycopene	Standard_Development	Run084	Standard_Measurement	Plate_01	Clariostar_Study	MB	Biofoundry_,_London	Linear_Dilution_Pattern_V2	0.14	0.137	0.134	0.13	0.127	0.123	0.118	0.116	0.113	0.11	0.107	0.103	0.099	0.095	0.091	0.088	0.085	0.082	0.079	0.079	0.078	0.077	0.076	0.077	0.078	0.078	0.078	0.078	0.079	0.079	0.08	0.081	0.082	0.083	0.083	0.084
D05	Sample	Dilution_15%	0.15	DMSO	Lycopene	Standard_Development	Run084	Standard_Measurement	Plate_01	Clariostar_Study	MB	Biofoundry_,_London	Linear_Dilution_Pattern_V2	0.125	0.122	0.119	0.115	0.111	0.107	0.103	0.101	0.098	0.094	0.091	0.087	0.083	0.08	0.076	0.073	0.071	0.068	0.066	0.065	0.064	0.063	0.062	0.062	0.062	0.061	0.061	0.061	0.061	0.061	0.062	0.062	0.062	0.062	0.062	0.061
D06	Sample	Dilution_95%	0.95	DMSO	Lycopene	Standard_Development	Run084	Standard_Measurement	Plate_01	Clariostar_Study	MB	Biofoundry_,_London	Linear_Dilution_Pattern_V2	0.174	0.171	0.168	0.165	0.16	0.156	0.151	0.15	0.148	0.146	0.145	0.142	0.137	0.133	0.128	0.124	0.121	0.118	0.116	0.115	0.114	0.113	0.114	0.116	0.118	0.12	0.123	0.125	0.128	0.13	0.133	0.134	0.137	0.14	0.143	0.146
D07	Sample	Dilution_75%	0.75	DMSO	Lycopene	Standard_Development	Run084	Standard_Measurement	Plate_01	Clariostar_Study	MB	Biofoundry_,_London	Linear_Dilution_Pattern_V2	0.159	0.157	0.153	0.149	0.145	0.14	0.136	0.135	0.134	0.131	0.129	0.126	0.122	0.117	0.112	0.109	0.106	0.102	0.101	0.1	0.099	0.098	0.098	0.099	0.101	0.102	0.104	0.106	0.108	0.109	0.112	0.113	0.114	0.117	0.118	0.121
D08	Sample	Dilution_55%	0.55	DMSO	Lycopene	Standard_Development	Run084	Standard_Measurement	Plate_01	Clariostar_Study	MB	Biofoundry_,_London	Linear_Dilution_Pattern_V2	0.179	0.177	0.174	0.171	0.167	0.163	0.159	0.157	0.154	0.151	0.149	0.145	0.142	0.137	0.132	0.13	0.127	0.124	0.121	0.12	0.119	0.118	0.118	0.119	0.12	0.12	0.121	0.122	0.123	0.123	0.125	0.126	0.127	0.128	0.13	0.131
D09	Sample	Dilution_35%	0.35	DMSO	Lycopene	Standard_Development	Run084	Standard_Measurement	Plate_01	Clariostar_Study	MB	Biofoundry_,_London	Linear_Dilution_Pattern_V2	0.152	0.149	0.145	0.143	0.139	0.134	0.13	0.128	0.126	0.124	0.121	0.117	0.112	0.108	0.104	0.101	0.098	0.095	0.092	0.091	0.091	0.09	0.089	0.09	0.091	0.091	0.091	0.092	0.092	0.093	0.093	0.094	0.095	0.095	0.096	0.097
D10	Sample	Dilution_15%	0.15	DMSO	Lycopene	Standard_Development	Run084	Standard_Measurement	Plate_01	Clariostar_Study	MB	Biofoundry_,_London	Linear_Dilution_Pattern_V2	0.132	0.129	0.126	0.122	0.118	0.114	0.11	0.108	0.105	0.102	0.098	0.095	0.09	0.086	0.083	0.08	0.077	0.074	0.072	0.071	0.07	0.068	0.068	0.068	0.068	0.068	0.068	0.068	0.068	0.068	0.068	0.068	0.069	0.069	0.069	0.069
D11	Blank	DMSO_Blank		DMSO		Standard_Development	Run084	Standard_Measurement	Plate_01	Clariostar_Study	MB	Biofoundry_,_London	Linear_Dilution_Pattern_V2	0.116	0.113	0.11	0.106	0.102	0.099	0.094	0.092	0.089	0.084	0.08	0.076	0.072	0.068	0.065	0.063	0.061	0.059	0.057	0.056	0.055	0.053	0.052	0.052	0.052	0.051	0.05	0.05	0.049	0.049	0.049	0.048	0.048	0.048	0.047	0.047
D12	Blank	DMSO_Blank		DMSO		Standard_Development	Run084	Standard_Measurement	Plate_01	Clariostar_Study	MB	Biofoundry_,_London	Linear_Dilution_Pattern_V2	0.118	0.115	0.112	0.109	0.105	0.101	0.097	0.094	0.09	0.086	0.081	0.077	0.073	0.069	0.066	0.064	0.062	0.059	0.057	0.055	0.055	0.053	0.053	0.053	0.052	0.051	0.05	0.05	0.049	0.049	0.049	0.049	0.049	0.048	0.048	0.047
E01	Sample	Dilution_90%	0.9	DMSO	Lycopene	Standard_Development	Run084	Standard_Measurement	Plate_01	Clariostar_Study	MB	Biofoundry_,_London	Linear_Dilution_Pattern_V2	0.228	0.227	0.224	0.22	0.215	0.21	0.207	0.206	0.204	0.201	0.198	0.195	0.188	0.183	0.178	0.175	0.171	0.168	0.165	0.164	0.163	0.161	0.162	0.163	0.164	0.166	0.168	0.169	0.17	0.172	0.174	0.175	0.176	0.178	0.18	0.183
E02	Sample	Dilution_70%	0.7	DMSO	Lycopene	Standard_Development	Run084	Standard_Measurement	Plate_01	Clariostar_Study	MB	Biofoundry_,_London	Linear_Dilution_Pattern_V2	0.184	0.181	0.178	0.174	0.17	0.166	0.161	0.159	0.157	0.154	0.15	0.146	0.141	0.135	0.131	0.127	0.123	0.121	0.118	0.117	0.116	0.115	0.115	0.116	0.118	0.119	0.12	0.121	0.123	0.125	0.126	0.128	0.129	0.131	0.133	0.136
E03	Sample	Dilution_50%	0.5	DMSO	Lycopene	Standard_Development	Run084	Standard_Measurement	Plate_01	Clariostar_Study	MB	Biofoundry_,_London	Linear_Dilution_Pattern_V2	0.171	0.17	0.166	0.163	0.16	0.155	0.151	0.149	0.146	0.143	0.139	0.135	0.131	0.127	0.123	0.119	0.116	0.114	0.111	0.11	0.109	0.108	0.107	0.108	0.109	0.11	0.11	0.111	0.111	0.112	0.113	0.114	0.115	0.116	0.117	0.118
E04	Sample	Dilution_30%	0.3	DMSO	Lycopene	Standard_Development	Run084	Standard_Measurement	Plate_01	Clariostar_Study	MB	Biofoundry_,_London	Linear_Dilution_Pattern_V2	0.137	0.135	0.131	0.127	0.124	0.119	0.115	0.113	0.11	0.107	0.103	0.1	0.095	0.091	0.086	0.084	0.082	0.079	0.076	0.075	0.074	0.072	0.072	0.073	0.074	0.073	0.073	0.073	0.073	0.073	0.074	0.074	0.074	0.075	0.075	0.075
E05	Sample	Dilution_10%	0.1	DMSO	Lycopene	Standard_Development	Run084	Standard_Measurement	Plate_01	Clariostar_Study	MB	Biofoundry_,_London	Linear_Dilution_Pattern_V2	0.123	0.121	0.117	0.113	0.108	0.104	0.1	0.098	0.095	0.092	0.088	0.084	0.08	0.076	0.073	0.07	0.068	0.066	0.062	0.062	0.061	0.059	0.059	0.059	0.059	0.059	0.058	0.057	0.057	0.058	0.057	0.057	0.057	0.057	0.056	0.055
E06	Sample	Dilution_90%	0.9	DMSO	Lycopene	Standard_Development	Run084	Standard_Measurement	Plate_01	Clariostar_Study	MB	Biofoundry_,_London	Linear_Dilution_Pattern_V2	0.176	0.174	0.17	0.166	0.162	0.158	0.152	0.151	0.151	0.149	0.146	0.143	0.139	0.134	0.129	0.126	0.123	0.119	0.118	0.116	0.116	0.114	0.115	0.117	0.119	0.121	0.123	0.125	0.127	0.129	0.132	0.134	0.136	0.138	0.141	0.144
E07	Sample	Dilution_70%	0.7	DMSO	Lycopene	Standard_Development	Run084	Standard_Measurement	Plate_01	Clariostar_Study	MB	Biofoundry_,_London	Linear_Dilution_Pattern_V2	0.167	0.165	0.161	0.158	0.153	0.149	0.144	0.143	0.142	0.14	0.137	0.134	0.129	0.124	0.12	0.116	0.113	0.11	0.108	0.107	0.107	0.106	0.105	0.106	0.108	0.108	0.11	0.111	0.114	0.115	0.116	0.118	0.119	0.121	0.123	0.125
E08	Sample	Dilution_50%	0.5	DMSO	Lycopene	Standard_Development	Run084	Standard_Measurement	Plate_01	Clariostar_Study	MB	Biofoundry_,_London	Linear_Dilution_Pattern_V2	0.25	0.248	0.245	0.242	0.239	0.235	0.231	0.229	0.226	0.224	0.221	0.217	0.213	0.208	0.204	0.2	0.197	0.194	0.192	0.19	0.188	0.185	0.184	0.184	0.184	0.183	0.182	0.181	0.181	0.18	0.18	0.179	0.178	0.177	0.176	0.176
E09	Sample	Dilution_30%	0.3	DMSO	Lycopene	Standard_Development	Run084	Standard_Measurement	Plate_01	Clariostar_Study	MB	Biofoundry_,_London	Linear_Dilution_Pattern_V2	0.148	0.145	0.141	0.138	0.133	0.13	0.126	0.123	0.121	0.117	0.114	0.111	0.106	0.102	0.097	0.094	0.091	0.088	0.086	0.085	0.084	0.083	0.083	0.083	0.083	0.083	0.083	0.084	0.084	0.085	0.086	0.086	0.086	0.087	0.087	0.088
E10	Sample	Dilution_10%	0.1	DMSO	Lycopene	Standard_Development	Run084	Standard_Measurement	Plate_01	Clariostar_Study	MB	Biofoundry_,_London	Linear_Dilution_Pattern_V2	0.126	0.122	0.118	0.115	0.111	0.107	0.102	0.101	0.098	0.095	0.09	0.087	0.082	0.078	0.075	0.072	0.069	0.067	0.065	0.064	0.064	0.062	0.061	0.061	0.061	0.06	0.06	0.06	0.06	0.06	0.06	0.06	0.06	0.06	0.059	0.058
E11	Blank	DMSO_Blank		DMSO		Standard_Development	Run084	Standard_Measurement	Plate_01	Clariostar_Study	MB	Biofoundry_,_London	Linear_Dilution_Pattern_V2	0.114	0.111	0.107	0.104	0.101	0.097	0.092	0.09	0.087	0.082	0.078	0.074	0.071	0.068	0.064	0.062	0.06	0.058	0.055	0.055	0.054	0.052	0.051	0.051	0.051	0.051	0.05	0.049	0.048	0.048	0.048	0.048	0.048	0.047	0.046	0.046
E12	Blank	DMSO_Blank		DMSO		Standard_Development	Run084	Standard_Measurement	Plate_01	Clariostar_Study	MB	Biofoundry_,_London	Linear_Dilution_Pattern_V2	0.115	0.112	0.108	0.105	0.101	0.097	0.093	0.09	0.087	0.084	0.08	0.075	0.071	0.068	0.065	0.062	0.06	0.058	0.056	0.055	0.054	0.053	0.052	0.052	0.052	0.051	0.051	0.05	0.05	0.049	0.049	0.049	0.048	0.048	0.047	0.047
F01	Sample	Dilution_90%	0.9	DMSO	Lycopene	Standard_Development	Run084	Standard_Measurement	Plate_01	Clariostar_Study	MB	Biofoundry_,_London	Linear_Dilution_Pattern_V2	0.235	0.233	0.231	0.227	0.224	0.219	0.215	0.213	0.212	0.21	0.207	0.203	0.198	0.192	0.187	0.184	0.181	0.177	0.174	0.172	0.172	0.17	0.17	0.17	0.172	0.173	0.174	0.175	0.176	0.177	0.179	0.18	0.18	0.182	0.183	0.185
F02	Sample	Dilution_70%	0.7	DMSO	Lycopene	Standard_Development	Run084	Standard_Measurement	Plate_01	Clariostar_Study	MB	Biofoundry_,_London	Linear_Dilution_Pattern_V2	0.173	0.171	0.167	0.163	0.159	0.155	0.151	0.15	0.148	0.146	0.143	0.139	0.134	0.129	0.125	0.121	0.118	0.116	0.113	0.112	0.112	0.11	0.11	0.111	0.113	0.114	0.116	0.117	0.118	0.12	0.122	0.123	0.125	0.127	0.129	0.131
F03	Sample	Dilution_50%	0.5	DMSO	Lycopene	Standard_Development	Run084	Standard_Measurement	Plate_01	Clariostar_Study	MB	Biofoundry_,_London	Linear_Dilution_Pattern_V2	0.151	0.149	0.145	0.143	0.138	0.135	0.13	0.128	0.126	0.123	0.119	0.115	0.111	0.106	0.102	0.099	0.096	0.093	0.091	0.09	0.089	0.088	0.088	0.089	0.089	0.09	0.091	0.092	0.092	0.094	0.095	0.096	0.097	0.098	0.099	0.1
F04	Sample	Dilution_30%	0.3	DMSO	Lycopene	Standard_Development	Run084	Standard_Measurement	Plate_01	Clariostar_Study	MB	Biofoundry_,_London	Linear_Dilution_Pattern_V2	0.143	0.141	0.138	0.135	0.131	0.127	0.122	0.12	0.117	0.113	0.11	0.106	0.102	0.098	0.094	0.091	0.088	0.085	0.083	0.082	0.081	0.08	0.079	0.079	0.08	0.08	0.08	0.08	0.081	0.081	0.082	0.082	0.082	0.083	0.083	0.084
F05	Sample	Dilution_10%	0.1	DMSO	Lycopene	Standard_Development	Run084	Standard_Measurement	Plate_01	Clariostar_Study	MB	Biofoundry_,_London	Linear_Dilution_Pattern_V2	0.124	0.121	0.118	0.115	0.111	0.107	0.103	0.101	0.098	0.095	0.091	0.088	0.083	0.08	0.076	0.074	0.072	0.069	0.066	0.065	0.065	0.063	0.062	0.062	0.062	0.062	0.062	0.061	0.061	0.061	0.062	0.061	0.061	0.061	0.061	0.06
F06	Sample	Dilution_90%	0.9	DMSO	Lycopene	Standard_Development	Run084	Standard_Measurement	Plate_01	Clariostar_Study	MB	Biofoundry_,_London	Linear_Dilution_Pattern_V2	0.202	0.2	0.197	0.194	0.189	0.185	0.18	0.178	0.178	0.175	0.173	0.169	0.165	0.16	0.155	0.152	0.149	0.146	0.144	0.142	0.141	0.139	0.139	0.141	0.143	0.144	0.145	0.147	0.149	0.151	0.152	0.153	0.156	0.158	0.16	0.163
F07	Sample	Dilution_70%	0.7	DMSO	Lycopene	Standard_Development	Run084	Standard_Measurement	Plate_01	Clariostar_Study	MB	Biofoundry_,_London	Linear_Dilution_Pattern_V2	0.165	0.163	0.159	0.155	0.151	0.147	0.143	0.141	0.139	0.137	0.134	0.131	0.127	0.122	0.118	0.114	0.112	0.109	0.106	0.105	0.105	0.103	0.103	0.104	0.106	0.107	0.109	0.11	0.112	0.113	0.115	0.116	0.118	0.12	0.122	0.123
F08	Sample	Dilution_50%	0.5	DMSO	Lycopene	Standard_Development	Run084	Standard_Measurement	Plate_01	Clariostar_Study	MB	Biofoundry_,_London	Linear_Dilution_Pattern_V2	0.177	0.175	0.172	0.168	0.165	0.16	0.155	0.154	0.152	0.15	0.147	0.143	0.139	0.135	0.131	0.127	0.124	0.121	0.119	0.118	0.116	0.115	0.116	0.116	0.117	0.117	0.118	0.118	0.119	0.12	0.121	0.122	0.123	0.123	0.124	0.126
F09	Sample	Dilution_30%	0.3	DMSO	Lycopene	Standard_Development	Run084	Standard_Measurement	Plate_01	Clariostar_Study	MB	Biofoundry_,_London	Linear_Dilution_Pattern_V2	0.135	0.132	0.129	0.124	0.121	0.117	0.113	0.111	0.108	0.106	0.102	0.098	0.094	0.09	0.086	0.083	0.081	0.078	0.075	0.074	0.074	0.072	0.071	0.072	0.073	0.072	0.072	0.072	0.073	0.073	0.074	0.074	0.075	0.075	0.075	0.075
F10	Sample	Dilution_10%	0.1	DMSO	Lycopene	Standard_Development	Run084	Standard_Measurement	Plate_01	Clariostar_Study	MB	Biofoundry_,_London	Linear_Dilution_Pattern_V2	0.124	0.121	0.118	0.115	0.111	0.107	0.102	0.1	0.097	0.093	0.09	0.086	0.082	0.078	0.075	0.072	0.07	0.067	0.065	0.064	0.062	0.061	0.061	0.06	0.061	0.06	0.06	0.059	0.06	0.059	0.059	0.059	0.059	0.059	0.058	0.058
F11	Blank	DMSO		DMSO		Standard_Development	Run084	Standard_Measurement	Plate_01	Clariostar_Study	MB	Biofoundry_,_London	Linear_Dilution_Pattern_V2	0.114	0.112	0.108	0.104	0.101	0.097	0.092	0.09	0.086	0.083	0.078	0.075	0.071	0.068	0.064	0.062	0.061	0.058	0.056	0.054	0.054	0.052	0.051	0.051	0.051	0.051	0.05	0.049	0.049	0.048	0.049	0.048	0.048	0.047	0.046	0.046
F12	Blank	DMSO		DMSO		Standard_Development	Run084	Standard_Measurement	Plate_01	Clariostar_Study	MB	Biofoundry_,_London	Linear_Dilution_Pattern_V2	0.117	0.115	0.111	0.107	0.103	0.099	0.094	0.092	0.089	0.086	0.081	0.076	0.072	0.069	0.066	0.064	0.061	0.059	0.056	0.055	0.054	0.053	0.052	0.052	0.052	0.051	0.05	0.05	0.05	0.049	0.049	0.049	0.049	0.048	0.047	0.046
G01	Sample	Dilution_85%	0.85	DMSO	Lycopene	Standard_Development	Run084	Standard_Measurement	Plate_01	Clariostar_Study	MB	Biofoundry_,_London	Linear_Dilution_Pattern_V2	0.241	0.239	0.236	0.232	0.228	0.224	0.219	0.218	0.216	0.212	0.209	0.205	0.199	0.194	0.189	0.186	0.183	0.179	0.176	0.174	0.173	0.171	0.17	0.17	0.172	0.172	0.173	0.173	0.174	0.175	0.175	0.176	0.176	0.177	0.178	0.179
G02	Sample	Dilution_65%	0.65	DMSO	Lycopene	Standard_Development	Run084	Standard_Measurement	Plate_01	Clariostar_Study	MB	Biofoundry_,_London	Linear_Dilution_Pattern_V2	0.185	0.184	0.181	0.179	0.175	0.171	0.166	0.164	0.161	0.158	0.155	0.151	0.146	0.142	0.138	0.134	0.13	0.128	0.125	0.124	0.124	0.122	0.121	0.122	0.123	0.123	0.124	0.124	0.125	0.127	0.128	0.129	0.13	0.131	0.132	0.133
G03	Sample	Dilution_45%	0.45	DMSO	Lycopene	Standard_Development	Run084	Standard_Measurement	Plate_01	Clariostar_Study	MB	Biofoundry_,_London	Linear_Dilution_Pattern_V2	0.149	0.146	0.141	0.138	0.133	0.129	0.123	0.122	0.121	0.118	0.114	0.11	0.105	0.101	0.096	0.093	0.091	0.088	0.085	0.084	0.083	0.081	0.08	0.082	0.083	0.083	0.083	0.084	0.085	0.086	0.087	0.087	0.088	0.089	0.089	0.089
G04	Sample	Dilution_25%	0.25	DMSO	Lycopene	Standard_Development	Run084	Standard_Measurement	Plate_01	Clariostar_Study	MB	Biofoundry_,_London	Linear_Dilution_Pattern_V2	0.137	0.135	0.131	0.127	0.123	0.118	0.114	0.112	0.109	0.106	0.102	0.098	0.094	0.09	0.086	0.083	0.08	0.077	0.075	0.073	0.073	0.071	0.071	0.071	0.071	0.071	0.07	0.071	0.071	0.071	0.072	0.072	0.073	0.072	0.072	0.072
G05	Sample	Dilution_05%	0.0499999999999999	DMSO	Lycopene	Standard_Development	Run084	Standard_Measurement	Plate_01	Clariostar_Study	MB	Biofoundry_,_London	Linear_Dilution_Pattern_V2	0.12	0.117	0.113	0.11	0.106	0.101	0.097	0.096	0.093	0.088	0.085	0.081	0.076	0.073	0.07	0.068	0.066	0.063	0.06	0.059	0.059	0.057	0.056	0.056	0.056	0.056	0.055	0.054	0.053	0.053	0.054	0.053	0.052	0.053	0.051	0.051
G06	Sample	Dilution_85%	0.85	DMSO	Lycopene	Standard_Development	Run084	Standard_Measurement	Plate_01	Clariostar_Study	MB	Biofoundry_,_London	Linear_Dilution_Pattern_V2	0.169	0.167	0.164	0.16	0.155	0.152	0.148	0.145	0.144	0.142	0.139	0.135	0.131	0.126	0.121	0.118	0.115	0.112	0.109	0.108	0.108	0.106	0.107	0.108	0.111	0.112	0.114	0.116	0.118	0.12	0.122	0.124	0.126	0.128	0.13	0.134
G07	Sample	Dilution_65%	0.65	DMSO	Lycopene	Standard_Development	Run084	Standard_Measurement	Plate_01	Clariostar_Study	MB	Biofoundry_,_London	Linear_Dilution_Pattern_V2	0.179	0.176	0.173	0.169	0.165	0.16	0.155	0.155	0.153	0.15	0.147	0.145	0.14	0.136	0.131	0.128	0.126	0.122	0.119	0.118	0.117	0.116	0.116	0.117	0.117	0.118	0.119	0.12	0.12	0.121	0.122	0.124	0.125	0.126	0.127	0.128
G08	Sample	Dilution_45%	0.45	DMSO	Lycopene	Standard_Development	Run084	Standard_Measurement	Plate_01	Clariostar_Study	MB	Biofoundry_,_London	Linear_Dilution_Pattern_V2	0.144	0.142	0.138	0.135	0.13	0.125	0.121	0.119	0.117	0.114	0.112	0.108	0.104	0.1	0.095	0.093	0.09	0.087	0.086	0.084	0.083	0.081	0.081	0.082	0.082	0.083	0.083	0.084	0.084	0.086	0.087	0.087	0.088	0.088	0.089	0.09
G09	Sample	Dilution_25%	0.25	DMSO	Lycopene	Standard_Development	Run084	Standard_Measurement	Plate_01	Clariostar_Study	MB	Biofoundry_,_London	Linear_Dilution_Pattern_V2	0.133	0.131	0.127	0.123	0.119	0.115	0.111	0.109	0.106	0.103	0.1	0.096	0.091	0.087	0.083	0.081	0.078	0.075	0.072	0.071	0.07	0.069	0.069	0.069	0.07	0.069	0.069	0.069	0.069	0.07	0.07	0.07	0.07	0.07	0.07	0.07
G10	Sample	Dilution_05%	0.0499999999999999	DMSO	Lycopene	Standard_Development	Run084	Standard_Measurement	Plate_01	Clariostar_Study	MB	Biofoundry_,_London	Linear_Dilution_Pattern_V2	0.119	0.117	0.113	0.11	0.106	0.102	0.097	0.095	0.092	0.088	0.084	0.08	0.077	0.074	0.07	0.067	0.065	0.063	0.06	0.059	0.058	0.056	0.056	0.056	0.056	0.055	0.054	0.054	0.054	0.053	0.053	0.053	0.053	0.052	0.052	0.051
G11	Blank	DMSO_Blank		DMSO		Standard_Development	Run084	Standard_Measurement	Plate_01	Clariostar_Study	MB	Biofoundry_,_London	Linear_Dilution_Pattern_V2	0.115	0.112	0.108	0.104	0.1	0.096	0.092	0.09	0.087	0.083	0.079	0.075	0.071	0.068	0.065	0.063	0.061	0.059	0.056	0.055	0.055	0.053	0.053	0.052	0.051	0.051	0.051	0.049	0.049	0.049	0.048	0.049	0.048	0.048	0.046	0.046
G12	Blank	DMSO_Blank		DMSO		Standard_Development	Run084	Standard_Measurement	Plate_01	Clariostar_Study	MB	Biofoundry_,_London	Linear_Dilution_Pattern_V2	0.119	0.116	0.112	0.109	0.104	0.1	0.096	0.094	0.09	0.086	0.082	0.077	0.073	0.07	0.065	0.063	0.061	0.059	0.056	0.055	0.055	0.053	0.052	0.052	0.052	0.051	0.051	0.05	0.049	0.049	0.049	0.049	0.049	0.048	0.047	0.046
H01	Sample	Dilution_85%	0.85	DMSO	Lycopene	Standard_Development	Run084	Standard_Measurement	Plate_01	Clariostar_Study	MB	Biofoundry_,_London	Linear_Dilution_Pattern_V2	0.216	0.214	0.21	0.207	0.202	0.198	0.193	0.191	0.19	0.186	0.182	0.177	0.171	0.165	0.16	0.156	0.153	0.149	0.146	0.144	0.144	0.142	0.142	0.143	0.144	0.145	0.146	0.147	0.148	0.148	0.15	0.151	0.152	0.153	0.154	0.156
H02	Sample	Dilution_65%	0.65	DMSO	Lycopene	Standard_Development	Run084	Standard_Measurement	Plate_01	Clariostar_Study	MB	Biofoundry_,_London	Linear_Dilution_Pattern_V2	0.157	0.155	0.151	0.148	0.143	0.139	0.134	0.133	0.13	0.127	0.124	0.121	0.116	0.11	0.106	0.103	0.1	0.098	0.095	0.094	0.093	0.092	0.092	0.093	0.094	0.095	0.096	0.098	0.099	0.101	0.102	0.103	0.104	0.106	0.107	0.109
H03	Sample	Dilution_45%	0.45	DMSO	Lycopene	Standard_Development	Run084	Standard_Measurement	Plate_01	Clariostar_Study	MB	Biofoundry_,_London	Linear_Dilution_Pattern_V2	0.188	0.186	0.182	0.178	0.174	0.17	0.165	0.162	0.16	0.157	0.154	0.151	0.145	0.141	0.136	0.133	0.13	0.127	0.125	0.123	0.123	0.121	0.12	0.121	0.122	0.123	0.122	0.123	0.123	0.124	0.126	0.127	0.127	0.128	0.129	0.129
H04	Sample	Dilution_25%	0.25	DMSO	Lycopene	Standard_Development	Run084	Standard_Measurement	Plate_01	Clariostar_Study	MB	Biofoundry_,_London	Linear_Dilution_Pattern_V2	0.141	0.139	0.135	0.13	0.127	0.122	0.117	0.115	0.113	0.109	0.105	0.1	0.095	0.091	0.086	0.084	0.08	0.078	0.075	0.074	0.073	0.072	0.071	0.071	0.072	0.072	0.072	0.071	0.072	0.072	0.072	0.073	0.073	0.073	0.073	0.073
H05	Sample	Dilution_05%	0.0499999999999999	DMSO	Lycopene	Standard_Development	Run084	Standard_Measurement	Plate_01	Clariostar_Study	MB	Biofoundry_,_London	Linear_Dilution_Pattern_V2	0.126	0.123	0.118	0.115	0.11	0.105	0.101	0.099	0.097	0.092	0.088	0.085	0.08	0.076	0.072	0.07	0.068	0.066	0.063	0.062	0.061	0.059	0.058	0.058	0.058	0.058	0.057	0.056	0.055	0.055	0.056	0.055	0.054	0.055	0.054	0.052
H06	Sample	Dilution_85%	0.85	DMSO	Lycopene	Standard_Development	Run084	Standard_Measurement	Plate_01	Clariostar_Study	MB	Biofoundry_,_London	Linear_Dilution_Pattern_V2	0.166	0.163	0.16	0.154	0.15	0.146	0.142	0.141	0.139	0.138	0.135	0.131	0.126	0.121	0.117	0.114	0.111	0.108	0.105	0.104	0.103	0.102	0.102	0.104	0.106	0.107	0.11	0.111	0.113	0.115	0.117	0.119	0.121	0.122	0.125	0.127
H07	Sample	Dilution_65%	0.65	DMSO	Lycopene	Standard_Development	Run084	Standard_Measurement	Plate_01	Clariostar_Study	MB	Biofoundry_,_London	Linear_Dilution_Pattern_V2	0.154	0.152	0.148	0.145	0.14	0.136	0.132	0.131	0.128	0.126	0.123	0.119	0.115	0.111	0.106	0.103	0.1	0.098	0.095	0.094	0.093	0.091	0.091	0.092	0.094	0.095	0.096	0.097	0.099	0.1	0.102	0.102	0.104	0.105	0.107	0.108
H08	Sample	Dilution_45%	0.45	DMSO	Lycopene	Standard_Development	Run084	Standard_Measurement	Plate_01	Clariostar_Study	MB	Biofoundry_,_London	Linear_Dilution_Pattern_V2	0.147	0.144	0.14	0.136	0.132	0.128	0.123	0.121	0.119	0.115	0.111	0.108	0.102	0.098	0.093	0.091	0.088	0.085	0.083	0.081	0.081	0.079	0.079	0.079	0.081	0.081	0.081	0.082	0.082	0.083	0.084	0.085	0.086	0.086	0.087	0.088
H09	Sample	Dilution_25%	0.25	DMSO	Lycopene	Standard_Development	Run084	Standard_Measurement	Plate_01	Clariostar_Study	MB	Biofoundry_,_London	Linear_Dilution_Pattern_V2	0.141	0.138	0.134	0.131	0.126	0.122	0.117	0.115	0.111	0.107	0.103	0.099	0.094	0.09	0.086	0.082	0.079	0.077	0.075	0.074	0.073	0.071	0.071	0.071	0.071	0.071	0.07	0.07	0.07	0.07	0.071	0.072	0.072	0.072	0.072	0.072
H10	Sample	Dilution_05%	0.0499999999999999	DMSO	Lycopene	Standard_Development	Run084	Standard_Measurement	Plate_01	Clariostar_Study	MB	Biofoundry_,_London	Linear_Dilution_Pattern_V2	0.124	0.121	0.117	0.113	0.109	0.104	0.1	0.099	0.096	0.091	0.087	0.082	0.078	0.075	0.072	0.069	0.067	0.064	0.061	0.06	0.059	0.057	0.057	0.057	0.056	0.056	0.056	0.055	0.054	0.054	0.054	0.054	0.053	0.053	0.052	0.051
H11	Blank	DMSO_Blank		DMSO		Standard_Development	Run084	Standard_Measurement	Plate_01	Clariostar_Study	MB	Biofoundry_,_London	Linear_Dilution_Pattern_V2	0.117	0.114	0.11	0.107	0.103	0.099	0.094	0.092	0.089	0.085	0.08	0.077	0.073	0.07	0.067	0.064	0.062	0.06	0.057	0.056	0.055	0.053	0.052	0.052	0.052	0.051	0.051	0.05	0.05	0.049	0.049	0.049	0.049	0.049	0.047	0.046
H12	Blank	DMSO_Blank		DMSO		Standard_Development	Run084	Standard_Measurement	Plate_01	Clariostar_Study	MB	Biofoundry_,_London	Linear_Dilution_Pattern_V2	0.12	0.117	0.113	0.11	0.105	0.102	0.096	0.095	0.091	0.086	0.081	0.077	0.073	0.069	0.065	0.063	0.06	0.058	0.057	0.055	0.054	0.053	0.052	0.052	0.052	0.051	0.05	0.049	0.049	0.049	0.049	0.048	0.048	0.048	0.046	0.046
A01	Sample	Dilution_100%	1.0	DMSO	Lycopene	Standard_Development	Run084	Standard_Measurement	Plate_01	Clariostar_Study	MB	Biofoundry_,_London	Linear_Dilution_Pattern_V2	0.173	0.17	0.168	0.164	0.161	0.157	0.154	0.151	0.148	0.146	0.144	0.14	0.135	0.13	0.126	0.121	0.119	0.116	0.114	0.113	0.113	0.113	0.114	0.115	0.117	0.119	0.122	0.125	0.128	0.131	0.132	0.134	0.137	0.14	0.144	0.149
A02	Sample	Dilution_80%	0.8	DMSO	Lycopene	Standard_Development	Run084	Standard_Measurement	Plate_01	Clariostar_Study	MB	Biofoundry_,_London	Linear_Dilution_Pattern_V2	0.157	0.154	0.152	0.148	0.144	0.141	0.138	0.135	0.132	0.13	0.127	0.122	0.118	0.112	0.108	0.105	0.101	0.099	0.097	0.096	0.096	0.096	0.096	0.097	0.098	0.1	0.102	0.104	0.106	0.107	0.109	0.11	0.113	0.115	0.117	0.121
A03	Sample	Dilution_60%	0.6	DMSO	Lycopene	Standard_Development	Run084	Standard_Measurement	Plate_01	Clariostar_Study	MB	Biofoundry_,_London	Linear_Dilution_Pattern_V2	0.144	0.142	0.139	0.135	0.132	0.129	0.125	0.122	0.119	0.116	0.114	0.11	0.105	0.101	0.097	0.094	0.091	0.088	0.086	0.085	0.085	0.084	0.084	0.085	0.085	0.086	0.088	0.089	0.09	0.091	0.092	0.093	0.095	0.097	0.098	0.1
A04	Sample	Dilution_40%	0.4	DMSO	Lycopene	Standard_Development	Run084	Standard_Measurement	Plate_01	Clariostar_Study	MB	Biofoundry_,_London	Linear_Dilution_Pattern_V2	0.141	0.138	0.135	0.132	0.127	0.123	0.119	0.116	0.113	0.111	0.107	0.103	0.099	0.093	0.09	0.087	0.084	0.081	0.08	0.078	0.078	0.077	0.077	0.076	0.077	0.078	0.078	0.079	0.08	0.079	0.08	0.081	0.082	0.083	0.083	0.085
A05	Sample	Dilution_20%	0.2	DMSO	Lycopene	Standard_Development	Run084	Standard_Measurement	Plate_01	Clariostar_Study	MB	Biofoundry_,_London	Linear_Dilution_Pattern_V2	0.125	0.122	0.119	0.115	0.111	0.108	0.104	0.102	0.098	0.094	0.091	0.087	0.082	0.079	0.076	0.073	0.07	0.068	0.066	0.065	0.064	0.063	0.063	0.062	0.062	0.062	0.062	0.062	0.062	0.062	0.062	0.062	0.062	0.062	0.062	0.063
A06	Sample	Dilution_100%	1.0	DMSO	Lycopene	Standard_Development	Run084	Standard_Measurement	Plate_01	Clariostar_Study	MB	Biofoundry_,_London	Linear_Dilution_Pattern_V2	0.17	0.167	0.165	0.161	0.157	0.152	0.149	0.146	0.143	0.141	0.139	0.134	0.13	0.125	0.121	0.116	0.114	0.11	0.108	0.107	0.107	0.106	0.107	0.108	0.11	0.112	0.115	0.117	0.119	0.122	0.124	0.126	0.128	0.131	0.134	0.138
A07	Sample	Dilution_80%	0.8	DMSO	Lycopene	Standard_Development	Run084	Standard_Measurement	Plate_01	Clariostar_Study	MB	Biofoundry_,_London	Linear_Dilution_Pattern_V2	0.156	0.153	0.151	0.146	0.143	0.14	0.137	0.133	0.131	0.129	0.127	0.123	0.118	0.114	0.111	0.106	0.104	0.101	0.099	0.098	0.098	0.098	0.098	0.098	0.1	0.101	0.104	0.105	0.107	0.109	0.111	0.112	0.114	0.116	0.119	0.122
A08	Sample	Dilution_60%	0.6	DMSO	Lycopene	Standard_Development	Run084	Standard_Measurement	Plate_01	Clariostar_Study	MB	Biofoundry_,_London	Linear_Dilution_Pattern_V2	0.149	0.146	0.143	0.139	0.135	0.132	0.128	0.124	0.122	0.119	0.117	0.112	0.108	0.103	0.099	0.096	0.092	0.091	0.088	0.087	0.087	0.086	0.086	0.086	0.087	0.088	0.089	0.09	0.092	0.093	0.094	0.095	0.096	0.098	0.099	0.101
A09	Sample	Dilution_40%	0.4	DMSO	Lycopene	Standard_Development	Run084	Standard_Measurement	Plate_01	Clariostar_Study	MB	Biofoundry_,_London	Linear_Dilution_Pattern_V2	0.142	0.14	0.136	0.132	0.128	0.124	0.12	0.117	0.114	0.111	0.108	0.103	0.098	0.094	0.09	0.086	0.083	0.081	0.078	0.077	0.077	0.076	0.075	0.076	0.076	0.076	0.077	0.078	0.079	0.079	0.08	0.08	0.081	0.082	0.082	0.084
A10	Sample	Dilution_20%	0.2	DMSO	Lycopene	Standard_Development	Run084	Standard_Measurement	Plate_01	Clariostar_Study	MB	Biofoundry_,_London	Linear_Dilution_Pattern_V2	0.129	0.127	0.122	0.119	0.115	0.111	0.107	0.104	0.101	0.098	0.095	0.091	0.086	0.083	0.078	0.076	0.073	0.071	0.069	0.068	0.067	0.066	0.065	0.066	0.065	0.065	0.066	0.066	0.066	0.065	0.065	0.065	0.065	0.066	0.065	0.066
A11	Blank	DMSO_Blank		DMSO		Standard_Development	Run084	Standard_Measurement	Plate_01	Clariostar_Study	MB	Biofoundry_,_London	Linear_Dilution_Pattern_V2	0.112	0.108	0.105	0.101	0.097	0.095	0.092	0.088	0.084	0.08	0.076	0.072	0.068	0.065	0.062	0.06	0.058	0.056	0.054	0.053	0.053	0.052	0.051	0.051	0.05	0.049	0.049	0.049	0.049	0.047	0.048	0.047	0.047	0.047	0.046	0.046
A12	Blank	DMSO_Blank		DMSO		Standard_Development	Run084	Standard_Measurement	Plate_01	Clariostar_Study	MB	Biofoundry_,_London	Linear_Dilution_Pattern_V2	0.116	0.113	0.11	0.106	0.102	0.099	0.095	0.092	0.087	0.084	0.08	0.076	0.071	0.067	0.065	0.062	0.06	0.058	0.056	0.055	0.055	0.054	0.053	0.052	0.051	0.051	0.051	0.05	0.05	0.049	0.049	0.049	0.048	0.048	0.047	0.047
B01	Sample	Dilution_100%	1.0	DMSO	Lycopene	Standard_Development	Run084	Standard_Measurement	Plate_01	Clariostar_Study	MB	Biofoundry_,_London	Linear_Dilution_Pattern_V2	0.211	0.209	0.206	0.203	0.199	0.197	0.193	0.19	0.188	0.187	0.184	0.18	0.176	0.17	0.166	0.162	0.159	0.156	0.154	0.153	0.153	0.153	0.153	0.155	0.156	0.158	0.161	0.164	0.166	0.168	0.169	0.172	0.174	0.177	0.181	0.185
B02	Sample	Dilution_80%	0.8	DMSO	Lycopene	Standard_Development	Run084	Standard_Measurement	Plate_01	Clariostar_Study	MB	Biofoundry_,_London	Linear_Dilution_Pattern_V2	0.16	0.157	0.154	0.151	0.147	0.144	0.14	0.138	0.135	0.133	0.131	0.126	0.121	0.117	0.113	0.109	0.106	0.103	0.102	0.101	0.101	0.1	0.1	0.102	0.103	0.106	0.107	0.109	0.112	0.113	0.115	0.117	0.118	0.12	0.123	0.127
B03	Sample	Dilution_60%	0.6	DMSO	Lycopene	Standard_Development	Run084	Standard_Measurement	Plate_01	Clariostar_Study	MB	Biofoundry_,_London	Linear_Dilution_Pattern_V2	0.15	0.148	0.146	0.141	0.137	0.134	0.13	0.127	0.124	0.121	0.119	0.114	0.11	0.105	0.101	0.098	0.095	0.092	0.09	0.089	0.088	0.088	0.087	0.088	0.089	0.09	0.091	0.093	0.094	0.095	0.096	0.097	0.098	0.1	0.101	0.104
B04	Sample	Dilution_40%	0.4	DMSO	Lycopene	Standard_Development	Run084	Standard_Measurement	Plate_01	Clariostar_Study	MB	Biofoundry_,_London	Linear_Dilution_Pattern_V2	0.137	0.134	0.131	0.127	0.123	0.121	0.117	0.114	0.11	0.107	0.104	0.1	0.096	0.092	0.089	0.085	0.083	0.08	0.078	0.077	0.076	0.075	0.075	0.075	0.075	0.076	0.077	0.077	0.078	0.079	0.079	0.079	0.08	0.081	0.082	0.083
B05	Sample	Dilution_20%	0.2	DMSO	Lycopene	Standard_Development	Run084	Standard_Measurement	Plate_01	Clariostar_Study	MB	Biofoundry_,_London	Linear_Dilution_Pattern_V2	0.124	0.121	0.118	0.115	0.111	0.108	0.104	0.101	0.097	0.094	0.091	0.086	0.083	0.08	0.076	0.073	0.071	0.069	0.066	0.066	0.065	0.064	0.064	0.063	0.063	0.063	0.062	0.063	0.063	0.063	0.063	0.064	0.064	0.063	0.064	0.064
B06	Sample	Dilution_100%	1.0	DMSO	Lycopene	Standard_Development	Run084	Standard_Measurement	Plate_01	Clariostar_Study	MB	Biofoundry_,_London	Linear_Dilution_Pattern_V2	0.173	0.171	0.167	0.163	0.159	0.156	0.153	0.15	0.147	0.146	0.146	0.141	0.137	0.132	0.128	0.125	0.122	0.119	0.117	0.116	0.116	0.116	0.117	0.118	0.119	0.122	0.125	0.127	0.13	0.133	0.135	0.137	0.14	0.143	0.147	0.151
B07	Sample	Dilution_80%	0.8	DMSO	Lycopene	Standard_Development	Run084	Standard_Measurement	Plate_01	Clariostar_Study	MB	Biofoundry_,_London	Linear_Dilution_Pattern_V2	0.177	0.175	0.173	0.169	0.166	0.162	0.159	0.157	0.154	0.152	0.15	0.147	0.142	0.137	0.134	0.13	0.127	0.124	0.122	0.121	0.121	0.12	0.12	0.121	0.123	0.125	0.127	0.129	0.131	0.133	0.135	0.136	0.138	0.141	0.143	0.147
B08	Sample	Dilution_60%	0.6	DMSO	Lycopene	Standard_Development	Run084	Standard_Measurement	Plate_01	Clariostar_Study	MB	Biofoundry_,_London	Linear_Dilution_Pattern_V2	0.152	0.149	0.146	0.143	0.14	0.136	0.132	0.129	0.127	0.125	0.122	0.118	0.114	0.109	0.106	0.102	0.099	0.096	0.094	0.093	0.093	0.092	0.092	0.093	0.094	0.095	0.097	0.098	0.099	0.1	0.102	0.103	0.104	0.105	0.107	0.109
B09	Sample	Dilution_40%	0.4	DMSO	Lycopene	Standard_Development	Run084	Standard_Measurement	Plate_01	Clariostar_Study	MB	Biofoundry_,_London	Linear_Dilution_Pattern_V2	0.143	0.14	0.137	0.133	0.13	0.126	0.123	0.119	0.116	0.113	0.111	0.106	0.102	0.098	0.094	0.091	0.088	0.085	0.082	0.082	0.081	0.08	0.08	0.08	0.081	0.081	0.082	0.082	0.082	0.083	0.084	0.085	0.085	0.086	0.087	0.088
B10	Sample	Dilution_20%	0.2	DMSO	Lycopene	Standard_Development	Run084	Standard_Measurement	Plate_01	Clariostar_Study	MB	Biofoundry_,_London	Linear_Dilution_Pattern_V2	0.132	0.129	0.127	0.122	0.119	0.116	0.112	0.109	0.105	0.102	0.099	0.094	0.091	0.086	0.083	0.081	0.078	0.076	0.074	0.072	0.072	0.071	0.071	0.07	0.07	0.07	0.07	0.07	0.07	0.07	0.07	0.07	0.07	0.07	0.07	0.071
B11	Blank	DMSO_Blank		DMSO		Standard_Development	Run084	Standard_Measurement	Plate_01	Clariostar_Study	MB	Biofoundry_,_London	Linear_Dilution_Pattern_V2	0.112	0.109	0.106	0.102	0.099	0.096	0.092	0.089	0.085	0.081	0.078	0.073	0.07	0.066	0.063	0.061	0.059	0.057	0.055	0.054	0.054	0.052	0.052	0.051	0.05	0.05	0.051	0.05	0.049	0.049	0.049	0.048	0.047	0.048	0.047	0.046
B12	Blank	DMSO_Blank		DMSO		Standard_Development	Run084	Standard_Measurement	Plate_01	Clariostar_Study	MB	Biofoundry_,_London	Linear_Dilution_Pattern_V2	0.114	0.11	0.107	0.104	0.101	0.098	0.094	0.09	0.086	0.082	0.078	0.074	0.07	0.066	0.063	0.061	0.059	0.056	0.055	0.054	0.053	0.052	0.052	0.051	0.05	0.05	0.05	0.049	0.048	0.048	0.048	0.047	0.047	0.047	0.046	0.046
C01	Sample	Dilution_95%	0.95	DMSO	Lycopene	Standard_Development	Run084	Standard_Measurement	Plate_01	Clariostar_Study	MB	Biofoundry_,_London	Linear_Dilution_Pattern_V2	0.218	0.215	0.213	0.21	0.206	0.203	0.201	0.198	0.195	0.194	0.192	0.188	0.184	0.179	0.174	0.17	0.168	0.165	0.163	0.162	0.161	0.161	0.161	0.162	0.163	0.165	0.168	0.169	0.171	0.173	0.175	0.176	0.178	0.18	0.183	0.187
C02	Sample	Dilution_75%	0.75	DMSO	Lycopene	Standard_Development	Run084	Standard_Measurement	Plate_01	Clariostar_Study	MB	Biofoundry_,_London	Linear_Dilution_Pattern_V2	0.166	0.164	0.161	0.157	0.152	0.15	0.146	0.144	0.142	0.14	0.137	0.133	0.129	0.124	0.12	0.117	0.114	0.111	0.109	0.108	0.108	0.107	0.107	0.109	0.11	0.112	0.114	0.115	0.117	0.119	0.12	0.121	0.123	0.125	0.127	0.13
C03	Sample	Dilution_55%	0.55	DMSO	Lycopene	Standard_Development	Run084	Standard_Measurement	Plate_01	Clariostar_Study	MB	Biofoundry_,_London	Linear_Dilution_Pattern_V2	0.148	0.146	0.143	0.139	0.136	0.132	0.128	0.125	0.123	0.12	0.117	0.113	0.109	0.104	0.1	0.097	0.094	0.091	0.089	0.089	0.088	0.087	0.087	0.087	0.088	0.089	0.09	0.091	0.093	0.094	0.095	0.095	0.097	0.098	0.099	0.101
C04	Sample	Dilution_35%	0.35	DMSO	Lycopene	Standard_Development	Run084	Standard_Measurement	Plate_01	Clariostar_Study	MB	Biofoundry_,_London	Linear_Dilution_Pattern_V2	0.148	0.146	0.143	0.139	0.136	0.132	0.129	0.125	0.122	0.119	0.117	0.113	0.108	0.104	0.101	0.098	0.094	0.091	0.089	0.089	0.088	0.087	0.087	0.087	0.087	0.088	0.089	0.089	0.089	0.09	0.09	0.091	0.092	0.093	0.093	0.094
C05	Sample	Dilution_15%	0.15	DMSO	Lycopene	Standard_Development	Run084	Standard_Measurement	Plate_01	Clariostar_Study	MB	Biofoundry_,_London	Linear_Dilution_Pattern_V2	0.123	0.12	0.117	0.113	0.11	0.106	0.103	0.1	0.096	0.094	0.091	0.087	0.084	0.08	0.076	0.074	0.071	0.069	0.067	0.065	0.065	0.064	0.064	0.063	0.063	0.064	0.064	0.063	0.064	0.063	0.063	0.064	0.063	0.063	0.063	0.064
C06	Sample	Dilution_95%	0.95	DMSO	Lycopene	Standard_Development	Run084	Standard_Measurement	Plate_01	Clariostar_Study	MB	Biofoundry_,_London	Linear_Dilution_Pattern_V2	0.191	0.189	0.187	0.183	0.179	0.176	0.173	0.171	0.169	0.168	0.167	0.164	0.159	0.154	0.15	0.146	0.143	0.141	0.139	0.138	0.138	0.137	0.137	0.139	0.141	0.143	0.146	0.149	0.151	0.154	0.155	0.158	0.159	0.163	0.166	0.17
C07	Sample	Dilution_75%	0.75	DMSO	Lycopene	Standard_Development	Run084	Standard_Measurement	Plate_01	Clariostar_Study	MB	Biofoundry_,_London	Linear_Dilution_Pattern_V2	0.182	0.18	0.177	0.174	0.17	0.166	0.162	0.16	0.158	0.156	0.154	0.15	0.146	0.141	0.138	0.134	0.131	0.129	0.126	0.125	0.125	0.123	0.124	0.124	0.125	0.128	0.129	0.13	0.132	0.133	0.134	0.135	0.137	0.139	0.14	0.143
C08	Sample	Dilution_55%	0.55	DMSO	Lycopene	Standard_Development	Run084	Standard_Measurement	Plate_01	Clariostar_Study	MB	Biofoundry_,_London	Linear_Dilution_Pattern_V2	0.159	0.156	0.153	0.149	0.145	0.143	0.139	0.136	0.134	0.132	0.129	0.126	0.121	0.116	0.113	0.111	0.107	0.104	0.102	0.101	0.1	0.1	0.1	0.1	0.101	0.102	0.103	0.104	0.105	0.106	0.107	0.108	0.109	0.11	0.112	0.114
C09	Sample	Dilution_35%	0.35	DMSO	Lycopene	Standard_Development	Run084	Standard_Measurement	Plate_01	Clariostar_Study	MB	Biofoundry_,_London	Linear_Dilution_Pattern_V2	0.135	0.132	0.13	0.125	0.121	0.118	0.114	0.112	0.108	0.105	0.102	0.099	0.095	0.09	0.087	0.083	0.081	0.079	0.076	0.075	0.075	0.073	0.073	0.074	0.074	0.074	0.075	0.075	0.075	0.076	0.075	0.076	0.077	0.077	0.077	0.078
C10	Sample	Dilution_15%	0.15	DMSO	Lycopene	Standard_Development	Run084	Standard_Measurement	Plate_01	Clariostar_Study	MB	Biofoundry_,_London	Linear_Dilution_Pattern_V2	0.125	0.122	0.119	0.115	0.111	0.108	0.103	0.101	0.098	0.095	0.091	0.086	0.083	0.079	0.075	0.072	0.07	0.067	0.065	0.064	0.064	0.063	0.062	0.062	0.061	0.061	0.061	0.061	0.061	0.061	0.06	0.061	0.061	0.061	0.06	0.059
C11	Blank	DMSO_Blank		DMSO		Standard_Development	Run084	Standard_Measurement	Plate_01	Clariostar_Study	MB	Biofoundry_,_London	Linear_Dilution_Pattern_V2	0.114	0.111	0.107	0.103	0.099	0.096	0.092	0.089	0.086	0.083	0.079	0.075	0.071	0.067	0.064	0.062	0.06	0.058	0.056	0.055	0.054	0.053	0.052	0.051	0.051	0.051	0.051	0.05	0.05	0.049	0.049	0.049	0.048	0.048	0.047	0.046
C12	Blank	DMSO_Blank		DMSO		Standard_Development	Run084	Standard_Measurement	Plate_01	Clariostar_Study	MB	Biofoundry_,_London	Linear_Dilution_Pattern_V2	0.114	0.111	0.108	0.105	0.101	0.098	0.094	0.09	0.086	0.083	0.08	0.075	0.071	0.067	0.065	0.062	0.06	0.058	0.055	0.054	0.054	0.053	0.053	0.052	0.052	0.051	0.051	0.05	0.05	0.049	0.049	0.048	0.048	0.048	0.047	0.047
D01	Sample	Dilution_95%	0.95	DMSO	Lycopene	Standard_Development	Run084	Standard_Measurement	Plate_01	Clariostar_Study	MB	Biofoundry_,_London	Linear_Dilution_Pattern_V2	0.239	0.236	0.234	0.232	0.228	0.224	0.22	0.218	0.216	0.213	0.211	0.206	0.201	0.197	0.192	0.187	0.184	0.181	0.179	0.177	0.176	0.175	0.175	0.175	0.177	0.179	0.181	0.182	0.184	0.185	0.186	0.187	0.188	0.19	0.192	0.196
D02	Sample	Dilution_75%	0.75	DMSO	Lycopene	Standard_Development	Run084	Standard_Measurement	Plate_01	Clariostar_Study	MB	Biofoundry_,_London	Linear_Dilution_Pattern_V2	0.172	0.169	0.167	0.163	0.159	0.155	0.151	0.149	0.146	0.145	0.143	0.138	0.134	0.129	0.124	0.12	0.117	0.115	0.112	0.111	0.111	0.111	0.111	0.111	0.113	0.115	0.117	0.118	0.12	0.122	0.123	0.125	0.127	0.129	0.131	0.134
D03	Sample	Dilution_55%	0.55	DMSO	Lycopene	Standard_Development	Run084	Standard_Measurement	Plate_01	Clariostar_Study	MB	Biofoundry_,_London	Linear_Dilution_Pattern_V2	0.151	0.149	0.146	0.142	0.139	0.136	0.132	0.129	0.126	0.124	0.12	0.116	0.112	0.108	0.104	0.1	0.097	0.094	0.092	0.091	0.09	0.09	0.09	0.09	0.091	0.092	0.093	0.094	0.095	0.096	0.097	0.098	0.099	0.1	0.102	0.104
D04	Sample	Dilution_35%	0.35	DMSO	Lycopene	Standard_Development	Run084	Standard_Measurement	Plate_01	Clariostar_Study	MB	Biofoundry_,_London	Linear_Dilution_Pattern_V2	0.14	0.137	0.134	0.13	0.126	0.122	0.119	0.116	0.113	0.11	0.107	0.103	0.099	0.096	0.091	0.087	0.085	0.083	0.081	0.079	0.079	0.078	0.078	0.078	0.077	0.078	0.079	0.079	0.08	0.08	0.08	0.081	0.082	0.083	0.083	0.084
D05	Sample	Dilution_15%	0.15	DMSO	Lycopene	Standard_Development	Run084	Standard_Measurement	Plate_01	Clariostar_Study	MB	Biofoundry_,_London	Linear_Dilution_Pattern_V2	0.125	0.122	0.12	0.116	0.111	0.109	0.104	0.101	0.098	0.096	0.092	0.088	0.085	0.08	0.077	0.074	0.072	0.069	0.067	0.066	0.066	0.065	0.064	0.064	0.063	0.063	0.063	0.063	0.062	0.062	0.062	0.063	0.062	0.062	0.062	0.062
D06	Sample	Dilution_95%	0.95	DMSO	Lycopene	Standard_Development	Run084	Standard_Measurement	Plate_01	Clariostar_Study	MB	Biofoundry_,_London	Linear_Dilution_Pattern_V2	0.174	0.171	0.168	0.164	0.159	0.156	0.153	0.15	0.147	0.146	0.145	0.141	0.137	0.132	0.128	0.124	0.121	0.119	0.116	0.116	0.115	0.114	0.115	0.116	0.118	0.12	0.123	0.125	0.127	0.13	0.132	0.135	0.137	0.139	0.142	0.146
D07	Sample	Dilution_75%	0.75	DMSO	Lycopene	Standard_Development	Run084	Standard_Measurement	Plate_01	Clariostar_Study	MB	Biofoundry_,_London	Linear_Dilution_Pattern_V2	0.159	0.156	0.153	0.148	0.144	0.142	0.138	0.136	0.133	0.131	0.129	0.125	0.12	0.116	0.112	0.109	0.106	0.103	0.101	0.1	0.1	0.099	0.099	0.1	0.101	0.103	0.105	0.107	0.108	0.11	0.111	0.113	0.114	0.116	0.118	0.121
D08	Sample	Dilution_55%	0.55	DMSO	Lycopene	Standard_Development	Run084	Standard_Measurement	Plate_01	Clariostar_Study	MB	Biofoundry_,_London	Linear_Dilution_Pattern_V2	0.181	0.179	0.177	0.173	0.168	0.166	0.162	0.159	0.156	0.154	0.152	0.148	0.143	0.139	0.135	0.132	0.129	0.126	0.123	0.122	0.122	0.121	0.121	0.121	0.121	0.122	0.123	0.124	0.125	0.126	0.127	0.127	0.128	0.129	0.131	0.132
D09	Sample	Dilution_35%	0.35	DMSO	Lycopene	Standard_Development	Run084	Standard_Measurement	Plate_01	Clariostar_Study	MB	Biofoundry_,_London	Linear_Dilution_Pattern_V2	0.154	0.151	0.148	0.144	0.14	0.137	0.133	0.13	0.128	0.126	0.122	0.119	0.114	0.11	0.106	0.103	0.1	0.097	0.095	0.094	0.094	0.092	0.092	0.092	0.093	0.093	0.094	0.094	0.095	0.095	0.095	0.096	0.096	0.097	0.097	0.098
D10	Sample	Dilution_15%	0.15	DMSO	Lycopene	Standard_Development	Run084	Standard_Measurement	Plate_01	Clariostar_Study	MB	Biofoundry_,_London	Linear_Dilution_Pattern_V2	0.132	0.129	0.125	0.122	0.117	0.115	0.111	0.107	0.104	0.101	0.098	0.094	0.089	0.086	0.082	0.079	0.076	0.074	0.072	0.07	0.07	0.069	0.068	0.068	0.068	0.068	0.068	0.068	0.068	0.068	0.068	0.068	0.068	0.068	0.068	0.069
D11	Blank	DMSO_Blank		DMSO		Standard_Development	Run084	Standard_Measurement	Plate_01	Clariostar_Study	MB	Biofoundry_,_London	Linear_Dilution_Pattern_V2	0.116	0.113	0.109	0.105	0.101	0.098	0.094	0.091	0.087	0.083	0.081	0.075	0.071	0.068	0.065	0.062	0.06	0.058	0.056	0.055	0.054	0.053	0.053	0.052	0.052	0.051	0.051	0.05	0.05	0.049	0.049	0.049	0.048	0.048	0.047	0.047
D12	Blank	DMSO_Blank		DMSO		Standard_Development	Run084	Standard_Measurement	Plate_01	Clariostar_Study	MB	Biofoundry_,_London	Linear_Dilution_Pattern_V2	0.118	0.115	0.111	0.108	0.104	0.101	0.098	0.094	0.09	0.085	0.081	0.077	0.072	0.069	0.066	0.063	0.061	0.059	0.057	0.055	0.055	0.054	0.053	0.053	0.052	0.051	0.051	0.051	0.05	0.049	0.049	0.049	0.048	0.048	0.047	0.047
E01	Sample	Dilution_90%	0.9	DMSO	Lycopene	Standard_Development	Run084	Standard_Measurement	Plate_01	Clariostar_Study	MB	Biofoundry_,_London	Linear_Dilution_Pattern_V2	0.226	0.224	0.222	0.218	0.214	0.21	0.206	0.204	0.202	0.199	0.195	0.191	0.186	0.181	0.176	0.171	0.168	0.165	0.163	0.162	0.16	0.159	0.159	0.16	0.161	0.163	0.165	0.165	0.167	0.169	0.17	0.171	0.172	0.173	0.175	0.178
E02	Sample	Dilution_70%	0.7	DMSO	Lycopene	Standard_Development	Run084	Standard_Measurement	Plate_01	Clariostar_Study	MB	Biofoundry_,_London	Linear_Dilution_Pattern_V2	0.185	0.183	0.179	0.175	0.171	0.168	0.163	0.16	0.157	0.154	0.151	0.147	0.142	0.136	0.131	0.128	0.125	0.121	0.119	0.118	0.118	0.116	0.116	0.118	0.118	0.12	0.122	0.123	0.125	0.126	0.128	0.129	0.13	0.132	0.133	0.136
E03	Sample	Dilution_50%	0.5	DMSO	Lycopene	Standard_Development	Run084	Standard_Measurement	Plate_01	Clariostar_Study	MB	Biofoundry_,_London	Linear_Dilution_Pattern_V2	0.172	0.17	0.166	0.162	0.159	0.156	0.152	0.149	0.146	0.143	0.141	0.137	0.132	0.127	0.123	0.119	0.117	0.114	0.112	0.111	0.11	0.109	0.109	0.109	0.11	0.11	0.111	0.112	0.113	0.113	0.114	0.115	0.115	0.117	0.117	0.118
E04	Sample	Dilution_30%	0.3	DMSO	Lycopene	Standard_Development	Run084	Standard_Measurement	Plate_01	Clariostar_Study	MB	Biofoundry_,_London	Linear_Dilution_Pattern_V2	0.137	0.133	0.13	0.126	0.122	0.119	0.116	0.113	0.109	0.106	0.102	0.098	0.094	0.09	0.086	0.083	0.081	0.078	0.076	0.075	0.075	0.073	0.073	0.073	0.073	0.073	0.073	0.073	0.073	0.074	0.074	0.075	0.074	0.075	0.075	0.075
E05	Sample	Dilution_10%	0.1	DMSO	Lycopene	Standard_Development	Run084	Standard_Measurement	Plate_01	Clariostar_Study	MB	Biofoundry_,_London	Linear_Dilution_Pattern_V2	0.122	0.119	0.116	0.112	0.108	0.104	0.1	0.098	0.094	0.091	0.087	0.084	0.08	0.075	0.072	0.07	0.068	0.065	0.062	0.062	0.061	0.06	0.06	0.059	0.059	0.058	0.058	0.058	0.058	0.057	0.057	0.057	0.057	0.056	0.056	0.055
E06	Sample	Dilution_90%	0.9	DMSO	Lycopene	Standard_Development	Run084	Standard_Measurement	Plate_01	Clariostar_Study	MB	Biofoundry_,_London	Linear_Dilution_Pattern_V2	0.178	0.174	0.172	0.167	0.163	0.16	0.156	0.154	0.152	0.15	0.149	0.145	0.14	0.135	0.131	0.128	0.125	0.122	0.12	0.119	0.118	0.117	0.118	0.119	0.121	0.123	0.125	0.127	0.13	0.132	0.134	0.136	0.137	0.14	0.143	0.146
E07	Sample	Dilution_70%	0.7	DMSO	Lycopene	Standard_Development	Run084	Standard_Measurement	Plate_01	Clariostar_Study	MB	Biofoundry_,_London	Linear_Dilution_Pattern_V2	0.166	0.163	0.16	0.156	0.151	0.148	0.143	0.142	0.139	0.138	0.136	0.132	0.128	0.123	0.118	0.115	0.112	0.109	0.106	0.105	0.105	0.104	0.104	0.105	0.107	0.108	0.11	0.111	0.113	0.115	0.115	0.117	0.118	0.12	0.121	0.124
E08	Sample	Dilution_50%	0.5	DMSO	Lycopene	Standard_Development	Run084	Standard_Measurement	Plate_01	Clariostar_Study	MB	Biofoundry_,_London	Linear_Dilution_Pattern_V2	0.254	0.252	0.249	0.246	0.242	0.239	0.235	0.233	0.23	0.228	0.225	0.221	0.216	0.211	0.208	0.204	0.201	0.198	0.196	0.194	0.192	0.191	0.189	0.188	0.187	0.187	0.186	0.185	0.184	0.183	0.182	0.181	0.18	0.179	0.178	0.178
E09	Sample	Dilution_30%	0.3	DMSO	Lycopene	Standard_Development	Run084	Standard_Measurement	Plate_01	Clariostar_Study	MB	Biofoundry_,_London	Linear_Dilution_Pattern_V2	0.151	0.148	0.144	0.139	0.135	0.131	0.127	0.126	0.123	0.12	0.117	0.113	0.109	0.104	0.101	0.098	0.094	0.091	0.089	0.088	0.087	0.086	0.085	0.086	0.086	0.086	0.087	0.086	0.087	0.088	0.088	0.088	0.089	0.089	0.089	0.09
E10	Sample	Dilution_10%	0.1	DMSO	Lycopene	Standard_Development	Run084	Standard_Measurement	Plate_01	Clariostar_Study	MB	Biofoundry_,_London	Linear_Dilution_Pattern_V2	0.124	0.12	0.117	0.114	0.11	0.107	0.103	0.099	0.096	0.092	0.09	0.085	0.081	0.077	0.074	0.071	0.069	0.066	0.065	0.063	0.063	0.062	0.061	0.06	0.06	0.06	0.06	0.059	0.06	0.059	0.059	0.059	0.059	0.059	0.058	0.059
E11	Blank	DMSO_Blank		DMSO		Standard_Development	Run084	Standard_Measurement	Plate_01	Clariostar_Study	MB	Biofoundry_,_London	Linear_Dilution_Pattern_V2	0.114	0.111	0.108	0.104	0.1	0.097	0.092	0.089	0.086	0.082	0.078	0.075	0.07	0.067	0.065	0.062	0.059	0.056	0.055	0.054	0.054	0.053	0.052	0.051	0.05	0.05	0.05	0.049	0.049	0.049	0.048	0.048	0.047	0.047	0.046	0.046
E12	Blank	DMSO_Blank		DMSO		Standard_Development	Run084	Standard_Measurement	Plate_01	Clariostar_Study	MB	Biofoundry_,_London	Linear_Dilution_Pattern_V2	0.115	0.112	0.108	0.105	0.101	0.098	0.094	0.09	0.087	0.084	0.08	0.075	0.071	0.068	0.065	0.062	0.061	0.058	0.056	0.055	0.055	0.054	0.053	0.053	0.052	0.051	0.051	0.051	0.05	0.049	0.049	0.048	0.048	0.048	0.047	0.047
F01	Sample	Dilution_90%	0.9	DMSO	Lycopene	Standard_Development	Run084	Standard_Measurement	Plate_01	Clariostar_Study	MB	Biofoundry_,_London	Linear_Dilution_Pattern_V2	0.241	0.239	0.236	0.233	0.228	0.224	0.22	0.218	0.216	0.214	0.211	0.205	0.201	0.196	0.191	0.187	0.184	0.181	0.178	0.176	0.174	0.173	0.172	0.172	0.173	0.174	0.175	0.176	0.177	0.178	0.178	0.178	0.179	0.18	0.18	0.182
F02	Sample	Dilution_70%	0.7	DMSO	Lycopene	Standard_Development	Run084	Standard_Measurement	Plate_01	Clariostar_Study	MB	Biofoundry_,_London	Linear_Dilution_Pattern_V2	0.173	0.171	0.168	0.164	0.16	0.158	0.153	0.15	0.148	0.146	0.143	0.139	0.134	0.13	0.126	0.122	0.119	0.116	0.114	0.113	0.113	0.111	0.112	0.113	0.114	0.115	0.117	0.118	0.12	0.121	0.123	0.123	0.126	0.127	0.129	0.132
F03	Sample	Dilution_50%	0.5	DMSO	Lycopene	Standard_Development	Run084	Standard_Measurement	Plate_01	Clariostar_Study	MB	Biofoundry_,_London	Linear_Dilution_Pattern_V2	0.152	0.148	0.146	0.142	0.138	0.135	0.13	0.127	0.124	0.122	0.119	0.115	0.111	0.106	0.103	0.1	0.096	0.093	0.092	0.09	0.09	0.089	0.089	0.09	0.089	0.09	0.091	0.092	0.093	0.093	0.095	0.096	0.097	0.098	0.099	0.101
F04	Sample	Dilution_30%	0.3	DMSO	Lycopene	Standard_Development	Run084	Standard_Measurement	Plate_01	Clariostar_Study	MB	Biofoundry_,_London	Linear_Dilution_Pattern_V2	0.142	0.14	0.135	0.132	0.127	0.124	0.12	0.117	0.115	0.111	0.109	0.105	0.1	0.096	0.092	0.089	0.086	0.083	0.081	0.08	0.08	0.079	0.078	0.079	0.079	0.079	0.08	0.08	0.08	0.08	0.08	0.082	0.082	0.082	0.083	0.083
F05	Sample	Dilution_10%	0.1	DMSO	Lycopene	Standard_Development	Run084	Standard_Measurement	Plate_01	Clariostar_Study	MB	Biofoundry_,_London	Linear_Dilution_Pattern_V2	0.126	0.122	0.119	0.116	0.111	0.107	0.103	0.101	0.098	0.095	0.092	0.088	0.084	0.08	0.077	0.074	0.072	0.069	0.067	0.066	0.066	0.064	0.064	0.064	0.063	0.062	0.063	0.062	0.062	0.062	0.062	0.063	0.062	0.062	0.061	0.061
F06	Sample	Dilution_90%	0.9	DMSO	Lycopene	Standard_Development	Run084	Standard_Measurement	Plate_01	Clariostar_Study	MB	Biofoundry_,_London	Linear_Dilution_Pattern_V2	0.203	0.2	0.197	0.193	0.189	0.186	0.182	0.179	0.177	0.175	0.174	0.17	0.165	0.16	0.155	0.151	0.148	0.145	0.143	0.141	0.141	0.14	0.141	0.141	0.143	0.144	0.145	0.147	0.148	0.15	0.151	0.153	0.154	0.156	0.158	0.161
F07	Sample	Dilution_70%	0.7	DMSO	Lycopene	Standard_Development	Run084	Standard_Measurement	Plate_01	Clariostar_Study	MB	Biofoundry_,_London	Linear_Dilution_Pattern_V2	0.169	0.167	0.163	0.159	0.154	0.151	0.147	0.144	0.141	0.141	0.139	0.135	0.13	0.125	0.121	0.118	0.115	0.112	0.109	0.109	0.108	0.106	0.106	0.108	0.109	0.11	0.112	0.113	0.115	0.116	0.117	0.119	0.12	0.121	0.123	0.125
F08	Sample	Dilution_50%	0.5	DMSO	Lycopene	Standard_Development	Run084	Standard_Measurement	Plate_01	Clariostar_Study	MB	Biofoundry_,_London	Linear_Dilution_Pattern_V2	0.179	0.176	0.173	0.169	0.165	0.162	0.158	0.155	0.152	0.15	0.148	0.144	0.14	0.136	0.132	0.129	0.126	0.123	0.12	0.119	0.118	0.117	0.117	0.117	0.118	0.118	0.119	0.119	0.119	0.121	0.121	0.122	0.122	0.123	0.123	0.125
F09	Sample	Dilution_30%	0.3	DMSO	Lycopene	Standard_Development	Run084	Standard_Measurement	Plate_01	Clariostar_Study	MB	Biofoundry_,_London	Linear_Dilution_Pattern_V2	0.133	0.131	0.128	0.124	0.121	0.118	0.114	0.111	0.107	0.104	0.101	0.097	0.093	0.089	0.085	0.082	0.08	0.077	0.075	0.074	0.073	0.073	0.072	0.071	0.072	0.072	0.072	0.072	0.073	0.074	0.073	0.073	0.074	0.074	0.074	0.075
F10	Sample	Dilution_10%	0.1	DMSO	Lycopene	Standard_Development	Run084	Standard_Measurement	Plate_01	Clariostar_Study	MB	Biofoundry_,_London	Linear_Dilution_Pattern_V2	0.124	0.121	0.117	0.113	0.109	0.106	0.102	0.099	0.096	0.092	0.089	0.085	0.081	0.077	0.074	0.071	0.069	0.067	0.064	0.063	0.062	0.062	0.061	0.061	0.06	0.06	0.06	0.059	0.059	0.059	0.059	0.059	0.059	0.059	0.058	0.058
F11	Blank	DMSO		DMSO		Standard_Development	Run084	Standard_Measurement	Plate_01	Clariostar_Study	MB	Biofoundry_,_London	Linear_Dilution_Pattern_V2	0.114	0.111	0.107	0.104	0.099	0.097	0.093	0.09	0.086	0.083	0.079	0.075	0.071	0.067	0.065	0.062	0.061	0.057	0.056	0.055	0.055	0.053	0.053	0.052	0.051	0.051	0.051	0.049	0.049	0.049	0.048	0.048	0.047	0.047	0.046	0.046
F12	Blank	DMSO		DMSO		Standard_Development	Run084	Standard_Measurement	Plate_01	Clariostar_Study	MB	Biofoundry_,_London	Linear_Dilution_Pattern_V2	0.117	0.113	0.11	0.106	0.102	0.099	0.095	0.091	0.087	0.084	0.08	0.076	0.072	0.068	0.065	0.062	0.06	0.058	0.056	0.054	0.054	0.053	0.052	0.052	0.051	0.051	0.051	0.05	0.05	0.049	0.049	0.049	0.048	0.047	0.046	0.046
G01	Sample	Dilution_85%	0.85	DMSO	Lycopene	Standard_Development	Run084	Standard_Measurement	Plate_01	Clariostar_Study	MB	Biofoundry_,_London	Linear_Dilution_Pattern_V2	0.244	0.243	0.24	0.237	0.232	0.229	0.225	0.221	0.218	0.216	0.213	0.209	0.204	0.198	0.193	0.189	0.185	0.182	0.179	0.177	0.176	0.174	0.173	0.174	0.174	0.174	0.175	0.174	0.175	0.175	0.176	0.175	0.176	0.176	0.177	0.178
G02	Sample	Dilution_65%	0.65	DMSO	Lycopene	Standard_Development	Run084	Standard_Measurement	Plate_01	Clariostar_Study	MB	Biofoundry_,_London	Linear_Dilution_Pattern_V2	0.187	0.185	0.182	0.178	0.173	0.17	0.167	0.164	0.161	0.159	0.156	0.152	0.147	0.142	0.138	0.134	0.132	0.129	0.126	0.125	0.124	0.123	0.123	0.123	0.124	0.124	0.126	0.126	0.127	0.128	0.128	0.129	0.13	0.13	0.132	0.133
G03	Sample	Dilution_45%	0.45	DMSO	Lycopene	Standard_Development	Run084	Standard_Measurement	Plate_01	Clariostar_Study	MB	Biofoundry_,_London	Linear_Dilution_Pattern_V2	0.147	0.145	0.142	0.137	0.133	0.129	0.125	0.122	0.119	0.116	0.114	0.109	0.104	0.1	0.096	0.092	0.09	0.087	0.085	0.084	0.083	0.081	0.082	0.082	0.082	0.083	0.084	0.084	0.085	0.086	0.086	0.087	0.087	0.089	0.089	0.09
G04	Sample	Dilution_25%	0.25	DMSO	Lycopene	Standard_Development	Run084	Standard_Measurement	Plate_01	Clariostar_Study	MB	Biofoundry_,_London	Linear_Dilution_Pattern_V2	0.136	0.132	0.129	0.125	0.121	0.118	0.113	0.11	0.106	0.104	0.101	0.096	0.092	0.088	0.085	0.081	0.079	0.076	0.074	0.072	0.072	0.071	0.07	0.07	0.07	0.07	0.071	0.07	0.071	0.071	0.071	0.071	0.071	0.071	0.071	0.072
G05	Sample	Dilution_05%	0.0499999999999999	DMSO	Lycopene	Standard_Development	Run084	Standard_Measurement	Plate_01	Clariostar_Study	MB	Biofoundry_,_London	Linear_Dilution_Pattern_V2	0.121	0.118	0.114	0.11	0.106	0.103	0.099	0.096	0.092	0.089	0.086	0.082	0.078	0.074	0.071	0.069	0.067	0.064	0.061	0.06	0.06	0.058	0.057	0.057	0.057	0.056	0.056	0.055	0.055	0.055	0.054	0.054	0.054	0.053	0.053	0.052
G06	Sample	Dilution_85%	0.85	DMSO	Lycopene	Standard_Development	Run084	Standard_Measurement	Plate_01	Clariostar_Study	MB	Biofoundry_,_London	Linear_Dilution_Pattern_V2	0.17	0.167	0.164	0.159	0.156	0.152	0.148	0.145	0.143	0.141	0.14	0.137	0.132	0.127	0.122	0.119	0.116	0.113	0.111	0.109	0.109	0.109	0.108	0.109	0.112	0.114	0.116	0.117	0.119	0.121	0.123	0.124	0.126	0.129	0.13	0.134
G07	Sample	Dilution_65%	0.65	DMSO	Lycopene	Standard_Development	Run084	Standard_Measurement	Plate_01	Clariostar_Study	MB	Biofoundry_,_London	Linear_Dilution_Pattern_V2	0.182	0.179	0.176	0.172	0.168	0.165	0.161	0.158	0.156	0.153	0.151	0.147	0.143	0.138	0.134	0.13	0.127	0.124	0.122	0.121	0.12	0.119	0.118	0.119	0.119	0.12	0.121	0.121	0.122	0.123	0.123	0.124	0.124	0.125	0.126	0.128
G08	Sample	Dilution_45%	0.45	DMSO	Lycopene	Standard_Development	Run084	Standard_Measurement	Plate_01	Clariostar_Study	MB	Biofoundry_,_London	Linear_Dilution_Pattern_V2	0.144	0.141	0.138	0.134	0.13	0.127	0.123	0.12	0.116	0.114	0.112	0.108	0.103	0.1	0.096	0.092	0.09	0.087	0.085	0.084	0.084	0.082	0.082	0.082	0.082	0.083	0.084	0.084	0.085	0.086	0.086	0.087	0.088	0.088	0.089	0.091
G09	Sample	Dilution_25%	0.25	DMSO	Lycopene	Standard_Development	Run084	Standard_Measurement	Plate_01	Clariostar_Study	MB	Biofoundry_,_London	Linear_Dilution_Pattern_V2	0.134	0.13	0.127	0.122	0.118	0.115	0.11	0.108	0.105	0.102	0.099	0.095	0.09	0.086	0.083	0.08	0.078	0.075	0.072	0.071	0.071	0.069	0.069	0.069	0.069	0.069	0.069	0.069	0.07	0.069	0.07	0.07	0.07	0.07	0.069	0.07
G10	Sample	Dilution_05%	0.0499999999999999	DMSO	Lycopene	Standard_Development	Run084	Standard_Measurement	Plate_01	Clariostar_Study	MB	Biofoundry_,_London	Linear_Dilution_Pattern_V2	0.12	0.117	0.113	0.109	0.104	0.102	0.097	0.095	0.091	0.087	0.085	0.081	0.077	0.072	0.069	0.067	0.065	0.062	0.06	0.059	0.058	0.057	0.057	0.056	0.056	0.056	0.055	0.055	0.054	0.054	0.053	0.053	0.053	0.052	0.051	0.051
G11	Blank	DMSO_Blank		DMSO		Standard_Development	Run084	Standard_Measurement	Plate_01	Clariostar_Study	MB	Biofoundry_,_London	Linear_Dilution_Pattern_V2	0.115	0.111	0.107	0.104	0.099	0.096	0.092	0.089	0.085	0.082	0.079	0.075	0.071	0.067	0.065	0.062	0.06	0.058	0.056	0.055	0.054	0.053	0.052	0.052	0.052	0.051	0.051	0.05	0.05	0.049	0.048	0.048	0.048	0.048	0.046	0.046
G12	Blank	DMSO_Blank		DMSO		Standard_Development	Run084	Standard_Measurement	Plate_01	Clariostar_Study	MB	Biofoundry_,_London	Linear_Dilution_Pattern_V2	0.119	0.115	0.112	0.108	0.103	0.101	0.096	0.093	0.089	0.086	0.081	0.076	0.073	0.069	0.065	0.063	0.061	0.058	0.056	0.055	0.054	0.053	0.053	0.052	0.052	0.051	0.051	0.05	0.05	0.05	0.049	0.049	0.048	0.048	0.047	0.046
H01	Sample	Dilution_85%	0.85	DMSO	Lycopene	Standard_Development	Run084	Standard_Measurement	Plate_01	Clariostar_Study	MB	Biofoundry_,_London	Linear_Dilution_Pattern_V2	0.218	0.215	0.212	0.208	0.203	0.2	0.196	0.192	0.19	0.187	0.182	0.177	0.171	0.165	0.161	0.157	0.153	0.15	0.147	0.145	0.145	0.143	0.143	0.143	0.143	0.144	0.145	0.145	0.146	0.146	0.147	0.148	0.149	0.148	0.149	0.151
H02	Sample	Dilution_65%	0.65	DMSO	Lycopene	Standard_Development	Run084	Standard_Measurement	Plate_01	Clariostar_Study	MB	Biofoundry_,_London	Linear_Dilution_Pattern_V2	0.156	0.153	0.151	0.147	0.142	0.139	0.134	0.132	0.129	0.127	0.124	0.12	0.115	0.111	0.106	0.103	0.1	0.097	0.095	0.094	0.093	0.092	0.092	0.092	0.093	0.095	0.097	0.097	0.098	0.1	0.101	0.103	0.104	0.105	0.106	0.108
H03	Sample	Dilution_45%	0.45	DMSO	Lycopene	Standard_Development	Run084	Standard_Measurement	Plate_01	Clariostar_Study	MB	Biofoundry_,_London	Linear_Dilution_Pattern_V2	0.146	0.143	0.139	0.135	0.131	0.128	0.124	0.12	0.117	0.115	0.112	0.107	0.103	0.099	0.095	0.091	0.088	0.086	0.084	0.083	0.082	0.081	0.081	0.081	0.082	0.082	0.083	0.084	0.084	0.085	0.086	0.086	0.086	0.087	0.088	0.089
H04	Sample	Dilution_25%	0.25	DMSO	Lycopene	Standard_Development	Run084	Standard_Measurement	Plate_01	Clariostar_Study	MB	Biofoundry_,_London	Linear_Dilution_Pattern_V2	0.142	0.139	0.136	0.131	0.127	0.123	0.119	0.116	0.112	0.11	0.105	0.1	0.095	0.091	0.087	0.085	0.082	0.079	0.076	0.075	0.075	0.073	0.073	0.072	0.072	0.073	0.074	0.073	0.073	0.073	0.074	0.074	0.074	0.074	0.074	0.074
H05	Sample	Dilution_05%	0.0499999999999999	DMSO	Lycopene	Standard_Development	Run084	Standard_Measurement	Plate_01	Clariostar_Study	MB	Biofoundry_,_London	Linear_Dilution_Pattern_V2	0.125	0.121	0.118	0.114	0.11	0.106	0.102	0.099	0.095	0.092	0.088	0.083	0.079	0.075	0.072	0.07	0.067	0.064	0.062	0.061	0.061	0.059	0.059	0.058	0.058	0.057	0.057	0.056	0.056	0.055	0.055	0.055	0.055	0.054	0.053	0.053
H06	Sample	Dilution_85%	0.85	DMSO	Lycopene	Standard_Development	Run084	Standard_Measurement	Plate_01	Clariostar_Study	MB	Biofoundry_,_London	Linear_Dilution_Pattern_V2	0.165	0.163	0.159	0.155	0.15	0.147	0.143	0.141	0.139	0.137	0.134	0.131	0.127	0.122	0.117	0.114	0.111	0.108	0.106	0.105	0.105	0.104	0.104	0.105	0.107	0.108	0.111	0.113	0.114	0.116	0.118	0.12	0.121	0.123	0.125	0.128
H07	Sample	Dilution_65%	0.65	DMSO	Lycopene	Standard_Development	Run084	Standard_Measurement	Plate_01	Clariostar_Study	MB	Biofoundry_,_London	Linear_Dilution_Pattern_V2	0.155	0.152	0.148	0.144	0.14	0.137	0.133	0.13	0.127	0.125	0.123	0.12	0.116	0.111	0.107	0.103	0.101	0.098	0.096	0.095	0.093	0.092	0.093	0.093	0.094	0.095	0.097	0.098	0.1	0.101	0.102	0.103	0.104	0.105	0.107	0.109
H08	Sample	Dilution_45%	0.45	DMSO	Lycopene	Standard_Development	Run084	Standard_Measurement	Plate_01	Clariostar_Study	MB	Biofoundry_,_London	Linear_Dilution_Pattern_V2	0.147	0.143	0.14	0.136	0.132	0.128	0.124	0.12	0.117	0.114	0.111	0.107	0.103	0.098	0.094	0.09	0.088	0.085	0.083	0.082	0.081	0.08	0.08	0.08	0.08	0.081	0.082	0.082	0.083	0.084	0.084	0.085	0.085	0.086	0.086	0.088
H09	Sample	Dilution_25%	0.25	DMSO	Lycopene	Standard_Development	Run084	Standard_Measurement	Plate_01	Clariostar_Study	MB	Biofoundry_,_London	Linear_Dilution_Pattern_V2	0.141	0.138	0.134	0.13	0.126	0.122	0.118	0.114	0.11	0.107	0.104	0.1	0.094	0.09	0.086	0.082	0.08	0.078	0.076	0.074	0.073	0.072	0.071	0.071	0.071	0.071	0.072	0.071	0.071	0.072	0.072	0.072	0.072	0.072	0.072	0.072
H10	Sample	Dilution_05%	0.0499999999999999	DMSO	Lycopene	Standard_Development	Run084	Standard_Measurement	Plate_01	Clariostar_Study	MB	Biofoundry_,_London	Linear_Dilution_Pattern_V2	0.123	0.119	0.116	0.112	0.107	0.104	0.1	0.097	0.093	0.09	0.086	0.081	0.077	0.074	0.07	0.068	0.065	0.062	0.06	0.059	0.059	0.058	0.057	0.056	0.056	0.056	0.056	0.055	0.054	0.054	0.053	0.053	0.053	0.052	0.052	0.051
H11	Blank	DMSO_Blank		DMSO		Standard_Development	Run084	Standard_Measurement	Plate_01	Clariostar_Study	MB	Biofoundry_,_London	Linear_Dilution_Pattern_V2	0.117	0.114	0.111	0.106	0.102	0.099	0.095	0.091	0.088	0.084	0.081	0.076	0.073	0.069	0.066	0.063	0.061	0.059	0.057	0.055	0.055	0.054	0.053	0.053	0.052	0.052	0.051	0.051	0.05	0.05	0.049	0.049	0.049	0.048	0.046	0.046
H12	Blank	DMSO_Blank		DMSO		Standard_Development	Run084	Standard_Measurement	Plate_01	Clariostar_Study	MB	Biofoundry_,_London	Linear_Dilution_Pattern_V2	0.12	0.115	0.113	0.109	0.104	0.101	0.097	0.093	0.09	0.086	0.082	0.076	0.072	0.068	0.065	0.062	0.061	0.059	0.056	0.055	0.054	0.053	0.052	0.052	0.051	0.051	0.05	0.05	0.05	0.048	0.048	0.048	0.048	0.047	0.046	0.046
A01	Sample	Dilution_100%	1.0	DMSO	Lycopene	Standard_Development	Run084	Standard_Measurement	Plate_01	Clariostar_Study	MB	Biofoundry_,_London	Linear_Dilution_Pattern_V2	0.176	0.174	0.17	0.167	0.163	0.159	0.155	0.153	0.152	0.15	0.147	0.142	0.137	0.132	0.128	0.124	0.12	0.117	0.116	0.115	0.114	0.114	0.115	0.116	0.119	0.121	0.124	0.126	0.129	0.132	0.134	0.136	0.138	0.141	0.145	0.149
A02	Sample	Dilution_80%	0.8	DMSO	Lycopene	Standard_Development	Run084	Standard_Measurement	Plate_01	Clariostar_Study	MB	Biofoundry_,_London	Linear_Dilution_Pattern_V2	0.159	0.156	0.153	0.15	0.145	0.142	0.138	0.136	0.134	0.132	0.129	0.124	0.119	0.114	0.11	0.106	0.103	0.1	0.1	0.098	0.097	0.096	0.097	0.098	0.1	0.101	0.102	0.105	0.107	0.109	0.11	0.111	0.112	0.115	0.118	0.12
A03	Sample	Dilution_60%	0.6	DMSO	Lycopene	Standard_Development	Run084	Standard_Measurement	Plate_01	Clariostar_Study	MB	Biofoundry_,_London	Linear_Dilution_Pattern_V2	0.146	0.143	0.14	0.136	0.133	0.13	0.125	0.123	0.12	0.118	0.116	0.111	0.106	0.102	0.098	0.095	0.091	0.088	0.087	0.085	0.085	0.085	0.085	0.085	0.086	0.087	0.088	0.089	0.09	0.092	0.092	0.094	0.095	0.097	0.099	0.1
A04	Sample	Dilution_40%	0.4	DMSO	Lycopene	Standard_Development	Run084	Standard_Measurement	Plate_01	Clariostar_Study	MB	Biofoundry_,_London	Linear_Dilution_Pattern_V2	0.143	0.14	0.137	0.133	0.128	0.124	0.12	0.119	0.116	0.113	0.11	0.105	0.101	0.095	0.091	0.088	0.085	0.083	0.082	0.08	0.079	0.078	0.079	0.078	0.079	0.079	0.08	0.08	0.081	0.081	0.081	0.082	0.082	0.084	0.085	0.085
A05	Sample	Dilution_20%	0.2	DMSO	Lycopene	Standard_Development	Run084	Standard_Measurement	Plate_01	Clariostar_Study	MB	Biofoundry_,_London	Linear_Dilution_Pattern_V2	0.127	0.124	0.119	0.116	0.112	0.108	0.104	0.103	0.099	0.095	0.092	0.088	0.083	0.079	0.076	0.073	0.07	0.068	0.067	0.065	0.064	0.064	0.063	0.063	0.063	0.062	0.063	0.062	0.062	0.062	0.062	0.062	0.062	0.062	0.063	0.062
A06	Sample	Dilution_100%	1.0	DMSO	Lycopene	Standard_Development	Run084	Standard_Measurement	Plate_01	Clariostar_Study	MB	Biofoundry_,_London	Linear_Dilution_Pattern_V2	0.172	0.168	0.165	0.161	0.157	0.153	0.148	0.147	0.144	0.142	0.141	0.135	0.13	0.126	0.121	0.117	0.114	0.111	0.109	0.108	0.107	0.107	0.108	0.108	0.11	0.112	0.115	0.117	0.119	0.122	0.124	0.126	0.127	0.131	0.134	0.137
A07	Sample	Dilution_80%	0.8	DMSO	Lycopene	Standard_Development	Run084	Standard_Measurement	Plate_01	Clariostar_Study	MB	Biofoundry_,_London	Linear_Dilution_Pattern_V2	0.158	0.155	0.151	0.148	0.144	0.139	0.135	0.134	0.133	0.13	0.129	0.124	0.12	0.115	0.111	0.107	0.104	0.101	0.1	0.099	0.099	0.097	0.098	0.099	0.1	0.102	0.104	0.105	0.107	0.109	0.111	0.113	0.114	0.116	0.118	0.12
A08	Sample	Dilution_60%	0.6	DMSO	Lycopene	Standard_Development	Run084	Standard_Measurement	Plate_01	Clariostar_Study	MB	Biofoundry_,_London	Linear_Dilution_Pattern_V2	0.151	0.148	0.144	0.141	0.136	0.133	0.127	0.126	0.124	0.122	0.119	0.114	0.11	0.105	0.101	0.097	0.094	0.091	0.09	0.088	0.087	0.086	0.087	0.087	0.088	0.089	0.09	0.091	0.093	0.094	0.095	0.096	0.097	0.098	0.1	0.101
A09	Sample	Dilution_40%	0.4	DMSO	Lycopene	Standard_Development	Run084	Standard_Measurement	Plate_01	Clariostar_Study	MB	Biofoundry_,_London	Linear_Dilution_Pattern_V2	0.143	0.14	0.137	0.133	0.128	0.125	0.12	0.118	0.116	0.113	0.109	0.104	0.099	0.094	0.09	0.087	0.084	0.082	0.08	0.079	0.078	0.077	0.077	0.077	0.077	0.077	0.077	0.079	0.079	0.08	0.08	0.08	0.081	0.082	0.083	0.084
A10	Sample	Dilution_20%	0.2	DMSO	Lycopene	Standard_Development	Run084	Standard_Measurement	Plate_01	Clariostar_Study	MB	Biofoundry_,_London	Linear_Dilution_Pattern_V2	0.129	0.125	0.122	0.119	0.114	0.111	0.107	0.104	0.102	0.099	0.095	0.09	0.086	0.082	0.079	0.075	0.073	0.07	0.069	0.067	0.067	0.066	0.066	0.065	0.065	0.065	0.065	0.065	0.065	0.065	0.065	0.065	0.065	0.065	0.065	0.065
A11	Blank	DMSO_Blank		DMSO		Standard_Development	Run084	Standard_Measurement	Plate_01	Clariostar_Study	MB	Biofoundry_,_London	Linear_Dilution_Pattern_V2	0.114	0.11	0.106	0.103	0.099	0.096	0.091	0.089	0.086	0.083	0.079	0.074	0.07	0.066	0.064	0.061	0.059	0.057	0.056	0.054	0.053	0.052	0.052	0.052	0.051	0.05	0.05	0.049	0.049	0.049	0.048	0.048	0.048	0.047	0.047	0.046
A12	Blank	DMSO_Blank		DMSO		Standard_Development	Run084	Standard_Measurement	Plate_01	Clariostar_Study	MB	Biofoundry_,_London	Linear_Dilution_Pattern_V2	0.116	0.113	0.11	0.106	0.102	0.098	0.094	0.092	0.088	0.085	0.081	0.076	0.072	0.068	0.065	0.062	0.06	0.058	0.057	0.055	0.055	0.054	0.054	0.052	0.052	0.052	0.051	0.05	0.05	0.05	0.049	0.049	0.048	0.048	0.048	0.047
B01	Sample	Dilution_100%	1.0	DMSO	Lycopene	Standard_Development	Run084	Standard_Measurement	Plate_01	Clariostar_Study	MB	Biofoundry_,_London	Linear_Dilution_Pattern_V2	0.216	0.214	0.211	0.208	0.203	0.201	0.196	0.194	0.194	0.193	0.19	0.186	0.18	0.175	0.17	0.166	0.164	0.161	0.16	0.157	0.157	0.156	0.157	0.158	0.161	0.162	0.165	0.166	0.168	0.171	0.173	0.175	0.176	0.179	0.182	0.185
B02	Sample	Dilution_80%	0.8	DMSO	Lycopene	Standard_Development	Run084	Standard_Measurement	Plate_01	Clariostar_Study	MB	Biofoundry_,_London	Linear_Dilution_Pattern_V2	0.161	0.158	0.155	0.152	0.148	0.145	0.14	0.139	0.137	0.135	0.133	0.128	0.123	0.118	0.114	0.111	0.108	0.105	0.104	0.102	0.102	0.101	0.102	0.103	0.105	0.105	0.108	0.11	0.112	0.114	0.115	0.117	0.118	0.121	0.124	0.126
B03	Sample	Dilution_60%	0.6	DMSO	Lycopene	Standard_Development	Run084	Standard_Measurement	Plate_01	Clariostar_Study	MB	Biofoundry_,_London	Linear_Dilution_Pattern_V2	0.153	0.15	0.146	0.143	0.139	0.136	0.131	0.129	0.127	0.123	0.121	0.116	0.111	0.106	0.102	0.099	0.096	0.093	0.092	0.09	0.089	0.089	0.089	0.089	0.09	0.091	0.092	0.093	0.095	0.096	0.097	0.098	0.099	0.1	0.102	0.104
B04	Sample	Dilution_40%	0.4	DMSO	Lycopene	Standard_Development	Run084	Standard_Measurement	Plate_01	Clariostar_Study	MB	Biofoundry_,_London	Linear_Dilution_Pattern_V2	0.14	0.136	0.133	0.129	0.124	0.121	0.116	0.115	0.113	0.11	0.107	0.102	0.098	0.093	0.09	0.086	0.084	0.081	0.079	0.078	0.077	0.076	0.077	0.077	0.077	0.076	0.078	0.078	0.078	0.08	0.079	0.08	0.08	0.081	0.082	0.082
B05	Sample	Dilution_20%	0.2	DMSO	Lycopene	Standard_Development	Run084	Standard_Measurement	Plate_01	Clariostar_Study	MB	Biofoundry_,_London	Linear_Dilution_Pattern_V2	0.126	0.124	0.12	0.117	0.112	0.109	0.103	0.102	0.1	0.096	0.093	0.089	0.086	0.081	0.077	0.075	0.072	0.07	0.068	0.067	0.066	0.065	0.065	0.065	0.065	0.064	0.064	0.064	0.064	0.065	0.064	0.064	0.064	0.064	0.065	0.064
B06	Sample	Dilution_100%	1.0	DMSO	Lycopene	Standard_Development	Run084	Standard_Measurement	Plate_01	Clariostar_Study	MB	Biofoundry_,_London	Linear_Dilution_Pattern_V2	0.175	0.172	0.169	0.166	0.162	0.158	0.153	0.153	0.151	0.15	0.148	0.144	0.139	0.134	0.131	0.126	0.123	0.12	0.119	0.117	0.118	0.117	0.118	0.119	0.121	0.123	0.126	0.129	0.131	0.134	0.136	0.138	0.14	0.144	0.147	0.151
B07	Sample	Dilution_80%	0.8	DMSO	Lycopene	Standard_Development	Run084	Standard_Measurement	Plate_01	Clariostar_Study	MB	Biofoundry_,_London	Linear_Dilution_Pattern_V2	0.183	0.18	0.177	0.174	0.17	0.166	0.162	0.161	0.159	0.157	0.155	0.151	0.146	0.141	0.137	0.133	0.131	0.128	0.126	0.125	0.124	0.123	0.124	0.125	0.126	0.128	0.13	0.131	0.133	0.136	0.138	0.139	0.14	0.143	0.145	0.147
B08	Sample	Dilution_60%	0.6	DMSO	Lycopene	Standard_Development	Run084	Standard_Measurement	Plate_01	Clariostar_Study	MB	Biofoundry_,_London	Linear_Dilution_Pattern_V2	0.154	0.151	0.148	0.144	0.14	0.136	0.132	0.131	0.129	0.127	0.124	0.12	0.115	0.11	0.107	0.103	0.1	0.097	0.096	0.095	0.094	0.093	0.094	0.094	0.095	0.095	0.097	0.099	0.1	0.102	0.102	0.103	0.103	0.106	0.108	0.109
B09	Sample	Dilution_40%	0.4	DMSO	Lycopene	Standard_Development	Run084	Standard_Measurement	Plate_01	Clariostar_Study	MB	Biofoundry_,_London	Linear_Dilution_Pattern_V2	0.145	0.141	0.138	0.134	0.13	0.125	0.121	0.119	0.117	0.115	0.112	0.107	0.103	0.098	0.094	0.09	0.087	0.085	0.083	0.082	0.081	0.08	0.08	0.081	0.082	0.081	0.081	0.082	0.083	0.084	0.084	0.085	0.085	0.086	0.087	0.088
B10	Sample	Dilution_20%	0.2	DMSO	Lycopene	Standard_Development	Run084	Standard_Measurement	Plate_01	Clariostar_Study	MB	Biofoundry_,_London	Linear_Dilution_Pattern_V2	0.133	0.13	0.127	0.123	0.12	0.116	0.112	0.11	0.107	0.104	0.101	0.095	0.09	0.087	0.085	0.081	0.079	0.076	0.075	0.073	0.072	0.072	0.072	0.07	0.071	0.07	0.07	0.07	0.07	0.07	0.07	0.071	0.07	0.071	0.071	0.07
B11	Blank	DMSO_Blank		DMSO		Standard_Development	Run084	Standard_Measurement	Plate_01	Clariostar_Study	MB	Biofoundry_,_London	Linear_Dilution_Pattern_V2	0.114	0.11	0.106	0.103	0.099	0.096	0.091	0.089	0.086	0.083	0.079	0.074	0.07	0.067	0.064	0.062	0.06	0.057	0.056	0.054	0.054	0.053	0.053	0.051	0.052	0.051	0.05	0.049	0.049	0.05	0.049	0.049	0.048	0.048	0.047	0.046
B12	Blank	DMSO_Blank		DMSO		Standard_Development	Run084	Standard_Measurement	Plate_01	Clariostar_Study	MB	Biofoundry_,_London	Linear_Dilution_Pattern_V2	0.116	0.113	0.109	0.105	0.101	0.098	0.093	0.091	0.088	0.084	0.08	0.075	0.071	0.068	0.065	0.062	0.06	0.058	0.057	0.055	0.054	0.053	0.053	0.052	0.052	0.051	0.051	0.05	0.05	0.049	0.049	0.048	0.048	0.048	0.048	0.046
C01	Sample	Dilution_95%	0.95	DMSO	Lycopene	Standard_Development	Run084	Standard_Measurement	Plate_01	Clariostar_Study	MB	Biofoundry_,_London	Linear_Dilution_Pattern_V2	0.221	0.218	0.216	0.213	0.208	0.205	0.201	0.2	0.199	0.198	0.196	0.191	0.186	0.181	0.176	0.172	0.169	0.167	0.165	0.163	0.162	0.162	0.162	0.163	0.165	0.166	0.168	0.17	0.172	0.174	0.175	0.177	0.178	0.18	0.183	0.185
C02	Sample	Dilution_75%	0.75	DMSO	Lycopene	Standard_Development	Run084	Standard_Measurement	Plate_01	Clariostar_Study	MB	Biofoundry_,_London	Linear_Dilution_Pattern_V2	0.167	0.163	0.161	0.158	0.154	0.15	0.146	0.145	0.143	0.141	0.139	0.134	0.129	0.124	0.12	0.117	0.114	0.111	0.11	0.108	0.108	0.107	0.108	0.108	0.11	0.111	0.113	0.115	0.117	0.119	0.12	0.121	0.123	0.125	0.128	0.13
C03	Sample	Dilution_55%	0.55	DMSO	Lycopene	Standard_Development	Run084	Standard_Measurement	Plate_01	Clariostar_Study	MB	Biofoundry_,_London	Linear_Dilution_Pattern_V2	0.15	0.147	0.143	0.14	0.136	0.133	0.128	0.127	0.124	0.122	0.119	0.114	0.109	0.104	0.101	0.097	0.095	0.092	0.09	0.089	0.088	0.087	0.088	0.088	0.089	0.089	0.09	0.091	0.093	0.094	0.094	0.096	0.096	0.097	0.099	0.1
C04	Sample	Dilution_35%	0.35	DMSO	Lycopene	Standard_Development	Run084	Standard_Measurement	Plate_01	Clariostar_Study	MB	Biofoundry_,_London	Linear_Dilution_Pattern_V2	0.151	0.147	0.143	0.14	0.135	0.131	0.127	0.125	0.123	0.121	0.118	0.114	0.109	0.104	0.101	0.098	0.095	0.092	0.09	0.089	0.088	0.087	0.087	0.087	0.088	0.088	0.088	0.088	0.089	0.09	0.09	0.091	0.091	0.092	0.093	0.093
C05	Sample	Dilution_15%	0.15	DMSO	Lycopene	Standard_Development	Run084	Standard_Measurement	Plate_01	Clariostar_Study	MB	Biofoundry_,_London	Linear_Dilution_Pattern_V2	0.123	0.121	0.118	0.115	0.111	0.107	0.103	0.101	0.098	0.095	0.092	0.088	0.084	0.081	0.077	0.074	0.072	0.069	0.068	0.067	0.066	0.065	0.065	0.064	0.065	0.064	0.064	0.063	0.064	0.064	0.063	0.063	0.064	0.064	0.064	0.063
C06	Sample	Dilution_95%	0.95	DMSO	Lycopene	Standard_Development	Run084	Standard_Measurement	Plate_01	Clariostar_Study	MB	Biofoundry_,_London	Linear_Dilution_Pattern_V2	0.193	0.191	0.187	0.184	0.18	0.176	0.172	0.172	0.171	0.169	0.168	0.164	0.159	0.155	0.151	0.147	0.143	0.141	0.139	0.138	0.138	0.137	0.138	0.139	0.142	0.144	0.146	0.148	0.15	0.153	0.155	0.157	0.159	0.162	0.165	0.168
C07	Sample	Dilution_75%	0.75	DMSO	Lycopene	Standard_Development	Run084	Standard_Measurement	Plate_01	Clariostar_Study	MB	Biofoundry_,_London	Linear_Dilution_Pattern_V2	0.186	0.182	0.179	0.176	0.171	0.168	0.163	0.162	0.161	0.16	0.158	0.153	0.149	0.143	0.139	0.136	0.133	0.13	0.129	0.127	0.126	0.125	0.126	0.126	0.127	0.129	0.13	0.131	0.132	0.135	0.135	0.137	0.138	0.139	0.141	0.143
C08	Sample	Dilution_55%	0.55	DMSO	Lycopene	Standard_Development	Run084	Standard_Measurement	Plate_01	Clariostar_Study	MB	Biofoundry_,_London	Linear_Dilution_Pattern_V2	0.161	0.157	0.155	0.151	0.147	0.144	0.14	0.138	0.136	0.134	0.132	0.127	0.123	0.119	0.115	0.111	0.108	0.106	0.104	0.102	0.102	0.101	0.102	0.101	0.103	0.103	0.104	0.105	0.105	0.107	0.108	0.109	0.109	0.111	0.113	0.114
C09	Sample	Dilution_35%	0.35	DMSO	Lycopene	Standard_Development	Run084	Standard_Measurement	Plate_01	Clariostar_Study	MB	Biofoundry_,_London	Linear_Dilution_Pattern_V2	0.136	0.133	0.129	0.126	0.122	0.119	0.114	0.112	0.11	0.107	0.104	0.099	0.095	0.09	0.086	0.083	0.081	0.079	0.077	0.075	0.074	0.074	0.074	0.073	0.074	0.074	0.074	0.074	0.075	0.075	0.075	0.075	0.076	0.077	0.077	0.077
C10	Sample	Dilution_15%	0.15	DMSO	Lycopene	Standard_Development	Run084	Standard_Measurement	Plate_01	Clariostar_Study	MB	Biofoundry_,_London	Linear_Dilution_Pattern_V2	0.126	0.122	0.119	0.116	0.112	0.108	0.103	0.102	0.099	0.095	0.092	0.087	0.083	0.078	0.075	0.072	0.07	0.067	0.067	0.065	0.064	0.063	0.063	0.062	0.062	0.061	0.061	0.061	0.06	0.061	0.061	0.061	0.06	0.06	0.06	0.059
C11	Blank	DMSO_Blank		DMSO		Standard_Development	Run084	Standard_Measurement	Plate_01	Clariostar_Study	MB	Biofoundry_,_London	Linear_Dilution_Pattern_V2	0.116	0.112	0.108	0.104	0.101	0.096	0.092	0.09	0.087	0.084	0.08	0.075	0.072	0.068	0.065	0.061	0.06	0.058	0.057	0.055	0.055	0.053	0.053	0.053	0.052	0.051	0.051	0.05	0.05	0.05	0.049	0.049	0.048	0.048	0.047	0.046
C12	Blank	DMSO_Blank		DMSO		Standard_Development	Run084	Standard_Measurement	Plate_01	Clariostar_Study	MB	Biofoundry_,_London	Linear_Dilution_Pattern_V2	0.115	0.113	0.108	0.105	0.101	0.098	0.093	0.091	0.087	0.084	0.08	0.075	0.071	0.068	0.065	0.063	0.06	0.058	0.057	0.055	0.054	0.054	0.054	0.052	0.052	0.051	0.051	0.05	0.05	0.05	0.049	0.049	0.048	0.048	0.048	0.047
D01	Sample	Dilution_95%	0.95	DMSO	Lycopene	Standard_Development	Run084	Standard_Measurement	Plate_01	Clariostar_Study	MB	Biofoundry_,_London	Linear_Dilution_Pattern_V2	0.246	0.244	0.241	0.238	0.234	0.23	0.225	0.224	0.222	0.22	0.217	0.212	0.207	0.201	0.196	0.192	0.189	0.185	0.183	0.181	0.18	0.179	0.179	0.179	0.18	0.181	0.182	0.184	0.185	0.187	0.187	0.188	0.188	0.19	0.191	0.193
D02	Sample	Dilution_75%	0.75	DMSO	Lycopene	Standard_Development	Run084	Standard_Measurement	Plate_01	Clariostar_Study	MB	Biofoundry_,_London	Linear_Dilution_Pattern_V2	0.174	0.17	0.167	0.163	0.159	0.155	0.151	0.15	0.148	0.147	0.144	0.139	0.134	0.129	0.125	0.121	0.119	0.115	0.114	0.112	0.112	0.11	0.111	0.113	0.115	0.115	0.117	0.119	0.12	0.123	0.124	0.126	0.127	0.129	0.132	0.134
D03	Sample	Dilution_55%	0.55	DMSO	Lycopene	Standard_Development	Run084	Standard_Measurement	Plate_01	Clariostar_Study	MB	Biofoundry_,_London	Linear_Dilution_Pattern_V2	0.154	0.15	0.147	0.143	0.139	0.136	0.131	0.13	0.128	0.126	0.123	0.118	0.114	0.109	0.105	0.102	0.099	0.095	0.094	0.093	0.092	0.09	0.091	0.092	0.093	0.093	0.094	0.094	0.096	0.098	0.098	0.099	0.099	0.101	0.102	0.103
D04	Sample	Dilution_35%	0.35	DMSO	Lycopene	Standard_Development	Run084	Standard_Measurement	Plate_01	Clariostar_Study	MB	Biofoundry_,_London	Linear_Dilution_Pattern_V2	0.141	0.138	0.136	0.132	0.128	0.124	0.119	0.118	0.116	0.113	0.11	0.106	0.1	0.096	0.092	0.089	0.086	0.084	0.083	0.081	0.08	0.079	0.079	0.079	0.08	0.08	0.08	0.08	0.081	0.082	0.082	0.082	0.082	0.084	0.084	0.085
D05	Sample	Dilution_15%	0.15	DMSO	Lycopene	Standard_Development	Run084	Standard_Measurement	Plate_01	Clariostar_Study	MB	Biofoundry_,_London	Linear_Dilution_Pattern_V2	0.126	0.123	0.119	0.116	0.111	0.108	0.103	0.101	0.099	0.095	0.091	0.087	0.084	0.079	0.075	0.073	0.071	0.069	0.067	0.065	0.064	0.063	0.063	0.063	0.063	0.062	0.062	0.062	0.062	0.062	0.062	0.062	0.061	0.062	0.062	0.061
D06	Sample	Dilution_95%	0.95	DMSO	Lycopene	Standard_Development	Run084	Standard_Measurement	Plate_01	Clariostar_Study	MB	Biofoundry_,_London	Linear_Dilution_Pattern_V2	0.176	0.174	0.17	0.166	0.161	0.158	0.153	0.152	0.15	0.15	0.148	0.143	0.139	0.134	0.13	0.126	0.123	0.12	0.119	0.117	0.116	0.116	0.117	0.118	0.12	0.122	0.124	0.127	0.129	0.132	0.134	0.136	0.137	0.14	0.143	0.146
D07	Sample	Dilution_75%	0.75	DMSO	Lycopene	Standard_Development	Run084	Standard_Measurement	Plate_01	Clariostar_Study	MB	Biofoundry_,_London	Linear_Dilution_Pattern_V2	0.161	0.158	0.155	0.151	0.147	0.143	0.138	0.137	0.135	0.134	0.132	0.127	0.122	0.117	0.114	0.11	0.107	0.104	0.103	0.101	0.101	0.1	0.101	0.101	0.103	0.104	0.105	0.107	0.109	0.111	0.112	0.113	0.115	0.117	0.119	0.121
D08	Sample	Dilution_55%	0.55	DMSO	Lycopene	Standard_Development	Run084	Standard_Measurement	Plate_01	Clariostar_Study	MB	Biofoundry_,_London	Linear_Dilution_Pattern_V2	0.187	0.184	0.181	0.178	0.173	0.17	0.165	0.164	0.161	0.159	0.157	0.152	0.148	0.143	0.139	0.136	0.132	0.129	0.128	0.126	0.125	0.124	0.124	0.124	0.125	0.125	0.126	0.126	0.127	0.128	0.129	0.129	0.129	0.131	0.132	0.133
D09	Sample	Dilution_35%	0.35	DMSO	Lycopene	Standard_Development	Run084	Standard_Measurement	Plate_01	Clariostar_Study	MB	Biofoundry_,_London	Linear_Dilution_Pattern_V2	0.155	0.152	0.149	0.145	0.141	0.137	0.132	0.131	0.13	0.127	0.124	0.12	0.115	0.11	0.106	0.103	0.1	0.098	0.096	0.095	0.094	0.093	0.093	0.093	0.094	0.094	0.094	0.094	0.095	0.096	0.096	0.096	0.096	0.097	0.097	0.097
D10	Sample	Dilution_15%	0.15	DMSO	Lycopene	Standard_Development	Run084	Standard_Measurement	Plate_01	Clariostar_Study	MB	Biofoundry_,_London	Linear_Dilution_Pattern_V2	0.133	0.129	0.126	0.123	0.118	0.115	0.11	0.108	0.106	0.102	0.099	0.094	0.09	0.086	0.083	0.079	0.077	0.074	0.073	0.071	0.071	0.07	0.07	0.069	0.069	0.069	0.069	0.068	0.068	0.069	0.068	0.069	0.069	0.069	0.069	0.068
D11	Blank	DMSO_Blank		DMSO		Standard_Development	Run084	Standard_Measurement	Plate_01	Clariostar_Study	MB	Biofoundry_,_London	Linear_Dilution_Pattern_V2	0.117	0.114	0.11	0.106	0.101	0.098	0.093	0.091	0.089	0.086	0.082	0.077	0.072	0.069	0.066	0.064	0.061	0.059	0.058	0.056	0.055	0.054	0.053	0.053	0.053	0.052	0.052	0.05	0.05	0.05	0.05	0.049	0.049	0.048	0.048	0.046
D12	Blank	DMSO_Blank		DMSO		Standard_Development	Run084	Standard_Measurement	Plate_01	Clariostar_Study	MB	Biofoundry_,_London	Linear_Dilution_Pattern_V2	0.12	0.115	0.112	0.109	0.105	0.101	0.097	0.094	0.091	0.087	0.083	0.078	0.073	0.069	0.067	0.064	0.062	0.059	0.058	0.056	0.055	0.054	0.054	0.053	0.053	0.052	0.051	0.051	0.05	0.051	0.049	0.049	0.049	0.048	0.048	0.047
E01	Sample	Dilution_90%	0.9	DMSO	Lycopene	Standard_Development	Run084	Standard_Measurement	Plate_01	Clariostar_Study	MB	Biofoundry_,_London	Linear_Dilution_Pattern_V2	0.234	0.232	0.229	0.225	0.221	0.216	0.211	0.21	0.208	0.206	0.203	0.198	0.192	0.185	0.181	0.176	0.174	0.17	0.169	0.166	0.165	0.163	0.164	0.164	0.165	0.165	0.166	0.167	0.169	0.17	0.17	0.17	0.171	0.173	0.174	0.176
E02	Sample	Dilution_70%	0.7	DMSO	Lycopene	Standard_Development	Run084	Standard_Measurement	Plate_01	Clariostar_Study	MB	Biofoundry_,_London	Linear_Dilution_Pattern_V2	0.201	0.198	0.194	0.191	0.186	0.182	0.177	0.175	0.173	0.171	0.168	0.162	0.156	0.151	0.147	0.142	0.139	0.136	0.134	0.132	0.132	0.13	0.131	0.131	0.133	0.133	0.135	0.136	0.137	0.14	0.14	0.141	0.142	0.145	0.146	0.148
E03	Sample	Dilution_50%	0.5	DMSO	Lycopene	Standard_Development	Run084	Standard_Measurement	Plate_01	Clariostar_Study	MB	Biofoundry_,_London	Linear_Dilution_Pattern_V2	0.175	0.172	0.168	0.165	0.161	0.156	0.152	0.151	0.149	0.146	0.143	0.138	0.134	0.129	0.126	0.122	0.119	0.116	0.114	0.113	0.111	0.11	0.111	0.111	0.112	0.112	0.112	0.113	0.114	0.115	0.115	0.116	0.116	0.117	0.118	0.118
E04	Sample	Dilution_30%	0.3	DMSO	Lycopene	Standard_Development	Run084	Standard_Measurement	Plate_01	Clariostar_Study	MB	Biofoundry_,_London	Linear_Dilution_Pattern_V2	0.139	0.135	0.132	0.128	0.124	0.119	0.114	0.113	0.11	0.108	0.105	0.1	0.096	0.091	0.087	0.083	0.081	0.078	0.077	0.076	0.074	0.073	0.074	0.073	0.074	0.074	0.074	0.074	0.074	0.075	0.074	0.075	0.075	0.075	0.075	0.075
E05	Sample	Dilution_10%	0.1	DMSO	Lycopene	Standard_Development	Run084	Standard_Measurement	Plate_01	Clariostar_Study	MB	Biofoundry_,_London	Linear_Dilution_Pattern_V2	0.124	0.12	0.117	0.112	0.108	0.105	0.1	0.098	0.095	0.092	0.089	0.084	0.08	0.076	0.073	0.071	0.069	0.066	0.064	0.062	0.062	0.061	0.061	0.06	0.059	0.059	0.059	0.058	0.057	0.058	0.057	0.057	0.057	0.057	0.056	0.055
E06	Sample	Dilution_90%	0.9	DMSO	Lycopene	Standard_Development	Run084	Standard_Measurement	Plate_01	Clariostar_Study	MB	Biofoundry_,_London	Linear_Dilution_Pattern_V2	0.18	0.177	0.174	0.17	0.165	0.161	0.157	0.155	0.154	0.153	0.151	0.147	0.142	0.136	0.132	0.128	0.125	0.123	0.122	0.12	0.119	0.119	0.119	0.12	0.123	0.124	0.126	0.128	0.13	0.133	0.135	0.136	0.138	0.141	0.144	0.146
E07	Sample	Dilution_70%	0.7	DMSO	Lycopene	Standard_Development	Run084	Standard_Measurement	Plate_01	Clariostar_Study	MB	Biofoundry_,_London	Linear_Dilution_Pattern_V2	0.169	0.165	0.162	0.158	0.153	0.149	0.144	0.144	0.142	0.14	0.138	0.134	0.13	0.125	0.121	0.117	0.114	0.111	0.109	0.108	0.107	0.106	0.106	0.107	0.108	0.109	0.111	0.112	0.114	0.116	0.117	0.118	0.118	0.12	0.122	0.123
E08	Sample	Dilution_50%	0.5	DMSO	Lycopene	Standard_Development	Run084	Standard_Measurement	Plate_01	Clariostar_Study	MB	Biofoundry_,_London	Linear_Dilution_Pattern_V2	0.255	0.253	0.25	0.248	0.243	0.24	0.235	0.234	0.232	0.23	0.227	0.221	0.217	0.213	0.21	0.206	0.202	0.199	0.196	0.194	0.192	0.19	0.19	0.188	0.188	0.187	0.185	0.184	0.184	0.183	0.182	0.181	0.179	0.179	0.177	0.176
E09	Sample	Dilution_30%	0.3	DMSO	Lycopene	Standard_Development	Run084	Standard_Measurement	Plate_01	Clariostar_Study	MB	Biofoundry_,_London	Linear_Dilution_Pattern_V2	0.151	0.147	0.144	0.141	0.137	0.133	0.128	0.126	0.124	0.122	0.118	0.113	0.109	0.104	0.1	0.097	0.094	0.091	0.09	0.088	0.087	0.086	0.086	0.086	0.087	0.086	0.086	0.087	0.087	0.088	0.088	0.088	0.088	0.089	0.089	0.089
E10	Sample	Dilution_10%	0.1	DMSO	Lycopene	Standard_Development	Run084	Standard_Measurement	Plate_01	Clariostar_Study	MB	Biofoundry_,_London	Linear_Dilution_Pattern_V2	0.127	0.123	0.12	0.115	0.111	0.108	0.103	0.101	0.098	0.095	0.092	0.087	0.083	0.079	0.076	0.072	0.07	0.068	0.067	0.065	0.064	0.062	0.063	0.062	0.062	0.062	0.061	0.061	0.061	0.061	0.06	0.06	0.06	0.061	0.06	0.059
E11	Blank	DMSO_Blank		DMSO		Standard_Development	Run084	Standard_Measurement	Plate_01	Clariostar_Study	MB	Biofoundry_,_London	Linear_Dilution_Pattern_V2	0.116	0.112	0.109	0.105	0.101	0.098	0.093	0.091	0.088	0.084	0.08	0.076	0.072	0.068	0.066	0.063	0.06	0.059	0.057	0.055	0.054	0.053	0.053	0.052	0.052	0.051	0.051	0.05	0.05	0.05	0.049	0.049	0.048	0.048	0.047	0.046
E12	Blank	DMSO_Blank		DMSO		Standard_Development	Run084	Standard_Measurement	Plate_01	Clariostar_Study	MB	Biofoundry_,_London	Linear_Dilution_Pattern_V2	0.115	0.112	0.108	0.105	0.101	0.097	0.092	0.091	0.087	0.084	0.08	0.075	0.071	0.067	0.065	0.062	0.06	0.058	0.057	0.055	0.054	0.053	0.053	0.052	0.052	0.051	0.051	0.05	0.05	0.05	0.05	0.049	0.048	0.048	0.048	0.046
F01	Sample	Dilution_90%	0.9	DMSO	Lycopene	Standard_Development	Run084	Standard_Measurement	Plate_01	Clariostar_Study	MB	Biofoundry_,_London	Linear_Dilution_Pattern_V2	0.246	0.243	0.241	0.237	0.233	0.229	0.224	0.222	0.22	0.218	0.215	0.21	0.204	0.198	0.194	0.19	0.186	0.183	0.182	0.179	0.177	0.175	0.175	0.175	0.176	0.175	0.176	0.176	0.177	0.178	0.178	0.178	0.178	0.178	0.179	0.179
F02	Sample	Dilution_70%	0.7	DMSO	Lycopene	Standard_Development	Run084	Standard_Measurement	Plate_01	Clariostar_Study	MB	Biofoundry_,_London	Linear_Dilution_Pattern_V2	0.176	0.173	0.17	0.167	0.162	0.158	0.154	0.153	0.151	0.149	0.147	0.142	0.137	0.132	0.128	0.124	0.121	0.118	0.117	0.114	0.114	0.114	0.114	0.114	0.115	0.116	0.118	0.119	0.121	0.123	0.124	0.125	0.126	0.128	0.13	0.131
F03	Sample	Dilution_50%	0.5	DMSO	Lycopene	Standard_Development	Run084	Standard_Measurement	Plate_01	Clariostar_Study	MB	Biofoundry_,_London	Linear_Dilution_Pattern_V2	0.155	0.152	0.147	0.144	0.14	0.136	0.131	0.13	0.128	0.126	0.123	0.118	0.114	0.108	0.104	0.101	0.098	0.095	0.093	0.092	0.091	0.09	0.09	0.09	0.091	0.092	0.093	0.093	0.094	0.096	0.096	0.097	0.097	0.098	0.099	0.1
F04	Sample	Dilution_30%	0.3	DMSO	Lycopene	Standard_Development	Run084	Standard_Measurement	Plate_01	Clariostar_Study	MB	Biofoundry_,_London	Linear_Dilution_Pattern_V2	0.144	0.14	0.137	0.134	0.13	0.126	0.121	0.119	0.116	0.114	0.112	0.107	0.102	0.097	0.093	0.09	0.088	0.086	0.084	0.082	0.081	0.08	0.08	0.079	0.08	0.08	0.081	0.081	0.081	0.082	0.082	0.082	0.083	0.083	0.084	0.083
F05	Sample	Dilution_10%	0.1	DMSO	Lycopene	Standard_Development	Run084	Standard_Measurement	Plate_01	Clariostar_Study	MB	Biofoundry_,_London	Linear_Dilution_Pattern_V2	0.127	0.123	0.12	0.116	0.112	0.108	0.104	0.102	0.099	0.097	0.093	0.089	0.085	0.081	0.078	0.075	0.073	0.07	0.069	0.067	0.066	0.064	0.065	0.064	0.064	0.063	0.064	0.063	0.063	0.064	0.062	0.062	0.062	0.062	0.062	0.061
F06	Sample	Dilution_90%	0.9	DMSO	Lycopene	Standard_Development	Run084	Standard_Measurement	Plate_01	Clariostar_Study	MB	Biofoundry_,_London	Linear_Dilution_Pattern_V2	0.212	0.208	0.205	0.202	0.197	0.194	0.189	0.188	0.186	0.185	0.182	0.178	0.174	0.168	0.163	0.159	0.156	0.153	0.151	0.148	0.148	0.146	0.147	0.146	0.148	0.148	0.15	0.151	0.152	0.154	0.154	0.155	0.156	0.157	0.159	0.16
F07	Sample	Dilution_70%	0.7	DMSO	Lycopene	Standard_Development	Run084	Standard_Measurement	Plate_01	Clariostar_Study	MB	Biofoundry_,_London	Linear_Dilution_Pattern_V2	0.17	0.167	0.163	0.16	0.155	0.151	0.146	0.145	0.143	0.142	0.14	0.135	0.131	0.126	0.121	0.118	0.115	0.112	0.111	0.109	0.108	0.107	0.107	0.108	0.109	0.11	0.112	0.113	0.115	0.117	0.117	0.118	0.119	0.121	0.122	0.124
F08	Sample	Dilution_50%	0.5	DMSO	Lycopene	Standard_Development	Run084	Standard_Measurement	Plate_01	Clariostar_Study	MB	Biofoundry_,_London	Linear_Dilution_Pattern_V2	0.183	0.179	0.176	0.173	0.169	0.164	0.16	0.158	0.157	0.154	0.151	0.148	0.142	0.137	0.134	0.131	0.128	0.125	0.124	0.122	0.121	0.12	0.12	0.119	0.12	0.12	0.121	0.121	0.121	0.122	0.122	0.122	0.122	0.124	0.124	0.124
F09	Sample	Dilution_30%	0.3	DMSO	Lycopene	Standard_Development	Run084	Standard_Measurement	Plate_01	Clariostar_Study	MB	Biofoundry_,_London	Linear_Dilution_Pattern_V2	0.136	0.133	0.129	0.126	0.121	0.117	0.112	0.111	0.109	0.106	0.102	0.098	0.094	0.089	0.086	0.083	0.081	0.078	0.077	0.075	0.074	0.072	0.073	0.072	0.073	0.073	0.073	0.073	0.073	0.075	0.074	0.074	0.074	0.075	0.075	0.074
F10	Sample	Dilution_10%	0.1	DMSO	Lycopene	Standard_Development	Run084	Standard_Measurement	Plate_01	Clariostar_Study	MB	Biofoundry_,_London	Linear_Dilution_Pattern_V2	0.127	0.122	0.118	0.115	0.11	0.107	0.102	0.101	0.098	0.095	0.092	0.086	0.082	0.079	0.075	0.072	0.07	0.067	0.066	0.064	0.063	0.063	0.062	0.061	0.061	0.061	0.061	0.06	0.06	0.061	0.059	0.059	0.059	0.059	0.059	0.058
F11	Blank	DMSO		DMSO		Standard_Development	Run084	Standard_Measurement	Plate_01	Clariostar_Study	MB	Biofoundry_,_London	Linear_Dilution_Pattern_V2	0.116	0.113	0.108	0.105	0.1	0.096	0.091	0.09	0.087	0.083	0.08	0.076	0.072	0.067	0.065	0.063	0.06	0.058	0.057	0.056	0.054	0.053	0.052	0.052	0.052	0.051	0.051	0.05	0.05	0.05	0.049	0.048	0.048	0.048	0.047	0.045
F12	Blank	DMSO		DMSO		Standard_Development	Run084	Standard_Measurement	Plate_01	Clariostar_Study	MB	Biofoundry_,_London	Linear_Dilution_Pattern_V2	0.118	0.114	0.11	0.106	0.103	0.099	0.095	0.092	0.089	0.086	0.081	0.076	0.072	0.069	0.065	0.062	0.061	0.058	0.057	0.056	0.054	0.053	0.053	0.052	0.052	0.051	0.05	0.049	0.049	0.05	0.049	0.049	0.047	0.048	0.047	0.046
G01	Sample	Dilution_85%	0.85	DMSO	Lycopene	Standard_Development	Run084	Standard_Measurement	Plate_01	Clariostar_Study	MB	Biofoundry_,_London	Linear_Dilution_Pattern_V2	0.247	0.244	0.241	0.238	0.234	0.23	0.225	0.223	0.221	0.219	0.214	0.209	0.204	0.198	0.194	0.189	0.186	0.183	0.181	0.178	0.176	0.174	0.174	0.173	0.174	0.173	0.173	0.173	0.174	0.175	0.174	0.173	0.173	0.173	0.173	0.174
G02	Sample	Dilution_65%	0.65	DMSO	Lycopene	Standard_Development	Run084	Standard_Measurement	Plate_01	Clariostar_Study	MB	Biofoundry_,_London	Linear_Dilution_Pattern_V2	0.192	0.189	0.186	0.182	0.178	0.174	0.169	0.168	0.166	0.164	0.161	0.155	0.151	0.146	0.141	0.138	0.134	0.132	0.13	0.128	0.126	0.125	0.126	0.125	0.126	0.126	0.127	0.127	0.128	0.129	0.129	0.13	0.13	0.13	0.131	0.131
G03	Sample	Dilution_45%	0.45	DMSO	Lycopene	Standard_Development	Run084	Standard_Measurement	Plate_01	Clariostar_Study	MB	Biofoundry_,_London	Linear_Dilution_Pattern_V2	0.149	0.145	0.141	0.138	0.133	0.129	0.124	0.123	0.12	0.118	0.114	0.109	0.105	0.101	0.097	0.093	0.09	0.087	0.086	0.084	0.084	0.082	0.083	0.082	0.083	0.083	0.084	0.085	0.085	0.086	0.086	0.087	0.088	0.089	0.09	0.09
G04	Sample	Dilution_25%	0.25	DMSO	Lycopene	Standard_Development	Run084	Standard_Measurement	Plate_01	Clariostar_Study	MB	Biofoundry_,_London	Linear_Dilution_Pattern_V2	0.138	0.134	0.13	0.126	0.122	0.118	0.113	0.112	0.11	0.107	0.104	0.099	0.094	0.09	0.086	0.084	0.08	0.078	0.076	0.074	0.074	0.072	0.072	0.072	0.072	0.072	0.072	0.071	0.072	0.073	0.072	0.072	0.072	0.073	0.073	0.072
G05	Sample	Dilution_05%	0.0499999999999999	DMSO	Lycopene	Standard_Development	Run084	Standard_Measurement	Plate_01	Clariostar_Study	MB	Biofoundry_,_London	Linear_Dilution_Pattern_V2	0.122	0.117	0.114	0.11	0.106	0.101	0.096	0.095	0.092	0.089	0.085	0.081	0.077	0.073	0.07	0.067	0.065	0.063	0.062	0.06	0.058	0.058	0.057	0.056	0.056	0.056	0.055	0.054	0.054	0.054	0.053	0.053	0.053	0.052	0.052	0.05
G06	Sample	Dilution_85%	0.85	DMSO	Lycopene	Standard_Development	Run084	Standard_Measurement	Plate_01	Clariostar_Study	MB	Biofoundry_,_London	Linear_Dilution_Pattern_V2	0.171	0.167	0.164	0.161	0.156	0.152	0.147	0.146	0.145	0.144	0.141	0.136	0.132	0.127	0.123	0.119	0.116	0.113	0.111	0.11	0.109	0.108	0.109	0.11	0.112	0.113	0.115	0.117	0.119	0.122	0.122	0.124	0.126	0.129	0.131	0.133
G07	Sample	Dilution_65%	0.65	DMSO	Lycopene	Standard_Development	Run084	Standard_Measurement	Plate_01	Clariostar_Study	MB	Biofoundry_,_London	Linear_Dilution_Pattern_V2	0.187	0.184	0.179	0.176	0.171	0.167	0.163	0.162	0.16	0.158	0.155	0.151	0.146	0.141	0.137	0.133	0.131	0.127	0.125	0.123	0.122	0.12	0.121	0.12	0.121	0.122	0.122	0.122	0.123	0.124	0.123	0.124	0.124	0.125	0.125	0.125
G08	Sample	Dilution_45%	0.45	DMSO	Lycopene	Standard_Development	Run084	Standard_Measurement	Plate_01	Clariostar_Study	MB	Biofoundry_,_London	Linear_Dilution_Pattern_V2	0.146	0.143	0.138	0.135	0.13	0.126	0.122	0.12	0.119	0.116	0.114	0.109	0.105	0.1	0.097	0.094	0.091	0.088	0.087	0.085	0.084	0.083	0.083	0.083	0.084	0.084	0.085	0.085	0.086	0.087	0.087	0.088	0.088	0.089	0.09	0.09
G09	Sample	Dilution_25%	0.25	DMSO	Lycopene	Standard_Development	Run084	Standard_Measurement	Plate_01	Clariostar_Study	MB	Biofoundry_,_London	Linear_Dilution_Pattern_V2	0.134	0.13	0.127	0.123	0.118	0.114	0.11	0.109	0.106	0.103	0.1	0.094	0.09	0.086	0.083	0.08	0.077	0.075	0.074	0.071	0.07	0.069	0.07	0.069	0.07	0.069	0.069	0.069	0.069	0.069	0.069	0.069	0.069	0.07	0.07	0.069
G10	Sample	Dilution_05%	0.0499999999999999	DMSO	Lycopene	Standard_Development	Run084	Standard_Measurement	Plate_01	Clariostar_Study	MB	Biofoundry_,_London	Linear_Dilution_Pattern_V2	0.122	0.118	0.115	0.111	0.107	0.103	0.097	0.096	0.093	0.089	0.086	0.081	0.078	0.073	0.07	0.068	0.066	0.062	0.062	0.06	0.059	0.058	0.057	0.057	0.056	0.056	0.055	0.055	0.055	0.054	0.054	0.054	0.053	0.052	0.052	0.05
G11	Blank	DMSO_Blank		DMSO		Standard_Development	Run084	Standard_Measurement	Plate_01	Clariostar_Study	MB	Biofoundry_,_London	Linear_Dilution_Pattern_V2	0.117	0.113	0.109	0.106	0.102	0.097	0.092	0.09	0.088	0.085	0.082	0.077	0.073	0.069	0.066	0.064	0.061	0.059	0.058	0.056	0.055	0.054	0.054	0.053	0.053	0.052	0.052	0.051	0.051	0.051	0.05	0.05	0.049	0.049	0.048	0.046
G12	Blank	DMSO_Blank		DMSO		Standard_Development	Run084	Standard_Measurement	Plate_01	Clariostar_Study	MB	Biofoundry_,_London	Linear_Dilution_Pattern_V2	0.119	0.114	0.11	0.107	0.102	0.099	0.094	0.092	0.089	0.085	0.081	0.075	0.071	0.067	0.064	0.062	0.06	0.057	0.056	0.054	0.053	0.052	0.052	0.051	0.051	0.05	0.05	0.049	0.048	0.049	0.048	0.048	0.047	0.047	0.046	0.045
H01	Sample	Dilution_85%	0.85	DMSO	Lycopene	Standard_Development	Run084	Standard_Measurement	Plate_01	Clariostar_Study	MB	Biofoundry_,_London	Linear_Dilution_Pattern_V2	0.223	0.22	0.217	0.213	0.208	0.204	0.197	0.195	0.194	0.192	0.188	0.181	0.176	0.169	0.164	0.16	0.156	0.153	0.151	0.149	0.148	0.145	0.145	0.145	0.146	0.146	0.147	0.147	0.147	0.149	0.148	0.148	0.149	0.149	0.149	0.149
H02	Sample	Dilution_65%	0.65	DMSO	Lycopene	Standard_Development	Run084	Standard_Measurement	Plate_01	Clariostar_Study	MB	Biofoundry_,_London	Linear_Dilution_Pattern_V2	0.159	0.155	0.151	0.148	0.144	0.14	0.135	0.134	0.132	0.13	0.127	0.121	0.117	0.112	0.108	0.104	0.101	0.099	0.097	0.096	0.095	0.093	0.094	0.094	0.095	0.097	0.098	0.098	0.1	0.102	0.103	0.104	0.104	0.106	0.107	0.109
H03	Sample	Dilution_45%	0.45	DMSO	Lycopene	Standard_Development	Run084	Standard_Measurement	Plate_01	Clariostar_Study	MB	Biofoundry_,_London	Linear_Dilution_Pattern_V2	0.148	0.144	0.141	0.137	0.132	0.128	0.123	0.122	0.119	0.117	0.113	0.109	0.105	0.099	0.096	0.093	0.09	0.087	0.085	0.084	0.083	0.082	0.082	0.082	0.083	0.084	0.085	0.085	0.085	0.087	0.086	0.087	0.088	0.088	0.089	0.089
H04	Sample	Dilution_25%	0.25	DMSO	Lycopene	Standard_Development	Run084	Standard_Measurement	Plate_01	Clariostar_Study	MB	Biofoundry_,_London	Linear_Dilution_Pattern_V2	0.144	0.14	0.136	0.132	0.128	0.124	0.118	0.117	0.114	0.11	0.106	0.101	0.096	0.091	0.088	0.084	0.082	0.079	0.078	0.076	0.075	0.074	0.074	0.073	0.073	0.073	0.073	0.073	0.073	0.074	0.073	0.074	0.073	0.074	0.074	0.074
H05	Sample	Dilution_05%	0.0499999999999999	DMSO	Lycopene	Standard_Development	Run084	Standard_Measurement	Plate_01	Clariostar_Study	MB	Biofoundry_,_London	Linear_Dilution_Pattern_V2	0.126	0.121	0.118	0.114	0.11	0.105	0.101	0.099	0.096	0.093	0.089	0.084	0.08	0.075	0.072	0.069	0.067	0.064	0.062	0.061	0.06	0.059	0.059	0.058	0.058	0.057	0.056	0.056	0.056	0.056	0.055	0.055	0.054	0.054	0.054	0.052
H06	Sample	Dilution_85%	0.85	DMSO	Lycopene	Standard_Development	Run084	Standard_Measurement	Plate_01	Clariostar_Study	MB	Biofoundry_,_London	Linear_Dilution_Pattern_V2	0.168	0.164	0.161	0.157	0.152	0.148	0.143	0.142	0.14	0.139	0.137	0.132	0.128	0.123	0.119	0.115	0.112	0.109	0.108	0.106	0.105	0.105	0.106	0.106	0.108	0.109	0.111	0.113	0.115	0.117	0.118	0.12	0.121	0.123	0.125	0.127
H07	Sample	Dilution_65%	0.65	DMSO	Lycopene	Standard_Development	Run084	Standard_Measurement	Plate_01	Clariostar_Study	MB	Biofoundry_,_London	Linear_Dilution_Pattern_V2	0.159	0.156	0.152	0.148	0.143	0.14	0.134	0.132	0.131	0.13	0.127	0.123	0.118	0.113	0.109	0.106	0.103	0.1	0.099	0.097	0.096	0.095	0.096	0.095	0.097	0.098	0.099	0.101	0.102	0.103	0.104	0.105	0.105	0.107	0.109	0.109
H08	Sample	Dilution_45%	0.45	DMSO	Lycopene	Standard_Development	Run084	Standard_Measurement	Plate_01	Clariostar_Study	MB	Biofoundry_,_London	Linear_Dilution_Pattern_V2	0.149	0.146	0.142	0.139	0.134	0.13	0.125	0.123	0.121	0.118	0.114	0.109	0.104	0.1	0.096	0.092	0.09	0.087	0.086	0.083	0.083	0.082	0.082	0.081	0.083	0.082	0.084	0.084	0.084	0.086	0.086	0.086	0.086	0.087	0.088	0.088
H09	Sample	Dilution_25%	0.25	DMSO	Lycopene	Standard_Development	Run084	Standard_Measurement	Plate_01	Clariostar_Study	MB	Biofoundry_,_London	Linear_Dilution_Pattern_V2	0.144	0.14	0.136	0.131	0.127	0.123	0.118	0.116	0.113	0.11	0.107	0.101	0.096	0.091	0.088	0.084	0.082	0.079	0.077	0.075	0.074	0.073	0.073	0.072	0.073	0.073	0.073	0.072	0.073	0.073	0.073	0.073	0.073	0.073	0.073	0.072
H10	Sample	Dilution_05%	0.0499999999999999	DMSO	Lycopene	Standard_Development	Run084	Standard_Measurement	Plate_01	Clariostar_Study	MB	Biofoundry_,_London	Linear_Dilution_Pattern_V2	0.126	0.121	0.117	0.115	0.109	0.105	0.1	0.099	0.095	0.091	0.088	0.083	0.08	0.076	0.072	0.069	0.067	0.064	0.063	0.062	0.06	0.058	0.059	0.058	0.058	0.057	0.057	0.056	0.056	0.056	0.055	0.054	0.054	0.054	0.053	0.051
H11	Blank	DMSO_Blank		DMSO		Standard_Development	Run084	Standard_Measurement	Plate_01	Clariostar_Study	MB	Biofoundry_,_London	Linear_Dilution_Pattern_V2	0.12	0.115	0.112	0.108	0.103	0.1	0.095	0.093	0.091	0.088	0.083	0.079	0.075	0.071	0.068	0.065	0.063	0.061	0.06	0.058	0.057	0.055	0.056	0.055	0.055	0.054	0.053	0.053	0.052	0.052	0.051	0.051	0.05	0.05	0.049	0.047
H12	Blank	DMSO_Blank		DMSO		Standard_Development	Run084	Standard_Measurement	Plate_01	Clariostar_Study	MB	Biofoundry_,_London	Linear_Dilution_Pattern_V2	0.121	0.117	0.114	0.11	0.105	0.101	0.096	0.094	0.091	0.087	0.083	0.078	0.074	0.07	0.067	0.064	0.062	0.059	0.058	0.056	0.054	0.053	0.053	0.053	0.052	0.052	0.051	0.05	0.05	0.05	0.049	0.049	0.048	0.048	0.047	0.046
A01	Sample	Dilution_100%	1.0	DMSO	Lycopene	Standard_Development	Run084	Standard_Measurement	Plate_01	Clariostar_Study	MB	Biofoundry_,_London	Linear_Dilution_Pattern_V2	0.178	0.175	0.172	0.167	0.163	0.16	0.157	0.155	0.154	0.152	0.149	0.144	0.139	0.134	0.129	0.124	0.122	0.119	0.118	0.117	0.116	0.116	0.117	0.117	0.119	0.122	0.125	0.127	0.13	0.133	0.135	0.138	0.14	0.142	0.146	0.15
A02	Sample	Dilution_80%	0.8	DMSO	Lycopene	Standard_Development	Run084	Standard_Measurement	Plate_01	Clariostar_Study	MB	Biofoundry_,_London	Linear_Dilution_Pattern_V2	0.16	0.157	0.154	0.149	0.146	0.143	0.139	0.137	0.134	0.133	0.13	0.125	0.121	0.114	0.11	0.107	0.104	0.101	0.099	0.098	0.098	0.097	0.097	0.098	0.1	0.101	0.103	0.104	0.106	0.108	0.11	0.112	0.113	0.115	0.117	0.12
A03	Sample	Dilution_60%	0.6	DMSO	Lycopene	Standard_Development	Run084	Standard_Measurement	Plate_01	Clariostar_Study	MB	Biofoundry_,_London	Linear_Dilution_Pattern_V2	0.147	0.144	0.141	0.137	0.134	0.131	0.127	0.125	0.121	0.119	0.117	0.112	0.107	0.102	0.099	0.095	0.091	0.09	0.088	0.087	0.087	0.086	0.085	0.085	0.086	0.088	0.088	0.09	0.091	0.092	0.093	0.095	0.095	0.097	0.098	0.1
A04	Sample	Dilution_40%	0.4	DMSO	Lycopene	Standard_Development	Run084	Standard_Measurement	Plate_01	Clariostar_Study	MB	Biofoundry_,_London	Linear_Dilution_Pattern_V2	0.141	0.138	0.135	0.131	0.128	0.124	0.12	0.118	0.115	0.111	0.108	0.104	0.1	0.095	0.091	0.087	0.084	0.082	0.08	0.079	0.078	0.078	0.077	0.076	0.077	0.078	0.078	0.079	0.08	0.081	0.081	0.081	0.082	0.083	0.084	0.085
A05	Sample	Dilution_20%	0.2	DMSO	Lycopene	Standard_Development	Run084	Standard_Measurement	Plate_01	Clariostar_Study	MB	Biofoundry_,_London	Linear_Dilution_Pattern_V2	0.127	0.122	0.119	0.115	0.112	0.108	0.104	0.101	0.098	0.095	0.091	0.088	0.083	0.079	0.075	0.073	0.07	0.068	0.066	0.065	0.065	0.064	0.062	0.061	0.062	0.062	0.062	0.062	0.063	0.063	0.062	0.063	0.063	0.063	0.062	0.063
A06	Sample	Dilution_100%	1.0	DMSO	Lycopene	Standard_Development	Run084	Standard_Measurement	Plate_01	Clariostar_Study	MB	Biofoundry_,_London	Linear_Dilution_Pattern_V2	0.173	0.17	0.166	0.161	0.157	0.154	0.15	0.148	0.145	0.143	0.141	0.137	0.132	0.126	0.122	0.117	0.114	0.112	0.11	0.109	0.108	0.108	0.108	0.109	0.111	0.113	0.116	0.118	0.12	0.123	0.125	0.127	0.129	0.131	0.134	0.138
A07	Sample	Dilution_80%	0.8	DMSO	Lycopene	Standard_Development	Run084	Standard_Measurement	Plate_01	Clariostar_Study	MB	Biofoundry_,_London	Linear_Dilution_Pattern_V2	0.159	0.156	0.152	0.148	0.144	0.14	0.137	0.135	0.133	0.131	0.128	0.125	0.121	0.116	0.111	0.107	0.105	0.102	0.1	0.099	0.1	0.098	0.098	0.099	0.101	0.102	0.104	0.106	0.108	0.11	0.112	0.113	0.115	0.116	0.119	0.121
A08	Sample	Dilution_60%	0.6	DMSO	Lycopene	Standard_Development	Run084	Standard_Measurement	Plate_01	Clariostar_Study	MB	Biofoundry_,_London	Linear_Dilution_Pattern_V2	0.15	0.147	0.143	0.139	0.136	0.132	0.127	0.125	0.123	0.12	0.117	0.114	0.11	0.104	0.1	0.096	0.093	0.09	0.089	0.088	0.087	0.086	0.086	0.086	0.087	0.088	0.09	0.091	0.092	0.094	0.094	0.096	0.097	0.097	0.099	0.101
A09	Sample	Dilution_40%	0.4	DMSO	Lycopene	Standard_Development	Run084	Standard_Measurement	Plate_01	Clariostar_Study	MB	Biofoundry_,_London	Linear_Dilution_Pattern_V2	0.144	0.14	0.137	0.133	0.129	0.125	0.122	0.119	0.116	0.113	0.109	0.105	0.1	0.095	0.091	0.087	0.085	0.083	0.08	0.079	0.079	0.078	0.077	0.076	0.077	0.078	0.078	0.079	0.08	0.08	0.081	0.082	0.082	0.083	0.083	0.084
A10	Sample	Dilution_20%	0.2	DMSO	Lycopene	Standard_Development	Run084	Standard_Measurement	Plate_01	Clariostar_Study	MB	Biofoundry_,_London	Linear_Dilution_Pattern_V2	0.128	0.125	0.121	0.117	0.115	0.11	0.107	0.104	0.1	0.098	0.094	0.09	0.086	0.082	0.079	0.075	0.072	0.07	0.068	0.068	0.067	0.066	0.065	0.064	0.064	0.065	0.064	0.064	0.064	0.065	0.065	0.065	0.065	0.065	0.065	0.065
A11	Blank	DMSO_Blank		DMSO		Standard_Development	Run084	Standard_Measurement	Plate_01	Clariostar_Study	MB	Biofoundry_,_London	Linear_Dilution_Pattern_V2	0.113	0.109	0.105	0.101	0.098	0.095	0.091	0.088	0.085	0.082	0.078	0.074	0.07	0.065	0.062	0.061	0.058	0.057	0.056	0.055	0.053	0.052	0.051	0.05	0.05	0.05	0.05	0.049	0.048	0.049	0.048	0.048	0.048	0.047	0.046	0.046
A12	Blank	DMSO_Blank		DMSO		Standard_Development	Run084	Standard_Measurement	Plate_01	Clariostar_Study	MB	Biofoundry_,_London	Linear_Dilution_Pattern_V2	0.116	0.112	0.109	0.104	0.101	0.098	0.094	0.091	0.088	0.083	0.079	0.075	0.071	0.067	0.064	0.062	0.059	0.057	0.056	0.055	0.054	0.053	0.052	0.051	0.051	0.051	0.05	0.049	0.05	0.05	0.049	0.049	0.048	0.048	0.047	0.046
B01	Sample	Dilution_100%	1.0	DMSO	Lycopene	Standard_Development	Run084	Standard_Measurement	Plate_01	Clariostar_Study	MB	Biofoundry_,_London	Linear_Dilution_Pattern_V2	0.215	0.213	0.21	0.206	0.204	0.2	0.196	0.194	0.193	0.192	0.189	0.184	0.179	0.173	0.169	0.165	0.162	0.159	0.158	0.157	0.156	0.155	0.155	0.156	0.158	0.16	0.163	0.165	0.168	0.169	0.172	0.174	0.176	0.178	0.18	0.184
B02	Sample	Dilution_80%	0.8	DMSO	Lycopene	Standard_Development	Run084	Standard_Measurement	Plate_01	Clariostar_Study	MB	Biofoundry_,_London	Linear_Dilution_Pattern_V2	0.162	0.159	0.155	0.152	0.149	0.145	0.142	0.139	0.138	0.136	0.133	0.13	0.125	0.118	0.114	0.111	0.108	0.106	0.104	0.103	0.103	0.102	0.102	0.103	0.105	0.107	0.109	0.11	0.112	0.115	0.116	0.118	0.12	0.121	0.124	0.127
B03	Sample	Dilution_60%	0.6	DMSO	Lycopene	Standard_Development	Run084	Standard_Measurement	Plate_01	Clariostar_Study	MB	Biofoundry_,_London	Linear_Dilution_Pattern_V2	0.153	0.15	0.146	0.141	0.138	0.135	0.13	0.129	0.126	0.124	0.122	0.117	0.113	0.107	0.103	0.099	0.096	0.094	0.092	0.091	0.09	0.089	0.089	0.089	0.09	0.092	0.093	0.093	0.095	0.097	0.098	0.099	0.1	0.101	0.102	0.103
B04	Sample	Dilution_40%	0.4	DMSO	Lycopene	Standard_Development	Run084	Standard_Measurement	Plate_01	Clariostar_Study	MB	Biofoundry_,_London	Linear_Dilution_Pattern_V2	0.139	0.135	0.132	0.128	0.125	0.122	0.117	0.115	0.112	0.11	0.106	0.102	0.098	0.093	0.089	0.086	0.083	0.081	0.08	0.079	0.078	0.077	0.076	0.076	0.076	0.077	0.078	0.078	0.078	0.08	0.08	0.08	0.081	0.081	0.082	0.083
B05	Sample	Dilution_20%	0.2	DMSO	Lycopene	Standard_Development	Run084	Standard_Measurement	Plate_01	Clariostar_Study	MB	Biofoundry_,_London	Linear_Dilution_Pattern_V2	0.126	0.122	0.119	0.115	0.112	0.109	0.105	0.102	0.1	0.096	0.092	0.088	0.085	0.081	0.078	0.075	0.072	0.069	0.069	0.068	0.067	0.066	0.065	0.064	0.064	0.064	0.064	0.063	0.064	0.064	0.064	0.064	0.064	0.064	0.064	0.064
B06	Sample	Dilution_100%	1.0	DMSO	Lycopene	Standard_Development	Run084	Standard_Measurement	Plate_01	Clariostar_Study	MB	Biofoundry_,_London	Linear_Dilution_Pattern_V2	0.179	0.176	0.171	0.168	0.164	0.161	0.157	0.155	0.154	0.153	0.15	0.148	0.144	0.138	0.133	0.129	0.127	0.124	0.122	0.121	0.121	0.12	0.12	0.121	0.124	0.127	0.129	0.131	0.135	0.137	0.139	0.141	0.143	0.146	0.149	0.153
B07	Sample	Dilution_80%	0.8	DMSO	Lycopene	Standard_Development	Run084	Standard_Measurement	Plate_01	Clariostar_Study	MB	Biofoundry_,_London	Linear_Dilution_Pattern_V2	0.186	0.184	0.181	0.176	0.172	0.169	0.166	0.164	0.162	0.16	0.157	0.153	0.15	0.144	0.14	0.136	0.132	0.13	0.128	0.127	0.127	0.125	0.126	0.126	0.127	0.129	0.131	0.132	0.134	0.136	0.138	0.139	0.141	0.142	0.144	0.147
B08	Sample	Dilution_60%	0.6	DMSO	Lycopene	Standard_Development	Run084	Standard_Measurement	Plate_01	Clariostar_Study	MB	Biofoundry_,_London	Linear_Dilution_Pattern_V2	0.155	0.152	0.148	0.143	0.141	0.137	0.133	0.131	0.129	0.126	0.123	0.12	0.117	0.111	0.107	0.103	0.1	0.098	0.097	0.095	0.095	0.094	0.093	0.094	0.095	0.096	0.097	0.098	0.1	0.101	0.102	0.103	0.105	0.106	0.108	0.109
B09	Sample	Dilution_40%	0.4	DMSO	Lycopene	Standard_Development	Run084	Standard_Measurement	Plate_01	Clariostar_Study	MB	Biofoundry_,_London	Linear_Dilution_Pattern_V2	0.143	0.14	0.137	0.132	0.128	0.126	0.122	0.119	0.116	0.113	0.11	0.106	0.102	0.097	0.093	0.089	0.087	0.085	0.083	0.082	0.082	0.08	0.079	0.079	0.08	0.081	0.081	0.082	0.082	0.084	0.084	0.084	0.085	0.086	0.086	0.087
B10	Sample	Dilution_20%	0.2	DMSO	Lycopene	Standard_Development	Run084	Standard_Measurement	Plate_01	Clariostar_Study	MB	Biofoundry_,_London	Linear_Dilution_Pattern_V2	0.134	0.13	0.126	0.123	0.119	0.116	0.112	0.109	0.106	0.103	0.1	0.096	0.093	0.088	0.084	0.081	0.079	0.076	0.075	0.074	0.073	0.072	0.071	0.07	0.07	0.07	0.071	0.07	0.07	0.071	0.071	0.071	0.071	0.071	0.071	0.071
B11	Blank	DMSO_Blank		DMSO		Standard_Development	Run084	Standard_Measurement	Plate_01	Clariostar_Study	MB	Biofoundry_,_London	Linear_Dilution_Pattern_V2	0.114	0.11	0.106	0.102	0.099	0.096	0.092	0.089	0.086	0.082	0.078	0.075	0.071	0.068	0.064	0.062	0.06	0.058	0.056	0.055	0.054	0.053	0.052	0.051	0.051	0.051	0.051	0.05	0.05	0.05	0.049	0.049	0.048	0.048	0.048	0.047
B12	Blank	DMSO_Blank		DMSO		Standard_Development	Run084	Standard_Measurement	Plate_01	Clariostar_Study	MB	Biofoundry_,_London	Linear_Dilution_Pattern_V2	0.115	0.111	0.108	0.104	0.1	0.097	0.093	0.09	0.087	0.084	0.079	0.074	0.071	0.067	0.064	0.061	0.059	0.057	0.056	0.055	0.054	0.053	0.052	0.051	0.051	0.051	0.05	0.05	0.049	0.049	0.049	0.049	0.048	0.048	0.047	0.046
C01	Sample	Dilution_95%	0.95	DMSO	Lycopene	Standard_Development	Run084	Standard_Measurement	Plate_01	Clariostar_Study	MB	Biofoundry_,_London	Linear_Dilution_Pattern_V2	0.223	0.22	0.217	0.213	0.211	0.208	0.203	0.201	0.2	0.198	0.196	0.192	0.188	0.182	0.177	0.173	0.17	0.167	0.165	0.164	0.164	0.162	0.162	0.162	0.164	0.166	0.168	0.168	0.171	0.173	0.174	0.175	0.176	0.178	0.18	0.183
C02	Sample	Dilution_75%	0.75	DMSO	Lycopene	Standard_Development	Run084	Standard_Measurement	Plate_01	Clariostar_Study	MB	Biofoundry_,_London	Linear_Dilution_Pattern_V2	0.169	0.166	0.163	0.158	0.155	0.153	0.148	0.147	0.145	0.143	0.141	0.137	0.132	0.127	0.122	0.119	0.116	0.113	0.112	0.111	0.11	0.11	0.11	0.11	0.112	0.113	0.115	0.117	0.118	0.121	0.122	0.123	0.125	0.127	0.128	0.131
C03	Sample	Dilution_55%	0.55	DMSO	Lycopene	Standard_Development	Run084	Standard_Measurement	Plate_01	Clariostar_Study	MB	Biofoundry_,_London	Linear_Dilution_Pattern_V2	0.151	0.149	0.144	0.139	0.136	0.132	0.129	0.127	0.124	0.122	0.12	0.116	0.111	0.105	0.101	0.098	0.095	0.093	0.091	0.09	0.089	0.088	0.088	0.088	0.089	0.09	0.091	0.092	0.093	0.095	0.095	0.096	0.097	0.098	0.099	0.101
C04	Sample	Dilution_35%	0.35	DMSO	Lycopene	Standard_Development	Run084	Standard_Measurement	Plate_01	Clariostar_Study	MB	Biofoundry_,_London	Linear_Dilution_Pattern_V2	0.15	0.148	0.144	0.139	0.136	0.132	0.129	0.127	0.124	0.12	0.118	0.114	0.109	0.104	0.101	0.098	0.095	0.093	0.091	0.091	0.09	0.088	0.087	0.086	0.088	0.088	0.088	0.089	0.09	0.091	0.091	0.091	0.092	0.092	0.093	0.093
C05	Sample	Dilution_15%	0.15	DMSO	Lycopene	Standard_Development	Run084	Standard_Measurement	Plate_01	Clariostar_Study	MB	Biofoundry_,_London	Linear_Dilution_Pattern_V2	0.125	0.122	0.118	0.113	0.11	0.107	0.102	0.101	0.098	0.096	0.092	0.088	0.085	0.081	0.077	0.075	0.072	0.07	0.068	0.067	0.066	0.065	0.065	0.064	0.065	0.064	0.064	0.064	0.063	0.065	0.064	0.064	0.065	0.064	0.064	0.064
C06	Sample	Dilution_95%	0.95	DMSO	Lycopene	Standard_Development	Run084	Standard_Measurement	Plate_01	Clariostar_Study	MB	Biofoundry_,_London	Linear_Dilution_Pattern_V2	0.196	0.193	0.19	0.185	0.182	0.179	0.175	0.173	0.172	0.172	0.17	0.166	0.163	0.157	0.152	0.149	0.146	0.143	0.141	0.14	0.14	0.14	0.139	0.14	0.143	0.145	0.147	0.149	0.152	0.154	0.156	0.158	0.16	0.162	0.166	0.169
C07	Sample	Dilution_75%	0.75	DMSO	Lycopene	Standard_Development	Run084	Standard_Measurement	Plate_01	Clariostar_Study	MB	Biofoundry_,_London	Linear_Dilution_Pattern_V2	0.187	0.185	0.182	0.177	0.174	0.171	0.167	0.165	0.163	0.161	0.159	0.156	0.151	0.145	0.141	0.137	0.135	0.132	0.13	0.129	0.128	0.127	0.127	0.127	0.128	0.129	0.131	0.132	0.133	0.135	0.135	0.137	0.138	0.139	0.141	0.142
C08	Sample	Dilution_55%	0.55	DMSO	Lycopene	Standard_Development	Run084	Standard_Measurement	Plate_01	Clariostar_Study	MB	Biofoundry_,_London	Linear_Dilution_Pattern_V2	0.163	0.159	0.155	0.151	0.147	0.144	0.14	0.138	0.137	0.135	0.132	0.128	0.124	0.119	0.115	0.111	0.109	0.106	0.104	0.104	0.102	0.102	0.101	0.101	0.102	0.103	0.104	0.105	0.106	0.108	0.108	0.109	0.11	0.111	0.112	0.113
C09	Sample	Dilution_35%	0.35	DMSO	Lycopene	Standard_Development	Run084	Standard_Measurement	Plate_01	Clariostar_Study	MB	Biofoundry_,_London	Linear_Dilution_Pattern_V2	0.137	0.133	0.13	0.126	0.122	0.118	0.114	0.113	0.11	0.107	0.104	0.1	0.096	0.09	0.087	0.084	0.082	0.079	0.078	0.077	0.075	0.075	0.074	0.074	0.074	0.075	0.075	0.075	0.076	0.076	0.076	0.076	0.077	0.077	0.077	0.078
C10	Sample	Dilution_15%	0.15	DMSO	Lycopene	Standard_Development	Run084	Standard_Measurement	Plate_01	Clariostar_Study	MB	Biofoundry_,_London	Linear_Dilution_Pattern_V2	0.127	0.123	0.119	0.114	0.111	0.107	0.102	0.1	0.098	0.095	0.091	0.087	0.082	0.078	0.075	0.073	0.07	0.068	0.066	0.066	0.064	0.063	0.062	0.061	0.061	0.061	0.061	0.06	0.06	0.061	0.06	0.061	0.06	0.06	0.06	0.059
C11	Blank	DMSO_Blank		DMSO		Standard_Development	Run084	Standard_Measurement	Plate_01	Clariostar_Study	MB	Biofoundry_,_London	Linear_Dilution_Pattern_V2	0.116	0.111	0.107	0.103	0.1	0.097	0.092	0.09	0.087	0.083	0.079	0.075	0.072	0.068	0.064	0.062	0.06	0.058	0.057	0.056	0.055	0.053	0.053	0.052	0.051	0.051	0.05	0.05	0.05	0.05	0.049	0.049	0.049	0.048	0.047	0.046
C12	Blank	DMSO_Blank		DMSO		Standard_Development	Run084	Standard_Measurement	Plate_01	Clariostar_Study	MB	Biofoundry_,_London	Linear_Dilution_Pattern_V2	0.115	0.112	0.108	0.103	0.1	0.098	0.093	0.091	0.087	0.084	0.079	0.076	0.072	0.068	0.065	0.063	0.06	0.058	0.057	0.056	0.055	0.054	0.052	0.052	0.052	0.052	0.051	0.05	0.05	0.05	0.05	0.049	0.049	0.048	0.048	0.047
D01	Sample	Dilution_95%	0.95	DMSO	Lycopene	Standard_Development	Run084	Standard_Measurement	Plate_01	Clariostar_Study	MB	Biofoundry_,_London	Linear_Dilution_Pattern_V2	0.25	0.247	0.243	0.239	0.235	0.232	0.228	0.226	0.224	0.222	0.22	0.215	0.21	0.203	0.198	0.195	0.191	0.187	0.185	0.183	0.182	0.181	0.18	0.18	0.181	0.183	0.183	0.184	0.185	0.186	0.187	0.188	0.188	0.188	0.19	0.191
D02	Sample	Dilution_75%	0.75	DMSO	Lycopene	Standard_Development	Run084	Standard_Measurement	Plate_01	Clariostar_Study	MB	Biofoundry_,_London	Linear_Dilution_Pattern_V2	0.174	0.171	0.168	0.164	0.16	0.157	0.153	0.151	0.148	0.147	0.144	0.141	0.136	0.129	0.124	0.121	0.119	0.116	0.114	0.114	0.112	0.111	0.111	0.112	0.114	0.115	0.117	0.118	0.121	0.123	0.124	0.125	0.128	0.129	0.131	0.133
D03	Sample	Dilution_55%	0.55	DMSO	Lycopene	Standard_Development	Run084	Standard_Measurement	Plate_01	Clariostar_Study	MB	Biofoundry_,_London	Linear_Dilution_Pattern_V2	0.157	0.154	0.149	0.144	0.14	0.138	0.134	0.132	0.129	0.128	0.125	0.121	0.117	0.111	0.106	0.103	0.101	0.098	0.096	0.095	0.094	0.093	0.092	0.093	0.094	0.095	0.096	0.096	0.098	0.098	0.099	0.101	0.102	0.102	0.103	0.104
D04	Sample	Dilution_35%	0.35	DMSO	Lycopene	Standard_Development	Run084	Standard_Measurement	Plate_01	Clariostar_Study	MB	Biofoundry_,_London	Linear_Dilution_Pattern_V2	0.143	0.139	0.136	0.131	0.128	0.124	0.12	0.118	0.114	0.112	0.109	0.105	0.102	0.096	0.092	0.089	0.086	0.084	0.082	0.082	0.081	0.08	0.079	0.079	0.079	0.08	0.079	0.08	0.081	0.082	0.083	0.083	0.083	0.083	0.084	0.085
D05	Sample	Dilution_15%	0.15	DMSO	Lycopene	Standard_Development	Run084	Standard_Measurement	Plate_01	Clariostar_Study	MB	Biofoundry_,_London	Linear_Dilution_Pattern_V2	0.127	0.123	0.119	0.115	0.111	0.108	0.103	0.101	0.099	0.095	0.092	0.089	0.085	0.08	0.077	0.074	0.071	0.069	0.067	0.066	0.066	0.064	0.064	0.063	0.063	0.063	0.063	0.062	0.063	0.063	0.063	0.063	0.063	0.062	0.062	0.061
D06	Sample	Dilution_95%	0.95	DMSO	Lycopene	Standard_Development	Run084	Standard_Measurement	Plate_01	Clariostar_Study	MB	Biofoundry_,_London	Linear_Dilution_Pattern_V2	0.178	0.175	0.172	0.167	0.163	0.16	0.156	0.155	0.153	0.151	0.15	0.146	0.141	0.136	0.132	0.128	0.124	0.122	0.12	0.119	0.119	0.118	0.117	0.119	0.121	0.123	0.125	0.128	0.13	0.133	0.135	0.136	0.139	0.141	0.143	0.146
D07	Sample	Dilution_75%	0.75	DMSO	Lycopene	Standard_Development	Run084	Standard_Measurement	Plate_01	Clariostar_Study	MB	Biofoundry_,_London	Linear_Dilution_Pattern_V2	0.163	0.159	0.155	0.15	0.147	0.144	0.14	0.138	0.136	0.135	0.133	0.13	0.125	0.119	0.115	0.112	0.109	0.106	0.104	0.103	0.102	0.101	0.101	0.101	0.103	0.105	0.107	0.108	0.11	0.112	0.113	0.114	0.116	0.117	0.119	0.121
D08	Sample	Dilution_55%	0.55	DMSO	Lycopene	Standard_Development	Run084	Standard_Measurement	Plate_01	Clariostar_Study	MB	Biofoundry_,_London	Linear_Dilution_Pattern_V2	0.189	0.186	0.182	0.178	0.174	0.171	0.167	0.165	0.162	0.16	0.158	0.154	0.15	0.144	0.14	0.136	0.133	0.131	0.129	0.127	0.126	0.125	0.124	0.123	0.124	0.126	0.126	0.126	0.127	0.127	0.128	0.129	0.129	0.129	0.129	0.13
D09	Sample	Dilution_35%	0.35	DMSO	Lycopene	Standard_Development	Run084	Standard_Measurement	Plate_01	Clariostar_Study	MB	Biofoundry_,_London	Linear_Dilution_Pattern_V2	0.156	0.153	0.149	0.145	0.141	0.138	0.134	0.132	0.129	0.127	0.124	0.12	0.116	0.11	0.107	0.104	0.101	0.099	0.097	0.096	0.095	0.094	0.093	0.093	0.094	0.095	0.094	0.095	0.095	0.096	0.096	0.096	0.097	0.097	0.097	0.098
D10	Sample	Dilution_15%	0.15	DMSO	Lycopene	Standard_Development	Run084	Standard_Measurement	Plate_01	Clariostar_Study	MB	Biofoundry_,_London	Linear_Dilution_Pattern_V2	0.132	0.128	0.125	0.121	0.117	0.114	0.11	0.107	0.104	0.101	0.097	0.094	0.09	0.086	0.081	0.079	0.076	0.074	0.072	0.071	0.07	0.069	0.068	0.067	0.068	0.068	0.068	0.068	0.067	0.069	0.068	0.068	0.068	0.068	0.068	0.068
D11	Blank	DMSO_Blank		DMSO		Standard_Development	Run084	Standard_Measurement	Plate_01	Clariostar_Study	MB	Biofoundry_,_London	Linear_Dilution_Pattern_V2	0.116	0.114	0.11	0.104	0.101	0.098	0.093	0.091	0.088	0.084	0.08	0.076	0.073	0.069	0.065	0.062	0.061	0.058	0.057	0.056	0.055	0.054	0.052	0.052	0.052	0.051	0.051	0.05	0.05	0.05	0.049	0.049	0.049	0.048	0.047	0.046
D12	Blank	DMSO_Blank		DMSO		Standard_Development	Run084	Standard_Measurement	Plate_01	Clariostar_Study	MB	Biofoundry_,_London	Linear_Dilution_Pattern_V2	0.12	0.117	0.113	0.109	0.105	0.101	0.096	0.094	0.09	0.086	0.082	0.078	0.074	0.07	0.065	0.064	0.062	0.059	0.058	0.056	0.056	0.054	0.053	0.052	0.052	0.052	0.052	0.05	0.05	0.05	0.05	0.05	0.049	0.048	0.048	0.047
E01	Sample	Dilution_90%	0.9	DMSO	Lycopene	Standard_Development	Run084	Standard_Measurement	Plate_01	Clariostar_Study	MB	Biofoundry_,_London	Linear_Dilution_Pattern_V2	0.239	0.237	0.234	0.229	0.225	0.221	0.217	0.215	0.213	0.21	0.207	0.202	0.197	0.19	0.185	0.181	0.177	0.174	0.172	0.171	0.169	0.167	0.167	0.166	0.167	0.168	0.169	0.17	0.17	0.172	0.171	0.172	0.173	0.173	0.174	0.176
E02	Sample	Dilution_70%	0.7	DMSO	Lycopene	Standard_Development	Run084	Standard_Measurement	Plate_01	Clariostar_Study	MB	Biofoundry_,_London	Linear_Dilution_Pattern_V2	0.212	0.208	0.204	0.2	0.195	0.191	0.186	0.185	0.183	0.18	0.176	0.172	0.167	0.16	0.155	0.151	0.148	0.145	0.143	0.142	0.141	0.14	0.139	0.139	0.141	0.142	0.143	0.144	0.146	0.148	0.148	0.15	0.151	0.152	0.154	0.156
E03	Sample	Dilution_50%	0.5	DMSO	Lycopene	Standard_Development	Run084	Standard_Measurement	Plate_01	Clariostar_Study	MB	Biofoundry_,_London	Linear_Dilution_Pattern_V2	0.178	0.175	0.171	0.167	0.162	0.159	0.155	0.152	0.151	0.149	0.145	0.141	0.138	0.131	0.127	0.124	0.122	0.118	0.117	0.115	0.114	0.113	0.112	0.112	0.113	0.114	0.114	0.114	0.116	0.117	0.117	0.118	0.118	0.119	0.119	0.12
E04	Sample	Dilution_30%	0.3	DMSO	Lycopene	Standard_Development	Run084	Standard_Measurement	Plate_01	Clariostar_Study	MB	Biofoundry_,_London	Linear_Dilution_Pattern_V2	0.138	0.135	0.131	0.127	0.122	0.118	0.114	0.113	0.11	0.107	0.104	0.1	0.095	0.091	0.087	0.084	0.081	0.079	0.076	0.075	0.075	0.074	0.073	0.072	0.073	0.073	0.074	0.073	0.074	0.074	0.074	0.074	0.075	0.075	0.075	0.075
E05	Sample	Dilution_10%	0.1	DMSO	Lycopene	Standard_Development	Run084	Standard_Measurement	Plate_01	Clariostar_Study	MB	Biofoundry_,_London	Linear_Dilution_Pattern_V2	0.124	0.12	0.116	0.111	0.108	0.105	0.101	0.098	0.095	0.091	0.088	0.084	0.081	0.076	0.072	0.07	0.068	0.066	0.064	0.063	0.061	0.061	0.059	0.059	0.059	0.059	0.058	0.058	0.058	0.058	0.057	0.057	0.057	0.057	0.056	0.056
E06	Sample	Dilution_90%	0.9	DMSO	Lycopene	Standard_Development	Run084	Standard_Measurement	Plate_01	Clariostar_Study	MB	Biofoundry_,_London	Linear_Dilution_Pattern_V2	0.181	0.177	0.173	0.168	0.164	0.161	0.157	0.156	0.154	0.152	0.151	0.147	0.143	0.137	0.132	0.129	0.126	0.123	0.121	0.121	0.119	0.119	0.118	0.119	0.122	0.124	0.126	0.127	0.129	0.133	0.134	0.136	0.137	0.139	0.141	0.145
E07	Sample	Dilution_70%	0.7	DMSO	Lycopene	Standard_Development	Run084	Standard_Measurement	Plate_01	Clariostar_Study	MB	Biofoundry_,_London	Linear_Dilution_Pattern_V2	0.169	0.166	0.162	0.158	0.153	0.15	0.146	0.144	0.143	0.141	0.138	0.135	0.131	0.125	0.121	0.117	0.114	0.111	0.109	0.108	0.107	0.106	0.106	0.106	0.108	0.109	0.111	0.112	0.113	0.115	0.116	0.118	0.119	0.12	0.121	0.123
E08	Sample	Dilution_50%	0.5	DMSO	Lycopene	Standard_Development	Run084	Standard_Measurement	Plate_01	Clariostar_Study	MB	Biofoundry_,_London	Linear_Dilution_Pattern_V2	0.264	0.26	0.258	0.255	0.251	0.248	0.243	0.241	0.24	0.237	0.234	0.231	0.226	0.219	0.216	0.213	0.21	0.206	0.203	0.203	0.201	0.198	0.196	0.194	0.194	0.193	0.192	0.191	0.19	0.189	0.188	0.186	0.185	0.183	0.182	0.18
E09	Sample	Dilution_30%	0.3	DMSO	Lycopene	Standard_Development	Run084	Standard_Measurement	Plate_01	Clariostar_Study	MB	Biofoundry_,_London	Linear_Dilution_Pattern_V2	0.151	0.147	0.144	0.14	0.136	0.133	0.128	0.126	0.123	0.12	0.117	0.113	0.11	0.105	0.1	0.097	0.095	0.092	0.09	0.089	0.088	0.087	0.086	0.086	0.086	0.086	0.086	0.086	0.087	0.088	0.088	0.088	0.089	0.089	0.089	0.089
E10	Sample	Dilution_10%	0.1	DMSO	Lycopene	Standard_Development	Run084	Standard_Measurement	Plate_01	Clariostar_Study	MB	Biofoundry_,_London	Linear_Dilution_Pattern_V2	0.126	0.122	0.119	0.114	0.11	0.106	0.102	0.1	0.097	0.094	0.09	0.086	0.082	0.077	0.074	0.072	0.07	0.068	0.065	0.065	0.064	0.062	0.061	0.06	0.061	0.061	0.061	0.06	0.06	0.06	0.06	0.06	0.06	0.06	0.059	0.059
E11	Blank	DMSO_Blank		DMSO		Standard_Development	Run084	Standard_Measurement	Plate_01	Clariostar_Study	MB	Biofoundry_,_London	Linear_Dilution_Pattern_V2	0.116	0.112	0.108	0.103	0.1	0.097	0.093	0.09	0.087	0.084	0.08	0.075	0.072	0.068	0.065	0.062	0.06	0.058	0.057	0.056	0.055	0.053	0.052	0.051	0.052	0.051	0.051	0.05	0.05	0.05	0.049	0.049	0.049	0.048	0.047	0.046
E12	Blank	DMSO_Blank		DMSO		Standard_Development	Run084	Standard_Measurement	Plate_01	Clariostar_Study	MB	Biofoundry_,_London	Linear_Dilution_Pattern_V2	0.116	0.112	0.108	0.104	0.101	0.097	0.093	0.091	0.087	0.083	0.08	0.076	0.073	0.068	0.065	0.063	0.06	0.058	0.057	0.056	0.055	0.054	0.052	0.052	0.051	0.051	0.051	0.05	0.05	0.05	0.05	0.049	0.049	0.048	0.048	0.047
F01	Sample	Dilution_90%	0.9	DMSO	Lycopene	Standard_Development	Run084	Standard_Measurement	Plate_01	Clariostar_Study	MB	Biofoundry_,_London	Linear_Dilution_Pattern_V2	0.249	0.246	0.242	0.238	0.233	0.23	0.226	0.224	0.222	0.219	0.217	0.212	0.207	0.201	0.196	0.192	0.188	0.185	0.182	0.181	0.179	0.177	0.176	0.175	0.176	0.177	0.177	0.177	0.178	0.178	0.178	0.178	0.178	0.178	0.178	0.178
F02	Sample	Dilution_70%	0.7	DMSO	Lycopene	Standard_Development	Run084	Standard_Measurement	Plate_01	Clariostar_Study	MB	Biofoundry_,_London	Linear_Dilution_Pattern_V2	0.179	0.176	0.172	0.168	0.163	0.16	0.156	0.154	0.152	0.151	0.148	0.144	0.139	0.133	0.128	0.124	0.122	0.119	0.117	0.117	0.116	0.115	0.114	0.115	0.116	0.118	0.119	0.12	0.121	0.123	0.124	0.125	0.127	0.128	0.129	0.131
F03	Sample	Dilution_50%	0.5	DMSO	Lycopene	Standard_Development	Run084	Standard_Measurement	Plate_01	Clariostar_Study	MB	Biofoundry_,_London	Linear_Dilution_Pattern_V2	0.153	0.15	0.146	0.141	0.138	0.135	0.131	0.129	0.126	0.123	0.121	0.117	0.112	0.107	0.103	0.1	0.096	0.093	0.092	0.091	0.09	0.09	0.089	0.089	0.09	0.091	0.091	0.092	0.093	0.094	0.095	0.096	0.097	0.098	0.098	0.1
F04	Sample	Dilution_30%	0.3	DMSO	Lycopene	Standard_Development	Run084	Standard_Measurement	Plate_01	Clariostar_Study	MB	Biofoundry_,_London	Linear_Dilution_Pattern_V2	0.146	0.141	0.138	0.133	0.129	0.126	0.121	0.119	0.117	0.115	0.112	0.108	0.103	0.098	0.094	0.091	0.089	0.086	0.084	0.084	0.082	0.08	0.08	0.08	0.081	0.081	0.082	0.081	0.082	0.083	0.083	0.083	0.083	0.083	0.083	0.083
F05	Sample	Dilution_10%	0.1	DMSO	Lycopene	Standard_Development	Run084	Standard_Measurement	Plate_01	Clariostar_Study	MB	Biofoundry_,_London	Linear_Dilution_Pattern_V2	0.126	0.122	0.119	0.114	0.11	0.107	0.103	0.101	0.098	0.095	0.092	0.089	0.085	0.08	0.076	0.074	0.072	0.07	0.068	0.067	0.066	0.065	0.064	0.063	0.063	0.063	0.063	0.062	0.062	0.063	0.062	0.062	0.062	0.061	0.062	0.061
F06	Sample	Dilution_90%	0.9	DMSO	Lycopene	Standard_Development	Run084	Standard_Measurement	Plate_01	Clariostar_Study	MB	Biofoundry_,_London	Linear_Dilution_Pattern_V2	0.216	0.213	0.21	0.205	0.201	0.197	0.193	0.19	0.188	0.187	0.184	0.181	0.177	0.17	0.165	0.162	0.158	0.155	0.152	0.152	0.15	0.148	0.148	0.147	0.149	0.15	0.151	0.151	0.152	0.153	0.153	0.154	0.155	0.155	0.156	0.158
F07	Sample	Dilution_70%	0.7	DMSO	Lycopene	Standard_Development	Run084	Standard_Measurement	Plate_01	Clariostar_Study	MB	Biofoundry_,_London	Linear_Dilution_Pattern_V2	0.173	0.17	0.165	0.16	0.156	0.154	0.149	0.147	0.145	0.144	0.142	0.138	0.134	0.128	0.124	0.12	0.117	0.114	0.112	0.112	0.11	0.109	0.109	0.109	0.111	0.113	0.114	0.114	0.116	0.117	0.118	0.12	0.121	0.121	0.123	0.125
F08	Sample	Dilution_50%	0.5	DMSO	Lycopene	Standard_Development	Run084	Standard_Measurement	Plate_01	Clariostar_Study	MB	Biofoundry_,_London	Linear_Dilution_Pattern_V2	0.185	0.182	0.178	0.173	0.17	0.166	0.163	0.16	0.158	0.155	0.153	0.149	0.145	0.14	0.135	0.132	0.13	0.127	0.125	0.124	0.123	0.121	0.12	0.12	0.12	0.121	0.121	0.122	0.122	0.122	0.123	0.123	0.123	0.123	0.123	0.124
F09	Sample	Dilution_30%	0.3	DMSO	Lycopene	Standard_Development	Run084	Standard_Measurement	Plate_01	Clariostar_Study	MB	Biofoundry_,_London	Linear_Dilution_Pattern_V2	0.137	0.134	0.129	0.125	0.122	0.118	0.114	0.112	0.109	0.106	0.102	0.099	0.095	0.09	0.086	0.083	0.081	0.079	0.076	0.075	0.075	0.074	0.074	0.072	0.073	0.074	0.073	0.073	0.074	0.074	0.074	0.075	0.075	0.074	0.075	0.075
F10	Sample	Dilution_10%	0.1	DMSO	Lycopene	Standard_Development	Run084	Standard_Measurement	Plate_01	Clariostar_Study	MB	Biofoundry_,_London	Linear_Dilution_Pattern_V2	0.126	0.121	0.117	0.113	0.11	0.106	0.102	0.1	0.097	0.094	0.09	0.087	0.082	0.078	0.075	0.072	0.07	0.067	0.065	0.065	0.064	0.062	0.062	0.061	0.061	0.061	0.061	0.06	0.06	0.06	0.06	0.06	0.059	0.059	0.058	0.058
F11	Blank	DMSO		DMSO		Standard_Development	Run084	Standard_Measurement	Plate_01	Clariostar_Study	MB	Biofoundry_,_London	Linear_Dilution_Pattern_V2	0.115	0.111	0.106	0.102	0.098	0.095	0.091	0.089	0.086	0.083	0.078	0.074	0.071	0.067	0.064	0.061	0.059	0.058	0.056	0.055	0.054	0.053	0.051	0.05	0.05	0.05	0.049	0.049	0.049	0.049	0.049	0.048	0.048	0.047	0.046	0.045
F12	Blank	DMSO		DMSO		Standard_Development	Run084	Standard_Measurement	Plate_01	Clariostar_Study	MB	Biofoundry_,_London	Linear_Dilution_Pattern_V2	0.118	0.114	0.11	0.106	0.102	0.099	0.095	0.092	0.088	0.085	0.081	0.077	0.073	0.068	0.065	0.063	0.061	0.058	0.057	0.056	0.055	0.053	0.052	0.051	0.052	0.052	0.051	0.05	0.05	0.05	0.049	0.049	0.049	0.048	0.047	0.046
G01	Sample	Dilution_85%	0.85	DMSO	Lycopene	Standard_Development	Run084	Standard_Measurement	Plate_01	Clariostar_Study	MB	Biofoundry_,_London	Linear_Dilution_Pattern_V2	0.249	0.246	0.244	0.24	0.237	0.233	0.23	0.226	0.222	0.219	0.216	0.211	0.207	0.201	0.196	0.191	0.187	0.185	0.182	0.181	0.178	0.177	0.175	0.174	0.174	0.175	0.174	0.175	0.175	0.175	0.174	0.174	0.174	0.174	0.174	0.174
G02	Sample	Dilution_65%	0.65	DMSO	Lycopene	Standard_Development	Run084	Standard_Measurement	Plate_01	Clariostar_Study	MB	Biofoundry_,_London	Linear_Dilution_Pattern_V2	0.192	0.189	0.185	0.181	0.177	0.174	0.169	0.167	0.165	0.163	0.159	0.154	0.15	0.145	0.14	0.137	0.134	0.13	0.128	0.127	0.127	0.125	0.124	0.124	0.125	0.125	0.126	0.126	0.126	0.127	0.127	0.128	0.128	0.128	0.129	0.129
G03	Sample	Dilution_45%	0.45	DMSO	Lycopene	Standard_Development	Run084	Standard_Measurement	Plate_01	Clariostar_Study	MB	Biofoundry_,_London	Linear_Dilution_Pattern_V2	0.149	0.145	0.141	0.137	0.133	0.129	0.124	0.123	0.119	0.118	0.114	0.111	0.106	0.101	0.096	0.093	0.09	0.087	0.086	0.085	0.084	0.083	0.082	0.083	0.084	0.084	0.085	0.085	0.085	0.086	0.087	0.088	0.088	0.088	0.089	0.089
G04	Sample	Dilution_25%	0.25	DMSO	Lycopene	Standard_Development	Run084	Standard_Measurement	Plate_01	Clariostar_Study	MB	Biofoundry_,_London	Linear_Dilution_Pattern_V2	0.138	0.135	0.13	0.125	0.121	0.118	0.113	0.111	0.109	0.106	0.103	0.098	0.094	0.089	0.086	0.083	0.08	0.078	0.075	0.075	0.073	0.072	0.071	0.071	0.072	0.071	0.071	0.071	0.072	0.073	0.072	0.072	0.072	0.072	0.072	0.071
G05	Sample	Dilution_05%	0.0499999999999999	DMSO	Lycopene	Standard_Development	Run084	Standard_Measurement	Plate_01	Clariostar_Study	MB	Biofoundry_,_London	Linear_Dilution_Pattern_V2	0.12	0.116	0.111	0.107	0.104	0.101	0.096	0.094	0.091	0.087	0.084	0.08	0.077	0.072	0.069	0.066	0.064	0.062	0.06	0.059	0.058	0.057	0.056	0.055	0.055	0.055	0.054	0.054	0.054	0.054	0.053	0.052	0.052	0.052	0.051	0.05
G06	Sample	Dilution_85%	0.85	DMSO	Lycopene	Standard_Development	Run084	Standard_Measurement	Plate_01	Clariostar_Study	MB	Biofoundry_,_London	Linear_Dilution_Pattern_V2	0.172	0.169	0.166	0.162	0.157	0.154	0.15	0.148	0.145	0.144	0.142	0.138	0.133	0.128	0.124	0.12	0.117	0.114	0.112	0.112	0.111	0.11	0.109	0.11	0.112	0.114	0.116	0.117	0.12	0.122	0.123	0.126	0.127	0.129	0.131	0.134
G07	Sample	Dilution_65%	0.65	DMSO	Lycopene	Standard_Development	Run084	Standard_Measurement	Plate_01	Clariostar_Study	MB	Biofoundry_,_London	Linear_Dilution_Pattern_V2	0.189	0.185	0.181	0.177	0.173	0.17	0.165	0.163	0.16	0.159	0.156	0.151	0.147	0.142	0.138	0.134	0.131	0.127	0.125	0.125	0.124	0.122	0.121	0.12	0.121	0.122	0.122	0.122	0.122	0.123	0.124	0.124	0.124	0.124	0.124	0.124
G08	Sample	Dilution_45%	0.45	DMSO	Lycopene	Standard_Development	Run084	Standard_Measurement	Plate_01	Clariostar_Study	MB	Biofoundry_,_London	Linear_Dilution_Pattern_V2	0.147	0.144	0.14	0.135	0.131	0.128	0.123	0.121	0.119	0.116	0.114	0.111	0.107	0.101	0.098	0.094	0.092	0.089	0.087	0.086	0.085	0.084	0.083	0.083	0.084	0.085	0.086	0.085	0.086	0.088	0.088	0.089	0.089	0.09	0.09	0.09
G09	Sample	Dilution_25%	0.25	DMSO	Lycopene	Standard_Development	Run084	Standard_Measurement	Plate_01	Clariostar_Study	MB	Biofoundry_,_London	Linear_Dilution_Pattern_V2	0.135	0.131	0.127	0.123	0.119	0.116	0.112	0.109	0.106	0.103	0.1	0.097	0.092	0.087	0.084	0.081	0.079	0.076	0.074	0.074	0.073	0.071	0.07	0.07	0.07	0.07	0.071	0.07	0.07	0.071	0.071	0.071	0.071	0.07	0.071	0.071
G10	Sample	Dilution_05%	0.0499999999999999	DMSO	Lycopene	Standard_Development	Run084	Standard_Measurement	Plate_01	Clariostar_Study	MB	Biofoundry_,_London	Linear_Dilution_Pattern_V2	0.121	0.117	0.113	0.108	0.105	0.101	0.097	0.095	0.092	0.088	0.084	0.08	0.077	0.072	0.07	0.068	0.065	0.062	0.061	0.06	0.059	0.057	0.057	0.056	0.056	0.056	0.055	0.054	0.055	0.055	0.054	0.054	0.053	0.052	0.052	0.051
G11	Blank	DMSO_Blank		DMSO		Standard_Development	Run084	Standard_Measurement	Plate_01	Clariostar_Study	MB	Biofoundry_,_London	Linear_Dilution_Pattern_V2	0.116	0.112	0.107	0.103	0.099	0.095	0.091	0.089	0.086	0.083	0.079	0.075	0.072	0.067	0.064	0.062	0.06	0.058	0.057	0.056	0.055	0.053	0.052	0.051	0.051	0.052	0.051	0.05	0.05	0.05	0.049	0.049	0.049	0.048	0.047	0.046
G12	Blank	DMSO_Blank		DMSO		Standard_Development	Run084	Standard_Measurement	Plate_01	Clariostar_Study	MB	Biofoundry_,_London	Linear_Dilution_Pattern_V2	0.119	0.115	0.111	0.107	0.103	0.1	0.095	0.093	0.089	0.086	0.082	0.077	0.072	0.068	0.065	0.062	0.06	0.058	0.056	0.056	0.054	0.053	0.052	0.051	0.051	0.051	0.051	0.05	0.05	0.05	0.049	0.049	0.049	0.048	0.047	0.046
H01	Sample	Dilution_85%	0.85	DMSO	Lycopene	Standard_Development	Run084	Standard_Measurement	Plate_01	Clariostar_Study	MB	Biofoundry_,_London	Linear_Dilution_Pattern_V2	0.223	0.219	0.216	0.212	0.207	0.203	0.198	0.195	0.193	0.19	0.186	0.181	0.175	0.167	0.162	0.158	0.156	0.153	0.15	0.148	0.147	0.145	0.144	0.144	0.144	0.145	0.145	0.145	0.146	0.146	0.146	0.147	0.147	0.147	0.146	0.146
H02	Sample	Dilution_65%	0.65	DMSO	Lycopene	Standard_Development	Run084	Standard_Measurement	Plate_01	Clariostar_Study	MB	Biofoundry_,_London	Linear_Dilution_Pattern_V2	0.16	0.156	0.153	0.148	0.144	0.141	0.136	0.134	0.132	0.131	0.127	0.123	0.118	0.112	0.108	0.105	0.102	0.099	0.097	0.097	0.096	0.095	0.095	0.094	0.096	0.097	0.098	0.099	0.101	0.102	0.103	0.104	0.105	0.106	0.107	0.109
H03	Sample	Dilution_45%	0.45	DMSO	Lycopene	Standard_Development	Run084	Standard_Measurement	Plate_01	Clariostar_Study	MB	Biofoundry_,_London	Linear_Dilution_Pattern_V2	0.15	0.145	0.141	0.136	0.132	0.128	0.124	0.122	0.119	0.118	0.114	0.11	0.106	0.101	0.097	0.094	0.091	0.089	0.087	0.086	0.085	0.083	0.083	0.082	0.083	0.085	0.085	0.085	0.086	0.087	0.087	0.088	0.088	0.088	0.089	0.089
H04	Sample	Dilution_25%	0.25	DMSO	Lycopene	Standard_Development	Run084	Standard_Measurement	Plate_01	Clariostar_Study	MB	Biofoundry_,_London	Linear_Dilution_Pattern_V2	0.145	0.14	0.136	0.133	0.128	0.124	0.12	0.117	0.114	0.111	0.106	0.102	0.097	0.092	0.088	0.085	0.083	0.08	0.078	0.077	0.076	0.075	0.074	0.074	0.074	0.074	0.074	0.074	0.074	0.075	0.074	0.075	0.075	0.075	0.075	0.074
[truncated: 1,352 more rows]
[truncated: 122 more columns]
