# Supplementary material for: Construction of a Calibration Curve for Lycopene on a Liquid-Handling Platform—Wider Lessons for the Development of Automated Dilution Protocols
Source: ACS Synth Biol. 2024 Aug 3;13(8):2357–75. doi: 10.1021/acssynbio.4c00031 (PMC11334188; doi:10.1021/acssynbio.4c00031)
Supplement: Supplementary file 2 — sb4c00031_si_002.zip [file sb4c00031_si_002.zip › AggregatedData/Run084/Plate_02/Clariostar_Study/Clariostar_Study.csv]

Well	Content	Label	Dilution	Solvent	Solute	Project	Run	Step	Container	Study	Author	Institution	Comment	OD350	OD352	OD354	OD356	OD358	OD360	OD362	OD364	OD366	OD368	OD370	OD372	OD374	OD376	OD378	OD380	OD382	OD384	OD386	OD388	OD390	OD392	OD394	OD396	OD398	OD400	OD402	OD404	OD406	OD408	OD410	OD412	OD414	OD416	OD418	OD420
A01	Sample	Dilution_100%	1.0	DMSO	Lycopene	Standard_Development	Run084	Standard_Measurement	Plate_02	Clariostar_Study	MB	Biofoundry_,_London	Linear_Dilution_Pattern_V2	0.154	0.15	0.148	0.144	0.141	0.137	0.135	0.133	0.131	0.128	0.125	0.121	0.117	0.112	0.109	0.106	0.104	0.102	0.1	0.1	0.1	0.1	0.101	0.104	0.107	0.109	0.113	0.117	0.12	0.124	0.125	0.129	0.133	0.136	0.141	0.149
A02	Sample	Dilution_80%	0.8	DMSO	Lycopene	Standard_Development	Run084	Standard_Measurement	Plate_02	Clariostar_Study	MB	Biofoundry_,_London	Linear_Dilution_Pattern_V2	0.143	0.139	0.137	0.133	0.13	0.125	0.122	0.122	0.119	0.116	0.112	0.107	0.103	0.099	0.096	0.093	0.091	0.089	0.088	0.087	0.087	0.087	0.087	0.09	0.092	0.094	0.097	0.099	0.102	0.104	0.106	0.108	0.112	0.114	0.118	0.123
A03	Sample	Dilution_60%	0.6	DMSO	Lycopene	Standard_Development	Run084	Standard_Measurement	Plate_02	Clariostar_Study	MB	Biofoundry_,_London	Linear_Dilution_Pattern_V2	0.154	0.15	0.148	0.145	0.142	0.138	0.135	0.133	0.13	0.127	0.124	0.119	0.116	0.111	0.108	0.105	0.103	0.101	0.1	0.099	0.099	0.099	0.099	0.1	0.101	0.102	0.104	0.106	0.107	0.108	0.109	0.11	0.112	0.114	0.117	0.12
A04	Sample	Dilution_40%	0.4	DMSO	Lycopene	Standard_Development	Run084	Standard_Measurement	Plate_02	Clariostar_Study	MB	Biofoundry_,_London	Linear_Dilution_Pattern_V2	0.131	0.128	0.125	0.12	0.117	0.113	0.11	0.109	0.106	0.102	0.098	0.094	0.09	0.086	0.083	0.08	0.078	0.076	0.074	0.073	0.072	0.072	0.072	0.073	0.074	0.075	0.076	0.077	0.078	0.079	0.078	0.08	0.08	0.081	0.083	0.086
A05	Sample	Dilution_20%	0.2	DMSO	Lycopene	Standard_Development	Run084	Standard_Measurement	Plate_02	Clariostar_Study	MB	Biofoundry_,_London	Linear_Dilution_Pattern_V2	0.119	0.116	0.112	0.109	0.106	0.101	0.098	0.097	0.094	0.089	0.086	0.082	0.079	0.075	0.072	0.07	0.068	0.066	0.064	0.063	0.063	0.061	0.061	0.062	0.062	0.062	0.062	0.063	0.063	0.064	0.062	0.063	0.064	0.064	0.065	0.066
A06	Sample	Dilution_100%	1.0	DMSO	Lycopene	Standard_Development	Run084	Standard_Measurement	Plate_02	Clariostar_Study	MB	Biofoundry_,_London	Linear_Dilution_Pattern_V2	0.164	0.161	0.158	0.153	0.15	0.145	0.142	0.141	0.14	0.136	0.133	0.129	0.124	0.119	0.116	0.113	0.11	0.108	0.106	0.105	0.105	0.105	0.106	0.108	0.11	0.113	0.117	0.12	0.123	0.126	0.128	0.131	0.133	0.137	0.142	0.148
A07	Sample	Dilution_80%	0.8	DMSO	Lycopene	Standard_Development	Run084	Standard_Measurement	Plate_02	Clariostar_Study	MB	Biofoundry_,_London	Linear_Dilution_Pattern_V2	0.151	0.147	0.144	0.14	0.137	0.133	0.13	0.128	0.127	0.125	0.122	0.118	0.114	0.11	0.106	0.103	0.101	0.099	0.098	0.097	0.096	0.096	0.096	0.098	0.1	0.102	0.105	0.108	0.11	0.113	0.114	0.115	0.118	0.121	0.125	0.129
A08	Sample	Dilution_60%	0.6	DMSO	Lycopene	Standard_Development	Run084	Standard_Measurement	Plate_02	Clariostar_Study	MB	Biofoundry_,_London	Linear_Dilution_Pattern_V2	0.147	0.144	0.142	0.138	0.134	0.129	0.126	0.125	0.123	0.12	0.116	0.112	0.109	0.104	0.1	0.098	0.096	0.094	0.092	0.091	0.091	0.09	0.09	0.091	0.092	0.094	0.096	0.098	0.099	0.102	0.102	0.103	0.105	0.106	0.109	0.113
A09	Sample	Dilution_40%	0.4	DMSO	Lycopene	Standard_Development	Run084	Standard_Measurement	Plate_02	Clariostar_Study	MB	Biofoundry_,_London	Linear_Dilution_Pattern_V2	0.136	0.132	0.13	0.126	0.123	0.118	0.115	0.113	0.11	0.107	0.103	0.098	0.094	0.089	0.086	0.083	0.081	0.079	0.077	0.076	0.076	0.075	0.075	0.076	0.077	0.078	0.078	0.079	0.08	0.081	0.082	0.082	0.084	0.085	0.086	0.089
A10	Sample	Dilution_20%	0.2	DMSO	Lycopene	Standard_Development	Run084	Standard_Measurement	Plate_02	Clariostar_Study	MB	Biofoundry_,_London	Linear_Dilution_Pattern_V2	0.124	0.119	0.117	0.113	0.11	0.105	0.103	0.1	0.097	0.093	0.09	0.086	0.082	0.079	0.076	0.073	0.071	0.069	0.067	0.067	0.066	0.065	0.064	0.064	0.065	0.065	0.066	0.066	0.065	0.066	0.065	0.066	0.067	0.066	0.067	0.069
A11	Blank	DMSO_Blank		DMSO		Standard_Development	Run084	Standard_Measurement	Plate_02	Clariostar_Study	MB	Biofoundry_,_London	Linear_Dilution_Pattern_V2	0.112	0.11	0.107	0.103	0.1	0.096	0.093	0.091	0.088	0.084	0.08	0.076	0.072	0.068	0.065	0.064	0.062	0.06	0.058	0.057	0.056	0.055	0.054	0.054	0.053	0.053	0.053	0.052	0.052	0.052	0.05	0.05	0.05	0.049	0.049	0.048
A12	Blank	DMSO_Blank		DMSO		Standard_Development	Run084	Standard_Measurement	Plate_02	Clariostar_Study	MB	Biofoundry_,_London	Linear_Dilution_Pattern_V2	0.117	0.114	0.111	0.107	0.104	0.1	0.096	0.094	0.091	0.086	0.082	0.079	0.075	0.071	0.069	0.066	0.064	0.062	0.06	0.059	0.058	0.057	0.056	0.055	0.055	0.055	0.054	0.054	0.053	0.053	0.052	0.051	0.051	0.05	0.05	0.049
B01	Sample	Dilution_100%	1.0	DMSO	Lycopene	Standard_Development	Run084	Standard_Measurement	Plate_02	Clariostar_Study	MB	Biofoundry_,_London	Linear_Dilution_Pattern_V2	0.154	0.151	0.147	0.144	0.141	0.136	0.134	0.134	0.132	0.129	0.127	0.123	0.12	0.115	0.112	0.109	0.107	0.106	0.105	0.104	0.104	0.104	0.105	0.108	0.111	0.115	0.119	0.123	0.126	0.13	0.131	0.135	0.138	0.141	0.146	0.153
B02	Sample	Dilution_80%	0.8	DMSO	Lycopene	Standard_Development	Run084	Standard_Measurement	Plate_02	Clariostar_Study	MB	Biofoundry_,_London	Linear_Dilution_Pattern_V2	0.151	0.148	0.145	0.141	0.138	0.134	0.131	0.131	0.13	0.128	0.124	0.12	0.117	0.112	0.109	0.107	0.105	0.103	0.102	0.101	0.101	0.1	0.102	0.103	0.105	0.107	0.111	0.113	0.115	0.118	0.119	0.121	0.124	0.126	0.13	0.135
B03	Sample	Dilution_60%	0.6	DMSO	Lycopene	Standard_Development	Run084	Standard_Measurement	Plate_02	Clariostar_Study	MB	Biofoundry_,_London	Linear_Dilution_Pattern_V2	0.142	0.139	0.136	0.132	0.128	0.124	0.121	0.12	0.119	0.115	0.113	0.108	0.104	0.1	0.097	0.094	0.092	0.09	0.088	0.088	0.088	0.087	0.087	0.089	0.09	0.092	0.094	0.095	0.097	0.099	0.098	0.1	0.103	0.104	0.107	0.11
B04	Sample	Dilution_40%	0.4	DMSO	Lycopene	Standard_Development	Run084	Standard_Measurement	Plate_02	Clariostar_Study	MB	Biofoundry_,_London	Linear_Dilution_Pattern_V2	0.13	0.127	0.123	0.12	0.117	0.113	0.11	0.108	0.106	0.103	0.1	0.096	0.091	0.088	0.085	0.083	0.081	0.079	0.077	0.077	0.076	0.075	0.075	0.076	0.076	0.077	0.079	0.08	0.081	0.082	0.082	0.083	0.084	0.084	0.086	0.088
B05	Sample	Dilution_20%	0.2	DMSO	Lycopene	Standard_Development	Run084	Standard_Measurement	Plate_02	Clariostar_Study	MB	Biofoundry_,_London	Linear_Dilution_Pattern_V2	0.119	0.115	0.113	0.109	0.106	0.102	0.098	0.097	0.095	0.091	0.088	0.084	0.081	0.077	0.075	0.073	0.071	0.069	0.067	0.066	0.066	0.064	0.064	0.065	0.064	0.065	0.065	0.065	0.065	0.066	0.065	0.066	0.067	0.066	0.066	0.067
B06	Sample	Dilution_100%	1.0	DMSO	Lycopene	Standard_Development	Run084	Standard_Measurement	Plate_02	Clariostar_Study	MB	Biofoundry_,_London	Linear_Dilution_Pattern_V2	0.158	0.154	0.152	0.148	0.144	0.141	0.138	0.137	0.136	0.134	0.132	0.129	0.125	0.12	0.117	0.114	0.112	0.11	0.108	0.108	0.107	0.107	0.108	0.111	0.114	0.117	0.12	0.124	0.126	0.13	0.132	0.134	0.137	0.14	0.146	0.152
B07	Sample	Dilution_80%	0.8	DMSO	Lycopene	Standard_Development	Run084	Standard_Measurement	Plate_02	Clariostar_Study	MB	Biofoundry_,_London	Linear_Dilution_Pattern_V2	0.152	0.149	0.146	0.142	0.139	0.135	0.132	0.131	0.13	0.127	0.125	0.121	0.118	0.113	0.11	0.108	0.105	0.103	0.102	0.101	0.101	0.1	0.1	0.102	0.104	0.107	0.109	0.112	0.114	0.117	0.118	0.12	0.122	0.124	0.129	0.134
B08	Sample	Dilution_60%	0.6	DMSO	Lycopene	Standard_Development	Run084	Standard_Measurement	Plate_02	Clariostar_Study	MB	Biofoundry_,_London	Linear_Dilution_Pattern_V2	0.141	0.138	0.135	0.131	0.128	0.124	0.12	0.119	0.118	0.115	0.112	0.108	0.105	0.101	0.098	0.096	0.093	0.092	0.089	0.088	0.089	0.087	0.088	0.09	0.091	0.093	0.096	0.097	0.098	0.1	0.101	0.102	0.103	0.105	0.108	0.112
B09	Sample	Dilution_40%	0.4	DMSO	Lycopene	Standard_Development	Run084	Standard_Measurement	Plate_02	Clariostar_Study	MB	Biofoundry_,_London	Linear_Dilution_Pattern_V2	0.136	0.132	0.129	0.126	0.123	0.118	0.115	0.114	0.112	0.107	0.105	0.101	0.097	0.093	0.09	0.088	0.085	0.083	0.081	0.081	0.081	0.08	0.079	0.08	0.081	0.082	0.083	0.084	0.084	0.086	0.086	0.087	0.088	0.089	0.09	0.092
B10	Sample	Dilution_20%	0.2	DMSO	Lycopene	Standard_Development	Run084	Standard_Measurement	Plate_02	Clariostar_Study	MB	Biofoundry_,_London	Linear_Dilution_Pattern_V2	0.124	0.12	0.118	0.115	0.112	0.107	0.103	0.102	0.101	0.097	0.093	0.089	0.085	0.082	0.079	0.077	0.075	0.073	0.072	0.071	0.07	0.069	0.068	0.069	0.069	0.069	0.069	0.069	0.069	0.07	0.069	0.069	0.069	0.069	0.07	0.07
B11	Blank	DMSO_Blank		DMSO		Standard_Development	Run084	Standard_Measurement	Plate_02	Clariostar_Study	MB	Biofoundry_,_London	Linear_Dilution_Pattern_V2	0.117	0.114	0.112	0.108	0.104	0.1	0.097	0.095	0.092	0.088	0.085	0.081	0.078	0.074	0.071	0.069	0.068	0.066	0.064	0.064	0.063	0.06	0.059	0.06	0.059	0.059	0.058	0.058	0.057	0.056	0.055	0.055	0.054	0.054	0.053	0.052
B12	Blank	DMSO_Blank		DMSO		Standard_Development	Run084	Standard_Measurement	Plate_02	Clariostar_Study	MB	Biofoundry_,_London	Linear_Dilution_Pattern_V2	0.111	0.108	0.105	0.101	0.099	0.095	0.092	0.09	0.087	0.083	0.079	0.075	0.072	0.068	0.065	0.064	0.062	0.06	0.059	0.058	0.057	0.056	0.055	0.055	0.054	0.053	0.053	0.053	0.052	0.052	0.051	0.051	0.05	0.05	0.049	0.048
C01	Sample	Dilution_95%	0.95	DMSO	Lycopene	Standard_Development	Run084	Standard_Measurement	Plate_02	Clariostar_Study	MB	Biofoundry_,_London	Linear_Dilution_Pattern_V2	0.152	0.148	0.145	0.142	0.139	0.136	0.133	0.133	0.131	0.129	0.127	0.123	0.119	0.115	0.112	0.109	0.107	0.105	0.103	0.103	0.104	0.104	0.104	0.107	0.11	0.113	0.116	0.12	0.123	0.126	0.128	0.131	0.134	0.137	0.142	0.148
C02	Sample	Dilution_75%	0.75	DMSO	Lycopene	Standard_Development	Run084	Standard_Measurement	Plate_02	Clariostar_Study	MB	Biofoundry_,_London	Linear_Dilution_Pattern_V2	0.143	0.14	0.138	0.134	0.131	0.127	0.124	0.124	0.122	0.118	0.116	0.112	0.109	0.104	0.101	0.099	0.098	0.096	0.094	0.093	0.093	0.092	0.093	0.095	0.097	0.099	0.102	0.104	0.106	0.109	0.11	0.112	0.115	0.117	0.121	0.125
C03	Sample	Dilution_55%	0.55	DMSO	Lycopene	Standard_Development	Run084	Standard_Measurement	Plate_02	Clariostar_Study	MB	Biofoundry_,_London	Linear_Dilution_Pattern_V2	0.171	0.169	0.166	0.163	0.16	0.156	0.153	0.153	0.15	0.148	0.144	0.141	0.136	0.133	0.13	0.128	0.125	0.124	0.121	0.12	0.12	0.119	0.119	0.12	0.121	0.122	0.124	0.124	0.126	0.127	0.127	0.128	0.13	0.131	0.133	0.135
C04	Sample	Dilution_35%	0.35	DMSO	Lycopene	Standard_Development	Run084	Standard_Measurement	Plate_02	Clariostar_Study	MB	Biofoundry_,_London	Linear_Dilution_Pattern_V2	0.127	0.124	0.121	0.117	0.113	0.108	0.106	0.105	0.104	0.1	0.097	0.093	0.089	0.085	0.082	0.081	0.079	0.076	0.074	0.074	0.073	0.073	0.072	0.073	0.074	0.074	0.076	0.076	0.076	0.078	0.078	0.079	0.08	0.08	0.081	0.083
C05	Sample	Dilution_15%	0.15	DMSO	Lycopene	Standard_Development	Run084	Standard_Measurement	Plate_02	Clariostar_Study	MB	Biofoundry_,_London	Linear_Dilution_Pattern_V2	0.114	0.11	0.107	0.103	0.1	0.096	0.093	0.093	0.09	0.087	0.083	0.08	0.076	0.073	0.071	0.068	0.067	0.066	0.063	0.063	0.062	0.06	0.06	0.061	0.061	0.061	0.061	0.062	0.061	0.062	0.061	0.061	0.062	0.062	0.062	0.063
C06	Sample	Dilution_95%	0.95	DMSO	Lycopene	Standard_Development	Run084	Standard_Measurement	Plate_02	Clariostar_Study	MB	Biofoundry_,_London	Linear_Dilution_Pattern_V2	0.157	0.154	0.152	0.148	0.145	0.141	0.139	0.139	0.137	0.135	0.134	0.13	0.127	0.122	0.119	0.116	0.114	0.112	0.111	0.11	0.11	0.11	0.111	0.113	0.116	0.118	0.122	0.126	0.128	0.132	0.134	0.136	0.139	0.142	0.147	0.153
C07	Sample	Dilution_75%	0.75	DMSO	Lycopene	Standard_Development	Run084	Standard_Measurement	Plate_02	Clariostar_Study	MB	Biofoundry_,_London	Linear_Dilution_Pattern_V2	0.146	0.142	0.14	0.137	0.134	0.13	0.127	0.126	0.124	0.121	0.119	0.116	0.113	0.108	0.105	0.102	0.101	0.098	0.096	0.096	0.095	0.095	0.095	0.098	0.099	0.101	0.104	0.105	0.108	0.111	0.111	0.114	0.116	0.118	0.12	0.125
C08	Sample	Dilution_55%	0.55	DMSO	Lycopene	Standard_Development	Run084	Standard_Measurement	Plate_02	Clariostar_Study	MB	Biofoundry_,_London	Linear_Dilution_Pattern_V2	0.137	0.133	0.13	0.125	0.123	0.118	0.115	0.115	0.113	0.11	0.107	0.104	0.1	0.095	0.093	0.091	0.089	0.087	0.085	0.085	0.084	0.084	0.083	0.085	0.087	0.088	0.09	0.091	0.092	0.095	0.095	0.096	0.099	0.1	0.101	0.104
C09	Sample	Dilution_35%	0.35	DMSO	Lycopene	Standard_Development	Run084	Standard_Measurement	Plate_02	Clariostar_Study	MB	Biofoundry_,_London	Linear_Dilution_Pattern_V2	0.127	0.123	0.121	0.116	0.113	0.109	0.106	0.105	0.103	0.099	0.096	0.092	0.089	0.085	0.082	0.081	0.078	0.076	0.074	0.073	0.073	0.072	0.072	0.073	0.074	0.074	0.075	0.076	0.077	0.079	0.078	0.079	0.08	0.08	0.081	0.083
C10	Sample	Dilution_15%	0.15	DMSO	Lycopene	Standard_Development	Run084	Standard_Measurement	Plate_02	Clariostar_Study	MB	Biofoundry_,_London	Linear_Dilution_Pattern_V2	0.124	0.121	0.118	0.114	0.111	0.106	0.103	0.102	0.1	0.096	0.092	0.088	0.084	0.08	0.077	0.076	0.073	0.071	0.07	0.069	0.068	0.066	0.066	0.067	0.066	0.067	0.067	0.066	0.066	0.067	0.066	0.066	0.067	0.066	0.066	0.066
C11	Blank	DMSO_Blank		DMSO		Standard_Development	Run084	Standard_Measurement	Plate_02	Clariostar_Study	MB	Biofoundry_,_London	Linear_Dilution_Pattern_V2	0.111	0.108	0.105	0.101	0.098	0.093	0.09	0.089	0.087	0.082	0.079	0.075	0.071	0.068	0.065	0.064	0.062	0.06	0.058	0.057	0.055	0.055	0.054	0.054	0.054	0.053	0.053	0.052	0.051	0.052	0.05	0.051	0.05	0.049	0.049	0.048
C12	Blank	DMSO_Blank		DMSO		Standard_Development	Run084	Standard_Measurement	Plate_02	Clariostar_Study	MB	Biofoundry_,_London	Linear_Dilution_Pattern_V2	0.109	0.106	0.102	0.099	0.096	0.092	0.089	0.088	0.086	0.082	0.078	0.074	0.07	0.067	0.065	0.062	0.061	0.059	0.057	0.057	0.056	0.054	0.053	0.054	0.053	0.053	0.052	0.052	0.051	0.051	0.05	0.05	0.05	0.049	0.048	0.047
D01	Sample	Dilution_95%	0.95	DMSO	Lycopene	Standard_Development	Run084	Standard_Measurement	Plate_02	Clariostar_Study	MB	Biofoundry_,_London	Linear_Dilution_Pattern_V2	0.162	0.158	0.155	0.152	0.149	0.144	0.141	0.141	0.14	0.139	0.135	0.131	0.127	0.123	0.119	0.118	0.115	0.113	0.111	0.111	0.111	0.11	0.111	0.114	0.117	0.12	0.124	0.127	0.13	0.134	0.136	0.138	0.142	0.145	0.15	0.156
D02	Sample	Dilution_75%	0.75	DMSO	Lycopene	Standard_Development	Run084	Standard_Measurement	Plate_02	Clariostar_Study	MB	Biofoundry_,_London	Linear_Dilution_Pattern_V2	0.155	0.152	0.15	0.146	0.143	0.139	0.136	0.135	0.134	0.132	0.128	0.125	0.121	0.117	0.113	0.11	0.108	0.106	0.104	0.103	0.103	0.102	0.103	0.104	0.106	0.108	0.111	0.113	0.116	0.118	0.119	0.121	0.123	0.126	0.129	0.134
D03	Sample	Dilution_55%	0.55	DMSO	Lycopene	Standard_Development	Run084	Standard_Measurement	Plate_02	Clariostar_Study	MB	Biofoundry_,_London	Linear_Dilution_Pattern_V2	0.144	0.142	0.138	0.134	0.131	0.127	0.124	0.123	0.121	0.118	0.115	0.111	0.107	0.103	0.1	0.098	0.095	0.093	0.092	0.091	0.09	0.089	0.089	0.091	0.092	0.094	0.096	0.097	0.098	0.1	0.101	0.102	0.104	0.105	0.107	0.111
D04	Sample	Dilution_35%	0.35	DMSO	Lycopene	Standard_Development	Run084	Standard_Measurement	Plate_02	Clariostar_Study	MB	Biofoundry_,_London	Linear_Dilution_Pattern_V2	0.131	0.128	0.124	0.121	0.118	0.114	0.111	0.11	0.107	0.103	0.101	0.097	0.094	0.089	0.085	0.084	0.082	0.08	0.078	0.077	0.076	0.075	0.075	0.076	0.077	0.078	0.078	0.079	0.08	0.081	0.081	0.082	0.083	0.083	0.084	0.086
D05	Sample	Dilution_15%	0.15	DMSO	Lycopene	Standard_Development	Run084	Standard_Measurement	Plate_02	Clariostar_Study	MB	Biofoundry_,_London	Linear_Dilution_Pattern_V2	0.119	0.115	0.112	0.109	0.106	0.102	0.099	0.097	0.095	0.092	0.088	0.085	0.081	0.077	0.074	0.073	0.071	0.068	0.067	0.066	0.066	0.064	0.063	0.064	0.064	0.064	0.064	0.064	0.064	0.064	0.063	0.064	0.064	0.064	0.063	0.064
D06	Sample	Dilution_95%	0.95	DMSO	Lycopene	Standard_Development	Run084	Standard_Measurement	Plate_02	Clariostar_Study	MB	Biofoundry_,_London	Linear_Dilution_Pattern_V2	0.163	0.159	0.157	0.152	0.148	0.144	0.141	0.141	0.14	0.138	0.136	0.133	0.129	0.125	0.121	0.118	0.116	0.113	0.112	0.111	0.111	0.11	0.111	0.114	0.116	0.119	0.123	0.125	0.128	0.132	0.133	0.136	0.139	0.141	0.146	0.152
D07	Sample	Dilution_75%	0.75	DMSO	Lycopene	Standard_Development	Run084	Standard_Measurement	Plate_02	Clariostar_Study	MB	Biofoundry_,_London	Linear_Dilution_Pattern_V2	0.148	0.145	0.142	0.137	0.135	0.131	0.127	0.128	0.126	0.124	0.121	0.117	0.114	0.11	0.107	0.104	0.102	0.099	0.098	0.096	0.097	0.095	0.096	0.098	0.1	0.103	0.105	0.107	0.109	0.112	0.112	0.114	0.117	0.119	0.122	0.127
D08	Sample	Dilution_55%	0.55	DMSO	Lycopene	Standard_Development	Run084	Standard_Measurement	Plate_02	Clariostar_Study	MB	Biofoundry_,_London	Linear_Dilution_Pattern_V2	0.143	0.141	0.138	0.134	0.13	0.126	0.123	0.122	0.12	0.117	0.115	0.111	0.108	0.104	0.1	0.098	0.096	0.094	0.093	0.091	0.092	0.091	0.091	0.093	0.094	0.097	0.098	0.1	0.101	0.103	0.104	0.105	0.107	0.109	0.111	0.114
D09	Sample	Dilution_35%	0.35	DMSO	Lycopene	Standard_Development	Run084	Standard_Measurement	Plate_02	Clariostar_Study	MB	Biofoundry_,_London	Linear_Dilution_Pattern_V2	0.135	0.131	0.128	0.124	0.121	0.117	0.114	0.113	0.111	0.107	0.104	0.1	0.097	0.092	0.089	0.087	0.085	0.083	0.081	0.081	0.08	0.079	0.079	0.08	0.08	0.081	0.083	0.083	0.083	0.085	0.085	0.086	0.087	0.087	0.089	0.091
D10	Sample	Dilution_15%	0.15	DMSO	Lycopene	Standard_Development	Run084	Standard_Measurement	Plate_02	Clariostar_Study	MB	Biofoundry_,_London	Linear_Dilution_Pattern_V2	0.122	0.118	0.115	0.111	0.108	0.104	0.1	0.1	0.098	0.094	0.091	0.087	0.082	0.078	0.076	0.074	0.072	0.069	0.067	0.067	0.066	0.064	0.064	0.065	0.065	0.065	0.065	0.065	0.065	0.066	0.065	0.066	0.066	0.065	0.066	0.066
D11	Blank	DMSO_Blank		DMSO		Standard_Development	Run084	Standard_Measurement	Plate_02	Clariostar_Study	MB	Biofoundry_,_London	Linear_Dilution_Pattern_V2	0.113	0.109	0.106	0.103	0.1	0.096	0.092	0.091	0.088	0.084	0.081	0.077	0.073	0.07	0.067	0.066	0.064	0.061	0.059	0.059	0.058	0.057	0.056	0.056	0.056	0.055	0.055	0.054	0.053	0.053	0.052	0.051	0.051	0.05	0.049	0.048
D12	Blank	DMSO_Blank		DMSO		Standard_Development	Run084	Standard_Measurement	Plate_02	Clariostar_Study	MB	Biofoundry_,_London	Linear_Dilution_Pattern_V2	0.113	0.109	0.105	0.102	0.099	0.095	0.092	0.09	0.087	0.084	0.08	0.075	0.072	0.068	0.066	0.064	0.062	0.06	0.058	0.057	0.057	0.055	0.054	0.054	0.053	0.053	0.053	0.052	0.051	0.051	0.05	0.05	0.05	0.049	0.048	0.048
E01	Sample	Dilution_90%	0.9	DMSO	Lycopene	Standard_Development	Run084	Standard_Measurement	Plate_02	Clariostar_Study	MB	Biofoundry_,_London	Linear_Dilution_Pattern_V2	0.162	0.158	0.156	0.152	0.148	0.143	0.14	0.141	0.14	0.138	0.135	0.131	0.125	0.121	0.118	0.116	0.113	0.112	0.11	0.109	0.109	0.109	0.11	0.113	0.115	0.118	0.122	0.124	0.128	0.131	0.131	0.135	0.138	0.141	0.145	0.151
E02	Sample	Dilution_70%	0.7	DMSO	Lycopene	Standard_Development	Run084	Standard_Measurement	Plate_02	Clariostar_Study	MB	Biofoundry_,_London	Linear_Dilution_Pattern_V2	0.157	0.153	0.149	0.146	0.143	0.137	0.135	0.134	0.132	0.129	0.125	0.121	0.116	0.111	0.107	0.105	0.103	0.101	0.099	0.098	0.098	0.097	0.097	0.099	0.1	0.102	0.105	0.107	0.109	0.111	0.112	0.114	0.116	0.117	0.12	0.125
E03	Sample	Dilution_50%	0.5	DMSO	Lycopene	Standard_Development	Run084	Standard_Measurement	Plate_02	Clariostar_Study	MB	Biofoundry_,_London	Linear_Dilution_Pattern_V2	0.139	0.135	0.133	0.129	0.126	0.121	0.117	0.117	0.115	0.112	0.109	0.105	0.102	0.097	0.094	0.092	0.09	0.088	0.086	0.085	0.085	0.084	0.084	0.086	0.087	0.088	0.09	0.091	0.092	0.094	0.094	0.095	0.098	0.099	0.101	0.103
E04	Sample	Dilution_30%	0.3	DMSO	Lycopene	Standard_Development	Run084	Standard_Measurement	Plate_02	Clariostar_Study	MB	Biofoundry_,_London	Linear_Dilution_Pattern_V2	0.134	0.131	0.128	0.124	0.121	0.117	0.114	0.113	0.111	0.107	0.104	0.101	0.097	0.093	0.09	0.088	0.086	0.084	0.082	0.081	0.08	0.079	0.079	0.079	0.08	0.08	0.081	0.081	0.082	0.083	0.082	0.083	0.084	0.084	0.085	0.086
E05	Sample	Dilution_10%	0.1	DMSO	Lycopene	Standard_Development	Run084	Standard_Measurement	Plate_02	Clariostar_Study	MB	Biofoundry_,_London	Linear_Dilution_Pattern_V2	0.119	0.115	0.112	0.108	0.105	0.101	0.097	0.096	0.095	0.091	0.087	0.084	0.08	0.076	0.073	0.071	0.069	0.067	0.065	0.065	0.063	0.061	0.061	0.062	0.062	0.061	0.061	0.06	0.06	0.061	0.059	0.06	0.06	0.059	0.059	0.058
E06	Sample	Dilution_90%	0.9	DMSO	Lycopene	Standard_Development	Run084	Standard_Measurement	Plate_02	Clariostar_Study	MB	Biofoundry_,_London	Linear_Dilution_Pattern_V2	0.156	0.153	0.15	0.146	0.141	0.137	0.135	0.134	0.133	0.131	0.129	0.126	0.122	0.117	0.114	0.111	0.109	0.107	0.105	0.104	0.104	0.103	0.104	0.107	0.109	0.112	0.115	0.118	0.12	0.123	0.125	0.127	0.13	0.133	0.137	0.142
E07	Sample	Dilution_70%	0.7	DMSO	Lycopene	Standard_Development	Run084	Standard_Measurement	Plate_02	Clariostar_Study	MB	Biofoundry_,_London	Linear_Dilution_Pattern_V2	0.147	0.143	0.14	0.135	0.132	0.128	0.126	0.125	0.124	0.121	0.118	0.114	0.112	0.107	0.103	0.102	0.099	0.097	0.095	0.094	0.094	0.093	0.093	0.096	0.098	0.1	0.102	0.105	0.107	0.109	0.11	0.112	0.114	0.116	0.119	0.124
E08	Sample	Dilution_50%	0.5	DMSO	Lycopene	Standard_Development	Run084	Standard_Measurement	Plate_02	Clariostar_Study	MB	Biofoundry_,_London	Linear_Dilution_Pattern_V2	0.135	0.131	0.129	0.125	0.122	0.117	0.115	0.114	0.112	0.109	0.106	0.103	0.099	0.095	0.092	0.09	0.088	0.086	0.083	0.083	0.083	0.082	0.083	0.085	0.086	0.087	0.089	0.09	0.091	0.094	0.094	0.096	0.098	0.099	0.101	0.104
E09	Sample	Dilution_30%	0.3	DMSO	Lycopene	Standard_Development	Run084	Standard_Measurement	Plate_02	Clariostar_Study	MB	Biofoundry_,_London	Linear_Dilution_Pattern_V2	0.131	0.127	0.124	0.12	0.117	0.113	0.109	0.109	0.106	0.103	0.099	0.096	0.092	0.088	0.085	0.082	0.08	0.078	0.076	0.075	0.074	0.073	0.073	0.075	0.075	0.075	0.076	0.077	0.077	0.078	0.078	0.079	0.08	0.08	0.081	0.082
E10	Sample	Dilution_10%	0.1	DMSO	Lycopene	Standard_Development	Run084	Standard_Measurement	Plate_02	Clariostar_Study	MB	Biofoundry_,_London	Linear_Dilution_Pattern_V2	0.115	0.112	0.11	0.105	0.102	0.097	0.094	0.094	0.091	0.087	0.084	0.08	0.077	0.072	0.069	0.068	0.066	0.064	0.062	0.061	0.06	0.059	0.059	0.059	0.059	0.059	0.059	0.059	0.059	0.059	0.058	0.058	0.059	0.058	0.058	0.058
E11	Blank	DMSO_Blank		DMSO		Standard_Development	Run084	Standard_Measurement	Plate_02	Clariostar_Study	MB	Biofoundry_,_London	Linear_Dilution_Pattern_V2	0.111	0.107	0.104	0.1	0.097	0.092	0.09	0.088	0.085	0.081	0.078	0.074	0.071	0.067	0.064	0.062	0.06	0.058	0.057	0.056	0.056	0.054	0.053	0.054	0.053	0.053	0.052	0.052	0.051	0.051	0.05	0.05	0.05	0.049	0.048	0.047
E12	Blank	DMSO_Blank		DMSO		Standard_Development	Run084	Standard_Measurement	Plate_02	Clariostar_Study	MB	Biofoundry_,_London	Linear_Dilution_Pattern_V2	0.111	0.107	0.104	0.1	0.097	0.093	0.09	0.088	0.086	0.082	0.078	0.074	0.071	0.067	0.064	0.062	0.06	0.059	0.057	0.056	0.056	0.054	0.053	0.054	0.053	0.053	0.052	0.052	0.051	0.052	0.051	0.05	0.05	0.049	0.048	0.047
F01	Sample	Dilution_90%	0.9	DMSO	Lycopene	Standard_Development	Run084	Standard_Measurement	Plate_02	Clariostar_Study	MB	Biofoundry_,_London	Linear_Dilution_Pattern_V2	0.164	0.161	0.158	0.154	0.151	0.147	0.144	0.143	0.142	0.14	0.137	0.134	0.131	0.125	0.122	0.12	0.117	0.115	0.113	0.113	0.112	0.112	0.113	0.116	0.118	0.12	0.123	0.126	0.129	0.133	0.134	0.137	0.14	0.143	0.147	0.153
F02	Sample	Dilution_70%	0.7	DMSO	Lycopene	Standard_Development	Run084	Standard_Measurement	Plate_02	Clariostar_Study	MB	Biofoundry_,_London	Linear_Dilution_Pattern_V2	0.154	0.15	0.148	0.144	0.141	0.136	0.133	0.133	0.132	0.129	0.127	0.123	0.118	0.113	0.11	0.108	0.106	0.104	0.102	0.101	0.1	0.1	0.099	0.102	0.104	0.106	0.108	0.11	0.112	0.114	0.115	0.117	0.119	0.121	0.124	0.128
F03	Sample	Dilution_50%	0.5	DMSO	Lycopene	Standard_Development	Run084	Standard_Measurement	Plate_02	Clariostar_Study	MB	Biofoundry_,_London	Linear_Dilution_Pattern_V2	0.145	0.142	0.139	0.135	0.131	0.127	0.123	0.123	0.122	0.118	0.116	0.112	0.108	0.103	0.1	0.098	0.096	0.093	0.092	0.09	0.09	0.088	0.088	0.09	0.091	0.092	0.094	0.095	0.096	0.098	0.098	0.099	0.1	0.101	0.103	0.105
F04	Sample	Dilution_30%	0.3	DMSO	Lycopene	Standard_Development	Run084	Standard_Measurement	Plate_02	Clariostar_Study	MB	Biofoundry_,_London	Linear_Dilution_Pattern_V2	0.134	0.13	0.127	0.123	0.119	0.115	0.113	0.112	0.11	0.106	0.103	0.099	0.096	0.092	0.089	0.086	0.084	0.082	0.08	0.079	0.079	0.077	0.077	0.077	0.077	0.079	0.08	0.08	0.079	0.081	0.08	0.081	0.081	0.081	0.082	0.083
F05	Sample	Dilution_10%	0.1	DMSO	Lycopene	Standard_Development	Run084	Standard_Measurement	Plate_02	Clariostar_Study	MB	Biofoundry_,_London	Linear_Dilution_Pattern_V2	0.12	0.117	0.114	0.11	0.106	0.102	0.1	0.098	0.096	0.093	0.089	0.086	0.084	0.079	0.076	0.074	0.071	0.07	0.068	0.067	0.067	0.064	0.064	0.064	0.064	0.064	0.064	0.064	0.063	0.064	0.063	0.062	0.062	0.061	0.061	0.06
F06	Sample	Dilution_90%	0.9	DMSO	Lycopene	Standard_Development	Run084	Standard_Measurement	Plate_02	Clariostar_Study	MB	Biofoundry_,_London	Linear_Dilution_Pattern_V2	0.164	0.161	0.158	0.154	0.151	0.146	0.143	0.143	0.142	0.14	0.138	0.135	0.131	0.126	0.122	0.119	0.117	0.115	0.113	0.112	0.111	0.111	0.112	0.113	0.117	0.119	0.122	0.125	0.128	0.131	0.132	0.135	0.138	0.14	0.144	0.149
F07	Sample	Dilution_70%	0.7	DMSO	Lycopene	Standard_Development	Run084	Standard_Measurement	Plate_02	Clariostar_Study	MB	Biofoundry_,_London	Linear_Dilution_Pattern_V2	0.161	0.157	0.155	0.152	0.148	0.143	0.14	0.138	0.137	0.135	0.133	0.13	0.125	0.12	0.117	0.116	0.112	0.11	0.108	0.107	0.106	0.106	0.106	0.108	0.109	0.111	0.114	0.116	0.117	0.12	0.12	0.121	0.124	0.125	0.128	0.132
F08	Sample	Dilution_50%	0.5	DMSO	Lycopene	Standard_Development	Run084	Standard_Measurement	Plate_02	Clariostar_Study	MB	Biofoundry_,_London	Linear_Dilution_Pattern_V2	0.14	0.136	0.134	0.13	0.127	0.122	0.12	0.119	0.117	0.114	0.111	0.108	0.104	0.1	0.097	0.094	0.092	0.091	0.089	0.088	0.087	0.086	0.086	0.088	0.089	0.091	0.092	0.093	0.094	0.097	0.097	0.098	0.099	0.101	0.102	0.105
F09	Sample	Dilution_30%	0.3	DMSO	Lycopene	Standard_Development	Run084	Standard_Measurement	Plate_02	Clariostar_Study	MB	Biofoundry_,_London	Linear_Dilution_Pattern_V2	0.126	0.123	0.119	0.115	0.111	0.107	0.104	0.104	0.102	0.098	0.096	0.092	0.089	0.084	0.081	0.079	0.077	0.075	0.073	0.072	0.072	0.07	0.07	0.072	0.073	0.073	0.073	0.074	0.074	0.076	0.075	0.076	0.077	0.077	0.077	0.079
F10	Sample	Dilution_10%	0.1	DMSO	Lycopene	Standard_Development	Run084	Standard_Measurement	Plate_02	Clariostar_Study	MB	Biofoundry_,_London	Linear_Dilution_Pattern_V2	0.119	0.115	0.112	0.108	0.105	0.101	0.098	0.096	0.094	0.091	0.088	0.084	0.08	0.076	0.074	0.072	0.07	0.068	0.066	0.065	0.064	0.062	0.062	0.063	0.063	0.063	0.062	0.062	0.062	0.063	0.062	0.062	0.062	0.061	0.061	0.061
F11	Blank	DMSO		DMSO		Standard_Development	Run084	Standard_Measurement	Plate_02	Clariostar_Study	MB	Biofoundry_,_London	Linear_Dilution_Pattern_V2	0.11	0.107	0.104	0.1	0.096	0.093	0.089	0.088	0.086	0.081	0.078	0.074	0.071	0.066	0.064	0.062	0.061	0.059	0.057	0.056	0.055	0.054	0.054	0.054	0.054	0.053	0.052	0.052	0.051	0.051	0.05	0.05	0.049	0.049	0.047	0.046
F12	Blank	DMSO		DMSO		Standard_Development	Run084	Standard_Measurement	Plate_02	Clariostar_Study	MB	Biofoundry_,_London	Linear_Dilution_Pattern_V2	0.11	0.107	0.104	0.1	0.097	0.093	0.09	0.089	0.086	0.081	0.078	0.074	0.071	0.067	0.064	0.063	0.061	0.058	0.056	0.056	0.056	0.054	0.053	0.054	0.053	0.052	0.052	0.052	0.051	0.051	0.05	0.05	0.05	0.049	0.048	0.047
G01	Sample	Dilution_85%	0.85	DMSO	Lycopene	Standard_Development	Run084	Standard_Measurement	Plate_02	Clariostar_Study	MB	Biofoundry_,_London	Linear_Dilution_Pattern_V2	0.161	0.158	0.155	0.15	0.147	0.142	0.139	0.138	0.138	0.135	0.132	0.128	0.124	0.119	0.115	0.114	0.111	0.11	0.107	0.106	0.106	0.105	0.105	0.108	0.11	0.113	0.116	0.118	0.12	0.124	0.124	0.126	0.129	0.131	0.135	0.14
G02	Sample	Dilution_65%	0.65	DMSO	Lycopene	Standard_Development	Run084	Standard_Measurement	Plate_02	Clariostar_Study	MB	Biofoundry_,_London	Linear_Dilution_Pattern_V2	0.149	0.145	0.143	0.139	0.136	0.132	0.129	0.128	0.127	0.123	0.12	0.118	0.113	0.108	0.105	0.103	0.101	0.099	0.097	0.096	0.096	0.095	0.096	0.098	0.099	0.101	0.103	0.105	0.108	0.11	0.11	0.112	0.114	0.116	0.119	0.123
G03	Sample	Dilution_45%	0.45	DMSO	Lycopene	Standard_Development	Run084	Standard_Measurement	Plate_02	Clariostar_Study	MB	Biofoundry_,_London	Linear_Dilution_Pattern_V2	0.141	0.137	0.134	0.129	0.126	0.121	0.118	0.117	0.116	0.112	0.11	0.105	0.102	0.097	0.093	0.092	0.089	0.087	0.085	0.084	0.084	0.083	0.083	0.084	0.085	0.086	0.087	0.088	0.089	0.091	0.09	0.091	0.092	0.093	0.095	0.097
G04	Sample	Dilution_25%	0.25	DMSO	Lycopene	Standard_Development	Run084	Standard_Measurement	Plate_02	Clariostar_Study	MB	Biofoundry_,_London	Linear_Dilution_Pattern_V2	0.132	0.128	0.125	0.121	0.118	0.114	0.111	0.109	0.108	0.104	0.102	0.097	0.094	0.089	0.085	0.084	0.082	0.079	0.077	0.077	0.076	0.074	0.074	0.075	0.075	0.075	0.076	0.075	0.076	0.077	0.076	0.077	0.077	0.077	0.077	0.078
G05	Sample	Dilution_05%	0.0499999999999999	DMSO	Lycopene	Standard_Development	Run084	Standard_Measurement	Plate_02	Clariostar_Study	MB	Biofoundry_,_London	Linear_Dilution_Pattern_V2	0.121	0.116	0.113	0.109	0.105	0.101	0.097	0.096	0.095	0.091	0.088	0.084	0.08	0.076	0.073	0.072	0.07	0.067	0.065	0.064	0.063	0.061	0.061	0.062	0.061	0.06	0.06	0.059	0.059	0.058	0.058	0.058	0.058	0.057	0.056	0.054
G06	Sample	Dilution_85%	0.85	DMSO	Lycopene	Standard_Development	Run084	Standard_Measurement	Plate_02	Clariostar_Study	MB	Biofoundry_,_London	Linear_Dilution_Pattern_V2	0.159	0.156	0.152	0.148	0.144	0.141	0.137	0.137	0.135	0.133	0.131	0.128	0.124	0.119	0.115	0.113	0.11	0.108	0.106	0.105	0.105	0.104	0.104	0.107	0.109	0.112	0.114	0.117	0.119	0.123	0.124	0.126	0.128	0.13	0.134	0.139
G07	Sample	Dilution_65%	0.65	DMSO	Lycopene	Standard_Development	Run084	Standard_Measurement	Plate_02	Clariostar_Study	MB	Biofoundry_,_London	Linear_Dilution_Pattern_V2	0.146	0.142	0.14	0.136	0.132	0.128	0.125	0.124	0.122	0.12	0.118	0.115	0.111	0.106	0.103	0.101	0.098	0.096	0.095	0.094	0.093	0.092	0.092	0.094	0.095	0.097	0.1	0.101	0.102	0.105	0.106	0.107	0.109	0.111	0.114	0.117
G08	Sample	Dilution_45%	0.45	DMSO	Lycopene	Standard_Development	Run084	Standard_Measurement	Plate_02	Clariostar_Study	MB	Biofoundry_,_London	Linear_Dilution_Pattern_V2	0.136	0.133	0.129	0.124	0.121	0.117	0.113	0.113	0.112	0.108	0.106	0.102	0.098	0.093	0.09	0.088	0.086	0.085	0.082	0.082	0.081	0.08	0.08	0.082	0.082	0.084	0.085	0.086	0.086	0.088	0.088	0.09	0.091	0.091	0.092	0.094
G09	Sample	Dilution_25%	0.25	DMSO	Lycopene	Standard_Development	Run084	Standard_Measurement	Plate_02	Clariostar_Study	MB	Biofoundry_,_London	Linear_Dilution_Pattern_V2	0.126	0.122	0.119	0.115	0.111	0.107	0.104	0.103	0.101	0.097	0.094	0.09	0.087	0.083	0.08	0.077	0.075	0.073	0.072	0.071	0.07	0.069	0.068	0.069	0.07	0.071	0.071	0.071	0.071	0.072	0.072	0.072	0.073	0.073	0.073	0.074
G10	Sample	Dilution_05%	0.0499999999999999	DMSO	Lycopene	Standard_Development	Run084	Standard_Measurement	Plate_02	Clariostar_Study	MB	Biofoundry_,_London	Linear_Dilution_Pattern_V2	0.116	0.113	0.11	0.105	0.102	0.098	0.094	0.093	0.091	0.087	0.083	0.08	0.076	0.071	0.069	0.067	0.065	0.063	0.061	0.06	0.06	0.058	0.057	0.058	0.058	0.057	0.057	0.057	0.057	0.057	0.056	0.056	0.055	0.055	0.054	0.053
G11	Blank	DMSO_Blank		DMSO		Standard_Development	Run084	Standard_Measurement	Plate_02	Clariostar_Study	MB	Biofoundry_,_London	Linear_Dilution_Pattern_V2	0.111	0.108	0.104	0.1	0.096	0.091	0.088	0.088	0.085	0.081	0.077	0.073	0.07	0.066	0.063	0.062	0.06	0.058	0.056	0.056	0.054	0.053	0.052	0.053	0.052	0.052	0.051	0.051	0.05	0.051	0.05	0.049	0.049	0.048	0.047	0.046
G12	Blank	DMSO_Blank		DMSO		Standard_Development	Run084	Standard_Measurement	Plate_02	Clariostar_Study	MB	Biofoundry_,_London	Linear_Dilution_Pattern_V2	0.113	0.109	0.106	0.102	0.099	0.094	0.091	0.09	0.087	0.083	0.079	0.075	0.072	0.067	0.065	0.064	0.062	0.059	0.057	0.057	0.056	0.054	0.053	0.054	0.053	0.053	0.053	0.052	0.052	0.052	0.05	0.05	0.05	0.049	0.048	0.047
H01	Sample	Dilution_85%	0.85	DMSO	Lycopene	Standard_Development	Run084	Standard_Measurement	Plate_02	Clariostar_Study	MB	Biofoundry_,_London	Linear_Dilution_Pattern_V2	0.172	0.168	0.166	0.162	0.158	0.153	0.149	0.149	0.147	0.144	0.142	0.136	0.131	0.125	0.121	0.119	0.117	0.114	0.113	0.112	0.111	0.11	0.11	0.112	0.114	0.117	0.12	0.122	0.124	0.127	0.128	0.13	0.132	0.134	0.137	0.142
H02	Sample	Dilution_65%	0.65	DMSO	Lycopene	Standard_Development	Run084	Standard_Measurement	Plate_02	Clariostar_Study	MB	Biofoundry_,_London	Linear_Dilution_Pattern_V2	0.151	0.147	0.144	0.139	0.136	0.132	0.129	0.128	0.127	0.124	0.122	0.117	0.113	0.109	0.105	0.103	0.101	0.098	0.097	0.096	0.095	0.093	0.094	0.096	0.097	0.099	0.101	0.103	0.104	0.107	0.107	0.108	0.11	0.112	0.114	0.118
H03	Sample	Dilution_45%	0.45	DMSO	Lycopene	Standard_Development	Run084	Standard_Measurement	Plate_02	Clariostar_Study	MB	Biofoundry_,_London	Linear_Dilution_Pattern_V2	0.14	0.137	0.135	0.131	0.127	0.123	0.12	0.119	0.117	0.114	0.111	0.106	0.102	0.098	0.095	0.093	0.09	0.088	0.086	0.086	0.085	0.083	0.084	0.085	0.085	0.086	0.087	0.088	0.089	0.091	0.09	0.091	0.093	0.093	0.094	0.096
H04	Sample	Dilution_25%	0.25	DMSO	Lycopene	Standard_Development	Run084	Standard_Measurement	Plate_02	Clariostar_Study	MB	Biofoundry_,_London	Linear_Dilution_Pattern_V2	0.135	0.132	0.128	0.124	0.121	0.116	0.113	0.112	0.109	0.104	0.101	0.095	0.092	0.087	0.083	0.081	0.08	0.077	0.075	0.074	0.073	0.071	0.071	0.072	0.072	0.072	0.073	0.073	0.073	0.074	0.073	0.074	0.074	0.074	0.074	0.075
H05	Sample	Dilution_05%	0.0499999999999999	DMSO	Lycopene	Standard_Development	Run084	Standard_Measurement	Plate_02	Clariostar_Study	MB	Biofoundry_,_London	Linear_Dilution_Pattern_V2	0.127	0.123	0.12	0.115	0.112	0.108	0.104	0.103	0.101	0.096	0.093	0.089	0.085	0.08	0.077	0.076	0.074	0.071	0.069	0.068	0.067	0.065	0.064	0.064	0.064	0.063	0.063	0.063	0.062	0.062	0.06	0.06	0.06	0.059	0.057	0.056
H06	Sample	Dilution_85%	0.85	DMSO	Lycopene	Standard_Development	Run084	Standard_Measurement	Plate_02	Clariostar_Study	MB	Biofoundry_,_London	Linear_Dilution_Pattern_V2	0.158	0.154	0.15	0.147	0.143	0.139	0.135	0.135	0.133	0.131	0.13	0.126	0.122	0.117	0.113	0.112	0.109	0.107	0.105	0.104	0.104	0.103	0.104	0.106	0.109	0.111	0.114	0.116	0.119	0.121	0.122	0.124	0.127	0.129	0.133	0.137
H07	Sample	Dilution_65%	0.65	DMSO	Lycopene	Standard_Development	Run084	Standard_Measurement	Plate_02	Clariostar_Study	MB	Biofoundry_,_London	Linear_Dilution_Pattern_V2	0.147	0.143	0.14	0.137	0.133	0.129	0.125	0.125	0.124	0.12	0.119	0.115	0.111	0.106	0.103	0.102	0.099	0.096	0.094	0.093	0.093	0.092	0.092	0.094	0.096	0.098	0.1	0.101	0.103	0.105	0.105	0.107	0.109	0.111	0.113	0.117
H08	Sample	Dilution_45%	0.45	DMSO	Lycopene	Standard_Development	Run084	Standard_Measurement	Plate_02	Clariostar_Study	MB	Biofoundry_,_London	Linear_Dilution_Pattern_V2	0.137	0.134	0.131	0.126	0.122	0.117	0.114	0.114	0.113	0.109	0.106	0.101	0.097	0.092	0.089	0.087	0.085	0.082	0.08	0.08	0.079	0.077	0.077	0.079	0.08	0.081	0.083	0.084	0.084	0.086	0.087	0.087	0.089	0.089	0.091	0.093
H09	Sample	Dilution_25%	0.25	DMSO	Lycopene	Standard_Development	Run084	Standard_Measurement	Plate_02	Clariostar_Study	MB	Biofoundry_,_London	Linear_Dilution_Pattern_V2	0.135	0.131	0.128	0.124	0.12	0.115	0.112	0.111	0.108	0.105	0.101	0.096	0.091	0.087	0.084	0.082	0.08	0.077	0.075	0.074	0.073	0.071	0.071	0.072	0.072	0.073	0.073	0.074	0.074	0.075	0.074	0.074	0.075	0.075	0.075	0.076
H10	Sample	Dilution_05%	0.0499999999999999	DMSO	Lycopene	Standard_Development	Run084	Standard_Measurement	Plate_02	Clariostar_Study	MB	Biofoundry_,_London	Linear_Dilution_Pattern_V2	0.119	0.115	0.112	0.107	0.104	0.1	0.096	0.095	0.092	0.087	0.085	0.081	0.076	0.072	0.07	0.068	0.065	0.062	0.061	0.06	0.059	0.058	0.057	0.058	0.057	0.057	0.055	0.055	0.056	0.056	0.055	0.055	0.055	0.054	0.053	0.052
H11	Blank	DMSO_Blank		DMSO		Standard_Development	Run084	Standard_Measurement	Plate_02	Clariostar_Study	MB	Biofoundry_,_London	Linear_Dilution_Pattern_V2	0.113	0.11	0.107	0.103	0.1	0.095	0.092	0.091	0.088	0.084	0.081	0.077	0.074	0.07	0.067	0.065	0.063	0.06	0.058	0.058	0.057	0.055	0.055	0.055	0.055	0.054	0.054	0.053	0.052	0.053	0.051	0.051	0.051	0.05	0.049	0.048
H12	Blank	DMSO_Blank		DMSO		Standard_Development	Run084	Standard_Measurement	Plate_02	Clariostar_Study	MB	Biofoundry_,_London	Linear_Dilution_Pattern_V2	0.111	0.107	0.104	0.1	0.097	0.093	0.09	0.089	0.085	0.082	0.077	0.072	0.068	0.064	0.062	0.061	0.058	0.056	0.054	0.054	0.053	0.051	0.051	0.052	0.051	0.051	0.05	0.05	0.049	0.049	0.048	0.048	0.048	0.047	0.047	0.046
A01	Sample	Dilution_100%	1.0	DMSO	Lycopene	Standard_Development	Run084	Standard_Measurement	Plate_02	Clariostar_Study	MB	Biofoundry_,_London	Linear_Dilution_Pattern_V2	0.152	0.149	0.146	0.142	0.139	0.134	0.133	0.131	0.128	0.125	0.123	0.119	0.114	0.109	0.107	0.103	0.101	0.099	0.098	0.098	0.098	0.098	0.1	0.102	0.105	0.109	0.112	0.116	0.119	0.122	0.125	0.129	0.132	0.136	0.141	0.148
A02	Sample	Dilution_80%	0.8	DMSO	Lycopene	Standard_Development	Run084	Standard_Measurement	Plate_02	Clariostar_Study	MB	Biofoundry_,_London	Linear_Dilution_Pattern_V2	0.141	0.137	0.134	0.132	0.128	0.123	0.12	0.119	0.117	0.114	0.11	0.104	0.1	0.096	0.093	0.09	0.089	0.086	0.085	0.084	0.083	0.084	0.086	0.087	0.089	0.092	0.095	0.097	0.1	0.102	0.104	0.107	0.109	0.111	0.116	0.121
A03	Sample	Dilution_60%	0.6	DMSO	Lycopene	Standard_Development	Run084	Standard_Measurement	Plate_02	Clariostar_Study	MB	Biofoundry_,_London	Linear_Dilution_Pattern_V2	0.134	0.13	0.127	0.125	0.121	0.116	0.114	0.112	0.11	0.106	0.103	0.098	0.095	0.091	0.088	0.085	0.084	0.081	0.08	0.079	0.079	0.078	0.079	0.08	0.082	0.083	0.085	0.088	0.089	0.09	0.092	0.094	0.096	0.097	0.101	0.105
A04	Sample	Dilution_40%	0.4	DMSO	Lycopene	Standard_Development	Run084	Standard_Measurement	Plate_02	Clariostar_Study	MB	Biofoundry_,_London	Linear_Dilution_Pattern_V2	0.129	0.127	0.123	0.12	0.115	0.11	0.107	0.106	0.103	0.099	0.095	0.091	0.087	0.083	0.08	0.077	0.076	0.073	0.071	0.07	0.07	0.069	0.069	0.07	0.071	0.072	0.073	0.074	0.074	0.075	0.077	0.079	0.079	0.08	0.082	0.084
A05	Sample	Dilution_20%	0.2	DMSO	Lycopene	Standard_Development	Run084	Standard_Measurement	Plate_02	Clariostar_Study	MB	Biofoundry_,_London	Linear_Dilution_Pattern_V2	0.116	0.112	0.109	0.107	0.102	0.098	0.096	0.094	0.091	0.087	0.082	0.078	0.075	0.071	0.068	0.066	0.065	0.062	0.06	0.059	0.059	0.058	0.058	0.059	0.059	0.06	0.059	0.06	0.06	0.06	0.06	0.061	0.062	0.061	0.062	0.064
A06	Sample	Dilution_100%	1.0	DMSO	Lycopene	Standard_Development	Run084	Standard_Measurement	Plate_02	Clariostar_Study	MB	Biofoundry_,_London	Linear_Dilution_Pattern_V2	0.157	0.154	0.152	0.148	0.143	0.139	0.137	0.136	0.133	0.131	0.128	0.122	0.118	0.114	0.11	0.107	0.104	0.102	0.101	0.1	0.1	0.099	0.101	0.103	0.106	0.109	0.112	0.115	0.119	0.121	0.124	0.127	0.13	0.133	0.138	0.145
A07	Sample	Dilution_80%	0.8	DMSO	Lycopene	Standard_Development	Run084	Standard_Measurement	Plate_02	Clariostar_Study	MB	Biofoundry_,_London	Linear_Dilution_Pattern_V2	0.147	0.143	0.141	0.138	0.134	0.13	0.127	0.125	0.123	0.121	0.118	0.114	0.11	0.107	0.103	0.1	0.098	0.095	0.094	0.093	0.093	0.093	0.094	0.095	0.097	0.1	0.102	0.105	0.107	0.109	0.111	0.114	0.116	0.118	0.122	0.127
A08	Sample	Dilution_60%	0.6	DMSO	Lycopene	Standard_Development	Run084	Standard_Measurement	Plate_02	Clariostar_Study	MB	Biofoundry_,_London	Linear_Dilution_Pattern_V2	0.142	0.139	0.137	0.133	0.129	0.124	0.122	0.12	0.117	0.114	0.111	0.107	0.102	0.1	0.096	0.092	0.091	0.088	0.087	0.086	0.086	0.085	0.086	0.086	0.087	0.089	0.092	0.094	0.095	0.096	0.097	0.1	0.102	0.103	0.106	0.109
A09	Sample	Dilution_40%	0.4	DMSO	Lycopene	Standard_Development	Run084	Standard_Measurement	Plate_02	Clariostar_Study	MB	Biofoundry_,_London	Linear_Dilution_Pattern_V2	0.134	0.131	0.128	0.125	0.12	0.115	0.113	0.111	0.108	0.104	0.1	0.096	0.091	0.088	0.084	0.081	0.079	0.076	0.075	0.074	0.074	0.073	0.073	0.073	0.074	0.076	0.077	0.078	0.078	0.079	0.08	0.082	0.083	0.083	0.085	0.087
A10	Sample	Dilution_20%	0.2	DMSO	Lycopene	Standard_Development	Run084	Standard_Measurement	Plate_02	Clariostar_Study	MB	Biofoundry_,_London	Linear_Dilution_Pattern_V2	0.12	0.117	0.114	0.111	0.106	0.102	0.1	0.098	0.095	0.09	0.086	0.082	0.079	0.075	0.072	0.07	0.068	0.065	0.064	0.063	0.063	0.061	0.061	0.061	0.062	0.063	0.063	0.063	0.063	0.063	0.064	0.064	0.065	0.064	0.065	0.066
A11	Blank	DMSO_Blank		DMSO		Standard_Development	Run084	Standard_Measurement	Plate_02	Clariostar_Study	MB	Biofoundry_,_London	Linear_Dilution_Pattern_V2	0.109	0.107	0.104	0.101	0.097	0.092	0.09	0.088	0.085	0.081	0.076	0.072	0.068	0.065	0.063	0.06	0.059	0.056	0.055	0.054	0.053	0.052	0.052	0.051	0.051	0.051	0.05	0.05	0.049	0.048	0.048	0.048	0.048	0.046	0.046	0.046
A12	Blank	DMSO_Blank		DMSO		Standard_Development	Run084	Standard_Measurement	Plate_02	Clariostar_Study	MB	Biofoundry_,_London	Linear_Dilution_Pattern_V2	0.117	0.113	0.111	0.108	0.104	0.1	0.097	0.094	0.091	0.087	0.082	0.077	0.074	0.071	0.067	0.065	0.064	0.061	0.06	0.059	0.058	0.056	0.056	0.055	0.054	0.054	0.053	0.053	0.052	0.052	0.051	0.051	0.051	0.05	0.049	0.048
B01	Sample	Dilution_100%	1.0	DMSO	Lycopene	Standard_Development	Run084	Standard_Measurement	Plate_02	Clariostar_Study	MB	Biofoundry_,_London	Linear_Dilution_Pattern_V2	0.152	0.15	0.147	0.144	0.14	0.136	0.135	0.134	0.132	0.13	0.127	0.124	0.119	0.115	0.112	0.11	0.107	0.106	0.104	0.104	0.104	0.104	0.106	0.109	0.112	0.116	0.119	0.123	0.127	0.131	0.134	0.138	0.141	0.144	0.15	0.156
B02	Sample	Dilution_80%	0.8	DMSO	Lycopene	Standard_Development	Run084	Standard_Measurement	Plate_02	Clariostar_Study	MB	Biofoundry_,_London	Linear_Dilution_Pattern_V2	0.142	0.139	0.135	0.132	0.129	0.125	0.122	0.122	0.12	0.117	0.114	0.11	0.106	0.103	0.1	0.097	0.096	0.093	0.092	0.092	0.091	0.091	0.092	0.094	0.097	0.099	0.101	0.104	0.107	0.108	0.111	0.114	0.116	0.118	0.122	0.127
B03	Sample	Dilution_60%	0.6	DMSO	Lycopene	Standard_Development	Run084	Standard_Measurement	Plate_02	Clariostar_Study	MB	Biofoundry_,_London	Linear_Dilution_Pattern_V2	0.136	0.133	0.131	0.128	0.124	0.12	0.117	0.116	0.114	0.111	0.107	0.102	0.099	0.095	0.091	0.089	0.088	0.085	0.084	0.084	0.083	0.083	0.084	0.085	0.086	0.088	0.09	0.092	0.093	0.095	0.096	0.099	0.1	0.102	0.104	0.108
B04	Sample	Dilution_40%	0.4	DMSO	Lycopene	Standard_Development	Run084	Standard_Measurement	Plate_02	Clariostar_Study	MB	Biofoundry_,_London	Linear_Dilution_Pattern_V2	0.127	0.124	0.12	0.118	0.114	0.11	0.107	0.106	0.104	0.101	0.097	0.093	0.09	0.085	0.082	0.08	0.079	0.076	0.075	0.074	0.073	0.072	0.072	0.074	0.075	0.076	0.077	0.077	0.078	0.079	0.08	0.082	0.083	0.083	0.084	0.086
B05	Sample	Dilution_20%	0.2	DMSO	Lycopene	Standard_Development	Run084	Standard_Measurement	Plate_02	Clariostar_Study	MB	Biofoundry_,_London	Linear_Dilution_Pattern_V2	0.115	0.111	0.109	0.105	0.102	0.098	0.095	0.093	0.091	0.088	0.085	0.08	0.077	0.073	0.071	0.068	0.068	0.065	0.063	0.062	0.061	0.06	0.06	0.06	0.061	0.062	0.062	0.063	0.062	0.062	0.063	0.064	0.064	0.063	0.064	0.065
B06	Sample	Dilution_100%	1.0	DMSO	Lycopene	Standard_Development	Run084	Standard_Measurement	Plate_02	Clariostar_Study	MB	Biofoundry_,_London	Linear_Dilution_Pattern_V2	0.155	0.152	0.149	0.146	0.141	0.138	0.135	0.135	0.134	0.132	0.129	0.126	0.123	0.119	0.115	0.113	0.111	0.107	0.106	0.106	0.106	0.105	0.107	0.109	0.112	0.116	0.119	0.123	0.126	0.129	0.132	0.135	0.138	0.141	0.146	0.152
B07	Sample	Dilution_80%	0.8	DMSO	Lycopene	Standard_Development	Run084	Standard_Measurement	Plate_02	Clariostar_Study	MB	Biofoundry_,_London	Linear_Dilution_Pattern_V2	0.149	0.147	0.144	0.141	0.138	0.133	0.131	0.13	0.128	0.126	0.123	0.119	0.116	0.112	0.108	0.106	0.105	0.102	0.1	0.099	0.099	0.099	0.1	0.102	0.104	0.107	0.11	0.112	0.115	0.117	0.119	0.122	0.124	0.126	0.13	0.136
B08	Sample	Dilution_60%	0.6	DMSO	Lycopene	Standard_Development	Run084	Standard_Measurement	Plate_02	Clariostar_Study	MB	Biofoundry_,_London	Linear_Dilution_Pattern_V2	0.139	0.135	0.133	0.13	0.125	0.122	0.119	0.118	0.116	0.113	0.11	0.105	0.102	0.099	0.095	0.092	0.091	0.088	0.087	0.087	0.086	0.085	0.086	0.087	0.088	0.091	0.092	0.095	0.096	0.098	0.098	0.101	0.103	0.104	0.107	0.11
B09	Sample	Dilution_40%	0.4	DMSO	Lycopene	Standard_Development	Run084	Standard_Measurement	Plate_02	Clariostar_Study	MB	Biofoundry_,_London	Linear_Dilution_Pattern_V2	0.131	0.129	0.126	0.123	0.118	0.115	0.112	0.11	0.107	0.104	0.101	0.096	0.093	0.089	0.085	0.083	0.082	0.079	0.077	0.077	0.076	0.075	0.075	0.076	0.077	0.078	0.079	0.08	0.081	0.082	0.083	0.085	0.085	0.085	0.087	0.089
B10	Sample	Dilution_20%	0.2	DMSO	Lycopene	Standard_Development	Run084	Standard_Measurement	Plate_02	Clariostar_Study	MB	Biofoundry_,_London	Linear_Dilution_Pattern_V2	0.12	0.117	0.114	0.112	0.108	0.104	0.101	0.099	0.097	0.094	0.09	0.086	0.083	0.079	0.075	0.073	0.072	0.069	0.068	0.067	0.066	0.066	0.065	0.065	0.066	0.066	0.067	0.067	0.066	0.067	0.066	0.067	0.068	0.067	0.068	0.069
B11	Blank	DMSO_Blank		DMSO		Standard_Development	Run084	Standard_Measurement	Plate_02	Clariostar_Study	MB	Biofoundry_,_London	Linear_Dilution_Pattern_V2	0.115	0.111	0.108	0.105	0.101	0.097	0.094	0.092	0.09	0.086	0.082	0.078	0.074	0.071	0.068	0.066	0.065	0.063	0.061	0.06	0.059	0.058	0.057	0.056	0.056	0.057	0.056	0.055	0.053	0.053	0.053	0.053	0.052	0.051	0.051	0.05
B12	Blank	DMSO_Blank		DMSO		Standard_Development	Run084	Standard_Measurement	Plate_02	Clariostar_Study	MB	Biofoundry_,_London	Linear_Dilution_Pattern_V2	0.105	0.102	0.099	0.097	0.094	0.089	0.086	0.085	0.081	0.077	0.073	0.069	0.066	0.062	0.059	0.058	0.057	0.055	0.053	0.053	0.052	0.051	0.05	0.05	0.05	0.05	0.049	0.049	0.048	0.048	0.047	0.048	0.047	0.046	0.046	0.045
C01	Sample	Dilution_95%	0.95	DMSO	Lycopene	Standard_Development	Run084	Standard_Measurement	Plate_02	Clariostar_Study	MB	Biofoundry_,_London	Linear_Dilution_Pattern_V2	0.148	0.146	0.144	0.141	0.137	0.133	0.131	0.13	0.129	0.127	0.125	0.12	0.116	0.112	0.109	0.107	0.105	0.103	0.102	0.102	0.102	0.102	0.103	0.105	0.109	0.113	0.116	0.118	0.122	0.126	0.128	0.132	0.135	0.138	0.143	0.149
C02	Sample	Dilution_75%	0.75	DMSO	Lycopene	Standard_Development	Run084	Standard_Measurement	Plate_02	Clariostar_Study	MB	Biofoundry_,_London	Linear_Dilution_Pattern_V2	0.141	0.138	0.135	0.132	0.128	0.124	0.122	0.121	0.119	0.117	0.114	0.11	0.106	0.102	0.1	0.098	0.096	0.093	0.091	0.091	0.09	0.09	0.092	0.094	0.095	0.098	0.1	0.103	0.105	0.107	0.11	0.113	0.115	0.117	0.12	0.125
C03	Sample	Dilution_55%	0.55	DMSO	Lycopene	Standard_Development	Run084	Standard_Measurement	Plate_02	Clariostar_Study	MB	Biofoundry_,_London	Linear_Dilution_Pattern_V2	0.142	0.14	0.137	0.134	0.13	0.126	0.123	0.122	0.12	0.118	0.114	0.111	0.106	0.102	0.1	0.097	0.096	0.094	0.092	0.091	0.091	0.09	0.091	0.092	0.094	0.096	0.097	0.098	0.1	0.101	0.103	0.105	0.106	0.107	0.11	0.113
C04	Sample	Dilution_35%	0.35	DMSO	Lycopene	Standard_Development	Run084	Standard_Measurement	Plate_02	Clariostar_Study	MB	Biofoundry_,_London	Linear_Dilution_Pattern_V2	0.124	0.12	0.117	0.114	0.11	0.106	0.103	0.101	0.099	0.095	0.092	0.088	0.085	0.081	0.077	0.076	0.074	0.072	0.071	0.07	0.07	0.069	0.069	0.07	0.071	0.072	0.073	0.073	0.074	0.075	0.076	0.077	0.078	0.078	0.079	0.081
C05	Sample	Dilution_15%	0.15	DMSO	Lycopene	Standard_Development	Run084	Standard_Measurement	Plate_02	Clariostar_Study	MB	Biofoundry_,_London	Linear_Dilution_Pattern_V2	0.109	0.107	0.104	0.1	0.097	0.092	0.089	0.089	0.086	0.083	0.079	0.075	0.072	0.068	0.066	0.064	0.063	0.061	0.06	0.059	0.057	0.057	0.057	0.057	0.058	0.059	0.058	0.058	0.058	0.058	0.058	0.059	0.059	0.059	0.06	0.06
C06	Sample	Dilution_95%	0.95	DMSO	Lycopene	Standard_Development	Run084	Standard_Measurement	Plate_02	Clariostar_Study	MB	Biofoundry_,_London	Linear_Dilution_Pattern_V2	0.154	0.151	0.148	0.145	0.142	0.138	0.135	0.134	0.134	0.132	0.13	0.126	0.123	0.118	0.115	0.113	0.111	0.109	0.107	0.106	0.106	0.106	0.108	0.11	0.113	0.117	0.12	0.123	0.126	0.129	0.132	0.135	0.138	0.142	0.146	0.153
C07	Sample	Dilution_75%	0.75	DMSO	Lycopene	Standard_Development	Run084	Standard_Measurement	Plate_02	Clariostar_Study	MB	Biofoundry_,_London	Linear_Dilution_Pattern_V2	0.145	0.142	0.139	0.136	0.132	0.127	0.124	0.124	0.123	0.121	0.118	0.113	0.11	0.106	0.102	0.099	0.098	0.096	0.094	0.093	0.093	0.093	0.094	0.095	0.098	0.1	0.102	0.104	0.107	0.108	0.111	0.113	0.115	0.117	0.12	0.125
C08	Sample	Dilution_55%	0.55	DMSO	Lycopene	Standard_Development	Run084	Standard_Measurement	Plate_02	Clariostar_Study	MB	Biofoundry_,_London	Linear_Dilution_Pattern_V2	0.131	0.128	0.125	0.122	0.117	0.113	0.111	0.111	0.108	0.105	0.102	0.099	0.096	0.091	0.088	0.086	0.085	0.083	0.081	0.08	0.08	0.079	0.08	0.081	0.083	0.084	0.085	0.087	0.088	0.09	0.091	0.093	0.095	0.096	0.099	0.102
C09	Sample	Dilution_35%	0.35	DMSO	Lycopene	Standard_Development	Run084	Standard_Measurement	Plate_02	Clariostar_Study	MB	Biofoundry_,_London	Linear_Dilution_Pattern_V2	0.122	0.119	0.116	0.113	0.109	0.105	0.102	0.101	0.098	0.095	0.091	0.087	0.084	0.08	0.077	0.075	0.074	0.072	0.07	0.069	0.069	0.068	0.069	0.069	0.07	0.071	0.072	0.073	0.073	0.074	0.075	0.077	0.078	0.078	0.079	0.08
C10	Sample	Dilution_15%	0.15	DMSO	Lycopene	Standard_Development	Run084	Standard_Measurement	Plate_02	Clariostar_Study	MB	Biofoundry_,_London	Linear_Dilution_Pattern_V2	0.122	0.118	0.115	0.112	0.108	0.103	0.101	0.1	0.097	0.094	0.089	0.085	0.081	0.077	0.074	0.072	0.071	0.068	0.066	0.066	0.064	0.063	0.064	0.063	0.064	0.065	0.064	0.063	0.064	0.064	0.064	0.065	0.065	0.064	0.064	0.063
C11	Blank	DMSO_Blank		DMSO		Standard_Development	Run084	Standard_Measurement	Plate_02	Clariostar_Study	MB	Biofoundry_,_London	Linear_Dilution_Pattern_V2	0.108	0.104	0.101	0.098	0.094	0.09	0.088	0.086	0.083	0.08	0.075	0.07	0.068	0.064	0.061	0.059	0.058	0.056	0.054	0.053	0.053	0.052	0.052	0.051	0.051	0.05	0.05	0.049	0.048	0.048	0.048	0.048	0.048	0.046	0.046	0.045
C12	Blank	DMSO_Blank		DMSO		Standard_Development	Run084	Standard_Measurement	Plate_02	Clariostar_Study	MB	Biofoundry_,_London	Linear_Dilution_Pattern_V2	0.106	0.104	0.1	0.098	0.094	0.09	0.087	0.085	0.084	0.079	0.075	0.071	0.068	0.064	0.062	0.06	0.059	0.056	0.055	0.054	0.054	0.052	0.052	0.052	0.052	0.051	0.051	0.05	0.049	0.049	0.049	0.049	0.049	0.047	0.046	0.046
D01	Sample	Dilution_95%	0.95	DMSO	Lycopene	Standard_Development	Run084	Standard_Measurement	Plate_02	Clariostar_Study	MB	Biofoundry_,_London	Linear_Dilution_Pattern_V2	0.158	0.155	0.152	0.149	0.145	0.141	0.139	0.139	0.137	0.135	0.132	0.129	0.124	0.119	0.116	0.114	0.113	0.11	0.108	0.108	0.108	0.108	0.11	0.112	0.115	0.119	0.122	0.125	0.129	0.132	0.135	0.138	0.141	0.144	0.149	0.156
D02	Sample	Dilution_75%	0.75	DMSO	Lycopene	Standard_Development	Run084	Standard_Measurement	Plate_02	Clariostar_Study	MB	Biofoundry_,_London	Linear_Dilution_Pattern_V2	0.157	0.154	0.152	0.148	0.144	0.14	0.137	0.137	0.136	0.133	0.13	0.126	0.122	0.118	0.114	0.112	0.111	0.108	0.106	0.105	0.105	0.104	0.105	0.106	0.108	0.111	0.114	0.116	0.118	0.12	0.123	0.125	0.127	0.129	0.133	0.137
D03	Sample	Dilution_55%	0.55	DMSO	Lycopene	Standard_Development	Run084	Standard_Measurement	Plate_02	Clariostar_Study	MB	Biofoundry_,_London	Linear_Dilution_Pattern_V2	0.141	0.138	0.135	0.131	0.127	0.123	0.12	0.119	0.117	0.115	0.112	0.108	0.103	0.099	0.096	0.094	0.093	0.09	0.088	0.087	0.087	0.086	0.087	0.088	0.09	0.092	0.092	0.094	0.095	0.097	0.098	0.101	0.102	0.103	0.105	0.108
D04	Sample	Dilution_35%	0.35	DMSO	Lycopene	Standard_Development	Run084	Standard_Measurement	Plate_02	Clariostar_Study	MB	Biofoundry_,_London	Linear_Dilution_Pattern_V2	0.128	0.125	0.121	0.118	0.114	0.111	0.107	0.106	0.104	0.101	0.098	0.093	0.089	0.086	0.083	0.08	0.079	0.076	0.075	0.074	0.074	0.072	0.072	0.073	0.074	0.076	0.077	0.077	0.077	0.079	0.08	0.081	0.081	0.082	0.083	0.084
D05	Sample	Dilution_15%	0.15	DMSO	Lycopene	Standard_Development	Run084	Standard_Measurement	Plate_02	Clariostar_Study	MB	Biofoundry_,_London	Linear_Dilution_Pattern_V2	0.117	0.115	0.111	0.108	0.103	0.099	0.096	0.095	0.093	0.09	0.086	0.082	0.079	0.075	0.072	0.07	0.069	0.066	0.065	0.064	0.063	0.062	0.062	0.062	0.062	0.062	0.062	0.062	0.062	0.062	0.062	0.063	0.063	0.063	0.062	0.062
D06	Sample	Dilution_95%	0.95	DMSO	Lycopene	Standard_Development	Run084	Standard_Measurement	Plate_02	Clariostar_Study	MB	Biofoundry_,_London	Linear_Dilution_Pattern_V2	0.169	0.166	0.163	0.159	0.155	0.151	0.149	0.148	0.146	0.145	0.142	0.139	0.135	0.131	0.128	0.125	0.123	0.12	0.119	0.119	0.118	0.117	0.119	0.121	0.124	0.127	0.13	0.134	0.136	0.139	0.141	0.145	0.148	0.15	0.154	0.16
D07	Sample	Dilution_75%	0.75	DMSO	Lycopene	Standard_Development	Run084	Standard_Measurement	Plate_02	Clariostar_Study	MB	Biofoundry_,_London	Linear_Dilution_Pattern_V2	0.145	0.142	0.14	0.137	0.133	0.128	0.125	0.125	0.123	0.121	0.118	0.114	0.112	0.107	0.103	0.101	0.1	0.098	0.095	0.094	0.093	0.093	0.094	0.095	0.098	0.1	0.102	0.105	0.107	0.109	0.111	0.114	0.115	0.117	0.12	0.125
D08	Sample	Dilution_55%	0.55	DMSO	Lycopene	Standard_Development	Run084	Standard_Measurement	Plate_02	Clariostar_Study	MB	Biofoundry_,_London	Linear_Dilution_Pattern_V2	0.188	0.185	0.182	0.179	0.175	0.171	0.169	0.167	0.166	0.163	0.16	0.156	0.153	0.148	0.145	0.142	0.142	0.139	0.138	0.136	0.136	0.135	0.135	0.136	0.137	0.138	0.139	0.14	0.141	0.143	0.144	0.145	0.146	0.146	0.148	0.151
D09	Sample	Dilution_35%	0.35	DMSO	Lycopene	Standard_Development	Run084	Standard_Measurement	Plate_02	Clariostar_Study	MB	Biofoundry_,_London	Linear_Dilution_Pattern_V2	0.128	0.125	0.122	0.118	0.115	0.11	0.107	0.106	0.105	0.102	0.099	0.094	0.091	0.086	0.083	0.081	0.08	0.077	0.075	0.074	0.072	0.072	0.073	0.074	0.075	0.076	0.077	0.077	0.078	0.079	0.08	0.082	0.083	0.083	0.084	0.086
D10	Sample	Dilution_15%	0.15	DMSO	Lycopene	Standard_Development	Run084	Standard_Measurement	Plate_02	Clariostar_Study	MB	Biofoundry_,_London	Linear_Dilution_Pattern_V2	0.118	0.116	0.112	0.109	0.105	0.101	0.098	0.097	0.095	0.091	0.087	0.083	0.08	0.075	0.073	0.071	0.069	0.066	0.065	0.064	0.064	0.063	0.062	0.062	0.063	0.063	0.063	0.063	0.063	0.064	0.064	0.064	0.065	0.064	0.064	0.065
D11	Blank	DMSO_Blank		DMSO		Standard_Development	Run084	Standard_Measurement	Plate_02	Clariostar_Study	MB	Biofoundry_,_London	Linear_Dilution_Pattern_V2	0.108	0.105	0.102	0.099	0.095	0.091	0.088	0.087	0.084	0.08	0.076	0.073	0.069	0.065	0.062	0.061	0.06	0.057	0.056	0.055	0.053	0.052	0.052	0.052	0.052	0.052	0.051	0.051	0.05	0.049	0.049	0.049	0.048	0.047	0.046	0.045
D12	Blank	DMSO_Blank		DMSO		Standard_Development	Run084	Standard_Measurement	Plate_02	Clariostar_Study	MB	Biofoundry_,_London	Linear_Dilution_Pattern_V2	0.108	0.104	0.101	0.098	0.094	0.091	0.087	0.086	0.082	0.078	0.074	0.07	0.066	0.063	0.06	0.059	0.058	0.055	0.053	0.052	0.051	0.051	0.05	0.05	0.05	0.05	0.049	0.048	0.048	0.048	0.047	0.048	0.048	0.046	0.045	0.044
E01	Sample	Dilution_90%	0.9	DMSO	Lycopene	Standard_Development	Run084	Standard_Measurement	Plate_02	Clariostar_Study	MB	Biofoundry_,_London	Linear_Dilution_Pattern_V2	0.16	0.158	0.154	0.152	0.148	0.143	0.141	0.139	0.138	0.136	0.133	0.129	0.125	0.121	0.117	0.115	0.113	0.111	0.109	0.109	0.109	0.108	0.111	0.113	0.116	0.119	0.122	0.125	0.128	0.131	0.134	0.136	0.14	0.143	0.147	0.153
E02	Sample	Dilution_70%	0.7	DMSO	Lycopene	Standard_Development	Run084	Standard_Measurement	Plate_02	Clariostar_Study	MB	Biofoundry_,_London	Linear_Dilution_Pattern_V2	0.157	0.152	0.149	0.146	0.141	0.136	0.134	0.134	0.131	0.128	0.125	0.12	0.115	0.111	0.108	0.105	0.103	0.1	0.099	0.098	0.097	0.097	0.097	0.099	0.102	0.103	0.105	0.107	0.109	0.11	0.113	0.116	0.117	0.118	0.121	0.125
E03	Sample	Dilution_50%	0.5	DMSO	Lycopene	Standard_Development	Run084	Standard_Measurement	Plate_02	Clariostar_Study	MB	Biofoundry_,_London	Linear_Dilution_Pattern_V2	0.137	0.134	0.131	0.127	0.122	0.118	0.115	0.115	0.113	0.11	0.107	0.103	0.099	0.094	0.091	0.089	0.088	0.085	0.083	0.083	0.082	0.081	0.082	0.083	0.085	0.087	0.088	0.089	0.09	0.092	0.093	0.095	0.096	0.097	0.099	0.102
E04	Sample	Dilution_30%	0.3	DMSO	Lycopene	Standard_Development	Run084	Standard_Measurement	Plate_02	Clariostar_Study	MB	Biofoundry_,_London	Linear_Dilution_Pattern_V2	0.124	0.121	0.117	0.114	0.11	0.106	0.103	0.102	0.1	0.097	0.093	0.088	0.085	0.081	0.078	0.077	0.075	0.072	0.07	0.07	0.07	0.069	0.069	0.069	0.07	0.071	0.071	0.072	0.072	0.073	0.074	0.075	0.075	0.076	0.077	0.078
E05	Sample	Dilution_10%	0.1	DMSO	Lycopene	Standard_Development	Run084	Standard_Measurement	Plate_02	Clariostar_Study	MB	Biofoundry_,_London	Linear_Dilution_Pattern_V2	0.113	0.11	0.107	0.104	0.099	0.095	0.093	0.092	0.089	0.085	0.082	0.078	0.075	0.071	0.068	0.067	0.065	0.062	0.06	0.06	0.058	0.058	0.058	0.057	0.058	0.058	0.057	0.057	0.057	0.057	0.057	0.057	0.057	0.056	0.056	0.056
E06	Sample	Dilution_90%	0.9	DMSO	Lycopene	Standard_Development	Run084	Standard_Measurement	Plate_02	Clariostar_Study	MB	Biofoundry_,_London	Linear_Dilution_Pattern_V2	0.153	0.151	0.147	0.144	0.14	0.136	0.134	0.133	0.132	0.129	0.126	0.123	0.119	0.115	0.112	0.109	0.107	0.105	0.104	0.102	0.102	0.101	0.103	0.105	0.108	0.111	0.114	0.117	0.12	0.123	0.125	0.128	0.131	0.133	0.137	0.143
E07	Sample	Dilution_70%	0.7	DMSO	Lycopene	Standard_Development	Run084	Standard_Measurement	Plate_02	Clariostar_Study	MB	Biofoundry_,_London	Linear_Dilution_Pattern_V2	0.146	0.143	0.141	0.137	0.133	0.128	0.125	0.125	0.123	0.121	0.118	0.115	0.111	0.107	0.103	0.101	0.1	0.097	0.095	0.094	0.094	0.093	0.095	0.096	0.099	0.101	0.103	0.105	0.107	0.11	0.112	0.115	0.117	0.118	0.121	0.126
E08	Sample	Dilution_50%	0.5	DMSO	Lycopene	Standard_Development	Run084	Standard_Measurement	Plate_02	Clariostar_Study	MB	Biofoundry_,_London	Linear_Dilution_Pattern_V2	0.201	0.198	0.196	0.192	0.188	0.183	0.181	0.182	0.18	0.178	0.174	0.171	0.168	0.163	0.16	0.158	0.155	0.153	0.152	0.151	0.15	0.148	0.148	0.149	0.15	0.151	0.152	0.151	0.153	0.153	0.153	0.155	0.155	0.156	0.157	0.159
E09	Sample	Dilution_30%	0.3	DMSO	Lycopene	Standard_Development	Run084	Standard_Measurement	Plate_02	Clariostar_Study	MB	Biofoundry_,_London	Linear_Dilution_Pattern_V2	0.128	0.125	0.122	0.118	0.114	0.109	0.106	0.105	0.103	0.101	0.096	0.092	0.089	0.085	0.082	0.08	0.078	0.075	0.073	0.073	0.071	0.07	0.071	0.072	0.073	0.074	0.074	0.075	0.076	0.076	0.077	0.079	0.08	0.079	0.08	0.081
E10	Sample	Dilution_10%	0.1	DMSO	Lycopene	Standard_Development	Run084	Standard_Measurement	Plate_02	Clariostar_Study	MB	Biofoundry_,_London	Linear_Dilution_Pattern_V2	0.111	0.108	0.105	0.102	0.097	0.093	0.091	0.09	0.087	0.084	0.079	0.075	0.072	0.068	0.066	0.064	0.062	0.06	0.058	0.057	0.056	0.055	0.056	0.056	0.056	0.057	0.056	0.056	0.056	0.056	0.056	0.057	0.057	0.056	0.056	0.057
E11	Blank	DMSO_Blank		DMSO		Standard_Development	Run084	Standard_Measurement	Plate_02	Clariostar_Study	MB	Biofoundry_,_London	Linear_Dilution_Pattern_V2	0.105	0.102	0.098	0.095	0.091	0.086	0.084	0.083	0.08	0.075	0.072	0.068	0.065	0.061	0.059	0.057	0.056	0.053	0.052	0.051	0.05	0.049	0.049	0.049	0.049	0.049	0.048	0.047	0.047	0.046	0.046	0.047	0.046	0.045	0.044	0.044
E12	Blank	DMSO_Blank		DMSO		Standard_Development	Run084	Standard_Measurement	Plate_02	Clariostar_Study	MB	Biofoundry_,_London	Linear_Dilution_Pattern_V2	0.108	0.106	0.102	0.099	0.095	0.091	0.088	0.087	0.084	0.08	0.075	0.072	0.069	0.065	0.063	0.061	0.06	0.057	0.056	0.054	0.053	0.052	0.052	0.052	0.052	0.052	0.051	0.051	0.05	0.05	0.049	0.05	0.049	0.047	0.046	0.045
F01	Sample	Dilution_90%	0.9	DMSO	Lycopene	Standard_Development	Run084	Standard_Measurement	Plate_02	Clariostar_Study	MB	Biofoundry_,_London	Linear_Dilution_Pattern_V2	0.162	0.159	0.155	0.153	0.148	0.145	0.141	0.141	0.14	0.138	0.136	0.132	0.128	0.123	0.119	0.117	0.115	0.113	0.112	0.111	0.111	0.11	0.112	0.113	0.116	0.119	0.122	0.125	0.128	0.13	0.133	0.137	0.139	0.142	0.146	0.152
F02	Sample	Dilution_70%	0.7	DMSO	Lycopene	Standard_Development	Run084	Standard_Measurement	Plate_02	Clariostar_Study	MB	Biofoundry_,_London	Linear_Dilution_Pattern_V2	0.181	0.179	0.176	0.172	0.169	0.165	0.162	0.162	0.16	0.158	0.155	0.151	0.147	0.142	0.139	0.137	0.135	0.132	0.131	0.13	0.13	0.129	0.13	0.131	0.133	0.135	0.136	0.138	0.139	0.141	0.142	0.145	0.146	0.147	0.149	0.153
F03	Sample	Dilution_50%	0.5	DMSO	Lycopene	Standard_Development	Run084	Standard_Measurement	Plate_02	Clariostar_Study	MB	Biofoundry_,_London	Linear_Dilution_Pattern_V2	0.142	0.14	0.137	0.134	0.129	0.125	0.122	0.12	0.118	0.116	0.113	0.109	0.106	0.101	0.098	0.095	0.094	0.091	0.089	0.088	0.088	0.086	0.087	0.088	0.089	0.091	0.092	0.093	0.094	0.095	0.097	0.098	0.099	0.1	0.101	0.104
F04	Sample	Dilution_30%	0.3	DMSO	Lycopene	Standard_Development	Run084	Standard_Measurement	Plate_02	Clariostar_Study	MB	Biofoundry_,_London	Linear_Dilution_Pattern_V2	0.13	0.128	0.124	0.12	0.117	0.113	0.11	0.108	0.107	0.103	0.1	0.096	0.093	0.089	0.086	0.083	0.082	0.079	0.077	0.076	0.076	0.074	0.074	0.075	0.076	0.077	0.077	0.077	0.078	0.078	0.079	0.08	0.081	0.08	0.08	0.081
F05	Sample	Dilution_10%	0.1	DMSO	Lycopene	Standard_Development	Run084	Standard_Measurement	Plate_02	Clariostar_Study	MB	Biofoundry_,_London	Linear_Dilution_Pattern_V2	0.118	0.114	0.111	0.108	0.103	0.1	0.097	0.096	0.093	0.09	0.086	0.082	0.079	0.076	0.073	0.07	0.069	0.067	0.065	0.064	0.064	0.062	0.061	0.061	0.062	0.062	0.061	0.061	0.061	0.061	0.061	0.061	0.061	0.059	0.059	0.059
F06	Sample	Dilution_90%	0.9	DMSO	Lycopene	Standard_Development	Run084	Standard_Measurement	Plate_02	Clariostar_Study	MB	Biofoundry_,_London	Linear_Dilution_Pattern_V2	0.158	0.155	0.152	0.148	0.145	0.14	0.137	0.136	0.136	0.133	0.131	0.128	0.124	0.119	0.115	0.113	0.111	0.108	0.107	0.106	0.106	0.104	0.106	0.108	0.111	0.114	0.117	0.119	0.122	0.125	0.127	0.131	0.133	0.136	0.139	0.144
F07	Sample	Dilution_70%	0.7	DMSO	Lycopene	Standard_Development	Run084	Standard_Measurement	Plate_02	Clariostar_Study	MB	Biofoundry_,_London	Linear_Dilution_Pattern_V2	0.164	0.162	0.159	0.155	0.151	0.147	0.144	0.143	0.142	0.14	0.137	0.134	0.13	0.125	0.122	0.119	0.118	0.115	0.113	0.112	0.111	0.111	0.111	0.113	0.115	0.118	0.119	0.121	0.123	0.125	0.127	0.129	0.131	0.132	0.135	0.139
F08	Sample	Dilution_50%	0.5	DMSO	Lycopene	Standard_Development	Run084	Standard_Measurement	Plate_02	Clariostar_Study	MB	Biofoundry_,_London	Linear_Dilution_Pattern_V2	0.137	0.135	0.132	0.129	0.124	0.119	0.117	0.116	0.114	0.112	0.108	0.105	0.101	0.097	0.093	0.091	0.09	0.088	0.085	0.084	0.084	0.084	0.085	0.085	0.087	0.089	0.09	0.091	0.093	0.094	0.095	0.097	0.099	0.099	0.101	0.104
F09	Sample	Dilution_30%	0.3	DMSO	Lycopene	Standard_Development	Run084	Standard_Measurement	Plate_02	Clariostar_Study	MB	Biofoundry_,_London	Linear_Dilution_Pattern_V2	0.122	0.119	0.116	0.112	0.108	0.104	0.102	0.101	0.098	0.095	0.092	0.088	0.085	0.081	0.078	0.075	0.074	0.071	0.07	0.069	0.068	0.067	0.068	0.068	0.069	0.07	0.071	0.071	0.072	0.072	0.073	0.074	0.075	0.075	0.076	0.077
F10	Sample	Dilution_10%	0.1	DMSO	Lycopene	Standard_Development	Run084	Standard_Measurement	Plate_02	Clariostar_Study	MB	Biofoundry_,_London	Linear_Dilution_Pattern_V2	0.119	0.116	0.113	0.11	0.106	0.102	0.1	0.098	0.095	0.092	0.089	0.085	0.082	0.078	0.075	0.072	0.071	0.068	0.067	0.066	0.065	0.064	0.064	0.064	0.064	0.064	0.064	0.064	0.064	0.064	0.064	0.065	0.064	0.063	0.063	0.063
F11	Blank	DMSO		DMSO		Standard_Development	Run084	Standard_Measurement	Plate_02	Clariostar_Study	MB	Biofoundry_,_London	Linear_Dilution_Pattern_V2	0.107	0.103	0.1	0.097	0.092	0.088	0.085	0.084	0.081	0.078	0.074	0.07	0.067	0.063	0.06	0.059	0.058	0.055	0.053	0.052	0.052	0.05	0.05	0.05	0.05	0.05	0.05	0.049	0.048	0.048	0.047	0.048	0.048	0.046	0.045	0.044
F12	Blank	DMSO		DMSO		Standard_Development	Run084	Standard_Measurement	Plate_02	Clariostar_Study	MB	Biofoundry_,_London	Linear_Dilution_Pattern_V2	0.11	0.106	0.103	0.1	0.096	0.092	0.089	0.087	0.084	0.081	0.077	0.072	0.07	0.066	0.063	0.061	0.06	0.057	0.056	0.055	0.054	0.052	0.052	0.053	0.053	0.052	0.052	0.051	0.051	0.05	0.05	0.05	0.05	0.048	0.047	0.046
G01	Sample	Dilution_85%	0.85	DMSO	Lycopene	Standard_Development	Run084	Standard_Measurement	Plate_02	Clariostar_Study	MB	Biofoundry_,_London	Linear_Dilution_Pattern_V2	0.157	0.154	0.152	0.149	0.144	0.14	0.137	0.137	0.135	0.133	0.13	0.126	0.122	0.117	0.114	0.112	0.109	0.107	0.105	0.104	0.105	0.104	0.105	0.106	0.108	0.111	0.115	0.117	0.119	0.122	0.124	0.127	0.129	0.131	0.135	0.14
G02	Sample	Dilution_65%	0.65	DMSO	Lycopene	Standard_Development	Run084	Standard_Measurement	Plate_02	Clariostar_Study	MB	Biofoundry_,_London	Linear_Dilution_Pattern_V2	0.147	0.145	0.142	0.138	0.134	0.13	0.127	0.127	0.126	0.123	0.119	0.117	0.113	0.107	0.104	0.102	0.1	0.098	0.097	0.096	0.095	0.094	0.096	0.097	0.099	0.102	0.103	0.105	0.107	0.109	0.111	0.114	0.116	0.117	0.119	0.124
G03	Sample	Dilution_45%	0.45	DMSO	Lycopene	Standard_Development	Run084	Standard_Measurement	Plate_02	Clariostar_Study	MB	Biofoundry_,_London	Linear_Dilution_Pattern_V2	0.136	0.132	0.129	0.126	0.121	0.116	0.114	0.113	0.111	0.108	0.104	0.101	0.097	0.093	0.089	0.087	0.085	0.083	0.081	0.08	0.08	0.079	0.079	0.08	0.082	0.083	0.084	0.085	0.087	0.087	0.088	0.09	0.091	0.091	0.093	0.095
G04	Sample	Dilution_25%	0.25	DMSO	Lycopene	Standard_Development	Run084	Standard_Measurement	Plate_02	Clariostar_Study	MB	Biofoundry_,_London	Linear_Dilution_Pattern_V2	0.128	0.125	0.122	0.118	0.113	0.109	0.106	0.105	0.103	0.1	0.097	0.092	0.089	0.085	0.082	0.079	0.078	0.075	0.073	0.072	0.072	0.07	0.07	0.07	0.071	0.072	0.072	0.072	0.072	0.073	0.073	0.075	0.075	0.074	0.074	0.075
G05	Sample	Dilution_05%	0.0499999999999999	DMSO	Lycopene	Standard_Development	Run084	Standard_Measurement	Plate_02	Clariostar_Study	MB	Biofoundry_,_London	Linear_Dilution_Pattern_V2	0.116	0.112	0.109	0.105	0.102	0.097	0.094	0.093	0.09	0.086	0.082	0.079	0.076	0.072	0.069	0.068	0.067	0.064	0.062	0.06	0.059	0.058	0.057	0.057	0.058	0.058	0.057	0.056	0.056	0.056	0.055	0.056	0.055	0.053	0.053	0.052
G06	Sample	Dilution_85%	0.85	DMSO	Lycopene	Standard_Development	Run084	Standard_Measurement	Plate_02	Clariostar_Study	MB	Biofoundry_,_London	Linear_Dilution_Pattern_V2	0.167	0.164	0.161	0.158	0.154	0.149	0.147	0.146	0.145	0.143	0.14	0.137	0.132	0.129	0.125	0.122	0.121	0.118	0.115	0.115	0.114	0.113	0.115	0.116	0.119	0.121	0.124	0.126	0.128	0.131	0.133	0.136	0.138	0.139	0.143	0.147
G07	Sample	Dilution_65%	0.65	DMSO	Lycopene	Standard_Development	Run084	Standard_Measurement	Plate_02	Clariostar_Study	MB	Biofoundry_,_London	Linear_Dilution_Pattern_V2	0.147	0.143	0.14	0.137	0.132	0.128	0.125	0.125	0.123	0.121	0.118	0.115	0.111	0.107	0.104	0.101	0.099	0.097	0.095	0.094	0.093	0.092	0.094	0.095	0.097	0.099	0.1	0.102	0.104	0.106	0.107	0.11	0.111	0.113	0.115	0.118
G08	Sample	Dilution_45%	0.45	DMSO	Lycopene	Standard_Development	Run084	Standard_Measurement	Plate_02	Clariostar_Study	MB	Biofoundry_,_London	Linear_Dilution_Pattern_V2	0.133	0.13	0.127	0.123	0.119	0.114	0.112	0.111	0.108	0.106	0.103	0.098	0.095	0.091	0.088	0.086	0.084	0.081	0.08	0.079	0.078	0.077	0.078	0.079	0.08	0.081	0.082	0.083	0.084	0.085	0.086	0.088	0.089	0.089	0.091	0.093
G09	Sample	Dilution_25%	0.25	DMSO	Lycopene	Standard_Development	Run084	Standard_Measurement	Plate_02	Clariostar_Study	MB	Biofoundry_,_London	Linear_Dilution_Pattern_V2	0.123	0.12	0.116	0.113	0.109	0.104	0.101	0.1	0.098	0.095	0.091	0.087	0.085	0.08	0.077	0.075	0.074	0.071	0.07	0.069	0.068	0.067	0.067	0.067	0.069	0.069	0.069	0.069	0.07	0.07	0.071	0.072	0.072	0.071	0.072	0.073
G10	Sample	Dilution_05%	0.0499999999999999	DMSO	Lycopene	Standard_Development	Run084	Standard_Measurement	Plate_02	Clariostar_Study	MB	Biofoundry_,_London	Linear_Dilution_Pattern_V2	0.111	0.108	0.105	0.101	0.097	0.092	0.089	0.088	0.086	0.082	0.078	0.074	0.071	0.067	0.064	0.062	0.061	0.058	0.056	0.056	0.054	0.053	0.053	0.053	0.054	0.054	0.053	0.052	0.052	0.052	0.052	0.053	0.052	0.051	0.051	0.05
G11	Blank	DMSO_Blank		DMSO		Standard_Development	Run084	Standard_Measurement	Plate_02	Clariostar_Study	MB	Biofoundry_,_London	Linear_Dilution_Pattern_V2	0.106	0.103	0.099	0.096	0.092	0.087	0.084	0.083	0.081	0.077	0.072	0.069	0.065	0.061	0.059	0.058	0.056	0.053	0.051	0.051	0.05	0.049	0.049	0.049	0.049	0.049	0.048	0.047	0.047	0.047	0.046	0.047	0.047	0.046	0.044	0.044
G12	Blank	DMSO_Blank		DMSO		Standard_Development	Run084	Standard_Measurement	Plate_02	Clariostar_Study	MB	Biofoundry_,_London	Linear_Dilution_Pattern_V2	0.107	0.105	0.102	0.098	0.095	0.09	0.087	0.085	0.083	0.079	0.075	0.07	0.067	0.063	0.061	0.059	0.057	0.055	0.054	0.053	0.051	0.05	0.051	0.051	0.051	0.051	0.049	0.049	0.049	0.049	0.048	0.048	0.048	0.046	0.045	0.045
H01	Sample	Dilution_85%	0.85	DMSO	Lycopene	Standard_Development	Run084	Standard_Measurement	Plate_02	Clariostar_Study	MB	Biofoundry_,_London	Linear_Dilution_Pattern_V2	0.17	0.167	0.163	0.16	0.156	0.151	0.148	0.147	0.146	0.143	0.139	0.134	0.128	0.124	0.119	0.117	0.116	0.113	0.112	0.11	0.109	0.108	0.109	0.111	0.114	0.116	0.119	0.121	0.123	0.125	0.128	0.13	0.132	0.135	0.137	0.143
H02	Sample	Dilution_65%	0.65	DMSO	Lycopene	Standard_Development	Run084	Standard_Measurement	Plate_02	Clariostar_Study	MB	Biofoundry_,_London	Linear_Dilution_Pattern_V2	0.147	0.145	0.142	0.138	0.134	0.13	0.128	0.127	0.125	0.121	0.118	0.114	0.111	0.106	0.103	0.101	0.099	0.096	0.094	0.093	0.093	0.092	0.093	0.094	0.096	0.099	0.1	0.102	0.103	0.105	0.106	0.109	0.11	0.111	0.114	0.117
H03	Sample	Dilution_45%	0.45	DMSO	Lycopene	Standard_Development	Run084	Standard_Measurement	Plate_02	Clariostar_Study	MB	Biofoundry_,_London	Linear_Dilution_Pattern_V2	0.137	0.134	0.131	0.127	0.122	0.118	0.116	0.114	0.113	0.11	0.106	0.102	0.098	0.093	0.091	0.088	0.087	0.084	0.082	0.081	0.081	0.08	0.081	0.081	0.082	0.083	0.085	0.085	0.086	0.087	0.088	0.09	0.091	0.091	0.092	0.094
H04	Sample	Dilution_25%	0.25	DMSO	Lycopene	Standard_Development	Run084	Standard_Measurement	Plate_02	Clariostar_Study	MB	Biofoundry_,_London	Linear_Dilution_Pattern_V2	0.133	0.129	0.126	0.122	0.118	0.114	0.11	0.109	0.106	0.102	0.099	0.093	0.089	0.084	0.081	0.079	0.077	0.074	0.072	0.072	0.071	0.07	0.07	0.07	0.07	0.071	0.071	0.071	0.071	0.072	0.073	0.074	0.074	0.073	0.073	0.074
H05	Sample	Dilution_05%	0.0499999999999999	DMSO	Lycopene	Standard_Development	Run084	Standard_Measurement	Plate_02	Clariostar_Study	MB	Biofoundry_,_London	Linear_Dilution_Pattern_V2	0.122	0.12	0.116	0.113	0.109	0.104	0.101	0.1	0.097	0.093	0.089	0.085	0.081	0.077	0.074	0.072	0.07	0.068	0.066	0.064	0.063	0.062	0.062	0.061	0.061	0.061	0.06	0.06	0.059	0.058	0.058	0.058	0.058	0.056	0.056	0.055
H06	Sample	Dilution_85%	0.85	DMSO	Lycopene	Standard_Development	Run084	Standard_Measurement	Plate_02	Clariostar_Study	MB	Biofoundry_,_London	Linear_Dilution_Pattern_V2	0.156	0.153	0.15	0.146	0.141	0.137	0.134	0.135	0.133	0.131	0.128	0.124	0.121	0.116	0.112	0.11	0.109	0.105	0.104	0.103	0.102	0.102	0.103	0.105	0.106	0.109	0.111	0.113	0.116	0.118	0.12	0.123	0.125	0.127	0.13	0.135
H07	Sample	Dilution_65%	0.65	DMSO	Lycopene	Standard_Development	Run084	Standard_Measurement	Plate_02	Clariostar_Study	MB	Biofoundry_,_London	Linear_Dilution_Pattern_V2	0.145	0.143	0.139	0.135	0.132	0.127	0.124	0.124	0.123	0.12	0.118	0.114	0.11	0.105	0.102	0.1	0.098	0.095	0.093	0.092	0.092	0.09	0.091	0.092	0.095	0.097	0.097	0.099	0.101	0.102	0.104	0.106	0.108	0.109	0.111	0.114
H08	Sample	Dilution_45%	0.45	DMSO	Lycopene	Standard_Development	Run084	Standard_Measurement	Plate_02	Clariostar_Study	MB	Biofoundry_,_London	Linear_Dilution_Pattern_V2	0.135	0.132	0.128	0.124	0.12	0.115	0.112	0.112	0.109	0.105	0.102	0.098	0.094	0.089	0.085	0.084	0.082	0.079	0.077	0.077	0.076	0.075	0.075	0.076	0.078	0.079	0.08	0.081	0.082	0.083	0.084	0.086	0.087	0.088	0.089	0.091
H09	Sample	Dilution_25%	0.25	DMSO	Lycopene	Standard_Development	Run084	Standard_Measurement	Plate_02	Clariostar_Study	MB	Biofoundry_,_London	Linear_Dilution_Pattern_V2	0.134	0.13	0.127	0.123	0.119	0.114	0.111	0.11	0.107	0.103	0.099	0.094	0.091	0.086	0.082	0.079	0.079	0.075	0.073	0.072	0.072	0.07	0.07	0.071	0.071	0.072	0.073	0.072	0.073	0.073	0.074	0.074	0.074	0.074	0.074	0.074
H10	Sample	Dilution_05%	0.0499999999999999	DMSO	Lycopene	Standard_Development	Run084	Standard_Measurement	Plate_02	Clariostar_Study	MB	Biofoundry_,_London	Linear_Dilution_Pattern_V2	0.116	0.112	0.109	0.106	0.101	0.097	0.094	0.093	0.089	0.086	0.082	0.077	0.074	0.069	0.067	0.064	0.063	0.061	0.059	0.059	0.056	0.055	0.055	0.055	0.055	0.055	0.054	0.054	0.054	0.053	0.053	0.054	0.053	0.052	0.051	0.051
H11	Blank	DMSO_Blank		DMSO		Standard_Development	Run084	Standard_Measurement	Plate_02	Clariostar_Study	MB	Biofoundry_,_London	Linear_Dilution_Pattern_V2	0.109	0.104	0.102	0.098	0.094	0.09	0.087	0.086	0.083	0.079	0.075	0.071	0.067	0.063	0.061	0.059	0.058	0.056	0.054	0.052	0.052	0.05	0.05	0.051	0.05	0.051	0.049	0.048	0.049	0.049	0.048	0.048	0.048	0.047	0.045	0.045
H12	Blank	DMSO_Blank		DMSO		Standard_Development	Run084	Standard_Measurement	Plate_02	Clariostar_Study	MB	Biofoundry_,_London	Linear_Dilution_Pattern_V2	0.108	0.105	0.102	0.098	0.094	0.089	0.087	0.085	0.082	0.079	0.074	0.07	0.065	0.062	0.059	0.058	0.056	0.053	0.052	0.051	0.051	0.049	0.049	0.05	0.049	0.049	0.048	0.048	0.047	0.047	0.047	0.048	0.047	0.046	0.045	0.044
A01	Sample	Dilution_100%	1.0	DMSO	Lycopene	Standard_Development	Run084	Standard_Measurement	Plate_02	Clariostar_Study	MB	Biofoundry_,_London	Linear_Dilution_Pattern_V2	0.152	0.15	0.147	0.143	0.141	0.136	0.134	0.133	0.13	0.128	0.125	0.121	0.115	0.111	0.109	0.105	0.103	0.101	0.1	0.1	0.099	0.1	0.102	0.103	0.106	0.109	0.113	0.117	0.121	0.124	0.126	0.13	0.133	0.138	0.143	0.149
A02	Sample	Dilution_80%	0.8	DMSO	Lycopene	Standard_Development	Run084	Standard_Measurement	Plate_02	Clariostar_Study	MB	Biofoundry_,_London	Linear_Dilution_Pattern_V2	0.141	0.138	0.134	0.131	0.128	0.123	0.122	0.121	0.117	0.114	0.111	0.107	0.101	0.097	0.094	0.092	0.089	0.087	0.085	0.086	0.085	0.086	0.086	0.088	0.09	0.092	0.095	0.097	0.101	0.103	0.104	0.107	0.11	0.113	0.116	0.121
A03	Sample	Dilution_60%	0.6	DMSO	Lycopene	Standard_Development	Run084	Standard_Measurement	Plate_02	Clariostar_Study	MB	Biofoundry_,_London	Linear_Dilution_Pattern_V2	0.137	0.133	0.13	0.127	0.123	0.118	0.116	0.115	0.112	0.109	0.106	0.102	0.096	0.093	0.09	0.087	0.085	0.083	0.081	0.081	0.08	0.08	0.081	0.082	0.083	0.085	0.087	0.088	0.09	0.092	0.093	0.095	0.097	0.099	0.101	0.105
A04	Sample	Dilution_40%	0.4	DMSO	Lycopene	Standard_Development	Run084	Standard_Measurement	Plate_02	Clariostar_Study	MB	Biofoundry_,_London	Linear_Dilution_Pattern_V2	0.129	0.126	0.121	0.118	0.115	0.11	0.108	0.107	0.103	0.1	0.097	0.092	0.087	0.084	0.08	0.078	0.075	0.072	0.071	0.071	0.07	0.07	0.07	0.07	0.071	0.072	0.073	0.074	0.075	0.075	0.076	0.078	0.079	0.08	0.081	0.083
A05	Sample	Dilution_20%	0.2	DMSO	Lycopene	Standard_Development	Run084	Standard_Measurement	Plate_02	Clariostar_Study	MB	Biofoundry_,_London	Linear_Dilution_Pattern_V2	0.116	0.113	0.11	0.106	0.103	0.098	0.096	0.094	0.091	0.087	0.084	0.08	0.075	0.073	0.07	0.068	0.064	0.062	0.061	0.061	0.06	0.06	0.059	0.059	0.059	0.059	0.059	0.059	0.061	0.061	0.06	0.061	0.061	0.062	0.063	0.063
A06	Sample	Dilution_100%	1.0	DMSO	Lycopene	Standard_Development	Run084	Standard_Measurement	Plate_02	Clariostar_Study	MB	Biofoundry_,_London	Linear_Dilution_Pattern_V2	0.159	0.157	0.152	0.148	0.145	0.141	0.139	0.137	0.135	0.132	0.129	0.125	0.12	0.115	0.111	0.109	0.106	0.103	0.102	0.102	0.101	0.101	0.102	0.104	0.107	0.11	0.113	0.116	0.12	0.122	0.124	0.128	0.131	0.135	0.139	0.145
A07	Sample	Dilution_80%	0.8	DMSO	Lycopene	Standard_Development	Run084	Standard_Measurement	Plate_02	Clariostar_Study	MB	Biofoundry_,_London	Linear_Dilution_Pattern_V2	0.149	0.146	0.143	0.14	0.136	0.132	0.129	0.128	0.125	0.122	0.12	0.116	0.111	0.109	0.104	0.102	0.099	0.097	0.095	0.095	0.094	0.095	0.096	0.097	0.098	0.101	0.103	0.105	0.108	0.11	0.111	0.114	0.116	0.119	0.122	0.127
A08	Sample	Dilution_60%	0.6	DMSO	Lycopene	Standard_Development	Run084	Standard_Measurement	Plate_02	Clariostar_Study	MB	Biofoundry_,_London	Linear_Dilution_Pattern_V2	0.143	0.141	0.137	0.134	0.13	0.126	0.122	0.121	0.119	0.116	0.113	0.11	0.105	0.101	0.097	0.095	0.092	0.09	0.088	0.087	0.087	0.087	0.087	0.088	0.089	0.091	0.093	0.094	0.096	0.098	0.098	0.1	0.101	0.104	0.106	0.11
A09	Sample	Dilution_40%	0.4	DMSO	Lycopene	Standard_Development	Run084	Standard_Measurement	Plate_02	Clariostar_Study	MB	Biofoundry_,_London	Linear_Dilution_Pattern_V2	0.135	0.132	0.129	0.125	0.121	0.117	0.114	0.112	0.109	0.106	0.102	0.098	0.092	0.088	0.085	0.082	0.08	0.077	0.075	0.075	0.074	0.074	0.073	0.074	0.074	0.076	0.077	0.077	0.079	0.079	0.079	0.081	0.082	0.083	0.084	0.086
A10	Sample	Dilution_20%	0.2	DMSO	Lycopene	Standard_Development	Run084	Standard_Measurement	Plate_02	Clariostar_Study	MB	Biofoundry_,_London	Linear_Dilution_Pattern_V2	0.121	0.118	0.113	0.111	0.107	0.102	0.1	0.099	0.095	0.092	0.089	0.084	0.079	0.076	0.073	0.071	0.068	0.066	0.064	0.064	0.063	0.062	0.062	0.062	0.062	0.062	0.063	0.062	0.063	0.063	0.063	0.064	0.064	0.065	0.065	0.066
A11	Blank	DMSO_Blank		DMSO		Standard_Development	Run084	Standard_Measurement	Plate_02	Clariostar_Study	MB	Biofoundry_,_London	Linear_Dilution_Pattern_V2	0.11	0.107	0.104	0.101	0.097	0.093	0.091	0.088	0.085	0.08	0.076	0.072	0.069	0.067	0.063	0.06	0.059	0.057	0.056	0.055	0.053	0.053	0.052	0.052	0.051	0.051	0.05	0.049	0.05	0.049	0.047	0.048	0.048	0.047	0.046	0.045
A12	Blank	DMSO_Blank		DMSO		Standard_Development	Run084	Standard_Measurement	Plate_02	Clariostar_Study	MB	Biofoundry_,_London	Linear_Dilution_Pattern_V2	0.117	0.114	0.111	0.108	0.104	0.099	0.097	0.094	0.091	0.087	0.084	0.079	0.074	0.072	0.068	0.066	0.064	0.062	0.06	0.059	0.058	0.057	0.056	0.056	0.055	0.055	0.054	0.053	0.053	0.052	0.051	0.051	0.05	0.05	0.049	0.047
B01	Sample	Dilution_100%	1.0	DMSO	Lycopene	Standard_Development	Run084	Standard_Measurement	Plate_02	Clariostar_Study	MB	Biofoundry_,_London	Linear_Dilution_Pattern_V2	0.154	0.152	0.148	0.144	0.141	0.137	0.136	0.135	0.134	0.132	0.13	0.126	0.121	0.117	0.114	0.112	0.109	0.107	0.106	0.106	0.106	0.107	0.109	0.111	0.114	0.118	0.122	0.126	0.13	0.133	0.136	0.14	0.143	0.148	0.153	0.161
B02	Sample	Dilution_80%	0.8	DMSO	Lycopene	Standard_Development	Run084	Standard_Measurement	Plate_02	Clariostar_Study	MB	Biofoundry_,_London	Linear_Dilution_Pattern_V2	0.142	0.139	0.136	0.132	0.129	0.125	0.123	0.122	0.12	0.118	0.115	0.112	0.108	0.104	0.101	0.099	0.096	0.093	0.093	0.093	0.092	0.091	0.093	0.095	0.097	0.1	0.102	0.104	0.108	0.11	0.111	0.114	0.117	0.119	0.122	0.127
B03	Sample	Dilution_60%	0.6	DMSO	Lycopene	Standard_Development	Run084	Standard_Measurement	Plate_02	Clariostar_Study	MB	Biofoundry_,_London	Linear_Dilution_Pattern_V2	0.137	0.135	0.131	0.128	0.125	0.12	0.118	0.117	0.115	0.112	0.109	0.105	0.099	0.096	0.094	0.091	0.088	0.086	0.084	0.085	0.084	0.084	0.085	0.086	0.087	0.089	0.091	0.092	0.094	0.096	0.097	0.099	0.1	0.103	0.105	0.108
B04	Sample	Dilution_40%	0.4	DMSO	Lycopene	Standard_Development	Run084	Standard_Measurement	Plate_02	Clariostar_Study	MB	Biofoundry_,_London	Linear_Dilution_Pattern_V2	0.126	0.124	0.12	0.116	0.113	0.109	0.107	0.105	0.103	0.1	0.098	0.093	0.089	0.085	0.082	0.08	0.078	0.076	0.074	0.074	0.073	0.072	0.072	0.073	0.074	0.075	0.076	0.077	0.079	0.079	0.079	0.081	0.082	0.083	0.084	0.086
B05	Sample	Dilution_20%	0.2	DMSO	Lycopene	Standard_Development	Run084	Standard_Measurement	Plate_02	Clariostar_Study	MB	Biofoundry_,_London	Linear_Dilution_Pattern_V2	0.115	0.113	0.109	0.106	0.103	0.098	0.096	0.094	0.092	0.089	0.086	0.081	0.077	0.074	0.072	0.07	0.067	0.065	0.064	0.063	0.063	0.062	0.061	0.062	0.062	0.062	0.062	0.062	0.063	0.063	0.062	0.064	0.064	0.064	0.064	0.065
B06	Sample	Dilution_100%	1.0	DMSO	Lycopene	Standard_Development	Run084	Standard_Measurement	Plate_02	Clariostar_Study	MB	Biofoundry_,_London	Linear_Dilution_Pattern_V2	0.157	0.154	0.151	0.148	0.144	0.14	0.138	0.137	0.137	0.135	0.133	0.129	0.125	0.121	0.118	0.115	0.113	0.11	0.109	0.109	0.108	0.109	0.11	0.112	0.114	0.118	0.122	0.125	0.129	0.132	0.134	0.138	0.14	0.145	0.15	0.156
B07	Sample	Dilution_80%	0.8	DMSO	Lycopene	Standard_Development	Run084	Standard_Measurement	Plate_02	Clariostar_Study	MB	Biofoundry_,_London	Linear_Dilution_Pattern_V2	0.157	0.156	0.152	0.149	0.145	0.141	0.139	0.138	0.136	0.134	0.132	0.129	0.124	0.12	0.117	0.115	0.112	0.11	0.108	0.108	0.107	0.107	0.108	0.11	0.112	0.115	0.117	0.119	0.122	0.124	0.125	0.129	0.131	0.134	0.137	0.141
B08	Sample	Dilution_60%	0.6	DMSO	Lycopene	Standard_Development	Run084	Standard_Measurement	Plate_02	Clariostar_Study	MB	Biofoundry_,_London	Linear_Dilution_Pattern_V2	0.14	0.138	0.134	0.131	0.127	0.123	0.121	0.119	0.117	0.115	0.112	0.109	0.104	0.1	0.097	0.095	0.092	0.09	0.088	0.088	0.088	0.088	0.088	0.089	0.09	0.092	0.094	0.095	0.097	0.099	0.1	0.102	0.104	0.106	0.107	0.111
B09	Sample	Dilution_40%	0.4	DMSO	Lycopene	Standard_Development	Run084	Standard_Measurement	Plate_02	Clariostar_Study	MB	Biofoundry_,_London	Linear_Dilution_Pattern_V2	0.135	0.133	0.129	0.125	0.121	0.116	0.114	0.113	0.11	0.108	0.105	0.1	0.095	0.092	0.089	0.087	0.084	0.082	0.08	0.08	0.079	0.078	0.078	0.079	0.08	0.08	0.082	0.083	0.084	0.085	0.084	0.086	0.087	0.088	0.089	0.091
B10	Sample	Dilution_20%	0.2	DMSO	Lycopene	Standard_Development	Run084	Standard_Measurement	Plate_02	Clariostar_Study	MB	Biofoundry_,_London	Linear_Dilution_Pattern_V2	0.121	0.117	0.115	0.111	0.108	0.104	0.102	0.101	0.097	0.095	0.092	0.087	0.083	0.08	0.076	0.074	0.072	0.07	0.068	0.068	0.067	0.066	0.066	0.066	0.066	0.066	0.066	0.066	0.067	0.067	0.066	0.067	0.068	0.068	0.068	0.068
B11	Blank	DMSO_Blank		DMSO		Standard_Development	Run084	Standard_Measurement	Plate_02	Clariostar_Study	MB	Biofoundry_,_London	Linear_Dilution_Pattern_V2	0.113	0.11	0.107	0.103	0.1	0.096	0.093	0.091	0.088	0.085	0.081	0.077	0.073	0.07	0.068	0.065	0.064	0.062	0.061	0.06	0.059	0.058	0.057	0.056	0.056	0.056	0.055	0.054	0.054	0.053	0.052	0.053	0.052	0.051	0.05	0.049
B12	Blank	DMSO_Blank		DMSO		Standard_Development	Run084	Standard_Measurement	Plate_02	Clariostar_Study	MB	Biofoundry_,_London	Linear_Dilution_Pattern_V2	0.108	0.106	0.103	0.1	0.097	0.093	0.09	0.088	0.085	0.081	0.078	0.073	0.069	0.067	0.064	0.062	0.06	0.058	0.057	0.056	0.055	0.054	0.054	0.053	0.053	0.052	0.052	0.051	0.051	0.05	0.049	0.049	0.049	0.048	0.047	0.046
C01	Sample	Dilution_95%	0.95	DMSO	Lycopene	Standard_Development	Run084	Standard_Measurement	Plate_02	Clariostar_Study	MB	Biofoundry_,_London	Linear_Dilution_Pattern_V2	0.153	0.151	0.148	0.144	0.141	0.137	0.135	0.135	0.134	0.132	0.129	0.126	0.12	0.117	0.114	0.112	0.109	0.107	0.106	0.106	0.105	0.106	0.108	0.111	0.112	0.116	0.12	0.123	0.127	0.13	0.132	0.136	0.139	0.143	0.148	0.154
C02	Sample	Dilution_75%	0.75	DMSO	Lycopene	Standard_Development	Run084	Standard_Measurement	Plate_02	Clariostar_Study	MB	Biofoundry_,_London	Linear_Dilution_Pattern_V2	0.144	0.142	0.138	0.135	0.132	0.127	0.125	0.125	0.123	0.121	0.118	0.115	0.111	0.106	0.103	0.1	0.099	0.097	0.095	0.095	0.095	0.095	0.096	0.098	0.099	0.102	0.104	0.106	0.109	0.111	0.112	0.115	0.117	0.121	0.124	0.128
C03	Sample	Dilution_55%	0.55	DMSO	Lycopene	Standard_Development	Run084	Standard_Measurement	Plate_02	Clariostar_Study	MB	Biofoundry_,_London	Linear_Dilution_Pattern_V2	0.135	0.133	0.129	0.126	0.123	0.118	0.116	0.115	0.114	0.111	0.108	0.104	0.099	0.096	0.092	0.091	0.088	0.085	0.084	0.084	0.083	0.083	0.084	0.085	0.086	0.088	0.09	0.091	0.094	0.096	0.096	0.099	0.1	0.102	0.104	0.108
C04	Sample	Dilution_35%	0.35	DMSO	Lycopene	Standard_Development	Run084	Standard_Measurement	Plate_02	Clariostar_Study	MB	Biofoundry_,_London	Linear_Dilution_Pattern_V2	0.127	0.124	0.121	0.117	0.114	0.109	0.107	0.106	0.103	0.1	0.098	0.094	0.089	0.085	0.082	0.081	0.078	0.077	0.075	0.075	0.074	0.073	0.073	0.074	0.075	0.075	0.076	0.077	0.078	0.079	0.079	0.08	0.081	0.082	0.082	0.084
C05	Sample	Dilution_15%	0.15	DMSO	Lycopene	Standard_Development	Run084	Standard_Measurement	Plate_02	Clariostar_Study	MB	Biofoundry_,_London	Linear_Dilution_Pattern_V2	0.11	0.107	0.104	0.101	0.098	0.093	0.091	0.09	0.087	0.084	0.083	0.077	0.074	0.071	0.068	0.066	0.064	0.062	0.06	0.06	0.059	0.059	0.059	0.059	0.058	0.059	0.059	0.059	0.06	0.06	0.059	0.059	0.06	0.06	0.06	0.06
C06	Sample	Dilution_95%	0.95	DMSO	Lycopene	Standard_Development	Run084	Standard_Measurement	Plate_02	Clariostar_Study	MB	Biofoundry_,_London	Linear_Dilution_Pattern_V2	0.158	0.156	0.152	0.149	0.146	0.141	0.14	0.139	0.139	0.137	0.135	0.132	0.127	0.124	0.12	0.117	0.115	0.113	0.112	0.112	0.111	0.111	0.113	0.115	0.118	0.121	0.125	0.128	0.131	0.135	0.137	0.141	0.143	0.147	0.152	0.158
C07	Sample	Dilution_75%	0.75	DMSO	Lycopene	Standard_Development	Run084	Standard_Measurement	Plate_02	Clariostar_Study	MB	Biofoundry_,_London	Linear_Dilution_Pattern_V2	0.144	0.141	0.137	0.133	0.13	0.125	0.123	0.123	0.121	0.12	0.117	0.113	0.108	0.105	0.101	0.1	0.097	0.095	0.093	0.093	0.092	0.092	0.093	0.094	0.096	0.099	0.101	0.103	0.106	0.108	0.108	0.112	0.113	0.117	0.12	0.124
C08	Sample	Dilution_55%	0.55	DMSO	Lycopene	Standard_Development	Run084	Standard_Measurement	Plate_02	Clariostar_Study	MB	Biofoundry_,_London	Linear_Dilution_Pattern_V2	0.133	0.13	0.126	0.122	0.119	0.115	0.113	0.112	0.11	0.107	0.105	0.101	0.097	0.093	0.09	0.088	0.085	0.083	0.082	0.081	0.08	0.08	0.081	0.082	0.084	0.085	0.086	0.087	0.09	0.092	0.092	0.094	0.095	0.098	0.099	0.102
C09	Sample	Dilution_35%	0.35	DMSO	Lycopene	Standard_Development	Run084	Standard_Measurement	Plate_02	Clariostar_Study	MB	Biofoundry_,_London	Linear_Dilution_Pattern_V2	0.122	0.12	0.117	0.113	0.11	0.105	0.103	0.102	0.099	0.096	0.094	0.089	0.085	0.082	0.078	0.077	0.074	0.071	0.07	0.07	0.069	0.069	0.07	0.07	0.071	0.072	0.073	0.073	0.074	0.075	0.075	0.077	0.077	0.078	0.079	0.08
C10	Sample	Dilution_15%	0.15	DMSO	Lycopene	Standard_Development	Run084	Standard_Measurement	Plate_02	Clariostar_Study	MB	Biofoundry_,_London	Linear_Dilution_Pattern_V2	0.12	0.118	0.114	0.11	0.107	0.103	0.1	0.099	0.096	0.092	0.089	0.085	0.081	0.077	0.074	0.072	0.069	0.067	0.065	0.065	0.064	0.063	0.063	0.064	0.063	0.063	0.064	0.063	0.064	0.063	0.062	0.064	0.064	0.064	0.063	0.063
C11	Blank	DMSO_Blank		DMSO		Standard_Development	Run084	Standard_Measurement	Plate_02	Clariostar_Study	MB	Biofoundry_,_London	Linear_Dilution_Pattern_V2	0.106	0.104	0.099	0.096	0.092	0.088	0.086	0.085	0.082	0.078	0.074	0.07	0.066	0.063	0.061	0.059	0.056	0.054	0.053	0.053	0.052	0.051	0.05	0.05	0.049	0.049	0.049	0.048	0.048	0.048	0.046	0.047	0.047	0.046	0.045	0.044
C12	Blank	DMSO_Blank		DMSO		Standard_Development	Run084	Standard_Measurement	Plate_02	Clariostar_Study	MB	Biofoundry_,_London	Linear_Dilution_Pattern_V2	0.106	0.103	0.099	0.097	0.093	0.088	0.086	0.085	0.083	0.079	0.075	0.071	0.067	0.064	0.061	0.06	0.058	0.056	0.054	0.053	0.052	0.051	0.052	0.051	0.051	0.05	0.05	0.049	0.049	0.049	0.048	0.048	0.047	0.047	0.045	0.044
D01	Sample	Dilution_95%	0.95	DMSO	Lycopene	Standard_Development	Run084	Standard_Measurement	Plate_02	Clariostar_Study	MB	Biofoundry_,_London	Linear_Dilution_Pattern_V2	0.161	0.159	0.156	0.153	0.149	0.145	0.143	0.142	0.141	0.14	0.138	0.134	0.128	0.124	0.12	0.118	0.116	0.113	0.112	0.112	0.112	0.112	0.113	0.116	0.119	0.122	0.126	0.129	0.133	0.136	0.139	0.142	0.145	0.149	0.153	0.16
D02	Sample	Dilution_75%	0.75	DMSO	Lycopene	Standard_Development	Run084	Standard_Measurement	Plate_02	Clariostar_Study	MB	Biofoundry_,_London	Linear_Dilution_Pattern_V2	0.155	0.152	0.149	0.145	0.141	0.137	0.135	0.134	0.133	0.131	0.128	0.124	0.118	0.114	0.112	0.11	0.107	0.104	0.103	0.102	0.102	0.101	0.102	0.104	0.106	0.109	0.112	0.114	0.117	0.119	0.12	0.122	0.125	0.127	0.131	0.135
D03	Sample	Dilution_55%	0.55	DMSO	Lycopene	Standard_Development	Run084	Standard_Measurement	Plate_02	Clariostar_Study	MB	Biofoundry_,_London	Linear_Dilution_Pattern_V2	0.142	0.139	0.136	0.132	0.128	0.124	0.12	0.121	0.119	0.117	0.114	0.111	0.105	0.101	0.097	0.095	0.093	0.091	0.09	0.089	0.087	0.087	0.088	0.089	0.09	0.092	0.094	0.095	0.097	0.098	0.099	0.101	0.102	0.103	0.105	0.108
D04	Sample	Dilution_35%	0.35	DMSO	Lycopene	Standard_Development	Run084	Standard_Measurement	Plate_02	Clariostar_Study	MB	Biofoundry_,_London	Linear_Dilution_Pattern_V2	0.128	0.126	0.122	0.119	0.115	0.111	0.108	0.107	0.105	0.102	0.1	0.095	0.091	0.087	0.084	0.083	0.08	0.077	0.076	0.075	0.075	0.074	0.074	0.075	0.075	0.076	0.077	0.078	0.079	0.08	0.08	0.082	0.082	0.083	0.084	0.085
D05	Sample	Dilution_15%	0.15	DMSO	Lycopene	Standard_Development	Run084	Standard_Measurement	Plate_02	Clariostar_Study	MB	Biofoundry_,_London	Linear_Dilution_Pattern_V2	0.117	0.115	0.112	0.107	0.104	0.099	0.097	0.097	0.094	0.091	0.088	0.084	0.08	0.076	0.072	0.071	0.069	0.066	0.065	0.064	0.063	0.063	0.063	0.063	0.062	0.063	0.063	0.062	0.062	0.063	0.062	0.063	0.063	0.063	0.061	0.061
D06	Sample	Dilution_95%	0.95	DMSO	Lycopene	Standard_Development	Run084	Standard_Measurement	Plate_02	Clariostar_Study	MB	Biofoundry_,_London	Linear_Dilution_Pattern_V2	0.16	0.158	0.154	0.15	0.146	0.142	0.139	0.139	0.138	0.137	0.136	0.132	0.127	0.123	0.119	0.117	0.113	0.111	0.11	0.109	0.108	0.109	0.11	0.112	0.114	0.117	0.122	0.124	0.128	0.131	0.132	0.136	0.139	0.142	0.147	0.152
D07	Sample	Dilution_75%	0.75	DMSO	Lycopene	Standard_Development	Run084	Standard_Measurement	Plate_02	Clariostar_Study	MB	Biofoundry_,_London	Linear_Dilution_Pattern_V2	0.146	0.144	0.14	0.137	0.133	0.128	0.126	0.126	0.124	0.122	0.12	0.116	0.111	0.108	0.104	0.102	0.099	0.097	0.096	0.095	0.094	0.094	0.095	0.096	0.098	0.101	0.103	0.105	0.107	0.11	0.111	0.114	0.116	0.118	0.121	0.124
D08	Sample	Dilution_55%	0.55	DMSO	Lycopene	Standard_Development	Run084	Standard_Measurement	Plate_02	Clariostar_Study	MB	Biofoundry_,_London	Linear_Dilution_Pattern_V2	0.172	0.169	0.167	0.163	0.16	0.155	0.153	0.152	0.15	0.148	0.146	0.142	0.138	0.134	0.13	0.129	0.126	0.124	0.122	0.122	0.12	0.12	0.121	0.122	0.123	0.124	0.127	0.128	0.13	0.131	0.131	0.133	0.135	0.137	0.138	0.141
D09	Sample	Dilution_35%	0.35	DMSO	Lycopene	Standard_Development	Run084	Standard_Measurement	Plate_02	Clariostar_Study	MB	Biofoundry_,_London	Linear_Dilution_Pattern_V2	0.13	0.128	0.124	0.12	0.117	0.113	0.111	0.11	0.107	0.104	0.101	0.096	0.092	0.089	0.086	0.084	0.081	0.078	0.077	0.077	0.076	0.075	0.076	0.076	0.077	0.077	0.079	0.08	0.081	0.083	0.082	0.084	0.085	0.086	0.086	0.088
D10	Sample	Dilution_15%	0.15	DMSO	Lycopene	Standard_Development	Run084	Standard_Measurement	Plate_02	Clariostar_Study	MB	Biofoundry_,_London	Linear_Dilution_Pattern_V2	0.119	0.116	0.113	0.109	0.107	0.102	0.099	0.098	0.095	0.092	0.09	0.086	0.08	0.077	0.075	0.073	0.07	0.068	0.067	0.066	0.065	0.064	0.064	0.065	0.065	0.066	0.066	0.065	0.066	0.067	0.066	0.067	0.068	0.068	0.068	0.069
D11	Blank	DMSO_Blank		DMSO		Standard_Development	Run084	Standard_Measurement	Plate_02	Clariostar_Study	MB	Biofoundry_,_London	Linear_Dilution_Pattern_V2	0.106	0.103	0.099	0.096	0.093	0.088	0.086	0.085	0.081	0.078	0.076	0.071	0.067	0.064	0.061	0.059	0.057	0.055	0.054	0.053	0.052	0.052	0.051	0.051	0.05	0.05	0.049	0.048	0.049	0.048	0.047	0.047	0.047	0.046	0.045	0.044
D12	Blank	DMSO_Blank		DMSO		Standard_Development	Run084	Standard_Measurement	Plate_02	Clariostar_Study	MB	Biofoundry_,_London	Linear_Dilution_Pattern_V2	0.112	0.109	0.105	0.101	0.098	0.094	0.092	0.091	0.087	0.083	0.08	0.075	0.071	0.068	0.065	0.064	0.062	0.059	0.057	0.057	0.056	0.055	0.054	0.053	0.053	0.053	0.053	0.051	0.051	0.051	0.05	0.05	0.049	0.049	0.047	0.046
E01	Sample	Dilution_90%	0.9	DMSO	Lycopene	Standard_Development	Run084	Standard_Measurement	Plate_02	Clariostar_Study	MB	Biofoundry_,_London	Linear_Dilution_Pattern_V2	0.183	0.181	0.177	0.173	0.17	0.165	0.164	0.163	0.162	0.16	0.158	0.154	0.149	0.145	0.141	0.138	0.136	0.133	0.132	0.132	0.132	0.132	0.133	0.135	0.138	0.141	0.143	0.146	0.15	0.153	0.154	0.158	0.16	0.164	0.167	0.173
E02	Sample	Dilution_70%	0.7	DMSO	Lycopene	Standard_Development	Run084	Standard_Measurement	Plate_02	Clariostar_Study	MB	Biofoundry_,_London	Linear_Dilution_Pattern_V2	0.154	0.151	0.146	0.143	0.139	0.133	0.131	0.131	0.128	0.126	0.123	0.117	0.113	0.108	0.104	0.102	0.099	0.097	0.095	0.094	0.093	0.093	0.095	0.096	0.098	0.1	0.102	0.103	0.106	0.108	0.11	0.112	0.114	0.116	0.118	0.122
E03	Sample	Dilution_50%	0.5	DMSO	Lycopene	Standard_Development	Run084	Standard_Measurement	Plate_02	Clariostar_Study	MB	Biofoundry_,_London	Linear_Dilution_Pattern_V2	0.136	0.134	0.131	0.127	0.123	0.118	0.117	0.116	0.112	0.11	0.108	0.104	0.099	0.095	0.092	0.09	0.087	0.085	0.083	0.083	0.082	0.082	0.083	0.084	0.085	0.086	0.088	0.089	0.091	0.092	0.092	0.095	0.096	0.097	0.099	0.101
E04	Sample	Dilution_30%	0.3	DMSO	Lycopene	Standard_Development	Run084	Standard_Measurement	Plate_02	Clariostar_Study	MB	Biofoundry_,_London	Linear_Dilution_Pattern_V2	0.126	0.122	0.119	0.115	0.111	0.106	0.104	0.104	0.101	0.098	0.095	0.091	0.086	0.083	0.079	0.079	0.075	0.073	0.072	0.071	0.07	0.069	0.069	0.071	0.071	0.071	0.072	0.072	0.073	0.074	0.073	0.075	0.076	0.076	0.076	0.077
E05	Sample	Dilution_10%	0.1	DMSO	Lycopene	Standard_Development	Run084	Standard_Measurement	Plate_02	Clariostar_Study	MB	Biofoundry_,_London	Linear_Dilution_Pattern_V2	0.114	0.111	0.107	0.104	0.101	0.096	0.093	0.092	0.089	0.086	0.083	0.08	0.076	0.072	0.069	0.068	0.066	0.063	0.062	0.061	0.06	0.059	0.058	0.059	0.058	0.058	0.058	0.058	0.058	0.058	0.056	0.058	0.057	0.057	0.056	0.055
E06	Sample	Dilution_90%	0.9	DMSO	Lycopene	Standard_Development	Run084	Standard_Measurement	Plate_02	Clariostar_Study	MB	Biofoundry_,_London	Linear_Dilution_Pattern_V2	0.155	0.152	0.149	0.144	0.141	0.136	0.133	0.133	0.132	0.131	0.129	0.125	0.12	0.116	0.113	0.111	0.107	0.105	0.104	0.104	0.103	0.103	0.105	0.107	0.11	0.112	0.115	0.117	0.121	0.124	0.125	0.129	0.131	0.135	0.138	0.143
E07	Sample	Dilution_70%	0.7	DMSO	Lycopene	Standard_Development	Run084	Standard_Measurement	Plate_02	Clariostar_Study	MB	Biofoundry_,_London	Linear_Dilution_Pattern_V2	0.147	0.144	0.141	0.137	0.134	0.129	0.126	0.126	0.125	0.122	0.121	0.118	0.113	0.109	0.105	0.103	0.1	0.097	0.096	0.096	0.095	0.095	0.096	0.098	0.1	0.102	0.104	0.106	0.109	0.112	0.113	0.116	0.117	0.12	0.123	0.127
E08	Sample	Dilution_50%	0.5	DMSO	Lycopene	Standard_Development	Run084	Standard_Measurement	Plate_02	Clariostar_Study	MB	Biofoundry_,_London	Linear_Dilution_Pattern_V2	0.181	0.18	0.176	0.173	0.17	0.165	0.163	0.163	0.16	0.159	0.157	0.153	0.148	0.144	0.141	0.139	0.136	0.134	0.133	0.133	0.131	0.131	0.132	0.132	0.133	0.134	0.136	0.136	0.139	0.139	0.139	0.142	0.143	0.144	0.145	0.148
E09	Sample	Dilution_30%	0.3	DMSO	Lycopene	Standard_Development	Run084	Standard_Measurement	Plate_02	Clariostar_Study	MB	Biofoundry_,_London	Linear_Dilution_Pattern_V2	0.129	0.127	0.124	0.12	0.116	0.111	0.109	0.109	0.107	0.104	0.101	0.097	0.091	0.087	0.084	0.082	0.08	0.077	0.075	0.075	0.074	0.074	0.075	0.075	0.075	0.076	0.077	0.077	0.079	0.08	0.08	0.082	0.082	0.083	0.083	0.085
E10	Sample	Dilution_10%	0.1	DMSO	Lycopene	Standard_Development	Run084	Standard_Measurement	Plate_02	Clariostar_Study	MB	Biofoundry_,_London	Linear_Dilution_Pattern_V2	0.114	0.112	0.108	0.103	0.1	0.096	0.093	0.093	0.091	0.088	0.084	0.08	0.075	0.071	0.068	0.067	0.065	0.062	0.061	0.06	0.059	0.059	0.059	0.059	0.059	0.059	0.059	0.058	0.06	0.06	0.059	0.061	0.061	0.061	0.06	0.06
E11	Blank	DMSO_Blank		DMSO		Standard_Development	Run084	Standard_Measurement	Plate_02	Clariostar_Study	MB	Biofoundry_,_London	Linear_Dilution_Pattern_V2	0.106	0.103	0.099	0.095	0.091	0.087	0.084	0.083	0.08	0.076	0.073	0.07	0.065	0.062	0.059	0.058	0.055	0.053	0.052	0.052	0.051	0.05	0.05	0.05	0.049	0.049	0.048	0.047	0.047	0.047	0.046	0.047	0.046	0.046	0.044	0.043
E12	Blank	DMSO_Blank		DMSO		Standard_Development	Run084	Standard_Measurement	Plate_02	Clariostar_Study	MB	Biofoundry_,_London	Linear_Dilution_Pattern_V2	0.108	0.106	0.102	0.099	0.095	0.09	0.088	0.087	0.085	0.081	0.077	0.072	0.069	0.066	0.063	0.062	0.059	0.057	0.056	0.055	0.054	0.053	0.053	0.053	0.052	0.051	0.051	0.05	0.051	0.05	0.049	0.05	0.049	0.048	0.046	0.045
F01	Sample	Dilution_90%	0.9	DMSO	Lycopene	Standard_Development	Run084	Standard_Measurement	Plate_02	Clariostar_Study	MB	Biofoundry_,_London	Linear_Dilution_Pattern_V2	0.181	0.18	0.175	0.172	0.169	0.164	0.162	0.163	0.161	0.16	0.159	0.154	0.148	0.145	0.141	0.139	0.136	0.135	0.133	0.132	0.132	0.131	0.132	0.134	0.136	0.139	0.143	0.145	0.148	0.151	0.152	0.155	0.158	0.161	0.164	0.17
F02	Sample	Dilution_70%	0.7	DMSO	Lycopene	Standard_Development	Run084	Standard_Measurement	Plate_02	Clariostar_Study	MB	Biofoundry_,_London	Linear_Dilution_Pattern_V2	0.162	0.159	0.156	0.153	0.15	0.145	0.143	0.142	0.141	0.139	0.136	0.132	0.127	0.123	0.119	0.117	0.114	0.112	0.111	0.11	0.11	0.109	0.11	0.112	0.113	0.115	0.118	0.119	0.122	0.124	0.125	0.128	0.13	0.131	0.134	0.138
F03	Sample	Dilution_50%	0.5	DMSO	Lycopene	Standard_Development	Run084	Standard_Measurement	Plate_02	Clariostar_Study	MB	Biofoundry_,_London	Linear_Dilution_Pattern_V2	0.142	0.14	0.136	0.133	0.129	0.124	0.123	0.122	0.119	0.117	0.115	0.11	0.106	0.102	0.098	0.096	0.093	0.091	0.089	0.088	0.088	0.087	0.087	0.088	0.089	0.09	0.092	0.092	0.094	0.096	0.096	0.097	0.098	0.099	0.1	0.103
F04	Sample	Dilution_30%	0.3	DMSO	Lycopene	Standard_Development	Run084	Standard_Measurement	Plate_02	Clariostar_Study	MB	Biofoundry_,_London	Linear_Dilution_Pattern_V2	0.129	0.128	0.124	0.12	0.117	0.112	0.11	0.108	0.106	0.103	0.101	0.097	0.092	0.088	0.085	0.084	0.081	0.079	0.077	0.076	0.075	0.074	0.074	0.075	0.075	0.075	0.077	0.076	0.078	0.079	0.078	0.079	0.08	0.08	0.08	0.081
F05	Sample	Dilution_10%	0.1	DMSO	Lycopene	Standard_Development	Run084	Standard_Measurement	Plate_02	Clariostar_Study	MB	Biofoundry_,_London	Linear_Dilution_Pattern_V2	0.117	0.114	0.11	0.108	0.104	0.1	0.096	0.095	0.093	0.091	0.087	0.084	0.079	0.077	0.073	0.071	0.069	0.067	0.065	0.065	0.064	0.063	0.062	0.062	0.062	0.062	0.062	0.061	0.062	0.061	0.06	0.061	0.061	0.06	0.059	0.059
F06	Sample	Dilution_90%	0.9	DMSO	Lycopene	Standard_Development	Run084	Standard_Measurement	Plate_02	Clariostar_Study	MB	Biofoundry_,_London	Linear_Dilution_Pattern_V2	0.161	0.159	0.155	0.152	0.148	0.143	0.141	0.141	0.139	0.139	0.137	0.133	0.127	0.124	0.12	0.118	0.115	0.112	0.111	0.11	0.109	0.109	0.11	0.112	0.115	0.118	0.121	0.124	0.127	0.131	0.131	0.135	0.138	0.141	0.144	0.15
F07	Sample	Dilution_70%	0.7	DMSO	Lycopene	Standard_Development	Run084	Standard_Measurement	Plate_02	Clariostar_Study	MB	Biofoundry_,_London	Linear_Dilution_Pattern_V2	0.216	0.214	0.21	0.207	0.204	0.199	0.196	0.197	0.195	0.193	0.191	0.188	0.183	0.179	0.175	0.173	0.169	0.167	0.165	0.164	0.164	0.163	0.163	0.164	0.166	0.168	0.169	0.17	0.171	0.172	0.173	0.175	0.176	0.178	0.18	0.183
F08	Sample	Dilution_50%	0.5	DMSO	Lycopene	Standard_Development	Run084	Standard_Measurement	Plate_02	Clariostar_Study	MB	Biofoundry_,_London	Linear_Dilution_Pattern_V2	0.141	0.139	0.136	0.131	0.128	0.123	0.121	0.121	0.118	0.116	0.114	0.11	0.105	0.101	0.098	0.095	0.093	0.091	0.09	0.089	0.088	0.087	0.088	0.09	0.091	0.093	0.094	0.095	0.097	0.098	0.099	0.101	0.102	0.103	0.104	0.107
F09	Sample	Dilution_30%	0.3	DMSO	Lycopene	Standard_Development	Run084	Standard_Measurement	Plate_02	Clariostar_Study	MB	Biofoundry_,_London	Linear_Dilution_Pattern_V2	0.122	0.12	0.117	0.112	0.11	0.105	0.103	0.102	0.1	0.097	0.093	0.09	0.085	0.083	0.079	0.078	0.075	0.071	0.07	0.07	0.069	0.068	0.068	0.069	0.07	0.071	0.071	0.071	0.073	0.073	0.073	0.075	0.075	0.076	0.075	0.076
F10	Sample	Dilution_10%	0.1	DMSO	Lycopene	Standard_Development	Run084	Standard_Measurement	Plate_02	Clariostar_Study	MB	Biofoundry_,_London	Linear_Dilution_Pattern_V2	0.114	0.112	0.107	0.104	0.1	0.095	0.092	0.093	0.09	0.087	0.084	0.079	0.075	0.072	0.069	0.067	0.065	0.062	0.061	0.06	0.059	0.058	0.059	0.059	0.059	0.059	0.058	0.058	0.059	0.059	0.058	0.059	0.059	0.059	0.058	0.058
F11	Blank	DMSO		DMSO		Standard_Development	Run084	Standard_Measurement	Plate_02	Clariostar_Study	MB	Biofoundry_,_London	Linear_Dilution_Pattern_V2	0.103	0.099	0.095	0.091	0.088	0.083	0.081	0.08	0.077	0.073	0.07	0.066	0.062	0.058	0.057	0.056	0.053	0.051	0.05	0.05	0.048	0.047	0.047	0.047	0.047	0.046	0.046	0.044	0.045	0.045	0.044	0.045	0.044	0.044	0.042	0.041
F12	Blank	DMSO		DMSO		Standard_Development	Run084	Standard_Measurement	Plate_02	Clariostar_Study	MB	Biofoundry_,_London	Linear_Dilution_Pattern_V2	0.108	0.106	0.102	0.098	0.095	0.091	0.087	0.087	0.084	0.08	0.076	0.073	0.069	0.066	0.062	0.061	0.059	0.056	0.055	0.055	0.053	0.053	0.052	0.052	0.052	0.051	0.051	0.05	0.05	0.049	0.048	0.049	0.049	0.048	0.046	0.045
G01	Sample	Dilution_85%	0.85	DMSO	Lycopene	Standard_Development	Run084	Standard_Measurement	Plate_02	Clariostar_Study	MB	Biofoundry_,_London	Linear_Dilution_Pattern_V2	0.16	0.157	0.153	0.15	0.147	0.142	0.14	0.139	0.137	0.135	0.133	0.129	0.124	0.12	0.116	0.113	0.111	0.108	0.107	0.107	0.106	0.106	0.107	0.109	0.111	0.113	0.117	0.118	0.121	0.124	0.125	0.128	0.13	0.133	0.137	0.141
G02	Sample	Dilution_65%	0.65	DMSO	Lycopene	Standard_Development	Run084	Standard_Measurement	Plate_02	Clariostar_Study	MB	Biofoundry_,_London	Linear_Dilution_Pattern_V2	0.148	0.145	0.141	0.137	0.134	0.128	0.127	0.127	0.125	0.123	0.121	0.117	0.112	0.107	0.104	0.102	0.099	0.096	0.096	0.095	0.094	0.095	0.095	0.097	0.098	0.101	0.102	0.104	0.107	0.109	0.11	0.113	0.115	0.117	0.119	0.123
G03	Sample	Dilution_45%	0.45	DMSO	Lycopene	Standard_Development	Run084	Standard_Measurement	Plate_02	Clariostar_Study	MB	Biofoundry_,_London	Linear_Dilution_Pattern_V2	0.135	0.133	0.128	0.125	0.121	0.116	0.114	0.113	0.111	0.108	0.105	0.102	0.097	0.092	0.089	0.087	0.084	0.082	0.081	0.081	0.079	0.079	0.079	0.081	0.082	0.082	0.084	0.085	0.086	0.088	0.087	0.089	0.09	0.092	0.093	0.095
G04	Sample	Dilution_25%	0.25	DMSO	Lycopene	Standard_Development	Run084	Standard_Measurement	Plate_02	Clariostar_Study	MB	Biofoundry_,_London	Linear_Dilution_Pattern_V2	0.129	0.125	0.122	0.118	0.115	0.109	0.106	0.106	0.103	0.101	0.099	0.095	0.09	0.086	0.082	0.081	0.077	0.075	0.074	0.074	0.072	0.071	0.071	0.072	0.071	0.072	0.072	0.072	0.073	0.074	0.073	0.075	0.075	0.075	0.075	0.075
G05	Sample	Dilution_05%	0.0499999999999999	DMSO	Lycopene	Standard_Development	Run084	Standard_Measurement	Plate_02	Clariostar_Study	MB	Biofoundry_,_London	Linear_Dilution_Pattern_V2	0.116	0.113	0.108	0.105	0.101	0.096	0.094	0.092	0.089	0.086	0.084	0.079	0.075	0.072	0.069	0.067	0.065	0.063	0.061	0.061	0.059	0.058	0.058	0.058	0.058	0.057	0.056	0.055	0.056	0.056	0.054	0.055	0.054	0.054	0.053	0.052
G06	Sample	Dilution_85%	0.85	DMSO	Lycopene	Standard_Development	Run084	Standard_Measurement	Plate_02	Clariostar_Study	MB	Biofoundry_,_London	Linear_Dilution_Pattern_V2	0.161	0.157	0.153	0.149	0.146	0.141	0.139	0.139	0.138	0.137	0.135	0.13	0.126	0.121	0.117	0.114	0.111	0.109	0.107	0.106	0.106	0.106	0.107	0.11	0.112	0.115	0.118	0.119	0.123	0.126	0.127	0.129	0.132	0.134	0.137	0.142
G07	Sample	Dilution_65%	0.65	DMSO	Lycopene	Standard_Development	Run084	Standard_Measurement	Plate_02	Clariostar_Study	MB	Biofoundry_,_London	Linear_Dilution_Pattern_V2	0.147	0.144	0.141	0.137	0.134	0.129	0.126	0.126	0.124	0.123	0.121	0.117	0.113	0.109	0.106	0.103	0.1	0.098	0.097	0.096	0.095	0.095	0.096	0.098	0.098	0.1	0.102	0.103	0.106	0.108	0.108	0.111	0.113	0.114	0.117	0.12
G08	Sample	Dilution_45%	0.45	DMSO	Lycopene	Standard_Development	Run084	Standard_Measurement	Plate_02	Clariostar_Study	MB	Biofoundry_,_London	Linear_Dilution_Pattern_V2	0.134	0.131	0.127	0.123	0.119	0.114	0.111	0.111	0.109	0.108	0.105	0.101	0.096	0.092	0.089	0.088	0.085	0.082	0.081	0.08	0.079	0.078	0.079	0.08	0.081	0.082	0.084	0.083	0.085	0.086	0.086	0.088	0.089	0.09	0.091	0.092
G09	Sample	Dilution_25%	0.25	DMSO	Lycopene	Standard_Development	Run084	Standard_Measurement	Plate_02	Clariostar_Study	MB	Biofoundry_,_London	Linear_Dilution_Pattern_V2	0.124	0.121	0.117	0.113	0.109	0.105	0.102	0.102	0.1	0.096	0.094	0.09	0.086	0.082	0.078	0.077	0.074	0.071	0.07	0.07	0.069	0.068	0.068	0.069	0.069	0.07	0.07	0.07	0.071	0.071	0.071	0.072	0.072	0.073	0.073	0.073
G10	Sample	Dilution_05%	0.0499999999999999	DMSO	Lycopene	Standard_Development	Run084	Standard_Measurement	Plate_02	Clariostar_Study	MB	Biofoundry_,_London	Linear_Dilution_Pattern_V2	0.111	0.107	0.103	0.1	0.097	0.092	0.089	0.089	0.085	0.082	0.079	0.074	0.07	0.068	0.064	0.063	0.06	0.057	0.056	0.056	0.054	0.053	0.053	0.054	0.053	0.053	0.052	0.051	0.053	0.052	0.051	0.052	0.052	0.051	0.05	0.05
G11	Blank	DMSO_Blank		DMSO		Standard_Development	Run084	Standard_Measurement	Plate_02	Clariostar_Study	MB	Biofoundry_,_London	Linear_Dilution_Pattern_V2	0.105	0.102	0.098	0.094	0.091	0.086	0.084	0.082	0.079	0.076	0.072	0.068	0.064	0.061	0.058	0.057	0.055	0.053	0.051	0.051	0.05	0.049	0.048	0.049	0.048	0.049	0.048	0.046	0.047	0.046	0.045	0.046	0.046	0.045	0.044	0.043
G12	Blank	DMSO_Blank		DMSO		Standard_Development	Run084	Standard_Measurement	Plate_02	Clariostar_Study	MB	Biofoundry_,_London	Linear_Dilution_Pattern_V2	0.11	0.107	0.103	0.1	0.097	0.091	0.089	0.088	0.085	0.081	0.076	0.073	0.069	0.066	0.062	0.061	0.059	0.057	0.055	0.055	0.054	0.053	0.052	0.052	0.052	0.051	0.051	0.05	0.05	0.05	0.048	0.049	0.048	0.048	0.046	0.045
H01	Sample	Dilution_85%	0.85	DMSO	Lycopene	Standard_Development	Run084	Standard_Measurement	Plate_02	Clariostar_Study	MB	Biofoundry_,_London	Linear_Dilution_Pattern_V2	0.174	0.172	0.169	0.164	0.161	0.156	0.154	0.152	0.15	0.148	0.145	0.14	0.134	0.129	0.125	0.123	0.119	0.117	0.115	0.115	0.114	0.114	0.114	0.116	0.118	0.12	0.123	0.125	0.128	0.131	0.132	0.135	0.137	0.139	0.142	0.147
H02	Sample	Dilution_65%	0.65	DMSO	Lycopene	Standard_Development	Run084	Standard_Measurement	Plate_02	Clariostar_Study	MB	Biofoundry_,_London	Linear_Dilution_Pattern_V2	0.148	0.146	0.142	0.138	0.135	0.13	0.128	0.128	0.126	0.123	0.12	0.116	0.112	0.108	0.104	0.102	0.099	0.097	0.095	0.094	0.093	0.093	0.094	0.096	0.097	0.098	0.101	0.102	0.104	0.106	0.107	0.108	0.11	0.112	0.114	0.117
H03	Sample	Dilution_45%	0.45	DMSO	Lycopene	Standard_Development	Run084	Standard_Measurement	Plate_02	Clariostar_Study	MB	Biofoundry_,_London	Linear_Dilution_Pattern_V2	0.139	0.136	0.132	0.128	0.125	0.12	0.117	0.117	0.115	0.112	0.109	0.104	0.1	0.096	0.093	0.091	0.088	0.086	0.085	0.084	0.083	0.082	0.082	0.083	0.084	0.085	0.086	0.086	0.088	0.089	0.088	0.09	0.091	0.092	0.093	0.095
H04	Sample	Dilution_25%	0.25	DMSO	Lycopene	Standard_Development	Run084	Standard_Measurement	Plate_02	Clariostar_Study	MB	Biofoundry_,_London	Linear_Dilution_Pattern_V2	0.132	0.13	0.126	0.122	0.119	0.113	0.111	0.11	0.106	0.103	0.099	0.094	0.089	0.086	0.082	0.08	0.077	0.074	0.072	0.072	0.071	0.071	0.07	0.07	0.071	0.071	0.071	0.072	0.072	0.072	0.072	0.073	0.073	0.074	0.074	0.074
H05	Sample	Dilution_05%	0.0499999999999999	DMSO	Lycopene	Standard_Development	Run084	Standard_Measurement	Plate_02	Clariostar_Study	MB	Biofoundry_,_London	Linear_Dilution_Pattern_V2	0.123	0.12	0.116	0.113	0.109	0.105	0.101	0.1	0.097	0.094	0.09	0.085	0.081	0.078	0.074	0.073	0.071	0.068	0.066	0.065	0.064	0.063	0.062	0.062	0.062	0.061	0.061	0.059	0.06	0.059	0.058	0.059	0.057	0.057	0.056	0.054
H06	Sample	Dilution_85%	0.85	DMSO	Lycopene	Standard_Development	Run084	Standard_Measurement	Plate_02	Clariostar_Study	MB	Biofoundry_,_London	Linear_Dilution_Pattern_V2	0.155	0.152	0.149	0.145	0.141	0.137	0.134	0.134	0.131	0.13	0.128	0.124	0.119	0.116	0.112	0.109	0.107	0.104	0.103	0.102	0.102	0.101	0.103	0.104	0.106	0.109	0.112	0.114	0.117	0.119	0.12	0.122	0.125	0.128	0.131	0.135
H07	Sample	Dilution_65%	0.65	DMSO	Lycopene	Standard_Development	Run084	Standard_Measurement	Plate_02	Clariostar_Study	MB	Biofoundry_,_London	Linear_Dilution_Pattern_V2	0.145	0.142	0.139	0.135	0.132	0.127	0.125	0.124	0.122	0.121	0.119	0.115	0.11	0.106	0.102	0.101	0.098	0.095	0.093	0.092	0.091	0.091	0.092	0.093	0.095	0.097	0.098	0.099	0.102	0.104	0.104	0.106	0.108	0.11	0.112	0.115
H08	Sample	Dilution_45%	0.45	DMSO	Lycopene	Standard_Development	Run084	Standard_Measurement	Plate_02	Clariostar_Study	MB	Biofoundry_,_London	Linear_Dilution_Pattern_V2	0.136	0.134	0.13	0.125	0.122	0.116	0.114	0.113	0.111	0.108	0.106	0.101	0.096	0.092	0.088	0.086	0.084	0.081	0.08	0.079	0.078	0.077	0.078	0.08	0.08	0.081	0.082	0.083	0.085	0.086	0.086	0.088	0.089	0.09	0.091	0.092
H09	Sample	Dilution_25%	0.25	DMSO	Lycopene	Standard_Development	Run084	Standard_Measurement	Plate_02	Clariostar_Study	MB	Biofoundry_,_London	Linear_Dilution_Pattern_V2	0.132	0.129	0.126	0.121	0.118	0.114	0.111	0.11	0.107	0.103	0.1	0.095	0.09	0.086	0.082	0.08	0.077	0.075	0.073	0.073	0.071	0.07	0.07	0.071	0.071	0.071	0.071	0.071	0.072	0.073	0.071	0.073	0.073	0.074	0.073	0.073
H10	Sample	Dilution_05%	0.0499999999999999	DMSO	Lycopene	Standard_Development	Run084	Standard_Measurement	Plate_02	Clariostar_Study	MB	Biofoundry_,_London	Linear_Dilution_Pattern_V2	0.115	0.112	0.108	0.103	0.101	0.096	0.092	0.092	0.089	0.085	0.081	0.077	0.072	0.069	0.066	0.064	0.062	0.059	0.057	0.056	0.055	0.054	0.055	0.055	0.054	0.053	0.053	0.052	0.053	0.053	0.051	0.052	0.052	0.052	0.05	0.05
H11	Blank	DMSO_Blank		DMSO		Standard_Development	Run084	Standard_Measurement	Plate_02	Clariostar_Study	MB	Biofoundry_,_London	Linear_Dilution_Pattern_V2	0.108	0.105	0.101	0.097	0.094	0.089	0.087	0.086	0.084	0.08	0.076	0.071	0.068	0.065	0.062	0.06	0.058	0.056	0.054	0.053	0.052	0.051	0.051	0.052	0.051	0.05	0.05	0.049	0.049	0.048	0.047	0.048	0.048	0.047	0.045	0.044
H12	Blank	DMSO_Blank		DMSO		Standard_Development	Run084	Standard_Measurement	Plate_02	Clariostar_Study	MB	Biofoundry_,_London	Linear_Dilution_Pattern_V2	0.108	0.106	0.102	0.098	0.095	0.09	0.088	0.087	0.083	0.079	0.075	0.071	0.066	0.063	0.06	0.058	0.056	0.053	0.053	0.053	0.051	0.05	0.05	0.051	0.05	0.049	0.049	0.048	0.049	0.048	0.046	0.048	0.047	0.046	0.045	0.044
A01	Sample	Dilution_100%	1.0	DMSO	Lycopene	Standard_Development	Run084	Standard_Measurement	Plate_02	Clariostar_Study	MB	Biofoundry_,_London	Linear_Dilution_Pattern_V2	0.154	0.151	0.147	0.144	0.14	0.136	0.134	0.134	0.131	0.129	0.125	0.122	0.117	0.112	0.109	0.106	0.103	0.102	0.1	0.1	0.1	0.101	0.103	0.105	0.107	0.111	0.115	0.118	0.121	0.125	0.128	0.131	0.134	0.138	0.144	0.151
A02	Sample	Dilution_80%	0.8	DMSO	Lycopene	Standard_Development	Run084	Standard_Measurement	Plate_02	Clariostar_Study	MB	Biofoundry_,_London	Linear_Dilution_Pattern_V2	0.142	0.138	0.135	0.131	0.127	0.124	0.122	0.12	0.118	0.116	0.112	0.107	0.102	0.098	0.095	0.092	0.09	0.087	0.086	0.085	0.085	0.086	0.087	0.089	0.09	0.093	0.095	0.098	0.1	0.103	0.105	0.107	0.109	0.112	0.117	0.122
A03	Sample	Dilution_60%	0.6	DMSO	Lycopene	Standard_Development	Run084	Standard_Measurement	Plate_02	Clariostar_Study	MB	Biofoundry_,_London	Linear_Dilution_Pattern_V2	0.135	0.132	0.128	0.125	0.122	0.117	0.116	0.114	0.112	0.109	0.106	0.102	0.097	0.093	0.09	0.087	0.085	0.083	0.08	0.08	0.08	0.08	0.08	0.082	0.083	0.084	0.086	0.088	0.09	0.092	0.093	0.094	0.095	0.098	0.101	0.105
A04	Sample	Dilution_40%	0.4	DMSO	Lycopene	Standard_Development	Run084	Standard_Measurement	Plate_02	Clariostar_Study	MB	Biofoundry_,_London	Linear_Dilution_Pattern_V2	0.128	0.125	0.122	0.118	0.114	0.111	0.108	0.106	0.102	0.1	0.096	0.091	0.087	0.083	0.08	0.077	0.075	0.072	0.07	0.07	0.069	0.069	0.07	0.07	0.07	0.071	0.072	0.073	0.074	0.075	0.076	0.077	0.077	0.079	0.081	0.083
A05	Sample	Dilution_20%	0.2	DMSO	Lycopene	Standard_Development	Run084	Standard_Measurement	Plate_02	Clariostar_Study	MB	Biofoundry_,_London	Linear_Dilution_Pattern_V2	0.117	0.113	0.11	0.106	0.102	0.098	0.096	0.094	0.091	0.088	0.084	0.08	0.076	0.072	0.07	0.067	0.064	0.062	0.06	0.059	0.059	0.059	0.059	0.059	0.059	0.059	0.06	0.06	0.06	0.06	0.06	0.061	0.061	0.062	0.063	0.063
A06	Sample	Dilution_100%	1.0	DMSO	Lycopene	Standard_Development	Run084	Standard_Measurement	Plate_02	Clariostar_Study	MB	Biofoundry_,_London	Linear_Dilution_Pattern_V2	0.159	0.156	0.153	0.148	0.145	0.14	0.138	0.137	0.134	0.132	0.129	0.125	0.12	0.115	0.112	0.109	0.105	0.103	0.102	0.101	0.1	0.101	0.102	0.105	0.107	0.109	0.112	0.116	0.119	0.123	0.125	0.128	0.13	0.134	0.139	0.146
A07	Sample	Dilution_80%	0.8	DMSO	Lycopene	Standard_Development	Run084	Standard_Measurement	Plate_02	Clariostar_Study	MB	Biofoundry_,_London	Linear_Dilution_Pattern_V2	0.147	0.144	0.141	0.137	0.134	0.13	0.128	0.126	0.124	0.122	0.119	0.115	0.111	0.107	0.103	0.101	0.098	0.096	0.095	0.093	0.093	0.093	0.094	0.096	0.097	0.1	0.102	0.105	0.107	0.109	0.111	0.113	0.115	0.118	0.122	0.127
A08	Sample	Dilution_60%	0.6	DMSO	Lycopene	Standard_Development	Run084	Standard_Measurement	Plate_02	Clariostar_Study	MB	Biofoundry_,_London	Linear_Dilution_Pattern_V2	0.145	0.142	0.14	0.135	0.132	0.127	0.125	0.123	0.121	0.118	0.115	0.111	0.106	0.102	0.099	0.096	0.093	0.091	0.089	0.088	0.088	0.088	0.088	0.089	0.091	0.092	0.094	0.096	0.097	0.099	0.1	0.101	0.102	0.105	0.108	0.112
A09	Sample	Dilution_40%	0.4	DMSO	Lycopene	Standard_Development	Run084	Standard_Measurement	Plate_02	Clariostar_Study	MB	Biofoundry_,_London	Linear_Dilution_Pattern_V2	0.135	0.132	0.129	0.125	0.12	0.116	0.114	0.113	0.11	0.107	0.102	0.098	0.093	0.088	0.085	0.083	0.079	0.077	0.076	0.075	0.075	0.074	0.073	0.074	0.075	0.075	0.077	0.078	0.079	0.08	0.08	0.081	0.082	0.083	0.084	0.086
A10	Sample	Dilution_20%	0.2	DMSO	Lycopene	Standard_Development	Run084	Standard_Measurement	Plate_02	Clariostar_Study	MB	Biofoundry_,_London	Linear_Dilution_Pattern_V2	0.121	0.118	0.114	0.11	0.106	0.102	0.1	0.098	0.096	0.092	0.089	0.085	0.08	0.076	0.073	0.071	0.068	0.066	0.064	0.063	0.062	0.062	0.062	0.062	0.062	0.063	0.062	0.062	0.063	0.063	0.063	0.064	0.064	0.064	0.065	0.065
A11	Blank	DMSO_Blank		DMSO		Standard_Development	Run084	Standard_Measurement	Plate_02	Clariostar_Study	MB	Biofoundry_,_London	Linear_Dilution_Pattern_V2	0.11	0.107	0.103	0.1	0.096	0.092	0.09	0.088	0.085	0.082	0.077	0.072	0.069	0.065	0.062	0.061	0.059	0.057	0.055	0.054	0.053	0.052	0.052	0.051	0.05	0.05	0.051	0.049	0.049	0.049	0.048	0.048	0.047	0.046	0.046	0.045
A12	Blank	DMSO_Blank		DMSO		Standard_Development	Run084	Standard_Measurement	Plate_02	Clariostar_Study	MB	Biofoundry_,_London	Linear_Dilution_Pattern_V2	0.116	0.113	0.109	0.106	0.103	0.099	0.096	0.093	0.091	0.086	0.082	0.077	0.073	0.069	0.067	0.065	0.063	0.061	0.059	0.057	0.057	0.057	0.055	0.055	0.054	0.054	0.053	0.052	0.052	0.052	0.051	0.05	0.049	0.049	0.049	0.048
B01	Sample	Dilution_100%	1.0	DMSO	Lycopene	Standard_Development	Run084	Standard_Measurement	Plate_02	Clariostar_Study	MB	Biofoundry_,_London	Linear_Dilution_Pattern_V2	0.157	0.154	0.151	0.147	0.144	0.14	0.139	0.138	0.137	0.136	0.133	0.129	0.124	0.119	0.117	0.114	0.111	0.11	0.109	0.108	0.108	0.11	0.111	0.114	0.117	0.12	0.124	0.128	0.132	0.136	0.139	0.143	0.146	0.15	0.156	0.163
B02	Sample	Dilution_80%	0.8	DMSO	Lycopene	Standard_Development	Run084	Standard_Measurement	Plate_02	Clariostar_Study	MB	Biofoundry_,_London	Linear_Dilution_Pattern_V2	0.143	0.14	0.137	0.134	0.131	0.126	0.124	0.124	0.122	0.12	0.117	0.113	0.109	0.104	0.103	0.1	0.097	0.095	0.093	0.093	0.093	0.093	0.095	0.096	0.098	0.101	0.103	0.105	0.108	0.111	0.113	0.115	0.117	0.12	0.124	0.129
B03	Sample	Dilution_60%	0.6	DMSO	Lycopene	Standard_Development	Run084	Standard_Measurement	Plate_02	Clariostar_Study	MB	Biofoundry_,_London	Linear_Dilution_Pattern_V2	0.138	0.136	0.133	0.129	0.126	0.122	0.12	0.118	0.116	0.114	0.111	0.106	0.102	0.097	0.095	0.092	0.089	0.087	0.086	0.085	0.085	0.085	0.086	0.087	0.088	0.09	0.091	0.093	0.094	0.097	0.098	0.1	0.101	0.103	0.105	0.109
B04	Sample	Dilution_40%	0.4	DMSO	Lycopene	Standard_Development	Run084	Standard_Measurement	Plate_02	Clariostar_Study	MB	Biofoundry_,_London	Linear_Dilution_Pattern_V2	0.127	0.124	0.12	0.116	0.113	0.11	0.108	0.106	0.105	0.102	0.098	0.093	0.089	0.085	0.083	0.081	0.078	0.077	0.074	0.073	0.073	0.072	0.072	0.074	0.074	0.075	0.076	0.078	0.078	0.079	0.081	0.081	0.082	0.082	0.084	0.086
B05	Sample	Dilution_20%	0.2	DMSO	Lycopene	Standard_Development	Run084	Standard_Measurement	Plate_02	Clariostar_Study	MB	Biofoundry_,_London	Linear_Dilution_Pattern_V2	0.116	0.113	0.109	0.105	0.102	0.098	0.096	0.094	0.092	0.089	0.086	0.081	0.078	0.075	0.072	0.069	0.068	0.066	0.064	0.063	0.062	0.062	0.062	0.062	0.062	0.062	0.062	0.062	0.063	0.063	0.063	0.063	0.064	0.064	0.065	0.065
B06	Sample	Dilution_100%	1.0	DMSO	Lycopene	Standard_Development	Run084	Standard_Measurement	Plate_02	Clariostar_Study	MB	Biofoundry_,_London	Linear_Dilution_Pattern_V2	0.155	0.152	0.149	0.145	0.142	0.138	0.138	0.136	0.134	0.134	0.131	0.128	0.124	0.12	0.117	0.114	0.112	0.109	0.108	0.107	0.107	0.107	0.109	0.112	0.114	0.117	0.12	0.124	0.128	0.131	0.134	0.137	0.14	0.144	0.149	0.156
B07	Sample	Dilution_80%	0.8	DMSO	Lycopene	Standard_Development	Run084	Standard_Measurement	Plate_02	Clariostar_Study	MB	Biofoundry_,_London	Linear_Dilution_Pattern_V2	0.151	0.149	0.146	0.142	0.139	0.135	0.133	0.132	0.131	0.129	0.126	0.123	0.119	0.114	0.111	0.108	0.106	0.103	0.102	0.101	0.101	0.102	0.103	0.104	0.106	0.108	0.112	0.115	0.117	0.119	0.122	0.124	0.127	0.129	0.134	0.139
B08	Sample	Dilution_60%	0.6	DMSO	Lycopene	Standard_Development	Run084	Standard_Measurement	Plate_02	Clariostar_Study	MB	Biofoundry_,_London	Linear_Dilution_Pattern_V2	0.141	0.138	0.135	0.131	0.127	0.124	0.122	0.12	0.118	0.117	0.113	0.109	0.105	0.101	0.097	0.095	0.093	0.091	0.089	0.088	0.088	0.088	0.089	0.09	0.091	0.093	0.095	0.096	0.098	0.1	0.101	0.102	0.104	0.106	0.109	0.113
B09	Sample	Dilution_40%	0.4	DMSO	Lycopene	Standard_Development	Run084	Standard_Measurement	Plate_02	Clariostar_Study	MB	Biofoundry_,_London	Linear_Dilution_Pattern_V2	0.134	0.131	0.127	0.124	0.121	0.116	0.114	0.112	0.11	0.107	0.104	0.1	0.095	0.091	0.088	0.085	0.083	0.082	0.08	0.079	0.078	0.077	0.078	0.078	0.079	0.08	0.081	0.082	0.082	0.083	0.084	0.085	0.086	0.087	0.088	0.09
B10	Sample	Dilution_20%	0.2	DMSO	Lycopene	Standard_Development	Run084	Standard_Measurement	Plate_02	Clariostar_Study	MB	Biofoundry_,_London	Linear_Dilution_Pattern_V2	0.122	0.119	0.116	0.112	0.108	0.104	0.102	0.1	0.099	0.096	0.092	0.088	0.084	0.08	0.077	0.075	0.073	0.071	0.069	0.068	0.067	0.066	0.066	0.067	0.066	0.067	0.067	0.067	0.068	0.068	0.068	0.068	0.068	0.069	0.069	0.07
B11	Blank	DMSO_Blank		DMSO		Standard_Development	Run084	Standard_Measurement	Plate_02	Clariostar_Study	MB	Biofoundry_,_London	Linear_Dilution_Pattern_V2	0.112	0.11	0.106	0.103	0.1	0.096	0.093	0.091	0.088	0.085	0.081	0.077	0.073	0.07	0.067	0.065	0.064	0.062	0.06	0.059	0.058	0.058	0.057	0.056	0.056	0.056	0.055	0.054	0.053	0.053	0.053	0.052	0.051	0.051	0.051	0.05
B12	Blank	DMSO_Blank		DMSO		Standard_Development	Run084	Standard_Measurement	Plate_02	Clariostar_Study	MB	Biofoundry_,_London	Linear_Dilution_Pattern_V2	0.11	0.107	0.104	0.101	0.098	0.094	0.091	0.09	0.087	0.083	0.079	0.074	0.071	0.068	0.065	0.064	0.062	0.059	0.058	0.057	0.056	0.055	0.055	0.055	0.053	0.054	0.053	0.052	0.052	0.051	0.051	0.051	0.05	0.049	0.048	0.047
C01	Sample	Dilution_95%	0.95	DMSO	Lycopene	Standard_Development	Run084	Standard_Measurement	Plate_02	Clariostar_Study	MB	Biofoundry_,_London	Linear_Dilution_Pattern_V2	0.166	0.163	0.16	0.157	0.154	0.15	0.149	0.148	0.146	0.146	0.143	0.139	0.134	0.13	0.127	0.125	0.122	0.121	0.12	0.119	0.119	0.12	0.121	0.124	0.126	0.13	0.133	0.137	0.14	0.144	0.146	0.149	0.152	0.156	0.161	0.168
C02	Sample	Dilution_75%	0.75	DMSO	Lycopene	Standard_Development	Run084	Standard_Measurement	Plate_02	Clariostar_Study	MB	Biofoundry_,_London	Linear_Dilution_Pattern_V2	0.143	0.141	0.137	0.133	0.131	0.126	0.124	0.124	0.122	0.12	0.118	0.113	0.109	0.105	0.102	0.1	0.099	0.095	0.094	0.094	0.093	0.093	0.095	0.096	0.098	0.101	0.103	0.105	0.107	0.11	0.112	0.114	0.116	0.119	0.123	0.128
C03	Sample	Dilution_55%	0.55	DMSO	Lycopene	Standard_Development	Run084	Standard_Measurement	Plate_02	Clariostar_Study	MB	Biofoundry_,_London	Linear_Dilution_Pattern_V2	0.137	0.135	0.131	0.128	0.124	0.12	0.118	0.117	0.116	0.114	0.11	0.106	0.101	0.097	0.095	0.093	0.09	0.087	0.086	0.085	0.086	0.086	0.086	0.087	0.089	0.09	0.092	0.094	0.097	0.099	0.1	0.101	0.103	0.105	0.108	0.112
C04	Sample	Dilution_35%	0.35	DMSO	Lycopene	Standard_Development	Run084	Standard_Measurement	Plate_02	Clariostar_Study	MB	Biofoundry_,_London	Linear_Dilution_Pattern_V2	0.127	0.124	0.121	0.117	0.114	0.11	0.107	0.106	0.103	0.102	0.098	0.094	0.09	0.086	0.083	0.081	0.079	0.077	0.075	0.074	0.074	0.074	0.074	0.074	0.075	0.076	0.077	0.077	0.078	0.08	0.08	0.081	0.082	0.083	0.084	0.085
C05	Sample	Dilution_15%	0.15	DMSO	Lycopene	Standard_Development	Run084	Standard_Measurement	Plate_02	Clariostar_Study	MB	Biofoundry_,_London	Linear_Dilution_Pattern_V2	0.11	0.107	0.104	0.101	0.097	0.093	0.091	0.09	0.088	0.084	0.081	0.077	0.074	0.07	0.067	0.066	0.064	0.062	0.061	0.059	0.059	0.058	0.059	0.059	0.058	0.058	0.058	0.058	0.058	0.059	0.059	0.059	0.059	0.059	0.059	0.06
C06	Sample	Dilution_95%	0.95	DMSO	Lycopene	Standard_Development	Run084	Standard_Measurement	Plate_02	Clariostar_Study	MB	Biofoundry_,_London	Linear_Dilution_Pattern_V2	0.156	0.152	0.149	0.145	0.142	0.138	0.137	0.136	0.135	0.134	0.132	0.129	0.125	0.12	0.117	0.115	0.113	0.11	0.109	0.108	0.108	0.109	0.111	0.114	0.116	0.12	0.123	0.126	0.131	0.134	0.137	0.14	0.143	0.148	0.154	0.16
C07	Sample	Dilution_75%	0.75	DMSO	Lycopene	Standard_Development	Run084	Standard_Measurement	Plate_02	Clariostar_Study	MB	Biofoundry_,_London	Linear_Dilution_Pattern_V2	0.145	0.142	0.139	0.135	0.132	0.127	0.126	0.125	0.124	0.122	0.118	0.115	0.111	0.106	0.103	0.101	0.099	0.096	0.095	0.094	0.094	0.094	0.095	0.097	0.098	0.101	0.103	0.105	0.108	0.11	0.112	0.114	0.116	0.119	0.123	0.127
C08	Sample	Dilution_55%	0.55	DMSO	Lycopene	Standard_Development	Run084	Standard_Measurement	Plate_02	Clariostar_Study	MB	Biofoundry_,_London	Linear_Dilution_Pattern_V2	0.134	0.131	0.127	0.124	0.12	0.116	0.114	0.113	0.111	0.109	0.107	0.103	0.098	0.094	0.091	0.089	0.086	0.084	0.083	0.082	0.081	0.081	0.083	0.084	0.085	0.086	0.088	0.089	0.091	0.093	0.094	0.095	0.096	0.098	0.1	0.103
C09	Sample	Dilution_35%	0.35	DMSO	Lycopene	Standard_Development	Run084	Standard_Measurement	Plate_02	Clariostar_Study	MB	Biofoundry_,_London	Linear_Dilution_Pattern_V2	0.123	0.12	0.117	0.114	0.11	0.106	0.104	0.103	0.101	0.098	0.095	0.09	0.086	0.082	0.08	0.077	0.075	0.073	0.071	0.07	0.07	0.07	0.07	0.071	0.07	0.072	0.073	0.073	0.074	0.075	0.076	0.077	0.077	0.078	0.079	0.081
C10	Sample	Dilution_15%	0.15	DMSO	Lycopene	Standard_Development	Run084	Standard_Measurement	Plate_02	Clariostar_Study	MB	Biofoundry_,_London	Linear_Dilution_Pattern_V2	0.121	0.116	0.114	0.11	0.107	0.102	0.1	0.098	0.096	0.093	0.089	0.084	0.08	0.076	0.073	0.072	0.07	0.067	0.065	0.065	0.064	0.064	0.063	0.063	0.063	0.063	0.063	0.062	0.063	0.064	0.063	0.064	0.063	0.063	0.063	0.063
C11	Blank	DMSO_Blank		DMSO		Standard_Development	Run084	Standard_Measurement	Plate_02	Clariostar_Study	MB	Biofoundry_,_London	Linear_Dilution_Pattern_V2	0.105	0.102	0.099	0.095	0.091	0.087	0.085	0.083	0.081	0.077	0.073	0.069	0.064	0.061	0.059	0.057	0.055	0.054	0.052	0.051	0.05	0.05	0.05	0.05	0.049	0.049	0.048	0.046	0.047	0.047	0.047	0.046	0.046	0.046	0.045	0.044
C12	Blank	DMSO_Blank		DMSO		Standard_Development	Run084	Standard_Measurement	Plate_02	Clariostar_Study	MB	Biofoundry_,_London	Linear_Dilution_Pattern_V2	0.106	0.103	0.1	0.097	0.094	0.09	0.087	0.086	0.084	0.08	0.076	0.072	0.068	0.065	0.062	0.06	0.059	0.057	0.055	0.053	0.053	0.052	0.052	0.052	0.051	0.051	0.05	0.05	0.049	0.049	0.049	0.048	0.048	0.047	0.046	0.045
D01	Sample	Dilution_95%	0.95	DMSO	Lycopene	Standard_Development	Run084	Standard_Measurement	Plate_02	Clariostar_Study	MB	Biofoundry_,_London	Linear_Dilution_Pattern_V2	0.191	0.188	0.185	0.181	0.179	0.176	0.174	0.173	0.172	0.172	0.168	0.164	0.16	0.155	0.152	0.149	0.147	0.144	0.143	0.143	0.142	0.142	0.144	0.146	0.149	0.152	0.156	0.159	0.163	0.165	0.168	0.17	0.173	0.177	0.181	0.189
D02	Sample	Dilution_75%	0.75	DMSO	Lycopene	Standard_Development	Run084	Standard_Measurement	Plate_02	Clariostar_Study	MB	Biofoundry_,_London	Linear_Dilution_Pattern_V2	0.154	0.151	0.148	0.144	0.141	0.137	0.135	0.134	0.133	0.131	0.127	0.124	0.119	0.115	0.112	0.108	0.106	0.104	0.103	0.101	0.102	0.102	0.103	0.104	0.107	0.109	0.111	0.113	0.116	0.119	0.121	0.123	0.125	0.128	0.131	0.136
D03	Sample	Dilution_55%	0.55	DMSO	Lycopene	Standard_Development	Run084	Standard_Measurement	Plate_02	Clariostar_Study	MB	Biofoundry_,_London	Linear_Dilution_Pattern_V2	0.141	0.138	0.135	0.131	0.128	0.123	0.121	0.12	0.118	0.116	0.113	0.11	0.105	0.1	0.098	0.095	0.092	0.09	0.089	0.087	0.087	0.087	0.088	0.088	0.09	0.092	0.093	0.094	0.096	0.098	0.099	0.1	0.101	0.103	0.106	0.11
D04	Sample	Dilution_35%	0.35	DMSO	Lycopene	Standard_Development	Run084	Standard_Measurement	Plate_02	Clariostar_Study	MB	Biofoundry_,_London	Linear_Dilution_Pattern_V2	0.128	0.125	0.121	0.117	0.114	0.11	0.107	0.106	0.104	0.102	0.099	0.094	0.09	0.086	0.083	0.081	0.079	0.077	0.075	0.074	0.073	0.073	0.073	0.074	0.075	0.075	0.076	0.077	0.078	0.079	0.079	0.08	0.081	0.081	0.083	0.085
D05	Sample	Dilution_15%	0.15	DMSO	Lycopene	Standard_Development	Run084	Standard_Measurement	Plate_02	Clariostar_Study	MB	Biofoundry_,_London	Linear_Dilution_Pattern_V2	0.117	0.114	0.11	0.106	0.103	0.099	0.096	0.095	0.093	0.09	0.086	0.082	0.079	0.075	0.072	0.071	0.068	0.066	0.064	0.063	0.062	0.062	0.062	0.062	0.061	0.062	0.062	0.061	0.062	0.063	0.062	0.063	0.062	0.062	0.062	0.063
D06	Sample	Dilution_95%	0.95	DMSO	Lycopene	Standard_Development	Run084	Standard_Measurement	Plate_02	Clariostar_Study	MB	Biofoundry_,_London	Linear_Dilution_Pattern_V2	0.159	0.157	0.154	0.15	0.146	0.142	0.14	0.139	0.138	0.137	0.135	0.131	0.127	0.122	0.119	0.116	0.114	0.111	0.11	0.109	0.108	0.109	0.11	0.113	0.115	0.118	0.122	0.125	0.129	0.132	0.135	0.137	0.139	0.143	0.148	0.154
D07	Sample	Dilution_75%	0.75	DMSO	Lycopene	Standard_Development	Run084	Standard_Measurement	Plate_02	Clariostar_Study	MB	Biofoundry_,_London	Linear_Dilution_Pattern_V2	0.146	0.143	0.14	0.136	0.133	0.129	0.127	0.126	0.124	0.123	0.12	0.116	0.112	0.108	0.105	0.102	0.099	0.097	0.096	0.094	0.095	0.095	0.096	0.097	0.099	0.101	0.103	0.105	0.108	0.11	0.112	0.114	0.116	0.118	0.121	0.126
D08	Sample	Dilution_55%	0.55	DMSO	Lycopene	Standard_Development	Run084	Standard_Measurement	Plate_02	Clariostar_Study	MB	Biofoundry_,_London	Linear_Dilution_Pattern_V2	0.159	0.156	0.153	0.148	0.145	0.141	0.139	0.138	0.137	0.135	0.132	0.129	0.125	0.12	0.116	0.114	0.112	0.11	0.108	0.107	0.107	0.107	0.108	0.109	0.111	0.113	0.115	0.117	0.119	0.121	0.123	0.124	0.126	0.128	0.131	0.135
D09	Sample	Dilution_35%	0.35	DMSO	Lycopene	Standard_Development	Run084	Standard_Measurement	Plate_02	Clariostar_Study	MB	Biofoundry_,_London	Linear_Dilution_Pattern_V2	0.13	0.127	0.124	0.12	0.117	0.113	0.111	0.11	0.107	0.105	0.102	0.098	0.094	0.089	0.086	0.084	0.081	0.079	0.077	0.077	0.076	0.076	0.076	0.077	0.078	0.079	0.08	0.08	0.082	0.083	0.084	0.085	0.086	0.087	0.088	0.09
D10	Sample	Dilution_15%	0.15	DMSO	Lycopene	Standard_Development	Run084	Standard_Measurement	Plate_02	Clariostar_Study	MB	Biofoundry_,_London	Linear_Dilution_Pattern_V2	0.121	0.118	0.115	0.111	0.107	0.103	0.101	0.1	0.099	0.096	0.092	0.088	0.083	0.08	0.076	0.074	0.072	0.07	0.068	0.067	0.066	0.066	0.066	0.067	0.067	0.067	0.067	0.068	0.068	0.069	0.07	0.07	0.07	0.07	0.071	0.072
D11	Blank	DMSO_Blank		DMSO		Standard_Development	Run084	Standard_Measurement	Plate_02	Clariostar_Study	MB	Biofoundry_,_London	Linear_Dilution_Pattern_V2	0.106	0.102	0.099	0.096	0.092	0.088	0.086	0.084	0.081	0.078	0.074	0.07	0.066	0.062	0.06	0.059	0.057	0.055	0.053	0.052	0.052	0.051	0.05	0.05	0.049	0.049	0.049	0.048	0.047	0.048	0.047	0.047	0.046	0.046	0.044	0.044
D12	Blank	DMSO_Blank		DMSO		Standard_Development	Run084	Standard_Measurement	Plate_02	Clariostar_Study	MB	Biofoundry_,_London	Linear_Dilution_Pattern_V2	0.11	0.106	0.102	0.1	0.096	0.092	0.09	0.087	0.085	0.082	0.077	0.073	0.069	0.066	0.064	0.062	0.06	0.058	0.056	0.055	0.054	0.053	0.053	0.053	0.052	0.052	0.051	0.051	0.05	0.05	0.049	0.049	0.048	0.048	0.047	0.046
E01	Sample	Dilution_90%	0.9	DMSO	Lycopene	Standard_Development	Run084	Standard_Measurement	Plate_02	Clariostar_Study	MB	Biofoundry_,_London	Linear_Dilution_Pattern_V2	0.214	0.213	0.21	0.206	0.203	0.199	0.197	0.196	0.195	0.194	0.191	0.186	0.181	0.177	0.174	0.171	0.168	0.167	0.165	0.164	0.164	0.164	0.164	0.166	0.169	0.172	0.174	0.176	0.178	0.181	0.183	0.185	0.186	0.19	0.194	0.199
E02	Sample	Dilution_70%	0.7	DMSO	Lycopene	Standard_Development	Run084	Standard_Measurement	Plate_02	Clariostar_Study	MB	Biofoundry_,_London	Linear_Dilution_Pattern_V2	0.153	0.149	0.146	0.143	0.138	0.134	0.132	0.131	0.129	0.126	0.122	0.118	0.113	0.108	0.105	0.102	0.099	0.097	0.096	0.094	0.093	0.093	0.095	0.097	0.099	0.101	0.103	0.104	0.106	0.109	0.11	0.112	0.114	0.116	0.119	0.123
E03	Sample	Dilution_50%	0.5	DMSO	Lycopene	Standard_Development	Run084	Standard_Measurement	Plate_02	Clariostar_Study	MB	Biofoundry_,_London	Linear_Dilution_Pattern_V2	0.137	0.133	0.13	0.125	0.122	0.117	0.116	0.114	0.113	0.111	0.108	0.103	0.099	0.094	0.091	0.089	0.087	0.085	0.084	0.082	0.082	0.082	0.082	0.084	0.085	0.086	0.087	0.089	0.09	0.092	0.093	0.095	0.096	0.097	0.099	0.102
E04	Sample	Dilution_30%	0.3	DMSO	Lycopene	Standard_Development	Run084	Standard_Measurement	Plate_02	Clariostar_Study	MB	Biofoundry_,_London	Linear_Dilution_Pattern_V2	0.124	0.121	0.118	0.114	0.111	0.106	0.104	0.102	0.1	0.097	0.093	0.09	0.086	0.082	0.079	0.076	0.074	0.072	0.07	0.07	0.069	0.069	0.069	0.07	0.07	0.071	0.071	0.071	0.072	0.073	0.074	0.075	0.075	0.076	0.076	0.078
E05	Sample	Dilution_10%	0.1	DMSO	Lycopene	Standard_Development	Run084	Standard_Measurement	Plate_02	Clariostar_Study	MB	Biofoundry_,_London	Linear_Dilution_Pattern_V2	0.114	0.11	0.106	0.103	0.1	0.095	0.093	0.091	0.089	0.086	0.082	0.078	0.075	0.072	0.069	0.066	0.065	0.062	0.06	0.059	0.059	0.059	0.058	0.058	0.058	0.058	0.058	0.056	0.056	0.057	0.057	0.057	0.056	0.056	0.056	0.055
E06	Sample	Dilution_90%	0.9	DMSO	Lycopene	Standard_Development	Run084	Standard_Measurement	Plate_02	Clariostar_Study	MB	Biofoundry_,_London	Linear_Dilution_Pattern_V2	0.153	0.15	0.147	0.143	0.14	0.136	0.134	0.133	0.132	0.13	0.127	0.124	0.12	0.116	0.112	0.11	0.107	0.105	0.104	0.103	0.102	0.103	0.104	0.106	0.109	0.112	0.115	0.117	0.12	0.123	0.126	0.128	0.131	0.134	0.138	0.144
E07	Sample	Dilution_70%	0.7	DMSO	Lycopene	Standard_Development	Run084	Standard_Measurement	Plate_02	Clariostar_Study	MB	Biofoundry_,_London	Linear_Dilution_Pattern_V2	0.146	0.143	0.14	0.136	0.132	0.128	0.126	0.125	0.124	0.122	0.12	0.116	0.112	0.108	0.104	0.102	0.099	0.097	0.096	0.094	0.094	0.095	0.096	0.098	0.1	0.102	0.104	0.106	0.11	0.112	0.114	0.116	0.118	0.121	0.125	0.13
E08	Sample	Dilution_50%	0.5	DMSO	Lycopene	Standard_Development	Run084	Standard_Measurement	Plate_02	Clariostar_Study	MB	Biofoundry_,_London	Linear_Dilution_Pattern_V2	0.163	0.16	0.157	0.152	0.15	0.145	0.144	0.143	0.142	0.141	0.138	0.135	0.131	0.126	0.123	0.121	0.118	0.116	0.114	0.113	0.113	0.113	0.113	0.115	0.116	0.117	0.119	0.12	0.122	0.124	0.125	0.127	0.129	0.13	0.133	0.136
E09	Sample	Dilution_30%	0.3	DMSO	Lycopene	Standard_Development	Run084	Standard_Measurement	Plate_02	Clariostar_Study	MB	Biofoundry_,_London	Linear_Dilution_Pattern_V2	0.133	0.13	0.127	0.123	0.119	0.115	0.112	0.112	0.109	0.107	0.104	0.1	0.096	0.091	0.088	0.086	0.084	0.081	0.079	0.078	0.078	0.077	0.077	0.078	0.079	0.08	0.08	0.081	0.082	0.084	0.084	0.085	0.085	0.087	0.087	0.089
E10	Sample	Dilution_10%	0.1	DMSO	Lycopene	Standard_Development	Run084	Standard_Measurement	Plate_02	Clariostar_Study	MB	Biofoundry_,_London	Linear_Dilution_Pattern_V2	0.114	0.111	0.107	0.103	0.1	0.096	0.093	0.093	0.091	0.087	0.084	0.08	0.076	0.072	0.07	0.067	0.065	0.063	0.062	0.061	0.06	0.059	0.06	0.06	0.061	0.061	0.06	0.06	0.06	0.061	0.061	0.062	0.061	0.062	0.062	0.063
E11	Blank	DMSO_Blank		DMSO		Standard_Development	Run084	Standard_Measurement	Plate_02	Clariostar_Study	MB	Biofoundry_,_London	Linear_Dilution_Pattern_V2	0.105	0.101	0.098	0.094	0.09	0.086	0.084	0.083	0.08	0.076	0.072	0.069	0.065	0.061	0.059	0.057	0.056	0.053	0.052	0.051	0.051	0.05	0.049	0.049	0.049	0.049	0.048	0.048	0.048	0.048	0.047	0.047	0.046	0.045	0.044	0.044
E12	Blank	DMSO_Blank		DMSO		Standard_Development	Run084	Standard_Measurement	Plate_02	Clariostar_Study	MB	Biofoundry_,_London	Linear_Dilution_Pattern_V2	0.105	0.102	0.098	0.095	0.092	0.087	0.085	0.083	0.081	0.078	0.073	0.069	0.066	0.062	0.06	0.059	0.057	0.054	0.053	0.052	0.051	0.05	0.05	0.05	0.049	0.049	0.049	0.048	0.048	0.048	0.048	0.048	0.047	0.046	0.046	0.045
F01	Sample	Dilution_90%	0.9	DMSO	Lycopene	Standard_Development	Run084	Standard_Measurement	Plate_02	Clariostar_Study	MB	Biofoundry_,_London	Linear_Dilution_Pattern_V2	0.205	0.203	0.2	0.196	0.193	0.19	0.187	0.187	0.187	0.185	0.183	0.179	0.174	0.17	0.165	0.163	0.162	0.159	0.157	0.156	0.155	0.155	0.156	0.158	0.16	0.162	0.165	0.167	0.17	0.173	0.174	0.176	0.178	0.181	0.185	0.191
F02	Sample	Dilution_70%	0.7	DMSO	Lycopene	Standard_Development	Run084	Standard_Measurement	Plate_02	Clariostar_Study	MB	Biofoundry_,_London	Linear_Dilution_Pattern_V2	0.154	0.15	0.147	0.143	0.14	0.137	0.134	0.133	0.132	0.13	0.127	0.122	0.119	0.114	0.111	0.109	0.106	0.104	0.102	0.101	0.101	0.101	0.102	0.104	0.106	0.107	0.11	0.112	0.115	0.118	0.119	0.122	0.123	0.126	0.129	0.134
F03	Sample	Dilution_50%	0.5	DMSO	Lycopene	Standard_Development	Run084	Standard_Measurement	Plate_02	Clariostar_Study	MB	Biofoundry_,_London	Linear_Dilution_Pattern_V2	0.142	0.139	0.136	0.132	0.129	0.124	0.122	0.121	0.12	0.118	0.114	0.11	0.106	0.101	0.098	0.095	0.093	0.091	0.089	0.088	0.087	0.086	0.086	0.088	0.088	0.09	0.091	0.092	0.094	0.096	0.096	0.097	0.098	0.099	0.101	0.103
F04	Sample	Dilution_30%	0.3	DMSO	Lycopene	Standard_Development	Run084	Standard_Measurement	Plate_02	Clariostar_Study	MB	Biofoundry_,_London	Linear_Dilution_Pattern_V2	0.13	0.128	0.124	0.12	0.118	0.114	0.111	0.11	0.108	0.105	0.102	0.098	0.093	0.089	0.086	0.084	0.081	0.079	0.078	0.076	0.076	0.075	0.076	0.076	0.076	0.077	0.078	0.078	0.079	0.08	0.08	0.081	0.081	0.081	0.082	0.083
F05	Sample	Dilution_10%	0.1	DMSO	Lycopene	Standard_Development	Run084	Standard_Measurement	Plate_02	Clariostar_Study	MB	Biofoundry_,_London	Linear_Dilution_Pattern_V2	0.118	0.114	0.111	0.108	0.104	0.099	0.098	0.096	0.094	0.091	0.088	0.083	0.08	0.076	0.074	0.072	0.07	0.068	0.066	0.064	0.063	0.062	0.063	0.063	0.062	0.062	0.062	0.061	0.061	0.061	0.061	0.061	0.06	0.06	0.06	0.06
F06	Sample	Dilution_90%	0.9	DMSO	Lycopene	Standard_Development	Run084	Standard_Measurement	Plate_02	Clariostar_Study	MB	Biofoundry_,_London	Linear_Dilution_Pattern_V2	0.163	0.159	0.157	0.152	0.149	0.145	0.141	0.141	0.141	0.14	0.138	0.134	0.13	0.124	0.121	0.118	0.115	0.113	0.111	0.11	0.11	0.11	0.111	0.114	0.116	0.119	0.122	0.126	0.129	0.132	0.134	0.137	0.139	0.142	0.147	0.153
F07	Sample	Dilution_70%	0.7	DMSO	Lycopene	Standard_Development	Run084	Standard_Measurement	Plate_02	Clariostar_Study	MB	Biofoundry_,_London	Linear_Dilution_Pattern_V2	0.157	0.154	0.15	0.146	0.143	0.138	0.136	0.135	0.134	0.133	0.131	0.127	0.123	0.118	0.114	0.112	0.11	0.107	0.104	0.104	0.104	0.104	0.104	0.107	0.108	0.111	0.114	0.116	0.117	0.121	0.122	0.124	0.126	0.129	0.132	0.138
F08	Sample	Dilution_50%	0.5	DMSO	Lycopene	Standard_Development	Run084	Standard_Measurement	Plate_02	Clariostar_Study	MB	Biofoundry_,_London	Linear_Dilution_Pattern_V2	0.143	0.141	0.138	0.133	0.13	0.126	0.123	0.122	0.121	0.119	0.116	0.113	0.108	0.103	0.1	0.098	0.096	0.094	0.092	0.091	0.09	0.091	0.091	0.093	0.094	0.095	0.097	0.097	0.1	0.102	0.102	0.104	0.105	0.106	0.109	0.111
F09	Sample	Dilution_30%	0.3	DMSO	Lycopene	Standard_Development	Run084	Standard_Measurement	Plate_02	Clariostar_Study	MB	Biofoundry_,_London	Linear_Dilution_Pattern_V2	0.123	0.12	0.117	0.113	0.109	0.105	0.103	0.102	0.1	0.098	0.095	0.091	0.086	0.081	0.079	0.077	0.074	0.072	0.071	0.069	0.069	0.069	0.069	0.07	0.07	0.071	0.071	0.071	0.072	0.073	0.074	0.075	0.075	0.075	0.076	0.077
F10	Sample	Dilution_10%	0.1	DMSO	Lycopene	Standard_Development	Run084	Standard_Measurement	Plate_02	Clariostar_Study	MB	Biofoundry_,_London	Linear_Dilution_Pattern_V2	0.113	0.111	0.107	0.103	0.1	0.096	0.093	0.092	0.09	0.088	0.084	0.08	0.076	0.072	0.07	0.068	0.065	0.062	0.061	0.06	0.059	0.058	0.058	0.059	0.059	0.059	0.058	0.058	0.058	0.059	0.058	0.059	0.059	0.059	0.058	0.058
F11	Blank	DMSO		DMSO		Standard_Development	Run084	Standard_Measurement	Plate_02	Clariostar_Study	MB	Biofoundry_,_London	Linear_Dilution_Pattern_V2	0.104	0.101	0.097	0.093	0.089	0.084	0.082	0.082	0.079	0.075	0.072	0.068	0.063	0.06	0.058	0.056	0.054	0.052	0.051	0.05	0.05	0.048	0.048	0.048	0.048	0.048	0.047	0.046	0.045	0.046	0.046	0.046	0.045	0.044	0.043	0.042
F12	Blank	DMSO		DMSO		Standard_Development	Run084	Standard_Measurement	Plate_02	Clariostar_Study	MB	Biofoundry_,_London	Linear_Dilution_Pattern_V2	0.107	0.105	0.101	0.096	0.093	0.09	0.087	0.087	0.084	0.081	0.076	0.072	0.068	0.064	0.062	0.06	0.059	0.056	0.054	0.053	0.053	0.052	0.052	0.052	0.052	0.051	0.05	0.05	0.049	0.05	0.049	0.049	0.048	0.047	0.046	0.046
G01	Sample	Dilution_85%	0.85	DMSO	Lycopene	Standard_Development	Run084	Standard_Measurement	Plate_02	Clariostar_Study	MB	Biofoundry_,_London	Linear_Dilution_Pattern_V2	0.161	0.158	0.155	0.151	0.148	0.144	0.141	0.14	0.139	0.138	0.135	0.131	0.127	0.121	0.118	0.116	0.114	0.111	0.11	0.108	0.108	0.109	0.109	0.111	0.113	0.116	0.118	0.12	0.122	0.126	0.129	0.13	0.132	0.135	0.139	0.144
G02	Sample	Dilution_65%	0.65	DMSO	Lycopene	Standard_Development	Run084	Standard_Measurement	Plate_02	Clariostar_Study	MB	Biofoundry_,_London	Linear_Dilution_Pattern_V2	0.15	0.147	0.144	0.14	0.136	0.133	0.13	0.129	0.128	0.126	0.123	0.119	0.114	0.109	0.107	0.105	0.102	0.1	0.099	0.098	0.097	0.097	0.098	0.1	0.101	0.103	0.105	0.107	0.11	0.112	0.114	0.116	0.118	0.12	0.123	0.127
G03	Sample	Dilution_45%	0.45	DMSO	Lycopene	Standard_Development	Run084	Standard_Measurement	Plate_02	Clariostar_Study	MB	Biofoundry_,_London	Linear_Dilution_Pattern_V2	0.136	0.133	0.13	0.125	0.122	0.118	0.115	0.114	0.112	0.11	0.107	0.102	0.098	0.094	0.091	0.088	0.087	0.084	0.082	0.081	0.081	0.081	0.081	0.083	0.083	0.084	0.085	0.086	0.088	0.089	0.09	0.091	0.092	0.093	0.095	0.097
G04	Sample	Dilution_25%	0.25	DMSO	Lycopene	Standard_Development	Run084	Standard_Measurement	Plate_02	Clariostar_Study	MB	Biofoundry_,_London	Linear_Dilution_Pattern_V2	0.128	0.125	0.121	0.117	0.113	0.109	0.107	0.104	0.103	0.101	0.096	0.093	0.089	0.085	0.082	0.08	0.077	0.075	0.074	0.072	0.071	0.071	0.071	0.072	0.072	0.072	0.072	0.072	0.073	0.074	0.074	0.075	0.074	0.074	0.075	0.076
G05	Sample	Dilution_05%	0.0499999999999999	DMSO	Lycopene	Standard_Development	Run084	Standard_Measurement	Plate_02	Clariostar_Study	MB	Biofoundry_,_London	Linear_Dilution_Pattern_V2	0.116	0.113	0.109	0.105	0.101	0.096	0.094	0.092	0.09	0.087	0.083	0.08	0.076	0.072	0.069	0.067	0.066	0.064	0.061	0.06	0.059	0.058	0.058	0.058	0.058	0.057	0.056	0.056	0.056	0.055	0.056	0.055	0.054	0.054	0.053	0.052
G06	Sample	Dilution_85%	0.85	DMSO	Lycopene	Standard_Development	Run084	Standard_Measurement	Plate_02	Clariostar_Study	MB	Biofoundry_,_London	Linear_Dilution_Pattern_V2	0.158	0.155	0.152	0.148	0.144	0.14	0.137	0.137	0.135	0.135	0.133	0.129	0.125	0.118	0.115	0.113	0.11	0.107	0.106	0.104	0.104	0.105	0.106	0.108	0.11	0.112	0.115	0.118	0.121	0.124	0.126	0.129	0.131	0.133	0.137	0.142
G07	Sample	Dilution_65%	0.65	DMSO	Lycopene	Standard_Development	Run084	Standard_Measurement	Plate_02	Clariostar_Study	MB	Biofoundry_,_London	Linear_Dilution_Pattern_V2	0.145	0.142	0.139	0.135	0.131	0.127	0.126	0.125	0.123	0.121	0.118	0.115	0.111	0.106	0.103	0.101	0.098	0.096	0.094	0.092	0.092	0.092	0.093	0.094	0.096	0.098	0.1	0.101	0.103	0.106	0.108	0.109	0.111	0.113	0.116	0.119
G08	Sample	Dilution_45%	0.45	DMSO	Lycopene	Standard_Development	Run084	Standard_Measurement	Plate_02	Clariostar_Study	MB	Biofoundry_,_London	Linear_Dilution_Pattern_V2	0.134	0.13	0.127	0.122	0.119	0.115	0.112	0.111	0.11	0.108	0.105	0.101	0.097	0.092	0.089	0.087	0.085	0.082	0.08	0.08	0.079	0.078	0.079	0.08	0.081	0.082	0.083	0.083	0.085	0.086	0.087	0.088	0.088	0.09	0.091	0.093
G09	Sample	Dilution_25%	0.25	DMSO	Lycopene	Standard_Development	Run084	Standard_Measurement	Plate_02	Clariostar_Study	MB	Biofoundry_,_London	Linear_Dilution_Pattern_V2	0.126	0.123	0.119	0.115	0.111	0.106	0.105	0.103	0.101	0.098	0.096	0.092	0.088	0.084	0.08	0.078	0.076	0.074	0.072	0.071	0.07	0.07	0.07	0.07	0.07	0.071	0.072	0.072	0.072	0.073	0.073	0.074	0.074	0.075	0.075	0.076
G10	Sample	Dilution_05%	0.0499999999999999	DMSO	Lycopene	Standard_Development	Run084	Standard_Measurement	Plate_02	Clariostar_Study	MB	Biofoundry_,_London	Linear_Dilution_Pattern_V2	0.11	0.106	0.103	0.098	0.096	0.091	0.088	0.086	0.084	0.082	0.078	0.073	0.07	0.066	0.063	0.061	0.059	0.057	0.055	0.054	0.054	0.053	0.053	0.053	0.052	0.053	0.052	0.051	0.052	0.052	0.052	0.052	0.051	0.051	0.05	0.05
G11	Blank	DMSO_Blank		DMSO		Standard_Development	Run084	Standard_Measurement	Plate_02	Clariostar_Study	MB	Biofoundry_,_London	Linear_Dilution_Pattern_V2	0.104	0.101	0.098	0.093	0.09	0.085	0.083	0.082	0.08	0.076	0.072	0.068	0.064	0.06	0.057	0.056	0.054	0.052	0.051	0.05	0.049	0.049	0.048	0.049	0.048	0.048	0.046	0.046	0.046	0.047	0.046	0.046	0.045	0.045	0.044	0.043
G12	Blank	DMSO_Blank		DMSO		Standard_Development	Run084	Standard_Measurement	Plate_02	Clariostar_Study	MB	Biofoundry_,_London	Linear_Dilution_Pattern_V2	0.108	0.104	0.101	0.097	0.094	0.089	0.087	0.086	0.082	0.079	0.075	0.07	0.067	0.063	0.06	0.059	0.057	0.055	0.053	0.052	0.051	0.051	0.05	0.051	0.051	0.051	0.049	0.048	0.048	0.048	0.048	0.048	0.047	0.046	0.045	0.044
H01	Sample	Dilution_85%	0.85	DMSO	Lycopene	Standard_Development	Run084	Standard_Measurement	Plate_02	Clariostar_Study	MB	Biofoundry_,_London	Linear_Dilution_Pattern_V2	0.173	0.17	0.166	0.162	0.159	0.154	0.15	0.15	0.15	0.148	0.143	0.138	0.132	0.127	0.123	0.121	0.118	0.116	0.114	0.113	0.113	0.113	0.113	0.115	0.118	0.12	0.123	0.125	0.127	0.13	0.132	0.133	0.136	0.138	0.141	0.146
H02	Sample	Dilution_65%	0.65	DMSO	Lycopene	Standard_Development	Run084	Standard_Measurement	Plate_02	Clariostar_Study	MB	Biofoundry_,_London	Linear_Dilution_Pattern_V2	0.15	0.147	0.143	0.139	0.135	0.131	0.129	0.128	0.127	0.125	0.122	0.117	0.113	0.108	0.105	0.103	0.101	0.098	0.097	0.095	0.095	0.094	0.095	0.097	0.098	0.099	0.102	0.103	0.105	0.107	0.109	0.11	0.112	0.114	0.117	0.12
H03	Sample	Dilution_45%	0.45	DMSO	Lycopene	Standard_Development	Run084	Standard_Measurement	Plate_02	Clariostar_Study	MB	Biofoundry_,_London	Linear_Dilution_Pattern_V2	0.137	0.135	0.131	0.128	0.124	0.12	0.117	0.115	0.114	0.112	0.109	0.104	0.1	0.095	0.092	0.091	0.088	0.086	0.084	0.082	0.082	0.082	0.082	0.083	0.084	0.085	0.086	0.086	0.087	0.089	0.09	0.091	0.091	0.092	0.094	0.096
H04	Sample	Dilution_25%	0.25	DMSO	Lycopene	Standard_Development	Run084	Standard_Measurement	Plate_02	Clariostar_Study	MB	Biofoundry_,_London	Linear_Dilution_Pattern_V2	0.131	0.128	0.124	0.121	0.117	0.113	0.109	0.107	0.106	0.102	0.098	0.093	0.088	0.084	0.08	0.078	0.075	0.074	0.072	0.07	0.07	0.069	0.069	0.07	0.07	0.07	0.071	0.07	0.071	0.072	0.072	0.072	0.072	0.073	0.073	0.073
H05	Sample	Dilution_05%	0.0499999999999999	DMSO	Lycopene	Standard_Development	Run084	Standard_Measurement	Plate_02	Clariostar_Study	MB	Biofoundry_,_London	Linear_Dilution_Pattern_V2	0.122	0.119	0.116	0.112	0.108	0.104	0.101	0.099	0.097	0.093	0.089	0.084	0.081	0.077	0.074	0.071	0.07	0.067	0.066	0.064	0.063	0.062	0.062	0.062	0.061	0.06	0.06	0.059	0.059	0.059	0.058	0.058	0.057	0.056	0.055	0.054
H06	Sample	Dilution_85%	0.85	DMSO	Lycopene	Standard_Development	Run084	Standard_Measurement	Plate_02	Clariostar_Study	MB	Biofoundry_,_London	Linear_Dilution_Pattern_V2	0.157	0.153	0.151	0.146	0.142	0.138	0.136	0.134	0.133	0.132	0.13	0.126	0.122	0.117	0.113	0.11	0.108	0.106	0.104	0.103	0.103	0.102	0.104	0.105	0.107	0.109	0.113	0.115	0.117	0.12	0.122	0.124	0.125	0.128	0.132	0.135
H07	Sample	Dilution_65%	0.65	DMSO	Lycopene	Standard_Development	Run084	Standard_Measurement	Plate_02	Clariostar_Study	MB	Biofoundry_,_London	Linear_Dilution_Pattern_V2	0.144	0.141	0.138	0.134	0.13	0.127	0.124	0.123	0.122	0.12	0.117	0.114	0.11	0.104	0.101	0.099	0.096	0.094	0.092	0.091	0.09	0.09	0.091	0.092	0.094	0.096	0.098	0.099	0.101	0.103	0.104	0.106	0.107	0.108	0.111	0.115
H08	Sample	Dilution_45%	0.45	DMSO	Lycopene	Standard_Development	Run084	Standard_Measurement	Plate_02	Clariostar_Study	MB	Biofoundry_,_London	Linear_Dilution_Pattern_V2	0.138	0.133	0.131	0.127	0.123	0.118	0.116	0.115	0.113	0.111	0.107	0.103	0.098	0.093	0.09	0.088	0.085	0.083	0.081	0.08	0.079	0.079	0.079	0.081	0.081	0.082	0.083	0.084	0.085	0.087	0.088	0.089	0.089	0.091	0.092	0.094
H09	Sample	Dilution_25%	0.25	DMSO	Lycopene	Standard_Development	Run084	Standard_Measurement	Plate_02	Clariostar_Study	MB	Biofoundry_,_London	Linear_Dilution_Pattern_V2	0.134	0.13	0.127	0.123	0.119	0.114	0.111	0.11	0.108	0.105	0.101	0.095	0.091	0.086	0.083	0.081	0.079	0.076	0.074	0.073	0.072	0.071	0.071	0.071	0.072	0.072	0.072	0.072	0.072	0.073	0.073	0.073	0.073	0.073	0.073	0.074
H10	Sample	Dilution_05%	0.0499999999999999	DMSO	Lycopene	Standard_Development	Run084	Standard_Measurement	Plate_02	Clariostar_Study	MB	Biofoundry_,_London	Linear_Dilution_Pattern_V2	0.115	0.112	0.108	0.104	0.1	0.095	0.093	0.092	0.089	0.087	0.082	0.078	0.073	0.069	0.066	0.065	0.062	0.059	0.058	0.057	0.056	0.055	0.055	0.055	0.054	0.054	0.053	0.053	0.053	0.053	0.053	0.053	0.052	0.052	0.051	0.05
H11	Blank	DMSO_Blank		DMSO		Standard_Development	Run084	Standard_Measurement	Plate_02	Clariostar_Study	MB	Biofoundry_,_London	Linear_Dilution_Pattern_V2	0.108	0.105	0.101	0.098	0.094	0.089	0.086	0.086	0.084	0.08	0.076	0.072	0.068	0.064	0.062	0.06	0.058	0.056	0.054	0.052	0.052	0.051	0.051	0.051	0.051	0.051	0.05	0.049	0.049	0.049	0.048	0.048	0.047	0.047	0.046	0.045
H12	Blank	DMSO_Blank		DMSO		Standard_Development	Run084	Standard_Measurement	Plate_02	Clariostar_Study	MB	Biofoundry_,_London	Linear_Dilution_Pattern_V2	0.106	0.104	0.1	0.095	0.092	0.088	0.086	0.084	0.081	0.078	0.073	0.068	0.064	0.06	0.058	0.056	0.055	0.052	0.051	0.05	0.049	0.049	0.048	0.048	0.048	0.048	0.047	0.046	0.046	0.046	0.046	0.046	0.045	0.044	0.044	0.043
A01	Sample	Dilution_100%	1.0	DMSO	Lycopene	Standard_Development	Run084	Standard_Measurement	Plate_02	Clariostar_Study	MB	Biofoundry_,_London	Linear_Dilution_Pattern_V2	0.155	0.152	0.149	0.145	0.143	0.138	0.137	0.135	0.133	0.13	0.127	0.124	0.118	0.114	0.111	0.107	0.104	0.102	0.101	0.101	0.101	0.102	0.104	0.106	0.108	0.112	0.116	0.119	0.123	0.127	0.129	0.132	0.136	0.14	0.146	0.153
A02	Sample	Dilution_80%	0.8	DMSO	Lycopene	Standard_Development	Run084	Standard_Measurement	Plate_02	Clariostar_Study	MB	Biofoundry_,_London	Linear_Dilution_Pattern_V2	0.142	0.139	0.136	0.132	0.129	0.125	0.123	0.121	0.118	0.116	0.113	0.108	0.103	0.099	0.095	0.092	0.09	0.088	0.087	0.086	0.086	0.086	0.088	0.089	0.09	0.093	0.095	0.098	0.1	0.103	0.105	0.107	0.109	0.113	0.117	0.122
A03	Sample	Dilution_60%	0.6	DMSO	Lycopene	Standard_Development	Run084	Standard_Measurement	Plate_02	Clariostar_Study	MB	Biofoundry_,_London	Linear_Dilution_Pattern_V2	0.136	0.134	0.13	0.127	0.123	0.119	0.117	0.115	0.112	0.111	0.106	0.102	0.097	0.094	0.091	0.088	0.085	0.083	0.082	0.081	0.08	0.081	0.082	0.083	0.083	0.085	0.087	0.088	0.09	0.092	0.093	0.095	0.096	0.098	0.102	0.106
A04	Sample	Dilution_40%	0.4	DMSO	Lycopene	Standard_Development	Run084	Standard_Measurement	Plate_02	Clariostar_Study	MB	Biofoundry_,_London	Linear_Dilution_Pattern_V2	0.129	0.126	0.122	0.119	0.115	0.111	0.108	0.107	0.103	0.1	0.095	0.092	0.088	0.084	0.081	0.077	0.075	0.072	0.071	0.07	0.069	0.07	0.07	0.07	0.071	0.072	0.073	0.073	0.074	0.075	0.076	0.076	0.077	0.079	0.081	0.083
A05	Sample	Dilution_20%	0.2	DMSO	Lycopene	Standard_Development	Run084	Standard_Measurement	Plate_02	Clariostar_Study	MB	Biofoundry_,_London	Linear_Dilution_Pattern_V2	0.117	0.114	0.11	0.107	0.104	0.099	0.096	0.095	0.092	0.088	0.085	0.081	0.077	0.073	0.07	0.067	0.065	0.063	0.062	0.06	0.06	0.059	0.059	0.059	0.059	0.06	0.06	0.06	0.06	0.061	0.061	0.061	0.061	0.062	0.062	0.063
A06	Sample	Dilution_100%	1.0	DMSO	Lycopene	Standard_Development	Run084	Standard_Measurement	Plate_02	Clariostar_Study	MB	Biofoundry_,_London	Linear_Dilution_Pattern_V2	0.16	0.157	0.153	0.149	0.146	0.142	0.14	0.138	0.136	0.133	0.129	0.125	0.12	0.116	0.112	0.109	0.105	0.103	0.102	0.101	0.102	0.102	0.103	0.105	0.106	0.11	0.113	0.116	0.119	0.122	0.125	0.128	0.13	0.134	0.139	0.146
A07	Sample	Dilution_80%	0.8	DMSO	Lycopene	Standard_Development	Run084	Standard_Measurement	Plate_02	Clariostar_Study	MB	Biofoundry_,_London	Linear_Dilution_Pattern_V2	0.149	0.146	0.143	0.139	0.136	0.131	0.129	0.127	0.126	0.124	0.12	0.117	0.112	0.109	0.106	0.102	0.099	0.097	0.096	0.095	0.094	0.095	0.095	0.096	0.098	0.101	0.103	0.105	0.108	0.11	0.111	0.114	0.115	0.118	0.122	0.127
A08	Sample	Dilution_60%	0.6	DMSO	Lycopene	Standard_Development	Run084	Standard_Measurement	Plate_02	Clariostar_Study	MB	Biofoundry_,_London	Linear_Dilution_Pattern_V2	0.146	0.143	0.14	0.136	0.133	0.128	0.125	0.123	0.121	0.119	0.116	0.112	0.108	0.104	0.1	0.096	0.094	0.091	0.09	0.089	0.088	0.088	0.089	0.089	0.09	0.092	0.094	0.096	0.098	0.099	0.1	0.101	0.103	0.105	0.108	0.111
A09	Sample	Dilution_40%	0.4	DMSO	Lycopene	Standard_Development	Run084	Standard_Measurement	Plate_02	Clariostar_Study	MB	Biofoundry_,_London	Linear_Dilution_Pattern_V2	0.135	0.133	0.129	0.126	0.122	0.117	0.114	0.112	0.109	0.106	0.102	0.098	0.093	0.09	0.086	0.083	0.08	0.077	0.075	0.075	0.074	0.074	0.074	0.074	0.074	0.076	0.077	0.077	0.078	0.08	0.08	0.081	0.081	0.083	0.085	0.087
A10	Sample	Dilution_20%	0.2	DMSO	Lycopene	Standard_Development	Run084	Standard_Measurement	Plate_02	Clariostar_Study	MB	Biofoundry_,_London	Linear_Dilution_Pattern_V2	0.12	0.118	0.114	0.11	0.107	0.103	0.099	0.098	0.095	0.091	0.087	0.084	0.08	0.076	0.073	0.07	0.068	0.065	0.064	0.064	0.063	0.062	0.062	0.061	0.06	0.062	0.063	0.062	0.062	0.063	0.062	0.063	0.063	0.064	0.065	0.065
A11	Blank	DMSO_Blank		DMSO		Standard_Development	Run084	Standard_Measurement	Plate_02	Clariostar_Study	MB	Biofoundry_,_London	Linear_Dilution_Pattern_V2	0.11	0.106	0.103	0.1	0.097	0.093	0.09	0.087	0.084	0.08	0.076	0.072	0.068	0.066	0.063	0.06	0.059	0.057	0.054	0.053	0.053	0.052	0.052	0.051	0.05	0.05	0.049	0.049	0.049	0.049	0.048	0.048	0.047	0.047	0.046	0.045
A12	Blank	DMSO_Blank		DMSO		Standard_Development	Run084	Standard_Measurement	Plate_02	Clariostar_Study	MB	Biofoundry_,_London	Linear_Dilution_Pattern_V2	0.116	0.112	0.109	0.106	0.103	0.099	0.095	0.093	0.09	0.086	0.081	0.078	0.074	0.071	0.068	0.065	0.063	0.061	0.059	0.058	0.057	0.057	0.056	0.055	0.054	0.054	0.053	0.053	0.052	0.051	0.051	0.05	0.049	0.049	0.049	0.048
B01	Sample	Dilution_100%	1.0	DMSO	Lycopene	Standard_Development	Run084	Standard_Measurement	Plate_02	Clariostar_Study	MB	Biofoundry_,_London	Linear_Dilution_Pattern_V2	0.17	0.167	0.163	0.161	0.159	0.153	0.152	0.151	0.15	0.149	0.145	0.142	0.138	0.134	0.13	0.127	0.125	0.123	0.122	0.122	0.122	0.123	0.125	0.127	0.129	0.133	0.137	0.14	0.145	0.148	0.151	0.154	0.158	0.162	0.168	0.175
B02	Sample	Dilution_80%	0.8	DMSO	Lycopene	Standard_Development	Run084	Standard_Measurement	Plate_02	Clariostar_Study	MB	Biofoundry_,_London	Linear_Dilution_Pattern_V2	0.144	0.141	0.138	0.135	0.132	0.128	0.125	0.124	0.123	0.121	0.117	0.114	0.109	0.106	0.103	0.099	0.098	0.096	0.095	0.094	0.094	0.094	0.096	0.097	0.098	0.101	0.103	0.105	0.108	0.111	0.113	0.115	0.117	0.12	0.124	0.129
B03	Sample	Dilution_60%	0.6	DMSO	Lycopene	Standard_Development	Run084	Standard_Measurement	Plate_02	Clariostar_Study	MB	Biofoundry_,_London	Linear_Dilution_Pattern_V2	0.14	0.137	0.134	0.131	0.128	0.123	0.12	0.119	0.117	0.114	0.112	0.107	0.104	0.099	0.095	0.092	0.09	0.088	0.087	0.086	0.086	0.086	0.087	0.087	0.088	0.09	0.093	0.094	0.095	0.098	0.099	0.1	0.101	0.104	0.106	0.11
B04	Sample	Dilution_40%	0.4	DMSO	Lycopene	Standard_Development	Run084	Standard_Measurement	Plate_02	Clariostar_Study	MB	Biofoundry_,_London	Linear_Dilution_Pattern_V2	0.129	0.126	0.122	0.119	0.115	0.111	0.109	0.107	0.105	0.102	0.099	0.094	0.09	0.087	0.084	0.081	0.079	0.077	0.075	0.075	0.073	0.074	0.074	0.074	0.075	0.076	0.077	0.077	0.078	0.08	0.08	0.082	0.082	0.083	0.085	0.086
B05	Sample	Dilution_20%	0.2	DMSO	Lycopene	Standard_Development	Run084	Standard_Measurement	Plate_02	Clariostar_Study	MB	Biofoundry_,_London	Linear_Dilution_Pattern_V2	0.116	0.114	0.111	0.107	0.104	0.1	0.097	0.095	0.092	0.09	0.087	0.083	0.079	0.076	0.073	0.07	0.069	0.067	0.065	0.064	0.062	0.062	0.063	0.063	0.062	0.063	0.063	0.063	0.064	0.064	0.063	0.063	0.064	0.065	0.065	0.065
B06	Sample	Dilution_100%	1.0	DMSO	Lycopene	Standard_Development	Run084	Standard_Measurement	Plate_02	Clariostar_Study	MB	Biofoundry_,_London	Linear_Dilution_Pattern_V2	0.157	0.154	0.151	0.148	0.144	0.141	0.139	0.138	0.137	0.136	0.134	0.13	0.126	0.122	0.118	0.116	0.113	0.11	0.11	0.109	0.109	0.11	0.111	0.113	0.115	0.119	0.123	0.125	0.129	0.133	0.136	0.139	0.142	0.146	0.152	0.159
B07	Sample	Dilution_80%	0.8	DMSO	Lycopene	Standard_Development	Run084	Standard_Measurement	Plate_02	Clariostar_Study	MB	Biofoundry_,_London	Linear_Dilution_Pattern_V2	0.154	0.151	0.148	0.145	0.142	0.138	0.135	0.134	0.133	0.132	0.128	0.125	0.122	0.117	0.114	0.111	0.108	0.106	0.105	0.104	0.104	0.105	0.105	0.107	0.109	0.112	0.115	0.117	0.12	0.123	0.124	0.128	0.13	0.134	0.138	0.143
B08	Sample	Dilution_60%	0.6	DMSO	Lycopene	Standard_Development	Run084	Standard_Measurement	Plate_02	Clariostar_Study	MB	Biofoundry_,_London	Linear_Dilution_Pattern_V2	0.142	0.139	0.135	0.133	0.129	0.125	0.122	0.12	0.118	0.116	0.114	0.11	0.106	0.102	0.099	0.096	0.093	0.091	0.089	0.089	0.089	0.088	0.089	0.09	0.091	0.093	0.095	0.097	0.098	0.1	0.101	0.103	0.104	0.106	0.109	0.112
B09	Sample	Dilution_40%	0.4	DMSO	Lycopene	Standard_Development	Run084	Standard_Measurement	Plate_02	Clariostar_Study	MB	Biofoundry_,_London	Linear_Dilution_Pattern_V2	0.134	0.131	0.127	0.125	0.122	0.117	0.114	0.112	0.111	0.108	0.104	0.1	0.095	0.092	0.089	0.086	0.084	0.082	0.079	0.079	0.078	0.078	0.078	0.079	0.078	0.08	0.081	0.081	0.083	0.084	0.085	0.085	0.086	0.087	0.088	0.09
B10	Sample	Dilution_20%	0.2	DMSO	Lycopene	Standard_Development	Run084	Standard_Measurement	Plate_02	Clariostar_Study	MB	Biofoundry_,_London	Linear_Dilution_Pattern_V2	0.121	0.118	0.116	0.112	0.11	0.105	0.102	0.101	0.098	0.095	0.091	0.087	0.084	0.08	0.077	0.074	0.071	0.07	0.069	0.068	0.067	0.067	0.067	0.066	0.066	0.067	0.067	0.066	0.067	0.068	0.068	0.068	0.068	0.069	0.069	0.07
B11	Blank	DMSO_Blank		DMSO		Standard_Development	Run084	Standard_Measurement	Plate_02	Clariostar_Study	MB	Biofoundry_,_London	Linear_Dilution_Pattern_V2	0.113	0.11	0.107	0.103	0.101	0.097	0.093	0.092	0.089	0.085	0.082	0.078	0.074	0.072	0.068	0.066	0.064	0.062	0.061	0.06	0.059	0.058	0.057	0.056	0.056	0.056	0.056	0.054	0.054	0.053	0.053	0.052	0.051	0.051	0.05	0.05
B12	Blank	DMSO_Blank		DMSO		Standard_Development	Run084	Standard_Measurement	Plate_02	Clariostar_Study	MB	Biofoundry_,_London	Linear_Dilution_Pattern_V2	0.109	0.106	0.103	0.101	0.097	0.093	0.09	0.088	0.086	0.082	0.077	0.074	0.07	0.068	0.065	0.062	0.061	0.059	0.057	0.056	0.055	0.055	0.055	0.053	0.052	0.053	0.053	0.051	0.051	0.05	0.05	0.049	0.048	0.048	0.048	0.047
C01	Sample	Dilution_95%	0.95	DMSO	Lycopene	Standard_Development	Run084	Standard_Measurement	Plate_02	Clariostar_Study	MB	Biofoundry_,_London	Linear_Dilution_Pattern_V2	0.172	0.169	0.166	0.164	0.16	0.156	0.154	0.153	0.153	0.152	0.148	0.144	0.141	0.136	0.133	0.13	0.128	0.126	0.124	0.124	0.124	0.126	0.127	0.129	0.132	0.135	0.139	0.141	0.145	0.149	0.151	0.154	0.157	0.161	0.166	0.173
C02	Sample	Dilution_75%	0.75	DMSO	Lycopene	Standard_Development	Run084	Standard_Measurement	Plate_02	Clariostar_Study	MB	Biofoundry_,_London	Linear_Dilution_Pattern_V2	0.145	0.143	0.14	0.138	0.134	0.13	0.127	0.126	0.125	0.123	0.119	0.115	0.112	0.109	0.105	0.102	0.101	0.098	0.097	0.096	0.096	0.096	0.097	0.098	0.099	0.103	0.105	0.107	0.11	0.113	0.114	0.116	0.118	0.121	0.125	0.13
C03	Sample	Dilution_55%	0.55	DMSO	Lycopene	Standard_Development	Run084	Standard_Measurement	Plate_02	Clariostar_Study	MB	Biofoundry_,_London	Linear_Dilution_Pattern_V2	0.143	0.14	0.137	0.134	0.132	0.127	0.124	0.122	0.122	0.119	0.115	0.112	0.108	0.104	0.101	0.098	0.095	0.093	0.092	0.092	0.091	0.091	0.092	0.094	0.094	0.096	0.099	0.099	0.102	0.104	0.106	0.107	0.109	0.111	0.113	0.118
C04	Sample	Dilution_35%	0.35	DMSO	Lycopene	Standard_Development	Run084	Standard_Measurement	Plate_02	Clariostar_Study	MB	Biofoundry_,_London	Linear_Dilution_Pattern_V2	0.126	0.123	0.119	0.117	0.114	0.109	0.107	0.106	0.103	0.101	0.097	0.093	0.089	0.086	0.083	0.08	0.077	0.076	0.074	0.073	0.073	0.073	0.073	0.073	0.073	0.075	0.076	0.076	0.077	0.078	0.079	0.08	0.08	0.082	0.083	0.084
C05	Sample	Dilution_15%	0.15	DMSO	Lycopene	Standard_Development	Run084	Standard_Measurement	Plate_02	Clariostar_Study	MB	Biofoundry_,_London	Linear_Dilution_Pattern_V2	0.112	0.109	0.106	0.103	0.1	0.095	0.092	0.091	0.089	0.086	0.082	0.079	0.075	0.072	0.069	0.067	0.065	0.063	0.062	0.061	0.06	0.06	0.06	0.06	0.059	0.06	0.06	0.058	0.06	0.06	0.06	0.06	0.06	0.06	0.06	0.06
C06	Sample	Dilution_95%	0.95	DMSO	Lycopene	Standard_Development	Run084	Standard_Measurement	Plate_02	Clariostar_Study	MB	Biofoundry_,_London	Linear_Dilution_Pattern_V2	0.159	0.156	0.154	0.15	0.147	0.142	0.141	0.14	0.139	0.138	0.136	0.134	0.129	0.126	0.122	0.118	0.116	0.114	0.113	0.112	0.112	0.113	0.115	0.117	0.119	0.124	0.128	0.132	0.136	0.139	0.142	0.146	0.149	0.154	0.16	0.168
C07	Sample	Dilution_75%	0.75	DMSO	Lycopene	Standard_Development	Run084	Standard_Measurement	Plate_02	Clariostar_Study	MB	Biofoundry_,_London	Linear_Dilution_Pattern_V2	0.147	0.144	0.141	0.138	0.135	0.13	0.127	0.127	0.125	0.123	0.121	0.118	0.114	0.11	0.105	0.103	0.101	0.098	0.097	0.096	0.096	0.096	0.096	0.098	0.099	0.102	0.105	0.106	0.11	0.112	0.114	0.116	0.118	0.121	0.124	0.129
C08	Sample	Dilution_55%	0.55	DMSO	Lycopene	Standard_Development	Run084	Standard_Measurement	Plate_02	Clariostar_Study	MB	Biofoundry_,_London	Linear_Dilution_Pattern_V2	0.135	0.131	0.128	0.125	0.122	0.117	0.115	0.113	0.111	0.11	0.106	0.103	0.099	0.095	0.092	0.089	0.086	0.085	0.083	0.083	0.082	0.082	0.083	0.084	0.085	0.087	0.088	0.089	0.091	0.093	0.094	0.096	0.096	0.098	0.1	0.104
C09	Sample	Dilution_35%	0.35	DMSO	Lycopene	Standard_Development	Run084	Standard_Measurement	Plate_02	Clariostar_Study	MB	Biofoundry_,_London	Linear_Dilution_Pattern_V2	0.125	0.121	0.119	0.116	0.113	0.108	0.105	0.104	0.102	0.099	0.095	0.092	0.087	0.084	0.081	0.078	0.076	0.073	0.072	0.071	0.071	0.071	0.071	0.071	0.071	0.073	0.073	0.074	0.074	0.076	0.076	0.077	0.078	0.079	0.08	0.081
C10	Sample	Dilution_15%	0.15	DMSO	Lycopene	Standard_Development	Run084	Standard_Measurement	Plate_02	Clariostar_Study	MB	Biofoundry_,_London	Linear_Dilution_Pattern_V2	0.12	0.117	0.114	0.111	0.108	0.103	0.1	0.099	0.096	0.092	0.089	0.085	0.081	0.077	0.074	0.071	0.07	0.068	0.066	0.065	0.064	0.064	0.064	0.063	0.062	0.064	0.063	0.062	0.063	0.062	0.063	0.063	0.063	0.063	0.063	0.063
C11	Blank	DMSO_Blank		DMSO		Standard_Development	Run084	Standard_Measurement	Plate_02	Clariostar_Study	MB	Biofoundry_,_London	Linear_Dilution_Pattern_V2	0.104	0.102	0.099	0.096	0.092	0.087	0.085	0.083	0.08	0.076	0.072	0.069	0.065	0.062	0.059	0.057	0.055	0.053	0.052	0.051	0.05	0.05	0.05	0.049	0.048	0.048	0.048	0.046	0.046	0.047	0.046	0.046	0.046	0.045	0.044	0.043
C12	Blank	DMSO_Blank		DMSO		Standard_Development	Run084	Standard_Measurement	Plate_02	Clariostar_Study	MB	Biofoundry_,_London	Linear_Dilution_Pattern_V2	0.105	0.102	0.099	0.096	0.093	0.089	0.086	0.084	0.081	0.078	0.073	0.07	0.067	0.064	0.061	0.059	0.058	0.055	0.054	0.053	0.052	0.052	0.052	0.051	0.05	0.05	0.05	0.049	0.048	0.048	0.047	0.047	0.047	0.046	0.046	0.045
D01	Sample	Dilution_95%	0.95	DMSO	Lycopene	Standard_Development	Run084	Standard_Measurement	Plate_02	Clariostar_Study	MB	Biofoundry_,_London	Linear_Dilution_Pattern_V2	0.176	0.174	0.171	0.167	0.164	0.159	0.158	0.158	0.157	0.155	0.152	0.149	0.144	0.141	0.136	0.134	0.131	0.129	0.128	0.127	0.127	0.127	0.129	0.131	0.133	0.137	0.141	0.143	0.147	0.151	0.153	0.156	0.159	0.163	0.168	0.174
D02	Sample	Dilution_75%	0.75	DMSO	Lycopene	Standard_Development	Run084	Standard_Measurement	Plate_02	Clariostar_Study	MB	Biofoundry_,_London	Linear_Dilution_Pattern_V2	0.156	0.154	0.15	0.147	0.145	0.14	0.137	0.137	0.135	0.133	0.13	0.126	0.122	0.118	0.114	0.111	0.109	0.107	0.105	0.105	0.104	0.104	0.105	0.107	0.108	0.112	0.113	0.116	0.119	0.121	0.123	0.125	0.127	0.13	0.134	0.139
D03	Sample	Dilution_55%	0.55	DMSO	Lycopene	Standard_Development	Run084	Standard_Measurement	Plate_02	Clariostar_Study	MB	Biofoundry_,_London	Linear_Dilution_Pattern_V2	0.142	0.14	0.136	0.132	0.13	0.126	0.122	0.122	0.12	0.117	0.114	0.11	0.107	0.102	0.099	0.097	0.094	0.091	0.09	0.089	0.088	0.088	0.088	0.09	0.091	0.093	0.094	0.095	0.097	0.098	0.1	0.101	0.102	0.104	0.106	0.109
D04	Sample	Dilution_35%	0.35	DMSO	Lycopene	Standard_Development	Run084	Standard_Measurement	Plate_02	Clariostar_Study	MB	Biofoundry_,_London	Linear_Dilution_Pattern_V2	0.128	0.125	0.122	0.119	0.115	0.111	0.107	0.107	0.105	0.102	0.099	0.095	0.091	0.088	0.085	0.081	0.079	0.077	0.075	0.074	0.073	0.073	0.073	0.074	0.075	0.076	0.077	0.077	0.078	0.079	0.079	0.08	0.081	0.081	0.082	0.084
D05	Sample	Dilution_15%	0.15	DMSO	Lycopene	Standard_Development	Run084	Standard_Measurement	Plate_02	Clariostar_Study	MB	Biofoundry_,_London	Linear_Dilution_Pattern_V2	0.117	0.114	0.111	0.108	0.104	0.1	0.097	0.095	0.093	0.09	0.086	0.082	0.079	0.076	0.073	0.07	0.069	0.067	0.065	0.064	0.063	0.063	0.062	0.061	0.062	0.062	0.063	0.062	0.062	0.062	0.062	0.062	0.062	0.062	0.062	0.062
D06	Sample	Dilution_95%	0.95	DMSO	Lycopene	Standard_Development	Run084	Standard_Measurement	Plate_02	Clariostar_Study	MB	Biofoundry_,_London	Linear_Dilution_Pattern_V2	0.162	0.158	0.155	0.152	0.148	0.143	0.141	0.14	0.14	0.139	0.136	0.133	0.129	0.125	0.121	0.117	0.115	0.113	0.111	0.11	0.11	0.111	0.112	0.114	0.116	0.12	0.124	0.126	0.129	0.133	0.136	0.138	0.141	0.145	0.149	0.155
D07	Sample	Dilution_75%	0.75	DMSO	Lycopene	Standard_Development	Run084	Standard_Measurement	Plate_02	Clariostar_Study	MB	Biofoundry_,_London	Linear_Dilution_Pattern_V2	0.146	0.143	0.139	0.136	0.133	0.129	0.126	0.125	0.124	0.122	0.119	0.116	0.112	0.108	0.105	0.102	0.099	0.097	0.096	0.095	0.094	0.095	0.095	0.097	0.098	0.101	0.104	0.104	0.107	0.111	0.111	0.113	0.115	0.118	0.121	0.125
D08	Sample	Dilution_55%	0.55	DMSO	Lycopene	Standard_Development	Run084	Standard_Measurement	Plate_02	Clariostar_Study	MB	Biofoundry_,_London	Linear_Dilution_Pattern_V2	0.173	0.171	0.168	0.164	0.161	0.156	0.153	0.153	0.152	0.15	0.147	0.144	0.14	0.136	0.132	0.13	0.127	0.125	0.123	0.122	0.122	0.122	0.123	0.124	0.124	0.128	0.129	0.131	0.133	0.135	0.136	0.137	0.139	0.141	0.144	0.147
D09	Sample	Dilution_35%	0.35	DMSO	Lycopene	Standard_Development	Run084	Standard_Measurement	Plate_02	Clariostar_Study	MB	Biofoundry_,_London	Linear_Dilution_Pattern_V2	0.134	0.131	0.128	0.124	0.121	0.117	0.114	0.113	0.11	0.108	0.104	0.101	0.097	0.093	0.089	0.086	0.084	0.082	0.08	0.079	0.078	0.078	0.079	0.079	0.08	0.081	0.082	0.083	0.084	0.085	0.086	0.086	0.087	0.088	0.09	0.091
D10	Sample	Dilution_15%	0.15	DMSO	Lycopene	Standard_Development	Run084	Standard_Measurement	Plate_02	Clariostar_Study	MB	Biofoundry_,_London	Linear_Dilution_Pattern_V2	0.123	0.12	0.117	0.113	0.11	0.106	0.103	0.102	0.1	0.097	0.094	0.09	0.086	0.082	0.078	0.076	0.074	0.071	0.07	0.069	0.069	0.069	0.069	0.068	0.069	0.07	0.07	0.069	0.07	0.071	0.071	0.071	0.072	0.072	0.073	0.074
D11	Blank	DMSO_Blank		DMSO		Standard_Development	Run084	Standard_Measurement	Plate_02	Clariostar_Study	MB	Biofoundry_,_London	Linear_Dilution_Pattern_V2	0.106	0.102	0.099	0.096	0.093	0.089	0.086	0.085	0.082	0.078	0.074	0.071	0.067	0.064	0.061	0.059	0.057	0.055	0.053	0.053	0.052	0.051	0.05	0.05	0.049	0.049	0.049	0.048	0.048	0.048	0.047	0.047	0.047	0.046	0.045	0.044
D12	Blank	DMSO_Blank		DMSO		Standard_Development	Run084	Standard_Measurement	Plate_02	Clariostar_Study	MB	Biofoundry_,_London	Linear_Dilution_Pattern_V2	0.111	0.107	0.104	0.1	0.097	0.093	0.09	0.088	0.085	0.082	0.078	0.073	0.07	0.067	0.064	0.062	0.06	0.057	0.056	0.055	0.054	0.054	0.053	0.053	0.051	0.052	0.051	0.05	0.05	0.05	0.049	0.049	0.048	0.048	0.046	0.046
E01	Sample	Dilution_90%	0.9	DMSO	Lycopene	Standard_Development	Run084	Standard_Measurement	Plate_02	Clariostar_Study	MB	Biofoundry_,_London	Linear_Dilution_Pattern_V2	0.199	0.197	0.194	0.191	0.187	0.183	0.181	0.18	0.179	0.178	0.176	0.171	0.167	0.162	0.158	0.156	0.153	0.151	0.149	0.149	0.148	0.148	0.149	0.15	0.153	0.157	0.16	0.161	0.164	0.167	0.169	0.171	0.174	0.176	0.181	0.186
E02	Sample	Dilution_70%	0.7	DMSO	Lycopene	Standard_Development	Run084	Standard_Measurement	Plate_02	Clariostar_Study	MB	Biofoundry_,_London	Linear_Dilution_Pattern_V2	0.157	0.153	0.149	0.146	0.143	0.137	0.135	0.134	0.132	0.129	0.125	0.121	0.117	0.111	0.107	0.105	0.102	0.099	0.098	0.097	0.097	0.097	0.098	0.099	0.101	0.103	0.106	0.107	0.109	0.112	0.113	0.115	0.117	0.119	0.122	0.126
E03	Sample	Dilution_50%	0.5	DMSO	Lycopene	Standard_Development	Run084	Standard_Measurement	Plate_02	Clariostar_Study	MB	Biofoundry_,_London	Linear_Dilution_Pattern_V2	0.137	0.134	0.131	0.127	0.124	0.119	0.116	0.116	0.113	0.111	0.108	0.104	0.1	0.096	0.092	0.09	0.087	0.086	0.084	0.083	0.083	0.083	0.083	0.084	0.085	0.087	0.088	0.089	0.091	0.093	0.093	0.095	0.096	0.098	0.1	0.103
E04	Sample	Dilution_30%	0.3	DMSO	Lycopene	Standard_Development	Run084	Standard_Measurement	Plate_02	Clariostar_Study	MB	Biofoundry_,_London	Linear_Dilution_Pattern_V2	0.124	0.121	0.117	0.113	0.11	0.105	0.104	0.102	0.1	0.097	0.092	0.089	0.086	0.082	0.079	0.076	0.074	0.072	0.07	0.07	0.069	0.068	0.069	0.069	0.069	0.07	0.071	0.071	0.072	0.073	0.073	0.074	0.074	0.075	0.076	0.077
E05	Sample	Dilution_10%	0.1	DMSO	Lycopene	Standard_Development	Run084	Standard_Measurement	Plate_02	Clariostar_Study	MB	Biofoundry_,_London	Linear_Dilution_Pattern_V2	0.115	0.113	0.108	0.105	0.102	0.097	0.094	0.093	0.091	0.088	0.084	0.08	0.077	0.073	0.07	0.068	0.066	0.063	0.062	0.061	0.06	0.059	0.059	0.059	0.059	0.059	0.058	0.057	0.057	0.058	0.057	0.057	0.057	0.057	0.056	0.056
E06	Sample	Dilution_90%	0.9	DMSO	Lycopene	Standard_Development	Run084	Standard_Measurement	Plate_02	Clariostar_Study	MB	Biofoundry_,_London	Linear_Dilution_Pattern_V2	0.154	0.152	0.148	0.145	0.142	0.137	0.134	0.134	0.132	0.131	0.129	0.126	0.122	0.117	0.114	0.111	0.109	0.105	0.104	0.104	0.104	0.104	0.105	0.107	0.109	0.112	0.116	0.118	0.121	0.124	0.127	0.129	0.132	0.136	0.14	0.145
E07	Sample	Dilution_70%	0.7	DMSO	Lycopene	Standard_Development	Run084	Standard_Measurement	Plate_02	Clariostar_Study	MB	Biofoundry_,_London	Linear_Dilution_Pattern_V2	0.152	0.148	0.145	0.141	0.139	0.134	0.132	0.131	0.13	0.128	0.124	0.122	0.118	0.114	0.11	0.107	0.105	0.102	0.101	0.1	0.099	0.1	0.101	0.103	0.104	0.107	0.109	0.111	0.114	0.117	0.118	0.12	0.123	0.126	0.129	0.134
E08	Sample	Dilution_50%	0.5	DMSO	Lycopene	Standard_Development	Run084	Standard_Measurement	Plate_02	Clariostar_Study	MB	Biofoundry_,_London	Linear_Dilution_Pattern_V2	0.173	0.17	0.168	0.164	0.16	0.157	0.155	0.155	0.153	0.152	0.149	0.145	0.141	0.137	0.134	0.131	0.129	0.126	0.124	0.124	0.122	0.123	0.124	0.124	0.126	0.128	0.129	0.13	0.132	0.134	0.135	0.136	0.139	0.14	0.142	0.146
E09	Sample	Dilution_30%	0.3	DMSO	Lycopene	Standard_Development	Run084	Standard_Measurement	Plate_02	Clariostar_Study	MB	Biofoundry_,_London	Linear_Dilution_Pattern_V2	0.137	0.134	0.131	0.128	0.124	0.119	0.117	0.116	0.113	0.111	0.108	0.104	0.1	0.096	0.092	0.089	0.087	0.084	0.083	0.082	0.081	0.081	0.081	0.082	0.082	0.084	0.085	0.085	0.086	0.087	0.088	0.088	0.089	0.091	0.091	0.093
E10	Sample	Dilution_10%	0.1	DMSO	Lycopene	Standard_Development	Run084	Standard_Measurement	Plate_02	Clariostar_Study	MB	Biofoundry_,_London	Linear_Dilution_Pattern_V2	0.117	0.113	0.11	0.106	0.104	0.099	0.096	0.095	0.093	0.09	0.086	0.082	0.077	0.075	0.071	0.069	0.067	0.064	0.063	0.062	0.062	0.061	0.061	0.061	0.061	0.062	0.062	0.061	0.062	0.063	0.063	0.063	0.063	0.064	0.063	0.064
E11	Blank	DMSO_Blank		DMSO		Standard_Development	Run084	Standard_Measurement	Plate_02	Clariostar_Study	MB	Biofoundry_,_London	Linear_Dilution_Pattern_V2	0.104	0.101	0.097	0.093	0.09	0.086	0.083	0.082	0.079	0.075	0.071	0.067	0.064	0.061	0.058	0.057	0.055	0.053	0.051	0.05	0.049	0.049	0.049	0.049	0.048	0.048	0.048	0.046	0.047	0.047	0.046	0.045	0.045	0.045	0.044	0.043
E12	Blank	DMSO_Blank		DMSO		Standard_Development	Run084	Standard_Measurement	Plate_02	Clariostar_Study	MB	Biofoundry_,_London	Linear_Dilution_Pattern_V2	0.106	0.103	0.1	0.097	0.094	0.09	0.087	0.085	0.082	0.079	0.075	0.07	0.066	0.064	0.061	0.059	0.057	0.054	0.054	0.053	0.052	0.051	0.051	0.051	0.05	0.051	0.05	0.048	0.048	0.049	0.048	0.048	0.047	0.047	0.046	0.045
F01	Sample	Dilution_90%	0.9	DMSO	Lycopene	Standard_Development	Run084	Standard_Measurement	Plate_02	Clariostar_Study	MB	Biofoundry_,_London	Linear_Dilution_Pattern_V2	0.18	0.178	0.173	0.17	0.167	0.164	0.16	0.16	0.16	0.159	0.155	0.152	0.148	0.143	0.139	0.135	0.134	0.132	0.131	0.13	0.129	0.129	0.13	0.132	0.133	0.137	0.141	0.143	0.146	0.15	0.152	0.154	0.155	0.159	0.164	0.169
F02	Sample	Dilution_70%	0.7	DMSO	Lycopene	Standard_Development	Run084	Standard_Measurement	Plate_02	Clariostar_Study	MB	Biofoundry_,_London	Linear_Dilution_Pattern_V2	0.159	0.156	0.153	0.15	0.147	0.143	0.14	0.14	0.137	0.136	0.133	0.129	0.125	0.121	0.118	0.114	0.112	0.11	0.108	0.107	0.107	0.107	0.108	0.109	0.111	0.114	0.116	0.118	0.12	0.123	0.125	0.127	0.129	0.131	0.134	0.139
F03	Sample	Dilution_50%	0.5	DMSO	Lycopene	Standard_Development	Run084	Standard_Measurement	Plate_02	Clariostar_Study	MB	Biofoundry_,_London	Linear_Dilution_Pattern_V2	0.143	0.141	0.137	0.134	0.13	0.125	0.123	0.122	0.12	0.118	0.115	0.111	0.106	0.102	0.099	0.096	0.093	0.092	0.089	0.088	0.088	0.088	0.088	0.088	0.089	0.091	0.092	0.093	0.094	0.097	0.097	0.099	0.099	0.101	0.103	0.105
F04	Sample	Dilution_30%	0.3	DMSO	Lycopene	Standard_Development	Run084	Standard_Measurement	Plate_02	Clariostar_Study	MB	Biofoundry_,_London	Linear_Dilution_Pattern_V2	0.137	0.134	0.131	0.127	0.124	0.12	0.117	0.115	0.114	0.112	0.108	0.104	0.1	0.096	0.092	0.09	0.088	0.085	0.084	0.083	0.082	0.082	0.082	0.082	0.083	0.084	0.085	0.085	0.086	0.087	0.087	0.087	0.087	0.088	0.089	0.09
F05	Sample	Dilution_10%	0.1	DMSO	Lycopene	Standard_Development	Run084	Standard_Measurement	Plate_02	Clariostar_Study	MB	Biofoundry_,_London	Linear_Dilution_Pattern_V2	0.117	0.115	0.112	0.108	0.106	0.101	0.098	0.097	0.095	0.092	0.088	0.084	0.081	0.078	0.074	0.072	0.07	0.067	0.066	0.065	0.064	0.064	0.063	0.062	0.062	0.063	0.063	0.062	0.062	0.062	0.062	0.061	0.061	0.06	0.06	0.059
F06	Sample	Dilution_90%	0.9	DMSO	Lycopene	Standard_Development	Run084	Standard_Measurement	Plate_02	Clariostar_Study	MB	Biofoundry_,_London	Linear_Dilution_Pattern_V2	0.164	0.161	0.158	0.154	0.15	0.146	0.144	0.143	0.142	0.141	0.138	0.135	0.131	0.126	0.122	0.12	0.117	0.115	0.113	0.111	0.112	0.112	0.113	0.114	0.117	0.12	0.124	0.126	0.13	0.133	0.136	0.138	0.141	0.144	0.149	0.155
F07	Sample	Dilution_70%	0.7	DMSO	Lycopene	Standard_Development	Run084	Standard_Measurement	Plate_02	Clariostar_Study	MB	Biofoundry_,_London	Linear_Dilution_Pattern_V2	0.162	0.16	0.156	0.153	0.15	0.145	0.142	0.141	0.141	0.14	0.137	0.133	0.129	0.125	0.12	0.117	0.115	0.113	0.111	0.111	0.11	0.11	0.111	0.113	0.114	0.117	0.119	0.121	0.124	0.127	0.128	0.13	0.133	0.136	0.139	0.143
F08	Sample	Dilution_50%	0.5	DMSO	Lycopene	Standard_Development	Run084	Standard_Measurement	Plate_02	Clariostar_Study	MB	Biofoundry_,_London	Linear_Dilution_Pattern_V2	0.147	0.144	0.141	0.137	0.135	0.129	0.127	0.126	0.125	0.123	0.119	0.117	0.113	0.108	0.105	0.102	0.1	0.097	0.096	0.095	0.094	0.094	0.095	0.096	0.097	0.099	0.1	0.101	0.103	0.105	0.106	0.107	0.108	0.11	0.112	0.115
F09	Sample	Dilution_30%	0.3	DMSO	Lycopene	Standard_Development	Run084	Standard_Measurement	Plate_02	Clariostar_Study	MB	Biofoundry_,_London	Linear_Dilution_Pattern_V2	0.125	0.121	0.118	0.114	0.112	0.107	0.105	0.103	0.101	0.099	0.096	0.091	0.087	0.084	0.08	0.078	0.075	0.074	0.072	0.072	0.07	0.07	0.071	0.071	0.071	0.072	0.073	0.072	0.073	0.074	0.074	0.076	0.075	0.076	0.077	0.078
F10	Sample	Dilution_10%	0.1	DMSO	Lycopene	Standard_Development	Run084	Standard_Measurement	Plate_02	Clariostar_Study	MB	Biofoundry_,_London	Linear_Dilution_Pattern_V2	0.114	0.112	0.107	0.104	0.102	0.097	0.094	0.093	0.09	0.088	0.084	0.081	0.077	0.073	0.07	0.068	0.066	0.063	0.061	0.061	0.06	0.059	0.059	0.059	0.058	0.059	0.059	0.058	0.059	0.059	0.059	0.059	0.059	0.059	0.058	0.058
F11	Blank	DMSO		DMSO		Standard_Development	Run084	Standard_Measurement	Plate_02	Clariostar_Study	MB	Biofoundry_,_London	Linear_Dilution_Pattern_V2	0.103	0.099	0.096	0.092	0.089	0.084	0.082	0.081	0.077	0.075	0.07	0.067	0.064	0.061	0.057	0.056	0.054	0.052	0.05	0.05	0.049	0.048	0.048	0.048	0.047	0.048	0.046	0.045	0.045	0.045	0.045	0.045	0.044	0.044	0.043	0.042
F12	Blank	DMSO		DMSO		Standard_Development	Run084	Standard_Measurement	Plate_02	Clariostar_Study	MB	Biofoundry_,_London	Linear_Dilution_Pattern_V2	0.106	0.104	0.099	0.096	0.093	0.089	0.086	0.085	0.082	0.078	0.074	0.071	0.068	0.065	0.061	0.059	0.058	0.055	0.053	0.053	0.052	0.051	0.051	0.05	0.049	0.05	0.049	0.048	0.049	0.049	0.048	0.047	0.047	0.047	0.045	0.044
G01	Sample	Dilution_85%	0.85	DMSO	Lycopene	Standard_Development	Run084	Standard_Measurement	Plate_02	Clariostar_Study	MB	Biofoundry_,_London	Linear_Dilution_Pattern_V2	0.162	0.16	0.156	0.153	0.149	0.145	0.142	0.141	0.141	0.139	0.136	0.132	0.128	0.123	0.12	0.117	0.115	0.112	0.11	0.11	0.109	0.109	0.11	0.112	0.113	0.116	0.119	0.121	0.124	0.127	0.129	0.131	0.133	0.137	0.14	0.145
G02	Sample	Dilution_65%	0.65	DMSO	Lycopene	Standard_Development	Run084	Standard_Measurement	Plate_02	Clariostar_Study	MB	Biofoundry_,_London	Linear_Dilution_Pattern_V2	0.156	0.153	0.149	0.146	0.143	0.139	0.136	0.136	0.134	0.132	0.129	0.125	0.121	0.117	0.113	0.11	0.107	0.105	0.104	0.104	0.102	0.103	0.104	0.105	0.106	0.109	0.111	0.112	0.114	0.117	0.118	0.12	0.122	0.124	0.128	0.132
G03	Sample	Dilution_45%	0.45	DMSO	Lycopene	Standard_Development	Run084	Standard_Measurement	Plate_02	Clariostar_Study	MB	Biofoundry_,_London	Linear_Dilution_Pattern_V2	0.139	0.136	0.132	0.129	0.125	0.121	0.118	0.117	0.114	0.112	0.109	0.105	0.1	0.097	0.093	0.09	0.089	0.086	0.084	0.084	0.083	0.083	0.083	0.083	0.084	0.086	0.088	0.088	0.089	0.09	0.091	0.093	0.093	0.095	0.096	0.098
G04	Sample	Dilution_25%	0.25	DMSO	Lycopene	Standard_Development	Run084	Standard_Measurement	Plate_02	Clariostar_Study	MB	Biofoundry_,_London	Linear_Dilution_Pattern_V2	0.128	0.125	0.121	0.118	0.115	0.11	0.107	0.106	0.104	0.102	0.097	0.094	0.09	0.086	0.083	0.081	0.078	0.076	0.074	0.073	0.072	0.072	0.071	0.072	0.071	0.072	0.073	0.073	0.073	0.074	0.074	0.075	0.075	0.075	0.076	0.076
G05	Sample	Dilution_05%	0.0499999999999999	DMSO	Lycopene	Standard_Development	Run084	Standard_Measurement	Plate_02	Clariostar_Study	MB	Biofoundry_,_London	Linear_Dilution_Pattern_V2	0.117	0.114	0.109	0.106	0.102	0.098	0.094	0.093	0.091	0.087	0.083	0.08	0.076	0.073	0.07	0.068	0.065	0.064	0.062	0.061	0.06	0.059	0.058	0.058	0.057	0.058	0.057	0.056	0.056	0.056	0.055	0.055	0.054	0.053	0.053	0.052
G06	Sample	Dilution_85%	0.85	DMSO	Lycopene	Standard_Development	Run084	Standard_Measurement	Plate_02	Clariostar_Study	MB	Biofoundry_,_London	Linear_Dilution_Pattern_V2	0.158	0.155	0.152	0.148	0.144	0.14	0.138	0.137	0.136	0.135	0.132	0.129	0.124	0.12	0.116	0.113	0.11	0.108	0.106	0.105	0.105	0.106	0.106	0.108	0.11	0.113	0.117	0.118	0.122	0.126	0.128	0.13	0.132	0.135	0.139	0.145
G07	Sample	Dilution_65%	0.65	DMSO	Lycopene	Standard_Development	Run084	Standard_Measurement	Plate_02	Clariostar_Study	MB	Biofoundry_,_London	Linear_Dilution_Pattern_V2	0.147	0.145	0.142	0.137	0.135	0.13	0.127	0.127	0.125	0.124	0.122	0.118	0.114	0.111	0.107	0.104	0.101	0.098	0.097	0.095	0.095	0.095	0.096	0.097	0.098	0.101	0.102	0.103	0.105	0.108	0.109	0.111	0.112	0.114	0.117	0.12
G08	Sample	Dilution_45%	0.45	DMSO	Lycopene	Standard_Development	Run084	Standard_Measurement	Plate_02	Clariostar_Study	MB	Biofoundry_,_London	Linear_Dilution_Pattern_V2	0.135	0.132	0.129	0.125	0.121	0.116	0.113	0.113	0.111	0.108	0.106	0.102	0.098	0.094	0.09	0.088	0.085	0.083	0.082	0.081	0.08	0.079	0.08	0.08	0.081	0.083	0.083	0.083	0.085	0.086	0.087	0.088	0.089	0.09	0.091	0.093
G09	Sample	Dilution_25%	0.25	DMSO	Lycopene	Standard_Development	Run084	Standard_Measurement	Plate_02	Clariostar_Study	MB	Biofoundry_,_London	Linear_Dilution_Pattern_V2	0.127	0.124	0.12	0.117	0.113	0.108	0.106	0.104	0.103	0.1	0.097	0.093	0.089	0.085	0.081	0.079	0.077	0.075	0.073	0.072	0.071	0.071	0.071	0.071	0.071	0.072	0.072	0.072	0.072	0.074	0.074	0.075	0.075	0.075	0.076	0.077
G10	Sample	Dilution_05%	0.0499999999999999	DMSO	Lycopene	Standard_Development	Run084	Standard_Measurement	Plate_02	Clariostar_Study	MB	Biofoundry_,_London	Linear_Dilution_Pattern_V2	0.111	0.107	0.103	0.1	0.097	0.092	0.089	0.088	0.086	0.082	0.078	0.075	0.071	0.068	0.064	0.062	0.06	0.058	0.056	0.056	0.055	0.054	0.054	0.054	0.053	0.053	0.053	0.052	0.052	0.052	0.052	0.052	0.051	0.051	0.05	0.049
G11	Blank	DMSO_Blank		DMSO		Standard_Development	Run084	Standard_Measurement	Plate_02	Clariostar_Study	MB	Biofoundry_,_London	Linear_Dilution_Pattern_V2	0.105	0.102	0.099	0.095	0.091	0.086	0.083	0.082	0.079	0.076	0.071	0.068	0.065	0.061	0.059	0.057	0.055	0.053	0.051	0.05	0.049	0.05	0.05	0.049	0.048	0.048	0.048	0.046	0.047	0.046	0.046	0.046	0.045	0.045	0.044	0.043
G12	Blank	DMSO_Blank		DMSO		Standard_Development	Run084	Standard_Measurement	Plate_02	Clariostar_Study	MB	Biofoundry_,_London	Linear_Dilution_Pattern_V2	0.107	0.104	0.1	0.098	0.095	0.09	0.086	0.085	0.082	0.079	0.074	0.07	0.067	0.064	0.061	0.059	0.056	0.054	0.053	0.052	0.051	0.051	0.05	0.05	0.049	0.05	0.049	0.048	0.048	0.049	0.047	0.047	0.047	0.046	0.045	0.044
H01	Sample	Dilution_85%	0.85	DMSO	Lycopene	Standard_Development	Run084	Standard_Measurement	Plate_02	Clariostar_Study	MB	Biofoundry_,_London	Linear_Dilution_Pattern_V2	0.175	0.172	0.17	0.165	0.162	0.159	0.156	0.153	0.152	0.15	0.147	0.141	0.135	0.132	0.127	0.124	0.12	0.119	0.117	0.116	0.116	0.116	0.117	0.118	0.119	0.122	0.126	0.127	0.13	0.133	0.134	0.136	0.137	0.141	0.144	0.148
H02	Sample	Dilution_65%	0.65	DMSO	Lycopene	Standard_Development	Run084	Standard_Measurement	Plate_02	Clariostar_Study	MB	Biofoundry_,_London	Linear_Dilution_Pattern_V2	0.151	0.148	0.145	0.141	0.138	0.134	0.131	0.13	0.128	0.126	0.122	0.118	0.115	0.111	0.106	0.104	0.101	0.099	0.097	0.096	0.096	0.096	0.096	0.097	0.098	0.101	0.103	0.104	0.105	0.108	0.109	0.111	0.112	0.114	0.117	0.12
H03	Sample	Dilution_45%	0.45	DMSO	Lycopene	Standard_Development	Run084	Standard_Measurement	Plate_02	Clariostar_Study	MB	Biofoundry_,_London	Linear_Dilution_Pattern_V2	0.14	0.137	0.133	0.129	0.126	0.121	0.119	0.117	0.116	0.113	0.11	0.106	0.101	0.098	0.094	0.091	0.089	0.087	0.084	0.084	0.084	0.083	0.083	0.084	0.084	0.086	0.086	0.087	0.089	0.09	0.091	0.092	0.092	0.093	0.094	0.096
H04	Sample	Dilution_25%	0.25	DMSO	Lycopene	Standard_Development	Run084	Standard_Measurement	Plate_02	Clariostar_Study	MB	Biofoundry_,_London	Linear_Dilution_Pattern_V2	0.132	0.13	0.126	0.122	0.119	0.114	0.11	0.109	0.107	0.103	0.099	0.095	0.09	0.085	0.082	0.08	0.077	0.075	0.073	0.072	0.071	0.071	0.07	0.07	0.07	0.071	0.072	0.071	0.072	0.073	0.073	0.073	0.073	0.073	0.074	0.074
H05	Sample	Dilution_05%	0.0499999999999999	DMSO	Lycopene	Standard_Development	Run084	Standard_Measurement	Plate_02	Clariostar_Study	MB	Biofoundry_,_London	Linear_Dilution_Pattern_V2	0.123	0.12	0.117	0.113	0.11	0.105	0.101	0.1	0.098	0.093	0.089	0.086	0.082	0.079	0.075	0.073	0.07	0.068	0.066	0.065	0.064	0.063	0.063	0.062	0.062	0.061	0.06	0.059	0.059	0.059	0.059	0.058	0.057	0.057	0.055	0.054
H06	Sample	Dilution_85%	0.85	DMSO	Lycopene	Standard_Development	Run084	Standard_Measurement	Plate_02	Clariostar_Study	MB	Biofoundry_,_London	Linear_Dilution_Pattern_V2	0.157	0.153	0.15	0.147	0.143	0.138	0.135	0.135	0.134	0.132	0.129	0.126	0.121	0.117	0.113	0.111	0.108	0.105	0.103	0.103	0.102	0.102	0.104	0.104	0.106	0.11	0.112	0.113	0.116	0.12	0.12	0.123	0.125	0.127	0.13	0.134
H07	Sample	Dilution_65%	0.65	DMSO	Lycopene	Standard_Development	Run084	Standard_Measurement	Plate_02	Clariostar_Study	MB	Biofoundry_,_London	Linear_Dilution_Pattern_V2	0.145	0.142	0.138	0.134	0.131	0.126	0.123	0.123	0.122	0.12	0.118	0.114	0.11	0.106	0.102	0.1	0.096	0.094	0.092	0.091	0.09	0.09	0.091	0.093	0.094	0.096	0.097	0.098	0.101	0.103	0.104	0.105	0.107	0.109	0.111	0.114
H08	Sample	Dilution_45%	0.45	DMSO	Lycopene	Standard_Development	Run084	Standard_Measurement	Plate_02	Clariostar_Study	MB	Biofoundry_,_London	Linear_Dilution_Pattern_V2	0.139	0.136	0.132	0.129	0.125	0.12	0.116	0.116	0.114	0.113	0.108	0.104	0.099	0.095	0.091	0.089	0.086	0.084	0.082	0.081	0.08	0.081	0.08	0.081	0.081	0.083	0.084	0.084	0.086	0.088	0.088	0.09	0.09	0.092	0.093	0.094
H09	Sample	Dilution_25%	0.25	DMSO	Lycopene	Standard_Development	Run084	Standard_Measurement	Plate_02	Clariostar_Study	MB	Biofoundry_,_London	Linear_Dilution_Pattern_V2	0.134	0.132	0.128	0.124	0.121	0.115	0.112	0.111	0.109	0.105	0.101	0.096	0.092	0.088	0.084	0.081	0.079	0.076	0.074	0.073	0.072	0.072	0.072	0.071	0.071	0.072	0.073	0.072	0.073	0.073	0.073	0.073	0.074	0.074	0.074	0.074
H10	Sample	Dilution_05%	0.0499999999999999	DMSO	Lycopene	Standard_Development	Run084	Standard_Measurement	Plate_02	Clariostar_Study	MB	Biofoundry_,_London	Linear_Dilution_Pattern_V2	0.115	0.112	0.108	0.104	0.101	0.096	0.093	0.091	0.089	0.086	0.081	0.077	0.073	0.07	0.067	0.065	0.062	0.059	0.058	0.057	0.056	0.055	0.055	0.054	0.054	0.054	0.054	0.052	0.053	0.053	0.053	0.052	0.052	0.052	0.051	0.05
H11	Blank	DMSO_Blank		DMSO		Standard_Development	Run084	Standard_Measurement	Plate_02	Clariostar_Study	MB	Biofoundry_,_London	Linear_Dilution_Pattern_V2	0.107	0.104	0.101	0.097	0.094	0.089	0.086	0.085	0.082	0.079	0.074	0.071	0.067	0.064	0.061	0.059	0.057	0.055	0.053	0.052	0.051	0.051	0.051	0.05	0.05	0.05	0.049	0.048	0.048	0.048	0.048	0.048	0.047	0.046	0.045	0.044
H12	Blank	DMSO_Blank		DMSO		Standard_Development	Run084	Standard_Measurement	Plate_02	Clariostar_Study	MB	Biofoundry_,_London	Linear_Dilution_Pattern_V2	0.107	0.105	0.101	0.098	0.095	0.09	0.086	0.085	0.082	0.078	0.074	0.069	0.065	0.063	0.059	0.057	0.055	0.053	0.052	0.051	0.051	0.05	0.05	0.049	0.049	0.049	0.048	0.047	0.047	0.047	0.047	0.046	0.046	0.045	0.044	0.044
A01	Sample	Dilution_100%	1.0	DMSO	Lycopene	Standard_Development	Run084	Standard_Measurement	Plate_02	Clariostar_Study	MB	Biofoundry_,_London	Linear_Dilution_Pattern_V2	0.164	0.161	0.158	0.155	0.152	0.148	0.146	0.144	0.142	0.14	0.137	0.133	0.128	0.123	0.12	0.116	0.114	0.112	0.112	0.11	0.11	0.111	0.113	0.115	0.117	0.121	0.124	0.128	0.131	0.134	0.137	0.14	0.144	0.148	0.153	0.16
A02	Sample	Dilution_80%	0.8	DMSO	Lycopene	Standard_Development	Run084	Standard_Measurement	Plate_02	Clariostar_Study	MB	Biofoundry_,_London	Linear_Dilution_Pattern_V2	0.143	0.141	0.137	0.133	0.13	0.126	0.125	0.122	0.12	0.118	0.113	0.108	0.103	0.099	0.096	0.093	0.09	0.089	0.088	0.088	0.087	0.087	0.088	0.089	0.091	0.094	0.096	0.098	0.101	0.104	0.105	0.107	0.11	0.112	0.116	0.121
A03	Sample	Dilution_60%	0.6	DMSO	Lycopene	Standard_Development	Run084	Standard_Measurement	Plate_02	Clariostar_Study	MB	Biofoundry_,_London	Linear_Dilution_Pattern_V2	0.136	0.134	0.13	0.127	0.123	0.12	0.118	0.116	0.114	0.111	0.107	0.102	0.098	0.094	0.091	0.087	0.086	0.084	0.083	0.082	0.081	0.082	0.082	0.083	0.084	0.086	0.088	0.089	0.091	0.092	0.093	0.095	0.097	0.098	0.101	0.105
A04	Sample	Dilution_40%	0.4	DMSO	Lycopene	Standard_Development	Run084	Standard_Measurement	Plate_02	Clariostar_Study	MB	Biofoundry_,_London	Linear_Dilution_Pattern_V2	0.129	0.126	0.123	0.119	0.115	0.111	0.109	0.107	0.104	0.1	0.097	0.093	0.088	0.084	0.081	0.077	0.075	0.074	0.072	0.07	0.07	0.07	0.07	0.071	0.071	0.072	0.073	0.074	0.074	0.076	0.076	0.076	0.078	0.079	0.08	0.082
A05	Sample	Dilution_20%	0.2	DMSO	Lycopene	Standard_Development	Run084	Standard_Measurement	Plate_02	Clariostar_Study	MB	Biofoundry_,_London	Linear_Dilution_Pattern_V2	0.118	0.115	0.111	0.107	0.104	0.1	0.097	0.095	0.092	0.089	0.085	0.08	0.077	0.074	0.071	0.068	0.066	0.064	0.063	0.061	0.06	0.06	0.06	0.06	0.06	0.061	0.061	0.06	0.061	0.061	0.061	0.061	0.062	0.061	0.062	0.063
A06	Sample	Dilution_100%	1.0	DMSO	Lycopene	Standard_Development	Run084	Standard_Measurement	Plate_02	Clariostar_Study	MB	Biofoundry_,_London	Linear_Dilution_Pattern_V2	0.161	0.159	0.156	0.151	0.147	0.142	0.14	0.138	0.137	0.135	0.132	0.127	0.123	0.117	0.114	0.11	0.107	0.106	0.104	0.102	0.102	0.103	0.104	0.106	0.109	0.112	0.115	0.118	0.121	0.123	0.126	0.128	0.131	0.135	0.139	0.145
A07	Sample	Dilution_80%	0.8	DMSO	Lycopene	Standard_Development	Run084	Standard_Measurement	Plate_02	Clariostar_Study	MB	Biofoundry_,_London	Linear_Dilution_Pattern_V2	0.15	0.147	0.144	0.14	0.137	0.133	0.13	0.128	0.128	0.125	0.122	0.118	0.114	0.11	0.107	0.102	0.1	0.099	0.098	0.096	0.095	0.096	0.097	0.098	0.099	0.102	0.105	0.106	0.108	0.111	0.112	0.114	0.116	0.118	0.122	0.127
A08	Sample	Dilution_60%	0.6	DMSO	Lycopene	Standard_Development	Run084	Standard_Measurement	Plate_02	Clariostar_Study	MB	Biofoundry_,_London	Linear_Dilution_Pattern_V2	0.145	0.143	0.14	0.136	0.133	0.13	0.127	0.124	0.122	0.119	0.116	0.113	0.108	0.104	0.101	0.096	0.094	0.092	0.091	0.089	0.088	0.088	0.089	0.09	0.091	0.093	0.095	0.096	0.098	0.099	0.1	0.101	0.103	0.105	0.107	0.111
A09	Sample	Dilution_40%	0.4	DMSO	Lycopene	Standard_Development	Run084	Standard_Measurement	Plate_02	Clariostar_Study	MB	Biofoundry_,_London	Linear_Dilution_Pattern_V2	0.136	0.134	0.131	0.126	0.122	0.119	0.116	0.113	0.111	0.108	0.104	0.099	0.095	0.09	0.087	0.084	0.081	0.08	0.078	0.076	0.075	0.075	0.075	0.076	0.075	0.077	0.078	0.078	0.079	0.08	0.08	0.081	0.082	0.083	0.084	0.086
A10	Sample	Dilution_20%	0.2	DMSO	Lycopene	Standard_Development	Run084	Standard_Measurement	Plate_02	Clariostar_Study	MB	Biofoundry_,_London	Linear_Dilution_Pattern_V2	0.12	0.117	0.115	0.11	0.107	0.104	0.101	0.099	0.096	0.092	0.088	0.084	0.081	0.077	0.074	0.07	0.069	0.067	0.065	0.064	0.063	0.062	0.062	0.063	0.062	0.063	0.063	0.063	0.063	0.064	0.062	0.064	0.065	0.064	0.064	0.065
A11	Blank	DMSO_Blank		DMSO		Standard_Development	Run084	Standard_Measurement	Plate_02	Clariostar_Study	MB	Biofoundry_,_London	Linear_Dilution_Pattern_V2	0.11	0.107	0.103	0.1	0.097	0.093	0.09	0.087	0.084	0.081	0.076	0.073	0.069	0.066	0.063	0.06	0.059	0.057	0.056	0.054	0.053	0.053	0.052	0.052	0.051	0.051	0.051	0.05	0.049	0.049	0.047	0.048	0.047	0.046	0.046	0.045
A12	Blank	DMSO_Blank		DMSO		Standard_Development	Run084	Standard_Measurement	Plate_02	Clariostar_Study	MB	Biofoundry_,_London	Linear_Dilution_Pattern_V2	0.118	0.115	0.112	0.108	0.105	0.102	0.098	0.096	0.092	0.088	0.084	0.079	0.076	0.072	0.069	0.067	0.065	0.063	0.062	0.06	0.059	0.058	0.057	0.057	0.056	0.056	0.056	0.054	0.054	0.053	0.052	0.051	0.051	0.05	0.049	0.048
B01	Sample	Dilution_100%	1.0	DMSO	Lycopene	Standard_Development	Run084	Standard_Measurement	Plate_02	Clariostar_Study	MB	Biofoundry_,_London	Linear_Dilution_Pattern_V2	0.168	0.166	0.163	0.158	0.156	0.152	0.15	0.15	0.149	0.147	0.145	0.141	0.136	0.13	0.129	0.126	0.123	0.122	0.121	0.119	0.119	0.12	0.122	0.126	0.127	0.132	0.136	0.139	0.143	0.147	0.149	0.153	0.156	0.16	0.166	0.173
B02	Sample	Dilution_80%	0.8	DMSO	Lycopene	Standard_Development	Run084	Standard_Measurement	Plate_02	Clariostar_Study	MB	Biofoundry_,_London	Linear_Dilution_Pattern_V2	0.143	0.142	0.138	0.133	0.131	0.127	0.126	0.124	0.122	0.12	0.118	0.114	0.11	0.105	0.102	0.099	0.097	0.096	0.095	0.093	0.092	0.093	0.095	0.097	0.098	0.101	0.104	0.105	0.108	0.111	0.112	0.115	0.117	0.12	0.123	0.128
B03	Sample	Dilution_60%	0.6	DMSO	Lycopene	Standard_Development	Run084	Standard_Measurement	Plate_02	Clariostar_Study	MB	Biofoundry_,_London	Linear_Dilution_Pattern_V2	0.139	0.137	0.133	0.13	0.127	0.123	0.121	0.119	0.117	0.114	0.112	0.108	0.103	0.099	0.095	0.092	0.09	0.089	0.088	0.086	0.086	0.085	0.086	0.087	0.088	0.091	0.093	0.094	0.096	0.098	0.098	0.1	0.102	0.104	0.106	0.11
B04	Sample	Dilution_40%	0.4	DMSO	Lycopene	Standard_Development	Run084	Standard_Measurement	Plate_02	Clariostar_Study	MB	Biofoundry_,_London	Linear_Dilution_Pattern_V2	0.127	0.124	0.121	0.117	0.115	0.11	0.109	0.106	0.104	0.101	0.098	0.094	0.09	0.086	0.083	0.08	0.078	0.077	0.075	0.073	0.073	0.073	0.074	0.074	0.074	0.076	0.078	0.077	0.078	0.079	0.08	0.08	0.082	0.083	0.084	0.086
B05	Sample	Dilution_20%	0.2	DMSO	Lycopene	Standard_Development	Run084	Standard_Measurement	Plate_02	Clariostar_Study	MB	Biofoundry_,_London	Linear_Dilution_Pattern_V2	0.115	0.113	0.109	0.105	0.102	0.099	0.096	0.094	0.092	0.089	0.086	0.082	0.079	0.075	0.072	0.069	0.067	0.066	0.064	0.063	0.062	0.062	0.062	0.062	0.061	0.062	0.063	0.062	0.063	0.063	0.063	0.063	0.064	0.063	0.064	0.064
B06	Sample	Dilution_100%	1.0	DMSO	Lycopene	Standard_Development	Run084	Standard_Measurement	Plate_02	Clariostar_Study	MB	Biofoundry_,_London	Linear_Dilution_Pattern_V2	0.159	0.157	0.154	0.15	0.147	0.143	0.141	0.14	0.139	0.137	0.135	0.132	0.128	0.123	0.12	0.117	0.115	0.113	0.112	0.111	0.11	0.111	0.113	0.115	0.117	0.122	0.125	0.129	0.132	0.135	0.137	0.141	0.144	0.148	0.153	0.16
B07	Sample	Dilution_80%	0.8	DMSO	Lycopene	Standard_Development	Run084	Standard_Measurement	Plate_02	Clariostar_Study	MB	Biofoundry_,_London	Linear_Dilution_Pattern_V2	0.155	0.154	0.151	0.147	0.143	0.14	0.138	0.136	0.136	0.133	0.131	0.128	0.124	0.119	0.116	0.113	0.11	0.109	0.108	0.106	0.105	0.106	0.107	0.109	0.111	0.114	0.117	0.119	0.122	0.125	0.127	0.13	0.132	0.134	0.139	0.144
B08	Sample	Dilution_60%	0.6	DMSO	Lycopene	Standard_Development	Run084	Standard_Measurement	Plate_02	Clariostar_Study	MB	Biofoundry_,_London	Linear_Dilution_Pattern_V2	0.142	0.14	0.136	0.131	0.129	0.125	0.123	0.121	0.12	0.117	0.115	0.111	0.107	0.103	0.099	0.096	0.094	0.092	0.091	0.089	0.089	0.089	0.09	0.091	0.092	0.095	0.096	0.097	0.099	0.101	0.102	0.103	0.105	0.107	0.109	0.113
B09	Sample	Dilution_40%	0.4	DMSO	Lycopene	Standard_Development	Run084	Standard_Measurement	Plate_02	Clariostar_Study	MB	Biofoundry_,_London	Linear_Dilution_Pattern_V2	0.135	0.132	0.129	0.126	0.122	0.118	0.116	0.113	0.112	0.108	0.106	0.101	0.096	0.093	0.09	0.086	0.085	0.083	0.081	0.08	0.079	0.078	0.079	0.079	0.08	0.082	0.082	0.083	0.083	0.084	0.084	0.085	0.086	0.086	0.088	0.09
B10	Sample	Dilution_20%	0.2	DMSO	Lycopene	Standard_Development	Run084	Standard_Measurement	Plate_02	Clariostar_Study	MB	Biofoundry_,_London	Linear_Dilution_Pattern_V2	0.121	0.12	0.116	0.113	0.109	0.106	0.104	0.101	0.099	0.096	0.092	0.088	0.084	0.081	0.078	0.074	0.072	0.071	0.07	0.068	0.068	0.067	0.067	0.067	0.067	0.067	0.068	0.067	0.068	0.068	0.068	0.068	0.069	0.068	0.069	0.07
B11	Blank	DMSO_Blank		DMSO		Standard_Development	Run084	Standard_Measurement	Plate_02	Clariostar_Study	MB	Biofoundry_,_London	Linear_Dilution_Pattern_V2	0.112	0.108	0.105	0.101	0.099	0.095	0.092	0.089	0.087	0.083	0.08	0.076	0.073	0.07	0.067	0.065	0.062	0.061	0.06	0.058	0.058	0.056	0.057	0.056	0.055	0.055	0.054	0.053	0.053	0.053	0.051	0.051	0.051	0.05	0.05	0.049
B12	Blank	DMSO_Blank		DMSO		Standard_Development	Run084	Standard_Measurement	Plate_02	Clariostar_Study	MB	Biofoundry_,_London	Linear_Dilution_Pattern_V2	0.108	0.106	0.103	0.099	0.096	0.093	0.09	0.087	0.085	0.081	0.077	0.073	0.069	0.066	0.064	0.061	0.06	0.058	0.057	0.056	0.055	0.054	0.054	0.053	0.053	0.053	0.052	0.051	0.051	0.051	0.049	0.049	0.049	0.048	0.047	0.046
C01	Sample	Dilution_95%	0.95	DMSO	Lycopene	Standard_Development	Run084	Standard_Measurement	Plate_02	Clariostar_Study	MB	Biofoundry_,_London	Linear_Dilution_Pattern_V2	0.18	0.179	0.175	0.172	0.169	0.166	0.164	0.163	0.162	0.161	0.159	0.154	0.15	0.146	0.142	0.139	0.137	0.136	0.135	0.133	0.134	0.134	0.136	0.138	0.14	0.144	0.148	0.15	0.153	0.157	0.159	0.162	0.165	0.168	0.173	0.18
C02	Sample	Dilution_75%	0.75	DMSO	Lycopene	Standard_Development	Run084	Standard_Measurement	Plate_02	Clariostar_Study	MB	Biofoundry_,_London	Linear_Dilution_Pattern_V2	0.145	0.143	0.14	0.136	0.133	0.131	0.128	0.126	0.125	0.122	0.12	0.117	0.112	0.108	0.105	0.102	0.101	0.099	0.098	0.096	0.096	0.096	0.098	0.1	0.1	0.103	0.106	0.108	0.11	0.113	0.114	0.116	0.119	0.121	0.125	0.13
C03	Sample	Dilution_55%	0.55	DMSO	Lycopene	Standard_Development	Run084	Standard_Measurement	Plate_02	Clariostar_Study	MB	Biofoundry_,_London	Linear_Dilution_Pattern_V2	0.145	0.143	0.14	0.136	0.133	0.129	0.127	0.124	0.123	0.12	0.118	0.114	0.11	0.106	0.103	0.1	0.098	0.097	0.095	0.093	0.093	0.094	0.094	0.096	0.097	0.1	0.101	0.102	0.104	0.106	0.107	0.109	0.111	0.113	0.116	0.12
C04	Sample	Dilution_35%	0.35	DMSO	Lycopene	Standard_Development	Run084	Standard_Measurement	Plate_02	Clariostar_Study	MB	Biofoundry_,_London	Linear_Dilution_Pattern_V2	0.125	0.123	0.12	0.115	0.113	0.108	0.106	0.104	0.102	0.099	0.096	0.092	0.088	0.085	0.082	0.079	0.077	0.075	0.074	0.072	0.072	0.072	0.073	0.073	0.073	0.075	0.076	0.075	0.077	0.078	0.078	0.079	0.08	0.081	0.082	0.084
C05	Sample	Dilution_15%	0.15	DMSO	Lycopene	Standard_Development	Run084	Standard_Measurement	Plate_02	Clariostar_Study	MB	Biofoundry_,_London	Linear_Dilution_Pattern_V2	0.111	0.109	0.105	0.101	0.097	0.094	0.092	0.091	0.088	0.085	0.082	0.079	0.075	0.071	0.069	0.066	0.064	0.063	0.062	0.061	0.059	0.059	0.059	0.059	0.059	0.06	0.06	0.059	0.059	0.06	0.059	0.06	0.06	0.059	0.059	0.06
C06	Sample	Dilution_95%	0.95	DMSO	Lycopene	Standard_Development	Run084	Standard_Measurement	Plate_02	Clariostar_Study	MB	Biofoundry_,_London	Linear_Dilution_Pattern_V2	0.169	0.166	0.162	0.159	0.155	0.152	0.151	0.15	0.149	0.148	0.146	0.144	0.14	0.135	0.131	0.128	0.126	0.125	0.124	0.123	0.122	0.123	0.125	0.128	0.131	0.135	0.139	0.142	0.146	0.15	0.153	0.157	0.161	0.165	0.171	0.179
C07	Sample	Dilution_75%	0.75	DMSO	Lycopene	Standard_Development	Run084	Standard_Measurement	Plate_02	Clariostar_Study	MB	Biofoundry_,_London	Linear_Dilution_Pattern_V2	0.148	0.146	0.142	0.138	0.135	0.131	0.129	0.127	0.127	0.124	0.122	0.118	0.115	0.11	0.107	0.104	0.101	0.1	0.099	0.097	0.096	0.096	0.098	0.1	0.101	0.104	0.106	0.108	0.111	0.113	0.115	0.117	0.119	0.122	0.125	0.13
C08	Sample	Dilution_55%	0.55	DMSO	Lycopene	Standard_Development	Run084	Standard_Measurement	Plate_02	Clariostar_Study	MB	Biofoundry_,_London	Linear_Dilution_Pattern_V2	0.134	0.132	0.129	0.125	0.122	0.117	0.115	0.113	0.112	0.11	0.108	0.104	0.1	0.096	0.092	0.089	0.087	0.086	0.084	0.083	0.083	0.083	0.083	0.085	0.085	0.087	0.088	0.089	0.091	0.092	0.093	0.095	0.097	0.098	0.1	0.103
C09	Sample	Dilution_35%	0.35	DMSO	Lycopene	Standard_Development	Run084	Standard_Measurement	Plate_02	Clariostar_Study	MB	Biofoundry_,_London	Linear_Dilution_Pattern_V2	0.125	0.122	0.118	0.115	0.111	0.108	0.105	0.104	0.102	0.099	0.096	0.092	0.088	0.084	0.081	0.077	0.076	0.075	0.073	0.072	0.071	0.071	0.071	0.071	0.072	0.074	0.074	0.074	0.075	0.076	0.076	0.077	0.078	0.079	0.079	0.081
C10	Sample	Dilution_15%	0.15	DMSO	Lycopene	Standard_Development	Run084	Standard_Measurement	Plate_02	Clariostar_Study	MB	Biofoundry_,_London	Linear_Dilution_Pattern_V2	0.121	0.118	0.114	0.111	0.107	0.103	0.101	0.098	0.096	0.093	0.089	0.085	0.082	0.078	0.074	0.071	0.07	0.069	0.067	0.064	0.064	0.064	0.064	0.064	0.063	0.064	0.064	0.063	0.063	0.064	0.063	0.063	0.063	0.063	0.063	0.063
C11	Blank	DMSO_Blank		DMSO		Standard_Development	Run084	Standard_Measurement	Plate_02	Clariostar_Study	MB	Biofoundry_,_London	Linear_Dilution_Pattern_V2	0.104	0.102	0.099	0.095	0.092	0.088	0.086	0.083	0.081	0.076	0.073	0.069	0.066	0.062	0.06	0.058	0.055	0.055	0.054	0.052	0.051	0.05	0.05	0.049	0.049	0.049	0.049	0.047	0.047	0.048	0.046	0.046	0.046	0.045	0.044	0.044
C12	Blank	DMSO_Blank		DMSO		Standard_Development	Run084	Standard_Measurement	Plate_02	Clariostar_Study	MB	Biofoundry_,_London	Linear_Dilution_Pattern_V2	0.104	0.102	0.098	0.094	0.091	0.087	0.085	0.083	0.081	0.077	0.073	0.07	0.066	0.062	0.06	0.058	0.057	0.055	0.054	0.052	0.051	0.051	0.051	0.05	0.05	0.05	0.049	0.048	0.048	0.048	0.047	0.047	0.047	0.046	0.045	0.044
D01	Sample	Dilution_95%	0.95	DMSO	Lycopene	Standard_Development	Run084	Standard_Measurement	Plate_02	Clariostar_Study	MB	Biofoundry_,_London	Linear_Dilution_Pattern_V2	0.182	0.181	0.177	0.173	0.171	0.168	0.165	0.165	0.163	0.161	0.16	0.156	0.152	0.146	0.143	0.14	0.138	0.136	0.135	0.134	0.133	0.134	0.136	0.138	0.14	0.144	0.147	0.149	0.153	0.157	0.159	0.162	0.165	0.168	0.173	0.179
D02	Sample	Dilution_75%	0.75	DMSO	Lycopene	Standard_Development	Run084	Standard_Measurement	Plate_02	Clariostar_Study	MB	Biofoundry_,_London	Linear_Dilution_Pattern_V2	0.162	0.159	0.156	0.152	0.149	0.146	0.143	0.142	0.141	0.139	0.135	0.131	0.129	0.123	0.119	0.116	0.115	0.113	0.111	0.109	0.109	0.109	0.11	0.112	0.113	0.117	0.119	0.12	0.122	0.125	0.127	0.13	0.132	0.134	0.137	0.141
D03	Sample	Dilution_55%	0.55	DMSO	Lycopene	Standard_Development	Run084	Standard_Measurement	Plate_02	Clariostar_Study	MB	Biofoundry_,_London	Linear_Dilution_Pattern_V2	0.142	0.14	0.137	0.133	0.129	0.126	0.123	0.121	0.12	0.118	0.115	0.111	0.107	0.102	0.1	0.096	0.094	0.092	0.09	0.089	0.088	0.088	0.089	0.09	0.091	0.093	0.095	0.096	0.098	0.1	0.1	0.102	0.103	0.105	0.106	0.11
D04	Sample	Dilution_35%	0.35	DMSO	Lycopene	Standard_Development	Run084	Standard_Measurement	Plate_02	Clariostar_Study	MB	Biofoundry_,_London	Linear_Dilution_Pattern_V2	0.128	0.125	0.122	0.118	0.115	0.111	0.108	0.106	0.104	0.102	0.099	0.095	0.091	0.087	0.084	0.081	0.078	0.077	0.076	0.074	0.073	0.073	0.073	0.075	0.075	0.076	0.077	0.077	0.078	0.079	0.079	0.08	0.081	0.081	0.082	0.084
D05	Sample	Dilution_15%	0.15	DMSO	Lycopene	Standard_Development	Run084	Standard_Measurement	Plate_02	Clariostar_Study	MB	Biofoundry_,_London	Linear_Dilution_Pattern_V2	0.117	0.114	0.111	0.107	0.103	0.1	0.097	0.095	0.093	0.09	0.086	0.082	0.08	0.075	0.073	0.07	0.068	0.067	0.066	0.064	0.063	0.062	0.062	0.062	0.062	0.063	0.062	0.061	0.062	0.062	0.061	0.062	0.063	0.062	0.062	0.062
D06	Sample	Dilution_95%	0.95	DMSO	Lycopene	Standard_Development	Run084	Standard_Measurement	Plate_02	Clariostar_Study	MB	Biofoundry_,_London	Linear_Dilution_Pattern_V2	0.162	0.159	0.156	0.151	0.149	0.146	0.143	0.141	0.14	0.139	0.138	0.134	0.13	0.125	0.122	0.118	0.116	0.114	0.113	0.111	0.111	0.112	0.113	0.115	0.117	0.121	0.124	0.128	0.131	0.134	0.136	0.139	0.143	0.146	0.151	0.157
D07	Sample	Dilution_75%	0.75	DMSO	Lycopene	Standard_Development	Run084	Standard_Measurement	Plate_02	Clariostar_Study	MB	Biofoundry_,_London	Linear_Dilution_Pattern_V2	0.147	0.145	0.142	0.137	0.134	0.131	0.128	0.127	0.126	0.123	0.122	0.118	0.114	0.109	0.106	0.103	0.101	0.099	0.097	0.096	0.095	0.095	0.096	0.098	0.099	0.102	0.104	0.105	0.108	0.111	0.112	0.114	0.117	0.118	0.121	0.125
D08	Sample	Dilution_55%	0.55	DMSO	Lycopene	Standard_Development	Run084	Standard_Measurement	Plate_02	Clariostar_Study	MB	Biofoundry_,_London	Linear_Dilution_Pattern_V2	0.174	0.173	0.169	0.165	0.162	0.158	0.156	0.155	0.153	0.152	0.149	0.146	0.143	0.138	0.135	0.132	0.129	0.127	0.126	0.125	0.124	0.124	0.125	0.126	0.127	0.13	0.132	0.132	0.135	0.137	0.137	0.139	0.141	0.142	0.145	0.149
D09	Sample	Dilution_35%	0.35	DMSO	Lycopene	Standard_Development	Run084	Standard_Measurement	Plate_02	Clariostar_Study	MB	Biofoundry_,_London	Linear_Dilution_Pattern_V2	0.134	0.132	0.129	0.125	0.121	0.118	0.115	0.114	0.112	0.109	0.106	0.102	0.098	0.093	0.09	0.088	0.085	0.084	0.082	0.08	0.079	0.079	0.08	0.081	0.082	0.083	0.084	0.083	0.085	0.086	0.087	0.088	0.089	0.089	0.09	0.093
D10	Sample	Dilution_15%	0.15	DMSO	Lycopene	Standard_Development	Run084	Standard_Measurement	Plate_02	Clariostar_Study	MB	Biofoundry_,_London	Linear_Dilution_Pattern_V2	0.124	0.122	0.118	0.114	0.112	0.108	0.106	0.104	0.102	0.099	0.096	0.091	0.088	0.083	0.08	0.077	0.076	0.074	0.072	0.071	0.07	0.07	0.07	0.07	0.07	0.071	0.071	0.071	0.072	0.072	0.072	0.073	0.073	0.073	0.074	0.075
D11	Blank	DMSO_Blank		DMSO		Standard_Development	Run084	Standard_Measurement	Plate_02	Clariostar_Study	MB	Biofoundry_,_London	Linear_Dilution_Pattern_V2	0.106	0.104	0.1	0.096	0.093	0.089	0.087	0.085	0.082	0.078	0.075	0.071	0.067	0.064	0.061	0.059	0.058	0.056	0.054	0.053	0.052	0.051	0.051	0.051	0.051	0.05	0.05	0.048	0.048	0.048	0.047	0.047	0.047	0.045	0.044	0.043
D12	Blank	DMSO_Blank		DMSO		Standard_Development	Run084	Standard_Measurement	Plate_02	Clariostar_Study	MB	Biofoundry_,_London	Linear_Dilution_Pattern_V2	0.109	0.105	0.102	0.098	0.095	0.091	0.088	0.086	0.084	0.08	0.076	0.072	0.069	0.066	0.062	0.06	0.058	0.057	0.055	0.054	0.053	0.052	0.052	0.051	0.051	0.051	0.05	0.049	0.049	0.049	0.048	0.048	0.047	0.046	0.046	0.045
E01	Sample	Dilution_90%	0.9	DMSO	Lycopene	Standard_Development	Run084	Standard_Measurement	Plate_02	Clariostar_Study	MB	Biofoundry_,_London	Linear_Dilution_Pattern_V2	0.183	0.18	0.178	0.174	0.171	0.167	0.165	0.163	0.162	0.161	0.159	0.155	0.15	0.145	0.142	0.139	0.136	0.135	0.133	0.133	0.133	0.133	0.133	0.136	0.138	0.141	0.145	0.147	0.15	0.153	0.155	0.157	0.161	0.164	0.167	0.174
E02	Sample	Dilution_70%	0.7	DMSO	Lycopene	Standard_Development	Run084	Standard_Measurement	Plate_02	Clariostar_Study	MB	Biofoundry_,_London	Linear_Dilution_Pattern_V2	0.156	0.153	0.15	0.145	0.141	0.138	0.135	0.133	0.131	0.129	0.125	0.121	0.116	0.111	0.108	0.104	0.102	0.101	0.099	0.097	0.097	0.096	0.097	0.099	0.101	0.103	0.106	0.107	0.109	0.111	0.112	0.115	0.116	0.118	0.122	0.125
E03	Sample	Dilution_50%	0.5	DMSO	Lycopene	Standard_Development	Run084	Standard_Measurement	Plate_02	Clariostar_Study	MB	Biofoundry_,_London	Linear_Dilution_Pattern_V2	0.14	0.137	0.134	0.129	0.125	0.122	0.119	0.117	0.116	0.113	0.11	0.106	0.102	0.097	0.094	0.091	0.089	0.087	0.086	0.085	0.084	0.084	0.085	0.085	0.086	0.088	0.09	0.091	0.092	0.094	0.095	0.096	0.098	0.099	0.1	0.103
E04	Sample	Dilution_30%	0.3	DMSO	Lycopene	Standard_Development	Run084	Standard_Measurement	Plate_02	Clariostar_Study	MB	Biofoundry_,_London	Linear_Dilution_Pattern_V2	0.124	0.122	0.118	0.114	0.111	0.107	0.105	0.103	0.1	0.098	0.094	0.091	0.087	0.083	0.08	0.077	0.075	0.073	0.072	0.07	0.069	0.069	0.069	0.07	0.07	0.071	0.072	0.072	0.073	0.073	0.073	0.075	0.075	0.075	0.076	0.077
E05	Sample	Dilution_10%	0.1	DMSO	Lycopene	Standard_Development	Run084	Standard_Measurement	Plate_02	Clariostar_Study	MB	Biofoundry_,_London	Linear_Dilution_Pattern_V2	0.114	0.111	0.106	0.102	0.099	0.096	0.093	0.091	0.089	0.086	0.082	0.078	0.076	0.071	0.068	0.066	0.065	0.063	0.061	0.06	0.059	0.058	0.058	0.058	0.057	0.059	0.058	0.057	0.057	0.057	0.057	0.056	0.056	0.056	0.055	0.055
E06	Sample	Dilution_90%	0.9	DMSO	Lycopene	Standard_Development	Run084	Standard_Measurement	Plate_02	Clariostar_Study	MB	Biofoundry_,_London	Linear_Dilution_Pattern_V2	0.156	0.153	0.149	0.145	0.141	0.138	0.136	0.135	0.134	0.132	0.13	0.127	0.123	0.118	0.114	0.112	0.11	0.107	0.106	0.105	0.104	0.105	0.106	0.108	0.11	0.113	0.117	0.119	0.122	0.126	0.127	0.13	0.133	0.136	0.14	0.145
E07	Sample	Dilution_70%	0.7	DMSO	Lycopene	Standard_Development	Run084	Standard_Measurement	Plate_02	Clariostar_Study	MB	Biofoundry_,_London	Linear_Dilution_Pattern_V2	0.154	0.151	0.148	0.144	0.141	0.136	0.134	0.133	0.132	0.131	0.128	0.125	0.121	0.117	0.113	0.109	0.107	0.105	0.104	0.102	0.101	0.101	0.103	0.105	0.107	0.11	0.112	0.114	0.116	0.119	0.12	0.123	0.126	0.128	0.13	0.135
E08	Sample	Dilution_50%	0.5	DMSO	Lycopene	Standard_Development	Run084	Standard_Measurement	Plate_02	Clariostar_Study	MB	Biofoundry_,_London	Linear_Dilution_Pattern_V2	0.173	0.17	0.167	0.163	0.16	0.156	0.154	0.153	0.152	0.15	0.147	0.144	0.141	0.136	0.133	0.129	0.127	0.125	0.124	0.123	0.122	0.122	0.123	0.124	0.125	0.127	0.128	0.129	0.132	0.133	0.134	0.136	0.138	0.14	0.141	0.145
E09	Sample	Dilution_30%	0.3	DMSO	Lycopene	Standard_Development	Run084	Standard_Measurement	Plate_02	Clariostar_Study	MB	Biofoundry_,_London	Linear_Dilution_Pattern_V2	0.138	0.136	0.132	0.128	0.125	0.121	0.118	0.116	0.115	0.113	0.11	0.105	0.101	0.096	0.093	0.09	0.088	0.086	0.085	0.083	0.083	0.082	0.083	0.084	0.084	0.085	0.086	0.086	0.087	0.088	0.088	0.089	0.09	0.091	0.092	0.094
E10	Sample	Dilution_10%	0.1	DMSO	Lycopene	Standard_Development	Run084	Standard_Measurement	Plate_02	Clariostar_Study	MB	Biofoundry_,_London	Linear_Dilution_Pattern_V2	0.117	0.114	0.111	0.106	0.103	0.099	0.097	0.096	0.093	0.09	0.087	0.084	0.079	0.075	0.072	0.07	0.068	0.066	0.065	0.063	0.062	0.062	0.062	0.062	0.062	0.063	0.063	0.062	0.064	0.064	0.063	0.064	0.065	0.064	0.064	0.064
E11	Blank	DMSO_Blank		DMSO		Standard_Development	Run084	Standard_Measurement	Plate_02	Clariostar_Study	MB	Biofoundry_,_London	Linear_Dilution_Pattern_V2	0.104	0.101	0.098	0.093	0.09	0.086	0.084	0.082	0.08	0.076	0.072	0.068	0.064	0.061	0.059	0.056	0.055	0.053	0.052	0.051	0.05	0.049	0.049	0.049	0.048	0.049	0.048	0.047	0.047	0.047	0.046	0.046	0.046	0.045	0.044	0.043
E12	Blank	DMSO_Blank		DMSO		Standard_Development	Run084	Standard_Measurement	Plate_02	Clariostar_Study	MB	Biofoundry_,_London	Linear_Dilution_Pattern_V2	0.107	0.104	0.101	0.097	0.094	0.089	0.086	0.085	0.082	0.079	0.075	0.07	0.067	0.064	0.061	0.059	0.058	0.056	0.055	0.053	0.052	0.052	0.051	0.052	0.051	0.051	0.051	0.05	0.05	0.049	0.048	0.048	0.048	0.047	0.046	0.045
F01	Sample	Dilution_90%	0.9	DMSO	Lycopene	Standard_Development	Run084	Standard_Measurement	Plate_02	Clariostar_Study	MB	Biofoundry_,_London	Linear_Dilution_Pattern_V2	0.193	0.192	0.188	0.185	0.182	0.178	0.175	0.174	0.175	0.173	0.17	0.166	0.162	0.157	0.154	0.151	0.148	0.147	0.145	0.144	0.143	0.143	0.144	0.146	0.148	0.151	0.155	0.156	0.159	0.161	0.164	0.166	0.168	0.171	0.175	0.179
F02	Sample	Dilution_70%	0.7	DMSO	Lycopene	Standard_Development	Run084	Standard_Measurement	Plate_02	Clariostar_Study	MB	Biofoundry_,_London	Linear_Dilution_Pattern_V2	0.166	0.163	0.161	0.157	0.153	0.15	0.147	0.146	0.145	0.143	0.14	0.137	0.132	0.127	0.124	0.121	0.119	0.118	0.116	0.114	0.114	0.114	0.115	0.117	0.118	0.122	0.123	0.125	0.128	0.13	0.131	0.133	0.135	0.137	0.14	0.145
F03	Sample	Dilution_50%	0.5	DMSO	Lycopene	Standard_Development	Run084	Standard_Measurement	Plate_02	Clariostar_Study	MB	Biofoundry_,_London	Linear_Dilution_Pattern_V2	0.144	0.142	0.138	0.133	0.131	0.127	0.124	0.122	0.121	0.119	0.116	0.112	0.108	0.103	0.1	0.097	0.095	0.093	0.092	0.09	0.089	0.088	0.089	0.09	0.09	0.092	0.094	0.094	0.096	0.098	0.098	0.099	0.101	0.102	0.103	0.106
F04	Sample	Dilution_30%	0.3	DMSO	Lycopene	Standard_Development	Run084	Standard_Measurement	Plate_02	Clariostar_Study	MB	Biofoundry_,_London	Linear_Dilution_Pattern_V2	0.133	0.132	0.128	0.124	0.121	0.117	0.114	0.113	0.111	0.108	0.106	0.102	0.098	0.093	0.09	0.087	0.086	0.084	0.082	0.081	0.08	0.079	0.08	0.08	0.08	0.082	0.083	0.083	0.083	0.084	0.084	0.085	0.086	0.086	0.087	0.088
F05	Sample	Dilution_10%	0.1	DMSO	Lycopene	Standard_Development	Run084	Standard_Measurement	Plate_02	Clariostar_Study	MB	Biofoundry_,_London	Linear_Dilution_Pattern_V2	0.116	0.114	0.111	0.107	0.103	0.1	0.098	0.095	0.093	0.09	0.087	0.083	0.08	0.076	0.073	0.07	0.068	0.068	0.066	0.064	0.063	0.062	0.063	0.062	0.062	0.063	0.062	0.061	0.061	0.062	0.061	0.061	0.06	0.06	0.059	0.059
F06	Sample	Dilution_90%	0.9	DMSO	Lycopene	Standard_Development	Run084	Standard_Measurement	Plate_02	Clariostar_Study	MB	Biofoundry_,_London	Linear_Dilution_Pattern_V2	0.164	0.161	0.158	0.155	0.151	0.147	0.145	0.144	0.144	0.142	0.14	0.136	0.133	0.128	0.124	0.12	0.118	0.116	0.115	0.113	0.113	0.113	0.115	0.117	0.119	0.123	0.126	0.129	0.132	0.135	0.137	0.14	0.143	0.146	0.15	0.157
F07	Sample	Dilution_70%	0.7	DMSO	Lycopene	Standard_Development	Run084	Standard_Measurement	Plate_02	Clariostar_Study	MB	Biofoundry_,_London	Linear_Dilution_Pattern_V2	0.165	0.163	0.159	0.155	0.152	0.148	0.146	0.144	0.143	0.142	0.14	0.137	0.132	0.127	0.123	0.121	0.119	0.117	0.115	0.114	0.113	0.113	0.114	0.116	0.117	0.12	0.123	0.125	0.128	0.13	0.131	0.133	0.135	0.137	0.141	0.146
F08	Sample	Dilution_50%	0.5	DMSO	Lycopene	Standard_Development	Run084	Standard_Measurement	Plate_02	Clariostar_Study	MB	Biofoundry_,_London	Linear_Dilution_Pattern_V2	0.148	0.146	0.142	0.138	0.135	0.131	0.128	0.127	0.126	0.124	0.122	0.118	0.114	0.109	0.106	0.103	0.101	0.099	0.098	0.096	0.095	0.095	0.096	0.097	0.098	0.1	0.102	0.102	0.105	0.106	0.106	0.108	0.11	0.111	0.113	0.115
F09	Sample	Dilution_30%	0.3	DMSO	Lycopene	Standard_Development	Run084	Standard_Measurement	Plate_02	Clariostar_Study	MB	Biofoundry_,_London	Linear_Dilution_Pattern_V2	0.124	0.123	0.119	0.114	0.111	0.108	0.105	0.104	0.102	0.099	0.097	0.093	0.089	0.084	0.082	0.079	0.077	0.074	0.073	0.072	0.071	0.07	0.071	0.071	0.072	0.073	0.073	0.072	0.074	0.075	0.075	0.076	0.077	0.077	0.077	0.078
F10	Sample	Dilution_10%	0.1	DMSO	Lycopene	Standard_Development	Run084	Standard_Measurement	Plate_02	Clariostar_Study	MB	Biofoundry_,_London	Linear_Dilution_Pattern_V2	0.114	0.111	0.108	0.104	0.101	0.097	0.095	0.093	0.091	0.088	0.084	0.081	0.077	0.073	0.07	0.067	0.065	0.063	0.062	0.061	0.06	0.059	0.059	0.06	0.059	0.059	0.059	0.058	0.059	0.059	0.058	0.059	0.059	0.059	0.058	0.058
F11	Blank	DMSO		DMSO		Standard_Development	Run084	Standard_Measurement	Plate_02	Clariostar_Study	MB	Biofoundry_,_London	Linear_Dilution_Pattern_V2	0.105	0.101	0.097	0.093	0.09	0.086	0.083	0.081	0.078	0.075	0.072	0.068	0.065	0.06	0.059	0.056	0.054	0.052	0.051	0.051	0.049	0.049	0.049	0.049	0.048	0.048	0.048	0.047	0.046	0.047	0.046	0.046	0.046	0.044	0.043	0.042
F12	Blank	DMSO		DMSO		Standard_Development	Run084	Standard_Measurement	Plate_02	Clariostar_Study	MB	Biofoundry_,_London	Linear_Dilution_Pattern_V2	0.106	0.103	0.1	0.096	0.092	0.089	0.086	0.085	0.082	0.079	0.074	0.07	0.067	0.063	0.061	0.059	0.057	0.056	0.055	0.053	0.052	0.051	0.051	0.051	0.05	0.05	0.05	0.049	0.048	0.048	0.048	0.048	0.047	0.046	0.045	0.044
G01	Sample	Dilution_85%	0.85	DMSO	Lycopene	Standard_Development	Run084	Standard_Measurement	Plate_02	Clariostar_Study	MB	Biofoundry_,_London	Linear_Dilution_Pattern_V2	0.163	0.161	0.157	0.152	0.15	0.147	0.144	0.142	0.141	0.14	0.137	0.134	0.129	0.124	0.12	0.117	0.115	0.114	0.112	0.111	0.11	0.109	0.111	0.113	0.115	0.118	0.12	0.122	0.125	0.128	0.13	0.132	0.134	0.136	0.14	0.145
G02	Sample	Dilution_65%	0.65	DMSO	Lycopene	Standard_Development	Run084	Standard_Measurement	Plate_02	Clariostar_Study	MB	Biofoundry_,_London	Linear_Dilution_Pattern_V2	0.156	0.154	0.151	0.147	0.143	0.14	0.138	0.136	0.135	0.133	0.13	0.127	0.123	0.117	0.114	0.112	0.109	0.108	0.106	0.104	0.104	0.104	0.105	0.106	0.108	0.11	0.112	0.114	0.116	0.118	0.12	0.122	0.124	0.126	0.129	0.133
G03	Sample	Dilution_45%	0.45	DMSO	Lycopene	Standard_Development	Run084	Standard_Measurement	Plate_02	Clariostar_Study	MB	Biofoundry_,_London	Linear_Dilution_Pattern_V2	0.144	0.142	0.138	0.133	0.13	0.126	0.123	0.122	0.12	0.118	0.116	0.111	0.107	0.102	0.099	0.096	0.094	0.093	0.092	0.089	0.089	0.088	0.089	0.09	0.091	0.092	0.093	0.093	0.095	0.096	0.097	0.097	0.098	0.099	0.1	0.102
G04	Sample	Dilution_25%	0.25	DMSO	Lycopene	Standard_Development	Run084	Standard_Measurement	Plate_02	Clariostar_Study	MB	Biofoundry_,_London	Linear_Dilution_Pattern_V2	0.13	0.128	0.123	0.119	0.115	0.112	0.109	0.107	0.105	0.102	0.1	0.096	0.092	0.087	0.084	0.082	0.08	0.078	0.076	0.075	0.074	0.073	0.073	0.074	0.073	0.074	0.075	0.074	0.075	0.076	0.075	0.076	0.077	0.077	0.077	0.077
G05	Sample	Dilution_05%	0.0499999999999999	DMSO	Lycopene	Standard_Development	Run084	Standard_Measurement	Plate_02	Clariostar_Study	MB	Biofoundry_,_London	Linear_Dilution_Pattern_V2	0.116	0.113	0.109	0.105	0.101	0.098	0.095	0.092	0.09	0.087	0.083	0.079	0.076	0.073	0.069	0.066	0.065	0.064	0.062	0.06	0.059	0.058	0.058	0.058	0.057	0.058	0.057	0.056	0.056	0.055	0.054	0.054	0.054	0.053	0.052	0.051
G06	Sample	Dilution_85%	0.85	DMSO	Lycopene	Standard_Development	Run084	Standard_Measurement	Plate_02	Clariostar_Study	MB	Biofoundry_,_London	Linear_Dilution_Pattern_V2	0.164	0.162	0.158	0.153	0.15	0.146	0.143	0.142	0.141	0.14	0.138	0.135	0.131	0.126	0.122	0.119	0.116	0.114	0.113	0.111	0.111	0.111	0.113	0.115	0.117	0.12	0.123	0.125	0.128	0.131	0.133	0.136	0.138	0.141	0.145	0.15
G07	Sample	Dilution_65%	0.65	DMSO	Lycopene	Standard_Development	Run084	Standard_Measurement	Plate_02	Clariostar_Study	MB	Biofoundry_,_London	Linear_Dilution_Pattern_V2	0.147	0.144	0.14	0.136	0.133	0.13	0.127	0.126	0.125	0.123	0.121	0.117	0.113	0.108	0.105	0.102	0.1	0.098	0.097	0.095	0.095	0.094	0.095	0.097	0.098	0.1	0.103	0.104	0.106	0.108	0.109	0.111	0.113	0.115	0.117	0.121
G08	Sample	Dilution_45%	0.45	DMSO	Lycopene	Standard_Development	Run084	Standard_Measurement	Plate_02	Clariostar_Study	MB	Biofoundry_,_London	Linear_Dilution_Pattern_V2	0.134	0.131	0.126	0.121	0.118	0.115	0.112	0.111	0.109	0.107	0.104	0.1	0.097	0.092	0.089	0.086	0.084	0.082	0.081	0.079	0.078	0.078	0.079	0.079	0.08	0.082	0.082	0.082	0.084	0.085	0.085	0.087	0.088	0.089	0.09	0.092
G09	Sample	Dilution_25%	0.25	DMSO	Lycopene	Standard_Development	Run084	Standard_Measurement	Plate_02	Clariostar_Study	MB	Biofoundry_,_London	Linear_Dilution_Pattern_V2	0.128	0.126	0.122	0.117	0.114	0.11	0.108	0.106	0.104	0.102	0.099	0.094	0.09	0.086	0.083	0.081	0.078	0.077	0.075	0.073	0.073	0.072	0.072	0.073	0.073	0.074	0.074	0.074	0.074	0.075	0.075	0.076	0.076	0.076	0.076	0.076
G10	Sample	Dilution_05%	0.0499999999999999	DMSO	Lycopene	Standard_Development	Run084	Standard_Measurement	Plate_02	Clariostar_Study	MB	Biofoundry_,_London	Linear_Dilution_Pattern_V2	0.11	0.108	0.104	0.1	0.097	0.093	0.09	0.088	0.086	0.082	0.078	0.074	0.071	0.067	0.065	0.062	0.06	0.059	0.057	0.055	0.055	0.054	0.054	0.054	0.053	0.054	0.053	0.052	0.052	0.052	0.052	0.052	0.052	0.051	0.05	0.049
G11	Blank	DMSO_Blank		DMSO		Standard_Development	Run084	Standard_Measurement	Plate_02	Clariostar_Study	MB	Biofoundry_,_London	Linear_Dilution_Pattern_V2	0.104	0.101	0.097	0.093	0.09	0.086	0.083	0.082	0.079	0.075	0.071	0.068	0.064	0.06	0.057	0.056	0.054	0.052	0.051	0.05	0.049	0.049	0.048	0.049	0.048	0.048	0.048	0.046	0.046	0.046	0.046	0.045	0.046	0.045	0.044	0.043
G12	Blank	DMSO_Blank		DMSO		Standard_Development	Run084	Standard_Measurement	Plate_02	Clariostar_Study	MB	Biofoundry_,_London	Linear_Dilution_Pattern_V2	0.108	0.105	0.101	0.098	0.094	0.09	0.087	0.086	0.083	0.079	0.075	0.07	0.067	0.064	0.061	0.058	0.057	0.056	0.054	0.053	0.052	0.051	0.051	0.051	0.05	0.051	0.05	0.048	0.049	0.048	0.047	0.047	0.047	0.046	0.045	0.044
H01	Sample	Dilution_85%	0.85	DMSO	Lycopene	Standard_Development	Run084	Standard_Measurement	Plate_02	Clariostar_Study	MB	Biofoundry_,_London	Linear_Dilution_Pattern_V2	0.177	0.175	0.172	0.168	0.165	0.161	0.158	0.156	0.154	0.152	0.149	0.144	0.139	0.134	0.129	0.126	0.123	0.121	0.121	0.119	0.118	0.118	0.119	0.12	0.121	0.124	0.128	0.129	0.132	0.134	0.136	0.138	0.14	0.142	0.145	0.15
H02	Sample	Dilution_65%	0.65	DMSO	Lycopene	Standard_Development	Run084	Standard_Measurement	Plate_02	Clariostar_Study	MB	Biofoundry_,_London	Linear_Dilution_Pattern_V2	0.153	0.15	0.148	0.143	0.14	0.137	0.134	0.132	0.13	0.129	0.126	0.122	0.118	0.113	0.109	0.106	0.104	0.103	0.101	0.099	0.098	0.098	0.099	0.1	0.101	0.104	0.105	0.107	0.108	0.111	0.111	0.113	0.115	0.116	0.119	0.122
H03	Sample	Dilution_45%	0.45	DMSO	Lycopene	Standard_Development	Run084	Standard_Measurement	Plate_02	Clariostar_Study	MB	Biofoundry_,_London	Linear_Dilution_Pattern_V2	0.141	0.139	0.135	0.131	0.127	0.123	0.12	0.119	0.117	0.115	0.112	0.108	0.104	0.099	0.095	0.092	0.091	0.089	0.087	0.086	0.085	0.084	0.085	0.086	0.086	0.088	0.089	0.089	0.09	0.091	0.091	0.092	0.093	0.094	0.095	0.097
H04	Sample	Dilution_25%	0.25	DMSO	Lycopene	Standard_Development	Run084	Standard_Measurement	Plate_02	Clariostar_Study	MB	Biofoundry_,_London	Linear_Dilution_Pattern_V2	0.133	0.131	0.128	0.123	0.118	0.114	0.111	0.11	0.108	0.104	0.1	0.095	0.091	0.086	0.083	0.08	0.078	0.076	0.074	0.072	0.071	0.07	0.071	0.071	0.072	0.073	0.073	0.072	0.073	0.073	0.073	0.074	0.074	0.074	0.074	0.074
H05	Sample	Dilution_05%	0.0499999999999999	DMSO	Lycopene	Standard_Development	Run084	Standard_Measurement	Plate_02	Clariostar_Study	MB	Biofoundry_,_London	Linear_Dilution_Pattern_V2	0.122	0.12	0.116	0.112	0.109	0.105	0.102	0.099	0.096	0.092	0.089	0.085	0.082	0.078	0.075	0.071	0.07	0.068	0.067	0.065	0.063	0.063	0.062	0.062	0.061	0.061	0.061	0.059	0.06	0.059	0.058	0.058	0.057	0.056	0.055	0.054
H06	Sample	Dilution_85%	0.85	DMSO	Lycopene	Standard_Development	Run084	Standard_Measurement	Plate_02	Clariostar_Study	MB	Biofoundry_,_London	Linear_Dilution_Pattern_V2	0.158	0.155	0.151	0.147	0.143	0.14	0.137	0.136	0.134	0.133	0.131	0.127	0.123	0.118	0.114	0.112	0.109	0.107	0.105	0.104	0.103	0.103	0.104	0.106	0.108	0.111	0.113	0.115	0.118	0.12	0.122	0.124	0.126	0.128	0.131	0.135
H07	Sample	Dilution_65%	0.65	DMSO	Lycopene	Standard_Development	Run084	Standard_Measurement	Plate_02	Clariostar_Study	MB	Biofoundry_,_London	Linear_Dilution_Pattern_V2	0.147	0.144	0.14	0.135	0.132	0.128	0.126	0.124	0.123	0.121	0.119	0.116	0.111	0.106	0.102	0.1	0.097	0.096	0.094	0.092	0.091	0.091	0.092	0.093	0.094	0.097	0.099	0.1	0.102	0.103	0.104	0.106	0.108	0.109	0.111	0.114
H08	Sample	Dilution_45%	0.45	DMSO	Lycopene	Standard_Development	Run084	Standard_Measurement	Plate_02	Clariostar_Study	MB	Biofoundry_,_London	Linear_Dilution_Pattern_V2	0.139	0.136	0.132	0.128	0.124	0.12	0.117	0.116	0.114	0.11	0.107	0.103	0.099	0.094	0.091	0.088	0.086	0.084	0.082	0.081	0.08	0.079	0.08	0.081	0.082	0.083	0.085	0.085	0.086	0.088	0.088	0.089	0.091	0.091	0.092	0.095
H09	Sample	Dilution_25%	0.25	DMSO	Lycopene	Standard_Development	Run084	Standard_Measurement	Plate_02	Clariostar_Study	MB	Biofoundry_,_London	Linear_Dilution_Pattern_V2	0.135	0.133	0.129	0.125	0.121	0.117	0.114	0.111	0.109	0.106	0.102	0.098	0.094	0.088	0.086	0.082	0.08	0.078	0.076	0.074	0.073	0.072	0.073	0.073	0.073	0.074	0.074	0.073	0.074	0.074	0.074	0.074	0.075	0.074	0.074	0.074
H10	Sample	Dilution_05%	0.0499999999999999	DMSO	Lycopene	Standard_Development	Run084	Standard_Measurement	Plate_02	Clariostar_Study	MB	Biofoundry_,_London	Linear_Dilution_Pattern_V2	0.116	0.113	0.109	0.105	0.101	0.097	0.094	0.092	0.09	0.087	0.082	0.078	0.074	0.07	0.067	0.065	0.063	0.061	0.059	0.058	0.057	0.055	0.056	0.055	0.055	0.056	0.055	0.053	0.054	0.054	0.053	0.053	0.053	0.052	0.051	0.05
H11	Blank	DMSO_Blank		DMSO		Standard_Development	Run084	Standard_Measurement	Plate_02	Clariostar_Study	MB	Biofoundry_,_London	Linear_Dilution_Pattern_V2	0.107	0.104	0.1	0.096	0.094	0.09	0.087	0.085	0.083	0.08	0.075	0.071	0.068	0.064	0.061	0.059	0.057	0.055	0.054	0.052	0.052	0.051	0.051	0.051	0.05	0.051	0.05	0.049	0.049	0.049	0.048	0.048	0.048	0.047	0.046	0.045
H12	Blank	DMSO_Blank		DMSO		Standard_Development	Run084	Standard_Measurement	Plate_02	Clariostar_Study	MB	Biofoundry_,_London	Linear_Dilution_Pattern_V2	0.107	0.104	0.1	0.096	0.093	0.089	0.086	0.084	0.082	0.078	0.073	0.068	0.065	0.061	0.059	0.056	0.055	0.054	0.051	0.05	0.05	0.049	0.049	0.049	0.049	0.049	0.049	0.047	0.047	0.047	0.046	0.046	0.046	0.045	0.044	0.043
A01	Sample	Dilution_100%	1.0	DMSO	Lycopene	Standard_Development	Run084	Standard_Measurement	Plate_02	Clariostar_Study	MB	Biofoundry_,_London	Linear_Dilution_Pattern_V2	0.165	0.163	0.16	0.155	0.152	0.148	0.146	0.145	0.143	0.141	0.137	0.134	0.129	0.125	0.121	0.118	0.115	0.113	0.112	0.111	0.11	0.111	0.112	0.116	0.118	0.122	0.124	0.128	0.132	0.135	0.138	0.141	0.144	0.148	0.153	0.159
A02	Sample	Dilution_80%	0.8	DMSO	Lycopene	Standard_Development	Run084	Standard_Measurement	Plate_02	Clariostar_Study	MB	Biofoundry_,_London	Linear_Dilution_Pattern_V2	0.144	0.141	0.138	0.134	0.131	0.126	0.124	0.122	0.12	0.117	0.114	0.11	0.104	0.1	0.096	0.094	0.091	0.09	0.087	0.086	0.086	0.086	0.088	0.09	0.092	0.094	0.096	0.098	0.101	0.104	0.105	0.108	0.11	0.112	0.116	0.121
A03	Sample	Dilution_60%	0.6	DMSO	Lycopene	Standard_Development	Run084	Standard_Measurement	Plate_02	Clariostar_Study	MB	Biofoundry_,_London	Linear_Dilution_Pattern_V2	0.138	0.136	0.134	0.129	0.125	0.121	0.119	0.117	0.115	0.113	0.109	0.105	0.1	0.096	0.092	0.09	0.087	0.086	0.084	0.082	0.082	0.082	0.082	0.084	0.085	0.087	0.089	0.09	0.092	0.093	0.095	0.097	0.098	0.099	0.102	0.105
A04	Sample	Dilution_40%	0.4	DMSO	Lycopene	Standard_Development	Run084	Standard_Measurement	Plate_02	Clariostar_Study	MB	Biofoundry_,_London	Linear_Dilution_Pattern_V2	0.13	0.128	0.125	0.12	0.116	0.112	0.109	0.106	0.104	0.1	0.098	0.093	0.089	0.085	0.08	0.078	0.076	0.075	0.072	0.071	0.07	0.07	0.07	0.071	0.071	0.072	0.073	0.074	0.075	0.076	0.076	0.077	0.079	0.079	0.081	0.083
A05	Sample	Dilution_20%	0.2	DMSO	Lycopene	Standard_Development	Run084	Standard_Measurement	Plate_02	Clariostar_Study	MB	Biofoundry_,_London	Linear_Dilution_Pattern_V2	0.117	0.114	0.112	0.107	0.104	0.1	0.097	0.095	0.092	0.089	0.085	0.081	0.078	0.074	0.07	0.068	0.066	0.064	0.063	0.061	0.06	0.06	0.059	0.06	0.06	0.061	0.06	0.06	0.061	0.062	0.061	0.061	0.062	0.061	0.062	0.063
A06	Sample	Dilution_100%	1.0	DMSO	Lycopene	Standard_Development	Run084	Standard_Measurement	Plate_02	Clariostar_Study	MB	Biofoundry_,_London	Linear_Dilution_Pattern_V2	0.163	0.16	0.157	0.152	0.148	0.143	0.141	0.139	0.138	0.135	0.132	0.128	0.123	0.118	0.114	0.112	0.108	0.106	0.104	0.103	0.102	0.103	0.104	0.107	0.109	0.112	0.115	0.118	0.121	0.124	0.126	0.129	0.132	0.135	0.139	0.145
A07	Sample	Dilution_80%	0.8	DMSO	Lycopene	Standard_Development	Run084	Standard_Measurement	Plate_02	Clariostar_Study	MB	Biofoundry_,_London	Linear_Dilution_Pattern_V2	0.15	0.147	0.145	0.141	0.137	0.133	0.13	0.129	0.127	0.125	0.123	0.119	0.115	0.11	0.105	0.103	0.101	0.099	0.097	0.096	0.095	0.096	0.096	0.098	0.099	0.102	0.104	0.106	0.109	0.111	0.113	0.115	0.116	0.118	0.122	0.127
A08	Sample	Dilution_60%	0.6	DMSO	Lycopene	Standard_Development	Run084	Standard_Measurement	Plate_02	Clariostar_Study	MB	Biofoundry_,_London	Linear_Dilution_Pattern_V2	0.146	0.144	0.142	0.137	0.133	0.129	0.126	0.124	0.122	0.12	0.117	0.113	0.109	0.104	0.1	0.097	0.094	0.093	0.091	0.089	0.088	0.088	0.089	0.09	0.091	0.093	0.095	0.096	0.098	0.099	0.1	0.102	0.103	0.105	0.107	0.111
A09	Sample	Dilution_40%	0.4	DMSO	Lycopene	Standard_Development	Run084	Standard_Measurement	Plate_02	Clariostar_Study	MB	Biofoundry_,_London	Linear_Dilution_Pattern_V2	0.137	0.134	0.131	0.127	0.123	0.119	0.115	0.113	0.111	0.109	0.105	0.1	0.095	0.091	0.087	0.084	0.081	0.079	0.077	0.076	0.075	0.075	0.075	0.075	0.076	0.077	0.077	0.078	0.079	0.08	0.081	0.082	0.082	0.083	0.084	0.086
A10	Sample	Dilution_20%	0.2	DMSO	Lycopene	Standard_Development	Run084	Standard_Measurement	Plate_02	Clariostar_Study	MB	Biofoundry_,_London	Linear_Dilution_Pattern_V2	0.121	0.119	0.116	0.111	0.108	0.104	0.102	0.099	0.097	0.093	0.09	0.085	0.081	0.077	0.074	0.072	0.069	0.068	0.066	0.064	0.063	0.064	0.063	0.063	0.063	0.063	0.063	0.063	0.063	0.064	0.064	0.064	0.065	0.064	0.065	0.065
A11	Blank	DMSO_Blank		DMSO		Standard_Development	Run084	Standard_Measurement	Plate_02	Clariostar_Study	MB	Biofoundry_,_London	Linear_Dilution_Pattern_V2	0.111	0.108	0.106	0.1	0.097	0.093	0.09	0.087	0.085	0.081	0.078	0.073	0.07	0.066	0.063	0.061	0.059	0.058	0.056	0.054	0.053	0.052	0.052	0.052	0.051	0.051	0.051	0.049	0.049	0.049	0.048	0.048	0.048	0.046	0.046	0.045
A12	Blank	DMSO_Blank		DMSO		Standard_Development	Run084	Standard_Measurement	Plate_02	Clariostar_Study	MB	Biofoundry_,_London	Linear_Dilution_Pattern_V2	0.117	0.115	0.112	0.108	0.104	0.101	0.097	0.094	0.09	0.087	0.084	0.079	0.076	0.072	0.068	0.066	0.064	0.063	0.061	0.059	0.058	0.057	0.057	0.056	0.056	0.055	0.055	0.054	0.053	0.053	0.052	0.051	0.05	0.049	0.049	0.048
B01	Sample	Dilution_100%	1.0	DMSO	Lycopene	Standard_Development	Run084	Standard_Measurement	Plate_02	Clariostar_Study	MB	Biofoundry_,_London	Linear_Dilution_Pattern_V2	0.168	0.166	0.163	0.159	0.156	0.152	0.15	0.149	0.148	0.147	0.144	0.14	0.136	0.131	0.128	0.126	0.123	0.121	0.12	0.119	0.119	0.12	0.121	0.125	0.128	0.132	0.135	0.138	0.143	0.146	0.149	0.153	0.156	0.16	0.165	0.172
B02	Sample	Dilution_80%	0.8	DMSO	Lycopene	Standard_Development	Run084	Standard_Measurement	Plate_02	Clariostar_Study	MB	Biofoundry_,_London	Linear_Dilution_Pattern_V2	0.144	0.142	0.139	0.135	0.131	0.128	0.125	0.124	0.123	0.12	0.118	0.115	0.111	0.106	0.102	0.099	0.098	0.096	0.095	0.094	0.093	0.094	0.095	0.097	0.099	0.102	0.104	0.106	0.108	0.111	0.114	0.116	0.117	0.119	0.123	0.128
B03	Sample	Dilution_60%	0.6	DMSO	Lycopene	Standard_Development	Run084	Standard_Measurement	Plate_02	Clariostar_Study	MB	Biofoundry_,_London	Linear_Dilution_Pattern_V2	0.141	0.139	0.136	0.131	0.128	0.124	0.121	0.12	0.119	0.116	0.113	0.108	0.105	0.1	0.096	0.095	0.092	0.091	0.088	0.087	0.086	0.087	0.087	0.089	0.09	0.092	0.093	0.094	0.096	0.099	0.099	0.101	0.102	0.104	0.107	0.11
B04	Sample	Dilution_40%	0.4	DMSO	Lycopene	Standard_Development	Run084	Standard_Measurement	Plate_02	Clariostar_Study	MB	Biofoundry_,_London	Linear_Dilution_Pattern_V2	0.128	0.125	0.123	0.119	0.115	0.111	0.108	0.106	0.105	0.103	0.099	0.094	0.091	0.087	0.083	0.081	0.079	0.077	0.076	0.074	0.074	0.073	0.073	0.075	0.075	0.076	0.077	0.077	0.079	0.08	0.08	0.082	0.082	0.082	0.084	0.085
B05	Sample	Dilution_20%	0.2	DMSO	Lycopene	Standard_Development	Run084	Standard_Measurement	Plate_02	Clariostar_Study	MB	Biofoundry_,_London	Linear_Dilution_Pattern_V2	0.117	0.115	0.112	0.107	0.104	0.099	0.097	0.095	0.093	0.09	0.087	0.084	0.08	0.076	0.072	0.071	0.069	0.067	0.065	0.063	0.063	0.063	0.062	0.062	0.063	0.063	0.063	0.063	0.063	0.063	0.064	0.064	0.064	0.064	0.064	0.064
B06	Sample	Dilution_100%	1.0	DMSO	Lycopene	Standard_Development	Run084	Standard_Measurement	Plate_02	Clariostar_Study	MB	Biofoundry_,_London	Linear_Dilution_Pattern_V2	0.16	0.158	0.155	0.15	0.147	0.144	0.141	0.14	0.14	0.138	0.137	0.133	0.13	0.125	0.121	0.118	0.115	0.114	0.113	0.111	0.111	0.112	0.112	0.115	0.118	0.122	0.126	0.128	0.133	0.136	0.139	0.142	0.145	0.148	0.154	0.161
B07	Sample	Dilution_80%	0.8	DMSO	Lycopene	Standard_Development	Run084	Standard_Measurement	Plate_02	Clariostar_Study	MB	Biofoundry_,_London	Linear_Dilution_Pattern_V2	0.158	0.157	0.155	0.15	0.147	0.143	0.14	0.139	0.138	0.137	0.135	0.131	0.127	0.122	0.118	0.116	0.113	0.112	0.11	0.109	0.108	0.109	0.109	0.111	0.114	0.117	0.119	0.122	0.125	0.128	0.129	0.132	0.135	0.137	0.141	0.146
B08	Sample	Dilution_60%	0.6	DMSO	Lycopene	Standard_Development	Run084	Standard_Measurement	Plate_02	Clariostar_Study	MB	Biofoundry_,_London	Linear_Dilution_Pattern_V2	0.143	0.141	0.14	0.134	0.131	0.127	0.124	0.123	0.121	0.119	0.117	0.113	0.109	0.105	0.1	0.098	0.096	0.094	0.092	0.091	0.09	0.09	0.091	0.093	0.094	0.096	0.098	0.098	0.1	0.102	0.103	0.105	0.106	0.107	0.11	0.113
B09	Sample	Dilution_40%	0.4	DMSO	Lycopene	Standard_Development	Run084	Standard_Measurement	Plate_02	Clariostar_Study	MB	Biofoundry_,_London	Linear_Dilution_Pattern_V2	0.136	0.133	0.131	0.126	0.122	0.118	0.116	0.114	0.112	0.109	0.106	0.102	0.098	0.093	0.089	0.087	0.085	0.083	0.081	0.079	0.079	0.079	0.078	0.08	0.08	0.081	0.082	0.082	0.083	0.085	0.084	0.086	0.086	0.087	0.088	0.09
B10	Sample	Dilution_20%	0.2	DMSO	Lycopene	Standard_Development	Run084	Standard_Measurement	Plate_02	Clariostar_Study	MB	Biofoundry_,_London	Linear_Dilution_Pattern_V2	0.122	0.12	0.118	0.114	0.11	0.107	0.103	0.101	0.099	0.097	0.094	0.089	0.086	0.082	0.078	0.076	0.073	0.072	0.07	0.069	0.068	0.068	0.067	0.067	0.067	0.068	0.068	0.067	0.068	0.069	0.069	0.069	0.069	0.069	0.069	0.069
B11	Blank	DMSO_Blank		DMSO		Standard_Development	Run084	Standard_Measurement	Plate_02	Clariostar_Study	MB	Biofoundry_,_London	Linear_Dilution_Pattern_V2	0.112	0.11	0.108	0.103	0.1	0.096	0.092	0.091	0.089	0.084	0.082	0.077	0.074	0.071	0.068	0.066	0.064	0.062	0.06	0.059	0.058	0.058	0.056	0.056	0.056	0.056	0.056	0.054	0.054	0.054	0.053	0.052	0.052	0.051	0.05	0.049
B12	Blank	DMSO_Blank		DMSO		Standard_Development	Run084	Standard_Measurement	Plate_02	Clariostar_Study	MB	Biofoundry_,_London	Linear_Dilution_Pattern_V2	0.107	0.105	0.102	0.099	0.095	0.091	0.089	0.086	0.084	0.08	0.077	0.072	0.069	0.066	0.062	0.061	0.059	0.058	0.056	0.055	0.054	0.053	0.052	0.052	0.052	0.052	0.051	0.05	0.05	0.05	0.049	0.049	0.048	0.047	0.046	0.045
C01	Sample	Dilution_95%	0.95	DMSO	Lycopene	Standard_Development	Run084	Standard_Measurement	Plate_02	Clariostar_Study	MB	Biofoundry_,_London	Linear_Dilution_Pattern_V2	0.172	0.17	0.167	0.163	0.16	0.156	0.155	0.155	0.155	0.152	0.151	0.145	0.141	0.137	0.134	0.132	0.129	0.128	0.126	0.125	0.125	0.125	0.127	0.13	0.132	0.135	0.139	0.141	0.145	0.149	0.151	0.155	0.158	0.16	0.166	0.172
C02	Sample	Dilution_75%	0.75	DMSO	Lycopene	Standard_Development	Run084	Standard_Measurement	Plate_02	Clariostar_Study	MB	Biofoundry_,_London	Linear_Dilution_Pattern_V2	0.148	0.146	0.144	0.139	0.136	0.132	0.13	0.129	0.127	0.125	0.124	0.12	0.116	0.111	0.107	0.104	0.102	0.101	0.099	0.098	0.098	0.098	0.099	0.101	0.102	0.106	0.108	0.109	0.112	0.115	0.116	0.119	0.12	0.122	0.126	0.13
C03	Sample	Dilution_55%	0.55	DMSO	Lycopene	Standard_Development	Run084	Standard_Measurement	Plate_02	Clariostar_Study	MB	Biofoundry_,_London	Linear_Dilution_Pattern_V2	0.15	0.148	0.146	0.141	0.138	0.134	0.131	0.13	0.129	0.126	0.124	0.12	0.116	0.112	0.107	0.106	0.104	0.102	0.101	0.099	0.098	0.098	0.099	0.101	0.102	0.104	0.105	0.107	0.109	0.111	0.113	0.114	0.116	0.117	0.12	0.124
C04	Sample	Dilution_35%	0.35	DMSO	Lycopene	Standard_Development	Run084	Standard_Measurement	Plate_02	Clariostar_Study	MB	Biofoundry_,_London	Linear_Dilution_Pattern_V2	0.126	0.124	0.121	0.116	0.113	0.109	0.106	0.105	0.102	0.1	0.098	0.092	0.09	0.085	0.082	0.08	0.078	0.076	0.074	0.073	0.072	0.072	0.072	0.073	0.074	0.075	0.076	0.076	0.077	0.078	0.079	0.08	0.081	0.081	0.082	0.084
C05	Sample	Dilution_15%	0.15	DMSO	Lycopene	Standard_Development	Run084	Standard_Measurement	Plate_02	Clariostar_Study	MB	Biofoundry_,_London	Linear_Dilution_Pattern_V2	0.112	0.109	0.107	0.102	0.099	0.095	0.092	0.091	0.089	0.086	0.083	0.079	0.076	0.072	0.069	0.067	0.064	0.064	0.062	0.06	0.06	0.059	0.059	0.06	0.059	0.06	0.059	0.059	0.06	0.06	0.06	0.06	0.06	0.059	0.059	0.06
C06	Sample	Dilution_95%	0.95	DMSO	Lycopene	Standard_Development	Run084	Standard_Measurement	Plate_02	Clariostar_Study	MB	Biofoundry_,_London	Linear_Dilution_Pattern_V2	0.175	0.174	0.172	0.167	0.164	0.16	0.158	0.158	0.157	0.157	0.155	0.152	0.148	0.143	0.139	0.136	0.134	0.133	0.131	0.13	0.13	0.131	0.132	0.134	0.137	0.141	0.145	0.149	0.153	0.157	0.16	0.164	0.167	0.171	0.177	0.184
C07	Sample	Dilution_75%	0.75	DMSO	Lycopene	Standard_Development	Run084	Standard_Measurement	Plate_02	Clariostar_Study	MB	Biofoundry_,_London	Linear_Dilution_Pattern_V2	0.15	0.148	0.145	0.141	0.137	0.133	0.13	0.13	0.128	0.126	0.125	0.121	0.116	0.111	0.107	0.105	0.103	0.101	0.1	0.098	0.097	0.098	0.098	0.1	0.102	0.105	0.107	0.109	0.112	0.114	0.116	0.118	0.12	0.122	0.125	0.13
C08	Sample	Dilution_55%	0.55	DMSO	Lycopene	Standard_Development	Run084	Standard_Measurement	Plate_02	Clariostar_Study	MB	Biofoundry_,_London	Linear_Dilution_Pattern_V2	0.136	0.133	0.131	0.126	0.123	0.119	0.116	0.115	0.113	0.111	0.11	0.106	0.102	0.097	0.093	0.091	0.089	0.087	0.085	0.084	0.084	0.084	0.084	0.086	0.087	0.088	0.089	0.09	0.092	0.093	0.095	0.096	0.097	0.098	0.1	0.103
C09	Sample	Dilution_35%	0.35	DMSO	Lycopene	Standard_Development	Run084	Standard_Measurement	Plate_02	Clariostar_Study	MB	Biofoundry_,_London	Linear_Dilution_Pattern_V2	0.126	0.123	0.121	0.117	0.113	0.109	0.106	0.105	0.102	0.099	0.097	0.093	0.089	0.085	0.081	0.079	0.077	0.075	0.073	0.072	0.071	0.071	0.071	0.072	0.073	0.074	0.074	0.073	0.076	0.077	0.077	0.078	0.079	0.078	0.079	0.08
C10	Sample	Dilution_15%	0.15	DMSO	Lycopene	Standard_Development	Run084	Standard_Measurement	Plate_02	Clariostar_Study	MB	Biofoundry_,_London	Linear_Dilution_Pattern_V2	0.123	0.121	0.117	0.113	0.109	0.105	0.102	0.101	0.098	0.094	0.092	0.087	0.084	0.08	0.076	0.074	0.072	0.07	0.068	0.067	0.065	0.065	0.064	0.065	0.064	0.065	0.065	0.063	0.064	0.065	0.064	0.065	0.065	0.064	0.063	0.063
C11	Blank	DMSO_Blank		DMSO		Standard_Development	Run084	Standard_Measurement	Plate_02	Clariostar_Study	MB	Biofoundry_,_London	Linear_Dilution_Pattern_V2	0.107	0.104	0.101	0.096	0.093	0.089	0.086	0.085	0.082	0.078	0.074	0.07	0.067	0.064	0.06	0.059	0.057	0.056	0.053	0.052	0.051	0.051	0.05	0.051	0.049	0.05	0.049	0.048	0.048	0.048	0.048	0.048	0.046	0.045	0.044	0.043
C12	Blank	DMSO_Blank		DMSO		Standard_Development	Run084	Standard_Measurement	Plate_02	Clariostar_Study	MB	Biofoundry_,_London	Linear_Dilution_Pattern_V2	0.104	0.101	0.099	0.094	0.091	0.088	0.085	0.083	0.081	0.077	0.074	0.07	0.067	0.063	0.06	0.059	0.057	0.056	0.054	0.053	0.051	0.051	0.05	0.05	0.05	0.05	0.049	0.048	0.048	0.048	0.048	0.048	0.047	0.045	0.044	0.044
D01	Sample	Dilution_95%	0.95	DMSO	Lycopene	Standard_Development	Run084	Standard_Measurement	Plate_02	Clariostar_Study	MB	Biofoundry_,_London	Linear_Dilution_Pattern_V2	0.188	0.186	0.185	0.18	0.176	0.173	0.17	0.171	0.17	0.169	0.167	0.162	0.158	0.153	0.148	0.146	0.143	0.142	0.14	0.139	0.139	0.139	0.14	0.143	0.145	0.15	0.152	0.154	0.158	0.161	0.163	0.167	0.169	0.172	0.177	0.183
D02	Sample	Dilution_75%	0.75	DMSO	Lycopene	Standard_Development	Run084	Standard_Measurement	Plate_02	Clariostar_Study	MB	Biofoundry_,_London	Linear_Dilution_Pattern_V2	0.161	0.159	0.156	0.152	0.149	0.145	0.142	0.141	0.14	0.139	0.136	0.132	0.128	0.123	0.118	0.116	0.114	0.112	0.11	0.109	0.108	0.108	0.109	0.111	0.113	0.116	0.118	0.12	0.123	0.126	0.127	0.129	0.132	0.134	0.137	0.142
D03	Sample	Dilution_55%	0.55	DMSO	Lycopene	Standard_Development	Run084	Standard_Measurement	Plate_02	Clariostar_Study	MB	Biofoundry_,_London	Linear_Dilution_Pattern_V2	0.143	0.141	0.139	0.134	0.131	0.126	0.123	0.122	0.12	0.118	0.116	0.111	0.108	0.103	0.099	0.097	0.095	0.093	0.091	0.089	0.089	0.088	0.089	0.091	0.091	0.093	0.095	0.096	0.097	0.1	0.101	0.102	0.103	0.104	0.106	0.109
D04	Sample	Dilution_35%	0.35	DMSO	Lycopene	Standard_Development	Run084	Standard_Measurement	Plate_02	Clariostar_Study	MB	Biofoundry_,_London	Linear_Dilution_Pattern_V2	0.129	0.127	0.124	0.119	0.116	0.112	0.109	0.108	0.106	0.103	0.101	0.096	0.092	0.088	0.084	0.082	0.08	0.078	0.076	0.075	0.074	0.074	0.074	0.075	0.076	0.077	0.078	0.078	0.078	0.079	0.08	0.081	0.082	0.082	0.083	0.084
D05	Sample	Dilution_15%	0.15	DMSO	Lycopene	Standard_Development	Run084	Standard_Measurement	Plate_02	Clariostar_Study	MB	Biofoundry_,_London	Linear_Dilution_Pattern_V2	0.118	0.115	0.113	0.108	0.105	0.1	0.097	0.096	0.094	0.091	0.088	0.084	0.081	0.077	0.073	0.072	0.069	0.068	0.066	0.065	0.064	0.062	0.062	0.063	0.063	0.063	0.063	0.062	0.063	0.063	0.063	0.063	0.063	0.062	0.062	0.061
D06	Sample	Dilution_95%	0.95	DMSO	Lycopene	Standard_Development	Run084	Standard_Measurement	Plate_02	Clariostar_Study	MB	Biofoundry_,_London	Linear_Dilution_Pattern_V2	0.164	0.162	0.16	0.155	0.152	0.148	0.145	0.145	0.144	0.142	0.141	0.137	0.133	0.129	0.124	0.121	0.118	0.117	0.115	0.114	0.114	0.114	0.115	0.118	0.12	0.124	0.127	0.129	0.133	0.136	0.139	0.142	0.145	0.147	0.152	0.158
D07	Sample	Dilution_75%	0.75	DMSO	Lycopene	Standard_Development	Run084	Standard_Measurement	Plate_02	Clariostar_Study	MB	Biofoundry_,_London	Linear_Dilution_Pattern_V2	0.147	0.145	0.143	0.138	0.134	0.13	0.128	0.127	0.126	0.124	0.122	0.118	0.114	0.109	0.105	0.103	0.1	0.099	0.097	0.096	0.095	0.095	0.096	0.097	0.099	0.102	0.104	0.105	0.108	0.111	0.112	0.114	0.116	0.117	0.12	0.124
D08	Sample	Dilution_55%	0.55	DMSO	Lycopene	Standard_Development	Run084	Standard_Measurement	Plate_02	Clariostar_Study	MB	Biofoundry_,_London	Linear_Dilution_Pattern_V2	0.181	0.179	0.176	0.172	0.168	0.164	0.162	0.161	0.16	0.159	0.156	0.153	0.149	0.143	0.139	0.137	0.134	0.133	0.132	0.13	0.129	0.129	0.129	0.131	0.132	0.134	0.136	0.138	0.139	0.141	0.142	0.144	0.146	0.147	0.15	0.153
D09	Sample	Dilution_35%	0.35	DMSO	Lycopene	Standard_Development	Run084	Standard_Measurement	Plate_02	Clariostar_Study	MB	Biofoundry_,_London	Linear_Dilution_Pattern_V2	0.136	0.133	0.13	0.126	0.123	0.118	0.116	0.115	0.113	0.11	0.108	0.103	0.099	0.095	0.09	0.089	0.086	0.084	0.082	0.082	0.08	0.08	0.08	0.082	0.083	0.084	0.084	0.084	0.085	0.087	0.088	0.089	0.089	0.09	0.091	0.092
D10	Sample	Dilution_15%	0.15	DMSO	Lycopene	Standard_Development	Run084	Standard_Measurement	Plate_02	Clariostar_Study	MB	Biofoundry_,_London	Linear_Dilution_Pattern_V2	0.126	0.125	0.122	0.117	0.114	0.109	0.106	0.106	0.104	0.101	0.099	0.094	0.09	0.086	0.082	0.08	0.078	0.076	0.074	0.073	0.072	0.071	0.072	0.073	0.072	0.073	0.073	0.072	0.073	0.075	0.075	0.075	0.075	0.075	0.075	0.076
D11	Blank	DMSO_Blank		DMSO		Standard_Development	Run084	Standard_Measurement	Plate_02	Clariostar_Study	MB	Biofoundry_,_London	Linear_Dilution_Pattern_V2	0.106	0.104	0.1	0.096	0.093	0.089	0.086	0.084	0.082	0.078	0.075	0.07	0.067	0.063	0.06	0.06	0.057	0.056	0.054	0.052	0.051	0.051	0.051	0.051	0.05	0.05	0.049	0.048	0.048	0.048	0.048	0.048	0.047	0.045	0.044	0.043
D12	Blank	DMSO_Blank		DMSO		Standard_Development	Run084	Standard_Measurement	Plate_02	Clariostar_Study	MB	Biofoundry_,_London	Linear_Dilution_Pattern_V2	0.108	0.105	0.102	0.098	0.095	0.091	0.088	0.086	0.083	0.08	0.076	0.072	0.068	0.065	0.061	0.06	0.059	0.057	0.055	0.054	0.052	0.052	0.051	0.051	0.051	0.051	0.05	0.049	0.049	0.049	0.048	0.048	0.048	0.046	0.045	0.045
E01	Sample	Dilution_90%	0.9	DMSO	Lycopene	Standard_Development	Run084	Standard_Measurement	Plate_02	Clariostar_Study	MB	Biofoundry_,_London	Linear_Dilution_Pattern_V2	0.192	0.191	0.188	0.184	0.18	0.175	0.172	0.172	0.171	0.17	0.168	0.164	0.16	0.154	0.149	0.148	0.145	0.144	0.141	0.14	0.14	0.14	0.14	0.143	0.146	0.149	0.152	0.154	0.158	0.161	0.162	0.165	0.167	0.17	0.174	0.18
E02	Sample	Dilution_70%	0.7	DMSO	Lycopene	Standard_Development	Run084	Standard_Measurement	Plate_02	Clariostar_Study	MB	Biofoundry_,_London	Linear_Dilution_Pattern_V2	0.156	0.154	0.151	0.146	0.142	0.138	0.135	0.134	0.131	0.129	0.127	0.122	0.117	0.111	0.108	0.106	0.102	0.101	0.099	0.097	0.097	0.098	0.098	0.099	0.1	0.103	0.106	0.107	0.11	0.112	0.114	0.115	0.117	0.118	0.121	0.125
E03	Sample	Dilution_50%	0.5	DMSO	Lycopene	Standard_Development	Run084	Standard_Measurement	Plate_02	Clariostar_Study	MB	Biofoundry_,_London	Linear_Dilution_Pattern_V2	0.14	0.138	0.135	0.129	0.126	0.121	0.118	0.118	0.116	0.114	0.111	0.107	0.103	0.099	0.094	0.093	0.09	0.089	0.086	0.085	0.084	0.084	0.085	0.086	0.087	0.089	0.09	0.091	0.093	0.095	0.096	0.097	0.099	0.099	0.101	0.104
E04	Sample	Dilution_30%	0.3	DMSO	Lycopene	Standard_Development	Run084	Standard_Measurement	Plate_02	Clariostar_Study	MB	Biofoundry_,_London	Linear_Dilution_Pattern_V2	0.124	0.123	0.12	0.115	0.112	0.107	0.105	0.104	0.101	0.099	0.096	0.091	0.087	0.084	0.08	0.078	0.076	0.074	0.072	0.07	0.069	0.069	0.07	0.071	0.071	0.072	0.072	0.071	0.073	0.074	0.074	0.076	0.076	0.076	0.076	0.077
E05	Sample	Dilution_10%	0.1	DMSO	Lycopene	Standard_Development	Run084	Standard_Measurement	Plate_02	Clariostar_Study	MB	Biofoundry_,_London	Linear_Dilution_Pattern_V2	0.114	0.111	0.109	0.104	0.101	0.097	0.094	0.092	0.09	0.087	0.084	0.08	0.076	0.073	0.069	0.067	0.065	0.063	0.061	0.06	0.059	0.059	0.058	0.059	0.058	0.059	0.059	0.057	0.057	0.058	0.057	0.057	0.057	0.056	0.056	0.055
E06	Sample	Dilution_90%	0.9	DMSO	Lycopene	Standard_Development	Run084	Standard_Measurement	Plate_02	Clariostar_Study	MB	Biofoundry_,_London	Linear_Dilution_Pattern_V2	0.158	0.154	0.152	0.147	0.143	0.139	0.137	0.136	0.135	0.134	0.132	0.128	0.125	0.12	0.115	0.113	0.111	0.109	0.107	0.105	0.105	0.105	0.106	0.109	0.111	0.115	0.117	0.119	0.123	0.127	0.128	0.131	0.133	0.135	0.14	0.145
E07	Sample	Dilution_70%	0.7	DMSO	Lycopene	Standard_Development	Run084	Standard_Measurement	Plate_02	Clariostar_Study	MB	Biofoundry_,_London	Linear_Dilution_Pattern_V2	0.154	0.153	0.151	0.146	0.143	0.138	0.135	0.134	0.133	0.132	0.13	0.126	0.122	0.117	0.113	0.111	0.108	0.107	0.105	0.103	0.103	0.103	0.104	0.106	0.108	0.11	0.113	0.115	0.118	0.12	0.122	0.124	0.126	0.128	0.132	0.136
E08	Sample	Dilution_50%	0.5	DMSO	Lycopene	Standard_Development	Run084	Standard_Measurement	Plate_02	Clariostar_Study	MB	Biofoundry_,_London	Linear_Dilution_Pattern_V2	0.179	0.178	0.176	0.172	0.168	0.164	0.162	0.161	0.16	0.158	0.157	0.152	0.148	0.144	0.14	0.138	0.136	0.134	0.131	0.131	0.129	0.129	0.129	0.131	0.132	0.134	0.135	0.136	0.138	0.14	0.14	0.142	0.144	0.144	0.146	0.15
E09	Sample	Dilution_30%	0.3	DMSO	Lycopene	Standard_Development	Run084	Standard_Measurement	Plate_02	Clariostar_Study	MB	Biofoundry_,_London	Linear_Dilution_Pattern_V2	0.144	0.141	0.138	0.133	0.13	0.126	0.123	0.123	0.121	0.118	0.116	0.111	0.107	0.102	0.098	0.096	0.094	0.092	0.09	0.089	0.088	0.087	0.087	0.088	0.089	0.09	0.091	0.09	0.092	0.093	0.093	0.094	0.095	0.096	0.097	0.098
E10	Sample	Dilution_10%	0.1	DMSO	Lycopene	Standard_Development	Run084	Standard_Measurement	Plate_02	Clariostar_Study	MB	Biofoundry_,_London	Linear_Dilution_Pattern_V2	0.118	0.116	0.112	0.108	0.104	0.1	0.097	0.096	0.094	0.091	0.088	0.085	0.081	0.077	0.072	0.071	0.068	0.067	0.064	0.064	0.063	0.062	0.062	0.063	0.064	0.064	0.064	0.063	0.064	0.064	0.064	0.065	0.065	0.065	0.064	0.064
E11	Blank	DMSO_Blank		DMSO		Standard_Development	Run084	Standard_Measurement	Plate_02	Clariostar_Study	MB	Biofoundry_,_London	Linear_Dilution_Pattern_V2	0.105	0.103	0.1	0.095	0.091	0.087	0.084	0.083	0.08	0.077	0.075	0.07	0.067	0.063	0.059	0.058	0.056	0.054	0.053	0.052	0.051	0.05	0.05	0.05	0.049	0.049	0.049	0.047	0.048	0.048	0.047	0.047	0.047	0.046	0.044	0.043
E12	Blank	DMSO_Blank		DMSO		Standard_Development	Run084	Standard_Measurement	Plate_02	Clariostar_Study	MB	Biofoundry_,_London	Linear_Dilution_Pattern_V2	0.115	0.112	0.109	0.105	0.102	0.098	0.094	0.093	0.091	0.087	0.084	0.079	0.075	0.072	0.069	0.068	0.066	0.065	0.062	0.061	0.06	0.059	0.059	0.059	0.059	0.058	0.058	0.057	0.057	0.057	0.056	0.056	0.056	0.054	0.053	0.051
F01	Sample	Dilution_90%	0.9	DMSO	Lycopene	Standard_Development	Run084	Standard_Measurement	Plate_02	Clariostar_Study	MB	Biofoundry_,_London	Linear_Dilution_Pattern_V2	0.196	0.194	0.192	0.188	0.183	0.179	0.176	0.176	0.176	0.174	0.172	0.168	0.164	0.16	0.155	0.153	0.15	0.149	0.147	0.145	0.144	0.144	0.145	0.147	0.149	0.152	0.155	0.157	0.16	0.163	0.164	0.167	0.17	0.171	0.175	0.18
F02	Sample	Dilution_70%	0.7	DMSO	Lycopene	Standard_Development	Run084	Standard_Measurement	Plate_02	Clariostar_Study	MB	Biofoundry_,_London	Linear_Dilution_Pattern_V2	0.166	0.165	0.162	0.157	0.154	0.149	0.146	0.146	0.145	0.143	0.141	0.137	0.132	0.128	0.123	0.121	0.119	0.117	0.116	0.114	0.113	0.113	0.114	0.116	0.118	0.12	0.123	0.125	0.127	0.129	0.13	0.133	0.135	0.136	0.139	0.143
F03	Sample	Dilution_50%	0.5	DMSO	Lycopene	Standard_Development	Run084	Standard_Measurement	Plate_02	Clariostar_Study	MB	Biofoundry_,_London	Linear_Dilution_Pattern_V2	0.144	0.142	0.14	0.135	0.131	0.127	0.124	0.123	0.121	0.119	0.116	0.112	0.109	0.105	0.1	0.098	0.096	0.094	0.091	0.089	0.089	0.089	0.089	0.09	0.092	0.093	0.094	0.094	0.096	0.098	0.099	0.1	0.101	0.102	0.104	0.107
F04	Sample	Dilution_30%	0.3	DMSO	Lycopene	Standard_Development	Run084	Standard_Measurement	Plate_02	Clariostar_Study	MB	Biofoundry_,_London	Linear_Dilution_Pattern_V2	0.137	0.135	0.131	0.127	0.123	0.12	0.117	0.115	0.113	0.111	0.108	0.104	0.1	0.096	0.091	0.09	0.088	0.086	0.084	0.083	0.082	0.081	0.081	0.082	0.082	0.083	0.084	0.084	0.085	0.086	0.086	0.087	0.087	0.087	0.088	0.088
F05	Sample	Dilution_10%	0.1	DMSO	Lycopene	Standard_Development	Run084	Standard_Measurement	Plate_02	Clariostar_Study	MB	Biofoundry_,_London	Linear_Dilution_Pattern_V2	0.119	0.117	0.114	0.109	0.106	0.102	0.098	0.097	0.096	0.092	0.089	0.086	0.082	0.078	0.074	0.073	0.071	0.07	0.067	0.066	0.065	0.064	0.064	0.064	0.064	0.064	0.064	0.063	0.062	0.063	0.062	0.063	0.062	0.061	0.06	0.06
F06	Sample	Dilution_90%	0.9	DMSO	Lycopene	Standard_Development	Run084	Standard_Measurement	Plate_02	Clariostar_Study	MB	Biofoundry_,_London	Linear_Dilution_Pattern_V2	0.167	0.166	0.163	0.159	0.155	0.151	0.148	0.147	0.147	0.145	0.144	0.14	0.137	0.131	0.126	0.124	0.121	0.119	0.117	0.116	0.116	0.116	0.117	0.119	0.122	0.125	0.128	0.131	0.134	0.138	0.14	0.143	0.145	0.148	0.153	0.159
F07	Sample	Dilution_70%	0.7	DMSO	Lycopene	Standard_Development	Run084	Standard_Measurement	Plate_02	Clariostar_Study	MB	Biofoundry_,_London	Linear_Dilution_Pattern_V2	0.172	0.17	0.167	0.162	0.159	0.155	0.152	0.152	0.151	0.149	0.147	0.144	0.139	0.135	0.13	0.128	0.125	0.123	0.121	0.12	0.119	0.119	0.12	0.122	0.124	0.126	0.128	0.13	0.133	0.136	0.137	0.139	0.141	0.142	0.146	0.15
F08	Sample	Dilution_50%	0.5	DMSO	Lycopene	Standard_Development	Run084	Standard_Measurement	Plate_02	Clariostar_Study	MB	Biofoundry_,_London	Linear_Dilution_Pattern_V2	0.155	0.152	0.148	0.144	0.141	0.137	0.134	0.133	0.133	0.13	0.128	0.124	0.12	0.116	0.112	0.11	0.107	0.105	0.103	0.101	0.101	0.101	0.101	0.103	0.103	0.105	0.106	0.107	0.109	0.111	0.112	0.113	0.115	0.115	0.117	0.12
F09	Sample	Dilution_30%	0.3	DMSO	Lycopene	Standard_Development	Run084	Standard_Measurement	Plate_02	Clariostar_Study	MB	Biofoundry_,_London	Linear_Dilution_Pattern_V2	0.126	0.124	0.121	0.116	0.112	0.108	0.105	0.104	0.103	0.101	0.098	0.093	0.09	0.086	0.082	0.08	0.078	0.076	0.074	0.072	0.071	0.071	0.071	0.072	0.073	0.074	0.074	0.074	0.074	0.076	0.076	0.077	0.078	0.077	0.077	0.078
F10	Sample	Dilution_10%	0.1	DMSO	Lycopene	Standard_Development	Run084	Standard_Measurement	Plate_02	Clariostar_Study	MB	Biofoundry_,_London	Linear_Dilution_Pattern_V2	0.115	0.113	0.109	0.105	0.102	0.098	0.094	0.094	0.091	0.088	0.086	0.081	0.078	0.074	0.07	0.069	0.067	0.065	0.063	0.062	0.06	0.06	0.059	0.06	0.06	0.06	0.06	0.058	0.059	0.06	0.06	0.06	0.06	0.059	0.058	0.058
F11	Blank	DMSO		DMSO		Standard_Development	Run084	Standard_Measurement	Plate_02	Clariostar_Study	MB	Biofoundry_,_London	Linear_Dilution_Pattern_V2	0.104	0.102	0.098	0.093	0.09	0.086	0.083	0.082	0.079	0.076	0.073	0.069	0.065	0.061	0.058	0.057	0.056	0.053	0.052	0.05	0.05	0.049	0.049	0.049	0.049	0.049	0.048	0.046	0.047	0.047	0.046	0.046	0.046	0.044	0.043	0.042
F12	Blank	DMSO		DMSO		Standard_Development	Run084	Standard_Measurement	Plate_02	Clariostar_Study	MB	Biofoundry_,_London	Linear_Dilution_Pattern_V2	0.106	0.104	0.101	0.097	0.093	0.089	0.086	0.084	0.082	0.079	0.075	0.071	0.068	0.064	0.06	0.059	0.058	0.056	0.054	0.052	0.052	0.051	0.051	0.051	0.05	0.05	0.049	0.048	0.049	0.048	0.048	0.048	0.047	0.046	0.045	0.044
G01	Sample	Dilution_85%	0.85	DMSO	Lycopene	Standard_Development	Run084	Standard_Measurement	Plate_02	Clariostar_Study	MB	Biofoundry_,_London	Linear_Dilution_Pattern_V2	0.166	0.164	0.161	0.156	0.153	0.149	0.145	0.145	0.144	0.142	0.14	0.136	0.131	0.127	0.122	0.12	0.117	0.116	0.114	0.112	0.111	0.112	0.112	0.115	0.116	0.119	0.122	0.124	0.126	0.13	0.131	0.134	0.135	0.137	0.141	0.145
G02	Sample	Dilution_65%	0.65	DMSO	Lycopene	Standard_Development	Run084	Standard_Measurement	Plate_02	Clariostar_Study	MB	Biofoundry_,_London	Linear_Dilution_Pattern_V2	0.162	0.16	0.157	0.152	0.148	0.144	0.141	0.141	0.141	0.139	0.136	0.132	0.128	0.123	0.119	0.117	0.115	0.112	0.111	0.109	0.108	0.108	0.109	0.111	0.113	0.115	0.116	0.118	0.12	0.122	0.123	0.126	0.128	0.129	0.132	0.136
G03	Sample	Dilution_45%	0.45	DMSO	Lycopene	Standard_Development	Run084	Standard_Measurement	Plate_02	Clariostar_Study	MB	Biofoundry_,_London	Linear_Dilution_Pattern_V2	0.146	0.143	0.14	0.135	0.131	0.127	0.124	0.123	0.122	0.119	0.116	0.113	0.108	0.103	0.1	0.098	0.096	0.094	0.092	0.09	0.089	0.089	0.089	0.09	0.091	0.093	0.094	0.093	0.095	0.097	0.097	0.099	0.099	0.099	0.101	0.103
G04	Sample	Dilution_25%	0.25	DMSO	Lycopene	Standard_Development	Run084	Standard_Measurement	Plate_02	Clariostar_Study	MB	Biofoundry_,_London	Linear_Dilution_Pattern_V2	0.131	0.128	0.124	0.12	0.116	0.112	0.109	0.108	0.105	0.103	0.101	0.097	0.093	0.088	0.085	0.082	0.08	0.079	0.077	0.075	0.073	0.073	0.073	0.073	0.074	0.075	0.075	0.074	0.075	0.076	0.076	0.077	0.077	0.077	0.078	0.078
G05	Sample	Dilution_05%	0.0499999999999999	DMSO	Lycopene	Standard_Development	Run084	Standard_Measurement	Plate_02	Clariostar_Study	MB	Biofoundry_,_London	Linear_Dilution_Pattern_V2	0.117	0.114	0.111	0.106	0.102	0.098	0.095	0.093	0.091	0.088	0.085	0.081	0.077	0.073	0.07	0.069	0.066	0.065	0.063	0.061	0.06	0.059	0.058	0.059	0.058	0.058	0.058	0.056	0.056	0.057	0.056	0.056	0.055	0.054	0.053	0.051
G06	Sample	Dilution_85%	0.85	DMSO	Lycopene	Standard_Development	Run084	Standard_Measurement	Plate_02	Clariostar_Study	MB	Biofoundry_,_London	Linear_Dilution_Pattern_V2	0.168	0.166	0.164	0.159	0.155	0.151	0.147	0.148	0.146	0.145	0.143	0.139	0.136	0.13	0.126	0.124	0.121	0.119	0.117	0.115	0.115	0.115	0.116	0.119	0.121	0.124	0.126	0.129	0.132	0.135	0.137	0.139	0.142	0.144	0.148	0.153
G07	Sample	Dilution_65%	0.65	DMSO	Lycopene	Standard_Development	Run084	Standard_Measurement	Plate_02	Clariostar_Study	MB	Biofoundry_,_London	Linear_Dilution_Pattern_V2	0.149	0.146	0.143	0.139	0.135	0.131	0.128	0.127	0.127	0.125	0.123	0.119	0.116	0.111	0.107	0.105	0.102	0.099	0.098	0.096	0.096	0.095	0.096	0.098	0.099	0.102	0.103	0.104	0.107	0.109	0.111	0.113	0.113	0.115	0.118	0.121
G08	Sample	Dilution_45%	0.45	DMSO	Lycopene	Standard_Development	Run084	Standard_Measurement	Plate_02	Clariostar_Study	MB	Biofoundry_,_London	Linear_Dilution_Pattern_V2	0.136	0.134	0.13	0.125	0.122	0.117	0.114	0.113	0.111	0.109	0.107	0.103	0.099	0.095	0.09	0.088	0.086	0.084	0.082	0.081	0.079	0.08	0.08	0.081	0.082	0.083	0.084	0.083	0.085	0.087	0.087	0.089	0.089	0.089	0.091	0.092
G09	Sample	Dilution_25%	0.25	DMSO	Lycopene	Standard_Development	Run084	Standard_Measurement	Plate_02	Clariostar_Study	MB	Biofoundry_,_London	Linear_Dilution_Pattern_V2	0.13	0.127	0.124	0.119	0.115	0.111	0.108	0.107	0.106	0.102	0.1	0.096	0.092	0.088	0.084	0.083	0.08	0.078	0.076	0.074	0.074	0.073	0.073	0.073	0.074	0.075	0.075	0.074	0.075	0.076	0.076	0.077	0.077	0.077	0.077	0.078
G10	Sample	Dilution_05%	0.0499999999999999	DMSO	Lycopene	Standard_Development	Run084	Standard_Measurement	Plate_02	Clariostar_Study	MB	Biofoundry_,_London	Linear_Dilution_Pattern_V2	0.113	0.11	0.107	0.102	0.098	0.094	0.091	0.09	0.087	0.084	0.081	0.076	0.073	0.07	0.066	0.065	0.063	0.06	0.058	0.057	0.056	0.055	0.055	0.055	0.055	0.055	0.054	0.053	0.053	0.054	0.053	0.053	0.052	0.051	0.05	0.049
G11	Blank	DMSO_Blank		DMSO		Standard_Development	Run084	Standard_Measurement	Plate_02	Clariostar_Study	MB	Biofoundry_,_London	Linear_Dilution_Pattern_V2	0.106	0.103	0.1	0.095	0.091	0.088	0.084	0.083	0.08	0.075	0.073	0.069	0.065	0.062	0.058	0.057	0.055	0.054	0.052	0.051	0.05	0.049	0.049	0.05	0.049	0.049	0.048	0.046	0.047	0.047	0.046	0.047	0.046	0.045	0.043	0.043
G12	Blank	DMSO_Blank		DMSO		Standard_Development	Run084	Standard_Measurement	Plate_02	Clariostar_Study	MB	Biofoundry_,_London	Linear_Dilution_Pattern_V2	0.109	0.106	0.103	0.098	0.094	0.09	0.087	0.086	0.083	0.079	0.076	0.072	0.068	0.065	0.06	0.059	0.058	0.056	0.054	0.053	0.052	0.051	0.05	0.051	0.051	0.051	0.05	0.048	0.048	0.048	0.048	0.048	0.047	0.045	0.045	0.043
H01	Sample	Dilution_85%	0.85	DMSO	Lycopene	Standard_Development	Run084	Standard_Measurement	Plate_02	Clariostar_Study	MB	Biofoundry_,_London	Linear_Dilution_Pattern_V2	0.181	0.179	0.176	0.172	0.168	0.164	0.16	0.16	0.158	0.156	0.153	0.148	0.143	0.137	0.132	0.13	0.126	0.125	0.123	0.122	0.121	0.12	0.121	0.123	0.125	0.127	0.13	0.132	0.134	0.137	0.139	0.14	0.142	0.143	0.147	0.151
H02	Sample	Dilution_65%	0.65	DMSO	Lycopene	Standard_Development	Run084	Standard_Measurement	Plate_02	Clariostar_Study	MB	Biofoundry_,_London	Linear_Dilution_Pattern_V2	0.156	0.154	0.151	0.146	0.143	0.139	0.136	0.135	0.134	0.132	0.129	0.125	0.121	0.116	0.111	0.11	0.107	0.105	0.103	0.102	0.101	0.1	0.101	0.103	0.104	0.106	0.107	0.108	0.111	0.113	0.114	0.116	0.117	0.118	0.12	0.123
H03	Sample	Dilution_45%	0.45	DMSO	Lycopene	Standard_Development	Run084	Standard_Measurement	Plate_02	Clariostar_Study	MB	Biofoundry_,_London	Linear_Dilution_Pattern_V2	0.141	0.138	0.136	0.131	0.127	0.123	0.12	0.119	0.118	0.114	0.112	0.108	0.104	0.1	0.095	0.093	0.09	0.09	0.087	0.086	0.085	0.084	0.084	0.085	0.087	0.088	0.088	0.088	0.09	0.091	0.091	0.093	0.094	0.094	0.095	0.097
H04	Sample	Dilution_25%	0.25	DMSO	Lycopene	Standard_Development	Run084	Standard_Measurement	Plate_02	Clariostar_Study	MB	Biofoundry_,_London	Linear_Dilution_Pattern_V2	0.134	0.131	0.128	0.123	0.119	0.116	0.112	0.11	0.108	0.105	0.101	0.096	0.092	0.087	0.083	0.081	0.078	0.076	0.074	0.072	0.072	0.071	0.071	0.072	0.072	0.072	0.072	0.072	0.073	0.073	0.074	0.074	0.074	0.074	0.074	0.074
H05	Sample	Dilution_05%	0.0499999999999999	DMSO	Lycopene	Standard_Development	Run084	Standard_Measurement	Plate_02	Clariostar_Study	MB	Biofoundry_,_London	Linear_Dilution_Pattern_V2	0.124	0.123	0.118	0.113	0.11	0.106	0.102	0.101	0.098	0.095	0.091	0.087	0.083	0.08	0.075	0.074	0.072	0.07	0.068	0.066	0.064	0.063	0.063	0.063	0.062	0.063	0.062	0.06	0.06	0.06	0.059	0.059	0.058	0.057	0.055	0.054
H06	Sample	Dilution_85%	0.85	DMSO	Lycopene	Standard_Development	Run084	Standard_Measurement	Plate_02	Clariostar_Study	MB	Biofoundry_,_London	Linear_Dilution_Pattern_V2	0.158	0.154	0.152	0.147	0.143	0.139	0.136	0.136	0.134	0.133	0.131	0.127	0.123	0.119	0.114	0.111	0.109	0.107	0.105	0.104	0.103	0.103	0.104	0.106	0.108	0.111	0.114	0.115	0.118	0.12	0.122	0.124	0.126	0.128	0.131	0.135
H07	Sample	Dilution_65%	0.65	DMSO	Lycopene	Standard_Development	Run084	Standard_Measurement	Plate_02	Clariostar_Study	MB	Biofoundry_,_London	Linear_Dilution_Pattern_V2	0.147	0.145	0.143	0.138	0.134	0.131	0.128	0.127	0.126	0.123	0.121	0.117	0.114	0.109	0.105	0.104	0.1	0.098	0.096	0.094	0.093	0.092	0.093	0.095	0.096	0.098	0.1	0.1	0.102	0.105	0.106	0.108	0.109	0.109	0.111	0.114
H08	Sample	Dilution_45%	0.45	DMSO	Lycopene	Standard_Development	Run084	Standard_Measurement	Plate_02	Clariostar_Study	MB	Biofoundry_,_London	Linear_Dilution_Pattern_V2	0.142	0.138	0.136	0.131	0.127	0.122	0.119	0.118	0.116	0.114	0.111	0.107	0.103	0.098	0.093	0.091	0.089	0.087	0.085	0.083	0.082	0.082	0.082	0.084	0.085	0.086	0.086	0.086	0.089	0.089	0.09	0.092	0.092	0.093	0.094	0.096
H09	Sample	Dilution_25%	0.25	DMSO	Lycopene	Standard_Development	Run084	Standard_Measurement	Plate_02	Clariostar_Study	MB	Biofoundry_,_London	Linear_Dilution_Pattern_V2	0.135	0.132	0.13	0.125	0.121	0.117	0.113	0.111	0.109	0.106	0.103	0.098	0.093	0.088	0.083	0.082	0.079	0.077	0.075	0.074	0.073	0.072	0.071	0.072	0.072	0.073	0.073	0.072	0.073	0.074	0.073	0.074	0.074	0.074	0.073	0.073
H10	Sample	Dilution_05%	0.0499999999999999	DMSO	Lycopene	Standard_Development	Run084	Standard_Measurement	Plate_02	Clariostar_Study	MB	Biofoundry_,_London	Linear_Dilution_Pattern_V2	0.115	0.113	0.109	0.104	0.1	0.096	0.093	0.091	0.088	0.086	0.082	0.077	0.073	0.07	0.066	0.064	0.062	0.06	0.059	0.057	0.056	0.055	0.055	0.055	0.055	0.055	0.054	0.053	0.053	0.053	0.053	0.053	0.053	0.051	0.05	0.05
H11	Blank	DMSO_Blank		DMSO		Standard_Development	Run084	Standard_Measurement	Plate_02	Clariostar_Study	MB	Biofoundry_,_London	Linear_Dilution_Pattern_V2	0.109	0.106	0.103	0.099	0.095	0.09	0.087	0.086	0.084	0.08	0.076	0.072	0.069	0.065	0.061	0.061	0.059	0.057	0.054	0.053	0.052	0.052	0.051	0.052	0.051	0.051	0.05	0.049	0.05	0.049	0.049	0.049	0.048	0.047	0.045	0.044
H12	Blank	DMSO_Blank		DMSO		Standard_Development	Run084	Standard_Measurement	Plate_02	Clariostar_Study	MB	Biofoundry_,_London	Linear_Dilution_Pattern_V2	0.107	0.105	0.102	0.097	0.093	0.089	0.086	0.084	0.082	0.077	0.073	0.069	0.065	0.061	0.058	0.057	0.055	0.053	0.051	0.05	0.049	0.049	0.048	0.049	0.049	0.049	0.048	0.046	0.046	0.047	0.047	0.047	0.046	0.045	0.043	0.043
A01	Sample	Dilution_100%	1.0	DMSO	Lycopene	Standard_Development	Run084	Standard_Measurement	Plate_02	Clariostar_Study	MB	Biofoundry_,_London	Linear_Dilution_Pattern_V2	0.192	0.19	0.186	0.184	0.181	0.177	0.175	0.174	0.172	0.169	0.166	0.163	0.157	0.152	0.149	0.145	0.143	0.14	0.14	0.139	0.139	0.14	0.14	0.142	0.144	0.146	0.15	0.154	0.157	0.159	0.161	0.164	0.167	0.171	0.175	0.182
A02	Sample	Dilution_80%	0.8	DMSO	Lycopene	Standard_Development	Run084	Standard_Measurement	Plate_02	Clariostar_Study	MB	Biofoundry_,_London	Linear_Dilution_Pattern_V2	0.143	0.139	0.136	0.133	0.13	0.126	0.124	0.122	0.12	0.117	0.113	0.109	0.103	0.1	0.096	0.092	0.09	0.088	0.087	0.086	0.086	0.087	0.088	0.089	0.091	0.093	0.096	0.098	0.101	0.103	0.105	0.107	0.109	0.112	0.116	0.121
A03	Sample	Dilution_60%	0.6	DMSO	Lycopene	Standard_Development	Run084	Standard_Measurement	Plate_02	Clariostar_Study	MB	Biofoundry_,_London	Linear_Dilution_Pattern_V2	0.136	0.134	0.131	0.127	0.124	0.121	0.118	0.115	0.113	0.111	0.107	0.104	0.098	0.095	0.091	0.088	0.086	0.084	0.082	0.081	0.082	0.082	0.081	0.083	0.084	0.085	0.087	0.089	0.091	0.092	0.094	0.095	0.096	0.099	0.102	0.105
A04	Sample	Dilution_40%	0.4	DMSO	Lycopene	Standard_Development	Run084	Standard_Measurement	Plate_02	Clariostar_Study	MB	Biofoundry_,_London	Linear_Dilution_Pattern_V2	0.13	0.127	0.124	0.119	0.116	0.113	0.11	0.107	0.104	0.1	0.097	0.093	0.088	0.084	0.081	0.078	0.076	0.072	0.072	0.071	0.07	0.07	0.07	0.071	0.071	0.072	0.073	0.074	0.075	0.075	0.076	0.077	0.078	0.08	0.081	0.083
A05	Sample	Dilution_20%	0.2	DMSO	Lycopene	Standard_Development	Run084	Standard_Measurement	Plate_02	Clariostar_Study	MB	Biofoundry_,_London	Linear_Dilution_Pattern_V2	0.116	0.113	0.11	0.107	0.104	0.1	0.097	0.094	0.092	0.089	0.085	0.081	0.077	0.073	0.07	0.068	0.066	0.063	0.062	0.06	0.06	0.06	0.059	0.059	0.059	0.059	0.06	0.06	0.06	0.06	0.061	0.061	0.061	0.062	0.062	0.063
A06	Sample	Dilution_100%	1.0	DMSO	Lycopene	Standard_Development	Run084	Standard_Measurement	Plate_02	Clariostar_Study	MB	Biofoundry_,_London	Linear_Dilution_Pattern_V2	0.161	0.158	0.155	0.151	0.146	0.144	0.141	0.138	0.136	0.134	0.131	0.128	0.122	0.117	0.113	0.11	0.107	0.104	0.103	0.102	0.102	0.102	0.103	0.105	0.107	0.11	0.114	0.116	0.12	0.122	0.125	0.127	0.13	0.134	0.139	0.145
A07	Sample	Dilution_80%	0.8	DMSO	Lycopene	Standard_Development	Run084	Standard_Measurement	Plate_02	Clariostar_Study	MB	Biofoundry_,_London	Linear_Dilution_Pattern_V2	0.15	0.146	0.143	0.14	0.137	0.133	0.131	0.129	0.127	0.125	0.121	0.119	0.114	0.109	0.105	0.103	0.1	0.097	0.096	0.095	0.095	0.096	0.096	0.097	0.098	0.1	0.103	0.106	0.107	0.11	0.112	0.114	0.116	0.117	0.122	0.127
A08	Sample	Dilution_60%	0.6	DMSO	Lycopene	Standard_Development	Run084	Standard_Measurement	Plate_02	Clariostar_Study	MB	Biofoundry_,_London	Linear_Dilution_Pattern_V2	0.147	0.144	0.141	0.137	0.135	0.131	0.128	0.125	0.124	0.121	0.117	0.114	0.109	0.105	0.101	0.098	0.095	0.092	0.091	0.09	0.09	0.09	0.09	0.091	0.092	0.093	0.095	0.097	0.098	0.099	0.101	0.101	0.103	0.106	0.108	0.112
A09	Sample	Dilution_40%	0.4	DMSO	Lycopene	Standard_Development	Run084	Standard_Measurement	Plate_02	Clariostar_Study	MB	Biofoundry_,_London	Linear_Dilution_Pattern_V2	0.137	0.133	0.13	0.126	0.123	0.119	0.116	0.114	0.112	0.108	0.105	0.101	0.096	0.091	0.087	0.084	0.082	0.078	0.077	0.076	0.076	0.075	0.075	0.075	0.076	0.076	0.078	0.078	0.079	0.08	0.08	0.081	0.082	0.083	0.084	0.086
A10	Sample	Dilution_20%	0.2	DMSO	Lycopene	Standard_Development	Run084	Standard_Measurement	Plate_02	Clariostar_Study	MB	Biofoundry_,_London	Linear_Dilution_Pattern_V2	0.123	0.119	0.116	0.112	0.108	0.105	0.102	0.1	0.098	0.094	0.09	0.087	0.082	0.079	0.074	0.072	0.07	0.067	0.066	0.065	0.064	0.064	0.064	0.064	0.063	0.063	0.064	0.064	0.064	0.064	0.065	0.065	0.064	0.064	0.065	0.065
A11	Blank	DMSO_Blank		DMSO		Standard_Development	Run084	Standard_Measurement	Plate_02	Clariostar_Study	MB	Biofoundry_,_London	Linear_Dilution_Pattern_V2	0.11	0.107	0.104	0.1	0.097	0.095	0.091	0.088	0.085	0.081	0.078	0.073	0.069	0.066	0.063	0.061	0.059	0.057	0.056	0.055	0.054	0.054	0.052	0.052	0.051	0.051	0.05	0.05	0.049	0.049	0.049	0.048	0.047	0.047	0.046	0.046
A12	Blank	DMSO_Blank		DMSO		Standard_Development	Run084	Standard_Measurement	Plate_02	Clariostar_Study	MB	Biofoundry_,_London	Linear_Dilution_Pattern_V2	0.116	0.112	0.109	0.106	0.102	0.099	0.096	0.093	0.09	0.086	0.081	0.078	0.074	0.07	0.067	0.065	0.063	0.06	0.059	0.058	0.058	0.056	0.055	0.055	0.054	0.054	0.054	0.053	0.052	0.051	0.051	0.05	0.049	0.048	0.048	0.048
B01	Sample	Dilution_100%	1.0	DMSO	Lycopene	Standard_Development	Run084	Standard_Measurement	Plate_02	Clariostar_Study	MB	Biofoundry_,_London	Linear_Dilution_Pattern_V2	0.172	0.169	0.166	0.163	0.161	0.157	0.155	0.155	0.153	0.152	0.148	0.146	0.141	0.137	0.133	0.13	0.128	0.125	0.124	0.124	0.124	0.125	0.127	0.129	0.132	0.135	0.139	0.143	0.147	0.15	0.153	0.156	0.159	0.164	0.169	0.176
B02	Sample	Dilution_80%	0.8	DMSO	Lycopene	Standard_Development	Run084	Standard_Measurement	Plate_02	Clariostar_Study	MB	Biofoundry_,_London	Linear_Dilution_Pattern_V2	0.145	0.142	0.139	0.135	0.132	0.129	0.127	0.126	0.124	0.122	0.119	0.116	0.111	0.107	0.104	0.101	0.099	0.097	0.095	0.095	0.094	0.095	0.096	0.097	0.099	0.101	0.104	0.106	0.109	0.111	0.113	0.116	0.118	0.12	0.124	0.128
B03	Sample	Dilution_60%	0.6	DMSO	Lycopene	Standard_Development	Run084	Standard_Measurement	Plate_02	Clariostar_Study	MB	Biofoundry_,_London	Linear_Dilution_Pattern_V2	0.142	0.139	0.135	0.131	0.128	0.125	0.122	0.121	0.118	0.116	0.113	0.11	0.105	0.1	0.097	0.094	0.092	0.089	0.088	0.087	0.087	0.087	0.087	0.089	0.09	0.092	0.093	0.095	0.096	0.098	0.1	0.101	0.102	0.105	0.107	0.11
B04	Sample	Dilution_40%	0.4	DMSO	Lycopene	Standard_Development	Run084	Standard_Measurement	Plate_02	Clariostar_Study	MB	Biofoundry_,_London	Linear_Dilution_Pattern_V2	0.128	0.124	0.121	0.117	0.115	0.112	0.109	0.107	0.105	0.102	0.098	0.095	0.09	0.086	0.083	0.08	0.079	0.076	0.075	0.074	0.073	0.074	0.074	0.074	0.074	0.075	0.076	0.078	0.079	0.079	0.08	0.081	0.081	0.083	0.084	0.086
B05	Sample	Dilution_20%	0.2	DMSO	Lycopene	Standard_Development	Run084	Standard_Measurement	Plate_02	Clariostar_Study	MB	Biofoundry_,_London	Linear_Dilution_Pattern_V2	0.116	0.113	0.109	0.106	0.103	0.1	0.097	0.094	0.092	0.089	0.086	0.083	0.079	0.076	0.072	0.069	0.068	0.065	0.064	0.063	0.063	0.062	0.061	0.062	0.062	0.061	0.062	0.062	0.063	0.063	0.063	0.063	0.063	0.064	0.064	0.064
B06	Sample	Dilution_100%	1.0	DMSO	Lycopene	Standard_Development	Run084	Standard_Measurement	Plate_02	Clariostar_Study	MB	Biofoundry_,_London	Linear_Dilution_Pattern_V2	0.16	0.158	0.155	0.151	0.148	0.144	0.142	0.141	0.139	0.138	0.137	0.134	0.13	0.126	0.122	0.118	0.116	0.113	0.112	0.112	0.112	0.113	0.113	0.116	0.118	0.122	0.126	0.129	0.133	0.136	0.139	0.142	0.145	0.15	0.155	0.162
B07	Sample	Dilution_80%	0.8	DMSO	Lycopene	Standard_Development	Run084	Standard_Measurement	Plate_02	Clariostar_Study	MB	Biofoundry_,_London	Linear_Dilution_Pattern_V2	0.159	0.156	0.153	0.149	0.147	0.144	0.141	0.139	0.138	0.137	0.134	0.132	0.127	0.122	0.118	0.115	0.113	0.111	0.109	0.108	0.108	0.109	0.11	0.111	0.113	0.116	0.118	0.122	0.125	0.126	0.129	0.132	0.134	0.137	0.141	0.147
B08	Sample	Dilution_60%	0.6	DMSO	Lycopene	Standard_Development	Run084	Standard_Measurement	Plate_02	Clariostar_Study	MB	Biofoundry_,_London	Linear_Dilution_Pattern_V2	0.143	0.141	0.138	0.134	0.131	0.128	0.125	0.123	0.121	0.119	0.116	0.113	0.109	0.105	0.101	0.098	0.096	0.093	0.092	0.091	0.091	0.091	0.091	0.092	0.093	0.094	0.096	0.098	0.1	0.101	0.103	0.104	0.105	0.107	0.11	0.113
B09	Sample	Dilution_40%	0.4	DMSO	Lycopene	Standard_Development	Run084	Standard_Measurement	Plate_02	Clariostar_Study	MB	Biofoundry_,_London	Linear_Dilution_Pattern_V2	0.133	0.131	0.129	0.125	0.122	0.119	0.117	0.113	0.111	0.108	0.105	0.102	0.097	0.093	0.089	0.086	0.084	0.081	0.08	0.079	0.079	0.078	0.078	0.079	0.08	0.08	0.081	0.082	0.083	0.084	0.084	0.085	0.086	0.087	0.088	0.09
B10	Sample	Dilution_20%	0.2	DMSO	Lycopene	Standard_Development	Run084	Standard_Measurement	Plate_02	Clariostar_Study	MB	Biofoundry_,_London	Linear_Dilution_Pattern_V2	0.141	0.139	0.136	0.133	0.129	0.126	0.123	0.12	0.118	0.116	0.112	0.109	0.104	0.101	0.097	0.094	0.092	0.09	0.088	0.087	0.086	0.085	0.084	0.084	0.084	0.084	0.084	0.084	0.084	0.083	0.083	0.083	0.083	0.084	0.083	0.084
B11	Blank	DMSO_Blank		DMSO		Standard_Development	Run084	Standard_Measurement	Plate_02	Clariostar_Study	MB	Biofoundry_,_London	Linear_Dilution_Pattern_V2	0.112	0.108	0.105	0.102	0.099	0.097	0.093	0.09	0.088	0.084	0.08	0.076	0.072	0.07	0.067	0.064	0.063	0.06	0.059	0.058	0.058	0.057	0.056	0.056	0.055	0.054	0.054	0.054	0.053	0.052	0.052	0.051	0.051	0.05	0.05	0.049
B12	Blank	DMSO_Blank		DMSO		Standard_Development	Run084	Standard_Measurement	Plate_02	Clariostar_Study	MB	Biofoundry_,_London	Linear_Dilution_Pattern_V2	0.106	0.103	0.1	0.097	0.094	0.091	0.088	0.085	0.082	0.078	0.075	0.071	0.066	0.064	0.061	0.059	0.058	0.056	0.055	0.053	0.053	0.052	0.052	0.051	0.051	0.05	0.049	0.049	0.049	0.048	0.048	0.047	0.047	0.046	0.046	0.046
C01	Sample	Dilution_95%	0.95	DMSO	Lycopene	Standard_Development	Run084	Standard_Measurement	Plate_02	Clariostar_Study	MB	Biofoundry_,_London	Linear_Dilution_Pattern_V2	0.188	0.187	0.184	0.181	0.178	0.175	0.173	0.172	0.171	0.17	0.167	0.165	0.16	0.155	0.151	0.149	0.146	0.143	0.143	0.142	0.142	0.143	0.143	0.145	0.147	0.15	0.155	0.158	0.161	0.163	0.166	0.168	0.171	0.174	0.179	0.185
C02	Sample	Dilution_75%	0.75	DMSO	Lycopene	Standard_Development	Run084	Standard_Measurement	Plate_02	Clariostar_Study	MB	Biofoundry_,_London	Linear_Dilution_Pattern_V2	0.148	0.145	0.141	0.138	0.136	0.132	0.13	0.128	0.127	0.126	0.122	0.119	0.115	0.111	0.107	0.104	0.103	0.1	0.099	0.098	0.098	0.098	0.099	0.1	0.102	0.104	0.106	0.109	0.112	0.114	0.116	0.118	0.12	0.123	0.126	0.131
C03	Sample	Dilution_55%	0.55	DMSO	Lycopene	Standard_Development	Run084	Standard_Measurement	Plate_02	Clariostar_Study	MB	Biofoundry_,_London	Linear_Dilution_Pattern_V2	0.152	0.149	0.146	0.142	0.139	0.136	0.133	0.133	0.131	0.129	0.126	0.123	0.118	0.114	0.111	0.108	0.105	0.103	0.102	0.101	0.1	0.101	0.102	0.102	0.104	0.105	0.107	0.109	0.111	0.112	0.114	0.116	0.117	0.119	0.122	0.126
C04	Sample	Dilution_35%	0.35	DMSO	Lycopene	Standard_Development	Run084	Standard_Measurement	Plate_02	Clariostar_Study	MB	Biofoundry_,_London	Linear_Dilution_Pattern_V2	0.126	0.123	0.119	0.116	0.113	0.11	0.107	0.105	0.103	0.1	0.097	0.094	0.089	0.085	0.082	0.079	0.077	0.075	0.074	0.073	0.073	0.073	0.072	0.073	0.074	0.075	0.076	0.077	0.077	0.078	0.079	0.08	0.081	0.082	0.083	0.085
C05	Sample	Dilution_15%	0.15	DMSO	Lycopene	Standard_Development	Run084	Standard_Measurement	Plate_02	Clariostar_Study	MB	Biofoundry_,_London	Linear_Dilution_Pattern_V2	0.111	0.108	0.105	0.101	0.098	0.095	0.092	0.091	0.088	0.086	0.082	0.079	0.075	0.071	0.069	0.067	0.064	0.062	0.061	0.06	0.06	0.059	0.059	0.059	0.059	0.058	0.059	0.059	0.059	0.059	0.059	0.06	0.06	0.06	0.059	0.06
C06	Sample	Dilution_95%	0.95	DMSO	Lycopene	Standard_Development	Run084	Standard_Measurement	Plate_02	Clariostar_Study	MB	Biofoundry_,_London	Linear_Dilution_Pattern_V2	0.182	0.18	0.176	0.173	0.171	0.167	0.165	0.164	0.164	0.163	0.161	0.16	0.155	0.15	0.146	0.144	0.141	0.138	0.137	0.137	0.137	0.137	0.139	0.142	0.145	0.148	0.152	0.156	0.16	0.163	0.166	0.17	0.173	0.178	0.183	0.191
C07	Sample	Dilution_75%	0.75	DMSO	Lycopene	Standard_Development	Run084	Standard_Measurement	Plate_02	Clariostar_Study	MB	Biofoundry_,_London	Linear_Dilution_Pattern_V2	0.149	0.146	0.144	0.14	0.136	0.133	0.13	0.129	0.129	0.127	0.124	0.121	0.116	0.112	0.108	0.105	0.104	0.1	0.099	0.098	0.097	0.098	0.099	0.1	0.102	0.104	0.107	0.109	0.112	0.113	0.116	0.118	0.12	0.122	0.126	0.13
C08	Sample	Dilution_55%	0.55	DMSO	Lycopene	Standard_Development	Run084	Standard_Measurement	Plate_02	Clariostar_Study	MB	Biofoundry_,_London	Linear_Dilution_Pattern_V2	0.135	0.132	0.129	0.125	0.122	0.118	0.116	0.115	0.113	0.111	0.108	0.106	0.1	0.096	0.093	0.09	0.088	0.086	0.084	0.084	0.083	0.083	0.083	0.085	0.085	0.087	0.089	0.09	0.092	0.093	0.094	0.096	0.096	0.099	0.1	0.104
C09	Sample	Dilution_35%	0.35	DMSO	Lycopene	Standard_Development	Run084	Standard_Measurement	Plate_02	Clariostar_Study	MB	Biofoundry_,_London	Linear_Dilution_Pattern_V2	0.126	0.122	0.118	0.114	0.112	0.108	0.105	0.104	0.102	0.099	0.095	0.093	0.087	0.084	0.081	0.079	0.076	0.073	0.072	0.071	0.071	0.071	0.071	0.072	0.071	0.072	0.073	0.073	0.075	0.075	0.076	0.077	0.077	0.078	0.079	0.08
C10	Sample	Dilution_15%	0.15	DMSO	Lycopene	Standard_Development	Run084	Standard_Measurement	Plate_02	Clariostar_Study	MB	Biofoundry_,_London	Linear_Dilution_Pattern_V2	0.121	0.119	0.115	0.111	0.108	0.105	0.103	0.1	0.097	0.094	0.09	0.087	0.083	0.079	0.075	0.073	0.071	0.068	0.067	0.066	0.066	0.065	0.064	0.064	0.063	0.064	0.064	0.063	0.064	0.063	0.063	0.063	0.063	0.064	0.063	0.063
C11	Blank	DMSO_Blank		DMSO		Standard_Development	Run084	Standard_Measurement	Plate_02	Clariostar_Study	MB	Biofoundry_,_London	Linear_Dilution_Pattern_V2	0.105	0.102	0.099	0.095	0.092	0.089	0.086	0.084	0.081	0.077	0.072	0.07	0.066	0.063	0.06	0.058	0.057	0.054	0.052	0.051	0.051	0.05	0.05	0.05	0.049	0.049	0.049	0.048	0.048	0.047	0.046	0.046	0.046	0.046	0.045	0.044
C12	Blank	DMSO_Blank		DMSO		Standard_Development	Run084	Standard_Measurement	Plate_02	Clariostar_Study	MB	Biofoundry_,_London	Linear_Dilution_Pattern_V2	0.103	0.099	0.096	0.093	0.09	0.087	0.085	0.082	0.08	0.075	0.071	0.068	0.064	0.061	0.058	0.057	0.056	0.053	0.052	0.051	0.05	0.05	0.049	0.049	0.048	0.048	0.048	0.047	0.047	0.047	0.046	0.046	0.046	0.045	0.044	0.044
D01	Sample	Dilution_95%	0.95	DMSO	Lycopene	Standard_Development	Run084	Standard_Measurement	Plate_02	Clariostar_Study	MB	Biofoundry_,_London	Linear_Dilution_Pattern_V2	0.192	0.189	0.186	0.183	0.18	0.177	0.174	0.173	0.173	0.172	0.169	0.165	0.16	0.155	0.151	0.149	0.147	0.144	0.144	0.142	0.142	0.142	0.143	0.145	0.148	0.151	0.154	0.158	0.161	0.163	0.166	0.168	0.171	0.175	0.179	0.185
D02	Sample	Dilution_75%	0.75	DMSO	Lycopene	Standard_Development	Run084	Standard_Measurement	Plate_02	Clariostar_Study	MB	Biofoundry_,_London	Linear_Dilution_Pattern_V2	0.162	0.16	0.157	0.153	0.151	0.147	0.144	0.143	0.141	0.14	0.138	0.135	0.129	0.125	0.12	0.118	0.116	0.113	0.112	0.111	0.111	0.111	0.112	0.113	0.114	0.117	0.12	0.122	0.124	0.126	0.128	0.13	0.132	0.135	0.138	0.144
D03	Sample	Dilution_55%	0.55	DMSO	Lycopene	Standard_Development	Run084	Standard_Measurement	Plate_02	Clariostar_Study	MB	Biofoundry_,_London	Linear_Dilution_Pattern_V2	0.144	0.141	0.137	0.134	0.13	0.127	0.124	0.122	0.121	0.118	0.116	0.113	0.108	0.103	0.1	0.097	0.095	0.092	0.09	0.09	0.089	0.089	0.09	0.091	0.092	0.093	0.094	0.096	0.098	0.1	0.101	0.102	0.104	0.105	0.107	0.11
D04	Sample	Dilution_35%	0.35	DMSO	Lycopene	Standard_Development	Run084	Standard_Measurement	Plate_02	Clariostar_Study	MB	Biofoundry_,_London	Linear_Dilution_Pattern_V2	0.128	0.124	0.121	0.117	0.114	0.111	0.108	0.107	0.104	0.102	0.099	0.095	0.09	0.087	0.083	0.081	0.078	0.076	0.075	0.074	0.073	0.073	0.073	0.074	0.074	0.075	0.076	0.076	0.077	0.078	0.079	0.08	0.08	0.081	0.082	0.084
D05	Sample	Dilution_15%	0.15	DMSO	Lycopene	Standard_Development	Run084	Standard_Measurement	Plate_02	Clariostar_Study	MB	Biofoundry_,_London	Linear_Dilution_Pattern_V2	0.116	0.113	0.11	0.107	0.103	0.1	0.096	0.095	0.092	0.089	0.085	0.083	0.079	0.075	0.072	0.07	0.068	0.066	0.064	0.063	0.063	0.062	0.061	0.061	0.061	0.061	0.062	0.061	0.061	0.061	0.061	0.062	0.062	0.062	0.061	0.062
D06	Sample	Dilution_95%	0.95	DMSO	Lycopene	Standard_Development	Run084	Standard_Measurement	Plate_02	Clariostar_Study	MB	Biofoundry_,_London	Linear_Dilution_Pattern_V2	0.164	0.161	0.158	0.154	0.151	0.148	0.145	0.144	0.143	0.142	0.139	0.138	0.133	0.128	0.124	0.121	0.118	0.116	0.114	0.113	0.114	0.114	0.115	0.117	0.12	0.122	0.127	0.129	0.133	0.136	0.138	0.141	0.144	0.148	0.153	0.159
D07	Sample	Dilution_75%	0.75	DMSO	Lycopene	Standard_Development	Run084	Standard_Measurement	Plate_02	Clariostar_Study	MB	Biofoundry_,_London	Linear_Dilution_Pattern_V2	0.148	0.145	0.142	0.138	0.135	0.132	0.129	0.128	0.126	0.126	0.123	0.12	0.116	0.111	0.107	0.104	0.102	0.098	0.098	0.096	0.096	0.096	0.096	0.099	0.1	0.102	0.104	0.106	0.109	0.111	0.112	0.114	0.116	0.118	0.122	0.126
D08	Sample	Dilution_55%	0.55	DMSO	Lycopene	Standard_Development	Run084	Standard_Measurement	Plate_02	Clariostar_Study	MB	Biofoundry_,_London	Linear_Dilution_Pattern_V2	0.183	0.18	0.177	0.173	0.171	0.167	0.165	0.164	0.162	0.16	0.157	0.154	0.15	0.145	0.142	0.139	0.136	0.134	0.133	0.132	0.132	0.131	0.131	0.133	0.134	0.135	0.137	0.139	0.141	0.142	0.143	0.144	0.146	0.148	0.15	0.154
D09	Sample	Dilution_35%	0.35	DMSO	Lycopene	Standard_Development	Run084	Standard_Measurement	Plate_02	Clariostar_Study	MB	Biofoundry_,_London	Linear_Dilution_Pattern_V2	0.134	0.132	0.129	0.125	0.122	0.119	0.116	0.115	0.112	0.109	0.106	0.104	0.099	0.094	0.091	0.087	0.085	0.083	0.081	0.08	0.08	0.08	0.08	0.081	0.082	0.082	0.083	0.084	0.086	0.086	0.086	0.088	0.089	0.09	0.091	0.093
D10	Sample	Dilution_15%	0.15	DMSO	Lycopene	Standard_Development	Run084	Standard_Measurement	Plate_02	Clariostar_Study	MB	Biofoundry_,_London	Linear_Dilution_Pattern_V2	0.125	0.122	0.12	0.116	0.114	0.11	0.108	0.106	0.103	0.101	0.097	0.094	0.089	0.085	0.082	0.079	0.077	0.074	0.072	0.072	0.072	0.071	0.07	0.071	0.071	0.071	0.071	0.072	0.072	0.073	0.073	0.074	0.074	0.074	0.075	0.075
D11	Blank	DMSO_Blank		DMSO		Standard_Development	Run084	Standard_Measurement	Plate_02	Clariostar_Study	MB	Biofoundry_,_London	Linear_Dilution_Pattern_V2	0.106	0.102	0.099	0.095	0.093	0.09	0.086	0.084	0.081	0.078	0.073	0.071	0.067	0.064	0.06	0.059	0.057	0.054	0.053	0.052	0.053	0.052	0.051	0.05	0.05	0.049	0.049	0.048	0.048	0.048	0.047	0.047	0.047	0.046	0.045	0.044
D12	Blank	DMSO_Blank		DMSO		Standard_Development	Run084	Standard_Measurement	Plate_02	Clariostar_Study	MB	Biofoundry_,_London	Linear_Dilution_Pattern_V2	0.107	0.103	0.1	0.096	0.093	0.09	0.087	0.085	0.082	0.078	0.074	0.07	0.067	0.064	0.06	0.058	0.057	0.054	0.053	0.052	0.051	0.051	0.05	0.05	0.049	0.048	0.049	0.048	0.048	0.047	0.047	0.047	0.046	0.045	0.045	0.045
E01	Sample	Dilution_90%	0.9	DMSO	Lycopene	Standard_Development	Run084	Standard_Measurement	Plate_02	Clariostar_Study	MB	Biofoundry_,_London	Linear_Dilution_Pattern_V2	0.203	0.201	0.199	0.196	0.192	0.189	0.186	0.185	0.185	0.183	0.18	0.176	0.172	0.167	0.163	0.16	0.158	0.154	0.154	0.153	0.153	0.153	0.154	0.155	0.158	0.16	0.163	0.166	0.168	0.171	0.172	0.174	0.177	0.179	0.183	0.189
E02	Sample	Dilution_70%	0.7	DMSO	Lycopene	Standard_Development	Run084	Standard_Measurement	Plate_02	Clariostar_Study	MB	Biofoundry_,_London	Linear_Dilution_Pattern_V2	0.156	0.153	0.149	0.146	0.142	0.139	0.135	0.134	0.132	0.129	0.126	0.122	0.117	0.112	0.108	0.105	0.102	0.1	0.099	0.098	0.097	0.098	0.098	0.099	0.101	0.103	0.105	0.107	0.109	0.111	0.113	0.115	0.117	0.119	0.121	0.126
E03	Sample	Dilution_50%	0.5	DMSO	Lycopene	Standard_Development	Run084	Standard_Measurement	Plate_02	Clariostar_Study	MB	Biofoundry_,_London	Linear_Dilution_Pattern_V2	0.138	0.135	0.132	0.129	0.125	0.121	0.119	0.117	0.116	0.114	0.111	0.106	0.102	0.098	0.094	0.092	0.09	0.086	0.086	0.085	0.085	0.085	0.085	0.086	0.087	0.088	0.09	0.092	0.093	0.094	0.095	0.097	0.098	0.1	0.102	0.105
E04	Sample	Dilution_30%	0.3	DMSO	Lycopene	Standard_Development	Run084	Standard_Measurement	Plate_02	Clariostar_Study	MB	Biofoundry_,_London	Linear_Dilution_Pattern_V2	0.125	0.122	0.118	0.114	0.111	0.108	0.105	0.103	0.101	0.098	0.094	0.091	0.086	0.083	0.079	0.077	0.075	0.072	0.071	0.07	0.07	0.069	0.069	0.069	0.07	0.071	0.071	0.072	0.072	0.073	0.073	0.074	0.075	0.075	0.076	0.077
E05	Sample	Dilution_10%	0.1	DMSO	Lycopene	Standard_Development	Run084	Standard_Measurement	Plate_02	Clariostar_Study	MB	Biofoundry_,_London	Linear_Dilution_Pattern_V2	0.115	0.112	0.108	0.104	0.101	0.098	0.095	0.092	0.089	0.087	0.083	0.08	0.075	0.073	0.07	0.067	0.066	0.064	0.062	0.061	0.06	0.059	0.059	0.058	0.058	0.058	0.058	0.058	0.058	0.058	0.057	0.057	0.056	0.056	0.056	0.056
E06	Sample	Dilution_90%	0.9	DMSO	Lycopene	Standard_Development	Run084	Standard_Measurement	Plate_02	Clariostar_Study	MB	Biofoundry_,_London	Linear_Dilution_Pattern_V2	0.157	0.154	0.151	0.146	0.143	0.139	0.137	0.136	0.135	0.135	0.132	0.129	0.125	0.119	0.116	0.113	0.11	0.107	0.106	0.106	0.106	0.106	0.106	0.109	0.112	0.114	0.117	0.12	0.123	0.126	0.128	0.131	0.134	0.136	0.141	0.146
E07	Sample	Dilution_70%	0.7	DMSO	Lycopene	Standard_Development	Run084	Standard_Measurement	Plate_02	Clariostar_Study	MB	Biofoundry_,_London	Linear_Dilution_Pattern_V2	0.154	0.151	0.148	0.145	0.142	0.139	0.136	0.135	0.133	0.132	0.129	0.127	0.122	0.117	0.113	0.111	0.108	0.105	0.103	0.102	0.102	0.103	0.104	0.105	0.107	0.11	0.112	0.114	0.117	0.119	0.121	0.123	0.125	0.128	0.131	0.136
E08	Sample	Dilution_50%	0.5	DMSO	Lycopene	Standard_Development	Run084	Standard_Measurement	Plate_02	Clariostar_Study	MB	Biofoundry_,_London	Linear_Dilution_Pattern_V2	0.182	0.18	0.175	0.171	0.169	0.166	0.163	0.163	0.162	0.161	0.157	0.155	0.15	0.145	0.142	0.139	0.136	0.133	0.133	0.131	0.131	0.131	0.131	0.132	0.133	0.134	0.135	0.136	0.139	0.14	0.141	0.143	0.143	0.145	0.147	0.15
E09	Sample	Dilution_30%	0.3	DMSO	Lycopene	Standard_Development	Run084	Standard_Measurement	Plate_02	Clariostar_Study	MB	Biofoundry_,_London	Linear_Dilution_Pattern_V2	0.14	0.137	0.133	0.13	0.127	0.124	0.121	0.119	0.117	0.115	0.111	0.108	0.104	0.099	0.096	0.093	0.09	0.087	0.086	0.085	0.085	0.084	0.084	0.085	0.085	0.086	0.087	0.087	0.089	0.089	0.09	0.091	0.092	0.093	0.094	0.096
E10	Sample	Dilution_10%	0.1	DMSO	Lycopene	Standard_Development	Run084	Standard_Measurement	Plate_02	Clariostar_Study	MB	Biofoundry_,_London	Linear_Dilution_Pattern_V2	0.116	0.113	0.11	0.107	0.103	0.1	0.098	0.095	0.093	0.091	0.086	0.083	0.079	0.076	0.072	0.07	0.068	0.065	0.064	0.063	0.062	0.063	0.062	0.063	0.063	0.062	0.062	0.063	0.064	0.063	0.063	0.064	0.064	0.064	0.065	0.065
E11	Blank	DMSO_Blank		DMSO		Standard_Development	Run084	Standard_Measurement	Plate_02	Clariostar_Study	MB	Biofoundry_,_London	Linear_Dilution_Pattern_V2	0.105	0.102	0.098	0.095	0.092	0.088	0.085	0.083	0.081	0.077	0.073	0.07	0.066	0.062	0.06	0.058	0.056	0.053	0.053	0.052	0.051	0.051	0.05	0.05	0.049	0.048	0.048	0.048	0.048	0.048	0.047	0.047	0.047	0.046	0.044	0.044
E12	Blank	DMSO_Blank		DMSO		Standard_Development	Run084	Standard_Measurement	Plate_02	Clariostar_Study	MB	Biofoundry_,_London	Linear_Dilution_Pattern_V2	0.108	0.105	0.102	0.099	0.096	0.092	0.089	0.087	0.084	0.082	0.077	0.073	0.068	0.066	0.063	0.061	0.059	0.057	0.056	0.055	0.054	0.054	0.053	0.053	0.052	0.052	0.052	0.051	0.051	0.051	0.05	0.05	0.05	0.049	0.048	0.047
F01	Sample	Dilution_90%	0.9	DMSO	Lycopene	Standard_Development	Run084	Standard_Measurement	Plate_02	Clariostar_Study	MB	Biofoundry_,_London	Linear_Dilution_Pattern_V2	0.2	0.198	0.195	0.192	0.189	0.186	0.183	0.182	0.181	0.18	0.177	0.175	0.169	0.164	0.16	0.157	0.155	0.152	0.151	0.15	0.15	0.15	0.151	0.152	0.154	0.157	0.16	0.163	0.165	0.166	0.169	0.171	0.173	0.176	0.18	0.185
F02	Sample	Dilution_70%	0.7	DMSO	Lycopene	Standard_Development	Run084	Standard_Measurement	Plate_02	Clariostar_Study	MB	Biofoundry_,_London	Linear_Dilution_Pattern_V2	0.164	0.161	0.158	0.155	0.151	0.149	0.145	0.144	0.144	0.141	0.139	0.136	0.131	0.127	0.122	0.119	0.117	0.114	0.114	0.112	0.112	0.112	0.112	0.114	0.116	0.118	0.12	0.122	0.125	0.127	0.129	0.131	0.133	0.135	0.138	0.142
F03	Sample	Dilution_50%	0.5	DMSO	Lycopene	Standard_Development	Run084	Standard_Measurement	Plate_02	Clariostar_Study	MB	Biofoundry_,_London	Linear_Dilution_Pattern_V2	0.144	0.141	0.138	0.134	0.131	0.128	0.125	0.123	0.121	0.119	0.116	0.112	0.108	0.104	0.1	0.097	0.095	0.092	0.091	0.09	0.09	0.089	0.089	0.09	0.091	0.092	0.094	0.095	0.096	0.098	0.099	0.1	0.101	0.102	0.105	0.107
F04	Sample	Dilution_30%	0.3	DMSO	Lycopene	Standard_Development	Run084	Standard_Measurement	Plate_02	Clariostar_Study	MB	Biofoundry_,_London	Linear_Dilution_Pattern_V2	0.135	0.132	0.129	0.125	0.123	0.119	0.116	0.114	0.112	0.109	0.107	0.104	0.099	0.095	0.091	0.088	0.086	0.084	0.082	0.081	0.081	0.081	0.08	0.081	0.081	0.082	0.083	0.084	0.085	0.085	0.086	0.086	0.087	0.088	0.088	0.089
F05	Sample	Dilution_10%	0.1	DMSO	Lycopene	Standard_Development	Run084	Standard_Measurement	Plate_02	Clariostar_Study	MB	Biofoundry_,_London	Linear_Dilution_Pattern_V2	0.118	0.115	0.112	0.107	0.105	0.102	0.099	0.098	0.094	0.091	0.088	0.086	0.082	0.077	0.074	0.072	0.07	0.067	0.066	0.065	0.065	0.063	0.063	0.063	0.063	0.063	0.062	0.062	0.062	0.062	0.062	0.062	0.061	0.061	0.06	0.06
F06	Sample	Dilution_90%	0.9	DMSO	Lycopene	Standard_Development	Run084	Standard_Measurement	Plate_02	Clariostar_Study	MB	Biofoundry_,_London	Linear_Dilution_Pattern_V2	0.17	0.168	0.165	0.162	0.158	0.155	0.152	0.15	0.15	0.148	0.146	0.143	0.139	0.135	0.13	0.127	0.125	0.122	0.12	0.119	0.119	0.12	0.12	0.122	0.124	0.127	0.131	0.134	0.137	0.14	0.143	0.145	0.148	0.152	0.156	0.161
F07	Sample	Dilution_70%	0.7	DMSO	Lycopene	Standard_Development	Run084	Standard_Measurement	Plate_02	Clariostar_Study	MB	Biofoundry_,_London	Linear_Dilution_Pattern_V2	0.167	0.164	0.161	0.158	0.155	0.151	0.148	0.147	0.146	0.145	0.143	0.14	0.136	0.13	0.126	0.123	0.12	0.117	0.117	0.116	0.115	0.115	0.115	0.117	0.119	0.122	0.124	0.126	0.129	0.13	0.133	0.135	0.137	0.139	0.143	0.148
F08	Sample	Dilution_50%	0.5	DMSO	Lycopene	Standard_Development	Run084	Standard_Measurement	Plate_02	Clariostar_Study	MB	Biofoundry_,_London	Linear_Dilution_Pattern_V2	0.15	0.146	0.144	0.14	0.137	0.133	0.131	0.13	0.128	0.126	0.123	0.121	0.116	0.111	0.107	0.104	0.102	0.099	0.098	0.097	0.097	0.097	0.098	0.099	0.1	0.101	0.103	0.104	0.105	0.107	0.108	0.109	0.11	0.112	0.114	0.117
F09	Sample	Dilution_30%	0.3	DMSO	Lycopene	Standard_Development	Run084	Standard_Measurement	Plate_02	Clariostar_Study	MB	Biofoundry_,_London	Linear_Dilution_Pattern_V2	0.124	0.121	0.118	0.115	0.112	0.108	0.106	0.104	0.103	0.1	0.097	0.093	0.088	0.084	0.081	0.079	0.077	0.074	0.073	0.072	0.072	0.071	0.07	0.071	0.072	0.072	0.073	0.073	0.074	0.075	0.076	0.076	0.076	0.077	0.077	0.078
F10	Sample	Dilution_10%	0.1	DMSO	Lycopene	Standard_Development	Run084	Standard_Measurement	Plate_02	Clariostar_Study	MB	Biofoundry_,_London	Linear_Dilution_Pattern_V2	0.116	0.112	0.109	0.105	0.102	0.098	0.095	0.094	0.091	0.089	0.085	0.081	0.077	0.073	0.071	0.068	0.066	0.063	0.062	0.061	0.061	0.06	0.06	0.06	0.06	0.059	0.059	0.059	0.06	0.059	0.06	0.059	0.059	0.059	0.058	0.058
F11	Blank	DMSO		DMSO		Standard_Development	Run084	Standard_Measurement	Plate_02	Clariostar_Study	MB	Biofoundry_,_London	Linear_Dilution_Pattern_V2	0.103	0.1	0.097	0.092	0.089	0.086	0.083	0.081	0.078	0.075	0.071	0.069	0.065	0.061	0.058	0.056	0.055	0.052	0.051	0.05	0.05	0.049	0.048	0.049	0.048	0.047	0.047	0.046	0.046	0.046	0.046	0.046	0.045	0.045	0.043	0.042
F12	Blank	DMSO		DMSO		Standard_Development	Run084	Standard_Measurement	Plate_02	Clariostar_Study	MB	Biofoundry_,_London	Linear_Dilution_Pattern_V2	0.105	0.101	0.097	0.094	0.092	0.088	0.085	0.084	0.081	0.077	0.073	0.069	0.065	0.063	0.06	0.058	0.056	0.053	0.052	0.052	0.051	0.05	0.05	0.05	0.049	0.048	0.049	0.048	0.048	0.047	0.047	0.047	0.046	0.046	0.045	0.044
G01	Sample	Dilution_85%	0.85	DMSO	Lycopene	Standard_Development	Run084	Standard_Measurement	Plate_02	Clariostar_Study	MB	Biofoundry_,_London	Linear_Dilution_Pattern_V2	0.167	0.164	0.162	0.158	0.155	0.152	0.149	0.147	0.146	0.144	0.141	0.139	0.134	0.128	0.124	0.122	0.119	0.116	0.116	0.115	0.114	0.114	0.114	0.116	0.118	0.12	0.123	0.126	0.128	0.131	0.133	0.135	0.137	0.139	0.143	0.148
G02	Sample	Dilution_65%	0.65	DMSO	Lycopene	Standard_Development	Run084	Standard_Measurement	Plate_02	Clariostar_Study	MB	Biofoundry_,_London	Linear_Dilution_Pattern_V2	0.164	0.161	0.158	0.154	0.151	0.147	0.145	0.143	0.143	0.141	0.138	0.135	0.13	0.126	0.121	0.119	0.116	0.113	0.112	0.112	0.111	0.111	0.111	0.112	0.114	0.115	0.118	0.119	0.122	0.123	0.125	0.127	0.129	0.131	0.134	0.137
G03	Sample	Dilution_45%	0.45	DMSO	Lycopene	Standard_Development	Run084	Standard_Measurement	Plate_02	Clariostar_Study	MB	Biofoundry_,_London	Linear_Dilution_Pattern_V2	0.145	0.142	0.138	0.135	0.132	0.128	0.125	0.124	0.122	0.119	0.116	0.113	0.108	0.103	0.1	0.098	0.095	0.092	0.092	0.09	0.09	0.089	0.089	0.091	0.091	0.091	0.093	0.093	0.095	0.096	0.097	0.098	0.099	0.099	0.101	0.104
G04	Sample	Dilution_25%	0.25	DMSO	Lycopene	Standard_Development	Run084	Standard_Measurement	Plate_02	Clariostar_Study	MB	Biofoundry_,_London	Linear_Dilution_Pattern_V2	0.129	0.126	0.123	0.118	0.116	0.112	0.109	0.108	0.105	0.103	0.099	0.097	0.092	0.087	0.084	0.082	0.08	0.078	0.076	0.074	0.074	0.073	0.072	0.074	0.073	0.073	0.074	0.075	0.075	0.075	0.076	0.077	0.077	0.078	0.078	0.079
G05	Sample	Dilution_05%	0.0499999999999999	DMSO	Lycopene	Standard_Development	Run084	Standard_Measurement	Plate_02	Clariostar_Study	MB	Biofoundry_,_London	Linear_Dilution_Pattern_V2	0.116	0.113	0.109	0.105	0.102	0.098	0.094	0.093	0.09	0.088	0.084	0.08	0.076	0.073	0.07	0.068	0.066	0.063	0.062	0.061	0.06	0.059	0.058	0.058	0.058	0.057	0.056	0.056	0.056	0.056	0.055	0.055	0.054	0.054	0.053	0.052
G06	Sample	Dilution_85%	0.85	DMSO	Lycopene	Standard_Development	Run084	Standard_Measurement	Plate_02	Clariostar_Study	MB	Biofoundry_,_London	Linear_Dilution_Pattern_V2	0.164	0.16	0.158	0.154	0.151	0.147	0.144	0.143	0.142	0.14	0.139	0.136	0.131	0.126	0.123	0.119	0.117	0.114	0.112	0.111	0.111	0.111	0.112	0.114	0.116	0.12	0.123	0.125	0.129	0.131	0.133	0.135	0.138	0.141	0.145	0.15
G07	Sample	Dilution_65%	0.65	DMSO	Lycopene	Standard_Development	Run084	Standard_Measurement	Plate_02	Clariostar_Study	MB	Biofoundry_,_London	Linear_Dilution_Pattern_V2	0.147	0.144	0.141	0.138	0.135	0.131	0.129	0.127	0.125	0.124	0.121	0.118	0.114	0.109	0.105	0.103	0.101	0.097	0.096	0.095	0.095	0.095	0.095	0.097	0.098	0.1	0.102	0.104	0.106	0.107	0.11	0.111	0.112	0.115	0.117	0.121
G08	Sample	Dilution_45%	0.45	DMSO	Lycopene	Standard_Development	Run084	Standard_Measurement	Plate_02	Clariostar_Study	MB	Biofoundry_,_London	Linear_Dilution_Pattern_V2	0.135	0.132	0.129	0.125	0.121	0.117	0.115	0.113	0.111	0.109	0.105	0.103	0.098	0.094	0.091	0.088	0.086	0.083	0.081	0.081	0.08	0.08	0.08	0.08	0.081	0.082	0.083	0.084	0.085	0.086	0.086	0.087	0.089	0.09	0.091	0.093
G09	Sample	Dilution_25%	0.25	DMSO	Lycopene	Standard_Development	Run084	Standard_Measurement	Plate_02	Clariostar_Study	MB	Biofoundry_,_London	Linear_Dilution_Pattern_V2	0.128	0.125	0.121	0.118	0.114	0.111	0.108	0.106	0.104	0.101	0.099	0.095	0.09	0.087	0.083	0.081	0.079	0.076	0.074	0.074	0.073	0.072	0.071	0.073	0.073	0.073	0.074	0.074	0.074	0.074	0.075	0.076	0.076	0.076	0.077	0.077
G10	Sample	Dilution_05%	0.0499999999999999	DMSO	Lycopene	Standard_Development	Run084	Standard_Measurement	Plate_02	Clariostar_Study	MB	Biofoundry_,_London	Linear_Dilution_Pattern_V2	0.112	0.109	0.105	0.101	0.098	0.094	0.091	0.089	0.087	0.083	0.079	0.076	0.072	0.069	0.066	0.063	0.062	0.059	0.058	0.057	0.056	0.056	0.055	0.055	0.055	0.054	0.054	0.053	0.054	0.053	0.053	0.053	0.052	0.052	0.051	0.05
G11	Blank	DMSO_Blank		DMSO		Standard_Development	Run084	Standard_Measurement	Plate_02	Clariostar_Study	MB	Biofoundry_,_London	Linear_Dilution_Pattern_V2	0.104	0.101	0.098	0.094	0.091	0.087	0.084	0.082	0.079	0.075	0.071	0.069	0.064	0.061	0.058	0.056	0.055	0.052	0.051	0.051	0.05	0.05	0.049	0.049	0.048	0.048	0.048	0.047	0.047	0.046	0.046	0.047	0.046	0.045	0.044	0.043
G12	Blank	DMSO_Blank		DMSO		Standard_Development	Run084	Standard_Measurement	Plate_02	Clariostar_Study	MB	Biofoundry_,_London	Linear_Dilution_Pattern_V2	0.107	0.104	0.1	0.096	0.093	0.089	0.086	0.085	0.082	0.078	0.074	0.071	0.067	0.063	0.06	0.058	0.057	0.054	0.053	0.052	0.051	0.05	0.05	0.05	0.049	0.049	0.049	0.048	0.048	0.048	0.047	0.047	0.046	0.046	0.044	0.044
H01	Sample	Dilution_85%	0.85	DMSO	Lycopene	Standard_Development	Run084	Standard_Measurement	Plate_02	Clariostar_Study	MB	Biofoundry_,_London	Linear_Dilution_Pattern_V2	0.184	0.181	0.178	0.174	0.17	0.167	0.163	0.162	0.161	0.159	0.155	0.15	0.144	0.139	0.135	0.132	0.129	0.126	0.125	0.124	0.124	0.123	0.123	0.125	0.127	0.128	0.131	0.133	0.135	0.138	0.14	0.142	0.143	0.146	0.148	0.153
H02	Sample	Dilution_65%	0.65	DMSO	Lycopene	Standard_Development	Run084	Standard_Measurement	Plate_02	Clariostar_Study	MB	Biofoundry_,_London	Linear_Dilution_Pattern_V2	0.161	0.158	0.154	0.15	0.147	0.145	0.142	0.14	0.138	0.136	0.133	0.13	0.125	0.12	0.117	0.114	0.112	0.108	0.107	0.106	0.106	0.105	0.105	0.107	0.108	0.109	0.112	0.113	0.115	0.116	0.117	0.119	0.12	0.122	0.124	0.127
H03	Sample	Dilution_45%	0.45	DMSO	Lycopene	Standard_Development	Run084	Standard_Measurement	Plate_02	Clariostar_Study	MB	Biofoundry_,_London	Linear_Dilution_Pattern_V2	0.142	0.139	0.135	0.132	0.128	0.124	0.121	0.119	0.117	0.115	0.112	0.109	0.104	0.1	0.096	0.094	0.092	0.088	0.087	0.086	0.085	0.085	0.085	0.086	0.086	0.087	0.088	0.089	0.09	0.091	0.092	0.093	0.094	0.094	0.095	0.097
H04	Sample	Dilution_25%	0.25	DMSO	Lycopene	Standard_Development	Run084	Standard_Measurement	Plate_02	Clariostar_Study	MB	Biofoundry_,_London	Linear_Dilution_Pattern_V2	0.134	0.131	0.128	0.124	0.119	0.116	0.113	0.111	0.109	0.105	0.101	0.097	0.092	0.087	0.084	0.081	0.08	0.076	0.075	0.073	0.073	0.072	0.072	0.072	0.072	0.072	0.073	0.073	0.074	0.074	0.074	0.075	0.075	0.075	0.075	0.075
H05	Sample	Dilution_05%	0.0499999999999999	DMSO	Lycopene	Standard_Development	Run084	Standard_Measurement	Plate_02	Clariostar_Study	MB	Biofoundry_,_London	Linear_Dilution_Pattern_V2	0.123	0.12	0.115	0.112	0.109	0.106	0.102	0.099	0.096	0.093	0.089	0.085	0.082	0.078	0.074	0.072	0.071	0.068	0.066	0.065	0.064	0.063	0.062	0.062	0.061	0.06	0.06	0.06	0.06	0.059	0.058	0.058	0.058	0.057	0.056	0.055
H06	Sample	Dilution_85%	0.85	DMSO	Lycopene	Standard_Development	Run084	Standard_Measurement	Plate_02	Clariostar_Study	MB	Biofoundry_,_London	Linear_Dilution_Pattern_V2	0.157	0.154	0.151	0.147	0.143	0.139	0.137	0.135	0.134	0.133	0.131	0.128	0.123	0.118	0.114	0.112	0.109	0.106	0.105	0.103	0.103	0.103	0.104	0.106	0.108	0.11	0.113	0.115	0.118	0.12	0.122	0.124	0.126	0.128	0.131	0.136
H07	Sample	Dilution_65%	0.65	DMSO	Lycopene	Standard_Development	Run084	Standard_Measurement	Plate_02	Clariostar_Study	MB	Biofoundry_,_London	Linear_Dilution_Pattern_V2	0.147	0.144	0.14	0.137	0.134	0.13	0.127	0.125	0.124	0.122	0.12	0.117	0.112	0.108	0.104	0.101	0.099	0.096	0.095	0.093	0.092	0.092	0.092	0.093	0.094	0.096	0.098	0.099	0.102	0.103	0.105	0.106	0.107	0.109	0.112	0.114
H08	Sample	Dilution_45%	0.45	DMSO	Lycopene	Standard_Development	Run084	Standard_Measurement	Plate_02	Clariostar_Study	MB	Biofoundry_,_London	Linear_Dilution_Pattern_V2	0.14	0.137	0.133	0.13	0.126	0.122	0.12	0.118	0.116	0.114	0.11	0.106	0.101	0.097	0.093	0.09	0.088	0.085	0.084	0.083	0.082	0.082	0.082	0.083	0.084	0.084	0.085	0.086	0.088	0.088	0.089	0.091	0.092	0.093	0.094	0.096
H09	Sample	Dilution_25%	0.25	DMSO	Lycopene	Standard_Development	Run084	Standard_Measurement	Plate_02	Clariostar_Study	MB	Biofoundry_,_London	Linear_Dilution_Pattern_V2	0.136	0.132	0.128	0.124	0.121	0.117	0.113	0.112	0.109	0.106	0.102	0.098	0.093	0.088	0.084	0.081	0.08	0.076	0.075	0.074	0.073	0.073	0.071	0.072	0.072	0.072	0.073	0.073	0.073	0.073	0.073	0.074	0.074	0.074	0.073	0.074
H10	Sample	Dilution_05%	0.0499999999999999	DMSO	Lycopene	Standard_Development	Run084	Standard_Measurement	Plate_02	Clariostar_Study	MB	Biofoundry_,_London	Linear_Dilution_Pattern_V2	0.116	0.112	0.108	0.104	0.1	0.097	0.094	0.092	0.089	0.086	0.081	0.078	0.074	0.07	0.066	0.064	0.062	0.059	0.058	0.058	0.057	0.056	0.055	0.055	0.054	0.054	0.054	0.053	0.053	0.053	0.052	0.053	0.052	0.052	0.051	0.05
H11	Blank	DMSO_Blank		DMSO		Standard_Development	Run084	Standard_Measurement	Plate_02	Clariostar_Study	MB	Biofoundry_,_London	Linear_Dilution_Pattern_V2	0.107	0.103	0.1	0.096	0.093	0.09	0.087	0.085	0.083	0.079	0.075	0.071	0.068	0.064	0.061	0.059	0.058	0.055	0.054	0.052	0.051	0.051	0.051	0.051	0.05	0.05	0.049	0.049	0.048	0.048	0.048	0.048	0.047	0.046	0.045	0.044
H12	Blank	DMSO_Blank		DMSO		Standard_Development	Run084	Standard_Measurement	Plate_02	Clariostar_Study	MB	Biofoundry_,_London	Linear_Dilution_Pattern_V2	0.107	0.103	0.098	0.095	0.092	0.088	0.086	0.084	0.08	0.077	0.072	0.069	0.064	0.06	0.057	0.055	0.054	0.051	0.051	0.049	0.049	0.048	0.048	0.048	0.047	0.047	0.047	0.046	0.046	0.046	0.046	0.046	0.045	0.044	0.044	0.043
A01	Sample	Dilution_100%	1.0	DMSO	Lycopene	Standard_Development	Run084	Standard_Measurement	Plate_02	Clariostar_Study	MB	Biofoundry_,_London	Linear_Dilution_Pattern_V2	0.211	0.209	0.207	0.203	0.199	0.195	0.193	0.191	0.19	0.188	0.185	0.181	0.175	0.171	0.168	0.164	0.161	0.159	0.158	0.156	0.156	0.157	0.157	0.159	0.161	0.164	0.166	0.169	0.172	0.174	0.176	0.179	0.181	0.185	0.19	0.195
A02	Sample	Dilution_80%	0.8	DMSO	Lycopene	Standard_Development	Run084	Standard_Measurement	Plate_02	Clariostar_Study	MB	Biofoundry_,_London	Linear_Dilution_Pattern_V2	0.145	0.141	0.138	0.134	0.131	0.127	0.125	0.124	0.122	0.12	0.115	0.111	0.105	0.101	0.098	0.094	0.091	0.09	0.088	0.087	0.087	0.088	0.088	0.09	0.092	0.094	0.096	0.099	0.101	0.104	0.106	0.108	0.11	0.113	0.117	0.121
A03	Sample	Dilution_60%	0.6	DMSO	Lycopene	Standard_Development	Run084	Standard_Measurement	Plate_02	Clariostar_Study	MB	Biofoundry_,_London	Linear_Dilution_Pattern_V2	0.139	0.135	0.132	0.129	0.126	0.121	0.119	0.117	0.115	0.112	0.108	0.104	0.099	0.096	0.092	0.088	0.087	0.085	0.083	0.082	0.081	0.082	0.082	0.083	0.085	0.086	0.087	0.089	0.091	0.093	0.094	0.095	0.096	0.099	0.102	0.105
A04	Sample	Dilution_40%	0.4	DMSO	Lycopene	Standard_Development	Run084	Standard_Measurement	Plate_02	Clariostar_Study	MB	Biofoundry_,_London	Linear_Dilution_Pattern_V2	0.131	0.128	0.124	0.121	0.117	0.112	0.11	0.108	0.105	0.103	0.099	0.094	0.089	0.085	0.082	0.079	0.077	0.075	0.073	0.072	0.071	0.071	0.071	0.071	0.072	0.073	0.073	0.074	0.075	0.076	0.076	0.078	0.078	0.079	0.081	0.083
A05	Sample	Dilution_20%	0.2	DMSO	Lycopene	Standard_Development	Run084	Standard_Measurement	Plate_02	Clariostar_Study	MB	Biofoundry_,_London	Linear_Dilution_Pattern_V2	0.118	0.115	0.111	0.108	0.104	0.1	0.097	0.095	0.093	0.089	0.085	0.081	0.077	0.074	0.071	0.068	0.066	0.064	0.062	0.06	0.06	0.06	0.06	0.06	0.059	0.06	0.06	0.06	0.061	0.061	0.061	0.061	0.061	0.062	0.063	0.063
A06	Sample	Dilution_100%	1.0	DMSO	Lycopene	Standard_Development	Run084	Standard_Measurement	Plate_02	Clariostar_Study	MB	Biofoundry_,_London	Linear_Dilution_Pattern_V2	0.163	0.159	0.155	0.152	0.148	0.144	0.141	0.14	0.137	0.135	0.133	0.128	0.122	0.118	0.115	0.11	0.108	0.106	0.104	0.102	0.103	0.103	0.104	0.105	0.108	0.111	0.114	0.117	0.12	0.124	0.126	0.128	0.131	0.135	0.14	0.145
A07	Sample	Dilution_80%	0.8	DMSO	Lycopene	Standard_Development	Run084	Standard_Measurement	Plate_02	Clariostar_Study	MB	Biofoundry_,_London	Linear_Dilution_Pattern_V2	0.152	0.149	0.146	0.142	0.139	0.134	0.131	0.13	0.129	0.127	0.124	0.121	0.116	0.112	0.108	0.104	0.102	0.1	0.098	0.097	0.096	0.097	0.097	0.099	0.1	0.102	0.104	0.107	0.109	0.111	0.113	0.115	0.116	0.119	0.123	0.127
A08	Sample	Dilution_60%	0.6	DMSO	Lycopene	Standard_Development	Run084	Standard_Measurement	Plate_02	Clariostar_Study	MB	Biofoundry_,_London	Linear_Dilution_Pattern_V2	0.148	0.146	0.142	0.138	0.134	0.13	0.127	0.126	0.123	0.121	0.118	0.114	0.11	0.106	0.102	0.097	0.095	0.093	0.091	0.09	0.09	0.09	0.09	0.091	0.092	0.093	0.095	0.096	0.097	0.1	0.101	0.102	0.103	0.105	0.108	0.111
A09	Sample	Dilution_40%	0.4	DMSO	Lycopene	Standard_Development	Run084	Standard_Measurement	Plate_02	Clariostar_Study	MB	Biofoundry_,_London	Linear_Dilution_Pattern_V2	0.138	0.135	0.132	0.128	0.124	0.12	0.117	0.115	0.113	0.11	0.106	0.101	0.096	0.092	0.089	0.084	0.082	0.08	0.078	0.076	0.076	0.076	0.075	0.076	0.076	0.078	0.078	0.079	0.08	0.081	0.081	0.082	0.082	0.083	0.085	0.086
A10	Sample	Dilution_20%	0.2	DMSO	Lycopene	Standard_Development	Run084	Standard_Measurement	Plate_02	Clariostar_Study	MB	Biofoundry_,_London	Linear_Dilution_Pattern_V2	0.122	0.12	0.117	0.112	0.109	0.106	0.103	0.101	0.098	0.095	0.091	0.086	0.083	0.079	0.076	0.072	0.07	0.069	0.067	0.066	0.065	0.064	0.064	0.064	0.064	0.064	0.064	0.063	0.064	0.065	0.065	0.065	0.064	0.065	0.065	0.065
A11	Blank	DMSO_Blank		DMSO		Standard_Development	Run084	Standard_Measurement	Plate_02	Clariostar_Study	MB	Biofoundry_,_London	Linear_Dilution_Pattern_V2	0.111	0.107	0.104	0.101	0.098	0.095	0.091	0.088	0.085	0.081	0.077	0.073	0.07	0.066	0.064	0.061	0.059	0.058	0.056	0.055	0.054	0.054	0.053	0.052	0.052	0.051	0.05	0.05	0.05	0.049	0.049	0.049	0.047	0.047	0.047	0.046
A12	Blank	DMSO_Blank		DMSO		Standard_Development	Run084	Standard_Measurement	Plate_02	Clariostar_Study	MB	Biofoundry_,_London	Linear_Dilution_Pattern_V2	0.115	0.11	0.108	0.105	0.102	0.098	0.095	0.092	0.088	0.085	0.08	0.076	0.071	0.069	0.066	0.063	0.061	0.06	0.058	0.057	0.056	0.056	0.055	0.054	0.053	0.053	0.052	0.052	0.051	0.051	0.05	0.049	0.049	0.049	0.048	0.047
B01	Sample	Dilution_100%	1.0	DMSO	Lycopene	Standard_Development	Run084	Standard_Measurement	Plate_02	Clariostar_Study	MB	Biofoundry_,_London	Linear_Dilution_Pattern_V2	0.175	0.172	0.169	0.165	0.162	0.158	0.157	0.157	0.155	0.154	0.152	0.148	0.143	0.138	0.135	0.132	0.13	0.128	0.126	0.126	0.126	0.126	0.128	0.131	0.133	0.137	0.14	0.144	0.148	0.151	0.155	0.158	0.161	0.165	0.171	0.178
B02	Sample	Dilution_80%	0.8	DMSO	Lycopene	Standard_Development	Run084	Standard_Measurement	Plate_02	Clariostar_Study	MB	Biofoundry_,_London	Linear_Dilution_Pattern_V2	0.147	0.144	0.14	0.137	0.135	0.131	0.128	0.127	0.125	0.124	0.12	0.116	0.112	0.107	0.105	0.102	0.1	0.098	0.097	0.095	0.095	0.095	0.096	0.098	0.101	0.103	0.104	0.107	0.11	0.112	0.114	0.116	0.118	0.121	0.125	0.129
B03	Sample	Dilution_60%	0.6	DMSO	Lycopene	Standard_Development	Run084	Standard_Measurement	Plate_02	Clariostar_Study	MB	Biofoundry_,_London	Linear_Dilution_Pattern_V2	0.141	0.138	0.135	0.132	0.129	0.125	0.122	0.12	0.119	0.117	0.113	0.109	0.104	0.101	0.097	0.094	0.092	0.09	0.088	0.087	0.087	0.086	0.088	0.088	0.089	0.091	0.094	0.095	0.096	0.099	0.1	0.101	0.102	0.104	0.107	0.111
B04	Sample	Dilution_40%	0.4	DMSO	Lycopene	Standard_Development	Run084	Standard_Measurement	Plate_02	Clariostar_Study	MB	Biofoundry_,_London	Linear_Dilution_Pattern_V2	0.128	0.126	0.122	0.119	0.116	0.112	0.11	0.108	0.106	0.103	0.1	0.096	0.091	0.088	0.085	0.082	0.08	0.078	0.076	0.074	0.074	0.074	0.073	0.074	0.075	0.076	0.076	0.077	0.078	0.079	0.08	0.081	0.082	0.083	0.084	0.086
B05	Sample	Dilution_20%	0.2	DMSO	Lycopene	Standard_Development	Run084	Standard_Measurement	Plate_02	Clariostar_Study	MB	Biofoundry_,_London	Linear_Dilution_Pattern_V2	0.117	0.113	0.109	0.107	0.103	0.1	0.097	0.095	0.093	0.09	0.087	0.083	0.079	0.076	0.073	0.07	0.069	0.067	0.065	0.063	0.063	0.063	0.062	0.063	0.062	0.062	0.063	0.063	0.063	0.064	0.064	0.064	0.063	0.064	0.065	0.065
B06	Sample	Dilution_100%	1.0	DMSO	Lycopene	Standard_Development	Run084	Standard_Measurement	Plate_02	Clariostar_Study	MB	Biofoundry_,_London	Linear_Dilution_Pattern_V2	0.163	0.16	0.157	0.153	0.149	0.145	0.142	0.142	0.142	0.141	0.138	0.136	0.131	0.128	0.123	0.119	0.117	0.115	0.114	0.112	0.112	0.113	0.114	0.117	0.119	0.123	0.127	0.13	0.134	0.137	0.14	0.143	0.145	0.15	0.155	0.162
B07	Sample	Dilution_80%	0.8	DMSO	Lycopene	Standard_Development	Run084	Standard_Measurement	Plate_02	Clariostar_Study	MB	Biofoundry_,_London	Linear_Dilution_Pattern_V2	0.165	0.161	0.159	0.155	0.152	0.147	0.146	0.144	0.144	0.143	0.141	0.137	0.132	0.128	0.124	0.121	0.118	0.117	0.115	0.114	0.113	0.114	0.114	0.116	0.118	0.121	0.124	0.127	0.13	0.133	0.134	0.136	0.139	0.142	0.146	0.151
B08	Sample	Dilution_60%	0.6	DMSO	Lycopene	Standard_Development	Run084	Standard_Measurement	Plate_02	Clariostar_Study	MB	Biofoundry_,_London	Linear_Dilution_Pattern_V2	0.145	0.142	0.139	0.136	0.132	0.128	0.125	0.124	0.123	0.121	0.118	0.114	0.11	0.106	0.102	0.098	0.096	0.095	0.093	0.091	0.091	0.092	0.091	0.092	0.093	0.095	0.098	0.099	0.1	0.102	0.103	0.104	0.106	0.108	0.11	0.114
B09	Sample	Dilution_40%	0.4	DMSO	Lycopene	Standard_Development	Run084	Standard_Measurement	Plate_02	Clariostar_Study	MB	Biofoundry_,_London	Linear_Dilution_Pattern_V2	0.136	0.133	0.129	0.126	0.122	0.118	0.115	0.114	0.113	0.11	0.106	0.102	0.098	0.094	0.09	0.087	0.086	0.083	0.081	0.08	0.079	0.079	0.079	0.079	0.08	0.08	0.081	0.081	0.083	0.084	0.085	0.085	0.086	0.087	0.088	0.09
B10	Sample	Dilution_20%	0.2	DMSO	Lycopene	Standard_Development	Run084	Standard_Measurement	Plate_02	Clariostar_Study	MB	Biofoundry_,_London	Linear_Dilution_Pattern_V2	0.122	0.119	0.116	0.114	0.11	0.107	0.104	0.102	0.1	0.096	0.093	0.089	0.086	0.082	0.079	0.075	0.074	0.072	0.07	0.068	0.069	0.068	0.067	0.067	0.067	0.068	0.067	0.067	0.068	0.068	0.068	0.068	0.068	0.068	0.069	0.07
B11	Blank	DMSO_Blank		DMSO		Standard_Development	Run084	Standard_Measurement	Plate_02	Clariostar_Study	MB	Biofoundry_,_London	Linear_Dilution_Pattern_V2	0.113	0.111	0.107	0.103	0.1	0.097	0.094	0.091	0.089	0.085	0.081	0.078	0.073	0.071	0.068	0.066	0.065	0.063	0.061	0.06	0.059	0.058	0.057	0.057	0.056	0.055	0.055	0.054	0.054	0.054	0.053	0.052	0.051	0.051	0.051	0.049
B12	Blank	DMSO_Blank		DMSO		Standard_Development	Run084	Standard_Measurement	Plate_02	Clariostar_Study	MB	Biofoundry_,_London	Linear_Dilution_Pattern_V2	0.106	0.103	0.1	0.097	0.093	0.091	0.088	0.085	0.083	0.079	0.074	0.07	0.067	0.064	0.061	0.059	0.058	0.056	0.054	0.053	0.053	0.052	0.052	0.051	0.05	0.05	0.05	0.049	0.048	0.049	0.048	0.047	0.046	0.046	0.046	0.045
C01	Sample	Dilution_95%	0.95	DMSO	Lycopene	Standard_Development	Run084	Standard_Measurement	Plate_02	Clariostar_Study	MB	Biofoundry_,_London	Linear_Dilution_Pattern_V2	0.199	0.199	0.195	0.193	0.189	0.185	0.183	0.183	0.183	0.181	0.179	0.175	0.169	0.165	0.162	0.159	0.157	0.155	0.154	0.152	0.152	0.153	0.153	0.155	0.158	0.161	0.164	0.166	0.169	0.172	0.174	0.177	0.179	0.183	0.187	0.193
C02	Sample	Dilution_75%	0.75	DMSO	Lycopene	Standard_Development	Run084	Standard_Measurement	Plate_02	Clariostar_Study	MB	Biofoundry_,_London	Linear_Dilution_Pattern_V2	0.149	0.146	0.143	0.141	0.137	0.134	0.132	0.131	0.129	0.127	0.124	0.12	0.116	0.111	0.109	0.105	0.103	0.102	0.1	0.099	0.099	0.099	0.1	0.101	0.103	0.106	0.108	0.11	0.113	0.115	0.117	0.119	0.121	0.123	0.128	0.132
C03	Sample	Dilution_55%	0.55	DMSO	Lycopene	Standard_Development	Run084	Standard_Measurement	Plate_02	Clariostar_Study	MB	Biofoundry_,_London	Linear_Dilution_Pattern_V2	0.153	0.15	0.148	0.144	0.141	0.137	0.134	0.134	0.132	0.131	0.127	0.123	0.119	0.115	0.112	0.109	0.107	0.105	0.104	0.102	0.101	0.101	0.102	0.104	0.105	0.107	0.109	0.11	0.112	0.114	0.115	0.117	0.118	0.12	0.123	0.126
C04	Sample	Dilution_35%	0.35	DMSO	Lycopene	Standard_Development	Run084	Standard_Measurement	Plate_02	Clariostar_Study	MB	Biofoundry_,_London	Linear_Dilution_Pattern_V2	0.127	0.124	0.12	0.117	0.114	0.11	0.107	0.106	0.104	0.101	0.099	0.094	0.09	0.086	0.083	0.081	0.079	0.077	0.075	0.074	0.073	0.073	0.073	0.074	0.075	0.076	0.077	0.077	0.078	0.08	0.081	0.081	0.082	0.083	0.085	0.086
C05	Sample	Dilution_15%	0.15	DMSO	Lycopene	Standard_Development	Run084	Standard_Measurement	Plate_02	Clariostar_Study	MB	Biofoundry_,_London	Linear_Dilution_Pattern_V2	0.112	0.108	0.105	0.102	0.099	0.095	0.093	0.091	0.088	0.086	0.082	0.079	0.074	0.072	0.069	0.067	0.065	0.063	0.061	0.059	0.06	0.06	0.059	0.059	0.059	0.059	0.059	0.059	0.059	0.06	0.059	0.06	0.059	0.06	0.06	0.06
C06	Sample	Dilution_95%	0.95	DMSO	Lycopene	Standard_Development	Run084	Standard_Measurement	Plate_02	Clariostar_Study	MB	Biofoundry_,_London	Linear_Dilution_Pattern_V2	0.185	0.183	0.179	0.176	0.173	0.168	0.167	0.167	0.166	0.166	0.164	0.161	0.157	0.153	0.149	0.145	0.143	0.141	0.139	0.139	0.139	0.139	0.141	0.143	0.146	0.151	0.154	0.157	0.161	0.165	0.168	0.172	0.174	0.178	0.184	0.192
C07	Sample	Dilution_75%	0.75	DMSO	Lycopene	Standard_Development	Run084	Standard_Measurement	Plate_02	Clariostar_Study	MB	Biofoundry_,_London	Linear_Dilution_Pattern_V2	0.149	0.146	0.143	0.141	0.137	0.133	0.131	0.129	0.128	0.126	0.125	0.121	0.116	0.111	0.109	0.106	0.103	0.101	0.099	0.098	0.098	0.098	0.099	0.1	0.102	0.104	0.106	0.109	0.111	0.114	0.115	0.117	0.119	0.122	0.126	0.13
C08	Sample	Dilution_55%	0.55	DMSO	Lycopene	Standard_Development	Run084	Standard_Measurement	Plate_02	Clariostar_Study	MB	Biofoundry_,_London	Linear_Dilution_Pattern_V2	0.136	0.133	0.13	0.127	0.124	0.119	0.117	0.116	0.114	0.112	0.109	0.105	0.101	0.097	0.094	0.091	0.089	0.087	0.085	0.083	0.084	0.084	0.084	0.085	0.086	0.087	0.088	0.09	0.092	0.093	0.095	0.096	0.097	0.099	0.101	0.104
C09	Sample	Dilution_35%	0.35	DMSO	Lycopene	Standard_Development	Run084	Standard_Measurement	Plate_02	Clariostar_Study	MB	Biofoundry_,_London	Linear_Dilution_Pattern_V2	0.126	0.122	0.119	0.115	0.112	0.109	0.106	0.105	0.102	0.1	0.097	0.093	0.089	0.085	0.082	0.078	0.077	0.075	0.073	0.071	0.072	0.071	0.071	0.071	0.072	0.073	0.073	0.073	0.075	0.077	0.077	0.077	0.078	0.079	0.08	0.081
C10	Sample	Dilution_15%	0.15	DMSO	Lycopene	Standard_Development	Run084	Standard_Measurement	Plate_02	Clariostar_Study	MB	Biofoundry_,_London	Linear_Dilution_Pattern_V2	0.122	0.118	0.115	0.112	0.108	0.104	0.101	0.1	0.097	0.094	0.09	0.086	0.082	0.078	0.075	0.073	0.071	0.069	0.067	0.065	0.064	0.064	0.064	0.064	0.064	0.064	0.064	0.063	0.063	0.064	0.063	0.063	0.063	0.063	0.063	0.063
C11	Blank	DMSO_Blank		DMSO		Standard_Development	Run084	Standard_Measurement	Plate_02	Clariostar_Study	MB	Biofoundry_,_London	Linear_Dilution_Pattern_V2	0.107	0.103	0.099	0.096	0.093	0.09	0.087	0.085	0.082	0.079	0.075	0.071	0.067	0.064	0.062	0.059	0.058	0.056	0.054	0.052	0.052	0.051	0.051	0.051	0.05	0.05	0.049	0.048	0.048	0.048	0.048	0.047	0.046	0.046	0.046	0.045
C12	Blank	DMSO_Blank		DMSO		Standard_Development	Run084	Standard_Measurement	Plate_02	Clariostar_Study	MB	Biofoundry_,_London	Linear_Dilution_Pattern_V2	0.103	0.1	0.096	0.093	0.09	0.087	0.084	0.082	0.08	0.077	0.072	0.069	0.065	0.062	0.06	0.057	0.056	0.055	0.053	0.052	0.051	0.05	0.05	0.049	0.049	0.049	0.048	0.047	0.047	0.048	0.046	0.047	0.045	0.045	0.044	0.043
D01	Sample	Dilution_95%	0.95	DMSO	Lycopene	Standard_Development	Run084	Standard_Measurement	Plate_02	Clariostar_Study	MB	Biofoundry_,_London	Linear_Dilution_Pattern_V2	0.195	0.192	0.19	0.186	0.183	0.179	0.177	0.177	0.177	0.175	0.172	0.168	0.164	0.16	0.155	0.152	0.15	0.148	0.147	0.145	0.145	0.145	0.146	0.149	0.151	0.154	0.157	0.16	0.163	0.166	0.168	0.171	0.173	0.177	0.181	0.187
D02	Sample	Dilution_75%	0.75	DMSO	Lycopene	Standard_Development	Run084	Standard_Measurement	Plate_02	Clariostar_Study	MB	Biofoundry_,_London	Linear_Dilution_Pattern_V2	0.164	0.161	0.158	0.154	0.151	0.147	0.145	0.143	0.142	0.141	0.138	0.135	0.13	0.125	0.121	0.118	0.116	0.114	0.112	0.11	0.111	0.111	0.111	0.113	0.115	0.117	0.119	0.122	0.124	0.127	0.129	0.131	0.132	0.135	0.139	0.144
D03	Sample	Dilution_55%	0.55	DMSO	Lycopene	Standard_Development	Run084	Standard_Measurement	Plate_02	Clariostar_Study	MB	Biofoundry_,_London	Linear_Dilution_Pattern_V2	0.145	0.141	0.138	0.135	0.132	0.127	0.124	0.124	0.122	0.121	0.118	0.113	0.108	0.104	0.101	0.098	0.095	0.094	0.092	0.09	0.089	0.09	0.09	0.091	0.092	0.094	0.096	0.096	0.098	0.1	0.101	0.102	0.103	0.105	0.108	0.11
D04	Sample	Dilution_35%	0.35	DMSO	Lycopene	Standard_Development	Run084	Standard_Measurement	Plate_02	Clariostar_Study	MB	Biofoundry_,_London	Linear_Dilution_Pattern_V2	0.128	0.125	0.122	0.118	0.115	0.111	0.108	0.107	0.104	0.101	0.099	0.096	0.091	0.087	0.084	0.081	0.079	0.077	0.076	0.074	0.073	0.073	0.073	0.074	0.074	0.075	0.076	0.077	0.078	0.079	0.079	0.08	0.08	0.082	0.083	0.084
D05	Sample	Dilution_15%	0.15	DMSO	Lycopene	Standard_Development	Run084	Standard_Measurement	Plate_02	Clariostar_Study	MB	Biofoundry_,_London	Linear_Dilution_Pattern_V2	0.118	0.115	0.112	0.108	0.104	0.101	0.097	0.096	0.094	0.09	0.087	0.084	0.079	0.076	0.073	0.071	0.069	0.067	0.065	0.064	0.063	0.062	0.062	0.063	0.062	0.062	0.062	0.062	0.062	0.063	0.063	0.063	0.062	0.062	0.062	0.061
D06	Sample	Dilution_95%	0.95	DMSO	Lycopene	Standard_Development	Run084	Standard_Measurement	Plate_02	Clariostar_Study	MB	Biofoundry_,_London	Linear_Dilution_Pattern_V2	0.165	0.162	0.158	0.155	0.151	0.147	0.145	0.144	0.144	0.143	0.14	0.136	0.133	0.128	0.124	0.12	0.118	0.116	0.114	0.113	0.113	0.113	0.114	0.117	0.119	0.122	0.125	0.129	0.132	0.135	0.138	0.141	0.143	0.147	0.152	0.158
D07	Sample	Dilution_75%	0.75	DMSO	Lycopene	Standard_Development	Run084	Standard_Measurement	Plate_02	Clariostar_Study	MB	Biofoundry_,_London	Linear_Dilution_Pattern_V2	0.148	0.146	0.143	0.14	0.136	0.132	0.13	0.129	0.127	0.126	0.123	0.12	0.116	0.111	0.107	0.104	0.102	0.1	0.098	0.097	0.096	0.097	0.097	0.099	0.1	0.102	0.104	0.106	0.108	0.111	0.112	0.115	0.116	0.119	0.122	0.126
D08	Sample	Dilution_55%	0.55	DMSO	Lycopene	Standard_Development	Run084	Standard_Measurement	Plate_02	Clariostar_Study	MB	Biofoundry_,_London	Linear_Dilution_Pattern_V2	0.185	0.183	0.18	0.178	0.174	0.17	0.168	0.167	0.166	0.164	0.161	0.158	0.154	0.149	0.146	0.143	0.14	0.138	0.136	0.135	0.135	0.135	0.135	0.136	0.136	0.139	0.141	0.141	0.143	0.145	0.146	0.148	0.148	0.151	0.153	0.157
D09	Sample	Dilution_35%	0.35	DMSO	Lycopene	Standard_Development	Run084	Standard_Measurement	Plate_02	Clariostar_Study	MB	Biofoundry_,_London	Linear_Dilution_Pattern_V2	0.137	0.135	0.131	0.128	0.125	0.121	0.118	0.117	0.115	0.112	0.109	0.105	0.101	0.097	0.093	0.09	0.088	0.087	0.084	0.083	0.083	0.082	0.082	0.083	0.084	0.085	0.085	0.086	0.087	0.088	0.089	0.089	0.09	0.092	0.093	0.094
D10	Sample	Dilution_15%	0.15	DMSO	Lycopene	Standard_Development	Run084	Standard_Measurement	Plate_02	Clariostar_Study	MB	Biofoundry_,_London	Linear_Dilution_Pattern_V2	0.126	0.121	0.118	0.115	0.112	0.109	0.106	0.105	0.102	0.1	0.096	0.092	0.088	0.084	0.08	0.078	0.076	0.074	0.072	0.071	0.071	0.07	0.07	0.071	0.071	0.071	0.071	0.071	0.072	0.073	0.073	0.073	0.073	0.074	0.074	0.075
D11	Blank	DMSO_Blank		DMSO		Standard_Development	Run084	Standard_Measurement	Plate_02	Clariostar_Study	MB	Biofoundry_,_London	Linear_Dilution_Pattern_V2	0.107	0.103	0.1	0.097	0.093	0.09	0.087	0.085	0.082	0.079	0.076	0.072	0.067	0.065	0.062	0.06	0.058	0.056	0.055	0.053	0.053	0.052	0.051	0.051	0.05	0.051	0.05	0.049	0.048	0.049	0.048	0.047	0.047	0.047	0.046	0.044
D12	Blank	DMSO_Blank		DMSO		Standard_Development	Run084	Standard_Measurement	Plate_02	Clariostar_Study	MB	Biofoundry_,_London	Linear_Dilution_Pattern_V2	0.109	0.105	0.101	0.097	0.094	0.09	0.087	0.085	0.083	0.079	0.074	0.071	0.067	0.063	0.061	0.059	0.057	0.056	0.054	0.052	0.052	0.051	0.051	0.051	0.05	0.05	0.049	0.048	0.048	0.048	0.048	0.048	0.047	0.046	0.045	0.044
E01	Sample	Dilution_90%	0.9	DMSO	Lycopene	Standard_Development	Run084	Standard_Measurement	Plate_02	Clariostar_Study	MB	Biofoundry_,_London	Linear_Dilution_Pattern_V2	0.21	0.207	0.204	0.201	0.198	0.194	0.191	0.191	0.191	0.19	0.187	0.182	0.177	0.173	0.169	0.165	0.164	0.162	0.16	0.158	0.159	0.159	0.158	0.16	0.163	0.165	0.168	0.17	0.172	0.176	0.177	0.179	0.181	0.183	0.188	0.193
E02	Sample	Dilution_70%	0.7	DMSO	Lycopene	Standard_Development	Run084	Standard_Measurement	Plate_02	Clariostar_Study	MB	Biofoundry_,_London	Linear_Dilution_Pattern_V2	0.16	0.155	0.152	0.148	0.144	0.139	0.137	0.136	0.133	0.132	0.128	0.123	0.118	0.114	0.11	0.107	0.105	0.102	0.1	0.099	0.099	0.099	0.099	0.101	0.103	0.104	0.106	0.108	0.11	0.113	0.114	0.116	0.118	0.12	0.123	0.126
E03	Sample	Dilution_50%	0.5	DMSO	Lycopene	Standard_Development	Run084	Standard_Measurement	Plate_02	Clariostar_Study	MB	Biofoundry_,_London	Linear_Dilution_Pattern_V2	0.142	0.138	0.135	0.131	0.127	0.123	0.12	0.119	0.117	0.115	0.112	0.108	0.103	0.1	0.096	0.093	0.091	0.089	0.087	0.086	0.086	0.086	0.086	0.087	0.088	0.09	0.091	0.092	0.094	0.096	0.097	0.098	0.099	0.1	0.103	0.105
E04	Sample	Dilution_30%	0.3	DMSO	Lycopene	Standard_Development	Run084	Standard_Measurement	Plate_02	Clariostar_Study	MB	Biofoundry_,_London	Linear_Dilution_Pattern_V2	0.127	0.123	0.119	0.116	0.112	0.107	0.104	0.104	0.102	0.099	0.096	0.092	0.088	0.084	0.08	0.078	0.077	0.074	0.072	0.071	0.07	0.07	0.07	0.071	0.07	0.072	0.072	0.071	0.073	0.074	0.074	0.075	0.075	0.075	0.077	0.077
E05	Sample	Dilution_10%	0.1	DMSO	Lycopene	Standard_Development	Run084	Standard_Measurement	Plate_02	Clariostar_Study	MB	Biofoundry_,_London	Linear_Dilution_Pattern_V2	0.114	0.111	0.107	0.104	0.101	0.097	0.094	0.092	0.091	0.087	0.084	0.08	0.076	0.073	0.07	0.067	0.066	0.064	0.062	0.061	0.06	0.059	0.059	0.059	0.058	0.058	0.057	0.057	0.057	0.057	0.057	0.057	0.056	0.056	0.056	0.055
E06	Sample	Dilution_90%	0.9	DMSO	Lycopene	Standard_Development	Run084	Standard_Measurement	Plate_02	Clariostar_Study	MB	Biofoundry_,_London	Linear_Dilution_Pattern_V2	0.159	0.155	0.151	0.148	0.145	0.141	0.138	0.138	0.137	0.136	0.134	0.13	0.126	0.121	0.117	0.113	0.112	0.109	0.108	0.107	0.106	0.106	0.108	0.11	0.112	0.115	0.118	0.12	0.123	0.126	0.129	0.131	0.133	0.137	0.141	0.146
E07	Sample	Dilution_70%	0.7	DMSO	Lycopene	Standard_Development	Run084	Standard_Measurement	Plate_02	Clariostar_Study	MB	Biofoundry_,_London	Linear_Dilution_Pattern_V2	0.156	0.153	0.15	0.147	0.143	0.139	0.137	0.136	0.135	0.133	0.131	0.127	0.123	0.119	0.115	0.112	0.109	0.107	0.106	0.104	0.104	0.104	0.105	0.107	0.108	0.11	0.112	0.115	0.117	0.12	0.122	0.124	0.126	0.129	0.132	0.137
E08	Sample	Dilution_50%	0.5	DMSO	Lycopene	Standard_Development	Run084	Standard_Measurement	Plate_02	Clariostar_Study	MB	Biofoundry_,_London	Linear_Dilution_Pattern_V2	0.181	0.179	0.175	0.172	0.17	0.165	0.163	0.163	0.163	0.161	0.158	0.154	0.15	0.146	0.142	0.139	0.137	0.135	0.132	0.131	0.131	0.13	0.131	0.132	0.133	0.134	0.136	0.136	0.139	0.14	0.141	0.142	0.143	0.145	0.148	0.15
E09	Sample	Dilution_30%	0.3	DMSO	Lycopene	Standard_Development	Run084	Standard_Measurement	Plate_02	Clariostar_Study	MB	Biofoundry_,_London	Linear_Dilution_Pattern_V2	0.143	0.139	0.136	0.133	0.129	0.125	0.123	0.121	0.12	0.117	0.115	0.11	0.105	0.102	0.098	0.095	0.093	0.091	0.089	0.087	0.086	0.086	0.086	0.087	0.087	0.088	0.089	0.089	0.09	0.091	0.092	0.092	0.093	0.094	0.096	0.097
E10	Sample	Dilution_10%	0.1	DMSO	Lycopene	Standard_Development	Run084	Standard_Measurement	Plate_02	Clariostar_Study	MB	Biofoundry_,_London	Linear_Dilution_Pattern_V2	0.118	0.115	0.111	0.107	0.104	0.1	0.097	0.096	0.095	0.092	0.089	0.085	0.08	0.076	0.073	0.07	0.069	0.067	0.064	0.063	0.063	0.063	0.063	0.063	0.063	0.064	0.063	0.063	0.064	0.064	0.064	0.065	0.065	0.065	0.065	0.065
E11	Blank	DMSO_Blank		DMSO		Standard_Development	Run084	Standard_Measurement	Plate_02	Clariostar_Study	MB	Biofoundry_,_London	Linear_Dilution_Pattern_V2	0.107	0.102	0.098	0.095	0.092	0.088	0.085	0.084	0.081	0.078	0.074	0.07	0.067	0.063	0.06	0.058	0.057	0.055	0.053	0.052	0.051	0.051	0.05	0.051	0.05	0.049	0.049	0.048	0.048	0.048	0.048	0.047	0.046	0.046	0.045	0.044
E12	Blank	DMSO_Blank		DMSO		Standard_Development	Run084	Standard_Measurement	Plate_02	Clariostar_Study	MB	Biofoundry_,_London	Linear_Dilution_Pattern_V2	0.117	0.113	0.11	0.106	0.103	0.098	0.095	0.094	0.091	0.087	0.084	0.079	0.075	0.073	0.071	0.068	0.067	0.065	0.063	0.061	0.06	0.06	0.059	0.059	0.059	0.059	0.058	0.057	0.057	0.057	0.056	0.056	0.055	0.054	0.053	0.052
F01	Sample	Dilution_90%	0.9	DMSO	Lycopene	Standard_Development	Run084	Standard_Measurement	Plate_02	Clariostar_Study	MB	Biofoundry_,_London	Linear_Dilution_Pattern_V2	0.211	0.209	0.205	0.203	0.199	0.196	0.193	0.192	0.192	0.19	0.188	0.184	0.179	0.174	0.171	0.168	0.166	0.163	0.162	0.16	0.16	0.159	0.159	0.161	0.163	0.166	0.168	0.17	0.173	0.175	0.177	0.179	0.18	0.183	0.187	0.192
F02	Sample	Dilution_70%	0.7	DMSO	Lycopene	Standard_Development	Run084	Standard_Measurement	Plate_02	Clariostar_Study	MB	Biofoundry_,_London	Linear_Dilution_Pattern_V2	0.167	0.165	0.161	0.157	0.154	0.151	0.147	0.147	0.145	0.144	0.141	0.138	0.134	0.129	0.124	0.122	0.12	0.118	0.116	0.115	0.114	0.114	0.115	0.116	0.118	0.12	0.123	0.124	0.127	0.13	0.131	0.133	0.134	0.137	0.14	0.144
F03	Sample	Dilution_50%	0.5	DMSO	Lycopene	Standard_Development	Run084	Standard_Measurement	Plate_02	Clariostar_Study	MB	Biofoundry_,_London	Linear_Dilution_Pattern_V2	0.146	0.143	0.14	0.137	0.133	0.13	0.126	0.125	0.123	0.122	0.118	0.115	0.11	0.106	0.102	0.099	0.097	0.095	0.093	0.091	0.091	0.09	0.091	0.092	0.092	0.094	0.095	0.096	0.097	0.099	0.1	0.101	0.102	0.103	0.105	0.107
F04	Sample	Dilution_30%	0.3	DMSO	Lycopene	Standard_Development	Run084	Standard_Measurement	Plate_02	Clariostar_Study	MB	Biofoundry_,_London	Linear_Dilution_Pattern_V2	0.145	0.143	0.139	0.136	0.133	0.129	0.126	0.125	0.123	0.122	0.118	0.114	0.11	0.106	0.103	0.099	0.098	0.096	0.094	0.092	0.091	0.091	0.091	0.091	0.092	0.092	0.093	0.094	0.095	0.095	0.095	0.096	0.096	0.096	0.097	0.098
F05	Sample	Dilution_10%	0.1	DMSO	Lycopene	Standard_Development	Run084	Standard_Measurement	Plate_02	Clariostar_Study	MB	Biofoundry_,_London	Linear_Dilution_Pattern_V2	0.118	0.115	0.111	0.108	0.105	0.102	0.098	0.097	0.095	0.092	0.088	0.084	0.081	0.078	0.075	0.072	0.07	0.069	0.067	0.065	0.064	0.064	0.063	0.063	0.063	0.063	0.063	0.061	0.062	0.062	0.062	0.062	0.061	0.061	0.06	0.059
F06	Sample	Dilution_90%	0.9	DMSO	Lycopene	Standard_Development	Run084	Standard_Measurement	Plate_02	Clariostar_Study	MB	Biofoundry_,_London	Linear_Dilution_Pattern_V2	0.17	0.168	0.165	0.161	0.157	0.153	0.151	0.15	0.15	0.148	0.146	0.143	0.138	0.133	0.129	0.126	0.124	0.122	0.119	0.118	0.119	0.119	0.119	0.121	0.124	0.127	0.13	0.133	0.136	0.14	0.142	0.145	0.146	0.151	0.155	0.161
F07	Sample	Dilution_70%	0.7	DMSO	Lycopene	Standard_Development	Run084	Standard_Measurement	Plate_02	Clariostar_Study	MB	Biofoundry_,_London	Linear_Dilution_Pattern_V2	0.175	0.172	0.169	0.166	0.162	0.159	0.156	0.155	0.154	0.153	0.151	0.147	0.142	0.138	0.134	0.131	0.129	0.126	0.124	0.122	0.122	0.122	0.123	0.124	0.126	0.128	0.131	0.132	0.135	0.138	0.139	0.141	0.142	0.145	0.148	0.153
F08	Sample	Dilution_50%	0.5	DMSO	Lycopene	Standard_Development	Run084	Standard_Measurement	Plate_02	Clariostar_Study	MB	Biofoundry_,_London	Linear_Dilution_Pattern_V2	0.152	0.149	0.146	0.142	0.14	0.135	0.132	0.132	0.131	0.129	0.125	0.122	0.118	0.113	0.11	0.107	0.105	0.102	0.1	0.099	0.099	0.099	0.099	0.099	0.1	0.102	0.103	0.104	0.106	0.108	0.109	0.11	0.111	0.113	0.115	0.118
F09	Sample	Dilution_30%	0.3	DMSO	Lycopene	Standard_Development	Run084	Standard_Measurement	Plate_02	Clariostar_Study	MB	Biofoundry_,_London	Linear_Dilution_Pattern_V2	0.126	0.122	0.12	0.116	0.113	0.109	0.107	0.105	0.103	0.101	0.098	0.094	0.09	0.086	0.082	0.08	0.078	0.075	0.074	0.073	0.072	0.072	0.071	0.072	0.073	0.074	0.074	0.073	0.075	0.076	0.076	0.076	0.077	0.077	0.078	0.079
F10	Sample	Dilution_10%	0.1	DMSO	Lycopene	Standard_Development	Run084	Standard_Measurement	Plate_02	Clariostar_Study	MB	Biofoundry_,_London	Linear_Dilution_Pattern_V2	0.115	0.111	0.108	0.105	0.101	0.097	0.094	0.093	0.091	0.088	0.085	0.081	0.077	0.073	0.071	0.068	0.066	0.064	0.062	0.061	0.06	0.06	0.059	0.059	0.059	0.059	0.058	0.058	0.059	0.059	0.059	0.059	0.059	0.058	0.059	0.058
F11	Blank	DMSO		DMSO		Standard_Development	Run084	Standard_Measurement	Plate_02	Clariostar_Study	MB	Biofoundry_,_London	Linear_Dilution_Pattern_V2	0.105	0.101	0.097	0.093	0.09	0.086	0.084	0.081	0.079	0.076	0.073	0.068	0.064	0.061	0.059	0.057	0.055	0.054	0.052	0.051	0.05	0.049	0.049	0.049	0.048	0.048	0.047	0.046	0.046	0.047	0.046	0.046	0.045	0.045	0.044	0.043
F12	Blank	DMSO		DMSO		Standard_Development	Run084	Standard_Measurement	Plate_02	Clariostar_Study	MB	Biofoundry_,_London	Linear_Dilution_Pattern_V2	0.105	0.101	0.098	0.095	0.091	0.087	0.084	0.083	0.08	0.077	0.073	0.069	0.065	0.062	0.059	0.057	0.056	0.054	0.052	0.051	0.051	0.05	0.05	0.05	0.049	0.048	0.048	0.047	0.047	0.047	0.047	0.046	0.046	0.046	0.044	0.044
G01	Sample	Dilution_85%	0.85	DMSO	Lycopene	Standard_Development	Run084	Standard_Measurement	Plate_02	Clariostar_Study	MB	Biofoundry_,_London	Linear_Dilution_Pattern_V2	0.17	0.167	0.164	0.162	0.157	0.153	0.151	0.15	0.149	0.148	0.145	0.141	0.136	0.131	0.127	0.124	0.122	0.12	0.119	0.117	0.117	0.117	0.117	0.119	0.121	0.123	0.125	0.127	0.13	0.133	0.135	0.137	0.138	0.141	0.144	0.149
G02	Sample	Dilution_65%	0.65	DMSO	Lycopene	Standard_Development	Run084	Standard_Measurement	Plate_02	Clariostar_Study	MB	Biofoundry_,_London	Linear_Dilution_Pattern_V2	0.166	0.163	0.16	0.156	0.152	0.148	0.145	0.145	0.144	0.143	0.14	0.136	0.131	0.126	0.123	0.12	0.117	0.116	0.114	0.112	0.112	0.112	0.113	0.113	0.114	0.117	0.119	0.12	0.122	0.125	0.126	0.128	0.129	0.131	0.134	0.138
G03	Sample	Dilution_45%	0.45	DMSO	Lycopene	Standard_Development	Run084	Standard_Measurement	Plate_02	Clariostar_Study	MB	Biofoundry_,_London	Linear_Dilution_Pattern_V2	0.141	0.138	0.135	0.132	0.127	0.123	0.121	0.12	0.118	0.115	0.111	0.107	0.104	0.1	0.096	0.093	0.091	0.089	0.087	0.086	0.085	0.085	0.085	0.086	0.086	0.088	0.089	0.09	0.091	0.093	0.094	0.095	0.095	0.096	0.098	0.1
G04	Sample	Dilution_25%	0.25	DMSO	Lycopene	Standard_Development	Run084	Standard_Measurement	Plate_02	Clariostar_Study	MB	Biofoundry_,_London	Linear_Dilution_Pattern_V2	0.131	0.128	0.124	0.121	0.118	0.114	0.11	0.109	0.107	0.105	0.101	0.097	0.093	0.09	0.087	0.083	0.082	0.079	0.077	0.076	0.075	0.075	0.074	0.074	0.075	0.076	0.076	0.076	0.077	0.078	0.078	0.079	0.078	0.079	0.08	0.081
G05	Sample	Dilution_05%	0.0499999999999999	DMSO	Lycopene	Standard_Development	Run084	Standard_Measurement	Plate_02	Clariostar_Study	MB	Biofoundry_,_London	Linear_Dilution_Pattern_V2	0.118	0.114	0.11	0.106	0.102	0.098	0.094	0.093	0.091	0.088	0.084	0.08	0.077	0.073	0.07	0.069	0.067	0.065	0.063	0.061	0.06	0.059	0.058	0.058	0.058	0.058	0.057	0.056	0.056	0.056	0.056	0.055	0.054	0.054	0.053	0.051
G06	Sample	Dilution_85%	0.85	DMSO	Lycopene	Standard_Development	Run084	Standard_Measurement	Plate_02	Clariostar_Study	MB	Biofoundry_,_London	Linear_Dilution_Pattern_V2	0.167	0.163	0.159	0.155	0.152	0.148	0.145	0.144	0.144	0.143	0.142	0.137	0.133	0.128	0.124	0.121	0.119	0.116	0.114	0.113	0.113	0.113	0.114	0.116	0.118	0.121	0.124	0.126	0.129	0.132	0.134	0.137	0.139	0.142	0.146	0.151
G07	Sample	Dilution_65%	0.65	DMSO	Lycopene	Standard_Development	Run084	Standard_Measurement	Plate_02	Clariostar_Study	MB	Biofoundry_,_London	Linear_Dilution_Pattern_V2	0.15	0.146	0.143	0.14	0.136	0.132	0.129	0.129	0.128	0.126	0.123	0.12	0.115	0.111	0.108	0.104	0.102	0.1	0.097	0.096	0.096	0.096	0.097	0.098	0.099	0.102	0.103	0.104	0.107	0.109	0.111	0.112	0.113	0.115	0.118	0.121
G08	Sample	Dilution_45%	0.45	DMSO	Lycopene	Standard_Development	Run084	Standard_Measurement	Plate_02	Clariostar_Study	MB	Biofoundry_,_London	Linear_Dilution_Pattern_V2	0.135	0.132	0.129	0.125	0.121	0.117	0.114	0.113	0.111	0.11	0.107	0.103	0.098	0.095	0.091	0.089	0.087	0.084	0.082	0.08	0.081	0.08	0.08	0.081	0.081	0.083	0.083	0.084	0.085	0.086	0.087	0.087	0.088	0.09	0.09	0.092
G09	Sample	Dilution_25%	0.25	DMSO	Lycopene	Standard_Development	Run084	Standard_Measurement	Plate_02	Clariostar_Study	MB	Biofoundry_,_London	Linear_Dilution_Pattern_V2	0.13	0.126	0.123	0.119	0.116	0.112	0.108	0.108	0.106	0.103	0.1	0.097	0.092	0.088	0.085	0.083	0.08	0.078	0.076	0.075	0.074	0.073	0.073	0.073	0.073	0.074	0.075	0.074	0.075	0.076	0.076	0.077	0.077	0.077	0.077	0.078
G10	Sample	Dilution_05%	0.0499999999999999	DMSO	Lycopene	Standard_Development	Run084	Standard_Measurement	Plate_02	Clariostar_Study	MB	Biofoundry_,_London	Linear_Dilution_Pattern_V2	0.113	0.108	0.105	0.102	0.098	0.094	0.091	0.09	0.087	0.084	0.079	0.075	0.072	0.068	0.065	0.064	0.061	0.059	0.058	0.056	0.055	0.055	0.054	0.054	0.054	0.054	0.053	0.052	0.053	0.053	0.052	0.053	0.052	0.051	0.051	0.049
G11	Blank	DMSO_Blank		DMSO		Standard_Development	Run084	Standard_Measurement	Plate_02	Clariostar_Study	MB	Biofoundry_,_London	Linear_Dilution_Pattern_V2	0.106	0.101	0.097	0.094	0.091	0.087	0.084	0.083	0.08	0.076	0.072	0.068	0.065	0.061	0.058	0.057	0.056	0.053	0.052	0.051	0.05	0.049	0.049	0.049	0.048	0.048	0.048	0.047	0.047	0.047	0.046	0.046	0.046	0.045	0.044	0.043
G12	Blank	DMSO_Blank		DMSO		Standard_Development	Run084	Standard_Measurement	Plate_02	Clariostar_Study	MB	Biofoundry_,_London	Linear_Dilution_Pattern_V2	0.108	0.104	0.1	0.097	0.093	0.089	0.086	0.085	0.082	0.079	0.075	0.071	0.066	0.062	0.06	0.058	0.056	0.055	0.053	0.051	0.051	0.051	0.05	0.049	0.049	0.05	0.049	0.047	0.048	0.048	0.047	0.047	0.046	0.046	0.045	0.043
H01	Sample	Dilution_85%	0.85	DMSO	Lycopene	Standard_Development	Run084	Standard_Measurement	Plate_02	Clariostar_Study	MB	Biofoundry_,_London	Linear_Dilution_Pattern_V2	0.186	0.183	0.179	0.176	0.172	0.168	0.165	0.163	0.163	0.16	0.157	0.152	0.147	0.142	0.137	0.134	0.131	0.129	0.126	0.126	0.125	0.124	0.125	0.126	0.128	0.13	0.133	0.134	0.137	0.139	0.141	0.143	0.144	0.147	0.15	0.153
H02	Sample	Dilution_65%	0.65	DMSO	Lycopene	Standard_Development	Run084	Standard_Measurement	Plate_02	Clariostar_Study	MB	Biofoundry_,_London	Linear_Dilution_Pattern_V2	0.16	0.157	0.153	0.15	0.145	0.142	0.139	0.138	0.137	0.136	0.133	0.128	0.124	0.119	0.116	0.112	0.11	0.108	0.106	0.104	0.103	0.103	0.104	0.105	0.106	0.108	0.11	0.111	0.113	0.115	0.116	0.117	0.118	0.12	0.123	0.126
H03	Sample	Dilution_45%	0.45	DMSO	Lycopene	Standard_Development	Run084	Standard_Measurement	Plate_02	Clariostar_Study	MB	Biofoundry_,_London	Linear_Dilution_Pattern_V2	0.142	0.139	0.137	0.132	0.128	0.125	0.121	0.12	0.118	0.116	0.113	0.109	0.104	0.1	0.096	0.093	0.091	0.089	0.087	0.086	0.086	0.085	0.085	0.085	0.086	0.087	0.088	0.088	0.09	0.092	0.092	0.093	0.093	0.095	0.096	0.098
H04	Sample	Dilution_25%	0.25	DMSO	Lycopene	Standard_Development	Run084	Standard_Measurement	Plate_02	Clariostar_Study	MB	Biofoundry_,_London	Linear_Dilution_Pattern_V2	0.135	0.132	0.128	0.124	0.121	0.116	0.113	0.112	0.11	0.106	0.102	0.097	0.092	0.088	0.085	0.081	0.08	0.077	0.075	0.074	0.073	0.072	0.072	0.073	0.072	0.073	0.073	0.073	0.074	0.075	0.075	0.074	0.074	0.075	0.075	0.076
H05	Sample	Dilution_05%	0.0499999999999999	DMSO	Lycopene	Standard_Development	Run084	Standard_Measurement	Plate_02	Clariostar_Study	MB	Biofoundry_,_London	Linear_Dilution_Pattern_V2	0.124	0.12	0.117	0.113	0.11	0.106	0.102	0.1	0.098	0.094	0.09	0.086	0.082	0.079	0.075	0.072	0.071	0.069	0.067	0.065	0.065	0.064	0.062	0.062	0.061	0.061	0.061	0.06	0.059	0.06	0.059	0.059	0.057	0.057	0.056	0.055
H06	Sample	Dilution_85%	0.85	DMSO	Lycopene	Standard_Development	Run084	Standard_Measurement	Plate_02	Clariostar_Study	MB	Biofoundry_,_London	Linear_Dilution_Pattern_V2	0.158	0.155	0.151	0.148	0.144	0.14	0.137	0.137	0.136	0.134	0.131	0.128	0.124	0.119	0.115	0.112	0.11	0.107	0.105	0.104	0.104	0.103	0.105	0.106	0.107	0.11	0.113	0.115	0.118	0.121	0.122	0.124	0.125	0.128	0.132	0.135
H07	Sample	Dilution_65%	0.65	DMSO	Lycopene	Standard_Development	Run084	Standard_Measurement	Plate_02	Clariostar_Study	MB	Biofoundry_,_London	Linear_Dilution_Pattern_V2	0.149	0.145	0.141	0.137	0.133	0.13	0.127	0.127	0.126	0.125	0.122	0.118	0.114	0.108	0.104	0.102	0.1	0.098	0.095	0.093	0.093	0.093	0.093	0.094	0.096	0.098	0.099	0.1	0.103	0.104	0.106	0.107	0.108	0.11	0.112	0.115
H08	Sample	Dilution_45%	0.45	DMSO	Lycopene	Standard_Development	Run084	Standard_Measurement	Plate_02	Clariostar_Study	MB	Biofoundry_,_London	Linear_Dilution_Pattern_V2	0.141	0.138	0.135	0.131	0.128	0.123	0.121	0.119	0.117	0.115	0.112	0.107	0.102	0.098	0.094	0.091	0.088	0.087	0.085	0.083	0.083	0.083	0.082	0.083	0.084	0.085	0.085	0.086	0.087	0.089	0.089	0.09	0.092	0.093	0.094	0.096
H09	Sample	Dilution_25%	0.25	DMSO	Lycopene	Standard_Development	Run084	Standard_Measurement	Plate_02	Clariostar_Study	MB	Biofoundry_,_London	Linear_Dilution_Pattern_V2	0.137	0.133	0.129	0.126	0.122	0.117	0.114	0.112	0.11	0.107	0.103	0.098	0.092	0.088	0.085	0.082	0.08	0.078	0.076	0.074	0.073	0.072	0.072	0.073	0.073	0.073	0.073	0.073	0.073	0.074	0.074	0.074	0.074	0.074	0.074	0.074
H10	Sample	Dilution_05%	0.0499999999999999	DMSO	Lycopene	Standard_Development	Run084	Standard_Measurement	Plate_02	Clariostar_Study	MB	Biofoundry_,_London	Linear_Dilution_Pattern_V2	0.116	0.111	0.107	0.104	0.101	0.096	0.093	0.091	0.088	0.085	0.081	0.077	0.072	0.069	0.066	0.064	0.062	0.059	0.058	0.057	0.056	0.055	0.055	0.054	0.054	0.054	0.053	0.052	0.053	0.053	0.053	0.053	0.051	0.051	0.051	0.049
H11	Blank	DMSO_Blank		DMSO		Standard_Development	Run084	Standard_Measurement	Plate_02	Clariostar_Study	MB	Biofoundry_,_London	Linear_Dilution_Pattern_V2	0.108	0.104	0.101	0.097	0.094	0.089	0.087	0.086	0.083	0.08	0.076	0.071	0.067	0.064	0.061	0.059	0.058	0.056	0.054	0.053	0.052	0.051	0.051	0.051	0.051	0.05	0.049	0.049	0.049	0.049	0.048	0.048	0.047	0.046	0.046	0.045
H12	Blank	DMSO_Blank		DMSO		Standard_Development	Run084	Standard_Measurement	Plate_02	Clariostar_Study	MB	Biofoundry_,_London	Linear_Dilution_Pattern_V2	0.106	0.102	0.098	0.095	0.092	0.088	0.085	0.083	0.08	0.076	0.072	0.067	0.063	0.059	0.058	0.056	0.054	0.051	0.05	0.048	0.048	0.048	0.048	0.047	0.047	0.047	0.046	0.045	0.045	0.046	0.045	0.045	0.044	0.044	0.043	0.042
A01	Sample	Dilution_100%	1.0	DMSO	Lycopene	Standard_Development	Run084	Standard_Measurement	Plate_02	Clariostar_Study	MB	Biofoundry_,_London	Linear_Dilution_Pattern_V2	0.196	0.194	0.192	0.188	0.184	0.18	0.179	0.177	0.176	0.173	0.171	0.166	0.161	0.157	0.152	0.149	0.146	0.144	0.142	0.141	0.141	0.141	0.143	0.145	0.146	0.149	0.152	0.155	0.159	0.161	0.163	0.165	0.169	0.172	0.176	0.183
A02	Sample	Dilution_80%	0.8	DMSO	Lycopene	Standard_Development	Run084	Standard_Measurement	Plate_02	Clariostar_Study	MB	Biofoundry_,_London	Linear_Dilution_Pattern_V2	0.144	0.14	0.139	0.135	0.131	0.127	0.125	0.124	0.121	0.119	0.115	0.11	0.105	0.1	0.097	0.094	0.091	0.089	0.087	0.086	0.086	0.087	0.088	0.089	0.091	0.093	0.096	0.099	0.102	0.103	0.105	0.107	0.11	0.113	0.117	0.122
A03	Sample	Dilution_60%	0.6	DMSO	Lycopene	Standard_Development	Run084	Standard_Measurement	Plate_02	Clariostar_Study	MB	Biofoundry_,_London	Linear_Dilution_Pattern_V2	0.137	0.134	0.132	0.129	0.125	0.121	0.118	0.117	0.114	0.111	0.109	0.104	0.099	0.095	0.092	0.089	0.086	0.085	0.083	0.082	0.081	0.082	0.082	0.083	0.083	0.085	0.087	0.089	0.091	0.093	0.094	0.094	0.097	0.098	0.101	0.105
A04	Sample	Dilution_40%	0.4	DMSO	Lycopene	Standard_Development	Run084	Standard_Measurement	Plate_02	Clariostar_Study	MB	Biofoundry_,_London	Linear_Dilution_Pattern_V2	0.131	0.127	0.124	0.121	0.117	0.113	0.111	0.108	0.105	0.102	0.098	0.093	0.089	0.085	0.082	0.08	0.076	0.074	0.072	0.071	0.07	0.07	0.071	0.071	0.071	0.072	0.073	0.074	0.075	0.076	0.076	0.077	0.078	0.08	0.081	0.083
A05	Sample	Dilution_20%	0.2	DMSO	Lycopene	Standard_Development	Run084	Standard_Measurement	Plate_02	Clariostar_Study	MB	Biofoundry_,_London	Linear_Dilution_Pattern_V2	0.119	0.116	0.112	0.108	0.105	0.101	0.098	0.097	0.094	0.09	0.086	0.082	0.078	0.074	0.072	0.07	0.067	0.065	0.062	0.061	0.061	0.06	0.061	0.061	0.06	0.06	0.061	0.061	0.062	0.062	0.062	0.062	0.062	0.063	0.063	0.063
A06	Sample	Dilution_100%	1.0	DMSO	Lycopene	Standard_Development	Run084	Standard_Measurement	Plate_02	Clariostar_Study	MB	Biofoundry_,_London	Linear_Dilution_Pattern_V2	0.162	0.158	0.156	0.152	0.149	0.145	0.141	0.141	0.139	0.136	0.133	0.128	0.123	0.118	0.114	0.111	0.108	0.106	0.104	0.103	0.102	0.103	0.104	0.106	0.108	0.111	0.114	0.118	0.122	0.124	0.126	0.128	0.131	0.135	0.139	0.145
A07	Sample	Dilution_80%	0.8	DMSO	Lycopene	Standard_Development	Run084	Standard_Measurement	Plate_02	Clariostar_Study	MB	Biofoundry_,_London	Linear_Dilution_Pattern_V2	0.149	0.147	0.144	0.141	0.137	0.134	0.131	0.129	0.128	0.126	0.123	0.119	0.114	0.111	0.106	0.103	0.101	0.098	0.096	0.095	0.095	0.096	0.096	0.097	0.099	0.101	0.103	0.106	0.108	0.11	0.111	0.113	0.116	0.118	0.121	0.126
A08	Sample	Dilution_60%	0.6	DMSO	Lycopene	Standard_Development	Run084	Standard_Measurement	Plate_02	Clariostar_Study	MB	Biofoundry_,_London	Linear_Dilution_Pattern_V2	0.147	0.144	0.143	0.139	0.135	0.131	0.128	0.127	0.125	0.122	0.119	0.115	0.11	0.105	0.102	0.099	0.095	0.093	0.091	0.09	0.089	0.09	0.09	0.09	0.091	0.093	0.094	0.097	0.099	0.1	0.101	0.102	0.103	0.105	0.108	0.111
A09	Sample	Dilution_40%	0.4	DMSO	Lycopene	Standard_Development	Run084	Standard_Measurement	Plate_02	Clariostar_Study	MB	Biofoundry_,_London	Linear_Dilution_Pattern_V2	0.139	0.136	0.133	0.13	0.126	0.121	0.118	0.116	0.114	0.111	0.107	0.102	0.097	0.093	0.089	0.086	0.083	0.081	0.078	0.077	0.077	0.077	0.077	0.077	0.076	0.078	0.079	0.08	0.081	0.082	0.081	0.081	0.083	0.084	0.085	0.086
A10	Sample	Dilution_20%	0.2	DMSO	Lycopene	Standard_Development	Run084	Standard_Measurement	Plate_02	Clariostar_Study	MB	Biofoundry_,_London	Linear_Dilution_Pattern_V2	0.121	0.118	0.115	0.112	0.108	0.104	0.101	0.099	0.096	0.093	0.088	0.085	0.081	0.077	0.074	0.072	0.068	0.066	0.065	0.064	0.063	0.062	0.063	0.062	0.062	0.062	0.062	0.063	0.063	0.064	0.063	0.063	0.064	0.064	0.064	0.064
A11	Blank	DMSO_Blank		DMSO		Standard_Development	Run084	Standard_Measurement	Plate_02	Clariostar_Study	MB	Biofoundry_,_London	Linear_Dilution_Pattern_V2	0.11	0.106	0.104	0.101	0.098	0.094	0.091	0.089	0.086	0.082	0.078	0.073	0.069	0.066	0.064	0.062	0.059	0.057	0.055	0.055	0.054	0.053	0.053	0.052	0.051	0.05	0.05	0.05	0.05	0.05	0.048	0.048	0.047	0.046	0.046	0.046
A12	Blank	DMSO_Blank		DMSO		Standard_Development	Run084	Standard_Measurement	Plate_02	Clariostar_Study	MB	Biofoundry_,_London	Linear_Dilution_Pattern_V2	0.114	0.11	0.108	0.105	0.101	0.097	0.094	0.091	0.088	0.085	0.081	0.076	0.072	0.069	0.066	0.064	0.062	0.059	0.057	0.056	0.055	0.054	0.054	0.053	0.053	0.052	0.052	0.052	0.052	0.051	0.05	0.049	0.048	0.048	0.048	0.047
B01	Sample	Dilution_100%	1.0	DMSO	Lycopene	Standard_Development	Run084	Standard_Measurement	Plate_02	Clariostar_Study	MB	Biofoundry_,_London	Linear_Dilution_Pattern_V2	0.189	0.186	0.183	0.18	0.177	0.173	0.171	0.171	0.169	0.169	0.166	0.162	0.158	0.152	0.149	0.147	0.144	0.142	0.14	0.14	0.14	0.14	0.142	0.144	0.146	0.15	0.154	0.157	0.161	0.164	0.166	0.169	0.172	0.176	0.181	0.188
B02	Sample	Dilution_80%	0.8	DMSO	Lycopene	Standard_Development	Run084	Standard_Measurement	Plate_02	Clariostar_Study	MB	Biofoundry_,_London	Linear_Dilution_Pattern_V2	0.147	0.143	0.141	0.138	0.134	0.13	0.128	0.127	0.126	0.124	0.121	0.117	0.113	0.108	0.105	0.103	0.1	0.098	0.096	0.095	0.095	0.095	0.097	0.098	0.1	0.102	0.104	0.107	0.11	0.112	0.113	0.115	0.118	0.121	0.124	0.129
B03	Sample	Dilution_60%	0.6	DMSO	Lycopene	Standard_Development	Run084	Standard_Measurement	Plate_02	Clariostar_Study	MB	Biofoundry_,_London	Linear_Dilution_Pattern_V2	0.142	0.138	0.136	0.132	0.128	0.125	0.122	0.121	0.12	0.118	0.114	0.11	0.106	0.101	0.097	0.096	0.093	0.09	0.088	0.087	0.087	0.087	0.087	0.088	0.089	0.091	0.093	0.095	0.098	0.099	0.1	0.101	0.103	0.104	0.107	0.11
B04	Sample	Dilution_40%	0.4	DMSO	Lycopene	Standard_Development	Run084	Standard_Measurement	Plate_02	Clariostar_Study	MB	Biofoundry_,_London	Linear_Dilution_Pattern_V2	0.129	0.126	0.123	0.12	0.116	0.112	0.109	0.108	0.106	0.103	0.1	0.096	0.091	0.088	0.084	0.082	0.079	0.077	0.076	0.075	0.074	0.074	0.074	0.074	0.074	0.076	0.077	0.078	0.079	0.08	0.08	0.081	0.082	0.083	0.084	0.086
B05	Sample	Dilution_20%	0.2	DMSO	Lycopene	Standard_Development	Run084	Standard_Measurement	Plate_02	Clariostar_Study	MB	Biofoundry_,_London	Linear_Dilution_Pattern_V2	0.116	0.113	0.111	0.107	0.104	0.1	0.097	0.096	0.093	0.09	0.087	0.083	0.08	0.076	0.073	0.071	0.068	0.066	0.064	0.063	0.063	0.062	0.062	0.062	0.062	0.062	0.062	0.063	0.063	0.064	0.063	0.063	0.064	0.064	0.064	0.065
B06	Sample	Dilution_100%	1.0	DMSO	Lycopene	Standard_Development	Run084	Standard_Measurement	Plate_02	Clariostar_Study	MB	Biofoundry_,_London	Linear_Dilution_Pattern_V2	0.162	0.159	0.156	0.152	0.149	0.145	0.143	0.143	0.142	0.141	0.138	0.135	0.132	0.127	0.124	0.121	0.117	0.115	0.114	0.112	0.112	0.113	0.114	0.117	0.119	0.123	0.127	0.13	0.134	0.137	0.139	0.142	0.146	0.15	0.155	0.162
B07	Sample	Dilution_80%	0.8	DMSO	Lycopene	Standard_Development	Run084	Standard_Measurement	Plate_02	Clariostar_Study	MB	Biofoundry_,_London	Linear_Dilution_Pattern_V2	0.166	0.163	0.161	0.157	0.154	0.151	0.148	0.148	0.146	0.145	0.142	0.138	0.135	0.13	0.126	0.123	0.12	0.118	0.116	0.115	0.115	0.115	0.116	0.117	0.119	0.122	0.125	0.128	0.131	0.134	0.135	0.136	0.14	0.143	0.147	0.153
B08	Sample	Dilution_60%	0.6	DMSO	Lycopene	Standard_Development	Run084	Standard_Measurement	Plate_02	Clariostar_Study	MB	Biofoundry_,_London	Linear_Dilution_Pattern_V2	0.145	0.142	0.139	0.136	0.132	0.129	0.127	0.125	0.123	0.122	0.118	0.114	0.11	0.106	0.102	0.1	0.097	0.095	0.092	0.092	0.091	0.091	0.091	0.091	0.093	0.095	0.097	0.099	0.101	0.102	0.103	0.104	0.106	0.108	0.11	0.113
B09	Sample	Dilution_40%	0.4	DMSO	Lycopene	Standard_Development	Run084	Standard_Measurement	Plate_02	Clariostar_Study	MB	Biofoundry_,_London	Linear_Dilution_Pattern_V2	0.138	0.134	0.132	0.128	0.126	0.122	0.119	0.117	0.114	0.112	0.109	0.104	0.1	0.096	0.093	0.09	0.087	0.085	0.083	0.082	0.081	0.081	0.081	0.081	0.081	0.082	0.082	0.084	0.085	0.086	0.086	0.086	0.087	0.088	0.089	0.091
B10	Sample	Dilution_20%	0.2	DMSO	Lycopene	Standard_Development	Run084	Standard_Measurement	Plate_02	Clariostar_Study	MB	Biofoundry_,_London	Linear_Dilution_Pattern_V2	0.122	0.119	0.117	0.114	0.11	0.106	0.103	0.102	0.099	0.096	0.092	0.089	0.085	0.081	0.078	0.077	0.073	0.071	0.069	0.069	0.068	0.067	0.067	0.067	0.066	0.067	0.068	0.068	0.068	0.068	0.068	0.068	0.068	0.068	0.068	0.069
B11	Blank	DMSO_Blank		DMSO		Standard_Development	Run084	Standard_Measurement	Plate_02	Clariostar_Study	MB	Biofoundry_,_London	Linear_Dilution_Pattern_V2	0.113	0.109	0.106	0.103	0.1	0.096	0.093	0.092	0.089	0.085	0.08	0.076	0.074	0.07	0.068	0.066	0.064	0.062	0.06	0.059	0.058	0.057	0.057	0.056	0.056	0.055	0.054	0.054	0.054	0.053	0.052	0.052	0.051	0.051	0.05	0.049
B12	Blank	DMSO_Blank		DMSO		Standard_Development	Run084	Standard_Measurement	Plate_02	Clariostar_Study	MB	Biofoundry_,_London	Linear_Dilution_Pattern_V2	0.106	0.102	0.1	0.097	0.094	0.09	0.088	0.085	0.083	0.079	0.074	0.07	0.067	0.064	0.062	0.06	0.057	0.056	0.054	0.053	0.052	0.052	0.052	0.051	0.05	0.05	0.05	0.049	0.05	0.05	0.048	0.047	0.047	0.046	0.046	0.045
C01	Sample	Dilution_95%	0.95	DMSO	Lycopene	Standard_Development	Run084	Standard_Measurement	Plate_02	Clariostar_Study	MB	Biofoundry_,_London	Linear_Dilution_Pattern_V2	0.195	0.193	0.191	0.188	0.185	0.181	0.179	0.179	0.177	0.176	0.173	0.169	0.166	0.161	0.157	0.154	0.152	0.15	0.148	0.148	0.148	0.148	0.149	0.15	0.153	0.156	0.159	0.163	0.166	0.168	0.17	0.172	0.175	0.178	0.183	0.189
C02	Sample	Dilution_75%	0.75	DMSO	Lycopene	Standard_Development	Run084	Standard_Measurement	Plate_02	Clariostar_Study	MB	Biofoundry_,_London	Linear_Dilution_Pattern_V2	0.149	0.146	0.144	0.14	0.137	0.134	0.132	0.13	0.128	0.127	0.123	0.12	0.116	0.111	0.108	0.106	0.104	0.101	0.1	0.099	0.098	0.098	0.1	0.101	0.102	0.105	0.108	0.11	0.113	0.115	0.117	0.118	0.121	0.123	0.127	0.131
C03	Sample	Dilution_55%	0.55	DMSO	Lycopene	Standard_Development	Run084	Standard_Measurement	Plate_02	Clariostar_Study	MB	Biofoundry_,_London	Linear_Dilution_Pattern_V2	0.153	0.151	0.148	0.144	0.141	0.138	0.135	0.134	0.132	0.131	0.128	0.123	0.119	0.115	0.112	0.11	0.106	0.104	0.103	0.102	0.101	0.101	0.102	0.103	0.104	0.106	0.108	0.11	0.112	0.114	0.115	0.116	0.118	0.12	0.123	0.127
C04	Sample	Dilution_35%	0.35	DMSO	Lycopene	Standard_Development	Run084	Standard_Measurement	Plate_02	Clariostar_Study	MB	Biofoundry_,_London	Linear_Dilution_Pattern_V2	0.128	0.124	0.121	0.118	0.114	0.11	0.107	0.107	0.105	0.103	0.099	0.094	0.091	0.087	0.083	0.082	0.079	0.076	0.074	0.074	0.073	0.073	0.074	0.075	0.074	0.075	0.076	0.077	0.08	0.081	0.08	0.081	0.082	0.083	0.084	0.086
C05	Sample	Dilution_15%	0.15	DMSO	Lycopene	Standard_Development	Run084	Standard_Measurement	Plate_02	Clariostar_Study	MB	Biofoundry_,_London	Linear_Dilution_Pattern_V2	0.112	0.108	0.106	0.102	0.099	0.095	0.092	0.091	0.088	0.086	0.083	0.078	0.075	0.071	0.07	0.068	0.065	0.063	0.061	0.06	0.059	0.059	0.059	0.058	0.059	0.059	0.059	0.059	0.06	0.06	0.059	0.059	0.06	0.06	0.06	0.059
C06	Sample	Dilution_95%	0.95	DMSO	Lycopene	Standard_Development	Run084	Standard_Measurement	Plate_02	Clariostar_Study	MB	Biofoundry_,_London	Linear_Dilution_Pattern_V2	0.186	0.184	0.181	0.178	0.174	0.171	0.169	0.169	0.169	0.168	0.166	0.164	0.159	0.154	0.15	0.147	0.145	0.142	0.141	0.14	0.14	0.141	0.142	0.144	0.148	0.152	0.156	0.159	0.163	0.166	0.168	0.172	0.176	0.18	0.185	0.192
C07	Sample	Dilution_75%	0.75	DMSO	Lycopene	Standard_Development	Run084	Standard_Measurement	Plate_02	Clariostar_Study	MB	Biofoundry_,_London	Linear_Dilution_Pattern_V2	0.151	0.148	0.145	0.141	0.138	0.134	0.131	0.13	0.129	0.128	0.125	0.122	0.118	0.113	0.109	0.107	0.104	0.101	0.099	0.098	0.099	0.098	0.1	0.101	0.103	0.105	0.107	0.11	0.113	0.115	0.116	0.117	0.12	0.122	0.125	0.13
C08	Sample	Dilution_55%	0.55	DMSO	Lycopene	Standard_Development	Run084	Standard_Measurement	Plate_02	Clariostar_Study	MB	Biofoundry_,_London	Linear_Dilution_Pattern_V2	0.138	0.135	0.132	0.127	0.124	0.119	0.117	0.117	0.115	0.113	0.11	0.106	0.103	0.098	0.094	0.092	0.089	0.087	0.085	0.084	0.083	0.083	0.084	0.085	0.086	0.088	0.089	0.09	0.092	0.094	0.095	0.096	0.097	0.099	0.1	0.103
C09	Sample	Dilution_35%	0.35	DMSO	Lycopene	Standard_Development	Run084	Standard_Measurement	Plate_02	Clariostar_Study	MB	Biofoundry_,_London	Linear_Dilution_Pattern_V2	0.127	0.123	0.121	0.117	0.114	0.11	0.107	0.106	0.104	0.102	0.098	0.094	0.09	0.086	0.083	0.08	0.077	0.076	0.073	0.072	0.072	0.072	0.071	0.072	0.073	0.073	0.074	0.074	0.076	0.077	0.078	0.078	0.078	0.078	0.079	0.08
C10	Sample	Dilution_15%	0.15	DMSO	Lycopene	Standard_Development	Run084	Standard_Measurement	Plate_02	Clariostar_Study	MB	Biofoundry_,_London	Linear_Dilution_Pattern_V2	0.121	0.118	0.116	0.111	0.108	0.104	0.102	0.1	0.097	0.094	0.091	0.086	0.082	0.078	0.076	0.074	0.07	0.068	0.066	0.065	0.064	0.064	0.064	0.063	0.063	0.063	0.063	0.063	0.063	0.064	0.063	0.063	0.063	0.063	0.063	0.062
C11	Blank	DMSO_Blank		DMSO		Standard_Development	Run084	Standard_Measurement	Plate_02	Clariostar_Study	MB	Biofoundry_,_London	Linear_Dilution_Pattern_V2	0.105	0.101	0.099	0.096	0.092	0.088	0.086	0.084	0.081	0.078	0.072	0.069	0.066	0.063	0.06	0.058	0.056	0.054	0.052	0.052	0.05	0.05	0.05	0.05	0.048	0.048	0.048	0.048	0.048	0.048	0.047	0.046	0.046	0.046	0.045	0.044
C12	Blank	DMSO_Blank		DMSO		Standard_Development	Run084	Standard_Measurement	Plate_02	Clariostar_Study	MB	Biofoundry_,_London	Linear_Dilution_Pattern_V2	0.102	0.099	0.097	0.093	0.089	0.086	0.084	0.082	0.08	0.076	0.071	0.068	0.064	0.061	0.059	0.058	0.055	0.053	0.052	0.051	0.05	0.049	0.049	0.048	0.048	0.048	0.048	0.048	0.047	0.047	0.047	0.045	0.046	0.045	0.044	0.043
D01	Sample	Dilution_95%	0.95	DMSO	Lycopene	Standard_Development	Run084	Standard_Measurement	Plate_02	Clariostar_Study	MB	Biofoundry_,_London	Linear_Dilution_Pattern_V2	0.212	0.209	0.208	0.204	0.2	0.196	0.194	0.195	0.194	0.192	0.19	0.185	0.181	0.175	0.172	0.17	0.166	0.164	0.162	0.161	0.161	0.16	0.162	0.164	0.166	0.168	0.171	0.174	0.177	0.18	0.181	0.184	0.186	0.189	0.193	0.198
D02	Sample	Dilution_75%	0.75	DMSO	Lycopene	Standard_Development	Run084	Standard_Measurement	Plate_02	Clariostar_Study	MB	Biofoundry_,_London	Linear_Dilution_Pattern_V2	0.162	0.159	0.157	0.153	0.15	0.147	0.144	0.144	0.142	0.141	0.137	0.133	0.129	0.124	0.12	0.118	0.115	0.113	0.111	0.11	0.11	0.109	0.111	0.111	0.114	0.116	0.119	0.121	0.124	0.126	0.127	0.129	0.132	0.134	0.138	0.143
D03	Sample	Dilution_55%	0.55	DMSO	Lycopene	Standard_Development	Run084	Standard_Measurement	Plate_02	Clariostar_Study	MB	Biofoundry_,_London	Linear_Dilution_Pattern_V2	0.145	0.142	0.14	0.136	0.132	0.128	0.125	0.125	0.123	0.121	0.117	0.114	0.11	0.105	0.102	0.1	0.096	0.094	0.092	0.091	0.09	0.09	0.091	0.091	0.093	0.095	0.096	0.097	0.1	0.101	0.101	0.102	0.104	0.106	0.108	0.111
D04	Sample	Dilution_35%	0.35	DMSO	Lycopene	Standard_Development	Run084	Standard_Measurement	Plate_02	Clariostar_Study	MB	Biofoundry_,_London	Linear_Dilution_Pattern_V2	0.129	0.125	0.122	0.119	0.115	0.111	0.108	0.108	0.105	0.102	0.1	0.095	0.091	0.087	0.084	0.082	0.079	0.077	0.075	0.074	0.073	0.073	0.073	0.074	0.074	0.075	0.076	0.077	0.078	0.079	0.079	0.08	0.08	0.081	0.082	0.083
D05	Sample	Dilution_15%	0.15	DMSO	Lycopene	Standard_Development	Run084	Standard_Measurement	Plate_02	Clariostar_Study	MB	Biofoundry_,_London	Linear_Dilution_Pattern_V2	0.117	0.113	0.111	0.107	0.104	0.1	0.097	0.096	0.093	0.09	0.086	0.082	0.079	0.076	0.073	0.071	0.068	0.066	0.064	0.063	0.062	0.062	0.062	0.062	0.061	0.061	0.062	0.062	0.062	0.062	0.062	0.062	0.062	0.061	0.061	0.061
D06	Sample	Dilution_95%	0.95	DMSO	Lycopene	Standard_Development	Run084	Standard_Measurement	Plate_02	Clariostar_Study	MB	Biofoundry_,_London	Linear_Dilution_Pattern_V2	0.166	0.162	0.159	0.155	0.152	0.148	0.146	0.145	0.144	0.143	0.141	0.138	0.133	0.128	0.125	0.123	0.119	0.117	0.115	0.114	0.113	0.114	0.115	0.117	0.119	0.123	0.127	0.13	0.133	0.137	0.138	0.14	0.144	0.147	0.152	0.158
D07	Sample	Dilution_75%	0.75	DMSO	Lycopene	Standard_Development	Run084	Standard_Measurement	Plate_02	Clariostar_Study	MB	Biofoundry_,_London	Linear_Dilution_Pattern_V2	0.15	0.146	0.145	0.141	0.137	0.132	0.13	0.13	0.129	0.127	0.125	0.121	0.117	0.112	0.108	0.106	0.102	0.101	0.099	0.097	0.097	0.096	0.098	0.099	0.101	0.103	0.105	0.108	0.11	0.112	0.113	0.115	0.117	0.118	0.122	0.126
D08	Sample	Dilution_55%	0.55	DMSO	Lycopene	Standard_Development	Run084	Standard_Measurement	Plate_02	Clariostar_Study	MB	Biofoundry_,_London	Linear_Dilution_Pattern_V2	0.189	0.186	0.183	0.179	0.176	0.173	0.171	0.17	0.168	0.167	0.165	0.161	0.157	0.151	0.147	0.146	0.142	0.14	0.137	0.136	0.136	0.136	0.137	0.138	0.139	0.14	0.142	0.143	0.146	0.147	0.148	0.149	0.151	0.152	0.154	0.158
D09	Sample	Dilution_35%	0.35	DMSO	Lycopene	Standard_Development	Run084	Standard_Measurement	Plate_02	Clariostar_Study	MB	Biofoundry_,_London	Linear_Dilution_Pattern_V2	0.137	0.134	0.132	0.128	0.125	0.12	0.117	0.117	0.115	0.112	0.109	0.105	0.101	0.097	0.093	0.091	0.087	0.085	0.083	0.082	0.081	0.082	0.082	0.082	0.083	0.084	0.084	0.085	0.087	0.087	0.088	0.088	0.09	0.09	0.091	0.093
D10	Sample	Dilution_15%	0.15	DMSO	Lycopene	Standard_Development	Run084	Standard_Measurement	Plate_02	Clariostar_Study	MB	Biofoundry_,_London	Linear_Dilution_Pattern_V2	0.125	0.122	0.119	0.116	0.113	0.108	0.106	0.105	0.103	0.099	0.096	0.093	0.089	0.085	0.082	0.079	0.076	0.074	0.072	0.071	0.07	0.07	0.07	0.07	0.07	0.071	0.071	0.071	0.073	0.073	0.073	0.073	0.074	0.074	0.074	0.075
D11	Blank	DMSO_Blank		DMSO		Standard_Development	Run084	Standard_Measurement	Plate_02	Clariostar_Study	MB	Biofoundry_,_London	Linear_Dilution_Pattern_V2	0.108	0.104	0.101	0.098	0.095	0.09	0.087	0.086	0.083	0.08	0.076	0.072	0.069	0.065	0.062	0.061	0.059	0.056	0.054	0.054	0.053	0.052	0.052	0.051	0.05	0.05	0.05	0.05	0.05	0.049	0.048	0.048	0.047	0.046	0.045	0.044
D12	Blank	DMSO_Blank		DMSO		Standard_Development	Run084	Standard_Measurement	Plate_02	Clariostar_Study	MB	Biofoundry_,_London	Linear_Dilution_Pattern_V2	0.108	0.104	0.101	0.098	0.094	0.09	0.088	0.086	0.083	0.079	0.075	0.071	0.067	0.063	0.061	0.059	0.057	0.055	0.053	0.052	0.052	0.051	0.05	0.05	0.049	0.049	0.049	0.048	0.048	0.048	0.047	0.047	0.047	0.045	0.044	0.044
E01	Sample	Dilution_90%	0.9	DMSO	Lycopene	Standard_Development	Run084	Standard_Measurement	Plate_02	Clariostar_Study	MB	Biofoundry_,_London	Linear_Dilution_Pattern_V2	0.213	0.21	0.208	0.204	0.201	0.197	0.195	0.196	0.194	0.192	0.19	0.185	0.181	0.175	0.171	0.169	0.165	0.163	0.162	0.161	0.16	0.16	0.161	0.163	0.164	0.168	0.17	0.172	0.175	0.177	0.179	0.18	0.182	0.185	0.188	0.193
E02	Sample	Dilution_70%	0.7	DMSO	Lycopene	Standard_Development	Run084	Standard_Measurement	Plate_02	Clariostar_Study	MB	Biofoundry_,_London	Linear_Dilution_Pattern_V2	0.158	0.155	0.152	0.148	0.145	0.14	0.137	0.136	0.134	0.132	0.129	0.124	0.119	0.114	0.11	0.109	0.105	0.102	0.1	0.099	0.098	0.099	0.1	0.101	0.102	0.104	0.106	0.108	0.111	0.113	0.114	0.116	0.118	0.12	0.122	0.126
E03	Sample	Dilution_50%	0.5	DMSO	Lycopene	Standard_Development	Run084	Standard_Measurement	Plate_02	Clariostar_Study	MB	Biofoundry_,_London	Linear_Dilution_Pattern_V2	0.142	0.138	0.135	0.131	0.127	0.123	0.12	0.12	0.118	0.115	0.112	0.108	0.104	0.1	0.097	0.094	0.092	0.089	0.087	0.086	0.086	0.086	0.086	0.088	0.089	0.089	0.091	0.093	0.095	0.096	0.097	0.098	0.1	0.101	0.103	0.105
E04	Sample	Dilution_30%	0.3	DMSO	Lycopene	Standard_Development	Run084	Standard_Measurement	Plate_02	Clariostar_Study	MB	Biofoundry_,_London	Linear_Dilution_Pattern_V2	0.126	0.122	0.119	0.115	0.112	0.107	0.104	0.104	0.102	0.099	0.096	0.091	0.087	0.083	0.08	0.079	0.075	0.073	0.071	0.07	0.07	0.069	0.069	0.07	0.069	0.07	0.071	0.072	0.073	0.074	0.074	0.074	0.075	0.076	0.076	0.077
E05	Sample	Dilution_10%	0.1	DMSO	Lycopene	Standard_Development	Run084	Standard_Measurement	Plate_02	Clariostar_Study	MB	Biofoundry_,_London	Linear_Dilution_Pattern_V2	0.115	0.111	0.108	0.104	0.101	0.096	0.094	0.093	0.09	0.087	0.084	0.08	0.077	0.073	0.07	0.068	0.066	0.064	0.062	0.06	0.059	0.059	0.059	0.059	0.058	0.057	0.057	0.057	0.058	0.059	0.057	0.057	0.057	0.056	0.056	0.056
E06	Sample	Dilution_90%	0.9	DMSO	Lycopene	Standard_Development	Run084	Standard_Measurement	Plate_02	Clariostar_Study	MB	Biofoundry_,_London	Linear_Dilution_Pattern_V2	0.159	0.155	0.152	0.148	0.145	0.14	0.138	0.138	0.137	0.135	0.133	0.13	0.126	0.121	0.117	0.114	0.111	0.109	0.107	0.106	0.106	0.106	0.107	0.109	0.111	0.114	0.117	0.12	0.124	0.126	0.128	0.13	0.133	0.136	0.14	0.146
E07	Sample	Dilution_70%	0.7	DMSO	Lycopene	Standard_Development	Run084	Standard_Measurement	Plate_02	Clariostar_Study	MB	Biofoundry_,_London	Linear_Dilution_Pattern_V2	0.156	0.153	0.15	0.146	0.142	0.138	0.136	0.136	0.135	0.133	0.13	0.127	0.123	0.118	0.114	0.112	0.109	0.106	0.104	0.103	0.103	0.102	0.104	0.105	0.107	0.11	0.112	0.115	0.117	0.119	0.121	0.123	0.126	0.127	0.131	0.136
E08	Sample	Dilution_50%	0.5	DMSO	Lycopene	Standard_Development	Run084	Standard_Measurement	Plate_02	Clariostar_Study	MB	Biofoundry_,_London	Linear_Dilution_Pattern_V2	0.184	0.181	0.179	0.175	0.171	0.168	0.166	0.166	0.165	0.163	0.16	0.157	0.152	0.148	0.145	0.142	0.139	0.136	0.134	0.133	0.133	0.132	0.134	0.134	0.135	0.136	0.137	0.138	0.14	0.142	0.142	0.143	0.144	0.145	0.148	0.151
E09	Sample	Dilution_30%	0.3	DMSO	Lycopene	Standard_Development	Run084	Standard_Measurement	Plate_02	Clariostar_Study	MB	Biofoundry_,_London	Linear_Dilution_Pattern_V2	0.144	0.141	0.139	0.135	0.131	0.126	0.124	0.123	0.122	0.119	0.116	0.112	0.107	0.102	0.099	0.098	0.094	0.091	0.09	0.089	0.087	0.087	0.088	0.088	0.088	0.089	0.09	0.09	0.092	0.093	0.093	0.093	0.094	0.095	0.096	0.097
E10	Sample	Dilution_10%	0.1	DMSO	Lycopene	Standard_Development	Run084	Standard_Measurement	Plate_02	Clariostar_Study	MB	Biofoundry_,_London	Linear_Dilution_Pattern_V2	0.118	0.115	0.112	0.109	0.105	0.1	0.098	0.097	0.094	0.092	0.088	0.084	0.081	0.076	0.073	0.072	0.069	0.066	0.064	0.064	0.063	0.062	0.062	0.063	0.063	0.063	0.063	0.063	0.064	0.064	0.064	0.065	0.065	0.065	0.065	0.065
E11	Blank	DMSO_Blank		DMSO		Standard_Development	Run084	Standard_Measurement	Plate_02	Clariostar_Study	MB	Biofoundry_,_London	Linear_Dilution_Pattern_V2	0.106	0.102	0.099	0.096	0.092	0.088	0.085	0.084	0.081	0.078	0.074	0.069	0.066	0.062	0.06	0.059	0.056	0.054	0.053	0.052	0.051	0.051	0.05	0.05	0.049	0.049	0.049	0.048	0.049	0.048	0.047	0.047	0.047	0.045	0.045	0.044
E12	Blank	DMSO_Blank		DMSO		Standard_Development	Run084	Standard_Measurement	Plate_02	Clariostar_Study	MB	Biofoundry_,_London	Linear_Dilution_Pattern_V2	0.106	0.102	0.1	0.096	0.092	0.088	0.085	0.084	0.082	0.078	0.074	0.07	0.066	0.062	0.059	0.059	0.056	0.054	0.052	0.052	0.051	0.05	0.05	0.05	0.049	0.049	0.048	0.049	0.049	0.049	0.048	0.047	0.046	0.045	0.045	0.044
F01	Sample	Dilution_90%	0.9	DMSO	Lycopene	Standard_Development	Run084	Standard_Measurement	Plate_02	Clariostar_Study	MB	Biofoundry_,_London	Linear_Dilution_Pattern_V2	0.202	0.2	0.198	0.194	0.19	0.186	0.183	0.183	0.183	0.181	0.179	0.175	0.171	0.166	0.162	0.159	0.156	0.154	0.152	0.151	0.15	0.15	0.151	0.152	0.154	0.157	0.16	0.163	0.165	0.167	0.168	0.171	0.173	0.176	0.179	0.184
F02	Sample	Dilution_70%	0.7	DMSO	Lycopene	Standard_Development	Run084	Standard_Measurement	Plate_02	Clariostar_Study	MB	Biofoundry_,_London	Linear_Dilution_Pattern_V2	0.168	0.165	0.163	0.159	0.155	0.15	0.148	0.148	0.147	0.146	0.143	0.138	0.134	0.129	0.125	0.123	0.12	0.117	0.116	0.115	0.114	0.114	0.115	0.116	0.118	0.12	0.123	0.125	0.128	0.13	0.131	0.132	0.134	0.136	0.139	0.143
F03	Sample	Dilution_50%	0.5	DMSO	Lycopene	Standard_Development	Run084	Standard_Measurement	Plate_02	Clariostar_Study	MB	Biofoundry_,_London	Linear_Dilution_Pattern_V2	0.147	0.143	0.141	0.137	0.133	0.129	0.127	0.125	0.123	0.121	0.119	0.115	0.111	0.106	0.102	0.101	0.098	0.095	0.093	0.091	0.091	0.09	0.091	0.091	0.092	0.094	0.096	0.097	0.098	0.1	0.1	0.101	0.103	0.103	0.105	0.108
F04	Sample	Dilution_30%	0.3	DMSO	Lycopene	Standard_Development	Run084	Standard_Measurement	Plate_02	Clariostar_Study	MB	Biofoundry_,_London	Linear_Dilution_Pattern_V2	0.137	0.134	0.131	0.127	0.123	0.12	0.117	0.116	0.114	0.113	0.109	0.105	0.101	0.097	0.093	0.091	0.089	0.086	0.084	0.083	0.083	0.082	0.082	0.082	0.083	0.084	0.085	0.086	0.087	0.088	0.087	0.088	0.088	0.089	0.09	0.091
F05	Sample	Dilution_10%	0.1	DMSO	Lycopene	Standard_Development	Run084	Standard_Measurement	Plate_02	Clariostar_Study	MB	Biofoundry_,_London	Linear_Dilution_Pattern_V2	0.119	0.115	0.113	0.109	0.105	0.101	0.098	0.097	0.094	0.092	0.089	0.085	0.081	0.077	0.075	0.073	0.07	0.068	0.066	0.065	0.064	0.063	0.063	0.063	0.063	0.063	0.063	0.062	0.063	0.063	0.062	0.062	0.062	0.061	0.06	0.059
F06	Sample	Dilution_90%	0.9	DMSO	Lycopene	Standard_Development	Run084	Standard_Measurement	Plate_02	Clariostar_Study	MB	Biofoundry_,_London	Linear_Dilution_Pattern_V2	0.169	0.166	0.163	0.16	0.155	0.152	0.149	0.149	0.149	0.148	0.145	0.142	0.138	0.132	0.128	0.126	0.122	0.12	0.118	0.117	0.117	0.117	0.118	0.12	0.122	0.126	0.129	0.132	0.136	0.138	0.141	0.143	0.145	0.149	0.153	0.159
F07	Sample	Dilution_70%	0.7	DMSO	Lycopene	Standard_Development	Run084	Standard_Measurement	Plate_02	Clariostar_Study	MB	Biofoundry_,_London	Linear_Dilution_Pattern_V2	0.172	0.169	0.166	0.162	0.158	0.155	0.152	0.152	0.151	0.149	0.147	0.143	0.139	0.133	0.13	0.127	0.124	0.121	0.12	0.119	0.117	0.117	0.119	0.12	0.121	0.123	0.126	0.129	0.132	0.134	0.135	0.137	0.139	0.141	0.144	0.148
F08	Sample	Dilution_50%	0.5	DMSO	Lycopene	Standard_Development	Run084	Standard_Measurement	Plate_02	Clariostar_Study	MB	Biofoundry_,_London	Linear_Dilution_Pattern_V2	0.154	0.151	0.148	0.144	0.141	0.138	0.135	0.134	0.132	0.13	0.128	0.124	0.12	0.115	0.112	0.109	0.106	0.103	0.102	0.101	0.1	0.1	0.101	0.102	0.102	0.104	0.105	0.107	0.109	0.11	0.111	0.111	0.113	0.114	0.116	0.118
F09	Sample	Dilution_30%	0.3	DMSO	Lycopene	Standard_Development	Run084	Standard_Measurement	Plate_02	Clariostar_Study	MB	Biofoundry_,_London	Linear_Dilution_Pattern_V2	0.128	0.124	0.122	0.118	0.113	0.109	0.107	0.107	0.105	0.102	0.099	0.095	0.091	0.087	0.084	0.082	0.079	0.076	0.074	0.073	0.072	0.072	0.072	0.072	0.073	0.073	0.074	0.075	0.076	0.077	0.076	0.077	0.077	0.078	0.078	0.079
F10	Sample	Dilution_10%	0.1	DMSO	Lycopene	Standard_Development	Run084	Standard_Measurement	Plate_02	Clariostar_Study	MB	Biofoundry_,_London	Linear_Dilution_Pattern_V2	0.114	0.111	0.108	0.105	0.101	0.097	0.094	0.093	0.09	0.088	0.084	0.081	0.077	0.073	0.07	0.069	0.065	0.063	0.061	0.061	0.06	0.059	0.059	0.059	0.059	0.058	0.059	0.058	0.059	0.06	0.059	0.058	0.059	0.058	0.058	0.058
F11	Blank	DMSO		DMSO		Standard_Development	Run084	Standard_Measurement	Plate_02	Clariostar_Study	MB	Biofoundry_,_London	Linear_Dilution_Pattern_V2	0.104	0.1	0.097	0.093	0.089	0.086	0.083	0.082	0.08	0.076	0.072	0.067	0.065	0.061	0.059	0.057	0.055	0.053	0.052	0.051	0.049	0.049	0.049	0.049	0.048	0.048	0.047	0.047	0.047	0.047	0.046	0.046	0.045	0.045	0.044	0.043
F12	Blank	DMSO		DMSO		Standard_Development	Run084	Standard_Measurement	Plate_02	Clariostar_Study	MB	Biofoundry_,_London	Linear_Dilution_Pattern_V2	0.107	0.102	0.099	0.096	0.092	0.088	0.085	0.085	0.082	0.079	0.074	0.07	0.066	0.062	0.06	0.059	0.057	0.054	0.052	0.051	0.051	0.051	0.05	0.05	0.049	0.049	0.049	0.048	0.049	0.048	0.047	0.046	0.047	0.046	0.045	0.044
G01	Sample	Dilution_85%	0.85	DMSO	Lycopene	Standard_Development	Run084	Standard_Measurement	Plate_02	Clariostar_Study	MB	Biofoundry_,_London	Linear_Dilution_Pattern_V2	0.169	0.166	0.164	0.16	0.157	0.153	0.149	0.15	0.149	0.147	0.144	0.14	0.135	0.13	0.126	0.124	0.12	0.118	0.117	0.116	0.115	0.115	0.117	0.118	0.119	0.121	0.124	0.127	0.13	0.132	0.133	0.135	0.138	0.14	0.143	0.148
G02	Sample	Dilution_65%	0.65	DMSO	Lycopene	Standard_Development	Run084	Standard_Measurement	Plate_02	Clariostar_Study	MB	Biofoundry_,_London	Linear_Dilution_Pattern_V2	0.164	0.161	0.159	0.155	0.151	0.147	0.144	0.144	0.143	0.141	0.139	0.135	0.131	0.125	0.122	0.12	0.117	0.114	0.112	0.111	0.111	0.11	0.111	0.112	0.114	0.116	0.118	0.12	0.123	0.124	0.125	0.127	0.129	0.13	0.133	0.137
G03	Sample	Dilution_45%	0.45	DMSO	Lycopene	Standard_Development	Run084	Standard_Measurement	Plate_02	Clariostar_Study	MB	Biofoundry_,_London	Linear_Dilution_Pattern_V2	0.142	0.139	0.136	0.132	0.128	0.124	0.121	0.121	0.118	0.116	0.113	0.108	0.105	0.099	0.096	0.095	0.092	0.089	0.087	0.086	0.085	0.085	0.085	0.086	0.086	0.088	0.089	0.09	0.092	0.093	0.094	0.094	0.095	0.096	0.098	0.099
G04	Sample	Dilution_25%	0.25	DMSO	Lycopene	Standard_Development	Run084	Standard_Measurement	Plate_02	Clariostar_Study	MB	Biofoundry_,_London	Linear_Dilution_Pattern_V2	0.132	0.128	0.124	0.121	0.117	0.114	0.11	0.11	0.107	0.104	0.102	0.098	0.094	0.089	0.086	0.085	0.081	0.079	0.077	0.076	0.075	0.074	0.075	0.075	0.075	0.075	0.076	0.077	0.078	0.078	0.078	0.078	0.079	0.079	0.08	0.081
G05	Sample	Dilution_05%	0.0499999999999999	DMSO	Lycopene	Standard_Development	Run084	Standard_Measurement	Plate_02	Clariostar_Study	MB	Biofoundry_,_London	Linear_Dilution_Pattern_V2	0.117	0.114	0.11	0.106	0.102	0.098	0.095	0.094	0.091	0.089	0.085	0.08	0.078	0.074	0.07	0.069	0.066	0.064	0.062	0.061	0.06	0.059	0.059	0.058	0.058	0.057	0.057	0.057	0.057	0.057	0.056	0.054	0.055	0.054	0.053	0.052
G06	Sample	Dilution_85%	0.85	DMSO	Lycopene	Standard_Development	Run084	Standard_Measurement	Plate_02	Clariostar_Study	MB	Biofoundry_,_London	Linear_Dilution_Pattern_V2	0.168	0.165	0.161	0.157	0.153	0.149	0.146	0.146	0.144	0.143	0.141	0.138	0.133	0.128	0.124	0.121	0.118	0.116	0.114	0.113	0.112	0.113	0.114	0.116	0.118	0.12	0.123	0.127	0.13	0.132	0.134	0.136	0.139	0.142	0.145	0.15
G07	Sample	Dilution_65%	0.65	DMSO	Lycopene	Standard_Development	Run084	Standard_Measurement	Plate_02	Clariostar_Study	MB	Biofoundry_,_London	Linear_Dilution_Pattern_V2	0.15	0.147	0.144	0.14	0.137	0.132	0.13	0.13	0.128	0.127	0.124	0.12	0.117	0.112	0.108	0.106	0.103	0.1	0.098	0.097	0.096	0.096	0.097	0.098	0.1	0.102	0.104	0.105	0.108	0.11	0.11	0.112	0.114	0.115	0.117	0.121
G08	Sample	Dilution_45%	0.45	DMSO	Lycopene	Standard_Development	Run084	Standard_Measurement	Plate_02	Clariostar_Study	MB	Biofoundry_,_London	Linear_Dilution_Pattern_V2	0.137	0.133	0.13	0.126	0.122	0.118	0.116	0.115	0.113	0.111	0.107	0.104	0.1	0.095	0.092	0.09	0.087	0.084	0.083	0.081	0.081	0.08	0.081	0.081	0.082	0.083	0.085	0.085	0.086	0.087	0.087	0.088	0.089	0.09	0.091	0.092
G09	Sample	Dilution_25%	0.25	DMSO	Lycopene	Standard_Development	Run084	Standard_Measurement	Plate_02	Clariostar_Study	MB	Biofoundry_,_London	Linear_Dilution_Pattern_V2	0.13	0.126	0.123	0.119	0.116	0.112	0.108	0.107	0.105	0.103	0.1	0.096	0.092	0.088	0.085	0.083	0.079	0.077	0.075	0.074	0.073	0.073	0.073	0.074	0.073	0.074	0.074	0.075	0.076	0.076	0.076	0.076	0.076	0.076	0.077	0.077
G10	Sample	Dilution_05%	0.0499999999999999	DMSO	Lycopene	Standard_Development	Run084	Standard_Measurement	Plate_02	Clariostar_Study	MB	Biofoundry_,_London	Linear_Dilution_Pattern_V2	0.112	0.108	0.105	0.101	0.098	0.093	0.091	0.09	0.087	0.083	0.079	0.075	0.072	0.068	0.066	0.063	0.061	0.059	0.057	0.056	0.055	0.054	0.054	0.054	0.054	0.053	0.053	0.052	0.053	0.053	0.052	0.052	0.052	0.051	0.05	0.049
G11	Blank	DMSO_Blank		DMSO		Standard_Development	Run084	Standard_Measurement	Plate_02	Clariostar_Study	MB	Biofoundry_,_London	Linear_Dilution_Pattern_V2	0.105	0.101	0.098	0.094	0.092	0.087	0.084	0.084	0.08	0.076	0.073	0.069	0.065	0.062	0.059	0.057	0.055	0.053	0.051	0.051	0.05	0.049	0.049	0.049	0.048	0.048	0.048	0.047	0.048	0.048	0.046	0.046	0.046	0.045	0.044	0.043
G12	Blank	DMSO_Blank		DMSO		Standard_Development	Run084	Standard_Measurement	Plate_02	Clariostar_Study	MB	Biofoundry_,_London	Linear_Dilution_Pattern_V2	0.107	0.103	0.099	0.096	0.092	0.088	0.085	0.085	0.082	0.078	0.073	0.069	0.066	0.062	0.059	0.059	0.056	0.054	0.052	0.052	0.051	0.05	0.05	0.05	0.049	0.048	0.048	0.048	0.048	0.048	0.047	0.046	0.046	0.045	0.044	0.044
H01	Sample	Dilution_85%	0.85	DMSO	Lycopene	Standard_Development	Run084	Standard_Measurement	Plate_02	Clariostar_Study	MB	Biofoundry_,_London	Linear_Dilution_Pattern_V2	0.186	0.183	0.181	0.176	0.172	0.168	0.164	0.164	0.163	0.16	0.158	0.152	0.147	0.141	0.137	0.135	0.131	0.129	0.126	0.126	0.125	0.123	0.124	0.126	0.128	0.13	0.133	0.135	0.137	0.14	0.141	0.142	0.144	0.146	0.149	0.153
H02	Sample	Dilution_65%	0.65	DMSO	Lycopene	Standard_Development	Run084	Standard_Measurement	Plate_02	Clariostar_Study	MB	Biofoundry_,_London	Linear_Dilution_Pattern_V2	0.162	0.159	0.157	0.152	0.148	0.144	0.141	0.141	0.14	0.138	0.134	0.13	0.126	0.121	0.118	0.116	0.112	0.11	0.108	0.106	0.106	0.104	0.105	0.106	0.107	0.109	0.111	0.112	0.115	0.117	0.117	0.119	0.12	0.121	0.123	0.126
H03	Sample	Dilution_45%	0.45	DMSO	Lycopene	Standard_Development	Run084	Standard_Measurement	Plate_02	Clariostar_Study	MB	Biofoundry_,_London	Linear_Dilution_Pattern_V2	0.142	0.139	0.136	0.132	0.128	0.124	0.121	0.12	0.118	0.116	0.112	0.108	0.105	0.1	0.096	0.094	0.091	0.089	0.087	0.086	0.085	0.085	0.085	0.085	0.086	0.087	0.088	0.089	0.09	0.091	0.092	0.092	0.093	0.094	0.096	0.097
H04	Sample	Dilution_25%	0.25	DMSO	Lycopene	Standard_Development	Run084	Standard_Measurement	Plate_02	Clariostar_Study	MB	Biofoundry_,_London	Linear_Dilution_Pattern_V2	0.134	0.131	0.127	0.123	0.12	0.116	0.112	0.111	0.109	0.105	0.101	0.097	0.092	0.087	0.084	0.082	0.079	0.077	0.074	0.073	0.072	0.072	0.071	0.071	0.071	0.072	0.072	0.073	0.074	0.075	0.074	0.074	0.074	0.074	0.074	0.075
H05	Sample	Dilution_05%	0.0499999999999999	DMSO	Lycopene	Standard_Development	Run084	Standard_Measurement	Plate_02	Clariostar_Study	MB	Biofoundry_,_London	Linear_Dilution_Pattern_V2	0.124	0.12	0.118	0.114	0.11	0.106	0.102	0.101	0.098	0.094	0.091	0.087	0.083	0.079	0.075	0.073	0.071	0.069	0.067	0.066	0.064	0.063	0.062	0.062	0.061	0.062	0.061	0.061	0.06	0.06	0.059	0.058	0.058	0.057	0.056	0.054
H06	Sample	Dilution_85%	0.85	DMSO	Lycopene	Standard_Development	Run084	Standard_Measurement	Plate_02	Clariostar_Study	MB	Biofoundry_,_London	Linear_Dilution_Pattern_V2	0.159	0.155	0.152	0.149	0.144	0.141	0.138	0.138	0.136	0.135	0.132	0.129	0.125	0.119	0.116	0.115	0.111	0.107	0.106	0.104	0.104	0.104	0.105	0.106	0.108	0.111	0.113	0.116	0.118	0.121	0.122	0.124	0.127	0.128	0.131	0.135
H07	Sample	Dilution_65%	0.65	DMSO	Lycopene	Standard_Development	Run084	Standard_Measurement	Plate_02	Clariostar_Study	MB	Biofoundry_,_London	Linear_Dilution_Pattern_V2	0.149	0.145	0.142	0.138	0.134	0.13	0.128	0.127	0.126	0.124	0.122	0.118	0.114	0.108	0.105	0.103	0.099	0.097	0.095	0.093	0.093	0.092	0.093	0.095	0.096	0.097	0.099	0.101	0.103	0.104	0.106	0.106	0.108	0.109	0.111	0.114
H08	Sample	Dilution_45%	0.45	DMSO	Lycopene	Standard_Development	Run084	Standard_Measurement	Plate_02	Clariostar_Study	MB	Biofoundry_,_London	Linear_Dilution_Pattern_V2	0.141	0.137	0.135	0.131	0.127	0.123	0.12	0.12	0.117	0.115	0.111	0.107	0.103	0.097	0.094	0.092	0.088	0.086	0.084	0.082	0.082	0.082	0.083	0.083	0.083	0.084	0.085	0.086	0.088	0.09	0.09	0.09	0.092	0.093	0.094	0.095
H09	Sample	Dilution_25%	0.25	DMSO	Lycopene	Standard_Development	Run084	Standard_Measurement	Plate_02	Clariostar_Study	MB	Biofoundry_,_London	Linear_Dilution_Pattern_V2	0.137	0.134	0.131	0.127	0.123	0.119	0.115	0.114	0.112	0.107	0.104	0.099	0.095	0.09	0.086	0.084	0.081	0.079	0.077	0.075	0.074	0.073	0.073	0.073	0.073	0.073	0.074	0.074	0.074	0.074	0.074	0.074	0.074	0.074	0.074	0.074
H10	Sample	Dilution_05%	0.0499999999999999	DMSO	Lycopene	Standard_Development	Run084	Standard_Measurement	Plate_02	Clariostar_Study	MB	Biofoundry_,_London	Linear_Dilution_Pattern_V2	0.114	0.11	0.106	0.103	0.099	0.095	0.092	0.091	0.088	0.085	0.081	0.076	0.072	0.068	0.065	0.064	0.061	0.059	0.056	0.056	0.055	0.054	0.054	0.053	0.053	0.053	0.053	0.052	0.053	0.053	0.052	0.052	0.051	0.051	0.05	0.049
H11	Blank	DMSO_Blank		DMSO		Standard_Development	Run084	Standard_Measurement	Plate_02	Clariostar_Study	MB	Biofoundry_,_London	Linear_Dilution_Pattern_V2	0.108	0.104	0.102	0.098	0.094	0.09	0.087	0.086	0.084	0.08	0.075	0.071	0.068	0.064	0.062	0.061	0.058	0.056	0.055	0.053	0.052	0.051	0.051	0.051	0.05	0.05	0.05	0.049	0.049	0.049	0.049	0.048	0.047	0.046	0.045	0.044
H12	Blank	DMSO_Blank		DMSO		Standard_Development	Run084	Standard_Measurement	Plate_02	Clariostar_Study	MB	Biofoundry_,_London	Linear_Dilution_Pattern_V2	0.107	0.103	0.1	0.096	0.092	0.087	0.084	0.083	0.08	0.077	0.072	0.067	0.064	0.059	0.057	0.056	0.053	0.052	0.05	0.049	0.048	0.047	0.047	0.047	0.047	0.046	0.046	0.045	0.046	0.046	0.044	0.044	0.045	0.044	0.043	0.041
A01	Sample	Dilution_100%	1.0	DMSO	Lycopene	Standard_Development	Run084	Standard_Measurement	Plate_02	Clariostar_Study	MB	Biofoundry_,_London	Linear_Dilution_Pattern_V2	0.198	0.195	0.192	0.189	0.186	0.181	0.18	0.179	0.176	0.173	0.171	0.168	0.162	0.156	0.154	0.15	0.147	0.145	0.144	0.143	0.142	0.143	0.144	0.146	0.148	0.15	0.153	0.156	0.159	0.162	0.164	0.166	0.169	0.171	0.176	0.183
A02	Sample	Dilution_80%	0.8	DMSO	Lycopene	Standard_Development	Run084	Standard_Measurement	Plate_02	Clariostar_Study	MB	Biofoundry_,_London	Linear_Dilution_Pattern_V2	0.145	0.142	0.139	0.136	0.133	0.128	0.126	0.124	0.122	0.118	0.115	0.111	0.105	0.1	0.098	0.095	0.092	0.09	0.089	0.088	0.087	0.088	0.089	0.091	0.092	0.094	0.097	0.1	0.102	0.104	0.105	0.107	0.11	0.113	0.116	0.121
A03	Sample	Dilution_60%	0.6	DMSO	Lycopene	Standard_Development	Run084	Standard_Measurement	Plate_02	Clariostar_Study	MB	Biofoundry_,_London	Linear_Dilution_Pattern_V2	0.14	0.136	0.133	0.13	0.127	0.122	0.12	0.118	0.115	0.112	0.109	0.106	0.1	0.096	0.093	0.089	0.087	0.085	0.084	0.083	0.082	0.082	0.083	0.084	0.086	0.086	0.088	0.09	0.091	0.092	0.094	0.095	0.097	0.099	0.101	0.105
A04	Sample	Dilution_40%	0.4	DMSO	Lycopene	Standard_Development	Run084	Standard_Measurement	Plate_02	Clariostar_Study	MB	Biofoundry_,_London	Linear_Dilution_Pattern_V2	0.13	0.126	0.123	0.12	0.116	0.112	0.11	0.107	0.104	0.1	0.097	0.093	0.089	0.084	0.081	0.077	0.074	0.073	0.072	0.071	0.07	0.07	0.07	0.071	0.071	0.072	0.072	0.074	0.074	0.075	0.076	0.076	0.078	0.079	0.08	0.083
A05	Sample	Dilution_20%	0.2	DMSO	Lycopene	Standard_Development	Run084	Standard_Measurement	Plate_02	Clariostar_Study	MB	Biofoundry_,_London	Linear_Dilution_Pattern_V2	0.118	0.114	0.111	0.107	0.105	0.1	0.097	0.096	0.093	0.088	0.085	0.081	0.078	0.073	0.07	0.068	0.066	0.063	0.062	0.062	0.061	0.06	0.06	0.061	0.06	0.06	0.06	0.061	0.061	0.061	0.061	0.061	0.061	0.062	0.063	0.063
A06	Sample	Dilution_100%	1.0	DMSO	Lycopene	Standard_Development	Run084	Standard_Measurement	Plate_02	Clariostar_Study	MB	Biofoundry_,_London	Linear_Dilution_Pattern_V2	0.163	0.16	0.157	0.153	0.149	0.145	0.142	0.141	0.138	0.135	0.132	0.129	0.124	0.118	0.115	0.111	0.108	0.106	0.105	0.104	0.104	0.104	0.104	0.106	0.109	0.111	0.114	0.117	0.12	0.123	0.126	0.128	0.131	0.134	0.139	0.145
A07	Sample	Dilution_80%	0.8	DMSO	Lycopene	Standard_Development	Run084	Standard_Measurement	Plate_02	Clariostar_Study	MB	Biofoundry_,_London	Linear_Dilution_Pattern_V2	0.151	0.148	0.146	0.143	0.139	0.135	0.132	0.13	0.129	0.126	0.124	0.12	0.116	0.111	0.108	0.104	0.102	0.099	0.098	0.097	0.096	0.096	0.096	0.099	0.1	0.102	0.104	0.106	0.108	0.111	0.112	0.114	0.116	0.118	0.122	0.127
A08	Sample	Dilution_60%	0.6	DMSO	Lycopene	Standard_Development	Run084	Standard_Measurement	Plate_02	Clariostar_Study	MB	Biofoundry_,_London	Linear_Dilution_Pattern_V2	0.15	0.146	0.143	0.14	0.136	0.132	0.129	0.128	0.126	0.123	0.119	0.117	0.112	0.107	0.103	0.1	0.096	0.094	0.093	0.091	0.09	0.09	0.091	0.092	0.093	0.094	0.096	0.097	0.098	0.1	0.101	0.102	0.104	0.106	0.108	0.111
A09	Sample	Dilution_40%	0.4	DMSO	Lycopene	Standard_Development	Run084	Standard_Measurement	Plate_02	Clariostar_Study	MB	Biofoundry_,_London	Linear_Dilution_Pattern_V2	0.139	0.135	0.132	0.129	0.125	0.121	0.119	0.116	0.112	0.109	0.106	0.102	0.097	0.092	0.09	0.086	0.083	0.081	0.079	0.078	0.077	0.076	0.076	0.078	0.078	0.078	0.079	0.08	0.08	0.081	0.081	0.082	0.083	0.083	0.085	0.087
A10	Sample	Dilution_20%	0.2	DMSO	Lycopene	Standard_Development	Run084	Standard_Measurement	Plate_02	Clariostar_Study	MB	Biofoundry_,_London	Linear_Dilution_Pattern_V2	0.121	0.117	0.114	0.111	0.108	0.104	0.102	0.1	0.097	0.093	0.088	0.085	0.08	0.077	0.074	0.071	0.068	0.067	0.066	0.065	0.063	0.063	0.062	0.063	0.063	0.063	0.063	0.063	0.063	0.063	0.064	0.064	0.064	0.064	0.065	0.065
A11	Blank	DMSO_Blank		DMSO		Standard_Development	Run084	Standard_Measurement	Plate_02	Clariostar_Study	MB	Biofoundry_,_London	Linear_Dilution_Pattern_V2	0.111	0.107	0.103	0.1	0.097	0.094	0.09	0.087	0.085	0.081	0.077	0.073	0.069	0.066	0.063	0.06	0.059	0.057	0.056	0.055	0.054	0.053	0.052	0.052	0.051	0.05	0.05	0.05	0.05	0.049	0.048	0.048	0.047	0.047	0.046	0.046
A12	Blank	DMSO_Blank		DMSO		Standard_Development	Run084	Standard_Measurement	Plate_02	Clariostar_Study	MB	Biofoundry_,_London	Linear_Dilution_Pattern_V2	0.115	0.111	0.108	0.105	0.101	0.098	0.094	0.092	0.089	0.083	0.08	0.076	0.072	0.069	0.066	0.063	0.061	0.059	0.059	0.057	0.056	0.055	0.054	0.054	0.053	0.053	0.053	0.052	0.051	0.05	0.05	0.049	0.049	0.048	0.047	0.047
B01	Sample	Dilution_100%	1.0	DMSO	Lycopene	Standard_Development	Run084	Standard_Measurement	Plate_02	Clariostar_Study	MB	Biofoundry_,_London	Linear_Dilution_Pattern_V2	0.19	0.188	0.185	0.182	0.179	0.175	0.173	0.173	0.172	0.17	0.168	0.165	0.16	0.155	0.151	0.148	0.145	0.143	0.143	0.142	0.142	0.142	0.143	0.146	0.149	0.152	0.155	0.159	0.162	0.165	0.167	0.171	0.174	0.177	0.183	0.189
B02	Sample	Dilution_80%	0.8	DMSO	Lycopene	Standard_Development	Run084	Standard_Measurement	Plate_02	Clariostar_Study	MB	Biofoundry_,_London	Linear_Dilution_Pattern_V2	0.145	0.143	0.139	0.136	0.133	0.129	0.127	0.126	0.126	0.122	0.119	0.116	0.112	0.107	0.104	0.101	0.099	0.097	0.096	0.095	0.095	0.095	0.096	0.098	0.099	0.102	0.104	0.106	0.109	0.111	0.113	0.115	0.117	0.12	0.123	0.128
B03	Sample	Dilution_60%	0.6	DMSO	Lycopene	Standard_Development	Run084	Standard_Measurement	Plate_02	Clariostar_Study	MB	Biofoundry_,_London	Linear_Dilution_Pattern_V2	0.141	0.139	0.135	0.132	0.129	0.125	0.122	0.121	0.119	0.116	0.113	0.11	0.105	0.101	0.097	0.094	0.092	0.09	0.088	0.088	0.087	0.087	0.087	0.089	0.09	0.092	0.093	0.095	0.096	0.098	0.1	0.101	0.103	0.104	0.107	0.11
B04	Sample	Dilution_40%	0.4	DMSO	Lycopene	Standard_Development	Run084	Standard_Measurement	Plate_02	Clariostar_Study	MB	Biofoundry_,_London	Linear_Dilution_Pattern_V2	0.128	0.125	0.122	0.118	0.116	0.111	0.109	0.108	0.105	0.101	0.098	0.095	0.091	0.087	0.084	0.081	0.079	0.077	0.075	0.075	0.074	0.074	0.074	0.075	0.075	0.076	0.076	0.077	0.078	0.079	0.08	0.08	0.082	0.083	0.084	0.085
B05	Sample	Dilution_20%	0.2	DMSO	Lycopene	Standard_Development	Run084	Standard_Measurement	Plate_02	Clariostar_Study	MB	Biofoundry_,_London	Linear_Dilution_Pattern_V2	0.117	0.114	0.11	0.107	0.105	0.1	0.098	0.096	0.093	0.089	0.085	0.082	0.079	0.075	0.073	0.07	0.068	0.067	0.065	0.064	0.063	0.063	0.063	0.064	0.063	0.062	0.063	0.063	0.063	0.063	0.063	0.064	0.064	0.064	0.064	0.065
B06	Sample	Dilution_100%	1.0	DMSO	Lycopene	Standard_Development	Run084	Standard_Measurement	Plate_02	Clariostar_Study	MB	Biofoundry_,_London	Linear_Dilution_Pattern_V2	0.164	0.16	0.157	0.155	0.152	0.147	0.145	0.144	0.143	0.141	0.14	0.137	0.133	0.128	0.125	0.121	0.119	0.117	0.116	0.115	0.114	0.115	0.116	0.119	0.121	0.124	0.128	0.132	0.134	0.138	0.141	0.144	0.147	0.151	0.156	0.163
B07	Sample	Dilution_80%	0.8	DMSO	Lycopene	Standard_Development	Run084	Standard_Measurement	Plate_02	Clariostar_Study	MB	Biofoundry_,_London	Linear_Dilution_Pattern_V2	0.168	0.165	0.162	0.16	0.156	0.152	0.149	0.149	0.147	0.145	0.143	0.14	0.136	0.131	0.128	0.124	0.121	0.119	0.119	0.118	0.118	0.117	0.118	0.12	0.122	0.124	0.127	0.13	0.132	0.135	0.137	0.139	0.141	0.145	0.148	0.154
B08	Sample	Dilution_60%	0.6	DMSO	Lycopene	Standard_Development	Run084	Standard_Measurement	Plate_02	Clariostar_Study	MB	Biofoundry_,_London	Linear_Dilution_Pattern_V2	0.145	0.142	0.139	0.136	0.133	0.129	0.127	0.125	0.124	0.12	0.118	0.115	0.111	0.106	0.102	0.1	0.096	0.094	0.094	0.093	0.092	0.091	0.092	0.093	0.094	0.096	0.098	0.099	0.1	0.102	0.103	0.104	0.106	0.108	0.11	0.114
B09	Sample	Dilution_40%	0.4	DMSO	Lycopene	Standard_Development	Run084	Standard_Measurement	Plate_02	Clariostar_Study	MB	Biofoundry_,_London	Linear_Dilution_Pattern_V2	0.137	0.135	0.131	0.129	0.125	0.121	0.118	0.117	0.115	0.111	0.108	0.104	0.099	0.095	0.092	0.089	0.086	0.084	0.084	0.082	0.081	0.08	0.08	0.081	0.082	0.082	0.083	0.083	0.084	0.085	0.085	0.086	0.087	0.088	0.089	0.09
B10	Sample	Dilution_20%	0.2	DMSO	Lycopene	Standard_Development	Run084	Standard_Measurement	Plate_02	Clariostar_Study	MB	Biofoundry_,_London	Linear_Dilution_Pattern_V2	0.122	0.119	0.116	0.113	0.11	0.106	0.103	0.102	0.1	0.095	0.092	0.089	0.085	0.081	0.077	0.075	0.073	0.071	0.07	0.069	0.068	0.067	0.067	0.067	0.067	0.068	0.067	0.068	0.067	0.068	0.068	0.068	0.068	0.068	0.068	0.069
B11	Blank	DMSO_Blank		DMSO		Standard_Development	Run084	Standard_Measurement	Plate_02	Clariostar_Study	MB	Biofoundry_,_London	Linear_Dilution_Pattern_V2	0.111	0.108	0.105	0.103	0.1	0.097	0.093	0.091	0.088	0.083	0.08	0.076	0.073	0.069	0.067	0.065	0.063	0.062	0.061	0.059	0.058	0.057	0.056	0.056	0.055	0.055	0.054	0.054	0.053	0.052	0.053	0.052	0.051	0.051	0.05	0.05
B12	Blank	DMSO_Blank		DMSO		Standard_Development	Run084	Standard_Measurement	Plate_02	Clariostar_Study	MB	Biofoundry_,_London	Linear_Dilution_Pattern_V2	0.107	0.103	0.099	0.097	0.094	0.09	0.087	0.086	0.082	0.077	0.074	0.07	0.067	0.063	0.061	0.059	0.057	0.055	0.055	0.054	0.052	0.052	0.052	0.051	0.05	0.05	0.05	0.05	0.048	0.048	0.048	0.047	0.047	0.046	0.046	0.046
C01	Sample	Dilution_95%	0.95	DMSO	Lycopene	Standard_Development	Run084	Standard_Measurement	Plate_02	Clariostar_Study	MB	Biofoundry_,_London	Linear_Dilution_Pattern_V2	0.209	0.206	0.204	0.201	0.198	0.194	0.194	0.193	0.191	0.19	0.188	0.185	0.179	0.175	0.171	0.169	0.166	0.163	0.163	0.162	0.161	0.161	0.162	0.164	0.167	0.169	0.172	0.174	0.177	0.179	0.181	0.184	0.186	0.189	0.193	0.198
C02	Sample	Dilution_75%	0.75	DMSO	Lycopene	Standard_Development	Run084	Standard_Measurement	Plate_02	Clariostar_Study	MB	Biofoundry_,_London	Linear_Dilution_Pattern_V2	0.15	0.147	0.143	0.141	0.138	0.134	0.131	0.131	0.129	0.127	0.124	0.121	0.116	0.111	0.109	0.105	0.103	0.101	0.101	0.1	0.099	0.099	0.1	0.102	0.103	0.106	0.108	0.11	0.113	0.115	0.117	0.119	0.12	0.123	0.127	0.132
C03	Sample	Dilution_55%	0.55	DMSO	Lycopene	Standard_Development	Run084	Standard_Measurement	Plate_02	Clariostar_Study	MB	Biofoundry_,_London	Linear_Dilution_Pattern_V2	0.155	0.153	0.149	0.147	0.143	0.14	0.137	0.136	0.134	0.131	0.128	0.125	0.121	0.116	0.113	0.11	0.107	0.106	0.105	0.104	0.103	0.104	0.104	0.106	0.107	0.109	0.111	0.112	0.113	0.115	0.116	0.118	0.12	0.122	0.125	0.128
C04	Sample	Dilution_35%	0.35	DMSO	Lycopene	Standard_Development	Run084	Standard_Measurement	Plate_02	Clariostar_Study	MB	Biofoundry_,_London	Linear_Dilution_Pattern_V2	0.127	0.123	0.119	0.116	0.114	0.11	0.107	0.106	0.104	0.1	0.097	0.094	0.09	0.086	0.083	0.08	0.078	0.076	0.075	0.074	0.073	0.073	0.073	0.075	0.075	0.076	0.077	0.078	0.079	0.079	0.079	0.081	0.082	0.082	0.084	0.086
C05	Sample	Dilution_15%	0.15	DMSO	Lycopene	Standard_Development	Run084	Standard_Measurement	Plate_02	Clariostar_Study	MB	Biofoundry_,_London	Linear_Dilution_Pattern_V2	0.112	0.107	0.105	0.102	0.098	0.095	0.092	0.09	0.088	0.084	0.081	0.079	0.076	0.072	0.069	0.066	0.064	0.063	0.062	0.061	0.059	0.059	0.06	0.06	0.059	0.059	0.059	0.059	0.059	0.06	0.059	0.059	0.059	0.059	0.059	0.06
C06	Sample	Dilution_95%	0.95	DMSO	Lycopene	Standard_Development	Run084	Standard_Measurement	Plate_02	Clariostar_Study	MB	Biofoundry_,_London	Linear_Dilution_Pattern_V2	0.186	0.184	0.181	0.178	0.174	0.171	0.169	0.169	0.168	0.167	0.166	0.163	0.159	0.154	0.15	0.147	0.144	0.143	0.141	0.14	0.14	0.14	0.141	0.145	0.148	0.151	0.155	0.159	0.161	0.165	0.168	0.171	0.174	0.178	0.184	0.191
C07	Sample	Dilution_75%	0.75	DMSO	Lycopene	Standard_Development	Run084	Standard_Measurement	Plate_02	Clariostar_Study	MB	Biofoundry_,_London	Linear_Dilution_Pattern_V2	0.152	0.149	0.145	0.142	0.138	0.135	0.132	0.131	0.13	0.128	0.125	0.122	0.118	0.114	0.11	0.107	0.104	0.102	0.101	0.1	0.099	0.099	0.1	0.102	0.103	0.105	0.108	0.11	0.112	0.114	0.116	0.118	0.12	0.123	0.126	0.13
C08	Sample	Dilution_55%	0.55	DMSO	Lycopene	Standard_Development	Run084	Standard_Measurement	Plate_02	Clariostar_Study	MB	Biofoundry_,_London	Linear_Dilution_Pattern_V2	0.139	0.135	0.131	0.128	0.125	0.121	0.119	0.118	0.116	0.113	0.11	0.107	0.103	0.098	0.095	0.092	0.089	0.087	0.086	0.085	0.085	0.085	0.085	0.087	0.087	0.088	0.089	0.091	0.092	0.093	0.095	0.096	0.097	0.099	0.101	0.104
C09	Sample	Dilution_35%	0.35	DMSO	Lycopene	Standard_Development	Run084	Standard_Measurement	Plate_02	Clariostar_Study	MB	Biofoundry_,_London	Linear_Dilution_Pattern_V2	0.128	0.125	0.121	0.118	0.115	0.11	0.107	0.107	0.104	0.101	0.098	0.095	0.09	0.086	0.083	0.08	0.077	0.075	0.074	0.074	0.073	0.072	0.072	0.074	0.074	0.074	0.075	0.075	0.076	0.077	0.077	0.078	0.078	0.079	0.079	0.081
C10	Sample	Dilution_15%	0.15	DMSO	Lycopene	Standard_Development	Run084	Standard_Measurement	Plate_02	Clariostar_Study	MB	Biofoundry_,_London	Linear_Dilution_Pattern_V2	0.122	0.119	0.116	0.112	0.109	0.104	0.102	0.101	0.097	0.093	0.089	0.086	0.083	0.078	0.075	0.073	0.07	0.068	0.066	0.066	0.065	0.064	0.064	0.065	0.064	0.064	0.064	0.064	0.064	0.064	0.063	0.064	0.063	0.063	0.063	0.062
C11	Blank	DMSO_Blank		DMSO		Standard_Development	Run084	Standard_Measurement	Plate_02	Clariostar_Study	MB	Biofoundry_,_London	Linear_Dilution_Pattern_V2	0.105	0.102	0.099	0.096	0.093	0.088	0.086	0.084	0.082	0.077	0.073	0.07	0.065	0.062	0.06	0.058	0.056	0.054	0.053	0.052	0.051	0.051	0.05	0.05	0.05	0.05	0.049	0.048	0.048	0.048	0.047	0.047	0.046	0.045	0.045	0.044
C12	Blank	DMSO_Blank		DMSO		Standard_Development	Run084	Standard_Measurement	Plate_02	Clariostar_Study	MB	Biofoundry_,_London	Linear_Dilution_Pattern_V2	0.103	0.099	0.096	0.093	0.09	0.086	0.083	0.082	0.079	0.075	0.071	0.068	0.064	0.061	0.059	0.057	0.055	0.053	0.052	0.052	0.05	0.049	0.049	0.049	0.049	0.048	0.048	0.047	0.047	0.047	0.047	0.046	0.046	0.045	0.045	0.043
D01	Sample	Dilution_95%	0.95	DMSO	Lycopene	Standard_Development	Run084	Standard_Measurement	Plate_02	Clariostar_Study	MB	Biofoundry_,_London	Linear_Dilution_Pattern_V2	0.204	0.202	0.199	0.196	0.193	0.189	0.187	0.187	0.186	0.184	0.181	0.178	0.173	0.168	0.165	0.161	0.159	0.156	0.155	0.155	0.153	0.154	0.155	0.158	0.16	0.162	0.165	0.167	0.17	0.173	0.175	0.177	0.18	0.183	0.187	0.192
D02	Sample	Dilution_75%	0.75	DMSO	Lycopene	Standard_Development	Run084	Standard_Measurement	Plate_02	Clariostar_Study	MB	Biofoundry_,_London	Linear_Dilution_Pattern_V2	0.165	0.162	0.159	0.155	0.152	0.148	0.145	0.144	0.144	0.142	0.139	0.135	0.131	0.125	0.122	0.119	0.116	0.114	0.114	0.112	0.111	0.111	0.112	0.114	0.116	0.118	0.121	0.123	0.125	0.127	0.129	0.13	0.132	0.135	0.138	0.143
D03	Sample	Dilution_55%	0.55	DMSO	Lycopene	Standard_Development	Run084	Standard_Measurement	Plate_02	Clariostar_Study	MB	Biofoundry_,_London	Linear_Dilution_Pattern_V2	0.145	0.141	0.138	0.135	0.132	0.128	0.125	0.124	0.123	0.12	0.116	0.114	0.109	0.104	0.102	0.098	0.095	0.093	0.092	0.091	0.091	0.09	0.091	0.092	0.093	0.095	0.096	0.097	0.099	0.101	0.102	0.102	0.103	0.105	0.108	0.111
D04	Sample	Dilution_35%	0.35	DMSO	Lycopene	Standard_Development	Run084	Standard_Measurement	Plate_02	Clariostar_Study	MB	Biofoundry_,_London	Linear_Dilution_Pattern_V2	0.129	0.125	0.121	0.118	0.115	0.111	0.108	0.108	0.105	0.102	0.099	0.096	0.091	0.087	0.083	0.081	0.079	0.076	0.075	0.075	0.073	0.073	0.073	0.074	0.075	0.076	0.076	0.076	0.077	0.078	0.079	0.08	0.08	0.081	0.082	0.083
D05	Sample	Dilution_15%	0.15	DMSO	Lycopene	Standard_Development	Run084	Standard_Measurement	Plate_02	Clariostar_Study	MB	Biofoundry_,_London	Linear_Dilution_Pattern_V2	0.118	0.114	0.11	0.106	0.103	0.099	0.096	0.095	0.093	0.09	0.087	0.084	0.08	0.075	0.073	0.07	0.068	0.067	0.065	0.064	0.063	0.062	0.062	0.062	0.062	0.062	0.062	0.063	0.062	0.062	0.062	0.062	0.062	0.062	0.062	0.062
D06	Sample	Dilution_95%	0.95	DMSO	Lycopene	Standard_Development	Run084	Standard_Measurement	Plate_02	Clariostar_Study	MB	Biofoundry_,_London	Linear_Dilution_Pattern_V2	0.167	0.164	0.161	0.158	0.155	0.151	0.148	0.148	0.146	0.144	0.142	0.141	0.136	0.13	0.127	0.123	0.12	0.118	0.117	0.116	0.115	0.116	0.117	0.119	0.121	0.124	0.128	0.131	0.134	0.137	0.139	0.141	0.144	0.148	0.152	0.158
D07	Sample	Dilution_75%	0.75	DMSO	Lycopene	Standard_Development	Run084	Standard_Measurement	Plate_02	Clariostar_Study	MB	Biofoundry_,_London	Linear_Dilution_Pattern_V2	0.15	0.146	0.142	0.14	0.136	0.132	0.131	0.129	0.128	0.126	0.123	0.121	0.116	0.112	0.108	0.105	0.102	0.1	0.099	0.098	0.096	0.096	0.097	0.099	0.1	0.102	0.105	0.106	0.108	0.111	0.112	0.114	0.116	0.118	0.121	0.125
D08	Sample	Dilution_55%	0.55	DMSO	Lycopene	Standard_Development	Run084	Standard_Measurement	Plate_02	Clariostar_Study	MB	Biofoundry_,_London	Linear_Dilution_Pattern_V2	0.19	0.187	0.184	0.181	0.178	0.174	0.172	0.171	0.169	0.168	0.166	0.163	0.158	0.153	0.149	0.146	0.143	0.141	0.14	0.139	0.137	0.137	0.138	0.139	0.141	0.141	0.143	0.144	0.146	0.147	0.148	0.15	0.151	0.153	0.155	0.158
D09	Sample	Dilution_35%	0.35	DMSO	Lycopene	Standard_Development	Run084	Standard_Measurement	Plate_02	Clariostar_Study	MB	Biofoundry_,_London	Linear_Dilution_Pattern_V2	0.138	0.136	0.132	0.129	0.125	0.121	0.119	0.118	0.115	0.112	0.109	0.106	0.102	0.097	0.094	0.091	0.088	0.086	0.084	0.084	0.082	0.082	0.083	0.085	0.084	0.085	0.086	0.086	0.087	0.088	0.088	0.09	0.09	0.091	0.092	0.094
D10	Sample	Dilution_15%	0.15	DMSO	Lycopene	Standard_Development	Run084	Standard_Measurement	Plate_02	Clariostar_Study	MB	Biofoundry_,_London	Linear_Dilution_Pattern_V2	0.128	0.124	0.121	0.117	0.114	0.11	0.107	0.107	0.104	0.101	0.098	0.094	0.089	0.085	0.082	0.079	0.077	0.075	0.073	0.073	0.072	0.072	0.071	0.072	0.072	0.072	0.072	0.072	0.072	0.073	0.073	0.074	0.074	0.075	0.075	0.075
D11	Blank	DMSO_Blank		DMSO		Standard_Development	Run084	Standard_Measurement	Plate_02	Clariostar_Study	MB	Biofoundry_,_London	Linear_Dilution_Pattern_V2	0.108	0.104	0.101	0.098	0.095	0.09	0.088	0.086	0.083	0.08	0.075	0.072	0.069	0.065	0.063	0.061	0.059	0.057	0.056	0.055	0.054	0.052	0.052	0.052	0.052	0.051	0.051	0.05	0.05	0.05	0.049	0.048	0.048	0.047	0.046	0.045
D12	Blank	DMSO_Blank		DMSO		Standard_Development	Run084	Standard_Measurement	Plate_02	Clariostar_Study	MB	Biofoundry_,_London	Linear_Dilution_Pattern_V2	0.108	0.104	0.1	0.097	0.095	0.09	0.087	0.086	0.083	0.078	0.074	0.071	0.067	0.064	0.061	0.059	0.058	0.055	0.054	0.053	0.052	0.051	0.051	0.051	0.05	0.05	0.05	0.049	0.048	0.048	0.048	0.047	0.047	0.046	0.045	0.044
E01	Sample	Dilution_90%	0.9	DMSO	Lycopene	Standard_Development	Run084	Standard_Measurement	Plate_02	Clariostar_Study	MB	Biofoundry_,_London	Linear_Dilution_Pattern_V2	0.219	0.217	0.214	0.21	0.208	0.203	0.201	0.201	0.199	0.197	0.195	0.193	0.187	0.182	0.178	0.175	0.172	0.17	0.168	0.167	0.166	0.166	0.166	0.169	0.171	0.172	0.175	0.178	0.179	0.182	0.184	0.184	0.186	0.188	0.193	0.197
E02	Sample	Dilution_70%	0.7	DMSO	Lycopene	Standard_Development	Run084	Standard_Measurement	Plate_02	Clariostar_Study	MB	Biofoundry_,_London	Linear_Dilution_Pattern_V2	0.16	0.156	0.152	0.149	0.145	0.14	0.137	0.137	0.134	0.132	0.129	0.124	0.119	0.113	0.11	0.108	0.105	0.102	0.101	0.101	0.099	0.099	0.1	0.101	0.103	0.104	0.106	0.109	0.111	0.113	0.114	0.116	0.118	0.12	0.123	0.127
E03	Sample	Dilution_50%	0.5	DMSO	Lycopene	Standard_Development	Run084	Standard_Measurement	Plate_02	Clariostar_Study	MB	Biofoundry_,_London	Linear_Dilution_Pattern_V2	0.142	0.139	0.136	0.133	0.13	0.125	0.122	0.121	0.119	0.116	0.113	0.111	0.106	0.1	0.098	0.095	0.092	0.09	0.09	0.088	0.087	0.087	0.087	0.089	0.09	0.092	0.093	0.094	0.095	0.097	0.098	0.099	0.1	0.101	0.103	0.105
E04	Sample	Dilution_30%	0.3	DMSO	Lycopene	Standard_Development	Run084	Standard_Measurement	Plate_02	Clariostar_Study	MB	Biofoundry_,_London	Linear_Dilution_Pattern_V2	0.126	0.121	0.118	0.115	0.111	0.106	0.104	0.103	0.101	0.098	0.095	0.091	0.087	0.084	0.08	0.077	0.075	0.073	0.072	0.07	0.069	0.069	0.069	0.071	0.071	0.071	0.071	0.072	0.072	0.073	0.074	0.074	0.075	0.075	0.076	0.077
E05	Sample	Dilution_10%	0.1	DMSO	Lycopene	Standard_Development	Run084	Standard_Measurement	Plate_02	Clariostar_Study	MB	Biofoundry_,_London	Linear_Dilution_Pattern_V2	0.114	0.111	0.107	0.104	0.101	0.097	0.094	0.093	0.09	0.086	0.083	0.08	0.076	0.073	0.07	0.068	0.066	0.064	0.062	0.061	0.06	0.059	0.058	0.059	0.059	0.058	0.059	0.058	0.057	0.058	0.057	0.057	0.057	0.057	0.056	0.055
E06	Sample	Dilution_90%	0.9	DMSO	Lycopene	Standard_Development	Run084	Standard_Measurement	Plate_02	Clariostar_Study	MB	Biofoundry_,_London	Linear_Dilution_Pattern_V2	0.159	0.156	0.153	0.149	0.145	0.141	0.138	0.138	0.137	0.135	0.133	0.13	0.125	0.12	0.117	0.114	0.112	0.109	0.108	0.107	0.106	0.106	0.108	0.111	0.112	0.115	0.118	0.12	0.123	0.126	0.128	0.131	0.133	0.136	0.14	0.146
E07	Sample	Dilution_70%	0.7	DMSO	Lycopene	Standard_Development	Run084	Standard_Measurement	Plate_02	Clariostar_Study	MB	Biofoundry_,_London	Linear_Dilution_Pattern_V2	0.157	0.153	0.15	0.147	0.143	0.139	0.137	0.136	0.134	0.132	0.13	0.127	0.123	0.118	0.115	0.112	0.109	0.106	0.105	0.105	0.104	0.103	0.105	0.107	0.108	0.11	0.113	0.115	0.117	0.119	0.121	0.123	0.125	0.129	0.131	0.136
E08	Sample	Dilution_50%	0.5	DMSO	Lycopene	Standard_Development	Run084	Standard_Measurement	Plate_02	Clariostar_Study	MB	Biofoundry_,_London	Linear_Dilution_Pattern_V2	0.187	0.184	0.181	0.178	0.175	0.17	0.168	0.169	0.168	0.165	0.163	0.159	0.156	0.151	0.147	0.144	0.141	0.139	0.138	0.137	0.136	0.136	0.136	0.137	0.138	0.139	0.14	0.142	0.143	0.144	0.145	0.146	0.147	0.149	0.15	0.153
E09	Sample	Dilution_30%	0.3	DMSO	Lycopene	Standard_Development	Run084	Standard_Measurement	Plate_02	Clariostar_Study	MB	Biofoundry_,_London	Linear_Dilution_Pattern_V2	0.143	0.14	0.137	0.134	0.131	0.126	0.123	0.123	0.121	0.118	0.115	0.111	0.106	0.102	0.098	0.096	0.093	0.091	0.089	0.089	0.087	0.087	0.086	0.088	0.088	0.089	0.089	0.09	0.091	0.092	0.092	0.093	0.093	0.094	0.095	0.096
E10	Sample	Dilution_10%	0.1	DMSO	Lycopene	Standard_Development	Run084	Standard_Measurement	Plate_02	Clariostar_Study	MB	Biofoundry_,_London	Linear_Dilution_Pattern_V2	0.118	0.115	0.111	0.108	0.105	0.1	0.097	0.097	0.095	0.091	0.088	0.084	0.08	0.076	0.073	0.07	0.068	0.067	0.065	0.064	0.063	0.062	0.062	0.064	0.064	0.063	0.063	0.063	0.064	0.064	0.064	0.064	0.065	0.065	0.065	0.065
E11	Blank	DMSO_Blank		DMSO		Standard_Development	Run084	Standard_Measurement	Plate_02	Clariostar_Study	MB	Biofoundry_,_London	Linear_Dilution_Pattern_V2	0.106	0.102	0.099	0.095	0.092	0.087	0.085	0.083	0.08	0.076	0.072	0.069	0.065	0.062	0.059	0.058	0.057	0.054	0.053	0.052	0.051	0.05	0.05	0.051	0.05	0.049	0.049	0.049	0.048	0.048	0.047	0.046	0.046	0.045	0.045	0.044
E12	Blank	DMSO_Blank		DMSO		Standard_Development	Run084	Standard_Measurement	Plate_02	Clariostar_Study	MB	Biofoundry_,_London	Linear_Dilution_Pattern_V2	0.106	0.102	0.098	0.095	0.092	0.087	0.085	0.084	0.081	0.076	0.072	0.07	0.066	0.061	0.059	0.058	0.056	0.054	0.053	0.052	0.051	0.05	0.05	0.051	0.05	0.049	0.049	0.048	0.048	0.048	0.048	0.047	0.046	0.046	0.045	0.044
F01	Sample	Dilution_90%	0.9	DMSO	Lycopene	Standard_Development	Run084	Standard_Measurement	Plate_02	Clariostar_Study	MB	Biofoundry_,_London	Linear_Dilution_Pattern_V2	0.205	0.204	0.201	0.198	0.194	0.19	0.188	0.188	0.187	0.185	0.182	0.179	0.175	0.169	0.166	0.162	0.16	0.157	0.157	0.155	0.154	0.154	0.154	0.157	0.159	0.161	0.163	0.166	0.168	0.17	0.172	0.173	0.175	0.178	0.181	0.186
F02	Sample	Dilution_70%	0.7	DMSO	Lycopene	Standard_Development	Run084	Standard_Measurement	Plate_02	Clariostar_Study	MB	Biofoundry_,_London	Linear_Dilution_Pattern_V2	0.167	0.163	0.161	0.158	0.154	0.15	0.148	0.148	0.146	0.144	0.142	0.138	0.134	0.129	0.124	0.122	0.119	0.117	0.116	0.115	0.113	0.113	0.114	0.117	0.118	0.12	0.123	0.124	0.127	0.129	0.13	0.132	0.134	0.136	0.139	0.143
F03	Sample	Dilution_50%	0.5	DMSO	Lycopene	Standard_Development	Run084	Standard_Measurement	Plate_02	Clariostar_Study	MB	Biofoundry_,_London	Linear_Dilution_Pattern_V2	0.148	0.144	0.141	0.138	0.135	0.131	0.128	0.127	0.126	0.123	0.12	0.116	0.113	0.107	0.104	0.101	0.098	0.096	0.095	0.093	0.093	0.092	0.092	0.094	0.094	0.096	0.097	0.098	0.099	0.101	0.101	0.102	0.103	0.105	0.106	0.109
F04	Sample	Dilution_30%	0.3	DMSO	Lycopene	Standard_Development	Run084	Standard_Measurement	Plate_02	Clariostar_Study	MB	Biofoundry_,_London	Linear_Dilution_Pattern_V2	0.138	0.135	0.132	0.129	0.125	0.121	0.119	0.117	0.116	0.112	0.109	0.106	0.102	0.097	0.095	0.092	0.09	0.088	0.086	0.085	0.084	0.083	0.083	0.085	0.085	0.086	0.086	0.087	0.088	0.088	0.089	0.089	0.09	0.091	0.091	0.092
F05	Sample	Dilution_10%	0.1	DMSO	Lycopene	Standard_Development	Run084	Standard_Measurement	Plate_02	Clariostar_Study	MB	Biofoundry_,_London	Linear_Dilution_Pattern_V2	0.117	0.114	0.111	0.107	0.104	0.101	0.098	0.097	0.094	0.091	0.087	0.084	0.081	0.077	0.074	0.072	0.07	0.067	0.067	0.066	0.064	0.063	0.063	0.063	0.063	0.063	0.062	0.062	0.062	0.062	0.061	0.061	0.061	0.06	0.06	0.059
F06	Sample	Dilution_90%	0.9	DMSO	Lycopene	Standard_Development	Run084	Standard_Measurement	Plate_02	Clariostar_Study	MB	Biofoundry_,_London	Linear_Dilution_Pattern_V2	0.172	0.168	0.165	0.162	0.158	0.154	0.151	0.15	0.15	0.149	0.146	0.143	0.139	0.134	0.13	0.126	0.123	0.12	0.12	0.119	0.118	0.118	0.119	0.121	0.124	0.127	0.13	0.133	0.136	0.139	0.141	0.143	0.146	0.149	0.153	0.158
F07	Sample	Dilution_70%	0.7	DMSO	Lycopene	Standard_Development	Run084	Standard_Measurement	Plate_02	Clariostar_Study	MB	Biofoundry_,_London	Linear_Dilution_Pattern_V2	0.172	0.168	0.166	0.162	0.159	0.154	0.151	0.151	0.15	0.149	0.147	0.143	0.139	0.134	0.13	0.126	0.123	0.121	0.12	0.119	0.118	0.117	0.118	0.121	0.122	0.124	0.126	0.128	0.13	0.132	0.134	0.136	0.138	0.14	0.144	0.148
F08	Sample	Dilution_50%	0.5	DMSO	Lycopene	Standard_Development	Run084	Standard_Measurement	Plate_02	Clariostar_Study	MB	Biofoundry_,_London	Linear_Dilution_Pattern_V2	0.154	0.151	0.148	0.145	0.142	0.137	0.135	0.134	0.132	0.13	0.127	0.124	0.12	0.115	0.112	0.108	0.106	0.104	0.103	0.101	0.1	0.1	0.1	0.102	0.103	0.104	0.105	0.106	0.107	0.109	0.109	0.111	0.112	0.114	0.116	0.118
F09	Sample	Dilution_30%	0.3	DMSO	Lycopene	Standard_Development	Run084	Standard_Measurement	Plate_02	Clariostar_Study	MB	Biofoundry_,_London	Linear_Dilution_Pattern_V2	0.128	0.124	0.12	0.117	0.114	0.11	0.106	0.106	0.104	0.102	0.098	0.095	0.091	0.086	0.083	0.081	0.078	0.076	0.075	0.073	0.072	0.072	0.072	0.074	0.073	0.073	0.074	0.074	0.075	0.076	0.076	0.077	0.077	0.078	0.078	0.079
F10	Sample	Dilution_10%	0.1	DMSO	Lycopene	Standard_Development	Run084	Standard_Measurement	Plate_02	Clariostar_Study	MB	Biofoundry_,_London	Linear_Dilution_Pattern_V2	0.115	0.112	0.108	0.104	0.101	0.097	0.095	0.094	0.092	0.087	0.084	0.081	0.077	0.072	0.07	0.067	0.066	0.063	0.062	0.061	0.06	0.059	0.059	0.06	0.059	0.059	0.059	0.058	0.059	0.059	0.059	0.059	0.059	0.058	0.058	0.057
F11	Blank	DMSO		DMSO		Standard_Development	Run084	Standard_Measurement	Plate_02	Clariostar_Study	MB	Biofoundry_,_London	Linear_Dilution_Pattern_V2	0.104	0.1	0.096	0.093	0.09	0.086	0.084	0.082	0.079	0.075	0.072	0.068	0.064	0.06	0.058	0.057	0.055	0.053	0.052	0.051	0.05	0.049	0.049	0.049	0.048	0.048	0.047	0.047	0.046	0.046	0.046	0.046	0.045	0.045	0.043	0.043
F12	Blank	DMSO		DMSO		Standard_Development	Run084	Standard_Measurement	Plate_02	Clariostar_Study	MB	Biofoundry_,_London	Linear_Dilution_Pattern_V2	0.106	0.103	0.099	0.095	0.092	0.088	0.085	0.084	0.081	0.077	0.074	0.07	0.066	0.062	0.06	0.059	0.056	0.054	0.054	0.053	0.051	0.051	0.05	0.051	0.05	0.05	0.049	0.048	0.048	0.048	0.048	0.047	0.047	0.046	0.045	0.044
G01	Sample	Dilution_85%	0.85	DMSO	Lycopene	Standard_Development	Run084	Standard_Measurement	Plate_02	Clariostar_Study	MB	Biofoundry_,_London	Linear_Dilution_Pattern_V2	0.169	0.166	0.163	0.159	0.156	0.152	0.149	0.148	0.147	0.145	0.143	0.139	0.134	0.129	0.126	0.123	0.12	0.117	0.116	0.115	0.114	0.114	0.115	0.116	0.118	0.121	0.124	0.126	0.128	0.131	0.133	0.135	0.137	0.139	0.143	0.147
G02	Sample	Dilution_65%	0.65	DMSO	Lycopene	Standard_Development	Run084	Standard_Measurement	Plate_02	Clariostar_Study	MB	Biofoundry_,_London	Linear_Dilution_Pattern_V2	0.166	0.163	0.159	0.155	0.152	0.148	0.146	0.145	0.144	0.141	0.139	0.136	0.131	0.127	0.122	0.12	0.117	0.115	0.114	0.113	0.112	0.111	0.112	0.114	0.115	0.117	0.119	0.12	0.122	0.124	0.126	0.127	0.129	0.131	0.134	0.138
G03	Sample	Dilution_45%	0.45	DMSO	Lycopene	Standard_Development	Run084	Standard_Measurement	Plate_02	Clariostar_Study	MB	Biofoundry_,_London	Linear_Dilution_Pattern_V2	0.142	0.139	0.135	0.131	0.129	0.123	0.12	0.12	0.118	0.115	0.111	0.108	0.104	0.099	0.097	0.094	0.091	0.089	0.088	0.087	0.086	0.085	0.085	0.087	0.088	0.089	0.089	0.09	0.091	0.093	0.093	0.094	0.095	0.096	0.097	0.099
G04	Sample	Dilution_25%	0.25	DMSO	Lycopene	Standard_Development	Run084	Standard_Measurement	Plate_02	Clariostar_Study	MB	Biofoundry_,_London	Linear_Dilution_Pattern_V2	0.131	0.128	0.125	0.121	0.118	0.114	0.111	0.11	0.108	0.104	0.102	0.098	0.094	0.09	0.086	0.084	0.082	0.08	0.078	0.077	0.075	0.075	0.075	0.076	0.077	0.076	0.077	0.077	0.078	0.078	0.079	0.079	0.08	0.08	0.08	0.081
G05	Sample	Dilution_05%	0.0499999999999999	DMSO	Lycopene	Standard_Development	Run084	Standard_Measurement	Plate_02	Clariostar_Study	MB	Biofoundry_,_London	Linear_Dilution_Pattern_V2	0.116	0.113	0.109	0.105	0.102	0.097	0.095	0.093	0.089	0.086	0.083	0.08	0.076	0.072	0.069	0.068	0.066	0.064	0.063	0.062	0.06	0.059	0.058	0.058	0.058	0.058	0.057	0.057	0.056	0.056	0.055	0.055	0.054	0.054	0.053	0.052
G06	Sample	Dilution_85%	0.85	DMSO	Lycopene	Standard_Development	Run084	Standard_Measurement	Plate_02	Clariostar_Study	MB	Biofoundry_,_London	Linear_Dilution_Pattern_V2	0.168	0.164	0.16	0.157	0.153	0.149	0.146	0.146	0.145	0.143	0.141	0.138	0.134	0.128	0.125	0.121	0.118	0.116	0.115	0.114	0.113	0.114	0.115	0.117	0.119	0.121	0.125	0.127	0.129	0.132	0.134	0.136	0.139	0.142	0.146	0.151
G07	Sample	Dilution_65%	0.65	DMSO	Lycopene	Standard_Development	Run084	Standard_Measurement	Plate_02	Clariostar_Study	MB	Biofoundry_,_London	Linear_Dilution_Pattern_V2	0.151	0.147	0.143	0.14	0.137	0.133	0.13	0.13	0.128	0.126	0.124	0.121	0.117	0.112	0.109	0.106	0.103	0.1	0.099	0.098	0.097	0.096	0.097	0.099	0.1	0.102	0.104	0.106	0.107	0.109	0.11	0.112	0.114	0.115	0.118	0.121
G08	Sample	Dilution_45%	0.45	DMSO	Lycopene	Standard_Development	Run084	Standard_Measurement	Plate_02	Clariostar_Study	MB	Biofoundry_,_London	Linear_Dilution_Pattern_V2	0.138	0.135	0.131	0.127	0.123	0.119	0.116	0.116	0.114	0.111	0.108	0.106	0.101	0.096	0.093	0.09	0.087	0.085	0.084	0.083	0.082	0.081	0.082	0.083	0.083	0.084	0.085	0.085	0.085	0.087	0.088	0.089	0.089	0.09	0.091	0.092
G09	Sample	Dilution_25%	0.25	DMSO	Lycopene	Standard_Development	Run084	Standard_Measurement	Plate_02	Clariostar_Study	MB	Biofoundry_,_London	Linear_Dilution_Pattern_V2	0.13	0.127	0.123	0.119	0.116	0.112	0.109	0.108	0.106	0.102	0.1	0.097	0.092	0.087	0.084	0.082	0.08	0.078	0.076	0.075	0.074	0.073	0.073	0.074	0.074	0.074	0.075	0.074	0.075	0.075	0.076	0.076	0.076	0.076	0.076	0.077
G10	Sample	Dilution_05%	0.0499999999999999	DMSO	Lycopene	Standard_Development	Run084	Standard_Measurement	Plate_02	Clariostar_Study	MB	Biofoundry_,_London	Linear_Dilution_Pattern_V2	0.112	0.107	0.104	0.101	0.097	0.092	0.09	0.089	0.085	0.082	0.078	0.075	0.072	0.067	0.064	0.062	0.061	0.058	0.057	0.056	0.055	0.054	0.054	0.054	0.054	0.053	0.053	0.053	0.052	0.052	0.052	0.052	0.051	0.051	0.05	0.049
G11	Blank	DMSO_Blank		DMSO		Standard_Development	Run084	Standard_Measurement	Plate_02	Clariostar_Study	MB	Biofoundry_,_London	Linear_Dilution_Pattern_V2	0.106	0.101	0.098	0.094	0.091	0.087	0.083	0.083	0.079	0.075	0.072	0.069	0.065	0.061	0.059	0.057	0.055	0.053	0.052	0.051	0.05	0.049	0.049	0.049	0.049	0.048	0.048	0.047	0.047	0.047	0.046	0.046	0.046	0.045	0.044	0.044
G12	Blank	DMSO_Blank		DMSO		Standard_Development	Run084	Standard_Measurement	Plate_02	Clariostar_Study	MB	Biofoundry_,_London	Linear_Dilution_Pattern_V2	0.107	0.104	0.1	0.097	0.093	0.089	0.086	0.085	0.082	0.077	0.073	0.071	0.067	0.062	0.06	0.058	0.056	0.054	0.053	0.052	0.051	0.05	0.05	0.05	0.05	0.049	0.049	0.048	0.048	0.048	0.047	0.047	0.046	0.045	0.044	0.043
H01	Sample	Dilution_85%	0.85	DMSO	Lycopene	Standard_Development	Run084	Standard_Measurement	Plate_02	Clariostar_Study	MB	Biofoundry_,_London	Linear_Dilution_Pattern_V2	0.186	0.183	0.18	0.176	0.172	0.168	0.165	0.164	0.163	0.16	0.157	0.152	0.146	0.141	0.137	0.134	0.131	0.129	0.127	0.126	0.125	0.124	0.125	0.127	0.128	0.13	0.133	0.135	0.137	0.138	0.141	0.142	0.144	0.146	0.149	0.153
H02	Sample	Dilution_65%	0.65	DMSO	Lycopene	Standard_Development	Run084	Standard_Measurement	Plate_02	Clariostar_Study	MB	Biofoundry_,_London	Linear_Dilution_Pattern_V2	0.165	0.162	0.158	0.155	0.151	0.146	0.143	0.143	0.142	0.139	0.136	0.132	0.128	0.123	0.12	0.117	0.115	0.112	0.111	0.109	0.108	0.107	0.107	0.11	0.111	0.112	0.114	0.115	0.116	0.118	0.119	0.12	0.121	0.123	0.125	0.128
H03	Sample	Dilution_45%	0.45	DMSO	Lycopene	Standard_Development	Run084	Standard_Measurement	Plate_02	Clariostar_Study	MB	Biofoundry_,_London	Linear_Dilution_Pattern_V2	0.143	0.14	0.136	0.133	0.128	0.124	0.122	0.121	0.119	0.116	0.113	0.11	0.105	0.1	0.097	0.095	0.092	0.089	0.088	0.087	0.086	0.085	0.085	0.087	0.087	0.088	0.089	0.09	0.09	0.092	0.093	0.093	0.094	0.094	0.096	0.098
[truncated: 1,353 more rows]
[truncated: 122 more columns]
