# Supplementary material for: Construction of a Calibration Curve for Lycopene on a Liquid-Handling Platform—Wider Lessons for the Development of Automated Dilution Protocols
Source: ACS Synth Biol. 2024 Aug 3;13(8):2357–75. doi: 10.1021/acssynbio.4c00031 (PMC11334188; doi:10.1021/acssynbio.4c00031)
Supplement: Supplementary file 2 — sb4c00031_si_002.zip [file sb4c00031_si_002.zip › AggregatedData/Run077/Plate_01/Clariostar_Study/Clariostar_Study.csv]

Well	Content	Label	Dilution	Solvent	Solute	Project	Run	Step	Container	Study	Author	Institution	Comment	OD350	OD352	OD354	OD356	OD358	OD360	OD362	OD364	OD366	OD368	OD370	OD372	OD374	OD376	OD378	OD380	OD382	OD384	OD386	OD388	OD390	OD392	OD394	OD396	OD398	OD400	OD402	OD404	OD406	OD408	OD410	OD412	OD414	OD416	OD418	OD420
A01	Sample	Dilution_100%	1.0	DMSO	Lycopene	Standard_Development	Run077	Standard_Measurement	Plate_01	Clariostar_Study	MB	Biofoundry_,_London	Linear_Dilution_Pattern_V2	0.906	0.905	0.904	0.902	0.898	0.895	0.894	0.898	0.902	0.911	0.918	0.915	0.908	0.901	0.894	0.884	0.876	0.872	0.863	0.858	0.851	0.846	0.844	0.846	0.855	0.864	0.876	0.89	0.9	0.908	0.912	0.915	0.918	0.922	0.931	0.944
A02	Sample	Dilution_80%	0.8	DMSO	Lycopene	Standard_Development	Run077	Standard_Measurement	Plate_01	Clariostar_Study	MB	Biofoundry_,_London	Linear_Dilution_Pattern_V2	0.709	0.709	0.707	0.704	0.701	0.699	0.697	0.698	0.702	0.707	0.711	0.708	0.703	0.696	0.689	0.682	0.675	0.671	0.664	0.66	0.656	0.653	0.653	0.654	0.66	0.668	0.68	0.692	0.702	0.71	0.714	0.716	0.72	0.725	0.733	0.744
A03	Sample	Dilution_60%	0.6	DMSO	Lycopene	Standard_Development	Run077	Standard_Measurement	Plate_01	Clariostar_Study	MB	Biofoundry_,_London	Linear_Dilution_Pattern_V2	0.487	0.484	0.48	0.478	0.474	0.471	0.469	0.469	0.472	0.477	0.478	0.475	0.471	0.464	0.459	0.454	0.449	0.445	0.44	0.438	0.435	0.433	0.434	0.436	0.442	0.45	0.46	0.471	0.479	0.487	0.491	0.494	0.499	0.504	0.511	0.522
A04	Sample	Dilution_40%	0.4	DMSO	Lycopene	Standard_Development	Run077	Standard_Measurement	Plate_01	Clariostar_Study	MB	Biofoundry_,_London	Linear_Dilution_Pattern_V2	0.54	0.539	0.536	0.533	0.529	0.526	0.525	0.525	0.525	0.528	0.528	0.526	0.522	0.516	0.512	0.507	0.504	0.5	0.495	0.492	0.489	0.486	0.486	0.486	0.487	0.491	0.496	0.501	0.505	0.509	0.509	0.509	0.51	0.511	0.514	0.519
A05	Sample	Dilution_20%	0.2	DMSO	Lycopene	Standard_Development	Run077	Standard_Measurement	Plate_01	Clariostar_Study	MB	Biofoundry_,_London	Linear_Dilution_Pattern_V2	0.406	0.404	0.402	0.399	0.397	0.394	0.391	0.391	0.391	0.391	0.389	0.386	0.383	0.379	0.377	0.373	0.369	0.366	0.362	0.361	0.359	0.356	0.355	0.354	0.354	0.355	0.356	0.358	0.358	0.358	0.358	0.357	0.356	0.355	0.355	0.356
A06	Sample	Dilution_100%	1.0	DMSO	Lycopene	Standard_Development	Run077	Standard_Measurement	Plate_01	Clariostar_Study	MB	Biofoundry_,_London	Linear_Dilution_Pattern_V2	0.767	0.764	0.762	0.76	0.755	0.753	0.751	0.754	0.76	0.768	0.772	0.77	0.765	0.756	0.749	0.742	0.734	0.729	0.723	0.72	0.714	0.71	0.71	0.713	0.721	0.733	0.749	0.765	0.776	0.789	0.796	0.801	0.805	0.813	0.824	0.84
A07	Sample	Dilution_80%	0.8	DMSO	Lycopene	Standard_Development	Run077	Standard_Measurement	Plate_01	Clariostar_Study	MB	Biofoundry_,_London	Linear_Dilution_Pattern_V2	0.668	0.669	0.665	0.663	0.659	0.656	0.653	0.654	0.658	0.663	0.668	0.668	0.661	0.653	0.646	0.638	0.632	0.626	0.621	0.617	0.613	0.611	0.61	0.612	0.62	0.628	0.641	0.654	0.666	0.673	0.679	0.684	0.687	0.693	0.701	0.713
A08	Sample	Dilution_60%	0.6	DMSO	Lycopene	Standard_Development	Run077	Standard_Measurement	Plate_01	Clariostar_Study	MB	Biofoundry_,_London	Linear_Dilution_Pattern_V2	0.564	0.562	0.559	0.555	0.551	0.547	0.545	0.546	0.55	0.551	0.554	0.552	0.547	0.54	0.535	0.529	0.526	0.521	0.515	0.513	0.509	0.507	0.507	0.509	0.514	0.521	0.53	0.541	0.548	0.555	0.559	0.562	0.565	0.569	0.576	0.585
A09	Sample	Dilution_40%	0.4	DMSO	Lycopene	Standard_Development	Run077	Standard_Measurement	Plate_01	Clariostar_Study	MB	Biofoundry_,_London	Linear_Dilution_Pattern_V2	0.383	0.381	0.377	0.373	0.369	0.367	0.364	0.365	0.365	0.367	0.367	0.365	0.361	0.355	0.351	0.346	0.343	0.34	0.337	0.334	0.332	0.33	0.329	0.331	0.335	0.34	0.347	0.355	0.361	0.366	0.369	0.371	0.373	0.378	0.383	0.39
A10	Sample	Dilution_20%	0.2	DMSO	Lycopene	Standard_Development	Run077	Standard_Measurement	Plate_01	Clariostar_Study	MB	Biofoundry_,_London	Linear_Dilution_Pattern_V2	0.221	0.218	0.215	0.212	0.208	0.206	0.203	0.201	0.199	0.198	0.196	0.194	0.19	0.186	0.184	0.181	0.177	0.175	0.173	0.173	0.171	0.171	0.17	0.171	0.172	0.175	0.178	0.182	0.185	0.187	0.188	0.189	0.191	0.193	0.195	0.199
A11	Blank	DMSO_Blank		DMSO		Standard_Development	Run077	Standard_Measurement	Plate_01	Clariostar_Study	MB	Biofoundry_,_London	Linear_Dilution_Pattern_V2	0.103	0.1	0.097	0.093	0.09	0.088	0.084	0.082	0.079	0.075	0.071	0.068	0.065	0.061	0.06	0.058	0.057	0.054	0.053	0.053	0.052	0.051	0.051	0.05	0.05	0.049	0.049	0.049	0.047	0.048	0.047	0.046	0.047	0.046	0.045	0.046
A12	Blank	DMSO_Blank		DMSO		Standard_Development	Run077	Standard_Measurement	Plate_01	Clariostar_Study	MB	Biofoundry_,_London	Linear_Dilution_Pattern_V2	0.101	0.098	0.095	0.092	0.089	0.087	0.083	0.081	0.077	0.074	0.07	0.066	0.064	0.061	0.06	0.058	0.056	0.054	0.052	0.052	0.051	0.051	0.05	0.05	0.049	0.048	0.048	0.048	0.048	0.047	0.046	0.046	0.046	0.046	0.045	0.045
B01	Sample	Dilution_100%	1.0	DMSO	Lycopene	Standard_Development	Run077	Standard_Measurement	Plate_01	Clariostar_Study	MB	Biofoundry_,_London	Linear_Dilution_Pattern_V2	0.96	0.956	0.954	0.953	0.951	0.95	0.948	0.951	0.957	0.967	0.974	0.97	0.967	0.955	0.947	0.939	0.931	0.926	0.918	0.912	0.906	0.898	0.897	0.901	0.908	0.917	0.931	0.944	0.958	0.967	0.969	0.973	0.974	0.98	0.987	1.002
B02	Sample	Dilution_80%	0.8	DMSO	Lycopene	Standard_Development	Run077	Standard_Measurement	Plate_01	Clariostar_Study	MB	Biofoundry_,_London	Linear_Dilution_Pattern_V2	0.782	0.781	0.783	0.781	0.776	0.774	0.773	0.776	0.781	0.787	0.792	0.788	0.784	0.775	0.768	0.761	0.756	0.75	0.743	0.737	0.733	0.728	0.725	0.726	0.732	0.738	0.746	0.757	0.765	0.771	0.771	0.775	0.776	0.777	0.783	0.793
B03	Sample	Dilution_60%	0.6	DMSO	Lycopene	Standard_Development	Run077	Standard_Measurement	Plate_01	Clariostar_Study	MB	Biofoundry_,_London	Linear_Dilution_Pattern_V2	0.503	0.502	0.499	0.495	0.491	0.489	0.486	0.486	0.489	0.492	0.495	0.493	0.489	0.482	0.478	0.472	0.468	0.463	0.458	0.455	0.453	0.45	0.45	0.452	0.457	0.464	0.473	0.483	0.491	0.498	0.502	0.504	0.507	0.512	0.517	0.527
B04	Sample	Dilution_40%	0.4	DMSO	Lycopene	Standard_Development	Run077	Standard_Measurement	Plate_01	Clariostar_Study	MB	Biofoundry_,_London	Linear_Dilution_Pattern_V2	0.397	0.395	0.393	0.388	0.384	0.382	0.379	0.38	0.381	0.382	0.382	0.381	0.377	0.372	0.368	0.364	0.361	0.358	0.353	0.351	0.349	0.347	0.347	0.347	0.352	0.355	0.362	0.368	0.373	0.378	0.381	0.383	0.385	0.387	0.391	0.397
B05	Sample	Dilution_20%	0.2	DMSO	Lycopene	Standard_Development	Run077	Standard_Measurement	Plate_01	Clariostar_Study	MB	Biofoundry_,_London	Linear_Dilution_Pattern_V2	0.205	0.202	0.201	0.196	0.193	0.191	0.188	0.187	0.186	0.185	0.185	0.183	0.179	0.176	0.174	0.17	0.168	0.166	0.164	0.163	0.162	0.161	0.161	0.162	0.164	0.167	0.17	0.173	0.176	0.179	0.18	0.182	0.183	0.185	0.188	0.191
B06	Sample	Dilution_100%	1.0	DMSO	Lycopene	Standard_Development	Run077	Standard_Measurement	Plate_01	Clariostar_Study	MB	Biofoundry_,_London	Linear_Dilution_Pattern_V2	0.725	0.723	0.721	0.716	0.712	0.71	0.707	0.709	0.717	0.724	0.729	0.727	0.725	0.716	0.708	0.699	0.693	0.688	0.681	0.676	0.672	0.671	0.671	0.675	0.683	0.696	0.713	0.728	0.742	0.755	0.762	0.768	0.773	0.781	0.792	0.809
B07	Sample	Dilution_80%	0.8	DMSO	Lycopene	Standard_Development	Run077	Standard_Measurement	Plate_01	Clariostar_Study	MB	Biofoundry_,_London	Linear_Dilution_Pattern_V2	0.652	0.652	0.65	0.646	0.642	0.641	0.638	0.641	0.643	0.648	0.651	0.65	0.646	0.639	0.633	0.624	0.619	0.613	0.608	0.605	0.6	0.597	0.597	0.6	0.605	0.615	0.626	0.639	0.65	0.657	0.663	0.667	0.67	0.674	0.683	0.697
B08	Sample	Dilution_60%	0.6	DMSO	Lycopene	Standard_Development	Run077	Standard_Measurement	Plate_01	Clariostar_Study	MB	Biofoundry_,_London	Linear_Dilution_Pattern_V2	0.551	0.548	0.546	0.542	0.539	0.536	0.534	0.536	0.539	0.542	0.543	0.541	0.539	0.531	0.527	0.52	0.516	0.511	0.506	0.504	0.501	0.497	0.497	0.498	0.504	0.509	0.518	0.528	0.534	0.542	0.545	0.547	0.549	0.552	0.558	0.567
B09	Sample	Dilution_40%	0.4	DMSO	Lycopene	Standard_Development	Run077	Standard_Measurement	Plate_01	Clariostar_Study	MB	Biofoundry_,_London	Linear_Dilution_Pattern_V2	0.42	0.417	0.416	0.412	0.408	0.406	0.405	0.405	0.406	0.408	0.408	0.405	0.402	0.396	0.392	0.388	0.385	0.381	0.376	0.374	0.371	0.369	0.368	0.368	0.372	0.375	0.38	0.385	0.389	0.393	0.394	0.395	0.396	0.397	0.4	0.405
B10	Sample	Dilution_20%	0.2	DMSO	Lycopene	Standard_Development	Run077	Standard_Measurement	Plate_01	Clariostar_Study	MB	Biofoundry_,_London	Linear_Dilution_Pattern_V2	0.208	0.205	0.203	0.199	0.196	0.193	0.19	0.189	0.187	0.186	0.186	0.182	0.179	0.176	0.173	0.17	0.168	0.165	0.163	0.163	0.161	0.16	0.16	0.162	0.163	0.166	0.168	0.172	0.174	0.176	0.178	0.179	0.18	0.182	0.185	0.189
B11	Blank	DMSO_Blank		DMSO		Standard_Development	Run077	Standard_Measurement	Plate_01	Clariostar_Study	MB	Biofoundry_,_London	Linear_Dilution_Pattern_V2	0.1	0.097	0.093	0.09	0.086	0.084	0.081	0.079	0.076	0.074	0.071	0.067	0.064	0.061	0.06	0.058	0.057	0.055	0.053	0.053	0.052	0.051	0.051	0.05	0.05	0.049	0.049	0.049	0.048	0.048	0.047	0.047	0.047	0.046	0.046	0.045
B12	Blank	DMSO_Blank		DMSO		Standard_Development	Run077	Standard_Measurement	Plate_01	Clariostar_Study	MB	Biofoundry_,_London	Linear_Dilution_Pattern_V2	0.101	0.097	0.093	0.09	0.087	0.085	0.082	0.079	0.076	0.074	0.07	0.066	0.064	0.061	0.06	0.057	0.055	0.054	0.052	0.052	0.051	0.051	0.05	0.049	0.049	0.049	0.048	0.047	0.046	0.047	0.046	0.046	0.046	0.045	0.045	0.045
C01	Sample	Dilution_95%	0.95	DMSO	Lycopene	Standard_Development	Run077	Standard_Measurement	Plate_01	Clariostar_Study	MB	Biofoundry_,_London	Linear_Dilution_Pattern_V2	1.035	1.034	1.036	1.034	1.034	1.033	1.031	1.036	1.042	1.047	1.051	1.049	1.048	1.035	1.029	1.018	1.012	1.005	0.997	0.99	0.981	0.976	0.976	0.975	0.979	0.984	0.998	1.006	1.015	1.021	1.022	1.021	1.021	1.023	1.03	1.04
C02	Sample	Dilution_75%	0.75	DMSO	Lycopene	Standard_Development	Run077	Standard_Measurement	Plate_01	Clariostar_Study	MB	Biofoundry_,_London	Linear_Dilution_Pattern_V2	0.82	0.823	0.82	0.82	0.819	0.818	0.814	0.815	0.821	0.828	0.829	0.829	0.826	0.818	0.81	0.804	0.797	0.791	0.783	0.778	0.772	0.767	0.763	0.762	0.764	0.77	0.777	0.785	0.79	0.794	0.795	0.794	0.793	0.793	0.797	0.804
C03	Sample	Dilution_55%	0.55	DMSO	Lycopene	Standard_Development	Run077	Standard_Measurement	Plate_01	Clariostar_Study	MB	Biofoundry_,_London	Linear_Dilution_Pattern_V2	0.749	0.75	0.75	0.749	0.747	0.747	0.746	0.746	0.75	0.752	0.755	0.753	0.75	0.744	0.737	0.729	0.725	0.72	0.713	0.708	0.702	0.696	0.692	0.69	0.69	0.692	0.695	0.698	0.699	0.7	0.697	0.694	0.692	0.69	0.691	0.693
C04	Sample	Dilution_35%	0.35	DMSO	Lycopene	Standard_Development	Run077	Standard_Measurement	Plate_01	Clariostar_Study	MB	Biofoundry_,_London	Linear_Dilution_Pattern_V2	0.467	0.467	0.464	0.461	0.459	0.458	0.455	0.455	0.455	0.455	0.456	0.453	0.45	0.446	0.443	0.437	0.434	0.43	0.427	0.423	0.42	0.417	0.416	0.415	0.415	0.417	0.42	0.424	0.425	0.427	0.426	0.425	0.426	0.425	0.426	0.429
C05	Sample	Dilution_15%	0.15	DMSO	Lycopene	Standard_Development	Run077	Standard_Measurement	Plate_01	Clariostar_Study	MB	Biofoundry_,_London	Linear_Dilution_Pattern_V2	0.365	0.363	0.363	0.362	0.36	0.358	0.357	0.357	0.356	0.356	0.355	0.352	0.351	0.346	0.344	0.341	0.338	0.336	0.333	0.332	0.329	0.326	0.324	0.322	0.322	0.32	0.319	0.319	0.318	0.317	0.316	0.313	0.311	0.309	0.307	0.307
C06	Sample	Dilution_95%	0.95	DMSO	Lycopene	Standard_Development	Run077	Standard_Measurement	Plate_01	Clariostar_Study	MB	Biofoundry_,_London	Linear_Dilution_Pattern_V2	0.843	0.848	0.843	0.838	0.836	0.834	0.833	0.835	0.843	0.85	0.853	0.853	0.85	0.841	0.832	0.823	0.818	0.813	0.803	0.798	0.792	0.789	0.787	0.79	0.795	0.803	0.816	0.831	0.842	0.849	0.852	0.855	0.858	0.861	0.87	0.882
C07	Sample	Dilution_75%	0.75	DMSO	Lycopene	Standard_Development	Run077	Standard_Measurement	Plate_01	Clariostar_Study	MB	Biofoundry_,_London	Linear_Dilution_Pattern_V2	0.758	0.761	0.758	0.756	0.753	0.751	0.75	0.752	0.755	0.76	0.761	0.76	0.758	0.751	0.743	0.736	0.73	0.725	0.718	0.714	0.709	0.704	0.703	0.703	0.706	0.712	0.721	0.73	0.734	0.74	0.743	0.744	0.745	0.746	0.751	0.759
C08	Sample	Dilution_55%	0.55	DMSO	Lycopene	Standard_Development	Run077	Standard_Measurement	Plate_01	Clariostar_Study	MB	Biofoundry_,_London	Linear_Dilution_Pattern_V2	0.584	0.584	0.581	0.579	0.574	0.572	0.571	0.573	0.575	0.577	0.58	0.579	0.576	0.568	0.563	0.558	0.554	0.549	0.544	0.541	0.536	0.532	0.531	0.531	0.534	0.537	0.543	0.549	0.554	0.557	0.557	0.557	0.557	0.559	0.562	0.567
C09	Sample	Dilution_35%	0.35	DMSO	Lycopene	Standard_Development	Run077	Standard_Measurement	Plate_01	Clariostar_Study	MB	Biofoundry_,_London	Linear_Dilution_Pattern_V2	0.511	0.51	0.509	0.505	0.503	0.502	0.5	0.499	0.499	0.5	0.5	0.497	0.494	0.489	0.484	0.48	0.478	0.473	0.468	0.466	0.462	0.459	0.457	0.456	0.457	0.457	0.46	0.463	0.463	0.464	0.464	0.463	0.461	0.46	0.461	0.464
C10	Sample	Dilution_15%	0.15	DMSO	Lycopene	Standard_Development	Run077	Standard_Measurement	Plate_01	Clariostar_Study	MB	Biofoundry_,_London	Linear_Dilution_Pattern_V2	0.16	0.158	0.153	0.148	0.146	0.144	0.14	0.14	0.139	0.138	0.136	0.133	0.13	0.126	0.124	0.121	0.12	0.118	0.116	0.115	0.115	0.113	0.113	0.114	0.116	0.118	0.119	0.122	0.123	0.125	0.126	0.127	0.128	0.129	0.131	0.133
C11	Blank	DMSO_Blank		DMSO		Standard_Development	Run077	Standard_Measurement	Plate_01	Clariostar_Study	MB	Biofoundry_,_London	Linear_Dilution_Pattern_V2	0.1	0.097	0.094	0.091	0.087	0.085	0.081	0.079	0.077	0.074	0.071	0.068	0.065	0.062	0.06	0.059	0.057	0.056	0.054	0.054	0.052	0.051	0.051	0.051	0.05	0.05	0.049	0.049	0.049	0.049	0.048	0.048	0.048	0.046	0.046	0.045
C12	Blank	DMSO_Blank		DMSO		Standard_Development	Run077	Standard_Measurement	Plate_01	Clariostar_Study	MB	Biofoundry_,_London	Linear_Dilution_Pattern_V2	0.103	0.099	0.095	0.092	0.089	0.086	0.083	0.081	0.078	0.074	0.071	0.067	0.065	0.062	0.06	0.058	0.057	0.055	0.053	0.053	0.052	0.051	0.051	0.05	0.05	0.05	0.049	0.049	0.048	0.047	0.047	0.047	0.047	0.046	0.046	0.046
D01	Sample	Dilution_95%	0.95	DMSO	Lycopene	Standard_Development	Run077	Standard_Measurement	Plate_01	Clariostar_Study	MB	Biofoundry_,_London	Linear_Dilution_Pattern_V2	0.933	0.939	0.937	0.931	0.928	0.928	0.925	0.928	0.935	0.942	0.951	0.946	0.944	0.933	0.926	0.918	0.911	0.904	0.895	0.89	0.884	0.876	0.875	0.877	0.882	0.891	0.904	0.915	0.924	0.933	0.938	0.939	0.938	0.943	0.951	0.963
D02	Sample	Dilution_75%	0.75	DMSO	Lycopene	Standard_Development	Run077	Standard_Measurement	Plate_01	Clariostar_Study	MB	Biofoundry_,_London	Linear_Dilution_Pattern_V2	0.958	0.96	0.959	0.958	0.956	0.954	0.953	0.954	0.961	0.967	0.972	0.969	0.966	0.956	0.947	0.94	0.934	0.927	0.917	0.911	0.907	0.899	0.896	0.893	0.894	0.9	0.907	0.912	0.917	0.921	0.92	0.918	0.915	0.915	0.917	0.923
D03	Sample	Dilution_55%	0.55	DMSO	Lycopene	Standard_Development	Run077	Standard_Measurement	Plate_01	Clariostar_Study	MB	Biofoundry_,_London	Linear_Dilution_Pattern_V2	0.547	0.546	0.544	0.54	0.537	0.536	0.535	0.535	0.537	0.54	0.542	0.54	0.537	0.531	0.526	0.52	0.516	0.512	0.507	0.503	0.5	0.496	0.496	0.496	0.5	0.504	0.511	0.518	0.524	0.529	0.532	0.533	0.534	0.537	0.541	0.549
D04	Sample	Dilution_35%	0.35	DMSO	Lycopene	Standard_Development	Run077	Standard_Measurement	Plate_01	Clariostar_Study	MB	Biofoundry_,_London	Linear_Dilution_Pattern_V2	0.652	0.653	0.653	0.653	0.653	0.651	0.65	0.649	0.65	0.651	0.652	0.649	0.644	0.64	0.635	0.631	0.626	0.624	0.618	0.613	0.609	0.604	0.601	0.598	0.595	0.595	0.595	0.596	0.595	0.594	0.59	0.586	0.583	0.58	0.579	0.579
D05	Sample	Dilution_15%	0.15	DMSO	Lycopene	Standard_Development	Run077	Standard_Measurement	Plate_01	Clariostar_Study	MB	Biofoundry_,_London	Linear_Dilution_Pattern_V2	0.73	0.731	0.732	0.733	0.734	0.735	0.733	0.735	0.735	0.735	0.736	0.732	0.728	0.726	0.722	0.717	0.713	0.71	0.704	0.7	0.695	0.69	0.685	0.68	0.675	0.669	0.665	0.661	0.656	0.652	0.644	0.637	0.631	0.624	0.618	0.614
D06	Sample	Dilution_95%	0.95	DMSO	Lycopene	Standard_Development	Run077	Standard_Measurement	Plate_01	Clariostar_Study	MB	Biofoundry_,_London	Linear_Dilution_Pattern_V2	0.824	0.827	0.823	0.821	0.817	0.815	0.814	0.817	0.82	0.828	0.835	0.833	0.828	0.82	0.814	0.803	0.798	0.793	0.786	0.782	0.776	0.771	0.772	0.774	0.78	0.79	0.805	0.821	0.832	0.843	0.848	0.852	0.855	0.86	0.87	0.884
D07	Sample	Dilution_75%	0.75	DMSO	Lycopene	Standard_Development	Run077	Standard_Measurement	Plate_01	Clariostar_Study	MB	Biofoundry_,_London	Linear_Dilution_Pattern_V2	0.861	0.864	0.865	0.862	0.859	0.856	0.855	0.857	0.863	0.869	0.871	0.869	0.868	0.857	0.851	0.843	0.838	0.832	0.823	0.818	0.814	0.807	0.805	0.805	0.808	0.814	0.821	0.829	0.835	0.84	0.84	0.839	0.838	0.839	0.843	0.852
D08	Sample	Dilution_55%	0.55	DMSO	Lycopene	Standard_Development	Run077	Standard_Measurement	Plate_01	Clariostar_Study	MB	Biofoundry_,_London	Linear_Dilution_Pattern_V2	0.722	0.724	0.725	0.724	0.723	0.721	0.719	0.719	0.723	0.726	0.729	0.725	0.723	0.716	0.711	0.705	0.7	0.696	0.688	0.684	0.678	0.673	0.67	0.669	0.67	0.672	0.677	0.68	0.683	0.684	0.684	0.682	0.681	0.68	0.682	0.686
D09	Sample	Dilution_35%	0.35	DMSO	Lycopene	Standard_Development	Run077	Standard_Measurement	Plate_01	Clariostar_Study	MB	Biofoundry_,_London	Linear_Dilution_Pattern_V2	0.595	0.594	0.593	0.593	0.591	0.59	0.588	0.588	0.589	0.591	0.591	0.587	0.585	0.579	0.576	0.572	0.568	0.564	0.56	0.557	0.553	0.55	0.548	0.547	0.547	0.548	0.549	0.552	0.552	0.552	0.551	0.55	0.549	0.547	0.548	0.55
D10	Sample	Dilution_15%	0.15	DMSO	Lycopene	Standard_Development	Run077	Standard_Measurement	Plate_01	Clariostar_Study	MB	Biofoundry_,_London	Linear_Dilution_Pattern_V2	0.388	0.388	0.386	0.384	0.383	0.381	0.378	0.376	0.376	0.375	0.374	0.371	0.369	0.366	0.364	0.361	0.359	0.355	0.353	0.352	0.349	0.347	0.346	0.344	0.344	0.342	0.342	0.343	0.343	0.342	0.341	0.339	0.338	0.338	0.336	0.337
D11	Blank	DMSO_Blank		DMSO		Standard_Development	Run077	Standard_Measurement	Plate_01	Clariostar_Study	MB	Biofoundry_,_London	Linear_Dilution_Pattern_V2	0.1	0.097	0.094	0.09	0.088	0.085	0.081	0.079	0.076	0.073	0.07	0.066	0.063	0.061	0.059	0.057	0.057	0.054	0.052	0.052	0.051	0.051	0.05	0.049	0.049	0.048	0.048	0.048	0.047	0.047	0.047	0.046	0.046	0.046	0.045	0.045
D12	Blank	DMSO_Blank		DMSO		Standard_Development	Run077	Standard_Measurement	Plate_01	Clariostar_Study	MB	Biofoundry_,_London	Linear_Dilution_Pattern_V2	0.101	0.098	0.094	0.091	0.088	0.087	0.083	0.081	0.077	0.073	0.07	0.067	0.064	0.062	0.061	0.059	0.057	0.056	0.053	0.054	0.053	0.052	0.051	0.051	0.05	0.049	0.049	0.049	0.048	0.048	0.047	0.047	0.047	0.046	0.046	0.046
E01	Sample	Dilution_90%	0.9	DMSO	Lycopene	Standard_Development	Run077	Standard_Measurement	Plate_01	Clariostar_Study	MB	Biofoundry_,_London	Linear_Dilution_Pattern_V2	0.835	0.836	0.834	0.83	0.828	0.825	0.823	0.826	0.831	0.839	0.844	0.842	0.839	0.831	0.824	0.814	0.807	0.801	0.793	0.789	0.784	0.779	0.778	0.78	0.787	0.797	0.807	0.821	0.833	0.841	0.846	0.849	0.85	0.855	0.864	0.876
E02	Sample	Dilution_70%	0.7	DMSO	Lycopene	Standard_Development	Run077	Standard_Measurement	Plate_01	Clariostar_Study	MB	Biofoundry_,_London	Linear_Dilution_Pattern_V2	1.002	1.003	1.004	1.002	1.0	1.003	0.997	1.001	1.007	1.011	1.016	1.011	1.012	1.003	0.994	0.985	0.979	0.972	0.966	0.959	0.953	0.946	0.942	0.941	0.943	0.945	0.951	0.956	0.959	0.961	0.96	0.957	0.954	0.955	0.956	0.961
E03	Sample	Dilution_50%	0.5	DMSO	Lycopene	Standard_Development	Run077	Standard_Measurement	Plate_01	Clariostar_Study	MB	Biofoundry_,_London	Linear_Dilution_Pattern_V2	0.892	0.895	0.895	0.895	0.895	0.894	0.892	0.894	0.898	0.901	0.903	0.901	0.898	0.89	0.884	0.878	0.871	0.865	0.858	0.854	0.846	0.837	0.832	0.828	0.826	0.825	0.825	0.827	0.826	0.824	0.821	0.816	0.809	0.804	0.802	0.802
E04	Sample	Dilution_30%	0.3	DMSO	Lycopene	Standard_Development	Run077	Standard_Measurement	Plate_01	Clariostar_Study	MB	Biofoundry_,_London	Linear_Dilution_Pattern_V2	0.657	0.658	0.658	0.656	0.657	0.655	0.654	0.653	0.653	0.653	0.654	0.653	0.649	0.646	0.641	0.637	0.633	0.631	0.625	0.621	0.617	0.612	0.609	0.606	0.604	0.602	0.603	0.602	0.602	0.599	0.597	0.592	0.588	0.585	0.583	0.583
E05	Sample	Dilution_10%	0.1	DMSO	Lycopene	Standard_Development	Run077	Standard_Measurement	Plate_01	Clariostar_Study	MB	Biofoundry_,_London	Linear_Dilution_Pattern_V2	0.161	0.159	0.156	0.151	0.149	0.147	0.144	0.143	0.142	0.141	0.14	0.138	0.136	0.133	0.13	0.128	0.127	0.125	0.123	0.123	0.122	0.121	0.121	0.121	0.122	0.124	0.125	0.128	0.129	0.13	0.131	0.132	0.134	0.135	0.136	0.138
E06	Sample	Dilution_90%	0.9	DMSO	Lycopene	Standard_Development	Run077	Standard_Measurement	Plate_01	Clariostar_Study	MB	Biofoundry_,_London	Linear_Dilution_Pattern_V2	0.787	0.784	0.785	0.781	0.778	0.776	0.775	0.776	0.783	0.789	0.794	0.792	0.788	0.78	0.773	0.765	0.758	0.753	0.746	0.742	0.737	0.733	0.733	0.736	0.742	0.751	0.764	0.777	0.788	0.796	0.801	0.805	0.807	0.812	0.821	0.835
E07	Sample	Dilution_70%	0.7	DMSO	Lycopene	Standard_Development	Run077	Standard_Measurement	Plate_01	Clariostar_Study	MB	Biofoundry_,_London	Linear_Dilution_Pattern_V2	0.973	0.974	0.975	0.976	0.972	0.971	0.969	0.969	0.976	0.981	0.984	0.981	0.98	0.972	0.964	0.954	0.95	0.941	0.934	0.927	0.922	0.915	0.91	0.91	0.911	0.912	0.918	0.922	0.926	0.929	0.927	0.925	0.921	0.922	0.921	0.926
E08	Sample	Dilution_50%	0.5	DMSO	Lycopene	Standard_Development	Run077	Standard_Measurement	Plate_01	Clariostar_Study	MB	Biofoundry_,_London	Linear_Dilution_Pattern_V2	0.643	0.645	0.645	0.644	0.642	0.641	0.637	0.639	0.641	0.644	0.645	0.643	0.641	0.636	0.63	0.624	0.619	0.615	0.61	0.605	0.6	0.597	0.595	0.595	0.595	0.598	0.604	0.607	0.611	0.612	0.612	0.611	0.61	0.61	0.612	0.618
E09	Sample	Dilution_30%	0.3	DMSO	Lycopene	Standard_Development	Run077	Standard_Measurement	Plate_01	Clariostar_Study	MB	Biofoundry_,_London	Linear_Dilution_Pattern_V2	0.488	0.486	0.486	0.485	0.482	0.482	0.48	0.479	0.479	0.481	0.481	0.478	0.475	0.471	0.468	0.463	0.459	0.457	0.452	0.45	0.448	0.445	0.442	0.442	0.442	0.444	0.446	0.448	0.451	0.451	0.451	0.45	0.45	0.45	0.452	0.454
E10	Sample	Dilution_10%	0.1	DMSO	Lycopene	Standard_Development	Run077	Standard_Measurement	Plate_01	Clariostar_Study	MB	Biofoundry_,_London	Linear_Dilution_Pattern_V2	0.496	0.495	0.495	0.492	0.491	0.489	0.485	0.486	0.486	0.485	0.483	0.48	0.479	0.472	0.471	0.468	0.465	0.463	0.459	0.459	0.456	0.453	0.451	0.448	0.448	0.447	0.446	0.445	0.443	0.442	0.439	0.437	0.436	0.434	0.432	0.432
E11	Blank	DMSO_Blank		DMSO		Standard_Development	Run077	Standard_Measurement	Plate_01	Clariostar_Study	MB	Biofoundry_,_London	Linear_Dilution_Pattern_V2	0.102	0.098	0.096	0.092	0.089	0.086	0.083	0.082	0.079	0.076	0.072	0.068	0.065	0.062	0.061	0.059	0.058	0.056	0.054	0.054	0.053	0.052	0.051	0.051	0.051	0.05	0.05	0.049	0.048	0.048	0.048	0.047	0.047	0.047	0.046	0.046
E12	Blank	DMSO_Blank		DMSO		Standard_Development	Run077	Standard_Measurement	Plate_01	Clariostar_Study	MB	Biofoundry_,_London	Linear_Dilution_Pattern_V2	0.103	0.099	0.095	0.091	0.088	0.086	0.083	0.08	0.078	0.074	0.071	0.067	0.064	0.061	0.06	0.059	0.057	0.055	0.053	0.052	0.052	0.051	0.051	0.05	0.05	0.049	0.049	0.048	0.048	0.048	0.047	0.046	0.046	0.046	0.046	0.045
F01	Sample	Dilution_90%	0.9	DMSO	Lycopene	Standard_Development	Run077	Standard_Measurement	Plate_01	Clariostar_Study	MB	Biofoundry_,_London	Linear_Dilution_Pattern_V2	0.753	0.753	0.751	0.749	0.744	0.741	0.739	0.741	0.747	0.755	0.759	0.757	0.755	0.744	0.738	0.729	0.723	0.717	0.711	0.707	0.7	0.697	0.697	0.699	0.707	0.717	0.731	0.745	0.758	0.768	0.772	0.776	0.779	0.784	0.795	0.807
F02	Sample	Dilution_70%	0.7	DMSO	Lycopene	Standard_Development	Run077	Standard_Measurement	Plate_01	Clariostar_Study	MB	Biofoundry_,_London	Linear_Dilution_Pattern_V2	0.842	0.842	0.844	0.839	0.837	0.836	0.835	0.837	0.841	0.845	0.85	0.846	0.841	0.836	0.83	0.824	0.816	0.81	0.802	0.798	0.791	0.786	0.785	0.784	0.786	0.79	0.797	0.802	0.808	0.813	0.812	0.811	0.809	0.809	0.813	0.819
F03	Sample	Dilution_50%	0.5	DMSO	Lycopene	Standard_Development	Run077	Standard_Measurement	Plate_01	Clariostar_Study	MB	Biofoundry_,_London	Linear_Dilution_Pattern_V2	0.989	0.992	0.997	0.996	0.996	0.996	0.994	0.996	0.999	1.002	1.002	1.0	0.999	0.99	0.984	0.976	0.97	0.965	0.955	0.95	0.941	0.932	0.925	0.92	0.914	0.912	0.912	0.909	0.905	0.902	0.896	0.889	0.88	0.873	0.867	0.866
F04	Sample	Dilution_30%	0.3	DMSO	Lycopene	Standard_Development	Run077	Standard_Measurement	Plate_01	Clariostar_Study	MB	Biofoundry_,_London	Linear_Dilution_Pattern_V2	0.666	0.667	0.668	0.667	0.666	0.666	0.662	0.664	0.665	0.667	0.668	0.665	0.662	0.657	0.653	0.649	0.644	0.64	0.634	0.63	0.625	0.619	0.615	0.611	0.607	0.606	0.604	0.603	0.601	0.599	0.594	0.59	0.584	0.581	0.577	0.575
F05	Sample	Dilution_10%	0.1	DMSO	Lycopene	Standard_Development	Run077	Standard_Measurement	Plate_01	Clariostar_Study	MB	Biofoundry_,_London	Linear_Dilution_Pattern_V2	0.226	0.223	0.221	0.218	0.214	0.214	0.21	0.209	0.209	0.208	0.207	0.204	0.202	0.199	0.198	0.195	0.192	0.191	0.188	0.188	0.187	0.185	0.185	0.185	0.186	0.187	0.188	0.189	0.19	0.191	0.191	0.191	0.191	0.192	0.191	0.194
F06	Sample	Dilution_90%	0.9	DMSO	Lycopene	Standard_Development	Run077	Standard_Measurement	Plate_01	Clariostar_Study	MB	Biofoundry_,_London	Linear_Dilution_Pattern_V2	0.901	0.901	0.901	0.9	0.895	0.897	0.892	0.893	0.901	0.907	0.913	0.91	0.907	0.897	0.889	0.882	0.877	0.87	0.863	0.857	0.851	0.844	0.843	0.845	0.847	0.854	0.865	0.877	0.887	0.894	0.895	0.897	0.898	0.9	0.907	0.917
F07	Sample	Dilution_70%	0.7	DMSO	Lycopene	Standard_Development	Run077	Standard_Measurement	Plate_01	Clariostar_Study	MB	Biofoundry_,_London	Linear_Dilution_Pattern_V2	0.987	0.991	0.988	0.987	0.986	0.986	0.985	0.988	0.992	0.998	1.002	0.996	0.994	0.984	0.977	0.971	0.966	0.96	0.949	0.942	0.934	0.926	0.924	0.921	0.919	0.923	0.927	0.93	0.934	0.936	0.933	0.929	0.924	0.923	0.924	0.927
F08	Sample	Dilution_50%	0.5	DMSO	Lycopene	Standard_Development	Run077	Standard_Measurement	Plate_01	Clariostar_Study	MB	Biofoundry_,_London	Linear_Dilution_Pattern_V2	0.773	0.775	0.777	0.775	0.773	0.772	0.77	0.773	0.774	0.777	0.779	0.776	0.774	0.766	0.761	0.756	0.75	0.745	0.739	0.735	0.728	0.722	0.72	0.718	0.716	0.718	0.721	0.724	0.725	0.726	0.723	0.72	0.717	0.715	0.717	0.719
F09	Sample	Dilution_30%	0.3	DMSO	Lycopene	Standard_Development	Run077	Standard_Measurement	Plate_01	Clariostar_Study	MB	Biofoundry_,_London	Linear_Dilution_Pattern_V2	0.5	0.5	0.499	0.498	0.496	0.495	0.492	0.492	0.493	0.492	0.493	0.492	0.489	0.484	0.481	0.476	0.473	0.47	0.466	0.463	0.461	0.458	0.456	0.455	0.455	0.456	0.458	0.459	0.46	0.461	0.46	0.458	0.457	0.456	0.456	0.458
F10	Sample	Dilution_10%	0.1	DMSO	Lycopene	Standard_Development	Run077	Standard_Measurement	Plate_01	Clariostar_Study	MB	Biofoundry_,_London	Linear_Dilution_Pattern_V2	0.182	0.178	0.175	0.171	0.168	0.166	0.161	0.161	0.161	0.159	0.157	0.155	0.152	0.148	0.146	0.144	0.142	0.14	0.138	0.138	0.136	0.135	0.135	0.136	0.137	0.138	0.139	0.14	0.141	0.143	0.142	0.142	0.144	0.144	0.145	0.146
F11	Blank	DMSO		DMSO		Standard_Development	Run077	Standard_Measurement	Plate_01	Clariostar_Study	MB	Biofoundry_,_London	Linear_Dilution_Pattern_V2	0.101	0.097	0.094	0.09	0.088	0.086	0.081	0.079	0.077	0.074	0.071	0.067	0.065	0.062	0.06	0.059	0.057	0.055	0.053	0.053	0.052	0.051	0.051	0.051	0.05	0.05	0.049	0.049	0.049	0.048	0.047	0.047	0.048	0.047	0.046	0.046
F12	Blank	DMSO		DMSO		Standard_Development	Run077	Standard_Measurement	Plate_01	Clariostar_Study	MB	Biofoundry_,_London	Linear_Dilution_Pattern_V2	0.102	0.098	0.096	0.092	0.089	0.087	0.083	0.081	0.078	0.074	0.071	0.067	0.064	0.061	0.059	0.058	0.056	0.054	0.052	0.052	0.051	0.05	0.05	0.049	0.049	0.048	0.048	0.048	0.047	0.046	0.046	0.046	0.046	0.046	0.044	0.044
G01	Sample	Dilution_85%	0.85	DMSO	Lycopene	Standard_Development	Run077	Standard_Measurement	Plate_01	Clariostar_Study	MB	Biofoundry_,_London	Linear_Dilution_Pattern_V2	0.832	0.832	0.832	0.829	0.824	0.823	0.82	0.822	0.829	0.835	0.838	0.839	0.834	0.827	0.818	0.809	0.803	0.797	0.79	0.785	0.78	0.774	0.771	0.774	0.78	0.786	0.797	0.807	0.816	0.823	0.825	0.827	0.828	0.831	0.838	0.848
G02	Sample	Dilution_65%	0.65	DMSO	Lycopene	Standard_Development	Run077	Standard_Measurement	Plate_01	Clariostar_Study	MB	Biofoundry_,_London	Linear_Dilution_Pattern_V2	0.617	0.616	0.614	0.614	0.609	0.607	0.605	0.607	0.611	0.614	0.616	0.615	0.611	0.603	0.598	0.591	0.587	0.583	0.577	0.574	0.57	0.567	0.566	0.568	0.572	0.576	0.586	0.595	0.601	0.608	0.611	0.612	0.613	0.616	0.621	0.63
G03	Sample	Dilution_45%	0.45	DMSO	Lycopene	Standard_Development	Run077	Standard_Measurement	Plate_01	Clariostar_Study	MB	Biofoundry_,_London	Linear_Dilution_Pattern_V2	0.587	0.587	0.586	0.583	0.581	0.58	0.578	0.578	0.579	0.582	0.584	0.581	0.578	0.572	0.568	0.563	0.559	0.554	0.548	0.545	0.541	0.536	0.534	0.534	0.536	0.538	0.542	0.546	0.549	0.552	0.552	0.551	0.549	0.549	0.551	0.555
G04	Sample	Dilution_25%	0.25	DMSO	Lycopene	Standard_Development	Run077	Standard_Measurement	Plate_01	Clariostar_Study	MB	Biofoundry_,_London	Linear_Dilution_Pattern_V2	0.285	0.282	0.28	0.277	0.273	0.271	0.268	0.267	0.267	0.269	0.268	0.265	0.262	0.258	0.256	0.253	0.25	0.247	0.244	0.243	0.241	0.24	0.239	0.24	0.242	0.245	0.249	0.252	0.255	0.258	0.259	0.26	0.261	0.262	0.264	0.268
G05	Sample	Dilution_05%	0.0499999999999999	DMSO	Lycopene	Standard_Development	Run077	Standard_Measurement	Plate_01	Clariostar_Study	MB	Biofoundry_,_London	Linear_Dilution_Pattern_V2	0.116	0.113	0.109	0.105	0.103	0.1	0.097	0.097	0.095	0.093	0.091	0.089	0.087	0.084	0.083	0.081	0.079	0.077	0.075	0.075	0.074	0.073	0.074	0.073	0.075	0.075	0.076	0.077	0.077	0.079	0.079	0.079	0.08	0.081	0.082	0.083
G06	Sample	Dilution_85%	0.85	DMSO	Lycopene	Standard_Development	Run077	Standard_Measurement	Plate_01	Clariostar_Study	MB	Biofoundry_,_London	Linear_Dilution_Pattern_V2	0.781	0.78	0.779	0.774	0.77	0.769	0.766	0.767	0.774	0.781	0.784	0.784	0.779	0.77	0.763	0.755	0.75	0.744	0.737	0.732	0.727	0.722	0.722	0.724	0.73	0.738	0.751	0.762	0.771	0.78	0.782	0.785	0.788	0.791	0.799	0.81
G07	Sample	Dilution_65%	0.65	DMSO	Lycopene	Standard_Development	Run077	Standard_Measurement	Plate_01	Clariostar_Study	MB	Biofoundry_,_London	Linear_Dilution_Pattern_V2	0.863	0.865	0.863	0.862	0.86	0.86	0.857	0.86	0.864	0.868	0.872	0.869	0.863	0.856	0.852	0.845	0.838	0.833	0.826	0.819	0.814	0.808	0.804	0.803	0.803	0.805	0.809	0.814	0.817	0.82	0.818	0.816	0.814	0.813	0.813	0.818
G08	Sample	Dilution_45%	0.45	DMSO	Lycopene	Standard_Development	Run077	Standard_Measurement	Plate_01	Clariostar_Study	MB	Biofoundry_,_London	Linear_Dilution_Pattern_V2	0.427	0.425	0.423	0.418	0.414	0.412	0.41	0.41	0.412	0.413	0.415	0.413	0.41	0.403	0.399	0.395	0.392	0.388	0.384	0.381	0.379	0.377	0.376	0.378	0.381	0.386	0.392	0.399	0.404	0.409	0.411	0.413	0.415	0.417	0.422	0.429
G09	Sample	Dilution_25%	0.25	DMSO	Lycopene	Standard_Development	Run077	Standard_Measurement	Plate_01	Clariostar_Study	MB	Biofoundry_,_London	Linear_Dilution_Pattern_V2	0.3	0.297	0.296	0.292	0.288	0.286	0.283	0.284	0.282	0.282	0.282	0.28	0.277	0.273	0.27	0.267	0.264	0.261	0.258	0.256	0.254	0.252	0.252	0.252	0.254	0.257	0.259	0.262	0.264	0.266	0.267	0.267	0.268	0.269	0.27	0.273
G10	Sample	Dilution_05%	0.0499999999999999	DMSO	Lycopene	Standard_Development	Run077	Standard_Measurement	Plate_01	Clariostar_Study	MB	Biofoundry_,_London	Linear_Dilution_Pattern_V2	0.123	0.119	0.116	0.113	0.11	0.108	0.104	0.102	0.101	0.099	0.096	0.092	0.09	0.087	0.086	0.083	0.081	0.08	0.078	0.078	0.077	0.076	0.076	0.077	0.077	0.077	0.078	0.079	0.08	0.081	0.081	0.081	0.082	0.082	0.083	0.084
G11	Blank	DMSO_Blank		DMSO		Standard_Development	Run077	Standard_Measurement	Plate_01	Clariostar_Study	MB	Biofoundry_,_London	Linear_Dilution_Pattern_V2	0.1	0.095	0.092	0.088	0.086	0.084	0.08	0.078	0.075	0.073	0.07	0.066	0.063	0.06	0.059	0.057	0.056	0.054	0.053	0.052	0.051	0.051	0.05	0.05	0.05	0.049	0.049	0.048	0.047	0.048	0.047	0.047	0.047	0.046	0.046	0.045
G12	Blank	DMSO_Blank		DMSO		Standard_Development	Run077	Standard_Measurement	Plate_01	Clariostar_Study	MB	Biofoundry_,_London	Linear_Dilution_Pattern_V2	0.101	0.097	0.093	0.09	0.087	0.084	0.081	0.079	0.076	0.072	0.069	0.066	0.063	0.059	0.058	0.057	0.055	0.053	0.052	0.051	0.051	0.05	0.05	0.049	0.049	0.048	0.048	0.047	0.047	0.047	0.046	0.046	0.046	0.045	0.045	0.044
H01	Sample	Dilution_85%	0.85	DMSO	Lycopene	Standard_Development	Run077	Standard_Measurement	Plate_01	Clariostar_Study	MB	Biofoundry_,_London	Linear_Dilution_Pattern_V2	0.67	0.669	0.667	0.662	0.659	0.657	0.655	0.656	0.662	0.667	0.671	0.668	0.662	0.655	0.649	0.642	0.635	0.63	0.623	0.619	0.614	0.611	0.612	0.614	0.621	0.631	0.644	0.657	0.668	0.678	0.683	0.686	0.69	0.696	0.704	0.717
H02	Sample	Dilution_65%	0.65	DMSO	Lycopene	Standard_Development	Run077	Standard_Measurement	Plate_01	Clariostar_Study	MB	Biofoundry_,_London	Linear_Dilution_Pattern_V2	0.54	0.537	0.533	0.53	0.526	0.524	0.521	0.523	0.526	0.53	0.532	0.53	0.527	0.52	0.514	0.508	0.503	0.5	0.495	0.491	0.487	0.485	0.486	0.488	0.494	0.5	0.511	0.52	0.528	0.536	0.54	0.544	0.546	0.55	0.557	0.566
H03	Sample	Dilution_45%	0.45	DMSO	Lycopene	Standard_Development	Run077	Standard_Measurement	Plate_01	Clariostar_Study	MB	Biofoundry_,_London	Linear_Dilution_Pattern_V2	0.391	0.389	0.386	0.383	0.378	0.375	0.372	0.373	0.376	0.378	0.379	0.376	0.373	0.366	0.361	0.357	0.354	0.349	0.346	0.344	0.341	0.339	0.339	0.342	0.346	0.351	0.357	0.365	0.371	0.376	0.379	0.381	0.384	0.387	0.391	0.399
H04	Sample	Dilution_25%	0.25	DMSO	Lycopene	Standard_Development	Run077	Standard_Measurement	Plate_01	Clariostar_Study	MB	Biofoundry_,_London	Linear_Dilution_Pattern_V2	0.256	0.253	0.251	0.247	0.244	0.241	0.238	0.237	0.236	0.236	0.235	0.233	0.229	0.224	0.221	0.217	0.216	0.213	0.21	0.209	0.207	0.206	0.206	0.207	0.21	0.212	0.216	0.221	0.225	0.228	0.23	0.231	0.233	0.235	0.238	0.242
H05	Sample	Dilution_05%	0.0499999999999999	DMSO	Lycopene	Standard_Development	Run077	Standard_Measurement	Plate_01	Clariostar_Study	MB	Biofoundry_,_London	Linear_Dilution_Pattern_V2	0.119	0.116	0.112	0.108	0.106	0.103	0.1	0.099	0.097	0.094	0.092	0.089	0.086	0.084	0.082	0.08	0.078	0.076	0.074	0.074	0.073	0.072	0.073	0.072	0.073	0.074	0.075	0.076	0.076	0.077	0.077	0.078	0.079	0.08	0.08	0.081
H06	Sample	Dilution_85%	0.85	DMSO	Lycopene	Standard_Development	Run077	Standard_Measurement	Plate_01	Clariostar_Study	MB	Biofoundry_,_London	Linear_Dilution_Pattern_V2	0.627	0.626	0.622	0.618	0.614	0.61	0.61	0.611	0.615	0.621	0.625	0.623	0.62	0.611	0.604	0.597	0.59	0.585	0.58	0.577	0.573	0.571	0.572	0.575	0.582	0.592	0.606	0.619	0.631	0.641	0.647	0.651	0.656	0.662	0.671	0.685
H07	Sample	Dilution_65%	0.65	DMSO	Lycopene	Standard_Development	Run077	Standard_Measurement	Plate_01	Clariostar_Study	MB	Biofoundry_,_London	Linear_Dilution_Pattern_V2	0.544	0.542	0.538	0.534	0.529	0.525	0.523	0.525	0.529	0.532	0.534	0.533	0.527	0.521	0.515	0.509	0.505	0.5	0.494	0.492	0.488	0.485	0.485	0.489	0.493	0.5	0.509	0.519	0.528	0.535	0.538	0.541	0.544	0.549	0.555	0.564
H08	Sample	Dilution_45%	0.45	DMSO	Lycopene	Standard_Development	Run077	Standard_Measurement	Plate_01	Clariostar_Study	MB	Biofoundry_,_London	Linear_Dilution_Pattern_V2	0.395	0.393	0.39	0.386	0.383	0.38	0.377	0.377	0.379	0.38	0.381	0.38	0.376	0.369	0.365	0.361	0.357	0.353	0.349	0.348	0.345	0.342	0.343	0.345	0.348	0.353	0.361	0.368	0.374	0.379	0.381	0.384	0.386	0.389	0.394	0.401
H09	Sample	Dilution_25%	0.25	DMSO	Lycopene	Standard_Development	Run077	Standard_Measurement	Plate_01	Clariostar_Study	MB	Biofoundry_,_London	Linear_Dilution_Pattern_V2	0.268	0.265	0.261	0.258	0.254	0.251	0.248	0.248	0.248	0.247	0.246	0.244	0.24	0.235	0.232	0.228	0.227	0.224	0.22	0.219	0.217	0.215	0.215	0.217	0.219	0.222	0.226	0.23	0.233	0.236	0.238	0.239	0.24	0.242	0.244	0.248
H10	Sample	Dilution_05%	0.0499999999999999	DMSO	Lycopene	Standard_Development	Run077	Standard_Measurement	Plate_01	Clariostar_Study	MB	Biofoundry_,_London	Linear_Dilution_Pattern_V2	0.123	0.118	0.115	0.112	0.108	0.106	0.102	0.1	0.098	0.096	0.093	0.09	0.088	0.084	0.082	0.08	0.078	0.076	0.075	0.075	0.073	0.073	0.072	0.073	0.074	0.073	0.075	0.076	0.076	0.077	0.077	0.077	0.078	0.079	0.079	0.08
H11	Blank	DMSO_Blank		DMSO		Standard_Development	Run077	Standard_Measurement	Plate_01	Clariostar_Study	MB	Biofoundry_,_London	Linear_Dilution_Pattern_V2	0.101	0.096	0.093	0.09	0.086	0.084	0.08	0.079	0.075	0.072	0.07	0.067	0.064	0.061	0.059	0.057	0.056	0.054	0.052	0.052	0.051	0.051	0.05	0.049	0.049	0.049	0.049	0.048	0.047	0.048	0.047	0.047	0.046	0.046	0.045	0.045
H12	Blank	DMSO_Blank		DMSO		Standard_Development	Run077	Standard_Measurement	Plate_01	Clariostar_Study	MB	Biofoundry_,_London	Linear_Dilution_Pattern_V2	0.106	0.102	0.099	0.095	0.092	0.089	0.085	0.083	0.081	0.077	0.074	0.069	0.066	0.062	0.06	0.059	0.057	0.055	0.053	0.052	0.051	0.051	0.05	0.05	0.05	0.049	0.049	0.048	0.047	0.048	0.046	0.046	0.047	0.046	0.045	0.044
A01	Sample	Dilution_100%	1.0	DMSO	Lycopene	Standard_Development	Run077	Standard_Measurement	Plate_01	Clariostar_Study	MB	Biofoundry_,_London	Linear_Dilution_Pattern_V2	1.36	1.372	1.363	1.359	1.351	1.352	1.347	1.348	1.347	1.358	1.359	1.354	1.356	1.349	1.335	1.324	1.319	1.307	1.304	1.296	1.287	1.281	1.279	1.28	1.284	1.293	1.303	1.313	1.321	1.33	1.334	1.333	1.331	1.339	1.342	1.355
A02	Sample	Dilution_80%	0.8	DMSO	Lycopene	Standard_Development	Run077	Standard_Measurement	Plate_01	Clariostar_Study	MB	Biofoundry_,_London	Linear_Dilution_Pattern_V2	0.778	0.781	0.78	0.774	0.77	0.767	0.766	0.768	0.771	0.775	0.781	0.779	0.773	0.768	0.759	0.75	0.743	0.74	0.735	0.729	0.724	0.718	0.718	0.72	0.725	0.732	0.743	0.752	0.758	0.766	0.769	0.771	0.771	0.774	0.781	0.789
A03	Sample	Dilution_60%	0.6	DMSO	Lycopene	Standard_Development	Run077	Standard_Measurement	Plate_01	Clariostar_Study	MB	Biofoundry_,_London	Linear_Dilution_Pattern_V2	0.498	0.497	0.495	0.49	0.487	0.485	0.482	0.482	0.483	0.486	0.49	0.487	0.483	0.477	0.471	0.466	0.46	0.457	0.453	0.449	0.446	0.444	0.444	0.446	0.451	0.459	0.468	0.476	0.484	0.491	0.495	0.497	0.499	0.504	0.51	0.519
A04	Sample	Dilution_40%	0.4	DMSO	Lycopene	Standard_Development	Run077	Standard_Measurement	Plate_01	Clariostar_Study	MB	Biofoundry_,_London	Linear_Dilution_Pattern_V2	0.564	0.565	0.562	0.56	0.558	0.554	0.552	0.553	0.552	0.553	0.554	0.551	0.547	0.542	0.537	0.532	0.528	0.524	0.52	0.517	0.514	0.511	0.508	0.508	0.51	0.513	0.517	0.521	0.524	0.526	0.527	0.525	0.525	0.525	0.527	0.531
A05	Sample	Dilution_20%	0.2	DMSO	Lycopene	Standard_Development	Run077	Standard_Measurement	Plate_01	Clariostar_Study	MB	Biofoundry_,_London	Linear_Dilution_Pattern_V2	0.376	0.376	0.374	0.372	0.369	0.365	0.363	0.363	0.361	0.36	0.36	0.358	0.355	0.351	0.348	0.344	0.342	0.339	0.336	0.334	0.331	0.329	0.328	0.327	0.328	0.328	0.33	0.331	0.331	0.331	0.332	0.331	0.33	0.329	0.329	0.33
A06	Sample	Dilution_100%	1.0	DMSO	Lycopene	Standard_Development	Run077	Standard_Measurement	Plate_01	Clariostar_Study	MB	Biofoundry_,_London	Linear_Dilution_Pattern_V2	0.741	0.742	0.74	0.736	0.729	0.725	0.723	0.728	0.733	0.738	0.744	0.744	0.738	0.732	0.721	0.713	0.709	0.704	0.697	0.692	0.687	0.685	0.685	0.69	0.698	0.712	0.727	0.744	0.757	0.769	0.777	0.782	0.786	0.794	0.804	0.822
A07	Sample	Dilution_80%	0.8	DMSO	Lycopene	Standard_Development	Run077	Standard_Measurement	Plate_01	Clariostar_Study	MB	Biofoundry_,_London	Linear_Dilution_Pattern_V2	0.65	0.65	0.649	0.645	0.643	0.639	0.637	0.638	0.639	0.644	0.648	0.646	0.642	0.636	0.629	0.62	0.615	0.611	0.605	0.6	0.597	0.595	0.594	0.596	0.603	0.612	0.624	0.637	0.647	0.655	0.66	0.663	0.666	0.672	0.679	0.692
A08	Sample	Dilution_60%	0.6	DMSO	Lycopene	Standard_Development	Run077	Standard_Measurement	Plate_01	Clariostar_Study	MB	Biofoundry_,_London	Linear_Dilution_Pattern_V2	0.58	0.58	0.578	0.574	0.568	0.564	0.563	0.565	0.565	0.566	0.569	0.57	0.563	0.555	0.55	0.544	0.539	0.535	0.532	0.528	0.525	0.521	0.522	0.524	0.528	0.536	0.545	0.553	0.56	0.566	0.57	0.573	0.574	0.578	0.584	0.592
A09	Sample	Dilution_40%	0.4	DMSO	Lycopene	Standard_Development	Run077	Standard_Measurement	Plate_01	Clariostar_Study	MB	Biofoundry_,_London	Linear_Dilution_Pattern_V2	0.35	0.348	0.346	0.344	0.339	0.335	0.333	0.333	0.332	0.333	0.335	0.331	0.328	0.323	0.318	0.313	0.311	0.308	0.304	0.302	0.301	0.299	0.299	0.3	0.304	0.311	0.316	0.323	0.329	0.333	0.336	0.338	0.341	0.344	0.349	0.356
A10	Sample	Dilution_20%	0.2	DMSO	Lycopene	Standard_Development	Run077	Standard_Measurement	Plate_01	Clariostar_Study	MB	Biofoundry_,_London	Linear_Dilution_Pattern_V2	0.212	0.209	0.206	0.203	0.199	0.196	0.192	0.192	0.19	0.189	0.188	0.185	0.181	0.177	0.174	0.171	0.169	0.167	0.165	0.163	0.162	0.162	0.162	0.163	0.165	0.168	0.169	0.173	0.176	0.178	0.18	0.181	0.182	0.183	0.186	0.189
A11	Blank	DMSO_Blank		DMSO		Standard_Development	Run077	Standard_Measurement	Plate_01	Clariostar_Study	MB	Biofoundry_,_London	Linear_Dilution_Pattern_V2	0.101	0.098	0.095	0.092	0.09	0.086	0.083	0.08	0.077	0.073	0.07	0.066	0.063	0.061	0.059	0.056	0.055	0.053	0.052	0.051	0.051	0.05	0.049	0.049	0.049	0.048	0.048	0.047	0.047	0.046	0.046	0.046	0.045	0.045	0.045	0.044
A12	Blank	DMSO_Blank		DMSO		Standard_Development	Run077	Standard_Measurement	Plate_01	Clariostar_Study	MB	Biofoundry_,_London	Linear_Dilution_Pattern_V2	0.1	0.098	0.095	0.092	0.089	0.085	0.082	0.08	0.075	0.072	0.07	0.066	0.063	0.061	0.059	0.056	0.054	0.053	0.052	0.051	0.051	0.05	0.05	0.049	0.048	0.048	0.048	0.047	0.046	0.046	0.046	0.046	0.046	0.045	0.045	0.045
B01	Sample	Dilution_100%	1.0	DMSO	Lycopene	Standard_Development	Run077	Standard_Measurement	Plate_01	Clariostar_Study	MB	Biofoundry_,_London	Linear_Dilution_Pattern_V2	0.854	0.859	0.856	0.855	0.85	0.845	0.844	0.849	0.852	0.859	0.865	0.865	0.859	0.851	0.842	0.832	0.829	0.821	0.814	0.809	0.804	0.8	0.8	0.803	0.809	0.823	0.836	0.851	0.863	0.874	0.88	0.883	0.887	0.891	0.901	0.915
B02	Sample	Dilution_80%	0.8	DMSO	Lycopene	Standard_Development	Run077	Standard_Measurement	Plate_01	Clariostar_Study	MB	Biofoundry_,_London	Linear_Dilution_Pattern_V2	0.712	0.715	0.714	0.711	0.707	0.703	0.703	0.706	0.707	0.711	0.717	0.716	0.712	0.703	0.697	0.691	0.684	0.679	0.673	0.668	0.664	0.659	0.658	0.662	0.666	0.675	0.685	0.696	0.704	0.711	0.715	0.719	0.72	0.724	0.732	0.743
B03	Sample	Dilution_60%	0.6	DMSO	Lycopene	Standard_Development	Run077	Standard_Measurement	Plate_01	Clariostar_Study	MB	Biofoundry_,_London	Linear_Dilution_Pattern_V2	0.514	0.515	0.512	0.509	0.506	0.502	0.501	0.501	0.502	0.503	0.507	0.506	0.502	0.496	0.491	0.484	0.48	0.476	0.472	0.468	0.464	0.462	0.462	0.465	0.469	0.476	0.485	0.493	0.5	0.506	0.511	0.513	0.515	0.519	0.525	0.534
B04	Sample	Dilution_40%	0.4	DMSO	Lycopene	Standard_Development	Run077	Standard_Measurement	Plate_01	Clariostar_Study	MB	Biofoundry_,_London	Linear_Dilution_Pattern_V2	0.465	0.465	0.463	0.461	0.458	0.455	0.454	0.455	0.453	0.454	0.454	0.452	0.448	0.445	0.441	0.435	0.431	0.427	0.424	0.421	0.417	0.415	0.414	0.415	0.416	0.421	0.425	0.431	0.435	0.438	0.439	0.439	0.44	0.441	0.444	0.449
B05	Sample	Dilution_20%	0.2	DMSO	Lycopene	Standard_Development	Run077	Standard_Measurement	Plate_01	Clariostar_Study	MB	Biofoundry_,_London	Linear_Dilution_Pattern_V2	0.215	0.213	0.21	0.206	0.203	0.199	0.197	0.197	0.196	0.195	0.195	0.193	0.19	0.186	0.183	0.18	0.178	0.176	0.174	0.172	0.172	0.171	0.171	0.172	0.174	0.177	0.18	0.183	0.186	0.189	0.19	0.192	0.193	0.194	0.196	0.2
B06	Sample	Dilution_100%	1.0	DMSO	Lycopene	Standard_Development	Run077	Standard_Measurement	Plate_01	Clariostar_Study	MB	Biofoundry_,_London	Linear_Dilution_Pattern_V2	0.732	0.733	0.731	0.728	0.723	0.718	0.716	0.722	0.727	0.732	0.739	0.737	0.731	0.723	0.716	0.709	0.702	0.695	0.689	0.685	0.679	0.677	0.679	0.684	0.693	0.707	0.721	0.735	0.748	0.761	0.769	0.774	0.779	0.785	0.797	0.813
B07	Sample	Dilution_80%	0.8	DMSO	Lycopene	Standard_Development	Run077	Standard_Measurement	Plate_01	Clariostar_Study	MB	Biofoundry_,_London	Linear_Dilution_Pattern_V2	0.7	0.701	0.7	0.695	0.691	0.689	0.688	0.69	0.693	0.696	0.702	0.702	0.697	0.689	0.682	0.673	0.668	0.663	0.658	0.653	0.647	0.645	0.644	0.647	0.651	0.661	0.672	0.683	0.692	0.701	0.705	0.708	0.711	0.714	0.722	0.732
B08	Sample	Dilution_60%	0.6	DMSO	Lycopene	Standard_Development	Run077	Standard_Measurement	Plate_01	Clariostar_Study	MB	Biofoundry_,_London	Linear_Dilution_Pattern_V2	0.676	0.679	0.678	0.674	0.671	0.668	0.666	0.668	0.668	0.672	0.674	0.674	0.671	0.663	0.656	0.65	0.645	0.64	0.635	0.63	0.626	0.622	0.62	0.62	0.622	0.628	0.635	0.641	0.646	0.65	0.651	0.65	0.651	0.651	0.654	0.66
B09	Sample	Dilution_40%	0.4	DMSO	Lycopene	Standard_Development	Run077	Standard_Measurement	Plate_01	Clariostar_Study	MB	Biofoundry_,_London	Linear_Dilution_Pattern_V2	0.387	0.387	0.386	0.383	0.379	0.376	0.374	0.374	0.374	0.374	0.374	0.372	0.368	0.364	0.361	0.355	0.352	0.349	0.346	0.343	0.341	0.34	0.339	0.34	0.343	0.347	0.352	0.358	0.362	0.367	0.37	0.37	0.372	0.374	0.377	0.383
B10	Sample	Dilution_20%	0.2	DMSO	Lycopene	Standard_Development	Run077	Standard_Measurement	Plate_01	Clariostar_Study	MB	Biofoundry_,_London	Linear_Dilution_Pattern_V2	0.189	0.186	0.183	0.181	0.177	0.174	0.171	0.17	0.167	0.166	0.165	0.162	0.159	0.156	0.153	0.15	0.148	0.146	0.144	0.143	0.143	0.142	0.142	0.143	0.144	0.147	0.149	0.152	0.154	0.157	0.158	0.16	0.161	0.162	0.165	0.168
B11	Blank	DMSO_Blank		DMSO		Standard_Development	Run077	Standard_Measurement	Plate_01	Clariostar_Study	MB	Biofoundry_,_London	Linear_Dilution_Pattern_V2	0.097	0.094	0.091	0.088	0.085	0.082	0.079	0.077	0.074	0.07	0.068	0.065	0.062	0.059	0.057	0.056	0.054	0.053	0.051	0.05	0.049	0.049	0.049	0.048	0.048	0.048	0.047	0.047	0.046	0.046	0.045	0.045	0.045	0.045	0.044	0.044
B12	Blank	DMSO_Blank		DMSO		Standard_Development	Run077	Standard_Measurement	Plate_01	Clariostar_Study	MB	Biofoundry_,_London	Linear_Dilution_Pattern_V2	0.099	0.097	0.094	0.092	0.089	0.085	0.081	0.079	0.075	0.071	0.068	0.065	0.062	0.06	0.059	0.056	0.054	0.054	0.052	0.051	0.05	0.05	0.049	0.049	0.049	0.048	0.047	0.048	0.047	0.046	0.046	0.045	0.045	0.045	0.045	0.044
C01	Sample	Dilution_95%	0.95	DMSO	Lycopene	Standard_Development	Run077	Standard_Measurement	Plate_01	Clariostar_Study	MB	Biofoundry_,_London	Linear_Dilution_Pattern_V2	0.819	0.822	0.821	0.819	0.815	0.811	0.812	0.815	0.819	0.823	0.83	0.831	0.823	0.816	0.808	0.802	0.795	0.788	0.782	0.777	0.772	0.767	0.768	0.771	0.777	0.788	0.8	0.816	0.826	0.835	0.841	0.843	0.845	0.85	0.859	0.872
C02	Sample	Dilution_75%	0.75	DMSO	Lycopene	Standard_Development	Run077	Standard_Measurement	Plate_01	Clariostar_Study	MB	Biofoundry_,_London	Linear_Dilution_Pattern_V2	0.821	0.825	0.825	0.823	0.819	0.816	0.816	0.816	0.818	0.821	0.825	0.825	0.822	0.815	0.808	0.803	0.797	0.789	0.785	0.78	0.774	0.769	0.768	0.768	0.772	0.779	0.786	0.794	0.8	0.805	0.808	0.808	0.807	0.808	0.813	0.821
C03	Sample	Dilution_55%	0.55	DMSO	Lycopene	Standard_Development	Run077	Standard_Measurement	Plate_01	Clariostar_Study	MB	Biofoundry_,_London	Linear_Dilution_Pattern_V2	0.789	0.792	0.79	0.792	0.787	0.785	0.786	0.786	0.788	0.788	0.791	0.792	0.787	0.779	0.772	0.765	0.76	0.756	0.75	0.746	0.739	0.735	0.732	0.73	0.73	0.733	0.734	0.738	0.74	0.742	0.741	0.737	0.735	0.733	0.733	0.736
C04	Sample	Dilution_35%	0.35	DMSO	Lycopene	Standard_Development	Run077	Standard_Measurement	Plate_01	Clariostar_Study	MB	Biofoundry_,_London	Linear_Dilution_Pattern_V2	0.49	0.49	0.49	0.488	0.485	0.482	0.482	0.482	0.481	0.481	0.483	0.48	0.477	0.473	0.469	0.465	0.462	0.458	0.454	0.452	0.449	0.445	0.444	0.442	0.443	0.446	0.448	0.451	0.453	0.453	0.454	0.453	0.452	0.451	0.452	0.455
C05	Sample	Dilution_15%	0.15	DMSO	Lycopene	Standard_Development	Run077	Standard_Measurement	Plate_01	Clariostar_Study	MB	Biofoundry_,_London	Linear_Dilution_Pattern_V2	0.345	0.345	0.343	0.342	0.34	0.337	0.335	0.334	0.333	0.331	0.332	0.33	0.327	0.323	0.321	0.317	0.315	0.313	0.311	0.308	0.306	0.303	0.301	0.3	0.3	0.299	0.299	0.299	0.299	0.297	0.296	0.294	0.293	0.292	0.291	0.291
C06	Sample	Dilution_95%	0.95	DMSO	Lycopene	Standard_Development	Run077	Standard_Measurement	Plate_01	Clariostar_Study	MB	Biofoundry_,_London	Linear_Dilution_Pattern_V2	0.875	0.878	0.878	0.875	0.872	0.868	0.867	0.871	0.877	0.879	0.886	0.886	0.882	0.872	0.863	0.855	0.85	0.844	0.836	0.831	0.825	0.822	0.82	0.822	0.827	0.836	0.847	0.86	0.869	0.876	0.881	0.884	0.885	0.888	0.894	0.907
C07	Sample	Dilution_75%	0.75	DMSO	Lycopene	Standard_Development	Run077	Standard_Measurement	Plate_01	Clariostar_Study	MB	Biofoundry_,_London	Linear_Dilution_Pattern_V2	0.759	0.762	0.76	0.757	0.755	0.752	0.751	0.753	0.754	0.756	0.762	0.76	0.757	0.75	0.742	0.736	0.729	0.722	0.719	0.714	0.709	0.704	0.702	0.703	0.707	0.714	0.723	0.732	0.738	0.744	0.747	0.747	0.748	0.75	0.756	0.764
C08	Sample	Dilution_55%	0.55	DMSO	Lycopene	Standard_Development	Run077	Standard_Measurement	Plate_01	Clariostar_Study	MB	Biofoundry_,_London	Linear_Dilution_Pattern_V2	0.604	0.605	0.605	0.603	0.598	0.597	0.595	0.596	0.598	0.601	0.602	0.602	0.598	0.592	0.587	0.581	0.576	0.572	0.567	0.563	0.56	0.555	0.554	0.554	0.555	0.56	0.565	0.57	0.575	0.578	0.58	0.579	0.577	0.578	0.58	0.586
C09	Sample	Dilution_35%	0.35	DMSO	Lycopene	Standard_Development	Run077	Standard_Measurement	Plate_01	Clariostar_Study	MB	Biofoundry_,_London	Linear_Dilution_Pattern_V2	0.504	0.507	0.505	0.504	0.499	0.498	0.496	0.496	0.497	0.496	0.497	0.496	0.491	0.487	0.484	0.479	0.475	0.472	0.469	0.464	0.461	0.458	0.455	0.455	0.455	0.457	0.458	0.461	0.462	0.463	0.461	0.46	0.459	0.457	0.457	0.459
C10	Sample	Dilution_15%	0.15	DMSO	Lycopene	Standard_Development	Run077	Standard_Measurement	Plate_01	Clariostar_Study	MB	Biofoundry_,_London	Linear_Dilution_Pattern_V2	0.166	0.164	0.161	0.159	0.155	0.151	0.149	0.148	0.145	0.144	0.142	0.139	0.136	0.133	0.131	0.128	0.127	0.125	0.123	0.122	0.121	0.121	0.121	0.122	0.123	0.125	0.127	0.129	0.13	0.133	0.134	0.134	0.135	0.136	0.139	0.141
C11	Blank	DMSO_Blank		DMSO		Standard_Development	Run077	Standard_Measurement	Plate_01	Clariostar_Study	MB	Biofoundry_,_London	Linear_Dilution_Pattern_V2	0.097	0.094	0.091	0.089	0.086	0.083	0.08	0.078	0.074	0.07	0.068	0.064	0.062	0.06	0.057	0.055	0.054	0.052	0.052	0.051	0.05	0.05	0.049	0.049	0.048	0.048	0.048	0.048	0.046	0.046	0.046	0.046	0.045	0.045	0.044	0.044
C12	Blank	DMSO_Blank		DMSO		Standard_Development	Run077	Standard_Measurement	Plate_01	Clariostar_Study	MB	Biofoundry_,_London	Linear_Dilution_Pattern_V2	0.099	0.096	0.093	0.09	0.087	0.084	0.081	0.078	0.074	0.071	0.068	0.065	0.062	0.059	0.058	0.056	0.054	0.053	0.051	0.05	0.05	0.049	0.049	0.049	0.048	0.048	0.047	0.047	0.046	0.046	0.046	0.045	0.045	0.045	0.044	0.044
D01	Sample	Dilution_95%	0.95	DMSO	Lycopene	Standard_Development	Run077	Standard_Measurement	Plate_01	Clariostar_Study	MB	Biofoundry_,_London	Linear_Dilution_Pattern_V2	0.872	0.875	0.875	0.873	0.868	0.865	0.865	0.868	0.872	0.88	0.886	0.885	0.878	0.872	0.861	0.853	0.848	0.842	0.836	0.83	0.824	0.821	0.82	0.822	0.827	0.839	0.85	0.862	0.873	0.881	0.887	0.89	0.892	0.897	0.903	0.917
D02	Sample	Dilution_75%	0.75	DMSO	Lycopene	Standard_Development	Run077	Standard_Measurement	Plate_01	Clariostar_Study	MB	Biofoundry_,_London	Linear_Dilution_Pattern_V2	0.797	0.799	0.799	0.796	0.792	0.788	0.788	0.79	0.793	0.796	0.801	0.803	0.798	0.789	0.783	0.776	0.77	0.765	0.76	0.755	0.75	0.747	0.745	0.746	0.75	0.757	0.766	0.774	0.781	0.787	0.79	0.79	0.793	0.795	0.8	0.81
D03	Sample	Dilution_55%	0.55	DMSO	Lycopene	Standard_Development	Run077	Standard_Measurement	Plate_01	Clariostar_Study	MB	Biofoundry_,_London	Linear_Dilution_Pattern_V2	0.53	0.53	0.529	0.528	0.525	0.522	0.52	0.52	0.521	0.522	0.526	0.525	0.521	0.516	0.511	0.505	0.5	0.496	0.493	0.488	0.484	0.482	0.481	0.482	0.486	0.492	0.499	0.506	0.512	0.517	0.52	0.521	0.522	0.524	0.529	0.536
D04	Sample	Dilution_35%	0.35	DMSO	Lycopene	Standard_Development	Run077	Standard_Measurement	Plate_01	Clariostar_Study	MB	Biofoundry_,_London	Linear_Dilution_Pattern_V2	0.607	0.609	0.61	0.608	0.605	0.604	0.602	0.602	0.602	0.602	0.605	0.601	0.599	0.595	0.589	0.585	0.58	0.577	0.572	0.567	0.564	0.56	0.558	0.556	0.556	0.556	0.557	0.558	0.559	0.559	0.558	0.555	0.552	0.55	0.55	0.55
D05	Sample	Dilution_15%	0.15	DMSO	Lycopene	Standard_Development	Run077	Standard_Measurement	Plate_01	Clariostar_Study	MB	Biofoundry_,_London	Linear_Dilution_Pattern_V2	0.454	0.455	0.455	0.454	0.452	0.45	0.448	0.449	0.448	0.446	0.447	0.445	0.442	0.439	0.436	0.432	0.431	0.427	0.425	0.422	0.42	0.417	0.415	0.414	0.412	0.412	0.411	0.411	0.409	0.408	0.406	0.403	0.401	0.399	0.397	0.396
D06	Sample	Dilution_95%	0.95	DMSO	Lycopene	Standard_Development	Run077	Standard_Measurement	Plate_01	Clariostar_Study	MB	Biofoundry_,_London	Linear_Dilution_Pattern_V2	0.752	0.751	0.753	0.749	0.743	0.739	0.738	0.742	0.747	0.753	0.76	0.759	0.753	0.746	0.737	0.73	0.725	0.72	0.713	0.707	0.702	0.699	0.7	0.703	0.712	0.724	0.738	0.753	0.764	0.776	0.783	0.788	0.79	0.797	0.808	0.822
D07	Sample	Dilution_75%	0.75	DMSO	Lycopene	Standard_Development	Run077	Standard_Measurement	Plate_01	Clariostar_Study	MB	Biofoundry_,_London	Linear_Dilution_Pattern_V2	0.771	0.775	0.776	0.774	0.768	0.764	0.764	0.766	0.768	0.773	0.778	0.776	0.773	0.765	0.758	0.75	0.746	0.742	0.735	0.729	0.725	0.721	0.719	0.719	0.725	0.732	0.74	0.752	0.758	0.763	0.765	0.766	0.767	0.769	0.775	0.784
D08	Sample	Dilution_55%	0.55	DMSO	Lycopene	Standard_Development	Run077	Standard_Measurement	Plate_01	Clariostar_Study	MB	Biofoundry_,_London	Linear_Dilution_Pattern_V2	0.602	0.606	0.603	0.602	0.599	0.596	0.595	0.596	0.598	0.599	0.604	0.602	0.598	0.592	0.587	0.582	0.576	0.571	0.567	0.562	0.559	0.556	0.554	0.553	0.556	0.56	0.566	0.572	0.576	0.58	0.582	0.582	0.584	0.584	0.587	0.593
D09	Sample	Dilution_35%	0.35	DMSO	Lycopene	Standard_Development	Run077	Standard_Measurement	Plate_01	Clariostar_Study	MB	Biofoundry_,_London	Linear_Dilution_Pattern_V2	0.736	0.741	0.741	0.74	0.737	0.736	0.736	0.735	0.736	0.736	0.738	0.737	0.734	0.727	0.722	0.716	0.713	0.709	0.704	0.7	0.695	0.69	0.687	0.683	0.681	0.681	0.681	0.68	0.678	0.678	0.676	0.672	0.667	0.664	0.663	0.662
D10	Sample	Dilution_15%	0.15	DMSO	Lycopene	Standard_Development	Run077	Standard_Measurement	Plate_01	Clariostar_Study	MB	Biofoundry_,_London	Linear_Dilution_Pattern_V2	0.398	0.4	0.398	0.398	0.396	0.393	0.391	0.391	0.388	0.388	0.386	0.385	0.383	0.379	0.377	0.374	0.371	0.368	0.366	0.364	0.362	0.359	0.357	0.356	0.355	0.355	0.354	0.354	0.353	0.353	0.351	0.349	0.348	0.346	0.345	0.346
D11	Blank	DMSO_Blank		DMSO		Standard_Development	Run077	Standard_Measurement	Plate_01	Clariostar_Study	MB	Biofoundry_,_London	Linear_Dilution_Pattern_V2	0.099	0.098	0.094	0.092	0.089	0.086	0.083	0.08	0.075	0.072	0.069	0.065	0.062	0.06	0.059	0.056	0.054	0.054	0.052	0.051	0.05	0.051	0.05	0.049	0.049	0.048	0.047	0.047	0.046	0.046	0.046	0.046	0.046	0.045	0.045	0.045
D12	Blank	DMSO_Blank		DMSO		Standard_Development	Run077	Standard_Measurement	Plate_01	Clariostar_Study	MB	Biofoundry_,_London	Linear_Dilution_Pattern_V2	0.096	0.094	0.091	0.088	0.085	0.083	0.08	0.077	0.073	0.07	0.067	0.063	0.061	0.058	0.057	0.055	0.054	0.052	0.051	0.05	0.05	0.049	0.048	0.048	0.047	0.047	0.046	0.046	0.046	0.046	0.045	0.045	0.044	0.044	0.044	0.044
E01	Sample	Dilution_90%	0.9	DMSO	Lycopene	Standard_Development	Run077	Standard_Measurement	Plate_01	Clariostar_Study	MB	Biofoundry_,_London	Linear_Dilution_Pattern_V2	0.73	0.732	0.73	0.727	0.722	0.72	0.719	0.721	0.726	0.731	0.737	0.736	0.732	0.724	0.715	0.708	0.701	0.695	0.693	0.688	0.682	0.679	0.68	0.684	0.69	0.703	0.716	0.731	0.742	0.752	0.76	0.764	0.769	0.775	0.785	0.799
E02	Sample	Dilution_70%	0.7	DMSO	Lycopene	Standard_Development	Run077	Standard_Measurement	Plate_01	Clariostar_Study	MB	Biofoundry_,_London	Linear_Dilution_Pattern_V2	1.064	1.069	1.072	1.069	1.062	1.063	1.066	1.067	1.068	1.067	1.075	1.075	1.068	1.064	1.056	1.045	1.041	1.035	1.03	1.022	1.017	1.011	1.009	1.009	1.011	1.014	1.019	1.025	1.03	1.033	1.034	1.032	1.028	1.025	1.029	1.035
E03	Sample	Dilution_50%	0.5	DMSO	Lycopene	Standard_Development	Run077	Standard_Measurement	Plate_01	Clariostar_Study	MB	Biofoundry_,_London	Linear_Dilution_Pattern_V2	0.707	0.713	0.713	0.712	0.708	0.706	0.706	0.707	0.709	0.709	0.711	0.711	0.708	0.703	0.695	0.69	0.687	0.682	0.677	0.67	0.665	0.661	0.657	0.654	0.656	0.658	0.66	0.663	0.664	0.666	0.665	0.661	0.659	0.657	0.657	0.66
E04	Sample	Dilution_30%	0.3	DMSO	Lycopene	Standard_Development	Run077	Standard_Measurement	Plate_01	Clariostar_Study	MB	Biofoundry_,_London	Linear_Dilution_Pattern_V2	0.682	0.687	0.688	0.688	0.686	0.685	0.685	0.686	0.685	0.686	0.689	0.685	0.681	0.678	0.674	0.669	0.665	0.662	0.658	0.653	0.648	0.643	0.639	0.636	0.632	0.63	0.63	0.628	0.625	0.623	0.619	0.613	0.607	0.603	0.6	0.598
E05	Sample	Dilution_10%	0.1	DMSO	Lycopene	Standard_Development	Run077	Standard_Measurement	Plate_01	Clariostar_Study	MB	Biofoundry_,_London	Linear_Dilution_Pattern_V2	0.147	0.145	0.143	0.14	0.138	0.135	0.132	0.131	0.129	0.128	0.127	0.125	0.122	0.12	0.117	0.115	0.113	0.112	0.11	0.109	0.109	0.108	0.109	0.109	0.11	0.112	0.114	0.116	0.117	0.118	0.12	0.121	0.122	0.123	0.125	0.128
E06	Sample	Dilution_90%	0.9	DMSO	Lycopene	Standard_Development	Run077	Standard_Measurement	Plate_01	Clariostar_Study	MB	Biofoundry_,_London	Linear_Dilution_Pattern_V2	0.78	0.783	0.783	0.781	0.774	0.772	0.771	0.774	0.778	0.785	0.789	0.789	0.783	0.776	0.768	0.761	0.755	0.75	0.743	0.737	0.733	0.73	0.729	0.732	0.739	0.749	0.76	0.775	0.786	0.796	0.801	0.802	0.806	0.811	0.82	0.832
E07	Sample	Dilution_70%	0.7	DMSO	Lycopene	Standard_Development	Run077	Standard_Measurement	Plate_01	Clariostar_Study	MB	Biofoundry_,_London	Linear_Dilution_Pattern_V2	0.894	0.897	0.895	0.892	0.887	0.882	0.881	0.882	0.884	0.89	0.893	0.89	0.885	0.879	0.871	0.863	0.857	0.851	0.845	0.842	0.837	0.834	0.832	0.831	0.834	0.841	0.849	0.859	0.865	0.871	0.872	0.871	0.872	0.875	0.879	0.889
E08	Sample	Dilution_50%	0.5	DMSO	Lycopene	Standard_Development	Run077	Standard_Measurement	Plate_01	Clariostar_Study	MB	Biofoundry_,_London	Linear_Dilution_Pattern_V2	0.593	0.595	0.594	0.593	0.589	0.587	0.586	0.586	0.588	0.59	0.591	0.591	0.586	0.582	0.576	0.571	0.566	0.561	0.557	0.553	0.55	0.547	0.543	0.544	0.546	0.55	0.555	0.56	0.564	0.566	0.567	0.567	0.566	0.567	0.57	0.576
E09	Sample	Dilution_30%	0.3	DMSO	Lycopene	Standard_Development	Run077	Standard_Measurement	Plate_01	Clariostar_Study	MB	Biofoundry_,_London	Linear_Dilution_Pattern_V2	0.551	0.554	0.553	0.552	0.55	0.546	0.547	0.546	0.545	0.545	0.547	0.544	0.54	0.537	0.531	0.527	0.523	0.52	0.516	0.512	0.509	0.506	0.504	0.501	0.5	0.501	0.502	0.504	0.504	0.503	0.502	0.5	0.498	0.495	0.495	0.497
E10	Sample	Dilution_10%	0.1	DMSO	Lycopene	Standard_Development	Run077	Standard_Measurement	Plate_01	Clariostar_Study	MB	Biofoundry_,_London	Linear_Dilution_Pattern_V2	0.485	0.485	0.485	0.484	0.482	0.478	0.477	0.477	0.473	0.471	0.471	0.467	0.467	0.463	0.46	0.457	0.455	0.451	0.45	0.447	0.446	0.444	0.441	0.44	0.439	0.438	0.437	0.435	0.436	0.435	0.433	0.431	0.43	0.428	0.427	0.427
E11	Blank	DMSO_Blank		DMSO		Standard_Development	Run077	Standard_Measurement	Plate_01	Clariostar_Study	MB	Biofoundry_,_London	Linear_Dilution_Pattern_V2	0.1	0.097	0.094	0.091	0.089	0.085	0.082	0.08	0.075	0.073	0.07	0.066	0.064	0.06	0.059	0.057	0.056	0.054	0.053	0.051	0.052	0.051	0.05	0.05	0.049	0.049	0.048	0.048	0.047	0.046	0.046	0.047	0.047	0.046	0.045	0.044
E12	Blank	DMSO_Blank		DMSO		Standard_Development	Run077	Standard_Measurement	Plate_01	Clariostar_Study	MB	Biofoundry_,_London	Linear_Dilution_Pattern_V2	0.102	0.099	0.094	0.092	0.089	0.085	0.082	0.08	0.076	0.073	0.07	0.067	0.064	0.061	0.059	0.058	0.055	0.054	0.052	0.052	0.052	0.05	0.05	0.05	0.049	0.049	0.049	0.048	0.048	0.048	0.047	0.047	0.046	0.046	0.045	0.045
F01	Sample	Dilution_90%	0.9	DMSO	Lycopene	Standard_Development	Run077	Standard_Measurement	Plate_01	Clariostar_Study	MB	Biofoundry_,_London	Linear_Dilution_Pattern_V2	0.73	0.732	0.731	0.726	0.721	0.718	0.717	0.722	0.725	0.731	0.735	0.733	0.73	0.722	0.712	0.707	0.701	0.697	0.69	0.684	0.679	0.677	0.676	0.679	0.687	0.699	0.713	0.726	0.735	0.746	0.752	0.756	0.761	0.765	0.776	0.79
F02	Sample	Dilution_70%	0.7	DMSO	Lycopene	Standard_Development	Run077	Standard_Measurement	Plate_01	Clariostar_Study	MB	Biofoundry_,_London	Linear_Dilution_Pattern_V2	0.731	0.733	0.733	0.73	0.725	0.723	0.724	0.725	0.725	0.73	0.734	0.735	0.729	0.722	0.715	0.706	0.703	0.7	0.694	0.688	0.682	0.678	0.677	0.678	0.681	0.688	0.696	0.704	0.711	0.715	0.717	0.718	0.719	0.72	0.726	0.732
F03	Sample	Dilution_50%	0.5	DMSO	Lycopene	Standard_Development	Run077	Standard_Measurement	Plate_01	Clariostar_Study	MB	Biofoundry_,_London	Linear_Dilution_Pattern_V2	0.621	0.623	0.625	0.623	0.62	0.617	0.616	0.617	0.617	0.619	0.622	0.62	0.617	0.61	0.605	0.599	0.595	0.59	0.586	0.581	0.577	0.572	0.569	0.568	0.571	0.572	0.576	0.581	0.583	0.585	0.585	0.583	0.582	0.58	0.582	0.586
F04	Sample	Dilution_30%	0.3	DMSO	Lycopene	Standard_Development	Run077	Standard_Measurement	Plate_01	Clariostar_Study	MB	Biofoundry_,_London	Linear_Dilution_Pattern_V2	0.418	0.418	0.418	0.416	0.413	0.41	0.408	0.409	0.409	0.408	0.408	0.407	0.404	0.399	0.396	0.393	0.389	0.385	0.382	0.379	0.376	0.373	0.372	0.371	0.372	0.375	0.377	0.379	0.381	0.381	0.382	0.381	0.38	0.38	0.381	0.384
F05	Sample	Dilution_10%	0.1	DMSO	Lycopene	Standard_Development	Run077	Standard_Measurement	Plate_01	Clariostar_Study	MB	Biofoundry_,_London	Linear_Dilution_Pattern_V2	0.189	0.187	0.184	0.182	0.179	0.177	0.174	0.173	0.171	0.17	0.17	0.167	0.165	0.162	0.159	0.157	0.154	0.153	0.152	0.15	0.15	0.148	0.149	0.148	0.149	0.151	0.152	0.153	0.155	0.156	0.157	0.156	0.157	0.158	0.159	0.161
F06	Sample	Dilution_90%	0.9	DMSO	Lycopene	Standard_Development	Run077	Standard_Measurement	Plate_01	Clariostar_Study	MB	Biofoundry_,_London	Linear_Dilution_Pattern_V2	0.882	0.884	0.885	0.881	0.876	0.872	0.873	0.873	0.878	0.884	0.89	0.89	0.883	0.877	0.869	0.86	0.853	0.849	0.843	0.836	0.829	0.826	0.824	0.825	0.831	0.842	0.853	0.865	0.874	0.88	0.886	0.889	0.891	0.893	0.901	0.914
F07	Sample	Dilution_70%	0.7	DMSO	Lycopene	Standard_Development	Run077	Standard_Measurement	Plate_01	Clariostar_Study	MB	Biofoundry_,_London	Linear_Dilution_Pattern_V2	0.773	0.777	0.775	0.772	0.767	0.766	0.765	0.766	0.771	0.774	0.776	0.775	0.771	0.764	0.758	0.751	0.745	0.737	0.734	0.729	0.723	0.718	0.716	0.717	0.72	0.727	0.734	0.742	0.749	0.753	0.755	0.756	0.755	0.756	0.759	0.767
F08	Sample	Dilution_50%	0.5	DMSO	Lycopene	Standard_Development	Run077	Standard_Measurement	Plate_01	Clariostar_Study	MB	Biofoundry_,_London	Linear_Dilution_Pattern_V2	0.713	0.715	0.715	0.713	0.708	0.707	0.705	0.706	0.707	0.707	0.711	0.706	0.703	0.699	0.693	0.686	0.682	0.678	0.672	0.666	0.661	0.657	0.655	0.655	0.656	0.658	0.663	0.666	0.668	0.67	0.67	0.668	0.667	0.665	0.667	0.67
F09	Sample	Dilution_30%	0.3	DMSO	Lycopene	Standard_Development	Run077	Standard_Measurement	Plate_01	Clariostar_Study	MB	Biofoundry_,_London	Linear_Dilution_Pattern_V2	0.496	0.499	0.499	0.497	0.495	0.492	0.49	0.491	0.488	0.489	0.49	0.487	0.484	0.481	0.476	0.472	0.469	0.465	0.462	0.459	0.457	0.453	0.452	0.451	0.451	0.453	0.455	0.457	0.458	0.458	0.457	0.456	0.454	0.454	0.454	0.456
F10	Sample	Dilution_10%	0.1	DMSO	Lycopene	Standard_Development	Run077	Standard_Measurement	Plate_01	Clariostar_Study	MB	Biofoundry_,_London	Linear_Dilution_Pattern_V2	0.211	0.209	0.207	0.204	0.2	0.197	0.194	0.192	0.19	0.189	0.187	0.184	0.182	0.179	0.176	0.174	0.172	0.171	0.169	0.167	0.166	0.165	0.165	0.165	0.166	0.166	0.167	0.168	0.168	0.169	0.169	0.169	0.17	0.17	0.171	0.172
F11	Blank	DMSO		DMSO		Standard_Development	Run077	Standard_Measurement	Plate_01	Clariostar_Study	MB	Biofoundry_,_London	Linear_Dilution_Pattern_V2	0.099	0.097	0.093	0.091	0.088	0.084	0.081	0.08	0.076	0.072	0.07	0.066	0.063	0.061	0.059	0.057	0.056	0.054	0.053	0.052	0.052	0.051	0.051	0.05	0.05	0.05	0.049	0.049	0.048	0.048	0.048	0.047	0.047	0.046	0.046	0.045
F12	Blank	DMSO		DMSO		Standard_Development	Run077	Standard_Measurement	Plate_01	Clariostar_Study	MB	Biofoundry_,_London	Linear_Dilution_Pattern_V2	0.1	0.097	0.093	0.092	0.088	0.084	0.08	0.079	0.075	0.072	0.069	0.065	0.062	0.059	0.057	0.056	0.054	0.052	0.051	0.05	0.05	0.049	0.048	0.048	0.047	0.047	0.047	0.046	0.046	0.045	0.045	0.045	0.045	0.044	0.044	0.043
G01	Sample	Dilution_85%	0.85	DMSO	Lycopene	Standard_Development	Run077	Standard_Measurement	Plate_01	Clariostar_Study	MB	Biofoundry_,_London	Linear_Dilution_Pattern_V2	0.822	0.827	0.825	0.822	0.817	0.814	0.813	0.817	0.82	0.824	0.83	0.829	0.825	0.816	0.809	0.801	0.795	0.79	0.783	0.777	0.773	0.767	0.765	0.769	0.773	0.782	0.793	0.803	0.812	0.821	0.823	0.823	0.824	0.828	0.835	0.845
G02	Sample	Dilution_65%	0.65	DMSO	Lycopene	Standard_Development	Run077	Standard_Measurement	Plate_01	Clariostar_Study	MB	Biofoundry_,_London	Linear_Dilution_Pattern_V2	0.613	0.615	0.614	0.612	0.607	0.605	0.604	0.604	0.608	0.61	0.613	0.612	0.608	0.602	0.595	0.588	0.585	0.58	0.575	0.571	0.567	0.564	0.563	0.564	0.569	0.576	0.585	0.593	0.601	0.606	0.609	0.611	0.612	0.615	0.621	0.629
G03	Sample	Dilution_45%	0.45	DMSO	Lycopene	Standard_Development	Run077	Standard_Measurement	Plate_01	Clariostar_Study	MB	Biofoundry_,_London	Linear_Dilution_Pattern_V2	0.711	0.712	0.708	0.706	0.702	0.7	0.696	0.697	0.697	0.699	0.7	0.698	0.694	0.686	0.683	0.677	0.671	0.667	0.664	0.658	0.654	0.651	0.647	0.647	0.649	0.652	0.657	0.66	0.663	0.665	0.666	0.665	0.664	0.663	0.664	0.669
G04	Sample	Dilution_25%	0.25	DMSO	Lycopene	Standard_Development	Run077	Standard_Measurement	Plate_01	Clariostar_Study	MB	Biofoundry_,_London	Linear_Dilution_Pattern_V2	0.257	0.255	0.253	0.251	0.247	0.243	0.24	0.24	0.239	0.239	0.239	0.237	0.234	0.231	0.227	0.224	0.221	0.218	0.217	0.215	0.214	0.213	0.212	0.214	0.216	0.22	0.223	0.228	0.231	0.234	0.236	0.237	0.238	0.239	0.242	0.246
G05	Sample	Dilution_05%	0.0499999999999999	DMSO	Lycopene	Standard_Development	Run077	Standard_Measurement	Plate_01	Clariostar_Study	MB	Biofoundry_,_London	Linear_Dilution_Pattern_V2	0.113	0.111	0.107	0.104	0.101	0.098	0.095	0.094	0.091	0.09	0.089	0.086	0.084	0.081	0.08	0.077	0.076	0.074	0.073	0.072	0.071	0.071	0.071	0.071	0.072	0.073	0.074	0.075	0.075	0.076	0.077	0.077	0.078	0.078	0.08	0.08
G06	Sample	Dilution_85%	0.85	DMSO	Lycopene	Standard_Development	Run077	Standard_Measurement	Plate_01	Clariostar_Study	MB	Biofoundry_,_London	Linear_Dilution_Pattern_V2	0.769	0.773	0.774	0.771	0.764	0.76	0.759	0.763	0.765	0.77	0.774	0.773	0.77	0.763	0.755	0.748	0.741	0.735	0.73	0.725	0.72	0.718	0.717	0.719	0.725	0.734	0.747	0.758	0.767	0.775	0.783	0.784	0.787	0.791	0.799	0.813
G07	Sample	Dilution_65%	0.65	DMSO	Lycopene	Standard_Development	Run077	Standard_Measurement	Plate_01	Clariostar_Study	MB	Biofoundry_,_London	Linear_Dilution_Pattern_V2	1.051	1.053	1.054	1.056	1.051	1.051	1.049	1.053	1.052	1.053	1.057	1.056	1.053	1.045	1.038	1.031	1.026	1.019	1.011	1.007	0.996	0.99	0.984	0.984	0.983	0.983	0.985	0.991	0.992	0.992	0.989	0.983	0.978	0.973	0.974	0.978
G08	Sample	Dilution_45%	0.45	DMSO	Lycopene	Standard_Development	Run077	Standard_Measurement	Plate_01	Clariostar_Study	MB	Biofoundry_,_London	Linear_Dilution_Pattern_V2	0.426	0.425	0.423	0.421	0.417	0.413	0.411	0.413	0.413	0.414	0.415	0.414	0.411	0.406	0.401	0.397	0.393	0.389	0.385	0.382	0.379	0.378	0.377	0.379	0.382	0.388	0.393	0.399	0.404	0.409	0.411	0.412	0.414	0.416	0.42	0.426
G09	Sample	Dilution_25%	0.25	DMSO	Lycopene	Standard_Development	Run077	Standard_Measurement	Plate_01	Clariostar_Study	MB	Biofoundry_,_London	Linear_Dilution_Pattern_V2	0.293	0.291	0.289	0.286	0.284	0.281	0.278	0.277	0.276	0.276	0.277	0.274	0.271	0.267	0.263	0.26	0.258	0.254	0.252	0.25	0.249	0.248	0.247	0.248	0.249	0.252	0.255	0.258	0.26	0.262	0.263	0.264	0.265	0.265	0.267	0.27
G10	Sample	Dilution_05%	0.0499999999999999	DMSO	Lycopene	Standard_Development	Run077	Standard_Measurement	Plate_01	Clariostar_Study	MB	Biofoundry_,_London	Linear_Dilution_Pattern_V2	0.118	0.116	0.112	0.109	0.105	0.102	0.098	0.098	0.095	0.093	0.092	0.088	0.086	0.083	0.081	0.079	0.078	0.076	0.074	0.073	0.073	0.072	0.072	0.072	0.073	0.073	0.074	0.075	0.075	0.076	0.077	0.077	0.077	0.078	0.078	0.079
G11	Blank	DMSO_Blank		DMSO		Standard_Development	Run077	Standard_Measurement	Plate_01	Clariostar_Study	MB	Biofoundry_,_London	Linear_Dilution_Pattern_V2	0.096	0.093	0.091	0.088	0.085	0.082	0.079	0.076	0.073	0.07	0.068	0.064	0.061	0.058	0.057	0.056	0.054	0.052	0.051	0.05	0.05	0.049	0.049	0.048	0.048	0.048	0.047	0.047	0.046	0.046	0.046	0.045	0.045	0.045	0.044	0.044
G12	Blank	DMSO_Blank		DMSO		Standard_Development	Run077	Standard_Measurement	Plate_01	Clariostar_Study	MB	Biofoundry_,_London	Linear_Dilution_Pattern_V2	0.1	0.097	0.093	0.091	0.087	0.084	0.08	0.079	0.075	0.072	0.07	0.066	0.063	0.06	0.058	0.056	0.055	0.053	0.052	0.051	0.05	0.05	0.05	0.049	0.049	0.048	0.048	0.047	0.046	0.046	0.046	0.046	0.045	0.045	0.044	0.044
H01	Sample	Dilution_85%	0.85	DMSO	Lycopene	Standard_Development	Run077	Standard_Measurement	Plate_01	Clariostar_Study	MB	Biofoundry_,_London	Linear_Dilution_Pattern_V2	0.658	0.657	0.654	0.651	0.646	0.643	0.641	0.644	0.646	0.651	0.656	0.654	0.65	0.643	0.635	0.627	0.622	0.617	0.612	0.607	0.602	0.599	0.6	0.603	0.609	0.621	0.632	0.646	0.656	0.666	0.672	0.677	0.68	0.685	0.694	0.707
H02	Sample	Dilution_65%	0.65	DMSO	Lycopene	Standard_Development	Run077	Standard_Measurement	Plate_01	Clariostar_Study	MB	Biofoundry_,_London	Linear_Dilution_Pattern_V2	0.537	0.537	0.535	0.532	0.526	0.523	0.523	0.523	0.524	0.528	0.531	0.53	0.526	0.52	0.514	0.507	0.503	0.498	0.495	0.491	0.488	0.486	0.486	0.488	0.494	0.501	0.511	0.521	0.529	0.536	0.541	0.543	0.547	0.551	0.557	0.567
H03	Sample	Dilution_45%	0.45	DMSO	Lycopene	Standard_Development	Run077	Standard_Measurement	Plate_01	Clariostar_Study	MB	Biofoundry_,_London	Linear_Dilution_Pattern_V2	0.392	0.391	0.388	0.385	0.381	0.378	0.375	0.375	0.375	0.377	0.378	0.377	0.373	0.368	0.362	0.359	0.355	0.351	0.348	0.345	0.343	0.34	0.341	0.343	0.347	0.353	0.359	0.365	0.371	0.376	0.379	0.381	0.383	0.387	0.391	0.398
H04	Sample	Dilution_25%	0.25	DMSO	Lycopene	Standard_Development	Run077	Standard_Measurement	Plate_01	Clariostar_Study	MB	Biofoundry_,_London	Linear_Dilution_Pattern_V2	0.247	0.245	0.241	0.238	0.235	0.231	0.228	0.228	0.226	0.226	0.225	0.223	0.219	0.214	0.211	0.209	0.206	0.204	0.201	0.199	0.198	0.197	0.198	0.199	0.201	0.205	0.208	0.212	0.215	0.218	0.221	0.222	0.223	0.225	0.228	0.232
H05	Sample	Dilution_05%	0.0499999999999999	DMSO	Lycopene	Standard_Development	Run077	Standard_Measurement	Plate_01	Clariostar_Study	MB	Biofoundry_,_London	Linear_Dilution_Pattern_V2	0.116	0.114	0.11	0.107	0.104	0.101	0.098	0.097	0.093	0.091	0.09	0.086	0.084	0.081	0.08	0.078	0.076	0.074	0.072	0.071	0.071	0.07	0.07	0.07	0.071	0.072	0.073	0.073	0.074	0.075	0.076	0.075	0.076	0.077	0.078	0.079
H06	Sample	Dilution_85%	0.85	DMSO	Lycopene	Standard_Development	Run077	Standard_Measurement	Plate_01	Clariostar_Study	MB	Biofoundry_,_London	Linear_Dilution_Pattern_V2	0.645	0.647	0.646	0.642	0.635	0.631	0.628	0.632	0.635	0.639	0.644	0.645	0.639	0.632	0.624	0.618	0.613	0.605	0.601	0.596	0.593	0.59	0.591	0.594	0.601	0.612	0.626	0.639	0.65	0.66	0.666	0.67	0.674	0.68	0.689	0.702
H07	Sample	Dilution_65%	0.65	DMSO	Lycopene	Standard_Development	Run077	Standard_Measurement	Plate_01	Clariostar_Study	MB	Biofoundry_,_London	Linear_Dilution_Pattern_V2	0.527	0.527	0.523	0.521	0.517	0.512	0.511	0.513	0.515	0.517	0.521	0.519	0.514	0.508	0.502	0.496	0.491	0.487	0.483	0.479	0.476	0.474	0.474	0.477	0.482	0.49	0.499	0.509	0.517	0.524	0.528	0.531	0.534	0.538	0.545	0.555
H08	Sample	Dilution_45%	0.45	DMSO	Lycopene	Standard_Development	Run077	Standard_Measurement	Plate_01	Clariostar_Study	MB	Biofoundry_,_London	Linear_Dilution_Pattern_V2	0.38	0.38	0.377	0.374	0.37	0.366	0.364	0.363	0.362	0.364	0.366	0.364	0.36	0.355	0.35	0.346	0.343	0.34	0.336	0.332	0.331	0.33	0.33	0.331	0.335	0.341	0.348	0.355	0.36	0.365	0.369	0.371	0.374	0.377	0.381	0.388
H09	Sample	Dilution_25%	0.25	DMSO	Lycopene	Standard_Development	Run077	Standard_Measurement	Plate_01	Clariostar_Study	MB	Biofoundry_,_London	Linear_Dilution_Pattern_V2	0.252	0.25	0.248	0.245	0.24	0.237	0.235	0.233	0.232	0.231	0.231	0.228	0.224	0.22	0.216	0.214	0.211	0.208	0.206	0.204	0.203	0.202	0.203	0.203	0.205	0.209	0.212	0.216	0.22	0.222	0.225	0.226	0.227	0.228	0.231	0.235
H10	Sample	Dilution_05%	0.0499999999999999	DMSO	Lycopene	Standard_Development	Run077	Standard_Measurement	Plate_01	Clariostar_Study	MB	Biofoundry_,_London	Linear_Dilution_Pattern_V2	0.12	0.117	0.114	0.111	0.107	0.104	0.1	0.099	0.096	0.093	0.091	0.089	0.086	0.083	0.081	0.079	0.076	0.075	0.074	0.073	0.072	0.071	0.071	0.071	0.072	0.073	0.073	0.074	0.075	0.076	0.076	0.076	0.077	0.077	0.078	0.079
H11	Blank	DMSO_Blank		DMSO		Standard_Development	Run077	Standard_Measurement	Plate_01	Clariostar_Study	MB	Biofoundry_,_London	Linear_Dilution_Pattern_V2	0.099	0.096	0.092	0.09	0.087	0.083	0.079	0.077	0.074	0.07	0.068	0.065	0.062	0.059	0.058	0.056	0.054	0.053	0.052	0.051	0.05	0.049	0.049	0.049	0.049	0.048	0.048	0.047	0.046	0.046	0.046	0.046	0.046	0.045	0.044	0.044
H12	Blank	DMSO_Blank		DMSO		Standard_Development	Run077	Standard_Measurement	Plate_01	Clariostar_Study	MB	Biofoundry_,_London	Linear_Dilution_Pattern_V2	0.103	0.101	0.097	0.094	0.09	0.087	0.084	0.081	0.077	0.073	0.07	0.066	0.062	0.059	0.057	0.055	0.053	0.052	0.051	0.049	0.049	0.049	0.048	0.048	0.048	0.047	0.047	0.046	0.046	0.045	0.046	0.045	0.045	0.044	0.043	0.043
A01	Sample	Dilution_100%	1.0	DMSO	Lycopene	Standard_Development	Run077	Standard_Measurement	Plate_01	Clariostar_Study	MB	Biofoundry_,_London	Linear_Dilution_Pattern_V2	0.975	0.974	0.972	0.967	0.965	0.962	0.963	0.967	0.973	0.984	0.986	0.983	0.977	0.97	0.959	0.95	0.942	0.937	0.932	0.926	0.922	0.917	0.919	0.921	0.927	0.94	0.953	0.968	0.976	0.985	0.99	0.992	0.994	1.001	1.011	1.031
A02	Sample	Dilution_80%	0.8	DMSO	Lycopene	Standard_Development	Run077	Standard_Measurement	Plate_01	Clariostar_Study	MB	Biofoundry_,_London	Linear_Dilution_Pattern_V2	0.803	0.805	0.804	0.8	0.796	0.793	0.794	0.797	0.801	0.808	0.808	0.807	0.8	0.792	0.786	0.777	0.769	0.765	0.76	0.755	0.749	0.745	0.743	0.746	0.75	0.757	0.766	0.776	0.784	0.788	0.79	0.791	0.792	0.794	0.802	0.815
A03	Sample	Dilution_60%	0.6	DMSO	Lycopene	Standard_Development	Run077	Standard_Measurement	Plate_01	Clariostar_Study	MB	Biofoundry_,_London	Linear_Dilution_Pattern_V2	0.489	0.488	0.485	0.481	0.478	0.475	0.474	0.476	0.478	0.481	0.482	0.479	0.474	0.469	0.464	0.459	0.454	0.45	0.446	0.443	0.44	0.439	0.439	0.442	0.448	0.455	0.464	0.473	0.48	0.485	0.489	0.492	0.495	0.5	0.508	0.52
A04	Sample	Dilution_40%	0.4	DMSO	Lycopene	Standard_Development	Run077	Standard_Measurement	Plate_01	Clariostar_Study	MB	Biofoundry_,_London	Linear_Dilution_Pattern_V2	0.538	0.537	0.537	0.533	0.53	0.527	0.527	0.527	0.528	0.53	0.53	0.528	0.522	0.515	0.511	0.507	0.503	0.498	0.495	0.491	0.488	0.485	0.482	0.482	0.483	0.487	0.49	0.493	0.494	0.496	0.495	0.494	0.493	0.493	0.496	0.501
A05	Sample	Dilution_20%	0.2	DMSO	Lycopene	Standard_Development	Run077	Standard_Measurement	Plate_01	Clariostar_Study	MB	Biofoundry_,_London	Linear_Dilution_Pattern_V2	0.283	0.282	0.28	0.276	0.274	0.271	0.271	0.271	0.269	0.269	0.268	0.265	0.262	0.258	0.256	0.254	0.251	0.249	0.247	0.245	0.243	0.242	0.242	0.241	0.243	0.245	0.247	0.248	0.25	0.251	0.251	0.251	0.25	0.251	0.253	0.256
A06	Sample	Dilution_100%	1.0	DMSO	Lycopene	Standard_Development	Run077	Standard_Measurement	Plate_01	Clariostar_Study	MB	Biofoundry_,_London	Linear_Dilution_Pattern_V2	0.761	0.76	0.757	0.752	0.749	0.747	0.747	0.749	0.757	0.767	0.77	0.765	0.759	0.751	0.744	0.734	0.728	0.723	0.717	0.711	0.708	0.707	0.707	0.712	0.721	0.736	0.751	0.766	0.779	0.787	0.794	0.8	0.804	0.812	0.825	0.847
A07	Sample	Dilution_80%	0.8	DMSO	Lycopene	Standard_Development	Run077	Standard_Measurement	Plate_01	Clariostar_Study	MB	Biofoundry_,_London	Linear_Dilution_Pattern_V2	0.647	0.649	0.644	0.638	0.635	0.631	0.632	0.635	0.639	0.646	0.647	0.644	0.639	0.63	0.623	0.617	0.612	0.605	0.601	0.598	0.594	0.591	0.592	0.595	0.601	0.612	0.623	0.635	0.644	0.651	0.656	0.659	0.662	0.668	0.679	0.694
A08	Sample	Dilution_60%	0.6	DMSO	Lycopene	Standard_Development	Run077	Standard_Measurement	Plate_01	Clariostar_Study	MB	Biofoundry_,_London	Linear_Dilution_Pattern_V2	0.575	0.574	0.574	0.568	0.565	0.562	0.561	0.562	0.565	0.568	0.569	0.566	0.562	0.554	0.549	0.544	0.538	0.534	0.53	0.527	0.523	0.522	0.522	0.523	0.529	0.536	0.545	0.554	0.56	0.565	0.568	0.57	0.572	0.577	0.583	0.595
A09	Sample	Dilution_40%	0.4	DMSO	Lycopene	Standard_Development	Run077	Standard_Measurement	Plate_01	Clariostar_Study	MB	Biofoundry_,_London	Linear_Dilution_Pattern_V2	0.339	0.337	0.334	0.33	0.326	0.323	0.322	0.323	0.323	0.325	0.324	0.321	0.317	0.312	0.307	0.303	0.3	0.298	0.296	0.293	0.291	0.29	0.291	0.292	0.296	0.302	0.308	0.315	0.319	0.323	0.325	0.328	0.33	0.333	0.339	0.347
A10	Sample	Dilution_20%	0.2	DMSO	Lycopene	Standard_Development	Run077	Standard_Measurement	Plate_01	Clariostar_Study	MB	Biofoundry_,_London	Linear_Dilution_Pattern_V2	0.207	0.205	0.202	0.199	0.196	0.192	0.19	0.189	0.188	0.188	0.185	0.182	0.179	0.175	0.172	0.17	0.167	0.165	0.164	0.163	0.162	0.161	0.161	0.161	0.164	0.167	0.17	0.173	0.176	0.177	0.179	0.18	0.181	0.183	0.186	0.191
A11	Blank	DMSO_Blank		DMSO		Standard_Development	Run077	Standard_Measurement	Plate_01	Clariostar_Study	MB	Biofoundry_,_London	Linear_Dilution_Pattern_V2	0.103	0.1	0.098	0.095	0.092	0.089	0.086	0.084	0.081	0.078	0.074	0.071	0.068	0.065	0.063	0.062	0.06	0.059	0.058	0.057	0.056	0.055	0.054	0.054	0.053	0.053	0.052	0.052	0.051	0.051	0.051	0.05	0.05	0.05	0.049	0.048
A12	Blank	DMSO_Blank		DMSO		Standard_Development	Run077	Standard_Measurement	Plate_01	Clariostar_Study	MB	Biofoundry_,_London	Linear_Dilution_Pattern_V2	0.102	0.099	0.097	0.094	0.09	0.087	0.084	0.082	0.08	0.077	0.073	0.07	0.067	0.064	0.062	0.061	0.059	0.058	0.056	0.055	0.054	0.054	0.054	0.053	0.052	0.052	0.052	0.051	0.05	0.05	0.05	0.049	0.049	0.048	0.047	0.046
B01	Sample	Dilution_100%	1.0	DMSO	Lycopene	Standard_Development	Run077	Standard_Measurement	Plate_01	Clariostar_Study	MB	Biofoundry_,_London	Linear_Dilution_Pattern_V2	0.886	0.887	0.884	0.882	0.879	0.876	0.877	0.878	0.887	0.898	0.902	0.897	0.891	0.883	0.875	0.865	0.859	0.853	0.847	0.842	0.835	0.833	0.835	0.84	0.847	0.858	0.871	0.887	0.899	0.906	0.91	0.915	0.92	0.924	0.935	0.955
B02	Sample	Dilution_80%	0.8	DMSO	Lycopene	Standard_Development	Run077	Standard_Measurement	Plate_01	Clariostar_Study	MB	Biofoundry_,_London	Linear_Dilution_Pattern_V2	0.928	0.929	0.929	0.924	0.921	0.919	0.918	0.922	0.926	0.936	0.937	0.936	0.93	0.919	0.912	0.904	0.897	0.89	0.884	0.88	0.872	0.867	0.864	0.865	0.868	0.874	0.883	0.89	0.894	0.9	0.898	0.898	0.894	0.896	0.9	0.913
B03	Sample	Dilution_60%	0.6	DMSO	Lycopene	Standard_Development	Run077	Standard_Measurement	Plate_01	Clariostar_Study	MB	Biofoundry_,_London	Linear_Dilution_Pattern_V2	0.57	0.57	0.569	0.565	0.56	0.557	0.557	0.559	0.559	0.566	0.566	0.564	0.56	0.552	0.546	0.543	0.537	0.532	0.528	0.524	0.52	0.517	0.518	0.519	0.524	0.531	0.538	0.546	0.552	0.557	0.559	0.562	0.561	0.565	0.57	0.582
B04	Sample	Dilution_40%	0.4	DMSO	Lycopene	Standard_Development	Run077	Standard_Measurement	Plate_01	Clariostar_Study	MB	Biofoundry_,_London	Linear_Dilution_Pattern_V2	0.405	0.405	0.403	0.399	0.395	0.392	0.391	0.391	0.393	0.395	0.394	0.391	0.387	0.383	0.378	0.374	0.37	0.367	0.363	0.361	0.358	0.356	0.356	0.357	0.36	0.365	0.37	0.376	0.38	0.384	0.385	0.387	0.388	0.391	0.395	0.403
B05	Sample	Dilution_20%	0.2	DMSO	Lycopene	Standard_Development	Run077	Standard_Measurement	Plate_01	Clariostar_Study	MB	Biofoundry_,_London	Linear_Dilution_Pattern_V2	0.204	0.201	0.199	0.195	0.193	0.189	0.187	0.188	0.187	0.188	0.186	0.183	0.179	0.176	0.174	0.172	0.169	0.168	0.166	0.164	0.164	0.163	0.164	0.165	0.168	0.17	0.173	0.176	0.179	0.181	0.182	0.184	0.185	0.187	0.19	0.195
B06	Sample	Dilution_100%	1.0	DMSO	Lycopene	Standard_Development	Run077	Standard_Measurement	Plate_01	Clariostar_Study	MB	Biofoundry_,_London	Linear_Dilution_Pattern_V2	0.732	0.734	0.731	0.724	0.72	0.718	0.719	0.722	0.729	0.739	0.743	0.74	0.734	0.723	0.716	0.708	0.703	0.696	0.691	0.686	0.682	0.68	0.682	0.686	0.697	0.711	0.727	0.741	0.754	0.765	0.77	0.777	0.781	0.789	0.803	0.825
B07	Sample	Dilution_80%	0.8	DMSO	Lycopene	Standard_Development	Run077	Standard_Measurement	Plate_01	Clariostar_Study	MB	Biofoundry_,_London	Linear_Dilution_Pattern_V2	0.655	0.655	0.652	0.648	0.643	0.64	0.64	0.643	0.647	0.657	0.657	0.655	0.649	0.64	0.633	0.627	0.621	0.617	0.612	0.608	0.603	0.601	0.602	0.606	0.613	0.623	0.634	0.646	0.655	0.663	0.667	0.67	0.673	0.679	0.689	0.704
B08	Sample	Dilution_60%	0.6	DMSO	Lycopene	Standard_Development	Run077	Standard_Measurement	Plate_01	Clariostar_Study	MB	Biofoundry_,_London	Linear_Dilution_Pattern_V2	0.636	0.635	0.634	0.631	0.627	0.624	0.625	0.626	0.628	0.634	0.634	0.631	0.626	0.621	0.613	0.608	0.603	0.598	0.594	0.59	0.586	0.582	0.581	0.583	0.587	0.593	0.6	0.606	0.611	0.615	0.617	0.618	0.619	0.621	0.625	0.636
B09	Sample	Dilution_40%	0.4	DMSO	Lycopene	Standard_Development	Run077	Standard_Measurement	Plate_01	Clariostar_Study	MB	Biofoundry_,_London	Linear_Dilution_Pattern_V2	0.376	0.375	0.373	0.37	0.366	0.364	0.361	0.362	0.363	0.366	0.364	0.362	0.359	0.353	0.348	0.345	0.341	0.337	0.335	0.333	0.33	0.329	0.329	0.33	0.334	0.34	0.344	0.35	0.355	0.358	0.36	0.362	0.364	0.366	0.37	0.378
B10	Sample	Dilution_20%	0.2	DMSO	Lycopene	Standard_Development	Run077	Standard_Measurement	Plate_01	Clariostar_Study	MB	Biofoundry_,_London	Linear_Dilution_Pattern_V2	0.202	0.201	0.197	0.194	0.191	0.188	0.186	0.185	0.184	0.184	0.182	0.178	0.175	0.171	0.169	0.167	0.164	0.163	0.161	0.16	0.159	0.159	0.159	0.159	0.162	0.165	0.168	0.17	0.172	0.175	0.176	0.178	0.179	0.18	0.183	0.188
B11	Blank	DMSO_Blank		DMSO		Standard_Development	Run077	Standard_Measurement	Plate_01	Clariostar_Study	MB	Biofoundry_,_London	Linear_Dilution_Pattern_V2	0.099	0.096	0.094	0.09	0.087	0.084	0.081	0.08	0.077	0.075	0.072	0.069	0.066	0.063	0.061	0.059	0.059	0.057	0.056	0.054	0.054	0.053	0.053	0.052	0.053	0.052	0.051	0.051	0.05	0.05	0.05	0.049	0.049	0.048	0.047	0.046
B12	Blank	DMSO_Blank		DMSO		Standard_Development	Run077	Standard_Measurement	Plate_01	Clariostar_Study	MB	Biofoundry_,_London	Linear_Dilution_Pattern_V2	0.1	0.097	0.095	0.091	0.088	0.085	0.082	0.081	0.078	0.075	0.071	0.067	0.065	0.063	0.059	0.059	0.058	0.056	0.054	0.054	0.054	0.053	0.052	0.051	0.051	0.051	0.051	0.05	0.05	0.049	0.049	0.049	0.048	0.047	0.046	0.046
C01	Sample	Dilution_95%	0.95	DMSO	Lycopene	Standard_Development	Run077	Standard_Measurement	Plate_01	Clariostar_Study	MB	Biofoundry_,_London	Linear_Dilution_Pattern_V2	1.119	1.124	1.123	1.121	1.122	1.12	1.121	1.126	1.133	1.149	1.145	1.141	1.133	1.127	1.121	1.108	1.102	1.094	1.088	1.082	1.069	1.066	1.064	1.064	1.068	1.074	1.082	1.088	1.095	1.1	1.101	1.1	1.097	1.097	1.103	1.119
C02	Sample	Dilution_75%	0.75	DMSO	Lycopene	Standard_Development	Run077	Standard_Measurement	Plate_01	Clariostar_Study	MB	Biofoundry_,_London	Linear_Dilution_Pattern_V2	1.014	1.017	1.02	1.015	1.012	1.011	1.012	1.016	1.024	1.034	1.031	1.032	1.025	1.015	1.009	1.001	0.993	0.985	0.979	0.973	0.965	0.96	0.956	0.955	0.956	0.961	0.964	0.968	0.969	0.969	0.966	0.965	0.962	0.959	0.96	0.968
C03	Sample	Dilution_55%	0.55	DMSO	Lycopene	Standard_Development	Run077	Standard_Measurement	Plate_01	Clariostar_Study	MB	Biofoundry_,_London	Linear_Dilution_Pattern_V2	0.654	0.655	0.654	0.65	0.646	0.643	0.644	0.648	0.65	0.657	0.656	0.653	0.649	0.641	0.636	0.631	0.626	0.622	0.617	0.613	0.609	0.605	0.603	0.603	0.606	0.61	0.614	0.618	0.623	0.625	0.625	0.625	0.625	0.625	0.628	0.635
C04	Sample	Dilution_35%	0.35	DMSO	Lycopene	Standard_Development	Run077	Standard_Measurement	Plate_01	Clariostar_Study	MB	Biofoundry_,_London	Linear_Dilution_Pattern_V2	0.436	0.437	0.435	0.433	0.429	0.425	0.425	0.426	0.427	0.429	0.428	0.424	0.422	0.416	0.413	0.409	0.404	0.402	0.399	0.396	0.392	0.391	0.39	0.389	0.392	0.395	0.397	0.401	0.404	0.405	0.404	0.405	0.405	0.405	0.406	0.412
C05	Sample	Dilution_15%	0.15	DMSO	Lycopene	Standard_Development	Run077	Standard_Measurement	Plate_01	Clariostar_Study	MB	Biofoundry_,_London	Linear_Dilution_Pattern_V2	0.28	0.279	0.278	0.275	0.273	0.27	0.268	0.269	0.268	0.268	0.266	0.264	0.261	0.258	0.255	0.254	0.251	0.248	0.246	0.245	0.243	0.242	0.241	0.241	0.241	0.242	0.243	0.244	0.244	0.245	0.244	0.244	0.244	0.243	0.243	0.245
C06	Sample	Dilution_95%	0.95	DMSO	Lycopene	Standard_Development	Run077	Standard_Measurement	Plate_01	Clariostar_Study	MB	Biofoundry_,_London	Linear_Dilution_Pattern_V2	0.874	0.874	0.875	0.87	0.867	0.863	0.864	0.866	0.873	0.885	0.887	0.883	0.879	0.868	0.861	0.853	0.845	0.839	0.832	0.827	0.823	0.82	0.818	0.82	0.828	0.838	0.852	0.863	0.871	0.879	0.884	0.885	0.887	0.891	0.899	0.916
C07	Sample	Dilution_75%	0.75	DMSO	Lycopene	Standard_Development	Run077	Standard_Measurement	Plate_01	Clariostar_Study	MB	Biofoundry_,_London	Linear_Dilution_Pattern_V2	0.75	0.752	0.749	0.745	0.741	0.739	0.739	0.741	0.744	0.752	0.754	0.751	0.746	0.738	0.731	0.724	0.719	0.713	0.709	0.703	0.696	0.693	0.693	0.694	0.699	0.705	0.715	0.723	0.73	0.735	0.737	0.738	0.737	0.742	0.748	0.761
C08	Sample	Dilution_55%	0.55	DMSO	Lycopene	Standard_Development	Run077	Standard_Measurement	Plate_01	Clariostar_Study	MB	Biofoundry_,_London	Linear_Dilution_Pattern_V2	0.763	0.765	0.764	0.76	0.758	0.757	0.756	0.758	0.761	0.766	0.767	0.763	0.759	0.753	0.748	0.744	0.737	0.733	0.729	0.723	0.718	0.715	0.713	0.713	0.714	0.719	0.722	0.727	0.729	0.731	0.73	0.73	0.728	0.727	0.731	0.738
C09	Sample	Dilution_35%	0.35	DMSO	Lycopene	Standard_Development	Run077	Standard_Measurement	Plate_01	Clariostar_Study	MB	Biofoundry_,_London	Linear_Dilution_Pattern_V2	0.538	0.538	0.537	0.534	0.531	0.529	0.529	0.53	0.529	0.532	0.53	0.527	0.524	0.519	0.513	0.51	0.507	0.503	0.499	0.496	0.491	0.488	0.486	0.485	0.485	0.487	0.488	0.489	0.49	0.489	0.488	0.486	0.483	0.482	0.482	0.485
C10	Sample	Dilution_15%	0.15	DMSO	Lycopene	Standard_Development	Run077	Standard_Measurement	Plate_01	Clariostar_Study	MB	Biofoundry_,_London	Linear_Dilution_Pattern_V2	0.187	0.185	0.182	0.179	0.176	0.173	0.171	0.171	0.17	0.169	0.167	0.164	0.161	0.158	0.155	0.153	0.15	0.149	0.147	0.146	0.145	0.144	0.145	0.145	0.146	0.149	0.151	0.152	0.154	0.156	0.157	0.158	0.159	0.16	0.162	0.165
C11	Blank	DMSO_Blank		DMSO		Standard_Development	Run077	Standard_Measurement	Plate_01	Clariostar_Study	MB	Biofoundry_,_London	Linear_Dilution_Pattern_V2	0.095	0.093	0.091	0.088	0.084	0.081	0.08	0.078	0.074	0.072	0.069	0.066	0.063	0.06	0.059	0.057	0.055	0.054	0.053	0.052	0.051	0.051	0.051	0.05	0.05	0.05	0.049	0.049	0.049	0.048	0.048	0.048	0.047	0.047	0.046	0.045
C12	Blank	DMSO_Blank		DMSO		Standard_Development	Run077	Standard_Measurement	Plate_01	Clariostar_Study	MB	Biofoundry_,_London	Linear_Dilution_Pattern_V2	0.096	0.094	0.091	0.088	0.085	0.081	0.078	0.077	0.074	0.072	0.068	0.064	0.061	0.059	0.057	0.056	0.054	0.053	0.052	0.051	0.05	0.05	0.05	0.049	0.049	0.049	0.048	0.048	0.047	0.047	0.047	0.047	0.046	0.046	0.045	0.044
D01	Sample	Dilution_95%	0.95	DMSO	Lycopene	Standard_Development	Run077	Standard_Measurement	Plate_01	Clariostar_Study	MB	Biofoundry_,_London	Linear_Dilution_Pattern_V2	0.959	0.96	0.962	0.956	0.952	0.949	0.951	0.955	0.961	0.973	0.974	0.973	0.965	0.957	0.949	0.937	0.93	0.925	0.918	0.912	0.905	0.904	0.902	0.903	0.91	0.921	0.935	0.947	0.956	0.964	0.966	0.967	0.97	0.976	0.983	1.0
D02	Sample	Dilution_75%	0.75	DMSO	Lycopene	Standard_Development	Run077	Standard_Measurement	Plate_01	Clariostar_Study	MB	Biofoundry_,_London	Linear_Dilution_Pattern_V2	1.11	1.115	1.115	1.113	1.108	1.105	1.107	1.107	1.113	1.127	1.121	1.125	1.116	1.109	1.099	1.09	1.086	1.077	1.07	1.062	1.054	1.048	1.043	1.043	1.043	1.046	1.051	1.054	1.056	1.058	1.054	1.05	1.048	1.047	1.046	1.055
D03	Sample	Dilution_55%	0.55	DMSO	Lycopene	Standard_Development	Run077	Standard_Measurement	Plate_01	Clariostar_Study	MB	Biofoundry_,_London	Linear_Dilution_Pattern_V2	0.652	0.653	0.648	0.646	0.641	0.638	0.638	0.64	0.642	0.648	0.649	0.649	0.642	0.636	0.629	0.625	0.62	0.617	0.612	0.608	0.602	0.6	0.599	0.6	0.605	0.611	0.616	0.623	0.626	0.63	0.632	0.633	0.633	0.635	0.639	0.648
D04	Sample	Dilution_35%	0.35	DMSO	Lycopene	Standard_Development	Run077	Standard_Measurement	Plate_01	Clariostar_Study	MB	Biofoundry_,_London	Linear_Dilution_Pattern_V2	0.539	0.54	0.539	0.534	0.532	0.53	0.53	0.532	0.532	0.534	0.533	0.53	0.528	0.524	0.519	0.515	0.511	0.508	0.505	0.502	0.497	0.495	0.494	0.493	0.494	0.496	0.5	0.502	0.503	0.504	0.502	0.502	0.5	0.5	0.501	0.505
D05	Sample	Dilution_15%	0.15	DMSO	Lycopene	Standard_Development	Run077	Standard_Measurement	Plate_01	Clariostar_Study	MB	Biofoundry_,_London	Linear_Dilution_Pattern_V2	0.361	0.36	0.357	0.356	0.354	0.352	0.35	0.351	0.353	0.353	0.352	0.349	0.347	0.343	0.34	0.338	0.334	0.332	0.331	0.328	0.325	0.323	0.322	0.322	0.321	0.322	0.322	0.322	0.322	0.322	0.32	0.319	0.317	0.316	0.315	0.317
D06	Sample	Dilution_95%	0.95	DMSO	Lycopene	Standard_Development	Run077	Standard_Measurement	Plate_01	Clariostar_Study	MB	Biofoundry_,_London	Linear_Dilution_Pattern_V2	0.944	0.945	0.944	0.938	0.934	0.933	0.933	0.936	0.941	0.953	0.956	0.954	0.949	0.94	0.93	0.923	0.916	0.91	0.902	0.897	0.892	0.889	0.89	0.892	0.9	0.91	0.922	0.935	0.944	0.952	0.956	0.959	0.96	0.964	0.976	0.992
D07	Sample	Dilution_75%	0.75	DMSO	Lycopene	Standard_Development	Run077	Standard_Measurement	Plate_01	Clariostar_Study	MB	Biofoundry_,_London	Linear_Dilution_Pattern_V2	0.788	0.788	0.788	0.784	0.779	0.779	0.78	0.782	0.787	0.796	0.797	0.796	0.789	0.782	0.775	0.769	0.761	0.757	0.75	0.746	0.74	0.737	0.737	0.738	0.74	0.749	0.757	0.766	0.773	0.777	0.778	0.779	0.779	0.781	0.787	0.801
D08	Sample	Dilution_55%	0.55	DMSO	Lycopene	Standard_Development	Run077	Standard_Measurement	Plate_01	Clariostar_Study	MB	Biofoundry_,_London	Linear_Dilution_Pattern_V2	0.616	0.617	0.616	0.611	0.609	0.606	0.605	0.608	0.613	0.617	0.618	0.617	0.611	0.603	0.598	0.592	0.587	0.582	0.58	0.575	0.57	0.566	0.565	0.567	0.57	0.574	0.58	0.586	0.59	0.593	0.593	0.595	0.594	0.595	0.599	0.608
D09	Sample	Dilution_35%	0.35	DMSO	Lycopene	Standard_Development	Run077	Standard_Measurement	Plate_01	Clariostar_Study	MB	Biofoundry_,_London	Linear_Dilution_Pattern_V2	0.664	0.665	0.665	0.661	0.659	0.657	0.656	0.657	0.656	0.661	0.661	0.66	0.657	0.65	0.644	0.64	0.635	0.63	0.627	0.623	0.617	0.613	0.612	0.609	0.608	0.608	0.609	0.609	0.609	0.607	0.605	0.602	0.599	0.597	0.596	0.599
D10	Sample	Dilution_15%	0.15	DMSO	Lycopene	Standard_Development	Run077	Standard_Measurement	Plate_01	Clariostar_Study	MB	Biofoundry_,_London	Linear_Dilution_Pattern_V2	0.423	0.423	0.422	0.42	0.417	0.414	0.413	0.414	0.413	0.413	0.411	0.409	0.407	0.404	0.399	0.398	0.395	0.392	0.389	0.387	0.384	0.383	0.38	0.379	0.378	0.377	0.377	0.377	0.376	0.375	0.373	0.371	0.369	0.367	0.366	0.367
D11	Blank	DMSO_Blank		DMSO		Standard_Development	Run077	Standard_Measurement	Plate_01	Clariostar_Study	MB	Biofoundry_,_London	Linear_Dilution_Pattern_V2	0.098	0.096	0.093	0.09	0.087	0.083	0.081	0.08	0.077	0.074	0.071	0.066	0.064	0.062	0.059	0.059	0.057	0.056	0.054	0.053	0.053	0.052	0.052	0.051	0.051	0.051	0.05	0.05	0.049	0.048	0.048	0.048	0.048	0.047	0.046	0.045
D12	Blank	DMSO_Blank		DMSO		Standard_Development	Run077	Standard_Measurement	Plate_01	Clariostar_Study	MB	Biofoundry_,_London	Linear_Dilution_Pattern_V2	0.094	0.091	0.088	0.085	0.082	0.078	0.075	0.074	0.072	0.07	0.066	0.063	0.06	0.058	0.056	0.055	0.053	0.052	0.051	0.051	0.049	0.049	0.049	0.048	0.048	0.048	0.047	0.047	0.047	0.046	0.046	0.046	0.045	0.044	0.044	0.043
E01	Sample	Dilution_90%	0.9	DMSO	Lycopene	Standard_Development	Run077	Standard_Measurement	Plate_01	Clariostar_Study	MB	Biofoundry_,_London	Linear_Dilution_Pattern_V2	1.153	1.153	1.152	1.148	1.142	1.139	1.141	1.145	1.151	1.164	1.161	1.16	1.152	1.141	1.137	1.125	1.116	1.109	1.102	1.095	1.087	1.083	1.083	1.087	1.091	1.103	1.111	1.12	1.131	1.139	1.141	1.141	1.141	1.146	1.155	1.171
E02	Sample	Dilution_70%	0.7	DMSO	Lycopene	Standard_Development	Run077	Standard_Measurement	Plate_01	Clariostar_Study	MB	Biofoundry_,_London	Linear_Dilution_Pattern_V2	0.846	0.846	0.85	0.846	0.841	0.84	0.839	0.844	0.846	0.855	0.857	0.851	0.848	0.842	0.835	0.828	0.82	0.816	0.81	0.805	0.8	0.794	0.791	0.793	0.798	0.803	0.811	0.817	0.82	0.826	0.825	0.823	0.824	0.825	0.83	0.84
E03	Sample	Dilution_50%	0.5	DMSO	Lycopene	Standard_Development	Run077	Standard_Measurement	Plate_01	Clariostar_Study	MB	Biofoundry_,_London	Linear_Dilution_Pattern_V2	0.568	0.569	0.567	0.564	0.561	0.559	0.559	0.563	0.563	0.567	0.566	0.565	0.56	0.553	0.548	0.544	0.539	0.534	0.532	0.527	0.523	0.52	0.52	0.522	0.524	0.528	0.533	0.537	0.543	0.545	0.547	0.546	0.546	0.546	0.549	0.557
E04	Sample	Dilution_30%	0.3	DMSO	Lycopene	Standard_Development	Run077	Standard_Measurement	Plate_01	Clariostar_Study	MB	Biofoundry_,_London	Linear_Dilution_Pattern_V2	0.516	0.518	0.516	0.514	0.511	0.51	0.51	0.512	0.513	0.515	0.515	0.512	0.507	0.502	0.498	0.495	0.491	0.487	0.485	0.482	0.478	0.475	0.473	0.472	0.473	0.474	0.474	0.475	0.476	0.475	0.473	0.472	0.47	0.469	0.468	0.47
E05	Sample	Dilution_10%	0.1	DMSO	Lycopene	Standard_Development	Run077	Standard_Measurement	Plate_01	Clariostar_Study	MB	Biofoundry_,_London	Linear_Dilution_Pattern_V2	0.143	0.14	0.138	0.134	0.131	0.127	0.126	0.127	0.125	0.126	0.123	0.121	0.119	0.116	0.113	0.112	0.11	0.109	0.108	0.106	0.106	0.106	0.106	0.107	0.109	0.111	0.113	0.115	0.116	0.118	0.119	0.12	0.122	0.123	0.124	0.127
E06	Sample	Dilution_90%	0.9	DMSO	Lycopene	Standard_Development	Run077	Standard_Measurement	Plate_01	Clariostar_Study	MB	Biofoundry_,_London	Linear_Dilution_Pattern_V2	0.906	0.905	0.907	0.9	0.897	0.895	0.894	0.898	0.904	0.916	0.918	0.914	0.91	0.899	0.892	0.885	0.881	0.873	0.866	0.861	0.856	0.852	0.851	0.857	0.863	0.874	0.887	0.898	0.907	0.915	0.919	0.922	0.924	0.928	0.939	0.957
E07	Sample	Dilution_70%	0.7	DMSO	Lycopene	Standard_Development	Run077	Standard_Measurement	Plate_01	Clariostar_Study	MB	Biofoundry_,_London	Linear_Dilution_Pattern_V2	0.693	0.693	0.691	0.687	0.682	0.681	0.68	0.684	0.69	0.696	0.697	0.694	0.688	0.68	0.675	0.668	0.663	0.658	0.653	0.649	0.644	0.641	0.641	0.643	0.648	0.656	0.665	0.673	0.681	0.685	0.688	0.689	0.692	0.694	0.7	0.713
E08	Sample	Dilution_50%	0.5	DMSO	Lycopene	Standard_Development	Run077	Standard_Measurement	Plate_01	Clariostar_Study	MB	Biofoundry_,_London	Linear_Dilution_Pattern_V2	0.569	0.57	0.57	0.567	0.564	0.559	0.559	0.563	0.565	0.569	0.57	0.566	0.561	0.556	0.551	0.546	0.541	0.537	0.533	0.529	0.525	0.523	0.522	0.522	0.526	0.53	0.536	0.541	0.544	0.547	0.547	0.548	0.548	0.549	0.552	0.56
E09	Sample	Dilution_30%	0.3	DMSO	Lycopene	Standard_Development	Run077	Standard_Measurement	Plate_01	Clariostar_Study	MB	Biofoundry_,_London	Linear_Dilution_Pattern_V2	0.622	0.622	0.62	0.617	0.616	0.613	0.612	0.614	0.614	0.618	0.617	0.616	0.611	0.604	0.6	0.597	0.593	0.59	0.586	0.582	0.577	0.575	0.574	0.575	0.575	0.576	0.576	0.578	0.579	0.579	0.578	0.577	0.575	0.574	0.574	0.578
E10	Sample	Dilution_10%	0.1	DMSO	Lycopene	Standard_Development	Run077	Standard_Measurement	Plate_01	Clariostar_Study	MB	Biofoundry_,_London	Linear_Dilution_Pattern_V2	0.255	0.254	0.253	0.251	0.249	0.245	0.244	0.245	0.244	0.244	0.243	0.239	0.236	0.233	0.231	0.229	0.227	0.225	0.222	0.221	0.218	0.217	0.217	0.216	0.216	0.217	0.217	0.218	0.219	0.219	0.218	0.219	0.218	0.217	0.218	0.219
E11	Blank	DMSO_Blank		DMSO		Standard_Development	Run077	Standard_Measurement	Plate_01	Clariostar_Study	MB	Biofoundry_,_London	Linear_Dilution_Pattern_V2	0.095	0.093	0.09	0.086	0.083	0.08	0.077	0.077	0.074	0.071	0.068	0.064	0.061	0.059	0.057	0.056	0.054	0.052	0.051	0.051	0.05	0.049	0.049	0.048	0.049	0.048	0.048	0.047	0.047	0.046	0.046	0.047	0.046	0.046	0.045	0.044
E12	Blank	DMSO_Blank		DMSO		Standard_Development	Run077	Standard_Measurement	Plate_01	Clariostar_Study	MB	Biofoundry_,_London	Linear_Dilution_Pattern_V2	0.097	0.094	0.091	0.086	0.083	0.079	0.077	0.077	0.074	0.072	0.068	0.064	0.061	0.058	0.056	0.055	0.054	0.052	0.051	0.05	0.05	0.049	0.048	0.048	0.049	0.048	0.047	0.047	0.047	0.046	0.046	0.046	0.046	0.045	0.044	0.043
F01	Sample	Dilution_90%	0.9	DMSO	Lycopene	Standard_Development	Run077	Standard_Measurement	Plate_01	Clariostar_Study	MB	Biofoundry_,_London	Linear_Dilution_Pattern_V2	0.756	0.755	0.753	0.749	0.746	0.743	0.742	0.745	0.751	0.759	0.763	0.761	0.754	0.746	0.739	0.731	0.726	0.717	0.712	0.709	0.703	0.7	0.701	0.705	0.714	0.725	0.737	0.749	0.759	0.768	0.774	0.778	0.781	0.787	0.798	0.816
F02	Sample	Dilution_70%	0.7	DMSO	Lycopene	Standard_Development	Run077	Standard_Measurement	Plate_01	Clariostar_Study	MB	Biofoundry_,_London	Linear_Dilution_Pattern_V2	0.931	0.934	0.932	0.928	0.923	0.92	0.92	0.924	0.931	0.938	0.938	0.933	0.928	0.92	0.913	0.907	0.899	0.893	0.885	0.881	0.875	0.869	0.866	0.867	0.868	0.873	0.878	0.883	0.887	0.889	0.886	0.885	0.882	0.881	0.884	0.894
F03	Sample	Dilution_50%	0.5	DMSO	Lycopene	Standard_Development	Run077	Standard_Measurement	Plate_01	Clariostar_Study	MB	Biofoundry_,_London	Linear_Dilution_Pattern_V2	0.525	0.524	0.522	0.518	0.515	0.513	0.511	0.512	0.515	0.52	0.519	0.516	0.512	0.507	0.502	0.496	0.492	0.487	0.484	0.482	0.477	0.474	0.473	0.474	0.479	0.483	0.489	0.494	0.499	0.502	0.502	0.503	0.503	0.506	0.51	0.518
F04	Sample	Dilution_30%	0.3	DMSO	Lycopene	Standard_Development	Run077	Standard_Measurement	Plate_01	Clariostar_Study	MB	Biofoundry_,_London	Linear_Dilution_Pattern_V2	0.367	0.366	0.364	0.361	0.359	0.356	0.354	0.356	0.356	0.359	0.357	0.355	0.351	0.348	0.343	0.34	0.337	0.333	0.331	0.329	0.326	0.323	0.323	0.325	0.326	0.329	0.332	0.335	0.337	0.339	0.34	0.34	0.34	0.341	0.342	0.347
F05	Sample	Dilution_10%	0.1	DMSO	Lycopene	Standard_Development	Run077	Standard_Measurement	Plate_01	Clariostar_Study	MB	Biofoundry_,_London	Linear_Dilution_Pattern_V2	0.177	0.175	0.174	0.171	0.168	0.164	0.163	0.164	0.163	0.162	0.16	0.157	0.155	0.153	0.15	0.149	0.147	0.145	0.143	0.142	0.141	0.14	0.14	0.141	0.142	0.143	0.145	0.146	0.147	0.149	0.149	0.149	0.15	0.15	0.152	0.154
F06	Sample	Dilution_90%	0.9	DMSO	Lycopene	Standard_Development	Run077	Standard_Measurement	Plate_01	Clariostar_Study	MB	Biofoundry_,_London	Linear_Dilution_Pattern_V2	1.0	1.006	1.005	0.994	0.992	0.991	0.992	0.994	1.001	1.013	1.013	1.01	1.007	0.997	0.987	0.978	0.971	0.962	0.956	0.948	0.943	0.939	0.937	0.938	0.942	0.95	0.958	0.967	0.975	0.983	0.983	0.983	0.982	0.983	0.992	1.005
F07	Sample	Dilution_70%	0.7	DMSO	Lycopene	Standard_Development	Run077	Standard_Measurement	Plate_01	Clariostar_Study	MB	Biofoundry_,_London	Linear_Dilution_Pattern_V2	0.756	0.756	0.754	0.751	0.747	0.746	0.746	0.748	0.753	0.76	0.76	0.758	0.752	0.745	0.739	0.732	0.726	0.72	0.717	0.711	0.704	0.701	0.702	0.703	0.706	0.713	0.72	0.728	0.734	0.74	0.74	0.74	0.74	0.743	0.75	0.761
F08	Sample	Dilution_50%	0.5	DMSO	Lycopene	Standard_Development	Run077	Standard_Measurement	Plate_01	Clariostar_Study	MB	Biofoundry_,_London	Linear_Dilution_Pattern_V2	0.654	0.654	0.653	0.649	0.648	0.643	0.641	0.642	0.644	0.649	0.65	0.646	0.642	0.634	0.629	0.625	0.62	0.615	0.61	0.607	0.602	0.598	0.597	0.597	0.601	0.603	0.608	0.612	0.616	0.618	0.618	0.619	0.618	0.618	0.621	0.628
F09	Sample	Dilution_30%	0.3	DMSO	Lycopene	Standard_Development	Run077	Standard_Measurement	Plate_01	Clariostar_Study	MB	Biofoundry_,_London	Linear_Dilution_Pattern_V2	0.444	0.444	0.443	0.441	0.438	0.435	0.433	0.435	0.435	0.437	0.436	0.434	0.432	0.426	0.423	0.42	0.415	0.412	0.409	0.406	0.402	0.401	0.4	0.4	0.402	0.404	0.406	0.407	0.409	0.41	0.41	0.409	0.408	0.408	0.409	0.413
F10	Sample	Dilution_10%	0.1	DMSO	Lycopene	Standard_Development	Run077	Standard_Measurement	Plate_01	Clariostar_Study	MB	Biofoundry_,_London	Linear_Dilution_Pattern_V2	0.202	0.2	0.197	0.193	0.191	0.187	0.184	0.184	0.184	0.182	0.179	0.176	0.174	0.171	0.169	0.167	0.165	0.163	0.161	0.16	0.159	0.158	0.159	0.159	0.16	0.161	0.162	0.163	0.164	0.165	0.165	0.166	0.166	0.166	0.167	0.169
F11	Blank	DMSO		DMSO		Standard_Development	Run077	Standard_Measurement	Plate_01	Clariostar_Study	MB	Biofoundry_,_London	Linear_Dilution_Pattern_V2	0.094	0.092	0.089	0.086	0.083	0.079	0.077	0.076	0.073	0.07	0.067	0.064	0.061	0.058	0.056	0.055	0.055	0.052	0.052	0.051	0.05	0.05	0.05	0.049	0.05	0.049	0.048	0.048	0.048	0.047	0.047	0.047	0.047	0.046	0.045	0.044
F12	Blank	DMSO		DMSO		Standard_Development	Run077	Standard_Measurement	Plate_01	Clariostar_Study	MB	Biofoundry_,_London	Linear_Dilution_Pattern_V2	0.092	0.089	0.086	0.083	0.079	0.075	0.073	0.073	0.069	0.067	0.064	0.059	0.057	0.054	0.052	0.051	0.05	0.049	0.047	0.046	0.045	0.045	0.045	0.044	0.045	0.044	0.043	0.043	0.044	0.043	0.043	0.043	0.042	0.042	0.041	0.041
G01	Sample	Dilution_85%	0.85	DMSO	Lycopene	Standard_Development	Run077	Standard_Measurement	Plate_01	Clariostar_Study	MB	Biofoundry_,_London	Linear_Dilution_Pattern_V2	0.89	0.893	0.889	0.885	0.881	0.879	0.88	0.882	0.887	0.896	0.897	0.896	0.89	0.883	0.875	0.865	0.861	0.855	0.848	0.843	0.836	0.832	0.833	0.832	0.838	0.846	0.857	0.865	0.874	0.88	0.88	0.882	0.883	0.884	0.89	0.906
G02	Sample	Dilution_65%	0.65	DMSO	Lycopene	Standard_Development	Run077	Standard_Measurement	Plate_01	Clariostar_Study	MB	Biofoundry_,_London	Linear_Dilution_Pattern_V2	0.729	0.728	0.726	0.722	0.719	0.716	0.717	0.719	0.723	0.731	0.729	0.726	0.723	0.716	0.709	0.703	0.699	0.693	0.686	0.681	0.677	0.674	0.674	0.674	0.679	0.685	0.692	0.698	0.704	0.708	0.709	0.71	0.709	0.712	0.716	0.727
G03	Sample	Dilution_45%	0.45	DMSO	Lycopene	Standard_Development	Run077	Standard_Measurement	Plate_01	Clariostar_Study	MB	Biofoundry_,_London	Linear_Dilution_Pattern_V2	0.636	0.634	0.634	0.629	0.625	0.622	0.622	0.625	0.625	0.631	0.63	0.629	0.624	0.617	0.612	0.609	0.604	0.598	0.594	0.591	0.588	0.583	0.582	0.582	0.584	0.587	0.591	0.595	0.598	0.6	0.6	0.6	0.599	0.599	0.602	0.607
G04	Sample	Dilution_25%	0.25	DMSO	Lycopene	Standard_Development	Run077	Standard_Measurement	Plate_01	Clariostar_Study	MB	Biofoundry_,_London	Linear_Dilution_Pattern_V2	0.26	0.259	0.256	0.252	0.249	0.246	0.244	0.246	0.246	0.247	0.245	0.243	0.24	0.236	0.233	0.231	0.228	0.225	0.223	0.222	0.22	0.219	0.22	0.221	0.224	0.227	0.231	0.235	0.238	0.241	0.242	0.244	0.245	0.246	0.249	0.255
G05	Sample	Dilution_05%	0.0499999999999999	DMSO	Lycopene	Standard_Development	Run077	Standard_Measurement	Plate_01	Clariostar_Study	MB	Biofoundry_,_London	Linear_Dilution_Pattern_V2	0.109	0.107	0.104	0.101	0.098	0.095	0.092	0.092	0.091	0.09	0.087	0.085	0.083	0.08	0.078	0.077	0.076	0.073	0.072	0.072	0.071	0.071	0.071	0.071	0.073	0.074	0.074	0.075	0.076	0.077	0.077	0.079	0.079	0.079	0.08	0.081
G06	Sample	Dilution_85%	0.85	DMSO	Lycopene	Standard_Development	Run077	Standard_Measurement	Plate_01	Clariostar_Study	MB	Biofoundry_,_London	Linear_Dilution_Pattern_V2	0.78	0.778	0.778	0.775	0.77	0.767	0.766	0.769	0.775	0.782	0.783	0.781	0.776	0.769	0.76	0.755	0.75	0.742	0.739	0.733	0.727	0.724	0.724	0.729	0.735	0.744	0.755	0.766	0.776	0.783	0.786	0.789	0.792	0.797	0.806	0.821
G07	Sample	Dilution_65%	0.65	DMSO	Lycopene	Standard_Development	Run077	Standard_Measurement	Plate_01	Clariostar_Study	MB	Biofoundry_,_London	Linear_Dilution_Pattern_V2	1.116	1.125	1.123	1.121	1.115	1.117	1.118	1.116	1.121	1.129	1.132	1.127	1.126	1.116	1.11	1.102	1.093	1.087	1.078	1.072	1.059	1.053	1.051	1.045	1.045	1.047	1.05	1.052	1.051	1.047	1.044	1.039	1.032	1.028	1.026	1.031
G08	Sample	Dilution_45%	0.45	DMSO	Lycopene	Standard_Development	Run077	Standard_Measurement	Plate_01	Clariostar_Study	MB	Biofoundry_,_London	Linear_Dilution_Pattern_V2	0.444	0.443	0.441	0.437	0.434	0.429	0.429	0.43	0.432	0.437	0.436	0.434	0.429	0.424	0.42	0.416	0.412	0.409	0.405	0.402	0.398	0.397	0.398	0.399	0.402	0.408	0.413	0.418	0.425	0.428	0.43	0.432	0.432	0.435	0.439	0.448
G09	Sample	Dilution_25%	0.25	DMSO	Lycopene	Standard_Development	Run077	Standard_Measurement	Plate_01	Clariostar_Study	MB	Biofoundry_,_London	Linear_Dilution_Pattern_V2	0.344	0.342	0.339	0.336	0.333	0.329	0.328	0.329	0.329	0.33	0.329	0.327	0.323	0.318	0.315	0.312	0.308	0.305	0.303	0.301	0.298	0.297	0.296	0.296	0.296	0.299	0.301	0.304	0.304	0.306	0.306	0.306	0.305	0.305	0.307	0.311
G10	Sample	Dilution_05%	0.0499999999999999	DMSO	Lycopene	Standard_Development	Run077	Standard_Measurement	Plate_01	Clariostar_Study	MB	Biofoundry_,_London	Linear_Dilution_Pattern_V2	0.109	0.106	0.105	0.1	0.097	0.094	0.092	0.092	0.089	0.088	0.084	0.082	0.08	0.076	0.074	0.073	0.072	0.07	0.069	0.068	0.068	0.067	0.068	0.068	0.069	0.07	0.07	0.071	0.072	0.073	0.073	0.075	0.075	0.075	0.076	0.077
G11	Blank	DMSO_Blank		DMSO		Standard_Development	Run077	Standard_Measurement	Plate_01	Clariostar_Study	MB	Biofoundry_,_London	Linear_Dilution_Pattern_V2	0.09	0.088	0.084	0.081	0.077	0.074	0.072	0.072	0.068	0.066	0.063	0.06	0.057	0.054	0.053	0.052	0.05	0.049	0.048	0.048	0.047	0.046	0.047	0.046	0.046	0.046	0.045	0.045	0.045	0.045	0.044	0.045	0.044	0.044	0.042	0.042
G12	Blank	DMSO_Blank		DMSO		Standard_Development	Run077	Standard_Measurement	Plate_01	Clariostar_Study	MB	Biofoundry_,_London	Linear_Dilution_Pattern_V2	0.089	0.087	0.083	0.081	0.077	0.073	0.071	0.07	0.067	0.064	0.06	0.057	0.055	0.052	0.05	0.049	0.048	0.046	0.046	0.045	0.044	0.044	0.044	0.044	0.044	0.044	0.043	0.042	0.043	0.043	0.042	0.043	0.043	0.042	0.041	0.04
H01	Sample	Dilution_85%	0.85	DMSO	Lycopene	Standard_Development	Run077	Standard_Measurement	Plate_01	Clariostar_Study	MB	Biofoundry_,_London	Linear_Dilution_Pattern_V2	0.681	0.679	0.678	0.672	0.669	0.665	0.664	0.667	0.673	0.681	0.681	0.678	0.673	0.663	0.655	0.649	0.643	0.639	0.634	0.628	0.624	0.621	0.622	0.627	0.633	0.643	0.655	0.667	0.678	0.688	0.691	0.696	0.697	0.704	0.714	0.732
H02	Sample	Dilution_65%	0.65	DMSO	Lycopene	Standard_Development	Run077	Standard_Measurement	Plate_01	Clariostar_Study	MB	Biofoundry_,_London	Linear_Dilution_Pattern_V2	0.6	0.598	0.596	0.592	0.588	0.586	0.584	0.586	0.591	0.596	0.595	0.593	0.588	0.582	0.575	0.571	0.564	0.56	0.556	0.552	0.547	0.545	0.545	0.548	0.553	0.561	0.569	0.578	0.585	0.59	0.593	0.595	0.596	0.599	0.606	0.618
H03	Sample	Dilution_45%	0.45	DMSO	Lycopene	Standard_Development	Run077	Standard_Measurement	Plate_01	Clariostar_Study	MB	Biofoundry_,_London	Linear_Dilution_Pattern_V2	0.443	0.441	0.438	0.434	0.431	0.428	0.426	0.426	0.429	0.433	0.432	0.431	0.427	0.42	0.415	0.411	0.408	0.404	0.4	0.396	0.393	0.39	0.39	0.392	0.395	0.4	0.406	0.411	0.415	0.42	0.421	0.421	0.423	0.425	0.43	0.438
H04	Sample	Dilution_25%	0.25	DMSO	Lycopene	Standard_Development	Run077	Standard_Measurement	Plate_01	Clariostar_Study	MB	Biofoundry_,_London	Linear_Dilution_Pattern_V2	0.243	0.241	0.238	0.236	0.231	0.228	0.226	0.226	0.226	0.226	0.224	0.221	0.218	0.214	0.211	0.208	0.206	0.203	0.201	0.2	0.198	0.197	0.199	0.2	0.203	0.206	0.209	0.213	0.217	0.22	0.222	0.223	0.225	0.226	0.229	0.235
H05	Sample	Dilution_05%	0.0499999999999999	DMSO	Lycopene	Standard_Development	Run077	Standard_Measurement	Plate_01	Clariostar_Study	MB	Biofoundry_,_London	Linear_Dilution_Pattern_V2	0.118	0.115	0.112	0.109	0.106	0.103	0.101	0.101	0.098	0.097	0.094	0.091	0.088	0.086	0.083	0.082	0.081	0.079	0.078	0.077	0.076	0.075	0.075	0.075	0.076	0.077	0.078	0.078	0.078	0.08	0.081	0.081	0.081	0.081	0.082	0.083
H06	Sample	Dilution_85%	0.85	DMSO	Lycopene	Standard_Development	Run077	Standard_Measurement	Plate_01	Clariostar_Study	MB	Biofoundry_,_London	Linear_Dilution_Pattern_V2	0.643	0.642	0.638	0.634	0.629	0.625	0.626	0.628	0.633	0.641	0.644	0.641	0.636	0.628	0.62	0.614	0.607	0.602	0.597	0.593	0.588	0.587	0.588	0.593	0.601	0.612	0.623	0.637	0.649	0.657	0.663	0.666	0.67	0.677	0.689	0.705
H07	Sample	Dilution_65%	0.65	DMSO	Lycopene	Standard_Development	Run077	Standard_Measurement	Plate_01	Clariostar_Study	MB	Biofoundry_,_London	Linear_Dilution_Pattern_V2	0.717	0.716	0.711	0.705	0.701	0.697	0.695	0.698	0.7	0.707	0.707	0.705	0.7	0.691	0.684	0.678	0.673	0.667	0.662	0.658	0.654	0.65	0.651	0.654	0.658	0.666	0.675	0.683	0.69	0.694	0.698	0.7	0.7	0.703	0.711	0.723
H08	Sample	Dilution_45%	0.45	DMSO	Lycopene	Standard_Development	Run077	Standard_Measurement	Plate_01	Clariostar_Study	MB	Biofoundry_,_London	Linear_Dilution_Pattern_V2	0.386	0.385	0.383	0.378	0.373	0.37	0.368	0.37	0.372	0.374	0.374	0.372	0.367	0.361	0.356	0.352	0.348	0.346	0.342	0.34	0.337	0.336	0.337	0.34	0.344	0.35	0.356	0.363	0.369	0.374	0.377	0.379	0.381	0.384	0.39	0.398
H09	Sample	Dilution_25%	0.25	DMSO	Lycopene	Standard_Development	Run077	Standard_Measurement	Plate_01	Clariostar_Study	MB	Biofoundry_,_London	Linear_Dilution_Pattern_V2	0.262	0.259	0.256	0.253	0.249	0.245	0.243	0.244	0.244	0.244	0.242	0.238	0.235	0.23	0.227	0.225	0.222	0.22	0.217	0.215	0.214	0.212	0.213	0.214	0.217	0.221	0.223	0.227	0.23	0.232	0.233	0.235	0.236	0.237	0.24	0.244
H10	Sample	Dilution_05%	0.0499999999999999	DMSO	Lycopene	Standard_Development	Run077	Standard_Measurement	Plate_01	Clariostar_Study	MB	Biofoundry_,_London	Linear_Dilution_Pattern_V2	0.113	0.111	0.108	0.104	0.101	0.096	0.094	0.094	0.091	0.09	0.087	0.084	0.08	0.077	0.076	0.075	0.073	0.071	0.07	0.07	0.069	0.069	0.068	0.069	0.07	0.071	0.071	0.072	0.073	0.073	0.074	0.075	0.076	0.076	0.076	0.077
H11	Blank	DMSO_Blank		DMSO		Standard_Development	Run077	Standard_Measurement	Plate_01	Clariostar_Study	MB	Biofoundry_,_London	Linear_Dilution_Pattern_V2	0.091	0.087	0.085	0.081	0.078	0.073	0.071	0.071	0.068	0.065	0.062	0.059	0.056	0.054	0.052	0.051	0.05	0.049	0.047	0.047	0.046	0.046	0.046	0.046	0.046	0.046	0.044	0.044	0.044	0.044	0.044	0.044	0.043	0.043	0.042	0.042
H12	Blank	DMSO_Blank		DMSO		Standard_Development	Run077	Standard_Measurement	Plate_01	Clariostar_Study	MB	Biofoundry_,_London	Linear_Dilution_Pattern_V2	0.092	0.088	0.085	0.082	0.079	0.074	0.072	0.072	0.068	0.065	0.061	0.056	0.052	0.05	0.049	0.047	0.046	0.044	0.043	0.043	0.042	0.041	0.042	0.042	0.041	0.042	0.041	0.04	0.041	0.041	0.04	0.041	0.04	0.04	0.039	0.039
A01	Sample	Dilution_100%	1.0	DMSO	Lycopene	Standard_Development	Run077	Standard_Measurement	Plate_01	Clariostar_Study	MB	Biofoundry_,_London	Linear_Dilution_Pattern_V2	0.838	0.84	0.838	0.834	0.828	0.827	0.828	0.834	0.838	0.846	0.848	0.844	0.837	0.83	0.824	0.817	0.81	0.805	0.795	0.792	0.786	0.782	0.782	0.787	0.795	0.805	0.821	0.834	0.846	0.855	0.859	0.861	0.866	0.872	0.882	0.902
A02	Sample	Dilution_80%	0.8	DMSO	Lycopene	Standard_Development	Run077	Standard_Measurement	Plate_01	Clariostar_Study	MB	Biofoundry_,_London	Linear_Dilution_Pattern_V2	0.875	0.874	0.872	0.87	0.866	0.863	0.864	0.866	0.872	0.876	0.877	0.875	0.865	0.86	0.856	0.845	0.841	0.834	0.825	0.819	0.815	0.812	0.808	0.809	0.814	0.819	0.829	0.838	0.842	0.847	0.848	0.847	0.846	0.847	0.854	0.868
A03	Sample	Dilution_60%	0.6	DMSO	Lycopene	Standard_Development	Run077	Standard_Measurement	Plate_01	Clariostar_Study	MB	Biofoundry_,_London	Linear_Dilution_Pattern_V2	0.501	0.5	0.496	0.493	0.489	0.486	0.485	0.487	0.49	0.492	0.492	0.491	0.485	0.48	0.476	0.47	0.465	0.461	0.457	0.454	0.449	0.449	0.448	0.452	0.457	0.464	0.473	0.482	0.488	0.494	0.497	0.499	0.502	0.505	0.514	0.526
A04	Sample	Dilution_40%	0.4	DMSO	Lycopene	Standard_Development	Run077	Standard_Measurement	Plate_01	Clariostar_Study	MB	Biofoundry_,_London	Linear_Dilution_Pattern_V2	0.557	0.558	0.555	0.551	0.548	0.546	0.545	0.545	0.547	0.548	0.547	0.544	0.54	0.534	0.53	0.523	0.52	0.516	0.51	0.507	0.504	0.501	0.499	0.499	0.499	0.501	0.504	0.506	0.508	0.509	0.508	0.506	0.504	0.504	0.506	0.512
A05	Sample	Dilution_20%	0.2	DMSO	Lycopene	Standard_Development	Run077	Standard_Measurement	Plate_01	Clariostar_Study	MB	Biofoundry_,_London	Linear_Dilution_Pattern_V2	0.267	0.266	0.263	0.26	0.258	0.255	0.253	0.253	0.254	0.253	0.251	0.248	0.245	0.242	0.24	0.236	0.234	0.232	0.23	0.228	0.226	0.225	0.224	0.226	0.227	0.228	0.231	0.233	0.234	0.235	0.236	0.236	0.237	0.236	0.238	0.242
A06	Sample	Dilution_100%	1.0	DMSO	Lycopene	Standard_Development	Run077	Standard_Measurement	Plate_01	Clariostar_Study	MB	Biofoundry_,_London	Linear_Dilution_Pattern_V2	0.744	0.743	0.741	0.736	0.731	0.728	0.728	0.733	0.737	0.744	0.748	0.747	0.74	0.733	0.724	0.716	0.711	0.705	0.699	0.693	0.689	0.687	0.687	0.694	0.704	0.717	0.733	0.748	0.76	0.772	0.779	0.782	0.786	0.795	0.808	0.83
A07	Sample	Dilution_80%	0.8	DMSO	Lycopene	Standard_Development	Run077	Standard_Measurement	Plate_01	Clariostar_Study	MB	Biofoundry_,_London	Linear_Dilution_Pattern_V2	0.638	0.635	0.63	0.626	0.623	0.62	0.618	0.622	0.626	0.628	0.635	0.632	0.625	0.616	0.61	0.603	0.599	0.594	0.587	0.583	0.58	0.579	0.578	0.582	0.589	0.599	0.613	0.624	0.633	0.641	0.645	0.648	0.651	0.657	0.668	0.683
A08	Sample	Dilution_60%	0.6	DMSO	Lycopene	Standard_Development	Run077	Standard_Measurement	Plate_01	Clariostar_Study	MB	Biofoundry_,_London	Linear_Dilution_Pattern_V2	0.621	0.621	0.617	0.613	0.61	0.606	0.605	0.609	0.608	0.611	0.612	0.611	0.603	0.598	0.592	0.585	0.582	0.576	0.572	0.568	0.564	0.563	0.561	0.563	0.568	0.574	0.582	0.589	0.595	0.6	0.603	0.604	0.605	0.608	0.615	0.626
A09	Sample	Dilution_40%	0.4	DMSO	Lycopene	Standard_Development	Run077	Standard_Measurement	Plate_01	Clariostar_Study	MB	Biofoundry_,_London	Linear_Dilution_Pattern_V2	0.338	0.337	0.333	0.329	0.326	0.324	0.321	0.322	0.323	0.324	0.324	0.322	0.317	0.312	0.307	0.303	0.301	0.298	0.294	0.292	0.29	0.29	0.289	0.292	0.296	0.301	0.308	0.314	0.319	0.323	0.326	0.327	0.33	0.332	0.338	0.347
A10	Sample	Dilution_20%	0.2	DMSO	Lycopene	Standard_Development	Run077	Standard_Measurement	Plate_01	Clariostar_Study	MB	Biofoundry_,_London	Linear_Dilution_Pattern_V2	0.208	0.206	0.202	0.199	0.195	0.191	0.189	0.19	0.19	0.187	0.186	0.182	0.179	0.175	0.172	0.168	0.167	0.165	0.163	0.162	0.161	0.16	0.16	0.162	0.164	0.166	0.17	0.172	0.174	0.176	0.178	0.179	0.181	0.181	0.185	0.189
A11	Blank	DMSO_Blank		DMSO		Standard_Development	Run077	Standard_Measurement	Plate_01	Clariostar_Study	MB	Biofoundry_,_London	Linear_Dilution_Pattern_V2	0.103	0.1	0.096	0.094	0.091	0.087	0.085	0.083	0.081	0.077	0.074	0.07	0.067	0.065	0.063	0.06	0.059	0.058	0.056	0.055	0.055	0.054	0.053	0.053	0.053	0.052	0.052	0.051	0.051	0.051	0.05	0.049	0.049	0.048	0.047	0.047
A12	Blank	DMSO_Blank		DMSO		Standard_Development	Run077	Standard_Measurement	Plate_01	Clariostar_Study	MB	Biofoundry_,_London	Linear_Dilution_Pattern_V2	0.101	0.099	0.095	0.092	0.09	0.086	0.083	0.081	0.079	0.075	0.073	0.068	0.065	0.063	0.061	0.059	0.058	0.056	0.054	0.053	0.054	0.052	0.052	0.052	0.052	0.051	0.051	0.05	0.05	0.049	0.049	0.048	0.048	0.047	0.046	0.046
B01	Sample	Dilution_100%	1.0	DMSO	Lycopene	Standard_Development	Run077	Standard_Measurement	Plate_01	Clariostar_Study	MB	Biofoundry_,_London	Linear_Dilution_Pattern_V2	0.942	0.945	0.942	0.938	0.935	0.934	0.934	0.937	0.945	0.954	0.961	0.957	0.95	0.939	0.93	0.921	0.917	0.912	0.904	0.899	0.892	0.888	0.887	0.892	0.899	0.91	0.925	0.937	0.947	0.955	0.957	0.959	0.965	0.968	0.979	0.997
B02	Sample	Dilution_80%	0.8	DMSO	Lycopene	Standard_Development	Run077	Standard_Measurement	Plate_01	Clariostar_Study	MB	Biofoundry_,_London	Linear_Dilution_Pattern_V2	0.969	0.969	0.972	0.968	0.96	0.955	0.958	0.965	0.969	0.974	0.98	0.977	0.97	0.96	0.953	0.944	0.938	0.93	0.921	0.92	0.912	0.908	0.905	0.904	0.907	0.914	0.92	0.93	0.933	0.937	0.938	0.936	0.932	0.933	0.937	0.947
B03	Sample	Dilution_60%	0.6	DMSO	Lycopene	Standard_Development	Run077	Standard_Measurement	Plate_01	Clariostar_Study	MB	Biofoundry_,_London	Linear_Dilution_Pattern_V2	0.579	0.578	0.575	0.573	0.568	0.566	0.566	0.569	0.57	0.573	0.574	0.571	0.566	0.56	0.555	0.549	0.545	0.539	0.534	0.53	0.527	0.525	0.523	0.525	0.53	0.536	0.544	0.551	0.557	0.562	0.564	0.565	0.566	0.568	0.575	0.586
B04	Sample	Dilution_40%	0.4	DMSO	Lycopene	Standard_Development	Run077	Standard_Measurement	Plate_01	Clariostar_Study	MB	Biofoundry_,_London	Linear_Dilution_Pattern_V2	0.396	0.393	0.391	0.387	0.383	0.38	0.378	0.381	0.381	0.383	0.382	0.38	0.376	0.371	0.365	0.363	0.359	0.355	0.351	0.349	0.346	0.345	0.346	0.348	0.351	0.355	0.361	0.366	0.37	0.374	0.376	0.376	0.378	0.381	0.386	0.393
B05	Sample	Dilution_20%	0.2	DMSO	Lycopene	Standard_Development	Run077	Standard_Measurement	Plate_01	Clariostar_Study	MB	Biofoundry_,_London	Linear_Dilution_Pattern_V2	0.204	0.202	0.198	0.195	0.192	0.189	0.187	0.187	0.187	0.186	0.185	0.183	0.18	0.176	0.174	0.171	0.169	0.167	0.165	0.164	0.163	0.163	0.163	0.164	0.166	0.169	0.173	0.175	0.179	0.181	0.183	0.184	0.186	0.187	0.19	0.196
B06	Sample	Dilution_100%	1.0	DMSO	Lycopene	Standard_Development	Run077	Standard_Measurement	Plate_01	Clariostar_Study	MB	Biofoundry_,_London	Linear_Dilution_Pattern_V2	0.736	0.735	0.729	0.726	0.723	0.721	0.721	0.724	0.731	0.738	0.742	0.74	0.733	0.725	0.718	0.71	0.705	0.698	0.69	0.687	0.683	0.683	0.683	0.689	0.698	0.712	0.728	0.742	0.757	0.768	0.774	0.778	0.783	0.791	0.804	0.826
B07	Sample	Dilution_80%	0.8	DMSO	Lycopene	Standard_Development	Run077	Standard_Measurement	Plate_01	Clariostar_Study	MB	Biofoundry_,_London	Linear_Dilution_Pattern_V2	0.67	0.669	0.668	0.662	0.659	0.657	0.655	0.659	0.665	0.67	0.671	0.67	0.663	0.658	0.652	0.642	0.637	0.631	0.627	0.624	0.619	0.617	0.617	0.622	0.628	0.635	0.648	0.658	0.669	0.677	0.681	0.683	0.688	0.691	0.7	0.717
B08	Sample	Dilution_60%	0.6	DMSO	Lycopene	Standard_Development	Run077	Standard_Measurement	Plate_01	Clariostar_Study	MB	Biofoundry_,_London	Linear_Dilution_Pattern_V2	0.657	0.658	0.658	0.653	0.649	0.648	0.647	0.649	0.652	0.654	0.656	0.654	0.649	0.642	0.635	0.628	0.624	0.62	0.615	0.61	0.606	0.603	0.601	0.603	0.606	0.613	0.619	0.624	0.63	0.634	0.636	0.635	0.635	0.637	0.642	0.652
B09	Sample	Dilution_40%	0.4	DMSO	Lycopene	Standard_Development	Run077	Standard_Measurement	Plate_01	Clariostar_Study	MB	Biofoundry_,_London	Linear_Dilution_Pattern_V2	0.376	0.374	0.372	0.369	0.365	0.362	0.361	0.362	0.364	0.365	0.365	0.361	0.357	0.353	0.348	0.344	0.341	0.337	0.333	0.332	0.33	0.329	0.328	0.33	0.333	0.338	0.344	0.35	0.354	0.359	0.36	0.36	0.362	0.365	0.37	0.378
B10	Sample	Dilution_20%	0.2	DMSO	Lycopene	Standard_Development	Run077	Standard_Measurement	Plate_01	Clariostar_Study	MB	Biofoundry_,_London	Linear_Dilution_Pattern_V2	0.201	0.2	0.196	0.193	0.189	0.186	0.184	0.184	0.184	0.182	0.181	0.178	0.175	0.171	0.169	0.166	0.164	0.161	0.159	0.158	0.158	0.157	0.157	0.159	0.162	0.164	0.167	0.17	0.173	0.175	0.176	0.177	0.179	0.181	0.183	0.188
B11	Blank	DMSO_Blank		DMSO		Standard_Development	Run077	Standard_Measurement	Plate_01	Clariostar_Study	MB	Biofoundry_,_London	Linear_Dilution_Pattern_V2	0.097	0.096	0.092	0.089	0.087	0.084	0.081	0.079	0.077	0.074	0.071	0.067	0.064	0.063	0.061	0.058	0.057	0.056	0.054	0.053	0.053	0.053	0.051	0.052	0.052	0.051	0.05	0.05	0.049	0.049	0.049	0.048	0.048	0.047	0.046	0.046
B12	Blank	DMSO_Blank		DMSO		Standard_Development	Run077	Standard_Measurement	Plate_01	Clariostar_Study	MB	Biofoundry_,_London	Linear_Dilution_Pattern_V2	0.099	0.096	0.092	0.09	0.087	0.083	0.08	0.079	0.076	0.073	0.07	0.066	0.064	0.061	0.059	0.057	0.056	0.054	0.052	0.052	0.051	0.051	0.05	0.051	0.05	0.049	0.049	0.049	0.048	0.048	0.048	0.047	0.047	0.045	0.045	0.045
C01	Sample	Dilution_95%	0.95	DMSO	Lycopene	Standard_Development	Run077	Standard_Measurement	Plate_01	Clariostar_Study	MB	Biofoundry_,_London	Linear_Dilution_Pattern_V2	1.336	1.338	1.342	1.338	1.331	1.334	1.34	1.344	1.35	1.345	1.354	1.362	1.347	1.342	1.336	1.331	1.321	1.31	1.3	1.296	1.284	1.273	1.268	1.266	1.265	1.269	1.273	1.282	1.284	1.285	1.279	1.272	1.265	1.262	1.26	1.27
C02	Sample	Dilution_75%	0.75	DMSO	Lycopene	Standard_Development	Run077	Standard_Measurement	Plate_01	Clariostar_Study	MB	Biofoundry_,_London	Linear_Dilution_Pattern_V2	1.091	1.097	1.099	1.096	1.092	1.091	1.091	1.095	1.102	1.107	1.11	1.108	1.101	1.093	1.09	1.08	1.076	1.069	1.058	1.052	1.043	1.037	1.033	1.028	1.028	1.03	1.038	1.04	1.043	1.04	1.037	1.032	1.026	1.027	1.024	1.031
C03	Sample	Dilution_55%	0.55	DMSO	Lycopene	Standard_Development	Run077	Standard_Measurement	Plate_01	Clariostar_Study	MB	Biofoundry_,_London	Linear_Dilution_Pattern_V2	0.681	0.682	0.68	0.677	0.675	0.673	0.672	0.674	0.677	0.681	0.682	0.679	0.673	0.668	0.666	0.658	0.654	0.649	0.642	0.639	0.634	0.632	0.63	0.632	0.633	0.635	0.641	0.647	0.65	0.653	0.653	0.651	0.649	0.65	0.654	0.661
C04	Sample	Dilution_35%	0.35	DMSO	Lycopene	Standard_Development	Run077	Standard_Measurement	Plate_01	Clariostar_Study	MB	Biofoundry_,_London	Linear_Dilution_Pattern_V2	0.451	0.451	0.449	0.446	0.443	0.44	0.44	0.441	0.441	0.443	0.442	0.439	0.436	0.43	0.427	0.423	0.42	0.416	0.412	0.409	0.406	0.403	0.402	0.403	0.405	0.406	0.41	0.412	0.415	0.416	0.416	0.415	0.415	0.415	0.417	0.421
C05	Sample	Dilution_15%	0.15	DMSO	Lycopene	Standard_Development	Run077	Standard_Measurement	Plate_01	Clariostar_Study	MB	Biofoundry_,_London	Linear_Dilution_Pattern_V2	0.295	0.294	0.291	0.289	0.287	0.284	0.282	0.283	0.282	0.282	0.281	0.278	0.275	0.272	0.27	0.267	0.265	0.263	0.26	0.259	0.257	0.256	0.254	0.255	0.255	0.255	0.257	0.257	0.257	0.257	0.257	0.256	0.255	0.255	0.255	0.256
C06	Sample	Dilution_95%	0.95	DMSO	Lycopene	Standard_Development	Run077	Standard_Measurement	Plate_01	Clariostar_Study	MB	Biofoundry_,_London	Linear_Dilution_Pattern_V2	0.931	0.931	0.928	0.925	0.92	0.921	0.922	0.923	0.93	0.936	0.939	0.939	0.932	0.923	0.915	0.906	0.902	0.893	0.886	0.881	0.876	0.873	0.871	0.873	0.878	0.888	0.903	0.911	0.919	0.926	0.928	0.93	0.933	0.935	0.943	0.959
C07	Sample	Dilution_75%	0.75	DMSO	Lycopene	Standard_Development	Run077	Standard_Measurement	Plate_01	Clariostar_Study	MB	Biofoundry_,_London	Linear_Dilution_Pattern_V2	0.753	0.754	0.751	0.748	0.745	0.743	0.742	0.745	0.749	0.753	0.757	0.755	0.75	0.741	0.733	0.727	0.722	0.717	0.71	0.704	0.7	0.698	0.696	0.696	0.703	0.71	0.718	0.728	0.734	0.739	0.742	0.743	0.743	0.746	0.751	0.765
C08	Sample	Dilution_55%	0.55	DMSO	Lycopene	Standard_Development	Run077	Standard_Measurement	Plate_01	Clariostar_Study	MB	Biofoundry_,_London	Linear_Dilution_Pattern_V2	0.841	0.843	0.839	0.84	0.837	0.835	0.834	0.836	0.84	0.84	0.845	0.842	0.836	0.83	0.825	0.821	0.815	0.809	0.804	0.8	0.793	0.789	0.785	0.785	0.788	0.79	0.793	0.797	0.799	0.801	0.798	0.797	0.794	0.793	0.795	0.802
C09	Sample	Dilution_35%	0.35	DMSO	Lycopene	Standard_Development	Run077	Standard_Measurement	Plate_01	Clariostar_Study	MB	Biofoundry_,_London	Linear_Dilution_Pattern_V2	0.557	0.557	0.555	0.554	0.551	0.548	0.547	0.548	0.55	0.549	0.548	0.545	0.541	0.537	0.534	0.529	0.525	0.521	0.516	0.513	0.509	0.507	0.503	0.504	0.502	0.502	0.504	0.505	0.506	0.505	0.504	0.501	0.499	0.497	0.496	0.499
C10	Sample	Dilution_15%	0.15	DMSO	Lycopene	Standard_Development	Run077	Standard_Measurement	Plate_01	Clariostar_Study	MB	Biofoundry_,_London	Linear_Dilution_Pattern_V2	0.199	0.196	0.193	0.19	0.188	0.185	0.182	0.183	0.182	0.18	0.179	0.176	0.172	0.169	0.167	0.164	0.162	0.16	0.158	0.157	0.156	0.155	0.155	0.156	0.157	0.159	0.161	0.163	0.165	0.166	0.167	0.167	0.168	0.169	0.171	0.174
C11	Blank	DMSO_Blank		DMSO		Standard_Development	Run077	Standard_Measurement	Plate_01	Clariostar_Study	MB	Biofoundry_,_London	Linear_Dilution_Pattern_V2	0.096	0.093	0.089	0.087	0.084	0.08	0.077	0.077	0.075	0.072	0.068	0.064	0.062	0.059	0.058	0.056	0.055	0.053	0.051	0.051	0.051	0.049	0.049	0.05	0.049	0.048	0.049	0.048	0.048	0.047	0.046	0.046	0.046	0.045	0.044	0.044
C12	Blank	DMSO_Blank		DMSO		Standard_Development	Run077	Standard_Measurement	Plate_01	Clariostar_Study	MB	Biofoundry_,_London	Linear_Dilution_Pattern_V2	0.096	0.093	0.089	0.086	0.083	0.08	0.077	0.076	0.074	0.071	0.068	0.064	0.061	0.058	0.056	0.054	0.054	0.052	0.05	0.049	0.049	0.049	0.048	0.049	0.047	0.047	0.047	0.046	0.047	0.046	0.047	0.046	0.045	0.045	0.044	0.044
D01	Sample	Dilution_95%	0.95	DMSO	Lycopene	Standard_Development	Run077	Standard_Measurement	Plate_01	Clariostar_Study	MB	Biofoundry_,_London	Linear_Dilution_Pattern_V2	0.883	0.885	0.88	0.877	0.872	0.871	0.871	0.876	0.884	0.889	0.894	0.893	0.883	0.874	0.869	0.859	0.853	0.846	0.839	0.836	0.829	0.826	0.826	0.829	0.838	0.848	0.86	0.873	0.883	0.89	0.894	0.895	0.9	0.904	0.913	0.931
D02	Sample	Dilution_75%	0.75	DMSO	Lycopene	Standard_Development	Run077	Standard_Measurement	Plate_01	Clariostar_Study	MB	Biofoundry_,_London	Linear_Dilution_Pattern_V2	1.212	1.214	1.217	1.218	1.21	1.211	1.215	1.219	1.218	1.227	1.224	1.225	1.216	1.211	1.203	1.196	1.185	1.181	1.172	1.164	1.154	1.147	1.142	1.138	1.138	1.141	1.147	1.15	1.148	1.149	1.143	1.139	1.133	1.13	1.129	1.136
D03	Sample	Dilution_55%	0.55	DMSO	Lycopene	Standard_Development	Run077	Standard_Measurement	Plate_01	Clariostar_Study	MB	Biofoundry_,_London	Linear_Dilution_Pattern_V2	0.813	0.815	0.812	0.81	0.805	0.803	0.803	0.805	0.808	0.81	0.81	0.806	0.802	0.797	0.791	0.784	0.778	0.773	0.767	0.762	0.757	0.751	0.749	0.751	0.753	0.756	0.761	0.764	0.768	0.771	0.769	0.769	0.768	0.768	0.771	0.779
D04	Sample	Dilution_35%	0.35	DMSO	Lycopene	Standard_Development	Run077	Standard_Measurement	Plate_01	Clariostar_Study	MB	Biofoundry_,_London	Linear_Dilution_Pattern_V2	0.563	0.562	0.56	0.558	0.557	0.554	0.553	0.555	0.556	0.557	0.558	0.553	0.55	0.545	0.543	0.539	0.536	0.53	0.527	0.523	0.52	0.517	0.515	0.516	0.517	0.518	0.521	0.522	0.523	0.525	0.523	0.522	0.52	0.518	0.519	0.524
D05	Sample	Dilution_15%	0.15	DMSO	Lycopene	Standard_Development	Run077	Standard_Measurement	Plate_01	Clariostar_Study	MB	Biofoundry_,_London	Linear_Dilution_Pattern_V2	0.373	0.374	0.372	0.371	0.368	0.366	0.365	0.366	0.367	0.366	0.366	0.363	0.361	0.357	0.354	0.349	0.348	0.346	0.342	0.34	0.338	0.336	0.335	0.334	0.333	0.333	0.333	0.332	0.332	0.332	0.331	0.328	0.326	0.325	0.324	0.325
D06	Sample	Dilution_95%	0.95	DMSO	Lycopene	Standard_Development	Run077	Standard_Measurement	Plate_01	Clariostar_Study	MB	Biofoundry_,_London	Linear_Dilution_Pattern_V2	1.192	1.189	1.191	1.186	1.179	1.179	1.183	1.193	1.193	1.198	1.199	1.204	1.192	1.185	1.179	1.169	1.16	1.153	1.144	1.14	1.134	1.128	1.123	1.125	1.131	1.138	1.149	1.162	1.166	1.171	1.171	1.169	1.169	1.171	1.177	1.192
D07	Sample	Dilution_75%	0.75	DMSO	Lycopene	Standard_Development	Run077	Standard_Measurement	Plate_01	Clariostar_Study	MB	Biofoundry_,_London	Linear_Dilution_Pattern_V2	0.825	0.828	0.828	0.826	0.821	0.819	0.82	0.824	0.83	0.833	0.835	0.835	0.83	0.823	0.819	0.81	0.805	0.797	0.79	0.786	0.779	0.775	0.773	0.774	0.78	0.787	0.795	0.801	0.807	0.812	0.813	0.813	0.813	0.814	0.818	0.832
D08	Sample	Dilution_55%	0.55	DMSO	Lycopene	Standard_Development	Run077	Standard_Measurement	Plate_01	Clariostar_Study	MB	Biofoundry_,_London	Linear_Dilution_Pattern_V2	0.645	0.647	0.645	0.641	0.639	0.637	0.637	0.64	0.642	0.645	0.647	0.645	0.641	0.636	0.63	0.623	0.619	0.614	0.608	0.604	0.599	0.596	0.594	0.596	0.598	0.602	0.609	0.612	0.617	0.62	0.62	0.619	0.618	0.62	0.623	0.631
D09	Sample	Dilution_35%	0.35	DMSO	Lycopene	Standard_Development	Run077	Standard_Measurement	Plate_01	Clariostar_Study	MB	Biofoundry_,_London	Linear_Dilution_Pattern_V2	0.645	0.646	0.644	0.643	0.639	0.638	0.637	0.639	0.641	0.642	0.643	0.64	0.635	0.631	0.626	0.621	0.618	0.614	0.607	0.605	0.601	0.595	0.592	0.591	0.59	0.59	0.592	0.593	0.592	0.592	0.589	0.585	0.582	0.581	0.579	0.581
D10	Sample	Dilution_15%	0.15	DMSO	Lycopene	Standard_Development	Run077	Standard_Measurement	Plate_01	Clariostar_Study	MB	Biofoundry_,_London	Linear_Dilution_Pattern_V2	0.458	0.459	0.456	0.453	0.452	0.449	0.447	0.447	0.448	0.447	0.446	0.444	0.441	0.437	0.433	0.43	0.428	0.425	0.422	0.419	0.416	0.413	0.412	0.412	0.41	0.408	0.408	0.408	0.406	0.405	0.402	0.399	0.397	0.395	0.394	0.394
D11	Blank	DMSO_Blank		DMSO		Standard_Development	Run077	Standard_Measurement	Plate_01	Clariostar_Study	MB	Biofoundry_,_London	Linear_Dilution_Pattern_V2	0.099	0.096	0.091	0.088	0.085	0.081	0.079	0.078	0.076	0.072	0.069	0.066	0.062	0.06	0.058	0.057	0.055	0.054	0.052	0.051	0.051	0.051	0.05	0.05	0.049	0.049	0.049	0.048	0.048	0.048	0.047	0.047	0.047	0.045	0.045	0.044
D12	Blank	DMSO_Blank		DMSO		Standard_Development	Run077	Standard_Measurement	Plate_01	Clariostar_Study	MB	Biofoundry_,_London	Linear_Dilution_Pattern_V2	0.093	0.09	0.086	0.083	0.081	0.076	0.074	0.073	0.071	0.069	0.065	0.061	0.058	0.056	0.055	0.053	0.053	0.05	0.048	0.048	0.048	0.047	0.046	0.047	0.047	0.046	0.046	0.045	0.045	0.045	0.045	0.044	0.044	0.043	0.043	0.042
E01	Sample	Dilution_90%	0.9	DMSO	Lycopene	Standard_Development	Run077	Standard_Measurement	Plate_01	Clariostar_Study	MB	Biofoundry_,_London	Linear_Dilution_Pattern_V2	1.124	1.127	1.128	1.126	1.123	1.121	1.119	1.122	1.128	1.132	1.135	1.136	1.129	1.118	1.113	1.102	1.096	1.089	1.08	1.076	1.067	1.063	1.06	1.066	1.071	1.078	1.091	1.101	1.111	1.115	1.119	1.117	1.117	1.121	1.128	1.144
E02	Sample	Dilution_70%	0.7	DMSO	Lycopene	Standard_Development	Run077	Standard_Measurement	Plate_01	Clariostar_Study	MB	Biofoundry_,_London	Linear_Dilution_Pattern_V2	0.921	0.922	0.919	0.917	0.914	0.914	0.915	0.917	0.922	0.928	0.929	0.926	0.921	0.912	0.908	0.899	0.895	0.889	0.88	0.875	0.87	0.867	0.865	0.863	0.867	0.871	0.878	0.884	0.889	0.892	0.891	0.889	0.889	0.889	0.893	0.902
E03	Sample	Dilution_50%	0.5	DMSO	Lycopene	Standard_Development	Run077	Standard_Measurement	Plate_01	Clariostar_Study	MB	Biofoundry_,_London	Linear_Dilution_Pattern_V2	0.523	0.523	0.521	0.518	0.516	0.514	0.512	0.515	0.517	0.519	0.521	0.517	0.513	0.507	0.502	0.497	0.493	0.489	0.485	0.481	0.478	0.475	0.475	0.478	0.481	0.485	0.492	0.497	0.501	0.506	0.507	0.507	0.508	0.509	0.514	0.523
E04	Sample	Dilution_30%	0.3	DMSO	Lycopene	Standard_Development	Run077	Standard_Measurement	Plate_01	Clariostar_Study	MB	Biofoundry_,_London	Linear_Dilution_Pattern_V2	0.484	0.483	0.48	0.479	0.477	0.475	0.474	0.475	0.477	0.476	0.476	0.472	0.47	0.467	0.463	0.459	0.455	0.452	0.448	0.446	0.442	0.44	0.439	0.439	0.439	0.441	0.444	0.445	0.446	0.447	0.446	0.445	0.444	0.442	0.444	0.447
E05	Sample	Dilution_10%	0.1	DMSO	Lycopene	Standard_Development	Run077	Standard_Measurement	Plate_01	Clariostar_Study	MB	Biofoundry_,_London	Linear_Dilution_Pattern_V2	0.142	0.14	0.137	0.133	0.131	0.127	0.125	0.125	0.125	0.124	0.123	0.12	0.118	0.115	0.113	0.111	0.11	0.107	0.106	0.105	0.104	0.104	0.104	0.106	0.108	0.11	0.112	0.113	0.116	0.117	0.118	0.119	0.121	0.121	0.123	0.127
E06	Sample	Dilution_90%	0.9	DMSO	Lycopene	Standard_Development	Run077	Standard_Measurement	Plate_01	Clariostar_Study	MB	Biofoundry_,_London	Linear_Dilution_Pattern_V2	0.919	0.924	0.92	0.914	0.91	0.909	0.908	0.912	0.92	0.924	0.931	0.928	0.921	0.913	0.903	0.898	0.892	0.886	0.879	0.872	0.868	0.866	0.865	0.868	0.876	0.883	0.899	0.912	0.92	0.926	0.932	0.934	0.936	0.941	0.95	0.968
E07	Sample	Dilution_70%	0.7	DMSO	Lycopene	Standard_Development	Run077	Standard_Measurement	Plate_01	Clariostar_Study	MB	Biofoundry_,_London	Linear_Dilution_Pattern_V2	0.705	0.706	0.704	0.701	0.697	0.694	0.696	0.7	0.704	0.708	0.712	0.709	0.702	0.696	0.691	0.682	0.677	0.671	0.666	0.662	0.657	0.653	0.652	0.655	0.659	0.666	0.675	0.683	0.691	0.694	0.697	0.696	0.698	0.701	0.707	0.719
E08	Sample	Dilution_50%	0.5	DMSO	Lycopene	Standard_Development	Run077	Standard_Measurement	Plate_01	Clariostar_Study	MB	Biofoundry_,_London	Linear_Dilution_Pattern_V2	0.58	0.579	0.578	0.576	0.573	0.57	0.569	0.572	0.575	0.578	0.577	0.575	0.571	0.565	0.561	0.555	0.551	0.546	0.541	0.538	0.534	0.532	0.531	0.532	0.533	0.537	0.544	0.549	0.553	0.556	0.556	0.556	0.556	0.555	0.559	0.567
E09	Sample	Dilution_30%	0.3	DMSO	Lycopene	Standard_Development	Run077	Standard_Measurement	Plate_01	Clariostar_Study	MB	Biofoundry_,_London	Linear_Dilution_Pattern_V2	0.794	0.796	0.797	0.795	0.792	0.788	0.789	0.791	0.793	0.793	0.791	0.787	0.783	0.778	0.776	0.772	0.766	0.762	0.756	0.753	0.749	0.746	0.741	0.74	0.74	0.739	0.741	0.741	0.742	0.742	0.74	0.737	0.735	0.732	0.732	0.734
E10	Sample	Dilution_10%	0.1	DMSO	Lycopene	Standard_Development	Run077	Standard_Measurement	Plate_01	Clariostar_Study	MB	Biofoundry_,_London	Linear_Dilution_Pattern_V2	0.259	0.259	0.256	0.254	0.252	0.25	0.248	0.249	0.249	0.248	0.247	0.243	0.241	0.238	0.236	0.233	0.231	0.228	0.226	0.225	0.224	0.222	0.221	0.221	0.222	0.222	0.223	0.223	0.223	0.224	0.223	0.223	0.222	0.221	0.221	0.223
E11	Blank	DMSO_Blank		DMSO		Standard_Development	Run077	Standard_Measurement	Plate_01	Clariostar_Study	MB	Biofoundry_,_London	Linear_Dilution_Pattern_V2	0.094	0.092	0.088	0.086	0.083	0.079	0.076	0.075	0.074	0.07	0.067	0.063	0.06	0.057	0.055	0.053	0.053	0.051	0.049	0.049	0.049	0.048	0.047	0.048	0.047	0.046	0.047	0.046	0.045	0.045	0.045	0.045	0.045	0.043	0.043	0.043
E12	Blank	DMSO_Blank		DMSO		Standard_Development	Run077	Standard_Measurement	Plate_01	Clariostar_Study	MB	Biofoundry_,_London	Linear_Dilution_Pattern_V2	0.094	0.091	0.086	0.084	0.082	0.077	0.075	0.074	0.072	0.069	0.065	0.061	0.059	0.056	0.054	0.053	0.051	0.049	0.048	0.047	0.047	0.046	0.046	0.047	0.046	0.046	0.045	0.045	0.045	0.045	0.045	0.045	0.044	0.043	0.043	0.043
F01	Sample	Dilution_90%	0.9	DMSO	Lycopene	Standard_Development	Run077	Standard_Measurement	Plate_01	Clariostar_Study	MB	Biofoundry_,_London	Linear_Dilution_Pattern_V2	0.743	0.744	0.74	0.736	0.732	0.73	0.729	0.734	0.74	0.746	0.749	0.747	0.739	0.733	0.726	0.718	0.713	0.707	0.7	0.695	0.691	0.689	0.69	0.693	0.699	0.711	0.726	0.739	0.75	0.759	0.763	0.765	0.769	0.776	0.786	0.804
F02	Sample	Dilution_70%	0.7	DMSO	Lycopene	Standard_Development	Run077	Standard_Measurement	Plate_01	Clariostar_Study	MB	Biofoundry_,_London	Linear_Dilution_Pattern_V2	0.965	0.966	0.964	0.962	0.958	0.957	0.958	0.959	0.963	0.965	0.969	0.969	0.961	0.954	0.946	0.937	0.93	0.925	0.916	0.911	0.905	0.9	0.893	0.895	0.897	0.901	0.906	0.91	0.914	0.915	0.913	0.91	0.909	0.908	0.91	0.918
F03	Sample	Dilution_50%	0.5	DMSO	Lycopene	Standard_Development	Run077	Standard_Measurement	Plate_01	Clariostar_Study	MB	Biofoundry_,_London	Linear_Dilution_Pattern_V2	0.504	0.504	0.502	0.497	0.494	0.491	0.491	0.493	0.495	0.497	0.498	0.496	0.49	0.484	0.481	0.475	0.471	0.467	0.462	0.459	0.457	0.454	0.453	0.455	0.459	0.464	0.471	0.476	0.48	0.485	0.487	0.488	0.488	0.489	0.494	0.503
F04	Sample	Dilution_30%	0.3	DMSO	Lycopene	Standard_Development	Run077	Standard_Measurement	Plate_01	Clariostar_Study	MB	Biofoundry_,_London	Linear_Dilution_Pattern_V2	0.361	0.358	0.355	0.353	0.35	0.347	0.346	0.347	0.35	0.35	0.349	0.346	0.343	0.338	0.334	0.331	0.328	0.325	0.321	0.319	0.317	0.316	0.315	0.316	0.318	0.321	0.325	0.328	0.33	0.332	0.333	0.333	0.333	0.335	0.337	0.342
F05	Sample	Dilution_10%	0.1	DMSO	Lycopene	Standard_Development	Run077	Standard_Measurement	Plate_01	Clariostar_Study	MB	Biofoundry_,_London	Linear_Dilution_Pattern_V2	0.172	0.17	0.166	0.165	0.162	0.159	0.156	0.157	0.156	0.155	0.154	0.152	0.149	0.146	0.144	0.141	0.141	0.138	0.137	0.136	0.135	0.135	0.134	0.136	0.136	0.138	0.14	0.141	0.142	0.143	0.145	0.145	0.146	0.146	0.147	0.15
F06	Sample	Dilution_90%	0.9	DMSO	Lycopene	Standard_Development	Run077	Standard_Measurement	Plate_01	Clariostar_Study	MB	Biofoundry_,_London	Linear_Dilution_Pattern_V2	1.033	1.033	1.03	1.029	1.025	1.021	1.021	1.026	1.038	1.039	1.038	1.041	1.032	1.024	1.016	1.006	1.001	0.991	0.982	0.979	0.972	0.968	0.962	0.966	0.969	0.976	0.985	0.997	1.004	1.009	1.01	1.007	1.009	1.009	1.014	1.029
F07	Sample	Dilution_70%	0.7	DMSO	Lycopene	Standard_Development	Run077	Standard_Measurement	Plate_01	Clariostar_Study	MB	Biofoundry_,_London	Linear_Dilution_Pattern_V2	0.822	0.822	0.823	0.819	0.814	0.813	0.814	0.817	0.819	0.824	0.827	0.826	0.82	0.814	0.808	0.801	0.795	0.787	0.782	0.777	0.772	0.768	0.764	0.766	0.77	0.775	0.783	0.79	0.796	0.799	0.8	0.799	0.798	0.799	0.805	0.815
F08	Sample	Dilution_50%	0.5	DMSO	Lycopene	Standard_Development	Run077	Standard_Measurement	Plate_01	Clariostar_Study	MB	Biofoundry_,_London	Linear_Dilution_Pattern_V2	0.653	0.655	0.651	0.649	0.646	0.644	0.643	0.643	0.646	0.648	0.65	0.647	0.641	0.635	0.63	0.624	0.62	0.613	0.609	0.605	0.602	0.599	0.597	0.598	0.6	0.603	0.608	0.612	0.615	0.618	0.618	0.617	0.617	0.618	0.621	0.628
F09	Sample	Dilution_30%	0.3	DMSO	Lycopene	Standard_Development	Run077	Standard_Measurement	Plate_01	Clariostar_Study	MB	Biofoundry_,_London	Linear_Dilution_Pattern_V2	0.425	0.425	0.422	0.42	0.418	0.415	0.414	0.414	0.416	0.417	0.416	0.414	0.41	0.405	0.402	0.398	0.396	0.392	0.39	0.386	0.383	0.381	0.38	0.38	0.382	0.383	0.387	0.389	0.391	0.392	0.391	0.39	0.39	0.389	0.391	0.395
F10	Sample	Dilution_10%	0.1	DMSO	Lycopene	Standard_Development	Run077	Standard_Measurement	Plate_01	Clariostar_Study	MB	Biofoundry_,_London	Linear_Dilution_Pattern_V2	0.193	0.19	0.188	0.184	0.181	0.177	0.176	0.176	0.174	0.173	0.171	0.168	0.165	0.162	0.16	0.157	0.157	0.155	0.153	0.151	0.151	0.15	0.15	0.151	0.152	0.153	0.155	0.155	0.156	0.157	0.157	0.158	0.159	0.159	0.16	0.162
F11	Blank	DMSO		DMSO		Standard_Development	Run077	Standard_Measurement	Plate_01	Clariostar_Study	MB	Biofoundry_,_London	Linear_Dilution_Pattern_V2	0.095	0.092	0.088	0.085	0.082	0.078	0.075	0.075	0.074	0.07	0.066	0.063	0.061	0.058	0.057	0.055	0.054	0.052	0.05	0.05	0.049	0.049	0.048	0.05	0.049	0.048	0.048	0.047	0.047	0.047	0.046	0.046	0.046	0.045	0.045	0.044
F12	Blank	DMSO		DMSO		Standard_Development	Run077	Standard_Measurement	Plate_01	Clariostar_Study	MB	Biofoundry_,_London	Linear_Dilution_Pattern_V2	0.09	0.087	0.083	0.08	0.078	0.073	0.071	0.071	0.068	0.064	0.061	0.058	0.055	0.052	0.05	0.049	0.048	0.046	0.044	0.043	0.043	0.043	0.042	0.043	0.043	0.042	0.042	0.041	0.042	0.042	0.042	0.042	0.041	0.041	0.04	0.04
G01	Sample	Dilution_85%	0.85	DMSO	Lycopene	Standard_Development	Run077	Standard_Measurement	Plate_01	Clariostar_Study	MB	Biofoundry_,_London	Linear_Dilution_Pattern_V2	0.859	0.859	0.859	0.856	0.852	0.851	0.851	0.856	0.862	0.865	0.868	0.865	0.858	0.851	0.845	0.837	0.831	0.824	0.818	0.814	0.808	0.803	0.801	0.803	0.809	0.818	0.828	0.839	0.846	0.852	0.855	0.854	0.856	0.857	0.866	0.881
G02	Sample	Dilution_65%	0.65	DMSO	Lycopene	Standard_Development	Run077	Standard_Measurement	Plate_01	Clariostar_Study	MB	Biofoundry_,_London	Linear_Dilution_Pattern_V2	0.748	0.75	0.747	0.742	0.74	0.738	0.738	0.742	0.746	0.749	0.75	0.748	0.742	0.738	0.732	0.724	0.719	0.714	0.707	0.704	0.697	0.694	0.692	0.695	0.697	0.704	0.71	0.718	0.723	0.728	0.727	0.726	0.726	0.728	0.732	0.743
G03	Sample	Dilution_45%	0.45	DMSO	Lycopene	Standard_Development	Run077	Standard_Measurement	Plate_01	Clariostar_Study	MB	Biofoundry_,_London	Linear_Dilution_Pattern_V2	0.57	0.569	0.567	0.565	0.561	0.557	0.557	0.56	0.564	0.565	0.566	0.563	0.558	0.553	0.548	0.545	0.541	0.536	0.531	0.528	0.524	0.522	0.52	0.521	0.522	0.526	0.533	0.536	0.54	0.542	0.543	0.542	0.542	0.542	0.545	0.552
G04	Sample	Dilution_25%	0.25	DMSO	Lycopene	Standard_Development	Run077	Standard_Measurement	Plate_01	Clariostar_Study	MB	Biofoundry_,_London	Linear_Dilution_Pattern_V2	0.258	0.257	0.253	0.25	0.247	0.244	0.243	0.244	0.244	0.244	0.243	0.24	0.238	0.234	0.231	0.228	0.226	0.223	0.22	0.22	0.218	0.217	0.217	0.22	0.222	0.225	0.229	0.233	0.237	0.239	0.24	0.242	0.243	0.244	0.248	0.253
G05	Sample	Dilution_05%	0.0499999999999999	DMSO	Lycopene	Standard_Development	Run077	Standard_Measurement	Plate_01	Clariostar_Study	MB	Biofoundry_,_London	Linear_Dilution_Pattern_V2	0.11	0.107	0.103	0.1	0.097	0.094	0.091	0.091	0.09	0.089	0.087	0.084	0.082	0.08	0.078	0.076	0.075	0.073	0.071	0.071	0.07	0.07	0.07	0.072	0.072	0.072	0.073	0.074	0.075	0.076	0.077	0.077	0.078	0.078	0.079	0.081
G06	Sample	Dilution_85%	0.85	DMSO	Lycopene	Standard_Development	Run077	Standard_Measurement	Plate_01	Clariostar_Study	MB	Biofoundry_,_London	Linear_Dilution_Pattern_V2	0.758	0.757	0.754	0.751	0.747	0.745	0.745	0.748	0.755	0.76	0.764	0.762	0.755	0.748	0.741	0.733	0.728	0.722	0.715	0.711	0.707	0.704	0.704	0.708	0.714	0.725	0.738	0.747	0.756	0.764	0.768	0.771	0.776	0.779	0.789	0.807
G07	Sample	Dilution_65%	0.65	DMSO	Lycopene	Standard_Development	Run077	Standard_Measurement	Plate_01	Clariostar_Study	MB	Biofoundry_,_London	Linear_Dilution_Pattern_V2	1.059	1.063	1.062	1.057	1.058	1.056	1.055	1.058	1.063	1.066	1.07	1.073	1.064	1.057	1.051	1.042	1.036	1.03	1.02	1.013	1.006	1.0	0.994	0.993	0.993	0.993	0.995	0.997	0.998	0.997	0.994	0.987	0.981	0.978	0.977	0.982
G08	Sample	Dilution_45%	0.45	DMSO	Lycopene	Standard_Development	Run077	Standard_Measurement	Plate_01	Clariostar_Study	MB	Biofoundry_,_London	Linear_Dilution_Pattern_V2	0.608	0.606	0.602	0.599	0.594	0.592	0.59	0.593	0.595	0.596	0.596	0.593	0.587	0.582	0.577	0.572	0.569	0.563	0.558	0.556	0.553	0.55	0.548	0.549	0.551	0.555	0.56	0.565	0.568	0.571	0.572	0.571	0.571	0.571	0.573	0.582
G09	Sample	Dilution_25%	0.25	DMSO	Lycopene	Standard_Development	Run077	Standard_Measurement	Plate_01	Clariostar_Study	MB	Biofoundry_,_London	Linear_Dilution_Pattern_V2	0.361	0.361	0.357	0.355	0.352	0.348	0.346	0.348	0.349	0.348	0.347	0.344	0.341	0.336	0.334	0.33	0.327	0.323	0.32	0.318	0.316	0.314	0.312	0.314	0.314	0.316	0.318	0.32	0.322	0.323	0.323	0.322	0.321	0.32	0.321	0.324
G10	Sample	Dilution_05%	0.0499999999999999	DMSO	Lycopene	Standard_Development	Run077	Standard_Measurement	Plate_01	Clariostar_Study	MB	Biofoundry_,_London	Linear_Dilution_Pattern_V2	0.111	0.107	0.103	0.1	0.098	0.094	0.092	0.092	0.09	0.087	0.085	0.082	0.08	0.076	0.075	0.073	0.072	0.07	0.068	0.068	0.068	0.067	0.067	0.069	0.069	0.069	0.07	0.071	0.072	0.073	0.074	0.075	0.075	0.075	0.076	0.078
G11	Blank	DMSO_Blank		DMSO		Standard_Development	Run077	Standard_Measurement	Plate_01	Clariostar_Study	MB	Biofoundry_,_London	Linear_Dilution_Pattern_V2	0.089	0.086	0.082	0.079	0.076	0.072	0.07	0.07	0.067	0.065	0.061	0.057	0.055	0.052	0.051	0.05	0.049	0.047	0.045	0.045	0.045	0.045	0.044	0.045	0.045	0.044	0.043	0.043	0.043	0.043	0.043	0.043	0.043	0.042	0.042	0.041
G12	Blank	DMSO_Blank		DMSO		Standard_Development	Run077	Standard_Measurement	Plate_01	Clariostar_Study	MB	Biofoundry_,_London	Linear_Dilution_Pattern_V2	0.09	0.086	0.082	0.08	0.076	0.072	0.07	0.07	0.067	0.064	0.06	0.056	0.054	0.051	0.05	0.048	0.047	0.045	0.044	0.043	0.044	0.043	0.042	0.044	0.043	0.042	0.042	0.042	0.043	0.042	0.042	0.042	0.042	0.041	0.04	0.04
H01	Sample	Dilution_85%	0.85	DMSO	Lycopene	Standard_Development	Run077	Standard_Measurement	Plate_01	Clariostar_Study	MB	Biofoundry_,_London	Linear_Dilution_Pattern_V2	0.685	0.683	0.681	0.677	0.672	0.669	0.669	0.672	0.678	0.681	0.683	0.682	0.675	0.666	0.66	0.653	0.647	0.641	0.636	0.631	0.626	0.625	0.624	0.629	0.636	0.646	0.659	0.671	0.682	0.689	0.695	0.697	0.701	0.706	0.716	0.733
H02	Sample	Dilution_65%	0.65	DMSO	Lycopene	Standard_Development	Run077	Standard_Measurement	Plate_01	Clariostar_Study	MB	Biofoundry_,_London	Linear_Dilution_Pattern_V2	0.593	0.592	0.588	0.585	0.581	0.579	0.579	0.581	0.584	0.588	0.59	0.586	0.582	0.574	0.569	0.564	0.558	0.553	0.549	0.546	0.542	0.54	0.539	0.542	0.548	0.554	0.564	0.572	0.58	0.585	0.588	0.59	0.592	0.596	0.602	0.613
H03	Sample	Dilution_45%	0.45	DMSO	Lycopene	Standard_Development	Run077	Standard_Measurement	Plate_01	Clariostar_Study	MB	Biofoundry_,_London	Linear_Dilution_Pattern_V2	0.398	0.396	0.392	0.389	0.385	0.382	0.381	0.383	0.385	0.386	0.386	0.383	0.38	0.375	0.369	0.364	0.362	0.357	0.353	0.35	0.348	0.346	0.347	0.35	0.354	0.36	0.365	0.371	0.377	0.382	0.384	0.386	0.388	0.39	0.396	0.405
H04	Sample	Dilution_25%	0.25	DMSO	Lycopene	Standard_Development	Run077	Standard_Measurement	Plate_01	Clariostar_Study	MB	Biofoundry_,_London	Linear_Dilution_Pattern_V2	0.248	0.245	0.241	0.238	0.235	0.231	0.229	0.23	0.229	0.229	0.227	0.225	0.221	0.217	0.214	0.211	0.209	0.206	0.204	0.202	0.201	0.2	0.2	0.203	0.204	0.208	0.212	0.216	0.22	0.222	0.224	0.225	0.227	0.227	0.231	0.237
H05	Sample	Dilution_05%	0.0499999999999999	DMSO	Lycopene	Standard_Development	Run077	Standard_Measurement	Plate_01	Clariostar_Study	MB	Biofoundry_,_London	Linear_Dilution_Pattern_V2	0.118	0.116	0.112	0.109	0.107	0.104	0.101	0.1	0.099	0.097	0.095	0.092	0.089	0.086	0.084	0.082	0.08	0.078	0.076	0.076	0.075	0.075	0.074	0.075	0.076	0.076	0.078	0.078	0.079	0.08	0.08	0.081	0.081	0.08	0.081	0.083
H06	Sample	Dilution_85%	0.85	DMSO	Lycopene	Standard_Development	Run077	Standard_Measurement	Plate_01	Clariostar_Study	MB	Biofoundry_,_London	Linear_Dilution_Pattern_V2	0.645	0.643	0.641	0.636	0.631	0.629	0.628	0.631	0.636	0.643	0.646	0.643	0.636	0.628	0.621	0.614	0.608	0.603	0.598	0.595	0.591	0.589	0.59	0.595	0.603	0.613	0.627	0.639	0.649	0.658	0.665	0.667	0.672	0.676	0.687	0.707
H07	Sample	Dilution_65%	0.65	DMSO	Lycopene	Standard_Development	Run077	Standard_Measurement	Plate_01	Clariostar_Study	MB	Biofoundry_,_London	Linear_Dilution_Pattern_V2	0.576	0.575	0.57	0.567	0.563	0.559	0.557	0.562	0.566	0.569	0.57	0.567	0.56	0.555	0.55	0.544	0.54	0.535	0.53	0.525	0.523	0.521	0.52	0.525	0.531	0.538	0.547	0.556	0.565	0.57	0.575	0.577	0.579	0.583	0.59	0.603
H08	Sample	Dilution_45%	0.45	DMSO	Lycopene	Standard_Development	Run077	Standard_Measurement	Plate_01	Clariostar_Study	MB	Biofoundry_,_London	Linear_Dilution_Pattern_V2	0.381	0.378	0.374	0.371	0.368	0.365	0.363	0.364	0.367	0.368	0.369	0.366	0.361	0.355	0.351	0.346	0.343	0.34	0.336	0.334	0.331	0.33	0.331	0.335	0.338	0.343	0.351	0.358	0.364	0.369	0.372	0.374	0.376	0.379	0.385	0.395
H09	Sample	Dilution_25%	0.25	DMSO	Lycopene	Standard_Development	Run077	Standard_Measurement	Plate_01	Clariostar_Study	MB	Biofoundry_,_London	Linear_Dilution_Pattern_V2	0.257	0.254	0.25	0.247	0.244	0.24	0.238	0.238	0.238	0.237	0.236	0.233	0.229	0.225	0.222	0.219	0.217	0.214	0.211	0.21	0.208	0.207	0.207	0.21	0.212	0.215	0.218	0.222	0.225	0.228	0.23	0.231	0.231	0.233	0.236	0.241
H10	Sample	Dilution_05%	0.0499999999999999	DMSO	Lycopene	Standard_Development	Run077	Standard_Measurement	Plate_01	Clariostar_Study	MB	Biofoundry_,_London	Linear_Dilution_Pattern_V2	0.115	0.111	0.107	0.104	0.101	0.098	0.094	0.094	0.093	0.09	0.087	0.083	0.081	0.078	0.077	0.075	0.073	0.071	0.07	0.069	0.069	0.069	0.069	0.07	0.07	0.071	0.072	0.072	0.073	0.074	0.075	0.075	0.076	0.076	0.077	0.079
H11	Blank	DMSO_Blank		DMSO		Standard_Development	Run077	Standard_Measurement	Plate_01	Clariostar_Study	MB	Biofoundry_,_London	Linear_Dilution_Pattern_V2	0.089	0.087	0.082	0.08	0.077	0.073	0.07	0.07	0.068	0.065	0.061	0.058	0.056	0.053	0.052	0.05	0.049	0.047	0.046	0.046	0.045	0.044	0.044	0.045	0.044	0.044	0.043	0.043	0.043	0.043	0.043	0.043	0.043	0.042	0.041	0.041
H12	Blank	DMSO_Blank		DMSO		Standard_Development	Run077	Standard_Measurement	Plate_01	Clariostar_Study	MB	Biofoundry_,_London	Linear_Dilution_Pattern_V2	0.091	0.088	0.084	0.08	0.077	0.072	0.07	0.07	0.067	0.064	0.06	0.055	0.052	0.049	0.048	0.046	0.045	0.043	0.041	0.041	0.041	0.04	0.04	0.041	0.04	0.04	0.039	0.039	0.04	0.04	0.04	0.04	0.039	0.039	0.038	0.038
[truncated: 122 more columns]
