# Supplementary material for: Construction of a Calibration Curve for Lycopene on a Liquid-Handling Platform—Wider Lessons for the Development of Automated Dilution Protocols
Source: ACS Synth Biol. 2024 Aug 3;13(8):2357–75. doi: 10.1021/acssynbio.4c00031 (PMC11334188; doi:10.1021/acssynbio.4c00031)
Supplement: Supplementary file 2 — sb4c00031_si_002.zip [file sb4c00031_si_002.zip › AggregatedData/Run083/Plate_01/Clariostar_Study/Clariostar_Study.csv]

Well	Content	Label	Dilution	Project	Run	Step	Container	Study	Author	Institution	Comment	OD350	OD352	OD354	OD356	OD358	OD360	OD362	OD364	OD366	OD368	OD370	OD372	OD374	OD376	OD378	OD380	OD382	OD384	OD386	OD388	OD390	OD392	OD394	OD396	OD398	OD400	OD402	OD404	OD406	OD408	OD410	OD412	OD414	OD416	OD418	OD420	OD422	OD424
A01	Sample	Dilution_1	1.0	Standard_Development	Run083	Standard_Measurement	Plate_01	Clariostar_Study	MB	Biofoundry_,_London	Linear_Dilution_Pattern_V2	0.16	0.157	0.153	0.149	0.145	0.142	0.137	0.136	0.133	0.132	0.13	0.126	0.12	0.116	0.112	0.11	0.106	0.104	0.103	0.102	0.102	0.102	0.102	0.104	0.107	0.109	0.113	0.117	0.12	0.122	0.125	0.129	0.131	0.134	0.139	0.143	0.149	0.156
A02	Sample	Dilution_5	0.8	Standard_Development	Run083	Standard_Measurement	Plate_01	Clariostar_Study	MB	Biofoundry_,_London	Linear_Dilution_Pattern_V2	0.149	0.147	0.144	0.14	0.136	0.133	0.129	0.127	0.124	0.121	0.118	0.114	0.109	0.104	0.101	0.098	0.095	0.093	0.092	0.091	0.091	0.09	0.09	0.092	0.094	0.097	0.099	0.101	0.104	0.106	0.109	0.111	0.113	0.115	0.119	0.123	0.127	0.133
A03	Sample	Dilution_9	0.6	Standard_Development	Run083	Standard_Measurement	Plate_01	Clariostar_Study	MB	Biofoundry_,_London	Linear_Dilution_Pattern_V2	0.14	0.138	0.134	0.13	0.126	0.123	0.118	0.116	0.114	0.112	0.108	0.104	0.099	0.096	0.092	0.089	0.087	0.085	0.084	0.082	0.083	0.082	0.082	0.084	0.085	0.086	0.088	0.09	0.092	0.093	0.095	0.096	0.097	0.1	0.102	0.105	0.109	0.113
A04	Sample	Dilution_13	0.4	Standard_Development	Run083	Standard_Measurement	Plate_01	Clariostar_Study	MB	Biofoundry_,_London	Linear_Dilution_Pattern_V2	0.136	0.132	0.129	0.125	0.121	0.117	0.112	0.11	0.107	0.104	0.101	0.097	0.092	0.088	0.085	0.082	0.079	0.077	0.076	0.075	0.074	0.074	0.074	0.074	0.074	0.076	0.077	0.078	0.079	0.08	0.081	0.082	0.083	0.084	0.086	0.087	0.089	0.093
A05	Sample	Dilution_17	0.2	Standard_Development	Run083	Standard_Measurement	Plate_01	Clariostar_Study	MB	Biofoundry_,_London	Linear_Dilution_Pattern_V2	0.121	0.118	0.115	0.111	0.107	0.103	0.099	0.096	0.093	0.09	0.086	0.083	0.078	0.075	0.072	0.069	0.067	0.065	0.063	0.063	0.062	0.062	0.06	0.06	0.06	0.061	0.062	0.062	0.062	0.061	0.062	0.063	0.063	0.063	0.064	0.064	0.065	0.067
A06	Sample	Dilution_1	1.0	Standard_Development	Run083	Standard_Measurement	Plate_01	Clariostar_Study	MB	Biofoundry_,_London	Linear_Dilution_Pattern_V2	0.163	0.162	0.158	0.153	0.15	0.146	0.142	0.14	0.137	0.135	0.132	0.128	0.123	0.118	0.114	0.111	0.107	0.105	0.104	0.104	0.103	0.103	0.103	0.105	0.108	0.11	0.113	0.117	0.12	0.122	0.125	0.128	0.13	0.134	0.138	0.143	0.149	0.156
A07	Sample	Dilution_5	0.8	Standard_Development	Run083	Standard_Measurement	Plate_01	Clariostar_Study	MB	Biofoundry_,_London	Linear_Dilution_Pattern_V2	0.148	0.146	0.143	0.138	0.134	0.131	0.127	0.125	0.123	0.121	0.118	0.115	0.111	0.107	0.103	0.1	0.097	0.095	0.094	0.094	0.093	0.092	0.093	0.094	0.096	0.098	0.101	0.104	0.106	0.108	0.11	0.112	0.114	0.117	0.12	0.124	0.129	0.134
A08	Sample	Dilution_9	0.6	Standard_Development	Run083	Standard_Measurement	Plate_01	Clariostar_Study	MB	Biofoundry_,_London	Linear_Dilution_Pattern_V2	0.142	0.139	0.136	0.131	0.128	0.124	0.12	0.117	0.114	0.111	0.109	0.104	0.1	0.097	0.093	0.09	0.088	0.086	0.084	0.084	0.083	0.082	0.082	0.083	0.084	0.085	0.087	0.09	0.091	0.093	0.094	0.095	0.097	0.098	0.101	0.104	0.107	0.111
A09	Sample	Dilution_13	0.4	Standard_Development	Run083	Standard_Measurement	Plate_01	Clariostar_Study	MB	Biofoundry_,_London	Linear_Dilution_Pattern_V2	0.135	0.132	0.129	0.125	0.121	0.117	0.113	0.111	0.107	0.103	0.099	0.095	0.09	0.087	0.084	0.08	0.078	0.075	0.074	0.073	0.073	0.072	0.071	0.072	0.072	0.073	0.074	0.075	0.077	0.077	0.078	0.078	0.079	0.081	0.082	0.083	0.085	0.088
A10	Sample	Dilution_17	0.2	Standard_Development	Run083	Standard_Measurement	Plate_01	Clariostar_Study	MB	Biofoundry_,_London	Linear_Dilution_Pattern_V2	0.123	0.121	0.117	0.114	0.11	0.105	0.101	0.099	0.096	0.093	0.089	0.086	0.081	0.078	0.074	0.072	0.07	0.067	0.066	0.065	0.064	0.063	0.062	0.062	0.063	0.063	0.063	0.063	0.063	0.063	0.064	0.065	0.065	0.065	0.066	0.066	0.066	0.068
A11	Blank	DMSO		Standard_Development	Run083	Standard_Measurement	Plate_01	Clariostar_Study	MB	Biofoundry_,_London	Linear_Dilution_Pattern_V2	0.117	0.114	0.11	0.106	0.102	0.099	0.094	0.092	0.089	0.086	0.082	0.078	0.073	0.071	0.068	0.065	0.063	0.061	0.059	0.059	0.058	0.056	0.055	0.055	0.054	0.054	0.054	0.053	0.053	0.052	0.052	0.051	0.051	0.051	0.05	0.049	0.049	0.048
A12	Blank	DMSO		Standard_Development	Run083	Standard_Measurement	Plate_01	Clariostar_Study	MB	Biofoundry_,_London	Linear_Dilution_Pattern_V2	0.117	0.114	0.112	0.108	0.104	0.1	0.096	0.093	0.09	0.087	0.083	0.078	0.074	0.071	0.067	0.065	0.062	0.06	0.059	0.058	0.057	0.056	0.055	0.054	0.054	0.053	0.053	0.053	0.052	0.052	0.052	0.051	0.05	0.05	0.05	0.049	0.049	0.048
B01	Sample	Dilution_1	1.0	Standard_Development	Run083	Standard_Measurement	Plate_01	Clariostar_Study	MB	Biofoundry_,_London	Linear_Dilution_Pattern_V2	0.156	0.153	0.151	0.147	0.144	0.14	0.136	0.136	0.133	0.132	0.128	0.125	0.121	0.117	0.113	0.111	0.109	0.107	0.106	0.106	0.105	0.105	0.105	0.108	0.11	0.113	0.117	0.121	0.124	0.127	0.13	0.133	0.136	0.14	0.144	0.149	0.155	0.163
B02	Sample	Dilution_5	0.8	Standard_Development	Run083	Standard_Measurement	Plate_01	Clariostar_Study	MB	Biofoundry_,_London	Linear_Dilution_Pattern_V2	0.146	0.143	0.14	0.136	0.132	0.13	0.126	0.124	0.122	0.12	0.117	0.115	0.11	0.106	0.102	0.1	0.097	0.095	0.095	0.095	0.093	0.093	0.093	0.095	0.097	0.099	0.103	0.105	0.108	0.11	0.112	0.114	0.117	0.12	0.123	0.127	0.132	0.137
B03	Sample	Dilution_9	0.6	Standard_Development	Run083	Standard_Measurement	Plate_01	Clariostar_Study	MB	Biofoundry_,_London	Linear_Dilution_Pattern_V2	0.141	0.138	0.136	0.131	0.126	0.123	0.119	0.117	0.115	0.113	0.11	0.107	0.101	0.097	0.093	0.091	0.09	0.087	0.086	0.085	0.085	0.084	0.084	0.085	0.087	0.088	0.091	0.093	0.095	0.096	0.098	0.099	0.1	0.103	0.105	0.108	0.111	0.115
B04	Sample	Dilution_13	0.4	Standard_Development	Run083	Standard_Measurement	Plate_01	Clariostar_Study	MB	Biofoundry_,_London	Linear_Dilution_Pattern_V2	0.129	0.125	0.123	0.119	0.115	0.111	0.107	0.106	0.103	0.1	0.098	0.094	0.09	0.086	0.083	0.081	0.078	0.076	0.074	0.074	0.074	0.073	0.073	0.073	0.074	0.074	0.076	0.078	0.079	0.08	0.081	0.082	0.082	0.084	0.085	0.086	0.088	0.091
B05	Sample	Dilution_17	0.2	Standard_Development	Run083	Standard_Measurement	Plate_01	Clariostar_Study	MB	Biofoundry_,_London	Linear_Dilution_Pattern_V2	0.119	0.116	0.113	0.109	0.105	0.101	0.097	0.096	0.093	0.091	0.087	0.083	0.079	0.076	0.073	0.071	0.068	0.066	0.065	0.065	0.064	0.063	0.063	0.062	0.063	0.063	0.064	0.064	0.064	0.064	0.064	0.065	0.065	0.066	0.066	0.066	0.066	0.068
B06	Sample	Dilution_1	1.0	Standard_Development	Run083	Standard_Measurement	Plate_01	Clariostar_Study	MB	Biofoundry_,_London	Linear_Dilution_Pattern_V2	0.154	0.151	0.149	0.145	0.142	0.138	0.135	0.133	0.131	0.129	0.127	0.124	0.12	0.116	0.113	0.11	0.107	0.105	0.104	0.103	0.103	0.103	0.103	0.106	0.108	0.111	0.114	0.118	0.121	0.123	0.127	0.129	0.132	0.135	0.14	0.145	0.15	0.158
B07	Sample	Dilution_5	0.8	Standard_Development	Run083	Standard_Measurement	Plate_01	Clariostar_Study	MB	Biofoundry_,_London	Linear_Dilution_Pattern_V2	0.148	0.146	0.143	0.139	0.136	0.133	0.128	0.126	0.124	0.121	0.119	0.116	0.112	0.108	0.105	0.102	0.099	0.096	0.096	0.096	0.095	0.095	0.095	0.096	0.099	0.1	0.103	0.106	0.108	0.11	0.112	0.114	0.116	0.118	0.122	0.126	0.131	0.136
B08	Sample	Dilution_9	0.6	Standard_Development	Run083	Standard_Measurement	Plate_01	Clariostar_Study	MB	Biofoundry_,_London	Linear_Dilution_Pattern_V2	0.136	0.134	0.131	0.127	0.123	0.119	0.116	0.114	0.112	0.109	0.106	0.103	0.099	0.095	0.091	0.089	0.087	0.085	0.084	0.084	0.082	0.082	0.082	0.083	0.084	0.086	0.088	0.09	0.091	0.092	0.094	0.095	0.096	0.099	0.101	0.103	0.106	0.111
B09	Sample	Dilution_13	0.4	Standard_Development	Run083	Standard_Measurement	Plate_01	Clariostar_Study	MB	Biofoundry_,_London	Linear_Dilution_Pattern_V2	0.13	0.126	0.123	0.119	0.115	0.112	0.108	0.105	0.103	0.1	0.097	0.093	0.089	0.085	0.082	0.08	0.077	0.075	0.074	0.073	0.073	0.072	0.071	0.072	0.072	0.073	0.074	0.075	0.076	0.077	0.077	0.078	0.079	0.08	0.081	0.082	0.084	0.086
B10	Sample	Dilution_17	0.2	Standard_Development	Run083	Standard_Measurement	Plate_01	Clariostar_Study	MB	Biofoundry_,_London	Linear_Dilution_Pattern_V2	0.121	0.118	0.116	0.111	0.108	0.105	0.101	0.098	0.096	0.092	0.089	0.085	0.081	0.078	0.075	0.073	0.07	0.068	0.067	0.066	0.065	0.065	0.064	0.064	0.065	0.064	0.064	0.065	0.065	0.065	0.066	0.066	0.066	0.067	0.067	0.068	0.068	0.07
B11	Blank	DMSO		Standard_Development	Run083	Standard_Measurement	Plate_01	Clariostar_Study	MB	Biofoundry_,_London	Linear_Dilution_Pattern_V2	0.116	0.112	0.109	0.105	0.101	0.098	0.093	0.091	0.089	0.086	0.082	0.078	0.074	0.071	0.068	0.066	0.065	0.062	0.061	0.06	0.059	0.058	0.057	0.057	0.056	0.056	0.056	0.055	0.054	0.054	0.054	0.053	0.053	0.052	0.052	0.051	0.05	0.05
B12	Blank	DMSO		Standard_Development	Run083	Standard_Measurement	Plate_01	Clariostar_Study	MB	Biofoundry_,_London	Linear_Dilution_Pattern_V2	0.11	0.107	0.104	0.1	0.097	0.094	0.09	0.088	0.085	0.081	0.077	0.073	0.069	0.066	0.063	0.061	0.06	0.057	0.056	0.056	0.055	0.053	0.052	0.052	0.052	0.051	0.051	0.051	0.051	0.05	0.049	0.049	0.049	0.048	0.048	0.048	0.047	0.047
C01	Sample	Dilution_2	0.95	Standard_Development	Run083	Standard_Measurement	Plate_01	Clariostar_Study	MB	Biofoundry_,_London	Linear_Dilution_Pattern_V2	0.152	0.15	0.147	0.143	0.139	0.136	0.132	0.13	0.129	0.128	0.126	0.121	0.117	0.114	0.11	0.107	0.105	0.103	0.102	0.102	0.101	0.101	0.101	0.104	0.106	0.109	0.113	0.116	0.119	0.122	0.124	0.127	0.129	0.132	0.136	0.141	0.146	0.153
C02	Sample	Dilution_6	0.75	Standard_Development	Run083	Standard_Measurement	Plate_01	Clariostar_Study	MB	Biofoundry_,_London	Linear_Dilution_Pattern_V2	0.145	0.142	0.139	0.135	0.131	0.128	0.124	0.122	0.12	0.118	0.116	0.113	0.108	0.104	0.101	0.099	0.096	0.093	0.093	0.092	0.092	0.091	0.092	0.093	0.095	0.097	0.1	0.102	0.104	0.107	0.109	0.111	0.113	0.115	0.119	0.122	0.126	0.132
C03	Sample	Dilution_10	0.55	Standard_Development	Run083	Standard_Measurement	Plate_01	Clariostar_Study	MB	Biofoundry_,_London	Linear_Dilution_Pattern_V2	0.295	0.292	0.289	0.285	0.281	0.277	0.274	0.272	0.27	0.267	0.264	0.26	0.255	0.252	0.247	0.245	0.243	0.24	0.24	0.239	0.238	0.237	0.237	0.237	0.239	0.239	0.241	0.242	0.243	0.243	0.244	0.246	0.246	0.247	0.248	0.25	0.253	0.256
C04	Sample	Dilution_14	0.35	Standard_Development	Run083	Standard_Measurement	Plate_01	Clariostar_Study	MB	Biofoundry_,_London	Linear_Dilution_Pattern_V2	0.127	0.124	0.121	0.118	0.113	0.11	0.106	0.105	0.101	0.099	0.096	0.092	0.088	0.085	0.082	0.079	0.077	0.075	0.074	0.073	0.072	0.071	0.071	0.071	0.072	0.073	0.074	0.075	0.076	0.077	0.077	0.078	0.079	0.08	0.082	0.083	0.085	0.087
C05	Sample	Dilution_18	0.15	Standard_Development	Run083	Standard_Measurement	Plate_01	Clariostar_Study	MB	Biofoundry_,_London	Linear_Dilution_Pattern_V2	0.118	0.115	0.113	0.108	0.104	0.1	0.096	0.095	0.093	0.09	0.088	0.085	0.08	0.077	0.074	0.072	0.07	0.068	0.067	0.067	0.065	0.063	0.063	0.063	0.064	0.064	0.064	0.064	0.064	0.064	0.065	0.065	0.064	0.064	0.065	0.064	0.064	0.066
C06	Sample	Dilution_2	0.95	Standard_Development	Run083	Standard_Measurement	Plate_01	Clariostar_Study	MB	Biofoundry_,_London	Linear_Dilution_Pattern_V2	0.154	0.151	0.147	0.143	0.14	0.136	0.133	0.132	0.129	0.128	0.127	0.123	0.12	0.116	0.112	0.11	0.107	0.104	0.104	0.104	0.103	0.102	0.103	0.105	0.107	0.111	0.115	0.118	0.12	0.123	0.126	0.13	0.132	0.135	0.139	0.143	0.149	0.156
C07	Sample	Dilution_6	0.75	Standard_Development	Run083	Standard_Measurement	Plate_01	Clariostar_Study	MB	Biofoundry_,_London	Linear_Dilution_Pattern_V2	0.148	0.145	0.142	0.138	0.134	0.131	0.128	0.126	0.123	0.121	0.119	0.116	0.112	0.109	0.105	0.102	0.099	0.097	0.097	0.096	0.095	0.095	0.095	0.097	0.098	0.1	0.103	0.105	0.107	0.11	0.112	0.113	0.114	0.117	0.12	0.123	0.127	0.133
C08	Sample	Dilution_10	0.55	Standard_Development	Run083	Standard_Measurement	Plate_01	Clariostar_Study	MB	Biofoundry_,_London	Linear_Dilution_Pattern_V2	0.134	0.131	0.128	0.124	0.121	0.118	0.114	0.112	0.109	0.107	0.104	0.101	0.097	0.094	0.09	0.087	0.085	0.082	0.082	0.081	0.08	0.08	0.08	0.081	0.082	0.083	0.085	0.086	0.087	0.088	0.09	0.092	0.093	0.094	0.096	0.099	0.101	0.105
C09	Sample	Dilution_14	0.35	Standard_Development	Run083	Standard_Measurement	Plate_01	Clariostar_Study	MB	Biofoundry_,_London	Linear_Dilution_Pattern_V2	0.125	0.122	0.119	0.115	0.11	0.107	0.104	0.102	0.099	0.096	0.092	0.089	0.085	0.081	0.079	0.076	0.074	0.072	0.071	0.07	0.07	0.069	0.068	0.069	0.07	0.07	0.07	0.072	0.072	0.072	0.073	0.074	0.074	0.075	0.076	0.077	0.078	0.081
C10	Sample	Dilution_18	0.15	Standard_Development	Run083	Standard_Measurement	Plate_01	Clariostar_Study	MB	Biofoundry_,_London	Linear_Dilution_Pattern_V2	0.124	0.121	0.118	0.113	0.109	0.106	0.102	0.1	0.096	0.093	0.09	0.086	0.082	0.078	0.074	0.073	0.071	0.069	0.067	0.067	0.065	0.064	0.064	0.064	0.064	0.064	0.064	0.064	0.063	0.063	0.063	0.064	0.064	0.064	0.064	0.064	0.064	0.065
C11	Blank	DMSO		Standard_Development	Run083	Standard_Measurement	Plate_01	Clariostar_Study	MB	Biofoundry_,_London	Linear_Dilution_Pattern_V2	0.114	0.11	0.107	0.103	0.099	0.096	0.091	0.089	0.087	0.083	0.08	0.076	0.072	0.068	0.065	0.063	0.061	0.059	0.058	0.058	0.057	0.055	0.054	0.055	0.054	0.053	0.053	0.053	0.052	0.051	0.051	0.051	0.05	0.05	0.05	0.049	0.048	0.048
C12	Blank	DMSO		Standard_Development	Run083	Standard_Measurement	Plate_01	Clariostar_Study	MB	Biofoundry_,_London	Linear_Dilution_Pattern_V2	0.111	0.108	0.105	0.102	0.098	0.095	0.091	0.088	0.086	0.083	0.079	0.075	0.07	0.068	0.064	0.063	0.062	0.059	0.057	0.057	0.056	0.055	0.054	0.053	0.054	0.052	0.052	0.053	0.052	0.051	0.051	0.051	0.05	0.05	0.049	0.048	0.048	0.048
D01	Sample	Dilution_2	0.95	Standard_Development	Run083	Standard_Measurement	Plate_01	Clariostar_Study	MB	Biofoundry_,_London	Linear_Dilution_Pattern_V2	0.16	0.157	0.154	0.149	0.145	0.142	0.138	0.137	0.136	0.134	0.131	0.128	0.123	0.119	0.116	0.113	0.111	0.108	0.107	0.107	0.107	0.106	0.106	0.109	0.111	0.114	0.118	0.122	0.124	0.127	0.13	0.133	0.135	0.138	0.142	0.147	0.152	0.159
D02	Sample	Dilution_6	0.75	Standard_Development	Run083	Standard_Measurement	Plate_01	Clariostar_Study	MB	Biofoundry_,_London	Linear_Dilution_Pattern_V2	0.152	0.149	0.146	0.142	0.137	0.133	0.129	0.128	0.127	0.124	0.121	0.118	0.114	0.11	0.106	0.104	0.101	0.099	0.098	0.097	0.096	0.095	0.096	0.098	0.1	0.102	0.105	0.107	0.11	0.111	0.114	0.117	0.118	0.12	0.123	0.127	0.131	0.136
D03	Sample	Dilution_10	0.55	Standard_Development	Run083	Standard_Measurement	Plate_01	Clariostar_Study	MB	Biofoundry_,_London	Linear_Dilution_Pattern_V2	0.141	0.138	0.135	0.131	0.126	0.123	0.118	0.118	0.115	0.113	0.11	0.106	0.102	0.099	0.094	0.092	0.09	0.087	0.086	0.086	0.085	0.084	0.084	0.086	0.087	0.089	0.091	0.092	0.094	0.096	0.097	0.099	0.1	0.102	0.103	0.106	0.109	0.113
D04	Sample	Dilution_14	0.35	Standard_Development	Run083	Standard_Measurement	Plate_01	Clariostar_Study	MB	Biofoundry_,_London	Linear_Dilution_Pattern_V2	0.129	0.126	0.123	0.119	0.115	0.112	0.108	0.105	0.102	0.1	0.097	0.094	0.09	0.086	0.083	0.081	0.078	0.075	0.075	0.074	0.074	0.072	0.072	0.072	0.073	0.073	0.075	0.076	0.077	0.078	0.079	0.08	0.08	0.082	0.083	0.084	0.086	0.089
D05	Sample	Dilution_18	0.15	Standard_Development	Run083	Standard_Measurement	Plate_01	Clariostar_Study	MB	Biofoundry_,_London	Linear_Dilution_Pattern_V2	0.12	0.117	0.113	0.11	0.105	0.102	0.097	0.096	0.093	0.09	0.087	0.084	0.08	0.076	0.073	0.071	0.069	0.066	0.065	0.064	0.064	0.063	0.062	0.062	0.062	0.062	0.063	0.062	0.063	0.064	0.063	0.064	0.064	0.063	0.064	0.063	0.064	0.065
D06	Sample	Dilution_2	0.95	Standard_Development	Run083	Standard_Measurement	Plate_01	Clariostar_Study	MB	Biofoundry_,_London	Linear_Dilution_Pattern_V2	0.16	0.157	0.153	0.149	0.145	0.142	0.138	0.137	0.134	0.133	0.131	0.129	0.125	0.12	0.116	0.114	0.111	0.109	0.107	0.107	0.106	0.106	0.106	0.108	0.111	0.114	0.117	0.12	0.123	0.126	0.129	0.132	0.134	0.137	0.142	0.146	0.151	0.159
D07	Sample	Dilution_6	0.75	Standard_Development	Run083	Standard_Measurement	Plate_01	Clariostar_Study	MB	Biofoundry_,_London	Linear_Dilution_Pattern_V2	0.144	0.142	0.139	0.135	0.131	0.128	0.124	0.122	0.12	0.118	0.116	0.113	0.108	0.104	0.101	0.099	0.096	0.093	0.092	0.092	0.092	0.091	0.091	0.093	0.095	0.096	0.099	0.102	0.104	0.105	0.107	0.109	0.111	0.113	0.117	0.12	0.124	0.13
D08	Sample	Dilution_10	0.55	Standard_Development	Run083	Standard_Measurement	Plate_01	Clariostar_Study	MB	Biofoundry_,_London	Linear_Dilution_Pattern_V2	0.142	0.139	0.136	0.132	0.128	0.124	0.121	0.119	0.116	0.114	0.112	0.108	0.104	0.1	0.097	0.095	0.092	0.09	0.089	0.088	0.088	0.087	0.086	0.087	0.089	0.089	0.092	0.094	0.095	0.097	0.098	0.1	0.1	0.102	0.105	0.107	0.11	0.114
D09	Sample	Dilution_14	0.35	Standard_Development	Run083	Standard_Measurement	Plate_01	Clariostar_Study	MB	Biofoundry_,_London	Linear_Dilution_Pattern_V2	0.13	0.127	0.124	0.12	0.116	0.112	0.108	0.106	0.103	0.1	0.098	0.094	0.089	0.086	0.083	0.08	0.078	0.076	0.075	0.074	0.073	0.072	0.072	0.072	0.073	0.074	0.075	0.076	0.076	0.077	0.078	0.079	0.079	0.08	0.081	0.082	0.084	0.086
D10	Sample	Dilution_18	0.15	Standard_Development	Run083	Standard_Measurement	Plate_01	Clariostar_Study	MB	Biofoundry_,_London	Linear_Dilution_Pattern_V2	0.125	0.122	0.12	0.116	0.111	0.107	0.103	0.101	0.098	0.095	0.092	0.087	0.083	0.08	0.077	0.075	0.072	0.07	0.069	0.068	0.067	0.066	0.065	0.065	0.065	0.064	0.065	0.065	0.065	0.065	0.065	0.065	0.065	0.065	0.065	0.064	0.065	0.066
D11	Blank	DMSO		Standard_Development	Run083	Standard_Measurement	Plate_01	Clariostar_Study	MB	Biofoundry_,_London	Linear_Dilution_Pattern_V2	0.114	0.111	0.108	0.104	0.1	0.097	0.093	0.09	0.087	0.084	0.081	0.077	0.073	0.07	0.067	0.065	0.062	0.06	0.059	0.058	0.057	0.056	0.055	0.054	0.054	0.054	0.054	0.054	0.052	0.052	0.052	0.051	0.051	0.051	0.05	0.049	0.048	0.048
D12	Blank	DMSO		Standard_Development	Run083	Standard_Measurement	Plate_01	Clariostar_Study	MB	Biofoundry_,_London	Linear_Dilution_Pattern_V2	0.115	0.112	0.108	0.103	0.1	0.097	0.092	0.09	0.087	0.084	0.08	0.076	0.071	0.068	0.065	0.064	0.061	0.059	0.058	0.057	0.056	0.055	0.054	0.053	0.054	0.053	0.052	0.052	0.051	0.051	0.051	0.05	0.05	0.049	0.049	0.048	0.047	0.046
E01	Sample	Dilution_3	0.9	Standard_Development	Run083	Standard_Measurement	Plate_01	Clariostar_Study	MB	Biofoundry_,_London	Linear_Dilution_Pattern_V2	0.167	0.164	0.161	0.155	0.152	0.149	0.145	0.143	0.141	0.14	0.136	0.133	0.129	0.124	0.121	0.118	0.116	0.113	0.113	0.112	0.112	0.111	0.112	0.114	0.116	0.118	0.121	0.125	0.128	0.13	0.133	0.136	0.138	0.141	0.145	0.149	0.155	0.162
E02	Sample	Dilution_7	0.7	Standard_Development	Run083	Standard_Measurement	Plate_01	Clariostar_Study	MB	Biofoundry_,_London	Linear_Dilution_Pattern_V2	0.154	0.152	0.148	0.144	0.139	0.136	0.131	0.13	0.126	0.124	0.121	0.117	0.113	0.108	0.103	0.101	0.098	0.096	0.095	0.095	0.093	0.093	0.092	0.094	0.096	0.098	0.101	0.102	0.104	0.106	0.109	0.111	0.112	0.114	0.117	0.12	0.124	0.13
E03	Sample	Dilution_11	0.5	Standard_Development	Run083	Standard_Measurement	Plate_01	Clariostar_Study	MB	Biofoundry_,_London	Linear_Dilution_Pattern_V2	0.141	0.138	0.134	0.13	0.125	0.121	0.117	0.116	0.114	0.111	0.108	0.105	0.101	0.096	0.093	0.091	0.088	0.086	0.085	0.084	0.084	0.082	0.082	0.083	0.085	0.087	0.088	0.09	0.091	0.092	0.094	0.095	0.096	0.097	0.099	0.102	0.104	0.107
E04	Sample	Dilution_15	0.3	Standard_Development	Run083	Standard_Measurement	Plate_01	Clariostar_Study	MB	Biofoundry_,_London	Linear_Dilution_Pattern_V2	0.133	0.131	0.127	0.123	0.118	0.115	0.11	0.109	0.106	0.104	0.101	0.097	0.093	0.09	0.086	0.084	0.082	0.079	0.078	0.077	0.076	0.076	0.075	0.075	0.076	0.076	0.078	0.079	0.079	0.08	0.08	0.08	0.08	0.081	0.082	0.083	0.084	0.086
E05	Sample	Dilution_19	0.1	Standard_Development	Run083	Standard_Measurement	Plate_01	Clariostar_Study	MB	Biofoundry_,_London	Linear_Dilution_Pattern_V2	0.117	0.114	0.111	0.107	0.103	0.1	0.095	0.094	0.091	0.088	0.085	0.082	0.077	0.074	0.07	0.068	0.066	0.064	0.062	0.061	0.06	0.059	0.059	0.059	0.059	0.058	0.058	0.058	0.058	0.058	0.058	0.058	0.058	0.058	0.057	0.056	0.056	0.057
E06	Sample	Dilution_3	0.9	Standard_Development	Run083	Standard_Measurement	Plate_01	Clariostar_Study	MB	Biofoundry_,_London	Linear_Dilution_Pattern_V2	0.156	0.154	0.15	0.146	0.141	0.138	0.134	0.132	0.131	0.129	0.127	0.124	0.12	0.116	0.112	0.11	0.107	0.105	0.104	0.102	0.102	0.101	0.102	0.104	0.106	0.108	0.112	0.114	0.117	0.12	0.123	0.125	0.127	0.13	0.134	0.137	0.142	0.149
E07	Sample	Dilution_7	0.7	Standard_Development	Run083	Standard_Measurement	Plate_01	Clariostar_Study	MB	Biofoundry_,_London	Linear_Dilution_Pattern_V2	0.147	0.143	0.141	0.137	0.133	0.129	0.124	0.123	0.121	0.119	0.117	0.113	0.109	0.105	0.101	0.099	0.096	0.093	0.093	0.093	0.091	0.091	0.091	0.091	0.093	0.095	0.098	0.1	0.102	0.104	0.106	0.108	0.109	0.112	0.114	0.117	0.121	0.126
E08	Sample	Dilution_11	0.5	Standard_Development	Run083	Standard_Measurement	Plate_01	Clariostar_Study	MB	Biofoundry_,_London	Linear_Dilution_Pattern_V2	0.143	0.14	0.138	0.133	0.13	0.126	0.122	0.12	0.118	0.115	0.113	0.11	0.105	0.102	0.099	0.096	0.093	0.091	0.09	0.09	0.088	0.087	0.086	0.087	0.089	0.089	0.091	0.092	0.093	0.094	0.095	0.096	0.097	0.098	0.1	0.101	0.104	0.107
E09	Sample	Dilution_15	0.3	Standard_Development	Run083	Standard_Measurement	Plate_01	Clariostar_Study	MB	Biofoundry_,_London	Linear_Dilution_Pattern_V2	0.13	0.126	0.124	0.12	0.116	0.112	0.108	0.106	0.103	0.1	0.097	0.093	0.088	0.085	0.082	0.08	0.077	0.075	0.073	0.073	0.072	0.071	0.07	0.07	0.071	0.071	0.073	0.073	0.073	0.073	0.074	0.075	0.075	0.076	0.077	0.078	0.079	0.081
E10	Sample	Dilution_19	0.1	Standard_Development	Run083	Standard_Measurement	Plate_01	Clariostar_Study	MB	Biofoundry_,_London	Linear_Dilution_Pattern_V2	0.117	0.114	0.111	0.106	0.103	0.1	0.095	0.093	0.09	0.087	0.084	0.08	0.076	0.072	0.069	0.066	0.065	0.062	0.061	0.061	0.06	0.058	0.058	0.057	0.058	0.057	0.058	0.058	0.057	0.056	0.057	0.058	0.057	0.056	0.056	0.056	0.056	0.057
E11	Blank	DMSO		Standard_Development	Run083	Standard_Measurement	Plate_01	Clariostar_Study	MB	Biofoundry_,_London	Linear_Dilution_Pattern_V2	0.114	0.111	0.108	0.103	0.099	0.096	0.091	0.09	0.088	0.084	0.081	0.077	0.072	0.07	0.067	0.064	0.063	0.06	0.059	0.058	0.057	0.056	0.054	0.054	0.054	0.053	0.054	0.053	0.052	0.052	0.052	0.051	0.051	0.05	0.049	0.048	0.048	0.048
E12	Blank	DMSO		Standard_Development	Run083	Standard_Measurement	Plate_01	Clariostar_Study	MB	Biofoundry_,_London	Linear_Dilution_Pattern_V2	0.113	0.11	0.107	0.103	0.099	0.095	0.091	0.089	0.087	0.083	0.079	0.076	0.072	0.068	0.065	0.064	0.061	0.059	0.058	0.057	0.056	0.055	0.054	0.054	0.054	0.053	0.053	0.053	0.052	0.051	0.051	0.051	0.05	0.05	0.049	0.048	0.047	0.047
F01	Sample	Dilution_3	0.9	Standard_Development	Run083	Standard_Measurement	Plate_01	Clariostar_Study	MB	Biofoundry_,_London	Linear_Dilution_Pattern_V2	0.162	0.16	0.157	0.153	0.149	0.145	0.141	0.14	0.139	0.137	0.135	0.132	0.127	0.123	0.119	0.116	0.114	0.112	0.111	0.111	0.111	0.11	0.11	0.112	0.114	0.116	0.12	0.123	0.126	0.129	0.132	0.134	0.136	0.139	0.143	0.147	0.152	0.159
F02	Sample	Dilution_7	0.7	Standard_Development	Run083	Standard_Measurement	Plate_01	Clariostar_Study	MB	Biofoundry_,_London	Linear_Dilution_Pattern_V2	0.186	0.184	0.182	0.177	0.173	0.17	0.165	0.164	0.163	0.161	0.159	0.155	0.151	0.147	0.142	0.141	0.138	0.136	0.135	0.134	0.134	0.133	0.134	0.135	0.137	0.139	0.141	0.143	0.145	0.147	0.149	0.151	0.152	0.154	0.157	0.159	0.163	0.168
F03	Sample	Dilution_11	0.5	Standard_Development	Run083	Standard_Measurement	Plate_01	Clariostar_Study	MB	Biofoundry_,_London	Linear_Dilution_Pattern_V2	0.14	0.137	0.133	0.129	0.125	0.121	0.117	0.116	0.114	0.111	0.108	0.104	0.099	0.096	0.092	0.09	0.088	0.085	0.084	0.084	0.083	0.082	0.082	0.083	0.084	0.085	0.087	0.089	0.09	0.091	0.092	0.094	0.095	0.096	0.099	0.101	0.103	0.107
F04	Sample	Dilution_15	0.3	Standard_Development	Run083	Standard_Measurement	Plate_01	Clariostar_Study	MB	Biofoundry_,_London	Linear_Dilution_Pattern_V2	0.129	0.126	0.123	0.119	0.115	0.111	0.107	0.105	0.103	0.1	0.098	0.094	0.09	0.086	0.083	0.081	0.078	0.075	0.074	0.074	0.073	0.072	0.072	0.072	0.073	0.073	0.074	0.075	0.076	0.076	0.077	0.078	0.078	0.078	0.08	0.081	0.082	0.084
F05	Sample	Dilution_19	0.1	Standard_Development	Run083	Standard_Measurement	Plate_01	Clariostar_Study	MB	Biofoundry_,_London	Linear_Dilution_Pattern_V2	0.117	0.115	0.112	0.107	0.103	0.1	0.095	0.093	0.091	0.088	0.085	0.081	0.078	0.075	0.071	0.069	0.068	0.065	0.064	0.063	0.061	0.06	0.059	0.06	0.06	0.059	0.06	0.06	0.059	0.059	0.059	0.059	0.059	0.059	0.059	0.058	0.058	0.059
F06	Sample	Dilution_3	0.9	Standard_Development	Run083	Standard_Measurement	Plate_01	Clariostar_Study	MB	Biofoundry_,_London	Linear_Dilution_Pattern_V2	0.16	0.157	0.154	0.15	0.145	0.142	0.138	0.137	0.135	0.133	0.131	0.128	0.123	0.12	0.116	0.113	0.11	0.108	0.107	0.106	0.105	0.105	0.105	0.108	0.11	0.112	0.116	0.118	0.121	0.124	0.127	0.129	0.131	0.134	0.137	0.141	0.147	0.153
F07	Sample	Dilution_7	0.7	Standard_Development	Run083	Standard_Measurement	Plate_01	Clariostar_Study	MB	Biofoundry_,_London	Linear_Dilution_Pattern_V2	0.158	0.155	0.152	0.148	0.143	0.14	0.136	0.134	0.132	0.129	0.128	0.124	0.121	0.117	0.112	0.11	0.108	0.105	0.104	0.103	0.103	0.102	0.101	0.103	0.105	0.107	0.109	0.112	0.114	0.116	0.117	0.119	0.12	0.122	0.126	0.128	0.132	0.137
F08	Sample	Dilution_11	0.5	Standard_Development	Run083	Standard_Measurement	Plate_01	Clariostar_Study	MB	Biofoundry_,_London	Linear_Dilution_Pattern_V2	0.135	0.132	0.13	0.125	0.12	0.117	0.112	0.111	0.108	0.106	0.104	0.101	0.096	0.092	0.089	0.087	0.084	0.082	0.081	0.081	0.079	0.078	0.078	0.079	0.08	0.082	0.083	0.084	0.085	0.087	0.087	0.089	0.09	0.091	0.093	0.094	0.096	0.1
F09	Sample	Dilution_15	0.3	Standard_Development	Run083	Standard_Measurement	Plate_01	Clariostar_Study	MB	Biofoundry_,_London	Linear_Dilution_Pattern_V2	0.125	0.123	0.119	0.116	0.112	0.108	0.104	0.102	0.099	0.096	0.094	0.09	0.086	0.083	0.079	0.077	0.075	0.073	0.072	0.071	0.069	0.069	0.068	0.069	0.07	0.07	0.071	0.072	0.072	0.072	0.072	0.073	0.074	0.074	0.076	0.076	0.078	0.08
F10	Sample	Dilution_19	0.1	Standard_Development	Run083	Standard_Measurement	Plate_01	Clariostar_Study	MB	Biofoundry_,_London	Linear_Dilution_Pattern_V2	0.117	0.114	0.112	0.108	0.104	0.101	0.096	0.094	0.09	0.088	0.085	0.082	0.078	0.074	0.07	0.069	0.066	0.064	0.063	0.062	0.061	0.06	0.059	0.059	0.059	0.059	0.059	0.059	0.058	0.058	0.059	0.059	0.058	0.058	0.058	0.057	0.057	0.058
F11	Blank	DMSO		Standard_Development	Run083	Standard_Measurement	Plate_01	Clariostar_Study	MB	Biofoundry_,_London	Linear_Dilution_Pattern_V2	0.114	0.11	0.107	0.103	0.099	0.096	0.091	0.089	0.086	0.083	0.08	0.077	0.072	0.069	0.066	0.064	0.062	0.059	0.059	0.058	0.057	0.055	0.054	0.054	0.054	0.053	0.053	0.053	0.052	0.051	0.051	0.051	0.05	0.049	0.049	0.048	0.048	0.047
F12	Blank	DMSO		Standard_Development	Run083	Standard_Measurement	Plate_01	Clariostar_Study	MB	Biofoundry_,_London	Linear_Dilution_Pattern_V2	0.113	0.11	0.107	0.103	0.099	0.096	0.093	0.09	0.086	0.083	0.08	0.076	0.072	0.069	0.065	0.063	0.061	0.059	0.058	0.057	0.056	0.055	0.054	0.053	0.053	0.053	0.053	0.052	0.052	0.051	0.051	0.05	0.05	0.049	0.049	0.048	0.048	0.048
G01	Sample	Dilution_4	0.85	Standard_Development	Run083	Standard_Measurement	Plate_01	Clariostar_Study	MB	Biofoundry_,_London	Linear_Dilution_Pattern_V2	0.167	0.164	0.161	0.158	0.154	0.15	0.146	0.144	0.143	0.141	0.138	0.134	0.13	0.126	0.122	0.119	0.118	0.115	0.114	0.113	0.113	0.113	0.113	0.114	0.116	0.119	0.122	0.125	0.128	0.129	0.132	0.134	0.136	0.139	0.142	0.145	0.15	0.156
G02	Sample	Dilution_8	0.65	Standard_Development	Run083	Standard_Measurement	Plate_01	Clariostar_Study	MB	Biofoundry_,_London	Linear_Dilution_Pattern_V2	0.148	0.145	0.142	0.137	0.134	0.131	0.126	0.124	0.122	0.122	0.119	0.115	0.11	0.106	0.102	0.1	0.098	0.095	0.094	0.093	0.092	0.091	0.092	0.093	0.095	0.097	0.099	0.102	0.103	0.105	0.106	0.108	0.111	0.113	0.115	0.117	0.121	0.125
G03	Sample	Dilution_12	0.45	Standard_Development	Run083	Standard_Measurement	Plate_01	Clariostar_Study	MB	Biofoundry_,_London	Linear_Dilution_Pattern_V2	0.138	0.135	0.132	0.128	0.124	0.12	0.115	0.114	0.111	0.109	0.106	0.102	0.098	0.093	0.09	0.088	0.086	0.083	0.082	0.082	0.08	0.079	0.079	0.081	0.082	0.083	0.084	0.086	0.087	0.087	0.089	0.09	0.091	0.092	0.093	0.095	0.098	0.101
G04	Sample	Dilution_16	0.25	Standard_Development	Run083	Standard_Measurement	Plate_01	Clariostar_Study	MB	Biofoundry_,_London	Linear_Dilution_Pattern_V2	0.127	0.125	0.121	0.117	0.113	0.11	0.105	0.103	0.1	0.097	0.095	0.092	0.087	0.084	0.081	0.078	0.076	0.073	0.072	0.071	0.07	0.069	0.069	0.069	0.069	0.07	0.071	0.071	0.071	0.072	0.072	0.073	0.073	0.074	0.074	0.075	0.076	0.078
G05	Sample	Dilution_20	0.0499999999999999	Standard_Development	Run083	Standard_Measurement	Plate_01	Clariostar_Study	MB	Biofoundry_,_London	Linear_Dilution_Pattern_V2	0.117	0.113	0.11	0.106	0.101	0.098	0.093	0.091	0.089	0.086	0.082	0.079	0.075	0.072	0.069	0.067	0.065	0.062	0.061	0.06	0.059	0.058	0.056	0.057	0.057	0.056	0.056	0.056	0.055	0.055	0.055	0.055	0.054	0.054	0.053	0.052	0.052	0.053
G06	Sample	Dilution_4	0.85	Standard_Development	Run083	Standard_Measurement	Plate_01	Clariostar_Study	MB	Biofoundry_,_London	Linear_Dilution_Pattern_V2	0.156	0.153	0.15	0.144	0.14	0.137	0.132	0.131	0.129	0.128	0.126	0.123	0.118	0.114	0.111	0.108	0.106	0.103	0.101	0.101	0.099	0.099	0.1	0.102	0.104	0.106	0.109	0.112	0.114	0.117	0.119	0.121	0.123	0.125	0.129	0.132	0.137	0.143
G07	Sample	Dilution_8	0.65	Standard_Development	Run083	Standard_Measurement	Plate_01	Clariostar_Study	MB	Biofoundry_,_London	Linear_Dilution_Pattern_V2	0.145	0.141	0.138	0.135	0.131	0.127	0.123	0.121	0.119	0.117	0.114	0.111	0.107	0.103	0.099	0.097	0.095	0.092	0.09	0.091	0.09	0.089	0.089	0.09	0.092	0.093	0.096	0.098	0.1	0.102	0.104	0.105	0.106	0.109	0.111	0.114	0.118	0.123
G08	Sample	Dilution_12	0.45	Standard_Development	Run083	Standard_Measurement	Plate_01	Clariostar_Study	MB	Biofoundry_,_London	Linear_Dilution_Pattern_V2	0.132	0.128	0.125	0.121	0.116	0.113	0.108	0.107	0.105	0.102	0.099	0.096	0.092	0.089	0.085	0.083	0.08	0.078	0.077	0.076	0.075	0.074	0.074	0.075	0.075	0.076	0.078	0.079	0.079	0.08	0.082	0.083	0.083	0.084	0.085	0.087	0.088	0.091
G09	Sample	Dilution_16	0.25	Standard_Development	Run083	Standard_Measurement	Plate_01	Clariostar_Study	MB	Biofoundry_,_London	Linear_Dilution_Pattern_V2	0.126	0.122	0.119	0.115	0.11	0.107	0.102	0.1	0.098	0.095	0.092	0.089	0.085	0.081	0.077	0.076	0.073	0.071	0.07	0.069	0.068	0.067	0.066	0.067	0.067	0.067	0.068	0.069	0.068	0.069	0.07	0.07	0.07	0.07	0.07	0.07	0.071	0.073
G10	Sample	Dilution_20	0.0499999999999999	Standard_Development	Run083	Standard_Measurement	Plate_01	Clariostar_Study	MB	Biofoundry_,_London	Linear_Dilution_Pattern_V2	0.115	0.112	0.109	0.105	0.101	0.097	0.093	0.091	0.088	0.085	0.081	0.078	0.074	0.07	0.067	0.065	0.063	0.06	0.06	0.058	0.057	0.056	0.055	0.055	0.055	0.055	0.054	0.054	0.054	0.053	0.053	0.053	0.053	0.052	0.052	0.051	0.051	0.051
G11	Blank	DMSO		Standard_Development	Run083	Standard_Measurement	Plate_01	Clariostar_Study	MB	Biofoundry_,_London	Linear_Dilution_Pattern_V2	0.115	0.112	0.109	0.105	0.101	0.097	0.093	0.091	0.088	0.084	0.081	0.076	0.072	0.07	0.066	0.064	0.062	0.06	0.058	0.058	0.056	0.055	0.054	0.054	0.053	0.052	0.053	0.052	0.051	0.051	0.051	0.051	0.05	0.05	0.049	0.048	0.047	0.047
G12	Blank	DMSO		Standard_Development	Run083	Standard_Measurement	Plate_01	Clariostar_Study	MB	Biofoundry_,_London	Linear_Dilution_Pattern_V2	0.116	0.113	0.109	0.105	0.1	0.097	0.092	0.09	0.088	0.084	0.081	0.077	0.073	0.069	0.066	0.064	0.063	0.06	0.059	0.058	0.057	0.055	0.054	0.054	0.054	0.053	0.053	0.053	0.052	0.052	0.051	0.051	0.05	0.049	0.049	0.047	0.046	0.046
H01	Sample	Dilution_4	0.85	Standard_Development	Run083	Standard_Measurement	Plate_01	Clariostar_Study	MB	Biofoundry_,_London	Linear_Dilution_Pattern_V2	0.166	0.164	0.161	0.156	0.151	0.148	0.144	0.141	0.14	0.137	0.133	0.129	0.124	0.119	0.115	0.113	0.111	0.108	0.107	0.106	0.106	0.105	0.105	0.107	0.108	0.112	0.115	0.117	0.119	0.122	0.124	0.127	0.128	0.131	0.135	0.138	0.142	0.148
H02	Sample	Dilution_8	0.65	Standard_Development	Run083	Standard_Measurement	Plate_01	Clariostar_Study	MB	Biofoundry_,_London	Linear_Dilution_Pattern_V2	0.15	0.148	0.144	0.14	0.136	0.132	0.128	0.127	0.125	0.122	0.12	0.116	0.112	0.107	0.103	0.102	0.099	0.097	0.095	0.094	0.094	0.093	0.093	0.094	0.095	0.097	0.099	0.101	0.103	0.105	0.106	0.108	0.109	0.111	0.113	0.116	0.119	0.124
H03	Sample	Dilution_12	0.45	Standard_Development	Run083	Standard_Measurement	Plate_01	Clariostar_Study	MB	Biofoundry_,_London	Linear_Dilution_Pattern_V2	0.138	0.134	0.131	0.126	0.122	0.118	0.114	0.112	0.11	0.107	0.105	0.101	0.096	0.092	0.089	0.087	0.084	0.082	0.081	0.08	0.079	0.078	0.077	0.079	0.08	0.081	0.082	0.083	0.085	0.086	0.086	0.088	0.088	0.089	0.09	0.092	0.094	0.097
H04	Sample	Dilution_16	0.25	Standard_Development	Run083	Standard_Measurement	Plate_01	Clariostar_Study	MB	Biofoundry_,_London	Linear_Dilution_Pattern_V2	0.133	0.13	0.127	0.122	0.117	0.114	0.109	0.107	0.104	0.101	0.097	0.093	0.088	0.084	0.079	0.077	0.076	0.073	0.071	0.07	0.069	0.068	0.067	0.069	0.068	0.069	0.07	0.07	0.07	0.07	0.071	0.072	0.072	0.072	0.072	0.072	0.073	0.075
H05	Sample	Dilution_20	0.0499999999999999	Standard_Development	Run083	Standard_Measurement	Plate_01	Clariostar_Study	MB	Biofoundry_,_London	Linear_Dilution_Pattern_V2	0.12	0.117	0.114	0.11	0.106	0.102	0.099	0.096	0.092	0.089	0.085	0.081	0.077	0.073	0.07	0.068	0.066	0.063	0.062	0.061	0.06	0.059	0.058	0.058	0.058	0.056	0.057	0.057	0.056	0.056	0.056	0.055	0.055	0.055	0.054	0.053	0.052	0.053
H06	Sample	Dilution_4	0.85	Standard_Development	Run083	Standard_Measurement	Plate_01	Clariostar_Study	MB	Biofoundry_,_London	Linear_Dilution_Pattern_V2	0.157	0.155	0.153	0.148	0.143	0.14	0.135	0.133	0.132	0.13	0.129	0.125	0.121	0.117	0.113	0.11	0.107	0.104	0.103	0.103	0.103	0.102	0.102	0.104	0.106	0.107	0.111	0.114	0.116	0.119	0.121	0.123	0.125	0.128	0.131	0.134	0.139	0.145
H07	Sample	Dilution_8	0.65	Standard_Development	Run083	Standard_Measurement	Plate_01	Clariostar_Study	MB	Biofoundry_,_London	Linear_Dilution_Pattern_V2	0.147	0.144	0.141	0.136	0.131	0.127	0.123	0.122	0.121	0.119	0.117	0.114	0.109	0.106	0.101	0.099	0.097	0.094	0.092	0.092	0.091	0.09	0.09	0.092	0.094	0.096	0.097	0.099	0.101	0.103	0.104	0.106	0.107	0.11	0.112	0.115	0.117	0.122
H08	Sample	Dilution_12	0.45	Standard_Development	Run083	Standard_Measurement	Plate_01	Clariostar_Study	MB	Biofoundry_,_London	Linear_Dilution_Pattern_V2	0.138	0.135	0.131	0.127	0.123	0.119	0.114	0.112	0.109	0.107	0.104	0.1	0.096	0.091	0.087	0.085	0.082	0.08	0.079	0.078	0.077	0.076	0.076	0.077	0.078	0.079	0.08	0.082	0.083	0.083	0.084	0.085	0.086	0.087	0.089	0.09	0.092	0.096
H09	Sample	Dilution_16	0.25	Standard_Development	Run083	Standard_Measurement	Plate_01	Clariostar_Study	MB	Biofoundry_,_London	Linear_Dilution_Pattern_V2	0.135	0.132	0.128	0.124	0.12	0.116	0.111	0.108	0.106	0.102	0.099	0.095	0.09	0.086	0.082	0.079	0.077	0.075	0.074	0.073	0.072	0.07	0.069	0.07	0.071	0.071	0.071	0.072	0.072	0.073	0.073	0.074	0.074	0.075	0.075	0.076	0.077	0.079
H10	Sample	Dilution_20	0.0499999999999999	Standard_Development	Run083	Standard_Measurement	Plate_01	Clariostar_Study	MB	Biofoundry_,_London	Linear_Dilution_Pattern_V2	0.12	0.117	0.114	0.109	0.106	0.102	0.097	0.095	0.092	0.089	0.086	0.081	0.077	0.073	0.069	0.067	0.065	0.062	0.061	0.06	0.059	0.057	0.057	0.057	0.057	0.056	0.056	0.056	0.055	0.055	0.055	0.054	0.054	0.054	0.053	0.053	0.052	0.052
H11	Blank	DMSO		Standard_Development	Run083	Standard_Measurement	Plate_01	Clariostar_Study	MB	Biofoundry_,_London	Linear_Dilution_Pattern_V2	0.119	0.115	0.111	0.107	0.103	0.1	0.095	0.093	0.091	0.087	0.084	0.08	0.076	0.072	0.069	0.068	0.066	0.063	0.061	0.06	0.059	0.058	0.057	0.057	0.057	0.056	0.055	0.055	0.054	0.054	0.054	0.053	0.053	0.052	0.052	0.051	0.05	0.05
H12	Blank	DMSO		Standard_Development	Run083	Standard_Measurement	Plate_01	Clariostar_Study	MB	Biofoundry_,_London	Linear_Dilution_Pattern_V2	0.117	0.114	0.111	0.106	0.102	0.099	0.094	0.092	0.088	0.085	0.081	0.076	0.072	0.069	0.065	0.063	0.061	0.059	0.058	0.057	0.056	0.055	0.054	0.054	0.053	0.052	0.052	0.052	0.051	0.051	0.051	0.051	0.049	0.049	0.049	0.048	0.047	0.047
A01	Sample	Dilution_1	1.0	Standard_Development	Run083	Standard_Measurement	Plate_01	Clariostar_Study	MB	Biofoundry_,_London	Linear_Dilution_Pattern_V2	0.161	0.158	0.154	0.151	0.148	0.143	0.139	0.137	0.135	0.133	0.129	0.125	0.122	0.117	0.113	0.11	0.107	0.105	0.104	0.103	0.103	0.103	0.104	0.106	0.108	0.112	0.115	0.118	0.121	0.124	0.127	0.13	0.133	0.136	0.14	0.145	0.151	0.158
A02	Sample	Dilution_5	0.8	Standard_Development	Run083	Standard_Measurement	Plate_01	Clariostar_Study	MB	Biofoundry_,_London	Linear_Dilution_Pattern_V2	0.149	0.146	0.143	0.14	0.137	0.133	0.129	0.127	0.124	0.121	0.117	0.113	0.109	0.105	0.101	0.098	0.096	0.093	0.092	0.091	0.09	0.09	0.091	0.092	0.095	0.097	0.099	0.102	0.104	0.106	0.108	0.111	0.113	0.115	0.118	0.122	0.127	0.133
A03	Sample	Dilution_9	0.6	Standard_Development	Run083	Standard_Measurement	Plate_01	Clariostar_Study	MB	Biofoundry_,_London	Linear_Dilution_Pattern_V2	0.141	0.137	0.134	0.131	0.127	0.123	0.119	0.117	0.114	0.111	0.108	0.104	0.101	0.097	0.092	0.09	0.088	0.086	0.084	0.084	0.082	0.082	0.083	0.083	0.085	0.087	0.088	0.09	0.092	0.094	0.096	0.097	0.098	0.101	0.103	0.106	0.11	0.114
A04	Sample	Dilution_13	0.4	Standard_Development	Run083	Standard_Measurement	Plate_01	Clariostar_Study	MB	Biofoundry_,_London	Linear_Dilution_Pattern_V2	0.133	0.131	0.127	0.123	0.12	0.116	0.112	0.11	0.106	0.103	0.098	0.094	0.09	0.087	0.084	0.08	0.077	0.075	0.074	0.074	0.073	0.073	0.073	0.072	0.074	0.074	0.075	0.077	0.077	0.078	0.08	0.08	0.081	0.083	0.084	0.086	0.089	0.092
A05	Sample	Dilution_17	0.2	Standard_Development	Run083	Standard_Measurement	Plate_01	Clariostar_Study	MB	Biofoundry_,_London	Linear_Dilution_Pattern_V2	0.123	0.12	0.116	0.113	0.109	0.104	0.1	0.098	0.095	0.092	0.088	0.084	0.08	0.077	0.074	0.071	0.068	0.066	0.065	0.064	0.063	0.063	0.063	0.062	0.062	0.063	0.063	0.063	0.063	0.063	0.064	0.064	0.064	0.065	0.065	0.066	0.066	0.068
A06	Sample	Dilution_1	1.0	Standard_Development	Run083	Standard_Measurement	Plate_01	Clariostar_Study	MB	Biofoundry_,_London	Linear_Dilution_Pattern_V2	0.164	0.161	0.158	0.152	0.149	0.144	0.141	0.138	0.136	0.134	0.131	0.127	0.123	0.119	0.114	0.111	0.108	0.106	0.104	0.103	0.102	0.102	0.104	0.105	0.108	0.111	0.113	0.117	0.119	0.122	0.125	0.128	0.13	0.134	0.138	0.142	0.148	0.155
A07	Sample	Dilution_5	0.8	Standard_Development	Run083	Standard_Measurement	Plate_01	Clariostar_Study	MB	Biofoundry_,_London	Linear_Dilution_Pattern_V2	0.15	0.146	0.143	0.139	0.136	0.132	0.127	0.126	0.123	0.121	0.118	0.114	0.111	0.108	0.103	0.1	0.098	0.096	0.094	0.093	0.093	0.093	0.093	0.094	0.097	0.099	0.101	0.104	0.107	0.108	0.111	0.113	0.115	0.118	0.121	0.125	0.13	0.135
A08	Sample	Dilution_9	0.6	Standard_Development	Run083	Standard_Measurement	Plate_01	Clariostar_Study	MB	Biofoundry_,_London	Linear_Dilution_Pattern_V2	0.142	0.139	0.136	0.131	0.128	0.123	0.119	0.117	0.114	0.112	0.108	0.105	0.101	0.097	0.093	0.091	0.088	0.086	0.085	0.083	0.082	0.082	0.082	0.083	0.086	0.087	0.088	0.09	0.092	0.093	0.095	0.096	0.097	0.1	0.102	0.105	0.108	0.113
A09	Sample	Dilution_13	0.4	Standard_Development	Run083	Standard_Measurement	Plate_01	Clariostar_Study	MB	Biofoundry_,_London	Linear_Dilution_Pattern_V2	0.136	0.134	0.13	0.125	0.122	0.117	0.113	0.11	0.107	0.104	0.1	0.095	0.091	0.087	0.084	0.081	0.077	0.076	0.074	0.073	0.072	0.072	0.072	0.072	0.073	0.074	0.074	0.076	0.076	0.077	0.077	0.079	0.079	0.08	0.082	0.083	0.085	0.087
A10	Sample	Dilution_17	0.2	Standard_Development	Run083	Standard_Measurement	Plate_01	Clariostar_Study	MB	Biofoundry_,_London	Linear_Dilution_Pattern_V2	0.121	0.118	0.115	0.111	0.108	0.103	0.099	0.097	0.093	0.091	0.086	0.082	0.079	0.075	0.072	0.069	0.067	0.065	0.063	0.063	0.061	0.06	0.06	0.061	0.061	0.061	0.061	0.061	0.061	0.061	0.062	0.062	0.062	0.063	0.063	0.064	0.065	0.066
A11	Blank	DMSO		Standard_Development	Run083	Standard_Measurement	Plate_01	Clariostar_Study	MB	Biofoundry_,_London	Linear_Dilution_Pattern_V2	0.114	0.11	0.106	0.103	0.1	0.095	0.091	0.089	0.086	0.083	0.078	0.074	0.072	0.068	0.065	0.062	0.06	0.058	0.056	0.056	0.054	0.053	0.053	0.052	0.053	0.053	0.051	0.051	0.05	0.05	0.049	0.049	0.049	0.049	0.049	0.048	0.048	0.047
A12	Blank	DMSO		Standard_Development	Run083	Standard_Measurement	Plate_01	Clariostar_Study	MB	Biofoundry_,_London	Linear_Dilution_Pattern_V2	0.116	0.113	0.109	0.105	0.103	0.098	0.093	0.091	0.088	0.085	0.08	0.075	0.072	0.069	0.065	0.063	0.061	0.059	0.057	0.055	0.054	0.053	0.053	0.053	0.053	0.053	0.052	0.051	0.051	0.05	0.05	0.049	0.049	0.049	0.048	0.048	0.047	0.047
B01	Sample	Dilution_1	1.0	Standard_Development	Run083	Standard_Measurement	Plate_01	Clariostar_Study	MB	Biofoundry_,_London	Linear_Dilution_Pattern_V2	0.159	0.156	0.153	0.149	0.146	0.142	0.138	0.137	0.136	0.134	0.131	0.127	0.124	0.12	0.116	0.113	0.111	0.109	0.108	0.106	0.106	0.107	0.108	0.109	0.113	0.116	0.119	0.122	0.126	0.129	0.131	0.134	0.137	0.14	0.145	0.15	0.156	0.163
B02	Sample	Dilution_5	0.8	Standard_Development	Run083	Standard_Measurement	Plate_01	Clariostar_Study	MB	Biofoundry_,_London	Linear_Dilution_Pattern_V2	0.147	0.144	0.14	0.137	0.133	0.129	0.125	0.124	0.123	0.12	0.118	0.114	0.111	0.106	0.102	0.101	0.099	0.097	0.095	0.094	0.093	0.093	0.095	0.096	0.098	0.101	0.103	0.105	0.108	0.111	0.114	0.116	0.118	0.121	0.124	0.127	0.132	0.138
B03	Sample	Dilution_9	0.6	Standard_Development	Run083	Standard_Measurement	Plate_01	Clariostar_Study	MB	Biofoundry_,_London	Linear_Dilution_Pattern_V2	0.138	0.135	0.131	0.128	0.126	0.121	0.117	0.116	0.113	0.11	0.107	0.102	0.099	0.095	0.091	0.089	0.087	0.085	0.084	0.082	0.082	0.082	0.082	0.083	0.085	0.086	0.088	0.09	0.092	0.093	0.095	0.097	0.099	0.1	0.103	0.106	0.109	0.114
B04	Sample	Dilution_13	0.4	Standard_Development	Run083	Standard_Measurement	Plate_01	Clariostar_Study	MB	Biofoundry_,_London	Linear_Dilution_Pattern_V2	0.13	0.128	0.123	0.119	0.116	0.111	0.108	0.106	0.104	0.101	0.098	0.094	0.091	0.087	0.083	0.081	0.078	0.077	0.076	0.074	0.074	0.073	0.073	0.074	0.075	0.076	0.077	0.079	0.08	0.081	0.081	0.083	0.084	0.085	0.087	0.088	0.09	0.093
B05	Sample	Dilution_17	0.2	Standard_Development	Run083	Standard_Measurement	Plate_01	Clariostar_Study	MB	Biofoundry_,_London	Linear_Dilution_Pattern_V2	0.116	0.114	0.111	0.107	0.104	0.1	0.096	0.094	0.091	0.088	0.085	0.081	0.078	0.074	0.072	0.07	0.068	0.066	0.064	0.063	0.062	0.061	0.061	0.061	0.062	0.062	0.062	0.063	0.063	0.063	0.063	0.064	0.064	0.064	0.065	0.065	0.066	0.068
B06	Sample	Dilution_1	1.0	Standard_Development	Run083	Standard_Measurement	Plate_01	Clariostar_Study	MB	Biofoundry_,_London	Linear_Dilution_Pattern_V2	0.154	0.152	0.148	0.145	0.142	0.139	0.135	0.133	0.131	0.129	0.127	0.123	0.121	0.117	0.113	0.109	0.107	0.105	0.104	0.103	0.103	0.103	0.104	0.105	0.108	0.11	0.114	0.117	0.12	0.123	0.126	0.129	0.131	0.135	0.14	0.144	0.15	0.157
B07	Sample	Dilution_5	0.8	Standard_Development	Run083	Standard_Measurement	Plate_01	Clariostar_Study	MB	Biofoundry_,_London	Linear_Dilution_Pattern_V2	0.146	0.144	0.14	0.137	0.133	0.129	0.125	0.124	0.122	0.121	0.118	0.114	0.111	0.107	0.104	0.101	0.098	0.096	0.095	0.094	0.093	0.093	0.094	0.095	0.097	0.1	0.102	0.105	0.108	0.109	0.111	0.113	0.116	0.119	0.122	0.126	0.131	0.137
B08	Sample	Dilution_9	0.6	Standard_Development	Run083	Standard_Measurement	Plate_01	Clariostar_Study	MB	Biofoundry_,_London	Linear_Dilution_Pattern_V2	0.136	0.135	0.13	0.126	0.122	0.118	0.114	0.113	0.111	0.108	0.105	0.101	0.098	0.095	0.091	0.089	0.086	0.084	0.083	0.082	0.081	0.081	0.081	0.083	0.084	0.086	0.087	0.089	0.091	0.092	0.094	0.095	0.097	0.098	0.101	0.104	0.107	0.111
B09	Sample	Dilution_13	0.4	Standard_Development	Run083	Standard_Measurement	Plate_01	Clariostar_Study	MB	Biofoundry_,_London	Linear_Dilution_Pattern_V2	0.131	0.128	0.124	0.121	0.117	0.113	0.109	0.106	0.104	0.101	0.098	0.094	0.09	0.087	0.083	0.081	0.079	0.076	0.075	0.074	0.073	0.073	0.073	0.073	0.075	0.075	0.076	0.077	0.078	0.079	0.079	0.081	0.082	0.083	0.084	0.086	0.088	0.09
B10	Sample	Dilution_17	0.2	Standard_Development	Run083	Standard_Measurement	Plate_01	Clariostar_Study	MB	Biofoundry_,_London	Linear_Dilution_Pattern_V2	0.121	0.119	0.116	0.112	0.108	0.105	0.1	0.098	0.096	0.092	0.089	0.085	0.082	0.079	0.075	0.072	0.07	0.068	0.068	0.067	0.065	0.064	0.064	0.064	0.065	0.065	0.065	0.065	0.066	0.065	0.066	0.066	0.066	0.067	0.068	0.067	0.068	0.069
B11	Blank	DMSO		Standard_Development	Run083	Standard_Measurement	Plate_01	Clariostar_Study	MB	Biofoundry_,_London	Linear_Dilution_Pattern_V2	0.114	0.111	0.108	0.104	0.101	0.097	0.093	0.091	0.088	0.084	0.079	0.075	0.073	0.07	0.067	0.064	0.063	0.061	0.059	0.058	0.057	0.056	0.056	0.056	0.056	0.055	0.054	0.053	0.053	0.052	0.052	0.052	0.052	0.051	0.051	0.05	0.05	0.049
B12	Blank	DMSO		Standard_Development	Run083	Standard_Measurement	Plate_01	Clariostar_Study	MB	Biofoundry_,_London	Linear_Dilution_Pattern_V2	0.11	0.107	0.103	0.099	0.097	0.093	0.089	0.087	0.084	0.081	0.076	0.072	0.068	0.065	0.062	0.061	0.059	0.056	0.055	0.054	0.053	0.052	0.052	0.051	0.051	0.051	0.05	0.05	0.05	0.049	0.049	0.048	0.048	0.047	0.047	0.046	0.046	0.046
C01	Sample	Dilution_2	0.95	Standard_Development	Run083	Standard_Measurement	Plate_01	Clariostar_Study	MB	Biofoundry_,_London	Linear_Dilution_Pattern_V2	0.151	0.149	0.145	0.142	0.139	0.135	0.131	0.129	0.128	0.126	0.123	0.12	0.116	0.112	0.109	0.107	0.104	0.102	0.102	0.1	0.1	0.1	0.102	0.103	0.106	0.109	0.111	0.114	0.117	0.12	0.124	0.126	0.129	0.132	0.136	0.141	0.147	0.153
C02	Sample	Dilution_6	0.75	Standard_Development	Run083	Standard_Measurement	Plate_01	Clariostar_Study	MB	Biofoundry_,_London	Linear_Dilution_Pattern_V2	0.142	0.141	0.136	0.134	0.13	0.126	0.122	0.121	0.118	0.116	0.113	0.11	0.106	0.103	0.1	0.097	0.095	0.093	0.092	0.091	0.09	0.09	0.091	0.092	0.094	0.096	0.099	0.101	0.103	0.105	0.107	0.109	0.111	0.114	0.117	0.12	0.124	0.13
C03	Sample	Dilution_10	0.55	Standard_Development	Run083	Standard_Measurement	Plate_01	Clariostar_Study	MB	Biofoundry_,_London	Linear_Dilution_Pattern_V2	0.317	0.315	0.311	0.308	0.306	0.302	0.297	0.296	0.293	0.291	0.287	0.283	0.279	0.275	0.271	0.268	0.266	0.264	0.263	0.261	0.26	0.26	0.259	0.26	0.261	0.262	0.263	0.264	0.264	0.264	0.265	0.266	0.266	0.267	0.268	0.27	0.273	0.276
C04	Sample	Dilution_14	0.35	Standard_Development	Run083	Standard_Measurement	Plate_01	Clariostar_Study	MB	Biofoundry_,_London	Linear_Dilution_Pattern_V2	0.127	0.124	0.121	0.117	0.115	0.111	0.107	0.104	0.101	0.098	0.095	0.092	0.087	0.084	0.081	0.078	0.076	0.074	0.073	0.072	0.071	0.07	0.071	0.071	0.073	0.073	0.074	0.075	0.076	0.076	0.077	0.078	0.079	0.081	0.082	0.084	0.086	0.089
C05	Sample	Dilution_18	0.15	Standard_Development	Run083	Standard_Measurement	Plate_01	Clariostar_Study	MB	Biofoundry_,_London	Linear_Dilution_Pattern_V2	0.114	0.111	0.108	0.104	0.102	0.097	0.094	0.091	0.089	0.086	0.083	0.079	0.076	0.073	0.07	0.068	0.065	0.063	0.062	0.061	0.06	0.059	0.059	0.059	0.06	0.06	0.059	0.06	0.06	0.06	0.06	0.061	0.061	0.061	0.061	0.062	0.062	0.064
C06	Sample	Dilution_2	0.95	Standard_Development	Run083	Standard_Measurement	Plate_01	Clariostar_Study	MB	Biofoundry_,_London	Linear_Dilution_Pattern_V2	0.164	0.162	0.158	0.154	0.152	0.148	0.144	0.142	0.141	0.139	0.137	0.135	0.131	0.128	0.124	0.121	0.119	0.116	0.116	0.115	0.114	0.114	0.115	0.117	0.12	0.123	0.126	0.129	0.132	0.135	0.138	0.14	0.143	0.147	0.151	0.156	0.162	0.169
C07	Sample	Dilution_6	0.75	Standard_Development	Run083	Standard_Measurement	Plate_01	Clariostar_Study	MB	Biofoundry_,_London	Linear_Dilution_Pattern_V2	0.145	0.143	0.14	0.136	0.133	0.128	0.125	0.124	0.122	0.119	0.117	0.114	0.111	0.107	0.103	0.101	0.098	0.096	0.095	0.094	0.093	0.094	0.094	0.094	0.097	0.099	0.101	0.103	0.105	0.107	0.109	0.111	0.113	0.116	0.118	0.122	0.126	0.131
C08	Sample	Dilution_10	0.55	Standard_Development	Run083	Standard_Measurement	Plate_01	Clariostar_Study	MB	Biofoundry_,_London	Linear_Dilution_Pattern_V2	0.134	0.132	0.128	0.125	0.121	0.117	0.113	0.112	0.11	0.107	0.104	0.1	0.097	0.094	0.09	0.088	0.086	0.083	0.082	0.081	0.08	0.08	0.08	0.081	0.083	0.084	0.085	0.087	0.088	0.09	0.091	0.092	0.093	0.095	0.098	0.099	0.103	0.106
C09	Sample	Dilution_14	0.35	Standard_Development	Run083	Standard_Measurement	Plate_01	Clariostar_Study	MB	Biofoundry_,_London	Linear_Dilution_Pattern_V2	0.125	0.122	0.118	0.115	0.112	0.108	0.103	0.101	0.099	0.096	0.092	0.088	0.085	0.082	0.079	0.076	0.074	0.072	0.07	0.069	0.069	0.068	0.069	0.068	0.069	0.07	0.07	0.072	0.072	0.073	0.074	0.074	0.075	0.076	0.077	0.079	0.081	0.083
C10	Sample	Dilution_18	0.15	Standard_Development	Run083	Standard_Measurement	Plate_01	Clariostar_Study	MB	Biofoundry_,_London	Linear_Dilution_Pattern_V2	0.122	0.119	0.115	0.112	0.109	0.104	0.1	0.098	0.095	0.092	0.087	0.084	0.08	0.077	0.074	0.071	0.068	0.066	0.065	0.065	0.063	0.062	0.062	0.062	0.062	0.063	0.062	0.062	0.062	0.062	0.062	0.062	0.063	0.063	0.063	0.063	0.064	0.064
C11	Blank	DMSO		Standard_Development	Run083	Standard_Measurement	Plate_01	Clariostar_Study	MB	Biofoundry_,_London	Linear_Dilution_Pattern_V2	0.111	0.108	0.105	0.101	0.098	0.094	0.09	0.088	0.085	0.081	0.077	0.073	0.07	0.067	0.063	0.062	0.059	0.057	0.056	0.055	0.054	0.053	0.053	0.052	0.052	0.052	0.051	0.05	0.05	0.049	0.049	0.049	0.048	0.048	0.048	0.047	0.047	0.047
C12	Blank	DMSO		Standard_Development	Run083	Standard_Measurement	Plate_01	Clariostar_Study	MB	Biofoundry_,_London	Linear_Dilution_Pattern_V2	0.11	0.107	0.103	0.1	0.097	0.093	0.089	0.087	0.084	0.081	0.076	0.073	0.069	0.066	0.063	0.061	0.059	0.057	0.056	0.054	0.053	0.052	0.052	0.052	0.052	0.051	0.051	0.05	0.05	0.049	0.049	0.049	0.049	0.048	0.048	0.047	0.046	0.046
D01	Sample	Dilution_2	0.95	Standard_Development	Run083	Standard_Measurement	Plate_01	Clariostar_Study	MB	Biofoundry_,_London	Linear_Dilution_Pattern_V2	0.154	0.152	0.149	0.146	0.142	0.138	0.134	0.134	0.131	0.129	0.126	0.122	0.119	0.116	0.112	0.108	0.106	0.104	0.103	0.102	0.101	0.102	0.103	0.105	0.108	0.11	0.114	0.117	0.121	0.123	0.126	0.128	0.131	0.135	0.14	0.145	0.151	0.157
D02	Sample	Dilution_6	0.75	Standard_Development	Run083	Standard_Measurement	Plate_01	Clariostar_Study	MB	Biofoundry_,_London	Linear_Dilution_Pattern_V2	0.153	0.151	0.147	0.143	0.139	0.135	0.13	0.129	0.128	0.126	0.123	0.12	0.117	0.112	0.108	0.106	0.103	0.1	0.1	0.098	0.097	0.097	0.098	0.1	0.103	0.105	0.106	0.109	0.112	0.113	0.116	0.117	0.12	0.122	0.125	0.128	0.133	0.138
D03	Sample	Dilution_10	0.55	Standard_Development	Run083	Standard_Measurement	Plate_01	Clariostar_Study	MB	Biofoundry_,_London	Linear_Dilution_Pattern_V2	0.138	0.136	0.132	0.129	0.126	0.121	0.117	0.115	0.114	0.111	0.107	0.103	0.1	0.096	0.093	0.09	0.088	0.086	0.084	0.083	0.083	0.082	0.083	0.083	0.086	0.087	0.088	0.09	0.092	0.093	0.095	0.096	0.098	0.1	0.102	0.105	0.108	0.113
D04	Sample	Dilution_14	0.35	Standard_Development	Run083	Standard_Measurement	Plate_01	Clariostar_Study	MB	Biofoundry_,_London	Linear_Dilution_Pattern_V2	0.129	0.127	0.122	0.119	0.115	0.112	0.107	0.106	0.103	0.1	0.096	0.092	0.089	0.086	0.083	0.08	0.078	0.075	0.074	0.073	0.072	0.071	0.071	0.072	0.073	0.075	0.075	0.076	0.077	0.077	0.078	0.079	0.08	0.081	0.082	0.083	0.085	0.088
D05	Sample	Dilution_18	0.15	Standard_Development	Run083	Standard_Measurement	Plate_01	Clariostar_Study	MB	Biofoundry_,_London	Linear_Dilution_Pattern_V2	0.116	0.113	0.11	0.106	0.102	0.098	0.095	0.092	0.09	0.086	0.083	0.08	0.076	0.073	0.07	0.068	0.065	0.064	0.063	0.061	0.06	0.059	0.059	0.059	0.059	0.059	0.059	0.059	0.059	0.059	0.06	0.059	0.061	0.061	0.061	0.061	0.062	0.062
D06	Sample	Dilution_2	0.95	Standard_Development	Run083	Standard_Measurement	Plate_01	Clariostar_Study	MB	Biofoundry_,_London	Linear_Dilution_Pattern_V2	0.159	0.156	0.152	0.147	0.144	0.14	0.135	0.135	0.134	0.132	0.129	0.127	0.124	0.119	0.115	0.112	0.109	0.107	0.106	0.105	0.104	0.104	0.105	0.107	0.11	0.112	0.115	0.118	0.122	0.124	0.127	0.13	0.133	0.136	0.14	0.144	0.15	0.157
D07	Sample	Dilution_6	0.75	Standard_Development	Run083	Standard_Measurement	Plate_01	Clariostar_Study	MB	Biofoundry_,_London	Linear_Dilution_Pattern_V2	0.144	0.141	0.137	0.134	0.131	0.127	0.122	0.121	0.12	0.118	0.115	0.111	0.108	0.104	0.1	0.098	0.096	0.093	0.091	0.091	0.09	0.09	0.09	0.092	0.094	0.096	0.099	0.101	0.103	0.105	0.108	0.109	0.112	0.115	0.117	0.121	0.126	0.131
D08	Sample	Dilution_10	0.55	Standard_Development	Run083	Standard_Measurement	Plate_01	Clariostar_Study	MB	Biofoundry_,_London	Linear_Dilution_Pattern_V2	0.141	0.138	0.134	0.13	0.127	0.123	0.118	0.116	0.114	0.112	0.108	0.105	0.102	0.098	0.095	0.092	0.09	0.088	0.086	0.085	0.084	0.084	0.085	0.086	0.087	0.089	0.09	0.091	0.093	0.095	0.097	0.098	0.1	0.101	0.104	0.106	0.109	0.114
D09	Sample	Dilution_14	0.35	Standard_Development	Run083	Standard_Measurement	Plate_01	Clariostar_Study	MB	Biofoundry_,_London	Linear_Dilution_Pattern_V2	0.128	0.125	0.121	0.118	0.115	0.111	0.107	0.104	0.101	0.098	0.095	0.091	0.087	0.084	0.081	0.079	0.076	0.074	0.073	0.072	0.071	0.071	0.071	0.071	0.072	0.072	0.073	0.074	0.075	0.075	0.076	0.077	0.078	0.079	0.08	0.082	0.084	0.086
D10	Sample	Dilution_18	0.15	Standard_Development	Run083	Standard_Measurement	Plate_01	Clariostar_Study	MB	Biofoundry_,_London	Linear_Dilution_Pattern_V2	0.121	0.118	0.115	0.111	0.108	0.103	0.099	0.097	0.094	0.091	0.087	0.083	0.08	0.077	0.074	0.071	0.069	0.067	0.065	0.064	0.063	0.062	0.062	0.061	0.063	0.063	0.062	0.061	0.062	0.062	0.062	0.062	0.062	0.063	0.063	0.063	0.064	0.065
D11	Blank	DMSO		Standard_Development	Run083	Standard_Measurement	Plate_01	Clariostar_Study	MB	Biofoundry_,_London	Linear_Dilution_Pattern_V2	0.113	0.11	0.106	0.103	0.099	0.095	0.092	0.089	0.086	0.082	0.078	0.074	0.071	0.068	0.065	0.063	0.061	0.059	0.057	0.056	0.055	0.054	0.054	0.053	0.053	0.053	0.051	0.051	0.051	0.05	0.05	0.049	0.049	0.049	0.048	0.047	0.047	0.047
D12	Blank	DMSO		Standard_Development	Run083	Standard_Measurement	Plate_01	Clariostar_Study	MB	Biofoundry_,_London	Linear_Dilution_Pattern_V2	0.113	0.11	0.106	0.102	0.099	0.095	0.091	0.088	0.085	0.081	0.077	0.073	0.07	0.067	0.063	0.061	0.059	0.057	0.056	0.055	0.053	0.053	0.052	0.051	0.051	0.051	0.05	0.05	0.049	0.049	0.049	0.048	0.048	0.048	0.047	0.046	0.046	0.046
E01	Sample	Dilution_3	0.9	Standard_Development	Run083	Standard_Measurement	Plate_01	Clariostar_Study	MB	Biofoundry_,_London	Linear_Dilution_Pattern_V2	0.166	0.164	0.159	0.156	0.152	0.148	0.144	0.143	0.14	0.138	0.136	0.132	0.129	0.125	0.12	0.118	0.116	0.114	0.112	0.111	0.11	0.111	0.111	0.112	0.116	0.118	0.12	0.124	0.127	0.129	0.131	0.134	0.137	0.14	0.143	0.148	0.153	0.16
E02	Sample	Dilution_7	0.7	Standard_Development	Run083	Standard_Measurement	Plate_01	Clariostar_Study	MB	Biofoundry_,_London	Linear_Dilution_Pattern_V2	0.155	0.153	0.15	0.145	0.142	0.137	0.133	0.131	0.128	0.126	0.122	0.118	0.114	0.109	0.104	0.102	0.099	0.096	0.096	0.095	0.093	0.094	0.094	0.095	0.097	0.099	0.101	0.103	0.105	0.108	0.109	0.11	0.113	0.115	0.117	0.121	0.125	0.13
E03	Sample	Dilution_11	0.5	Standard_Development	Run083	Standard_Measurement	Plate_01	Clariostar_Study	MB	Biofoundry_,_London	Linear_Dilution_Pattern_V2	0.137	0.135	0.13	0.127	0.124	0.119	0.115	0.113	0.111	0.108	0.104	0.101	0.097	0.094	0.09	0.087	0.085	0.083	0.081	0.081	0.08	0.079	0.08	0.081	0.083	0.084	0.085	0.087	0.088	0.089	0.09	0.091	0.093	0.095	0.097	0.099	0.102	0.105
E04	Sample	Dilution_15	0.3	Standard_Development	Run083	Standard_Measurement	Plate_01	Clariostar_Study	MB	Biofoundry_,_London	Linear_Dilution_Pattern_V2	0.135	0.133	0.129	0.124	0.121	0.116	0.113	0.111	0.107	0.105	0.102	0.098	0.095	0.091	0.088	0.085	0.083	0.081	0.079	0.078	0.077	0.077	0.077	0.077	0.078	0.079	0.078	0.079	0.08	0.079	0.08	0.081	0.081	0.082	0.083	0.084	0.085	0.087
E05	Sample	Dilution_19	0.1	Standard_Development	Run083	Standard_Measurement	Plate_01	Clariostar_Study	MB	Biofoundry_,_London	Linear_Dilution_Pattern_V2	0.116	0.113	0.11	0.106	0.102	0.098	0.094	0.091	0.089	0.086	0.082	0.079	0.075	0.072	0.069	0.067	0.065	0.062	0.061	0.06	0.058	0.058	0.057	0.057	0.058	0.057	0.056	0.057	0.056	0.056	0.056	0.056	0.056	0.056	0.056	0.056	0.056	0.056
E06	Sample	Dilution_3	0.9	Standard_Development	Run083	Standard_Measurement	Plate_01	Clariostar_Study	MB	Biofoundry_,_London	Linear_Dilution_Pattern_V2	0.154	0.151	0.147	0.144	0.14	0.134	0.131	0.129	0.128	0.126	0.124	0.121	0.118	0.114	0.11	0.107	0.104	0.102	0.1	0.099	0.099	0.099	0.099	0.101	0.104	0.106	0.109	0.112	0.115	0.117	0.12	0.122	0.125	0.128	0.132	0.136	0.142	0.148
E07	Sample	Dilution_7	0.7	Standard_Development	Run083	Standard_Measurement	Plate_01	Clariostar_Study	MB	Biofoundry_,_London	Linear_Dilution_Pattern_V2	0.144	0.141	0.137	0.134	0.131	0.126	0.121	0.12	0.118	0.116	0.114	0.11	0.107	0.104	0.099	0.097	0.094	0.091	0.09	0.089	0.088	0.088	0.089	0.09	0.093	0.094	0.096	0.099	0.101	0.103	0.105	0.107	0.108	0.111	0.114	0.117	0.121	0.126
E08	Sample	Dilution_11	0.5	Standard_Development	Run083	Standard_Measurement	Plate_01	Clariostar_Study	MB	Biofoundry_,_London	Linear_Dilution_Pattern_V2	0.147	0.145	0.141	0.137	0.134	0.13	0.125	0.123	0.121	0.12	0.117	0.114	0.11	0.106	0.102	0.1	0.098	0.095	0.094	0.093	0.093	0.092	0.092	0.093	0.095	0.096	0.096	0.098	0.099	0.1	0.101	0.103	0.104	0.105	0.107	0.109	0.111	0.115
E09	Sample	Dilution_15	0.3	Standard_Development	Run083	Standard_Measurement	Plate_01	Clariostar_Study	MB	Biofoundry_,_London	Linear_Dilution_Pattern_V2	0.13	0.126	0.122	0.118	0.115	0.11	0.106	0.104	0.102	0.099	0.095	0.091	0.088	0.085	0.081	0.078	0.076	0.073	0.072	0.071	0.069	0.069	0.069	0.069	0.071	0.071	0.072	0.072	0.072	0.072	0.073	0.074	0.075	0.076	0.077	0.078	0.079	0.081
E10	Sample	Dilution_19	0.1	Standard_Development	Run083	Standard_Measurement	Plate_01	Clariostar_Study	MB	Biofoundry_,_London	Linear_Dilution_Pattern_V2	0.117	0.114	0.111	0.106	0.103	0.099	0.094	0.093	0.089	0.086	0.083	0.079	0.076	0.073	0.07	0.067	0.065	0.062	0.061	0.06	0.059	0.058	0.058	0.058	0.058	0.058	0.057	0.057	0.057	0.057	0.057	0.057	0.057	0.057	0.056	0.056	0.056	0.057
E11	Blank	DMSO		Standard_Development	Run083	Standard_Measurement	Plate_01	Clariostar_Study	MB	Biofoundry_,_London	Linear_Dilution_Pattern_V2	0.112	0.109	0.105	0.102	0.098	0.093	0.09	0.087	0.084	0.081	0.077	0.073	0.071	0.068	0.064	0.061	0.059	0.058	0.056	0.056	0.054	0.053	0.053	0.052	0.052	0.052	0.051	0.05	0.05	0.05	0.049	0.049	0.049	0.048	0.048	0.047	0.046	0.046
E12	Blank	DMSO		Standard_Development	Run083	Standard_Measurement	Plate_01	Clariostar_Study	MB	Biofoundry_,_London	Linear_Dilution_Pattern_V2	0.112	0.109	0.105	0.101	0.098	0.094	0.089	0.088	0.085	0.082	0.077	0.073	0.07	0.067	0.063	0.062	0.06	0.057	0.056	0.055	0.054	0.053	0.053	0.052	0.052	0.052	0.051	0.051	0.05	0.049	0.049	0.049	0.048	0.048	0.047	0.046	0.046	0.046
F01	Sample	Dilution_3	0.9	Standard_Development	Run083	Standard_Measurement	Plate_01	Clariostar_Study	MB	Biofoundry_,_London	Linear_Dilution_Pattern_V2	0.156	0.154	0.15	0.147	0.144	0.14	0.136	0.134	0.133	0.131	0.128	0.124	0.121	0.117	0.113	0.11	0.108	0.106	0.104	0.104	0.103	0.104	0.104	0.106	0.109	0.112	0.115	0.117	0.12	0.123	0.126	0.128	0.131	0.134	0.138	0.143	0.148	0.154
F02	Sample	Dilution_7	0.7	Standard_Development	Run083	Standard_Measurement	Plate_01	Clariostar_Study	MB	Biofoundry_,_London	Linear_Dilution_Pattern_V2	0.177	0.176	0.172	0.168	0.165	0.161	0.157	0.155	0.153	0.151	0.148	0.144	0.141	0.137	0.134	0.132	0.129	0.127	0.125	0.125	0.124	0.124	0.124	0.126	0.128	0.13	0.131	0.134	0.136	0.138	0.139	0.141	0.142	0.145	0.147	0.15	0.155	0.159
F03	Sample	Dilution_11	0.5	Standard_Development	Run083	Standard_Measurement	Plate_01	Clariostar_Study	MB	Biofoundry_,_London	Linear_Dilution_Pattern_V2	0.139	0.136	0.131	0.128	0.124	0.12	0.116	0.115	0.112	0.11	0.106	0.103	0.099	0.095	0.092	0.089	0.086	0.084	0.083	0.082	0.081	0.08	0.081	0.082	0.084	0.085	0.086	0.087	0.088	0.09	0.091	0.092	0.094	0.096	0.098	0.099	0.102	0.106
F04	Sample	Dilution_15	0.3	Standard_Development	Run083	Standard_Measurement	Plate_01	Clariostar_Study	MB	Biofoundry_,_London	Linear_Dilution_Pattern_V2	0.126	0.123	0.12	0.117	0.113	0.109	0.105	0.102	0.1	0.097	0.094	0.09	0.087	0.084	0.08	0.078	0.075	0.073	0.072	0.071	0.07	0.069	0.07	0.069	0.071	0.071	0.071	0.072	0.073	0.074	0.074	0.074	0.076	0.077	0.078	0.079	0.08	0.082
F05	Sample	Dilution_19	0.1	Standard_Development	Run083	Standard_Measurement	Plate_01	Clariostar_Study	MB	Biofoundry_,_London	Linear_Dilution_Pattern_V2	0.116	0.112	0.108	0.105	0.101	0.097	0.093	0.091	0.088	0.085	0.082	0.079	0.076	0.073	0.069	0.068	0.065	0.064	0.062	0.06	0.059	0.058	0.059	0.058	0.059	0.058	0.058	0.058	0.058	0.058	0.057	0.057	0.058	0.058	0.058	0.057	0.057	0.058
F06	Sample	Dilution_3	0.9	Standard_Development	Run083	Standard_Measurement	Plate_01	Clariostar_Study	MB	Biofoundry_,_London	Linear_Dilution_Pattern_V2	0.156	0.154	0.149	0.146	0.143	0.138	0.135	0.133	0.131	0.129	0.127	0.123	0.12	0.117	0.113	0.109	0.106	0.104	0.103	0.102	0.102	0.101	0.103	0.104	0.107	0.109	0.112	0.115	0.118	0.12	0.123	0.125	0.129	0.132	0.135	0.139	0.145	0.151
F07	Sample	Dilution_7	0.7	Standard_Development	Run083	Standard_Measurement	Plate_01	Clariostar_Study	MB	Biofoundry_,_London	Linear_Dilution_Pattern_V2	0.191	0.189	0.185	0.181	0.178	0.174	0.169	0.167	0.166	0.164	0.161	0.158	0.155	0.151	0.148	0.145	0.142	0.14	0.139	0.137	0.136	0.135	0.136	0.137	0.14	0.141	0.142	0.144	0.146	0.147	0.149	0.15	0.151	0.154	0.156	0.159	0.162	0.167
F08	Sample	Dilution_11	0.5	Standard_Development	Run083	Standard_Measurement	Plate_01	Clariostar_Study	MB	Biofoundry_,_London	Linear_Dilution_Pattern_V2	0.136	0.134	0.13	0.125	0.122	0.117	0.113	0.112	0.11	0.107	0.104	0.101	0.097	0.093	0.089	0.088	0.085	0.084	0.082	0.081	0.08	0.079	0.08	0.08	0.082	0.083	0.084	0.085	0.087	0.087	0.089	0.09	0.092	0.093	0.095	0.096	0.099	0.102
F09	Sample	Dilution_15	0.3	Standard_Development	Run083	Standard_Measurement	Plate_01	Clariostar_Study	MB	Biofoundry_,_London	Linear_Dilution_Pattern_V2	0.125	0.122	0.119	0.115	0.112	0.108	0.104	0.101	0.098	0.096	0.092	0.089	0.086	0.083	0.079	0.076	0.074	0.072	0.071	0.07	0.069	0.068	0.068	0.068	0.069	0.07	0.07	0.07	0.071	0.071	0.072	0.073	0.073	0.074	0.075	0.076	0.077	0.079
F10	Sample	Dilution_19	0.1	Standard_Development	Run083	Standard_Measurement	Plate_01	Clariostar_Study	MB	Biofoundry_,_London	Linear_Dilution_Pattern_V2	0.116	0.113	0.111	0.107	0.104	0.1	0.096	0.094	0.089	0.085	0.082	0.078	0.075	0.073	0.07	0.066	0.064	0.062	0.061	0.059	0.059	0.058	0.058	0.057	0.057	0.057	0.056	0.056	0.056	0.055	0.056	0.055	0.055	0.056	0.056	0.056	0.056	0.056
F11	Blank	DMSO		Standard_Development	Run083	Standard_Measurement	Plate_01	Clariostar_Study	MB	Biofoundry_,_London	Linear_Dilution_Pattern_V2	0.111	0.108	0.104	0.101	0.098	0.093	0.089	0.086	0.083	0.08	0.077	0.072	0.07	0.067	0.064	0.061	0.059	0.057	0.056	0.054	0.053	0.052	0.052	0.051	0.052	0.051	0.05	0.049	0.049	0.048	0.048	0.048	0.048	0.048	0.047	0.046	0.046	0.046
F12	Blank	DMSO		Standard_Development	Run083	Standard_Measurement	Plate_01	Clariostar_Study	MB	Biofoundry_,_London	Linear_Dilution_Pattern_V2	0.114	0.111	0.108	0.104	0.101	0.097	0.094	0.09	0.087	0.082	0.078	0.074	0.071	0.069	0.066	0.064	0.061	0.059	0.058	0.057	0.055	0.055	0.054	0.054	0.053	0.052	0.052	0.051	0.051	0.05	0.05	0.049	0.049	0.049	0.048	0.048	0.047	0.047
G01	Sample	Dilution_4	0.85	Standard_Development	Run083	Standard_Measurement	Plate_01	Clariostar_Study	MB	Biofoundry_,_London	Linear_Dilution_Pattern_V2	0.156	0.154	0.15	0.147	0.144	0.139	0.135	0.134	0.132	0.129	0.127	0.123	0.119	0.115	0.111	0.109	0.106	0.105	0.103	0.102	0.102	0.101	0.102	0.103	0.106	0.109	0.112	0.114	0.116	0.119	0.121	0.123	0.126	0.129	0.132	0.136	0.14	0.146
G02	Sample	Dilution_8	0.65	Standard_Development	Run083	Standard_Measurement	Plate_01	Clariostar_Study	MB	Biofoundry_,_London	Linear_Dilution_Pattern_V2	0.148	0.145	0.141	0.139	0.135	0.131	0.127	0.125	0.122	0.12	0.117	0.113	0.11	0.106	0.102	0.1	0.097	0.095	0.094	0.093	0.092	0.092	0.092	0.093	0.095	0.097	0.098	0.101	0.103	0.104	0.106	0.108	0.11	0.112	0.114	0.117	0.122	0.126
G03	Sample	Dilution_12	0.45	Standard_Development	Run083	Standard_Measurement	Plate_01	Clariostar_Study	MB	Biofoundry_,_London	Linear_Dilution_Pattern_V2	0.136	0.133	0.13	0.125	0.122	0.117	0.113	0.111	0.109	0.106	0.102	0.099	0.095	0.092	0.088	0.086	0.084	0.081	0.079	0.078	0.077	0.077	0.077	0.078	0.079	0.08	0.081	0.083	0.083	0.085	0.086	0.086	0.087	0.089	0.09	0.092	0.095	0.098
G04	Sample	Dilution_16	0.25	Standard_Development	Run083	Standard_Measurement	Plate_01	Clariostar_Study	MB	Biofoundry_,_London	Linear_Dilution_Pattern_V2	0.127	0.124	0.12	0.116	0.112	0.108	0.103	0.102	0.099	0.097	0.093	0.089	0.086	0.082	0.079	0.076	0.074	0.072	0.07	0.07	0.068	0.068	0.068	0.068	0.069	0.069	0.069	0.07	0.07	0.07	0.071	0.071	0.071	0.072	0.073	0.074	0.075	0.076
G05	Sample	Dilution_20	0.0499999999999999	Standard_Development	Run083	Standard_Measurement	Plate_01	Clariostar_Study	MB	Biofoundry_,_London	Linear_Dilution_Pattern_V2	0.115	0.111	0.108	0.104	0.101	0.097	0.092	0.09	0.087	0.084	0.08	0.077	0.074	0.07	0.067	0.065	0.062	0.06	0.059	0.058	0.056	0.056	0.055	0.055	0.055	0.055	0.054	0.054	0.054	0.053	0.053	0.053	0.053	0.053	0.052	0.052	0.052	0.052
G06	Sample	Dilution_4	0.85	Standard_Development	Run083	Standard_Measurement	Plate_01	Clariostar_Study	MB	Biofoundry_,_London	Linear_Dilution_Pattern_V2	0.153	0.15	0.146	0.143	0.139	0.134	0.13	0.129	0.127	0.125	0.123	0.12	0.116	0.112	0.108	0.105	0.102	0.1	0.099	0.098	0.097	0.097	0.097	0.099	0.101	0.104	0.106	0.109	0.112	0.114	0.117	0.119	0.121	0.124	0.127	0.131	0.136	0.142
G07	Sample	Dilution_8	0.65	Standard_Development	Run083	Standard_Measurement	Plate_01	Clariostar_Study	MB	Biofoundry_,_London	Linear_Dilution_Pattern_V2	0.142	0.139	0.136	0.132	0.129	0.125	0.121	0.118	0.117	0.114	0.111	0.108	0.105	0.101	0.098	0.095	0.092	0.089	0.088	0.088	0.086	0.086	0.087	0.088	0.09	0.092	0.093	0.095	0.097	0.099	0.101	0.103	0.104	0.107	0.109	0.112	0.116	0.12
G08	Sample	Dilution_12	0.45	Standard_Development	Run083	Standard_Measurement	Plate_01	Clariostar_Study	MB	Biofoundry_,_London	Linear_Dilution_Pattern_V2	0.13	0.127	0.123	0.119	0.116	0.112	0.107	0.105	0.103	0.1	0.096	0.093	0.091	0.087	0.084	0.081	0.079	0.076	0.076	0.075	0.073	0.073	0.073	0.073	0.075	0.076	0.076	0.078	0.079	0.08	0.08	0.082	0.082	0.084	0.086	0.088	0.089	0.092
G09	Sample	Dilution_16	0.25	Standard_Development	Run083	Standard_Measurement	Plate_01	Clariostar_Study	MB	Biofoundry_,_London	Linear_Dilution_Pattern_V2	0.124	0.12	0.116	0.113	0.11	0.105	0.101	0.099	0.096	0.093	0.09	0.086	0.083	0.08	0.076	0.073	0.071	0.069	0.067	0.067	0.066	0.065	0.065	0.065	0.066	0.066	0.066	0.067	0.067	0.068	0.068	0.068	0.069	0.07	0.07	0.071	0.072	0.073
G10	Sample	Dilution_20	0.0499999999999999	Standard_Development	Run083	Standard_Measurement	Plate_01	Clariostar_Study	MB	Biofoundry_,_London	Linear_Dilution_Pattern_V2	0.116	0.113	0.109	0.106	0.103	0.098	0.093	0.091	0.088	0.084	0.081	0.077	0.074	0.071	0.067	0.065	0.062	0.06	0.059	0.058	0.057	0.056	0.056	0.055	0.055	0.055	0.054	0.054	0.053	0.053	0.053	0.052	0.053	0.053	0.052	0.051	0.051	0.051
G11	Blank	DMSO		Standard_Development	Run083	Standard_Measurement	Plate_01	Clariostar_Study	MB	Biofoundry_,_London	Linear_Dilution_Pattern_V2	0.113	0.11	0.106	0.103	0.099	0.095	0.09	0.088	0.085	0.082	0.077	0.074	0.071	0.068	0.064	0.062	0.06	0.058	0.056	0.055	0.054	0.053	0.053	0.052	0.052	0.052	0.051	0.05	0.049	0.049	0.049	0.049	0.048	0.048	0.047	0.046	0.045	0.045
G12	Blank	DMSO		Standard_Development	Run083	Standard_Measurement	Plate_01	Clariostar_Study	MB	Biofoundry_,_London	Linear_Dilution_Pattern_V2	0.112	0.109	0.106	0.102	0.098	0.095	0.091	0.088	0.085	0.081	0.076	0.073	0.069	0.066	0.063	0.061	0.059	0.056	0.055	0.054	0.052	0.052	0.051	0.051	0.051	0.051	0.05	0.049	0.049	0.048	0.048	0.048	0.047	0.047	0.047	0.046	0.046	0.045
H01	Sample	Dilution_4	0.85	Standard_Development	Run083	Standard_Measurement	Plate_01	Clariostar_Study	MB	Biofoundry_,_London	Linear_Dilution_Pattern_V2	0.163	0.16	0.157	0.154	0.151	0.146	0.141	0.139	0.136	0.133	0.129	0.124	0.12	0.117	0.112	0.109	0.107	0.104	0.103	0.102	0.102	0.102	0.102	0.103	0.105	0.108	0.111	0.113	0.116	0.118	0.121	0.122	0.125	0.128	0.131	0.135	0.14	0.145
H02	Sample	Dilution_8	0.65	Standard_Development	Run083	Standard_Measurement	Plate_01	Clariostar_Study	MB	Biofoundry_,_London	Linear_Dilution_Pattern_V2	0.144	0.142	0.139	0.135	0.131	0.126	0.123	0.121	0.118	0.116	0.113	0.109	0.105	0.101	0.098	0.094	0.092	0.09	0.089	0.088	0.087	0.086	0.087	0.088	0.09	0.092	0.093	0.096	0.098	0.099	0.101	0.102	0.104	0.106	0.108	0.111	0.114	0.119
H03	Sample	Dilution_12	0.45	Standard_Development	Run083	Standard_Measurement	Plate_01	Clariostar_Study	MB	Biofoundry_,_London	Linear_Dilution_Pattern_V2	0.135	0.132	0.127	0.123	0.119	0.115	0.111	0.109	0.106	0.104	0.1	0.096	0.093	0.089	0.085	0.084	0.082	0.079	0.077	0.076	0.075	0.075	0.075	0.076	0.077	0.078	0.079	0.081	0.081	0.082	0.083	0.085	0.086	0.087	0.089	0.09	0.092	0.095
H04	Sample	Dilution_16	0.25	Standard_Development	Run083	Standard_Measurement	Plate_01	Clariostar_Study	MB	Biofoundry_,_London	Linear_Dilution_Pattern_V2	0.13	0.127	0.123	0.119	0.115	0.111	0.106	0.104	0.101	0.097	0.093	0.089	0.085	0.081	0.077	0.075	0.072	0.07	0.069	0.067	0.066	0.066	0.066	0.066	0.066	0.067	0.066	0.066	0.067	0.067	0.068	0.068	0.068	0.069	0.07	0.07	0.071	0.073
H05	Sample	Dilution_20	0.0499999999999999	Standard_Development	Run083	Standard_Measurement	Plate_01	Clariostar_Study	MB	Biofoundry_,_London	Linear_Dilution_Pattern_V2	0.119	0.116	0.112	0.108	0.105	0.1	0.096	0.093	0.09	0.087	0.083	0.079	0.075	0.071	0.068	0.067	0.064	0.062	0.06	0.059	0.057	0.056	0.056	0.056	0.057	0.056	0.056	0.055	0.055	0.055	0.055	0.054	0.053	0.054	0.053	0.053	0.052	0.052
H06	Sample	Dilution_4	0.85	Standard_Development	Run083	Standard_Measurement	Plate_01	Clariostar_Study	MB	Biofoundry_,_London	Linear_Dilution_Pattern_V2	0.155	0.152	0.148	0.144	0.14	0.136	0.132	0.13	0.128	0.126	0.124	0.12	0.117	0.114	0.11	0.107	0.104	0.102	0.101	0.099	0.099	0.098	0.1	0.101	0.104	0.106	0.108	0.111	0.114	0.116	0.119	0.121	0.123	0.126	0.13	0.133	0.138	0.144
H07	Sample	Dilution_8	0.65	Standard_Development	Run083	Standard_Measurement	Plate_01	Clariostar_Study	MB	Biofoundry_,_London	Linear_Dilution_Pattern_V2	0.145	0.142	0.138	0.135	0.131	0.126	0.122	0.121	0.119	0.116	0.114	0.111	0.107	0.103	0.099	0.097	0.094	0.092	0.09	0.089	0.088	0.088	0.089	0.09	0.092	0.093	0.095	0.097	0.099	0.1	0.102	0.104	0.105	0.108	0.11	0.113	0.117	0.121
H08	Sample	Dilution_12	0.45	Standard_Development	Run083	Standard_Measurement	Plate_01	Clariostar_Study	MB	Biofoundry_,_London	Linear_Dilution_Pattern_V2	0.137	0.135	0.13	0.127	0.123	0.118	0.114	0.113	0.109	0.106	0.103	0.099	0.095	0.091	0.087	0.085	0.082	0.079	0.077	0.077	0.076	0.076	0.077	0.077	0.078	0.08	0.08	0.081	0.083	0.084	0.086	0.087	0.088	0.089	0.091	0.092	0.095	0.099
H09	Sample	Dilution_16	0.25	Standard_Development	Run083	Standard_Measurement	Plate_01	Clariostar_Study	MB	Biofoundry_,_London	Linear_Dilution_Pattern_V2	0.132	0.13	0.126	0.121	0.117	0.113	0.108	0.105	0.103	0.1	0.096	0.091	0.087	0.084	0.079	0.077	0.075	0.073	0.071	0.069	0.068	0.068	0.068	0.067	0.069	0.069	0.069	0.07	0.07	0.07	0.071	0.071	0.072	0.073	0.074	0.074	0.075	0.077
H10	Sample	Dilution_20	0.0499999999999999	Standard_Development	Run083	Standard_Measurement	Plate_01	Clariostar_Study	MB	Biofoundry_,_London	Linear_Dilution_Pattern_V2	0.119	0.116	0.112	0.107	0.104	0.1	0.095	0.093	0.09	0.087	0.082	0.078	0.074	0.071	0.068	0.066	0.063	0.061	0.059	0.058	0.057	0.056	0.055	0.055	0.056	0.055	0.054	0.053	0.053	0.052	0.053	0.052	0.052	0.052	0.052	0.051	0.051	0.051
H11	Blank	DMSO		Standard_Development	Run083	Standard_Measurement	Plate_01	Clariostar_Study	MB	Biofoundry_,_London	Linear_Dilution_Pattern_V2	0.115	0.111	0.108	0.104	0.101	0.096	0.092	0.089	0.086	0.083	0.079	0.075	0.072	0.069	0.066	0.063	0.061	0.059	0.057	0.056	0.055	0.054	0.053	0.053	0.054	0.053	0.052	0.052	0.051	0.05	0.05	0.05	0.05	0.05	0.049	0.048	0.048	0.047
H12	Blank	DMSO		Standard_Development	Run083	Standard_Measurement	Plate_01	Clariostar_Study	MB	Biofoundry_,_London	Linear_Dilution_Pattern_V2	0.115	0.113	0.109	0.105	0.101	0.097	0.092	0.09	0.087	0.083	0.079	0.074	0.071	0.068	0.064	0.062	0.06	0.058	0.056	0.056	0.053	0.053	0.053	0.052	0.052	0.051	0.051	0.05	0.05	0.049	0.049	0.049	0.048	0.048	0.047	0.046	0.045	0.045
A01	Sample	Dilution_1	1.0	Standard_Development	Run083	Standard_Measurement	Plate_01	Clariostar_Study	MB	Biofoundry_,_London	Linear_Dilution_Pattern_V2	0.15	0.147	0.143	0.14	0.136	0.132	0.129	0.128	0.126	0.123	0.119	0.115	0.111	0.106	0.104	0.101	0.099	0.097	0.096	0.095	0.095	0.096	0.097	0.099	0.103	0.106	0.109	0.113	0.116	0.119	0.122	0.125	0.129	0.132	0.137	0.144	0.151	0.158
A02	Sample	Dilution_5	0.8	Standard_Development	Run083	Standard_Measurement	Plate_01	Clariostar_Study	MB	Biofoundry_,_London	Linear_Dilution_Pattern_V2	0.14	0.137	0.132	0.129	0.126	0.121	0.118	0.119	0.115	0.111	0.107	0.103	0.099	0.094	0.091	0.088	0.087	0.085	0.083	0.084	0.083	0.084	0.085	0.087	0.089	0.091	0.094	0.097	0.1	0.102	0.104	0.106	0.109	0.112	0.116	0.12	0.126	0.132
A03	Sample	Dilution_9	0.6	Standard_Development	Run083	Standard_Measurement	Plate_01	Clariostar_Study	MB	Biofoundry_,_London	Linear_Dilution_Pattern_V2	0.135	0.132	0.128	0.125	0.122	0.118	0.115	0.113	0.11	0.106	0.103	0.099	0.095	0.091	0.088	0.085	0.084	0.081	0.08	0.08	0.08	0.079	0.08	0.081	0.083	0.085	0.086	0.088	0.09	0.092	0.093	0.096	0.097	0.099	0.102	0.106	0.11	0.114
A04	Sample	Dilution_13	0.4	Standard_Development	Run083	Standard_Measurement	Plate_01	Clariostar_Study	MB	Biofoundry_,_London	Linear_Dilution_Pattern_V2	0.129	0.126	0.121	0.118	0.114	0.11	0.107	0.104	0.101	0.097	0.094	0.09	0.086	0.082	0.079	0.076	0.074	0.072	0.07	0.07	0.07	0.069	0.069	0.07	0.071	0.071	0.072	0.074	0.075	0.076	0.077	0.078	0.079	0.08	0.081	0.083	0.086	0.088
A05	Sample	Dilution_17	0.2	Standard_Development	Run083	Standard_Measurement	Plate_01	Clariostar_Study	MB	Biofoundry_,_London	Linear_Dilution_Pattern_V2	0.115	0.112	0.107	0.105	0.101	0.096	0.093	0.092	0.089	0.085	0.08	0.077	0.073	0.07	0.067	0.065	0.063	0.06	0.059	0.059	0.058	0.058	0.058	0.058	0.058	0.058	0.058	0.059	0.059	0.059	0.059	0.06	0.06	0.06	0.061	0.062	0.064	0.064
A06	Sample	Dilution_1	1.0	Standard_Development	Run083	Standard_Measurement	Plate_01	Clariostar_Study	MB	Biofoundry_,_London	Linear_Dilution_Pattern_V2	0.16	0.156	0.151	0.149	0.145	0.14	0.137	0.136	0.134	0.131	0.126	0.122	0.119	0.114	0.11	0.107	0.105	0.102	0.101	0.1	0.1	0.1	0.102	0.104	0.107	0.109	0.113	0.116	0.12	0.123	0.125	0.128	0.13	0.134	0.139	0.145	0.152	0.158
A07	Sample	Dilution_5	0.8	Standard_Development	Run083	Standard_Measurement	Plate_01	Clariostar_Study	MB	Biofoundry_,_London	Linear_Dilution_Pattern_V2	0.147	0.143	0.14	0.136	0.133	0.129	0.126	0.124	0.122	0.119	0.116	0.113	0.109	0.105	0.102	0.099	0.097	0.095	0.093	0.093	0.093	0.093	0.094	0.096	0.097	0.099	0.103	0.105	0.108	0.11	0.112	0.114	0.116	0.119	0.122	0.127	0.133	0.138
A08	Sample	Dilution_9	0.6	Standard_Development	Run083	Standard_Measurement	Plate_01	Clariostar_Study	MB	Biofoundry_,_London	Linear_Dilution_Pattern_V2	0.142	0.138	0.134	0.13	0.127	0.122	0.119	0.117	0.115	0.112	0.109	0.105	0.1	0.097	0.093	0.09	0.088	0.087	0.084	0.084	0.084	0.084	0.084	0.085	0.086	0.089	0.09	0.092	0.094	0.096	0.097	0.099	0.1	0.102	0.105	0.108	0.112	0.116
A09	Sample	Dilution_13	0.4	Standard_Development	Run083	Standard_Measurement	Plate_01	Clariostar_Study	MB	Biofoundry_,_London	Linear_Dilution_Pattern_V2	0.134	0.13	0.126	0.123	0.12	0.115	0.111	0.109	0.107	0.103	0.099	0.094	0.089	0.086	0.083	0.08	0.078	0.076	0.074	0.073	0.073	0.073	0.073	0.073	0.074	0.075	0.076	0.077	0.078	0.079	0.08	0.081	0.082	0.083	0.085	0.087	0.089	0.092
A10	Sample	Dilution_17	0.2	Standard_Development	Run083	Standard_Measurement	Plate_01	Clariostar_Study	MB	Biofoundry_,_London	Linear_Dilution_Pattern_V2	0.119	0.115	0.111	0.109	0.105	0.101	0.098	0.096	0.092	0.088	0.085	0.081	0.077	0.074	0.07	0.068	0.067	0.064	0.063	0.062	0.062	0.062	0.061	0.061	0.062	0.062	0.062	0.062	0.063	0.064	0.064	0.064	0.064	0.065	0.066	0.067	0.067	0.068
A11	Blank	DMSO		Standard_Development	Run083	Standard_Measurement	Plate_01	Clariostar_Study	MB	Biofoundry_,_London	Linear_Dilution_Pattern_V2	0.111	0.108	0.104	0.101	0.097	0.093	0.09	0.088	0.085	0.081	0.076	0.073	0.069	0.066	0.063	0.061	0.059	0.057	0.055	0.054	0.054	0.053	0.053	0.053	0.052	0.052	0.051	0.05	0.05	0.05	0.049	0.049	0.048	0.048	0.047	0.046	0.045	0.045
A12	Blank	DMSO		Standard_Development	Run083	Standard_Measurement	Plate_01	Clariostar_Study	MB	Biofoundry_,_London	Linear_Dilution_Pattern_V2	0.114	0.111	0.106	0.104	0.101	0.096	0.092	0.091	0.087	0.083	0.078	0.074	0.07	0.067	0.064	0.062	0.06	0.058	0.057	0.056	0.055	0.055	0.053	0.053	0.053	0.052	0.052	0.051	0.051	0.05	0.05	0.05	0.049	0.048	0.047	0.046	0.046	0.046
B01	Sample	Dilution_1	1.0	Standard_Development	Run083	Standard_Measurement	Plate_01	Clariostar_Study	MB	Biofoundry_,_London	Linear_Dilution_Pattern_V2	0.181	0.178	0.174	0.172	0.168	0.164	0.162	0.161	0.159	0.157	0.153	0.15	0.146	0.142	0.139	0.137	0.135	0.133	0.132	0.131	0.132	0.132	0.134	0.136	0.139	0.142	0.146	0.149	0.154	0.157	0.159	0.162	0.165	0.169	0.172	0.179	0.186	0.193
B02	Sample	Dilution_5	0.8	Standard_Development	Run083	Standard_Measurement	Plate_01	Clariostar_Study	MB	Biofoundry_,_London	Linear_Dilution_Pattern_V2	0.141	0.138	0.134	0.131	0.128	0.123	0.121	0.121	0.119	0.116	0.113	0.109	0.106	0.101	0.099	0.097	0.095	0.092	0.092	0.091	0.091	0.092	0.093	0.095	0.096	0.099	0.102	0.104	0.107	0.11	0.111	0.114	0.116	0.119	0.123	0.127	0.133	0.139
B03	Sample	Dilution_9	0.6	Standard_Development	Run083	Standard_Measurement	Plate_01	Clariostar_Study	MB	Biofoundry_,_London	Linear_Dilution_Pattern_V2	0.136	0.134	0.129	0.127	0.124	0.119	0.116	0.114	0.113	0.11	0.107	0.102	0.098	0.094	0.091	0.089	0.087	0.085	0.084	0.084	0.083	0.084	0.084	0.085	0.086	0.088	0.09	0.091	0.093	0.095	0.097	0.099	0.1	0.102	0.104	0.107	0.112	0.116
B04	Sample	Dilution_13	0.4	Standard_Development	Run083	Standard_Measurement	Plate_01	Clariostar_Study	MB	Biofoundry_,_London	Linear_Dilution_Pattern_V2	0.126	0.123	0.12	0.117	0.114	0.109	0.106	0.105	0.102	0.099	0.095	0.091	0.087	0.084	0.081	0.08	0.078	0.075	0.074	0.074	0.073	0.073	0.073	0.073	0.075	0.076	0.078	0.079	0.08	0.08	0.082	0.083	0.083	0.085	0.087	0.088	0.091	0.093
B05	Sample	Dilution_17	0.2	Standard_Development	Run083	Standard_Measurement	Plate_01	Clariostar_Study	MB	Biofoundry_,_London	Linear_Dilution_Pattern_V2	0.115	0.112	0.108	0.105	0.101	0.097	0.094	0.092	0.09	0.086	0.083	0.079	0.076	0.073	0.07	0.068	0.066	0.064	0.063	0.062	0.061	0.062	0.061	0.061	0.062	0.062	0.062	0.062	0.063	0.064	0.063	0.064	0.064	0.064	0.064	0.065	0.066	0.067
B06	Sample	Dilution_1	1.0	Standard_Development	Run083	Standard_Measurement	Plate_01	Clariostar_Study	MB	Biofoundry_,_London	Linear_Dilution_Pattern_V2	0.154	0.152	0.147	0.144	0.14	0.136	0.133	0.132	0.131	0.129	0.127	0.123	0.12	0.116	0.113	0.11	0.108	0.105	0.104	0.104	0.104	0.104	0.105	0.108	0.11	0.113	0.117	0.12	0.124	0.126	0.129	0.132	0.134	0.138	0.142	0.148	0.155	0.161
B07	Sample	Dilution_5	0.8	Standard_Development	Run083	Standard_Measurement	Plate_01	Clariostar_Study	MB	Biofoundry_,_London	Linear_Dilution_Pattern_V2	0.149	0.146	0.141	0.138	0.135	0.132	0.128	0.127	0.126	0.124	0.121	0.117	0.114	0.11	0.106	0.104	0.102	0.099	0.097	0.097	0.097	0.098	0.098	0.1	0.102	0.105	0.107	0.11	0.112	0.114	0.116	0.118	0.12	0.123	0.126	0.13	0.136	0.141
B08	Sample	Dilution_9	0.6	Standard_Development	Run083	Standard_Measurement	Plate_01	Clariostar_Study	MB	Biofoundry_,_London	Linear_Dilution_Pattern_V2	0.139	0.137	0.132	0.13	0.126	0.122	0.119	0.117	0.115	0.112	0.11	0.106	0.103	0.098	0.095	0.093	0.092	0.089	0.087	0.087	0.087	0.086	0.087	0.088	0.09	0.091	0.093	0.094	0.097	0.099	0.099	0.101	0.102	0.105	0.107	0.11	0.114	0.118
B09	Sample	Dilution_13	0.4	Standard_Development	Run083	Standard_Measurement	Plate_01	Clariostar_Study	MB	Biofoundry_,_London	Linear_Dilution_Pattern_V2	0.131	0.128	0.123	0.121	0.117	0.113	0.11	0.108	0.106	0.102	0.099	0.094	0.091	0.087	0.084	0.082	0.079	0.078	0.076	0.076	0.075	0.074	0.075	0.075	0.076	0.077	0.077	0.078	0.08	0.081	0.081	0.082	0.083	0.084	0.085	0.087	0.089	0.091
B10	Sample	Dilution_17	0.2	Standard_Development	Run083	Standard_Measurement	Plate_01	Clariostar_Study	MB	Biofoundry_,_London	Linear_Dilution_Pattern_V2	0.119	0.116	0.113	0.11	0.107	0.103	0.099	0.097	0.095	0.091	0.087	0.083	0.08	0.077	0.073	0.071	0.07	0.068	0.067	0.066	0.065	0.065	0.065	0.065	0.065	0.066	0.065	0.066	0.066	0.066	0.066	0.067	0.066	0.067	0.067	0.067	0.068	0.07
B11	Blank	DMSO		Standard_Development	Run083	Standard_Measurement	Plate_01	Clariostar_Study	MB	Biofoundry_,_London	Linear_Dilution_Pattern_V2	0.113	0.109	0.105	0.103	0.101	0.096	0.092	0.091	0.088	0.084	0.079	0.075	0.073	0.07	0.067	0.065	0.063	0.061	0.06	0.059	0.058	0.058	0.057	0.057	0.056	0.055	0.055	0.055	0.054	0.054	0.053	0.053	0.052	0.052	0.051	0.05	0.05	0.049
B12	Blank	DMSO		Standard_Development	Run083	Standard_Measurement	Plate_01	Clariostar_Study	MB	Biofoundry_,_London	Linear_Dilution_Pattern_V2	0.107	0.103	0.099	0.096	0.094	0.09	0.086	0.084	0.082	0.078	0.074	0.07	0.066	0.063	0.059	0.059	0.057	0.055	0.054	0.053	0.052	0.052	0.051	0.051	0.051	0.05	0.05	0.049	0.049	0.049	0.048	0.048	0.048	0.047	0.046	0.045	0.045	0.044
C01	Sample	Dilution_2	0.95	Standard_Development	Run083	Standard_Measurement	Plate_01	Clariostar_Study	MB	Biofoundry_,_London	Linear_Dilution_Pattern_V2	0.147	0.144	0.14	0.137	0.134	0.131	0.128	0.128	0.125	0.123	0.12	0.117	0.113	0.109	0.105	0.104	0.102	0.1	0.099	0.099	0.099	0.099	0.1	0.103	0.106	0.109	0.112	0.115	0.119	0.122	0.124	0.128	0.13	0.134	0.138	0.144	0.151	0.158
C02	Sample	Dilution_6	0.75	Standard_Development	Run083	Standard_Measurement	Plate_01	Clariostar_Study	MB	Biofoundry_,_London	Linear_Dilution_Pattern_V2	0.141	0.138	0.134	0.131	0.128	0.123	0.121	0.12	0.118	0.116	0.113	0.109	0.105	0.101	0.098	0.096	0.094	0.091	0.091	0.09	0.09	0.091	0.092	0.093	0.095	0.097	0.099	0.102	0.105	0.107	0.109	0.112	0.113	0.116	0.119	0.123	0.128	0.134
C03	Sample	Dilution_10	0.55	Standard_Development	Run083	Standard_Measurement	Plate_01	Clariostar_Study	MB	Biofoundry_,_London	Linear_Dilution_Pattern_V2	0.228	0.225	0.221	0.219	0.216	0.211	0.209	0.208	0.205	0.202	0.198	0.195	0.191	0.188	0.185	0.183	0.181	0.179	0.178	0.178	0.178	0.177	0.177	0.178	0.179	0.18	0.183	0.183	0.185	0.186	0.187	0.189	0.19	0.192	0.193	0.196	0.2	0.203
C04	Sample	Dilution_14	0.35	Standard_Development	Run083	Standard_Measurement	Plate_01	Clariostar_Study	MB	Biofoundry_,_London	Linear_Dilution_Pattern_V2	0.124	0.12	0.116	0.113	0.11	0.105	0.103	0.102	0.099	0.095	0.092	0.087	0.085	0.081	0.078	0.076	0.074	0.072	0.07	0.07	0.07	0.07	0.07	0.071	0.071	0.072	0.073	0.074	0.076	0.076	0.077	0.078	0.079	0.08	0.081	0.083	0.085	0.087
C05	Sample	Dilution_18	0.15	Standard_Development	Run083	Standard_Measurement	Plate_01	Clariostar_Study	MB	Biofoundry_,_London	Linear_Dilution_Pattern_V2	0.111	0.107	0.103	0.101	0.098	0.093	0.09	0.089	0.087	0.083	0.08	0.076	0.073	0.07	0.068	0.066	0.064	0.062	0.06	0.06	0.059	0.059	0.059	0.059	0.059	0.06	0.059	0.06	0.06	0.06	0.06	0.061	0.061	0.061	0.061	0.061	0.062	0.063
C06	Sample	Dilution_2	0.95	Standard_Development	Run083	Standard_Measurement	Plate_01	Clariostar_Study	MB	Biofoundry_,_London	Linear_Dilution_Pattern_V2	0.157	0.155	0.15	0.147	0.144	0.139	0.137	0.137	0.135	0.134	0.131	0.127	0.124	0.121	0.117	0.115	0.113	0.111	0.11	0.108	0.109	0.11	0.111	0.113	0.116	0.119	0.122	0.125	0.129	0.132	0.135	0.137	0.14	0.143	0.147	0.153	0.16	0.167
C07	Sample	Dilution_6	0.75	Standard_Development	Run083	Standard_Measurement	Plate_01	Clariostar_Study	MB	Biofoundry_,_London	Linear_Dilution_Pattern_V2	0.146	0.143	0.139	0.136	0.132	0.128	0.124	0.124	0.123	0.12	0.117	0.114	0.11	0.106	0.102	0.101	0.099	0.096	0.095	0.095	0.094	0.094	0.095	0.096	0.098	0.101	0.103	0.104	0.107	0.109	0.111	0.113	0.115	0.117	0.119	0.123	0.129	0.133
C08	Sample	Dilution_10	0.55	Standard_Development	Run083	Standard_Measurement	Plate_01	Clariostar_Study	MB	Biofoundry_,_London	Linear_Dilution_Pattern_V2	0.132	0.128	0.124	0.121	0.118	0.114	0.11	0.109	0.107	0.105	0.102	0.099	0.094	0.091	0.087	0.086	0.084	0.082	0.08	0.08	0.08	0.08	0.08	0.082	0.083	0.085	0.086	0.088	0.09	0.092	0.093	0.094	0.096	0.097	0.1	0.103	0.106	0.11
C09	Sample	Dilution_14	0.35	Standard_Development	Run083	Standard_Measurement	Plate_01	Clariostar_Study	MB	Biofoundry_,_London	Linear_Dilution_Pattern_V2	0.121	0.118	0.114	0.111	0.108	0.103	0.099	0.099	0.096	0.093	0.089	0.086	0.081	0.078	0.075	0.074	0.072	0.069	0.068	0.067	0.067	0.067	0.067	0.068	0.069	0.07	0.071	0.071	0.072	0.073	0.073	0.074	0.075	0.076	0.076	0.077	0.079	0.081
C10	Sample	Dilution_18	0.15	Standard_Development	Run083	Standard_Measurement	Plate_01	Clariostar_Study	MB	Biofoundry_,_London	Linear_Dilution_Pattern_V2	0.118	0.115	0.11	0.108	0.104	0.1	0.097	0.095	0.093	0.089	0.084	0.081	0.077	0.073	0.07	0.069	0.068	0.064	0.063	0.062	0.061	0.062	0.061	0.061	0.062	0.062	0.062	0.061	0.062	0.062	0.062	0.062	0.062	0.062	0.062	0.062	0.063	0.063
C11	Blank	DMSO		Standard_Development	Run083	Standard_Measurement	Plate_01	Clariostar_Study	MB	Biofoundry_,_London	Linear_Dilution_Pattern_V2	0.108	0.106	0.101	0.098	0.094	0.09	0.087	0.086	0.084	0.079	0.074	0.07	0.068	0.064	0.061	0.06	0.059	0.056	0.055	0.054	0.053	0.053	0.052	0.052	0.052	0.051	0.05	0.05	0.05	0.049	0.049	0.048	0.048	0.048	0.046	0.045	0.045	0.045
C12	Blank	DMSO		Standard_Development	Run083	Standard_Measurement	Plate_01	Clariostar_Study	MB	Biofoundry_,_London	Linear_Dilution_Pattern_V2	0.104	0.101	0.096	0.093	0.091	0.087	0.083	0.083	0.079	0.075	0.07	0.067	0.064	0.061	0.058	0.056	0.055	0.053	0.052	0.051	0.051	0.05	0.049	0.05	0.049	0.049	0.048	0.048	0.047	0.047	0.047	0.047	0.046	0.046	0.045	0.044	0.044	0.044
D01	Sample	Dilution_2	0.95	Standard_Development	Run083	Standard_Measurement	Plate_01	Clariostar_Study	MB	Biofoundry_,_London	Linear_Dilution_Pattern_V2	0.156	0.152	0.148	0.146	0.143	0.139	0.136	0.135	0.133	0.131	0.128	0.125	0.121	0.115	0.112	0.111	0.108	0.106	0.105	0.105	0.104	0.105	0.107	0.109	0.111	0.114	0.118	0.121	0.125	0.128	0.13	0.133	0.135	0.138	0.143	0.149	0.155	0.163
D02	Sample	Dilution_6	0.75	Standard_Development	Run083	Standard_Measurement	Plate_01	Clariostar_Study	MB	Biofoundry_,_London	Linear_Dilution_Pattern_V2	0.176	0.173	0.169	0.167	0.163	0.159	0.157	0.155	0.154	0.151	0.149	0.144	0.141	0.137	0.133	0.131	0.128	0.126	0.125	0.124	0.124	0.124	0.124	0.125	0.128	0.13	0.132	0.134	0.136	0.139	0.139	0.142	0.143	0.145	0.148	0.152	0.157	0.162
D03	Sample	Dilution_10	0.55	Standard_Development	Run083	Standard_Measurement	Plate_01	Clariostar_Study	MB	Biofoundry_,_London	Linear_Dilution_Pattern_V2	0.141	0.138	0.133	0.131	0.127	0.123	0.119	0.118	0.117	0.114	0.111	0.108	0.104	0.1	0.096	0.095	0.092	0.089	0.088	0.088	0.087	0.087	0.087	0.088	0.091	0.092	0.093	0.095	0.096	0.098	0.099	0.1	0.101	0.103	0.105	0.108	0.111	0.115
D04	Sample	Dilution_14	0.35	Standard_Development	Run083	Standard_Measurement	Plate_01	Clariostar_Study	MB	Biofoundry_,_London	Linear_Dilution_Pattern_V2	0.128	0.125	0.121	0.117	0.114	0.109	0.106	0.105	0.103	0.1	0.096	0.092	0.089	0.085	0.081	0.08	0.077	0.076	0.074	0.073	0.073	0.072	0.072	0.073	0.074	0.076	0.076	0.077	0.078	0.079	0.079	0.08	0.08	0.082	0.082	0.083	0.085	0.087
D05	Sample	Dilution_18	0.15	Standard_Development	Run083	Standard_Measurement	Plate_01	Clariostar_Study	MB	Biofoundry_,_London	Linear_Dilution_Pattern_V2	0.117	0.114	0.11	0.106	0.103	0.099	0.095	0.094	0.092	0.088	0.084	0.081	0.077	0.074	0.07	0.069	0.068	0.066	0.064	0.063	0.062	0.062	0.061	0.062	0.062	0.062	0.062	0.062	0.063	0.063	0.062	0.062	0.063	0.063	0.062	0.062	0.063	0.064
D06	Sample	Dilution_2	0.95	Standard_Development	Run083	Standard_Measurement	Plate_01	Clariostar_Study	MB	Biofoundry_,_London	Linear_Dilution_Pattern_V2	0.158	0.154	0.151	0.148	0.144	0.14	0.137	0.136	0.135	0.132	0.129	0.127	0.124	0.119	0.116	0.113	0.111	0.109	0.108	0.107	0.106	0.107	0.108	0.109	0.113	0.117	0.119	0.122	0.126	0.129	0.131	0.134	0.136	0.139	0.144	0.149	0.156	0.163
D07	Sample	Dilution_6	0.75	Standard_Development	Run083	Standard_Measurement	Plate_01	Clariostar_Study	MB	Biofoundry_,_London	Linear_Dilution_Pattern_V2	0.145	0.141	0.137	0.135	0.131	0.127	0.123	0.123	0.121	0.119	0.117	0.113	0.109	0.105	0.103	0.101	0.098	0.096	0.094	0.094	0.093	0.093	0.094	0.095	0.098	0.1	0.102	0.105	0.108	0.11	0.111	0.113	0.115	0.118	0.121	0.125	0.13	0.136
D08	Sample	Dilution_10	0.55	Standard_Development	Run083	Standard_Measurement	Plate_01	Clariostar_Study	MB	Biofoundry_,_London	Linear_Dilution_Pattern_V2	0.139	0.136	0.132	0.128	0.124	0.12	0.117	0.116	0.114	0.112	0.108	0.105	0.101	0.097	0.094	0.092	0.09	0.087	0.086	0.086	0.085	0.085	0.086	0.087	0.089	0.09	0.092	0.094	0.096	0.098	0.099	0.101	0.101	0.104	0.106	0.109	0.113	0.117
D09	Sample	Dilution_14	0.35	Standard_Development	Run083	Standard_Measurement	Plate_01	Clariostar_Study	MB	Biofoundry_,_London	Linear_Dilution_Pattern_V2	0.127	0.123	0.119	0.116	0.113	0.108	0.105	0.104	0.102	0.098	0.095	0.092	0.087	0.084	0.079	0.079	0.076	0.074	0.073	0.072	0.071	0.072	0.072	0.072	0.073	0.074	0.075	0.076	0.077	0.078	0.078	0.079	0.08	0.081	0.081	0.083	0.085	0.087
D10	Sample	Dilution_18	0.15	Standard_Development	Run083	Standard_Measurement	Plate_01	Clariostar_Study	MB	Biofoundry_,_London	Linear_Dilution_Pattern_V2	0.117	0.114	0.11	0.107	0.103	0.099	0.096	0.094	0.092	0.088	0.084	0.081	0.077	0.073	0.07	0.069	0.067	0.064	0.063	0.062	0.062	0.062	0.061	0.061	0.062	0.062	0.061	0.061	0.062	0.062	0.062	0.062	0.062	0.062	0.062	0.062	0.062	0.064
D11	Blank	DMSO		Standard_Development	Run083	Standard_Measurement	Plate_01	Clariostar_Study	MB	Biofoundry_,_London	Linear_Dilution_Pattern_V2	0.109	0.106	0.102	0.099	0.096	0.092	0.089	0.086	0.084	0.081	0.076	0.073	0.07	0.067	0.063	0.061	0.06	0.058	0.056	0.055	0.055	0.054	0.053	0.053	0.053	0.052	0.051	0.05	0.051	0.051	0.05	0.05	0.049	0.048	0.047	0.046	0.045	0.045
D12	Blank	DMSO		Standard_Development	Run083	Standard_Measurement	Plate_01	Clariostar_Study	MB	Biofoundry_,_London	Linear_Dilution_Pattern_V2	0.11	0.106	0.102	0.099	0.096	0.092	0.088	0.087	0.084	0.08	0.075	0.071	0.067	0.064	0.061	0.061	0.059	0.056	0.054	0.053	0.053	0.052	0.052	0.052	0.052	0.052	0.051	0.05	0.049	0.049	0.048	0.048	0.048	0.047	0.046	0.045	0.045	0.044
E01	Sample	Dilution_3	0.9	Standard_Development	Run083	Standard_Measurement	Plate_01	Clariostar_Study	MB	Biofoundry_,_London	Linear_Dilution_Pattern_V2	0.206	0.204	0.2	0.197	0.193	0.189	0.185	0.185	0.184	0.181	0.178	0.175	0.171	0.167	0.163	0.161	0.159	0.157	0.155	0.156	0.156	0.156	0.157	0.158	0.161	0.165	0.167	0.17	0.173	0.176	0.179	0.181	0.183	0.186	0.19	0.195	0.201	0.208
E02	Sample	Dilution_7	0.7	Standard_Development	Run083	Standard_Measurement	Plate_01	Clariostar_Study	MB	Biofoundry_,_London	Linear_Dilution_Pattern_V2	0.159	0.156	0.151	0.149	0.145	0.14	0.137	0.136	0.133	0.13	0.127	0.122	0.118	0.113	0.109	0.107	0.105	0.103	0.102	0.101	0.1	0.101	0.101	0.103	0.104	0.107	0.109	0.111	0.113	0.115	0.116	0.118	0.12	0.122	0.124	0.129	0.133	0.138
E03	Sample	Dilution_11	0.5	Standard_Development	Run083	Standard_Measurement	Plate_01	Clariostar_Study	MB	Biofoundry_,_London	Linear_Dilution_Pattern_V2	0.135	0.132	0.128	0.125	0.121	0.117	0.113	0.112	0.11	0.107	0.104	0.1	0.096	0.092	0.089	0.087	0.085	0.083	0.081	0.081	0.08	0.081	0.081	0.083	0.084	0.085	0.086	0.087	0.09	0.091	0.091	0.093	0.094	0.096	0.098	0.1	0.103	0.106
E04	Sample	Dilution_15	0.3	Standard_Development	Run083	Standard_Measurement	Plate_01	Clariostar_Study	MB	Biofoundry_,_London	Linear_Dilution_Pattern_V2	0.133	0.13	0.125	0.122	0.119	0.114	0.111	0.11	0.107	0.104	0.101	0.097	0.094	0.09	0.087	0.086	0.083	0.081	0.079	0.078	0.078	0.078	0.078	0.078	0.079	0.08	0.08	0.08	0.081	0.082	0.082	0.084	0.084	0.083	0.083	0.084	0.087	0.088
E05	Sample	Dilution_19	0.1	Standard_Development	Run083	Standard_Measurement	Plate_01	Clariostar_Study	MB	Biofoundry_,_London	Linear_Dilution_Pattern_V2	0.114	0.11	0.106	0.102	0.099	0.094	0.09	0.09	0.088	0.085	0.082	0.078	0.074	0.07	0.067	0.066	0.064	0.062	0.06	0.059	0.058	0.057	0.057	0.058	0.058	0.058	0.058	0.057	0.057	0.057	0.057	0.057	0.057	0.056	0.056	0.055	0.056	0.056
E06	Sample	Dilution_3	0.9	Standard_Development	Run083	Standard_Measurement	Plate_01	Clariostar_Study	MB	Biofoundry_,_London	Linear_Dilution_Pattern_V2	0.153	0.149	0.144	0.141	0.137	0.133	0.13	0.13	0.128	0.126	0.123	0.12	0.116	0.112	0.108	0.106	0.105	0.103	0.101	0.1	0.1	0.101	0.101	0.103	0.106	0.11	0.112	0.114	0.117	0.12	0.123	0.125	0.127	0.131	0.134	0.139	0.145	0.151
E07	Sample	Dilution_7	0.7	Standard_Development	Run083	Standard_Measurement	Plate_01	Clariostar_Study	MB	Biofoundry_,_London	Linear_Dilution_Pattern_V2	0.141	0.139	0.134	0.131	0.127	0.123	0.12	0.119	0.117	0.115	0.112	0.109	0.105	0.101	0.098	0.096	0.094	0.091	0.09	0.089	0.089	0.089	0.09	0.092	0.094	0.096	0.098	0.1	0.102	0.104	0.106	0.109	0.11	0.113	0.115	0.119	0.124	0.129
E08	Sample	Dilution_11	0.5	Standard_Development	Run083	Standard_Measurement	Plate_01	Clariostar_Study	MB	Biofoundry_,_London	Linear_Dilution_Pattern_V2	0.164	0.16	0.156	0.153	0.15	0.146	0.143	0.143	0.141	0.139	0.135	0.132	0.128	0.124	0.121	0.119	0.117	0.114	0.114	0.113	0.112	0.113	0.113	0.114	0.116	0.117	0.118	0.12	0.122	0.123	0.124	0.126	0.127	0.129	0.131	0.133	0.137	0.141
E09	Sample	Dilution_15	0.3	Standard_Development	Run083	Standard_Measurement	Plate_01	Clariostar_Study	MB	Biofoundry_,_London	Linear_Dilution_Pattern_V2	0.125	0.121	0.117	0.114	0.111	0.106	0.103	0.101	0.1	0.096	0.092	0.089	0.085	0.081	0.078	0.076	0.074	0.071	0.07	0.069	0.069	0.068	0.068	0.069	0.07	0.071	0.071	0.072	0.073	0.073	0.074	0.075	0.075	0.076	0.077	0.078	0.08	0.082
E10	Sample	Dilution_19	0.1	Standard_Development	Run083	Standard_Measurement	Plate_01	Clariostar_Study	MB	Biofoundry_,_London	Linear_Dilution_Pattern_V2	0.112	0.108	0.103	0.1	0.096	0.091	0.089	0.088	0.085	0.082	0.077	0.073	0.07	0.067	0.064	0.062	0.06	0.058	0.056	0.056	0.055	0.055	0.055	0.055	0.055	0.055	0.055	0.054	0.055	0.055	0.055	0.055	0.055	0.055	0.055	0.054	0.054	0.055
E11	Blank	DMSO		Standard_Development	Run083	Standard_Measurement	Plate_01	Clariostar_Study	MB	Biofoundry_,_London	Linear_Dilution_Pattern_V2	0.109	0.105	0.102	0.099	0.094	0.089	0.086	0.085	0.083	0.079	0.075	0.071	0.068	0.065	0.061	0.06	0.058	0.056	0.054	0.053	0.053	0.053	0.052	0.052	0.052	0.051	0.05	0.05	0.05	0.05	0.049	0.049	0.049	0.048	0.047	0.045	0.045	0.044
E12	Blank	DMSO		Standard_Development	Run083	Standard_Measurement	Plate_01	Clariostar_Study	MB	Biofoundry_,_London	Linear_Dilution_Pattern_V2	0.106	0.103	0.099	0.096	0.093	0.088	0.085	0.084	0.081	0.077	0.073	0.07	0.066	0.062	0.059	0.058	0.056	0.053	0.052	0.052	0.052	0.051	0.05	0.05	0.051	0.05	0.049	0.048	0.049	0.049	0.048	0.048	0.047	0.046	0.045	0.044	0.044	0.043
F01	Sample	Dilution_3	0.9	Standard_Development	Run083	Standard_Measurement	Plate_01	Clariostar_Study	MB	Biofoundry_,_London	Linear_Dilution_Pattern_V2	0.168	0.165	0.161	0.159	0.156	0.152	0.148	0.147	0.146	0.144	0.14	0.137	0.134	0.13	0.126	0.124	0.122	0.12	0.118	0.118	0.118	0.118	0.118	0.12	0.123	0.126	0.129	0.132	0.135	0.138	0.139	0.142	0.144	0.147	0.15	0.156	0.162	0.168
F02	Sample	Dilution_7	0.7	Standard_Development	Run083	Standard_Measurement	Plate_01	Clariostar_Study	MB	Biofoundry_,_London	Linear_Dilution_Pattern_V2	0.163	0.16	0.156	0.154	0.15	0.145	0.142	0.141	0.141	0.138	0.134	0.131	0.127	0.122	0.118	0.117	0.115	0.112	0.111	0.111	0.11	0.11	0.11	0.112	0.114	0.116	0.118	0.12	0.122	0.124	0.125	0.127	0.128	0.131	0.133	0.136	0.141	0.145
F03	Sample	Dilution_11	0.5	Standard_Development	Run083	Standard_Measurement	Plate_01	Clariostar_Study	MB	Biofoundry_,_London	Linear_Dilution_Pattern_V2	0.141	0.138	0.133	0.131	0.127	0.122	0.119	0.118	0.116	0.113	0.11	0.106	0.102	0.099	0.094	0.093	0.09	0.088	0.086	0.086	0.085	0.085	0.085	0.086	0.087	0.089	0.09	0.091	0.093	0.095	0.095	0.096	0.097	0.098	0.1	0.102	0.105	0.108
F04	Sample	Dilution_15	0.3	Standard_Development	Run083	Standard_Measurement	Plate_01	Clariostar_Study	MB	Biofoundry_,_London	Linear_Dilution_Pattern_V2	0.13	0.127	0.122	0.119	0.116	0.112	0.108	0.106	0.105	0.101	0.098	0.094	0.091	0.087	0.084	0.081	0.08	0.077	0.075	0.075	0.074	0.074	0.074	0.075	0.075	0.076	0.076	0.077	0.078	0.078	0.079	0.08	0.08	0.08	0.08	0.081	0.083	0.084
F05	Sample	Dilution_19	0.1	Standard_Development	Run083	Standard_Measurement	Plate_01	Clariostar_Study	MB	Biofoundry_,_London	Linear_Dilution_Pattern_V2	0.119	0.116	0.11	0.108	0.105	0.1	0.097	0.095	0.093	0.09	0.086	0.082	0.079	0.076	0.073	0.071	0.069	0.067	0.065	0.065	0.064	0.063	0.063	0.063	0.063	0.062	0.062	0.062	0.062	0.062	0.061	0.061	0.061	0.061	0.06	0.059	0.059	0.059
F06	Sample	Dilution_3	0.9	Standard_Development	Run083	Standard_Measurement	Plate_01	Clariostar_Study	MB	Biofoundry_,_London	Linear_Dilution_Pattern_V2	0.161	0.159	0.153	0.15	0.147	0.143	0.139	0.138	0.137	0.135	0.133	0.13	0.126	0.122	0.118	0.115	0.113	0.11	0.109	0.108	0.107	0.108	0.109	0.111	0.113	0.116	0.12	0.122	0.125	0.127	0.13	0.132	0.135	0.138	0.141	0.146	0.152	0.158
F07	Sample	Dilution_7	0.7	Standard_Development	Run083	Standard_Measurement	Plate_01	Clariostar_Study	MB	Biofoundry_,_London	Linear_Dilution_Pattern_V2	0.193	0.191	0.187	0.184	0.18	0.177	0.173	0.173	0.17	0.168	0.166	0.162	0.159	0.155	0.151	0.149	0.146	0.144	0.142	0.142	0.142	0.141	0.141	0.143	0.145	0.147	0.148	0.15	0.153	0.154	0.156	0.157	0.158	0.16	0.162	0.166	0.17	0.175
F08	Sample	Dilution_11	0.5	Standard_Development	Run083	Standard_Measurement	Plate_01	Clariostar_Study	MB	Biofoundry_,_London	Linear_Dilution_Pattern_V2	0.137	0.134	0.13	0.126	0.122	0.118	0.115	0.114	0.112	0.109	0.106	0.102	0.099	0.095	0.091	0.09	0.088	0.085	0.083	0.083	0.083	0.082	0.083	0.085	0.086	0.087	0.088	0.089	0.091	0.093	0.093	0.095	0.096	0.097	0.098	0.1	0.103	0.107
F09	Sample	Dilution_15	0.3	Standard_Development	Run083	Standard_Measurement	Plate_01	Clariostar_Study	MB	Biofoundry_,_London	Linear_Dilution_Pattern_V2	0.122	0.12	0.115	0.112	0.109	0.105	0.102	0.101	0.098	0.094	0.091	0.088	0.084	0.081	0.077	0.076	0.073	0.071	0.07	0.069	0.069	0.069	0.069	0.069	0.07	0.071	0.071	0.072	0.073	0.074	0.075	0.076	0.076	0.076	0.077	0.078	0.08	0.082
F10	Sample	Dilution_19	0.1	Standard_Development	Run083	Standard_Measurement	Plate_01	Clariostar_Study	MB	Biofoundry_,_London	Linear_Dilution_Pattern_V2	0.112	0.109	0.104	0.101	0.099	0.094	0.09	0.089	0.088	0.083	0.08	0.075	0.072	0.069	0.066	0.064	0.062	0.06	0.058	0.058	0.057	0.057	0.057	0.057	0.057	0.057	0.056	0.056	0.056	0.056	0.056	0.056	0.056	0.056	0.055	0.054	0.055	0.055
F11	Blank	DMSO		Standard_Development	Run083	Standard_Measurement	Plate_01	Clariostar_Study	MB	Biofoundry_,_London	Linear_Dilution_Pattern_V2	0.107	0.104	0.099	0.096	0.093	0.088	0.085	0.084	0.081	0.077	0.073	0.069	0.066	0.063	0.06	0.059	0.057	0.055	0.054	0.052	0.052	0.052	0.051	0.051	0.051	0.049	0.049	0.048	0.048	0.048	0.047	0.048	0.047	0.046	0.045	0.044	0.044	0.043
F12	Blank	DMSO		Standard_Development	Run083	Standard_Measurement	Plate_01	Clariostar_Study	MB	Biofoundry_,_London	Linear_Dilution_Pattern_V2	0.107	0.103	0.099	0.097	0.093	0.089	0.086	0.084	0.081	0.077	0.074	0.07	0.066	0.063	0.06	0.059	0.056	0.054	0.052	0.052	0.052	0.051	0.051	0.051	0.05	0.05	0.049	0.048	0.048	0.048	0.048	0.048	0.047	0.047	0.046	0.045	0.044	0.044
G01	Sample	Dilution_4	0.85	Standard_Development	Run083	Standard_Measurement	Plate_01	Clariostar_Study	MB	Biofoundry_,_London	Linear_Dilution_Pattern_V2	0.155	0.152	0.148	0.145	0.141	0.136	0.133	0.133	0.132	0.129	0.126	0.123	0.118	0.115	0.11	0.108	0.106	0.104	0.102	0.102	0.101	0.101	0.102	0.104	0.107	0.109	0.112	0.114	0.117	0.119	0.122	0.124	0.126	0.128	0.132	0.137	0.142	0.148
G02	Sample	Dilution_8	0.65	Standard_Development	Run083	Standard_Measurement	Plate_01	Clariostar_Study	MB	Biofoundry_,_London	Linear_Dilution_Pattern_V2	0.164	0.16	0.157	0.154	0.15	0.146	0.142	0.142	0.14	0.139	0.136	0.132	0.128	0.124	0.12	0.118	0.116	0.113	0.112	0.11	0.111	0.111	0.111	0.112	0.114	0.115	0.118	0.119	0.122	0.123	0.125	0.127	0.128	0.13	0.132	0.135	0.139	0.144
G03	Sample	Dilution_12	0.45	Standard_Development	Run083	Standard_Measurement	Plate_01	Clariostar_Study	MB	Biofoundry_,_London	Linear_Dilution_Pattern_V2	0.135	0.131	0.127	0.124	0.119	0.115	0.112	0.111	0.109	0.105	0.101	0.098	0.094	0.091	0.087	0.085	0.083	0.081	0.079	0.079	0.078	0.078	0.078	0.079	0.081	0.082	0.083	0.084	0.085	0.086	0.087	0.088	0.089	0.091	0.091	0.093	0.096	0.099
G04	Sample	Dilution_16	0.25	Standard_Development	Run083	Standard_Measurement	Plate_01	Clariostar_Study	MB	Biofoundry_,_London	Linear_Dilution_Pattern_V2	0.126	0.123	0.118	0.115	0.112	0.107	0.104	0.103	0.1	0.097	0.093	0.089	0.086	0.082	0.078	0.077	0.075	0.073	0.071	0.07	0.069	0.07	0.069	0.07	0.07	0.071	0.07	0.071	0.071	0.072	0.072	0.073	0.073	0.074	0.073	0.074	0.075	0.077
G05	Sample	Dilution_20	0.0499999999999999	Standard_Development	Run083	Standard_Measurement	Plate_01	Clariostar_Study	MB	Biofoundry_,_London	Linear_Dilution_Pattern_V2	0.115	0.112	0.106	0.103	0.1	0.095	0.091	0.09	0.088	0.085	0.081	0.078	0.074	0.07	0.067	0.066	0.064	0.061	0.06	0.059	0.058	0.058	0.057	0.057	0.057	0.057	0.056	0.055	0.055	0.055	0.055	0.054	0.054	0.053	0.052	0.051	0.051	0.05
G06	Sample	Dilution_4	0.85	Standard_Development	Run083	Standard_Measurement	Plate_01	Clariostar_Study	MB	Biofoundry_,_London	Linear_Dilution_Pattern_V2	0.153	0.149	0.145	0.142	0.138	0.133	0.13	0.13	0.128	0.126	0.124	0.12	0.116	0.112	0.108	0.106	0.103	0.101	0.1	0.099	0.099	0.099	0.1	0.102	0.104	0.106	0.11	0.112	0.115	0.118	0.12	0.122	0.124	0.126	0.13	0.135	0.14	0.146
G07	Sample	Dilution_8	0.65	Standard_Development	Run083	Standard_Measurement	Plate_01	Clariostar_Study	MB	Biofoundry_,_London	Linear_Dilution_Pattern_V2	0.14	0.137	0.133	0.129	0.126	0.121	0.118	0.117	0.116	0.114	0.111	0.108	0.104	0.1	0.096	0.095	0.092	0.09	0.088	0.087	0.087	0.087	0.088	0.089	0.091	0.093	0.095	0.097	0.099	0.101	0.102	0.104	0.106	0.107	0.11	0.113	0.117	0.121
G08	Sample	Dilution_12	0.45	Standard_Development	Run083	Standard_Measurement	Plate_01	Clariostar_Study	MB	Biofoundry_,_London	Linear_Dilution_Pattern_V2	0.132	0.128	0.123	0.119	0.116	0.112	0.108	0.108	0.106	0.103	0.1	0.097	0.093	0.088	0.085	0.085	0.082	0.08	0.077	0.077	0.076	0.076	0.076	0.078	0.079	0.08	0.081	0.082	0.084	0.085	0.086	0.087	0.088	0.089	0.09	0.092	0.095	0.098
G09	Sample	Dilution_16	0.25	Standard_Development	Run083	Standard_Measurement	Plate_01	Clariostar_Study	MB	Biofoundry_,_London	Linear_Dilution_Pattern_V2	0.121	0.119	0.113	0.11	0.106	0.102	0.097	0.097	0.095	0.091	0.088	0.084	0.081	0.077	0.074	0.073	0.071	0.068	0.067	0.066	0.065	0.065	0.064	0.066	0.066	0.067	0.066	0.066	0.068	0.068	0.068	0.069	0.068	0.069	0.069	0.069	0.07	0.072
G10	Sample	Dilution_20	0.0499999999999999	Standard_Development	Run083	Standard_Measurement	Plate_01	Clariostar_Study	MB	Biofoundry_,_London	Linear_Dilution_Pattern_V2	0.111	0.108	0.103	0.101	0.098	0.093	0.089	0.087	0.085	0.08	0.077	0.074	0.07	0.067	0.064	0.062	0.06	0.057	0.056	0.056	0.055	0.054	0.053	0.053	0.054	0.053	0.052	0.052	0.052	0.053	0.052	0.053	0.052	0.051	0.05	0.049	0.049	0.049
G11	Blank	DMSO		Standard_Development	Run083	Standard_Measurement	Plate_01	Clariostar_Study	MB	Biofoundry_,_London	Linear_Dilution_Pattern_V2	0.106	0.104	0.099	0.096	0.093	0.088	0.084	0.084	0.081	0.077	0.073	0.069	0.065	0.062	0.059	0.057	0.056	0.054	0.052	0.052	0.051	0.05	0.05	0.05	0.05	0.05	0.049	0.048	0.049	0.048	0.048	0.047	0.046	0.046	0.045	0.044	0.043	0.043
G12	Blank	DMSO		Standard_Development	Run083	Standard_Measurement	Plate_01	Clariostar_Study	MB	Biofoundry_,_London	Linear_Dilution_Pattern_V2	0.107	0.104	0.1	0.097	0.093	0.088	0.085	0.083	0.081	0.077	0.072	0.069	0.065	0.061	0.059	0.058	0.056	0.053	0.052	0.052	0.051	0.05	0.049	0.049	0.05	0.049	0.049	0.048	0.048	0.048	0.047	0.047	0.047	0.046	0.045	0.043	0.043	0.043
H01	Sample	Dilution_4	0.85	Standard_Development	Run083	Standard_Measurement	Plate_01	Clariostar_Study	MB	Biofoundry_,_London	Linear_Dilution_Pattern_V2	0.165	0.163	0.159	0.155	0.152	0.147	0.143	0.142	0.14	0.137	0.133	0.128	0.124	0.119	0.114	0.112	0.11	0.107	0.107	0.106	0.105	0.105	0.105	0.107	0.11	0.112	0.115	0.117	0.12	0.122	0.124	0.126	0.128	0.13	0.134	0.138	0.143	0.149
H02	Sample	Dilution_8	0.65	Standard_Development	Run083	Standard_Measurement	Plate_01	Clariostar_Study	MB	Biofoundry_,_London	Linear_Dilution_Pattern_V2	0.146	0.143	0.138	0.135	0.132	0.127	0.123	0.122	0.121	0.118	0.115	0.112	0.108	0.103	0.1	0.098	0.096	0.093	0.092	0.091	0.09	0.09	0.09	0.092	0.094	0.096	0.098	0.099	0.101	0.103	0.105	0.106	0.107	0.109	0.111	0.115	0.119	0.123
H03	Sample	Dilution_12	0.45	Standard_Development	Run083	Standard_Measurement	Plate_01	Clariostar_Study	MB	Biofoundry_,_London	Linear_Dilution_Pattern_V2	0.137	0.133	0.128	0.125	0.122	0.117	0.114	0.113	0.111	0.107	0.105	0.101	0.097	0.093	0.089	0.087	0.085	0.084	0.082	0.081	0.08	0.079	0.079	0.081	0.082	0.083	0.084	0.085	0.086	0.087	0.088	0.089	0.09	0.091	0.091	0.093	0.096	0.099
H04	Sample	Dilution_16	0.25	Standard_Development	Run083	Standard_Measurement	Plate_01	Clariostar_Study	MB	Biofoundry_,_London	Linear_Dilution_Pattern_V2	0.129	0.126	0.121	0.118	0.115	0.11	0.106	0.104	0.102	0.098	0.094	0.089	0.085	0.08	0.077	0.075	0.073	0.071	0.069	0.069	0.068	0.067	0.067	0.068	0.068	0.069	0.068	0.068	0.069	0.07	0.07	0.071	0.07	0.071	0.071	0.071	0.072	0.074
H05	Sample	Dilution_20	0.0499999999999999	Standard_Development	Run083	Standard_Measurement	Plate_01	Clariostar_Study	MB	Biofoundry_,_London	Linear_Dilution_Pattern_V2	0.122	0.118	0.114	0.111	0.108	0.103	0.1	0.098	0.095	0.092	0.087	0.083	0.079	0.076	0.072	0.071	0.069	0.066	0.064	0.063	0.062	0.062	0.061	0.061	0.061	0.061	0.06	0.059	0.059	0.059	0.059	0.058	0.057	0.057	0.055	0.054	0.053	0.053
H06	Sample	Dilution_4	0.85	Standard_Development	Run083	Standard_Measurement	Plate_01	Clariostar_Study	MB	Biofoundry_,_London	Linear_Dilution_Pattern_V2	0.154	0.15	0.146	0.143	0.139	0.135	0.131	0.132	0.131	0.128	0.124	0.121	0.118	0.112	0.11	0.107	0.105	0.103	0.101	0.1	0.1	0.1	0.101	0.103	0.106	0.108	0.111	0.113	0.117	0.119	0.121	0.123	0.125	0.128	0.131	0.135	0.141	0.146
H07	Sample	Dilution_8	0.65	Standard_Development	Run083	Standard_Measurement	Plate_01	Clariostar_Study	MB	Biofoundry_,_London	Linear_Dilution_Pattern_V2	0.142	0.138	0.133	0.13	0.127	0.123	0.119	0.119	0.117	0.114	0.112	0.109	0.105	0.101	0.097	0.095	0.093	0.091	0.089	0.089	0.088	0.088	0.088	0.09	0.092	0.094	0.095	0.097	0.099	0.101	0.103	0.105	0.106	0.108	0.11	0.113	0.117	0.122
H08	Sample	Dilution_12	0.45	Standard_Development	Run083	Standard_Measurement	Plate_01	Clariostar_Study	MB	Biofoundry_,_London	Linear_Dilution_Pattern_V2	0.132	0.128	0.123	0.12	0.117	0.112	0.109	0.107	0.105	0.101	0.098	0.095	0.09	0.086	0.082	0.081	0.079	0.076	0.075	0.074	0.073	0.074	0.074	0.075	0.077	0.078	0.078	0.08	0.082	0.083	0.084	0.086	0.087	0.088	0.089	0.092	0.095	0.098
H09	Sample	Dilution_16	0.25	Standard_Development	Run083	Standard_Measurement	Plate_01	Clariostar_Study	MB	Biofoundry_,_London	Linear_Dilution_Pattern_V2	0.133	0.129	0.125	0.121	0.118	0.113	0.108	0.108	0.105	0.101	0.097	0.093	0.088	0.084	0.08	0.079	0.076	0.074	0.072	0.071	0.071	0.07	0.069	0.07	0.071	0.072	0.072	0.072	0.072	0.073	0.073	0.073	0.074	0.074	0.073	0.074	0.075	0.077
H10	Sample	Dilution_20	0.0499999999999999	Standard_Development	Run083	Standard_Measurement	Plate_01	Clariostar_Study	MB	Biofoundry_,_London	Linear_Dilution_Pattern_V2	0.115	0.111	0.106	0.103	0.099	0.094	0.091	0.09	0.087	0.083	0.079	0.075	0.071	0.067	0.064	0.063	0.06	0.058	0.056	0.055	0.054	0.054	0.053	0.054	0.054	0.054	0.053	0.052	0.053	0.052	0.052	0.053	0.052	0.052	0.05	0.049	0.049	0.05
H11	Blank	DMSO		Standard_Development	Run083	Standard_Measurement	Plate_01	Clariostar_Study	MB	Biofoundry_,_London	Linear_Dilution_Pattern_V2	0.11	0.106	0.102	0.099	0.095	0.091	0.087	0.086	0.084	0.08	0.076	0.072	0.069	0.066	0.062	0.06	0.058	0.056	0.054	0.054	0.054	0.053	0.052	0.052	0.051	0.051	0.051	0.05	0.05	0.05	0.049	0.05	0.049	0.048	0.046	0.045	0.045	0.045
H12	Blank	DMSO		Standard_Development	Run083	Standard_Measurement	Plate_01	Clariostar_Study	MB	Biofoundry_,_London	Linear_Dilution_Pattern_V2	0.108	0.104	0.1	0.097	0.093	0.089	0.085	0.084	0.08	0.076	0.071	0.067	0.063	0.059	0.057	0.056	0.054	0.051	0.05	0.05	0.049	0.049	0.048	0.049	0.048	0.048	0.047	0.046	0.046	0.046	0.046	0.047	0.046	0.045	0.044	0.042	0.043	0.043
A01	Sample	Dilution_1	1.0	Standard_Development	Run083	Standard_Measurement	Plate_01	Clariostar_Study	MB	Biofoundry_,_London	Linear_Dilution_Pattern_V2	0.152	0.149	0.146	0.143	0.14	0.136	0.133	0.131	0.13	0.128	0.123	0.119	0.115	0.11	0.107	0.104	0.102	0.101	0.1	0.098	0.099	0.1	0.1	0.102	0.105	0.109	0.112	0.116	0.119	0.122	0.125	0.128	0.131	0.135	0.14	0.147	0.154	0.162
A02	Sample	Dilution_5	0.8	Standard_Development	Run083	Standard_Measurement	Plate_01	Clariostar_Study	MB	Biofoundry_,_London	Linear_Dilution_Pattern_V2	0.143	0.14	0.137	0.133	0.13	0.126	0.122	0.12	0.119	0.116	0.112	0.106	0.103	0.098	0.096	0.093	0.09	0.089	0.088	0.086	0.086	0.087	0.088	0.09	0.091	0.094	0.097	0.099	0.101	0.104	0.106	0.109	0.111	0.114	0.118	0.123	0.128	0.134
A03	Sample	Dilution_9	0.6	Standard_Development	Run083	Standard_Measurement	Plate_01	Clariostar_Study	MB	Biofoundry_,_London	Linear_Dilution_Pattern_V2	0.144	0.14	0.138	0.134	0.13	0.126	0.124	0.122	0.12	0.116	0.113	0.108	0.104	0.1	0.097	0.094	0.093	0.091	0.09	0.088	0.088	0.088	0.088	0.089	0.09	0.092	0.095	0.097	0.098	0.099	0.101	0.102	0.104	0.106	0.109	0.113	0.116	0.12
A04	Sample	Dilution_13	0.4	Standard_Development	Run083	Standard_Measurement	Plate_01	Clariostar_Study	MB	Biofoundry_,_London	Linear_Dilution_Pattern_V2	0.132	0.13	0.126	0.122	0.117	0.114	0.111	0.109	0.106	0.102	0.099	0.094	0.09	0.087	0.083	0.08	0.078	0.077	0.076	0.073	0.074	0.073	0.072	0.073	0.073	0.075	0.076	0.078	0.078	0.08	0.08	0.081	0.082	0.083	0.084	0.087	0.088	0.091
A05	Sample	Dilution_17	0.2	Standard_Development	Run083	Standard_Measurement	Plate_01	Clariostar_Study	MB	Biofoundry_,_London	Linear_Dilution_Pattern_V2	0.119	0.116	0.113	0.11	0.106	0.102	0.099	0.097	0.094	0.09	0.086	0.083	0.079	0.075	0.073	0.07	0.068	0.066	0.065	0.063	0.063	0.063	0.062	0.062	0.062	0.063	0.063	0.063	0.063	0.063	0.064	0.063	0.064	0.064	0.065	0.066	0.067	0.068
A06	Sample	Dilution_1	1.0	Standard_Development	Run083	Standard_Measurement	Plate_01	Clariostar_Study	MB	Biofoundry_,_London	Linear_Dilution_Pattern_V2	0.195	0.192	0.188	0.184	0.18	0.177	0.174	0.171	0.169	0.166	0.163	0.159	0.154	0.149	0.145	0.143	0.14	0.138	0.136	0.136	0.136	0.136	0.136	0.137	0.14	0.143	0.147	0.15	0.152	0.156	0.158	0.16	0.163	0.167	0.171	0.177	0.183	0.19
A07	Sample	Dilution_5	0.8	Standard_Development	Run083	Standard_Measurement	Plate_01	Clariostar_Study	MB	Biofoundry_,_London	Linear_Dilution_Pattern_V2	0.15	0.148	0.143	0.14	0.137	0.133	0.13	0.128	0.127	0.124	0.12	0.116	0.113	0.11	0.106	0.103	0.101	0.099	0.098	0.096	0.096	0.097	0.097	0.098	0.1	0.102	0.105	0.108	0.11	0.112	0.115	0.116	0.118	0.121	0.125	0.13	0.135	0.14
A08	Sample	Dilution_9	0.6	Standard_Development	Run083	Standard_Measurement	Plate_01	Clariostar_Study	MB	Biofoundry_,_London	Linear_Dilution_Pattern_V2	0.145	0.143	0.14	0.135	0.132	0.128	0.125	0.123	0.121	0.118	0.114	0.11	0.106	0.102	0.099	0.096	0.094	0.091	0.09	0.088	0.088	0.088	0.088	0.089	0.09	0.092	0.094	0.096	0.097	0.099	0.1	0.101	0.103	0.105	0.108	0.112	0.115	0.119
A09	Sample	Dilution_13	0.4	Standard_Development	Run083	Standard_Measurement	Plate_01	Clariostar_Study	MB	Biofoundry_,_London	Linear_Dilution_Pattern_V2	0.137	0.134	0.131	0.127	0.123	0.119	0.115	0.113	0.111	0.106	0.102	0.098	0.094	0.089	0.086	0.084	0.081	0.079	0.078	0.077	0.077	0.076	0.075	0.075	0.076	0.078	0.079	0.08	0.081	0.082	0.083	0.083	0.084	0.086	0.087	0.09	0.091	0.094
A10	Sample	Dilution_17	0.2	Standard_Development	Run083	Standard_Measurement	Plate_01	Clariostar_Study	MB	Biofoundry_,_London	Linear_Dilution_Pattern_V2	0.121	0.118	0.115	0.111	0.108	0.104	0.1	0.098	0.096	0.091	0.087	0.084	0.08	0.076	0.073	0.07	0.069	0.067	0.066	0.064	0.064	0.064	0.063	0.062	0.063	0.063	0.064	0.064	0.064	0.064	0.065	0.065	0.065	0.065	0.066	0.067	0.068	0.069
A11	Blank	DMSO		Standard_Development	Run083	Standard_Measurement	Plate_01	Clariostar_Study	MB	Biofoundry_,_London	Linear_Dilution_Pattern_V2	0.113	0.11	0.107	0.103	0.1	0.096	0.093	0.091	0.089	0.084	0.08	0.075	0.073	0.069	0.066	0.063	0.062	0.06	0.059	0.057	0.057	0.056	0.055	0.054	0.054	0.053	0.053	0.053	0.052	0.051	0.051	0.05	0.05	0.049	0.049	0.048	0.047	0.046
A12	Blank	DMSO		Standard_Development	Run083	Standard_Measurement	Plate_01	Clariostar_Study	MB	Biofoundry_,_London	Linear_Dilution_Pattern_V2	0.115	0.112	0.109	0.105	0.102	0.099	0.095	0.093	0.09	0.085	0.08	0.076	0.073	0.069	0.066	0.064	0.062	0.06	0.059	0.057	0.057	0.057	0.055	0.054	0.054	0.053	0.053	0.052	0.051	0.051	0.051	0.05	0.05	0.049	0.049	0.048	0.047	0.047
B01	Sample	Dilution_1	1.0	Standard_Development	Run083	Standard_Measurement	Plate_01	Clariostar_Study	MB	Biofoundry_,_London	Linear_Dilution_Pattern_V2	0.182	0.179	0.176	0.172	0.169	0.166	0.164	0.163	0.162	0.159	0.156	0.152	0.149	0.144	0.141	0.139	0.137	0.136	0.135	0.134	0.134	0.135	0.136	0.137	0.141	0.145	0.148	0.152	0.155	0.158	0.162	0.164	0.167	0.171	0.176	0.183	0.19	0.197
B02	Sample	Dilution_5	0.8	Standard_Development	Run083	Standard_Measurement	Plate_01	Clariostar_Study	MB	Biofoundry_,_London	Linear_Dilution_Pattern_V2	0.143	0.141	0.138	0.134	0.131	0.127	0.124	0.123	0.122	0.12	0.116	0.112	0.109	0.104	0.102	0.1	0.098	0.096	0.095	0.094	0.094	0.094	0.095	0.096	0.098	0.101	0.104	0.106	0.108	0.111	0.113	0.115	0.117	0.12	0.123	0.128	0.133	0.139
B03	Sample	Dilution_9	0.6	Standard_Development	Run083	Standard_Measurement	Plate_01	Clariostar_Study	MB	Biofoundry_,_London	Linear_Dilution_Pattern_V2	0.139	0.137	0.134	0.13	0.127	0.122	0.12	0.119	0.117	0.114	0.11	0.106	0.102	0.098	0.096	0.092	0.091	0.089	0.088	0.087	0.087	0.087	0.087	0.088	0.089	0.09	0.093	0.095	0.096	0.097	0.099	0.1	0.102	0.104	0.107	0.11	0.114	0.118
B04	Sample	Dilution_13	0.4	Standard_Development	Run083	Standard_Measurement	Plate_01	Clariostar_Study	MB	Biofoundry_,_London	Linear_Dilution_Pattern_V2	0.129	0.126	0.123	0.119	0.116	0.113	0.11	0.108	0.106	0.103	0.099	0.095	0.091	0.087	0.084	0.082	0.081	0.079	0.077	0.076	0.075	0.075	0.075	0.075	0.077	0.078	0.079	0.08	0.081	0.082	0.083	0.083	0.084	0.086	0.087	0.09	0.092	0.095
B05	Sample	Dilution_17	0.2	Standard_Development	Run083	Standard_Measurement	Plate_01	Clariostar_Study	MB	Biofoundry_,_London	Linear_Dilution_Pattern_V2	0.118	0.115	0.111	0.108	0.105	0.101	0.098	0.097	0.094	0.09	0.086	0.083	0.08	0.076	0.073	0.072	0.07	0.068	0.067	0.065	0.065	0.064	0.064	0.064	0.065	0.064	0.065	0.065	0.064	0.065	0.066	0.065	0.065	0.065	0.066	0.067	0.067	0.068
B06	Sample	Dilution_1	1.0	Standard_Development	Run083	Standard_Measurement	Plate_01	Clariostar_Study	MB	Biofoundry_,_London	Linear_Dilution_Pattern_V2	0.155	0.153	0.15	0.146	0.143	0.14	0.137	0.135	0.134	0.132	0.13	0.127	0.123	0.119	0.116	0.112	0.111	0.109	0.108	0.106	0.107	0.107	0.107	0.109	0.112	0.114	0.118	0.122	0.124	0.128	0.13	0.133	0.136	0.139	0.144	0.15	0.156	0.164
B07	Sample	Dilution_5	0.8	Standard_Development	Run083	Standard_Measurement	Plate_01	Clariostar_Study	MB	Biofoundry_,_London	Linear_Dilution_Pattern_V2	0.151	0.148	0.146	0.142	0.138	0.135	0.132	0.13	0.129	0.127	0.123	0.12	0.117	0.114	0.109	0.107	0.105	0.102	0.102	0.101	0.1	0.1	0.1	0.101	0.103	0.106	0.109	0.112	0.114	0.116	0.118	0.119	0.122	0.125	0.128	0.134	0.138	0.144
B08	Sample	Dilution_9	0.6	Standard_Development	Run083	Standard_Measurement	Plate_01	Clariostar_Study	MB	Biofoundry_,_London	Linear_Dilution_Pattern_V2	0.142	0.139	0.136	0.132	0.128	0.125	0.122	0.12	0.119	0.116	0.113	0.109	0.105	0.102	0.099	0.096	0.094	0.092	0.091	0.089	0.089	0.089	0.089	0.089	0.091	0.093	0.095	0.097	0.098	0.1	0.102	0.102	0.104	0.106	0.108	0.112	0.115	0.119
B09	Sample	Dilution_13	0.4	Standard_Development	Run083	Standard_Measurement	Plate_01	Clariostar_Study	MB	Biofoundry_,_London	Linear_Dilution_Pattern_V2	0.134	0.132	0.128	0.124	0.121	0.118	0.115	0.112	0.11	0.106	0.102	0.098	0.095	0.091	0.088	0.085	0.084	0.082	0.081	0.079	0.079	0.079	0.078	0.078	0.079	0.08	0.082	0.082	0.083	0.084	0.084	0.085	0.086	0.087	0.088	0.091	0.092	0.095
B10	Sample	Dilution_17	0.2	Standard_Development	Run083	Standard_Measurement	Plate_01	Clariostar_Study	MB	Biofoundry_,_London	Linear_Dilution_Pattern_V2	0.121	0.118	0.115	0.111	0.108	0.105	0.101	0.099	0.098	0.093	0.089	0.085	0.082	0.079	0.076	0.073	0.071	0.07	0.069	0.067	0.067	0.066	0.065	0.065	0.066	0.066	0.067	0.067	0.067	0.067	0.067	0.067	0.067	0.067	0.067	0.069	0.069	0.07
B11	Blank	DMSO		Standard_Development	Run083	Standard_Measurement	Plate_01	Clariostar_Study	MB	Biofoundry_,_London	Linear_Dilution_Pattern_V2	0.113	0.111	0.108	0.104	0.101	0.098	0.096	0.093	0.09	0.086	0.081	0.077	0.074	0.072	0.069	0.066	0.066	0.063	0.062	0.061	0.06	0.059	0.059	0.057	0.058	0.056	0.056	0.056	0.055	0.055	0.054	0.053	0.053	0.052	0.052	0.051	0.05	0.05
B12	Blank	DMSO		Standard_Development	Run083	Standard_Measurement	Plate_01	Clariostar_Study	MB	Biofoundry_,_London	Linear_Dilution_Pattern_V2	0.109	0.106	0.103	0.099	0.096	0.092	0.09	0.087	0.085	0.08	0.076	0.072	0.069	0.066	0.063	0.06	0.06	0.058	0.057	0.056	0.055	0.054	0.053	0.052	0.053	0.052	0.052	0.051	0.05	0.05	0.05	0.049	0.048	0.049	0.048	0.047	0.046	0.046
C01	Sample	Dilution_2	0.95	Standard_Development	Run083	Standard_Measurement	Plate_01	Clariostar_Study	MB	Biofoundry_,_London	Linear_Dilution_Pattern_V2	0.15	0.148	0.145	0.141	0.138	0.136	0.133	0.132	0.131	0.129	0.126	0.122	0.118	0.113	0.11	0.108	0.106	0.104	0.104	0.103	0.103	0.104	0.104	0.107	0.109	0.112	0.115	0.118	0.122	0.124	0.127	0.13	0.133	0.136	0.141	0.147	0.153	0.161
C02	Sample	Dilution_6	0.75	Standard_Development	Run083	Standard_Measurement	Plate_01	Clariostar_Study	MB	Biofoundry_,_London	Linear_Dilution_Pattern_V2	0.144	0.141	0.138	0.134	0.131	0.128	0.124	0.123	0.123	0.119	0.116	0.112	0.109	0.104	0.101	0.098	0.097	0.095	0.095	0.094	0.093	0.094	0.094	0.095	0.097	0.1	0.102	0.104	0.106	0.109	0.111	0.113	0.115	0.117	0.12	0.125	0.13	0.135
C03	Sample	Dilution_10	0.55	Standard_Development	Run083	Standard_Measurement	Plate_01	Clariostar_Study	MB	Biofoundry_,_London	Linear_Dilution_Pattern_V2	0.388	0.386	0.383	0.379	0.375	0.372	0.369	0.366	0.364	0.361	0.356	0.352	0.349	0.344	0.341	0.338	0.335	0.333	0.33	0.328	0.328	0.327	0.326	0.326	0.326	0.327	0.327	0.328	0.328	0.328	0.328	0.328	0.328	0.329	0.329	0.33	0.332	0.336
C04	Sample	Dilution_14	0.35	Standard_Development	Run083	Standard_Measurement	Plate_01	Clariostar_Study	MB	Biofoundry_,_London	Linear_Dilution_Pattern_V2	0.126	0.124	0.12	0.117	0.113	0.109	0.106	0.105	0.103	0.099	0.095	0.092	0.088	0.085	0.082	0.08	0.078	0.076	0.075	0.074	0.074	0.073	0.072	0.073	0.074	0.075	0.076	0.077	0.077	0.078	0.079	0.079	0.08	0.081	0.082	0.084	0.086	0.088
C05	Sample	Dilution_18	0.15	Standard_Development	Run083	Standard_Measurement	Plate_01	Clariostar_Study	MB	Biofoundry_,_London	Linear_Dilution_Pattern_V2	0.113	0.11	0.107	0.105	0.101	0.097	0.094	0.092	0.09	0.087	0.082	0.079	0.077	0.073	0.071	0.068	0.066	0.065	0.064	0.062	0.062	0.062	0.061	0.061	0.061	0.061	0.061	0.061	0.061	0.062	0.062	0.062	0.062	0.062	0.062	0.062	0.063	0.064
C06	Sample	Dilution_2	0.95	Standard_Development	Run083	Standard_Measurement	Plate_01	Clariostar_Study	MB	Biofoundry_,_London	Linear_Dilution_Pattern_V2	0.172	0.169	0.167	0.163	0.159	0.155	0.153	0.152	0.151	0.148	0.147	0.144	0.14	0.136	0.133	0.131	0.128	0.126	0.125	0.124	0.125	0.125	0.125	0.127	0.13	0.133	0.136	0.139	0.142	0.145	0.148	0.15	0.153	0.157	0.161	0.168	0.174	0.18
C07	Sample	Dilution_6	0.75	Standard_Development	Run083	Standard_Measurement	Plate_01	Clariostar_Study	MB	Biofoundry_,_London	Linear_Dilution_Pattern_V2	0.151	0.149	0.145	0.141	0.138	0.134	0.131	0.129	0.129	0.126	0.123	0.12	0.117	0.113	0.109	0.106	0.104	0.102	0.102	0.1	0.1	0.1	0.1	0.101	0.103	0.106	0.108	0.111	0.113	0.115	0.116	0.118	0.119	0.122	0.125	0.13	0.134	0.14
C08	Sample	Dilution_10	0.55	Standard_Development	Run083	Standard_Measurement	Plate_01	Clariostar_Study	MB	Biofoundry_,_London	Linear_Dilution_Pattern_V2	0.134	0.132	0.129	0.124	0.12	0.116	0.114	0.113	0.112	0.109	0.105	0.101	0.098	0.095	0.091	0.089	0.087	0.085	0.084	0.083	0.083	0.083	0.083	0.084	0.085	0.087	0.089	0.09	0.091	0.093	0.094	0.096	0.097	0.099	0.101	0.105	0.107	0.112
C09	Sample	Dilution_14	0.35	Standard_Development	Run083	Standard_Measurement	Plate_01	Clariostar_Study	MB	Biofoundry_,_London	Linear_Dilution_Pattern_V2	0.122	0.121	0.117	0.113	0.11	0.107	0.103	0.101	0.099	0.095	0.092	0.088	0.085	0.082	0.078	0.076	0.074	0.072	0.072	0.07	0.07	0.07	0.069	0.07	0.07	0.072	0.073	0.073	0.073	0.074	0.075	0.075	0.076	0.077	0.078	0.08	0.081	0.083
C10	Sample	Dilution_18	0.15	Standard_Development	Run083	Standard_Measurement	Plate_01	Clariostar_Study	MB	Biofoundry_,_London	Linear_Dilution_Pattern_V2	0.121	0.118	0.115	0.112	0.108	0.104	0.101	0.099	0.097	0.092	0.088	0.084	0.081	0.077	0.075	0.072	0.07	0.068	0.067	0.065	0.065	0.065	0.064	0.064	0.064	0.064	0.063	0.064	0.063	0.064	0.064	0.063	0.064	0.064	0.064	0.065	0.065	0.066
C11	Blank	DMSO		Standard_Development	Run083	Standard_Measurement	Plate_01	Clariostar_Study	MB	Biofoundry_,_London	Linear_Dilution_Pattern_V2	0.11	0.108	0.104	0.101	0.097	0.093	0.09	0.088	0.087	0.082	0.078	0.074	0.07	0.067	0.064	0.062	0.06	0.058	0.057	0.056	0.055	0.054	0.053	0.053	0.053	0.052	0.052	0.051	0.05	0.051	0.05	0.049	0.049	0.049	0.048	0.048	0.046	0.046
C12	Blank	DMSO		Standard_Development	Run083	Standard_Measurement	Plate_01	Clariostar_Study	MB	Biofoundry_,_London	Linear_Dilution_Pattern_V2	0.107	0.103	0.1	0.097	0.094	0.09	0.087	0.086	0.084	0.08	0.075	0.071	0.067	0.064	0.062	0.06	0.059	0.057	0.056	0.055	0.054	0.053	0.052	0.051	0.051	0.051	0.051	0.05	0.049	0.049	0.049	0.048	0.048	0.048	0.047	0.046	0.045	0.045
D01	Sample	Dilution_2	0.95	Standard_Development	Run083	Standard_Measurement	Plate_01	Clariostar_Study	MB	Biofoundry_,_London	Linear_Dilution_Pattern_V2	0.157	0.155	0.151	0.148	0.145	0.141	0.138	0.138	0.136	0.134	0.131	0.127	0.123	0.118	0.115	0.113	0.111	0.108	0.108	0.107	0.107	0.107	0.108	0.11	0.112	0.115	0.119	0.123	0.125	0.129	0.131	0.134	0.137	0.14	0.144	0.151	0.157	0.164
D02	Sample	Dilution_6	0.75	Standard_Development	Run083	Standard_Measurement	Plate_01	Clariostar_Study	MB	Biofoundry_,_London	Linear_Dilution_Pattern_V2	0.17	0.168	0.165	0.161	0.157	0.154	0.15	0.15	0.148	0.146	0.142	0.139	0.135	0.131	0.127	0.124	0.123	0.121	0.119	0.118	0.118	0.118	0.118	0.118	0.12	0.123	0.125	0.128	0.129	0.131	0.133	0.135	0.137	0.139	0.142	0.147	0.151	0.157
D03	Sample	Dilution_10	0.55	Standard_Development	Run083	Standard_Measurement	Plate_01	Clariostar_Study	MB	Biofoundry_,_London	Linear_Dilution_Pattern_V2	0.145	0.143	0.139	0.135	0.133	0.129	0.126	0.124	0.123	0.119	0.116	0.112	0.108	0.104	0.101	0.098	0.097	0.095	0.093	0.091	0.091	0.091	0.091	0.092	0.093	0.095	0.098	0.099	0.1	0.101	0.102	0.103	0.104	0.107	0.109	0.113	0.116	0.119
D04	Sample	Dilution_14	0.35	Standard_Development	Run083	Standard_Measurement	Plate_01	Clariostar_Study	MB	Biofoundry_,_London	Linear_Dilution_Pattern_V2	0.13	0.128	0.123	0.119	0.116	0.113	0.11	0.108	0.106	0.102	0.098	0.095	0.092	0.087	0.084	0.082	0.08	0.078	0.077	0.075	0.075	0.075	0.074	0.074	0.075	0.076	0.077	0.078	0.079	0.08	0.08	0.08	0.082	0.082	0.083	0.085	0.087	0.089
D05	Sample	Dilution_18	0.15	Standard_Development	Run083	Standard_Measurement	Plate_01	Clariostar_Study	MB	Biofoundry_,_London	Linear_Dilution_Pattern_V2	0.119	0.116	0.113	0.108	0.105	0.102	0.098	0.097	0.095	0.091	0.087	0.084	0.081	0.077	0.073	0.071	0.07	0.068	0.067	0.065	0.065	0.064	0.063	0.062	0.064	0.063	0.064	0.064	0.063	0.064	0.064	0.064	0.063	0.064	0.063	0.064	0.064	0.065
D06	Sample	Dilution_2	0.95	Standard_Development	Run083	Standard_Measurement	Plate_01	Clariostar_Study	MB	Biofoundry_,_London	Linear_Dilution_Pattern_V2	0.161	0.158	0.154	0.151	0.147	0.143	0.14	0.139	0.139	0.136	0.134	0.131	0.127	0.123	0.119	0.116	0.114	0.112	0.111	0.109	0.109	0.11	0.11	0.112	0.115	0.118	0.121	0.124	0.127	0.13	0.133	0.135	0.138	0.141	0.145	0.152	0.158	0.165
D07	Sample	Dilution_6	0.75	Standard_Development	Run083	Standard_Measurement	Plate_01	Clariostar_Study	MB	Biofoundry_,_London	Linear_Dilution_Pattern_V2	0.148	0.145	0.143	0.138	0.135	0.131	0.128	0.127	0.126	0.124	0.12	0.118	0.114	0.11	0.106	0.103	0.102	0.099	0.098	0.097	0.097	0.097	0.097	0.098	0.1	0.102	0.105	0.108	0.109	0.111	0.114	0.115	0.117	0.12	0.123	0.128	0.132	0.138
D08	Sample	Dilution_10	0.55	Standard_Development	Run083	Standard_Measurement	Plate_01	Clariostar_Study	MB	Biofoundry_,_London	Linear_Dilution_Pattern_V2	0.14	0.138	0.135	0.131	0.127	0.123	0.121	0.119	0.117	0.115	0.111	0.106	0.104	0.1	0.097	0.094	0.092	0.09	0.089	0.088	0.088	0.088	0.088	0.089	0.09	0.093	0.094	0.096	0.098	0.1	0.101	0.102	0.104	0.105	0.108	0.112	0.116	0.12
D09	Sample	Dilution_14	0.35	Standard_Development	Run083	Standard_Measurement	Plate_01	Clariostar_Study	MB	Biofoundry_,_London	Linear_Dilution_Pattern_V2	0.132	0.129	0.126	0.122	0.119	0.115	0.112	0.11	0.109	0.105	0.102	0.097	0.094	0.09	0.087	0.085	0.083	0.081	0.08	0.078	0.077	0.077	0.077	0.078	0.079	0.08	0.081	0.081	0.082	0.083	0.084	0.084	0.085	0.085	0.086	0.089	0.09	0.093
D10	Sample	Dilution_18	0.15	Standard_Development	Run083	Standard_Measurement	Plate_01	Clariostar_Study	MB	Biofoundry_,_London	Linear_Dilution_Pattern_V2	0.119	0.116	0.113	0.11	0.106	0.102	0.099	0.098	0.095	0.091	0.087	0.082	0.08	0.076	0.073	0.071	0.07	0.067	0.066	0.065	0.064	0.064	0.063	0.063	0.063	0.063	0.063	0.063	0.063	0.063	0.063	0.064	0.064	0.064	0.064	0.064	0.065	0.066
D11	Blank	DMSO		Standard_Development	Run083	Standard_Measurement	Plate_01	Clariostar_Study	MB	Biofoundry_,_London	Linear_Dilution_Pattern_V2	0.111	0.109	0.105	0.102	0.098	0.095	0.091	0.09	0.088	0.083	0.079	0.075	0.072	0.068	0.066	0.064	0.062	0.06	0.059	0.058	0.058	0.056	0.055	0.055	0.055	0.053	0.053	0.053	0.052	0.051	0.051	0.05	0.05	0.049	0.048	0.048	0.047	0.046
D12	Blank	DMSO		Standard_Development	Run083	Standard_Measurement	Plate_01	Clariostar_Study	MB	Biofoundry_,_London	Linear_Dilution_Pattern_V2	0.11	0.108	0.105	0.101	0.097	0.094	0.091	0.089	0.086	0.082	0.077	0.073	0.07	0.066	0.064	0.062	0.06	0.059	0.058	0.056	0.056	0.055	0.053	0.052	0.052	0.052	0.051	0.051	0.05	0.05	0.05	0.049	0.049	0.049	0.048	0.047	0.046	0.046
E01	Sample	Dilution_3	0.9	Standard_Development	Run083	Standard_Measurement	Plate_01	Clariostar_Study	MB	Biofoundry_,_London	Linear_Dilution_Pattern_V2	0.164	0.161	0.158	0.154	0.151	0.147	0.144	0.143	0.142	0.139	0.136	0.132	0.128	0.124	0.121	0.119	0.116	0.114	0.113	0.111	0.112	0.112	0.113	0.114	0.117	0.12	0.123	0.127	0.129	0.131	0.134	0.136	0.138	0.142	0.147	0.152	0.158	0.165
E02	Sample	Dilution_7	0.7	Standard_Development	Run083	Standard_Measurement	Plate_01	Clariostar_Study	MB	Biofoundry_,_London	Linear_Dilution_Pattern_V2	0.164	0.162	0.158	0.153	0.149	0.145	0.141	0.141	0.139	0.135	0.132	0.127	0.122	0.118	0.115	0.112	0.11	0.108	0.107	0.105	0.104	0.104	0.104	0.106	0.107	0.109	0.112	0.114	0.116	0.118	0.119	0.12	0.122	0.124	0.127	0.131	0.135	0.14
E03	Sample	Dilution_11	0.5	Standard_Development	Run083	Standard_Measurement	Plate_01	Clariostar_Study	MB	Biofoundry_,_London	Linear_Dilution_Pattern_V2	0.137	0.134	0.131	0.128	0.124	0.119	0.116	0.115	0.114	0.11	0.107	0.102	0.1	0.095	0.092	0.089	0.087	0.086	0.085	0.083	0.083	0.083	0.083	0.084	0.085	0.086	0.088	0.09	0.09	0.092	0.093	0.094	0.096	0.097	0.099	0.102	0.105	0.109
E04	Sample	Dilution_15	0.3	Standard_Development	Run083	Standard_Measurement	Plate_01	Clariostar_Study	MB	Biofoundry_,_London	Linear_Dilution_Pattern_V2	0.134	0.132	0.128	0.124	0.12	0.117	0.114	0.112	0.111	0.107	0.103	0.099	0.096	0.092	0.089	0.086	0.086	0.083	0.082	0.08	0.08	0.08	0.079	0.079	0.079	0.08	0.081	0.082	0.081	0.082	0.083	0.083	0.084	0.084	0.085	0.086	0.088	0.09
E05	Sample	Dilution_19	0.1	Standard_Development	Run083	Standard_Measurement	Plate_01	Clariostar_Study	MB	Biofoundry_,_London	Linear_Dilution_Pattern_V2	0.115	0.113	0.11	0.106	0.103	0.099	0.096	0.093	0.092	0.088	0.084	0.08	0.077	0.074	0.071	0.068	0.067	0.065	0.063	0.062	0.062	0.061	0.059	0.059	0.059	0.059	0.059	0.059	0.058	0.059	0.059	0.058	0.058	0.058	0.058	0.058	0.058	0.059
E06	Sample	Dilution_3	0.9	Standard_Development	Run083	Standard_Measurement	Plate_01	Clariostar_Study	MB	Biofoundry_,_London	Linear_Dilution_Pattern_V2	0.154	0.152	0.148	0.145	0.141	0.136	0.133	0.133	0.132	0.13	0.127	0.123	0.12	0.115	0.112	0.109	0.107	0.105	0.104	0.102	0.103	0.103	0.103	0.105	0.107	0.11	0.114	0.117	0.119	0.122	0.124	0.126	0.129	0.132	0.136	0.142	0.147	0.154
E07	Sample	Dilution_7	0.7	Standard_Development	Run083	Standard_Measurement	Plate_01	Clariostar_Study	MB	Biofoundry_,_London	Linear_Dilution_Pattern_V2	0.146	0.143	0.14	0.136	0.132	0.128	0.126	0.124	0.123	0.12	0.118	0.114	0.11	0.106	0.103	0.1	0.098	0.096	0.095	0.094	0.093	0.094	0.094	0.094	0.097	0.099	0.101	0.104	0.105	0.107	0.11	0.111	0.113	0.115	0.118	0.123	0.127	0.133
E08	Sample	Dilution_11	0.5	Standard_Development	Run083	Standard_Measurement	Plate_01	Clariostar_Study	MB	Biofoundry_,_London	Linear_Dilution_Pattern_V2	0.146	0.143	0.139	0.136	0.132	0.128	0.126	0.125	0.123	0.121	0.117	0.113	0.11	0.106	0.103	0.101	0.099	0.097	0.096	0.095	0.094	0.094	0.094	0.095	0.096	0.098	0.1	0.102	0.102	0.104	0.105	0.106	0.108	0.11	0.112	0.115	0.118	0.122
E09	Sample	Dilution_15	0.3	Standard_Development	Run083	Standard_Measurement	Plate_01	Clariostar_Study	MB	Biofoundry_,_London	Linear_Dilution_Pattern_V2	0.128	0.125	0.121	0.117	0.113	0.109	0.107	0.106	0.103	0.1	0.095	0.091	0.087	0.084	0.081	0.078	0.077	0.074	0.073	0.072	0.072	0.071	0.07	0.07	0.071	0.072	0.073	0.074	0.074	0.075	0.076	0.076	0.077	0.078	0.079	0.081	0.082	0.084
E10	Sample	Dilution_19	0.1	Standard_Development	Run083	Standard_Measurement	Plate_01	Clariostar_Study	MB	Biofoundry_,_London	Linear_Dilution_Pattern_V2	0.113	0.11	0.106	0.102	0.099	0.095	0.092	0.091	0.089	0.085	0.08	0.075	0.073	0.069	0.066	0.064	0.063	0.06	0.06	0.058	0.058	0.058	0.057	0.056	0.057	0.056	0.057	0.056	0.057	0.057	0.057	0.056	0.056	0.056	0.056	0.056	0.056	0.057
E11	Blank	DMSO		Standard_Development	Run083	Standard_Measurement	Plate_01	Clariostar_Study	MB	Biofoundry_,_London	Linear_Dilution_Pattern_V2	0.11	0.107	0.104	0.1	0.097	0.093	0.089	0.088	0.086	0.081	0.077	0.073	0.07	0.067	0.064	0.062	0.06	0.059	0.057	0.056	0.056	0.055	0.054	0.053	0.053	0.053	0.053	0.052	0.051	0.051	0.051	0.05	0.049	0.049	0.048	0.048	0.047	0.046
E12	Blank	DMSO		Standard_Development	Run083	Standard_Measurement	Plate_01	Clariostar_Study	MB	Biofoundry_,_London	Linear_Dilution_Pattern_V2	0.108	0.106	0.102	0.099	0.095	0.091	0.088	0.087	0.084	0.08	0.075	0.071	0.068	0.065	0.062	0.06	0.059	0.057	0.056	0.054	0.054	0.053	0.052	0.052	0.052	0.051	0.051	0.051	0.05	0.05	0.049	0.049	0.049	0.048	0.047	0.047	0.046	0.046
F01	Sample	Dilution_3	0.9	Standard_Development	Run083	Standard_Measurement	Plate_01	Clariostar_Study	MB	Biofoundry_,_London	Linear_Dilution_Pattern_V2	0.173	0.171	0.168	0.164	0.161	0.157	0.154	0.154	0.153	0.15	0.147	0.143	0.139	0.135	0.131	0.129	0.128	0.125	0.125	0.123	0.124	0.124	0.123	0.124	0.127	0.13	0.133	0.136	0.139	0.142	0.143	0.145	0.148	0.15	0.155	0.161	0.166	0.173
F02	Sample	Dilution_7	0.7	Standard_Development	Run083	Standard_Measurement	Plate_01	Clariostar_Study	MB	Biofoundry_,_London	Linear_Dilution_Pattern_V2	0.17	0.167	0.165	0.162	0.158	0.155	0.151	0.15	0.148	0.145	0.142	0.139	0.135	0.131	0.127	0.124	0.123	0.121	0.12	0.118	0.118	0.118	0.117	0.118	0.12	0.123	0.124	0.126	0.128	0.13	0.131	0.132	0.134	0.136	0.139	0.143	0.147	0.152
F03	Sample	Dilution_11	0.5	Standard_Development	Run083	Standard_Measurement	Plate_01	Clariostar_Study	MB	Biofoundry_,_London	Linear_Dilution_Pattern_V2	0.142	0.14	0.137	0.133	0.129	0.125	0.122	0.12	0.119	0.116	0.112	0.109	0.105	0.101	0.098	0.095	0.093	0.091	0.09	0.088	0.088	0.087	0.087	0.087	0.089	0.09	0.092	0.093	0.093	0.095	0.097	0.097	0.098	0.1	0.102	0.104	0.106	0.11
F04	Sample	Dilution_15	0.3	Standard_Development	Run083	Standard_Measurement	Plate_01	Clariostar_Study	MB	Biofoundry_,_London	Linear_Dilution_Pattern_V2	0.132	0.13	0.127	0.123	0.119	0.116	0.113	0.11	0.109	0.105	0.101	0.098	0.094	0.091	0.087	0.085	0.083	0.081	0.079	0.078	0.078	0.077	0.076	0.076	0.077	0.078	0.079	0.079	0.079	0.08	0.08	0.08	0.081	0.081	0.082	0.083	0.084	0.086
F05	Sample	Dilution_19	0.1	Standard_Development	Run083	Standard_Measurement	Plate_01	Clariostar_Study	MB	Biofoundry_,_London	Linear_Dilution_Pattern_V2	0.119	0.116	0.113	0.11	0.106	0.102	0.1	0.098	0.096	0.091	0.088	0.085	0.082	0.078	0.075	0.073	0.071	0.069	0.068	0.066	0.066	0.065	0.064	0.063	0.064	0.063	0.064	0.063	0.062	0.062	0.063	0.062	0.062	0.061	0.061	0.061	0.06	0.06
F06	Sample	Dilution_3	0.9	Standard_Development	Run083	Standard_Measurement	Plate_01	Clariostar_Study	MB	Biofoundry_,_London	Linear_Dilution_Pattern_V2	0.172	0.169	0.166	0.163	0.159	0.156	0.153	0.151	0.15	0.148	0.145	0.141	0.138	0.134	0.131	0.128	0.126	0.124	0.122	0.121	0.12	0.121	0.121	0.122	0.124	0.128	0.131	0.135	0.136	0.139	0.141	0.143	0.145	0.148	0.153	0.159	0.164	0.17
F07	Sample	Dilution_7	0.7	Standard_Development	Run083	Standard_Measurement	Plate_01	Clariostar_Study	MB	Biofoundry_,_London	Linear_Dilution_Pattern_V2	0.3	0.297	0.294	0.29	0.287	0.284	0.281	0.279	0.278	0.276	0.273	0.267	0.264	0.26	0.256	0.253	0.252	0.249	0.247	0.245	0.245	0.244	0.243	0.243	0.245	0.246	0.248	0.25	0.25	0.252	0.253	0.253	0.254	0.256	0.257	0.261	0.264	0.269
F08	Sample	Dilution_11	0.5	Standard_Development	Run083	Standard_Measurement	Plate_01	Clariostar_Study	MB	Biofoundry_,_London	Linear_Dilution_Pattern_V2	0.138	0.135	0.132	0.128	0.125	0.12	0.117	0.116	0.114	0.111	0.108	0.104	0.101	0.097	0.094	0.091	0.089	0.088	0.086	0.084	0.085	0.084	0.085	0.085	0.086	0.088	0.089	0.091	0.092	0.093	0.095	0.095	0.096	0.098	0.1	0.102	0.105	0.108
F09	Sample	Dilution_15	0.3	Standard_Development	Run083	Standard_Measurement	Plate_01	Clariostar_Study	MB	Biofoundry_,_London	Linear_Dilution_Pattern_V2	0.125	0.121	0.118	0.115	0.112	0.107	0.104	0.103	0.102	0.098	0.093	0.09	0.087	0.083	0.08	0.078	0.076	0.074	0.072	0.071	0.071	0.071	0.07	0.07	0.071	0.072	0.073	0.074	0.074	0.075	0.076	0.076	0.077	0.078	0.079	0.08	0.082	0.084
F10	Sample	Dilution_19	0.1	Standard_Development	Run083	Standard_Measurement	Plate_01	Clariostar_Study	MB	Biofoundry_,_London	Linear_Dilution_Pattern_V2	0.117	0.114	0.11	0.107	0.103	0.099	0.096	0.095	0.092	0.089	0.085	0.081	0.078	0.074	0.071	0.069	0.068	0.065	0.064	0.063	0.062	0.061	0.06	0.06	0.06	0.06	0.06	0.06	0.06	0.059	0.06	0.059	0.059	0.059	0.059	0.059	0.059	0.06
F11	Blank	DMSO		Standard_Development	Run083	Standard_Measurement	Plate_01	Clariostar_Study	MB	Biofoundry_,_London	Linear_Dilution_Pattern_V2	0.108	0.105	0.102	0.099	0.094	0.09	0.087	0.086	0.084	0.08	0.075	0.071	0.069	0.065	0.062	0.06	0.059	0.057	0.056	0.055	0.054	0.053	0.052	0.051	0.051	0.051	0.051	0.05	0.049	0.049	0.049	0.048	0.048	0.047	0.046	0.046	0.045	0.045
F12	Blank	DMSO		Standard_Development	Run083	Standard_Measurement	Plate_01	Clariostar_Study	MB	Biofoundry_,_London	Linear_Dilution_Pattern_V2	0.108	0.106	0.102	0.098	0.094	0.091	0.088	0.086	0.084	0.08	0.075	0.072	0.069	0.065	0.062	0.06	0.058	0.057	0.056	0.054	0.053	0.053	0.052	0.051	0.051	0.051	0.051	0.05	0.049	0.05	0.05	0.049	0.048	0.048	0.047	0.047	0.046	0.046
G01	Sample	Dilution_4	0.85	Standard_Development	Run083	Standard_Measurement	Plate_01	Clariostar_Study	MB	Biofoundry_,_London	Linear_Dilution_Pattern_V2	0.157	0.154	0.151	0.147	0.144	0.14	0.137	0.135	0.135	0.131	0.129	0.125	0.12	0.116	0.113	0.111	0.109	0.107	0.106	0.104	0.104	0.104	0.103	0.105	0.108	0.111	0.114	0.116	0.118	0.12	0.123	0.125	0.127	0.129	0.134	0.139	0.144	0.15
G02	Sample	Dilution_8	0.65	Standard_Development	Run083	Standard_Measurement	Plate_01	Clariostar_Study	MB	Biofoundry_,_London	Linear_Dilution_Pattern_V2	0.156	0.153	0.151	0.146	0.142	0.138	0.135	0.135	0.133	0.13	0.127	0.123	0.12	0.115	0.112	0.109	0.108	0.106	0.104	0.103	0.103	0.102	0.102	0.103	0.105	0.107	0.11	0.111	0.112	0.114	0.116	0.118	0.119	0.121	0.124	0.128	0.131	0.136
G03	Sample	Dilution_12	0.45	Standard_Development	Run083	Standard_Measurement	Plate_01	Clariostar_Study	MB	Biofoundry_,_London	Linear_Dilution_Pattern_V2	0.137	0.134	0.131	0.127	0.124	0.119	0.117	0.115	0.113	0.109	0.105	0.102	0.099	0.094	0.091	0.088	0.086	0.084	0.083	0.082	0.082	0.082	0.081	0.081	0.083	0.084	0.085	0.086	0.087	0.088	0.089	0.09	0.091	0.092	0.094	0.096	0.098	0.101
G04	Sample	Dilution_16	0.25	Standard_Development	Run083	Standard_Measurement	Plate_01	Clariostar_Study	MB	Biofoundry_,_London	Linear_Dilution_Pattern_V2	0.129	0.126	0.122	0.118	0.114	0.111	0.108	0.106	0.104	0.1	0.097	0.093	0.09	0.086	0.083	0.08	0.079	0.076	0.075	0.073	0.073	0.072	0.071	0.071	0.072	0.072	0.073	0.073	0.073	0.073	0.074	0.073	0.074	0.074	0.075	0.076	0.077	0.078
G05	Sample	Dilution_20	0.0499999999999999	Standard_Development	Run083	Standard_Measurement	Plate_01	Clariostar_Study	MB	Biofoundry_,_London	Linear_Dilution_Pattern_V2	0.118	0.116	0.113	0.109	0.105	0.102	0.098	0.096	0.094	0.089	0.085	0.082	0.079	0.075	0.072	0.07	0.068	0.066	0.065	0.063	0.063	0.062	0.061	0.06	0.06	0.059	0.059	0.059	0.058	0.058	0.058	0.057	0.056	0.056	0.056	0.055	0.054	0.054
G06	Sample	Dilution_4	0.85	Standard_Development	Run083	Standard_Measurement	Plate_01	Clariostar_Study	MB	Biofoundry_,_London	Linear_Dilution_Pattern_V2	0.155	0.152	0.148	0.144	0.141	0.137	0.134	0.133	0.132	0.129	0.126	0.122	0.119	0.115	0.112	0.109	0.106	0.104	0.103	0.101	0.101	0.102	0.102	0.103	0.105	0.109	0.111	0.113	0.116	0.119	0.12	0.122	0.125	0.127	0.131	0.137	0.142	0.147
G07	Sample	Dilution_8	0.65	Standard_Development	Run083	Standard_Measurement	Plate_01	Clariostar_Study	MB	Biofoundry_,_London	Linear_Dilution_Pattern_V2	0.143	0.141	0.137	0.134	0.131	0.127	0.123	0.122	0.12	0.118	0.115	0.111	0.108	0.104	0.101	0.098	0.096	0.094	0.093	0.091	0.091	0.091	0.091	0.092	0.094	0.095	0.098	0.1	0.101	0.103	0.105	0.106	0.108	0.11	0.112	0.117	0.12	0.125
G08	Sample	Dilution_12	0.45	Standard_Development	Run083	Standard_Measurement	Plate_01	Clariostar_Study	MB	Biofoundry_,_London	Linear_Dilution_Pattern_V2	0.133	0.131	0.127	0.123	0.12	0.116	0.112	0.111	0.11	0.106	0.103	0.099	0.096	0.092	0.089	0.087	0.085	0.083	0.082	0.08	0.08	0.08	0.079	0.08	0.081	0.082	0.084	0.085	0.086	0.087	0.088	0.089	0.09	0.091	0.093	0.095	0.098	0.101
G09	Sample	Dilution_16	0.25	Standard_Development	Run083	Standard_Measurement	Plate_01	Clariostar_Study	MB	Biofoundry_,_London	Linear_Dilution_Pattern_V2	0.123	0.122	0.119	0.115	0.111	0.106	0.103	0.102	0.1	0.096	0.092	0.088	0.085	0.081	0.078	0.075	0.074	0.072	0.071	0.07	0.07	0.069	0.068	0.068	0.069	0.069	0.07	0.07	0.07	0.07	0.072	0.071	0.072	0.072	0.073	0.074	0.075	0.077
G10	Sample	Dilution_20	0.0499999999999999	Standard_Development	Run083	Standard_Measurement	Plate_01	Clariostar_Study	MB	Biofoundry_,_London	Linear_Dilution_Pattern_V2	0.112	0.11	0.106	0.103	0.099	0.096	0.092	0.09	0.089	0.084	0.079	0.075	0.073	0.069	0.066	0.063	0.062	0.06	0.059	0.058	0.057	0.057	0.055	0.055	0.055	0.055	0.055	0.054	0.054	0.054	0.054	0.054	0.053	0.053	0.052	0.052	0.052	0.052
G11	Blank	DMSO		Standard_Development	Run083	Standard_Measurement	Plate_01	Clariostar_Study	MB	Biofoundry_,_London	Linear_Dilution_Pattern_V2	0.11	0.107	0.104	0.1	0.096	0.092	0.088	0.087	0.085	0.08	0.076	0.072	0.069	0.065	0.063	0.061	0.059	0.057	0.056	0.054	0.053	0.053	0.052	0.051	0.051	0.052	0.051	0.05	0.05	0.049	0.049	0.049	0.048	0.048	0.047	0.046	0.045	0.046
G12	Blank	DMSO		Standard_Development	Run083	Standard_Measurement	Plate_01	Clariostar_Study	MB	Biofoundry_,_London	Linear_Dilution_Pattern_V2	0.11	0.107	0.104	0.101	0.097	0.092	0.089	0.088	0.086	0.08	0.076	0.072	0.069	0.065	0.062	0.06	0.059	0.057	0.056	0.054	0.053	0.053	0.052	0.051	0.051	0.051	0.051	0.05	0.05	0.05	0.049	0.049	0.048	0.048	0.047	0.047	0.045	0.045
H01	Sample	Dilution_4	0.85	Standard_Development	Run083	Standard_Measurement	Plate_01	Clariostar_Study	MB	Biofoundry_,_London	Linear_Dilution_Pattern_V2	0.168	0.166	0.162	0.159	0.155	0.151	0.147	0.145	0.144	0.141	0.137	0.132	0.128	0.122	0.118	0.115	0.114	0.112	0.111	0.108	0.108	0.108	0.108	0.109	0.112	0.115	0.117	0.119	0.122	0.124	0.125	0.127	0.13	0.133	0.136	0.141	0.146	0.152
H02	Sample	Dilution_8	0.65	Standard_Development	Run083	Standard_Measurement	Plate_01	Clariostar_Study	MB	Biofoundry_,_London	Linear_Dilution_Pattern_V2	0.15	0.147	0.144	0.14	0.137	0.134	0.13	0.129	0.128	0.124	0.121	0.117	0.113	0.108	0.106	0.103	0.101	0.099	0.098	0.096	0.095	0.096	0.096	0.096	0.098	0.1	0.102	0.104	0.105	0.107	0.109	0.11	0.111	0.113	0.115	0.119	0.123	0.127
H03	Sample	Dilution_12	0.45	Standard_Development	Run083	Standard_Measurement	Plate_01	Clariostar_Study	MB	Biofoundry_,_London	Linear_Dilution_Pattern_V2	0.139	0.136	0.133	0.129	0.126	0.121	0.117	0.116	0.114	0.111	0.108	0.104	0.101	0.096	0.093	0.091	0.088	0.086	0.085	0.083	0.084	0.083	0.083	0.082	0.084	0.085	0.085	0.087	0.087	0.089	0.089	0.09	0.091	0.092	0.093	0.096	0.098	0.101
H04	Sample	Dilution_16	0.25	Standard_Development	Run083	Standard_Measurement	Plate_01	Clariostar_Study	MB	Biofoundry_,_London	Linear_Dilution_Pattern_V2	0.137	0.134	0.131	0.127	0.123	0.119	0.115	0.114	0.112	0.106	0.102	0.097	0.094	0.089	0.086	0.083	0.082	0.079	0.078	0.077	0.076	0.075	0.074	0.074	0.075	0.075	0.076	0.076	0.076	0.076	0.077	0.077	0.076	0.077	0.077	0.078	0.078	0.08
H05	Sample	Dilution_20	0.0499999999999999	Standard_Development	Run083	Standard_Measurement	Plate_01	Clariostar_Study	MB	Biofoundry_,_London	Linear_Dilution_Pattern_V2	0.126	0.123	0.12	0.115	0.112	0.108	0.104	0.102	0.101	0.095	0.091	0.087	0.084	0.08	0.077	0.074	0.073	0.071	0.069	0.067	0.067	0.065	0.063	0.063	0.064	0.063	0.063	0.062	0.061	0.061	0.06	0.059	0.059	0.059	0.058	0.057	0.056	0.056
H06	Sample	Dilution_4	0.85	Standard_Development	Run083	Standard_Measurement	Plate_01	Clariostar_Study	MB	Biofoundry_,_London	Linear_Dilution_Pattern_V2	0.155	0.153	0.149	0.145	0.141	0.138	0.135	0.133	0.132	0.13	0.127	0.124	0.12	0.115	0.112	0.109	0.107	0.105	0.104	0.102	0.102	0.102	0.102	0.104	0.106	0.109	0.112	0.114	0.117	0.12	0.122	0.124	0.126	0.128	0.132	0.138	0.143	0.149
H07	Sample	Dilution_8	0.65	Standard_Development	Run083	Standard_Measurement	Plate_01	Clariostar_Study	MB	Biofoundry_,_London	Linear_Dilution_Pattern_V2	0.144	0.142	0.139	0.135	0.131	0.127	0.124	0.123	0.122	0.118	0.116	0.113	0.109	0.104	0.101	0.098	0.096	0.094	0.093	0.091	0.091	0.091	0.091	0.092	0.094	0.096	0.098	0.099	0.101	0.103	0.105	0.106	0.108	0.11	0.112	0.116	0.12	0.124
H08	Sample	Dilution_12	0.45	Standard_Development	Run083	Standard_Measurement	Plate_01	Clariostar_Study	MB	Biofoundry_,_London	Linear_Dilution_Pattern_V2	0.136	0.133	0.13	0.125	0.122	0.117	0.114	0.113	0.111	0.107	0.103	0.099	0.095	0.091	0.087	0.085	0.083	0.081	0.079	0.078	0.078	0.079	0.078	0.078	0.079	0.081	0.082	0.083	0.084	0.085	0.086	0.087	0.088	0.089	0.091	0.094	0.096	0.099
H09	Sample	Dilution_16	0.25	Standard_Development	Run083	Standard_Measurement	Plate_01	Clariostar_Study	MB	Biofoundry_,_London	Linear_Dilution_Pattern_V2	0.133	0.131	0.128	0.123	0.119	0.114	0.11	0.109	0.107	0.103	0.099	0.095	0.09	0.086	0.083	0.08	0.078	0.075	0.073	0.073	0.072	0.071	0.071	0.07	0.071	0.072	0.072	0.073	0.073	0.073	0.074	0.074	0.074	0.075	0.075	0.076	0.077	0.078
H10	Sample	Dilution_20	0.0499999999999999	Standard_Development	Run083	Standard_Measurement	Plate_01	Clariostar_Study	MB	Biofoundry_,_London	Linear_Dilution_Pattern_V2	0.116	0.114	0.111	0.106	0.102	0.098	0.095	0.093	0.09	0.086	0.082	0.078	0.074	0.07	0.067	0.064	0.064	0.061	0.059	0.058	0.057	0.057	0.056	0.055	0.055	0.055	0.055	0.055	0.054	0.054	0.054	0.053	0.053	0.052	0.052	0.052	0.051	0.052
H11	Blank	DMSO		Standard_Development	Run083	Standard_Measurement	Plate_01	Clariostar_Study	MB	Biofoundry_,_London	Linear_Dilution_Pattern_V2	0.112	0.109	0.106	0.102	0.099	0.095	0.092	0.09	0.087	0.083	0.079	0.075	0.072	0.068	0.065	0.064	0.061	0.059	0.058	0.056	0.056	0.055	0.054	0.054	0.053	0.053	0.053	0.052	0.051	0.051	0.051	0.051	0.05	0.05	0.049	0.048	0.047	0.047
H12	Blank	DMSO		Standard_Development	Run083	Standard_Measurement	Plate_01	Clariostar_Study	MB	Biofoundry_,_London	Linear_Dilution_Pattern_V2	0.11	0.106	0.102	0.099	0.096	0.091	0.088	0.086	0.083	0.079	0.073	0.07	0.066	0.063	0.06	0.058	0.057	0.054	0.053	0.051	0.052	0.051	0.05	0.05	0.049	0.049	0.049	0.049	0.048	0.048	0.048	0.047	0.047	0.046	0.046	0.045	0.045	0.045
[truncated: 120 more columns]
