# Supplementary material for: Construction of a Calibration Curve for Lycopene on a Liquid-Handling Platform—Wider Lessons for the Development of Automated Dilution Protocols
Source: ACS Synth Biol. 2024 Aug 3;13(8):2357–75. doi: 10.1021/acssynbio.4c00031 (PMC11334188; doi:10.1021/acssynbio.4c00031)
Supplement: Supplementary file 2 — sb4c00031_si_002.zip [file sb4c00031_si_002.zip › AggregatedData/Run079/Plate_01/Clariostar_Study/Clariostar_Study.csv]

Well	Content	Label	Dilution	Solvent	Solute	Project	Run	Step	Container	Study	Author	Institution	Comment	OD350	OD352	OD354	OD356	OD358	OD360	OD362	OD364	OD366	OD368	OD370	OD372	OD374	OD376	OD378	OD380	OD382	OD384	OD386	OD388	OD390	OD392	OD394	OD396	OD398	OD400	OD402	OD404	OD406	OD408	OD410	OD412	OD414	OD416	OD418	OD420
A01	Sample	Dilution_100%	1.0	DMSO	Lycopene	Standard_Development	Run079	Standard_Measurement	Plate_01	Clariostar_Study	MB	Biofoundry_,_London	Linear_Dilution_Pattern_V2	0.997	0.996	0.996	0.996	0.989	0.982	0.981	0.979	0.981	0.985	0.986	0.982	0.973	0.964	0.955	0.947	0.937	0.927	0.921	0.91	0.902	0.895	0.889	0.886	0.885	0.887	0.89	0.893	0.895	0.895	0.893	0.888	0.884	0.879	0.877	0.88
A02	Sample	Dilution_80%	0.8	DMSO	Lycopene	Standard_Development	Run079	Standard_Measurement	Plate_01	Clariostar_Study	MB	Biofoundry_,_London	Linear_Dilution_Pattern_V2	0.656	0.656	0.652	0.65	0.645	0.641	0.638	0.636	0.638	0.639	0.639	0.637	0.631	0.622	0.615	0.606	0.6	0.594	0.588	0.584	0.579	0.574	0.572	0.573	0.575	0.578	0.585	0.593	0.599	0.603	0.604	0.605	0.605	0.607	0.611	0.617
A03	Sample	Dilution_60%	0.6	DMSO	Lycopene	Standard_Development	Run079	Standard_Measurement	Plate_01	Clariostar_Study	MB	Biofoundry_,_London	Linear_Dilution_Pattern_V2	0.479	0.477	0.474	0.471	0.466	0.463	0.46	0.459	0.46	0.46	0.461	0.458	0.452	0.446	0.439	0.434	0.429	0.424	0.421	0.417	0.414	0.412	0.411	0.413	0.416	0.421	0.428	0.435	0.44	0.445	0.448	0.451	0.453	0.455	0.46	0.468
A04	Sample	Dilution_40%	0.4	DMSO	Lycopene	Standard_Development	Run079	Standard_Measurement	Plate_01	Clariostar_Study	MB	Biofoundry_,_London	Linear_Dilution_Pattern_V2	0.347	0.347	0.344	0.341	0.337	0.332	0.329	0.328	0.329	0.33	0.329	0.326	0.321	0.315	0.309	0.305	0.302	0.299	0.297	0.294	0.292	0.29	0.29	0.292	0.295	0.299	0.304	0.309	0.313	0.317	0.32	0.322	0.323	0.326	0.331	0.336
A05	Sample	Dilution_20%	0.2	DMSO	Lycopene	Standard_Development	Run079	Standard_Measurement	Plate_01	Clariostar_Study	MB	Biofoundry_,_London	Linear_Dilution_Pattern_V2	0.202	0.2	0.197	0.194	0.191	0.186	0.184	0.183	0.182	0.18	0.179	0.177	0.172	0.168	0.165	0.161	0.158	0.156	0.155	0.154	0.153	0.153	0.152	0.154	0.155	0.158	0.162	0.164	0.167	0.17	0.172	0.174	0.175	0.178	0.18	0.185
A06	Sample	Dilution_100%	1.0	DMSO	Lycopene	Standard_Development	Run079	Standard_Measurement	Plate_01	Clariostar_Study	MB	Biofoundry_,_London	Linear_Dilution_Pattern_V2	0.746	0.747	0.744	0.738	0.734	0.728	0.724	0.723	0.726	0.728	0.729	0.724	0.717	0.708	0.698	0.69	0.682	0.674	0.667	0.661	0.655	0.651	0.648	0.649	0.653	0.658	0.668	0.676	0.683	0.689	0.691	0.693	0.693	0.695	0.701	0.709
A07	Sample	Dilution_80%	0.8	DMSO	Lycopene	Standard_Development	Run079	Standard_Measurement	Plate_01	Clariostar_Study	MB	Biofoundry_,_London	Linear_Dilution_Pattern_V2	0.613	0.614	0.61	0.606	0.6	0.594	0.592	0.589	0.592	0.592	0.592	0.589	0.581	0.573	0.566	0.559	0.551	0.544	0.541	0.535	0.53	0.526	0.524	0.525	0.529	0.533	0.541	0.548	0.554	0.558	0.56	0.562	0.563	0.565	0.569	0.575
A08	Sample	Dilution_60%	0.6	DMSO	Lycopene	Standard_Development	Run079	Standard_Measurement	Plate_01	Clariostar_Study	MB	Biofoundry_,_London	Linear_Dilution_Pattern_V2	0.482	0.482	0.48	0.474	0.47	0.466	0.463	0.462	0.464	0.464	0.463	0.46	0.454	0.447	0.442	0.436	0.43	0.425	0.422	0.418	0.415	0.412	0.41	0.411	0.414	0.418	0.424	0.431	0.436	0.44	0.441	0.443	0.445	0.447	0.45	0.457
A09	Sample	Dilution_40%	0.4	DMSO	Lycopene	Standard_Development	Run079	Standard_Measurement	Plate_01	Clariostar_Study	MB	Biofoundry_,_London	Linear_Dilution_Pattern_V2	0.323	0.323	0.319	0.315	0.311	0.307	0.303	0.303	0.303	0.303	0.303	0.3	0.295	0.289	0.283	0.28	0.276	0.273	0.27	0.268	0.266	0.266	0.265	0.268	0.271	0.275	0.28	0.286	0.291	0.296	0.298	0.301	0.303	0.306	0.311	0.318
A10	Sample	Dilution_20%	0.2	DMSO	Lycopene	Standard_Development	Run079	Standard_Measurement	Plate_01	Clariostar_Study	MB	Biofoundry_,_London	Linear_Dilution_Pattern_V2	0.203	0.201	0.199	0.195	0.192	0.188	0.184	0.183	0.182	0.18	0.179	0.176	0.17	0.166	0.162	0.159	0.155	0.154	0.152	0.15	0.15	0.149	0.149	0.15	0.153	0.154	0.157	0.161	0.164	0.167	0.169	0.171	0.173	0.175	0.178	0.182
A11	Blank	DMSO_Blank		DMSO		Standard_Development	Run079	Standard_Measurement	Plate_01	Clariostar_Study	MB	Biofoundry_,_London	Linear_Dilution_Pattern_V2	0.107	0.105	0.102	0.099	0.096	0.092	0.088	0.086	0.083	0.078	0.075	0.07	0.066	0.063	0.061	0.059	0.057	0.056	0.054	0.053	0.053	0.051	0.05	0.051	0.05	0.049	0.049	0.048	0.048	0.048	0.047	0.047	0.047	0.047	0.046	0.046
A12	Blank	DMSO_Blank		DMSO		Standard_Development	Run079	Standard_Measurement	Plate_01	Clariostar_Study	MB	Biofoundry_,_London	Linear_Dilution_Pattern_V2	0.108	0.105	0.102	0.099	0.095	0.091	0.088	0.085	0.083	0.078	0.075	0.071	0.068	0.063	0.06	0.059	0.057	0.056	0.054	0.053	0.052	0.051	0.05	0.05	0.05	0.049	0.049	0.049	0.048	0.048	0.048	0.047	0.047	0.046	0.045	0.045
B01	Sample	Dilution_100%	1.0	DMSO	Lycopene	Standard_Development	Run079	Standard_Measurement	Plate_01	Clariostar_Study	MB	Biofoundry_,_London	Linear_Dilution_Pattern_V2	1.293	1.301	1.302	1.297	1.293	1.289	1.282	1.281	1.287	1.285	1.291	1.29	1.282	1.274	1.268	1.253	1.244	1.236	1.222	1.209	1.199	1.191	1.183	1.176	1.173	1.168	1.168	1.167	1.165	1.161	1.154	1.143	1.133	1.124	1.12	1.115
B02	Sample	Dilution_80%	0.8	DMSO	Lycopene	Standard_Development	Run079	Standard_Measurement	Plate_01	Clariostar_Study	MB	Biofoundry_,_London	Linear_Dilution_Pattern_V2	0.884	0.885	0.882	0.88	0.875	0.868	0.867	0.864	0.869	0.872	0.877	0.871	0.862	0.856	0.847	0.841	0.833	0.826	0.819	0.811	0.806	0.799	0.793	0.792	0.79	0.791	0.794	0.798	0.799	0.801	0.796	0.794	0.792	0.787	0.787	0.787
B03	Sample	Dilution_60%	0.6	DMSO	Lycopene	Standard_Development	Run079	Standard_Measurement	Plate_01	Clariostar_Study	MB	Biofoundry_,_London	Linear_Dilution_Pattern_V2	0.608	0.607	0.606	0.603	0.6	0.595	0.592	0.592	0.594	0.594	0.595	0.592	0.585	0.578	0.573	0.565	0.559	0.555	0.55	0.547	0.542	0.539	0.535	0.536	0.537	0.54	0.543	0.547	0.551	0.554	0.553	0.553	0.552	0.551	0.554	0.558
B04	Sample	Dilution_40%	0.4	DMSO	Lycopene	Standard_Development	Run079	Standard_Measurement	Plate_01	Clariostar_Study	MB	Biofoundry_,_London	Linear_Dilution_Pattern_V2	0.41	0.41	0.408	0.404	0.401	0.396	0.393	0.393	0.395	0.395	0.395	0.391	0.387	0.381	0.376	0.372	0.368	0.364	0.36	0.357	0.355	0.353	0.352	0.354	0.356	0.358	0.362	0.365	0.369	0.371	0.372	0.373	0.373	0.374	0.377	0.382
B05	Sample	Dilution_20%	0.2	DMSO	Lycopene	Standard_Development	Run079	Standard_Measurement	Plate_01	Clariostar_Study	MB	Biofoundry_,_London	Linear_Dilution_Pattern_V2	0.213	0.211	0.208	0.205	0.202	0.197	0.195	0.194	0.194	0.192	0.192	0.189	0.185	0.18	0.177	0.174	0.171	0.17	0.167	0.166	0.165	0.165	0.164	0.166	0.168	0.17	0.174	0.176	0.179	0.182	0.184	0.186	0.187	0.189	0.192	0.196
B06	Sample	Dilution_100%	1.0	DMSO	Lycopene	Standard_Development	Run079	Standard_Measurement	Plate_01	Clariostar_Study	MB	Biofoundry_,_London	Linear_Dilution_Pattern_V2	0.888	0.887	0.885	0.882	0.875	0.87	0.869	0.868	0.873	0.872	0.875	0.874	0.863	0.853	0.844	0.835	0.825	0.818	0.811	0.804	0.796	0.791	0.786	0.786	0.788	0.791	0.798	0.805	0.81	0.813	0.812	0.812	0.811	0.81	0.812	0.818
B07	Sample	Dilution_80%	0.8	DMSO	Lycopene	Standard_Development	Run079	Standard_Measurement	Plate_01	Clariostar_Study	MB	Biofoundry_,_London	Linear_Dilution_Pattern_V2	0.731	0.732	0.729	0.726	0.722	0.716	0.712	0.713	0.714	0.717	0.718	0.714	0.706	0.699	0.692	0.685	0.677	0.671	0.663	0.658	0.653	0.647	0.643	0.644	0.645	0.647	0.654	0.66	0.664	0.666	0.667	0.665	0.664	0.663	0.666	0.669
B08	Sample	Dilution_60%	0.6	DMSO	Lycopene	Standard_Development	Run079	Standard_Measurement	Plate_01	Clariostar_Study	MB	Biofoundry_,_London	Linear_Dilution_Pattern_V2	0.602	0.603	0.601	0.597	0.593	0.588	0.585	0.584	0.585	0.586	0.587	0.585	0.579	0.571	0.565	0.559	0.552	0.547	0.542	0.538	0.534	0.529	0.526	0.526	0.528	0.529	0.534	0.538	0.541	0.542	0.542	0.542	0.541	0.54	0.541	0.544
B09	Sample	Dilution_40%	0.4	DMSO	Lycopene	Standard_Development	Run079	Standard_Measurement	Plate_01	Clariostar_Study	MB	Biofoundry_,_London	Linear_Dilution_Pattern_V2	0.333	0.332	0.328	0.325	0.321	0.317	0.314	0.313	0.315	0.313	0.313	0.311	0.305	0.3	0.295	0.291	0.287	0.285	0.281	0.28	0.278	0.276	0.276	0.279	0.282	0.286	0.292	0.297	0.302	0.306	0.308	0.311	0.314	0.317	0.321	0.328
B10	Sample	Dilution_20%	0.2	DMSO	Lycopene	Standard_Development	Run079	Standard_Measurement	Plate_01	Clariostar_Study	MB	Biofoundry_,_London	Linear_Dilution_Pattern_V2	0.201	0.199	0.197	0.193	0.189	0.184	0.181	0.18	0.18	0.178	0.177	0.174	0.169	0.165	0.161	0.158	0.155	0.153	0.151	0.15	0.149	0.148	0.148	0.151	0.152	0.155	0.158	0.162	0.164	0.167	0.169	0.17	0.172	0.175	0.178	0.182
B11	Blank	DMSO_Blank		DMSO		Standard_Development	Run079	Standard_Measurement	Plate_01	Clariostar_Study	MB	Biofoundry_,_London	Linear_Dilution_Pattern_V2	0.104	0.102	0.099	0.096	0.093	0.089	0.085	0.083	0.08	0.076	0.074	0.07	0.066	0.062	0.06	0.059	0.057	0.056	0.054	0.054	0.053	0.052	0.05	0.051	0.051	0.049	0.049	0.049	0.049	0.049	0.048	0.048	0.048	0.047	0.047	0.046
B12	Blank	DMSO_Blank		DMSO		Standard_Development	Run079	Standard_Measurement	Plate_01	Clariostar_Study	MB	Biofoundry_,_London	Linear_Dilution_Pattern_V2	0.11	0.108	0.104	0.101	0.098	0.094	0.09	0.088	0.086	0.081	0.077	0.075	0.071	0.067	0.064	0.063	0.061	0.06	0.058	0.057	0.056	0.055	0.053	0.054	0.054	0.053	0.053	0.052	0.052	0.052	0.051	0.051	0.051	0.05	0.05	0.05
C01	Sample	Dilution_95%	0.95	DMSO	Lycopene	Standard_Development	Run079	Standard_Measurement	Plate_01	Clariostar_Study	MB	Biofoundry_,_London	Linear_Dilution_Pattern_V2	1.365	1.372	1.374	1.367	1.367	1.359	1.36	1.361	1.371	1.366	1.367	1.361	1.355	1.352	1.349	1.334	1.317	1.308	1.298	1.29	1.276	1.268	1.258	1.251	1.241	1.233	1.229	1.227	1.224	1.218	1.209	1.197	1.185	1.171	1.164	1.156
C02	Sample	Dilution_75%	0.75	DMSO	Lycopene	Standard_Development	Run079	Standard_Measurement	Plate_01	Clariostar_Study	MB	Biofoundry_,_London	Linear_Dilution_Pattern_V2	0.894	0.898	0.898	0.894	0.889	0.883	0.882	0.881	0.883	0.886	0.887	0.882	0.877	0.868	0.861	0.854	0.847	0.84	0.834	0.827	0.818	0.812	0.807	0.805	0.803	0.801	0.802	0.802	0.803	0.802	0.797	0.794	0.788	0.783	0.781	0.781
C03	Sample	Dilution_55%	0.55	DMSO	Lycopene	Standard_Development	Run079	Standard_Measurement	Plate_01	Clariostar_Study	MB	Biofoundry_,_London	Linear_Dilution_Pattern_V2	0.635	0.637	0.636	0.633	0.628	0.623	0.621	0.621	0.624	0.625	0.625	0.622	0.616	0.609	0.604	0.597	0.592	0.587	0.581	0.577	0.573	0.568	0.564	0.563	0.564	0.564	0.567	0.569	0.569	0.57	0.569	0.567	0.564	0.562	0.562	0.563
C04	Sample	Dilution_35%	0.35	DMSO	Lycopene	Standard_Development	Run079	Standard_Measurement	Plate_01	Clariostar_Study	MB	Biofoundry_,_London	Linear_Dilution_Pattern_V2	0.443	0.443	0.441	0.438	0.436	0.431	0.429	0.428	0.428	0.427	0.427	0.425	0.42	0.415	0.41	0.406	0.402	0.399	0.395	0.393	0.389	0.387	0.384	0.385	0.386	0.387	0.389	0.391	0.393	0.393	0.393	0.393	0.393	0.391	0.393	0.396
C05	Sample	Dilution_15%	0.15	DMSO	Lycopene	Standard_Development	Run079	Standard_Measurement	Plate_01	Clariostar_Study	MB	Biofoundry_,_London	Linear_Dilution_Pattern_V2	0.199	0.198	0.196	0.193	0.19	0.186	0.183	0.182	0.182	0.18	0.179	0.177	0.173	0.168	0.165	0.162	0.16	0.157	0.156	0.155	0.154	0.154	0.153	0.154	0.156	0.158	0.16	0.163	0.164	0.167	0.168	0.169	0.171	0.173	0.175	0.178
C06	Sample	Dilution_95%	0.95	DMSO	Lycopene	Standard_Development	Run079	Standard_Measurement	Plate_01	Clariostar_Study	MB	Biofoundry_,_London	Linear_Dilution_Pattern_V2	0.941	0.944	0.939	0.934	0.93	0.925	0.923	0.924	0.929	0.927	0.931	0.926	0.921	0.912	0.903	0.893	0.884	0.877	0.869	0.86	0.853	0.847	0.841	0.839	0.841	0.842	0.846	0.851	0.854	0.855	0.854	0.852	0.849	0.844	0.844	0.847
C07	Sample	Dilution_75%	0.75	DMSO	Lycopene	Standard_Development	Run079	Standard_Measurement	Plate_01	Clariostar_Study	MB	Biofoundry_,_London	Linear_Dilution_Pattern_V2	0.732	0.734	0.73	0.725	0.721	0.715	0.713	0.714	0.716	0.717	0.718	0.715	0.708	0.7	0.692	0.687	0.679	0.672	0.666	0.659	0.654	0.648	0.644	0.644	0.646	0.648	0.653	0.657	0.658	0.659	0.659	0.658	0.657	0.655	0.655	0.657
C08	Sample	Dilution_55%	0.55	DMSO	Lycopene	Standard_Development	Run079	Standard_Measurement	Plate_01	Clariostar_Study	MB	Biofoundry_,_London	Linear_Dilution_Pattern_V2	0.77	0.771	0.769	0.769	0.765	0.761	0.759	0.758	0.76	0.759	0.76	0.756	0.752	0.745	0.74	0.732	0.724	0.72	0.714	0.708	0.701	0.697	0.69	0.688	0.685	0.683	0.683	0.682	0.681	0.679	0.674	0.669	0.664	0.66	0.656	0.654
C09	Sample	Dilution_35%	0.35	DMSO	Lycopene	Standard_Development	Run079	Standard_Measurement	Plate_01	Clariostar_Study	MB	Biofoundry_,_London	Linear_Dilution_Pattern_V2	0.384	0.383	0.381	0.378	0.374	0.369	0.366	0.366	0.366	0.365	0.365	0.362	0.357	0.351	0.346	0.343	0.338	0.335	0.332	0.33	0.327	0.325	0.323	0.324	0.326	0.328	0.331	0.334	0.336	0.338	0.339	0.339	0.339	0.34	0.341	0.344
C10	Sample	Dilution_15%	0.15	DMSO	Lycopene	Standard_Development	Run079	Standard_Measurement	Plate_01	Clariostar_Study	MB	Biofoundry_,_London	Linear_Dilution_Pattern_V2	0.183	0.18	0.178	0.175	0.17	0.167	0.164	0.162	0.161	0.159	0.158	0.155	0.151	0.146	0.143	0.14	0.137	0.135	0.134	0.133	0.132	0.132	0.131	0.133	0.134	0.136	0.138	0.141	0.143	0.146	0.147	0.148	0.15	0.152	0.155	0.158
C11	Blank	DMSO_Blank		DMSO		Standard_Development	Run079	Standard_Measurement	Plate_01	Clariostar_Study	MB	Biofoundry_,_London	Linear_Dilution_Pattern_V2	0.103	0.102	0.098	0.095	0.091	0.087	0.084	0.083	0.08	0.076	0.073	0.071	0.066	0.062	0.061	0.06	0.058	0.057	0.055	0.054	0.053	0.052	0.051	0.052	0.051	0.05	0.05	0.049	0.049	0.049	0.049	0.049	0.049	0.048	0.047	0.046
C12	Blank	DMSO_Blank		DMSO		Standard_Development	Run079	Standard_Measurement	Plate_01	Clariostar_Study	MB	Biofoundry_,_London	Linear_Dilution_Pattern_V2	0.108	0.105	0.101	0.098	0.093	0.089	0.085	0.084	0.083	0.079	0.076	0.073	0.069	0.065	0.062	0.062	0.06	0.059	0.056	0.056	0.055	0.053	0.052	0.053	0.053	0.052	0.052	0.051	0.051	0.051	0.05	0.05	0.05	0.049	0.048	0.047
D01	Sample	Dilution_95%	0.95	DMSO	Lycopene	Standard_Development	Run079	Standard_Measurement	Plate_01	Clariostar_Study	MB	Biofoundry_,_London	Linear_Dilution_Pattern_V2	1.248	1.26	1.26	1.257	1.243	1.244	1.242	1.241	1.245	1.25	1.254	1.251	1.241	1.23	1.222	1.209	1.195	1.188	1.178	1.17	1.16	1.147	1.139	1.133	1.127	1.123	1.121	1.12	1.119	1.115	1.106	1.095	1.086	1.075	1.069	1.063
D02	Sample	Dilution_75%	0.75	DMSO	Lycopene	Standard_Development	Run079	Standard_Measurement	Plate_01	Clariostar_Study	MB	Biofoundry_,_London	Linear_Dilution_Pattern_V2	0.943	0.946	0.944	0.943	0.939	0.932	0.931	0.929	0.933	0.934	0.934	0.933	0.927	0.918	0.909	0.901	0.891	0.885	0.879	0.872	0.864	0.856	0.849	0.846	0.845	0.844	0.842	0.846	0.846	0.842	0.839	0.832	0.826	0.82	0.817	0.815
D03	Sample	Dilution_55%	0.55	DMSO	Lycopene	Standard_Development	Run079	Standard_Measurement	Plate_01	Clariostar_Study	MB	Biofoundry_,_London	Linear_Dilution_Pattern_V2	0.59	0.592	0.591	0.587	0.584	0.578	0.575	0.574	0.577	0.578	0.579	0.577	0.57	0.563	0.556	0.551	0.545	0.54	0.536	0.532	0.528	0.523	0.52	0.521	0.52	0.521	0.525	0.527	0.529	0.532	0.53	0.529	0.527	0.526	0.525	0.528
D04	Sample	Dilution_35%	0.35	DMSO	Lycopene	Standard_Development	Run079	Standard_Measurement	Plate_01	Clariostar_Study	MB	Biofoundry_,_London	Linear_Dilution_Pattern_V2	0.438	0.437	0.436	0.433	0.43	0.425	0.423	0.423	0.424	0.423	0.422	0.42	0.415	0.409	0.405	0.401	0.397	0.394	0.39	0.387	0.383	0.381	0.378	0.379	0.38	0.38	0.383	0.385	0.386	0.388	0.387	0.387	0.387	0.387	0.387	0.39
D05	Sample	Dilution_15%	0.15	DMSO	Lycopene	Standard_Development	Run079	Standard_Measurement	Plate_01	Clariostar_Study	MB	Biofoundry_,_London	Linear_Dilution_Pattern_V2	0.19	0.189	0.186	0.182	0.179	0.175	0.173	0.172	0.171	0.169	0.169	0.166	0.163	0.158	0.155	0.153	0.15	0.147	0.146	0.145	0.144	0.143	0.143	0.145	0.147	0.148	0.151	0.153	0.156	0.159	0.16	0.162	0.163	0.165	0.167	0.171
D06	Sample	Dilution_95%	0.95	DMSO	Lycopene	Standard_Development	Run079	Standard_Measurement	Plate_01	Clariostar_Study	MB	Biofoundry_,_London	Linear_Dilution_Pattern_V2	1.057	1.06	1.059	1.057	1.05	1.045	1.041	1.042	1.047	1.047	1.052	1.046	1.038	1.03	1.018	1.011	1.001	0.994	0.986	0.978	0.968	0.958	0.951	0.949	0.948	0.947	0.948	0.951	0.953	0.951	0.947	0.942	0.937	0.931	0.928	0.928
D07	Sample	Dilution_75%	0.75	DMSO	Lycopene	Standard_Development	Run079	Standard_Measurement	Plate_01	Clariostar_Study	MB	Biofoundry_,_London	Linear_Dilution_Pattern_V2	0.76	0.761	0.76	0.756	0.752	0.747	0.746	0.745	0.747	0.747	0.747	0.743	0.738	0.73	0.722	0.714	0.708	0.701	0.694	0.689	0.682	0.677	0.672	0.673	0.673	0.673	0.677	0.68	0.683	0.684	0.683	0.682	0.679	0.676	0.676	0.678
D08	Sample	Dilution_55%	0.55	DMSO	Lycopene	Standard_Development	Run079	Standard_Measurement	Plate_01	Clariostar_Study	MB	Biofoundry_,_London	Linear_Dilution_Pattern_V2	0.967	0.972	0.972	0.972	0.968	0.964	0.96	0.959	0.962	0.963	0.965	0.961	0.953	0.946	0.939	0.93	0.922	0.916	0.911	0.904	0.895	0.886	0.879	0.875	0.871	0.866	0.863	0.86	0.855	0.85	0.842	0.833	0.825	0.817	0.812	0.806
D09	Sample	Dilution_35%	0.35	DMSO	Lycopene	Standard_Development	Run079	Standard_Measurement	Plate_01	Clariostar_Study	MB	Biofoundry_,_London	Linear_Dilution_Pattern_V2	0.82	0.826	0.827	0.825	0.824	0.82	0.819	0.817	0.818	0.815	0.816	0.814	0.809	0.803	0.798	0.791	0.787	0.781	0.776	0.77	0.763	0.757	0.749	0.744	0.74	0.734	0.729	0.725	0.72	0.714	0.706	0.698	0.691	0.682	0.675	0.67
D10	Sample	Dilution_15%	0.15	DMSO	Lycopene	Standard_Development	Run079	Standard_Measurement	Plate_01	Clariostar_Study	MB	Biofoundry_,_London	Linear_Dilution_Pattern_V2	0.344	0.345	0.342	0.339	0.337	0.333	0.33	0.329	0.328	0.327	0.325	0.322	0.319	0.314	0.309	0.306	0.303	0.3	0.298	0.296	0.294	0.291	0.289	0.289	0.289	0.289	0.289	0.289	0.288	0.288	0.288	0.286	0.285	0.284	0.284	0.285
D11	Blank	DMSO_Blank		DMSO		Standard_Development	Run079	Standard_Measurement	Plate_01	Clariostar_Study	MB	Biofoundry_,_London	Linear_Dilution_Pattern_V2	0.104	0.102	0.099	0.096	0.092	0.088	0.085	0.083	0.081	0.077	0.074	0.07	0.066	0.062	0.06	0.059	0.058	0.057	0.055	0.054	0.053	0.052	0.051	0.051	0.05	0.05	0.049	0.049	0.049	0.049	0.048	0.049	0.048	0.047	0.046	0.045
D12	Blank	DMSO_Blank		DMSO		Standard_Development	Run079	Standard_Measurement	Plate_01	Clariostar_Study	MB	Biofoundry_,_London	Linear_Dilution_Pattern_V2	0.105	0.103	0.099	0.096	0.092	0.087	0.084	0.083	0.081	0.077	0.074	0.07	0.067	0.062	0.06	0.059	0.057	0.056	0.054	0.054	0.053	0.051	0.05	0.05	0.05	0.05	0.05	0.048	0.048	0.049	0.048	0.047	0.047	0.047	0.046	0.045
E01	Sample	Dilution_90%	0.9	DMSO	Lycopene	Standard_Development	Run079	Standard_Measurement	Plate_01	Clariostar_Study	MB	Biofoundry_,_London	Linear_Dilution_Pattern_V2	1.524	1.536	1.53	1.528	1.524	1.52	1.525	1.524	1.531	1.534	1.54	1.533	1.528	1.524	1.523	1.504	1.487	1.472	1.462	1.445	1.436	1.423	1.411	1.402	1.389	1.378	1.372	1.368	1.359	1.347	1.337	1.323	1.308	1.292	1.279	1.266
E02	Sample	Dilution_70%	0.7	DMSO	Lycopene	Standard_Development	Run079	Standard_Measurement	Plate_01	Clariostar_Study	MB	Biofoundry_,_London	Linear_Dilution_Pattern_V2	0.949	0.954	0.952	0.949	0.945	0.942	0.939	0.936	0.943	0.945	0.946	0.941	0.933	0.927	0.921	0.91	0.903	0.895	0.887	0.881	0.873	0.866	0.86	0.856	0.852	0.848	0.848	0.848	0.847	0.843	0.839	0.832	0.826	0.819	0.815	0.812
E03	Sample	Dilution_50%	0.5	DMSO	Lycopene	Standard_Development	Run079	Standard_Measurement	Plate_01	Clariostar_Study	MB	Biofoundry_,_London	Linear_Dilution_Pattern_V2	0.677	0.68	0.678	0.676	0.673	0.667	0.665	0.664	0.666	0.665	0.665	0.663	0.657	0.651	0.645	0.64	0.634	0.63	0.624	0.619	0.614	0.608	0.604	0.602	0.602	0.601	0.602	0.601	0.601	0.6	0.597	0.594	0.591	0.587	0.585	0.585
E04	Sample	Dilution_30%	0.3	DMSO	Lycopene	Standard_Development	Run079	Standard_Measurement	Plate_01	Clariostar_Study	MB	Biofoundry_,_London	Linear_Dilution_Pattern_V2	0.378	0.377	0.374	0.371	0.369	0.364	0.362	0.361	0.361	0.361	0.36	0.358	0.354	0.348	0.343	0.341	0.337	0.334	0.331	0.329	0.325	0.323	0.321	0.322	0.324	0.325	0.327	0.329	0.331	0.332	0.332	0.332	0.332	0.332	0.333	0.336
E05	Sample	Dilution_10%	0.1	DMSO	Lycopene	Standard_Development	Run079	Standard_Measurement	Plate_01	Clariostar_Study	MB	Biofoundry_,_London	Linear_Dilution_Pattern_V2	0.149	0.148	0.145	0.142	0.139	0.135	0.132	0.13	0.13	0.128	0.126	0.124	0.121	0.116	0.113	0.111	0.109	0.107	0.105	0.104	0.103	0.103	0.102	0.104	0.106	0.107	0.109	0.111	0.113	0.114	0.116	0.117	0.119	0.12	0.122	0.125
E06	Sample	Dilution_90%	0.9	DMSO	Lycopene	Standard_Development	Run079	Standard_Measurement	Plate_01	Clariostar_Study	MB	Biofoundry_,_London	Linear_Dilution_Pattern_V2	1.051	1.056	1.052	1.05	1.043	1.037	1.038	1.037	1.041	1.043	1.045	1.041	1.031	1.023	1.016	1.008	0.999	0.99	0.982	0.973	0.966	0.956	0.948	0.944	0.941	0.941	0.943	0.943	0.943	0.942	0.937	0.932	0.927	0.919	0.916	0.913
E07	Sample	Dilution_70%	0.7	DMSO	Lycopene	Standard_Development	Run079	Standard_Measurement	Plate_01	Clariostar_Study	MB	Biofoundry_,_London	Linear_Dilution_Pattern_V2	0.764	0.766	0.764	0.76	0.755	0.75	0.748	0.746	0.75	0.75	0.751	0.747	0.739	0.732	0.724	0.718	0.712	0.705	0.697	0.691	0.684	0.679	0.673	0.672	0.673	0.673	0.675	0.678	0.679	0.68	0.677	0.675	0.673	0.669	0.668	0.668
E08	Sample	Dilution_50%	0.5	DMSO	Lycopene	Standard_Development	Run079	Standard_Measurement	Plate_01	Clariostar_Study	MB	Biofoundry_,_London	Linear_Dilution_Pattern_V2	1.306	1.326	1.32	1.325	1.325	1.32	1.321	1.314	1.325	1.323	1.326	1.321	1.317	1.312	1.304	1.297	1.285	1.28	1.266	1.259	1.242	1.234	1.223	1.214	1.202	1.19	1.183	1.173	1.162	1.151	1.138	1.123	1.108	1.09	1.078	1.065
E09	Sample	Dilution_30%	0.3	DMSO	Lycopene	Standard_Development	Run079	Standard_Measurement	Plate_01	Clariostar_Study	MB	Biofoundry_,_London	Linear_Dilution_Pattern_V2	0.795	0.8	0.8	0.798	0.796	0.792	0.79	0.789	0.79	0.789	0.788	0.786	0.78	0.775	0.77	0.763	0.757	0.753	0.748	0.741	0.736	0.728	0.721	0.717	0.711	0.705	0.7	0.694	0.69	0.684	0.677	0.669	0.66	0.652	0.646	0.639
E10	Sample	Dilution_10%	0.1	DMSO	Lycopene	Standard_Development	Run079	Standard_Measurement	Plate_01	Clariostar_Study	MB	Biofoundry_,_London	Linear_Dilution_Pattern_V2	0.327	0.327	0.325	0.322	0.319	0.314	0.311	0.31	0.31	0.308	0.307	0.304	0.3	0.294	0.29	0.288	0.286	0.283	0.28	0.278	0.277	0.274	0.272	0.272	0.272	0.271	0.27	0.27	0.27	0.27	0.268	0.267	0.267	0.266	0.264	0.264
E11	Blank	DMSO_Blank		DMSO		Standard_Development	Run079	Standard_Measurement	Plate_01	Clariostar_Study	MB	Biofoundry_,_London	Linear_Dilution_Pattern_V2	0.106	0.103	0.1	0.097	0.094	0.089	0.086	0.084	0.082	0.077	0.074	0.07	0.066	0.063	0.06	0.059	0.058	0.056	0.054	0.054	0.053	0.052	0.051	0.05	0.051	0.05	0.05	0.049	0.049	0.049	0.048	0.048	0.048	0.048	0.047	0.046
E12	Blank	DMSO_Blank		DMSO		Standard_Development	Run079	Standard_Measurement	Plate_01	Clariostar_Study	MB	Biofoundry_,_London	Linear_Dilution_Pattern_V2	0.106	0.104	0.1	0.097	0.093	0.089	0.085	0.084	0.082	0.077	0.073	0.07	0.066	0.063	0.06	0.059	0.057	0.056	0.054	0.053	0.052	0.051	0.05	0.051	0.05	0.049	0.049	0.048	0.048	0.048	0.048	0.048	0.048	0.047	0.045	0.045
F01	Sample	Dilution_90%	0.9	DMSO	Lycopene	Standard_Development	Run079	Standard_Measurement	Plate_01	Clariostar_Study	MB	Biofoundry_,_London	Linear_Dilution_Pattern_V2	1.572	1.583	1.579	1.581	1.57	1.569	1.566	1.562	1.575	1.582	1.595	1.584	1.566	1.56	1.55	1.542	1.531	1.517	1.504	1.484	1.472	1.46	1.448	1.437	1.429	1.415	1.408	1.4	1.391	1.38	1.363	1.349	1.334	1.312	1.304	1.287
F02	Sample	Dilution_70%	0.7	DMSO	Lycopene	Standard_Development	Run079	Standard_Measurement	Plate_01	Clariostar_Study	MB	Biofoundry_,_London	Linear_Dilution_Pattern_V2	1.058	1.064	1.06	1.063	1.057	1.052	1.051	1.05	1.057	1.058	1.056	1.054	1.045	1.037	1.033	1.024	1.015	1.007	0.998	0.987	0.977	0.971	0.964	0.958	0.952	0.945	0.944	0.941	0.939	0.934	0.925	0.917	0.908	0.899	0.891	0.886
F03	Sample	Dilution_50%	0.5	DMSO	Lycopene	Standard_Development	Run079	Standard_Measurement	Plate_01	Clariostar_Study	MB	Biofoundry_,_London	Linear_Dilution_Pattern_V2	0.623	0.622	0.62	0.617	0.613	0.608	0.605	0.604	0.608	0.607	0.608	0.605	0.599	0.592	0.585	0.58	0.574	0.569	0.564	0.559	0.553	0.549	0.544	0.544	0.545	0.543	0.545	0.545	0.546	0.546	0.543	0.541	0.539	0.536	0.534	0.533
F04	Sample	Dilution_30%	0.3	DMSO	Lycopene	Standard_Development	Run079	Standard_Measurement	Plate_01	Clariostar_Study	MB	Biofoundry_,_London	Linear_Dilution_Pattern_V2	0.44	0.442	0.439	0.437	0.433	0.429	0.426	0.425	0.426	0.424	0.424	0.421	0.416	0.41	0.407	0.403	0.399	0.395	0.392	0.389	0.386	0.383	0.38	0.38	0.38	0.381	0.381	0.381	0.383	0.382	0.381	0.38	0.379	0.377	0.377	0.377
F05	Sample	Dilution_10%	0.1	DMSO	Lycopene	Standard_Development	Run079	Standard_Measurement	Plate_01	Clariostar_Study	MB	Biofoundry_,_London	Linear_Dilution_Pattern_V2	0.16	0.158	0.155	0.152	0.149	0.145	0.142	0.141	0.14	0.138	0.136	0.135	0.131	0.127	0.123	0.121	0.119	0.117	0.116	0.114	0.114	0.113	0.112	0.114	0.116	0.117	0.119	0.121	0.122	0.125	0.126	0.128	0.13	0.131	0.133	0.136
F06	Sample	Dilution_90%	0.9	DMSO	Lycopene	Standard_Development	Run079	Standard_Measurement	Plate_01	Clariostar_Study	MB	Biofoundry_,_London	Linear_Dilution_Pattern_V2	1.204	1.205	1.201	1.203	1.198	1.193	1.191	1.189	1.193	1.197	1.197	1.196	1.185	1.176	1.175	1.162	1.148	1.139	1.13	1.122	1.11	1.099	1.09	1.085	1.079	1.076	1.078	1.073	1.07	1.069	1.06	1.053	1.043	1.03	1.024	1.021
F07	Sample	Dilution_70%	0.7	DMSO	Lycopene	Standard_Development	Run079	Standard_Measurement	Plate_01	Clariostar_Study	MB	Biofoundry_,_London	Linear_Dilution_Pattern_V2	0.863	0.866	0.864	0.859	0.855	0.849	0.848	0.845	0.849	0.85	0.848	0.846	0.839	0.831	0.824	0.816	0.807	0.8	0.795	0.789	0.78	0.774	0.768	0.764	0.761	0.759	0.761	0.762	0.761	0.76	0.756	0.751	0.746	0.74	0.736	0.735
F08	Sample	Dilution_50%	0.5	DMSO	Lycopene	Standard_Development	Run079	Standard_Measurement	Plate_01	Clariostar_Study	MB	Biofoundry_,_London	Linear_Dilution_Pattern_V2	0.906	0.913	0.913	0.915	0.908	0.904	0.9	0.898	0.901	0.902	0.904	0.898	0.891	0.885	0.88	0.872	0.866	0.861	0.855	0.847	0.838	0.83	0.824	0.818	0.812	0.807	0.804	0.801	0.798	0.793	0.784	0.776	0.769	0.76	0.754	0.748
F09	Sample	Dilution_30%	0.3	DMSO	Lycopene	Standard_Development	Run079	Standard_Measurement	Plate_01	Clariostar_Study	MB	Biofoundry_,_London	Linear_Dilution_Pattern_V2	0.416	0.416	0.414	0.41	0.407	0.402	0.399	0.398	0.399	0.397	0.396	0.393	0.387	0.382	0.377	0.374	0.37	0.367	0.363	0.36	0.357	0.354	0.351	0.352	0.351	0.351	0.352	0.353	0.354	0.355	0.353	0.352	0.351	0.35	0.35	0.35
F10	Sample	Dilution_10%	0.1	DMSO	Lycopene	Standard_Development	Run079	Standard_Measurement	Plate_01	Clariostar_Study	MB	Biofoundry_,_London	Linear_Dilution_Pattern_V2	0.165	0.162	0.158	0.155	0.15	0.145	0.142	0.141	0.141	0.14	0.138	0.135	0.132	0.125	0.122	0.12	0.118	0.116	0.114	0.113	0.112	0.11	0.11	0.112	0.113	0.114	0.116	0.117	0.119	0.121	0.122	0.124	0.125	0.126	0.127	0.129
F11	Blank	DMSO		DMSO		Standard_Development	Run079	Standard_Measurement	Plate_01	Clariostar_Study	MB	Biofoundry_,_London	Linear_Dilution_Pattern_V2	0.107	0.105	0.101	0.098	0.094	0.09	0.086	0.084	0.083	0.079	0.075	0.072	0.068	0.064	0.062	0.061	0.059	0.058	0.056	0.055	0.054	0.053	0.051	0.053	0.051	0.051	0.051	0.05	0.05	0.05	0.05	0.049	0.049	0.048	0.048	0.046
F12	Blank	DMSO		DMSO		Standard_Development	Run079	Standard_Measurement	Plate_01	Clariostar_Study	MB	Biofoundry_,_London	Linear_Dilution_Pattern_V2	0.11	0.107	0.104	0.101	0.098	0.093	0.09	0.087	0.085	0.081	0.077	0.074	0.07	0.067	0.064	0.061	0.06	0.059	0.057	0.056	0.056	0.055	0.053	0.053	0.053	0.053	0.052	0.051	0.051	0.051	0.051	0.051	0.05	0.049	0.049	0.049
G01	Sample	Dilution_85%	0.85	DMSO	Lycopene	Standard_Development	Run079	Standard_Measurement	Plate_01	Clariostar_Study	MB	Biofoundry_,_London	Linear_Dilution_Pattern_V2	1.282	1.287	1.286	1.293	1.289	1.281	1.281	1.275	1.286	1.281	1.288	1.286	1.274	1.27	1.259	1.245	1.234	1.224	1.213	1.204	1.193	1.182	1.174	1.164	1.154	1.15	1.145	1.141	1.132	1.124	1.113	1.102	1.09	1.077	1.068	1.059
G02	Sample	Dilution_65%	0.65	DMSO	Lycopene	Standard_Development	Run079	Standard_Measurement	Plate_01	Clariostar_Study	MB	Biofoundry_,_London	Linear_Dilution_Pattern_V2	0.908	0.911	0.913	0.912	0.904	0.901	0.9	0.899	0.899	0.901	0.905	0.9	0.89	0.885	0.878	0.87	0.861	0.857	0.85	0.841	0.833	0.825	0.819	0.815	0.811	0.806	0.807	0.805	0.802	0.799	0.793	0.785	0.779	0.772	0.767	0.762
G03	Sample	Dilution_45%	0.45	DMSO	Lycopene	Standard_Development	Run079	Standard_Measurement	Plate_01	Clariostar_Study	MB	Biofoundry_,_London	Linear_Dilution_Pattern_V2	0.522	0.522	0.519	0.515	0.51	0.507	0.505	0.503	0.504	0.504	0.503	0.499	0.494	0.488	0.483	0.477	0.473	0.468	0.463	0.459	0.455	0.451	0.448	0.447	0.447	0.447	0.45	0.451	0.452	0.453	0.451	0.45	0.448	0.446	0.445	0.446
G04	Sample	Dilution_25%	0.25	DMSO	Lycopene	Standard_Development	Run079	Standard_Measurement	Plate_01	Clariostar_Study	MB	Biofoundry_,_London	Linear_Dilution_Pattern_V2	0.257	0.256	0.252	0.249	0.245	0.241	0.237	0.236	0.237	0.236	0.236	0.234	0.23	0.225	0.221	0.217	0.215	0.212	0.21	0.207	0.207	0.206	0.205	0.207	0.209	0.212	0.215	0.218	0.222	0.225	0.226	0.228	0.23	0.232	0.234	0.238
G05	Sample	Dilution_05%	0.0499999999999999	DMSO	Lycopene	Standard_Development	Run079	Standard_Measurement	Plate_01	Clariostar_Study	MB	Biofoundry_,_London	Linear_Dilution_Pattern_V2	0.123	0.121	0.117	0.114	0.111	0.106	0.103	0.102	0.1	0.098	0.096	0.094	0.09	0.086	0.084	0.082	0.079	0.077	0.076	0.075	0.074	0.073	0.072	0.073	0.074	0.074	0.074	0.075	0.076	0.077	0.077	0.078	0.079	0.079	0.079	0.08
G06	Sample	Dilution_85%	0.85	DMSO	Lycopene	Standard_Development	Run079	Standard_Measurement	Plate_01	Clariostar_Study	MB	Biofoundry_,_London	Linear_Dilution_Pattern_V2	0.978	0.982	0.978	0.975	0.971	0.966	0.961	0.959	0.963	0.965	0.965	0.962	0.953	0.946	0.936	0.927	0.918	0.91	0.901	0.894	0.884	0.878	0.87	0.864	0.863	0.863	0.863	0.866	0.864	0.864	0.86	0.854	0.846	0.84	0.836	0.835
G07	Sample	Dilution_65%	0.65	DMSO	Lycopene	Standard_Development	Run079	Standard_Measurement	Plate_01	Clariostar_Study	MB	Biofoundry_,_London	Linear_Dilution_Pattern_V2	0.747	0.746	0.746	0.743	0.738	0.734	0.732	0.729	0.733	0.731	0.731	0.727	0.72	0.711	0.706	0.7	0.693	0.686	0.679	0.673	0.667	0.661	0.654	0.653	0.652	0.651	0.653	0.655	0.654	0.655	0.652	0.648	0.644	0.64	0.638	0.637
G08	Sample	Dilution_45%	0.45	DMSO	Lycopene	Standard_Development	Run079	Standard_Measurement	Plate_01	Clariostar_Study	MB	Biofoundry_,_London	Linear_Dilution_Pattern_V2	0.597	0.598	0.597	0.592	0.587	0.582	0.58	0.58	0.581	0.581	0.58	0.576	0.57	0.563	0.558	0.553	0.548	0.542	0.537	0.532	0.528	0.523	0.518	0.517	0.516	0.514	0.514	0.514	0.514	0.513	0.51	0.506	0.503	0.5	0.497	0.496
G09	Sample	Dilution_25%	0.25	DMSO	Lycopene	Standard_Development	Run079	Standard_Measurement	Plate_01	Clariostar_Study	MB	Biofoundry_,_London	Linear_Dilution_Pattern_V2	0.254	0.252	0.248	0.245	0.242	0.238	0.234	0.232	0.232	0.231	0.229	0.227	0.223	0.218	0.214	0.21	0.206	0.205	0.203	0.201	0.2	0.199	0.198	0.2	0.202	0.204	0.208	0.212	0.214	0.217	0.219	0.221	0.222	0.225	0.227	0.231
G10	Sample	Dilution_05%	0.0499999999999999	DMSO	Lycopene	Standard_Development	Run079	Standard_Measurement	Plate_01	Clariostar_Study	MB	Biofoundry_,_London	Linear_Dilution_Pattern_V2	0.128	0.126	0.123	0.119	0.115	0.11	0.106	0.106	0.105	0.102	0.099	0.096	0.091	0.087	0.084	0.082	0.08	0.078	0.076	0.075	0.074	0.073	0.071	0.073	0.074	0.074	0.075	0.075	0.075	0.077	0.076	0.077	0.078	0.078	0.078	0.078
G11	Blank	DMSO_Blank		DMSO		Standard_Development	Run079	Standard_Measurement	Plate_01	Clariostar_Study	MB	Biofoundry_,_London	Linear_Dilution_Pattern_V2	0.112	0.109	0.106	0.101	0.098	0.094	0.09	0.088	0.086	0.082	0.079	0.076	0.072	0.067	0.065	0.064	0.063	0.06	0.059	0.058	0.057	0.056	0.055	0.055	0.055	0.054	0.054	0.053	0.053	0.053	0.053	0.052	0.052	0.052	0.05	0.05
G12	Blank	DMSO_Blank		DMSO		Standard_Development	Run079	Standard_Measurement	Plate_01	Clariostar_Study	MB	Biofoundry_,_London	Linear_Dilution_Pattern_V2	0.115	0.111	0.107	0.104	0.1	0.096	0.092	0.091	0.088	0.084	0.081	0.077	0.072	0.069	0.067	0.065	0.063	0.061	0.06	0.058	0.058	0.056	0.055	0.056	0.056	0.054	0.054	0.054	0.054	0.054	0.053	0.053	0.053	0.052	0.051	0.051
H01	Sample	Dilution_85%	0.85	DMSO	Lycopene	Standard_Development	Run079	Standard_Measurement	Plate_01	Clariostar_Study	MB	Biofoundry_,_London	Linear_Dilution_Pattern_V2	0.991	0.992	0.99	0.987	0.981	0.975	0.973	0.971	0.976	0.974	0.975	0.969	0.961	0.951	0.942	0.933	0.921	0.913	0.906	0.897	0.89	0.879	0.872	0.868	0.864	0.86	0.86	0.86	0.857	0.854	0.847	0.842	0.834	0.826	0.82	0.815
H02	Sample	Dilution_65%	0.65	DMSO	Lycopene	Standard_Development	Run079	Standard_Measurement	Plate_01	Clariostar_Study	MB	Biofoundry_,_London	Linear_Dilution_Pattern_V2	0.693	0.694	0.691	0.688	0.682	0.677	0.671	0.672	0.674	0.671	0.67	0.668	0.66	0.652	0.646	0.639	0.633	0.627	0.62	0.613	0.608	0.602	0.596	0.595	0.594	0.593	0.596	0.596	0.596	0.596	0.592	0.59	0.586	0.581	0.578	0.577
H03	Sample	Dilution_45%	0.45	DMSO	Lycopene	Standard_Development	Run079	Standard_Measurement	Plate_01	Clariostar_Study	MB	Biofoundry_,_London	Linear_Dilution_Pattern_V2	0.428	0.427	0.422	0.419	0.414	0.408	0.405	0.404	0.404	0.402	0.401	0.397	0.391	0.384	0.378	0.374	0.369	0.364	0.359	0.355	0.352	0.348	0.346	0.346	0.347	0.348	0.352	0.353	0.356	0.358	0.356	0.356	0.356	0.355	0.355	0.357
H04	Sample	Dilution_25%	0.25	DMSO	Lycopene	Standard_Development	Run079	Standard_Measurement	Plate_01	Clariostar_Study	MB	Biofoundry_,_London	Linear_Dilution_Pattern_V2	0.252	0.251	0.248	0.244	0.239	0.235	0.232	0.23	0.23	0.229	0.227	0.224	0.219	0.212	0.208	0.205	0.202	0.199	0.196	0.195	0.194	0.192	0.192	0.194	0.196	0.198	0.201	0.204	0.207	0.21	0.211	0.213	0.214	0.216	0.219	0.223
H05	Sample	Dilution_05%	0.0499999999999999	DMSO	Lycopene	Standard_Development	Run079	Standard_Measurement	Plate_01	Clariostar_Study	MB	Biofoundry_,_London	Linear_Dilution_Pattern_V2	0.132	0.129	0.126	0.123	0.118	0.114	0.109	0.108	0.107	0.104	0.102	0.1	0.095	0.09	0.087	0.085	0.083	0.08	0.078	0.077	0.076	0.074	0.073	0.075	0.076	0.076	0.077	0.077	0.077	0.078	0.078	0.079	0.079	0.08	0.08	0.08
H06	Sample	Dilution_85%	0.85	DMSO	Lycopene	Standard_Development	Run079	Standard_Measurement	Plate_01	Clariostar_Study	MB	Biofoundry_,_London	Linear_Dilution_Pattern_V2	0.794	0.793	0.791	0.787	0.78	0.772	0.772	0.77	0.771	0.77	0.772	0.766	0.757	0.748	0.74	0.734	0.725	0.718	0.71	0.701	0.694	0.688	0.681	0.68	0.681	0.681	0.683	0.686	0.688	0.689	0.687	0.684	0.681	0.677	0.674	0.675
H07	Sample	Dilution_65%	0.65	DMSO	Lycopene	Standard_Development	Run079	Standard_Measurement	Plate_01	Clariostar_Study	MB	Biofoundry_,_London	Linear_Dilution_Pattern_V2	0.604	0.603	0.6	0.595	0.59	0.585	0.581	0.578	0.579	0.578	0.578	0.573	0.564	0.557	0.55	0.542	0.536	0.531	0.525	0.52	0.514	0.508	0.504	0.504	0.504	0.505	0.508	0.511	0.513	0.514	0.513	0.512	0.51	0.508	0.507	0.508
H08	Sample	Dilution_45%	0.45	DMSO	Lycopene	Standard_Development	Run079	Standard_Measurement	Plate_01	Clariostar_Study	MB	Biofoundry_,_London	Linear_Dilution_Pattern_V2	0.408	0.407	0.404	0.399	0.393	0.389	0.383	0.382	0.383	0.382	0.38	0.377	0.369	0.362	0.357	0.352	0.347	0.341	0.336	0.333	0.33	0.327	0.325	0.326	0.327	0.328	0.332	0.335	0.339	0.34	0.34	0.34	0.341	0.341	0.341	0.343
H09	Sample	Dilution_25%	0.25	DMSO	Lycopene	Standard_Development	Run079	Standard_Measurement	Plate_01	Clariostar_Study	MB	Biofoundry_,_London	Linear_Dilution_Pattern_V2	0.248	0.246	0.242	0.239	0.234	0.229	0.225	0.224	0.224	0.222	0.22	0.218	0.212	0.206	0.201	0.198	0.195	0.192	0.189	0.187	0.185	0.184	0.184	0.187	0.189	0.191	0.195	0.198	0.201	0.204	0.206	0.208	0.209	0.211	0.214	0.218
H10	Sample	Dilution_05%	0.0499999999999999	DMSO	Lycopene	Standard_Development	Run079	Standard_Measurement	Plate_01	Clariostar_Study	MB	Biofoundry_,_London	Linear_Dilution_Pattern_V2	0.139	0.137	0.133	0.128	0.125	0.119	0.116	0.113	0.112	0.108	0.105	0.101	0.097	0.091	0.088	0.086	0.083	0.081	0.079	0.078	0.076	0.075	0.074	0.075	0.075	0.076	0.076	0.076	0.077	0.077	0.077	0.079	0.079	0.079	0.079	0.08
H11	Blank	DMSO_Blank		DMSO		Standard_Development	Run079	Standard_Measurement	Plate_01	Clariostar_Study	MB	Biofoundry_,_London	Linear_Dilution_Pattern_V2	0.114	0.111	0.108	0.103	0.099	0.094	0.09	0.088	0.086	0.082	0.079	0.075	0.07	0.067	0.063	0.062	0.06	0.058	0.056	0.055	0.054	0.053	0.052	0.052	0.052	0.051	0.051	0.05	0.049	0.05	0.049	0.049	0.048	0.048	0.046	0.046
H12	Blank	DMSO_Blank		DMSO		Standard_Development	Run079	Standard_Measurement	Plate_01	Clariostar_Study	MB	Biofoundry_,_London	Linear_Dilution_Pattern_V2	0.119	0.116	0.111	0.108	0.105	0.099	0.095	0.093	0.09	0.085	0.081	0.077	0.072	0.067	0.064	0.062	0.06	0.058	0.056	0.055	0.055	0.053	0.052	0.052	0.052	0.051	0.051	0.049	0.05	0.049	0.048	0.049	0.048	0.047	0.046	0.046
A01	Sample	Dilution_100%	1.0	DMSO	Lycopene	Standard_Development	Run079	Standard_Measurement	Plate_01	Clariostar_Study	MB	Biofoundry_,_London	Linear_Dilution_Pattern_V2	0.896	0.897	0.894	0.891	0.89	0.885	0.881	0.882	0.883	0.888	0.887	0.888	0.881	0.87	0.863	0.854	0.847	0.84	0.834	0.825	0.82	0.816	0.812	0.81	0.812	0.818	0.826	0.834	0.839	0.846	0.849	0.847	0.845	0.846	0.849	0.855
A02	Sample	Dilution_80%	0.8	DMSO	Lycopene	Standard_Development	Run079	Standard_Measurement	Plate_01	Clariostar_Study	MB	Biofoundry_,_London	Linear_Dilution_Pattern_V2	0.655	0.656	0.655	0.651	0.647	0.643	0.64	0.64	0.642	0.646	0.647	0.645	0.638	0.63	0.623	0.616	0.611	0.605	0.6	0.595	0.591	0.588	0.586	0.588	0.592	0.599	0.608	0.617	0.624	0.63	0.634	0.635	0.637	0.64	0.646	0.655
A03	Sample	Dilution_60%	0.6	DMSO	Lycopene	Standard_Development	Run079	Standard_Measurement	Plate_01	Clariostar_Study	MB	Biofoundry_,_London	Linear_Dilution_Pattern_V2	0.429	0.427	0.425	0.421	0.417	0.413	0.411	0.411	0.413	0.415	0.416	0.414	0.41	0.402	0.397	0.393	0.389	0.384	0.381	0.379	0.377	0.376	0.377	0.38	0.385	0.393	0.401	0.41	0.418	0.425	0.43	0.433	0.438	0.443	0.45	0.459
A04	Sample	Dilution_40%	0.4	DMSO	Lycopene	Standard_Development	Run079	Standard_Measurement	Plate_01	Clariostar_Study	MB	Biofoundry_,_London	Linear_Dilution_Pattern_V2	0.352	0.351	0.348	0.345	0.341	0.338	0.335	0.335	0.335	0.335	0.335	0.332	0.327	0.321	0.317	0.312	0.309	0.306	0.303	0.301	0.299	0.298	0.298	0.3	0.304	0.307	0.312	0.318	0.322	0.327	0.33	0.332	0.334	0.336	0.341	0.347
A05	Sample	Dilution_20%	0.2	DMSO	Lycopene	Standard_Development	Run079	Standard_Measurement	Plate_01	Clariostar_Study	MB	Biofoundry_,_London	Linear_Dilution_Pattern_V2	0.191	0.189	0.186	0.182	0.179	0.176	0.174	0.172	0.17	0.17	0.168	0.166	0.162	0.158	0.155	0.152	0.149	0.147	0.145	0.144	0.144	0.144	0.143	0.145	0.148	0.151	0.154	0.158	0.16	0.164	0.166	0.168	0.17	0.172	0.175	0.18
A06	Sample	Dilution_100%	1.0	DMSO	Lycopene	Standard_Development	Run079	Standard_Measurement	Plate_01	Clariostar_Study	MB	Biofoundry_,_London	Linear_Dilution_Pattern_V2	0.707	0.706	0.706	0.7	0.696	0.693	0.69	0.691	0.695	0.7	0.702	0.7	0.693	0.684	0.676	0.668	0.663	0.655	0.648	0.645	0.64	0.637	0.637	0.64	0.647	0.656	0.669	0.683	0.692	0.703	0.71	0.713	0.717	0.724	0.734	0.747
A07	Sample	Dilution_80%	0.8	DMSO	Lycopene	Standard_Development	Run079	Standard_Measurement	Plate_01	Clariostar_Study	MB	Biofoundry_,_London	Linear_Dilution_Pattern_V2	0.554	0.554	0.549	0.545	0.541	0.537	0.535	0.535	0.538	0.539	0.54	0.538	0.533	0.525	0.518	0.512	0.508	0.501	0.497	0.494	0.492	0.49	0.49	0.493	0.498	0.507	0.519	0.53	0.54	0.548	0.554	0.558	0.562	0.569	0.576	0.587
A08	Sample	Dilution_60%	0.6	DMSO	Lycopene	Standard_Development	Run079	Standard_Measurement	Plate_01	Clariostar_Study	MB	Biofoundry_,_London	Linear_Dilution_Pattern_V2	0.442	0.441	0.439	0.435	0.431	0.427	0.424	0.425	0.425	0.427	0.428	0.426	0.422	0.416	0.409	0.404	0.4	0.396	0.393	0.39	0.388	0.387	0.387	0.39	0.395	0.402	0.411	0.42	0.427	0.433	0.438	0.441	0.445	0.45	0.456	0.466
A09	Sample	Dilution_40%	0.4	DMSO	Lycopene	Standard_Development	Run079	Standard_Measurement	Plate_01	Clariostar_Study	MB	Biofoundry_,_London	Linear_Dilution_Pattern_V2	0.314	0.312	0.309	0.305	0.301	0.297	0.294	0.294	0.293	0.293	0.293	0.291	0.287	0.28	0.276	0.272	0.27	0.266	0.263	0.261	0.261	0.26	0.26	0.262	0.266	0.271	0.278	0.284	0.288	0.294	0.298	0.3	0.303	0.307	0.311	0.318
A10	Sample	Dilution_20%	0.2	DMSO	Lycopene	Standard_Development	Run079	Standard_Measurement	Plate_01	Clariostar_Study	MB	Biofoundry_,_London	Linear_Dilution_Pattern_V2	0.201	0.198	0.196	0.192	0.189	0.186	0.183	0.18	0.178	0.177	0.174	0.17	0.168	0.162	0.159	0.156	0.154	0.151	0.15	0.149	0.148	0.147	0.147	0.148	0.15	0.153	0.157	0.161	0.163	0.166	0.168	0.17	0.172	0.175	0.178	0.183
A11	Blank	DMSO_Blank		DMSO		Standard_Development	Run079	Standard_Measurement	Plate_01	Clariostar_Study	MB	Biofoundry_,_London	Linear_Dilution_Pattern_V2	0.107	0.104	0.101	0.098	0.094	0.091	0.087	0.086	0.083	0.08	0.075	0.071	0.067	0.062	0.061	0.059	0.058	0.055	0.053	0.053	0.052	0.051	0.05	0.05	0.05	0.049	0.049	0.049	0.048	0.048	0.048	0.048	0.047	0.047	0.046	0.045
A12	Blank	DMSO_Blank		DMSO		Standard_Development	Run079	Standard_Measurement	Plate_01	Clariostar_Study	MB	Biofoundry_,_London	Linear_Dilution_Pattern_V2	0.108	0.106	0.102	0.098	0.096	0.092	0.088	0.086	0.083	0.08	0.076	0.071	0.068	0.064	0.061	0.059	0.058	0.056	0.055	0.053	0.052	0.052	0.051	0.051	0.05	0.05	0.05	0.05	0.049	0.049	0.048	0.048	0.048	0.047	0.046	0.046
B01	Sample	Dilution_100%	1.0	DMSO	Lycopene	Standard_Development	Run079	Standard_Measurement	Plate_01	Clariostar_Study	MB	Biofoundry_,_London	Linear_Dilution_Pattern_V2	1.271	1.274	1.278	1.282	1.278	1.275	1.27	1.27	1.275	1.279	1.274	1.278	1.269	1.263	1.257	1.242	1.236	1.23	1.22	1.21	1.201	1.191	1.184	1.179	1.175	1.178	1.179	1.183	1.182	1.183	1.179	1.173	1.168	1.161	1.158	1.159
B02	Sample	Dilution_80%	0.8	DMSO	Lycopene	Standard_Development	Run079	Standard_Measurement	Plate_01	Clariostar_Study	MB	Biofoundry_,_London	Linear_Dilution_Pattern_V2	0.693	0.693	0.694	0.69	0.687	0.683	0.679	0.681	0.683	0.686	0.688	0.686	0.68	0.673	0.667	0.66	0.655	0.649	0.645	0.639	0.637	0.633	0.632	0.633	0.636	0.643	0.65	0.661	0.669	0.675	0.678	0.681	0.681	0.685	0.689	0.699
B03	Sample	Dilution_60%	0.6	DMSO	Lycopene	Standard_Development	Run079	Standard_Measurement	Plate_01	Clariostar_Study	MB	Biofoundry_,_London	Linear_Dilution_Pattern_V2	0.536	0.536	0.534	0.531	0.527	0.524	0.522	0.522	0.524	0.526	0.527	0.525	0.521	0.513	0.508	0.503	0.498	0.493	0.49	0.486	0.483	0.481	0.48	0.482	0.486	0.491	0.499	0.505	0.511	0.517	0.52	0.521	0.524	0.526	0.531	0.538
B04	Sample	Dilution_40%	0.4	DMSO	Lycopene	Standard_Development	Run079	Standard_Measurement	Plate_01	Clariostar_Study	MB	Biofoundry_,_London	Linear_Dilution_Pattern_V2	0.407	0.406	0.404	0.4	0.397	0.394	0.392	0.392	0.393	0.393	0.392	0.389	0.385	0.379	0.375	0.371	0.368	0.363	0.361	0.358	0.356	0.354	0.353	0.355	0.358	0.361	0.366	0.371	0.374	0.378	0.38	0.38	0.382	0.384	0.387	0.392
B05	Sample	Dilution_20%	0.2	DMSO	Lycopene	Standard_Development	Run079	Standard_Measurement	Plate_01	Clariostar_Study	MB	Biofoundry_,_London	Linear_Dilution_Pattern_V2	0.203	0.201	0.198	0.193	0.19	0.187	0.184	0.184	0.183	0.183	0.181	0.179	0.175	0.17	0.167	0.164	0.163	0.16	0.158	0.157	0.157	0.156	0.156	0.157	0.16	0.164	0.167	0.17	0.173	0.176	0.179	0.18	0.182	0.185	0.187	0.192
B06	Sample	Dilution_100%	1.0	DMSO	Lycopene	Standard_Development	Run079	Standard_Measurement	Plate_01	Clariostar_Study	MB	Biofoundry_,_London	Linear_Dilution_Pattern_V2	0.74	0.739	0.737	0.734	0.729	0.724	0.722	0.724	0.728	0.734	0.734	0.735	0.73	0.72	0.713	0.705	0.698	0.692	0.686	0.682	0.68	0.677	0.675	0.677	0.684	0.694	0.706	0.72	0.729	0.739	0.745	0.749	0.752	0.759	0.767	0.781
B07	Sample	Dilution_80%	0.8	DMSO	Lycopene	Standard_Development	Run079	Standard_Measurement	Plate_01	Clariostar_Study	MB	Biofoundry_,_London	Linear_Dilution_Pattern_V2	0.601	0.6	0.599	0.594	0.59	0.585	0.584	0.586	0.588	0.592	0.592	0.594	0.588	0.579	0.572	0.566	0.562	0.556	0.553	0.548	0.545	0.544	0.543	0.546	0.552	0.56	0.571	0.582	0.59	0.598	0.604	0.608	0.611	0.617	0.624	0.636
B08	Sample	Dilution_60%	0.6	DMSO	Lycopene	Standard_Development	Run079	Standard_Measurement	Plate_01	Clariostar_Study	MB	Biofoundry_,_London	Linear_Dilution_Pattern_V2	0.486	0.485	0.481	0.478	0.475	0.471	0.467	0.469	0.471	0.473	0.474	0.472	0.467	0.461	0.456	0.451	0.447	0.441	0.438	0.436	0.434	0.431	0.43	0.434	0.438	0.445	0.452	0.461	0.468	0.474	0.478	0.481	0.485	0.489	0.494	0.503
B09	Sample	Dilution_40%	0.4	DMSO	Lycopene	Standard_Development	Run079	Standard_Measurement	Plate_01	Clariostar_Study	MB	Biofoundry_,_London	Linear_Dilution_Pattern_V2	0.327	0.324	0.321	0.317	0.313	0.308	0.304	0.305	0.306	0.308	0.307	0.305	0.299	0.294	0.289	0.286	0.283	0.279	0.276	0.274	0.273	0.272	0.273	0.274	0.279	0.284	0.29	0.296	0.301	0.306	0.31	0.312	0.315	0.318	0.323	0.329
B10	Sample	Dilution_20%	0.2	DMSO	Lycopene	Standard_Development	Run079	Standard_Measurement	Plate_01	Clariostar_Study	MB	Biofoundry_,_London	Linear_Dilution_Pattern_V2	0.194	0.192	0.189	0.185	0.182	0.178	0.176	0.175	0.172	0.172	0.17	0.167	0.163	0.158	0.155	0.151	0.15	0.147	0.146	0.145	0.144	0.143	0.144	0.145	0.148	0.151	0.154	0.158	0.161	0.164	0.166	0.168	0.171	0.173	0.176	0.181
B11	Blank	DMSO_Blank		DMSO		Standard_Development	Run079	Standard_Measurement	Plate_01	Clariostar_Study	MB	Biofoundry_,_London	Linear_Dilution_Pattern_V2	0.104	0.101	0.099	0.094	0.092	0.089	0.085	0.084	0.081	0.078	0.074	0.07	0.066	0.063	0.06	0.059	0.058	0.055	0.054	0.053	0.052	0.052	0.05	0.05	0.05	0.05	0.049	0.049	0.048	0.049	0.048	0.048	0.047	0.047	0.046	0.046
B12	Blank	DMSO_Blank		DMSO		Standard_Development	Run079	Standard_Measurement	Plate_01	Clariostar_Study	MB	Biofoundry_,_London	Linear_Dilution_Pattern_V2	0.111	0.108	0.104	0.101	0.098	0.095	0.091	0.09	0.086	0.083	0.079	0.074	0.071	0.068	0.066	0.064	0.062	0.06	0.059	0.058	0.057	0.056	0.056	0.055	0.054	0.054	0.054	0.054	0.052	0.053	0.053	0.052	0.052	0.051	0.05	0.05
C01	Sample	Dilution_95%	0.95	DMSO	Lycopene	Standard_Development	Run079	Standard_Measurement	Plate_01	Clariostar_Study	MB	Biofoundry_,_London	Linear_Dilution_Pattern_V2	1.173	1.181	1.183	1.18	1.182	1.179	1.173	1.17	1.178	1.186	1.187	1.184	1.178	1.167	1.159	1.148	1.141	1.132	1.129	1.117	1.11	1.103	1.096	1.091	1.089	1.092	1.093	1.096	1.098	1.099	1.094	1.089	1.083	1.078	1.075	1.077
C02	Sample	Dilution_75%	0.75	DMSO	Lycopene	Standard_Development	Run079	Standard_Measurement	Plate_01	Clariostar_Study	MB	Biofoundry_,_London	Linear_Dilution_Pattern_V2	0.722	0.72	0.719	0.715	0.713	0.709	0.706	0.708	0.71	0.715	0.715	0.713	0.708	0.7	0.695	0.69	0.685	0.678	0.672	0.668	0.664	0.659	0.657	0.657	0.661	0.666	0.672	0.681	0.685	0.689	0.692	0.692	0.693	0.694	0.698	0.704
C03	Sample	Dilution_55%	0.55	DMSO	Lycopene	Standard_Development	Run079	Standard_Measurement	Plate_01	Clariostar_Study	MB	Biofoundry_,_London	Linear_Dilution_Pattern_V2	0.613	0.614	0.611	0.609	0.606	0.603	0.6	0.601	0.604	0.605	0.605	0.604	0.599	0.593	0.587	0.582	0.577	0.572	0.568	0.565	0.561	0.558	0.554	0.555	0.556	0.56	0.564	0.568	0.572	0.574	0.575	0.575	0.574	0.574	0.576	0.58
C04	Sample	Dilution_35%	0.35	DMSO	Lycopene	Standard_Development	Run079	Standard_Measurement	Plate_01	Clariostar_Study	MB	Biofoundry_,_London	Linear_Dilution_Pattern_V2	0.407	0.406	0.404	0.4	0.397	0.395	0.391	0.391	0.392	0.392	0.391	0.389	0.385	0.379	0.375	0.371	0.368	0.365	0.362	0.359	0.357	0.355	0.354	0.355	0.356	0.358	0.363	0.366	0.368	0.371	0.372	0.373	0.373	0.374	0.376	0.38
C05	Sample	Dilution_15%	0.15	DMSO	Lycopene	Standard_Development	Run079	Standard_Measurement	Plate_01	Clariostar_Study	MB	Biofoundry_,_London	Linear_Dilution_Pattern_V2	0.18	0.178	0.174	0.171	0.168	0.165	0.162	0.162	0.159	0.159	0.157	0.155	0.152	0.147	0.144	0.142	0.14	0.138	0.136	0.136	0.136	0.135	0.134	0.136	0.138	0.141	0.143	0.146	0.148	0.151	0.153	0.154	0.157	0.158	0.16	0.164
C06	Sample	Dilution_95%	0.95	DMSO	Lycopene	Standard_Development	Run079	Standard_Measurement	Plate_01	Clariostar_Study	MB	Biofoundry_,_London	Linear_Dilution_Pattern_V2	0.763	0.765	0.763	0.759	0.754	0.75	0.747	0.75	0.755	0.758	0.762	0.761	0.755	0.746	0.739	0.731	0.727	0.72	0.715	0.71	0.705	0.702	0.702	0.703	0.709	0.719	0.729	0.741	0.75	0.759	0.764	0.767	0.77	0.775	0.782	0.793
C07	Sample	Dilution_75%	0.75	DMSO	Lycopene	Standard_Development	Run079	Standard_Measurement	Plate_01	Clariostar_Study	MB	Biofoundry_,_London	Linear_Dilution_Pattern_V2	0.571	0.57	0.569	0.564	0.561	0.557	0.554	0.555	0.557	0.561	0.563	0.561	0.557	0.549	0.542	0.536	0.531	0.528	0.523	0.519	0.517	0.515	0.515	0.517	0.522	0.531	0.54	0.55	0.559	0.566	0.571	0.575	0.579	0.583	0.591	0.601
C08	Sample	Dilution_55%	0.55	DMSO	Lycopene	Standard_Development	Run079	Standard_Measurement	Plate_01	Clariostar_Study	MB	Biofoundry_,_London	Linear_Dilution_Pattern_V2	0.861	0.864	0.864	0.86	0.86	0.856	0.854	0.856	0.857	0.861	0.861	0.859	0.853	0.847	0.842	0.834	0.83	0.826	0.82	0.812	0.808	0.802	0.797	0.795	0.793	0.793	0.794	0.795	0.795	0.795	0.793	0.79	0.785	0.782	0.779	0.78
C09	Sample	Dilution_35%	0.35	DMSO	Lycopene	Standard_Development	Run079	Standard_Measurement	Plate_01	Clariostar_Study	MB	Biofoundry_,_London	Linear_Dilution_Pattern_V2	0.318	0.317	0.315	0.31	0.306	0.302	0.299	0.299	0.299	0.3	0.299	0.296	0.292	0.286	0.282	0.279	0.276	0.272	0.271	0.268	0.266	0.265	0.266	0.268	0.27	0.275	0.279	0.284	0.287	0.292	0.295	0.296	0.299	0.301	0.305	0.31
C10	Sample	Dilution_15%	0.15	DMSO	Lycopene	Standard_Development	Run079	Standard_Measurement	Plate_01	Clariostar_Study	MB	Biofoundry_,_London	Linear_Dilution_Pattern_V2	0.176	0.173	0.171	0.167	0.163	0.16	0.157	0.156	0.154	0.153	0.151	0.147	0.143	0.139	0.136	0.133	0.132	0.129	0.128	0.127	0.126	0.126	0.126	0.127	0.129	0.132	0.134	0.137	0.139	0.142	0.144	0.146	0.147	0.149	0.152	0.155
C11	Blank	DMSO_Blank		DMSO		Standard_Development	Run079	Standard_Measurement	Plate_01	Clariostar_Study	MB	Biofoundry_,_London	Linear_Dilution_Pattern_V2	0.106	0.103	0.099	0.096	0.092	0.088	0.085	0.084	0.081	0.079	0.075	0.072	0.068	0.064	0.062	0.06	0.059	0.057	0.056	0.055	0.054	0.053	0.053	0.052	0.052	0.051	0.051	0.051	0.05	0.051	0.05	0.049	0.049	0.048	0.047	0.046
C12	Blank	DMSO_Blank		DMSO		Standard_Development	Run079	Standard_Measurement	Plate_01	Clariostar_Study	MB	Biofoundry_,_London	Linear_Dilution_Pattern_V2	0.108	0.104	0.101	0.097	0.094	0.091	0.087	0.086	0.083	0.08	0.076	0.073	0.069	0.066	0.063	0.062	0.06	0.058	0.057	0.056	0.055	0.054	0.053	0.053	0.053	0.052	0.052	0.051	0.051	0.051	0.05	0.05	0.05	0.049	0.048	0.048
D01	Sample	Dilution_95%	0.95	DMSO	Lycopene	Standard_Development	Run079	Standard_Measurement	Plate_01	Clariostar_Study	MB	Biofoundry_,_London	Linear_Dilution_Pattern_V2	1.229	1.235	1.238	1.238	1.238	1.236	1.229	1.23	1.237	1.24	1.237	1.242	1.233	1.229	1.223	1.211	1.206	1.196	1.186	1.175	1.169	1.158	1.152	1.143	1.138	1.142	1.141	1.143	1.144	1.143	1.143	1.131	1.123	1.118	1.114	1.114
D02	Sample	Dilution_75%	0.75	DMSO	Lycopene	Standard_Development	Run079	Standard_Measurement	Plate_01	Clariostar_Study	MB	Biofoundry_,_London	Linear_Dilution_Pattern_V2	0.719	0.721	0.721	0.716	0.713	0.709	0.706	0.707	0.709	0.712	0.717	0.714	0.708	0.701	0.693	0.688	0.681	0.676	0.671	0.667	0.662	0.659	0.656	0.658	0.658	0.666	0.672	0.679	0.684	0.689	0.692	0.692	0.693	0.694	0.698	0.704
D03	Sample	Dilution_55%	0.55	DMSO	Lycopene	Standard_Development	Run079	Standard_Measurement	Plate_01	Clariostar_Study	MB	Biofoundry_,_London	Linear_Dilution_Pattern_V2	0.564	0.563	0.561	0.558	0.556	0.552	0.551	0.551	0.55	0.554	0.554	0.554	0.55	0.542	0.537	0.532	0.529	0.524	0.519	0.516	0.514	0.51	0.509	0.51	0.512	0.516	0.521	0.527	0.531	0.534	0.536	0.536	0.537	0.539	0.541	0.548
D04	Sample	Dilution_35%	0.35	DMSO	Lycopene	Standard_Development	Run079	Standard_Measurement	Plate_01	Clariostar_Study	MB	Biofoundry_,_London	Linear_Dilution_Pattern_V2	0.379	0.378	0.376	0.372	0.369	0.366	0.363	0.364	0.364	0.364	0.364	0.361	0.357	0.352	0.348	0.344	0.341	0.337	0.335	0.332	0.331	0.328	0.327	0.328	0.331	0.334	0.338	0.342	0.345	0.348	0.35	0.351	0.352	0.353	0.356	0.36
D05	Sample	Dilution_15%	0.15	DMSO	Lycopene	Standard_Development	Run079	Standard_Measurement	Plate_01	Clariostar_Study	MB	Biofoundry_,_London	Linear_Dilution_Pattern_V2	0.173	0.17	0.166	0.162	0.159	0.156	0.153	0.153	0.152	0.151	0.15	0.147	0.143	0.139	0.137	0.134	0.132	0.129	0.128	0.127	0.127	0.126	0.127	0.128	0.13	0.133	0.136	0.139	0.141	0.145	0.147	0.148	0.151	0.153	0.156	0.16
D06	Sample	Dilution_95%	0.95	DMSO	Lycopene	Standard_Development	Run079	Standard_Measurement	Plate_01	Clariostar_Study	MB	Biofoundry_,_London	Linear_Dilution_Pattern_V2	0.937	0.939	0.939	0.934	0.932	0.926	0.925	0.925	0.933	0.939	0.939	0.94	0.933	0.924	0.916	0.906	0.902	0.894	0.887	0.879	0.875	0.869	0.865	0.864	0.865	0.872	0.879	0.889	0.895	0.902	0.902	0.902	0.902	0.904	0.906	0.916
D07	Sample	Dilution_75%	0.75	DMSO	Lycopene	Standard_Development	Run079	Standard_Measurement	Plate_01	Clariostar_Study	MB	Biofoundry_,_London	Linear_Dilution_Pattern_V2	0.662	0.661	0.659	0.656	0.653	0.649	0.646	0.649	0.65	0.655	0.655	0.655	0.648	0.641	0.635	0.63	0.624	0.619	0.614	0.609	0.604	0.602	0.6	0.602	0.606	0.612	0.619	0.628	0.636	0.641	0.645	0.647	0.649	0.652	0.657	0.666
D08	Sample	Dilution_55%	0.55	DMSO	Lycopene	Standard_Development	Run079	Standard_Measurement	Plate_01	Clariostar_Study	MB	Biofoundry_,_London	Linear_Dilution_Pattern_V2	0.766	0.768	0.769	0.766	0.764	0.762	0.757	0.759	0.76	0.762	0.763	0.762	0.757	0.751	0.745	0.74	0.736	0.729	0.725	0.72	0.716	0.711	0.706	0.704	0.704	0.705	0.707	0.71	0.712	0.713	0.712	0.707	0.704	0.704	0.703	0.705
D09	Sample	Dilution_35%	0.35	DMSO	Lycopene	Standard_Development	Run079	Standard_Measurement	Plate_01	Clariostar_Study	MB	Biofoundry_,_London	Linear_Dilution_Pattern_V2	0.633	0.635	0.633	0.632	0.63	0.627	0.625	0.623	0.623	0.625	0.624	0.623	0.618	0.61	0.608	0.603	0.6	0.594	0.59	0.586	0.584	0.58	0.576	0.575	0.573	0.573	0.574	0.575	0.575	0.574	0.572	0.569	0.566	0.564	0.563	0.562
D10	Sample	Dilution_15%	0.15	DMSO	Lycopene	Standard_Development	Run079	Standard_Measurement	Plate_01	Clariostar_Study	MB	Biofoundry_,_London	Linear_Dilution_Pattern_V2	0.305	0.304	0.3	0.297	0.295	0.292	0.289	0.288	0.287	0.287	0.285	0.282	0.278	0.274	0.27	0.268	0.266	0.263	0.26	0.258	0.257	0.255	0.255	0.255	0.256	0.257	0.259	0.26	0.26	0.261	0.262	0.262	0.262	0.262	0.262	0.264
D11	Blank	DMSO_Blank		DMSO		Standard_Development	Run079	Standard_Measurement	Plate_01	Clariostar_Study	MB	Biofoundry_,_London	Linear_Dilution_Pattern_V2	0.105	0.102	0.1	0.095	0.092	0.089	0.085	0.084	0.081	0.078	0.074	0.071	0.067	0.063	0.061	0.059	0.059	0.056	0.055	0.053	0.053	0.052	0.052	0.051	0.051	0.05	0.05	0.05	0.049	0.05	0.049	0.048	0.048	0.047	0.046	0.045
D12	Blank	DMSO_Blank		DMSO		Standard_Development	Run079	Standard_Measurement	Plate_01	Clariostar_Study	MB	Biofoundry_,_London	Linear_Dilution_Pattern_V2	0.106	0.104	0.1	0.096	0.093	0.09	0.086	0.085	0.082	0.079	0.075	0.071	0.068	0.063	0.061	0.059	0.058	0.056	0.054	0.054	0.053	0.052	0.051	0.051	0.051	0.051	0.051	0.049	0.049	0.049	0.049	0.048	0.048	0.048	0.046	0.046
E01	Sample	Dilution_90%	0.9	DMSO	Lycopene	Standard_Development	Run079	Standard_Measurement	Plate_01	Clariostar_Study	MB	Biofoundry_,_London	Linear_Dilution_Pattern_V2	1.183	1.186	1.194	1.19	1.188	1.185	1.18	1.183	1.189	1.193	1.193	1.19	1.187	1.181	1.17	1.161	1.156	1.146	1.139	1.127	1.122	1.112	1.104	1.103	1.098	1.099	1.099	1.101	1.103	1.103	1.1	1.092	1.086	1.081	1.077	1.079
E02	Sample	Dilution_70%	0.7	DMSO	Lycopene	Standard_Development	Run079	Standard_Measurement	Plate_01	Clariostar_Study	MB	Biofoundry_,_London	Linear_Dilution_Pattern_V2	1.049	1.049	1.054	1.055	1.051	1.046	1.044	1.045	1.049	1.057	1.056	1.052	1.049	1.042	1.035	1.028	1.023	1.016	1.007	1.0	0.995	0.986	0.979	0.974	0.971	0.973	0.972	0.974	0.972	0.972	0.97	0.964	0.957	0.952	0.949	0.948
E03	Sample	Dilution_50%	0.5	DMSO	Lycopene	Standard_Development	Run079	Standard_Measurement	Plate_01	Clariostar_Study	MB	Biofoundry_,_London	Linear_Dilution_Pattern_V2	1.181	1.187	1.19	1.188	1.187	1.184	1.182	1.182	1.189	1.189	1.186	1.19	1.183	1.178	1.169	1.16	1.155	1.148	1.144	1.134	1.123	1.119	1.108	1.103	1.093	1.088	1.085	1.079	1.072	1.066	1.058	1.048	1.038	1.029	1.02	1.014
E04	Sample	Dilution_30%	0.3	DMSO	Lycopene	Standard_Development	Run079	Standard_Measurement	Plate_01	Clariostar_Study	MB	Biofoundry_,_London	Linear_Dilution_Pattern_V2	0.46	0.46	0.459	0.455	0.453	0.45	0.447	0.448	0.446	0.447	0.446	0.445	0.44	0.435	0.431	0.427	0.424	0.421	0.418	0.416	0.413	0.409	0.408	0.408	0.407	0.409	0.411	0.413	0.414	0.415	0.414	0.413	0.412	0.412	0.412	0.414
E05	Sample	Dilution_10%	0.1	DMSO	Lycopene	Standard_Development	Run079	Standard_Measurement	Plate_01	Clariostar_Study	MB	Biofoundry_,_London	Linear_Dilution_Pattern_V2	0.142	0.139	0.136	0.132	0.129	0.126	0.123	0.122	0.12	0.12	0.117	0.115	0.112	0.108	0.105	0.104	0.102	0.099	0.098	0.097	0.097	0.096	0.097	0.098	0.1	0.101	0.103	0.106	0.108	0.11	0.111	0.113	0.114	0.116	0.119	0.121
E06	Sample	Dilution_90%	0.9	DMSO	Lycopene	Standard_Development	Run079	Standard_Measurement	Plate_01	Clariostar_Study	MB	Biofoundry_,_London	Linear_Dilution_Pattern_V2	1.431	1.432	1.438	1.438	1.439	1.432	1.431	1.435	1.439	1.445	1.444	1.449	1.441	1.426	1.421	1.407	1.399	1.391	1.384	1.372	1.363	1.357	1.342	1.335	1.33	1.33	1.331	1.332	1.329	1.327	1.318	1.31	1.299	1.295	1.286	1.286
E07	Sample	Dilution_70%	0.7	DMSO	Lycopene	Standard_Development	Run079	Standard_Measurement	Plate_01	Clariostar_Study	MB	Biofoundry_,_London	Linear_Dilution_Pattern_V2	0.87	0.868	0.868	0.865	0.863	0.86	0.858	0.859	0.862	0.865	0.867	0.863	0.858	0.852	0.847	0.84	0.834	0.828	0.822	0.814	0.81	0.803	0.801	0.799	0.8	0.802	0.805	0.81	0.811	0.814	0.813	0.81	0.807	0.807	0.805	0.811
E08	Sample	Dilution_50%	0.5	DMSO	Lycopene	Standard_Development	Run079	Standard_Measurement	Plate_01	Clariostar_Study	MB	Biofoundry_,_London	Linear_Dilution_Pattern_V2	1.332	1.336	1.344	1.342	1.345	1.341	1.339	1.341	1.344	1.343	1.339	1.349	1.341	1.337	1.33	1.318	1.321	1.311	1.304	1.289	1.288	1.279	1.265	1.253	1.245	1.241	1.233	1.226	1.22	1.212	1.204	1.193	1.178	1.167	1.155	1.147
E09	Sample	Dilution_30%	0.3	DMSO	Lycopene	Standard_Development	Run079	Standard_Measurement	Plate_01	Clariostar_Study	MB	Biofoundry_,_London	Linear_Dilution_Pattern_V2	0.59	0.592	0.589	0.586	0.585	0.582	0.58	0.579	0.578	0.58	0.579	0.577	0.573	0.568	0.563	0.56	0.556	0.553	0.549	0.543	0.54	0.535	0.531	0.53	0.529	0.526	0.526	0.526	0.524	0.523	0.521	0.517	0.514	0.511	0.509	0.508
E10	Sample	Dilution_10%	0.1	DMSO	Lycopene	Standard_Development	Run079	Standard_Measurement	Plate_01	Clariostar_Study	MB	Biofoundry_,_London	Linear_Dilution_Pattern_V2	0.377	0.376	0.375	0.372	0.37	0.367	0.362	0.363	0.362	0.361	0.358	0.355	0.352	0.346	0.344	0.342	0.339	0.335	0.333	0.331	0.329	0.327	0.325	0.323	0.322	0.321	0.32	0.319	0.319	0.317	0.316	0.314	0.312	0.31	0.308	0.308
E11	Blank	DMSO_Blank		DMSO		Standard_Development	Run079	Standard_Measurement	Plate_01	Clariostar_Study	MB	Biofoundry_,_London	Linear_Dilution_Pattern_V2	0.108	0.105	0.101	0.097	0.095	0.091	0.088	0.086	0.083	0.08	0.076	0.073	0.069	0.065	0.062	0.06	0.06	0.057	0.056	0.054	0.053	0.053	0.052	0.052	0.052	0.052	0.051	0.05	0.05	0.05	0.05	0.049	0.049	0.048	0.047	0.047
E12	Blank	DMSO_Blank		DMSO		Standard_Development	Run079	Standard_Measurement	Plate_01	Clariostar_Study	MB	Biofoundry_,_London	Linear_Dilution_Pattern_V2	0.108	0.105	0.101	0.097	0.095	0.091	0.086	0.085	0.083	0.08	0.076	0.072	0.068	0.065	0.062	0.06	0.059	0.057	0.055	0.054	0.054	0.053	0.052	0.052	0.052	0.051	0.051	0.05	0.05	0.049	0.049	0.048	0.048	0.048	0.047	0.047
F01	Sample	Dilution_90%	0.9	DMSO	Lycopene	Standard_Development	Run079	Standard_Measurement	Plate_01	Clariostar_Study	MB	Biofoundry_,_London	Linear_Dilution_Pattern_V2	1.149	1.155	1.16	1.156	1.154	1.149	1.145	1.149	1.155	1.158	1.159	1.161	1.15	1.144	1.14	1.126	1.119	1.111	1.103	1.095	1.09	1.077	1.069	1.067	1.069	1.068	1.066	1.072	1.073	1.074	1.073	1.065	1.059	1.055	1.054	1.055
F02	Sample	Dilution_70%	0.7	DMSO	Lycopene	Standard_Development	Run079	Standard_Measurement	Plate_01	Clariostar_Study	MB	Biofoundry_,_London	Linear_Dilution_Pattern_V2	1.311	1.312	1.326	1.32	1.325	1.327	1.319	1.318	1.327	1.331	1.324	1.327	1.323	1.315	1.307	1.3	1.295	1.287	1.281	1.264	1.26	1.251	1.242	1.233	1.228	1.224	1.22	1.216	1.215	1.209	1.201	1.191	1.184	1.173	1.165	1.161
F03	Sample	Dilution_50%	0.5	DMSO	Lycopene	Standard_Development	Run079	Standard_Measurement	Plate_01	Clariostar_Study	MB	Biofoundry_,_London	Linear_Dilution_Pattern_V2	0.541	0.542	0.541	0.536	0.532	0.529	0.527	0.528	0.529	0.529	0.53	0.529	0.524	0.518	0.512	0.507	0.504	0.499	0.495	0.491	0.489	0.486	0.484	0.484	0.486	0.49	0.494	0.5	0.502	0.506	0.508	0.508	0.508	0.509	0.511	0.515
F04	Sample	Dilution_30%	0.3	DMSO	Lycopene	Standard_Development	Run079	Standard_Measurement	Plate_01	Clariostar_Study	MB	Biofoundry_,_London	Linear_Dilution_Pattern_V2	0.454	0.454	0.453	0.45	0.448	0.446	0.443	0.442	0.442	0.443	0.442	0.439	0.436	0.429	0.426	0.423	0.418	0.414	0.411	0.409	0.406	0.404	0.402	0.401	0.401	0.402	0.405	0.407	0.408	0.408	0.408	0.407	0.405	0.405	0.405	0.408
F05	Sample	Dilution_10%	0.1	DMSO	Lycopene	Standard_Development	Run079	Standard_Measurement	Plate_01	Clariostar_Study	MB	Biofoundry_,_London	Linear_Dilution_Pattern_V2	0.176	0.174	0.17	0.166	0.164	0.16	0.157	0.157	0.156	0.154	0.153	0.15	0.147	0.143	0.14	0.138	0.136	0.134	0.133	0.131	0.13	0.13	0.13	0.131	0.133	0.134	0.136	0.138	0.139	0.141	0.142	0.144	0.145	0.146	0.147	0.149
F06	Sample	Dilution_90%	0.9	DMSO	Lycopene	Standard_Development	Run079	Standard_Measurement	Plate_01	Clariostar_Study	MB	Biofoundry_,_London	Linear_Dilution_Pattern_V2	1.559	1.559	1.569	1.575	1.575	1.573	1.564	1.567	1.575	1.579	1.574	1.577	1.578	1.564	1.558	1.542	1.539	1.531	1.522	1.505	1.496	1.486	1.468	1.461	1.454	1.455	1.448	1.448	1.447	1.44	1.43	1.418	1.401	1.393	1.385	1.38
F07	Sample	Dilution_70%	0.7	DMSO	Lycopene	Standard_Development	Run079	Standard_Measurement	Plate_01	Clariostar_Study	MB	Biofoundry_,_London	Linear_Dilution_Pattern_V2	1.054	1.059	1.064	1.063	1.059	1.057	1.055	1.056	1.059	1.064	1.061	1.061	1.054	1.05	1.042	1.033	1.027	1.02	1.015	1.005	0.998	0.99	0.983	0.979	0.976	0.976	0.978	0.977	0.975	0.974	0.972	0.965	0.958	0.953	0.949	0.95
F08	Sample	Dilution_50%	0.5	DMSO	Lycopene	Standard_Development	Run079	Standard_Measurement	Plate_01	Clariostar_Study	MB	Biofoundry_,_London	Linear_Dilution_Pattern_V2	1.323	1.334	1.34	1.334	1.338	1.34	1.34	1.338	1.338	1.339	1.334	1.339	1.332	1.324	1.323	1.311	1.308	1.3	1.29	1.276	1.272	1.261	1.252	1.245	1.236	1.227	1.221	1.213	1.203	1.195	1.185	1.175	1.162	1.15	1.138	1.129
F09	Sample	Dilution_30%	0.3	DMSO	Lycopene	Standard_Development	Run079	Standard_Measurement	Plate_01	Clariostar_Study	MB	Biofoundry_,_London	Linear_Dilution_Pattern_V2	0.506	0.505	0.505	0.502	0.5	0.497	0.493	0.494	0.494	0.496	0.494	0.491	0.487	0.482	0.478	0.473	0.47	0.466	0.462	0.458	0.456	0.452	0.45	0.448	0.448	0.449	0.449	0.45	0.45	0.45	0.449	0.447	0.445	0.443	0.442	0.442
F10	Sample	Dilution_10%	0.1	DMSO	Lycopene	Standard_Development	Run079	Standard_Measurement	Plate_01	Clariostar_Study	MB	Biofoundry_,_London	Linear_Dilution_Pattern_V2	0.159	0.156	0.152	0.148	0.146	0.142	0.139	0.138	0.136	0.135	0.132	0.127	0.124	0.12	0.117	0.115	0.113	0.111	0.11	0.108	0.108	0.107	0.107	0.107	0.11	0.111	0.113	0.115	0.116	0.119	0.12	0.122	0.122	0.124	0.126	0.128
F11	Blank	DMSO		DMSO		Standard_Development	Run079	Standard_Measurement	Plate_01	Clariostar_Study	MB	Biofoundry_,_London	Linear_Dilution_Pattern_V2	0.108	0.105	0.101	0.098	0.094	0.091	0.088	0.087	0.083	0.08	0.076	0.073	0.07	0.066	0.063	0.062	0.06	0.058	0.057	0.055	0.055	0.054	0.053	0.053	0.053	0.052	0.052	0.052	0.05	0.051	0.051	0.05	0.05	0.049	0.048	0.047
F12	Blank	DMSO		DMSO		Standard_Development	Run079	Standard_Measurement	Plate_01	Clariostar_Study	MB	Biofoundry_,_London	Linear_Dilution_Pattern_V2	0.112	0.108	0.105	0.101	0.098	0.094	0.091	0.089	0.086	0.083	0.079	0.075	0.071	0.068	0.065	0.063	0.062	0.059	0.058	0.057	0.056	0.055	0.054	0.054	0.054	0.053	0.053	0.052	0.052	0.052	0.052	0.051	0.051	0.05	0.049	0.049
G01	Sample	Dilution_85%	0.85	DMSO	Lycopene	Standard_Development	Run079	Standard_Measurement	Plate_01	Clariostar_Study	MB	Biofoundry_,_London	Linear_Dilution_Pattern_V2	0.883	0.883	0.885	0.879	0.875	0.872	0.868	0.871	0.875	0.879	0.882	0.878	0.87	0.863	0.857	0.848	0.842	0.834	0.829	0.821	0.817	0.809	0.806	0.804	0.806	0.809	0.813	0.819	0.823	0.825	0.826	0.824	0.822	0.82	0.82	0.824
G02	Sample	Dilution_65%	0.65	DMSO	Lycopene	Standard_Development	Run079	Standard_Measurement	Plate_01	Clariostar_Study	MB	Biofoundry_,_London	Linear_Dilution_Pattern_V2	0.795	0.797	0.795	0.794	0.791	0.789	0.786	0.789	0.792	0.792	0.792	0.79	0.787	0.779	0.772	0.765	0.762	0.755	0.749	0.742	0.738	0.734	0.73	0.728	0.729	0.73	0.734	0.738	0.74	0.743	0.742	0.74	0.738	0.738	0.738	0.742
G03	Sample	Dilution_45%	0.45	DMSO	Lycopene	Standard_Development	Run079	Standard_Measurement	Plate_01	Clariostar_Study	MB	Biofoundry_,_London	Linear_Dilution_Pattern_V2	0.497	0.497	0.496	0.492	0.489	0.485	0.482	0.483	0.482	0.485	0.485	0.484	0.478	0.471	0.467	0.463	0.46	0.454	0.45	0.448	0.446	0.443	0.442	0.442	0.444	0.448	0.453	0.457	0.46	0.463	0.465	0.464	0.465	0.466	0.468	0.472
G04	Sample	Dilution_25%	0.25	DMSO	Lycopene	Standard_Development	Run079	Standard_Measurement	Plate_01	Clariostar_Study	MB	Biofoundry_,_London	Linear_Dilution_Pattern_V2	0.227	0.225	0.223	0.22	0.216	0.212	0.209	0.208	0.207	0.208	0.207	0.204	0.2	0.195	0.192	0.189	0.187	0.184	0.182	0.181	0.18	0.18	0.18	0.181	0.184	0.188	0.192	0.197	0.2	0.204	0.207	0.209	0.211	0.214	0.217	0.223
G05	Sample	Dilution_05%	0.0499999999999999	DMSO	Lycopene	Standard_Development	Run079	Standard_Measurement	Plate_01	Clariostar_Study	MB	Biofoundry_,_London	Linear_Dilution_Pattern_V2	0.119	0.116	0.113	0.108	0.106	0.103	0.1	0.099	0.096	0.096	0.093	0.09	0.086	0.083	0.081	0.078	0.076	0.074	0.072	0.072	0.071	0.07	0.07	0.071	0.072	0.073	0.073	0.074	0.075	0.076	0.077	0.077	0.078	0.078	0.079	0.08
G06	Sample	Dilution_85%	0.85	DMSO	Lycopene	Standard_Development	Run079	Standard_Measurement	Plate_01	Clariostar_Study	MB	Biofoundry_,_London	Linear_Dilution_Pattern_V2	0.835	0.837	0.834	0.83	0.828	0.824	0.821	0.822	0.824	0.832	0.834	0.832	0.826	0.818	0.809	0.802	0.798	0.789	0.784	0.777	0.773	0.767	0.765	0.765	0.769	0.774	0.782	0.788	0.793	0.799	0.802	0.801	0.801	0.802	0.806	0.814
G07	Sample	Dilution_65%	0.65	DMSO	Lycopene	Standard_Development	Run079	Standard_Measurement	Plate_01	Clariostar_Study	MB	Biofoundry_,_London	Linear_Dilution_Pattern_V2	0.625	0.628	0.625	0.622	0.618	0.615	0.611	0.613	0.616	0.619	0.619	0.616	0.61	0.605	0.598	0.593	0.588	0.583	0.577	0.572	0.571	0.567	0.565	0.567	0.569	0.575	0.581	0.588	0.592	0.597	0.599	0.6	0.601	0.603	0.606	0.613
G08	Sample	Dilution_45%	0.45	DMSO	Lycopene	Standard_Development	Run079	Standard_Measurement	Plate_01	Clariostar_Study	MB	Biofoundry_,_London	Linear_Dilution_Pattern_V2	0.599	0.601	0.6	0.596	0.594	0.59	0.585	0.586	0.587	0.589	0.588	0.587	0.584	0.578	0.571	0.565	0.562	0.557	0.553	0.548	0.546	0.542	0.538	0.538	0.539	0.541	0.543	0.545	0.547	0.549	0.548	0.547	0.545	0.544	0.544	0.547
G09	Sample	Dilution_25%	0.25	DMSO	Lycopene	Standard_Development	Run079	Standard_Measurement	Plate_01	Clariostar_Study	MB	Biofoundry_,_London	Linear_Dilution_Pattern_V2	0.257	0.255	0.252	0.248	0.244	0.241	0.237	0.237	0.236	0.235	0.234	0.23	0.227	0.222	0.219	0.216	0.213	0.21	0.208	0.206	0.205	0.205	0.204	0.206	0.208	0.212	0.215	0.219	0.222	0.225	0.227	0.229	0.231	0.233	0.235	0.24
G10	Sample	Dilution_05%	0.0499999999999999	DMSO	Lycopene	Standard_Development	Run079	Standard_Measurement	Plate_01	Clariostar_Study	MB	Biofoundry_,_London	Linear_Dilution_Pattern_V2	0.126	0.122	0.118	0.114	0.111	0.108	0.104	0.103	0.101	0.099	0.095	0.092	0.088	0.084	0.081	0.079	0.077	0.075	0.074	0.072	0.072	0.071	0.071	0.071	0.072	0.072	0.073	0.074	0.075	0.076	0.077	0.077	0.078	0.078	0.078	0.08
G11	Blank	DMSO_Blank		DMSO		Standard_Development	Run079	Standard_Measurement	Plate_01	Clariostar_Study	MB	Biofoundry_,_London	Linear_Dilution_Pattern_V2	0.113	0.11	0.106	0.102	0.099	0.095	0.091	0.09	0.087	0.084	0.081	0.077	0.073	0.069	0.066	0.065	0.064	0.061	0.06	0.059	0.058	0.057	0.056	0.055	0.055	0.055	0.055	0.054	0.054	0.054	0.053	0.053	0.052	0.052	0.05	0.05
G12	Blank	DMSO_Blank		DMSO		Standard_Development	Run079	Standard_Measurement	Plate_01	Clariostar_Study	MB	Biofoundry_,_London	Linear_Dilution_Pattern_V2	0.114	0.111	0.108	0.104	0.101	0.097	0.093	0.092	0.089	0.085	0.082	0.077	0.074	0.069	0.067	0.065	0.064	0.061	0.06	0.058	0.058	0.057	0.057	0.056	0.056	0.056	0.055	0.055	0.054	0.054	0.054	0.053	0.053	0.053	0.051	0.051
H01	Sample	Dilution_85%	0.85	DMSO	Lycopene	Standard_Development	Run079	Standard_Measurement	Plate_01	Clariostar_Study	MB	Biofoundry_,_London	Linear_Dilution_Pattern_V2	1.009	1.007	1.008	1.006	1.003	0.999	0.994	0.994	0.997	1.0	1.001	0.997	0.993	0.981	0.973	0.963	0.957	0.951	0.941	0.929	0.924	0.918	0.91	0.904	0.905	0.906	0.907	0.912	0.911	0.911	0.908	0.904	0.897	0.891	0.888	0.89
H02	Sample	Dilution_65%	0.65	DMSO	Lycopene	Standard_Development	Run079	Standard_Measurement	Plate_01	Clariostar_Study	MB	Biofoundry_,_London	Linear_Dilution_Pattern_V2	0.705	0.706	0.706	0.703	0.699	0.696	0.691	0.692	0.694	0.695	0.697	0.693	0.688	0.679	0.674	0.667	0.662	0.656	0.65	0.644	0.639	0.635	0.632	0.631	0.633	0.635	0.639	0.643	0.645	0.648	0.649	0.646	0.646	0.644	0.644	0.647
H03	Sample	Dilution_45%	0.45	DMSO	Lycopene	Standard_Development	Run079	Standard_Measurement	Plate_01	Clariostar_Study	MB	Biofoundry_,_London	Linear_Dilution_Pattern_V2	0.475	0.473	0.469	0.465	0.462	0.459	0.454	0.454	0.455	0.456	0.455	0.452	0.448	0.441	0.435	0.432	0.427	0.421	0.418	0.415	0.412	0.409	0.408	0.409	0.41	0.414	0.418	0.423	0.426	0.43	0.432	0.432	0.433	0.434	0.436	0.441
H04	Sample	Dilution_25%	0.25	DMSO	Lycopene	Standard_Development	Run079	Standard_Measurement	Plate_01	Clariostar_Study	MB	Biofoundry_,_London	Linear_Dilution_Pattern_V2	0.249	0.246	0.243	0.239	0.234	0.23	0.227	0.226	0.226	0.226	0.224	0.22	0.215	0.21	0.206	0.203	0.201	0.197	0.195	0.194	0.193	0.192	0.192	0.194	0.197	0.2	0.203	0.207	0.21	0.213	0.216	0.218	0.219	0.221	0.223	0.228
H05	Sample	Dilution_05%	0.0499999999999999	DMSO	Lycopene	Standard_Development	Run079	Standard_Measurement	Plate_01	Clariostar_Study	MB	Biofoundry_,_London	Linear_Dilution_Pattern_V2	0.128	0.125	0.121	0.117	0.114	0.11	0.106	0.105	0.102	0.1	0.098	0.094	0.09	0.085	0.083	0.081	0.079	0.076	0.074	0.073	0.073	0.071	0.071	0.072	0.073	0.073	0.074	0.074	0.075	0.076	0.077	0.077	0.078	0.078	0.079	0.08
H06	Sample	Dilution_85%	0.85	DMSO	Lycopene	Standard_Development	Run079	Standard_Measurement	Plate_01	Clariostar_Study	MB	Biofoundry_,_London	Linear_Dilution_Pattern_V2	0.725	0.727	0.723	0.719	0.714	0.71	0.706	0.706	0.708	0.713	0.713	0.713	0.705	0.695	0.688	0.68	0.675	0.668	0.661	0.654	0.651	0.647	0.645	0.645	0.648	0.653	0.661	0.668	0.676	0.681	0.684	0.686	0.687	0.688	0.692	0.7
H07	Sample	Dilution_65%	0.65	DMSO	Lycopene	Standard_Development	Run079	Standard_Measurement	Plate_01	Clariostar_Study	MB	Biofoundry_,_London	Linear_Dilution_Pattern_V2	0.52	0.519	0.517	0.512	0.509	0.503	0.5	0.5	0.502	0.504	0.505	0.504	0.497	0.49	0.484	0.479	0.474	0.468	0.463	0.46	0.457	0.454	0.454	0.456	0.461	0.467	0.474	0.482	0.488	0.494	0.5	0.502	0.503	0.507	0.512	0.52
H08	Sample	Dilution_45%	0.45	DMSO	Lycopene	Standard_Development	Run079	Standard_Measurement	Plate_01	Clariostar_Study	MB	Biofoundry_,_London	Linear_Dilution_Pattern_V2	0.365	0.362	0.359	0.356	0.352	0.347	0.344	0.344	0.344	0.345	0.344	0.34	0.335	0.329	0.325	0.32	0.317	0.312	0.31	0.307	0.306	0.305	0.305	0.307	0.311	0.316	0.323	0.33	0.335	0.341	0.345	0.347	0.35	0.354	0.358	0.366
H09	Sample	Dilution_25%	0.25	DMSO	Lycopene	Standard_Development	Run079	Standard_Measurement	Plate_01	Clariostar_Study	MB	Biofoundry_,_London	Linear_Dilution_Pattern_V2	0.242	0.24	0.237	0.232	0.228	0.224	0.22	0.22	0.218	0.217	0.214	0.211	0.207	0.202	0.198	0.194	0.191	0.188	0.186	0.185	0.184	0.183	0.183	0.184	0.186	0.19	0.194	0.198	0.202	0.205	0.207	0.209	0.211	0.214	0.216	0.221
H10	Sample	Dilution_05%	0.0499999999999999	DMSO	Lycopene	Standard_Development	Run079	Standard_Measurement	Plate_01	Clariostar_Study	MB	Biofoundry_,_London	Linear_Dilution_Pattern_V2	0.136	0.133	0.129	0.124	0.121	0.116	0.112	0.111	0.107	0.105	0.101	0.098	0.093	0.088	0.085	0.083	0.081	0.078	0.076	0.074	0.074	0.073	0.072	0.072	0.073	0.074	0.075	0.076	0.076	0.077	0.077	0.078	0.079	0.079	0.079	0.079
H11	Blank	DMSO_Blank		DMSO		Standard_Development	Run079	Standard_Measurement	Plate_01	Clariostar_Study	MB	Biofoundry_,_London	Linear_Dilution_Pattern_V2	0.116	0.112	0.108	0.103	0.1	0.096	0.091	0.09	0.087	0.084	0.08	0.075	0.072	0.068	0.065	0.063	0.061	0.058	0.056	0.056	0.055	0.054	0.053	0.053	0.052	0.052	0.051	0.051	0.05	0.051	0.05	0.049	0.049	0.048	0.047	0.047
H12	Blank	DMSO_Blank		DMSO		Standard_Development	Run079	Standard_Measurement	Plate_01	Clariostar_Study	MB	Biofoundry_,_London	Linear_Dilution_Pattern_V2	0.119	0.116	0.113	0.108	0.104	0.1	0.097	0.095	0.09	0.087	0.082	0.077	0.072	0.068	0.065	0.063	0.061	0.058	0.057	0.055	0.054	0.053	0.053	0.052	0.052	0.052	0.051	0.051	0.05	0.05	0.049	0.049	0.049	0.048	0.047	0.047
A01	Sample	Dilution_100%	1.0	DMSO	Lycopene	Standard_Development	Run079	Standard_Measurement	Plate_01	Clariostar_Study	MB	Biofoundry_,_London	Linear_Dilution_Pattern_V2	0.986	0.99	0.989	0.982	0.982	0.977	0.973	0.974	0.978	0.976	0.979	0.978	0.971	0.961	0.953	0.943	0.937	0.929	0.919	0.913	0.905	0.897	0.893	0.892	0.892	0.897	0.902	0.907	0.912	0.914	0.912	0.91	0.907	0.905	0.907	0.911
A02	Sample	Dilution_80%	0.8	DMSO	Lycopene	Standard_Development	Run079	Standard_Measurement	Plate_01	Clariostar_Study	MB	Biofoundry_,_London	Linear_Dilution_Pattern_V2	0.613	0.612	0.611	0.606	0.601	0.597	0.595	0.596	0.598	0.601	0.603	0.6	0.594	0.587	0.579	0.572	0.568	0.563	0.556	0.553	0.55	0.545	0.545	0.547	0.552	0.561	0.568	0.578	0.585	0.592	0.595	0.597	0.6	0.605	0.611	0.62
A03	Sample	Dilution_60%	0.6	DMSO	Lycopene	Standard_Development	Run079	Standard_Measurement	Plate_01	Clariostar_Study	MB	Biofoundry_,_London	Linear_Dilution_Pattern_V2	0.452	0.451	0.449	0.445	0.442	0.438	0.436	0.436	0.436	0.438	0.439	0.437	0.431	0.425	0.419	0.415	0.411	0.407	0.404	0.401	0.398	0.399	0.399	0.401	0.406	0.413	0.421	0.43	0.437	0.442	0.446	0.45	0.453	0.458	0.466	0.475
A04	Sample	Dilution_40%	0.4	DMSO	Lycopene	Standard_Development	Run079	Standard_Measurement	Plate_01	Clariostar_Study	MB	Biofoundry_,_London	Linear_Dilution_Pattern_V2	0.325	0.324	0.32	0.316	0.312	0.309	0.306	0.306	0.307	0.306	0.306	0.303	0.299	0.293	0.289	0.284	0.281	0.278	0.276	0.273	0.272	0.272	0.271	0.274	0.278	0.282	0.288	0.294	0.298	0.303	0.306	0.308	0.31	0.314	0.32	0.326
A05	Sample	Dilution_20%	0.2	DMSO	Lycopene	Standard_Development	Run079	Standard_Measurement	Plate_01	Clariostar_Study	MB	Biofoundry_,_London	Linear_Dilution_Pattern_V2	0.197	0.193	0.191	0.187	0.184	0.179	0.177	0.176	0.175	0.175	0.174	0.17	0.167	0.162	0.159	0.156	0.153	0.152	0.15	0.148	0.148	0.148	0.147	0.149	0.152	0.155	0.158	0.161	0.164	0.167	0.168	0.17	0.172	0.175	0.178	0.183
A06	Sample	Dilution_100%	1.0	DMSO	Lycopene	Standard_Development	Run079	Standard_Measurement	Plate_01	Clariostar_Study	MB	Biofoundry_,_London	Linear_Dilution_Pattern_V2	0.703	0.703	0.7	0.693	0.692	0.688	0.685	0.687	0.69	0.693	0.694	0.692	0.684	0.677	0.671	0.661	0.656	0.649	0.643	0.638	0.635	0.631	0.631	0.634	0.64	0.65	0.662	0.676	0.686	0.695	0.7	0.704	0.709	0.716	0.725	0.737
A07	Sample	Dilution_80%	0.8	DMSO	Lycopene	Standard_Development	Run079	Standard_Measurement	Plate_01	Clariostar_Study	MB	Biofoundry_,_London	Linear_Dilution_Pattern_V2	0.566	0.565	0.563	0.558	0.553	0.549	0.547	0.547	0.549	0.551	0.554	0.551	0.545	0.538	0.531	0.524	0.519	0.513	0.509	0.506	0.502	0.5	0.5	0.502	0.509	0.519	0.528	0.538	0.547	0.554	0.559	0.563	0.568	0.573	0.581	0.592
A08	Sample	Dilution_60%	0.6	DMSO	Lycopene	Standard_Development	Run079	Standard_Measurement	Plate_01	Clariostar_Study	MB	Biofoundry_,_London	Linear_Dilution_Pattern_V2	0.445	0.443	0.44	0.436	0.433	0.429	0.427	0.427	0.427	0.429	0.43	0.427	0.423	0.417	0.411	0.405	0.402	0.398	0.395	0.392	0.39	0.388	0.388	0.392	0.396	0.404	0.412	0.42	0.427	0.433	0.438	0.44	0.444	0.449	0.457	0.465
A09	Sample	Dilution_40%	0.4	DMSO	Lycopene	Standard_Development	Run079	Standard_Measurement	Plate_01	Clariostar_Study	MB	Biofoundry_,_London	Linear_Dilution_Pattern_V2	0.313	0.31	0.308	0.305	0.301	0.297	0.295	0.293	0.293	0.293	0.293	0.29	0.285	0.281	0.276	0.271	0.268	0.265	0.262	0.26	0.259	0.259	0.259	0.262	0.266	0.27	0.276	0.283	0.287	0.292	0.295	0.297	0.3	0.304	0.309	0.316
A10	Sample	Dilution_20%	0.2	DMSO	Lycopene	Standard_Development	Run079	Standard_Measurement	Plate_01	Clariostar_Study	MB	Biofoundry_,_London	Linear_Dilution_Pattern_V2	0.2	0.198	0.195	0.192	0.188	0.184	0.181	0.179	0.178	0.176	0.174	0.17	0.166	0.163	0.159	0.155	0.153	0.151	0.149	0.147	0.147	0.146	0.147	0.149	0.15	0.153	0.156	0.16	0.162	0.166	0.168	0.169	0.172	0.174	0.178	0.181
A11	Blank	DMSO_Blank		DMSO		Standard_Development	Run079	Standard_Measurement	Plate_01	Clariostar_Study	MB	Biofoundry_,_London	Linear_Dilution_Pattern_V2	0.108	0.105	0.102	0.099	0.095	0.092	0.088	0.086	0.083	0.079	0.075	0.071	0.067	0.064	0.061	0.059	0.057	0.056	0.054	0.052	0.052	0.051	0.05	0.05	0.05	0.05	0.049	0.049	0.048	0.048	0.048	0.046	0.046	0.046	0.045	0.045
A12	Blank	DMSO_Blank		DMSO		Standard_Development	Run079	Standard_Measurement	Plate_01	Clariostar_Study	MB	Biofoundry_,_London	Linear_Dilution_Pattern_V2	0.108	0.104	0.102	0.098	0.094	0.091	0.087	0.085	0.082	0.079	0.075	0.07	0.066	0.063	0.061	0.058	0.056	0.055	0.054	0.053	0.052	0.051	0.05	0.05	0.05	0.05	0.049	0.048	0.048	0.048	0.047	0.047	0.046	0.046	0.045	0.045
B01	Sample	Dilution_100%	1.0	DMSO	Lycopene	Standard_Development	Run079	Standard_Measurement	Plate_01	Clariostar_Study	MB	Biofoundry_,_London	Linear_Dilution_Pattern_V2	0.934	0.936	0.937	0.931	0.929	0.926	0.924	0.925	0.929	0.935	0.935	0.931	0.924	0.917	0.908	0.898	0.894	0.887	0.879	0.87	0.865	0.859	0.856	0.856	0.858	0.864	0.871	0.877	0.886	0.89	0.89	0.887	0.884	0.886	0.89	0.896
B02	Sample	Dilution_80%	0.8	DMSO	Lycopene	Standard_Development	Run079	Standard_Measurement	Plate_01	Clariostar_Study	MB	Biofoundry_,_London	Linear_Dilution_Pattern_V2	1.033	1.039	1.041	1.034	1.035	1.032	1.027	1.028	1.033	1.035	1.038	1.034	1.027	1.022	1.015	1.004	1.004	0.995	0.984	0.979	0.97	0.964	0.957	0.953	0.954	0.953	0.957	0.958	0.959	0.959	0.953	0.947	0.943	0.94	0.939	0.941
B03	Sample	Dilution_60%	0.6	DMSO	Lycopene	Standard_Development	Run079	Standard_Measurement	Plate_01	Clariostar_Study	MB	Biofoundry_,_London	Linear_Dilution_Pattern_V2	0.594	0.594	0.595	0.589	0.585	0.582	0.58	0.582	0.582	0.584	0.586	0.584	0.578	0.572	0.566	0.559	0.554	0.551	0.545	0.541	0.538	0.534	0.533	0.534	0.538	0.542	0.547	0.552	0.557	0.56	0.561	0.561	0.561	0.564	0.567	0.572
B04	Sample	Dilution_40%	0.4	DMSO	Lycopene	Standard_Development	Run079	Standard_Measurement	Plate_01	Clariostar_Study	MB	Biofoundry_,_London	Linear_Dilution_Pattern_V2	0.394	0.393	0.39	0.387	0.383	0.38	0.377	0.378	0.379	0.378	0.377	0.374	0.371	0.366	0.361	0.356	0.353	0.35	0.346	0.345	0.343	0.341	0.34	0.341	0.344	0.348	0.353	0.358	0.361	0.365	0.366	0.367	0.369	0.372	0.376	0.38
B05	Sample	Dilution_20%	0.2	DMSO	Lycopene	Standard_Development	Run079	Standard_Measurement	Plate_01	Clariostar_Study	MB	Biofoundry_,_London	Linear_Dilution_Pattern_V2	0.219	0.216	0.215	0.211	0.208	0.205	0.202	0.201	0.199	0.198	0.198	0.195	0.192	0.188	0.184	0.181	0.178	0.176	0.174	0.173	0.172	0.171	0.172	0.174	0.176	0.179	0.182	0.184	0.187	0.19	0.191	0.193	0.195	0.197	0.2	0.203
B06	Sample	Dilution_100%	1.0	DMSO	Lycopene	Standard_Development	Run079	Standard_Measurement	Plate_01	Clariostar_Study	MB	Biofoundry_,_London	Linear_Dilution_Pattern_V2	0.82	0.821	0.82	0.817	0.812	0.807	0.803	0.804	0.81	0.812	0.819	0.817	0.809	0.8	0.79	0.782	0.778	0.772	0.764	0.759	0.756	0.75	0.748	0.75	0.756	0.765	0.776	0.786	0.794	0.803	0.806	0.808	0.81	0.813	0.822	0.832
B07	Sample	Dilution_80%	0.8	DMSO	Lycopene	Standard_Development	Run079	Standard_Measurement	Plate_01	Clariostar_Study	MB	Biofoundry_,_London	Linear_Dilution_Pattern_V2	0.652	0.652	0.651	0.647	0.642	0.638	0.635	0.636	0.64	0.642	0.646	0.644	0.638	0.631	0.624	0.616	0.613	0.607	0.599	0.596	0.593	0.59	0.59	0.59	0.594	0.602	0.611	0.621	0.627	0.633	0.636	0.638	0.639	0.644	0.65	0.658
B08	Sample	Dilution_60%	0.6	DMSO	Lycopene	Standard_Development	Run079	Standard_Measurement	Plate_01	Clariostar_Study	MB	Biofoundry_,_London	Linear_Dilution_Pattern_V2	0.613	0.613	0.611	0.608	0.604	0.6	0.598	0.598	0.601	0.603	0.605	0.601	0.596	0.59	0.584	0.578	0.575	0.569	0.564	0.56	0.557	0.553	0.551	0.552	0.556	0.561	0.566	0.571	0.575	0.577	0.578	0.58	0.58	0.581	0.585	0.591
B09	Sample	Dilution_40%	0.4	DMSO	Lycopene	Standard_Development	Run079	Standard_Measurement	Plate_01	Clariostar_Study	MB	Biofoundry_,_London	Linear_Dilution_Pattern_V2	0.325	0.322	0.319	0.315	0.312	0.308	0.305	0.305	0.305	0.305	0.305	0.303	0.299	0.292	0.288	0.284	0.281	0.278	0.275	0.272	0.272	0.271	0.271	0.274	0.278	0.282	0.289	0.295	0.299	0.304	0.308	0.309	0.313	0.317	0.322	0.329
B10	Sample	Dilution_20%	0.2	DMSO	Lycopene	Standard_Development	Run079	Standard_Measurement	Plate_01	Clariostar_Study	MB	Biofoundry_,_London	Linear_Dilution_Pattern_V2	0.196	0.194	0.191	0.188	0.184	0.18	0.178	0.176	0.175	0.173	0.172	0.168	0.165	0.16	0.157	0.153	0.152	0.149	0.147	0.146	0.146	0.145	0.145	0.147	0.149	0.152	0.155	0.158	0.161	0.164	0.166	0.168	0.17	0.173	0.176	0.181
B11	Blank	DMSO_Blank		DMSO		Standard_Development	Run079	Standard_Measurement	Plate_01	Clariostar_Study	MB	Biofoundry_,_London	Linear_Dilution_Pattern_V2	0.106	0.102	0.1	0.096	0.092	0.089	0.086	0.084	0.081	0.077	0.075	0.07	0.067	0.064	0.061	0.059	0.058	0.056	0.055	0.053	0.053	0.052	0.051	0.052	0.051	0.051	0.051	0.049	0.048	0.048	0.049	0.048	0.047	0.047	0.047	0.045
B12	Blank	DMSO_Blank		DMSO		Standard_Development	Run079	Standard_Measurement	Plate_01	Clariostar_Study	MB	Biofoundry_,_London	Linear_Dilution_Pattern_V2	0.11	0.107	0.104	0.1	0.097	0.093	0.09	0.088	0.085	0.082	0.078	0.074	0.07	0.067	0.065	0.062	0.06	0.059	0.058	0.056	0.056	0.054	0.054	0.054	0.054	0.054	0.053	0.052	0.051	0.051	0.051	0.05	0.05	0.05	0.049	0.048
C01	Sample	Dilution_95%	0.95	DMSO	Lycopene	Standard_Development	Run079	Standard_Measurement	Plate_01	Clariostar_Study	MB	Biofoundry_,_London	Linear_Dilution_Pattern_V2	1.091	1.098	1.099	1.094	1.092	1.089	1.087	1.088	1.092	1.093	1.098	1.093	1.085	1.08	1.075	1.059	1.054	1.048	1.038	1.032	1.025	1.014	1.009	1.003	1.003	1.006	1.011	1.013	1.017	1.017	1.012	1.007	1.003	1.0	1.0	1.001
C02	Sample	Dilution_75%	0.75	DMSO	Lycopene	Standard_Development	Run079	Standard_Measurement	Plate_01	Clariostar_Study	MB	Biofoundry_,_London	Linear_Dilution_Pattern_V2	0.947	0.949	0.949	0.945	0.943	0.94	0.939	0.939	0.941	0.942	0.949	0.945	0.939	0.932	0.921	0.914	0.911	0.904	0.895	0.891	0.885	0.877	0.873	0.869	0.869	0.869	0.873	0.875	0.876	0.877	0.872	0.867	0.862	0.86	0.859	0.86
C03	Sample	Dilution_55%	0.55	DMSO	Lycopene	Standard_Development	Run079	Standard_Measurement	Plate_01	Clariostar_Study	MB	Biofoundry_,_London	Linear_Dilution_Pattern_V2	0.595	0.593	0.593	0.589	0.587	0.583	0.582	0.582	0.584	0.584	0.586	0.583	0.577	0.571	0.567	0.559	0.556	0.552	0.547	0.544	0.541	0.538	0.535	0.535	0.536	0.54	0.544	0.548	0.551	0.552	0.553	0.552	0.551	0.551	0.554	0.558
C04	Sample	Dilution_35%	0.35	DMSO	Lycopene	Standard_Development	Run079	Standard_Measurement	Plate_01	Clariostar_Study	MB	Biofoundry_,_London	Linear_Dilution_Pattern_V2	0.433	0.432	0.431	0.429	0.426	0.423	0.42	0.419	0.419	0.419	0.42	0.416	0.412	0.408	0.403	0.399	0.395	0.392	0.389	0.386	0.384	0.382	0.38	0.381	0.382	0.384	0.387	0.389	0.392	0.393	0.394	0.393	0.393	0.394	0.395	0.398
C05	Sample	Dilution_15%	0.15	DMSO	Lycopene	Standard_Development	Run079	Standard_Measurement	Plate_01	Clariostar_Study	MB	Biofoundry_,_London	Linear_Dilution_Pattern_V2	0.202	0.201	0.198	0.194	0.191	0.188	0.185	0.185	0.183	0.182	0.181	0.178	0.175	0.171	0.168	0.166	0.164	0.162	0.16	0.158	0.157	0.157	0.157	0.159	0.161	0.163	0.165	0.167	0.169	0.171	0.173	0.173	0.175	0.176	0.179	0.182
C06	Sample	Dilution_95%	0.95	DMSO	Lycopene	Standard_Development	Run079	Standard_Measurement	Plate_01	Clariostar_Study	MB	Biofoundry_,_London	Linear_Dilution_Pattern_V2	0.911	0.916	0.915	0.909	0.907	0.904	0.9	0.901	0.908	0.911	0.917	0.914	0.902	0.896	0.887	0.878	0.872	0.867	0.86	0.854	0.846	0.841	0.839	0.84	0.843	0.85	0.857	0.862	0.869	0.875	0.875	0.874	0.873	0.875	0.88	0.887
C07	Sample	Dilution_75%	0.75	DMSO	Lycopene	Standard_Development	Run079	Standard_Measurement	Plate_01	Clariostar_Study	MB	Biofoundry_,_London	Linear_Dilution_Pattern_V2	0.645	0.645	0.644	0.64	0.635	0.633	0.631	0.63	0.633	0.635	0.637	0.635	0.628	0.622	0.615	0.608	0.604	0.6	0.594	0.589	0.586	0.583	0.582	0.584	0.589	0.594	0.602	0.61	0.616	0.621	0.623	0.624	0.627	0.63	0.635	0.643
C08	Sample	Dilution_55%	0.55	DMSO	Lycopene	Standard_Development	Run079	Standard_Measurement	Plate_01	Clariostar_Study	MB	Biofoundry_,_London	Linear_Dilution_Pattern_V2	0.89	0.892	0.893	0.89	0.887	0.886	0.884	0.884	0.884	0.887	0.889	0.886	0.882	0.876	0.868	0.861	0.857	0.849	0.845	0.84	0.833	0.827	0.822	0.819	0.816	0.814	0.815	0.815	0.813	0.81	0.805	0.799	0.794	0.79	0.787	0.785
C09	Sample	Dilution_35%	0.35	DMSO	Lycopene	Standard_Development	Run079	Standard_Measurement	Plate_01	Clariostar_Study	MB	Biofoundry_,_London	Linear_Dilution_Pattern_V2	0.378	0.377	0.375	0.371	0.368	0.365	0.362	0.36	0.359	0.359	0.359	0.355	0.351	0.347	0.343	0.338	0.335	0.331	0.328	0.327	0.325	0.322	0.321	0.323	0.325	0.327	0.331	0.335	0.338	0.34	0.342	0.342	0.344	0.345	0.347	0.351
C10	Sample	Dilution_15%	0.15	DMSO	Lycopene	Standard_Development	Run079	Standard_Measurement	Plate_01	Clariostar_Study	MB	Biofoundry_,_London	Linear_Dilution_Pattern_V2	0.179	0.176	0.173	0.17	0.166	0.163	0.16	0.158	0.157	0.155	0.153	0.149	0.145	0.142	0.139	0.136	0.134	0.132	0.13	0.129	0.129	0.128	0.128	0.13	0.131	0.134	0.136	0.139	0.141	0.143	0.145	0.146	0.148	0.15	0.153	0.156
C11	Blank	DMSO_Blank		DMSO		Standard_Development	Run079	Standard_Measurement	Plate_01	Clariostar_Study	MB	Biofoundry_,_London	Linear_Dilution_Pattern_V2	0.105	0.102	0.099	0.095	0.092	0.089	0.085	0.083	0.08	0.076	0.074	0.07	0.067	0.063	0.061	0.059	0.058	0.057	0.055	0.054	0.052	0.052	0.052	0.051	0.051	0.051	0.05	0.05	0.049	0.049	0.048	0.048	0.048	0.047	0.047	0.046
C12	Blank	DMSO_Blank		DMSO		Standard_Development	Run079	Standard_Measurement	Plate_01	Clariostar_Study	MB	Biofoundry_,_London	Linear_Dilution_Pattern_V2	0.107	0.104	0.101	0.097	0.093	0.09	0.086	0.085	0.082	0.079	0.076	0.071	0.068	0.065	0.063	0.062	0.06	0.058	0.056	0.055	0.054	0.053	0.052	0.053	0.053	0.052	0.051	0.051	0.05	0.05	0.05	0.049	0.049	0.048	0.047	0.046
D01	Sample	Dilution_95%	0.95	DMSO	Lycopene	Standard_Development	Run079	Standard_Measurement	Plate_01	Clariostar_Study	MB	Biofoundry_,_London	Linear_Dilution_Pattern_V2	1.132	1.129	1.134	1.13	1.127	1.125	1.124	1.125	1.13	1.131	1.137	1.134	1.126	1.118	1.109	1.096	1.09	1.079	1.074	1.066	1.06	1.051	1.044	1.038	1.04	1.038	1.041	1.044	1.044	1.045	1.041	1.034	1.029	1.026	1.024	1.025
D02	Sample	Dilution_75%	0.75	DMSO	Lycopene	Standard_Development	Run079	Standard_Measurement	Plate_01	Clariostar_Study	MB	Biofoundry_,_London	Linear_Dilution_Pattern_V2	0.851	0.852	0.851	0.851	0.846	0.844	0.841	0.844	0.846	0.845	0.851	0.85	0.842	0.835	0.828	0.82	0.818	0.808	0.802	0.797	0.79	0.785	0.782	0.78	0.781	0.785	0.789	0.792	0.794	0.796	0.795	0.792	0.788	0.787	0.788	0.792
D03	Sample	Dilution_55%	0.55	DMSO	Lycopene	Standard_Development	Run079	Standard_Measurement	Plate_01	Clariostar_Study	MB	Biofoundry_,_London	Linear_Dilution_Pattern_V2	0.55	0.551	0.549	0.545	0.542	0.54	0.538	0.538	0.538	0.541	0.542	0.539	0.535	0.529	0.523	0.518	0.514	0.51	0.505	0.501	0.499	0.495	0.494	0.494	0.497	0.5	0.505	0.511	0.515	0.518	0.52	0.519	0.52	0.521	0.525	0.53
D04	Sample	Dilution_35%	0.35	DMSO	Lycopene	Standard_Development	Run079	Standard_Measurement	Plate_01	Clariostar_Study	MB	Biofoundry_,_London	Linear_Dilution_Pattern_V2	0.396	0.395	0.394	0.39	0.387	0.384	0.381	0.38	0.381	0.382	0.382	0.379	0.375	0.37	0.366	0.362	0.358	0.355	0.352	0.349	0.347	0.345	0.345	0.346	0.349	0.352	0.355	0.358	0.361	0.363	0.364	0.365	0.366	0.367	0.37	0.374
D05	Sample	Dilution_15%	0.15	DMSO	Lycopene	Standard_Development	Run079	Standard_Measurement	Plate_01	Clariostar_Study	MB	Biofoundry_,_London	Linear_Dilution_Pattern_V2	0.178	0.176	0.173	0.169	0.166	0.163	0.161	0.159	0.158	0.157	0.156	0.152	0.15	0.146	0.143	0.14	0.138	0.136	0.134	0.134	0.133	0.133	0.133	0.135	0.137	0.139	0.142	0.145	0.147	0.15	0.152	0.153	0.155	0.158	0.161	0.164
D06	Sample	Dilution_95%	0.95	DMSO	Lycopene	Standard_Development	Run079	Standard_Measurement	Plate_01	Clariostar_Study	MB	Biofoundry_,_London	Linear_Dilution_Pattern_V2	0.905	0.91	0.908	0.903	0.898	0.897	0.894	0.896	0.899	0.905	0.908	0.905	0.9	0.892	0.88	0.872	0.865	0.86	0.852	0.847	0.842	0.836	0.833	0.833	0.836	0.845	0.851	0.857	0.865	0.87	0.87	0.868	0.869	0.869	0.874	0.881
D07	Sample	Dilution_75%	0.75	DMSO	Lycopene	Standard_Development	Run079	Standard_Measurement	Plate_01	Clariostar_Study	MB	Biofoundry_,_London	Linear_Dilution_Pattern_V2	0.766	0.768	0.769	0.765	0.761	0.758	0.756	0.758	0.76	0.764	0.764	0.762	0.759	0.751	0.743	0.735	0.732	0.726	0.719	0.714	0.71	0.703	0.702	0.702	0.706	0.709	0.716	0.72	0.725	0.728	0.729	0.728	0.728	0.729	0.733	0.738
D08	Sample	Dilution_55%	0.55	DMSO	Lycopene	Standard_Development	Run079	Standard_Measurement	Plate_01	Clariostar_Study	MB	Biofoundry_,_London	Linear_Dilution_Pattern_V2	1.017	1.019	1.024	1.021	1.021	1.018	1.018	1.018	1.021	1.019	1.023	1.022	1.015	1.01	1.002	0.996	0.991	0.984	0.979	0.971	0.964	0.956	0.949	0.943	0.941	0.938	0.936	0.934	0.929	0.925	0.917	0.909	0.902	0.895	0.891	0.887
D09	Sample	Dilution_35%	0.35	DMSO	Lycopene	Standard_Development	Run079	Standard_Measurement	Plate_01	Clariostar_Study	MB	Biofoundry_,_London	Linear_Dilution_Pattern_V2	0.836	0.841	0.844	0.842	0.841	0.84	0.837	0.838	0.839	0.839	0.84	0.837	0.831	0.826	0.821	0.816	0.813	0.806	0.801	0.796	0.79	0.783	0.777	0.772	0.769	0.765	0.763	0.758	0.753	0.749	0.742	0.735	0.727	0.721	0.717	0.713
D10	Sample	Dilution_15%	0.15	DMSO	Lycopene	Standard_Development	Run079	Standard_Measurement	Plate_01	Clariostar_Study	MB	Biofoundry_,_London	Linear_Dilution_Pattern_V2	0.444	0.443	0.443	0.441	0.438	0.435	0.432	0.431	0.43	0.43	0.428	0.426	0.421	0.418	0.414	0.411	0.408	0.405	0.402	0.399	0.397	0.394	0.392	0.392	0.39	0.389	0.389	0.387	0.386	0.385	0.383	0.38	0.378	0.377	0.376	0.375
D11	Blank	DMSO_Blank		DMSO		Standard_Development	Run079	Standard_Measurement	Plate_01	Clariostar_Study	MB	Biofoundry_,_London	Linear_Dilution_Pattern_V2	0.103	0.1	0.097	0.093	0.09	0.086	0.084	0.082	0.079	0.076	0.073	0.068	0.065	0.061	0.059	0.057	0.056	0.055	0.053	0.052	0.051	0.05	0.049	0.05	0.05	0.049	0.049	0.048	0.047	0.048	0.047	0.046	0.045	0.046	0.045	0.045
D12	Blank	DMSO_Blank		DMSO		Standard_Development	Run079	Standard_Measurement	Plate_01	Clariostar_Study	MB	Biofoundry_,_London	Linear_Dilution_Pattern_V2	0.106	0.103	0.1	0.096	0.093	0.089	0.086	0.084	0.081	0.078	0.075	0.07	0.067	0.064	0.061	0.059	0.057	0.056	0.054	0.052	0.052	0.051	0.051	0.051	0.051	0.05	0.05	0.049	0.048	0.048	0.048	0.047	0.047	0.046	0.045	0.044
E01	Sample	Dilution_90%	0.9	DMSO	Lycopene	Standard_Development	Run079	Standard_Measurement	Plate_01	Clariostar_Study	MB	Biofoundry_,_London	Linear_Dilution_Pattern_V2	1.113	1.113	1.122	1.112	1.11	1.105	1.103	1.108	1.112	1.113	1.119	1.117	1.107	1.102	1.091	1.081	1.077	1.069	1.056	1.051	1.043	1.036	1.03	1.023	1.023	1.026	1.028	1.03	1.03	1.031	1.026	1.021	1.015	1.01	1.009	1.01
E02	Sample	Dilution_70%	0.7	DMSO	Lycopene	Standard_Development	Run079	Standard_Measurement	Plate_01	Clariostar_Study	MB	Biofoundry_,_London	Linear_Dilution_Pattern_V2	1.093	1.095	1.097	1.095	1.095	1.095	1.091	1.09	1.094	1.094	1.103	1.101	1.095	1.087	1.077	1.067	1.063	1.056	1.048	1.044	1.035	1.025	1.018	1.013	1.012	1.01	1.009	1.01	1.007	1.005	0.998	0.99	0.984	0.98	0.976	0.972
E03	Sample	Dilution_50%	0.5	DMSO	Lycopene	Standard_Development	Run079	Standard_Measurement	Plate_01	Clariostar_Study	MB	Biofoundry_,_London	Linear_Dilution_Pattern_V2	0.606	0.606	0.605	0.602	0.597	0.595	0.594	0.593	0.594	0.596	0.598	0.595	0.589	0.585	0.58	0.574	0.57	0.565	0.561	0.556	0.553	0.551	0.547	0.547	0.548	0.551	0.555	0.558	0.561	0.562	0.562	0.56	0.559	0.558	0.56	0.563
E04	Sample	Dilution_30%	0.3	DMSO	Lycopene	Standard_Development	Run079	Standard_Measurement	Plate_01	Clariostar_Study	MB	Biofoundry_,_London	Linear_Dilution_Pattern_V2	0.373	0.37	0.37	0.367	0.363	0.36	0.357	0.356	0.356	0.357	0.356	0.353	0.349	0.345	0.341	0.337	0.334	0.331	0.328	0.327	0.325	0.322	0.321	0.322	0.325	0.327	0.33	0.332	0.335	0.337	0.338	0.338	0.338	0.34	0.342	0.345
E05	Sample	Dilution_10%	0.1	DMSO	Lycopene	Standard_Development	Run079	Standard_Measurement	Plate_01	Clariostar_Study	MB	Biofoundry_,_London	Linear_Dilution_Pattern_V2	0.147	0.144	0.141	0.137	0.134	0.131	0.128	0.127	0.125	0.124	0.123	0.12	0.117	0.114	0.11	0.108	0.106	0.105	0.103	0.102	0.102	0.101	0.101	0.103	0.105	0.107	0.109	0.11	0.112	0.114	0.116	0.117	0.118	0.12	0.122	0.124
E06	Sample	Dilution_90%	0.9	DMSO	Lycopene	Standard_Development	Run079	Standard_Measurement	Plate_01	Clariostar_Study	MB	Biofoundry_,_London	Linear_Dilution_Pattern_V2	0.951	0.952	0.953	0.951	0.947	0.942	0.942	0.943	0.948	0.949	0.953	0.952	0.945	0.938	0.928	0.919	0.915	0.907	0.897	0.892	0.887	0.879	0.875	0.875	0.878	0.881	0.887	0.895	0.898	0.9	0.9	0.898	0.896	0.896	0.899	0.903
E07	Sample	Dilution_70%	0.7	DMSO	Lycopene	Standard_Development	Run079	Standard_Measurement	Plate_01	Clariostar_Study	MB	Biofoundry_,_London	Linear_Dilution_Pattern_V2	0.706	0.707	0.706	0.702	0.699	0.694	0.694	0.695	0.697	0.698	0.703	0.699	0.693	0.688	0.681	0.672	0.67	0.665	0.657	0.653	0.649	0.644	0.644	0.644	0.647	0.652	0.657	0.663	0.668	0.672	0.673	0.672	0.672	0.675	0.679	0.684
E08	Sample	Dilution_50%	0.5	DMSO	Lycopene	Standard_Development	Run079	Standard_Measurement	Plate_01	Clariostar_Study	MB	Biofoundry_,_London	Linear_Dilution_Pattern_V2	1.703	1.704	1.716	1.708	1.721	1.714	1.713	1.72	1.724	1.724	1.738	1.732	1.72	1.718	1.699	1.685	1.687	1.666	1.653	1.657	1.643	1.627	1.614	1.595	1.583	1.58	1.569	1.55	1.538	1.525	1.502	1.488	1.47	1.454	1.441	1.421
E09	Sample	Dilution_30%	0.3	DMSO	Lycopene	Standard_Development	Run079	Standard_Measurement	Plate_01	Clariostar_Study	MB	Biofoundry_,_London	Linear_Dilution_Pattern_V2	0.909	0.914	0.914	0.911	0.912	0.909	0.905	0.906	0.907	0.907	0.907	0.905	0.9	0.896	0.888	0.881	0.879	0.875	0.866	0.862	0.855	0.848	0.842	0.836	0.83	0.826	0.819	0.816	0.809	0.802	0.793	0.785	0.777	0.768	0.762	0.756
E10	Sample	Dilution_10%	0.1	DMSO	Lycopene	Standard_Development	Run079	Standard_Measurement	Plate_01	Clariostar_Study	MB	Biofoundry_,_London	Linear_Dilution_Pattern_V2	0.285	0.284	0.282	0.278	0.275	0.272	0.269	0.269	0.268	0.266	0.265	0.262	0.258	0.254	0.251	0.247	0.246	0.244	0.242	0.24	0.239	0.238	0.236	0.236	0.238	0.239	0.239	0.239	0.24	0.24	0.24	0.24	0.24	0.24	0.241	0.242
E11	Blank	DMSO_Blank		DMSO		Standard_Development	Run079	Standard_Measurement	Plate_01	Clariostar_Study	MB	Biofoundry_,_London	Linear_Dilution_Pattern_V2	0.109	0.106	0.102	0.097	0.094	0.091	0.087	0.086	0.082	0.079	0.076	0.071	0.068	0.064	0.062	0.06	0.059	0.057	0.055	0.054	0.054	0.053	0.051	0.052	0.051	0.051	0.05	0.05	0.049	0.049	0.049	0.048	0.048	0.048	0.046	0.045
E12	Blank	DMSO_Blank		DMSO		Standard_Development	Run079	Standard_Measurement	Plate_01	Clariostar_Study	MB	Biofoundry_,_London	Linear_Dilution_Pattern_V2	0.107	0.103	0.1	0.096	0.092	0.089	0.085	0.084	0.081	0.077	0.074	0.069	0.066	0.063	0.061	0.059	0.057	0.056	0.054	0.053	0.052	0.051	0.05	0.051	0.051	0.05	0.05	0.049	0.048	0.048	0.048	0.047	0.047	0.046	0.045	0.044
F01	Sample	Dilution_90%	0.9	DMSO	Lycopene	Standard_Development	Run079	Standard_Measurement	Plate_01	Clariostar_Study	MB	Biofoundry_,_London	Linear_Dilution_Pattern_V2	1.062	1.067	1.069	1.064	1.058	1.055	1.055	1.056	1.058	1.06	1.064	1.062	1.051	1.046	1.04	1.028	1.023	1.014	1.004	1.0	0.99	0.983	0.978	0.973	0.975	0.976	0.979	0.983	0.986	0.987	0.983	0.977	0.973	0.97	0.97	0.971
F02	Sample	Dilution_70%	0.7	DMSO	Lycopene	Standard_Development	Run079	Standard_Measurement	Plate_01	Clariostar_Study	MB	Biofoundry_,_London	Linear_Dilution_Pattern_V2	0.935	0.938	0.942	0.938	0.935	0.932	0.93	0.931	0.93	0.934	0.938	0.933	0.927	0.922	0.914	0.907	0.903	0.896	0.888	0.881	0.876	0.869	0.865	0.86	0.86	0.86	0.862	0.863	0.862	0.862	0.858	0.852	0.848	0.844	0.842	0.842
F03	Sample	Dilution_50%	0.5	DMSO	Lycopene	Standard_Development	Run079	Standard_Measurement	Plate_01	Clariostar_Study	MB	Biofoundry_,_London	Linear_Dilution_Pattern_V2	0.594	0.595	0.595	0.592	0.587	0.585	0.583	0.583	0.584	0.585	0.586	0.584	0.578	0.573	0.567	0.56	0.557	0.552	0.548	0.544	0.541	0.537	0.534	0.534	0.536	0.538	0.541	0.543	0.546	0.548	0.547	0.546	0.544	0.545	0.546	0.549
F04	Sample	Dilution_30%	0.3	DMSO	Lycopene	Standard_Development	Run079	Standard_Measurement	Plate_01	Clariostar_Study	MB	Biofoundry_,_London	Linear_Dilution_Pattern_V2	0.438	0.438	0.436	0.434	0.43	0.427	0.424	0.425	0.425	0.424	0.425	0.422	0.418	0.413	0.408	0.404	0.401	0.398	0.394	0.391	0.389	0.386	0.385	0.385	0.386	0.387	0.389	0.39	0.391	0.393	0.393	0.391	0.39	0.39	0.391	0.393
F05	Sample	Dilution_10%	0.1	DMSO	Lycopene	Standard_Development	Run079	Standard_Measurement	Plate_01	Clariostar_Study	MB	Biofoundry_,_London	Linear_Dilution_Pattern_V2	0.168	0.167	0.164	0.16	0.157	0.153	0.15	0.15	0.148	0.147	0.145	0.142	0.14	0.136	0.133	0.13	0.128	0.127	0.125	0.124	0.124	0.123	0.122	0.124	0.126	0.127	0.129	0.131	0.132	0.134	0.135	0.137	0.138	0.14	0.142	0.144
F06	Sample	Dilution_90%	0.9	DMSO	Lycopene	Standard_Development	Run079	Standard_Measurement	Plate_01	Clariostar_Study	MB	Biofoundry_,_London	Linear_Dilution_Pattern_V2	1.135	1.136	1.14	1.137	1.135	1.129	1.129	1.131	1.137	1.136	1.144	1.137	1.132	1.123	1.115	1.105	1.097	1.089	1.081	1.075	1.067	1.056	1.052	1.047	1.048	1.048	1.05	1.053	1.053	1.056	1.049	1.042	1.036	1.033	1.032	1.032
F07	Sample	Dilution_70%	0.7	DMSO	Lycopene	Standard_Development	Run079	Standard_Measurement	Plate_01	Clariostar_Study	MB	Biofoundry_,_London	Linear_Dilution_Pattern_V2	0.858	0.858	0.86	0.855	0.852	0.849	0.847	0.848	0.85	0.853	0.858	0.854	0.848	0.843	0.835	0.824	0.821	0.815	0.808	0.802	0.796	0.788	0.785	0.783	0.785	0.788	0.789	0.793	0.794	0.794	0.791	0.787	0.786	0.784	0.784	0.786
F08	Sample	Dilution_50%	0.5	DMSO	Lycopene	Standard_Development	Run079	Standard_Measurement	Plate_01	Clariostar_Study	MB	Biofoundry_,_London	Linear_Dilution_Pattern_V2	0.884	0.887	0.89	0.886	0.882	0.878	0.876	0.878	0.879	0.88	0.883	0.878	0.872	0.869	0.861	0.857	0.854	0.848	0.839	0.832	0.827	0.82	0.815	0.809	0.808	0.806	0.805	0.803	0.801	0.797	0.791	0.785	0.779	0.774	0.77	0.768
F09	Sample	Dilution_30%	0.3	DMSO	Lycopene	Standard_Development	Run079	Standard_Measurement	Plate_01	Clariostar_Study	MB	Biofoundry_,_London	Linear_Dilution_Pattern_V2	0.439	0.438	0.437	0.434	0.431	0.428	0.425	0.425	0.425	0.423	0.423	0.42	0.415	0.411	0.407	0.402	0.398	0.396	0.393	0.389	0.386	0.384	0.383	0.382	0.383	0.384	0.386	0.387	0.387	0.389	0.389	0.387	0.387	0.386	0.387	0.388
F10	Sample	Dilution_10%	0.1	DMSO	Lycopene	Standard_Development	Run079	Standard_Measurement	Plate_01	Clariostar_Study	MB	Biofoundry_,_London	Linear_Dilution_Pattern_V2	0.156	0.153	0.149	0.146	0.142	0.139	0.137	0.135	0.133	0.131	0.129	0.125	0.121	0.118	0.115	0.113	0.111	0.109	0.106	0.105	0.105	0.105	0.105	0.106	0.107	0.109	0.111	0.113	0.114	0.117	0.118	0.119	0.12	0.122	0.124	0.127
F11	Blank	DMSO		DMSO		Standard_Development	Run079	Standard_Measurement	Plate_01	Clariostar_Study	MB	Biofoundry_,_London	Linear_Dilution_Pattern_V2	0.105	0.102	0.099	0.095	0.092	0.089	0.086	0.084	0.081	0.077	0.074	0.069	0.066	0.063	0.061	0.059	0.057	0.056	0.054	0.053	0.053	0.051	0.05	0.051	0.051	0.051	0.05	0.049	0.048	0.049	0.048	0.047	0.047	0.046	0.046	0.045
F12	Blank	DMSO		DMSO		Standard_Development	Run079	Standard_Measurement	Plate_01	Clariostar_Study	MB	Biofoundry_,_London	Linear_Dilution_Pattern_V2	0.111	0.107	0.104	0.1	0.097	0.093	0.09	0.088	0.084	0.081	0.078	0.073	0.069	0.066	0.064	0.061	0.06	0.058	0.057	0.055	0.054	0.053	0.053	0.053	0.053	0.052	0.052	0.051	0.051	0.05	0.05	0.049	0.049	0.048	0.048	0.047
G01	Sample	Dilution_85%	0.85	DMSO	Lycopene	Standard_Development	Run079	Standard_Measurement	Plate_01	Clariostar_Study	MB	Biofoundry_,_London	Linear_Dilution_Pattern_V2	1.074	1.077	1.081	1.079	1.076	1.072	1.069	1.072	1.078	1.075	1.081	1.076	1.071	1.066	1.055	1.042	1.04	1.031	1.022	1.016	1.007	0.997	0.991	0.985	0.986	0.987	0.987	0.986	0.985	0.986	0.979	0.973	0.966	0.962	0.959	0.959
G02	Sample	Dilution_65%	0.65	DMSO	Lycopene	Standard_Development	Run079	Standard_Measurement	Plate_01	Clariostar_Study	MB	Biofoundry_,_London	Linear_Dilution_Pattern_V2	0.874	0.877	0.876	0.873	0.872	0.867	0.865	0.865	0.869	0.87	0.874	0.87	0.863	0.858	0.851	0.842	0.839	0.831	0.823	0.819	0.814	0.806	0.802	0.799	0.798	0.797	0.8	0.801	0.801	0.8	0.796	0.792	0.787	0.784	0.783	0.782
G03	Sample	Dilution_45%	0.45	DMSO	Lycopene	Standard_Development	Run079	Standard_Measurement	Plate_01	Clariostar_Study	MB	Biofoundry_,_London	Linear_Dilution_Pattern_V2	0.507	0.507	0.506	0.502	0.499	0.494	0.493	0.493	0.493	0.494	0.495	0.492	0.488	0.482	0.477	0.472	0.469	0.464	0.46	0.457	0.454	0.45	0.448	0.449	0.45	0.454	0.457	0.461	0.463	0.466	0.466	0.465	0.465	0.465	0.467	0.47
G04	Sample	Dilution_25%	0.25	DMSO	Lycopene	Standard_Development	Run079	Standard_Measurement	Plate_01	Clariostar_Study	MB	Biofoundry_,_London	Linear_Dilution_Pattern_V2	0.247	0.244	0.241	0.238	0.234	0.23	0.227	0.227	0.227	0.227	0.226	0.223	0.219	0.214	0.211	0.208	0.206	0.203	0.201	0.199	0.198	0.197	0.198	0.2	0.203	0.206	0.21	0.212	0.216	0.219	0.221	0.223	0.225	0.227	0.231	0.235
G05	Sample	Dilution_05%	0.0499999999999999	DMSO	Lycopene	Standard_Development	Run079	Standard_Measurement	Plate_01	Clariostar_Study	MB	Biofoundry_,_London	Linear_Dilution_Pattern_V2	0.12	0.117	0.114	0.11	0.106	0.103	0.101	0.099	0.097	0.095	0.093	0.09	0.087	0.083	0.081	0.078	0.077	0.076	0.073	0.072	0.072	0.071	0.07	0.071	0.073	0.073	0.074	0.074	0.075	0.076	0.076	0.077	0.077	0.077	0.078	0.079
G06	Sample	Dilution_85%	0.85	DMSO	Lycopene	Standard_Development	Run079	Standard_Measurement	Plate_01	Clariostar_Study	MB	Biofoundry_,_London	Linear_Dilution_Pattern_V2	1.031	1.031	1.03	1.026	1.024	1.022	1.019	1.022	1.024	1.026	1.032	1.028	1.02	1.016	1.004	0.993	0.989	0.982	0.975	0.966	0.96	0.952	0.946	0.944	0.944	0.946	0.948	0.951	0.952	0.954	0.95	0.945	0.94	0.938	0.938	0.938
G07	Sample	Dilution_65%	0.65	DMSO	Lycopene	Standard_Development	Run079	Standard_Measurement	Plate_01	Clariostar_Study	MB	Biofoundry_,_London	Linear_Dilution_Pattern_V2	0.733	0.734	0.735	0.73	0.726	0.724	0.722	0.721	0.725	0.726	0.728	0.725	0.722	0.714	0.707	0.699	0.697	0.691	0.683	0.678	0.675	0.667	0.665	0.665	0.666	0.669	0.673	0.676	0.68	0.682	0.681	0.678	0.676	0.677	0.679	0.681
G08	Sample	Dilution_45%	0.45	DMSO	Lycopene	Standard_Development	Run079	Standard_Measurement	Plate_01	Clariostar_Study	MB	Biofoundry_,_London	Linear_Dilution_Pattern_V2	0.594	0.595	0.594	0.589	0.586	0.583	0.58	0.582	0.582	0.582	0.584	0.581	0.577	0.57	0.565	0.56	0.557	0.551	0.546	0.543	0.539	0.534	0.532	0.532	0.532	0.532	0.535	0.537	0.538	0.54	0.538	0.535	0.533	0.533	0.533	0.534
G09	Sample	Dilution_25%	0.25	DMSO	Lycopene	Standard_Development	Run079	Standard_Measurement	Plate_01	Clariostar_Study	MB	Biofoundry_,_London	Linear_Dilution_Pattern_V2	0.249	0.247	0.244	0.24	0.236	0.231	0.228	0.228	0.227	0.226	0.226	0.223	0.218	0.214	0.209	0.206	0.204	0.202	0.199	0.198	0.197	0.196	0.196	0.198	0.201	0.204	0.207	0.211	0.213	0.217	0.219	0.22	0.222	0.224	0.228	0.231
G10	Sample	Dilution_05%	0.0499999999999999	DMSO	Lycopene	Standard_Development	Run079	Standard_Measurement	Plate_01	Clariostar_Study	MB	Biofoundry_,_London	Linear_Dilution_Pattern_V2	0.127	0.124	0.121	0.117	0.113	0.109	0.106	0.104	0.102	0.1	0.098	0.094	0.09	0.086	0.083	0.081	0.079	0.077	0.075	0.074	0.073	0.072	0.072	0.074	0.075	0.075	0.075	0.075	0.076	0.077	0.077	0.077	0.077	0.078	0.078	0.079
G11	Blank	DMSO_Blank		DMSO		Standard_Development	Run079	Standard_Measurement	Plate_01	Clariostar_Study	MB	Biofoundry_,_London	Linear_Dilution_Pattern_V2	0.113	0.109	0.105	0.102	0.097	0.094	0.09	0.088	0.086	0.082	0.079	0.075	0.072	0.068	0.066	0.064	0.062	0.061	0.059	0.058	0.057	0.056	0.055	0.056	0.055	0.055	0.054	0.053	0.052	0.053	0.053	0.052	0.051	0.051	0.05	0.049
G12	Blank	DMSO_Blank		DMSO		Standard_Development	Run079	Standard_Measurement	Plate_01	Clariostar_Study	MB	Biofoundry_,_London	Linear_Dilution_Pattern_V2	0.115	0.112	0.108	0.104	0.1	0.096	0.093	0.091	0.089	0.085	0.081	0.076	0.073	0.07	0.067	0.065	0.064	0.062	0.06	0.059	0.059	0.057	0.056	0.057	0.056	0.056	0.055	0.054	0.054	0.054	0.054	0.053	0.052	0.052	0.051	0.05
H01	Sample	Dilution_85%	0.85	DMSO	Lycopene	Standard_Development	Run079	Standard_Measurement	Plate_01	Clariostar_Study	MB	Biofoundry_,_London	Linear_Dilution_Pattern_V2	0.936	0.938	0.936	0.932	0.928	0.923	0.919	0.922	0.926	0.925	0.925	0.922	0.913	0.907	0.898	0.89	0.885	0.875	0.867	0.86	0.85	0.841	0.837	0.836	0.834	0.835	0.84	0.841	0.842	0.844	0.841	0.835	0.832	0.827	0.826	0.826
H02	Sample	Dilution_65%	0.65	DMSO	Lycopene	Standard_Development	Run079	Standard_Measurement	Plate_01	Clariostar_Study	MB	Biofoundry_,_London	Linear_Dilution_Pattern_V2	0.628	0.628	0.626	0.62	0.616	0.612	0.611	0.611	0.613	0.614	0.615	0.612	0.605	0.598	0.592	0.585	0.582	0.575	0.569	0.564	0.56	0.556	0.553	0.553	0.556	0.561	0.565	0.569	0.574	0.576	0.576	0.577	0.576	0.576	0.578	0.581
H03	Sample	Dilution_45%	0.45	DMSO	Lycopene	Standard_Development	Run079	Standard_Measurement	Plate_01	Clariostar_Study	MB	Biofoundry_,_London	Linear_Dilution_Pattern_V2	0.372	0.37	0.367	0.362	0.358	0.353	0.351	0.351	0.351	0.351	0.351	0.348	0.344	0.338	0.332	0.327	0.324	0.322	0.318	0.316	0.313	0.311	0.311	0.314	0.317	0.323	0.328	0.334	0.339	0.344	0.346	0.348	0.351	0.354	0.358	0.364
H04	Sample	Dilution_25%	0.25	DMSO	Lycopene	Standard_Development	Run079	Standard_Measurement	Plate_01	Clariostar_Study	MB	Biofoundry_,_London	Linear_Dilution_Pattern_V2	0.24	0.238	0.235	0.231	0.226	0.222	0.22	0.218	0.218	0.217	0.215	0.212	0.207	0.203	0.198	0.195	0.193	0.19	0.188	0.186	0.185	0.184	0.184	0.187	0.189	0.192	0.196	0.2	0.202	0.206	0.208	0.21	0.212	0.214	0.217	0.221
H05	Sample	Dilution_05%	0.0499999999999999	DMSO	Lycopene	Standard_Development	Run079	Standard_Measurement	Plate_01	Clariostar_Study	MB	Biofoundry_,_London	Linear_Dilution_Pattern_V2	0.13	0.127	0.123	0.119	0.115	0.111	0.108	0.106	0.104	0.102	0.1	0.095	0.091	0.087	0.084	0.082	0.079	0.078	0.075	0.074	0.073	0.073	0.072	0.074	0.074	0.075	0.075	0.075	0.076	0.077	0.078	0.078	0.079	0.079	0.079	0.079
H06	Sample	Dilution_85%	0.85	DMSO	Lycopene	Standard_Development	Run079	Standard_Measurement	Plate_01	Clariostar_Study	MB	Biofoundry_,_London	Linear_Dilution_Pattern_V2	0.711	0.71	0.709	0.705	0.698	0.694	0.691	0.692	0.694	0.694	0.696	0.693	0.687	0.679	0.671	0.664	0.658	0.651	0.644	0.638	0.633	0.628	0.627	0.627	0.631	0.637	0.645	0.652	0.658	0.662	0.664	0.664	0.665	0.667	0.671	0.676
H07	Sample	Dilution_65%	0.65	DMSO	Lycopene	Standard_Development	Run079	Standard_Measurement	Plate_01	Clariostar_Study	MB	Biofoundry_,_London	Linear_Dilution_Pattern_V2	0.548	0.546	0.543	0.538	0.534	0.529	0.525	0.527	0.528	0.529	0.53	0.528	0.521	0.514	0.507	0.501	0.497	0.492	0.487	0.483	0.48	0.476	0.475	0.477	0.482	0.487	0.494	0.5	0.506	0.513	0.515	0.516	0.517	0.521	0.525	0.532
H08	Sample	Dilution_45%	0.45	DMSO	Lycopene	Standard_Development	Run079	Standard_Measurement	Plate_01	Clariostar_Study	MB	Biofoundry_,_London	Linear_Dilution_Pattern_V2	0.361	0.358	0.355	0.35	0.346	0.342	0.34	0.339	0.34	0.34	0.34	0.336	0.332	0.325	0.32	0.316	0.312	0.308	0.305	0.302	0.301	0.3	0.299	0.303	0.306	0.312	0.318	0.324	0.329	0.335	0.338	0.34	0.343	0.347	0.352	0.359
H09	Sample	Dilution_25%	0.25	DMSO	Lycopene	Standard_Development	Run079	Standard_Measurement	Plate_01	Clariostar_Study	MB	Biofoundry_,_London	Linear_Dilution_Pattern_V2	0.24	0.238	0.234	0.229	0.224	0.221	0.217	0.217	0.215	0.214	0.213	0.21	0.205	0.2	0.195	0.191	0.189	0.186	0.184	0.181	0.18	0.179	0.18	0.182	0.185	0.19	0.193	0.195	0.198	0.202	0.204	0.206	0.208	0.21	0.213	0.217
H10	Sample	Dilution_05%	0.0499999999999999	DMSO	Lycopene	Standard_Development	Run079	Standard_Measurement	Plate_01	Clariostar_Study	MB	Biofoundry_,_London	Linear_Dilution_Pattern_V2	0.136	0.133	0.129	0.124	0.12	0.115	0.112	0.11	0.107	0.104	0.102	0.097	0.093	0.089	0.085	0.082	0.081	0.077	0.075	0.074	0.073	0.072	0.072	0.073	0.073	0.074	0.074	0.075	0.075	0.076	0.076	0.077	0.077	0.078	0.078	0.078
H11	Blank	DMSO_Blank		DMSO		Standard_Development	Run079	Standard_Measurement	Plate_01	Clariostar_Study	MB	Biofoundry_,_London	Linear_Dilution_Pattern_V2	0.115	0.112	0.108	0.104	0.1	0.096	0.092	0.09	0.087	0.083	0.079	0.074	0.071	0.068	0.065	0.062	0.06	0.058	0.057	0.055	0.054	0.053	0.053	0.053	0.052	0.051	0.052	0.051	0.05	0.049	0.049	0.049	0.048	0.048	0.047	0.046
H12	Blank	DMSO_Blank		DMSO		Standard_Development	Run079	Standard_Measurement	Plate_01	Clariostar_Study	MB	Biofoundry_,_London	Linear_Dilution_Pattern_V2	0.119	0.115	0.111	0.108	0.104	0.099	0.096	0.093	0.089	0.085	0.081	0.076	0.071	0.067	0.064	0.062	0.06	0.058	0.056	0.054	0.053	0.052	0.052	0.052	0.051	0.051	0.051	0.05	0.049	0.049	0.048	0.048	0.048	0.047	0.046	0.045
A01	Sample	Dilution_100%	1.0	DMSO	Lycopene	Standard_Development	Run079	Standard_Measurement	Plate_01	Clariostar_Study	MB	Biofoundry_,_London	Linear_Dilution_Pattern_V2	0.953	0.957	0.956	0.954	0.947	0.945	0.944	0.944	0.946	0.951	0.949	0.944	0.937	0.928	0.918	0.906	0.901	0.894	0.886	0.878	0.87	0.862	0.859	0.858	0.857	0.86	0.866	0.871	0.875	0.876	0.876	0.874	0.871	0.871	0.872	0.876
A02	Sample	Dilution_80%	0.8	DMSO	Lycopene	Standard_Development	Run079	Standard_Measurement	Plate_01	Clariostar_Study	MB	Biofoundry_,_London	Linear_Dilution_Pattern_V2	0.622	0.621	0.619	0.614	0.609	0.606	0.604	0.604	0.604	0.606	0.608	0.606	0.599	0.591	0.584	0.577	0.571	0.566	0.562	0.557	0.552	0.55	0.55	0.55	0.554	0.561	0.57	0.578	0.585	0.591	0.595	0.597	0.599	0.603	0.608	0.617
A03	Sample	Dilution_60%	0.6	DMSO	Lycopene	Standard_Development	Run079	Standard_Measurement	Plate_01	Clariostar_Study	MB	Biofoundry_,_London	Linear_Dilution_Pattern_V2	0.452	0.451	0.448	0.445	0.442	0.438	0.434	0.433	0.435	0.436	0.437	0.434	0.43	0.423	0.417	0.413	0.408	0.404	0.402	0.399	0.396	0.394	0.396	0.398	0.402	0.409	0.417	0.425	0.431	0.438	0.442	0.445	0.448	0.452	0.459	0.469
A04	Sample	Dilution_40%	0.4	DMSO	Lycopene	Standard_Development	Run079	Standard_Measurement	Plate_01	Clariostar_Study	MB	Biofoundry_,_London	Linear_Dilution_Pattern_V2	0.33	0.328	0.325	0.322	0.318	0.315	0.313	0.311	0.311	0.311	0.31	0.308	0.303	0.297	0.293	0.288	0.285	0.282	0.28	0.279	0.276	0.275	0.276	0.277	0.282	0.285	0.291	0.297	0.301	0.306	0.309	0.311	0.313	0.317	0.322	0.329
A05	Sample	Dilution_20%	0.2	DMSO	Lycopene	Standard_Development	Run079	Standard_Measurement	Plate_01	Clariostar_Study	MB	Biofoundry_,_London	Linear_Dilution_Pattern_V2	0.2	0.198	0.194	0.191	0.187	0.184	0.182	0.18	0.178	0.177	0.176	0.173	0.169	0.166	0.162	0.158	0.155	0.154	0.153	0.152	0.151	0.15	0.15	0.151	0.154	0.156	0.159	0.163	0.166	0.169	0.171	0.172	0.174	0.178	0.181	0.186
A06	Sample	Dilution_100%	1.0	DMSO	Lycopene	Standard_Development	Run079	Standard_Measurement	Plate_01	Clariostar_Study	MB	Biofoundry_,_London	Linear_Dilution_Pattern_V2	0.713	0.714	0.71	0.707	0.702	0.696	0.694	0.694	0.697	0.7	0.703	0.701	0.692	0.683	0.673	0.667	0.66	0.654	0.649	0.643	0.638	0.635	0.634	0.636	0.643	0.652	0.662	0.674	0.684	0.691	0.697	0.7	0.704	0.708	0.717	0.729
A07	Sample	Dilution_80%	0.8	DMSO	Lycopene	Standard_Development	Run079	Standard_Measurement	Plate_01	Clariostar_Study	MB	Biofoundry_,_London	Linear_Dilution_Pattern_V2	0.578	0.578	0.574	0.568	0.565	0.561	0.558	0.558	0.559	0.561	0.563	0.56	0.553	0.545	0.537	0.53	0.525	0.52	0.514	0.512	0.506	0.505	0.505	0.507	0.513	0.519	0.529	0.539	0.548	0.554	0.559	0.561	0.565	0.569	0.576	0.587
A08	Sample	Dilution_60%	0.6	DMSO	Lycopene	Standard_Development	Run079	Standard_Measurement	Plate_01	Clariostar_Study	MB	Biofoundry_,_London	Linear_Dilution_Pattern_V2	0.457	0.455	0.452	0.448	0.444	0.44	0.438	0.438	0.438	0.44	0.441	0.438	0.433	0.426	0.42	0.415	0.41	0.406	0.403	0.4	0.397	0.396	0.397	0.399	0.403	0.41	0.417	0.426	0.432	0.437	0.441	0.445	0.448	0.452	0.459	0.467
A09	Sample	Dilution_40%	0.4	DMSO	Lycopene	Standard_Development	Run079	Standard_Measurement	Plate_01	Clariostar_Study	MB	Biofoundry_,_London	Linear_Dilution_Pattern_V2	0.315	0.314	0.311	0.307	0.303	0.299	0.298	0.296	0.296	0.296	0.294	0.291	0.287	0.282	0.276	0.272	0.269	0.265	0.264	0.261	0.26	0.26	0.26	0.262	0.266	0.271	0.277	0.282	0.288	0.292	0.295	0.298	0.301	0.305	0.31	0.316
A10	Sample	Dilution_20%	0.2	DMSO	Lycopene	Standard_Development	Run079	Standard_Measurement	Plate_01	Clariostar_Study	MB	Biofoundry_,_London	Linear_Dilution_Pattern_V2	0.201	0.199	0.196	0.193	0.189	0.185	0.183	0.18	0.178	0.178	0.175	0.171	0.167	0.164	0.159	0.156	0.153	0.15	0.149	0.148	0.147	0.147	0.147	0.148	0.151	0.153	0.157	0.16	0.163	0.165	0.168	0.17	0.171	0.174	0.177	0.182
A11	Blank	DMSO_Blank		DMSO		Standard_Development	Run079	Standard_Measurement	Plate_01	Clariostar_Study	MB	Biofoundry_,_London	Linear_Dilution_Pattern_V2	0.108	0.106	0.102	0.099	0.096	0.092	0.089	0.087	0.083	0.079	0.074	0.07	0.066	0.064	0.06	0.058	0.056	0.055	0.054	0.053	0.052	0.051	0.051	0.05	0.05	0.049	0.049	0.048	0.048	0.047	0.047	0.047	0.046	0.046	0.046	0.045
A12	Blank	DMSO_Blank		DMSO		Standard_Development	Run079	Standard_Measurement	Plate_01	Clariostar_Study	MB	Biofoundry_,_London	Linear_Dilution_Pattern_V2	0.109	0.106	0.102	0.099	0.096	0.092	0.089	0.086	0.082	0.078	0.074	0.07	0.066	0.064	0.061	0.059	0.057	0.055	0.054	0.053	0.052	0.051	0.05	0.05	0.05	0.05	0.049	0.048	0.048	0.048	0.048	0.048	0.047	0.047	0.046	0.045
B01	Sample	Dilution_100%	1.0	DMSO	Lycopene	Standard_Development	Run079	Standard_Measurement	Plate_01	Clariostar_Study	MB	Biofoundry_,_London	Linear_Dilution_Pattern_V2	1.152	1.153	1.154	1.155	1.151	1.148	1.145	1.146	1.149	1.153	1.155	1.152	1.144	1.136	1.123	1.113	1.107	1.101	1.091	1.083	1.072	1.063	1.057	1.053	1.052	1.053	1.055	1.06	1.059	1.058	1.055	1.048	1.044	1.039	1.038	1.039
B02	Sample	Dilution_80%	0.8	DMSO	Lycopene	Standard_Development	Run079	Standard_Measurement	Plate_01	Clariostar_Study	MB	Biofoundry_,_London	Linear_Dilution_Pattern_V2	0.865	0.87	0.866	0.864	0.861	0.858	0.855	0.855	0.858	0.859	0.862	0.859	0.853	0.843	0.837	0.828	0.823	0.818	0.811	0.805	0.797	0.792	0.789	0.788	0.789	0.793	0.798	0.802	0.803	0.806	0.806	0.804	0.802	0.801	0.802	0.806
B03	Sample	Dilution_60%	0.6	DMSO	Lycopene	Standard_Development	Run079	Standard_Measurement	Plate_01	Clariostar_Study	MB	Biofoundry_,_London	Linear_Dilution_Pattern_V2	0.592	0.593	0.59	0.586	0.583	0.58	0.578	0.579	0.579	0.581	0.582	0.579	0.573	0.567	0.561	0.554	0.549	0.545	0.541	0.538	0.533	0.531	0.529	0.53	0.532	0.536	0.542	0.547	0.552	0.555	0.557	0.558	0.557	0.559	0.564	0.57
B04	Sample	Dilution_40%	0.4	DMSO	Lycopene	Standard_Development	Run079	Standard_Measurement	Plate_01	Clariostar_Study	MB	Biofoundry_,_London	Linear_Dilution_Pattern_V2	0.403	0.401	0.399	0.397	0.393	0.388	0.387	0.386	0.386	0.387	0.386	0.384	0.38	0.374	0.368	0.364	0.36	0.357	0.354	0.352	0.349	0.346	0.347	0.348	0.35	0.354	0.358	0.362	0.367	0.37	0.372	0.372	0.373	0.375	0.378	0.383
B05	Sample	Dilution_20%	0.2	DMSO	Lycopene	Standard_Development	Run079	Standard_Measurement	Plate_01	Clariostar_Study	MB	Biofoundry_,_London	Linear_Dilution_Pattern_V2	0.208	0.206	0.203	0.199	0.196	0.193	0.191	0.189	0.188	0.187	0.185	0.183	0.179	0.176	0.172	0.169	0.166	0.164	0.163	0.162	0.16	0.16	0.161	0.162	0.164	0.166	0.17	0.173	0.176	0.179	0.181	0.183	0.185	0.187	0.19	0.195
B06	Sample	Dilution_100%	1.0	DMSO	Lycopene	Standard_Development	Run079	Standard_Measurement	Plate_01	Clariostar_Study	MB	Biofoundry_,_London	Linear_Dilution_Pattern_V2	0.857	0.858	0.853	0.851	0.849	0.846	0.844	0.844	0.846	0.851	0.855	0.85	0.841	0.834	0.825	0.816	0.809	0.802	0.795	0.79	0.784	0.779	0.778	0.779	0.783	0.791	0.799	0.806	0.814	0.821	0.824	0.826	0.827	0.828	0.834	0.845
B07	Sample	Dilution_80%	0.8	DMSO	Lycopene	Standard_Development	Run079	Standard_Measurement	Plate_01	Clariostar_Study	MB	Biofoundry_,_London	Linear_Dilution_Pattern_V2	0.681	0.681	0.678	0.675	0.671	0.667	0.664	0.663	0.667	0.67	0.673	0.669	0.663	0.657	0.648	0.642	0.636	0.63	0.625	0.62	0.615	0.612	0.611	0.613	0.616	0.623	0.63	0.637	0.644	0.649	0.652	0.653	0.654	0.657	0.662	0.67
B08	Sample	Dilution_60%	0.6	DMSO	Lycopene	Standard_Development	Run079	Standard_Measurement	Plate_01	Clariostar_Study	MB	Biofoundry_,_London	Linear_Dilution_Pattern_V2	0.591	0.592	0.589	0.585	0.58	0.576	0.576	0.575	0.576	0.578	0.579	0.574	0.57	0.564	0.557	0.551	0.545	0.542	0.538	0.534	0.531	0.527	0.526	0.527	0.529	0.534	0.538	0.544	0.548	0.552	0.554	0.554	0.555	0.557	0.561	0.567
B09	Sample	Dilution_40%	0.4	DMSO	Lycopene	Standard_Development	Run079	Standard_Measurement	Plate_01	Clariostar_Study	MB	Biofoundry_,_London	Linear_Dilution_Pattern_V2	0.331	0.329	0.325	0.322	0.318	0.315	0.312	0.311	0.312	0.312	0.312	0.309	0.304	0.299	0.294	0.29	0.286	0.283	0.281	0.279	0.277	0.276	0.277	0.279	0.283	0.287	0.293	0.3	0.304	0.309	0.312	0.314	0.318	0.321	0.326	0.333
B10	Sample	Dilution_20%	0.2	DMSO	Lycopene	Standard_Development	Run079	Standard_Measurement	Plate_01	Clariostar_Study	MB	Biofoundry_,_London	Linear_Dilution_Pattern_V2	0.2	0.198	0.195	0.191	0.188	0.184	0.182	0.179	0.178	0.177	0.175	0.172	0.169	0.164	0.159	0.157	0.154	0.152	0.15	0.15	0.149	0.148	0.148	0.15	0.153	0.155	0.158	0.162	0.165	0.167	0.17	0.172	0.174	0.177	0.179	0.184
B11	Blank	DMSO_Blank		DMSO		Standard_Development	Run079	Standard_Measurement	Plate_01	Clariostar_Study	MB	Biofoundry_,_London	Linear_Dilution_Pattern_V2	0.104	0.102	0.098	0.095	0.092	0.089	0.086	0.083	0.08	0.076	0.072	0.068	0.066	0.063	0.06	0.058	0.056	0.056	0.053	0.053	0.052	0.051	0.05	0.05	0.05	0.049	0.049	0.048	0.048	0.048	0.047	0.047	0.046	0.047	0.046	0.046
B12	Blank	DMSO_Blank		DMSO		Standard_Development	Run079	Standard_Measurement	Plate_01	Clariostar_Study	MB	Biofoundry_,_London	Linear_Dilution_Pattern_V2	0.112	0.11	0.105	0.101	0.098	0.095	0.093	0.089	0.086	0.082	0.078	0.074	0.071	0.069	0.066	0.063	0.061	0.06	0.059	0.059	0.057	0.055	0.055	0.055	0.055	0.054	0.053	0.053	0.053	0.052	0.052	0.052	0.052	0.051	0.051	0.05
C01	Sample	Dilution_95%	0.95	DMSO	Lycopene	Standard_Development	Run079	Standard_Measurement	Plate_01	Clariostar_Study	MB	Biofoundry_,_London	Linear_Dilution_Pattern_V2	1.195	1.195	1.2	1.198	1.193	1.194	1.189	1.192	1.196	1.199	1.198	1.196	1.187	1.178	1.17	1.158	1.153	1.142	1.132	1.13	1.119	1.108	1.103	1.096	1.095	1.095	1.094	1.096	1.095	1.09	1.086	1.078	1.07	1.064	1.061	1.06
C02	Sample	Dilution_75%	0.75	DMSO	Lycopene	Standard_Development	Run079	Standard_Measurement	Plate_01	Clariostar_Study	MB	Biofoundry_,_London	Linear_Dilution_Pattern_V2	0.883	0.886	0.886	0.882	0.881	0.878	0.877	0.877	0.876	0.877	0.882	0.879	0.873	0.864	0.856	0.849	0.844	0.838	0.831	0.826	0.818	0.812	0.809	0.807	0.806	0.809	0.81	0.811	0.814	0.812	0.812	0.809	0.805	0.803	0.801	0.805
C03	Sample	Dilution_55%	0.55	DMSO	Lycopene	Standard_Development	Run079	Standard_Measurement	Plate_01	Clariostar_Study	MB	Biofoundry_,_London	Linear_Dilution_Pattern_V2	0.616	0.617	0.614	0.611	0.609	0.605	0.603	0.603	0.603	0.606	0.606	0.603	0.599	0.593	0.585	0.58	0.575	0.571	0.566	0.561	0.557	0.553	0.552	0.55	0.553	0.555	0.559	0.562	0.564	0.565	0.566	0.564	0.563	0.563	0.565	0.568
C04	Sample	Dilution_35%	0.35	DMSO	Lycopene	Standard_Development	Run079	Standard_Measurement	Plate_01	Clariostar_Study	MB	Biofoundry_,_London	Linear_Dilution_Pattern_V2	0.415	0.415	0.413	0.411	0.407	0.405	0.402	0.401	0.401	0.402	0.401	0.398	0.394	0.389	0.383	0.379	0.377	0.373	0.369	0.367	0.365	0.363	0.362	0.362	0.364	0.366	0.368	0.371	0.374	0.376	0.377	0.377	0.377	0.378	0.38	0.383
C05	Sample	Dilution_15%	0.15	DMSO	Lycopene	Standard_Development	Run079	Standard_Measurement	Plate_01	Clariostar_Study	MB	Biofoundry_,_London	Linear_Dilution_Pattern_V2	0.193	0.191	0.188	0.184	0.181	0.177	0.175	0.174	0.173	0.172	0.171	0.168	0.165	0.161	0.157	0.154	0.152	0.151	0.149	0.148	0.147	0.146	0.146	0.148	0.15	0.152	0.155	0.157	0.159	0.162	0.163	0.165	0.166	0.168	0.171	0.173
C06	Sample	Dilution_95%	0.95	DMSO	Lycopene	Standard_Development	Run079	Standard_Measurement	Plate_01	Clariostar_Study	MB	Biofoundry_,_London	Linear_Dilution_Pattern_V2	0.895	0.898	0.897	0.894	0.889	0.884	0.882	0.882	0.885	0.89	0.893	0.892	0.883	0.872	0.863	0.857	0.852	0.844	0.836	0.831	0.824	0.818	0.816	0.815	0.818	0.823	0.83	0.838	0.843	0.844	0.848	0.847	0.846	0.845	0.849	0.855
C07	Sample	Dilution_75%	0.75	DMSO	Lycopene	Standard_Development	Run079	Standard_Measurement	Plate_01	Clariostar_Study	MB	Biofoundry_,_London	Linear_Dilution_Pattern_V2	0.688	0.688	0.686	0.683	0.679	0.677	0.672	0.673	0.676	0.677	0.681	0.678	0.671	0.664	0.656	0.651	0.644	0.639	0.633	0.63	0.625	0.62	0.619	0.62	0.623	0.628	0.636	0.642	0.646	0.648	0.652	0.653	0.653	0.655	0.658	0.664
C08	Sample	Dilution_55%	0.55	DMSO	Lycopene	Standard_Development	Run079	Standard_Measurement	Plate_01	Clariostar_Study	MB	Biofoundry_,_London	Linear_Dilution_Pattern_V2	0.769	0.772	0.773	0.771	0.767	0.765	0.762	0.763	0.764	0.765	0.763	0.762	0.755	0.749	0.742	0.736	0.731	0.726	0.72	0.717	0.711	0.705	0.701	0.698	0.698	0.697	0.697	0.697	0.698	0.696	0.694	0.689	0.685	0.682	0.681	0.681
C09	Sample	Dilution_35%	0.35	DMSO	Lycopene	Standard_Development	Run079	Standard_Measurement	Plate_01	Clariostar_Study	MB	Biofoundry_,_London	Linear_Dilution_Pattern_V2	0.394	0.392	0.39	0.386	0.383	0.379	0.377	0.376	0.376	0.375	0.373	0.37	0.367	0.362	0.356	0.353	0.349	0.346	0.343	0.342	0.339	0.337	0.336	0.336	0.339	0.341	0.345	0.348	0.35	0.353	0.354	0.355	0.355	0.357	0.359	0.363
C10	Sample	Dilution_15%	0.15	DMSO	Lycopene	Standard_Development	Run079	Standard_Measurement	Plate_01	Clariostar_Study	MB	Biofoundry_,_London	Linear_Dilution_Pattern_V2	0.181	0.179	0.175	0.172	0.168	0.165	0.163	0.161	0.158	0.157	0.155	0.15	0.148	0.144	0.141	0.137	0.135	0.133	0.131	0.131	0.129	0.129	0.129	0.13	0.132	0.134	0.137	0.14	0.142	0.144	0.145	0.147	0.148	0.15	0.153	0.156
C11	Blank	DMSO_Blank		DMSO		Standard_Development	Run079	Standard_Measurement	Plate_01	Clariostar_Study	MB	Biofoundry_,_London	Linear_Dilution_Pattern_V2	0.104	0.102	0.098	0.095	0.093	0.089	0.087	0.084	0.08	0.076	0.072	0.069	0.066	0.063	0.06	0.059	0.057	0.055	0.054	0.053	0.052	0.052	0.051	0.051	0.051	0.05	0.049	0.049	0.049	0.048	0.049	0.048	0.048	0.047	0.047	0.047
C12	Blank	DMSO_Blank		DMSO		Standard_Development	Run079	Standard_Measurement	Plate_01	Clariostar_Study	MB	Biofoundry_,_London	Linear_Dilution_Pattern_V2	0.107	0.105	0.101	0.097	0.094	0.09	0.087	0.085	0.082	0.078	0.075	0.071	0.068	0.066	0.062	0.061	0.059	0.058	0.056	0.055	0.054	0.053	0.053	0.053	0.053	0.052	0.051	0.051	0.05	0.05	0.05	0.05	0.049	0.049	0.048	0.047
D01	Sample	Dilution_95%	0.95	DMSO	Lycopene	Standard_Development	Run079	Standard_Measurement	Plate_01	Clariostar_Study	MB	Biofoundry_,_London	Linear_Dilution_Pattern_V2	1.225	1.224	1.227	1.228	1.226	1.222	1.218	1.221	1.222	1.224	1.228	1.229	1.217	1.206	1.194	1.188	1.181	1.173	1.163	1.153	1.142	1.133	1.128	1.122	1.122	1.119	1.117	1.116	1.117	1.113	1.107	1.098	1.09	1.083	1.078	1.075
D02	Sample	Dilution_75%	0.75	DMSO	Lycopene	Standard_Development	Run079	Standard_Measurement	Plate_01	Clariostar_Study	MB	Biofoundry_,_London	Linear_Dilution_Pattern_V2	0.906	0.91	0.909	0.907	0.902	0.899	0.897	0.899	0.902	0.903	0.905	0.905	0.898	0.885	0.876	0.872	0.864	0.858	0.853	0.846	0.839	0.833	0.829	0.824	0.825	0.826	0.828	0.831	0.832	0.831	0.83	0.825	0.821	0.817	0.817	0.82
D03	Sample	Dilution_55%	0.55	DMSO	Lycopene	Standard_Development	Run079	Standard_Measurement	Plate_01	Clariostar_Study	MB	Biofoundry_,_London	Linear_Dilution_Pattern_V2	0.57	0.57	0.567	0.564	0.56	0.558	0.557	0.556	0.557	0.558	0.559	0.557	0.551	0.546	0.538	0.533	0.528	0.524	0.52	0.516	0.513	0.509	0.508	0.508	0.511	0.514	0.519	0.523	0.526	0.528	0.53	0.529	0.529	0.53	0.532	0.537
D04	Sample	Dilution_35%	0.35	DMSO	Lycopene	Standard_Development	Run079	Standard_Measurement	Plate_01	Clariostar_Study	MB	Biofoundry_,_London	Linear_Dilution_Pattern_V2	0.387	0.387	0.384	0.382	0.379	0.377	0.374	0.373	0.372	0.372	0.371	0.369	0.365	0.361	0.356	0.352	0.348	0.344	0.342	0.34	0.338	0.335	0.335	0.336	0.339	0.34	0.345	0.347	0.35	0.353	0.354	0.354	0.355	0.357	0.36	0.364
D05	Sample	Dilution_15%	0.15	DMSO	Lycopene	Standard_Development	Run079	Standard_Measurement	Plate_01	Clariostar_Study	MB	Biofoundry_,_London	Linear_Dilution_Pattern_V2	0.184	0.182	0.179	0.175	0.172	0.169	0.166	0.165	0.164	0.163	0.161	0.158	0.155	0.152	0.148	0.145	0.143	0.141	0.14	0.14	0.138	0.137	0.137	0.139	0.142	0.144	0.146	0.149	0.151	0.154	0.156	0.158	0.16	0.162	0.164	0.168
D06	Sample	Dilution_95%	0.95	DMSO	Lycopene	Standard_Development	Run079	Standard_Measurement	Plate_01	Clariostar_Study	MB	Biofoundry_,_London	Linear_Dilution_Pattern_V2	0.956	0.956	0.956	0.954	0.949	0.946	0.943	0.944	0.95	0.953	0.955	0.951	0.946	0.937	0.925	0.917	0.91	0.904	0.895	0.888	0.882	0.875	0.873	0.872	0.873	0.878	0.881	0.887	0.892	0.894	0.895	0.895	0.891	0.889	0.891	0.897
D07	Sample	Dilution_75%	0.75	DMSO	Lycopene	Standard_Development	Run079	Standard_Measurement	Plate_01	Clariostar_Study	MB	Biofoundry_,_London	Linear_Dilution_Pattern_V2	0.722	0.723	0.721	0.719	0.715	0.712	0.709	0.709	0.711	0.712	0.715	0.713	0.705	0.699	0.692	0.685	0.679	0.674	0.668	0.662	0.656	0.653	0.651	0.65	0.653	0.658	0.664	0.67	0.675	0.678	0.68	0.68	0.679	0.68	0.684	0.69
D08	Sample	Dilution_55%	0.55	DMSO	Lycopene	Standard_Development	Run079	Standard_Measurement	Plate_01	Clariostar_Study	MB	Biofoundry_,_London	Linear_Dilution_Pattern_V2	0.945	0.948	0.948	0.949	0.944	0.942	0.939	0.938	0.941	0.941	0.945	0.94	0.934	0.928	0.918	0.912	0.907	0.901	0.896	0.89	0.881	0.875	0.868	0.863	0.86	0.858	0.855	0.854	0.85	0.845	0.841	0.834	0.826	0.82	0.815	0.813
D09	Sample	Dilution_35%	0.35	DMSO	Lycopene	Standard_Development	Run079	Standard_Measurement	Plate_01	Clariostar_Study	MB	Biofoundry_,_London	Linear_Dilution_Pattern_V2	0.874	0.875	0.876	0.874	0.873	0.871	0.87	0.871	0.87	0.869	0.868	0.866	0.86	0.856	0.849	0.844	0.84	0.835	0.828	0.824	0.816	0.808	0.804	0.798	0.793	0.789	0.783	0.779	0.774	0.767	0.761	0.753	0.744	0.737	0.73	0.725
D10	Sample	Dilution_15%	0.15	DMSO	Lycopene	Standard_Development	Run079	Standard_Measurement	Plate_01	Clariostar_Study	MB	Biofoundry_,_London	Linear_Dilution_Pattern_V2	0.327	0.328	0.325	0.322	0.319	0.316	0.314	0.313	0.313	0.311	0.308	0.305	0.301	0.298	0.295	0.292	0.289	0.286	0.283	0.281	0.28	0.279	0.277	0.277	0.278	0.278	0.279	0.279	0.28	0.28	0.28	0.28	0.28	0.279	0.28	0.282
D11	Blank	DMSO_Blank		DMSO		Standard_Development	Run079	Standard_Measurement	Plate_01	Clariostar_Study	MB	Biofoundry_,_London	Linear_Dilution_Pattern_V2	0.104	0.102	0.098	0.094	0.091	0.089	0.086	0.083	0.079	0.076	0.072	0.068	0.066	0.063	0.06	0.058	0.056	0.054	0.054	0.053	0.051	0.05	0.05	0.05	0.05	0.049	0.049	0.048	0.048	0.048	0.047	0.047	0.046	0.046	0.046	0.045
D12	Blank	DMSO_Blank		DMSO		Standard_Development	Run079	Standard_Measurement	Plate_01	Clariostar_Study	MB	Biofoundry_,_London	Linear_Dilution_Pattern_V2	0.106	0.104	0.1	0.096	0.093	0.09	0.087	0.085	0.081	0.078	0.074	0.069	0.066	0.064	0.06	0.059	0.057	0.055	0.054	0.054	0.053	0.051	0.051	0.051	0.051	0.05	0.05	0.049	0.049	0.049	0.048	0.048	0.047	0.047	0.046	0.046
E01	Sample	Dilution_90%	0.9	DMSO	Lycopene	Standard_Development	Run079	Standard_Measurement	Plate_01	Clariostar_Study	MB	Biofoundry_,_London	Linear_Dilution_Pattern_V2	1.396	1.399	1.406	1.406	1.397	1.394	1.392	1.401	1.407	1.407	1.404	1.398	1.393	1.385	1.371	1.365	1.357	1.351	1.338	1.328	1.312	1.302	1.292	1.282	1.279	1.274	1.27	1.268	1.26	1.253	1.246	1.236	1.223	1.212	1.206	1.198
E02	Sample	Dilution_70%	0.7	DMSO	Lycopene	Standard_Development	Run079	Standard_Measurement	Plate_01	Clariostar_Study	MB	Biofoundry_,_London	Linear_Dilution_Pattern_V2	0.905	0.909	0.909	0.906	0.902	0.9	0.898	0.9	0.901	0.905	0.907	0.904	0.897	0.889	0.878	0.873	0.868	0.861	0.854	0.847	0.84	0.834	0.829	0.825	0.826	0.829	0.829	0.829	0.829	0.829	0.827	0.822	0.819	0.815	0.813	0.815
E03	Sample	Dilution_50%	0.5	DMSO	Lycopene	Standard_Development	Run079	Standard_Measurement	Plate_01	Clariostar_Study	MB	Biofoundry_,_London	Linear_Dilution_Pattern_V2	0.645	0.647	0.646	0.641	0.638	0.635	0.633	0.634	0.636	0.637	0.636	0.633	0.629	0.622	0.616	0.611	0.606	0.601	0.597	0.594	0.588	0.583	0.581	0.58	0.58	0.582	0.584	0.586	0.587	0.587	0.586	0.584	0.583	0.581	0.581	0.582
E04	Sample	Dilution_30%	0.3	DMSO	Lycopene	Standard_Development	Run079	Standard_Measurement	Plate_01	Clariostar_Study	MB	Biofoundry_,_London	Linear_Dilution_Pattern_V2	0.384	0.384	0.381	0.377	0.375	0.372	0.37	0.369	0.368	0.367	0.367	0.365	0.361	0.356	0.352	0.347	0.343	0.341	0.339	0.338	0.334	0.332	0.331	0.333	0.334	0.336	0.338	0.341	0.343	0.345	0.345	0.345	0.345	0.346	0.348	0.351
E05	Sample	Dilution_10%	0.1	DMSO	Lycopene	Standard_Development	Run079	Standard_Measurement	Plate_01	Clariostar_Study	MB	Biofoundry_,_London	Linear_Dilution_Pattern_V2	0.153	0.152	0.148	0.144	0.14	0.138	0.135	0.134	0.132	0.131	0.13	0.127	0.124	0.12	0.117	0.114	0.112	0.11	0.109	0.109	0.107	0.106	0.107	0.108	0.11	0.111	0.113	0.115	0.117	0.118	0.12	0.122	0.122	0.124	0.126	0.129
E06	Sample	Dilution_90%	0.9	DMSO	Lycopene	Standard_Development	Run079	Standard_Measurement	Plate_01	Clariostar_Study	MB	Biofoundry_,_London	Linear_Dilution_Pattern_V2	0.965	0.966	0.965	0.962	0.96	0.958	0.954	0.956	0.958	0.962	0.964	0.961	0.958	0.949	0.934	0.927	0.923	0.915	0.908	0.9	0.893	0.886	0.882	0.88	0.882	0.885	0.888	0.893	0.896	0.895	0.896	0.895	0.891	0.889	0.89	0.894
E07	Sample	Dilution_70%	0.7	DMSO	Lycopene	Standard_Development	Run079	Standard_Measurement	Plate_01	Clariostar_Study	MB	Biofoundry_,_London	Linear_Dilution_Pattern_V2	0.748	0.75	0.748	0.745	0.74	0.737	0.733	0.735	0.736	0.74	0.741	0.739	0.732	0.723	0.716	0.71	0.704	0.698	0.693	0.687	0.682	0.676	0.674	0.672	0.675	0.678	0.683	0.687	0.689	0.693	0.692	0.691	0.69	0.69	0.692	0.695
E08	Sample	Dilution_50%	0.5	DMSO	Lycopene	Standard_Development	Run079	Standard_Measurement	Plate_01	Clariostar_Study	MB	Biofoundry_,_London	Linear_Dilution_Pattern_V2	1.262	1.263	1.267	1.277	1.272	1.273	1.265	1.266	1.27	1.273	1.273	1.273	1.261	1.256	1.247	1.241	1.232	1.227	1.217	1.215	1.197	1.189	1.18	1.171	1.162	1.156	1.15	1.141	1.133	1.119	1.111	1.095	1.083	1.07	1.058	1.049
E09	Sample	Dilution_30%	0.3	DMSO	Lycopene	Standard_Development	Run079	Standard_Measurement	Plate_01	Clariostar_Study	MB	Biofoundry_,_London	Linear_Dilution_Pattern_V2	0.776	0.781	0.778	0.779	0.777	0.774	0.773	0.771	0.771	0.772	0.772	0.768	0.762	0.757	0.751	0.746	0.742	0.738	0.733	0.729	0.722	0.715	0.711	0.705	0.701	0.698	0.693	0.689	0.685	0.68	0.675	0.667	0.661	0.654	0.649	0.645
E10	Sample	Dilution_10%	0.1	DMSO	Lycopene	Standard_Development	Run079	Standard_Measurement	Plate_01	Clariostar_Study	MB	Biofoundry_,_London	Linear_Dilution_Pattern_V2	0.286	0.285	0.283	0.28	0.278	0.275	0.273	0.271	0.269	0.267	0.266	0.263	0.259	0.255	0.252	0.248	0.246	0.244	0.242	0.241	0.239	0.237	0.236	0.236	0.237	0.238	0.238	0.238	0.239	0.239	0.239	0.239	0.239	0.239	0.24	0.241
E11	Blank	DMSO_Blank		DMSO		Standard_Development	Run079	Standard_Measurement	Plate_01	Clariostar_Study	MB	Biofoundry_,_London	Linear_Dilution_Pattern_V2	0.108	0.105	0.101	0.098	0.095	0.092	0.089	0.086	0.083	0.079	0.075	0.07	0.067	0.065	0.062	0.06	0.058	0.057	0.055	0.055	0.053	0.052	0.052	0.051	0.052	0.051	0.05	0.05	0.049	0.049	0.049	0.049	0.048	0.048	0.047	0.046
E12	Blank	DMSO_Blank		DMSO		Standard_Development	Run079	Standard_Measurement	Plate_01	Clariostar_Study	MB	Biofoundry_,_London	Linear_Dilution_Pattern_V2	0.108	0.105	0.101	0.097	0.094	0.09	0.087	0.085	0.082	0.079	0.074	0.07	0.067	0.064	0.061	0.059	0.058	0.056	0.055	0.054	0.053	0.051	0.051	0.051	0.051	0.05	0.05	0.049	0.049	0.048	0.048	0.048	0.047	0.047	0.046	0.045
F01	Sample	Dilution_90%	0.9	DMSO	Lycopene	Standard_Development	Run079	Standard_Measurement	Plate_01	Clariostar_Study	MB	Biofoundry_,_London	Linear_Dilution_Pattern_V2	1.316	1.326	1.323	1.324	1.323	1.32	1.316	1.318	1.323	1.323	1.331	1.324	1.316	1.306	1.295	1.282	1.278	1.27	1.262	1.25	1.234	1.227	1.219	1.211	1.207	1.203	1.196	1.196	1.192	1.185	1.179	1.17	1.159	1.149	1.14	1.134
F02	Sample	Dilution_70%	0.7	DMSO	Lycopene	Standard_Development	Run079	Standard_Measurement	Plate_01	Clariostar_Study	MB	Biofoundry_,_London	Linear_Dilution_Pattern_V2	1.065	1.072	1.074	1.072	1.07	1.067	1.065	1.064	1.068	1.065	1.069	1.069	1.063	1.054	1.045	1.039	1.032	1.025	1.018	1.01	0.999	0.989	0.984	0.98	0.977	0.973	0.972	0.97	0.968	0.962	0.957	0.948	0.941	0.933	0.928	0.925
F03	Sample	Dilution_50%	0.5	DMSO	Lycopene	Standard_Development	Run079	Standard_Measurement	Plate_01	Clariostar_Study	MB	Biofoundry_,_London	Linear_Dilution_Pattern_V2	0.61	0.611	0.61	0.606	0.602	0.6	0.597	0.596	0.595	0.597	0.597	0.596	0.591	0.585	0.578	0.572	0.568	0.564	0.559	0.556	0.551	0.547	0.545	0.544	0.545	0.547	0.549	0.551	0.552	0.553	0.554	0.552	0.55	0.549	0.55	0.552
F04	Sample	Dilution_30%	0.3	DMSO	Lycopene	Standard_Development	Run079	Standard_Measurement	Plate_01	Clariostar_Study	MB	Biofoundry_,_London	Linear_Dilution_Pattern_V2	0.508	0.508	0.506	0.502	0.498	0.496	0.493	0.493	0.494	0.494	0.492	0.49	0.486	0.48	0.475	0.47	0.467	0.464	0.46	0.457	0.453	0.45	0.448	0.447	0.447	0.448	0.448	0.449	0.449	0.449	0.448	0.446	0.445	0.443	0.444	0.444
F05	Sample	Dilution_10%	0.1	DMSO	Lycopene	Standard_Development	Run079	Standard_Measurement	Plate_01	Clariostar_Study	MB	Biofoundry_,_London	Linear_Dilution_Pattern_V2	0.158	0.156	0.153	0.148	0.146	0.143	0.141	0.139	0.137	0.135	0.134	0.13	0.127	0.124	0.121	0.119	0.117	0.114	0.113	0.113	0.112	0.111	0.112	0.112	0.115	0.116	0.118	0.12	0.121	0.124	0.125	0.127	0.128	0.13	0.133	0.135
F06	Sample	Dilution_90%	0.9	DMSO	Lycopene	Standard_Development	Run079	Standard_Measurement	Plate_01	Clariostar_Study	MB	Biofoundry_,_London	Linear_Dilution_Pattern_V2	1.149	1.15	1.152	1.152	1.145	1.145	1.141	1.14	1.14	1.147	1.15	1.144	1.143	1.131	1.116	1.109	1.103	1.092	1.086	1.08	1.067	1.06	1.056	1.049	1.048	1.046	1.047	1.048	1.048	1.046	1.043	1.036	1.03	1.024	1.019	1.02
F07	Sample	Dilution_70%	0.7	DMSO	Lycopene	Standard_Development	Run079	Standard_Measurement	Plate_01	Clariostar_Study	MB	Biofoundry_,_London	Linear_Dilution_Pattern_V2	0.824	0.828	0.827	0.823	0.82	0.818	0.816	0.815	0.817	0.816	0.82	0.817	0.812	0.803	0.797	0.788	0.782	0.776	0.772	0.766	0.759	0.753	0.749	0.747	0.746	0.748	0.75	0.753	0.755	0.754	0.754	0.751	0.747	0.745	0.745	0.747
F08	Sample	Dilution_50%	0.5	DMSO	Lycopene	Standard_Development	Run079	Standard_Measurement	Plate_01	Clariostar_Study	MB	Biofoundry_,_London	Linear_Dilution_Pattern_V2	0.882	0.885	0.886	0.883	0.881	0.879	0.876	0.877	0.877	0.881	0.879	0.877	0.871	0.863	0.856	0.85	0.843	0.838	0.833	0.827	0.818	0.811	0.807	0.803	0.799	0.796	0.794	0.791	0.789	0.785	0.781	0.774	0.766	0.761	0.755	0.752
F09	Sample	Dilution_30%	0.3	DMSO	Lycopene	Standard_Development	Run079	Standard_Measurement	Plate_01	Clariostar_Study	MB	Biofoundry_,_London	Linear_Dilution_Pattern_V2	0.42	0.42	0.417	0.416	0.412	0.41	0.406	0.405	0.405	0.404	0.402	0.399	0.395	0.39	0.385	0.381	0.378	0.375	0.372	0.371	0.367	0.364	0.363	0.362	0.363	0.364	0.366	0.368	0.37	0.37	0.369	0.37	0.369	0.369	0.37	0.372
F10	Sample	Dilution_10%	0.1	DMSO	Lycopene	Standard_Development	Run079	Standard_Measurement	Plate_01	Clariostar_Study	MB	Biofoundry_,_London	Linear_Dilution_Pattern_V2	0.162	0.16	0.156	0.152	0.15	0.146	0.143	0.141	0.139	0.137	0.135	0.132	0.128	0.125	0.121	0.118	0.116	0.114	0.113	0.112	0.111	0.11	0.11	0.111	0.112	0.114	0.116	0.117	0.118	0.12	0.122	0.123	0.125	0.127	0.128	0.131
F11	Blank	DMSO		DMSO		Standard_Development	Run079	Standard_Measurement	Plate_01	Clariostar_Study	MB	Biofoundry_,_London	Linear_Dilution_Pattern_V2	0.108	0.105	0.101	0.097	0.094	0.09	0.087	0.085	0.082	0.079	0.075	0.071	0.067	0.065	0.062	0.06	0.059	0.057	0.056	0.055	0.054	0.053	0.052	0.052	0.051	0.051	0.051	0.05	0.05	0.05	0.049	0.049	0.049	0.048	0.047	0.047
F12	Blank	DMSO		DMSO		Standard_Development	Run079	Standard_Measurement	Plate_01	Clariostar_Study	MB	Biofoundry_,_London	Linear_Dilution_Pattern_V2	0.112	0.109	0.106	0.102	0.098	0.095	0.092	0.089	0.085	0.082	0.079	0.074	0.071	0.068	0.065	0.062	0.061	0.06	0.058	0.058	0.056	0.054	0.054	0.054	0.054	0.053	0.053	0.052	0.052	0.051	0.051	0.051	0.051	0.05	0.05	0.049
G01	Sample	Dilution_85%	0.85	DMSO	Lycopene	Standard_Development	Run079	Standard_Measurement	Plate_01	Clariostar_Study	MB	Biofoundry_,_London	Linear_Dilution_Pattern_V2	1.183	1.192	1.188	1.187	1.183	1.179	1.177	1.175	1.177	1.182	1.183	1.181	1.167	1.163	1.152	1.145	1.139	1.128	1.121	1.112	1.102	1.092	1.083	1.077	1.072	1.069	1.067	1.068	1.066	1.06	1.054	1.043	1.034	1.026	1.018	1.015
G02	Sample	Dilution_65%	0.65	DMSO	Lycopene	Standard_Development	Run079	Standard_Measurement	Plate_01	Clariostar_Study	MB	Biofoundry_,_London	Linear_Dilution_Pattern_V2	0.897	0.899	0.899	0.899	0.894	0.89	0.887	0.888	0.89	0.892	0.893	0.892	0.883	0.876	0.867	0.862	0.856	0.85	0.843	0.835	0.828	0.822	0.818	0.813	0.811	0.811	0.811	0.811	0.81	0.808	0.804	0.799	0.793	0.788	0.785	0.784
G03	Sample	Dilution_45%	0.45	DMSO	Lycopene	Standard_Development	Run079	Standard_Measurement	Plate_01	Clariostar_Study	MB	Biofoundry_,_London	Linear_Dilution_Pattern_V2	0.496	0.494	0.493	0.49	0.487	0.485	0.481	0.481	0.481	0.481	0.481	0.477	0.473	0.468	0.463	0.458	0.454	0.45	0.445	0.443	0.439	0.435	0.435	0.435	0.437	0.439	0.441	0.445	0.448	0.449	0.45	0.45	0.449	0.45	0.452	0.455
G04	Sample	Dilution_25%	0.25	DMSO	Lycopene	Standard_Development	Run079	Standard_Measurement	Plate_01	Clariostar_Study	MB	Biofoundry_,_London	Linear_Dilution_Pattern_V2	0.248	0.246	0.242	0.239	0.235	0.232	0.229	0.229	0.228	0.227	0.226	0.224	0.221	0.217	0.211	0.208	0.205	0.203	0.201	0.201	0.199	0.198	0.199	0.2	0.203	0.205	0.209	0.213	0.216	0.219	0.222	0.224	0.225	0.228	0.231	0.234
G05	Sample	Dilution_05%	0.0499999999999999	DMSO	Lycopene	Standard_Development	Run079	Standard_Measurement	Plate_01	Clariostar_Study	MB	Biofoundry_,_London	Linear_Dilution_Pattern_V2	0.122	0.119	0.115	0.112	0.109	0.105	0.103	0.101	0.099	0.097	0.094	0.092	0.088	0.085	0.082	0.08	0.077	0.076	0.074	0.073	0.072	0.071	0.071	0.072	0.073	0.074	0.074	0.074	0.075	0.076	0.077	0.077	0.078	0.078	0.079	0.08
G06	Sample	Dilution_85%	0.85	DMSO	Lycopene	Standard_Development	Run079	Standard_Measurement	Plate_01	Clariostar_Study	MB	Biofoundry_,_London	Linear_Dilution_Pattern_V2	0.911	0.913	0.909	0.91	0.901	0.899	0.898	0.899	0.9	0.902	0.904	0.905	0.898	0.885	0.875	0.867	0.861	0.855	0.849	0.84	0.833	0.827	0.823	0.822	0.821	0.826	0.83	0.832	0.834	0.836	0.835	0.833	0.831	0.827	0.827	0.831
G07	Sample	Dilution_65%	0.65	DMSO	Lycopene	Standard_Development	Run079	Standard_Measurement	Plate_01	Clariostar_Study	MB	Biofoundry_,_London	Linear_Dilution_Pattern_V2	0.695	0.696	0.694	0.69	0.685	0.682	0.681	0.68	0.68	0.683	0.684	0.681	0.676	0.669	0.661	0.655	0.649	0.643	0.638	0.634	0.627	0.623	0.62	0.62	0.621	0.624	0.628	0.632	0.635	0.636	0.636	0.633	0.631	0.632	0.633	0.636
G08	Sample	Dilution_45%	0.45	DMSO	Lycopene	Standard_Development	Run079	Standard_Measurement	Plate_01	Clariostar_Study	MB	Biofoundry_,_London	Linear_Dilution_Pattern_V2	0.558	0.557	0.555	0.552	0.549	0.545	0.543	0.542	0.543	0.544	0.543	0.54	0.535	0.53	0.525	0.519	0.515	0.511	0.506	0.503	0.498	0.494	0.492	0.491	0.492	0.493	0.495	0.497	0.499	0.499	0.498	0.496	0.495	0.495	0.495	0.496
G09	Sample	Dilution_25%	0.25	DMSO	Lycopene	Standard_Development	Run079	Standard_Measurement	Plate_01	Clariostar_Study	MB	Biofoundry_,_London	Linear_Dilution_Pattern_V2	0.251	0.25	0.245	0.242	0.237	0.234	0.232	0.231	0.229	0.228	0.227	0.224	0.221	0.216	0.211	0.208	0.206	0.203	0.201	0.2	0.199	0.198	0.198	0.2	0.202	0.205	0.209	0.212	0.215	0.218	0.221	0.223	0.224	0.226	0.23	0.234
G10	Sample	Dilution_05%	0.0499999999999999	DMSO	Lycopene	Standard_Development	Run079	Standard_Measurement	Plate_01	Clariostar_Study	MB	Biofoundry_,_London	Linear_Dilution_Pattern_V2	0.126	0.124	0.119	0.116	0.112	0.109	0.106	0.104	0.102	0.099	0.096	0.092	0.088	0.085	0.082	0.079	0.076	0.074	0.074	0.073	0.072	0.071	0.071	0.07	0.072	0.072	0.072	0.073	0.074	0.075	0.075	0.076	0.076	0.076	0.077	0.078
G11	Blank	DMSO_Blank		DMSO		Standard_Development	Run079	Standard_Measurement	Plate_01	Clariostar_Study	MB	Biofoundry_,_London	Linear_Dilution_Pattern_V2	0.113	0.11	0.105	0.101	0.098	0.095	0.092	0.09	0.086	0.084	0.08	0.075	0.072	0.069	0.065	0.064	0.063	0.06	0.06	0.059	0.058	0.056	0.056	0.056	0.056	0.055	0.054	0.053	0.053	0.053	0.052	0.052	0.052	0.051	0.05	0.05
G12	Blank	DMSO_Blank		DMSO		Standard_Development	Run079	Standard_Measurement	Plate_01	Clariostar_Study	MB	Biofoundry_,_London	Linear_Dilution_Pattern_V2	0.115	0.112	0.107	0.104	0.1	0.098	0.095	0.091	0.088	0.085	0.081	0.076	0.072	0.07	0.067	0.064	0.063	0.062	0.06	0.059	0.058	0.056	0.056	0.055	0.056	0.055	0.054	0.054	0.054	0.054	0.053	0.053	0.052	0.052	0.051	0.05
H01	Sample	Dilution_85%	0.85	DMSO	Lycopene	Standard_Development	Run079	Standard_Measurement	Plate_01	Clariostar_Study	MB	Biofoundry_,_London	Linear_Dilution_Pattern_V2	0.955	0.954	0.956	0.953	0.949	0.946	0.942	0.942	0.943	0.943	0.942	0.938	0.93	0.921	0.91	0.904	0.899	0.887	0.879	0.872	0.864	0.857	0.85	0.845	0.844	0.844	0.844	0.845	0.846	0.845	0.842	0.836	0.831	0.824	0.822	0.821
H02	Sample	Dilution_65%	0.65	DMSO	Lycopene	Standard_Development	Run079	Standard_Measurement	Plate_01	Clariostar_Study	MB	Biofoundry_,_London	Linear_Dilution_Pattern_V2	0.656	0.655	0.651	0.649	0.645	0.641	0.638	0.638	0.639	0.638	0.638	0.635	0.629	0.622	0.614	0.608	0.603	0.597	0.592	0.588	0.583	0.577	0.574	0.573	0.574	0.576	0.579	0.583	0.585	0.585	0.586	0.584	0.583	0.582	0.582	0.584
H03	Sample	Dilution_45%	0.45	DMSO	Lycopene	Standard_Development	Run079	Standard_Measurement	Plate_01	Clariostar_Study	MB	Biofoundry_,_London	Linear_Dilution_Pattern_V2	0.384	0.382	0.378	0.374	0.37	0.366	0.363	0.362	0.362	0.362	0.362	0.359	0.352	0.348	0.342	0.337	0.334	0.33	0.327	0.324	0.321	0.318	0.319	0.32	0.324	0.327	0.333	0.338	0.343	0.346	0.349	0.351	0.353	0.355	0.359	0.364
H04	Sample	Dilution_25%	0.25	DMSO	Lycopene	Standard_Development	Run079	Standard_Measurement	Plate_01	Clariostar_Study	MB	Biofoundry_,_London	Linear_Dilution_Pattern_V2	0.245	0.244	0.239	0.234	0.23	0.226	0.223	0.223	0.222	0.22	0.219	0.215	0.211	0.206	0.201	0.199	0.195	0.192	0.191	0.19	0.188	0.187	0.187	0.189	0.192	0.195	0.198	0.201	0.204	0.207	0.209	0.211	0.213	0.216	0.219	0.222
H05	Sample	Dilution_05%	0.0499999999999999	DMSO	Lycopene	Standard_Development	Run079	Standard_Measurement	Plate_01	Clariostar_Study	MB	Biofoundry_,_London	Linear_Dilution_Pattern_V2	0.13	0.127	0.123	0.12	0.116	0.113	0.109	0.107	0.105	0.102	0.099	0.094	0.091	0.088	0.084	0.082	0.08	0.077	0.076	0.075	0.073	0.072	0.072	0.073	0.073	0.074	0.074	0.075	0.075	0.076	0.077	0.078	0.078	0.079	0.079	0.08
H06	Sample	Dilution_85%	0.85	DMSO	Lycopene	Standard_Development	Run079	Standard_Measurement	Plate_01	Clariostar_Study	MB	Biofoundry_,_London	Linear_Dilution_Pattern_V2	0.748	0.746	0.744	0.74	0.736	0.731	0.726	0.726	0.728	0.731	0.73	0.725	0.72	0.708	0.7	0.694	0.686	0.679	0.673	0.667	0.66	0.654	0.652	0.651	0.654	0.657	0.662	0.669	0.673	0.676	0.677	0.675	0.673	0.674	0.676	0.68
H07	Sample	Dilution_65%	0.65	DMSO	Lycopene	Standard_Development	Run079	Standard_Measurement	Plate_01	Clariostar_Study	MB	Biofoundry_,_London	Linear_Dilution_Pattern_V2	0.566	0.565	0.56	0.556	0.552	0.548	0.544	0.543	0.543	0.545	0.545	0.541	0.535	0.527	0.519	0.514	0.509	0.503	0.499	0.494	0.489	0.486	0.486	0.486	0.489	0.494	0.5	0.505	0.509	0.513	0.515	0.516	0.516	0.518	0.521	0.526
H08	Sample	Dilution_45%	0.45	DMSO	Lycopene	Standard_Development	Run079	Standard_Measurement	Plate_01	Clariostar_Study	MB	Biofoundry_,_London	Linear_Dilution_Pattern_V2	0.369	0.368	0.364	0.36	0.357	0.354	0.35	0.348	0.348	0.348	0.347	0.343	0.338	0.332	0.327	0.322	0.317	0.314	0.311	0.309	0.307	0.305	0.305	0.307	0.311	0.316	0.322	0.328	0.332	0.337	0.34	0.342	0.345	0.348	0.353	0.36
H09	Sample	Dilution_25%	0.25	DMSO	Lycopene	Standard_Development	Run079	Standard_Measurement	Plate_01	Clariostar_Study	MB	Biofoundry_,_London	Linear_Dilution_Pattern_V2	0.242	0.24	0.235	0.232	0.228	0.224	0.221	0.219	0.217	0.216	0.214	0.21	0.206	0.201	0.196	0.193	0.189	0.186	0.184	0.183	0.182	0.181	0.181	0.183	0.186	0.189	0.193	0.196	0.199	0.202	0.205	0.206	0.209	0.211	0.215	0.219
H10	Sample	Dilution_05%	0.0499999999999999	DMSO	Lycopene	Standard_Development	Run079	Standard_Measurement	Plate_01	Clariostar_Study	MB	Biofoundry_,_London	Linear_Dilution_Pattern_V2	0.137	0.134	0.129	0.125	0.121	0.117	0.114	0.111	0.108	0.105	0.102	0.097	0.093	0.089	0.086	0.083	0.08	0.078	0.077	0.075	0.074	0.073	0.073	0.074	0.074	0.074	0.074	0.075	0.075	0.076	0.076	0.077	0.077	0.078	0.079	0.079
H11	Blank	DMSO_Blank		DMSO		Standard_Development	Run079	Standard_Measurement	Plate_01	Clariostar_Study	MB	Biofoundry_,_London	Linear_Dilution_Pattern_V2	0.113	0.11	0.106	0.103	0.099	0.095	0.093	0.089	0.085	0.081	0.077	0.073	0.069	0.067	0.062	0.06	0.058	0.057	0.055	0.054	0.052	0.052	0.051	0.051	0.051	0.05	0.05	0.049	0.049	0.049	0.048	0.048	0.047	0.047	0.046	0.046
H12	Blank	DMSO_Blank		DMSO		Standard_Development	Run079	Standard_Measurement	Plate_01	Clariostar_Study	MB	Biofoundry_,_London	Linear_Dilution_Pattern_V2	0.119	0.117	0.111	0.108	0.104	0.101	0.097	0.094	0.09	0.086	0.081	0.076	0.072	0.068	0.064	0.062	0.06	0.058	0.057	0.055	0.054	0.052	0.052	0.052	0.051	0.051	0.051	0.05	0.05	0.049	0.049	0.049	0.048	0.048	0.047	0.046
A01	Sample	Dilution_100%	1.0	DMSO	Lycopene	Standard_Development	Run079	Standard_Measurement	Plate_01	Clariostar_Study	MB	Biofoundry_,_London	Linear_Dilution_Pattern_V2	0.974	0.978	0.973	0.971	0.968	0.962	0.96	0.958	0.959	0.962	0.962	0.957	0.949	0.942	0.935	0.926	0.919	0.911	0.902	0.893	0.886	0.876	0.871	0.87	0.869	0.87	0.875	0.879	0.882	0.884	0.882	0.879	0.875	0.871	0.871	0.874
A02	Sample	Dilution_80%	0.8	DMSO	Lycopene	Standard_Development	Run079	Standard_Measurement	Plate_01	Clariostar_Study	MB	Biofoundry_,_London	Linear_Dilution_Pattern_V2	0.636	0.636	0.632	0.629	0.625	0.621	0.616	0.618	0.62	0.62	0.621	0.619	0.611	0.603	0.595	0.589	0.584	0.578	0.572	0.568	0.564	0.559	0.558	0.56	0.563	0.569	0.576	0.584	0.591	0.595	0.598	0.599	0.601	0.603	0.607	0.615
A03	Sample	Dilution_60%	0.6	DMSO	Lycopene	Standard_Development	Run079	Standard_Measurement	Plate_01	Clariostar_Study	MB	Biofoundry_,_London	Linear_Dilution_Pattern_V2	0.464	0.463	0.461	0.457	0.454	0.449	0.446	0.447	0.448	0.45	0.448	0.445	0.441	0.435	0.427	0.423	0.419	0.414	0.411	0.408	0.405	0.403	0.403	0.406	0.41	0.416	0.423	0.43	0.437	0.442	0.446	0.449	0.452	0.456	0.462	0.47
A04	Sample	Dilution_40%	0.4	DMSO	Lycopene	Standard_Development	Run079	Standard_Measurement	Plate_01	Clariostar_Study	MB	Biofoundry_,_London	Linear_Dilution_Pattern_V2	0.338	0.337	0.334	0.331	0.327	0.323	0.32	0.319	0.32	0.32	0.319	0.316	0.311	0.306	0.3	0.296	0.293	0.29	0.288	0.286	0.284	0.283	0.283	0.285	0.287	0.292	0.297	0.302	0.307	0.311	0.314	0.315	0.317	0.321	0.325	0.331
A05	Sample	Dilution_20%	0.2	DMSO	Lycopene	Standard_Development	Run079	Standard_Measurement	Plate_01	Clariostar_Study	MB	Biofoundry_,_London	Linear_Dilution_Pattern_V2	0.201	0.2	0.195	0.192	0.189	0.185	0.182	0.181	0.18	0.18	0.178	0.174	0.172	0.167	0.163	0.16	0.157	0.156	0.153	0.152	0.152	0.151	0.151	0.153	0.155	0.158	0.161	0.164	0.168	0.17	0.172	0.173	0.175	0.178	0.181	0.185
A06	Sample	Dilution_100%	1.0	DMSO	Lycopene	Standard_Development	Run079	Standard_Measurement	Plate_01	Clariostar_Study	MB	Biofoundry_,_London	Linear_Dilution_Pattern_V2	0.731	0.732	0.726	0.722	0.719	0.712	0.709	0.709	0.711	0.715	0.716	0.712	0.707	0.697	0.687	0.68	0.672	0.663	0.657	0.653	0.647	0.642	0.64	0.644	0.648	0.656	0.665	0.674	0.684	0.691	0.694	0.696	0.698	0.702	0.707	0.717
A07	Sample	Dilution_80%	0.8	DMSO	Lycopene	Standard_Development	Run079	Standard_Measurement	Plate_01	Clariostar_Study	MB	Biofoundry_,_London	Linear_Dilution_Pattern_V2	0.59	0.591	0.587	0.584	0.579	0.573	0.571	0.57	0.572	0.574	0.575	0.571	0.565	0.556	0.547	0.542	0.536	0.53	0.525	0.52	0.516	0.513	0.511	0.515	0.517	0.525	0.533	0.54	0.548	0.554	0.557	0.559	0.561	0.565	0.571	0.579
A08	Sample	Dilution_60%	0.6	DMSO	Lycopene	Standard_Development	Run079	Standard_Measurement	Plate_01	Clariostar_Study	MB	Biofoundry_,_London	Linear_Dilution_Pattern_V2	0.464	0.464	0.46	0.457	0.454	0.449	0.447	0.446	0.448	0.449	0.448	0.445	0.441	0.434	0.427	0.422	0.417	0.412	0.409	0.406	0.403	0.401	0.401	0.403	0.406	0.412	0.419	0.427	0.433	0.438	0.442	0.444	0.446	0.45	0.456	0.464
A09	Sample	Dilution_40%	0.4	DMSO	Lycopene	Standard_Development	Run079	Standard_Measurement	Plate_01	Clariostar_Study	MB	Biofoundry_,_London	Linear_Dilution_Pattern_V2	0.318	0.316	0.312	0.31	0.307	0.303	0.3	0.298	0.298	0.299	0.298	0.294	0.29	0.285	0.28	0.276	0.272	0.269	0.267	0.265	0.263	0.263	0.262	0.265	0.268	0.273	0.278	0.284	0.29	0.294	0.297	0.299	0.302	0.306	0.311	0.318
A10	Sample	Dilution_20%	0.2	DMSO	Lycopene	Standard_Development	Run079	Standard_Measurement	Plate_01	Clariostar_Study	MB	Biofoundry_,_London	Linear_Dilution_Pattern_V2	0.204	0.201	0.197	0.194	0.191	0.187	0.184	0.182	0.181	0.18	0.178	0.174	0.17	0.166	0.162	0.159	0.155	0.154	0.151	0.15	0.149	0.149	0.149	0.15	0.153	0.155	0.158	0.162	0.164	0.167	0.169	0.171	0.172	0.175	0.178	0.182
A11	Blank	DMSO_Blank		DMSO		Standard_Development	Run079	Standard_Measurement	Plate_01	Clariostar_Study	MB	Biofoundry_,_London	Linear_Dilution_Pattern_V2	0.107	0.105	0.101	0.098	0.095	0.091	0.087	0.085	0.083	0.079	0.075	0.07	0.066	0.063	0.06	0.058	0.056	0.054	0.053	0.052	0.052	0.051	0.05	0.05	0.049	0.049	0.049	0.048	0.047	0.047	0.047	0.046	0.046	0.046	0.046	0.045
A12	Blank	DMSO_Blank		DMSO		Standard_Development	Run079	Standard_Measurement	Plate_01	Clariostar_Study	MB	Biofoundry_,_London	Linear_Dilution_Pattern_V2	0.108	0.105	0.101	0.098	0.095	0.091	0.087	0.085	0.082	0.079	0.075	0.07	0.067	0.064	0.06	0.058	0.056	0.055	0.054	0.052	0.052	0.051	0.05	0.051	0.05	0.049	0.049	0.049	0.048	0.048	0.048	0.047	0.046	0.046	0.046	0.046
B01	Sample	Dilution_100%	1.0	DMSO	Lycopene	Standard_Development	Run079	Standard_Measurement	Plate_01	Clariostar_Study	MB	Biofoundry_,_London	Linear_Dilution_Pattern_V2	1.253	1.266	1.261	1.258	1.26	1.252	1.25	1.247	1.254	1.253	1.255	1.252	1.242	1.237	1.226	1.217	1.208	1.201	1.19	1.185	1.171	1.158	1.15	1.147	1.141	1.14	1.14	1.139	1.139	1.135	1.131	1.124	1.113	1.105	1.101	1.098
B02	Sample	Dilution_80%	0.8	DMSO	Lycopene	Standard_Development	Run079	Standard_Measurement	Plate_01	Clariostar_Study	MB	Biofoundry_,_London	Linear_Dilution_Pattern_V2	0.858	0.86	0.859	0.856	0.855	0.851	0.848	0.849	0.852	0.852	0.853	0.851	0.844	0.836	0.827	0.822	0.817	0.81	0.802	0.797	0.79	0.783	0.778	0.776	0.778	0.78	0.783	0.786	0.79	0.791	0.789	0.787	0.785	0.782	0.782	0.786
B03	Sample	Dilution_60%	0.6	DMSO	Lycopene	Standard_Development	Run079	Standard_Measurement	Plate_01	Clariostar_Study	MB	Biofoundry_,_London	Linear_Dilution_Pattern_V2	0.598	0.598	0.597	0.591	0.589	0.584	0.582	0.582	0.584	0.587	0.586	0.581	0.577	0.571	0.563	0.558	0.553	0.548	0.543	0.54	0.537	0.532	0.53	0.532	0.533	0.537	0.541	0.545	0.55	0.553	0.554	0.554	0.554	0.555	0.557	0.563
B04	Sample	Dilution_40%	0.4	DMSO	Lycopene	Standard_Development	Run079	Standard_Measurement	Plate_01	Clariostar_Study	MB	Biofoundry_,_London	Linear_Dilution_Pattern_V2	0.401	0.401	0.399	0.396	0.393	0.39	0.386	0.385	0.386	0.386	0.385	0.381	0.377	0.372	0.367	0.364	0.36	0.356	0.352	0.35	0.347	0.346	0.345	0.347	0.349	0.352	0.357	0.36	0.364	0.367	0.369	0.369	0.371	0.373	0.376	0.381
B05	Sample	Dilution_20%	0.2	DMSO	Lycopene	Standard_Development	Run079	Standard_Measurement	Plate_01	Clariostar_Study	MB	Biofoundry_,_London	Linear_Dilution_Pattern_V2	0.21	0.209	0.205	0.202	0.2	0.196	0.194	0.192	0.191	0.19	0.189	0.186	0.183	0.178	0.174	0.171	0.169	0.167	0.166	0.164	0.163	0.162	0.163	0.165	0.166	0.169	0.172	0.175	0.178	0.181	0.183	0.185	0.186	0.189	0.191	0.195
B06	Sample	Dilution_100%	1.0	DMSO	Lycopene	Standard_Development	Run079	Standard_Measurement	Plate_01	Clariostar_Study	MB	Biofoundry_,_London	Linear_Dilution_Pattern_V2	0.86	0.866	0.86	0.856	0.854	0.848	0.844	0.846	0.847	0.85	0.851	0.847	0.84	0.833	0.823	0.817	0.811	0.802	0.792	0.787	0.782	0.777	0.772	0.773	0.775	0.782	0.788	0.795	0.803	0.809	0.809	0.808	0.809	0.81	0.814	0.821
B07	Sample	Dilution_80%	0.8	DMSO	Lycopene	Standard_Development	Run079	Standard_Measurement	Plate_01	Clariostar_Study	MB	Biofoundry_,_London	Linear_Dilution_Pattern_V2	0.711	0.712	0.708	0.705	0.701	0.697	0.696	0.695	0.697	0.698	0.7	0.697	0.693	0.683	0.676	0.67	0.664	0.656	0.651	0.645	0.64	0.635	0.634	0.636	0.637	0.642	0.649	0.654	0.66	0.664	0.665	0.666	0.667	0.667	0.671	0.677
B08	Sample	Dilution_60%	0.6	DMSO	Lycopene	Standard_Development	Run079	Standard_Measurement	Plate_01	Clariostar_Study	MB	Biofoundry_,_London	Linear_Dilution_Pattern_V2	0.601	0.6	0.596	0.595	0.592	0.587	0.584	0.583	0.585	0.586	0.586	0.584	0.578	0.573	0.566	0.56	0.556	0.55	0.545	0.542	0.538	0.534	0.531	0.532	0.533	0.537	0.542	0.546	0.55	0.552	0.553	0.553	0.553	0.552	0.556	0.561
B09	Sample	Dilution_40%	0.4	DMSO	Lycopene	Standard_Development	Run079	Standard_Measurement	Plate_01	Clariostar_Study	MB	Biofoundry_,_London	Linear_Dilution_Pattern_V2	0.33	0.329	0.325	0.322	0.319	0.315	0.312	0.311	0.311	0.311	0.31	0.308	0.304	0.299	0.293	0.289	0.286	0.283	0.281	0.279	0.277	0.276	0.276	0.278	0.281	0.285	0.291	0.297	0.303	0.307	0.31	0.313	0.315	0.319	0.324	0.33
B10	Sample	Dilution_20%	0.2	DMSO	Lycopene	Standard_Development	Run079	Standard_Measurement	Plate_01	Clariostar_Study	MB	Biofoundry_,_London	Linear_Dilution_Pattern_V2	0.199	0.196	0.193	0.19	0.187	0.183	0.18	0.179	0.178	0.177	0.176	0.171	0.168	0.163	0.159	0.156	0.153	0.151	0.149	0.148	0.148	0.147	0.147	0.149	0.151	0.154	0.157	0.16	0.163	0.166	0.168	0.17	0.172	0.174	0.178	0.181
B11	Blank	DMSO_Blank		DMSO		Standard_Development	Run079	Standard_Measurement	Plate_01	Clariostar_Study	MB	Biofoundry_,_London	Linear_Dilution_Pattern_V2	0.104	0.101	0.097	0.095	0.092	0.089	0.086	0.083	0.08	0.076	0.072	0.069	0.066	0.063	0.06	0.058	0.056	0.054	0.054	0.053	0.052	0.051	0.05	0.051	0.05	0.049	0.049	0.049	0.048	0.048	0.048	0.048	0.047	0.047	0.046	0.046
B12	Blank	DMSO_Blank		DMSO		Standard_Development	Run079	Standard_Measurement	Plate_01	Clariostar_Study	MB	Biofoundry_,_London	Linear_Dilution_Pattern_V2	0.111	0.108	0.104	0.101	0.098	0.094	0.09	0.088	0.086	0.082	0.079	0.074	0.07	0.068	0.065	0.063	0.061	0.059	0.058	0.058	0.057	0.055	0.055	0.055	0.054	0.053	0.053	0.052	0.052	0.052	0.052	0.051	0.051	0.051	0.05	0.05
C01	Sample	Dilution_95%	0.95	DMSO	Lycopene	Standard_Development	Run079	Standard_Measurement	Plate_01	Clariostar_Study	MB	Biofoundry_,_London	Linear_Dilution_Pattern_V2	1.284	1.296	1.29	1.291	1.288	1.286	1.28	1.28	1.283	1.285	1.283	1.277	1.277	1.27	1.258	1.251	1.249	1.234	1.225	1.218	1.208	1.192	1.181	1.178	1.17	1.167	1.168	1.161	1.158	1.153	1.148	1.14	1.13	1.12	1.112	1.107
C02	Sample	Dilution_75%	0.75	DMSO	Lycopene	Standard_Development	Run079	Standard_Measurement	Plate_01	Clariostar_Study	MB	Biofoundry_,_London	Linear_Dilution_Pattern_V2	0.863	0.868	0.868	0.863	0.859	0.856	0.854	0.854	0.856	0.857	0.857	0.854	0.849	0.842	0.834	0.828	0.822	0.815	0.807	0.802	0.794	0.788	0.783	0.781	0.78	0.783	0.785	0.784	0.787	0.788	0.785	0.781	0.778	0.774	0.774	0.775
C03	Sample	Dilution_55%	0.55	DMSO	Lycopene	Standard_Development	Run079	Standard_Measurement	Plate_01	Clariostar_Study	MB	Biofoundry_,_London	Linear_Dilution_Pattern_V2	0.612	0.613	0.61	0.608	0.605	0.602	0.599	0.598	0.599	0.6	0.601	0.598	0.592	0.587	0.58	0.575	0.569	0.565	0.561	0.557	0.553	0.548	0.545	0.545	0.547	0.548	0.55	0.552	0.556	0.557	0.556	0.554	0.553	0.553	0.554	0.556
C04	Sample	Dilution_35%	0.35	DMSO	Lycopene	Standard_Development	Run079	Standard_Measurement	Plate_01	Clariostar_Study	MB	Biofoundry_,_London	Linear_Dilution_Pattern_V2	0.416	0.417	0.415	0.411	0.409	0.405	0.403	0.402	0.402	0.402	0.401	0.398	0.395	0.39	0.384	0.381	0.378	0.374	0.37	0.368	0.365	0.363	0.362	0.363	0.364	0.366	0.369	0.371	0.373	0.374	0.376	0.375	0.376	0.377	0.378	0.38
C05	Sample	Dilution_15%	0.15	DMSO	Lycopene	Standard_Development	Run079	Standard_Measurement	Plate_01	Clariostar_Study	MB	Biofoundry_,_London	Linear_Dilution_Pattern_V2	0.196	0.194	0.19	0.187	0.184	0.181	0.178	0.176	0.177	0.176	0.175	0.171	0.168	0.164	0.161	0.158	0.155	0.154	0.152	0.152	0.15	0.149	0.149	0.151	0.152	0.154	0.157	0.159	0.161	0.164	0.165	0.166	0.168	0.169	0.172	0.175
C06	Sample	Dilution_95%	0.95	DMSO	Lycopene	Standard_Development	Run079	Standard_Measurement	Plate_01	Clariostar_Study	MB	Biofoundry_,_London	Linear_Dilution_Pattern_V2	0.924	0.929	0.925	0.923	0.917	0.91	0.909	0.91	0.915	0.914	0.915	0.911	0.907	0.896	0.887	0.881	0.875	0.864	0.857	0.851	0.844	0.837	0.832	0.833	0.833	0.838	0.843	0.847	0.854	0.856	0.856	0.855	0.853	0.85	0.852	0.858
C07	Sample	Dilution_75%	0.75	DMSO	Lycopene	Standard_Development	Run079	Standard_Measurement	Plate_01	Clariostar_Study	MB	Biofoundry_,_London	Linear_Dilution_Pattern_V2	0.725	0.728	0.723	0.719	0.716	0.712	0.709	0.709	0.71	0.712	0.714	0.711	0.705	0.696	0.688	0.685	0.678	0.67	0.665	0.66	0.654	0.648	0.647	0.647	0.649	0.651	0.657	0.662	0.666	0.669	0.669	0.669	0.668	0.668	0.67	0.673
C08	Sample	Dilution_55%	0.55	DMSO	Lycopene	Standard_Development	Run079	Standard_Measurement	Plate_01	Clariostar_Study	MB	Biofoundry_,_London	Linear_Dilution_Pattern_V2	0.758	0.762	0.759	0.757	0.753	0.75	0.748	0.747	0.748	0.75	0.751	0.745	0.741	0.734	0.729	0.724	0.718	0.712	0.706	0.701	0.696	0.689	0.684	0.682	0.68	0.679	0.68	0.679	0.68	0.678	0.675	0.671	0.667	0.663	0.66	0.66
C09	Sample	Dilution_35%	0.35	DMSO	Lycopene	Standard_Development	Run079	Standard_Measurement	Plate_01	Clariostar_Study	MB	Biofoundry_,_London	Linear_Dilution_Pattern_V2	0.371	0.37	0.368	0.364	0.361	0.357	0.354	0.353	0.353	0.352	0.351	0.348	0.344	0.339	0.333	0.33	0.327	0.324	0.321	0.319	0.316	0.314	0.313	0.315	0.316	0.319	0.322	0.326	0.328	0.331	0.332	0.333	0.334	0.335	0.337	0.341
C10	Sample	Dilution_15%	0.15	DMSO	Lycopene	Standard_Development	Run079	Standard_Measurement	Plate_01	Clariostar_Study	MB	Biofoundry_,_London	Linear_Dilution_Pattern_V2	0.18	0.178	0.174	0.172	0.169	0.165	0.163	0.161	0.159	0.157	0.155	0.152	0.149	0.144	0.141	0.138	0.135	0.133	0.132	0.131	0.13	0.13	0.13	0.132	0.133	0.135	0.138	0.14	0.142	0.144	0.146	0.147	0.149	0.151	0.153	0.157
C11	Blank	DMSO_Blank		DMSO		Standard_Development	Run079	Standard_Measurement	Plate_01	Clariostar_Study	MB	Biofoundry_,_London	Linear_Dilution_Pattern_V2	0.105	0.103	0.098	0.096	0.093	0.089	0.086	0.084	0.081	0.078	0.074	0.07	0.068	0.064	0.061	0.059	0.058	0.056	0.055	0.055	0.054	0.053	0.052	0.052	0.052	0.051	0.051	0.05	0.049	0.05	0.049	0.049	0.048	0.048	0.048	0.047
C12	Blank	DMSO_Blank		DMSO		Standard_Development	Run079	Standard_Measurement	Plate_01	Clariostar_Study	MB	Biofoundry_,_London	Linear_Dilution_Pattern_V2	0.106	0.103	0.099	0.096	0.094	0.09	0.086	0.084	0.082	0.078	0.075	0.071	0.068	0.065	0.062	0.06	0.058	0.057	0.056	0.055	0.054	0.053	0.053	0.052	0.052	0.051	0.051	0.05	0.05	0.05	0.05	0.049	0.049	0.049	0.048	0.047
D01	Sample	Dilution_95%	0.95	DMSO	Lycopene	Standard_Development	Run079	Standard_Measurement	Plate_01	Clariostar_Study	MB	Biofoundry_,_London	Linear_Dilution_Pattern_V2	1.266	1.286	1.279	1.282	1.281	1.274	1.268	1.273	1.276	1.278	1.275	1.274	1.268	1.255	1.247	1.24	1.236	1.225	1.217	1.204	1.194	1.179	1.169	1.166	1.157	1.158	1.156	1.151	1.153	1.148	1.139	1.13	1.121	1.111	1.104	1.099
D02	Sample	Dilution_75%	0.75	DMSO	Lycopene	Standard_Development	Run079	Standard_Measurement	Plate_01	Clariostar_Study	MB	Biofoundry_,_London	Linear_Dilution_Pattern_V2	0.906	0.908	0.908	0.905	0.902	0.899	0.898	0.899	0.899	0.899	0.9	0.897	0.893	0.884	0.877	0.871	0.865	0.857	0.851	0.846	0.838	0.828	0.823	0.821	0.819	0.821	0.822	0.823	0.823	0.822	0.819	0.814	0.81	0.806	0.803	0.805
D03	Sample	Dilution_55%	0.55	DMSO	Lycopene	Standard_Development	Run079	Standard_Measurement	Plate_01	Clariostar_Study	MB	Biofoundry_,_London	Linear_Dilution_Pattern_V2	0.581	0.582	0.58	0.578	0.575	0.571	0.569	0.568	0.57	0.573	0.571	0.568	0.563	0.556	0.549	0.545	0.541	0.536	0.531	0.529	0.523	0.52	0.517	0.518	0.518	0.521	0.525	0.527	0.531	0.533	0.533	0.532	0.531	0.532	0.534	0.537
D04	Sample	Dilution_35%	0.35	DMSO	Lycopene	Standard_Development	Run079	Standard_Measurement	Plate_01	Clariostar_Study	MB	Biofoundry_,_London	Linear_Dilution_Pattern_V2	0.461	0.461	0.458	0.456	0.453	0.448	0.445	0.445	0.446	0.446	0.447	0.444	0.439	0.433	0.427	0.423	0.419	0.415	0.411	0.407	0.405	0.401	0.399	0.4	0.4	0.402	0.404	0.405	0.407	0.408	0.408	0.407	0.406	0.406	0.408	0.409
D05	Sample	Dilution_15%	0.15	DMSO	Lycopene	Standard_Development	Run079	Standard_Measurement	Plate_01	Clariostar_Study	MB	Biofoundry_,_London	Linear_Dilution_Pattern_V2	0.189	0.186	0.183	0.18	0.176	0.173	0.17	0.169	0.169	0.168	0.167	0.164	0.162	0.157	0.153	0.15	0.148	0.146	0.145	0.143	0.142	0.142	0.142	0.144	0.146	0.148	0.151	0.153	0.156	0.158	0.16	0.161	0.163	0.165	0.168	0.171
D06	Sample	Dilution_95%	0.95	DMSO	Lycopene	Standard_Development	Run079	Standard_Measurement	Plate_01	Clariostar_Study	MB	Biofoundry_,_London	Linear_Dilution_Pattern_V2	1.0	1.004	1.001	0.998	0.997	0.992	0.986	0.987	0.992	0.994	0.994	0.992	0.987	0.974	0.967	0.962	0.953	0.942	0.937	0.929	0.921	0.912	0.905	0.906	0.907	0.907	0.909	0.912	0.915	0.916	0.914	0.911	0.907	0.905	0.904	0.907
D07	Sample	Dilution_75%	0.75	DMSO	Lycopene	Standard_Development	Run079	Standard_Measurement	Plate_01	Clariostar_Study	MB	Biofoundry_,_London	Linear_Dilution_Pattern_V2	0.756	0.758	0.756	0.753	0.751	0.746	0.74	0.742	0.744	0.744	0.745	0.743	0.737	0.728	0.721	0.715	0.712	0.704	0.697	0.692	0.686	0.68	0.675	0.675	0.677	0.68	0.684	0.688	0.693	0.694	0.694	0.692	0.691	0.69	0.69	0.694
D08	Sample	Dilution_55%	0.55	DMSO	Lycopene	Standard_Development	Run079	Standard_Measurement	Plate_01	Clariostar_Study	MB	Biofoundry_,_London	Linear_Dilution_Pattern_V2	0.944	0.951	0.948	0.946	0.946	0.942	0.94	0.94	0.94	0.94	0.941	0.938	0.933	0.926	0.92	0.912	0.907	0.902	0.893	0.887	0.88	0.872	0.863	0.861	0.855	0.852	0.85	0.846	0.846	0.84	0.833	0.826	0.818	0.811	0.806	0.802
D09	Sample	Dilution_35%	0.35	DMSO	Lycopene	Standard_Development	Run079	Standard_Measurement	Plate_01	Clariostar_Study	MB	Biofoundry_,_London	Linear_Dilution_Pattern_V2	0.833	0.838	0.839	0.838	0.836	0.833	0.829	0.829	0.831	0.83	0.828	0.826	0.821	0.815	0.81	0.803	0.801	0.795	0.789	0.785	0.778	0.768	0.761	0.759	0.753	0.748	0.743	0.738	0.733	0.728	0.722	0.713	0.706	0.697	0.691	0.686
D10	Sample	Dilution_15%	0.15	DMSO	Lycopene	Standard_Development	Run079	Standard_Measurement	Plate_01	Clariostar_Study	MB	Biofoundry_,_London	Linear_Dilution_Pattern_V2	0.346	0.346	0.343	0.341	0.34	0.336	0.333	0.331	0.33	0.329	0.327	0.324	0.32	0.316	0.312	0.309	0.305	0.303	0.3	0.3	0.297	0.295	0.294	0.293	0.292	0.292	0.293	0.293	0.294	0.294	0.292	0.292	0.291	0.291	0.291	0.291
D11	Blank	DMSO_Blank		DMSO		Standard_Development	Run079	Standard_Measurement	Plate_01	Clariostar_Study	MB	Biofoundry_,_London	Linear_Dilution_Pattern_V2	0.105	0.102	0.099	0.096	0.092	0.089	0.085	0.083	0.081	0.077	0.073	0.07	0.067	0.064	0.06	0.059	0.058	0.056	0.055	0.054	0.053	0.052	0.051	0.052	0.051	0.051	0.05	0.049	0.049	0.049	0.049	0.048	0.048	0.048	0.047	0.046
D12	Blank	DMSO_Blank		DMSO		Standard_Development	Run079	Standard_Measurement	Plate_01	Clariostar_Study	MB	Biofoundry_,_London	Linear_Dilution_Pattern_V2	0.105	0.102	0.099	0.095	0.093	0.089	0.085	0.083	0.08	0.078	0.074	0.07	0.066	0.063	0.06	0.059	0.057	0.055	0.053	0.053	0.052	0.051	0.05	0.05	0.05	0.049	0.049	0.048	0.048	0.048	0.048	0.047	0.046	0.046	0.046	0.045
E01	Sample	Dilution_90%	0.9	DMSO	Lycopene	Standard_Development	Run079	Standard_Measurement	Plate_01	Clariostar_Study	MB	Biofoundry_,_London	Linear_Dilution_Pattern_V2	1.474	1.484	1.476	1.481	1.486	1.48	1.482	1.483	1.484	1.482	1.477	1.474	1.475	1.467	1.454	1.448	1.441	1.427	1.422	1.414	1.402	1.378	1.365	1.355	1.348	1.345	1.339	1.329	1.327	1.318	1.306	1.291	1.279	1.265	1.253	1.244
E02	Sample	Dilution_70%	0.7	DMSO	Lycopene	Standard_Development	Run079	Standard_Measurement	Plate_01	Clariostar_Study	MB	Biofoundry_,_London	Linear_Dilution_Pattern_V2	0.914	0.916	0.915	0.914	0.911	0.906	0.904	0.904	0.906	0.905	0.907	0.903	0.9	0.895	0.886	0.881	0.874	0.866	0.856	0.851	0.843	0.837	0.83	0.827	0.825	0.826	0.824	0.823	0.825	0.823	0.819	0.813	0.81	0.804	0.801	0.801
E03	Sample	Dilution_50%	0.5	DMSO	Lycopene	Standard_Development	Run079	Standard_Measurement	Plate_01	Clariostar_Study	MB	Biofoundry_,_London	Linear_Dilution_Pattern_V2	0.663	0.663	0.661	0.66	0.656	0.652	0.65	0.65	0.652	0.652	0.652	0.649	0.644	0.637	0.63	0.626	0.623	0.617	0.611	0.608	0.603	0.596	0.593	0.593	0.592	0.593	0.593	0.593	0.595	0.594	0.592	0.59	0.587	0.585	0.583	0.584
E04	Sample	Dilution_30%	0.3	DMSO	Lycopene	Standard_Development	Run079	Standard_Measurement	Plate_01	Clariostar_Study	MB	Biofoundry_,_London	Linear_Dilution_Pattern_V2	0.379	0.379	0.377	0.374	0.372	0.369	0.366	0.365	0.364	0.363	0.363	0.359	0.355	0.351	0.347	0.343	0.339	0.335	0.333	0.331	0.329	0.327	0.325	0.326	0.326	0.328	0.33	0.333	0.335	0.337	0.337	0.336	0.337	0.338	0.339	0.341
E05	Sample	Dilution_10%	0.1	DMSO	Lycopene	Standard_Development	Run079	Standard_Measurement	Plate_01	Clariostar_Study	MB	Biofoundry_,_London	Linear_Dilution_Pattern_V2	0.149	0.146	0.143	0.14	0.137	0.134	0.13	0.129	0.128	0.126	0.126	0.122	0.119	0.115	0.112	0.11	0.107	0.106	0.104	0.102	0.102	0.102	0.102	0.104	0.105	0.106	0.108	0.11	0.112	0.114	0.115	0.117	0.118	0.12	0.122	0.124
E06	Sample	Dilution_90%	0.9	DMSO	Lycopene	Standard_Development	Run079	Standard_Measurement	Plate_01	Clariostar_Study	MB	Biofoundry_,_London	Linear_Dilution_Pattern_V2	1.05	1.055	1.052	1.048	1.048	1.044	1.042	1.04	1.042	1.04	1.044	1.04	1.038	1.028	1.02	1.011	1.002	0.993	0.984	0.978	0.971	0.959	0.952	0.95	0.95	0.951	0.953	0.952	0.955	0.954	0.95	0.943	0.938	0.936	0.933	0.932
E07	Sample	Dilution_70%	0.7	DMSO	Lycopene	Standard_Development	Run079	Standard_Measurement	Plate_01	Clariostar_Study	MB	Biofoundry_,_London	Linear_Dilution_Pattern_V2	0.77	0.77	0.769	0.766	0.762	0.756	0.754	0.755	0.756	0.758	0.759	0.757	0.751	0.742	0.732	0.726	0.722	0.715	0.707	0.703	0.696	0.689	0.686	0.686	0.685	0.687	0.691	0.693	0.696	0.696	0.695	0.694	0.69	0.689	0.689	0.691
E08	Sample	Dilution_50%	0.5	DMSO	Lycopene	Standard_Development	Run079	Standard_Measurement	Plate_01	Clariostar_Study	MB	Biofoundry_,_London	Linear_Dilution_Pattern_V2	1.284	1.301	1.3	1.3	1.299	1.293	1.289	1.296	1.3	1.296	1.296	1.291	1.289	1.28	1.275	1.269	1.268	1.255	1.244	1.239	1.226	1.212	1.198	1.192	1.179	1.174	1.164	1.151	1.142	1.131	1.119	1.105	1.094	1.077	1.064	1.053
E09	Sample	Dilution_30%	0.3	DMSO	Lycopene	Standard_Development	Run079	Standard_Measurement	Plate_01	Clariostar_Study	MB	Biofoundry_,_London	Linear_Dilution_Pattern_V2	0.754	0.758	0.757	0.756	0.756	0.75	0.749	0.749	0.75	0.748	0.743	0.742	0.739	0.733	0.728	0.725	0.721	0.714	0.71	0.705	0.699	0.691	0.686	0.681	0.675	0.671	0.667	0.663	0.661	0.655	0.649	0.643	0.636	0.629	0.623	0.618
E10	Sample	Dilution_10%	0.1	DMSO	Lycopene	Standard_Development	Run079	Standard_Measurement	Plate_01	Clariostar_Study	MB	Biofoundry_,_London	Linear_Dilution_Pattern_V2	0.325	0.324	0.322	0.321	0.318	0.314	0.311	0.31	0.309	0.308	0.307	0.303	0.299	0.295	0.29	0.289	0.286	0.283	0.281	0.28	0.277	0.275	0.274	0.274	0.273	0.273	0.273	0.272	0.272	0.272	0.271	0.27	0.269	0.269	0.269	0.269
E11	Blank	DMSO_Blank		DMSO		Standard_Development	Run079	Standard_Measurement	Plate_01	Clariostar_Study	MB	Biofoundry_,_London	Linear_Dilution_Pattern_V2	0.109	0.106	0.102	0.099	0.096	0.093	0.089	0.086	0.084	0.081	0.077	0.073	0.07	0.066	0.062	0.061	0.059	0.058	0.057	0.055	0.055	0.053	0.053	0.053	0.052	0.052	0.051	0.051	0.05	0.05	0.05	0.05	0.049	0.049	0.048	0.047
E12	Blank	DMSO_Blank		DMSO		Standard_Development	Run079	Standard_Measurement	Plate_01	Clariostar_Study	MB	Biofoundry_,_London	Linear_Dilution_Pattern_V2	0.108	0.104	0.1	0.097	0.093	0.089	0.085	0.083	0.081	0.078	0.075	0.07	0.067	0.063	0.06	0.059	0.057	0.056	0.054	0.053	0.052	0.051	0.05	0.051	0.05	0.05	0.05	0.049	0.048	0.048	0.047	0.047	0.047	0.046	0.046	0.044
F01	Sample	Dilution_90%	0.9	DMSO	Lycopene	Standard_Development	Run079	Standard_Measurement	Plate_01	Clariostar_Study	MB	Biofoundry_,_London	Linear_Dilution_Pattern_V2	1.532	1.548	1.54	1.542	1.55	1.544	1.544	1.549	1.55	1.546	1.544	1.537	1.529	1.529	1.518	1.509	1.508	1.494	1.478	1.474	1.456	1.437	1.421	1.415	1.404	1.397	1.392	1.377	1.372	1.363	1.349	1.331	1.318	1.301	1.29	1.28
F02	Sample	Dilution_70%	0.7	DMSO	Lycopene	Standard_Development	Run079	Standard_Measurement	Plate_01	Clariostar_Study	MB	Biofoundry_,_London	Linear_Dilution_Pattern_V2	1.024	1.03	1.027	1.026	1.027	1.02	1.017	1.019	1.022	1.021	1.023	1.017	1.014	1.006	0.998	0.99	0.984	0.975	0.966	0.96	0.953	0.943	0.934	0.931	0.925	0.923	0.921	0.919	0.918	0.912	0.908	0.9	0.893	0.886	0.878	0.875
F03	Sample	Dilution_50%	0.5	DMSO	Lycopene	Standard_Development	Run079	Standard_Measurement	Plate_01	Clariostar_Study	MB	Biofoundry_,_London	Linear_Dilution_Pattern_V2	0.619	0.62	0.616	0.613	0.611	0.607	0.604	0.604	0.605	0.605	0.603	0.601	0.597	0.59	0.582	0.579	0.575	0.57	0.565	0.561	0.556	0.55	0.546	0.546	0.546	0.547	0.549	0.55	0.552	0.552	0.551	0.549	0.547	0.544	0.544	0.545
F04	Sample	Dilution_30%	0.3	DMSO	Lycopene	Standard_Development	Run079	Standard_Measurement	Plate_01	Clariostar_Study	MB	Biofoundry_,_London	Linear_Dilution_Pattern_V2	0.441	0.441	0.44	0.438	0.434	0.431	0.428	0.428	0.428	0.428	0.428	0.424	0.42	0.416	0.41	0.406	0.402	0.399	0.396	0.393	0.39	0.387	0.385	0.386	0.385	0.387	0.387	0.388	0.39	0.39	0.389	0.388	0.387	0.387	0.386	0.388
F05	Sample	Dilution_10%	0.1	DMSO	Lycopene	Standard_Development	Run079	Standard_Measurement	Plate_01	Clariostar_Study	MB	Biofoundry_,_London	Linear_Dilution_Pattern_V2	0.161	0.159	0.155	0.152	0.149	0.145	0.142	0.14	0.14	0.139	0.137	0.134	0.131	0.127	0.123	0.121	0.119	0.117	0.116	0.115	0.114	0.113	0.113	0.115	0.116	0.118	0.12	0.122	0.123	0.125	0.127	0.128	0.13	0.131	0.133	0.136
F06	Sample	Dilution_90%	0.9	DMSO	Lycopene	Standard_Development	Run079	Standard_Measurement	Plate_01	Clariostar_Study	MB	Biofoundry_,_London	Linear_Dilution_Pattern_V2	1.187	1.195	1.192	1.192	1.189	1.184	1.181	1.183	1.185	1.181	1.189	1.183	1.18	1.167	1.157	1.149	1.142	1.135	1.126	1.121	1.109	1.094	1.084	1.082	1.078	1.078	1.074	1.07	1.071	1.066	1.063	1.056	1.048	1.039	1.033	1.028
F07	Sample	Dilution_70%	0.7	DMSO	Lycopene	Standard_Development	Run079	Standard_Measurement	Plate_01	Clariostar_Study	MB	Biofoundry_,_London	Linear_Dilution_Pattern_V2	0.868	0.876	0.872	0.87	0.865	0.86	0.857	0.86	0.861	0.864	0.862	0.86	0.855	0.845	0.837	0.832	0.827	0.82	0.811	0.804	0.797	0.788	0.782	0.782	0.78	0.78	0.78	0.78	0.782	0.78	0.777	0.772	0.767	0.762	0.76	0.76
F08	Sample	Dilution_50%	0.5	DMSO	Lycopene	Standard_Development	Run079	Standard_Measurement	Plate_01	Clariostar_Study	MB	Biofoundry_,_London	Linear_Dilution_Pattern_V2	0.904	0.907	0.905	0.904	0.901	0.899	0.895	0.894	0.893	0.895	0.893	0.891	0.889	0.88	0.872	0.867	0.863	0.856	0.85	0.844	0.836	0.827	0.82	0.819	0.812	0.807	0.804	0.8	0.798	0.792	0.787	0.779	0.771	0.763	0.757	0.754
F09	Sample	Dilution_30%	0.3	DMSO	Lycopene	Standard_Development	Run079	Standard_Measurement	Plate_01	Clariostar_Study	MB	Biofoundry_,_London	Linear_Dilution_Pattern_V2	0.409	0.409	0.406	0.403	0.401	0.398	0.395	0.394	0.393	0.392	0.391	0.389	0.385	0.379	0.373	0.37	0.367	0.363	0.359	0.357	0.355	0.352	0.351	0.351	0.352	0.352	0.354	0.354	0.356	0.357	0.357	0.356	0.355	0.355	0.356	0.358
F10	Sample	Dilution_10%	0.1	DMSO	Lycopene	Standard_Development	Run079	Standard_Measurement	Plate_01	Clariostar_Study	MB	Biofoundry_,_London	Linear_Dilution_Pattern_V2	0.16	0.157	0.153	0.151	0.148	0.144	0.141	0.139	0.137	0.136	0.133	0.129	0.126	0.123	0.119	0.116	0.114	0.111	0.11	0.109	0.109	0.108	0.108	0.11	0.11	0.111	0.114	0.115	0.117	0.118	0.12	0.121	0.123	0.124	0.126	0.129
F11	Blank	DMSO		DMSO		Standard_Development	Run079	Standard_Measurement	Plate_01	Clariostar_Study	MB	Biofoundry_,_London	Linear_Dilution_Pattern_V2	0.107	0.103	0.1	0.097	0.094	0.091	0.087	0.085	0.082	0.079	0.075	0.071	0.068	0.066	0.062	0.061	0.059	0.058	0.056	0.055	0.054	0.053	0.053	0.053	0.052	0.052	0.051	0.05	0.05	0.05	0.049	0.049	0.049	0.049	0.048	0.047
F12	Blank	DMSO		DMSO		Standard_Development	Run079	Standard_Measurement	Plate_01	Clariostar_Study	MB	Biofoundry_,_London	Linear_Dilution_Pattern_V2	0.112	0.108	0.104	0.101	0.098	0.095	0.091	0.089	0.086	0.083	0.079	0.074	0.071	0.067	0.065	0.063	0.061	0.06	0.058	0.057	0.056	0.055	0.054	0.054	0.053	0.053	0.052	0.052	0.051	0.051	0.051	0.051	0.05	0.05	0.049	0.048
G01	Sample	Dilution_85%	0.85	DMSO	Lycopene	Standard_Development	Run079	Standard_Measurement	Plate_01	Clariostar_Study	MB	Biofoundry_,_London	Linear_Dilution_Pattern_V2	1.277	1.29	1.277	1.281	1.28	1.275	1.27	1.274	1.277	1.269	1.274	1.267	1.264	1.255	1.243	1.239	1.236	1.222	1.212	1.204	1.192	1.177	1.166	1.159	1.152	1.15	1.145	1.141	1.138	1.129	1.117	1.105	1.097	1.085	1.077	1.07
G02	Sample	Dilution_65%	0.65	DMSO	Lycopene	Standard_Development	Run079	Standard_Measurement	Plate_01	Clariostar_Study	MB	Biofoundry_,_London	Linear_Dilution_Pattern_V2	0.904	0.913	0.91	0.907	0.901	0.898	0.897	0.896	0.898	0.9	0.899	0.896	0.89	0.88	0.872	0.869	0.863	0.855	0.847	0.841	0.833	0.825	0.82	0.816	0.811	0.81	0.81	0.808	0.807	0.803	0.798	0.791	0.785	0.78	0.775	0.772
G03	Sample	Dilution_45%	0.45	DMSO	Lycopene	Standard_Development	Run079	Standard_Measurement	Plate_01	Clariostar_Study	MB	Biofoundry_,_London	Linear_Dilution_Pattern_V2	0.51	0.509	0.506	0.503	0.501	0.495	0.493	0.493	0.495	0.494	0.494	0.49	0.485	0.48	0.473	0.468	0.464	0.461	0.456	0.453	0.45	0.445	0.442	0.443	0.444	0.445	0.448	0.45	0.453	0.454	0.453	0.452	0.451	0.452	0.452	0.454
G04	Sample	Dilution_25%	0.25	DMSO	Lycopene	Standard_Development	Run079	Standard_Measurement	Plate_01	Clariostar_Study	MB	Biofoundry_,_London	Linear_Dilution_Pattern_V2	0.255	0.252	0.249	0.246	0.242	0.238	0.234	0.234	0.235	0.234	0.233	0.231	0.227	0.221	0.217	0.215	0.212	0.209	0.207	0.205	0.205	0.204	0.203	0.206	0.208	0.21	0.214	0.216	0.22	0.223	0.225	0.226	0.228	0.23	0.233	0.236
G05	Sample	Dilution_05%	0.0499999999999999	DMSO	Lycopene	Standard_Development	Run079	Standard_Measurement	Plate_01	Clariostar_Study	MB	Biofoundry_,_London	Linear_Dilution_Pattern_V2	0.122	0.119	0.116	0.113	0.109	0.106	0.102	0.101	0.1	0.098	0.095	0.092	0.089	0.086	0.082	0.081	0.078	0.076	0.075	0.074	0.073	0.072	0.072	0.073	0.073	0.073	0.074	0.075	0.076	0.076	0.077	0.077	0.078	0.078	0.079	0.079
G06	Sample	Dilution_85%	0.85	DMSO	Lycopene	Standard_Development	Run079	Standard_Measurement	Plate_01	Clariostar_Study	MB	Biofoundry_,_London	Linear_Dilution_Pattern_V2	0.95	0.953	0.952	0.948	0.943	0.938	0.934	0.934	0.937	0.937	0.936	0.936	0.93	0.919	0.908	0.902	0.898	0.887	0.879	0.873	0.864	0.857	0.85	0.848	0.846	0.847	0.849	0.849	0.852	0.853	0.849	0.845	0.84	0.836	0.832	0.832
G07	Sample	Dilution_65%	0.65	DMSO	Lycopene	Standard_Development	Run079	Standard_Measurement	Plate_01	Clariostar_Study	MB	Biofoundry_,_London	Linear_Dilution_Pattern_V2	0.717	0.717	0.713	0.71	0.705	0.701	0.699	0.699	0.701	0.702	0.703	0.699	0.693	0.685	0.677	0.671	0.667	0.66	0.653	0.648	0.643	0.636	0.632	0.632	0.632	0.633	0.636	0.636	0.639	0.639	0.638	0.637	0.632	0.63	0.629	0.63
G08	Sample	Dilution_45%	0.45	DMSO	Lycopene	Standard_Development	Run079	Standard_Measurement	Plate_01	Clariostar_Study	MB	Biofoundry_,_London	Linear_Dilution_Pattern_V2	0.579	0.581	0.578	0.574	0.571	0.567	0.562	0.563	0.565	0.564	0.563	0.559	0.555	0.548	0.543	0.538	0.534	0.528	0.525	0.52	0.515	0.511	0.507	0.506	0.505	0.506	0.506	0.507	0.508	0.508	0.506	0.504	0.5	0.498	0.498	0.498
G09	Sample	Dilution_25%	0.25	DMSO	Lycopene	Standard_Development	Run079	Standard_Measurement	Plate_01	Clariostar_Study	MB	Biofoundry_,_London	Linear_Dilution_Pattern_V2	0.253	0.252	0.247	0.243	0.24	0.235	0.232	0.231	0.232	0.231	0.23	0.227	0.223	0.218	0.213	0.211	0.208	0.205	0.203	0.202	0.2	0.199	0.199	0.202	0.204	0.206	0.21	0.213	0.216	0.22	0.221	0.223	0.225	0.227	0.23	0.233
G10	Sample	Dilution_05%	0.0499999999999999	DMSO	Lycopene	Standard_Development	Run079	Standard_Measurement	Plate_01	Clariostar_Study	MB	Biofoundry_,_London	Linear_Dilution_Pattern_V2	0.127	0.125	0.121	0.118	0.115	0.111	0.107	0.106	0.104	0.102	0.098	0.093	0.09	0.087	0.084	0.081	0.079	0.077	0.075	0.074	0.074	0.073	0.072	0.073	0.073	0.073	0.074	0.074	0.075	0.076	0.077	0.077	0.077	0.078	0.078	0.079
G11	Blank	DMSO_Blank		DMSO		Standard_Development	Run079	Standard_Measurement	Plate_01	Clariostar_Study	MB	Biofoundry_,_London	Linear_Dilution_Pattern_V2	0.112	0.11	0.105	0.102	0.099	0.095	0.091	0.089	0.086	0.083	0.079	0.075	0.072	0.069	0.066	0.064	0.062	0.06	0.059	0.058	0.057	0.056	0.055	0.056	0.055	0.054	0.054	0.053	0.053	0.053	0.052	0.052	0.052	0.051	0.05	0.05
G12	Blank	DMSO_Blank		DMSO		Standard_Development	Run079	Standard_Measurement	Plate_01	Clariostar_Study	MB	Biofoundry_,_London	Linear_Dilution_Pattern_V2	0.115	0.111	0.107	0.105	0.101	0.097	0.093	0.091	0.088	0.085	0.081	0.077	0.073	0.07	0.067	0.065	0.063	0.061	0.06	0.059	0.058	0.057	0.057	0.057	0.056	0.056	0.055	0.054	0.054	0.054	0.054	0.054	0.053	0.053	0.052	0.051
H01	Sample	Dilution_85%	0.85	DMSO	Lycopene	Standard_Development	Run079	Standard_Measurement	Plate_01	Clariostar_Study	MB	Biofoundry_,_London	Linear_Dilution_Pattern_V2	0.977	0.981	0.976	0.973	0.971	0.966	0.962	0.961	0.961	0.959	0.961	0.956	0.95	0.94	0.929	0.921	0.914	0.905	0.897	0.889	0.88	0.87	0.862	0.859	0.855	0.856	0.855	0.854	0.856	0.852	0.848	0.84	0.834	0.828	0.824	0.82
H02	Sample	Dilution_65%	0.65	DMSO	Lycopene	Standard_Development	Run079	Standard_Measurement	Plate_01	Clariostar_Study	MB	Biofoundry_,_London	Linear_Dilution_Pattern_V2	0.673	0.675	0.673	0.67	0.665	0.661	0.657	0.656	0.657	0.655	0.653	0.65	0.645	0.637	0.63	0.625	0.618	0.611	0.606	0.599	0.594	0.588	0.585	0.584	0.583	0.586	0.587	0.588	0.59	0.59	0.589	0.585	0.582	0.579	0.579	0.579
H03	Sample	Dilution_45%	0.45	DMSO	Lycopene	Standard_Development	Run079	Standard_Measurement	Plate_01	Clariostar_Study	MB	Biofoundry_,_London	Linear_Dilution_Pattern_V2	0.408	0.405	0.402	0.399	0.395	0.389	0.386	0.386	0.385	0.384	0.382	0.379	0.374	0.367	0.361	0.357	0.352	0.347	0.344	0.341	0.338	0.336	0.334	0.336	0.337	0.34	0.344	0.346	0.349	0.353	0.354	0.354	0.355	0.356	0.358	0.362
H04	Sample	Dilution_25%	0.25	DMSO	Lycopene	Standard_Development	Run079	Standard_Measurement	Plate_01	Clariostar_Study	MB	Biofoundry_,_London	Linear_Dilution_Pattern_V2	0.25	0.247	0.244	0.241	0.238	0.234	0.23	0.228	0.227	0.226	0.223	0.219	0.216	0.212	0.207	0.203	0.199	0.197	0.195	0.194	0.193	0.192	0.192	0.193	0.194	0.198	0.201	0.204	0.208	0.21	0.212	0.213	0.215	0.218	0.221	0.225
H05	Sample	Dilution_05%	0.0499999999999999	DMSO	Lycopene	Standard_Development	Run079	Standard_Measurement	Plate_01	Clariostar_Study	MB	Biofoundry_,_London	Linear_Dilution_Pattern_V2	0.13	0.127	0.123	0.12	0.116	0.112	0.109	0.107	0.105	0.102	0.099	0.096	0.092	0.088	0.084	0.082	0.08	0.077	0.076	0.075	0.075	0.074	0.073	0.074	0.074	0.074	0.075	0.075	0.076	0.077	0.077	0.078	0.078	0.079	0.079	0.08
H06	Sample	Dilution_85%	0.85	DMSO	Lycopene	Standard_Development	Run079	Standard_Measurement	Plate_01	Clariostar_Study	MB	Biofoundry_,_London	Linear_Dilution_Pattern_V2	0.783	0.786	0.781	0.777	0.771	0.766	0.761	0.761	0.762	0.761	0.76	0.757	0.75	0.741	0.731	0.724	0.718	0.71	0.702	0.696	0.689	0.681	0.677	0.677	0.677	0.679	0.684	0.686	0.69	0.692	0.692	0.689	0.687	0.684	0.683	0.685
H07	Sample	Dilution_65%	0.65	DMSO	Lycopene	Standard_Development	Run079	Standard_Measurement	Plate_01	Clariostar_Study	MB	Biofoundry_,_London	Linear_Dilution_Pattern_V2	0.586	0.586	0.582	0.577	0.572	0.567	0.565	0.564	0.564	0.563	0.562	0.558	0.552	0.544	0.536	0.53	0.524	0.518	0.513	0.508	0.502	0.498	0.495	0.496	0.497	0.5	0.504	0.507	0.511	0.514	0.513	0.513	0.513	0.512	0.513	0.516
H08	Sample	Dilution_45%	0.45	DMSO	Lycopene	Standard_Development	Run079	Standard_Measurement	Plate_01	Clariostar_Study	MB	Biofoundry_,_London	Linear_Dilution_Pattern_V2	0.385	0.384	0.38	0.375	0.37	0.366	0.363	0.362	0.362	0.361	0.36	0.357	0.351	0.344	0.338	0.333	0.328	0.325	0.321	0.318	0.316	0.313	0.312	0.316	0.317	0.32	0.325	0.33	0.335	0.339	0.34	0.342	0.343	0.345	0.349	0.353
H09	Sample	Dilution_25%	0.25	DMSO	Lycopene	Standard_Development	Run079	Standard_Measurement	Plate_01	Clariostar_Study	MB	Biofoundry_,_London	Linear_Dilution_Pattern_V2	0.241	0.239	0.234	0.232	0.228	0.224	0.22	0.219	0.218	0.216	0.215	0.21	0.207	0.201	0.196	0.193	0.189	0.187	0.184	0.183	0.182	0.181	0.181	0.183	0.185	0.188	0.191	0.195	0.199	0.202	0.204	0.205	0.208	0.21	0.213	0.218
H10	Sample	Dilution_05%	0.0499999999999999	DMSO	Lycopene	Standard_Development	Run079	Standard_Measurement	Plate_01	Clariostar_Study	MB	Biofoundry_,_London	Linear_Dilution_Pattern_V2	0.139	0.135	0.131	0.127	0.123	0.119	0.115	0.113	0.111	0.108	0.104	0.1	0.096	0.091	0.087	0.084	0.081	0.079	0.077	0.076	0.075	0.075	0.074	0.075	0.075	0.075	0.075	0.075	0.076	0.077	0.077	0.078	0.078	0.079	0.079	0.08
H11	Blank	DMSO_Blank		DMSO		Standard_Development	Run079	Standard_Measurement	Plate_01	Clariostar_Study	MB	Biofoundry_,_London	Linear_Dilution_Pattern_V2	0.116	0.112	0.108	0.103	0.099	0.095	0.09	0.089	0.086	0.084	0.079	0.074	0.071	0.067	0.064	0.062	0.06	0.058	0.056	0.055	0.054	0.053	0.052	0.053	0.053	0.052	0.051	0.05	0.05	0.05	0.049	0.049	0.049	0.048	0.047	0.046
H12	Blank	DMSO_Blank		DMSO		Standard_Development	Run079	Standard_Measurement	Plate_01	Clariostar_Study	MB	Biofoundry_,_London	Linear_Dilution_Pattern_V2	0.12	0.117	0.112	0.109	0.105	0.101	0.096	0.094	0.09	0.087	0.083	0.077	0.073	0.069	0.065	0.063	0.061	0.059	0.056	0.056	0.055	0.054	0.053	0.053	0.052	0.052	0.052	0.05	0.05	0.05	0.05	0.049	0.048	0.048	0.047	0.045
A01	Sample	Dilution_100%	1.0	DMSO	Lycopene	Standard_Development	Run079	Standard_Measurement	Plate_01	Clariostar_Study	MB	Biofoundry_,_London	Linear_Dilution_Pattern_V2	1.007	1.005	1.008	1.005	0.996	0.993	0.991	0.992	0.992	0.993	0.994	0.987	0.981	0.969	0.96	0.956	0.947	0.935	0.927	0.92	0.91	0.901	0.893	0.889	0.889	0.891	0.891	0.893	0.894	0.894	0.892	0.886	0.88	0.874	0.872	0.873
A02	Sample	Dilution_80%	0.8	DMSO	Lycopene	Standard_Development	Run079	Standard_Measurement	Plate_01	Clariostar_Study	MB	Biofoundry_,_London	Linear_Dilution_Pattern_V2	0.672	0.669	0.669	0.664	0.66	0.657	0.653	0.654	0.654	0.653	0.653	0.649	0.642	0.633	0.625	0.619	0.613	0.606	0.599	0.593	0.588	0.585	0.581	0.581	0.584	0.587	0.593	0.598	0.602	0.607	0.608	0.607	0.605	0.605	0.608	0.614
A03	Sample	Dilution_60%	0.6	DMSO	Lycopene	Standard_Development	Run079	Standard_Measurement	Plate_01	Clariostar_Study	MB	Biofoundry_,_London	Linear_Dilution_Pattern_V2	0.485	0.482	0.481	0.476	0.472	0.469	0.467	0.467	0.465	0.465	0.464	0.46	0.455	0.449	0.442	0.436	0.432	0.427	0.423	0.419	0.416	0.413	0.411	0.412	0.416	0.42	0.425	0.431	0.435	0.44	0.441	0.442	0.445	0.446	0.449	0.455
A04	Sample	Dilution_40%	0.4	DMSO	Lycopene	Standard_Development	Run079	Standard_Measurement	Plate_01	Clariostar_Study	MB	Biofoundry_,_London	Linear_Dilution_Pattern_V2	0.35	0.347	0.346	0.342	0.339	0.335	0.332	0.331	0.331	0.33	0.33	0.326	0.321	0.316	0.31	0.306	0.303	0.299	0.296	0.294	0.291	0.29	0.289	0.291	0.294	0.298	0.302	0.306	0.31	0.314	0.316	0.317	0.319	0.322	0.325	0.331
A05	Sample	Dilution_20%	0.2	DMSO	Lycopene	Standard_Development	Run079	Standard_Measurement	Plate_01	Clariostar_Study	MB	Biofoundry_,_London	Linear_Dilution_Pattern_V2	0.204	0.202	0.2	0.195	0.193	0.19	0.188	0.186	0.185	0.183	0.181	0.178	0.174	0.171	0.167	0.164	0.161	0.159	0.157	0.156	0.155	0.155	0.155	0.156	0.158	0.16	0.163	0.166	0.169	0.172	0.174	0.174	0.176	0.179	0.182	0.186
A06	Sample	Dilution_100%	1.0	DMSO	Lycopene	Standard_Development	Run079	Standard_Measurement	Plate_01	Clariostar_Study	MB	Biofoundry_,_London	Linear_Dilution_Pattern_V2	0.767	0.766	0.764	0.76	0.753	0.748	0.745	0.746	0.747	0.747	0.746	0.74	0.733	0.724	0.715	0.705	0.698	0.69	0.685	0.678	0.67	0.665	0.661	0.659	0.664	0.668	0.674	0.683	0.689	0.695	0.696	0.694	0.695	0.696	0.698	0.704
A07	Sample	Dilution_80%	0.8	DMSO	Lycopene	Standard_Development	Run079	Standard_Measurement	Plate_01	Clariostar_Study	MB	Biofoundry_,_London	Linear_Dilution_Pattern_V2	0.633	0.63	0.628	0.624	0.618	0.613	0.609	0.609	0.609	0.608	0.609	0.605	0.597	0.588	0.581	0.575	0.566	0.558	0.553	0.548	0.543	0.538	0.535	0.536	0.538	0.544	0.548	0.554	0.56	0.564	0.565	0.565	0.564	0.566	0.568	0.573
A08	Sample	Dilution_60%	0.6	DMSO	Lycopene	Standard_Development	Run079	Standard_Measurement	Plate_01	Clariostar_Study	MB	Biofoundry_,_London	Linear_Dilution_Pattern_V2	0.502	0.499	0.497	0.491	0.487	0.483	0.481	0.479	0.478	0.478	0.477	0.475	0.469	0.461	0.454	0.449	0.444	0.438	0.434	0.429	0.425	0.422	0.419	0.419	0.422	0.426	0.43	0.435	0.439	0.443	0.443	0.443	0.443	0.445	0.447	0.451
A09	Sample	Dilution_40%	0.4	DMSO	Lycopene	Standard_Development	Run079	Standard_Measurement	Plate_01	Clariostar_Study	MB	Biofoundry_,_London	Linear_Dilution_Pattern_V2	0.33	0.328	0.326	0.321	0.317	0.314	0.311	0.31	0.31	0.309	0.308	0.305	0.3	0.294	0.288	0.284	0.28	0.276	0.273	0.271	0.269	0.268	0.268	0.269	0.272	0.277	0.281	0.287	0.291	0.294	0.297	0.299	0.301	0.304	0.307	0.312
A10	Sample	Dilution_20%	0.2	DMSO	Lycopene	Standard_Development	Run079	Standard_Measurement	Plate_01	Clariostar_Study	MB	Biofoundry_,_London	Linear_Dilution_Pattern_V2	0.206	0.203	0.201	0.197	0.193	0.189	0.185	0.185	0.184	0.183	0.182	0.178	0.173	0.168	0.164	0.161	0.158	0.155	0.154	0.153	0.151	0.151	0.151	0.152	0.154	0.157	0.16	0.162	0.166	0.168	0.17	0.171	0.173	0.175	0.178	0.181
A11	Blank	DMSO_Blank		DMSO		Standard_Development	Run079	Standard_Measurement	Plate_01	Clariostar_Study	MB	Biofoundry_,_London	Linear_Dilution_Pattern_V2	0.108	0.104	0.102	0.098	0.094	0.092	0.088	0.086	0.083	0.079	0.074	0.071	0.068	0.063	0.06	0.058	0.057	0.055	0.054	0.053	0.052	0.051	0.05	0.05	0.05	0.049	0.049	0.048	0.048	0.048	0.047	0.047	0.046	0.046	0.046	0.045
A12	Blank	DMSO_Blank		DMSO		Standard_Development	Run079	Standard_Measurement	Plate_01	Clariostar_Study	MB	Biofoundry_,_London	Linear_Dilution_Pattern_V2	0.108	0.103	0.101	0.098	0.094	0.091	0.088	0.086	0.082	0.078	0.074	0.07	0.066	0.063	0.06	0.058	0.056	0.054	0.054	0.053	0.051	0.051	0.05	0.05	0.05	0.049	0.049	0.048	0.048	0.048	0.047	0.046	0.046	0.046	0.046	0.045
B01	Sample	Dilution_100%	1.0	DMSO	Lycopene	Standard_Development	Run079	Standard_Measurement	Plate_01	Clariostar_Study	MB	Biofoundry_,_London	Linear_Dilution_Pattern_V2	1.321	1.311	1.322	1.319	1.311	1.311	1.308	1.306	1.312	1.308	1.315	1.312	1.302	1.294	1.291	1.279	1.27	1.257	1.241	1.233	1.221	1.21	1.202	1.194	1.185	1.186	1.184	1.178	1.173	1.171	1.165	1.151	1.139	1.131	1.12	1.115
B02	Sample	Dilution_80%	0.8	DMSO	Lycopene	Standard_Development	Run079	Standard_Measurement	Plate_01	Clariostar_Study	MB	Biofoundry_,_London	Linear_Dilution_Pattern_V2	0.886	0.884	0.886	0.881	0.875	0.874	0.872	0.871	0.874	0.875	0.874	0.871	0.865	0.854	0.849	0.841	0.832	0.825	0.819	0.815	0.804	0.798	0.793	0.789	0.788	0.789	0.792	0.792	0.793	0.794	0.79	0.786	0.78	0.777	0.776	0.776
B03	Sample	Dilution_60%	0.6	DMSO	Lycopene	Standard_Development	Run079	Standard_Measurement	Plate_01	Clariostar_Study	MB	Biofoundry_,_London	Linear_Dilution_Pattern_V2	0.625	0.625	0.625	0.623	0.618	0.615	0.612	0.61	0.611	0.611	0.611	0.606	0.601	0.595	0.587	0.582	0.575	0.57	0.566	0.561	0.556	0.551	0.547	0.547	0.548	0.549	0.553	0.556	0.559	0.561	0.558	0.557	0.555	0.554	0.554	0.556
B04	Sample	Dilution_40%	0.4	DMSO	Lycopene	Standard_Development	Run079	Standard_Measurement	Plate_01	Clariostar_Study	MB	Biofoundry_,_London	Linear_Dilution_Pattern_V2	0.413	0.413	0.41	0.406	0.403	0.4	0.398	0.397	0.398	0.396	0.395	0.393	0.387	0.381	0.376	0.371	0.368	0.364	0.361	0.358	0.355	0.352	0.351	0.351	0.353	0.356	0.359	0.362	0.365	0.368	0.368	0.367	0.368	0.37	0.371	0.375
B05	Sample	Dilution_20%	0.2	DMSO	Lycopene	Standard_Development	Run079	Standard_Measurement	Plate_01	Clariostar_Study	MB	Biofoundry_,_London	Linear_Dilution_Pattern_V2	0.214	0.211	0.21	0.206	0.203	0.201	0.198	0.197	0.195	0.195	0.193	0.191	0.186	0.183	0.178	0.175	0.173	0.17	0.169	0.168	0.167	0.166	0.166	0.167	0.169	0.172	0.175	0.178	0.181	0.183	0.185	0.186	0.188	0.191	0.193	0.197
B06	Sample	Dilution_100%	1.0	DMSO	Lycopene	Standard_Development	Run079	Standard_Measurement	Plate_01	Clariostar_Study	MB	Biofoundry_,_London	Linear_Dilution_Pattern_V2	0.899	0.899	0.899	0.894	0.888	0.884	0.885	0.882	0.881	0.884	0.884	0.88	0.873	0.861	0.853	0.845	0.835	0.825	0.82	0.812	0.805	0.798	0.794	0.793	0.792	0.795	0.799	0.805	0.809	0.813	0.81	0.806	0.804	0.804	0.803	0.807
B07	Sample	Dilution_80%	0.8	DMSO	Lycopene	Standard_Development	Run079	Standard_Measurement	Plate_01	Clariostar_Study	MB	Biofoundry_,_London	Linear_Dilution_Pattern_V2	0.743	0.743	0.74	0.738	0.731	0.729	0.726	0.725	0.725	0.727	0.726	0.722	0.716	0.706	0.699	0.691	0.684	0.676	0.669	0.663	0.659	0.653	0.648	0.646	0.647	0.65	0.653	0.658	0.661	0.663	0.663	0.66	0.658	0.657	0.656	0.659
B08	Sample	Dilution_60%	0.6	DMSO	Lycopene	Standard_Development	Run079	Standard_Measurement	Plate_01	Clariostar_Study	MB	Biofoundry_,_London	Linear_Dilution_Pattern_V2	0.622	0.622	0.62	0.616	0.612	0.608	0.604	0.605	0.606	0.606	0.603	0.599	0.595	0.588	0.581	0.575	0.57	0.564	0.558	0.554	0.547	0.543	0.54	0.539	0.539	0.541	0.543	0.545	0.548	0.549	0.547	0.545	0.543	0.542	0.542	0.543
B09	Sample	Dilution_40%	0.4	DMSO	Lycopene	Standard_Development	Run079	Standard_Measurement	Plate_01	Clariostar_Study	MB	Biofoundry_,_London	Linear_Dilution_Pattern_V2	0.344	0.342	0.34	0.335	0.331	0.328	0.324	0.324	0.324	0.324	0.323	0.319	0.315	0.309	0.304	0.3	0.295	0.292	0.289	0.287	0.284	0.282	0.282	0.284	0.287	0.291	0.296	0.3	0.304	0.309	0.311	0.312	0.314	0.317	0.32	0.325
B10	Sample	Dilution_20%	0.2	DMSO	Lycopene	Standard_Development	Run079	Standard_Measurement	Plate_01	Clariostar_Study	MB	Biofoundry_,_London	Linear_Dilution_Pattern_V2	0.202	0.2	0.197	0.194	0.19	0.188	0.185	0.183	0.182	0.181	0.179	0.176	0.172	0.167	0.163	0.159	0.157	0.155	0.153	0.152	0.151	0.15	0.15	0.151	0.153	0.156	0.16	0.163	0.166	0.168	0.17	0.171	0.174	0.176	0.178	0.183
B11	Blank	DMSO_Blank		DMSO		Standard_Development	Run079	Standard_Measurement	Plate_01	Clariostar_Study	MB	Biofoundry_,_London	Linear_Dilution_Pattern_V2	0.103	0.1	0.098	0.093	0.09	0.088	0.085	0.083	0.08	0.076	0.072	0.069	0.065	0.062	0.059	0.058	0.056	0.054	0.053	0.053	0.052	0.051	0.05	0.05	0.05	0.049	0.049	0.048	0.048	0.048	0.047	0.047	0.047	0.046	0.046	0.045
B12	Blank	DMSO_Blank		DMSO		Standard_Development	Run079	Standard_Measurement	Plate_01	Clariostar_Study	MB	Biofoundry_,_London	Linear_Dilution_Pattern_V2	0.111	0.107	0.104	0.101	0.098	0.095	0.092	0.09	0.086	0.082	0.079	0.075	0.071	0.068	0.065	0.063	0.061	0.06	0.059	0.058	0.057	0.056	0.055	0.055	0.054	0.053	0.054	0.053	0.052	0.052	0.051	0.051	0.051	0.051	0.05	0.049
C01	Sample	Dilution_95%	0.95	DMSO	Lycopene	Standard_Development	Run079	Standard_Measurement	Plate_01	Clariostar_Study	MB	Biofoundry_,_London	Linear_Dilution_Pattern_V2	1.374	1.379	1.381	1.381	1.369	1.373	1.37	1.369	1.377	1.37	1.373	1.368	1.356	1.355	1.348	1.337	1.322	1.313	1.304	1.294	1.282	1.268	1.259	1.248	1.242	1.239	1.231	1.225	1.221	1.216	1.203	1.188	1.176	1.165	1.154	1.147
C02	Sample	Dilution_75%	0.75	DMSO	Lycopene	Standard_Development	Run079	Standard_Measurement	Plate_01	Clariostar_Study	MB	Biofoundry_,_London	Linear_Dilution_Pattern_V2	0.913	0.914	0.915	0.912	0.908	0.904	0.901	0.901	0.903	0.901	0.903	0.899	0.892	0.887	0.878	0.869	0.862	0.853	0.85	0.843	0.834	0.828	0.82	0.816	0.814	0.813	0.812	0.811	0.811	0.81	0.804	0.798	0.792	0.787	0.784	0.782
C03	Sample	Dilution_55%	0.55	DMSO	Lycopene	Standard_Development	Run079	Standard_Measurement	Plate_01	Clariostar_Study	MB	Biofoundry_,_London	Linear_Dilution_Pattern_V2	0.652	0.655	0.654	0.65	0.644	0.642	0.639	0.639	0.641	0.64	0.64	0.637	0.63	0.624	0.618	0.613	0.607	0.601	0.595	0.591	0.585	0.581	0.576	0.574	0.575	0.575	0.576	0.575	0.575	0.576	0.573	0.569	0.567	0.564	0.563	0.562
C04	Sample	Dilution_35%	0.35	DMSO	Lycopene	Standard_Development	Run079	Standard_Measurement	Plate_01	Clariostar_Study	MB	Biofoundry_,_London	Linear_Dilution_Pattern_V2	0.443	0.441	0.44	0.437	0.433	0.43	0.427	0.428	0.427	0.426	0.425	0.423	0.418	0.413	0.408	0.403	0.399	0.395	0.391	0.388	0.386	0.383	0.381	0.381	0.381	0.382	0.384	0.385	0.386	0.387	0.387	0.385	0.384	0.384	0.384	0.386
C05	Sample	Dilution_15%	0.15	DMSO	Lycopene	Standard_Development	Run079	Standard_Measurement	Plate_01	Clariostar_Study	MB	Biofoundry_,_London	Linear_Dilution_Pattern_V2	0.203	0.2	0.197	0.193	0.19	0.187	0.184	0.184	0.184	0.183	0.182	0.18	0.176	0.171	0.167	0.164	0.162	0.159	0.158	0.158	0.156	0.156	0.155	0.156	0.158	0.16	0.162	0.164	0.166	0.169	0.17	0.17	0.172	0.174	0.175	0.178
C06	Sample	Dilution_95%	0.95	DMSO	Lycopene	Standard_Development	Run079	Standard_Measurement	Plate_01	Clariostar_Study	MB	Biofoundry_,_London	Linear_Dilution_Pattern_V2	0.941	0.944	0.945	0.941	0.932	0.929	0.927	0.927	0.928	0.931	0.933	0.925	0.918	0.91	0.898	0.889	0.882	0.872	0.864	0.857	0.85	0.841	0.836	0.834	0.834	0.835	0.838	0.841	0.843	0.845	0.841	0.836	0.832	0.831	0.827	0.829
C07	Sample	Dilution_75%	0.75	DMSO	Lycopene	Standard_Development	Run079	Standard_Measurement	Plate_01	Clariostar_Study	MB	Biofoundry_,_London	Linear_Dilution_Pattern_V2	0.748	0.748	0.746	0.742	0.736	0.733	0.73	0.728	0.729	0.729	0.73	0.725	0.719	0.71	0.704	0.698	0.691	0.683	0.676	0.671	0.663	0.657	0.654	0.652	0.651	0.653	0.656	0.658	0.66	0.662	0.661	0.657	0.653	0.651	0.649	0.651
C08	Sample	Dilution_55%	0.55	DMSO	Lycopene	Standard_Development	Run079	Standard_Measurement	Plate_01	Clariostar_Study	MB	Biofoundry_,_London	Linear_Dilution_Pattern_V2	0.783	0.785	0.785	0.782	0.777	0.776	0.774	0.772	0.773	0.772	0.772	0.769	0.762	0.757	0.75	0.741	0.736	0.731	0.726	0.72	0.713	0.706	0.702	0.696	0.693	0.691	0.689	0.687	0.687	0.684	0.679	0.673	0.666	0.662	0.656	0.653
C09	Sample	Dilution_35%	0.35	DMSO	Lycopene	Standard_Development	Run079	Standard_Measurement	Plate_01	Clariostar_Study	MB	Biofoundry_,_London	Linear_Dilution_Pattern_V2	0.397	0.395	0.393	0.389	0.384	0.382	0.379	0.378	0.377	0.375	0.375	0.371	0.366	0.36	0.355	0.351	0.347	0.343	0.34	0.338	0.334	0.332	0.33	0.33	0.331	0.332	0.335	0.336	0.338	0.34	0.339	0.339	0.338	0.339	0.339	0.341
C10	Sample	Dilution_15%	0.15	DMSO	Lycopene	Standard_Development	Run079	Standard_Measurement	Plate_01	Clariostar_Study	MB	Biofoundry_,_London	Linear_Dilution_Pattern_V2	0.187	0.184	0.182	0.177	0.174	0.172	0.169	0.168	0.166	0.165	0.163	0.16	0.156	0.152	0.147	0.144	0.142	0.14	0.138	0.137	0.137	0.136	0.136	0.137	0.138	0.14	0.142	0.144	0.147	0.149	0.15	0.151	0.153	0.155	0.158	0.161
C11	Blank	DMSO_Blank		DMSO		Standard_Development	Run079	Standard_Measurement	Plate_01	Clariostar_Study	MB	Biofoundry_,_London	Linear_Dilution_Pattern_V2	0.105	0.101	0.098	0.094	0.091	0.089	0.086	0.084	0.081	0.077	0.074	0.07	0.067	0.064	0.061	0.059	0.058	0.056	0.056	0.054	0.053	0.053	0.051	0.051	0.051	0.05	0.05	0.049	0.049	0.049	0.049	0.048	0.048	0.048	0.047	0.046
C12	Blank	DMSO_Blank		DMSO		Standard_Development	Run079	Standard_Measurement	Plate_01	Clariostar_Study	MB	Biofoundry_,_London	Linear_Dilution_Pattern_V2	0.105	0.102	0.099	0.095	0.093	0.09	0.087	0.084	0.081	0.078	0.074	0.071	0.067	0.065	0.062	0.06	0.059	0.056	0.056	0.055	0.054	0.053	0.052	0.051	0.051	0.05	0.05	0.05	0.05	0.05	0.049	0.048	0.048	0.048	0.047	0.046
D01	Sample	Dilution_95%	0.95	DMSO	Lycopene	Standard_Development	Run079	Standard_Measurement	Plate_01	Clariostar_Study	MB	Biofoundry_,_London	Linear_Dilution_Pattern_V2	1.29	1.29	1.293	1.293	1.289	1.285	1.283	1.283	1.285	1.287	1.291	1.281	1.278	1.265	1.254	1.249	1.239	1.227	1.216	1.207	1.193	1.183	1.172	1.165	1.16	1.158	1.154	1.15	1.144	1.141	1.126	1.115	1.105	1.097	1.085	1.078
D02	Sample	Dilution_75%	0.75	DMSO	Lycopene	Standard_Development	Run079	Standard_Measurement	Plate_01	Clariostar_Study	MB	Biofoundry_,_London	Linear_Dilution_Pattern_V2	0.965	0.965	0.966	0.965	0.955	0.953	0.951	0.951	0.953	0.954	0.954	0.947	0.942	0.934	0.927	0.921	0.91	0.906	0.9	0.889	0.881	0.873	0.869	0.862	0.86	0.858	0.857	0.856	0.854	0.852	0.845	0.837	0.831	0.826	0.82	0.819
D03	Sample	Dilution_55%	0.55	DMSO	Lycopene	Standard_Development	Run079	Standard_Measurement	Plate_01	Clariostar_Study	MB	Biofoundry_,_London	Linear_Dilution_Pattern_V2	0.609	0.609	0.61	0.605	0.601	0.598	0.595	0.594	0.594	0.595	0.596	0.591	0.586	0.579	0.572	0.567	0.562	0.555	0.552	0.547	0.542	0.536	0.533	0.531	0.532	0.533	0.534	0.536	0.538	0.539	0.537	0.533	0.53	0.53	0.529	0.529
D04	Sample	Dilution_35%	0.35	DMSO	Lycopene	Standard_Development	Run079	Standard_Measurement	Plate_01	Clariostar_Study	MB	Biofoundry_,_London	Linear_Dilution_Pattern_V2	0.421	0.42	0.419	0.416	0.412	0.409	0.406	0.406	0.407	0.406	0.405	0.401	0.397	0.392	0.386	0.382	0.378	0.374	0.371	0.368	0.365	0.362	0.36	0.36	0.361	0.362	0.364	0.365	0.367	0.369	0.368	0.366	0.366	0.367	0.366	0.368
D05	Sample	Dilution_15%	0.15	DMSO	Lycopene	Standard_Development	Run079	Standard_Measurement	Plate_01	Clariostar_Study	MB	Biofoundry_,_London	Linear_Dilution_Pattern_V2	0.191	0.189	0.187	0.183	0.179	0.177	0.174	0.173	0.172	0.171	0.17	0.168	0.164	0.16	0.156	0.153	0.15	0.148	0.147	0.146	0.145	0.145	0.144	0.146	0.147	0.15	0.153	0.154	0.157	0.159	0.16	0.162	0.163	0.166	0.168	0.172
D06	Sample	Dilution_95%	0.95	DMSO	Lycopene	Standard_Development	Run079	Standard_Measurement	Plate_01	Clariostar_Study	MB	Biofoundry_,_London	Linear_Dilution_Pattern_V2	1.045	1.045	1.046	1.042	1.034	1.032	1.03	1.029	1.03	1.032	1.035	1.031	1.022	1.015	1.003	0.992	0.985	0.977	0.967	0.962	0.949	0.941	0.934	0.93	0.926	0.928	0.929	0.927	0.93	0.93	0.925	0.917	0.909	0.905	0.9	0.9
D07	Sample	Dilution_75%	0.75	DMSO	Lycopene	Standard_Development	Run079	Standard_Measurement	Plate_01	Clariostar_Study	MB	Biofoundry_,_London	Linear_Dilution_Pattern_V2	0.791	0.791	0.79	0.787	0.782	0.776	0.773	0.773	0.774	0.772	0.773	0.77	0.763	0.755	0.748	0.74	0.734	0.724	0.719	0.715	0.707	0.699	0.695	0.692	0.692	0.692	0.695	0.696	0.697	0.698	0.694	0.691	0.688	0.685	0.682	0.684
D08	Sample	Dilution_55%	0.55	DMSO	Lycopene	Standard_Development	Run079	Standard_Measurement	Plate_01	Clariostar_Study	MB	Biofoundry_,_London	Linear_Dilution_Pattern_V2	1.017	1.021	1.025	1.02	1.016	1.013	1.01	1.009	1.012	1.012	1.013	1.006	0.999	0.993	0.987	0.981	0.972	0.964	0.958	0.952	0.942	0.932	0.926	0.918	0.913	0.909	0.905	0.898	0.892	0.888	0.878	0.868	0.859	0.85	0.839	0.833
D09	Sample	Dilution_35%	0.35	DMSO	Lycopene	Standard_Development	Run079	Standard_Measurement	Plate_01	Clariostar_Study	MB	Biofoundry_,_London	Linear_Dilution_Pattern_V2	0.846	0.847	0.85	0.848	0.847	0.844	0.843	0.842	0.842	0.84	0.844	0.839	0.829	0.823	0.818	0.814	0.809	0.802	0.796	0.79	0.784	0.777	0.77	0.764	0.759	0.753	0.747	0.74	0.735	0.728	0.72	0.71	0.701	0.694	0.684	0.677
D10	Sample	Dilution_15%	0.15	DMSO	Lycopene	Standard_Development	Run079	Standard_Measurement	Plate_01	Clariostar_Study	MB	Biofoundry_,_London	Linear_Dilution_Pattern_V2	0.352	0.351	0.351	0.346	0.344	0.342	0.34	0.339	0.337	0.335	0.333	0.33	0.326	0.322	0.317	0.314	0.311	0.308	0.306	0.304	0.301	0.298	0.296	0.294	0.295	0.295	0.294	0.292	0.292	0.292	0.29	0.288	0.287	0.286	0.285	0.284
D11	Blank	DMSO_Blank		DMSO		Standard_Development	Run079	Standard_Measurement	Plate_01	Clariostar_Study	MB	Biofoundry_,_London	Linear_Dilution_Pattern_V2	0.104	0.101	0.097	0.093	0.091	0.088	0.085	0.083	0.08	0.076	0.073	0.07	0.066	0.062	0.059	0.059	0.057	0.055	0.053	0.054	0.052	0.051	0.05	0.05	0.05	0.049	0.05	0.049	0.048	0.049	0.048	0.047	0.047	0.047	0.046	0.045
D12	Blank	DMSO_Blank		DMSO		Standard_Development	Run079	Standard_Measurement	Plate_01	Clariostar_Study	MB	Biofoundry_,_London	Linear_Dilution_Pattern_V2	0.105	0.102	0.099	0.095	0.091	0.089	0.086	0.084	0.081	0.077	0.073	0.069	0.066	0.063	0.059	0.059	0.057	0.054	0.054	0.052	0.052	0.051	0.05	0.05	0.049	0.049	0.049	0.048	0.048	0.048	0.048	0.046	0.047	0.046	0.046	0.045
E01	Sample	Dilution_90%	0.9	DMSO	Lycopene	Standard_Development	Run079	Standard_Measurement	Plate_01	Clariostar_Study	MB	Biofoundry_,_London	Linear_Dilution_Pattern_V2	1.545	1.545	1.55	1.547	1.543	1.541	1.541	1.544	1.549	1.55	1.545	1.539	1.537	1.531	1.514	1.508	1.497	1.48	1.474	1.466	1.448	1.432	1.42	1.41	1.403	1.398	1.387	1.373	1.367	1.357	1.344	1.323	1.311	1.293	1.276	1.266
E02	Sample	Dilution_70%	0.7	DMSO	Lycopene	Standard_Development	Run079	Standard_Measurement	Plate_01	Clariostar_Study	MB	Biofoundry_,_London	Linear_Dilution_Pattern_V2	0.965	0.965	0.97	0.967	0.96	0.96	0.957	0.956	0.958	0.96	0.957	0.956	0.949	0.941	0.933	0.926	0.919	0.91	0.901	0.894	0.887	0.877	0.871	0.866	0.861	0.86	0.858	0.856	0.854	0.85	0.845	0.836	0.828	0.821	0.815	0.813
E03	Sample	Dilution_50%	0.5	DMSO	Lycopene	Standard_Development	Run079	Standard_Measurement	Plate_01	Clariostar_Study	MB	Biofoundry_,_London	Linear_Dilution_Pattern_V2	0.692	0.693	0.691	0.688	0.687	0.684	0.681	0.68	0.68	0.679	0.678	0.673	0.67	0.665	0.657	0.653	0.646	0.639	0.635	0.631	0.624	0.619	0.613	0.61	0.608	0.608	0.607	0.606	0.605	0.604	0.601	0.595	0.591	0.587	0.584	0.582
E04	Sample	Dilution_30%	0.3	DMSO	Lycopene	Standard_Development	Run079	Standard_Measurement	Plate_01	Clariostar_Study	MB	Biofoundry_,_London	Linear_Dilution_Pattern_V2	0.393	0.391	0.39	0.386	0.382	0.38	0.376	0.376	0.376	0.374	0.373	0.37	0.366	0.361	0.355	0.352	0.349	0.345	0.342	0.34	0.337	0.334	0.332	0.331	0.331	0.333	0.335	0.336	0.337	0.338	0.337	0.336	0.335	0.335	0.335	0.336
E05	Sample	Dilution_10%	0.1	DMSO	Lycopene	Standard_Development	Run079	Standard_Measurement	Plate_01	Clariostar_Study	MB	Biofoundry_,_London	Linear_Dilution_Pattern_V2	0.151	0.147	0.145	0.141	0.138	0.135	0.132	0.132	0.13	0.129	0.128	0.126	0.122	0.117	0.114	0.112	0.11	0.107	0.105	0.104	0.104	0.103	0.103	0.104	0.106	0.108	0.11	0.111	0.113	0.115	0.116	0.116	0.118	0.121	0.122	0.124
E06	Sample	Dilution_90%	0.9	DMSO	Lycopene	Standard_Development	Run079	Standard_Measurement	Plate_01	Clariostar_Study	MB	Biofoundry_,_London	Linear_Dilution_Pattern_V2	1.051	1.052	1.055	1.05	1.045	1.042	1.038	1.04	1.042	1.041	1.04	1.035	1.029	1.022	1.012	1.003	0.995	0.984	0.977	0.968	0.959	0.949	0.941	0.936	0.934	0.936	0.933	0.932	0.933	0.932	0.925	0.918	0.911	0.905	0.9	0.897
E07	Sample	Dilution_70%	0.7	DMSO	Lycopene	Standard_Development	Run079	Standard_Measurement	Plate_01	Clariostar_Study	MB	Biofoundry_,_London	Linear_Dilution_Pattern_V2	0.788	0.787	0.787	0.784	0.778	0.774	0.771	0.771	0.772	0.77	0.772	0.767	0.762	0.752	0.746	0.739	0.731	0.723	0.715	0.71	0.703	0.696	0.691	0.687	0.686	0.688	0.69	0.688	0.689	0.69	0.687	0.681	0.677	0.674	0.671	0.67
E08	Sample	Dilution_50%	0.5	DMSO	Lycopene	Standard_Development	Run079	Standard_Measurement	Plate_01	Clariostar_Study	MB	Biofoundry_,_London	Linear_Dilution_Pattern_V2	1.323	1.321	1.327	1.33	1.322	1.324	1.326	1.327	1.327	1.325	1.323	1.318	1.313	1.312	1.304	1.294	1.287	1.276	1.272	1.263	1.253	1.239	1.223	1.214	1.201	1.196	1.184	1.17	1.161	1.149	1.133	1.116	1.101	1.087	1.072	1.058
E09	Sample	Dilution_30%	0.3	DMSO	Lycopene	Standard_Development	Run079	Standard_Measurement	Plate_01	Clariostar_Study	MB	Biofoundry_,_London	Linear_Dilution_Pattern_V2	0.788	0.787	0.789	0.789	0.783	0.783	0.78	0.78	0.778	0.775	0.779	0.774	0.766	0.763	0.756	0.75	0.747	0.74	0.735	0.729	0.724	0.717	0.711	0.703	0.699	0.692	0.686	0.681	0.676	0.669	0.661	0.653	0.645	0.637	0.629	0.623
E10	Sample	Dilution_10%	0.1	DMSO	Lycopene	Standard_Development	Run079	Standard_Measurement	Plate_01	Clariostar_Study	MB	Biofoundry_,_London	Linear_Dilution_Pattern_V2	0.323	0.323	0.321	0.319	0.316	0.313	0.31	0.309	0.307	0.305	0.303	0.3	0.297	0.292	0.287	0.283	0.282	0.278	0.276	0.274	0.271	0.269	0.268	0.266	0.266	0.265	0.265	0.264	0.264	0.263	0.261	0.26	0.259	0.258	0.256	0.256
E11	Blank	DMSO_Blank		DMSO		Standard_Development	Run079	Standard_Measurement	Plate_01	Clariostar_Study	MB	Biofoundry_,_London	Linear_Dilution_Pattern_V2	0.107	0.104	0.1	0.097	0.093	0.09	0.087	0.085	0.081	0.078	0.075	0.07	0.068	0.063	0.06	0.06	0.058	0.056	0.055	0.054	0.053	0.052	0.051	0.051	0.051	0.051	0.05	0.049	0.049	0.049	0.048	0.048	0.047	0.047	0.046	0.045
E12	Blank	DMSO_Blank		DMSO		Standard_Development	Run079	Standard_Measurement	Plate_01	Clariostar_Study	MB	Biofoundry_,_London	Linear_Dilution_Pattern_V2	0.106	0.102	0.1	0.095	0.092	0.09	0.086	0.084	0.082	0.077	0.074	0.07	0.066	0.063	0.06	0.059	0.057	0.055	0.054	0.053	0.052	0.051	0.05	0.05	0.05	0.05	0.05	0.049	0.049	0.049	0.048	0.047	0.047	0.047	0.046	0.045
F01	Sample	Dilution_90%	0.9	DMSO	Lycopene	Standard_Development	Run079	Standard_Measurement	Plate_01	Clariostar_Study	MB	Biofoundry_,_London	Linear_Dilution_Pattern_V2	1.632	1.631	1.641	1.646	1.638	1.632	1.634	1.635	1.638	1.638	1.634	1.627	1.636	1.626	1.616	1.594	1.585	1.571	1.565	1.554	1.535	1.522	1.5	1.49	1.481	1.471	1.455	1.446	1.44	1.428	1.408	1.389	1.365	1.351	1.335	1.321
F02	Sample	Dilution_70%	0.7	DMSO	Lycopene	Standard_Development	Run079	Standard_Measurement	Plate_01	Clariostar_Study	MB	Biofoundry_,_London	Linear_Dilution_Pattern_V2	1.102	1.108	1.109	1.109	1.101	1.098	1.095	1.099	1.098	1.098	1.097	1.092	1.086	1.079	1.072	1.067	1.058	1.05	1.042	1.032	1.019	1.012	1.001	0.994	0.99	0.986	0.98	0.975	0.97	0.965	0.956	0.943	0.934	0.923	0.912	0.908
F03	Sample	Dilution_50%	0.5	DMSO	Lycopene	Standard_Development	Run079	Standard_Measurement	Plate_01	Clariostar_Study	MB	Biofoundry_,_London	Linear_Dilution_Pattern_V2	0.647	0.647	0.647	0.643	0.637	0.636	0.633	0.631	0.632	0.631	0.631	0.628	0.623	0.615	0.608	0.603	0.598	0.593	0.587	0.582	0.576	0.569	0.565	0.564	0.562	0.561	0.561	0.56	0.56	0.559	0.556	0.551	0.548	0.544	0.541	0.54
F04	Sample	Dilution_30%	0.3	DMSO	Lycopene	Standard_Development	Run079	Standard_Measurement	Plate_01	Clariostar_Study	MB	Biofoundry_,_London	Linear_Dilution_Pattern_V2	0.455	0.455	0.453	0.451	0.447	0.445	0.442	0.442	0.44	0.438	0.437	0.434	0.431	0.425	0.419	0.416	0.413	0.408	0.404	0.402	0.397	0.394	0.391	0.39	0.389	0.389	0.39	0.389	0.389	0.389	0.387	0.384	0.382	0.38	0.379	0.378
F05	Sample	Dilution_10%	0.1	DMSO	Lycopene	Standard_Development	Run079	Standard_Measurement	Plate_01	Clariostar_Study	MB	Biofoundry_,_London	Linear_Dilution_Pattern_V2	0.164	0.162	0.159	0.155	0.151	0.148	0.145	0.145	0.144	0.143	0.141	0.138	0.135	0.131	0.127	0.125	0.122	0.12	0.119	0.118	0.117	0.116	0.116	0.117	0.119	0.12	0.122	0.123	0.125	0.128	0.129	0.13	0.131	0.133	0.134	0.136
F06	Sample	Dilution_90%	0.9	DMSO	Lycopene	Standard_Development	Run079	Standard_Measurement	Plate_01	Clariostar_Study	MB	Biofoundry_,_London	Linear_Dilution_Pattern_V2	1.198	1.197	1.199	1.202	1.196	1.19	1.189	1.187	1.185	1.187	1.188	1.186	1.182	1.17	1.159	1.151	1.143	1.134	1.124	1.116	1.104	1.092	1.084	1.078	1.073	1.069	1.066	1.059	1.058	1.053	1.046	1.034	1.024	1.016	1.006	1.002
F07	Sample	Dilution_70%	0.7	DMSO	Lycopene	Standard_Development	Run079	Standard_Measurement	Plate_01	Clariostar_Study	MB	Biofoundry_,_London	Linear_Dilution_Pattern_V2	0.895	0.897	0.896	0.892	0.885	0.884	0.881	0.882	0.883	0.883	0.881	0.877	0.869	0.861	0.854	0.848	0.839	0.833	0.826	0.818	0.809	0.801	0.795	0.788	0.786	0.786	0.784	0.782	0.782	0.78	0.773	0.765	0.76	0.754	0.748	0.746
F08	Sample	Dilution_50%	0.5	DMSO	Lycopene	Standard_Development	Run079	Standard_Measurement	Plate_01	Clariostar_Study	MB	Biofoundry_,_London	Linear_Dilution_Pattern_V2	0.907	0.908	0.91	0.907	0.902	0.901	0.897	0.893	0.895	0.895	0.896	0.894	0.887	0.881	0.873	0.866	0.86	0.853	0.848	0.841	0.832	0.824	0.817	0.81	0.805	0.801	0.797	0.79	0.786	0.78	0.773	0.764	0.754	0.747	0.738	0.731
F09	Sample	Dilution_30%	0.3	DMSO	Lycopene	Standard_Development	Run079	Standard_Measurement	Plate_01	Clariostar_Study	MB	Biofoundry_,_London	Linear_Dilution_Pattern_V2	0.425	0.424	0.423	0.419	0.415	0.413	0.41	0.409	0.408	0.406	0.404	0.401	0.396	0.39	0.386	0.382	0.378	0.373	0.37	0.368	0.363	0.36	0.357	0.356	0.355	0.356	0.356	0.356	0.355	0.356	0.354	0.352	0.349	0.348	0.347	0.346
F10	Sample	Dilution_10%	0.1	DMSO	Lycopene	Standard_Development	Run079	Standard_Measurement	Plate_01	Clariostar_Study	MB	Biofoundry_,_London	Linear_Dilution_Pattern_V2	0.164	0.161	0.159	0.154	0.151	0.148	0.145	0.143	0.142	0.14	0.139	0.135	0.13	0.126	0.122	0.12	0.118	0.115	0.114	0.113	0.112	0.111	0.111	0.112	0.113	0.115	0.117	0.117	0.119	0.121	0.122	0.123	0.125	0.126	0.128	0.13
F11	Blank	DMSO		DMSO		Standard_Development	Run079	Standard_Measurement	Plate_01	Clariostar_Study	MB	Biofoundry_,_London	Linear_Dilution_Pattern_V2	0.108	0.104	0.102	0.098	0.095	0.092	0.089	0.087	0.083	0.079	0.076	0.072	0.069	0.066	0.063	0.061	0.06	0.058	0.056	0.056	0.055	0.054	0.053	0.052	0.052	0.052	0.051	0.051	0.05	0.05	0.049	0.049	0.048	0.048	0.047	0.047
F12	Blank	DMSO		DMSO		Standard_Development	Run079	Standard_Measurement	Plate_01	Clariostar_Study	MB	Biofoundry_,_London	Linear_Dilution_Pattern_V2	0.111	0.106	0.103	0.099	0.096	0.093	0.091	0.088	0.085	0.081	0.078	0.073	0.069	0.066	0.063	0.061	0.06	0.058	0.057	0.055	0.054	0.054	0.053	0.053	0.053	0.052	0.051	0.051	0.051	0.051	0.051	0.049	0.05	0.049	0.048	0.047
G01	Sample	Dilution_85%	0.85	DMSO	Lycopene	Standard_Development	Run079	Standard_Measurement	Plate_01	Clariostar_Study	MB	Biofoundry_,_London	Linear_Dilution_Pattern_V2	1.309	1.312	1.314	1.311	1.303	1.303	1.301	1.301	1.303	1.304	1.308	1.299	1.287	1.281	1.276	1.264	1.255	1.243	1.233	1.226	1.211	1.198	1.187	1.179	1.173	1.165	1.158	1.151	1.143	1.137	1.125	1.109	1.095	1.085	1.073	1.063
G02	Sample	Dilution_65%	0.65	DMSO	Lycopene	Standard_Development	Run079	Standard_Measurement	Plate_01	Clariostar_Study	MB	Biofoundry_,_London	Linear_Dilution_Pattern_V2	0.919	0.916	0.918	0.917	0.911	0.907	0.905	0.904	0.906	0.904	0.906	0.901	0.896	0.888	0.88	0.873	0.868	0.859	0.85	0.845	0.834	0.826	0.82	0.813	0.811	0.808	0.805	0.803	0.799	0.795	0.789	0.78	0.771	0.765	0.757	0.752
G03	Sample	Dilution_45%	0.45	DMSO	Lycopene	Standard_Development	Run079	Standard_Measurement	Plate_01	Clariostar_Study	MB	Biofoundry_,_London	Linear_Dilution_Pattern_V2	0.531	0.531	0.529	0.525	0.521	0.518	0.516	0.514	0.512	0.512	0.511	0.507	0.503	0.497	0.49	0.485	0.481	0.475	0.472	0.468	0.462	0.457	0.454	0.452	0.451	0.453	0.454	0.453	0.453	0.454	0.452	0.448	0.446	0.443	0.442	0.442
G04	Sample	Dilution_25%	0.25	DMSO	Lycopene	Standard_Development	Run079	Standard_Measurement	Plate_01	Clariostar_Study	MB	Biofoundry_,_London	Linear_Dilution_Pattern_V2	0.263	0.26	0.257	0.252	0.249	0.246	0.242	0.242	0.242	0.241	0.24	0.238	0.234	0.228	0.223	0.221	0.218	0.214	0.212	0.21	0.209	0.207	0.207	0.208	0.211	0.213	0.216	0.218	0.221	0.224	0.225	0.226	0.227	0.229	0.231	0.234
G05	Sample	Dilution_05%	0.0499999999999999	DMSO	Lycopene	Standard_Development	Run079	Standard_Measurement	Plate_01	Clariostar_Study	MB	Biofoundry_,_London	Linear_Dilution_Pattern_V2	0.125	0.121	0.118	0.115	0.112	0.109	0.106	0.105	0.102	0.1	0.098	0.095	0.092	0.088	0.085	0.083	0.08	0.079	0.077	0.076	0.075	0.074	0.074	0.074	0.075	0.075	0.076	0.076	0.077	0.078	0.078	0.078	0.079	0.08	0.08	0.08
G06	Sample	Dilution_85%	0.85	DMSO	Lycopene	Standard_Development	Run079	Standard_Measurement	Plate_01	Clariostar_Study	MB	Biofoundry_,_London	Linear_Dilution_Pattern_V2	0.992	0.992	0.993	0.99	0.983	0.98	0.976	0.976	0.979	0.979	0.977	0.974	0.966	0.956	0.949	0.938	0.932	0.92	0.914	0.908	0.896	0.888	0.881	0.875	0.873	0.872	0.872	0.869	0.869	0.867	0.862	0.855	0.847	0.841	0.834	0.832
G07	Sample	Dilution_65%	0.65	DMSO	Lycopene	Standard_Development	Run079	Standard_Measurement	Plate_01	Clariostar_Study	MB	Biofoundry_,_London	Linear_Dilution_Pattern_V2	0.758	0.758	0.757	0.754	0.749	0.744	0.742	0.741	0.74	0.739	0.738	0.735	0.729	0.722	0.714	0.706	0.701	0.694	0.689	0.681	0.674	0.668	0.663	0.659	0.657	0.657	0.656	0.656	0.656	0.655	0.652	0.646	0.641	0.637	0.633	0.631
G08	Sample	Dilution_45%	0.45	DMSO	Lycopene	Standard_Development	Run079	Standard_Measurement	Plate_01	Clariostar_Study	MB	Biofoundry_,_London	Linear_Dilution_Pattern_V2	0.614	0.614	0.612	0.608	0.606	0.602	0.598	0.597	0.597	0.595	0.594	0.59	0.585	0.58	0.573	0.568	0.562	0.556	0.552	0.548	0.542	0.537	0.532	0.529	0.526	0.525	0.524	0.523	0.522	0.521	0.516	0.512	0.507	0.504	0.5	0.498
G09	Sample	Dilution_25%	0.25	DMSO	Lycopene	Standard_Development	Run079	Standard_Measurement	Plate_01	Clariostar_Study	MB	Biofoundry_,_London	Linear_Dilution_Pattern_V2	0.259	0.258	0.255	0.25	0.247	0.244	0.24	0.239	0.238	0.236	0.236	0.233	0.229	0.224	0.219	0.215	0.212	0.209	0.207	0.205	0.203	0.202	0.202	0.202	0.204	0.206	0.209	0.212	0.215	0.218	0.219	0.219	0.221	0.222	0.224	0.227
G10	Sample	Dilution_05%	0.0499999999999999	DMSO	Lycopene	Standard_Development	Run079	Standard_Measurement	Plate_01	Clariostar_Study	MB	Biofoundry_,_London	Linear_Dilution_Pattern_V2	0.128	0.124	0.122	0.118	0.114	0.111	0.108	0.107	0.104	0.102	0.099	0.095	0.092	0.087	0.084	0.082	0.08	0.077	0.076	0.075	0.075	0.073	0.073	0.073	0.074	0.074	0.075	0.074	0.075	0.076	0.076	0.076	0.077	0.078	0.077	0.078
G11	Blank	DMSO_Blank		DMSO		Standard_Development	Run079	Standard_Measurement	Plate_01	Clariostar_Study	MB	Biofoundry_,_London	Linear_Dilution_Pattern_V2	0.112	0.109	0.105	0.101	0.098	0.095	0.091	0.089	0.086	0.082	0.079	0.075	0.072	0.068	0.065	0.065	0.062	0.06	0.059	0.058	0.057	0.056	0.056	0.055	0.055	0.054	0.054	0.053	0.053	0.053	0.052	0.052	0.052	0.051	0.05	0.049
G12	Blank	DMSO_Blank		DMSO		Standard_Development	Run079	Standard_Measurement	Plate_01	Clariostar_Study	MB	Biofoundry_,_London	Linear_Dilution_Pattern_V2	0.114	0.11	0.107	0.103	0.099	0.095	0.092	0.091	0.088	0.084	0.08	0.076	0.073	0.069	0.065	0.064	0.063	0.061	0.059	0.058	0.057	0.057	0.056	0.055	0.056	0.055	0.055	0.054	0.054	0.054	0.054	0.052	0.052	0.052	0.051	0.05
H01	Sample	Dilution_85%	0.85	DMSO	Lycopene	Standard_Development	Run079	Standard_Measurement	Plate_01	Clariostar_Study	MB	Biofoundry_,_London	Linear_Dilution_Pattern_V2	0.986	0.99	0.987	0.986	0.982	0.978	0.973	0.972	0.972	0.968	0.97	0.963	0.957	0.949	0.938	0.929	0.922	0.91	0.903	0.894	0.883	0.876	0.866	0.861	0.858	0.855	0.853	0.851	0.849	0.846	0.839	0.832	0.822	0.814	0.807	0.804
H02	Sample	Dilution_65%	0.65	DMSO	Lycopene	Standard_Development	Run079	Standard_Measurement	Plate_01	Clariostar_Study	MB	Biofoundry_,_London	Linear_Dilution_Pattern_V2	0.705	0.702	0.701	0.695	0.691	0.687	0.682	0.681	0.682	0.683	0.681	0.675	0.668	0.663	0.655	0.647	0.64	0.634	0.627	0.622	0.614	0.609	0.604	0.6	0.598	0.6	0.6	0.599	0.599	0.599	0.595	0.59	0.585	0.581	0.577	0.574
H03	Sample	Dilution_45%	0.45	DMSO	Lycopene	Standard_Development	Run079	Standard_Measurement	Plate_01	Clariostar_Study	MB	Biofoundry_,_London	Linear_Dilution_Pattern_V2	0.435	0.433	0.43	0.425	0.419	0.416	0.411	0.411	0.41	0.409	0.406	0.401	0.396	0.389	0.383	0.378	0.374	0.368	0.363	0.359	0.355	0.351	0.35	0.349	0.349	0.349	0.351	0.352	0.354	0.355	0.354	0.352	0.351	0.349	0.349	0.349
H04	Sample	Dilution_25%	0.25	DMSO	Lycopene	Standard_Development	Run079	Standard_Measurement	Plate_01	Clariostar_Study	MB	Biofoundry_,_London	Linear_Dilution_Pattern_V2	0.265	0.262	0.257	0.252	0.248	0.244	0.24	0.24	0.239	0.238	0.236	0.232	0.227	0.221	0.216	0.213	0.209	0.206	0.203	0.201	0.199	0.197	0.196	0.197	0.198	0.201	0.203	0.204	0.206	0.209	0.209	0.21	0.21	0.211	0.212	0.213
H05	Sample	Dilution_05%	0.0499999999999999	DMSO	Lycopene	Standard_Development	Run079	Standard_Measurement	Plate_01	Clariostar_Study	MB	Biofoundry_,_London	Linear_Dilution_Pattern_V2	0.131	0.128	0.124	0.12	0.117	0.114	0.111	0.108	0.106	0.103	0.101	0.098	0.093	0.089	0.085	0.083	0.081	0.078	0.077	0.076	0.075	0.074	0.073	0.073	0.074	0.075	0.076	0.075	0.076	0.077	0.077	0.077	0.079	0.079	0.079	0.079
H06	Sample	Dilution_85%	0.85	DMSO	Lycopene	Standard_Development	Run079	Standard_Measurement	Plate_01	Clariostar_Study	MB	Biofoundry_,_London	Linear_Dilution_Pattern_V2	0.808	0.807	0.805	0.8	0.791	0.786	0.783	0.783	0.781	0.781	0.782	0.775	0.769	0.758	0.749	0.741	0.734	0.726	0.719	0.712	0.704	0.696	0.69	0.688	0.686	0.687	0.69	0.691	0.691	0.692	0.69	0.684	0.68	0.676	0.671	0.672
H07	Sample	Dilution_65%	0.65	DMSO	Lycopene	Standard_Development	Run079	Standard_Measurement	Plate_01	Clariostar_Study	MB	Biofoundry_,_London	Linear_Dilution_Pattern_V2	0.613	0.611	0.607	0.604	0.598	0.593	0.589	0.587	0.588	0.585	0.583	0.579	0.571	0.564	0.556	0.549	0.544	0.537	0.53	0.525	0.518	0.513	0.51	0.508	0.508	0.509	0.511	0.513	0.514	0.515	0.513	0.509	0.507	0.505	0.503	0.503
H08	Sample	Dilution_45%	0.45	DMSO	Lycopene	Standard_Development	Run079	Standard_Measurement	Plate_01	Clariostar_Study	MB	Biofoundry_,_London	Linear_Dilution_Pattern_V2	0.417	0.415	0.412	0.406	0.402	0.399	0.394	0.392	0.391	0.389	0.387	0.382	0.376	0.369	0.362	0.356	0.352	0.346	0.342	0.339	0.335	0.331	0.329	0.328	0.329	0.331	0.333	0.335	0.336	0.338	0.338	0.337	0.337	0.336	0.335	0.335
H09	Sample	Dilution_25%	0.25	DMSO	Lycopene	Standard_Development	Run079	Standard_Measurement	Plate_01	Clariostar_Study	MB	Biofoundry_,_London	Linear_Dilution_Pattern_V2	0.259	0.255	0.253	0.248	0.243	0.24	0.236	0.235	0.232	0.23	0.229	0.225	0.219	0.214	0.208	0.205	0.202	0.198	0.195	0.193	0.191	0.19	0.189	0.19	0.191	0.193	0.196	0.198	0.201	0.202	0.203	0.203	0.204	0.206	0.208	0.21
H10	Sample	Dilution_05%	0.0499999999999999	DMSO	Lycopene	Standard_Development	Run079	Standard_Measurement	Plate_01	Clariostar_Study	MB	Biofoundry_,_London	Linear_Dilution_Pattern_V2	0.14	0.136	0.132	0.127	0.123	0.12	0.116	0.114	0.111	0.108	0.105	0.102	0.097	0.092	0.088	0.087	0.084	0.08	0.079	0.078	0.077	0.075	0.075	0.075	0.075	0.075	0.077	0.076	0.077	0.078	0.078	0.078	0.079	0.079	0.079	0.079
H11	Blank	DMSO_Blank		DMSO		Standard_Development	Run079	Standard_Measurement	Plate_01	Clariostar_Study	MB	Biofoundry_,_London	Linear_Dilution_Pattern_V2	0.113	0.11	0.107	0.102	0.098	0.095	0.091	0.089	0.086	0.081	0.077	0.074	0.07	0.066	0.062	0.061	0.06	0.057	0.056	0.055	0.053	0.052	0.051	0.051	0.051	0.051	0.051	0.05	0.049	0.05	0.049	0.048	0.048	0.047	0.046	0.046
H12	Blank	DMSO_Blank		DMSO		Standard_Development	Run079	Standard_Measurement	Plate_01	Clariostar_Study	MB	Biofoundry_,_London	Linear_Dilution_Pattern_V2	0.119	0.115	0.112	0.106	0.103	0.099	0.095	0.093	0.089	0.085	0.081	0.076	0.072	0.067	0.063	0.062	0.06	0.057	0.056	0.055	0.053	0.052	0.051	0.052	0.051	0.051	0.051	0.049	0.049	0.049	0.049	0.048	0.048	0.047	0.046	0.045
A01	Sample	Dilution_100%	1.0	DMSO	Lycopene	Standard_Development	Run079	Standard_Measurement	Plate_01	Clariostar_Study	MB	Biofoundry_,_London	Linear_Dilution_Pattern_V2	1.058	1.064	1.065	1.063	1.054	1.05	1.046	1.045	1.047	1.045	1.04	1.04	1.034	1.022	1.014	1.003	0.993	0.982	0.973	0.961	0.952	0.943	0.935	0.927	0.921	0.919	0.918	0.915	0.912	0.908	0.9	0.892	0.883	0.873	0.863	0.858
A02	Sample	Dilution_80%	0.8	DMSO	Lycopene	Standard_Development	Run079	Standard_Measurement	Plate_01	Clariostar_Study	MB	Biofoundry_,_London	Linear_Dilution_Pattern_V2	0.717	0.718	0.717	0.712	0.705	0.702	0.697	0.695	0.697	0.693	0.69	0.685	0.68	0.67	0.663	0.656	0.649	0.64	0.632	0.625	0.619	0.612	0.608	0.604	0.603	0.603	0.605	0.606	0.605	0.604	0.601	0.597	0.594	0.588	0.585	0.583
A03	Sample	Dilution_60%	0.6	DMSO	Lycopene	Standard_Development	Run079	Standard_Measurement	Plate_01	Clariostar_Study	MB	Biofoundry_,_London	Linear_Dilution_Pattern_V2	0.533	0.533	0.529	0.525	0.52	0.515	0.512	0.511	0.509	0.507	0.506	0.503	0.496	0.488	0.482	0.475	0.468	0.463	0.458	0.452	0.448	0.443	0.439	0.437	0.437	0.438	0.439	0.44	0.441	0.441	0.44	0.436	0.434	0.43	0.428	0.428
A04	Sample	Dilution_40%	0.4	DMSO	Lycopene	Standard_Development	Run079	Standard_Measurement	Plate_01	Clariostar_Study	MB	Biofoundry_,_London	Linear_Dilution_Pattern_V2	0.395	0.395	0.392	0.387	0.382	0.377	0.374	0.373	0.372	0.37	0.369	0.365	0.359	0.352	0.348	0.342	0.337	0.332	0.327	0.324	0.32	0.317	0.315	0.313	0.313	0.313	0.313	0.314	0.314	0.314	0.313	0.311	0.309	0.307	0.306	0.305
A05	Sample	Dilution_20%	0.2	DMSO	Lycopene	Standard_Development	Run079	Standard_Measurement	Plate_01	Clariostar_Study	MB	Biofoundry_,_London	Linear_Dilution_Pattern_V2	0.227	0.226	0.223	0.219	0.216	0.212	0.209	0.208	0.207	0.205	0.204	0.202	0.198	0.192	0.188	0.183	0.18	0.177	0.175	0.173	0.171	0.17	0.169	0.169	0.169	0.17	0.171	0.172	0.173	0.174	0.174	0.174	0.175	0.174	0.175	0.175
A06	Sample	Dilution_100%	1.0	DMSO	Lycopene	Standard_Development	Run079	Standard_Measurement	Plate_01	Clariostar_Study	MB	Biofoundry_,_London	Linear_Dilution_Pattern_V2	0.818	0.819	0.817	0.811	0.805	0.797	0.794	0.792	0.79	0.787	0.787	0.783	0.776	0.765	0.756	0.746	0.737	0.729	0.719	0.71	0.702	0.695	0.69	0.685	0.684	0.684	0.687	0.688	0.689	0.689	0.685	0.68	0.676	0.67	0.667	0.665
A07	Sample	Dilution_80%	0.8	DMSO	Lycopene	Standard_Development	Run079	Standard_Measurement	Plate_01	Clariostar_Study	MB	Biofoundry_,_London	Linear_Dilution_Pattern_V2	0.674	0.675	0.671	0.667	0.66	0.655	0.65	0.648	0.647	0.645	0.642	0.637	0.63	0.621	0.614	0.606	0.597	0.59	0.584	0.576	0.569	0.564	0.559	0.556	0.554	0.555	0.557	0.557	0.558	0.558	0.555	0.551	0.547	0.542	0.539	0.537
A08	Sample	Dilution_60%	0.6	DMSO	Lycopene	Standard_Development	Run079	Standard_Measurement	Plate_01	Clariostar_Study	MB	Biofoundry_,_London	Linear_Dilution_Pattern_V2	0.537	0.536	0.534	0.528	0.524	0.519	0.516	0.512	0.512	0.511	0.509	0.504	0.497	0.489	0.484	0.476	0.47	0.465	0.459	0.453	0.447	0.443	0.439	0.436	0.436	0.436	0.436	0.438	0.437	0.438	0.435	0.432	0.428	0.425	0.421	0.419
A09	Sample	Dilution_40%	0.4	DMSO	Lycopene	Standard_Development	Run079	Standard_Measurement	Plate_01	Clariostar_Study	MB	Biofoundry_,_London	Linear_Dilution_Pattern_V2	0.378	0.376	0.372	0.368	0.363	0.359	0.354	0.353	0.352	0.349	0.348	0.343	0.338	0.332	0.326	0.321	0.316	0.311	0.308	0.303	0.299	0.296	0.295	0.293	0.293	0.292	0.293	0.294	0.295	0.295	0.293	0.292	0.29	0.288	0.287	0.286
A10	Sample	Dilution_20%	0.2	DMSO	Lycopene	Standard_Development	Run079	Standard_Measurement	Plate_01	Clariostar_Study	MB	Biofoundry_,_London	Linear_Dilution_Pattern_V2	0.233	0.232	0.228	0.225	0.221	0.216	0.212	0.211	0.21	0.209	0.207	0.203	0.199	0.193	0.189	0.184	0.181	0.178	0.176	0.174	0.172	0.17	0.17	0.169	0.17	0.171	0.171	0.172	0.173	0.174	0.174	0.173	0.173	0.173	0.174	0.174
A11	Blank	DMSO_Blank		DMSO		Standard_Development	Run079	Standard_Measurement	Plate_01	Clariostar_Study	MB	Biofoundry_,_London	Linear_Dilution_Pattern_V2	0.113	0.11	0.105	0.101	0.099	0.095	0.09	0.089	0.087	0.083	0.08	0.076	0.072	0.069	0.066	0.064	0.062	0.06	0.059	0.058	0.056	0.055	0.056	0.054	0.055	0.055	0.053	0.053	0.053	0.053	0.052	0.052	0.052	0.051	0.05	0.049
A12	Blank	DMSO_Blank		DMSO		Standard_Development	Run079	Standard_Measurement	Plate_01	Clariostar_Study	MB	Biofoundry_,_London	Linear_Dilution_Pattern_V2	0.117	0.115	0.11	0.107	0.103	0.099	0.096	0.094	0.092	0.088	0.085	0.081	0.078	0.074	0.071	0.069	0.068	0.066	0.064	0.063	0.061	0.06	0.06	0.059	0.059	0.059	0.059	0.058	0.058	0.058	0.057	0.056	0.057	0.056	0.055	0.055
B01	Sample	Dilution_100%	1.0	DMSO	Lycopene	Standard_Development	Run079	Standard_Measurement	Plate_01	Clariostar_Study	MB	Biofoundry_,_London	Linear_Dilution_Pattern_V2	1.367	1.375	1.379	1.378	1.373	1.369	1.365	1.361	1.362	1.358	1.363	1.363	1.35	1.336	1.333	1.326	1.316	1.306	1.288	1.28	1.27	1.255	1.244	1.231	1.221	1.219	1.21	1.201	1.191	1.186	1.172	1.157	1.145	1.129	1.113	1.102
B02	Sample	Dilution_80%	0.8	DMSO	Lycopene	Standard_Development	Run079	Standard_Measurement	Plate_01	Clariostar_Study	MB	Biofoundry_,_London	Linear_Dilution_Pattern_V2	0.93	0.932	0.931	0.929	0.923	0.918	0.914	0.915	0.916	0.914	0.914	0.911	0.904	0.891	0.887	0.877	0.871	0.863	0.856	0.845	0.835	0.827	0.82	0.813	0.809	0.806	0.803	0.8	0.795	0.791	0.786	0.777	0.77	0.76	0.753	0.747
B03	Sample	Dilution_60%	0.6	DMSO	Lycopene	Standard_Development	Run079	Standard_Measurement	Plate_01	Clariostar_Study	MB	Biofoundry_,_London	Linear_Dilution_Pattern_V2	0.671	0.671	0.669	0.668	0.662	0.657	0.653	0.652	0.654	0.652	0.648	0.647	0.641	0.633	0.626	0.617	0.613	0.606	0.6	0.593	0.587	0.58	0.575	0.571	0.569	0.568	0.567	0.565	0.564	0.562	0.557	0.552	0.547	0.541	0.537	0.532
B04	Sample	Dilution_40%	0.4	DMSO	Lycopene	Standard_Development	Run079	Standard_Measurement	Plate_01	Clariostar_Study	MB	Biofoundry_,_London	Linear_Dilution_Pattern_V2	0.46	0.461	0.459	0.456	0.452	0.447	0.444	0.443	0.442	0.44	0.439	0.435	0.43	0.423	0.418	0.411	0.406	0.402	0.399	0.394	0.389	0.385	0.383	0.379	0.379	0.378	0.376	0.376	0.376	0.376	0.371	0.369	0.366	0.362	0.359	0.357
B05	Sample	Dilution_20%	0.2	DMSO	Lycopene	Standard_Development	Run079	Standard_Measurement	Plate_01	Clariostar_Study	MB	Biofoundry_,_London	Linear_Dilution_Pattern_V2	0.244	0.242	0.24	0.236	0.233	0.229	0.226	0.224	0.224	0.222	0.221	0.218	0.215	0.21	0.205	0.201	0.198	0.194	0.193	0.191	0.188	0.187	0.186	0.185	0.186	0.186	0.187	0.187	0.188	0.189	0.188	0.188	0.188	0.187	0.188	0.187
B06	Sample	Dilution_100%	1.0	DMSO	Lycopene	Standard_Development	Run079	Standard_Measurement	Plate_01	Clariostar_Study	MB	Biofoundry_,_London	Linear_Dilution_Pattern_V2	0.955	0.958	0.956	0.95	0.944	0.937	0.932	0.932	0.937	0.934	0.93	0.926	0.918	0.908	0.898	0.888	0.878	0.869	0.861	0.85	0.841	0.831	0.826	0.819	0.816	0.815	0.815	0.814	0.811	0.808	0.804	0.796	0.789	0.78	0.773	0.767
B07	Sample	Dilution_80%	0.8	DMSO	Lycopene	Standard_Development	Run079	Standard_Measurement	Plate_01	Clariostar_Study	MB	Biofoundry_,_London	Linear_Dilution_Pattern_V2	0.796	0.797	0.795	0.79	0.784	0.779	0.775	0.774	0.776	0.773	0.772	0.769	0.761	0.752	0.744	0.736	0.727	0.721	0.713	0.705	0.696	0.689	0.682	0.676	0.674	0.674	0.673	0.671	0.669	0.668	0.662	0.657	0.65	0.642	0.636	0.632
B08	Sample	Dilution_60%	0.6	DMSO	Lycopene	Standard_Development	Run079	Standard_Measurement	Plate_01	Clariostar_Study	MB	Biofoundry_,_London	Linear_Dilution_Pattern_V2	0.665	0.667	0.664	0.66	0.655	0.65	0.646	0.645	0.645	0.643	0.641	0.637	0.633	0.625	0.619	0.612	0.605	0.598	0.592	0.585	0.579	0.573	0.567	0.563	0.561	0.559	0.557	0.555	0.553	0.551	0.546	0.541	0.535	0.529	0.524	0.519
B09	Sample	Dilution_40%	0.4	DMSO	Lycopene	Standard_Development	Run079	Standard_Measurement	Plate_01	Clariostar_Study	MB	Biofoundry_,_London	Linear_Dilution_Pattern_V2	0.391	0.389	0.386	0.381	0.377	0.372	0.369	0.367	0.366	0.365	0.363	0.359	0.353	0.346	0.341	0.335	0.331	0.327	0.323	0.319	0.315	0.311	0.309	0.307	0.306	0.307	0.307	0.307	0.307	0.308	0.306	0.304	0.302	0.299	0.297	0.296
B10	Sample	Dilution_20%	0.2	DMSO	Lycopene	Standard_Development	Run079	Standard_Measurement	Plate_01	Clariostar_Study	MB	Biofoundry_,_London	Linear_Dilution_Pattern_V2	0.231	0.23	0.226	0.223	0.219	0.214	0.21	0.21	0.209	0.206	0.205	0.202	0.198	0.193	0.188	0.183	0.181	0.177	0.175	0.173	0.171	0.17	0.169	0.168	0.17	0.17	0.171	0.171	0.172	0.173	0.172	0.172	0.172	0.172	0.172	0.172
B11	Blank	DMSO_Blank		DMSO		Standard_Development	Run079	Standard_Measurement	Plate_01	Clariostar_Study	MB	Biofoundry_,_London	Linear_Dilution_Pattern_V2	0.106	0.104	0.101	0.098	0.094	0.091	0.088	0.085	0.083	0.08	0.076	0.073	0.07	0.067	0.064	0.062	0.06	0.058	0.057	0.056	0.055	0.054	0.054	0.053	0.053	0.052	0.052	0.051	0.051	0.052	0.05	0.05	0.05	0.049	0.049	0.048
B12	Blank	DMSO_Blank		DMSO		Standard_Development	Run079	Standard_Measurement	Plate_01	Clariostar_Study	MB	Biofoundry_,_London	Linear_Dilution_Pattern_V2	0.112	0.109	0.105	0.103	0.099	0.096	0.093	0.09	0.088	0.084	0.08	0.078	0.074	0.071	0.068	0.066	0.064	0.062	0.061	0.06	0.059	0.058	0.058	0.057	0.057	0.057	0.057	0.056	0.055	0.056	0.055	0.054	0.054	0.053	0.053	0.053
C01	Sample	Dilution_95%	0.95	DMSO	Lycopene	Standard_Development	Run079	Standard_Measurement	Plate_01	Clariostar_Study	MB	Biofoundry_,_London	Linear_Dilution_Pattern_V2	1.436	1.445	1.456	1.458	1.448	1.449	1.443	1.443	1.445	1.439	1.443	1.442	1.436	1.419	1.42	1.409	1.402	1.388	1.372	1.36	1.343	1.332	1.319	1.308	1.298	1.289	1.28	1.271	1.258	1.248	1.231	1.216	1.2	1.183	1.166	1.151
C02	Sample	Dilution_75%	0.75	DMSO	Lycopene	Standard_Development	Run079	Standard_Measurement	Plate_01	Clariostar_Study	MB	Biofoundry_,_London	Linear_Dilution_Pattern_V2	0.97	0.976	0.977	0.974	0.968	0.964	0.96	0.958	0.959	0.956	0.955	0.951	0.948	0.939	0.933	0.923	0.914	0.91	0.901	0.891	0.88	0.873	0.866	0.857	0.851	0.845	0.843	0.838	0.833	0.827	0.818	0.808	0.798	0.789	0.779	0.771
C03	Sample	Dilution_55%	0.55	DMSO	Lycopene	Standard_Development	Run079	Standard_Measurement	Plate_01	Clariostar_Study	MB	Biofoundry_,_London	Linear_Dilution_Pattern_V2	0.709	0.711	0.71	0.707	0.705	0.699	0.696	0.696	0.695	0.693	0.693	0.689	0.682	0.675	0.67	0.663	0.659	0.652	0.644	0.639	0.633	0.626	0.621	0.615	0.61	0.607	0.605	0.601	0.598	0.595	0.589	0.582	0.576	0.568	0.561	0.556
C04	Sample	Dilution_35%	0.35	DMSO	Lycopene	Standard_Development	Run079	Standard_Measurement	Plate_01	Clariostar_Study	MB	Biofoundry_,_London	Linear_Dilution_Pattern_V2	0.475	0.475	0.473	0.471	0.468	0.463	0.459	0.459	0.458	0.457	0.456	0.452	0.448	0.442	0.437	0.431	0.428	0.423	0.419	0.414	0.41	0.405	0.402	0.399	0.397	0.396	0.396	0.394	0.391	0.39	0.386	0.382	0.379	0.374	0.37	0.366
C05	Sample	Dilution_15%	0.15	DMSO	Lycopene	Standard_Development	Run079	Standard_Measurement	Plate_01	Clariostar_Study	MB	Biofoundry_,_London	Linear_Dilution_Pattern_V2	0.235	0.234	0.231	0.228	0.224	0.22	0.217	0.216	0.217	0.215	0.214	0.211	0.208	0.204	0.199	0.196	0.193	0.19	0.188	0.185	0.183	0.182	0.182	0.181	0.182	0.182	0.181	0.182	0.182	0.183	0.182	0.181	0.182	0.181	0.181	0.181
C06	Sample	Dilution_95%	0.95	DMSO	Lycopene	Standard_Development	Run079	Standard_Measurement	Plate_01	Clariostar_Study	MB	Biofoundry_,_London	Linear_Dilution_Pattern_V2	0.975	0.979	0.979	0.973	0.967	0.962	0.958	0.954	0.959	0.958	0.954	0.948	0.942	0.933	0.925	0.915	0.905	0.896	0.887	0.876	0.869	0.859	0.851	0.843	0.839	0.837	0.836	0.833	0.83	0.827	0.818	0.813	0.805	0.796	0.788	0.782
C07	Sample	Dilution_75%	0.75	DMSO	Lycopene	Standard_Development	Run079	Standard_Measurement	Plate_01	Clariostar_Study	MB	Biofoundry_,_London	Linear_Dilution_Pattern_V2	0.78	0.782	0.781	0.777	0.77	0.766	0.762	0.76	0.761	0.759	0.758	0.755	0.748	0.738	0.731	0.722	0.716	0.709	0.701	0.693	0.685	0.678	0.673	0.667	0.665	0.662	0.661	0.659	0.656	0.654	0.649	0.644	0.637	0.629	0.623	0.618
C08	Sample	Dilution_55%	0.55	DMSO	Lycopene	Standard_Development	Run079	Standard_Measurement	Plate_01	Clariostar_Study	MB	Biofoundry_,_London	Linear_Dilution_Pattern_V2	0.835	0.841	0.84	0.838	0.832	0.829	0.827	0.827	0.826	0.822	0.823	0.822	0.815	0.807	0.801	0.794	0.789	0.781	0.774	0.766	0.759	0.752	0.745	0.738	0.733	0.728	0.722	0.717	0.711	0.705	0.697	0.689	0.681	0.671	0.661	0.654
C09	Sample	Dilution_35%	0.35	DMSO	Lycopene	Standard_Development	Run079	Standard_Measurement	Plate_01	Clariostar_Study	MB	Biofoundry_,_London	Linear_Dilution_Pattern_V2	0.435	0.436	0.433	0.429	0.424	0.419	0.416	0.415	0.414	0.411	0.409	0.406	0.402	0.395	0.389	0.385	0.381	0.377	0.373	0.368	0.364	0.36	0.357	0.354	0.354	0.352	0.351	0.35	0.348	0.348	0.344	0.342	0.339	0.335	0.331	0.328
C10	Sample	Dilution_15%	0.15	DMSO	Lycopene	Standard_Development	Run079	Standard_Measurement	Plate_01	Clariostar_Study	MB	Biofoundry_,_London	Linear_Dilution_Pattern_V2	0.215	0.214	0.211	0.207	0.204	0.2	0.196	0.195	0.194	0.192	0.191	0.187	0.182	0.178	0.175	0.17	0.167	0.164	0.162	0.16	0.159	0.158	0.157	0.157	0.158	0.159	0.158	0.158	0.159	0.16	0.16	0.159	0.159	0.159	0.159	0.159
C11	Blank	DMSO_Blank		DMSO		Standard_Development	Run079	Standard_Measurement	Plate_01	Clariostar_Study	MB	Biofoundry_,_London	Linear_Dilution_Pattern_V2	0.107	0.105	0.101	0.097	0.094	0.091	0.088	0.086	0.083	0.079	0.077	0.074	0.07	0.067	0.065	0.063	0.061	0.06	0.059	0.057	0.056	0.055	0.055	0.054	0.054	0.054	0.053	0.053	0.052	0.053	0.052	0.052	0.051	0.05	0.05	0.049
C12	Blank	DMSO_Blank		DMSO		Standard_Development	Run079	Standard_Measurement	Plate_01	Clariostar_Study	MB	Biofoundry_,_London	Linear_Dilution_Pattern_V2	0.121	0.12	0.116	0.112	0.109	0.106	0.103	0.1	0.098	0.095	0.093	0.089	0.086	0.084	0.08	0.078	0.076	0.075	0.074	0.072	0.071	0.07	0.07	0.068	0.069	0.068	0.068	0.068	0.067	0.067	0.066	0.066	0.066	0.065	0.065	0.064
D01	Sample	Dilution_95%	0.95	DMSO	Lycopene	Standard_Development	Run079	Standard_Measurement	Plate_01	Clariostar_Study	MB	Biofoundry_,_London	Linear_Dilution_Pattern_V2	1.336	1.343	1.351	1.35	1.343	1.339	1.333	1.338	1.338	1.332	1.336	1.331	1.327	1.312	1.305	1.293	1.287	1.278	1.262	1.247	1.239	1.227	1.214	1.201	1.19	1.184	1.178	1.168	1.157	1.149	1.137	1.123	1.109	1.09	1.076	1.061
D02	Sample	Dilution_75%	0.75	DMSO	Lycopene	Standard_Development	Run079	Standard_Measurement	Plate_01	Clariostar_Study	MB	Biofoundry_,_London	Linear_Dilution_Pattern_V2	1.015	1.024	1.028	1.021	1.017	1.013	1.008	1.008	1.009	1.004	1.007	1.006	1.001	0.991	0.988	0.976	0.968	0.958	0.949	0.939	0.928	0.919	0.91	0.902	0.898	0.893	0.886	0.881	0.875	0.869	0.859	0.849	0.839	0.827	0.816	0.806
D03	Sample	Dilution_55%	0.55	DMSO	Lycopene	Standard_Development	Run079	Standard_Measurement	Plate_01	Clariostar_Study	MB	Biofoundry_,_London	Linear_Dilution_Pattern_V2	0.657	0.66	0.658	0.655	0.649	0.646	0.64	0.641	0.643	0.64	0.639	0.636	0.631	0.624	0.616	0.61	0.604	0.598	0.592	0.586	0.579	0.574	0.569	0.564	0.562	0.56	0.557	0.555	0.553	0.551	0.545	0.538	0.532	0.526	0.52	0.515
D04	Sample	Dilution_35%	0.35	DMSO	Lycopene	Standard_Development	Run079	Standard_Measurement	Plate_01	Clariostar_Study	MB	Biofoundry_,_London	Linear_Dilution_Pattern_V2	0.471	0.471	0.469	0.466	0.462	0.458	0.455	0.455	0.454	0.451	0.45	0.448	0.444	0.437	0.432	0.427	0.422	0.418	0.415	0.41	0.406	0.402	0.399	0.395	0.393	0.392	0.39	0.389	0.387	0.386	0.383	0.379	0.375	0.371	0.367	0.364
D05	Sample	Dilution_15%	0.15	DMSO	Lycopene	Standard_Development	Run079	Standard_Measurement	Plate_01	Clariostar_Study	MB	Biofoundry_,_London	Linear_Dilution_Pattern_V2	0.221	0.22	0.217	0.215	0.211	0.208	0.205	0.203	0.202	0.201	0.201	0.198	0.193	0.189	0.185	0.182	0.178	0.176	0.174	0.172	0.17	0.17	0.169	0.167	0.168	0.169	0.169	0.169	0.17	0.171	0.17	0.17	0.171	0.17	0.17	0.17
D06	Sample	Dilution_95%	0.95	DMSO	Lycopene	Standard_Development	Run079	Standard_Measurement	Plate_01	Clariostar_Study	MB	Biofoundry_,_London	Linear_Dilution_Pattern_V2	1.11	1.114	1.117	1.11	1.105	1.101	1.098	1.099	1.1	1.094	1.095	1.088	1.089	1.071	1.064	1.054	1.049	1.04	1.029	1.018	1.005	0.997	0.988	0.978	0.973	0.969	0.964	0.961	0.954	0.949	0.942	0.931	0.921	0.909	0.898	0.888
D07	Sample	Dilution_75%	0.75	DMSO	Lycopene	Standard_Development	Run079	Standard_Measurement	Plate_01	Clariostar_Study	MB	Biofoundry_,_London	Linear_Dilution_Pattern_V2	0.848	0.854	0.852	0.844	0.839	0.836	0.832	0.831	0.833	0.829	0.827	0.825	0.819	0.808	0.802	0.794	0.788	0.779	0.771	0.763	0.756	0.747	0.74	0.732	0.73	0.728	0.724	0.721	0.719	0.716	0.71	0.703	0.696	0.687	0.679	0.673
D08	Sample	Dilution_55%	0.55	DMSO	Lycopene	Standard_Development	Run079	Standard_Measurement	Plate_01	Clariostar_Study	MB	Biofoundry_,_London	Linear_Dilution_Pattern_V2	0.984	0.988	0.992	0.989	0.988	0.986	0.981	0.978	0.981	0.98	0.978	0.976	0.971	0.961	0.956	0.949	0.943	0.936	0.929	0.921	0.91	0.901	0.894	0.882	0.877	0.87	0.864	0.856	0.848	0.84	0.828	0.818	0.806	0.793	0.783	0.771
D09	Sample	Dilution_35%	0.35	DMSO	Lycopene	Standard_Development	Run079	Standard_Measurement	Plate_01	Clariostar_Study	MB	Biofoundry_,_London	Linear_Dilution_Pattern_V2	0.898	0.906	0.91	0.908	0.902	0.902	0.897	0.897	0.898	0.897	0.898	0.894	0.891	0.879	0.878	0.869	0.865	0.859	0.852	0.848	0.84	0.831	0.824	0.814	0.808	0.8	0.791	0.783	0.773	0.765	0.755	0.745	0.734	0.723	0.711	0.7
D10	Sample	Dilution_15%	0.15	DMSO	Lycopene	Standard_Development	Run079	Standard_Measurement	Plate_01	Clariostar_Study	MB	Biofoundry_,_London	Linear_Dilution_Pattern_V2	0.387	0.387	0.386	0.384	0.381	0.377	0.375	0.373	0.372	0.369	0.366	0.364	0.361	0.355	0.352	0.348	0.345	0.341	0.339	0.336	0.333	0.33	0.327	0.324	0.322	0.32	0.318	0.316	0.313	0.312	0.308	0.305	0.302	0.298	0.295	0.292
D11	Blank	DMSO_Blank		DMSO		Standard_Development	Run079	Standard_Measurement	Plate_01	Clariostar_Study	MB	Biofoundry_,_London	Linear_Dilution_Pattern_V2	0.115	0.113	0.108	0.105	0.102	0.098	0.094	0.092	0.092	0.089	0.085	0.082	0.079	0.076	0.072	0.07	0.07	0.068	0.066	0.065	0.064	0.062	0.062	0.061	0.063	0.062	0.061	0.06	0.06	0.061	0.06	0.059	0.059	0.058	0.058	0.057
D12	Blank	DMSO_Blank		DMSO		Standard_Development	Run079	Standard_Measurement	Plate_01	Clariostar_Study	MB	Biofoundry_,_London	Linear_Dilution_Pattern_V2	0.116	0.113	0.11	0.106	0.103	0.1	0.095	0.093	0.091	0.087	0.084	0.081	0.079	0.075	0.072	0.07	0.069	0.067	0.066	0.064	0.063	0.062	0.061	0.06	0.06	0.061	0.06	0.059	0.059	0.059	0.058	0.058	0.058	0.057	0.056	0.055
E01	Sample	Dilution_90%	0.9	DMSO	Lycopene	Standard_Development	Run079	Standard_Measurement	Plate_01	Clariostar_Study	MB	Biofoundry_,_London	Linear_Dilution_Pattern_V2	1.577	1.602	1.604	1.605	1.603	1.608	1.605	1.611	1.605	1.594	1.603	1.601	1.602	1.573	1.581	1.563	1.553	1.535	1.524	1.51	1.492	1.484	1.47	1.45	1.44	1.426	1.416	1.401	1.383	1.37	1.353	1.335	1.319	1.291	1.273	1.256
E02	Sample	Dilution_70%	0.7	DMSO	Lycopene	Standard_Development	Run079	Standard_Measurement	Plate_01	Clariostar_Study	MB	Biofoundry_,_London	Linear_Dilution_Pattern_V2	1.029	1.031	1.034	1.032	1.028	1.025	1.022	1.02	1.02	1.018	1.02	1.014	1.008	0.999	0.993	0.984	0.979	0.972	0.962	0.95	0.942	0.934	0.925	0.914	0.908	0.902	0.897	0.891	0.882	0.876	0.865	0.854	0.845	0.832	0.82	0.811
E03	Sample	Dilution_50%	0.5	DMSO	Lycopene	Standard_Development	Run079	Standard_Measurement	Plate_01	Clariostar_Study	MB	Biofoundry_,_London	Linear_Dilution_Pattern_V2	0.717	0.72	0.72	0.718	0.712	0.709	0.706	0.705	0.707	0.703	0.702	0.7	0.694	0.687	0.683	0.677	0.67	0.664	0.657	0.651	0.645	0.638	0.632	0.626	0.623	0.618	0.615	0.612	0.607	0.603	0.596	0.589	0.582	0.574	0.568	0.561
E04	Sample	Dilution_30%	0.3	DMSO	Lycopene	Standard_Development	Run079	Standard_Measurement	Plate_01	Clariostar_Study	MB	Biofoundry_,_London	Linear_Dilution_Pattern_V2	0.431	0.431	0.43	0.427	0.422	0.419	0.415	0.413	0.413	0.41	0.41	0.407	0.402	0.398	0.393	0.387	0.384	0.38	0.375	0.371	0.368	0.365	0.361	0.358	0.357	0.356	0.355	0.354	0.351	0.35	0.347	0.344	0.341	0.337	0.334	0.331
E05	Sample	Dilution_10%	0.1	DMSO	Lycopene	Standard_Development	Run079	Standard_Measurement	Plate_01	Clariostar_Study	MB	Biofoundry_,_London	Linear_Dilution_Pattern_V2	0.163	0.161	0.158	0.154	0.15	0.146	0.142	0.142	0.142	0.141	0.139	0.137	0.134	0.129	0.126	0.123	0.12	0.117	0.116	0.115	0.113	0.112	0.112	0.112	0.113	0.114	0.114	0.114	0.115	0.117	0.117	0.117	0.118	0.118	0.119	0.119
E06	Sample	Dilution_90%	0.9	DMSO	Lycopene	Standard_Development	Run079	Standard_Measurement	Plate_01	Clariostar_Study	MB	Biofoundry_,_London	Linear_Dilution_Pattern_V2	1.118	1.124	1.126	1.125	1.118	1.114	1.111	1.113	1.112	1.105	1.104	1.104	1.099	1.085	1.08	1.068	1.061	1.052	1.04	1.031	1.019	1.008	1.0	0.991	0.987	0.98	0.975	0.97	0.962	0.957	0.947	0.934	0.926	0.912	0.9	0.891
E07	Sample	Dilution_70%	0.7	DMSO	Lycopene	Standard_Development	Run079	Standard_Measurement	Plate_01	Clariostar_Study	MB	Biofoundry_,_London	Linear_Dilution_Pattern_V2	0.808	0.812	0.81	0.804	0.798	0.795	0.79	0.791	0.792	0.788	0.788	0.782	0.776	0.768	0.76	0.753	0.748	0.739	0.732	0.725	0.716	0.708	0.702	0.697	0.692	0.69	0.687	0.684	0.68	0.677	0.671	0.664	0.657	0.649	0.64	0.633
E08	Sample	Dilution_50%	0.5	DMSO	Lycopene	Standard_Development	Run079	Standard_Measurement	Plate_01	Clariostar_Study	MB	Biofoundry_,_London	Linear_Dilution_Pattern_V2	1.332	1.344	1.351	1.349	1.343	1.345	1.349	1.346	1.343	1.343	1.341	1.34	1.338	1.328	1.328	1.315	1.311	1.303	1.292	1.281	1.269	1.255	1.246	1.23	1.219	1.206	1.194	1.178	1.163	1.148	1.131	1.116	1.098	1.077	1.059	1.043
E09	Sample	Dilution_30%	0.3	DMSO	Lycopene	Standard_Development	Run079	Standard_Measurement	Plate_01	Clariostar_Study	MB	Biofoundry_,_London	Linear_Dilution_Pattern_V2	0.818	0.824	0.826	0.825	0.822	0.818	0.817	0.816	0.815	0.811	0.809	0.809	0.807	0.799	0.794	0.788	0.786	0.779	0.771	0.765	0.759	0.752	0.746	0.736	0.729	0.722	0.717	0.709	0.7	0.692	0.683	0.674	0.665	0.653	0.644	0.634
E10	Sample	Dilution_10%	0.1	DMSO	Lycopene	Standard_Development	Run079	Standard_Measurement	Plate_01	Clariostar_Study	MB	Biofoundry_,_London	Linear_Dilution_Pattern_V2	0.347	0.348	0.346	0.343	0.34	0.337	0.333	0.331	0.331	0.328	0.326	0.323	0.319	0.315	0.312	0.308	0.306	0.302	0.299	0.297	0.294	0.292	0.29	0.287	0.286	0.284	0.282	0.28	0.279	0.277	0.273	0.271	0.269	0.265	0.262	0.26
E11	Blank	DMSO_Blank		DMSO		Standard_Development	Run079	Standard_Measurement	Plate_01	Clariostar_Study	MB	Biofoundry_,_London	Linear_Dilution_Pattern_V2	0.118	0.116	0.112	0.109	0.105	0.102	0.099	0.097	0.094	0.091	0.087	0.084	0.081	0.078	0.075	0.072	0.071	0.069	0.068	0.067	0.065	0.064	0.064	0.062	0.063	0.063	0.062	0.061	0.061	0.061	0.06	0.059	0.059	0.059	0.058	0.057
E12	Blank	DMSO_Blank		DMSO		Standard_Development	Run079	Standard_Measurement	Plate_01	Clariostar_Study	MB	Biofoundry_,_London	Linear_Dilution_Pattern_V2	0.115	0.113	0.11	0.106	0.103	0.099	0.096	0.093	0.091	0.087	0.083	0.08	0.077	0.075	0.071	0.069	0.067	0.065	0.064	0.063	0.062	0.061	0.061	0.059	0.059	0.059	0.058	0.058	0.057	0.058	0.057	0.056	0.056	0.055	0.055	0.054
F01	Sample	Dilution_90%	0.9	DMSO	Lycopene	Standard_Development	Run079	Standard_Measurement	Plate_01	Clariostar_Study	MB	Biofoundry_,_London	Linear_Dilution_Pattern_V2	1.673	1.708	1.715	1.71	1.696	1.697	1.704	1.711	1.713	1.692	1.703	1.706	1.704	1.669	1.68	1.666	1.659	1.642	1.625	1.608	1.598	1.587	1.567	1.545	1.529	1.52	1.503	1.49	1.469	1.456	1.432	1.412	1.395	1.369	1.347	1.327
F02	Sample	Dilution_70%	0.7	DMSO	Lycopene	Standard_Development	Run079	Standard_Measurement	Plate_01	Clariostar_Study	MB	Biofoundry_,_London	Linear_Dilution_Pattern_V2	1.162	1.172	1.172	1.17	1.167	1.163	1.159	1.161	1.161	1.158	1.157	1.154	1.151	1.139	1.134	1.128	1.118	1.112	1.099	1.087	1.076	1.066	1.057	1.044	1.035	1.028	1.021	1.011	1.0	0.993	0.979	0.965	0.953	0.937	0.922	0.909
F03	Sample	Dilution_50%	0.5	DMSO	Lycopene	Standard_Development	Run079	Standard_Measurement	Plate_01	Clariostar_Study	MB	Biofoundry_,_London	Linear_Dilution_Pattern_V2	0.666	0.667	0.668	0.666	0.66	0.656	0.653	0.653	0.654	0.65	0.648	0.647	0.64	0.633	0.628	0.621	0.615	0.609	0.603	0.597	0.59	0.585	0.581	0.574	0.571	0.567	0.564	0.56	0.558	0.554	0.549	0.542	0.536	0.528	0.522	0.516
F04	Sample	Dilution_30%	0.3	DMSO	Lycopene	Standard_Development	Run079	Standard_Measurement	Plate_01	Clariostar_Study	MB	Biofoundry_,_London	Linear_Dilution_Pattern_V2	0.472	0.473	0.471	0.469	0.465	0.462	0.458	0.456	0.455	0.453	0.452	0.449	0.446	0.441	0.436	0.431	0.426	0.423	0.418	0.414	0.409	0.406	0.402	0.398	0.396	0.395	0.393	0.39	0.387	0.385	0.381	0.377	0.373	0.368	0.363	0.36
F05	Sample	Dilution_10%	0.1	DMSO	Lycopene	Standard_Development	Run079	Standard_Measurement	Plate_01	Clariostar_Study	MB	Biofoundry_,_London	Linear_Dilution_Pattern_V2	0.193	0.192	0.189	0.185	0.181	0.177	0.174	0.172	0.173	0.171	0.17	0.168	0.164	0.16	0.156	0.153	0.15	0.148	0.146	0.144	0.143	0.142	0.141	0.14	0.141	0.142	0.142	0.143	0.142	0.144	0.143	0.143	0.144	0.144	0.143	0.143
F06	Sample	Dilution_90%	0.9	DMSO	Lycopene	Standard_Development	Run079	Standard_Measurement	Plate_01	Clariostar_Study	MB	Biofoundry_,_London	Linear_Dilution_Pattern_V2	1.252	1.261	1.264	1.263	1.257	1.254	1.243	1.243	1.244	1.245	1.244	1.243	1.24	1.225	1.217	1.211	1.202	1.186	1.173	1.166	1.152	1.143	1.134	1.119	1.111	1.104	1.099	1.089	1.079	1.073	1.061	1.047	1.034	1.019	1.006	0.993
F07	Sample	Dilution_70%	0.7	DMSO	Lycopene	Standard_Development	Run079	Standard_Measurement	Plate_01	Clariostar_Study	MB	Biofoundry_,_London	Linear_Dilution_Pattern_V2	0.912	0.918	0.918	0.912	0.908	0.906	0.899	0.898	0.898	0.895	0.896	0.892	0.887	0.879	0.872	0.862	0.856	0.848	0.84	0.831	0.821	0.814	0.807	0.798	0.794	0.79	0.785	0.781	0.775	0.77	0.761	0.751	0.743	0.733	0.723	0.715
F08	Sample	Dilution_50%	0.5	DMSO	Lycopene	Standard_Development	Run079	Standard_Measurement	Plate_01	Clariostar_Study	MB	Biofoundry_,_London	Linear_Dilution_Pattern_V2	0.95	0.955	0.955	0.952	0.95	0.946	0.94	0.941	0.944	0.939	0.937	0.935	0.931	0.923	0.918	0.912	0.906	0.9	0.892	0.882	0.874	0.867	0.858	0.849	0.842	0.835	0.828	0.82	0.811	0.803	0.792	0.781	0.771	0.759	0.746	0.736
F09	Sample	Dilution_30%	0.3	DMSO	Lycopene	Standard_Development	Run079	Standard_Measurement	Plate_01	Clariostar_Study	MB	Biofoundry_,_London	Linear_Dilution_Pattern_V2	0.463	0.462	0.461	0.457	0.453	0.449	0.445	0.444	0.444	0.442	0.438	0.435	0.431	0.426	0.422	0.417	0.414	0.409	0.405	0.401	0.397	0.393	0.39	0.387	0.385	0.383	0.38	0.379	0.376	0.374	0.369	0.366	0.362	0.357	0.354	0.349
F10	Sample	Dilution_10%	0.1	DMSO	Lycopene	Standard_Development	Run079	Standard_Measurement	Plate_01	Clariostar_Study	MB	Biofoundry_,_London	Linear_Dilution_Pattern_V2	0.179	0.177	0.175	0.171	0.168	0.164	0.16	0.158	0.158	0.154	0.152	0.148	0.146	0.142	0.139	0.134	0.132	0.13	0.128	0.126	0.125	0.124	0.124	0.123	0.123	0.123	0.124	0.124	0.124	0.125	0.124	0.125	0.125	0.125	0.125	0.125
F11	Blank	DMSO		DMSO		Standard_Development	Run079	Standard_Measurement	Plate_01	Clariostar_Study	MB	Biofoundry_,_London	Linear_Dilution_Pattern_V2	0.112	0.111	0.108	0.105	0.101	0.098	0.095	0.092	0.089	0.085	0.082	0.078	0.075	0.073	0.071	0.068	0.066	0.064	0.064	0.062	0.061	0.061	0.06	0.059	0.058	0.058	0.057	0.057	0.057	0.057	0.056	0.055	0.055	0.054	0.054	0.054
F12	Blank	DMSO		DMSO		Standard_Development	Run079	Standard_Measurement	Plate_01	Clariostar_Study	MB	Biofoundry_,_London	Linear_Dilution_Pattern_V2	0.117	0.113	0.11	0.107	0.103	0.1	0.095	0.093	0.092	0.088	0.085	0.082	0.078	0.074	0.071	0.069	0.068	0.066	0.065	0.063	0.061	0.061	0.06	0.06	0.06	0.06	0.059	0.058	0.058	0.058	0.058	0.057	0.057	0.056	0.055	0.054
G01	Sample	Dilution_85%	0.85	DMSO	Lycopene	Standard_Development	Run079	Standard_Measurement	Plate_01	Clariostar_Study	MB	Biofoundry_,_London	Linear_Dilution_Pattern_V2	1.334	1.35	1.349	1.347	1.342	1.337	1.335	1.336	1.338	1.33	1.338	1.339	1.322	1.311	1.311	1.302	1.291	1.281	1.269	1.253	1.243	1.229	1.22	1.206	1.198	1.186	1.176	1.167	1.151	1.142	1.127	1.111	1.096	1.078	1.061	1.045
G02	Sample	Dilution_65%	0.65	DMSO	Lycopene	Standard_Development	Run079	Standard_Measurement	Plate_01	Clariostar_Study	MB	Biofoundry_,_London	Linear_Dilution_Pattern_V2	0.953	0.958	0.955	0.954	0.95	0.947	0.943	0.94	0.942	0.94	0.939	0.937	0.933	0.921	0.917	0.908	0.904	0.896	0.887	0.878	0.869	0.86	0.851	0.845	0.838	0.831	0.826	0.818	0.81	0.804	0.793	0.784	0.774	0.761	0.749	0.739
G03	Sample	Dilution_45%	0.45	DMSO	Lycopene	Standard_Development	Run079	Standard_Measurement	Plate_01	Clariostar_Study	MB	Biofoundry_,_London	Linear_Dilution_Pattern_V2	0.576	0.577	0.574	0.571	0.566	0.562	0.557	0.556	0.557	0.556	0.554	0.551	0.546	0.54	0.534	0.528	0.523	0.519	0.513	0.508	0.502	0.497	0.492	0.488	0.486	0.483	0.481	0.479	0.475	0.473	0.468	0.464	0.459	0.451	0.445	0.44
G04	Sample	Dilution_25%	0.25	DMSO	Lycopene	Standard_Development	Run079	Standard_Measurement	Plate_01	Clariostar_Study	MB	Biofoundry_,_London	Linear_Dilution_Pattern_V2	0.296	0.295	0.291	0.288	0.283	0.279	0.276	0.274	0.273	0.272	0.27	0.266	0.263	0.258	0.254	0.25	0.246	0.243	0.24	0.237	0.234	0.232	0.23	0.229	0.23	0.229	0.228	0.228	0.227	0.228	0.226	0.224	0.224	0.222	0.22	0.218
G05	Sample	Dilution_05%	0.0499999999999999	DMSO	Lycopene	Standard_Development	Run079	Standard_Measurement	Plate_01	Clariostar_Study	MB	Biofoundry_,_London	Linear_Dilution_Pattern_V2	0.134	0.132	0.129	0.124	0.121	0.117	0.113	0.112	0.112	0.11	0.107	0.105	0.102	0.099	0.095	0.093	0.091	0.089	0.087	0.086	0.085	0.083	0.083	0.083	0.084	0.084	0.083	0.083	0.084	0.085	0.085	0.085	0.085	0.084	0.084	0.083
G06	Sample	Dilution_85%	0.85	DMSO	Lycopene	Standard_Development	Run079	Standard_Measurement	Plate_01	Clariostar_Study	MB	Biofoundry_,_London	Linear_Dilution_Pattern_V2	1.039	1.044	1.043	1.042	1.036	1.031	1.024	1.023	1.024	1.023	1.02	1.02	1.013	1.001	0.996	0.986	0.978	0.97	0.961	0.95	0.939	0.929	0.921	0.909	0.905	0.901	0.896	0.892	0.885	0.878	0.869	0.86	0.85	0.837	0.826	0.816
G07	Sample	Dilution_65%	0.65	DMSO	Lycopene	Standard_Development	Run079	Standard_Measurement	Plate_01	Clariostar_Study	MB	Biofoundry_,_London	Linear_Dilution_Pattern_V2	0.802	0.803	0.804	0.797	0.793	0.788	0.784	0.784	0.784	0.783	0.781	0.778	0.773	0.763	0.756	0.75	0.743	0.736	0.73	0.722	0.712	0.706	0.7	0.692	0.687	0.686	0.684	0.678	0.673	0.669	0.663	0.654	0.647	0.637	0.629	0.621
G08	Sample	Dilution_45%	0.45	DMSO	Lycopene	Standard_Development	Run079	Standard_Measurement	Plate_01	Clariostar_Study	MB	Biofoundry_,_London	Linear_Dilution_Pattern_V2	0.647	0.648	0.645	0.642	0.637	0.634	0.63	0.629	0.629	0.627	0.627	0.622	0.619	0.612	0.607	0.601	0.596	0.591	0.585	0.578	0.572	0.567	0.561	0.556	0.552	0.549	0.545	0.541	0.537	0.534	0.528	0.521	0.515	0.507	0.499	0.492
G09	Sample	Dilution_25%	0.25	DMSO	Lycopene	Standard_Development	Run079	Standard_Measurement	Plate_01	Clariostar_Study	MB	Biofoundry_,_London	Linear_Dilution_Pattern_V2	0.291	0.289	0.285	0.281	0.276	0.272	0.268	0.267	0.267	0.263	0.262	0.258	0.254	0.25	0.245	0.241	0.238	0.234	0.231	0.229	0.226	0.224	0.223	0.221	0.221	0.22	0.22	0.22	0.22	0.22	0.217	0.216	0.216	0.213	0.211	0.21
G10	Sample	Dilution_05%	0.0499999999999999	DMSO	Lycopene	Standard_Development	Run079	Standard_Measurement	Plate_01	Clariostar_Study	MB	Biofoundry_,_London	Linear_Dilution_Pattern_V2	0.146	0.143	0.14	0.136	0.133	0.129	0.125	0.122	0.122	0.12	0.117	0.114	0.11	0.107	0.104	0.101	0.099	0.097	0.095	0.094	0.093	0.092	0.091	0.09	0.091	0.092	0.092	0.091	0.091	0.092	0.092	0.092	0.092	0.092	0.092	0.091
G11	Blank	DMSO_Blank		DMSO		Standard_Development	Run079	Standard_Measurement	Plate_01	Clariostar_Study	MB	Biofoundry_,_London	Linear_Dilution_Pattern_V2	0.126	0.123	0.119	0.115	0.112	0.108	0.104	0.102	0.101	0.098	0.094	0.091	0.088	0.085	0.081	0.079	0.078	0.076	0.075	0.074	0.072	0.071	0.071	0.069	0.07	0.069	0.069	0.069	0.068	0.068	0.067	0.066	0.066	0.066	0.065	0.065
G12	Blank	DMSO_Blank		DMSO		Standard_Development	Run079	Standard_Measurement	Plate_01	Clariostar_Study	MB	Biofoundry_,_London	Linear_Dilution_Pattern_V2	0.123	0.121	0.116	0.113	0.108	0.104	0.1	0.1	0.098	0.094	0.091	0.087	0.083	0.081	0.077	0.074	0.073	0.071	0.07	0.068	0.067	0.066	0.066	0.065	0.065	0.065	0.064	0.064	0.063	0.064	0.063	0.062	0.062	0.061	0.06	0.059
H01	Sample	Dilution_85%	0.85	DMSO	Lycopene	Standard_Development	Run079	Standard_Measurement	Plate_01	Clariostar_Study	MB	Biofoundry_,_London	Linear_Dilution_Pattern_V2	1.027	1.032	1.035	1.026	1.023	1.02	1.014	1.013	1.015	1.009	1.011	1.004	0.995	0.985	0.977	0.968	0.965	0.957	0.944	0.935	0.924	0.912	0.902	0.893	0.888	0.882	0.877	0.87	0.865	0.859	0.849	0.837	0.827	0.813	0.803	0.79
H02	Sample	Dilution_65%	0.65	DMSO	Lycopene	Standard_Development	Run079	Standard_Measurement	Plate_01	Clariostar_Study	MB	Biofoundry_,_London	Linear_Dilution_Pattern_V2	0.736	0.739	0.737	0.731	0.726	0.72	0.716	0.716	0.715	0.713	0.711	0.707	0.702	0.692	0.687	0.681	0.675	0.668	0.66	0.654	0.646	0.639	0.632	0.626	0.623	0.62	0.617	0.614	0.61	0.607	0.602	0.593	0.586	0.577	0.57	0.563
H03	Sample	Dilution_45%	0.45	DMSO	Lycopene	Standard_Development	Run079	Standard_Measurement	Plate_01	Clariostar_Study	MB	Biofoundry_,_London	Linear_Dilution_Pattern_V2	0.459	0.458	0.454	0.45	0.445	0.439	0.435	0.433	0.432	0.43	0.427	0.422	0.418	0.411	0.406	0.401	0.396	0.391	0.387	0.382	0.377	0.373	0.37	0.366	0.366	0.365	0.364	0.363	0.361	0.36	0.357	0.354	0.351	0.346	0.342	0.339
H04	Sample	Dilution_25%	0.25	DMSO	Lycopene	Standard_Development	Run079	Standard_Measurement	Plate_01	Clariostar_Study	MB	Biofoundry_,_London	Linear_Dilution_Pattern_V2	0.292	0.29	0.286	0.282	0.278	0.273	0.267	0.267	0.265	0.262	0.261	0.257	0.252	0.247	0.242	0.238	0.234	0.231	0.228	0.225	0.223	0.221	0.219	0.218	0.218	0.218	0.217	0.217	0.217	0.217	0.215	0.214	0.213	0.211	0.209	0.207
H05	Sample	Dilution_05%	0.0499999999999999	DMSO	Lycopene	Standard_Development	Run079	Standard_Measurement	Plate_01	Clariostar_Study	MB	Biofoundry_,_London	Linear_Dilution_Pattern_V2	0.145	0.142	0.138	0.135	0.131	0.127	0.122	0.12	0.119	0.118	0.115	0.112	0.108	0.104	0.101	0.098	0.096	0.093	0.091	0.09	0.089	0.088	0.088	0.087	0.088	0.087	0.087	0.088	0.087	0.088	0.088	0.087	0.088	0.087	0.087	0.087
H06	Sample	Dilution_85%	0.85	DMSO	Lycopene	Standard_Development	Run079	Standard_Measurement	Plate_01	Clariostar_Study	MB	Biofoundry_,_London	Linear_Dilution_Pattern_V2	0.846	0.85	0.846	0.841	0.833	0.826	0.819	0.819	0.82	0.818	0.818	0.814	0.806	0.794	0.788	0.78	0.774	0.765	0.756	0.746	0.737	0.73	0.723	0.715	0.711	0.71	0.707	0.705	0.701	0.699	0.691	0.683	0.676	0.667	0.659	0.651
H07	Sample	Dilution_65%	0.65	DMSO	Lycopene	Standard_Development	Run079	Standard_Measurement	Plate_01	Clariostar_Study	MB	Biofoundry_,_London	Linear_Dilution_Pattern_V2	0.64	0.641	0.638	0.632	0.625	0.62	0.616	0.615	0.613	0.609	0.607	0.603	0.598	0.588	0.583	0.577	0.571	0.563	0.557	0.55	0.544	0.538	0.532	0.528	0.527	0.525	0.523	0.52	0.518	0.517	0.512	0.507	0.501	0.495	0.489	0.483
H08	Sample	Dilution_45%	0.45	DMSO	Lycopene	Standard_Development	Run079	Standard_Measurement	Plate_01	Clariostar_Study	MB	Biofoundry_,_London	Linear_Dilution_Pattern_V2	0.442	0.441	0.436	0.431	0.426	0.42	0.416	0.414	0.413	0.41	0.407	0.404	0.398	0.39	0.385	0.38	0.375	0.37	0.365	0.361	0.356	0.351	0.349	0.346	0.345	0.344	0.343	0.344	0.343	0.343	0.339	0.336	0.334	0.329	0.326	0.322
H09	Sample	Dilution_25%	0.25	DMSO	Lycopene	Standard_Development	Run079	Standard_Measurement	Plate_01	Clariostar_Study	MB	Biofoundry_,_London	Linear_Dilution_Pattern_V2	0.285	0.283	0.279	0.275	0.271	0.266	0.262	0.259	0.258	0.255	0.252	0.248	0.242	0.238	0.234	0.229	0.225	0.222	0.219	0.216	0.213	0.211	0.21	0.209	0.208	0.208	0.208	0.207	0.207	0.208	0.206	0.205	0.204	0.202	0.2	0.199
H10	Sample	Dilution_05%	0.0499999999999999	DMSO	Lycopene	Standard_Development	Run079	Standard_Measurement	Plate_01	Clariostar_Study	MB	Biofoundry_,_London	Linear_Dilution_Pattern_V2	0.166	0.164	0.159	0.155	0.151	0.147	0.142	0.139	0.139	0.136	0.133	0.13	0.126	0.122	0.117	0.114	0.113	0.11	0.108	0.106	0.105	0.104	0.103	0.101	0.102	0.102	0.103	0.102	0.102	0.102	0.102	0.102	0.102	0.102	0.102	0.101
H11	Blank	DMSO_Blank		DMSO		Standard_Development	Run079	Standard_Measurement	Plate_01	Clariostar_Study	MB	Biofoundry_,_London	Linear_Dilution_Pattern_V2	0.124	0.121	0.117	0.112	0.107	0.103	0.099	0.098	0.096	0.093	0.09	0.086	0.083	0.079	0.075	0.073	0.072	0.069	0.067	0.066	0.064	0.063	0.062	0.062	0.062	0.062	0.061	0.06	0.06	0.061	0.06	0.059	0.059	0.058	0.057	0.056
H12	Blank	DMSO_Blank		DMSO		Standard_Development	Run079	Standard_Measurement	Plate_01	Clariostar_Study	MB	Biofoundry_,_London	Linear_Dilution_Pattern_V2	0.127	0.124	0.12	0.116	0.112	0.108	0.104	0.101	0.099	0.094	0.091	0.086	0.082	0.078	0.074	0.071	0.069	0.067	0.065	0.064	0.062	0.062	0.061	0.06	0.06	0.06	0.059	0.059	0.059	0.059	0.057	0.057	0.057	0.056	0.055	0.054
A01	Sample	Dilution_100%	1.0	DMSO	Lycopene	Standard_Development	Run079	Standard_Measurement	Plate_01	Clariostar_Study	MB	Biofoundry_,_London	Linear_Dilution_Pattern_V2	1.033	1.033	1.029	1.029	1.025	1.02	1.016	1.017	1.02	1.019	1.016	1.011	1.007	0.995	0.982	0.976	0.965	0.956	0.95	0.938	0.927	0.92	0.914	0.907	0.906	0.906	0.907	0.908	0.908	0.906	0.901	0.895	0.889	0.881	0.877	0.877
A02	Sample	Dilution_80%	0.8	DMSO	Lycopene	Standard_Development	Run079	Standard_Measurement	Plate_01	Clariostar_Study	MB	Biofoundry_,_London	Linear_Dilution_Pattern_V2	0.68	0.679	0.677	0.673	0.668	0.664	0.66	0.659	0.659	0.659	0.656	0.653	0.647	0.639	0.63	0.623	0.616	0.608	0.602	0.595	0.59	0.586	0.582	0.579	0.582	0.584	0.587	0.592	0.595	0.597	0.597	0.595	0.594	0.592	0.592	0.596
A03	Sample	Dilution_60%	0.6	DMSO	Lycopene	Standard_Development	Run079	Standard_Measurement	Plate_01	Clariostar_Study	MB	Biofoundry_,_London	Linear_Dilution_Pattern_V2	0.509	0.509	0.507	0.503	0.499	0.495	0.491	0.489	0.488	0.488	0.487	0.483	0.476	0.469	0.463	0.458	0.452	0.446	0.441	0.436	0.432	0.43	0.426	0.425	0.427	0.43	0.434	0.438	0.441	0.443	0.442	0.443	0.443	0.442	0.444	0.447
A04	Sample	Dilution_40%	0.4	DMSO	Lycopene	Standard_Development	Run079	Standard_Measurement	Plate_01	Clariostar_Study	MB	Biofoundry_,_London	Linear_Dilution_Pattern_V2	0.369	0.369	0.365	0.362	0.358	0.354	0.351	0.35	0.349	0.348	0.346	0.343	0.337	0.332	0.327	0.32	0.317	0.313	0.31	0.306	0.303	0.301	0.299	0.3	0.301	0.304	0.306	0.31	0.313	0.315	0.315	0.316	0.315	0.316	0.318	0.321
A05	Sample	Dilution_20%	0.2	DMSO	Lycopene	Standard_Development	Run079	Standard_Measurement	Plate_01	Clariostar_Study	MB	Biofoundry_,_London	Linear_Dilution_Pattern_V2	0.21	0.208	0.205	0.202	0.199	0.195	0.192	0.191	0.19	0.189	0.187	0.184	0.18	0.176	0.172	0.169	0.166	0.163	0.161	0.16	0.159	0.158	0.158	0.158	0.161	0.163	0.166	0.169	0.171	0.173	0.174	0.176	0.178	0.18	0.182	0.185
A06	Sample	Dilution_100%	1.0	DMSO	Lycopene	Standard_Development	Run079	Standard_Measurement	Plate_01	Clariostar_Study	MB	Biofoundry_,_London	Linear_Dilution_Pattern_V2	0.785	0.782	0.778	0.775	0.768	0.762	0.758	0.758	0.759	0.758	0.759	0.756	0.746	0.735	0.725	0.717	0.71	0.702	0.693	0.683	0.676	0.671	0.667	0.665	0.667	0.671	0.675	0.681	0.684	0.689	0.688	0.687	0.685	0.682	0.683	0.685
A07	Sample	Dilution_80%	0.8	DMSO	Lycopene	Standard_Development	Run079	Standard_Measurement	Plate_01	Clariostar_Study	MB	Biofoundry_,_London	Linear_Dilution_Pattern_V2	0.648	0.648	0.645	0.64	0.634	0.629	0.624	0.624	0.624	0.625	0.624	0.618	0.611	0.6	0.593	0.586	0.579	0.571	0.565	0.559	0.553	0.548	0.544	0.542	0.545	0.548	0.553	0.557	0.56	0.562	0.562	0.56	0.559	0.557	0.559	0.561
A08	Sample	Dilution_60%	0.6	DMSO	Lycopene	Standard_Development	Run079	Standard_Measurement	Plate_01	Clariostar_Study	MB	Biofoundry_,_London	Linear_Dilution_Pattern_V2	0.52	0.519	0.515	0.512	0.507	0.502	0.497	0.497	0.497	0.497	0.495	0.489	0.484	0.476	0.469	0.463	0.459	0.453	0.447	0.442	0.437	0.434	0.431	0.43	0.431	0.433	0.436	0.439	0.441	0.443	0.442	0.442	0.441	0.439	0.439	0.441
A09	Sample	Dilution_40%	0.4	DMSO	Lycopene	Standard_Development	Run079	Standard_Measurement	Plate_01	Clariostar_Study	MB	Biofoundry_,_London	Linear_Dilution_Pattern_V2	0.355	0.353	0.349	0.346	0.342	0.337	0.334	0.333	0.332	0.332	0.328	0.325	0.319	0.313	0.307	0.302	0.297	0.294	0.291	0.287	0.284	0.281	0.28	0.281	0.281	0.284	0.287	0.29	0.293	0.295	0.295	0.295	0.296	0.297	0.298	0.301
A10	Sample	Dilution_20%	0.2	DMSO	Lycopene	Standard_Development	Run079	Standard_Measurement	Plate_01	Clariostar_Study	MB	Biofoundry_,_London	Linear_Dilution_Pattern_V2	0.207	0.205	0.204	0.2	0.196	0.192	0.189	0.188	0.187	0.185	0.184	0.18	0.175	0.171	0.166	0.162	0.16	0.157	0.154	0.154	0.153	0.152	0.151	0.152	0.154	0.157	0.16	0.162	0.165	0.167	0.168	0.171	0.172	0.174	0.177	0.18
A11	Blank	DMSO_Blank		DMSO		Standard_Development	Run079	Standard_Measurement	Plate_01	Clariostar_Study	MB	Biofoundry_,_London	Linear_Dilution_Pattern_V2	0.107	0.104	0.101	0.098	0.095	0.092	0.088	0.086	0.082	0.078	0.075	0.069	0.065	0.063	0.06	0.057	0.056	0.055	0.053	0.052	0.051	0.051	0.05	0.049	0.049	0.049	0.048	0.048	0.048	0.047	0.046	0.046	0.046	0.045	0.045	0.045
A12	Blank	DMSO_Blank		DMSO		Standard_Development	Run079	Standard_Measurement	Plate_01	Clariostar_Study	MB	Biofoundry_,_London	Linear_Dilution_Pattern_V2	0.107	0.104	0.1	0.098	0.095	0.091	0.087	0.085	0.081	0.078	0.074	0.069	0.066	0.063	0.059	0.057	0.056	0.055	0.053	0.052	0.051	0.05	0.049	0.049	0.049	0.049	0.048	0.048	0.048	0.047	0.046	0.046	0.046	0.046	0.045	0.045
B01	Sample	Dilution_100%	1.0	DMSO	Lycopene	Standard_Development	Run079	Standard_Measurement	Plate_01	Clariostar_Study	MB	Biofoundry_,_London	Linear_Dilution_Pattern_V2	1.32	1.326	1.322	1.332	1.323	1.318	1.317	1.322	1.325	1.317	1.32	1.318	1.316	1.303	1.292	1.278	1.272	1.262	1.254	1.239	1.226	1.218	1.202	1.193	1.192	1.183	1.18	1.178	1.174	1.166	1.155	1.142	1.131	1.121	1.111	1.104
B02	Sample	Dilution_80%	0.8	DMSO	Lycopene	Standard_Development	Run079	Standard_Measurement	Plate_01	Clariostar_Study	MB	Biofoundry_,_London	Linear_Dilution_Pattern_V2	0.912	0.912	0.912	0.91	0.905	0.902	0.897	0.898	0.901	0.9	0.9	0.897	0.889	0.879	0.871	0.864	0.856	0.848	0.841	0.83	0.822	0.816	0.809	0.806	0.805	0.803	0.803	0.806	0.805	0.803	0.797	0.792	0.787	0.78	0.777	0.775
B03	Sample	Dilution_60%	0.6	DMSO	Lycopene	Standard_Development	Run079	Standard_Measurement	Plate_01	Clariostar_Study	MB	Biofoundry_,_London	Linear_Dilution_Pattern_V2	0.65	0.65	0.648	0.647	0.642	0.638	0.633	0.632	0.633	0.634	0.632	0.629	0.623	0.615	0.607	0.602	0.595	0.591	0.586	0.578	0.572	0.569	0.564	0.561	0.561	0.561	0.563	0.566	0.567	0.565	0.564	0.562	0.558	0.556	0.554	0.554
B04	Sample	Dilution_40%	0.4	DMSO	Lycopene	Standard_Development	Run079	Standard_Measurement	Plate_01	Clariostar_Study	MB	Biofoundry_,_London	Linear_Dilution_Pattern_V2	0.433	0.431	0.429	0.427	0.422	0.418	0.415	0.416	0.415	0.413	0.413	0.41	0.405	0.399	0.392	0.388	0.384	0.378	0.375	0.371	0.367	0.365	0.363	0.362	0.363	0.364	0.366	0.367	0.369	0.37	0.37	0.369	0.368	0.367	0.367	0.368
B05	Sample	Dilution_20%	0.2	DMSO	Lycopene	Standard_Development	Run079	Standard_Measurement	Plate_01	Clariostar_Study	MB	Biofoundry_,_London	Linear_Dilution_Pattern_V2	0.217	0.215	0.213	0.211	0.206	0.203	0.2	0.199	0.199	0.199	0.198	0.195	0.191	0.186	0.181	0.178	0.176	0.173	0.172	0.171	0.169	0.168	0.168	0.168	0.172	0.174	0.176	0.179	0.181	0.183	0.185	0.187	0.188	0.19	0.192	0.196
B06	Sample	Dilution_100%	1.0	DMSO	Lycopene	Standard_Development	Run079	Standard_Measurement	Plate_01	Clariostar_Study	MB	Biofoundry_,_London	Linear_Dilution_Pattern_V2	0.914	0.917	0.913	0.911	0.904	0.898	0.896	0.894	0.897	0.897	0.897	0.892	0.883	0.873	0.863	0.854	0.848	0.836	0.83	0.821	0.809	0.805	0.798	0.796	0.794	0.795	0.798	0.803	0.805	0.806	0.805	0.799	0.794	0.79	0.789	0.79
B07	Sample	Dilution_80%	0.8	DMSO	Lycopene	Standard_Development	Run079	Standard_Measurement	Plate_01	Clariostar_Study	MB	Biofoundry_,_London	Linear_Dilution_Pattern_V2	0.76	0.759	0.757	0.755	0.75	0.744	0.74	0.741	0.741	0.742	0.74	0.735	0.728	0.719	0.71	0.703	0.697	0.691	0.683	0.675	0.667	0.66	0.655	0.654	0.653	0.654	0.656	0.659	0.66	0.662	0.659	0.655	0.651	0.648	0.646	0.646
B08	Sample	Dilution_60%	0.6	DMSO	Lycopene	Standard_Development	Run079	Standard_Measurement	Plate_01	Clariostar_Study	MB	Biofoundry_,_London	Linear_Dilution_Pattern_V2	0.64	0.641	0.639	0.636	0.633	0.629	0.625	0.623	0.624	0.624	0.622	0.618	0.613	0.605	0.597	0.591	0.585	0.579	0.573	0.567	0.562	0.556	0.551	0.548	0.549	0.549	0.55	0.55	0.551	0.55	0.548	0.545	0.541	0.538	0.535	0.535
B09	Sample	Dilution_40%	0.4	DMSO	Lycopene	Standard_Development	Run079	Standard_Measurement	Plate_01	Clariostar_Study	MB	Biofoundry_,_London	Linear_Dilution_Pattern_V2	0.372	0.371	0.368	0.365	0.36	0.355	0.351	0.351	0.35	0.349	0.346	0.343	0.338	0.332	0.325	0.32	0.316	0.312	0.308	0.305	0.302	0.299	0.298	0.298	0.299	0.301	0.304	0.307	0.309	0.311	0.311	0.312	0.311	0.311	0.312	0.315
B10	Sample	Dilution_20%	0.2	DMSO	Lycopene	Standard_Development	Run079	Standard_Measurement	Plate_01	Clariostar_Study	MB	Biofoundry_,_London	Linear_Dilution_Pattern_V2	0.205	0.203	0.201	0.198	0.194	0.191	0.187	0.186	0.185	0.184	0.183	0.179	0.175	0.17	0.165	0.162	0.159	0.157	0.155	0.153	0.153	0.152	0.152	0.152	0.154	0.158	0.16	0.164	0.166	0.168	0.169	0.172	0.173	0.175	0.178	0.182
B11	Blank	DMSO_Blank		DMSO		Standard_Development	Run079	Standard_Measurement	Plate_01	Clariostar_Study	MB	Biofoundry_,_London	Linear_Dilution_Pattern_V2	0.104	0.102	0.098	0.095	0.091	0.087	0.084	0.082	0.08	0.077	0.074	0.069	0.066	0.064	0.06	0.059	0.058	0.056	0.055	0.053	0.052	0.051	0.05	0.049	0.05	0.05	0.049	0.048	0.048	0.048	0.047	0.047	0.046	0.046	0.045	0.044
B12	Blank	DMSO_Blank		DMSO		Standard_Development	Run079	Standard_Measurement	Plate_01	Clariostar_Study	MB	Biofoundry_,_London	Linear_Dilution_Pattern_V2	0.109	0.107	0.103	0.1	0.096	0.092	0.089	0.087	0.085	0.081	0.077	0.073	0.07	0.067	0.063	0.061	0.06	0.059	0.057	0.057	0.055	0.054	0.053	0.052	0.053	0.052	0.052	0.051	0.051	0.05	0.05	0.049	0.049	0.049	0.048	0.047
C01	Sample	Dilution_95%	0.95	DMSO	Lycopene	Standard_Development	Run079	Standard_Measurement	Plate_01	Clariostar_Study	MB	Biofoundry_,_London	Linear_Dilution_Pattern_V2	1.389	1.393	1.394	1.401	1.392	1.389	1.392	1.392	1.398	1.388	1.391	1.389	1.39	1.375	1.36	1.357	1.349	1.332	1.324	1.308	1.296	1.289	1.274	1.267	1.258	1.247	1.243	1.237	1.23	1.221	1.208	1.196	1.184	1.165	1.154	1.143
C02	Sample	Dilution_75%	0.75	DMSO	Lycopene	Standard_Development	Run079	Standard_Measurement	Plate_01	Clariostar_Study	MB	Biofoundry_,_London	Linear_Dilution_Pattern_V2	0.947	0.95	0.95	0.949	0.946	0.939	0.935	0.934	0.937	0.937	0.94	0.932	0.928	0.919	0.909	0.903	0.896	0.887	0.88	0.871	0.862	0.856	0.848	0.842	0.837	0.834	0.833	0.832	0.83	0.828	0.82	0.814	0.807	0.798	0.792	0.788
C03	Sample	Dilution_55%	0.55	DMSO	Lycopene	Standard_Development	Run079	Standard_Measurement	Plate_01	Clariostar_Study	MB	Biofoundry_,_London	Linear_Dilution_Pattern_V2	0.673	0.674	0.672	0.671	0.668	0.663	0.659	0.66	0.661	0.66	0.659	0.654	0.65	0.642	0.634	0.629	0.624	0.618	0.613	0.606	0.6	0.595	0.591	0.587	0.586	0.584	0.584	0.584	0.582	0.581	0.577	0.573	0.568	0.563	0.56	0.558
C04	Sample	Dilution_35%	0.35	DMSO	Lycopene	Standard_Development	Run079	Standard_Measurement	Plate_01	Clariostar_Study	MB	Biofoundry_,_London	Linear_Dilution_Pattern_V2	0.449	0.45	0.447	0.445	0.441	0.438	0.433	0.434	0.434	0.432	0.432	0.428	0.424	0.418	0.412	0.408	0.404	0.399	0.396	0.392	0.387	0.386	0.382	0.38	0.381	0.381	0.381	0.382	0.382	0.381	0.379	0.378	0.376	0.374	0.372	0.372
C05	Sample	Dilution_15%	0.15	DMSO	Lycopene	Standard_Development	Run079	Standard_Measurement	Plate_01	Clariostar_Study	MB	Biofoundry_,_London	Linear_Dilution_Pattern_V2	0.205	0.203	0.2	0.198	0.194	0.191	0.188	0.187	0.187	0.186	0.185	0.182	0.179	0.176	0.17	0.167	0.165	0.162	0.16	0.158	0.158	0.157	0.157	0.157	0.159	0.161	0.163	0.165	0.166	0.168	0.169	0.171	0.171	0.173	0.175	0.177
C06	Sample	Dilution_95%	0.95	DMSO	Lycopene	Standard_Development	Run079	Standard_Measurement	Plate_01	Clariostar_Study	MB	Biofoundry_,_London	Linear_Dilution_Pattern_V2	0.97	0.971	0.966	0.964	0.96	0.954	0.951	0.951	0.954	0.951	0.953	0.949	0.941	0.929	0.919	0.911	0.903	0.893	0.886	0.877	0.867	0.861	0.854	0.848	0.846	0.846	0.848	0.851	0.851	0.849	0.844	0.838	0.833	0.828	0.824	0.823
C07	Sample	Dilution_75%	0.75	DMSO	Lycopene	Standard_Development	Run079	Standard_Measurement	Plate_01	Clariostar_Study	MB	Biofoundry_,_London	Linear_Dilution_Pattern_V2	0.765	0.764	0.762	0.762	0.756	0.749	0.746	0.747	0.748	0.746	0.745	0.741	0.735	0.726	0.718	0.71	0.704	0.698	0.69	0.683	0.675	0.668	0.662	0.66	0.659	0.659	0.66	0.662	0.661	0.661	0.657	0.653	0.65	0.645	0.642	0.641
C08	Sample	Dilution_55%	0.55	DMSO	Lycopene	Standard_Development	Run079	Standard_Measurement	Plate_01	Clariostar_Study	MB	Biofoundry_,_London	Linear_Dilution_Pattern_V2	0.798	0.798	0.8	0.799	0.794	0.789	0.785	0.786	0.787	0.784	0.784	0.781	0.778	0.768	0.76	0.755	0.748	0.742	0.737	0.729	0.722	0.714	0.708	0.704	0.699	0.695	0.693	0.69	0.687	0.682	0.676	0.669	0.662	0.654	0.648	0.644
C09	Sample	Dilution_35%	0.35	DMSO	Lycopene	Standard_Development	Run079	Standard_Measurement	Plate_01	Clariostar_Study	MB	Biofoundry_,_London	Linear_Dilution_Pattern_V2	0.411	0.41	0.407	0.405	0.401	0.397	0.393	0.392	0.391	0.389	0.387	0.383	0.378	0.372	0.367	0.363	0.359	0.354	0.351	0.346	0.343	0.34	0.337	0.336	0.336	0.337	0.337	0.338	0.339	0.338	0.337	0.337	0.335	0.334	0.332	0.332
C10	Sample	Dilution_15%	0.15	DMSO	Lycopene	Standard_Development	Run079	Standard_Measurement	Plate_01	Clariostar_Study	MB	Biofoundry_,_London	Linear_Dilution_Pattern_V2	0.188	0.187	0.184	0.181	0.177	0.174	0.17	0.169	0.169	0.167	0.166	0.162	0.158	0.153	0.148	0.145	0.143	0.141	0.139	0.138	0.137	0.136	0.136	0.137	0.138	0.14	0.142	0.144	0.146	0.147	0.148	0.15	0.152	0.154	0.155	0.158
C11	Blank	DMSO_Blank		DMSO		Standard_Development	Run079	Standard_Measurement	Plate_01	Clariostar_Study	MB	Biofoundry_,_London	Linear_Dilution_Pattern_V2	0.105	0.102	0.098	0.096	0.092	0.089	0.085	0.084	0.081	0.077	0.074	0.07	0.067	0.064	0.062	0.06	0.058	0.056	0.055	0.054	0.053	0.052	0.052	0.051	0.051	0.05	0.049	0.049	0.049	0.048	0.047	0.048	0.047	0.047	0.046	0.045
C12	Blank	DMSO_Blank		DMSO		Standard_Development	Run079	Standard_Measurement	Plate_01	Clariostar_Study	MB	Biofoundry_,_London	Linear_Dilution_Pattern_V2	0.106	0.103	0.099	0.096	0.093	0.09	0.086	0.084	0.081	0.078	0.075	0.071	0.068	0.065	0.062	0.06	0.059	0.057	0.055	0.054	0.053	0.053	0.052	0.051	0.051	0.051	0.05	0.05	0.049	0.049	0.049	0.049	0.048	0.048	0.047	0.046
D01	Sample	Dilution_95%	0.95	DMSO	Lycopene	Standard_Development	Run079	Standard_Measurement	Plate_01	Clariostar_Study	MB	Biofoundry_,_London	Linear_Dilution_Pattern_V2	1.306	1.314	1.315	1.315	1.316	1.313	1.307	1.309	1.315	1.31	1.306	1.307	1.297	1.293	1.279	1.27	1.265	1.251	1.242	1.223	1.212	1.205	1.192	1.182	1.178	1.17	1.165	1.16	1.156	1.15	1.136	1.123	1.111	1.096	1.084	1.077
D02	Sample	Dilution_75%	0.75	DMSO	Lycopene	Standard_Development	Run079	Standard_Measurement	Plate_01	Clariostar_Study	MB	Biofoundry_,_London	Linear_Dilution_Pattern_V2	0.975	0.979	0.981	0.98	0.976	0.972	0.967	0.968	0.97	0.97	0.968	0.964	0.96	0.951	0.941	0.933	0.928	0.917	0.91	0.901	0.894	0.885	0.876	0.869	0.865	0.863	0.861	0.859	0.855	0.852	0.847	0.84	0.83	0.821	0.814	0.809
D03	Sample	Dilution_55%	0.55	DMSO	Lycopene	Standard_Development	Run079	Standard_Measurement	Plate_01	Clariostar_Study	MB	Biofoundry_,_London	Linear_Dilution_Pattern_V2	0.62	0.62	0.618	0.615	0.61	0.606	0.603	0.602	0.602	0.602	0.602	0.598	0.594	0.586	0.578	0.574	0.567	0.562	0.556	0.55	0.545	0.541	0.536	0.533	0.532	0.532	0.533	0.534	0.534	0.533	0.529	0.526	0.523	0.52	0.517	0.516
D04	Sample	Dilution_35%	0.35	DMSO	Lycopene	Standard_Development	Run079	Standard_Measurement	Plate_01	Clariostar_Study	MB	Biofoundry_,_London	Linear_Dilution_Pattern_V2	0.446	0.445	0.444	0.442	0.438	0.434	0.431	0.43	0.429	0.428	0.429	0.424	0.42	0.414	0.408	0.404	0.4	0.395	0.392	0.387	0.383	0.381	0.378	0.377	0.377	0.377	0.377	0.377	0.378	0.377	0.375	0.374	0.372	0.371	0.37	0.369
D05	Sample	Dilution_15%	0.15	DMSO	Lycopene	Standard_Development	Run079	Standard_Measurement	Plate_01	Clariostar_Study	MB	Biofoundry_,_London	Linear_Dilution_Pattern_V2	0.193	0.192	0.19	0.187	0.183	0.181	0.178	0.177	0.176	0.175	0.174	0.171	0.168	0.163	0.159	0.155	0.153	0.151	0.149	0.148	0.148	0.147	0.146	0.147	0.149	0.151	0.153	0.155	0.157	0.159	0.161	0.163	0.163	0.165	0.167	0.17
D06	Sample	Dilution_95%	0.95	DMSO	Lycopene	Standard_Development	Run079	Standard_Measurement	Plate_01	Clariostar_Study	MB	Biofoundry_,_London	Linear_Dilution_Pattern_V2	1.068	1.07	1.069	1.066	1.06	1.059	1.059	1.056	1.059	1.056	1.054	1.048	1.044	1.035	1.025	1.017	1.008	0.998	0.99	0.976	0.967	0.962	0.951	0.945	0.942	0.94	0.94	0.94	0.938	0.934	0.927	0.919	0.913	0.904	0.899	0.896
D07	Sample	Dilution_75%	0.75	DMSO	Lycopene	Standard_Development	Run079	Standard_Measurement	Plate_01	Clariostar_Study	MB	Biofoundry_,_London	Linear_Dilution_Pattern_V2	0.802	0.802	0.799	0.796	0.791	0.785	0.783	0.783	0.785	0.783	0.782	0.781	0.774	0.762	0.755	0.749	0.741	0.732	0.726	0.718	0.711	0.704	0.697	0.694	0.693	0.693	0.694	0.695	0.693	0.691	0.688	0.684	0.678	0.673	0.67	0.668
D08	Sample	Dilution_55%	0.55	DMSO	Lycopene	Standard_Development	Run079	Standard_Measurement	Plate_01	Clariostar_Study	MB	Biofoundry_,_London	Linear_Dilution_Pattern_V2	1.013	1.014	1.015	1.015	1.012	1.008	1.003	1.003	1.008	1.006	1.0	1.001	0.997	0.987	0.979	0.972	0.968	0.959	0.951	0.94	0.932	0.925	0.915	0.908	0.902	0.895	0.89	0.884	0.876	0.869	0.859	0.849	0.839	0.828	0.818	0.81
D09	Sample	Dilution_35%	0.35	DMSO	Lycopene	Standard_Development	Run079	Standard_Measurement	Plate_01	Clariostar_Study	MB	Biofoundry_,_London	Linear_Dilution_Pattern_V2	0.851	0.854	0.855	0.856	0.853	0.85	0.846	0.847	0.846	0.844	0.845	0.84	0.838	0.83	0.822	0.818	0.814	0.808	0.801	0.792	0.786	0.779	0.771	0.765	0.759	0.753	0.744	0.739	0.732	0.725	0.715	0.707	0.698	0.687	0.678	0.67
D10	Sample	Dilution_15%	0.15	DMSO	Lycopene	Standard_Development	Run079	Standard_Measurement	Plate_01	Clariostar_Study	MB	Biofoundry_,_London	Linear_Dilution_Pattern_V2	0.381	0.381	0.379	0.377	0.373	0.369	0.365	0.365	0.364	0.362	0.36	0.357	0.353	0.348	0.342	0.341	0.338	0.334	0.331	0.327	0.324	0.322	0.319	0.318	0.317	0.315	0.313	0.312	0.311	0.309	0.307	0.305	0.302	0.3	0.297	0.295
D11	Blank	DMSO_Blank		DMSO		Standard_Development	Run079	Standard_Measurement	Plate_01	Clariostar_Study	MB	Biofoundry_,_London	Linear_Dilution_Pattern_V2	0.103	0.101	0.097	0.094	0.091	0.087	0.083	0.082	0.08	0.077	0.074	0.069	0.066	0.062	0.06	0.058	0.056	0.055	0.053	0.053	0.052	0.051	0.05	0.049	0.049	0.049	0.049	0.048	0.048	0.048	0.047	0.047	0.046	0.046	0.045	0.044
D12	Blank	DMSO_Blank		DMSO		Standard_Development	Run079	Standard_Measurement	Plate_01	Clariostar_Study	MB	Biofoundry_,_London	Linear_Dilution_Pattern_V2	0.106	0.103	0.099	0.096	0.091	0.088	0.084	0.083	0.081	0.078	0.075	0.07	0.067	0.064	0.06	0.058	0.058	0.056	0.054	0.054	0.052	0.051	0.05	0.05	0.05	0.05	0.049	0.048	0.049	0.048	0.047	0.047	0.047	0.046	0.045	0.044
E01	Sample	Dilution_90%	0.9	DMSO	Lycopene	Standard_Development	Run079	Standard_Measurement	Plate_01	Clariostar_Study	MB	Biofoundry_,_London	Linear_Dilution_Pattern_V2	1.541	1.559	1.557	1.57	1.558	1.553	1.555	1.557	1.569	1.557	1.566	1.554	1.552	1.547	1.534	1.522	1.509	1.495	1.494	1.48	1.463	1.446	1.427	1.415	1.412	1.395	1.385	1.38	1.365	1.35	1.335	1.322	1.304	1.285	1.268	1.256
E02	Sample	Dilution_70%	0.7	DMSO	Lycopene	Standard_Development	Run079	Standard_Measurement	Plate_01	Clariostar_Study	MB	Biofoundry_,_London	Linear_Dilution_Pattern_V2	0.972	0.978	0.976	0.977	0.974	0.969	0.966	0.967	0.969	0.966	0.967	0.963	0.958	0.948	0.939	0.934	0.927	0.916	0.908	0.898	0.89	0.882	0.874	0.87	0.863	0.86	0.858	0.855	0.85	0.845	0.837	0.829	0.822	0.812	0.804	0.8
E03	Sample	Dilution_50%	0.5	DMSO	Lycopene	Standard_Development	Run079	Standard_Measurement	Plate_01	Clariostar_Study	MB	Biofoundry_,_London	Linear_Dilution_Pattern_V2	0.705	0.708	0.706	0.703	0.7	0.696	0.692	0.692	0.692	0.689	0.689	0.686	0.683	0.674	0.668	0.662	0.656	0.65	0.644	0.639	0.632	0.626	0.621	0.616	0.614	0.611	0.611	0.61	0.606	0.604	0.599	0.593	0.588	0.582	0.577	0.574
E04	Sample	Dilution_30%	0.3	DMSO	Lycopene	Standard_Development	Run079	Standard_Measurement	Plate_01	Clariostar_Study	MB	Biofoundry_,_London	Linear_Dilution_Pattern_V2	0.412	0.412	0.41	0.406	0.404	0.399	0.397	0.396	0.394	0.393	0.392	0.389	0.385	0.379	0.374	0.37	0.366	0.362	0.359	0.355	0.352	0.349	0.346	0.344	0.345	0.345	0.344	0.345	0.345	0.344	0.342	0.341	0.339	0.337	0.336	0.336
E05	Sample	Dilution_10%	0.1	DMSO	Lycopene	Standard_Development	Run079	Standard_Measurement	Plate_01	Clariostar_Study	MB	Biofoundry_,_London	Linear_Dilution_Pattern_V2	0.153	0.15	0.148	0.145	0.141	0.137	0.134	0.134	0.133	0.133	0.131	0.128	0.125	0.121	0.117	0.114	0.112	0.11	0.107	0.107	0.106	0.105	0.105	0.105	0.107	0.109	0.11	0.111	0.113	0.114	0.116	0.117	0.118	0.12	0.121	0.123
E06	Sample	Dilution_90%	0.9	DMSO	Lycopene	Standard_Development	Run079	Standard_Measurement	Plate_01	Clariostar_Study	MB	Biofoundry_,_London	Linear_Dilution_Pattern_V2	1.091	1.1	1.096	1.096	1.093	1.086	1.081	1.085	1.088	1.086	1.088	1.083	1.077	1.065	1.052	1.045	1.039	1.028	1.02	1.009	0.998	0.99	0.98	0.974	0.972	0.967	0.964	0.963	0.959	0.955	0.947	0.941	0.93	0.919	0.912	0.908
E07	Sample	Dilution_70%	0.7	DMSO	Lycopene	Standard_Development	Run079	Standard_Measurement	Plate_01	Clariostar_Study	MB	Biofoundry_,_London	Linear_Dilution_Pattern_V2	0.779	0.78	0.778	0.776	0.771	0.765	0.761	0.761	0.761	0.76	0.76	0.755	0.75	0.743	0.733	0.725	0.72	0.714	0.706	0.698	0.69	0.685	0.678	0.674	0.672	0.67	0.67	0.671	0.671	0.668	0.665	0.661	0.656	0.649	0.644	0.643
E08	Sample	Dilution_50%	0.5	DMSO	Lycopene	Standard_Development	Run079	Standard_Measurement	Plate_01	Clariostar_Study	MB	Biofoundry_,_London	Linear_Dilution_Pattern_V2	1.332	1.341	1.337	1.345	1.345	1.342	1.34	1.34	1.347	1.341	1.346	1.341	1.336	1.324	1.313	1.31	1.311	1.298	1.288	1.275	1.259	1.252	1.24	1.224	1.219	1.204	1.193	1.184	1.169	1.154	1.139	1.125	1.108	1.087	1.072	1.059
E09	Sample	Dilution_30%	0.3	DMSO	Lycopene	Standard_Development	Run079	Standard_Measurement	Plate_01	Clariostar_Study	MB	Biofoundry_,_London	Linear_Dilution_Pattern_V2	0.777	0.78	0.781	0.782	0.777	0.775	0.771	0.771	0.771	0.769	0.768	0.765	0.761	0.754	0.746	0.743	0.739	0.732	0.728	0.72	0.713	0.707	0.699	0.693	0.688	0.682	0.676	0.669	0.663	0.657	0.648	0.64	0.632	0.622	0.614	0.607
E10	Sample	Dilution_10%	0.1	DMSO	Lycopene	Standard_Development	Run079	Standard_Measurement	Plate_01	Clariostar_Study	MB	Biofoundry_,_London	Linear_Dilution_Pattern_V2	0.33	0.329	0.327	0.325	0.321	0.317	0.315	0.314	0.312	0.31	0.307	0.304	0.302	0.297	0.291	0.288	0.286	0.283	0.281	0.278	0.275	0.273	0.27	0.269	0.269	0.267	0.266	0.265	0.263	0.262	0.259	0.258	0.256	0.253	0.252	0.251
E11	Blank	DMSO_Blank		DMSO		Standard_Development	Run079	Standard_Measurement	Plate_01	Clariostar_Study	MB	Biofoundry_,_London	Linear_Dilution_Pattern_V2	0.106	0.103	0.1	0.098	0.094	0.09	0.087	0.086	0.082	0.078	0.074	0.069	0.067	0.064	0.061	0.059	0.057	0.055	0.054	0.053	0.053	0.052	0.051	0.05	0.05	0.05	0.05	0.049	0.048	0.048	0.048	0.048	0.047	0.047	0.046	0.045
E12	Blank	DMSO_Blank		DMSO		Standard_Development	Run079	Standard_Measurement	Plate_01	Clariostar_Study	MB	Biofoundry_,_London	Linear_Dilution_Pattern_V2	0.106	0.103	0.1	0.096	0.093	0.089	0.085	0.084	0.082	0.078	0.074	0.069	0.067	0.063	0.06	0.058	0.057	0.056	0.054	0.053	0.052	0.051	0.05	0.05	0.049	0.049	0.049	0.049	0.048	0.048	0.047	0.047	0.047	0.046	0.045	0.045
F01	Sample	Dilution_90%	0.9	DMSO	Lycopene	Standard_Development	Run079	Standard_Measurement	Plate_01	Clariostar_Study	MB	Biofoundry_,_London	Linear_Dilution_Pattern_V2	1.641	1.641	1.653	1.675	1.653	1.653	1.656	1.668	1.659	1.656	1.647	1.658	1.66	1.636	1.629	1.623	1.616	1.6	1.584	1.562	1.547	1.537	1.517	1.504	1.499	1.486	1.468	1.458	1.446	1.433	1.414	1.396	1.377	1.353	1.34	1.324
F02	Sample	Dilution_70%	0.7	DMSO	Lycopene	Standard_Development	Run079	Standard_Measurement	Plate_01	Clariostar_Study	MB	Biofoundry_,_London	Linear_Dilution_Pattern_V2	1.13	1.133	1.132	1.136	1.132	1.129	1.123	1.122	1.125	1.127	1.122	1.118	1.116	1.109	1.097	1.09	1.086	1.072	1.065	1.056	1.046	1.035	1.024	1.015	1.009	1.001	0.996	0.991	0.984	0.976	0.964	0.954	0.943	0.93	0.92	0.911
F03	Sample	Dilution_50%	0.5	DMSO	Lycopene	Standard_Development	Run079	Standard_Measurement	Plate_01	Clariostar_Study	MB	Biofoundry_,_London	Linear_Dilution_Pattern_V2	0.646	0.648	0.645	0.642	0.638	0.634	0.631	0.631	0.63	0.629	0.627	0.623	0.619	0.612	0.604	0.599	0.596	0.588	0.582	0.576	0.57	0.564	0.56	0.556	0.555	0.552	0.552	0.551	0.549	0.546	0.542	0.538	0.533	0.528	0.524	0.522
F04	Sample	Dilution_30%	0.3	DMSO	Lycopene	Standard_Development	Run079	Standard_Measurement	Plate_01	Clariostar_Study	MB	Biofoundry_,_London	Linear_Dilution_Pattern_V2	0.462	0.462	0.459	0.456	0.454	0.45	0.446	0.446	0.444	0.443	0.443	0.439	0.435	0.429	0.422	0.419	0.416	0.411	0.408	0.403	0.4	0.396	0.392	0.39	0.389	0.388	0.387	0.386	0.386	0.384	0.381	0.38	0.376	0.373	0.371	0.369
F05	Sample	Dilution_10%	0.1	DMSO	Lycopene	Standard_Development	Run079	Standard_Measurement	Plate_01	Clariostar_Study	MB	Biofoundry_,_London	Linear_Dilution_Pattern_V2	0.167	0.164	0.161	0.158	0.154	0.151	0.147	0.146	0.146	0.146	0.145	0.141	0.138	0.133	0.129	0.126	0.124	0.122	0.121	0.119	0.118	0.118	0.117	0.118	0.12	0.121	0.123	0.124	0.125	0.126	0.128	0.13	0.131	0.132	0.133	0.136
F06	Sample	Dilution_90%	0.9	DMSO	Lycopene	Standard_Development	Run079	Standard_Measurement	Plate_01	Clariostar_Study	MB	Biofoundry_,_London	Linear_Dilution_Pattern_V2	1.235	1.239	1.238	1.241	1.233	1.229	1.224	1.228	1.229	1.229	1.228	1.223	1.218	1.206	1.197	1.187	1.18	1.166	1.16	1.145	1.136	1.125	1.115	1.108	1.101	1.095	1.092	1.086	1.081	1.073	1.063	1.053	1.039	1.028	1.019	1.012
F07	Sample	Dilution_70%	0.7	DMSO	Lycopene	Standard_Development	Run079	Standard_Measurement	Plate_01	Clariostar_Study	MB	Biofoundry_,_London	Linear_Dilution_Pattern_V2	0.9	0.902	0.897	0.895	0.891	0.886	0.884	0.884	0.887	0.885	0.883	0.878	0.874	0.863	0.855	0.848	0.842	0.832	0.824	0.816	0.807	0.801	0.794	0.789	0.785	0.781	0.779	0.777	0.775	0.77	0.764	0.757	0.751	0.742	0.736	0.731
F08	Sample	Dilution_50%	0.5	DMSO	Lycopene	Standard_Development	Run079	Standard_Measurement	Plate_01	Clariostar_Study	MB	Biofoundry_,_London	Linear_Dilution_Pattern_V2	0.919	0.921	0.921	0.924	0.918	0.914	0.911	0.91	0.91	0.908	0.909	0.904	0.901	0.893	0.885	0.88	0.874	0.866	0.861	0.851	0.843	0.835	0.828	0.821	0.815	0.809	0.805	0.799	0.791	0.784	0.775	0.767	0.756	0.748	0.738	0.73
F09	Sample	Dilution_30%	0.3	DMSO	Lycopene	Standard_Development	Run079	Standard_Measurement	Plate_01	Clariostar_Study	MB	Biofoundry_,_London	Linear_Dilution_Pattern_V2	0.442	0.442	0.44	0.438	0.434	0.43	0.426	0.426	0.425	0.421	0.42	0.415	0.413	0.406	0.4	0.397	0.394	0.389	0.384	0.38	0.376	0.374	0.37	0.368	0.366	0.365	0.364	0.364	0.363	0.361	0.358	0.356	0.353	0.35	0.347	0.346
F10	Sample	Dilution_10%	0.1	DMSO	Lycopene	Standard_Development	Run079	Standard_Measurement	Plate_01	Clariostar_Study	MB	Biofoundry_,_London	Linear_Dilution_Pattern_V2	0.168	0.166	0.163	0.16	0.156	0.153	0.149	0.148	0.146	0.145	0.143	0.139	0.136	0.131	0.127	0.124	0.122	0.119	0.118	0.117	0.115	0.114	0.115	0.115	0.116	0.118	0.119	0.12	0.122	0.123	0.124	0.126	0.126	0.128	0.129	0.131
F11	Blank	DMSO		DMSO		Standard_Development	Run079	Standard_Measurement	Plate_01	Clariostar_Study	MB	Biofoundry_,_London	Linear_Dilution_Pattern_V2	0.106	0.103	0.099	0.097	0.093	0.089	0.086	0.084	0.081	0.078	0.075	0.07	0.067	0.064	0.061	0.06	0.059	0.057	0.055	0.054	0.053	0.052	0.051	0.051	0.051	0.051	0.05	0.05	0.05	0.049	0.048	0.049	0.048	0.047	0.046	0.045
F12	Blank	DMSO		DMSO		Standard_Development	Run079	Standard_Measurement	Plate_01	Clariostar_Study	MB	Biofoundry_,_London	Linear_Dilution_Pattern_V2	0.111	0.109	0.105	0.102	0.098	0.095	0.091	0.089	0.086	0.083	0.08	0.075	0.071	0.068	0.065	0.063	0.062	0.06	0.059	0.057	0.056	0.055	0.054	0.054	0.054	0.053	0.053	0.052	0.052	0.052	0.051	0.051	0.051	0.05	0.049	0.048
G01	Sample	Dilution_85%	0.85	DMSO	Lycopene	Standard_Development	Run079	Standard_Measurement	Plate_01	Clariostar_Study	MB	Biofoundry_,_London	Linear_Dilution_Pattern_V2	1.292	1.307	1.306	1.312	1.308	1.303	1.298	1.3	1.305	1.301	1.296	1.294	1.286	1.277	1.267	1.26	1.253	1.242	1.231	1.218	1.206	1.196	1.183	1.17	1.163	1.154	1.146	1.141	1.134	1.126	1.112	1.098	1.085	1.068	1.058	1.047
G02	Sample	Dilution_65%	0.65	DMSO	Lycopene	Standard_Development	Run079	Standard_Measurement	Plate_01	Clariostar_Study	MB	Biofoundry_,_London	Linear_Dilution_Pattern_V2	0.923	0.928	0.928	0.925	0.92	0.917	0.912	0.913	0.913	0.913	0.911	0.91	0.904	0.898	0.888	0.881	0.875	0.864	0.857	0.85	0.841	0.834	0.825	0.82	0.816	0.808	0.805	0.802	0.797	0.793	0.783	0.777	0.767	0.758	0.749	0.744
G03	Sample	Dilution_45%	0.45	DMSO	Lycopene	Standard_Development	Run079	Standard_Measurement	Plate_01	Clariostar_Study	MB	Biofoundry_,_London	Linear_Dilution_Pattern_V2	0.557	0.556	0.553	0.553	0.548	0.544	0.541	0.54	0.539	0.537	0.536	0.533	0.527	0.519	0.514	0.51	0.505	0.499	0.494	0.489	0.483	0.479	0.474	0.47	0.469	0.468	0.468	0.468	0.467	0.465	0.462	0.459	0.455	0.451	0.448	0.446
G04	Sample	Dilution_25%	0.25	DMSO	Lycopene	Standard_Development	Run079	Standard_Measurement	Plate_01	Clariostar_Study	MB	Biofoundry_,_London	Linear_Dilution_Pattern_V2	0.281	0.28	0.276	0.273	0.269	0.265	0.261	0.261	0.259	0.259	0.257	0.253	0.25	0.245	0.24	0.235	0.233	0.229	0.226	0.224	0.221	0.219	0.217	0.217	0.218	0.219	0.22	0.222	0.223	0.224	0.224	0.224	0.224	0.223	0.223	0.225
G05	Sample	Dilution_05%	0.0499999999999999	DMSO	Lycopene	Standard_Development	Run079	Standard_Measurement	Plate_01	Clariostar_Study	MB	Biofoundry_,_London	Linear_Dilution_Pattern_V2	0.124	0.121	0.119	0.116	0.113	0.108	0.106	0.104	0.102	0.1	0.099	0.095	0.092	0.088	0.084	0.083	0.082	0.079	0.078	0.077	0.075	0.074	0.074	0.074	0.074	0.075	0.076	0.076	0.077	0.077	0.077	0.078	0.079	0.08	0.079	0.079
G06	Sample	Dilution_85%	0.85	DMSO	Lycopene	Standard_Development	Run079	Standard_Measurement	Plate_01	Clariostar_Study	MB	Biofoundry_,_London	Linear_Dilution_Pattern_V2	1.018	1.021	1.018	1.016	1.015	1.008	1.001	1.002	1.003	1.003	1.0	0.995	0.989	0.98	0.97	0.963	0.956	0.945	0.936	0.925	0.916	0.909	0.899	0.892	0.89	0.886	0.884	0.882	0.878	0.875	0.869	0.861	0.853	0.844	0.837	0.831
G07	Sample	Dilution_65%	0.65	DMSO	Lycopene	Standard_Development	Run079	Standard_Measurement	Plate_01	Clariostar_Study	MB	Biofoundry_,_London	Linear_Dilution_Pattern_V2	0.78	0.78	0.779	0.775	0.772	0.766	0.763	0.762	0.763	0.762	0.76	0.754	0.75	0.742	0.733	0.726	0.722	0.713	0.707	0.699	0.691	0.683	0.678	0.673	0.67	0.669	0.668	0.668	0.666	0.663	0.658	0.653	0.646	0.639	0.634	0.631
G08	Sample	Dilution_45%	0.45	DMSO	Lycopene	Standard_Development	Run079	Standard_Measurement	Plate_01	Clariostar_Study	MB	Biofoundry_,_London	Linear_Dilution_Pattern_V2	0.629	0.63	0.629	0.626	0.621	0.617	0.612	0.613	0.614	0.612	0.612	0.606	0.602	0.594	0.587	0.583	0.578	0.572	0.567	0.561	0.554	0.549	0.544	0.54	0.538	0.535	0.532	0.531	0.529	0.526	0.521	0.517	0.51	0.505	0.501	0.497
G09	Sample	Dilution_25%	0.25	DMSO	Lycopene	Standard_Development	Run079	Standard_Measurement	Plate_01	Clariostar_Study	MB	Biofoundry_,_London	Linear_Dilution_Pattern_V2	0.28	0.278	0.274	0.27	0.266	0.262	0.258	0.258	0.257	0.255	0.253	0.249	0.245	0.239	0.234	0.23	0.228	0.224	0.221	0.218	0.215	0.213	0.211	0.211	0.212	0.213	0.214	0.215	0.216	0.216	0.216	0.217	0.216	0.216	0.216	0.216
G10	Sample	Dilution_05%	0.0499999999999999	DMSO	Lycopene	Standard_Development	Run079	Standard_Measurement	Plate_01	Clariostar_Study	MB	Biofoundry_,_London	Linear_Dilution_Pattern_V2	0.13	0.127	0.124	0.12	0.116	0.112	0.108	0.107	0.106	0.103	0.102	0.098	0.093	0.089	0.086	0.084	0.082	0.079	0.078	0.077	0.076	0.074	0.074	0.074	0.074	0.075	0.076	0.076	0.076	0.077	0.076	0.078	0.077	0.078	0.078	0.078
G11	Blank	DMSO_Blank		DMSO		Standard_Development	Run079	Standard_Measurement	Plate_01	Clariostar_Study	MB	Biofoundry_,_London	Linear_Dilution_Pattern_V2	0.111	0.108	0.104	0.101	0.098	0.094	0.09	0.089	0.086	0.082	0.079	0.074	0.071	0.068	0.065	0.063	0.062	0.06	0.059	0.058	0.056	0.056	0.055	0.054	0.054	0.054	0.054	0.053	0.052	0.052	0.052	0.052	0.051	0.051	0.05	0.049
G12	Blank	DMSO_Blank		DMSO		Standard_Development	Run079	Standard_Measurement	Plate_01	Clariostar_Study	MB	Biofoundry_,_London	Linear_Dilution_Pattern_V2	0.114	0.11	0.107	0.104	0.1	0.096	0.093	0.091	0.087	0.084	0.081	0.076	0.072	0.07	0.066	0.064	0.063	0.061	0.06	0.058	0.057	0.056	0.056	0.055	0.055	0.055	0.054	0.054	0.054	0.053	0.052	0.053	0.052	0.052	0.051	0.051
H01	Sample	Dilution_85%	0.85	DMSO	Lycopene	Standard_Development	Run079	Standard_Measurement	Plate_01	Clariostar_Study	MB	Biofoundry_,_London	Linear_Dilution_Pattern_V2	0.999	1.0	0.999	1.001	0.994	0.988	0.985	0.986	0.984	0.983	0.984	0.979	0.971	0.96	0.949	0.942	0.934	0.924	0.916	0.906	0.896	0.887	0.875	0.87	0.866	0.862	0.861	0.859	0.855	0.85	0.843	0.833	0.824	0.815	0.806	0.8
H02	Sample	Dilution_65%	0.65	DMSO	Lycopene	Standard_Development	Run079	Standard_Measurement	Plate_01	Clariostar_Study	MB	Biofoundry_,_London	Linear_Dilution_Pattern_V2	0.715	0.715	0.712	0.708	0.704	0.701	0.696	0.695	0.695	0.693	0.691	0.686	0.68	0.672	0.664	0.66	0.653	0.645	0.638	0.631	0.623	0.618	0.612	0.608	0.605	0.604	0.604	0.604	0.603	0.6	0.594	0.59	0.586	0.579	0.573	0.57
H03	Sample	Dilution_45%	0.45	DMSO	Lycopene	Standard_Development	Run079	Standard_Measurement	Plate_01	Clariostar_Study	MB	Biofoundry_,_London	Linear_Dilution_Pattern_V2	0.444	0.443	0.438	0.434	0.429	0.424	0.42	0.419	0.417	0.415	0.413	0.408	0.403	0.397	0.389	0.385	0.381	0.375	0.37	0.365	0.36	0.357	0.353	0.353	0.353	0.352	0.353	0.354	0.354	0.354	0.352	0.351	0.348	0.346	0.344	0.343
H04	Sample	Dilution_25%	0.25	DMSO	Lycopene	Standard_Development	Run079	Standard_Measurement	Plate_01	Clariostar_Study	MB	Biofoundry_,_London	Linear_Dilution_Pattern_V2	0.277	0.275	0.271	0.267	0.262	0.258	0.253	0.253	0.251	0.249	0.246	0.241	0.237	0.232	0.226	0.224	0.22	0.216	0.213	0.21	0.208	0.206	0.204	0.204	0.205	0.205	0.205	0.207	0.208	0.208	0.208	0.208	0.207	0.207	0.206	0.206
H05	Sample	Dilution_05%	0.0499999999999999	DMSO	Lycopene	Standard_Development	Run079	Standard_Measurement	Plate_01	Clariostar_Study	MB	Biofoundry_,_London	Linear_Dilution_Pattern_V2	0.134	0.131	0.128	0.124	0.121	0.117	0.113	0.111	0.109	0.107	0.104	0.1	0.097	0.094	0.089	0.087	0.084	0.082	0.081	0.079	0.079	0.077	0.077	0.077	0.078	0.078	0.078	0.078	0.079	0.08	0.08	0.081	0.08	0.081	0.081	0.082
H06	Sample	Dilution_85%	0.85	DMSO	Lycopene	Standard_Development	Run079	Standard_Measurement	Plate_01	Clariostar_Study	MB	Biofoundry_,_London	Linear_Dilution_Pattern_V2	0.819	0.818	0.815	0.814	0.807	0.801	0.795	0.792	0.793	0.792	0.79	0.786	0.779	0.769	0.759	0.751	0.743	0.735	0.728	0.72	0.712	0.704	0.697	0.693	0.692	0.692	0.691	0.693	0.692	0.69	0.686	0.68	0.676	0.669	0.665	0.663
H07	Sample	Dilution_65%	0.65	DMSO	Lycopene	Standard_Development	Run079	Standard_Measurement	Plate_01	Clariostar_Study	MB	Biofoundry_,_London	Linear_Dilution_Pattern_V2	0.625	0.623	0.62	0.617	0.609	0.605	0.598	0.598	0.597	0.596	0.594	0.589	0.584	0.574	0.566	0.56	0.554	0.546	0.54	0.534	0.527	0.521	0.517	0.514	0.513	0.514	0.514	0.515	0.516	0.515	0.511	0.509	0.505	0.501	0.498	0.496
H08	Sample	Dilution_45%	0.45	DMSO	Lycopene	Standard_Development	Run079	Standard_Measurement	Plate_01	Clariostar_Study	MB	Biofoundry_,_London	Linear_Dilution_Pattern_V2	0.428	0.426	0.423	0.419	0.414	0.409	0.404	0.403	0.4	0.4	0.397	0.393	0.387	0.379	0.37	0.366	0.363	0.357	0.352	0.347	0.344	0.34	0.337	0.335	0.335	0.336	0.337	0.338	0.339	0.339	0.337	0.337	0.335	0.333	0.331	0.331
H09	Sample	Dilution_25%	0.25	DMSO	Lycopene	Standard_Development	Run079	Standard_Measurement	Plate_01	Clariostar_Study	MB	Biofoundry_,_London	Linear_Dilution_Pattern_V2	0.274	0.272	0.269	0.264	0.259	0.255	0.25	0.249	0.247	0.244	0.242	0.238	0.232	0.227	0.221	0.217	0.213	0.209	0.207	0.204	0.202	0.2	0.198	0.197	0.198	0.2	0.2	0.201	0.201	0.202	0.201	0.202	0.201	0.201	0.2	0.201
H10	Sample	Dilution_05%	0.0499999999999999	DMSO	Lycopene	Standard_Development	Run079	Standard_Measurement	Plate_01	Clariostar_Study	MB	Biofoundry_,_London	Linear_Dilution_Pattern_V2	0.142	0.139	0.135	0.131	0.127	0.122	0.118	0.117	0.114	0.112	0.109	0.103	0.1	0.096	0.091	0.089	0.086	0.084	0.082	0.081	0.079	0.078	0.077	0.077	0.078	0.079	0.079	0.079	0.079	0.08	0.08	0.081	0.081	0.081	0.081	0.082
H11	Blank	DMSO_Blank		DMSO		Standard_Development	Run079	Standard_Measurement	Plate_01	Clariostar_Study	MB	Biofoundry_,_London	Linear_Dilution_Pattern_V2	0.113	0.11	0.106	0.103	0.099	0.095	0.091	0.089	0.086	0.081	0.078	0.073	0.07	0.067	0.063	0.061	0.059	0.057	0.056	0.054	0.054	0.052	0.051	0.051	0.051	0.05	0.05	0.05	0.049	0.049	0.048	0.048	0.047	0.047	0.046	0.045
H12	Blank	DMSO_Blank		DMSO		Standard_Development	Run079	Standard_Measurement	Plate_01	Clariostar_Study	MB	Biofoundry_,_London	Linear_Dilution_Pattern_V2	0.119	0.115	0.111	0.108	0.104	0.1	0.096	0.094	0.09	0.086	0.082	0.076	0.072	0.068	0.064	0.062	0.06	0.058	0.057	0.056	0.054	0.053	0.052	0.051	0.052	0.051	0.05	0.05	0.05	0.05	0.049	0.049	0.048	0.048	0.047	0.046
A01	Sample	Dilution_100%	1.0	DMSO	Lycopene	Standard_Development	Run079	Standard_Measurement	Plate_01	Clariostar_Study	MB	Biofoundry_,_London	Linear_Dilution_Pattern_V2	1.028	1.032	1.035	1.03	1.024	1.018	1.018	1.014	1.015	1.016	1.013	1.01	0.999	0.99	0.983	0.974	0.966	0.957	0.943	0.935	0.928	0.919	0.91	0.905	0.903	0.899	0.901	0.904	0.903	0.901	0.895	0.888	0.882	0.875	0.871	0.869
A02	Sample	Dilution_80%	0.8	DMSO	Lycopene	Standard_Development	Run079	Standard_Measurement	Plate_01	Clariostar_Study	MB	Biofoundry_,_London	Linear_Dilution_Pattern_V2	0.692	0.693	0.691	0.686	0.681	0.677	0.671	0.669	0.669	0.668	0.667	0.662	0.655	0.649	0.642	0.633	0.625	0.618	0.61	0.605	0.6	0.596	0.59	0.588	0.589	0.591	0.594	0.599	0.603	0.603	0.602	0.599	0.596	0.595	0.595	0.597
A03	Sample	Dilution_60%	0.6	DMSO	Lycopene	Standard_Development	Run079	Standard_Measurement	Plate_01	Clariostar_Study	MB	Biofoundry_,_London	Linear_Dilution_Pattern_V2	0.511	0.511	0.509	0.504	0.499	0.495	0.491	0.49	0.491	0.49	0.489	0.484	0.476	0.47	0.463	0.458	0.451	0.447	0.441	0.437	0.433	0.429	0.425	0.425	0.427	0.429	0.432	0.436	0.438	0.44	0.441	0.439	0.439	0.437	0.439	0.441
A04	Sample	Dilution_40%	0.4	DMSO	Lycopene	Standard_Development	Run079	Standard_Measurement	Plate_01	Clariostar_Study	MB	Biofoundry_,_London	Linear_Dilution_Pattern_V2	0.376	0.375	0.372	0.368	0.364	0.359	0.356	0.355	0.355	0.353	0.352	0.348	0.342	0.336	0.331	0.326	0.321	0.317	0.312	0.31	0.307	0.303	0.302	0.302	0.303	0.305	0.307	0.31	0.312	0.314	0.315	0.314	0.314	0.313	0.315	0.317
A05	Sample	Dilution_20%	0.2	DMSO	Lycopene	Standard_Development	Run079	Standard_Measurement	Plate_01	Clariostar_Study	MB	Biofoundry_,_London	Linear_Dilution_Pattern_V2	0.207	0.205	0.202	0.199	0.197	0.193	0.191	0.189	0.189	0.187	0.185	0.183	0.179	0.174	0.171	0.166	0.163	0.161	0.159	0.157	0.157	0.157	0.156	0.158	0.16	0.161	0.164	0.168	0.17	0.172	0.173	0.174	0.176	0.179	0.182	0.185
A06	Sample	Dilution_100%	1.0	DMSO	Lycopene	Standard_Development	Run079	Standard_Measurement	Plate_01	Clariostar_Study	MB	Biofoundry_,_London	Linear_Dilution_Pattern_V2	0.79	0.79	0.787	0.781	0.775	0.767	0.763	0.761	0.763	0.764	0.763	0.758	0.75	0.739	0.73	0.72	0.711	0.705	0.696	0.687	0.681	0.674	0.669	0.668	0.668	0.671	0.675	0.682	0.685	0.688	0.686	0.683	0.681	0.679	0.679	0.682
A07	Sample	Dilution_80%	0.8	DMSO	Lycopene	Standard_Development	Run079	Standard_Measurement	Plate_01	Clariostar_Study	MB	Biofoundry_,_London	Linear_Dilution_Pattern_V2	0.65	0.651	0.648	0.643	0.638	0.632	0.629	0.626	0.626	0.625	0.623	0.616	0.61	0.602	0.593	0.584	0.577	0.571	0.564	0.558	0.553	0.549	0.544	0.542	0.542	0.544	0.549	0.553	0.556	0.557	0.556	0.554	0.553	0.551	0.552	0.554
A08	Sample	Dilution_60%	0.6	DMSO	Lycopene	Standard_Development	Run079	Standard_Measurement	Plate_01	Clariostar_Study	MB	Biofoundry_,_London	Linear_Dilution_Pattern_V2	0.52	0.519	0.516	0.512	0.508	0.502	0.5	0.497	0.496	0.495	0.492	0.488	0.481	0.475	0.469	0.461	0.454	0.45	0.445	0.44	0.435	0.432	0.428	0.427	0.427	0.428	0.431	0.435	0.437	0.437	0.437	0.435	0.434	0.433	0.433	0.435
A09	Sample	Dilution_40%	0.4	DMSO	Lycopene	Standard_Development	Run079	Standard_Measurement	Plate_01	Clariostar_Study	MB	Biofoundry_,_London	Linear_Dilution_Pattern_V2	0.358	0.356	0.352	0.348	0.345	0.341	0.338	0.335	0.334	0.331	0.33	0.326	0.32	0.314	0.309	0.303	0.299	0.295	0.291	0.287	0.284	0.283	0.281	0.28	0.281	0.282	0.285	0.289	0.29	0.291	0.292	0.291	0.291	0.292	0.293	0.294
A10	Sample	Dilution_20%	0.2	DMSO	Lycopene	Standard_Development	Run079	Standard_Measurement	Plate_01	Clariostar_Study	MB	Biofoundry_,_London	Linear_Dilution_Pattern_V2	0.208	0.206	0.203	0.2	0.197	0.193	0.19	0.188	0.187	0.186	0.184	0.181	0.176	0.17	0.167	0.162	0.159	0.158	0.155	0.154	0.152	0.152	0.152	0.154	0.155	0.157	0.16	0.163	0.165	0.167	0.169	0.17	0.172	0.174	0.177	0.18
A11	Blank	DMSO_Blank		DMSO		Standard_Development	Run079	Standard_Measurement	Plate_01	Clariostar_Study	MB	Biofoundry_,_London	Linear_Dilution_Pattern_V2	0.105	0.102	0.099	0.096	0.093	0.089	0.087	0.084	0.081	0.077	0.073	0.068	0.064	0.061	0.059	0.056	0.054	0.054	0.052	0.051	0.05	0.05	0.049	0.049	0.048	0.047	0.047	0.047	0.046	0.046	0.045	0.045	0.045	0.045	0.045	0.045
A12	Blank	DMSO_Blank		DMSO		Standard_Development	Run079	Standard_Measurement	Plate_01	Clariostar_Study	MB	Biofoundry_,_London	Linear_Dilution_Pattern_V2	0.107	0.104	0.1	0.096	0.093	0.09	0.086	0.084	0.081	0.078	0.074	0.07	0.066	0.062	0.06	0.058	0.056	0.054	0.053	0.052	0.051	0.051	0.049	0.05	0.049	0.048	0.048	0.048	0.047	0.047	0.046	0.046	0.046	0.046	0.045	0.045
B01	Sample	Dilution_100%	1.0	DMSO	Lycopene	Standard_Development	Run079	Standard_Measurement	Plate_01	Clariostar_Study	MB	Biofoundry_,_London	Linear_Dilution_Pattern_V2	1.329	1.337	1.34	1.341	1.333	1.332	1.331	1.326	1.334	1.329	1.329	1.319	1.313	1.312	1.303	1.29	1.281	1.268	1.259	1.251	1.234	1.227	1.209	1.202	1.192	1.188	1.182	1.181	1.177	1.169	1.159	1.146	1.134	1.12	1.112	1.103
B02	Sample	Dilution_80%	0.8	DMSO	Lycopene	Standard_Development	Run079	Standard_Measurement	Plate_01	Clariostar_Study	MB	Biofoundry_,_London	Linear_Dilution_Pattern_V2	0.915	0.918	0.919	0.913	0.907	0.903	0.9	0.899	0.9	0.901	0.899	0.895	0.889	0.883	0.873	0.864	0.857	0.848	0.838	0.832	0.825	0.817	0.808	0.806	0.802	0.801	0.801	0.801	0.801	0.798	0.793	0.786	0.782	0.775	0.771	0.769
B03	Sample	Dilution_60%	0.6	DMSO	Lycopene	Standard_Development	Run079	Standard_Measurement	Plate_01	Clariostar_Study	MB	Biofoundry_,_London	Linear_Dilution_Pattern_V2	0.65	0.652	0.65	0.646	0.641	0.637	0.633	0.633	0.635	0.634	0.633	0.627	0.622	0.614	0.607	0.601	0.595	0.59	0.583	0.577	0.572	0.566	0.562	0.56	0.559	0.559	0.561	0.561	0.561	0.561	0.559	0.555	0.552	0.549	0.547	0.547
B04	Sample	Dilution_40%	0.4	DMSO	Lycopene	Standard_Development	Run079	Standard_Measurement	Plate_01	Clariostar_Study	MB	Biofoundry_,_London	Linear_Dilution_Pattern_V2	0.439	0.438	0.434	0.431	0.427	0.422	0.419	0.418	0.419	0.417	0.415	0.411	0.406	0.401	0.396	0.391	0.386	0.381	0.377	0.373	0.37	0.367	0.364	0.363	0.363	0.363	0.365	0.367	0.368	0.368	0.367	0.366	0.365	0.364	0.363	0.364
B05	Sample	Dilution_20%	0.2	DMSO	Lycopene	Standard_Development	Run079	Standard_Measurement	Plate_01	Clariostar_Study	MB	Biofoundry_,_London	Linear_Dilution_Pattern_V2	0.218	0.215	0.213	0.21	0.208	0.205	0.203	0.201	0.2	0.199	0.198	0.195	0.191	0.187	0.183	0.179	0.175	0.174	0.171	0.169	0.169	0.169	0.168	0.169	0.171	0.172	0.175	0.178	0.18	0.183	0.184	0.185	0.186	0.189	0.192	0.195
B06	Sample	Dilution_100%	1.0	DMSO	Lycopene	Standard_Development	Run079	Standard_Measurement	Plate_01	Clariostar_Study	MB	Biofoundry_,_London	Linear_Dilution_Pattern_V2	0.927	0.928	0.927	0.922	0.912	0.907	0.905	0.905	0.906	0.909	0.906	0.899	0.891	0.883	0.872	0.863	0.855	0.844	0.834	0.827	0.818	0.81	0.805	0.801	0.801	0.8	0.802	0.808	0.808	0.808	0.805	0.8	0.795	0.79	0.787	0.788
B07	Sample	Dilution_80%	0.8	DMSO	Lycopene	Standard_Development	Run079	Standard_Measurement	Plate_01	Clariostar_Study	MB	Biofoundry_,_London	Linear_Dilution_Pattern_V2	0.77	0.771	0.768	0.764	0.76	0.754	0.752	0.75	0.749	0.75	0.749	0.743	0.736	0.729	0.721	0.713	0.705	0.698	0.69	0.682	0.675	0.67	0.663	0.661	0.661	0.66	0.661	0.664	0.665	0.665	0.663	0.658	0.654	0.65	0.648	0.648
B08	Sample	Dilution_60%	0.6	DMSO	Lycopene	Standard_Development	Run079	Standard_Measurement	Plate_01	Clariostar_Study	MB	Biofoundry_,_London	Linear_Dilution_Pattern_V2	0.645	0.645	0.644	0.641	0.637	0.631	0.628	0.627	0.626	0.624	0.623	0.619	0.613	0.607	0.599	0.591	0.585	0.58	0.573	0.568	0.563	0.558	0.553	0.55	0.549	0.548	0.549	0.55	0.551	0.549	0.546	0.543	0.539	0.535	0.533	0.532
B09	Sample	Dilution_40%	0.4	DMSO	Lycopene	Standard_Development	Run079	Standard_Measurement	Plate_01	Clariostar_Study	MB	Biofoundry_,_London	Linear_Dilution_Pattern_V2	0.369	0.368	0.365	0.361	0.357	0.353	0.35	0.348	0.347	0.346	0.344	0.34	0.334	0.328	0.323	0.318	0.312	0.309	0.304	0.3	0.297	0.295	0.293	0.293	0.294	0.295	0.297	0.3	0.301	0.302	0.302	0.302	0.301	0.301	0.302	0.304
B10	Sample	Dilution_20%	0.2	DMSO	Lycopene	Standard_Development	Run079	Standard_Measurement	Plate_01	Clariostar_Study	MB	Biofoundry_,_London	Linear_Dilution_Pattern_V2	0.205	0.203	0.2	0.197	0.194	0.191	0.188	0.186	0.186	0.184	0.183	0.179	0.175	0.17	0.166	0.161	0.159	0.157	0.155	0.152	0.152	0.152	0.151	0.153	0.154	0.156	0.159	0.163	0.165	0.167	0.169	0.17	0.171	0.174	0.177	0.181
B11	Blank	DMSO_Blank		DMSO		Standard_Development	Run079	Standard_Measurement	Plate_01	Clariostar_Study	MB	Biofoundry_,_London	Linear_Dilution_Pattern_V2	0.103	0.099	0.097	0.093	0.091	0.087	0.084	0.082	0.079	0.076	0.071	0.068	0.065	0.061	0.06	0.057	0.056	0.054	0.052	0.051	0.051	0.05	0.049	0.049	0.049	0.048	0.048	0.048	0.047	0.047	0.046	0.045	0.045	0.045	0.045	0.044
B12	Blank	DMSO_Blank		DMSO		Standard_Development	Run079	Standard_Measurement	Plate_01	Clariostar_Study	MB	Biofoundry_,_London	Linear_Dilution_Pattern_V2	0.107	0.105	0.101	0.098	0.095	0.092	0.088	0.086	0.083	0.079	0.076	0.071	0.068	0.065	0.063	0.06	0.058	0.058	0.056	0.055	0.054	0.054	0.053	0.052	0.052	0.051	0.051	0.051	0.05	0.05	0.05	0.049	0.049	0.049	0.048	0.048
C01	Sample	Dilution_95%	0.95	DMSO	Lycopene	Standard_Development	Run079	Standard_Measurement	Plate_01	Clariostar_Study	MB	Biofoundry_,_London	Linear_Dilution_Pattern_V2	1.403	1.416	1.417	1.412	1.405	1.407	1.405	1.399	1.401	1.409	1.404	1.403	1.393	1.387	1.375	1.367	1.357	1.348	1.338	1.325	1.312	1.301	1.284	1.277	1.27	1.255	1.25	1.245	1.236	1.227	1.212	1.2	1.187	1.172	1.16	1.149
C02	Sample	Dilution_75%	0.75	DMSO	Lycopene	Standard_Development	Run079	Standard_Measurement	Plate_01	Clariostar_Study	MB	Biofoundry_,_London	Linear_Dilution_Pattern_V2	0.943	0.947	0.949	0.945	0.941	0.934	0.933	0.931	0.933	0.932	0.93	0.925	0.921	0.914	0.905	0.898	0.891	0.882	0.874	0.867	0.859	0.85	0.842	0.837	0.831	0.828	0.828	0.827	0.824	0.82	0.814	0.805	0.798	0.79	0.784	0.779
C03	Sample	Dilution_55%	0.55	DMSO	Lycopene	Standard_Development	Run079	Standard_Measurement	Plate_01	Clariostar_Study	MB	Biofoundry_,_London	Linear_Dilution_Pattern_V2	0.681	0.683	0.683	0.678	0.675	0.671	0.667	0.666	0.668	0.668	0.668	0.663	0.656	0.65	0.644	0.638	0.632	0.625	0.618	0.613	0.607	0.602	0.596	0.593	0.592	0.589	0.589	0.588	0.586	0.584	0.58	0.576	0.57	0.566	0.562	0.559
C04	Sample	Dilution_35%	0.35	DMSO	Lycopene	Standard_Development	Run079	Standard_Measurement	Plate_01	Clariostar_Study	MB	Biofoundry_,_London	Linear_Dilution_Pattern_V2	0.457	0.458	0.456	0.452	0.449	0.445	0.441	0.44	0.442	0.439	0.438	0.435	0.43	0.425	0.419	0.415	0.41	0.406	0.402	0.398	0.394	0.391	0.387	0.386	0.386	0.386	0.386	0.385	0.385	0.385	0.382	0.379	0.377	0.376	0.374	0.372
C05	Sample	Dilution_15%	0.15	DMSO	Lycopene	Standard_Development	Run079	Standard_Measurement	Plate_01	Clariostar_Study	MB	Biofoundry_,_London	Linear_Dilution_Pattern_V2	0.208	0.207	0.204	0.201	0.198	0.195	0.192	0.191	0.191	0.189	0.189	0.186	0.182	0.178	0.174	0.171	0.168	0.166	0.164	0.162	0.161	0.161	0.159	0.16	0.162	0.163	0.165	0.167	0.168	0.17	0.171	0.172	0.173	0.174	0.177	0.179
C06	Sample	Dilution_95%	0.95	DMSO	Lycopene	Standard_Development	Run079	Standard_Measurement	Plate_01	Clariostar_Study	MB	Biofoundry_,_London	Linear_Dilution_Pattern_V2	0.97	0.972	0.972	0.966	0.96	0.957	0.953	0.952	0.953	0.954	0.953	0.949	0.936	0.928	0.922	0.914	0.904	0.894	0.885	0.876	0.867	0.86	0.853	0.847	0.844	0.843	0.845	0.847	0.846	0.845	0.839	0.833	0.826	0.822	0.819	0.816
C07	Sample	Dilution_75%	0.75	DMSO	Lycopene	Standard_Development	Run079	Standard_Measurement	Plate_01	Clariostar_Study	MB	Biofoundry_,_London	Linear_Dilution_Pattern_V2	0.755	0.757	0.754	0.749	0.745	0.742	0.737	0.736	0.737	0.737	0.735	0.73	0.723	0.716	0.708	0.701	0.693	0.685	0.678	0.671	0.665	0.658	0.653	0.65	0.649	0.648	0.649	0.651	0.649	0.648	0.646	0.641	0.636	0.632	0.629	0.627
C08	Sample	Dilution_55%	0.55	DMSO	Lycopene	Standard_Development	Run079	Standard_Measurement	Plate_01	Clariostar_Study	MB	Biofoundry_,_London	Linear_Dilution_Pattern_V2	0.806	0.809	0.809	0.807	0.803	0.798	0.796	0.793	0.793	0.794	0.794	0.788	0.782	0.777	0.77	0.763	0.756	0.751	0.743	0.737	0.73	0.723	0.715	0.71	0.705	0.701	0.699	0.696	0.692	0.687	0.681	0.674	0.668	0.659	0.654	0.649
C09	Sample	Dilution_35%	0.35	DMSO	Lycopene	Standard_Development	Run079	Standard_Measurement	Plate_01	Clariostar_Study	MB	Biofoundry_,_London	Linear_Dilution_Pattern_V2	0.411	0.411	0.408	0.404	0.401	0.398	0.394	0.392	0.391	0.389	0.387	0.384	0.377	0.372	0.368	0.362	0.357	0.354	0.349	0.345	0.342	0.34	0.337	0.336	0.334	0.335	0.336	0.337	0.336	0.336	0.334	0.332	0.331	0.329	0.328	0.328
C10	Sample	Dilution_15%	0.15	DMSO	Lycopene	Standard_Development	Run079	Standard_Measurement	Plate_01	Clariostar_Study	MB	Biofoundry_,_London	Linear_Dilution_Pattern_V2	0.188	0.187	0.184	0.18	0.176	0.173	0.17	0.168	0.168	0.167	0.166	0.162	0.158	0.152	0.148	0.146	0.142	0.14	0.138	0.136	0.137	0.136	0.135	0.137	0.138	0.139	0.141	0.144	0.145	0.147	0.148	0.149	0.151	0.152	0.154	0.157
C11	Blank	DMSO_Blank		DMSO		Standard_Development	Run079	Standard_Measurement	Plate_01	Clariostar_Study	MB	Biofoundry_,_London	Linear_Dilution_Pattern_V2	0.103	0.1	0.096	0.093	0.091	0.087	0.084	0.082	0.08	0.076	0.073	0.069	0.065	0.062	0.06	0.057	0.056	0.055	0.054	0.052	0.052	0.051	0.05	0.051	0.05	0.049	0.049	0.049	0.048	0.048	0.048	0.047	0.047	0.046	0.046	0.046
C12	Blank	DMSO_Blank		DMSO		Standard_Development	Run079	Standard_Measurement	Plate_01	Clariostar_Study	MB	Biofoundry_,_London	Linear_Dilution_Pattern_V2	0.104	0.102	0.098	0.094	0.091	0.089	0.084	0.082	0.08	0.076	0.073	0.069	0.066	0.063	0.061	0.058	0.057	0.056	0.054	0.053	0.052	0.052	0.051	0.051	0.051	0.05	0.049	0.049	0.049	0.049	0.048	0.047	0.047	0.046	0.046	0.046
D01	Sample	Dilution_95%	0.95	DMSO	Lycopene	Standard_Development	Run079	Standard_Measurement	Plate_01	Clariostar_Study	MB	Biofoundry_,_London	Linear_Dilution_Pattern_V2	1.302	1.314	1.319	1.309	1.306	1.306	1.303	1.301	1.307	1.307	1.307	1.296	1.292	1.285	1.272	1.264	1.252	1.241	1.227	1.22	1.208	1.199	1.187	1.174	1.168	1.163	1.156	1.152	1.144	1.135	1.122	1.111	1.1	1.085	1.075	1.069
D02	Sample	Dilution_75%	0.75	DMSO	Lycopene	Standard_Development	Run079	Standard_Measurement	Plate_01	Clariostar_Study	MB	Biofoundry_,_London	Linear_Dilution_Pattern_V2	0.988	0.992	0.992	0.993	0.986	0.982	0.978	0.978	0.98	0.981	0.977	0.973	0.969	0.96	0.952	0.943	0.935	0.927	0.918	0.909	0.901	0.893	0.884	0.877	0.872	0.868	0.866	0.865	0.862	0.858	0.849	0.841	0.833	0.823	0.818	0.812
D03	Sample	Dilution_55%	0.55	DMSO	Lycopene	Standard_Development	Run079	Standard_Measurement	Plate_01	Clariostar_Study	MB	Biofoundry_,_London	Linear_Dilution_Pattern_V2	0.626	0.626	0.624	0.621	0.617	0.612	0.609	0.608	0.609	0.608	0.605	0.602	0.596	0.589	0.584	0.577	0.571	0.566	0.56	0.556	0.55	0.545	0.54	0.537	0.535	0.533	0.534	0.535	0.535	0.533	0.53	0.526	0.523	0.519	0.516	0.515
D04	Sample	Dilution_35%	0.35	DMSO	Lycopene	Standard_Development	Run079	Standard_Measurement	Plate_01	Clariostar_Study	MB	Biofoundry_,_London	Linear_Dilution_Pattern_V2	0.453	0.453	0.451	0.447	0.445	0.441	0.438	0.437	0.436	0.434	0.433	0.428	0.424	0.419	0.414	0.409	0.404	0.401	0.395	0.392	0.389	0.386	0.381	0.381	0.379	0.379	0.379	0.381	0.38	0.379	0.377	0.375	0.372	0.369	0.369	0.368
D05	Sample	Dilution_15%	0.15	DMSO	Lycopene	Standard_Development	Run079	Standard_Measurement	Plate_01	Clariostar_Study	MB	Biofoundry_,_London	Linear_Dilution_Pattern_V2	0.195	0.193	0.191	0.189	0.186	0.182	0.179	0.178	0.177	0.177	0.176	0.172	0.168	0.165	0.161	0.157	0.154	0.152	0.15	0.148	0.148	0.147	0.147	0.148	0.149	0.15	0.153	0.156	0.157	0.159	0.161	0.161	0.163	0.164	0.167	0.17
D06	Sample	Dilution_95%	0.95	DMSO	Lycopene	Standard_Development	Run079	Standard_Measurement	Plate_01	Clariostar_Study	MB	Biofoundry_,_London	Linear_Dilution_Pattern_V2	1.087	1.092	1.095	1.093	1.082	1.082	1.08	1.077	1.079	1.079	1.077	1.073	1.064	1.059	1.048	1.037	1.028	1.018	1.01	0.999	0.989	0.981	0.968	0.962	0.96	0.957	0.955	0.955	0.954	0.95	0.941	0.933	0.926	0.919	0.912	0.906
D07	Sample	Dilution_75%	0.75	DMSO	Lycopene	Standard_Development	Run079	Standard_Measurement	Plate_01	Clariostar_Study	MB	Biofoundry_,_London	Linear_Dilution_Pattern_V2	0.813	0.816	0.815	0.809	0.804	0.799	0.794	0.793	0.795	0.792	0.792	0.786	0.781	0.775	0.765	0.758	0.751	0.744	0.736	0.728	0.721	0.713	0.707	0.702	0.699	0.698	0.699	0.699	0.699	0.698	0.693	0.688	0.683	0.677	0.673	0.671
D08	Sample	Dilution_55%	0.55	DMSO	Lycopene	Standard_Development	Run079	Standard_Measurement	Plate_01	Clariostar_Study	MB	Biofoundry_,_London	Linear_Dilution_Pattern_V2	0.981	0.982	0.986	0.984	0.98	0.976	0.975	0.972	0.975	0.974	0.973	0.965	0.961	0.955	0.949	0.942	0.934	0.928	0.918	0.91	0.901	0.894	0.884	0.876	0.872	0.864	0.858	0.853	0.847	0.839	0.83	0.82	0.81	0.798	0.79	0.782
D09	Sample	Dilution_35%	0.35	DMSO	Lycopene	Standard_Development	Run079	Standard_Measurement	Plate_01	Clariostar_Study	MB	Biofoundry_,_London	Linear_Dilution_Pattern_V2	0.852	0.856	0.859	0.859	0.855	0.852	0.849	0.847	0.849	0.847	0.845	0.842	0.837	0.832	0.825	0.819	0.814	0.808	0.802	0.796	0.788	0.782	0.773	0.766	0.759	0.752	0.747	0.741	0.732	0.725	0.715	0.705	0.697	0.687	0.677	0.669
D10	Sample	Dilution_15%	0.15	DMSO	Lycopene	Standard_Development	Run079	Standard_Measurement	Plate_01	Clariostar_Study	MB	Biofoundry_,_London	Linear_Dilution_Pattern_V2	0.375	0.375	0.373	0.37	0.368	0.365	0.361	0.359	0.359	0.356	0.355	0.351	0.346	0.343	0.338	0.334	0.331	0.328	0.325	0.322	0.32	0.317	0.314	0.312	0.31	0.308	0.308	0.307	0.304	0.303	0.301	0.298	0.296	0.293	0.291	0.29
D11	Blank	DMSO_Blank		DMSO		Standard_Development	Run079	Standard_Measurement	Plate_01	Clariostar_Study	MB	Biofoundry_,_London	Linear_Dilution_Pattern_V2	0.101	0.098	0.095	0.092	0.089	0.086	0.083	0.081	0.077	0.073	0.07	0.067	0.063	0.06	0.058	0.056	0.054	0.053	0.051	0.05	0.05	0.05	0.049	0.049	0.048	0.047	0.047	0.047	0.046	0.046	0.045	0.045	0.045	0.044	0.044	0.044
D12	Blank	DMSO_Blank		DMSO		Standard_Development	Run079	Standard_Measurement	Plate_01	Clariostar_Study	MB	Biofoundry_,_London	Linear_Dilution_Pattern_V2	0.103	0.1	0.096	0.093	0.09	0.087	0.084	0.082	0.08	0.076	0.072	0.068	0.064	0.061	0.059	0.056	0.054	0.054	0.052	0.051	0.051	0.05	0.049	0.049	0.048	0.048	0.048	0.047	0.046	0.047	0.046	0.045	0.046	0.045	0.045	0.044
E01	Sample	Dilution_90%	0.9	DMSO	Lycopene	Standard_Development	Run079	Standard_Measurement	Plate_01	Clariostar_Study	MB	Biofoundry_,_London	Linear_Dilution_Pattern_V2	1.547	1.561	1.568	1.563	1.555	1.555	1.552	1.55	1.562	1.56	1.547	1.541	1.539	1.54	1.535	1.516	1.505	1.497	1.485	1.475	1.458	1.448	1.43	1.411	1.402	1.393	1.387	1.375	1.365	1.351	1.333	1.319	1.301	1.281	1.265	1.253
E02	Sample	Dilution_70%	0.7	DMSO	Lycopene	Standard_Development	Run079	Standard_Measurement	Plate_01	Clariostar_Study	MB	Biofoundry_,_London	Linear_Dilution_Pattern_V2	0.99	0.994	0.994	0.99	0.989	0.985	0.98	0.979	0.981	0.983	0.98	0.975	0.969	0.963	0.955	0.945	0.938	0.93	0.921	0.915	0.906	0.898	0.887	0.879	0.875	0.872	0.868	0.864	0.86	0.855	0.846	0.838	0.829	0.819	0.812	0.806
E03	Sample	Dilution_50%	0.5	DMSO	Lycopene	Standard_Development	Run079	Standard_Measurement	Plate_01	Clariostar_Study	MB	Biofoundry_,_London	Linear_Dilution_Pattern_V2	0.691	0.696	0.695	0.693	0.688	0.685	0.68	0.679	0.681	0.679	0.678	0.673	0.667	0.663	0.657	0.65	0.645	0.638	0.632	0.626	0.621	0.615	0.609	0.605	0.602	0.601	0.598	0.597	0.595	0.591	0.586	0.58	0.575	0.569	0.565	0.56
E04	Sample	Dilution_30%	0.3	DMSO	Lycopene	Standard_Development	Run079	Standard_Measurement	Plate_01	Clariostar_Study	MB	Biofoundry_,_London	Linear_Dilution_Pattern_V2	0.408	0.409	0.407	0.404	0.4	0.396	0.393	0.392	0.392	0.391	0.388	0.386	0.38	0.375	0.37	0.366	0.363	0.358	0.354	0.351	0.348	0.345	0.341	0.34	0.339	0.338	0.338	0.339	0.339	0.338	0.336	0.334	0.332	0.33	0.328	0.327
E05	Sample	Dilution_10%	0.1	DMSO	Lycopene	Standard_Development	Run079	Standard_Measurement	Plate_01	Clariostar_Study	MB	Biofoundry_,_London	Linear_Dilution_Pattern_V2	0.155	0.154	0.15	0.148	0.145	0.141	0.137	0.137	0.136	0.135	0.134	0.131	0.127	0.122	0.119	0.116	0.114	0.111	0.11	0.108	0.108	0.107	0.107	0.108	0.11	0.11	0.112	0.114	0.115	0.117	0.118	0.118	0.12	0.121	0.123	0.125
E06	Sample	Dilution_90%	0.9	DMSO	Lycopene	Standard_Development	Run079	Standard_Measurement	Plate_01	Clariostar_Study	MB	Biofoundry_,_London	Linear_Dilution_Pattern_V2	1.101	1.11	1.11	1.103	1.099	1.099	1.095	1.09	1.094	1.094	1.095	1.087	1.079	1.074	1.064	1.056	1.044	1.033	1.025	1.015	1.005	0.998	0.988	0.979	0.974	0.968	0.968	0.967	0.964	0.958	0.951	0.942	0.933	0.922	0.914	0.909
E07	Sample	Dilution_70%	0.7	DMSO	Lycopene	Standard_Development	Run079	Standard_Measurement	Plate_01	Clariostar_Study	MB	Biofoundry_,_London	Linear_Dilution_Pattern_V2	0.784	0.785	0.785	0.779	0.774	0.77	0.766	0.765	0.767	0.766	0.765	0.758	0.752	0.745	0.737	0.731	0.723	0.715	0.707	0.701	0.694	0.688	0.68	0.675	0.674	0.674	0.673	0.673	0.671	0.669	0.665	0.659	0.653	0.647	0.643	0.64
E08	Sample	Dilution_50%	0.5	DMSO	Lycopene	Standard_Development	Run079	Standard_Measurement	Plate_01	Clariostar_Study	MB	Biofoundry_,_London	Linear_Dilution_Pattern_V2	1.331	1.339	1.345	1.343	1.338	1.337	1.34	1.333	1.333	1.334	1.334	1.333	1.33	1.318	1.312	1.306	1.3	1.29	1.279	1.271	1.262	1.248	1.236	1.223	1.21	1.194	1.182	1.173	1.161	1.147	1.13	1.111	1.098	1.081	1.065	1.05
E09	Sample	Dilution_30%	0.3	DMSO	Lycopene	Standard_Development	Run079	Standard_Measurement	Plate_01	Clariostar_Study	MB	Biofoundry_,_London	Linear_Dilution_Pattern_V2	0.791	0.795	0.797	0.795	0.793	0.79	0.786	0.784	0.785	0.783	0.781	0.778	0.775	0.769	0.763	0.758	0.753	0.747	0.74	0.735	0.729	0.721	0.713	0.707	0.701	0.695	0.688	0.682	0.675	0.668	0.659	0.65	0.64	0.631	0.624	0.615
E10	Sample	Dilution_10%	0.1	DMSO	Lycopene	Standard_Development	Run079	Standard_Measurement	Plate_01	Clariostar_Study	MB	Biofoundry_,_London	Linear_Dilution_Pattern_V2	0.333	0.332	0.33	0.328	0.325	0.321	0.318	0.316	0.316	0.314	0.311	0.307	0.304	0.299	0.296	0.292	0.288	0.286	0.283	0.281	0.278	0.276	0.273	0.272	0.27	0.269	0.268	0.268	0.265	0.263	0.262	0.259	0.257	0.255	0.254	0.252
E11	Blank	DMSO_Blank		DMSO		Standard_Development	Run079	Standard_Measurement	Plate_01	Clariostar_Study	MB	Biofoundry_,_London	Linear_Dilution_Pattern_V2	0.106	0.102	0.099	0.097	0.093	0.09	0.086	0.084	0.082	0.077	0.074	0.07	0.066	0.063	0.061	0.059	0.057	0.055	0.054	0.052	0.052	0.051	0.05	0.051	0.05	0.049	0.049	0.049	0.048	0.048	0.047	0.047	0.047	0.046	0.046	0.045
E12	Blank	DMSO_Blank		DMSO		Standard_Development	Run079	Standard_Measurement	Plate_01	Clariostar_Study	MB	Biofoundry_,_London	Linear_Dilution_Pattern_V2	0.104	0.101	0.097	0.094	0.091	0.088	0.085	0.082	0.08	0.076	0.073	0.069	0.065	0.061	0.059	0.057	0.055	0.054	0.052	0.051	0.051	0.05	0.049	0.049	0.049	0.048	0.048	0.048	0.047	0.047	0.047	0.045	0.045	0.045	0.045	0.045
F01	Sample	Dilution_90%	0.9	DMSO	Lycopene	Standard_Development	Run079	Standard_Measurement	Plate_01	Clariostar_Study	MB	Biofoundry_,_London	Linear_Dilution_Pattern_V2	1.62	1.641	1.663	1.65	1.641	1.65	1.635	1.633	1.642	1.646	1.639	1.622	1.634	1.627	1.613	1.608	1.589	1.569	1.562	1.549	1.537	1.522	1.506	1.491	1.479	1.464	1.45	1.444	1.43	1.417	1.395	1.379	1.36	1.341	1.324	1.307
F02	Sample	Dilution_70%	0.7	DMSO	Lycopene	Standard_Development	Run079	Standard_Measurement	Plate_01	Clariostar_Study	MB	Biofoundry_,_London	Linear_Dilution_Pattern_V2	1.126	1.134	1.134	1.13	1.125	1.124	1.121	1.117	1.121	1.122	1.123	1.114	1.107	1.103	1.096	1.09	1.077	1.071	1.061	1.051	1.043	1.033	1.022	1.011	1.006	0.998	0.991	0.985	0.98	0.97	0.959	0.947	0.938	0.924	0.914	0.905
F03	Sample	Dilution_50%	0.5	DMSO	Lycopene	Standard_Development	Run079	Standard_Measurement	Plate_01	Clariostar_Study	MB	Biofoundry_,_London	Linear_Dilution_Pattern_V2	0.646	0.648	0.646	0.643	0.639	0.635	0.632	0.63	0.63	0.629	0.627	0.622	0.617	0.612	0.604	0.599	0.592	0.587	0.58	0.575	0.569	0.565	0.558	0.556	0.552	0.549	0.547	0.548	0.546	0.543	0.539	0.534	0.529	0.524	0.52	0.517
F04	Sample	Dilution_30%	0.3	DMSO	Lycopene	Standard_Development	Run079	Standard_Measurement	Plate_01	Clariostar_Study	MB	Biofoundry_,_London	Linear_Dilution_Pattern_V2	0.461	0.461	0.459	0.455	0.453	0.45	0.447	0.445	0.445	0.443	0.441	0.437	0.433	0.427	0.423	0.419	0.414	0.41	0.406	0.402	0.399	0.394	0.391	0.39	0.387	0.385	0.385	0.385	0.383	0.381	0.379	0.375	0.372	0.369	0.367	0.365
F05	Sample	Dilution_10%	0.1	DMSO	Lycopene	Standard_Development	Run079	Standard_Measurement	Plate_01	Clariostar_Study	MB	Biofoundry_,_London	Linear_Dilution_Pattern_V2	0.167	0.165	0.162	0.158	0.156	0.153	0.15	0.149	0.148	0.147	0.145	0.142	0.139	0.135	0.131	0.127	0.125	0.123	0.121	0.12	0.12	0.12	0.119	0.12	0.12	0.121	0.123	0.125	0.127	0.128	0.129	0.13	0.131	0.132	0.135	0.137
F06	Sample	Dilution_90%	0.9	DMSO	Lycopene	Standard_Development	Run079	Standard_Measurement	Plate_01	Clariostar_Study	MB	Biofoundry_,_London	Linear_Dilution_Pattern_V2	1.219	1.225	1.233	1.223	1.216	1.215	1.21	1.204	1.21	1.211	1.207	1.199	1.196	1.19	1.179	1.169	1.16	1.153	1.14	1.129	1.119	1.108	1.097	1.087	1.082	1.073	1.07	1.065	1.062	1.056	1.046	1.033	1.023	1.011	1.001	0.994
F07	Sample	Dilution_70%	0.7	DMSO	Lycopene	Standard_Development	Run079	Standard_Measurement	Plate_01	Clariostar_Study	MB	Biofoundry_,_London	Linear_Dilution_Pattern_V2	0.885	0.887	0.89	0.885	0.877	0.874	0.872	0.871	0.873	0.871	0.871	0.866	0.857	0.851	0.843	0.834	0.827	0.82	0.81	0.803	0.795	0.789	0.78	0.775	0.771	0.768	0.766	0.763	0.759	0.755	0.749	0.742	0.735	0.727	0.721	0.715
F08	Sample	Dilution_50%	0.5	DMSO	Lycopene	Standard_Development	Run079	Standard_Measurement	Plate_01	Clariostar_Study	MB	Biofoundry_,_London	Linear_Dilution_Pattern_V2	0.923	0.926	0.929	0.925	0.921	0.919	0.914	0.912	0.915	0.916	0.914	0.907	0.902	0.897	0.89	0.885	0.878	0.87	0.862	0.855	0.846	0.838	0.83	0.821	0.816	0.809	0.804	0.799	0.792	0.784	0.776	0.765	0.756	0.747	0.737	0.729
F09	Sample	Dilution_30%	0.3	DMSO	Lycopene	Standard_Development	Run079	Standard_Measurement	Plate_01	Clariostar_Study	MB	Biofoundry_,_London	Linear_Dilution_Pattern_V2	0.444	0.444	0.442	0.439	0.435	0.431	0.428	0.427	0.426	0.424	0.422	0.417	0.412	0.408	0.403	0.397	0.392	0.39	0.386	0.381	0.378	0.374	0.371	0.369	0.367	0.365	0.365	0.363	0.362	0.36	0.357	0.354	0.351	0.347	0.345	0.343
F10	Sample	Dilution_10%	0.1	DMSO	Lycopene	Standard_Development	Run079	Standard_Measurement	Plate_01	Clariostar_Study	MB	Biofoundry_,_London	Linear_Dilution_Pattern_V2	0.166	0.164	0.16	0.157	0.154	0.151	0.147	0.145	0.144	0.142	0.141	0.138	0.133	0.129	0.125	0.121	0.12	0.118	0.115	0.114	0.113	0.113	0.113	0.113	0.114	0.116	0.117	0.118	0.119	0.122	0.122	0.123	0.124	0.126	0.127	0.129
F11	Blank	DMSO		DMSO		Standard_Development	Run079	Standard_Measurement	Plate_01	Clariostar_Study	MB	Biofoundry_,_London	Linear_Dilution_Pattern_V2	0.105	0.102	0.098	0.095	0.092	0.088	0.084	0.083	0.081	0.077	0.074	0.07	0.066	0.063	0.06	0.058	0.057	0.056	0.055	0.053	0.052	0.051	0.05	0.051	0.051	0.05	0.05	0.049	0.048	0.048	0.048	0.047	0.047	0.046	0.046	0.045
F12	Blank	DMSO		DMSO		Standard_Development	Run079	Standard_Measurement	Plate_01	Clariostar_Study	MB	Biofoundry_,_London	Linear_Dilution_Pattern_V2	0.11	0.107	0.102	0.099	0.097	0.093	0.089	0.088	0.085	0.08	0.077	0.074	0.069	0.066	0.064	0.061	0.059	0.058	0.057	0.055	0.055	0.054	0.053	0.053	0.052	0.051	0.051	0.051	0.05	0.051	0.05	0.049	0.049	0.049	0.049	0.048
G01	Sample	Dilution_85%	0.85	DMSO	Lycopene	Standard_Development	Run079	Standard_Measurement	Plate_01	Clariostar_Study	MB	Biofoundry_,_London	Linear_Dilution_Pattern_V2	1.298	1.309	1.315	1.313	1.304	1.299	1.3	1.297	1.304	1.298	1.299	1.291	1.287	1.28	1.272	1.259	1.25	1.242	1.229	1.222	1.207	1.199	1.181	1.173	1.162	1.155	1.149	1.143	1.134	1.122	1.109	1.096	1.081	1.068	1.055	1.044
G02	Sample	Dilution_65%	0.65	DMSO	Lycopene	Standard_Development	Run079	Standard_Measurement	Plate_01	Clariostar_Study	MB	Biofoundry_,_London	Linear_Dilution_Pattern_V2	0.938	0.943	0.943	0.938	0.935	0.933	0.929	0.926	0.928	0.926	0.926	0.92	0.913	0.907	0.9	0.892	0.885	0.879	0.871	0.862	0.853	0.845	0.836	0.828	0.823	0.818	0.816	0.812	0.806	0.801	0.791	0.782	0.775	0.765	0.757	0.75
G03	Sample	Dilution_45%	0.45	DMSO	Lycopene	Standard_Development	Run079	Standard_Measurement	Plate_01	Clariostar_Study	MB	Biofoundry_,_London	Linear_Dilution_Pattern_V2	0.56	0.56	0.557	0.553	0.549	0.546	0.544	0.542	0.542	0.541	0.539	0.533	0.528	0.523	0.516	0.511	0.505	0.501	0.495	0.49	0.485	0.48	0.476	0.474	0.472	0.47	0.469	0.469	0.468	0.466	0.462	0.458	0.454	0.45	0.447	0.445
G04	Sample	Dilution_25%	0.25	DMSO	Lycopene	Standard_Development	Run079	Standard_Measurement	Plate_01	Clariostar_Study	MB	Biofoundry_,_London	Linear_Dilution_Pattern_V2	0.283	0.281	0.279	0.275	0.271	0.267	0.264	0.263	0.262	0.26	0.259	0.255	0.25	0.245	0.241	0.236	0.233	0.231	0.227	0.225	0.222	0.22	0.219	0.219	0.218	0.219	0.22	0.221	0.221	0.223	0.222	0.221	0.221	0.22	0.221	0.221
G05	Sample	Dilution_05%	0.0499999999999999	DMSO	Lycopene	Standard_Development	Run079	Standard_Measurement	Plate_01	Clariostar_Study	MB	Biofoundry_,_London	Linear_Dilution_Pattern_V2	0.124	0.121	0.118	0.114	0.112	0.108	0.105	0.104	0.103	0.1	0.098	0.095	0.091	0.088	0.085	0.082	0.08	0.079	0.077	0.075	0.075	0.074	0.074	0.074	0.074	0.074	0.075	0.076	0.076	0.077	0.077	0.077	0.078	0.078	0.079	0.079
G06	Sample	Dilution_85%	0.85	DMSO	Lycopene	Standard_Development	Run079	Standard_Measurement	Plate_01	Clariostar_Study	MB	Biofoundry_,_London	Linear_Dilution_Pattern_V2	1.015	1.016	1.018	1.014	1.01	1.005	0.999	0.998	1.003	1.003	0.998	0.993	0.987	0.978	0.97	0.961	0.951	0.943	0.932	0.924	0.914	0.904	0.893	0.888	0.885	0.883	0.88	0.877	0.874	0.872	0.864	0.853	0.845	0.837	0.829	0.824
G07	Sample	Dilution_65%	0.65	DMSO	Lycopene	Standard_Development	Run079	Standard_Measurement	Plate_01	Clariostar_Study	MB	Biofoundry_,_London	Linear_Dilution_Pattern_V2	0.783	0.784	0.784	0.777	0.773	0.768	0.765	0.764	0.765	0.763	0.76	0.756	0.751	0.742	0.735	0.728	0.721	0.715	0.708	0.701	0.693	0.686	0.679	0.674	0.672	0.669	0.668	0.667	0.666	0.663	0.656	0.65	0.644	0.638	0.633	0.629
G08	Sample	Dilution_45%	0.45	DMSO	Lycopene	Standard_Development	Run079	Standard_Measurement	Plate_01	Clariostar_Study	MB	Biofoundry_,_London	Linear_Dilution_Pattern_V2	0.632	0.633	0.632	0.628	0.624	0.62	0.616	0.614	0.615	0.614	0.611	0.609	0.603	0.597	0.591	0.584	0.579	0.575	0.568	0.563	0.556	0.551	0.546	0.543	0.539	0.536	0.534	0.532	0.53	0.527	0.521	0.516	0.511	0.505	0.499	0.494
G09	Sample	Dilution_25%	0.25	DMSO	Lycopene	Standard_Development	Run079	Standard_Measurement	Plate_01	Clariostar_Study	MB	Biofoundry_,_London	Linear_Dilution_Pattern_V2	0.281	0.279	0.275	0.272	0.268	0.263	0.259	0.258	0.258	0.256	0.253	0.25	0.245	0.24	0.235	0.231	0.228	0.225	0.221	0.218	0.216	0.214	0.212	0.212	0.212	0.213	0.213	0.214	0.215	0.215	0.215	0.214	0.213	0.213	0.212	0.212
G10	Sample	Dilution_05%	0.0499999999999999	DMSO	Lycopene	Standard_Development	Run079	Standard_Measurement	Plate_01	Clariostar_Study	MB	Biofoundry_,_London	Linear_Dilution_Pattern_V2	0.129	0.125	0.123	0.118	0.115	0.111	0.107	0.107	0.105	0.102	0.1	0.096	0.092	0.088	0.085	0.083	0.08	0.079	0.077	0.075	0.075	0.074	0.073	0.074	0.074	0.074	0.074	0.075	0.075	0.076	0.076	0.076	0.076	0.077	0.077	0.078
G11	Blank	DMSO_Blank		DMSO		Standard_Development	Run079	Standard_Measurement	Plate_01	Clariostar_Study	MB	Biofoundry_,_London	Linear_Dilution_Pattern_V2	0.111	0.108	0.104	0.101	0.098	0.094	0.09	0.088	0.086	0.082	0.079	0.075	0.071	0.068	0.065	0.063	0.062	0.06	0.059	0.057	0.057	0.056	0.055	0.055	0.054	0.054	0.053	0.053	0.052	0.052	0.052	0.051	0.051	0.05	0.05	0.049
G12	Blank	DMSO_Blank		DMSO		Standard_Development	Run079	Standard_Measurement	Plate_01	Clariostar_Study	MB	Biofoundry_,_London	Linear_Dilution_Pattern_V2	0.117	0.114	0.11	0.107	0.105	0.101	0.098	0.094	0.092	0.088	0.084	0.08	0.077	0.073	0.07	0.067	0.066	0.065	0.063	0.062	0.061	0.06	0.059	0.059	0.059	0.058	0.057	0.058	0.057	0.057	0.056	0.056	0.056	0.055	0.055	0.054
H01	Sample	Dilution_85%	0.85	DMSO	Lycopene	Standard_Development	Run079	Standard_Measurement	Plate_01	Clariostar_Study	MB	Biofoundry_,_London	Linear_Dilution_Pattern_V2	1.006	1.008	1.007	1.002	0.997	0.992	0.989	0.985	0.99	0.988	0.986	0.979	0.972	0.962	0.955	0.945	0.936	0.925	0.917	0.908	0.898	0.889	0.878	0.872	0.867	0.862	0.86	0.856	0.854	0.85	0.84	0.831	0.823	0.812	0.805	0.798
H02	Sample	Dilution_65%	0.65	DMSO	Lycopene	Standard_Development	Run079	Standard_Measurement	Plate_01	Clariostar_Study	MB	Biofoundry_,_London	Linear_Dilution_Pattern_V2	0.718	0.719	0.715	0.71	0.706	0.702	0.698	0.696	0.696	0.695	0.693	0.689	0.682	0.675	0.667	0.659	0.652	0.647	0.64	0.632	0.625	0.621	0.614	0.61	0.608	0.605	0.604	0.604	0.602	0.599	0.594	0.589	0.583	0.576	0.571	0.568
H03	Sample	Dilution_45%	0.45	DMSO	Lycopene	Standard_Development	Run079	Standard_Measurement	Plate_01	Clariostar_Study	MB	Biofoundry_,_London	Linear_Dilution_Pattern_V2	0.447	0.446	0.442	0.438	0.433	0.428	0.423	0.423	0.421	0.418	0.416	0.412	0.406	0.399	0.394	0.389	0.383	0.378	0.374	0.369	0.364	0.361	0.357	0.355	0.355	0.354	0.355	0.356	0.356	0.356	0.354	0.352	0.349	0.346	0.344	0.343
H04	Sample	Dilution_25%	0.25	DMSO	Lycopene	Standard_Development	Run079	Standard_Measurement	Plate_01	Clariostar_Study	MB	Biofoundry_,_London	Linear_Dilution_Pattern_V2	0.279	0.276	0.273	0.269	0.265	0.261	0.256	0.255	0.254	0.252	0.249	0.245	0.241	0.235	0.229	0.225	0.222	0.219	0.215	0.213	0.21	0.207	0.206	0.207	0.207	0.207	0.208	0.208	0.209	0.21	0.209	0.207	0.207	0.206	0.206	0.205
H05	Sample	Dilution_05%	0.0499999999999999	DMSO	Lycopene	Standard_Development	Run079	Standard_Measurement	Plate_01	Clariostar_Study	MB	Biofoundry_,_London	Linear_Dilution_Pattern_V2	0.134	0.132	0.128	0.125	0.122	0.118	0.114	0.112	0.111	0.107	0.105	0.101	0.098	0.094	0.09	0.086	0.084	0.084	0.082	0.08	0.079	0.078	0.078	0.078	0.078	0.078	0.079	0.08	0.08	0.08	0.081	0.081	0.081	0.081	0.082	0.083
H06	Sample	Dilution_85%	0.85	DMSO	Lycopene	Standard_Development	Run079	Standard_Measurement	Plate_01	Clariostar_Study	MB	Biofoundry_,_London	Linear_Dilution_Pattern_V2	0.824	0.826	0.824	0.818	0.812	0.804	0.801	0.799	0.799	0.797	0.796	0.788	0.782	0.775	0.766	0.756	0.748	0.741	0.73	0.723	0.715	0.708	0.701	0.698	0.695	0.693	0.695	0.694	0.693	0.691	0.687	0.682	0.676	0.67	0.665	0.661
H07	Sample	Dilution_65%	0.65	DMSO	Lycopene	Standard_Development	Run079	Standard_Measurement	Plate_01	Clariostar_Study	MB	Biofoundry_,_London	Linear_Dilution_Pattern_V2	0.625	0.627	0.625	0.617	0.611	0.607	0.602	0.599	0.6	0.599	0.596	0.589	0.582	0.574	0.568	0.562	0.553	0.548	0.543	0.535	0.528	0.523	0.518	0.515	0.515	0.513	0.514	0.514	0.514	0.513	0.51	0.507	0.503	0.498	0.495	0.493
H08	Sample	Dilution_45%	0.45	DMSO	Lycopene	Standard_Development	Run079	Standard_Measurement	Plate_01	Clariostar_Study	MB	Biofoundry_,_London	Linear_Dilution_Pattern_V2	0.429	0.426	0.423	0.419	0.413	0.408	0.403	0.402	0.401	0.398	0.396	0.393	0.385	0.378	0.372	0.367	0.362	0.357	0.352	0.347	0.344	0.34	0.336	0.336	0.334	0.334	0.335	0.337	0.337	0.337	0.335	0.334	0.331	0.329	0.327	0.326
H09	Sample	Dilution_25%	0.25	DMSO	Lycopene	Standard_Development	Run079	Standard_Measurement	Plate_01	Clariostar_Study	MB	Biofoundry_,_London	Linear_Dilution_Pattern_V2	0.276	0.271	0.267	0.263	0.259	0.254	0.249	0.247	0.247	0.245	0.242	0.238	0.232	0.227	0.222	0.218	0.213	0.211	0.207	0.204	0.202	0.2	0.198	0.198	0.198	0.199	0.2	0.201	0.2	0.202	0.201	0.2	0.199	0.198	0.198	0.198
H10	Sample	Dilution_05%	0.0499999999999999	DMSO	Lycopene	Standard_Development	Run079	Standard_Measurement	Plate_01	Clariostar_Study	MB	Biofoundry_,_London	Linear_Dilution_Pattern_V2	0.141	0.138	0.134	0.131	0.127	0.123	0.118	0.117	0.114	0.112	0.108	0.104	0.1	0.096	0.091	0.089	0.086	0.084	0.081	0.08	0.079	0.079	0.077	0.078	0.078	0.078	0.079	0.079	0.078	0.08	0.08	0.081	0.08	0.08	0.081	0.081
H11	Blank	DMSO_Blank		DMSO		Standard_Development	Run079	Standard_Measurement	Plate_01	Clariostar_Study	MB	Biofoundry_,_London	Linear_Dilution_Pattern_V2	0.114	0.111	0.107	0.103	0.1	0.096	0.092	0.089	0.087	0.084	0.079	0.075	0.071	0.067	0.065	0.062	0.06	0.059	0.057	0.055	0.054	0.054	0.053	0.053	0.051	0.051	0.052	0.051	0.05	0.05	0.05	0.049	0.049	0.048	0.048	0.047
H12	Blank	DMSO_Blank		DMSO		Standard_Development	Run079	Standard_Measurement	Plate_01	Clariostar_Study	MB	Biofoundry_,_London	Linear_Dilution_Pattern_V2	0.119	0.116	0.112	0.108	0.105	0.101	0.096	0.093	0.09	0.086	0.082	0.077	0.073	0.069	0.065	0.062	0.061	0.059	0.057	0.056	0.055	0.054	0.053	0.053	0.053	0.051	0.051	0.051	0.05	0.051	0.05	0.049	0.049	0.048	0.048	0.047
A01	Sample	Dilution_100%	1.0	DMSO	Lycopene	Standard_Development	Run079	Standard_Measurement	Plate_01	Clariostar_Study	MB	Biofoundry_,_London	Linear_Dilution_Pattern_V2	0.896	0.897	0.894	0.891	0.89	0.885	0.881	0.882	0.883	0.888	0.887	0.888	0.881	0.87	0.863	0.854	0.847	0.84	0.834	0.825	0.82	0.816	0.812	0.81	0.812	0.818	0.826	0.834	0.839	0.846	0.849	0.847	0.845	0.846	0.849	0.855
A02	Sample	Dilution_80%	0.8	DMSO	Lycopene	Standard_Development	Run079	Standard_Measurement	Plate_01	Clariostar_Study	MB	Biofoundry_,_London	Linear_Dilution_Pattern_V2	0.655	0.656	0.655	0.651	0.647	0.643	0.64	0.64	0.642	0.646	0.647	0.645	0.638	0.63	0.623	0.616	0.611	0.605	0.6	0.595	0.591	0.588	0.586	0.588	0.592	0.599	0.608	0.617	0.624	0.63	0.634	0.635	0.637	0.64	0.646	0.655
A03	Sample	Dilution_60%	0.6	DMSO	Lycopene	Standard_Development	Run079	Standard_Measurement	Plate_01	Clariostar_Study	MB	Biofoundry_,_London	Linear_Dilution_Pattern_V2	0.429	0.427	0.425	0.421	0.417	0.413	0.411	0.411	0.413	0.415	0.416	0.414	0.41	0.402	0.397	0.393	0.389	0.384	0.381	0.379	0.377	0.376	0.377	0.38	0.385	0.393	0.401	0.41	0.418	0.425	0.43	0.433	0.438	0.443	0.45	0.459
A04	Sample	Dilution_40%	0.4	DMSO	Lycopene	Standard_Development	Run079	Standard_Measurement	Plate_01	Clariostar_Study	MB	Biofoundry_,_London	Linear_Dilution_Pattern_V2	0.352	0.351	0.348	0.345	0.341	0.338	0.335	0.335	0.335	0.335	0.335	0.332	0.327	0.321	0.317	0.312	0.309	0.306	0.303	0.301	0.299	0.298	0.298	0.3	0.304	0.307	0.312	0.318	0.322	0.327	0.33	0.332	0.334	0.336	0.341	0.347
A05	Sample	Dilution_20%	0.2	DMSO	Lycopene	Standard_Development	Run079	Standard_Measurement	Plate_01	Clariostar_Study	MB	Biofoundry_,_London	Linear_Dilution_Pattern_V2	0.191	0.189	0.186	0.182	0.179	0.176	0.174	0.172	0.17	0.17	0.168	0.166	0.162	0.158	0.155	0.152	0.149	0.147	0.145	0.144	0.144	0.144	0.143	0.145	0.148	0.151	0.154	0.158	0.16	0.164	0.166	0.168	0.17	0.172	0.175	0.18
A06	Sample	Dilution_100%	1.0	DMSO	Lycopene	Standard_Development	Run079	Standard_Measurement	Plate_01	Clariostar_Study	MB	Biofoundry_,_London	Linear_Dilution_Pattern_V2	0.707	0.706	0.706	0.7	0.696	0.693	0.69	0.691	0.695	0.7	0.702	0.7	0.693	0.684	0.676	0.668	0.663	0.655	0.648	0.645	0.64	0.637	0.637	0.64	0.647	0.656	0.669	0.683	0.692	0.703	0.71	0.713	0.717	0.724	0.734	0.747
A07	Sample	Dilution_80%	0.8	DMSO	Lycopene	Standard_Development	Run079	Standard_Measurement	Plate_01	Clariostar_Study	MB	Biofoundry_,_London	Linear_Dilution_Pattern_V2	0.554	0.554	0.549	0.545	0.541	0.537	0.535	0.535	0.538	0.539	0.54	0.538	0.533	0.525	0.518	0.512	0.508	0.501	0.497	0.494	0.492	0.49	0.49	0.493	0.498	0.507	0.519	0.53	0.54	0.548	0.554	0.558	0.562	0.569	0.576	0.587
A08	Sample	Dilution_60%	0.6	DMSO	Lycopene	Standard_Development	Run079	Standard_Measurement	Plate_01	Clariostar_Study	MB	Biofoundry_,_London	Linear_Dilution_Pattern_V2	0.442	0.441	0.439	0.435	0.431	0.427	0.424	0.425	0.425	0.427	0.428	0.426	0.422	0.416	0.409	0.404	0.4	0.396	0.393	0.39	0.388	0.387	0.387	0.39	0.395	0.402	0.411	0.42	0.427	0.433	0.438	0.441	0.445	0.45	0.456	0.466
A09	Sample	Dilution_40%	0.4	DMSO	Lycopene	Standard_Development	Run079	Standard_Measurement	Plate_01	Clariostar_Study	MB	Biofoundry_,_London	Linear_Dilution_Pattern_V2	0.314	0.312	0.309	0.305	0.301	0.297	0.294	0.294	0.293	0.293	0.293	0.291	0.287	0.28	0.276	0.272	0.27	0.266	0.263	0.261	0.261	0.26	0.26	0.262	0.266	0.271	0.278	0.284	0.288	0.294	0.298	0.3	0.303	0.307	0.311	0.318
A10	Sample	Dilution_20%	0.2	DMSO	Lycopene	Standard_Development	Run079	Standard_Measurement	Plate_01	Clariostar_Study	MB	Biofoundry_,_London	Linear_Dilution_Pattern_V2	0.201	0.198	0.196	0.192	0.189	0.186	0.183	0.18	0.178	0.177	0.174	0.17	0.168	0.162	0.159	0.156	0.154	0.151	0.15	0.149	0.148	0.147	0.147	0.148	0.15	0.153	0.157	0.161	0.163	0.166	0.168	0.17	0.172	0.175	0.178	0.183
A11	Blank	DMSO_Blank		DMSO		Standard_Development	Run079	Standard_Measurement	Plate_01	Clariostar_Study	MB	Biofoundry_,_London	Linear_Dilution_Pattern_V2	0.107	0.104	0.101	0.098	0.094	0.091	0.087	0.086	0.083	0.08	0.075	0.071	0.067	0.062	0.061	0.059	0.058	0.055	0.053	0.053	0.052	0.051	0.05	0.05	0.05	0.049	0.049	0.049	0.048	0.048	0.048	0.048	0.047	0.047	0.046	0.045
A12	Blank	DMSO_Blank		DMSO		Standard_Development	Run079	Standard_Measurement	Plate_01	Clariostar_Study	MB	Biofoundry_,_London	Linear_Dilution_Pattern_V2	0.108	0.106	0.102	0.098	0.096	0.092	0.088	0.086	0.083	0.08	0.076	0.071	0.068	0.064	0.061	0.059	0.058	0.056	0.055	0.053	0.052	0.052	0.051	0.051	0.05	0.05	0.05	0.05	0.049	0.049	0.048	0.048	0.048	0.047	0.046	0.046
B01	Sample	Dilution_100%	1.0	DMSO	Lycopene	Standard_Development	Run079	Standard_Measurement	Plate_01	Clariostar_Study	MB	Biofoundry_,_London	Linear_Dilution_Pattern_V2	1.271	1.274	1.278	1.282	1.278	1.275	1.27	1.27	1.275	1.279	1.274	1.278	1.269	1.263	1.257	1.242	1.236	1.23	1.22	1.21	1.201	1.191	1.184	1.179	1.175	1.178	1.179	1.183	1.182	1.183	1.179	1.173	1.168	1.161	1.158	1.159
B02	Sample	Dilution_80%	0.8	DMSO	Lycopene	Standard_Development	Run079	Standard_Measurement	Plate_01	Clariostar_Study	MB	Biofoundry_,_London	Linear_Dilution_Pattern_V2	0.693	0.693	0.694	0.69	0.687	0.683	0.679	0.681	0.683	0.686	0.688	0.686	0.68	0.673	0.667	0.66	0.655	0.649	0.645	0.639	0.637	0.633	0.632	0.633	0.636	0.643	0.65	0.661	0.669	0.675	0.678	0.681	0.681	0.685	0.689	0.699
B03	Sample	Dilution_60%	0.6	DMSO	Lycopene	Standard_Development	Run079	Standard_Measurement	Plate_01	Clariostar_Study	MB	Biofoundry_,_London	Linear_Dilution_Pattern_V2	0.536	0.536	0.534	0.531	0.527	0.524	0.522	0.522	0.524	0.526	0.527	0.525	0.521	0.513	0.508	0.503	0.498	0.493	0.49	0.486	0.483	0.481	0.48	0.482	0.486	0.491	0.499	0.505	0.511	0.517	0.52	0.521	0.524	0.526	0.531	0.538
B04	Sample	Dilution_40%	0.4	DMSO	Lycopene	Standard_Development	Run079	Standard_Measurement	Plate_01	Clariostar_Study	MB	Biofoundry_,_London	Linear_Dilution_Pattern_V2	0.407	0.406	0.404	0.4	0.397	0.394	0.392	0.392	0.393	0.393	0.392	0.389	0.385	0.379	0.375	0.371	0.368	0.363	0.361	0.358	0.356	0.354	0.353	0.355	0.358	0.361	0.366	0.371	0.374	0.378	0.38	0.38	0.382	0.384	0.387	0.392
B05	Sample	Dilution_20%	0.2	DMSO	Lycopene	Standard_Development	Run079	Standard_Measurement	Plate_01	Clariostar_Study	MB	Biofoundry_,_London	Linear_Dilution_Pattern_V2	0.203	0.201	0.198	0.193	0.19	0.187	0.184	0.184	0.183	0.183	0.181	0.179	0.175	0.17	0.167	0.164	0.163	0.16	0.158	0.157	0.157	0.156	0.156	0.157	0.16	0.164	0.167	0.17	0.173	0.176	0.179	0.18	0.182	0.185	0.187	0.192
B06	Sample	Dilution_100%	1.0	DMSO	Lycopene	Standard_Development	Run079	Standard_Measurement	Plate_01	Clariostar_Study	MB	Biofoundry_,_London	Linear_Dilution_Pattern_V2	0.74	0.739	0.737	0.734	0.729	0.724	0.722	0.724	0.728	0.734	0.734	0.735	0.73	0.72	0.713	0.705	0.698	0.692	0.686	0.682	0.68	0.677	0.675	0.677	0.684	0.694	0.706	0.72	0.729	0.739	0.745	0.749	0.752	0.759	0.767	0.781
B07	Sample	Dilution_80%	0.8	DMSO	Lycopene	Standard_Development	Run079	Standard_Measurement	Plate_01	Clariostar_Study	MB	Biofoundry_,_London	Linear_Dilution_Pattern_V2	0.601	0.6	0.599	0.594	0.59	0.585	0.584	0.586	0.588	0.592	0.592	0.594	0.588	0.579	0.572	0.566	0.562	0.556	0.553	0.548	0.545	0.544	0.543	0.546	0.552	0.56	0.571	0.582	0.59	0.598	0.604	0.608	0.611	0.617	0.624	0.636
B08	Sample	Dilution_60%	0.6	DMSO	Lycopene	Standard_Development	Run079	Standard_Measurement	Plate_01	Clariostar_Study	MB	Biofoundry_,_London	Linear_Dilution_Pattern_V2	0.486	0.485	0.481	0.478	0.475	0.471	0.467	0.469	0.471	0.473	0.474	0.472	0.467	0.461	0.456	0.451	0.447	0.441	0.438	0.436	0.434	0.431	0.43	0.434	0.438	0.445	0.452	0.461	0.468	0.474	0.478	0.481	0.485	0.489	0.494	0.503
B09	Sample	Dilution_40%	0.4	DMSO	Lycopene	Standard_Development	Run079	Standard_Measurement	Plate_01	Clariostar_Study	MB	Biofoundry_,_London	Linear_Dilution_Pattern_V2	0.327	0.324	0.321	0.317	0.313	0.308	0.304	0.305	0.306	0.308	0.307	0.305	0.299	0.294	0.289	0.286	0.283	0.279	0.276	0.274	0.273	0.272	0.273	0.274	0.279	0.284	0.29	0.296	0.301	0.306	0.31	0.312	0.315	0.318	0.323	0.329
B10	Sample	Dilution_20%	0.2	DMSO	Lycopene	Standard_Development	Run079	Standard_Measurement	Plate_01	Clariostar_Study	MB	Biofoundry_,_London	Linear_Dilution_Pattern_V2	0.194	0.192	0.189	0.185	0.182	0.178	0.176	0.175	0.172	0.172	0.17	0.167	0.163	0.158	0.155	0.151	0.15	0.147	0.146	0.145	0.144	0.143	0.144	0.145	0.148	0.151	0.154	0.158	0.161	0.164	0.166	0.168	0.171	0.173	0.176	0.181
B11	Blank	DMSO_Blank		DMSO		Standard_Development	Run079	Standard_Measurement	Plate_01	Clariostar_Study	MB	Biofoundry_,_London	Linear_Dilution_Pattern_V2	0.104	0.101	0.099	0.094	0.092	0.089	0.085	0.084	0.081	0.078	0.074	0.07	0.066	0.063	0.06	0.059	0.058	0.055	0.054	0.053	0.052	0.052	0.05	0.05	0.05	0.05	0.049	0.049	0.048	0.049	0.048	0.048	0.047	0.047	0.046	0.046
B12	Blank	DMSO_Blank		DMSO		Standard_Development	Run079	Standard_Measurement	Plate_01	Clariostar_Study	MB	Biofoundry_,_London	Linear_Dilution_Pattern_V2	0.111	0.108	0.104	0.101	0.098	0.095	0.091	0.09	0.086	0.083	0.079	0.074	0.071	0.068	0.066	0.064	0.062	0.06	0.059	0.058	0.057	0.056	0.056	0.055	0.054	0.054	0.054	0.054	0.052	0.053	0.053	0.052	0.052	0.051	0.05	0.05
C01	Sample	Dilution_95%	0.95	DMSO	Lycopene	Standard_Development	Run079	Standard_Measurement	Plate_01	Clariostar_Study	MB	Biofoundry_,_London	Linear_Dilution_Pattern_V2	1.173	1.181	1.183	1.18	1.182	1.179	1.173	1.17	1.178	1.186	1.187	1.184	1.178	1.167	1.159	1.148	1.141	1.132	1.129	1.117	1.11	1.103	1.096	1.091	1.089	1.092	1.093	1.096	1.098	1.099	1.094	1.089	1.083	1.078	1.075	1.077
C02	Sample	Dilution_75%	0.75	DMSO	Lycopene	Standard_Development	Run079	Standard_Measurement	Plate_01	Clariostar_Study	MB	Biofoundry_,_London	Linear_Dilution_Pattern_V2	0.722	0.72	0.719	0.715	0.713	0.709	0.706	0.708	0.71	0.715	0.715	0.713	0.708	0.7	0.695	0.69	0.685	0.678	0.672	0.668	0.664	0.659	0.657	0.657	0.661	0.666	0.672	0.681	0.685	0.689	0.692	0.692	0.693	0.694	0.698	0.704
C03	Sample	Dilution_55%	0.55	DMSO	Lycopene	Standard_Development	Run079	Standard_Measurement	Plate_01	Clariostar_Study	MB	Biofoundry_,_London	Linear_Dilution_Pattern_V2	0.613	0.614	0.611	0.609	0.606	0.603	0.6	0.601	0.604	0.605	0.605	0.604	0.599	0.593	0.587	0.582	0.577	0.572	0.568	0.565	0.561	0.558	0.554	0.555	0.556	0.56	0.564	0.568	0.572	0.574	0.575	0.575	0.574	0.574	0.576	0.58
C04	Sample	Dilution_35%	0.35	DMSO	Lycopene	Standard_Development	Run079	Standard_Measurement	Plate_01	Clariostar_Study	MB	Biofoundry_,_London	Linear_Dilution_Pattern_V2	0.407	0.406	0.404	0.4	0.397	0.395	0.391	0.391	0.392	0.392	0.391	0.389	0.385	0.379	0.375	0.371	0.368	0.365	0.362	0.359	0.357	0.355	0.354	0.355	0.356	0.358	0.363	0.366	0.368	0.371	0.372	0.373	0.373	0.374	0.376	0.38
C05	Sample	Dilution_15%	0.15	DMSO	Lycopene	Standard_Development	Run079	Standard_Measurement	Plate_01	Clariostar_Study	MB	Biofoundry_,_London	Linear_Dilution_Pattern_V2	0.18	0.178	0.174	0.171	0.168	0.165	0.162	0.162	0.159	0.159	0.157	0.155	0.152	0.147	0.144	0.142	0.14	0.138	0.136	0.136	0.136	0.135	0.134	0.136	0.138	0.141	0.143	0.146	0.148	0.151	0.153	0.154	0.157	0.158	0.16	0.164
C06	Sample	Dilution_95%	0.95	DMSO	Lycopene	Standard_Development	Run079	Standard_Measurement	Plate_01	Clariostar_Study	MB	Biofoundry_,_London	Linear_Dilution_Pattern_V2	0.763	0.765	0.763	0.759	0.754	0.75	0.747	0.75	0.755	0.758	0.762	0.761	0.755	0.746	0.739	0.731	0.727	0.72	0.715	0.71	0.705	0.702	0.702	0.703	0.709	0.719	0.729	0.741	0.75	0.759	0.764	0.767	0.77	0.775	0.782	0.793
C07	Sample	Dilution_75%	0.75	DMSO	Lycopene	Standard_Development	Run079	Standard_Measurement	Plate_01	Clariostar_Study	MB	Biofoundry_,_London	Linear_Dilution_Pattern_V2	0.571	0.57	0.569	0.564	0.561	0.557	0.554	0.555	0.557	0.561	0.563	0.561	0.557	0.549	0.542	0.536	0.531	0.528	0.523	0.519	0.517	0.515	0.515	0.517	0.522	0.531	0.54	0.55	0.559	0.566	0.571	0.575	0.579	0.583	0.591	0.601
C08	Sample	Dilution_55%	0.55	DMSO	Lycopene	Standard_Development	Run079	Standard_Measurement	Plate_01	Clariostar_Study	MB	Biofoundry_,_London	Linear_Dilution_Pattern_V2	0.861	0.864	0.864	0.86	0.86	0.856	0.854	0.856	0.857	0.861	0.861	0.859	0.853	0.847	0.842	0.834	0.83	0.826	0.82	0.812	0.808	0.802	0.797	0.795	0.793	0.793	0.794	0.795	0.795	0.795	0.793	0.79	0.785	0.782	0.779	0.78
C09	Sample	Dilution_35%	0.35	DMSO	Lycopene	Standard_Development	Run079	Standard_Measurement	Plate_01	Clariostar_Study	MB	Biofoundry_,_London	Linear_Dilution_Pattern_V2	0.318	0.317	0.315	0.31	0.306	0.302	0.299	0.299	0.299	0.3	0.299	0.296	0.292	0.286	0.282	0.279	0.276	0.272	0.271	0.268	0.266	0.265	0.266	0.268	0.27	0.275	0.279	0.284	0.287	0.292	0.295	0.296	0.299	0.301	0.305	0.31
C10	Sample	Dilution_15%	0.15	DMSO	Lycopene	Standard_Development	Run079	Standard_Measurement	Plate_01	Clariostar_Study	MB	Biofoundry_,_London	Linear_Dilution_Pattern_V2	0.176	0.173	0.171	0.167	0.163	0.16	0.157	0.156	0.154	0.153	0.151	0.147	0.143	0.139	0.136	0.133	0.132	0.129	0.128	0.127	0.126	0.126	0.126	0.127	0.129	0.132	0.134	0.137	0.139	0.142	0.144	0.146	0.147	0.149	0.152	0.155
C11	Blank	DMSO_Blank		DMSO		Standard_Development	Run079	Standard_Measurement	Plate_01	Clariostar_Study	MB	Biofoundry_,_London	Linear_Dilution_Pattern_V2	0.106	0.103	0.099	0.096	0.092	0.088	0.085	0.084	0.081	0.079	0.075	0.072	0.068	0.064	0.062	0.06	0.059	0.057	0.056	0.055	0.054	0.053	0.053	0.052	0.052	0.051	0.051	0.051	0.05	0.051	0.05	0.049	0.049	0.048	0.047	0.046
C12	Blank	DMSO_Blank		DMSO		Standard_Development	Run079	Standard_Measurement	Plate_01	Clariostar_Study	MB	Biofoundry_,_London	Linear_Dilution_Pattern_V2	0.108	0.104	0.101	0.097	0.094	0.091	0.087	0.086	0.083	0.08	0.076	0.073	0.069	0.066	0.063	0.062	0.06	0.058	0.057	0.056	0.055	0.054	0.053	0.053	0.053	0.052	0.052	0.051	0.051	0.051	0.05	0.05	0.05	0.049	0.048	0.048
D01	Sample	Dilution_95%	0.95	DMSO	Lycopene	Standard_Development	Run079	Standard_Measurement	Plate_01	Clariostar_Study	MB	Biofoundry_,_London	Linear_Dilution_Pattern_V2	1.229	1.235	1.238	1.238	1.238	1.236	1.229	1.23	1.237	1.24	1.237	1.242	1.233	1.229	1.223	1.211	1.206	1.196	1.186	1.175	1.169	1.158	1.152	1.143	1.138	1.142	1.141	1.143	1.144	1.143	1.143	1.131	1.123	1.118	1.114	1.114
D02	Sample	Dilution_75%	0.75	DMSO	Lycopene	Standard_Development	Run079	Standard_Measurement	Plate_01	Clariostar_Study	MB	Biofoundry_,_London	Linear_Dilution_Pattern_V2	0.719	0.721	0.721	0.716	0.713	0.709	0.706	0.707	0.709	0.712	0.717	0.714	0.708	0.701	0.693	0.688	0.681	0.676	0.671	0.667	0.662	0.659	0.656	0.658	0.658	0.666	0.672	0.679	0.684	0.689	0.692	0.692	0.693	0.694	0.698	0.704
D03	Sample	Dilution_55%	0.55	DMSO	Lycopene	Standard_Development	Run079	Standard_Measurement	Plate_01	Clariostar_Study	MB	Biofoundry_,_London	Linear_Dilution_Pattern_V2	0.564	0.563	0.561	0.558	0.556	0.552	0.551	0.551	0.55	0.554	0.554	0.554	0.55	0.542	0.537	0.532	0.529	0.524	0.519	0.516	0.514	0.51	0.509	0.51	0.512	0.516	0.521	0.527	0.531	0.534	0.536	0.536	0.537	0.539	0.541	0.548
D04	Sample	Dilution_35%	0.35	DMSO	Lycopene	Standard_Development	Run079	Standard_Measurement	Plate_01	Clariostar_Study	MB	Biofoundry_,_London	Linear_Dilution_Pattern_V2	0.379	0.378	0.376	0.372	0.369	0.366	0.363	0.364	0.364	0.364	0.364	0.361	0.357	0.352	0.348	0.344	0.341	0.337	0.335	0.332	0.331	0.328	0.327	0.328	0.331	0.334	0.338	0.342	0.345	0.348	0.35	0.351	0.352	0.353	0.356	0.36
D05	Sample	Dilution_15%	0.15	DMSO	Lycopene	Standard_Development	Run079	Standard_Measurement	Plate_01	Clariostar_Study	MB	Biofoundry_,_London	Linear_Dilution_Pattern_V2	0.173	0.17	0.166	0.162	0.159	0.156	0.153	0.153	0.152	0.151	0.15	0.147	0.143	0.139	0.137	0.134	0.132	0.129	0.128	0.127	0.127	0.126	0.127	0.128	0.13	0.133	0.136	0.139	0.141	0.145	0.147	0.148	0.151	0.153	0.156	0.16
D06	Sample	Dilution_95%	0.95	DMSO	Lycopene	Standard_Development	Run079	Standard_Measurement	Plate_01	Clariostar_Study	MB	Biofoundry_,_London	Linear_Dilution_Pattern_V2	0.937	0.939	0.939	0.934	0.932	0.926	0.925	0.925	0.933	0.939	0.939	0.94	0.933	0.924	0.916	0.906	0.902	0.894	0.887	0.879	0.875	0.869	0.865	0.864	0.865	0.872	0.879	0.889	0.895	0.902	0.902	0.902	0.902	0.904	0.906	0.916
D07	Sample	Dilution_75%	0.75	DMSO	Lycopene	Standard_Development	Run079	Standard_Measurement	Plate_01	Clariostar_Study	MB	Biofoundry_,_London	Linear_Dilution_Pattern_V2	0.662	0.661	0.659	0.656	0.653	0.649	0.646	0.649	0.65	0.655	0.655	0.655	0.648	0.641	0.635	0.63	0.624	0.619	0.614	0.609	0.604	0.602	0.6	0.602	0.606	0.612	0.619	0.628	0.636	0.641	0.645	0.647	0.649	0.652	0.657	0.666
D08	Sample	Dilution_55%	0.55	DMSO	Lycopene	Standard_Development	Run079	Standard_Measurement	Plate_01	Clariostar_Study	MB	Biofoundry_,_London	Linear_Dilution_Pattern_V2	0.766	0.768	0.769	0.766	0.764	0.762	0.757	0.759	0.76	0.762	0.763	0.762	0.757	0.751	0.745	0.74	0.736	0.729	0.725	0.72	0.716	0.711	0.706	0.704	0.704	0.705	0.707	0.71	0.712	0.713	0.712	0.707	0.704	0.704	0.703	0.705
D09	Sample	Dilution_35%	0.35	DMSO	Lycopene	Standard_Development	Run079	Standard_Measurement	Plate_01	Clariostar_Study	MB	Biofoundry_,_London	Linear_Dilution_Pattern_V2	0.633	0.635	0.633	0.632	0.63	0.627	0.625	0.623	0.623	0.625	0.624	0.623	0.618	0.61	0.608	0.603	0.6	0.594	0.59	0.586	0.584	0.58	0.576	0.575	0.573	0.573	0.574	0.575	0.575	0.574	0.572	0.569	0.566	0.564	0.563	0.562
D10	Sample	Dilution_15%	0.15	DMSO	Lycopene	Standard_Development	Run079	Standard_Measurement	Plate_01	Clariostar_Study	MB	Biofoundry_,_London	Linear_Dilution_Pattern_V2	0.305	0.304	0.3	0.297	0.295	0.292	0.289	0.288	0.287	0.287	0.285	0.282	0.278	0.274	0.27	0.268	0.266	0.263	0.26	0.258	0.257	0.255	0.255	0.255	0.256	0.257	0.259	0.26	0.26	0.261	0.262	0.262	0.262	0.262	0.262	0.264
D11	Blank	DMSO_Blank		DMSO		Standard_Development	Run079	Standard_Measurement	Plate_01	Clariostar_Study	MB	Biofoundry_,_London	Linear_Dilution_Pattern_V2	0.105	0.102	0.1	0.095	0.092	0.089	0.085	0.084	0.081	0.078	0.074	0.071	0.067	0.063	0.061	0.059	0.059	0.056	0.055	0.053	0.053	0.052	0.052	0.051	0.051	0.05	0.05	0.05	0.049	0.05	0.049	0.048	0.048	0.047	0.046	0.045
D12	Blank	DMSO_Blank		DMSO		Standard_Development	Run079	Standard_Measurement	Plate_01	Clariostar_Study	MB	Biofoundry_,_London	Linear_Dilution_Pattern_V2	0.106	0.104	0.1	0.096	0.093	0.09	0.086	0.085	0.082	0.079	0.075	0.071	0.068	0.063	0.061	0.059	0.058	0.056	0.054	0.054	0.053	0.052	0.051	0.051	0.051	0.051	0.051	0.049	0.049	0.049	0.049	0.048	0.048	0.048	0.046	0.046
E01	Sample	Dilution_90%	0.9	DMSO	Lycopene	Standard_Development	Run079	Standard_Measurement	Plate_01	Clariostar_Study	MB	Biofoundry_,_London	Linear_Dilution_Pattern_V2	1.183	1.186	1.194	1.19	1.188	1.185	1.18	1.183	1.189	1.193	1.193	1.19	1.187	1.181	1.17	1.161	1.156	1.146	1.139	1.127	1.122	1.112	1.104	1.103	1.098	1.099	1.099	1.101	1.103	1.103	1.1	1.092	1.086	1.081	1.077	1.079
E02	Sample	Dilution_70%	0.7	DMSO	Lycopene	Standard_Development	Run079	Standard_Measurement	Plate_01	Clariostar_Study	MB	Biofoundry_,_London	Linear_Dilution_Pattern_V2	1.049	1.049	1.054	1.055	1.051	1.046	1.044	1.045	1.049	1.057	1.056	1.052	1.049	1.042	1.035	1.028	1.023	1.016	1.007	1.0	0.995	0.986	0.979	0.974	0.971	0.973	0.972	0.974	0.972	0.972	0.97	0.964	0.957	0.952	0.949	0.948
E03	Sample	Dilution_50%	0.5	DMSO	Lycopene	Standard_Development	Run079	Standard_Measurement	Plate_01	Clariostar_Study	MB	Biofoundry_,_London	Linear_Dilution_Pattern_V2	1.181	1.187	1.19	1.188	1.187	1.184	1.182	1.182	1.189	1.189	1.186	1.19	1.183	1.178	1.169	1.16	1.155	1.148	1.144	1.134	1.123	1.119	1.108	1.103	1.093	1.088	1.085	1.079	1.072	1.066	1.058	1.048	1.038	1.029	1.02	1.014
E04	Sample	Dilution_30%	0.3	DMSO	Lycopene	Standard_Development	Run079	Standard_Measurement	Plate_01	Clariostar_Study	MB	Biofoundry_,_London	Linear_Dilution_Pattern_V2	0.46	0.46	0.459	0.455	0.453	0.45	0.447	0.448	0.446	0.447	0.446	0.445	0.44	0.435	0.431	0.427	0.424	0.421	0.418	0.416	0.413	0.409	0.408	0.408	0.407	0.409	0.411	0.413	0.414	0.415	0.414	0.413	0.412	0.412	0.412	0.414
E05	Sample	Dilution_10%	0.1	DMSO	Lycopene	Standard_Development	Run079	Standard_Measurement	Plate_01	Clariostar_Study	MB	Biofoundry_,_London	Linear_Dilution_Pattern_V2	0.142	0.139	0.136	0.132	0.129	0.126	0.123	0.122	0.12	0.12	0.117	0.115	0.112	0.108	0.105	0.104	0.102	0.099	0.098	0.097	0.097	0.096	0.097	0.098	0.1	0.101	0.103	0.106	0.108	0.11	0.111	0.113	0.114	0.116	0.119	0.121
E06	Sample	Dilution_90%	0.9	DMSO	Lycopene	Standard_Development	Run079	Standard_Measurement	Plate_01	Clariostar_Study	MB	Biofoundry_,_London	Linear_Dilution_Pattern_V2	1.431	1.432	1.438	1.438	1.439	1.432	1.431	1.435	1.439	1.445	1.444	1.449	1.441	1.426	1.421	1.407	1.399	1.391	1.384	1.372	1.363	1.357	1.342	1.335	1.33	1.33	1.331	1.332	1.329	1.327	1.318	1.31	1.299	1.295	1.286	1.286
E07	Sample	Dilution_70%	0.7	DMSO	Lycopene	Standard_Development	Run079	Standard_Measurement	Plate_01	Clariostar_Study	MB	Biofoundry_,_London	Linear_Dilution_Pattern_V2	0.87	0.868	0.868	0.865	0.863	0.86	0.858	0.859	0.862	0.865	0.867	0.863	0.858	0.852	0.847	0.84	0.834	0.828	0.822	0.814	0.81	0.803	0.801	0.799	0.8	0.802	0.805	0.81	0.811	0.814	0.813	0.81	0.807	0.807	0.805	0.811
E08	Sample	Dilution_50%	0.5	DMSO	Lycopene	Standard_Development	Run079	Standard_Measurement	Plate_01	Clariostar_Study	MB	Biofoundry_,_London	Linear_Dilution_Pattern_V2	1.332	1.336	1.344	1.342	1.345	1.341	1.339	1.341	1.344	1.343	1.339	1.349	1.341	1.337	1.33	1.318	1.321	1.311	1.304	1.289	1.288	1.279	1.265	1.253	1.245	1.241	1.233	1.226	1.22	1.212	1.204	1.193	1.178	1.167	1.155	1.147
E09	Sample	Dilution_30%	0.3	DMSO	Lycopene	Standard_Development	Run079	Standard_Measurement	Plate_01	Clariostar_Study	MB	Biofoundry_,_London	Linear_Dilution_Pattern_V2	0.59	0.592	0.589	0.586	0.585	0.582	0.58	0.579	0.578	0.58	0.579	0.577	0.573	0.568	0.563	0.56	0.556	0.553	0.549	0.543	0.54	0.535	0.531	0.53	0.529	0.526	0.526	0.526	0.524	0.523	0.521	0.517	0.514	0.511	0.509	0.508
E10	Sample	Dilution_10%	0.1	DMSO	Lycopene	Standard_Development	Run079	Standard_Measurement	Plate_01	Clariostar_Study	MB	Biofoundry_,_London	Linear_Dilution_Pattern_V2	0.377	0.376	0.375	0.372	0.37	0.367	0.362	0.363	0.362	0.361	0.358	0.355	0.352	0.346	0.344	0.342	0.339	0.335	0.333	0.331	0.329	0.327	0.325	0.323	0.322	0.321	0.32	0.319	0.319	0.317	0.316	0.314	0.312	0.31	0.308	0.308
E11	Blank	DMSO_Blank		DMSO		Standard_Development	Run079	Standard_Measurement	Plate_01	Clariostar_Study	MB	Biofoundry_,_London	Linear_Dilution_Pattern_V2	0.108	0.105	0.101	0.097	0.095	0.091	0.088	0.086	0.083	0.08	0.076	0.073	0.069	0.065	0.062	0.06	0.06	0.057	0.056	0.054	0.053	0.053	0.052	0.052	0.052	0.052	0.051	0.05	0.05	0.05	0.05	0.049	0.049	0.048	0.047	0.047
E12	Blank	DMSO_Blank		DMSO		Standard_Development	Run079	Standard_Measurement	Plate_01	Clariostar_Study	MB	Biofoundry_,_London	Linear_Dilution_Pattern_V2	0.108	0.105	0.101	0.097	0.095	0.091	0.086	0.085	0.083	0.08	0.076	0.072	0.068	0.065	0.062	0.06	0.059	0.057	0.055	0.054	0.054	0.053	0.052	0.052	0.052	0.051	0.051	0.05	0.05	0.049	0.049	0.048	0.048	0.048	0.047	0.047
F01	Sample	Dilution_90%	0.9	DMSO	Lycopene	Standard_Development	Run079	Standard_Measurement	Plate_01	Clariostar_Study	MB	Biofoundry_,_London	Linear_Dilution_Pattern_V2	1.149	1.155	1.16	1.156	1.154	1.149	1.145	1.149	1.155	1.158	1.159	1.161	1.15	1.144	1.14	1.126	1.119	1.111	1.103	1.095	1.09	1.077	1.069	1.067	1.069	1.068	1.066	1.072	1.073	1.074	1.073	1.065	1.059	1.055	1.054	1.055
F02	Sample	Dilution_70%	0.7	DMSO	Lycopene	Standard_Development	Run079	Standard_Measurement	Plate_01	Clariostar_Study	MB	Biofoundry_,_London	Linear_Dilution_Pattern_V2	1.311	1.312	1.326	1.32	1.325	1.327	1.319	1.318	1.327	1.331	1.324	1.327	1.323	1.315	1.307	1.3	1.295	1.287	1.281	1.264	1.26	1.251	1.242	1.233	1.228	1.224	1.22	1.216	1.215	1.209	1.201	1.191	1.184	1.173	1.165	1.161
F03	Sample	Dilution_50%	0.5	DMSO	Lycopene	Standard_Development	Run079	Standard_Measurement	Plate_01	Clariostar_Study	MB	Biofoundry_,_London	Linear_Dilution_Pattern_V2	0.541	0.542	0.541	0.536	0.532	0.529	0.527	0.528	0.529	0.529	0.53	0.529	0.524	0.518	0.512	0.507	0.504	0.499	0.495	0.491	0.489	0.486	0.484	0.484	0.486	0.49	0.494	0.5	0.502	0.506	0.508	0.508	0.508	0.509	0.511	0.515
F04	Sample	Dilution_30%	0.3	DMSO	Lycopene	Standard_Development	Run079	Standard_Measurement	Plate_01	Clariostar_Study	MB	Biofoundry_,_London	Linear_Dilution_Pattern_V2	0.454	0.454	0.453	0.45	0.448	0.446	0.443	0.442	0.442	0.443	0.442	0.439	0.436	0.429	0.426	0.423	0.418	0.414	0.411	0.409	0.406	0.404	0.402	0.401	0.401	0.402	0.405	0.407	0.408	0.408	0.408	0.407	0.405	0.405	0.405	0.408
F05	Sample	Dilution_10%	0.1	DMSO	Lycopene	Standard_Development	Run079	Standard_Measurement	Plate_01	Clariostar_Study	MB	Biofoundry_,_London	Linear_Dilution_Pattern_V2	0.176	0.174	0.17	0.166	0.164	0.16	0.157	0.157	0.156	0.154	0.153	0.15	0.147	0.143	0.14	0.138	0.136	0.134	0.133	0.131	0.13	0.13	0.13	0.131	0.133	0.134	0.136	0.138	0.139	0.141	0.142	0.144	0.145	0.146	0.147	0.149
F06	Sample	Dilution_90%	0.9	DMSO	Lycopene	Standard_Development	Run079	Standard_Measurement	Plate_01	Clariostar_Study	MB	Biofoundry_,_London	Linear_Dilution_Pattern_V2	1.559	1.559	1.569	1.575	1.575	1.573	1.564	1.567	1.575	1.579	1.574	1.577	1.578	1.564	1.558	1.542	1.539	1.531	1.522	1.505	1.496	1.486	1.468	1.461	1.454	1.455	1.448	1.448	1.447	1.44	1.43	1.418	1.401	1.393	1.385	1.38
F07	Sample	Dilution_70%	0.7	DMSO	Lycopene	Standard_Development	Run079	Standard_Measurement	Plate_01	Clariostar_Study	MB	Biofoundry_,_London	Linear_Dilution_Pattern_V2	1.054	1.059	1.064	1.063	1.059	1.057	1.055	1.056	1.059	1.064	1.061	1.061	1.054	1.05	1.042	1.033	1.027	1.02	1.015	1.005	0.998	0.99	0.983	0.979	0.976	0.976	0.978	0.977	0.975	0.974	0.972	0.965	0.958	0.953	0.949	0.95
F08	Sample	Dilution_50%	0.5	DMSO	Lycopene	Standard_Development	Run079	Standard_Measurement	Plate_01	Clariostar_Study	MB	Biofoundry_,_London	Linear_Dilution_Pattern_V2	1.323	1.334	1.34	1.334	1.338	1.34	1.34	1.338	1.338	1.339	1.334	1.339	1.332	1.324	1.323	1.311	1.308	1.3	1.29	1.276	1.272	1.261	1.252	1.245	1.236	1.227	1.221	1.213	1.203	1.195	1.185	1.175	1.162	1.15	1.138	1.129
F09	Sample	Dilution_30%	0.3	DMSO	Lycopene	Standard_Development	Run079	Standard_Measurement	Plate_01	Clariostar_Study	MB	Biofoundry_,_London	Linear_Dilution_Pattern_V2	0.506	0.505	0.505	0.502	0.5	0.497	0.493	0.494	0.494	0.496	0.494	0.491	0.487	0.482	0.478	0.473	0.47	0.466	0.462	0.458	0.456	0.452	0.45	0.448	0.448	0.449	0.449	0.45	0.45	0.45	0.449	0.447	0.445	0.443	0.442	0.442
F10	Sample	Dilution_10%	0.1	DMSO	Lycopene	Standard_Development	Run079	Standard_Measurement	Plate_01	Clariostar_Study	MB	Biofoundry_,_London	Linear_Dilution_Pattern_V2	0.159	0.156	0.152	0.148	0.146	0.142	0.139	0.138	0.136	0.135	0.132	0.127	0.124	0.12	0.117	0.115	0.113	0.111	0.11	0.108	0.108	0.107	0.107	0.107	0.11	0.111	0.113	0.115	0.116	0.119	0.12	0.122	0.122	0.124	0.126	0.128
F11	Blank	DMSO		DMSO		Standard_Development	Run079	Standard_Measurement	Plate_01	Clariostar_Study	MB	Biofoundry_,_London	Linear_Dilution_Pattern_V2	0.108	0.105	0.101	0.098	0.094	0.091	0.088	0.087	0.083	0.08	0.076	0.073	0.07	0.066	0.063	0.062	0.06	0.058	0.057	0.055	0.055	0.054	0.053	0.053	0.053	0.052	0.052	0.052	0.05	0.051	0.051	0.05	0.05	0.049	0.048	0.047
F12	Blank	DMSO		DMSO		Standard_Development	Run079	Standard_Measurement	Plate_01	Clariostar_Study	MB	Biofoundry_,_London	Linear_Dilution_Pattern_V2	0.112	0.108	0.105	0.101	0.098	0.094	0.091	0.089	0.086	0.083	0.079	0.075	0.071	0.068	0.065	0.063	0.062	0.059	0.058	0.057	0.056	0.055	0.054	0.054	0.054	0.053	0.053	0.052	0.052	0.052	0.052	0.051	0.051	0.05	0.049	0.049
G01	Sample	Dilution_85%	0.85	DMSO	Lycopene	Standard_Development	Run079	Standard_Measurement	Plate_01	Clariostar_Study	MB	Biofoundry_,_London	Linear_Dilution_Pattern_V2	0.883	0.883	0.885	0.879	0.875	0.872	0.868	0.871	0.875	0.879	0.882	0.878	0.87	0.863	0.857	0.848	0.842	0.834	0.829	0.821	0.817	0.809	0.806	0.804	0.806	0.809	0.813	0.819	0.823	0.825	0.826	0.824	0.822	0.82	0.82	0.824
G02	Sample	Dilution_65%	0.65	DMSO	Lycopene	Standard_Development	Run079	Standard_Measurement	Plate_01	Clariostar_Study	MB	Biofoundry_,_London	Linear_Dilution_Pattern_V2	0.795	0.797	0.795	0.794	0.791	0.789	0.786	0.789	0.792	0.792	0.792	0.79	0.787	0.779	0.772	0.765	0.762	0.755	0.749	0.742	0.738	0.734	0.73	0.728	0.729	0.73	0.734	0.738	0.74	0.743	0.742	0.74	0.738	0.738	0.738	0.742
G03	Sample	Dilution_45%	0.45	DMSO	Lycopene	Standard_Development	Run079	Standard_Measurement	Plate_01	Clariostar_Study	MB	Biofoundry_,_London	Linear_Dilution_Pattern_V2	0.497	0.497	0.496	0.492	0.489	0.485	0.482	0.483	0.482	0.485	0.485	0.484	0.478	0.471	0.467	0.463	0.46	0.454	0.45	0.448	0.446	0.443	0.442	0.442	0.444	0.448	0.453	0.457	0.46	0.463	0.465	0.464	0.465	0.466	0.468	0.472
G04	Sample	Dilution_25%	0.25	DMSO	Lycopene	Standard_Development	Run079	Standard_Measurement	Plate_01	Clariostar_Study	MB	Biofoundry_,_London	Linear_Dilution_Pattern_V2	0.227	0.225	0.223	0.22	0.216	0.212	0.209	0.208	0.207	0.208	0.207	0.204	0.2	0.195	0.192	0.189	0.187	0.184	0.182	0.181	0.18	0.18	0.18	0.181	0.184	0.188	0.192	0.197	0.2	0.204	0.207	0.209	0.211	0.214	0.217	0.223
G05	Sample	Dilution_05%	0.0499999999999999	DMSO	Lycopene	Standard_Development	Run079	Standard_Measurement	Plate_01	Clariostar_Study	MB	Biofoundry_,_London	Linear_Dilution_Pattern_V2	0.119	0.116	0.113	0.108	0.106	0.103	0.1	0.099	0.096	0.096	0.093	0.09	0.086	0.083	0.081	0.078	0.076	0.074	0.072	0.072	0.071	0.07	0.07	0.071	0.072	0.073	0.073	0.074	0.075	0.076	0.077	0.077	0.078	0.078	0.079	0.08
G06	Sample	Dilution_85%	0.85	DMSO	Lycopene	Standard_Development	Run079	Standard_Measurement	Plate_01	Clariostar_Study	MB	Biofoundry_,_London	Linear_Dilution_Pattern_V2	0.835	0.837	0.834	0.83	0.828	0.824	0.821	0.822	0.824	0.832	0.834	0.832	0.826	0.818	0.809	0.802	0.798	0.789	0.784	0.777	0.773	0.767	0.765	0.765	0.769	0.774	0.782	0.788	0.793	0.799	0.802	0.801	0.801	0.802	0.806	0.814
G07	Sample	Dilution_65%	0.65	DMSO	Lycopene	Standard_Development	Run079	Standard_Measurement	Plate_01	Clariostar_Study	MB	Biofoundry_,_London	Linear_Dilution_Pattern_V2	0.625	0.628	0.625	0.622	0.618	0.615	0.611	0.613	0.616	0.619	0.619	0.616	0.61	0.605	0.598	0.593	0.588	0.583	0.577	0.572	0.571	0.567	0.565	0.567	0.569	0.575	0.581	0.588	0.592	0.597	0.599	0.6	0.601	0.603	0.606	0.613
G08	Sample	Dilution_45%	0.45	DMSO	Lycopene	Standard_Development	Run079	Standard_Measurement	Plate_01	Clariostar_Study	MB	Biofoundry_,_London	Linear_Dilution_Pattern_V2	0.599	0.601	0.6	0.596	0.594	0.59	0.585	0.586	0.587	0.589	0.588	0.587	0.584	0.578	0.571	0.565	0.562	0.557	0.553	0.548	0.546	0.542	0.538	0.538	0.539	0.541	0.543	0.545	0.547	0.549	0.548	0.547	0.545	0.544	0.544	0.547
G09	Sample	Dilution_25%	0.25	DMSO	Lycopene	Standard_Development	Run079	Standard_Measurement	Plate_01	Clariostar_Study	MB	Biofoundry_,_London	Linear_Dilution_Pattern_V2	0.257	0.255	0.252	0.248	0.244	0.241	0.237	0.237	0.236	0.235	0.234	0.23	0.227	0.222	0.219	0.216	0.213	0.21	0.208	0.206	0.205	0.205	0.204	0.206	0.208	0.212	0.215	0.219	0.222	0.225	0.227	0.229	0.231	0.233	0.235	0.24
G10	Sample	Dilution_05%	0.0499999999999999	DMSO	Lycopene	Standard_Development	Run079	Standard_Measurement	Plate_01	Clariostar_Study	MB	Biofoundry_,_London	Linear_Dilution_Pattern_V2	0.126	0.122	0.118	0.114	0.111	0.108	0.104	0.103	0.101	0.099	0.095	0.092	0.088	0.084	0.081	0.079	0.077	0.075	0.074	0.072	0.072	0.071	0.071	0.071	0.072	0.072	0.073	0.074	0.075	0.076	0.077	0.077	0.078	0.078	0.078	0.08
G11	Blank	DMSO_Blank		DMSO		Standard_Development	Run079	Standard_Measurement	Plate_01	Clariostar_Study	MB	Biofoundry_,_London	Linear_Dilution_Pattern_V2	0.113	0.11	0.106	0.102	0.099	0.095	0.091	0.09	0.087	0.084	0.081	0.077	0.073	0.069	0.066	0.065	0.064	0.061	0.06	0.059	0.058	0.057	0.056	0.055	0.055	0.055	0.055	0.054	0.054	0.054	0.053	0.053	0.052	0.052	0.05	0.05
G12	Blank	DMSO_Blank		DMSO		Standard_Development	Run079	Standard_Measurement	Plate_01	Clariostar_Study	MB	Biofoundry_,_London	Linear_Dilution_Pattern_V2	0.114	0.111	0.108	0.104	0.101	0.097	0.093	0.092	0.089	0.085	0.082	0.077	0.074	0.069	0.067	0.065	0.064	0.061	0.06	0.058	0.058	0.057	0.057	0.056	0.056	0.056	0.055	0.055	0.054	0.054	0.054	0.053	0.053	0.053	0.051	0.051
H01	Sample	Dilution_85%	0.85	DMSO	Lycopene	Standard_Development	Run079	Standard_Measurement	Plate_01	Clariostar_Study	MB	Biofoundry_,_London	Linear_Dilution_Pattern_V2	1.009	1.007	1.008	1.006	1.003	0.999	0.994	0.994	0.997	1.0	1.001	0.997	0.993	0.981	0.973	0.963	0.957	0.951	0.941	0.929	0.924	0.918	0.91	0.904	0.905	0.906	0.907	0.912	0.911	0.911	0.908	0.904	0.897	0.891	0.888	0.89
H02	Sample	Dilution_65%	0.65	DMSO	Lycopene	Standard_Development	Run079	Standard_Measurement	Plate_01	Clariostar_Study	MB	Biofoundry_,_London	Linear_Dilution_Pattern_V2	0.705	0.706	0.706	0.703	0.699	0.696	0.691	0.692	0.694	0.695	0.697	0.693	0.688	0.679	0.674	0.667	0.662	0.656	0.65	0.644	0.639	0.635	0.632	0.631	0.633	0.635	0.639	0.643	0.645	0.648	0.649	0.646	0.646	0.644	0.644	0.647
H03	Sample	Dilution_45%	0.45	DMSO	Lycopene	Standard_Development	Run079	Standard_Measurement	Plate_01	Clariostar_Study	MB	Biofoundry_,_London	Linear_Dilution_Pattern_V2	0.475	0.473	0.469	0.465	0.462	0.459	0.454	0.454	0.455	0.456	0.455	0.452	0.448	0.441	0.435	0.432	0.427	0.421	0.418	0.415	0.412	0.409	0.408	0.409	0.41	0.414	0.418	0.423	0.426	0.43	0.432	0.432	0.433	0.434	0.436	0.441
H04	Sample	Dilution_25%	0.25	DMSO	Lycopene	Standard_Development	Run079	Standard_Measurement	Plate_01	Clariostar_Study	MB	Biofoundry_,_London	Linear_Dilution_Pattern_V2	0.249	0.246	0.243	0.239	0.234	0.23	0.227	0.226	0.226	0.226	0.224	0.22	0.215	0.21	0.206	0.203	0.201	0.197	0.195	0.194	0.193	0.192	0.192	0.194	0.197	0.2	0.203	0.207	0.21	0.213	0.216	0.218	0.219	0.221	0.223	0.228
H05	Sample	Dilution_05%	0.0499999999999999	DMSO	Lycopene	Standard_Development	Run079	Standard_Measurement	Plate_01	Clariostar_Study	MB	Biofoundry_,_London	Linear_Dilution_Pattern_V2	0.128	0.125	0.121	0.117	0.114	0.11	0.106	0.105	0.102	0.1	0.098	0.094	0.09	0.085	0.083	0.081	0.079	0.076	0.074	0.073	0.073	0.071	0.071	0.072	0.073	0.073	0.074	0.074	0.075	0.076	0.077	0.077	0.078	0.078	0.079	0.08
H06	Sample	Dilution_85%	0.85	DMSO	Lycopene	Standard_Development	Run079	Standard_Measurement	Plate_01	Clariostar_Study	MB	Biofoundry_,_London	Linear_Dilution_Pattern_V2	0.725	0.727	0.723	0.719	0.714	0.71	0.706	0.706	0.708	0.713	0.713	0.713	0.705	0.695	0.688	0.68	0.675	0.668	0.661	0.654	0.651	0.647	0.645	0.645	0.648	0.653	0.661	0.668	0.676	0.681	0.684	0.686	0.687	0.688	0.692	0.7
H07	Sample	Dilution_65%	0.65	DMSO	Lycopene	Standard_Development	Run079	Standard_Measurement	Plate_01	Clariostar_Study	MB	Biofoundry_,_London	Linear_Dilution_Pattern_V2	0.52	0.519	0.517	0.512	0.509	0.503	0.5	0.5	0.502	0.504	0.505	0.504	0.497	0.49	0.484	0.479	0.474	0.468	0.463	0.46	0.457	0.454	0.454	0.456	0.461	0.467	0.474	0.482	0.488	0.494	0.5	0.502	0.503	0.507	0.512	0.52
H08	Sample	Dilution_45%	0.45	DMSO	Lycopene	Standard_Development	Run079	Standard_Measurement	Plate_01	Clariostar_Study	MB	Biofoundry_,_London	Linear_Dilution_Pattern_V2	0.365	0.362	0.359	0.356	0.352	0.347	0.344	0.344	0.344	0.345	0.344	0.34	0.335	0.329	0.325	0.32	0.317	0.312	0.31	0.307	0.306	0.305	0.305	0.307	0.311	0.316	0.323	0.33	0.335	0.341	0.345	0.347	0.35	0.354	0.358	0.366
H09	Sample	Dilution_25%	0.25	DMSO	Lycopene	Standard_Development	Run079	Standard_Measurement	Plate_01	Clariostar_Study	MB	Biofoundry_,_London	Linear_Dilution_Pattern_V2	0.242	0.24	0.237	0.232	0.228	0.224	0.22	0.22	0.218	0.217	0.214	0.211	0.207	0.202	0.198	0.194	0.191	0.188	0.186	0.185	0.184	0.183	0.183	0.184	0.186	0.19	0.194	0.198	0.202	0.205	0.207	0.209	0.211	0.214	0.216	0.221
H10	Sample	Dilution_05%	0.0499999999999999	DMSO	Lycopene	Standard_Development	Run079	Standard_Measurement	Plate_01	Clariostar_Study	MB	Biofoundry_,_London	Linear_Dilution_Pattern_V2	0.136	0.133	0.129	0.124	0.121	0.116	0.112	0.111	0.107	0.105	0.101	0.098	0.093	0.088	0.085	0.083	0.081	0.078	0.076	0.074	0.074	0.073	0.072	0.072	0.073	0.074	0.075	0.076	0.076	0.077	0.077	0.078	0.079	0.079	0.079	0.079
H11	Blank	DMSO_Blank		DMSO		Standard_Development	Run079	Standard_Measurement	Plate_01	Clariostar_Study	MB	Biofoundry_,_London	Linear_Dilution_Pattern_V2	0.116	0.112	0.108	0.103	0.1	0.096	0.091	0.09	0.087	0.084	0.08	0.075	0.072	0.068	0.065	0.063	0.061	0.058	0.056	0.056	0.055	0.054	0.053	0.053	0.052	0.052	0.051	0.051	0.05	0.051	0.05	0.049	0.049	0.048	0.047	0.047
H12	Blank	DMSO_Blank		DMSO		Standard_Development	Run079	Standard_Measurement	Plate_01	Clariostar_Study	MB	Biofoundry_,_London	Linear_Dilution_Pattern_V2	0.119	0.116	0.113	0.108	0.104	0.1	0.097	0.095	0.09	0.087	0.082	0.077	0.072	0.068	0.065	0.063	0.061	0.058	0.057	0.055	0.054	0.053	0.053	0.052	0.052	0.052	0.051	0.051	0.05	0.05	0.049	0.049	0.049	0.048	0.047	0.047
A01	Sample	Dilution_100%	1.0	DMSO	Lycopene	Standard_Development	Run079	Standard_Measurement	Plate_01	Clariostar_Study	MB	Biofoundry_,_London	Linear_Dilution_Pattern_V2	0.986	0.99	0.989	0.982	0.982	0.977	0.973	0.974	0.978	0.976	0.979	0.978	0.971	0.961	0.953	0.943	0.937	0.929	0.919	0.913	0.905	0.897	0.893	0.892	0.892	0.897	0.902	0.907	0.912	0.914	0.912	0.91	0.907	0.905	0.907	0.911
A02	Sample	Dilution_80%	0.8	DMSO	Lycopene	Standard_Development	Run079	Standard_Measurement	Plate_01	Clariostar_Study	MB	Biofoundry_,_London	Linear_Dilution_Pattern_V2	0.613	0.612	0.611	0.606	0.601	0.597	0.595	0.596	0.598	0.601	0.603	0.6	0.594	0.587	0.579	0.572	0.568	0.563	0.556	0.553	0.55	0.545	0.545	0.547	0.552	0.561	0.568	0.578	0.585	0.592	0.595	0.597	0.6	0.605	0.611	0.62
A03	Sample	Dilution_60%	0.6	DMSO	Lycopene	Standard_Development	Run079	Standard_Measurement	Plate_01	Clariostar_Study	MB	Biofoundry_,_London	Linear_Dilution_Pattern_V2	0.452	0.451	0.449	0.445	0.442	0.438	0.436	0.436	0.436	0.438	0.439	0.437	0.431	0.425	0.419	0.415	0.411	0.407	0.404	0.401	0.398	0.399	0.399	0.401	0.406	0.413	0.421	0.43	0.437	0.442	0.446	0.45	0.453	0.458	0.466	0.475
A04	Sample	Dilution_40%	0.4	DMSO	Lycopene	Standard_Development	Run079	Standard_Measurement	Plate_01	Clariostar_Study	MB	Biofoundry_,_London	Linear_Dilution_Pattern_V2	0.325	0.324	0.32	0.316	0.312	0.309	0.306	0.306	0.307	0.306	0.306	0.303	0.299	0.293	0.289	0.284	0.281	0.278	0.276	0.273	0.272	0.272	0.271	0.274	0.278	0.282	0.288	0.294	0.298	0.303	0.306	0.308	0.31	0.314	0.32	0.326
A05	Sample	Dilution_20%	0.2	DMSO	Lycopene	Standard_Development	Run079	Standard_Measurement	Plate_01	Clariostar_Study	MB	Biofoundry_,_London	Linear_Dilution_Pattern_V2	0.197	0.193	0.191	0.187	0.184	0.179	0.177	0.176	0.175	0.175	0.174	0.17	0.167	0.162	0.159	0.156	0.153	0.152	0.15	0.148	0.148	0.148	0.147	0.149	0.152	0.155	0.158	0.161	0.164	0.167	0.168	0.17	0.172	0.175	0.178	0.183
A06	Sample	Dilution_100%	1.0	DMSO	Lycopene	Standard_Development	Run079	Standard_Measurement	Plate_01	Clariostar_Study	MB	Biofoundry_,_London	Linear_Dilution_Pattern_V2	0.703	0.703	0.7	0.693	0.692	0.688	0.685	0.687	0.69	0.693	0.694	0.692	0.684	0.677	0.671	0.661	0.656	0.649	0.643	0.638	0.635	0.631	0.631	0.634	0.64	0.65	0.662	0.676	0.686	0.695	0.7	0.704	0.709	0.716	0.725	0.737
A07	Sample	Dilution_80%	0.8	DMSO	Lycopene	Standard_Development	Run079	Standard_Measurement	Plate_01	Clariostar_Study	MB	Biofoundry_,_London	Linear_Dilution_Pattern_V2	0.566	0.565	0.563	0.558	0.553	0.549	0.547	0.547	0.549	0.551	0.554	0.551	0.545	0.538	0.531	0.524	0.519	0.513	0.509	0.506	0.502	0.5	0.5	0.502	0.509	0.519	0.528	0.538	0.547	0.554	0.559	0.563	0.568	0.573	0.581	0.592
A08	Sample	Dilution_60%	0.6	DMSO	Lycopene	Standard_Development	Run079	Standard_Measurement	Plate_01	Clariostar_Study	MB	Biofoundry_,_London	Linear_Dilution_Pattern_V2	0.445	0.443	0.44	0.436	0.433	0.429	0.427	0.427	0.427	0.429	0.43	0.427	0.423	0.417	0.411	0.405	0.402	0.398	0.395	0.392	0.39	0.388	0.388	0.392	0.396	0.404	0.412	0.42	0.427	0.433	0.438	0.44	0.444	0.449	0.457	0.465
A09	Sample	Dilution_40%	0.4	DMSO	Lycopene	Standard_Development	Run079	Standard_Measurement	Plate_01	Clariostar_Study	MB	Biofoundry_,_London	Linear_Dilution_Pattern_V2	0.313	0.31	0.308	0.305	0.301	0.297	0.295	0.293	0.293	0.293	0.293	0.29	0.285	0.281	0.276	0.271	0.268	0.265	0.262	0.26	0.259	0.259	0.259	0.262	0.266	0.27	0.276	0.283	0.287	0.292	0.295	0.297	0.3	0.304	0.309	0.316
A10	Sample	Dilution_20%	0.2	DMSO	Lycopene	Standard_Development	Run079	Standard_Measurement	Plate_01	Clariostar_Study	MB	Biofoundry_,_London	Linear_Dilution_Pattern_V2	0.2	0.198	0.195	0.192	0.188	0.184	0.181	0.179	0.178	0.176	0.174	0.17	0.166	0.163	0.159	0.155	0.153	0.151	0.149	0.147	0.147	0.146	0.147	0.149	0.15	0.153	0.156	0.16	0.162	0.166	0.168	0.169	0.172	0.174	0.178	0.181
A11	Blank	DMSO_Blank		DMSO		Standard_Development	Run079	Standard_Measurement	Plate_01	Clariostar_Study	MB	Biofoundry_,_London	Linear_Dilution_Pattern_V2	0.108	0.105	0.102	0.099	0.095	0.092	0.088	0.086	0.083	0.079	0.075	0.071	0.067	0.064	0.061	0.059	0.057	0.056	0.054	0.052	0.052	0.051	0.05	0.05	0.05	0.05	0.049	0.049	0.048	0.048	0.048	0.046	0.046	0.046	0.045	0.045
A12	Blank	DMSO_Blank		DMSO		Standard_Development	Run079	Standard_Measurement	Plate_01	Clariostar_Study	MB	Biofoundry_,_London	Linear_Dilution_Pattern_V2	0.108	0.104	0.102	0.098	0.094	0.091	0.087	0.085	0.082	0.079	0.075	0.07	0.066	0.063	0.061	0.058	0.056	0.055	0.054	0.053	0.052	0.051	0.05	0.05	0.05	0.05	0.049	0.048	0.048	0.048	0.047	0.047	0.046	0.046	0.045	0.045
B01	Sample	Dilution_100%	1.0	DMSO	Lycopene	Standard_Development	Run079	Standard_Measurement	Plate_01	Clariostar_Study	MB	Biofoundry_,_London	Linear_Dilution_Pattern_V2	0.934	0.936	0.937	0.931	0.929	0.926	0.924	0.925	0.929	0.935	0.935	0.931	0.924	0.917	0.908	0.898	0.894	0.887	0.879	0.87	0.865	0.859	0.856	0.856	0.858	0.864	0.871	0.877	0.886	0.89	0.89	0.887	0.884	0.886	0.89	0.896
B02	Sample	Dilution_80%	0.8	DMSO	Lycopene	Standard_Development	Run079	Standard_Measurement	Plate_01	Clariostar_Study	MB	Biofoundry_,_London	Linear_Dilution_Pattern_V2	1.033	1.039	1.041	1.034	1.035	1.032	1.027	1.028	1.033	1.035	1.038	1.034	1.027	1.022	1.015	1.004	1.004	0.995	0.984	0.979	0.97	0.964	0.957	0.953	0.954	0.953	0.957	0.958	0.959	0.959	0.953	0.947	0.943	0.94	0.939	0.941
B03	Sample	Dilution_60%	0.6	DMSO	Lycopene	Standard_Development	Run079	Standard_Measurement	Plate_01	Clariostar_Study	MB	Biofoundry_,_London	Linear_Dilution_Pattern_V2	0.594	0.594	0.595	0.589	0.585	0.582	0.58	0.582	0.582	0.584	0.586	0.584	0.578	0.572	0.566	0.559	0.554	0.551	0.545	0.541	0.538	0.534	0.533	0.534	0.538	0.542	0.547	0.552	0.557	0.56	0.561	0.561	0.561	0.564	0.567	0.572
B04	Sample	Dilution_40%	0.4	DMSO	Lycopene	Standard_Development	Run079	Standard_Measurement	Plate_01	Clariostar_Study	MB	Biofoundry_,_London	Linear_Dilution_Pattern_V2	0.394	0.393	0.39	0.387	0.383	0.38	0.377	0.378	0.379	0.378	0.377	0.374	0.371	0.366	0.361	0.356	0.353	0.35	0.346	0.345	0.343	0.341	0.34	0.341	0.344	0.348	0.353	0.358	0.361	0.365	0.366	0.367	0.369	0.372	0.376	0.38
B05	Sample	Dilution_20%	0.2	DMSO	Lycopene	Standard_Development	Run079	Standard_Measurement	Plate_01	Clariostar_Study	MB	Biofoundry_,_London	Linear_Dilution_Pattern_V2	0.219	0.216	0.215	0.211	0.208	0.205	0.202	0.201	0.199	0.198	0.198	0.195	0.192	0.188	0.184	0.181	0.178	0.176	0.174	0.173	0.172	0.171	0.172	0.174	0.176	0.179	0.182	0.184	0.187	0.19	0.191	0.193	0.195	0.197	0.2	0.203
B06	Sample	Dilution_100%	1.0	DMSO	Lycopene	Standard_Development	Run079	Standard_Measurement	Plate_01	Clariostar_Study	MB	Biofoundry_,_London	Linear_Dilution_Pattern_V2	0.82	0.821	0.82	0.817	0.812	0.807	0.803	0.804	0.81	0.812	0.819	0.817	0.809	0.8	0.79	0.782	0.778	0.772	0.764	0.759	0.756	0.75	0.748	0.75	0.756	0.765	0.776	0.786	0.794	0.803	0.806	0.808	0.81	0.813	0.822	0.832
B07	Sample	Dilution_80%	0.8	DMSO	Lycopene	Standard_Development	Run079	Standard_Measurement	Plate_01	Clariostar_Study	MB	Biofoundry_,_London	Linear_Dilution_Pattern_V2	0.652	0.652	0.651	0.647	0.642	0.638	0.635	0.636	0.64	0.642	0.646	0.644	0.638	0.631	0.624	0.616	0.613	0.607	0.599	0.596	0.593	0.59	0.59	0.59	0.594	0.602	0.611	0.621	0.627	0.633	0.636	0.638	0.639	0.644	0.65	0.658
B08	Sample	Dilution_60%	0.6	DMSO	Lycopene	Standard_Development	Run079	Standard_Measurement	Plate_01	Clariostar_Study	MB	Biofoundry_,_London	Linear_Dilution_Pattern_V2	0.613	0.613	0.611	0.608	0.604	0.6	0.598	0.598	0.601	0.603	0.605	0.601	0.596	0.59	0.584	0.578	0.575	0.569	0.564	0.56	0.557	0.553	0.551	0.552	0.556	0.561	0.566	0.571	0.575	0.577	0.578	0.58	0.58	0.581	0.585	0.591
B09	Sample	Dilution_40%	0.4	DMSO	Lycopene	Standard_Development	Run079	Standard_Measurement	Plate_01	Clariostar_Study	MB	Biofoundry_,_London	Linear_Dilution_Pattern_V2	0.325	0.322	0.319	0.315	0.312	0.308	0.305	0.305	0.305	0.305	0.305	0.303	0.299	0.292	0.288	0.284	0.281	0.278	0.275	0.272	0.272	0.271	0.271	0.274	0.278	0.282	0.289	0.295	0.299	0.304	0.308	0.309	0.313	0.317	0.322	0.329
B10	Sample	Dilution_20%	0.2	DMSO	Lycopene	Standard_Development	Run079	Standard_Measurement	Plate_01	Clariostar_Study	MB	Biofoundry_,_London	Linear_Dilution_Pattern_V2	0.196	0.194	0.191	0.188	0.184	0.18	0.178	0.176	0.175	0.173	0.172	0.168	0.165	0.16	0.157	0.153	0.152	0.149	0.147	0.146	0.146	0.145	0.145	0.147	0.149	0.152	0.155	0.158	0.161	0.164	0.166	0.168	0.17	0.173	0.176	0.181
B11	Blank	DMSO_Blank		DMSO		Standard_Development	Run079	Standard_Measurement	Plate_01	Clariostar_Study	MB	Biofoundry_,_London	Linear_Dilution_Pattern_V2	0.106	0.102	0.1	0.096	0.092	0.089	0.086	0.084	0.081	0.077	0.075	0.07	0.067	0.064	0.061	0.059	0.058	0.056	0.055	0.053	0.053	0.052	0.051	0.052	0.051	0.051	0.051	0.049	0.048	0.048	0.049	0.048	0.047	0.047	0.047	0.045
B12	Blank	DMSO_Blank		DMSO		Standard_Development	Run079	Standard_Measurement	Plate_01	Clariostar_Study	MB	Biofoundry_,_London	Linear_Dilution_Pattern_V2	0.11	0.107	0.104	0.1	0.097	0.093	0.09	0.088	0.085	0.082	0.078	0.074	0.07	0.067	0.065	0.062	0.06	0.059	0.058	0.056	0.056	0.054	0.054	0.054	0.054	0.054	0.053	0.052	0.051	0.051	0.051	0.05	0.05	0.05	0.049	0.048
C01	Sample	Dilution_95%	0.95	DMSO	Lycopene	Standard_Development	Run079	Standard_Measurement	Plate_01	Clariostar_Study	MB	Biofoundry_,_London	Linear_Dilution_Pattern_V2	1.091	1.098	1.099	1.094	1.092	1.089	1.087	1.088	1.092	1.093	1.098	1.093	1.085	1.08	1.075	1.059	1.054	1.048	1.038	1.032	1.025	1.014	1.009	1.003	1.003	1.006	1.011	1.013	1.017	1.017	1.012	1.007	1.003	1.0	1.0	1.001
C02	Sample	Dilution_75%	0.75	DMSO	Lycopene	Standard_Development	Run079	Standard_Measurement	Plate_01	Clariostar_Study	MB	Biofoundry_,_London	Linear_Dilution_Pattern_V2	0.947	0.949	0.949	0.945	0.943	0.94	0.939	0.939	0.941	0.942	0.949	0.945	0.939	0.932	0.921	0.914	0.911	0.904	0.895	0.891	0.885	0.877	0.873	0.869	0.869	0.869	0.873	0.875	0.876	0.877	0.872	0.867	0.862	0.86	0.859	0.86
C03	Sample	Dilution_55%	0.55	DMSO	Lycopene	Standard_Development	Run079	Standard_Measurement	Plate_01	Clariostar_Study	MB	Biofoundry_,_London	Linear_Dilution_Pattern_V2	0.595	0.593	0.593	0.589	0.587	0.583	0.582	0.582	0.584	0.584	0.586	0.583	0.577	0.571	0.567	0.559	0.556	0.552	0.547	0.544	0.541	0.538	0.535	0.535	0.536	0.54	0.544	0.548	0.551	0.552	0.553	0.552	0.551	0.551	0.554	0.558
C04	Sample	Dilution_35%	0.35	DMSO	Lycopene	Standard_Development	Run079	Standard_Measurement	Plate_01	Clariostar_Study	MB	Biofoundry_,_London	Linear_Dilution_Pattern_V2	0.433	0.432	0.431	0.429	0.426	0.423	0.42	0.419	0.419	0.419	0.42	0.416	0.412	0.408	0.403	0.399	0.395	0.392	0.389	0.386	0.384	0.382	0.38	0.381	0.382	0.384	0.387	0.389	0.392	0.393	0.394	0.393	0.393	0.394	0.395	0.398
C05	Sample	Dilution_15%	0.15	DMSO	Lycopene	Standard_Development	Run079	Standard_Measurement	Plate_01	Clariostar_Study	MB	Biofoundry_,_London	Linear_Dilution_Pattern_V2	0.202	0.201	0.198	0.194	0.191	0.188	0.185	0.185	0.183	0.182	0.181	0.178	0.175	0.171	0.168	0.166	0.164	0.162	0.16	0.158	0.157	0.157	0.157	0.159	0.161	0.163	0.165	0.167	0.169	0.171	0.173	0.173	0.175	0.176	0.179	0.182
C06	Sample	Dilution_95%	0.95	DMSO	Lycopene	Standard_Development	Run079	Standard_Measurement	Plate_01	Clariostar_Study	MB	Biofoundry_,_London	Linear_Dilution_Pattern_V2	0.911	0.916	0.915	0.909	0.907	0.904	0.9	0.901	0.908	0.911	0.917	0.914	0.902	0.896	0.887	0.878	0.872	0.867	0.86	0.854	0.846	0.841	0.839	0.84	0.843	0.85	0.857	0.862	0.869	0.875	0.875	0.874	0.873	0.875	0.88	0.887
C07	Sample	Dilution_75%	0.75	DMSO	Lycopene	Standard_Development	Run079	Standard_Measurement	Plate_01	Clariostar_Study	MB	Biofoundry_,_London	Linear_Dilution_Pattern_V2	0.645	0.645	0.644	0.64	0.635	0.633	0.631	0.63	0.633	0.635	0.637	0.635	0.628	0.622	0.615	0.608	0.604	0.6	0.594	0.589	0.586	0.583	0.582	0.584	0.589	0.594	0.602	0.61	0.616	0.621	0.623	0.624	0.627	0.63	0.635	0.643
C08	Sample	Dilution_55%	0.55	DMSO	Lycopene	Standard_Development	Run079	Standard_Measurement	Plate_01	Clariostar_Study	MB	Biofoundry_,_London	Linear_Dilution_Pattern_V2	0.89	0.892	0.893	0.89	0.887	0.886	0.884	0.884	0.884	0.887	0.889	0.886	0.882	0.876	0.868	0.861	0.857	0.849	0.845	0.84	0.833	0.827	0.822	0.819	0.816	0.814	0.815	0.815	0.813	0.81	0.805	0.799	0.794	0.79	0.787	0.785
C09	Sample	Dilution_35%	0.35	DMSO	Lycopene	Standard_Development	Run079	Standard_Measurement	Plate_01	Clariostar_Study	MB	Biofoundry_,_London	Linear_Dilution_Pattern_V2	0.378	0.377	0.375	0.371	0.368	0.365	0.362	0.36	0.359	0.359	0.359	0.355	0.351	0.347	0.343	0.338	0.335	0.331	0.328	0.327	0.325	0.322	0.321	0.323	0.325	0.327	0.331	0.335	0.338	0.34	0.342	0.342	0.344	0.345	0.347	0.351
C10	Sample	Dilution_15%	0.15	DMSO	Lycopene	Standard_Development	Run079	Standard_Measurement	Plate_01	Clariostar_Study	MB	Biofoundry_,_London	Linear_Dilution_Pattern_V2	0.179	0.176	0.173	0.17	0.166	0.163	0.16	0.158	0.157	0.155	0.153	0.149	0.145	0.142	0.139	0.136	0.134	0.132	0.13	0.129	0.129	0.128	0.128	0.13	0.131	0.134	0.136	0.139	0.141	0.143	0.145	0.146	0.148	0.15	0.153	0.156
C11	Blank	DMSO_Blank		DMSO		Standard_Development	Run079	Standard_Measurement	Plate_01	Clariostar_Study	MB	Biofoundry_,_London	Linear_Dilution_Pattern_V2	0.105	0.102	0.099	0.095	0.092	0.089	0.085	0.083	0.08	0.076	0.074	0.07	0.067	0.063	0.061	0.059	0.058	0.057	0.055	0.054	0.052	0.052	0.052	0.051	0.051	0.051	0.05	0.05	0.049	0.049	0.048	0.048	0.048	0.047	0.047	0.046
C12	Blank	DMSO_Blank		DMSO		Standard_Development	Run079	Standard_Measurement	Plate_01	Clariostar_Study	MB	Biofoundry_,_London	Linear_Dilution_Pattern_V2	0.107	0.104	0.101	0.097	0.093	0.09	0.086	0.085	0.082	0.079	0.076	0.071	0.068	0.065	0.063	0.062	0.06	0.058	0.056	0.055	0.054	0.053	0.052	0.053	0.053	0.052	0.051	0.051	0.05	0.05	0.05	0.049	0.049	0.048	0.047	0.046
D01	Sample	Dilution_95%	0.95	DMSO	Lycopene	Standard_Development	Run079	Standard_Measurement	Plate_01	Clariostar_Study	MB	Biofoundry_,_London	Linear_Dilution_Pattern_V2	1.132	1.129	1.134	1.13	1.127	1.125	1.124	1.125	1.13	1.131	1.137	1.134	1.126	1.118	1.109	1.096	1.09	1.079	1.074	1.066	1.06	1.051	1.044	1.038	1.04	1.038	1.041	1.044	1.044	1.045	1.041	1.034	1.029	1.026	1.024	1.025
D02	Sample	Dilution_75%	0.75	DMSO	Lycopene	Standard_Development	Run079	Standard_Measurement	Plate_01	Clariostar_Study	MB	Biofoundry_,_London	Linear_Dilution_Pattern_V2	0.851	0.852	0.851	0.851	0.846	0.844	0.841	0.844	0.846	0.845	0.851	0.85	0.842	0.835	0.828	0.82	0.818	0.808	0.802	0.797	0.79	0.785	0.782	0.78	0.781	0.785	0.789	0.792	0.794	0.796	0.795	0.792	0.788	0.787	0.788	0.792
D03	Sample	Dilution_55%	0.55	DMSO	Lycopene	Standard_Development	Run079	Standard_Measurement	Plate_01	Clariostar_Study	MB	Biofoundry_,_London	Linear_Dilution_Pattern_V2	0.55	0.551	0.549	0.545	0.542	0.54	0.538	0.538	0.538	0.541	0.542	0.539	0.535	0.529	0.523	0.518	0.514	0.51	0.505	0.501	0.499	0.495	0.494	0.494	0.497	0.5	0.505	0.511	0.515	0.518	0.52	0.519	0.52	0.521	0.525	0.53
D04	Sample	Dilution_35%	0.35	DMSO	Lycopene	Standard_Development	Run079	Standard_Measurement	Plate_01	Clariostar_Study	MB	Biofoundry_,_London	Linear_Dilution_Pattern_V2	0.396	0.395	0.394	0.39	0.387	0.384	0.381	0.38	0.381	0.382	0.382	0.379	0.375	0.37	0.366	0.362	0.358	0.355	0.352	0.349	0.347	0.345	0.345	0.346	0.349	0.352	0.355	0.358	0.361	0.363	0.364	0.365	0.366	0.367	0.37	0.374
D05	Sample	Dilution_15%	0.15	DMSO	Lycopene	Standard_Development	Run079	Standard_Measurement	Plate_01	Clariostar_Study	MB	Biofoundry_,_London	Linear_Dilution_Pattern_V2	0.178	0.176	0.173	0.169	0.166	0.163	0.161	0.159	0.158	0.157	0.156	0.152	0.15	0.146	0.143	0.14	0.138	0.136	0.134	0.134	0.133	0.133	0.133	0.135	0.137	0.139	0.142	0.145	0.147	0.15	0.152	0.153	0.155	0.158	0.161	0.164
D06	Sample	Dilution_95%	0.95	DMSO	Lycopene	Standard_Development	Run079	Standard_Measurement	Plate_01	Clariostar_Study	MB	Biofoundry_,_London	Linear_Dilution_Pattern_V2	0.905	0.91	0.908	0.903	0.898	0.897	0.894	0.896	0.899	0.905	0.908	0.905	0.9	0.892	0.88	0.872	0.865	0.86	0.852	0.847	0.842	0.836	0.833	0.833	0.836	0.845	0.851	0.857	0.865	0.87	0.87	0.868	0.869	0.869	0.874	0.881
D07	Sample	Dilution_75%	0.75	DMSO	Lycopene	Standard_Development	Run079	Standard_Measurement	Plate_01	Clariostar_Study	MB	Biofoundry_,_London	Linear_Dilution_Pattern_V2	0.766	0.768	0.769	0.765	0.761	0.758	0.756	0.758	0.76	0.764	0.764	0.762	0.759	0.751	0.743	0.735	0.732	0.726	0.719	0.714	0.71	0.703	0.702	0.702	0.706	0.709	0.716	0.72	0.725	0.728	0.729	0.728	0.728	0.729	0.733	0.738
D08	Sample	Dilution_55%	0.55	DMSO	Lycopene	Standard_Development	Run079	Standard_Measurement	Plate_01	Clariostar_Study	MB	Biofoundry_,_London	Linear_Dilution_Pattern_V2	1.017	1.019	1.024	1.021	1.021	1.018	1.018	1.018	1.021	1.019	1.023	1.022	1.015	1.01	1.002	0.996	0.991	0.984	0.979	0.971	0.964	0.956	0.949	0.943	0.941	0.938	0.936	0.934	0.929	0.925	0.917	0.909	0.902	0.895	0.891	0.887
D09	Sample	Dilution_35%	0.35	DMSO	Lycopene	Standard_Development	Run079	Standard_Measurement	Plate_01	Clariostar_Study	MB	Biofoundry_,_London	Linear_Dilution_Pattern_V2	0.836	0.841	0.844	0.842	0.841	0.84	0.837	0.838	0.839	0.839	0.84	0.837	0.831	0.826	0.821	0.816	0.813	0.806	0.801	0.796	0.79	0.783	0.777	0.772	0.769	0.765	0.763	0.758	0.753	0.749	0.742	0.735	0.727	0.721	0.717	0.713
D10	Sample	Dilution_15%	0.15	DMSO	Lycopene	Standard_Development	Run079	Standard_Measurement	Plate_01	Clariostar_Study	MB	Biofoundry_,_London	Linear_Dilution_Pattern_V2	0.444	0.443	0.443	0.441	0.438	0.435	0.432	0.431	0.43	0.43	0.428	0.426	0.421	0.418	0.414	0.411	0.408	0.405	0.402	0.399	0.397	0.394	0.392	0.392	0.39	0.389	0.389	0.387	0.386	0.385	0.383	0.38	0.378	0.377	0.376	0.375
D11	Blank	DMSO_Blank		DMSO		Standard_Development	Run079	Standard_Measurement	Plate_01	Clariostar_Study	MB	Biofoundry_,_London	Linear_Dilution_Pattern_V2	0.103	0.1	0.097	0.093	0.09	0.086	0.084	0.082	0.079	0.076	0.073	0.068	0.065	0.061	0.059	0.057	0.056	0.055	0.053	0.052	0.051	0.05	0.049	0.05	0.05	0.049	0.049	0.048	0.047	0.048	0.047	0.046	0.045	0.046	0.045	0.045
D12	Blank	DMSO_Blank		DMSO		Standard_Development	Run079	Standard_Measurement	Plate_01	Clariostar_Study	MB	Biofoundry_,_London	Linear_Dilution_Pattern_V2	0.106	0.103	0.1	0.096	0.093	0.089	0.086	0.084	0.081	0.078	0.075	0.07	0.067	0.064	0.061	0.059	0.057	0.056	0.054	0.052	0.052	0.051	0.051	0.051	0.051	0.05	0.05	0.049	0.048	0.048	0.048	0.047	0.047	0.046	0.045	0.044
E01	Sample	Dilution_90%	0.9	DMSO	Lycopene	Standard_Development	Run079	Standard_Measurement	Plate_01	Clariostar_Study	MB	Biofoundry_,_London	Linear_Dilution_Pattern_V2	1.113	1.113	1.122	1.112	1.11	1.105	1.103	1.108	1.112	1.113	1.119	1.117	1.107	1.102	1.091	1.081	1.077	1.069	1.056	1.051	1.043	1.036	1.03	1.023	1.023	1.026	1.028	1.03	1.03	1.031	1.026	1.021	1.015	1.01	1.009	1.01
E02	Sample	Dilution_70%	0.7	DMSO	Lycopene	Standard_Development	Run079	Standard_Measurement	Plate_01	Clariostar_Study	MB	Biofoundry_,_London	Linear_Dilution_Pattern_V2	1.093	1.095	1.097	1.095	1.095	1.095	1.091	1.09	1.094	1.094	1.103	1.101	1.095	1.087	1.077	1.067	1.063	1.056	1.048	1.044	1.035	1.025	1.018	1.013	1.012	1.01	1.009	1.01	1.007	1.005	0.998	0.99	0.984	0.98	0.976	0.972
E03	Sample	Dilution_50%	0.5	DMSO	Lycopene	Standard_Development	Run079	Standard_Measurement	Plate_01	Clariostar_Study	MB	Biofoundry_,_London	Linear_Dilution_Pattern_V2	0.606	0.606	0.605	0.602	0.597	0.595	0.594	0.593	0.594	0.596	0.598	0.595	0.589	0.585	0.58	0.574	0.57	0.565	0.561	0.556	0.553	0.551	0.547	0.547	0.548	0.551	0.555	0.558	0.561	0.562	0.562	0.56	0.559	0.558	0.56	0.563
E04	Sample	Dilution_30%	0.3	DMSO	Lycopene	Standard_Development	Run079	Standard_Measurement	Plate_01	Clariostar_Study	MB	Biofoundry_,_London	Linear_Dilution_Pattern_V2	0.373	0.37	0.37	0.367	0.363	0.36	0.357	0.356	0.356	0.357	0.356	0.353	0.349	0.345	0.341	0.337	0.334	0.331	0.328	0.327	0.325	0.322	0.321	0.322	0.325	0.327	0.33	0.332	0.335	0.337	0.338	0.338	0.338	0.34	0.342	0.345
E05	Sample	Dilution_10%	0.1	DMSO	Lycopene	Standard_Development	Run079	Standard_Measurement	Plate_01	Clariostar_Study	MB	Biofoundry_,_London	Linear_Dilution_Pattern_V2	0.147	0.144	0.141	0.137	0.134	0.131	0.128	0.127	0.125	0.124	0.123	0.12	0.117	0.114	0.11	0.108	0.106	0.105	0.103	0.102	0.102	0.101	0.101	0.103	0.105	0.107	0.109	0.11	0.112	0.114	0.116	0.117	0.118	0.12	0.122	0.124
E06	Sample	Dilution_90%	0.9	DMSO	Lycopene	Standard_Development	Run079	Standard_Measurement	Plate_01	Clariostar_Study	MB	Biofoundry_,_London	Linear_Dilution_Pattern_V2	0.951	0.952	0.953	0.951	0.947	0.942	0.942	0.943	0.948	0.949	0.953	0.952	0.945	0.938	0.928	0.919	0.915	0.907	0.897	0.892	0.887	0.879	0.875	0.875	0.878	0.881	0.887	0.895	0.898	0.9	0.9	0.898	0.896	0.896	0.899	0.903
E07	Sample	Dilution_70%	0.7	DMSO	Lycopene	Standard_Development	Run079	Standard_Measurement	Plate_01	Clariostar_Study	MB	Biofoundry_,_London	Linear_Dilution_Pattern_V2	0.706	0.707	0.706	0.702	0.699	0.694	0.694	0.695	0.697	0.698	0.703	0.699	0.693	0.688	0.681	0.672	0.67	0.665	0.657	0.653	0.649	0.644	0.644	0.644	0.647	0.652	0.657	0.663	0.668	0.672	0.673	0.672	0.672	0.675	0.679	0.684
E08	Sample	Dilution_50%	0.5	DMSO	Lycopene	Standard_Development	Run079	Standard_Measurement	Plate_01	Clariostar_Study	MB	Biofoundry_,_London	Linear_Dilution_Pattern_V2	1.703	1.704	1.716	1.708	1.721	1.714	1.713	1.72	1.724	1.724	1.738	1.732	1.72	1.718	1.699	1.685	1.687	1.666	1.653	1.657	1.643	1.627	1.614	1.595	1.583	1.58	1.569	1.55	1.538	1.525	1.502	1.488	1.47	1.454	1.441	1.421
E09	Sample	Dilution_30%	0.3	DMSO	Lycopene	Standard_Development	Run079	Standard_Measurement	Plate_01	Clariostar_Study	MB	Biofoundry_,_London	Linear_Dilution_Pattern_V2	0.909	0.914	0.914	0.911	0.912	0.909	0.905	0.906	0.907	0.907	0.907	0.905	0.9	0.896	0.888	0.881	0.879	0.875	0.866	0.862	0.855	0.848	0.842	0.836	0.83	0.826	0.819	0.816	0.809	0.802	0.793	0.785	0.777	0.768	0.762	0.756
E10	Sample	Dilution_10%	0.1	DMSO	Lycopene	Standard_Development	Run079	Standard_Measurement	Plate_01	Clariostar_Study	MB	Biofoundry_,_London	Linear_Dilution_Pattern_V2	0.285	0.284	0.282	0.278	0.275	0.272	0.269	0.269	0.268	0.266	0.265	0.262	0.258	0.254	0.251	0.247	0.246	0.244	0.242	0.24	0.239	0.238	0.236	0.236	0.238	0.239	0.239	0.239	0.24	0.24	0.24	0.24	0.24	0.24	0.241	0.242
E11	Blank	DMSO_Blank		DMSO		Standard_Development	Run079	Standard_Measurement	Plate_01	Clariostar_Study	MB	Biofoundry_,_London	Linear_Dilution_Pattern_V2	0.109	0.106	0.102	0.097	0.094	0.091	0.087	0.086	0.082	0.079	0.076	0.071	0.068	0.064	0.062	0.06	0.059	0.057	0.055	0.054	0.054	0.053	0.051	0.052	0.051	0.051	0.05	0.05	0.049	0.049	0.049	0.048	0.048	0.048	0.046	0.045
E12	Blank	DMSO_Blank		DMSO		Standard_Development	Run079	Standard_Measurement	Plate_01	Clariostar_Study	MB	Biofoundry_,_London	Linear_Dilution_Pattern_V2	0.107	0.103	0.1	0.096	0.092	0.089	0.085	0.084	0.081	0.077	0.074	0.069	0.066	0.063	0.061	0.059	0.057	0.056	0.054	0.053	0.052	0.051	0.05	0.051	0.051	0.05	0.05	0.049	0.048	0.048	0.048	0.047	0.047	0.046	0.045	0.044
F01	Sample	Dilution_90%	0.9	DMSO	Lycopene	Standard_Development	Run079	Standard_Measurement	Plate_01	Clariostar_Study	MB	Biofoundry_,_London	Linear_Dilution_Pattern_V2	1.062	1.067	1.069	1.064	1.058	1.055	1.055	1.056	1.058	1.06	1.064	1.062	1.051	1.046	1.04	1.028	1.023	1.014	1.004	1.0	0.99	0.983	0.978	0.973	0.975	0.976	0.979	0.983	0.986	0.987	0.983	0.977	0.973	0.97	0.97	0.971
F02	Sample	Dilution_70%	0.7	DMSO	Lycopene	Standard_Development	Run079	Standard_Measurement	Plate_01	Clariostar_Study	MB	Biofoundry_,_London	Linear_Dilution_Pattern_V2	0.935	0.938	0.942	0.938	0.935	0.932	0.93	0.931	0.93	0.934	0.938	0.933	0.927	0.922	0.914	0.907	0.903	0.896	0.888	0.881	0.876	0.869	0.865	0.86	0.86	0.86	0.862	0.863	0.862	0.862	0.858	0.852	0.848	0.844	0.842	0.842
F03	Sample	Dilution_50%	0.5	DMSO	Lycopene	Standard_Development	Run079	Standard_Measurement	Plate_01	Clariostar_Study	MB	Biofoundry_,_London	Linear_Dilution_Pattern_V2	0.594	0.595	0.595	0.592	0.587	0.585	0.583	0.583	0.584	0.585	0.586	0.584	0.578	0.573	0.567	0.56	0.557	0.552	0.548	0.544	0.541	0.537	0.534	0.534	0.536	0.538	0.541	0.543	0.546	0.548	0.547	0.546	0.544	0.545	0.546	0.549
F04	Sample	Dilution_30%	0.3	DMSO	Lycopene	Standard_Development	Run079	Standard_Measurement	Plate_01	Clariostar_Study	MB	Biofoundry_,_London	Linear_Dilution_Pattern_V2	0.438	0.438	0.436	0.434	0.43	0.427	0.424	0.425	0.425	0.424	0.425	0.422	0.418	0.413	0.408	0.404	0.401	0.398	0.394	0.391	0.389	0.386	0.385	0.385	0.386	0.387	0.389	0.39	0.391	0.393	0.393	0.391	0.39	0.39	0.391	0.393
F05	Sample	Dilution_10%	0.1	DMSO	Lycopene	Standard_Development	Run079	Standard_Measurement	Plate_01	Clariostar_Study	MB	Biofoundry_,_London	Linear_Dilution_Pattern_V2	0.168	0.167	0.164	0.16	0.157	0.153	0.15	0.15	0.148	0.147	0.145	0.142	0.14	0.136	0.133	0.13	0.128	0.127	0.125	0.124	0.124	0.123	0.122	0.124	0.126	0.127	0.129	0.131	0.132	0.134	0.135	0.137	0.138	0.14	0.142	0.144
F06	Sample	Dilution_90%	0.9	DMSO	Lycopene	Standard_Development	Run079	Standard_Measurement	Plate_01	Clariostar_Study	MB	Biofoundry_,_London	Linear_Dilution_Pattern_V2	1.135	1.136	1.14	1.137	1.135	1.129	1.129	1.131	1.137	1.136	1.144	1.137	1.132	1.123	1.115	1.105	1.097	1.089	1.081	1.075	1.067	1.056	1.052	1.047	1.048	1.048	1.05	1.053	1.053	1.056	1.049	1.042	1.036	1.033	1.032	1.032
F07	Sample	Dilution_70%	0.7	DMSO	Lycopene	Standard_Development	Run079	Standard_Measurement	Plate_01	Clariostar_Study	MB	Biofoundry_,_London	Linear_Dilution_Pattern_V2	0.858	0.858	0.86	0.855	0.852	0.849	0.847	0.848	0.85	0.853	0.858	0.854	0.848	0.843	0.835	0.824	0.821	0.815	0.808	0.802	0.796	0.788	0.785	0.783	0.785	0.788	0.789	0.793	0.794	0.794	0.791	0.787	0.786	0.784	0.784	0.786
F08	Sample	Dilution_50%	0.5	DMSO	Lycopene	Standard_Development	Run079	Standard_Measurement	Plate_01	Clariostar_Study	MB	Biofoundry_,_London	Linear_Dilution_Pattern_V2	0.884	0.887	0.89	0.886	0.882	0.878	0.876	0.878	0.879	0.88	0.883	0.878	0.872	0.869	0.861	0.857	0.854	0.848	0.839	0.832	0.827	0.82	0.815	0.809	0.808	0.806	0.805	0.803	0.801	0.797	0.791	0.785	0.779	0.774	0.77	0.768
F09	Sample	Dilution_30%	0.3	DMSO	Lycopene	Standard_Development	Run079	Standard_Measurement	Plate_01	Clariostar_Study	MB	Biofoundry_,_London	Linear_Dilution_Pattern_V2	0.439	0.438	0.437	0.434	0.431	0.428	0.425	0.425	0.425	0.423	0.423	0.42	0.415	0.411	0.407	0.402	0.398	0.396	0.393	0.389	0.386	0.384	0.383	0.382	0.383	0.384	0.386	0.387	0.387	0.389	0.389	0.387	0.387	0.386	0.387	0.388
F10	Sample	Dilution_10%	0.1	DMSO	Lycopene	Standard_Development	Run079	Standard_Measurement	Plate_01	Clariostar_Study	MB	Biofoundry_,_London	Linear_Dilution_Pattern_V2	0.156	0.153	0.149	0.146	0.142	0.139	0.137	0.135	0.133	0.131	0.129	0.125	0.121	0.118	0.115	0.113	0.111	0.109	0.106	0.105	0.105	0.105	0.105	0.106	0.107	0.109	0.111	0.113	0.114	0.117	0.118	0.119	0.12	0.122	0.124	0.127
F11	Blank	DMSO		DMSO		Standard_Development	Run079	Standard_Measurement	Plate_01	Clariostar_Study	MB	Biofoundry_,_London	Linear_Dilution_Pattern_V2	0.105	0.102	0.099	0.095	0.092	0.089	0.086	0.084	0.081	0.077	0.074	0.069	0.066	0.063	0.061	0.059	0.057	0.056	0.054	0.053	0.053	0.051	0.05	0.051	0.051	0.051	0.05	0.049	0.048	0.049	0.048	0.047	0.047	0.046	0.046	0.045
F12	Blank	DMSO		DMSO		Standard_Development	Run079	Standard_Measurement	Plate_01	Clariostar_Study	MB	Biofoundry_,_London	Linear_Dilution_Pattern_V2	0.111	0.107	0.104	0.1	0.097	0.093	0.09	0.088	0.084	0.081	0.078	0.073	0.069	0.066	0.064	0.061	0.06	0.058	0.057	0.055	0.054	0.053	0.053	0.053	0.053	0.052	0.052	0.051	0.051	0.05	0.05	0.049	0.049	0.048	0.048	0.047
G01	Sample	Dilution_85%	0.85	DMSO	Lycopene	Standard_Development	Run079	Standard_Measurement	Plate_01	Clariostar_Study	MB	Biofoundry_,_London	Linear_Dilution_Pattern_V2	1.074	1.077	1.081	1.079	1.076	1.072	1.069	1.072	1.078	1.075	1.081	1.076	1.071	1.066	1.055	1.042	1.04	1.031	1.022	1.016	1.007	0.997	0.991	0.985	0.986	0.987	0.987	0.986	0.985	0.986	0.979	0.973	0.966	0.962	0.959	0.959
G02	Sample	Dilution_65%	0.65	DMSO	Lycopene	Standard_Development	Run079	Standard_Measurement	Plate_01	Clariostar_Study	MB	Biofoundry_,_London	Linear_Dilution_Pattern_V2	0.874	0.877	0.876	0.873	0.872	0.867	0.865	0.865	0.869	0.87	0.874	0.87	0.863	0.858	0.851	0.842	0.839	0.831	0.823	0.819	0.814	0.806	0.802	0.799	0.798	0.797	0.8	0.801	0.801	0.8	0.796	0.792	0.787	0.784	0.783	0.782
G03	Sample	Dilution_45%	0.45	DMSO	Lycopene	Standard_Development	Run079	Standard_Measurement	Plate_01	Clariostar_Study	MB	Biofoundry_,_London	Linear_Dilution_Pattern_V2	0.507	0.507	0.506	0.502	0.499	0.494	0.493	0.493	0.493	0.494	0.495	0.492	0.488	0.482	0.477	0.472	0.469	0.464	0.46	0.457	0.454	0.45	0.448	0.449	0.45	0.454	0.457	0.461	0.463	0.466	0.466	0.465	0.465	0.465	0.467	0.47
G04	Sample	Dilution_25%	0.25	DMSO	Lycopene	Standard_Development	Run079	Standard_Measurement	Plate_01	Clariostar_Study	MB	Biofoundry_,_London	Linear_Dilution_Pattern_V2	0.247	0.244	0.241	0.238	0.234	0.23	0.227	0.227	0.227	0.227	0.226	0.223	0.219	0.214	0.211	0.208	0.206	0.203	0.201	0.199	0.198	0.197	0.198	0.2	0.203	0.206	0.21	0.212	0.216	0.219	0.221	0.223	0.225	0.227	0.231	0.235
G05	Sample	Dilution_05%	0.0499999999999999	DMSO	Lycopene	Standard_Development	Run079	Standard_Measurement	Plate_01	Clariostar_Study	MB	Biofoundry_,_London	Linear_Dilution_Pattern_V2	0.12	0.117	0.114	0.11	0.106	0.103	0.101	0.099	0.097	0.095	0.093	0.09	0.087	0.083	0.081	0.078	0.077	0.076	0.073	0.072	0.072	0.071	0.07	0.071	0.073	0.073	0.074	0.074	0.075	0.076	0.076	0.077	0.077	0.077	0.078	0.079
G06	Sample	Dilution_85%	0.85	DMSO	Lycopene	Standard_Development	Run079	Standard_Measurement	Plate_01	Clariostar_Study	MB	Biofoundry_,_London	Linear_Dilution_Pattern_V2	1.031	1.031	1.03	1.026	1.024	1.022	1.019	1.022	1.024	1.026	1.032	1.028	1.02	1.016	1.004	0.993	0.989	0.982	0.975	0.966	0.96	0.952	0.946	0.944	0.944	0.946	0.948	0.951	0.952	0.954	0.95	0.945	0.94	0.938	0.938	0.938
G07	Sample	Dilution_65%	0.65	DMSO	Lycopene	Standard_Development	Run079	Standard_Measurement	Plate_01	Clariostar_Study	MB	Biofoundry_,_London	Linear_Dilution_Pattern_V2	0.733	0.734	0.735	0.73	0.726	0.724	0.722	0.721	0.725	0.726	0.728	0.725	0.722	0.714	0.707	0.699	0.697	0.691	0.683	0.678	0.675	0.667	0.665	0.665	0.666	0.669	0.673	0.676	0.68	0.682	0.681	0.678	0.676	0.677	0.679	0.681
G08	Sample	Dilution_45%	0.45	DMSO	Lycopene	Standard_Development	Run079	Standard_Measurement	Plate_01	Clariostar_Study	MB	Biofoundry_,_London	Linear_Dilution_Pattern_V2	0.594	0.595	0.594	0.589	0.586	0.583	0.58	0.582	0.582	0.582	0.584	0.581	0.577	0.57	0.565	0.56	0.557	0.551	0.546	0.543	0.539	0.534	0.532	0.532	0.532	0.532	0.535	0.537	0.538	0.54	0.538	0.535	0.533	0.533	0.533	0.534
G09	Sample	Dilution_25%	0.25	DMSO	Lycopene	Standard_Development	Run079	Standard_Measurement	Plate_01	Clariostar_Study	MB	Biofoundry_,_London	Linear_Dilution_Pattern_V2	0.249	0.247	0.244	0.24	0.236	0.231	0.228	0.228	0.227	0.226	0.226	0.223	0.218	0.214	0.209	0.206	0.204	0.202	0.199	0.198	0.197	0.196	0.196	0.198	0.201	0.204	0.207	0.211	0.213	0.217	0.219	0.22	0.222	0.224	0.228	0.231
G10	Sample	Dilution_05%	0.0499999999999999	DMSO	Lycopene	Standard_Development	Run079	Standard_Measurement	Plate_01	Clariostar_Study	MB	Biofoundry_,_London	Linear_Dilution_Pattern_V2	0.127	0.124	0.121	0.117	0.113	0.109	0.106	0.104	0.102	0.1	0.098	0.094	0.09	0.086	0.083	0.081	0.079	0.077	0.075	0.074	0.073	0.072	0.072	0.074	0.075	0.075	0.075	0.075	0.076	0.077	0.077	0.077	0.077	0.078	0.078	0.079
G11	Blank	DMSO_Blank		DMSO		Standard_Development	Run079	Standard_Measurement	Plate_01	Clariostar_Study	MB	Biofoundry_,_London	Linear_Dilution_Pattern_V2	0.113	0.109	0.105	0.102	0.097	0.094	0.09	0.088	0.086	0.082	0.079	0.075	0.072	0.068	0.066	0.064	0.062	0.061	0.059	0.058	0.057	0.056	0.055	0.056	0.055	0.055	0.054	0.053	0.052	0.053	0.053	0.052	0.051	0.051	0.05	0.049
G12	Blank	DMSO_Blank		DMSO		Standard_Development	Run079	Standard_Measurement	Plate_01	Clariostar_Study	MB	Biofoundry_,_London	Linear_Dilution_Pattern_V2	0.115	0.112	0.108	0.104	0.1	0.096	0.093	0.091	0.089	0.085	0.081	0.076	0.073	0.07	0.067	0.065	0.064	0.062	0.06	0.059	0.059	0.057	0.056	0.057	0.056	0.056	0.055	0.054	0.054	0.054	0.054	0.053	0.052	0.052	0.051	0.05
H01	Sample	Dilution_85%	0.85	DMSO	Lycopene	Standard_Development	Run079	Standard_Measurement	Plate_01	Clariostar_Study	MB	Biofoundry_,_London	Linear_Dilution_Pattern_V2	0.936	0.938	0.936	0.932	0.928	0.923	0.919	0.922	0.926	0.925	0.925	0.922	0.913	0.907	0.898	0.89	0.885	0.875	0.867	0.86	0.85	0.841	0.837	0.836	0.834	0.835	0.84	0.841	0.842	0.844	0.841	0.835	0.832	0.827	0.826	0.826
H02	Sample	Dilution_65%	0.65	DMSO	Lycopene	Standard_Development	Run079	Standard_Measurement	Plate_01	Clariostar_Study	MB	Biofoundry_,_London	Linear_Dilution_Pattern_V2	0.628	0.628	0.626	0.62	0.616	0.612	0.611	0.611	0.613	0.614	0.615	0.612	0.605	0.598	0.592	0.585	0.582	0.575	0.569	0.564	0.56	0.556	0.553	0.553	0.556	0.561	0.565	0.569	0.574	0.576	0.576	0.577	0.576	0.576	0.578	0.581
H03	Sample	Dilution_45%	0.45	DMSO	Lycopene	Standard_Development	Run079	Standard_Measurement	Plate_01	Clariostar_Study	MB	Biofoundry_,_London	Linear_Dilution_Pattern_V2	0.372	0.37	0.367	0.362	0.358	0.353	0.351	0.351	0.351	0.351	0.351	0.348	0.344	0.338	0.332	0.327	0.324	0.322	0.318	0.316	0.313	0.311	0.311	0.314	0.317	0.323	0.328	0.334	0.339	0.344	0.346	0.348	0.351	0.354	0.358	0.364
[truncated: 2,025 more rows]
[truncated: 122 more columns]
