# Supplementary material for: Construction of a Calibration Curve for Lycopene on a Liquid-Handling Platform—Wider Lessons for the Development of Automated Dilution Protocols
Source: ACS Synth Biol. 2024 Aug 3;13(8):2357–75. doi: 10.1021/acssynbio.4c00031 (PMC11334188; doi:10.1021/acssynbio.4c00031)
Supplement: Supplementary file 2 — sb4c00031_si_002.zip [file sb4c00031_si_002.zip › AggregatedData/Run079/Plate_02/Clariostar_Study/Clariostar_Study.csv]

Well	Content	Label	Dilution	Solvent	Solute	Project	Run	Step	Container	Study	Author	Institution	Comment	OD350	OD352	OD354	OD356	OD358	OD360	OD362	OD364	OD366	OD368	OD370	OD372	OD374	OD376	OD378	OD380	OD382	OD384	OD386	OD388	OD390	OD392	OD394	OD396	OD398	OD400	OD402	OD404	OD406	OD408	OD410	OD412	OD414	OD416	OD418	OD420
A01	Sample	Dilution_100%	1.0	DMSO	Lycopene	Standard_Development	Run079	Standard_Measurement	Plate_02	Clariostar_Study	MB	Biofoundry_,_London	Linear_Dilution_Pattern_V2	1.002	1.002	1.002	0.995	0.991	0.991	0.988	0.989	0.994	1.0	0.999	0.993	0.992	0.98	0.969	0.96	0.949	0.941	0.936	0.929	0.92	0.912	0.908	0.905	0.905	0.913	0.919	0.927	0.934	0.936	0.937	0.935	0.93	0.928	0.932	0.94
A02	Sample	Dilution_80%	0.8	DMSO	Lycopene	Standard_Development	Run079	Standard_Measurement	Plate_02	Clariostar_Study	MB	Biofoundry_,_London	Linear_Dilution_Pattern_V2	0.747	0.745	0.744	0.739	0.734	0.731	0.729	0.73	0.733	0.738	0.738	0.733	0.726	0.717	0.709	0.702	0.695	0.689	0.682	0.675	0.67	0.665	0.664	0.663	0.666	0.672	0.679	0.687	0.693	0.699	0.699	0.697	0.697	0.697	0.702	0.711
A03	Sample	Dilution_60%	0.6	DMSO	Lycopene	Standard_Development	Run079	Standard_Measurement	Plate_02	Clariostar_Study	MB	Biofoundry_,_London	Linear_Dilution_Pattern_V2	0.499	0.496	0.494	0.49	0.486	0.483	0.482	0.483	0.484	0.486	0.485	0.483	0.476	0.47	0.464	0.459	0.455	0.449	0.446	0.441	0.438	0.435	0.435	0.437	0.44	0.446	0.453	0.461	0.466	0.471	0.475	0.475	0.476	0.479	0.484	0.494
A04	Sample	Dilution_40%	0.4	DMSO	Lycopene	Standard_Development	Run079	Standard_Measurement	Plate_02	Clariostar_Study	MB	Biofoundry_,_London	Linear_Dilution_Pattern_V2	0.357	0.355	0.351	0.348	0.343	0.34	0.34	0.34	0.34	0.341	0.339	0.337	0.333	0.327	0.323	0.319	0.315	0.311	0.309	0.305	0.304	0.302	0.302	0.304	0.306	0.311	0.317	0.322	0.327	0.33	0.333	0.333	0.335	0.338	0.342	0.348
A05	Sample	Dilution_20%	0.2	DMSO	Lycopene	Standard_Development	Run079	Standard_Measurement	Plate_02	Clariostar_Study	MB	Biofoundry_,_London	Linear_Dilution_Pattern_V2	0.199	0.197	0.193	0.19	0.187	0.184	0.183	0.182	0.181	0.179	0.178	0.176	0.173	0.169	0.167	0.165	0.162	0.159	0.158	0.157	0.156	0.155	0.155	0.157	0.159	0.161	0.165	0.167	0.171	0.172	0.174	0.176	0.177	0.178	0.182	0.187
A06	Sample	Dilution_100%	1.0	DMSO	Lycopene	Standard_Development	Run079	Standard_Measurement	Plate_02	Clariostar_Study	MB	Biofoundry_,_London	Linear_Dilution_Pattern_V2	0.84	0.839	0.836	0.831	0.825	0.82	0.819	0.824	0.827	0.833	0.833	0.829	0.822	0.811	0.802	0.795	0.787	0.779	0.773	0.765	0.758	0.754	0.752	0.753	0.756	0.768	0.777	0.788	0.797	0.802	0.807	0.808	0.809	0.811	0.819	0.833
A07	Sample	Dilution_80%	0.8	DMSO	Lycopene	Standard_Development	Run079	Standard_Measurement	Plate_02	Clariostar_Study	MB	Biofoundry_,_London	Linear_Dilution_Pattern_V2	0.641	0.639	0.637	0.632	0.626	0.623	0.621	0.625	0.626	0.628	0.628	0.625	0.619	0.609	0.603	0.596	0.59	0.584	0.577	0.571	0.567	0.564	0.564	0.566	0.569	0.578	0.586	0.598	0.605	0.61	0.614	0.616	0.617	0.62	0.627	0.639
A08	Sample	Dilution_60%	0.6	DMSO	Lycopene	Standard_Development	Run079	Standard_Measurement	Plate_02	Clariostar_Study	MB	Biofoundry_,_London	Linear_Dilution_Pattern_V2	0.488	0.486	0.483	0.479	0.475	0.472	0.47	0.471	0.472	0.474	0.475	0.471	0.466	0.46	0.454	0.45	0.444	0.44	0.435	0.43	0.428	0.426	0.426	0.428	0.432	0.439	0.447	0.456	0.463	0.467	0.47	0.471	0.473	0.477	0.483	0.493
A09	Sample	Dilution_40%	0.4	DMSO	Lycopene	Standard_Development	Run079	Standard_Measurement	Plate_02	Clariostar_Study	MB	Biofoundry_,_London	Linear_Dilution_Pattern_V2	0.343	0.34	0.337	0.332	0.329	0.326	0.325	0.325	0.325	0.326	0.326	0.322	0.318	0.312	0.307	0.303	0.299	0.296	0.294	0.291	0.289	0.289	0.289	0.291	0.294	0.3	0.305	0.311	0.316	0.32	0.323	0.324	0.326	0.33	0.334	0.342
A10	Sample	Dilution_20%	0.2	DMSO	Lycopene	Standard_Development	Run079	Standard_Measurement	Plate_02	Clariostar_Study	MB	Biofoundry_,_London	Linear_Dilution_Pattern_V2	0.207	0.204	0.201	0.198	0.194	0.191	0.189	0.188	0.187	0.186	0.183	0.181	0.177	0.173	0.17	0.167	0.164	0.162	0.16	0.159	0.159	0.158	0.158	0.159	0.161	0.164	0.166	0.169	0.172	0.175	0.176	0.176	0.178	0.18	0.183	0.187
A11	Blank	DMSO_Blank		DMSO		Standard_Development	Run079	Standard_Measurement	Plate_02	Clariostar_Study	MB	Biofoundry_,_London	Linear_Dilution_Pattern_V2	0.102	0.1	0.096	0.093	0.09	0.087	0.084	0.081	0.079	0.075	0.072	0.069	0.066	0.064	0.06	0.059	0.057	0.057	0.055	0.053	0.053	0.053	0.052	0.052	0.051	0.051	0.051	0.05	0.05	0.049	0.049	0.048	0.048	0.047	0.046	0.045
A12	Blank	DMSO_Blank		DMSO		Standard_Development	Run079	Standard_Measurement	Plate_02	Clariostar_Study	MB	Biofoundry_,_London	Linear_Dilution_Pattern_V2	0.097	0.094	0.092	0.088	0.085	0.082	0.08	0.078	0.075	0.071	0.067	0.065	0.062	0.06	0.057	0.056	0.054	0.053	0.051	0.05	0.05	0.05	0.049	0.049	0.048	0.048	0.047	0.047	0.047	0.046	0.046	0.045	0.045	0.045	0.044	0.044
B01	Sample	Dilution_100%	1.0	DMSO	Lycopene	Standard_Development	Run079	Standard_Measurement	Plate_02	Clariostar_Study	MB	Biofoundry_,_London	Linear_Dilution_Pattern_V2	1.32	1.327	1.333	1.327	1.319	1.314	1.315	1.323	1.326	1.338	1.333	1.327	1.326	1.308	1.302	1.293	1.283	1.268	1.258	1.253	1.238	1.226	1.219	1.216	1.206	1.213	1.213	1.216	1.216	1.212	1.206	1.199	1.192	1.177	1.178	1.18
B02	Sample	Dilution_80%	0.8	DMSO	Lycopene	Standard_Development	Run079	Standard_Measurement	Plate_02	Clariostar_Study	MB	Biofoundry_,_London	Linear_Dilution_Pattern_V2	0.847	0.848	0.845	0.842	0.84	0.837	0.837	0.839	0.842	0.848	0.847	0.841	0.838	0.828	0.821	0.814	0.806	0.797	0.792	0.786	0.779	0.77	0.767	0.766	0.769	0.775	0.779	0.786	0.789	0.792	0.793	0.79	0.787	0.786	0.789	0.796
B03	Sample	Dilution_60%	0.6	DMSO	Lycopene	Standard_Development	Run079	Standard_Measurement	Plate_02	Clariostar_Study	MB	Biofoundry_,_London	Linear_Dilution_Pattern_V2	0.657	0.655	0.654	0.649	0.646	0.643	0.641	0.644	0.644	0.647	0.648	0.643	0.639	0.63	0.625	0.619	0.614	0.608	0.601	0.596	0.592	0.587	0.584	0.585	0.585	0.588	0.591	0.597	0.601	0.602	0.601	0.599	0.598	0.597	0.598	0.603
B04	Sample	Dilution_40%	0.4	DMSO	Lycopene	Standard_Development	Run079	Standard_Measurement	Plate_02	Clariostar_Study	MB	Biofoundry_,_London	Linear_Dilution_Pattern_V2	0.4	0.4	0.397	0.394	0.389	0.386	0.385	0.385	0.386	0.387	0.386	0.383	0.379	0.374	0.369	0.366	0.361	0.357	0.354	0.351	0.349	0.347	0.346	0.348	0.35	0.354	0.359	0.363	0.367	0.37	0.372	0.372	0.372	0.374	0.377	0.382
B05	Sample	Dilution_20%	0.2	DMSO	Lycopene	Standard_Development	Run079	Standard_Measurement	Plate_02	Clariostar_Study	MB	Biofoundry_,_London	Linear_Dilution_Pattern_V2	0.208	0.204	0.202	0.199	0.195	0.192	0.191	0.191	0.19	0.189	0.188	0.185	0.182	0.179	0.176	0.173	0.171	0.168	0.167	0.165	0.165	0.165	0.165	0.167	0.169	0.171	0.174	0.177	0.18	0.182	0.184	0.185	0.186	0.188	0.191	0.196
B06	Sample	Dilution_100%	1.0	DMSO	Lycopene	Standard_Development	Run079	Standard_Measurement	Plate_02	Clariostar_Study	MB	Biofoundry_,_London	Linear_Dilution_Pattern_V2	0.815	0.817	0.813	0.806	0.801	0.8	0.799	0.801	0.807	0.812	0.812	0.81	0.805	0.793	0.785	0.776	0.767	0.76	0.752	0.746	0.74	0.736	0.733	0.737	0.743	0.751	0.762	0.775	0.784	0.79	0.795	0.795	0.795	0.799	0.808	0.822
B07	Sample	Dilution_80%	0.8	DMSO	Lycopene	Standard_Development	Run079	Standard_Measurement	Plate_02	Clariostar_Study	MB	Biofoundry_,_London	Linear_Dilution_Pattern_V2	0.796	0.794	0.792	0.787	0.784	0.781	0.78	0.784	0.786	0.789	0.79	0.784	0.779	0.771	0.763	0.754	0.748	0.741	0.734	0.726	0.72	0.715	0.712	0.713	0.715	0.72	0.727	0.735	0.74	0.744	0.744	0.743	0.742	0.742	0.746	0.754
B08	Sample	Dilution_60%	0.6	DMSO	Lycopene	Standard_Development	Run079	Standard_Measurement	Plate_02	Clariostar_Study	MB	Biofoundry_,_London	Linear_Dilution_Pattern_V2	0.568	0.568	0.565	0.56	0.557	0.556	0.553	0.554	0.557	0.558	0.558	0.555	0.552	0.544	0.538	0.533	0.528	0.523	0.518	0.514	0.509	0.506	0.505	0.506	0.508	0.515	0.52	0.528	0.532	0.536	0.537	0.537	0.538	0.538	0.543	0.551
B09	Sample	Dilution_40%	0.4	DMSO	Lycopene	Standard_Development	Run079	Standard_Measurement	Plate_02	Clariostar_Study	MB	Biofoundry_,_London	Linear_Dilution_Pattern_V2	0.359	0.358	0.355	0.353	0.348	0.344	0.343	0.344	0.344	0.346	0.345	0.341	0.338	0.333	0.328	0.324	0.319	0.317	0.314	0.311	0.309	0.308	0.308	0.309	0.312	0.318	0.322	0.328	0.332	0.335	0.339	0.339	0.341	0.343	0.348	0.355
B10	Sample	Dilution_20%	0.2	DMSO	Lycopene	Standard_Development	Run079	Standard_Measurement	Plate_02	Clariostar_Study	MB	Biofoundry_,_London	Linear_Dilution_Pattern_V2	0.205	0.203	0.199	0.196	0.193	0.189	0.188	0.188	0.186	0.186	0.183	0.181	0.176	0.173	0.17	0.167	0.165	0.163	0.161	0.16	0.159	0.159	0.159	0.161	0.162	0.165	0.169	0.172	0.174	0.176	0.179	0.179	0.181	0.182	0.185	0.189
B11	Blank	DMSO_Blank		DMSO		Standard_Development	Run079	Standard_Measurement	Plate_02	Clariostar_Study	MB	Biofoundry_,_London	Linear_Dilution_Pattern_V2	0.094	0.092	0.089	0.086	0.083	0.08	0.077	0.076	0.074	0.07	0.067	0.064	0.061	0.059	0.056	0.054	0.053	0.052	0.051	0.05	0.05	0.05	0.049	0.049	0.048	0.048	0.047	0.047	0.047	0.047	0.047	0.046	0.045	0.045	0.044	0.044
B12	Blank	DMSO_Blank		DMSO		Standard_Development	Run079	Standard_Measurement	Plate_02	Clariostar_Study	MB	Biofoundry_,_London	Linear_Dilution_Pattern_V2	0.093	0.09	0.088	0.084	0.081	0.078	0.076	0.074	0.071	0.068	0.064	0.061	0.058	0.055	0.053	0.052	0.05	0.049	0.048	0.047	0.047	0.047	0.046	0.046	0.045	0.045	0.044	0.044	0.044	0.044	0.044	0.043	0.043	0.043	0.043	0.042
C01	Sample	Dilution_95%	0.95	DMSO	Lycopene	Standard_Development	Run079	Standard_Measurement	Plate_02	Clariostar_Study	MB	Biofoundry_,_London	Linear_Dilution_Pattern_V2	1.214	1.221	1.221	1.22	1.215	1.211	1.211	1.212	1.212	1.226	1.227	1.221	1.215	1.201	1.192	1.186	1.176	1.162	1.153	1.143	1.131	1.123	1.116	1.107	1.104	1.11	1.11	1.113	1.115	1.112	1.109	1.099	1.092	1.083	1.083	1.083
C02	Sample	Dilution_75%	0.75	DMSO	Lycopene	Standard_Development	Run079	Standard_Measurement	Plate_02	Clariostar_Study	MB	Biofoundry_,_London	Linear_Dilution_Pattern_V2	0.778	0.778	0.778	0.772	0.767	0.764	0.764	0.766	0.768	0.772	0.773	0.77	0.765	0.755	0.747	0.743	0.734	0.727	0.72	0.713	0.708	0.703	0.7	0.699	0.7	0.705	0.71	0.716	0.72	0.723	0.723	0.72	0.717	0.717	0.719	0.725
C03	Sample	Dilution_55%	0.55	DMSO	Lycopene	Standard_Development	Run079	Standard_Measurement	Plate_02	Clariostar_Study	MB	Biofoundry_,_London	Linear_Dilution_Pattern_V2	0.917	0.92	0.923	0.92	0.915	0.913	0.913	0.913	0.915	0.919	0.919	0.911	0.906	0.9	0.894	0.889	0.88	0.871	0.867	0.86	0.85	0.842	0.837	0.834	0.83	0.827	0.825	0.823	0.821	0.817	0.812	0.804	0.797	0.791	0.789	0.787
C04	Sample	Dilution_35%	0.35	DMSO	Lycopene	Standard_Development	Run079	Standard_Measurement	Plate_02	Clariostar_Study	MB	Biofoundry_,_London	Linear_Dilution_Pattern_V2	0.451	0.449	0.448	0.445	0.443	0.439	0.438	0.44	0.437	0.438	0.438	0.434	0.43	0.425	0.42	0.417	0.413	0.409	0.406	0.402	0.399	0.396	0.394	0.394	0.394	0.397	0.399	0.402	0.404	0.404	0.404	0.403	0.402	0.401	0.402	0.406
C05	Sample	Dilution_15%	0.15	DMSO	Lycopene	Standard_Development	Run079	Standard_Measurement	Plate_02	Clariostar_Study	MB	Biofoundry_,_London	Linear_Dilution_Pattern_V2	0.194	0.192	0.189	0.186	0.183	0.18	0.179	0.178	0.176	0.176	0.174	0.172	0.169	0.166	0.163	0.161	0.159	0.157	0.156	0.154	0.153	0.153	0.153	0.154	0.155	0.157	0.159	0.161	0.164	0.166	0.167	0.168	0.169	0.17	0.172	0.175
C06	Sample	Dilution_95%	0.95	DMSO	Lycopene	Standard_Development	Run079	Standard_Measurement	Plate_02	Clariostar_Study	MB	Biofoundry_,_London	Linear_Dilution_Pattern_V2	1.244	1.246	1.243	1.241	1.24	1.238	1.241	1.241	1.244	1.259	1.25	1.241	1.243	1.228	1.22	1.212	1.203	1.19	1.183	1.171	1.161	1.154	1.146	1.136	1.133	1.138	1.139	1.143	1.143	1.14	1.136	1.128	1.12	1.112	1.111	1.113
C07	Sample	Dilution_75%	0.75	DMSO	Lycopene	Standard_Development	Run079	Standard_Measurement	Plate_02	Clariostar_Study	MB	Biofoundry_,_London	Linear_Dilution_Pattern_V2	1.108	1.108	1.114	1.115	1.112	1.111	1.108	1.11	1.113	1.122	1.117	1.112	1.109	1.097	1.09	1.082	1.075	1.063	1.056	1.048	1.038	1.029	1.021	1.015	1.011	1.013	1.009	1.011	1.011	1.004	1.001	0.993	0.985	0.978	0.972	0.972
C08	Sample	Dilution_55%	0.55	DMSO	Lycopene	Standard_Development	Run079	Standard_Measurement	Plate_02	Clariostar_Study	MB	Biofoundry_,_London	Linear_Dilution_Pattern_V2	3.179	3.271	3.5	3.5	3.375	3.436	3.205	3.077	3.089	3.5	3.082	3.133	3.5	3.5	3.5	3.5	3.27	3.057	3.082	3.334	3.474	3.3	3.1	3.412	3.054	3.072	2.867	2.964	2.853	2.763	2.846	2.813	2.845	2.67	2.712	2.633
C09	Sample	Dilution_35%	0.35	DMSO	Lycopene	Standard_Development	Run079	Standard_Measurement	Plate_02	Clariostar_Study	MB	Biofoundry_,_London	Linear_Dilution_Pattern_V2	0.833	0.833	0.833	0.831	0.827	0.827	0.823	0.827	0.825	0.827	0.825	0.822	0.818	0.813	0.808	0.802	0.797	0.791	0.785	0.78	0.775	0.767	0.762	0.757	0.753	0.751	0.748	0.745	0.741	0.737	0.731	0.724	0.718	0.711	0.706	0.703
C10	Sample	Dilution_15%	0.15	DMSO	Lycopene	Standard_Development	Run079	Standard_Measurement	Plate_02	Clariostar_Study	MB	Biofoundry_,_London	Linear_Dilution_Pattern_V2	0.192	0.19	0.187	0.184	0.181	0.177	0.176	0.175	0.173	0.174	0.171	0.167	0.164	0.161	0.158	0.156	0.154	0.152	0.15	0.149	0.148	0.147	0.148	0.149	0.15	0.152	0.154	0.156	0.158	0.16	0.161	0.161	0.162	0.163	0.166	0.169
C11	Blank	DMSO_Blank		DMSO		Standard_Development	Run079	Standard_Measurement	Plate_02	Clariostar_Study	MB	Biofoundry_,_London	Linear_Dilution_Pattern_V2	0.091	0.089	0.086	0.082	0.08	0.076	0.075	0.073	0.07	0.067	0.064	0.06	0.058	0.054	0.052	0.052	0.05	0.049	0.048	0.047	0.047	0.047	0.046	0.046	0.045	0.045	0.045	0.044	0.044	0.044	0.044	0.043	0.043	0.043	0.042	0.042
C12	Blank	DMSO_Blank		DMSO		Standard_Development	Run079	Standard_Measurement	Plate_02	Clariostar_Study	MB	Biofoundry_,_London	Linear_Dilution_Pattern_V2	0.09	0.088	0.085	0.082	0.079	0.075	0.073	0.072	0.069	0.065	0.062	0.058	0.056	0.053	0.051	0.05	0.049	0.047	0.046	0.045	0.044	0.044	0.044	0.044	0.044	0.044	0.043	0.043	0.043	0.043	0.043	0.043	0.043	0.042	0.042	0.041
D01	Sample	Dilution_95%	0.95	DMSO	Lycopene	Standard_Development	Run079	Standard_Measurement	Plate_02	Clariostar_Study	MB	Biofoundry_,_London	Linear_Dilution_Pattern_V2	1.082	1.084	1.085	1.082	1.075	1.071	1.069	1.074	1.081	1.085	1.088	1.084	1.078	1.065	1.056	1.045	1.037	1.023	1.016	1.008	0.999	0.99	0.984	0.981	0.983	0.987	0.991	0.997	1.0	1.0	0.998	0.994	0.989	0.984	0.986	0.992
D02	Sample	Dilution_75%	0.75	DMSO	Lycopene	Standard_Development	Run079	Standard_Measurement	Plate_02	Clariostar_Study	MB	Biofoundry_,_London	Linear_Dilution_Pattern_V2	0.858	0.857	0.854	0.852	0.85	0.844	0.843	0.846	0.849	0.855	0.854	0.849	0.843	0.837	0.827	0.821	0.812	0.804	0.798	0.792	0.786	0.778	0.774	0.773	0.773	0.776	0.781	0.786	0.789	0.791	0.79	0.786	0.782	0.78	0.781	0.785
D03	Sample	Dilution_55%	0.55	DMSO	Lycopene	Standard_Development	Run079	Standard_Measurement	Plate_02	Clariostar_Study	MB	Biofoundry_,_London	Linear_Dilution_Pattern_V2	1.303	1.312	1.306	1.313	1.306	1.304	1.306	1.307	1.306	1.315	1.311	1.303	1.306	1.294	1.285	1.278	1.277	1.26	1.254	1.249	1.239	1.228	1.219	1.208	1.197	1.196	1.188	1.18	1.176	1.169	1.159	1.147	1.134	1.119	1.113	1.103
D04	Sample	Dilution_35%	0.35	DMSO	Lycopene	Standard_Development	Run079	Standard_Measurement	Plate_02	Clariostar_Study	MB	Biofoundry_,_London	Linear_Dilution_Pattern_V2	0.465	0.464	0.463	0.461	0.457	0.453	0.453	0.454	0.454	0.455	0.456	0.452	0.449	0.443	0.44	0.435	0.431	0.426	0.423	0.418	0.416	0.413	0.411	0.41	0.411	0.413	0.414	0.416	0.418	0.419	0.419	0.417	0.415	0.414	0.415	0.418
D05	Sample	Dilution_15%	0.15	DMSO	Lycopene	Standard_Development	Run079	Standard_Measurement	Plate_02	Clariostar_Study	MB	Biofoundry_,_London	Linear_Dilution_Pattern_V2	0.29	0.288	0.286	0.283	0.28	0.277	0.276	0.276	0.275	0.275	0.273	0.271	0.268	0.264	0.262	0.259	0.256	0.254	0.251	0.249	0.246	0.245	0.245	0.245	0.245	0.246	0.246	0.247	0.247	0.248	0.248	0.247	0.246	0.246	0.246	0.248
D06	Sample	Dilution_95%	0.95	DMSO	Lycopene	Standard_Development	Run079	Standard_Measurement	Plate_02	Clariostar_Study	MB	Biofoundry_,_London	Linear_Dilution_Pattern_V2	1.934	1.949	1.979	1.97	1.958	1.953	1.962	1.965	1.962	1.983	1.98	1.959	2.003	1.957	1.968	1.968	1.926	1.894	1.896	1.882	1.869	1.853	1.845	1.82	1.786	1.79	1.771	1.769	1.756	1.732	1.724	1.702	1.684	1.66	1.654	1.645
D07	Sample	Dilution_75%	0.75	DMSO	Lycopene	Standard_Development	Run079	Standard_Measurement	Plate_02	Clariostar_Study	MB	Biofoundry_,_London	Linear_Dilution_Pattern_V2	1.481	1.488	1.495	1.489	1.478	1.484	1.487	1.49	1.492	1.505	1.494	1.489	1.496	1.473	1.472	1.468	1.446	1.437	1.427	1.413	1.403	1.393	1.377	1.368	1.353	1.351	1.339	1.336	1.333	1.32	1.308	1.295	1.283	1.267	1.257	1.248
D08	Sample	Dilution_55%	0.55	DMSO	Lycopene	Standard_Development	Run079	Standard_Measurement	Plate_02	Clariostar_Study	MB	Biofoundry_,_London	Linear_Dilution_Pattern_V2	2.822	2.717	2.747	2.913	3.159	2.885	2.9	2.877	2.771	3.143	2.835	2.777	3.264	3.017	3.053	2.96	2.808	2.744	2.996	3.064	2.953	2.987	2.752	2.833	2.794	2.752	2.642	2.673	2.576	2.539	2.527	2.481	2.428	2.409	2.394	2.346
D09	Sample	Dilution_35%	0.35	DMSO	Lycopene	Standard_Development	Run079	Standard_Measurement	Plate_02	Clariostar_Study	MB	Biofoundry_,_London	Linear_Dilution_Pattern_V2	1.957	1.965	2.023	2.033	2.038	2.03	2.026	2.031	2.009	2.072	2.019	2.036	2.082	2.057	2.027	2.022	2.006	1.981	1.976	1.975	1.979	1.95	1.925	1.891	1.868	1.863	1.811	1.804	1.779	1.746	1.718	1.692	1.664	1.626	1.599	1.566
D10	Sample	Dilution_15%	0.15	DMSO	Lycopene	Standard_Development	Run079	Standard_Measurement	Plate_02	Clariostar_Study	MB	Biofoundry_,_London	Linear_Dilution_Pattern_V2	0.305	0.304	0.302	0.3	0.297	0.293	0.292	0.292	0.29	0.289	0.288	0.285	0.283	0.278	0.275	0.273	0.271	0.268	0.266	0.263	0.262	0.26	0.259	0.259	0.259	0.259	0.26	0.261	0.261	0.261	0.261	0.26	0.259	0.258	0.258	0.26
D11	Blank	DMSO_Blank		DMSO		Standard_Development	Run079	Standard_Measurement	Plate_02	Clariostar_Study	MB	Biofoundry_,_London	Linear_Dilution_Pattern_V2	0.093	0.09	0.087	0.085	0.081	0.078	0.076	0.074	0.071	0.068	0.064	0.061	0.058	0.056	0.053	0.052	0.051	0.049	0.049	0.048	0.047	0.047	0.047	0.046	0.046	0.046	0.045	0.045	0.045	0.045	0.045	0.044	0.044	0.043	0.042	0.042
D12	Blank	DMSO_Blank		DMSO		Standard_Development	Run079	Standard_Measurement	Plate_02	Clariostar_Study	MB	Biofoundry_,_London	Linear_Dilution_Pattern_V2	0.089	0.086	0.083	0.08	0.077	0.073	0.071	0.07	0.067	0.063	0.06	0.057	0.055	0.052	0.049	0.049	0.048	0.046	0.045	0.044	0.044	0.043	0.043	0.044	0.043	0.042	0.042	0.042	0.042	0.042	0.042	0.042	0.042	0.041	0.04	0.039
E01	Sample	Dilution_90%	0.9	DMSO	Lycopene	Standard_Development	Run079	Standard_Measurement	Plate_02	Clariostar_Study	MB	Biofoundry_,_London	Linear_Dilution_Pattern_V2	1.172	1.177	1.176	1.174	1.172	1.169	1.169	1.173	1.175	1.18	1.183	1.176	1.172	1.16	1.148	1.142	1.127	1.118	1.11	1.101	1.089	1.079	1.072	1.069	1.065	1.067	1.067	1.071	1.073	1.069	1.067	1.06	1.054	1.046	1.046	1.047
E02	Sample	Dilution_70%	0.7	DMSO	Lycopene	Standard_Development	Run079	Standard_Measurement	Plate_02	Clariostar_Study	MB	Biofoundry_,_London	Linear_Dilution_Pattern_V2	0.814	0.814	0.814	0.81	0.805	0.805	0.8	0.803	0.806	0.811	0.811	0.806	0.802	0.794	0.786	0.779	0.771	0.766	0.758	0.751	0.746	0.739	0.734	0.734	0.734	0.738	0.74	0.745	0.748	0.748	0.748	0.746	0.743	0.739	0.74	0.744
E03	Sample	Dilution_50%	0.5	DMSO	Lycopene	Standard_Development	Run079	Standard_Measurement	Plate_02	Clariostar_Study	MB	Biofoundry_,_London	Linear_Dilution_Pattern_V2	0.69	0.692	0.688	0.686	0.682	0.68	0.679	0.68	0.68	0.685	0.683	0.678	0.674	0.667	0.66	0.655	0.648	0.643	0.637	0.631	0.626	0.62	0.618	0.617	0.616	0.617	0.618	0.619	0.622	0.621	0.62	0.615	0.612	0.609	0.608	0.61
E04	Sample	Dilution_30%	0.3	DMSO	Lycopene	Standard_Development	Run079	Standard_Measurement	Plate_02	Clariostar_Study	MB	Biofoundry_,_London	Linear_Dilution_Pattern_V2	0.405	0.404	0.402	0.399	0.397	0.393	0.392	0.392	0.393	0.393	0.392	0.389	0.386	0.38	0.376	0.374	0.37	0.366	0.363	0.36	0.357	0.355	0.354	0.355	0.355	0.358	0.359	0.361	0.363	0.364	0.363	0.364	0.362	0.362	0.362	0.366
E05	Sample	Dilution_10%	0.1	DMSO	Lycopene	Standard_Development	Run079	Standard_Measurement	Plate_02	Clariostar_Study	MB	Biofoundry_,_London	Linear_Dilution_Pattern_V2	0.138	0.136	0.132	0.129	0.127	0.124	0.122	0.122	0.12	0.119	0.118	0.117	0.114	0.111	0.108	0.107	0.105	0.102	0.101	0.101	0.1	0.1	0.101	0.102	0.104	0.106	0.107	0.109	0.111	0.113	0.115	0.116	0.117	0.118	0.119	0.122
E06	Sample	Dilution_90%	0.9	DMSO	Lycopene	Standard_Development	Run079	Standard_Measurement	Plate_02	Clariostar_Study	MB	Biofoundry_,_London	Linear_Dilution_Pattern_V2	2.191	2.212	2.231	2.228	2.22	2.259	2.232	2.243	2.212	2.283	2.249	2.276	2.292	2.246	2.277	2.216	2.219	2.142	2.151	2.145	2.169	2.116	2.11	2.084	2.052	2.062	2.016	2.019	1.998	1.98	1.968	1.935	1.913	1.869	1.856	1.847
E07	Sample	Dilution_70%	0.7	DMSO	Lycopene	Standard_Development	Run079	Standard_Measurement	Plate_02	Clariostar_Study	MB	Biofoundry_,_London	Linear_Dilution_Pattern_V2	1.268	1.275	1.28	1.274	1.264	1.267	1.271	1.273	1.273	1.275	1.271	1.27	1.27	1.255	1.249	1.242	1.228	1.217	1.206	1.201	1.191	1.178	1.168	1.159	1.151	1.153	1.144	1.143	1.138	1.128	1.121	1.109	1.097	1.087	1.079	1.073
E08	Sample	Dilution_50%	0.5	DMSO	Lycopene	Standard_Development	Run079	Standard_Measurement	Plate_02	Clariostar_Study	MB	Biofoundry_,_London	Linear_Dilution_Pattern_V2	2.865	3.029	2.946	3.146	3.077	3.081	3.114	2.927	2.914	3.5	3.077	2.93	3.5	3.223	3.5	3.269	3.203	2.909	2.885	3.176	3.198	3.062	3.029	2.899	2.859	2.838	2.722	2.77	2.741	2.61	2.578	2.617	2.533	2.478	2.499	2.416
E09	Sample	Dilution_30%	0.3	DMSO	Lycopene	Standard_Development	Run079	Standard_Measurement	Plate_02	Clariostar_Study	MB	Biofoundry_,_London	Linear_Dilution_Pattern_V2	3.113	3.146	3.5	3.5	3.5	3.5	3.5	3.192	3.5	3.5	3.369	3.175	3.5	3.5	3.5	3.5	3.5	3.117	3.493	3.5	3.5	3.5	3.332	3.5	3.419	3.5	3.118	3.324	3.102	3.07	3.143	3.173	3.202	2.942	3.04	2.844
E10	Sample	Dilution_10%	0.1	DMSO	Lycopene	Standard_Development	Run079	Standard_Measurement	Plate_02	Clariostar_Study	MB	Biofoundry_,_London	Linear_Dilution_Pattern_V2	0.317	0.317	0.315	0.313	0.31	0.307	0.306	0.306	0.304	0.304	0.302	0.299	0.296	0.291	0.289	0.288	0.284	0.282	0.28	0.277	0.275	0.274	0.273	0.272	0.27	0.269	0.268	0.267	0.267	0.266	0.264	0.262	0.261	0.259	0.258	0.258
E11	Blank	DMSO_Blank		DMSO		Standard_Development	Run079	Standard_Measurement	Plate_02	Clariostar_Study	MB	Biofoundry_,_London	Linear_Dilution_Pattern_V2	0.093	0.09	0.087	0.084	0.081	0.078	0.076	0.074	0.072	0.068	0.065	0.062	0.059	0.056	0.053	0.053	0.052	0.05	0.049	0.048	0.047	0.046	0.046	0.047	0.046	0.045	0.045	0.044	0.044	0.045	0.045	0.044	0.044	0.043	0.043	0.042
E12	Blank	DMSO_Blank		DMSO		Standard_Development	Run079	Standard_Measurement	Plate_02	Clariostar_Study	MB	Biofoundry_,_London	Linear_Dilution_Pattern_V2	0.091	0.087	0.084	0.081	0.078	0.074	0.072	0.072	0.069	0.065	0.061	0.058	0.056	0.052	0.049	0.05	0.048	0.046	0.045	0.044	0.044	0.043	0.043	0.044	0.043	0.043	0.042	0.042	0.042	0.042	0.043	0.042	0.042	0.042	0.041	0.04
F01	Sample	Dilution_90%	0.9	DMSO	Lycopene	Standard_Development	Run079	Standard_Measurement	Plate_02	Clariostar_Study	MB	Biofoundry_,_London	Linear_Dilution_Pattern_V2	0.897	0.896	0.895	0.89	0.889	0.886	0.885	0.886	0.889	0.896	0.898	0.89	0.888	0.876	0.866	0.858	0.851	0.841	0.834	0.827	0.819	0.812	0.808	0.808	0.81	0.817	0.823	0.828	0.833	0.837	0.838	0.835	0.831	0.828	0.832	0.839
F02	Sample	Dilution_70%	0.7	DMSO	Lycopene	Standard_Development	Run079	Standard_Measurement	Plate_02	Clariostar_Study	MB	Biofoundry_,_London	Linear_Dilution_Pattern_V2	0.889	0.89	0.891	0.887	0.883	0.881	0.881	0.883	0.885	0.887	0.889	0.884	0.881	0.872	0.864	0.855	0.848	0.841	0.834	0.827	0.82	0.813	0.807	0.801	0.801	0.804	0.804	0.807	0.808	0.807	0.804	0.799	0.793	0.788	0.787	0.789
F03	Sample	Dilution_50%	0.5	DMSO	Lycopene	Standard_Development	Run079	Standard_Measurement	Plate_02	Clariostar_Study	MB	Biofoundry_,_London	Linear_Dilution_Pattern_V2	0.698	0.701	0.7	0.697	0.691	0.689	0.689	0.69	0.693	0.695	0.694	0.69	0.687	0.679	0.673	0.668	0.662	0.655	0.65	0.645	0.639	0.634	0.631	0.627	0.626	0.627	0.627	0.627	0.627	0.627	0.625	0.622	0.616	0.611	0.609	0.61
F04	Sample	Dilution_30%	0.3	DMSO	Lycopene	Standard_Development	Run079	Standard_Measurement	Plate_02	Clariostar_Study	MB	Biofoundry_,_London	Linear_Dilution_Pattern_V2	0.634	0.636	0.635	0.633	0.631	0.629	0.628	0.628	0.629	0.63	0.629	0.627	0.623	0.618	0.613	0.607	0.605	0.598	0.593	0.589	0.582	0.578	0.573	0.569	0.566	0.563	0.56	0.558	0.556	0.553	0.548	0.542	0.537	0.531	0.527	0.525
F05	Sample	Dilution_10%	0.1	DMSO	Lycopene	Standard_Development	Run079	Standard_Measurement	Plate_02	Clariostar_Study	MB	Biofoundry_,_London	Linear_Dilution_Pattern_V2	0.186	0.184	0.181	0.179	0.176	0.173	0.172	0.172	0.171	0.169	0.168	0.166	0.163	0.16	0.157	0.156	0.153	0.151	0.15	0.149	0.148	0.147	0.148	0.148	0.148	0.15	0.151	0.152	0.154	0.155	0.156	0.156	0.157	0.157	0.158	0.16
F06	Sample	Dilution_90%	0.9	DMSO	Lycopene	Standard_Development	Run079	Standard_Measurement	Plate_02	Clariostar_Study	MB	Biofoundry_,_London	Linear_Dilution_Pattern_V2	2.447	2.453	2.457	2.458	2.472	2.462	2.498	2.434	2.409	2.602	2.564	2.45	2.512	2.496	2.498	2.492	2.403	2.358	2.399	2.389	2.393	2.376	2.352	2.308	2.272	2.316	2.249	2.242	2.209	2.168	2.195	2.169	2.161	2.11	2.1	2.078
F07	Sample	Dilution_70%	0.7	DMSO	Lycopene	Standard_Development	Run079	Standard_Measurement	Plate_02	Clariostar_Study	MB	Biofoundry_,_London	Linear_Dilution_Pattern_V2	1.127	1.132	1.135	1.131	1.131	1.126	1.126	1.125	1.128	1.139	1.135	1.129	1.129	1.115	1.109	1.099	1.091	1.079	1.071	1.063	1.052	1.042	1.033	1.026	1.019	1.016	1.013	1.012	1.01	1.003	0.997	0.988	0.977	0.966	0.96	0.956
F08	Sample	Dilution_50%	0.5	DMSO	Lycopene	Standard_Development	Run079	Standard_Measurement	Plate_02	Clariostar_Study	MB	Biofoundry_,_London	Linear_Dilution_Pattern_V2	1.19	1.201	1.206	1.208	1.204	1.202	1.201	1.201	1.204	1.204	1.201	1.198	1.198	1.192	1.184	1.178	1.169	1.16	1.155	1.148	1.137	1.128	1.116	1.107	1.097	1.094	1.081	1.075	1.069	1.061	1.049	1.038	1.024	1.012	1.002	0.992
F09	Sample	Dilution_30%	0.3	DMSO	Lycopene	Standard_Development	Run079	Standard_Measurement	Plate_02	Clariostar_Study	MB	Biofoundry_,_London	Linear_Dilution_Pattern_V2	0.844	0.849	0.852	0.85	0.846	0.846	0.844	0.845	0.843	0.845	0.844	0.838	0.836	0.83	0.825	0.821	0.814	0.809	0.802	0.797	0.791	0.783	0.775	0.768	0.762	0.756	0.749	0.745	0.74	0.731	0.726	0.716	0.707	0.697	0.69	0.683
F10	Sample	Dilution_10%	0.1	DMSO	Lycopene	Standard_Development	Run079	Standard_Measurement	Plate_02	Clariostar_Study	MB	Biofoundry_,_London	Linear_Dilution_Pattern_V2	0.166	0.164	0.161	0.158	0.154	0.151	0.149	0.149	0.147	0.145	0.143	0.14	0.137	0.134	0.132	0.13	0.127	0.126	0.125	0.124	0.123	0.123	0.124	0.125	0.125	0.127	0.128	0.13	0.131	0.133	0.134	0.135	0.136	0.136	0.138	0.141
F11	Blank	DMSO		DMSO		Standard_Development	Run079	Standard_Measurement	Plate_02	Clariostar_Study	MB	Biofoundry_,_London	Linear_Dilution_Pattern_V2	0.091	0.089	0.086	0.083	0.08	0.076	0.074	0.073	0.071	0.067	0.064	0.06	0.058	0.055	0.053	0.052	0.051	0.05	0.049	0.048	0.047	0.046	0.047	0.046	0.046	0.045	0.045	0.045	0.045	0.045	0.045	0.045	0.044	0.043	0.043	0.042
F12	Blank	DMSO		DMSO		Standard_Development	Run079	Standard_Measurement	Plate_02	Clariostar_Study	MB	Biofoundry_,_London	Linear_Dilution_Pattern_V2	0.087	0.084	0.08	0.077	0.074	0.07	0.068	0.067	0.064	0.061	0.056	0.053	0.051	0.049	0.047	0.045	0.044	0.043	0.041	0.041	0.041	0.04	0.04	0.041	0.04	0.04	0.039	0.039	0.039	0.039	0.04	0.039	0.039	0.038	0.038	0.037
G01	Sample	Dilution_85%	0.85	DMSO	Lycopene	Standard_Development	Run079	Standard_Measurement	Plate_02	Clariostar_Study	MB	Biofoundry_,_London	Linear_Dilution_Pattern_V2	0.869	0.872	0.868	0.865	0.86	0.858	0.858	0.857	0.861	0.867	0.865	0.863	0.857	0.847	0.839	0.832	0.824	0.816	0.807	0.8	0.792	0.784	0.78	0.78	0.78	0.785	0.789	0.796	0.801	0.802	0.801	0.798	0.796	0.793	0.795	0.8
G02	Sample	Dilution_65%	0.65	DMSO	Lycopene	Standard_Development	Run079	Standard_Measurement	Plate_02	Clariostar_Study	MB	Biofoundry_,_London	Linear_Dilution_Pattern_V2	0.643	0.642	0.639	0.635	0.631	0.627	0.626	0.626	0.63	0.634	0.632	0.63	0.624	0.616	0.609	0.604	0.598	0.592	0.586	0.581	0.576	0.571	0.568	0.568	0.57	0.575	0.578	0.585	0.589	0.591	0.591	0.59	0.589	0.588	0.59	0.595
G03	Sample	Dilution_45%	0.45	DMSO	Lycopene	Standard_Development	Run079	Standard_Measurement	Plate_02	Clariostar_Study	MB	Biofoundry_,_London	Linear_Dilution_Pattern_V2	0.593	0.593	0.592	0.589	0.586	0.582	0.581	0.582	0.583	0.585	0.584	0.58	0.578	0.571	0.566	0.56	0.554	0.55	0.544	0.538	0.534	0.53	0.527	0.525	0.524	0.527	0.527	0.53	0.531	0.531	0.528	0.525	0.523	0.52	0.52	0.522
G04	Sample	Dilution_25%	0.25	DMSO	Lycopene	Standard_Development	Run079	Standard_Measurement	Plate_02	Clariostar_Study	MB	Biofoundry_,_London	Linear_Dilution_Pattern_V2	0.256	0.254	0.252	0.248	0.245	0.241	0.24	0.241	0.241	0.241	0.24	0.238	0.235	0.229	0.226	0.224	0.221	0.218	0.215	0.214	0.213	0.212	0.213	0.215	0.216	0.22	0.223	0.226	0.229	0.232	0.234	0.235	0.236	0.237	0.24	0.244
G05	Sample	Dilution_05%	0.0499999999999999	DMSO	Lycopene	Standard_Development	Run079	Standard_Measurement	Plate_02	Clariostar_Study	MB	Biofoundry_,_London	Linear_Dilution_Pattern_V2	0.106	0.103	0.1	0.097	0.094	0.091	0.089	0.088	0.087	0.086	0.084	0.082	0.079	0.076	0.074	0.073	0.071	0.069	0.069	0.067	0.067	0.067	0.067	0.068	0.069	0.07	0.07	0.071	0.072	0.073	0.075	0.075	0.076	0.076	0.076	0.078
G06	Sample	Dilution_85%	0.85	DMSO	Lycopene	Standard_Development	Run079	Standard_Measurement	Plate_02	Clariostar_Study	MB	Biofoundry_,_London	Linear_Dilution_Pattern_V2	0.862	0.86	0.858	0.856	0.85	0.847	0.845	0.848	0.851	0.858	0.856	0.851	0.847	0.835	0.826	0.819	0.812	0.804	0.796	0.789	0.782	0.774	0.769	0.768	0.769	0.773	0.777	0.782	0.787	0.79	0.789	0.786	0.78	0.778	0.78	0.784
G07	Sample	Dilution_65%	0.65	DMSO	Lycopene	Standard_Development	Run079	Standard_Measurement	Plate_02	Clariostar_Study	MB	Biofoundry_,_London	Linear_Dilution_Pattern_V2	0.733	0.736	0.734	0.728	0.722	0.72	0.719	0.722	0.724	0.727	0.726	0.723	0.715	0.708	0.701	0.696	0.688	0.68	0.673	0.667	0.662	0.656	0.652	0.652	0.651	0.655	0.657	0.661	0.663	0.663	0.662	0.659	0.656	0.653	0.653	0.656
G08	Sample	Dilution_45%	0.45	DMSO	Lycopene	Standard_Development	Run079	Standard_Measurement	Plate_02	Clariostar_Study	MB	Biofoundry_,_London	Linear_Dilution_Pattern_V2	0.472	0.469	0.467	0.463	0.459	0.456	0.454	0.455	0.457	0.459	0.457	0.453	0.449	0.444	0.44	0.435	0.431	0.426	0.421	0.417	0.414	0.41	0.408	0.41	0.41	0.414	0.418	0.421	0.425	0.426	0.426	0.426	0.426	0.425	0.427	0.431
G09	Sample	Dilution_25%	0.25	DMSO	Lycopene	Standard_Development	Run079	Standard_Measurement	Plate_02	Clariostar_Study	MB	Biofoundry_,_London	Linear_Dilution_Pattern_V2	0.281	0.278	0.274	0.271	0.268	0.264	0.262	0.264	0.263	0.262	0.261	0.259	0.255	0.25	0.247	0.245	0.241	0.238	0.236	0.234	0.232	0.232	0.231	0.233	0.234	0.237	0.24	0.242	0.245	0.247	0.249	0.25	0.25	0.25	0.252	0.256
G10	Sample	Dilution_05%	0.0499999999999999	DMSO	Lycopene	Standard_Development	Run079	Standard_Measurement	Plate_02	Clariostar_Study	MB	Biofoundry_,_London	Linear_Dilution_Pattern_V2	0.11	0.107	0.102	0.1	0.097	0.093	0.091	0.09	0.089	0.086	0.084	0.082	0.079	0.075	0.072	0.072	0.07	0.068	0.067	0.066	0.066	0.066	0.066	0.067	0.067	0.068	0.069	0.069	0.071	0.071	0.073	0.073	0.074	0.073	0.074	0.076
G11	Blank	DMSO_Blank		DMSO		Standard_Development	Run079	Standard_Measurement	Plate_02	Clariostar_Study	MB	Biofoundry_,_London	Linear_Dilution_Pattern_V2	0.084	0.081	0.078	0.075	0.072	0.069	0.066	0.066	0.062	0.059	0.057	0.054	0.051	0.049	0.047	0.045	0.044	0.043	0.042	0.042	0.04	0.04	0.041	0.041	0.041	0.04	0.04	0.04	0.04	0.04	0.04	0.04	0.04	0.04	0.039	0.038
G12	Blank	DMSO_Blank		DMSO		Standard_Development	Run079	Standard_Measurement	Plate_02	Clariostar_Study	MB	Biofoundry_,_London	Linear_Dilution_Pattern_V2	0.085	0.082	0.078	0.074	0.071	0.068	0.066	0.066	0.063	0.059	0.055	0.052	0.05	0.046	0.044	0.044	0.043	0.041	0.04	0.04	0.039	0.039	0.04	0.04	0.039	0.039	0.038	0.038	0.039	0.039	0.038	0.039	0.039	0.038	0.037	0.036
H01	Sample	Dilution_85%	0.85	DMSO	Lycopene	Standard_Development	Run079	Standard_Measurement	Plate_02	Clariostar_Study	MB	Biofoundry_,_London	Linear_Dilution_Pattern_V2	0.792	0.792	0.788	0.785	0.781	0.776	0.773	0.776	0.777	0.781	0.778	0.773	0.769	0.759	0.751	0.744	0.735	0.728	0.719	0.711	0.704	0.697	0.695	0.694	0.695	0.701	0.707	0.714	0.718	0.721	0.721	0.718	0.716	0.714	0.717	0.722
H02	Sample	Dilution_65%	0.65	DMSO	Lycopene	Standard_Development	Run079	Standard_Measurement	Plate_02	Clariostar_Study	MB	Biofoundry_,_London	Linear_Dilution_Pattern_V2	0.659	0.659	0.656	0.651	0.645	0.643	0.64	0.642	0.644	0.646	0.648	0.642	0.636	0.627	0.621	0.616	0.609	0.602	0.596	0.589	0.584	0.578	0.576	0.576	0.576	0.579	0.583	0.588	0.591	0.593	0.592	0.59	0.588	0.585	0.586	0.589
H03	Sample	Dilution_45%	0.45	DMSO	Lycopene	Standard_Development	Run079	Standard_Measurement	Plate_02	Clariostar_Study	MB	Biofoundry_,_London	Linear_Dilution_Pattern_V2	0.414	0.412	0.408	0.405	0.4	0.398	0.396	0.396	0.397	0.398	0.398	0.395	0.39	0.384	0.378	0.374	0.371	0.365	0.36	0.357	0.355	0.352	0.352	0.353	0.354	0.359	0.363	0.368	0.372	0.375	0.377	0.376	0.376	0.377	0.38	0.385
H04	Sample	Dilution_25%	0.25	DMSO	Lycopene	Standard_Development	Run079	Standard_Measurement	Plate_02	Clariostar_Study	MB	Biofoundry_,_London	Linear_Dilution_Pattern_V2	0.251	0.248	0.245	0.241	0.238	0.234	0.232	0.233	0.233	0.232	0.231	0.228	0.224	0.219	0.215	0.213	0.21	0.208	0.205	0.203	0.202	0.201	0.202	0.203	0.205	0.208	0.212	0.214	0.218	0.221	0.223	0.224	0.225	0.225	0.229	0.233
H05	Sample	Dilution_05%	0.0499999999999999	DMSO	Lycopene	Standard_Development	Run079	Standard_Measurement	Plate_02	Clariostar_Study	MB	Biofoundry_,_London	Linear_Dilution_Pattern_V2	0.114	0.112	0.108	0.105	0.102	0.099	0.097	0.096	0.094	0.091	0.09	0.088	0.085	0.082	0.078	0.077	0.076	0.074	0.072	0.071	0.071	0.07	0.071	0.072	0.072	0.072	0.073	0.073	0.074	0.076	0.077	0.077	0.077	0.077	0.078	0.079
H06	Sample	Dilution_85%	0.85	DMSO	Lycopene	Standard_Development	Run079	Standard_Measurement	Plate_02	Clariostar_Study	MB	Biofoundry_,_London	Linear_Dilution_Pattern_V2	0.756	0.752	0.752	0.746	0.741	0.739	0.736	0.738	0.741	0.744	0.743	0.74	0.736	0.725	0.715	0.708	0.7	0.693	0.686	0.678	0.672	0.666	0.662	0.663	0.664	0.67	0.676	0.683	0.688	0.69	0.691	0.688	0.686	0.685	0.688	0.694
H07	Sample	Dilution_65%	0.65	DMSO	Lycopene	Standard_Development	Run079	Standard_Measurement	Plate_02	Clariostar_Study	MB	Biofoundry_,_London	Linear_Dilution_Pattern_V2	0.578	0.575	0.573	0.568	0.564	0.56	0.558	0.56	0.561	0.562	0.562	0.559	0.552	0.544	0.538	0.533	0.527	0.52	0.514	0.508	0.504	0.5	0.498	0.5	0.501	0.505	0.511	0.516	0.521	0.524	0.525	0.524	0.523	0.522	0.525	0.531
H08	Sample	Dilution_45%	0.45	DMSO	Lycopene	Standard_Development	Run079	Standard_Measurement	Plate_02	Clariostar_Study	MB	Biofoundry_,_London	Linear_Dilution_Pattern_V2	0.406	0.404	0.4	0.395	0.392	0.388	0.386	0.387	0.388	0.389	0.388	0.385	0.38	0.374	0.367	0.364	0.36	0.356	0.352	0.349	0.346	0.344	0.343	0.344	0.347	0.35	0.355	0.36	0.364	0.367	0.369	0.369	0.37	0.37	0.373	0.379
H09	Sample	Dilution_25%	0.25	DMSO	Lycopene	Standard_Development	Run079	Standard_Measurement	Plate_02	Clariostar_Study	MB	Biofoundry_,_London	Linear_Dilution_Pattern_V2	0.247	0.244	0.24	0.236	0.233	0.229	0.227	0.228	0.227	0.226	0.224	0.222	0.218	0.213	0.21	0.207	0.204	0.202	0.2	0.198	0.197	0.196	0.196	0.198	0.2	0.203	0.206	0.21	0.213	0.216	0.218	0.219	0.22	0.221	0.224	0.229
H10	Sample	Dilution_05%	0.0499999999999999	DMSO	Lycopene	Standard_Development	Run079	Standard_Measurement	Plate_02	Clariostar_Study	MB	Biofoundry_,_London	Linear_Dilution_Pattern_V2	0.112	0.11	0.106	0.103	0.1	0.096	0.094	0.092	0.09	0.088	0.086	0.083	0.079	0.076	0.074	0.072	0.071	0.069	0.067	0.066	0.067	0.067	0.067	0.068	0.068	0.069	0.069	0.07	0.071	0.072	0.073	0.073	0.073	0.074	0.075	0.076
H11	Blank	DMSO_Blank		DMSO		Standard_Development	Run079	Standard_Measurement	Plate_02	Clariostar_Study	MB	Biofoundry_,_London	Linear_Dilution_Pattern_V2	0.088	0.085	0.081	0.078	0.074	0.07	0.068	0.068	0.065	0.062	0.059	0.056	0.053	0.051	0.049	0.048	0.046	0.044	0.044	0.043	0.043	0.042	0.042	0.043	0.042	0.043	0.042	0.041	0.042	0.042	0.041	0.041	0.041	0.041	0.04	0.039
H12	Blank	DMSO_Blank		DMSO		Standard_Development	Run079	Standard_Measurement	Plate_02	Clariostar_Study	MB	Biofoundry_,_London	Linear_Dilution_Pattern_V2	0.089	0.086	0.082	0.078	0.075	0.071	0.07	0.069	0.065	0.061	0.057	0.053	0.049	0.046	0.045	0.044	0.042	0.041	0.04	0.04	0.039	0.038	0.039	0.04	0.038	0.038	0.038	0.038	0.038	0.038	0.039	0.038	0.038	0.037	0.037	0.036
A01	Sample	Dilution_100%	1.0	DMSO	Lycopene	Standard_Development	Run079	Standard_Measurement	Plate_02	Clariostar_Study	MB	Biofoundry_,_London	Linear_Dilution_Pattern_V2	1.11	1.109	1.113	1.11	1.107	1.105	1.102	1.102	1.107	1.109	1.11	1.106	1.099	1.092	1.078	1.069	1.06	1.05	1.039	1.026	1.022	1.011	1.004	1.0	1.0	1.006	1.008	1.013	1.015	1.015	1.013	1.009	1.001	0.995	0.994	1.0
A02	Sample	Dilution_80%	0.8	DMSO	Lycopene	Standard_Development	Run079	Standard_Measurement	Plate_02	Clariostar_Study	MB	Biofoundry_,_London	Linear_Dilution_Pattern_V2	0.797	0.798	0.795	0.791	0.785	0.782	0.783	0.784	0.785	0.787	0.789	0.781	0.775	0.768	0.759	0.751	0.744	0.737	0.728	0.72	0.715	0.709	0.704	0.704	0.706	0.71	0.716	0.721	0.724	0.729	0.726	0.723	0.722	0.72	0.722	0.729
A03	Sample	Dilution_60%	0.6	DMSO	Lycopene	Standard_Development	Run079	Standard_Measurement	Plate_02	Clariostar_Study	MB	Biofoundry_,_London	Linear_Dilution_Pattern_V2	0.52	0.518	0.515	0.511	0.506	0.503	0.501	0.502	0.504	0.506	0.505	0.501	0.495	0.489	0.483	0.476	0.47	0.467	0.462	0.457	0.454	0.45	0.448	0.449	0.452	0.457	0.463	0.468	0.473	0.476	0.477	0.477	0.478	0.479	0.482	0.489
A04	Sample	Dilution_40%	0.4	DMSO	Lycopene	Standard_Development	Run079	Standard_Measurement	Plate_02	Clariostar_Study	MB	Biofoundry_,_London	Linear_Dilution_Pattern_V2	0.371	0.37	0.367	0.364	0.36	0.356	0.355	0.355	0.356	0.357	0.356	0.352	0.348	0.342	0.337	0.332	0.329	0.326	0.323	0.319	0.318	0.316	0.315	0.316	0.318	0.323	0.327	0.332	0.335	0.337	0.339	0.34	0.341	0.342	0.346	0.352
A05	Sample	Dilution_20%	0.2	DMSO	Lycopene	Standard_Development	Run079	Standard_Measurement	Plate_02	Clariostar_Study	MB	Biofoundry_,_London	Linear_Dilution_Pattern_V2	0.204	0.201	0.199	0.195	0.193	0.189	0.188	0.188	0.187	0.186	0.185	0.182	0.179	0.175	0.172	0.169	0.166	0.165	0.164	0.162	0.162	0.161	0.161	0.162	0.164	0.166	0.169	0.172	0.174	0.176	0.178	0.18	0.181	0.182	0.185	0.189
A06	Sample	Dilution_100%	1.0	DMSO	Lycopene	Standard_Development	Run079	Standard_Measurement	Plate_02	Clariostar_Study	MB	Biofoundry_,_London	Linear_Dilution_Pattern_V2	0.851	0.852	0.849	0.843	0.839	0.835	0.832	0.834	0.842	0.845	0.844	0.837	0.831	0.824	0.814	0.805	0.794	0.786	0.78	0.772	0.766	0.759	0.755	0.757	0.762	0.768	0.778	0.788	0.795	0.8	0.802	0.8	0.801	0.802	0.807	0.819
A07	Sample	Dilution_80%	0.8	DMSO	Lycopene	Standard_Development	Run079	Standard_Measurement	Plate_02	Clariostar_Study	MB	Biofoundry_,_London	Linear_Dilution_Pattern_V2	0.664	0.663	0.658	0.653	0.649	0.647	0.645	0.646	0.649	0.651	0.651	0.648	0.64	0.631	0.622	0.615	0.609	0.603	0.595	0.59	0.585	0.58	0.578	0.579	0.584	0.589	0.597	0.605	0.611	0.616	0.616	0.617	0.618	0.619	0.623	0.632
A08	Sample	Dilution_60%	0.6	DMSO	Lycopene	Standard_Development	Run079	Standard_Measurement	Plate_02	Clariostar_Study	MB	Biofoundry_,_London	Linear_Dilution_Pattern_V2	0.5	0.498	0.494	0.49	0.486	0.482	0.481	0.482	0.485	0.486	0.485	0.481	0.476	0.469	0.463	0.457	0.451	0.447	0.441	0.437	0.435	0.432	0.431	0.432	0.437	0.442	0.449	0.456	0.461	0.466	0.468	0.47	0.471	0.473	0.478	0.487
A09	Sample	Dilution_40%	0.4	DMSO	Lycopene	Standard_Development	Run079	Standard_Measurement	Plate_02	Clariostar_Study	MB	Biofoundry_,_London	Linear_Dilution_Pattern_V2	0.344	0.341	0.338	0.334	0.331	0.329	0.326	0.327	0.328	0.329	0.328	0.324	0.32	0.314	0.309	0.305	0.301	0.298	0.295	0.293	0.292	0.29	0.29	0.292	0.296	0.3	0.305	0.311	0.316	0.319	0.322	0.323	0.325	0.328	0.332	0.34
A10	Sample	Dilution_20%	0.2	DMSO	Lycopene	Standard_Development	Run079	Standard_Measurement	Plate_02	Clariostar_Study	MB	Biofoundry_,_London	Linear_Dilution_Pattern_V2	0.209	0.207	0.203	0.199	0.197	0.193	0.191	0.19	0.19	0.189	0.187	0.183	0.179	0.175	0.172	0.169	0.167	0.165	0.163	0.162	0.161	0.16	0.16	0.162	0.164	0.166	0.168	0.171	0.174	0.176	0.177	0.179	0.18	0.182	0.184	0.189
A11	Blank	DMSO_Blank		DMSO		Standard_Development	Run079	Standard_Measurement	Plate_02	Clariostar_Study	MB	Biofoundry_,_London	Linear_Dilution_Pattern_V2	0.097	0.094	0.091	0.088	0.085	0.082	0.079	0.077	0.075	0.071	0.068	0.064	0.061	0.059	0.057	0.055	0.053	0.052	0.051	0.05	0.05	0.049	0.048	0.049	0.049	0.048	0.047	0.046	0.046	0.046	0.046	0.046	0.045	0.045	0.044	0.044
A12	Blank	DMSO_Blank		DMSO		Standard_Development	Run079	Standard_Measurement	Plate_02	Clariostar_Study	MB	Biofoundry_,_London	Linear_Dilution_Pattern_V2	0.098	0.093	0.09	0.088	0.085	0.081	0.079	0.077	0.075	0.071	0.068	0.065	0.062	0.059	0.057	0.055	0.053	0.052	0.051	0.05	0.05	0.049	0.048	0.048	0.048	0.047	0.047	0.047	0.046	0.045	0.045	0.045	0.045	0.045	0.044	0.044
B01	Sample	Dilution_100%	1.0	DMSO	Lycopene	Standard_Development	Run079	Standard_Measurement	Plate_02	Clariostar_Study	MB	Biofoundry_,_London	Linear_Dilution_Pattern_V2	1.313	1.322	1.321	1.32	1.32	1.319	1.319	1.317	1.323	1.327	1.329	1.324	1.315	1.314	1.295	1.286	1.279	1.268	1.253	1.238	1.233	1.219	1.211	1.206	1.203	1.203	1.202	1.205	1.203	1.2	1.194	1.184	1.175	1.162	1.157	1.163
B02	Sample	Dilution_80%	0.8	DMSO	Lycopene	Standard_Development	Run079	Standard_Measurement	Plate_02	Clariostar_Study	MB	Biofoundry_,_London	Linear_Dilution_Pattern_V2	1.031	1.033	1.031	1.03	1.028	1.023	1.021	1.023	1.033	1.034	1.035	1.032	1.023	1.013	1.007	0.996	0.985	0.978	0.971	0.959	0.954	0.945	0.939	0.934	0.933	0.935	0.936	0.937	0.937	0.937	0.932	0.925	0.919	0.911	0.91	0.913
B03	Sample	Dilution_60%	0.6	DMSO	Lycopene	Standard_Development	Run079	Standard_Measurement	Plate_02	Clariostar_Study	MB	Biofoundry_,_London	Linear_Dilution_Pattern_V2	0.658	0.658	0.657	0.653	0.65	0.647	0.645	0.645	0.647	0.651	0.648	0.647	0.64	0.634	0.626	0.62	0.613	0.608	0.603	0.596	0.593	0.586	0.582	0.581	0.583	0.586	0.589	0.592	0.596	0.596	0.595	0.593	0.591	0.589	0.589	0.594
B04	Sample	Dilution_40%	0.4	DMSO	Lycopene	Standard_Development	Run079	Standard_Measurement	Plate_02	Clariostar_Study	MB	Biofoundry_,_London	Linear_Dilution_Pattern_V2	0.485	0.485	0.482	0.48	0.477	0.474	0.472	0.472	0.474	0.474	0.473	0.47	0.465	0.46	0.455	0.45	0.446	0.442	0.438	0.434	0.43	0.427	0.424	0.425	0.426	0.427	0.43	0.433	0.435	0.436	0.436	0.434	0.434	0.433	0.434	0.439
B05	Sample	Dilution_20%	0.2	DMSO	Lycopene	Standard_Development	Run079	Standard_Measurement	Plate_02	Clariostar_Study	MB	Biofoundry_,_London	Linear_Dilution_Pattern_V2	0.209	0.207	0.204	0.2	0.198	0.194	0.192	0.192	0.192	0.191	0.19	0.187	0.184	0.18	0.178	0.175	0.172	0.17	0.169	0.168	0.167	0.166	0.167	0.168	0.17	0.173	0.175	0.177	0.181	0.183	0.184	0.186	0.187	0.188	0.191	0.197
B06	Sample	Dilution_100%	1.0	DMSO	Lycopene	Standard_Development	Run079	Standard_Measurement	Plate_02	Clariostar_Study	MB	Biofoundry_,_London	Linear_Dilution_Pattern_V2	0.979	0.983	0.981	0.975	0.97	0.967	0.966	0.971	0.974	0.978	0.982	0.978	0.967	0.958	0.949	0.94	0.928	0.92	0.909	0.902	0.896	0.889	0.884	0.883	0.887	0.892	0.898	0.905	0.91	0.915	0.912	0.91	0.908	0.904	0.906	0.916
B07	Sample	Dilution_80%	0.8	DMSO	Lycopene	Standard_Development	Run079	Standard_Measurement	Plate_02	Clariostar_Study	MB	Biofoundry_,_London	Linear_Dilution_Pattern_V2	0.778	0.778	0.776	0.772	0.767	0.763	0.761	0.764	0.767	0.771	0.77	0.765	0.758	0.75	0.741	0.734	0.727	0.72	0.712	0.704	0.7	0.694	0.69	0.689	0.692	0.697	0.704	0.711	0.715	0.717	0.717	0.715	0.714	0.713	0.717	0.725
B08	Sample	Dilution_60%	0.6	DMSO	Lycopene	Standard_Development	Run079	Standard_Measurement	Plate_02	Clariostar_Study	MB	Biofoundry_,_London	Linear_Dilution_Pattern_V2	0.672	0.67	0.669	0.665	0.661	0.658	0.658	0.658	0.662	0.663	0.663	0.659	0.654	0.646	0.638	0.633	0.626	0.622	0.615	0.609	0.604	0.6	0.597	0.595	0.597	0.6	0.602	0.606	0.608	0.609	0.608	0.607	0.604	0.603	0.604	0.609
B09	Sample	Dilution_40%	0.4	DMSO	Lycopene	Standard_Development	Run079	Standard_Measurement	Plate_02	Clariostar_Study	MB	Biofoundry_,_London	Linear_Dilution_Pattern_V2	0.365	0.364	0.362	0.357	0.354	0.351	0.349	0.35	0.351	0.352	0.351	0.348	0.344	0.338	0.333	0.329	0.324	0.322	0.319	0.316	0.315	0.312	0.312	0.314	0.318	0.321	0.326	0.331	0.335	0.339	0.34	0.341	0.344	0.345	0.349	0.356
B10	Sample	Dilution_20%	0.2	DMSO	Lycopene	Standard_Development	Run079	Standard_Measurement	Plate_02	Clariostar_Study	MB	Biofoundry_,_London	Linear_Dilution_Pattern_V2	0.206	0.205	0.202	0.198	0.195	0.192	0.19	0.189	0.189	0.189	0.187	0.183	0.179	0.175	0.172	0.17	0.167	0.165	0.164	0.163	0.162	0.161	0.161	0.162	0.165	0.167	0.17	0.172	0.175	0.178	0.18	0.181	0.182	0.184	0.186	0.191
B11	Blank	DMSO_Blank		DMSO		Standard_Development	Run079	Standard_Measurement	Plate_02	Clariostar_Study	MB	Biofoundry_,_London	Linear_Dilution_Pattern_V2	0.093	0.089	0.086	0.084	0.081	0.077	0.075	0.073	0.072	0.069	0.065	0.062	0.059	0.056	0.055	0.053	0.051	0.05	0.049	0.049	0.049	0.048	0.047	0.047	0.048	0.046	0.045	0.045	0.045	0.045	0.045	0.044	0.044	0.044	0.043	0.043
B12	Blank	DMSO_Blank		DMSO		Standard_Development	Run079	Standard_Measurement	Plate_02	Clariostar_Study	MB	Biofoundry_,_London	Linear_Dilution_Pattern_V2	0.093	0.09	0.087	0.084	0.081	0.077	0.075	0.074	0.071	0.068	0.066	0.063	0.06	0.056	0.054	0.053	0.051	0.05	0.049	0.048	0.048	0.047	0.046	0.046	0.046	0.046	0.045	0.044	0.044	0.044	0.044	0.044	0.044	0.043	0.042	0.043
C01	Sample	Dilution_95%	0.95	DMSO	Lycopene	Standard_Development	Run079	Standard_Measurement	Plate_02	Clariostar_Study	MB	Biofoundry_,_London	Linear_Dilution_Pattern_V2	1.321	1.331	1.337	1.337	1.331	1.337	1.338	1.334	1.337	1.347	1.348	1.34	1.327	1.326	1.314	1.302	1.293	1.282	1.268	1.256	1.251	1.239	1.23	1.223	1.221	1.217	1.219	1.216	1.214	1.21	1.201	1.19	1.182	1.168	1.162	1.163
C02	Sample	Dilution_75%	0.75	DMSO	Lycopene	Standard_Development	Run079	Standard_Measurement	Plate_02	Clariostar_Study	MB	Biofoundry_,_London	Linear_Dilution_Pattern_V2	1.06	1.065	1.066	1.068	1.061	1.062	1.062	1.063	1.066	1.069	1.072	1.064	1.058	1.051	1.042	1.032	1.026	1.02	1.007	0.996	0.989	0.978	0.972	0.966	0.962	0.963	0.962	0.96	0.961	0.959	0.951	0.943	0.934	0.926	0.923	0.922
C03	Sample	Dilution_55%	0.55	DMSO	Lycopene	Standard_Development	Run079	Standard_Measurement	Plate_02	Clariostar_Study	MB	Biofoundry_,_London	Linear_Dilution_Pattern_V2	0.747	0.749	0.748	0.745	0.742	0.74	0.738	0.739	0.741	0.741	0.741	0.738	0.733	0.727	0.717	0.713	0.707	0.701	0.694	0.689	0.683	0.676	0.671	0.669	0.667	0.668	0.669	0.67	0.671	0.668	0.665	0.662	0.657	0.653	0.652	0.653
C04	Sample	Dilution_35%	0.35	DMSO	Lycopene	Standard_Development	Run079	Standard_Measurement	Plate_02	Clariostar_Study	MB	Biofoundry_,_London	Linear_Dilution_Pattern_V2	0.41	0.407	0.406	0.404	0.4	0.396	0.395	0.396	0.398	0.397	0.396	0.393	0.389	0.384	0.379	0.375	0.371	0.368	0.364	0.36	0.358	0.355	0.354	0.354	0.357	0.358	0.36	0.364	0.365	0.367	0.366	0.366	0.366	0.365	0.366	0.369
C05	Sample	Dilution_15%	0.15	DMSO	Lycopene	Standard_Development	Run079	Standard_Measurement	Plate_02	Clariostar_Study	MB	Biofoundry_,_London	Linear_Dilution_Pattern_V2	0.193	0.19	0.187	0.185	0.182	0.178	0.177	0.178	0.178	0.175	0.174	0.173	0.169	0.165	0.164	0.162	0.158	0.157	0.155	0.154	0.154	0.153	0.152	0.153	0.156	0.158	0.16	0.162	0.163	0.165	0.167	0.168	0.169	0.17	0.172	0.175
C06	Sample	Dilution_95%	0.95	DMSO	Lycopene	Standard_Development	Run079	Standard_Measurement	Plate_02	Clariostar_Study	MB	Biofoundry_,_London	Linear_Dilution_Pattern_V2	1.021	1.022	1.02	1.016	1.011	1.01	1.009	1.011	1.019	1.024	1.027	1.018	1.009	1.001	0.99	0.981	0.974	0.966	0.955	0.945	0.941	0.933	0.925	0.923	0.925	0.93	0.934	0.936	0.94	0.941	0.94	0.935	0.931	0.926	0.928	0.933
C07	Sample	Dilution_75%	0.75	DMSO	Lycopene	Standard_Development	Run079	Standard_Measurement	Plate_02	Clariostar_Study	MB	Biofoundry_,_London	Linear_Dilution_Pattern_V2	0.777	0.779	0.778	0.774	0.77	0.768	0.765	0.767	0.77	0.773	0.773	0.77	0.763	0.753	0.746	0.74	0.734	0.727	0.717	0.711	0.706	0.699	0.696	0.694	0.696	0.699	0.703	0.709	0.712	0.714	0.711	0.709	0.705	0.703	0.704	0.711
C08	Sample	Dilution_55%	0.55	DMSO	Lycopene	Standard_Development	Run079	Standard_Measurement	Plate_02	Clariostar_Study	MB	Biofoundry_,_London	Linear_Dilution_Pattern_V2	1.113	1.125	1.123	1.125	1.124	1.122	1.121	1.121	1.127	1.125	1.124	1.124	1.117	1.109	1.102	1.096	1.089	1.082	1.072	1.06	1.054	1.041	1.032	1.023	1.017	1.012	1.008	1.002	0.996	0.988	0.978	0.966	0.953	0.943	0.934	0.927
C09	Sample	Dilution_35%	0.35	DMSO	Lycopene	Standard_Development	Run079	Standard_Measurement	Plate_02	Clariostar_Study	MB	Biofoundry_,_London	Linear_Dilution_Pattern_V2	0.572	0.572	0.57	0.569	0.566	0.563	0.56	0.56	0.562	0.562	0.56	0.555	0.551	0.546	0.542	0.539	0.532	0.529	0.524	0.52	0.517	0.512	0.507	0.504	0.505	0.504	0.503	0.502	0.501	0.499	0.496	0.493	0.49	0.487	0.484	0.485
C10	Sample	Dilution_15%	0.15	DMSO	Lycopene	Standard_Development	Run079	Standard_Measurement	Plate_02	Clariostar_Study	MB	Biofoundry_,_London	Linear_Dilution_Pattern_V2	0.206	0.204	0.202	0.198	0.195	0.192	0.19	0.19	0.189	0.188	0.186	0.182	0.179	0.175	0.172	0.17	0.168	0.166	0.165	0.162	0.162	0.161	0.161	0.162	0.164	0.165	0.166	0.167	0.169	0.17	0.171	0.172	0.173	0.174	0.175	0.178
C11	Blank	DMSO_Blank		DMSO		Standard_Development	Run079	Standard_Measurement	Plate_02	Clariostar_Study	MB	Biofoundry_,_London	Linear_Dilution_Pattern_V2	0.091	0.089	0.085	0.083	0.08	0.076	0.074	0.073	0.071	0.067	0.064	0.061	0.058	0.054	0.053	0.052	0.05	0.049	0.048	0.048	0.047	0.046	0.046	0.046	0.046	0.045	0.045	0.044	0.044	0.044	0.044	0.044	0.044	0.043	0.042	0.042
C12	Blank	DMSO_Blank		DMSO		Standard_Development	Run079	Standard_Measurement	Plate_02	Clariostar_Study	MB	Biofoundry_,_London	Linear_Dilution_Pattern_V2	0.091	0.088	0.085	0.082	0.079	0.075	0.072	0.071	0.07	0.066	0.063	0.06	0.056	0.053	0.052	0.049	0.048	0.047	0.047	0.046	0.046	0.045	0.044	0.045	0.045	0.044	0.043	0.042	0.043	0.042	0.043	0.043	0.043	0.043	0.041	0.041
D01	Sample	Dilution_95%	0.95	DMSO	Lycopene	Standard_Development	Run079	Standard_Measurement	Plate_02	Clariostar_Study	MB	Biofoundry_,_London	Linear_Dilution_Pattern_V2	1.888	1.926	1.931	1.932	1.941	1.944	1.937	1.948	1.959	1.964	1.964	1.962	1.942	1.94	1.908	1.903	1.893	1.892	1.862	1.845	1.831	1.807	1.792	1.762	1.751	1.739	1.736	1.732	1.713	1.706	1.689	1.658	1.637	1.612	1.597	1.59
D02	Sample	Dilution_75%	0.75	DMSO	Lycopene	Standard_Development	Run079	Standard_Measurement	Plate_02	Clariostar_Study	MB	Biofoundry_,_London	Linear_Dilution_Pattern_V2	1.241	1.248	1.254	1.254	1.25	1.252	1.249	1.249	1.253	1.26	1.265	1.259	1.248	1.239	1.228	1.222	1.213	1.204	1.19	1.182	1.177	1.159	1.146	1.139	1.14	1.134	1.13	1.126	1.122	1.115	1.105	1.095	1.085	1.075	1.068	1.064
D03	Sample	Dilution_55%	0.55	DMSO	Lycopene	Standard_Development	Run079	Standard_Measurement	Plate_02	Clariostar_Study	MB	Biofoundry_,_London	Linear_Dilution_Pattern_V2	0.794	0.795	0.796	0.792	0.789	0.788	0.787	0.787	0.791	0.792	0.794	0.788	0.783	0.775	0.767	0.763	0.755	0.75	0.742	0.735	0.728	0.722	0.717	0.714	0.712	0.71	0.71	0.711	0.712	0.709	0.704	0.699	0.692	0.688	0.686	0.686
D04	Sample	Dilution_35%	0.35	DMSO	Lycopene	Standard_Development	Run079	Standard_Measurement	Plate_02	Clariostar_Study	MB	Biofoundry_,_London	Linear_Dilution_Pattern_V2	0.474	0.472	0.471	0.468	0.465	0.462	0.46	0.461	0.463	0.463	0.463	0.46	0.456	0.45	0.445	0.442	0.438	0.434	0.429	0.425	0.422	0.418	0.416	0.416	0.416	0.418	0.418	0.419	0.421	0.421	0.42	0.418	0.417	0.415	0.414	0.417
D05	Sample	Dilution_15%	0.15	DMSO	Lycopene	Standard_Development	Run079	Standard_Measurement	Plate_02	Clariostar_Study	MB	Biofoundry_,_London	Linear_Dilution_Pattern_V2	0.253	0.252	0.25	0.248	0.245	0.243	0.241	0.242	0.242	0.241	0.239	0.238	0.235	0.23	0.226	0.225	0.222	0.22	0.218	0.216	0.215	0.213	0.213	0.214	0.215	0.216	0.216	0.217	0.218	0.219	0.22	0.22	0.22	0.22	0.22	0.223
D06	Sample	Dilution_95%	0.95	DMSO	Lycopene	Standard_Development	Run079	Standard_Measurement	Plate_02	Clariostar_Study	MB	Biofoundry_,_London	Linear_Dilution_Pattern_V2	1.262	1.263	1.26	1.259	1.256	1.26	1.258	1.258	1.267	1.274	1.272	1.268	1.256	1.254	1.239	1.229	1.221	1.211	1.199	1.187	1.18	1.163	1.156	1.152	1.152	1.15	1.153	1.156	1.155	1.152	1.142	1.135	1.129	1.118	1.115	1.118
D07	Sample	Dilution_75%	0.75	DMSO	Lycopene	Standard_Development	Run079	Standard_Measurement	Plate_02	Clariostar_Study	MB	Biofoundry_,_London	Linear_Dilution_Pattern_V2	0.982	0.984	0.984	0.981	0.977	0.974	0.972	0.976	0.981	0.983	0.986	0.981	0.973	0.967	0.955	0.949	0.941	0.933	0.923	0.915	0.908	0.898	0.891	0.889	0.889	0.889	0.889	0.89	0.891	0.889	0.883	0.879	0.871	0.865	0.864	0.865
D08	Sample	Dilution_55%	0.55	DMSO	Lycopene	Standard_Development	Run079	Standard_Measurement	Plate_02	Clariostar_Study	MB	Biofoundry_,_London	Linear_Dilution_Pattern_V2	1.064	1.069	1.07	1.072	1.071	1.071	1.066	1.068	1.075	1.078	1.081	1.073	1.065	1.063	1.054	1.047	1.04	1.034	1.023	1.014	1.006	0.996	0.987	0.98	0.974	0.969	0.967	0.962	0.958	0.951	0.94	0.932	0.92	0.911	0.904	0.899
D09	Sample	Dilution_35%	0.35	DMSO	Lycopene	Standard_Development	Run079	Standard_Measurement	Plate_02	Clariostar_Study	MB	Biofoundry_,_London	Linear_Dilution_Pattern_V2	1.022	1.03	1.032	1.03	1.031	1.032	1.031	1.03	1.032	1.034	1.035	1.03	1.024	1.024	1.017	1.01	1.002	0.996	0.987	0.977	0.973	0.962	0.951	0.943	0.938	0.929	0.92	0.914	0.907	0.897	0.886	0.874	0.863	0.851	0.84	0.833
D10	Sample	Dilution_15%	0.15	DMSO	Lycopene	Standard_Development	Run079	Standard_Measurement	Plate_02	Clariostar_Study	MB	Biofoundry_,_London	Linear_Dilution_Pattern_V2	0.507	0.507	0.506	0.504	0.503	0.501	0.499	0.499	0.499	0.498	0.499	0.496	0.493	0.487	0.483	0.481	0.477	0.473	0.469	0.465	0.463	0.457	0.453	0.45	0.448	0.444	0.44	0.437	0.435	0.431	0.427	0.422	0.417	0.412	0.407	0.405
D11	Blank	DMSO_Blank		DMSO		Standard_Development	Run079	Standard_Measurement	Plate_02	Clariostar_Study	MB	Biofoundry_,_London	Linear_Dilution_Pattern_V2	0.095	0.092	0.089	0.086	0.083	0.079	0.076	0.075	0.073	0.071	0.068	0.064	0.061	0.057	0.056	0.055	0.053	0.051	0.05	0.05	0.05	0.049	0.048	0.048	0.048	0.048	0.046	0.046	0.046	0.046	0.046	0.045	0.045	0.044	0.043	0.043
D12	Blank	DMSO_Blank		DMSO		Standard_Development	Run079	Standard_Measurement	Plate_02	Clariostar_Study	MB	Biofoundry_,_London	Linear_Dilution_Pattern_V2	0.089	0.085	0.082	0.079	0.076	0.072	0.07	0.069	0.067	0.064	0.061	0.058	0.054	0.052	0.051	0.049	0.047	0.046	0.045	0.045	0.045	0.044	0.044	0.043	0.044	0.043	0.042	0.042	0.042	0.042	0.042	0.042	0.042	0.041	0.04	0.04
E01	Sample	Dilution_90%	0.9	DMSO	Lycopene	Standard_Development	Run079	Standard_Measurement	Plate_02	Clariostar_Study	MB	Biofoundry_,_London	Linear_Dilution_Pattern_V2	2.203	2.255	2.266	2.331	2.291	2.321	2.327	2.314	2.347	2.335	2.329	2.335	2.307	2.342	2.314	2.289	2.266	2.277	2.232	2.189	2.218	2.187	2.163	2.156	2.119	2.119	2.092	2.067	2.055	2.041	2.016	1.998	1.95	1.916	1.897	1.889
E02	Sample	Dilution_70%	0.7	DMSO	Lycopene	Standard_Development	Run079	Standard_Measurement	Plate_02	Clariostar_Study	MB	Biofoundry_,_London	Linear_Dilution_Pattern_V2	1.091	1.092	1.096	1.094	1.091	1.094	1.09	1.09	1.095	1.098	1.098	1.093	1.087	1.082	1.071	1.061	1.058	1.049	1.036	1.027	1.021	1.009	1.0	0.993	0.992	0.99	0.987	0.985	0.983	0.978	0.972	0.964	0.955	0.946	0.94	0.938
E03	Sample	Dilution_50%	0.5	DMSO	Lycopene	Standard_Development	Run079	Standard_Measurement	Plate_02	Clariostar_Study	MB	Biofoundry_,_London	Linear_Dilution_Pattern_V2	0.665	0.666	0.665	0.662	0.66	0.656	0.654	0.657	0.658	0.66	0.66	0.657	0.65	0.644	0.638	0.632	0.626	0.621	0.615	0.61	0.605	0.599	0.595	0.592	0.592	0.593	0.594	0.595	0.597	0.596	0.593	0.59	0.587	0.583	0.58	0.583
E04	Sample	Dilution_30%	0.3	DMSO	Lycopene	Standard_Development	Run079	Standard_Measurement	Plate_02	Clariostar_Study	MB	Biofoundry_,_London	Linear_Dilution_Pattern_V2	0.414	0.413	0.411	0.409	0.406	0.403	0.401	0.402	0.403	0.401	0.401	0.399	0.395	0.39	0.385	0.382	0.378	0.374	0.37	0.367	0.365	0.362	0.36	0.36	0.361	0.362	0.363	0.365	0.366	0.366	0.365	0.364	0.364	0.362	0.362	0.364
E05	Sample	Dilution_10%	0.1	DMSO	Lycopene	Standard_Development	Run079	Standard_Measurement	Plate_02	Clariostar_Study	MB	Biofoundry_,_London	Linear_Dilution_Pattern_V2	0.141	0.138	0.135	0.131	0.129	0.125	0.122	0.123	0.122	0.121	0.12	0.118	0.115	0.112	0.11	0.107	0.105	0.105	0.103	0.102	0.101	0.101	0.102	0.103	0.105	0.107	0.108	0.109	0.112	0.113	0.115	0.116	0.118	0.119	0.12	0.123
E06	Sample	Dilution_90%	0.9	DMSO	Lycopene	Standard_Development	Run079	Standard_Measurement	Plate_02	Clariostar_Study	MB	Biofoundry_,_London	Linear_Dilution_Pattern_V2	1.124	1.129	1.131	1.125	1.119	1.119	1.119	1.12	1.127	1.132	1.133	1.128	1.116	1.113	1.101	1.093	1.081	1.075	1.063	1.049	1.04	1.03	1.026	1.022	1.019	1.022	1.025	1.025	1.026	1.024	1.02	1.014	1.008	0.999	0.996	0.999
E07	Sample	Dilution_70%	0.7	DMSO	Lycopene	Standard_Development	Run079	Standard_Measurement	Plate_02	Clariostar_Study	MB	Biofoundry_,_London	Linear_Dilution_Pattern_V2	0.806	0.806	0.806	0.803	0.798	0.797	0.797	0.797	0.801	0.802	0.802	0.8	0.794	0.787	0.777	0.772	0.763	0.756	0.749	0.742	0.734	0.728	0.725	0.723	0.724	0.724	0.728	0.733	0.733	0.732	0.731	0.727	0.724	0.72	0.72	0.723
E08	Sample	Dilution_50%	0.5	DMSO	Lycopene	Standard_Development	Run079	Standard_Measurement	Plate_02	Clariostar_Study	MB	Biofoundry_,_London	Linear_Dilution_Pattern_V2	1.07	1.073	1.077	1.079	1.075	1.076	1.074	1.075	1.082	1.084	1.079	1.077	1.072	1.067	1.06	1.051	1.045	1.039	1.028	1.02	1.012	1.002	0.992	0.986	0.981	0.975	0.969	0.963	0.96	0.953	0.94	0.93	0.921	0.911	0.903	0.896
E09	Sample	Dilution_30%	0.3	DMSO	Lycopene	Standard_Development	Run079	Standard_Measurement	Plate_02	Clariostar_Study	MB	Biofoundry_,_London	Linear_Dilution_Pattern_V2	1.185	1.196	1.204	1.205	1.205	1.205	1.204	1.207	1.211	1.21	1.212	1.208	1.201	1.197	1.188	1.179	1.171	1.169	1.159	1.144	1.137	1.122	1.11	1.099	1.09	1.075	1.06	1.048	1.038	1.026	1.01	0.996	0.979	0.963	0.948	0.935
E10	Sample	Dilution_10%	0.1	DMSO	Lycopene	Standard_Development	Run079	Standard_Measurement	Plate_02	Clariostar_Study	MB	Biofoundry_,_London	Linear_Dilution_Pattern_V2	0.427	0.427	0.426	0.425	0.423	0.42	0.418	0.419	0.419	0.418	0.416	0.412	0.41	0.406	0.403	0.401	0.398	0.395	0.391	0.387	0.385	0.381	0.377	0.376	0.373	0.37	0.367	0.363	0.361	0.358	0.354	0.351	0.347	0.343	0.339	0.337
E11	Blank	DMSO_Blank		DMSO		Standard_Development	Run079	Standard_Measurement	Plate_02	Clariostar_Study	MB	Biofoundry_,_London	Linear_Dilution_Pattern_V2	0.091	0.088	0.084	0.082	0.078	0.075	0.072	0.071	0.069	0.066	0.063	0.06	0.057	0.053	0.052	0.05	0.048	0.047	0.046	0.046	0.045	0.044	0.044	0.044	0.045	0.044	0.043	0.042	0.043	0.043	0.042	0.043	0.043	0.042	0.041	0.04
E12	Blank	DMSO_Blank		DMSO		Standard_Development	Run079	Standard_Measurement	Plate_02	Clariostar_Study	MB	Biofoundry_,_London	Linear_Dilution_Pattern_V2	0.092	0.088	0.084	0.08	0.078	0.074	0.072	0.071	0.069	0.066	0.062	0.058	0.055	0.052	0.051	0.05	0.047	0.046	0.046	0.045	0.045	0.044	0.043	0.044	0.044	0.043	0.042	0.042	0.042	0.042	0.043	0.043	0.043	0.042	0.041	0.041
F01	Sample	Dilution_90%	0.9	DMSO	Lycopene	Standard_Development	Run079	Standard_Measurement	Plate_02	Clariostar_Study	MB	Biofoundry_,_London	Linear_Dilution_Pattern_V2	1.625	1.631	1.638	1.642	1.638	1.65	1.637	1.635	1.643	1.646	1.666	1.656	1.631	1.628	1.614	1.604	1.591	1.589	1.575	1.554	1.546	1.528	1.512	1.501	1.493	1.491	1.484	1.476	1.479	1.47	1.453	1.444	1.423	1.407	1.397	1.388
F02	Sample	Dilution_70%	0.7	DMSO	Lycopene	Standard_Development	Run079	Standard_Measurement	Plate_02	Clariostar_Study	MB	Biofoundry_,_London	Linear_Dilution_Pattern_V2	0.989	0.989	0.991	0.987	0.981	0.982	0.981	0.984	0.99	0.992	0.995	0.991	0.985	0.974	0.966	0.956	0.95	0.942	0.931	0.924	0.917	0.906	0.9	0.896	0.894	0.892	0.891	0.891	0.892	0.889	0.882	0.875	0.868	0.86	0.855	0.854
F03	Sample	Dilution_50%	0.5	DMSO	Lycopene	Standard_Development	Run079	Standard_Measurement	Plate_02	Clariostar_Study	MB	Biofoundry_,_London	Linear_Dilution_Pattern_V2	0.751	0.754	0.753	0.751	0.749	0.747	0.743	0.745	0.748	0.749	0.748	0.745	0.74	0.734	0.727	0.722	0.715	0.709	0.702	0.694	0.689	0.683	0.677	0.674	0.673	0.672	0.671	0.669	0.668	0.666	0.66	0.655	0.65	0.642	0.64	0.639
F04	Sample	Dilution_30%	0.3	DMSO	Lycopene	Standard_Development	Run079	Standard_Measurement	Plate_02	Clariostar_Study	MB	Biofoundry_,_London	Linear_Dilution_Pattern_V2	0.439	0.438	0.436	0.435	0.432	0.427	0.426	0.427	0.427	0.429	0.427	0.424	0.42	0.414	0.411	0.408	0.404	0.399	0.394	0.392	0.388	0.385	0.383	0.383	0.382	0.382	0.383	0.384	0.384	0.383	0.383	0.38	0.379	0.377	0.376	0.377
F05	Sample	Dilution_10%	0.1	DMSO	Lycopene	Standard_Development	Run079	Standard_Measurement	Plate_02	Clariostar_Study	MB	Biofoundry_,_London	Linear_Dilution_Pattern_V2	0.16	0.158	0.154	0.151	0.149	0.145	0.143	0.144	0.144	0.143	0.141	0.139	0.136	0.131	0.13	0.128	0.125	0.123	0.122	0.121	0.122	0.12	0.121	0.123	0.124	0.125	0.126	0.127	0.129	0.131	0.132	0.133	0.134	0.135	0.137	0.14
F06	Sample	Dilution_90%	0.9	DMSO	Lycopene	Standard_Development	Run079	Standard_Measurement	Plate_02	Clariostar_Study	MB	Biofoundry_,_London	Linear_Dilution_Pattern_V2	1.157	1.161	1.161	1.157	1.155	1.156	1.152	1.155	1.158	1.167	1.165	1.156	1.146	1.142	1.133	1.119	1.114	1.105	1.093	1.081	1.071	1.063	1.052	1.048	1.044	1.047	1.047	1.046	1.047	1.044	1.041	1.032	1.022	1.015	1.009	1.009
F07	Sample	Dilution_70%	0.7	DMSO	Lycopene	Standard_Development	Run079	Standard_Measurement	Plate_02	Clariostar_Study	MB	Biofoundry_,_London	Linear_Dilution_Pattern_V2	0.837	0.838	0.837	0.832	0.829	0.826	0.826	0.828	0.832	0.833	0.833	0.829	0.823	0.816	0.806	0.799	0.791	0.785	0.778	0.771	0.764	0.754	0.749	0.747	0.747	0.747	0.748	0.751	0.752	0.75	0.746	0.743	0.74	0.734	0.731	0.734
F08	Sample	Dilution_50%	0.5	DMSO	Lycopene	Standard_Development	Run079	Standard_Measurement	Plate_02	Clariostar_Study	MB	Biofoundry_,_London	Linear_Dilution_Pattern_V2	1.036	1.043	1.042	1.04	1.038	1.039	1.038	1.038	1.04	1.041	1.046	1.038	1.033	1.026	1.017	1.008	1.001	0.993	0.987	0.977	0.969	0.958	0.949	0.942	0.935	0.927	0.922	0.917	0.91	0.903	0.892	0.882	0.871	0.86	0.85	0.845
F09	Sample	Dilution_30%	0.3	DMSO	Lycopene	Standard_Development	Run079	Standard_Measurement	Plate_02	Clariostar_Study	MB	Biofoundry_,_London	Linear_Dilution_Pattern_V2	0.604	0.604	0.602	0.6	0.597	0.594	0.593	0.594	0.595	0.594	0.595	0.591	0.587	0.582	0.576	0.571	0.567	0.563	0.556	0.552	0.547	0.542	0.539	0.535	0.532	0.529	0.527	0.525	0.522	0.519	0.515	0.508	0.504	0.499	0.494	0.492
F10	Sample	Dilution_10%	0.1	DMSO	Lycopene	Standard_Development	Run079	Standard_Measurement	Plate_02	Clariostar_Study	MB	Biofoundry_,_London	Linear_Dilution_Pattern_V2	0.18	0.178	0.175	0.171	0.169	0.165	0.163	0.163	0.162	0.161	0.159	0.156	0.152	0.148	0.147	0.144	0.141	0.14	0.139	0.138	0.137	0.136	0.136	0.138	0.138	0.139	0.14	0.141	0.142	0.144	0.144	0.146	0.146	0.146	0.147	0.149
F11	Blank	DMSO		DMSO		Standard_Development	Run079	Standard_Measurement	Plate_02	Clariostar_Study	MB	Biofoundry_,_London	Linear_Dilution_Pattern_V2	0.092	0.089	0.086	0.083	0.08	0.076	0.073	0.073	0.071	0.068	0.065	0.061	0.059	0.055	0.053	0.052	0.05	0.049	0.048	0.048	0.047	0.046	0.046	0.047	0.047	0.046	0.045	0.044	0.044	0.044	0.044	0.045	0.044	0.044	0.043	0.042
F12	Blank	DMSO		DMSO		Standard_Development	Run079	Standard_Measurement	Plate_02	Clariostar_Study	MB	Biofoundry_,_London	Linear_Dilution_Pattern_V2	0.088	0.084	0.081	0.077	0.074	0.071	0.069	0.068	0.065	0.062	0.059	0.055	0.052	0.049	0.048	0.047	0.044	0.043	0.042	0.042	0.041	0.041	0.04	0.041	0.041	0.04	0.039	0.038	0.039	0.039	0.04	0.04	0.04	0.039	0.038	0.038
G01	Sample	Dilution_85%	0.85	DMSO	Lycopene	Standard_Development	Run079	Standard_Measurement	Plate_02	Clariostar_Study	MB	Biofoundry_,_London	Linear_Dilution_Pattern_V2	1.1	1.103	1.102	1.099	1.096	1.096	1.096	1.097	1.102	1.106	1.105	1.101	1.09	1.082	1.071	1.061	1.056	1.047	1.036	1.025	1.015	1.004	0.997	0.989	0.987	0.988	0.987	0.99	0.99	0.987	0.981	0.973	0.964	0.957	0.953	0.952
G02	Sample	Dilution_65%	0.65	DMSO	Lycopene	Standard_Development	Run079	Standard_Measurement	Plate_02	Clariostar_Study	MB	Biofoundry_,_London	Linear_Dilution_Pattern_V2	0.884	0.89	0.887	0.883	0.88	0.878	0.877	0.881	0.884	0.886	0.884	0.88	0.874	0.866	0.857	0.85	0.843	0.838	0.828	0.82	0.813	0.804	0.798	0.794	0.794	0.794	0.793	0.79	0.79	0.787	0.782	0.777	0.77	0.763	0.76	0.76
G03	Sample	Dilution_45%	0.45	DMSO	Lycopene	Standard_Development	Run079	Standard_Measurement	Plate_02	Clariostar_Study	MB	Biofoundry_,_London	Linear_Dilution_Pattern_V2	0.509	0.509	0.505	0.502	0.5	0.498	0.495	0.496	0.499	0.5	0.5	0.497	0.492	0.485	0.479	0.474	0.468	0.465	0.46	0.456	0.452	0.447	0.445	0.445	0.446	0.448	0.45	0.452	0.454	0.456	0.456	0.454	0.452	0.451	0.45	0.454
G04	Sample	Dilution_25%	0.25	DMSO	Lycopene	Standard_Development	Run079	Standard_Measurement	Plate_02	Clariostar_Study	MB	Biofoundry_,_London	Linear_Dilution_Pattern_V2	0.27	0.267	0.265	0.261	0.259	0.256	0.253	0.255	0.255	0.255	0.254	0.251	0.247	0.242	0.239	0.237	0.233	0.231	0.229	0.227	0.227	0.225	0.225	0.226	0.229	0.231	0.234	0.236	0.239	0.241	0.243	0.244	0.245	0.245	0.248	0.253
G05	Sample	Dilution_05%	0.0499999999999999	DMSO	Lycopene	Standard_Development	Run079	Standard_Measurement	Plate_02	Clariostar_Study	MB	Biofoundry_,_London	Linear_Dilution_Pattern_V2	0.106	0.103	0.1	0.097	0.094	0.091	0.088	0.089	0.088	0.086	0.084	0.082	0.079	0.076	0.074	0.073	0.071	0.069	0.068	0.068	0.067	0.067	0.068	0.068	0.069	0.07	0.07	0.071	0.072	0.072	0.074	0.075	0.076	0.076	0.076	0.078
G06	Sample	Dilution_85%	0.85	DMSO	Lycopene	Standard_Development	Run079	Standard_Measurement	Plate_02	Clariostar_Study	MB	Biofoundry_,_London	Linear_Dilution_Pattern_V2	0.925	0.926	0.923	0.917	0.913	0.913	0.911	0.912	0.917	0.917	0.918	0.914	0.906	0.899	0.889	0.88	0.873	0.865	0.855	0.847	0.84	0.831	0.825	0.823	0.825	0.826	0.828	0.833	0.834	0.835	0.83	0.826	0.821	0.816	0.814	0.818
G07	Sample	Dilution_65%	0.65	DMSO	Lycopene	Standard_Development	Run079	Standard_Measurement	Plate_02	Clariostar_Study	MB	Biofoundry_,_London	Linear_Dilution_Pattern_V2	0.741	0.742	0.737	0.733	0.728	0.726	0.724	0.723	0.729	0.73	0.731	0.726	0.72	0.713	0.706	0.699	0.692	0.686	0.678	0.67	0.664	0.657	0.653	0.651	0.652	0.654	0.657	0.66	0.66	0.66	0.66	0.656	0.651	0.647	0.647	0.648
G08	Sample	Dilution_45%	0.45	DMSO	Lycopene	Standard_Development	Run079	Standard_Measurement	Plate_02	Clariostar_Study	MB	Biofoundry_,_London	Linear_Dilution_Pattern_V2	0.534	0.533	0.531	0.526	0.522	0.518	0.516	0.518	0.52	0.521	0.52	0.517	0.512	0.505	0.501	0.497	0.49	0.487	0.482	0.477	0.472	0.468	0.465	0.463	0.464	0.466	0.468	0.469	0.471	0.471	0.469	0.468	0.465	0.463	0.463	0.465
G09	Sample	Dilution_25%	0.25	DMSO	Lycopene	Standard_Development	Run079	Standard_Measurement	Plate_02	Clariostar_Study	MB	Biofoundry_,_London	Linear_Dilution_Pattern_V2	0.273	0.271	0.268	0.265	0.262	0.258	0.256	0.257	0.258	0.258	0.256	0.253	0.249	0.244	0.241	0.238	0.234	0.233	0.23	0.228	0.227	0.225	0.225	0.227	0.229	0.23	0.233	0.235	0.238	0.24	0.241	0.242	0.243	0.243	0.245	0.249
G10	Sample	Dilution_05%	0.0499999999999999	DMSO	Lycopene	Standard_Development	Run079	Standard_Measurement	Plate_02	Clariostar_Study	MB	Biofoundry_,_London	Linear_Dilution_Pattern_V2	0.11	0.107	0.103	0.1	0.098	0.094	0.091	0.091	0.09	0.088	0.086	0.083	0.08	0.076	0.074	0.072	0.071	0.069	0.068	0.068	0.067	0.066	0.066	0.067	0.068	0.069	0.07	0.069	0.07	0.071	0.073	0.073	0.074	0.074	0.074	0.076
G11	Blank	DMSO_Blank		DMSO		Standard_Development	Run079	Standard_Measurement	Plate_02	Clariostar_Study	MB	Biofoundry_,_London	Linear_Dilution_Pattern_V2	0.087	0.083	0.08	0.077	0.075	0.071	0.069	0.068	0.066	0.063	0.06	0.057	0.053	0.05	0.049	0.048	0.046	0.045	0.044	0.043	0.043	0.043	0.042	0.043	0.043	0.042	0.042	0.041	0.041	0.041	0.041	0.042	0.042	0.041	0.04	0.04
G12	Blank	DMSO_Blank		DMSO		Standard_Development	Run079	Standard_Measurement	Plate_02	Clariostar_Study	MB	Biofoundry_,_London	Linear_Dilution_Pattern_V2	0.086	0.082	0.079	0.075	0.073	0.068	0.066	0.066	0.064	0.06	0.058	0.054	0.051	0.047	0.046	0.045	0.042	0.042	0.041	0.04	0.04	0.039	0.039	0.04	0.04	0.04	0.039	0.038	0.038	0.039	0.039	0.039	0.04	0.039	0.037	0.037
H01	Sample	Dilution_85%	0.85	DMSO	Lycopene	Standard_Development	Run079	Standard_Measurement	Plate_02	Clariostar_Study	MB	Biofoundry_,_London	Linear_Dilution_Pattern_V2	0.87	0.869	0.868	0.865	0.858	0.856	0.854	0.856	0.858	0.862	0.861	0.855	0.846	0.837	0.827	0.82	0.812	0.807	0.794	0.786	0.779	0.771	0.765	0.762	0.764	0.766	0.771	0.774	0.778	0.778	0.776	0.772	0.767	0.764	0.763	0.766
H02	Sample	Dilution_65%	0.65	DMSO	Lycopene	Standard_Development	Run079	Standard_Measurement	Plate_02	Clariostar_Study	MB	Biofoundry_,_London	Linear_Dilution_Pattern_V2	0.707	0.706	0.701	0.699	0.695	0.691	0.69	0.69	0.694	0.697	0.696	0.692	0.684	0.679	0.668	0.662	0.656	0.649	0.642	0.635	0.629	0.622	0.618	0.616	0.616	0.618	0.622	0.623	0.624	0.626	0.623	0.621	0.617	0.613	0.612	0.613
H03	Sample	Dilution_45%	0.45	DMSO	Lycopene	Standard_Development	Run079	Standard_Measurement	Plate_02	Clariostar_Study	MB	Biofoundry_,_London	Linear_Dilution_Pattern_V2	0.439	0.437	0.433	0.429	0.427	0.423	0.421	0.422	0.423	0.424	0.422	0.418	0.414	0.407	0.402	0.398	0.393	0.388	0.383	0.379	0.376	0.372	0.369	0.371	0.373	0.375	0.379	0.382	0.384	0.385	0.386	0.386	0.385	0.384	0.385	0.389
H04	Sample	Dilution_25%	0.25	DMSO	Lycopene	Standard_Development	Run079	Standard_Measurement	Plate_02	Clariostar_Study	MB	Biofoundry_,_London	Linear_Dilution_Pattern_V2	0.252	0.25	0.246	0.243	0.24	0.236	0.234	0.234	0.234	0.235	0.233	0.229	0.225	0.22	0.217	0.214	0.211	0.208	0.206	0.205	0.204	0.202	0.202	0.204	0.206	0.209	0.212	0.215	0.218	0.221	0.222	0.224	0.225	0.226	0.228	0.233
H05	Sample	Dilution_05%	0.0499999999999999	DMSO	Lycopene	Standard_Development	Run079	Standard_Measurement	Plate_02	Clariostar_Study	MB	Biofoundry_,_London	Linear_Dilution_Pattern_V2	0.116	0.113	0.109	0.106	0.103	0.1	0.098	0.097	0.096	0.094	0.092	0.089	0.086	0.082	0.08	0.078	0.076	0.075	0.074	0.073	0.072	0.072	0.071	0.073	0.074	0.074	0.074	0.074	0.075	0.076	0.077	0.078	0.078	0.078	0.079	0.08
H06	Sample	Dilution_85%	0.85	DMSO	Lycopene	Standard_Development	Run079	Standard_Measurement	Plate_02	Clariostar_Study	MB	Biofoundry_,_London	Linear_Dilution_Pattern_V2	0.825	0.825	0.822	0.818	0.815	0.809	0.806	0.809	0.813	0.815	0.816	0.808	0.801	0.792	0.784	0.776	0.768	0.76	0.753	0.742	0.734	0.728	0.723	0.723	0.723	0.727	0.732	0.735	0.738	0.74	0.738	0.734	0.731	0.727	0.726	0.732
H07	Sample	Dilution_65%	0.65	DMSO	Lycopene	Standard_Development	Run079	Standard_Measurement	Plate_02	Clariostar_Study	MB	Biofoundry_,_London	Linear_Dilution_Pattern_V2	0.613	0.611	0.609	0.603	0.599	0.594	0.593	0.594	0.596	0.598	0.596	0.591	0.585	0.578	0.57	0.564	0.558	0.552	0.547	0.539	0.534	0.529	0.526	0.526	0.528	0.531	0.534	0.538	0.542	0.544	0.544	0.542	0.54	0.538	0.538	0.542
H08	Sample	Dilution_45%	0.45	DMSO	Lycopene	Standard_Development	Run079	Standard_Measurement	Plate_02	Clariostar_Study	MB	Biofoundry_,_London	Linear_Dilution_Pattern_V2	0.421	0.419	0.415	0.411	0.407	0.403	0.4	0.402	0.404	0.403	0.401	0.399	0.394	0.386	0.381	0.377	0.371	0.368	0.364	0.36	0.357	0.353	0.352	0.353	0.355	0.358	0.362	0.365	0.369	0.371	0.372	0.373	0.371	0.371	0.372	0.377
H09	Sample	Dilution_25%	0.25	DMSO	Lycopene	Standard_Development	Run079	Standard_Measurement	Plate_02	Clariostar_Study	MB	Biofoundry_,_London	Linear_Dilution_Pattern_V2	0.249	0.247	0.243	0.239	0.236	0.233	0.23	0.23	0.23	0.229	0.228	0.226	0.221	0.216	0.212	0.21	0.206	0.203	0.202	0.2	0.2	0.198	0.197	0.2	0.202	0.205	0.207	0.21	0.214	0.216	0.218	0.219	0.22	0.222	0.224	0.229
H10	Sample	Dilution_05%	0.0499999999999999	DMSO	Lycopene	Standard_Development	Run079	Standard_Measurement	Plate_02	Clariostar_Study	MB	Biofoundry_,_London	Linear_Dilution_Pattern_V2	0.116	0.112	0.108	0.105	0.101	0.097	0.095	0.095	0.094	0.091	0.089	0.086	0.083	0.079	0.077	0.076	0.073	0.071	0.07	0.069	0.069	0.068	0.068	0.07	0.071	0.071	0.071	0.071	0.072	0.073	0.074	0.075	0.075	0.076	0.076	0.077
H11	Blank	DMSO_Blank		DMSO		Standard_Development	Run079	Standard_Measurement	Plate_02	Clariostar_Study	MB	Biofoundry_,_London	Linear_Dilution_Pattern_V2	0.087	0.084	0.08	0.076	0.074	0.069	0.068	0.067	0.065	0.062	0.059	0.056	0.052	0.049	0.048	0.047	0.045	0.043	0.043	0.043	0.043	0.041	0.041	0.042	0.042	0.041	0.041	0.04	0.04	0.041	0.041	0.041	0.041	0.04	0.039	0.039
H12	Blank	DMSO_Blank		DMSO		Standard_Development	Run079	Standard_Measurement	Plate_02	Clariostar_Study	MB	Biofoundry_,_London	Linear_Dilution_Pattern_V2	0.09	0.086	0.083	0.08	0.076	0.071	0.069	0.069	0.066	0.063	0.059	0.055	0.051	0.047	0.046	0.045	0.042	0.042	0.041	0.04	0.04	0.039	0.039	0.039	0.04	0.039	0.038	0.037	0.039	0.038	0.038	0.039	0.039	0.038	0.037	0.037
A01	Sample	Dilution_100%	1.0	DMSO	Lycopene	Standard_Development	Run079	Standard_Measurement	Plate_02	Clariostar_Study	MB	Biofoundry_,_London	Linear_Dilution_Pattern_V2	1.138	1.142	1.141	1.137	1.131	1.128	1.125	1.13	1.133	1.136	1.135	1.126	1.112	1.108	1.101	1.091	1.081	1.07	1.057	1.048	1.037	1.028	1.024	1.021	1.016	1.02	1.02	1.024	1.026	1.022	1.022	1.013	1.008	1.003	0.999	1.0
A02	Sample	Dilution_80%	0.8	DMSO	Lycopene	Standard_Development	Run079	Standard_Measurement	Plate_02	Clariostar_Study	MB	Biofoundry_,_London	Linear_Dilution_Pattern_V2	0.784	0.784	0.783	0.776	0.77	0.768	0.769	0.769	0.771	0.771	0.77	0.766	0.757	0.749	0.741	0.733	0.726	0.72	0.71	0.704	0.697	0.691	0.687	0.685	0.687	0.691	0.696	0.7	0.705	0.705	0.704	0.701	0.699	0.698	0.698	0.704
A03	Sample	Dilution_60%	0.6	DMSO	Lycopene	Standard_Development	Run079	Standard_Measurement	Plate_02	Clariostar_Study	MB	Biofoundry_,_London	Linear_Dilution_Pattern_V2	0.535	0.533	0.529	0.526	0.521	0.517	0.516	0.516	0.517	0.518	0.517	0.512	0.506	0.5	0.495	0.489	0.484	0.48	0.472	0.468	0.463	0.461	0.459	0.458	0.46	0.465	0.47	0.475	0.479	0.48	0.482	0.481	0.482	0.481	0.484	0.49
A04	Sample	Dilution_40%	0.4	DMSO	Lycopene	Standard_Development	Run079	Standard_Measurement	Plate_02	Clariostar_Study	MB	Biofoundry_,_London	Linear_Dilution_Pattern_V2	0.373	0.372	0.37	0.365	0.36	0.357	0.357	0.356	0.357	0.357	0.356	0.352	0.347	0.342	0.337	0.333	0.329	0.326	0.322	0.319	0.315	0.314	0.314	0.315	0.316	0.32	0.324	0.328	0.332	0.334	0.336	0.335	0.336	0.338	0.34	0.346
A05	Sample	Dilution_20%	0.2	DMSO	Lycopene	Standard_Development	Run079	Standard_Measurement	Plate_02	Clariostar_Study	MB	Biofoundry_,_London	Linear_Dilution_Pattern_V2	0.203	0.201	0.199	0.195	0.192	0.189	0.187	0.188	0.187	0.186	0.184	0.181	0.178	0.174	0.172	0.169	0.167	0.165	0.162	0.162	0.16	0.16	0.161	0.161	0.163	0.166	0.168	0.171	0.174	0.176	0.178	0.179	0.18	0.182	0.185	0.19
A06	Sample	Dilution_100%	1.0	DMSO	Lycopene	Standard_Development	Run079	Standard_Measurement	Plate_02	Clariostar_Study	MB	Biofoundry_,_London	Linear_Dilution_Pattern_V2	0.864	0.863	0.861	0.856	0.849	0.845	0.845	0.847	0.849	0.851	0.852	0.848	0.837	0.826	0.819	0.808	0.801	0.794	0.785	0.775	0.768	0.763	0.761	0.76	0.761	0.77	0.778	0.788	0.794	0.796	0.799	0.799	0.799	0.798	0.801	0.812
A07	Sample	Dilution_80%	0.8	DMSO	Lycopene	Standard_Development	Run079	Standard_Measurement	Plate_02	Clariostar_Study	MB	Biofoundry_,_London	Linear_Dilution_Pattern_V2	0.672	0.673	0.669	0.663	0.656	0.654	0.653	0.653	0.655	0.657	0.657	0.652	0.643	0.635	0.629	0.622	0.615	0.608	0.6	0.595	0.588	0.584	0.583	0.583	0.585	0.591	0.599	0.607	0.612	0.615	0.616	0.616	0.616	0.616	0.619	0.627
A08	Sample	Dilution_60%	0.6	DMSO	Lycopene	Standard_Development	Run079	Standard_Measurement	Plate_02	Clariostar_Study	MB	Biofoundry_,_London	Linear_Dilution_Pattern_V2	0.504	0.504	0.501	0.496	0.492	0.488	0.487	0.487	0.489	0.488	0.487	0.484	0.477	0.471	0.465	0.46	0.455	0.45	0.445	0.44	0.435	0.433	0.432	0.432	0.435	0.44	0.446	0.453	0.458	0.461	0.463	0.464	0.464	0.465	0.469	0.476
A09	Sample	Dilution_40%	0.4	DMSO	Lycopene	Standard_Development	Run079	Standard_Measurement	Plate_02	Clariostar_Study	MB	Biofoundry_,_London	Linear_Dilution_Pattern_V2	0.345	0.344	0.342	0.337	0.333	0.329	0.328	0.328	0.329	0.33	0.329	0.325	0.32	0.315	0.311	0.307	0.302	0.299	0.296	0.293	0.29	0.289	0.289	0.29	0.294	0.298	0.303	0.308	0.313	0.316	0.318	0.319	0.321	0.323	0.327	0.334
A10	Sample	Dilution_20%	0.2	DMSO	Lycopene	Standard_Development	Run079	Standard_Measurement	Plate_02	Clariostar_Study	MB	Biofoundry_,_London	Linear_Dilution_Pattern_V2	0.209	0.207	0.204	0.201	0.197	0.193	0.192	0.191	0.19	0.19	0.187	0.184	0.18	0.175	0.172	0.17	0.168	0.166	0.163	0.162	0.161	0.16	0.161	0.162	0.163	0.166	0.169	0.172	0.175	0.176	0.178	0.179	0.18	0.182	0.185	0.19
A11	Blank	DMSO_Blank		DMSO		Standard_Development	Run079	Standard_Measurement	Plate_02	Clariostar_Study	MB	Biofoundry_,_London	Linear_Dilution_Pattern_V2	0.096	0.095	0.092	0.089	0.086	0.083	0.081	0.079	0.076	0.073	0.068	0.065	0.062	0.06	0.058	0.057	0.055	0.054	0.052	0.052	0.05	0.05	0.05	0.049	0.048	0.048	0.047	0.047	0.047	0.047	0.047	0.045	0.046	0.045	0.044	0.044
A12	Blank	DMSO_Blank		DMSO		Standard_Development	Run079	Standard_Measurement	Plate_02	Clariostar_Study	MB	Biofoundry_,_London	Linear_Dilution_Pattern_V2	0.097	0.096	0.092	0.089	0.085	0.081	0.08	0.078	0.076	0.073	0.069	0.065	0.062	0.06	0.057	0.056	0.055	0.053	0.051	0.052	0.05	0.05	0.049	0.049	0.048	0.048	0.047	0.047	0.047	0.047	0.047	0.046	0.045	0.045	0.044	0.044
B01	Sample	Dilution_100%	1.0	DMSO	Lycopene	Standard_Development	Run079	Standard_Measurement	Plate_02	Clariostar_Study	MB	Biofoundry_,_London	Linear_Dilution_Pattern_V2	1.391	1.4	1.407	1.404	1.391	1.39	1.395	1.401	1.407	1.402	1.403	1.394	1.385	1.376	1.369	1.357	1.341	1.34	1.322	1.31	1.298	1.29	1.281	1.27	1.267	1.265	1.26	1.262	1.261	1.254	1.252	1.237	1.226	1.214	1.206	1.203
B02	Sample	Dilution_80%	0.8	DMSO	Lycopene	Standard_Development	Run079	Standard_Measurement	Plate_02	Clariostar_Study	MB	Biofoundry_,_London	Linear_Dilution_Pattern_V2	1.01	1.009	1.008	1.004	0.998	0.994	0.995	0.999	1.0	1.006	1.002	1.0	0.992	0.981	0.973	0.968	0.959	0.951	0.941	0.933	0.923	0.917	0.911	0.907	0.901	0.903	0.906	0.907	0.907	0.905	0.902	0.895	0.887	0.883	0.878	0.877
B03	Sample	Dilution_60%	0.6	DMSO	Lycopene	Standard_Development	Run079	Standard_Measurement	Plate_02	Clariostar_Study	MB	Biofoundry_,_London	Linear_Dilution_Pattern_V2	0.653	0.653	0.653	0.649	0.644	0.64	0.639	0.641	0.643	0.644	0.642	0.64	0.633	0.626	0.619	0.613	0.606	0.601	0.594	0.589	0.582	0.578	0.577	0.575	0.574	0.578	0.581	0.584	0.587	0.587	0.586	0.583	0.581	0.58	0.58	0.583
B04	Sample	Dilution_40%	0.4	DMSO	Lycopene	Standard_Development	Run079	Standard_Measurement	Plate_02	Clariostar_Study	MB	Biofoundry_,_London	Linear_Dilution_Pattern_V2	0.438	0.437	0.436	0.432	0.427	0.425	0.422	0.424	0.426	0.424	0.423	0.42	0.415	0.41	0.406	0.401	0.398	0.394	0.389	0.385	0.381	0.379	0.379	0.379	0.38	0.383	0.386	0.39	0.393	0.394	0.395	0.394	0.394	0.394	0.395	0.4
B05	Sample	Dilution_20%	0.2	DMSO	Lycopene	Standard_Development	Run079	Standard_Measurement	Plate_02	Clariostar_Study	MB	Biofoundry_,_London	Linear_Dilution_Pattern_V2	0.213	0.212	0.209	0.206	0.203	0.199	0.198	0.198	0.197	0.196	0.195	0.193	0.189	0.185	0.183	0.18	0.178	0.176	0.174	0.173	0.171	0.17	0.171	0.173	0.174	0.177	0.18	0.183	0.185	0.188	0.189	0.189	0.191	0.193	0.195	0.2
B06	Sample	Dilution_100%	1.0	DMSO	Lycopene	Standard_Development	Run079	Standard_Measurement	Plate_02	Clariostar_Study	MB	Biofoundry_,_London	Linear_Dilution_Pattern_V2	0.996	0.997	1.0	0.993	0.984	0.98	0.983	0.986	0.989	0.995	0.992	0.987	0.979	0.972	0.96	0.95	0.94	0.935	0.925	0.916	0.903	0.898	0.895	0.894	0.894	0.9	0.903	0.911	0.916	0.917	0.915	0.913	0.91	0.907	0.907	0.914
B07	Sample	Dilution_80%	0.8	DMSO	Lycopene	Standard_Development	Run079	Standard_Measurement	Plate_02	Clariostar_Study	MB	Biofoundry_,_London	Linear_Dilution_Pattern_V2	0.752	0.752	0.752	0.746	0.739	0.735	0.734	0.737	0.742	0.743	0.743	0.74	0.731	0.722	0.715	0.708	0.701	0.695	0.685	0.679	0.672	0.667	0.665	0.665	0.666	0.672	0.676	0.682	0.687	0.692	0.69	0.687	0.688	0.687	0.688	0.696
B08	Sample	Dilution_60%	0.6	DMSO	Lycopene	Standard_Development	Run079	Standard_Measurement	Plate_02	Clariostar_Study	MB	Biofoundry_,_London	Linear_Dilution_Pattern_V2	0.651	0.651	0.648	0.644	0.639	0.635	0.635	0.636	0.638	0.639	0.638	0.637	0.63	0.623	0.616	0.611	0.605	0.601	0.594	0.587	0.581	0.577	0.575	0.573	0.573	0.576	0.579	0.584	0.586	0.586	0.585	0.582	0.581	0.58	0.578	0.582
B09	Sample	Dilution_40%	0.4	DMSO	Lycopene	Standard_Development	Run079	Standard_Measurement	Plate_02	Clariostar_Study	MB	Biofoundry_,_London	Linear_Dilution_Pattern_V2	0.374	0.373	0.371	0.367	0.362	0.358	0.358	0.359	0.36	0.361	0.358	0.356	0.35	0.344	0.34	0.336	0.333	0.331	0.326	0.323	0.32	0.319	0.319	0.32	0.322	0.326	0.33	0.335	0.339	0.342	0.343	0.344	0.345	0.347	0.35	0.356
B10	Sample	Dilution_20%	0.2	DMSO	Lycopene	Standard_Development	Run079	Standard_Measurement	Plate_02	Clariostar_Study	MB	Biofoundry_,_London	Linear_Dilution_Pattern_V2	0.205	0.203	0.201	0.197	0.193	0.19	0.189	0.188	0.188	0.187	0.185	0.181	0.177	0.174	0.17	0.168	0.165	0.164	0.162	0.161	0.16	0.159	0.16	0.161	0.162	0.166	0.168	0.172	0.173	0.176	0.178	0.178	0.18	0.182	0.184	0.189
B11	Blank	DMSO_Blank		DMSO		Standard_Development	Run079	Standard_Measurement	Plate_02	Clariostar_Study	MB	Biofoundry_,_London	Linear_Dilution_Pattern_V2	0.09	0.089	0.086	0.083	0.079	0.076	0.075	0.073	0.07	0.067	0.062	0.061	0.057	0.055	0.054	0.052	0.051	0.05	0.048	0.048	0.047	0.046	0.046	0.046	0.045	0.045	0.044	0.044	0.044	0.044	0.044	0.043	0.043	0.043	0.042	0.042
B12	Blank	DMSO_Blank		DMSO		Standard_Development	Run079	Standard_Measurement	Plate_02	Clariostar_Study	MB	Biofoundry_,_London	Linear_Dilution_Pattern_V2	0.091	0.089	0.087	0.084	0.081	0.076	0.074	0.073	0.071	0.067	0.063	0.059	0.057	0.055	0.053	0.051	0.05	0.049	0.047	0.047	0.046	0.045	0.045	0.045	0.044	0.044	0.044	0.043	0.044	0.043	0.043	0.043	0.043	0.043	0.042	0.042
C01	Sample	Dilution_95%	0.95	DMSO	Lycopene	Standard_Development	Run079	Standard_Measurement	Plate_02	Clariostar_Study	MB	Biofoundry_,_London	Linear_Dilution_Pattern_V2	1.413	1.417	1.418	1.414	1.41	1.41	1.411	1.414	1.413	1.417	1.423	1.416	1.399	1.397	1.383	1.382	1.364	1.349	1.344	1.331	1.319	1.308	1.299	1.289	1.281	1.277	1.274	1.273	1.264	1.255	1.253	1.24	1.227	1.216	1.207	1.201
C02	Sample	Dilution_75%	0.75	DMSO	Lycopene	Standard_Development	Run079	Standard_Measurement	Plate_02	Clariostar_Study	MB	Biofoundry_,_London	Linear_Dilution_Pattern_V2	1.012	1.014	1.016	1.014	1.008	1.004	1.004	1.007	1.006	1.012	1.01	1.01	1.004	0.994	0.985	0.974	0.968	0.962	0.952	0.942	0.933	0.924	0.919	0.915	0.91	0.909	0.909	0.912	0.911	0.907	0.902	0.894	0.887	0.881	0.876	0.874
C03	Sample	Dilution_55%	0.55	DMSO	Lycopene	Standard_Development	Run079	Standard_Measurement	Plate_02	Clariostar_Study	MB	Biofoundry_,_London	Linear_Dilution_Pattern_V2	0.703	0.704	0.703	0.699	0.694	0.691	0.692	0.69	0.695	0.695	0.693	0.69	0.683	0.678	0.671	0.665	0.659	0.653	0.646	0.641	0.634	0.63	0.627	0.624	0.623	0.625	0.626	0.628	0.628	0.628	0.626	0.621	0.619	0.616	0.613	0.616
C04	Sample	Dilution_35%	0.35	DMSO	Lycopene	Standard_Development	Run079	Standard_Measurement	Plate_02	Clariostar_Study	MB	Biofoundry_,_London	Linear_Dilution_Pattern_V2	0.395	0.394	0.393	0.389	0.385	0.383	0.383	0.383	0.383	0.383	0.381	0.378	0.374	0.369	0.365	0.361	0.357	0.354	0.35	0.348	0.344	0.342	0.341	0.341	0.342	0.345	0.347	0.35	0.353	0.354	0.354	0.353	0.353	0.353	0.354	0.359
C05	Sample	Dilution_15%	0.15	DMSO	Lycopene	Standard_Development	Run079	Standard_Measurement	Plate_02	Clariostar_Study	MB	Biofoundry_,_London	Linear_Dilution_Pattern_V2	0.189	0.188	0.184	0.181	0.177	0.173	0.172	0.173	0.173	0.172	0.17	0.167	0.164	0.16	0.158	0.157	0.154	0.153	0.151	0.15	0.148	0.149	0.149	0.15	0.15	0.153	0.155	0.158	0.16	0.162	0.163	0.163	0.164	0.166	0.168	0.171
C06	Sample	Dilution_95%	0.95	DMSO	Lycopene	Standard_Development	Run079	Standard_Measurement	Plate_02	Clariostar_Study	MB	Biofoundry_,_London	Linear_Dilution_Pattern_V2	1.047	1.049	1.049	1.045	1.037	1.03	1.032	1.038	1.047	1.048	1.044	1.043	1.031	1.021	1.013	1.005	0.995	0.985	0.978	0.967	0.957	0.949	0.944	0.939	0.939	0.945	0.947	0.953	0.955	0.955	0.951	0.946	0.94	0.936	0.935	0.938
C07	Sample	Dilution_75%	0.75	DMSO	Lycopene	Standard_Development	Run079	Standard_Measurement	Plate_02	Clariostar_Study	MB	Biofoundry_,_London	Linear_Dilution_Pattern_V2	0.779	0.781	0.781	0.774	0.768	0.764	0.764	0.767	0.77	0.773	0.772	0.765	0.76	0.755	0.746	0.738	0.73	0.724	0.715	0.709	0.702	0.697	0.694	0.692	0.692	0.695	0.7	0.703	0.706	0.707	0.706	0.702	0.699	0.698	0.697	0.7
C08	Sample	Dilution_55%	0.55	DMSO	Lycopene	Standard_Development	Run079	Standard_Measurement	Plate_02	Clariostar_Study	MB	Biofoundry_,_London	Linear_Dilution_Pattern_V2	1.054	1.061	1.062	1.06	1.053	1.05	1.05	1.053	1.055	1.055	1.056	1.055	1.048	1.04	1.034	1.026	1.019	1.012	1.0	0.993	0.983	0.974	0.967	0.96	0.95	0.947	0.942	0.937	0.93	0.924	0.915	0.905	0.897	0.885	0.875	0.868
C09	Sample	Dilution_35%	0.35	DMSO	Lycopene	Standard_Development	Run079	Standard_Measurement	Plate_02	Clariostar_Study	MB	Biofoundry_,_London	Linear_Dilution_Pattern_V2	0.504	0.503	0.501	0.498	0.495	0.491	0.492	0.491	0.491	0.49	0.488	0.485	0.48	0.475	0.472	0.468	0.461	0.458	0.455	0.451	0.446	0.441	0.44	0.437	0.436	0.438	0.437	0.438	0.439	0.437	0.436	0.433	0.431	0.428	0.426	0.427
C10	Sample	Dilution_15%	0.15	DMSO	Lycopene	Standard_Development	Run079	Standard_Measurement	Plate_02	Clariostar_Study	MB	Biofoundry_,_London	Linear_Dilution_Pattern_V2	0.211	0.209	0.207	0.203	0.201	0.197	0.195	0.195	0.194	0.193	0.19	0.187	0.184	0.18	0.178	0.175	0.174	0.171	0.168	0.167	0.166	0.165	0.165	0.166	0.166	0.168	0.169	0.171	0.173	0.174	0.174	0.175	0.176	0.176	0.178	0.18
C11	Blank	DMSO_Blank		DMSO		Standard_Development	Run079	Standard_Measurement	Plate_02	Clariostar_Study	MB	Biofoundry_,_London	Linear_Dilution_Pattern_V2	0.091	0.088	0.086	0.082	0.079	0.075	0.073	0.072	0.07	0.067	0.062	0.06	0.057	0.054	0.052	0.052	0.05	0.049	0.047	0.047	0.046	0.045	0.046	0.045	0.044	0.045	0.044	0.043	0.044	0.044	0.043	0.043	0.043	0.042	0.042	0.041
C12	Blank	DMSO_Blank		DMSO		Standard_Development	Run079	Standard_Measurement	Plate_02	Clariostar_Study	MB	Biofoundry_,_London	Linear_Dilution_Pattern_V2	0.09	0.087	0.085	0.082	0.078	0.074	0.072	0.071	0.069	0.066	0.061	0.058	0.055	0.052	0.051	0.05	0.049	0.047	0.046	0.046	0.044	0.044	0.044	0.044	0.043	0.044	0.043	0.042	0.043	0.043	0.043	0.042	0.042	0.042	0.041	0.041
D01	Sample	Dilution_95%	0.95	DMSO	Lycopene	Standard_Development	Run079	Standard_Measurement	Plate_02	Clariostar_Study	MB	Biofoundry_,_London	Linear_Dilution_Pattern_V2	1.89	1.901	1.911	1.894	1.894	1.898	1.913	1.916	1.921	1.903	1.9	1.91	1.879	1.889	1.89	1.845	1.833	1.835	1.815	1.799	1.783	1.772	1.765	1.744	1.732	1.725	1.723	1.721	1.71	1.698	1.687	1.673	1.657	1.645	1.632	1.61
D02	Sample	Dilution_75%	0.75	DMSO	Lycopene	Standard_Development	Run079	Standard_Measurement	Plate_02	Clariostar_Study	MB	Biofoundry_,_London	Linear_Dilution_Pattern_V2	1.232	1.238	1.242	1.236	1.232	1.228	1.235	1.241	1.242	1.239	1.238	1.234	1.225	1.219	1.209	1.2	1.191	1.179	1.171	1.16	1.149	1.142	1.131	1.126	1.119	1.116	1.113	1.109	1.105	1.099	1.092	1.083	1.073	1.063	1.055	1.05
D03	Sample	Dilution_55%	0.55	DMSO	Lycopene	Standard_Development	Run079	Standard_Measurement	Plate_02	Clariostar_Study	MB	Biofoundry_,_London	Linear_Dilution_Pattern_V2	0.698	0.699	0.699	0.694	0.688	0.686	0.685	0.687	0.69	0.692	0.69	0.687	0.68	0.675	0.667	0.661	0.656	0.651	0.644	0.639	0.63	0.627	0.623	0.621	0.62	0.621	0.623	0.625	0.625	0.624	0.621	0.617	0.614	0.61	0.609	0.609
D04	Sample	Dilution_35%	0.35	DMSO	Lycopene	Standard_Development	Run079	Standard_Measurement	Plate_02	Clariostar_Study	MB	Biofoundry_,_London	Linear_Dilution_Pattern_V2	0.532	0.533	0.532	0.528	0.525	0.522	0.523	0.522	0.523	0.524	0.523	0.521	0.514	0.509	0.504	0.501	0.496	0.492	0.487	0.483	0.478	0.475	0.472	0.469	0.468	0.47	0.47	0.47	0.47	0.469	0.467	0.465	0.461	0.458	0.457	0.458
D05	Sample	Dilution_15%	0.15	DMSO	Lycopene	Standard_Development	Run079	Standard_Measurement	Plate_02	Clariostar_Study	MB	Biofoundry_,_London	Linear_Dilution_Pattern_V2	0.245	0.245	0.242	0.24	0.236	0.234	0.233	0.233	0.233	0.232	0.23	0.228	0.225	0.221	0.218	0.216	0.214	0.212	0.209	0.208	0.206	0.205	0.205	0.205	0.206	0.208	0.208	0.21	0.211	0.212	0.213	0.212	0.212	0.213	0.213	0.216
D06	Sample	Dilution_95%	0.95	DMSO	Lycopene	Standard_Development	Run079	Standard_Measurement	Plate_02	Clariostar_Study	MB	Biofoundry_,_London	Linear_Dilution_Pattern_V2	1.215	1.216	1.221	1.212	1.208	1.202	1.204	1.213	1.214	1.217	1.215	1.214	1.2	1.19	1.188	1.179	1.163	1.156	1.146	1.134	1.122	1.112	1.106	1.102	1.097	1.097	1.104	1.102	1.103	1.101	1.098	1.087	1.079	1.075	1.069	1.066
D07	Sample	Dilution_75%	0.75	DMSO	Lycopene	Standard_Development	Run079	Standard_Measurement	Plate_02	Clariostar_Study	MB	Biofoundry_,_London	Linear_Dilution_Pattern_V2	0.921	0.919	0.919	0.911	0.908	0.905	0.906	0.909	0.914	0.914	0.913	0.91	0.903	0.896	0.889	0.88	0.871	0.865	0.856	0.847	0.839	0.832	0.826	0.821	0.821	0.824	0.826	0.827	0.829	0.829	0.824	0.818	0.815	0.809	0.807	0.808
D08	Sample	Dilution_55%	0.55	DMSO	Lycopene	Standard_Development	Run079	Standard_Measurement	Plate_02	Clariostar_Study	MB	Biofoundry_,_London	Linear_Dilution_Pattern_V2	1.169	1.179	1.183	1.181	1.175	1.177	1.181	1.188	1.188	1.185	1.183	1.181	1.172	1.169	1.161	1.153	1.147	1.141	1.129	1.118	1.109	1.099	1.089	1.078	1.069	1.063	1.058	1.051	1.045	1.034	1.026	1.013	1.001	0.989	0.979	0.968
D09	Sample	Dilution_35%	0.35	DMSO	Lycopene	Standard_Development	Run079	Standard_Measurement	Plate_02	Clariostar_Study	MB	Biofoundry_,_London	Linear_Dilution_Pattern_V2	1.206	1.216	1.215	1.216	1.213	1.212	1.218	1.222	1.221	1.218	1.225	1.22	1.208	1.205	1.196	1.191	1.182	1.179	1.17	1.158	1.145	1.136	1.127	1.114	1.101	1.091	1.079	1.068	1.056	1.044	1.03	1.011	0.999	0.985	0.97	0.955
D10	Sample	Dilution_15%	0.15	DMSO	Lycopene	Standard_Development	Run079	Standard_Measurement	Plate_02	Clariostar_Study	MB	Biofoundry_,_London	Linear_Dilution_Pattern_V2	0.535	0.537	0.536	0.536	0.532	0.529	0.529	0.53	0.529	0.528	0.525	0.523	0.519	0.516	0.512	0.509	0.505	0.502	0.498	0.495	0.489	0.485	0.481	0.477	0.474	0.469	0.465	0.462	0.457	0.452	0.448	0.442	0.437	0.431	0.426	0.423
D11	Blank	DMSO_Blank		DMSO		Standard_Development	Run079	Standard_Measurement	Plate_02	Clariostar_Study	MB	Biofoundry_,_London	Linear_Dilution_Pattern_V2	0.091	0.089	0.086	0.083	0.079	0.076	0.074	0.072	0.07	0.067	0.063	0.059	0.057	0.054	0.052	0.052	0.051	0.049	0.047	0.047	0.046	0.045	0.046	0.045	0.044	0.045	0.044	0.043	0.044	0.044	0.044	0.043	0.043	0.042	0.042	0.041
D12	Blank	DMSO_Blank		DMSO		Standard_Development	Run079	Standard_Measurement	Plate_02	Clariostar_Study	MB	Biofoundry_,_London	Linear_Dilution_Pattern_V2	0.087	0.085	0.082	0.079	0.076	0.072	0.07	0.069	0.067	0.064	0.06	0.057	0.054	0.051	0.05	0.049	0.048	0.046	0.045	0.044	0.043	0.043	0.043	0.043	0.042	0.043	0.042	0.041	0.042	0.042	0.042	0.041	0.041	0.041	0.04	0.04
E01	Sample	Dilution_90%	0.9	DMSO	Lycopene	Standard_Development	Run079	Standard_Measurement	Plate_02	Clariostar_Study	MB	Biofoundry_,_London	Linear_Dilution_Pattern_V2	1.806	1.822	1.843	1.843	1.829	1.824	1.83	1.845	1.855	1.843	1.831	1.84	1.813	1.816	1.796	1.782	1.775	1.774	1.747	1.731	1.716	1.708	1.695	1.684	1.656	1.647	1.63	1.628	1.613	1.601	1.589	1.573	1.554	1.538	1.514	1.497
E02	Sample	Dilution_70%	0.7	DMSO	Lycopene	Standard_Development	Run079	Standard_Measurement	Plate_02	Clariostar_Study	MB	Biofoundry_,_London	Linear_Dilution_Pattern_V2	1.105	1.111	1.115	1.112	1.108	1.104	1.107	1.108	1.111	1.109	1.113	1.109	1.101	1.095	1.085	1.077	1.067	1.062	1.052	1.041	1.028	1.021	1.016	1.01	1.001	0.999	0.998	0.994	0.992	0.986	0.98	0.97	0.963	0.955	0.945	0.94
E03	Sample	Dilution_50%	0.5	DMSO	Lycopene	Standard_Development	Run079	Standard_Measurement	Plate_02	Clariostar_Study	MB	Biofoundry_,_London	Linear_Dilution_Pattern_V2	0.643	0.642	0.642	0.637	0.633	0.631	0.63	0.63	0.632	0.634	0.634	0.631	0.624	0.618	0.611	0.606	0.601	0.594	0.589	0.583	0.577	0.573	0.571	0.569	0.566	0.569	0.571	0.572	0.574	0.573	0.571	0.568	0.564	0.561	0.559	0.561
E04	Sample	Dilution_30%	0.3	DMSO	Lycopene	Standard_Development	Run079	Standard_Measurement	Plate_02	Clariostar_Study	MB	Biofoundry_,_London	Linear_Dilution_Pattern_V2	0.393	0.392	0.391	0.388	0.384	0.381	0.38	0.381	0.381	0.382	0.38	0.377	0.372	0.367	0.363	0.36	0.358	0.354	0.349	0.346	0.344	0.341	0.341	0.341	0.34	0.343	0.343	0.345	0.348	0.348	0.347	0.347	0.347	0.345	0.345	0.348
E05	Sample	Dilution_10%	0.1	DMSO	Lycopene	Standard_Development	Run079	Standard_Measurement	Plate_02	Clariostar_Study	MB	Biofoundry_,_London	Linear_Dilution_Pattern_V2	0.142	0.14	0.137	0.134	0.13	0.126	0.125	0.126	0.125	0.124	0.123	0.119	0.116	0.113	0.112	0.111	0.109	0.107	0.105	0.105	0.103	0.103	0.104	0.105	0.106	0.108	0.11	0.112	0.114	0.116	0.117	0.118	0.12	0.121	0.122	0.125
E06	Sample	Dilution_90%	0.9	DMSO	Lycopene	Standard_Development	Run079	Standard_Measurement	Plate_02	Clariostar_Study	MB	Biofoundry_,_London	Linear_Dilution_Pattern_V2	1.108	1.11	1.11	1.107	1.1	1.096	1.099	1.1	1.106	1.111	1.108	1.105	1.098	1.087	1.078	1.067	1.056	1.052	1.04	1.028	1.018	1.01	1.004	0.999	0.999	0.999	1.001	1.004	1.003	0.999	0.997	0.991	0.984	0.978	0.974	0.974
E07	Sample	Dilution_70%	0.7	DMSO	Lycopene	Standard_Development	Run079	Standard_Measurement	Plate_02	Clariostar_Study	MB	Biofoundry_,_London	Linear_Dilution_Pattern_V2	0.83	0.832	0.831	0.826	0.821	0.819	0.82	0.823	0.827	0.826	0.825	0.818	0.811	0.807	0.8	0.791	0.785	0.778	0.769	0.762	0.753	0.747	0.745	0.739	0.738	0.741	0.744	0.745	0.747	0.745	0.744	0.739	0.734	0.731	0.728	0.729
E08	Sample	Dilution_50%	0.5	DMSO	Lycopene	Standard_Development	Run079	Standard_Measurement	Plate_02	Clariostar_Study	MB	Biofoundry_,_London	Linear_Dilution_Pattern_V2	1.082	1.084	1.09	1.085	1.08	1.079	1.081	1.083	1.088	1.088	1.089	1.079	1.072	1.066	1.06	1.054	1.047	1.04	1.031	1.02	1.009	1.003	0.997	0.986	0.976	0.97	0.965	0.958	0.951	0.941	0.931	0.921	0.912	0.899	0.889	0.881
E09	Sample	Dilution_30%	0.3	DMSO	Lycopene	Standard_Development	Run079	Standard_Measurement	Plate_02	Clariostar_Study	MB	Biofoundry_,_London	Linear_Dilution_Pattern_V2	0.93	0.935	0.936	0.935	0.933	0.932	0.933	0.935	0.937	0.936	0.935	0.93	0.925	0.92	0.917	0.911	0.903	0.9	0.892	0.882	0.876	0.866	0.858	0.851	0.841	0.835	0.828	0.818	0.809	0.8	0.791	0.78	0.77	0.759	0.748	0.739
E10	Sample	Dilution_10%	0.1	DMSO	Lycopene	Standard_Development	Run079	Standard_Measurement	Plate_02	Clariostar_Study	MB	Biofoundry_,_London	Linear_Dilution_Pattern_V2	0.342	0.341	0.34	0.337	0.334	0.332	0.33	0.331	0.33	0.329	0.327	0.325	0.322	0.317	0.314	0.312	0.308	0.307	0.303	0.301	0.297	0.295	0.293	0.291	0.29	0.289	0.287	0.285	0.284	0.283	0.281	0.278	0.276	0.273	0.271	0.27
E11	Blank	DMSO_Blank		DMSO		Standard_Development	Run079	Standard_Measurement	Plate_02	Clariostar_Study	MB	Biofoundry_,_London	Linear_Dilution_Pattern_V2	0.089	0.087	0.084	0.081	0.077	0.074	0.072	0.071	0.07	0.066	0.061	0.058	0.055	0.053	0.051	0.05	0.049	0.047	0.045	0.045	0.044	0.044	0.044	0.044	0.043	0.043	0.042	0.042	0.043	0.043	0.043	0.042	0.042	0.042	0.041	0.04
E12	Blank	DMSO_Blank		DMSO		Standard_Development	Run079	Standard_Measurement	Plate_02	Clariostar_Study	MB	Biofoundry_,_London	Linear_Dilution_Pattern_V2	0.089	0.086	0.084	0.081	0.077	0.073	0.071	0.07	0.068	0.064	0.06	0.057	0.054	0.051	0.05	0.049	0.048	0.046	0.044	0.044	0.043	0.042	0.043	0.043	0.042	0.042	0.042	0.041	0.042	0.042	0.042	0.042	0.042	0.042	0.041	0.04
F01	Sample	Dilution_90%	0.9	DMSO	Lycopene	Standard_Development	Run079	Standard_Measurement	Plate_02	Clariostar_Study	MB	Biofoundry_,_London	Linear_Dilution_Pattern_V2	1.746	1.766	1.764	1.758	1.74	1.741	1.751	1.768	1.774	1.769	1.752	1.747	1.734	1.736	1.736	1.703	1.7	1.693	1.679	1.659	1.645	1.635	1.623	1.609	1.599	1.583	1.578	1.573	1.564	1.55	1.536	1.524	1.516	1.501	1.479	1.468
F02	Sample	Dilution_70%	0.7	DMSO	Lycopene	Standard_Development	Run079	Standard_Measurement	Plate_02	Clariostar_Study	MB	Biofoundry_,_London	Linear_Dilution_Pattern_V2	1.027	1.035	1.036	1.03	1.025	1.021	1.019	1.025	1.03	1.033	1.029	1.026	1.017	1.009	1.001	0.993	0.987	0.978	0.97	0.958	0.948	0.942	0.935	0.929	0.924	0.923	0.922	0.918	0.918	0.913	0.908	0.9	0.892	0.884	0.877	0.874
F03	Sample	Dilution_50%	0.5	DMSO	Lycopene	Standard_Development	Run079	Standard_Measurement	Plate_02	Clariostar_Study	MB	Biofoundry_,_London	Linear_Dilution_Pattern_V2	0.721	0.724	0.722	0.718	0.714	0.711	0.709	0.71	0.714	0.713	0.713	0.709	0.702	0.696	0.691	0.686	0.68	0.674	0.666	0.66	0.653	0.648	0.644	0.639	0.637	0.638	0.636	0.637	0.636	0.634	0.63	0.624	0.621	0.615	0.61	0.609
F04	Sample	Dilution_30%	0.3	DMSO	Lycopene	Standard_Development	Run079	Standard_Measurement	Plate_02	Clariostar_Study	MB	Biofoundry_,_London	Linear_Dilution_Pattern_V2	0.417	0.416	0.414	0.411	0.407	0.404	0.403	0.403	0.405	0.405	0.403	0.4	0.395	0.391	0.387	0.383	0.38	0.376	0.372	0.368	0.364	0.362	0.361	0.36	0.358	0.361	0.362	0.363	0.364	0.365	0.363	0.361	0.36	0.358	0.358	0.359
F05	Sample	Dilution_10%	0.1	DMSO	Lycopene	Standard_Development	Run079	Standard_Measurement	Plate_02	Clariostar_Study	MB	Biofoundry_,_London	Linear_Dilution_Pattern_V2	0.164	0.163	0.161	0.158	0.155	0.151	0.15	0.149	0.149	0.149	0.147	0.144	0.141	0.138	0.135	0.134	0.132	0.13	0.128	0.128	0.126	0.126	0.127	0.128	0.128	0.13	0.131	0.133	0.135	0.137	0.137	0.138	0.139	0.14	0.141	0.144
F06	Sample	Dilution_90%	0.9	DMSO	Lycopene	Standard_Development	Run079	Standard_Measurement	Plate_02	Clariostar_Study	MB	Biofoundry_,_London	Linear_Dilution_Pattern_V2	1.285	1.293	1.299	1.291	1.282	1.279	1.284	1.288	1.295	1.302	1.302	1.289	1.28	1.272	1.264	1.255	1.242	1.232	1.222	1.209	1.197	1.188	1.177	1.17	1.164	1.159	1.158	1.16	1.154	1.146	1.14	1.131	1.121	1.109	1.101	1.095
F07	Sample	Dilution_70%	0.7	DMSO	Lycopene	Standard_Development	Run079	Standard_Measurement	Plate_02	Clariostar_Study	MB	Biofoundry_,_London	Linear_Dilution_Pattern_V2	0.858	0.861	0.857	0.854	0.849	0.847	0.847	0.849	0.851	0.849	0.849	0.845	0.839	0.833	0.826	0.818	0.81	0.804	0.793	0.786	0.777	0.77	0.766	0.762	0.759	0.763	0.763	0.765	0.764	0.763	0.76	0.754	0.749	0.743	0.739	0.74
F08	Sample	Dilution_50%	0.5	DMSO	Lycopene	Standard_Development	Run079	Standard_Measurement	Plate_02	Clariostar_Study	MB	Biofoundry_,_London	Linear_Dilution_Pattern_V2	0.905	0.913	0.909	0.905	0.903	0.903	0.902	0.902	0.904	0.905	0.9	0.9	0.892	0.887	0.881	0.877	0.869	0.863	0.852	0.844	0.836	0.828	0.822	0.815	0.808	0.806	0.801	0.798	0.792	0.787	0.781	0.773	0.763	0.755	0.747	0.741
F09	Sample	Dilution_30%	0.3	DMSO	Lycopene	Standard_Development	Run079	Standard_Measurement	Plate_02	Clariostar_Study	MB	Biofoundry_,_London	Linear_Dilution_Pattern_V2	0.549	0.548	0.547	0.545	0.541	0.537	0.537	0.539	0.54	0.537	0.536	0.534	0.528	0.524	0.519	0.515	0.511	0.507	0.501	0.497	0.492	0.488	0.484	0.481	0.479	0.478	0.477	0.474	0.473	0.47	0.468	0.463	0.459	0.455	0.45	0.448
F10	Sample	Dilution_10%	0.1	DMSO	Lycopene	Standard_Development	Run079	Standard_Measurement	Plate_02	Clariostar_Study	MB	Biofoundry_,_London	Linear_Dilution_Pattern_V2	0.202	0.202	0.199	0.195	0.191	0.187	0.186	0.186	0.186	0.183	0.182	0.179	0.175	0.171	0.169	0.167	0.165	0.163	0.16	0.16	0.158	0.158	0.157	0.158	0.159	0.16	0.16	0.16	0.161	0.162	0.162	0.162	0.163	0.162	0.162	0.165
F11	Blank	DMSO		DMSO		Standard_Development	Run079	Standard_Measurement	Plate_02	Clariostar_Study	MB	Biofoundry_,_London	Linear_Dilution_Pattern_V2	0.088	0.086	0.084	0.08	0.077	0.073	0.072	0.071	0.068	0.065	0.061	0.058	0.056	0.053	0.052	0.051	0.049	0.048	0.047	0.046	0.044	0.044	0.044	0.045	0.044	0.044	0.043	0.043	0.043	0.043	0.043	0.043	0.043	0.042	0.041	0.041
F12	Blank	DMSO		DMSO		Standard_Development	Run079	Standard_Measurement	Plate_02	Clariostar_Study	MB	Biofoundry_,_London	Linear_Dilution_Pattern_V2	0.087	0.085	0.082	0.078	0.074	0.07	0.068	0.068	0.065	0.063	0.059	0.056	0.052	0.049	0.048	0.047	0.045	0.044	0.042	0.042	0.041	0.041	0.042	0.041	0.04	0.04	0.039	0.039	0.04	0.04	0.04	0.04	0.04	0.039	0.038	0.038
G01	Sample	Dilution_85%	0.85	DMSO	Lycopene	Standard_Development	Run079	Standard_Measurement	Plate_02	Clariostar_Study	MB	Biofoundry_,_London	Linear_Dilution_Pattern_V2	1.166	1.167	1.172	1.167	1.161	1.159	1.16	1.164	1.166	1.168	1.168	1.163	1.151	1.142	1.133	1.123	1.115	1.106	1.095	1.085	1.072	1.061	1.054	1.047	1.042	1.041	1.041	1.04	1.038	1.032	1.028	1.017	1.011	1.002	0.993	0.99
G02	Sample	Dilution_65%	0.65	DMSO	Lycopene	Standard_Development	Run079	Standard_Measurement	Plate_02	Clariostar_Study	MB	Biofoundry_,_London	Linear_Dilution_Pattern_V2	0.945	0.95	0.948	0.946	0.941	0.936	0.937	0.938	0.942	0.943	0.938	0.938	0.934	0.924	0.916	0.909	0.901	0.898	0.889	0.877	0.867	0.861	0.854	0.851	0.847	0.844	0.843	0.841	0.839	0.835	0.83	0.822	0.815	0.809	0.802	0.799
G03	Sample	Dilution_45%	0.45	DMSO	Lycopene	Standard_Development	Run079	Standard_Measurement	Plate_02	Clariostar_Study	MB	Biofoundry_,_London	Linear_Dilution_Pattern_V2	0.531	0.53	0.528	0.524	0.521	0.517	0.516	0.518	0.519	0.518	0.517	0.514	0.51	0.504	0.499	0.493	0.489	0.485	0.479	0.475	0.469	0.465	0.464	0.462	0.462	0.465	0.466	0.467	0.469	0.469	0.467	0.466	0.464	0.462	0.46	0.463
G04	Sample	Dilution_25%	0.25	DMSO	Lycopene	Standard_Development	Run079	Standard_Measurement	Plate_02	Clariostar_Study	MB	Biofoundry_,_London	Linear_Dilution_Pattern_V2	0.271	0.269	0.266	0.264	0.259	0.256	0.255	0.255	0.256	0.256	0.254	0.252	0.248	0.243	0.24	0.237	0.235	0.233	0.23	0.228	0.226	0.225	0.225	0.226	0.228	0.231	0.232	0.236	0.24	0.242	0.243	0.243	0.244	0.245	0.247	0.251
G05	Sample	Dilution_05%	0.0499999999999999	DMSO	Lycopene	Standard_Development	Run079	Standard_Measurement	Plate_02	Clariostar_Study	MB	Biofoundry_,_London	Linear_Dilution_Pattern_V2	0.105	0.103	0.1	0.097	0.094	0.09	0.089	0.088	0.087	0.085	0.083	0.081	0.079	0.075	0.073	0.073	0.071	0.07	0.067	0.067	0.066	0.066	0.067	0.068	0.068	0.069	0.069	0.07	0.072	0.073	0.073	0.074	0.075	0.076	0.076	0.077
G06	Sample	Dilution_85%	0.85	DMSO	Lycopene	Standard_Development	Run079	Standard_Measurement	Plate_02	Clariostar_Study	MB	Biofoundry_,_London	Linear_Dilution_Pattern_V2	0.983	0.985	0.981	0.976	0.968	0.963	0.964	0.966	0.97	0.974	0.973	0.969	0.962	0.951	0.942	0.935	0.927	0.919	0.908	0.898	0.887	0.881	0.877	0.874	0.87	0.873	0.874	0.876	0.878	0.877	0.873	0.868	0.862	0.855	0.852	0.852
G07	Sample	Dilution_65%	0.65	DMSO	Lycopene	Standard_Development	Run079	Standard_Measurement	Plate_02	Clariostar_Study	MB	Biofoundry_,_London	Linear_Dilution_Pattern_V2	0.74	0.743	0.739	0.734	0.73	0.726	0.724	0.727	0.729	0.73	0.731	0.726	0.719	0.711	0.705	0.698	0.691	0.685	0.677	0.67	0.663	0.657	0.654	0.651	0.649	0.651	0.655	0.656	0.659	0.658	0.655	0.65	0.647	0.644	0.642	0.643
G08	Sample	Dilution_45%	0.45	DMSO	Lycopene	Standard_Development	Run079	Standard_Measurement	Plate_02	Clariostar_Study	MB	Biofoundry_,_London	Linear_Dilution_Pattern_V2	0.572	0.571	0.569	0.566	0.562	0.559	0.559	0.559	0.561	0.561	0.558	0.556	0.551	0.545	0.54	0.534	0.53	0.527	0.519	0.514	0.509	0.505	0.502	0.5	0.499	0.499	0.499	0.5	0.501	0.5	0.498	0.494	0.49	0.487	0.485	0.486
G09	Sample	Dilution_25%	0.25	DMSO	Lycopene	Standard_Development	Run079	Standard_Measurement	Plate_02	Clariostar_Study	MB	Biofoundry_,_London	Linear_Dilution_Pattern_V2	0.279	0.276	0.273	0.27	0.266	0.263	0.262	0.261	0.261	0.261	0.259	0.257	0.252	0.247	0.244	0.242	0.239	0.237	0.234	0.231	0.229	0.228	0.228	0.23	0.231	0.233	0.235	0.238	0.241	0.242	0.244	0.244	0.244	0.244	0.246	0.249
G10	Sample	Dilution_05%	0.0499999999999999	DMSO	Lycopene	Standard_Development	Run079	Standard_Measurement	Plate_02	Clariostar_Study	MB	Biofoundry_,_London	Linear_Dilution_Pattern_V2	0.111	0.108	0.105	0.102	0.098	0.094	0.092	0.092	0.091	0.089	0.086	0.084	0.081	0.077	0.074	0.074	0.072	0.07	0.068	0.069	0.067	0.067	0.067	0.068	0.068	0.069	0.069	0.07	0.071	0.072	0.073	0.074	0.074	0.075	0.075	0.076
G11	Blank	DMSO_Blank		DMSO		Standard_Development	Run079	Standard_Measurement	Plate_02	Clariostar_Study	MB	Biofoundry_,_London	Linear_Dilution_Pattern_V2	0.084	0.082	0.078	0.075	0.072	0.068	0.066	0.066	0.063	0.06	0.057	0.053	0.05	0.048	0.047	0.046	0.044	0.043	0.041	0.041	0.04	0.04	0.041	0.041	0.04	0.04	0.04	0.04	0.041	0.041	0.04	0.04	0.04	0.04	0.039	0.038
G12	Blank	DMSO_Blank		DMSO		Standard_Development	Run079	Standard_Measurement	Plate_02	Clariostar_Study	MB	Biofoundry_,_London	Linear_Dilution_Pattern_V2	0.085	0.082	0.08	0.076	0.072	0.067	0.066	0.066	0.063	0.06	0.056	0.053	0.049	0.046	0.045	0.044	0.043	0.042	0.041	0.041	0.04	0.039	0.039	0.04	0.039	0.039	0.038	0.038	0.039	0.039	0.039	0.039	0.039	0.038	0.037	0.037
H01	Sample	Dilution_85%	0.85	DMSO	Lycopene	Standard_Development	Run079	Standard_Measurement	Plate_02	Clariostar_Study	MB	Biofoundry_,_London	Linear_Dilution_Pattern_V2	0.958	0.959	0.956	0.952	0.947	0.945	0.944	0.947	0.948	0.95	0.947	0.942	0.931	0.921	0.913	0.906	0.895	0.889	0.879	0.868	0.857	0.851	0.846	0.84	0.838	0.84	0.84	0.844	0.844	0.843	0.839	0.832	0.827	0.822	0.818	0.818
H02	Sample	Dilution_65%	0.65	DMSO	Lycopene	Standard_Development	Run079	Standard_Measurement	Plate_02	Clariostar_Study	MB	Biofoundry_,_London	Linear_Dilution_Pattern_V2	0.829	0.831	0.829	0.826	0.821	0.818	0.818	0.821	0.822	0.822	0.821	0.816	0.808	0.801	0.793	0.787	0.78	0.772	0.764	0.757	0.746	0.74	0.735	0.73	0.729	0.729	0.728	0.729	0.729	0.726	0.722	0.715	0.709	0.703	0.699	0.697
H03	Sample	Dilution_45%	0.45	DMSO	Lycopene	Standard_Development	Run079	Standard_Measurement	Plate_02	Clariostar_Study	MB	Biofoundry_,_London	Linear_Dilution_Pattern_V2	0.443	0.442	0.438	0.435	0.43	0.425	0.425	0.426	0.427	0.427	0.424	0.422	0.417	0.41	0.405	0.401	0.397	0.393	0.387	0.382	0.377	0.375	0.373	0.374	0.373	0.376	0.379	0.383	0.386	0.387	0.386	0.385	0.385	0.384	0.384	0.387
H04	Sample	Dilution_25%	0.25	DMSO	Lycopene	Standard_Development	Run079	Standard_Measurement	Plate_02	Clariostar_Study	MB	Biofoundry_,_London	Linear_Dilution_Pattern_V2	0.258	0.256	0.253	0.249	0.245	0.241	0.239	0.24	0.24	0.239	0.237	0.234	0.23	0.226	0.222	0.219	0.217	0.214	0.211	0.21	0.207	0.206	0.207	0.208	0.209	0.213	0.216	0.219	0.222	0.224	0.225	0.226	0.228	0.228	0.23	0.234
H05	Sample	Dilution_05%	0.0499999999999999	DMSO	Lycopene	Standard_Development	Run079	Standard_Measurement	Plate_02	Clariostar_Study	MB	Biofoundry_,_London	Linear_Dilution_Pattern_V2	0.113	0.112	0.109	0.106	0.102	0.099	0.097	0.095	0.095	0.093	0.089	0.087	0.084	0.081	0.079	0.078	0.076	0.074	0.072	0.071	0.07	0.07	0.071	0.071	0.071	0.072	0.072	0.073	0.075	0.075	0.075	0.076	0.077	0.077	0.078	0.079
H06	Sample	Dilution_85%	0.85	DMSO	Lycopene	Standard_Development	Run079	Standard_Measurement	Plate_02	Clariostar_Study	MB	Biofoundry_,_London	Linear_Dilution_Pattern_V2	0.932	0.935	0.934	0.926	0.919	0.916	0.915	0.918	0.921	0.923	0.92	0.915	0.906	0.898	0.889	0.883	0.873	0.866	0.856	0.847	0.837	0.83	0.824	0.82	0.818	0.821	0.823	0.825	0.825	0.825	0.822	0.814	0.81	0.804	0.799	0.8
H07	Sample	Dilution_65%	0.65	DMSO	Lycopene	Standard_Development	Run079	Standard_Measurement	Plate_02	Clariostar_Study	MB	Biofoundry_,_London	Linear_Dilution_Pattern_V2	0.647	0.646	0.641	0.636	0.631	0.626	0.625	0.628	0.63	0.63	0.627	0.623	0.616	0.608	0.601	0.597	0.59	0.584	0.576	0.569	0.562	0.558	0.556	0.554	0.553	0.556	0.56	0.564	0.566	0.566	0.567	0.564	0.561	0.559	0.557	0.56
H08	Sample	Dilution_45%	0.45	DMSO	Lycopene	Standard_Development	Run079	Standard_Measurement	Plate_02	Clariostar_Study	MB	Biofoundry_,_London	Linear_Dilution_Pattern_V2	0.438	0.437	0.433	0.427	0.422	0.419	0.417	0.418	0.42	0.418	0.416	0.413	0.407	0.401	0.397	0.393	0.387	0.385	0.379	0.374	0.37	0.366	0.365	0.366	0.365	0.369	0.373	0.376	0.38	0.38	0.38	0.379	0.378	0.378	0.378	0.381
H09	Sample	Dilution_25%	0.25	DMSO	Lycopene	Standard_Development	Run079	Standard_Measurement	Plate_02	Clariostar_Study	MB	Biofoundry_,_London	Linear_Dilution_Pattern_V2	0.249	0.247	0.244	0.24	0.237	0.233	0.231	0.232	0.232	0.23	0.228	0.226	0.221	0.216	0.213	0.211	0.208	0.205	0.202	0.2	0.198	0.198	0.198	0.2	0.201	0.205	0.208	0.211	0.214	0.216	0.218	0.218	0.22	0.221	0.223	0.228
H10	Sample	Dilution_05%	0.0499999999999999	DMSO	Lycopene	Standard_Development	Run079	Standard_Measurement	Plate_02	Clariostar_Study	MB	Biofoundry_,_London	Linear_Dilution_Pattern_V2	0.113	0.111	0.107	0.104	0.1	0.096	0.094	0.094	0.092	0.09	0.087	0.084	0.081	0.078	0.076	0.074	0.073	0.071	0.07	0.069	0.068	0.068	0.068	0.069	0.069	0.07	0.07	0.07	0.072	0.073	0.073	0.074	0.075	0.074	0.075	0.077
H11	Blank	DMSO_Blank		DMSO		Standard_Development	Run079	Standard_Measurement	Plate_02	Clariostar_Study	MB	Biofoundry_,_London	Linear_Dilution_Pattern_V2	0.085	0.082	0.079	0.075	0.072	0.068	0.066	0.065	0.063	0.061	0.056	0.054	0.051	0.048	0.046	0.046	0.045	0.043	0.042	0.042	0.04	0.041	0.041	0.041	0.04	0.04	0.039	0.039	0.04	0.041	0.04	0.04	0.04	0.039	0.038	0.038
H12	Blank	DMSO_Blank		DMSO		Standard_Development	Run079	Standard_Measurement	Plate_02	Clariostar_Study	MB	Biofoundry_,_London	Linear_Dilution_Pattern_V2	0.09	0.087	0.084	0.08	0.077	0.072	0.07	0.07	0.066	0.063	0.058	0.054	0.051	0.048	0.047	0.046	0.044	0.042	0.041	0.041	0.04	0.04	0.04	0.04	0.039	0.04	0.039	0.039	0.04	0.039	0.039	0.039	0.039	0.039	0.038	0.038
A01	Sample	Dilution_100%	1.0	DMSO	Lycopene	Standard_Development	Run079	Standard_Measurement	Plate_02	Clariostar_Study	MB	Biofoundry_,_London	Linear_Dilution_Pattern_V2	1.194	1.197	1.195	1.193	1.187	1.185	1.183	1.182	1.189	1.188	1.19	1.181	1.178	1.165	1.157	1.149	1.134	1.128	1.116	1.105	1.093	1.084	1.077	1.071	1.067	1.067	1.069	1.07	1.068	1.066	1.062	1.053	1.045	1.038	1.033	1.032
A02	Sample	Dilution_80%	0.8	DMSO	Lycopene	Standard_Development	Run079	Standard_Measurement	Plate_02	Clariostar_Study	MB	Biofoundry_,_London	Linear_Dilution_Pattern_V2	0.788	0.788	0.784	0.778	0.775	0.77	0.768	0.77	0.771	0.774	0.771	0.766	0.759	0.751	0.743	0.736	0.728	0.72	0.712	0.705	0.698	0.692	0.688	0.686	0.685	0.691	0.696	0.699	0.702	0.702	0.701	0.697	0.694	0.692	0.692	0.697
A03	Sample	Dilution_60%	0.6	DMSO	Lycopene	Standard_Development	Run079	Standard_Measurement	Plate_02	Clariostar_Study	MB	Biofoundry_,_London	Linear_Dilution_Pattern_V2	0.541	0.539	0.535	0.531	0.526	0.523	0.523	0.523	0.523	0.522	0.523	0.519	0.512	0.505	0.5	0.494	0.488	0.483	0.478	0.473	0.469	0.464	0.462	0.462	0.463	0.466	0.472	0.476	0.48	0.482	0.482	0.48	0.48	0.48	0.482	0.487
A04	Sample	Dilution_40%	0.4	DMSO	Lycopene	Standard_Development	Run079	Standard_Measurement	Plate_02	Clariostar_Study	MB	Biofoundry_,_London	Linear_Dilution_Pattern_V2	0.377	0.375	0.373	0.369	0.365	0.362	0.36	0.36	0.36	0.361	0.359	0.355	0.35	0.345	0.341	0.335	0.331	0.328	0.323	0.322	0.318	0.316	0.316	0.317	0.319	0.322	0.326	0.329	0.332	0.335	0.334	0.335	0.336	0.336	0.338	0.342
A05	Sample	Dilution_20%	0.2	DMSO	Lycopene	Standard_Development	Run079	Standard_Measurement	Plate_02	Clariostar_Study	MB	Biofoundry_,_London	Linear_Dilution_Pattern_V2	0.206	0.204	0.201	0.197	0.194	0.191	0.189	0.19	0.188	0.188	0.186	0.184	0.179	0.176	0.174	0.171	0.168	0.166	0.164	0.163	0.162	0.162	0.162	0.163	0.165	0.168	0.171	0.173	0.176	0.177	0.178	0.179	0.181	0.183	0.186	0.189
A06	Sample	Dilution_100%	1.0	DMSO	Lycopene	Standard_Development	Run079	Standard_Measurement	Plate_02	Clariostar_Study	MB	Biofoundry_,_London	Linear_Dilution_Pattern_V2	0.866	0.866	0.862	0.857	0.85	0.846	0.847	0.847	0.847	0.854	0.85	0.845	0.839	0.83	0.822	0.811	0.802	0.796	0.787	0.78	0.77	0.763	0.76	0.759	0.762	0.77	0.779	0.784	0.791	0.795	0.794	0.793	0.792	0.792	0.795	0.802
A07	Sample	Dilution_80%	0.8	DMSO	Lycopene	Standard_Development	Run079	Standard_Measurement	Plate_02	Clariostar_Study	MB	Biofoundry_,_London	Linear_Dilution_Pattern_V2	0.682	0.679	0.675	0.67	0.665	0.659	0.658	0.659	0.662	0.663	0.664	0.658	0.652	0.643	0.635	0.627	0.619	0.614	0.606	0.601	0.594	0.589	0.587	0.587	0.588	0.594	0.602	0.607	0.612	0.616	0.615	0.614	0.614	0.613	0.616	0.622
A08	Sample	Dilution_60%	0.6	DMSO	Lycopene	Standard_Development	Run079	Standard_Measurement	Plate_02	Clariostar_Study	MB	Biofoundry_,_London	Linear_Dilution_Pattern_V2	0.516	0.515	0.509	0.506	0.502	0.497	0.496	0.497	0.498	0.498	0.498	0.494	0.486	0.48	0.476	0.469	0.463	0.458	0.452	0.449	0.443	0.44	0.438	0.44	0.441	0.446	0.452	0.457	0.462	0.465	0.466	0.465	0.465	0.467	0.469	0.474
A09	Sample	Dilution_40%	0.4	DMSO	Lycopene	Standard_Development	Run079	Standard_Measurement	Plate_02	Clariostar_Study	MB	Biofoundry_,_London	Linear_Dilution_Pattern_V2	0.354	0.352	0.348	0.344	0.339	0.335	0.335	0.335	0.335	0.337	0.335	0.331	0.326	0.32	0.316	0.312	0.307	0.303	0.3	0.297	0.295	0.293	0.293	0.295	0.298	0.302	0.307	0.311	0.315	0.318	0.319	0.32	0.321	0.324	0.327	0.333
A10	Sample	Dilution_20%	0.2	DMSO	Lycopene	Standard_Development	Run079	Standard_Measurement	Plate_02	Clariostar_Study	MB	Biofoundry_,_London	Linear_Dilution_Pattern_V2	0.21	0.206	0.203	0.199	0.196	0.193	0.192	0.191	0.19	0.189	0.186	0.183	0.178	0.175	0.173	0.17	0.167	0.164	0.162	0.162	0.16	0.159	0.16	0.161	0.163	0.166	0.169	0.171	0.173	0.175	0.176	0.177	0.179	0.181	0.183	0.187
A11	Blank	DMSO_Blank		DMSO		Standard_Development	Run079	Standard_Measurement	Plate_02	Clariostar_Study	MB	Biofoundry_,_London	Linear_Dilution_Pattern_V2	0.098	0.095	0.092	0.089	0.085	0.082	0.079	0.077	0.075	0.072	0.068	0.065	0.062	0.059	0.058	0.055	0.053	0.053	0.051	0.051	0.05	0.049	0.049	0.049	0.048	0.048	0.048	0.047	0.047	0.046	0.046	0.045	0.046	0.045	0.044	0.044
A12	Blank	DMSO_Blank		DMSO		Standard_Development	Run079	Standard_Measurement	Plate_02	Clariostar_Study	MB	Biofoundry_,_London	Linear_Dilution_Pattern_V2	0.097	0.094	0.092	0.088	0.085	0.082	0.079	0.077	0.075	0.072	0.068	0.065	0.062	0.06	0.058	0.056	0.054	0.052	0.051	0.051	0.05	0.049	0.048	0.048	0.048	0.048	0.048	0.047	0.047	0.047	0.045	0.045	0.045	0.045	0.044	0.043
B01	Sample	Dilution_100%	1.0	DMSO	Lycopene	Standard_Development	Run079	Standard_Measurement	Plate_02	Clariostar_Study	MB	Biofoundry_,_London	Linear_Dilution_Pattern_V2	1.507	1.518	1.519	1.518	1.504	1.503	1.502	1.515	1.518	1.519	1.506	1.513	1.502	1.494	1.491	1.47	1.46	1.457	1.44	1.426	1.412	1.396	1.387	1.375	1.367	1.361	1.362	1.359	1.352	1.35	1.338	1.323	1.309	1.299	1.288	1.279
B02	Sample	Dilution_80%	0.8	DMSO	Lycopene	Standard_Development	Run079	Standard_Measurement	Plate_02	Clariostar_Study	MB	Biofoundry_,_London	Linear_Dilution_Pattern_V2	1.024	1.028	1.022	1.022	1.018	1.011	1.01	1.015	1.016	1.02	1.021	1.017	1.01	1.0	0.99	0.982	0.972	0.967	0.956	0.947	0.937	0.928	0.921	0.918	0.913	0.914	0.918	0.917	0.915	0.913	0.909	0.901	0.895	0.887	0.882	0.882
B03	Sample	Dilution_60%	0.6	DMSO	Lycopene	Standard_Development	Run079	Standard_Measurement	Plate_02	Clariostar_Study	MB	Biofoundry_,_London	Linear_Dilution_Pattern_V2	0.671	0.67	0.668	0.662	0.658	0.654	0.654	0.656	0.658	0.66	0.658	0.653	0.647	0.64	0.634	0.629	0.622	0.617	0.608	0.601	0.598	0.591	0.588	0.588	0.588	0.589	0.592	0.594	0.596	0.597	0.595	0.592	0.59	0.586	0.586	0.588
B04	Sample	Dilution_40%	0.4	DMSO	Lycopene	Standard_Development	Run079	Standard_Measurement	Plate_02	Clariostar_Study	MB	Biofoundry_,_London	Linear_Dilution_Pattern_V2	0.435	0.434	0.432	0.427	0.424	0.421	0.419	0.419	0.421	0.421	0.421	0.416	0.41	0.405	0.402	0.397	0.392	0.388	0.384	0.381	0.377	0.374	0.373	0.374	0.376	0.377	0.382	0.385	0.388	0.389	0.388	0.387	0.387	0.387	0.388	0.392
B05	Sample	Dilution_20%	0.2	DMSO	Lycopene	Standard_Development	Run079	Standard_Measurement	Plate_02	Clariostar_Study	MB	Biofoundry_,_London	Linear_Dilution_Pattern_V2	0.213	0.21	0.208	0.204	0.2	0.198	0.197	0.197	0.196	0.195	0.194	0.191	0.188	0.185	0.182	0.179	0.177	0.174	0.172	0.171	0.17	0.169	0.169	0.171	0.173	0.176	0.179	0.181	0.184	0.186	0.188	0.188	0.189	0.191	0.194	0.198
B06	Sample	Dilution_100%	1.0	DMSO	Lycopene	Standard_Development	Run079	Standard_Measurement	Plate_02	Clariostar_Study	MB	Biofoundry_,_London	Linear_Dilution_Pattern_V2	0.988	0.989	0.988	0.982	0.978	0.972	0.973	0.976	0.979	0.985	0.984	0.978	0.97	0.959	0.951	0.942	0.932	0.924	0.915	0.906	0.899	0.89	0.887	0.885	0.884	0.89	0.897	0.903	0.907	0.908	0.904	0.901	0.897	0.893	0.893	0.901
B07	Sample	Dilution_80%	0.8	DMSO	Lycopene	Standard_Development	Run079	Standard_Measurement	Plate_02	Clariostar_Study	MB	Biofoundry_,_London	Linear_Dilution_Pattern_V2	0.752	0.75	0.75	0.743	0.738	0.732	0.732	0.734	0.738	0.74	0.739	0.736	0.729	0.719	0.714	0.706	0.696	0.69	0.681	0.677	0.668	0.662	0.66	0.66	0.663	0.667	0.673	0.678	0.682	0.684	0.683	0.683	0.68	0.678	0.679	0.686
B08	Sample	Dilution_60%	0.6	DMSO	Lycopene	Standard_Development	Run079	Standard_Measurement	Plate_02	Clariostar_Study	MB	Biofoundry_,_London	Linear_Dilution_Pattern_V2	0.824	0.825	0.823	0.818	0.814	0.811	0.811	0.814	0.815	0.815	0.815	0.809	0.804	0.799	0.793	0.787	0.777	0.771	0.765	0.757	0.747	0.74	0.736	0.733	0.729	0.729	0.73	0.73	0.728	0.726	0.72	0.715	0.709	0.704	0.701	0.7
B09	Sample	Dilution_40%	0.4	DMSO	Lycopene	Standard_Development	Run079	Standard_Measurement	Plate_02	Clariostar_Study	MB	Biofoundry_,_London	Linear_Dilution_Pattern_V2	0.387	0.384	0.382	0.378	0.374	0.37	0.369	0.37	0.371	0.371	0.368	0.367	0.362	0.355	0.35	0.346	0.341	0.338	0.334	0.333	0.329	0.327	0.326	0.328	0.329	0.332	0.337	0.341	0.344	0.346	0.347	0.346	0.348	0.348	0.352	0.357
B10	Sample	Dilution_20%	0.2	DMSO	Lycopene	Standard_Development	Run079	Standard_Measurement	Plate_02	Clariostar_Study	MB	Biofoundry_,_London	Linear_Dilution_Pattern_V2	0.208	0.205	0.203	0.198	0.196	0.192	0.191	0.19	0.19	0.189	0.187	0.184	0.18	0.177	0.173	0.17	0.168	0.166	0.164	0.163	0.162	0.161	0.161	0.163	0.165	0.168	0.171	0.172	0.175	0.177	0.179	0.179	0.181	0.182	0.185	0.189
B11	Blank	DMSO_Blank		DMSO		Standard_Development	Run079	Standard_Measurement	Plate_02	Clariostar_Study	MB	Biofoundry_,_London	Linear_Dilution_Pattern_V2	0.093	0.089	0.086	0.083	0.08	0.076	0.074	0.073	0.071	0.067	0.063	0.061	0.058	0.056	0.055	0.053	0.051	0.05	0.048	0.048	0.048	0.047	0.046	0.047	0.046	0.046	0.045	0.044	0.044	0.044	0.044	0.043	0.043	0.043	0.043	0.042
B12	Blank	DMSO_Blank		DMSO		Standard_Development	Run079	Standard_Measurement	Plate_02	Clariostar_Study	MB	Biofoundry_,_London	Linear_Dilution_Pattern_V2	0.095	0.092	0.089	0.085	0.082	0.079	0.077	0.074	0.072	0.069	0.065	0.063	0.06	0.057	0.055	0.054	0.051	0.051	0.05	0.049	0.049	0.047	0.047	0.047	0.046	0.046	0.046	0.045	0.045	0.045	0.044	0.043	0.044	0.043	0.043	0.042
C01	Sample	Dilution_95%	0.95	DMSO	Lycopene	Standard_Development	Run079	Standard_Measurement	Plate_02	Clariostar_Study	MB	Biofoundry_,_London	Linear_Dilution_Pattern_V2	1.5	1.508	1.514	1.512	1.505	1.502	1.498	1.502	1.512	1.522	1.518	1.517	1.506	1.49	1.485	1.466	1.455	1.452	1.442	1.424	1.412	1.392	1.383	1.377	1.364	1.36	1.357	1.351	1.343	1.341	1.323	1.31	1.294	1.282	1.269	1.26
C02	Sample	Dilution_75%	0.75	DMSO	Lycopene	Standard_Development	Run079	Standard_Measurement	Plate_02	Clariostar_Study	MB	Biofoundry_,_London	Linear_Dilution_Pattern_V2	1.027	1.027	1.026	1.023	1.016	1.014	1.015	1.017	1.019	1.024	1.025	1.019	1.013	1.004	0.997	0.989	0.977	0.971	0.959	0.952	0.943	0.935	0.929	0.925	0.921	0.92	0.92	0.918	0.916	0.915	0.906	0.898	0.89	0.883	0.878	0.877
C03	Sample	Dilution_55%	0.55	DMSO	Lycopene	Standard_Development	Run079	Standard_Measurement	Plate_02	Clariostar_Study	MB	Biofoundry_,_London	Linear_Dilution_Pattern_V2	0.7	0.7	0.697	0.695	0.69	0.686	0.685	0.686	0.688	0.69	0.689	0.687	0.679	0.672	0.667	0.662	0.654	0.648	0.642	0.638	0.632	0.625	0.622	0.62	0.619	0.62	0.621	0.623	0.623	0.623	0.621	0.616	0.613	0.61	0.608	0.61
C04	Sample	Dilution_35%	0.35	DMSO	Lycopene	Standard_Development	Run079	Standard_Measurement	Plate_02	Clariostar_Study	MB	Biofoundry_,_London	Linear_Dilution_Pattern_V2	0.395	0.394	0.391	0.388	0.384	0.381	0.38	0.381	0.381	0.381	0.379	0.377	0.372	0.367	0.364	0.36	0.355	0.351	0.347	0.345	0.342	0.34	0.34	0.341	0.341	0.344	0.347	0.349	0.351	0.352	0.352	0.352	0.351	0.35	0.352	0.356
C05	Sample	Dilution_15%	0.15	DMSO	Lycopene	Standard_Development	Run079	Standard_Measurement	Plate_02	Clariostar_Study	MB	Biofoundry_,_London	Linear_Dilution_Pattern_V2	0.187	0.185	0.183	0.179	0.175	0.172	0.171	0.172	0.171	0.171	0.169	0.167	0.163	0.159	0.158	0.155	0.152	0.15	0.148	0.149	0.147	0.146	0.147	0.148	0.15	0.152	0.155	0.156	0.159	0.16	0.161	0.162	0.163	0.163	0.166	0.169
C06	Sample	Dilution_95%	0.95	DMSO	Lycopene	Standard_Development	Run079	Standard_Measurement	Plate_02	Clariostar_Study	MB	Biofoundry_,_London	Linear_Dilution_Pattern_V2	1.029	1.032	1.029	1.024	1.018	1.014	1.014	1.02	1.022	1.028	1.028	1.024	1.015	1.003	0.996	0.988	0.978	0.969	0.959	0.951	0.943	0.934	0.928	0.925	0.926	0.928	0.931	0.934	0.936	0.936	0.935	0.929	0.923	0.919	0.916	0.919
C07	Sample	Dilution_75%	0.75	DMSO	Lycopene	Standard_Development	Run079	Standard_Measurement	Plate_02	Clariostar_Study	MB	Biofoundry_,_London	Linear_Dilution_Pattern_V2	0.802	0.803	0.798	0.796	0.791	0.786	0.786	0.787	0.789	0.79	0.791	0.789	0.782	0.773	0.766	0.759	0.751	0.746	0.736	0.73	0.722	0.714	0.712	0.71	0.71	0.712	0.716	0.719	0.72	0.721	0.719	0.715	0.712	0.708	0.707	0.71
C08	Sample	Dilution_55%	0.55	DMSO	Lycopene	Standard_Development	Run079	Standard_Measurement	Plate_02	Clariostar_Study	MB	Biofoundry_,_London	Linear_Dilution_Pattern_V2	1.026	1.033	1.033	1.026	1.025	1.023	1.021	1.026	1.025	1.028	1.028	1.024	1.019	1.011	1.006	1.0	0.99	0.985	0.975	0.968	0.959	0.948	0.942	0.935	0.929	0.922	0.918	0.911	0.907	0.901	0.891	0.881	0.871	0.86	0.851	0.845
C09	Sample	Dilution_35%	0.35	DMSO	Lycopene	Standard_Development	Run079	Standard_Measurement	Plate_02	Clariostar_Study	MB	Biofoundry_,_London	Linear_Dilution_Pattern_V2	0.517	0.517	0.515	0.511	0.508	0.504	0.503	0.504	0.504	0.505	0.502	0.498	0.492	0.488	0.485	0.481	0.475	0.47	0.466	0.462	0.458	0.454	0.45	0.449	0.448	0.448	0.449	0.448	0.448	0.446	0.443	0.44	0.437	0.433	0.431	0.431
C10	Sample	Dilution_15%	0.15	DMSO	Lycopene	Standard_Development	Run079	Standard_Measurement	Plate_02	Clariostar_Study	MB	Biofoundry_,_London	Linear_Dilution_Pattern_V2	0.22	0.217	0.215	0.211	0.208	0.205	0.203	0.203	0.203	0.201	0.199	0.196	0.193	0.189	0.186	0.184	0.18	0.179	0.176	0.175	0.174	0.172	0.172	0.173	0.173	0.175	0.177	0.178	0.179	0.18	0.181	0.181	0.181	0.182	0.182	0.185
C11	Blank	DMSO_Blank		DMSO		Standard_Development	Run079	Standard_Measurement	Plate_02	Clariostar_Study	MB	Biofoundry_,_London	Linear_Dilution_Pattern_V2	0.09	0.087	0.084	0.08	0.077	0.074	0.072	0.071	0.068	0.066	0.061	0.059	0.055	0.054	0.053	0.051	0.049	0.047	0.046	0.046	0.045	0.044	0.044	0.045	0.043	0.044	0.043	0.043	0.043	0.043	0.043	0.043	0.043	0.042	0.041	0.041
C12	Blank	DMSO_Blank		DMSO		Standard_Development	Run079	Standard_Measurement	Plate_02	Clariostar_Study	MB	Biofoundry_,_London	Linear_Dilution_Pattern_V2	0.091	0.087	0.084	0.081	0.078	0.074	0.072	0.072	0.069	0.066	0.062	0.059	0.055	0.052	0.051	0.05	0.048	0.046	0.045	0.045	0.044	0.044	0.044	0.044	0.043	0.043	0.043	0.042	0.043	0.043	0.043	0.042	0.042	0.041	0.041	0.04
D01	Sample	Dilution_95%	0.95	DMSO	Lycopene	Standard_Development	Run079	Standard_Measurement	Plate_02	Clariostar_Study	MB	Biofoundry_,_London	Linear_Dilution_Pattern_V2	1.599	1.614	1.609	1.606	1.594	1.591	1.593	1.601	1.594	1.609	1.619	1.603	1.589	1.58	1.573	1.563	1.555	1.556	1.532	1.516	1.505	1.49	1.484	1.47	1.452	1.456	1.456	1.445	1.434	1.431	1.419	1.406	1.389	1.377	1.366	1.358
D02	Sample	Dilution_75%	0.75	DMSO	Lycopene	Standard_Development	Run079	Standard_Measurement	Plate_02	Clariostar_Study	MB	Biofoundry_,_London	Linear_Dilution_Pattern_V2	1.254	1.26	1.261	1.262	1.255	1.254	1.252	1.256	1.257	1.264	1.263	1.256	1.251	1.242	1.237	1.228	1.214	1.209	1.198	1.187	1.176	1.165	1.157	1.144	1.141	1.139	1.135	1.127	1.121	1.116	1.105	1.095	1.082	1.071	1.063	1.056
D03	Sample	Dilution_55%	0.55	DMSO	Lycopene	Standard_Development	Run079	Standard_Measurement	Plate_02	Clariostar_Study	MB	Biofoundry_,_London	Linear_Dilution_Pattern_V2	0.721	0.722	0.72	0.718	0.713	0.71	0.709	0.712	0.714	0.715	0.713	0.712	0.704	0.697	0.691	0.687	0.681	0.676	0.667	0.66	0.654	0.648	0.645	0.643	0.64	0.641	0.642	0.642	0.643	0.642	0.638	0.634	0.629	0.626	0.622	0.622
D04	Sample	Dilution_35%	0.35	DMSO	Lycopene	Standard_Development	Run079	Standard_Measurement	Plate_02	Clariostar_Study	MB	Biofoundry_,_London	Linear_Dilution_Pattern_V2	0.483	0.483	0.481	0.477	0.474	0.47	0.469	0.471	0.473	0.472	0.47	0.469	0.465	0.458	0.455	0.452	0.447	0.442	0.437	0.434	0.429	0.424	0.423	0.422	0.423	0.423	0.425	0.425	0.426	0.425	0.424	0.422	0.42	0.418	0.418	0.419
D05	Sample	Dilution_15%	0.15	DMSO	Lycopene	Standard_Development	Run079	Standard_Measurement	Plate_02	Clariostar_Study	MB	Biofoundry_,_London	Linear_Dilution_Pattern_V2	0.249	0.246	0.244	0.241	0.239	0.236	0.235	0.235	0.235	0.235	0.234	0.231	0.227	0.224	0.221	0.219	0.216	0.214	0.211	0.211	0.208	0.207	0.207	0.209	0.209	0.21	0.212	0.212	0.214	0.214	0.214	0.214	0.214	0.214	0.215	0.218
D06	Sample	Dilution_95%	0.95	DMSO	Lycopene	Standard_Development	Run079	Standard_Measurement	Plate_02	Clariostar_Study	MB	Biofoundry_,_London	Linear_Dilution_Pattern_V2	1.285	1.298	1.296	1.294	1.286	1.285	1.281	1.286	1.291	1.297	1.298	1.292	1.283	1.271	1.26	1.252	1.243	1.239	1.221	1.213	1.202	1.19	1.181	1.178	1.171	1.174	1.175	1.171	1.169	1.166	1.157	1.147	1.136	1.127	1.121	1.121
D07	Sample	Dilution_75%	0.75	DMSO	Lycopene	Standard_Development	Run079	Standard_Measurement	Plate_02	Clariostar_Study	MB	Biofoundry_,_London	Linear_Dilution_Pattern_V2	0.912	0.912	0.909	0.908	0.903	0.9	0.899	0.903	0.906	0.909	0.908	0.902	0.899	0.888	0.882	0.874	0.866	0.859	0.851	0.842	0.834	0.828	0.823	0.819	0.815	0.818	0.822	0.822	0.821	0.821	0.816	0.81	0.806	0.799	0.797	0.798
D08	Sample	Dilution_55%	0.55	DMSO	Lycopene	Standard_Development	Run079	Standard_Measurement	Plate_02	Clariostar_Study	MB	Biofoundry_,_London	Linear_Dilution_Pattern_V2	1.569	1.587	1.593	1.596	1.589	1.584	1.583	1.592	1.587	1.587	1.591	1.585	1.589	1.581	1.577	1.561	1.55	1.552	1.542	1.532	1.513	1.488	1.484	1.458	1.45	1.437	1.423	1.41	1.391	1.381	1.361	1.338	1.319	1.301	1.281	1.263
D09	Sample	Dilution_35%	0.35	DMSO	Lycopene	Standard_Development	Run079	Standard_Measurement	Plate_02	Clariostar_Study	MB	Biofoundry_,_London	Linear_Dilution_Pattern_V2	1.194	1.198	1.204	1.207	1.207	1.202	1.198	1.205	1.204	1.206	1.204	1.198	1.199	1.192	1.188	1.185	1.173	1.169	1.156	1.15	1.138	1.124	1.113	1.105	1.093	1.081	1.071	1.056	1.043	1.033	1.018	1.001	0.987	0.97	0.955	0.941
D10	Sample	Dilution_15%	0.15	DMSO	Lycopene	Standard_Development	Run079	Standard_Measurement	Plate_02	Clariostar_Study	MB	Biofoundry_,_London	Linear_Dilution_Pattern_V2	0.562	0.565	0.564	0.562	0.56	0.557	0.557	0.556	0.555	0.556	0.554	0.551	0.548	0.544	0.539	0.537	0.533	0.529	0.525	0.522	0.516	0.511	0.506	0.502	0.498	0.493	0.49	0.484	0.479	0.475	0.469	0.462	0.456	0.45	0.444	0.439
D11	Blank	DMSO_Blank		DMSO		Standard_Development	Run079	Standard_Measurement	Plate_02	Clariostar_Study	MB	Biofoundry_,_London	Linear_Dilution_Pattern_V2	0.094	0.09	0.087	0.083	0.08	0.076	0.073	0.073	0.071	0.067	0.064	0.061	0.058	0.055	0.054	0.052	0.05	0.049	0.048	0.048	0.047	0.046	0.045	0.046	0.046	0.045	0.045	0.043	0.044	0.044	0.043	0.043	0.043	0.042	0.042	0.041
D12	Blank	DMSO_Blank		DMSO		Standard_Development	Run079	Standard_Measurement	Plate_02	Clariostar_Study	MB	Biofoundry_,_London	Linear_Dilution_Pattern_V2	0.09	0.086	0.083	0.079	0.076	0.073	0.071	0.071	0.068	0.065	0.061	0.058	0.056	0.053	0.052	0.05	0.048	0.046	0.045	0.045	0.045	0.044	0.044	0.045	0.044	0.043	0.043	0.043	0.043	0.043	0.042	0.042	0.042	0.042	0.04	0.04
E01	Sample	Dilution_90%	0.9	DMSO	Lycopene	Standard_Development	Run079	Standard_Measurement	Plate_02	Clariostar_Study	MB	Biofoundry_,_London	Linear_Dilution_Pattern_V2	2.164	2.189	2.198	2.223	2.209	2.176	2.171	2.205	2.207	2.186	2.171	2.193	2.204	2.184	2.182	2.144	2.138	2.162	2.131	2.13	2.112	2.082	2.085	2.047	1.995	2.016	2.016	1.982	1.951	1.951	1.927	1.899	1.882	1.853	1.82	1.802
E02	Sample	Dilution_70%	0.7	DMSO	Lycopene	Standard_Development	Run079	Standard_Measurement	Plate_02	Clariostar_Study	MB	Biofoundry_,_London	Linear_Dilution_Pattern_V2	1.186	1.194	1.187	1.186	1.182	1.182	1.181	1.183	1.183	1.188	1.187	1.181	1.174	1.168	1.163	1.152	1.142	1.138	1.128	1.119	1.105	1.092	1.087	1.077	1.069	1.068	1.064	1.057	1.054	1.047	1.038	1.027	1.014	1.005	0.996	0.99
E03	Sample	Dilution_50%	0.5	DMSO	Lycopene	Standard_Development	Run079	Standard_Measurement	Plate_02	Clariostar_Study	MB	Biofoundry_,_London	Linear_Dilution_Pattern_V2	0.644	0.644	0.642	0.638	0.635	0.633	0.63	0.633	0.634	0.636	0.635	0.633	0.626	0.62	0.615	0.609	0.602	0.598	0.591	0.586	0.58	0.575	0.572	0.571	0.569	0.57	0.573	0.573	0.574	0.574	0.571	0.567	0.564	0.56	0.558	0.56
E04	Sample	Dilution_30%	0.3	DMSO	Lycopene	Standard_Development	Run079	Standard_Measurement	Plate_02	Clariostar_Study	MB	Biofoundry_,_London	Linear_Dilution_Pattern_V2	0.395	0.393	0.391	0.387	0.384	0.381	0.378	0.38	0.381	0.38	0.38	0.377	0.373	0.367	0.364	0.36	0.356	0.352	0.348	0.347	0.344	0.342	0.34	0.34	0.34	0.342	0.344	0.345	0.347	0.348	0.346	0.346	0.345	0.344	0.344	0.346
E05	Sample	Dilution_10%	0.1	DMSO	Lycopene	Standard_Development	Run079	Standard_Measurement	Plate_02	Clariostar_Study	MB	Biofoundry_,_London	Linear_Dilution_Pattern_V2	0.142	0.14	0.137	0.133	0.131	0.127	0.126	0.126	0.125	0.124	0.122	0.121	0.118	0.115	0.113	0.111	0.108	0.106	0.104	0.105	0.103	0.103	0.104	0.106	0.106	0.108	0.11	0.111	0.114	0.115	0.116	0.117	0.119	0.119	0.121	0.124
E06	Sample	Dilution_90%	0.9	DMSO	Lycopene	Standard_Development	Run079	Standard_Measurement	Plate_02	Clariostar_Study	MB	Biofoundry_,_London	Linear_Dilution_Pattern_V2	1.11	1.117	1.111	1.108	1.101	1.096	1.093	1.097	1.101	1.106	1.106	1.101	1.094	1.082	1.078	1.069	1.056	1.051	1.037	1.03	1.019	1.009	1.002	0.999	0.996	1.001	1.004	1.002	1.0	1.0	0.994	0.985	0.978	0.97	0.968	0.968
E07	Sample	Dilution_70%	0.7	DMSO	Lycopene	Standard_Development	Run079	Standard_Measurement	Plate_02	Clariostar_Study	MB	Biofoundry_,_London	Linear_Dilution_Pattern_V2	0.852	0.852	0.852	0.846	0.841	0.838	0.837	0.839	0.843	0.844	0.842	0.838	0.834	0.826	0.819	0.809	0.802	0.797	0.79	0.781	0.771	0.765	0.761	0.757	0.755	0.757	0.759	0.761	0.762	0.76	0.756	0.75	0.746	0.741	0.738	0.739
E08	Sample	Dilution_50%	0.5	DMSO	Lycopene	Standard_Development	Run079	Standard_Measurement	Plate_02	Clariostar_Study	MB	Biofoundry_,_London	Linear_Dilution_Pattern_V2	1.246	1.258	1.256	1.255	1.252	1.25	1.253	1.258	1.255	1.258	1.257	1.255	1.254	1.248	1.238	1.231	1.22	1.214	1.203	1.194	1.181	1.17	1.159	1.148	1.138	1.128	1.119	1.109	1.097	1.087	1.07	1.058	1.042	1.027	1.013	1.001
E09	Sample	Dilution_30%	0.3	DMSO	Lycopene	Standard_Development	Run079	Standard_Measurement	Plate_02	Clariostar_Study	MB	Biofoundry_,_London	Linear_Dilution_Pattern_V2	0.964	0.971	0.973	0.969	0.968	0.965	0.964	0.97	0.967	0.966	0.963	0.965	0.961	0.954	0.95	0.946	0.937	0.935	0.923	0.915	0.905	0.895	0.889	0.881	0.871	0.863	0.855	0.846	0.837	0.83	0.817	0.804	0.794	0.781	0.769	0.759
E10	Sample	Dilution_10%	0.1	DMSO	Lycopene	Standard_Development	Run079	Standard_Measurement	Plate_02	Clariostar_Study	MB	Biofoundry_,_London	Linear_Dilution_Pattern_V2	0.365	0.366	0.365	0.361	0.359	0.356	0.354	0.354	0.353	0.352	0.351	0.349	0.346	0.341	0.338	0.336	0.332	0.33	0.327	0.325	0.321	0.318	0.316	0.315	0.312	0.31	0.31	0.306	0.304	0.302	0.299	0.296	0.293	0.29	0.287	0.285
E11	Blank	DMSO_Blank		DMSO		Standard_Development	Run079	Standard_Measurement	Plate_02	Clariostar_Study	MB	Biofoundry_,_London	Linear_Dilution_Pattern_V2	0.09	0.087	0.083	0.079	0.077	0.073	0.071	0.071	0.069	0.066	0.062	0.059	0.055	0.052	0.051	0.05	0.048	0.046	0.044	0.045	0.044	0.043	0.043	0.044	0.043	0.043	0.043	0.043	0.043	0.042	0.042	0.042	0.042	0.042	0.041	0.04
E12	Blank	DMSO_Blank		DMSO		Standard_Development	Run079	Standard_Measurement	Plate_02	Clariostar_Study	MB	Biofoundry_,_London	Linear_Dilution_Pattern_V2	0.092	0.088	0.085	0.081	0.079	0.074	0.072	0.072	0.07	0.066	0.062	0.06	0.057	0.053	0.052	0.05	0.048	0.046	0.045	0.046	0.045	0.044	0.044	0.045	0.044	0.044	0.044	0.042	0.044	0.043	0.043	0.043	0.042	0.042	0.042	0.04
F01	Sample	Dilution_90%	0.9	DMSO	Lycopene	Standard_Development	Run079	Standard_Measurement	Plate_02	Clariostar_Study	MB	Biofoundry_,_London	Linear_Dilution_Pattern_V2	1.604	1.623	1.617	1.614	1.606	1.603	1.605	1.615	1.623	1.616	1.619	1.613	1.608	1.599	1.587	1.576	1.563	1.556	1.544	1.525	1.515	1.501	1.49	1.472	1.461	1.452	1.451	1.444	1.428	1.422	1.407	1.387	1.371	1.351	1.337	1.329
F02	Sample	Dilution_70%	0.7	DMSO	Lycopene	Standard_Development	Run079	Standard_Measurement	Plate_02	Clariostar_Study	MB	Biofoundry_,_London	Linear_Dilution_Pattern_V2	1.011	1.017	1.016	1.013	1.01	1.002	1.002	1.006	1.012	1.016	1.011	1.008	1.003	0.993	0.984	0.976	0.968	0.963	0.952	0.945	0.935	0.925	0.917	0.911	0.907	0.907	0.906	0.905	0.902	0.898	0.891	0.884	0.875	0.867	0.859	0.858
F03	Sample	Dilution_50%	0.5	DMSO	Lycopene	Standard_Development	Run079	Standard_Measurement	Plate_02	Clariostar_Study	MB	Biofoundry_,_London	Linear_Dilution_Pattern_V2	0.692	0.692	0.69	0.687	0.682	0.679	0.68	0.682	0.683	0.685	0.682	0.679	0.674	0.667	0.662	0.657	0.65	0.644	0.638	0.631	0.626	0.619	0.616	0.613	0.609	0.609	0.612	0.611	0.61	0.608	0.603	0.598	0.595	0.59	0.586	0.585
F04	Sample	Dilution_30%	0.3	DMSO	Lycopene	Standard_Development	Run079	Standard_Measurement	Plate_02	Clariostar_Study	MB	Biofoundry_,_London	Linear_Dilution_Pattern_V2	0.409	0.408	0.406	0.403	0.4	0.397	0.394	0.396	0.396	0.396	0.394	0.391	0.387	0.383	0.379	0.376	0.371	0.368	0.363	0.361	0.357	0.353	0.352	0.353	0.353	0.354	0.355	0.355	0.356	0.357	0.356	0.353	0.352	0.351	0.35	0.351
F05	Sample	Dilution_10%	0.1	DMSO	Lycopene	Standard_Development	Run079	Standard_Measurement	Plate_02	Clariostar_Study	MB	Biofoundry_,_London	Linear_Dilution_Pattern_V2	0.165	0.162	0.159	0.156	0.153	0.149	0.147	0.149	0.148	0.148	0.146	0.143	0.14	0.137	0.135	0.134	0.131	0.129	0.126	0.126	0.125	0.124	0.125	0.126	0.127	0.128	0.13	0.131	0.133	0.135	0.135	0.136	0.137	0.137	0.139	0.141
F06	Sample	Dilution_90%	0.9	DMSO	Lycopene	Standard_Development	Run079	Standard_Measurement	Plate_02	Clariostar_Study	MB	Biofoundry_,_London	Linear_Dilution_Pattern_V2	1.285	1.284	1.282	1.284	1.276	1.274	1.272	1.273	1.277	1.284	1.283	1.272	1.267	1.26	1.253	1.243	1.229	1.226	1.214	1.202	1.19	1.179	1.169	1.161	1.152	1.152	1.152	1.148	1.141	1.137	1.127	1.116	1.107	1.095	1.086	1.083
F07	Sample	Dilution_70%	0.7	DMSO	Lycopene	Standard_Development	Run079	Standard_Measurement	Plate_02	Clariostar_Study	MB	Biofoundry_,_London	Linear_Dilution_Pattern_V2	0.901	0.901	0.899	0.896	0.892	0.888	0.888	0.889	0.89	0.895	0.891	0.89	0.883	0.875	0.868	0.86	0.852	0.845	0.837	0.83	0.822	0.811	0.806	0.802	0.798	0.799	0.801	0.798	0.797	0.795	0.791	0.784	0.775	0.77	0.766	0.765
F08	Sample	Dilution_50%	0.5	DMSO	Lycopene	Standard_Development	Run079	Standard_Measurement	Plate_02	Clariostar_Study	MB	Biofoundry_,_London	Linear_Dilution_Pattern_V2	0.979	0.98	0.984	0.982	0.976	0.972	0.971	0.976	0.976	0.977	0.976	0.975	0.969	0.96	0.955	0.948	0.94	0.933	0.926	0.917	0.908	0.898	0.89	0.883	0.876	0.87	0.867	0.861	0.857	0.849	0.839	0.828	0.818	0.807	0.798	0.792
F09	Sample	Dilution_30%	0.3	DMSO	Lycopene	Standard_Development	Run079	Standard_Measurement	Plate_02	Clariostar_Study	MB	Biofoundry_,_London	Linear_Dilution_Pattern_V2	0.59	0.591	0.589	0.587	0.584	0.58	0.58	0.581	0.581	0.582	0.579	0.576	0.571	0.566	0.563	0.559	0.553	0.549	0.544	0.539	0.534	0.528	0.525	0.521	0.517	0.516	0.514	0.511	0.508	0.506	0.501	0.494	0.489	0.484	0.48	0.477
F10	Sample	Dilution_10%	0.1	DMSO	Lycopene	Standard_Development	Run079	Standard_Measurement	Plate_02	Clariostar_Study	MB	Biofoundry_,_London	Linear_Dilution_Pattern_V2	0.198	0.196	0.193	0.189	0.186	0.182	0.181	0.181	0.18	0.179	0.176	0.174	0.17	0.167	0.165	0.163	0.16	0.158	0.156	0.155	0.154	0.153	0.153	0.153	0.154	0.154	0.156	0.156	0.157	0.158	0.158	0.158	0.159	0.158	0.159	0.16
F11	Blank	DMSO		DMSO		Standard_Development	Run079	Standard_Measurement	Plate_02	Clariostar_Study	MB	Biofoundry_,_London	Linear_Dilution_Pattern_V2	0.09	0.086	0.083	0.08	0.077	0.072	0.07	0.071	0.068	0.065	0.061	0.059	0.056	0.053	0.051	0.05	0.048	0.047	0.045	0.045	0.044	0.044	0.044	0.045	0.044	0.044	0.044	0.042	0.043	0.043	0.043	0.043	0.042	0.042	0.041	0.04
F12	Blank	DMSO		DMSO		Standard_Development	Run079	Standard_Measurement	Plate_02	Clariostar_Study	MB	Biofoundry_,_London	Linear_Dilution_Pattern_V2	0.088	0.085	0.082	0.077	0.074	0.07	0.068	0.068	0.066	0.062	0.058	0.055	0.052	0.05	0.048	0.047	0.044	0.043	0.042	0.041	0.041	0.04	0.04	0.041	0.04	0.04	0.04	0.039	0.039	0.04	0.04	0.04	0.04	0.038	0.038	0.037
G01	Sample	Dilution_85%	0.85	DMSO	Lycopene	Standard_Development	Run079	Standard_Measurement	Plate_02	Clariostar_Study	MB	Biofoundry_,_London	Linear_Dilution_Pattern_V2	1.281	1.291	1.291	1.287	1.282	1.282	1.278	1.283	1.284	1.288	1.289	1.283	1.272	1.262	1.251	1.241	1.238	1.233	1.214	1.201	1.189	1.177	1.17	1.162	1.154	1.149	1.147	1.142	1.136	1.129	1.119	1.109	1.096	1.086	1.075	1.07
G02	Sample	Dilution_65%	0.65	DMSO	Lycopene	Standard_Development	Run079	Standard_Measurement	Plate_02	Clariostar_Study	MB	Biofoundry_,_London	Linear_Dilution_Pattern_V2	0.933	0.933	0.926	0.926	0.922	0.92	0.919	0.924	0.922	0.924	0.922	0.921	0.915	0.906	0.901	0.895	0.885	0.878	0.869	0.862	0.854	0.844	0.837	0.834	0.83	0.83	0.827	0.824	0.823	0.821	0.815	0.806	0.798	0.792	0.785	0.782
G03	Sample	Dilution_45%	0.45	DMSO	Lycopene	Standard_Development	Run079	Standard_Measurement	Plate_02	Clariostar_Study	MB	Biofoundry_,_London	Linear_Dilution_Pattern_V2	0.532	0.531	0.528	0.525	0.522	0.518	0.518	0.519	0.52	0.52	0.518	0.516	0.512	0.505	0.501	0.496	0.491	0.485	0.48	0.475	0.471	0.466	0.463	0.463	0.463	0.465	0.467	0.467	0.469	0.469	0.467	0.464	0.462	0.46	0.459	0.46
G04	Sample	Dilution_25%	0.25	DMSO	Lycopene	Standard_Development	Run079	Standard_Measurement	Plate_02	Clariostar_Study	MB	Biofoundry_,_London	Linear_Dilution_Pattern_V2	0.272	0.269	0.265	0.263	0.259	0.255	0.254	0.255	0.256	0.255	0.253	0.252	0.247	0.243	0.241	0.238	0.234	0.231	0.229	0.227	0.225	0.224	0.224	0.225	0.227	0.229	0.233	0.235	0.238	0.24	0.241	0.241	0.242	0.243	0.245	0.248
G05	Sample	Dilution_05%	0.0499999999999999	DMSO	Lycopene	Standard_Development	Run079	Standard_Measurement	Plate_02	Clariostar_Study	MB	Biofoundry_,_London	Linear_Dilution_Pattern_V2	0.107	0.105	0.102	0.098	0.095	0.091	0.089	0.09	0.089	0.087	0.086	0.084	0.08	0.076	0.075	0.074	0.072	0.07	0.068	0.069	0.068	0.067	0.068	0.069	0.069	0.07	0.071	0.071	0.073	0.073	0.074	0.075	0.076	0.076	0.076	0.077
G06	Sample	Dilution_85%	0.85	DMSO	Lycopene	Standard_Development	Run079	Standard_Measurement	Plate_02	Clariostar_Study	MB	Biofoundry_,_London	Linear_Dilution_Pattern_V2	1.018	1.024	1.018	1.013	1.01	1.004	1.006	1.006	1.01	1.012	1.012	1.009	1.003	0.991	0.984	0.977	0.965	0.957	0.945	0.938	0.927	0.918	0.911	0.907	0.906	0.907	0.91	0.912	0.912	0.91	0.903	0.894	0.889	0.881	0.876	0.876
G07	Sample	Dilution_65%	0.65	DMSO	Lycopene	Standard_Development	Run079	Standard_Measurement	Plate_02	Clariostar_Study	MB	Biofoundry_,_London	Linear_Dilution_Pattern_V2	0.756	0.756	0.753	0.748	0.744	0.739	0.737	0.741	0.742	0.743	0.744	0.742	0.734	0.727	0.72	0.714	0.707	0.702	0.694	0.686	0.678	0.672	0.668	0.666	0.662	0.664	0.667	0.668	0.668	0.667	0.664	0.659	0.655	0.651	0.649	0.649
G08	Sample	Dilution_45%	0.45	DMSO	Lycopene	Standard_Development	Run079	Standard_Measurement	Plate_02	Clariostar_Study	MB	Biofoundry_,_London	Linear_Dilution_Pattern_V2	0.643	0.643	0.64	0.635	0.632	0.628	0.627	0.628	0.629	0.629	0.628	0.627	0.621	0.615	0.609	0.604	0.597	0.592	0.585	0.582	0.575	0.568	0.565	0.563	0.561	0.56	0.559	0.556	0.556	0.554	0.55	0.545	0.541	0.535	0.531	0.53
G09	Sample	Dilution_25%	0.25	DMSO	Lycopene	Standard_Development	Run079	Standard_Measurement	Plate_02	Clariostar_Study	MB	Biofoundry_,_London	Linear_Dilution_Pattern_V2	0.283	0.282	0.277	0.273	0.27	0.266	0.264	0.266	0.265	0.265	0.263	0.261	0.257	0.252	0.249	0.247	0.243	0.24	0.237	0.235	0.233	0.231	0.231	0.233	0.234	0.235	0.238	0.239	0.241	0.243	0.244	0.244	0.244	0.245	0.245	0.248
G10	Sample	Dilution_05%	0.0499999999999999	DMSO	Lycopene	Standard_Development	Run079	Standard_Measurement	Plate_02	Clariostar_Study	MB	Biofoundry_,_London	Linear_Dilution_Pattern_V2	0.113	0.11	0.107	0.103	0.099	0.095	0.093	0.094	0.092	0.091	0.088	0.085	0.082	0.078	0.076	0.075	0.073	0.071	0.069	0.07	0.069	0.068	0.068	0.069	0.069	0.07	0.071	0.07	0.072	0.073	0.073	0.073	0.074	0.075	0.075	0.076
G11	Blank	DMSO_Blank		DMSO		Standard_Development	Run079	Standard_Measurement	Plate_02	Clariostar_Study	MB	Biofoundry_,_London	Linear_Dilution_Pattern_V2	0.086	0.082	0.079	0.075	0.072	0.069	0.066	0.065	0.064	0.061	0.057	0.054	0.051	0.048	0.048	0.046	0.044	0.042	0.041	0.042	0.041	0.04	0.04	0.041	0.041	0.041	0.04	0.04	0.04	0.041	0.04	0.04	0.04	0.039	0.038	0.038
G12	Blank	DMSO_Blank		DMSO		Standard_Development	Run079	Standard_Measurement	Plate_02	Clariostar_Study	MB	Biofoundry_,_London	Linear_Dilution_Pattern_V2	0.086	0.082	0.079	0.076	0.072	0.068	0.066	0.066	0.064	0.061	0.057	0.054	0.05	0.047	0.046	0.045	0.043	0.042	0.041	0.041	0.04	0.04	0.04	0.041	0.039	0.04	0.04	0.039	0.04	0.04	0.039	0.039	0.039	0.038	0.038	0.037
H01	Sample	Dilution_85%	0.85	DMSO	Lycopene	Standard_Development	Run079	Standard_Measurement	Plate_02	Clariostar_Study	MB	Biofoundry_,_London	Linear_Dilution_Pattern_V2	0.981	0.984	0.979	0.974	0.968	0.965	0.961	0.965	0.968	0.971	0.968	0.964	0.954	0.942	0.935	0.926	0.917	0.909	0.899	0.889	0.879	0.868	0.865	0.86	0.858	0.858	0.859	0.859	0.86	0.858	0.852	0.845	0.837	0.829	0.825	0.823
H02	Sample	Dilution_65%	0.65	DMSO	Lycopene	Standard_Development	Run079	Standard_Measurement	Plate_02	Clariostar_Study	MB	Biofoundry_,_London	Linear_Dilution_Pattern_V2	0.796	0.798	0.794	0.791	0.788	0.783	0.781	0.783	0.784	0.786	0.786	0.781	0.773	0.767	0.761	0.756	0.746	0.738	0.73	0.722	0.713	0.706	0.702	0.698	0.696	0.697	0.698	0.698	0.696	0.696	0.691	0.686	0.679	0.671	0.669	0.669
H03	Sample	Dilution_45%	0.45	DMSO	Lycopene	Standard_Development	Run079	Standard_Measurement	Plate_02	Clariostar_Study	MB	Biofoundry_,_London	Linear_Dilution_Pattern_V2	0.464	0.463	0.46	0.455	0.452	0.449	0.446	0.446	0.447	0.448	0.446	0.442	0.437	0.431	0.427	0.422	0.415	0.411	0.406	0.402	0.397	0.393	0.392	0.392	0.392	0.394	0.397	0.399	0.4	0.402	0.401	0.399	0.398	0.395	0.395	0.397
H04	Sample	Dilution_25%	0.25	DMSO	Lycopene	Standard_Development	Run079	Standard_Measurement	Plate_02	Clariostar_Study	MB	Biofoundry_,_London	Linear_Dilution_Pattern_V2	0.269	0.266	0.263	0.259	0.256	0.251	0.249	0.251	0.251	0.249	0.247	0.245	0.24	0.236	0.232	0.23	0.226	0.223	0.22	0.219	0.217	0.215	0.215	0.217	0.218	0.221	0.224	0.226	0.229	0.231	0.232	0.232	0.232	0.233	0.235	0.239
H05	Sample	Dilution_05%	0.0499999999999999	DMSO	Lycopene	Standard_Development	Run079	Standard_Measurement	Plate_02	Clariostar_Study	MB	Biofoundry_,_London	Linear_Dilution_Pattern_V2	0.116	0.113	0.11	0.106	0.103	0.1	0.097	0.097	0.096	0.094	0.092	0.089	0.086	0.083	0.081	0.079	0.077	0.075	0.073	0.072	0.072	0.071	0.071	0.072	0.072	0.073	0.074	0.074	0.075	0.076	0.076	0.077	0.077	0.078	0.078	0.079
H06	Sample	Dilution_85%	0.85	DMSO	Lycopene	Standard_Development	Run079	Standard_Measurement	Plate_02	Clariostar_Study	MB	Biofoundry_,_London	Linear_Dilution_Pattern_V2	0.919	0.922	0.919	0.914	0.908	0.905	0.902	0.905	0.907	0.906	0.905	0.904	0.895	0.887	0.879	0.871	0.862	0.854	0.844	0.835	0.826	0.818	0.812	0.809	0.807	0.809	0.812	0.813	0.812	0.813	0.806	0.802	0.798	0.791	0.787	0.787
H07	Sample	Dilution_65%	0.65	DMSO	Lycopene	Standard_Development	Run079	Standard_Measurement	Plate_02	Clariostar_Study	MB	Biofoundry_,_London	Linear_Dilution_Pattern_V2	0.653	0.653	0.648	0.643	0.637	0.633	0.632	0.633	0.633	0.635	0.635	0.632	0.623	0.615	0.61	0.604	0.597	0.589	0.582	0.576	0.57	0.564	0.561	0.559	0.559	0.561	0.565	0.567	0.569	0.57	0.568	0.565	0.562	0.558	0.557	0.559
H08	Sample	Dilution_45%	0.45	DMSO	Lycopene	Standard_Development	Run079	Standard_Measurement	Plate_02	Clariostar_Study	MB	Biofoundry_,_London	Linear_Dilution_Pattern_V2	0.44	0.437	0.435	0.43	0.426	0.421	0.419	0.42	0.421	0.419	0.418	0.415	0.409	0.403	0.399	0.394	0.388	0.384	0.379	0.376	0.37	0.367	0.366	0.367	0.368	0.37	0.373	0.375	0.378	0.379	0.379	0.377	0.376	0.375	0.375	0.378
H09	Sample	Dilution_25%	0.25	DMSO	Lycopene	Standard_Development	Run079	Standard_Measurement	Plate_02	Clariostar_Study	MB	Biofoundry_,_London	Linear_Dilution_Pattern_V2	0.255	0.252	0.249	0.244	0.241	0.237	0.235	0.235	0.235	0.234	0.232	0.23	0.225	0.22	0.217	0.214	0.21	0.207	0.204	0.204	0.202	0.2	0.2	0.202	0.204	0.206	0.21	0.212	0.215	0.217	0.218	0.218	0.219	0.22	0.222	0.226
H10	Sample	Dilution_05%	0.0499999999999999	DMSO	Lycopene	Standard_Development	Run079	Standard_Measurement	Plate_02	Clariostar_Study	MB	Biofoundry_,_London	Linear_Dilution_Pattern_V2	0.116	0.113	0.109	0.105	0.102	0.098	0.096	0.095	0.094	0.092	0.089	0.087	0.083	0.08	0.078	0.076	0.074	0.072	0.07	0.07	0.069	0.069	0.069	0.07	0.07	0.071	0.071	0.072	0.072	0.073	0.074	0.075	0.076	0.075	0.076	0.076
H11	Blank	DMSO_Blank		DMSO		Standard_Development	Run079	Standard_Measurement	Plate_02	Clariostar_Study	MB	Biofoundry_,_London	Linear_Dilution_Pattern_V2	0.086	0.083	0.079	0.075	0.072	0.068	0.067	0.066	0.064	0.061	0.057	0.055	0.051	0.049	0.048	0.047	0.045	0.043	0.042	0.042	0.041	0.04	0.041	0.041	0.041	0.041	0.04	0.039	0.041	0.041	0.041	0.04	0.04	0.04	0.038	0.037
H12	Blank	DMSO_Blank		DMSO		Standard_Development	Run079	Standard_Measurement	Plate_02	Clariostar_Study	MB	Biofoundry_,_London	Linear_Dilution_Pattern_V2	0.09	0.086	0.083	0.079	0.076	0.072	0.07	0.069	0.065	0.062	0.057	0.054	0.05	0.047	0.046	0.045	0.042	0.041	0.04	0.04	0.039	0.039	0.039	0.04	0.038	0.038	0.039	0.038	0.038	0.039	0.039	0.038	0.038	0.038	0.037	0.037
A01	Sample	Dilution_100%	1.0	DMSO	Lycopene	Standard_Development	Run079	Standard_Measurement	Plate_02	Clariostar_Study	MB	Biofoundry_,_London	Linear_Dilution_Pattern_V2	1.216	1.219	1.223	1.216	1.209	1.204	1.201	1.204	1.21	1.216	1.213	1.206	1.194	1.182	1.179	1.167	1.157	1.146	1.134	1.124	1.113	1.103	1.094	1.085	1.082	1.081	1.083	1.084	1.083	1.076	1.071	1.063	1.054	1.045	1.038	1.035
A02	Sample	Dilution_80%	0.8	DMSO	Lycopene	Standard_Development	Run079	Standard_Measurement	Plate_02	Clariostar_Study	MB	Biofoundry_,_London	Linear_Dilution_Pattern_V2	0.806	0.805	0.803	0.798	0.793	0.788	0.787	0.788	0.79	0.79	0.786	0.782	0.776	0.768	0.762	0.753	0.745	0.736	0.729	0.721	0.713	0.709	0.702	0.699	0.702	0.703	0.707	0.709	0.711	0.712	0.712	0.707	0.702	0.699	0.699	0.701
A03	Sample	Dilution_60%	0.6	DMSO	Lycopene	Standard_Development	Run079	Standard_Measurement	Plate_02	Clariostar_Study	MB	Biofoundry_,_London	Linear_Dilution_Pattern_V2	0.543	0.541	0.538	0.533	0.528	0.524	0.524	0.525	0.525	0.524	0.523	0.52	0.514	0.507	0.501	0.493	0.489	0.482	0.477	0.472	0.468	0.463	0.462	0.461	0.463	0.465	0.47	0.474	0.477	0.479	0.479	0.478	0.476	0.476	0.477	0.481
A04	Sample	Dilution_40%	0.4	DMSO	Lycopene	Standard_Development	Run079	Standard_Measurement	Plate_02	Clariostar_Study	MB	Biofoundry_,_London	Linear_Dilution_Pattern_V2	0.389	0.387	0.385	0.38	0.376	0.372	0.372	0.372	0.373	0.371	0.369	0.366	0.36	0.355	0.351	0.345	0.341	0.337	0.334	0.331	0.328	0.326	0.325	0.325	0.326	0.329	0.332	0.336	0.339	0.341	0.341	0.341	0.341	0.341	0.343	0.346
A05	Sample	Dilution_20%	0.2	DMSO	Lycopene	Standard_Development	Run079	Standard_Measurement	Plate_02	Clariostar_Study	MB	Biofoundry_,_London	Linear_Dilution_Pattern_V2	0.207	0.206	0.203	0.2	0.196	0.192	0.191	0.191	0.191	0.19	0.188	0.186	0.182	0.179	0.176	0.172	0.169	0.167	0.167	0.165	0.164	0.163	0.163	0.164	0.167	0.168	0.17	0.173	0.176	0.178	0.18	0.18	0.181	0.183	0.186	0.19
A06	Sample	Dilution_100%	1.0	DMSO	Lycopene	Standard_Development	Run079	Standard_Measurement	Plate_02	Clariostar_Study	MB	Biofoundry_,_London	Linear_Dilution_Pattern_V2	0.882	0.88	0.877	0.872	0.866	0.861	0.859	0.86	0.862	0.869	0.865	0.859	0.851	0.841	0.833	0.826	0.812	0.804	0.8	0.789	0.78	0.775	0.77	0.767	0.77	0.776	0.785	0.79	0.798	0.8	0.8	0.797	0.794	0.794	0.796	0.803
A07	Sample	Dilution_80%	0.8	DMSO	Lycopene	Standard_Development	Run079	Standard_Measurement	Plate_02	Clariostar_Study	MB	Biofoundry_,_London	Linear_Dilution_Pattern_V2	0.685	0.683	0.68	0.673	0.668	0.663	0.661	0.662	0.664	0.666	0.664	0.66	0.654	0.645	0.639	0.628	0.621	0.614	0.607	0.601	0.595	0.589	0.585	0.585	0.588	0.592	0.6	0.605	0.609	0.612	0.613	0.61	0.609	0.607	0.609	0.615
A08	Sample	Dilution_60%	0.6	DMSO	Lycopene	Standard_Development	Run079	Standard_Measurement	Plate_02	Clariostar_Study	MB	Biofoundry_,_London	Linear_Dilution_Pattern_V2	0.523	0.522	0.518	0.512	0.508	0.503	0.502	0.503	0.504	0.504	0.501	0.498	0.492	0.485	0.478	0.472	0.467	0.46	0.456	0.452	0.447	0.443	0.442	0.441	0.443	0.448	0.453	0.457	0.462	0.464	0.465	0.464	0.463	0.464	0.466	0.472
A09	Sample	Dilution_40%	0.4	DMSO	Lycopene	Standard_Development	Run079	Standard_Measurement	Plate_02	Clariostar_Study	MB	Biofoundry_,_London	Linear_Dilution_Pattern_V2	0.357	0.355	0.351	0.347	0.344	0.339	0.338	0.337	0.337	0.338	0.336	0.334	0.327	0.322	0.317	0.312	0.308	0.304	0.301	0.298	0.295	0.294	0.293	0.294	0.296	0.3	0.304	0.308	0.311	0.314	0.315	0.316	0.316	0.317	0.321	0.326
A10	Sample	Dilution_20%	0.2	DMSO	Lycopene	Standard_Development	Run079	Standard_Measurement	Plate_02	Clariostar_Study	MB	Biofoundry_,_London	Linear_Dilution_Pattern_V2	0.211	0.208	0.204	0.201	0.198	0.194	0.193	0.193	0.192	0.19	0.188	0.185	0.18	0.177	0.174	0.17	0.168	0.165	0.164	0.163	0.161	0.16	0.16	0.161	0.163	0.167	0.169	0.171	0.173	0.175	0.177	0.178	0.178	0.18	0.183	0.187
A11	Blank	DMSO_Blank		DMSO		Standard_Development	Run079	Standard_Measurement	Plate_02	Clariostar_Study	MB	Biofoundry_,_London	Linear_Dilution_Pattern_V2	0.097	0.094	0.091	0.088	0.085	0.081	0.079	0.077	0.075	0.071	0.067	0.065	0.061	0.059	0.057	0.056	0.053	0.052	0.051	0.051	0.05	0.049	0.049	0.048	0.048	0.048	0.047	0.046	0.046	0.046	0.046	0.046	0.045	0.044	0.043	0.043
A12	Blank	DMSO_Blank		DMSO		Standard_Development	Run079	Standard_Measurement	Plate_02	Clariostar_Study	MB	Biofoundry_,_London	Linear_Dilution_Pattern_V2	0.097	0.094	0.09	0.087	0.084	0.08	0.078	0.077	0.075	0.071	0.067	0.064	0.061	0.059	0.057	0.055	0.053	0.052	0.051	0.051	0.049	0.048	0.048	0.047	0.047	0.047	0.047	0.046	0.046	0.046	0.046	0.046	0.044	0.044	0.043	0.043
B01	Sample	Dilution_100%	1.0	DMSO	Lycopene	Standard_Development	Run079	Standard_Measurement	Plate_02	Clariostar_Study	MB	Biofoundry_,_London	Linear_Dilution_Pattern_V2	1.52	1.529	1.536	1.528	1.529	1.523	1.523	1.524	1.526	1.541	1.54	1.526	1.52	1.497	1.494	1.485	1.471	1.456	1.444	1.434	1.42	1.409	1.399	1.386	1.375	1.369	1.366	1.363	1.356	1.351	1.34	1.326	1.31	1.296	1.286	1.275
B02	Sample	Dilution_80%	0.8	DMSO	Lycopene	Standard_Development	Run079	Standard_Measurement	Plate_02	Clariostar_Study	MB	Biofoundry_,_London	Linear_Dilution_Pattern_V2	1.047	1.048	1.048	1.043	1.039	1.035	1.034	1.035	1.041	1.046	1.045	1.039	1.03	1.022	1.017	1.006	0.996	0.987	0.977	0.971	0.959	0.95	0.942	0.937	0.934	0.934	0.933	0.934	0.932	0.929	0.926	0.917	0.908	0.9	0.895	0.894
B03	Sample	Dilution_60%	0.6	DMSO	Lycopene	Standard_Development	Run079	Standard_Measurement	Plate_02	Clariostar_Study	MB	Biofoundry_,_London	Linear_Dilution_Pattern_V2	0.67	0.669	0.668	0.665	0.659	0.656	0.656	0.656	0.659	0.661	0.659	0.655	0.647	0.64	0.635	0.628	0.622	0.616	0.609	0.604	0.598	0.591	0.588	0.586	0.587	0.589	0.592	0.594	0.595	0.594	0.593	0.59	0.587	0.583	0.583	0.585
B04	Sample	Dilution_40%	0.4	DMSO	Lycopene	Standard_Development	Run079	Standard_Measurement	Plate_02	Clariostar_Study	MB	Biofoundry_,_London	Linear_Dilution_Pattern_V2	0.441	0.439	0.436	0.432	0.43	0.426	0.425	0.424	0.426	0.425	0.423	0.421	0.416	0.411	0.407	0.401	0.397	0.393	0.389	0.386	0.383	0.378	0.378	0.378	0.379	0.381	0.384	0.386	0.389	0.39	0.391	0.39	0.388	0.388	0.389	0.392
B05	Sample	Dilution_20%	0.2	DMSO	Lycopene	Standard_Development	Run079	Standard_Measurement	Plate_02	Clariostar_Study	MB	Biofoundry_,_London	Linear_Dilution_Pattern_V2	0.22	0.217	0.215	0.212	0.208	0.204	0.203	0.204	0.203	0.203	0.201	0.199	0.196	0.192	0.189	0.186	0.183	0.181	0.179	0.178	0.176	0.176	0.176	0.177	0.179	0.182	0.184	0.186	0.188	0.191	0.193	0.194	0.194	0.196	0.197	0.201
B06	Sample	Dilution_100%	1.0	DMSO	Lycopene	Standard_Development	Run079	Standard_Measurement	Plate_02	Clariostar_Study	MB	Biofoundry_,_London	Linear_Dilution_Pattern_V2	1.006	1.006	1.005	0.998	0.993	0.989	0.986	0.991	0.992	0.999	1.001	0.997	0.988	0.972	0.965	0.955	0.948	0.936	0.929	0.919	0.91	0.902	0.898	0.894	0.897	0.9	0.905	0.913	0.915	0.916	0.914	0.909	0.905	0.899	0.9	0.905
B07	Sample	Dilution_80%	0.8	DMSO	Lycopene	Standard_Development	Run079	Standard_Measurement	Plate_02	Clariostar_Study	MB	Biofoundry_,_London	Linear_Dilution_Pattern_V2	0.776	0.775	0.772	0.767	0.762	0.757	0.756	0.758	0.761	0.764	0.764	0.758	0.749	0.74	0.734	0.727	0.72	0.712	0.704	0.697	0.689	0.684	0.681	0.679	0.681	0.685	0.69	0.695	0.699	0.699	0.7	0.696	0.694	0.69	0.691	0.696
B08	Sample	Dilution_60%	0.6	DMSO	Lycopene	Standard_Development	Run079	Standard_Measurement	Plate_02	Clariostar_Study	MB	Biofoundry_,_London	Linear_Dilution_Pattern_V2	0.721	0.719	0.718	0.715	0.712	0.707	0.706	0.707	0.71	0.71	0.708	0.707	0.7	0.692	0.685	0.68	0.672	0.666	0.658	0.653	0.647	0.642	0.637	0.634	0.634	0.634	0.636	0.637	0.637	0.636	0.634	0.63	0.625	0.622	0.62	0.62
B09	Sample	Dilution_40%	0.4	DMSO	Lycopene	Standard_Development	Run079	Standard_Measurement	Plate_02	Clariostar_Study	MB	Biofoundry_,_London	Linear_Dilution_Pattern_V2	0.387	0.385	0.383	0.38	0.375	0.37	0.369	0.37	0.371	0.37	0.367	0.366	0.361	0.355	0.35	0.345	0.341	0.337	0.333	0.331	0.327	0.325	0.324	0.324	0.326	0.33	0.334	0.337	0.34	0.342	0.343	0.343	0.342	0.343	0.346	0.351
B10	Sample	Dilution_20%	0.2	DMSO	Lycopene	Standard_Development	Run079	Standard_Measurement	Plate_02	Clariostar_Study	MB	Biofoundry_,_London	Linear_Dilution_Pattern_V2	0.209	0.206	0.203	0.199	0.196	0.192	0.192	0.192	0.192	0.19	0.188	0.184	0.181	0.177	0.173	0.17	0.169	0.166	0.164	0.163	0.162	0.161	0.162	0.163	0.165	0.168	0.171	0.173	0.175	0.178	0.179	0.18	0.18	0.182	0.186	0.19
B11	Blank	DMSO_Blank		DMSO		Standard_Development	Run079	Standard_Measurement	Plate_02	Clariostar_Study	MB	Biofoundry_,_London	Linear_Dilution_Pattern_V2	0.091	0.087	0.086	0.082	0.079	0.076	0.074	0.073	0.07	0.067	0.064	0.06	0.058	0.056	0.054	0.052	0.051	0.049	0.048	0.048	0.047	0.047	0.046	0.046	0.046	0.045	0.045	0.044	0.044	0.044	0.044	0.044	0.043	0.043	0.043	0.042
B12	Blank	DMSO_Blank		DMSO		Standard_Development	Run079	Standard_Measurement	Plate_02	Clariostar_Study	MB	Biofoundry_,_London	Linear_Dilution_Pattern_V2	0.094	0.09	0.087	0.084	0.081	0.077	0.075	0.074	0.071	0.068	0.064	0.061	0.058	0.057	0.054	0.052	0.051	0.049	0.049	0.048	0.047	0.046	0.046	0.045	0.045	0.045	0.045	0.044	0.045	0.044	0.045	0.044	0.043	0.043	0.043	0.042
C01	Sample	Dilution_95%	0.95	DMSO	Lycopene	Standard_Development	Run079	Standard_Measurement	Plate_02	Clariostar_Study	MB	Biofoundry_,_London	Linear_Dilution_Pattern_V2	1.742	1.747	1.757	1.752	1.749	1.748	1.734	1.729	1.738	1.741	1.736	1.743	1.736	1.716	1.726	1.71	1.701	1.682	1.672	1.652	1.645	1.624	1.608	1.597	1.589	1.578	1.559	1.552	1.539	1.525	1.52	1.495	1.478	1.455	1.443	1.431
C02	Sample	Dilution_75%	0.75	DMSO	Lycopene	Standard_Development	Run079	Standard_Measurement	Plate_02	Clariostar_Study	MB	Biofoundry_,_London	Linear_Dilution_Pattern_V2	1.083	1.084	1.084	1.079	1.079	1.078	1.074	1.076	1.08	1.087	1.082	1.077	1.067	1.059	1.057	1.045	1.037	1.029	1.018	1.01	0.999	0.99	0.983	0.975	0.968	0.969	0.966	0.966	0.963	0.959	0.953	0.944	0.933	0.924	0.918	0.915
C03	Sample	Dilution_55%	0.55	DMSO	Lycopene	Standard_Development	Run079	Standard_Measurement	Plate_02	Clariostar_Study	MB	Biofoundry_,_London	Linear_Dilution_Pattern_V2	0.695	0.696	0.695	0.69	0.686	0.682	0.68	0.683	0.685	0.688	0.684	0.681	0.675	0.668	0.663	0.656	0.649	0.643	0.637	0.633	0.627	0.621	0.617	0.614	0.614	0.615	0.615	0.616	0.617	0.615	0.614	0.611	0.606	0.602	0.6	0.6
C04	Sample	Dilution_35%	0.35	DMSO	Lycopene	Standard_Development	Run079	Standard_Measurement	Plate_02	Clariostar_Study	MB	Biofoundry_,_London	Linear_Dilution_Pattern_V2	0.395	0.393	0.392	0.388	0.384	0.38	0.379	0.38	0.381	0.381	0.379	0.375	0.372	0.367	0.363	0.358	0.354	0.35	0.347	0.346	0.342	0.339	0.339	0.338	0.34	0.342	0.345	0.346	0.349	0.35	0.351	0.35	0.349	0.349	0.35	0.353
C05	Sample	Dilution_15%	0.15	DMSO	Lycopene	Standard_Development	Run079	Standard_Measurement	Plate_02	Clariostar_Study	MB	Biofoundry_,_London	Linear_Dilution_Pattern_V2	0.19	0.188	0.184	0.18	0.177	0.174	0.173	0.173	0.172	0.172	0.169	0.169	0.165	0.161	0.159	0.157	0.154	0.152	0.15	0.15	0.149	0.148	0.149	0.149	0.152	0.153	0.155	0.156	0.159	0.161	0.163	0.163	0.163	0.164	0.166	0.17
C06	Sample	Dilution_95%	0.95	DMSO	Lycopene	Standard_Development	Run079	Standard_Measurement	Plate_02	Clariostar_Study	MB	Biofoundry_,_London	Linear_Dilution_Pattern_V2	1.076	1.078	1.076	1.075	1.07	1.064	1.06	1.064	1.07	1.079	1.072	1.07	1.061	1.051	1.045	1.033	1.022	1.015	1.003	0.992	0.983	0.976	0.969	0.965	0.963	0.965	0.968	0.969	0.973	0.973	0.969	0.963	0.954	0.945	0.943	0.945
C07	Sample	Dilution_75%	0.75	DMSO	Lycopene	Standard_Development	Run079	Standard_Measurement	Plate_02	Clariostar_Study	MB	Biofoundry_,_London	Linear_Dilution_Pattern_V2	0.841	0.842	0.842	0.837	0.831	0.828	0.828	0.829	0.832	0.835	0.833	0.829	0.823	0.815	0.806	0.798	0.792	0.783	0.777	0.768	0.759	0.754	0.748	0.745	0.745	0.747	0.749	0.75	0.75	0.751	0.748	0.744	0.739	0.733	0.731	0.733
C08	Sample	Dilution_55%	0.55	DMSO	Lycopene	Standard_Development	Run079	Standard_Measurement	Plate_02	Clariostar_Study	MB	Biofoundry_,_London	Linear_Dilution_Pattern_V2	1.053	1.058	1.058	1.053	1.051	1.049	1.046	1.049	1.052	1.058	1.054	1.048	1.04	1.034	1.03	1.02	1.014	1.004	0.996	0.988	0.979	0.973	0.964	0.955	0.947	0.941	0.936	0.928	0.922	0.914	0.907	0.896	0.884	0.872	0.862	0.854
C09	Sample	Dilution_35%	0.35	DMSO	Lycopene	Standard_Development	Run079	Standard_Measurement	Plate_02	Clariostar_Study	MB	Biofoundry_,_London	Linear_Dilution_Pattern_V2	0.526	0.526	0.525	0.52	0.517	0.512	0.51	0.513	0.513	0.512	0.509	0.505	0.5	0.495	0.492	0.488	0.482	0.477	0.474	0.47	0.465	0.461	0.458	0.455	0.454	0.454	0.453	0.452	0.451	0.449	0.447	0.443	0.439	0.435	0.433	0.432
C10	Sample	Dilution_15%	0.15	DMSO	Lycopene	Standard_Development	Run079	Standard_Measurement	Plate_02	Clariostar_Study	MB	Biofoundry_,_London	Linear_Dilution_Pattern_V2	0.222	0.22	0.216	0.213	0.21	0.207	0.205	0.205	0.205	0.203	0.2	0.198	0.194	0.19	0.188	0.185	0.182	0.179	0.178	0.177	0.175	0.174	0.173	0.173	0.175	0.176	0.177	0.177	0.179	0.18	0.181	0.182	0.181	0.181	0.183	0.185
C11	Blank	DMSO_Blank		DMSO		Standard_Development	Run079	Standard_Measurement	Plate_02	Clariostar_Study	MB	Biofoundry_,_London	Linear_Dilution_Pattern_V2	0.09	0.086	0.083	0.081	0.077	0.073	0.072	0.071	0.069	0.065	0.061	0.059	0.055	0.053	0.052	0.05	0.048	0.047	0.046	0.045	0.045	0.043	0.044	0.044	0.044	0.043	0.043	0.042	0.042	0.043	0.043	0.043	0.042	0.041	0.041	0.041
C12	Blank	DMSO_Blank		DMSO		Standard_Development	Run079	Standard_Measurement	Plate_02	Clariostar_Study	MB	Biofoundry_,_London	Linear_Dilution_Pattern_V2	0.089	0.086	0.083	0.08	0.076	0.073	0.071	0.07	0.067	0.064	0.06	0.057	0.055	0.051	0.05	0.049	0.046	0.045	0.044	0.044	0.043	0.043	0.043	0.043	0.043	0.042	0.042	0.041	0.041	0.042	0.042	0.042	0.041	0.041	0.04	0.04
D01	Sample	Dilution_95%	0.95	DMSO	Lycopene	Standard_Development	Run079	Standard_Measurement	Plate_02	Clariostar_Study	MB	Biofoundry_,_London	Linear_Dilution_Pattern_V2	1.617	1.627	1.63	1.637	1.619	1.626	1.629	1.629	1.638	1.649	1.631	1.627	1.617	1.603	1.613	1.597	1.579	1.57	1.55	1.538	1.529	1.517	1.508	1.486	1.48	1.468	1.463	1.456	1.448	1.43	1.425	1.407	1.387	1.372	1.358	1.346
D02	Sample	Dilution_75%	0.75	DMSO	Lycopene	Standard_Development	Run079	Standard_Measurement	Plate_02	Clariostar_Study	MB	Biofoundry_,_London	Linear_Dilution_Pattern_V2	1.247	1.258	1.262	1.258	1.255	1.25	1.251	1.251	1.252	1.259	1.256	1.251	1.247	1.234	1.234	1.226	1.213	1.204	1.191	1.186	1.17	1.159	1.15	1.139	1.133	1.13	1.126	1.119	1.116	1.11	1.098	1.086	1.075	1.061	1.052	1.044
D03	Sample	Dilution_55%	0.55	DMSO	Lycopene	Standard_Development	Run079	Standard_Measurement	Plate_02	Clariostar_Study	MB	Biofoundry_,_London	Linear_Dilution_Pattern_V2	0.758	0.758	0.76	0.755	0.753	0.751	0.749	0.751	0.753	0.755	0.752	0.75	0.743	0.736	0.731	0.725	0.72	0.712	0.705	0.699	0.693	0.687	0.681	0.677	0.674	0.676	0.676	0.675	0.673	0.672	0.668	0.663	0.657	0.653	0.649	0.649
D04	Sample	Dilution_35%	0.35	DMSO	Lycopene	Standard_Development	Run079	Standard_Measurement	Plate_02	Clariostar_Study	MB	Biofoundry_,_London	Linear_Dilution_Pattern_V2	0.465	0.463	0.462	0.459	0.454	0.452	0.451	0.452	0.454	0.454	0.451	0.449	0.444	0.439	0.436	0.432	0.428	0.423	0.419	0.416	0.412	0.408	0.406	0.405	0.406	0.406	0.407	0.408	0.409	0.409	0.408	0.407	0.404	0.403	0.403	0.404
D05	Sample	Dilution_15%	0.15	DMSO	Lycopene	Standard_Development	Run079	Standard_Measurement	Plate_02	Clariostar_Study	MB	Biofoundry_,_London	Linear_Dilution_Pattern_V2	0.251	0.249	0.246	0.244	0.241	0.237	0.237	0.237	0.237	0.236	0.234	0.233	0.229	0.226	0.224	0.221	0.218	0.215	0.214	0.213	0.211	0.209	0.209	0.21	0.21	0.211	0.212	0.212	0.214	0.215	0.215	0.215	0.214	0.215	0.215	0.217
D06	Sample	Dilution_95%	0.95	DMSO	Lycopene	Standard_Development	Run079	Standard_Measurement	Plate_02	Clariostar_Study	MB	Biofoundry_,_London	Linear_Dilution_Pattern_V2	1.326	1.327	1.329	1.329	1.326	1.325	1.323	1.32	1.322	1.33	1.324	1.33	1.316	1.306	1.302	1.29	1.28	1.271	1.256	1.245	1.234	1.225	1.216	1.206	1.204	1.199	1.199	1.197	1.196	1.192	1.186	1.177	1.164	1.149	1.142	1.14
D07	Sample	Dilution_75%	0.75	DMSO	Lycopene	Standard_Development	Run079	Standard_Measurement	Plate_02	Clariostar_Study	MB	Biofoundry_,_London	Linear_Dilution_Pattern_V2	0.908	0.912	0.909	0.903	0.9	0.896	0.894	0.896	0.898	0.901	0.902	0.899	0.889	0.881	0.875	0.864	0.859	0.852	0.844	0.835	0.827	0.821	0.815	0.81	0.809	0.809	0.812	0.814	0.812	0.811	0.808	0.802	0.795	0.79	0.788	0.788
D08	Sample	Dilution_55%	0.55	DMSO	Lycopene	Standard_Development	Run079	Standard_Measurement	Plate_02	Clariostar_Study	MB	Biofoundry_,_London	Linear_Dilution_Pattern_V2	1.534	1.554	1.565	1.568	1.567	1.57	1.567	1.572	1.566	1.578	1.562	1.568	1.571	1.55	1.554	1.538	1.53	1.511	1.503	1.495	1.479	1.465	1.454	1.431	1.417	1.408	1.394	1.378	1.358	1.342	1.33	1.313	1.295	1.271	1.25	1.235
D09	Sample	Dilution_35%	0.35	DMSO	Lycopene	Standard_Development	Run079	Standard_Measurement	Plate_02	Clariostar_Study	MB	Biofoundry_,_London	Linear_Dilution_Pattern_V2	1.323	1.337	1.338	1.337	1.332	1.335	1.332	1.334	1.34	1.345	1.337	1.329	1.332	1.317	1.324	1.317	1.301	1.289	1.283	1.272	1.261	1.251	1.239	1.225	1.211	1.198	1.181	1.17	1.153	1.137	1.123	1.103	1.082	1.065	1.049	1.033
D10	Sample	Dilution_15%	0.15	DMSO	Lycopene	Standard_Development	Run079	Standard_Measurement	Plate_02	Clariostar_Study	MB	Biofoundry_,_London	Linear_Dilution_Pattern_V2	0.585	0.586	0.587	0.586	0.584	0.58	0.577	0.579	0.579	0.578	0.575	0.573	0.57	0.567	0.562	0.557	0.554	0.55	0.546	0.542	0.538	0.531	0.526	0.521	0.516	0.512	0.507	0.501	0.496	0.491	0.484	0.477	0.47	0.464	0.457	0.451
D11	Blank	DMSO_Blank		DMSO		Standard_Development	Run079	Standard_Measurement	Plate_02	Clariostar_Study	MB	Biofoundry_,_London	Linear_Dilution_Pattern_V2	0.092	0.089	0.086	0.082	0.079	0.075	0.074	0.072	0.07	0.067	0.062	0.06	0.057	0.054	0.052	0.051	0.05	0.048	0.048	0.047	0.046	0.045	0.046	0.045	0.044	0.044	0.044	0.043	0.044	0.043	0.044	0.044	0.043	0.042	0.042	0.041
D12	Blank	DMSO_Blank		DMSO		Standard_Development	Run079	Standard_Measurement	Plate_02	Clariostar_Study	MB	Biofoundry_,_London	Linear_Dilution_Pattern_V2	0.088	0.085	0.082	0.078	0.075	0.071	0.069	0.069	0.066	0.063	0.059	0.056	0.054	0.051	0.05	0.048	0.047	0.045	0.044	0.044	0.043	0.042	0.042	0.043	0.043	0.042	0.042	0.041	0.041	0.041	0.042	0.041	0.041	0.041	0.04	0.039
E01	Sample	Dilution_90%	0.9	DMSO	Lycopene	Standard_Development	Run079	Standard_Measurement	Plate_02	Clariostar_Study	MB	Biofoundry_,_London	Linear_Dilution_Pattern_V2	1.911	1.949	1.964	1.959	1.933	1.971	1.952	1.978	1.992	1.999	1.968	1.951	1.937	1.925	1.939	1.913	1.909	1.901	1.885	1.866	1.85	1.83	1.817	1.79	1.782	1.767	1.751	1.746	1.725	1.705	1.695	1.672	1.641	1.613	1.596	1.578
E02	Sample	Dilution_70%	0.7	DMSO	Lycopene	Standard_Development	Run079	Standard_Measurement	Plate_02	Clariostar_Study	MB	Biofoundry_,_London	Linear_Dilution_Pattern_V2	1.177	1.18	1.182	1.177	1.176	1.173	1.171	1.174	1.177	1.183	1.182	1.182	1.168	1.158	1.158	1.147	1.141	1.127	1.117	1.109	1.097	1.088	1.077	1.068	1.064	1.06	1.053	1.052	1.047	1.04	1.031	1.02	1.007	0.994	0.988	0.981
E03	Sample	Dilution_50%	0.5	DMSO	Lycopene	Standard_Development	Run079	Standard_Measurement	Plate_02	Clariostar_Study	MB	Biofoundry_,_London	Linear_Dilution_Pattern_V2	0.689	0.69	0.688	0.684	0.679	0.676	0.675	0.676	0.679	0.681	0.679	0.677	0.672	0.663	0.658	0.652	0.646	0.639	0.632	0.627	0.622	0.617	0.611	0.609	0.607	0.607	0.608	0.609	0.609	0.606	0.604	0.6	0.594	0.589	0.587	0.587
E04	Sample	Dilution_30%	0.3	DMSO	Lycopene	Standard_Development	Run079	Standard_Measurement	Plate_02	Clariostar_Study	MB	Biofoundry_,_London	Linear_Dilution_Pattern_V2	0.395	0.392	0.39	0.386	0.383	0.378	0.378	0.38	0.38	0.38	0.378	0.376	0.371	0.367	0.362	0.359	0.356	0.351	0.348	0.345	0.342	0.339	0.338	0.338	0.339	0.341	0.342	0.343	0.344	0.345	0.345	0.344	0.342	0.341	0.341	0.343
E05	Sample	Dilution_10%	0.1	DMSO	Lycopene	Standard_Development	Run079	Standard_Measurement	Plate_02	Clariostar_Study	MB	Biofoundry_,_London	Linear_Dilution_Pattern_V2	0.143	0.14	0.137	0.133	0.13	0.126	0.125	0.126	0.125	0.124	0.122	0.121	0.118	0.114	0.112	0.11	0.108	0.106	0.105	0.104	0.104	0.103	0.104	0.105	0.106	0.108	0.11	0.111	0.113	0.115	0.117	0.118	0.118	0.119	0.121	0.123
E06	Sample	Dilution_90%	0.9	DMSO	Lycopene	Standard_Development	Run079	Standard_Measurement	Plate_02	Clariostar_Study	MB	Biofoundry_,_London	Linear_Dilution_Pattern_V2	1.182	1.186	1.187	1.183	1.18	1.175	1.174	1.176	1.175	1.181	1.18	1.177	1.166	1.156	1.151	1.145	1.133	1.124	1.113	1.101	1.092	1.08	1.071	1.065	1.064	1.061	1.063	1.06	1.059	1.057	1.05	1.041	1.032	1.024	1.019	1.017
E07	Sample	Dilution_70%	0.7	DMSO	Lycopene	Standard_Development	Run079	Standard_Measurement	Plate_02	Clariostar_Study	MB	Biofoundry_,_London	Linear_Dilution_Pattern_V2	0.842	0.84	0.84	0.837	0.833	0.828	0.827	0.83	0.831	0.835	0.832	0.829	0.822	0.814	0.81	0.801	0.793	0.785	0.777	0.771	0.762	0.756	0.749	0.746	0.745	0.747	0.747	0.749	0.75	0.75	0.747	0.741	0.735	0.728	0.727	0.726
E08	Sample	Dilution_50%	0.5	DMSO	Lycopene	Standard_Development	Run079	Standard_Measurement	Plate_02	Clariostar_Study	MB	Biofoundry_,_London	Linear_Dilution_Pattern_V2	1.381	1.39	1.402	1.4	1.394	1.395	1.394	1.395	1.401	1.407	1.409	1.397	1.388	1.385	1.381	1.375	1.364	1.354	1.341	1.328	1.318	1.308	1.293	1.283	1.265	1.251	1.241	1.227	1.215	1.205	1.189	1.17	1.151	1.129	1.112	1.097
E09	Sample	Dilution_30%	0.3	DMSO	Lycopene	Standard_Development	Run079	Standard_Measurement	Plate_02	Clariostar_Study	MB	Biofoundry_,_London	Linear_Dilution_Pattern_V2	1.053	1.062	1.07	1.064	1.062	1.062	1.061	1.061	1.061	1.065	1.064	1.063	1.054	1.045	1.044	1.039	1.032	1.023	1.013	1.005	0.995	0.986	0.976	0.966	0.955	0.944	0.935	0.924	0.914	0.903	0.892	0.878	0.863	0.849	0.836	0.823
E10	Sample	Dilution_10%	0.1	DMSO	Lycopene	Standard_Development	Run079	Standard_Measurement	Plate_02	Clariostar_Study	MB	Biofoundry_,_London	Linear_Dilution_Pattern_V2	0.37	0.37	0.369	0.366	0.364	0.361	0.36	0.361	0.359	0.359	0.357	0.354	0.35	0.346	0.343	0.341	0.337	0.334	0.332	0.329	0.325	0.322	0.321	0.318	0.316	0.314	0.311	0.309	0.307	0.303	0.302	0.298	0.294	0.291	0.288	0.286
E11	Blank	DMSO_Blank		DMSO		Standard_Development	Run079	Standard_Measurement	Plate_02	Clariostar_Study	MB	Biofoundry_,_London	Linear_Dilution_Pattern_V2	0.09	0.087	0.085	0.081	0.078	0.074	0.072	0.072	0.069	0.066	0.062	0.059	0.056	0.053	0.051	0.05	0.048	0.047	0.046	0.045	0.044	0.044	0.044	0.044	0.044	0.044	0.043	0.042	0.043	0.043	0.043	0.043	0.043	0.042	0.041	0.04
E12	Blank	DMSO_Blank		DMSO		Standard_Development	Run079	Standard_Measurement	Plate_02	Clariostar_Study	MB	Biofoundry_,_London	Linear_Dilution_Pattern_V2	0.092	0.088	0.085	0.081	0.078	0.074	0.072	0.072	0.069	0.067	0.062	0.059	0.056	0.053	0.051	0.05	0.049	0.046	0.046	0.045	0.045	0.043	0.043	0.044	0.044	0.044	0.043	0.042	0.043	0.043	0.043	0.043	0.042	0.042	0.041	0.04
F01	Sample	Dilution_90%	0.9	DMSO	Lycopene	Standard_Development	Run079	Standard_Measurement	Plate_02	Clariostar_Study	MB	Biofoundry_,_London	Linear_Dilution_Pattern_V2	1.615	1.617	1.635	1.623	1.624	1.619	1.617	1.614	1.625	1.641	1.626	1.635	1.616	1.591	1.598	1.581	1.569	1.561	1.543	1.529	1.52	1.497	1.482	1.464	1.46	1.452	1.444	1.442	1.429	1.418	1.402	1.385	1.372	1.349	1.333	1.32
F02	Sample	Dilution_70%	0.7	DMSO	Lycopene	Standard_Development	Run079	Standard_Measurement	Plate_02	Clariostar_Study	MB	Biofoundry_,_London	Linear_Dilution_Pattern_V2	1.028	1.03	1.033	1.028	1.025	1.021	1.02	1.022	1.027	1.031	1.029	1.025	1.016	1.007	1.004	0.995	0.986	0.975	0.965	0.958	0.95	0.94	0.933	0.925	0.921	0.919	0.916	0.916	0.913	0.908	0.901	0.892	0.883	0.875	0.867	0.863
F03	Sample	Dilution_50%	0.5	DMSO	Lycopene	Standard_Development	Run079	Standard_Measurement	Plate_02	Clariostar_Study	MB	Biofoundry_,_London	Linear_Dilution_Pattern_V2	0.702	0.703	0.703	0.701	0.694	0.691	0.69	0.691	0.693	0.695	0.694	0.69	0.683	0.678	0.674	0.667	0.661	0.656	0.649	0.643	0.636	0.629	0.626	0.623	0.621	0.62	0.62	0.619	0.618	0.616	0.612	0.607	0.601	0.596	0.592	0.591
F04	Sample	Dilution_30%	0.3	DMSO	Lycopene	Standard_Development	Run079	Standard_Measurement	Plate_02	Clariostar_Study	MB	Biofoundry_,_London	Linear_Dilution_Pattern_V2	0.419	0.418	0.415	0.412	0.41	0.406	0.405	0.406	0.407	0.407	0.404	0.403	0.398	0.393	0.389	0.384	0.381	0.377	0.373	0.369	0.365	0.363	0.361	0.36	0.36	0.361	0.362	0.363	0.363	0.363	0.362	0.361	0.358	0.356	0.355	0.357
F05	Sample	Dilution_10%	0.1	DMSO	Lycopene	Standard_Development	Run079	Standard_Measurement	Plate_02	Clariostar_Study	MB	Biofoundry_,_London	Linear_Dilution_Pattern_V2	0.164	0.162	0.159	0.156	0.153	0.149	0.148	0.148	0.148	0.147	0.145	0.143	0.14	0.137	0.134	0.132	0.13	0.128	0.127	0.125	0.124	0.124	0.124	0.125	0.127	0.128	0.129	0.13	0.132	0.134	0.135	0.136	0.136	0.137	0.138	0.141
F06	Sample	Dilution_90%	0.9	DMSO	Lycopene	Standard_Development	Run079	Standard_Measurement	Plate_02	Clariostar_Study	MB	Biofoundry_,_London	Linear_Dilution_Pattern_V2	1.311	1.315	1.32	1.321	1.314	1.312	1.31	1.312	1.315	1.325	1.322	1.318	1.305	1.293	1.294	1.282	1.267	1.257	1.244	1.234	1.224	1.214	1.204	1.193	1.189	1.183	1.182	1.178	1.173	1.166	1.16	1.147	1.135	1.121	1.112	1.105
F07	Sample	Dilution_70%	0.7	DMSO	Lycopene	Standard_Development	Run079	Standard_Measurement	Plate_02	Clariostar_Study	MB	Biofoundry_,_London	Linear_Dilution_Pattern_V2	0.937	0.937	0.933	0.93	0.926	0.922	0.921	0.922	0.924	0.93	0.929	0.923	0.916	0.906	0.902	0.895	0.884	0.876	0.868	0.86	0.85	0.842	0.837	0.83	0.828	0.827	0.827	0.825	0.823	0.821	0.816	0.808	0.8	0.792	0.787	0.784
F08	Sample	Dilution_50%	0.5	DMSO	Lycopene	Standard_Development	Run079	Standard_Measurement	Plate_02	Clariostar_Study	MB	Biofoundry_,_London	Linear_Dilution_Pattern_V2	1.111	1.119	1.124	1.122	1.118	1.12	1.119	1.116	1.117	1.121	1.117	1.118	1.109	1.1	1.097	1.089	1.083	1.073	1.063	1.053	1.044	1.031	1.022	1.011	1.003	0.993	0.988	0.979	0.971	0.961	0.949	0.935	0.922	0.909	0.897	0.888
F09	Sample	Dilution_30%	0.3	DMSO	Lycopene	Standard_Development	Run079	Standard_Measurement	Plate_02	Clariostar_Study	MB	Biofoundry_,_London	Linear_Dilution_Pattern_V2	0.591	0.591	0.589	0.587	0.582	0.578	0.577	0.577	0.579	0.579	0.575	0.573	0.569	0.564	0.56	0.555	0.551	0.545	0.541	0.537	0.531	0.526	0.521	0.518	0.515	0.512	0.51	0.507	0.503	0.499	0.495	0.49	0.484	0.478	0.473	0.47
F10	Sample	Dilution_10%	0.1	DMSO	Lycopene	Standard_Development	Run079	Standard_Measurement	Plate_02	Clariostar_Study	MB	Biofoundry_,_London	Linear_Dilution_Pattern_V2	0.197	0.193	0.191	0.188	0.184	0.18	0.178	0.18	0.179	0.177	0.173	0.171	0.168	0.164	0.162	0.16	0.157	0.154	0.153	0.152	0.151	0.15	0.15	0.15	0.151	0.152	0.153	0.153	0.153	0.154	0.155	0.155	0.154	0.155	0.155	0.156
F11	Blank	DMSO		DMSO		Standard_Development	Run079	Standard_Measurement	Plate_02	Clariostar_Study	MB	Biofoundry_,_London	Linear_Dilution_Pattern_V2	0.091	0.087	0.084	0.081	0.077	0.073	0.071	0.071	0.069	0.066	0.062	0.06	0.056	0.054	0.052	0.051	0.05	0.047	0.047	0.046	0.045	0.044	0.045	0.044	0.045	0.045	0.044	0.043	0.044	0.043	0.044	0.044	0.043	0.042	0.041	0.041
F12	Blank	DMSO		DMSO		Standard_Development	Run079	Standard_Measurement	Plate_02	Clariostar_Study	MB	Biofoundry_,_London	Linear_Dilution_Pattern_V2	0.088	0.085	0.081	0.077	0.074	0.07	0.068	0.068	0.066	0.062	0.058	0.056	0.052	0.05	0.048	0.047	0.045	0.043	0.043	0.042	0.041	0.041	0.04	0.041	0.04	0.04	0.04	0.039	0.039	0.04	0.041	0.041	0.04	0.039	0.038	0.038
G01	Sample	Dilution_85%	0.85	DMSO	Lycopene	Standard_Development	Run079	Standard_Measurement	Plate_02	Clariostar_Study	MB	Biofoundry_,_London	Linear_Dilution_Pattern_V2	1.278	1.292	1.294	1.291	1.284	1.28	1.278	1.278	1.285	1.288	1.287	1.281	1.274	1.261	1.256	1.241	1.23	1.222	1.208	1.199	1.188	1.177	1.167	1.153	1.147	1.144	1.14	1.135	1.13	1.123	1.114	1.102	1.09	1.075	1.068	1.06
G02	Sample	Dilution_65%	0.65	DMSO	Lycopene	Standard_Development	Run079	Standard_Measurement	Plate_02	Clariostar_Study	MB	Biofoundry_,_London	Linear_Dilution_Pattern_V2	0.979	0.983	0.983	0.978	0.975	0.973	0.97	0.973	0.975	0.981	0.976	0.974	0.969	0.958	0.954	0.947	0.936	0.928	0.919	0.911	0.903	0.893	0.887	0.88	0.875	0.874	0.872	0.871	0.865	0.86	0.856	0.846	0.835	0.826	0.82	0.815
G03	Sample	Dilution_45%	0.45	DMSO	Lycopene	Standard_Development	Run079	Standard_Measurement	Plate_02	Clariostar_Study	MB	Biofoundry_,_London	Linear_Dilution_Pattern_V2	0.546	0.545	0.543	0.539	0.535	0.532	0.531	0.533	0.534	0.534	0.532	0.53	0.524	0.519	0.513	0.508	0.504	0.498	0.493	0.489	0.484	0.479	0.475	0.473	0.475	0.476	0.477	0.478	0.479	0.478	0.478	0.474	0.471	0.467	0.467	0.469
G04	Sample	Dilution_25%	0.25	DMSO	Lycopene	Standard_Development	Run079	Standard_Measurement	Plate_02	Clariostar_Study	MB	Biofoundry_,_London	Linear_Dilution_Pattern_V2	0.276	0.274	0.271	0.268	0.264	0.26	0.259	0.26	0.26	0.26	0.258	0.256	0.252	0.248	0.245	0.241	0.238	0.236	0.234	0.231	0.23	0.228	0.228	0.229	0.231	0.233	0.236	0.238	0.241	0.242	0.244	0.245	0.245	0.245	0.247	0.25
G05	Sample	Dilution_05%	0.0499999999999999	DMSO	Lycopene	Standard_Development	Run079	Standard_Measurement	Plate_02	Clariostar_Study	MB	Biofoundry_,_London	Linear_Dilution_Pattern_V2	0.107	0.104	0.101	0.099	0.095	0.091	0.089	0.09	0.089	0.087	0.085	0.083	0.08	0.077	0.076	0.074	0.072	0.07	0.069	0.069	0.068	0.067	0.068	0.069	0.069	0.07	0.071	0.071	0.072	0.074	0.074	0.075	0.075	0.076	0.076	0.077
G06	Sample	Dilution_85%	0.85	DMSO	Lycopene	Standard_Development	Run079	Standard_Measurement	Plate_02	Clariostar_Study	MB	Biofoundry_,_London	Linear_Dilution_Pattern_V2	1.083	1.087	1.086	1.081	1.076	1.071	1.067	1.072	1.073	1.083	1.079	1.076	1.066	1.054	1.051	1.04	1.031	1.022	1.012	1.002	0.99	0.981	0.974	0.967	0.965	0.965	0.965	0.964	0.962	0.959	0.955	0.944	0.934	0.927	0.922	0.92
G07	Sample	Dilution_65%	0.65	DMSO	Lycopene	Standard_Development	Run079	Standard_Measurement	Plate_02	Clariostar_Study	MB	Biofoundry_,_London	Linear_Dilution_Pattern_V2	0.767	0.768	0.766	0.761	0.757	0.751	0.751	0.751	0.755	0.756	0.754	0.751	0.745	0.738	0.732	0.725	0.718	0.71	0.702	0.696	0.688	0.683	0.677	0.673	0.672	0.672	0.675	0.676	0.676	0.674	0.672	0.667	0.661	0.655	0.652	0.652
G08	Sample	Dilution_45%	0.45	DMSO	Lycopene	Standard_Development	Run079	Standard_Measurement	Plate_02	Clariostar_Study	MB	Biofoundry_,_London	Linear_Dilution_Pattern_V2	0.649	0.649	0.647	0.643	0.639	0.635	0.635	0.635	0.636	0.638	0.636	0.634	0.627	0.621	0.617	0.61	0.605	0.598	0.592	0.587	0.581	0.576	0.572	0.568	0.566	0.564	0.563	0.563	0.561	0.558	0.554	0.55	0.544	0.538	0.533	0.531
G09	Sample	Dilution_25%	0.25	DMSO	Lycopene	Standard_Development	Run079	Standard_Measurement	Plate_02	Clariostar_Study	MB	Biofoundry_,_London	Linear_Dilution_Pattern_V2	0.287	0.284	0.281	0.277	0.273	0.269	0.268	0.269	0.269	0.268	0.265	0.263	0.259	0.255	0.251	0.248	0.245	0.242	0.239	0.238	0.235	0.233	0.233	0.234	0.235	0.236	0.239	0.24	0.242	0.244	0.244	0.244	0.243	0.243	0.244	0.246
G10	Sample	Dilution_05%	0.0499999999999999	DMSO	Lycopene	Standard_Development	Run079	Standard_Measurement	Plate_02	Clariostar_Study	MB	Biofoundry_,_London	Linear_Dilution_Pattern_V2	0.113	0.109	0.106	0.102	0.099	0.095	0.093	0.094	0.092	0.091	0.087	0.085	0.081	0.079	0.076	0.074	0.073	0.071	0.069	0.069	0.068	0.068	0.068	0.069	0.07	0.07	0.07	0.07	0.071	0.072	0.074	0.074	0.074	0.075	0.075	0.076
G11	Blank	DMSO_Blank		DMSO		Standard_Development	Run079	Standard_Measurement	Plate_02	Clariostar_Study	MB	Biofoundry_,_London	Linear_Dilution_Pattern_V2	0.085	0.082	0.078	0.074	0.071	0.067	0.067	0.066	0.064	0.061	0.057	0.054	0.051	0.048	0.047	0.046	0.044	0.043	0.042	0.042	0.041	0.04	0.04	0.041	0.041	0.041	0.04	0.039	0.04	0.04	0.041	0.041	0.04	0.039	0.038	0.038
G12	Blank	DMSO_Blank		DMSO		Standard_Development	Run079	Standard_Measurement	Plate_02	Clariostar_Study	MB	Biofoundry_,_London	Linear_Dilution_Pattern_V2	0.086	0.082	0.08	0.076	0.072	0.067	0.066	0.066	0.063	0.059	0.056	0.053	0.05	0.048	0.045	0.044	0.043	0.041	0.041	0.041	0.04	0.039	0.04	0.039	0.039	0.039	0.039	0.038	0.039	0.039	0.039	0.039	0.038	0.038	0.037	0.037
H01	Sample	Dilution_85%	0.85	DMSO	Lycopene	Standard_Development	Run079	Standard_Measurement	Plate_02	Clariostar_Study	MB	Biofoundry_,_London	Linear_Dilution_Pattern_V2	1.0	1.006	1.004	0.996	0.993	0.988	0.984	0.983	0.988	0.995	0.99	0.986	0.977	0.965	0.958	0.949	0.938	0.928	0.919	0.911	0.9	0.889	0.882	0.877	0.875	0.874	0.874	0.875	0.874	0.87	0.867	0.859	0.849	0.841	0.835	0.833
H02	Sample	Dilution_65%	0.65	DMSO	Lycopene	Standard_Development	Run079	Standard_Measurement	Plate_02	Clariostar_Study	MB	Biofoundry_,_London	Linear_Dilution_Pattern_V2	0.768	0.769	0.767	0.762	0.757	0.752	0.751	0.754	0.755	0.758	0.756	0.754	0.744	0.736	0.731	0.724	0.716	0.709	0.7	0.693	0.684	0.678	0.674	0.669	0.669	0.669	0.669	0.67	0.67	0.668	0.666	0.659	0.652	0.648	0.644	0.643
H03	Sample	Dilution_45%	0.45	DMSO	Lycopene	Standard_Development	Run079	Standard_Measurement	Plate_02	Clariostar_Study	MB	Biofoundry_,_London	Linear_Dilution_Pattern_V2	0.473	0.471	0.468	0.464	0.458	0.455	0.453	0.454	0.455	0.457	0.453	0.451	0.445	0.438	0.432	0.428	0.424	0.419	0.414	0.409	0.404	0.399	0.398	0.396	0.398	0.399	0.401	0.403	0.405	0.405	0.405	0.404	0.4	0.398	0.398	0.399
H04	Sample	Dilution_25%	0.25	DMSO	Lycopene	Standard_Development	Run079	Standard_Measurement	Plate_02	Clariostar_Study	MB	Biofoundry_,_London	Linear_Dilution_Pattern_V2	0.261	0.259	0.255	0.251	0.247	0.243	0.241	0.242	0.242	0.24	0.238	0.236	0.232	0.226	0.223	0.221	0.218	0.215	0.212	0.209	0.209	0.207	0.207	0.208	0.21	0.213	0.215	0.217	0.22	0.222	0.224	0.225	0.225	0.226	0.227	0.231
H05	Sample	Dilution_05%	0.0499999999999999	DMSO	Lycopene	Standard_Development	Run079	Standard_Measurement	Plate_02	Clariostar_Study	MB	Biofoundry_,_London	Linear_Dilution_Pattern_V2	0.116	0.113	0.11	0.106	0.103	0.099	0.098	0.098	0.097	0.095	0.092	0.09	0.086	0.083	0.08	0.078	0.077	0.074	0.073	0.072	0.072	0.071	0.071	0.071	0.072	0.073	0.074	0.074	0.075	0.075	0.077	0.078	0.077	0.077	0.078	0.079
H06	Sample	Dilution_85%	0.85	DMSO	Lycopene	Standard_Development	Run079	Standard_Measurement	Plate_02	Clariostar_Study	MB	Biofoundry_,_London	Linear_Dilution_Pattern_V2	0.935	0.933	0.93	0.925	0.921	0.918	0.915	0.915	0.919	0.922	0.92	0.916	0.907	0.896	0.891	0.882	0.876	0.865	0.854	0.848	0.839	0.829	0.821	0.818	0.817	0.817	0.821	0.82	0.82	0.819	0.815	0.809	0.801	0.796	0.792	0.793
H07	Sample	Dilution_65%	0.65	DMSO	Lycopene	Standard_Development	Run079	Standard_Measurement	Plate_02	Clariostar_Study	MB	Biofoundry_,_London	Linear_Dilution_Pattern_V2	0.661	0.658	0.656	0.65	0.644	0.641	0.638	0.64	0.641	0.642	0.64	0.637	0.632	0.622	0.615	0.609	0.603	0.595	0.587	0.582	0.575	0.569	0.565	0.563	0.564	0.566	0.568	0.571	0.573	0.573	0.572	0.569	0.565	0.56	0.559	0.559
H08	Sample	Dilution_45%	0.45	DMSO	Lycopene	Standard_Development	Run079	Standard_Measurement	Plate_02	Clariostar_Study	MB	Biofoundry_,_London	Linear_Dilution_Pattern_V2	0.449	0.446	0.444	0.439	0.434	0.429	0.427	0.429	0.429	0.429	0.425	0.422	0.418	0.411	0.407	0.402	0.396	0.392	0.387	0.382	0.378	0.375	0.373	0.372	0.373	0.374	0.377	0.379	0.381	0.382	0.382	0.38	0.378	0.377	0.377	0.378
H09	Sample	Dilution_25%	0.25	DMSO	Lycopene	Standard_Development	Run079	Standard_Measurement	Plate_02	Clariostar_Study	MB	Biofoundry_,_London	Linear_Dilution_Pattern_V2	0.258	0.255	0.252	0.248	0.245	0.24	0.238	0.239	0.238	0.238	0.235	0.233	0.228	0.223	0.219	0.216	0.213	0.21	0.207	0.206	0.203	0.202	0.202	0.203	0.205	0.207	0.209	0.212	0.214	0.215	0.217	0.219	0.218	0.218	0.22	0.224
H10	Sample	Dilution_05%	0.0499999999999999	DMSO	Lycopene	Standard_Development	Run079	Standard_Measurement	Plate_02	Clariostar_Study	MB	Biofoundry_,_London	Linear_Dilution_Pattern_V2	0.116	0.112	0.109	0.104	0.102	0.097	0.096	0.096	0.094	0.092	0.089	0.086	0.082	0.079	0.076	0.075	0.073	0.07	0.069	0.069	0.069	0.068	0.068	0.069	0.069	0.07	0.07	0.07	0.071	0.073	0.074	0.075	0.074	0.075	0.075	0.076
H11	Blank	DMSO_Blank		DMSO		Standard_Development	Run079	Standard_Measurement	Plate_02	Clariostar_Study	MB	Biofoundry_,_London	Linear_Dilution_Pattern_V2	0.087	0.084	0.081	0.077	0.073	0.069	0.067	0.067	0.065	0.061	0.057	0.056	0.052	0.05	0.048	0.047	0.046	0.044	0.043	0.043	0.042	0.041	0.042	0.042	0.041	0.041	0.041	0.04	0.041	0.041	0.042	0.042	0.041	0.04	0.038	0.038
H12	Blank	DMSO_Blank		DMSO		Standard_Development	Run079	Standard_Measurement	Plate_02	Clariostar_Study	MB	Biofoundry_,_London	Linear_Dilution_Pattern_V2	0.09	0.087	0.084	0.08	0.077	0.072	0.07	0.069	0.067	0.063	0.058	0.054	0.051	0.048	0.046	0.045	0.043	0.042	0.041	0.041	0.04	0.04	0.04	0.04	0.04	0.04	0.039	0.038	0.039	0.039	0.039	0.04	0.039	0.038	0.038	0.037
A01	Sample	Dilution_100%	1.0	DMSO	Lycopene	Standard_Development	Run079	Standard_Measurement	Plate_02	Clariostar_Study	MB	Biofoundry_,_London	Linear_Dilution_Pattern_V2	1.245	1.241	1.243	1.231	1.229	1.229	1.227	1.229	1.231	1.234	1.229	1.233	1.22	1.203	1.199	1.188	1.177	1.162	1.153	1.146	1.129	1.122	1.112	1.105	1.101	1.097	1.095	1.095	1.094	1.093	1.085	1.075	1.065	1.056	1.048	1.044
A02	Sample	Dilution_80%	0.8	DMSO	Lycopene	Standard_Development	Run079	Standard_Measurement	Plate_02	Clariostar_Study	MB	Biofoundry_,_London	Linear_Dilution_Pattern_V2	0.802	0.801	0.796	0.789	0.786	0.781	0.782	0.781	0.783	0.783	0.781	0.779	0.77	0.76	0.755	0.747	0.737	0.728	0.72	0.713	0.706	0.699	0.696	0.693	0.692	0.693	0.696	0.701	0.705	0.704	0.702	0.699	0.694	0.691	0.689	0.692
A03	Sample	Dilution_60%	0.6	DMSO	Lycopene	Standard_Development	Run079	Standard_Measurement	Plate_02	Clariostar_Study	MB	Biofoundry_,_London	Linear_Dilution_Pattern_V2	0.553	0.551	0.548	0.544	0.539	0.534	0.534	0.533	0.535	0.535	0.532	0.528	0.522	0.515	0.51	0.504	0.497	0.491	0.486	0.481	0.476	0.472	0.468	0.469	0.47	0.473	0.477	0.48	0.483	0.484	0.484	0.483	0.481	0.48	0.48	0.483
A04	Sample	Dilution_40%	0.4	DMSO	Lycopene	Standard_Development	Run079	Standard_Measurement	Plate_02	Clariostar_Study	MB	Biofoundry_,_London	Linear_Dilution_Pattern_V2	0.386	0.384	0.381	0.378	0.374	0.369	0.368	0.367	0.369	0.368	0.365	0.363	0.358	0.352	0.348	0.343	0.338	0.333	0.33	0.327	0.324	0.322	0.32	0.321	0.322	0.324	0.328	0.331	0.334	0.335	0.336	0.335	0.335	0.336	0.338	0.34
A05	Sample	Dilution_20%	0.2	DMSO	Lycopene	Standard_Development	Run079	Standard_Measurement	Plate_02	Clariostar_Study	MB	Biofoundry_,_London	Linear_Dilution_Pattern_V2	0.21	0.207	0.203	0.201	0.197	0.194	0.193	0.193	0.192	0.192	0.189	0.188	0.184	0.18	0.178	0.174	0.172	0.169	0.167	0.167	0.166	0.164	0.165	0.167	0.168	0.17	0.172	0.176	0.178	0.179	0.181	0.182	0.182	0.184	0.187	0.19
A06	Sample	Dilution_100%	1.0	DMSO	Lycopene	Standard_Development	Run079	Standard_Measurement	Plate_02	Clariostar_Study	MB	Biofoundry_,_London	Linear_Dilution_Pattern_V2	0.881	0.876	0.873	0.868	0.862	0.858	0.857	0.858	0.859	0.862	0.86	0.856	0.847	0.838	0.83	0.82	0.81	0.801	0.792	0.785	0.776	0.77	0.766	0.764	0.765	0.77	0.778	0.785	0.79	0.792	0.793	0.79	0.787	0.786	0.789	0.795
A07	Sample	Dilution_80%	0.8	DMSO	Lycopene	Standard_Development	Run079	Standard_Measurement	Plate_02	Clariostar_Study	MB	Biofoundry_,_London	Linear_Dilution_Pattern_V2	0.692	0.689	0.687	0.679	0.674	0.669	0.667	0.668	0.67	0.673	0.671	0.667	0.659	0.649	0.642	0.634	0.626	0.619	0.611	0.605	0.598	0.593	0.59	0.591	0.592	0.596	0.601	0.606	0.611	0.612	0.613	0.612	0.61	0.609	0.609	0.613
A08	Sample	Dilution_60%	0.6	DMSO	Lycopene	Standard_Development	Run079	Standard_Measurement	Plate_02	Clariostar_Study	MB	Biofoundry_,_London	Linear_Dilution_Pattern_V2	0.528	0.525	0.523	0.517	0.511	0.507	0.506	0.506	0.507	0.508	0.505	0.503	0.495	0.488	0.483	0.477	0.47	0.464	0.459	0.455	0.45	0.445	0.444	0.445	0.446	0.449	0.454	0.458	0.462	0.465	0.464	0.464	0.463	0.463	0.463	0.467
A09	Sample	Dilution_40%	0.4	DMSO	Lycopene	Standard_Development	Run079	Standard_Measurement	Plate_02	Clariostar_Study	MB	Biofoundry_,_London	Linear_Dilution_Pattern_V2	0.366	0.364	0.36	0.357	0.353	0.349	0.347	0.346	0.347	0.346	0.344	0.342	0.336	0.33	0.326	0.321	0.316	0.312	0.309	0.306	0.302	0.3	0.299	0.3	0.302	0.305	0.308	0.312	0.315	0.317	0.317	0.318	0.318	0.319	0.321	0.325
A10	Sample	Dilution_20%	0.2	DMSO	Lycopene	Standard_Development	Run079	Standard_Measurement	Plate_02	Clariostar_Study	MB	Biofoundry_,_London	Linear_Dilution_Pattern_V2	0.213	0.21	0.208	0.203	0.2	0.196	0.195	0.195	0.194	0.193	0.19	0.187	0.183	0.179	0.176	0.173	0.17	0.167	0.165	0.164	0.163	0.162	0.162	0.165	0.165	0.167	0.17	0.172	0.175	0.177	0.178	0.179	0.18	0.181	0.183	0.187
A11	Blank	DMSO_Blank		DMSO		Standard_Development	Run079	Standard_Measurement	Plate_02	Clariostar_Study	MB	Biofoundry_,_London	Linear_Dilution_Pattern_V2	0.098	0.094	0.092	0.089	0.086	0.082	0.08	0.077	0.075	0.072	0.068	0.065	0.062	0.059	0.057	0.056	0.053	0.052	0.051	0.051	0.05	0.05	0.049	0.049	0.049	0.047	0.047	0.047	0.046	0.046	0.046	0.045	0.045	0.045	0.044	0.043
A12	Blank	DMSO_Blank		DMSO		Standard_Development	Run079	Standard_Measurement	Plate_02	Clariostar_Study	MB	Biofoundry_,_London	Linear_Dilution_Pattern_V2	0.096	0.093	0.091	0.088	0.084	0.081	0.078	0.076	0.074	0.071	0.067	0.064	0.061	0.058	0.057	0.055	0.053	0.051	0.05	0.05	0.049	0.048	0.049	0.048	0.048	0.047	0.046	0.047	0.046	0.046	0.045	0.045	0.044	0.044	0.043	0.042
B01	Sample	Dilution_100%	1.0	DMSO	Lycopene	Standard_Development	Run079	Standard_Measurement	Plate_02	Clariostar_Study	MB	Biofoundry_,_London	Linear_Dilution_Pattern_V2	1.64	1.631	1.625	1.614	1.609	1.61	1.612	1.614	1.623	1.63	1.623	1.634	1.619	1.602	1.587	1.584	1.561	1.546	1.541	1.527	1.51	1.504	1.489	1.478	1.46	1.452	1.445	1.443	1.437	1.433	1.416	1.398	1.381	1.365	1.35	1.34
B02	Sample	Dilution_80%	0.8	DMSO	Lycopene	Standard_Development	Run079	Standard_Measurement	Plate_02	Clariostar_Study	MB	Biofoundry_,_London	Linear_Dilution_Pattern_V2	1.065	1.064	1.064	1.062	1.059	1.051	1.052	1.053	1.06	1.056	1.058	1.058	1.051	1.043	1.032	1.024	1.015	1.003	0.994	0.986	0.973	0.966	0.959	0.955	0.947	0.946	0.947	0.946	0.946	0.94	0.935	0.928	0.918	0.912	0.904	0.902
B03	Sample	Dilution_60%	0.6	DMSO	Lycopene	Standard_Development	Run079	Standard_Measurement	Plate_02	Clariostar_Study	MB	Biofoundry_,_London	Linear_Dilution_Pattern_V2	0.7	0.698	0.696	0.694	0.688	0.682	0.683	0.683	0.687	0.689	0.686	0.684	0.678	0.668	0.663	0.655	0.649	0.642	0.636	0.63	0.623	0.619	0.614	0.612	0.611	0.611	0.614	0.616	0.618	0.616	0.613	0.61	0.606	0.602	0.601	0.601
B04	Sample	Dilution_40%	0.4	DMSO	Lycopene	Standard_Development	Run079	Standard_Measurement	Plate_02	Clariostar_Study	MB	Biofoundry_,_London	Linear_Dilution_Pattern_V2	0.442	0.441	0.439	0.434	0.43	0.427	0.426	0.426	0.427	0.427	0.425	0.423	0.417	0.411	0.408	0.403	0.398	0.393	0.389	0.387	0.382	0.38	0.378	0.379	0.38	0.381	0.384	0.387	0.389	0.39	0.39	0.388	0.387	0.386	0.388	0.39
B05	Sample	Dilution_20%	0.2	DMSO	Lycopene	Standard_Development	Run079	Standard_Measurement	Plate_02	Clariostar_Study	MB	Biofoundry_,_London	Linear_Dilution_Pattern_V2	0.218	0.215	0.213	0.209	0.206	0.203	0.202	0.202	0.201	0.201	0.199	0.197	0.193	0.189	0.187	0.184	0.181	0.177	0.176	0.176	0.173	0.172	0.173	0.175	0.176	0.179	0.181	0.184	0.186	0.189	0.189	0.19	0.191	0.193	0.195	0.198
B06	Sample	Dilution_100%	1.0	DMSO	Lycopene	Standard_Development	Run079	Standard_Measurement	Plate_02	Clariostar_Study	MB	Biofoundry_,_London	Linear_Dilution_Pattern_V2	1.011	1.008	1.01	1.004	1.0	0.995	0.993	0.996	1.0	1.001	1.002	1.003	0.989	0.979	0.97	0.962	0.952	0.94	0.928	0.923	0.913	0.907	0.899	0.898	0.899	0.902	0.906	0.913	0.916	0.916	0.913	0.908	0.903	0.901	0.899	0.903
B07	Sample	Dilution_80%	0.8	DMSO	Lycopene	Standard_Development	Run079	Standard_Measurement	Plate_02	Clariostar_Study	MB	Biofoundry_,_London	Linear_Dilution_Pattern_V2	0.791	0.79	0.789	0.783	0.777	0.774	0.774	0.773	0.778	0.778	0.777	0.774	0.766	0.758	0.752	0.743	0.735	0.726	0.717	0.711	0.704	0.698	0.694	0.692	0.692	0.695	0.7	0.705	0.709	0.709	0.707	0.705	0.702	0.698	0.699	0.703
B08	Sample	Dilution_60%	0.6	DMSO	Lycopene	Standard_Development	Run079	Standard_Measurement	Plate_02	Clariostar_Study	MB	Biofoundry_,_London	Linear_Dilution_Pattern_V2	0.73	0.728	0.726	0.723	0.72	0.715	0.714	0.714	0.717	0.715	0.715	0.715	0.707	0.701	0.694	0.686	0.681	0.673	0.667	0.662	0.653	0.649	0.644	0.641	0.638	0.639	0.639	0.641	0.642	0.642	0.638	0.633	0.629	0.624	0.622	0.621
B09	Sample	Dilution_40%	0.4	DMSO	Lycopene	Standard_Development	Run079	Standard_Measurement	Plate_02	Clariostar_Study	MB	Biofoundry_,_London	Linear_Dilution_Pattern_V2	0.4	0.396	0.394	0.391	0.387	0.382	0.381	0.381	0.382	0.382	0.379	0.376	0.372	0.366	0.361	0.356	0.351	0.347	0.343	0.341	0.337	0.334	0.333	0.334	0.334	0.337	0.34	0.344	0.347	0.348	0.348	0.348	0.347	0.347	0.348	0.351
B10	Sample	Dilution_20%	0.2	DMSO	Lycopene	Standard_Development	Run079	Standard_Measurement	Plate_02	Clariostar_Study	MB	Biofoundry_,_London	Linear_Dilution_Pattern_V2	0.211	0.208	0.205	0.203	0.199	0.195	0.193	0.193	0.193	0.192	0.19	0.187	0.182	0.179	0.176	0.172	0.17	0.167	0.165	0.165	0.163	0.163	0.163	0.165	0.167	0.168	0.171	0.174	0.176	0.178	0.179	0.18	0.182	0.183	0.185	0.189
B11	Blank	DMSO_Blank		DMSO		Standard_Development	Run079	Standard_Measurement	Plate_02	Clariostar_Study	MB	Biofoundry_,_London	Linear_Dilution_Pattern_V2	0.091	0.088	0.086	0.084	0.08	0.076	0.075	0.073	0.071	0.067	0.064	0.061	0.059	0.057	0.054	0.052	0.051	0.049	0.049	0.048	0.047	0.046	0.046	0.046	0.046	0.045	0.045	0.045	0.045	0.045	0.044	0.044	0.043	0.043	0.043	0.042
B12	Blank	DMSO_Blank		DMSO		Standard_Development	Run079	Standard_Measurement	Plate_02	Clariostar_Study	MB	Biofoundry_,_London	Linear_Dilution_Pattern_V2	0.094	0.09	0.087	0.084	0.081	0.077	0.075	0.073	0.071	0.068	0.064	0.061	0.058	0.056	0.054	0.052	0.05	0.048	0.047	0.048	0.046	0.045	0.045	0.045	0.045	0.044	0.044	0.044	0.044	0.044	0.043	0.043	0.043	0.043	0.042	0.041
C01	Sample	Dilution_95%	0.95	DMSO	Lycopene	Standard_Development	Run079	Standard_Measurement	Plate_02	Clariostar_Study	MB	Biofoundry_,_London	Linear_Dilution_Pattern_V2	1.836	1.814	1.811	1.795	1.79	1.79	1.796	1.793	1.784	1.798	1.799	1.821	1.807	1.794	1.792	1.778	1.756	1.732	1.726	1.722	1.695	1.689	1.672	1.648	1.623	1.616	1.603	1.599	1.589	1.574	1.56	1.541	1.517	1.499	1.483	1.47
C02	Sample	Dilution_75%	0.75	DMSO	Lycopene	Standard_Development	Run079	Standard_Measurement	Plate_02	Clariostar_Study	MB	Biofoundry_,_London	Linear_Dilution_Pattern_V2	1.083	1.081	1.082	1.083	1.075	1.073	1.074	1.073	1.078	1.081	1.078	1.081	1.07	1.059	1.052	1.044	1.038	1.025	1.014	1.008	0.996	0.99	0.982	0.974	0.969	0.967	0.963	0.962	0.96	0.957	0.949	0.939	0.929	0.922	0.914	0.91
C03	Sample	Dilution_55%	0.55	DMSO	Lycopene	Standard_Development	Run079	Standard_Measurement	Plate_02	Clariostar_Study	MB	Biofoundry_,_London	Linear_Dilution_Pattern_V2	0.707	0.705	0.704	0.703	0.699	0.695	0.694	0.695	0.695	0.697	0.696	0.694	0.688	0.681	0.674	0.669	0.662	0.654	0.649	0.644	0.637	0.63	0.627	0.625	0.623	0.623	0.625	0.627	0.626	0.624	0.62	0.616	0.613	0.608	0.606	0.606
C04	Sample	Dilution_35%	0.35	DMSO	Lycopene	Standard_Development	Run079	Standard_Measurement	Plate_02	Clariostar_Study	MB	Biofoundry_,_London	Linear_Dilution_Pattern_V2	0.394	0.392	0.391	0.387	0.383	0.379	0.378	0.379	0.379	0.379	0.377	0.375	0.371	0.366	0.363	0.357	0.353	0.348	0.345	0.343	0.339	0.338	0.337	0.337	0.338	0.339	0.342	0.344	0.347	0.348	0.347	0.347	0.347	0.345	0.347	0.349
C05	Sample	Dilution_15%	0.15	DMSO	Lycopene	Standard_Development	Run079	Standard_Measurement	Plate_02	Clariostar_Study	MB	Biofoundry_,_London	Linear_Dilution_Pattern_V2	0.195	0.193	0.19	0.187	0.185	0.18	0.178	0.179	0.179	0.178	0.177	0.175	0.171	0.167	0.165	0.163	0.16	0.157	0.156	0.155	0.154	0.154	0.154	0.156	0.157	0.158	0.16	0.161	0.163	0.165	0.166	0.167	0.167	0.168	0.17	0.173
C06	Sample	Dilution_95%	0.95	DMSO	Lycopene	Standard_Development	Run079	Standard_Measurement	Plate_02	Clariostar_Study	MB	Biofoundry_,_London	Linear_Dilution_Pattern_V2	1.093	1.092	1.093	1.085	1.083	1.078	1.075	1.079	1.081	1.084	1.087	1.085	1.073	1.063	1.054	1.048	1.039	1.027	1.016	1.01	0.997	0.986	0.982	0.979	0.974	0.973	0.977	0.981	0.98	0.979	0.974	0.968	0.96	0.955	0.951	0.951
C07	Sample	Dilution_75%	0.75	DMSO	Lycopene	Standard_Development	Run079	Standard_Measurement	Plate_02	Clariostar_Study	MB	Biofoundry_,_London	Linear_Dilution_Pattern_V2	0.836	0.836	0.836	0.832	0.827	0.822	0.823	0.825	0.826	0.828	0.827	0.824	0.819	0.809	0.803	0.794	0.787	0.778	0.769	0.763	0.754	0.747	0.741	0.74	0.74	0.739	0.74	0.743	0.746	0.744	0.742	0.736	0.731	0.727	0.725	0.726
C08	Sample	Dilution_55%	0.55	DMSO	Lycopene	Standard_Development	Run079	Standard_Measurement	Plate_02	Clariostar_Study	MB	Biofoundry_,_London	Linear_Dilution_Pattern_V2	1.093	1.094	1.097	1.094	1.093	1.089	1.087	1.089	1.096	1.097	1.092	1.094	1.087	1.077	1.073	1.064	1.056	1.046	1.038	1.032	1.017	1.008	1.001	0.993	0.981	0.974	0.969	0.963	0.957	0.948	0.936	0.925	0.913	0.899	0.89	0.88
C09	Sample	Dilution_35%	0.35	DMSO	Lycopene	Standard_Development	Run079	Standard_Measurement	Plate_02	Clariostar_Study	MB	Biofoundry_,_London	Linear_Dilution_Pattern_V2	0.542	0.541	0.539	0.535	0.532	0.529	0.528	0.528	0.526	0.528	0.525	0.523	0.518	0.512	0.508	0.503	0.499	0.493	0.487	0.485	0.479	0.475	0.471	0.469	0.468	0.466	0.465	0.465	0.463	0.462	0.458	0.454	0.45	0.446	0.443	0.441
C10	Sample	Dilution_15%	0.15	DMSO	Lycopene	Standard_Development	Run079	Standard_Measurement	Plate_02	Clariostar_Study	MB	Biofoundry_,_London	Linear_Dilution_Pattern_V2	0.225	0.222	0.22	0.217	0.214	0.21	0.208	0.208	0.207	0.206	0.204	0.201	0.198	0.193	0.191	0.188	0.185	0.182	0.181	0.18	0.178	0.177	0.176	0.177	0.178	0.178	0.18	0.18	0.181	0.182	0.182	0.183	0.183	0.183	0.183	0.185
C11	Blank	DMSO_Blank		DMSO		Standard_Development	Run079	Standard_Measurement	Plate_02	Clariostar_Study	MB	Biofoundry_,_London	Linear_Dilution_Pattern_V2	0.089	0.086	0.084	0.081	0.077	0.073	0.071	0.07	0.068	0.065	0.061	0.059	0.056	0.053	0.052	0.05	0.049	0.047	0.045	0.046	0.045	0.044	0.044	0.045	0.044	0.043	0.043	0.042	0.043	0.043	0.042	0.043	0.042	0.042	0.04	0.04
C12	Blank	DMSO_Blank		DMSO		Standard_Development	Run079	Standard_Measurement	Plate_02	Clariostar_Study	MB	Biofoundry_,_London	Linear_Dilution_Pattern_V2	0.09	0.086	0.085	0.082	0.078	0.074	0.072	0.071	0.068	0.065	0.06	0.058	0.055	0.052	0.051	0.049	0.048	0.046	0.045	0.045	0.044	0.043	0.044	0.044	0.043	0.043	0.042	0.042	0.043	0.042	0.042	0.042	0.042	0.041	0.04	0.039
D01	Sample	Dilution_95%	0.95	DMSO	Lycopene	Standard_Development	Run079	Standard_Measurement	Plate_02	Clariostar_Study	MB	Biofoundry_,_London	Linear_Dilution_Pattern_V2	1.778	1.757	1.772	1.783	1.79	1.773	1.771	1.78	1.781	1.784	1.79	1.784	1.772	1.767	1.76	1.747	1.721	1.707	1.699	1.696	1.668	1.671	1.64	1.621	1.603	1.592	1.577	1.571	1.569	1.554	1.535	1.518	1.496	1.474	1.461	1.448
D02	Sample	Dilution_75%	0.75	DMSO	Lycopene	Standard_Development	Run079	Standard_Measurement	Plate_02	Clariostar_Study	MB	Biofoundry_,_London	Linear_Dilution_Pattern_V2	1.316	1.317	1.318	1.313	1.313	1.309	1.309	1.312	1.31	1.315	1.315	1.319	1.306	1.293	1.286	1.276	1.274	1.26	1.246	1.241	1.228	1.216	1.204	1.195	1.187	1.177	1.172	1.169	1.163	1.154	1.141	1.131	1.117	1.102	1.092	1.083
D03	Sample	Dilution_55%	0.55	DMSO	Lycopene	Standard_Development	Run079	Standard_Measurement	Plate_02	Clariostar_Study	MB	Biofoundry_,_London	Linear_Dilution_Pattern_V2	0.799	0.8	0.799	0.794	0.79	0.789	0.788	0.791	0.791	0.793	0.789	0.79	0.784	0.775	0.77	0.764	0.757	0.749	0.743	0.736	0.727	0.722	0.717	0.713	0.709	0.708	0.708	0.707	0.706	0.703	0.698	0.691	0.684	0.679	0.675	0.673
D04	Sample	Dilution_35%	0.35	DMSO	Lycopene	Standard_Development	Run079	Standard_Measurement	Plate_02	Clariostar_Study	MB	Biofoundry_,_London	Linear_Dilution_Pattern_V2	0.465	0.463	0.46	0.457	0.454	0.451	0.448	0.449	0.451	0.452	0.451	0.449	0.443	0.438	0.434	0.43	0.426	0.421	0.416	0.413	0.408	0.406	0.404	0.404	0.403	0.403	0.404	0.407	0.408	0.407	0.405	0.405	0.402	0.4	0.4	0.401
D05	Sample	Dilution_15%	0.15	DMSO	Lycopene	Standard_Development	Run079	Standard_Measurement	Plate_02	Clariostar_Study	MB	Biofoundry_,_London	Linear_Dilution_Pattern_V2	0.256	0.255	0.253	0.25	0.247	0.244	0.243	0.243	0.243	0.243	0.24	0.239	0.235	0.231	0.23	0.228	0.224	0.221	0.218	0.218	0.215	0.215	0.215	0.215	0.215	0.216	0.217	0.217	0.219	0.219	0.219	0.219	0.218	0.218	0.218	0.22
D06	Sample	Dilution_95%	0.95	DMSO	Lycopene	Standard_Development	Run079	Standard_Measurement	Plate_02	Clariostar_Study	MB	Biofoundry_,_London	Linear_Dilution_Pattern_V2	1.354	1.345	1.357	1.352	1.349	1.341	1.339	1.342	1.348	1.351	1.352	1.354	1.345	1.327	1.32	1.312	1.304	1.288	1.276	1.262	1.249	1.244	1.237	1.225	1.216	1.216	1.214	1.21	1.211	1.204	1.196	1.185	1.175	1.163	1.156	1.153
D07	Sample	Dilution_75%	0.75	DMSO	Lycopene	Standard_Development	Run079	Standard_Measurement	Plate_02	Clariostar_Study	MB	Biofoundry_,_London	Linear_Dilution_Pattern_V2	0.943	0.944	0.944	0.937	0.934	0.929	0.929	0.931	0.933	0.935	0.936	0.934	0.926	0.916	0.91	0.902	0.896	0.887	0.878	0.87	0.86	0.853	0.848	0.843	0.839	0.837	0.838	0.841	0.841	0.839	0.833	0.826	0.819	0.812	0.808	0.807
D08	Sample	Dilution_55%	0.55	DMSO	Lycopene	Standard_Development	Run079	Standard_Measurement	Plate_02	Clariostar_Study	MB	Biofoundry_,_London	Linear_Dilution_Pattern_V2	1.587	1.582	1.583	1.588	1.59	1.589	1.59	1.587	1.602	1.609	1.588	1.585	1.586	1.584	1.576	1.575	1.56	1.542	1.527	1.516	1.5	1.49	1.477	1.459	1.444	1.422	1.408	1.399	1.387	1.369	1.35	1.336	1.312	1.29	1.271	1.253
D09	Sample	Dilution_35%	0.35	DMSO	Lycopene	Standard_Development	Run079	Standard_Measurement	Plate_02	Clariostar_Study	MB	Biofoundry_,_London	Linear_Dilution_Pattern_V2	1.383	1.374	1.389	1.383	1.387	1.388	1.386	1.387	1.389	1.388	1.377	1.387	1.391	1.376	1.373	1.365	1.354	1.343	1.332	1.334	1.316	1.301	1.286	1.274	1.254	1.241	1.226	1.212	1.197	1.181	1.166	1.145	1.125	1.104	1.087	1.071
D10	Sample	Dilution_15%	0.15	DMSO	Lycopene	Standard_Development	Run079	Standard_Measurement	Plate_02	Clariostar_Study	MB	Biofoundry_,_London	Linear_Dilution_Pattern_V2	0.624	0.624	0.625	0.625	0.624	0.619	0.619	0.618	0.618	0.617	0.616	0.613	0.609	0.605	0.601	0.597	0.595	0.588	0.583	0.58	0.574	0.569	0.563	0.558	0.552	0.546	0.541	0.534	0.529	0.522	0.515	0.509	0.501	0.493	0.485	0.478
D11	Blank	DMSO_Blank		DMSO		Standard_Development	Run079	Standard_Measurement	Plate_02	Clariostar_Study	MB	Biofoundry_,_London	Linear_Dilution_Pattern_V2	0.092	0.089	0.086	0.083	0.08	0.075	0.074	0.073	0.07	0.067	0.064	0.061	0.057	0.054	0.053	0.052	0.05	0.048	0.047	0.047	0.046	0.045	0.045	0.046	0.045	0.044	0.044	0.043	0.044	0.044	0.044	0.044	0.043	0.042	0.042	0.041
D12	Blank	DMSO_Blank		DMSO		Standard_Development	Run079	Standard_Measurement	Plate_02	Clariostar_Study	MB	Biofoundry_,_London	Linear_Dilution_Pattern_V2	0.087	0.084	0.081	0.078	0.075	0.071	0.07	0.068	0.066	0.062	0.059	0.057	0.053	0.051	0.05	0.048	0.046	0.044	0.044	0.044	0.043	0.043	0.043	0.043	0.042	0.042	0.041	0.041	0.041	0.042	0.041	0.041	0.041	0.04	0.04	0.039
E01	Sample	Dilution_90%	0.9	DMSO	Lycopene	Standard_Development	Run079	Standard_Measurement	Plate_02	Clariostar_Study	MB	Biofoundry_,_London	Linear_Dilution_Pattern_V2	1.974	1.97	1.982	1.966	1.971	1.956	1.972	1.968	1.974	1.986	1.968	2.009	1.999	1.973	1.957	1.932	1.932	1.907	1.89	1.894	1.873	1.852	1.838	1.818	1.781	1.766	1.751	1.734	1.73	1.714	1.692	1.673	1.647	1.626	1.603	1.585
E02	Sample	Dilution_70%	0.7	DMSO	Lycopene	Standard_Development	Run079	Standard_Measurement	Plate_02	Clariostar_Study	MB	Biofoundry_,_London	Linear_Dilution_Pattern_V2	1.23	1.231	1.238	1.225	1.225	1.226	1.225	1.226	1.223	1.23	1.229	1.233	1.227	1.213	1.207	1.193	1.188	1.18	1.167	1.158	1.145	1.137	1.129	1.117	1.108	1.1	1.098	1.095	1.088	1.079	1.067	1.058	1.046	1.034	1.025	1.018
E03	Sample	Dilution_50%	0.5	DMSO	Lycopene	Standard_Development	Run079	Standard_Measurement	Plate_02	Clariostar_Study	MB	Biofoundry_,_London	Linear_Dilution_Pattern_V2	0.724	0.722	0.722	0.718	0.715	0.71	0.711	0.712	0.715	0.715	0.713	0.712	0.706	0.699	0.693	0.686	0.681	0.673	0.668	0.662	0.655	0.649	0.644	0.642	0.639	0.638	0.638	0.638	0.637	0.635	0.631	0.625	0.619	0.616	0.612	0.61
E04	Sample	Dilution_30%	0.3	DMSO	Lycopene	Standard_Development	Run079	Standard_Measurement	Plate_02	Clariostar_Study	MB	Biofoundry_,_London	Linear_Dilution_Pattern_V2	0.391	0.389	0.387	0.385	0.381	0.377	0.377	0.378	0.378	0.379	0.376	0.374	0.37	0.365	0.362	0.357	0.353	0.348	0.345	0.343	0.341	0.338	0.337	0.337	0.337	0.337	0.339	0.341	0.342	0.343	0.342	0.341	0.34	0.339	0.338	0.34
E05	Sample	Dilution_10%	0.1	DMSO	Lycopene	Standard_Development	Run079	Standard_Measurement	Plate_02	Clariostar_Study	MB	Biofoundry_,_London	Linear_Dilution_Pattern_V2	0.144	0.14	0.138	0.135	0.132	0.128	0.127	0.126	0.126	0.125	0.124	0.122	0.119	0.115	0.113	0.111	0.109	0.107	0.106	0.106	0.104	0.104	0.105	0.107	0.108	0.108	0.11	0.112	0.114	0.116	0.117	0.118	0.119	0.12	0.121	0.123
E06	Sample	Dilution_90%	0.9	DMSO	Lycopene	Standard_Development	Run079	Standard_Measurement	Plate_02	Clariostar_Study	MB	Biofoundry_,_London	Linear_Dilution_Pattern_V2	1.191	1.192	1.195	1.188	1.187	1.183	1.186	1.186	1.192	1.193	1.189	1.189	1.181	1.17	1.162	1.155	1.148	1.129	1.123	1.115	1.099	1.093	1.083	1.075	1.071	1.069	1.069	1.068	1.068	1.063	1.056	1.049	1.038	1.029	1.024	1.02
E07	Sample	Dilution_70%	0.7	DMSO	Lycopene	Standard_Development	Run079	Standard_Measurement	Plate_02	Clariostar_Study	MB	Biofoundry_,_London	Linear_Dilution_Pattern_V2	0.853	0.852	0.849	0.844	0.841	0.835	0.834	0.836	0.84	0.843	0.842	0.839	0.83	0.821	0.817	0.809	0.801	0.79	0.782	0.775	0.766	0.761	0.755	0.753	0.75	0.751	0.752	0.751	0.753	0.752	0.748	0.743	0.737	0.731	0.727	0.727
E08	Sample	Dilution_50%	0.5	DMSO	Lycopene	Standard_Development	Run079	Standard_Measurement	Plate_02	Clariostar_Study	MB	Biofoundry_,_London	Linear_Dilution_Pattern_V2	1.402	1.409	1.416	1.413	1.409	1.406	1.41	1.409	1.416	1.421	1.419	1.424	1.417	1.403	1.393	1.388	1.379	1.366	1.354	1.352	1.333	1.319	1.308	1.293	1.279	1.266	1.251	1.238	1.23	1.213	1.195	1.179	1.161	1.143	1.124	1.107
E09	Sample	Dilution_30%	0.3	DMSO	Lycopene	Standard_Development	Run079	Standard_Measurement	Plate_02	Clariostar_Study	MB	Biofoundry_,_London	Linear_Dilution_Pattern_V2	1.095	1.097	1.099	1.096	1.095	1.093	1.092	1.095	1.097	1.099	1.097	1.097	1.092	1.084	1.079	1.073	1.067	1.056	1.048	1.041	1.029	1.021	1.008	0.996	0.985	0.974	0.961	0.95	0.942	0.93	0.916	0.903	0.887	0.873	0.858	0.845
E10	Sample	Dilution_10%	0.1	DMSO	Lycopene	Standard_Development	Run079	Standard_Measurement	Plate_02	Clariostar_Study	MB	Biofoundry_,_London	Linear_Dilution_Pattern_V2	0.384	0.383	0.382	0.38	0.377	0.374	0.372	0.371	0.372	0.371	0.37	0.368	0.364	0.359	0.357	0.354	0.351	0.347	0.343	0.342	0.338	0.335	0.332	0.331	0.328	0.324	0.322	0.32	0.318	0.315	0.312	0.308	0.305	0.301	0.297	0.293
E11	Blank	DMSO_Blank		DMSO		Standard_Development	Run079	Standard_Measurement	Plate_02	Clariostar_Study	MB	Biofoundry_,_London	Linear_Dilution_Pattern_V2	0.091	0.086	0.084	0.081	0.078	0.074	0.073	0.071	0.068	0.065	0.062	0.059	0.055	0.053	0.052	0.051	0.048	0.047	0.046	0.046	0.044	0.044	0.044	0.045	0.044	0.043	0.042	0.042	0.043	0.043	0.042	0.043	0.042	0.041	0.041	0.04
E12	Blank	DMSO_Blank		DMSO		Standard_Development	Run079	Standard_Measurement	Plate_02	Clariostar_Study	MB	Biofoundry_,_London	Linear_Dilution_Pattern_V2	0.092	0.088	0.086	0.082	0.079	0.075	0.073	0.072	0.07	0.067	0.063	0.06	0.056	0.053	0.052	0.051	0.05	0.047	0.046	0.046	0.045	0.044	0.045	0.046	0.044	0.044	0.043	0.043	0.043	0.043	0.043	0.043	0.043	0.043	0.041	0.04
F01	Sample	Dilution_90%	0.9	DMSO	Lycopene	Standard_Development	Run079	Standard_Measurement	Plate_02	Clariostar_Study	MB	Biofoundry_,_London	Linear_Dilution_Pattern_V2	1.585	1.593	1.592	1.577	1.581	1.577	1.582	1.588	1.585	1.588	1.587	1.591	1.594	1.57	1.564	1.55	1.542	1.521	1.504	1.506	1.485	1.471	1.452	1.436	1.424	1.415	1.406	1.403	1.397	1.389	1.374	1.358	1.335	1.319	1.305	1.293
F02	Sample	Dilution_70%	0.7	DMSO	Lycopene	Standard_Development	Run079	Standard_Measurement	Plate_02	Clariostar_Study	MB	Biofoundry_,_London	Linear_Dilution_Pattern_V2	1.06	1.063	1.064	1.063	1.058	1.053	1.052	1.054	1.059	1.06	1.064	1.063	1.053	1.042	1.035	1.027	1.018	1.008	0.999	0.992	0.981	0.973	0.962	0.956	0.949	0.945	0.943	0.943	0.94	0.933	0.927	0.918	0.906	0.896	0.889	0.883
F03	Sample	Dilution_50%	0.5	DMSO	Lycopene	Standard_Development	Run079	Standard_Measurement	Plate_02	Clariostar_Study	MB	Biofoundry_,_London	Linear_Dilution_Pattern_V2	0.735	0.734	0.734	0.731	0.729	0.724	0.722	0.723	0.726	0.728	0.726	0.727	0.72	0.711	0.706	0.7	0.695	0.686	0.68	0.674	0.665	0.66	0.656	0.653	0.647	0.647	0.646	0.644	0.643	0.641	0.636	0.63	0.625	0.619	0.614	0.611
F04	Sample	Dilution_30%	0.3	DMSO	Lycopene	Standard_Development	Run079	Standard_Measurement	Plate_02	Clariostar_Study	MB	Biofoundry_,_London	Linear_Dilution_Pattern_V2	0.422	0.421	0.419	0.416	0.412	0.408	0.407	0.409	0.409	0.408	0.407	0.405	0.402	0.396	0.392	0.388	0.384	0.379	0.375	0.373	0.368	0.365	0.362	0.363	0.362	0.363	0.363	0.364	0.364	0.365	0.363	0.361	0.359	0.356	0.356	0.356
F05	Sample	Dilution_10%	0.1	DMSO	Lycopene	Standard_Development	Run079	Standard_Measurement	Plate_02	Clariostar_Study	MB	Biofoundry_,_London	Linear_Dilution_Pattern_V2	0.165	0.162	0.16	0.157	0.153	0.149	0.148	0.148	0.148	0.147	0.146	0.144	0.141	0.136	0.134	0.133	0.13	0.128	0.126	0.126	0.125	0.123	0.124	0.126	0.127	0.128	0.129	0.131	0.133	0.134	0.134	0.135	0.136	0.137	0.138	0.139
F06	Sample	Dilution_90%	0.9	DMSO	Lycopene	Standard_Development	Run079	Standard_Measurement	Plate_02	Clariostar_Study	MB	Biofoundry_,_London	Linear_Dilution_Pattern_V2	1.304	1.304	1.309	1.3	1.296	1.294	1.292	1.297	1.294	1.298	1.294	1.298	1.29	1.281	1.275	1.264	1.25	1.238	1.229	1.222	1.206	1.198	1.186	1.177	1.169	1.164	1.162	1.161	1.158	1.153	1.142	1.129	1.116	1.105	1.096	1.089
F07	Sample	Dilution_70%	0.7	DMSO	Lycopene	Standard_Development	Run079	Standard_Measurement	Plate_02	Clariostar_Study	MB	Biofoundry_,_London	Linear_Dilution_Pattern_V2	0.949	0.945	0.947	0.941	0.937	0.933	0.933	0.936	0.934	0.941	0.94	0.938	0.93	0.92	0.913	0.906	0.898	0.888	0.879	0.873	0.861	0.854	0.848	0.841	0.838	0.836	0.835	0.834	0.832	0.829	0.822	0.814	0.806	0.798	0.792	0.788
F08	Sample	Dilution_50%	0.5	DMSO	Lycopene	Standard_Development	Run079	Standard_Measurement	Plate_02	Clariostar_Study	MB	Biofoundry_,_London	Linear_Dilution_Pattern_V2	1.085	1.089	1.09	1.087	1.087	1.086	1.085	1.084	1.088	1.09	1.083	1.084	1.082	1.073	1.068	1.06	1.051	1.043	1.032	1.024	1.01	1.002	0.992	0.983	0.972	0.965	0.956	0.95	0.945	0.935	0.923	0.91	0.897	0.884	0.872	0.861
F09	Sample	Dilution_30%	0.3	DMSO	Lycopene	Standard_Development	Run079	Standard_Measurement	Plate_02	Clariostar_Study	MB	Biofoundry_,_London	Linear_Dilution_Pattern_V2	0.611	0.611	0.611	0.607	0.604	0.6	0.599	0.599	0.599	0.601	0.598	0.596	0.591	0.586	0.582	0.577	0.571	0.565	0.561	0.557	0.551	0.546	0.542	0.538	0.534	0.53	0.527	0.524	0.521	0.518	0.512	0.506	0.499	0.493	0.488	0.483
F10	Sample	Dilution_10%	0.1	DMSO	Lycopene	Standard_Development	Run079	Standard_Measurement	Plate_02	Clariostar_Study	MB	Biofoundry_,_London	Linear_Dilution_Pattern_V2	0.201	0.198	0.196	0.192	0.189	0.184	0.184	0.183	0.182	0.182	0.179	0.177	0.173	0.169	0.167	0.164	0.162	0.159	0.157	0.157	0.155	0.154	0.154	0.155	0.155	0.156	0.155	0.157	0.157	0.158	0.158	0.158	0.158	0.157	0.157	0.158
F11	Blank	DMSO		DMSO		Standard_Development	Run079	Standard_Measurement	Plate_02	Clariostar_Study	MB	Biofoundry_,_London	Linear_Dilution_Pattern_V2	0.091	0.087	0.085	0.081	0.078	0.074	0.073	0.072	0.07	0.066	0.064	0.06	0.057	0.054	0.053	0.051	0.05	0.048	0.047	0.046	0.045	0.045	0.045	0.046	0.045	0.044	0.044	0.044	0.044	0.044	0.044	0.044	0.044	0.043	0.042	0.04
F12	Blank	DMSO		DMSO		Standard_Development	Run079	Standard_Measurement	Plate_02	Clariostar_Study	MB	Biofoundry_,_London	Linear_Dilution_Pattern_V2	0.088	0.084	0.082	0.079	0.076	0.071	0.07	0.069	0.066	0.063	0.059	0.056	0.053	0.049	0.049	0.048	0.046	0.044	0.042	0.043	0.041	0.041	0.041	0.041	0.041	0.04	0.039	0.039	0.04	0.04	0.04	0.041	0.041	0.04	0.039	0.038
G01	Sample	Dilution_85%	0.85	DMSO	Lycopene	Standard_Development	Run079	Standard_Measurement	Plate_02	Clariostar_Study	MB	Biofoundry_,_London	Linear_Dilution_Pattern_V2	1.303	1.3	1.3	1.294	1.296	1.294	1.289	1.288	1.292	1.301	1.293	1.296	1.289	1.277	1.265	1.256	1.243	1.23	1.219	1.21	1.197	1.187	1.174	1.166	1.154	1.149	1.146	1.143	1.14	1.133	1.121	1.111	1.096	1.081	1.073	1.063
G02	Sample	Dilution_65%	0.65	DMSO	Lycopene	Standard_Development	Run079	Standard_Measurement	Plate_02	Clariostar_Study	MB	Biofoundry_,_London	Linear_Dilution_Pattern_V2	1.015	1.014	1.014	1.009	1.006	1.004	1.001	1.004	1.008	1.013	1.011	1.008	1.0	0.991	0.984	0.976	0.966	0.956	0.949	0.943	0.932	0.922	0.915	0.908	0.902	0.898	0.894	0.89	0.888	0.883	0.875	0.866	0.855	0.847	0.839	0.833
G03	Sample	Dilution_45%	0.45	DMSO	Lycopene	Standard_Development	Run079	Standard_Measurement	Plate_02	Clariostar_Study	MB	Biofoundry_,_London	Linear_Dilution_Pattern_V2	0.566	0.563	0.561	0.557	0.556	0.551	0.551	0.551	0.554	0.553	0.551	0.549	0.544	0.537	0.533	0.528	0.522	0.517	0.511	0.507	0.501	0.497	0.493	0.493	0.492	0.491	0.492	0.493	0.494	0.492	0.49	0.488	0.484	0.48	0.479	0.479
G04	Sample	Dilution_25%	0.25	DMSO	Lycopene	Standard_Development	Run079	Standard_Measurement	Plate_02	Clariostar_Study	MB	Biofoundry_,_London	Linear_Dilution_Pattern_V2	0.28	0.277	0.274	0.27	0.266	0.263	0.262	0.263	0.263	0.262	0.261	0.259	0.256	0.251	0.248	0.244	0.241	0.238	0.235	0.234	0.232	0.231	0.231	0.232	0.233	0.235	0.237	0.24	0.244	0.245	0.245	0.246	0.246	0.247	0.248	0.251
G05	Sample	Dilution_05%	0.0499999999999999	DMSO	Lycopene	Standard_Development	Run079	Standard_Measurement	Plate_02	Clariostar_Study	MB	Biofoundry_,_London	Linear_Dilution_Pattern_V2	0.109	0.105	0.102	0.099	0.096	0.092	0.09	0.091	0.09	0.088	0.085	0.084	0.081	0.078	0.076	0.075	0.073	0.07	0.068	0.069	0.068	0.067	0.068	0.069	0.07	0.07	0.07	0.071	0.073	0.074	0.074	0.075	0.076	0.076	0.076	0.076
G06	Sample	Dilution_85%	0.85	DMSO	Lycopene	Standard_Development	Run079	Standard_Measurement	Plate_02	Clariostar_Study	MB	Biofoundry_,_London	Linear_Dilution_Pattern_V2	1.073	1.073	1.071	1.063	1.062	1.056	1.057	1.059	1.061	1.067	1.062	1.063	1.056	1.041	1.033	1.025	1.015	1.006	0.993	0.987	0.976	0.968	0.961	0.956	0.95	0.95	0.949	0.948	0.949	0.946	0.939	0.933	0.921	0.914	0.908	0.905
G07	Sample	Dilution_65%	0.65	DMSO	Lycopene	Standard_Development	Run079	Standard_Measurement	Plate_02	Clariostar_Study	MB	Biofoundry_,_London	Linear_Dilution_Pattern_V2	0.788	0.787	0.785	0.78	0.776	0.772	0.77	0.772	0.775	0.774	0.773	0.772	0.765	0.758	0.752	0.746	0.737	0.727	0.72	0.716	0.707	0.699	0.695	0.692	0.689	0.689	0.689	0.691	0.691	0.689	0.685	0.678	0.672	0.667	0.665	0.663
G08	Sample	Dilution_45%	0.45	DMSO	Lycopene	Standard_Development	Run079	Standard_Measurement	Plate_02	Clariostar_Study	MB	Biofoundry_,_London	Linear_Dilution_Pattern_V2	0.671	0.669	0.67	0.667	0.663	0.658	0.657	0.657	0.658	0.661	0.659	0.656	0.652	0.643	0.638	0.633	0.626	0.62	0.613	0.609	0.602	0.596	0.591	0.589	0.585	0.582	0.581	0.58	0.578	0.575	0.57	0.564	0.559	0.553	0.547	0.543
G09	Sample	Dilution_25%	0.25	DMSO	Lycopene	Standard_Development	Run079	Standard_Measurement	Plate_02	Clariostar_Study	MB	Biofoundry_,_London	Linear_Dilution_Pattern_V2	0.292	0.29	0.287	0.283	0.279	0.276	0.275	0.275	0.275	0.275	0.273	0.269	0.265	0.26	0.258	0.254	0.251	0.246	0.245	0.243	0.239	0.238	0.238	0.239	0.239	0.241	0.242	0.243	0.245	0.247	0.246	0.246	0.246	0.245	0.245	0.246
G10	Sample	Dilution_05%	0.0499999999999999	DMSO	Lycopene	Standard_Development	Run079	Standard_Measurement	Plate_02	Clariostar_Study	MB	Biofoundry_,_London	Linear_Dilution_Pattern_V2	0.112	0.11	0.106	0.102	0.099	0.095	0.094	0.093	0.092	0.09	0.087	0.084	0.082	0.079	0.077	0.074	0.073	0.07	0.068	0.069	0.068	0.068	0.068	0.069	0.069	0.07	0.069	0.07	0.072	0.072	0.073	0.074	0.074	0.074	0.074	0.075
G11	Blank	DMSO_Blank		DMSO		Standard_Development	Run079	Standard_Measurement	Plate_02	Clariostar_Study	MB	Biofoundry_,_London	Linear_Dilution_Pattern_V2	0.084	0.082	0.079	0.076	0.072	0.069	0.067	0.066	0.064	0.061	0.057	0.055	0.052	0.049	0.048	0.047	0.045	0.043	0.042	0.042	0.041	0.041	0.041	0.042	0.041	0.04	0.04	0.039	0.04	0.041	0.04	0.04	0.04	0.04	0.039	0.038
G12	Blank	DMSO_Blank		DMSO		Standard_Development	Run079	Standard_Measurement	Plate_02	Clariostar_Study	MB	Biofoundry_,_London	Linear_Dilution_Pattern_V2	0.086	0.083	0.081	0.077	0.074	0.069	0.068	0.067	0.065	0.062	0.057	0.055	0.052	0.049	0.048	0.046	0.044	0.042	0.041	0.042	0.041	0.04	0.041	0.042	0.041	0.041	0.039	0.039	0.04	0.04	0.04	0.04	0.039	0.039	0.038	0.037
H01	Sample	Dilution_85%	0.85	DMSO	Lycopene	Standard_Development	Run079	Standard_Measurement	Plate_02	Clariostar_Study	MB	Biofoundry_,_London	Linear_Dilution_Pattern_V2	1.034	1.03	1.034	1.026	1.023	1.017	1.014	1.018	1.022	1.022	1.018	1.018	1.006	0.995	0.987	0.981	0.967	0.955	0.946	0.941	0.927	0.917	0.911	0.904	0.899	0.897	0.896	0.897	0.896	0.894	0.886	0.879	0.869	0.86	0.853	0.849
H02	Sample	Dilution_65%	0.65	DMSO	Lycopene	Standard_Development	Run079	Standard_Measurement	Plate_02	Clariostar_Study	MB	Biofoundry_,_London	Linear_Dilution_Pattern_V2	0.771	0.769	0.768	0.764	0.76	0.756	0.754	0.754	0.756	0.757	0.755	0.753	0.745	0.738	0.733	0.724	0.717	0.707	0.701	0.695	0.685	0.68	0.674	0.67	0.668	0.667	0.668	0.668	0.669	0.668	0.663	0.657	0.651	0.646	0.642	0.639
H03	Sample	Dilution_45%	0.45	DMSO	Lycopene	Standard_Development	Run079	Standard_Measurement	Plate_02	Clariostar_Study	MB	Biofoundry_,_London	Linear_Dilution_Pattern_V2	0.481	0.478	0.476	0.471	0.467	0.462	0.461	0.461	0.463	0.463	0.46	0.459	0.454	0.446	0.441	0.436	0.43	0.425	0.42	0.416	0.411	0.406	0.404	0.404	0.403	0.405	0.407	0.408	0.41	0.411	0.409	0.407	0.405	0.403	0.401	0.402
H04	Sample	Dilution_25%	0.25	DMSO	Lycopene	Standard_Development	Run079	Standard_Measurement	Plate_02	Clariostar_Study	MB	Biofoundry_,_London	Linear_Dilution_Pattern_V2	0.265	0.262	0.259	0.255	0.251	0.247	0.246	0.245	0.246	0.245	0.243	0.239	0.235	0.23	0.228	0.225	0.221	0.218	0.214	0.213	0.21	0.21	0.21	0.212	0.213	0.215	0.217	0.22	0.223	0.224	0.225	0.226	0.226	0.226	0.228	0.231
H05	Sample	Dilution_05%	0.0499999999999999	DMSO	Lycopene	Standard_Development	Run079	Standard_Measurement	Plate_02	Clariostar_Study	MB	Biofoundry_,_London	Linear_Dilution_Pattern_V2	0.117	0.114	0.111	0.108	0.105	0.101	0.099	0.099	0.098	0.096	0.093	0.09	0.088	0.083	0.082	0.08	0.078	0.076	0.074	0.073	0.073	0.072	0.072	0.074	0.074	0.074	0.074	0.075	0.076	0.077	0.077	0.078	0.078	0.078	0.078	0.078
H06	Sample	Dilution_85%	0.85	DMSO	Lycopene	Standard_Development	Run079	Standard_Measurement	Plate_02	Clariostar_Study	MB	Biofoundry_,_London	Linear_Dilution_Pattern_V2	0.946	0.947	0.944	0.939	0.933	0.93	0.928	0.93	0.932	0.935	0.933	0.929	0.92	0.911	0.902	0.896	0.884	0.875	0.867	0.858	0.848	0.842	0.832	0.831	0.828	0.826	0.827	0.83	0.83	0.829	0.823	0.816	0.808	0.803	0.799	0.796
H07	Sample	Dilution_65%	0.65	DMSO	Lycopene	Standard_Development	Run079	Standard_Measurement	Plate_02	Clariostar_Study	MB	Biofoundry_,_London	Linear_Dilution_Pattern_V2	0.669	0.665	0.66	0.656	0.651	0.645	0.643	0.645	0.645	0.647	0.647	0.644	0.637	0.628	0.622	0.615	0.607	0.599	0.592	0.586	0.579	0.573	0.57	0.568	0.568	0.57	0.572	0.574	0.576	0.576	0.573	0.57	0.566	0.562	0.56	0.56
H08	Sample	Dilution_45%	0.45	DMSO	Lycopene	Standard_Development	Run079	Standard_Measurement	Plate_02	Clariostar_Study	MB	Biofoundry_,_London	Linear_Dilution_Pattern_V2	0.453	0.449	0.447	0.443	0.438	0.434	0.432	0.431	0.432	0.432	0.429	0.426	0.421	0.414	0.409	0.405	0.401	0.394	0.389	0.386	0.381	0.377	0.375	0.375	0.376	0.376	0.379	0.381	0.383	0.384	0.383	0.382	0.379	0.378	0.376	0.377
H09	Sample	Dilution_25%	0.25	DMSO	Lycopene	Standard_Development	Run079	Standard_Measurement	Plate_02	Clariostar_Study	MB	Biofoundry_,_London	Linear_Dilution_Pattern_V2	0.263	0.259	0.257	0.255	0.249	0.245	0.244	0.243	0.243	0.243	0.239	0.237	0.232	0.228	0.224	0.221	0.217	0.214	0.21	0.209	0.207	0.205	0.205	0.206	0.207	0.209	0.211	0.213	0.216	0.217	0.217	0.218	0.217	0.218	0.219	0.221
H10	Sample	Dilution_05%	0.0499999999999999	DMSO	Lycopene	Standard_Development	Run079	Standard_Measurement	Plate_02	Clariostar_Study	MB	Biofoundry_,_London	Linear_Dilution_Pattern_V2	0.116	0.112	0.109	0.105	0.102	0.098	0.097	0.096	0.093	0.092	0.089	0.086	0.082	0.079	0.078	0.076	0.073	0.071	0.069	0.069	0.068	0.067	0.069	0.07	0.07	0.07	0.07	0.071	0.072	0.073	0.073	0.074	0.074	0.075	0.075	0.075
H11	Blank	DMSO_Blank		DMSO		Standard_Development	Run079	Standard_Measurement	Plate_02	Clariostar_Study	MB	Biofoundry_,_London	Linear_Dilution_Pattern_V2	0.087	0.083	0.081	0.076	0.073	0.069	0.068	0.067	0.065	0.062	0.058	0.056	0.052	0.05	0.049	0.047	0.046	0.044	0.043	0.043	0.042	0.042	0.042	0.043	0.041	0.04	0.04	0.04	0.041	0.042	0.041	0.042	0.041	0.04	0.04	0.038
H12	Blank	DMSO_Blank		DMSO		Standard_Development	Run079	Standard_Measurement	Plate_02	Clariostar_Study	MB	Biofoundry_,_London	Linear_Dilution_Pattern_V2	0.091	0.088	0.085	0.082	0.078	0.073	0.071	0.07	0.067	0.064	0.059	0.056	0.052	0.049	0.048	0.046	0.044	0.042	0.041	0.041	0.04	0.04	0.04	0.041	0.041	0.04	0.039	0.039	0.04	0.04	0.04	0.04	0.04	0.039	0.038	0.037
A01	Sample	Dilution_100%	1.0	DMSO	Lycopene	Standard_Development	Run079	Standard_Measurement	Plate_02	Clariostar_Study	MB	Biofoundry_,_London	Linear_Dilution_Pattern_V2	1.236	1.235	1.239	1.233	1.23	1.22	1.22	1.227	1.234	1.228	1.228	1.232	1.216	1.203	1.196	1.183	1.176	1.166	1.153	1.143	1.13	1.117	1.108	1.102	1.094	1.094	1.095	1.094	1.09	1.085	1.079	1.068	1.054	1.048	1.04	1.036
A02	Sample	Dilution_80%	0.8	DMSO	Lycopene	Standard_Development	Run079	Standard_Measurement	Plate_02	Clariostar_Study	MB	Biofoundry_,_London	Linear_Dilution_Pattern_V2	0.811	0.81	0.808	0.804	0.798	0.793	0.792	0.794	0.794	0.794	0.794	0.789	0.779	0.771	0.764	0.755	0.748	0.739	0.73	0.721	0.715	0.709	0.703	0.701	0.701	0.702	0.705	0.708	0.711	0.71	0.708	0.702	0.696	0.694	0.691	0.693
A03	Sample	Dilution_60%	0.6	DMSO	Lycopene	Standard_Development	Run079	Standard_Measurement	Plate_02	Clariostar_Study	MB	Biofoundry_,_London	Linear_Dilution_Pattern_V2	0.555	0.554	0.55	0.546	0.541	0.537	0.535	0.537	0.537	0.537	0.535	0.531	0.524	0.518	0.511	0.505	0.5	0.494	0.489	0.484	0.478	0.473	0.47	0.469	0.471	0.474	0.477	0.48	0.483	0.484	0.483	0.481	0.479	0.478	0.478	0.482
A04	Sample	Dilution_40%	0.4	DMSO	Lycopene	Standard_Development	Run079	Standard_Measurement	Plate_02	Clariostar_Study	MB	Biofoundry_,_London	Linear_Dilution_Pattern_V2	0.392	0.388	0.386	0.382	0.377	0.373	0.371	0.372	0.373	0.372	0.37	0.366	0.361	0.356	0.351	0.346	0.342	0.338	0.333	0.33	0.327	0.324	0.323	0.324	0.325	0.327	0.33	0.333	0.335	0.337	0.337	0.336	0.336	0.336	0.337	0.339
A05	Sample	Dilution_20%	0.2	DMSO	Lycopene	Standard_Development	Run079	Standard_Measurement	Plate_02	Clariostar_Study	MB	Biofoundry_,_London	Linear_Dilution_Pattern_V2	0.211	0.208	0.205	0.202	0.198	0.195	0.193	0.194	0.193	0.192	0.191	0.189	0.185	0.181	0.178	0.175	0.172	0.171	0.168	0.168	0.166	0.165	0.165	0.166	0.169	0.171	0.173	0.176	0.177	0.179	0.18	0.181	0.182	0.184	0.186	0.189
A06	Sample	Dilution_100%	1.0	DMSO	Lycopene	Standard_Development	Run079	Standard_Measurement	Plate_02	Clariostar_Study	MB	Biofoundry_,_London	Linear_Dilution_Pattern_V2	0.883	0.88	0.877	0.87	0.865	0.86	0.858	0.862	0.866	0.866	0.864	0.862	0.849	0.84	0.832	0.819	0.812	0.804	0.793	0.784	0.777	0.77	0.764	0.765	0.767	0.772	0.778	0.784	0.789	0.792	0.79	0.789	0.784	0.782	0.784	0.79
A07	Sample	Dilution_80%	0.8	DMSO	Lycopene	Standard_Development	Run079	Standard_Measurement	Plate_02	Clariostar_Study	MB	Biofoundry_,_London	Linear_Dilution_Pattern_V2	0.698	0.695	0.691	0.686	0.679	0.674	0.672	0.674	0.675	0.677	0.674	0.671	0.664	0.654	0.644	0.638	0.63	0.623	0.616	0.607	0.601	0.596	0.593	0.592	0.594	0.599	0.604	0.609	0.613	0.616	0.615	0.613	0.61	0.608	0.61	0.613
A08	Sample	Dilution_60%	0.6	DMSO	Lycopene	Standard_Development	Run079	Standard_Measurement	Plate_02	Clariostar_Study	MB	Biofoundry_,_London	Linear_Dilution_Pattern_V2	0.535	0.532	0.528	0.524	0.518	0.513	0.511	0.512	0.513	0.512	0.51	0.507	0.501	0.494	0.487	0.482	0.475	0.47	0.464	0.459	0.454	0.45	0.448	0.448	0.449	0.453	0.456	0.461	0.465	0.466	0.466	0.465	0.463	0.462	0.464	0.467
A09	Sample	Dilution_40%	0.4	DMSO	Lycopene	Standard_Development	Run079	Standard_Measurement	Plate_02	Clariostar_Study	MB	Biofoundry_,_London	Linear_Dilution_Pattern_V2	0.372	0.369	0.367	0.362	0.357	0.353	0.352	0.351	0.351	0.35	0.348	0.345	0.34	0.335	0.33	0.324	0.319	0.316	0.312	0.309	0.307	0.303	0.301	0.302	0.304	0.306	0.309	0.313	0.315	0.317	0.317	0.316	0.316	0.316	0.318	0.32
A10	Sample	Dilution_20%	0.2	DMSO	Lycopene	Standard_Development	Run079	Standard_Measurement	Plate_02	Clariostar_Study	MB	Biofoundry_,_London	Linear_Dilution_Pattern_V2	0.215	0.212	0.21	0.206	0.202	0.199	0.197	0.197	0.195	0.194	0.193	0.19	0.185	0.18	0.177	0.175	0.171	0.169	0.166	0.166	0.165	0.163	0.163	0.165	0.167	0.168	0.171	0.173	0.175	0.177	0.178	0.179	0.18	0.182	0.184	0.187
A11	Blank	DMSO_Blank		DMSO		Standard_Development	Run079	Standard_Measurement	Plate_02	Clariostar_Study	MB	Biofoundry_,_London	Linear_Dilution_Pattern_V2	0.097	0.094	0.092	0.089	0.085	0.082	0.079	0.078	0.075	0.071	0.068	0.065	0.062	0.059	0.057	0.056	0.054	0.053	0.051	0.051	0.049	0.049	0.048	0.048	0.048	0.048	0.047	0.047	0.046	0.046	0.045	0.045	0.045	0.045	0.044	0.043
A12	Blank	DMSO_Blank		DMSO		Standard_Development	Run079	Standard_Measurement	Plate_02	Clariostar_Study	MB	Biofoundry_,_London	Linear_Dilution_Pattern_V2	0.096	0.093	0.091	0.088	0.084	0.08	0.078	0.077	0.074	0.07	0.067	0.064	0.061	0.059	0.057	0.055	0.053	0.052	0.05	0.05	0.05	0.048	0.047	0.048	0.047	0.048	0.047	0.047	0.046	0.046	0.045	0.044	0.045	0.044	0.044	0.043
B01	Sample	Dilution_100%	1.0	DMSO	Lycopene	Standard_Development	Run079	Standard_Measurement	Plate_02	Clariostar_Study	MB	Biofoundry_,_London	Linear_Dilution_Pattern_V2	1.671	1.663	1.653	1.677	1.673	1.65	1.643	1.656	1.671	1.68	1.678	1.674	1.65	1.64	1.626	1.613	1.6	1.591	1.576	1.568	1.55	1.53	1.521	1.515	1.495	1.486	1.482	1.472	1.468	1.457	1.442	1.427	1.401	1.387	1.371	1.36
B02	Sample	Dilution_80%	0.8	DMSO	Lycopene	Standard_Development	Run079	Standard_Measurement	Plate_02	Clariostar_Study	MB	Biofoundry_,_London	Linear_Dilution_Pattern_V2	1.069	1.068	1.066	1.062	1.057	1.052	1.053	1.052	1.057	1.058	1.059	1.057	1.048	1.04	1.032	1.02	1.012	1.003	0.995	0.984	0.975	0.966	0.956	0.951	0.949	0.946	0.946	0.946	0.943	0.938	0.932	0.924	0.914	0.906	0.899	0.898
B03	Sample	Dilution_60%	0.6	DMSO	Lycopene	Standard_Development	Run079	Standard_Measurement	Plate_02	Clariostar_Study	MB	Biofoundry_,_London	Linear_Dilution_Pattern_V2	0.683	0.683	0.681	0.676	0.672	0.667	0.666	0.669	0.67	0.671	0.67	0.668	0.66	0.654	0.648	0.64	0.633	0.627	0.621	0.614	0.608	0.602	0.597	0.595	0.596	0.597	0.598	0.601	0.601	0.601	0.599	0.595	0.59	0.587	0.585	0.586
B04	Sample	Dilution_40%	0.4	DMSO	Lycopene	Standard_Development	Run079	Standard_Measurement	Plate_02	Clariostar_Study	MB	Biofoundry_,_London	Linear_Dilution_Pattern_V2	0.445	0.443	0.441	0.437	0.432	0.428	0.427	0.428	0.429	0.429	0.428	0.426	0.42	0.415	0.41	0.406	0.4	0.397	0.392	0.389	0.385	0.382	0.38	0.38	0.381	0.383	0.385	0.388	0.39	0.39	0.389	0.388	0.386	0.386	0.386	0.389
B05	Sample	Dilution_20%	0.2	DMSO	Lycopene	Standard_Development	Run079	Standard_Measurement	Plate_02	Clariostar_Study	MB	Biofoundry_,_London	Linear_Dilution_Pattern_V2	0.22	0.217	0.215	0.211	0.207	0.204	0.203	0.203	0.203	0.203	0.202	0.199	0.194	0.191	0.189	0.186	0.183	0.181	0.178	0.178	0.176	0.175	0.174	0.176	0.179	0.181	0.183	0.186	0.188	0.19	0.191	0.192	0.193	0.194	0.196	0.2
B06	Sample	Dilution_100%	1.0	DMSO	Lycopene	Standard_Development	Run079	Standard_Measurement	Plate_02	Clariostar_Study	MB	Biofoundry_,_London	Linear_Dilution_Pattern_V2	1.044	1.043	1.043	1.038	1.031	1.026	1.026	1.028	1.035	1.038	1.04	1.039	1.024	1.014	1.002	0.991	0.981	0.973	0.963	0.954	0.945	0.936	0.929	0.928	0.927	0.929	0.933	0.938	0.942	0.939	0.936	0.932	0.924	0.92	0.917	0.92
B07	Sample	Dilution_80%	0.8	DMSO	Lycopene	Standard_Development	Run079	Standard_Measurement	Plate_02	Clariostar_Study	MB	Biofoundry_,_London	Linear_Dilution_Pattern_V2	0.789	0.785	0.783	0.778	0.771	0.768	0.766	0.768	0.77	0.773	0.773	0.77	0.759	0.752	0.745	0.736	0.729	0.721	0.712	0.706	0.699	0.692	0.687	0.686	0.687	0.691	0.695	0.698	0.702	0.702	0.701	0.698	0.693	0.69	0.691	0.694
B08	Sample	Dilution_60%	0.6	DMSO	Lycopene	Standard_Development	Run079	Standard_Measurement	Plate_02	Clariostar_Study	MB	Biofoundry_,_London	Linear_Dilution_Pattern_V2	0.763	0.763	0.762	0.758	0.754	0.751	0.747	0.75	0.753	0.753	0.751	0.748	0.741	0.736	0.729	0.722	0.716	0.707	0.7	0.693	0.686	0.68	0.674	0.672	0.671	0.671	0.669	0.671	0.67	0.668	0.663	0.657	0.651	0.647	0.643	0.642
B09	Sample	Dilution_40%	0.4	DMSO	Lycopene	Standard_Development	Run079	Standard_Measurement	Plate_02	Clariostar_Study	MB	Biofoundry_,_London	Linear_Dilution_Pattern_V2	0.401	0.398	0.396	0.391	0.387	0.382	0.381	0.382	0.382	0.38	0.38	0.377	0.371	0.366	0.361	0.356	0.351	0.347	0.343	0.34	0.336	0.333	0.331	0.331	0.333	0.335	0.338	0.341	0.344	0.344	0.344	0.343	0.342	0.342	0.343	0.345
B10	Sample	Dilution_20%	0.2	DMSO	Lycopene	Standard_Development	Run079	Standard_Measurement	Plate_02	Clariostar_Study	MB	Biofoundry_,_London	Linear_Dilution_Pattern_V2	0.213	0.209	0.208	0.204	0.2	0.196	0.195	0.195	0.194	0.193	0.191	0.188	0.185	0.181	0.177	0.175	0.172	0.169	0.167	0.166	0.165	0.164	0.163	0.165	0.168	0.17	0.172	0.175	0.176	0.178	0.179	0.18	0.181	0.183	0.185	0.188
B11	Blank	DMSO_Blank		DMSO		Standard_Development	Run079	Standard_Measurement	Plate_02	Clariostar_Study	MB	Biofoundry_,_London	Linear_Dilution_Pattern_V2	0.092	0.089	0.087	0.084	0.081	0.077	0.075	0.073	0.07	0.068	0.064	0.062	0.059	0.057	0.055	0.053	0.052	0.05	0.049	0.049	0.048	0.047	0.046	0.046	0.047	0.046	0.046	0.045	0.045	0.045	0.044	0.044	0.044	0.043	0.043	0.042
B12	Blank	DMSO_Blank		DMSO		Standard_Development	Run079	Standard_Measurement	Plate_02	Clariostar_Study	MB	Biofoundry_,_London	Linear_Dilution_Pattern_V2	0.093	0.089	0.087	0.084	0.08	0.077	0.074	0.074	0.071	0.068	0.064	0.06	0.058	0.055	0.054	0.051	0.05	0.049	0.047	0.047	0.046	0.046	0.045	0.045	0.045	0.045	0.044	0.044	0.043	0.043	0.043	0.043	0.043	0.042	0.042	0.041
C01	Sample	Dilution_95%	0.95	DMSO	Lycopene	Standard_Development	Run079	Standard_Measurement	Plate_02	Clariostar_Study	MB	Biofoundry_,_London	Linear_Dilution_Pattern_V2	1.805	1.823	1.823	1.833	1.819	1.794	1.792	1.809	1.815	1.819	1.83	1.838	1.817	1.81	1.793	1.782	1.766	1.764	1.74	1.73	1.722	1.693	1.675	1.66	1.633	1.625	1.618	1.605	1.596	1.58	1.564	1.537	1.513	1.499	1.481	1.465
C02	Sample	Dilution_75%	0.75	DMSO	Lycopene	Standard_Development	Run079	Standard_Measurement	Plate_02	Clariostar_Study	MB	Biofoundry_,_London	Linear_Dilution_Pattern_V2	1.086	1.085	1.087	1.083	1.081	1.08	1.074	1.079	1.085	1.086	1.084	1.082	1.073	1.066	1.055	1.046	1.043	1.031	1.02	1.01	0.998	0.992	0.985	0.976	0.971	0.969	0.967	0.967	0.964	0.958	0.95	0.939	0.926	0.92	0.914	0.909
C03	Sample	Dilution_55%	0.55	DMSO	Lycopene	Standard_Development	Run079	Standard_Measurement	Plate_02	Clariostar_Study	MB	Biofoundry_,_London	Linear_Dilution_Pattern_V2	0.714	0.711	0.711	0.709	0.705	0.701	0.7	0.701	0.703	0.704	0.704	0.701	0.694	0.687	0.679	0.673	0.668	0.662	0.655	0.648	0.642	0.636	0.632	0.629	0.629	0.628	0.63	0.628	0.629	0.628	0.624	0.618	0.613	0.61	0.607	0.607
C04	Sample	Dilution_35%	0.35	DMSO	Lycopene	Standard_Development	Run079	Standard_Measurement	Plate_02	Clariostar_Study	MB	Biofoundry_,_London	Linear_Dilution_Pattern_V2	0.4	0.398	0.396	0.392	0.387	0.383	0.382	0.384	0.385	0.385	0.382	0.38	0.376	0.372	0.367	0.362	0.359	0.355	0.35	0.348	0.344	0.342	0.34	0.341	0.342	0.344	0.346	0.348	0.35	0.351	0.35	0.35	0.348	0.349	0.349	0.351
C05	Sample	Dilution_15%	0.15	DMSO	Lycopene	Standard_Development	Run079	Standard_Measurement	Plate_02	Clariostar_Study	MB	Biofoundry_,_London	Linear_Dilution_Pattern_V2	0.195	0.192	0.19	0.187	0.183	0.18	0.179	0.18	0.179	0.178	0.176	0.175	0.171	0.167	0.165	0.163	0.161	0.158	0.155	0.155	0.154	0.154	0.153	0.154	0.157	0.158	0.159	0.161	0.163	0.165	0.165	0.166	0.167	0.168	0.17	0.172
C06	Sample	Dilution_95%	0.95	DMSO	Lycopene	Standard_Development	Run079	Standard_Measurement	Plate_02	Clariostar_Study	MB	Biofoundry_,_London	Linear_Dilution_Pattern_V2	1.11	1.111	1.115	1.111	1.101	1.097	1.095	1.095	1.102	1.107	1.109	1.106	1.094	1.082	1.074	1.065	1.058	1.048	1.035	1.026	1.013	1.006	0.997	0.996	0.991	0.991	0.993	0.995	0.994	0.992	0.988	0.981	0.972	0.964	0.96	0.96
C07	Sample	Dilution_75%	0.75	DMSO	Lycopene	Standard_Development	Run079	Standard_Measurement	Plate_02	Clariostar_Study	MB	Biofoundry_,_London	Linear_Dilution_Pattern_V2	0.857	0.857	0.854	0.85	0.847	0.841	0.839	0.845	0.847	0.847	0.848	0.844	0.835	0.827	0.821	0.812	0.804	0.797	0.788	0.779	0.772	0.764	0.758	0.755	0.754	0.754	0.755	0.758	0.758	0.757	0.754	0.748	0.741	0.738	0.734	0.733
C08	Sample	Dilution_55%	0.55	DMSO	Lycopene	Standard_Development	Run079	Standard_Measurement	Plate_02	Clariostar_Study	MB	Biofoundry_,_London	Linear_Dilution_Pattern_V2	1.088	1.089	1.088	1.092	1.084	1.081	1.08	1.082	1.083	1.088	1.087	1.092	1.075	1.07	1.064	1.057	1.049	1.039	1.03	1.021	1.014	1.002	0.991	0.982	0.976	0.969	0.964	0.956	0.95	0.94	0.929	0.915	0.904	0.893	0.88	0.871
C09	Sample	Dilution_35%	0.35	DMSO	Lycopene	Standard_Development	Run079	Standard_Measurement	Plate_02	Clariostar_Study	MB	Biofoundry_,_London	Linear_Dilution_Pattern_V2	0.553	0.55	0.551	0.547	0.543	0.539	0.539	0.539	0.537	0.536	0.535	0.533	0.528	0.523	0.519	0.513	0.508	0.504	0.499	0.495	0.489	0.485	0.48	0.479	0.477	0.476	0.474	0.472	0.47	0.468	0.465	0.46	0.456	0.452	0.448	0.445
C10	Sample	Dilution_15%	0.15	DMSO	Lycopene	Standard_Development	Run079	Standard_Measurement	Plate_02	Clariostar_Study	MB	Biofoundry_,_London	Linear_Dilution_Pattern_V2	0.231	0.229	0.226	0.223	0.22	0.216	0.214	0.215	0.213	0.212	0.209	0.207	0.203	0.2	0.197	0.194	0.191	0.189	0.185	0.185	0.183	0.182	0.181	0.182	0.183	0.183	0.184	0.185	0.186	0.186	0.186	0.186	0.186	0.186	0.187	0.188
C11	Blank	DMSO_Blank		DMSO		Standard_Development	Run079	Standard_Measurement	Plate_02	Clariostar_Study	MB	Biofoundry_,_London	Linear_Dilution_Pattern_V2	0.09	0.086	0.085	0.081	0.077	0.073	0.072	0.071	0.068	0.065	0.062	0.059	0.056	0.054	0.052	0.05	0.049	0.048	0.046	0.046	0.045	0.044	0.043	0.044	0.045	0.044	0.044	0.043	0.043	0.043	0.043	0.043	0.042	0.042	0.041	0.04
C12	Blank	DMSO_Blank		DMSO		Standard_Development	Run079	Standard_Measurement	Plate_02	Clariostar_Study	MB	Biofoundry_,_London	Linear_Dilution_Pattern_V2	0.091	0.088	0.085	0.082	0.078	0.074	0.072	0.071	0.069	0.066	0.062	0.059	0.057	0.053	0.052	0.05	0.049	0.047	0.045	0.045	0.045	0.044	0.043	0.044	0.044	0.043	0.042	0.042	0.043	0.043	0.042	0.042	0.042	0.042	0.041	0.039
D01	Sample	Dilution_95%	0.95	DMSO	Lycopene	Standard_Development	Run079	Standard_Measurement	Plate_02	Clariostar_Study	MB	Biofoundry_,_London	Linear_Dilution_Pattern_V2	1.819	1.811	1.833	1.837	1.812	1.794	1.806	1.816	1.834	1.811	1.827	1.835	1.82	1.803	1.79	1.772	1.769	1.744	1.742	1.724	1.706	1.685	1.674	1.664	1.63	1.624	1.612	1.608	1.594	1.579	1.568	1.54	1.512	1.501	1.479	1.462
D02	Sample	Dilution_75%	0.75	DMSO	Lycopene	Standard_Development	Run079	Standard_Measurement	Plate_02	Clariostar_Study	MB	Biofoundry_,_London	Linear_Dilution_Pattern_V2	1.32	1.326	1.324	1.323	1.32	1.313	1.315	1.319	1.326	1.331	1.325	1.33	1.319	1.31	1.305	1.292	1.283	1.27	1.261	1.25	1.237	1.226	1.213	1.204	1.193	1.187	1.184	1.177	1.171	1.163	1.151	1.135	1.119	1.107	1.096	1.087
D03	Sample	Dilution_55%	0.55	DMSO	Lycopene	Standard_Development	Run079	Standard_Measurement	Plate_02	Clariostar_Study	MB	Biofoundry_,_London	Linear_Dilution_Pattern_V2	0.802	0.802	0.803	0.801	0.797	0.794	0.791	0.794	0.797	0.798	0.795	0.795	0.788	0.78	0.776	0.769	0.762	0.755	0.747	0.74	0.732	0.725	0.72	0.716	0.713	0.712	0.711	0.709	0.709	0.705	0.7	0.693	0.686	0.68	0.676	0.674
D04	Sample	Dilution_35%	0.35	DMSO	Lycopene	Standard_Development	Run079	Standard_Measurement	Plate_02	Clariostar_Study	MB	Biofoundry_,_London	Linear_Dilution_Pattern_V2	0.458	0.456	0.456	0.451	0.448	0.445	0.443	0.445	0.446	0.446	0.445	0.443	0.437	0.432	0.428	0.424	0.42	0.416	0.411	0.407	0.404	0.4	0.398	0.397	0.398	0.399	0.4	0.4	0.402	0.402	0.401	0.399	0.397	0.395	0.395	0.396
D05	Sample	Dilution_15%	0.15	DMSO	Lycopene	Standard_Development	Run079	Standard_Measurement	Plate_02	Clariostar_Study	MB	Biofoundry_,_London	Linear_Dilution_Pattern_V2	0.261	0.259	0.258	0.255	0.252	0.248	0.246	0.247	0.247	0.247	0.245	0.244	0.24	0.236	0.233	0.231	0.229	0.226	0.224	0.222	0.22	0.219	0.218	0.218	0.22	0.22	0.22	0.221	0.222	0.222	0.222	0.222	0.222	0.221	0.222	0.223
D06	Sample	Dilution_95%	0.95	DMSO	Lycopene	Standard_Development	Run079	Standard_Measurement	Plate_02	Clariostar_Study	MB	Biofoundry_,_London	Linear_Dilution_Pattern_V2	1.353	1.351	1.344	1.345	1.341	1.336	1.337	1.343	1.347	1.352	1.354	1.349	1.336	1.325	1.32	1.304	1.296	1.288	1.274	1.26	1.254	1.239	1.23	1.222	1.214	1.215	1.213	1.21	1.207	1.202	1.192	1.18	1.167	1.157	1.149	1.145
D07	Sample	Dilution_75%	0.75	DMSO	Lycopene	Standard_Development	Run079	Standard_Measurement	Plate_02	Clariostar_Study	MB	Biofoundry_,_London	Linear_Dilution_Pattern_V2	0.949	0.948	0.946	0.943	0.938	0.932	0.931	0.933	0.937	0.938	0.939	0.936	0.928	0.921	0.915	0.904	0.896	0.888	0.879	0.871	0.863	0.854	0.848	0.844	0.839	0.839	0.841	0.843	0.84	0.837	0.832	0.824	0.815	0.811	0.806	0.804
D08	Sample	Dilution_55%	0.55	DMSO	Lycopene	Standard_Development	Run079	Standard_Measurement	Plate_02	Clariostar_Study	MB	Biofoundry_,_London	Linear_Dilution_Pattern_V2	1.598	1.601	1.616	1.631	1.624	1.607	1.613	1.618	1.629	1.622	1.623	1.643	1.624	1.612	1.603	1.588	1.576	1.57	1.557	1.538	1.532	1.516	1.497	1.483	1.466	1.453	1.442	1.425	1.409	1.392	1.373	1.351	1.328	1.309	1.286	1.268
D09	Sample	Dilution_35%	0.35	DMSO	Lycopene	Standard_Development	Run079	Standard_Measurement	Plate_02	Clariostar_Study	MB	Biofoundry_,_London	Linear_Dilution_Pattern_V2	1.366	1.371	1.376	1.376	1.373	1.373	1.371	1.38	1.386	1.379	1.385	1.381	1.374	1.372	1.367	1.356	1.35	1.341	1.328	1.317	1.308	1.296	1.28	1.268	1.248	1.236	1.222	1.204	1.19	1.173	1.155	1.136	1.114	1.094	1.078	1.06
D10	Sample	Dilution_15%	0.15	DMSO	Lycopene	Standard_Development	Run079	Standard_Measurement	Plate_02	Clariostar_Study	MB	Biofoundry_,_London	Linear_Dilution_Pattern_V2	0.616	0.616	0.618	0.616	0.612	0.61	0.609	0.61	0.61	0.609	0.607	0.606	0.6	0.597	0.594	0.589	0.585	0.581	0.576	0.572	0.566	0.56	0.552	0.548	0.544	0.539	0.533	0.527	0.521	0.515	0.507	0.5	0.492	0.486	0.477	0.47
D11	Blank	DMSO_Blank		DMSO		Standard_Development	Run079	Standard_Measurement	Plate_02	Clariostar_Study	MB	Biofoundry_,_London	Linear_Dilution_Pattern_V2	0.093	0.089	0.086	0.083	0.079	0.075	0.073	0.073	0.071	0.067	0.064	0.061	0.057	0.055	0.053	0.051	0.049	0.048	0.047	0.047	0.046	0.045	0.044	0.045	0.045	0.045	0.044	0.043	0.044	0.043	0.043	0.043	0.043	0.042	0.041	0.04
D12	Blank	DMSO_Blank		DMSO		Standard_Development	Run079	Standard_Measurement	Plate_02	Clariostar_Study	MB	Biofoundry_,_London	Linear_Dilution_Pattern_V2	0.089	0.085	0.083	0.08	0.075	0.072	0.07	0.069	0.067	0.064	0.06	0.058	0.055	0.052	0.05	0.049	0.047	0.046	0.045	0.045	0.044	0.043	0.043	0.043	0.044	0.043	0.042	0.041	0.042	0.042	0.042	0.042	0.041	0.041	0.04	0.039
E01	Sample	Dilution_90%	0.9	DMSO	Lycopene	Standard_Development	Run079	Standard_Measurement	Plate_02	Clariostar_Study	MB	Biofoundry_,_London	Linear_Dilution_Pattern_V2	1.992	1.978	2.023	1.986	1.98	1.954	1.962	1.975	2.005	1.99	2.005	2.023	1.969	1.978	2.0	1.954	1.959	1.924	1.905	1.897	1.89	1.868	1.85	1.841	1.802	1.789	1.765	1.763	1.743	1.722	1.713	1.679	1.651	1.631	1.608	1.591
E02	Sample	Dilution_70%	0.7	DMSO	Lycopene	Standard_Development	Run079	Standard_Measurement	Plate_02	Clariostar_Study	MB	Biofoundry_,_London	Linear_Dilution_Pattern_V2	1.235	1.239	1.246	1.243	1.234	1.232	1.233	1.241	1.24	1.248	1.244	1.247	1.232	1.221	1.215	1.204	1.197	1.186	1.176	1.167	1.156	1.143	1.132	1.125	1.116	1.111	1.106	1.1	1.093	1.085	1.075	1.064	1.047	1.038	1.026	1.018
E03	Sample	Dilution_50%	0.5	DMSO	Lycopene	Standard_Development	Run079	Standard_Measurement	Plate_02	Clariostar_Study	MB	Biofoundry_,_London	Linear_Dilution_Pattern_V2	0.707	0.707	0.704	0.702	0.697	0.694	0.691	0.693	0.697	0.698	0.697	0.693	0.687	0.681	0.676	0.668	0.661	0.656	0.65	0.644	0.638	0.632	0.627	0.624	0.623	0.622	0.622	0.621	0.62	0.618	0.614	0.608	0.604	0.599	0.596	0.594
E04	Sample	Dilution_30%	0.3	DMSO	Lycopene	Standard_Development	Run079	Standard_Measurement	Plate_02	Clariostar_Study	MB	Biofoundry_,_London	Linear_Dilution_Pattern_V2	0.398	0.397	0.395	0.391	0.387	0.384	0.382	0.384	0.384	0.383	0.383	0.381	0.375	0.371	0.367	0.362	0.359	0.355	0.352	0.349	0.346	0.343	0.34	0.341	0.341	0.342	0.343	0.345	0.346	0.346	0.345	0.345	0.343	0.342	0.341	0.342
E05	Sample	Dilution_10%	0.1	DMSO	Lycopene	Standard_Development	Run079	Standard_Measurement	Plate_02	Clariostar_Study	MB	Biofoundry_,_London	Linear_Dilution_Pattern_V2	0.145	0.142	0.14	0.136	0.132	0.129	0.127	0.128	0.127	0.126	0.124	0.123	0.121	0.117	0.114	0.113	0.11	0.108	0.106	0.106	0.105	0.105	0.105	0.106	0.108	0.11	0.111	0.113	0.114	0.116	0.117	0.118	0.118	0.119	0.121	0.123
E06	Sample	Dilution_90%	0.9	DMSO	Lycopene	Standard_Development	Run079	Standard_Measurement	Plate_02	Clariostar_Study	MB	Biofoundry_,_London	Linear_Dilution_Pattern_V2	1.183	1.187	1.189	1.189	1.184	1.179	1.178	1.183	1.186	1.187	1.191	1.19	1.175	1.169	1.163	1.149	1.138	1.129	1.119	1.105	1.097	1.085	1.076	1.072	1.067	1.066	1.065	1.064	1.062	1.059	1.051	1.043	1.032	1.024	1.018	1.014
E07	Sample	Dilution_70%	0.7	DMSO	Lycopene	Standard_Development	Run079	Standard_Measurement	Plate_02	Clariostar_Study	MB	Biofoundry_,_London	Linear_Dilution_Pattern_V2	0.858	0.854	0.856	0.853	0.848	0.843	0.843	0.844	0.849	0.849	0.851	0.849	0.838	0.83	0.823	0.814	0.809	0.8	0.792	0.785	0.776	0.768	0.763	0.758	0.757	0.757	0.759	0.758	0.758	0.756	0.753	0.746	0.74	0.735	0.731	0.729
E08	Sample	Dilution_50%	0.5	DMSO	Lycopene	Standard_Development	Run079	Standard_Measurement	Plate_02	Clariostar_Study	MB	Biofoundry_,_London	Linear_Dilution_Pattern_V2	1.426	1.433	1.433	1.438	1.438	1.429	1.43	1.432	1.441	1.442	1.442	1.449	1.429	1.423	1.415	1.402	1.401	1.391	1.38	1.364	1.357	1.34	1.325	1.306	1.295	1.279	1.268	1.256	1.244	1.227	1.212	1.194	1.171	1.152	1.133	1.117
E09	Sample	Dilution_30%	0.3	DMSO	Lycopene	Standard_Development	Run079	Standard_Measurement	Plate_02	Clariostar_Study	MB	Biofoundry_,_London	Linear_Dilution_Pattern_V2	1.095	1.097	1.101	1.101	1.098	1.099	1.097	1.099	1.098	1.1	1.105	1.103	1.092	1.085	1.081	1.074	1.067	1.06	1.053	1.044	1.034	1.022	1.012	1.002	0.989	0.979	0.968	0.956	0.946	0.933	0.921	0.905	0.888	0.875	0.86	0.847
E10	Sample	Dilution_10%	0.1	DMSO	Lycopene	Standard_Development	Run079	Standard_Measurement	Plate_02	Clariostar_Study	MB	Biofoundry_,_London	Linear_Dilution_Pattern_V2	0.393	0.393	0.393	0.391	0.387	0.384	0.382	0.384	0.384	0.383	0.38	0.378	0.375	0.37	0.366	0.364	0.36	0.357	0.353	0.351	0.348	0.346	0.342	0.339	0.337	0.334	0.331	0.328	0.325	0.323	0.32	0.315	0.311	0.307	0.303	0.299
E11	Blank	DMSO_Blank		DMSO		Standard_Development	Run079	Standard_Measurement	Plate_02	Clariostar_Study	MB	Biofoundry_,_London	Linear_Dilution_Pattern_V2	0.091	0.087	0.085	0.081	0.078	0.073	0.071	0.072	0.069	0.066	0.062	0.059	0.056	0.053	0.051	0.05	0.049	0.047	0.046	0.046	0.045	0.044	0.043	0.044	0.044	0.044	0.043	0.043	0.042	0.043	0.043	0.043	0.042	0.042	0.041	0.04
E12	Blank	DMSO_Blank		DMSO		Standard_Development	Run079	Standard_Measurement	Plate_02	Clariostar_Study	MB	Biofoundry_,_London	Linear_Dilution_Pattern_V2	0.092	0.089	0.086	0.082	0.079	0.076	0.074	0.073	0.071	0.067	0.063	0.061	0.057	0.055	0.053	0.051	0.05	0.048	0.046	0.047	0.046	0.045	0.045	0.044	0.045	0.045	0.044	0.044	0.044	0.044	0.043	0.044	0.043	0.043	0.042	0.041
F01	Sample	Dilution_90%	0.9	DMSO	Lycopene	Standard_Development	Run079	Standard_Measurement	Plate_02	Clariostar_Study	MB	Biofoundry_,_London	Linear_Dilution_Pattern_V2	1.61	1.599	1.602	1.608	1.605	1.6	1.599	1.604	1.611	1.615	1.628	1.631	1.596	1.598	1.585	1.564	1.562	1.546	1.531	1.514	1.506	1.491	1.47	1.464	1.449	1.438	1.432	1.42	1.413	1.396	1.383	1.367	1.346	1.329	1.312	1.3
F02	Sample	Dilution_70%	0.7	DMSO	Lycopene	Standard_Development	Run079	Standard_Measurement	Plate_02	Clariostar_Study	MB	Biofoundry_,_London	Linear_Dilution_Pattern_V2	1.162	1.161	1.165	1.16	1.155	1.149	1.149	1.156	1.159	1.162	1.164	1.161	1.152	1.141	1.135	1.125	1.116	1.105	1.095	1.082	1.071	1.062	1.052	1.045	1.037	1.033	1.032	1.026	1.021	1.013	1.004	0.992	0.98	0.968	0.959	0.952
F03	Sample	Dilution_50%	0.5	DMSO	Lycopene	Standard_Development	Run079	Standard_Measurement	Plate_02	Clariostar_Study	MB	Biofoundry_,_London	Linear_Dilution_Pattern_V2	0.752	0.75	0.752	0.749	0.745	0.74	0.738	0.741	0.745	0.745	0.745	0.741	0.735	0.729	0.723	0.717	0.71	0.704	0.697	0.69	0.684	0.677	0.67	0.667	0.664	0.661	0.661	0.658	0.657	0.654	0.65	0.643	0.636	0.63	0.626	0.622
F04	Sample	Dilution_30%	0.3	DMSO	Lycopene	Standard_Development	Run079	Standard_Measurement	Plate_02	Clariostar_Study	MB	Biofoundry_,_London	Linear_Dilution_Pattern_V2	0.428	0.426	0.423	0.42	0.417	0.414	0.412	0.414	0.414	0.414	0.413	0.41	0.407	0.401	0.396	0.393	0.389	0.384	0.379	0.377	0.374	0.371	0.368	0.367	0.367	0.368	0.369	0.369	0.369	0.368	0.367	0.365	0.362	0.361	0.359	0.358
F05	Sample	Dilution_10%	0.1	DMSO	Lycopene	Standard_Development	Run079	Standard_Measurement	Plate_02	Clariostar_Study	MB	Biofoundry_,_London	Linear_Dilution_Pattern_V2	0.167	0.163	0.161	0.158	0.154	0.152	0.15	0.15	0.15	0.149	0.147	0.145	0.143	0.139	0.136	0.135	0.132	0.129	0.127	0.127	0.126	0.125	0.125	0.126	0.128	0.13	0.131	0.132	0.133	0.134	0.135	0.136	0.137	0.137	0.139	0.14
F06	Sample	Dilution_90%	0.9	DMSO	Lycopene	Standard_Development	Run079	Standard_Measurement	Plate_02	Clariostar_Study	MB	Biofoundry_,_London	Linear_Dilution_Pattern_V2	1.319	1.321	1.317	1.317	1.31	1.304	1.304	1.306	1.31	1.313	1.32	1.322	1.307	1.288	1.285	1.273	1.262	1.255	1.243	1.232	1.22	1.208	1.195	1.188	1.182	1.175	1.173	1.169	1.167	1.159	1.148	1.134	1.12	1.111	1.103	1.095
F07	Sample	Dilution_70%	0.7	DMSO	Lycopene	Standard_Development	Run079	Standard_Measurement	Plate_02	Clariostar_Study	MB	Biofoundry_,_London	Linear_Dilution_Pattern_V2	0.95	0.951	0.948	0.946	0.94	0.937	0.936	0.939	0.943	0.942	0.94	0.938	0.933	0.924	0.916	0.905	0.898	0.89	0.881	0.874	0.866	0.856	0.849	0.843	0.839	0.839	0.838	0.836	0.833	0.829	0.824	0.814	0.805	0.798	0.793	0.789
F08	Sample	Dilution_50%	0.5	DMSO	Lycopene	Standard_Development	Run079	Standard_Measurement	Plate_02	Clariostar_Study	MB	Biofoundry_,_London	Linear_Dilution_Pattern_V2	1.087	1.088	1.089	1.092	1.085	1.081	1.077	1.083	1.087	1.087	1.085	1.089	1.079	1.068	1.062	1.053	1.052	1.038	1.028	1.018	1.011	1.0	0.988	0.981	0.969	0.962	0.956	0.946	0.94	0.93	0.919	0.907	0.892	0.878	0.867	0.857
F09	Sample	Dilution_30%	0.3	DMSO	Lycopene	Standard_Development	Run079	Standard_Measurement	Plate_02	Clariostar_Study	MB	Biofoundry_,_London	Linear_Dilution_Pattern_V2	0.619	0.618	0.618	0.615	0.613	0.608	0.607	0.608	0.607	0.608	0.606	0.604	0.597	0.592	0.589	0.585	0.578	0.574	0.569	0.564	0.558	0.553	0.547	0.544	0.54	0.536	0.532	0.529	0.525	0.522	0.516	0.51	0.502	0.497	0.49	0.485
F10	Sample	Dilution_10%	0.1	DMSO	Lycopene	Standard_Development	Run079	Standard_Measurement	Plate_02	Clariostar_Study	MB	Biofoundry_,_London	Linear_Dilution_Pattern_V2	0.202	0.199	0.196	0.193	0.189	0.185	0.184	0.186	0.183	0.183	0.18	0.177	0.173	0.17	0.167	0.165	0.162	0.16	0.158	0.157	0.156	0.155	0.154	0.154	0.156	0.156	0.156	0.156	0.157	0.158	0.158	0.158	0.158	0.157	0.157	0.158
F11	Blank	DMSO		DMSO		Standard_Development	Run079	Standard_Measurement	Plate_02	Clariostar_Study	MB	Biofoundry_,_London	Linear_Dilution_Pattern_V2	0.091	0.088	0.085	0.081	0.078	0.074	0.072	0.072	0.069	0.066	0.062	0.06	0.058	0.055	0.053	0.052	0.051	0.048	0.047	0.047	0.046	0.045	0.044	0.045	0.046	0.045	0.044	0.044	0.044	0.044	0.044	0.044	0.044	0.043	0.042	0.04
F12	Blank	DMSO		DMSO		Standard_Development	Run079	Standard_Measurement	Plate_02	Clariostar_Study	MB	Biofoundry_,_London	Linear_Dilution_Pattern_V2	0.088	0.085	0.082	0.079	0.075	0.071	0.07	0.069	0.066	0.063	0.059	0.056	0.054	0.051	0.049	0.048	0.046	0.045	0.042	0.043	0.042	0.041	0.041	0.041	0.042	0.041	0.04	0.04	0.041	0.04	0.04	0.04	0.04	0.04	0.039	0.038
G01	Sample	Dilution_85%	0.85	DMSO	Lycopene	Standard_Development	Run079	Standard_Measurement	Plate_02	Clariostar_Study	MB	Biofoundry_,_London	Linear_Dilution_Pattern_V2	1.291	1.298	1.299	1.298	1.292	1.284	1.285	1.287	1.293	1.299	1.301	1.301	1.281	1.273	1.264	1.245	1.239	1.233	1.219	1.204	1.196	1.183	1.171	1.163	1.152	1.148	1.146	1.14	1.133	1.127	1.117	1.104	1.088	1.077	1.066	1.058
G02	Sample	Dilution_65%	0.65	DMSO	Lycopene	Standard_Development	Run079	Standard_Measurement	Plate_02	Clariostar_Study	MB	Biofoundry_,_London	Linear_Dilution_Pattern_V2	1.011	1.013	1.012	1.01	1.005	1.0	1.0	1.003	1.006	1.007	1.007	1.005	0.997	0.989	0.982	0.975	0.968	0.958	0.948	0.938	0.931	0.921	0.912	0.907	0.901	0.896	0.893	0.889	0.888	0.882	0.873	0.863	0.851	0.842	0.833	0.829
G03	Sample	Dilution_45%	0.45	DMSO	Lycopene	Standard_Development	Run079	Standard_Measurement	Plate_02	Clariostar_Study	MB	Biofoundry_,_London	Linear_Dilution_Pattern_V2	0.562	0.559	0.558	0.555	0.551	0.548	0.546	0.548	0.55	0.55	0.551	0.547	0.539	0.533	0.529	0.524	0.52	0.514	0.508	0.503	0.499	0.493	0.489	0.488	0.488	0.489	0.489	0.489	0.49	0.489	0.486	0.483	0.479	0.477	0.474	0.473
G04	Sample	Dilution_25%	0.25	DMSO	Lycopene	Standard_Development	Run079	Standard_Measurement	Plate_02	Clariostar_Study	MB	Biofoundry_,_London	Linear_Dilution_Pattern_V2	0.279	0.276	0.272	0.269	0.265	0.262	0.261	0.262	0.262	0.262	0.26	0.258	0.254	0.249	0.246	0.243	0.24	0.238	0.234	0.232	0.23	0.229	0.228	0.23	0.232	0.233	0.236	0.239	0.241	0.243	0.243	0.244	0.244	0.244	0.246	0.249
G05	Sample	Dilution_05%	0.0499999999999999	DMSO	Lycopene	Standard_Development	Run079	Standard_Measurement	Plate_02	Clariostar_Study	MB	Biofoundry_,_London	Linear_Dilution_Pattern_V2	0.109	0.106	0.103	0.1	0.096	0.092	0.09	0.092	0.09	0.088	0.086	0.084	0.082	0.079	0.076	0.075	0.073	0.071	0.07	0.07	0.069	0.069	0.068	0.069	0.07	0.071	0.071	0.071	0.073	0.074	0.075	0.075	0.075	0.076	0.076	0.076
G06	Sample	Dilution_85%	0.85	DMSO	Lycopene	Standard_Development	Run079	Standard_Measurement	Plate_02	Clariostar_Study	MB	Biofoundry_,_London	Linear_Dilution_Pattern_V2	1.062	1.059	1.055	1.052	1.044	1.042	1.039	1.044	1.046	1.047	1.047	1.051	1.037	1.028	1.02	1.008	1.002	0.993	0.982	0.972	0.962	0.951	0.943	0.939	0.936	0.934	0.937	0.936	0.934	0.931	0.926	0.917	0.907	0.899	0.892	0.89
G07	Sample	Dilution_65%	0.65	DMSO	Lycopene	Standard_Development	Run079	Standard_Measurement	Plate_02	Clariostar_Study	MB	Biofoundry_,_London	Linear_Dilution_Pattern_V2	0.806	0.804	0.802	0.799	0.794	0.788	0.786	0.788	0.792	0.793	0.793	0.789	0.782	0.776	0.769	0.76	0.753	0.747	0.738	0.731	0.722	0.715	0.71	0.705	0.704	0.704	0.704	0.704	0.703	0.701	0.697	0.69	0.682	0.677	0.674	0.67
G08	Sample	Dilution_45%	0.45	DMSO	Lycopene	Standard_Development	Run079	Standard_Measurement	Plate_02	Clariostar_Study	MB	Biofoundry_,_London	Linear_Dilution_Pattern_V2	0.679	0.678	0.678	0.675	0.67	0.667	0.667	0.668	0.668	0.669	0.669	0.666	0.659	0.652	0.648	0.642	0.637	0.63	0.624	0.618	0.612	0.605	0.599	0.597	0.593	0.591	0.589	0.586	0.584	0.582	0.578	0.57	0.564	0.558	0.552	0.548
G09	Sample	Dilution_25%	0.25	DMSO	Lycopene	Standard_Development	Run079	Standard_Measurement	Plate_02	Clariostar_Study	MB	Biofoundry_,_London	Linear_Dilution_Pattern_V2	0.299	0.297	0.294	0.29	0.285	0.282	0.28	0.282	0.281	0.28	0.278	0.276	0.271	0.266	0.263	0.259	0.256	0.252	0.25	0.247	0.244	0.242	0.241	0.242	0.243	0.244	0.245	0.246	0.248	0.248	0.248	0.248	0.246	0.246	0.246	0.246
G10	Sample	Dilution_05%	0.0499999999999999	DMSO	Lycopene	Standard_Development	Run079	Standard_Measurement	Plate_02	Clariostar_Study	MB	Biofoundry_,_London	Linear_Dilution_Pattern_V2	0.113	0.109	0.107	0.103	0.099	0.095	0.093	0.094	0.092	0.09	0.087	0.085	0.082	0.078	0.076	0.075	0.073	0.071	0.069	0.07	0.069	0.067	0.067	0.068	0.069	0.07	0.07	0.07	0.071	0.073	0.073	0.073	0.074	0.075	0.074	0.074
G11	Blank	DMSO_Blank		DMSO		Standard_Development	Run079	Standard_Measurement	Plate_02	Clariostar_Study	MB	Biofoundry_,_London	Linear_Dilution_Pattern_V2	0.086	0.082	0.08	0.076	0.073	0.069	0.067	0.067	0.064	0.061	0.058	0.056	0.053	0.05	0.049	0.047	0.045	0.044	0.043	0.042	0.042	0.041	0.04	0.041	0.042	0.041	0.04	0.04	0.041	0.041	0.041	0.041	0.04	0.04	0.039	0.038
G12	Blank	DMSO_Blank		DMSO		Standard_Development	Run079	Standard_Measurement	Plate_02	Clariostar_Study	MB	Biofoundry_,_London	Linear_Dilution_Pattern_V2	0.086	0.084	0.081	0.076	0.073	0.069	0.068	0.067	0.064	0.061	0.056	0.053	0.051	0.049	0.047	0.045	0.044	0.042	0.041	0.042	0.04	0.04	0.04	0.04	0.041	0.041	0.04	0.039	0.04	0.04	0.039	0.04	0.039	0.039	0.038	0.037
H01	Sample	Dilution_85%	0.85	DMSO	Lycopene	Standard_Development	Run079	Standard_Measurement	Plate_02	Clariostar_Study	MB	Biofoundry_,_London	Linear_Dilution_Pattern_V2	1.05	1.049	1.048	1.044	1.038	1.035	1.031	1.034	1.04	1.04	1.041	1.038	1.024	1.011	1.004	0.996	0.986	0.976	0.965	0.954	0.944	0.931	0.924	0.918	0.914	0.911	0.912	0.911	0.908	0.904	0.897	0.888	0.878	0.869	0.862	0.857
H02	Sample	Dilution_65%	0.65	DMSO	Lycopene	Standard_Development	Run079	Standard_Measurement	Plate_02	Clariostar_Study	MB	Biofoundry_,_London	Linear_Dilution_Pattern_V2	0.787	0.783	0.783	0.779	0.774	0.768	0.765	0.767	0.771	0.773	0.773	0.771	0.761	0.75	0.745	0.737	0.731	0.722	0.714	0.707	0.7	0.691	0.685	0.683	0.681	0.68	0.679	0.681	0.681	0.677	0.673	0.666	0.659	0.654	0.65	0.646
H03	Sample	Dilution_45%	0.45	DMSO	Lycopene	Standard_Development	Run079	Standard_Measurement	Plate_02	Clariostar_Study	MB	Biofoundry_,_London	Linear_Dilution_Pattern_V2	0.486	0.484	0.482	0.477	0.473	0.468	0.466	0.467	0.467	0.468	0.467	0.464	0.458	0.452	0.446	0.44	0.436	0.432	0.425	0.42	0.415	0.411	0.408	0.407	0.408	0.409	0.411	0.412	0.413	0.414	0.413	0.41	0.407	0.405	0.404	0.404
H04	Sample	Dilution_25%	0.25	DMSO	Lycopene	Standard_Development	Run079	Standard_Measurement	Plate_02	Clariostar_Study	MB	Biofoundry_,_London	Linear_Dilution_Pattern_V2	0.267	0.264	0.26	0.256	0.253	0.248	0.246	0.247	0.247	0.245	0.243	0.241	0.237	0.232	0.229	0.226	0.222	0.218	0.216	0.215	0.212	0.211	0.21	0.211	0.214	0.216	0.217	0.22	0.222	0.224	0.225	0.226	0.226	0.226	0.227	0.23
H05	Sample	Dilution_05%	0.0499999999999999	DMSO	Lycopene	Standard_Development	Run079	Standard_Measurement	Plate_02	Clariostar_Study	MB	Biofoundry_,_London	Linear_Dilution_Pattern_V2	0.117	0.113	0.111	0.108	0.104	0.101	0.098	0.098	0.096	0.096	0.093	0.089	0.087	0.084	0.081	0.08	0.077	0.076	0.074	0.073	0.072	0.071	0.071	0.072	0.073	0.074	0.075	0.075	0.076	0.076	0.077	0.077	0.077	0.078	0.078	0.079
H06	Sample	Dilution_85%	0.85	DMSO	Lycopene	Standard_Development	Run079	Standard_Measurement	Plate_02	Clariostar_Study	MB	Biofoundry_,_London	Linear_Dilution_Pattern_V2	0.958	0.956	0.95	0.945	0.94	0.934	0.935	0.938	0.94	0.941	0.942	0.94	0.926	0.916	0.909	0.901	0.893	0.883	0.873	0.864	0.856	0.846	0.839	0.837	0.833	0.833	0.833	0.833	0.834	0.832	0.827	0.818	0.811	0.806	0.8	0.797
H07	Sample	Dilution_65%	0.65	DMSO	Lycopene	Standard_Development	Run079	Standard_Measurement	Plate_02	Clariostar_Study	MB	Biofoundry_,_London	Linear_Dilution_Pattern_V2	0.673	0.668	0.666	0.66	0.655	0.651	0.649	0.651	0.651	0.652	0.651	0.647	0.64	0.634	0.626	0.618	0.612	0.605	0.598	0.591	0.584	0.578	0.574	0.572	0.572	0.573	0.575	0.577	0.578	0.579	0.576	0.572	0.567	0.563	0.56	0.561
H08	Sample	Dilution_45%	0.45	DMSO	Lycopene	Standard_Development	Run079	Standard_Measurement	Plate_02	Clariostar_Study	MB	Biofoundry_,_London	Linear_Dilution_Pattern_V2	0.457	0.455	0.452	0.447	0.443	0.438	0.436	0.437	0.436	0.437	0.435	0.43	0.425	0.419	0.414	0.408	0.404	0.399	0.394	0.389	0.384	0.381	0.377	0.377	0.379	0.379	0.382	0.383	0.385	0.385	0.384	0.383	0.38	0.379	0.377	0.377
H09	Sample	Dilution_25%	0.25	DMSO	Lycopene	Standard_Development	Run079	Standard_Measurement	Plate_02	Clariostar_Study	MB	Biofoundry_,_London	Linear_Dilution_Pattern_V2	0.267	0.264	0.261	0.256	0.252	0.248	0.246	0.246	0.245	0.244	0.243	0.239	0.234	0.23	0.226	0.222	0.219	0.216	0.212	0.21	0.208	0.206	0.205	0.206	0.209	0.21	0.211	0.212	0.215	0.216	0.217	0.216	0.215	0.216	0.216	0.218
H10	Sample	Dilution_05%	0.0499999999999999	DMSO	Lycopene	Standard_Development	Run079	Standard_Measurement	Plate_02	Clariostar_Study	MB	Biofoundry_,_London	Linear_Dilution_Pattern_V2	0.117	0.114	0.11	0.106	0.102	0.098	0.096	0.097	0.096	0.093	0.09	0.087	0.084	0.081	0.078	0.076	0.074	0.072	0.07	0.07	0.07	0.069	0.068	0.07	0.07	0.071	0.071	0.07	0.072	0.073	0.073	0.073	0.074	0.075	0.074	0.074
H11	Blank	DMSO_Blank		DMSO		Standard_Development	Run079	Standard_Measurement	Plate_02	Clariostar_Study	MB	Biofoundry_,_London	Linear_Dilution_Pattern_V2	0.088	0.084	0.081	0.077	0.073	0.07	0.068	0.067	0.065	0.062	0.059	0.056	0.053	0.051	0.049	0.048	0.046	0.044	0.044	0.043	0.042	0.042	0.041	0.041	0.042	0.042	0.041	0.04	0.041	0.041	0.041	0.041	0.041	0.041	0.039	0.037
H12	Blank	DMSO_Blank		DMSO		Standard_Development	Run079	Standard_Measurement	Plate_02	Clariostar_Study	MB	Biofoundry_,_London	Linear_Dilution_Pattern_V2	0.092	0.089	0.085	0.082	0.078	0.074	0.072	0.072	0.068	0.065	0.06	0.056	0.053	0.05	0.049	0.047	0.045	0.043	0.042	0.042	0.041	0.041	0.04	0.041	0.041	0.041	0.041	0.04	0.04	0.04	0.04	0.041	0.04	0.04	0.039	0.037
A01	Sample	Dilution_100%	1.0	DMSO	Lycopene	Standard_Development	Run079	Standard_Measurement	Plate_02	Clariostar_Study	MB	Biofoundry_,_London	Linear_Dilution_Pattern_V2	1.258	1.246	1.246	1.251	1.249	1.242	1.242	1.246	1.246	1.241	1.246	1.239	1.235	1.222	1.214	1.2	1.195	1.181	1.17	1.159	1.146	1.133	1.122	1.113	1.108	1.105	1.108	1.106	1.101	1.096	1.091	1.079	1.066	1.054	1.049	1.042
A02	Sample	Dilution_80%	0.8	DMSO	Lycopene	Standard_Development	Run079	Standard_Measurement	Plate_02	Clariostar_Study	MB	Biofoundry_,_London	Linear_Dilution_Pattern_V2	0.798	0.793	0.793	0.788	0.782	0.777	0.776	0.776	0.777	0.777	0.78	0.774	0.762	0.756	0.749	0.74	0.731	0.724	0.716	0.707	0.699	0.692	0.688	0.685	0.685	0.687	0.69	0.694	0.695	0.694	0.692	0.687	0.681	0.678	0.677	0.678
A03	Sample	Dilution_60%	0.6	DMSO	Lycopene	Standard_Development	Run079	Standard_Measurement	Plate_02	Clariostar_Study	MB	Biofoundry_,_London	Linear_Dilution_Pattern_V2	0.56	0.557	0.556	0.551	0.547	0.543	0.541	0.542	0.541	0.542	0.54	0.535	0.528	0.522	0.516	0.51	0.504	0.497	0.492	0.487	0.481	0.476	0.474	0.474	0.475	0.477	0.48	0.483	0.484	0.486	0.485	0.483	0.48	0.479	0.479	0.481
A04	Sample	Dilution_40%	0.4	DMSO	Lycopene	Standard_Development	Run079	Standard_Measurement	Plate_02	Clariostar_Study	MB	Biofoundry_,_London	Linear_Dilution_Pattern_V2	0.396	0.393	0.389	0.385	0.381	0.378	0.376	0.376	0.376	0.374	0.373	0.371	0.365	0.36	0.355	0.35	0.345	0.342	0.338	0.335	0.331	0.327	0.327	0.327	0.328	0.33	0.332	0.335	0.338	0.339	0.338	0.338	0.337	0.336	0.338	0.341
A05	Sample	Dilution_20%	0.2	DMSO	Lycopene	Standard_Development	Run079	Standard_Measurement	Plate_02	Clariostar_Study	MB	Biofoundry_,_London	Linear_Dilution_Pattern_V2	0.212	0.209	0.206	0.203	0.2	0.196	0.195	0.195	0.194	0.193	0.191	0.189	0.185	0.183	0.179	0.176	0.174	0.171	0.17	0.168	0.167	0.166	0.166	0.167	0.169	0.171	0.173	0.176	0.178	0.18	0.181	0.182	0.183	0.184	0.187	0.191
A06	Sample	Dilution_100%	1.0	DMSO	Lycopene	Standard_Development	Run079	Standard_Measurement	Plate_02	Clariostar_Study	MB	Biofoundry_,_London	Linear_Dilution_Pattern_V2	0.88	0.874	0.872	0.868	0.86	0.856	0.855	0.86	0.861	0.86	0.862	0.854	0.845	0.836	0.826	0.816	0.809	0.799	0.79	0.782	0.773	0.765	0.76	0.758	0.762	0.764	0.771	0.779	0.783	0.784	0.785	0.781	0.778	0.776	0.776	0.782
A07	Sample	Dilution_80%	0.8	DMSO	Lycopene	Standard_Development	Run079	Standard_Measurement	Plate_02	Clariostar_Study	MB	Biofoundry_,_London	Linear_Dilution_Pattern_V2	0.705	0.699	0.697	0.692	0.686	0.681	0.679	0.681	0.683	0.684	0.683	0.678	0.671	0.661	0.652	0.646	0.639	0.63	0.622	0.615	0.609	0.603	0.599	0.599	0.601	0.603	0.608	0.613	0.617	0.618	0.617	0.615	0.613	0.611	0.612	0.615
A08	Sample	Dilution_60%	0.6	DMSO	Lycopene	Standard_Development	Run079	Standard_Measurement	Plate_02	Clariostar_Study	MB	Biofoundry_,_London	Linear_Dilution_Pattern_V2	0.539	0.535	0.533	0.528	0.524	0.519	0.517	0.518	0.519	0.518	0.517	0.512	0.507	0.5	0.492	0.486	0.48	0.475	0.469	0.464	0.458	0.454	0.452	0.451	0.453	0.455	0.46	0.464	0.466	0.468	0.468	0.467	0.465	0.464	0.464	0.468
A09	Sample	Dilution_40%	0.4	DMSO	Lycopene	Standard_Development	Run079	Standard_Measurement	Plate_02	Clariostar_Study	MB	Biofoundry_,_London	Linear_Dilution_Pattern_V2	0.377	0.373	0.369	0.365	0.361	0.357	0.355	0.356	0.355	0.353	0.352	0.348	0.343	0.338	0.332	0.328	0.324	0.319	0.315	0.312	0.308	0.306	0.304	0.303	0.305	0.308	0.31	0.313	0.315	0.316	0.317	0.317	0.316	0.316	0.317	0.32
A10	Sample	Dilution_20%	0.2	DMSO	Lycopene	Standard_Development	Run079	Standard_Measurement	Plate_02	Clariostar_Study	MB	Biofoundry_,_London	Linear_Dilution_Pattern_V2	0.218	0.215	0.212	0.209	0.205	0.201	0.199	0.2	0.199	0.198	0.195	0.192	0.187	0.184	0.179	0.176	0.174	0.172	0.169	0.167	0.166	0.165	0.165	0.166	0.168	0.169	0.171	0.173	0.176	0.178	0.179	0.179	0.18	0.181	0.183	0.186
A11	Blank	DMSO_Blank		DMSO		Standard_Development	Run079	Standard_Measurement	Plate_02	Clariostar_Study	MB	Biofoundry_,_London	Linear_Dilution_Pattern_V2	0.097	0.093	0.09	0.087	0.084	0.081	0.078	0.078	0.075	0.07	0.067	0.064	0.06	0.058	0.056	0.054	0.052	0.052	0.051	0.05	0.049	0.048	0.048	0.048	0.048	0.047	0.047	0.046	0.046	0.046	0.046	0.045	0.045	0.044	0.044	0.043
A12	Blank	DMSO_Blank		DMSO		Standard_Development	Run079	Standard_Measurement	Plate_02	Clariostar_Study	MB	Biofoundry_,_London	Linear_Dilution_Pattern_V2	0.098	0.094	0.091	0.087	0.084	0.081	0.078	0.078	0.075	0.071	0.068	0.065	0.061	0.059	0.057	0.054	0.054	0.052	0.052	0.051	0.05	0.049	0.049	0.048	0.047	0.047	0.047	0.046	0.046	0.047	0.046	0.045	0.045	0.045	0.045	0.044
B01	Sample	Dilution_100%	1.0	DMSO	Lycopene	Standard_Development	Run079	Standard_Measurement	Plate_02	Clariostar_Study	MB	Biofoundry_,_London	Linear_Dilution_Pattern_V2	1.661	1.645	1.657	1.654	1.65	1.658	1.656	1.669	1.677	1.663	1.666	1.648	1.668	1.653	1.645	1.622	1.619	1.588	1.583	1.573	1.552	1.533	1.515	1.502	1.498	1.484	1.483	1.478	1.468	1.451	1.442	1.427	1.403	1.385	1.372	1.359
B02	Sample	Dilution_80%	0.8	DMSO	Lycopene	Standard_Development	Run079	Standard_Measurement	Plate_02	Clariostar_Study	MB	Biofoundry_,_London	Linear_Dilution_Pattern_V2	1.07	1.065	1.065	1.066	1.06	1.06	1.057	1.061	1.066	1.067	1.068	1.06	1.051	1.046	1.036	1.028	1.022	1.009	0.999	0.987	0.978	0.968	0.961	0.954	0.951	0.948	0.949	0.949	0.945	0.939	0.935	0.928	0.917	0.909	0.901	0.898
B03	Sample	Dilution_60%	0.6	DMSO	Lycopene	Standard_Development	Run079	Standard_Measurement	Plate_02	Clariostar_Study	MB	Biofoundry_,_London	Linear_Dilution_Pattern_V2	0.696	0.694	0.693	0.689	0.684	0.68	0.677	0.68	0.68	0.681	0.681	0.677	0.671	0.664	0.657	0.65	0.645	0.636	0.63	0.625	0.619	0.612	0.609	0.606	0.605	0.605	0.608	0.61	0.61	0.608	0.605	0.602	0.598	0.594	0.591	0.591
B04	Sample	Dilution_40%	0.4	DMSO	Lycopene	Standard_Development	Run079	Standard_Measurement	Plate_02	Clariostar_Study	MB	Biofoundry_,_London	Linear_Dilution_Pattern_V2	0.452	0.449	0.447	0.444	0.44	0.436	0.434	0.436	0.436	0.435	0.435	0.432	0.426	0.421	0.417	0.412	0.408	0.403	0.399	0.394	0.391	0.388	0.386	0.385	0.386	0.387	0.39	0.392	0.393	0.394	0.394	0.393	0.391	0.39	0.39	0.393
B05	Sample	Dilution_20%	0.2	DMSO	Lycopene	Standard_Development	Run079	Standard_Measurement	Plate_02	Clariostar_Study	MB	Biofoundry_,_London	Linear_Dilution_Pattern_V2	0.222	0.218	0.216	0.212	0.209	0.205	0.204	0.206	0.205	0.204	0.201	0.199	0.196	0.193	0.19	0.187	0.184	0.182	0.179	0.179	0.177	0.176	0.177	0.177	0.178	0.18	0.183	0.186	0.188	0.19	0.191	0.192	0.193	0.194	0.197	0.201
B06	Sample	Dilution_100%	1.0	DMSO	Lycopene	Standard_Development	Run079	Standard_Measurement	Plate_02	Clariostar_Study	MB	Biofoundry_,_London	Linear_Dilution_Pattern_V2	1.062	1.059	1.059	1.054	1.046	1.042	1.042	1.045	1.047	1.048	1.052	1.047	1.041	1.027	1.017	1.007	0.999	0.987	0.978	0.966	0.958	0.948	0.943	0.938	0.937	0.938	0.942	0.948	0.948	0.948	0.945	0.94	0.934	0.928	0.925	0.925
B07	Sample	Dilution_80%	0.8	DMSO	Lycopene	Standard_Development	Run079	Standard_Measurement	Plate_02	Clariostar_Study	MB	Biofoundry_,_London	Linear_Dilution_Pattern_V2	0.799	0.798	0.795	0.789	0.783	0.781	0.78	0.783	0.782	0.784	0.786	0.782	0.773	0.764	0.756	0.747	0.742	0.733	0.724	0.717	0.709	0.702	0.697	0.694	0.695	0.697	0.702	0.706	0.71	0.71	0.708	0.704	0.699	0.696	0.696	0.697
B08	Sample	Dilution_60%	0.6	DMSO	Lycopene	Standard_Development	Run079	Standard_Measurement	Plate_02	Clariostar_Study	MB	Biofoundry_,_London	Linear_Dilution_Pattern_V2	0.764	0.76	0.759	0.756	0.752	0.747	0.745	0.746	0.749	0.749	0.748	0.746	0.738	0.731	0.724	0.719	0.713	0.705	0.698	0.69	0.685	0.677	0.671	0.668	0.665	0.664	0.665	0.667	0.666	0.662	0.657	0.652	0.647	0.643	0.638	0.637
B09	Sample	Dilution_40%	0.4	DMSO	Lycopene	Standard_Development	Run079	Standard_Measurement	Plate_02	Clariostar_Study	MB	Biofoundry_,_London	Linear_Dilution_Pattern_V2	0.404	0.401	0.398	0.395	0.39	0.387	0.385	0.386	0.385	0.385	0.383	0.379	0.374	0.368	0.363	0.359	0.354	0.349	0.345	0.342	0.339	0.335	0.334	0.333	0.334	0.336	0.339	0.341	0.343	0.344	0.344	0.342	0.342	0.341	0.342	0.344
B10	Sample	Dilution_20%	0.2	DMSO	Lycopene	Standard_Development	Run079	Standard_Measurement	Plate_02	Clariostar_Study	MB	Biofoundry_,_London	Linear_Dilution_Pattern_V2	0.215	0.212	0.209	0.205	0.201	0.198	0.196	0.197	0.196	0.195	0.193	0.191	0.187	0.182	0.179	0.176	0.173	0.171	0.169	0.166	0.165	0.165	0.165	0.166	0.168	0.17	0.172	0.174	0.176	0.178	0.18	0.18	0.181	0.182	0.185	0.188
B11	Blank	DMSO_Blank		DMSO		Standard_Development	Run079	Standard_Measurement	Plate_02	Clariostar_Study	MB	Biofoundry_,_London	Linear_Dilution_Pattern_V2	0.092	0.088	0.085	0.082	0.079	0.076	0.073	0.073	0.07	0.066	0.063	0.061	0.058	0.055	0.053	0.051	0.05	0.05	0.049	0.048	0.047	0.046	0.046	0.046	0.046	0.045	0.045	0.045	0.044	0.044	0.044	0.044	0.043	0.043	0.043	0.042
B12	Blank	DMSO_Blank		DMSO		Standard_Development	Run079	Standard_Measurement	Plate_02	Clariostar_Study	MB	Biofoundry_,_London	Linear_Dilution_Pattern_V2	0.094	0.09	0.087	0.084	0.081	0.077	0.074	0.075	0.071	0.067	0.064	0.061	0.058	0.055	0.053	0.052	0.05	0.049	0.048	0.047	0.046	0.045	0.046	0.045	0.045	0.044	0.044	0.043	0.043	0.044	0.044	0.043	0.043	0.043	0.042	0.041
C01	Sample	Dilution_95%	0.95	DMSO	Lycopene	Standard_Development	Run079	Standard_Measurement	Plate_02	Clariostar_Study	MB	Biofoundry_,_London	Linear_Dilution_Pattern_V2	1.832	1.835	1.854	1.865	1.862	1.863	1.875	1.862	1.882	1.867	1.885	1.876	1.864	1.849	1.852	1.829	1.853	1.796	1.799	1.779	1.762	1.73	1.726	1.705	1.684	1.662	1.659	1.664	1.647	1.619	1.607	1.587	1.561	1.538	1.516	1.498
C02	Sample	Dilution_75%	0.75	DMSO	Lycopene	Standard_Development	Run079	Standard_Measurement	Plate_02	Clariostar_Study	MB	Biofoundry_,_London	Linear_Dilution_Pattern_V2	1.093	1.091	1.091	1.089	1.087	1.086	1.083	1.084	1.091	1.092	1.091	1.083	1.08	1.074	1.062	1.053	1.05	1.036	1.027	1.018	1.004	0.997	0.987	0.981	0.976	0.973	0.971	0.971	0.965	0.96	0.951	0.943	0.932	0.923	0.916	0.909
C03	Sample	Dilution_55%	0.55	DMSO	Lycopene	Standard_Development	Run079	Standard_Measurement	Plate_02	Clariostar_Study	MB	Biofoundry_,_London	Linear_Dilution_Pattern_V2	0.704	0.702	0.701	0.699	0.693	0.689	0.69	0.691	0.693	0.696	0.694	0.69	0.684	0.677	0.669	0.664	0.659	0.653	0.647	0.639	0.633	0.627	0.623	0.62	0.618	0.619	0.62	0.621	0.619	0.618	0.614	0.61	0.605	0.601	0.597	0.597
C04	Sample	Dilution_35%	0.35	DMSO	Lycopene	Standard_Development	Run079	Standard_Measurement	Plate_02	Clariostar_Study	MB	Biofoundry_,_London	Linear_Dilution_Pattern_V2	0.405	0.402	0.399	0.395	0.391	0.387	0.386	0.389	0.389	0.388	0.386	0.384	0.379	0.373	0.369	0.365	0.362	0.358	0.354	0.351	0.348	0.345	0.344	0.344	0.345	0.346	0.348	0.35	0.351	0.352	0.352	0.351	0.35	0.35	0.35	0.352
C05	Sample	Dilution_15%	0.15	DMSO	Lycopene	Standard_Development	Run079	Standard_Measurement	Plate_02	Clariostar_Study	MB	Biofoundry_,_London	Linear_Dilution_Pattern_V2	0.196	0.193	0.191	0.188	0.184	0.181	0.18	0.181	0.18	0.179	0.178	0.176	0.172	0.168	0.165	0.163	0.161	0.159	0.158	0.156	0.155	0.154	0.155	0.156	0.156	0.158	0.16	0.162	0.163	0.165	0.166	0.167	0.167	0.168	0.17	0.173
C06	Sample	Dilution_95%	0.95	DMSO	Lycopene	Standard_Development	Run079	Standard_Measurement	Plate_02	Clariostar_Study	MB	Biofoundry_,_London	Linear_Dilution_Pattern_V2	1.112	1.113	1.11	1.109	1.102	1.102	1.1	1.104	1.108	1.113	1.112	1.106	1.095	1.087	1.078	1.068	1.064	1.051	1.041	1.027	1.02	1.009	1.0	0.994	0.992	0.99	0.994	0.996	0.996	0.992	0.986	0.981	0.971	0.965	0.96	0.958
C07	Sample	Dilution_75%	0.75	DMSO	Lycopene	Standard_Development	Run079	Standard_Measurement	Plate_02	Clariostar_Study	MB	Biofoundry_,_London	Linear_Dilution_Pattern_V2	0.862	0.859	0.858	0.854	0.85	0.847	0.846	0.85	0.852	0.853	0.855	0.849	0.84	0.832	0.826	0.817	0.811	0.801	0.794	0.786	0.778	0.769	0.763	0.759	0.757	0.757	0.761	0.762	0.763	0.76	0.757	0.751	0.745	0.739	0.736	0.736
C08	Sample	Dilution_55%	0.55	DMSO	Lycopene	Standard_Development	Run079	Standard_Measurement	Plate_02	Clariostar_Study	MB	Biofoundry_,_London	Linear_Dilution_Pattern_V2	1.102	1.101	1.102	1.101	1.097	1.095	1.092	1.095	1.102	1.098	1.097	1.097	1.091	1.084	1.075	1.069	1.063	1.049	1.041	1.031	1.023	1.012	1.004	0.994	0.988	0.977	0.972	0.965	0.958	0.948	0.938	0.927	0.914	0.901	0.89	0.88
C09	Sample	Dilution_35%	0.35	DMSO	Lycopene	Standard_Development	Run079	Standard_Measurement	Plate_02	Clariostar_Study	MB	Biofoundry_,_London	Linear_Dilution_Pattern_V2	0.557	0.555	0.553	0.551	0.547	0.543	0.541	0.542	0.542	0.541	0.539	0.536	0.532	0.526	0.521	0.517	0.513	0.506	0.502	0.498	0.492	0.487	0.484	0.481	0.478	0.476	0.476	0.475	0.472	0.469	0.466	0.462	0.457	0.452	0.448	0.445
C10	Sample	Dilution_15%	0.15	DMSO	Lycopene	Standard_Development	Run079	Standard_Measurement	Plate_02	Clariostar_Study	MB	Biofoundry_,_London	Linear_Dilution_Pattern_V2	0.23	0.226	0.223	0.22	0.217	0.214	0.211	0.213	0.211	0.208	0.208	0.205	0.201	0.197	0.194	0.191	0.189	0.186	0.184	0.182	0.181	0.179	0.178	0.179	0.18	0.18	0.181	0.181	0.182	0.183	0.183	0.183	0.183	0.182	0.183	0.184
C11	Blank	DMSO_Blank		DMSO		Standard_Development	Run079	Standard_Measurement	Plate_02	Clariostar_Study	MB	Biofoundry_,_London	Linear_Dilution_Pattern_V2	0.09	0.086	0.083	0.081	0.077	0.073	0.071	0.072	0.068	0.065	0.062	0.059	0.056	0.054	0.051	0.05	0.048	0.047	0.046	0.045	0.045	0.044	0.044	0.045	0.044	0.043	0.043	0.042	0.042	0.043	0.043	0.042	0.042	0.042	0.041	0.04
C12	Blank	DMSO_Blank		DMSO		Standard_Development	Run079	Standard_Measurement	Plate_02	Clariostar_Study	MB	Biofoundry_,_London	Linear_Dilution_Pattern_V2	0.091	0.088	0.084	0.081	0.078	0.074	0.071	0.071	0.068	0.065	0.061	0.059	0.056	0.052	0.05	0.049	0.048	0.046	0.046	0.045	0.044	0.043	0.044	0.044	0.043	0.043	0.043	0.042	0.043	0.042	0.042	0.042	0.042	0.041	0.041	0.04
D01	Sample	Dilution_95%	0.95	DMSO	Lycopene	Standard_Development	Run079	Standard_Measurement	Plate_02	Clariostar_Study	MB	Biofoundry_,_London	Linear_Dilution_Pattern_V2	1.826	1.796	1.818	1.81	1.823	1.829	1.834	1.847	1.843	1.829	1.855	1.833	1.838	1.813	1.805	1.794	1.806	1.772	1.751	1.745	1.729	1.703	1.682	1.663	1.649	1.624	1.62	1.623	1.607	1.582	1.578	1.559	1.532	1.51	1.489	1.474
D02	Sample	Dilution_75%	0.75	DMSO	Lycopene	Standard_Development	Run079	Standard_Measurement	Plate_02	Clariostar_Study	MB	Biofoundry_,_London	Linear_Dilution_Pattern_V2	1.342	1.34	1.345	1.346	1.341	1.345	1.344	1.349	1.351	1.351	1.355	1.351	1.346	1.336	1.318	1.317	1.308	1.292	1.284	1.274	1.264	1.25	1.236	1.227	1.22	1.21	1.204	1.2	1.19	1.179	1.169	1.155	1.137	1.125	1.113	1.103
D03	Sample	Dilution_55%	0.55	DMSO	Lycopene	Standard_Development	Run079	Standard_Measurement	Plate_02	Clariostar_Study	MB	Biofoundry_,_London	Linear_Dilution_Pattern_V2	0.81	0.81	0.809	0.807	0.804	0.803	0.8	0.804	0.805	0.804	0.805	0.802	0.796	0.789	0.781	0.776	0.772	0.763	0.757	0.748	0.739	0.733	0.728	0.722	0.72	0.716	0.718	0.718	0.715	0.711	0.707	0.699	0.692	0.686	0.68	0.678
D04	Sample	Dilution_35%	0.35	DMSO	Lycopene	Standard_Development	Run079	Standard_Measurement	Plate_02	Clariostar_Study	MB	Biofoundry_,_London	Linear_Dilution_Pattern_V2	0.459	0.456	0.454	0.449	0.447	0.445	0.442	0.444	0.445	0.446	0.444	0.441	0.436	0.432	0.427	0.423	0.42	0.416	0.411	0.406	0.403	0.399	0.398	0.397	0.396	0.397	0.398	0.4	0.4	0.4	0.399	0.398	0.395	0.393	0.393	0.394
D05	Sample	Dilution_15%	0.15	DMSO	Lycopene	Standard_Development	Run079	Standard_Measurement	Plate_02	Clariostar_Study	MB	Biofoundry_,_London	Linear_Dilution_Pattern_V2	0.26	0.257	0.255	0.252	0.25	0.247	0.245	0.247	0.245	0.245	0.243	0.242	0.239	0.235	0.231	0.23	0.227	0.224	0.223	0.221	0.218	0.216	0.217	0.216	0.216	0.218	0.219	0.22	0.22	0.221	0.221	0.221	0.22	0.219	0.22	0.222
D06	Sample	Dilution_95%	0.95	DMSO	Lycopene	Standard_Development	Run079	Standard_Measurement	Plate_02	Clariostar_Study	MB	Biofoundry_,_London	Linear_Dilution_Pattern_V2	1.367	1.351	1.353	1.354	1.351	1.355	1.352	1.354	1.352	1.358	1.364	1.358	1.348	1.335	1.329	1.316	1.316	1.297	1.284	1.276	1.262	1.251	1.242	1.232	1.229	1.223	1.218	1.222	1.217	1.209	1.203	1.192	1.178	1.165	1.156	1.151
D07	Sample	Dilution_75%	0.75	DMSO	Lycopene	Standard_Development	Run079	Standard_Measurement	Plate_02	Clariostar_Study	MB	Biofoundry_,_London	Linear_Dilution_Pattern_V2	0.956	0.953	0.953	0.949	0.944	0.943	0.941	0.945	0.947	0.947	0.95	0.945	0.936	0.926	0.919	0.912	0.906	0.895	0.887	0.877	0.871	0.861	0.856	0.853	0.846	0.845	0.845	0.846	0.845	0.843	0.838	0.829	0.821	0.814	0.81	0.808
D08	Sample	Dilution_55%	0.55	DMSO	Lycopene	Standard_Development	Run079	Standard_Measurement	Plate_02	Clariostar_Study	MB	Biofoundry_,_London	Linear_Dilution_Pattern_V2	1.603	1.599	1.607	1.614	1.607	1.619	1.618	1.623	1.626	1.633	1.635	1.621	1.628	1.618	1.613	1.604	1.599	1.569	1.565	1.554	1.542	1.518	1.507	1.486	1.472	1.444	1.439	1.428	1.407	1.39	1.372	1.353	1.332	1.306	1.287	1.265
D09	Sample	Dilution_35%	0.35	DMSO	Lycopene	Standard_Development	Run079	Standard_Measurement	Plate_02	Clariostar_Study	MB	Biofoundry_,_London	Linear_Dilution_Pattern_V2	1.353	1.354	1.37	1.374	1.374	1.372	1.372	1.373	1.368	1.372	1.381	1.373	1.369	1.362	1.355	1.347	1.345	1.33	1.321	1.315	1.299	1.282	1.27	1.257	1.242	1.224	1.212	1.201	1.187	1.165	1.148	1.129	1.107	1.089	1.068	1.052
D10	Sample	Dilution_15%	0.15	DMSO	Lycopene	Standard_Development	Run079	Standard_Measurement	Plate_02	Clariostar_Study	MB	Biofoundry_,_London	Linear_Dilution_Pattern_V2	0.625	0.626	0.627	0.625	0.623	0.621	0.62	0.622	0.619	0.617	0.618	0.615	0.61	0.606	0.602	0.599	0.596	0.591	0.587	0.581	0.576	0.57	0.565	0.558	0.551	0.546	0.541	0.536	0.528	0.522	0.516	0.509	0.5	0.493	0.485	0.478
D11	Blank	DMSO_Blank		DMSO		Standard_Development	Run079	Standard_Measurement	Plate_02	Clariostar_Study	MB	Biofoundry_,_London	Linear_Dilution_Pattern_V2	0.093	0.089	0.087	0.083	0.08	0.075	0.073	0.074	0.071	0.067	0.063	0.06	0.057	0.054	0.052	0.051	0.05	0.049	0.048	0.047	0.046	0.045	0.045	0.045	0.044	0.045	0.044	0.043	0.043	0.044	0.044	0.043	0.043	0.042	0.042	0.041
D12	Blank	DMSO_Blank		DMSO		Standard_Development	Run079	Standard_Measurement	Plate_02	Clariostar_Study	MB	Biofoundry_,_London	Linear_Dilution_Pattern_V2	0.09	0.087	0.083	0.08	0.077	0.072	0.07	0.071	0.067	0.064	0.061	0.058	0.055	0.052	0.05	0.05	0.048	0.046	0.045	0.045	0.045	0.044	0.044	0.043	0.043	0.043	0.042	0.042	0.042	0.042	0.042	0.043	0.041	0.041	0.041	0.04
E01	Sample	Dilution_90%	0.9	DMSO	Lycopene	Standard_Development	Run079	Standard_Measurement	Plate_02	Clariostar_Study	MB	Biofoundry_,_London	Linear_Dilution_Pattern_V2	2.053	2.01	2.04	2.043	2.024	2.021	2.032	2.024	2.049	2.031	2.067	2.063	2.066	2.042	2.049	2.006	2.034	1.96	1.982	1.955	1.929	1.909	1.896	1.869	1.839	1.825	1.814	1.815	1.79	1.763	1.749	1.722	1.701	1.668	1.639	1.618
E02	Sample	Dilution_70%	0.7	DMSO	Lycopene	Standard_Development	Run079	Standard_Measurement	Plate_02	Clariostar_Study	MB	Biofoundry_,_London	Linear_Dilution_Pattern_V2	1.243	1.243	1.246	1.244	1.244	1.246	1.244	1.248	1.251	1.251	1.255	1.248	1.239	1.234	1.222	1.213	1.21	1.196	1.19	1.177	1.164	1.154	1.143	1.133	1.124	1.118	1.113	1.109	1.101	1.09	1.083	1.069	1.054	1.042	1.031	1.022
E03	Sample	Dilution_50%	0.5	DMSO	Lycopene	Standard_Development	Run079	Standard_Measurement	Plate_02	Clariostar_Study	MB	Biofoundry_,_London	Linear_Dilution_Pattern_V2	0.708	0.706	0.704	0.701	0.697	0.695	0.695	0.697	0.698	0.7	0.699	0.696	0.689	0.682	0.675	0.671	0.665	0.658	0.652	0.646	0.64	0.634	0.629	0.625	0.623	0.622	0.622	0.622	0.621	0.619	0.614	0.609	0.604	0.6	0.597	0.594
E04	Sample	Dilution_30%	0.3	DMSO	Lycopene	Standard_Development	Run079	Standard_Measurement	Plate_02	Clariostar_Study	MB	Biofoundry_,_London	Linear_Dilution_Pattern_V2	0.401	0.398	0.396	0.393	0.39	0.386	0.385	0.387	0.387	0.388	0.386	0.382	0.378	0.373	0.369	0.366	0.362	0.358	0.355	0.352	0.348	0.345	0.344	0.343	0.343	0.343	0.345	0.347	0.348	0.348	0.347	0.346	0.344	0.343	0.342	0.343
E05	Sample	Dilution_10%	0.1	DMSO	Lycopene	Standard_Development	Run079	Standard_Measurement	Plate_02	Clariostar_Study	MB	Biofoundry_,_London	Linear_Dilution_Pattern_V2	0.146	0.143	0.139	0.136	0.134	0.13	0.127	0.129	0.127	0.126	0.124	0.123	0.12	0.116	0.114	0.112	0.11	0.108	0.107	0.106	0.105	0.104	0.105	0.107	0.108	0.109	0.11	0.112	0.114	0.116	0.117	0.118	0.119	0.12	0.122	0.124
E06	Sample	Dilution_90%	0.9	DMSO	Lycopene	Standard_Development	Run079	Standard_Measurement	Plate_02	Clariostar_Study	MB	Biofoundry_,_London	Linear_Dilution_Pattern_V2	1.183	1.18	1.179	1.178	1.175	1.173	1.174	1.175	1.181	1.181	1.182	1.174	1.169	1.163	1.15	1.141	1.136	1.123	1.111	1.103	1.089	1.078	1.071	1.063	1.062	1.058	1.057	1.058	1.058	1.049	1.044	1.036	1.025	1.016	1.009	1.006
E07	Sample	Dilution_70%	0.7	DMSO	Lycopene	Standard_Development	Run079	Standard_Measurement	Plate_02	Clariostar_Study	MB	Biofoundry_,_London	Linear_Dilution_Pattern_V2	0.864	0.863	0.86	0.859	0.855	0.852	0.848	0.85	0.852	0.854	0.855	0.85	0.844	0.837	0.829	0.82	0.816	0.806	0.798	0.791	0.782	0.774	0.767	0.763	0.762	0.76	0.762	0.763	0.763	0.761	0.756	0.75	0.744	0.737	0.733	0.732
E08	Sample	Dilution_50%	0.5	DMSO	Lycopene	Standard_Development	Run079	Standard_Measurement	Plate_02	Clariostar_Study	MB	Biofoundry_,_London	Linear_Dilution_Pattern_V2	1.43	1.44	1.45	1.454	1.451	1.448	1.45	1.462	1.454	1.456	1.464	1.46	1.449	1.451	1.439	1.431	1.431	1.407	1.402	1.389	1.377	1.357	1.347	1.331	1.316	1.293	1.285	1.276	1.261	1.245	1.231	1.21	1.189	1.169	1.15	1.132
E09	Sample	Dilution_30%	0.3	DMSO	Lycopene	Standard_Development	Run079	Standard_Measurement	Plate_02	Clariostar_Study	MB	Biofoundry_,_London	Linear_Dilution_Pattern_V2	1.102	1.101	1.109	1.109	1.107	1.108	1.105	1.107	1.111	1.11	1.11	1.105	1.103	1.099	1.09	1.085	1.082	1.07	1.061	1.053	1.042	1.03	1.02	1.007	0.996	0.982	0.973	0.965	0.952	0.938	0.926	0.911	0.894	0.88	0.865	0.85
E10	Sample	Dilution_10%	0.1	DMSO	Lycopene	Standard_Development	Run079	Standard_Measurement	Plate_02	Clariostar_Study	MB	Biofoundry_,_London	Linear_Dilution_Pattern_V2	0.399	0.397	0.396	0.393	0.391	0.388	0.387	0.388	0.387	0.386	0.384	0.38	0.378	0.373	0.369	0.367	0.365	0.362	0.358	0.355	0.352	0.348	0.345	0.343	0.34	0.337	0.334	0.331	0.327	0.324	0.321	0.317	0.313	0.31	0.305	0.301
E11	Blank	DMSO_Blank		DMSO		Standard_Development	Run079	Standard_Measurement	Plate_02	Clariostar_Study	MB	Biofoundry_,_London	Linear_Dilution_Pattern_V2	0.091	0.088	0.084	0.082	0.079	0.074	0.072	0.073	0.069	0.066	0.063	0.06	0.056	0.054	0.052	0.051	0.049	0.048	0.047	0.045	0.045	0.044	0.044	0.044	0.044	0.044	0.043	0.043	0.043	0.043	0.043	0.043	0.042	0.042	0.042	0.041
E12	Blank	DMSO_Blank		DMSO		Standard_Development	Run079	Standard_Measurement	Plate_02	Clariostar_Study	MB	Biofoundry_,_London	Linear_Dilution_Pattern_V2	0.094	0.089	0.086	0.082	0.079	0.075	0.073	0.074	0.07	0.068	0.064	0.061	0.057	0.054	0.052	0.051	0.05	0.048	0.047	0.046	0.045	0.045	0.045	0.045	0.045	0.045	0.044	0.044	0.044	0.044	0.044	0.044	0.043	0.043	0.042	0.041
F01	Sample	Dilution_90%	0.9	DMSO	Lycopene	Standard_Development	Run079	Standard_Measurement	Plate_02	Clariostar_Study	MB	Biofoundry_,_London	Linear_Dilution_Pattern_V2	1.59	1.582	1.594	1.589	1.581	1.581	1.572	1.582	1.584	1.591	1.594	1.583	1.594	1.579	1.56	1.544	1.545	1.522	1.52	1.503	1.48	1.463	1.453	1.435	1.428	1.414	1.405	1.405	1.395	1.381	1.367	1.349	1.329	1.316	1.298	1.283
F02	Sample	Dilution_70%	0.7	DMSO	Lycopene	Standard_Development	Run079	Standard_Measurement	Plate_02	Clariostar_Study	MB	Biofoundry_,_London	Linear_Dilution_Pattern_V2	1.117	1.112	1.118	1.115	1.109	1.109	1.109	1.111	1.113	1.113	1.117	1.115	1.108	1.097	1.09	1.081	1.076	1.063	1.054	1.043	1.032	1.023	1.012	1.006	0.999	0.993	0.992	0.989	0.983	0.974	0.969	0.957	0.945	0.934	0.926	0.919
F03	Sample	Dilution_50%	0.5	DMSO	Lycopene	Standard_Development	Run079	Standard_Measurement	Plate_02	Clariostar_Study	MB	Biofoundry_,_London	Linear_Dilution_Pattern_V2	0.767	0.765	0.762	0.759	0.757	0.753	0.751	0.753	0.755	0.757	0.755	0.752	0.749	0.741	0.733	0.728	0.722	0.716	0.709	0.701	0.695	0.686	0.682	0.677	0.674	0.672	0.671	0.671	0.668	0.664	0.659	0.653	0.645	0.639	0.633	0.631
F04	Sample	Dilution_30%	0.3	DMSO	Lycopene	Standard_Development	Run079	Standard_Measurement	Plate_02	Clariostar_Study	MB	Biofoundry_,_London	Linear_Dilution_Pattern_V2	0.43	0.428	0.427	0.422	0.419	0.416	0.414	0.417	0.417	0.416	0.415	0.412	0.407	0.403	0.398	0.395	0.391	0.386	0.383	0.38	0.375	0.371	0.37	0.369	0.368	0.369	0.369	0.369	0.37	0.37	0.368	0.366	0.363	0.361	0.359	0.359
F05	Sample	Dilution_10%	0.1	DMSO	Lycopene	Standard_Development	Run079	Standard_Measurement	Plate_02	Clariostar_Study	MB	Biofoundry_,_London	Linear_Dilution_Pattern_V2	0.167	0.164	0.161	0.158	0.157	0.152	0.151	0.151	0.15	0.15	0.148	0.146	0.143	0.139	0.136	0.134	0.132	0.13	0.129	0.128	0.127	0.126	0.126	0.127	0.128	0.13	0.131	0.132	0.133	0.135	0.136	0.136	0.137	0.138	0.14	0.141
F06	Sample	Dilution_90%	0.9	DMSO	Lycopene	Standard_Development	Run079	Standard_Measurement	Plate_02	Clariostar_Study	MB	Biofoundry_,_London	Linear_Dilution_Pattern_V2	1.321	1.314	1.321	1.318	1.309	1.312	1.311	1.31	1.317	1.319	1.32	1.315	1.312	1.302	1.291	1.279	1.275	1.261	1.25	1.237	1.224	1.213	1.202	1.19	1.183	1.174	1.175	1.175	1.17	1.16	1.153	1.14	1.125	1.111	1.103	1.097
F07	Sample	Dilution_70%	0.7	DMSO	Lycopene	Standard_Development	Run079	Standard_Measurement	Plate_02	Clariostar_Study	MB	Biofoundry_,_London	Linear_Dilution_Pattern_V2	0.956	0.953	0.95	0.947	0.947	0.943	0.939	0.944	0.948	0.948	0.949	0.943	0.936	0.927	0.918	0.912	0.906	0.895	0.886	0.88	0.87	0.86	0.851	0.848	0.845	0.842	0.839	0.838	0.834	0.83	0.824	0.816	0.808	0.799	0.793	0.789
F08	Sample	Dilution_50%	0.5	DMSO	Lycopene	Standard_Development	Run079	Standard_Measurement	Plate_02	Clariostar_Study	MB	Biofoundry_,_London	Linear_Dilution_Pattern_V2	1.099	1.101	1.103	1.098	1.099	1.096	1.097	1.097	1.102	1.101	1.101	1.098	1.091	1.085	1.079	1.071	1.068	1.054	1.046	1.035	1.023	1.013	1.004	0.993	0.983	0.973	0.966	0.959	0.95	0.941	0.931	0.916	0.902	0.889	0.875	0.864
F09	Sample	Dilution_30%	0.3	DMSO	Lycopene	Standard_Development	Run079	Standard_Measurement	Plate_02	Clariostar_Study	MB	Biofoundry_,_London	Linear_Dilution_Pattern_V2	0.63	0.629	0.628	0.624	0.622	0.619	0.616	0.619	0.618	0.616	0.617	0.614	0.609	0.604	0.598	0.595	0.59	0.585	0.579	0.574	0.567	0.561	0.557	0.553	0.548	0.543	0.541	0.537	0.533	0.529	0.524	0.516	0.509	0.503	0.497	0.491
F10	Sample	Dilution_10%	0.1	DMSO	Lycopene	Standard_Development	Run079	Standard_Measurement	Plate_02	Clariostar_Study	MB	Biofoundry_,_London	Linear_Dilution_Pattern_V2	0.204	0.2	0.199	0.195	0.192	0.189	0.186	0.188	0.185	0.183	0.182	0.179	0.176	0.172	0.168	0.167	0.165	0.162	0.161	0.159	0.158	0.156	0.156	0.157	0.157	0.157	0.158	0.157	0.158	0.159	0.158	0.159	0.158	0.157	0.158	0.158
F11	Blank	DMSO		DMSO		Standard_Development	Run079	Standard_Measurement	Plate_02	Clariostar_Study	MB	Biofoundry_,_London	Linear_Dilution_Pattern_V2	0.091	0.087	0.084	0.08	0.078	0.073	0.07	0.071	0.068	0.066	0.062	0.06	0.057	0.054	0.051	0.051	0.049	0.047	0.047	0.046	0.045	0.044	0.045	0.045	0.044	0.044	0.044	0.043	0.043	0.044	0.043	0.043	0.043	0.042	0.042	0.041
F12	Blank	DMSO		DMSO		Standard_Development	Run079	Standard_Measurement	Plate_02	Clariostar_Study	MB	Biofoundry_,_London	Linear_Dilution_Pattern_V2	0.095	0.09	0.086	0.083	0.079	0.076	0.073	0.073	0.071	0.067	0.065	0.061	0.058	0.055	0.053	0.052	0.05	0.049	0.048	0.047	0.046	0.045	0.045	0.045	0.045	0.044	0.044	0.043	0.043	0.044	0.044	0.044	0.043	0.042	0.042	0.041
G01	Sample	Dilution_85%	0.85	DMSO	Lycopene	Standard_Development	Run079	Standard_Measurement	Plate_02	Clariostar_Study	MB	Biofoundry_,_London	Linear_Dilution_Pattern_V2	1.34	1.336	1.339	1.342	1.335	1.337	1.335	1.339	1.341	1.343	1.349	1.346	1.328	1.318	1.311	1.294	1.293	1.276	1.268	1.253	1.24	1.224	1.215	1.203	1.194	1.187	1.181	1.182	1.173	1.161	1.154	1.138	1.122	1.11	1.099	1.089
G02	Sample	Dilution_65%	0.65	DMSO	Lycopene	Standard_Development	Run079	Standard_Measurement	Plate_02	Clariostar_Study	MB	Biofoundry_,_London	Linear_Dilution_Pattern_V2	1.013	1.008	1.009	1.009	1.003	1.001	1.001	1.007	1.006	1.005	1.008	1.004	0.998	0.989	0.98	0.976	0.968	0.956	0.946	0.938	0.929	0.918	0.911	0.904	0.899	0.892	0.891	0.888	0.884	0.878	0.871	0.86	0.851	0.84	0.832	0.825
G03	Sample	Dilution_45%	0.45	DMSO	Lycopene	Standard_Development	Run079	Standard_Measurement	Plate_02	Clariostar_Study	MB	Biofoundry_,_London	Linear_Dilution_Pattern_V2	0.572	0.568	0.568	0.565	0.562	0.558	0.556	0.557	0.559	0.558	0.559	0.556	0.55	0.544	0.538	0.534	0.53	0.523	0.518	0.512	0.507	0.502	0.499	0.497	0.496	0.496	0.497	0.498	0.498	0.496	0.494	0.491	0.487	0.484	0.481	0.48
G04	Sample	Dilution_25%	0.25	DMSO	Lycopene	Standard_Development	Run079	Standard_Measurement	Plate_02	Clariostar_Study	MB	Biofoundry_,_London	Linear_Dilution_Pattern_V2	0.279	0.275	0.272	0.268	0.265	0.261	0.259	0.262	0.261	0.262	0.26	0.257	0.254	0.25	0.246	0.243	0.239	0.237	0.234	0.232	0.23	0.228	0.229	0.23	0.232	0.232	0.235	0.237	0.239	0.241	0.242	0.243	0.243	0.243	0.244	0.247
G05	Sample	Dilution_05%	0.0499999999999999	DMSO	Lycopene	Standard_Development	Run079	Standard_Measurement	Plate_02	Clariostar_Study	MB	Biofoundry_,_London	Linear_Dilution_Pattern_V2	0.111	0.106	0.102	0.098	0.096	0.092	0.09	0.092	0.09	0.088	0.086	0.085	0.082	0.079	0.076	0.075	0.073	0.071	0.07	0.069	0.068	0.067	0.068	0.07	0.069	0.07	0.071	0.071	0.072	0.073	0.074	0.075	0.075	0.076	0.076	0.077
G06	Sample	Dilution_85%	0.85	DMSO	Lycopene	Standard_Development	Run079	Standard_Measurement	Plate_02	Clariostar_Study	MB	Biofoundry_,_London	Linear_Dilution_Pattern_V2	1.04	1.04	1.036	1.033	1.03	1.027	1.022	1.029	1.032	1.034	1.036	1.032	1.026	1.015	1.001	0.995	0.989	0.976	0.967	0.957	0.948	0.936	0.928	0.923	0.921	0.919	0.92	0.921	0.919	0.915	0.911	0.902	0.895	0.885	0.879	0.876
G07	Sample	Dilution_65%	0.65	DMSO	Lycopene	Standard_Development	Run079	Standard_Measurement	Plate_02	Clariostar_Study	MB	Biofoundry_,_London	Linear_Dilution_Pattern_V2	0.815	0.813	0.811	0.807	0.803	0.799	0.796	0.8	0.801	0.801	0.802	0.798	0.791	0.782	0.775	0.77	0.765	0.756	0.748	0.739	0.73	0.724	0.718	0.714	0.711	0.709	0.709	0.71	0.707	0.706	0.702	0.695	0.688	0.682	0.678	0.674
G08	Sample	Dilution_45%	0.45	DMSO	Lycopene	Standard_Development	Run079	Standard_Measurement	Plate_02	Clariostar_Study	MB	Biofoundry_,_London	Linear_Dilution_Pattern_V2	0.696	0.691	0.69	0.685	0.683	0.68	0.677	0.68	0.681	0.681	0.68	0.676	0.672	0.666	0.659	0.653	0.648	0.642	0.636	0.631	0.623	0.616	0.611	0.607	0.602	0.599	0.598	0.597	0.594	0.59	0.586	0.579	0.572	0.565	0.559	0.554
G09	Sample	Dilution_25%	0.25	DMSO	Lycopene	Standard_Development	Run079	Standard_Measurement	Plate_02	Clariostar_Study	MB	Biofoundry_,_London	Linear_Dilution_Pattern_V2	0.305	0.302	0.298	0.294	0.29	0.287	0.284	0.286	0.285	0.284	0.283	0.28	0.276	0.271	0.266	0.264	0.261	0.256	0.254	0.251	0.249	0.246	0.246	0.246	0.246	0.246	0.248	0.249	0.25	0.251	0.251	0.25	0.248	0.248	0.247	0.247
G10	Sample	Dilution_05%	0.0499999999999999	DMSO	Lycopene	Standard_Development	Run079	Standard_Measurement	Plate_02	Clariostar_Study	MB	Biofoundry_,_London	Linear_Dilution_Pattern_V2	0.114	0.11	0.106	0.102	0.1	0.096	0.093	0.094	0.092	0.09	0.088	0.085	0.082	0.079	0.076	0.075	0.073	0.072	0.07	0.069	0.069	0.068	0.068	0.069	0.069	0.07	0.071	0.07	0.072	0.073	0.074	0.074	0.074	0.075	0.075	0.076
G11	Blank	DMSO_Blank		DMSO		Standard_Development	Run079	Standard_Measurement	Plate_02	Clariostar_Study	MB	Biofoundry_,_London	Linear_Dilution_Pattern_V2	0.085	0.081	0.078	0.074	0.072	0.068	0.066	0.067	0.063	0.06	0.057	0.054	0.051	0.049	0.047	0.046	0.044	0.043	0.042	0.042	0.041	0.04	0.041	0.041	0.04	0.04	0.04	0.039	0.039	0.04	0.04	0.04	0.04	0.039	0.039	0.038
G12	Blank	DMSO_Blank		DMSO		Standard_Development	Run079	Standard_Measurement	Plate_02	Clariostar_Study	MB	Biofoundry_,_London	Linear_Dilution_Pattern_V2	0.088	0.084	0.08	0.076	0.073	0.069	0.067	0.069	0.065	0.062	0.058	0.055	0.052	0.048	0.046	0.046	0.044	0.043	0.043	0.042	0.042	0.041	0.041	0.041	0.041	0.04	0.04	0.039	0.04	0.041	0.04	0.04	0.04	0.04	0.039	0.037
H01	Sample	Dilution_85%	0.85	DMSO	Lycopene	Standard_Development	Run079	Standard_Measurement	Plate_02	Clariostar_Study	MB	Biofoundry_,_London	Linear_Dilution_Pattern_V2	1.047	1.043	1.04	1.037	1.034	1.03	1.027	1.028	1.03	1.03	1.034	1.026	1.016	1.006	0.996	0.985	0.979	0.967	0.954	0.945	0.935	0.923	0.915	0.91	0.905	0.902	0.902	0.901	0.901	0.895	0.888	0.879	0.869	0.859	0.851	0.846
H02	Sample	Dilution_65%	0.65	DMSO	Lycopene	Standard_Development	Run079	Standard_Measurement	Plate_02	Clariostar_Study	MB	Biofoundry_,_London	Linear_Dilution_Pattern_V2	0.775	0.773	0.77	0.764	0.762	0.76	0.757	0.758	0.76	0.759	0.76	0.754	0.748	0.739	0.732	0.725	0.721	0.712	0.702	0.694	0.687	0.679	0.674	0.67	0.667	0.666	0.669	0.668	0.668	0.665	0.66	0.655	0.648	0.642	0.638	0.635
H03	Sample	Dilution_45%	0.45	DMSO	Lycopene	Standard_Development	Run079	Standard_Measurement	Plate_02	Clariostar_Study	MB	Biofoundry_,_London	Linear_Dilution_Pattern_V2	0.484	0.481	0.477	0.471	0.469	0.465	0.462	0.466	0.464	0.465	0.463	0.459	0.453	0.447	0.442	0.438	0.433	0.427	0.422	0.416	0.411	0.408	0.406	0.404	0.404	0.405	0.407	0.409	0.409	0.41	0.409	0.406	0.403	0.401	0.4	0.4
H04	Sample	Dilution_25%	0.25	DMSO	Lycopene	Standard_Development	Run079	Standard_Measurement	Plate_02	Clariostar_Study	MB	Biofoundry_,_London	Linear_Dilution_Pattern_V2	0.27	0.265	0.263	0.258	0.254	0.251	0.248	0.25	0.249	0.248	0.246	0.243	0.24	0.234	0.23	0.227	0.225	0.221	0.218	0.216	0.213	0.211	0.212	0.214	0.214	0.216	0.218	0.221	0.224	0.225	0.226	0.227	0.227	0.227	0.228	0.23
H05	Sample	Dilution_05%	0.0499999999999999	DMSO	Lycopene	Standard_Development	Run079	Standard_Measurement	Plate_02	Clariostar_Study	MB	Biofoundry_,_London	Linear_Dilution_Pattern_V2	0.116	0.113	0.11	0.107	0.104	0.1	0.098	0.099	0.097	0.095	0.093	0.089	0.087	0.083	0.081	0.08	0.078	0.075	0.074	0.073	0.072	0.071	0.071	0.072	0.072	0.073	0.074	0.074	0.074	0.076	0.077	0.077	0.077	0.077	0.078	0.078
H06	Sample	Dilution_85%	0.85	DMSO	Lycopene	Standard_Development	Run079	Standard_Measurement	Plate_02	Clariostar_Study	MB	Biofoundry_,_London	Linear_Dilution_Pattern_V2	0.961	0.956	0.954	0.949	0.943	0.939	0.936	0.942	0.943	0.941	0.945	0.94	0.933	0.921	0.911	0.904	0.9	0.888	0.879	0.87	0.857	0.849	0.843	0.839	0.837	0.835	0.837	0.839	0.835	0.834	0.831	0.822	0.813	0.806	0.801	0.799
H07	Sample	Dilution_65%	0.65	DMSO	Lycopene	Standard_Development	Run079	Standard_Measurement	Plate_02	Clariostar_Study	MB	Biofoundry_,_London	Linear_Dilution_Pattern_V2	0.68	0.674	0.67	0.665	0.66	0.656	0.654	0.657	0.657	0.659	0.658	0.652	0.647	0.638	0.63	0.624	0.618	0.61	0.604	0.597	0.59	0.582	0.579	0.577	0.577	0.577	0.579	0.581	0.582	0.582	0.58	0.575	0.571	0.568	0.564	0.564
H08	Sample	Dilution_45%	0.45	DMSO	Lycopene	Standard_Development	Run079	Standard_Measurement	Plate_02	Clariostar_Study	MB	Biofoundry_,_London	Linear_Dilution_Pattern_V2	0.457	0.455	0.451	0.446	0.441	0.438	0.435	0.436	0.437	0.435	0.434	0.431	0.426	0.419	0.412	0.407	0.404	0.398	0.393	0.388	0.384	0.379	0.378	0.377	0.378	0.379	0.381	0.383	0.383	0.384	0.383	0.381	0.378	0.376	0.376	0.376
H09	Sample	Dilution_25%	0.25	DMSO	Lycopene	Standard_Development	Run079	Standard_Measurement	Plate_02	Clariostar_Study	MB	Biofoundry_,_London	Linear_Dilution_Pattern_V2	0.269	0.266	0.263	0.259	0.255	0.251	0.248	0.25	0.248	0.247	0.245	0.241	0.237	0.232	0.227	0.224	0.222	0.218	0.215	0.212	0.21	0.209	0.208	0.208	0.209	0.21	0.212	0.213	0.214	0.216	0.216	0.216	0.215	0.214	0.215	0.216
H10	Sample	Dilution_05%	0.0499999999999999	DMSO	Lycopene	Standard_Development	Run079	Standard_Measurement	Plate_02	Clariostar_Study	MB	Biofoundry_,_London	Linear_Dilution_Pattern_V2	0.117	0.113	0.109	0.105	0.102	0.098	0.096	0.097	0.095	0.092	0.089	0.087	0.083	0.08	0.077	0.076	0.073	0.072	0.071	0.07	0.069	0.069	0.069	0.07	0.069	0.07	0.07	0.07	0.071	0.073	0.074	0.074	0.074	0.075	0.075	0.075
H11	Blank	DMSO_Blank		DMSO		Standard_Development	Run079	Standard_Measurement	Plate_02	Clariostar_Study	MB	Biofoundry_,_London	Linear_Dilution_Pattern_V2	0.088	0.085	0.081	0.077	0.074	0.07	0.068	0.068	0.066	0.062	0.059	0.056	0.053	0.051	0.049	0.048	0.047	0.045	0.045	0.044	0.043	0.042	0.042	0.043	0.043	0.042	0.041	0.041	0.041	0.042	0.042	0.042	0.041	0.04	0.04	0.039
H12	Blank	DMSO_Blank		DMSO		Standard_Development	Run079	Standard_Measurement	Plate_02	Clariostar_Study	MB	Biofoundry_,_London	Linear_Dilution_Pattern_V2	0.094	0.09	0.086	0.083	0.079	0.075	0.072	0.072	0.069	0.066	0.062	0.058	0.055	0.051	0.05	0.049	0.047	0.045	0.044	0.044	0.043	0.042	0.043	0.042	0.042	0.042	0.042	0.041	0.042	0.042	0.041	0.042	0.042	0.041	0.04	0.039
A01	Sample	Dilution_100%	1.0	DMSO	Lycopene	Standard_Development	Run079	Standard_Measurement	Plate_02	Clariostar_Study	MB	Biofoundry_,_London	Linear_Dilution_Pattern_V2	1.273	1.267	1.266	1.261	1.256	1.26	1.259	1.256	1.259	1.257	1.261	1.258	1.245	1.231	1.227	1.222	1.206	1.193	1.178	1.173	1.162	1.145	1.13	1.127	1.121	1.118	1.119	1.119	1.11	1.106	1.097	1.085	1.075	1.061	1.052	1.048
A02	Sample	Dilution_80%	0.8	DMSO	Lycopene	Standard_Development	Run079	Standard_Measurement	Plate_02	Clariostar_Study	MB	Biofoundry_,_London	Linear_Dilution_Pattern_V2	0.81	0.81	0.806	0.799	0.793	0.79	0.789	0.789	0.791	0.791	0.788	0.782	0.774	0.767	0.76	0.752	0.745	0.736	0.725	0.719	0.712	0.704	0.698	0.696	0.694	0.696	0.7	0.703	0.703	0.703	0.699	0.694	0.689	0.684	0.682	0.683
A03	Sample	Dilution_60%	0.6	DMSO	Lycopene	Standard_Development	Run079	Standard_Measurement	Plate_02	Clariostar_Study	MB	Biofoundry_,_London	Linear_Dilution_Pattern_V2	0.566	0.565	0.561	0.555	0.55	0.547	0.546	0.545	0.547	0.546	0.542	0.539	0.532	0.526	0.521	0.516	0.509	0.502	0.497	0.491	0.486	0.48	0.476	0.476	0.478	0.479	0.482	0.485	0.488	0.489	0.486	0.484	0.482	0.48	0.48	0.482
A04	Sample	Dilution_40%	0.4	DMSO	Lycopene	Standard_Development	Run079	Standard_Measurement	Plate_02	Clariostar_Study	MB	Biofoundry_,_London	Linear_Dilution_Pattern_V2	0.398	0.397	0.393	0.39	0.385	0.381	0.38	0.38	0.38	0.379	0.377	0.373	0.367	0.362	0.358	0.353	0.348	0.344	0.34	0.337	0.333	0.331	0.329	0.329	0.329	0.331	0.334	0.337	0.338	0.34	0.339	0.338	0.337	0.337	0.338	0.34
A05	Sample	Dilution_20%	0.2	DMSO	Lycopene	Standard_Development	Run079	Standard_Measurement	Plate_02	Clariostar_Study	MB	Biofoundry_,_London	Linear_Dilution_Pattern_V2	0.213	0.211	0.207	0.204	0.201	0.198	0.197	0.197	0.196	0.195	0.193	0.19	0.186	0.183	0.18	0.179	0.175	0.172	0.17	0.17	0.167	0.166	0.167	0.169	0.17	0.172	0.175	0.177	0.179	0.18	0.181	0.183	0.183	0.184	0.186	0.191
A06	Sample	Dilution_100%	1.0	DMSO	Lycopene	Standard_Development	Run079	Standard_Measurement	Plate_02	Clariostar_Study	MB	Biofoundry_,_London	Linear_Dilution_Pattern_V2	0.886	0.881	0.878	0.871	0.866	0.862	0.862	0.863	0.865	0.866	0.867	0.86	0.847	0.839	0.83	0.823	0.814	0.805	0.793	0.786	0.778	0.769	0.763	0.763	0.763	0.768	0.775	0.782	0.784	0.786	0.783	0.781	0.777	0.775	0.775	0.779
A07	Sample	Dilution_80%	0.8	DMSO	Lycopene	Standard_Development	Run079	Standard_Measurement	Plate_02	Clariostar_Study	MB	Biofoundry_,_London	Linear_Dilution_Pattern_V2	0.704	0.703	0.699	0.693	0.687	0.683	0.683	0.682	0.683	0.684	0.683	0.675	0.667	0.661	0.654	0.645	0.637	0.631	0.621	0.615	0.608	0.602	0.597	0.597	0.599	0.603	0.608	0.613	0.615	0.617	0.615	0.612	0.61	0.607	0.608	0.61
A08	Sample	Dilution_60%	0.6	DMSO	Lycopene	Standard_Development	Run079	Standard_Measurement	Plate_02	Clariostar_Study	MB	Biofoundry_,_London	Linear_Dilution_Pattern_V2	0.538	0.535	0.531	0.526	0.522	0.519	0.517	0.516	0.516	0.516	0.514	0.51	0.502	0.497	0.491	0.485	0.478	0.472	0.465	0.462	0.457	0.451	0.449	0.448	0.45	0.453	0.456	0.461	0.463	0.464	0.463	0.462	0.459	0.457	0.458	0.461
A09	Sample	Dilution_40%	0.4	DMSO	Lycopene	Standard_Development	Run079	Standard_Measurement	Plate_02	Clariostar_Study	MB	Biofoundry_,_London	Linear_Dilution_Pattern_V2	0.378	0.376	0.372	0.367	0.363	0.36	0.359	0.358	0.357	0.358	0.355	0.351	0.345	0.339	0.334	0.33	0.326	0.321	0.317	0.314	0.31	0.307	0.305	0.306	0.306	0.308	0.311	0.315	0.316	0.317	0.317	0.317	0.315	0.314	0.315	0.317
A10	Sample	Dilution_20%	0.2	DMSO	Lycopene	Standard_Development	Run079	Standard_Measurement	Plate_02	Clariostar_Study	MB	Biofoundry_,_London	Linear_Dilution_Pattern_V2	0.22	0.217	0.213	0.209	0.206	0.203	0.201	0.201	0.2	0.199	0.195	0.193	0.188	0.184	0.18	0.177	0.175	0.172	0.169	0.168	0.167	0.165	0.166	0.166	0.167	0.169	0.172	0.173	0.175	0.177	0.178	0.179	0.179	0.18	0.182	0.184
A11	Blank	DMSO_Blank		DMSO		Standard_Development	Run079	Standard_Measurement	Plate_02	Clariostar_Study	MB	Biofoundry_,_London	Linear_Dilution_Pattern_V2	0.096	0.094	0.09	0.087	0.085	0.081	0.079	0.078	0.075	0.072	0.067	0.063	0.06	0.058	0.056	0.055	0.053	0.052	0.05	0.049	0.049	0.048	0.048	0.048	0.047	0.046	0.046	0.046	0.046	0.046	0.046	0.045	0.045	0.044	0.043	0.043
A12	Blank	DMSO_Blank		DMSO		Standard_Development	Run079	Standard_Measurement	Plate_02	Clariostar_Study	MB	Biofoundry_,_London	Linear_Dilution_Pattern_V2	0.097	0.094	0.091	0.088	0.086	0.082	0.079	0.078	0.076	0.072	0.068	0.065	0.061	0.06	0.058	0.056	0.055	0.053	0.051	0.051	0.051	0.049	0.049	0.049	0.048	0.048	0.048	0.047	0.047	0.047	0.047	0.046	0.045	0.044	0.044	0.043
B01	Sample	Dilution_100%	1.0	DMSO	Lycopene	Standard_Development	Run079	Standard_Measurement	Plate_02	Clariostar_Study	MB	Biofoundry_,_London	Linear_Dilution_Pattern_V2	1.683	1.7	1.693	1.684	1.672	1.68	1.686	1.683	1.695	1.696	1.697	1.679	1.675	1.671	1.655	1.648	1.636	1.629	1.594	1.589	1.584	1.563	1.53	1.526	1.52	1.505	1.505	1.499	1.485	1.474	1.451	1.436	1.422	1.402	1.383	1.37
B02	Sample	Dilution_80%	0.8	DMSO	Lycopene	Standard_Development	Run079	Standard_Measurement	Plate_02	Clariostar_Study	MB	Biofoundry_,_London	Linear_Dilution_Pattern_V2	1.082	1.082	1.08	1.073	1.068	1.069	1.069	1.068	1.071	1.072	1.076	1.07	1.06	1.053	1.042	1.037	1.028	1.018	1.003	0.996	0.986	0.976	0.966	0.962	0.959	0.954	0.954	0.956	0.949	0.945	0.936	0.929	0.918	0.912	0.904	0.899
B03	Sample	Dilution_60%	0.6	DMSO	Lycopene	Standard_Development	Run079	Standard_Measurement	Plate_02	Clariostar_Study	MB	Biofoundry_,_London	Linear_Dilution_Pattern_V2	0.703	0.702	0.698	0.692	0.688	0.686	0.685	0.686	0.689	0.689	0.686	0.682	0.675	0.669	0.664	0.657	0.65	0.643	0.635	0.628	0.622	0.616	0.612	0.61	0.609	0.61	0.612	0.612	0.614	0.612	0.608	0.604	0.6	0.596	0.593	0.593
B04	Sample	Dilution_40%	0.4	DMSO	Lycopene	Standard_Development	Run079	Standard_Measurement	Plate_02	Clariostar_Study	MB	Biofoundry_,_London	Linear_Dilution_Pattern_V2	0.46	0.459	0.456	0.451	0.448	0.446	0.444	0.444	0.444	0.444	0.444	0.44	0.434	0.429	0.425	0.42	0.416	0.412	0.406	0.402	0.399	0.395	0.393	0.392	0.392	0.394	0.397	0.399	0.4	0.401	0.399	0.398	0.396	0.395	0.395	0.397
B05	Sample	Dilution_20%	0.2	DMSO	Lycopene	Standard_Development	Run079	Standard_Measurement	Plate_02	Clariostar_Study	MB	Biofoundry_,_London	Linear_Dilution_Pattern_V2	0.223	0.222	0.218	0.214	0.212	0.209	0.207	0.207	0.207	0.206	0.204	0.202	0.198	0.194	0.191	0.189	0.186	0.184	0.181	0.18	0.179	0.177	0.177	0.179	0.18	0.182	0.186	0.188	0.19	0.192	0.192	0.193	0.194	0.194	0.197	0.201
B06	Sample	Dilution_100%	1.0	DMSO	Lycopene	Standard_Development	Run079	Standard_Measurement	Plate_02	Clariostar_Study	MB	Biofoundry_,_London	Linear_Dilution_Pattern_V2	1.067	1.068	1.065	1.055	1.05	1.051	1.05	1.048	1.055	1.054	1.055	1.05	1.037	1.032	1.022	1.013	1.005	0.995	0.98	0.973	0.963	0.954	0.948	0.945	0.944	0.945	0.948	0.952	0.952	0.953	0.948	0.941	0.934	0.929	0.925	0.926
B07	Sample	Dilution_80%	0.8	DMSO	Lycopene	Standard_Development	Run079	Standard_Measurement	Plate_02	Clariostar_Study	MB	Biofoundry_,_London	Linear_Dilution_Pattern_V2	0.797	0.797	0.795	0.786	0.783	0.779	0.778	0.779	0.782	0.785	0.783	0.779	0.77	0.762	0.754	0.746	0.737	0.729	0.719	0.713	0.706	0.699	0.694	0.693	0.694	0.695	0.699	0.704	0.706	0.706	0.704	0.699	0.695	0.691	0.69	0.693
B08	Sample	Dilution_60%	0.6	DMSO	Lycopene	Standard_Development	Run079	Standard_Measurement	Plate_02	Clariostar_Study	MB	Biofoundry_,_London	Linear_Dilution_Pattern_V2	0.767	0.769	0.766	0.76	0.755	0.754	0.754	0.753	0.755	0.755	0.755	0.751	0.741	0.736	0.729	0.724	0.718	0.71	0.701	0.694	0.689	0.681	0.674	0.672	0.671	0.669	0.669	0.669	0.669	0.666	0.66	0.655	0.648	0.643	0.638	0.636
B09	Sample	Dilution_40%	0.4	DMSO	Lycopene	Standard_Development	Run079	Standard_Measurement	Plate_02	Clariostar_Study	MB	Biofoundry_,_London	Linear_Dilution_Pattern_V2	0.405	0.404	0.4	0.396	0.392	0.388	0.387	0.386	0.387	0.387	0.384	0.381	0.375	0.369	0.365	0.361	0.356	0.351	0.346	0.344	0.34	0.337	0.334	0.335	0.335	0.337	0.339	0.341	0.343	0.344	0.343	0.341	0.34	0.339	0.339	0.341
B10	Sample	Dilution_20%	0.2	DMSO	Lycopene	Standard_Development	Run079	Standard_Measurement	Plate_02	Clariostar_Study	MB	Biofoundry_,_London	Linear_Dilution_Pattern_V2	0.215	0.213	0.21	0.205	0.203	0.2	0.198	0.198	0.198	0.197	0.195	0.192	0.186	0.183	0.18	0.176	0.173	0.171	0.168	0.167	0.166	0.165	0.166	0.167	0.168	0.17	0.172	0.174	0.176	0.178	0.179	0.18	0.18	0.181	0.183	0.186
B11	Blank	DMSO_Blank		DMSO		Standard_Development	Run079	Standard_Measurement	Plate_02	Clariostar_Study	MB	Biofoundry_,_London	Linear_Dilution_Pattern_V2	0.091	0.088	0.085	0.082	0.079	0.076	0.075	0.072	0.07	0.068	0.063	0.061	0.057	0.055	0.054	0.053	0.051	0.05	0.048	0.048	0.047	0.046	0.046	0.046	0.046	0.045	0.045	0.045	0.045	0.044	0.044	0.044	0.044	0.042	0.042	0.042
B12	Blank	DMSO_Blank		DMSO		Standard_Development	Run079	Standard_Measurement	Plate_02	Clariostar_Study	MB	Biofoundry_,_London	Linear_Dilution_Pattern_V2	0.093	0.091	0.087	0.084	0.081	0.078	0.076	0.074	0.072	0.068	0.064	0.061	0.057	0.056	0.054	0.053	0.051	0.05	0.048	0.048	0.047	0.046	0.046	0.046	0.046	0.045	0.045	0.045	0.044	0.044	0.044	0.044	0.044	0.043	0.043	0.042
C01	Sample	Dilution_95%	0.95	DMSO	Lycopene	Standard_Development	Run079	Standard_Measurement	Plate_02	Clariostar_Study	MB	Biofoundry_,_London	Linear_Dilution_Pattern_V2	1.92	1.91	1.909	1.892	1.88	1.912	1.919	1.908	1.907	1.904	1.911	1.913	1.868	1.886	1.878	1.882	1.871	1.849	1.813	1.82	1.806	1.785	1.759	1.743	1.729	1.705	1.689	1.695	1.67	1.651	1.628	1.606	1.586	1.566	1.542	1.521
C02	Sample	Dilution_75%	0.75	DMSO	Lycopene	Standard_Development	Run079	Standard_Measurement	Plate_02	Clariostar_Study	MB	Biofoundry_,_London	Linear_Dilution_Pattern_V2	1.094	1.099	1.096	1.093	1.087	1.086	1.086	1.086	1.09	1.092	1.091	1.089	1.078	1.07	1.061	1.055	1.049	1.04	1.025	1.018	1.009	0.999	0.986	0.982	0.978	0.972	0.972	0.971	0.964	0.96	0.953	0.943	0.931	0.923	0.913	0.908
C03	Sample	Dilution_55%	0.55	DMSO	Lycopene	Standard_Development	Run079	Standard_Measurement	Plate_02	Clariostar_Study	MB	Biofoundry_,_London	Linear_Dilution_Pattern_V2	0.711	0.71	0.709	0.705	0.7	0.698	0.697	0.7	0.703	0.703	0.7	0.698	0.692	0.684	0.677	0.672	0.667	0.66	0.651	0.646	0.641	0.634	0.629	0.627	0.625	0.625	0.624	0.626	0.626	0.624	0.619	0.614	0.609	0.604	0.601	0.6
C04	Sample	Dilution_35%	0.35	DMSO	Lycopene	Standard_Development	Run079	Standard_Measurement	Plate_02	Clariostar_Study	MB	Biofoundry_,_London	Linear_Dilution_Pattern_V2	0.405	0.403	0.401	0.397	0.394	0.391	0.39	0.39	0.392	0.391	0.389	0.385	0.38	0.376	0.372	0.369	0.365	0.36	0.355	0.353	0.349	0.346	0.345	0.346	0.346	0.347	0.349	0.352	0.353	0.353	0.353	0.352	0.35	0.349	0.35	0.352
C05	Sample	Dilution_15%	0.15	DMSO	Lycopene	Standard_Development	Run079	Standard_Measurement	Plate_02	Clariostar_Study	MB	Biofoundry_,_London	Linear_Dilution_Pattern_V2	0.198	0.196	0.193	0.189	0.187	0.183	0.182	0.182	0.183	0.182	0.18	0.177	0.173	0.17	0.168	0.166	0.163	0.161	0.158	0.158	0.157	0.155	0.156	0.158	0.159	0.16	0.162	0.164	0.165	0.167	0.167	0.168	0.168	0.169	0.17	0.173
C06	Sample	Dilution_95%	0.95	DMSO	Lycopene	Standard_Development	Run079	Standard_Measurement	Plate_02	Clariostar_Study	MB	Biofoundry_,_London	Linear_Dilution_Pattern_V2	1.119	1.124	1.121	1.115	1.107	1.108	1.106	1.107	1.118	1.119	1.113	1.108	1.1	1.092	1.084	1.078	1.068	1.056	1.041	1.035	1.023	1.012	1.002	0.999	0.999	0.997	1.0	1.0	1.0	0.999	0.992	0.983	0.975	0.966	0.961	0.959
C07	Sample	Dilution_75%	0.75	DMSO	Lycopene	Standard_Development	Run079	Standard_Measurement	Plate_02	Clariostar_Study	MB	Biofoundry_,_London	Linear_Dilution_Pattern_V2	0.869	0.869	0.865	0.861	0.857	0.856	0.854	0.856	0.857	0.857	0.857	0.852	0.845	0.839	0.831	0.826	0.817	0.807	0.797	0.79	0.784	0.774	0.767	0.766	0.763	0.762	0.764	0.766	0.765	0.764	0.757	0.753	0.746	0.742	0.737	0.737
C08	Sample	Dilution_55%	0.55	DMSO	Lycopene	Standard_Development	Run079	Standard_Measurement	Plate_02	Clariostar_Study	MB	Biofoundry_,_London	Linear_Dilution_Pattern_V2	1.092	1.098	1.097	1.098	1.091	1.093	1.094	1.094	1.099	1.101	1.1	1.092	1.085	1.079	1.075	1.067	1.058	1.052	1.037	1.028	1.019	1.01	1.0	0.992	0.983	0.975	0.97	0.962	0.951	0.944	0.931	0.92	0.906	0.895	0.881	0.871
C09	Sample	Dilution_35%	0.35	DMSO	Lycopene	Standard_Development	Run079	Standard_Measurement	Plate_02	Clariostar_Study	MB	Biofoundry_,_London	Linear_Dilution_Pattern_V2	0.559	0.558	0.556	0.551	0.548	0.546	0.543	0.544	0.546	0.545	0.542	0.539	0.532	0.527	0.524	0.52	0.515	0.509	0.503	0.499	0.494	0.49	0.485	0.482	0.48	0.478	0.477	0.475	0.473	0.47	0.466	0.462	0.456	0.451	0.447	0.443
C10	Sample	Dilution_15%	0.15	DMSO	Lycopene	Standard_Development	Run079	Standard_Measurement	Plate_02	Clariostar_Study	MB	Biofoundry_,_London	Linear_Dilution_Pattern_V2	0.234	0.231	0.229	0.225	0.223	0.219	0.217	0.216	0.217	0.215	0.212	0.209	0.205	0.201	0.198	0.196	0.193	0.191	0.188	0.186	0.185	0.183	0.182	0.183	0.183	0.182	0.183	0.185	0.185	0.186	0.185	0.185	0.184	0.183	0.183	0.184
C11	Blank	DMSO_Blank		DMSO		Standard_Development	Run079	Standard_Measurement	Plate_02	Clariostar_Study	MB	Biofoundry_,_London	Linear_Dilution_Pattern_V2	0.09	0.087	0.083	0.08	0.077	0.074	0.072	0.071	0.069	0.066	0.062	0.059	0.056	0.053	0.051	0.051	0.049	0.048	0.046	0.046	0.046	0.044	0.045	0.045	0.044	0.043	0.043	0.042	0.043	0.043	0.043	0.042	0.042	0.041	0.041	0.04
C12	Blank	DMSO_Blank		DMSO		Standard_Development	Run079	Standard_Measurement	Plate_02	Clariostar_Study	MB	Biofoundry_,_London	Linear_Dilution_Pattern_V2	0.092	0.09	0.086	0.083	0.08	0.076	0.073	0.073	0.07	0.067	0.063	0.06	0.057	0.054	0.052	0.052	0.051	0.049	0.047	0.047	0.046	0.045	0.045	0.046	0.045	0.044	0.045	0.044	0.044	0.044	0.044	0.044	0.044	0.043	0.043	0.041
D01	Sample	Dilution_95%	0.95	DMSO	Lycopene	Standard_Development	Run079	Standard_Measurement	Plate_02	Clariostar_Study	MB	Biofoundry_,_London	Linear_Dilution_Pattern_V2	1.817	1.826	1.851	1.833	1.826	1.841	1.846	1.837	1.831	1.846	1.858	1.851	1.819	1.816	1.824	1.821	1.817	1.79	1.753	1.743	1.736	1.713	1.674	1.669	1.665	1.643	1.633	1.633	1.614	1.601	1.576	1.552	1.531	1.516	1.491	1.473
D02	Sample	Dilution_75%	0.75	DMSO	Lycopene	Standard_Development	Run079	Standard_Measurement	Plate_02	Clariostar_Study	MB	Biofoundry_,_London	Linear_Dilution_Pattern_V2	1.353	1.351	1.356	1.346	1.339	1.352	1.352	1.349	1.36	1.36	1.364	1.354	1.342	1.339	1.328	1.321	1.315	1.308	1.29	1.283	1.268	1.256	1.241	1.233	1.227	1.212	1.211	1.207	1.196	1.185	1.17	1.157	1.139	1.127	1.113	1.104
D03	Sample	Dilution_55%	0.55	DMSO	Lycopene	Standard_Development	Run079	Standard_Measurement	Plate_02	Clariostar_Study	MB	Biofoundry_,_London	Linear_Dilution_Pattern_V2	0.817	0.818	0.815	0.811	0.808	0.805	0.805	0.806	0.811	0.811	0.81	0.806	0.798	0.794	0.786	0.779	0.774	0.768	0.756	0.749	0.744	0.737	0.73	0.728	0.724	0.721	0.72	0.721	0.717	0.715	0.708	0.702	0.694	0.688	0.682	0.679
D04	Sample	Dilution_35%	0.35	DMSO	Lycopene	Standard_Development	Run079	Standard_Measurement	Plate_02	Clariostar_Study	MB	Biofoundry_,_London	Linear_Dilution_Pattern_V2	0.467	0.467	0.465	0.461	0.458	0.455	0.454	0.456	0.457	0.459	0.456	0.452	0.447	0.442	0.438	0.435	0.43	0.426	0.421	0.418	0.414	0.41	0.407	0.406	0.406	0.407	0.408	0.41	0.41	0.41	0.408	0.406	0.404	0.402	0.4	0.401
D05	Sample	Dilution_15%	0.15	DMSO	Lycopene	Standard_Development	Run079	Standard_Measurement	Plate_02	Clariostar_Study	MB	Biofoundry_,_London	Linear_Dilution_Pattern_V2	0.262	0.261	0.259	0.255	0.253	0.25	0.249	0.251	0.25	0.249	0.247	0.245	0.242	0.238	0.236	0.233	0.231	0.228	0.225	0.223	0.222	0.22	0.22	0.22	0.22	0.22	0.222	0.223	0.223	0.224	0.223	0.224	0.223	0.221	0.222	0.223
D06	Sample	Dilution_95%	0.95	DMSO	Lycopene	Standard_Development	Run079	Standard_Measurement	Plate_02	Clariostar_Study	MB	Biofoundry_,_London	Linear_Dilution_Pattern_V2	1.33	1.34	1.337	1.332	1.326	1.328	1.328	1.323	1.339	1.339	1.337	1.332	1.325	1.316	1.305	1.3	1.292	1.28	1.262	1.25	1.244	1.231	1.215	1.211	1.206	1.201	1.204	1.203	1.194	1.19	1.18	1.17	1.156	1.144	1.135	1.132
D07	Sample	Dilution_75%	0.75	DMSO	Lycopene	Standard_Development	Run079	Standard_Measurement	Plate_02	Clariostar_Study	MB	Biofoundry_,_London	Linear_Dilution_Pattern_V2	0.963	0.962	0.959	0.954	0.947	0.945	0.946	0.947	0.951	0.953	0.952	0.947	0.938	0.932	0.924	0.918	0.909	0.9	0.89	0.884	0.875	0.864	0.856	0.853	0.851	0.848	0.85	0.85	0.847	0.844	0.839	0.831	0.823	0.815	0.809	0.807
D08	Sample	Dilution_55%	0.55	DMSO	Lycopene	Standard_Development	Run079	Standard_Measurement	Plate_02	Clariostar_Study	MB	Biofoundry_,_London	Linear_Dilution_Pattern_V2	1.601	1.61	1.623	1.615	1.605	1.623	1.626	1.615	1.613	1.619	1.635	1.623	1.606	1.608	1.607	1.605	1.6	1.584	1.559	1.545	1.537	1.52	1.496	1.49	1.47	1.45	1.441	1.432	1.407	1.392	1.374	1.351	1.329	1.304	1.282	1.265
D09	Sample	Dilution_35%	0.35	DMSO	Lycopene	Standard_Development	Run079	Standard_Measurement	Plate_02	Clariostar_Study	MB	Biofoundry_,_London	Linear_Dilution_Pattern_V2	1.367	1.377	1.379	1.375	1.374	1.38	1.381	1.377	1.382	1.384	1.39	1.383	1.369	1.365	1.36	1.366	1.354	1.346	1.323	1.322	1.315	1.297	1.277	1.264	1.248	1.232	1.219	1.207	1.192	1.175	1.157	1.134	1.113	1.094	1.074	1.057
D10	Sample	Dilution_15%	0.15	DMSO	Lycopene	Standard_Development	Run079	Standard_Measurement	Plate_02	Clariostar_Study	MB	Biofoundry_,_London	Linear_Dilution_Pattern_V2	0.63	0.633	0.631	0.629	0.627	0.626	0.625	0.625	0.625	0.623	0.622	0.618	0.613	0.611	0.608	0.604	0.598	0.594	0.59	0.586	0.581	0.574	0.568	0.562	0.558	0.551	0.545	0.54	0.533	0.526	0.519	0.511	0.503	0.495	0.487	0.479
D11	Blank	DMSO_Blank		DMSO		Standard_Development	Run079	Standard_Measurement	Plate_02	Clariostar_Study	MB	Biofoundry_,_London	Linear_Dilution_Pattern_V2	0.091	0.089	0.086	0.082	0.079	0.075	0.073	0.072	0.07	0.067	0.063	0.059	0.056	0.053	0.052	0.051	0.049	0.048	0.046	0.046	0.045	0.045	0.045	0.045	0.044	0.044	0.044	0.043	0.043	0.044	0.044	0.043	0.043	0.041	0.041	0.04
D12	Blank	DMSO_Blank		DMSO		Standard_Development	Run079	Standard_Measurement	Plate_02	Clariostar_Study	MB	Biofoundry_,_London	Linear_Dilution_Pattern_V2	0.089	0.086	0.082	0.079	0.076	0.072	0.071	0.07	0.068	0.065	0.061	0.058	0.055	0.052	0.051	0.051	0.048	0.047	0.046	0.046	0.044	0.043	0.044	0.044	0.044	0.043	0.043	0.043	0.042	0.043	0.042	0.043	0.042	0.041	0.041	0.04
E01	Sample	Dilution_90%	0.9	DMSO	Lycopene	Standard_Development	Run079	Standard_Measurement	Plate_02	Clariostar_Study	MB	Biofoundry_,_London	Linear_Dilution_Pattern_V2	2.058	2.031	2.04	2.049	2.035	2.088	2.089	2.076	2.081	2.097	2.089	2.065	2.026	2.037	2.053	2.047	2.025	1.996	1.977	1.975	1.954	1.926	1.883	1.869	1.869	1.839	1.827	1.821	1.789	1.778	1.751	1.722	1.698	1.665	1.642	1.62
E02	Sample	Dilution_70%	0.7	DMSO	Lycopene	Standard_Development	Run079	Standard_Measurement	Plate_02	Clariostar_Study	MB	Biofoundry_,_London	Linear_Dilution_Pattern_V2	1.258	1.259	1.263	1.258	1.255	1.26	1.258	1.258	1.264	1.269	1.268	1.257	1.249	1.244	1.238	1.231	1.228	1.213	1.198	1.187	1.177	1.165	1.151	1.144	1.135	1.125	1.12	1.117	1.111	1.103	1.088	1.076	1.061	1.05	1.038	1.028
E03	Sample	Dilution_50%	0.5	DMSO	Lycopene	Standard_Development	Run079	Standard_Measurement	Plate_02	Clariostar_Study	MB	Biofoundry_,_London	Linear_Dilution_Pattern_V2	0.718	0.718	0.715	0.711	0.707	0.706	0.704	0.706	0.709	0.71	0.707	0.704	0.699	0.691	0.686	0.682	0.676	0.669	0.659	0.655	0.648	0.642	0.638	0.635	0.633	0.629	0.631	0.63	0.629	0.627	0.622	0.617	0.611	0.605	0.601	0.6
E04	Sample	Dilution_30%	0.3	DMSO	Lycopene	Standard_Development	Run079	Standard_Measurement	Plate_02	Clariostar_Study	MB	Biofoundry_,_London	Linear_Dilution_Pattern_V2	0.402	0.401	0.398	0.394	0.39	0.388	0.386	0.387	0.388	0.389	0.386	0.383	0.378	0.374	0.37	0.367	0.363	0.359	0.355	0.352	0.349	0.345	0.343	0.344	0.344	0.344	0.346	0.347	0.348	0.348	0.347	0.346	0.344	0.342	0.342	0.342
E05	Sample	Dilution_10%	0.1	DMSO	Lycopene	Standard_Development	Run079	Standard_Measurement	Plate_02	Clariostar_Study	MB	Biofoundry_,_London	Linear_Dilution_Pattern_V2	0.146	0.145	0.141	0.137	0.134	0.131	0.13	0.13	0.13	0.13	0.127	0.125	0.122	0.118	0.116	0.115	0.112	0.11	0.108	0.107	0.107	0.106	0.106	0.108	0.109	0.11	0.113	0.114	0.115	0.117	0.118	0.119	0.12	0.12	0.122	0.124
E06	Sample	Dilution_90%	0.9	DMSO	Lycopene	Standard_Development	Run079	Standard_Measurement	Plate_02	Clariostar_Study	MB	Biofoundry_,_London	Linear_Dilution_Pattern_V2	1.216	1.221	1.219	1.21	1.204	1.205	1.205	1.213	1.213	1.21	1.215	1.206	1.194	1.191	1.185	1.174	1.165	1.157	1.14	1.132	1.119	1.109	1.095	1.091	1.088	1.085	1.086	1.083	1.08	1.074	1.065	1.055	1.045	1.037	1.029	1.024
E07	Sample	Dilution_70%	0.7	DMSO	Lycopene	Standard_Development	Run079	Standard_Measurement	Plate_02	Clariostar_Study	MB	Biofoundry_,_London	Linear_Dilution_Pattern_V2	0.879	0.88	0.874	0.869	0.865	0.865	0.863	0.866	0.867	0.87	0.868	0.864	0.854	0.848	0.842	0.835	0.829	0.82	0.807	0.801	0.794	0.785	0.778	0.775	0.772	0.771	0.772	0.773	0.771	0.769	0.765	0.759	0.752	0.744	0.74	0.738
E08	Sample	Dilution_50%	0.5	DMSO	Lycopene	Standard_Development	Run079	Standard_Measurement	Plate_02	Clariostar_Study	MB	Biofoundry_,_London	Linear_Dilution_Pattern_V2	1.436	1.443	1.447	1.435	1.427	1.431	1.439	1.435	1.444	1.446	1.442	1.434	1.425	1.428	1.421	1.417	1.413	1.399	1.376	1.366	1.358	1.342	1.323	1.312	1.299	1.282	1.271	1.263	1.244	1.228	1.208	1.192	1.171	1.151	1.129	1.112
E09	Sample	Dilution_30%	0.3	DMSO	Lycopene	Standard_Development	Run079	Standard_Measurement	Plate_02	Clariostar_Study	MB	Biofoundry_,_London	Linear_Dilution_Pattern_V2	1.107	1.115	1.119	1.116	1.111	1.111	1.111	1.114	1.119	1.118	1.117	1.112	1.1	1.1	1.097	1.096	1.086	1.077	1.066	1.059	1.051	1.037	1.022	1.013	1.003	0.99	0.981	0.971	0.958	0.947	0.93	0.916	0.901	0.884	0.868	0.854
E10	Sample	Dilution_10%	0.1	DMSO	Lycopene	Standard_Development	Run079	Standard_Measurement	Plate_02	Clariostar_Study	MB	Biofoundry_,_London	Linear_Dilution_Pattern_V2	0.401	0.401	0.4	0.396	0.394	0.391	0.389	0.391	0.39	0.388	0.385	0.383	0.379	0.376	0.374	0.371	0.368	0.364	0.36	0.358	0.354	0.35	0.347	0.346	0.342	0.339	0.336	0.333	0.33	0.327	0.324	0.319	0.315	0.31	0.306	0.302
E11	Blank	DMSO_Blank		DMSO		Standard_Development	Run079	Standard_Measurement	Plate_02	Clariostar_Study	MB	Biofoundry_,_London	Linear_Dilution_Pattern_V2	0.092	0.089	0.086	0.082	0.079	0.075	0.073	0.072	0.069	0.067	0.063	0.06	0.057	0.054	0.052	0.052	0.05	0.048	0.047	0.046	0.046	0.045	0.045	0.045	0.045	0.044	0.044	0.044	0.044	0.044	0.044	0.044	0.043	0.042	0.042	0.041
E12	Blank	DMSO_Blank		DMSO		Standard_Development	Run079	Standard_Measurement	Plate_02	Clariostar_Study	MB	Biofoundry_,_London	Linear_Dilution_Pattern_V2	0.096	0.093	0.089	0.086	0.083	0.079	0.077	0.077	0.074	0.071	0.067	0.064	0.06	0.058	0.056	0.055	0.053	0.052	0.051	0.05	0.049	0.048	0.048	0.048	0.048	0.047	0.047	0.047	0.047	0.047	0.047	0.047	0.046	0.045	0.044	0.043
F01	Sample	Dilution_90%	0.9	DMSO	Lycopene	Standard_Development	Run079	Standard_Measurement	Plate_02	Clariostar_Study	MB	Biofoundry_,_London	Linear_Dilution_Pattern_V2	1.61	1.609	1.612	1.609	1.605	1.606	1.616	1.615	1.622	1.619	1.625	1.619	1.595	1.594	1.584	1.565	1.571	1.558	1.524	1.513	1.507	1.493	1.469	1.46	1.451	1.439	1.431	1.423	1.409	1.401	1.382	1.363	1.347	1.327	1.308	1.297
F02	Sample	Dilution_70%	0.7	DMSO	Lycopene	Standard_Development	Run079	Standard_Measurement	Plate_02	Clariostar_Study	MB	Biofoundry_,_London	Linear_Dilution_Pattern_V2	1.118	1.122	1.121	1.119	1.113	1.116	1.111	1.114	1.121	1.124	1.127	1.117	1.111	1.102	1.09	1.088	1.082	1.068	1.053	1.046	1.037	1.023	1.012	1.009	1.002	0.995	0.992	0.99	0.985	0.977	0.968	0.958	0.948	0.934	0.924	0.917
F03	Sample	Dilution_50%	0.5	DMSO	Lycopene	Standard_Development	Run079	Standard_Measurement	Plate_02	Clariostar_Study	MB	Biofoundry_,_London	Linear_Dilution_Pattern_V2	0.773	0.776	0.775	0.77	0.766	0.765	0.764	0.765	0.769	0.768	0.769	0.766	0.759	0.752	0.746	0.74	0.734	0.727	0.718	0.712	0.705	0.697	0.692	0.688	0.685	0.682	0.681	0.679	0.675	0.672	0.666	0.661	0.653	0.646	0.64	0.636
F04	Sample	Dilution_30%	0.3	DMSO	Lycopene	Standard_Development	Run079	Standard_Measurement	Plate_02	Clariostar_Study	MB	Biofoundry_,_London	Linear_Dilution_Pattern_V2	0.435	0.434	0.432	0.428	0.425	0.423	0.421	0.422	0.423	0.423	0.421	0.418	0.412	0.408	0.404	0.402	0.397	0.393	0.387	0.385	0.381	0.377	0.374	0.374	0.374	0.374	0.375	0.375	0.374	0.374	0.372	0.37	0.367	0.364	0.363	0.362
F05	Sample	Dilution_10%	0.1	DMSO	Lycopene	Standard_Development	Run079	Standard_Measurement	Plate_02	Clariostar_Study	MB	Biofoundry_,_London	Linear_Dilution_Pattern_V2	0.166	0.165	0.161	0.158	0.156	0.152	0.151	0.15	0.15	0.149	0.148	0.146	0.142	0.139	0.136	0.135	0.132	0.13	0.128	0.127	0.126	0.126	0.126	0.127	0.128	0.129	0.13	0.132	0.133	0.135	0.135	0.137	0.137	0.137	0.138	0.14
F06	Sample	Dilution_90%	0.9	DMSO	Lycopene	Standard_Development	Run079	Standard_Measurement	Plate_02	Clariostar_Study	MB	Biofoundry_,_London	Linear_Dilution_Pattern_V2	1.32	1.319	1.317	1.312	1.307	1.309	1.308	1.306	1.31	1.315	1.315	1.308	1.298	1.291	1.282	1.276	1.27	1.253	1.241	1.234	1.222	1.206	1.192	1.185	1.177	1.174	1.171	1.172	1.162	1.157	1.144	1.133	1.118	1.108	1.097	1.089
F07	Sample	Dilution_70%	0.7	DMSO	Lycopene	Standard_Development	Run079	Standard_Measurement	Plate_02	Clariostar_Study	MB	Biofoundry_,_London	Linear_Dilution_Pattern_V2	0.963	0.966	0.963	0.956	0.952	0.952	0.953	0.954	0.956	0.957	0.955	0.951	0.941	0.933	0.927	0.921	0.913	0.905	0.893	0.885	0.877	0.868	0.859	0.855	0.848	0.846	0.847	0.846	0.842	0.836	0.829	0.822	0.812	0.803	0.796	0.791
F08	Sample	Dilution_50%	0.5	DMSO	Lycopene	Standard_Development	Run079	Standard_Measurement	Plate_02	Clariostar_Study	MB	Biofoundry_,_London	Linear_Dilution_Pattern_V2	1.107	1.107	1.111	1.111	1.107	1.106	1.103	1.102	1.109	1.106	1.109	1.1	1.093	1.089	1.084	1.078	1.074	1.063	1.051	1.043	1.032	1.019	1.006	0.999	0.993	0.982	0.976	0.968	0.957	0.948	0.933	0.92	0.907	0.893	0.878	0.867
F09	Sample	Dilution_30%	0.3	DMSO	Lycopene	Standard_Development	Run079	Standard_Measurement	Plate_02	Clariostar_Study	MB	Biofoundry_,_London	Linear_Dilution_Pattern_V2	0.627	0.626	0.622	0.62	0.618	0.615	0.614	0.615	0.615	0.614	0.612	0.61	0.603	0.599	0.594	0.59	0.587	0.581	0.573	0.569	0.564	0.559	0.553	0.548	0.544	0.541	0.537	0.535	0.531	0.526	0.52	0.513	0.506	0.5	0.493	0.487
F10	Sample	Dilution_10%	0.1	DMSO	Lycopene	Standard_Development	Run079	Standard_Measurement	Plate_02	Clariostar_Study	MB	Biofoundry_,_London	Linear_Dilution_Pattern_V2	0.205	0.203	0.2	0.196	0.193	0.19	0.189	0.189	0.189	0.187	0.184	0.181	0.177	0.173	0.171	0.169	0.166	0.164	0.162	0.16	0.159	0.157	0.158	0.158	0.158	0.158	0.158	0.158	0.159	0.159	0.159	0.159	0.158	0.156	0.157	0.157
F11	Blank	DMSO		DMSO		Standard_Development	Run079	Standard_Measurement	Plate_02	Clariostar_Study	MB	Biofoundry_,_London	Linear_Dilution_Pattern_V2	0.091	0.089	0.085	0.081	0.078	0.075	0.072	0.072	0.07	0.067	0.063	0.06	0.057	0.053	0.052	0.052	0.05	0.049	0.048	0.047	0.045	0.044	0.045	0.046	0.045	0.044	0.044	0.044	0.044	0.044	0.044	0.044	0.044	0.042	0.042	0.04
F12	Blank	DMSO		DMSO		Standard_Development	Run079	Standard_Measurement	Plate_02	Clariostar_Study	MB	Biofoundry_,_London	Linear_Dilution_Pattern_V2	0.09	0.087	0.084	0.08	0.077	0.073	0.071	0.07	0.068	0.065	0.06	0.056	0.054	0.052	0.05	0.049	0.047	0.046	0.044	0.044	0.043	0.042	0.043	0.043	0.042	0.041	0.041	0.041	0.042	0.042	0.041	0.042	0.041	0.04	0.039	0.039
G01	Sample	Dilution_85%	0.85	DMSO	Lycopene	Standard_Development	Run079	Standard_Measurement	Plate_02	Clariostar_Study	MB	Biofoundry_,_London	Linear_Dilution_Pattern_V2	1.336	1.343	1.343	1.336	1.328	1.329	1.328	1.327	1.336	1.336	1.334	1.327	1.316	1.311	1.302	1.298	1.291	1.277	1.254	1.248	1.236	1.219	1.205	1.2	1.187	1.179	1.177	1.175	1.166	1.157	1.145	1.129	1.115	1.103	1.087	1.08
G02	Sample	Dilution_65%	0.65	DMSO	Lycopene	Standard_Development	Run079	Standard_Measurement	Plate_02	Clariostar_Study	MB	Biofoundry_,_London	Linear_Dilution_Pattern_V2	1.014	1.016	1.012	1.009	1.004	1.002	1.004	1.006	1.008	1.012	1.014	1.006	0.995	0.989	0.984	0.98	0.969	0.961	0.948	0.941	0.931	0.921	0.912	0.907	0.902	0.896	0.894	0.893	0.886	0.881	0.871	0.862	0.853	0.843	0.832	0.825
G03	Sample	Dilution_45%	0.45	DMSO	Lycopene	Standard_Development	Run079	Standard_Measurement	Plate_02	Clariostar_Study	MB	Biofoundry_,_London	Linear_Dilution_Pattern_V2	0.578	0.577	0.574	0.569	0.566	0.564	0.563	0.564	0.564	0.566	0.565	0.56	0.555	0.55	0.545	0.54	0.535	0.529	0.523	0.518	0.513	0.508	0.505	0.503	0.501	0.502	0.502	0.502	0.501	0.501	0.497	0.494	0.489	0.486	0.483	0.482
G04	Sample	Dilution_25%	0.25	DMSO	Lycopene	Standard_Development	Run079	Standard_Measurement	Plate_02	Clariostar_Study	MB	Biofoundry_,_London	Linear_Dilution_Pattern_V2	0.279	0.277	0.273	0.27	0.267	0.263	0.262	0.263	0.263	0.263	0.261	0.258	0.254	0.25	0.247	0.244	0.24	0.237	0.234	0.233	0.231	0.229	0.229	0.23	0.231	0.233	0.236	0.238	0.24	0.242	0.242	0.243	0.243	0.242	0.243	0.246
G05	Sample	Dilution_05%	0.0499999999999999	DMSO	Lycopene	Standard_Development	Run079	Standard_Measurement	Plate_02	Clariostar_Study	MB	Biofoundry_,_London	Linear_Dilution_Pattern_V2	0.11	0.108	0.104	0.099	0.097	0.093	0.091	0.093	0.091	0.09	0.088	0.085	0.083	0.079	0.078	0.076	0.073	0.072	0.07	0.07	0.069	0.068	0.069	0.07	0.07	0.071	0.071	0.072	0.073	0.074	0.075	0.076	0.076	0.076	0.076	0.076
G06	Sample	Dilution_85%	0.85	DMSO	Lycopene	Standard_Development	Run079	Standard_Measurement	Plate_02	Clariostar_Study	MB	Biofoundry_,_London	Linear_Dilution_Pattern_V2	1.058	1.057	1.053	1.047	1.039	1.038	1.037	1.041	1.046	1.047	1.045	1.038	1.029	1.024	1.017	1.009	1.001	0.991	0.977	0.971	0.959	0.951	0.94	0.936	0.933	0.931	0.932	0.931	0.929	0.925	0.918	0.911	0.9	0.892	0.884	0.881
G07	Sample	Dilution_65%	0.65	DMSO	Lycopene	Standard_Development	Run079	Standard_Measurement	Plate_02	Clariostar_Study	MB	Biofoundry_,_London	Linear_Dilution_Pattern_V2	0.826	0.825	0.822	0.814	0.809	0.808	0.807	0.808	0.809	0.813	0.811	0.806	0.798	0.791	0.784	0.78	0.771	0.763	0.753	0.746	0.738	0.73	0.722	0.72	0.718	0.717	0.717	0.717	0.714	0.712	0.707	0.701	0.693	0.687	0.682	0.678
G08	Sample	Dilution_45%	0.45	DMSO	Lycopene	Standard_Development	Run079	Standard_Measurement	Plate_02	Clariostar_Study	MB	Biofoundry_,_London	Linear_Dilution_Pattern_V2	0.71	0.709	0.706	0.702	0.699	0.696	0.694	0.697	0.697	0.696	0.695	0.693	0.687	0.68	0.676	0.672	0.666	0.659	0.652	0.645	0.639	0.631	0.625	0.622	0.617	0.616	0.613	0.61	0.606	0.603	0.596	0.59	0.582	0.576	0.569	0.565
G09	Sample	Dilution_25%	0.25	DMSO	Lycopene	Standard_Development	Run079	Standard_Measurement	Plate_02	Clariostar_Study	MB	Biofoundry_,_London	Linear_Dilution_Pattern_V2	0.304	0.303	0.299	0.295	0.291	0.288	0.286	0.285	0.286	0.285	0.284	0.28	0.274	0.27	0.268	0.264	0.26	0.257	0.253	0.251	0.249	0.246	0.245	0.245	0.245	0.247	0.248	0.249	0.25	0.25	0.249	0.249	0.247	0.245	0.245	0.245
G10	Sample	Dilution_05%	0.0499999999999999	DMSO	Lycopene	Standard_Development	Run079	Standard_Measurement	Plate_02	Clariostar_Study	MB	Biofoundry_,_London	Linear_Dilution_Pattern_V2	0.114	0.11	0.107	0.103	0.1	0.097	0.094	0.095	0.093	0.091	0.089	0.086	0.082	0.079	0.077	0.076	0.074	0.072	0.07	0.07	0.07	0.068	0.069	0.07	0.07	0.07	0.07	0.071	0.072	0.073	0.073	0.074	0.075	0.074	0.074	0.075
G11	Blank	DMSO_Blank		DMSO		Standard_Development	Run079	Standard_Measurement	Plate_02	Clariostar_Study	MB	Biofoundry_,_London	Linear_Dilution_Pattern_V2	0.086	0.083	0.079	0.075	0.073	0.069	0.067	0.067	0.065	0.063	0.058	0.055	0.052	0.049	0.048	0.048	0.046	0.044	0.043	0.043	0.042	0.041	0.042	0.042	0.041	0.041	0.041	0.041	0.042	0.041	0.041	0.041	0.041	0.039	0.039	0.038
G12	Blank	DMSO_Blank		DMSO		Standard_Development	Run079	Standard_Measurement	Plate_02	Clariostar_Study	MB	Biofoundry_,_London	Linear_Dilution_Pattern_V2	0.09	0.088	0.084	0.08	0.077	0.074	0.071	0.071	0.069	0.066	0.061	0.058	0.055	0.052	0.051	0.05	0.048	0.046	0.045	0.044	0.044	0.043	0.044	0.045	0.043	0.044	0.043	0.043	0.043	0.043	0.043	0.043	0.043	0.041	0.041	0.04
H01	Sample	Dilution_85%	0.85	DMSO	Lycopene	Standard_Development	Run079	Standard_Measurement	Plate_02	Clariostar_Study	MB	Biofoundry_,_London	Linear_Dilution_Pattern_V2	1.058	1.056	1.053	1.047	1.041	1.038	1.038	1.038	1.043	1.044	1.042	1.035	1.023	1.014	1.007	0.998	0.99	0.98	0.964	0.955	0.946	0.934	0.924	0.92	0.917	0.913	0.912	0.91	0.907	0.903	0.895	0.886	0.876	0.866	0.858	0.851
H02	Sample	Dilution_65%	0.65	DMSO	Lycopene	Standard_Development	Run079	Standard_Measurement	Plate_02	Clariostar_Study	MB	Biofoundry_,_London	Linear_Dilution_Pattern_V2	0.776	0.776	0.771	0.766	0.762	0.761	0.757	0.757	0.76	0.764	0.761	0.754	0.747	0.742	0.736	0.729	0.722	0.714	0.702	0.697	0.69	0.68	0.674	0.671	0.669	0.669	0.669	0.669	0.668	0.666	0.66	0.654	0.648	0.642	0.636	0.633
H03	Sample	Dilution_45%	0.45	DMSO	Lycopene	Standard_Development	Run079	Standard_Measurement	Plate_02	Clariostar_Study	MB	Biofoundry_,_London	Linear_Dilution_Pattern_V2	0.486	0.486	0.481	0.477	0.472	0.47	0.467	0.468	0.47	0.47	0.467	0.463	0.457	0.451	0.447	0.442	0.436	0.431	0.425	0.42	0.416	0.411	0.409	0.407	0.407	0.408	0.41	0.411	0.412	0.413	0.411	0.408	0.405	0.402	0.401	0.401
H04	Sample	Dilution_25%	0.25	DMSO	Lycopene	Standard_Development	Run079	Standard_Measurement	Plate_02	Clariostar_Study	MB	Biofoundry_,_London	Linear_Dilution_Pattern_V2	0.27	0.268	0.264	0.259	0.255	0.253	0.25	0.25	0.25	0.25	0.247	0.244	0.24	0.235	0.232	0.229	0.226	0.222	0.219	0.217	0.214	0.212	0.212	0.213	0.215	0.216	0.22	0.222	0.223	0.225	0.226	0.226	0.226	0.225	0.227	0.229
H05	Sample	Dilution_05%	0.0499999999999999	DMSO	Lycopene	Standard_Development	Run079	Standard_Measurement	Plate_02	Clariostar_Study	MB	Biofoundry_,_London	Linear_Dilution_Pattern_V2	0.118	0.115	0.111	0.108	0.106	0.102	0.099	0.099	0.098	0.096	0.093	0.09	0.087	0.084	0.082	0.08	0.078	0.077	0.075	0.074	0.073	0.072	0.072	0.073	0.074	0.074	0.075	0.075	0.075	0.077	0.077	0.078	0.077	0.077	0.078	0.078
H06	Sample	Dilution_85%	0.85	DMSO	Lycopene	Standard_Development	Run079	Standard_Measurement	Plate_02	Clariostar_Study	MB	Biofoundry_,_London	Linear_Dilution_Pattern_V2	0.965	0.962	0.959	0.95	0.944	0.942	0.943	0.943	0.945	0.948	0.947	0.944	0.93	0.92	0.915	0.907	0.9	0.891	0.877	0.868	0.859	0.851	0.842	0.838	0.839	0.836	0.836	0.839	0.835	0.833	0.828	0.822	0.813	0.806	0.799	0.798
H07	Sample	Dilution_65%	0.65	DMSO	Lycopene	Standard_Development	Run079	Standard_Measurement	Plate_02	Clariostar_Study	MB	Biofoundry_,_London	Linear_Dilution_Pattern_V2	0.678	0.677	0.673	0.667	0.661	0.657	0.655	0.657	0.658	0.659	0.657	0.651	0.643	0.638	0.631	0.626	0.619	0.611	0.601	0.597	0.588	0.582	0.578	0.577	0.577	0.576	0.579	0.581	0.581	0.58	0.577	0.573	0.568	0.564	0.56	0.56
H08	Sample	Dilution_45%	0.45	DMSO	Lycopene	Standard_Development	Run079	Standard_Measurement	Plate_02	Clariostar_Study	MB	Biofoundry_,_London	Linear_Dilution_Pattern_V2	0.465	0.462	0.457	0.451	0.448	0.443	0.441	0.443	0.443	0.442	0.44	0.436	0.43	0.422	0.418	0.415	0.41	0.404	0.397	0.393	0.388	0.384	0.381	0.382	0.381	0.382	0.384	0.386	0.387	0.387	0.386	0.384	0.381	0.378	0.376	0.376
H09	Sample	Dilution_25%	0.25	DMSO	Lycopene	Standard_Development	Run079	Standard_Measurement	Plate_02	Clariostar_Study	MB	Biofoundry_,_London	Linear_Dilution_Pattern_V2	0.271	0.27	0.265	0.26	0.257	0.253	0.251	0.251	0.251	0.25	0.247	0.243	0.238	0.234	0.23	0.228	0.223	0.219	0.216	0.214	0.211	0.209	0.208	0.209	0.21	0.211	0.212	0.214	0.214	0.216	0.215	0.215	0.214	0.213	0.214	0.214
H10	Sample	Dilution_05%	0.0499999999999999	DMSO	Lycopene	Standard_Development	Run079	Standard_Measurement	Plate_02	Clariostar_Study	MB	Biofoundry_,_London	Linear_Dilution_Pattern_V2	0.118	0.114	0.111	0.107	0.104	0.1	0.097	0.098	0.096	0.094	0.091	0.088	0.084	0.081	0.078	0.077	0.075	0.073	0.071	0.071	0.07	0.069	0.07	0.07	0.071	0.071	0.072	0.072	0.072	0.073	0.074	0.074	0.075	0.074	0.075	0.075
H11	Blank	DMSO_Blank		DMSO		Standard_Development	Run079	Standard_Measurement	Plate_02	Clariostar_Study	MB	Biofoundry_,_London	Linear_Dilution_Pattern_V2	0.087	0.084	0.08	0.077	0.074	0.07	0.067	0.068	0.066	0.062	0.059	0.056	0.053	0.051	0.049	0.049	0.046	0.045	0.044	0.043	0.043	0.042	0.042	0.042	0.042	0.042	0.042	0.041	0.041	0.041	0.041	0.042	0.041	0.04	0.039	0.039
H12	Blank	DMSO_Blank		DMSO		Standard_Development	Run079	Standard_Measurement	Plate_02	Clariostar_Study	MB	Biofoundry_,_London	Linear_Dilution_Pattern_V2	0.094	0.091	0.086	0.082	0.079	0.076	0.073	0.072	0.07	0.066	0.062	0.057	0.054	0.051	0.049	0.048	0.046	0.045	0.044	0.044	0.043	0.042	0.042	0.043	0.042	0.042	0.042	0.041	0.042	0.042	0.042	0.043	0.042	0.041	0.04	0.04
A01	Sample	Dilution_100%	1.0	DMSO	Lycopene	Standard_Development	Run079	Standard_Measurement	Plate_02	Clariostar_Study	MB	Biofoundry_,_London	Linear_Dilution_Pattern_V2	1.275	1.275	1.277	1.274	1.271	1.263	1.266	1.264	1.271	1.272	1.27	1.261	1.257	1.246	1.237	1.223	1.214	1.201	1.191	1.179	1.165	1.149	1.14	1.132	1.128	1.124	1.122	1.119	1.115	1.11	1.101	1.089	1.077	1.063	1.055	1.051
A02	Sample	Dilution_80%	0.8	DMSO	Lycopene	Standard_Development	Run079	Standard_Measurement	Plate_02	Clariostar_Study	MB	Biofoundry_,_London	Linear_Dilution_Pattern_V2	0.817	0.815	0.811	0.808	0.801	0.797	0.795	0.795	0.799	0.798	0.795	0.791	0.785	0.774	0.767	0.756	0.747	0.74	0.733	0.724	0.716	0.708	0.702	0.7	0.698	0.701	0.703	0.705	0.705	0.705	0.701	0.695	0.691	0.687	0.685	0.684
A03	Sample	Dilution_60%	0.6	DMSO	Lycopene	Standard_Development	Run079	Standard_Measurement	Plate_02	Clariostar_Study	MB	Biofoundry_,_London	Linear_Dilution_Pattern_V2	0.569	0.566	0.563	0.56	0.556	0.552	0.55	0.549	0.549	0.55	0.548	0.544	0.536	0.529	0.525	0.516	0.51	0.506	0.5	0.494	0.489	0.483	0.479	0.479	0.48	0.482	0.485	0.487	0.489	0.489	0.487	0.486	0.483	0.481	0.48	0.483
A04	Sample	Dilution_40%	0.4	DMSO	Lycopene	Standard_Development	Run079	Standard_Measurement	Plate_02	Clariostar_Study	MB	Biofoundry_,_London	Linear_Dilution_Pattern_V2	0.4	0.397	0.395	0.391	0.387	0.383	0.382	0.381	0.381	0.381	0.378	0.374	0.369	0.364	0.36	0.354	0.349	0.345	0.341	0.338	0.333	0.331	0.329	0.329	0.329	0.331	0.334	0.337	0.339	0.339	0.339	0.338	0.337	0.336	0.337	0.339
A05	Sample	Dilution_20%	0.2	DMSO	Lycopene	Standard_Development	Run079	Standard_Measurement	Plate_02	Clariostar_Study	MB	Biofoundry_,_London	Linear_Dilution_Pattern_V2	0.215	0.212	0.21	0.206	0.203	0.2	0.199	0.197	0.198	0.198	0.195	0.193	0.189	0.184	0.183	0.178	0.176	0.174	0.171	0.171	0.169	0.169	0.168	0.17	0.171	0.172	0.175	0.177	0.179	0.18	0.182	0.183	0.184	0.185	0.188	0.191
A06	Sample	Dilution_100%	1.0	DMSO	Lycopene	Standard_Development	Run079	Standard_Measurement	Plate_02	Clariostar_Study	MB	Biofoundry_,_London	Linear_Dilution_Pattern_V2	0.889	0.883	0.881	0.879	0.871	0.866	0.866	0.866	0.869	0.871	0.87	0.861	0.854	0.845	0.837	0.826	0.816	0.808	0.798	0.79	0.78	0.771	0.766	0.765	0.765	0.768	0.775	0.782	0.786	0.785	0.785	0.781	0.778	0.775	0.775	0.779
A07	Sample	Dilution_80%	0.8	DMSO	Lycopene	Standard_Development	Run079	Standard_Measurement	Plate_02	Clariostar_Study	MB	Biofoundry_,_London	Linear_Dilution_Pattern_V2	0.705	0.704	0.702	0.697	0.691	0.685	0.683	0.684	0.688	0.688	0.686	0.681	0.673	0.664	0.657	0.648	0.639	0.631	0.625	0.617	0.61	0.603	0.6	0.598	0.6	0.603	0.608	0.612	0.616	0.616	0.616	0.612	0.609	0.607	0.607	0.61
A08	Sample	Dilution_60%	0.6	DMSO	Lycopene	Standard_Development	Run079	Standard_Measurement	Plate_02	Clariostar_Study	MB	Biofoundry_,_London	Linear_Dilution_Pattern_V2	0.54	0.538	0.535	0.531	0.524	0.52	0.519	0.519	0.519	0.52	0.517	0.512	0.505	0.498	0.493	0.486	0.48	0.473	0.468	0.464	0.458	0.454	0.45	0.45	0.449	0.452	0.456	0.46	0.463	0.463	0.463	0.462	0.46	0.458	0.458	0.46
A09	Sample	Dilution_40%	0.4	DMSO	Lycopene	Standard_Development	Run079	Standard_Measurement	Plate_02	Clariostar_Study	MB	Biofoundry_,_London	Linear_Dilution_Pattern_V2	0.378	0.377	0.375	0.371	0.366	0.361	0.359	0.358	0.359	0.358	0.356	0.352	0.347	0.341	0.336	0.329	0.326	0.321	0.317	0.314	0.31	0.307	0.306	0.306	0.306	0.308	0.31	0.313	0.315	0.315	0.316	0.315	0.313	0.313	0.314	0.315
A10	Sample	Dilution_20%	0.2	DMSO	Lycopene	Standard_Development	Run079	Standard_Measurement	Plate_02	Clariostar_Study	MB	Biofoundry_,_London	Linear_Dilution_Pattern_V2	0.222	0.218	0.215	0.213	0.209	0.206	0.204	0.203	0.202	0.201	0.198	0.195	0.191	0.187	0.184	0.179	0.176	0.174	0.171	0.169	0.168	0.167	0.166	0.168	0.168	0.169	0.171	0.173	0.175	0.175	0.177	0.177	0.178	0.178	0.18	0.183
A11	Blank	DMSO_Blank		DMSO		Standard_Development	Run079	Standard_Measurement	Plate_02	Clariostar_Study	MB	Biofoundry_,_London	Linear_Dilution_Pattern_V2	0.095	0.092	0.09	0.088	0.084	0.081	0.079	0.076	0.074	0.071	0.067	0.063	0.06	0.058	0.057	0.054	0.053	0.05	0.05	0.05	0.048	0.048	0.047	0.047	0.047	0.046	0.046	0.046	0.045	0.045	0.045	0.045	0.044	0.044	0.043	0.043
A12	Blank	DMSO_Blank		DMSO		Standard_Development	Run079	Standard_Measurement	Plate_02	Clariostar_Study	MB	Biofoundry_,_London	Linear_Dilution_Pattern_V2	0.098	0.096	0.094	0.091	0.088	0.085	0.083	0.079	0.077	0.074	0.07	0.067	0.064	0.061	0.06	0.058	0.057	0.055	0.054	0.053	0.053	0.052	0.051	0.051	0.05	0.05	0.049	0.049	0.049	0.048	0.048	0.048	0.048	0.047	0.047	0.046
B01	Sample	Dilution_100%	1.0	DMSO	Lycopene	Standard_Development	Run079	Standard_Measurement	Plate_02	Clariostar_Study	MB	Biofoundry_,_London	Linear_Dilution_Pattern_V2	1.68	1.681	1.673	1.68	1.684	1.676	1.676	1.684	1.698	1.705	1.686	1.679	1.687	1.669	1.661	1.652	1.638	1.618	1.599	1.583	1.568	1.541	1.531	1.525	1.511	1.498	1.5	1.49	1.474	1.465	1.448	1.429	1.414	1.396	1.379	1.369
B02	Sample	Dilution_80%	0.8	DMSO	Lycopene	Standard_Development	Run079	Standard_Measurement	Plate_02	Clariostar_Study	MB	Biofoundry_,_London	Linear_Dilution_Pattern_V2	1.095	1.09	1.092	1.092	1.084	1.076	1.079	1.082	1.083	1.086	1.085	1.081	1.077	1.065	1.058	1.05	1.041	1.03	1.019	1.008	0.998	0.985	0.978	0.972	0.966	0.965	0.966	0.963	0.959	0.954	0.948	0.938	0.929	0.918	0.91	0.906
B03	Sample	Dilution_60%	0.6	DMSO	Lycopene	Standard_Development	Run079	Standard_Measurement	Plate_02	Clariostar_Study	MB	Biofoundry_,_London	Linear_Dilution_Pattern_V2	0.707	0.704	0.701	0.7	0.696	0.692	0.689	0.689	0.695	0.696	0.692	0.689	0.682	0.675	0.668	0.661	0.653	0.648	0.641	0.635	0.628	0.62	0.617	0.615	0.614	0.614	0.616	0.617	0.616	0.616	0.612	0.608	0.604	0.599	0.596	0.596
B04	Sample	Dilution_40%	0.4	DMSO	Lycopene	Standard_Development	Run079	Standard_Measurement	Plate_02	Clariostar_Study	MB	Biofoundry_,_London	Linear_Dilution_Pattern_V2	0.465	0.463	0.459	0.457	0.454	0.45	0.448	0.448	0.449	0.45	0.45	0.446	0.439	0.434	0.43	0.425	0.42	0.416	0.41	0.406	0.402	0.399	0.397	0.397	0.397	0.398	0.4	0.402	0.403	0.403	0.403	0.401	0.398	0.397	0.397	0.399
B05	Sample	Dilution_20%	0.2	DMSO	Lycopene	Standard_Development	Run079	Standard_Measurement	Plate_02	Clariostar_Study	MB	Biofoundry_,_London	Linear_Dilution_Pattern_V2	0.223	0.221	0.218	0.215	0.212	0.209	0.207	0.207	0.207	0.207	0.205	0.203	0.199	0.195	0.193	0.189	0.186	0.184	0.181	0.18	0.179	0.178	0.178	0.18	0.18	0.183	0.185	0.188	0.19	0.191	0.192	0.193	0.194	0.196	0.198	0.201
B06	Sample	Dilution_100%	1.0	DMSO	Lycopene	Standard_Development	Run079	Standard_Measurement	Plate_02	Clariostar_Study	MB	Biofoundry_,_London	Linear_Dilution_Pattern_V2	1.076	1.074	1.078	1.074	1.066	1.062	1.06	1.061	1.067	1.071	1.07	1.067	1.058	1.047	1.039	1.025	1.016	1.007	0.997	0.985	0.975	0.965	0.959	0.954	0.951	0.953	0.958	0.961	0.963	0.959	0.954	0.947	0.942	0.936	0.934	0.934
B07	Sample	Dilution_80%	0.8	DMSO	Lycopene	Standard_Development	Run079	Standard_Measurement	Plate_02	Clariostar_Study	MB	Biofoundry_,_London	Linear_Dilution_Pattern_V2	0.802	0.799	0.799	0.794	0.788	0.785	0.783	0.782	0.787	0.789	0.788	0.782	0.775	0.766	0.762	0.751	0.744	0.736	0.727	0.719	0.711	0.703	0.697	0.697	0.696	0.699	0.702	0.706	0.708	0.706	0.705	0.702	0.696	0.692	0.691	0.693
B08	Sample	Dilution_60%	0.6	DMSO	Lycopene	Standard_Development	Run079	Standard_Measurement	Plate_02	Clariostar_Study	MB	Biofoundry_,_London	Linear_Dilution_Pattern_V2	0.776	0.777	0.774	0.771	0.767	0.763	0.761	0.759	0.763	0.766	0.764	0.759	0.754	0.747	0.741	0.733	0.726	0.72	0.713	0.704	0.697	0.69	0.684	0.681	0.677	0.676	0.675	0.675	0.675	0.671	0.667	0.661	0.654	0.648	0.644	0.641
B09	Sample	Dilution_40%	0.4	DMSO	Lycopene	Standard_Development	Run079	Standard_Measurement	Plate_02	Clariostar_Study	MB	Biofoundry_,_London	Linear_Dilution_Pattern_V2	0.409	0.405	0.403	0.4	0.395	0.39	0.389	0.388	0.39	0.389	0.387	0.384	0.377	0.372	0.368	0.361	0.357	0.352	0.348	0.344	0.341	0.337	0.335	0.336	0.335	0.337	0.339	0.341	0.342	0.343	0.342	0.341	0.34	0.338	0.338	0.34
B10	Sample	Dilution_20%	0.2	DMSO	Lycopene	Standard_Development	Run079	Standard_Measurement	Plate_02	Clariostar_Study	MB	Biofoundry_,_London	Linear_Dilution_Pattern_V2	0.219	0.217	0.214	0.211	0.207	0.202	0.201	0.201	0.201	0.201	0.198	0.195	0.19	0.185	0.183	0.179	0.176	0.173	0.171	0.17	0.168	0.167	0.167	0.168	0.169	0.17	0.173	0.174	0.177	0.178	0.178	0.179	0.18	0.181	0.182	0.185
B11	Blank	DMSO_Blank		DMSO		Standard_Development	Run079	Standard_Measurement	Plate_02	Clariostar_Study	MB	Biofoundry_,_London	Linear_Dilution_Pattern_V2	0.091	0.088	0.086	0.084	0.08	0.076	0.074	0.072	0.07	0.067	0.064	0.061	0.058	0.056	0.054	0.051	0.051	0.049	0.048	0.048	0.047	0.047	0.046	0.046	0.045	0.045	0.045	0.044	0.044	0.044	0.044	0.043	0.043	0.043	0.043	0.042
B12	Blank	DMSO_Blank		DMSO		Standard_Development	Run079	Standard_Measurement	Plate_02	Clariostar_Study	MB	Biofoundry_,_London	Linear_Dilution_Pattern_V2	0.094	0.09	0.087	0.086	0.082	0.079	0.076	0.074	0.072	0.069	0.066	0.062	0.059	0.057	0.055	0.052	0.051	0.05	0.049	0.049	0.048	0.047	0.047	0.047	0.046	0.045	0.045	0.045	0.045	0.044	0.044	0.044	0.044	0.044	0.044	0.043
C01	Sample	Dilution_95%	0.95	DMSO	Lycopene	Standard_Development	Run079	Standard_Measurement	Plate_02	Clariostar_Study	MB	Biofoundry_,_London	Linear_Dilution_Pattern_V2	1.907	1.899	1.899	1.908	1.907	1.892	1.883	1.899	1.913	1.933	1.917	1.91	1.919	1.917	1.903	1.875	1.853	1.837	1.825	1.815	1.81	1.758	1.746	1.728	1.721	1.709	1.696	1.69	1.672	1.652	1.635	1.613	1.59	1.56	1.539	1.523
C02	Sample	Dilution_75%	0.75	DMSO	Lycopene	Standard_Development	Run079	Standard_Measurement	Plate_02	Clariostar_Study	MB	Biofoundry_,_London	Linear_Dilution_Pattern_V2	1.097	1.097	1.096	1.098	1.096	1.092	1.092	1.091	1.099	1.098	1.099	1.093	1.086	1.079	1.071	1.061	1.048	1.042	1.034	1.025	1.012	1.0	0.993	0.986	0.98	0.976	0.975	0.972	0.969	0.964	0.954	0.943	0.932	0.923	0.916	0.912
C03	Sample	Dilution_55%	0.55	DMSO	Lycopene	Standard_Development	Run079	Standard_Measurement	Plate_02	Clariostar_Study	MB	Biofoundry_,_London	Linear_Dilution_Pattern_V2	0.72	0.72	0.717	0.716	0.71	0.706	0.705	0.705	0.708	0.71	0.708	0.704	0.698	0.692	0.686	0.679	0.672	0.667	0.661	0.654	0.648	0.641	0.636	0.635	0.63	0.629	0.63	0.63	0.63	0.627	0.624	0.619	0.614	0.609	0.606	0.605
C04	Sample	Dilution_35%	0.35	DMSO	Lycopene	Standard_Development	Run079	Standard_Measurement	Plate_02	Clariostar_Study	MB	Biofoundry_,_London	Linear_Dilution_Pattern_V2	0.41	0.407	0.406	0.403	0.399	0.396	0.394	0.394	0.395	0.396	0.394	0.39	0.385	0.381	0.377	0.372	0.368	0.364	0.361	0.357	0.354	0.351	0.349	0.35	0.349	0.35	0.353	0.355	0.356	0.356	0.355	0.355	0.354	0.352	0.353	0.355
C05	Sample	Dilution_15%	0.15	DMSO	Lycopene	Standard_Development	Run079	Standard_Measurement	Plate_02	Clariostar_Study	MB	Biofoundry_,_London	Linear_Dilution_Pattern_V2	0.199	0.197	0.194	0.192	0.188	0.185	0.183	0.183	0.183	0.183	0.18	0.177	0.175	0.172	0.17	0.166	0.164	0.162	0.16	0.159	0.158	0.156	0.157	0.158	0.159	0.16	0.162	0.164	0.166	0.167	0.167	0.168	0.169	0.17	0.171	0.174
C06	Sample	Dilution_95%	0.95	DMSO	Lycopene	Standard_Development	Run079	Standard_Measurement	Plate_02	Clariostar_Study	MB	Biofoundry_,_London	Linear_Dilution_Pattern_V2	1.119	1.117	1.119	1.112	1.105	1.103	1.102	1.104	1.108	1.113	1.111	1.111	1.1	1.089	1.078	1.07	1.059	1.049	1.039	1.029	1.02	1.007	0.998	0.994	0.992	0.991	0.993	0.994	0.995	0.992	0.985	0.978	0.972	0.962	0.956	0.957
C07	Sample	Dilution_75%	0.75	DMSO	Lycopene	Standard_Development	Run079	Standard_Measurement	Plate_02	Clariostar_Study	MB	Biofoundry_,_London	Linear_Dilution_Pattern_V2	0.87	0.871	0.866	0.864	0.861	0.857	0.855	0.856	0.859	0.862	0.859	0.856	0.849	0.84	0.835	0.823	0.815	0.808	0.801	0.791	0.783	0.774	0.768	0.765	0.76	0.761	0.763	0.765	0.765	0.764	0.758	0.751	0.745	0.739	0.735	0.734
C08	Sample	Dilution_55%	0.55	DMSO	Lycopene	Standard_Development	Run079	Standard_Measurement	Plate_02	Clariostar_Study	MB	Biofoundry_,_London	Linear_Dilution_Pattern_V2	1.091	1.093	1.098	1.098	1.093	1.088	1.088	1.09	1.091	1.095	1.092	1.091	1.083	1.074	1.073	1.065	1.058	1.049	1.041	1.031	1.018	1.005	0.997	0.99	0.978	0.971	0.964	0.959	0.951	0.939	0.93	0.917	0.903	0.892	0.879	0.868
C09	Sample	Dilution_35%	0.35	DMSO	Lycopene	Standard_Development	Run079	Standard_Measurement	Plate_02	Clariostar_Study	MB	Biofoundry_,_London	Linear_Dilution_Pattern_V2	0.563	0.561	0.56	0.558	0.554	0.551	0.548	0.548	0.548	0.549	0.546	0.542	0.539	0.533	0.529	0.524	0.519	0.514	0.509	0.505	0.499	0.493	0.489	0.487	0.483	0.482	0.48	0.477	0.476	0.473	0.469	0.465	0.459	0.454	0.45	0.446
C10	Sample	Dilution_15%	0.15	DMSO	Lycopene	Standard_Development	Run079	Standard_Measurement	Plate_02	Clariostar_Study	MB	Biofoundry_,_London	Linear_Dilution_Pattern_V2	0.234	0.232	0.229	0.227	0.223	0.219	0.217	0.217	0.216	0.215	0.212	0.209	0.205	0.201	0.199	0.194	0.192	0.19	0.187	0.186	0.184	0.183	0.182	0.182	0.182	0.182	0.182	0.183	0.184	0.183	0.184	0.184	0.183	0.182	0.183	0.183
C11	Blank	DMSO_Blank		DMSO		Standard_Development	Run079	Standard_Measurement	Plate_02	Clariostar_Study	MB	Biofoundry_,_London	Linear_Dilution_Pattern_V2	0.087	0.085	0.082	0.079	0.076	0.072	0.071	0.069	0.067	0.064	0.061	0.058	0.055	0.051	0.051	0.048	0.047	0.046	0.045	0.044	0.044	0.043	0.043	0.043	0.042	0.041	0.042	0.041	0.042	0.041	0.041	0.041	0.042	0.041	0.041	0.04
C12	Blank	DMSO_Blank		DMSO		Standard_Development	Run079	Standard_Measurement	Plate_02	Clariostar_Study	MB	Biofoundry_,_London	Linear_Dilution_Pattern_V2	0.091	0.089	0.086	0.083	0.08	0.075	0.074	0.072	0.07	0.066	0.063	0.06	0.056	0.054	0.052	0.051	0.049	0.048	0.047	0.046	0.046	0.045	0.045	0.045	0.044	0.044	0.044	0.044	0.044	0.044	0.044	0.043	0.043	0.042	0.043	0.042
D01	Sample	Dilution_95%	0.95	DMSO	Lycopene	Standard_Development	Run079	Standard_Measurement	Plate_02	Clariostar_Study	MB	Biofoundry_,_London	Linear_Dilution_Pattern_V2	1.824	1.826	1.839	1.858	1.84	1.825	1.835	1.837	1.849	1.865	1.847	1.842	1.87	1.863	1.825	1.801	1.794	1.775	1.773	1.752	1.735	1.707	1.697	1.682	1.659	1.651	1.64	1.634	1.623	1.602	1.577	1.558	1.535	1.513	1.496	1.479
D02	Sample	Dilution_75%	0.75	DMSO	Lycopene	Standard_Development	Run079	Standard_Measurement	Plate_02	Clariostar_Study	MB	Biofoundry_,_London	Linear_Dilution_Pattern_V2	1.373	1.373	1.38	1.383	1.377	1.375	1.371	1.377	1.384	1.387	1.382	1.372	1.367	1.364	1.36	1.343	1.334	1.327	1.314	1.302	1.288	1.271	1.264	1.26	1.246	1.24	1.234	1.227	1.216	1.204	1.192	1.178	1.163	1.145	1.134	1.125
D03	Sample	Dilution_55%	0.55	DMSO	Lycopene	Standard_Development	Run079	Standard_Measurement	Plate_02	Clariostar_Study	MB	Biofoundry_,_London	Linear_Dilution_Pattern_V2	0.817	0.82	0.819	0.818	0.814	0.811	0.81	0.809	0.813	0.815	0.816	0.809	0.804	0.798	0.791	0.782	0.776	0.77	0.764	0.756	0.748	0.739	0.733	0.73	0.726	0.724	0.723	0.722	0.72	0.717	0.711	0.704	0.696	0.689	0.685	0.682
D04	Sample	Dilution_35%	0.35	DMSO	Lycopene	Standard_Development	Run079	Standard_Measurement	Plate_02	Clariostar_Study	MB	Biofoundry_,_London	Linear_Dilution_Pattern_V2	0.464	0.463	0.461	0.459	0.455	0.452	0.451	0.451	0.452	0.453	0.452	0.449	0.444	0.439	0.435	0.429	0.426	0.422	0.418	0.414	0.409	0.405	0.403	0.404	0.401	0.402	0.404	0.405	0.405	0.404	0.404	0.402	0.4	0.396	0.395	0.396
D05	Sample	Dilution_15%	0.15	DMSO	Lycopene	Standard_Development	Run079	Standard_Measurement	Plate_02	Clariostar_Study	MB	Biofoundry_,_London	Linear_Dilution_Pattern_V2	0.262	0.26	0.259	0.257	0.254	0.251	0.25	0.249	0.25	0.249	0.247	0.244	0.241	0.238	0.236	0.232	0.23	0.227	0.225	0.224	0.222	0.221	0.219	0.22	0.219	0.22	0.221	0.222	0.223	0.223	0.223	0.222	0.222	0.221	0.222	0.223
D06	Sample	Dilution_95%	0.95	DMSO	Lycopene	Standard_Development	Run079	Standard_Measurement	Plate_02	Clariostar_Study	MB	Biofoundry_,_London	Linear_Dilution_Pattern_V2	1.337	1.344	1.342	1.339	1.334	1.329	1.329	1.332	1.336	1.342	1.349	1.337	1.333	1.325	1.315	1.3	1.286	1.281	1.269	1.257	1.242	1.227	1.219	1.213	1.205	1.202	1.202	1.201	1.196	1.188	1.178	1.167	1.154	1.141	1.134	1.131
D07	Sample	Dilution_75%	0.75	DMSO	Lycopene	Standard_Development	Run079	Standard_Measurement	Plate_02	Clariostar_Study	MB	Biofoundry_,_London	Linear_Dilution_Pattern_V2	0.966	0.968	0.97	0.964	0.957	0.953	0.953	0.955	0.959	0.962	0.961	0.954	0.95	0.943	0.934	0.923	0.915	0.907	0.898	0.89	0.88	0.87	0.865	0.861	0.855	0.855	0.855	0.856	0.853	0.847	0.843	0.835	0.827	0.82	0.814	0.811
D08	Sample	Dilution_55%	0.55	DMSO	Lycopene	Standard_Development	Run079	Standard_Measurement	Plate_02	Clariostar_Study	MB	Biofoundry_,_London	Linear_Dilution_Pattern_V2	1.607	1.613	1.622	1.631	1.623	1.615	1.612	1.622	1.631	1.629	1.618	1.631	1.639	1.617	1.609	1.599	1.584	1.572	1.565	1.552	1.538	1.515	1.504	1.494	1.469	1.458	1.438	1.425	1.41	1.393	1.374	1.349	1.33	1.304	1.285	1.267
D09	Sample	Dilution_35%	0.35	DMSO	Lycopene	Standard_Development	Run079	Standard_Measurement	Plate_02	Clariostar_Study	MB	Biofoundry_,_London	Linear_Dilution_Pattern_V2	1.377	1.383	1.394	1.395	1.387	1.392	1.39	1.393	1.394	1.398	1.394	1.391	1.402	1.39	1.382	1.372	1.364	1.358	1.345	1.334	1.32	1.3	1.291	1.282	1.263	1.246	1.23	1.222	1.202	1.185	1.17	1.147	1.127	1.105	1.087	1.069
D10	Sample	Dilution_15%	0.15	DMSO	Lycopene	Standard_Development	Run079	Standard_Measurement	Plate_02	Clariostar_Study	MB	Biofoundry_,_London	Linear_Dilution_Pattern_V2	0.626	0.627	0.628	0.629	0.625	0.622	0.621	0.621	0.622	0.62	0.618	0.616	0.613	0.607	0.604	0.599	0.596	0.593	0.587	0.583	0.577	0.571	0.565	0.559	0.553	0.547	0.541	0.535	0.529	0.522	0.516	0.508	0.5	0.491	0.483	0.476
D11	Blank	DMSO_Blank		DMSO		Standard_Development	Run079	Standard_Measurement	Plate_02	Clariostar_Study	MB	Biofoundry_,_London	Linear_Dilution_Pattern_V2	0.091	0.088	0.085	0.083	0.08	0.076	0.074	0.072	0.069	0.067	0.063	0.059	0.056	0.054	0.053	0.05	0.049	0.048	0.047	0.047	0.046	0.045	0.044	0.046	0.044	0.043	0.043	0.043	0.044	0.043	0.043	0.043	0.043	0.042	0.042	0.041
D12	Blank	DMSO_Blank		DMSO		Standard_Development	Run079	Standard_Measurement	Plate_02	Clariostar_Study	MB	Biofoundry_,_London	Linear_Dilution_Pattern_V2	0.092	0.088	0.086	0.083	0.08	0.076	0.073	0.072	0.07	0.067	0.064	0.06	0.056	0.055	0.054	0.051	0.05	0.05	0.049	0.048	0.047	0.046	0.045	0.046	0.045	0.045	0.044	0.044	0.044	0.044	0.044	0.044	0.043	0.043	0.042	0.042
E01	Sample	Dilution_90%	0.9	DMSO	Lycopene	Standard_Development	Run079	Standard_Measurement	Plate_02	Clariostar_Study	MB	Biofoundry_,_London	Linear_Dilution_Pattern_V2	2.015	2.016	2.046	2.076	2.039	2.019	2.053	2.064	2.063	2.103	2.066	2.051	2.071	2.062	2.066	2.023	1.99	1.982	1.974	1.965	1.956	1.903	1.89	1.884	1.849	1.838	1.819	1.813	1.795	1.774	1.75	1.72	1.695	1.665	1.645	1.627
E02	Sample	Dilution_70%	0.7	DMSO	Lycopene	Standard_Development	Run079	Standard_Measurement	Plate_02	Clariostar_Study	MB	Biofoundry_,_London	Linear_Dilution_Pattern_V2	1.263	1.265	1.265	1.269	1.263	1.254	1.26	1.261	1.268	1.272	1.269	1.267	1.26	1.252	1.241	1.234	1.225	1.212	1.204	1.192	1.177	1.163	1.155	1.151	1.138	1.129	1.125	1.119	1.113	1.103	1.091	1.078	1.065	1.052	1.04	1.031
E03	Sample	Dilution_50%	0.5	DMSO	Lycopene	Standard_Development	Run079	Standard_Measurement	Plate_02	Clariostar_Study	MB	Biofoundry_,_London	Linear_Dilution_Pattern_V2	0.721	0.721	0.719	0.719	0.714	0.71	0.709	0.71	0.712	0.714	0.713	0.709	0.704	0.697	0.691	0.684	0.677	0.671	0.666	0.66	0.652	0.646	0.641	0.638	0.635	0.634	0.634	0.633	0.632	0.63	0.624	0.618	0.614	0.608	0.603	0.602
E04	Sample	Dilution_30%	0.3	DMSO	Lycopene	Standard_Development	Run079	Standard_Measurement	Plate_02	Clariostar_Study	MB	Biofoundry_,_London	Linear_Dilution_Pattern_V2	0.401	0.4	0.398	0.396	0.391	0.388	0.386	0.388	0.389	0.387	0.386	0.384	0.379	0.374	0.371	0.366	0.363	0.359	0.355	0.352	0.349	0.346	0.344	0.344	0.343	0.344	0.345	0.346	0.347	0.348	0.347	0.345	0.343	0.342	0.342	0.342
E05	Sample	Dilution_10%	0.1	DMSO	Lycopene	Standard_Development	Run079	Standard_Measurement	Plate_02	Clariostar_Study	MB	Biofoundry_,_London	Linear_Dilution_Pattern_V2	0.144	0.143	0.14	0.137	0.133	0.129	0.128	0.128	0.128	0.128	0.126	0.123	0.12	0.116	0.115	0.112	0.11	0.108	0.107	0.106	0.105	0.105	0.105	0.107	0.107	0.108	0.11	0.112	0.114	0.115	0.116	0.118	0.119	0.119	0.121	0.124
E06	Sample	Dilution_90%	0.9	DMSO	Lycopene	Standard_Development	Run079	Standard_Measurement	Plate_02	Clariostar_Study	MB	Biofoundry_,_London	Linear_Dilution_Pattern_V2	1.185	1.187	1.188	1.182	1.178	1.172	1.175	1.176	1.179	1.184	1.185	1.179	1.175	1.167	1.157	1.144	1.132	1.124	1.115	1.106	1.091	1.077	1.071	1.065	1.057	1.057	1.058	1.056	1.053	1.049	1.043	1.032	1.022	1.012	1.004	1.001
E07	Sample	Dilution_70%	0.7	DMSO	Lycopene	Standard_Development	Run079	Standard_Measurement	Plate_02	Clariostar_Study	MB	Biofoundry_,_London	Linear_Dilution_Pattern_V2	0.882	0.882	0.882	0.88	0.877	0.871	0.867	0.87	0.873	0.876	0.874	0.869	0.862	0.854	0.849	0.84	0.832	0.826	0.817	0.808	0.798	0.788	0.784	0.781	0.777	0.775	0.776	0.776	0.775	0.772	0.766	0.76	0.754	0.747	0.742	0.741
E08	Sample	Dilution_50%	0.5	DMSO	Lycopene	Standard_Development	Run079	Standard_Measurement	Plate_02	Clariostar_Study	MB	Biofoundry_,_London	Linear_Dilution_Pattern_V2	1.422	1.423	1.43	1.433	1.43	1.423	1.428	1.43	1.436	1.439	1.436	1.431	1.433	1.425	1.416	1.405	1.398	1.388	1.382	1.366	1.351	1.328	1.32	1.31	1.292	1.28	1.267	1.254	1.24	1.225	1.204	1.182	1.167	1.146	1.128	1.111
E09	Sample	Dilution_30%	0.3	DMSO	Lycopene	Standard_Development	Run079	Standard_Measurement	Plate_02	Clariostar_Study	MB	Biofoundry_,_London	Linear_Dilution_Pattern_V2	1.102	1.111	1.114	1.118	1.114	1.112	1.113	1.114	1.119	1.117	1.113	1.109	1.109	1.101	1.098	1.088	1.079	1.078	1.068	1.056	1.045	1.031	1.023	1.012	1.001	0.991	0.978	0.966	0.953	0.941	0.927	0.913	0.898	0.881	0.866	0.852
E10	Sample	Dilution_10%	0.1	DMSO	Lycopene	Standard_Development	Run079	Standard_Measurement	Plate_02	Clariostar_Study	MB	Biofoundry_,_London	Linear_Dilution_Pattern_V2	0.402	0.403	0.402	0.401	0.398	0.395	0.393	0.393	0.394	0.392	0.389	0.387	0.384	0.38	0.377	0.373	0.37	0.367	0.364	0.362	0.358	0.354	0.35	0.348	0.345	0.342	0.339	0.336	0.333	0.329	0.325	0.321	0.318	0.313	0.309	0.305
E11	Blank	DMSO_Blank		DMSO		Standard_Development	Run079	Standard_Measurement	Plate_02	Clariostar_Study	MB	Biofoundry_,_London	Linear_Dilution_Pattern_V2	0.105	0.102	0.1	0.097	0.094	0.09	0.088	0.086	0.084	0.081	0.077	0.074	0.071	0.069	0.067	0.064	0.063	0.061	0.061	0.06	0.059	0.058	0.058	0.058	0.057	0.057	0.057	0.056	0.056	0.056	0.056	0.055	0.055	0.055	0.054	0.053
E12	Blank	DMSO_Blank		DMSO		Standard_Development	Run079	Standard_Measurement	Plate_02	Clariostar_Study	MB	Biofoundry_,_London	Linear_Dilution_Pattern_V2	0.095	0.093	0.09	0.087	0.084	0.081	0.078	0.076	0.074	0.072	0.068	0.064	0.061	0.058	0.057	0.055	0.054	0.051	0.051	0.05	0.049	0.048	0.048	0.049	0.048	0.047	0.046	0.046	0.047	0.046	0.047	0.047	0.046	0.046	0.045	0.044
F01	Sample	Dilution_90%	0.9	DMSO	Lycopene	Standard_Development	Run079	Standard_Measurement	Plate_02	Clariostar_Study	MB	Biofoundry_,_London	Linear_Dilution_Pattern_V2	1.607	1.604	1.619	1.624	1.63	1.615	1.609	1.611	1.615	1.625	1.61	1.619	1.628	1.605	1.59	1.573	1.569	1.554	1.54	1.531	1.518	1.486	1.474	1.471	1.448	1.44	1.431	1.427	1.419	1.402	1.392	1.369	1.35	1.329	1.312	1.299
F02	Sample	Dilution_70%	0.7	DMSO	Lycopene	Standard_Development	Run079	Standard_Measurement	Plate_02	Clariostar_Study	MB	Biofoundry_,_London	Linear_Dilution_Pattern_V2	1.161	1.165	1.169	1.168	1.16	1.156	1.156	1.16	1.165	1.166	1.162	1.159	1.156	1.147	1.143	1.131	1.122	1.113	1.1	1.09	1.082	1.067	1.058	1.052	1.043	1.038	1.035	1.033	1.029	1.022	1.011	1.001	0.988	0.977	0.967	0.96
F03	Sample	Dilution_50%	0.5	DMSO	Lycopene	Standard_Development	Run079	Standard_Measurement	Plate_02	Clariostar_Study	MB	Biofoundry_,_London	Linear_Dilution_Pattern_V2	0.781	0.78	0.78	0.777	0.774	0.77	0.768	0.769	0.772	0.773	0.773	0.767	0.767	0.758	0.751	0.743	0.739	0.732	0.725	0.716	0.708	0.7	0.695	0.692	0.689	0.686	0.684	0.682	0.68	0.675	0.67	0.662	0.656	0.648	0.643	0.64
F04	Sample	Dilution_30%	0.3	DMSO	Lycopene	Standard_Development	Run079	Standard_Measurement	Plate_02	Clariostar_Study	MB	Biofoundry_,_London	Linear_Dilution_Pattern_V2	0.433	0.433	0.43	0.428	0.425	0.421	0.419	0.419	0.421	0.422	0.421	0.417	0.413	0.408	0.404	0.399	0.395	0.392	0.387	0.383	0.38	0.376	0.373	0.373	0.371	0.372	0.372	0.373	0.373	0.372	0.369	0.367	0.365	0.363	0.361	0.361
F05	Sample	Dilution_10%	0.1	DMSO	Lycopene	Standard_Development	Run079	Standard_Measurement	Plate_02	Clariostar_Study	MB	Biofoundry_,_London	Linear_Dilution_Pattern_V2	0.166	0.164	0.161	0.159	0.156	0.152	0.15	0.149	0.15	0.15	0.149	0.146	0.143	0.139	0.137	0.133	0.132	0.129	0.128	0.128	0.127	0.126	0.126	0.126	0.127	0.128	0.13	0.131	0.133	0.134	0.134	0.135	0.136	0.137	0.139	0.14
F06	Sample	Dilution_90%	0.9	DMSO	Lycopene	Standard_Development	Run079	Standard_Measurement	Plate_02	Clariostar_Study	MB	Biofoundry_,_London	Linear_Dilution_Pattern_V2	1.321	1.315	1.316	1.312	1.308	1.303	1.305	1.307	1.315	1.32	1.318	1.315	1.31	1.294	1.291	1.272	1.262	1.256	1.24	1.229	1.215	1.201	1.189	1.186	1.175	1.171	1.171	1.167	1.163	1.153	1.143	1.129	1.118	1.106	1.095	1.088
F07	Sample	Dilution_70%	0.7	DMSO	Lycopene	Standard_Development	Run079	Standard_Measurement	Plate_02	Clariostar_Study	MB	Biofoundry_,_London	Linear_Dilution_Pattern_V2	0.966	0.966	0.965	0.964	0.958	0.953	0.953	0.952	0.959	0.961	0.961	0.954	0.949	0.939	0.932	0.922	0.915	0.91	0.9	0.889	0.878	0.868	0.861	0.858	0.853	0.85	0.847	0.847	0.843	0.839	0.832	0.821	0.813	0.805	0.798	0.794
F08	Sample	Dilution_50%	0.5	DMSO	Lycopene	Standard_Development	Run079	Standard_Measurement	Plate_02	Clariostar_Study	MB	Biofoundry_,_London	Linear_Dilution_Pattern_V2	1.106	1.108	1.108	1.113	1.109	1.104	1.1	1.102	1.107	1.11	1.106	1.1	1.099	1.091	1.089	1.075	1.065	1.058	1.05	1.038	1.027	1.012	1.005	0.999	0.987	0.981	0.971	0.964	0.956	0.946	0.932	0.92	0.906	0.891	0.878	0.866
F09	Sample	Dilution_30%	0.3	DMSO	Lycopene	Standard_Development	Run079	Standard_Measurement	Plate_02	Clariostar_Study	MB	Biofoundry_,_London	Linear_Dilution_Pattern_V2	0.623	0.624	0.622	0.62	0.617	0.613	0.614	0.613	0.614	0.613	0.611	0.607	0.603	0.598	0.593	0.587	0.583	0.579	0.573	0.567	0.56	0.555	0.55	0.547	0.542	0.539	0.534	0.53	0.528	0.523	0.517	0.511	0.503	0.496	0.49	0.485
F10	Sample	Dilution_10%	0.1	DMSO	Lycopene	Standard_Development	Run079	Standard_Measurement	Plate_02	Clariostar_Study	MB	Biofoundry_,_London	Linear_Dilution_Pattern_V2	0.207	0.205	0.203	0.202	0.197	0.193	0.191	0.191	0.19	0.188	0.186	0.184	0.179	0.176	0.174	0.17	0.168	0.166	0.165	0.164	0.162	0.16	0.16	0.16	0.16	0.159	0.16	0.16	0.16	0.16	0.16	0.16	0.159	0.159	0.158	0.159
F11	Blank	DMSO		DMSO		Standard_Development	Run079	Standard_Measurement	Plate_02	Clariostar_Study	MB	Biofoundry_,_London	Linear_Dilution_Pattern_V2	0.09	0.087	0.085	0.083	0.079	0.075	0.073	0.071	0.069	0.067	0.063	0.06	0.057	0.054	0.054	0.052	0.051	0.049	0.048	0.047	0.046	0.045	0.045	0.046	0.045	0.045	0.044	0.044	0.044	0.044	0.044	0.044	0.044	0.043	0.043	0.043
F12	Blank	DMSO		DMSO		Standard_Development	Run079	Standard_Measurement	Plate_02	Clariostar_Study	MB	Biofoundry_,_London	Linear_Dilution_Pattern_V2	0.091	0.087	0.085	0.082	0.079	0.075	0.072	0.071	0.069	0.066	0.063	0.059	0.056	0.053	0.053	0.051	0.049	0.047	0.047	0.046	0.045	0.045	0.044	0.044	0.044	0.043	0.043	0.042	0.042	0.042	0.043	0.043	0.042	0.042	0.042	0.041
G01	Sample	Dilution_85%	0.85	DMSO	Lycopene	Standard_Development	Run079	Standard_Measurement	Plate_02	Clariostar_Study	MB	Biofoundry_,_London	Linear_Dilution_Pattern_V2	1.352	1.355	1.356	1.355	1.35	1.342	1.343	1.342	1.344	1.358	1.355	1.344	1.339	1.331	1.32	1.308	1.299	1.285	1.273	1.263	1.249	1.229	1.22	1.212	1.202	1.193	1.188	1.183	1.176	1.165	1.153	1.141	1.125	1.109	1.099	1.089
G02	Sample	Dilution_65%	0.65	DMSO	Lycopene	Standard_Development	Run079	Standard_Measurement	Plate_02	Clariostar_Study	MB	Biofoundry_,_London	Linear_Dilution_Pattern_V2	1.033	1.037	1.033	1.031	1.027	1.024	1.023	1.024	1.028	1.031	1.027	1.025	1.018	1.008	1.002	0.992	0.982	0.973	0.968	0.956	0.946	0.934	0.927	0.921	0.915	0.911	0.908	0.905	0.9	0.893	0.885	0.875	0.866	0.853	0.845	0.839
G03	Sample	Dilution_45%	0.45	DMSO	Lycopene	Standard_Development	Run079	Standard_Measurement	Plate_02	Clariostar_Study	MB	Biofoundry_,_London	Linear_Dilution_Pattern_V2	0.584	0.582	0.581	0.579	0.575	0.573	0.571	0.571	0.574	0.573	0.571	0.568	0.562	0.556	0.553	0.546	0.54	0.535	0.53	0.524	0.519	0.513	0.51	0.508	0.507	0.507	0.507	0.507	0.506	0.504	0.502	0.498	0.494	0.49	0.488	0.487
G04	Sample	Dilution_25%	0.25	DMSO	Lycopene	Standard_Development	Run079	Standard_Measurement	Plate_02	Clariostar_Study	MB	Biofoundry_,_London	Linear_Dilution_Pattern_V2	0.28	0.277	0.275	0.271	0.268	0.264	0.263	0.263	0.264	0.263	0.262	0.259	0.255	0.251	0.248	0.244	0.241	0.238	0.235	0.233	0.231	0.23	0.229	0.231	0.232	0.234	0.236	0.237	0.24	0.241	0.242	0.242	0.243	0.242	0.244	0.247
G05	Sample	Dilution_05%	0.0499999999999999	DMSO	Lycopene	Standard_Development	Run079	Standard_Measurement	Plate_02	Clariostar_Study	MB	Biofoundry_,_London	Linear_Dilution_Pattern_V2	0.108	0.105	0.102	0.099	0.097	0.093	0.091	0.089	0.089	0.088	0.086	0.083	0.079	0.077	0.076	0.073	0.071	0.07	0.069	0.069	0.068	0.068	0.068	0.068	0.068	0.069	0.07	0.071	0.072	0.073	0.074	0.074	0.075	0.075	0.075	0.077
G06	Sample	Dilution_85%	0.85	DMSO	Lycopene	Standard_Development	Run079	Standard_Measurement	Plate_02	Clariostar_Study	MB	Biofoundry_,_London	Linear_Dilution_Pattern_V2	1.042	1.043	1.039	1.038	1.035	1.026	1.026	1.03	1.035	1.034	1.034	1.03	1.023	1.014	1.009	1.0	0.989	0.977	0.966	0.956	0.947	0.936	0.928	0.924	0.92	0.918	0.919	0.919	0.917	0.913	0.908	0.9	0.891	0.88	0.875	0.872
G07	Sample	Dilution_65%	0.65	DMSO	Lycopene	Standard_Development	Run079	Standard_Measurement	Plate_02	Clariostar_Study	MB	Biofoundry_,_London	Linear_Dilution_Pattern_V2	0.817	0.818	0.814	0.813	0.808	0.804	0.802	0.802	0.803	0.805	0.805	0.802	0.797	0.787	0.781	0.773	0.766	0.757	0.749	0.743	0.733	0.724	0.719	0.716	0.713	0.713	0.712	0.711	0.709	0.707	0.702	0.695	0.689	0.682	0.677	0.674
G08	Sample	Dilution_45%	0.45	DMSO	Lycopene	Standard_Development	Run079	Standard_Measurement	Plate_02	Clariostar_Study	MB	Biofoundry_,_London	Linear_Dilution_Pattern_V2	0.716	0.716	0.713	0.712	0.706	0.704	0.703	0.704	0.704	0.706	0.703	0.7	0.695	0.689	0.683	0.675	0.671	0.664	0.659	0.651	0.645	0.637	0.631	0.63	0.623	0.62	0.617	0.616	0.612	0.607	0.602	0.595	0.588	0.581	0.574	0.57
G09	Sample	Dilution_25%	0.25	DMSO	Lycopene	Standard_Development	Run079	Standard_Measurement	Plate_02	Clariostar_Study	MB	Biofoundry_,_London	Linear_Dilution_Pattern_V2	0.306	0.303	0.3	0.297	0.293	0.289	0.288	0.288	0.288	0.286	0.284	0.281	0.277	0.272	0.269	0.265	0.262	0.258	0.255	0.253	0.25	0.247	0.247	0.247	0.246	0.246	0.247	0.247	0.248	0.25	0.248	0.248	0.247	0.246	0.245	0.244
G10	Sample	Dilution_05%	0.0499999999999999	DMSO	Lycopene	Standard_Development	Run079	Standard_Measurement	Plate_02	Clariostar_Study	MB	Biofoundry_,_London	Linear_Dilution_Pattern_V2	0.114	0.11	0.108	0.104	0.102	0.098	0.096	0.095	0.094	0.091	0.089	0.086	0.084	0.08	0.078	0.075	0.074	0.072	0.071	0.07	0.07	0.069	0.069	0.07	0.07	0.07	0.07	0.071	0.073	0.073	0.073	0.074	0.075	0.074	0.075	0.075
G11	Blank	DMSO_Blank		DMSO		Standard_Development	Run079	Standard_Measurement	Plate_02	Clariostar_Study	MB	Biofoundry_,_London	Linear_Dilution_Pattern_V2	0.084	0.081	0.079	0.076	0.073	0.069	0.068	0.066	0.064	0.061	0.058	0.055	0.052	0.049	0.048	0.046	0.044	0.043	0.042	0.042	0.041	0.041	0.041	0.042	0.041	0.041	0.04	0.04	0.041	0.04	0.04	0.04	0.04	0.04	0.039	0.038
G12	Blank	DMSO_Blank		DMSO		Standard_Development	Run079	Standard_Measurement	Plate_02	Clariostar_Study	MB	Biofoundry_,_London	Linear_Dilution_Pattern_V2	0.092	0.089	0.086	0.083	0.079	0.075	0.074	0.072	0.07	0.067	0.064	0.06	0.057	0.054	0.053	0.051	0.05	0.048	0.048	0.047	0.046	0.046	0.045	0.045	0.045	0.045	0.045	0.044	0.044	0.044	0.044	0.044	0.044	0.043	0.042	0.042
H01	Sample	Dilution_85%	0.85	DMSO	Lycopene	Standard_Development	Run079	Standard_Measurement	Plate_02	Clariostar_Study	MB	Biofoundry_,_London	Linear_Dilution_Pattern_V2	1.051	1.048	1.049	1.046	1.04	1.036	1.033	1.035	1.037	1.04	1.034	1.028	1.024	1.012	1.003	0.992	0.981	0.972	0.962	0.954	0.942	0.929	0.92	0.916	0.908	0.907	0.907	0.906	0.903	0.899	0.892	0.881	0.872	0.862	0.853	0.847
H02	Sample	Dilution_65%	0.65	DMSO	Lycopene	Standard_Development	Run079	Standard_Measurement	Plate_02	Clariostar_Study	MB	Biofoundry_,_London	Linear_Dilution_Pattern_V2	0.78	0.778	0.775	0.774	0.768	0.765	0.763	0.762	0.766	0.767	0.765	0.76	0.754	0.746	0.738	0.73	0.723	0.716	0.708	0.7	0.693	0.684	0.678	0.676	0.672	0.672	0.672	0.671	0.67	0.667	0.662	0.656	0.65	0.643	0.638	0.636
H03	Sample	Dilution_45%	0.45	DMSO	Lycopene	Standard_Development	Run079	Standard_Measurement	Plate_02	Clariostar_Study	MB	Biofoundry_,_London	Linear_Dilution_Pattern_V2	0.486	0.484	0.482	0.478	0.474	0.47	0.468	0.466	0.467	0.468	0.467	0.463	0.457	0.452	0.446	0.44	0.436	0.431	0.425	0.42	0.415	0.41	0.408	0.408	0.407	0.407	0.409	0.411	0.411	0.411	0.409	0.407	0.403	0.401	0.399	0.399
H04	Sample	Dilution_25%	0.25	DMSO	Lycopene	Standard_Development	Run079	Standard_Measurement	Plate_02	Clariostar_Study	MB	Biofoundry_,_London	Linear_Dilution_Pattern_V2	0.269	0.266	0.263	0.26	0.256	0.252	0.25	0.249	0.249	0.25	0.248	0.244	0.24	0.234	0.231	0.228	0.225	0.222	0.219	0.217	0.215	0.213	0.212	0.213	0.214	0.216	0.218	0.22	0.223	0.224	0.224	0.224	0.224	0.224	0.226	0.228
H05	Sample	Dilution_05%	0.0499999999999999	DMSO	Lycopene	Standard_Development	Run079	Standard_Measurement	Plate_02	Clariostar_Study	MB	Biofoundry_,_London	Linear_Dilution_Pattern_V2	0.116	0.113	0.11	0.108	0.105	0.102	0.099	0.098	0.098	0.095	0.093	0.09	0.087	0.084	0.082	0.078	0.077	0.075	0.074	0.073	0.073	0.072	0.072	0.073	0.073	0.073	0.074	0.074	0.075	0.075	0.076	0.077	0.077	0.077	0.078	0.078
H06	Sample	Dilution_85%	0.85	DMSO	Lycopene	Standard_Development	Run079	Standard_Measurement	Plate_02	Clariostar_Study	MB	Biofoundry_,_London	Linear_Dilution_Pattern_V2	0.963	0.96	0.957	0.954	0.947	0.942	0.942	0.942	0.945	0.945	0.947	0.941	0.935	0.924	0.916	0.905	0.896	0.89	0.881	0.873	0.862	0.849	0.843	0.84	0.837	0.835	0.836	0.837	0.838	0.833	0.826	0.819	0.811	0.803	0.798	0.796
H07	Sample	Dilution_65%	0.65	DMSO	Lycopene	Standard_Development	Run079	Standard_Measurement	Plate_02	Clariostar_Study	MB	Biofoundry_,_London	Linear_Dilution_Pattern_V2	0.676	0.675	0.672	0.668	0.662	0.657	0.653	0.653	0.657	0.658	0.656	0.652	0.644	0.635	0.63	0.622	0.615	0.608	0.602	0.594	0.587	0.58	0.576	0.576	0.574	0.574	0.575	0.576	0.578	0.577	0.575	0.571	0.565	0.561	0.558	0.557
H08	Sample	Dilution_45%	0.45	DMSO	Lycopene	Standard_Development	Run079	Standard_Measurement	Plate_02	Clariostar_Study	MB	Biofoundry_,_London	Linear_Dilution_Pattern_V2	0.461	0.458	0.456	0.451	0.447	0.442	0.44	0.44	0.441	0.441	0.438	0.434	0.427	0.421	0.418	0.412	0.407	0.402	0.397	0.391	0.387	0.382	0.38	0.38	0.38	0.38	0.381	0.382	0.384	0.384	0.383	0.381	0.378	0.375	0.373	0.373
H09	Sample	Dilution_25%	0.25	DMSO	Lycopene	Standard_Development	Run079	Standard_Measurement	Plate_02	Clariostar_Study	MB	Biofoundry_,_London	Linear_Dilution_Pattern_V2	0.271	0.268	0.265	0.262	0.258	0.253	0.251	0.251	0.251	0.249	0.247	0.243	0.238	0.233	0.23	0.226	0.223	0.22	0.217	0.215	0.213	0.21	0.208	0.209	0.209	0.211	0.212	0.213	0.215	0.215	0.215	0.214	0.214	0.213	0.213	0.213
H10	Sample	Dilution_05%	0.0499999999999999	DMSO	Lycopene	Standard_Development	Run079	Standard_Measurement	Plate_02	Clariostar_Study	MB	Biofoundry_,_London	Linear_Dilution_Pattern_V2	0.116	0.112	0.109	0.107	0.103	0.099	0.097	0.096	0.095	0.092	0.09	0.086	0.083	0.08	0.078	0.075	0.073	0.071	0.071	0.07	0.069	0.069	0.069	0.07	0.07	0.07	0.07	0.071	0.072	0.072	0.072	0.073	0.073	0.074	0.075	0.075
H11	Blank	DMSO_Blank		DMSO		Standard_Development	Run079	Standard_Measurement	Plate_02	Clariostar_Study	MB	Biofoundry_,_London	Linear_Dilution_Pattern_V2	0.09	0.087	0.084	0.081	0.077	0.073	0.071	0.07	0.068	0.065	0.062	0.059	0.056	0.053	0.052	0.051	0.049	0.048	0.047	0.046	0.045	0.045	0.044	0.045	0.044	0.044	0.044	0.043	0.043	0.043	0.043	0.043	0.043	0.043	0.042	0.041
H12	Blank	DMSO_Blank		DMSO		Standard_Development	Run079	Standard_Measurement	Plate_02	Clariostar_Study	MB	Biofoundry_,_London	Linear_Dilution_Pattern_V2	0.095	0.092	0.088	0.086	0.083	0.078	0.076	0.074	0.072	0.068	0.064	0.061	0.056	0.053	0.052	0.05	0.049	0.047	0.046	0.046	0.045	0.045	0.044	0.044	0.043	0.043	0.043	0.043	0.043	0.043	0.043	0.043	0.044	0.043	0.042	0.041
A01	Sample	Dilution_100%	1.0	DMSO	Lycopene	Standard_Development	Run079	Standard_Measurement	Plate_02	Clariostar_Study	MB	Biofoundry_,_London	Linear_Dilution_Pattern_V2	1.27	1.269	1.269	1.262	1.258	1.255	1.251	1.253	1.259	1.264	1.256	1.252	1.239	1.23	1.23	1.216	1.198	1.188	1.18	1.17	1.154	1.139	1.129	1.123	1.118	1.116	1.112	1.107	1.105	1.097	1.085	1.074	1.064	1.053	1.043	1.037
A02	Sample	Dilution_80%	0.8	DMSO	Lycopene	Standard_Development	Run079	Standard_Measurement	Plate_02	Clariostar_Study	MB	Biofoundry_,_London	Linear_Dilution_Pattern_V2	0.816	0.813	0.81	0.804	0.8	0.794	0.792	0.795	0.796	0.797	0.794	0.788	0.779	0.771	0.766	0.757	0.746	0.738	0.733	0.723	0.714	0.709	0.702	0.699	0.697	0.698	0.703	0.704	0.706	0.704	0.699	0.694	0.688	0.683	0.681	0.68
A03	Sample	Dilution_60%	0.6	DMSO	Lycopene	Standard_Development	Run079	Standard_Measurement	Plate_02	Clariostar_Study	MB	Biofoundry_,_London	Linear_Dilution_Pattern_V2	0.573	0.571	0.567	0.563	0.559	0.553	0.552	0.552	0.552	0.553	0.551	0.546	0.539	0.532	0.527	0.52	0.512	0.507	0.502	0.497	0.49	0.485	0.482	0.482	0.482	0.482	0.487	0.488	0.49	0.49	0.487	0.485	0.482	0.48	0.48	0.481
A04	Sample	Dilution_40%	0.4	DMSO	Lycopene	Standard_Development	Run079	Standard_Measurement	Plate_02	Clariostar_Study	MB	Biofoundry_,_London	Linear_Dilution_Pattern_V2	0.4	0.396	0.394	0.391	0.386	0.381	0.38	0.381	0.381	0.381	0.379	0.374	0.368	0.363	0.359	0.354	0.348	0.344	0.341	0.338	0.333	0.33	0.329	0.329	0.33	0.332	0.334	0.335	0.337	0.338	0.337	0.337	0.335	0.335	0.335	0.337
A05	Sample	Dilution_20%	0.2	DMSO	Lycopene	Standard_Development	Run079	Standard_Measurement	Plate_02	Clariostar_Study	MB	Biofoundry_,_London	Linear_Dilution_Pattern_V2	0.216	0.213	0.211	0.207	0.204	0.2	0.198	0.199	0.198	0.198	0.197	0.194	0.19	0.186	0.183	0.18	0.177	0.175	0.172	0.171	0.17	0.169	0.169	0.17	0.172	0.174	0.177	0.178	0.18	0.182	0.183	0.184	0.184	0.186	0.188	0.191
A06	Sample	Dilution_100%	1.0	DMSO	Lycopene	Standard_Development	Run079	Standard_Measurement	Plate_02	Clariostar_Study	MB	Biofoundry_,_London	Linear_Dilution_Pattern_V2	0.891	0.889	0.883	0.878	0.873	0.866	0.865	0.865	0.869	0.871	0.868	0.863	0.854	0.843	0.835	0.828	0.816	0.806	0.797	0.787	0.779	0.772	0.766	0.764	0.766	0.769	0.775	0.779	0.783	0.784	0.781	0.778	0.775	0.77	0.77	0.774
A07	Sample	Dilution_80%	0.8	DMSO	Lycopene	Standard_Development	Run079	Standard_Measurement	Plate_02	Clariostar_Study	MB	Biofoundry_,_London	Linear_Dilution_Pattern_V2	0.712	0.707	0.704	0.698	0.694	0.688	0.686	0.686	0.689	0.69	0.688	0.682	0.674	0.664	0.658	0.65	0.64	0.633	0.627	0.619	0.611	0.605	0.602	0.601	0.601	0.605	0.61	0.613	0.616	0.616	0.614	0.611	0.61	0.607	0.606	0.607
A08	Sample	Dilution_60%	0.6	DMSO	Lycopene	Standard_Development	Run079	Standard_Measurement	Plate_02	Clariostar_Study	MB	Biofoundry_,_London	Linear_Dilution_Pattern_V2	0.543	0.54	0.537	0.53	0.526	0.521	0.519	0.519	0.519	0.519	0.517	0.512	0.507	0.499	0.492	0.487	0.48	0.475	0.47	0.463	0.457	0.453	0.45	0.451	0.451	0.453	0.458	0.459	0.461	0.461	0.46	0.459	0.457	0.456	0.455	0.456
A09	Sample	Dilution_40%	0.4	DMSO	Lycopene	Standard_Development	Run079	Standard_Measurement	Plate_02	Clariostar_Study	MB	Biofoundry_,_London	Linear_Dilution_Pattern_V2	0.381	0.378	0.375	0.371	0.367	0.362	0.361	0.36	0.36	0.359	0.357	0.353	0.348	0.341	0.336	0.332	0.326	0.323	0.319	0.315	0.31	0.309	0.307	0.307	0.308	0.309	0.312	0.314	0.315	0.315	0.315	0.314	0.313	0.312	0.312	0.314
A10	Sample	Dilution_20%	0.2	DMSO	Lycopene	Standard_Development	Run079	Standard_Measurement	Plate_02	Clariostar_Study	MB	Biofoundry_,_London	Linear_Dilution_Pattern_V2	0.226	0.223	0.221	0.217	0.213	0.209	0.207	0.207	0.206	0.206	0.203	0.199	0.195	0.189	0.186	0.183	0.179	0.177	0.175	0.173	0.171	0.17	0.17	0.171	0.171	0.172	0.174	0.175	0.176	0.177	0.178	0.178	0.178	0.179	0.18	0.181
A11	Blank	DMSO_Blank		DMSO		Standard_Development	Run079	Standard_Measurement	Plate_02	Clariostar_Study	MB	Biofoundry_,_London	Linear_Dilution_Pattern_V2	0.097	0.094	0.091	0.088	0.085	0.081	0.078	0.077	0.074	0.071	0.068	0.064	0.061	0.058	0.056	0.055	0.053	0.052	0.051	0.05	0.049	0.048	0.048	0.047	0.048	0.047	0.048	0.046	0.046	0.046	0.045	0.045	0.045	0.044	0.044	0.043
A12	Blank	DMSO_Blank		DMSO		Standard_Development	Run079	Standard_Measurement	Plate_02	Clariostar_Study	MB	Biofoundry_,_London	Linear_Dilution_Pattern_V2	0.101	0.098	0.095	0.092	0.089	0.085	0.083	0.081	0.079	0.076	0.072	0.069	0.066	0.063	0.061	0.059	0.058	0.057	0.055	0.054	0.053	0.052	0.052	0.051	0.052	0.051	0.052	0.051	0.05	0.05	0.049	0.049	0.048	0.048	0.047	0.047
B01	Sample	Dilution_100%	1.0	DMSO	Lycopene	Standard_Development	Run079	Standard_Measurement	Plate_02	Clariostar_Study	MB	Biofoundry_,_London	Linear_Dilution_Pattern_V2	1.734	1.741	1.721	1.734	1.73	1.728	1.725	1.722	1.739	1.754	1.747	1.741	1.709	1.713	1.718	1.698	1.679	1.669	1.654	1.636	1.622	1.607	1.589	1.575	1.566	1.55	1.549	1.527	1.52	1.505	1.49	1.471	1.454	1.432	1.417	1.406
B02	Sample	Dilution_80%	0.8	DMSO	Lycopene	Standard_Development	Run079	Standard_Measurement	Plate_02	Clariostar_Study	MB	Biofoundry_,_London	Linear_Dilution_Pattern_V2	1.099	1.096	1.092	1.093	1.09	1.087	1.086	1.086	1.091	1.099	1.092	1.088	1.081	1.073	1.066	1.057	1.042	1.034	1.024	1.015	1.004	0.995	0.986	0.981	0.976	0.972	0.971	0.967	0.965	0.958	0.95	0.94	0.932	0.92	0.913	0.909
B03	Sample	Dilution_60%	0.6	DMSO	Lycopene	Standard_Development	Run079	Standard_Measurement	Plate_02	Clariostar_Study	MB	Biofoundry_,_London	Linear_Dilution_Pattern_V2	0.711	0.711	0.709	0.705	0.701	0.697	0.696	0.696	0.699	0.702	0.699	0.695	0.687	0.68	0.674	0.667	0.658	0.652	0.646	0.641	0.633	0.626	0.622	0.619	0.62	0.62	0.621	0.62	0.62	0.618	0.615	0.61	0.605	0.6	0.598	0.598
B04	Sample	Dilution_40%	0.4	DMSO	Lycopene	Standard_Development	Run079	Standard_Measurement	Plate_02	Clariostar_Study	MB	Biofoundry_,_London	Linear_Dilution_Pattern_V2	0.471	0.469	0.467	0.462	0.459	0.456	0.454	0.454	0.455	0.456	0.454	0.451	0.445	0.438	0.435	0.431	0.425	0.42	0.417	0.412	0.408	0.404	0.402	0.402	0.402	0.403	0.405	0.406	0.407	0.407	0.406	0.404	0.402	0.401	0.4	0.402
B05	Sample	Dilution_20%	0.2	DMSO	Lycopene	Standard_Development	Run079	Standard_Measurement	Plate_02	Clariostar_Study	MB	Biofoundry_,_London	Linear_Dilution_Pattern_V2	0.223	0.22	0.217	0.214	0.212	0.207	0.205	0.207	0.206	0.207	0.206	0.202	0.198	0.195	0.192	0.189	0.185	0.183	0.181	0.18	0.177	0.177	0.177	0.179	0.18	0.182	0.185	0.187	0.189	0.19	0.191	0.193	0.194	0.195	0.196	0.2
B06	Sample	Dilution_100%	1.0	DMSO	Lycopene	Standard_Development	Run079	Standard_Measurement	Plate_02	Clariostar_Study	MB	Biofoundry_,_London	Linear_Dilution_Pattern_V2	1.067	1.068	1.061	1.057	1.052	1.044	1.042	1.045	1.052	1.057	1.056	1.047	1.039	1.03	1.021	1.011	0.999	0.988	0.98	0.969	0.958	0.95	0.943	0.939	0.938	0.94	0.943	0.944	0.946	0.945	0.94	0.934	0.928	0.921	0.917	0.918
B07	Sample	Dilution_80%	0.8	DMSO	Lycopene	Standard_Development	Run079	Standard_Measurement	Plate_02	Clariostar_Study	MB	Biofoundry_,_London	Linear_Dilution_Pattern_V2	0.813	0.809	0.807	0.803	0.798	0.793	0.792	0.792	0.794	0.799	0.797	0.791	0.782	0.773	0.768	0.76	0.748	0.742	0.733	0.725	0.717	0.709	0.705	0.702	0.704	0.705	0.709	0.71	0.711	0.71	0.708	0.704	0.7	0.695	0.693	0.694
B08	Sample	Dilution_60%	0.6	DMSO	Lycopene	Standard_Development	Run079	Standard_Measurement	Plate_02	Clariostar_Study	MB	Biofoundry_,_London	Linear_Dilution_Pattern_V2	0.776	0.775	0.774	0.771	0.767	0.762	0.76	0.76	0.762	0.764	0.764	0.76	0.753	0.744	0.74	0.734	0.725	0.719	0.711	0.704	0.695	0.688	0.683	0.68	0.676	0.675	0.675	0.674	0.673	0.669	0.663	0.659	0.651	0.645	0.64	0.638
B09	Sample	Dilution_40%	0.4	DMSO	Lycopene	Standard_Development	Run079	Standard_Measurement	Plate_02	Clariostar_Study	MB	Biofoundry_,_London	Linear_Dilution_Pattern_V2	0.412	0.409	0.406	0.402	0.399	0.394	0.391	0.392	0.392	0.392	0.389	0.385	0.38	0.374	0.369	0.365	0.359	0.355	0.352	0.347	0.343	0.34	0.338	0.337	0.337	0.34	0.342	0.342	0.344	0.344	0.342	0.342	0.34	0.338	0.337	0.338
B10	Sample	Dilution_20%	0.2	DMSO	Lycopene	Standard_Development	Run079	Standard_Measurement	Plate_02	Clariostar_Study	MB	Biofoundry_,_London	Linear_Dilution_Pattern_V2	0.224	0.22	0.218	0.215	0.211	0.206	0.204	0.205	0.204	0.204	0.202	0.198	0.194	0.188	0.185	0.182	0.179	0.176	0.175	0.173	0.171	0.17	0.17	0.17	0.171	0.173	0.175	0.176	0.177	0.179	0.179	0.18	0.18	0.18	0.182	0.184
B11	Blank	DMSO_Blank		DMSO		Standard_Development	Run079	Standard_Measurement	Plate_02	Clariostar_Study	MB	Biofoundry_,_London	Linear_Dilution_Pattern_V2	0.09	0.086	0.084	0.081	0.078	0.074	0.072	0.071	0.068	0.066	0.063	0.059	0.057	0.054	0.052	0.051	0.049	0.048	0.048	0.046	0.045	0.045	0.045	0.045	0.045	0.044	0.044	0.043	0.043	0.043	0.043	0.043	0.043	0.043	0.042	0.041
B12	Blank	DMSO_Blank		DMSO		Standard_Development	Run079	Standard_Measurement	Plate_02	Clariostar_Study	MB	Biofoundry_,_London	Linear_Dilution_Pattern_V2	0.096	0.092	0.09	0.086	0.084	0.079	0.077	0.076	0.074	0.07	0.067	0.063	0.06	0.058	0.056	0.054	0.052	0.051	0.051	0.049	0.048	0.048	0.047	0.048	0.047	0.047	0.047	0.046	0.046	0.046	0.045	0.045	0.045	0.045	0.044	0.043
C01	Sample	Dilution_95%	0.95	DMSO	Lycopene	Standard_Development	Run079	Standard_Measurement	Plate_02	Clariostar_Study	MB	Biofoundry_,_London	Linear_Dilution_Pattern_V2	1.898	1.901	1.904	1.916	1.908	1.913	1.909	1.907	1.921	1.938	1.92	1.921	1.909	1.922	1.923	1.879	1.848	1.841	1.832	1.81	1.802	1.779	1.762	1.743	1.726	1.722	1.708	1.682	1.666	1.644	1.623	1.613	1.589	1.558	1.538	1.523
C02	Sample	Dilution_75%	0.75	DMSO	Lycopene	Standard_Development	Run079	Standard_Measurement	Plate_02	Clariostar_Study	MB	Biofoundry_,_London	Linear_Dilution_Pattern_V2	1.103	1.104	1.103	1.101	1.097	1.097	1.097	1.096	1.1	1.107	1.106	1.099	1.091	1.079	1.074	1.066	1.055	1.046	1.037	1.025	1.014	1.005	0.995	0.989	0.985	0.983	0.981	0.972	0.97	0.965	0.953	0.945	0.935	0.924	0.917	0.91
C03	Sample	Dilution_55%	0.55	DMSO	Lycopene	Standard_Development	Run079	Standard_Measurement	Plate_02	Clariostar_Study	MB	Biofoundry_,_London	Linear_Dilution_Pattern_V2	0.725	0.726	0.723	0.718	0.718	0.714	0.713	0.715	0.716	0.718	0.716	0.713	0.705	0.699	0.693	0.686	0.679	0.673	0.666	0.66	0.654	0.648	0.642	0.64	0.638	0.637	0.638	0.637	0.636	0.633	0.628	0.623	0.618	0.612	0.608	0.606
C04	Sample	Dilution_35%	0.35	DMSO	Lycopene	Standard_Development	Run079	Standard_Measurement	Plate_02	Clariostar_Study	MB	Biofoundry_,_London	Linear_Dilution_Pattern_V2	0.413	0.411	0.409	0.406	0.402	0.398	0.397	0.398	0.398	0.399	0.397	0.394	0.389	0.384	0.379	0.375	0.372	0.368	0.364	0.36	0.356	0.354	0.352	0.352	0.353	0.354	0.356	0.357	0.358	0.358	0.357	0.357	0.356	0.354	0.354	0.355
C05	Sample	Dilution_15%	0.15	DMSO	Lycopene	Standard_Development	Run079	Standard_Measurement	Plate_02	Clariostar_Study	MB	Biofoundry_,_London	Linear_Dilution_Pattern_V2	0.201	0.198	0.196	0.192	0.189	0.185	0.184	0.185	0.184	0.184	0.183	0.18	0.178	0.172	0.171	0.168	0.165	0.163	0.162	0.16	0.159	0.158	0.158	0.159	0.16	0.162	0.164	0.165	0.166	0.168	0.168	0.169	0.17	0.171	0.172	0.175
C06	Sample	Dilution_95%	0.95	DMSO	Lycopene	Standard_Development	Run079	Standard_Measurement	Plate_02	Clariostar_Study	MB	Biofoundry_,_London	Linear_Dilution_Pattern_V2	1.116	1.112	1.112	1.109	1.105	1.101	1.101	1.102	1.107	1.115	1.114	1.105	1.096	1.083	1.079	1.067	1.059	1.047	1.038	1.027	1.015	1.004	0.998	0.994	0.99	0.989	0.992	0.992	0.993	0.988	0.982	0.974	0.967	0.956	0.951	0.949
C07	Sample	Dilution_75%	0.75	DMSO	Lycopene	Standard_Development	Run079	Standard_Measurement	Plate_02	Clariostar_Study	MB	Biofoundry_,_London	Linear_Dilution_Pattern_V2	0.87	0.869	0.867	0.863	0.86	0.857	0.856	0.856	0.861	0.863	0.86	0.856	0.847	0.839	0.834	0.826	0.816	0.807	0.8	0.793	0.784	0.776	0.768	0.765	0.763	0.764	0.764	0.764	0.762	0.76	0.757	0.75	0.744	0.738	0.733	0.732
C08	Sample	Dilution_55%	0.55	DMSO	Lycopene	Standard_Development	Run079	Standard_Measurement	Plate_02	Clariostar_Study	MB	Biofoundry_,_London	Linear_Dilution_Pattern_V2	1.099	1.102	1.098	1.102	1.099	1.093	1.092	1.094	1.098	1.099	1.101	1.097	1.09	1.084	1.077	1.068	1.056	1.053	1.046	1.034	1.024	1.012	1.001	0.996	0.986	0.979	0.97	0.962	0.954	0.945	0.932	0.921	0.908	0.894	0.881	0.871
C09	Sample	Dilution_35%	0.35	DMSO	Lycopene	Standard_Development	Run079	Standard_Measurement	Plate_02	Clariostar_Study	MB	Biofoundry_,_London	Linear_Dilution_Pattern_V2	0.572	0.57	0.57	0.567	0.563	0.56	0.559	0.558	0.559	0.559	0.557	0.552	0.547	0.543	0.538	0.535	0.527	0.523	0.517	0.513	0.507	0.502	0.499	0.496	0.493	0.491	0.49	0.486	0.483	0.48	0.475	0.471	0.465	0.46	0.454	0.451
C10	Sample	Dilution_15%	0.15	DMSO	Lycopene	Standard_Development	Run079	Standard_Measurement	Plate_02	Clariostar_Study	MB	Biofoundry_,_London	Linear_Dilution_Pattern_V2	0.234	0.232	0.23	0.226	0.223	0.218	0.216	0.217	0.217	0.215	0.213	0.21	0.206	0.201	0.199	0.195	0.192	0.191	0.188	0.186	0.184	0.182	0.183	0.183	0.183	0.183	0.183	0.183	0.183	0.183	0.182	0.183	0.182	0.182	0.181	0.181
C11	Blank	DMSO_Blank		DMSO		Standard_Development	Run079	Standard_Measurement	Plate_02	Clariostar_Study	MB	Biofoundry_,_London	Linear_Dilution_Pattern_V2	0.09	0.086	0.084	0.081	0.078	0.074	0.072	0.071	0.069	0.065	0.063	0.059	0.057	0.053	0.052	0.051	0.049	0.048	0.047	0.046	0.045	0.045	0.044	0.045	0.044	0.044	0.044	0.043	0.043	0.043	0.043	0.043	0.043	0.042	0.041	0.041
C12	Blank	DMSO_Blank		DMSO		Standard_Development	Run079	Standard_Measurement	Plate_02	Clariostar_Study	MB	Biofoundry_,_London	Linear_Dilution_Pattern_V2	0.094	0.09	0.088	0.084	0.081	0.077	0.074	0.074	0.071	0.068	0.065	0.062	0.058	0.055	0.054	0.053	0.05	0.049	0.049	0.049	0.047	0.047	0.046	0.047	0.047	0.046	0.046	0.045	0.045	0.046	0.045	0.046	0.045	0.045	0.043	0.043
D01	Sample	Dilution_95%	0.95	DMSO	Lycopene	Standard_Development	Run079	Standard_Measurement	Plate_02	Clariostar_Study	MB	Biofoundry_,_London	Linear_Dilution_Pattern_V2	1.824	1.853	1.841	1.846	1.844	1.833	1.838	1.832	1.873	1.882	1.868	1.861	1.845	1.832	1.847	1.819	1.786	1.782	1.77	1.761	1.735	1.718	1.703	1.683	1.668	1.654	1.648	1.627	1.619	1.594	1.572	1.556	1.54	1.511	1.494	1.476
D02	Sample	Dilution_75%	0.75	DMSO	Lycopene	Standard_Development	Run079	Standard_Measurement	Plate_02	Clariostar_Study	MB	Biofoundry_,_London	Linear_Dilution_Pattern_V2	1.374	1.377	1.38	1.379	1.372	1.374	1.373	1.379	1.386	1.387	1.386	1.383	1.371	1.364	1.355	1.341	1.335	1.324	1.315	1.304	1.288	1.278	1.264	1.255	1.245	1.239	1.234	1.221	1.216	1.202	1.188	1.179	1.162	1.147	1.133	1.124
D03	Sample	Dilution_55%	0.55	DMSO	Lycopene	Standard_Development	Run079	Standard_Measurement	Plate_02	Clariostar_Study	MB	Biofoundry_,_London	Linear_Dilution_Pattern_V2	0.821	0.819	0.82	0.816	0.813	0.809	0.807	0.809	0.814	0.816	0.813	0.809	0.803	0.798	0.793	0.786	0.776	0.772	0.766	0.759	0.749	0.742	0.735	0.731	0.728	0.726	0.726	0.723	0.719	0.716	0.708	0.703	0.697	0.69	0.684	0.68
D04	Sample	Dilution_35%	0.35	DMSO	Lycopene	Standard_Development	Run079	Standard_Measurement	Plate_02	Clariostar_Study	MB	Biofoundry_,_London	Linear_Dilution_Pattern_V2	0.47	0.468	0.465	0.461	0.458	0.455	0.453	0.456	0.456	0.457	0.455	0.453	0.448	0.441	0.438	0.434	0.429	0.425	0.421	0.417	0.412	0.409	0.407	0.406	0.405	0.405	0.406	0.407	0.408	0.407	0.404	0.402	0.4	0.398	0.396	0.396
D05	Sample	Dilution_15%	0.15	DMSO	Lycopene	Standard_Development	Run079	Standard_Measurement	Plate_02	Clariostar_Study	MB	Biofoundry_,_London	Linear_Dilution_Pattern_V2	0.263	0.261	0.259	0.256	0.253	0.25	0.248	0.249	0.249	0.248	0.248	0.246	0.243	0.237	0.235	0.233	0.23	0.227	0.225	0.223	0.222	0.22	0.219	0.22	0.22	0.221	0.222	0.222	0.223	0.223	0.222	0.222	0.222	0.221	0.221	0.223
D06	Sample	Dilution_95%	0.95	DMSO	Lycopene	Standard_Development	Run079	Standard_Measurement	Plate_02	Clariostar_Study	MB	Biofoundry_,_London	Linear_Dilution_Pattern_V2	1.341	1.339	1.343	1.34	1.333	1.329	1.327	1.329	1.337	1.339	1.341	1.341	1.332	1.317	1.316	1.298	1.289	1.271	1.263	1.253	1.241	1.228	1.218	1.211	1.208	1.202	1.2	1.197	1.194	1.188	1.176	1.164	1.154	1.139	1.131	1.127
D07	Sample	Dilution_75%	0.75	DMSO	Lycopene	Standard_Development	Run079	Standard_Measurement	Plate_02	Clariostar_Study	MB	Biofoundry_,_London	Linear_Dilution_Pattern_V2	0.976	0.972	0.973	0.969	0.964	0.959	0.959	0.963	0.966	0.968	0.968	0.967	0.957	0.946	0.94	0.93	0.921	0.911	0.903	0.895	0.884	0.875	0.867	0.864	0.861	0.861	0.861	0.858	0.855	0.851	0.844	0.839	0.83	0.822	0.816	0.812
D08	Sample	Dilution_55%	0.55	DMSO	Lycopene	Standard_Development	Run079	Standard_Measurement	Plate_02	Clariostar_Study	MB	Biofoundry_,_London	Linear_Dilution_Pattern_V2	1.599	1.597	1.611	1.61	1.614	1.616	1.612	1.61	1.61	1.624	1.616	1.609	1.603	1.601	1.601	1.594	1.582	1.571	1.563	1.549	1.525	1.514	1.499	1.483	1.465	1.449	1.436	1.415	1.404	1.38	1.363	1.344	1.325	1.298	1.278	1.257
D09	Sample	Dilution_35%	0.35	DMSO	Lycopene	Standard_Development	Run079	Standard_Measurement	Plate_02	Clariostar_Study	MB	Biofoundry_,_London	Linear_Dilution_Pattern_V2	1.377	1.386	1.385	1.391	1.393	1.394	1.387	1.385	1.393	1.402	1.403	1.399	1.39	1.386	1.383	1.369	1.356	1.354	1.344	1.334	1.318	1.306	1.29	1.281	1.26	1.246	1.236	1.213	1.197	1.18	1.162	1.143	1.123	1.1	1.083	1.064
D10	Sample	Dilution_15%	0.15	DMSO	Lycopene	Standard_Development	Run079	Standard_Measurement	Plate_02	Clariostar_Study	MB	Biofoundry_,_London	Linear_Dilution_Pattern_V2	0.626	0.628	0.629	0.626	0.625	0.621	0.62	0.62	0.62	0.621	0.619	0.616	0.61	0.606	0.603	0.6	0.595	0.592	0.588	0.582	0.576	0.571	0.565	0.559	0.554	0.548	0.543	0.535	0.529	0.522	0.514	0.507	0.498	0.491	0.482	0.474
D11	Blank	DMSO_Blank		DMSO		Standard_Development	Run079	Standard_Measurement	Plate_02	Clariostar_Study	MB	Biofoundry_,_London	Linear_Dilution_Pattern_V2	0.093	0.09	0.088	0.084	0.081	0.076	0.074	0.074	0.071	0.069	0.065	0.061	0.058	0.055	0.053	0.052	0.051	0.05	0.049	0.048	0.047	0.046	0.046	0.046	0.046	0.046	0.046	0.045	0.044	0.045	0.044	0.044	0.044	0.044	0.043	0.042
D12	Blank	DMSO_Blank		DMSO		Standard_Development	Run079	Standard_Measurement	Plate_02	Clariostar_Study	MB	Biofoundry_,_London	Linear_Dilution_Pattern_V2	0.094	0.09	0.087	0.085	0.081	0.076	0.075	0.073	0.072	0.069	0.066	0.062	0.06	0.056	0.055	0.054	0.052	0.05	0.05	0.049	0.048	0.047	0.048	0.048	0.048	0.047	0.047	0.045	0.045	0.046	0.045	0.045	0.045	0.044	0.043	0.042
E01	Sample	Dilution_90%	0.9	DMSO	Lycopene	Standard_Development	Run079	Standard_Measurement	Plate_02	Clariostar_Study	MB	Biofoundry_,_London	Linear_Dilution_Pattern_V2	2.042	2.051	2.046	2.043	2.046	2.057	2.05	2.046	2.057	2.086	2.071	2.085	2.041	2.035	2.068	2.014	1.991	1.993	1.989	1.974	1.944	1.919	1.903	1.877	1.845	1.839	1.839	1.811	1.791	1.76	1.748	1.724	1.7	1.665	1.646	1.626
E02	Sample	Dilution_70%	0.7	DMSO	Lycopene	Standard_Development	Run079	Standard_Measurement	Plate_02	Clariostar_Study	MB	Biofoundry_,_London	Linear_Dilution_Pattern_V2	1.277	1.281	1.281	1.278	1.275	1.277	1.272	1.276	1.282	1.285	1.283	1.277	1.272	1.265	1.257	1.25	1.236	1.224	1.217	1.207	1.192	1.183	1.17	1.159	1.154	1.146	1.141	1.134	1.125	1.113	1.101	1.09	1.077	1.064	1.051	1.04
E03	Sample	Dilution_50%	0.5	DMSO	Lycopene	Standard_Development	Run079	Standard_Measurement	Plate_02	Clariostar_Study	MB	Biofoundry_,_London	Linear_Dilution_Pattern_V2	0.729	0.73	0.728	0.724	0.719	0.716	0.715	0.716	0.72	0.723	0.72	0.717	0.711	0.703	0.698	0.692	0.685	0.679	0.672	0.667	0.659	0.653	0.648	0.645	0.642	0.64	0.64	0.638	0.636	0.634	0.628	0.624	0.617	0.612	0.607	0.604
E04	Sample	Dilution_30%	0.3	DMSO	Lycopene	Standard_Development	Run079	Standard_Measurement	Plate_02	Clariostar_Study	MB	Biofoundry_,_London	Linear_Dilution_Pattern_V2	0.406	0.404	0.403	0.399	0.395	0.393	0.391	0.393	0.393	0.393	0.392	0.388	0.384	0.378	0.374	0.371	0.367	0.363	0.359	0.356	0.352	0.35	0.348	0.348	0.348	0.348	0.35	0.349	0.351	0.351	0.349	0.348	0.346	0.345	0.343	0.344
E05	Sample	Dilution_10%	0.1	DMSO	Lycopene	Standard_Development	Run079	Standard_Measurement	Plate_02	Clariostar_Study	MB	Biofoundry_,_London	Linear_Dilution_Pattern_V2	0.147	0.143	0.141	0.137	0.135	0.13	0.128	0.129	0.129	0.129	0.127	0.124	0.122	0.117	0.115	0.114	0.111	0.11	0.108	0.107	0.106	0.105	0.106	0.107	0.108	0.11	0.112	0.113	0.114	0.116	0.117	0.118	0.119	0.12	0.121	0.123
E06	Sample	Dilution_90%	0.9	DMSO	Lycopene	Standard_Development	Run079	Standard_Measurement	Plate_02	Clariostar_Study	MB	Biofoundry_,_London	Linear_Dilution_Pattern_V2	1.19	1.192	1.19	1.189	1.187	1.182	1.179	1.178	1.187	1.189	1.192	1.186	1.176	1.165	1.159	1.148	1.139	1.128	1.117	1.108	1.094	1.082	1.075	1.066	1.066	1.065	1.06	1.059	1.058	1.052	1.04	1.035	1.026	1.014	1.008	1.004
E07	Sample	Dilution_70%	0.7	DMSO	Lycopene	Standard_Development	Run079	Standard_Measurement	Plate_02	Clariostar_Study	MB	Biofoundry_,_London	Linear_Dilution_Pattern_V2	0.89	0.889	0.888	0.884	0.879	0.877	0.875	0.875	0.88	0.885	0.881	0.877	0.867	0.86	0.857	0.849	0.838	0.831	0.824	0.816	0.805	0.797	0.791	0.785	0.784	0.783	0.785	0.78	0.78	0.777	0.771	0.764	0.757	0.751	0.745	0.743
E08	Sample	Dilution_50%	0.5	DMSO	Lycopene	Standard_Development	Run079	Standard_Measurement	Plate_02	Clariostar_Study	MB	Biofoundry_,_London	Linear_Dilution_Pattern_V2	1.407	1.416	1.419	1.421	1.418	1.415	1.419	1.422	1.422	1.428	1.434	1.424	1.414	1.411	1.412	1.399	1.389	1.377	1.367	1.355	1.343	1.326	1.313	1.302	1.286	1.272	1.262	1.244	1.234	1.217	1.194	1.177	1.159	1.137	1.119	1.102
E09	Sample	Dilution_30%	0.3	DMSO	Lycopene	Standard_Development	Run079	Standard_Measurement	Plate_02	Clariostar_Study	MB	Biofoundry_,_London	Linear_Dilution_Pattern_V2	1.105	1.111	1.114	1.118	1.118	1.115	1.115	1.115	1.116	1.118	1.115	1.112	1.108	1.105	1.103	1.093	1.085	1.079	1.072	1.064	1.05	1.037	1.028	1.018	1.005	0.995	0.983	0.967	0.955	0.942	0.928	0.916	0.899	0.884	0.868	0.853
E10	Sample	Dilution_10%	0.1	DMSO	Lycopene	Standard_Development	Run079	Standard_Measurement	Plate_02	Clariostar_Study	MB	Biofoundry_,_London	Linear_Dilution_Pattern_V2	0.406	0.405	0.405	0.402	0.4	0.397	0.395	0.395	0.396	0.394	0.392	0.389	0.385	0.381	0.378	0.376	0.373	0.369	0.366	0.363	0.359	0.355	0.353	0.35	0.347	0.344	0.341	0.338	0.334	0.331	0.326	0.323	0.319	0.314	0.309	0.304
E11	Blank	DMSO_Blank		DMSO		Standard_Development	Run079	Standard_Measurement	Plate_02	Clariostar_Study	MB	Biofoundry_,_London	Linear_Dilution_Pattern_V2	0.099	0.096	0.094	0.091	0.087	0.083	0.081	0.081	0.078	0.075	0.071	0.068	0.065	0.062	0.06	0.059	0.057	0.056	0.055	0.053	0.052	0.052	0.052	0.053	0.052	0.052	0.052	0.05	0.051	0.051	0.051	0.051	0.051	0.05	0.049	0.048
E12	Blank	DMSO_Blank		DMSO		Standard_Development	Run079	Standard_Measurement	Plate_02	Clariostar_Study	MB	Biofoundry_,_London	Linear_Dilution_Pattern_V2	0.098	0.095	0.092	0.089	0.086	0.082	0.079	0.078	0.076	0.073	0.07	0.066	0.063	0.059	0.058	0.057	0.055	0.054	0.053	0.052	0.051	0.05	0.05	0.05	0.05	0.05	0.049	0.048	0.048	0.048	0.048	0.048	0.048	0.047	0.046	0.045
F01	Sample	Dilution_90%	0.9	DMSO	Lycopene	Standard_Development	Run079	Standard_Measurement	Plate_02	Clariostar_Study	MB	Biofoundry_,_London	Linear_Dilution_Pattern_V2	1.607	1.619	1.609	1.61	1.611	1.613	1.616	1.597	1.609	1.617	1.624	1.619	1.605	1.598	1.591	1.577	1.572	1.548	1.53	1.521	1.505	1.49	1.476	1.464	1.45	1.437	1.435	1.42	1.411	1.39	1.38	1.366	1.35	1.322	1.307	1.293
F02	Sample	Dilution_70%	0.7	DMSO	Lycopene	Standard_Development	Run079	Standard_Measurement	Plate_02	Clariostar_Study	MB	Biofoundry_,_London	Linear_Dilution_Pattern_V2	1.19	1.195	1.195	1.193	1.185	1.185	1.185	1.184	1.195	1.192	1.196	1.187	1.177	1.173	1.169	1.156	1.145	1.136	1.126	1.116	1.104	1.094	1.087	1.077	1.072	1.066	1.062	1.055	1.05	1.042	1.031	1.021	1.01	0.999	0.989	0.984
F03	Sample	Dilution_50%	0.5	DMSO	Lycopene	Standard_Development	Run079	Standard_Measurement	Plate_02	Clariostar_Study	MB	Biofoundry_,_London	Linear_Dilution_Pattern_V2	0.781	0.78	0.778	0.777	0.774	0.77	0.768	0.768	0.772	0.773	0.77	0.768	0.761	0.755	0.75	0.743	0.737	0.729	0.724	0.715	0.708	0.702	0.696	0.692	0.689	0.686	0.685	0.681	0.678	0.673	0.668	0.661	0.655	0.647	0.642	0.637
F04	Sample	Dilution_30%	0.3	DMSO	Lycopene	Standard_Development	Run079	Standard_Measurement	Plate_02	Clariostar_Study	MB	Biofoundry_,_London	Linear_Dilution_Pattern_V2	0.438	0.436	0.435	0.43	0.428	0.425	0.424	0.425	0.426	0.425	0.423	0.421	0.417	0.411	0.407	0.404	0.399	0.395	0.391	0.388	0.383	0.38	0.378	0.376	0.376	0.376	0.377	0.375	0.375	0.376	0.372	0.37	0.368	0.365	0.363	0.363
F05	Sample	Dilution_10%	0.1	DMSO	Lycopene	Standard_Development	Run079	Standard_Measurement	Plate_02	Clariostar_Study	MB	Biofoundry_,_London	Linear_Dilution_Pattern_V2	0.168	0.164	0.163	0.159	0.157	0.153	0.151	0.151	0.151	0.151	0.149	0.146	0.143	0.139	0.137	0.135	0.132	0.13	0.129	0.128	0.126	0.125	0.126	0.127	0.128	0.13	0.131	0.131	0.133	0.134	0.134	0.136	0.137	0.137	0.138	0.14
F06	Sample	Dilution_90%	0.9	DMSO	Lycopene	Standard_Development	Run079	Standard_Measurement	Plate_02	Clariostar_Study	MB	Biofoundry_,_London	Linear_Dilution_Pattern_V2	1.318	1.314	1.318	1.314	1.306	1.303	1.306	1.308	1.313	1.32	1.318	1.311	1.307	1.298	1.284	1.275	1.262	1.249	1.241	1.23	1.214	1.201	1.193	1.187	1.184	1.176	1.174	1.164	1.159	1.15	1.141	1.133	1.117	1.101	1.092	1.086
F07	Sample	Dilution_70%	0.7	DMSO	Lycopene	Standard_Development	Run079	Standard_Measurement	Plate_02	Clariostar_Study	MB	Biofoundry_,_London	Linear_Dilution_Pattern_V2	0.971	0.973	0.971	0.965	0.96	0.957	0.955	0.955	0.961	0.964	0.965	0.958	0.949	0.942	0.936	0.925	0.918	0.908	0.901	0.892	0.882	0.871	0.865	0.862	0.857	0.851	0.85	0.847	0.844	0.84	0.832	0.823	0.814	0.804	0.798	0.794
F08	Sample	Dilution_50%	0.5	DMSO	Lycopene	Standard_Development	Run079	Standard_Measurement	Plate_02	Clariostar_Study	MB	Biofoundry_,_London	Linear_Dilution_Pattern_V2	1.1	1.105	1.105	1.107	1.101	1.1	1.097	1.098	1.099	1.104	1.105	1.099	1.094	1.085	1.082	1.073	1.063	1.054	1.044	1.038	1.026	1.014	1.004	0.995	0.985	0.975	0.969	0.959	0.952	0.939	0.926	0.913	0.902	0.888	0.873	0.861
F09	Sample	Dilution_30%	0.3	DMSO	Lycopene	Standard_Development	Run079	Standard_Measurement	Plate_02	Clariostar_Study	MB	Biofoundry_,_London	Linear_Dilution_Pattern_V2	0.621	0.62	0.619	0.616	0.612	0.609	0.607	0.61	0.61	0.609	0.609	0.607	0.6	0.592	0.589	0.585	0.579	0.574	0.571	0.565	0.558	0.551	0.548	0.544	0.539	0.537	0.533	0.528	0.525	0.52	0.513	0.506	0.501	0.494	0.486	0.481
F10	Sample	Dilution_10%	0.1	DMSO	Lycopene	Standard_Development	Run079	Standard_Measurement	Plate_02	Clariostar_Study	MB	Biofoundry_,_London	Linear_Dilution_Pattern_V2	0.21	0.207	0.206	0.202	0.199	0.194	0.192	0.192	0.192	0.191	0.189	0.185	0.181	0.177	0.174	0.172	0.169	0.167	0.166	0.165	0.162	0.161	0.16	0.161	0.16	0.161	0.161	0.16	0.161	0.161	0.16	0.16	0.159	0.158	0.157	0.156
F11	Blank	DMSO		DMSO		Standard_Development	Run079	Standard_Measurement	Plate_02	Clariostar_Study	MB	Biofoundry_,_London	Linear_Dilution_Pattern_V2	0.094	0.09	0.088	0.085	0.081	0.076	0.074	0.073	0.072	0.07	0.066	0.062	0.06	0.057	0.055	0.054	0.052	0.051	0.05	0.049	0.048	0.047	0.047	0.048	0.048	0.048	0.047	0.046	0.046	0.046	0.046	0.046	0.045	0.045	0.044	0.043
F12	Blank	DMSO		DMSO		Standard_Development	Run079	Standard_Measurement	Plate_02	Clariostar_Study	MB	Biofoundry_,_London	Linear_Dilution_Pattern_V2	0.094	0.091	0.088	0.084	0.081	0.077	0.075	0.074	0.073	0.07	0.066	0.062	0.059	0.056	0.054	0.053	0.051	0.05	0.049	0.048	0.047	0.046	0.047	0.047	0.046	0.046	0.046	0.045	0.044	0.045	0.045	0.045	0.044	0.044	0.043	0.042
G01	Sample	Dilution_85%	0.85	DMSO	Lycopene	Standard_Development	Run079	Standard_Measurement	Plate_02	Clariostar_Study	MB	Biofoundry_,_London	Linear_Dilution_Pattern_V2	1.355	1.353	1.362	1.358	1.353	1.355	1.349	1.347	1.357	1.359	1.351	1.355	1.346	1.332	1.33	1.317	1.302	1.291	1.278	1.268	1.251	1.238	1.227	1.218	1.209	1.202	1.198	1.188	1.181	1.17	1.157	1.146	1.132	1.116	1.101	1.092
G02	Sample	Dilution_65%	0.65	DMSO	Lycopene	Standard_Development	Run079	Standard_Measurement	Plate_02	Clariostar_Study	MB	Biofoundry_,_London	Linear_Dilution_Pattern_V2	1.014	1.015	1.012	1.008	1.006	1.001	0.999	1.003	1.005	1.012	1.01	1.006	0.997	0.988	0.983	0.976	0.965	0.954	0.949	0.941	0.929	0.92	0.911	0.906	0.9	0.895	0.891	0.885	0.884	0.877	0.866	0.858	0.849	0.838	0.829	0.823
G03	Sample	Dilution_45%	0.45	DMSO	Lycopene	Standard_Development	Run079	Standard_Measurement	Plate_02	Clariostar_Study	MB	Biofoundry_,_London	Linear_Dilution_Pattern_V2	0.589	0.589	0.588	0.583	0.58	0.576	0.574	0.576	0.577	0.578	0.577	0.575	0.569	0.562	0.557	0.552	0.547	0.541	0.537	0.53	0.523	0.519	0.515	0.512	0.511	0.511	0.512	0.511	0.511	0.51	0.506	0.502	0.498	0.494	0.49	0.489
G04	Sample	Dilution_25%	0.25	DMSO	Lycopene	Standard_Development	Run079	Standard_Measurement	Plate_02	Clariostar_Study	MB	Biofoundry_,_London	Linear_Dilution_Pattern_V2	0.282	0.279	0.277	0.272	0.269	0.265	0.264	0.264	0.265	0.265	0.262	0.261	0.256	0.252	0.249	0.246	0.241	0.238	0.236	0.234	0.231	0.231	0.23	0.231	0.232	0.234	0.236	0.238	0.24	0.241	0.241	0.242	0.243	0.242	0.243	0.246
G05	Sample	Dilution_05%	0.0499999999999999	DMSO	Lycopene	Standard_Development	Run079	Standard_Measurement	Plate_02	Clariostar_Study	MB	Biofoundry_,_London	Linear_Dilution_Pattern_V2	0.11	0.106	0.104	0.1	0.097	0.093	0.09	0.091	0.09	0.09	0.088	0.085	0.082	0.078	0.076	0.076	0.073	0.072	0.07	0.069	0.068	0.068	0.068	0.069	0.07	0.071	0.072	0.071	0.073	0.074	0.074	0.074	0.075	0.075	0.076	0.077
G06	Sample	Dilution_85%	0.85	DMSO	Lycopene	Standard_Development	Run079	Standard_Measurement	Plate_02	Clariostar_Study	MB	Biofoundry_,_London	Linear_Dilution_Pattern_V2	1.049	1.049	1.05	1.041	1.036	1.032	1.03	1.032	1.037	1.04	1.038	1.036	1.026	1.017	1.009	1.001	0.989	0.979	0.968	0.961	0.948	0.94	0.933	0.926	0.924	0.923	0.924	0.922	0.921	0.914	0.907	0.9	0.89	0.882	0.875	0.87
G07	Sample	Dilution_65%	0.65	DMSO	Lycopene	Standard_Development	Run079	Standard_Measurement	Plate_02	Clariostar_Study	MB	Biofoundry_,_London	Linear_Dilution_Pattern_V2	0.823	0.822	0.823	0.817	0.812	0.809	0.806	0.808	0.81	0.811	0.812	0.807	0.8	0.792	0.785	0.779	0.771	0.762	0.755	0.746	0.739	0.729	0.723	0.72	0.718	0.717	0.718	0.716	0.715	0.71	0.703	0.699	0.692	0.684	0.678	0.676
G08	Sample	Dilution_45%	0.45	DMSO	Lycopene	Standard_Development	Run079	Standard_Measurement	Plate_02	Clariostar_Study	MB	Biofoundry_,_London	Linear_Dilution_Pattern_V2	0.71	0.709	0.708	0.705	0.701	0.696	0.694	0.697	0.698	0.699	0.698	0.693	0.689	0.683	0.678	0.671	0.663	0.657	0.651	0.645	0.638	0.631	0.626	0.622	0.618	0.614	0.613	0.609	0.606	0.602	0.594	0.589	0.582	0.574	0.567	0.561
G09	Sample	Dilution_25%	0.25	DMSO	Lycopene	Standard_Development	Run079	Standard_Measurement	Plate_02	Clariostar_Study	MB	Biofoundry_,_London	Linear_Dilution_Pattern_V2	0.308	0.305	0.302	0.297	0.294	0.289	0.288	0.289	0.288	0.288	0.286	0.283	0.278	0.272	0.269	0.268	0.263	0.26	0.256	0.253	0.25	0.249	0.248	0.248	0.247	0.249	0.248	0.249	0.249	0.25	0.248	0.247	0.246	0.245	0.244	0.243
G10	Sample	Dilution_05%	0.0499999999999999	DMSO	Lycopene	Standard_Development	Run079	Standard_Measurement	Plate_02	Clariostar_Study	MB	Biofoundry_,_London	Linear_Dilution_Pattern_V2	0.115	0.111	0.109	0.105	0.102	0.098	0.095	0.095	0.094	0.093	0.09	0.087	0.084	0.081	0.078	0.077	0.075	0.073	0.072	0.071	0.07	0.07	0.07	0.071	0.071	0.071	0.072	0.071	0.072	0.074	0.073	0.074	0.074	0.075	0.075	0.075
G11	Blank	DMSO_Blank		DMSO		Standard_Development	Run079	Standard_Measurement	Plate_02	Clariostar_Study	MB	Biofoundry_,_London	Linear_Dilution_Pattern_V2	0.086	0.083	0.081	0.077	0.074	0.069	0.067	0.067	0.065	0.063	0.059	0.056	0.054	0.05	0.049	0.048	0.045	0.045	0.044	0.043	0.043	0.042	0.042	0.043	0.042	0.042	0.042	0.041	0.042	0.042	0.041	0.042	0.042	0.041	0.04	0.039
G12	Blank	DMSO_Blank		DMSO		Standard_Development	Run079	Standard_Measurement	Plate_02	Clariostar_Study	MB	Biofoundry_,_London	Linear_Dilution_Pattern_V2	0.092	0.088	0.086	0.082	0.08	0.075	0.073	0.072	0.07	0.066	0.063	0.06	0.057	0.054	0.052	0.051	0.049	0.048	0.048	0.046	0.046	0.045	0.045	0.045	0.045	0.045	0.045	0.044	0.044	0.045	0.044	0.044	0.044	0.044	0.043	0.042
H01	Sample	Dilution_85%	0.85	DMSO	Lycopene	Standard_Development	Run079	Standard_Measurement	Plate_02	Clariostar_Study	MB	Biofoundry_,_London	Linear_Dilution_Pattern_V2	1.056	1.057	1.053	1.047	1.041	1.034	1.033	1.037	1.04	1.041	1.037	1.032	1.022	1.016	1.005	0.995	0.982	0.971	0.963	0.952	0.941	0.929	0.923	0.916	0.911	0.909	0.909	0.904	0.902	0.897	0.888	0.882	0.871	0.858	0.85	0.844
H02	Sample	Dilution_65%	0.65	DMSO	Lycopene	Standard_Development	Run079	Standard_Measurement	Plate_02	Clariostar_Study	MB	Biofoundry_,_London	Linear_Dilution_Pattern_V2	0.788	0.785	0.784	0.779	0.773	0.77	0.769	0.77	0.773	0.775	0.774	0.769	0.76	0.752	0.747	0.741	0.731	0.724	0.716	0.708	0.698	0.691	0.685	0.68	0.678	0.677	0.679	0.677	0.675	0.672	0.666	0.66	0.655	0.648	0.642	0.639
H03	Sample	Dilution_45%	0.45	DMSO	Lycopene	Standard_Development	Run079	Standard_Measurement	Plate_02	Clariostar_Study	MB	Biofoundry_,_London	Linear_Dilution_Pattern_V2	0.489	0.487	0.484	0.48	0.475	0.471	0.469	0.47	0.471	0.471	0.47	0.465	0.46	0.454	0.449	0.444	0.438	0.433	0.428	0.423	0.416	0.413	0.41	0.409	0.409	0.41	0.412	0.412	0.413	0.413	0.409	0.407	0.405	0.403	0.4	0.4
[truncated: 1,353 more rows]
[truncated: 122 more columns]
