# Supplementary material for: Construction of a Calibration Curve for Lycopene on a Liquid-Handling Platform—Wider Lessons for the Development of Automated Dilution Protocols
Source: ACS Synth Biol. 2024 Aug 3;13(8):2357–75. doi: 10.1021/acssynbio.4c00031 (PMC11334188; doi:10.1021/acssynbio.4c00031)
Supplement: Supplementary file 2 — sb4c00031_si_002.zip [file sb4c00031_si_002.zip › AggregatedData/Run060/Plate_01/Clariostar_Study/Clariostar_Study.csv]

Well	Content	Label	Dilution	Solvent	Solute	Project	Run	Step	Container	Study	Author	Institution	OD350	OD352	OD354	OD356	OD358	OD360	OD362	OD364	OD366	OD368	OD370	OD372	OD374	OD376	OD378	OD380	OD382	OD384	OD386	OD388	OD390	OD392	OD394	OD396	OD398	OD400	OD402	OD404	OD406	OD408	OD410	OD412	OD414	OD416	OD418	OD420	OD422
A01	Sample	Dilution_1	1.0	DMSO	Lycopene	Standard_Development	Run060	Standard_Measurement	Plate_01	Clariostar_Study	MB	Biofoundry_,_London	0.876	0.87	0.861	0.852	0.844	0.835	0.83	0.83	0.831	0.84	0.844	0.843	0.838	0.829	0.82	0.813	0.806	0.799	0.793	0.789	0.784	0.779	0.777	0.78	0.787	0.796	0.808	0.821	0.832	0.839	0.846	0.847	0.847	0.846	0.845	0.847	0.854
A02	Sample	Dilution_1/2	0.5	DMSO	Lycopene	Standard_Development	Run060	Standard_Measurement	Plate_01	Clariostar_Study	MB	Biofoundry_,_London	0.591	0.586	0.581	0.575	0.568	0.561	0.556	0.555	0.556	0.558	0.559	0.558	0.553	0.547	0.54	0.535	0.532	0.526	0.522	0.518	0.514	0.51	0.51	0.51	0.514	0.518	0.527	0.534	0.541	0.546	0.549	0.55	0.548	0.547	0.546	0.545	0.547
A03	Sample	Dilution_1/4	0.25	DMSO	Lycopene	Standard_Development	Run060	Standard_Measurement	Plate_01	Clariostar_Study	MB	Biofoundry_,_London	0.243	0.239	0.236	0.231	0.226	0.223	0.219	0.217	0.216	0.214	0.212	0.21	0.206	0.203	0.2	0.197	0.195	0.193	0.191	0.188	0.187	0.185	0.184	0.184	0.185	0.186	0.187	0.189	0.191	0.192	0.192	0.192	0.19	0.19	0.189	0.188	0.188
A04	Sample	Dilution_1/8	0.125	DMSO	Lycopene	Standard_Development	Run060	Standard_Measurement	Plate_01	Clariostar_Study	MB	Biofoundry_,_London	0.153	0.149	0.145	0.141	0.138	0.135	0.131	0.129	0.127	0.124	0.122	0.119	0.116	0.114	0.111	0.108	0.107	0.105	0.103	0.102	0.1	0.099	0.099	0.099	0.099	0.099	0.1	0.1	0.101	0.101	0.101	0.1	0.099	0.1	0.099	0.098	0.098
A05	Sample	Dilution_1/16	0.0625	DMSO	Lycopene	Standard_Development	Run060	Standard_Measurement	Plate_01	Clariostar_Study	MB	Biofoundry_,_London	0.123	0.119	0.116	0.113	0.11	0.106	0.102	0.1	0.098	0.095	0.092	0.089	0.086	0.083	0.081	0.078	0.077	0.075	0.074	0.072	0.07	0.07	0.07	0.069	0.07	0.069	0.069	0.07	0.069	0.069	0.068	0.068	0.068	0.067	0.067	0.066	0.066
A06	Sample	Dilution_1/32	0.03125	DMSO	Lycopene	Standard_Development	Run060	Standard_Measurement	Plate_01	Clariostar_Study	MB	Biofoundry_,_London	0.114	0.11	0.107	0.103	0.101	0.098	0.095	0.093	0.089	0.086	0.083	0.081	0.078	0.075	0.072	0.07	0.069	0.067	0.066	0.064	0.063	0.063	0.062	0.062	0.062	0.061	0.061	0.061	0.061	0.061	0.06	0.06	0.059	0.06	0.059	0.059	0.059
A07	Sample	Dilution_1/64	0.015625	DMSO	Lycopene	Standard_Development	Run060	Standard_Measurement	Plate_01	Clariostar_Study	MB	Biofoundry_,_London	0.103	0.101	0.098	0.094	0.091	0.088	0.085	0.083	0.08	0.076	0.074	0.072	0.069	0.067	0.065	0.063	0.061	0.059	0.058	0.057	0.056	0.056	0.054	0.054	0.054	0.054	0.054	0.054	0.053	0.053	0.052	0.052	0.051	0.051	0.052	0.051	0.051
A08	Sample	Dilution_1/128	0.0078125	DMSO	Lycopene	Standard_Development	Run060	Standard_Measurement	Plate_01	Clariostar_Study	MB	Biofoundry_,_London	0.103	0.1	0.096	0.093	0.09	0.087	0.084	0.082	0.079	0.076	0.073	0.07	0.068	0.066	0.063	0.061	0.059	0.058	0.056	0.054	0.053	0.053	0.053	0.053	0.052	0.052	0.051	0.051	0.051	0.051	0.05	0.05	0.049	0.049	0.049	0.048	0.048
A09	Sample	Dilution_1/256	0.00390625	DMSO	Lycopene	Standard_Development	Run060	Standard_Measurement	Plate_01	Clariostar_Study	MB	Biofoundry_,_London	0.103	0.1	0.097	0.092	0.089	0.086	0.083	0.081	0.079	0.075	0.072	0.07	0.067	0.065	0.062	0.06	0.059	0.057	0.056	0.054	0.053	0.052	0.051	0.052	0.051	0.051	0.051	0.05	0.049	0.049	0.049	0.049	0.048	0.048	0.047	0.047	0.046
A10	Sample	Dilution_1/512	0.001953125	DMSO	Lycopene	Standard_Development	Run060	Standard_Measurement	Plate_01	Clariostar_Study	MB	Biofoundry_,_London	0.103	0.1	0.097	0.093	0.09	0.086	0.083	0.081	0.078	0.076	0.072	0.07	0.067	0.065	0.062	0.06	0.059	0.057	0.055	0.054	0.053	0.052	0.051	0.052	0.051	0.05	0.051	0.05	0.05	0.049	0.049	0.049	0.048	0.048	0.047	0.046	0.046
A11	Blank	DMSO_Blank		DMSO		Standard_Development	Run060	Standard_Measurement	Plate_01	Clariostar_Study	MB	Biofoundry_,_London	0.1	0.096	0.093	0.09	0.087	0.084	0.081	0.078	0.076	0.073	0.07	0.068	0.065	0.062	0.06	0.059	0.057	0.055	0.053	0.052	0.051	0.051	0.05	0.05	0.049	0.049	0.049	0.048	0.048	0.048	0.047	0.047	0.046	0.046	0.046	0.046	0.045
A12	Blank	DMSO_Blank		DMSO		Standard_Development	Run060	Standard_Measurement	Plate_01	Clariostar_Study	MB	Biofoundry_,_London	0.1	0.097	0.092	0.09	0.087	0.083	0.08	0.078	0.075	0.073	0.07	0.067	0.065	0.062	0.06	0.058	0.056	0.055	0.053	0.053	0.051	0.051	0.05	0.05	0.05	0.049	0.049	0.048	0.048	0.048	0.047	0.047	0.047	0.046	0.046	0.045	0.045
B01	Sample	Dilution_1	1.0	DMSO	Lycopene	Standard_Development	Run060	Standard_Measurement	Plate_01	Clariostar_Study	MB	Biofoundry_,_London	0.904	0.898	0.889	0.882	0.871	0.861	0.858	0.858	0.861	0.869	0.874	0.869	0.864	0.856	0.848	0.84	0.832	0.827	0.821	0.815	0.81	0.806	0.804	0.807	0.813	0.821	0.835	0.847	0.859	0.868	0.875	0.878	0.876	0.874	0.874	0.875	0.881
B02	Sample	Dilution_1/2	0.5	DMSO	Lycopene	Standard_Development	Run060	Standard_Measurement	Plate_01	Clariostar_Study	MB	Biofoundry_,_London	0.611	0.605	0.602	0.594	0.588	0.582	0.577	0.577	0.579	0.583	0.583	0.581	0.576	0.572	0.565	0.56	0.554	0.551	0.547	0.542	0.538	0.535	0.534	0.534	0.536	0.542	0.551	0.559	0.565	0.571	0.574	0.576	0.575	0.572	0.571	0.57	0.573
B03	Sample	Dilution_1/4	0.25	DMSO	Lycopene	Standard_Development	Run060	Standard_Measurement	Plate_01	Clariostar_Study	MB	Biofoundry_,_London	0.251	0.247	0.243	0.239	0.235	0.231	0.227	0.226	0.224	0.223	0.221	0.218	0.216	0.211	0.208	0.205	0.202	0.2	0.198	0.196	0.193	0.192	0.191	0.191	0.192	0.192	0.194	0.196	0.198	0.199	0.199	0.199	0.198	0.196	0.195	0.194	0.194
B04	Sample	Dilution_1/8	0.125	DMSO	Lycopene	Standard_Development	Run060	Standard_Measurement	Plate_01	Clariostar_Study	MB	Biofoundry_,_London	0.145	0.142	0.139	0.135	0.132	0.128	0.125	0.122	0.119	0.117	0.115	0.113	0.11	0.107	0.104	0.102	0.101	0.099	0.096	0.095	0.094	0.093	0.092	0.092	0.092	0.092	0.092	0.093	0.093	0.093	0.093	0.093	0.092	0.092	0.091	0.09	0.09
B05	Sample	Dilution_1/16	0.0625	DMSO	Lycopene	Standard_Development	Run060	Standard_Measurement	Plate_01	Clariostar_Study	MB	Biofoundry_,_London	0.12	0.116	0.113	0.11	0.107	0.103	0.1	0.098	0.095	0.092	0.09	0.088	0.086	0.083	0.08	0.078	0.077	0.075	0.074	0.072	0.07	0.07	0.069	0.069	0.069	0.068	0.069	0.069	0.069	0.068	0.068	0.068	0.067	0.067	0.067	0.066	0.066
B06	Sample	Dilution_1/32	0.03125	DMSO	Lycopene	Standard_Development	Run060	Standard_Measurement	Plate_01	Clariostar_Study	MB	Biofoundry_,_London	0.113	0.11	0.107	0.103	0.099	0.095	0.092	0.09	0.088	0.086	0.084	0.082	0.079	0.077	0.073	0.072	0.07	0.069	0.067	0.066	0.065	0.064	0.063	0.063	0.063	0.062	0.062	0.062	0.062	0.062	0.061	0.06	0.06	0.06	0.06	0.059	0.058
B07	Sample	Dilution_1/64	0.015625	DMSO	Lycopene	Standard_Development	Run060	Standard_Measurement	Plate_01	Clariostar_Study	MB	Biofoundry_,_London	0.107	0.104	0.101	0.098	0.095	0.091	0.088	0.086	0.083	0.08	0.078	0.075	0.072	0.07	0.067	0.065	0.063	0.061	0.06	0.059	0.058	0.057	0.057	0.057	0.056	0.055	0.056	0.055	0.055	0.055	0.054	0.054	0.054	0.053	0.052	0.052	0.052
B08	Sample	Dilution_1/128	0.0078125	DMSO	Lycopene	Standard_Development	Run060	Standard_Measurement	Plate_01	Clariostar_Study	MB	Biofoundry_,_London	0.104	0.101	0.098	0.093	0.09	0.087	0.084	0.082	0.079	0.076	0.073	0.071	0.069	0.066	0.064	0.062	0.061	0.059	0.057	0.056	0.054	0.053	0.053	0.053	0.053	0.052	0.053	0.052	0.051	0.051	0.05	0.05	0.05	0.049	0.049	0.048	0.048
B09	Sample	Dilution_1/256	0.00390625	DMSO	Lycopene	Standard_Development	Run060	Standard_Measurement	Plate_01	Clariostar_Study	MB	Biofoundry_,_London	0.104	0.1	0.098	0.094	0.091	0.088	0.084	0.082	0.08	0.076	0.073	0.071	0.069	0.066	0.063	0.061	0.06	0.058	0.056	0.055	0.054	0.053	0.052	0.052	0.052	0.051	0.051	0.051	0.051	0.051	0.05	0.05	0.049	0.049	0.048	0.047	0.047
B10	Sample	Dilution_1/512	0.001953125	DMSO	Lycopene	Standard_Development	Run060	Standard_Measurement	Plate_01	Clariostar_Study	MB	Biofoundry_,_London	0.104	0.101	0.097	0.094	0.09	0.087	0.083	0.082	0.08	0.077	0.074	0.072	0.069	0.066	0.063	0.061	0.06	0.058	0.056	0.055	0.054	0.053	0.052	0.052	0.052	0.051	0.051	0.051	0.05	0.05	0.05	0.049	0.049	0.048	0.048	0.047	0.046
B11	Blank	DMSO_Blank		DMSO		Standard_Development	Run060	Standard_Measurement	Plate_01	Clariostar_Study	MB	Biofoundry_,_London	0.103	0.099	0.096	0.093	0.089	0.086	0.082	0.08	0.077	0.075	0.073	0.07	0.068	0.065	0.062	0.06	0.059	0.057	0.055	0.054	0.053	0.052	0.051	0.051	0.051	0.05	0.05	0.05	0.05	0.05	0.049	0.048	0.048	0.047	0.047	0.046	0.046
B12	Blank	DMSO_Blank		DMSO		Standard_Development	Run060	Standard_Measurement	Plate_01	Clariostar_Study	MB	Biofoundry_,_London	0.101	0.097	0.094	0.091	0.087	0.085	0.081	0.078	0.076	0.073	0.07	0.068	0.065	0.063	0.06	0.058	0.057	0.055	0.053	0.052	0.051	0.05	0.049	0.05	0.049	0.048	0.048	0.048	0.047	0.047	0.046	0.046	0.046	0.045	0.045	0.045	0.044
C01	Sample	Dilution_7/8	0.875	DMSO	Lycopene	Standard_Development	Run060	Standard_Measurement	Plate_01	Clariostar_Study	MB	Biofoundry_,_London	0.85	0.843	0.838	0.828	0.82	0.81	0.806	0.806	0.808	0.815	0.819	0.815	0.811	0.805	0.795	0.789	0.783	0.775	0.769	0.766	0.76	0.754	0.754	0.756	0.762	0.77	0.782	0.794	0.803	0.812	0.817	0.818	0.818	0.817	0.815	0.818	0.822
C02	Sample	Dilution_7/16	0.4375	DMSO	Lycopene	Standard_Development	Run060	Standard_Measurement	Plate_01	Clariostar_Study	MB	Biofoundry_,_London	0.488	0.484	0.479	0.473	0.466	0.462	0.458	0.456	0.457	0.458	0.458	0.456	0.452	0.446	0.441	0.437	0.433	0.429	0.425	0.422	0.419	0.415	0.414	0.415	0.416	0.42	0.426	0.432	0.438	0.441	0.444	0.444	0.443	0.441	0.44	0.439	0.441
C03	Sample	Dilution_7/32	0.21875	DMSO	Lycopene	Standard_Development	Run060	Standard_Measurement	Plate_01	Clariostar_Study	MB	Biofoundry_,_London	0.224	0.219	0.215	0.21	0.206	0.202	0.199	0.197	0.195	0.194	0.191	0.189	0.186	0.182	0.179	0.177	0.174	0.171	0.169	0.167	0.165	0.164	0.163	0.163	0.165	0.165	0.167	0.167	0.168	0.169	0.17	0.169	0.168	0.167	0.166	0.166	0.166
C04	Sample	Dilution_7/64	0.109375	DMSO	Lycopene	Standard_Development	Run060	Standard_Measurement	Plate_01	Clariostar_Study	MB	Biofoundry_,_London	0.162	0.158	0.155	0.151	0.147	0.143	0.14	0.138	0.136	0.134	0.131	0.128	0.125	0.122	0.119	0.117	0.115	0.114	0.111	0.11	0.108	0.106	0.106	0.107	0.107	0.106	0.107	0.108	0.108	0.109	0.109	0.108	0.107	0.107	0.106	0.105	0.105
C05	Sample	Dilution_7/128	0.0546875	DMSO	Lycopene	Standard_Development	Run060	Standard_Measurement	Plate_01	Clariostar_Study	MB	Biofoundry_,_London	0.127	0.124	0.121	0.116	0.113	0.11	0.106	0.105	0.102	0.099	0.098	0.095	0.093	0.09	0.086	0.084	0.083	0.082	0.08	0.078	0.077	0.076	0.075	0.075	0.075	0.075	0.075	0.075	0.075	0.075	0.075	0.074	0.073	0.074	0.073	0.072	0.072
C06	Sample	Dilution_7/256	0.02734375	DMSO	Lycopene	Standard_Development	Run060	Standard_Measurement	Plate_01	Clariostar_Study	MB	Biofoundry_,_London	0.113	0.109	0.106	0.102	0.099	0.096	0.092	0.09	0.088	0.085	0.083	0.081	0.078	0.075	0.073	0.071	0.069	0.068	0.066	0.064	0.063	0.063	0.062	0.062	0.062	0.061	0.061	0.061	0.061	0.06	0.06	0.06	0.059	0.059	0.059	0.058	0.057
C07	Sample	Dilution_7/512	0.013671875	DMSO	Lycopene	Standard_Development	Run060	Standard_Measurement	Plate_01	Clariostar_Study	MB	Biofoundry_,_London	0.108	0.104	0.101	0.098	0.094	0.091	0.087	0.085	0.082	0.08	0.077	0.075	0.072	0.069	0.067	0.065	0.063	0.061	0.059	0.058	0.057	0.057	0.056	0.056	0.055	0.055	0.055	0.054	0.054	0.054	0.054	0.053	0.053	0.052	0.052	0.051	0.051
C08	Sample	Dilution_7/1024	0.0068359375	DMSO	Lycopene	Standard_Development	Run060	Standard_Measurement	Plate_01	Clariostar_Study	MB	Biofoundry_,_London	0.106	0.102	0.1	0.096	0.093	0.089	0.086	0.084	0.081	0.078	0.075	0.073	0.071	0.068	0.066	0.064	0.062	0.06	0.059	0.057	0.056	0.055	0.055	0.055	0.054	0.054	0.053	0.053	0.053	0.053	0.052	0.052	0.052	0.051	0.051	0.05	0.05
C09	Sample	Dilution_7/2048	0.00341796875	DMSO	Lycopene	Standard_Development	Run060	Standard_Measurement	Plate_01	Clariostar_Study	MB	Biofoundry_,_London	0.106	0.102	0.1	0.096	0.093	0.089	0.085	0.083	0.08	0.077	0.074	0.072	0.068	0.066	0.063	0.061	0.06	0.058	0.056	0.054	0.054	0.053	0.052	0.051	0.052	0.051	0.051	0.051	0.05	0.05	0.05	0.049	0.049	0.048	0.048	0.047	0.047
C10	Sample	Dilution_7/4096	0.001708984375	DMSO	Lycopene	Standard_Development	Run060	Standard_Measurement	Plate_01	Clariostar_Study	MB	Biofoundry_,_London	0.106	0.101	0.099	0.095	0.092	0.087	0.084	0.082	0.08	0.077	0.075	0.072	0.069	0.066	0.063	0.061	0.06	0.057	0.056	0.055	0.053	0.053	0.053	0.053	0.052	0.051	0.052	0.051	0.051	0.05	0.05	0.05	0.049	0.049	0.048	0.047	0.046
C11	Blank	DMSO_Blank		DMSO		Standard_Development	Run060	Standard_Measurement	Plate_01	Clariostar_Study	MB	Biofoundry_,_London	0.102	0.099	0.097	0.092	0.089	0.086	0.083	0.08	0.077	0.075	0.072	0.07	0.067	0.065	0.062	0.06	0.058	0.057	0.055	0.054	0.053	0.052	0.051	0.051	0.051	0.05	0.05	0.049	0.049	0.049	0.049	0.048	0.048	0.047	0.047	0.046	0.045
C12	Blank	DMSO_Blank		DMSO		Standard_Development	Run060	Standard_Measurement	Plate_01	Clariostar_Study	MB	Biofoundry_,_London	0.102	0.098	0.096	0.092	0.088	0.086	0.082	0.08	0.076	0.074	0.071	0.069	0.066	0.063	0.061	0.059	0.057	0.055	0.054	0.052	0.051	0.051	0.049	0.05	0.05	0.049	0.049	0.048	0.048	0.048	0.047	0.047	0.046	0.046	0.046	0.045	0.045
D01	Sample	Dilution_7/8	0.875	DMSO	Lycopene	Standard_Development	Run060	Standard_Measurement	Plate_01	Clariostar_Study	MB	Biofoundry_,_London	0.868	0.863	0.858	0.848	0.837	0.83	0.824	0.824	0.828	0.832	0.839	0.838	0.832	0.822	0.813	0.807	0.802	0.793	0.787	0.783	0.778	0.774	0.771	0.774	0.78	0.788	0.801	0.813	0.824	0.833	0.839	0.839	0.838	0.837	0.836	0.837	0.844
D02	Sample	Dilution_7/16	0.4375	DMSO	Lycopene	Standard_Development	Run060	Standard_Measurement	Plate_01	Clariostar_Study	MB	Biofoundry_,_London	0.543	0.538	0.533	0.526	0.519	0.513	0.51	0.509	0.51	0.512	0.512	0.51	0.507	0.5	0.494	0.49	0.486	0.481	0.477	0.473	0.469	0.467	0.465	0.466	0.469	0.472	0.479	0.486	0.492	0.497	0.499	0.499	0.498	0.497	0.495	0.493	0.495
D03	Sample	Dilution_7/32	0.21875	DMSO	Lycopene	Standard_Development	Run060	Standard_Measurement	Plate_01	Clariostar_Study	MB	Biofoundry_,_London	0.224	0.219	0.216	0.212	0.207	0.204	0.2	0.199	0.197	0.195	0.193	0.192	0.189	0.185	0.18	0.178	0.176	0.174	0.172	0.17	0.168	0.166	0.165	0.165	0.166	0.167	0.168	0.169	0.171	0.171	0.171	0.171	0.17	0.17	0.168	0.167	0.167
D04	Sample	Dilution_7/64	0.109375	DMSO	Lycopene	Standard_Development	Run060	Standard_Measurement	Plate_01	Clariostar_Study	MB	Biofoundry_,_London	0.145	0.142	0.139	0.135	0.131	0.127	0.124	0.122	0.12	0.117	0.114	0.112	0.11	0.107	0.104	0.102	0.099	0.098	0.096	0.094	0.092	0.092	0.092	0.091	0.091	0.091	0.092	0.092	0.093	0.093	0.092	0.092	0.091	0.091	0.09	0.09	0.09
D05	Sample	Dilution_7/128	0.0546875	DMSO	Lycopene	Standard_Development	Run060	Standard_Measurement	Plate_01	Clariostar_Study	MB	Biofoundry_,_London	0.123	0.119	0.116	0.112	0.109	0.105	0.102	0.099	0.097	0.095	0.093	0.091	0.088	0.085	0.082	0.08	0.079	0.076	0.075	0.074	0.072	0.071	0.071	0.07	0.071	0.07	0.071	0.07	0.07	0.07	0.07	0.069	0.069	0.068	0.068	0.067	0.066
D06	Sample	Dilution_7/256	0.02734375	DMSO	Lycopene	Standard_Development	Run060	Standard_Measurement	Plate_01	Clariostar_Study	MB	Biofoundry_,_London	0.11	0.106	0.103	0.1	0.097	0.094	0.09	0.088	0.086	0.083	0.08	0.078	0.076	0.073	0.071	0.069	0.067	0.065	0.064	0.062	0.061	0.06	0.059	0.059	0.059	0.059	0.059	0.059	0.058	0.058	0.057	0.057	0.056	0.056	0.055	0.055	0.054
D07	Sample	Dilution_7/512	0.013671875	DMSO	Lycopene	Standard_Development	Run060	Standard_Measurement	Plate_01	Clariostar_Study	MB	Biofoundry_,_London	0.107	0.103	0.1	0.096	0.092	0.089	0.085	0.084	0.082	0.079	0.077	0.074	0.072	0.069	0.066	0.065	0.063	0.061	0.059	0.058	0.057	0.056	0.055	0.055	0.055	0.054	0.054	0.054	0.053	0.053	0.053	0.053	0.052	0.051	0.051	0.05	0.05
D08	Sample	Dilution_7/1024	0.0068359375	DMSO	Lycopene	Standard_Development	Run060	Standard_Measurement	Plate_01	Clariostar_Study	MB	Biofoundry_,_London	0.103	0.099	0.097	0.094	0.091	0.087	0.084	0.082	0.079	0.076	0.073	0.071	0.069	0.067	0.065	0.062	0.06	0.059	0.058	0.056	0.055	0.054	0.054	0.053	0.053	0.052	0.052	0.051	0.051	0.051	0.05	0.05	0.05	0.05	0.049	0.049	0.049
D09	Sample	Dilution_7/2048	0.00341796875	DMSO	Lycopene	Standard_Development	Run060	Standard_Measurement	Plate_01	Clariostar_Study	MB	Biofoundry_,_London	0.105	0.102	0.1	0.096	0.093	0.09	0.086	0.083	0.081	0.078	0.075	0.072	0.069	0.067	0.065	0.062	0.06	0.059	0.057	0.057	0.055	0.054	0.053	0.053	0.053	0.052	0.052	0.052	0.051	0.051	0.051	0.051	0.05	0.049	0.049	0.048	0.047
D10	Sample	Dilution_7/4096	0.001708984375	DMSO	Lycopene	Standard_Development	Run060	Standard_Measurement	Plate_01	Clariostar_Study	MB	Biofoundry_,_London	0.106	0.103	0.099	0.095	0.092	0.089	0.086	0.083	0.08	0.078	0.075	0.073	0.07	0.068	0.065	0.063	0.061	0.06	0.058	0.056	0.054	0.054	0.053	0.054	0.053	0.053	0.053	0.052	0.051	0.052	0.051	0.051	0.051	0.05	0.049	0.048	0.048
D11	Blank	DMSO_Blank		DMSO		Standard_Development	Run060	Standard_Measurement	Plate_01	Clariostar_Study	MB	Biofoundry_,_London	0.105	0.101	0.098	0.094	0.092	0.088	0.085	0.082	0.08	0.076	0.074	0.072	0.069	0.067	0.064	0.062	0.061	0.059	0.057	0.055	0.055	0.055	0.054	0.053	0.052	0.051	0.052	0.051	0.051	0.05	0.05	0.049	0.049	0.048	0.048	0.047	0.047
D12	Blank	DMSO_Blank		DMSO		Standard_Development	Run060	Standard_Measurement	Plate_01	Clariostar_Study	MB	Biofoundry_,_London	0.103	0.1	0.096	0.092	0.089	0.085	0.081	0.08	0.077	0.075	0.073	0.07	0.067	0.064	0.061	0.059	0.058	0.057	0.054	0.053	0.052	0.051	0.051	0.05	0.05	0.049	0.049	0.049	0.048	0.049	0.048	0.047	0.047	0.046	0.045	0.044	0.044
E01	Sample	Dilution_3/4	0.75	DMSO	Lycopene	Standard_Development	Run060	Standard_Measurement	Plate_01	Clariostar_Study	MB	Biofoundry_,_London	0.789	0.783	0.778	0.769	0.759	0.752	0.745	0.745	0.746	0.753	0.757	0.755	0.75	0.741	0.734	0.727	0.721	0.716	0.709	0.705	0.699	0.696	0.694	0.695	0.7	0.709	0.719	0.729	0.739	0.747	0.75	0.753	0.752	0.75	0.748	0.75	0.753
E02	Sample	Dilution_3/8	0.375	DMSO	Lycopene	Standard_Development	Run060	Standard_Measurement	Plate_01	Clariostar_Study	MB	Biofoundry_,_London	0.41	0.406	0.402	0.397	0.389	0.386	0.381	0.38	0.38	0.381	0.379	0.377	0.374	0.369	0.363	0.36	0.357	0.352	0.349	0.347	0.344	0.341	0.339	0.34	0.342	0.344	0.349	0.353	0.357	0.359	0.361	0.361	0.359	0.358	0.357	0.355	0.356
E03	Sample	Dilution_3/16	0.1875	DMSO	Lycopene	Standard_Development	Run060	Standard_Measurement	Plate_01	Clariostar_Study	MB	Biofoundry_,_London	0.244	0.241	0.237	0.232	0.227	0.224	0.22	0.218	0.218	0.216	0.214	0.211	0.208	0.205	0.201	0.198	0.195	0.193	0.192	0.189	0.187	0.186	0.185	0.185	0.186	0.187	0.189	0.19	0.191	0.192	0.193	0.192	0.191	0.189	0.188	0.188	0.188
E04	Sample	Dilution_3/32	0.09375	DMSO	Lycopene	Standard_Development	Run060	Standard_Measurement	Plate_01	Clariostar_Study	MB	Biofoundry_,_London	0.166	0.162	0.159	0.155	0.15	0.147	0.144	0.143	0.141	0.138	0.136	0.134	0.131	0.128	0.125	0.123	0.121	0.119	0.117	0.115	0.114	0.113	0.112	0.113	0.113	0.113	0.114	0.114	0.115	0.115	0.114	0.114	0.114	0.113	0.113	0.112	0.112
E05	Sample	Dilution_3/64	0.046875	DMSO	Lycopene	Standard_Development	Run060	Standard_Measurement	Plate_01	Clariostar_Study	MB	Biofoundry_,_London	0.133	0.129	0.125	0.121	0.118	0.115	0.111	0.11	0.107	0.105	0.102	0.101	0.098	0.095	0.092	0.09	0.089	0.087	0.085	0.084	0.082	0.081	0.081	0.081	0.081	0.08	0.081	0.081	0.081	0.081	0.081	0.081	0.08	0.079	0.078	0.077	0.078
E06	Sample	Dilution_3/128	0.0234375	DMSO	Lycopene	Standard_Development	Run060	Standard_Measurement	Plate_01	Clariostar_Study	MB	Biofoundry_,_London	0.117	0.113	0.11	0.106	0.102	0.1	0.096	0.094	0.092	0.089	0.087	0.085	0.082	0.079	0.077	0.076	0.074	0.072	0.07	0.069	0.068	0.067	0.067	0.067	0.067	0.065	0.066	0.066	0.066	0.066	0.065	0.065	0.065	0.064	0.063	0.062	0.061
E07	Sample	Dilution_3/256	0.01171875	DMSO	Lycopene	Standard_Development	Run060	Standard_Measurement	Plate_01	Clariostar_Study	MB	Biofoundry_,_London	0.109	0.105	0.103	0.099	0.096	0.092	0.089	0.087	0.084	0.081	0.079	0.077	0.075	0.073	0.07	0.068	0.066	0.064	0.063	0.061	0.06	0.059	0.059	0.058	0.059	0.058	0.058	0.057	0.057	0.057	0.057	0.057	0.056	0.056	0.054	0.053	0.053
E08	Sample	Dilution_3/512	0.005859375	DMSO	Lycopene	Standard_Development	Run060	Standard_Measurement	Plate_01	Clariostar_Study	MB	Biofoundry_,_London	0.106	0.102	0.099	0.096	0.092	0.088	0.085	0.084	0.081	0.079	0.076	0.074	0.071	0.069	0.066	0.064	0.062	0.061	0.059	0.058	0.057	0.056	0.055	0.055	0.055	0.054	0.054	0.054	0.053	0.053	0.053	0.052	0.052	0.051	0.051	0.05	0.049
E09	Sample	Dilution_3/1024	0.0029296875	DMSO	Lycopene	Standard_Development	Run060	Standard_Measurement	Plate_01	Clariostar_Study	MB	Biofoundry_,_London	0.105	0.101	0.099	0.095	0.091	0.088	0.084	0.082	0.08	0.077	0.075	0.073	0.07	0.067	0.065	0.063	0.061	0.059	0.058	0.056	0.055	0.054	0.054	0.054	0.053	0.053	0.053	0.052	0.052	0.052	0.052	0.051	0.051	0.05	0.049	0.049	0.048
E10	Sample	Dilution_3/2048	0.00146484375	DMSO	Lycopene	Standard_Development	Run060	Standard_Measurement	Plate_01	Clariostar_Study	MB	Biofoundry_,_London	0.103	0.1	0.096	0.092	0.089	0.087	0.083	0.081	0.078	0.076	0.073	0.071	0.069	0.065	0.062	0.061	0.06	0.058	0.057	0.055	0.054	0.053	0.053	0.052	0.051	0.051	0.051	0.051	0.05	0.05	0.05	0.05	0.049	0.048	0.048	0.048	0.047
E11	Blank	DMSO_Blank		DMSO		Standard_Development	Run060	Standard_Measurement	Plate_01	Clariostar_Study	MB	Biofoundry_,_London	0.103	0.1	0.097	0.094	0.089	0.086	0.083	0.081	0.079	0.077	0.074	0.071	0.069	0.066	0.063	0.061	0.06	0.058	0.057	0.055	0.054	0.054	0.052	0.052	0.052	0.051	0.051	0.051	0.051	0.051	0.05	0.05	0.049	0.049	0.048	0.047	0.046
E12	Blank	DMSO_Blank		DMSO		Standard_Development	Run060	Standard_Measurement	Plate_01	Clariostar_Study	MB	Biofoundry_,_London	0.102	0.099	0.096	0.093	0.089	0.085	0.083	0.081	0.077	0.075	0.072	0.07	0.067	0.065	0.062	0.06	0.058	0.057	0.055	0.054	0.053	0.052	0.051	0.051	0.051	0.05	0.05	0.049	0.049	0.049	0.048	0.049	0.048	0.047	0.047	0.046	0.045
F01	Sample	Dilution_3/4	0.75	DMSO	Lycopene	Standard_Development	Run060	Standard_Measurement	Plate_01	Clariostar_Study	MB	Biofoundry_,_London	0.758	0.752	0.748	0.739	0.732	0.725	0.719	0.718	0.721	0.726	0.728	0.727	0.722	0.717	0.71	0.699	0.694	0.69	0.684	0.679	0.674	0.672	0.67	0.671	0.675	0.682	0.694	0.703	0.714	0.72	0.724	0.726	0.726	0.724	0.723	0.723	0.728
F02	Sample	Dilution_3/8	0.375	DMSO	Lycopene	Standard_Development	Run060	Standard_Measurement	Plate_01	Clariostar_Study	MB	Biofoundry_,_London	0.415	0.41	0.405	0.399	0.393	0.388	0.384	0.384	0.384	0.384	0.383	0.381	0.377	0.372	0.368	0.364	0.361	0.356	0.353	0.351	0.348	0.345	0.343	0.344	0.346	0.348	0.353	0.356	0.36	0.364	0.365	0.365	0.364	0.363	0.361	0.36	0.361
F03	Sample	Dilution_3/16	0.1875	DMSO	Lycopene	Standard_Development	Run060	Standard_Measurement	Plate_01	Clariostar_Study	MB	Biofoundry_,_London	0.225	0.221	0.217	0.212	0.208	0.204	0.201	0.2	0.198	0.197	0.195	0.193	0.19	0.186	0.182	0.18	0.178	0.175	0.174	0.171	0.17	0.168	0.168	0.168	0.169	0.169	0.171	0.172	0.172	0.174	0.174	0.174	0.173	0.172	0.171	0.17	0.17
F04	Sample	Dilution_3/32	0.09375	DMSO	Lycopene	Standard_Development	Run060	Standard_Measurement	Plate_01	Clariostar_Study	MB	Biofoundry_,_London	0.15	0.146	0.143	0.139	0.136	0.132	0.128	0.127	0.125	0.122	0.12	0.118	0.115	0.112	0.109	0.108	0.105	0.103	0.101	0.1	0.099	0.098	0.098	0.097	0.098	0.098	0.098	0.099	0.099	0.099	0.099	0.099	0.098	0.098	0.097	0.096	0.096
F05	Sample	Dilution_3/64	0.046875	DMSO	Lycopene	Standard_Development	Run060	Standard_Measurement	Plate_01	Clariostar_Study	MB	Biofoundry_,_London	0.126	0.121	0.118	0.115	0.111	0.108	0.105	0.103	0.101	0.098	0.096	0.094	0.091	0.089	0.086	0.084	0.082	0.08	0.08	0.077	0.076	0.075	0.075	0.075	0.076	0.075	0.075	0.075	0.075	0.075	0.075	0.074	0.074	0.073	0.073	0.072	0.072
F06	Sample	Dilution_3/128	0.0234375	DMSO	Lycopene	Standard_Development	Run060	Standard_Measurement	Plate_01	Clariostar_Study	MB	Biofoundry_,_London	0.112	0.107	0.105	0.1	0.098	0.095	0.091	0.089	0.087	0.086	0.083	0.081	0.078	0.076	0.073	0.071	0.069	0.068	0.067	0.065	0.064	0.063	0.062	0.062	0.062	0.062	0.062	0.061	0.061	0.061	0.061	0.061	0.06	0.06	0.059	0.058	0.058
F07	Sample	Dilution_3/256	0.01171875	DMSO	Lycopene	Standard_Development	Run060	Standard_Measurement	Plate_01	Clariostar_Study	MB	Biofoundry_,_London	0.109	0.105	0.102	0.098	0.095	0.092	0.088	0.086	0.084	0.082	0.08	0.078	0.075	0.072	0.07	0.068	0.067	0.064	0.063	0.061	0.06	0.059	0.058	0.059	0.058	0.057	0.058	0.058	0.057	0.057	0.057	0.056	0.056	0.055	0.054	0.054	0.054
F08	Sample	Dilution_3/512	0.005859375	DMSO	Lycopene	Standard_Development	Run060	Standard_Measurement	Plate_01	Clariostar_Study	MB	Biofoundry_,_London	0.104	0.099	0.096	0.093	0.09	0.087	0.083	0.082	0.08	0.077	0.075	0.072	0.07	0.067	0.065	0.063	0.062	0.059	0.057	0.057	0.056	0.055	0.054	0.054	0.054	0.054	0.053	0.053	0.053	0.052	0.052	0.052	0.051	0.051	0.05	0.049	0.049
F09	Sample	Dilution_3/1024	0.0029296875	DMSO	Lycopene	Standard_Development	Run060	Standard_Measurement	Plate_01	Clariostar_Study	MB	Biofoundry_,_London	0.102	0.099	0.096	0.092	0.089	0.086	0.083	0.081	0.078	0.076	0.073	0.071	0.068	0.066	0.063	0.061	0.06	0.058	0.056	0.055	0.054	0.053	0.052	0.052	0.052	0.052	0.052	0.051	0.051	0.051	0.05	0.05	0.049	0.049	0.049	0.048	0.047
F10	Sample	Dilution_3/2048	0.00146484375	DMSO	Lycopene	Standard_Development	Run060	Standard_Measurement	Plate_01	Clariostar_Study	MB	Biofoundry_,_London	0.104	0.099	0.097	0.093	0.09	0.087	0.083	0.081	0.079	0.077	0.074	0.072	0.07	0.067	0.064	0.062	0.061	0.059	0.058	0.056	0.055	0.054	0.053	0.053	0.053	0.053	0.053	0.052	0.052	0.051	0.051	0.051	0.05	0.05	0.049	0.048	0.048
F11	Blank	DMSO_Blank		DMSO		Standard_Development	Run060	Standard_Measurement	Plate_01	Clariostar_Study	MB	Biofoundry_,_London	0.104	0.1	0.097	0.093	0.09	0.087	0.083	0.082	0.079	0.077	0.075	0.072	0.07	0.067	0.063	0.062	0.061	0.059	0.057	0.055	0.054	0.054	0.053	0.053	0.053	0.052	0.052	0.051	0.051	0.051	0.05	0.05	0.049	0.049	0.048	0.047	0.046
F12	Blank	DMSO_Blank		DMSO		Standard_Development	Run060	Standard_Measurement	Plate_01	Clariostar_Study	MB	Biofoundry_,_London	0.105	0.101	0.098	0.095	0.092	0.089	0.085	0.083	0.079	0.076	0.074	0.071	0.068	0.066	0.063	0.061	0.059	0.057	0.056	0.055	0.053	0.052	0.052	0.051	0.051	0.05	0.051	0.05	0.049	0.049	0.049	0.048	0.047	0.048	0.046	0.046	0.046
G01	Sample	Dilution_5/8	0.625	DMSO	Lycopene	Standard_Development	Run060	Standard_Measurement	Plate_01	Clariostar_Study	MB	Biofoundry_,_London	0.776	0.77	0.763	0.754	0.748	0.738	0.734	0.734	0.738	0.742	0.747	0.746	0.74	0.732	0.725	0.719	0.711	0.706	0.701	0.696	0.69	0.686	0.685	0.686	0.691	0.698	0.709	0.719	0.729	0.736	0.741	0.743	0.741	0.74	0.738	0.737	0.741
G02	Sample	Dilution_5/16	0.3125	DMSO	Lycopene	Standard_Development	Run060	Standard_Measurement	Plate_01	Clariostar_Study	MB	Biofoundry_,_London	0.331	0.328	0.324	0.318	0.313	0.308	0.305	0.304	0.304	0.304	0.303	0.3	0.297	0.293	0.289	0.285	0.282	0.281	0.277	0.275	0.273	0.271	0.269	0.269	0.271	0.272	0.276	0.279	0.281	0.284	0.284	0.284	0.282	0.282	0.28	0.278	0.279
G03	Sample	Dilution_5/32	0.15625	DMSO	Lycopene	Standard_Development	Run060	Standard_Measurement	Plate_01	Clariostar_Study	MB	Biofoundry_,_London	0.191	0.186	0.182	0.178	0.174	0.171	0.167	0.166	0.166	0.164	0.162	0.16	0.157	0.154	0.15	0.148	0.147	0.145	0.143	0.141	0.14	0.138	0.137	0.138	0.139	0.139	0.14	0.14	0.141	0.142	0.142	0.141	0.141	0.141	0.14	0.138	0.138
G04	Sample	Dilution_5/64	0.078125	DMSO	Lycopene	Standard_Development	Run060	Standard_Measurement	Plate_01	Clariostar_Study	MB	Biofoundry_,_London	0.135	0.131	0.129	0.124	0.121	0.117	0.114	0.112	0.111	0.109	0.107	0.105	0.102	0.099	0.097	0.095	0.093	0.092	0.09	0.089	0.087	0.086	0.086	0.086	0.086	0.086	0.086	0.086	0.087	0.087	0.086	0.086	0.085	0.085	0.084	0.083	0.083
G05	Sample	Dilution_5/128	0.0390625	DMSO	Lycopene	Standard_Development	Run060	Standard_Measurement	Plate_01	Clariostar_Study	MB	Biofoundry_,_London	0.115	0.111	0.109	0.105	0.101	0.098	0.095	0.094	0.091	0.089	0.087	0.086	0.083	0.081	0.078	0.076	0.075	0.073	0.072	0.071	0.069	0.069	0.068	0.068	0.068	0.067	0.067	0.067	0.067	0.067	0.067	0.066	0.066	0.065	0.064	0.063	0.063
G06	Sample	Dilution_5/256	0.01953125	DMSO	Lycopene	Standard_Development	Run060	Standard_Measurement	Plate_01	Clariostar_Study	MB	Biofoundry_,_London	0.105	0.101	0.098	0.094	0.091	0.089	0.085	0.084	0.081	0.079	0.077	0.075	0.072	0.07	0.068	0.066	0.065	0.063	0.062	0.06	0.058	0.058	0.058	0.058	0.058	0.057	0.057	0.057	0.057	0.056	0.056	0.056	0.055	0.055	0.054	0.053	0.053
G07	Sample	Dilution_5/512	0.009765625	DMSO	Lycopene	Standard_Development	Run060	Standard_Measurement	Plate_01	Clariostar_Study	MB	Biofoundry_,_London	0.102	0.098	0.096	0.092	0.09	0.086	0.083	0.081	0.079	0.077	0.074	0.072	0.07	0.068	0.065	0.064	0.062	0.061	0.059	0.058	0.057	0.056	0.055	0.055	0.055	0.054	0.054	0.054	0.054	0.054	0.053	0.053	0.052	0.052	0.052	0.051	0.05
G08	Sample	Dilution_5/1024	0.0048828125	DMSO	Lycopene	Standard_Development	Run060	Standard_Measurement	Plate_01	Clariostar_Study	MB	Biofoundry_,_London	0.1	0.096	0.094	0.09	0.087	0.084	0.08	0.079	0.076	0.074	0.072	0.07	0.068	0.065	0.062	0.061	0.06	0.059	0.057	0.056	0.055	0.054	0.054	0.054	0.053	0.052	0.052	0.052	0.052	0.052	0.051	0.051	0.051	0.05	0.049	0.048	0.048
G09	Sample	Dilution_5/2048	0.00244140625	DMSO	Lycopene	Standard_Development	Run060	Standard_Measurement	Plate_01	Clariostar_Study	MB	Biofoundry_,_London	0.1	0.097	0.094	0.09	0.087	0.084	0.081	0.08	0.077	0.073	0.072	0.07	0.067	0.064	0.062	0.061	0.059	0.057	0.056	0.054	0.053	0.053	0.053	0.053	0.052	0.052	0.052	0.051	0.051	0.051	0.05	0.05	0.05	0.049	0.048	0.047	0.047
G10	Sample	Dilution_5/4096	0.001220703125	DMSO	Lycopene	Standard_Development	Run060	Standard_Measurement	Plate_01	Clariostar_Study	MB	Biofoundry_,_London	0.1	0.096	0.093	0.089	0.087	0.084	0.08	0.079	0.077	0.074	0.071	0.07	0.067	0.064	0.061	0.06	0.059	0.058	0.056	0.055	0.054	0.053	0.052	0.052	0.052	0.051	0.051	0.051	0.051	0.051	0.05	0.05	0.049	0.049	0.048	0.047	0.047
G11	Blank	DMSO_Blank		DMSO		Standard_Development	Run060	Standard_Measurement	Plate_01	Clariostar_Study	MB	Biofoundry_,_London	0.099	0.095	0.092	0.088	0.086	0.082	0.079	0.077	0.075	0.073	0.07	0.067	0.066	0.063	0.06	0.059	0.057	0.056	0.054	0.052	0.052	0.051	0.051	0.051	0.051	0.05	0.05	0.049	0.049	0.049	0.048	0.048	0.047	0.047	0.046	0.045	0.045
G12	Blank	DMSO_Blank		DMSO		Standard_Development	Run060	Standard_Measurement	Plate_01	Clariostar_Study	MB	Biofoundry_,_London	0.102	0.098	0.094	0.091	0.087	0.085	0.081	0.079	0.077	0.074	0.072	0.07	0.067	0.065	0.062	0.06	0.059	0.057	0.055	0.054	0.052	0.052	0.051	0.051	0.051	0.05	0.05	0.05	0.049	0.049	0.049	0.049	0.048	0.047	0.046	0.045	0.045
H01	Sample	Dilution_5/8	0.625	DMSO	Lycopene	Standard_Development	Run060	Standard_Measurement	Plate_01	Clariostar_Study	MB	Biofoundry_,_London	0.784	0.78	0.773	0.764	0.755	0.748	0.743	0.742	0.743	0.75	0.751	0.75	0.745	0.736	0.73	0.723	0.717	0.711	0.706	0.701	0.695	0.692	0.689	0.691	0.695	0.702	0.714	0.725	0.734	0.742	0.746	0.747	0.746	0.744	0.742	0.743	0.747
H02	Sample	Dilution_5/16	0.3125	DMSO	Lycopene	Standard_Development	Run060	Standard_Measurement	Plate_01	Clariostar_Study	MB	Biofoundry_,_London	0.359	0.354	0.35	0.344	0.338	0.334	0.329	0.328	0.329	0.328	0.329	0.326	0.322	0.318	0.314	0.31	0.308	0.305	0.302	0.299	0.297	0.294	0.293	0.293	0.294	0.297	0.299	0.302	0.305	0.308	0.309	0.308	0.307	0.305	0.303	0.301	0.301
H03	Sample	Dilution_5/32	0.15625	DMSO	Lycopene	Standard_Development	Run060	Standard_Measurement	Plate_01	Clariostar_Study	MB	Biofoundry_,_London	0.179	0.175	0.172	0.169	0.165	0.161	0.157	0.156	0.154	0.153	0.151	0.149	0.146	0.143	0.14	0.138	0.136	0.134	0.133	0.131	0.13	0.128	0.127	0.127	0.128	0.129	0.129	0.13	0.131	0.132	0.132	0.131	0.131	0.13	0.129	0.128	0.128
H04	Sample	Dilution_5/64	0.078125	DMSO	Lycopene	Standard_Development	Run060	Standard_Measurement	Plate_01	Clariostar_Study	MB	Biofoundry_,_London	0.134	0.131	0.128	0.123	0.12	0.117	0.113	0.112	0.109	0.108	0.105	0.102	0.099	0.097	0.094	0.093	0.091	0.089	0.088	0.087	0.086	0.084	0.084	0.084	0.084	0.084	0.084	0.084	0.084	0.085	0.084	0.083	0.083	0.083	0.082	0.082	0.081
H05	Sample	Dilution_5/128	0.0390625	DMSO	Lycopene	Standard_Development	Run060	Standard_Measurement	Plate_01	Clariostar_Study	MB	Biofoundry_,_London	0.115	0.111	0.109	0.105	0.101	0.098	0.095	0.093	0.091	0.089	0.086	0.084	0.082	0.079	0.076	0.074	0.073	0.072	0.07	0.069	0.067	0.067	0.066	0.066	0.066	0.066	0.066	0.066	0.066	0.066	0.066	0.065	0.064	0.064	0.064	0.063	0.063
H06	Sample	Dilution_5/256	0.01953125	DMSO	Lycopene	Standard_Development	Run060	Standard_Measurement	Plate_01	Clariostar_Study	MB	Biofoundry_,_London	0.106	0.102	0.099	0.095	0.092	0.089	0.086	0.084	0.082	0.08	0.078	0.076	0.073	0.071	0.069	0.067	0.066	0.064	0.062	0.061	0.06	0.059	0.059	0.059	0.059	0.058	0.059	0.058	0.058	0.058	0.058	0.057	0.056	0.056	0.055	0.054	0.054
H07	Sample	Dilution_5/512	0.009765625	DMSO	Lycopene	Standard_Development	Run060	Standard_Measurement	Plate_01	Clariostar_Study	MB	Biofoundry_,_London	0.101	0.098	0.095	0.092	0.089	0.085	0.082	0.081	0.078	0.076	0.074	0.073	0.07	0.068	0.065	0.064	0.063	0.061	0.06	0.058	0.057	0.056	0.056	0.055	0.056	0.055	0.055	0.054	0.054	0.054	0.054	0.053	0.053	0.052	0.051	0.05	0.05
H08	Sample	Dilution_5/1024	0.0048828125	DMSO	Lycopene	Standard_Development	Run060	Standard_Measurement	Plate_01	Clariostar_Study	MB	Biofoundry_,_London	0.102	0.099	0.095	0.091	0.088	0.085	0.082	0.081	0.078	0.075	0.073	0.071	0.069	0.066	0.064	0.062	0.061	0.059	0.057	0.056	0.055	0.054	0.054	0.054	0.054	0.053	0.053	0.053	0.053	0.053	0.052	0.051	0.051	0.051	0.05	0.049	0.049
H09	Sample	Dilution_5/2048	0.00244140625	DMSO	Lycopene	Standard_Development	Run060	Standard_Measurement	Plate_01	Clariostar_Study	MB	Biofoundry_,_London	0.105	0.102	0.099	0.095	0.091	0.089	0.086	0.084	0.081	0.077	0.075	0.073	0.07	0.067	0.065	0.063	0.061	0.059	0.058	0.057	0.055	0.055	0.053	0.054	0.054	0.053	0.053	0.053	0.052	0.052	0.051	0.051	0.051	0.051	0.05	0.049	0.049
H10	Sample	Dilution_5/4096	0.001220703125	DMSO	Lycopene	Standard_Development	Run060	Standard_Measurement	Plate_01	Clariostar_Study	MB	Biofoundry_,_London	0.104	0.1	0.097	0.093	0.09	0.087	0.083	0.081	0.08	0.077	0.074	0.072	0.07	0.067	0.065	0.062	0.06	0.059	0.058	0.056	0.055	0.054	0.054	0.054	0.053	0.053	0.053	0.052	0.052	0.052	0.052	0.051	0.051	0.05	0.049	0.048	0.048
H11	Blank	DMSO_Blank		DMSO		Standard_Development	Run060	Standard_Measurement	Plate_01	Clariostar_Study	MB	Biofoundry_,_London	0.103	0.099	0.096	0.092	0.089	0.086	0.082	0.08	0.078	0.076	0.073	0.071	0.068	0.066	0.063	0.062	0.061	0.059	0.057	0.055	0.054	0.054	0.053	0.053	0.053	0.052	0.052	0.051	0.051	0.051	0.05	0.05	0.05	0.049	0.048	0.047	0.047
H12	Blank	DMSO_Blank		DMSO		Standard_Development	Run060	Standard_Measurement	Plate_01	Clariostar_Study	MB	Biofoundry_,_London	0.104	0.1	0.098	0.094	0.09	0.086	0.082	0.081	0.079	0.076	0.073	0.071	0.068	0.065	0.062	0.06	0.059	0.057	0.056	0.054	0.053	0.052	0.051	0.051	0.051	0.051	0.051	0.05	0.05	0.05	0.049	0.049	0.049	0.047	0.047	0.046	0.046
A01	Sample	Dilution_1	1.0	DMSO	Lycopene	Standard_Development	Run060	Standard_Measurement	Plate_01	Clariostar_Study	MB	Biofoundry_,_London	0.867	0.859	0.852	0.843	0.834	0.826	0.826	0.827	0.829	0.836	0.838	0.835	0.832	0.822	0.814	0.806	0.799	0.793	0.787	0.782	0.78	0.775	0.774	0.777	0.784	0.795	0.809	0.822	0.831	0.841	0.847	0.847	0.845	0.846	0.845	0.85	0.86
A02	Sample	Dilution_1/2	0.5	DMSO	Lycopene	Standard_Development	Run060	Standard_Measurement	Plate_01	Clariostar_Study	MB	Biofoundry_,_London	0.553	0.549	0.543	0.535	0.53	0.525	0.523	0.523	0.525	0.525	0.523	0.521	0.517	0.51	0.504	0.498	0.495	0.492	0.489	0.486	0.482	0.479	0.479	0.48	0.483	0.488	0.496	0.503	0.508	0.514	0.516	0.517	0.516	0.514	0.513	0.515	0.519
A03	Sample	Dilution_1/4	0.25	DMSO	Lycopene	Standard_Development	Run060	Standard_Measurement	Plate_01	Clariostar_Study	MB	Biofoundry_,_London	0.249	0.245	0.242	0.238	0.233	0.229	0.227	0.226	0.224	0.222	0.22	0.217	0.214	0.21	0.208	0.205	0.202	0.2	0.197	0.196	0.195	0.193	0.193	0.193	0.194	0.195	0.197	0.199	0.199	0.201	0.201	0.201	0.2	0.199	0.198	0.198	0.199
A04	Sample	Dilution_1/8	0.125	DMSO	Lycopene	Standard_Development	Run060	Standard_Measurement	Plate_01	Clariostar_Study	MB	Biofoundry_,_London	0.138	0.135	0.131	0.127	0.124	0.12	0.119	0.117	0.115	0.113	0.109	0.107	0.104	0.101	0.1	0.097	0.094	0.093	0.092	0.091	0.091	0.09	0.089	0.089	0.09	0.09	0.091	0.091	0.091	0.091	0.091	0.092	0.091	0.091	0.091	0.092	0.092
A05	Sample	Dilution_1/16	0.0625	DMSO	Lycopene	Standard_Development	Run060	Standard_Measurement	Plate_01	Clariostar_Study	MB	Biofoundry_,_London	0.116	0.113	0.109	0.106	0.103	0.1	0.097	0.095	0.093	0.09	0.086	0.084	0.081	0.079	0.077	0.074	0.072	0.071	0.069	0.068	0.068	0.067	0.066	0.066	0.066	0.066	0.066	0.065	0.065	0.065	0.065	0.065	0.064	0.064	0.064	0.064	0.063
A06	Sample	Dilution_1/32	0.03125	DMSO	Lycopene	Standard_Development	Run060	Standard_Measurement	Plate_01	Clariostar_Study	MB	Biofoundry_,_London	0.103	0.1	0.098	0.094	0.091	0.088	0.086	0.084	0.081	0.079	0.075	0.072	0.07	0.067	0.065	0.062	0.062	0.06	0.059	0.058	0.057	0.057	0.056	0.056	0.056	0.056	0.056	0.055	0.055	0.055	0.055	0.055	0.055	0.054	0.054	0.054	0.054
A07	Sample	Dilution_1/64	0.015625	DMSO	Lycopene	Standard_Development	Run060	Standard_Measurement	Plate_01	Clariostar_Study	MB	Biofoundry_,_London	0.098	0.096	0.092	0.089	0.085	0.082	0.08	0.079	0.076	0.073	0.071	0.069	0.066	0.063	0.061	0.059	0.057	0.056	0.056	0.054	0.054	0.053	0.053	0.052	0.053	0.052	0.051	0.051	0.051	0.051	0.051	0.05	0.05	0.049	0.05	0.05	0.05
A08	Sample	Dilution_1/128	0.0078125	DMSO	Lycopene	Standard_Development	Run060	Standard_Measurement	Plate_01	Clariostar_Study	MB	Biofoundry_,_London	0.096	0.093	0.09	0.087	0.084	0.08	0.078	0.076	0.074	0.072	0.068	0.067	0.064	0.061	0.059	0.057	0.055	0.054	0.053	0.052	0.051	0.05	0.05	0.05	0.05	0.049	0.049	0.048	0.048	0.048	0.047	0.047	0.047	0.047	0.047	0.046	0.046
A09	Sample	Dilution_1/256	0.00390625	DMSO	Lycopene	Standard_Development	Run060	Standard_Measurement	Plate_01	Clariostar_Study	MB	Biofoundry_,_London	0.097	0.094	0.091	0.088	0.085	0.082	0.079	0.077	0.075	0.072	0.069	0.066	0.064	0.062	0.06	0.057	0.056	0.054	0.053	0.052	0.052	0.051	0.051	0.05	0.05	0.049	0.049	0.049	0.048	0.048	0.047	0.048	0.047	0.046	0.046	0.046	0.045
A10	Sample	Dilution_1/512	0.001953125	DMSO	Lycopene	Standard_Development	Run060	Standard_Measurement	Plate_01	Clariostar_Study	MB	Biofoundry_,_London	0.098	0.096	0.092	0.089	0.085	0.082	0.08	0.078	0.076	0.073	0.07	0.068	0.066	0.062	0.06	0.058	0.056	0.055	0.053	0.053	0.053	0.051	0.051	0.051	0.05	0.05	0.05	0.049	0.048	0.048	0.048	0.048	0.047	0.046	0.046	0.046	0.045
A11	Blank	DMSO_Blank		DMSO		Standard_Development	Run060	Standard_Measurement	Plate_01	Clariostar_Study	MB	Biofoundry_,_London	0.096	0.092	0.09	0.087	0.084	0.081	0.078	0.076	0.074	0.071	0.069	0.066	0.063	0.061	0.059	0.057	0.056	0.054	0.053	0.052	0.052	0.051	0.05	0.05	0.05	0.05	0.049	0.048	0.047	0.046	0.047	0.047	0.046	0.045	0.045	0.045	0.044
A12	Blank	DMSO_Blank		DMSO		Standard_Development	Run060	Standard_Measurement	Plate_01	Clariostar_Study	MB	Biofoundry_,_London	0.094	0.092	0.088	0.085	0.081	0.079	0.077	0.074	0.072	0.07	0.068	0.065	0.062	0.059	0.058	0.056	0.054	0.053	0.052	0.05	0.05	0.05	0.049	0.049	0.049	0.048	0.048	0.047	0.047	0.046	0.046	0.046	0.045	0.045	0.044	0.044	0.043
B01	Sample	Dilution_1	1.0	DMSO	Lycopene	Standard_Development	Run060	Standard_Measurement	Plate_01	Clariostar_Study	MB	Biofoundry_,_London	0.889	0.882	0.874	0.863	0.856	0.85	0.849	0.852	0.855	0.858	0.862	0.861	0.855	0.847	0.839	0.829	0.822	0.815	0.809	0.804	0.801	0.795	0.795	0.799	0.806	0.818	0.831	0.842	0.852	0.863	0.87	0.87	0.867	0.869	0.869	0.873	0.882
B02	Sample	Dilution_1/2	0.5	DMSO	Lycopene	Standard_Development	Run060	Standard_Measurement	Plate_01	Clariostar_Study	MB	Biofoundry_,_London	0.584	0.58	0.573	0.566	0.56	0.556	0.553	0.553	0.556	0.558	0.558	0.555	0.55	0.544	0.54	0.534	0.53	0.526	0.523	0.519	0.516	0.512	0.512	0.514	0.516	0.522	0.531	0.538	0.544	0.549	0.552	0.553	0.551	0.549	0.547	0.549	0.553
B03	Sample	Dilution_1/4	0.25	DMSO	Lycopene	Standard_Development	Run060	Standard_Measurement	Plate_01	Clariostar_Study	MB	Biofoundry_,_London	0.254	0.251	0.248	0.243	0.239	0.235	0.232	0.232	0.231	0.229	0.226	0.223	0.219	0.215	0.213	0.21	0.207	0.205	0.203	0.201	0.2	0.198	0.197	0.197	0.198	0.2	0.201	0.202	0.203	0.205	0.205	0.204	0.203	0.202	0.201	0.2	0.201
B04	Sample	Dilution_1/8	0.125	DMSO	Lycopene	Standard_Development	Run060	Standard_Measurement	Plate_01	Clariostar_Study	MB	Biofoundry_,_London	0.146	0.143	0.141	0.138	0.134	0.13	0.128	0.126	0.124	0.122	0.119	0.117	0.114	0.111	0.108	0.106	0.105	0.102	0.101	0.1	0.099	0.098	0.097	0.097	0.097	0.097	0.098	0.098	0.098	0.098	0.098	0.098	0.097	0.096	0.096	0.096	0.096
B05	Sample	Dilution_1/16	0.0625	DMSO	Lycopene	Standard_Development	Run060	Standard_Measurement	Plate_01	Clariostar_Study	MB	Biofoundry_,_London	0.115	0.112	0.109	0.106	0.103	0.099	0.097	0.095	0.094	0.091	0.088	0.086	0.083	0.08	0.079	0.076	0.074	0.073	0.071	0.071	0.07	0.068	0.068	0.068	0.068	0.068	0.068	0.067	0.067	0.067	0.067	0.067	0.066	0.066	0.066	0.065	0.065
B06	Sample	Dilution_1/32	0.03125	DMSO	Lycopene	Standard_Development	Run060	Standard_Measurement	Plate_01	Clariostar_Study	MB	Biofoundry_,_London	0.107	0.104	0.101	0.098	0.095	0.091	0.089	0.088	0.086	0.084	0.08	0.078	0.075	0.073	0.071	0.069	0.067	0.065	0.064	0.063	0.063	0.061	0.061	0.061	0.061	0.06	0.061	0.06	0.06	0.06	0.059	0.059	0.059	0.058	0.058	0.057	0.057
B07	Sample	Dilution_1/64	0.015625	DMSO	Lycopene	Standard_Development	Run060	Standard_Measurement	Plate_01	Clariostar_Study	MB	Biofoundry_,_London	0.101	0.099	0.095	0.092	0.088	0.085	0.083	0.081	0.08	0.077	0.073	0.071	0.069	0.065	0.063	0.061	0.06	0.058	0.057	0.056	0.056	0.055	0.054	0.054	0.054	0.054	0.054	0.053	0.052	0.052	0.052	0.052	0.052	0.051	0.051	0.05	0.05
B08	Sample	Dilution_1/128	0.0078125	DMSO	Lycopene	Standard_Development	Run060	Standard_Measurement	Plate_01	Clariostar_Study	MB	Biofoundry_,_London	0.1	0.097	0.094	0.091	0.088	0.084	0.081	0.08	0.078	0.076	0.072	0.07	0.068	0.065	0.062	0.06	0.059	0.057	0.056	0.054	0.054	0.053	0.053	0.052	0.052	0.051	0.051	0.051	0.05	0.05	0.049	0.05	0.049	0.048	0.048	0.047	0.047
B09	Sample	Dilution_1/256	0.00390625	DMSO	Lycopene	Standard_Development	Run060	Standard_Measurement	Plate_01	Clariostar_Study	MB	Biofoundry_,_London	0.1	0.098	0.095	0.091	0.087	0.084	0.081	0.08	0.078	0.075	0.072	0.07	0.067	0.063	0.062	0.06	0.058	0.056	0.055	0.054	0.053	0.052	0.052	0.052	0.052	0.051	0.051	0.05	0.05	0.05	0.049	0.049	0.048	0.048	0.047	0.047	0.046
B10	Sample	Dilution_1/512	0.001953125	DMSO	Lycopene	Standard_Development	Run060	Standard_Measurement	Plate_01	Clariostar_Study	MB	Biofoundry_,_London	0.1	0.098	0.095	0.092	0.088	0.085	0.082	0.081	0.079	0.076	0.072	0.071	0.067	0.064	0.062	0.06	0.059	0.057	0.056	0.055	0.054	0.053	0.052	0.052	0.052	0.051	0.051	0.05	0.05	0.049	0.049	0.049	0.049	0.048	0.047	0.047	0.046
B11	Blank	DMSO_Blank		DMSO		Standard_Development	Run060	Standard_Measurement	Plate_01	Clariostar_Study	MB	Biofoundry_,_London	0.1	0.097	0.094	0.091	0.088	0.085	0.083	0.08	0.079	0.076	0.072	0.071	0.068	0.065	0.063	0.06	0.059	0.057	0.056	0.055	0.055	0.054	0.053	0.052	0.052	0.051	0.051	0.051	0.05	0.05	0.049	0.049	0.048	0.048	0.047	0.047	0.046
B12	Blank	DMSO_Blank		DMSO		Standard_Development	Run060	Standard_Measurement	Plate_01	Clariostar_Study	MB	Biofoundry_,_London	0.095	0.091	0.088	0.085	0.082	0.078	0.076	0.075	0.072	0.069	0.066	0.064	0.061	0.059	0.057	0.053	0.052	0.051	0.05	0.049	0.048	0.048	0.047	0.047	0.047	0.046	0.046	0.045	0.045	0.045	0.044	0.044	0.044	0.044	0.043	0.043	0.043
C01	Sample	Dilution_7/8	0.875	DMSO	Lycopene	Standard_Development	Run060	Standard_Measurement	Plate_01	Clariostar_Study	MB	Biofoundry_,_London	0.841	0.835	0.825	0.815	0.805	0.801	0.802	0.804	0.805	0.809	0.809	0.809	0.805	0.796	0.79	0.78	0.771	0.767	0.762	0.757	0.753	0.75	0.749	0.751	0.758	0.768	0.781	0.79	0.801	0.808	0.815	0.814	0.811	0.812	0.812	0.815	0.824
C02	Sample	Dilution_7/16	0.4375	DMSO	Lycopene	Standard_Development	Run060	Standard_Measurement	Plate_01	Clariostar_Study	MB	Biofoundry_,_London	0.477	0.472	0.466	0.459	0.454	0.449	0.447	0.448	0.449	0.451	0.45	0.447	0.442	0.436	0.432	0.428	0.424	0.419	0.416	0.413	0.41	0.407	0.407	0.408	0.41	0.414	0.42	0.424	0.43	0.433	0.435	0.435	0.433	0.432	0.43	0.431	0.434
C03	Sample	Dilution_7/32	0.21875	DMSO	Lycopene	Standard_Development	Run060	Standard_Measurement	Plate_01	Clariostar_Study	MB	Biofoundry_,_London	0.23	0.227	0.221	0.217	0.214	0.21	0.207	0.208	0.206	0.203	0.201	0.198	0.195	0.191	0.188	0.186	0.184	0.181	0.178	0.178	0.176	0.174	0.173	0.174	0.174	0.176	0.177	0.178	0.179	0.18	0.18	0.18	0.18	0.179	0.177	0.178	0.178
C04	Sample	Dilution_7/64	0.109375	DMSO	Lycopene	Standard_Development	Run060	Standard_Measurement	Plate_01	Clariostar_Study	MB	Biofoundry_,_London	0.151	0.147	0.143	0.14	0.136	0.132	0.13	0.129	0.127	0.125	0.122	0.119	0.117	0.113	0.111	0.108	0.105	0.104	0.103	0.101	0.101	0.1	0.099	0.099	0.1	0.1	0.101	0.101	0.101	0.101	0.101	0.102	0.101	0.101	0.1	0.1	0.1
C05	Sample	Dilution_7/128	0.0546875	DMSO	Lycopene	Standard_Development	Run060	Standard_Measurement	Plate_01	Clariostar_Study	MB	Biofoundry_,_London	0.117	0.115	0.112	0.107	0.104	0.101	0.098	0.098	0.096	0.093	0.09	0.088	0.085	0.082	0.08	0.078	0.076	0.074	0.073	0.072	0.071	0.071	0.07	0.07	0.07	0.07	0.07	0.07	0.07	0.07	0.069	0.07	0.069	0.068	0.068	0.067	0.067
C06	Sample	Dilution_7/256	0.02734375	DMSO	Lycopene	Standard_Development	Run060	Standard_Measurement	Plate_01	Clariostar_Study	MB	Biofoundry_,_London	0.105	0.102	0.099	0.095	0.092	0.088	0.085	0.085	0.083	0.08	0.077	0.075	0.073	0.069	0.067	0.066	0.064	0.062	0.061	0.06	0.059	0.058	0.058	0.058	0.058	0.057	0.058	0.057	0.057	0.057	0.057	0.057	0.056	0.056	0.055	0.055	0.054
C07	Sample	Dilution_7/512	0.013671875	DMSO	Lycopene	Standard_Development	Run060	Standard_Measurement	Plate_01	Clariostar_Study	MB	Biofoundry_,_London	0.102	0.099	0.096	0.093	0.089	0.086	0.084	0.083	0.081	0.078	0.074	0.072	0.07	0.067	0.064	0.063	0.061	0.059	0.058	0.056	0.056	0.055	0.055	0.055	0.055	0.054	0.054	0.053	0.053	0.053	0.052	0.053	0.052	0.051	0.051	0.05	0.049
C08	Sample	Dilution_7/1024	0.0068359375	DMSO	Lycopene	Standard_Development	Run060	Standard_Measurement	Plate_01	Clariostar_Study	MB	Biofoundry_,_London	0.098	0.094	0.091	0.088	0.084	0.08	0.078	0.077	0.074	0.072	0.07	0.067	0.064	0.061	0.059	0.058	0.056	0.054	0.053	0.052	0.052	0.051	0.05	0.05	0.05	0.051	0.05	0.049	0.049	0.049	0.049	0.049	0.049	0.048	0.048	0.047	0.047
C09	Sample	Dilution_7/2048	0.00341796875	DMSO	Lycopene	Standard_Development	Run060	Standard_Measurement	Plate_01	Clariostar_Study	MB	Biofoundry_,_London	0.102	0.1	0.096	0.093	0.089	0.085	0.083	0.082	0.079	0.077	0.072	0.07	0.067	0.064	0.062	0.059	0.058	0.056	0.055	0.054	0.054	0.052	0.052	0.052	0.052	0.051	0.051	0.05	0.05	0.049	0.049	0.049	0.049	0.047	0.047	0.046	0.046
C10	Sample	Dilution_7/4096	0.001708984375	DMSO	Lycopene	Standard_Development	Run060	Standard_Measurement	Plate_01	Clariostar_Study	MB	Biofoundry_,_London	0.098	0.096	0.092	0.089	0.085	0.081	0.079	0.078	0.075	0.072	0.069	0.067	0.064	0.061	0.059	0.058	0.055	0.053	0.052	0.051	0.051	0.05	0.049	0.049	0.049	0.049	0.048	0.048	0.048	0.047	0.047	0.047	0.047	0.047	0.045	0.045	0.045
C11	Blank	DMSO_Blank		DMSO		Standard_Development	Run060	Standard_Measurement	Plate_01	Clariostar_Study	MB	Biofoundry_,_London	0.098	0.096	0.092	0.089	0.086	0.083	0.08	0.078	0.077	0.074	0.07	0.069	0.066	0.063	0.061	0.059	0.057	0.055	0.054	0.053	0.052	0.052	0.052	0.051	0.051	0.05	0.05	0.049	0.048	0.048	0.048	0.048	0.047	0.046	0.046	0.045	0.044
C12	Blank	DMSO_Blank		DMSO		Standard_Development	Run060	Standard_Measurement	Plate_01	Clariostar_Study	MB	Biofoundry_,_London	0.096	0.092	0.089	0.086	0.082	0.079	0.076	0.075	0.073	0.071	0.067	0.065	0.061	0.059	0.057	0.055	0.053	0.051	0.05	0.049	0.048	0.047	0.047	0.048	0.048	0.047	0.047	0.046	0.045	0.045	0.045	0.045	0.045	0.044	0.044	0.043	0.042
D01	Sample	Dilution_7/8	0.875	DMSO	Lycopene	Standard_Development	Run060	Standard_Measurement	Plate_01	Clariostar_Study	MB	Biofoundry_,_London	0.863	0.859	0.848	0.838	0.827	0.821	0.82	0.823	0.825	0.833	0.834	0.831	0.826	0.818	0.808	0.801	0.795	0.788	0.782	0.778	0.774	0.769	0.769	0.774	0.78	0.789	0.802	0.813	0.823	0.834	0.837	0.837	0.834	0.834	0.834	0.837	0.844
D02	Sample	Dilution_7/16	0.4375	DMSO	Lycopene	Standard_Development	Run060	Standard_Measurement	Plate_01	Clariostar_Study	MB	Biofoundry_,_London	0.551	0.545	0.539	0.533	0.526	0.521	0.518	0.52	0.522	0.524	0.523	0.521	0.516	0.51	0.505	0.499	0.495	0.49	0.488	0.485	0.48	0.477	0.475	0.478	0.481	0.486	0.494	0.499	0.505	0.509	0.512	0.512	0.51	0.508	0.507	0.507	0.51
D03	Sample	Dilution_7/32	0.21875	DMSO	Lycopene	Standard_Development	Run060	Standard_Measurement	Plate_01	Clariostar_Study	MB	Biofoundry_,_London	0.233	0.23	0.226	0.221	0.217	0.214	0.211	0.21	0.209	0.207	0.204	0.203	0.199	0.195	0.192	0.189	0.187	0.185	0.182	0.181	0.179	0.178	0.177	0.177	0.178	0.179	0.181	0.182	0.182	0.182	0.182	0.182	0.181	0.179	0.178	0.177	0.177
D04	Sample	Dilution_7/64	0.109375	DMSO	Lycopene	Standard_Development	Run060	Standard_Measurement	Plate_01	Clariostar_Study	MB	Biofoundry_,_London	0.139	0.136	0.133	0.129	0.126	0.122	0.119	0.118	0.116	0.114	0.111	0.109	0.106	0.102	0.101	0.098	0.096	0.095	0.093	0.091	0.091	0.089	0.089	0.089	0.09	0.089	0.09	0.089	0.09	0.09	0.09	0.09	0.089	0.089	0.088	0.087	0.088
D05	Sample	Dilution_7/128	0.0546875	DMSO	Lycopene	Standard_Development	Run060	Standard_Measurement	Plate_01	Clariostar_Study	MB	Biofoundry_,_London	0.117	0.114	0.111	0.107	0.103	0.1	0.097	0.097	0.095	0.092	0.09	0.087	0.084	0.08	0.079	0.077	0.076	0.073	0.072	0.07	0.07	0.068	0.068	0.068	0.069	0.068	0.068	0.068	0.067	0.067	0.067	0.067	0.066	0.065	0.065	0.064	0.064
D06	Sample	Dilution_7/256	0.02734375	DMSO	Lycopene	Standard_Development	Run060	Standard_Measurement	Plate_01	Clariostar_Study	MB	Biofoundry_,_London	0.106	0.103	0.1	0.096	0.093	0.09	0.087	0.086	0.084	0.082	0.079	0.077	0.075	0.072	0.07	0.067	0.066	0.064	0.062	0.062	0.061	0.06	0.059	0.059	0.058	0.058	0.058	0.057	0.057	0.057	0.056	0.056	0.056	0.055	0.054	0.053	0.053
D07	Sample	Dilution_7/512	0.013671875	DMSO	Lycopene	Standard_Development	Run060	Standard_Measurement	Plate_01	Clariostar_Study	MB	Biofoundry_,_London	0.099	0.097	0.094	0.091	0.087	0.084	0.081	0.081	0.079	0.076	0.073	0.071	0.068	0.065	0.063	0.062	0.06	0.058	0.056	0.055	0.055	0.054	0.054	0.053	0.054	0.052	0.053	0.052	0.052	0.052	0.051	0.051	0.051	0.05	0.049	0.049	0.049
D08	Sample	Dilution_7/1024	0.0068359375	DMSO	Lycopene	Standard_Development	Run060	Standard_Measurement	Plate_01	Clariostar_Study	MB	Biofoundry_,_London	0.101	0.098	0.095	0.092	0.088	0.085	0.082	0.082	0.08	0.078	0.075	0.073	0.07	0.067	0.065	0.063	0.061	0.059	0.058	0.057	0.056	0.055	0.054	0.054	0.053	0.054	0.053	0.052	0.052	0.052	0.051	0.051	0.051	0.05	0.049	0.049	0.048
D09	Sample	Dilution_7/2048	0.00341796875	DMSO	Lycopene	Standard_Development	Run060	Standard_Measurement	Plate_01	Clariostar_Study	MB	Biofoundry_,_London	0.101	0.099	0.096	0.093	0.089	0.086	0.083	0.081	0.079	0.077	0.073	0.07	0.068	0.066	0.063	0.061	0.059	0.058	0.056	0.056	0.055	0.054	0.054	0.053	0.053	0.052	0.052	0.051	0.051	0.05	0.05	0.05	0.049	0.049	0.048	0.048	0.047
D10	Sample	Dilution_7/4096	0.001708984375	DMSO	Lycopene	Standard_Development	Run060	Standard_Measurement	Plate_01	Clariostar_Study	MB	Biofoundry_,_London	0.102	0.1	0.097	0.094	0.089	0.086	0.083	0.082	0.081	0.078	0.075	0.073	0.07	0.066	0.065	0.062	0.061	0.058	0.057	0.056	0.056	0.055	0.054	0.053	0.054	0.053	0.053	0.051	0.051	0.051	0.051	0.051	0.05	0.049	0.048	0.047	0.046
D11	Blank	DMSO_Blank		DMSO		Standard_Development	Run060	Standard_Measurement	Plate_01	Clariostar_Study	MB	Biofoundry_,_London	0.099	0.096	0.093	0.09	0.086	0.083	0.08	0.08	0.078	0.076	0.073	0.07	0.068	0.064	0.062	0.061	0.059	0.056	0.055	0.055	0.054	0.053	0.052	0.052	0.052	0.052	0.052	0.05	0.05	0.049	0.049	0.048	0.048	0.047	0.046	0.045	0.045
D12	Blank	DMSO_Blank		DMSO		Standard_Development	Run060	Standard_Measurement	Plate_01	Clariostar_Study	MB	Biofoundry_,_London	0.092	0.089	0.085	0.082	0.078	0.075	0.072	0.072	0.07	0.067	0.063	0.061	0.058	0.055	0.053	0.051	0.05	0.048	0.046	0.046	0.045	0.044	0.044	0.045	0.045	0.044	0.044	0.042	0.043	0.043	0.042	0.043	0.042	0.041	0.041	0.041	0.041
E01	Sample	Dilution_3/4	0.75	DMSO	Lycopene	Standard_Development	Run060	Standard_Measurement	Plate_01	Clariostar_Study	MB	Biofoundry_,_London	0.819	0.812	0.803	0.795	0.785	0.78	0.778	0.78	0.785	0.788	0.789	0.789	0.782	0.773	0.766	0.759	0.753	0.746	0.739	0.734	0.731	0.727	0.726	0.728	0.734	0.743	0.757	0.766	0.775	0.783	0.787	0.787	0.786	0.786	0.785	0.787	0.795
E02	Sample	Dilution_3/8	0.375	DMSO	Lycopene	Standard_Development	Run060	Standard_Measurement	Plate_01	Clariostar_Study	MB	Biofoundry_,_London	0.406	0.402	0.397	0.393	0.386	0.381	0.379	0.379	0.379	0.379	0.376	0.375	0.371	0.366	0.361	0.358	0.354	0.351	0.347	0.345	0.343	0.34	0.339	0.339	0.341	0.345	0.348	0.353	0.355	0.358	0.358	0.359	0.357	0.355	0.353	0.353	0.354
E03	Sample	Dilution_3/16	0.1875	DMSO	Lycopene	Standard_Development	Run060	Standard_Measurement	Plate_01	Clariostar_Study	MB	Biofoundry_,_London	0.236	0.232	0.228	0.225	0.22	0.216	0.213	0.212	0.211	0.211	0.208	0.206	0.202	0.198	0.195	0.193	0.191	0.188	0.186	0.184	0.183	0.182	0.18	0.181	0.182	0.183	0.185	0.186	0.187	0.188	0.188	0.187	0.186	0.185	0.184	0.184	0.184
E04	Sample	Dilution_3/32	0.09375	DMSO	Lycopene	Standard_Development	Run060	Standard_Measurement	Plate_01	Clariostar_Study	MB	Biofoundry_,_London	0.163	0.159	0.155	0.151	0.147	0.144	0.141	0.141	0.14	0.138	0.135	0.133	0.13	0.126	0.124	0.122	0.119	0.117	0.116	0.115	0.114	0.113	0.113	0.113	0.113	0.114	0.114	0.114	0.114	0.115	0.115	0.115	0.114	0.113	0.112	0.112	0.112
E05	Sample	Dilution_3/64	0.046875	DMSO	Lycopene	Standard_Development	Run060	Standard_Measurement	Plate_01	Clariostar_Study	MB	Biofoundry_,_London	0.126	0.122	0.119	0.116	0.113	0.109	0.106	0.106	0.103	0.102	0.099	0.097	0.094	0.091	0.089	0.088	0.085	0.083	0.082	0.081	0.08	0.079	0.079	0.079	0.079	0.079	0.079	0.078	0.079	0.079	0.079	0.079	0.078	0.077	0.076	0.076	0.076
E06	Sample	Dilution_3/128	0.0234375	DMSO	Lycopene	Standard_Development	Run060	Standard_Measurement	Plate_01	Clariostar_Study	MB	Biofoundry_,_London	0.109	0.106	0.103	0.1	0.097	0.093	0.091	0.09	0.088	0.086	0.084	0.081	0.078	0.075	0.074	0.072	0.07	0.068	0.066	0.066	0.066	0.064	0.064	0.064	0.063	0.064	0.064	0.062	0.062	0.063	0.062	0.062	0.062	0.061	0.06	0.059	0.059
E07	Sample	Dilution_3/256	0.01171875	DMSO	Lycopene	Standard_Development	Run060	Standard_Measurement	Plate_01	Clariostar_Study	MB	Biofoundry_,_London	0.104	0.102	0.098	0.094	0.091	0.087	0.084	0.084	0.083	0.08	0.077	0.075	0.072	0.069	0.068	0.066	0.065	0.063	0.061	0.06	0.059	0.058	0.058	0.058	0.058	0.058	0.058	0.057	0.057	0.056	0.056	0.056	0.055	0.054	0.053	0.052	0.052
E08	Sample	Dilution_3/512	0.005859375	DMSO	Lycopene	Standard_Development	Run060	Standard_Measurement	Plate_01	Clariostar_Study	MB	Biofoundry_,_London	0.099	0.097	0.094	0.09	0.087	0.083	0.08	0.079	0.077	0.075	0.072	0.07	0.068	0.065	0.063	0.061	0.06	0.058	0.056	0.056	0.054	0.053	0.053	0.053	0.053	0.052	0.052	0.052	0.051	0.051	0.05	0.05	0.05	0.049	0.048	0.048	0.047
E09	Sample	Dilution_3/1024	0.0029296875	DMSO	Lycopene	Standard_Development	Run060	Standard_Measurement	Plate_01	Clariostar_Study	MB	Biofoundry_,_London	0.1	0.098	0.094	0.09	0.087	0.083	0.081	0.081	0.079	0.076	0.073	0.071	0.068	0.065	0.062	0.061	0.059	0.057	0.056	0.055	0.054	0.053	0.053	0.053	0.053	0.053	0.053	0.052	0.051	0.051	0.05	0.05	0.05	0.049	0.048	0.047	0.047
E10	Sample	Dilution_3/2048	0.00146484375	DMSO	Lycopene	Standard_Development	Run060	Standard_Measurement	Plate_01	Clariostar_Study	MB	Biofoundry_,_London	0.099	0.096	0.093	0.09	0.086	0.083	0.08	0.079	0.077	0.075	0.072	0.07	0.067	0.064	0.062	0.059	0.058	0.056	0.055	0.054	0.053	0.053	0.052	0.052	0.052	0.051	0.051	0.049	0.049	0.049	0.049	0.049	0.049	0.048	0.047	0.046	0.045
E11	Blank	DMSO_Blank		DMSO		Standard_Development	Run060	Standard_Measurement	Plate_01	Clariostar_Study	MB	Biofoundry_,_London	0.101	0.099	0.095	0.091	0.087	0.084	0.082	0.081	0.079	0.076	0.073	0.071	0.069	0.066	0.064	0.062	0.06	0.058	0.057	0.056	0.055	0.054	0.053	0.053	0.053	0.052	0.052	0.051	0.05	0.05	0.05	0.049	0.049	0.048	0.047	0.046	0.046
E12	Blank	DMSO_Blank		DMSO		Standard_Development	Run060	Standard_Measurement	Plate_01	Clariostar_Study	MB	Biofoundry_,_London	0.096	0.092	0.089	0.086	0.082	0.078	0.075	0.076	0.073	0.071	0.067	0.065	0.062	0.059	0.058	0.056	0.054	0.051	0.05	0.05	0.049	0.048	0.048	0.048	0.048	0.047	0.047	0.046	0.046	0.046	0.046	0.045	0.045	0.044	0.043	0.043	0.042
F01	Sample	Dilution_3/4	0.75	DMSO	Lycopene	Standard_Development	Run060	Standard_Measurement	Plate_01	Clariostar_Study	MB	Biofoundry_,_London	0.827	0.816	0.81	0.8	0.793	0.786	0.786	0.787	0.791	0.795	0.795	0.796	0.79	0.78	0.775	0.765	0.758	0.752	0.748	0.743	0.739	0.734	0.734	0.738	0.742	0.75	0.763	0.774	0.783	0.791	0.796	0.797	0.794	0.793	0.793	0.795	0.803
F02	Sample	Dilution_3/8	0.375	DMSO	Lycopene	Standard_Development	Run060	Standard_Measurement	Plate_01	Clariostar_Study	MB	Biofoundry_,_London	0.441	0.436	0.43	0.425	0.42	0.414	0.412	0.412	0.413	0.413	0.411	0.41	0.405	0.399	0.396	0.391	0.387	0.383	0.379	0.377	0.374	0.372	0.371	0.372	0.374	0.377	0.382	0.386	0.389	0.393	0.393	0.392	0.391	0.389	0.386	0.385	0.387
F03	Sample	Dilution_3/16	0.1875	DMSO	Lycopene	Standard_Development	Run060	Standard_Measurement	Plate_01	Clariostar_Study	MB	Biofoundry_,_London	0.224	0.219	0.215	0.211	0.207	0.203	0.201	0.2	0.2	0.199	0.196	0.193	0.19	0.186	0.183	0.181	0.179	0.177	0.174	0.173	0.172	0.17	0.169	0.169	0.171	0.171	0.172	0.173	0.173	0.174	0.174	0.174	0.173	0.172	0.171	0.17	0.17
F04	Sample	Dilution_3/32	0.09375	DMSO	Lycopene	Standard_Development	Run060	Standard_Measurement	Plate_01	Clariostar_Study	MB	Biofoundry_,_London	0.147	0.144	0.141	0.137	0.134	0.13	0.127	0.126	0.125	0.124	0.121	0.119	0.116	0.112	0.109	0.108	0.106	0.104	0.102	0.101	0.1	0.099	0.099	0.098	0.099	0.099	0.1	0.099	0.1	0.099	0.1	0.099	0.098	0.097	0.097	0.096	0.096
F05	Sample	Dilution_3/64	0.046875	DMSO	Lycopene	Standard_Development	Run060	Standard_Measurement	Plate_01	Clariostar_Study	MB	Biofoundry_,_London	0.121	0.118	0.115	0.112	0.108	0.105	0.102	0.101	0.1	0.098	0.095	0.092	0.091	0.087	0.084	0.083	0.081	0.08	0.078	0.077	0.077	0.076	0.075	0.076	0.075	0.075	0.075	0.075	0.075	0.074	0.074	0.074	0.074	0.073	0.072	0.071	0.071
F06	Sample	Dilution_3/128	0.0234375	DMSO	Lycopene	Standard_Development	Run060	Standard_Measurement	Plate_01	Clariostar_Study	MB	Biofoundry_,_London	0.109	0.105	0.103	0.1	0.096	0.093	0.09	0.09	0.089	0.086	0.083	0.081	0.079	0.075	0.073	0.072	0.07	0.069	0.068	0.066	0.065	0.064	0.063	0.064	0.064	0.063	0.063	0.063	0.062	0.062	0.062	0.061	0.061	0.06	0.059	0.058	0.058
F07	Sample	Dilution_3/256	0.01171875	DMSO	Lycopene	Standard_Development	Run060	Standard_Measurement	Plate_01	Clariostar_Study	MB	Biofoundry_,_London	0.105	0.102	0.099	0.096	0.092	0.089	0.087	0.086	0.085	0.082	0.079	0.077	0.075	0.072	0.07	0.067	0.066	0.065	0.063	0.062	0.062	0.06	0.059	0.059	0.06	0.059	0.059	0.058	0.057	0.057	0.056	0.057	0.057	0.055	0.054	0.053	0.053
F08	Sample	Dilution_3/512	0.005859375	DMSO	Lycopene	Standard_Development	Run060	Standard_Measurement	Plate_01	Clariostar_Study	MB	Biofoundry_,_London	0.098	0.095	0.092	0.089	0.086	0.082	0.08	0.079	0.077	0.076	0.073	0.07	0.068	0.065	0.062	0.061	0.06	0.057	0.056	0.056	0.055	0.054	0.054	0.054	0.053	0.054	0.053	0.052	0.051	0.051	0.051	0.051	0.051	0.05	0.049	0.048	0.048
F09	Sample	Dilution_3/1024	0.0029296875	DMSO	Lycopene	Standard_Development	Run060	Standard_Measurement	Plate_01	Clariostar_Study	MB	Biofoundry_,_London	0.099	0.096	0.093	0.09	0.088	0.084	0.081	0.08	0.078	0.075	0.072	0.07	0.068	0.064	0.062	0.06	0.059	0.057	0.056	0.055	0.055	0.054	0.053	0.053	0.053	0.052	0.051	0.051	0.051	0.051	0.05	0.05	0.05	0.049	0.048	0.047	0.047
F10	Sample	Dilution_3/2048	0.00146484375	DMSO	Lycopene	Standard_Development	Run060	Standard_Measurement	Plate_01	Clariostar_Study	MB	Biofoundry_,_London	0.099	0.096	0.093	0.09	0.087	0.083	0.08	0.08	0.078	0.076	0.073	0.071	0.069	0.065	0.063	0.061	0.06	0.058	0.056	0.055	0.054	0.053	0.053	0.053	0.053	0.052	0.053	0.051	0.05	0.05	0.05	0.05	0.049	0.048	0.047	0.046	0.046
F11	Blank	DMSO_Blank		DMSO		Standard_Development	Run060	Standard_Measurement	Plate_01	Clariostar_Study	MB	Biofoundry_,_London	0.1	0.099	0.096	0.092	0.089	0.086	0.083	0.082	0.08	0.078	0.075	0.072	0.07	0.067	0.065	0.062	0.062	0.06	0.058	0.057	0.056	0.055	0.054	0.054	0.054	0.053	0.053	0.051	0.051	0.051	0.05	0.05	0.049	0.048	0.048	0.047	0.046
F12	Blank	DMSO_Blank		DMSO		Standard_Development	Run060	Standard_Measurement	Plate_01	Clariostar_Study	MB	Biofoundry_,_London	0.095	0.092	0.089	0.085	0.081	0.078	0.076	0.075	0.072	0.069	0.066	0.063	0.059	0.057	0.055	0.053	0.051	0.049	0.048	0.047	0.047	0.046	0.046	0.046	0.045	0.045	0.045	0.044	0.044	0.044	0.044	0.044	0.043	0.043	0.042	0.042	0.041
G01	Sample	Dilution_5/8	0.625	DMSO	Lycopene	Standard_Development	Run060	Standard_Measurement	Plate_01	Clariostar_Study	MB	Biofoundry_,_London	0.784	0.779	0.769	0.759	0.752	0.747	0.743	0.745	0.75	0.755	0.755	0.754	0.748	0.74	0.734	0.726	0.719	0.715	0.71	0.704	0.699	0.696	0.694	0.697	0.703	0.711	0.722	0.732	0.74	0.749	0.753	0.753	0.751	0.749	0.749	0.752	0.758
G02	Sample	Dilution_5/16	0.3125	DMSO	Lycopene	Standard_Development	Run060	Standard_Measurement	Plate_01	Clariostar_Study	MB	Biofoundry_,_London	0.348	0.344	0.339	0.335	0.329	0.325	0.322	0.323	0.323	0.322	0.321	0.319	0.315	0.31	0.307	0.303	0.299	0.297	0.295	0.292	0.29	0.287	0.287	0.288	0.289	0.291	0.294	0.295	0.298	0.3	0.3	0.3	0.298	0.296	0.294	0.293	0.294
G03	Sample	Dilution_5/32	0.15625	DMSO	Lycopene	Standard_Development	Run060	Standard_Measurement	Plate_01	Clariostar_Study	MB	Biofoundry_,_London	0.187	0.184	0.18	0.176	0.172	0.169	0.167	0.166	0.165	0.163	0.162	0.159	0.157	0.153	0.151	0.149	0.148	0.145	0.143	0.142	0.142	0.14	0.139	0.139	0.14	0.14	0.141	0.142	0.142	0.143	0.144	0.143	0.141	0.141	0.141	0.14	0.14
G04	Sample	Dilution_5/64	0.078125	DMSO	Lycopene	Standard_Development	Run060	Standard_Measurement	Plate_01	Clariostar_Study	MB	Biofoundry_,_London	0.131	0.127	0.124	0.121	0.117	0.114	0.112	0.111	0.109	0.107	0.106	0.103	0.1	0.096	0.095	0.093	0.091	0.091	0.089	0.088	0.087	0.086	0.086	0.086	0.086	0.086	0.087	0.086	0.086	0.086	0.086	0.086	0.085	0.085	0.084	0.084	0.084
G05	Sample	Dilution_5/128	0.0390625	DMSO	Lycopene	Standard_Development	Run060	Standard_Measurement	Plate_01	Clariostar_Study	MB	Biofoundry_,_London	0.109	0.106	0.103	0.099	0.096	0.093	0.09	0.09	0.088	0.087	0.084	0.082	0.079	0.076	0.075	0.074	0.072	0.07	0.07	0.068	0.067	0.066	0.066	0.066	0.066	0.066	0.066	0.065	0.065	0.065	0.065	0.065	0.064	0.063	0.062	0.062	0.062
G06	Sample	Dilution_5/256	0.01953125	DMSO	Lycopene	Standard_Development	Run060	Standard_Measurement	Plate_01	Clariostar_Study	MB	Biofoundry_,_London	0.101	0.098	0.095	0.092	0.089	0.086	0.083	0.082	0.081	0.08	0.076	0.075	0.071	0.069	0.067	0.066	0.065	0.062	0.061	0.06	0.06	0.058	0.059	0.058	0.059	0.058	0.058	0.057	0.057	0.057	0.056	0.056	0.056	0.055	0.054	0.053	0.053
G07	Sample	Dilution_5/512	0.009765625	DMSO	Lycopene	Standard_Development	Run060	Standard_Measurement	Plate_01	Clariostar_Study	MB	Biofoundry_,_London	0.097	0.094	0.091	0.088	0.084	0.081	0.079	0.078	0.077	0.075	0.072	0.07	0.067	0.064	0.063	0.061	0.06	0.059	0.058	0.057	0.056	0.056	0.054	0.054	0.055	0.054	0.054	0.053	0.052	0.052	0.052	0.052	0.052	0.051	0.05	0.05	0.049
G08	Sample	Dilution_5/1024	0.0048828125	DMSO	Lycopene	Standard_Development	Run060	Standard_Measurement	Plate_01	Clariostar_Study	MB	Biofoundry_,_London	0.094	0.091	0.087	0.084	0.081	0.077	0.075	0.074	0.073	0.071	0.068	0.067	0.064	0.061	0.059	0.058	0.057	0.054	0.053	0.053	0.052	0.052	0.051	0.051	0.051	0.051	0.05	0.049	0.05	0.049	0.049	0.049	0.049	0.048	0.047	0.046	0.046
G09	Sample	Dilution_5/2048	0.00244140625	DMSO	Lycopene	Standard_Development	Run060	Standard_Measurement	Plate_01	Clariostar_Study	MB	Biofoundry_,_London	0.097	0.094	0.091	0.088	0.084	0.08	0.078	0.077	0.076	0.073	0.07	0.069	0.066	0.063	0.061	0.059	0.059	0.056	0.056	0.054	0.054	0.052	0.052	0.052	0.052	0.052	0.052	0.05	0.05	0.05	0.05	0.05	0.049	0.048	0.047	0.046	0.046
G10	Sample	Dilution_5/4096	0.001220703125	DMSO	Lycopene	Standard_Development	Run060	Standard_Measurement	Plate_01	Clariostar_Study	MB	Biofoundry_,_London	0.096	0.094	0.09	0.087	0.085	0.081	0.078	0.077	0.075	0.073	0.07	0.068	0.066	0.062	0.061	0.059	0.058	0.056	0.055	0.054	0.053	0.052	0.052	0.053	0.052	0.052	0.051	0.05	0.05	0.05	0.05	0.05	0.049	0.048	0.047	0.047	0.046
G11	Blank	DMSO_Blank		DMSO		Standard_Development	Run060	Standard_Measurement	Plate_01	Clariostar_Study	MB	Biofoundry_,_London	0.093	0.09	0.086	0.083	0.08	0.077	0.074	0.073	0.072	0.069	0.066	0.064	0.062	0.058	0.057	0.055	0.054	0.053	0.051	0.05	0.05	0.049	0.048	0.049	0.048	0.048	0.047	0.047	0.047	0.046	0.046	0.047	0.046	0.045	0.044	0.044	0.043
G12	Blank	DMSO_Blank		DMSO		Standard_Development	Run060	Standard_Measurement	Plate_01	Clariostar_Study	MB	Biofoundry_,_London	0.097	0.094	0.09	0.087	0.084	0.08	0.077	0.077	0.075	0.072	0.069	0.067	0.065	0.061	0.06	0.058	0.057	0.055	0.054	0.053	0.052	0.051	0.05	0.05	0.05	0.049	0.05	0.048	0.048	0.047	0.047	0.047	0.047	0.046	0.045	0.044	0.043
H01	Sample	Dilution_5/8	0.625	DMSO	Lycopene	Standard_Development	Run060	Standard_Measurement	Plate_01	Clariostar_Study	MB	Biofoundry_,_London	0.803	0.797	0.79	0.78	0.772	0.764	0.763	0.765	0.769	0.77	0.772	0.769	0.764	0.757	0.751	0.745	0.736	0.729	0.726	0.72	0.716	0.713	0.711	0.713	0.72	0.728	0.74	0.75	0.76	0.768	0.772	0.771	0.77	0.769	0.768	0.771	0.778
H02	Sample	Dilution_5/16	0.3125	DMSO	Lycopene	Standard_Development	Run060	Standard_Measurement	Plate_01	Clariostar_Study	MB	Biofoundry_,_London	0.355	0.352	0.348	0.342	0.337	0.333	0.33	0.33	0.331	0.33	0.33	0.327	0.322	0.318	0.315	0.312	0.307	0.305	0.303	0.3	0.298	0.295	0.294	0.294	0.295	0.298	0.301	0.304	0.305	0.307	0.308	0.307	0.306	0.303	0.301	0.299	0.3
H03	Sample	Dilution_5/32	0.15625	DMSO	Lycopene	Standard_Development	Run060	Standard_Measurement	Plate_01	Clariostar_Study	MB	Biofoundry_,_London	0.181	0.178	0.175	0.171	0.167	0.164	0.162	0.162	0.16	0.158	0.156	0.154	0.151	0.148	0.146	0.144	0.141	0.139	0.138	0.137	0.136	0.135	0.134	0.135	0.135	0.135	0.136	0.137	0.137	0.138	0.138	0.138	0.137	0.136	0.135	0.135	0.135
H04	Sample	Dilution_5/64	0.078125	DMSO	Lycopene	Standard_Development	Run060	Standard_Measurement	Plate_01	Clariostar_Study	MB	Biofoundry_,_London	0.124	0.121	0.117	0.114	0.111	0.107	0.104	0.104	0.102	0.101	0.098	0.095	0.091	0.088	0.086	0.085	0.083	0.082	0.08	0.08	0.079	0.078	0.078	0.078	0.078	0.078	0.078	0.077	0.078	0.078	0.078	0.078	0.077	0.077	0.076	0.076	0.076
H05	Sample	Dilution_5/128	0.0390625	DMSO	Lycopene	Standard_Development	Run060	Standard_Measurement	Plate_01	Clariostar_Study	MB	Biofoundry_,_London	0.146	0.143	0.14	0.136	0.133	0.129	0.126	0.125	0.123	0.121	0.118	0.115	0.112	0.109	0.107	0.105	0.104	0.101	0.099	0.098	0.097	0.096	0.095	0.095	0.094	0.094	0.093	0.092	0.091	0.09	0.09	0.089	0.089	0.087	0.086	0.085	0.084
H06	Sample	Dilution_5/256	0.01953125	DMSO	Lycopene	Standard_Development	Run060	Standard_Measurement	Plate_01	Clariostar_Study	MB	Biofoundry_,_London	0.1	0.097	0.094	0.092	0.088	0.085	0.082	0.082	0.081	0.079	0.075	0.073	0.071	0.068	0.067	0.065	0.064	0.062	0.061	0.06	0.059	0.058	0.058	0.058	0.058	0.058	0.058	0.057	0.057	0.057	0.056	0.056	0.056	0.055	0.054	0.053	0.053
H07	Sample	Dilution_5/512	0.009765625	DMSO	Lycopene	Standard_Development	Run060	Standard_Measurement	Plate_01	Clariostar_Study	MB	Biofoundry_,_London	0.096	0.093	0.089	0.087	0.083	0.081	0.078	0.077	0.076	0.074	0.071	0.069	0.067	0.065	0.063	0.061	0.06	0.058	0.058	0.056	0.056	0.055	0.055	0.055	0.054	0.054	0.054	0.053	0.053	0.053	0.052	0.052	0.051	0.051	0.05	0.049	0.049
H08	Sample	Dilution_5/1024	0.0048828125	DMSO	Lycopene	Standard_Development	Run060	Standard_Measurement	Plate_01	Clariostar_Study	MB	Biofoundry_,_London	0.1	0.098	0.095	0.091	0.088	0.085	0.082	0.081	0.079	0.078	0.074	0.072	0.07	0.067	0.064	0.063	0.062	0.061	0.059	0.059	0.058	0.056	0.056	0.056	0.056	0.055	0.055	0.053	0.053	0.053	0.053	0.053	0.052	0.051	0.05	0.049	0.048
H09	Sample	Dilution_5/2048	0.00244140625	DMSO	Lycopene	Standard_Development	Run060	Standard_Measurement	Plate_01	Clariostar_Study	MB	Biofoundry_,_London	0.104	0.102	0.098	0.095	0.092	0.089	0.086	0.084	0.083	0.081	0.077	0.074	0.072	0.069	0.066	0.065	0.064	0.062	0.06	0.059	0.059	0.057	0.057	0.056	0.056	0.055	0.055	0.054	0.054	0.054	0.053	0.053	0.053	0.051	0.05	0.05	0.049
H10	Sample	Dilution_5/4096	0.001220703125	DMSO	Lycopene	Standard_Development	Run060	Standard_Measurement	Plate_01	Clariostar_Study	MB	Biofoundry_,_London	0.097	0.094	0.09	0.087	0.083	0.08	0.078	0.077	0.076	0.073	0.07	0.068	0.065	0.062	0.06	0.059	0.057	0.055	0.054	0.053	0.052	0.051	0.051	0.051	0.051	0.05	0.05	0.049	0.049	0.049	0.049	0.049	0.048	0.047	0.047	0.046	0.045
H11	Blank	DMSO_Blank		DMSO		Standard_Development	Run060	Standard_Measurement	Plate_01	Clariostar_Study	MB	Biofoundry_,_London	0.102	0.099	0.096	0.093	0.089	0.086	0.082	0.082	0.08	0.078	0.075	0.073	0.071	0.068	0.066	0.064	0.062	0.06	0.059	0.058	0.058	0.056	0.055	0.055	0.055	0.055	0.053	0.053	0.052	0.052	0.051	0.051	0.051	0.05	0.049	0.048	0.047
H12	Blank	DMSO_Blank		DMSO		Standard_Development	Run060	Standard_Measurement	Plate_01	Clariostar_Study	MB	Biofoundry_,_London	0.097	0.095	0.091	0.088	0.084	0.08	0.078	0.077	0.075	0.072	0.068	0.066	0.064	0.06	0.058	0.057	0.056	0.053	0.052	0.051	0.051	0.05	0.05	0.049	0.05	0.049	0.048	0.047	0.047	0.047	0.046	0.046	0.046	0.045	0.045	0.043	0.043
[truncated: 121 more columns]
