# Supplementary material for: Construction of a Calibration Curve for Lycopene on a Liquid-Handling Platform—Wider Lessons for the Development of Automated Dilution Protocols
Source: ACS Synth Biol. 2024 Aug 3;13(8):2357–75. doi: 10.1021/acssynbio.4c00031 (PMC11334188; doi:10.1021/acssynbio.4c00031)
Supplement: Supplementary file 2 — sb4c00031_si_002.zip [file sb4c00031_si_002.zip › AggregatedData/Run094/Plate_01/Clariostar_Study/Clariostar_Study.csv]

Well	Content	Label	Dilution	Solvent	Solute	Project	Run	Step	Container	Study	Author	Institution	Comment	OD350	OD352	OD354	OD356	OD358	OD360	OD362	OD364	OD366	OD368	OD370	OD372	OD374	OD376	OD378	OD380	OD382	OD384	OD386	OD388	OD390	OD392	OD394	OD396	OD398	OD400	OD402	OD404	OD406	OD408	OD410	OD412	OD414	OD416	OD418	OD420
A01	Sample	Dilution_100%	1.0	DMSO	Lycopene	Standard_Development	Run094	Standard_Measurement	Plate_01	Clariostar_Study	MB	Biofoundry_,_London	Linear_Dilution_Pattern_V2	0.671	0.669	0.668	0.663	0.657	0.654	0.651	0.652	0.656	0.659	0.662	0.661	0.652	0.642	0.634	0.626	0.621	0.616	0.613	0.609	0.607	0.608	0.61	0.616	0.628	0.642	0.658	0.676	0.692	0.705	0.717	0.725	0.734	0.747	0.764	0.783
A02	Sample	Dilution_80%	0.8	DMSO	Lycopene	Standard_Development	Run094	Standard_Measurement	Plate_01	Clariostar_Study	MB	Biofoundry_,_London	Linear_Dilution_Pattern_V2	0.584	0.582	0.579	0.573	0.571	0.567	0.564	0.564	0.566	0.569	0.571	0.568	0.559	0.552	0.544	0.536	0.533	0.529	0.526	0.522	0.519	0.52	0.522	0.526	0.536	0.547	0.56	0.574	0.585	0.595	0.603	0.609	0.617	0.625	0.639	0.656
A03	Sample	Dilution_60%	0.6	DMSO	Lycopene	Standard_Development	Run094	Standard_Measurement	Plate_01	Clariostar_Study	MB	Biofoundry_,_London	Linear_Dilution_Pattern_V2	0.475	0.475	0.472	0.468	0.464	0.459	0.456	0.455	0.456	0.458	0.458	0.456	0.449	0.441	0.435	0.43	0.425	0.421	0.419	0.417	0.415	0.415	0.416	0.42	0.426	0.434	0.444	0.454	0.463	0.47	0.477	0.482	0.486	0.494	0.504	0.516
A04	Sample	Dilution_40%	0.4	DMSO	Lycopene	Standard_Development	Run094	Standard_Measurement	Plate_01	Clariostar_Study	MB	Biofoundry_,_London	Linear_Dilution_Pattern_V2	0.349	0.346	0.343	0.341	0.337	0.333	0.329	0.328	0.327	0.326	0.324	0.32	0.316	0.31	0.305	0.3	0.296	0.294	0.292	0.289	0.287	0.288	0.288	0.29	0.294	0.299	0.306	0.313	0.319	0.323	0.327	0.33	0.334	0.339	0.346	0.355
A05	Sample	Dilution_20%	0.2	DMSO	Lycopene	Standard_Development	Run094	Standard_Measurement	Plate_01	Clariostar_Study	MB	Biofoundry_,_London	Linear_Dilution_Pattern_V2	0.23	0.226	0.223	0.219	0.216	0.213	0.209	0.205	0.204	0.201	0.199	0.194	0.19	0.185	0.18	0.177	0.173	0.172	0.17	0.169	0.167	0.167	0.167	0.168	0.171	0.172	0.176	0.18	0.183	0.185	0.187	0.189	0.191	0.194	0.197	0.202
A06	Sample	Dilution_100%	1.0	DMSO	Lycopene	Standard_Development	Run094	Standard_Measurement	Plate_01	Clariostar_Study	MB	Biofoundry_,_London	Linear_Dilution_Pattern_V2	0.656	0.657	0.653	0.649	0.646	0.64	0.638	0.639	0.643	0.647	0.651	0.649	0.642	0.632	0.624	0.618	0.611	0.607	0.604	0.6	0.598	0.6	0.603	0.608	0.62	0.633	0.652	0.67	0.684	0.698	0.709	0.717	0.727	0.739	0.756	0.778
A07	Sample	Dilution_80%	0.8	DMSO	Lycopene	Standard_Development	Run094	Standard_Measurement	Plate_01	Clariostar_Study	MB	Biofoundry_,_London	Linear_Dilution_Pattern_V2	0.577	0.576	0.574	0.569	0.566	0.561	0.558	0.558	0.56	0.565	0.566	0.566	0.559	0.55	0.542	0.537	0.532	0.528	0.525	0.522	0.519	0.518	0.52	0.526	0.535	0.546	0.56	0.574	0.585	0.595	0.604	0.611	0.618	0.628	0.64	0.657
A08	Sample	Dilution_60%	0.6	DMSO	Lycopene	Standard_Development	Run094	Standard_Measurement	Plate_01	Clariostar_Study	MB	Biofoundry_,_London	Linear_Dilution_Pattern_V2	0.454	0.452	0.449	0.445	0.44	0.435	0.432	0.433	0.433	0.435	0.435	0.433	0.427	0.421	0.414	0.408	0.404	0.402	0.398	0.395	0.394	0.393	0.395	0.398	0.405	0.413	0.423	0.434	0.442	0.45	0.456	0.461	0.467	0.474	0.484	0.496
A09	Sample	Dilution_40%	0.4	DMSO	Lycopene	Standard_Development	Run094	Standard_Measurement	Plate_01	Clariostar_Study	MB	Biofoundry_,_London	Linear_Dilution_Pattern_V2	0.351	0.348	0.345	0.34	0.337	0.333	0.329	0.328	0.328	0.327	0.326	0.323	0.318	0.311	0.306	0.301	0.298	0.295	0.292	0.289	0.288	0.288	0.288	0.291	0.295	0.3	0.306	0.313	0.319	0.324	0.327	0.331	0.335	0.339	0.346	0.354
A10	Sample	Dilution_20%	0.2	DMSO	Lycopene	Standard_Development	Run094	Standard_Measurement	Plate_01	Clariostar_Study	MB	Biofoundry_,_London	Linear_Dilution_Pattern_V2	0.227	0.223	0.219	0.215	0.212	0.208	0.204	0.202	0.2	0.199	0.196	0.193	0.188	0.183	0.18	0.175	0.173	0.171	0.168	0.167	0.166	0.166	0.166	0.167	0.169	0.172	0.175	0.179	0.182	0.184	0.186	0.188	0.19	0.193	0.197	0.201
A11	Blank	DMSO_Blank		DMSO		Standard_Development	Run094	Standard_Measurement	Plate_01	Clariostar_Study	MB	Biofoundry_,_London	Linear_Dilution_Pattern_V2	0.117	0.112	0.108	0.105	0.102	0.098	0.094	0.091	0.087	0.084	0.08	0.076	0.073	0.07	0.067	0.064	0.062	0.06	0.059	0.057	0.056	0.056	0.055	0.054	0.054	0.053	0.052	0.052	0.051	0.051	0.051	0.05	0.05	0.049	0.049	0.049
A12	Blank	DMSO_Blank		DMSO		Standard_Development	Run094	Standard_Measurement	Plate_01	Clariostar_Study	MB	Biofoundry_,_London	Linear_Dilution_Pattern_V2	0.119	0.114	0.111	0.107	0.104	0.1	0.095	0.093	0.089	0.086	0.082	0.077	0.073	0.069	0.067	0.065	0.063	0.06	0.059	0.058	0.057	0.057	0.056	0.054	0.054	0.053	0.052	0.052	0.051	0.051	0.051	0.05	0.05	0.05	0.05	0.049
B01	Sample	Dilution_100%	1.0	DMSO	Lycopene	Standard_Development	Run094	Standard_Measurement	Plate_01	Clariostar_Study	MB	Biofoundry_,_London	Linear_Dilution_Pattern_V2	0.667	0.665	0.664	0.661	0.657	0.653	0.649	0.65	0.654	0.658	0.661	0.661	0.654	0.644	0.635	0.627	0.622	0.619	0.615	0.612	0.61	0.61	0.612	0.619	0.631	0.644	0.66	0.679	0.695	0.706	0.717	0.727	0.736	0.748	0.764	0.785
B02	Sample	Dilution_80%	0.8	DMSO	Lycopene	Standard_Development	Run094	Standard_Measurement	Plate_01	Clariostar_Study	MB	Biofoundry_,_London	Linear_Dilution_Pattern_V2	0.576	0.575	0.573	0.567	0.562	0.56	0.556	0.556	0.559	0.562	0.566	0.564	0.556	0.548	0.54	0.535	0.529	0.527	0.523	0.519	0.517	0.517	0.519	0.525	0.534	0.545	0.557	0.572	0.583	0.593	0.601	0.609	0.615	0.624	0.638	0.656
B03	Sample	Dilution_60%	0.6	DMSO	Lycopene	Standard_Development	Run094	Standard_Measurement	Plate_01	Clariostar_Study	MB	Biofoundry_,_London	Linear_Dilution_Pattern_V2	0.465	0.464	0.46	0.456	0.452	0.449	0.445	0.445	0.445	0.447	0.448	0.445	0.439	0.432	0.425	0.421	0.415	0.412	0.41	0.407	0.405	0.405	0.406	0.409	0.416	0.424	0.434	0.444	0.453	0.461	0.467	0.472	0.477	0.484	0.494	0.507
B04	Sample	Dilution_40%	0.4	DMSO	Lycopene	Standard_Development	Run094	Standard_Measurement	Plate_01	Clariostar_Study	MB	Biofoundry_,_London	Linear_Dilution_Pattern_V2	0.359	0.356	0.353	0.349	0.346	0.344	0.34	0.338	0.338	0.336	0.336	0.332	0.327	0.321	0.317	0.312	0.308	0.305	0.303	0.301	0.3	0.299	0.299	0.301	0.306	0.311	0.318	0.324	0.33	0.334	0.338	0.341	0.345	0.349	0.356	0.363
B05	Sample	Dilution_20%	0.2	DMSO	Lycopene	Standard_Development	Run094	Standard_Measurement	Plate_01	Clariostar_Study	MB	Biofoundry_,_London	Linear_Dilution_Pattern_V2	0.228	0.225	0.222	0.218	0.215	0.211	0.208	0.206	0.203	0.202	0.2	0.196	0.192	0.188	0.184	0.181	0.178	0.176	0.174	0.172	0.172	0.172	0.172	0.173	0.176	0.178	0.181	0.185	0.187	0.19	0.193	0.194	0.196	0.2	0.203	0.208
B06	Sample	Dilution_100%	1.0	DMSO	Lycopene	Standard_Development	Run094	Standard_Measurement	Plate_01	Clariostar_Study	MB	Biofoundry_,_London	Linear_Dilution_Pattern_V2	0.665	0.665	0.661	0.658	0.654	0.65	0.646	0.648	0.651	0.658	0.661	0.661	0.653	0.644	0.637	0.628	0.624	0.618	0.615	0.612	0.609	0.61	0.614	0.619	0.63	0.644	0.662	0.68	0.695	0.708	0.72	0.728	0.737	0.75	0.766	0.787
B07	Sample	Dilution_80%	0.8	DMSO	Lycopene	Standard_Development	Run094	Standard_Measurement	Plate_01	Clariostar_Study	MB	Biofoundry_,_London	Linear_Dilution_Pattern_V2	0.579	0.579	0.577	0.571	0.567	0.564	0.562	0.562	0.563	0.568	0.57	0.57	0.561	0.554	0.548	0.54	0.534	0.532	0.529	0.525	0.523	0.523	0.525	0.529	0.538	0.549	0.563	0.577	0.588	0.598	0.606	0.612	0.619	0.628	0.642	0.658
B08	Sample	Dilution_60%	0.6	DMSO	Lycopene	Standard_Development	Run094	Standard_Measurement	Plate_01	Clariostar_Study	MB	Biofoundry_,_London	Linear_Dilution_Pattern_V2	0.454	0.453	0.449	0.445	0.441	0.438	0.435	0.435	0.435	0.436	0.436	0.435	0.43	0.424	0.418	0.413	0.408	0.405	0.402	0.4	0.398	0.398	0.401	0.403	0.409	0.418	0.427	0.438	0.447	0.454	0.46	0.465	0.47	0.478	0.488	0.5
B09	Sample	Dilution_40%	0.4	DMSO	Lycopene	Standard_Development	Run094	Standard_Measurement	Plate_01	Clariostar_Study	MB	Biofoundry_,_London	Linear_Dilution_Pattern_V2	0.342	0.34	0.337	0.333	0.329	0.324	0.321	0.32	0.32	0.32	0.319	0.317	0.312	0.305	0.3	0.296	0.292	0.289	0.287	0.285	0.284	0.284	0.284	0.286	0.292	0.297	0.303	0.309	0.315	0.32	0.325	0.328	0.331	0.335	0.342	0.35
B10	Sample	Dilution_20%	0.2	DMSO	Lycopene	Standard_Development	Run094	Standard_Measurement	Plate_01	Clariostar_Study	MB	Biofoundry_,_London	Linear_Dilution_Pattern_V2	0.224	0.221	0.218	0.214	0.211	0.207	0.204	0.202	0.201	0.199	0.196	0.194	0.188	0.184	0.18	0.176	0.173	0.171	0.169	0.168	0.167	0.167	0.167	0.169	0.171	0.173	0.177	0.18	0.183	0.186	0.188	0.19	0.193	0.196	0.199	0.204
B11	Blank	DMSO_Blank		DMSO		Standard_Development	Run094	Standard_Measurement	Plate_01	Clariostar_Study	MB	Biofoundry_,_London	Linear_Dilution_Pattern_V2	0.116	0.113	0.108	0.105	0.103	0.098	0.094	0.091	0.088	0.084	0.08	0.076	0.072	0.069	0.067	0.064	0.062	0.06	0.059	0.058	0.056	0.056	0.055	0.054	0.053	0.052	0.052	0.052	0.051	0.051	0.05	0.05	0.05	0.05	0.049	0.049
B12	Blank	DMSO_Blank		DMSO		Standard_Development	Run094	Standard_Measurement	Plate_01	Clariostar_Study	MB	Biofoundry_,_London	Linear_Dilution_Pattern_V2	0.113	0.108	0.105	0.102	0.099	0.096	0.091	0.088	0.086	0.082	0.078	0.073	0.07	0.067	0.064	0.062	0.061	0.059	0.057	0.056	0.055	0.055	0.053	0.053	0.052	0.051	0.051	0.05	0.049	0.049	0.049	0.048	0.048	0.048	0.048	0.047
C01	Sample	Dilution_95%	0.95	DMSO	Lycopene	Standard_Development	Run094	Standard_Measurement	Plate_01	Clariostar_Study	MB	Biofoundry_,_London	Linear_Dilution_Pattern_V2	0.66	0.661	0.657	0.651	0.648	0.645	0.641	0.643	0.647	0.651	0.653	0.652	0.645	0.636	0.628	0.621	0.616	0.611	0.608	0.605	0.603	0.603	0.606	0.612	0.621	0.634	0.65	0.666	0.68	0.693	0.703	0.711	0.718	0.73	0.745	0.765
C02	Sample	Dilution_75%	0.75	DMSO	Lycopene	Standard_Development	Run094	Standard_Measurement	Plate_01	Clariostar_Study	MB	Biofoundry_,_London	Linear_Dilution_Pattern_V2	0.554	0.551	0.547	0.542	0.539	0.534	0.531	0.532	0.535	0.537	0.537	0.537	0.53	0.52	0.512	0.507	0.503	0.499	0.496	0.493	0.491	0.491	0.493	0.497	0.506	0.516	0.528	0.541	0.552	0.562	0.57	0.576	0.583	0.59	0.603	0.618
C03	Sample	Dilution_55%	0.55	DMSO	Lycopene	Standard_Development	Run094	Standard_Measurement	Plate_01	Clariostar_Study	MB	Biofoundry_,_London	Linear_Dilution_Pattern_V2	0.439	0.437	0.435	0.431	0.426	0.423	0.419	0.418	0.419	0.421	0.421	0.418	0.413	0.405	0.399	0.394	0.389	0.386	0.383	0.381	0.38	0.38	0.381	0.385	0.391	0.398	0.408	0.417	0.425	0.432	0.438	0.443	0.447	0.454	0.463	0.474
C04	Sample	Dilution_35%	0.35	DMSO	Lycopene	Standard_Development	Run094	Standard_Measurement	Plate_01	Clariostar_Study	MB	Biofoundry_,_London	Linear_Dilution_Pattern_V2	0.324	0.322	0.318	0.314	0.31	0.306	0.303	0.302	0.301	0.301	0.3	0.296	0.291	0.285	0.28	0.276	0.273	0.27	0.267	0.266	0.265	0.264	0.265	0.266	0.27	0.275	0.28	0.286	0.291	0.296	0.299	0.302	0.306	0.31	0.315	0.323
C05	Sample	Dilution_15%	0.15	DMSO	Lycopene	Standard_Development	Run094	Standard_Measurement	Plate_01	Clariostar_Study	MB	Biofoundry_,_London	Linear_Dilution_Pattern_V2	0.194	0.189	0.185	0.181	0.178	0.174	0.17	0.168	0.167	0.165	0.163	0.159	0.155	0.15	0.147	0.144	0.141	0.139	0.137	0.136	0.135	0.135	0.135	0.136	0.138	0.14	0.143	0.146	0.149	0.151	0.153	0.155	0.157	0.159	0.162	0.165
C06	Sample	Dilution_95%	0.95	DMSO	Lycopene	Standard_Development	Run094	Standard_Measurement	Plate_01	Clariostar_Study	MB	Biofoundry_,_London	Linear_Dilution_Pattern_V2	0.64	0.636	0.636	0.63	0.625	0.623	0.621	0.622	0.625	0.629	0.634	0.633	0.625	0.618	0.61	0.601	0.596	0.593	0.588	0.585	0.583	0.584	0.587	0.592	0.602	0.616	0.633	0.649	0.663	0.675	0.686	0.694	0.701	0.713	0.729	0.75
C07	Sample	Dilution_75%	0.75	DMSO	Lycopene	Standard_Development	Run094	Standard_Measurement	Plate_01	Clariostar_Study	MB	Biofoundry_,_London	Linear_Dilution_Pattern_V2	0.592	0.589	0.586	0.582	0.578	0.574	0.571	0.57	0.573	0.575	0.578	0.576	0.57	0.562	0.553	0.548	0.542	0.538	0.535	0.533	0.531	0.53	0.531	0.535	0.543	0.553	0.565	0.578	0.588	0.598	0.605	0.611	0.616	0.625	0.637	0.651
C08	Sample	Dilution_55%	0.55	DMSO	Lycopene	Standard_Development	Run094	Standard_Measurement	Plate_01	Clariostar_Study	MB	Biofoundry_,_London	Linear_Dilution_Pattern_V2	0.432	0.431	0.427	0.423	0.419	0.415	0.411	0.411	0.412	0.414	0.414	0.412	0.406	0.4	0.393	0.389	0.383	0.38	0.378	0.375	0.374	0.374	0.374	0.378	0.385	0.392	0.401	0.41	0.418	0.425	0.431	0.436	0.44	0.447	0.456	0.467
C09	Sample	Dilution_35%	0.35	DMSO	Lycopene	Standard_Development	Run094	Standard_Measurement	Plate_01	Clariostar_Study	MB	Biofoundry_,_London	Linear_Dilution_Pattern_V2	0.314	0.311	0.307	0.303	0.3	0.296	0.292	0.291	0.29	0.291	0.289	0.285	0.281	0.275	0.27	0.266	0.262	0.259	0.257	0.255	0.253	0.254	0.254	0.256	0.26	0.264	0.27	0.276	0.281	0.285	0.289	0.292	0.295	0.299	0.305	0.313
C10	Sample	Dilution_15%	0.15	DMSO	Lycopene	Standard_Development	Run094	Standard_Measurement	Plate_01	Clariostar_Study	MB	Biofoundry_,_London	Linear_Dilution_Pattern_V2	0.191	0.187	0.184	0.18	0.176	0.172	0.168	0.166	0.164	0.162	0.16	0.156	0.152	0.147	0.144	0.141	0.137	0.136	0.134	0.133	0.132	0.132	0.132	0.133	0.135	0.137	0.141	0.143	0.146	0.147	0.15	0.152	0.154	0.157	0.16	0.164
C11	Blank	DMSO_Blank		DMSO		Standard_Development	Run094	Standard_Measurement	Plate_01	Clariostar_Study	MB	Biofoundry_,_London	Linear_Dilution_Pattern_V2	0.123	0.118	0.114	0.11	0.107	0.103	0.098	0.095	0.092	0.089	0.085	0.08	0.076	0.073	0.07	0.068	0.065	0.063	0.062	0.06	0.059	0.058	0.058	0.057	0.056	0.055	0.055	0.054	0.054	0.053	0.053	0.053	0.053	0.052	0.051	0.05
C12	Blank	DMSO_Blank		DMSO		Standard_Development	Run094	Standard_Measurement	Plate_01	Clariostar_Study	MB	Biofoundry_,_London	Linear_Dilution_Pattern_V2	0.117	0.114	0.111	0.108	0.105	0.102	0.098	0.094	0.09	0.086	0.082	0.076	0.073	0.071	0.069	0.065	0.062	0.061	0.06	0.059	0.059	0.058	0.057	0.056	0.054	0.053	0.052	0.053	0.052	0.051	0.051	0.051	0.051	0.05	0.049	0.05
D01	Sample	Dilution_95%	0.95	DMSO	Lycopene	Standard_Development	Run094	Standard_Measurement	Plate_01	Clariostar_Study	MB	Biofoundry_,_London	Linear_Dilution_Pattern_V2	0.711	0.71	0.707	0.703	0.698	0.694	0.691	0.693	0.697	0.701	0.703	0.704	0.696	0.686	0.677	0.669	0.666	0.66	0.656	0.654	0.651	0.65	0.653	0.658	0.669	0.68	0.696	0.712	0.726	0.737	0.746	0.755	0.763	0.773	0.788	0.807
D02	Sample	Dilution_75%	0.75	DMSO	Lycopene	Standard_Development	Run094	Standard_Measurement	Plate_01	Clariostar_Study	MB	Biofoundry_,_London	Linear_Dilution_Pattern_V2	0.552	0.551	0.547	0.544	0.539	0.534	0.531	0.533	0.536	0.538	0.541	0.539	0.531	0.522	0.514	0.51	0.505	0.501	0.497	0.495	0.492	0.492	0.494	0.5	0.509	0.519	0.531	0.544	0.555	0.565	0.573	0.579	0.586	0.595	0.607	0.621
D03	Sample	Dilution_55%	0.55	DMSO	Lycopene	Standard_Development	Run094	Standard_Measurement	Plate_01	Clariostar_Study	MB	Biofoundry_,_London	Linear_Dilution_Pattern_V2	0.431	0.43	0.427	0.423	0.419	0.416	0.412	0.412	0.412	0.413	0.414	0.411	0.405	0.4	0.393	0.388	0.384	0.38	0.378	0.374	0.373	0.374	0.375	0.377	0.385	0.391	0.402	0.411	0.418	0.425	0.431	0.435	0.44	0.447	0.457	0.468
D04	Sample	Dilution_35%	0.35	DMSO	Lycopene	Standard_Development	Run094	Standard_Measurement	Plate_01	Clariostar_Study	MB	Biofoundry_,_London	Linear_Dilution_Pattern_V2	0.324	0.321	0.316	0.313	0.309	0.305	0.301	0.301	0.3	0.3	0.299	0.296	0.291	0.285	0.28	0.277	0.273	0.27	0.267	0.265	0.263	0.264	0.264	0.266	0.27	0.274	0.281	0.286	0.291	0.296	0.299	0.303	0.305	0.309	0.316	0.322
D05	Sample	Dilution_15%	0.15	DMSO	Lycopene	Standard_Development	Run094	Standard_Measurement	Plate_01	Clariostar_Study	MB	Biofoundry_,_London	Linear_Dilution_Pattern_V2	0.191	0.188	0.184	0.18	0.176	0.173	0.169	0.167	0.165	0.164	0.162	0.157	0.153	0.149	0.146	0.143	0.139	0.137	0.136	0.134	0.134	0.134	0.133	0.135	0.137	0.139	0.142	0.144	0.147	0.149	0.151	0.153	0.155	0.157	0.16	0.164
D06	Sample	Dilution_95%	0.95	DMSO	Lycopene	Standard_Development	Run094	Standard_Measurement	Plate_01	Clariostar_Study	MB	Biofoundry_,_London	Linear_Dilution_Pattern_V2	0.642	0.642	0.64	0.634	0.631	0.627	0.625	0.625	0.628	0.634	0.638	0.637	0.631	0.623	0.615	0.607	0.601	0.597	0.594	0.591	0.588	0.588	0.592	0.598	0.609	0.622	0.639	0.655	0.67	0.682	0.693	0.702	0.71	0.722	0.738	0.757
D07	Sample	Dilution_75%	0.75	DMSO	Lycopene	Standard_Development	Run094	Standard_Measurement	Plate_01	Clariostar_Study	MB	Biofoundry_,_London	Linear_Dilution_Pattern_V2	0.559	0.559	0.555	0.549	0.546	0.542	0.539	0.539	0.541	0.545	0.547	0.546	0.54	0.532	0.525	0.519	0.514	0.509	0.507	0.503	0.501	0.501	0.503	0.508	0.516	0.525	0.539	0.552	0.564	0.573	0.582	0.588	0.594	0.603	0.616	0.632
D08	Sample	Dilution_55%	0.55	DMSO	Lycopene	Standard_Development	Run094	Standard_Measurement	Plate_01	Clariostar_Study	MB	Biofoundry_,_London	Linear_Dilution_Pattern_V2	0.433	0.431	0.428	0.424	0.42	0.416	0.413	0.413	0.413	0.415	0.415	0.413	0.409	0.402	0.395	0.391	0.385	0.383	0.38	0.378	0.377	0.377	0.378	0.381	0.388	0.394	0.403	0.413	0.42	0.427	0.433	0.439	0.443	0.449	0.459	0.47
D09	Sample	Dilution_35%	0.35	DMSO	Lycopene	Standard_Development	Run094	Standard_Measurement	Plate_01	Clariostar_Study	MB	Biofoundry_,_London	Linear_Dilution_Pattern_V2	0.321	0.318	0.315	0.31	0.306	0.301	0.299	0.298	0.298	0.298	0.296	0.294	0.289	0.282	0.278	0.274	0.27	0.267	0.264	0.263	0.261	0.261	0.261	0.263	0.267	0.272	0.278	0.284	0.288	0.293	0.296	0.299	0.302	0.306	0.311	0.319
D10	Sample	Dilution_15%	0.15	DMSO	Lycopene	Standard_Development	Run094	Standard_Measurement	Plate_01	Clariostar_Study	MB	Biofoundry_,_London	Linear_Dilution_Pattern_V2	0.191	0.188	0.184	0.18	0.177	0.173	0.169	0.167	0.165	0.164	0.163	0.159	0.154	0.149	0.145	0.143	0.141	0.138	0.136	0.135	0.134	0.134	0.134	0.135	0.138	0.14	0.142	0.146	0.148	0.15	0.152	0.154	0.156	0.159	0.162	0.166
D11	Blank	DMSO_Blank		DMSO		Standard_Development	Run094	Standard_Measurement	Plate_01	Clariostar_Study	MB	Biofoundry_,_London	Linear_Dilution_Pattern_V2	0.119	0.115	0.111	0.107	0.104	0.1	0.095	0.093	0.09	0.086	0.083	0.078	0.074	0.071	0.067	0.066	0.063	0.061	0.06	0.058	0.057	0.056	0.056	0.055	0.055	0.054	0.053	0.053	0.052	0.052	0.051	0.051	0.051	0.05	0.05	0.049
D12	Blank	DMSO_Blank		DMSO		Standard_Development	Run094	Standard_Measurement	Plate_01	Clariostar_Study	MB	Biofoundry_,_London	Linear_Dilution_Pattern_V2	0.115	0.111	0.107	0.105	0.102	0.098	0.094	0.091	0.088	0.084	0.081	0.076	0.072	0.069	0.066	0.063	0.061	0.059	0.058	0.057	0.056	0.056	0.054	0.054	0.054	0.052	0.052	0.052	0.051	0.05	0.05	0.05	0.05	0.049	0.049	0.049
E01	Sample	Dilution_90%	0.9	DMSO	Lycopene	Standard_Development	Run094	Standard_Measurement	Plate_01	Clariostar_Study	MB	Biofoundry_,_London	Linear_Dilution_Pattern_V2	0.811	0.809	0.807	0.8	0.796	0.791	0.786	0.79	0.793	0.797	0.799	0.797	0.789	0.778	0.772	0.765	0.76	0.754	0.751	0.748	0.745	0.743	0.745	0.75	0.759	0.772	0.788	0.801	0.814	0.824	0.833	0.839	0.846	0.855	0.869	0.885
E02	Sample	Dilution_70%	0.7	DMSO	Lycopene	Standard_Development	Run094	Standard_Measurement	Plate_01	Clariostar_Study	MB	Biofoundry_,_London	Linear_Dilution_Pattern_V2	0.52	0.519	0.516	0.51	0.506	0.503	0.499	0.499	0.502	0.504	0.506	0.503	0.496	0.488	0.481	0.476	0.471	0.468	0.465	0.462	0.46	0.46	0.462	0.466	0.474	0.483	0.495	0.508	0.518	0.527	0.535	0.541	0.547	0.554	0.566	0.58
E03	Sample	Dilution_50%	0.5	DMSO	Lycopene	Standard_Development	Run094	Standard_Measurement	Plate_01	Clariostar_Study	MB	Biofoundry_,_London	Linear_Dilution_Pattern_V2	0.438	0.436	0.434	0.428	0.424	0.42	0.416	0.416	0.418	0.418	0.418	0.416	0.41	0.403	0.397	0.394	0.389	0.385	0.383	0.38	0.379	0.379	0.379	0.382	0.387	0.394	0.401	0.409	0.417	0.423	0.428	0.432	0.436	0.44	0.449	0.458
E04	Sample	Dilution_30%	0.3	DMSO	Lycopene	Standard_Development	Run094	Standard_Measurement	Plate_01	Clariostar_Study	MB	Biofoundry_,_London	Linear_Dilution_Pattern_V2	0.295	0.291	0.288	0.284	0.28	0.276	0.271	0.271	0.271	0.27	0.27	0.267	0.262	0.257	0.251	0.248	0.245	0.241	0.24	0.237	0.236	0.236	0.236	0.237	0.241	0.245	0.25	0.255	0.259	0.263	0.266	0.269	0.271	0.274	0.278	0.284
E05	Sample	Dilution_10%	0.1	DMSO	Lycopene	Standard_Development	Run094	Standard_Measurement	Plate_01	Clariostar_Study	MB	Biofoundry_,_London	Linear_Dilution_Pattern_V2	0.163	0.16	0.156	0.151	0.148	0.144	0.14	0.139	0.137	0.135	0.132	0.128	0.124	0.12	0.117	0.114	0.111	0.109	0.108	0.106	0.105	0.106	0.105	0.106	0.108	0.109	0.111	0.113	0.115	0.116	0.118	0.119	0.12	0.122	0.124	0.128
E06	Sample	Dilution_90%	0.9	DMSO	Lycopene	Standard_Development	Run094	Standard_Measurement	Plate_01	Clariostar_Study	MB	Biofoundry_,_London	Linear_Dilution_Pattern_V2	0.619	0.618	0.615	0.61	0.604	0.601	0.598	0.6	0.603	0.608	0.612	0.611	0.605	0.596	0.588	0.582	0.575	0.573	0.569	0.565	0.563	0.564	0.566	0.571	0.582	0.593	0.608	0.625	0.638	0.65	0.659	0.666	0.674	0.683	0.697	0.717
E07	Sample	Dilution_70%	0.7	DMSO	Lycopene	Standard_Development	Run094	Standard_Measurement	Plate_01	Clariostar_Study	MB	Biofoundry_,_London	Linear_Dilution_Pattern_V2	0.511	0.51	0.509	0.503	0.498	0.495	0.491	0.492	0.494	0.498	0.499	0.498	0.493	0.485	0.478	0.472	0.468	0.463	0.46	0.458	0.456	0.456	0.458	0.462	0.471	0.48	0.493	0.505	0.515	0.524	0.531	0.537	0.543	0.551	0.563	0.578
E08	Sample	Dilution_50%	0.5	DMSO	Lycopene	Standard_Development	Run094	Standard_Measurement	Plate_01	Clariostar_Study	MB	Biofoundry_,_London	Linear_Dilution_Pattern_V2	0.405	0.403	0.4	0.396	0.392	0.388	0.385	0.385	0.386	0.386	0.386	0.385	0.38	0.373	0.368	0.362	0.358	0.356	0.353	0.35	0.348	0.348	0.349	0.352	0.358	0.366	0.374	0.382	0.39	0.396	0.4	0.405	0.409	0.415	0.423	0.433
E09	Sample	Dilution_30%	0.3	DMSO	Lycopene	Standard_Development	Run094	Standard_Measurement	Plate_01	Clariostar_Study	MB	Biofoundry_,_London	Linear_Dilution_Pattern_V2	0.282	0.279	0.276	0.271	0.267	0.264	0.26	0.258	0.257	0.257	0.255	0.252	0.248	0.243	0.238	0.234	0.231	0.228	0.227	0.224	0.223	0.223	0.224	0.226	0.229	0.232	0.237	0.242	0.247	0.25	0.253	0.256	0.258	0.261	0.266	0.273
E10	Sample	Dilution_10%	0.1	DMSO	Lycopene	Standard_Development	Run094	Standard_Measurement	Plate_01	Clariostar_Study	MB	Biofoundry_,_London	Linear_Dilution_Pattern_V2	0.162	0.159	0.154	0.15	0.146	0.143	0.139	0.137	0.135	0.133	0.131	0.127	0.122	0.118	0.115	0.113	0.11	0.108	0.106	0.104	0.104	0.104	0.104	0.104	0.106	0.108	0.11	0.112	0.113	0.115	0.117	0.118	0.12	0.121	0.124	0.127
E11	Blank	DMSO_Blank		DMSO		Standard_Development	Run094	Standard_Measurement	Plate_01	Clariostar_Study	MB	Biofoundry_,_London	Linear_Dilution_Pattern_V2	0.117	0.112	0.108	0.104	0.101	0.097	0.093	0.091	0.087	0.084	0.081	0.077	0.073	0.069	0.067	0.065	0.062	0.06	0.059	0.057	0.056	0.056	0.055	0.054	0.054	0.053	0.053	0.052	0.052	0.051	0.051	0.051	0.05	0.05	0.049	0.049
E12	Blank	DMSO_Blank		DMSO		Standard_Development	Run094	Standard_Measurement	Plate_01	Clariostar_Study	MB	Biofoundry_,_London	Linear_Dilution_Pattern_V2	0.116	0.113	0.108	0.105	0.102	0.099	0.095	0.092	0.088	0.085	0.081	0.077	0.073	0.07	0.067	0.065	0.063	0.061	0.06	0.059	0.057	0.057	0.055	0.055	0.055	0.054	0.054	0.053	0.052	0.052	0.052	0.052	0.051	0.051	0.05	0.049
F01	Sample	Dilution_90%	0.9	DMSO	Lycopene	Standard_Development	Run094	Standard_Measurement	Plate_01	Clariostar_Study	MB	Biofoundry_,_London	Linear_Dilution_Pattern_V2	0.675	0.675	0.672	0.668	0.662	0.658	0.655	0.657	0.661	0.665	0.667	0.667	0.657	0.65	0.641	0.634	0.628	0.624	0.622	0.618	0.615	0.615	0.617	0.622	0.631	0.644	0.658	0.673	0.684	0.695	0.705	0.713	0.72	0.73	0.744	0.761
F02	Sample	Dilution_70%	0.7	DMSO	Lycopene	Standard_Development	Run094	Standard_Measurement	Plate_01	Clariostar_Study	MB	Biofoundry_,_London	Linear_Dilution_Pattern_V2	0.518	0.517	0.514	0.509	0.504	0.501	0.499	0.497	0.499	0.502	0.503	0.502	0.496	0.488	0.481	0.475	0.47	0.466	0.463	0.461	0.459	0.46	0.461	0.465	0.473	0.483	0.494	0.507	0.518	0.527	0.534	0.539	0.547	0.555	0.566	0.58
F03	Sample	Dilution_50%	0.5	DMSO	Lycopene	Standard_Development	Run094	Standard_Measurement	Plate_01	Clariostar_Study	MB	Biofoundry_,_London	Linear_Dilution_Pattern_V2	0.424	0.422	0.419	0.414	0.41	0.407	0.404	0.403	0.403	0.404	0.403	0.402	0.397	0.39	0.384	0.38	0.376	0.372	0.369	0.367	0.365	0.365	0.366	0.368	0.374	0.38	0.389	0.397	0.403	0.41	0.415	0.418	0.422	0.427	0.435	0.446
F04	Sample	Dilution_30%	0.3	DMSO	Lycopene	Standard_Development	Run094	Standard_Measurement	Plate_01	Clariostar_Study	MB	Biofoundry_,_London	Linear_Dilution_Pattern_V2	0.297	0.293	0.291	0.286	0.283	0.279	0.275	0.274	0.274	0.272	0.272	0.268	0.263	0.258	0.253	0.25	0.247	0.243	0.242	0.24	0.238	0.238	0.238	0.24	0.243	0.247	0.252	0.257	0.261	0.265	0.268	0.271	0.274	0.276	0.281	0.287
F05	Sample	Dilution_10%	0.1	DMSO	Lycopene	Standard_Development	Run094	Standard_Measurement	Plate_01	Clariostar_Study	MB	Biofoundry_,_London	Linear_Dilution_Pattern_V2	0.164	0.16	0.156	0.153	0.149	0.145	0.141	0.139	0.138	0.135	0.133	0.13	0.126	0.122	0.119	0.116	0.113	0.111	0.109	0.107	0.106	0.107	0.106	0.108	0.11	0.111	0.113	0.115	0.117	0.118	0.12	0.121	0.123	0.124	0.127	0.13
F06	Sample	Dilution_90%	0.9	DMSO	Lycopene	Standard_Development	Run094	Standard_Measurement	Plate_01	Clariostar_Study	MB	Biofoundry_,_London	Linear_Dilution_Pattern_V2	0.623	0.622	0.62	0.615	0.61	0.606	0.603	0.604	0.608	0.614	0.616	0.615	0.608	0.6	0.592	0.585	0.58	0.575	0.572	0.569	0.567	0.567	0.57	0.575	0.586	0.599	0.614	0.629	0.642	0.655	0.664	0.672	0.68	0.69	0.706	0.724
F07	Sample	Dilution_70%	0.7	DMSO	Lycopene	Standard_Development	Run094	Standard_Measurement	Plate_01	Clariostar_Study	MB	Biofoundry_,_London	Linear_Dilution_Pattern_V2	0.517	0.515	0.513	0.508	0.504	0.5	0.496	0.497	0.498	0.5	0.503	0.503	0.496	0.487	0.481	0.476	0.471	0.467	0.464	0.461	0.459	0.46	0.462	0.466	0.474	0.483	0.495	0.507	0.518	0.526	0.533	0.539	0.546	0.554	0.565	0.58
F08	Sample	Dilution_50%	0.5	DMSO	Lycopene	Standard_Development	Run094	Standard_Measurement	Plate_01	Clariostar_Study	MB	Biofoundry_,_London	Linear_Dilution_Pattern_V2	0.411	0.409	0.406	0.401	0.397	0.393	0.389	0.39	0.391	0.392	0.392	0.39	0.385	0.378	0.372	0.368	0.365	0.361	0.359	0.356	0.354	0.354	0.356	0.358	0.364	0.371	0.38	0.387	0.394	0.401	0.406	0.41	0.414	0.419	0.427	0.437
F09	Sample	Dilution_30%	0.3	DMSO	Lycopene	Standard_Development	Run094	Standard_Measurement	Plate_01	Clariostar_Study	MB	Biofoundry_,_London	Linear_Dilution_Pattern_V2	0.286	0.282	0.279	0.275	0.271	0.268	0.264	0.262	0.262	0.261	0.26	0.257	0.252	0.248	0.243	0.239	0.236	0.233	0.231	0.23	0.228	0.228	0.228	0.23	0.234	0.238	0.242	0.248	0.252	0.256	0.259	0.261	0.264	0.267	0.272	0.278
F10	Sample	Dilution_10%	0.1	DMSO	Lycopene	Standard_Development	Run094	Standard_Measurement	Plate_01	Clariostar_Study	MB	Biofoundry_,_London	Linear_Dilution_Pattern_V2	0.171	0.168	0.165	0.161	0.157	0.153	0.15	0.148	0.145	0.142	0.14	0.137	0.133	0.128	0.125	0.122	0.118	0.117	0.115	0.114	0.113	0.113	0.113	0.114	0.115	0.116	0.118	0.12	0.122	0.124	0.125	0.127	0.128	0.13	0.132	0.135
F11	Blank	DMSO		DMSO		Standard_Development	Run094	Standard_Measurement	Plate_01	Clariostar_Study	MB	Biofoundry_,_London	Linear_Dilution_Pattern_V2	0.118	0.115	0.111	0.107	0.103	0.1	0.095	0.092	0.089	0.086	0.083	0.078	0.074	0.07	0.067	0.065	0.064	0.061	0.06	0.058	0.057	0.056	0.055	0.054	0.054	0.053	0.053	0.052	0.051	0.051	0.051	0.05	0.05	0.05	0.049	0.048
F12	Blank	DMSO		DMSO		Standard_Development	Run094	Standard_Measurement	Plate_01	Clariostar_Study	MB	Biofoundry_,_London	Linear_Dilution_Pattern_V2	0.12	0.116	0.112	0.108	0.105	0.101	0.097	0.094	0.09	0.086	0.082	0.078	0.074	0.071	0.068	0.066	0.063	0.061	0.06	0.058	0.057	0.057	0.056	0.055	0.055	0.054	0.053	0.052	0.052	0.051	0.051	0.051	0.05	0.05	0.05	0.049
G01	Sample	Dilution_85%	0.85	DMSO	Lycopene	Standard_Development	Run094	Standard_Measurement	Plate_01	Clariostar_Study	MB	Biofoundry_,_London	Linear_Dilution_Pattern_V2	0.646	0.644	0.643	0.64	0.634	0.629	0.628	0.628	0.631	0.635	0.637	0.636	0.627	0.619	0.612	0.605	0.599	0.595	0.592	0.588	0.586	0.586	0.588	0.592	0.601	0.611	0.625	0.64	0.652	0.661	0.67	0.677	0.684	0.692	0.705	0.722
G02	Sample	Dilution_65%	0.65	DMSO	Lycopene	Standard_Development	Run094	Standard_Measurement	Plate_01	Clariostar_Study	MB	Biofoundry_,_London	Linear_Dilution_Pattern_V2	0.551	0.549	0.546	0.542	0.536	0.533	0.53	0.53	0.531	0.533	0.533	0.532	0.526	0.519	0.511	0.505	0.5	0.498	0.495	0.492	0.489	0.489	0.491	0.494	0.501	0.508	0.52	0.531	0.54	0.548	0.554	0.559	0.564	0.571	0.582	0.595
G03	Sample	Dilution_45%	0.45	DMSO	Lycopene	Standard_Development	Run094	Standard_Measurement	Plate_01	Clariostar_Study	MB	Biofoundry_,_London	Linear_Dilution_Pattern_V2	0.435	0.434	0.431	0.426	0.423	0.42	0.415	0.415	0.415	0.414	0.414	0.412	0.406	0.401	0.395	0.391	0.386	0.382	0.38	0.378	0.376	0.376	0.376	0.378	0.383	0.388	0.395	0.402	0.408	0.413	0.417	0.42	0.423	0.427	0.434	0.443
G04	Sample	Dilution_25%	0.25	DMSO	Lycopene	Standard_Development	Run094	Standard_Measurement	Plate_01	Clariostar_Study	MB	Biofoundry_,_London	Linear_Dilution_Pattern_V2	0.263	0.26	0.256	0.251	0.248	0.244	0.24	0.239	0.238	0.237	0.235	0.233	0.228	0.222	0.217	0.215	0.211	0.209	0.206	0.205	0.204	0.204	0.204	0.205	0.208	0.211	0.216	0.22	0.223	0.226	0.229	0.232	0.234	0.236	0.241	0.245
G05	Sample	Dilution_05%	0.0499999999999999	DMSO	Lycopene	Standard_Development	Run094	Standard_Measurement	Plate_01	Clariostar_Study	MB	Biofoundry_,_London	Linear_Dilution_Pattern_V2	0.137	0.133	0.129	0.125	0.122	0.118	0.114	0.112	0.11	0.107	0.104	0.1	0.096	0.092	0.089	0.087	0.084	0.083	0.081	0.08	0.079	0.078	0.078	0.078	0.08	0.079	0.08	0.081	0.081	0.082	0.083	0.084	0.085	0.085	0.086	0.088
G06	Sample	Dilution_85%	0.85	DMSO	Lycopene	Standard_Development	Run094	Standard_Measurement	Plate_01	Clariostar_Study	MB	Biofoundry_,_London	Linear_Dilution_Pattern_V2	0.596	0.594	0.592	0.587	0.585	0.58	0.577	0.579	0.581	0.583	0.589	0.587	0.581	0.571	0.565	0.557	0.553	0.548	0.546	0.543	0.54	0.54	0.543	0.548	0.558	0.57	0.584	0.598	0.611	0.621	0.631	0.638	0.647	0.656	0.67	0.688
G07	Sample	Dilution_65%	0.65	DMSO	Lycopene	Standard_Development	Run094	Standard_Measurement	Plate_01	Clariostar_Study	MB	Biofoundry_,_London	Linear_Dilution_Pattern_V2	0.48	0.478	0.473	0.469	0.465	0.462	0.458	0.458	0.46	0.463	0.464	0.463	0.458	0.45	0.444	0.439	0.434	0.431	0.427	0.424	0.422	0.422	0.424	0.428	0.436	0.445	0.457	0.468	0.476	0.485	0.492	0.499	0.505	0.512	0.522	0.536
G08	Sample	Dilution_45%	0.45	DMSO	Lycopene	Standard_Development	Run094	Standard_Measurement	Plate_01	Clariostar_Study	MB	Biofoundry_,_London	Linear_Dilution_Pattern_V2	0.369	0.367	0.364	0.359	0.356	0.353	0.351	0.349	0.348	0.349	0.35	0.347	0.343	0.337	0.331	0.327	0.323	0.321	0.317	0.315	0.314	0.315	0.315	0.318	0.323	0.328	0.336	0.344	0.35	0.356	0.36	0.364	0.368	0.373	0.381	0.39
G09	Sample	Dilution_25%	0.25	DMSO	Lycopene	Standard_Development	Run094	Standard_Measurement	Plate_01	Clariostar_Study	MB	Biofoundry_,_London	Linear_Dilution_Pattern_V2	0.255	0.251	0.247	0.244	0.24	0.236	0.233	0.231	0.23	0.229	0.227	0.224	0.22	0.214	0.211	0.207	0.204	0.202	0.2	0.199	0.197	0.197	0.197	0.199	0.201	0.205	0.209	0.213	0.216	0.22	0.222	0.225	0.227	0.23	0.234	0.239
G10	Sample	Dilution_05%	0.0499999999999999	DMSO	Lycopene	Standard_Development	Run094	Standard_Measurement	Plate_01	Clariostar_Study	MB	Biofoundry_,_London	Linear_Dilution_Pattern_V2	0.136	0.132	0.129	0.125	0.122	0.118	0.114	0.111	0.108	0.105	0.103	0.099	0.095	0.092	0.088	0.086	0.083	0.082	0.08	0.079	0.078	0.078	0.077	0.077	0.078	0.078	0.079	0.08	0.081	0.082	0.082	0.083	0.084	0.085	0.086	0.087
G11	Blank	DMSO_Blank		DMSO		Standard_Development	Run094	Standard_Measurement	Plate_01	Clariostar_Study	MB	Biofoundry_,_London	Linear_Dilution_Pattern_V2	0.116	0.112	0.107	0.104	0.1	0.096	0.092	0.089	0.086	0.084	0.081	0.076	0.072	0.069	0.066	0.064	0.062	0.06	0.059	0.057	0.056	0.055	0.054	0.054	0.054	0.053	0.053	0.052	0.051	0.051	0.05	0.05	0.05	0.05	0.048	0.047
G12	Blank	DMSO_Blank		DMSO		Standard_Development	Run094	Standard_Measurement	Plate_01	Clariostar_Study	MB	Biofoundry_,_London	Linear_Dilution_Pattern_V2	0.114	0.11	0.106	0.102	0.1	0.096	0.092	0.089	0.086	0.083	0.079	0.075	0.072	0.068	0.065	0.064	0.061	0.06	0.058	0.057	0.056	0.055	0.054	0.054	0.054	0.053	0.052	0.051	0.051	0.051	0.05	0.05	0.05	0.049	0.048	0.048
H01	Sample	Dilution_85%	0.85	DMSO	Lycopene	Standard_Development	Run094	Standard_Measurement	Plate_01	Clariostar_Study	MB	Biofoundry_,_London	Linear_Dilution_Pattern_V2	0.648	0.646	0.643	0.639	0.634	0.629	0.627	0.627	0.631	0.632	0.634	0.631	0.624	0.616	0.606	0.602	0.596	0.59	0.587	0.583	0.581	0.581	0.582	0.587	0.596	0.606	0.621	0.636	0.647	0.657	0.666	0.672	0.679	0.686	0.699	0.715
H02	Sample	Dilution_65%	0.65	DMSO	Lycopene	Standard_Development	Run094	Standard_Measurement	Plate_01	Clariostar_Study	MB	Biofoundry_,_London	Linear_Dilution_Pattern_V2	0.52	0.519	0.516	0.512	0.506	0.503	0.5	0.499	0.501	0.502	0.504	0.502	0.495	0.488	0.482	0.477	0.472	0.468	0.466	0.463	0.459	0.459	0.461	0.464	0.472	0.48	0.49	0.501	0.51	0.517	0.523	0.528	0.532	0.539	0.549	0.563
H03	Sample	Dilution_45%	0.45	DMSO	Lycopene	Standard_Development	Run094	Standard_Measurement	Plate_01	Clariostar_Study	MB	Biofoundry_,_London	Linear_Dilution_Pattern_V2	0.377	0.374	0.37	0.367	0.362	0.358	0.355	0.355	0.355	0.354	0.353	0.351	0.346	0.34	0.333	0.329	0.324	0.321	0.32	0.318	0.316	0.316	0.317	0.319	0.324	0.33	0.337	0.345	0.351	0.357	0.362	0.365	0.369	0.374	0.382	0.391
H04	Sample	Dilution_25%	0.25	DMSO	Lycopene	Standard_Development	Run094	Standard_Measurement	Plate_01	Clariostar_Study	MB	Biofoundry_,_London	Linear_Dilution_Pattern_V2	0.259	0.255	0.252	0.247	0.243	0.239	0.235	0.233	0.231	0.23	0.227	0.225	0.219	0.213	0.209	0.206	0.202	0.199	0.198	0.196	0.195	0.195	0.195	0.197	0.2	0.203	0.207	0.21	0.214	0.218	0.221	0.223	0.225	0.227	0.231	0.237
H05	Sample	Dilution_05%	0.0499999999999999	DMSO	Lycopene	Standard_Development	Run094	Standard_Measurement	Plate_01	Clariostar_Study	MB	Biofoundry_,_London	Linear_Dilution_Pattern_V2	0.143	0.139	0.134	0.13	0.127	0.124	0.12	0.117	0.113	0.11	0.107	0.102	0.099	0.094	0.091	0.088	0.085	0.083	0.082	0.08	0.079	0.079	0.079	0.079	0.08	0.08	0.08	0.082	0.083	0.083	0.084	0.085	0.086	0.086	0.087	0.089
H06	Sample	Dilution_85%	0.85	DMSO	Lycopene	Standard_Development	Run094	Standard_Measurement	Plate_01	Clariostar_Study	MB	Biofoundry_,_London	Linear_Dilution_Pattern_V2	0.6	0.599	0.596	0.592	0.586	0.581	0.578	0.579	0.583	0.587	0.591	0.59	0.584	0.573	0.564	0.558	0.554	0.548	0.546	0.544	0.541	0.541	0.543	0.549	0.558	0.57	0.584	0.598	0.612	0.623	0.631	0.638	0.646	0.655	0.669	0.687
H07	Sample	Dilution_65%	0.65	DMSO	Lycopene	Standard_Development	Run094	Standard_Measurement	Plate_01	Clariostar_Study	MB	Biofoundry_,_London	Linear_Dilution_Pattern_V2	0.494	0.491	0.489	0.484	0.48	0.475	0.472	0.474	0.476	0.478	0.479	0.479	0.473	0.466	0.459	0.455	0.45	0.445	0.442	0.439	0.438	0.438	0.439	0.443	0.451	0.46	0.471	0.481	0.491	0.5	0.506	0.512	0.517	0.524	0.534	0.548
H08	Sample	Dilution_45%	0.45	DMSO	Lycopene	Standard_Development	Run094	Standard_Measurement	Plate_01	Clariostar_Study	MB	Biofoundry_,_London	Linear_Dilution_Pattern_V2	0.363	0.36	0.357	0.353	0.35	0.346	0.341	0.34	0.341	0.341	0.341	0.337	0.332	0.326	0.32	0.315	0.312	0.309	0.306	0.304	0.302	0.302	0.304	0.307	0.311	0.317	0.325	0.333	0.34	0.346	0.35	0.355	0.359	0.364	0.372	0.382
H09	Sample	Dilution_25%	0.25	DMSO	Lycopene	Standard_Development	Run094	Standard_Measurement	Plate_01	Clariostar_Study	MB	Biofoundry_,_London	Linear_Dilution_Pattern_V2	0.256	0.253	0.249	0.245	0.241	0.237	0.234	0.231	0.229	0.228	0.227	0.223	0.219	0.213	0.208	0.204	0.201	0.199	0.197	0.195	0.194	0.194	0.194	0.195	0.198	0.202	0.205	0.209	0.213	0.217	0.22	0.222	0.224	0.227	0.231	0.236
H10	Sample	Dilution_05%	0.0499999999999999	DMSO	Lycopene	Standard_Development	Run094	Standard_Measurement	Plate_01	Clariostar_Study	MB	Biofoundry_,_London	Linear_Dilution_Pattern_V2	0.138	0.134	0.13	0.126	0.123	0.119	0.116	0.113	0.11	0.106	0.103	0.1	0.095	0.092	0.089	0.086	0.083	0.081	0.08	0.078	0.077	0.078	0.077	0.077	0.078	0.078	0.079	0.08	0.081	0.082	0.082	0.083	0.084	0.084	0.085	0.087
H11	Blank	DMSO_Blank		DMSO		Standard_Development	Run094	Standard_Measurement	Plate_01	Clariostar_Study	MB	Biofoundry_,_London	Linear_Dilution_Pattern_V2	0.124	0.119	0.115	0.112	0.108	0.105	0.101	0.098	0.094	0.09	0.087	0.083	0.079	0.075	0.071	0.069	0.067	0.065	0.063	0.062	0.06	0.06	0.058	0.058	0.058	0.057	0.056	0.055	0.055	0.055	0.054	0.054	0.053	0.052	0.052	0.051
H12	Blank	DMSO_Blank		DMSO		Standard_Development	Run094	Standard_Measurement	Plate_01	Clariostar_Study	MB	Biofoundry_,_London	Linear_Dilution_Pattern_V2	0.119	0.115	0.111	0.107	0.104	0.101	0.097	0.093	0.09	0.086	0.081	0.076	0.073	0.07	0.067	0.064	0.061	0.06	0.058	0.057	0.056	0.056	0.054	0.054	0.054	0.052	0.052	0.052	0.051	0.051	0.05	0.05	0.05	0.049	0.049	0.048
A01	Sample	Dilution_100%	1.0	DMSO	Lycopene	Standard_Development	Run094	Standard_Measurement	Plate_01	Clariostar_Study	MB	Biofoundry_,_London	Linear_Dilution_Pattern_V2	0.675	0.676	0.673	0.669	0.663	0.658	0.655	0.655	0.661	0.665	0.669	0.666	0.659	0.651	0.641	0.634	0.627	0.622	0.618	0.614	0.612	0.613	0.616	0.623	0.633	0.646	0.663	0.682	0.697	0.709	0.721	0.729	0.738	0.75	0.766	0.787
A02	Sample	Dilution_80%	0.8	DMSO	Lycopene	Standard_Development	Run094	Standard_Measurement	Plate_01	Clariostar_Study	MB	Biofoundry_,_London	Linear_Dilution_Pattern_V2	0.586	0.585	0.582	0.578	0.573	0.569	0.566	0.565	0.567	0.571	0.573	0.571	0.564	0.556	0.548	0.541	0.536	0.53	0.526	0.525	0.524	0.523	0.525	0.529	0.538	0.549	0.562	0.575	0.586	0.595	0.605	0.611	0.617	0.626	0.639	0.657
A03	Sample	Dilution_60%	0.6	DMSO	Lycopene	Standard_Development	Run094	Standard_Measurement	Plate_01	Clariostar_Study	MB	Biofoundry_,_London	Linear_Dilution_Pattern_V2	0.469	0.469	0.465	0.462	0.458	0.454	0.45	0.45	0.451	0.452	0.452	0.449	0.443	0.436	0.43	0.425	0.42	0.416	0.413	0.412	0.41	0.409	0.411	0.415	0.421	0.429	0.439	0.45	0.457	0.465	0.471	0.476	0.481	0.488	0.497	0.51
A04	Sample	Dilution_40%	0.4	DMSO	Lycopene	Standard_Development	Run094	Standard_Measurement	Plate_01	Clariostar_Study	MB	Biofoundry_,_London	Linear_Dilution_Pattern_V2	0.355	0.354	0.35	0.345	0.342	0.336	0.333	0.331	0.332	0.332	0.332	0.328	0.324	0.317	0.311	0.308	0.304	0.3	0.297	0.296	0.294	0.293	0.293	0.296	0.301	0.306	0.312	0.32	0.325	0.33	0.334	0.337	0.341	0.346	0.351	0.36
A05	Sample	Dilution_20%	0.2	DMSO	Lycopene	Standard_Development	Run094	Standard_Measurement	Plate_01	Clariostar_Study	MB	Biofoundry_,_London	Linear_Dilution_Pattern_V2	0.227	0.225	0.222	0.218	0.213	0.21	0.205	0.202	0.201	0.198	0.197	0.193	0.189	0.184	0.179	0.176	0.173	0.17	0.167	0.166	0.166	0.165	0.165	0.166	0.169	0.172	0.175	0.178	0.181	0.184	0.186	0.188	0.19	0.193	0.196	0.2
A06	Sample	Dilution_100%	1.0	DMSO	Lycopene	Standard_Development	Run094	Standard_Measurement	Plate_01	Clariostar_Study	MB	Biofoundry_,_London	Linear_Dilution_Pattern_V2	0.65	0.65	0.647	0.643	0.639	0.633	0.63	0.629	0.635	0.64	0.643	0.642	0.637	0.628	0.617	0.611	0.605	0.601	0.597	0.594	0.593	0.592	0.595	0.601	0.614	0.628	0.644	0.663	0.679	0.692	0.703	0.711	0.72	0.734	0.751	0.773
A07	Sample	Dilution_80%	0.8	DMSO	Lycopene	Standard_Development	Run094	Standard_Measurement	Plate_01	Clariostar_Study	MB	Biofoundry_,_London	Linear_Dilution_Pattern_V2	0.569	0.568	0.565	0.56	0.554	0.551	0.548	0.548	0.552	0.554	0.557	0.555	0.551	0.543	0.533	0.529	0.522	0.519	0.516	0.514	0.511	0.511	0.513	0.517	0.527	0.538	0.551	0.566	0.578	0.588	0.595	0.602	0.61	0.619	0.633	0.65
A08	Sample	Dilution_60%	0.6	DMSO	Lycopene	Standard_Development	Run094	Standard_Measurement	Plate_01	Clariostar_Study	MB	Biofoundry_,_London	Linear_Dilution_Pattern_V2	0.452	0.451	0.448	0.443	0.438	0.433	0.43	0.43	0.432	0.433	0.434	0.431	0.427	0.42	0.413	0.409	0.403	0.398	0.395	0.394	0.392	0.391	0.392	0.397	0.404	0.412	0.421	0.433	0.441	0.449	0.456	0.462	0.467	0.473	0.483	0.496
A09	Sample	Dilution_40%	0.4	DMSO	Lycopene	Standard_Development	Run094	Standard_Measurement	Plate_01	Clariostar_Study	MB	Biofoundry_,_London	Linear_Dilution_Pattern_V2	0.343	0.341	0.338	0.333	0.329	0.325	0.321	0.319	0.319	0.319	0.319	0.315	0.311	0.304	0.299	0.294	0.29	0.288	0.284	0.283	0.282	0.28	0.282	0.284	0.289	0.294	0.3	0.308	0.314	0.318	0.322	0.326	0.33	0.334	0.341	0.35
A10	Sample	Dilution_20%	0.2	DMSO	Lycopene	Standard_Development	Run094	Standard_Measurement	Plate_01	Clariostar_Study	MB	Biofoundry_,_London	Linear_Dilution_Pattern_V2	0.221	0.218	0.213	0.21	0.205	0.201	0.198	0.195	0.194	0.193	0.191	0.187	0.183	0.178	0.173	0.171	0.167	0.164	0.162	0.161	0.16	0.16	0.16	0.162	0.165	0.168	0.171	0.175	0.178	0.18	0.183	0.185	0.187	0.19	0.194	0.199
A11	Blank	DMSO_Blank		DMSO		Standard_Development	Run094	Standard_Measurement	Plate_01	Clariostar_Study	MB	Biofoundry_,_London	Linear_Dilution_Pattern_V2	0.114	0.11	0.106	0.102	0.099	0.095	0.091	0.088	0.084	0.081	0.077	0.073	0.07	0.067	0.064	0.062	0.059	0.057	0.056	0.055	0.054	0.053	0.052	0.051	0.051	0.051	0.05	0.05	0.05	0.049	0.049	0.048	0.048	0.047	0.047	0.047
A12	Blank	DMSO_Blank		DMSO		Standard_Development	Run094	Standard_Measurement	Plate_01	Clariostar_Study	MB	Biofoundry_,_London	Linear_Dilution_Pattern_V2	0.115	0.112	0.108	0.104	0.099	0.095	0.091	0.088	0.086	0.082	0.078	0.074	0.071	0.068	0.064	0.061	0.059	0.057	0.055	0.055	0.054	0.053	0.051	0.051	0.051	0.051	0.05	0.05	0.049	0.049	0.048	0.048	0.048	0.048	0.047	0.046
B01	Sample	Dilution_100%	1.0	DMSO	Lycopene	Standard_Development	Run094	Standard_Measurement	Plate_01	Clariostar_Study	MB	Biofoundry_,_London	Linear_Dilution_Pattern_V2	0.675	0.674	0.67	0.666	0.66	0.656	0.653	0.653	0.658	0.663	0.668	0.665	0.659	0.652	0.642	0.636	0.63	0.625	0.62	0.617	0.616	0.616	0.618	0.625	0.637	0.651	0.666	0.685	0.7	0.712	0.722	0.731	0.74	0.752	0.769	0.79
B02	Sample	Dilution_80%	0.8	DMSO	Lycopene	Standard_Development	Run094	Standard_Measurement	Plate_01	Clariostar_Study	MB	Biofoundry_,_London	Linear_Dilution_Pattern_V2	0.579	0.579	0.577	0.573	0.568	0.564	0.561	0.561	0.564	0.568	0.569	0.568	0.561	0.553	0.547	0.541	0.534	0.529	0.527	0.524	0.523	0.522	0.524	0.529	0.538	0.548	0.561	0.576	0.588	0.598	0.606	0.613	0.619	0.628	0.641	0.658
B03	Sample	Dilution_60%	0.6	DMSO	Lycopene	Standard_Development	Run094	Standard_Measurement	Plate_01	Clariostar_Study	MB	Biofoundry_,_London	Linear_Dilution_Pattern_V2	0.46	0.459	0.456	0.452	0.447	0.443	0.44	0.439	0.441	0.442	0.443	0.439	0.435	0.428	0.422	0.417	0.411	0.407	0.404	0.402	0.4	0.401	0.402	0.406	0.412	0.42	0.43	0.442	0.45	0.456	0.463	0.468	0.473	0.48	0.49	0.502
B04	Sample	Dilution_40%	0.4	DMSO	Lycopene	Standard_Development	Run094	Standard_Measurement	Plate_01	Clariostar_Study	MB	Biofoundry_,_London	Linear_Dilution_Pattern_V2	0.363	0.363	0.358	0.354	0.351	0.346	0.343	0.341	0.341	0.341	0.34	0.337	0.333	0.328	0.322	0.318	0.313	0.31	0.308	0.307	0.305	0.304	0.305	0.307	0.312	0.317	0.322	0.33	0.335	0.339	0.343	0.346	0.349	0.354	0.36	0.369
B05	Sample	Dilution_20%	0.2	DMSO	Lycopene	Standard_Development	Run094	Standard_Measurement	Plate_01	Clariostar_Study	MB	Biofoundry_,_London	Linear_Dilution_Pattern_V2	0.227	0.223	0.22	0.215	0.211	0.207	0.203	0.201	0.201	0.199	0.198	0.194	0.191	0.186	0.181	0.179	0.176	0.173	0.17	0.169	0.169	0.168	0.168	0.17	0.173	0.176	0.179	0.182	0.186	0.19	0.191	0.193	0.195	0.198	0.2	0.205
B06	Sample	Dilution_100%	1.0	DMSO	Lycopene	Standard_Development	Run094	Standard_Measurement	Plate_01	Clariostar_Study	MB	Biofoundry_,_London	Linear_Dilution_Pattern_V2	0.661	0.662	0.66	0.653	0.649	0.644	0.642	0.643	0.648	0.654	0.659	0.655	0.651	0.642	0.632	0.627	0.621	0.615	0.611	0.609	0.607	0.608	0.61	0.615	0.627	0.642	0.659	0.677	0.693	0.705	0.715	0.723	0.733	0.745	0.763	0.784
B07	Sample	Dilution_80%	0.8	DMSO	Lycopene	Standard_Development	Run094	Standard_Measurement	Plate_01	Clariostar_Study	MB	Biofoundry_,_London	Linear_Dilution_Pattern_V2	0.583	0.582	0.579	0.575	0.572	0.566	0.564	0.562	0.566	0.569	0.573	0.572	0.566	0.558	0.549	0.544	0.537	0.533	0.53	0.527	0.525	0.525	0.527	0.533	0.542	0.552	0.564	0.58	0.591	0.599	0.608	0.615	0.621	0.63	0.643	0.66
B08	Sample	Dilution_60%	0.6	DMSO	Lycopene	Standard_Development	Run094	Standard_Measurement	Plate_01	Clariostar_Study	MB	Biofoundry_,_London	Linear_Dilution_Pattern_V2	0.454	0.453	0.449	0.446	0.441	0.437	0.434	0.433	0.435	0.437	0.438	0.435	0.431	0.424	0.417	0.414	0.409	0.404	0.402	0.4	0.398	0.397	0.399	0.403	0.409	0.417	0.428	0.438	0.447	0.455	0.461	0.465	0.47	0.478	0.488	0.5
B09	Sample	Dilution_40%	0.4	DMSO	Lycopene	Standard_Development	Run094	Standard_Measurement	Plate_01	Clariostar_Study	MB	Biofoundry_,_London	Linear_Dilution_Pattern_V2	0.339	0.337	0.333	0.33	0.326	0.321	0.318	0.316	0.316	0.316	0.316	0.314	0.308	0.303	0.297	0.294	0.289	0.286	0.283	0.283	0.282	0.281	0.28	0.283	0.288	0.294	0.3	0.307	0.313	0.318	0.322	0.326	0.329	0.333	0.34	0.349
B10	Sample	Dilution_20%	0.2	DMSO	Lycopene	Standard_Development	Run094	Standard_Measurement	Plate_01	Clariostar_Study	MB	Biofoundry_,_London	Linear_Dilution_Pattern_V2	0.217	0.215	0.211	0.207	0.203	0.2	0.196	0.194	0.193	0.192	0.189	0.185	0.182	0.178	0.173	0.17	0.166	0.164	0.163	0.162	0.16	0.16	0.16	0.162	0.165	0.167	0.171	0.175	0.178	0.181	0.183	0.185	0.187	0.19	0.194	0.199
B11	Blank	DMSO_Blank		DMSO		Standard_Development	Run094	Standard_Measurement	Plate_01	Clariostar_Study	MB	Biofoundry_,_London	Linear_Dilution_Pattern_V2	0.113	0.11	0.106	0.103	0.098	0.094	0.09	0.087	0.084	0.081	0.077	0.073	0.071	0.068	0.064	0.063	0.06	0.058	0.056	0.055	0.054	0.053	0.052	0.052	0.052	0.051	0.05	0.05	0.05	0.05	0.049	0.049	0.048	0.048	0.047	0.047
B12	Blank	DMSO_Blank		DMSO		Standard_Development	Run094	Standard_Measurement	Plate_01	Clariostar_Study	MB	Biofoundry_,_London	Linear_Dilution_Pattern_V2	0.11	0.107	0.103	0.099	0.095	0.091	0.088	0.085	0.082	0.079	0.075	0.07	0.068	0.065	0.062	0.06	0.058	0.056	0.054	0.053	0.052	0.052	0.051	0.051	0.051	0.05	0.049	0.049	0.048	0.048	0.047	0.047	0.047	0.047	0.046	0.046
C01	Sample	Dilution_95%	0.95	DMSO	Lycopene	Standard_Development	Run094	Standard_Measurement	Plate_01	Clariostar_Study	MB	Biofoundry_,_London	Linear_Dilution_Pattern_V2	0.657	0.656	0.653	0.65	0.644	0.639	0.635	0.637	0.641	0.645	0.649	0.646	0.642	0.633	0.623	0.617	0.61	0.606	0.602	0.6	0.598	0.598	0.599	0.606	0.615	0.628	0.644	0.66	0.674	0.685	0.695	0.704	0.711	0.723	0.738	0.757
C02	Sample	Dilution_75%	0.75	DMSO	Lycopene	Standard_Development	Run094	Standard_Measurement	Plate_01	Clariostar_Study	MB	Biofoundry_,_London	Linear_Dilution_Pattern_V2	0.551	0.55	0.545	0.541	0.536	0.531	0.529	0.528	0.531	0.534	0.535	0.533	0.528	0.52	0.511	0.507	0.5	0.496	0.493	0.491	0.489	0.488	0.49	0.495	0.504	0.514	0.527	0.54	0.551	0.56	0.568	0.574	0.58	0.59	0.602	0.617
C03	Sample	Dilution_55%	0.55	DMSO	Lycopene	Standard_Development	Run094	Standard_Measurement	Plate_01	Clariostar_Study	MB	Biofoundry_,_London	Linear_Dilution_Pattern_V2	0.433	0.433	0.429	0.425	0.419	0.414	0.411	0.411	0.413	0.415	0.415	0.412	0.406	0.4	0.394	0.39	0.385	0.381	0.378	0.376	0.374	0.374	0.375	0.379	0.386	0.394	0.403	0.413	0.421	0.427	0.432	0.438	0.443	0.449	0.458	0.47
C04	Sample	Dilution_35%	0.35	DMSO	Lycopene	Standard_Development	Run094	Standard_Measurement	Plate_01	Clariostar_Study	MB	Biofoundry_,_London	Linear_Dilution_Pattern_V2	0.321	0.318	0.315	0.311	0.306	0.302	0.298	0.297	0.297	0.297	0.296	0.291	0.288	0.282	0.276	0.272	0.269	0.267	0.263	0.262	0.26	0.259	0.26	0.263	0.267	0.271	0.277	0.284	0.289	0.293	0.296	0.299	0.302	0.306	0.311	0.319
C05	Sample	Dilution_15%	0.15	DMSO	Lycopene	Standard_Development	Run094	Standard_Measurement	Plate_01	Clariostar_Study	MB	Biofoundry_,_London	Linear_Dilution_Pattern_V2	0.188	0.186	0.182	0.178	0.173	0.169	0.164	0.163	0.162	0.161	0.159	0.155	0.151	0.147	0.143	0.14	0.137	0.135	0.133	0.132	0.131	0.13	0.131	0.133	0.135	0.137	0.14	0.143	0.146	0.148	0.15	0.152	0.154	0.157	0.16	0.164
C06	Sample	Dilution_95%	0.95	DMSO	Lycopene	Standard_Development	Run094	Standard_Measurement	Plate_01	Clariostar_Study	MB	Biofoundry_,_London	Linear_Dilution_Pattern_V2	0.683	0.68	0.678	0.674	0.67	0.666	0.662	0.663	0.668	0.671	0.676	0.675	0.668	0.66	0.651	0.644	0.639	0.634	0.629	0.628	0.625	0.625	0.627	0.632	0.643	0.656	0.671	0.689	0.703	0.714	0.723	0.732	0.739	0.749	0.766	0.787
C07	Sample	Dilution_75%	0.75	DMSO	Lycopene	Standard_Development	Run094	Standard_Measurement	Plate_01	Clariostar_Study	MB	Biofoundry_,_London	Linear_Dilution_Pattern_V2	0.539	0.538	0.534	0.53	0.524	0.52	0.518	0.516	0.519	0.524	0.526	0.524	0.518	0.511	0.503	0.497	0.492	0.488	0.485	0.482	0.48	0.481	0.483	0.488	0.496	0.507	0.519	0.533	0.543	0.553	0.56	0.567	0.573	0.582	0.593	0.609
C08	Sample	Dilution_55%	0.55	DMSO	Lycopene	Standard_Development	Run094	Standard_Measurement	Plate_01	Clariostar_Study	MB	Biofoundry_,_London	Linear_Dilution_Pattern_V2	0.429	0.428	0.425	0.421	0.415	0.411	0.408	0.407	0.408	0.41	0.412	0.409	0.403	0.397	0.391	0.386	0.382	0.378	0.374	0.373	0.371	0.371	0.372	0.377	0.383	0.39	0.399	0.408	0.416	0.424	0.429	0.434	0.439	0.445	0.454	0.466
C09	Sample	Dilution_35%	0.35	DMSO	Lycopene	Standard_Development	Run094	Standard_Measurement	Plate_01	Clariostar_Study	MB	Biofoundry_,_London	Linear_Dilution_Pattern_V2	0.309	0.308	0.303	0.3	0.296	0.291	0.288	0.286	0.285	0.285	0.284	0.281	0.277	0.272	0.267	0.262	0.258	0.255	0.252	0.252	0.25	0.249	0.25	0.252	0.256	0.261	0.267	0.274	0.279	0.283	0.287	0.289	0.293	0.296	0.302	0.31
C10	Sample	Dilution_15%	0.15	DMSO	Lycopene	Standard_Development	Run094	Standard_Measurement	Plate_01	Clariostar_Study	MB	Biofoundry_,_London	Linear_Dilution_Pattern_V2	0.187	0.184	0.18	0.176	0.172	0.168	0.164	0.161	0.161	0.159	0.156	0.152	0.148	0.145	0.14	0.137	0.134	0.132	0.13	0.129	0.129	0.128	0.129	0.13	0.132	0.135	0.138	0.141	0.144	0.147	0.149	0.151	0.153	0.156	0.159	0.163
C11	Blank	DMSO_Blank		DMSO		Standard_Development	Run094	Standard_Measurement	Plate_01	Clariostar_Study	MB	Biofoundry_,_London	Linear_Dilution_Pattern_V2	0.117	0.114	0.11	0.106	0.102	0.097	0.093	0.091	0.088	0.084	0.08	0.076	0.072	0.069	0.066	0.063	0.061	0.059	0.057	0.057	0.056	0.055	0.053	0.053	0.053	0.052	0.051	0.051	0.051	0.05	0.05	0.05	0.049	0.049	0.049	0.048
C12	Blank	DMSO_Blank		DMSO		Standard_Development	Run094	Standard_Measurement	Plate_01	Clariostar_Study	MB	Biofoundry_,_London	Linear_Dilution_Pattern_V2	0.114	0.11	0.105	0.101	0.097	0.093	0.089	0.087	0.085	0.081	0.077	0.073	0.069	0.066	0.063	0.061	0.058	0.056	0.055	0.054	0.054	0.052	0.051	0.051	0.051	0.05	0.049	0.049	0.049	0.049	0.048	0.048	0.048	0.047	0.046	0.046
D01	Sample	Dilution_95%	0.95	DMSO	Lycopene	Standard_Development	Run094	Standard_Measurement	Plate_01	Clariostar_Study	MB	Biofoundry_,_London	Linear_Dilution_Pattern_V2	0.664	0.664	0.661	0.657	0.653	0.647	0.644	0.646	0.65	0.656	0.659	0.655	0.651	0.641	0.632	0.628	0.621	0.616	0.613	0.609	0.607	0.606	0.608	0.616	0.625	0.639	0.654	0.67	0.684	0.696	0.706	0.714	0.72	0.733	0.748	0.767
D02	Sample	Dilution_75%	0.75	DMSO	Lycopene	Standard_Development	Run094	Standard_Measurement	Plate_01	Clariostar_Study	MB	Biofoundry_,_London	Linear_Dilution_Pattern_V2	0.568	0.568	0.565	0.561	0.557	0.551	0.549	0.548	0.55	0.553	0.557	0.553	0.547	0.54	0.531	0.526	0.521	0.517	0.513	0.51	0.508	0.508	0.51	0.516	0.523	0.533	0.545	0.558	0.569	0.579	0.586	0.591	0.598	0.607	0.618	0.634
D03	Sample	Dilution_55%	0.55	DMSO	Lycopene	Standard_Development	Run094	Standard_Measurement	Plate_01	Clariostar_Study	MB	Biofoundry_,_London	Linear_Dilution_Pattern_V2	0.44	0.439	0.438	0.433	0.429	0.423	0.42	0.42	0.422	0.423	0.424	0.42	0.416	0.409	0.402	0.398	0.392	0.389	0.387	0.384	0.383	0.382	0.383	0.387	0.392	0.4	0.41	0.42	0.427	0.434	0.439	0.443	0.448	0.455	0.464	0.475
D04	Sample	Dilution_35%	0.35	DMSO	Lycopene	Standard_Development	Run094	Standard_Measurement	Plate_01	Clariostar_Study	MB	Biofoundry_,_London	Linear_Dilution_Pattern_V2	0.32	0.318	0.315	0.312	0.306	0.302	0.299	0.297	0.297	0.296	0.295	0.292	0.289	0.283	0.277	0.273	0.27	0.266	0.264	0.263	0.262	0.262	0.262	0.264	0.268	0.272	0.278	0.284	0.29	0.294	0.297	0.3	0.303	0.307	0.313	0.321
D05	Sample	Dilution_15%	0.15	DMSO	Lycopene	Standard_Development	Run094	Standard_Measurement	Plate_01	Clariostar_Study	MB	Biofoundry_,_London	Linear_Dilution_Pattern_V2	0.188	0.185	0.182	0.178	0.174	0.17	0.166	0.163	0.161	0.16	0.157	0.153	0.151	0.147	0.142	0.139	0.136	0.134	0.132	0.131	0.131	0.13	0.13	0.132	0.134	0.136	0.139	0.142	0.144	0.147	0.149	0.15	0.152	0.154	0.157	0.162
D06	Sample	Dilution_95%	0.95	DMSO	Lycopene	Standard_Development	Run094	Standard_Measurement	Plate_01	Clariostar_Study	MB	Biofoundry_,_London	Linear_Dilution_Pattern_V2	0.642	0.643	0.64	0.636	0.63	0.624	0.622	0.623	0.628	0.632	0.636	0.636	0.631	0.623	0.613	0.607	0.6	0.595	0.591	0.588	0.587	0.586	0.59	0.596	0.608	0.622	0.636	0.654	0.669	0.681	0.691	0.7	0.708	0.72	0.736	0.756
D07	Sample	Dilution_75%	0.75	DMSO	Lycopene	Standard_Development	Run094	Standard_Measurement	Plate_01	Clariostar_Study	MB	Biofoundry_,_London	Linear_Dilution_Pattern_V2	0.556	0.556	0.551	0.548	0.541	0.537	0.533	0.533	0.537	0.542	0.545	0.543	0.537	0.53	0.522	0.515	0.51	0.507	0.502	0.5	0.498	0.498	0.5	0.506	0.513	0.524	0.537	0.55	0.561	0.571	0.579	0.585	0.592	0.602	0.613	0.629
D08	Sample	Dilution_55%	0.55	DMSO	Lycopene	Standard_Development	Run094	Standard_Measurement	Plate_01	Clariostar_Study	MB	Biofoundry_,_London	Linear_Dilution_Pattern_V2	0.431	0.43	0.427	0.423	0.419	0.414	0.41	0.411	0.411	0.412	0.415	0.411	0.408	0.402	0.395	0.39	0.386	0.383	0.379	0.378	0.376	0.375	0.376	0.38	0.387	0.394	0.402	0.413	0.421	0.428	0.434	0.437	0.442	0.449	0.457	0.469
D09	Sample	Dilution_35%	0.35	DMSO	Lycopene	Standard_Development	Run094	Standard_Measurement	Plate_01	Clariostar_Study	MB	Biofoundry_,_London	Linear_Dilution_Pattern_V2	0.319	0.316	0.313	0.308	0.304	0.3	0.297	0.295	0.295	0.296	0.294	0.29	0.287	0.281	0.276	0.271	0.268	0.264	0.262	0.261	0.26	0.259	0.26	0.262	0.266	0.27	0.275	0.282	0.287	0.292	0.294	0.298	0.301	0.305	0.31	0.318
D10	Sample	Dilution_15%	0.15	DMSO	Lycopene	Standard_Development	Run094	Standard_Measurement	Plate_01	Clariostar_Study	MB	Biofoundry_,_London	Linear_Dilution_Pattern_V2	0.185	0.183	0.178	0.174	0.17	0.166	0.163	0.16	0.159	0.156	0.155	0.151	0.148	0.144	0.14	0.137	0.134	0.132	0.13	0.129	0.128	0.128	0.128	0.13	0.133	0.135	0.138	0.141	0.144	0.146	0.148	0.15	0.152	0.155	0.158	0.163
D11	Blank	DMSO_Blank		DMSO		Standard_Development	Run094	Standard_Measurement	Plate_01	Clariostar_Study	MB	Biofoundry_,_London	Linear_Dilution_Pattern_V2	0.115	0.111	0.107	0.103	0.099	0.095	0.091	0.088	0.085	0.081	0.079	0.075	0.071	0.068	0.064	0.062	0.06	0.058	0.056	0.055	0.054	0.053	0.052	0.052	0.052	0.051	0.05	0.05	0.049	0.049	0.049	0.048	0.048	0.047	0.047	0.046
D12	Blank	DMSO_Blank		DMSO		Standard_Development	Run094	Standard_Measurement	Plate_01	Clariostar_Study	MB	Biofoundry_,_London	Linear_Dilution_Pattern_V2	0.112	0.109	0.104	0.1	0.098	0.093	0.09	0.086	0.083	0.08	0.077	0.073	0.069	0.065	0.062	0.06	0.058	0.056	0.054	0.054	0.052	0.051	0.051	0.051	0.051	0.05	0.05	0.049	0.049	0.048	0.048	0.048	0.047	0.047	0.046	0.046
E01	Sample	Dilution_90%	0.9	DMSO	Lycopene	Standard_Development	Run094	Standard_Measurement	Plate_01	Clariostar_Study	MB	Biofoundry_,_London	Linear_Dilution_Pattern_V2	0.679	0.679	0.675	0.672	0.667	0.663	0.66	0.66	0.665	0.667	0.672	0.669	0.664	0.655	0.647	0.642	0.634	0.629	0.625	0.622	0.62	0.62	0.62	0.625	0.636	0.648	0.662	0.677	0.689	0.699	0.708	0.715	0.721	0.731	0.745	0.762
E02	Sample	Dilution_70%	0.7	DMSO	Lycopene	Standard_Development	Run094	Standard_Measurement	Plate_01	Clariostar_Study	MB	Biofoundry_,_London	Linear_Dilution_Pattern_V2	0.527	0.527	0.523	0.519	0.515	0.511	0.509	0.508	0.508	0.511	0.513	0.51	0.505	0.498	0.491	0.485	0.48	0.476	0.473	0.471	0.469	0.469	0.47	0.475	0.483	0.493	0.505	0.516	0.526	0.536	0.542	0.548	0.554	0.562	0.573	0.589
E03	Sample	Dilution_50%	0.5	DMSO	Lycopene	Standard_Development	Run094	Standard_Measurement	Plate_01	Clariostar_Study	MB	Biofoundry_,_London	Linear_Dilution_Pattern_V2	0.412	0.411	0.407	0.401	0.397	0.393	0.389	0.389	0.391	0.391	0.391	0.389	0.386	0.379	0.372	0.367	0.363	0.359	0.357	0.354	0.353	0.352	0.353	0.357	0.363	0.369	0.378	0.387	0.393	0.4	0.405	0.409	0.412	0.419	0.426	0.437
E04	Sample	Dilution_30%	0.3	DMSO	Lycopene	Standard_Development	Run094	Standard_Measurement	Plate_01	Clariostar_Study	MB	Biofoundry_,_London	Linear_Dilution_Pattern_V2	0.288	0.287	0.283	0.279	0.275	0.271	0.267	0.265	0.265	0.265	0.264	0.259	0.256	0.252	0.246	0.243	0.239	0.236	0.233	0.232	0.23	0.23	0.231	0.233	0.237	0.24	0.246	0.251	0.255	0.259	0.262	0.264	0.267	0.27	0.275	0.282
E05	Sample	Dilution_10%	0.1	DMSO	Lycopene	Standard_Development	Run094	Standard_Measurement	Plate_01	Clariostar_Study	MB	Biofoundry_,_London	Linear_Dilution_Pattern_V2	0.157	0.154	0.151	0.146	0.142	0.138	0.135	0.132	0.13	0.128	0.126	0.122	0.119	0.115	0.112	0.109	0.106	0.104	0.102	0.101	0.101	0.1	0.1	0.101	0.103	0.105	0.106	0.11	0.112	0.113	0.115	0.117	0.117	0.12	0.122	0.126
E06	Sample	Dilution_90%	0.9	DMSO	Lycopene	Standard_Development	Run094	Standard_Measurement	Plate_01	Clariostar_Study	MB	Biofoundry_,_London	Linear_Dilution_Pattern_V2	0.612	0.613	0.61	0.605	0.6	0.595	0.592	0.593	0.598	0.602	0.607	0.604	0.599	0.591	0.582	0.576	0.572	0.565	0.563	0.559	0.557	0.558	0.56	0.566	0.575	0.588	0.603	0.619	0.633	0.643	0.652	0.661	0.668	0.679	0.692	0.712
E07	Sample	Dilution_70%	0.7	DMSO	Lycopene	Standard_Development	Run094	Standard_Measurement	Plate_01	Clariostar_Study	MB	Biofoundry_,_London	Linear_Dilution_Pattern_V2	0.509	0.507	0.506	0.501	0.496	0.493	0.489	0.488	0.492	0.494	0.497	0.494	0.49	0.484	0.476	0.471	0.465	0.461	0.458	0.456	0.454	0.454	0.455	0.461	0.468	0.478	0.491	0.502	0.512	0.521	0.528	0.535	0.541	0.549	0.561	0.577
E08	Sample	Dilution_50%	0.5	DMSO	Lycopene	Standard_Development	Run094	Standard_Measurement	Plate_01	Clariostar_Study	MB	Biofoundry_,_London	Linear_Dilution_Pattern_V2	0.42	0.418	0.416	0.413	0.408	0.403	0.401	0.4	0.401	0.402	0.402	0.399	0.395	0.39	0.383	0.379	0.374	0.371	0.367	0.365	0.364	0.363	0.365	0.368	0.373	0.379	0.387	0.396	0.403	0.41	0.414	0.418	0.421	0.427	0.435	0.446
E09	Sample	Dilution_30%	0.3	DMSO	Lycopene	Standard_Development	Run094	Standard_Measurement	Plate_01	Clariostar_Study	MB	Biofoundry_,_London	Linear_Dilution_Pattern_V2	0.28	0.278	0.274	0.269	0.265	0.261	0.257	0.255	0.255	0.255	0.254	0.25	0.246	0.242	0.235	0.233	0.229	0.227	0.224	0.223	0.221	0.221	0.221	0.224	0.228	0.231	0.235	0.241	0.245	0.249	0.251	0.255	0.257	0.26	0.265	0.271
E10	Sample	Dilution_10%	0.1	DMSO	Lycopene	Standard_Development	Run094	Standard_Measurement	Plate_01	Clariostar_Study	MB	Biofoundry_,_London	Linear_Dilution_Pattern_V2	0.157	0.154	0.149	0.145	0.141	0.137	0.133	0.131	0.13	0.127	0.125	0.121	0.118	0.114	0.11	0.107	0.104	0.102	0.101	0.1	0.099	0.098	0.098	0.1	0.102	0.104	0.106	0.108	0.11	0.112	0.114	0.116	0.117	0.119	0.121	0.124
E11	Blank	DMSO_Blank		DMSO		Standard_Development	Run094	Standard_Measurement	Plate_01	Clariostar_Study	MB	Biofoundry_,_London	Linear_Dilution_Pattern_V2	0.112	0.11	0.106	0.102	0.097	0.093	0.09	0.087	0.084	0.082	0.078	0.073	0.071	0.068	0.064	0.062	0.059	0.058	0.056	0.055	0.054	0.053	0.052	0.052	0.051	0.051	0.05	0.05	0.05	0.049	0.049	0.048	0.048	0.048	0.046	0.046
E12	Blank	DMSO_Blank		DMSO		Standard_Development	Run094	Standard_Measurement	Plate_01	Clariostar_Study	MB	Biofoundry_,_London	Linear_Dilution_Pattern_V2	0.113	0.109	0.106	0.101	0.097	0.092	0.089	0.087	0.084	0.08	0.077	0.073	0.07	0.067	0.063	0.061	0.059	0.057	0.056	0.054	0.053	0.053	0.052	0.052	0.052	0.051	0.05	0.05	0.049	0.049	0.049	0.048	0.048	0.048	0.047	0.046
F01	Sample	Dilution_90%	0.9	DMSO	Lycopene	Standard_Development	Run094	Standard_Measurement	Plate_01	Clariostar_Study	MB	Biofoundry_,_London	Linear_Dilution_Pattern_V2	0.685	0.684	0.681	0.677	0.673	0.667	0.665	0.664	0.671	0.674	0.678	0.673	0.67	0.661	0.652	0.646	0.641	0.634	0.631	0.628	0.626	0.625	0.627	0.633	0.643	0.654	0.667	0.684	0.696	0.706	0.716	0.723	0.731	0.74	0.752	0.771
F02	Sample	Dilution_70%	0.7	DMSO	Lycopene	Standard_Development	Run094	Standard_Measurement	Plate_01	Clariostar_Study	MB	Biofoundry_,_London	Linear_Dilution_Pattern_V2	0.517	0.517	0.514	0.509	0.503	0.498	0.496	0.495	0.499	0.501	0.502	0.499	0.494	0.487	0.479	0.475	0.469	0.465	0.462	0.46	0.457	0.458	0.459	0.463	0.472	0.482	0.493	0.505	0.516	0.525	0.531	0.539	0.544	0.552	0.563	0.577
F03	Sample	Dilution_50%	0.5	DMSO	Lycopene	Standard_Development	Run094	Standard_Measurement	Plate_01	Clariostar_Study	MB	Biofoundry_,_London	Linear_Dilution_Pattern_V2	0.422	0.421	0.417	0.412	0.409	0.404	0.401	0.399	0.402	0.403	0.403	0.399	0.396	0.389	0.383	0.379	0.374	0.37	0.368	0.366	0.365	0.363	0.363	0.367	0.373	0.38	0.387	0.395	0.403	0.409	0.413	0.417	0.421	0.426	0.434	0.445
F04	Sample	Dilution_30%	0.3	DMSO	Lycopene	Standard_Development	Run094	Standard_Measurement	Plate_01	Clariostar_Study	MB	Biofoundry_,_London	Linear_Dilution_Pattern_V2	0.3	0.298	0.293	0.289	0.285	0.281	0.276	0.275	0.275	0.275	0.274	0.27	0.267	0.261	0.256	0.253	0.249	0.246	0.243	0.242	0.241	0.24	0.24	0.243	0.247	0.25	0.255	0.259	0.263	0.268	0.27	0.273	0.275	0.279	0.283	0.289
F05	Sample	Dilution_10%	0.1	DMSO	Lycopene	Standard_Development	Run094	Standard_Measurement	Plate_01	Clariostar_Study	MB	Biofoundry_,_London	Linear_Dilution_Pattern_V2	0.166	0.163	0.16	0.155	0.151	0.146	0.143	0.141	0.139	0.137	0.135	0.132	0.128	0.125	0.121	0.118	0.115	0.113	0.111	0.11	0.11	0.109	0.108	0.11	0.112	0.114	0.115	0.118	0.119	0.121	0.123	0.125	0.126	0.128	0.13	0.134
F06	Sample	Dilution_90%	0.9	DMSO	Lycopene	Standard_Development	Run094	Standard_Measurement	Plate_01	Clariostar_Study	MB	Biofoundry_,_London	Linear_Dilution_Pattern_V2	0.644	0.646	0.643	0.64	0.634	0.629	0.625	0.625	0.632	0.635	0.64	0.639	0.632	0.624	0.614	0.608	0.604	0.598	0.594	0.591	0.589	0.588	0.59	0.596	0.606	0.618	0.632	0.648	0.661	0.673	0.683	0.69	0.697	0.707	0.722	0.741
F07	Sample	Dilution_70%	0.7	DMSO	Lycopene	Standard_Development	Run094	Standard_Measurement	Plate_01	Clariostar_Study	MB	Biofoundry_,_London	Linear_Dilution_Pattern_V2	0.512	0.513	0.51	0.504	0.5	0.496	0.492	0.492	0.494	0.498	0.5	0.497	0.493	0.486	0.479	0.474	0.469	0.464	0.461	0.458	0.457	0.456	0.458	0.464	0.472	0.482	0.492	0.505	0.515	0.524	0.531	0.538	0.543	0.551	0.562	0.578
F08	Sample	Dilution_50%	0.5	DMSO	Lycopene	Standard_Development	Run094	Standard_Measurement	Plate_01	Clariostar_Study	MB	Biofoundry_,_London	Linear_Dilution_Pattern_V2	0.415	0.414	0.409	0.406	0.401	0.398	0.395	0.394	0.394	0.396	0.396	0.393	0.39	0.384	0.378	0.373	0.368	0.365	0.362	0.361	0.358	0.358	0.359	0.363	0.368	0.375	0.382	0.391	0.398	0.405	0.41	0.414	0.418	0.423	0.431	0.441
F09	Sample	Dilution_30%	0.3	DMSO	Lycopene	Standard_Development	Run094	Standard_Measurement	Plate_01	Clariostar_Study	MB	Biofoundry_,_London	Linear_Dilution_Pattern_V2	0.282	0.28	0.276	0.272	0.267	0.263	0.259	0.258	0.258	0.258	0.257	0.254	0.25	0.244	0.239	0.237	0.233	0.23	0.227	0.226	0.225	0.225	0.224	0.227	0.231	0.235	0.24	0.245	0.249	0.253	0.256	0.259	0.261	0.264	0.269	0.275
F10	Sample	Dilution_10%	0.1	DMSO	Lycopene	Standard_Development	Run094	Standard_Measurement	Plate_01	Clariostar_Study	MB	Biofoundry_,_London	Linear_Dilution_Pattern_V2	0.159	0.156	0.151	0.147	0.142	0.138	0.134	0.132	0.13	0.128	0.126	0.123	0.12	0.115	0.111	0.108	0.106	0.103	0.101	0.1	0.099	0.099	0.099	0.1	0.102	0.104	0.106	0.108	0.11	0.112	0.113	0.115	0.117	0.118	0.121	0.124
F11	Blank	DMSO		DMSO		Standard_Development	Run094	Standard_Measurement	Plate_01	Clariostar_Study	MB	Biofoundry_,_London	Linear_Dilution_Pattern_V2	0.114	0.11	0.107	0.102	0.098	0.094	0.09	0.087	0.084	0.08	0.077	0.074	0.07	0.068	0.064	0.061	0.059	0.057	0.055	0.054	0.053	0.051	0.051	0.051	0.051	0.05	0.049	0.049	0.049	0.048	0.047	0.048	0.047	0.047	0.046	0.046
F12	Blank	DMSO		DMSO		Standard_Development	Run094	Standard_Measurement	Plate_01	Clariostar_Study	MB	Biofoundry_,_London	Linear_Dilution_Pattern_V2	0.115	0.112	0.108	0.103	0.099	0.094	0.091	0.088	0.085	0.082	0.078	0.073	0.071	0.066	0.063	0.062	0.059	0.057	0.056	0.054	0.053	0.053	0.052	0.051	0.051	0.051	0.05	0.05	0.049	0.049	0.048	0.048	0.048	0.047	0.046	0.046
G01	Sample	Dilution_85%	0.85	DMSO	Lycopene	Standard_Development	Run094	Standard_Measurement	Plate_01	Clariostar_Study	MB	Biofoundry_,_London	Linear_Dilution_Pattern_V2	0.64	0.641	0.64	0.637	0.632	0.627	0.625	0.624	0.629	0.629	0.632	0.631	0.626	0.618	0.609	0.605	0.598	0.593	0.589	0.587	0.584	0.584	0.585	0.59	0.598	0.61	0.623	0.637	0.649	0.659	0.666	0.674	0.682	0.691	0.702	0.72
G02	Sample	Dilution_65%	0.65	DMSO	Lycopene	Standard_Development	Run094	Standard_Measurement	Plate_01	Clariostar_Study	MB	Biofoundry_,_London	Linear_Dilution_Pattern_V2	0.508	0.506	0.503	0.499	0.494	0.489	0.487	0.486	0.489	0.491	0.493	0.49	0.484	0.477	0.47	0.464	0.46	0.457	0.451	0.45	0.449	0.448	0.45	0.454	0.461	0.47	0.48	0.491	0.5	0.508	0.515	0.52	0.525	0.532	0.542	0.556
G03	Sample	Dilution_45%	0.45	DMSO	Lycopene	Standard_Development	Run094	Standard_Measurement	Plate_01	Clariostar_Study	MB	Biofoundry_,_London	Linear_Dilution_Pattern_V2	0.454	0.451	0.45	0.446	0.442	0.437	0.435	0.433	0.433	0.433	0.434	0.43	0.426	0.419	0.413	0.409	0.404	0.4	0.398	0.396	0.394	0.393	0.394	0.398	0.401	0.406	0.413	0.421	0.427	0.432	0.436	0.439	0.442	0.446	0.453	0.462
G04	Sample	Dilution_25%	0.25	DMSO	Lycopene	Standard_Development	Run094	Standard_Measurement	Plate_01	Clariostar_Study	MB	Biofoundry_,_London	Linear_Dilution_Pattern_V2	0.264	0.262	0.258	0.254	0.25	0.245	0.241	0.239	0.238	0.238	0.236	0.233	0.229	0.224	0.218	0.215	0.213	0.21	0.208	0.206	0.205	0.204	0.204	0.207	0.209	0.213	0.217	0.221	0.225	0.228	0.23	0.233	0.235	0.237	0.241	0.247
G05	Sample	Dilution_05%	0.0499999999999999	DMSO	Lycopene	Standard_Development	Run094	Standard_Measurement	Plate_01	Clariostar_Study	MB	Biofoundry_,_London	Linear_Dilution_Pattern_V2	0.135	0.133	0.129	0.125	0.121	0.117	0.113	0.11	0.107	0.104	0.101	0.097	0.094	0.092	0.088	0.085	0.081	0.08	0.079	0.078	0.077	0.076	0.076	0.076	0.077	0.077	0.078	0.079	0.08	0.081	0.081	0.082	0.083	0.084	0.085	0.087
G06	Sample	Dilution_85%	0.85	DMSO	Lycopene	Standard_Development	Run094	Standard_Measurement	Plate_01	Clariostar_Study	MB	Biofoundry_,_London	Linear_Dilution_Pattern_V2	0.606	0.605	0.602	0.597	0.592	0.589	0.586	0.586	0.59	0.594	0.596	0.594	0.59	0.582	0.572	0.565	0.561	0.556	0.552	0.551	0.548	0.549	0.55	0.556	0.565	0.577	0.589	0.605	0.619	0.629	0.636	0.643	0.651	0.66	0.674	0.692
G07	Sample	Dilution_65%	0.65	DMSO	Lycopene	Standard_Development	Run094	Standard_Measurement	Plate_01	Clariostar_Study	MB	Biofoundry_,_London	Linear_Dilution_Pattern_V2	0.473	0.472	0.469	0.466	0.461	0.456	0.453	0.453	0.456	0.459	0.46	0.458	0.454	0.448	0.44	0.434	0.43	0.425	0.422	0.42	0.419	0.418	0.42	0.426	0.433	0.441	0.452	0.464	0.474	0.482	0.489	0.495	0.501	0.508	0.52	0.533
G08	Sample	Dilution_45%	0.45	DMSO	Lycopene	Standard_Development	Run094	Standard_Measurement	Plate_01	Clariostar_Study	MB	Biofoundry_,_London	Linear_Dilution_Pattern_V2	0.374	0.372	0.368	0.365	0.36	0.356	0.352	0.35	0.352	0.353	0.353	0.351	0.346	0.341	0.335	0.331	0.327	0.324	0.321	0.32	0.318	0.316	0.317	0.321	0.325	0.331	0.338	0.347	0.353	0.359	0.363	0.367	0.37	0.376	0.382	0.392
G09	Sample	Dilution_25%	0.25	DMSO	Lycopene	Standard_Development	Run094	Standard_Measurement	Plate_01	Clariostar_Study	MB	Biofoundry_,_London	Linear_Dilution_Pattern_V2	0.322	0.32	0.316	0.311	0.305	0.302	0.298	0.296	0.296	0.295	0.294	0.292	0.288	0.283	0.278	0.275	0.272	0.269	0.266	0.265	0.264	0.263	0.263	0.265	0.268	0.271	0.275	0.279	0.283	0.285	0.287	0.289	0.291	0.294	0.297	0.302
G10	Sample	Dilution_05%	0.0499999999999999	DMSO	Lycopene	Standard_Development	Run094	Standard_Measurement	Plate_01	Clariostar_Study	MB	Biofoundry_,_London	Linear_Dilution_Pattern_V2	0.134	0.13	0.126	0.122	0.118	0.113	0.109	0.107	0.105	0.103	0.1	0.096	0.092	0.089	0.085	0.083	0.081	0.078	0.076	0.076	0.075	0.074	0.073	0.074	0.075	0.076	0.076	0.078	0.079	0.08	0.081	0.081	0.082	0.083	0.084	0.086
G11	Blank	DMSO_Blank		DMSO		Standard_Development	Run094	Standard_Measurement	Plate_01	Clariostar_Study	MB	Biofoundry_,_London	Linear_Dilution_Pattern_V2	0.112	0.108	0.104	0.1	0.096	0.091	0.088	0.085	0.082	0.079	0.077	0.072	0.069	0.066	0.062	0.06	0.058	0.056	0.053	0.053	0.053	0.051	0.05	0.051	0.051	0.05	0.049	0.049	0.048	0.048	0.048	0.047	0.047	0.046	0.046	0.045
G12	Blank	DMSO_Blank		DMSO		Standard_Development	Run094	Standard_Measurement	Plate_01	Clariostar_Study	MB	Biofoundry_,_London	Linear_Dilution_Pattern_V2	0.11	0.107	0.103	0.099	0.095	0.091	0.087	0.084	0.083	0.079	0.076	0.071	0.068	0.065	0.062	0.06	0.058	0.056	0.054	0.054	0.052	0.051	0.05	0.05	0.051	0.05	0.049	0.049	0.049	0.048	0.047	0.048	0.046	0.046	0.046	0.045
H01	Sample	Dilution_85%	0.85	DMSO	Lycopene	Standard_Development	Run094	Standard_Measurement	Plate_01	Clariostar_Study	MB	Biofoundry_,_London	Linear_Dilution_Pattern_V2	0.649	0.651	0.647	0.643	0.637	0.632	0.628	0.629	0.634	0.635	0.638	0.633	0.628	0.618	0.608	0.603	0.597	0.592	0.587	0.585	0.583	0.582	0.583	0.589	0.598	0.607	0.621	0.636	0.646	0.655	0.663	0.67	0.677	0.685	0.697	0.715
H02	Sample	Dilution_65%	0.65	DMSO	Lycopene	Standard_Development	Run094	Standard_Measurement	Plate_01	Clariostar_Study	MB	Biofoundry_,_London	Linear_Dilution_Pattern_V2	0.543	0.543	0.539	0.535	0.528	0.524	0.521	0.52	0.524	0.527	0.528	0.525	0.519	0.513	0.505	0.5	0.496	0.491	0.488	0.486	0.484	0.482	0.483	0.487	0.494	0.502	0.511	0.523	0.532	0.539	0.545	0.55	0.556	0.56	0.569	0.582
H03	Sample	Dilution_45%	0.45	DMSO	Lycopene	Standard_Development	Run094	Standard_Measurement	Plate_01	Clariostar_Study	MB	Biofoundry_,_London	Linear_Dilution_Pattern_V2	0.374	0.372	0.369	0.364	0.359	0.355	0.351	0.35	0.35	0.352	0.351	0.347	0.342	0.337	0.33	0.326	0.322	0.319	0.316	0.315	0.313	0.312	0.313	0.317	0.321	0.327	0.335	0.343	0.35	0.355	0.36	0.363	0.367	0.372	0.379	0.389
H04	Sample	Dilution_25%	0.25	DMSO	Lycopene	Standard_Development	Run094	Standard_Measurement	Plate_01	Clariostar_Study	MB	Biofoundry_,_London	Linear_Dilution_Pattern_V2	0.255	0.252	0.248	0.243	0.239	0.235	0.231	0.229	0.227	0.226	0.224	0.219	0.217	0.212	0.206	0.202	0.199	0.196	0.193	0.194	0.192	0.191	0.192	0.194	0.197	0.2	0.204	0.208	0.212	0.216	0.218	0.22	0.222	0.225	0.229	0.235
H05	Sample	Dilution_05%	0.0499999999999999	DMSO	Lycopene	Standard_Development	Run094	Standard_Measurement	Plate_01	Clariostar_Study	MB	Biofoundry_,_London	Linear_Dilution_Pattern_V2	0.141	0.138	0.133	0.129	0.124	0.119	0.115	0.113	0.11	0.108	0.105	0.101	0.096	0.093	0.089	0.086	0.084	0.081	0.079	0.078	0.077	0.076	0.076	0.077	0.078	0.078	0.079	0.08	0.081	0.082	0.083	0.084	0.084	0.085	0.085	0.087
H06	Sample	Dilution_85%	0.85	DMSO	Lycopene	Standard_Development	Run094	Standard_Measurement	Plate_01	Clariostar_Study	MB	Biofoundry_,_London	Linear_Dilution_Pattern_V2	0.6	0.601	0.6	0.595	0.589	0.584	0.581	0.582	0.587	0.59	0.592	0.59	0.585	0.577	0.567	0.563	0.556	0.551	0.548	0.545	0.544	0.544	0.546	0.55	0.56	0.572	0.586	0.601	0.614	0.625	0.633	0.64	0.648	0.658	0.671	0.689
H07	Sample	Dilution_65%	0.65	DMSO	Lycopene	Standard_Development	Run094	Standard_Measurement	Plate_01	Clariostar_Study	MB	Biofoundry_,_London	Linear_Dilution_Pattern_V2	0.475	0.473	0.47	0.466	0.461	0.457	0.453	0.453	0.456	0.459	0.462	0.459	0.454	0.448	0.44	0.434	0.43	0.426	0.422	0.42	0.42	0.418	0.42	0.425	0.432	0.441	0.452	0.463	0.473	0.481	0.487	0.493	0.499	0.507	0.518	0.531
H08	Sample	Dilution_45%	0.45	DMSO	Lycopene	Standard_Development	Run094	Standard_Measurement	Plate_01	Clariostar_Study	MB	Biofoundry_,_London	Linear_Dilution_Pattern_V2	0.367	0.367	0.363	0.358	0.353	0.348	0.344	0.343	0.344	0.345	0.344	0.342	0.337	0.33	0.324	0.32	0.316	0.312	0.309	0.308	0.306	0.305	0.305	0.309	0.315	0.321	0.328	0.337	0.343	0.349	0.353	0.357	0.361	0.367	0.373	0.383
H09	Sample	Dilution_25%	0.25	DMSO	Lycopene	Standard_Development	Run094	Standard_Measurement	Plate_01	Clariostar_Study	MB	Biofoundry_,_London	Linear_Dilution_Pattern_V2	0.25	0.248	0.244	0.24	0.236	0.232	0.228	0.225	0.224	0.222	0.221	0.217	0.213	0.209	0.204	0.2	0.196	0.193	0.191	0.191	0.189	0.188	0.189	0.191	0.194	0.197	0.201	0.206	0.209	0.213	0.215	0.217	0.22	0.223	0.227	0.233
H10	Sample	Dilution_05%	0.0499999999999999	DMSO	Lycopene	Standard_Development	Run094	Standard_Measurement	Plate_01	Clariostar_Study	MB	Biofoundry_,_London	Linear_Dilution_Pattern_V2	0.135	0.131	0.128	0.124	0.119	0.115	0.111	0.108	0.106	0.103	0.101	0.097	0.093	0.088	0.086	0.084	0.08	0.079	0.076	0.075	0.074	0.073	0.073	0.074	0.075	0.076	0.077	0.078	0.079	0.079	0.08	0.081	0.081	0.082	0.083	0.084
H11	Blank	DMSO_Blank		DMSO		Standard_Development	Run094	Standard_Measurement	Plate_01	Clariostar_Study	MB	Biofoundry_,_London	Linear_Dilution_Pattern_V2	0.121	0.117	0.113	0.109	0.105	0.1	0.095	0.093	0.09	0.087	0.084	0.079	0.075	0.072	0.068	0.066	0.064	0.062	0.059	0.058	0.057	0.056	0.055	0.054	0.055	0.054	0.053	0.053	0.053	0.052	0.052	0.051	0.051	0.05	0.049	0.049
H12	Blank	DMSO_Blank		DMSO		Standard_Development	Run094	Standard_Measurement	Plate_01	Clariostar_Study	MB	Biofoundry_,_London	Linear_Dilution_Pattern_V2	0.114	0.111	0.107	0.103	0.099	0.095	0.092	0.088	0.085	0.081	0.077	0.072	0.069	0.066	0.063	0.06	0.058	0.056	0.054	0.053	0.052	0.051	0.05	0.05	0.049	0.049	0.048	0.049	0.048	0.047	0.047	0.047	0.046	0.046	0.045	0.045
A01	Sample	Dilution_100%	1.0	DMSO	Lycopene	Standard_Development	Run094	Standard_Measurement	Plate_01	Clariostar_Study	MB	Biofoundry_,_London	Linear_Dilution_Pattern_V2	0.68	0.681	0.679	0.672	0.669	0.665	0.662	0.663	0.667	0.669	0.673	0.669	0.664	0.654	0.647	0.638	0.632	0.627	0.623	0.62	0.618	0.619	0.621	0.627	0.637	0.652	0.669	0.686	0.702	0.714	0.724	0.732	0.741	0.753	0.769	0.789
A02	Sample	Dilution_80%	0.8	DMSO	Lycopene	Standard_Development	Run094	Standard_Measurement	Plate_01	Clariostar_Study	MB	Biofoundry_,_London	Linear_Dilution_Pattern_V2	0.585	0.584	0.581	0.575	0.572	0.567	0.564	0.564	0.567	0.57	0.57	0.568	0.561	0.552	0.545	0.538	0.533	0.528	0.525	0.524	0.522	0.52	0.523	0.527	0.535	0.547	0.561	0.574	0.586	0.594	0.602	0.608	0.616	0.625	0.637	0.653
A03	Sample	Dilution_60%	0.6	DMSO	Lycopene	Standard_Development	Run094	Standard_Measurement	Plate_01	Clariostar_Study	MB	Biofoundry_,_London	Linear_Dilution_Pattern_V2	0.504	0.503	0.499	0.495	0.492	0.486	0.482	0.482	0.483	0.485	0.486	0.481	0.476	0.468	0.462	0.457	0.452	0.447	0.444	0.442	0.441	0.44	0.441	0.444	0.45	0.458	0.468	0.477	0.485	0.492	0.497	0.501	0.506	0.513	0.522	0.533
A04	Sample	Dilution_40%	0.4	DMSO	Lycopene	Standard_Development	Run094	Standard_Measurement	Plate_01	Clariostar_Study	MB	Biofoundry_,_London	Linear_Dilution_Pattern_V2	0.352	0.349	0.347	0.343	0.339	0.335	0.332	0.33	0.329	0.329	0.329	0.325	0.32	0.314	0.309	0.304	0.301	0.297	0.295	0.293	0.291	0.292	0.292	0.294	0.298	0.303	0.31	0.317	0.323	0.327	0.331	0.334	0.338	0.342	0.349	0.357
A05	Sample	Dilution_20%	0.2	DMSO	Lycopene	Standard_Development	Run094	Standard_Measurement	Plate_01	Clariostar_Study	MB	Biofoundry_,_London	Linear_Dilution_Pattern_V2	0.228	0.226	0.221	0.216	0.213	0.209	0.206	0.203	0.201	0.199	0.196	0.191	0.187	0.183	0.179	0.175	0.172	0.169	0.168	0.166	0.165	0.165	0.165	0.167	0.168	0.171	0.175	0.179	0.182	0.184	0.186	0.188	0.19	0.193	0.197	0.201
A06	Sample	Dilution_100%	1.0	DMSO	Lycopene	Standard_Development	Run094	Standard_Measurement	Plate_01	Clariostar_Study	MB	Biofoundry_,_London	Linear_Dilution_Pattern_V2	0.659	0.658	0.657	0.653	0.648	0.643	0.64	0.641	0.644	0.649	0.652	0.651	0.646	0.635	0.628	0.621	0.612	0.608	0.605	0.603	0.6	0.6	0.603	0.61	0.62	0.635	0.653	0.67	0.686	0.698	0.708	0.717	0.728	0.741	0.757	0.778
A07	Sample	Dilution_80%	0.8	DMSO	Lycopene	Standard_Development	Run094	Standard_Measurement	Plate_01	Clariostar_Study	MB	Biofoundry_,_London	Linear_Dilution_Pattern_V2	0.577	0.575	0.573	0.567	0.564	0.56	0.557	0.557	0.559	0.563	0.564	0.563	0.558	0.548	0.54	0.535	0.53	0.525	0.522	0.519	0.518	0.517	0.519	0.525	0.532	0.544	0.558	0.571	0.583	0.592	0.602	0.608	0.614	0.624	0.637	0.653
A08	Sample	Dilution_60%	0.6	DMSO	Lycopene	Standard_Development	Run094	Standard_Measurement	Plate_01	Clariostar_Study	MB	Biofoundry_,_London	Linear_Dilution_Pattern_V2	0.466	0.464	0.46	0.457	0.453	0.447	0.444	0.445	0.445	0.446	0.447	0.444	0.44	0.432	0.425	0.419	0.415	0.41	0.408	0.406	0.404	0.404	0.405	0.409	0.414	0.422	0.433	0.443	0.453	0.459	0.466	0.47	0.476	0.483	0.492	0.504
A09	Sample	Dilution_40%	0.4	DMSO	Lycopene	Standard_Development	Run094	Standard_Measurement	Plate_01	Clariostar_Study	MB	Biofoundry_,_London	Linear_Dilution_Pattern_V2	0.344	0.341	0.338	0.334	0.33	0.326	0.323	0.32	0.32	0.32	0.318	0.315	0.311	0.304	0.299	0.295	0.291	0.288	0.285	0.283	0.282	0.281	0.282	0.285	0.289	0.294	0.301	0.308	0.314	0.318	0.322	0.326	0.33	0.334	0.341	0.349
A10	Sample	Dilution_20%	0.2	DMSO	Lycopene	Standard_Development	Run094	Standard_Measurement	Plate_01	Clariostar_Study	MB	Biofoundry_,_London	Linear_Dilution_Pattern_V2	0.224	0.221	0.217	0.212	0.209	0.205	0.201	0.199	0.198	0.196	0.194	0.19	0.186	0.181	0.176	0.173	0.17	0.168	0.166	0.165	0.164	0.164	0.164	0.166	0.167	0.171	0.174	0.178	0.181	0.183	0.185	0.188	0.189	0.192	0.197	0.201
A11	Blank	DMSO_Blank		DMSO		Standard_Development	Run094	Standard_Measurement	Plate_01	Clariostar_Study	MB	Biofoundry_,_London	Linear_Dilution_Pattern_V2	0.114	0.111	0.107	0.103	0.101	0.096	0.092	0.089	0.085	0.082	0.079	0.074	0.071	0.068	0.065	0.062	0.06	0.058	0.057	0.056	0.055	0.054	0.053	0.053	0.052	0.051	0.051	0.051	0.051	0.05	0.049	0.049	0.048	0.049	0.048	0.048
A12	Blank	DMSO_Blank		DMSO		Standard_Development	Run094	Standard_Measurement	Plate_01	Clariostar_Study	MB	Biofoundry_,_London	Linear_Dilution_Pattern_V2	0.116	0.112	0.108	0.104	0.101	0.097	0.093	0.09	0.086	0.082	0.078	0.073	0.07	0.067	0.064	0.061	0.059	0.057	0.056	0.054	0.054	0.053	0.053	0.052	0.051	0.051	0.05	0.05	0.049	0.049	0.048	0.048	0.048	0.048	0.048	0.047
B01	Sample	Dilution_100%	1.0	DMSO	Lycopene	Standard_Development	Run094	Standard_Measurement	Plate_01	Clariostar_Study	MB	Biofoundry_,_London	Linear_Dilution_Pattern_V2	0.719	0.715	0.715	0.71	0.707	0.703	0.7	0.701	0.704	0.708	0.713	0.71	0.702	0.692	0.684	0.677	0.672	0.667	0.663	0.66	0.658	0.657	0.66	0.666	0.676	0.69	0.706	0.724	0.739	0.751	0.76	0.768	0.777	0.788	0.803	0.823
B02	Sample	Dilution_80%	0.8	DMSO	Lycopene	Standard_Development	Run094	Standard_Measurement	Plate_01	Clariostar_Study	MB	Biofoundry_,_London	Linear_Dilution_Pattern_V2	0.597	0.595	0.593	0.588	0.584	0.579	0.577	0.576	0.58	0.583	0.586	0.583	0.578	0.568	0.561	0.554	0.55	0.545	0.542	0.54	0.537	0.537	0.539	0.544	0.551	0.563	0.576	0.589	0.602	0.61	0.618	0.624	0.632	0.64	0.653	0.669
B03	Sample	Dilution_60%	0.6	DMSO	Lycopene	Standard_Development	Run094	Standard_Measurement	Plate_01	Clariostar_Study	MB	Biofoundry_,_London	Linear_Dilution_Pattern_V2	0.462	0.461	0.458	0.454	0.45	0.445	0.442	0.442	0.442	0.443	0.443	0.44	0.435	0.429	0.423	0.418	0.413	0.408	0.405	0.403	0.402	0.402	0.403	0.407	0.412	0.421	0.431	0.442	0.451	0.457	0.463	0.469	0.474	0.481	0.49	0.503
B04	Sample	Dilution_40%	0.4	DMSO	Lycopene	Standard_Development	Run094	Standard_Measurement	Plate_01	Clariostar_Study	MB	Biofoundry_,_London	Linear_Dilution_Pattern_V2	0.364	0.361	0.359	0.356	0.353	0.347	0.344	0.341	0.341	0.341	0.34	0.337	0.332	0.326	0.321	0.317	0.313	0.31	0.308	0.306	0.304	0.305	0.305	0.307	0.31	0.316	0.323	0.33	0.335	0.339	0.343	0.346	0.349	0.353	0.359	0.367
B05	Sample	Dilution_20%	0.2	DMSO	Lycopene	Standard_Development	Run094	Standard_Measurement	Plate_01	Clariostar_Study	MB	Biofoundry_,_London	Linear_Dilution_Pattern_V2	0.226	0.224	0.22	0.216	0.212	0.208	0.204	0.203	0.201	0.2	0.198	0.194	0.191	0.186	0.182	0.178	0.176	0.173	0.171	0.17	0.169	0.169	0.169	0.171	0.174	0.176	0.18	0.183	0.187	0.189	0.192	0.193	0.196	0.199	0.203	0.207
B06	Sample	Dilution_100%	1.0	DMSO	Lycopene	Standard_Development	Run094	Standard_Measurement	Plate_01	Clariostar_Study	MB	Biofoundry_,_London	Linear_Dilution_Pattern_V2	0.676	0.674	0.672	0.67	0.666	0.66	0.657	0.658	0.664	0.668	0.671	0.671	0.666	0.655	0.646	0.642	0.635	0.628	0.625	0.623	0.621	0.621	0.622	0.63	0.639	0.654	0.672	0.69	0.704	0.717	0.728	0.735	0.745	0.758	0.773	0.793
B07	Sample	Dilution_80%	0.8	DMSO	Lycopene	Standard_Development	Run094	Standard_Measurement	Plate_01	Clariostar_Study	MB	Biofoundry_,_London	Linear_Dilution_Pattern_V2	0.582	0.581	0.577	0.572	0.569	0.565	0.561	0.562	0.565	0.569	0.571	0.57	0.564	0.555	0.547	0.542	0.537	0.532	0.528	0.526	0.524	0.523	0.525	0.531	0.538	0.55	0.563	0.577	0.589	0.599	0.607	0.612	0.619	0.629	0.642	0.657
B08	Sample	Dilution_60%	0.6	DMSO	Lycopene	Standard_Development	Run094	Standard_Measurement	Plate_01	Clariostar_Study	MB	Biofoundry_,_London	Linear_Dilution_Pattern_V2	0.462	0.459	0.455	0.452	0.448	0.444	0.441	0.441	0.442	0.444	0.445	0.442	0.438	0.43	0.424	0.42	0.415	0.41	0.409	0.405	0.404	0.405	0.407	0.41	0.415	0.424	0.435	0.445	0.453	0.461	0.466	0.471	0.477	0.484	0.494	0.505
B09	Sample	Dilution_40%	0.4	DMSO	Lycopene	Standard_Development	Run094	Standard_Measurement	Plate_01	Clariostar_Study	MB	Biofoundry_,_London	Linear_Dilution_Pattern_V2	0.341	0.338	0.335	0.331	0.326	0.322	0.319	0.318	0.317	0.318	0.317	0.314	0.309	0.303	0.298	0.294	0.29	0.287	0.284	0.283	0.282	0.281	0.282	0.285	0.288	0.294	0.301	0.308	0.314	0.318	0.322	0.326	0.33	0.334	0.341	0.349
B10	Sample	Dilution_20%	0.2	DMSO	Lycopene	Standard_Development	Run094	Standard_Measurement	Plate_01	Clariostar_Study	MB	Biofoundry_,_London	Linear_Dilution_Pattern_V2	0.218	0.215	0.211	0.207	0.204	0.2	0.197	0.194	0.193	0.192	0.189	0.185	0.181	0.176	0.172	0.17	0.167	0.164	0.162	0.161	0.161	0.16	0.161	0.162	0.164	0.168	0.171	0.175	0.178	0.181	0.184	0.186	0.188	0.192	0.196	0.201
B11	Blank	DMSO_Blank		DMSO		Standard_Development	Run094	Standard_Measurement	Plate_01	Clariostar_Study	MB	Biofoundry_,_London	Linear_Dilution_Pattern_V2	0.115	0.111	0.107	0.103	0.1	0.096	0.092	0.089	0.086	0.082	0.079	0.074	0.071	0.067	0.064	0.062	0.06	0.059	0.057	0.055	0.055	0.054	0.053	0.052	0.052	0.051	0.051	0.051	0.05	0.049	0.049	0.049	0.048	0.048	0.048	0.047
B12	Blank	DMSO_Blank		DMSO		Standard_Development	Run094	Standard_Measurement	Plate_01	Clariostar_Study	MB	Biofoundry_,_London	Linear_Dilution_Pattern_V2	0.111	0.108	0.103	0.099	0.096	0.092	0.088	0.086	0.083	0.08	0.076	0.071	0.068	0.066	0.062	0.06	0.058	0.056	0.055	0.053	0.053	0.052	0.051	0.051	0.051	0.049	0.05	0.049	0.049	0.048	0.048	0.047	0.047	0.047	0.047	0.046
C01	Sample	Dilution_95%	0.95	DMSO	Lycopene	Standard_Development	Run094	Standard_Measurement	Plate_01	Clariostar_Study	MB	Biofoundry_,_London	Linear_Dilution_Pattern_V2	0.659	0.658	0.657	0.653	0.648	0.644	0.641	0.642	0.646	0.65	0.652	0.65	0.645	0.636	0.627	0.621	0.614	0.609	0.606	0.602	0.6	0.601	0.603	0.61	0.62	0.631	0.648	0.665	0.678	0.689	0.697	0.706	0.714	0.726	0.739	0.758
C02	Sample	Dilution_75%	0.75	DMSO	Lycopene	Standard_Development	Run094	Standard_Measurement	Plate_01	Clariostar_Study	MB	Biofoundry_,_London	Linear_Dilution_Pattern_V2	0.55	0.548	0.546	0.54	0.537	0.533	0.529	0.529	0.531	0.534	0.536	0.532	0.525	0.518	0.512	0.506	0.5	0.496	0.493	0.49	0.489	0.489	0.49	0.496	0.503	0.513	0.526	0.539	0.551	0.559	0.567	0.574	0.581	0.589	0.601	0.617
C03	Sample	Dilution_55%	0.55	DMSO	Lycopene	Standard_Development	Run094	Standard_Measurement	Plate_01	Clariostar_Study	MB	Biofoundry_,_London	Linear_Dilution_Pattern_V2	0.436	0.434	0.431	0.427	0.423	0.419	0.415	0.414	0.416	0.417	0.417	0.414	0.409	0.402	0.397	0.392	0.388	0.383	0.38	0.378	0.377	0.377	0.377	0.381	0.386	0.395	0.405	0.414	0.423	0.429	0.434	0.439	0.444	0.451	0.46	0.471
C04	Sample	Dilution_35%	0.35	DMSO	Lycopene	Standard_Development	Run094	Standard_Measurement	Plate_01	Clariostar_Study	MB	Biofoundry_,_London	Linear_Dilution_Pattern_V2	0.319	0.316	0.313	0.308	0.305	0.3	0.296	0.295	0.295	0.295	0.293	0.289	0.285	0.279	0.274	0.27	0.267	0.264	0.26	0.259	0.258	0.258	0.259	0.261	0.264	0.269	0.276	0.281	0.287	0.291	0.295	0.297	0.3	0.305	0.311	0.318
C05	Sample	Dilution_15%	0.15	DMSO	Lycopene	Standard_Development	Run094	Standard_Measurement	Plate_01	Clariostar_Study	MB	Biofoundry_,_London	Linear_Dilution_Pattern_V2	0.195	0.191	0.187	0.183	0.18	0.175	0.172	0.17	0.168	0.167	0.164	0.16	0.157	0.153	0.149	0.145	0.143	0.141	0.138	0.137	0.137	0.137	0.137	0.138	0.14	0.142	0.146	0.149	0.152	0.153	0.156	0.158	0.16	0.163	0.167	0.171
C06	Sample	Dilution_95%	0.95	DMSO	Lycopene	Standard_Development	Run094	Standard_Measurement	Plate_01	Clariostar_Study	MB	Biofoundry_,_London	Linear_Dilution_Pattern_V2	0.655	0.653	0.652	0.646	0.645	0.64	0.635	0.636	0.642	0.647	0.649	0.647	0.642	0.633	0.625	0.618	0.612	0.607	0.603	0.6	0.598	0.599	0.6	0.608	0.616	0.629	0.646	0.663	0.676	0.688	0.697	0.705	0.714	0.726	0.74	0.759
C07	Sample	Dilution_75%	0.75	DMSO	Lycopene	Standard_Development	Run094	Standard_Measurement	Plate_01	Clariostar_Study	MB	Biofoundry_,_London	Linear_Dilution_Pattern_V2	0.575	0.573	0.571	0.565	0.561	0.558	0.554	0.554	0.556	0.56	0.561	0.558	0.553	0.545	0.538	0.531	0.525	0.521	0.519	0.515	0.513	0.514	0.516	0.521	0.527	0.538	0.552	0.564	0.575	0.583	0.591	0.598	0.603	0.612	0.624	0.64
C08	Sample	Dilution_55%	0.55	DMSO	Lycopene	Standard_Development	Run094	Standard_Measurement	Plate_01	Clariostar_Study	MB	Biofoundry_,_London	Linear_Dilution_Pattern_V2	0.438	0.437	0.434	0.429	0.426	0.422	0.418	0.417	0.419	0.42	0.42	0.418	0.412	0.406	0.4	0.395	0.39	0.387	0.383	0.381	0.381	0.38	0.381	0.384	0.389	0.397	0.406	0.416	0.424	0.43	0.436	0.44	0.445	0.45	0.46	0.471
C09	Sample	Dilution_35%	0.35	DMSO	Lycopene	Standard_Development	Run094	Standard_Measurement	Plate_01	Clariostar_Study	MB	Biofoundry_,_London	Linear_Dilution_Pattern_V2	0.314	0.312	0.309	0.304	0.3	0.296	0.293	0.291	0.29	0.289	0.288	0.285	0.281	0.275	0.27	0.266	0.263	0.259	0.257	0.255	0.254	0.254	0.254	0.257	0.26	0.265	0.271	0.277	0.282	0.286	0.289	0.293	0.296	0.299	0.305	0.313
C10	Sample	Dilution_15%	0.15	DMSO	Lycopene	Standard_Development	Run094	Standard_Measurement	Plate_01	Clariostar_Study	MB	Biofoundry_,_London	Linear_Dilution_Pattern_V2	0.188	0.184	0.181	0.178	0.174	0.17	0.166	0.164	0.161	0.159	0.157	0.152	0.149	0.145	0.141	0.137	0.135	0.132	0.13	0.129	0.129	0.129	0.129	0.131	0.132	0.135	0.138	0.142	0.145	0.147	0.149	0.151	0.153	0.156	0.161	0.165
C11	Blank	DMSO_Blank		DMSO		Standard_Development	Run094	Standard_Measurement	Plate_01	Clariostar_Study	MB	Biofoundry_,_London	Linear_Dilution_Pattern_V2	0.12	0.116	0.111	0.107	0.103	0.099	0.094	0.092	0.089	0.085	0.081	0.076	0.073	0.069	0.066	0.064	0.062	0.06	0.058	0.057	0.057	0.055	0.054	0.054	0.053	0.052	0.052	0.052	0.051	0.05	0.05	0.05	0.05	0.049	0.049	0.048
C12	Blank	DMSO_Blank		DMSO		Standard_Development	Run094	Standard_Measurement	Plate_01	Clariostar_Study	MB	Biofoundry_,_London	Linear_Dilution_Pattern_V2	0.115	0.11	0.106	0.104	0.1	0.096	0.092	0.089	0.086	0.082	0.077	0.073	0.07	0.067	0.064	0.061	0.059	0.057	0.056	0.055	0.054	0.053	0.052	0.052	0.051	0.051	0.05	0.05	0.049	0.049	0.048	0.048	0.048	0.047	0.047	0.046
D01	Sample	Dilution_95%	0.95	DMSO	Lycopene	Standard_Development	Run094	Standard_Measurement	Plate_01	Clariostar_Study	MB	Biofoundry_,_London	Linear_Dilution_Pattern_V2	0.682	0.684	0.682	0.676	0.672	0.667	0.664	0.665	0.669	0.675	0.676	0.675	0.668	0.657	0.651	0.644	0.637	0.631	0.628	0.625	0.624	0.622	0.625	0.632	0.641	0.654	0.67	0.685	0.699	0.71	0.719	0.726	0.735	0.745	0.759	0.779
D02	Sample	Dilution_75%	0.75	DMSO	Lycopene	Standard_Development	Run094	Standard_Measurement	Plate_01	Clariostar_Study	MB	Biofoundry_,_London	Linear_Dilution_Pattern_V2	0.577	0.575	0.573	0.568	0.564	0.559	0.557	0.555	0.558	0.561	0.562	0.56	0.554	0.545	0.539	0.533	0.526	0.522	0.519	0.517	0.516	0.515	0.516	0.521	0.529	0.538	0.551	0.564	0.575	0.582	0.59	0.596	0.602	0.611	0.623	0.638
D03	Sample	Dilution_55%	0.55	DMSO	Lycopene	Standard_Development	Run094	Standard_Measurement	Plate_01	Clariostar_Study	MB	Biofoundry_,_London	Linear_Dilution_Pattern_V2	0.432	0.43	0.428	0.422	0.42	0.416	0.412	0.412	0.413	0.413	0.413	0.41	0.406	0.398	0.393	0.387	0.383	0.379	0.376	0.374	0.373	0.374	0.375	0.377	0.383	0.391	0.4	0.411	0.418	0.424	0.43	0.435	0.44	0.446	0.455	0.466
D04	Sample	Dilution_35%	0.35	DMSO	Lycopene	Standard_Development	Run094	Standard_Measurement	Plate_01	Clariostar_Study	MB	Biofoundry_,_London	Linear_Dilution_Pattern_V2	0.321	0.318	0.315	0.31	0.307	0.302	0.3	0.297	0.298	0.298	0.295	0.293	0.288	0.282	0.278	0.274	0.271	0.266	0.264	0.262	0.261	0.261	0.262	0.264	0.267	0.272	0.278	0.284	0.29	0.294	0.297	0.3	0.303	0.308	0.313	0.321
D05	Sample	Dilution_15%	0.15	DMSO	Lycopene	Standard_Development	Run094	Standard_Measurement	Plate_01	Clariostar_Study	MB	Biofoundry_,_London	Linear_Dilution_Pattern_V2	0.186	0.184	0.18	0.177	0.173	0.17	0.166	0.163	0.161	0.16	0.157	0.154	0.149	0.145	0.141	0.138	0.136	0.133	0.133	0.131	0.129	0.13	0.13	0.131	0.133	0.136	0.139	0.142	0.145	0.147	0.149	0.151	0.153	0.156	0.16	0.164
D06	Sample	Dilution_95%	0.95	DMSO	Lycopene	Standard_Development	Run094	Standard_Measurement	Plate_01	Clariostar_Study	MB	Biofoundry_,_London	Linear_Dilution_Pattern_V2	0.654	0.653	0.652	0.646	0.643	0.637	0.635	0.637	0.641	0.646	0.648	0.647	0.642	0.632	0.625	0.62	0.611	0.605	0.603	0.601	0.599	0.599	0.601	0.607	0.617	0.631	0.648	0.663	0.678	0.689	0.7	0.708	0.717	0.729	0.744	0.763
D07	Sample	Dilution_75%	0.75	DMSO	Lycopene	Standard_Development	Run094	Standard_Measurement	Plate_01	Clariostar_Study	MB	Biofoundry_,_London	Linear_Dilution_Pattern_V2	0.564	0.563	0.56	0.556	0.553	0.548	0.545	0.544	0.548	0.551	0.553	0.551	0.546	0.538	0.531	0.526	0.519	0.515	0.511	0.509	0.507	0.507	0.509	0.514	0.521	0.531	0.546	0.557	0.568	0.578	0.586	0.591	0.599	0.608	0.62	0.635
D08	Sample	Dilution_55%	0.55	DMSO	Lycopene	Standard_Development	Run094	Standard_Measurement	Plate_01	Clariostar_Study	MB	Biofoundry_,_London	Linear_Dilution_Pattern_V2	0.439	0.438	0.435	0.429	0.425	0.421	0.418	0.418	0.419	0.421	0.423	0.419	0.414	0.408	0.401	0.397	0.393	0.389	0.387	0.384	0.382	0.382	0.384	0.388	0.392	0.4	0.41	0.419	0.427	0.433	0.439	0.444	0.448	0.454	0.463	0.474
D09	Sample	Dilution_35%	0.35	DMSO	Lycopene	Standard_Development	Run094	Standard_Measurement	Plate_01	Clariostar_Study	MB	Biofoundry_,_London	Linear_Dilution_Pattern_V2	0.316	0.314	0.312	0.307	0.304	0.3	0.296	0.294	0.294	0.293	0.293	0.289	0.284	0.279	0.274	0.269	0.266	0.263	0.261	0.258	0.258	0.258	0.259	0.26	0.264	0.269	0.275	0.281	0.286	0.29	0.294	0.296	0.299	0.304	0.309	0.316
D10	Sample	Dilution_15%	0.15	DMSO	Lycopene	Standard_Development	Run094	Standard_Measurement	Plate_01	Clariostar_Study	MB	Biofoundry_,_London	Linear_Dilution_Pattern_V2	0.186	0.183	0.179	0.174	0.171	0.167	0.164	0.161	0.159	0.158	0.156	0.152	0.148	0.144	0.14	0.136	0.135	0.133	0.131	0.129	0.129	0.129	0.129	0.13	0.132	0.135	0.138	0.141	0.144	0.146	0.149	0.151	0.153	0.156	0.159	0.163
D11	Blank	DMSO_Blank		DMSO		Standard_Development	Run094	Standard_Measurement	Plate_01	Clariostar_Study	MB	Biofoundry_,_London	Linear_Dilution_Pattern_V2	0.118	0.113	0.11	0.106	0.102	0.098	0.094	0.091	0.088	0.084	0.08	0.075	0.072	0.068	0.065	0.063	0.061	0.059	0.058	0.057	0.056	0.054	0.054	0.053	0.052	0.052	0.052	0.051	0.05	0.05	0.05	0.049	0.049	0.049	0.048	0.047
D12	Blank	DMSO_Blank		DMSO		Standard_Development	Run094	Standard_Measurement	Plate_01	Clariostar_Study	MB	Biofoundry_,_London	Linear_Dilution_Pattern_V2	0.114	0.11	0.107	0.102	0.099	0.095	0.091	0.088	0.085	0.081	0.078	0.074	0.07	0.067	0.064	0.062	0.06	0.057	0.056	0.055	0.054	0.054	0.052	0.052	0.051	0.051	0.051	0.05	0.05	0.049	0.049	0.048	0.048	0.048	0.048	0.047
E01	Sample	Dilution_90%	0.9	DMSO	Lycopene	Standard_Development	Run094	Standard_Measurement	Plate_01	Clariostar_Study	MB	Biofoundry_,_London	Linear_Dilution_Pattern_V2	0.674	0.674	0.673	0.668	0.664	0.66	0.656	0.656	0.66	0.665	0.666	0.663	0.657	0.648	0.641	0.634	0.628	0.623	0.619	0.616	0.614	0.614	0.616	0.619	0.63	0.642	0.657	0.67	0.682	0.693	0.701	0.708	0.714	0.723	0.737	0.755
E02	Sample	Dilution_70%	0.7	DMSO	Lycopene	Standard_Development	Run094	Standard_Measurement	Plate_01	Clariostar_Study	MB	Biofoundry_,_London	Linear_Dilution_Pattern_V2	0.54	0.54	0.538	0.533	0.529	0.524	0.521	0.521	0.522	0.526	0.526	0.523	0.519	0.512	0.505	0.499	0.494	0.489	0.485	0.484	0.482	0.481	0.483	0.488	0.495	0.503	0.516	0.527	0.538	0.546	0.552	0.558	0.565	0.572	0.583	0.598
E03	Sample	Dilution_50%	0.5	DMSO	Lycopene	Standard_Development	Run094	Standard_Measurement	Plate_01	Clariostar_Study	MB	Biofoundry_,_London	Linear_Dilution_Pattern_V2	0.411	0.409	0.408	0.405	0.4	0.396	0.393	0.392	0.391	0.392	0.391	0.388	0.383	0.378	0.372	0.367	0.362	0.359	0.357	0.355	0.354	0.354	0.355	0.357	0.362	0.369	0.378	0.387	0.394	0.4	0.405	0.41	0.414	0.42	0.429	0.439
E04	Sample	Dilution_30%	0.3	DMSO	Lycopene	Standard_Development	Run094	Standard_Measurement	Plate_01	Clariostar_Study	MB	Biofoundry_,_London	Linear_Dilution_Pattern_V2	0.29	0.287	0.284	0.279	0.276	0.273	0.268	0.266	0.267	0.266	0.264	0.26	0.256	0.251	0.246	0.242	0.239	0.236	0.234	0.233	0.232	0.231	0.232	0.234	0.237	0.241	0.247	0.252	0.256	0.259	0.262	0.264	0.267	0.271	0.276	0.282
E05	Sample	Dilution_10%	0.1	DMSO	Lycopene	Standard_Development	Run094	Standard_Measurement	Plate_01	Clariostar_Study	MB	Biofoundry_,_London	Linear_Dilution_Pattern_V2	0.159	0.155	0.151	0.146	0.143	0.139	0.135	0.133	0.132	0.129	0.127	0.123	0.12	0.116	0.112	0.109	0.107	0.104	0.103	0.102	0.101	0.101	0.101	0.102	0.103	0.105	0.107	0.11	0.112	0.113	0.115	0.117	0.118	0.121	0.123	0.126
E06	Sample	Dilution_90%	0.9	DMSO	Lycopene	Standard_Development	Run094	Standard_Measurement	Plate_01	Clariostar_Study	MB	Biofoundry_,_London	Linear_Dilution_Pattern_V2	0.621	0.62	0.619	0.614	0.609	0.603	0.6	0.602	0.606	0.611	0.613	0.612	0.607	0.599	0.591	0.584	0.579	0.572	0.567	0.565	0.564	0.564	0.567	0.573	0.581	0.594	0.609	0.625	0.638	0.649	0.658	0.665	0.674	0.684	0.698	0.717
E07	Sample	Dilution_70%	0.7	DMSO	Lycopene	Standard_Development	Run094	Standard_Measurement	Plate_01	Clariostar_Study	MB	Biofoundry_,_London	Linear_Dilution_Pattern_V2	0.535	0.533	0.53	0.526	0.522	0.517	0.514	0.514	0.517	0.52	0.522	0.519	0.513	0.505	0.5	0.494	0.488	0.483	0.481	0.479	0.477	0.477	0.479	0.483	0.489	0.499	0.51	0.522	0.533	0.541	0.548	0.554	0.559	0.567	0.578	0.592
E08	Sample	Dilution_50%	0.5	DMSO	Lycopene	Standard_Development	Run094	Standard_Measurement	Plate_01	Clariostar_Study	MB	Biofoundry_,_London	Linear_Dilution_Pattern_V2	0.415	0.413	0.411	0.407	0.403	0.397	0.393	0.393	0.395	0.396	0.397	0.393	0.388	0.383	0.377	0.373	0.368	0.364	0.362	0.359	0.357	0.357	0.359	0.361	0.367	0.374	0.383	0.391	0.398	0.403	0.408	0.413	0.417	0.422	0.431	0.44
E09	Sample	Dilution_30%	0.3	DMSO	Lycopene	Standard_Development	Run094	Standard_Measurement	Plate_01	Clariostar_Study	MB	Biofoundry_,_London	Linear_Dilution_Pattern_V2	0.281	0.278	0.275	0.27	0.267	0.262	0.259	0.258	0.256	0.256	0.255	0.251	0.247	0.241	0.237	0.233	0.23	0.227	0.225	0.223	0.222	0.222	0.223	0.225	0.228	0.232	0.237	0.242	0.246	0.25	0.253	0.255	0.258	0.262	0.267	0.273
E10	Sample	Dilution_10%	0.1	DMSO	Lycopene	Standard_Development	Run094	Standard_Measurement	Plate_01	Clariostar_Study	MB	Biofoundry_,_London	Linear_Dilution_Pattern_V2	0.157	0.153	0.149	0.144	0.142	0.138	0.135	0.132	0.129	0.128	0.124	0.12	0.116	0.113	0.109	0.106	0.104	0.102	0.1	0.099	0.099	0.099	0.099	0.1	0.1	0.102	0.105	0.107	0.11	0.111	0.113	0.114	0.117	0.118	0.121	0.125
E11	Blank	DMSO_Blank		DMSO		Standard_Development	Run094	Standard_Measurement	Plate_01	Clariostar_Study	MB	Biofoundry_,_London	Linear_Dilution_Pattern_V2	0.113	0.109	0.105	0.102	0.098	0.094	0.091	0.087	0.084	0.081	0.076	0.072	0.069	0.066	0.063	0.061	0.059	0.057	0.055	0.054	0.053	0.053	0.052	0.051	0.051	0.05	0.049	0.049	0.049	0.048	0.048	0.047	0.047	0.047	0.047	0.046
E12	Blank	DMSO_Blank		DMSO		Standard_Development	Run094	Standard_Measurement	Plate_01	Clariostar_Study	MB	Biofoundry_,_London	Linear_Dilution_Pattern_V2	0.113	0.109	0.105	0.102	0.099	0.095	0.091	0.088	0.085	0.081	0.077	0.072	0.069	0.067	0.063	0.061	0.059	0.058	0.056	0.055	0.054	0.053	0.052	0.052	0.052	0.051	0.051	0.051	0.05	0.049	0.049	0.049	0.048	0.048	0.048	0.047
F01	Sample	Dilution_90%	0.9	DMSO	Lycopene	Standard_Development	Run094	Standard_Measurement	Plate_01	Clariostar_Study	MB	Biofoundry_,_London	Linear_Dilution_Pattern_V2	0.679	0.679	0.675	0.67	0.666	0.662	0.66	0.66	0.663	0.668	0.669	0.668	0.662	0.654	0.646	0.639	0.633	0.627	0.624	0.621	0.619	0.618	0.621	0.626	0.635	0.647	0.662	0.676	0.689	0.698	0.708	0.715	0.722	0.73	0.744	0.762
F02	Sample	Dilution_70%	0.7	DMSO	Lycopene	Standard_Development	Run094	Standard_Measurement	Plate_01	Clariostar_Study	MB	Biofoundry_,_London	Linear_Dilution_Pattern_V2	0.52	0.517	0.515	0.511	0.505	0.501	0.497	0.498	0.499	0.503	0.504	0.5	0.496	0.487	0.48	0.475	0.471	0.465	0.463	0.461	0.459	0.458	0.46	0.465	0.472	0.482	0.496	0.507	0.517	0.524	0.532	0.538	0.544	0.553	0.564	0.578
F03	Sample	Dilution_50%	0.5	DMSO	Lycopene	Standard_Development	Run094	Standard_Measurement	Plate_01	Clariostar_Study	MB	Biofoundry_,_London	Linear_Dilution_Pattern_V2	0.439	0.437	0.435	0.431	0.428	0.423	0.419	0.419	0.419	0.421	0.42	0.416	0.412	0.405	0.4	0.395	0.39	0.387	0.385	0.382	0.381	0.38	0.382	0.384	0.388	0.395	0.404	0.412	0.419	0.424	0.428	0.432	0.435	0.441	0.448	0.457
F04	Sample	Dilution_30%	0.3	DMSO	Lycopene	Standard_Development	Run094	Standard_Measurement	Plate_01	Clariostar_Study	MB	Biofoundry_,_London	Linear_Dilution_Pattern_V2	0.301	0.298	0.294	0.29	0.286	0.282	0.278	0.276	0.275	0.275	0.274	0.271	0.266	0.26	0.255	0.253	0.249	0.246	0.244	0.242	0.241	0.24	0.241	0.243	0.246	0.249	0.255	0.26	0.264	0.267	0.271	0.273	0.275	0.279	0.284	0.29
F05	Sample	Dilution_10%	0.1	DMSO	Lycopene	Standard_Development	Run094	Standard_Measurement	Plate_01	Clariostar_Study	MB	Biofoundry_,_London	Linear_Dilution_Pattern_V2	0.159	0.156	0.151	0.147	0.144	0.14	0.136	0.134	0.132	0.129	0.127	0.123	0.119	0.115	0.111	0.109	0.106	0.104	0.103	0.102	0.101	0.101	0.101	0.102	0.103	0.105	0.108	0.11	0.112	0.113	0.116	0.117	0.118	0.121	0.123	0.127
F06	Sample	Dilution_90%	0.9	DMSO	Lycopene	Standard_Development	Run094	Standard_Measurement	Plate_01	Clariostar_Study	MB	Biofoundry_,_London	Linear_Dilution_Pattern_V2	0.628	0.627	0.625	0.621	0.615	0.611	0.608	0.609	0.613	0.619	0.621	0.619	0.615	0.606	0.597	0.59	0.585	0.578	0.576	0.574	0.572	0.571	0.573	0.58	0.589	0.602	0.619	0.634	0.646	0.657	0.666	0.674	0.683	0.693	0.708	0.727
F07	Sample	Dilution_70%	0.7	DMSO	Lycopene	Standard_Development	Run094	Standard_Measurement	Plate_01	Clariostar_Study	MB	Biofoundry_,_London	Linear_Dilution_Pattern_V2	0.512	0.509	0.506	0.502	0.498	0.494	0.491	0.49	0.492	0.496	0.496	0.495	0.491	0.483	0.476	0.47	0.465	0.461	0.457	0.455	0.455	0.454	0.456	0.461	0.469	0.478	0.491	0.502	0.513	0.52	0.527	0.535	0.541	0.548	0.561	0.576
F08	Sample	Dilution_50%	0.5	DMSO	Lycopene	Standard_Development	Run094	Standard_Measurement	Plate_01	Clariostar_Study	MB	Biofoundry_,_London	Linear_Dilution_Pattern_V2	0.403	0.401	0.398	0.393	0.389	0.385	0.381	0.381	0.382	0.385	0.383	0.381	0.376	0.369	0.363	0.36	0.355	0.352	0.349	0.347	0.346	0.345	0.346	0.35	0.356	0.362	0.371	0.379	0.387	0.393	0.397	0.401	0.407	0.412	0.419	0.429
F09	Sample	Dilution_30%	0.3	DMSO	Lycopene	Standard_Development	Run094	Standard_Measurement	Plate_01	Clariostar_Study	MB	Biofoundry_,_London	Linear_Dilution_Pattern_V2	0.281	0.279	0.276	0.271	0.267	0.263	0.259	0.257	0.257	0.257	0.255	0.251	0.248	0.242	0.237	0.234	0.23	0.227	0.225	0.224	0.223	0.222	0.223	0.225	0.228	0.232	0.237	0.243	0.247	0.251	0.254	0.256	0.259	0.263	0.268	0.274
F10	Sample	Dilution_10%	0.1	DMSO	Lycopene	Standard_Development	Run094	Standard_Measurement	Plate_01	Clariostar_Study	MB	Biofoundry_,_London	Linear_Dilution_Pattern_V2	0.159	0.156	0.153	0.149	0.145	0.141	0.137	0.134	0.133	0.13	0.127	0.123	0.119	0.115	0.112	0.109	0.107	0.104	0.103	0.102	0.101	0.101	0.101	0.102	0.103	0.106	0.108	0.11	0.112	0.114	0.115	0.117	0.118	0.12	0.123	0.127
F11	Blank	DMSO		DMSO		Standard_Development	Run094	Standard_Measurement	Plate_01	Clariostar_Study	MB	Biofoundry_,_London	Linear_Dilution_Pattern_V2	0.116	0.112	0.108	0.104	0.101	0.097	0.094	0.09	0.086	0.082	0.078	0.074	0.07	0.067	0.064	0.062	0.06	0.057	0.056	0.055	0.055	0.054	0.053	0.052	0.051	0.05	0.05	0.05	0.05	0.048	0.048	0.048	0.048	0.047	0.047	0.047
F12	Blank	DMSO		DMSO		Standard_Development	Run094	Standard_Measurement	Plate_01	Clariostar_Study	MB	Biofoundry_,_London	Linear_Dilution_Pattern_V2	0.118	0.114	0.109	0.105	0.102	0.098	0.093	0.091	0.088	0.084	0.08	0.075	0.071	0.068	0.065	0.063	0.061	0.058	0.057	0.056	0.054	0.053	0.053	0.052	0.052	0.051	0.051	0.05	0.05	0.049	0.049	0.049	0.048	0.048	0.047	0.047
G01	Sample	Dilution_85%	0.85	DMSO	Lycopene	Standard_Development	Run094	Standard_Measurement	Plate_01	Clariostar_Study	MB	Biofoundry_,_London	Linear_Dilution_Pattern_V2	0.639	0.639	0.638	0.631	0.627	0.624	0.622	0.621	0.624	0.627	0.629	0.626	0.62	0.612	0.604	0.598	0.592	0.586	0.583	0.581	0.579	0.579	0.58	0.586	0.593	0.604	0.619	0.632	0.643	0.653	0.662	0.668	0.675	0.684	0.696	0.713
G02	Sample	Dilution_65%	0.65	DMSO	Lycopene	Standard_Development	Run094	Standard_Measurement	Plate_01	Clariostar_Study	MB	Biofoundry_,_London	Linear_Dilution_Pattern_V2	0.513	0.512	0.51	0.506	0.501	0.496	0.494	0.494	0.494	0.495	0.498	0.495	0.489	0.482	0.475	0.47	0.465	0.46	0.457	0.455	0.454	0.453	0.454	0.459	0.465	0.473	0.484	0.495	0.504	0.512	0.519	0.523	0.529	0.536	0.546	0.558
G03	Sample	Dilution_45%	0.45	DMSO	Lycopene	Standard_Development	Run094	Standard_Measurement	Plate_01	Clariostar_Study	MB	Biofoundry_,_London	Linear_Dilution_Pattern_V2	0.463	0.46	0.458	0.454	0.45	0.446	0.443	0.442	0.441	0.441	0.441	0.439	0.433	0.428	0.421	0.417	0.413	0.408	0.406	0.403	0.401	0.401	0.4	0.404	0.408	0.413	0.421	0.428	0.433	0.438	0.441	0.445	0.448	0.452	0.458	0.467
G04	Sample	Dilution_25%	0.25	DMSO	Lycopene	Standard_Development	Run094	Standard_Measurement	Plate_01	Clariostar_Study	MB	Biofoundry_,_London	Linear_Dilution_Pattern_V2	0.26	0.257	0.254	0.25	0.246	0.241	0.238	0.236	0.234	0.233	0.232	0.229	0.224	0.219	0.215	0.211	0.208	0.205	0.203	0.201	0.201	0.201	0.201	0.202	0.205	0.208	0.213	0.217	0.221	0.223	0.227	0.229	0.231	0.234	0.238	0.243
G05	Sample	Dilution_05%	0.0499999999999999	DMSO	Lycopene	Standard_Development	Run094	Standard_Measurement	Plate_01	Clariostar_Study	MB	Biofoundry_,_London	Linear_Dilution_Pattern_V2	0.134	0.13	0.127	0.122	0.119	0.114	0.11	0.108	0.106	0.103	0.101	0.096	0.093	0.089	0.085	0.083	0.081	0.078	0.077	0.076	0.075	0.075	0.074	0.075	0.075	0.076	0.077	0.078	0.079	0.079	0.08	0.081	0.082	0.083	0.084	0.085
G06	Sample	Dilution_85%	0.85	DMSO	Lycopene	Standard_Development	Run094	Standard_Measurement	Plate_01	Clariostar_Study	MB	Biofoundry_,_London	Linear_Dilution_Pattern_V2	0.599	0.597	0.595	0.589	0.584	0.579	0.577	0.578	0.582	0.587	0.59	0.586	0.582	0.573	0.565	0.56	0.553	0.547	0.545	0.542	0.541	0.541	0.542	0.548	0.557	0.57	0.584	0.598	0.611	0.62	0.63	0.637	0.645	0.655	0.668	0.685
G07	Sample	Dilution_65%	0.65	DMSO	Lycopene	Standard_Development	Run094	Standard_Measurement	Plate_01	Clariostar_Study	MB	Biofoundry_,_London	Linear_Dilution_Pattern_V2	0.479	0.477	0.473	0.468	0.464	0.461	0.458	0.458	0.461	0.463	0.464	0.461	0.456	0.45	0.443	0.437	0.434	0.429	0.426	0.424	0.422	0.422	0.423	0.428	0.434	0.444	0.456	0.467	0.477	0.484	0.492	0.497	0.503	0.511	0.521	0.535
G08	Sample	Dilution_45%	0.45	DMSO	Lycopene	Standard_Development	Run094	Standard_Measurement	Plate_01	Clariostar_Study	MB	Biofoundry_,_London	Linear_Dilution_Pattern_V2	0.375	0.372	0.369	0.363	0.359	0.355	0.351	0.351	0.352	0.353	0.352	0.351	0.346	0.34	0.334	0.33	0.327	0.322	0.32	0.319	0.318	0.317	0.318	0.322	0.326	0.332	0.34	0.346	0.353	0.359	0.363	0.367	0.371	0.376	0.383	0.392
G09	Sample	Dilution_25%	0.25	DMSO	Lycopene	Standard_Development	Run094	Standard_Measurement	Plate_01	Clariostar_Study	MB	Biofoundry_,_London	Linear_Dilution_Pattern_V2	0.254	0.251	0.248	0.244	0.24	0.236	0.232	0.231	0.229	0.229	0.227	0.223	0.219	0.215	0.21	0.207	0.204	0.201	0.199	0.198	0.197	0.197	0.197	0.199	0.202	0.205	0.209	0.214	0.217	0.22	0.223	0.225	0.227	0.231	0.235	0.24
G10	Sample	Dilution_05%	0.0499999999999999	DMSO	Lycopene	Standard_Development	Run094	Standard_Measurement	Plate_01	Clariostar_Study	MB	Biofoundry_,_London	Linear_Dilution_Pattern_V2	0.134	0.13	0.126	0.121	0.117	0.114	0.11	0.107	0.105	0.102	0.099	0.095	0.091	0.086	0.084	0.082	0.079	0.077	0.075	0.074	0.074	0.073	0.073	0.074	0.074	0.075	0.076	0.077	0.078	0.079	0.08	0.08	0.081	0.082	0.084	0.085
G11	Blank	DMSO_Blank		DMSO		Standard_Development	Run094	Standard_Measurement	Plate_01	Clariostar_Study	MB	Biofoundry_,_London	Linear_Dilution_Pattern_V2	0.115	0.111	0.106	0.102	0.098	0.094	0.089	0.088	0.085	0.082	0.079	0.074	0.071	0.067	0.064	0.062	0.06	0.058	0.057	0.055	0.054	0.053	0.052	0.052	0.052	0.051	0.051	0.051	0.049	0.049	0.049	0.048	0.048	0.047	0.047	0.045
G12	Blank	DMSO_Blank		DMSO		Standard_Development	Run094	Standard_Measurement	Plate_01	Clariostar_Study	MB	Biofoundry_,_London	Linear_Dilution_Pattern_V2	0.112	0.108	0.104	0.1	0.097	0.093	0.09	0.087	0.083	0.08	0.075	0.072	0.068	0.065	0.062	0.061	0.059	0.056	0.055	0.054	0.054	0.053	0.052	0.051	0.05	0.05	0.05	0.049	0.049	0.048	0.048	0.048	0.047	0.047	0.046	0.046
H01	Sample	Dilution_85%	0.85	DMSO	Lycopene	Standard_Development	Run094	Standard_Measurement	Plate_01	Clariostar_Study	MB	Biofoundry_,_London	Linear_Dilution_Pattern_V2	0.653	0.652	0.649	0.644	0.641	0.634	0.631	0.633	0.635	0.639	0.639	0.635	0.63	0.619	0.611	0.606	0.601	0.595	0.591	0.588	0.586	0.584	0.585	0.591	0.599	0.61	0.624	0.637	0.648	0.658	0.666	0.672	0.679	0.688	0.699	0.716
H02	Sample	Dilution_65%	0.65	DMSO	Lycopene	Standard_Development	Run094	Standard_Measurement	Plate_01	Clariostar_Study	MB	Biofoundry_,_London	Linear_Dilution_Pattern_V2	0.542	0.54	0.537	0.533	0.529	0.525	0.522	0.521	0.521	0.524	0.525	0.523	0.517	0.509	0.503	0.498	0.493	0.489	0.486	0.483	0.481	0.48	0.482	0.486	0.492	0.499	0.51	0.52	0.53	0.536	0.543	0.547	0.552	0.558	0.568	0.581
H03	Sample	Dilution_45%	0.45	DMSO	Lycopene	Standard_Development	Run094	Standard_Measurement	Plate_01	Clariostar_Study	MB	Biofoundry_,_London	Linear_Dilution_Pattern_V2	0.376	0.374	0.371	0.366	0.361	0.356	0.354	0.353	0.353	0.352	0.353	0.349	0.344	0.338	0.332	0.328	0.324	0.321	0.317	0.316	0.315	0.314	0.315	0.318	0.322	0.329	0.337	0.344	0.35	0.356	0.361	0.364	0.368	0.373	0.38	0.389
H04	Sample	Dilution_25%	0.25	DMSO	Lycopene	Standard_Development	Run094	Standard_Measurement	Plate_01	Clariostar_Study	MB	Biofoundry_,_London	Linear_Dilution_Pattern_V2	0.256	0.254	0.25	0.245	0.24	0.236	0.232	0.23	0.23	0.228	0.225	0.222	0.217	0.212	0.207	0.204	0.2	0.197	0.196	0.194	0.193	0.192	0.193	0.194	0.197	0.2	0.205	0.209	0.212	0.215	0.218	0.221	0.223	0.226	0.23	0.235
H05	Sample	Dilution_05%	0.0499999999999999	DMSO	Lycopene	Standard_Development	Run094	Standard_Measurement	Plate_01	Clariostar_Study	MB	Biofoundry_,_London	Linear_Dilution_Pattern_V2	0.14	0.136	0.132	0.127	0.123	0.119	0.114	0.112	0.11	0.107	0.103	0.099	0.095	0.09	0.086	0.084	0.082	0.079	0.078	0.077	0.076	0.076	0.075	0.075	0.076	0.077	0.078	0.079	0.08	0.08	0.081	0.082	0.083	0.084	0.085	0.086
H06	Sample	Dilution_85%	0.85	DMSO	Lycopene	Standard_Development	Run094	Standard_Measurement	Plate_01	Clariostar_Study	MB	Biofoundry_,_London	Linear_Dilution_Pattern_V2	0.599	0.599	0.597	0.591	0.586	0.583	0.58	0.579	0.583	0.588	0.59	0.587	0.584	0.575	0.566	0.56	0.554	0.549	0.546	0.543	0.542	0.541	0.544	0.549	0.558	0.571	0.585	0.6	0.613	0.623	0.633	0.639	0.646	0.656	0.67	0.687
H07	Sample	Dilution_65%	0.65	DMSO	Lycopene	Standard_Development	Run094	Standard_Measurement	Plate_01	Clariostar_Study	MB	Biofoundry_,_London	Linear_Dilution_Pattern_V2	0.483	0.48	0.476	0.471	0.468	0.463	0.459	0.46	0.462	0.466	0.468	0.464	0.458	0.452	0.444	0.44	0.435	0.431	0.428	0.425	0.424	0.423	0.425	0.43	0.436	0.446	0.457	0.468	0.478	0.486	0.492	0.497	0.503	0.511	0.522	0.534
H08	Sample	Dilution_45%	0.45	DMSO	Lycopene	Standard_Development	Run094	Standard_Measurement	Plate_01	Clariostar_Study	MB	Biofoundry_,_London	Linear_Dilution_Pattern_V2	0.364	0.363	0.358	0.354	0.35	0.346	0.342	0.341	0.341	0.341	0.34	0.337	0.332	0.326	0.32	0.316	0.312	0.308	0.305	0.304	0.303	0.303	0.303	0.306	0.312	0.318	0.326	0.334	0.34	0.345	0.35	0.354	0.359	0.364	0.371	0.38
H09	Sample	Dilution_25%	0.25	DMSO	Lycopene	Standard_Development	Run094	Standard_Measurement	Plate_01	Clariostar_Study	MB	Biofoundry_,_London	Linear_Dilution_Pattern_V2	0.253	0.249	0.246	0.242	0.238	0.234	0.229	0.227	0.226	0.226	0.223	0.219	0.215	0.21	0.205	0.201	0.198	0.196	0.193	0.192	0.191	0.19	0.191	0.193	0.195	0.198	0.203	0.207	0.21	0.213	0.215	0.218	0.221	0.224	0.228	0.233
H10	Sample	Dilution_05%	0.0499999999999999	DMSO	Lycopene	Standard_Development	Run094	Standard_Measurement	Plate_01	Clariostar_Study	MB	Biofoundry_,_London	Linear_Dilution_Pattern_V2	0.136	0.132	0.128	0.124	0.121	0.118	0.113	0.11	0.106	0.104	0.1	0.096	0.092	0.089	0.086	0.083	0.08	0.078	0.076	0.076	0.075	0.075	0.074	0.073	0.074	0.075	0.076	0.078	0.078	0.078	0.079	0.08	0.081	0.082	0.083	0.085
H11	Blank	DMSO_Blank		DMSO		Standard_Development	Run094	Standard_Measurement	Plate_01	Clariostar_Study	MB	Biofoundry_,_London	Linear_Dilution_Pattern_V2	0.123	0.118	0.114	0.11	0.106	0.102	0.098	0.095	0.092	0.088	0.084	0.08	0.075	0.072	0.068	0.066	0.064	0.062	0.06	0.059	0.058	0.056	0.056	0.056	0.054	0.054	0.054	0.054	0.053	0.052	0.052	0.052	0.051	0.051	0.051	0.049
H12	Blank	DMSO_Blank		DMSO		Standard_Development	Run094	Standard_Measurement	Plate_01	Clariostar_Study	MB	Biofoundry_,_London	Linear_Dilution_Pattern_V2	0.117	0.113	0.109	0.105	0.102	0.098	0.093	0.09	0.086	0.083	0.078	0.073	0.07	0.067	0.064	0.062	0.06	0.057	0.056	0.054	0.054	0.053	0.052	0.051	0.05	0.05	0.05	0.05	0.049	0.048	0.048	0.048	0.047	0.047	0.046	0.045
A01	Sample	Dilution_100%	1.0	DMSO	Lycopene	Standard_Development	Run094	Standard_Measurement	Plate_01	Clariostar_Study	MB	Biofoundry_,_London	Linear_Dilution_Pattern_V2	0.689	0.691	0.689	0.684	0.679	0.673	0.67	0.671	0.674	0.678	0.683	0.682	0.672	0.663	0.655	0.646	0.642	0.636	0.631	0.628	0.625	0.626	0.629	0.636	0.646	0.659	0.676	0.693	0.706	0.719	0.73	0.738	0.747	0.758	0.774	0.795
A02	Sample	Dilution_80%	0.8	DMSO	Lycopene	Standard_Development	Run094	Standard_Measurement	Plate_01	Clariostar_Study	MB	Biofoundry_,_London	Linear_Dilution_Pattern_V2	0.589	0.589	0.585	0.58	0.575	0.57	0.567	0.567	0.568	0.574	0.575	0.573	0.567	0.556	0.548	0.542	0.537	0.533	0.529	0.526	0.524	0.523	0.525	0.531	0.541	0.55	0.563	0.575	0.587	0.598	0.605	0.612	0.618	0.626	0.639	0.655
A03	Sample	Dilution_60%	0.6	DMSO	Lycopene	Standard_Development	Run094	Standard_Measurement	Plate_01	Clariostar_Study	MB	Biofoundry_,_London	Linear_Dilution_Pattern_V2	0.474	0.474	0.471	0.466	0.462	0.459	0.456	0.455	0.455	0.456	0.457	0.454	0.45	0.443	0.435	0.43	0.426	0.422	0.418	0.416	0.414	0.413	0.415	0.419	0.426	0.434	0.444	0.454	0.461	0.468	0.475	0.48	0.485	0.492	0.501	0.514
A04	Sample	Dilution_40%	0.4	DMSO	Lycopene	Standard_Development	Run094	Standard_Measurement	Plate_01	Clariostar_Study	MB	Biofoundry_,_London	Linear_Dilution_Pattern_V2	0.346	0.344	0.342	0.338	0.334	0.329	0.326	0.324	0.324	0.325	0.323	0.319	0.315	0.31	0.304	0.299	0.296	0.293	0.29	0.287	0.286	0.285	0.286	0.289	0.294	0.298	0.306	0.312	0.318	0.323	0.327	0.33	0.333	0.338	0.345	0.353
A05	Sample	Dilution_20%	0.2	DMSO	Lycopene	Standard_Development	Run094	Standard_Measurement	Plate_01	Clariostar_Study	MB	Biofoundry_,_London	Linear_Dilution_Pattern_V2	0.226	0.224	0.22	0.216	0.212	0.208	0.204	0.201	0.199	0.196	0.195	0.191	0.187	0.182	0.177	0.175	0.171	0.169	0.167	0.165	0.163	0.164	0.164	0.165	0.168	0.17	0.174	0.177	0.18	0.183	0.185	0.187	0.189	0.192	0.196	0.2
A06	Sample	Dilution_100%	1.0	DMSO	Lycopene	Standard_Development	Run094	Standard_Measurement	Plate_01	Clariostar_Study	MB	Biofoundry_,_London	Linear_Dilution_Pattern_V2	0.655	0.655	0.653	0.65	0.644	0.639	0.637	0.637	0.64	0.646	0.649	0.649	0.643	0.635	0.624	0.617	0.611	0.606	0.602	0.598	0.595	0.597	0.6	0.607	0.618	0.632	0.65	0.666	0.681	0.694	0.704	0.713	0.723	0.736	0.753	0.773
A07	Sample	Dilution_80%	0.8	DMSO	Lycopene	Standard_Development	Run094	Standard_Measurement	Plate_01	Clariostar_Study	MB	Biofoundry_,_London	Linear_Dilution_Pattern_V2	0.67	0.672	0.671	0.665	0.662	0.658	0.654	0.654	0.655	0.659	0.662	0.659	0.654	0.644	0.638	0.632	0.626	0.62	0.616	0.612	0.609	0.609	0.61	0.615	0.622	0.631	0.642	0.654	0.665	0.674	0.679	0.684	0.69	0.697	0.709	0.724
A08	Sample	Dilution_60%	0.6	DMSO	Lycopene	Standard_Development	Run094	Standard_Measurement	Plate_01	Clariostar_Study	MB	Biofoundry_,_London	Linear_Dilution_Pattern_V2	0.454	0.453	0.45	0.445	0.44	0.436	0.432	0.431	0.434	0.434	0.436	0.435	0.429	0.422	0.415	0.409	0.405	0.401	0.397	0.395	0.393	0.393	0.395	0.4	0.406	0.414	0.424	0.434	0.442	0.45	0.456	0.461	0.466	0.474	0.483	0.495
A09	Sample	Dilution_40%	0.4	DMSO	Lycopene	Standard_Development	Run094	Standard_Measurement	Plate_01	Clariostar_Study	MB	Biofoundry_,_London	Linear_Dilution_Pattern_V2	0.349	0.348	0.345	0.34	0.336	0.333	0.328	0.326	0.325	0.325	0.324	0.321	0.316	0.311	0.304	0.3	0.296	0.293	0.291	0.288	0.287	0.286	0.287	0.29	0.294	0.299	0.306	0.312	0.317	0.322	0.326	0.329	0.333	0.338	0.344	0.352
A10	Sample	Dilution_20%	0.2	DMSO	Lycopene	Standard_Development	Run094	Standard_Measurement	Plate_01	Clariostar_Study	MB	Biofoundry_,_London	Linear_Dilution_Pattern_V2	0.22	0.217	0.213	0.21	0.205	0.202	0.198	0.196	0.194	0.192	0.19	0.186	0.181	0.177	0.173	0.17	0.167	0.165	0.163	0.16	0.16	0.16	0.16	0.161	0.165	0.166	0.17	0.174	0.177	0.18	0.182	0.184	0.187	0.189	0.194	0.199
A11	Blank	DMSO_Blank		DMSO		Standard_Development	Run094	Standard_Measurement	Plate_01	Clariostar_Study	MB	Biofoundry_,_London	Linear_Dilution_Pattern_V2	0.114	0.11	0.107	0.102	0.099	0.096	0.091	0.088	0.084	0.081	0.078	0.074	0.071	0.067	0.065	0.063	0.06	0.059	0.057	0.055	0.054	0.053	0.052	0.052	0.051	0.051	0.051	0.05	0.049	0.049	0.048	0.048	0.048	0.048	0.048	0.046
A12	Blank	DMSO_Blank		DMSO		Standard_Development	Run094	Standard_Measurement	Plate_01	Clariostar_Study	MB	Biofoundry_,_London	Linear_Dilution_Pattern_V2	0.117	0.114	0.11	0.105	0.101	0.097	0.092	0.09	0.086	0.083	0.08	0.075	0.073	0.069	0.065	0.064	0.061	0.059	0.057	0.055	0.055	0.054	0.053	0.052	0.053	0.051	0.051	0.051	0.05	0.05	0.049	0.048	0.048	0.048	0.048	0.047
B01	Sample	Dilution_100%	1.0	DMSO	Lycopene	Standard_Development	Run094	Standard_Measurement	Plate_01	Clariostar_Study	MB	Biofoundry_,_London	Linear_Dilution_Pattern_V2	0.725	0.728	0.726	0.72	0.714	0.713	0.711	0.71	0.713	0.718	0.722	0.72	0.714	0.706	0.695	0.688	0.681	0.676	0.672	0.669	0.666	0.666	0.669	0.675	0.684	0.699	0.715	0.731	0.746	0.758	0.766	0.774	0.783	0.794	0.81	0.83
B02	Sample	Dilution_80%	0.8	DMSO	Lycopene	Standard_Development	Run094	Standard_Measurement	Plate_01	Clariostar_Study	MB	Biofoundry_,_London	Linear_Dilution_Pattern_V2	0.612	0.613	0.611	0.607	0.602	0.599	0.595	0.596	0.6	0.601	0.603	0.602	0.598	0.588	0.58	0.574	0.568	0.564	0.56	0.558	0.555	0.554	0.555	0.561	0.569	0.58	0.593	0.605	0.616	0.627	0.633	0.638	0.644	0.654	0.666	0.681
B03	Sample	Dilution_60%	0.6	DMSO	Lycopene	Standard_Development	Run094	Standard_Measurement	Plate_01	Clariostar_Study	MB	Biofoundry_,_London	Linear_Dilution_Pattern_V2	0.462	0.46	0.457	0.455	0.45	0.446	0.443	0.443	0.443	0.444	0.446	0.442	0.437	0.431	0.423	0.418	0.413	0.41	0.407	0.404	0.403	0.402	0.404	0.407	0.414	0.422	0.432	0.442	0.45	0.458	0.465	0.469	0.475	0.482	0.492	0.504
B04	Sample	Dilution_40%	0.4	DMSO	Lycopene	Standard_Development	Run094	Standard_Measurement	Plate_01	Clariostar_Study	MB	Biofoundry_,_London	Linear_Dilution_Pattern_V2	0.374	0.372	0.37	0.367	0.363	0.359	0.355	0.353	0.353	0.353	0.352	0.349	0.344	0.34	0.334	0.329	0.325	0.322	0.319	0.317	0.315	0.315	0.316	0.318	0.322	0.327	0.333	0.339	0.344	0.348	0.352	0.355	0.358	0.362	0.368	0.375
B05	Sample	Dilution_20%	0.2	DMSO	Lycopene	Standard_Development	Run094	Standard_Measurement	Plate_01	Clariostar_Study	MB	Biofoundry_,_London	Linear_Dilution_Pattern_V2	0.225	0.222	0.219	0.214	0.21	0.207	0.203	0.201	0.199	0.198	0.197	0.195	0.191	0.186	0.181	0.177	0.174	0.173	0.171	0.169	0.168	0.168	0.169	0.17	0.173	0.175	0.179	0.183	0.186	0.189	0.191	0.193	0.195	0.199	0.203	0.207
B06	Sample	Dilution_100%	1.0	DMSO	Lycopene	Standard_Development	Run094	Standard_Measurement	Plate_01	Clariostar_Study	MB	Biofoundry_,_London	Linear_Dilution_Pattern_V2	0.696	0.697	0.695	0.69	0.685	0.681	0.678	0.68	0.683	0.688	0.691	0.692	0.688	0.677	0.669	0.663	0.655	0.649	0.645	0.642	0.64	0.64	0.642	0.648	0.66	0.673	0.69	0.705	0.719	0.734	0.743	0.75	0.759	0.77	0.787	0.807
B07	Sample	Dilution_80%	0.8	DMSO	Lycopene	Standard_Development	Run094	Standard_Measurement	Plate_01	Clariostar_Study	MB	Biofoundry_,_London	Linear_Dilution_Pattern_V2	0.585	0.587	0.586	0.579	0.576	0.572	0.569	0.568	0.57	0.574	0.578	0.576	0.571	0.563	0.554	0.547	0.542	0.538	0.534	0.532	0.529	0.529	0.532	0.537	0.546	0.556	0.57	0.582	0.593	0.603	0.611	0.616	0.624	0.633	0.645	0.661
B08	Sample	Dilution_60%	0.6	DMSO	Lycopene	Standard_Development	Run094	Standard_Measurement	Plate_01	Clariostar_Study	MB	Biofoundry_,_London	Linear_Dilution_Pattern_V2	0.46	0.459	0.455	0.452	0.448	0.445	0.442	0.442	0.443	0.443	0.443	0.443	0.438	0.432	0.425	0.42	0.415	0.412	0.409	0.406	0.404	0.404	0.406	0.409	0.416	0.424	0.434	0.442	0.451	0.459	0.465	0.47	0.475	0.482	0.491	0.504
B09	Sample	Dilution_40%	0.4	DMSO	Lycopene	Standard_Development	Run094	Standard_Measurement	Plate_01	Clariostar_Study	MB	Biofoundry_,_London	Linear_Dilution_Pattern_V2	0.345	0.344	0.34	0.337	0.333	0.329	0.325	0.323	0.323	0.324	0.322	0.32	0.315	0.309	0.305	0.301	0.296	0.294	0.291	0.288	0.287	0.287	0.287	0.29	0.294	0.3	0.306	0.313	0.318	0.323	0.327	0.33	0.334	0.338	0.345	0.353
B10	Sample	Dilution_20%	0.2	DMSO	Lycopene	Standard_Development	Run094	Standard_Measurement	Plate_01	Clariostar_Study	MB	Biofoundry_,_London	Linear_Dilution_Pattern_V2	0.216	0.212	0.209	0.205	0.201	0.198	0.194	0.192	0.19	0.189	0.186	0.183	0.18	0.174	0.171	0.167	0.164	0.162	0.16	0.159	0.158	0.158	0.158	0.16	0.163	0.165	0.17	0.173	0.176	0.18	0.182	0.184	0.187	0.19	0.194	0.199
B11	Blank	DMSO_Blank		DMSO		Standard_Development	Run094	Standard_Measurement	Plate_01	Clariostar_Study	MB	Biofoundry_,_London	Linear_Dilution_Pattern_V2	0.114	0.11	0.107	0.103	0.099	0.096	0.091	0.088	0.085	0.082	0.078	0.074	0.071	0.067	0.064	0.062	0.059	0.059	0.057	0.055	0.054	0.054	0.052	0.052	0.052	0.051	0.051	0.05	0.049	0.049	0.048	0.048	0.048	0.048	0.047	0.046
B12	Blank	DMSO_Blank		DMSO		Standard_Development	Run094	Standard_Measurement	Plate_01	Clariostar_Study	MB	Biofoundry_,_London	Linear_Dilution_Pattern_V2	0.11	0.107	0.103	0.099	0.096	0.092	0.088	0.085	0.082	0.078	0.075	0.071	0.068	0.065	0.062	0.06	0.057	0.056	0.054	0.053	0.051	0.051	0.05	0.051	0.051	0.049	0.049	0.048	0.048	0.048	0.047	0.046	0.046	0.046	0.046	0.045
C01	Sample	Dilution_95%	0.95	DMSO	Lycopene	Standard_Development	Run094	Standard_Measurement	Plate_01	Clariostar_Study	MB	Biofoundry_,_London	Linear_Dilution_Pattern_V2	0.664	0.666	0.665	0.659	0.654	0.651	0.647	0.648	0.65	0.655	0.659	0.657	0.65	0.641	0.633	0.626	0.621	0.616	0.612	0.608	0.606	0.606	0.608	0.615	0.626	0.637	0.653	0.668	0.681	0.692	0.701	0.708	0.717	0.727	0.742	0.761
C02	Sample	Dilution_75%	0.75	DMSO	Lycopene	Standard_Development	Run094	Standard_Measurement	Plate_01	Clariostar_Study	MB	Biofoundry_,_London	Linear_Dilution_Pattern_V2	0.549	0.549	0.546	0.541	0.535	0.532	0.528	0.528	0.531	0.534	0.535	0.534	0.528	0.52	0.511	0.505	0.501	0.497	0.493	0.49	0.488	0.487	0.49	0.496	0.504	0.514	0.525	0.538	0.55	0.559	0.566	0.572	0.579	0.587	0.6	0.615
C03	Sample	Dilution_55%	0.55	DMSO	Lycopene	Standard_Development	Run094	Standard_Measurement	Plate_01	Clariostar_Study	MB	Biofoundry_,_London	Linear_Dilution_Pattern_V2	0.435	0.434	0.43	0.425	0.423	0.419	0.414	0.414	0.415	0.415	0.415	0.414	0.409	0.402	0.395	0.391	0.386	0.383	0.38	0.378	0.376	0.375	0.377	0.381	0.387	0.394	0.404	0.413	0.421	0.428	0.434	0.438	0.443	0.449	0.459	0.471
C04	Sample	Dilution_35%	0.35	DMSO	Lycopene	Standard_Development	Run094	Standard_Measurement	Plate_01	Clariostar_Study	MB	Biofoundry_,_London	Linear_Dilution_Pattern_V2	0.32	0.318	0.314	0.31	0.306	0.302	0.298	0.296	0.295	0.296	0.295	0.291	0.288	0.282	0.278	0.273	0.269	0.266	0.264	0.262	0.259	0.259	0.261	0.263	0.267	0.272	0.278	0.283	0.288	0.293	0.296	0.299	0.302	0.307	0.312	0.32
C05	Sample	Dilution_15%	0.15	DMSO	Lycopene	Standard_Development	Run094	Standard_Measurement	Plate_01	Clariostar_Study	MB	Biofoundry_,_London	Linear_Dilution_Pattern_V2	0.202	0.2	0.197	0.192	0.188	0.184	0.181	0.178	0.177	0.175	0.172	0.169	0.166	0.161	0.157	0.153	0.15	0.149	0.147	0.145	0.145	0.144	0.145	0.146	0.149	0.15	0.154	0.157	0.16	0.161	0.164	0.166	0.168	0.171	0.175	0.179
C06	Sample	Dilution_95%	0.95	DMSO	Lycopene	Standard_Development	Run094	Standard_Measurement	Plate_01	Clariostar_Study	MB	Biofoundry_,_London	Linear_Dilution_Pattern_V2	0.645	0.645	0.642	0.639	0.635	0.631	0.627	0.628	0.632	0.637	0.641	0.64	0.633	0.625	0.617	0.609	0.605	0.599	0.593	0.591	0.59	0.59	0.592	0.599	0.61	0.622	0.638	0.653	0.667	0.68	0.689	0.698	0.705	0.717	0.732	0.752
C07	Sample	Dilution_75%	0.75	DMSO	Lycopene	Standard_Development	Run094	Standard_Measurement	Plate_01	Clariostar_Study	MB	Biofoundry_,_London	Linear_Dilution_Pattern_V2	0.548	0.549	0.546	0.54	0.536	0.533	0.531	0.53	0.531	0.533	0.535	0.535	0.529	0.521	0.514	0.508	0.502	0.497	0.495	0.491	0.49	0.49	0.491	0.497	0.505	0.515	0.527	0.539	0.55	0.56	0.566	0.572	0.58	0.588	0.6	0.616
C08	Sample	Dilution_55%	0.55	DMSO	Lycopene	Standard_Development	Run094	Standard_Measurement	Plate_01	Clariostar_Study	MB	Biofoundry_,_London	Linear_Dilution_Pattern_V2	0.434	0.431	0.429	0.424	0.42	0.416	0.413	0.412	0.414	0.415	0.415	0.413	0.409	0.402	0.395	0.39	0.385	0.382	0.379	0.376	0.374	0.374	0.376	0.38	0.386	0.393	0.402	0.411	0.419	0.426	0.43	0.435	0.44	0.447	0.455	0.466
C09	Sample	Dilution_35%	0.35	DMSO	Lycopene	Standard_Development	Run094	Standard_Measurement	Plate_01	Clariostar_Study	MB	Biofoundry_,_London	Linear_Dilution_Pattern_V2	0.312	0.309	0.306	0.302	0.298	0.294	0.29	0.288	0.287	0.287	0.285	0.283	0.278	0.273	0.267	0.264	0.26	0.258	0.255	0.252	0.251	0.251	0.252	0.255	0.257	0.262	0.268	0.274	0.279	0.284	0.287	0.29	0.293	0.297	0.303	0.311
C10	Sample	Dilution_15%	0.15	DMSO	Lycopene	Standard_Development	Run094	Standard_Measurement	Plate_01	Clariostar_Study	MB	Biofoundry_,_London	Linear_Dilution_Pattern_V2	0.185	0.183	0.18	0.175	0.172	0.168	0.164	0.162	0.159	0.158	0.155	0.152	0.148	0.144	0.14	0.136	0.134	0.132	0.13	0.128	0.127	0.127	0.128	0.13	0.133	0.135	0.138	0.141	0.144	0.147	0.149	0.151	0.153	0.156	0.16	0.165
C11	Blank	DMSO_Blank		DMSO		Standard_Development	Run094	Standard_Measurement	Plate_01	Clariostar_Study	MB	Biofoundry_,_London	Linear_Dilution_Pattern_V2	0.118	0.114	0.111	0.108	0.104	0.1	0.096	0.093	0.089	0.085	0.08	0.076	0.073	0.07	0.067	0.064	0.062	0.06	0.058	0.056	0.056	0.055	0.054	0.054	0.054	0.053	0.052	0.051	0.051	0.051	0.05	0.05	0.049	0.049	0.049	0.048
C12	Blank	DMSO_Blank		DMSO		Standard_Development	Run094	Standard_Measurement	Plate_01	Clariostar_Study	MB	Biofoundry_,_London	Linear_Dilution_Pattern_V2	0.112	0.109	0.105	0.102	0.099	0.094	0.09	0.087	0.084	0.079	0.075	0.072	0.068	0.065	0.063	0.061	0.058	0.057	0.055	0.054	0.053	0.052	0.051	0.051	0.051	0.049	0.05	0.049	0.048	0.048	0.047	0.046	0.046	0.046	0.047	0.046
D01	Sample	Dilution_95%	0.95	DMSO	Lycopene	Standard_Development	Run094	Standard_Measurement	Plate_01	Clariostar_Study	MB	Biofoundry_,_London	Linear_Dilution_Pattern_V2	0.686	0.688	0.684	0.679	0.676	0.672	0.668	0.667	0.671	0.677	0.681	0.679	0.673	0.663	0.655	0.647	0.642	0.636	0.632	0.629	0.626	0.626	0.628	0.633	0.645	0.657	0.671	0.687	0.701	0.712	0.72	0.728	0.734	0.745	0.76	0.78
D02	Sample	Dilution_75%	0.75	DMSO	Lycopene	Standard_Development	Run094	Standard_Measurement	Plate_01	Clariostar_Study	MB	Biofoundry_,_London	Linear_Dilution_Pattern_V2	0.578	0.578	0.576	0.571	0.566	0.562	0.558	0.558	0.561	0.563	0.566	0.564	0.558	0.549	0.542	0.535	0.531	0.527	0.524	0.521	0.518	0.517	0.519	0.524	0.532	0.542	0.554	0.566	0.577	0.587	0.593	0.599	0.606	0.614	0.625	0.64
D03	Sample	Dilution_55%	0.55	DMSO	Lycopene	Standard_Development	Run094	Standard_Measurement	Plate_01	Clariostar_Study	MB	Biofoundry_,_London	Linear_Dilution_Pattern_V2	0.432	0.432	0.429	0.425	0.421	0.418	0.413	0.411	0.413	0.414	0.414	0.412	0.406	0.4	0.394	0.389	0.385	0.381	0.377	0.375	0.373	0.373	0.375	0.378	0.384	0.392	0.401	0.41	0.418	0.425	0.43	0.435	0.44	0.447	0.455	0.466
D04	Sample	Dilution_35%	0.35	DMSO	Lycopene	Standard_Development	Run094	Standard_Measurement	Plate_01	Clariostar_Study	MB	Biofoundry_,_London	Linear_Dilution_Pattern_V2	0.332	0.329	0.326	0.322	0.317	0.314	0.31	0.309	0.309	0.308	0.308	0.306	0.302	0.295	0.29	0.285	0.282	0.278	0.276	0.274	0.273	0.272	0.273	0.276	0.28	0.284	0.29	0.295	0.299	0.305	0.308	0.311	0.314	0.319	0.324	0.33
D05	Sample	Dilution_15%	0.15	DMSO	Lycopene	Standard_Development	Run094	Standard_Measurement	Plate_01	Clariostar_Study	MB	Biofoundry_,_London	Linear_Dilution_Pattern_V2	0.188	0.185	0.18	0.175	0.172	0.169	0.164	0.162	0.161	0.16	0.157	0.154	0.15	0.146	0.142	0.139	0.136	0.133	0.132	0.13	0.13	0.129	0.13	0.131	0.134	0.137	0.14	0.142	0.145	0.148	0.149	0.152	0.154	0.157	0.16	0.164
D06	Sample	Dilution_95%	0.95	DMSO	Lycopene	Standard_Development	Run094	Standard_Measurement	Plate_01	Clariostar_Study	MB	Biofoundry_,_London	Linear_Dilution_Pattern_V2	0.646	0.648	0.645	0.642	0.635	0.631	0.628	0.628	0.634	0.639	0.642	0.641	0.635	0.626	0.619	0.612	0.607	0.6	0.596	0.593	0.591	0.592	0.594	0.601	0.612	0.625	0.642	0.658	0.671	0.684	0.693	0.701	0.71	0.721	0.737	0.757
D07	Sample	Dilution_75%	0.75	DMSO	Lycopene	Standard_Development	Run094	Standard_Measurement	Plate_01	Clariostar_Study	MB	Biofoundry_,_London	Linear_Dilution_Pattern_V2	0.568	0.569	0.567	0.562	0.557	0.553	0.55	0.548	0.552	0.556	0.558	0.556	0.55	0.543	0.534	0.529	0.524	0.52	0.516	0.512	0.511	0.511	0.513	0.519	0.527	0.535	0.548	0.561	0.57	0.581	0.588	0.594	0.6	0.609	0.621	0.636
D08	Sample	Dilution_55%	0.55	DMSO	Lycopene	Standard_Development	Run094	Standard_Measurement	Plate_01	Clariostar_Study	MB	Biofoundry_,_London	Linear_Dilution_Pattern_V2	0.436	0.435	0.432	0.428	0.424	0.42	0.418	0.418	0.417	0.419	0.419	0.418	0.414	0.408	0.402	0.398	0.391	0.389	0.385	0.382	0.381	0.38	0.381	0.385	0.391	0.398	0.408	0.417	0.425	0.432	0.437	0.441	0.446	0.452	0.461	0.472
D09	Sample	Dilution_35%	0.35	DMSO	Lycopene	Standard_Development	Run094	Standard_Measurement	Plate_01	Clariostar_Study	MB	Biofoundry_,_London	Linear_Dilution_Pattern_V2	0.316	0.315	0.311	0.306	0.301	0.298	0.295	0.293	0.292	0.293	0.291	0.288	0.283	0.279	0.273	0.27	0.265	0.263	0.26	0.258	0.256	0.256	0.257	0.26	0.264	0.268	0.274	0.279	0.284	0.289	0.292	0.295	0.299	0.303	0.309	0.316
D10	Sample	Dilution_15%	0.15	DMSO	Lycopene	Standard_Development	Run094	Standard_Measurement	Plate_01	Clariostar_Study	MB	Biofoundry_,_London	Linear_Dilution_Pattern_V2	0.186	0.183	0.179	0.175	0.171	0.167	0.162	0.161	0.159	0.157	0.156	0.153	0.15	0.145	0.141	0.137	0.134	0.133	0.131	0.129	0.129	0.128	0.129	0.131	0.133	0.135	0.138	0.142	0.144	0.147	0.149	0.151	0.154	0.157	0.16	0.164
D11	Blank	DMSO_Blank		DMSO		Standard_Development	Run094	Standard_Measurement	Plate_01	Clariostar_Study	MB	Biofoundry_,_London	Linear_Dilution_Pattern_V2	0.115	0.112	0.108	0.104	0.1	0.096	0.092	0.09	0.086	0.082	0.078	0.075	0.071	0.068	0.065	0.063	0.06	0.059	0.056	0.055	0.054	0.053	0.052	0.052	0.052	0.051	0.051	0.05	0.049	0.049	0.049	0.048	0.048	0.047	0.047	0.046
D12	Blank	DMSO_Blank		DMSO		Standard_Development	Run094	Standard_Measurement	Plate_01	Clariostar_Study	MB	Biofoundry_,_London	Linear_Dilution_Pattern_V2	0.114	0.11	0.107	0.103	0.099	0.095	0.091	0.089	0.085	0.082	0.077	0.075	0.071	0.067	0.064	0.063	0.06	0.058	0.056	0.054	0.054	0.053	0.052	0.051	0.051	0.051	0.051	0.05	0.049	0.049	0.048	0.048	0.048	0.047	0.047	0.046
E01	Sample	Dilution_90%	0.9	DMSO	Lycopene	Standard_Development	Run094	Standard_Measurement	Plate_01	Clariostar_Study	MB	Biofoundry_,_London	Linear_Dilution_Pattern_V2	0.666	0.666	0.664	0.66	0.655	0.653	0.65	0.649	0.652	0.658	0.66	0.656	0.651	0.643	0.635	0.627	0.622	0.616	0.612	0.608	0.606	0.607	0.608	0.615	0.624	0.635	0.649	0.662	0.675	0.685	0.694	0.699	0.708	0.717	0.731	0.749
E02	Sample	Dilution_70%	0.7	DMSO	Lycopene	Standard_Development	Run094	Standard_Measurement	Plate_01	Clariostar_Study	MB	Biofoundry_,_London	Linear_Dilution_Pattern_V2	0.54	0.541	0.537	0.532	0.528	0.523	0.52	0.518	0.522	0.525	0.525	0.526	0.521	0.511	0.503	0.497	0.493	0.489	0.485	0.482	0.48	0.48	0.481	0.487	0.495	0.504	0.515	0.526	0.536	0.544	0.551	0.557	0.563	0.571	0.581	0.595
E03	Sample	Dilution_50%	0.5	DMSO	Lycopene	Standard_Development	Run094	Standard_Measurement	Plate_01	Clariostar_Study	MB	Biofoundry_,_London	Linear_Dilution_Pattern_V2	0.418	0.418	0.414	0.409	0.404	0.4	0.397	0.395	0.396	0.398	0.398	0.396	0.391	0.383	0.378	0.373	0.369	0.365	0.362	0.36	0.359	0.358	0.359	0.363	0.369	0.375	0.384	0.392	0.399	0.406	0.41	0.414	0.418	0.425	0.434	0.444
E04	Sample	Dilution_30%	0.3	DMSO	Lycopene	Standard_Development	Run094	Standard_Measurement	Plate_01	Clariostar_Study	MB	Biofoundry_,_London	Linear_Dilution_Pattern_V2	0.291	0.288	0.285	0.281	0.276	0.273	0.269	0.267	0.265	0.266	0.264	0.261	0.257	0.252	0.248	0.244	0.24	0.238	0.235	0.233	0.232	0.231	0.232	0.234	0.238	0.242	0.247	0.252	0.255	0.26	0.262	0.265	0.267	0.271	0.276	0.282
E05	Sample	Dilution_10%	0.1	DMSO	Lycopene	Standard_Development	Run094	Standard_Measurement	Plate_01	Clariostar_Study	MB	Biofoundry_,_London	Linear_Dilution_Pattern_V2	0.157	0.153	0.15	0.146	0.142	0.139	0.135	0.132	0.13	0.127	0.125	0.122	0.119	0.114	0.111	0.108	0.105	0.104	0.102	0.101	0.1	0.099	0.1	0.1	0.102	0.104	0.106	0.108	0.11	0.113	0.114	0.116	0.117	0.12	0.123	0.126
E06	Sample	Dilution_90%	0.9	DMSO	Lycopene	Standard_Development	Run094	Standard_Measurement	Plate_01	Clariostar_Study	MB	Biofoundry_,_London	Linear_Dilution_Pattern_V2	0.662	0.661	0.658	0.653	0.648	0.645	0.642	0.642	0.646	0.651	0.655	0.655	0.648	0.639	0.631	0.624	0.618	0.613	0.609	0.605	0.603	0.603	0.604	0.612	0.62	0.632	0.646	0.662	0.672	0.683	0.692	0.698	0.706	0.716	0.73	0.749
E07	Sample	Dilution_70%	0.7	DMSO	Lycopene	Standard_Development	Run094	Standard_Measurement	Plate_01	Clariostar_Study	MB	Biofoundry_,_London	Linear_Dilution_Pattern_V2	0.518	0.518	0.515	0.51	0.507	0.503	0.5	0.5	0.5	0.504	0.505	0.504	0.499	0.493	0.486	0.479	0.475	0.471	0.467	0.464	0.462	0.462	0.464	0.469	0.477	0.486	0.498	0.509	0.519	0.529	0.535	0.541	0.547	0.555	0.566	0.582
E08	Sample	Dilution_50%	0.5	DMSO	Lycopene	Standard_Development	Run094	Standard_Measurement	Plate_01	Clariostar_Study	MB	Biofoundry_,_London	Linear_Dilution_Pattern_V2	0.406	0.404	0.402	0.398	0.393	0.39	0.387	0.385	0.385	0.387	0.388	0.385	0.382	0.375	0.368	0.365	0.36	0.356	0.353	0.351	0.349	0.348	0.35	0.353	0.359	0.366	0.374	0.381	0.389	0.396	0.401	0.404	0.409	0.414	0.422	0.433
E09	Sample	Dilution_30%	0.3	DMSO	Lycopene	Standard_Development	Run094	Standard_Measurement	Plate_01	Clariostar_Study	MB	Biofoundry_,_London	Linear_Dilution_Pattern_V2	0.284	0.281	0.278	0.273	0.269	0.265	0.261	0.26	0.259	0.259	0.257	0.255	0.251	0.246	0.241	0.237	0.234	0.231	0.229	0.227	0.226	0.225	0.225	0.228	0.231	0.235	0.24	0.244	0.248	0.253	0.255	0.258	0.261	0.265	0.269	0.275
E10	Sample	Dilution_10%	0.1	DMSO	Lycopene	Standard_Development	Run094	Standard_Measurement	Plate_01	Clariostar_Study	MB	Biofoundry_,_London	Linear_Dilution_Pattern_V2	0.157	0.154	0.15	0.146	0.142	0.138	0.134	0.131	0.129	0.127	0.124	0.121	0.117	0.113	0.11	0.108	0.104	0.102	0.101	0.099	0.098	0.098	0.099	0.1	0.102	0.103	0.106	0.108	0.11	0.112	0.113	0.115	0.117	0.119	0.122	0.126
E11	Blank	DMSO_Blank		DMSO		Standard_Development	Run094	Standard_Measurement	Plate_01	Clariostar_Study	MB	Biofoundry_,_London	Linear_Dilution_Pattern_V2	0.115	0.11	0.106	0.101	0.097	0.094	0.089	0.087	0.085	0.081	0.077	0.074	0.071	0.067	0.065	0.063	0.06	0.059	0.057	0.054	0.053	0.053	0.052	0.051	0.052	0.051	0.051	0.05	0.049	0.049	0.048	0.048	0.048	0.047	0.047	0.045
E12	Blank	DMSO_Blank		DMSO		Standard_Development	Run094	Standard_Measurement	Plate_01	Clariostar_Study	MB	Biofoundry_,_London	Linear_Dilution_Pattern_V2	0.115	0.11	0.106	0.101	0.099	0.095	0.09	0.088	0.085	0.081	0.078	0.074	0.071	0.067	0.064	0.062	0.06	0.059	0.057	0.055	0.054	0.054	0.052	0.052	0.053	0.052	0.051	0.05	0.049	0.05	0.049	0.048	0.048	0.048	0.048	0.046
F01	Sample	Dilution_90%	0.9	DMSO	Lycopene	Standard_Development	Run094	Standard_Measurement	Plate_01	Clariostar_Study	MB	Biofoundry_,_London	Linear_Dilution_Pattern_V2	0.686	0.688	0.685	0.681	0.675	0.672	0.668	0.67	0.673	0.676	0.681	0.678	0.672	0.665	0.655	0.649	0.642	0.637	0.634	0.63	0.627	0.626	0.628	0.635	0.644	0.654	0.669	0.684	0.695	0.706	0.713	0.72	0.728	0.736	0.749	0.766
F02	Sample	Dilution_70%	0.7	DMSO	Lycopene	Standard_Development	Run094	Standard_Measurement	Plate_01	Clariostar_Study	MB	Biofoundry_,_London	Linear_Dilution_Pattern_V2	0.522	0.523	0.52	0.515	0.509	0.505	0.502	0.502	0.505	0.508	0.509	0.506	0.5	0.493	0.486	0.481	0.475	0.472	0.468	0.465	0.463	0.463	0.465	0.47	0.478	0.488	0.499	0.51	0.52	0.529	0.536	0.542	0.548	0.555	0.567	0.58
F03	Sample	Dilution_50%	0.5	DMSO	Lycopene	Standard_Development	Run094	Standard_Measurement	Plate_01	Clariostar_Study	MB	Biofoundry_,_London	Linear_Dilution_Pattern_V2	0.471	0.47	0.467	0.462	0.458	0.454	0.449	0.449	0.45	0.451	0.45	0.448	0.444	0.438	0.431	0.425	0.421	0.417	0.414	0.412	0.409	0.408	0.409	0.412	0.418	0.423	0.43	0.438	0.444	0.45	0.453	0.456	0.461	0.465	0.471	0.48
F04	Sample	Dilution_30%	0.3	DMSO	Lycopene	Standard_Development	Run094	Standard_Measurement	Plate_01	Clariostar_Study	MB	Biofoundry_,_London	Linear_Dilution_Pattern_V2	0.302	0.299	0.296	0.292	0.287	0.283	0.278	0.277	0.278	0.277	0.276	0.273	0.269	0.263	0.258	0.255	0.252	0.248	0.245	0.244	0.242	0.242	0.242	0.245	0.249	0.252	0.257	0.262	0.266	0.27	0.272	0.274	0.277	0.28	0.285	0.291
F05	Sample	Dilution_10%	0.1	DMSO	Lycopene	Standard_Development	Run094	Standard_Measurement	Plate_01	Clariostar_Study	MB	Biofoundry_,_London	Linear_Dilution_Pattern_V2	0.16	0.157	0.152	0.148	0.144	0.14	0.136	0.134	0.132	0.131	0.128	0.124	0.121	0.117	0.113	0.11	0.107	0.106	0.104	0.103	0.101	0.102	0.102	0.103	0.105	0.107	0.11	0.111	0.112	0.115	0.117	0.118	0.12	0.122	0.125	0.128
F06	Sample	Dilution_90%	0.9	DMSO	Lycopene	Standard_Development	Run094	Standard_Measurement	Plate_01	Clariostar_Study	MB	Biofoundry_,_London	Linear_Dilution_Pattern_V2	0.64	0.64	0.636	0.633	0.628	0.623	0.62	0.619	0.624	0.63	0.633	0.631	0.626	0.617	0.609	0.603	0.597	0.593	0.588	0.585	0.582	0.582	0.584	0.591	0.602	0.614	0.627	0.642	0.655	0.667	0.675	0.683	0.691	0.701	0.715	0.733
F07	Sample	Dilution_70%	0.7	DMSO	Lycopene	Standard_Development	Run094	Standard_Measurement	Plate_01	Clariostar_Study	MB	Biofoundry_,_London	Linear_Dilution_Pattern_V2	0.518	0.518	0.516	0.512	0.507	0.502	0.499	0.499	0.502	0.505	0.507	0.503	0.499	0.492	0.485	0.48	0.476	0.472	0.468	0.464	0.462	0.462	0.464	0.469	0.476	0.486	0.498	0.509	0.519	0.529	0.536	0.541	0.547	0.555	0.566	0.581
F08	Sample	Dilution_50%	0.5	DMSO	Lycopene	Standard_Development	Run094	Standard_Measurement	Plate_01	Clariostar_Study	MB	Biofoundry_,_London	Linear_Dilution_Pattern_V2	0.406	0.405	0.403	0.399	0.393	0.39	0.386	0.385	0.387	0.387	0.387	0.385	0.381	0.375	0.369	0.365	0.36	0.357	0.353	0.351	0.35	0.35	0.35	0.354	0.359	0.366	0.375	0.382	0.389	0.395	0.4	0.403	0.408	0.413	0.421	0.432
F09	Sample	Dilution_30%	0.3	DMSO	Lycopene	Standard_Development	Run094	Standard_Measurement	Plate_01	Clariostar_Study	MB	Biofoundry_,_London	Linear_Dilution_Pattern_V2	0.28	0.278	0.274	0.269	0.265	0.262	0.258	0.256	0.255	0.254	0.253	0.251	0.247	0.242	0.237	0.234	0.23	0.228	0.225	0.223	0.221	0.221	0.222	0.225	0.228	0.232	0.237	0.242	0.246	0.25	0.253	0.255	0.259	0.263	0.267	0.273
F10	Sample	Dilution_10%	0.1	DMSO	Lycopene	Standard_Development	Run094	Standard_Measurement	Plate_01	Clariostar_Study	MB	Biofoundry_,_London	Linear_Dilution_Pattern_V2	0.157	0.154	0.15	0.146	0.142	0.138	0.134	0.132	0.13	0.127	0.124	0.121	0.117	0.113	0.11	0.108	0.104	0.103	0.101	0.099	0.099	0.098	0.099	0.1	0.102	0.102	0.105	0.107	0.109	0.111	0.113	0.114	0.116	0.118	0.121	0.124
F11	Blank	DMSO		DMSO		Standard_Development	Run094	Standard_Measurement	Plate_01	Clariostar_Study	MB	Biofoundry_,_London	Linear_Dilution_Pattern_V2	0.115	0.111	0.107	0.103	0.099	0.096	0.091	0.088	0.085	0.081	0.077	0.073	0.07	0.067	0.064	0.062	0.059	0.058	0.056	0.054	0.052	0.052	0.051	0.051	0.051	0.05	0.05	0.049	0.048	0.048	0.048	0.047	0.047	0.047	0.046	0.045
F12	Blank	DMSO		DMSO		Standard_Development	Run094	Standard_Measurement	Plate_01	Clariostar_Study	MB	Biofoundry_,_London	Linear_Dilution_Pattern_V2	0.117	0.112	0.108	0.104	0.1	0.097	0.093	0.089	0.086	0.081	0.077	0.074	0.071	0.067	0.064	0.062	0.06	0.058	0.056	0.054	0.053	0.053	0.052	0.052	0.051	0.05	0.05	0.05	0.049	0.049	0.048	0.047	0.048	0.047	0.047	0.046
G01	Sample	Dilution_85%	0.85	DMSO	Lycopene	Standard_Development	Run094	Standard_Measurement	Plate_01	Clariostar_Study	MB	Biofoundry_,_London	Linear_Dilution_Pattern_V2	0.681	0.682	0.679	0.676	0.669	0.667	0.663	0.663	0.668	0.67	0.672	0.671	0.665	0.657	0.648	0.642	0.637	0.631	0.627	0.622	0.62	0.619	0.62	0.626	0.634	0.645	0.657	0.671	0.682	0.693	0.698	0.705	0.711	0.719	0.732	0.749
G02	Sample	Dilution_65%	0.65	DMSO	Lycopene	Standard_Development	Run094	Standard_Measurement	Plate_01	Clariostar_Study	MB	Biofoundry_,_London	Linear_Dilution_Pattern_V2	0.513	0.515	0.512	0.507	0.502	0.499	0.495	0.495	0.497	0.499	0.499	0.497	0.492	0.484	0.478	0.472	0.467	0.464	0.459	0.456	0.455	0.453	0.455	0.46	0.468	0.476	0.485	0.495	0.504	0.513	0.518	0.523	0.529	0.536	0.547	0.559
G03	Sample	Dilution_45%	0.45	DMSO	Lycopene	Standard_Development	Run094	Standard_Measurement	Plate_01	Clariostar_Study	MB	Biofoundry_,_London	Linear_Dilution_Pattern_V2	0.466	0.465	0.461	0.457	0.453	0.449	0.446	0.444	0.444	0.445	0.445	0.442	0.437	0.432	0.425	0.421	0.416	0.414	0.41	0.406	0.405	0.403	0.404	0.407	0.412	0.417	0.423	0.43	0.435	0.44	0.444	0.446	0.448	0.453	0.459	0.468
G04	Sample	Dilution_25%	0.25	DMSO	Lycopene	Standard_Development	Run094	Standard_Measurement	Plate_01	Clariostar_Study	MB	Biofoundry_,_London	Linear_Dilution_Pattern_V2	0.259	0.255	0.252	0.248	0.243	0.24	0.235	0.233	0.233	0.232	0.23	0.228	0.223	0.218	0.214	0.21	0.206	0.204	0.202	0.2	0.199	0.198	0.199	0.201	0.204	0.206	0.212	0.215	0.219	0.223	0.226	0.227	0.23	0.233	0.237	0.241
G05	Sample	Dilution_05%	0.0499999999999999	DMSO	Lycopene	Standard_Development	Run094	Standard_Measurement	Plate_01	Clariostar_Study	MB	Biofoundry_,_London	Linear_Dilution_Pattern_V2	0.134	0.13	0.127	0.122	0.118	0.114	0.11	0.108	0.105	0.102	0.1	0.097	0.094	0.089	0.086	0.084	0.08	0.079	0.077	0.076	0.074	0.073	0.074	0.075	0.075	0.075	0.077	0.077	0.078	0.08	0.08	0.081	0.082	0.082	0.083	0.085
G06	Sample	Dilution_85%	0.85	DMSO	Lycopene	Standard_Development	Run094	Standard_Measurement	Plate_01	Clariostar_Study	MB	Biofoundry_,_London	Linear_Dilution_Pattern_V2	0.599	0.601	0.598	0.593	0.588	0.583	0.579	0.582	0.583	0.589	0.59	0.59	0.585	0.576	0.568	0.562	0.557	0.552	0.547	0.544	0.543	0.542	0.545	0.552	0.56	0.572	0.587	0.6	0.612	0.624	0.631	0.638	0.646	0.655	0.668	0.687
G07	Sample	Dilution_65%	0.65	DMSO	Lycopene	Standard_Development	Run094	Standard_Measurement	Plate_01	Clariostar_Study	MB	Biofoundry_,_London	Linear_Dilution_Pattern_V2	0.491	0.491	0.49	0.485	0.48	0.476	0.472	0.472	0.475	0.477	0.478	0.478	0.472	0.466	0.459	0.453	0.448	0.444	0.441	0.439	0.437	0.435	0.437	0.442	0.449	0.457	0.468	0.479	0.488	0.496	0.502	0.507	0.513	0.521	0.532	0.545
G08	Sample	Dilution_45%	0.45	DMSO	Lycopene	Standard_Development	Run094	Standard_Measurement	Plate_01	Clariostar_Study	MB	Biofoundry_,_London	Linear_Dilution_Pattern_V2	0.37	0.369	0.365	0.361	0.356	0.353	0.349	0.348	0.348	0.349	0.35	0.347	0.344	0.337	0.332	0.328	0.323	0.321	0.318	0.316	0.314	0.314	0.315	0.318	0.323	0.329	0.337	0.343	0.349	0.356	0.36	0.364	0.367	0.373	0.38	0.389
G09	Sample	Dilution_25%	0.25	DMSO	Lycopene	Standard_Development	Run094	Standard_Measurement	Plate_01	Clariostar_Study	MB	Biofoundry_,_London	Linear_Dilution_Pattern_V2	0.252	0.25	0.247	0.242	0.238	0.234	0.23	0.229	0.227	0.226	0.224	0.222	0.218	0.213	0.21	0.206	0.202	0.2	0.199	0.196	0.195	0.195	0.195	0.198	0.201	0.203	0.208	0.212	0.215	0.219	0.221	0.223	0.226	0.229	0.234	0.239
G10	Sample	Dilution_05%	0.0499999999999999	DMSO	Lycopene	Standard_Development	Run094	Standard_Measurement	Plate_01	Clariostar_Study	MB	Biofoundry_,_London	Linear_Dilution_Pattern_V2	0.134	0.13	0.126	0.121	0.117	0.114	0.11	0.107	0.104	0.102	0.099	0.095	0.092	0.088	0.085	0.083	0.08	0.079	0.077	0.075	0.074	0.074	0.073	0.074	0.076	0.075	0.077	0.078	0.078	0.08	0.08	0.081	0.082	0.083	0.085	0.085
G11	Blank	DMSO_Blank		DMSO		Standard_Development	Run094	Standard_Measurement	Plate_01	Clariostar_Study	MB	Biofoundry_,_London	Linear_Dilution_Pattern_V2	0.114	0.111	0.107	0.104	0.1	0.096	0.092	0.089	0.085	0.081	0.077	0.073	0.07	0.068	0.065	0.062	0.059	0.058	0.056	0.055	0.054	0.054	0.053	0.052	0.051	0.05	0.05	0.049	0.049	0.048	0.048	0.048	0.047	0.047	0.047	0.046
G12	Blank	DMSO_Blank		DMSO		Standard_Development	Run094	Standard_Measurement	Plate_01	Clariostar_Study	MB	Biofoundry_,_London	Linear_Dilution_Pattern_V2	0.111	0.108	0.104	0.1	0.097	0.093	0.089	0.086	0.083	0.08	0.075	0.072	0.068	0.065	0.063	0.061	0.058	0.057	0.056	0.053	0.052	0.052	0.051	0.051	0.051	0.05	0.05	0.049	0.048	0.048	0.047	0.047	0.047	0.047	0.046	0.045
H01	Sample	Dilution_85%	0.85	DMSO	Lycopene	Standard_Development	Run094	Standard_Measurement	Plate_01	Clariostar_Study	MB	Biofoundry_,_London	Linear_Dilution_Pattern_V2	0.647	0.649	0.646	0.64	0.634	0.63	0.627	0.626	0.629	0.632	0.633	0.631	0.625	0.616	0.607	0.599	0.595	0.59	0.586	0.582	0.58	0.579	0.581	0.585	0.594	0.605	0.618	0.631	0.642	0.652	0.661	0.667	0.672	0.68	0.693	0.71
H02	Sample	Dilution_65%	0.65	DMSO	Lycopene	Standard_Development	Run094	Standard_Measurement	Plate_01	Clariostar_Study	MB	Biofoundry_,_London	Linear_Dilution_Pattern_V2	0.525	0.525	0.522	0.516	0.51	0.508	0.504	0.504	0.505	0.508	0.508	0.507	0.501	0.494	0.486	0.482	0.477	0.473	0.469	0.466	0.463	0.464	0.465	0.468	0.476	0.483	0.494	0.504	0.513	0.52	0.525	0.53	0.536	0.542	0.551	0.564
H03	Sample	Dilution_45%	0.45	DMSO	Lycopene	Standard_Development	Run094	Standard_Measurement	Plate_01	Clariostar_Study	MB	Biofoundry_,_London	Linear_Dilution_Pattern_V2	0.379	0.377	0.374	0.369	0.365	0.361	0.356	0.356	0.356	0.355	0.355	0.352	0.348	0.342	0.335	0.332	0.327	0.324	0.321	0.318	0.317	0.317	0.317	0.321	0.326	0.331	0.339	0.347	0.353	0.359	0.363	0.366	0.37	0.375	0.382	0.391
H04	Sample	Dilution_25%	0.25	DMSO	Lycopene	Standard_Development	Run094	Standard_Measurement	Plate_01	Clariostar_Study	MB	Biofoundry_,_London	Linear_Dilution_Pattern_V2	0.256	0.253	0.249	0.245	0.24	0.236	0.232	0.23	0.229	0.227	0.225	0.22	0.216	0.211	0.207	0.203	0.2	0.197	0.195	0.193	0.192	0.191	0.192	0.194	0.197	0.2	0.204	0.208	0.211	0.215	0.217	0.219	0.221	0.224	0.229	0.234
H05	Sample	Dilution_05%	0.0499999999999999	DMSO	Lycopene	Standard_Development	Run094	Standard_Measurement	Plate_01	Clariostar_Study	MB	Biofoundry_,_London	Linear_Dilution_Pattern_V2	0.14	0.136	0.132	0.129	0.125	0.121	0.117	0.113	0.11	0.106	0.102	0.098	0.094	0.091	0.088	0.085	0.082	0.079	0.077	0.076	0.075	0.076	0.075	0.075	0.076	0.076	0.078	0.079	0.079	0.079	0.08	0.081	0.082	0.083	0.085	0.086
H06	Sample	Dilution_85%	0.85	DMSO	Lycopene	Standard_Development	Run094	Standard_Measurement	Plate_01	Clariostar_Study	MB	Biofoundry_,_London	Linear_Dilution_Pattern_V2	0.598	0.599	0.597	0.591	0.586	0.583	0.579	0.58	0.582	0.586	0.591	0.59	0.584	0.576	0.566	0.561	0.555	0.55	0.545	0.542	0.54	0.541	0.543	0.549	0.559	0.569	0.584	0.598	0.61	0.622	0.63	0.637	0.644	0.655	0.668	0.686
H07	Sample	Dilution_65%	0.65	DMSO	Lycopene	Standard_Development	Run094	Standard_Measurement	Plate_01	Clariostar_Study	MB	Biofoundry_,_London	Linear_Dilution_Pattern_V2	0.479	0.479	0.476	0.471	0.466	0.463	0.46	0.459	0.461	0.464	0.465	0.463	0.459	0.451	0.444	0.439	0.434	0.431	0.427	0.424	0.422	0.423	0.424	0.429	0.437	0.445	0.456	0.467	0.476	0.485	0.491	0.496	0.502	0.51	0.521	0.534
H08	Sample	Dilution_45%	0.45	DMSO	Lycopene	Standard_Development	Run094	Standard_Measurement	Plate_01	Clariostar_Study	MB	Biofoundry_,_London	Linear_Dilution_Pattern_V2	0.365	0.363	0.36	0.354	0.349	0.345	0.341	0.34	0.342	0.341	0.341	0.338	0.333	0.327	0.321	0.317	0.312	0.308	0.306	0.304	0.302	0.302	0.304	0.307	0.313	0.319	0.326	0.333	0.339	0.345	0.349	0.353	0.358	0.364	0.372	0.38
H09	Sample	Dilution_25%	0.25	DMSO	Lycopene	Standard_Development	Run094	Standard_Measurement	Plate_01	Clariostar_Study	MB	Biofoundry_,_London	Linear_Dilution_Pattern_V2	0.25	0.248	0.244	0.24	0.236	0.232	0.228	0.226	0.224	0.223	0.221	0.218	0.213	0.208	0.203	0.201	0.197	0.194	0.192	0.19	0.189	0.188	0.189	0.19	0.194	0.197	0.202	0.205	0.209	0.212	0.214	0.217	0.219	0.223	0.227	0.232
H10	Sample	Dilution_05%	0.0499999999999999	DMSO	Lycopene	Standard_Development	Run094	Standard_Measurement	Plate_01	Clariostar_Study	MB	Biofoundry_,_London	Linear_Dilution_Pattern_V2	0.136	0.133	0.129	0.124	0.12	0.116	0.111	0.109	0.106	0.103	0.1	0.096	0.093	0.089	0.085	0.083	0.081	0.079	0.077	0.075	0.074	0.073	0.073	0.074	0.075	0.075	0.077	0.077	0.078	0.079	0.08	0.08	0.081	0.082	0.083	0.085
H11	Blank	DMSO_Blank		DMSO		Standard_Development	Run094	Standard_Measurement	Plate_01	Clariostar_Study	MB	Biofoundry_,_London	Linear_Dilution_Pattern_V2	0.12	0.117	0.112	0.109	0.105	0.102	0.097	0.094	0.09	0.086	0.082	0.078	0.076	0.072	0.069	0.066	0.064	0.062	0.06	0.058	0.057	0.056	0.055	0.055	0.055	0.054	0.053	0.053	0.052	0.052	0.051	0.051	0.051	0.05	0.05	0.049
H12	Blank	DMSO_Blank		DMSO		Standard_Development	Run094	Standard_Measurement	Plate_01	Clariostar_Study	MB	Biofoundry_,_London	Linear_Dilution_Pattern_V2	0.125	0.121	0.118	0.114	0.11	0.106	0.101	0.099	0.096	0.092	0.088	0.084	0.08	0.077	0.073	0.071	0.068	0.066	0.065	0.063	0.062	0.061	0.06	0.06	0.06	0.059	0.059	0.058	0.057	0.057	0.057	0.056	0.056	0.056	0.055	0.054
A01	Sample	Dilution_100%	1.0	DMSO	Lycopene	Standard_Development	Run094	Standard_Measurement	Plate_01	Clariostar_Study	MB	Biofoundry_,_London	Linear_Dilution_Pattern_V2	0.7	0.701	0.698	0.695	0.689	0.684	0.68	0.682	0.686	0.692	0.694	0.693	0.684	0.674	0.666	0.659	0.653	0.647	0.643	0.638	0.637	0.636	0.638	0.646	0.655	0.67	0.686	0.703	0.716	0.729	0.738	0.747	0.754	0.765	0.781	0.802
A02	Sample	Dilution_80%	0.8	DMSO	Lycopene	Standard_Development	Run094	Standard_Measurement	Plate_01	Clariostar_Study	MB	Biofoundry_,_London	Linear_Dilution_Pattern_V2	0.597	0.597	0.595	0.59	0.585	0.58	0.576	0.576	0.579	0.58	0.586	0.582	0.575	0.566	0.558	0.551	0.546	0.541	0.539	0.535	0.534	0.533	0.534	0.539	0.547	0.558	0.571	0.584	0.594	0.603	0.612	0.619	0.625	0.633	0.646	0.662
A03	Sample	Dilution_60%	0.6	DMSO	Lycopene	Standard_Development	Run094	Standard_Measurement	Plate_01	Clariostar_Study	MB	Biofoundry_,_London	Linear_Dilution_Pattern_V2	0.486	0.484	0.482	0.478	0.474	0.469	0.465	0.466	0.467	0.468	0.469	0.467	0.461	0.452	0.446	0.441	0.436	0.432	0.43	0.427	0.425	0.425	0.425	0.429	0.435	0.444	0.454	0.463	0.471	0.478	0.484	0.488	0.494	0.499	0.509	0.52
A04	Sample	Dilution_40%	0.4	DMSO	Lycopene	Standard_Development	Run094	Standard_Measurement	Plate_01	Clariostar_Study	MB	Biofoundry_,_London	Linear_Dilution_Pattern_V2	0.351	0.347	0.344	0.341	0.336	0.331	0.327	0.326	0.326	0.325	0.326	0.322	0.318	0.311	0.307	0.302	0.298	0.295	0.294	0.29	0.288	0.288	0.289	0.292	0.296	0.302	0.308	0.315	0.321	0.326	0.329	0.333	0.336	0.341	0.347	0.355
A05	Sample	Dilution_20%	0.2	DMSO	Lycopene	Standard_Development	Run094	Standard_Measurement	Plate_01	Clariostar_Study	MB	Biofoundry_,_London	Linear_Dilution_Pattern_V2	0.228	0.225	0.223	0.218	0.214	0.209	0.205	0.203	0.201	0.199	0.199	0.194	0.19	0.184	0.18	0.177	0.173	0.171	0.17	0.167	0.167	0.166	0.165	0.167	0.17	0.173	0.176	0.179	0.182	0.185	0.188	0.19	0.191	0.194	0.198	0.202
A06	Sample	Dilution_100%	1.0	DMSO	Lycopene	Standard_Development	Run094	Standard_Measurement	Plate_01	Clariostar_Study	MB	Biofoundry_,_London	Linear_Dilution_Pattern_V2	0.658	0.656	0.653	0.649	0.644	0.639	0.633	0.637	0.642	0.645	0.65	0.649	0.643	0.634	0.625	0.617	0.612	0.605	0.602	0.599	0.597	0.597	0.6	0.608	0.619	0.635	0.651	0.667	0.681	0.695	0.706	0.715	0.723	0.735	0.753	0.774
A07	Sample	Dilution_80%	0.8	DMSO	Lycopene	Standard_Development	Run094	Standard_Measurement	Plate_01	Clariostar_Study	MB	Biofoundry_,_London	Linear_Dilution_Pattern_V2	0.625	0.625	0.622	0.62	0.614	0.61	0.606	0.606	0.609	0.611	0.615	0.613	0.608	0.599	0.59	0.585	0.58	0.573	0.57	0.569	0.566	0.565	0.567	0.572	0.578	0.59	0.602	0.614	0.625	0.634	0.641	0.647	0.653	0.661	0.674	0.689
A08	Sample	Dilution_60%	0.6	DMSO	Lycopene	Standard_Development	Run094	Standard_Measurement	Plate_01	Clariostar_Study	MB	Biofoundry_,_London	Linear_Dilution_Pattern_V2	0.456	0.453	0.45	0.447	0.442	0.436	0.432	0.433	0.434	0.434	0.436	0.433	0.429	0.422	0.415	0.41	0.405	0.401	0.398	0.395	0.394	0.394	0.395	0.399	0.406	0.414	0.424	0.434	0.443	0.451	0.456	0.462	0.467	0.474	0.484	0.496
A09	Sample	Dilution_40%	0.4	DMSO	Lycopene	Standard_Development	Run094	Standard_Measurement	Plate_01	Clariostar_Study	MB	Biofoundry_,_London	Linear_Dilution_Pattern_V2	0.346	0.343	0.341	0.337	0.332	0.327	0.323	0.322	0.321	0.32	0.321	0.317	0.314	0.306	0.302	0.297	0.293	0.289	0.287	0.285	0.283	0.283	0.283	0.286	0.29	0.296	0.302	0.308	0.314	0.318	0.323	0.327	0.331	0.335	0.342	0.349
A10	Sample	Dilution_20%	0.2	DMSO	Lycopene	Standard_Development	Run094	Standard_Measurement	Plate_01	Clariostar_Study	MB	Biofoundry_,_London	Linear_Dilution_Pattern_V2	0.22	0.217	0.212	0.209	0.205	0.201	0.196	0.194	0.193	0.191	0.189	0.186	0.183	0.177	0.173	0.17	0.166	0.164	0.163	0.161	0.16	0.16	0.16	0.162	0.165	0.168	0.171	0.175	0.178	0.181	0.183	0.185	0.187	0.19	0.195	0.199
A11	Blank	DMSO_Blank		DMSO		Standard_Development	Run094	Standard_Measurement	Plate_01	Clariostar_Study	MB	Biofoundry_,_London	Linear_Dilution_Pattern_V2	0.114	0.11	0.106	0.103	0.098	0.094	0.089	0.087	0.085	0.081	0.078	0.073	0.07	0.067	0.064	0.063	0.06	0.058	0.057	0.055	0.054	0.053	0.052	0.052	0.052	0.052	0.05	0.05	0.049	0.049	0.048	0.049	0.048	0.048	0.048	0.047
A12	Blank	DMSO_Blank		DMSO		Standard_Development	Run094	Standard_Measurement	Plate_01	Clariostar_Study	MB	Biofoundry_,_London	Linear_Dilution_Pattern_V2	0.116	0.111	0.107	0.104	0.1	0.095	0.09	0.088	0.085	0.081	0.078	0.073	0.07	0.067	0.065	0.062	0.059	0.058	0.056	0.054	0.053	0.052	0.052	0.051	0.052	0.051	0.05	0.049	0.049	0.048	0.048	0.048	0.047	0.047	0.047	0.046
B01	Sample	Dilution_100%	1.0	DMSO	Lycopene	Standard_Development	Run094	Standard_Measurement	Plate_01	Clariostar_Study	MB	Biofoundry_,_London	Linear_Dilution_Pattern_V2	0.686	0.685	0.682	0.678	0.674	0.67	0.665	0.666	0.671	0.675	0.68	0.679	0.674	0.664	0.655	0.649	0.642	0.635	0.633	0.629	0.627	0.627	0.629	0.636	0.647	0.661	0.676	0.692	0.708	0.719	0.729	0.737	0.746	0.758	0.774	0.794
B02	Sample	Dilution_80%	0.8	DMSO	Lycopene	Standard_Development	Run094	Standard_Measurement	Plate_01	Clariostar_Study	MB	Biofoundry_,_London	Linear_Dilution_Pattern_V2	0.652	0.65	0.648	0.644	0.639	0.634	0.63	0.632	0.634	0.637	0.641	0.639	0.633	0.624	0.616	0.611	0.606	0.6	0.596	0.592	0.591	0.59	0.59	0.595	0.603	0.614	0.626	0.638	0.648	0.658	0.664	0.67	0.676	0.683	0.695	0.711
B03	Sample	Dilution_60%	0.6	DMSO	Lycopene	Standard_Development	Run094	Standard_Measurement	Plate_01	Clariostar_Study	MB	Biofoundry_,_London	Linear_Dilution_Pattern_V2	0.462	0.459	0.457	0.454	0.449	0.445	0.441	0.442	0.443	0.444	0.446	0.442	0.437	0.429	0.423	0.419	0.414	0.41	0.408	0.404	0.403	0.403	0.403	0.408	0.415	0.423	0.432	0.441	0.451	0.458	0.465	0.469	0.474	0.48	0.491	0.503
B04	Sample	Dilution_40%	0.4	DMSO	Lycopene	Standard_Development	Run094	Standard_Measurement	Plate_01	Clariostar_Study	MB	Biofoundry_,_London	Linear_Dilution_Pattern_V2	0.378	0.375	0.373	0.369	0.364	0.36	0.356	0.356	0.355	0.355	0.355	0.352	0.347	0.341	0.337	0.333	0.329	0.325	0.323	0.32	0.319	0.318	0.318	0.32	0.325	0.33	0.335	0.341	0.346	0.351	0.355	0.357	0.36	0.365	0.371	0.378
B05	Sample	Dilution_20%	0.2	DMSO	Lycopene	Standard_Development	Run094	Standard_Measurement	Plate_01	Clariostar_Study	MB	Biofoundry_,_London	Linear_Dilution_Pattern_V2	0.224	0.221	0.217	0.214	0.209	0.205	0.201	0.2	0.198	0.196	0.195	0.192	0.188	0.184	0.18	0.176	0.173	0.171	0.169	0.168	0.167	0.167	0.167	0.169	0.172	0.175	0.178	0.181	0.184	0.187	0.19	0.192	0.194	0.197	0.202	0.206
B06	Sample	Dilution_100%	1.0	DMSO	Lycopene	Standard_Development	Run094	Standard_Measurement	Plate_01	Clariostar_Study	MB	Biofoundry_,_London	Linear_Dilution_Pattern_V2	0.707	0.705	0.702	0.699	0.693	0.689	0.685	0.688	0.691	0.695	0.701	0.698	0.693	0.685	0.677	0.67	0.663	0.656	0.653	0.649	0.646	0.646	0.649	0.655	0.666	0.681	0.696	0.712	0.726	0.737	0.748	0.757	0.765	0.775	0.792	0.812
B07	Sample	Dilution_80%	0.8	DMSO	Lycopene	Standard_Development	Run094	Standard_Measurement	Plate_01	Clariostar_Study	MB	Biofoundry_,_London	Linear_Dilution_Pattern_V2	0.584	0.582	0.581	0.576	0.57	0.567	0.562	0.563	0.567	0.571	0.573	0.572	0.567	0.558	0.551	0.544	0.538	0.534	0.532	0.528	0.526	0.526	0.527	0.533	0.54	0.552	0.565	0.578	0.59	0.599	0.607	0.613	0.619	0.628	0.641	0.657
B08	Sample	Dilution_60%	0.6	DMSO	Lycopene	Standard_Development	Run094	Standard_Measurement	Plate_01	Clariostar_Study	MB	Biofoundry_,_London	Linear_Dilution_Pattern_V2	0.458	0.456	0.454	0.45	0.445	0.441	0.437	0.438	0.438	0.44	0.443	0.44	0.437	0.429	0.423	0.417	0.414	0.408	0.407	0.403	0.402	0.402	0.403	0.406	0.414	0.422	0.432	0.441	0.45	0.457	0.463	0.468	0.473	0.479	0.489	0.501
B09	Sample	Dilution_40%	0.4	DMSO	Lycopene	Standard_Development	Run094	Standard_Measurement	Plate_01	Clariostar_Study	MB	Biofoundry_,_London	Linear_Dilution_Pattern_V2	0.351	0.347	0.344	0.339	0.335	0.331	0.327	0.327	0.327	0.326	0.327	0.323	0.319	0.313	0.307	0.304	0.3	0.296	0.295	0.292	0.291	0.29	0.29	0.294	0.298	0.304	0.31	0.316	0.321	0.326	0.33	0.334	0.336	0.341	0.348	0.356
B10	Sample	Dilution_20%	0.2	DMSO	Lycopene	Standard_Development	Run094	Standard_Measurement	Plate_01	Clariostar_Study	MB	Biofoundry_,_London	Linear_Dilution_Pattern_V2	0.218	0.214	0.211	0.206	0.202	0.198	0.193	0.192	0.191	0.189	0.188	0.184	0.181	0.176	0.172	0.17	0.165	0.163	0.162	0.16	0.159	0.159	0.159	0.161	0.165	0.168	0.171	0.175	0.178	0.18	0.183	0.185	0.188	0.191	0.195	0.2
B11	Blank	DMSO_Blank		DMSO		Standard_Development	Run094	Standard_Measurement	Plate_01	Clariostar_Study	MB	Biofoundry_,_London	Linear_Dilution_Pattern_V2	0.115	0.11	0.107	0.103	0.099	0.095	0.09	0.088	0.086	0.082	0.079	0.074	0.072	0.068	0.065	0.063	0.061	0.058	0.058	0.056	0.055	0.054	0.053	0.053	0.053	0.053	0.051	0.051	0.05	0.049	0.05	0.049	0.048	0.048	0.048	0.047
B12	Blank	DMSO_Blank		DMSO		Standard_Development	Run094	Standard_Measurement	Plate_01	Clariostar_Study	MB	Biofoundry_,_London	Linear_Dilution_Pattern_V2	0.112	0.107	0.104	0.1	0.095	0.09	0.086	0.085	0.082	0.078	0.076	0.072	0.069	0.065	0.062	0.061	0.059	0.057	0.056	0.054	0.052	0.052	0.051	0.051	0.051	0.051	0.05	0.049	0.048	0.048	0.048	0.048	0.048	0.047	0.047	0.046
C01	Sample	Dilution_95%	0.95	DMSO	Lycopene	Standard_Development	Run094	Standard_Measurement	Plate_01	Clariostar_Study	MB	Biofoundry_,_London	Linear_Dilution_Pattern_V2	0.668	0.668	0.666	0.663	0.659	0.653	0.648	0.65	0.653	0.657	0.661	0.661	0.655	0.645	0.637	0.631	0.625	0.618	0.617	0.613	0.609	0.61	0.613	0.618	0.627	0.642	0.656	0.671	0.684	0.695	0.704	0.712	0.72	0.731	0.745	0.763
C02	Sample	Dilution_75%	0.75	DMSO	Lycopene	Standard_Development	Run094	Standard_Measurement	Plate_01	Clariostar_Study	MB	Biofoundry_,_London	Linear_Dilution_Pattern_V2	0.555	0.553	0.552	0.548	0.541	0.536	0.532	0.533	0.535	0.537	0.541	0.539	0.533	0.524	0.517	0.511	0.507	0.502	0.499	0.496	0.494	0.493	0.495	0.5	0.509	0.519	0.53	0.542	0.554	0.564	0.57	0.577	0.583	0.591	0.604	0.618
C03	Sample	Dilution_55%	0.55	DMSO	Lycopene	Standard_Development	Run094	Standard_Measurement	Plate_01	Clariostar_Study	MB	Biofoundry_,_London	Linear_Dilution_Pattern_V2	0.439	0.436	0.433	0.429	0.424	0.419	0.415	0.415	0.417	0.418	0.419	0.417	0.411	0.404	0.398	0.393	0.389	0.384	0.383	0.38	0.378	0.377	0.378	0.383	0.389	0.397	0.406	0.415	0.423	0.43	0.435	0.441	0.445	0.451	0.46	0.472
C04	Sample	Dilution_35%	0.35	DMSO	Lycopene	Standard_Development	Run094	Standard_Measurement	Plate_01	Clariostar_Study	MB	Biofoundry_,_London	Linear_Dilution_Pattern_V2	0.323	0.319	0.317	0.313	0.307	0.303	0.299	0.299	0.299	0.297	0.296	0.293	0.289	0.283	0.278	0.275	0.27	0.267	0.265	0.263	0.262	0.261	0.262	0.265	0.269	0.274	0.279	0.284	0.29	0.294	0.297	0.301	0.303	0.307	0.314	0.321
C05	Sample	Dilution_15%	0.15	DMSO	Lycopene	Standard_Development	Run094	Standard_Measurement	Plate_01	Clariostar_Study	MB	Biofoundry_,_London	Linear_Dilution_Pattern_V2	0.2	0.196	0.193	0.189	0.185	0.18	0.175	0.174	0.173	0.17	0.169	0.167	0.163	0.157	0.154	0.15	0.147	0.145	0.144	0.143	0.142	0.141	0.142	0.143	0.146	0.148	0.151	0.155	0.157	0.159	0.161	0.164	0.166	0.169	0.172	0.176
C06	Sample	Dilution_95%	0.95	DMSO	Lycopene	Standard_Development	Run094	Standard_Measurement	Plate_01	Clariostar_Study	MB	Biofoundry_,_London	Linear_Dilution_Pattern_V2	0.658	0.657	0.655	0.652	0.646	0.641	0.637	0.639	0.642	0.646	0.652	0.651	0.646	0.635	0.628	0.623	0.616	0.609	0.606	0.603	0.6	0.6	0.603	0.609	0.619	0.633	0.648	0.663	0.677	0.69	0.699	0.707	0.715	0.725	0.741	0.761
C07	Sample	Dilution_75%	0.75	DMSO	Lycopene	Standard_Development	Run094	Standard_Measurement	Plate_01	Clariostar_Study	MB	Biofoundry_,_London	Linear_Dilution_Pattern_V2	0.549	0.546	0.544	0.54	0.534	0.53	0.525	0.527	0.53	0.532	0.535	0.534	0.529	0.52	0.514	0.508	0.502	0.497	0.495	0.491	0.489	0.489	0.491	0.495	0.504	0.515	0.526	0.539	0.55	0.559	0.567	0.573	0.579	0.588	0.599	0.615
C08	Sample	Dilution_55%	0.55	DMSO	Lycopene	Standard_Development	Run094	Standard_Measurement	Plate_01	Clariostar_Study	MB	Biofoundry_,_London	Linear_Dilution_Pattern_V2	0.433	0.432	0.429	0.424	0.419	0.414	0.41	0.411	0.413	0.412	0.415	0.412	0.408	0.4	0.394	0.391	0.386	0.381	0.379	0.376	0.374	0.374	0.376	0.38	0.385	0.393	0.402	0.411	0.419	0.426	0.431	0.436	0.44	0.446	0.455	0.466
C09	Sample	Dilution_35%	0.35	DMSO	Lycopene	Standard_Development	Run094	Standard_Measurement	Plate_01	Clariostar_Study	MB	Biofoundry_,_London	Linear_Dilution_Pattern_V2	0.313	0.31	0.307	0.303	0.298	0.294	0.289	0.288	0.288	0.287	0.287	0.285	0.28	0.273	0.268	0.265	0.261	0.258	0.256	0.254	0.252	0.252	0.253	0.255	0.259	0.265	0.27	0.276	0.281	0.285	0.288	0.291	0.294	0.298	0.304	0.311
C10	Sample	Dilution_15%	0.15	DMSO	Lycopene	Standard_Development	Run094	Standard_Measurement	Plate_01	Clariostar_Study	MB	Biofoundry_,_London	Linear_Dilution_Pattern_V2	0.187	0.183	0.179	0.175	0.17	0.165	0.16	0.159	0.159	0.157	0.156	0.152	0.149	0.143	0.14	0.137	0.133	0.131	0.13	0.129	0.127	0.127	0.127	0.13	0.132	0.135	0.138	0.141	0.144	0.146	0.149	0.151	0.153	0.156	0.16	0.164
C11	Blank	DMSO_Blank		DMSO		Standard_Development	Run094	Standard_Measurement	Plate_01	Clariostar_Study	MB	Biofoundry_,_London	Linear_Dilution_Pattern_V2	0.12	0.115	0.112	0.107	0.103	0.099	0.094	0.092	0.089	0.084	0.082	0.077	0.073	0.07	0.067	0.065	0.062	0.06	0.059	0.057	0.056	0.055	0.055	0.054	0.053	0.053	0.053	0.052	0.051	0.051	0.05	0.05	0.05	0.05	0.05	0.049
C12	Blank	DMSO_Blank		DMSO		Standard_Development	Run094	Standard_Measurement	Plate_01	Clariostar_Study	MB	Biofoundry_,_London	Linear_Dilution_Pattern_V2	0.114	0.109	0.106	0.101	0.096	0.092	0.087	0.086	0.084	0.08	0.077	0.072	0.07	0.065	0.063	0.061	0.059	0.056	0.055	0.054	0.052	0.052	0.051	0.051	0.051	0.051	0.05	0.049	0.049	0.048	0.048	0.048	0.047	0.046	0.046	0.045
D01	Sample	Dilution_95%	0.95	DMSO	Lycopene	Standard_Development	Run094	Standard_Measurement	Plate_01	Clariostar_Study	MB	Biofoundry_,_London	Linear_Dilution_Pattern_V2	0.738	0.738	0.735	0.732	0.725	0.722	0.719	0.721	0.725	0.728	0.731	0.73	0.723	0.714	0.705	0.699	0.692	0.686	0.681	0.678	0.676	0.676	0.677	0.683	0.691	0.704	0.719	0.733	0.746	0.756	0.765	0.772	0.778	0.788	0.803	0.821
D02	Sample	Dilution_75%	0.75	DMSO	Lycopene	Standard_Development	Run094	Standard_Measurement	Plate_01	Clariostar_Study	MB	Biofoundry_,_London	Linear_Dilution_Pattern_V2	0.593	0.592	0.589	0.586	0.58	0.575	0.571	0.573	0.575	0.578	0.583	0.58	0.574	0.563	0.557	0.551	0.547	0.542	0.539	0.536	0.534	0.533	0.534	0.539	0.548	0.557	0.569	0.581	0.591	0.6	0.607	0.612	0.618	0.626	0.638	0.652
D03	Sample	Dilution_55%	0.55	DMSO	Lycopene	Standard_Development	Run094	Standard_Measurement	Plate_01	Clariostar_Study	MB	Biofoundry_,_London	Linear_Dilution_Pattern_V2	0.435	0.433	0.431	0.426	0.421	0.417	0.413	0.413	0.413	0.414	0.416	0.413	0.409	0.401	0.396	0.391	0.385	0.382	0.38	0.377	0.376	0.374	0.376	0.381	0.387	0.394	0.403	0.411	0.419	0.426	0.432	0.437	0.442	0.448	0.458	0.468
D04	Sample	Dilution_35%	0.35	DMSO	Lycopene	Standard_Development	Run094	Standard_Measurement	Plate_01	Clariostar_Study	MB	Biofoundry_,_London	Linear_Dilution_Pattern_V2	0.327	0.324	0.322	0.318	0.312	0.308	0.304	0.304	0.304	0.302	0.302	0.299	0.295	0.289	0.283	0.28	0.277	0.273	0.272	0.269	0.267	0.267	0.268	0.27	0.274	0.279	0.284	0.291	0.295	0.299	0.303	0.307	0.309	0.313	0.319	0.326
D05	Sample	Dilution_15%	0.15	DMSO	Lycopene	Standard_Development	Run094	Standard_Measurement	Plate_01	Clariostar_Study	MB	Biofoundry_,_London	Linear_Dilution_Pattern_V2	0.188	0.183	0.18	0.176	0.171	0.167	0.161	0.161	0.161	0.159	0.157	0.154	0.15	0.146	0.142	0.14	0.136	0.133	0.132	0.13	0.13	0.129	0.129	0.131	0.134	0.137	0.139	0.142	0.145	0.147	0.15	0.152	0.154	0.156	0.161	0.164
D06	Sample	Dilution_95%	0.95	DMSO	Lycopene	Standard_Development	Run094	Standard_Measurement	Plate_01	Clariostar_Study	MB	Biofoundry_,_London	Linear_Dilution_Pattern_V2	0.656	0.657	0.654	0.65	0.645	0.639	0.637	0.638	0.643	0.646	0.653	0.652	0.646	0.637	0.627	0.624	0.616	0.611	0.607	0.604	0.601	0.601	0.605	0.61	0.622	0.635	0.651	0.665	0.679	0.693	0.702	0.711	0.718	0.729	0.744	0.764
D07	Sample	Dilution_75%	0.75	DMSO	Lycopene	Standard_Development	Run094	Standard_Measurement	Plate_01	Clariostar_Study	MB	Biofoundry_,_London	Linear_Dilution_Pattern_V2	0.573	0.572	0.569	0.565	0.558	0.554	0.55	0.55	0.554	0.557	0.56	0.559	0.555	0.546	0.538	0.532	0.527	0.521	0.52	0.516	0.514	0.513	0.515	0.52	0.528	0.539	0.551	0.563	0.575	0.584	0.591	0.597	0.604	0.611	0.623	0.639
D08	Sample	Dilution_55%	0.55	DMSO	Lycopene	Standard_Development	Run094	Standard_Measurement	Plate_01	Clariostar_Study	MB	Biofoundry_,_London	Linear_Dilution_Pattern_V2	0.446	0.443	0.441	0.437	0.432	0.428	0.423	0.424	0.425	0.425	0.426	0.426	0.421	0.414	0.408	0.405	0.4	0.395	0.393	0.389	0.388	0.388	0.389	0.393	0.399	0.406	0.414	0.424	0.432	0.438	0.444	0.449	0.452	0.458	0.467	0.478
D09	Sample	Dilution_35%	0.35	DMSO	Lycopene	Standard_Development	Run094	Standard_Measurement	Plate_01	Clariostar_Study	MB	Biofoundry_,_London	Linear_Dilution_Pattern_V2	0.316	0.314	0.31	0.306	0.302	0.297	0.293	0.292	0.292	0.291	0.292	0.288	0.284	0.279	0.274	0.27	0.266	0.263	0.262	0.259	0.257	0.257	0.258	0.26	0.263	0.269	0.275	0.281	0.285	0.29	0.293	0.296	0.299	0.302	0.308	0.316
D10	Sample	Dilution_15%	0.15	DMSO	Lycopene	Standard_Development	Run094	Standard_Measurement	Plate_01	Clariostar_Study	MB	Biofoundry_,_London	Linear_Dilution_Pattern_V2	0.185	0.182	0.179	0.174	0.17	0.165	0.161	0.16	0.158	0.157	0.156	0.152	0.149	0.145	0.14	0.138	0.135	0.132	0.131	0.129	0.129	0.128	0.129	0.131	0.133	0.136	0.139	0.142	0.144	0.147	0.149	0.152	0.154	0.156	0.16	0.164
D11	Blank	DMSO_Blank		DMSO		Standard_Development	Run094	Standard_Measurement	Plate_01	Clariostar_Study	MB	Biofoundry_,_London	Linear_Dilution_Pattern_V2	0.117	0.112	0.108	0.104	0.099	0.096	0.09	0.088	0.086	0.082	0.08	0.075	0.072	0.068	0.064	0.063	0.061	0.058	0.058	0.056	0.054	0.053	0.052	0.052	0.052	0.052	0.051	0.05	0.05	0.049	0.049	0.048	0.048	0.048	0.047	0.046
D12	Blank	DMSO_Blank		DMSO		Standard_Development	Run094	Standard_Measurement	Plate_01	Clariostar_Study	MB	Biofoundry_,_London	Linear_Dilution_Pattern_V2	0.114	0.109	0.106	0.102	0.097	0.094	0.089	0.087	0.085	0.08	0.078	0.073	0.07	0.067	0.064	0.062	0.059	0.057	0.056	0.054	0.053	0.053	0.052	0.051	0.051	0.051	0.051	0.05	0.049	0.049	0.048	0.048	0.048	0.047	0.047	0.046
E01	Sample	Dilution_90%	0.9	DMSO	Lycopene	Standard_Development	Run094	Standard_Measurement	Plate_01	Clariostar_Study	MB	Biofoundry_,_London	Linear_Dilution_Pattern_V2	0.679	0.677	0.676	0.672	0.667	0.663	0.656	0.659	0.663	0.665	0.67	0.669	0.663	0.653	0.645	0.637	0.631	0.625	0.622	0.619	0.616	0.616	0.618	0.623	0.632	0.643	0.656	0.67	0.684	0.694	0.702	0.708	0.714	0.724	0.738	0.755
E02	Sample	Dilution_70%	0.7	DMSO	Lycopene	Standard_Development	Run094	Standard_Measurement	Plate_01	Clariostar_Study	MB	Biofoundry_,_London	Linear_Dilution_Pattern_V2	0.535	0.535	0.532	0.528	0.524	0.52	0.514	0.515	0.517	0.52	0.523	0.52	0.514	0.506	0.499	0.493	0.489	0.484	0.482	0.48	0.477	0.476	0.478	0.482	0.491	0.501	0.511	0.522	0.532	0.542	0.548	0.554	0.56	0.567	0.579	0.592
E03	Sample	Dilution_50%	0.5	DMSO	Lycopene	Standard_Development	Run094	Standard_Measurement	Plate_01	Clariostar_Study	MB	Biofoundry_,_London	Linear_Dilution_Pattern_V2	0.419	0.418	0.415	0.41	0.406	0.402	0.398	0.398	0.399	0.399	0.401	0.398	0.394	0.386	0.381	0.376	0.372	0.368	0.366	0.363	0.361	0.361	0.362	0.365	0.371	0.379	0.386	0.394	0.401	0.408	0.413	0.418	0.422	0.427	0.435	0.446
E04	Sample	Dilution_30%	0.3	DMSO	Lycopene	Standard_Development	Run094	Standard_Measurement	Plate_01	Clariostar_Study	MB	Biofoundry_,_London	Linear_Dilution_Pattern_V2	0.291	0.288	0.285	0.281	0.276	0.271	0.267	0.266	0.267	0.265	0.265	0.261	0.258	0.253	0.247	0.244	0.24	0.237	0.236	0.234	0.232	0.231	0.232	0.235	0.239	0.243	0.247	0.252	0.256	0.26	0.264	0.266	0.268	0.271	0.277	0.282
E05	Sample	Dilution_10%	0.1	DMSO	Lycopene	Standard_Development	Run094	Standard_Measurement	Plate_01	Clariostar_Study	MB	Biofoundry_,_London	Linear_Dilution_Pattern_V2	0.159	0.155	0.151	0.146	0.142	0.137	0.132	0.132	0.131	0.128	0.128	0.122	0.12	0.115	0.112	0.11	0.106	0.104	0.103	0.101	0.1	0.099	0.1	0.102	0.103	0.105	0.108	0.109	0.111	0.113	0.115	0.117	0.118	0.12	0.123	0.126
E06	Sample	Dilution_90%	0.9	DMSO	Lycopene	Standard_Development	Run094	Standard_Measurement	Plate_01	Clariostar_Study	MB	Biofoundry_,_London	Linear_Dilution_Pattern_V2	0.63	0.63	0.628	0.624	0.618	0.613	0.609	0.611	0.614	0.618	0.625	0.623	0.618	0.609	0.601	0.593	0.589	0.582	0.579	0.577	0.574	0.573	0.576	0.582	0.592	0.605	0.619	0.632	0.645	0.657	0.666	0.673	0.68	0.69	0.704	0.721
E07	Sample	Dilution_70%	0.7	DMSO	Lycopene	Standard_Development	Run094	Standard_Measurement	Plate_01	Clariostar_Study	MB	Biofoundry_,_London	Linear_Dilution_Pattern_V2	0.521	0.519	0.516	0.512	0.507	0.502	0.496	0.498	0.502	0.505	0.508	0.507	0.501	0.492	0.487	0.481	0.476	0.471	0.468	0.465	0.463	0.463	0.464	0.469	0.478	0.488	0.498	0.51	0.52	0.529	0.536	0.541	0.547	0.555	0.567	0.58
E08	Sample	Dilution_50%	0.5	DMSO	Lycopene	Standard_Development	Run094	Standard_Measurement	Plate_01	Clariostar_Study	MB	Biofoundry_,_London	Linear_Dilution_Pattern_V2	0.41	0.407	0.403	0.4	0.394	0.39	0.386	0.386	0.388	0.389	0.391	0.388	0.383	0.376	0.371	0.367	0.363	0.358	0.356	0.352	0.351	0.351	0.352	0.356	0.362	0.368	0.377	0.384	0.392	0.397	0.402	0.407	0.411	0.416	0.425	0.434
E09	Sample	Dilution_30%	0.3	DMSO	Lycopene	Standard_Development	Run094	Standard_Measurement	Plate_01	Clariostar_Study	MB	Biofoundry_,_London	Linear_Dilution_Pattern_V2	0.283	0.28	0.278	0.274	0.268	0.264	0.259	0.259	0.257	0.256	0.256	0.253	0.25	0.244	0.239	0.236	0.232	0.229	0.228	0.226	0.224	0.224	0.225	0.227	0.23	0.234	0.239	0.244	0.248	0.251	0.254	0.257	0.259	0.263	0.268	0.275
E10	Sample	Dilution_10%	0.1	DMSO	Lycopene	Standard_Development	Run094	Standard_Measurement	Plate_01	Clariostar_Study	MB	Biofoundry_,_London	Linear_Dilution_Pattern_V2	0.157	0.153	0.149	0.145	0.14	0.136	0.132	0.13	0.129	0.126	0.126	0.122	0.117	0.113	0.11	0.107	0.105	0.102	0.101	0.099	0.098	0.098	0.098	0.1	0.102	0.104	0.106	0.108	0.11	0.111	0.114	0.116	0.117	0.119	0.122	0.125
E11	Blank	DMSO_Blank		DMSO		Standard_Development	Run094	Standard_Measurement	Plate_01	Clariostar_Study	MB	Biofoundry_,_London	Linear_Dilution_Pattern_V2	0.113	0.109	0.106	0.102	0.097	0.092	0.088	0.086	0.083	0.08	0.077	0.073	0.07	0.066	0.064	0.062	0.059	0.058	0.057	0.054	0.053	0.052	0.052	0.051	0.051	0.051	0.05	0.049	0.049	0.048	0.048	0.048	0.047	0.047	0.046	0.045
E12	Blank	DMSO_Blank		DMSO		Standard_Development	Run094	Standard_Measurement	Plate_01	Clariostar_Study	MB	Biofoundry_,_London	Linear_Dilution_Pattern_V2	0.114	0.11	0.106	0.102	0.098	0.093	0.088	0.086	0.084	0.081	0.079	0.074	0.07	0.067	0.064	0.063	0.06	0.058	0.057	0.055	0.054	0.053	0.052	0.052	0.053	0.052	0.051	0.05	0.05	0.049	0.049	0.049	0.048	0.048	0.047	0.046
F01	Sample	Dilution_90%	0.9	DMSO	Lycopene	Standard_Development	Run094	Standard_Measurement	Plate_01	Clariostar_Study	MB	Biofoundry_,_London	Linear_Dilution_Pattern_V2	0.679	0.68	0.678	0.675	0.67	0.665	0.663	0.664	0.667	0.668	0.672	0.67	0.664	0.655	0.649	0.642	0.636	0.629	0.628	0.624	0.621	0.621	0.622	0.628	0.636	0.648	0.662	0.677	0.69	0.699	0.708	0.715	0.721	0.731	0.745	0.762
F02	Sample	Dilution_70%	0.7	DMSO	Lycopene	Standard_Development	Run094	Standard_Measurement	Plate_01	Clariostar_Study	MB	Biofoundry_,_London	Linear_Dilution_Pattern_V2	0.525	0.522	0.52	0.514	0.509	0.506	0.502	0.502	0.505	0.507	0.509	0.508	0.502	0.493	0.487	0.481	0.476	0.472	0.469	0.466	0.464	0.464	0.465	0.471	0.478	0.488	0.499	0.51	0.521	0.529	0.536	0.543	0.548	0.557	0.568	0.582
F03	Sample	Dilution_50%	0.5	DMSO	Lycopene	Standard_Development	Run094	Standard_Measurement	Plate_01	Clariostar_Study	MB	Biofoundry_,_London	Linear_Dilution_Pattern_V2	0.487	0.485	0.483	0.478	0.474	0.469	0.465	0.465	0.467	0.467	0.467	0.465	0.46	0.452	0.447	0.443	0.44	0.434	0.431	0.428	0.427	0.425	0.425	0.428	0.432	0.44	0.446	0.453	0.46	0.465	0.469	0.472	0.475	0.479	0.487	0.495
F04	Sample	Dilution_30%	0.3	DMSO	Lycopene	Standard_Development	Run094	Standard_Measurement	Plate_01	Clariostar_Study	MB	Biofoundry_,_London	Linear_Dilution_Pattern_V2	0.303	0.3	0.298	0.294	0.289	0.284	0.28	0.279	0.279	0.278	0.278	0.274	0.27	0.265	0.26	0.257	0.254	0.25	0.248	0.246	0.244	0.244	0.244	0.246	0.25	0.255	0.259	0.263	0.267	0.27	0.274	0.277	0.279	0.282	0.286	0.292
F05	Sample	Dilution_10%	0.1	DMSO	Lycopene	Standard_Development	Run094	Standard_Measurement	Plate_01	Clariostar_Study	MB	Biofoundry_,_London	Linear_Dilution_Pattern_V2	0.159	0.155	0.151	0.147	0.142	0.138	0.133	0.131	0.131	0.129	0.127	0.124	0.121	0.116	0.111	0.11	0.108	0.104	0.103	0.102	0.101	0.1	0.1	0.102	0.105	0.106	0.109	0.111	0.113	0.115	0.116	0.118	0.119	0.121	0.124	0.127
F06	Sample	Dilution_90%	0.9	DMSO	Lycopene	Standard_Development	Run094	Standard_Measurement	Plate_01	Clariostar_Study	MB	Biofoundry_,_London	Linear_Dilution_Pattern_V2	0.636	0.635	0.634	0.631	0.625	0.619	0.616	0.619	0.622	0.626	0.631	0.629	0.623	0.615	0.607	0.601	0.596	0.588	0.586	0.584	0.581	0.581	0.583	0.589	0.598	0.611	0.626	0.64	0.654	0.664	0.675	0.681	0.688	0.699	0.713	0.731
F07	Sample	Dilution_70%	0.7	DMSO	Lycopene	Standard_Development	Run094	Standard_Measurement	Plate_01	Clariostar_Study	MB	Biofoundry_,_London	Linear_Dilution_Pattern_V2	0.523	0.521	0.519	0.515	0.509	0.506	0.503	0.503	0.504	0.507	0.51	0.509	0.504	0.496	0.489	0.484	0.479	0.474	0.471	0.467	0.465	0.466	0.468	0.473	0.48	0.49	0.502	0.514	0.524	0.532	0.539	0.545	0.551	0.558	0.57	0.584
F08	Sample	Dilution_50%	0.5	DMSO	Lycopene	Standard_Development	Run094	Standard_Measurement	Plate_01	Clariostar_Study	MB	Biofoundry_,_London	Linear_Dilution_Pattern_V2	0.41	0.406	0.405	0.4	0.394	0.391	0.386	0.388	0.389	0.39	0.39	0.389	0.385	0.378	0.372	0.367	0.363	0.359	0.357	0.354	0.353	0.352	0.353	0.356	0.362	0.369	0.377	0.385	0.391	0.398	0.403	0.407	0.411	0.416	0.424	0.433
F09	Sample	Dilution_30%	0.3	DMSO	Lycopene	Standard_Development	Run094	Standard_Measurement	Plate_01	Clariostar_Study	MB	Biofoundry_,_London	Linear_Dilution_Pattern_V2	0.281	0.279	0.275	0.271	0.266	0.262	0.257	0.256	0.256	0.254	0.255	0.252	0.248	0.242	0.238	0.234	0.232	0.228	0.227	0.224	0.223	0.223	0.223	0.225	0.229	0.233	0.238	0.243	0.248	0.251	0.255	0.258	0.26	0.263	0.268	0.274
F10	Sample	Dilution_10%	0.1	DMSO	Lycopene	Standard_Development	Run094	Standard_Measurement	Plate_01	Clariostar_Study	MB	Biofoundry_,_London	Linear_Dilution_Pattern_V2	0.158	0.153	0.15	0.145	0.141	0.136	0.131	0.131	0.129	0.126	0.125	0.121	0.118	0.113	0.11	0.107	0.104	0.102	0.101	0.099	0.098	0.098	0.098	0.1	0.102	0.104	0.105	0.107	0.109	0.111	0.114	0.116	0.117	0.118	0.122	0.124
F11	Blank	DMSO		DMSO		Standard_Development	Run094	Standard_Measurement	Plate_01	Clariostar_Study	MB	Biofoundry_,_London	Linear_Dilution_Pattern_V2	0.116	0.112	0.108	0.104	0.099	0.094	0.089	0.087	0.085	0.081	0.079	0.075	0.072	0.067	0.064	0.063	0.061	0.058	0.057	0.055	0.053	0.053	0.052	0.052	0.052	0.052	0.05	0.05	0.049	0.048	0.048	0.048	0.047	0.047	0.047	0.045
F12	Blank	DMSO		DMSO		Standard_Development	Run094	Standard_Measurement	Plate_01	Clariostar_Study	MB	Biofoundry_,_London	Linear_Dilution_Pattern_V2	0.118	0.114	0.11	0.105	0.1	0.096	0.091	0.089	0.087	0.083	0.081	0.076	0.073	0.068	0.065	0.063	0.061	0.058	0.057	0.055	0.054	0.053	0.052	0.052	0.053	0.052	0.051	0.05	0.05	0.049	0.049	0.049	0.049	0.048	0.047	0.046
G01	Sample	Dilution_85%	0.85	DMSO	Lycopene	Standard_Development	Run094	Standard_Measurement	Plate_01	Clariostar_Study	MB	Biofoundry_,_London	Linear_Dilution_Pattern_V2	0.691	0.69	0.687	0.684	0.679	0.675	0.67	0.672	0.674	0.676	0.68	0.679	0.672	0.663	0.656	0.65	0.644	0.637	0.634	0.63	0.628	0.627	0.628	0.634	0.641	0.653	0.665	0.677	0.689	0.697	0.704	0.71	0.717	0.725	0.737	0.752
G02	Sample	Dilution_65%	0.65	DMSO	Lycopene	Standard_Development	Run094	Standard_Measurement	Plate_01	Clariostar_Study	MB	Biofoundry_,_London	Linear_Dilution_Pattern_V2	0.516	0.513	0.51	0.506	0.5	0.497	0.493	0.493	0.493	0.496	0.5	0.497	0.491	0.482	0.477	0.472	0.466	0.462	0.461	0.456	0.455	0.455	0.456	0.459	0.466	0.475	0.485	0.496	0.505	0.513	0.519	0.524	0.529	0.536	0.546	0.559
G03	Sample	Dilution_45%	0.45	DMSO	Lycopene	Standard_Development	Run094	Standard_Measurement	Plate_01	Clariostar_Study	MB	Biofoundry_,_London	Linear_Dilution_Pattern_V2	0.455	0.452	0.45	0.446	0.442	0.437	0.432	0.432	0.433	0.432	0.434	0.43	0.426	0.418	0.413	0.41	0.405	0.4	0.398	0.396	0.394	0.393	0.393	0.396	0.399	0.406	0.412	0.418	0.423	0.428	0.433	0.436	0.439	0.442	0.449	0.457
G04	Sample	Dilution_25%	0.25	DMSO	Lycopene	Standard_Development	Run094	Standard_Measurement	Plate_01	Clariostar_Study	MB	Biofoundry_,_London	Linear_Dilution_Pattern_V2	0.267	0.264	0.26	0.257	0.253	0.248	0.244	0.243	0.242	0.241	0.24	0.236	0.233	0.228	0.223	0.219	0.216	0.213	0.211	0.209	0.208	0.207	0.208	0.209	0.212	0.217	0.22	0.225	0.228	0.231	0.234	0.235	0.237	0.24	0.244	0.249
G05	Sample	Dilution_05%	0.0499999999999999	DMSO	Lycopene	Standard_Development	Run094	Standard_Measurement	Plate_01	Clariostar_Study	MB	Biofoundry_,_London	Linear_Dilution_Pattern_V2	0.136	0.13	0.127	0.122	0.118	0.113	0.108	0.107	0.106	0.102	0.101	0.098	0.094	0.089	0.086	0.084	0.081	0.079	0.078	0.076	0.075	0.075	0.074	0.075	0.076	0.078	0.078	0.078	0.079	0.08	0.081	0.082	0.082	0.083	0.085	0.085
G06	Sample	Dilution_85%	0.85	DMSO	Lycopene	Standard_Development	Run094	Standard_Measurement	Plate_01	Clariostar_Study	MB	Biofoundry_,_London	Linear_Dilution_Pattern_V2	0.603	0.603	0.6	0.595	0.588	0.584	0.581	0.583	0.586	0.589	0.595	0.594	0.588	0.577	0.571	0.566	0.559	0.554	0.551	0.548	0.546	0.546	0.548	0.553	0.563	0.575	0.588	0.602	0.615	0.625	0.634	0.641	0.647	0.657	0.671	0.688
G07	Sample	Dilution_65%	0.65	DMSO	Lycopene	Standard_Development	Run094	Standard_Measurement	Plate_01	Clariostar_Study	MB	Biofoundry_,_London	Linear_Dilution_Pattern_V2	0.494	0.493	0.49	0.486	0.481	0.477	0.471	0.472	0.476	0.477	0.481	0.48	0.474	0.466	0.459	0.455	0.451	0.447	0.442	0.44	0.438	0.437	0.438	0.443	0.452	0.461	0.471	0.481	0.49	0.498	0.505	0.511	0.515	0.522	0.533	0.546
G08	Sample	Dilution_45%	0.45	DMSO	Lycopene	Standard_Development	Run094	Standard_Measurement	Plate_01	Clariostar_Study	MB	Biofoundry_,_London	Linear_Dilution_Pattern_V2	0.37	0.367	0.365	0.359	0.355	0.35	0.345	0.347	0.349	0.349	0.35	0.347	0.343	0.336	0.331	0.327	0.323	0.32	0.318	0.315	0.313	0.312	0.314	0.317	0.322	0.33	0.336	0.344	0.349	0.355	0.36	0.364	0.367	0.373	0.38	0.389
G09	Sample	Dilution_25%	0.25	DMSO	Lycopene	Standard_Development	Run094	Standard_Measurement	Plate_01	Clariostar_Study	MB	Biofoundry_,_London	Linear_Dilution_Pattern_V2	0.253	0.25	0.246	0.242	0.237	0.233	0.228	0.228	0.227	0.227	0.226	0.223	0.219	0.214	0.209	0.206	0.203	0.201	0.199	0.197	0.196	0.195	0.196	0.198	0.201	0.204	0.209	0.213	0.216	0.219	0.222	0.225	0.226	0.23	0.235	0.239
G10	Sample	Dilution_05%	0.0499999999999999	DMSO	Lycopene	Standard_Development	Run094	Standard_Measurement	Plate_01	Clariostar_Study	MB	Biofoundry_,_London	Linear_Dilution_Pattern_V2	0.133	0.13	0.125	0.121	0.117	0.113	0.107	0.106	0.104	0.101	0.099	0.095	0.092	0.087	0.084	0.083	0.08	0.077	0.077	0.074	0.074	0.073	0.072	0.074	0.075	0.076	0.077	0.077	0.078	0.079	0.08	0.081	0.081	0.082	0.084	0.085
G11	Blank	DMSO_Blank		DMSO		Standard_Development	Run094	Standard_Measurement	Plate_01	Clariostar_Study	MB	Biofoundry_,_London	Linear_Dilution_Pattern_V2	0.114	0.109	0.106	0.102	0.098	0.093	0.088	0.087	0.084	0.079	0.077	0.073	0.07	0.066	0.063	0.062	0.059	0.058	0.056	0.054	0.053	0.052	0.051	0.051	0.052	0.051	0.05	0.049	0.049	0.048	0.049	0.048	0.048	0.047	0.046	0.045
G12	Blank	DMSO_Blank		DMSO		Standard_Development	Run094	Standard_Measurement	Plate_01	Clariostar_Study	MB	Biofoundry_,_London	Linear_Dilution_Pattern_V2	0.113	0.108	0.104	0.101	0.097	0.092	0.087	0.086	0.084	0.08	0.077	0.073	0.07	0.066	0.063	0.062	0.059	0.057	0.057	0.054	0.053	0.052	0.051	0.051	0.051	0.051	0.051	0.05	0.049	0.048	0.048	0.049	0.048	0.047	0.047	0.046
H01	Sample	Dilution_85%	0.85	DMSO	Lycopene	Standard_Development	Run094	Standard_Measurement	Plate_01	Clariostar_Study	MB	Biofoundry_,_London	Linear_Dilution_Pattern_V2	0.652	0.65	0.648	0.644	0.637	0.632	0.627	0.631	0.633	0.633	0.637	0.634	0.627	0.619	0.61	0.603	0.597	0.593	0.59	0.585	0.582	0.582	0.583	0.589	0.597	0.609	0.621	0.634	0.645	0.654	0.662	0.669	0.675	0.683	0.696	0.712
H02	Sample	Dilution_65%	0.65	DMSO	Lycopene	Standard_Development	Run094	Standard_Measurement	Plate_01	Clariostar_Study	MB	Biofoundry_,_London	Linear_Dilution_Pattern_V2	0.539	0.539	0.536	0.533	0.528	0.523	0.519	0.52	0.521	0.523	0.525	0.523	0.517	0.509	0.503	0.499	0.494	0.489	0.486	0.482	0.481	0.481	0.481	0.485	0.492	0.501	0.51	0.52	0.528	0.536	0.542	0.546	0.55	0.556	0.566	0.579
H03	Sample	Dilution_45%	0.45	DMSO	Lycopene	Standard_Development	Run094	Standard_Measurement	Plate_01	Clariostar_Study	MB	Biofoundry_,_London	Linear_Dilution_Pattern_V2	0.382	0.378	0.375	0.371	0.365	0.361	0.357	0.357	0.358	0.357	0.358	0.355	0.351	0.343	0.338	0.334	0.33	0.326	0.323	0.321	0.319	0.319	0.319	0.323	0.328	0.334	0.341	0.348	0.354	0.36	0.364	0.368	0.372	0.376	0.384	0.393
H04	Sample	Dilution_25%	0.25	DMSO	Lycopene	Standard_Development	Run094	Standard_Measurement	Plate_01	Clariostar_Study	MB	Biofoundry_,_London	Linear_Dilution_Pattern_V2	0.258	0.254	0.25	0.246	0.24	0.236	0.231	0.23	0.229	0.228	0.227	0.222	0.217	0.212	0.208	0.205	0.201	0.198	0.196	0.195	0.193	0.192	0.193	0.195	0.198	0.202	0.205	0.208	0.212	0.216	0.218	0.221	0.223	0.225	0.23	0.234
H05	Sample	Dilution_05%	0.0499999999999999	DMSO	Lycopene	Standard_Development	Run094	Standard_Measurement	Plate_01	Clariostar_Study	MB	Biofoundry_,_London	Linear_Dilution_Pattern_V2	0.139	0.134	0.131	0.127	0.122	0.119	0.114	0.111	0.108	0.105	0.103	0.099	0.094	0.09	0.086	0.084	0.081	0.079	0.078	0.076	0.075	0.074	0.074	0.075	0.076	0.077	0.077	0.078	0.079	0.08	0.081	0.082	0.082	0.083	0.085	0.086
H06	Sample	Dilution_85%	0.85	DMSO	Lycopene	Standard_Development	Run094	Standard_Measurement	Plate_01	Clariostar_Study	MB	Biofoundry_,_London	Linear_Dilution_Pattern_V2	0.611	0.609	0.607	0.602	0.596	0.591	0.587	0.588	0.592	0.596	0.602	0.599	0.594	0.584	0.577	0.571	0.565	0.561	0.557	0.553	0.551	0.551	0.553	0.559	0.568	0.582	0.595	0.608	0.621	0.63	0.64	0.645	0.653	0.663	0.677	0.694
H07	Sample	Dilution_65%	0.65	DMSO	Lycopene	Standard_Development	Run094	Standard_Measurement	Plate_01	Clariostar_Study	MB	Biofoundry_,_London	Linear_Dilution_Pattern_V2	0.483	0.48	0.477	0.472	0.466	0.463	0.459	0.461	0.463	0.465	0.466	0.465	0.46	0.453	0.448	0.443	0.438	0.432	0.43	0.427	0.425	0.424	0.426	0.431	0.438	0.448	0.458	0.469	0.477	0.486	0.492	0.498	0.504	0.511	0.522	0.535
H08	Sample	Dilution_45%	0.45	DMSO	Lycopene	Standard_Development	Run094	Standard_Measurement	Plate_01	Clariostar_Study	MB	Biofoundry_,_London	Linear_Dilution_Pattern_V2	0.364	0.36	0.357	0.353	0.347	0.343	0.338	0.339	0.34	0.34	0.339	0.336	0.332	0.325	0.32	0.316	0.311	0.308	0.306	0.303	0.302	0.301	0.302	0.306	0.312	0.318	0.325	0.333	0.339	0.345	0.35	0.354	0.358	0.364	0.371	0.38
H09	Sample	Dilution_25%	0.25	DMSO	Lycopene	Standard_Development	Run094	Standard_Measurement	Plate_01	Clariostar_Study	MB	Biofoundry_,_London	Linear_Dilution_Pattern_V2	0.255	0.25	0.247	0.243	0.238	0.233	0.228	0.227	0.227	0.225	0.224	0.22	0.216	0.209	0.205	0.203	0.199	0.196	0.195	0.192	0.191	0.191	0.191	0.193	0.197	0.2	0.203	0.208	0.212	0.215	0.217	0.22	0.222	0.225	0.229	0.234
H10	Sample	Dilution_05%	0.0499999999999999	DMSO	Lycopene	Standard_Development	Run094	Standard_Measurement	Plate_01	Clariostar_Study	MB	Biofoundry_,_London	Linear_Dilution_Pattern_V2	0.136	0.132	0.128	0.123	0.119	0.115	0.11	0.108	0.106	0.102	0.101	0.096	0.093	0.089	0.085	0.083	0.08	0.078	0.077	0.075	0.074	0.073	0.073	0.073	0.075	0.075	0.076	0.077	0.078	0.078	0.079	0.08	0.081	0.082	0.083	0.084
H11	Blank	DMSO_Blank		DMSO		Standard_Development	Run094	Standard_Measurement	Plate_01	Clariostar_Study	MB	Biofoundry_,_London	Linear_Dilution_Pattern_V2	0.122	0.117	0.114	0.11	0.105	0.1	0.095	0.094	0.091	0.087	0.085	0.08	0.076	0.072	0.069	0.067	0.065	0.063	0.062	0.059	0.058	0.057	0.056	0.056	0.055	0.055	0.054	0.053	0.052	0.051	0.052	0.052	0.051	0.051	0.051	0.049
H12	Blank	DMSO_Blank		DMSO		Standard_Development	Run094	Standard_Measurement	Plate_01	Clariostar_Study	MB	Biofoundry_,_London	Linear_Dilution_Pattern_V2	0.116	0.112	0.108	0.104	0.099	0.095	0.091	0.089	0.086	0.081	0.078	0.073	0.07	0.067	0.064	0.062	0.059	0.056	0.055	0.054	0.053	0.052	0.051	0.051	0.05	0.051	0.05	0.049	0.048	0.048	0.048	0.048	0.047	0.047	0.046	0.045
A01	Sample	Dilution_100%	1.0	DMSO	Lycopene	Standard_Development	Run094	Standard_Measurement	Plate_01	Clariostar_Study	MB	Biofoundry_,_London	Linear_Dilution_Pattern_V2	0.73	0.729	0.728	0.725	0.719	0.713	0.712	0.711	0.716	0.72	0.721	0.72	0.714	0.704	0.694	0.686	0.682	0.675	0.671	0.667	0.665	0.665	0.667	0.672	0.681	0.696	0.713	0.728	0.743	0.755	0.764	0.77	0.778	0.791	0.806	0.826
A02	Sample	Dilution_80%	0.8	DMSO	Lycopene	Standard_Development	Run094	Standard_Measurement	Plate_01	Clariostar_Study	MB	Biofoundry_,_London	Linear_Dilution_Pattern_V2	0.603	0.602	0.6	0.596	0.591	0.586	0.584	0.582	0.584	0.587	0.588	0.586	0.581	0.572	0.564	0.556	0.552	0.547	0.543	0.539	0.538	0.538	0.539	0.544	0.551	0.562	0.576	0.588	0.6	0.608	0.616	0.622	0.628	0.637	0.649	0.665
A03	Sample	Dilution_60%	0.6	DMSO	Lycopene	Standard_Development	Run094	Standard_Measurement	Plate_01	Clariostar_Study	MB	Biofoundry_,_London	Linear_Dilution_Pattern_V2	0.546	0.544	0.542	0.54	0.534	0.528	0.526	0.526	0.526	0.529	0.529	0.526	0.519	0.512	0.506	0.5	0.496	0.492	0.487	0.486	0.484	0.482	0.483	0.486	0.491	0.498	0.507	0.516	0.525	0.531	0.535	0.539	0.542	0.548	0.556	0.567
A04	Sample	Dilution_40%	0.4	DMSO	Lycopene	Standard_Development	Run094	Standard_Measurement	Plate_01	Clariostar_Study	MB	Biofoundry_,_London	Linear_Dilution_Pattern_V2	0.346	0.343	0.341	0.337	0.332	0.328	0.325	0.323	0.323	0.323	0.322	0.319	0.312	0.307	0.303	0.298	0.294	0.29	0.288	0.286	0.285	0.285	0.286	0.288	0.292	0.298	0.304	0.311	0.317	0.322	0.326	0.329	0.332	0.338	0.345	0.353
A05	Sample	Dilution_20%	0.2	DMSO	Lycopene	Standard_Development	Run094	Standard_Measurement	Plate_01	Clariostar_Study	MB	Biofoundry_,_London	Linear_Dilution_Pattern_V2	0.225	0.222	0.219	0.215	0.211	0.206	0.202	0.2	0.198	0.197	0.194	0.19	0.185	0.181	0.177	0.174	0.171	0.168	0.165	0.164	0.163	0.163	0.164	0.165	0.167	0.171	0.174	0.177	0.18	0.183	0.185	0.187	0.189	0.192	0.196	0.201
A06	Sample	Dilution_100%	1.0	DMSO	Lycopene	Standard_Development	Run094	Standard_Measurement	Plate_01	Clariostar_Study	MB	Biofoundry_,_London	Linear_Dilution_Pattern_V2	0.663	0.664	0.661	0.657	0.653	0.646	0.643	0.643	0.649	0.654	0.657	0.657	0.65	0.641	0.631	0.624	0.619	0.613	0.608	0.606	0.605	0.604	0.608	0.614	0.625	0.638	0.656	0.673	0.688	0.701	0.712	0.72	0.728	0.742	0.758	0.779
A07	Sample	Dilution_80%	0.8	DMSO	Lycopene	Standard_Development	Run094	Standard_Measurement	Plate_01	Clariostar_Study	MB	Biofoundry_,_London	Linear_Dilution_Pattern_V2	0.574	0.572	0.571	0.568	0.562	0.558	0.555	0.554	0.557	0.56	0.564	0.563	0.556	0.548	0.54	0.533	0.529	0.523	0.519	0.517	0.516	0.516	0.518	0.523	0.531	0.543	0.555	0.57	0.582	0.591	0.6	0.605	0.612	0.622	0.634	0.651
A08	Sample	Dilution_60%	0.6	DMSO	Lycopene	Standard_Development	Run094	Standard_Measurement	Plate_01	Clariostar_Study	MB	Biofoundry_,_London	Linear_Dilution_Pattern_V2	0.455	0.454	0.451	0.447	0.443	0.437	0.435	0.434	0.434	0.436	0.437	0.434	0.429	0.423	0.416	0.41	0.406	0.401	0.398	0.396	0.396	0.395	0.398	0.401	0.406	0.414	0.425	0.434	0.444	0.452	0.458	0.462	0.468	0.475	0.485	0.497
A09	Sample	Dilution_40%	0.4	DMSO	Lycopene	Standard_Development	Run094	Standard_Measurement	Plate_01	Clariostar_Study	MB	Biofoundry_,_London	Linear_Dilution_Pattern_V2	0.345	0.343	0.339	0.335	0.331	0.325	0.322	0.321	0.321	0.321	0.32	0.317	0.312	0.306	0.3	0.295	0.292	0.289	0.285	0.284	0.283	0.282	0.283	0.286	0.289	0.295	0.302	0.308	0.314	0.32	0.324	0.327	0.331	0.335	0.342	0.349
A10	Sample	Dilution_20%	0.2	DMSO	Lycopene	Standard_Development	Run094	Standard_Measurement	Plate_01	Clariostar_Study	MB	Biofoundry_,_London	Linear_Dilution_Pattern_V2	0.222	0.218	0.215	0.211	0.206	0.201	0.197	0.195	0.195	0.194	0.191	0.188	0.183	0.179	0.174	0.171	0.169	0.166	0.163	0.163	0.161	0.16	0.162	0.164	0.166	0.169	0.173	0.177	0.18	0.183	0.185	0.187	0.189	0.193	0.197	0.201
A11	Blank	DMSO_Blank		DMSO		Standard_Development	Run094	Standard_Measurement	Plate_01	Clariostar_Study	MB	Biofoundry_,_London	Linear_Dilution_Pattern_V2	0.112	0.108	0.106	0.102	0.098	0.094	0.09	0.086	0.084	0.081	0.077	0.073	0.07	0.067	0.063	0.062	0.059	0.057	0.056	0.054	0.054	0.053	0.052	0.052	0.051	0.05	0.051	0.05	0.049	0.048	0.049	0.048	0.048	0.048	0.048	0.047
A12	Blank	DMSO_Blank		DMSO		Standard_Development	Run094	Standard_Measurement	Plate_01	Clariostar_Study	MB	Biofoundry_,_London	Linear_Dilution_Pattern_V2	0.115	0.111	0.107	0.104	0.1	0.096	0.091	0.089	0.085	0.082	0.078	0.075	0.07	0.067	0.064	0.061	0.06	0.058	0.055	0.054	0.054	0.053	0.053	0.052	0.051	0.051	0.05	0.049	0.049	0.048	0.048	0.048	0.048	0.048	0.047	0.046
B01	Sample	Dilution_100%	1.0	DMSO	Lycopene	Standard_Development	Run094	Standard_Measurement	Plate_01	Clariostar_Study	MB	Biofoundry_,_London	Linear_Dilution_Pattern_V2	0.684	0.685	0.682	0.679	0.673	0.668	0.665	0.665	0.67	0.675	0.678	0.678	0.672	0.662	0.652	0.644	0.639	0.632	0.629	0.626	0.625	0.625	0.627	0.634	0.644	0.657	0.674	0.69	0.705	0.717	0.727	0.734	0.743	0.754	0.771	0.791
B02	Sample	Dilution_80%	0.8	DMSO	Lycopene	Standard_Development	Run094	Standard_Measurement	Plate_01	Clariostar_Study	MB	Biofoundry_,_London	Linear_Dilution_Pattern_V2	0.668	0.667	0.667	0.663	0.659	0.654	0.652	0.652	0.655	0.657	0.659	0.658	0.65	0.643	0.636	0.628	0.624	0.617	0.614	0.61	0.608	0.608	0.61	0.613	0.62	0.63	0.642	0.655	0.664	0.674	0.682	0.685	0.691	0.701	0.712	0.727
B03	Sample	Dilution_60%	0.6	DMSO	Lycopene	Standard_Development	Run094	Standard_Measurement	Plate_01	Clariostar_Study	MB	Biofoundry_,_London	Linear_Dilution_Pattern_V2	0.466	0.465	0.462	0.459	0.455	0.45	0.447	0.447	0.447	0.449	0.449	0.447	0.442	0.434	0.427	0.422	0.418	0.413	0.41	0.408	0.407	0.406	0.408	0.412	0.417	0.426	0.436	0.445	0.454	0.461	0.468	0.472	0.478	0.484	0.494	0.506
B04	Sample	Dilution_40%	0.4	DMSO	Lycopene	Standard_Development	Run094	Standard_Measurement	Plate_01	Clariostar_Study	MB	Biofoundry_,_London	Linear_Dilution_Pattern_V2	0.377	0.375	0.372	0.369	0.363	0.36	0.357	0.355	0.356	0.357	0.356	0.352	0.346	0.34	0.335	0.331	0.328	0.324	0.321	0.319	0.318	0.317	0.317	0.32	0.324	0.328	0.335	0.341	0.346	0.35	0.354	0.357	0.36	0.364	0.371	0.378
B05	Sample	Dilution_20%	0.2	DMSO	Lycopene	Standard_Development	Run094	Standard_Measurement	Plate_01	Clariostar_Study	MB	Biofoundry_,_London	Linear_Dilution_Pattern_V2	0.224	0.221	0.217	0.214	0.21	0.205	0.202	0.199	0.199	0.198	0.196	0.193	0.189	0.184	0.179	0.176	0.174	0.171	0.169	0.168	0.168	0.167	0.168	0.17	0.172	0.175	0.178	0.181	0.185	0.188	0.191	0.192	0.195	0.198	0.202	0.207
B06	Sample	Dilution_100%	1.0	DMSO	Lycopene	Standard_Development	Run094	Standard_Measurement	Plate_01	Clariostar_Study	MB	Biofoundry_,_London	Linear_Dilution_Pattern_V2	0.718	0.717	0.715	0.712	0.708	0.702	0.7	0.702	0.707	0.71	0.716	0.716	0.709	0.699	0.69	0.683	0.675	0.669	0.665	0.663	0.661	0.66	0.663	0.668	0.677	0.691	0.708	0.724	0.738	0.75	0.76	0.767	0.774	0.786	0.802	0.823
B07	Sample	Dilution_80%	0.8	DMSO	Lycopene	Standard_Development	Run094	Standard_Measurement	Plate_01	Clariostar_Study	MB	Biofoundry_,_London	Linear_Dilution_Pattern_V2	0.594	0.594	0.592	0.588	0.583	0.578	0.575	0.575	0.578	0.584	0.586	0.586	0.578	0.569	0.561	0.555	0.551	0.546	0.541	0.539	0.538	0.537	0.539	0.543	0.552	0.563	0.576	0.588	0.599	0.61	0.617	0.623	0.629	0.638	0.651	0.666
B08	Sample	Dilution_60%	0.6	DMSO	Lycopene	Standard_Development	Run094	Standard_Measurement	Plate_01	Clariostar_Study	MB	Biofoundry_,_London	Linear_Dilution_Pattern_V2	0.459	0.458	0.456	0.451	0.445	0.441	0.438	0.438	0.44	0.441	0.444	0.444	0.437	0.43	0.423	0.418	0.414	0.409	0.407	0.404	0.403	0.403	0.404	0.408	0.414	0.422	0.433	0.442	0.45	0.458	0.464	0.469	0.473	0.48	0.49	0.501
B09	Sample	Dilution_40%	0.4	DMSO	Lycopene	Standard_Development	Run094	Standard_Measurement	Plate_01	Clariostar_Study	MB	Biofoundry_,_London	Linear_Dilution_Pattern_V2	0.344	0.342	0.339	0.335	0.331	0.327	0.323	0.321	0.321	0.322	0.321	0.318	0.314	0.308	0.303	0.299	0.295	0.291	0.289	0.287	0.286	0.285	0.287	0.29	0.293	0.299	0.305	0.311	0.317	0.322	0.326	0.33	0.333	0.338	0.344	0.352
B10	Sample	Dilution_20%	0.2	DMSO	Lycopene	Standard_Development	Run094	Standard_Measurement	Plate_01	Clariostar_Study	MB	Biofoundry_,_London	Linear_Dilution_Pattern_V2	0.215	0.212	0.209	0.205	0.2	0.197	0.194	0.19	0.19	0.19	0.186	0.184	0.178	0.174	0.17	0.167	0.164	0.161	0.16	0.158	0.158	0.158	0.159	0.161	0.163	0.166	0.17	0.174	0.177	0.18	0.182	0.185	0.188	0.191	0.195	0.2
B11	Blank	DMSO_Blank		DMSO		Standard_Development	Run094	Standard_Measurement	Plate_01	Clariostar_Study	MB	Biofoundry_,_London	Linear_Dilution_Pattern_V2	0.113	0.109	0.105	0.102	0.099	0.095	0.09	0.087	0.084	0.081	0.077	0.073	0.07	0.067	0.064	0.061	0.06	0.058	0.056	0.054	0.054	0.053	0.053	0.052	0.051	0.051	0.051	0.05	0.05	0.049	0.049	0.048	0.048	0.048	0.048	0.047
B12	Blank	DMSO_Blank		DMSO		Standard_Development	Run094	Standard_Measurement	Plate_01	Clariostar_Study	MB	Biofoundry_,_London	Linear_Dilution_Pattern_V2	0.11	0.107	0.104	0.1	0.096	0.092	0.087	0.085	0.082	0.08	0.076	0.073	0.069	0.065	0.062	0.06	0.059	0.057	0.055	0.053	0.053	0.052	0.051	0.051	0.051	0.05	0.05	0.049	0.049	0.048	0.048	0.048	0.048	0.047	0.047	0.046
C01	Sample	Dilution_95%	0.95	DMSO	Lycopene	Standard_Development	Run094	Standard_Measurement	Plate_01	Clariostar_Study	MB	Biofoundry_,_London	Linear_Dilution_Pattern_V2	0.69	0.691	0.691	0.685	0.68	0.675	0.673	0.672	0.676	0.681	0.684	0.683	0.675	0.667	0.658	0.651	0.646	0.64	0.634	0.632	0.631	0.629	0.632	0.637	0.647	0.658	0.674	0.689	0.701	0.712	0.721	0.727	0.735	0.747	0.761	0.779
C02	Sample	Dilution_75%	0.75	DMSO	Lycopene	Standard_Development	Run094	Standard_Measurement	Plate_01	Clariostar_Study	MB	Biofoundry_,_London	Linear_Dilution_Pattern_V2	0.554	0.553	0.55	0.546	0.54	0.536	0.533	0.532	0.535	0.539	0.54	0.538	0.532	0.523	0.516	0.51	0.504	0.5	0.498	0.494	0.493	0.492	0.494	0.499	0.507	0.517	0.53	0.542	0.553	0.562	0.569	0.575	0.581	0.591	0.603	0.618
C03	Sample	Dilution_55%	0.55	DMSO	Lycopene	Standard_Development	Run094	Standard_Measurement	Plate_01	Clariostar_Study	MB	Biofoundry_,_London	Linear_Dilution_Pattern_V2	0.441	0.44	0.438	0.434	0.429	0.424	0.42	0.419	0.421	0.424	0.423	0.421	0.415	0.409	0.401	0.397	0.392	0.388	0.385	0.383	0.382	0.381	0.383	0.387	0.393	0.4	0.41	0.419	0.427	0.433	0.439	0.443	0.448	0.455	0.464	0.474
C04	Sample	Dilution_35%	0.35	DMSO	Lycopene	Standard_Development	Run094	Standard_Measurement	Plate_01	Clariostar_Study	MB	Biofoundry_,_London	Linear_Dilution_Pattern_V2	0.325	0.322	0.319	0.315	0.31	0.305	0.302	0.299	0.299	0.3	0.299	0.296	0.291	0.286	0.28	0.277	0.273	0.27	0.268	0.265	0.265	0.264	0.265	0.268	0.27	0.275	0.281	0.287	0.292	0.296	0.3	0.302	0.305	0.309	0.315	0.322
C05	Sample	Dilution_15%	0.15	DMSO	Lycopene	Standard_Development	Run094	Standard_Measurement	Plate_01	Clariostar_Study	MB	Biofoundry_,_London	Linear_Dilution_Pattern_V2	0.191	0.188	0.185	0.181	0.177	0.173	0.169	0.167	0.166	0.164	0.162	0.158	0.154	0.15	0.147	0.143	0.141	0.139	0.137	0.135	0.135	0.135	0.136	0.137	0.138	0.141	0.145	0.148	0.151	0.153	0.156	0.157	0.16	0.163	0.167	0.171
C06	Sample	Dilution_95%	0.95	DMSO	Lycopene	Standard_Development	Run094	Standard_Measurement	Plate_01	Clariostar_Study	MB	Biofoundry_,_London	Linear_Dilution_Pattern_V2	0.688	0.688	0.686	0.682	0.676	0.671	0.669	0.669	0.673	0.678	0.682	0.68	0.674	0.666	0.657	0.65	0.645	0.638	0.634	0.632	0.629	0.629	0.631	0.636	0.647	0.659	0.674	0.69	0.703	0.716	0.725	0.733	0.741	0.75	0.765	0.783
C07	Sample	Dilution_75%	0.75	DMSO	Lycopene	Standard_Development	Run094	Standard_Measurement	Plate_01	Clariostar_Study	MB	Biofoundry_,_London	Linear_Dilution_Pattern_V2	0.549	0.547	0.546	0.542	0.536	0.529	0.528	0.527	0.53	0.534	0.536	0.533	0.527	0.52	0.512	0.507	0.502	0.497	0.494	0.492	0.49	0.49	0.491	0.497	0.505	0.514	0.527	0.538	0.551	0.559	0.567	0.574	0.58	0.589	0.601	0.616
C08	Sample	Dilution_55%	0.55	DMSO	Lycopene	Standard_Development	Run094	Standard_Measurement	Plate_01	Clariostar_Study	MB	Biofoundry_,_London	Linear_Dilution_Pattern_V2	0.433	0.431	0.429	0.424	0.419	0.414	0.41	0.41	0.412	0.415	0.416	0.415	0.409	0.401	0.395	0.39	0.386	0.382	0.378	0.376	0.375	0.374	0.376	0.38	0.385	0.394	0.402	0.411	0.419	0.425	0.43	0.435	0.439	0.446	0.455	0.465
C09	Sample	Dilution_35%	0.35	DMSO	Lycopene	Standard_Development	Run094	Standard_Measurement	Plate_01	Clariostar_Study	MB	Biofoundry_,_London	Linear_Dilution_Pattern_V2	0.313	0.31	0.308	0.303	0.298	0.293	0.29	0.287	0.289	0.29	0.288	0.285	0.28	0.274	0.269	0.265	0.262	0.258	0.255	0.254	0.253	0.251	0.253	0.255	0.259	0.264	0.27	0.275	0.281	0.285	0.289	0.291	0.294	0.298	0.304	0.31
C10	Sample	Dilution_15%	0.15	DMSO	Lycopene	Standard_Development	Run094	Standard_Measurement	Plate_01	Clariostar_Study	MB	Biofoundry_,_London	Linear_Dilution_Pattern_V2	0.185	0.181	0.178	0.174	0.169	0.165	0.161	0.159	0.159	0.157	0.155	0.152	0.147	0.142	0.138	0.135	0.133	0.131	0.129	0.127	0.128	0.127	0.128	0.129	0.131	0.135	0.138	0.141	0.143	0.146	0.149	0.151	0.154	0.157	0.161	0.165
C11	Blank	DMSO_Blank		DMSO		Standard_Development	Run094	Standard_Measurement	Plate_01	Clariostar_Study	MB	Biofoundry_,_London	Linear_Dilution_Pattern_V2	0.118	0.115	0.11	0.106	0.102	0.098	0.094	0.091	0.087	0.085	0.081	0.076	0.072	0.069	0.066	0.064	0.062	0.059	0.057	0.056	0.056	0.055	0.054	0.054	0.053	0.052	0.052	0.051	0.051	0.05	0.05	0.05	0.05	0.049	0.049	0.048
C12	Blank	DMSO_Blank		DMSO		Standard_Development	Run094	Standard_Measurement	Plate_01	Clariostar_Study	MB	Biofoundry_,_London	Linear_Dilution_Pattern_V2	0.113	0.109	0.105	0.101	0.097	0.092	0.088	0.085	0.083	0.081	0.076	0.071	0.068	0.066	0.062	0.06	0.059	0.056	0.054	0.053	0.053	0.052	0.051	0.051	0.051	0.05	0.05	0.048	0.048	0.048	0.048	0.047	0.047	0.046	0.046	0.045
D01	Sample	Dilution_95%	0.95	DMSO	Lycopene	Standard_Development	Run094	Standard_Measurement	Plate_01	Clariostar_Study	MB	Biofoundry_,_London	Linear_Dilution_Pattern_V2	0.709	0.71	0.707	0.703	0.698	0.694	0.692	0.69	0.695	0.699	0.703	0.699	0.693	0.685	0.675	0.668	0.663	0.658	0.654	0.651	0.648	0.647	0.65	0.654	0.663	0.676	0.691	0.706	0.72	0.729	0.739	0.746	0.752	0.763	0.778	0.796
D02	Sample	Dilution_75%	0.75	DMSO	Lycopene	Standard_Development	Run094	Standard_Measurement	Plate_01	Clariostar_Study	MB	Biofoundry_,_London	Linear_Dilution_Pattern_V2	0.597	0.598	0.596	0.591	0.586	0.581	0.578	0.579	0.581	0.584	0.587	0.586	0.579	0.57	0.563	0.555	0.551	0.546	0.542	0.539	0.538	0.537	0.539	0.544	0.55	0.561	0.573	0.585	0.595	0.604	0.61	0.616	0.622	0.63	0.642	0.656
D03	Sample	Dilution_55%	0.55	DMSO	Lycopene	Standard_Development	Run094	Standard_Measurement	Plate_01	Clariostar_Study	MB	Biofoundry_,_London	Linear_Dilution_Pattern_V2	0.43	0.428	0.427	0.423	0.419	0.414	0.412	0.41	0.412	0.414	0.413	0.412	0.405	0.399	0.392	0.387	0.383	0.38	0.376	0.374	0.373	0.373	0.374	0.377	0.384	0.391	0.401	0.41	0.418	0.425	0.431	0.435	0.439	0.446	0.455	0.466
D04	Sample	Dilution_35%	0.35	DMSO	Lycopene	Standard_Development	Run094	Standard_Measurement	Plate_01	Clariostar_Study	MB	Biofoundry_,_London	Linear_Dilution_Pattern_V2	0.323	0.32	0.317	0.314	0.31	0.305	0.302	0.3	0.3	0.299	0.298	0.295	0.291	0.285	0.281	0.277	0.273	0.27	0.267	0.265	0.264	0.264	0.265	0.267	0.27	0.275	0.282	0.287	0.292	0.296	0.3	0.303	0.306	0.311	0.316	0.324
D05	Sample	Dilution_15%	0.15	DMSO	Lycopene	Standard_Development	Run094	Standard_Measurement	Plate_01	Clariostar_Study	MB	Biofoundry_,_London	Linear_Dilution_Pattern_V2	0.187	0.183	0.18	0.176	0.172	0.168	0.163	0.161	0.161	0.159	0.157	0.154	0.15	0.145	0.141	0.138	0.136	0.133	0.131	0.129	0.13	0.129	0.13	0.131	0.133	0.136	0.139	0.142	0.145	0.147	0.15	0.152	0.154	0.157	0.16	0.164
D06	Sample	Dilution_95%	0.95	DMSO	Lycopene	Standard_Development	Run094	Standard_Measurement	Plate_01	Clariostar_Study	MB	Biofoundry_,_London	Linear_Dilution_Pattern_V2	0.665	0.666	0.664	0.66	0.655	0.65	0.647	0.647	0.653	0.658	0.662	0.66	0.655	0.647	0.637	0.63	0.625	0.618	0.613	0.611	0.611	0.609	0.612	0.619	0.629	0.642	0.659	0.673	0.686	0.698	0.708	0.717	0.724	0.736	0.751	0.77
D07	Sample	Dilution_75%	0.75	DMSO	Lycopene	Standard_Development	Run094	Standard_Measurement	Plate_01	Clariostar_Study	MB	Biofoundry_,_London	Linear_Dilution_Pattern_V2	0.576	0.575	0.571	0.567	0.562	0.555	0.553	0.554	0.556	0.561	0.564	0.564	0.556	0.549	0.54	0.534	0.53	0.523	0.52	0.519	0.517	0.516	0.518	0.522	0.53	0.54	0.554	0.566	0.576	0.585	0.593	0.599	0.605	0.614	0.626	0.64
D08	Sample	Dilution_55%	0.55	DMSO	Lycopene	Standard_Development	Run094	Standard_Measurement	Plate_01	Clariostar_Study	MB	Biofoundry_,_London	Linear_Dilution_Pattern_V2	0.443	0.441	0.44	0.435	0.43	0.426	0.423	0.422	0.424	0.425	0.427	0.425	0.42	0.413	0.407	0.403	0.398	0.393	0.39	0.388	0.388	0.387	0.388	0.392	0.398	0.405	0.414	0.423	0.431	0.438	0.444	0.447	0.452	0.458	0.467	0.478
D09	Sample	Dilution_35%	0.35	DMSO	Lycopene	Standard_Development	Run094	Standard_Measurement	Plate_01	Clariostar_Study	MB	Biofoundry_,_London	Linear_Dilution_Pattern_V2	0.321	0.318	0.315	0.311	0.306	0.302	0.298	0.297	0.297	0.297	0.295	0.292	0.288	0.282	0.277	0.272	0.27	0.267	0.263	0.261	0.261	0.261	0.262	0.264	0.267	0.272	0.279	0.284	0.289	0.293	0.296	0.3	0.303	0.307	0.313	0.319
D10	Sample	Dilution_15%	0.15	DMSO	Lycopene	Standard_Development	Run094	Standard_Measurement	Plate_01	Clariostar_Study	MB	Biofoundry_,_London	Linear_Dilution_Pattern_V2	0.185	0.182	0.18	0.176	0.173	0.169	0.164	0.162	0.16	0.159	0.156	0.153	0.149	0.145	0.141	0.137	0.135	0.133	0.131	0.13	0.13	0.13	0.131	0.131	0.133	0.136	0.139	0.142	0.145	0.147	0.15	0.152	0.155	0.158	0.161	0.165
D11	Blank	DMSO_Blank		DMSO		Standard_Development	Run094	Standard_Measurement	Plate_01	Clariostar_Study	MB	Biofoundry_,_London	Linear_Dilution_Pattern_V2	0.114	0.11	0.106	0.103	0.099	0.095	0.09	0.087	0.084	0.081	0.077	0.074	0.07	0.067	0.063	0.061	0.059	0.057	0.055	0.053	0.053	0.052	0.052	0.051	0.05	0.05	0.05	0.049	0.049	0.048	0.048	0.048	0.047	0.047	0.047	0.046
D12	Blank	DMSO_Blank		DMSO		Standard_Development	Run094	Standard_Measurement	Plate_01	Clariostar_Study	MB	Biofoundry_,_London	Linear_Dilution_Pattern_V2	0.113	0.109	0.105	0.102	0.098	0.094	0.089	0.086	0.084	0.082	0.077	0.074	0.07	0.066	0.063	0.062	0.06	0.058	0.055	0.054	0.054	0.053	0.052	0.052	0.051	0.051	0.051	0.049	0.049	0.049	0.049	0.048	0.048	0.048	0.047	0.045
E01	Sample	Dilution_90%	0.9	DMSO	Lycopene	Standard_Development	Run094	Standard_Measurement	Plate_01	Clariostar_Study	MB	Biofoundry_,_London	Linear_Dilution_Pattern_V2	0.668	0.667	0.663	0.66	0.655	0.649	0.648	0.649	0.652	0.657	0.658	0.657	0.65	0.641	0.633	0.627	0.621	0.616	0.611	0.608	0.607	0.607	0.609	0.614	0.621	0.633	0.648	0.662	0.675	0.685	0.694	0.699	0.705	0.716	0.729	0.747
E02	Sample	Dilution_70%	0.7	DMSO	Lycopene	Standard_Development	Run094	Standard_Measurement	Plate_01	Clariostar_Study	MB	Biofoundry_,_London	Linear_Dilution_Pattern_V2	0.533	0.531	0.529	0.525	0.52	0.515	0.513	0.512	0.514	0.517	0.519	0.515	0.509	0.502	0.495	0.489	0.485	0.48	0.476	0.473	0.472	0.472	0.474	0.479	0.487	0.496	0.508	0.519	0.528	0.537	0.545	0.55	0.556	0.564	0.575	0.588
E03	Sample	Dilution_50%	0.5	DMSO	Lycopene	Standard_Development	Run094	Standard_Measurement	Plate_01	Clariostar_Study	MB	Biofoundry_,_London	Linear_Dilution_Pattern_V2	0.41	0.409	0.407	0.403	0.398	0.394	0.391	0.389	0.39	0.392	0.392	0.39	0.384	0.377	0.371	0.367	0.363	0.359	0.356	0.355	0.353	0.353	0.354	0.358	0.363	0.371	0.379	0.387	0.394	0.4	0.405	0.41	0.414	0.42	0.428	0.439
E04	Sample	Dilution_30%	0.3	DMSO	Lycopene	Standard_Development	Run094	Standard_Measurement	Plate_01	Clariostar_Study	MB	Biofoundry_,_London	Linear_Dilution_Pattern_V2	0.29	0.287	0.284	0.281	0.276	0.272	0.269	0.267	0.267	0.267	0.265	0.262	0.258	0.253	0.247	0.244	0.24	0.237	0.235	0.234	0.233	0.232	0.233	0.236	0.238	0.242	0.248	0.252	0.257	0.261	0.263	0.265	0.269	0.273	0.277	0.283
E05	Sample	Dilution_10%	0.1	DMSO	Lycopene	Standard_Development	Run094	Standard_Measurement	Plate_01	Clariostar_Study	MB	Biofoundry_,_London	Linear_Dilution_Pattern_V2	0.155	0.151	0.148	0.144	0.14	0.136	0.132	0.13	0.129	0.127	0.124	0.121	0.118	0.114	0.109	0.107	0.105	0.102	0.101	0.099	0.099	0.099	0.099	0.1	0.102	0.104	0.106	0.108	0.111	0.112	0.114	0.116	0.118	0.12	0.123	0.126
E06	Sample	Dilution_90%	0.9	DMSO	Lycopene	Standard_Development	Run094	Standard_Measurement	Plate_01	Clariostar_Study	MB	Biofoundry_,_London	Linear_Dilution_Pattern_V2	0.633	0.631	0.63	0.626	0.62	0.616	0.614	0.613	0.616	0.623	0.625	0.626	0.619	0.611	0.603	0.596	0.589	0.584	0.58	0.577	0.578	0.577	0.578	0.585	0.593	0.605	0.62	0.634	0.648	0.658	0.666	0.674	0.681	0.691	0.706	0.723
E07	Sample	Dilution_70%	0.7	DMSO	Lycopene	Standard_Development	Run094	Standard_Measurement	Plate_01	Clariostar_Study	MB	Biofoundry_,_London	Linear_Dilution_Pattern_V2	0.517	0.517	0.515	0.51	0.506	0.501	0.499	0.498	0.5	0.503	0.505	0.504	0.499	0.491	0.485	0.478	0.473	0.47	0.466	0.463	0.462	0.461	0.463	0.468	0.474	0.484	0.497	0.508	0.518	0.527	0.534	0.539	0.545	0.554	0.565	0.58
E08	Sample	Dilution_50%	0.5	DMSO	Lycopene	Standard_Development	Run094	Standard_Measurement	Plate_01	Clariostar_Study	MB	Biofoundry_,_London	Linear_Dilution_Pattern_V2	0.412	0.41	0.409	0.405	0.4	0.396	0.393	0.391	0.393	0.394	0.394	0.392	0.387	0.381	0.376	0.37	0.367	0.362	0.36	0.357	0.356	0.356	0.357	0.361	0.365	0.372	0.38	0.388	0.396	0.402	0.407	0.411	0.415	0.421	0.429	0.439
E09	Sample	Dilution_30%	0.3	DMSO	Lycopene	Standard_Development	Run094	Standard_Measurement	Plate_01	Clariostar_Study	MB	Biofoundry_,_London	Linear_Dilution_Pattern_V2	0.282	0.279	0.276	0.272	0.266	0.262	0.259	0.257	0.256	0.257	0.255	0.252	0.247	0.242	0.237	0.234	0.232	0.229	0.226	0.223	0.223	0.223	0.224	0.226	0.229	0.233	0.239	0.242	0.248	0.25	0.254	0.257	0.259	0.263	0.268	0.274
E10	Sample	Dilution_10%	0.1	DMSO	Lycopene	Standard_Development	Run094	Standard_Measurement	Plate_01	Clariostar_Study	MB	Biofoundry_,_London	Linear_Dilution_Pattern_V2	0.156	0.153	0.149	0.145	0.14	0.136	0.132	0.13	0.128	0.126	0.124	0.121	0.117	0.112	0.109	0.106	0.104	0.101	0.099	0.098	0.098	0.097	0.098	0.099	0.101	0.103	0.106	0.107	0.11	0.112	0.114	0.115	0.117	0.119	0.122	0.125
E11	Blank	DMSO_Blank		DMSO		Standard_Development	Run094	Standard_Measurement	Plate_01	Clariostar_Study	MB	Biofoundry_,_London	Linear_Dilution_Pattern_V2	0.113	0.109	0.105	0.101	0.097	0.093	0.089	0.086	0.083	0.08	0.076	0.074	0.07	0.066	0.063	0.061	0.059	0.058	0.055	0.053	0.054	0.052	0.051	0.052	0.051	0.051	0.05	0.049	0.048	0.048	0.048	0.047	0.047	0.047	0.046	0.045
E12	Blank	DMSO_Blank		DMSO		Standard_Development	Run094	Standard_Measurement	Plate_01	Clariostar_Study	MB	Biofoundry_,_London	Linear_Dilution_Pattern_V2	0.113	0.109	0.105	0.102	0.097	0.094	0.09	0.087	0.084	0.081	0.077	0.073	0.069	0.066	0.063	0.061	0.06	0.058	0.056	0.054	0.054	0.053	0.053	0.052	0.051	0.051	0.051	0.05	0.05	0.049	0.049	0.048	0.048	0.048	0.048	0.046
F01	Sample	Dilution_90%	0.9	DMSO	Lycopene	Standard_Development	Run094	Standard_Measurement	Plate_01	Clariostar_Study	MB	Biofoundry_,_London	Linear_Dilution_Pattern_V2	0.66	0.66	0.657	0.654	0.648	0.642	0.641	0.641	0.646	0.65	0.653	0.651	0.644	0.635	0.627	0.62	0.615	0.611	0.606	0.601	0.6	0.6	0.603	0.609	0.618	0.63	0.644	0.658	0.669	0.68	0.69	0.697	0.702	0.713	0.728	0.744
F02	Sample	Dilution_70%	0.7	DMSO	Lycopene	Standard_Development	Run094	Standard_Measurement	Plate_01	Clariostar_Study	MB	Biofoundry_,_London	Linear_Dilution_Pattern_V2	0.524	0.524	0.521	0.517	0.512	0.508	0.505	0.504	0.506	0.509	0.51	0.508	0.502	0.495	0.486	0.481	0.477	0.472	0.469	0.466	0.466	0.465	0.466	0.471	0.479	0.489	0.501	0.511	0.522	0.531	0.538	0.544	0.55	0.558	0.569	0.583
F03	Sample	Dilution_50%	0.5	DMSO	Lycopene	Standard_Development	Run094	Standard_Measurement	Plate_01	Clariostar_Study	MB	Biofoundry_,_London	Linear_Dilution_Pattern_V2	0.488	0.487	0.484	0.481	0.476	0.473	0.469	0.467	0.468	0.469	0.469	0.467	0.461	0.455	0.449	0.443	0.439	0.434	0.43	0.429	0.428	0.426	0.427	0.43	0.434	0.44	0.448	0.454	0.461	0.466	0.47	0.473	0.477	0.481	0.488	0.498
F04	Sample	Dilution_30%	0.3	DMSO	Lycopene	Standard_Development	Run094	Standard_Measurement	Plate_01	Clariostar_Study	MB	Biofoundry_,_London	Linear_Dilution_Pattern_V2	0.299	0.297	0.294	0.29	0.286	0.281	0.277	0.276	0.276	0.276	0.274	0.272	0.267	0.261	0.257	0.253	0.25	0.246	0.244	0.242	0.241	0.241	0.241	0.244	0.246	0.251	0.256	0.26	0.265	0.269	0.271	0.274	0.276	0.28	0.285	0.29
F05	Sample	Dilution_10%	0.1	DMSO	Lycopene	Standard_Development	Run094	Standard_Measurement	Plate_01	Clariostar_Study	MB	Biofoundry_,_London	Linear_Dilution_Pattern_V2	0.158	0.155	0.15	0.147	0.143	0.139	0.135	0.132	0.13	0.129	0.127	0.123	0.119	0.115	0.112	0.109	0.107	0.104	0.103	0.101	0.101	0.1	0.101	0.102	0.104	0.105	0.108	0.11	0.112	0.114	0.116	0.117	0.119	0.122	0.125	0.128
F06	Sample	Dilution_90%	0.9	DMSO	Lycopene	Standard_Development	Run094	Standard_Measurement	Plate_01	Clariostar_Study	MB	Biofoundry_,_London	Linear_Dilution_Pattern_V2	0.659	0.66	0.659	0.656	0.651	0.644	0.641	0.643	0.646	0.65	0.653	0.653	0.649	0.639	0.63	0.625	0.618	0.612	0.608	0.606	0.604	0.604	0.606	0.61	0.619	0.632	0.646	0.66	0.673	0.685	0.694	0.7	0.707	0.717	0.732	0.75
F07	Sample	Dilution_70%	0.7	DMSO	Lycopene	Standard_Development	Run094	Standard_Measurement	Plate_01	Clariostar_Study	MB	Biofoundry_,_London	Linear_Dilution_Pattern_V2	0.518	0.516	0.516	0.51	0.505	0.501	0.498	0.497	0.5	0.503	0.504	0.503	0.499	0.491	0.483	0.477	0.473	0.468	0.465	0.462	0.461	0.461	0.464	0.467	0.475	0.485	0.497	0.508	0.519	0.528	0.535	0.541	0.546	0.555	0.567	0.58
F08	Sample	Dilution_50%	0.5	DMSO	Lycopene	Standard_Development	Run094	Standard_Measurement	Plate_01	Clariostar_Study	MB	Biofoundry_,_London	Linear_Dilution_Pattern_V2	0.4	0.398	0.396	0.393	0.387	0.384	0.38	0.379	0.38	0.381	0.381	0.38	0.375	0.369	0.363	0.358	0.355	0.35	0.347	0.345	0.345	0.344	0.345	0.348	0.353	0.36	0.369	0.377	0.384	0.39	0.396	0.399	0.403	0.409	0.417	0.428
F09	Sample	Dilution_30%	0.3	DMSO	Lycopene	Standard_Development	Run094	Standard_Measurement	Plate_01	Clariostar_Study	MB	Biofoundry_,_London	Linear_Dilution_Pattern_V2	0.282	0.28	0.275	0.272	0.267	0.262	0.259	0.257	0.256	0.256	0.254	0.252	0.248	0.243	0.238	0.233	0.231	0.228	0.225	0.224	0.224	0.223	0.224	0.226	0.229	0.233	0.237	0.242	0.247	0.251	0.254	0.257	0.26	0.263	0.269	0.274
F10	Sample	Dilution_10%	0.1	DMSO	Lycopene	Standard_Development	Run094	Standard_Measurement	Plate_01	Clariostar_Study	MB	Biofoundry_,_London	Linear_Dilution_Pattern_V2	0.155	0.152	0.148	0.144	0.14	0.136	0.132	0.129	0.128	0.126	0.123	0.12	0.116	0.111	0.109	0.105	0.103	0.1	0.098	0.097	0.098	0.097	0.097	0.099	0.1	0.102	0.104	0.106	0.108	0.111	0.112	0.114	0.116	0.118	0.121	0.124
F11	Blank	DMSO		DMSO		Standard_Development	Run094	Standard_Measurement	Plate_01	Clariostar_Study	MB	Biofoundry_,_London	Linear_Dilution_Pattern_V2	0.115	0.111	0.107	0.104	0.099	0.095	0.09	0.087	0.085	0.082	0.079	0.074	0.071	0.067	0.064	0.062	0.06	0.058	0.056	0.054	0.054	0.052	0.052	0.052	0.051	0.051	0.05	0.049	0.049	0.048	0.048	0.048	0.047	0.047	0.046	0.045
F12	Blank	DMSO		DMSO		Standard_Development	Run094	Standard_Measurement	Plate_01	Clariostar_Study	MB	Biofoundry_,_London	Linear_Dilution_Pattern_V2	0.115	0.113	0.109	0.104	0.099	0.095	0.091	0.088	0.086	0.082	0.078	0.075	0.071	0.067	0.063	0.061	0.06	0.057	0.055	0.053	0.054	0.052	0.052	0.052	0.051	0.051	0.051	0.049	0.049	0.048	0.048	0.048	0.048	0.047	0.046	0.045
G01	Sample	Dilution_85%	0.85	DMSO	Lycopene	Standard_Development	Run094	Standard_Measurement	Plate_01	Clariostar_Study	MB	Biofoundry_,_London	Linear_Dilution_Pattern_V2	0.707	0.706	0.705	0.701	0.696	0.69	0.688	0.689	0.691	0.694	0.699	0.697	0.69	0.682	0.674	0.666	0.661	0.656	0.65	0.646	0.645	0.643	0.644	0.65	0.657	0.666	0.68	0.692	0.703	0.711	0.718	0.722	0.727	0.736	0.747	0.762
G02	Sample	Dilution_65%	0.65	DMSO	Lycopene	Standard_Development	Run094	Standard_Measurement	Plate_01	Clariostar_Study	MB	Biofoundry_,_London	Linear_Dilution_Pattern_V2	0.516	0.516	0.514	0.511	0.505	0.5	0.497	0.497	0.499	0.502	0.503	0.501	0.494	0.487	0.48	0.475	0.47	0.467	0.464	0.46	0.459	0.458	0.459	0.464	0.47	0.479	0.49	0.499	0.509	0.517	0.523	0.527	0.532	0.539	0.55	0.562
G03	Sample	Dilution_45%	0.45	DMSO	Lycopene	Standard_Development	Run094	Standard_Measurement	Plate_01	Clariostar_Study	MB	Biofoundry_,_London	Linear_Dilution_Pattern_V2	0.428	0.426	0.423	0.42	0.415	0.411	0.409	0.408	0.408	0.408	0.406	0.404	0.399	0.393	0.387	0.382	0.378	0.374	0.372	0.369	0.369	0.367	0.369	0.372	0.376	0.381	0.388	0.394	0.4	0.405	0.409	0.412	0.415	0.42	0.427	0.435
G04	Sample	Dilution_25%	0.25	DMSO	Lycopene	Standard_Development	Run094	Standard_Measurement	Plate_01	Clariostar_Study	MB	Biofoundry_,_London	Linear_Dilution_Pattern_V2	0.263	0.259	0.255	0.252	0.248	0.244	0.239	0.238	0.237	0.237	0.235	0.232	0.228	0.223	0.218	0.214	0.212	0.209	0.207	0.205	0.204	0.204	0.204	0.206	0.209	0.212	0.216	0.22	0.224	0.227	0.23	0.232	0.234	0.238	0.242	0.247
G05	Sample	Dilution_05%	0.0499999999999999	DMSO	Lycopene	Standard_Development	Run094	Standard_Measurement	Plate_01	Clariostar_Study	MB	Biofoundry_,_London	Linear_Dilution_Pattern_V2	0.132	0.129	0.125	0.121	0.117	0.113	0.108	0.105	0.104	0.102	0.098	0.096	0.092	0.088	0.085	0.082	0.08	0.078	0.076	0.074	0.074	0.073	0.074	0.074	0.074	0.075	0.076	0.077	0.078	0.079	0.08	0.081	0.082	0.082	0.084	0.085
G06	Sample	Dilution_85%	0.85	DMSO	Lycopene	Standard_Development	Run094	Standard_Measurement	Plate_01	Clariostar_Study	MB	Biofoundry_,_London	Linear_Dilution_Pattern_V2	0.603	0.602	0.6	0.596	0.59	0.585	0.582	0.583	0.586	0.591	0.593	0.594	0.587	0.579	0.571	0.563	0.56	0.555	0.551	0.547	0.546	0.544	0.548	0.554	0.563	0.575	0.588	0.602	0.615	0.626	0.634	0.64	0.648	0.658	0.671	0.688
G07	Sample	Dilution_65%	0.65	DMSO	Lycopene	Standard_Development	Run094	Standard_Measurement	Plate_01	Clariostar_Study	MB	Biofoundry_,_London	Linear_Dilution_Pattern_V2	0.504	0.502	0.5	0.495	0.49	0.486	0.484	0.484	0.484	0.488	0.489	0.488	0.482	0.476	0.47	0.464	0.459	0.454	0.451	0.449	0.448	0.447	0.449	0.453	0.46	0.469	0.48	0.489	0.499	0.508	0.514	0.518	0.524	0.531	0.542	0.555
G08	Sample	Dilution_45%	0.45	DMSO	Lycopene	Standard_Development	Run094	Standard_Measurement	Plate_01	Clariostar_Study	MB	Biofoundry_,_London	Linear_Dilution_Pattern_V2	0.366	0.365	0.362	0.357	0.353	0.348	0.345	0.344	0.345	0.347	0.347	0.345	0.34	0.334	0.328	0.324	0.321	0.317	0.314	0.312	0.312	0.311	0.312	0.316	0.319	0.325	0.334	0.34	0.347	0.353	0.357	0.361	0.365	0.37	0.378	0.387
G09	Sample	Dilution_25%	0.25	DMSO	Lycopene	Standard_Development	Run094	Standard_Measurement	Plate_01	Clariostar_Study	MB	Biofoundry_,_London	Linear_Dilution_Pattern_V2	0.255	0.252	0.249	0.244	0.239	0.235	0.231	0.23	0.228	0.228	0.227	0.224	0.22	0.215	0.21	0.207	0.205	0.201	0.199	0.197	0.197	0.197	0.197	0.199	0.202	0.205	0.209	0.212	0.217	0.221	0.224	0.226	0.228	0.231	0.235	0.24
G10	Sample	Dilution_05%	0.0499999999999999	DMSO	Lycopene	Standard_Development	Run094	Standard_Measurement	Plate_01	Clariostar_Study	MB	Biofoundry_,_London	Linear_Dilution_Pattern_V2	0.133	0.13	0.127	0.122	0.117	0.113	0.109	0.106	0.104	0.101	0.098	0.095	0.091	0.087	0.084	0.082	0.08	0.077	0.075	0.074	0.073	0.073	0.073	0.073	0.074	0.075	0.076	0.077	0.079	0.079	0.08	0.081	0.082	0.082	0.084	0.085
G11	Blank	DMSO_Blank		DMSO		Standard_Development	Run094	Standard_Measurement	Plate_01	Clariostar_Study	MB	Biofoundry_,_London	Linear_Dilution_Pattern_V2	0.112	0.108	0.104	0.1	0.096	0.091	0.088	0.086	0.083	0.08	0.075	0.072	0.069	0.065	0.062	0.06	0.059	0.056	0.054	0.053	0.053	0.051	0.051	0.051	0.05	0.049	0.049	0.048	0.048	0.047	0.047	0.047	0.047	0.046	0.046	0.044
G12	Blank	DMSO_Blank		DMSO		Standard_Development	Run094	Standard_Measurement	Plate_01	Clariostar_Study	MB	Biofoundry_,_London	Linear_Dilution_Pattern_V2	0.111	0.107	0.104	0.099	0.096	0.091	0.087	0.084	0.082	0.079	0.075	0.072	0.068	0.065	0.061	0.059	0.059	0.056	0.054	0.053	0.052	0.051	0.051	0.051	0.051	0.05	0.049	0.049	0.048	0.048	0.047	0.047	0.047	0.046	0.046	0.045
H01	Sample	Dilution_85%	0.85	DMSO	Lycopene	Standard_Development	Run094	Standard_Measurement	Plate_01	Clariostar_Study	MB	Biofoundry_,_London	Linear_Dilution_Pattern_V2	0.653	0.652	0.65	0.647	0.64	0.635	0.632	0.631	0.633	0.636	0.638	0.637	0.629	0.619	0.611	0.605	0.599	0.593	0.589	0.586	0.584	0.583	0.585	0.59	0.599	0.609	0.622	0.635	0.645	0.655	0.664	0.669	0.676	0.685	0.697	0.713
H02	Sample	Dilution_65%	0.65	DMSO	Lycopene	Standard_Development	Run094	Standard_Measurement	Plate_01	Clariostar_Study	MB	Biofoundry_,_London	Linear_Dilution_Pattern_V2	0.534	0.534	0.53	0.525	0.52	0.515	0.514	0.511	0.515	0.517	0.518	0.517	0.51	0.502	0.495	0.49	0.487	0.481	0.478	0.475	0.474	0.472	0.474	0.477	0.483	0.491	0.502	0.511	0.52	0.527	0.532	0.536	0.541	0.549	0.557	0.57
H03	Sample	Dilution_45%	0.45	DMSO	Lycopene	Standard_Development	Run094	Standard_Measurement	Plate_01	Clariostar_Study	MB	Biofoundry_,_London	Linear_Dilution_Pattern_V2	0.379	0.377	0.374	0.37	0.366	0.362	0.358	0.357	0.355	0.355	0.356	0.353	0.348	0.343	0.337	0.332	0.329	0.325	0.322	0.32	0.319	0.318	0.319	0.322	0.326	0.332	0.34	0.346	0.353	0.359	0.363	0.366	0.371	0.376	0.383	0.392
H04	Sample	Dilution_25%	0.25	DMSO	Lycopene	Standard_Development	Run094	Standard_Measurement	Plate_01	Clariostar_Study	MB	Biofoundry_,_London	Linear_Dilution_Pattern_V2	0.253	0.25	0.246	0.243	0.237	0.233	0.23	0.227	0.226	0.225	0.223	0.22	0.215	0.209	0.204	0.201	0.198	0.195	0.193	0.191	0.191	0.19	0.19	0.192	0.195	0.199	0.203	0.206	0.21	0.213	0.216	0.218	0.22	0.224	0.229	0.234
H05	Sample	Dilution_05%	0.0499999999999999	DMSO	Lycopene	Standard_Development	Run094	Standard_Measurement	Plate_01	Clariostar_Study	MB	Biofoundry_,_London	Linear_Dilution_Pattern_V2	0.138	0.135	0.131	0.127	0.123	0.119	0.114	0.111	0.109	0.106	0.102	0.099	0.094	0.09	0.086	0.084	0.081	0.08	0.077	0.076	0.076	0.075	0.075	0.076	0.075	0.076	0.078	0.078	0.08	0.081	0.081	0.082	0.083	0.084	0.086	0.087
H06	Sample	Dilution_85%	0.85	DMSO	Lycopene	Standard_Development	Run094	Standard_Measurement	Plate_01	Clariostar_Study	MB	Biofoundry_,_London	Linear_Dilution_Pattern_V2	0.605	0.606	0.603	0.598	0.592	0.588	0.583	0.585	0.59	0.594	0.596	0.596	0.59	0.581	0.572	0.566	0.56	0.555	0.551	0.549	0.548	0.546	0.548	0.555	0.564	0.575	0.589	0.603	0.616	0.626	0.635	0.642	0.649	0.658	0.672	0.688
H07	Sample	Dilution_65%	0.65	DMSO	Lycopene	Standard_Development	Run094	Standard_Measurement	Plate_01	Clariostar_Study	MB	Biofoundry_,_London	Linear_Dilution_Pattern_V2	0.48	0.479	0.476	0.472	0.468	0.463	0.46	0.46	0.462	0.465	0.466	0.464	0.458	0.452	0.444	0.439	0.435	0.43	0.427	0.424	0.423	0.423	0.425	0.43	0.435	0.445	0.456	0.467	0.477	0.484	0.492	0.497	0.503	0.511	0.522	0.534
H08	Sample	Dilution_45%	0.45	DMSO	Lycopene	Standard_Development	Run094	Standard_Measurement	Plate_01	Clariostar_Study	MB	Biofoundry_,_London	Linear_Dilution_Pattern_V2	0.363	0.36	0.357	0.352	0.347	0.343	0.339	0.338	0.339	0.34	0.338	0.336	0.331	0.325	0.319	0.314	0.311	0.307	0.304	0.302	0.301	0.301	0.302	0.305	0.31	0.316	0.325	0.331	0.338	0.344	0.349	0.353	0.357	0.363	0.371	0.38
H09	Sample	Dilution_25%	0.25	DMSO	Lycopene	Standard_Development	Run094	Standard_Measurement	Plate_01	Clariostar_Study	MB	Biofoundry_,_London	Linear_Dilution_Pattern_V2	0.252	0.249	0.246	0.241	0.236	0.231	0.227	0.225	0.225	0.224	0.222	0.218	0.214	0.209	0.204	0.201	0.198	0.195	0.192	0.191	0.19	0.19	0.19	0.192	0.194	0.198	0.203	0.207	0.211	0.214	0.216	0.218	0.221	0.224	0.228	0.233
H10	Sample	Dilution_05%	0.0499999999999999	DMSO	Lycopene	Standard_Development	Run094	Standard_Measurement	Plate_01	Clariostar_Study	MB	Biofoundry_,_London	Linear_Dilution_Pattern_V2	0.134	0.131	0.127	0.123	0.119	0.115	0.11	0.107	0.105	0.103	0.1	0.097	0.092	0.088	0.085	0.082	0.08	0.077	0.075	0.074	0.074	0.073	0.073	0.074	0.074	0.075	0.076	0.077	0.078	0.079	0.08	0.08	0.082	0.082	0.084	0.085
H11	Blank	DMSO_Blank		DMSO		Standard_Development	Run094	Standard_Measurement	Plate_01	Clariostar_Study	MB	Biofoundry_,_London	Linear_Dilution_Pattern_V2	0.12	0.117	0.114	0.11	0.105	0.101	0.095	0.093	0.09	0.087	0.084	0.08	0.075	0.072	0.068	0.066	0.064	0.061	0.06	0.058	0.058	0.056	0.056	0.055	0.055	0.054	0.054	0.053	0.053	0.052	0.052	0.052	0.051	0.05	0.05	0.049
H12	Blank	DMSO_Blank		DMSO		Standard_Development	Run094	Standard_Measurement	Plate_01	Clariostar_Study	MB	Biofoundry_,_London	Linear_Dilution_Pattern_V2	0.114	0.11	0.106	0.102	0.098	0.094	0.09	0.087	0.084	0.08	0.077	0.073	0.069	0.066	0.062	0.059	0.058	0.055	0.053	0.052	0.052	0.051	0.05	0.05	0.049	0.049	0.049	0.048	0.048	0.047	0.047	0.046	0.046	0.046	0.045	0.044
A01	Sample	Dilution_100%	1.0	DMSO	Lycopene	Standard_Development	Run094	Standard_Measurement	Plate_01	Clariostar_Study	MB	Biofoundry_,_London	Linear_Dilution_Pattern_V2	0.722	0.722	0.72	0.715	0.712	0.708	0.705	0.705	0.707	0.711	0.714	0.712	0.706	0.695	0.687	0.679	0.672	0.666	0.662	0.659	0.657	0.657	0.659	0.665	0.674	0.686	0.703	0.719	0.732	0.742	0.753	0.761	0.769	0.779	0.794	0.814
A02	Sample	Dilution_80%	0.8	DMSO	Lycopene	Standard_Development	Run094	Standard_Measurement	Plate_01	Clariostar_Study	MB	Biofoundry_,_London	Linear_Dilution_Pattern_V2	0.606	0.604	0.601	0.595	0.592	0.588	0.584	0.585	0.586	0.588	0.59	0.587	0.581	0.572	0.565	0.557	0.552	0.547	0.544	0.54	0.539	0.539	0.54	0.545	0.553	0.563	0.576	0.59	0.6	0.609	0.616	0.622	0.627	0.636	0.648	0.664
A03	Sample	Dilution_60%	0.6	DMSO	Lycopene	Standard_Development	Run094	Standard_Measurement	Plate_01	Clariostar_Study	MB	Biofoundry_,_London	Linear_Dilution_Pattern_V2	0.536	0.533	0.528	0.525	0.522	0.518	0.517	0.514	0.515	0.516	0.516	0.514	0.507	0.5	0.494	0.489	0.485	0.48	0.477	0.474	0.472	0.471	0.472	0.474	0.479	0.487	0.497	0.506	0.514	0.52	0.524	0.529	0.533	0.539	0.547	0.559
A04	Sample	Dilution_40%	0.4	DMSO	Lycopene	Standard_Development	Run094	Standard_Measurement	Plate_01	Clariostar_Study	MB	Biofoundry_,_London	Linear_Dilution_Pattern_V2	0.351	0.349	0.345	0.341	0.337	0.333	0.33	0.329	0.328	0.327	0.326	0.323	0.318	0.312	0.307	0.302	0.298	0.295	0.293	0.291	0.289	0.289	0.29	0.292	0.296	0.302	0.309	0.315	0.321	0.325	0.329	0.333	0.336	0.341	0.348	0.356
A05	Sample	Dilution_20%	0.2	DMSO	Lycopene	Standard_Development	Run094	Standard_Measurement	Plate_01	Clariostar_Study	MB	Biofoundry_,_London	Linear_Dilution_Pattern_V2	0.226	0.223	0.22	0.215	0.211	0.208	0.204	0.201	0.198	0.196	0.194	0.191	0.187	0.181	0.178	0.174	0.17	0.167	0.166	0.165	0.164	0.163	0.164	0.165	0.167	0.171	0.174	0.178	0.18	0.183	0.185	0.188	0.19	0.192	0.197	0.202
A06	Sample	Dilution_100%	1.0	DMSO	Lycopene	Standard_Development	Run094	Standard_Measurement	Plate_01	Clariostar_Study	MB	Biofoundry_,_London	Linear_Dilution_Pattern_V2	0.68	0.679	0.677	0.672	0.667	0.664	0.661	0.661	0.663	0.67	0.674	0.672	0.667	0.656	0.647	0.639	0.634	0.627	0.623	0.621	0.619	0.619	0.622	0.629	0.639	0.652	0.67	0.689	0.704	0.714	0.726	0.734	0.742	0.754	0.771	0.791
A07	Sample	Dilution_80%	0.8	DMSO	Lycopene	Standard_Development	Run094	Standard_Measurement	Plate_01	Clariostar_Study	MB	Biofoundry_,_London	Linear_Dilution_Pattern_V2	0.597	0.599	0.595	0.591	0.585	0.58	0.577	0.577	0.58	0.584	0.587	0.585	0.58	0.57	0.562	0.556	0.551	0.546	0.542	0.539	0.538	0.537	0.538	0.544	0.551	0.562	0.575	0.589	0.6	0.609	0.616	0.623	0.629	0.638	0.651	0.667
A08	Sample	Dilution_60%	0.6	DMSO	Lycopene	Standard_Development	Run094	Standard_Measurement	Plate_01	Clariostar_Study	MB	Biofoundry_,_London	Linear_Dilution_Pattern_V2	0.459	0.459	0.455	0.45	0.446	0.442	0.438	0.438	0.437	0.439	0.441	0.438	0.433	0.426	0.42	0.415	0.41	0.406	0.403	0.4	0.398	0.398	0.4	0.404	0.409	0.418	0.429	0.439	0.447	0.454	0.46	0.465	0.47	0.477	0.487	0.499
A09	Sample	Dilution_40%	0.4	DMSO	Lycopene	Standard_Development	Run094	Standard_Measurement	Plate_01	Clariostar_Study	MB	Biofoundry_,_London	Linear_Dilution_Pattern_V2	0.348	0.345	0.341	0.337	0.333	0.328	0.324	0.323	0.323	0.321	0.321	0.319	0.313	0.307	0.303	0.298	0.294	0.29	0.288	0.286	0.285	0.284	0.285	0.288	0.291	0.297	0.303	0.31	0.316	0.32	0.324	0.328	0.331	0.335	0.342	0.351
A10	Sample	Dilution_20%	0.2	DMSO	Lycopene	Standard_Development	Run094	Standard_Measurement	Plate_01	Clariostar_Study	MB	Biofoundry_,_London	Linear_Dilution_Pattern_V2	0.221	0.217	0.213	0.21	0.206	0.202	0.199	0.197	0.194	0.192	0.19	0.187	0.184	0.179	0.175	0.172	0.168	0.165	0.163	0.162	0.162	0.161	0.162	0.164	0.165	0.168	0.173	0.177	0.179	0.181	0.184	0.186	0.189	0.192	0.196	0.201
A11	Blank	DMSO_Blank		DMSO		Standard_Development	Run094	Standard_Measurement	Plate_01	Clariostar_Study	MB	Biofoundry_,_London	Linear_Dilution_Pattern_V2	0.113	0.109	0.105	0.102	0.098	0.094	0.09	0.088	0.083	0.08	0.077	0.073	0.07	0.067	0.064	0.061	0.058	0.057	0.056	0.054	0.053	0.052	0.052	0.051	0.05	0.05	0.05	0.05	0.049	0.048	0.048	0.048	0.048	0.047	0.047	0.047
A12	Blank	DMSO_Blank		DMSO		Standard_Development	Run094	Standard_Measurement	Plate_01	Clariostar_Study	MB	Biofoundry_,_London	Linear_Dilution_Pattern_V2	0.115	0.111	0.108	0.103	0.099	0.096	0.092	0.09	0.085	0.081	0.078	0.074	0.07	0.068	0.065	0.062	0.059	0.057	0.056	0.055	0.054	0.052	0.052	0.051	0.05	0.05	0.05	0.049	0.049	0.048	0.048	0.048	0.047	0.047	0.047	0.046
B01	Sample	Dilution_100%	1.0	DMSO	Lycopene	Standard_Development	Run094	Standard_Measurement	Plate_01	Clariostar_Study	MB	Biofoundry_,_London	Linear_Dilution_Pattern_V2	0.69	0.689	0.686	0.68	0.675	0.672	0.67	0.671	0.673	0.677	0.68	0.678	0.673	0.663	0.656	0.649	0.642	0.637	0.632	0.629	0.628	0.627	0.63	0.636	0.645	0.658	0.675	0.692	0.707	0.718	0.728	0.736	0.743	0.755	0.771	0.791
B02	Sample	Dilution_80%	0.8	DMSO	Lycopene	Standard_Development	Run094	Standard_Measurement	Plate_01	Clariostar_Study	MB	Biofoundry_,_London	Linear_Dilution_Pattern_V2	0.655	0.656	0.652	0.648	0.643	0.642	0.638	0.638	0.64	0.642	0.644	0.641	0.638	0.629	0.62	0.615	0.609	0.604	0.6	0.597	0.595	0.595	0.595	0.6	0.607	0.616	0.629	0.643	0.654	0.661	0.668	0.675	0.679	0.689	0.699	0.715
B03	Sample	Dilution_60%	0.6	DMSO	Lycopene	Standard_Development	Run094	Standard_Measurement	Plate_01	Clariostar_Study	MB	Biofoundry_,_London	Linear_Dilution_Pattern_V2	0.465	0.464	0.46	0.456	0.451	0.447	0.445	0.445	0.443	0.445	0.445	0.443	0.439	0.431	0.425	0.42	0.416	0.411	0.407	0.406	0.405	0.404	0.406	0.408	0.415	0.423	0.433	0.444	0.452	0.459	0.465	0.469	0.475	0.482	0.491	0.504
B04	Sample	Dilution_40%	0.4	DMSO	Lycopene	Standard_Development	Run094	Standard_Measurement	Plate_01	Clariostar_Study	MB	Biofoundry_,_London	Linear_Dilution_Pattern_V2	0.378	0.376	0.372	0.368	0.364	0.36	0.357	0.356	0.355	0.355	0.354	0.35	0.347	0.341	0.337	0.332	0.327	0.324	0.322	0.319	0.319	0.317	0.318	0.32	0.324	0.329	0.335	0.341	0.346	0.35	0.353	0.356	0.359	0.363	0.369	0.377
B05	Sample	Dilution_20%	0.2	DMSO	Lycopene	Standard_Development	Run094	Standard_Measurement	Plate_01	Clariostar_Study	MB	Biofoundry_,_London	Linear_Dilution_Pattern_V2	0.222	0.221	0.217	0.213	0.208	0.204	0.202	0.2	0.197	0.196	0.195	0.192	0.188	0.183	0.179	0.176	0.172	0.17	0.168	0.167	0.167	0.166	0.167	0.168	0.17	0.173	0.177	0.181	0.185	0.187	0.19	0.192	0.194	0.197	0.201	0.206
B06	Sample	Dilution_100%	1.0	DMSO	Lycopene	Standard_Development	Run094	Standard_Measurement	Plate_01	Clariostar_Study	MB	Biofoundry_,_London	Linear_Dilution_Pattern_V2	0.713	0.712	0.708	0.702	0.7	0.696	0.693	0.694	0.698	0.702	0.705	0.707	0.701	0.69	0.682	0.675	0.668	0.663	0.659	0.656	0.653	0.652	0.655	0.66	0.671	0.685	0.7	0.717	0.731	0.742	0.752	0.761	0.768	0.779	0.794	0.815
B07	Sample	Dilution_80%	0.8	DMSO	Lycopene	Standard_Development	Run094	Standard_Measurement	Plate_01	Clariostar_Study	MB	Biofoundry_,_London	Linear_Dilution_Pattern_V2	0.59	0.589	0.586	0.583	0.58	0.576	0.571	0.571	0.572	0.577	0.58	0.577	0.572	0.565	0.557	0.551	0.545	0.54	0.536	0.534	0.532	0.532	0.534	0.538	0.545	0.556	0.57	0.584	0.594	0.603	0.612	0.618	0.623	0.632	0.645	0.662
B08	Sample	Dilution_60%	0.6	DMSO	Lycopene	Standard_Development	Run094	Standard_Measurement	Plate_01	Clariostar_Study	MB	Biofoundry_,_London	Linear_Dilution_Pattern_V2	0.459	0.457	0.454	0.451	0.446	0.442	0.439	0.44	0.44	0.442	0.443	0.441	0.436	0.429	0.424	0.419	0.414	0.409	0.407	0.405	0.403	0.403	0.404	0.407	0.412	0.421	0.432	0.443	0.451	0.457	0.464	0.468	0.473	0.479	0.489	0.502
B09	Sample	Dilution_40%	0.4	DMSO	Lycopene	Standard_Development	Run094	Standard_Measurement	Plate_01	Clariostar_Study	MB	Biofoundry_,_London	Linear_Dilution_Pattern_V2	0.346	0.344	0.34	0.336	0.333	0.328	0.326	0.325	0.323	0.324	0.322	0.319	0.315	0.31	0.305	0.301	0.295	0.293	0.292	0.289	0.287	0.287	0.288	0.29	0.294	0.299	0.307	0.314	0.319	0.323	0.327	0.33	0.333	0.338	0.345	0.353
B10	Sample	Dilution_20%	0.2	DMSO	Lycopene	Standard_Development	Run094	Standard_Measurement	Plate_01	Clariostar_Study	MB	Biofoundry_,_London	Linear_Dilution_Pattern_V2	0.215	0.211	0.207	0.204	0.201	0.197	0.194	0.192	0.189	0.188	0.186	0.183	0.179	0.174	0.171	0.168	0.164	0.162	0.16	0.159	0.158	0.158	0.158	0.16	0.162	0.165	0.17	0.174	0.177	0.18	0.183	0.185	0.187	0.19	0.195	0.201
B11	Blank	DMSO_Blank		DMSO		Standard_Development	Run094	Standard_Measurement	Plate_01	Clariostar_Study	MB	Biofoundry_,_London	Linear_Dilution_Pattern_V2	0.116	0.113	0.108	0.104	0.1	0.096	0.091	0.09	0.086	0.083	0.079	0.076	0.072	0.068	0.066	0.064	0.061	0.059	0.058	0.056	0.056	0.054	0.054	0.053	0.052	0.052	0.052	0.051	0.051	0.05	0.05	0.05	0.049	0.048	0.048	0.047
B12	Blank	DMSO_Blank		DMSO		Standard_Development	Run094	Standard_Measurement	Plate_01	Clariostar_Study	MB	Biofoundry_,_London	Linear_Dilution_Pattern_V2	0.111	0.107	0.103	0.1	0.097	0.093	0.089	0.087	0.082	0.079	0.075	0.071	0.067	0.065	0.063	0.06	0.058	0.057	0.055	0.054	0.053	0.052	0.051	0.051	0.05	0.049	0.05	0.049	0.049	0.048	0.048	0.047	0.047	0.046	0.047	0.046
C01	Sample	Dilution_95%	0.95	DMSO	Lycopene	Standard_Development	Run094	Standard_Measurement	Plate_01	Clariostar_Study	MB	Biofoundry_,_London	Linear_Dilution_Pattern_V2	0.685	0.686	0.682	0.677	0.674	0.67	0.667	0.67	0.672	0.675	0.677	0.675	0.671	0.661	0.652	0.645	0.639	0.634	0.63	0.628	0.626	0.625	0.626	0.631	0.64	0.654	0.668	0.683	0.696	0.706	0.714	0.723	0.73	0.74	0.754	0.772
C02	Sample	Dilution_75%	0.75	DMSO	Lycopene	Standard_Development	Run094	Standard_Measurement	Plate_01	Clariostar_Study	MB	Biofoundry_,_London	Linear_Dilution_Pattern_V2	0.551	0.551	0.548	0.543	0.538	0.535	0.533	0.532	0.532	0.535	0.537	0.534	0.531	0.523	0.515	0.509	0.503	0.498	0.494	0.493	0.49	0.49	0.492	0.497	0.504	0.514	0.526	0.539	0.551	0.559	0.567	0.573	0.579	0.588	0.6	0.615
C03	Sample	Dilution_55%	0.55	DMSO	Lycopene	Standard_Development	Run094	Standard_Measurement	Plate_01	Clariostar_Study	MB	Biofoundry_,_London	Linear_Dilution_Pattern_V2	0.442	0.441	0.438	0.433	0.429	0.425	0.421	0.421	0.421	0.422	0.422	0.42	0.415	0.409	0.402	0.397	0.391	0.388	0.386	0.383	0.382	0.382	0.383	0.387	0.392	0.4	0.409	0.419	0.427	0.433	0.439	0.443	0.447	0.454	0.464	0.475
C04	Sample	Dilution_35%	0.35	DMSO	Lycopene	Standard_Development	Run094	Standard_Measurement	Plate_01	Clariostar_Study	MB	Biofoundry_,_London	Linear_Dilution_Pattern_V2	0.322	0.32	0.317	0.313	0.309	0.305	0.303	0.301	0.298	0.299	0.297	0.294	0.289	0.283	0.28	0.275	0.271	0.268	0.266	0.264	0.264	0.262	0.263	0.265	0.268	0.274	0.28	0.286	0.29	0.294	0.298	0.301	0.303	0.308	0.314	0.322
C05	Sample	Dilution_15%	0.15	DMSO	Lycopene	Standard_Development	Run094	Standard_Measurement	Plate_01	Clariostar_Study	MB	Biofoundry_,_London	Linear_Dilution_Pattern_V2	0.187	0.184	0.18	0.176	0.172	0.168	0.164	0.164	0.161	0.159	0.157	0.154	0.15	0.146	0.142	0.14	0.136	0.134	0.132	0.13	0.13	0.13	0.13	0.132	0.134	0.136	0.14	0.144	0.147	0.149	0.151	0.154	0.155	0.158	0.162	0.167
C06	Sample	Dilution_95%	0.95	DMSO	Lycopene	Standard_Development	Run094	Standard_Measurement	Plate_01	Clariostar_Study	MB	Biofoundry_,_London	Linear_Dilution_Pattern_V2	0.663	0.661	0.66	0.655	0.65	0.645	0.643	0.645	0.648	0.653	0.657	0.655	0.651	0.641	0.632	0.625	0.62	0.614	0.611	0.607	0.605	0.604	0.608	0.613	0.622	0.634	0.651	0.666	0.682	0.692	0.701	0.709	0.716	0.727	0.742	0.762
C07	Sample	Dilution_75%	0.75	DMSO	Lycopene	Standard_Development	Run094	Standard_Measurement	Plate_01	Clariostar_Study	MB	Biofoundry_,_London	Linear_Dilution_Pattern_V2	0.553	0.551	0.549	0.543	0.539	0.535	0.531	0.532	0.534	0.538	0.54	0.538	0.532	0.524	0.518	0.511	0.506	0.501	0.498	0.495	0.492	0.492	0.494	0.499	0.506	0.517	0.53	0.542	0.554	0.561	0.569	0.576	0.582	0.59	0.602	0.617
C08	Sample	Dilution_55%	0.55	DMSO	Lycopene	Standard_Development	Run094	Standard_Measurement	Plate_01	Clariostar_Study	MB	Biofoundry_,_London	Linear_Dilution_Pattern_V2	0.434	0.433	0.429	0.426	0.421	0.418	0.414	0.414	0.413	0.415	0.415	0.413	0.409	0.403	0.397	0.391	0.387	0.384	0.38	0.378	0.376	0.376	0.377	0.381	0.386	0.393	0.403	0.412	0.42	0.426	0.431	0.436	0.44	0.447	0.456	0.467
C09	Sample	Dilution_35%	0.35	DMSO	Lycopene	Standard_Development	Run094	Standard_Measurement	Plate_01	Clariostar_Study	MB	Biofoundry_,_London	Linear_Dilution_Pattern_V2	0.311	0.308	0.306	0.302	0.298	0.294	0.291	0.289	0.288	0.288	0.286	0.283	0.279	0.272	0.269	0.264	0.259	0.257	0.255	0.253	0.252	0.251	0.252	0.255	0.258	0.263	0.269	0.275	0.28	0.284	0.287	0.29	0.293	0.298	0.303	0.311
C10	Sample	Dilution_15%	0.15	DMSO	Lycopene	Standard_Development	Run094	Standard_Measurement	Plate_01	Clariostar_Study	MB	Biofoundry_,_London	Linear_Dilution_Pattern_V2	0.186	0.182	0.178	0.175	0.171	0.166	0.163	0.162	0.159	0.157	0.155	0.151	0.147	0.142	0.139	0.137	0.133	0.131	0.129	0.128	0.128	0.127	0.128	0.129	0.131	0.135	0.138	0.142	0.145	0.147	0.149	0.151	0.153	0.157	0.16	0.165
C11	Blank	DMSO_Blank		DMSO		Standard_Development	Run094	Standard_Measurement	Plate_01	Clariostar_Study	MB	Biofoundry_,_London	Linear_Dilution_Pattern_V2	0.119	0.116	0.111	0.108	0.104	0.101	0.097	0.094	0.088	0.084	0.081	0.076	0.073	0.07	0.068	0.065	0.062	0.06	0.059	0.057	0.056	0.056	0.055	0.054	0.053	0.052	0.052	0.052	0.051	0.05	0.05	0.05	0.05	0.049	0.049	0.048
C12	Blank	DMSO_Blank		DMSO		Standard_Development	Run094	Standard_Measurement	Plate_01	Clariostar_Study	MB	Biofoundry_,_London	Linear_Dilution_Pattern_V2	0.114	0.111	0.107	0.103	0.099	0.095	0.091	0.089	0.084	0.081	0.077	0.073	0.07	0.067	0.065	0.062	0.06	0.058	0.057	0.055	0.054	0.053	0.052	0.052	0.051	0.051	0.051	0.05	0.049	0.048	0.048	0.049	0.048	0.047	0.047	0.046
D01	Sample	Dilution_95%	0.95	DMSO	Lycopene	Standard_Development	Run094	Standard_Measurement	Plate_01	Clariostar_Study	MB	Biofoundry_,_London	Linear_Dilution_Pattern_V2	0.697	0.699	0.693	0.689	0.686	0.683	0.679	0.682	0.683	0.686	0.688	0.687	0.682	0.674	0.666	0.658	0.652	0.645	0.641	0.639	0.637	0.635	0.638	0.642	0.651	0.663	0.679	0.695	0.709	0.718	0.727	0.735	0.742	0.751	0.766	0.785
D02	Sample	Dilution_75%	0.75	DMSO	Lycopene	Standard_Development	Run094	Standard_Measurement	Plate_01	Clariostar_Study	MB	Biofoundry_,_London	Linear_Dilution_Pattern_V2	0.597	0.598	0.595	0.591	0.587	0.583	0.579	0.577	0.58	0.584	0.584	0.582	0.577	0.568	0.563	0.555	0.549	0.545	0.542	0.54	0.538	0.537	0.538	0.542	0.549	0.558	0.571	0.584	0.595	0.601	0.609	0.615	0.621	0.627	0.639	0.654
D03	Sample	Dilution_55%	0.55	DMSO	Lycopene	Standard_Development	Run094	Standard_Measurement	Plate_01	Clariostar_Study	MB	Biofoundry_,_London	Linear_Dilution_Pattern_V2	0.435	0.434	0.43	0.426	0.422	0.416	0.413	0.414	0.413	0.415	0.415	0.413	0.409	0.401	0.396	0.39	0.386	0.382	0.378	0.376	0.375	0.374	0.376	0.38	0.385	0.393	0.402	0.411	0.42	0.426	0.432	0.436	0.441	0.447	0.456	0.468
D04	Sample	Dilution_35%	0.35	DMSO	Lycopene	Standard_Development	Run094	Standard_Measurement	Plate_01	Clariostar_Study	MB	Biofoundry_,_London	Linear_Dilution_Pattern_V2	0.322	0.32	0.316	0.313	0.309	0.305	0.301	0.3	0.299	0.298	0.297	0.294	0.29	0.284	0.28	0.276	0.272	0.269	0.266	0.264	0.263	0.263	0.264	0.266	0.269	0.274	0.281	0.287	0.292	0.295	0.299	0.303	0.306	0.309	0.315	0.323
D05	Sample	Dilution_15%	0.15	DMSO	Lycopene	Standard_Development	Run094	Standard_Measurement	Plate_01	Clariostar_Study	MB	Biofoundry_,_London	Linear_Dilution_Pattern_V2	0.187	0.184	0.18	0.175	0.172	0.168	0.165	0.163	0.16	0.158	0.155	0.153	0.149	0.145	0.141	0.138	0.135	0.133	0.131	0.13	0.129	0.129	0.129	0.132	0.132	0.136	0.139	0.142	0.145	0.147	0.15	0.152	0.154	0.157	0.161	0.165
D06	Sample	Dilution_95%	0.95	DMSO	Lycopene	Standard_Development	Run094	Standard_Measurement	Plate_01	Clariostar_Study	MB	Biofoundry_,_London	Linear_Dilution_Pattern_V2	0.686	0.689	0.686	0.681	0.677	0.671	0.668	0.669	0.674	0.678	0.681	0.68	0.675	0.667	0.658	0.651	0.644	0.638	0.635	0.632	0.63	0.628	0.63	0.636	0.645	0.658	0.675	0.688	0.703	0.714	0.724	0.732	0.739	0.75	0.765	0.784
D07	Sample	Dilution_75%	0.75	DMSO	Lycopene	Standard_Development	Run094	Standard_Measurement	Plate_01	Clariostar_Study	MB	Biofoundry_,_London	Linear_Dilution_Pattern_V2	0.579	0.58	0.577	0.573	0.567	0.562	0.56	0.56	0.561	0.564	0.567	0.567	0.561	0.552	0.545	0.539	0.533	0.529	0.526	0.523	0.521	0.52	0.522	0.527	0.533	0.544	0.557	0.57	0.581	0.588	0.596	0.603	0.608	0.616	0.627	0.643
D08	Sample	Dilution_55%	0.55	DMSO	Lycopene	Standard_Development	Run094	Standard_Measurement	Plate_01	Clariostar_Study	MB	Biofoundry_,_London	Linear_Dilution_Pattern_V2	0.445	0.443	0.439	0.436	0.432	0.427	0.425	0.425	0.425	0.427	0.427	0.425	0.421	0.413	0.408	0.403	0.398	0.395	0.392	0.389	0.388	0.387	0.388	0.392	0.398	0.405	0.414	0.424	0.432	0.438	0.443	0.447	0.451	0.458	0.467	0.478
D09	Sample	Dilution_35%	0.35	DMSO	Lycopene	Standard_Development	Run094	Standard_Measurement	Plate_01	Clariostar_Study	MB	Biofoundry_,_London	Linear_Dilution_Pattern_V2	0.317	0.314	0.311	0.306	0.303	0.3	0.297	0.295	0.293	0.292	0.292	0.288	0.283	0.279	0.275	0.269	0.266	0.263	0.26	0.259	0.258	0.257	0.258	0.26	0.263	0.268	0.274	0.281	0.285	0.289	0.292	0.295	0.299	0.303	0.309	0.316
D10	Sample	Dilution_15%	0.15	DMSO	Lycopene	Standard_Development	Run094	Standard_Measurement	Plate_01	Clariostar_Study	MB	Biofoundry_,_London	Linear_Dilution_Pattern_V2	0.185	0.182	0.177	0.173	0.17	0.166	0.163	0.161	0.158	0.156	0.154	0.151	0.147	0.142	0.14	0.136	0.133	0.131	0.129	0.128	0.127	0.127	0.128	0.13	0.131	0.134	0.138	0.141	0.145	0.147	0.149	0.152	0.154	0.156	0.16	0.165
D11	Blank	DMSO_Blank		DMSO		Standard_Development	Run094	Standard_Measurement	Plate_01	Clariostar_Study	MB	Biofoundry_,_London	Linear_Dilution_Pattern_V2	0.115	0.112	0.106	0.104	0.1	0.096	0.092	0.09	0.085	0.081	0.077	0.073	0.07	0.066	0.064	0.062	0.059	0.057	0.056	0.054	0.053	0.052	0.052	0.052	0.051	0.05	0.05	0.05	0.049	0.048	0.048	0.048	0.047	0.047	0.047	0.046
D12	Blank	DMSO_Blank		DMSO		Standard_Development	Run094	Standard_Measurement	Plate_01	Clariostar_Study	MB	Biofoundry_,_London	Linear_Dilution_Pattern_V2	0.112	0.109	0.105	0.101	0.098	0.095	0.092	0.089	0.084	0.08	0.076	0.072	0.069	0.066	0.064	0.061	0.059	0.057	0.055	0.054	0.053	0.052	0.051	0.051	0.05	0.05	0.05	0.05	0.05	0.048	0.048	0.047	0.047	0.046	0.047	0.046
E01	Sample	Dilution_90%	0.9	DMSO	Lycopene	Standard_Development	Run094	Standard_Measurement	Plate_01	Clariostar_Study	MB	Biofoundry_,_London	Linear_Dilution_Pattern_V2	0.689	0.689	0.686	0.681	0.677	0.673	0.669	0.67	0.674	0.678	0.681	0.678	0.672	0.662	0.655	0.649	0.642	0.636	0.632	0.629	0.626	0.625	0.627	0.633	0.64	0.651	0.666	0.679	0.692	0.7	0.708	0.716	0.721	0.73	0.744	0.76
E02	Sample	Dilution_70%	0.7	DMSO	Lycopene	Standard_Development	Run094	Standard_Measurement	Plate_01	Clariostar_Study	MB	Biofoundry_,_London	Linear_Dilution_Pattern_V2	0.529	0.528	0.524	0.52	0.516	0.512	0.508	0.51	0.511	0.514	0.514	0.511	0.507	0.499	0.491	0.485	0.48	0.476	0.473	0.47	0.469	0.467	0.47	0.475	0.481	0.491	0.504	0.515	0.524	0.532	0.539	0.546	0.551	0.559	0.57	0.584
E03	Sample	Dilution_50%	0.5	DMSO	Lycopene	Standard_Development	Run094	Standard_Measurement	Plate_01	Clariostar_Study	MB	Biofoundry_,_London	Linear_Dilution_Pattern_V2	0.415	0.413	0.41	0.406	0.401	0.398	0.394	0.393	0.394	0.396	0.394	0.392	0.388	0.381	0.376	0.371	0.367	0.363	0.359	0.357	0.357	0.356	0.357	0.36	0.366	0.372	0.381	0.388	0.396	0.402	0.407	0.411	0.414	0.42	0.428	0.439
E04	Sample	Dilution_30%	0.3	DMSO	Lycopene	Standard_Development	Run094	Standard_Measurement	Plate_01	Clariostar_Study	MB	Biofoundry_,_London	Linear_Dilution_Pattern_V2	0.292	0.289	0.286	0.282	0.278	0.274	0.271	0.27	0.267	0.267	0.265	0.263	0.259	0.252	0.249	0.244	0.241	0.238	0.236	0.235	0.233	0.232	0.233	0.236	0.238	0.242	0.247	0.253	0.257	0.26	0.263	0.266	0.269	0.272	0.277	0.282
E05	Sample	Dilution_10%	0.1	DMSO	Lycopene	Standard_Development	Run094	Standard_Measurement	Plate_01	Clariostar_Study	MB	Biofoundry_,_London	Linear_Dilution_Pattern_V2	0.157	0.154	0.15	0.145	0.142	0.138	0.133	0.133	0.129	0.128	0.126	0.122	0.119	0.114	0.111	0.108	0.105	0.103	0.102	0.101	0.1	0.099	0.099	0.101	0.102	0.105	0.107	0.109	0.111	0.113	0.115	0.117	0.118	0.12	0.123	0.126
E06	Sample	Dilution_90%	0.9	DMSO	Lycopene	Standard_Development	Run094	Standard_Measurement	Plate_01	Clariostar_Study	MB	Biofoundry_,_London	Linear_Dilution_Pattern_V2	0.63	0.628	0.627	0.621	0.617	0.613	0.61	0.612	0.615	0.62	0.621	0.621	0.617	0.608	0.6	0.593	0.587	0.582	0.578	0.575	0.573	0.571	0.575	0.581	0.59	0.602	0.616	0.631	0.644	0.654	0.663	0.67	0.678	0.688	0.702	0.721
E07	Sample	Dilution_70%	0.7	DMSO	Lycopene	Standard_Development	Run094	Standard_Measurement	Plate_01	Clariostar_Study	MB	Biofoundry_,_London	Linear_Dilution_Pattern_V2	0.521	0.52	0.518	0.512	0.507	0.504	0.5	0.501	0.503	0.507	0.507	0.506	0.502	0.494	0.487	0.482	0.477	0.473	0.469	0.466	0.465	0.463	0.465	0.469	0.477	0.486	0.499	0.51	0.521	0.529	0.535	0.541	0.548	0.555	0.566	0.58
E08	Sample	Dilution_50%	0.5	DMSO	Lycopene	Standard_Development	Run094	Standard_Measurement	Plate_01	Clariostar_Study	MB	Biofoundry_,_London	Linear_Dilution_Pattern_V2	0.408	0.406	0.402	0.399	0.396	0.391	0.388	0.388	0.388	0.39	0.391	0.388	0.384	0.378	0.372	0.367	0.363	0.359	0.356	0.353	0.352	0.351	0.352	0.356	0.361	0.368	0.377	0.385	0.392	0.397	0.403	0.407	0.411	0.417	0.425	0.436
E09	Sample	Dilution_30%	0.3	DMSO	Lycopene	Standard_Development	Run094	Standard_Measurement	Plate_01	Clariostar_Study	MB	Biofoundry_,_London	Linear_Dilution_Pattern_V2	0.282	0.28	0.275	0.272	0.267	0.264	0.259	0.259	0.257	0.257	0.256	0.253	0.249	0.243	0.239	0.234	0.231	0.229	0.227	0.225	0.224	0.223	0.224	0.226	0.229	0.233	0.238	0.243	0.247	0.25	0.254	0.256	0.259	0.262	0.267	0.274
E10	Sample	Dilution_10%	0.1	DMSO	Lycopene	Standard_Development	Run094	Standard_Measurement	Plate_01	Clariostar_Study	MB	Biofoundry_,_London	Linear_Dilution_Pattern_V2	0.155	0.152	0.148	0.144	0.14	0.137	0.134	0.132	0.128	0.125	0.123	0.12	0.116	0.112	0.11	0.106	0.103	0.101	0.099	0.099	0.098	0.097	0.098	0.099	0.1	0.102	0.105	0.108	0.11	0.111	0.113	0.115	0.117	0.119	0.122	0.126
E11	Blank	DMSO_Blank		DMSO		Standard_Development	Run094	Standard_Measurement	Plate_01	Clariostar_Study	MB	Biofoundry_,_London	Linear_Dilution_Pattern_V2	0.113	0.108	0.104	0.1	0.097	0.093	0.089	0.087	0.082	0.079	0.076	0.072	0.069	0.066	0.063	0.06	0.058	0.057	0.055	0.054	0.053	0.051	0.051	0.051	0.049	0.049	0.05	0.05	0.049	0.048	0.048	0.047	0.047	0.046	0.046	0.046
E12	Blank	DMSO_Blank		DMSO		Standard_Development	Run094	Standard_Measurement	Plate_01	Clariostar_Study	MB	Biofoundry_,_London	Linear_Dilution_Pattern_V2	0.114	0.11	0.106	0.102	0.099	0.095	0.091	0.089	0.084	0.081	0.078	0.074	0.071	0.068	0.065	0.062	0.059	0.058	0.057	0.055	0.055	0.053	0.052	0.053	0.052	0.052	0.051	0.05	0.05	0.05	0.049	0.049	0.048	0.048	0.048	0.047
F01	Sample	Dilution_90%	0.9	DMSO	Lycopene	Standard_Development	Run094	Standard_Measurement	Plate_01	Clariostar_Study	MB	Biofoundry_,_London	Linear_Dilution_Pattern_V2	0.668	0.668	0.664	0.66	0.656	0.652	0.648	0.65	0.652	0.655	0.658	0.657	0.652	0.643	0.634	0.628	0.623	0.616	0.612	0.61	0.608	0.606	0.608	0.614	0.622	0.632	0.647	0.662	0.674	0.682	0.693	0.7	0.706	0.715	0.729	0.746
F02	Sample	Dilution_70%	0.7	DMSO	Lycopene	Standard_Development	Run094	Standard_Measurement	Plate_01	Clariostar_Study	MB	Biofoundry_,_London	Linear_Dilution_Pattern_V2	0.525	0.525	0.522	0.516	0.512	0.509	0.506	0.506	0.506	0.51	0.51	0.508	0.502	0.494	0.488	0.482	0.477	0.473	0.469	0.467	0.467	0.465	0.467	0.473	0.479	0.488	0.5	0.512	0.522	0.53	0.538	0.544	0.549	0.557	0.568	0.583
F03	Sample	Dilution_50%	0.5	DMSO	Lycopene	Standard_Development	Run094	Standard_Measurement	Plate_01	Clariostar_Study	MB	Biofoundry_,_London	Linear_Dilution_Pattern_V2	0.47	0.467	0.465	0.461	0.457	0.453	0.45	0.449	0.448	0.448	0.448	0.445	0.441	0.434	0.429	0.423	0.418	0.415	0.413	0.411	0.408	0.407	0.408	0.411	0.414	0.42	0.428	0.436	0.443	0.447	0.452	0.455	0.459	0.463	0.47	0.479
F04	Sample	Dilution_30%	0.3	DMSO	Lycopene	Standard_Development	Run094	Standard_Measurement	Plate_01	Clariostar_Study	MB	Biofoundry_,_London	Linear_Dilution_Pattern_V2	0.299	0.297	0.293	0.289	0.285	0.281	0.277	0.276	0.275	0.275	0.273	0.27	0.266	0.26	0.256	0.252	0.249	0.246	0.243	0.242	0.24	0.24	0.24	0.242	0.244	0.248	0.254	0.259	0.264	0.266	0.27	0.273	0.275	0.278	0.283	0.289
F05	Sample	Dilution_10%	0.1	DMSO	Lycopene	Standard_Development	Run094	Standard_Measurement	Plate_01	Clariostar_Study	MB	Biofoundry_,_London	Linear_Dilution_Pattern_V2	0.159	0.155	0.152	0.147	0.143	0.14	0.136	0.135	0.131	0.129	0.126	0.123	0.12	0.116	0.112	0.11	0.107	0.104	0.103	0.102	0.101	0.1	0.101	0.102	0.103	0.106	0.108	0.11	0.113	0.114	0.117	0.118	0.119	0.121	0.125	0.128
F06	Sample	Dilution_90%	0.9	DMSO	Lycopene	Standard_Development	Run094	Standard_Measurement	Plate_01	Clariostar_Study	MB	Biofoundry_,_London	Linear_Dilution_Pattern_V2	0.681	0.681	0.678	0.673	0.668	0.664	0.662	0.663	0.666	0.669	0.673	0.671	0.665	0.656	0.649	0.643	0.636	0.631	0.627	0.624	0.621	0.62	0.623	0.628	0.636	0.648	0.662	0.677	0.691	0.7	0.708	0.715	0.722	0.732	0.745	0.762
F07	Sample	Dilution_70%	0.7	DMSO	Lycopene	Standard_Development	Run094	Standard_Measurement	Plate_01	Clariostar_Study	MB	Biofoundry_,_London	Linear_Dilution_Pattern_V2	0.518	0.518	0.514	0.508	0.504	0.5	0.498	0.499	0.5	0.501	0.504	0.503	0.498	0.49	0.483	0.478	0.472	0.468	0.464	0.462	0.46	0.46	0.462	0.467	0.475	0.484	0.495	0.508	0.518	0.525	0.533	0.539	0.545	0.553	0.564	0.579
F08	Sample	Dilution_50%	0.5	DMSO	Lycopene	Standard_Development	Run094	Standard_Measurement	Plate_01	Clariostar_Study	MB	Biofoundry_,_London	Linear_Dilution_Pattern_V2	0.405	0.404	0.401	0.396	0.392	0.387	0.384	0.385	0.385	0.386	0.386	0.384	0.38	0.373	0.367	0.362	0.358	0.355	0.351	0.35	0.349	0.347	0.349	0.352	0.358	0.365	0.373	0.381	0.388	0.393	0.399	0.404	0.407	0.412	0.421	0.431
F09	Sample	Dilution_30%	0.3	DMSO	Lycopene	Standard_Development	Run094	Standard_Measurement	Plate_01	Clariostar_Study	MB	Biofoundry_,_London	Linear_Dilution_Pattern_V2	0.282	0.28	0.276	0.271	0.267	0.263	0.26	0.259	0.256	0.256	0.256	0.252	0.249	0.243	0.239	0.234	0.231	0.228	0.226	0.225	0.224	0.223	0.224	0.226	0.228	0.233	0.239	0.243	0.248	0.252	0.254	0.258	0.26	0.263	0.268	0.275
F10	Sample	Dilution_10%	0.1	DMSO	Lycopene	Standard_Development	Run094	Standard_Measurement	Plate_01	Clariostar_Study	MB	Biofoundry_,_London	Linear_Dilution_Pattern_V2	0.158	0.154	0.148	0.145	0.142	0.137	0.133	0.132	0.129	0.127	0.125	0.121	0.117	0.113	0.109	0.106	0.103	0.101	0.1	0.099	0.098	0.097	0.098	0.098	0.1	0.102	0.105	0.107	0.11	0.111	0.113	0.115	0.116	0.118	0.121	0.123
F11	Blank	DMSO		DMSO		Standard_Development	Run094	Standard_Measurement	Plate_01	Clariostar_Study	MB	Biofoundry_,_London	Linear_Dilution_Pattern_V2	0.116	0.112	0.108	0.104	0.101	0.096	0.092	0.09	0.086	0.083	0.079	0.075	0.071	0.068	0.065	0.063	0.06	0.058	0.056	0.055	0.054	0.053	0.052	0.052	0.051	0.05	0.05	0.05	0.049	0.048	0.049	0.048	0.048	0.047	0.047	0.046
F12	Blank	DMSO		DMSO		Standard_Development	Run094	Standard_Measurement	Plate_01	Clariostar_Study	MB	Biofoundry_,_London	Linear_Dilution_Pattern_V2	0.117	0.112	0.108	0.104	0.1	0.096	0.092	0.09	0.085	0.081	0.078	0.074	0.071	0.067	0.064	0.062	0.06	0.057	0.056	0.054	0.053	0.052	0.051	0.052	0.05	0.05	0.049	0.049	0.049	0.048	0.048	0.048	0.047	0.046	0.046	0.045
G01	Sample	Dilution_85%	0.85	DMSO	Lycopene	Standard_Development	Run094	Standard_Measurement	Plate_01	Clariostar_Study	MB	Biofoundry_,_London	Linear_Dilution_Pattern_V2	0.707	0.706	0.702	0.698	0.694	0.691	0.689	0.69	0.69	0.694	0.695	0.694	0.689	0.68	0.671	0.665	0.659	0.653	0.649	0.645	0.644	0.643	0.644	0.648	0.656	0.666	0.679	0.693	0.704	0.712	0.721	0.726	0.732	0.741	0.752	0.768
G02	Sample	Dilution_65%	0.65	DMSO	Lycopene	Standard_Development	Run094	Standard_Measurement	Plate_01	Clariostar_Study	MB	Biofoundry_,_London	Linear_Dilution_Pattern_V2	0.522	0.521	0.517	0.514	0.509	0.505	0.502	0.502	0.502	0.506	0.507	0.504	0.499	0.49	0.484	0.479	0.474	0.47	0.467	0.464	0.463	0.462	0.463	0.467	0.474	0.482	0.493	0.503	0.511	0.518	0.525	0.53	0.536	0.542	0.552	0.565
G03	Sample	Dilution_45%	0.45	DMSO	Lycopene	Standard_Development	Run094	Standard_Measurement	Plate_01	Clariostar_Study	MB	Biofoundry_,_London	Linear_Dilution_Pattern_V2	0.411	0.409	0.406	0.4	0.397	0.392	0.388	0.388	0.388	0.389	0.389	0.387	0.382	0.375	0.369	0.365	0.361	0.358	0.355	0.352	0.351	0.35	0.351	0.354	0.358	0.363	0.371	0.377	0.384	0.387	0.392	0.396	0.399	0.403	0.41	0.419
G04	Sample	Dilution_25%	0.25	DMSO	Lycopene	Standard_Development	Run094	Standard_Measurement	Plate_01	Clariostar_Study	MB	Biofoundry_,_London	Linear_Dilution_Pattern_V2	0.261	0.259	0.255	0.25	0.246	0.242	0.238	0.237	0.235	0.235	0.234	0.231	0.226	0.221	0.217	0.214	0.21	0.207	0.205	0.203	0.203	0.201	0.201	0.204	0.206	0.21	0.214	0.219	0.222	0.225	0.228	0.23	0.233	0.235	0.239	0.244
G05	Sample	Dilution_05%	0.0499999999999999	DMSO	Lycopene	Standard_Development	Run094	Standard_Measurement	Plate_01	Clariostar_Study	MB	Biofoundry_,_London	Linear_Dilution_Pattern_V2	0.134	0.13	0.126	0.122	0.118	0.115	0.111	0.108	0.104	0.102	0.099	0.096	0.093	0.088	0.085	0.083	0.079	0.078	0.076	0.075	0.074	0.073	0.074	0.074	0.074	0.075	0.076	0.077	0.079	0.079	0.08	0.081	0.082	0.082	0.084	0.086
G06	Sample	Dilution_85%	0.85	DMSO	Lycopene	Standard_Development	Run094	Standard_Measurement	Plate_01	Clariostar_Study	MB	Biofoundry_,_London	Linear_Dilution_Pattern_V2	0.604	0.604	0.601	0.597	0.592	0.588	0.585	0.586	0.589	0.594	0.594	0.592	0.589	0.579	0.571	0.565	0.56	0.556	0.552	0.55	0.547	0.547	0.549	0.553	0.563	0.574	0.589	0.603	0.616	0.626	0.633	0.64	0.647	0.657	0.671	0.688
G07	Sample	Dilution_65%	0.65	DMSO	Lycopene	Standard_Development	Run094	Standard_Measurement	Plate_01	Clariostar_Study	MB	Biofoundry_,_London	Linear_Dilution_Pattern_V2	0.518	0.517	0.512	0.508	0.504	0.5	0.497	0.498	0.498	0.501	0.501	0.501	0.496	0.488	0.483	0.477	0.472	0.468	0.465	0.463	0.461	0.458	0.461	0.466	0.471	0.48	0.491	0.502	0.511	0.518	0.524	0.53	0.535	0.542	0.553	0.565
G08	Sample	Dilution_45%	0.45	DMSO	Lycopene	Standard_Development	Run094	Standard_Measurement	Plate_01	Clariostar_Study	MB	Biofoundry_,_London	Linear_Dilution_Pattern_V2	0.369	0.367	0.364	0.359	0.354	0.351	0.347	0.347	0.346	0.348	0.349	0.347	0.342	0.336	0.331	0.326	0.322	0.318	0.316	0.314	0.313	0.312	0.314	0.317	0.32	0.327	0.335	0.342	0.349	0.354	0.359	0.363	0.367	0.371	0.38	0.388
G09	Sample	Dilution_25%	0.25	DMSO	Lycopene	Standard_Development	Run094	Standard_Measurement	Plate_01	Clariostar_Study	MB	Biofoundry_,_London	Linear_Dilution_Pattern_V2	0.256	0.254	0.25	0.245	0.241	0.237	0.233	0.232	0.23	0.229	0.228	0.225	0.222	0.216	0.213	0.209	0.206	0.203	0.201	0.2	0.199	0.198	0.199	0.201	0.203	0.207	0.211	0.215	0.22	0.222	0.224	0.227	0.229	0.233	0.237	0.242
G10	Sample	Dilution_05%	0.0499999999999999	DMSO	Lycopene	Standard_Development	Run094	Standard_Measurement	Plate_01	Clariostar_Study	MB	Biofoundry_,_London	Linear_Dilution_Pattern_V2	0.135	0.13	0.126	0.122	0.118	0.114	0.11	0.108	0.104	0.102	0.099	0.095	0.092	0.088	0.086	0.084	0.08	0.078	0.076	0.075	0.074	0.073	0.073	0.074	0.074	0.075	0.077	0.078	0.079	0.08	0.081	0.081	0.082	0.083	0.084	0.085
G11	Blank	DMSO_Blank		DMSO		Standard_Development	Run094	Standard_Measurement	Plate_01	Clariostar_Study	MB	Biofoundry_,_London	Linear_Dilution_Pattern_V2	0.111	0.108	0.104	0.099	0.096	0.092	0.089	0.087	0.082	0.079	0.075	0.071	0.068	0.065	0.063	0.06	0.058	0.056	0.054	0.053	0.052	0.051	0.05	0.05	0.049	0.049	0.049	0.048	0.047	0.047	0.047	0.046	0.046	0.045	0.045	0.045
G12	Blank	DMSO_Blank		DMSO		Standard_Development	Run094	Standard_Measurement	Plate_01	Clariostar_Study	MB	Biofoundry_,_London	Linear_Dilution_Pattern_V2	0.112	0.107	0.103	0.099	0.096	0.093	0.088	0.087	0.082	0.079	0.075	0.071	0.068	0.065	0.063	0.06	0.058	0.056	0.054	0.053	0.052	0.052	0.051	0.051	0.05	0.05	0.049	0.049	0.048	0.048	0.048	0.047	0.047	0.046	0.046	0.045
H01	Sample	Dilution_85%	0.85	DMSO	Lycopene	Standard_Development	Run094	Standard_Measurement	Plate_01	Clariostar_Study	MB	Biofoundry_,_London	Linear_Dilution_Pattern_V2	0.641	0.642	0.637	0.633	0.627	0.622	0.619	0.62	0.621	0.624	0.626	0.621	0.617	0.605	0.597	0.591	0.585	0.579	0.576	0.573	0.571	0.57	0.571	0.576	0.585	0.595	0.61	0.622	0.633	0.642	0.649	0.656	0.661	0.67	0.683	0.699
H02	Sample	Dilution_65%	0.65	DMSO	Lycopene	Standard_Development	Run094	Standard_Measurement	Plate_01	Clariostar_Study	MB	Biofoundry_,_London	Linear_Dilution_Pattern_V2	0.529	0.527	0.524	0.519	0.515	0.511	0.507	0.508	0.509	0.511	0.512	0.509	0.504	0.496	0.49	0.485	0.479	0.475	0.472	0.47	0.468	0.466	0.467	0.47	0.476	0.485	0.496	0.506	0.513	0.52	0.526	0.531	0.535	0.542	0.551	0.563
H03	Sample	Dilution_45%	0.45	DMSO	Lycopene	Standard_Development	Run094	Standard_Measurement	Plate_01	Clariostar_Study	MB	Biofoundry_,_London	Linear_Dilution_Pattern_V2	0.383	0.382	0.377	0.372	0.367	0.364	0.36	0.359	0.359	0.359	0.36	0.357	0.352	0.345	0.339	0.336	0.331	0.327	0.325	0.323	0.321	0.32	0.321	0.325	0.328	0.334	0.342	0.35	0.356	0.361	0.366	0.369	0.373	0.378	0.385	0.394
H04	Sample	Dilution_25%	0.25	DMSO	Lycopene	Standard_Development	Run094	Standard_Measurement	Plate_01	Clariostar_Study	MB	Biofoundry_,_London	Linear_Dilution_Pattern_V2	0.256	0.253	0.249	0.244	0.239	0.235	0.231	0.23	0.227	0.226	0.224	0.221	0.217	0.211	0.207	0.203	0.199	0.197	0.194	0.193	0.192	0.191	0.191	0.194	0.196	0.199	0.204	0.208	0.212	0.215	0.217	0.219	0.221	0.224	0.229	0.234
H05	Sample	Dilution_05%	0.0499999999999999	DMSO	Lycopene	Standard_Development	Run094	Standard_Measurement	Plate_01	Clariostar_Study	MB	Biofoundry_,_London	Linear_Dilution_Pattern_V2	0.14	0.135	0.131	0.127	0.123	0.119	0.115	0.112	0.109	0.105	0.103	0.099	0.095	0.091	0.087	0.085	0.081	0.079	0.078	0.077	0.075	0.074	0.075	0.076	0.075	0.076	0.078	0.079	0.079	0.08	0.081	0.082	0.083	0.084	0.085	0.087
H06	Sample	Dilution_85%	0.85	DMSO	Lycopene	Standard_Development	Run094	Standard_Measurement	Plate_01	Clariostar_Study	MB	Biofoundry_,_London	Linear_Dilution_Pattern_V2	0.608	0.608	0.605	0.601	0.597	0.592	0.589	0.589	0.59	0.595	0.598	0.596	0.591	0.583	0.575	0.568	0.562	0.556	0.553	0.551	0.548	0.547	0.549	0.556	0.565	0.576	0.59	0.604	0.617	0.626	0.634	0.643	0.649	0.657	0.672	0.689
H07	Sample	Dilution_65%	0.65	DMSO	Lycopene	Standard_Development	Run094	Standard_Measurement	Plate_01	Clariostar_Study	MB	Biofoundry_,_London	Linear_Dilution_Pattern_V2	0.48	0.479	0.475	0.472	0.468	0.463	0.46	0.46	0.461	0.463	0.465	0.462	0.459	0.452	0.445	0.439	0.434	0.429	0.426	0.424	0.423	0.422	0.424	0.429	0.435	0.444	0.455	0.467	0.476	0.484	0.49	0.497	0.502	0.509	0.519	0.534
H08	Sample	Dilution_45%	0.45	DMSO	Lycopene	Standard_Development	Run094	Standard_Measurement	Plate_01	Clariostar_Study	MB	Biofoundry_,_London	Linear_Dilution_Pattern_V2	0.362	0.36	0.356	0.352	0.348	0.344	0.34	0.339	0.338	0.338	0.337	0.335	0.331	0.324	0.319	0.314	0.31	0.306	0.303	0.302	0.301	0.301	0.302	0.305	0.309	0.315	0.323	0.332	0.339	0.343	0.349	0.352	0.356	0.362	0.37	0.379
H09	Sample	Dilution_25%	0.25	DMSO	Lycopene	Standard_Development	Run094	Standard_Measurement	Plate_01	Clariostar_Study	MB	Biofoundry_,_London	Linear_Dilution_Pattern_V2	0.255	0.251	0.246	0.243	0.239	0.234	0.23	0.229	0.226	0.225	0.223	0.219	0.215	0.21	0.206	0.202	0.199	0.196	0.195	0.192	0.191	0.191	0.191	0.193	0.195	0.199	0.203	0.208	0.211	0.214	0.217	0.219	0.222	0.224	0.229	0.234
H10	Sample	Dilution_05%	0.0499999999999999	DMSO	Lycopene	Standard_Development	Run094	Standard_Measurement	Plate_01	Clariostar_Study	MB	Biofoundry_,_London	Linear_Dilution_Pattern_V2	0.136	0.132	0.128	0.125	0.121	0.117	0.114	0.111	0.106	0.104	0.101	0.097	0.093	0.09	0.087	0.083	0.08	0.078	0.077	0.076	0.075	0.074	0.074	0.075	0.075	0.075	0.077	0.078	0.079	0.079	0.08	0.08	0.081	0.082	0.084	0.086
H11	Blank	DMSO_Blank		DMSO		Standard_Development	Run094	Standard_Measurement	Plate_01	Clariostar_Study	MB	Biofoundry_,_London	Linear_Dilution_Pattern_V2	0.122	0.117	0.113	0.109	0.106	0.101	0.097	0.095	0.089	0.086	0.084	0.08	0.075	0.072	0.069	0.067	0.064	0.062	0.06	0.059	0.058	0.056	0.056	0.056	0.054	0.054	0.053	0.053	0.053	0.051	0.052	0.051	0.05	0.05	0.05	0.049
H12	Blank	DMSO_Blank		DMSO		Standard_Development	Run094	Standard_Measurement	Plate_01	Clariostar_Study	MB	Biofoundry_,_London	Linear_Dilution_Pattern_V2	0.116	0.113	0.108	0.105	0.1	0.097	0.093	0.09	0.086	0.082	0.078	0.074	0.07	0.066	0.064	0.061	0.059	0.056	0.056	0.054	0.053	0.052	0.052	0.051	0.05	0.05	0.05	0.049	0.049	0.048	0.048	0.047	0.047	0.046	0.046	0.045
A01	Sample	Dilution_100%	1.0	DMSO	Lycopene	Standard_Development	Run094	Standard_Measurement	Plate_01	Clariostar_Study	MB	Biofoundry_,_London	Linear_Dilution_Pattern_V2	0.703	0.702	0.7	0.693	0.691	0.689	0.686	0.685	0.688	0.693	0.696	0.695	0.687	0.678	0.668	0.661	0.655	0.648	0.645	0.64	0.638	0.637	0.64	0.646	0.655	0.669	0.685	0.702	0.716	0.728	0.738	0.744	0.753	0.763	0.778	0.798
A02	Sample	Dilution_80%	0.8	DMSO	Lycopene	Standard_Development	Run094	Standard_Measurement	Plate_01	Clariostar_Study	MB	Biofoundry_,_London	Linear_Dilution_Pattern_V2	0.624	0.623	0.621	0.617	0.612	0.609	0.605	0.604	0.607	0.609	0.612	0.608	0.601	0.593	0.586	0.58	0.574	0.569	0.565	0.563	0.559	0.559	0.561	0.564	0.573	0.582	0.595	0.607	0.619	0.628	0.634	0.639	0.646	0.653	0.665	0.68
A03	Sample	Dilution_60%	0.6	DMSO	Lycopene	Standard_Development	Run094	Standard_Measurement	Plate_01	Clariostar_Study	MB	Biofoundry_,_London	Linear_Dilution_Pattern_V2	0.556	0.553	0.551	0.547	0.543	0.539	0.536	0.536	0.536	0.536	0.537	0.535	0.528	0.522	0.515	0.51	0.505	0.5	0.497	0.494	0.49	0.49	0.491	0.494	0.499	0.507	0.515	0.524	0.532	0.539	0.543	0.546	0.551	0.557	0.565	0.576
A04	Sample	Dilution_40%	0.4	DMSO	Lycopene	Standard_Development	Run094	Standard_Measurement	Plate_01	Clariostar_Study	MB	Biofoundry_,_London	Linear_Dilution_Pattern_V2	0.348	0.345	0.342	0.338	0.333	0.329	0.325	0.324	0.324	0.324	0.324	0.321	0.315	0.31	0.304	0.299	0.296	0.292	0.29	0.287	0.286	0.286	0.287	0.289	0.293	0.299	0.307	0.312	0.318	0.323	0.327	0.331	0.334	0.338	0.344	0.353
A05	Sample	Dilution_20%	0.2	DMSO	Lycopene	Standard_Development	Run094	Standard_Measurement	Plate_01	Clariostar_Study	MB	Biofoundry_,_London	Linear_Dilution_Pattern_V2	0.227	0.223	0.22	0.215	0.211	0.207	0.202	0.2	0.199	0.198	0.195	0.192	0.187	0.182	0.177	0.174	0.171	0.168	0.166	0.165	0.164	0.163	0.164	0.165	0.168	0.171	0.175	0.178	0.181	0.184	0.186	0.188	0.19	0.193	0.197	0.202
A06	Sample	Dilution_100%	1.0	DMSO	Lycopene	Standard_Development	Run094	Standard_Measurement	Plate_01	Clariostar_Study	MB	Biofoundry_,_London	Linear_Dilution_Pattern_V2	0.671	0.668	0.666	0.662	0.658	0.655	0.651	0.652	0.656	0.66	0.663	0.662	0.656	0.647	0.638	0.631	0.623	0.618	0.615	0.611	0.61	0.61	0.613	0.618	0.63	0.644	0.661	0.678	0.693	0.706	0.716	0.724	0.733	0.745	0.762	0.782
A07	Sample	Dilution_80%	0.8	DMSO	Lycopene	Standard_Development	Run094	Standard_Measurement	Plate_01	Clariostar_Study	MB	Biofoundry_,_London	Linear_Dilution_Pattern_V2	0.581	0.58	0.576	0.571	0.567	0.562	0.559	0.561	0.564	0.566	0.568	0.568	0.563	0.555	0.545	0.54	0.533	0.528	0.525	0.523	0.52	0.519	0.521	0.526	0.536	0.547	0.559	0.573	0.584	0.594	0.603	0.609	0.616	0.625	0.637	0.654
A08	Sample	Dilution_60%	0.6	DMSO	Lycopene	Standard_Development	Run094	Standard_Measurement	Plate_01	Clariostar_Study	MB	Biofoundry_,_London	Linear_Dilution_Pattern_V2	0.455	0.454	0.449	0.445	0.442	0.438	0.435	0.434	0.435	0.438	0.437	0.436	0.43	0.421	0.415	0.411	0.405	0.401	0.399	0.397	0.394	0.395	0.397	0.4	0.406	0.415	0.425	0.435	0.444	0.451	0.457	0.463	0.468	0.475	0.484	0.497
A09	Sample	Dilution_40%	0.4	DMSO	Lycopene	Standard_Development	Run094	Standard_Measurement	Plate_01	Clariostar_Study	MB	Biofoundry_,_London	Linear_Dilution_Pattern_V2	0.35	0.347	0.343	0.338	0.335	0.33	0.327	0.326	0.325	0.324	0.324	0.321	0.316	0.309	0.304	0.299	0.296	0.292	0.29	0.288	0.286	0.285	0.287	0.289	0.293	0.299	0.306	0.312	0.318	0.322	0.327	0.329	0.333	0.338	0.344	0.352
A10	Sample	Dilution_20%	0.2	DMSO	Lycopene	Standard_Development	Run094	Standard_Measurement	Plate_01	Clariostar_Study	MB	Biofoundry_,_London	Linear_Dilution_Pattern_V2	0.221	0.217	0.215	0.21	0.206	0.202	0.198	0.196	0.195	0.193	0.191	0.188	0.183	0.178	0.174	0.172	0.168	0.165	0.164	0.162	0.161	0.16	0.161	0.163	0.166	0.169	0.173	0.176	0.179	0.182	0.185	0.186	0.189	0.192	0.196	0.201
A11	Blank	DMSO_Blank		DMSO		Standard_Development	Run094	Standard_Measurement	Plate_01	Clariostar_Study	MB	Biofoundry_,_London	Linear_Dilution_Pattern_V2	0.113	0.11	0.106	0.101	0.097	0.094	0.09	0.088	0.085	0.081	0.078	0.074	0.07	0.067	0.064	0.062	0.059	0.058	0.057	0.055	0.054	0.053	0.052	0.052	0.052	0.051	0.051	0.05	0.049	0.049	0.049	0.048	0.048	0.048	0.047	0.046
A12	Blank	DMSO_Blank		DMSO		Standard_Development	Run094	Standard_Measurement	Plate_01	Clariostar_Study	MB	Biofoundry_,_London	Linear_Dilution_Pattern_V2	0.115	0.111	0.108	0.103	0.099	0.096	0.092	0.089	0.085	0.081	0.078	0.075	0.07	0.068	0.064	0.061	0.059	0.057	0.056	0.054	0.053	0.052	0.052	0.051	0.051	0.05	0.05	0.05	0.049	0.049	0.048	0.048	0.047	0.047	0.046	0.046
B01	Sample	Dilution_100%	1.0	DMSO	Lycopene	Standard_Development	Run094	Standard_Measurement	Plate_01	Clariostar_Study	MB	Biofoundry_,_London	Linear_Dilution_Pattern_V2	0.701	0.7	0.698	0.693	0.687	0.682	0.679	0.681	0.686	0.689	0.692	0.694	0.684	0.674	0.667	0.66	0.654	0.649	0.645	0.64	0.638	0.636	0.64	0.647	0.656	0.668	0.685	0.702	0.717	0.728	0.738	0.745	0.753	0.763	0.779	0.799
B02	Sample	Dilution_80%	0.8	DMSO	Lycopene	Standard_Development	Run094	Standard_Measurement	Plate_01	Clariostar_Study	MB	Biofoundry_,_London	Linear_Dilution_Pattern_V2	0.628	0.627	0.626	0.622	0.616	0.611	0.608	0.607	0.611	0.614	0.615	0.614	0.609	0.6	0.592	0.586	0.581	0.576	0.573	0.57	0.567	0.567	0.568	0.572	0.581	0.591	0.604	0.617	0.627	0.637	0.644	0.649	0.656	0.664	0.675	0.69
B03	Sample	Dilution_60%	0.6	DMSO	Lycopene	Standard_Development	Run094	Standard_Measurement	Plate_01	Clariostar_Study	MB	Biofoundry_,_London	Linear_Dilution_Pattern_V2	0.467	0.466	0.463	0.458	0.455	0.451	0.448	0.447	0.448	0.449	0.449	0.447	0.441	0.433	0.427	0.423	0.418	0.414	0.412	0.408	0.407	0.406	0.408	0.412	0.417	0.426	0.436	0.446	0.455	0.462	0.468	0.473	0.478	0.485	0.494	0.506
B04	Sample	Dilution_40%	0.4	DMSO	Lycopene	Standard_Development	Run094	Standard_Measurement	Plate_01	Clariostar_Study	MB	Biofoundry_,_London	Linear_Dilution_Pattern_V2	0.376	0.374	0.372	0.366	0.363	0.359	0.355	0.354	0.354	0.353	0.352	0.351	0.345	0.339	0.333	0.329	0.326	0.322	0.32	0.318	0.315	0.315	0.317	0.318	0.322	0.327	0.334	0.339	0.344	0.349	0.352	0.355	0.358	0.362	0.368	0.376
B05	Sample	Dilution_20%	0.2	DMSO	Lycopene	Standard_Development	Run094	Standard_Measurement	Plate_01	Clariostar_Study	MB	Biofoundry_,_London	Linear_Dilution_Pattern_V2	0.224	0.22	0.217	0.213	0.21	0.206	0.202	0.2	0.199	0.198	0.197	0.194	0.188	0.184	0.18	0.177	0.174	0.171	0.17	0.168	0.168	0.166	0.167	0.169	0.172	0.175	0.179	0.183	0.186	0.189	0.192	0.193	0.196	0.199	0.203	0.208
B06	Sample	Dilution_100%	1.0	DMSO	Lycopene	Standard_Development	Run094	Standard_Measurement	Plate_01	Clariostar_Study	MB	Biofoundry_,_London	Linear_Dilution_Pattern_V2	0.708	0.707	0.707	0.702	0.698	0.694	0.691	0.69	0.695	0.7	0.705	0.706	0.699	0.69	0.679	0.673	0.668	0.662	0.657	0.652	0.65	0.649	0.654	0.66	0.669	0.682	0.699	0.716	0.73	0.741	0.751	0.758	0.766	0.777	0.792	0.814
B07	Sample	Dilution_80%	0.8	DMSO	Lycopene	Standard_Development	Run094	Standard_Measurement	Plate_01	Clariostar_Study	MB	Biofoundry_,_London	Linear_Dilution_Pattern_V2	0.592	0.591	0.588	0.582	0.58	0.576	0.572	0.573	0.577	0.579	0.582	0.581	0.574	0.568	0.559	0.553	0.548	0.542	0.538	0.534	0.533	0.532	0.535	0.539	0.548	0.559	0.573	0.586	0.596	0.606	0.613	0.619	0.626	0.635	0.647	0.663
B08	Sample	Dilution_60%	0.6	DMSO	Lycopene	Standard_Development	Run094	Standard_Measurement	Plate_01	Clariostar_Study	MB	Biofoundry_,_London	Linear_Dilution_Pattern_V2	0.46	0.456	0.454	0.451	0.447	0.443	0.439	0.439	0.441	0.443	0.444	0.442	0.436	0.43	0.425	0.419	0.414	0.41	0.409	0.405	0.403	0.402	0.405	0.408	0.414	0.422	0.434	0.442	0.451	0.458	0.464	0.469	0.474	0.481	0.491	0.503
B09	Sample	Dilution_40%	0.4	DMSO	Lycopene	Standard_Development	Run094	Standard_Measurement	Plate_01	Clariostar_Study	MB	Biofoundry_,_London	Linear_Dilution_Pattern_V2	0.348	0.346	0.343	0.337	0.333	0.33	0.327	0.325	0.325	0.326	0.325	0.323	0.318	0.311	0.306	0.302	0.298	0.295	0.292	0.291	0.29	0.288	0.29	0.293	0.296	0.302	0.309	0.315	0.321	0.326	0.33	0.332	0.336	0.34	0.347	0.355
B10	Sample	Dilution_20%	0.2	DMSO	Lycopene	Standard_Development	Run094	Standard_Measurement	Plate_01	Clariostar_Study	MB	Biofoundry_,_London	Linear_Dilution_Pattern_V2	0.215	0.212	0.21	0.204	0.2	0.197	0.193	0.192	0.191	0.189	0.187	0.184	0.18	0.175	0.17	0.168	0.164	0.162	0.161	0.16	0.159	0.158	0.159	0.161	0.164	0.168	0.172	0.174	0.178	0.181	0.184	0.186	0.189	0.192	0.196	0.201
B11	Blank	DMSO_Blank		DMSO		Standard_Development	Run094	Standard_Measurement	Plate_01	Clariostar_Study	MB	Biofoundry_,_London	Linear_Dilution_Pattern_V2	0.114	0.109	0.107	0.102	0.098	0.095	0.09	0.088	0.085	0.082	0.078	0.074	0.07	0.067	0.064	0.061	0.06	0.058	0.057	0.055	0.054	0.053	0.052	0.052	0.052	0.051	0.051	0.05	0.05	0.05	0.05	0.049	0.049	0.048	0.047	0.047
B12	Blank	DMSO_Blank		DMSO		Standard_Development	Run094	Standard_Measurement	Plate_01	Clariostar_Study	MB	Biofoundry_,_London	Linear_Dilution_Pattern_V2	0.113	0.109	0.105	0.099	0.096	0.092	0.088	0.086	0.084	0.08	0.076	0.073	0.069	0.066	0.063	0.061	0.059	0.057	0.056	0.054	0.054	0.052	0.052	0.051	0.051	0.051	0.051	0.05	0.049	0.049	0.049	0.048	0.048	0.048	0.047	0.046
C01	Sample	Dilution_95%	0.95	DMSO	Lycopene	Standard_Development	Run094	Standard_Measurement	Plate_01	Clariostar_Study	MB	Biofoundry_,_London	Linear_Dilution_Pattern_V2	0.683	0.681	0.679	0.675	0.67	0.667	0.664	0.665	0.668	0.672	0.676	0.674	0.667	0.657	0.649	0.644	0.637	0.63	0.627	0.623	0.621	0.619	0.623	0.628	0.637	0.65	0.665	0.679	0.692	0.704	0.713	0.719	0.728	0.736	0.75	0.768
C02	Sample	Dilution_75%	0.75	DMSO	Lycopene	Standard_Development	Run094	Standard_Measurement	Plate_01	Clariostar_Study	MB	Biofoundry_,_London	Linear_Dilution_Pattern_V2	0.555	0.553	0.55	0.545	0.542	0.537	0.534	0.534	0.535	0.54	0.54	0.539	0.531	0.524	0.517	0.51	0.505	0.501	0.499	0.495	0.493	0.492	0.494	0.499	0.507	0.517	0.531	0.543	0.554	0.562	0.57	0.576	0.582	0.591	0.601	0.618
C03	Sample	Dilution_55%	0.55	DMSO	Lycopene	Standard_Development	Run094	Standard_Measurement	Plate_01	Clariostar_Study	MB	Biofoundry_,_London	Linear_Dilution_Pattern_V2	0.44	0.437	0.434	0.43	0.426	0.422	0.418	0.418	0.419	0.421	0.421	0.418	0.413	0.406	0.398	0.394	0.391	0.387	0.383	0.381	0.379	0.379	0.381	0.384	0.39	0.399	0.407	0.416	0.424	0.431	0.437	0.442	0.446	0.452	0.461	0.473
C04	Sample	Dilution_35%	0.35	DMSO	Lycopene	Standard_Development	Run094	Standard_Measurement	Plate_01	Clariostar_Study	MB	Biofoundry_,_London	Linear_Dilution_Pattern_V2	0.324	0.322	0.318	0.313	0.309	0.305	0.301	0.3	0.3	0.299	0.298	0.295	0.29	0.284	0.278	0.275	0.272	0.268	0.266	0.264	0.263	0.262	0.264	0.265	0.269	0.274	0.281	0.285	0.291	0.295	0.299	0.302	0.305	0.309	0.315	0.322
C05	Sample	Dilution_15%	0.15	DMSO	Lycopene	Standard_Development	Run094	Standard_Measurement	Plate_01	Clariostar_Study	MB	Biofoundry_,_London	Linear_Dilution_Pattern_V2	0.189	0.185	0.182	0.178	0.174	0.171	0.168	0.165	0.164	0.162	0.159	0.156	0.153	0.148	0.145	0.142	0.139	0.136	0.135	0.132	0.132	0.132	0.133	0.134	0.137	0.14	0.143	0.146	0.149	0.151	0.153	0.156	0.159	0.161	0.165	0.169
C06	Sample	Dilution_95%	0.95	DMSO	Lycopene	Standard_Development	Run094	Standard_Measurement	Plate_01	Clariostar_Study	MB	Biofoundry_,_London	Linear_Dilution_Pattern_V2	0.67	0.669	0.666	0.661	0.657	0.654	0.65	0.651	0.655	0.659	0.665	0.666	0.657	0.649	0.639	0.634	0.627	0.621	0.617	0.612	0.611	0.609	0.614	0.62	0.628	0.64	0.655	0.672	0.686	0.697	0.707	0.715	0.722	0.732	0.746	0.765
C07	Sample	Dilution_75%	0.75	DMSO	Lycopene	Standard_Development	Run094	Standard_Measurement	Plate_01	Clariostar_Study	MB	Biofoundry_,_London	Linear_Dilution_Pattern_V2	0.552	0.551	0.548	0.542	0.539	0.535	0.532	0.531	0.533	0.536	0.537	0.537	0.531	0.523	0.515	0.511	0.505	0.499	0.497	0.494	0.492	0.492	0.495	0.499	0.506	0.516	0.529	0.542	0.553	0.561	0.569	0.574	0.581	0.59	0.601	0.617
C08	Sample	Dilution_55%	0.55	DMSO	Lycopene	Standard_Development	Run094	Standard_Measurement	Plate_01	Clariostar_Study	MB	Biofoundry_,_London	Linear_Dilution_Pattern_V2	0.434	0.432	0.429	0.423	0.42	0.417	0.413	0.413	0.414	0.416	0.416	0.414	0.41	0.403	0.396	0.391	0.386	0.383	0.381	0.378	0.376	0.375	0.377	0.38	0.386	0.394	0.404	0.413	0.42	0.427	0.432	0.437	0.441	0.447	0.455	0.467
C09	Sample	Dilution_35%	0.35	DMSO	Lycopene	Standard_Development	Run094	Standard_Measurement	Plate_01	Clariostar_Study	MB	Biofoundry_,_London	Linear_Dilution_Pattern_V2	0.314	0.31	0.308	0.302	0.298	0.295	0.291	0.289	0.289	0.288	0.288	0.286	0.279	0.274	0.269	0.265	0.262	0.258	0.256	0.254	0.253	0.252	0.253	0.255	0.259	0.264	0.27	0.275	0.28	0.285	0.289	0.291	0.295	0.299	0.304	0.312
C10	Sample	Dilution_15%	0.15	DMSO	Lycopene	Standard_Development	Run094	Standard_Measurement	Plate_01	Clariostar_Study	MB	Biofoundry_,_London	Linear_Dilution_Pattern_V2	0.186	0.182	0.178	0.173	0.169	0.166	0.162	0.16	0.159	0.157	0.155	0.152	0.147	0.143	0.138	0.135	0.133	0.131	0.129	0.127	0.127	0.126	0.127	0.129	0.131	0.135	0.138	0.141	0.144	0.147	0.149	0.151	0.154	0.157	0.16	0.165
C11	Blank	DMSO_Blank		DMSO		Standard_Development	Run094	Standard_Measurement	Plate_01	Clariostar_Study	MB	Biofoundry_,_London	Linear_Dilution_Pattern_V2	0.118	0.114	0.11	0.105	0.101	0.097	0.094	0.091	0.087	0.084	0.08	0.076	0.072	0.069	0.065	0.063	0.061	0.058	0.058	0.055	0.054	0.054	0.053	0.052	0.052	0.052	0.052	0.05	0.05	0.05	0.05	0.049	0.049	0.049	0.048	0.048
C12	Blank	DMSO_Blank		DMSO		Standard_Development	Run094	Standard_Measurement	Plate_01	Clariostar_Study	MB	Biofoundry_,_London	Linear_Dilution_Pattern_V2	0.113	0.108	0.106	0.101	0.098	0.095	0.09	0.087	0.084	0.08	0.076	0.073	0.068	0.066	0.063	0.061	0.059	0.056	0.056	0.054	0.053	0.052	0.052	0.051	0.051	0.051	0.05	0.049	0.049	0.048	0.048	0.048	0.047	0.047	0.047	0.047
D01	Sample	Dilution_95%	0.95	DMSO	Lycopene	Standard_Development	Run094	Standard_Measurement	Plate_01	Clariostar_Study	MB	Biofoundry_,_London	Linear_Dilution_Pattern_V2	0.702	0.702	0.699	0.695	0.691	0.688	0.686	0.686	0.689	0.692	0.695	0.696	0.686	0.679	0.67	0.664	0.657	0.651	0.647	0.643	0.64	0.64	0.642	0.647	0.656	0.667	0.683	0.698	0.712	0.723	0.732	0.737	0.744	0.755	0.768	0.787
D02	Sample	Dilution_75%	0.75	DMSO	Lycopene	Standard_Development	Run094	Standard_Measurement	Plate_01	Clariostar_Study	MB	Biofoundry_,_London	Linear_Dilution_Pattern_V2	0.589	0.587	0.584	0.58	0.575	0.57	0.568	0.567	0.57	0.575	0.578	0.576	0.568	0.559	0.552	0.546	0.541	0.536	0.532	0.529	0.526	0.526	0.528	0.533	0.541	0.551	0.563	0.574	0.584	0.594	0.601	0.607	0.613	0.62	0.631	0.646
D03	Sample	Dilution_55%	0.55	DMSO	Lycopene	Standard_Development	Run094	Standard_Measurement	Plate_01	Clariostar_Study	MB	Biofoundry_,_London	Linear_Dilution_Pattern_V2	0.432	0.43	0.429	0.424	0.419	0.415	0.411	0.411	0.413	0.414	0.414	0.413	0.407	0.4	0.394	0.388	0.384	0.381	0.377	0.374	0.373	0.372	0.374	0.378	0.384	0.392	0.4	0.409	0.417	0.425	0.43	0.435	0.44	0.446	0.454	0.466
D04	Sample	Dilution_35%	0.35	DMSO	Lycopene	Standard_Development	Run094	Standard_Measurement	Plate_01	Clariostar_Study	MB	Biofoundry_,_London	Linear_Dilution_Pattern_V2	0.323	0.32	0.315	0.311	0.307	0.304	0.3	0.298	0.299	0.298	0.298	0.296	0.29	0.284	0.28	0.275	0.272	0.269	0.266	0.265	0.263	0.262	0.264	0.266	0.27	0.275	0.281	0.286	0.29	0.296	0.299	0.302	0.305	0.309	0.315	0.322
D05	Sample	Dilution_15%	0.15	DMSO	Lycopene	Standard_Development	Run094	Standard_Measurement	Plate_01	Clariostar_Study	MB	Biofoundry_,_London	Linear_Dilution_Pattern_V2	0.197	0.193	0.189	0.184	0.18	0.177	0.174	0.171	0.17	0.169	0.166	0.163	0.159	0.155	0.15	0.147	0.144	0.142	0.141	0.14	0.139	0.138	0.139	0.14	0.143	0.146	0.149	0.152	0.154	0.157	0.16	0.162	0.163	0.166	0.17	0.175
D06	Sample	Dilution_95%	0.95	DMSO	Lycopene	Standard_Development	Run094	Standard_Measurement	Plate_01	Clariostar_Study	MB	Biofoundry_,_London	Linear_Dilution_Pattern_V2	0.684	0.682	0.681	0.676	0.673	0.668	0.665	0.666	0.671	0.674	0.677	0.679	0.673	0.663	0.654	0.647	0.641	0.635	0.632	0.628	0.625	0.624	0.628	0.633	0.643	0.656	0.671	0.687	0.701	0.712	0.72	0.729	0.736	0.746	0.761	0.779
D07	Sample	Dilution_75%	0.75	DMSO	Lycopene	Standard_Development	Run094	Standard_Measurement	Plate_01	Clariostar_Study	MB	Biofoundry_,_London	Linear_Dilution_Pattern_V2	0.574	0.573	0.571	0.564	0.56	0.556	0.552	0.553	0.555	0.56	0.562	0.562	0.556	0.547	0.538	0.532	0.526	0.522	0.52	0.517	0.514	0.513	0.516	0.52	0.528	0.539	0.552	0.563	0.574	0.584	0.592	0.596	0.602	0.611	0.622	0.638
D08	Sample	Dilution_55%	0.55	DMSO	Lycopene	Standard_Development	Run094	Standard_Measurement	Plate_01	Clariostar_Study	MB	Biofoundry_,_London	Linear_Dilution_Pattern_V2	0.447	0.444	0.442	0.437	0.433	0.429	0.425	0.426	0.426	0.429	0.428	0.427	0.422	0.416	0.408	0.405	0.4	0.396	0.394	0.39	0.389	0.388	0.39	0.393	0.399	0.406	0.415	0.424	0.433	0.439	0.445	0.448	0.453	0.459	0.467	0.478
D09	Sample	Dilution_35%	0.35	DMSO	Lycopene	Standard_Development	Run094	Standard_Measurement	Plate_01	Clariostar_Study	MB	Biofoundry_,_London	Linear_Dilution_Pattern_V2	0.318	0.316	0.312	0.307	0.303	0.299	0.296	0.294	0.294	0.294	0.293	0.29	0.285	0.28	0.276	0.271	0.267	0.263	0.262	0.26	0.258	0.258	0.259	0.261	0.265	0.27	0.276	0.281	0.286	0.29	0.295	0.297	0.3	0.304	0.31	0.317
D10	Sample	Dilution_15%	0.15	DMSO	Lycopene	Standard_Development	Run094	Standard_Measurement	Plate_01	Clariostar_Study	MB	Biofoundry_,_London	Linear_Dilution_Pattern_V2	0.183	0.18	0.177	0.172	0.168	0.165	0.161	0.159	0.157	0.156	0.154	0.151	0.147	0.142	0.138	0.135	0.132	0.13	0.129	0.128	0.127	0.126	0.127	0.129	0.131	0.134	0.138	0.141	0.144	0.147	0.15	0.151	0.153	0.157	0.16	0.165
D11	Blank	DMSO_Blank		DMSO		Standard_Development	Run094	Standard_Measurement	Plate_01	Clariostar_Study	MB	Biofoundry_,_London	Linear_Dilution_Pattern_V2	0.116	0.111	0.108	0.103	0.099	0.096	0.091	0.088	0.086	0.083	0.079	0.076	0.071	0.067	0.064	0.062	0.061	0.058	0.056	0.055	0.054	0.052	0.052	0.052	0.051	0.051	0.051	0.05	0.049	0.049	0.049	0.049	0.049	0.047	0.047	0.046
D12	Blank	DMSO_Blank		DMSO		Standard_Development	Run094	Standard_Measurement	Plate_01	Clariostar_Study	MB	Biofoundry_,_London	Linear_Dilution_Pattern_V2	0.113	0.11	0.106	0.101	0.098	0.094	0.09	0.088	0.085	0.081	0.078	0.074	0.07	0.067	0.064	0.061	0.059	0.057	0.056	0.055	0.054	0.052	0.052	0.052	0.051	0.051	0.051	0.05	0.049	0.049	0.049	0.048	0.048	0.048	0.047	0.046
E01	Sample	Dilution_90%	0.9	DMSO	Lycopene	Standard_Development	Run094	Standard_Measurement	Plate_01	Clariostar_Study	MB	Biofoundry_,_London	Linear_Dilution_Pattern_V2	0.679	0.679	0.675	0.671	0.668	0.665	0.66	0.661	0.664	0.668	0.672	0.671	0.664	0.655	0.646	0.64	0.634	0.627	0.625	0.621	0.617	0.618	0.621	0.625	0.633	0.645	0.658	0.673	0.684	0.695	0.702	0.709	0.714	0.723	0.736	0.753
E02	Sample	Dilution_70%	0.7	DMSO	Lycopene	Standard_Development	Run094	Standard_Measurement	Plate_01	Clariostar_Study	MB	Biofoundry_,_London	Linear_Dilution_Pattern_V2	0.532	0.53	0.527	0.522	0.518	0.514	0.511	0.512	0.513	0.516	0.516	0.515	0.508	0.501	0.493	0.488	0.484	0.478	0.475	0.472	0.47	0.469	0.472	0.476	0.484	0.493	0.505	0.517	0.527	0.535	0.542	0.547	0.553	0.56	0.571	0.585
E03	Sample	Dilution_50%	0.5	DMSO	Lycopene	Standard_Development	Run094	Standard_Measurement	Plate_01	Clariostar_Study	MB	Biofoundry_,_London	Linear_Dilution_Pattern_V2	0.413	0.411	0.409	0.404	0.4	0.398	0.394	0.392	0.393	0.393	0.393	0.39	0.385	0.379	0.373	0.369	0.364	0.361	0.358	0.355	0.354	0.353	0.355	0.357	0.363	0.37	0.379	0.387	0.393	0.4	0.405	0.409	0.413	0.419	0.427	0.437
E04	Sample	Dilution_30%	0.3	DMSO	Lycopene	Standard_Development	Run094	Standard_Measurement	Plate_01	Clariostar_Study	MB	Biofoundry_,_London	Linear_Dilution_Pattern_V2	0.291	0.288	0.285	0.28	0.276	0.273	0.269	0.268	0.267	0.266	0.265	0.262	0.257	0.253	0.247	0.244	0.241	0.238	0.235	0.234	0.232	0.232	0.233	0.234	0.238	0.242	0.248	0.252	0.256	0.261	0.263	0.265	0.268	0.272	0.277	0.282
E05	Sample	Dilution_10%	0.1	DMSO	Lycopene	Standard_Development	Run094	Standard_Measurement	Plate_01	Clariostar_Study	MB	Biofoundry_,_London	Linear_Dilution_Pattern_V2	0.156	0.153	0.149	0.144	0.14	0.137	0.133	0.131	0.129	0.127	0.124	0.122	0.117	0.113	0.109	0.108	0.105	0.102	0.101	0.1	0.099	0.098	0.099	0.1	0.102	0.104	0.106	0.107	0.11	0.113	0.115	0.117	0.118	0.12	0.123	0.126
E06	Sample	Dilution_90%	0.9	DMSO	Lycopene	Standard_Development	Run094	Standard_Measurement	Plate_01	Clariostar_Study	MB	Biofoundry_,_London	Linear_Dilution_Pattern_V2	0.637	0.635	0.631	0.626	0.622	0.619	0.615	0.617	0.62	0.625	0.628	0.629	0.622	0.614	0.605	0.599	0.593	0.587	0.583	0.58	0.578	0.577	0.581	0.585	0.595	0.607	0.622	0.636	0.648	0.66	0.669	0.676	0.683	0.692	0.706	0.724
E07	Sample	Dilution_70%	0.7	DMSO	Lycopene	Standard_Development	Run094	Standard_Measurement	Plate_01	Clariostar_Study	MB	Biofoundry_,_London	Linear_Dilution_Pattern_V2	0.531	0.529	0.526	0.52	0.516	0.512	0.51	0.51	0.511	0.515	0.516	0.516	0.51	0.503	0.496	0.489	0.484	0.48	0.477	0.474	0.472	0.472	0.474	0.478	0.485	0.495	0.507	0.518	0.528	0.537	0.544	0.548	0.555	0.562	0.573	0.588
E08	Sample	Dilution_50%	0.5	DMSO	Lycopene	Standard_Development	Run094	Standard_Measurement	Plate_01	Clariostar_Study	MB	Biofoundry_,_London	Linear_Dilution_Pattern_V2	0.411	0.408	0.406	0.401	0.397	0.393	0.389	0.389	0.391	0.391	0.391	0.39	0.385	0.379	0.373	0.368	0.363	0.36	0.357	0.354	0.353	0.353	0.354	0.357	0.363	0.37	0.378	0.386	0.393	0.399	0.404	0.408	0.413	0.418	0.426	0.436
E09	Sample	Dilution_30%	0.3	DMSO	Lycopene	Standard_Development	Run094	Standard_Measurement	Plate_01	Clariostar_Study	MB	Biofoundry_,_London	Linear_Dilution_Pattern_V2	0.285	0.281	0.279	0.273	0.269	0.266	0.262	0.26	0.26	0.26	0.259	0.256	0.251	0.246	0.241	0.237	0.234	0.231	0.229	0.227	0.226	0.225	0.226	0.228	0.232	0.236	0.241	0.245	0.25	0.254	0.257	0.259	0.262	0.265	0.27	0.276
E10	Sample	Dilution_10%	0.1	DMSO	Lycopene	Standard_Development	Run094	Standard_Measurement	Plate_01	Clariostar_Study	MB	Biofoundry_,_London	Linear_Dilution_Pattern_V2	0.157	0.153	0.149	0.144	0.14	0.136	0.132	0.13	0.129	0.127	0.124	0.121	0.117	0.113	0.108	0.106	0.103	0.101	0.1	0.099	0.098	0.097	0.098	0.099	0.101	0.104	0.106	0.108	0.109	0.112	0.114	0.115	0.117	0.119	0.122	0.125
E11	Blank	DMSO_Blank		DMSO		Standard_Development	Run094	Standard_Measurement	Plate_01	Clariostar_Study	MB	Biofoundry_,_London	Linear_Dilution_Pattern_V2	0.112	0.108	0.105	0.1	0.096	0.092	0.088	0.086	0.084	0.079	0.076	0.073	0.069	0.065	0.062	0.06	0.058	0.055	0.055	0.053	0.052	0.051	0.051	0.05	0.049	0.049	0.049	0.048	0.048	0.048	0.048	0.048	0.047	0.046	0.045	0.045
E12	Blank	DMSO_Blank		DMSO		Standard_Development	Run094	Standard_Measurement	Plate_01	Clariostar_Study	MB	Biofoundry_,_London	Linear_Dilution_Pattern_V2	0.114	0.11	0.106	0.101	0.098	0.094	0.09	0.088	0.085	0.081	0.078	0.074	0.07	0.066	0.063	0.061	0.06	0.057	0.056	0.055	0.054	0.053	0.053	0.052	0.052	0.052	0.051	0.05	0.05	0.049	0.049	0.049	0.048	0.047	0.047	0.047
F01	Sample	Dilution_90%	0.9	DMSO	Lycopene	Standard_Development	Run094	Standard_Measurement	Plate_01	Clariostar_Study	MB	Biofoundry_,_London	Linear_Dilution_Pattern_V2	0.655	0.655	0.653	0.648	0.645	0.64	0.637	0.638	0.642	0.644	0.647	0.647	0.64	0.631	0.621	0.616	0.611	0.605	0.601	0.597	0.595	0.594	0.598	0.602	0.611	0.622	0.637	0.651	0.663	0.674	0.683	0.689	0.697	0.706	0.718	0.735
F02	Sample	Dilution_70%	0.7	DMSO	Lycopene	Standard_Development	Run094	Standard_Measurement	Plate_01	Clariostar_Study	MB	Biofoundry_,_London	Linear_Dilution_Pattern_V2	0.531	0.527	0.525	0.519	0.514	0.511	0.507	0.508	0.51	0.513	0.514	0.512	0.506	0.497	0.491	0.486	0.48	0.475	0.472	0.469	0.467	0.466	0.469	0.474	0.482	0.491	0.503	0.513	0.524	0.533	0.541	0.545	0.552	0.56	0.57	0.584
F03	Sample	Dilution_50%	0.5	DMSO	Lycopene	Standard_Development	Run094	Standard_Measurement	Plate_01	Clariostar_Study	MB	Biofoundry_,_London	Linear_Dilution_Pattern_V2	0.446	0.443	0.44	0.436	0.432	0.429	0.425	0.423	0.424	0.425	0.424	0.422	0.417	0.411	0.405	0.401	0.396	0.392	0.389	0.385	0.384	0.383	0.385	0.388	0.392	0.399	0.406	0.414	0.42	0.426	0.431	0.434	0.438	0.443	0.45	0.459
F04	Sample	Dilution_30%	0.3	DMSO	Lycopene	Standard_Development	Run094	Standard_Measurement	Plate_01	Clariostar_Study	MB	Biofoundry_,_London	Linear_Dilution_Pattern_V2	0.299	0.297	0.293	0.288	0.284	0.281	0.277	0.275	0.275	0.274	0.273	0.27	0.265	0.26	0.256	0.251	0.248	0.245	0.243	0.24	0.24	0.239	0.24	0.242	0.245	0.249	0.255	0.259	0.264	0.268	0.271	0.273	0.275	0.278	0.283	0.29
F05	Sample	Dilution_10%	0.1	DMSO	Lycopene	Standard_Development	Run094	Standard_Measurement	Plate_01	Clariostar_Study	MB	Biofoundry_,_London	Linear_Dilution_Pattern_V2	0.157	0.154	0.151	0.145	0.142	0.138	0.134	0.133	0.131	0.128	0.126	0.123	0.118	0.115	0.111	0.109	0.106	0.104	0.102	0.101	0.101	0.099	0.101	0.102	0.103	0.106	0.109	0.11	0.112	0.115	0.117	0.118	0.12	0.122	0.125	0.128
F06	Sample	Dilution_90%	0.9	DMSO	Lycopene	Standard_Development	Run094	Standard_Measurement	Plate_01	Clariostar_Study	MB	Biofoundry_,_London	Linear_Dilution_Pattern_V2	0.673	0.67	0.667	0.665	0.659	0.656	0.652	0.653	0.657	0.659	0.663	0.664	0.657	0.649	0.641	0.633	0.627	0.621	0.618	0.614	0.612	0.611	0.613	0.618	0.628	0.64	0.654	0.668	0.681	0.692	0.701	0.707	0.715	0.724	0.738	0.756
F07	Sample	Dilution_70%	0.7	DMSO	Lycopene	Standard_Development	Run094	Standard_Measurement	Plate_01	Clariostar_Study	MB	Biofoundry_,_London	Linear_Dilution_Pattern_V2	0.519	0.517	0.513	0.507	0.503	0.5	0.496	0.497	0.499	0.503	0.504	0.502	0.497	0.49	0.482	0.477	0.472	0.468	0.465	0.462	0.46	0.459	0.462	0.467	0.474	0.484	0.496	0.507	0.517	0.527	0.533	0.539	0.545	0.553	0.564	0.578
F08	Sample	Dilution_50%	0.5	DMSO	Lycopene	Standard_Development	Run094	Standard_Measurement	Plate_01	Clariostar_Study	MB	Biofoundry_,_London	Linear_Dilution_Pattern_V2	0.405	0.402	0.4	0.395	0.391	0.388	0.382	0.383	0.385	0.386	0.385	0.383	0.379	0.372	0.366	0.363	0.358	0.354	0.351	0.348	0.347	0.346	0.349	0.352	0.357	0.364	0.373	0.38	0.388	0.394	0.399	0.403	0.407	0.413	0.42	0.43
F09	Sample	Dilution_30%	0.3	DMSO	Lycopene	Standard_Development	Run094	Standard_Measurement	Plate_01	Clariostar_Study	MB	Biofoundry_,_London	Linear_Dilution_Pattern_V2	0.282	0.279	0.275	0.27	0.266	0.262	0.259	0.257	0.256	0.255	0.254	0.252	0.247	0.242	0.237	0.234	0.231	0.227	0.226	0.224	0.223	0.222	0.223	0.226	0.229	0.233	0.238	0.243	0.247	0.252	0.255	0.257	0.26	0.263	0.268	0.275
F10	Sample	Dilution_10%	0.1	DMSO	Lycopene	Standard_Development	Run094	Standard_Measurement	Plate_01	Clariostar_Study	MB	Biofoundry_,_London	Linear_Dilution_Pattern_V2	0.158	0.154	0.151	0.145	0.141	0.138	0.134	0.132	0.13	0.128	0.125	0.123	0.118	0.114	0.11	0.106	0.104	0.102	0.101	0.1	0.099	0.098	0.098	0.099	0.101	0.104	0.106	0.108	0.11	0.112	0.114	0.116	0.118	0.12	0.122	0.125
F11	Blank	DMSO		DMSO		Standard_Development	Run094	Standard_Measurement	Plate_01	Clariostar_Study	MB	Biofoundry_,_London	Linear_Dilution_Pattern_V2	0.115	0.112	0.108	0.103	0.099	0.095	0.091	0.089	0.086	0.082	0.079	0.075	0.071	0.067	0.064	0.062	0.06	0.058	0.056	0.054	0.054	0.052	0.052	0.051	0.051	0.051	0.05	0.049	0.049	0.049	0.049	0.048	0.048	0.047	0.046	0.045
F12	Blank	DMSO		DMSO		Standard_Development	Run094	Standard_Measurement	Plate_01	Clariostar_Study	MB	Biofoundry_,_London	Linear_Dilution_Pattern_V2	0.117	0.112	0.108	0.103	0.099	0.096	0.091	0.089	0.086	0.082	0.079	0.075	0.071	0.067	0.064	0.062	0.06	0.058	0.056	0.055	0.054	0.052	0.052	0.051	0.051	0.051	0.05	0.05	0.05	0.05	0.049	0.049	0.048	0.047	0.046	0.046
G01	Sample	Dilution_85%	0.85	DMSO	Lycopene	Standard_Development	Run094	Standard_Measurement	Plate_01	Clariostar_Study	MB	Biofoundry_,_London	Linear_Dilution_Pattern_V2	0.663	0.661	0.659	0.655	0.653	0.647	0.643	0.644	0.647	0.651	0.653	0.651	0.645	0.636	0.628	0.623	0.616	0.61	0.607	0.602	0.6	0.6	0.602	0.605	0.614	0.625	0.637	0.65	0.66	0.669	0.679	0.683	0.69	0.699	0.709	0.725
G02	Sample	Dilution_65%	0.65	DMSO	Lycopene	Standard_Development	Run094	Standard_Measurement	Plate_01	Clariostar_Study	MB	Biofoundry_,_London	Linear_Dilution_Pattern_V2	0.521	0.519	0.516	0.512	0.508	0.503	0.501	0.5	0.502	0.504	0.504	0.503	0.496	0.49	0.483	0.477	0.473	0.469	0.466	0.462	0.46	0.459	0.462	0.466	0.472	0.481	0.491	0.501	0.511	0.518	0.524	0.529	0.534	0.541	0.55	0.563
G03	Sample	Dilution_45%	0.45	DMSO	Lycopene	Standard_Development	Run094	Standard_Measurement	Plate_01	Clariostar_Study	MB	Biofoundry_,_London	Linear_Dilution_Pattern_V2	0.404	0.402	0.399	0.394	0.392	0.388	0.385	0.384	0.382	0.384	0.383	0.382	0.376	0.369	0.364	0.36	0.355	0.352	0.349	0.346	0.345	0.344	0.346	0.348	0.352	0.358	0.366	0.372	0.379	0.384	0.387	0.391	0.395	0.399	0.406	0.416
G04	Sample	Dilution_25%	0.25	DMSO	Lycopene	Standard_Development	Run094	Standard_Measurement	Plate_01	Clariostar_Study	MB	Biofoundry_,_London	Linear_Dilution_Pattern_V2	0.26	0.257	0.253	0.248	0.244	0.24	0.236	0.235	0.235	0.234	0.232	0.229	0.224	0.22	0.214	0.211	0.209	0.205	0.203	0.202	0.2	0.2	0.201	0.202	0.205	0.209	0.214	0.217	0.221	0.224	0.227	0.229	0.231	0.234	0.238	0.243
G05	Sample	Dilution_05%	0.0499999999999999	DMSO	Lycopene	Standard_Development	Run094	Standard_Measurement	Plate_01	Clariostar_Study	MB	Biofoundry_,_London	Linear_Dilution_Pattern_V2	0.134	0.13	0.127	0.122	0.118	0.115	0.11	0.108	0.106	0.103	0.1	0.097	0.093	0.089	0.086	0.083	0.081	0.079	0.077	0.076	0.075	0.073	0.074	0.075	0.075	0.076	0.078	0.078	0.079	0.08	0.081	0.082	0.083	0.084	0.085	0.086
G06	Sample	Dilution_85%	0.85	DMSO	Lycopene	Standard_Development	Run094	Standard_Measurement	Plate_01	Clariostar_Study	MB	Biofoundry_,_London	Linear_Dilution_Pattern_V2	0.606	0.604	0.602	0.598	0.593	0.589	0.586	0.587	0.591	0.594	0.597	0.597	0.592	0.581	0.574	0.568	0.562	0.557	0.553	0.551	0.549	0.548	0.55	0.554	0.564	0.577	0.591	0.604	0.616	0.628	0.636	0.642	0.649	0.659	0.672	0.689
G07	Sample	Dilution_65%	0.65	DMSO	Lycopene	Standard_Development	Run094	Standard_Measurement	Plate_01	Clariostar_Study	MB	Biofoundry_,_London	Linear_Dilution_Pattern_V2	0.524	0.523	0.52	0.515	0.511	0.507	0.503	0.503	0.505	0.509	0.51	0.509	0.504	0.496	0.49	0.484	0.479	0.474	0.472	0.468	0.465	0.465	0.468	0.472	0.478	0.486	0.497	0.508	0.517	0.524	0.531	0.535	0.54	0.548	0.558	0.57
G08	Sample	Dilution_45%	0.45	DMSO	Lycopene	Standard_Development	Run094	Standard_Measurement	Plate_01	Clariostar_Study	MB	Biofoundry_,_London	Linear_Dilution_Pattern_V2	0.369	0.366	0.362	0.358	0.353	0.349	0.346	0.346	0.347	0.347	0.348	0.346	0.342	0.335	0.33	0.326	0.321	0.318	0.315	0.313	0.311	0.311	0.313	0.315	0.32	0.327	0.335	0.341	0.347	0.354	0.359	0.362	0.366	0.371	0.378	0.387
G09	Sample	Dilution_25%	0.25	DMSO	Lycopene	Standard_Development	Run094	Standard_Measurement	Plate_01	Clariostar_Study	MB	Biofoundry_,_London	Linear_Dilution_Pattern_V2	0.257	0.253	0.25	0.244	0.24	0.236	0.233	0.231	0.231	0.229	0.228	0.226	0.222	0.216	0.212	0.209	0.206	0.203	0.201	0.2	0.198	0.197	0.199	0.201	0.203	0.207	0.211	0.215	0.219	0.222	0.226	0.227	0.23	0.233	0.236	0.242
G10	Sample	Dilution_05%	0.0499999999999999	DMSO	Lycopene	Standard_Development	Run094	Standard_Measurement	Plate_01	Clariostar_Study	MB	Biofoundry_,_London	Linear_Dilution_Pattern_V2	0.134	0.129	0.126	0.121	0.117	0.113	0.109	0.108	0.104	0.101	0.099	0.096	0.092	0.088	0.084	0.082	0.08	0.077	0.076	0.075	0.074	0.072	0.073	0.073	0.074	0.076	0.077	0.077	0.078	0.079	0.081	0.081	0.082	0.083	0.084	0.085
G11	Blank	DMSO_Blank		DMSO		Standard_Development	Run094	Standard_Measurement	Plate_01	Clariostar_Study	MB	Biofoundry_,_London	Linear_Dilution_Pattern_V2	0.114	0.109	0.105	0.1	0.096	0.092	0.088	0.086	0.083	0.08	0.077	0.074	0.069	0.066	0.063	0.06	0.059	0.056	0.055	0.054	0.052	0.051	0.051	0.051	0.05	0.05	0.05	0.048	0.048	0.049	0.048	0.047	0.047	0.047	0.045	0.045
G12	Blank	DMSO_Blank		DMSO		Standard_Development	Run094	Standard_Measurement	Plate_01	Clariostar_Study	MB	Biofoundry_,_London	Linear_Dilution_Pattern_V2	0.111	0.107	0.104	0.099	0.096	0.092	0.088	0.086	0.083	0.08	0.076	0.073	0.068	0.065	0.061	0.06	0.059	0.056	0.055	0.054	0.053	0.051	0.051	0.051	0.051	0.051	0.05	0.049	0.049	0.049	0.048	0.048	0.047	0.047	0.046	0.045
H01	Sample	Dilution_85%	0.85	DMSO	Lycopene	Standard_Development	Run094	Standard_Measurement	Plate_01	Clariostar_Study	MB	Biofoundry_,_London	Linear_Dilution_Pattern_V2	0.641	0.638	0.636	0.631	0.627	0.623	0.619	0.618	0.621	0.624	0.625	0.625	0.615	0.605	0.598	0.592	0.586	0.58	0.575	0.572	0.571	0.57	0.573	0.575	0.584	0.595	0.609	0.621	0.633	0.643	0.649	0.655	0.661	0.67	0.681	0.697
H02	Sample	Dilution_65%	0.65	DMSO	Lycopene	Standard_Development	Run094	Standard_Measurement	Plate_01	Clariostar_Study	MB	Biofoundry_,_London	Linear_Dilution_Pattern_V2	0.528	0.526	0.525	0.519	0.514	0.511	0.507	0.506	0.508	0.509	0.511	0.509	0.502	0.495	0.488	0.483	0.478	0.474	0.47	0.467	0.466	0.465	0.467	0.471	0.477	0.485	0.494	0.505	0.512	0.521	0.526	0.531	0.535	0.541	0.55	0.563
H03	Sample	Dilution_45%	0.45	DMSO	Lycopene	Standard_Development	Run094	Standard_Measurement	Plate_01	Clariostar_Study	MB	Biofoundry_,_London	Linear_Dilution_Pattern_V2	0.383	0.38	0.377	0.372	0.366	0.363	0.359	0.359	0.36	0.36	0.36	0.358	0.352	0.345	0.34	0.336	0.332	0.327	0.325	0.322	0.32	0.319	0.322	0.324	0.329	0.335	0.343	0.35	0.355	0.362	0.366	0.37	0.374	0.378	0.385	0.394
H04	Sample	Dilution_25%	0.25	DMSO	Lycopene	Standard_Development	Run094	Standard_Measurement	Plate_01	Clariostar_Study	MB	Biofoundry_,_London	Linear_Dilution_Pattern_V2	0.256	0.252	0.248	0.243	0.239	0.235	0.231	0.23	0.229	0.227	0.224	0.221	0.216	0.212	0.207	0.203	0.2	0.197	0.195	0.194	0.192	0.191	0.192	0.194	0.197	0.2	0.204	0.208	0.212	0.215	0.218	0.22	0.222	0.225	0.229	0.234
H05	Sample	Dilution_05%	0.0499999999999999	DMSO	Lycopene	Standard_Development	Run094	Standard_Measurement	Plate_01	Clariostar_Study	MB	Biofoundry_,_London	Linear_Dilution_Pattern_V2	0.142	0.137	0.134	0.129	0.125	0.12	0.116	0.115	0.111	0.107	0.105	0.102	0.097	0.093	0.088	0.086	0.084	0.082	0.08	0.078	0.077	0.075	0.076	0.077	0.077	0.078	0.08	0.081	0.081	0.082	0.083	0.084	0.085	0.086	0.087	0.088
H06	Sample	Dilution_85%	0.85	DMSO	Lycopene	Standard_Development	Run094	Standard_Measurement	Plate_01	Clariostar_Study	MB	Biofoundry_,_London	Linear_Dilution_Pattern_V2	0.609	0.607	0.605	0.6	0.595	0.591	0.586	0.587	0.591	0.595	0.598	0.598	0.592	0.584	0.575	0.569	0.562	0.556	0.554	0.551	0.548	0.547	0.55	0.554	0.564	0.575	0.59	0.604	0.617	0.627	0.635	0.642	0.648	0.657	0.671	0.688
H07	Sample	Dilution_65%	0.65	DMSO	Lycopene	Standard_Development	Run094	Standard_Measurement	Plate_01	Clariostar_Study	MB	Biofoundry_,_London	Linear_Dilution_Pattern_V2	0.479	0.479	0.476	0.471	0.467	0.462	0.458	0.46	0.461	0.465	0.467	0.466	0.46	0.452	0.445	0.441	0.435	0.431	0.427	0.425	0.423	0.422	0.425	0.429	0.436	0.445	0.456	0.467	0.476	0.484	0.492	0.496	0.502	0.51	0.519	0.533
H08	Sample	Dilution_45%	0.45	DMSO	Lycopene	Standard_Development	Run094	Standard_Measurement	Plate_01	Clariostar_Study	MB	Biofoundry_,_London	Linear_Dilution_Pattern_V2	0.368	0.365	0.362	0.357	0.352	0.348	0.344	0.344	0.345	0.346	0.345	0.342	0.337	0.33	0.324	0.32	0.315	0.311	0.309	0.307	0.305	0.305	0.307	0.31	0.315	0.321	0.329	0.336	0.342	0.349	0.353	0.357	0.361	0.367	0.374	0.383
H09	Sample	Dilution_25%	0.25	DMSO	Lycopene	Standard_Development	Run094	Standard_Measurement	Plate_01	Clariostar_Study	MB	Biofoundry_,_London	Linear_Dilution_Pattern_V2	0.255	0.251	0.248	0.242	0.238	0.234	0.23	0.229	0.228	0.226	0.224	0.222	0.217	0.212	0.207	0.204	0.201	0.197	0.196	0.193	0.193	0.191	0.192	0.194	0.197	0.201	0.205	0.209	0.212	0.216	0.218	0.221	0.223	0.226	0.23	0.235
H10	Sample	Dilution_05%	0.0499999999999999	DMSO	Lycopene	Standard_Development	Run094	Standard_Measurement	Plate_01	Clariostar_Study	MB	Biofoundry_,_London	Linear_Dilution_Pattern_V2	0.136	0.132	0.128	0.123	0.12	0.116	0.111	0.109	0.106	0.103	0.101	0.097	0.093	0.089	0.085	0.082	0.08	0.078	0.076	0.075	0.074	0.073	0.073	0.074	0.075	0.075	0.077	0.077	0.078	0.079	0.08	0.081	0.081	0.082	0.083	0.084
H11	Blank	DMSO_Blank		DMSO		Standard_Development	Run094	Standard_Measurement	Plate_01	Clariostar_Study	MB	Biofoundry_,_London	Linear_Dilution_Pattern_V2	0.122	0.117	0.113	0.108	0.104	0.1	0.095	0.093	0.09	0.087	0.083	0.08	0.074	0.071	0.067	0.066	0.064	0.061	0.06	0.058	0.057	0.056	0.056	0.055	0.054	0.054	0.054	0.052	0.052	0.052	0.052	0.051	0.051	0.05	0.05	0.049
H12	Blank	DMSO_Blank		DMSO		Standard_Development	Run094	Standard_Measurement	Plate_01	Clariostar_Study	MB	Biofoundry_,_London	Linear_Dilution_Pattern_V2	0.117	0.113	0.108	0.104	0.099	0.096	0.091	0.089	0.086	0.083	0.079	0.075	0.07	0.066	0.063	0.061	0.059	0.057	0.056	0.054	0.053	0.051	0.051	0.051	0.051	0.05	0.05	0.049	0.048	0.049	0.048	0.047	0.047	0.047	0.046	0.045
A01	Sample	Dilution_100%	1.0	DMSO	Lycopene	Standard_Development	Run094	Standard_Measurement	Plate_01	Clariostar_Study	MB	Biofoundry_,_London	Linear_Dilution_Pattern_V2	0.717	0.717	0.714	0.71	0.704	0.7	0.696	0.696	0.702	0.705	0.708	0.706	0.7	0.691	0.679	0.672	0.666	0.661	0.657	0.652	0.648	0.648	0.651	0.656	0.667	0.68	0.696	0.711	0.725	0.737	0.743	0.753	0.762	0.772	0.787	0.806
A02	Sample	Dilution_80%	0.8	DMSO	Lycopene	Standard_Development	Run094	Standard_Measurement	Plate_01	Clariostar_Study	MB	Biofoundry_,_London	Linear_Dilution_Pattern_V2	0.63	0.631	0.629	0.625	0.619	0.616	0.611	0.612	0.615	0.617	0.619	0.616	0.611	0.602	0.593	0.586	0.58	0.576	0.572	0.568	0.567	0.566	0.567	0.57	0.578	0.589	0.601	0.613	0.624	0.632	0.639	0.645	0.651	0.659	0.67	0.686
A03	Sample	Dilution_60%	0.6	DMSO	Lycopene	Standard_Development	Run094	Standard_Measurement	Plate_01	Clariostar_Study	MB	Biofoundry_,_London	Linear_Dilution_Pattern_V2	0.558	0.557	0.554	0.55	0.544	0.541	0.538	0.538	0.538	0.539	0.539	0.536	0.53	0.525	0.516	0.511	0.506	0.501	0.498	0.495	0.492	0.491	0.492	0.496	0.5	0.508	0.518	0.526	0.533	0.54	0.544	0.548	0.552	0.558	0.566	0.577
A04	Sample	Dilution_40%	0.4	DMSO	Lycopene	Standard_Development	Run094	Standard_Measurement	Plate_01	Clariostar_Study	MB	Biofoundry_,_London	Linear_Dilution_Pattern_V2	0.349	0.347	0.343	0.339	0.335	0.332	0.329	0.327	0.327	0.326	0.324	0.321	0.316	0.312	0.306	0.3	0.296	0.293	0.29	0.289	0.287	0.287	0.287	0.29	0.294	0.299	0.307	0.313	0.318	0.323	0.327	0.331	0.334	0.338	0.345	0.353
A05	Sample	Dilution_20%	0.2	DMSO	Lycopene	Standard_Development	Run094	Standard_Measurement	Plate_01	Clariostar_Study	MB	Biofoundry_,_London	Linear_Dilution_Pattern_V2	0.227	0.224	0.22	0.216	0.212	0.208	0.204	0.202	0.201	0.198	0.195	0.192	0.187	0.183	0.178	0.175	0.171	0.168	0.167	0.166	0.164	0.164	0.165	0.166	0.168	0.171	0.175	0.179	0.181	0.184	0.186	0.189	0.191	0.194	0.197	0.202
A06	Sample	Dilution_100%	1.0	DMSO	Lycopene	Standard_Development	Run094	Standard_Measurement	Plate_01	Clariostar_Study	MB	Biofoundry_,_London	Linear_Dilution_Pattern_V2	0.674	0.674	0.671	0.666	0.661	0.654	0.653	0.654	0.659	0.664	0.667	0.665	0.659	0.652	0.641	0.633	0.628	0.623	0.618	0.614	0.611	0.613	0.615	0.622	0.633	0.646	0.663	0.68	0.695	0.708	0.718	0.726	0.734	0.746	0.762	0.784
A07	Sample	Dilution_80%	0.8	DMSO	Lycopene	Standard_Development	Run094	Standard_Measurement	Plate_01	Clariostar_Study	MB	Biofoundry_,_London	Linear_Dilution_Pattern_V2	0.583	0.583	0.579	0.574	0.569	0.566	0.562	0.563	0.566	0.569	0.571	0.571	0.565	0.558	0.548	0.542	0.536	0.531	0.527	0.524	0.521	0.521	0.525	0.53	0.538	0.549	0.563	0.576	0.586	0.596	0.604	0.61	0.617	0.625	0.638	0.655
A08	Sample	Dilution_60%	0.6	DMSO	Lycopene	Standard_Development	Run094	Standard_Measurement	Plate_01	Clariostar_Study	MB	Biofoundry_,_London	Linear_Dilution_Pattern_V2	0.46	0.458	0.455	0.451	0.445	0.442	0.439	0.44	0.44	0.441	0.441	0.439	0.434	0.428	0.421	0.415	0.41	0.405	0.403	0.401	0.398	0.398	0.4	0.404	0.409	0.419	0.429	0.438	0.447	0.454	0.461	0.465	0.471	0.477	0.487	0.5
A09	Sample	Dilution_40%	0.4	DMSO	Lycopene	Standard_Development	Run094	Standard_Measurement	Plate_01	Clariostar_Study	MB	Biofoundry_,_London	Linear_Dilution_Pattern_V2	0.352	0.35	0.345	0.341	0.336	0.333	0.329	0.327	0.327	0.327	0.326	0.323	0.318	0.313	0.307	0.302	0.298	0.295	0.292	0.29	0.288	0.288	0.289	0.291	0.294	0.3	0.308	0.314	0.319	0.324	0.328	0.332	0.334	0.339	0.345	0.353
A10	Sample	Dilution_20%	0.2	DMSO	Lycopene	Standard_Development	Run094	Standard_Measurement	Plate_01	Clariostar_Study	MB	Biofoundry_,_London	Linear_Dilution_Pattern_V2	0.221	0.218	0.214	0.21	0.206	0.203	0.199	0.197	0.195	0.192	0.19	0.187	0.183	0.179	0.174	0.17	0.168	0.165	0.164	0.162	0.16	0.16	0.161	0.163	0.165	0.168	0.172	0.176	0.179	0.182	0.184	0.186	0.189	0.192	0.196	0.2
A11	Blank	DMSO_Blank		DMSO		Standard_Development	Run094	Standard_Measurement	Plate_01	Clariostar_Study	MB	Biofoundry_,_London	Linear_Dilution_Pattern_V2	0.115	0.111	0.107	0.103	0.099	0.096	0.092	0.09	0.086	0.083	0.079	0.074	0.072	0.069	0.065	0.063	0.061	0.059	0.057	0.056	0.055	0.054	0.054	0.053	0.052	0.051	0.052	0.051	0.05	0.05	0.049	0.049	0.048	0.048	0.048	0.047
A12	Blank	DMSO_Blank		DMSO		Standard_Development	Run094	Standard_Measurement	Plate_01	Clariostar_Study	MB	Biofoundry_,_London	Linear_Dilution_Pattern_V2	0.115	0.112	0.108	0.105	0.101	0.097	0.093	0.09	0.087	0.083	0.078	0.074	0.071	0.069	0.064	0.062	0.06	0.058	0.057	0.055	0.053	0.053	0.053	0.052	0.051	0.051	0.051	0.05	0.05	0.05	0.049	0.049	0.048	0.047	0.047	0.047
B01	Sample	Dilution_100%	1.0	DMSO	Lycopene	Standard_Development	Run094	Standard_Measurement	Plate_01	Clariostar_Study	MB	Biofoundry_,_London	Linear_Dilution_Pattern_V2	0.691	0.694	0.691	0.684	0.678	0.675	0.67	0.672	0.678	0.681	0.685	0.684	0.677	0.668	0.656	0.65	0.645	0.639	0.636	0.632	0.628	0.627	0.632	0.637	0.647	0.661	0.678	0.693	0.708	0.719	0.729	0.737	0.743	0.754	0.769	0.79
B02	Sample	Dilution_80%	0.8	DMSO	Lycopene	Standard_Development	Run094	Standard_Measurement	Plate_01	Clariostar_Study	MB	Biofoundry_,_London	Linear_Dilution_Pattern_V2	0.613	0.614	0.611	0.607	0.602	0.598	0.596	0.596	0.599	0.602	0.604	0.603	0.597	0.589	0.581	0.574	0.569	0.564	0.56	0.556	0.554	0.554	0.555	0.56	0.567	0.579	0.592	0.603	0.614	0.623	0.63	0.636	0.642	0.65	0.662	0.678
B03	Sample	Dilution_60%	0.6	DMSO	Lycopene	Standard_Development	Run094	Standard_Measurement	Plate_01	Clariostar_Study	MB	Biofoundry_,_London	Linear_Dilution_Pattern_V2	0.47	0.47	0.464	0.461	0.456	0.452	0.449	0.45	0.45	0.451	0.452	0.449	0.444	0.437	0.431	0.425	0.42	0.416	0.414	0.411	0.408	0.408	0.411	0.415	0.42	0.429	0.439	0.448	0.456	0.464	0.469	0.473	0.479	0.485	0.495	0.507
B04	Sample	Dilution_40%	0.4	DMSO	Lycopene	Standard_Development	Run094	Standard_Measurement	Plate_01	Clariostar_Study	MB	Biofoundry_,_London	Linear_Dilution_Pattern_V2	0.379	0.377	0.376	0.372	0.367	0.363	0.359	0.36	0.359	0.358	0.359	0.356	0.351	0.345	0.339	0.334	0.33	0.328	0.325	0.322	0.321	0.32	0.32	0.323	0.326	0.331	0.338	0.343	0.348	0.353	0.357	0.359	0.363	0.366	0.372	0.379
B05	Sample	Dilution_20%	0.2	DMSO	Lycopene	Standard_Development	Run094	Standard_Measurement	Plate_01	Clariostar_Study	MB	Biofoundry_,_London	Linear_Dilution_Pattern_V2	0.224	0.223	0.219	0.215	0.211	0.208	0.204	0.203	0.201	0.2	0.198	0.194	0.191	0.186	0.181	0.177	0.176	0.172	0.171	0.17	0.168	0.168	0.169	0.171	0.172	0.176	0.18	0.183	0.186	0.189	0.192	0.194	0.196	0.199	0.203	0.208
B06	Sample	Dilution_100%	1.0	DMSO	Lycopene	Standard_Development	Run094	Standard_Measurement	Plate_01	Clariostar_Study	MB	Biofoundry_,_London	Linear_Dilution_Pattern_V2	0.718	0.72	0.719	0.714	0.709	0.705	0.701	0.704	0.707	0.711	0.716	0.714	0.709	0.701	0.692	0.683	0.676	0.671	0.666	0.663	0.66	0.66	0.662	0.667	0.678	0.692	0.709	0.723	0.737	0.749	0.758	0.765	0.774	0.783	0.8	0.82
B07	Sample	Dilution_80%	0.8	DMSO	Lycopene	Standard_Development	Run094	Standard_Measurement	Plate_01	Clariostar_Study	MB	Biofoundry_,_London	Linear_Dilution_Pattern_V2	0.607	0.607	0.603	0.598	0.595	0.591	0.587	0.588	0.592	0.595	0.597	0.595	0.589	0.583	0.573	0.566	0.561	0.556	0.552	0.549	0.547	0.546	0.548	0.553	0.56	0.57	0.584	0.596	0.607	0.616	0.624	0.629	0.635	0.643	0.655	0.671
B08	Sample	Dilution_60%	0.6	DMSO	Lycopene	Standard_Development	Run094	Standard_Measurement	Plate_01	Clariostar_Study	MB	Biofoundry_,_London	Linear_Dilution_Pattern_V2	0.463	0.462	0.46	0.457	0.451	0.447	0.445	0.446	0.446	0.447	0.449	0.446	0.441	0.436	0.428	0.423	0.419	0.414	0.412	0.409	0.407	0.407	0.408	0.412	0.418	0.426	0.437	0.446	0.454	0.461	0.466	0.471	0.477	0.484	0.493	0.505
B09	Sample	Dilution_40%	0.4	DMSO	Lycopene	Standard_Development	Run094	Standard_Measurement	Plate_01	Clariostar_Study	MB	Biofoundry_,_London	Linear_Dilution_Pattern_V2	0.35	0.349	0.346	0.341	0.336	0.333	0.329	0.327	0.329	0.328	0.329	0.325	0.32	0.315	0.308	0.304	0.301	0.297	0.295	0.293	0.291	0.291	0.292	0.294	0.298	0.304	0.311	0.317	0.322	0.327	0.331	0.335	0.338	0.342	0.349	0.357
B10	Sample	Dilution_20%	0.2	DMSO	Lycopene	Standard_Development	Run094	Standard_Measurement	Plate_01	Clariostar_Study	MB	Biofoundry_,_London	Linear_Dilution_Pattern_V2	0.217	0.214	0.211	0.207	0.203	0.2	0.196	0.193	0.192	0.191	0.189	0.185	0.181	0.177	0.173	0.168	0.166	0.163	0.162	0.16	0.159	0.159	0.161	0.162	0.164	0.167	0.172	0.175	0.178	0.181	0.184	0.187	0.189	0.192	0.197	0.201
B11	Blank	DMSO_Blank		DMSO		Standard_Development	Run094	Standard_Measurement	Plate_01	Clariostar_Study	MB	Biofoundry_,_London	Linear_Dilution_Pattern_V2	0.114	0.111	0.108	0.103	0.099	0.096	0.091	0.089	0.086	0.082	0.079	0.075	0.071	0.069	0.065	0.062	0.061	0.059	0.058	0.056	0.055	0.054	0.054	0.053	0.052	0.051	0.051	0.051	0.051	0.05	0.05	0.049	0.049	0.048	0.048	0.047
B12	Blank	DMSO_Blank		DMSO		Standard_Development	Run094	Standard_Measurement	Plate_01	Clariostar_Study	MB	Biofoundry_,_London	Linear_Dilution_Pattern_V2	0.118	0.115	0.111	0.107	0.104	0.101	0.097	0.094	0.091	0.087	0.082	0.079	0.076	0.073	0.07	0.067	0.066	0.064	0.062	0.061	0.059	0.059	0.059	0.058	0.056	0.056	0.057	0.056	0.055	0.055	0.054	0.054	0.054	0.054	0.053	0.052
C01	Sample	Dilution_95%	0.95	DMSO	Lycopene	Standard_Development	Run094	Standard_Measurement	Plate_01	Clariostar_Study	MB	Biofoundry_,_London	Linear_Dilution_Pattern_V2	0.685	0.686	0.682	0.676	0.671	0.667	0.664	0.666	0.67	0.672	0.676	0.673	0.668	0.659	0.649	0.642	0.637	0.632	0.627	0.623	0.62	0.619	0.623	0.629	0.637	0.65	0.665	0.68	0.692	0.703	0.711	0.719	0.726	0.735	0.749	0.768
C02	Sample	Dilution_75%	0.75	DMSO	Lycopene	Standard_Development	Run094	Standard_Measurement	Plate_01	Clariostar_Study	MB	Biofoundry_,_London	Linear_Dilution_Pattern_V2	0.556	0.555	0.551	0.547	0.541	0.537	0.534	0.535	0.538	0.541	0.544	0.539	0.532	0.525	0.517	0.511	0.506	0.501	0.499	0.495	0.493	0.493	0.495	0.5	0.507	0.518	0.53	0.541	0.552	0.561	0.568	0.575	0.582	0.59	0.601	0.616
C03	Sample	Dilution_55%	0.55	DMSO	Lycopene	Standard_Development	Run094	Standard_Measurement	Plate_01	Clariostar_Study	MB	Biofoundry_,_London	Linear_Dilution_Pattern_V2	0.443	0.442	0.439	0.436	0.431	0.427	0.422	0.421	0.423	0.424	0.425	0.422	0.417	0.411	0.404	0.399	0.394	0.39	0.388	0.385	0.383	0.383	0.384	0.387	0.393	0.401	0.41	0.419	0.427	0.434	0.438	0.443	0.448	0.454	0.463	0.474
C04	Sample	Dilution_35%	0.35	DMSO	Lycopene	Standard_Development	Run094	Standard_Measurement	Plate_01	Clariostar_Study	MB	Biofoundry_,_London	Linear_Dilution_Pattern_V2	0.324	0.322	0.319	0.315	0.31	0.307	0.302	0.301	0.301	0.3	0.299	0.296	0.292	0.286	0.28	0.276	0.272	0.269	0.267	0.265	0.264	0.263	0.264	0.267	0.269	0.275	0.281	0.286	0.291	0.296	0.299	0.302	0.305	0.309	0.315	0.321
C05	Sample	Dilution_15%	0.15	DMSO	Lycopene	Standard_Development	Run094	Standard_Measurement	Plate_01	Clariostar_Study	MB	Biofoundry_,_London	Linear_Dilution_Pattern_V2	0.192	0.189	0.186	0.181	0.176	0.173	0.169	0.168	0.167	0.164	0.162	0.159	0.155	0.151	0.146	0.143	0.14	0.137	0.137	0.136	0.134	0.134	0.135	0.136	0.138	0.141	0.144	0.148	0.151	0.153	0.155	0.157	0.16	0.163	0.166	0.17
C06	Sample	Dilution_95%	0.95	DMSO	Lycopene	Standard_Development	Run094	Standard_Measurement	Plate_01	Clariostar_Study	MB	Biofoundry_,_London	Linear_Dilution_Pattern_V2	0.668	0.669	0.666	0.661	0.658	0.655	0.65	0.653	0.655	0.657	0.661	0.661	0.654	0.647	0.637	0.629	0.624	0.619	0.615	0.611	0.608	0.609	0.612	0.617	0.626	0.639	0.654	0.67	0.684	0.696	0.705	0.712	0.72	0.73	0.744	0.763
C07	Sample	Dilution_75%	0.75	DMSO	Lycopene	Standard_Development	Run094	Standard_Measurement	Plate_01	Clariostar_Study	MB	Biofoundry_,_London	Linear_Dilution_Pattern_V2	0.553	0.553	0.549	0.544	0.539	0.536	0.533	0.533	0.536	0.539	0.541	0.539	0.533	0.525	0.518	0.511	0.506	0.502	0.499	0.495	0.493	0.492	0.495	0.5	0.507	0.517	0.531	0.542	0.554	0.562	0.569	0.576	0.582	0.59	0.601	0.616
C08	Sample	Dilution_55%	0.55	DMSO	Lycopene	Standard_Development	Run094	Standard_Measurement	Plate_01	Clariostar_Study	MB	Biofoundry_,_London	Linear_Dilution_Pattern_V2	0.435	0.433	0.43	0.425	0.421	0.417	0.414	0.414	0.414	0.416	0.417	0.414	0.409	0.405	0.396	0.391	0.387	0.384	0.38	0.377	0.376	0.376	0.377	0.381	0.386	0.394	0.404	0.412	0.421	0.427	0.432	0.437	0.442	0.448	0.456	0.468
C09	Sample	Dilution_35%	0.35	DMSO	Lycopene	Standard_Development	Run094	Standard_Measurement	Plate_01	Clariostar_Study	MB	Biofoundry_,_London	Linear_Dilution_Pattern_V2	0.316	0.315	0.311	0.307	0.302	0.3	0.296	0.294	0.294	0.293	0.292	0.288	0.284	0.279	0.273	0.268	0.265	0.261	0.26	0.258	0.256	0.256	0.257	0.26	0.263	0.267	0.273	0.279	0.284	0.288	0.292	0.295	0.298	0.302	0.307	0.315
C10	Sample	Dilution_15%	0.15	DMSO	Lycopene	Standard_Development	Run094	Standard_Measurement	Plate_01	Clariostar_Study	MB	Biofoundry_,_London	Linear_Dilution_Pattern_V2	0.186	0.184	0.18	0.175	0.171	0.167	0.164	0.162	0.16	0.158	0.156	0.151	0.147	0.144	0.14	0.136	0.134	0.131	0.129	0.128	0.127	0.128	0.128	0.13	0.131	0.135	0.138	0.141	0.144	0.147	0.15	0.152	0.154	0.157	0.161	0.166
C11	Blank	DMSO_Blank		DMSO		Standard_Development	Run094	Standard_Measurement	Plate_01	Clariostar_Study	MB	Biofoundry_,_London	Linear_Dilution_Pattern_V2	0.118	0.115	0.112	0.108	0.103	0.099	0.095	0.092	0.089	0.085	0.081	0.077	0.074	0.07	0.067	0.064	0.062	0.06	0.059	0.057	0.056	0.055	0.054	0.054	0.053	0.052	0.053	0.053	0.052	0.051	0.05	0.05	0.05	0.049	0.049	0.048
C12	Blank	DMSO_Blank		DMSO		Standard_Development	Run094	Standard_Measurement	Plate_01	Clariostar_Study	MB	Biofoundry_,_London	Linear_Dilution_Pattern_V2	0.114	0.111	0.107	0.103	0.098	0.095	0.092	0.088	0.086	0.082	0.079	0.074	0.071	0.068	0.064	0.062	0.06	0.058	0.057	0.055	0.054	0.053	0.053	0.052	0.051	0.051	0.051	0.05	0.05	0.05	0.049	0.048	0.048	0.048	0.047	0.046
D01	Sample	Dilution_95%	0.95	DMSO	Lycopene	Standard_Development	Run094	Standard_Measurement	Plate_01	Clariostar_Study	MB	Biofoundry_,_London	Linear_Dilution_Pattern_V2	0.7	0.7	0.699	0.693	0.69	0.685	0.681	0.683	0.687	0.691	0.696	0.692	0.686	0.679	0.669	0.66	0.653	0.649	0.645	0.641	0.639	0.637	0.639	0.644	0.653	0.666	0.681	0.694	0.709	0.719	0.727	0.735	0.742	0.75	0.765	0.782
D02	Sample	Dilution_75%	0.75	DMSO	Lycopene	Standard_Development	Run094	Standard_Measurement	Plate_01	Clariostar_Study	MB	Biofoundry_,_London	Linear_Dilution_Pattern_V2	0.579	0.58	0.577	0.572	0.566	0.563	0.56	0.561	0.563	0.567	0.568	0.565	0.56	0.55	0.542	0.537	0.531	0.527	0.524	0.521	0.518	0.518	0.521	0.525	0.532	0.542	0.554	0.566	0.577	0.585	0.592	0.599	0.604	0.612	0.624	0.638
D03	Sample	Dilution_55%	0.55	DMSO	Lycopene	Standard_Development	Run094	Standard_Measurement	Plate_01	Clariostar_Study	MB	Biofoundry_,_London	Linear_Dilution_Pattern_V2	0.435	0.436	0.432	0.427	0.422	0.42	0.416	0.415	0.416	0.416	0.417	0.414	0.409	0.403	0.396	0.391	0.387	0.383	0.38	0.377	0.376	0.375	0.377	0.381	0.387	0.394	0.403	0.412	0.42	0.427	0.432	0.436	0.442	0.449	0.457	0.468
D04	Sample	Dilution_35%	0.35	DMSO	Lycopene	Standard_Development	Run094	Standard_Measurement	Plate_01	Clariostar_Study	MB	Biofoundry_,_London	Linear_Dilution_Pattern_V2	0.324	0.322	0.319	0.315	0.311	0.307	0.304	0.302	0.301	0.301	0.301	0.297	0.293	0.287	0.281	0.278	0.274	0.271	0.268	0.267	0.265	0.265	0.266	0.268	0.271	0.276	0.282	0.288	0.293	0.296	0.3	0.303	0.306	0.31	0.316	0.323
D05	Sample	Dilution_15%	0.15	DMSO	Lycopene	Standard_Development	Run094	Standard_Measurement	Plate_01	Clariostar_Study	MB	Biofoundry_,_London	Linear_Dilution_Pattern_V2	0.194	0.192	0.188	0.183	0.178	0.176	0.172	0.17	0.169	0.167	0.165	0.161	0.158	0.153	0.149	0.145	0.143	0.141	0.14	0.138	0.137	0.136	0.137	0.139	0.141	0.143	0.147	0.15	0.152	0.155	0.157	0.159	0.162	0.164	0.168	0.172
D06	Sample	Dilution_95%	0.95	DMSO	Lycopene	Standard_Development	Run094	Standard_Measurement	Plate_01	Clariostar_Study	MB	Biofoundry_,_London	Linear_Dilution_Pattern_V2	0.689	0.69	0.687	0.681	0.677	0.674	0.67	0.671	0.677	0.679	0.684	0.682	0.677	0.669	0.658	0.653	0.646	0.64	0.638	0.633	0.63	0.629	0.631	0.638	0.646	0.66	0.676	0.69	0.703	0.716	0.724	0.732	0.74	0.749	0.764	0.782
D07	Sample	Dilution_75%	0.75	DMSO	Lycopene	Standard_Development	Run094	Standard_Measurement	Plate_01	Clariostar_Study	MB	Biofoundry_,_London	Linear_Dilution_Pattern_V2	0.572	0.573	0.569	0.564	0.559	0.555	0.553	0.552	0.556	0.558	0.561	0.559	0.552	0.547	0.538	0.532	0.526	0.522	0.518	0.515	0.512	0.513	0.515	0.519	0.527	0.538	0.551	0.561	0.572	0.582	0.589	0.595	0.601	0.609	0.621	0.636
D08	Sample	Dilution_55%	0.55	DMSO	Lycopene	Standard_Development	Run094	Standard_Measurement	Plate_01	Clariostar_Study	MB	Biofoundry_,_London	Linear_Dilution_Pattern_V2	0.447	0.445	0.443	0.439	0.434	0.431	0.426	0.426	0.428	0.43	0.43	0.428	0.423	0.418	0.41	0.405	0.401	0.397	0.394	0.391	0.389	0.389	0.391	0.394	0.399	0.406	0.417	0.425	0.432	0.439	0.445	0.449	0.453	0.458	0.468	0.479
D09	Sample	Dilution_35%	0.35	DMSO	Lycopene	Standard_Development	Run094	Standard_Measurement	Plate_01	Clariostar_Study	MB	Biofoundry_,_London	Linear_Dilution_Pattern_V2	0.317	0.316	0.312	0.307	0.303	0.299	0.295	0.294	0.293	0.294	0.294	0.291	0.286	0.281	0.275	0.271	0.268	0.264	0.262	0.26	0.257	0.257	0.259	0.261	0.264	0.269	0.276	0.281	0.287	0.291	0.294	0.297	0.299	0.304	0.31	0.316
D10	Sample	Dilution_15%	0.15	DMSO	Lycopene	Standard_Development	Run094	Standard_Measurement	Plate_01	Clariostar_Study	MB	Biofoundry_,_London	Linear_Dilution_Pattern_V2	0.184	0.182	0.178	0.174	0.169	0.167	0.162	0.16	0.159	0.157	0.154	0.152	0.148	0.144	0.139	0.136	0.134	0.131	0.13	0.129	0.128	0.128	0.128	0.13	0.132	0.135	0.139	0.141	0.144	0.147	0.15	0.152	0.154	0.157	0.161	0.165
D11	Blank	DMSO_Blank		DMSO		Standard_Development	Run094	Standard_Measurement	Plate_01	Clariostar_Study	MB	Biofoundry_,_London	Linear_Dilution_Pattern_V2	0.118	0.115	0.111	0.107	0.102	0.1	0.095	0.093	0.089	0.085	0.081	0.077	0.074	0.071	0.068	0.065	0.063	0.061	0.06	0.059	0.057	0.056	0.055	0.055	0.054	0.053	0.054	0.053	0.052	0.052	0.051	0.051	0.051	0.05	0.049	0.049
D12	Blank	DMSO_Blank		DMSO		Standard_Development	Run094	Standard_Measurement	Plate_01	Clariostar_Study	MB	Biofoundry_,_London	Linear_Dilution_Pattern_V2	0.113	0.11	0.107	0.102	0.099	0.096	0.092	0.09	0.086	0.082	0.078	0.074	0.071	0.068	0.064	0.062	0.06	0.058	0.057	0.055	0.054	0.054	0.053	0.053	0.051	0.051	0.051	0.05	0.05	0.049	0.049	0.049	0.048	0.048	0.048	0.046
E01	Sample	Dilution_90%	0.9	DMSO	Lycopene	Standard_Development	Run094	Standard_Measurement	Plate_01	Clariostar_Study	MB	Biofoundry_,_London	Linear_Dilution_Pattern_V2	0.688	0.689	0.686	0.681	0.677	0.673	0.671	0.671	0.675	0.677	0.681	0.678	0.671	0.664	0.653	0.646	0.641	0.636	0.631	0.627	0.625	0.623	0.627	0.631	0.639	0.651	0.663	0.677	0.689	0.7	0.707	0.712	0.721	0.728	0.741	0.757
E02	Sample	Dilution_70%	0.7	DMSO	Lycopene	Standard_Development	Run094	Standard_Measurement	Plate_01	Clariostar_Study	MB	Biofoundry_,_London	Linear_Dilution_Pattern_V2	0.526	0.527	0.525	0.518	0.513	0.511	0.508	0.507	0.511	0.512	0.513	0.511	0.504	0.496	0.49	0.483	0.479	0.475	0.472	0.469	0.466	0.466	0.468	0.472	0.479	0.49	0.501	0.512	0.522	0.532	0.538	0.544	0.55	0.557	0.569	0.583
E03	Sample	Dilution_50%	0.5	DMSO	Lycopene	Standard_Development	Run094	Standard_Measurement	Plate_01	Clariostar_Study	MB	Biofoundry_,_London	Linear_Dilution_Pattern_V2	0.411	0.41	0.406	0.401	0.396	0.393	0.389	0.389	0.389	0.389	0.39	0.388	0.383	0.378	0.37	0.366	0.362	0.358	0.356	0.353	0.351	0.351	0.352	0.356	0.361	0.368	0.376	0.385	0.392	0.398	0.402	0.406	0.411	0.416	0.424	0.435
E04	Sample	Dilution_30%	0.3	DMSO	Lycopene	Standard_Development	Run094	Standard_Measurement	Plate_01	Clariostar_Study	MB	Biofoundry_,_London	Linear_Dilution_Pattern_V2	0.291	0.289	0.286	0.282	0.277	0.273	0.27	0.269	0.268	0.267	0.267	0.263	0.258	0.254	0.248	0.244	0.242	0.238	0.236	0.235	0.233	0.232	0.233	0.235	0.238	0.243	0.248	0.252	0.256	0.26	0.264	0.267	0.269	0.272	0.277	0.283
E05	Sample	Dilution_10%	0.1	DMSO	Lycopene	Standard_Development	Run094	Standard_Measurement	Plate_01	Clariostar_Study	MB	Biofoundry_,_London	Linear_Dilution_Pattern_V2	0.157	0.154	0.151	0.145	0.141	0.138	0.134	0.132	0.13	0.129	0.126	0.123	0.12	0.116	0.111	0.108	0.106	0.103	0.102	0.101	0.099	0.1	0.1	0.101	0.102	0.105	0.108	0.11	0.111	0.113	0.115	0.117	0.119	0.121	0.123	0.127
E06	Sample	Dilution_90%	0.9	DMSO	Lycopene	Standard_Development	Run094	Standard_Measurement	Plate_01	Clariostar_Study	MB	Biofoundry_,_London	Linear_Dilution_Pattern_V2	0.639	0.638	0.636	0.633	0.626	0.623	0.62	0.621	0.625	0.628	0.631	0.63	0.625	0.619	0.61	0.601	0.596	0.59	0.586	0.584	0.581	0.581	0.584	0.589	0.597	0.61	0.624	0.638	0.65	0.662	0.669	0.676	0.684	0.693	0.707	0.724
E07	Sample	Dilution_70%	0.7	DMSO	Lycopene	Standard_Development	Run094	Standard_Measurement	Plate_01	Clariostar_Study	MB	Biofoundry_,_London	Linear_Dilution_Pattern_V2	0.534	0.533	0.53	0.525	0.52	0.517	0.511	0.512	0.516	0.52	0.522	0.518	0.513	0.507	0.498	0.492	0.488	0.484	0.48	0.477	0.475	0.474	0.477	0.481	0.488	0.498	0.51	0.52	0.53	0.54	0.546	0.551	0.558	0.565	0.576	0.589
E08	Sample	Dilution_50%	0.5	DMSO	Lycopene	Standard_Development	Run094	Standard_Measurement	Plate_01	Clariostar_Study	MB	Biofoundry_,_London	Linear_Dilution_Pattern_V2	0.411	0.409	0.407	0.401	0.397	0.394	0.39	0.39	0.392	0.392	0.393	0.39	0.385	0.38	0.373	0.368	0.363	0.36	0.358	0.355	0.353	0.353	0.355	0.358	0.363	0.369	0.379	0.387	0.394	0.399	0.404	0.408	0.412	0.418	0.426	0.436
E09	Sample	Dilution_30%	0.3	DMSO	Lycopene	Standard_Development	Run094	Standard_Measurement	Plate_01	Clariostar_Study	MB	Biofoundry_,_London	Linear_Dilution_Pattern_V2	0.287	0.285	0.281	0.277	0.272	0.268	0.264	0.264	0.263	0.262	0.261	0.259	0.254	0.249	0.243	0.24	0.237	0.234	0.232	0.23	0.228	0.227	0.229	0.231	0.234	0.238	0.243	0.247	0.252	0.256	0.258	0.261	0.263	0.266	0.271	0.276
E10	Sample	Dilution_10%	0.1	DMSO	Lycopene	Standard_Development	Run094	Standard_Measurement	Plate_01	Clariostar_Study	MB	Biofoundry_,_London	Linear_Dilution_Pattern_V2	0.157	0.154	0.149	0.145	0.141	0.138	0.134	0.132	0.131	0.127	0.125	0.121	0.118	0.114	0.109	0.106	0.104	0.102	0.1	0.099	0.097	0.098	0.099	0.1	0.101	0.103	0.106	0.108	0.111	0.113	0.114	0.116	0.117	0.12	0.123	0.126
E11	Blank	DMSO_Blank		DMSO		Standard_Development	Run094	Standard_Measurement	Plate_01	Clariostar_Study	MB	Biofoundry_,_London	Linear_Dilution_Pattern_V2	0.112	0.109	0.105	0.101	0.098	0.094	0.09	0.087	0.085	0.081	0.077	0.073	0.07	0.067	0.064	0.061	0.059	0.057	0.056	0.055	0.053	0.053	0.051	0.051	0.051	0.051	0.051	0.05	0.049	0.048	0.048	0.048	0.047	0.047	0.046	0.045
E12	Blank	DMSO_Blank		DMSO		Standard_Development	Run094	Standard_Measurement	Plate_01	Clariostar_Study	MB	Biofoundry_,_London	Linear_Dilution_Pattern_V2	0.113	0.11	0.107	0.103	0.099	0.095	0.091	0.089	0.086	0.082	0.079	0.074	0.071	0.068	0.065	0.062	0.06	0.059	0.058	0.056	0.054	0.054	0.053	0.053	0.052	0.051	0.051	0.051	0.051	0.05	0.049	0.049	0.049	0.048	0.048	0.048
F01	Sample	Dilution_90%	0.9	DMSO	Lycopene	Standard_Development	Run094	Standard_Measurement	Plate_01	Clariostar_Study	MB	Biofoundry_,_London	Linear_Dilution_Pattern_V2	0.66	0.66	0.656	0.653	0.646	0.643	0.641	0.641	0.644	0.647	0.652	0.649	0.643	0.636	0.625	0.619	0.614	0.608	0.604	0.6	0.597	0.596	0.599	0.604	0.612	0.624	0.639	0.653	0.665	0.675	0.683	0.69	0.697	0.706	0.72	0.736
F02	Sample	Dilution_70%	0.7	DMSO	Lycopene	Standard_Development	Run094	Standard_Measurement	Plate_01	Clariostar_Study	MB	Biofoundry_,_London	Linear_Dilution_Pattern_V2	0.529	0.527	0.524	0.519	0.515	0.511	0.506	0.507	0.51	0.512	0.513	0.51	0.504	0.498	0.489	0.483	0.479	0.475	0.472	0.469	0.466	0.466	0.468	0.472	0.479	0.489	0.501	0.513	0.523	0.532	0.538	0.545	0.55	0.558	0.57	0.584
F03	Sample	Dilution_50%	0.5	DMSO	Lycopene	Standard_Development	Run094	Standard_Measurement	Plate_01	Clariostar_Study	MB	Biofoundry_,_London	Linear_Dilution_Pattern_V2	0.427	0.426	0.423	0.419	0.415	0.411	0.407	0.408	0.408	0.408	0.409	0.407	0.402	0.396	0.388	0.383	0.38	0.376	0.373	0.37	0.368	0.368	0.369	0.372	0.377	0.384	0.392	0.4	0.406	0.412	0.415	0.42	0.424	0.429	0.436	0.446
F04	Sample	Dilution_30%	0.3	DMSO	Lycopene	Standard_Development	Run094	Standard_Measurement	Plate_01	Clariostar_Study	MB	Biofoundry_,_London	Linear_Dilution_Pattern_V2	0.3	0.298	0.295	0.291	0.287	0.284	0.28	0.279	0.278	0.277	0.276	0.273	0.268	0.263	0.258	0.254	0.251	0.247	0.245	0.243	0.242	0.241	0.242	0.244	0.247	0.252	0.257	0.261	0.265	0.269	0.271	0.274	0.277	0.28	0.284	0.29
F05	Sample	Dilution_10%	0.1	DMSO	Lycopene	Standard_Development	Run094	Standard_Measurement	Plate_01	Clariostar_Study	MB	Biofoundry_,_London	Linear_Dilution_Pattern_V2	0.159	0.156	0.152	0.148	0.143	0.14	0.135	0.134	0.132	0.13	0.128	0.125	0.121	0.116	0.111	0.109	0.106	0.104	0.103	0.102	0.101	0.101	0.101	0.102	0.103	0.105	0.109	0.111	0.113	0.115	0.116	0.119	0.12	0.122	0.125	0.128
F06	Sample	Dilution_90%	0.9	DMSO	Lycopene	Standard_Development	Run094	Standard_Measurement	Plate_01	Clariostar_Study	MB	Biofoundry_,_London	Linear_Dilution_Pattern_V2	0.654	0.655	0.652	0.65	0.643	0.64	0.635	0.636	0.64	0.644	0.648	0.648	0.643	0.634	0.624	0.616	0.611	0.606	0.602	0.597	0.596	0.595	0.598	0.604	0.613	0.625	0.641	0.655	0.667	0.677	0.685	0.693	0.701	0.709	0.724	0.741
F07	Sample	Dilution_70%	0.7	DMSO	Lycopene	Standard_Development	Run094	Standard_Measurement	Plate_01	Clariostar_Study	MB	Biofoundry_,_London	Linear_Dilution_Pattern_V2	0.519	0.518	0.516	0.511	0.506	0.502	0.5	0.5	0.502	0.504	0.506	0.504	0.498	0.492	0.483	0.478	0.473	0.469	0.466	0.463	0.461	0.461	0.464	0.469	0.475	0.485	0.497	0.508	0.519	0.527	0.533	0.54	0.546	0.554	0.565	0.579
F08	Sample	Dilution_50%	0.5	DMSO	Lycopene	Standard_Development	Run094	Standard_Measurement	Plate_01	Clariostar_Study	MB	Biofoundry_,_London	Linear_Dilution_Pattern_V2	0.402	0.401	0.398	0.394	0.389	0.385	0.382	0.381	0.383	0.383	0.384	0.382	0.376	0.371	0.365	0.361	0.356	0.352	0.35	0.347	0.345	0.345	0.347	0.35	0.354	0.362	0.37	0.378	0.385	0.392	0.396	0.401	0.404	0.41	0.418	0.428
F09	Sample	Dilution_30%	0.3	DMSO	Lycopene	Standard_Development	Run094	Standard_Measurement	Plate_01	Clariostar_Study	MB	Biofoundry_,_London	Linear_Dilution_Pattern_V2	0.281	0.279	0.275	0.27	0.266	0.263	0.258	0.257	0.256	0.256	0.255	0.251	0.248	0.243	0.237	0.234	0.231	0.228	0.226	0.224	0.222	0.223	0.223	0.225	0.228	0.233	0.238	0.243	0.247	0.251	0.254	0.257	0.259	0.263	0.268	0.274
F10	Sample	Dilution_10%	0.1	DMSO	Lycopene	Standard_Development	Run094	Standard_Measurement	Plate_01	Clariostar_Study	MB	Biofoundry_,_London	Linear_Dilution_Pattern_V2	0.157	0.154	0.15	0.145	0.14	0.137	0.133	0.131	0.13	0.128	0.125	0.121	0.118	0.113	0.109	0.106	0.104	0.102	0.101	0.1	0.098	0.098	0.098	0.1	0.101	0.103	0.106	0.108	0.11	0.112	0.113	0.115	0.117	0.119	0.121	0.125
F11	Blank	DMSO		DMSO		Standard_Development	Run094	Standard_Measurement	Plate_01	Clariostar_Study	MB	Biofoundry_,_London	Linear_Dilution_Pattern_V2	0.115	0.112	0.107	0.104	0.1	0.097	0.093	0.09	0.086	0.082	0.079	0.074	0.071	0.068	0.064	0.062	0.06	0.058	0.057	0.055	0.053	0.053	0.052	0.051	0.051	0.051	0.051	0.05	0.05	0.049	0.048	0.048	0.048	0.047	0.047	0.046
F12	Blank	DMSO		DMSO		Standard_Development	Run094	Standard_Measurement	Plate_01	Clariostar_Study	MB	Biofoundry_,_London	Linear_Dilution_Pattern_V2	0.117	0.115	0.11	0.106	0.101	0.098	0.093	0.091	0.087	0.084	0.08	0.076	0.073	0.069	0.065	0.063	0.061	0.059	0.058	0.056	0.054	0.054	0.053	0.053	0.052	0.051	0.051	0.051	0.05	0.05	0.049	0.049	0.049	0.048	0.047	0.046
G01	Sample	Dilution_85%	0.85	DMSO	Lycopene	Standard_Development	Run094	Standard_Measurement	Plate_01	Clariostar_Study	MB	Biofoundry_,_London	Linear_Dilution_Pattern_V2	0.66	0.66	0.658	0.653	0.648	0.644	0.64	0.641	0.644	0.647	0.65	0.648	0.642	0.635	0.625	0.616	0.612	0.607	0.603	0.598	0.596	0.596	0.597	0.601	0.608	0.621	0.634	0.646	0.657	0.666	0.674	0.679	0.685	0.694	0.705	0.721
G02	Sample	Dilution_65%	0.65	DMSO	Lycopene	Standard_Development	Run094	Standard_Measurement	Plate_01	Clariostar_Study	MB	Biofoundry_,_London	Linear_Dilution_Pattern_V2	0.519	0.518	0.517	0.512	0.508	0.504	0.501	0.501	0.503	0.503	0.504	0.503	0.498	0.49	0.482	0.477	0.473	0.469	0.465	0.462	0.46	0.46	0.461	0.465	0.471	0.48	0.49	0.501	0.509	0.516	0.522	0.528	0.533	0.54	0.55	0.563
G03	Sample	Dilution_45%	0.45	DMSO	Lycopene	Standard_Development	Run094	Standard_Measurement	Plate_01	Clariostar_Study	MB	Biofoundry_,_London	Linear_Dilution_Pattern_V2	0.401	0.402	0.398	0.394	0.389	0.385	0.381	0.381	0.382	0.381	0.382	0.379	0.373	0.368	0.361	0.356	0.352	0.35	0.347	0.344	0.342	0.342	0.343	0.345	0.349	0.355	0.362	0.369	0.376	0.381	0.385	0.389	0.392	0.397	0.403	0.412
G04	Sample	Dilution_25%	0.25	DMSO	Lycopene	Standard_Development	Run094	Standard_Measurement	Plate_01	Clariostar_Study	MB	Biofoundry_,_London	Linear_Dilution_Pattern_V2	0.263	0.261	0.258	0.252	0.247	0.244	0.24	0.239	0.239	0.238	0.236	0.233	0.229	0.223	0.219	0.215	0.212	0.209	0.207	0.205	0.203	0.203	0.204	0.206	0.208	0.211	0.216	0.22	0.224	0.227	0.229	0.232	0.233	0.237	0.24	0.245
G05	Sample	Dilution_05%	0.0499999999999999	DMSO	Lycopene	Standard_Development	Run094	Standard_Measurement	Plate_01	Clariostar_Study	MB	Biofoundry_,_London	Linear_Dilution_Pattern_V2	0.133	0.13	0.126	0.122	0.118	0.115	0.111	0.109	0.106	0.103	0.101	0.097	0.093	0.09	0.086	0.083	0.08	0.078	0.077	0.076	0.075	0.074	0.074	0.074	0.075	0.075	0.077	0.078	0.079	0.079	0.08	0.081	0.082	0.083	0.084	0.085
G06	Sample	Dilution_85%	0.85	DMSO	Lycopene	Standard_Development	Run094	Standard_Measurement	Plate_01	Clariostar_Study	MB	Biofoundry_,_London	Linear_Dilution_Pattern_V2	0.609	0.609	0.607	0.601	0.594	0.592	0.589	0.589	0.593	0.597	0.6	0.6	0.595	0.586	0.576	0.569	0.563	0.56	0.556	0.552	0.55	0.548	0.551	0.557	0.567	0.578	0.593	0.605	0.617	0.628	0.636	0.643	0.65	0.659	0.672	0.689
G07	Sample	Dilution_65%	0.65	DMSO	Lycopene	Standard_Development	Run094	Standard_Measurement	Plate_01	Clariostar_Study	MB	Biofoundry_,_London	Linear_Dilution_Pattern_V2	0.527	0.527	0.523	0.518	0.512	0.509	0.506	0.506	0.508	0.511	0.514	0.511	0.506	0.498	0.49	0.485	0.482	0.477	0.473	0.471	0.468	0.468	0.47	0.473	0.48	0.489	0.5	0.509	0.519	0.527	0.532	0.537	0.542	0.549	0.558	0.57
G08	Sample	Dilution_45%	0.45	DMSO	Lycopene	Standard_Development	Run094	Standard_Measurement	Plate_01	Clariostar_Study	MB	Biofoundry_,_London	Linear_Dilution_Pattern_V2	0.367	0.366	0.364	0.359	0.354	0.35	0.347	0.346	0.347	0.347	0.348	0.345	0.341	0.336	0.33	0.325	0.321	0.318	0.316	0.313	0.311	0.311	0.312	0.315	0.32	0.326	0.334	0.341	0.348	0.353	0.357	0.361	0.366	0.371	0.379	0.387
G09	Sample	Dilution_25%	0.25	DMSO	Lycopene	Standard_Development	Run094	Standard_Measurement	Plate_01	Clariostar_Study	MB	Biofoundry_,_London	Linear_Dilution_Pattern_V2	0.256	0.254	0.251	0.246	0.241	0.238	0.234	0.233	0.232	0.23	0.23	0.227	0.223	0.219	0.213	0.21	0.207	0.204	0.202	0.2	0.199	0.198	0.199	0.201	0.203	0.207	0.213	0.217	0.22	0.223	0.225	0.228	0.23	0.233	0.237	0.242
G10	Sample	Dilution_05%	0.0499999999999999	DMSO	Lycopene	Standard_Development	Run094	Standard_Measurement	Plate_01	Clariostar_Study	MB	Biofoundry_,_London	Linear_Dilution_Pattern_V2	0.135	0.132	0.127	0.122	0.117	0.115	0.11	0.109	0.106	0.104	0.101	0.097	0.093	0.09	0.086	0.083	0.081	0.079	0.077	0.075	0.075	0.074	0.075	0.075	0.075	0.076	0.078	0.079	0.079	0.08	0.081	0.082	0.083	0.084	0.085	0.086
G11	Blank	DMSO_Blank		DMSO		Standard_Development	Run094	Standard_Measurement	Plate_01	Clariostar_Study	MB	Biofoundry_,_London	Linear_Dilution_Pattern_V2	0.114	0.111	0.106	0.101	0.097	0.093	0.089	0.087	0.084	0.081	0.078	0.074	0.07	0.067	0.063	0.061	0.06	0.058	0.056	0.054	0.053	0.053	0.052	0.052	0.051	0.051	0.051	0.05	0.049	0.049	0.048	0.048	0.048	0.046	0.046	0.045
G12	Blank	DMSO_Blank		DMSO		Standard_Development	Run094	Standard_Measurement	Plate_01	Clariostar_Study	MB	Biofoundry_,_London	Linear_Dilution_Pattern_V2	0.112	0.109	0.105	0.101	0.097	0.094	0.09	0.088	0.084	0.08	0.077	0.073	0.07	0.067	0.063	0.061	0.059	0.057	0.056	0.055	0.053	0.053	0.052	0.052	0.051	0.051	0.051	0.05	0.049	0.049	0.048	0.048	0.047	0.047	0.046	0.045
H01	Sample	Dilution_85%	0.85	DMSO	Lycopene	Standard_Development	Run094	Standard_Measurement	Plate_01	Clariostar_Study	MB	Biofoundry_,_London	Linear_Dilution_Pattern_V2	0.641	0.643	0.64	0.635	0.629	0.626	0.622	0.621	0.626	0.626	0.629	0.625	0.618	0.611	0.601	0.593	0.587	0.583	0.579	0.575	0.571	0.572	0.574	0.579	0.586	0.597	0.611	0.621	0.633	0.643	0.649	0.656	0.662	0.67	0.681	0.697
H02	Sample	Dilution_65%	0.65	DMSO	Lycopene	Standard_Development	Run094	Standard_Measurement	Plate_01	Clariostar_Study	MB	Biofoundry_,_London	Linear_Dilution_Pattern_V2	0.528	0.528	0.526	0.522	0.516	0.512	0.51	0.509	0.51	0.511	0.512	0.509	0.505	0.499	0.49	0.483	0.48	0.475	0.472	0.469	0.466	0.466	0.467	0.471	0.477	0.484	0.496	0.505	0.513	0.52	0.526	0.53	0.535	0.542	0.551	0.562
H03	Sample	Dilution_45%	0.45	DMSO	Lycopene	Standard_Development	Run094	Standard_Measurement	Plate_01	Clariostar_Study	MB	Biofoundry_,_London	Linear_Dilution_Pattern_V2	0.381	0.38	0.376	0.371	0.367	0.363	0.36	0.358	0.359	0.359	0.359	0.356	0.351	0.344	0.338	0.333	0.33	0.326	0.324	0.321	0.319	0.319	0.32	0.323	0.327	0.334	0.341	0.348	0.355	0.36	0.364	0.368	0.372	0.377	0.384	0.393
H04	Sample	Dilution_25%	0.25	DMSO	Lycopene	Standard_Development	Run094	Standard_Measurement	Plate_01	Clariostar_Study	MB	Biofoundry_,_London	Linear_Dilution_Pattern_V2	0.258	0.255	0.251	0.247	0.242	0.238	0.233	0.233	0.231	0.23	0.228	0.224	0.22	0.215	0.208	0.206	0.203	0.2	0.198	0.196	0.194	0.193	0.194	0.196	0.199	0.202	0.207	0.21	0.214	0.217	0.219	0.221	0.224	0.226	0.23	0.234
H05	Sample	Dilution_05%	0.0499999999999999	DMSO	Lycopene	Standard_Development	Run094	Standard_Measurement	Plate_01	Clariostar_Study	MB	Biofoundry_,_London	Linear_Dilution_Pattern_V2	0.141	0.137	0.133	0.128	0.123	0.121	0.116	0.114	0.111	0.108	0.104	0.1	0.096	0.092	0.088	0.086	0.083	0.08	0.079	0.077	0.076	0.076	0.076	0.076	0.076	0.077	0.079	0.08	0.081	0.082	0.082	0.083	0.084	0.085	0.086	0.086
H06	Sample	Dilution_85%	0.85	DMSO	Lycopene	Standard_Development	Run094	Standard_Measurement	Plate_01	Clariostar_Study	MB	Biofoundry_,_London	Linear_Dilution_Pattern_V2	0.609	0.61	0.606	0.603	0.597	0.592	0.589	0.59	0.594	0.598	0.602	0.6	0.593	0.587	0.576	0.568	0.563	0.559	0.555	0.553	0.549	0.548	0.551	0.557	0.566	0.578	0.592	0.605	0.617	0.627	0.635	0.643	0.65	0.659	0.672	0.689
H07	Sample	Dilution_65%	0.65	DMSO	Lycopene	Standard_Development	Run094	Standard_Measurement	Plate_01	Clariostar_Study	MB	Biofoundry_,_London	Linear_Dilution_Pattern_V2	0.483	0.483	0.48	0.475	0.47	0.467	0.463	0.463	0.465	0.468	0.469	0.466	0.462	0.456	0.448	0.442	0.437	0.434	0.429	0.426	0.424	0.425	0.427	0.432	0.437	0.447	0.458	0.468	0.478	0.487	0.492	0.498	0.504	0.51	0.521	0.535
H08	Sample	Dilution_45%	0.45	DMSO	Lycopene	Standard_Development	Run094	Standard_Measurement	Plate_01	Clariostar_Study	MB	Biofoundry_,_London	Linear_Dilution_Pattern_V2	0.364	0.362	0.357	0.355	0.35	0.346	0.342	0.341	0.342	0.343	0.341	0.338	0.332	0.326	0.321	0.316	0.312	0.309	0.306	0.304	0.302	0.302	0.304	0.307	0.311	0.318	0.326	0.334	0.339	0.345	0.349	0.354	0.358	0.363	0.371	0.38
H09	Sample	Dilution_25%	0.25	DMSO	Lycopene	Standard_Development	Run094	Standard_Measurement	Plate_01	Clariostar_Study	MB	Biofoundry_,_London	Linear_Dilution_Pattern_V2	0.254	0.251	0.247	0.243	0.237	0.234	0.23	0.228	0.227	0.226	0.223	0.22	0.216	0.211	0.205	0.202	0.199	0.196	0.194	0.193	0.191	0.191	0.192	0.193	0.196	0.199	0.204	0.208	0.211	0.214	0.216	0.22	0.222	0.224	0.229	0.234
H10	Sample	Dilution_05%	0.0499999999999999	DMSO	Lycopene	Standard_Development	Run094	Standard_Measurement	Plate_01	Clariostar_Study	MB	Biofoundry_,_London	Linear_Dilution_Pattern_V2	0.136	0.133	0.129	0.125	0.119	0.115	0.111	0.11	0.107	0.105	0.102	0.098	0.094	0.09	0.086	0.083	0.081	0.078	0.077	0.075	0.074	0.073	0.073	0.074	0.075	0.076	0.077	0.077	0.079	0.079	0.079	0.081	0.082	0.083	0.083	0.084
H11	Blank	DMSO_Blank		DMSO		Standard_Development	Run094	Standard_Measurement	Plate_01	Clariostar_Study	MB	Biofoundry_,_London	Linear_Dilution_Pattern_V2	0.121	0.119	0.114	0.11	0.105	0.102	0.097	0.095	0.092	0.088	0.084	0.08	0.076	0.073	0.07	0.067	0.065	0.063	0.061	0.059	0.058	0.057	0.057	0.056	0.055	0.055	0.055	0.054	0.053	0.053	0.052	0.052	0.052	0.051	0.05	0.049
H12	Blank	DMSO_Blank		DMSO		Standard_Development	Run094	Standard_Measurement	Plate_01	Clariostar_Study	MB	Biofoundry_,_London	Linear_Dilution_Pattern_V2	0.116	0.113	0.109	0.104	0.101	0.098	0.093	0.09	0.087	0.084	0.079	0.075	0.071	0.068	0.065	0.062	0.06	0.058	0.057	0.055	0.053	0.052	0.052	0.052	0.051	0.05	0.051	0.05	0.05	0.049	0.048	0.048	0.048	0.047	0.046	0.045
A01	Sample	Dilution_100%	1.0	DMSO	Lycopene	Standard_Development	Run094	Standard_Measurement	Plate_01	Clariostar_Study	MB	Biofoundry_,_London	Linear_Dilution_Pattern_V2	0.715	0.717	0.714	0.71	0.705	0.701	0.697	0.696	0.7	0.705	0.705	0.704	0.695	0.686	0.68	0.672	0.665	0.658	0.655	0.651	0.648	0.648	0.65	0.655	0.666	0.679	0.694	0.709	0.723	0.734	0.743	0.751	0.759	0.769	0.783	0.802
A02	Sample	Dilution_80%	0.8	DMSO	Lycopene	Standard_Development	Run094	Standard_Measurement	Plate_01	Clariostar_Study	MB	Biofoundry_,_London	Linear_Dilution_Pattern_V2	0.625	0.627	0.624	0.621	0.616	0.612	0.609	0.607	0.61	0.612	0.611	0.611	0.603	0.595	0.588	0.581	0.574	0.57	0.566	0.564	0.562	0.561	0.562	0.566	0.574	0.584	0.596	0.609	0.62	0.628	0.635	0.64	0.646	0.654	0.666	0.681
A03	Sample	Dilution_60%	0.6	DMSO	Lycopene	Standard_Development	Run094	Standard_Measurement	Plate_01	Clariostar_Study	MB	Biofoundry_,_London	Linear_Dilution_Pattern_V2	0.517	0.516	0.512	0.509	0.506	0.503	0.5	0.498	0.498	0.499	0.498	0.496	0.49	0.483	0.478	0.471	0.467	0.461	0.46	0.456	0.455	0.453	0.455	0.457	0.463	0.471	0.48	0.489	0.497	0.503	0.509	0.513	0.517	0.524	0.533	0.545
A04	Sample	Dilution_40%	0.4	DMSO	Lycopene	Standard_Development	Run094	Standard_Measurement	Plate_01	Clariostar_Study	MB	Biofoundry_,_London	Linear_Dilution_Pattern_V2	0.35	0.349	0.346	0.343	0.34	0.337	0.332	0.328	0.328	0.327	0.325	0.324	0.318	0.312	0.309	0.303	0.298	0.294	0.293	0.291	0.29	0.29	0.29	0.292	0.295	0.301	0.308	0.315	0.32	0.325	0.329	0.332	0.336	0.341	0.347	0.356
A05	Sample	Dilution_20%	0.2	DMSO	Lycopene	Standard_Development	Run094	Standard_Measurement	Plate_01	Clariostar_Study	MB	Biofoundry_,_London	Linear_Dilution_Pattern_V2	0.226	0.223	0.22	0.217	0.213	0.208	0.205	0.202	0.2	0.198	0.194	0.192	0.187	0.182	0.179	0.174	0.171	0.168	0.167	0.165	0.165	0.165	0.165	0.166	0.169	0.172	0.175	0.179	0.182	0.185	0.187	0.188	0.191	0.194	0.198	0.203
A06	Sample	Dilution_100%	1.0	DMSO	Lycopene	Standard_Development	Run094	Standard_Measurement	Plate_01	Clariostar_Study	MB	Biofoundry_,_London	Linear_Dilution_Pattern_V2	0.679	0.678	0.673	0.67	0.667	0.662	0.66	0.659	0.662	0.668	0.67	0.67	0.661	0.653	0.646	0.637	0.631	0.626	0.621	0.617	0.616	0.616	0.619	0.624	0.634	0.65	0.666	0.683	0.698	0.709	0.72	0.726	0.735	0.748	0.765	0.786
A07	Sample	Dilution_80%	0.8	DMSO	Lycopene	Standard_Development	Run094	Standard_Measurement	Plate_01	Clariostar_Study	MB	Biofoundry_,_London	Linear_Dilution_Pattern_V2	0.583	0.582	0.579	0.574	0.568	0.566	0.563	0.562	0.565	0.569	0.569	0.57	0.561	0.553	0.547	0.54	0.535	0.528	0.527	0.523	0.521	0.522	0.524	0.529	0.537	0.549	0.561	0.575	0.586	0.595	0.604	0.61	0.616	0.625	0.637	0.655
A08	Sample	Dilution_60%	0.6	DMSO	Lycopene	Standard_Development	Run094	Standard_Measurement	Plate_01	Clariostar_Study	MB	Biofoundry_,_London	Linear_Dilution_Pattern_V2	0.46	0.459	0.456	0.453	0.448	0.444	0.44	0.439	0.44	0.442	0.441	0.438	0.433	0.427	0.422	0.415	0.409	0.405	0.404	0.401	0.399	0.399	0.401	0.403	0.41	0.42	0.429	0.439	0.447	0.454	0.46	0.465	0.47	0.478	0.487	0.5
A09	Sample	Dilution_40%	0.4	DMSO	Lycopene	Standard_Development	Run094	Standard_Measurement	Plate_01	Clariostar_Study	MB	Biofoundry_,_London	Linear_Dilution_Pattern_V2	0.35	0.348	0.344	0.34	0.337	0.333	0.329	0.327	0.327	0.327	0.325	0.322	0.316	0.31	0.306	0.301	0.296	0.292	0.29	0.288	0.288	0.287	0.288	0.29	0.294	0.3	0.306	0.313	0.319	0.323	0.328	0.331	0.334	0.338	0.345	0.353
A10	Sample	Dilution_20%	0.2	DMSO	Lycopene	Standard_Development	Run094	Standard_Measurement	Plate_01	Clariostar_Study	MB	Biofoundry_,_London	Linear_Dilution_Pattern_V2	0.22	0.218	0.214	0.21	0.206	0.202	0.198	0.195	0.195	0.193	0.189	0.187	0.183	0.177	0.174	0.171	0.168	0.164	0.163	0.161	0.161	0.161	0.162	0.163	0.165	0.169	0.172	0.176	0.179	0.182	0.184	0.187	0.188	0.192	0.196	0.201
A11	Blank	DMSO_Blank		DMSO		Standard_Development	Run094	Standard_Measurement	Plate_01	Clariostar_Study	MB	Biofoundry_,_London	Linear_Dilution_Pattern_V2	0.113	0.109	0.105	0.102	0.099	0.096	0.091	0.088	0.085	0.08	0.076	0.073	0.07	0.066	0.064	0.061	0.059	0.056	0.056	0.054	0.054	0.054	0.053	0.051	0.051	0.05	0.05	0.05	0.05	0.048	0.048	0.048	0.048	0.048	0.048	0.047
A12	Blank	DMSO_Blank		DMSO		Standard_Development	Run094	Standard_Measurement	Plate_01	Clariostar_Study	MB	Biofoundry_,_London	Linear_Dilution_Pattern_V2	0.114	0.111	0.107	0.104	0.101	0.097	0.094	0.089	0.085	0.081	0.076	0.073	0.07	0.067	0.064	0.061	0.059	0.056	0.056	0.055	0.054	0.053	0.052	0.051	0.05	0.051	0.05	0.049	0.048	0.048	0.048	0.047	0.047	0.047	0.047	0.047
B01	Sample	Dilution_100%	1.0	DMSO	Lycopene	Standard_Development	Run094	Standard_Measurement	Plate_01	Clariostar_Study	MB	Biofoundry_,_London	Linear_Dilution_Pattern_V2	0.696	0.693	0.692	0.688	0.682	0.68	0.676	0.677	0.679	0.684	0.686	0.685	0.679	0.669	0.66	0.653	0.648	0.641	0.637	0.634	0.631	0.631	0.634	0.64	0.65	0.664	0.68	0.694	0.709	0.72	0.729	0.736	0.745	0.756	0.771	0.79
B02	Sample	Dilution_80%	0.8	DMSO	Lycopene	Standard_Development	Run094	Standard_Measurement	Plate_01	Clariostar_Study	MB	Biofoundry_,_London	Linear_Dilution_Pattern_V2	0.601	0.601	0.597	0.595	0.591	0.587	0.584	0.584	0.585	0.59	0.59	0.588	0.582	0.574	0.567	0.56	0.554	0.549	0.547	0.543	0.541	0.54	0.543	0.546	0.554	0.566	0.579	0.592	0.603	0.612	0.618	0.624	0.63	0.639	0.651	0.667
B03	Sample	Dilution_60%	0.6	DMSO	Lycopene	Standard_Development	Run094	Standard_Measurement	Plate_01	Clariostar_Study	MB	Biofoundry_,_London	Linear_Dilution_Pattern_V2	0.469	0.469	0.467	0.464	0.461	0.457	0.452	0.451	0.452	0.454	0.453	0.45	0.443	0.438	0.432	0.426	0.422	0.416	0.414	0.411	0.411	0.411	0.412	0.414	0.42	0.429	0.438	0.448	0.457	0.464	0.47	0.474	0.479	0.486	0.495	0.508
B04	Sample	Dilution_40%	0.4	DMSO	Lycopene	Standard_Development	Run094	Standard_Measurement	Plate_01	Clariostar_Study	MB	Biofoundry_,_London	Linear_Dilution_Pattern_V2	0.398	0.398	0.395	0.391	0.387	0.385	0.38	0.378	0.379	0.378	0.377	0.374	0.369	0.363	0.359	0.353	0.35	0.345	0.343	0.342	0.34	0.339	0.339	0.341	0.344	0.35	0.355	0.36	0.365	0.37	0.373	0.375	0.378	0.382	0.388	0.395
B05	Sample	Dilution_20%	0.2	DMSO	Lycopene	Standard_Development	Run094	Standard_Measurement	Plate_01	Clariostar_Study	MB	Biofoundry_,_London	Linear_Dilution_Pattern_V2	0.224	0.22	0.217	0.214	0.211	0.207	0.204	0.201	0.199	0.197	0.195	0.193	0.188	0.184	0.18	0.176	0.174	0.17	0.169	0.168	0.167	0.168	0.168	0.17	0.172	0.175	0.179	0.183	0.186	0.189	0.191	0.193	0.196	0.199	0.203	0.208
B06	Sample	Dilution_100%	1.0	DMSO	Lycopene	Standard_Development	Run094	Standard_Measurement	Plate_01	Clariostar_Study	MB	Biofoundry_,_London	Linear_Dilution_Pattern_V2	0.763	0.764	0.762	0.761	0.754	0.75	0.75	0.75	0.752	0.756	0.759	0.76	0.751	0.744	0.736	0.727	0.719	0.712	0.711	0.708	0.704	0.703	0.705	0.709	0.719	0.732	0.747	0.762	0.774	0.786	0.795	0.801	0.807	0.817	0.832	0.852
B07	Sample	Dilution_80%	0.8	DMSO	Lycopene	Standard_Development	Run094	Standard_Measurement	Plate_01	Clariostar_Study	MB	Biofoundry_,_London	Linear_Dilution_Pattern_V2	0.601	0.601	0.598	0.596	0.59	0.587	0.585	0.583	0.586	0.59	0.592	0.591	0.584	0.577	0.57	0.561	0.556	0.551	0.549	0.545	0.544	0.544	0.544	0.548	0.557	0.568	0.581	0.593	0.604	0.612	0.62	0.626	0.632	0.64	0.652	0.668
B08	Sample	Dilution_60%	0.6	DMSO	Lycopene	Standard_Development	Run094	Standard_Measurement	Plate_01	Clariostar_Study	MB	Biofoundry_,_London	Linear_Dilution_Pattern_V2	0.463	0.461	0.458	0.455	0.451	0.447	0.444	0.444	0.446	0.447	0.446	0.445	0.439	0.433	0.428	0.422	0.418	0.412	0.41	0.406	0.406	0.406	0.408	0.411	0.417	0.426	0.435	0.446	0.454	0.461	0.466	0.471	0.476	0.482	0.492	0.505
B09	Sample	Dilution_40%	0.4	DMSO	Lycopene	Standard_Development	Run094	Standard_Measurement	Plate_01	Clariostar_Study	MB	Biofoundry_,_London	Linear_Dilution_Pattern_V2	0.352	0.35	0.347	0.343	0.339	0.336	0.333	0.331	0.331	0.33	0.329	0.326	0.32	0.316	0.312	0.307	0.303	0.3	0.297	0.295	0.294	0.294	0.295	0.297	0.301	0.306	0.313	0.319	0.325	0.329	0.333	0.336	0.34	0.345	0.351	0.36
B10	Sample	Dilution_20%	0.2	DMSO	Lycopene	Standard_Development	Run094	Standard_Measurement	Plate_01	Clariostar_Study	MB	Biofoundry_,_London	Linear_Dilution_Pattern_V2	0.217	0.214	0.21	0.207	0.204	0.2	0.196	0.193	0.192	0.189	0.188	0.185	0.18	0.176	0.172	0.168	0.165	0.162	0.161	0.159	0.159	0.159	0.16	0.161	0.164	0.167	0.171	0.175	0.178	0.182	0.184	0.186	0.189	0.192	0.196	0.202
B11	Blank	DMSO_Blank		DMSO		Standard_Development	Run094	Standard_Measurement	Plate_01	Clariostar_Study	MB	Biofoundry_,_London	Linear_Dilution_Pattern_V2	0.119	0.116	0.112	0.109	0.105	0.102	0.099	0.094	0.091	0.087	0.083	0.079	0.076	0.073	0.071	0.069	0.066	0.063	0.062	0.06	0.06	0.06	0.059	0.057	0.056	0.056	0.056	0.056	0.055	0.054	0.054	0.054	0.054	0.053	0.053	0.052
B12	Blank	DMSO_Blank		DMSO		Standard_Development	Run094	Standard_Measurement	Plate_01	Clariostar_Study	MB	Biofoundry_,_London	Linear_Dilution_Pattern_V2	0.115	0.111	0.107	0.105	0.102	0.098	0.094	0.091	0.087	0.083	0.078	0.076	0.073	0.069	0.067	0.064	0.063	0.06	0.059	0.057	0.057	0.057	0.056	0.055	0.054	0.054	0.054	0.053	0.053	0.052	0.052	0.052	0.051	0.051	0.051	0.051
C01	Sample	Dilution_95%	0.95	DMSO	Lycopene	Standard_Development	Run094	Standard_Measurement	Plate_01	Clariostar_Study	MB	Biofoundry_,_London	Linear_Dilution_Pattern_V2	0.682	0.681	0.679	0.676	0.672	0.668	0.665	0.664	0.668	0.671	0.675	0.673	0.666	0.656	0.65	0.641	0.635	0.629	0.625	0.622	0.621	0.62	0.622	0.627	0.635	0.649	0.662	0.678	0.691	0.702	0.709	0.715	0.723	0.733	0.747	0.765
C02	Sample	Dilution_75%	0.75	DMSO	Lycopene	Standard_Development	Run094	Standard_Measurement	Plate_01	Clariostar_Study	MB	Biofoundry_,_London	Linear_Dilution_Pattern_V2	0.558	0.558	0.555	0.551	0.545	0.542	0.539	0.538	0.541	0.543	0.545	0.542	0.534	0.526	0.521	0.514	0.508	0.504	0.501	0.498	0.496	0.496	0.499	0.502	0.51	0.522	0.533	0.545	0.555	0.564	0.571	0.577	0.584	0.592	0.603	0.619
C03	Sample	Dilution_55%	0.55	DMSO	Lycopene	Standard_Development	Run094	Standard_Measurement	Plate_01	Clariostar_Study	MB	Biofoundry_,_London	Linear_Dilution_Pattern_V2	0.441	0.44	0.437	0.435	0.43	0.426	0.424	0.421	0.421	0.422	0.422	0.42	0.415	0.408	0.403	0.398	0.393	0.389	0.387	0.384	0.382	0.383	0.384	0.386	0.392	0.4	0.409	0.419	0.427	0.433	0.439	0.444	0.448	0.455	0.463	0.475
C04	Sample	Dilution_35%	0.35	DMSO	Lycopene	Standard_Development	Run094	Standard_Measurement	Plate_01	Clariostar_Study	MB	Biofoundry_,_London	Linear_Dilution_Pattern_V2	0.324	0.321	0.318	0.314	0.31	0.307	0.303	0.301	0.3	0.299	0.298	0.295	0.291	0.284	0.28	0.276	0.272	0.268	0.266	0.264	0.264	0.263	0.264	0.266	0.27	0.275	0.28	0.286	0.291	0.294	0.298	0.301	0.304	0.309	0.313	0.321
C05	Sample	Dilution_15%	0.15	DMSO	Lycopene	Standard_Development	Run094	Standard_Measurement	Plate_01	Clariostar_Study	MB	Biofoundry_,_London	Linear_Dilution_Pattern_V2	0.186	0.184	0.181	0.178	0.175	0.171	0.168	0.164	0.162	0.16	0.157	0.154	0.151	0.146	0.143	0.139	0.136	0.133	0.133	0.131	0.132	0.131	0.132	0.133	0.134	0.137	0.141	0.144	0.147	0.149	0.152	0.154	0.157	0.16	0.164	0.169
C06	Sample	Dilution_95%	0.95	DMSO	Lycopene	Standard_Development	Run094	Standard_Measurement	Plate_01	Clariostar_Study	MB	Biofoundry_,_London	Linear_Dilution_Pattern_V2	0.663	0.662	0.66	0.657	0.652	0.647	0.646	0.644	0.646	0.652	0.655	0.654	0.648	0.639	0.633	0.627	0.619	0.612	0.609	0.606	0.603	0.605	0.608	0.612	0.621	0.634	0.649	0.665	0.679	0.69	0.698	0.706	0.714	0.725	0.739	0.759
C07	Sample	Dilution_75%	0.75	DMSO	Lycopene	Standard_Development	Run094	Standard_Measurement	Plate_01	Clariostar_Study	MB	Biofoundry_,_London	Linear_Dilution_Pattern_V2	0.551	0.549	0.547	0.542	0.538	0.533	0.53	0.529	0.532	0.534	0.536	0.535	0.528	0.521	0.516	0.508	0.504	0.498	0.494	0.492	0.491	0.491	0.493	0.497	0.504	0.515	0.527	0.539	0.55	0.559	0.566	0.573	0.579	0.588	0.599	0.615
C08	Sample	Dilution_55%	0.55	DMSO	Lycopene	Standard_Development	Run094	Standard_Measurement	Plate_01	Clariostar_Study	MB	Biofoundry_,_London	Linear_Dilution_Pattern_V2	0.434	0.433	0.43	0.427	0.423	0.419	0.416	0.414	0.415	0.415	0.415	0.413	0.407	0.402	0.397	0.391	0.386	0.382	0.379	0.376	0.376	0.376	0.377	0.379	0.386	0.393	0.402	0.412	0.419	0.426	0.432	0.436	0.44	0.446	0.455	0.467
C09	Sample	Dilution_35%	0.35	DMSO	Lycopene	Standard_Development	Run094	Standard_Measurement	Plate_01	Clariostar_Study	MB	Biofoundry_,_London	Linear_Dilution_Pattern_V2	0.322	0.32	0.316	0.313	0.308	0.304	0.3	0.299	0.299	0.298	0.295	0.293	0.289	0.283	0.278	0.274	0.271	0.266	0.265	0.263	0.261	0.261	0.261	0.263	0.267	0.272	0.278	0.284	0.288	0.292	0.296	0.299	0.302	0.306	0.311	0.318
C10	Sample	Dilution_15%	0.15	DMSO	Lycopene	Standard_Development	Run094	Standard_Measurement	Plate_01	Clariostar_Study	MB	Biofoundry_,_London	Linear_Dilution_Pattern_V2	0.184	0.181	0.178	0.174	0.17	0.167	0.162	0.159	0.158	0.156	0.153	0.15	0.146	0.142	0.138	0.135	0.132	0.128	0.128	0.126	0.126	0.126	0.127	0.128	0.13	0.133	0.136	0.14	0.143	0.146	0.148	0.15	0.153	0.156	0.16	0.165
C11	Blank	DMSO_Blank		DMSO		Standard_Development	Run094	Standard_Measurement	Plate_01	Clariostar_Study	MB	Biofoundry_,_London	Linear_Dilution_Pattern_V2	0.117	0.113	0.11	0.107	0.103	0.1	0.095	0.091	0.088	0.084	0.08	0.076	0.072	0.069	0.067	0.064	0.061	0.058	0.057	0.056	0.056	0.055	0.054	0.053	0.052	0.052	0.051	0.051	0.051	0.05	0.05	0.05	0.05	0.049	0.049	0.049
C12	Blank	DMSO_Blank		DMSO		Standard_Development	Run094	Standard_Measurement	Plate_01	Clariostar_Study	MB	Biofoundry_,_London	Linear_Dilution_Pattern_V2	0.112	0.109	0.104	0.102	0.099	0.095	0.091	0.087	0.084	0.08	0.076	0.072	0.068	0.065	0.063	0.06	0.058	0.055	0.055	0.053	0.053	0.052	0.052	0.051	0.05	0.05	0.049	0.049	0.049	0.048	0.048	0.048	0.047	0.047	0.047	0.046
D01	Sample	Dilution_95%	0.95	DMSO	Lycopene	Standard_Development	Run094	Standard_Measurement	Plate_01	Clariostar_Study	MB	Biofoundry_,_London	Linear_Dilution_Pattern_V2	0.699	0.698	0.697	0.694	0.689	0.686	0.683	0.682	0.686	0.69	0.692	0.69	0.681	0.674	0.668	0.659	0.653	0.647	0.643	0.638	0.637	0.636	0.638	0.643	0.652	0.666	0.68	0.695	0.706	0.717	0.726	0.733	0.739	0.75	0.762	0.78
D02	Sample	Dilution_75%	0.75	DMSO	Lycopene	Standard_Development	Run094	Standard_Measurement	Plate_01	Clariostar_Study	MB	Biofoundry_,_London	Linear_Dilution_Pattern_V2	0.574	0.573	0.57	0.566	0.562	0.558	0.556	0.554	0.556	0.558	0.561	0.559	0.551	0.544	0.537	0.53	0.524	0.519	0.517	0.514	0.512	0.512	0.514	0.518	0.526	0.536	0.549	0.56	0.571	0.58	0.586	0.593	0.598	0.607	0.618	0.634
D03	Sample	Dilution_55%	0.55	DMSO	Lycopene	Standard_Development	Run094	Standard_Measurement	Plate_01	Clariostar_Study	MB	Biofoundry_,_London	Linear_Dilution_Pattern_V2	0.436	0.434	0.431	0.428	0.424	0.42	0.417	0.415	0.416	0.417	0.417	0.415	0.409	0.403	0.398	0.392	0.387	0.382	0.38	0.378	0.377	0.377	0.377	0.381	0.387	0.395	0.404	0.413	0.421	0.428	0.433	0.437	0.443	0.449	0.458	0.469
D04	Sample	Dilution_35%	0.35	DMSO	Lycopene	Standard_Development	Run094	Standard_Measurement	Plate_01	Clariostar_Study	MB	Biofoundry_,_London	Linear_Dilution_Pattern_V2	0.328	0.325	0.323	0.319	0.315	0.312	0.308	0.306	0.305	0.305	0.303	0.3	0.295	0.29	0.285	0.281	0.278	0.274	0.271	0.269	0.268	0.268	0.269	0.271	0.274	0.28	0.285	0.291	0.296	0.3	0.302	0.306	0.309	0.313	0.318	0.326
D05	Sample	Dilution_15%	0.15	DMSO	Lycopene	Standard_Development	Run094	Standard_Measurement	Plate_01	Clariostar_Study	MB	Biofoundry_,_London	Linear_Dilution_Pattern_V2	0.187	0.183	0.18	0.177	0.173	0.169	0.165	0.163	0.161	0.159	0.156	0.154	0.149	0.145	0.142	0.138	0.135	0.132	0.131	0.13	0.129	0.129	0.13	0.131	0.134	0.137	0.14	0.142	0.145	0.147	0.15	0.153	0.154	0.158	0.161	0.165
D06	Sample	Dilution_95%	0.95	DMSO	Lycopene	Standard_Development	Run094	Standard_Measurement	Plate_01	Clariostar_Study	MB	Biofoundry_,_London	Linear_Dilution_Pattern_V2	0.705	0.707	0.703	0.699	0.695	0.691	0.688	0.688	0.691	0.696	0.7	0.7	0.691	0.684	0.676	0.668	0.661	0.655	0.651	0.647	0.645	0.645	0.648	0.651	0.662	0.675	0.689	0.705	0.719	0.729	0.737	0.744	0.75	0.761	0.775	0.796
D07	Sample	Dilution_75%	0.75	DMSO	Lycopene	Standard_Development	Run094	Standard_Measurement	Plate_01	Clariostar_Study	MB	Biofoundry_,_London	Linear_Dilution_Pattern_V2	0.57	0.57	0.567	0.562	0.557	0.553	0.549	0.549	0.552	0.555	0.558	0.557	0.549	0.542	0.537	0.529	0.524	0.518	0.516	0.513	0.511	0.511	0.512	0.517	0.525	0.535	0.547	0.559	0.57	0.579	0.587	0.593	0.599	0.607	0.618	0.635
D08	Sample	Dilution_55%	0.55	DMSO	Lycopene	Standard_Development	Run094	Standard_Measurement	Plate_01	Clariostar_Study	MB	Biofoundry_,_London	Linear_Dilution_Pattern_V2	0.444	0.443	0.44	0.435	0.431	0.427	0.425	0.423	0.424	0.424	0.425	0.424	0.419	0.412	0.407	0.401	0.396	0.392	0.39	0.387	0.386	0.386	0.387	0.39	0.395	0.402	0.412	0.422	0.429	0.436	0.442	0.445	0.45	0.456	0.464	0.477
D09	Sample	Dilution_35%	0.35	DMSO	Lycopene	Standard_Development	Run094	Standard_Measurement	Plate_01	Clariostar_Study	MB	Biofoundry_,_London	Linear_Dilution_Pattern_V2	0.317	0.314	0.311	0.308	0.302	0.299	0.295	0.293	0.294	0.295	0.292	0.29	0.285	0.279	0.275	0.27	0.266	0.263	0.261	0.259	0.258	0.258	0.258	0.259	0.263	0.269	0.275	0.28	0.286	0.29	0.293	0.297	0.299	0.303	0.309	0.317
D10	Sample	Dilution_15%	0.15	DMSO	Lycopene	Standard_Development	Run094	Standard_Measurement	Plate_01	Clariostar_Study	MB	Biofoundry_,_London	Linear_Dilution_Pattern_V2	0.184	0.18	0.178	0.174	0.17	0.166	0.163	0.16	0.159	0.157	0.154	0.151	0.147	0.143	0.14	0.136	0.134	0.13	0.129	0.128	0.127	0.127	0.128	0.129	0.131	0.134	0.138	0.141	0.144	0.147	0.149	0.151	0.153	0.157	0.161	0.165
D11	Blank	DMSO_Blank		DMSO		Standard_Development	Run094	Standard_Measurement	Plate_01	Clariostar_Study	MB	Biofoundry_,_London	Linear_Dilution_Pattern_V2	0.126	0.122	0.118	0.114	0.11	0.107	0.102	0.099	0.096	0.092	0.088	0.085	0.081	0.077	0.074	0.072	0.069	0.066	0.065	0.064	0.063	0.063	0.062	0.061	0.06	0.06	0.059	0.059	0.058	0.058	0.057	0.057	0.057	0.056	0.055	0.055
D12	Blank	DMSO_Blank		DMSO		Standard_Development	Run094	Standard_Measurement	Plate_01	Clariostar_Study	MB	Biofoundry_,_London	Linear_Dilution_Pattern_V2	0.11	0.107	0.104	0.101	0.098	0.095	0.091	0.087	0.084	0.08	0.076	0.072	0.068	0.065	0.063	0.06	0.058	0.055	0.054	0.053	0.053	0.052	0.051	0.051	0.05	0.05	0.049	0.049	0.049	0.048	0.047	0.047	0.047	0.047	0.046	0.046
E01	Sample	Dilution_90%	0.9	DMSO	Lycopene	Standard_Development	Run094	Standard_Measurement	Plate_01	Clariostar_Study	MB	Biofoundry_,_London	Linear_Dilution_Pattern_V2	0.683	0.686	0.685	0.679	0.674	0.668	0.666	0.667	0.671	0.675	0.675	0.674	0.665	0.658	0.65	0.642	0.636	0.631	0.627	0.622	0.62	0.62	0.622	0.626	0.634	0.645	0.659	0.673	0.685	0.695	0.702	0.709	0.715	0.724	0.735	0.752
E02	Sample	Dilution_70%	0.7	DMSO	Lycopene	Standard_Development	Run094	Standard_Measurement	Plate_01	Clariostar_Study	MB	Biofoundry_,_London	Linear_Dilution_Pattern_V2	0.529	0.529	0.526	0.523	0.517	0.513	0.51	0.509	0.511	0.514	0.515	0.514	0.506	0.499	0.492	0.486	0.481	0.477	0.474	0.469	0.468	0.468	0.47	0.475	0.482	0.492	0.503	0.514	0.525	0.533	0.54	0.546	0.551	0.558	0.569	0.584
E03	Sample	Dilution_50%	0.5	DMSO	Lycopene	Standard_Development	Run094	Standard_Measurement	Plate_01	Clariostar_Study	MB	Biofoundry_,_London	Linear_Dilution_Pattern_V2	0.41	0.41	0.408	0.404	0.401	0.397	0.394	0.392	0.392	0.391	0.391	0.389	0.384	0.377	0.372	0.367	0.364	0.359	0.356	0.354	0.354	0.354	0.355	0.358	0.363	0.37	0.377	0.386	0.393	0.399	0.403	0.408	0.412	0.418	0.426	0.438
E04	Sample	Dilution_30%	0.3	DMSO	Lycopene	Standard_Development	Run094	Standard_Measurement	Plate_01	Clariostar_Study	MB	Biofoundry_,_London	Linear_Dilution_Pattern_V2	0.292	0.289	0.285	0.282	0.278	0.275	0.27	0.268	0.268	0.267	0.264	0.262	0.258	0.252	0.248	0.244	0.241	0.236	0.235	0.234	0.233	0.233	0.233	0.234	0.238	0.243	0.247	0.253	0.257	0.26	0.263	0.266	0.269	0.272	0.277	0.284
E05	Sample	Dilution_10%	0.1	DMSO	Lycopene	Standard_Development	Run094	Standard_Measurement	Plate_01	Clariostar_Study	MB	Biofoundry_,_London	Linear_Dilution_Pattern_V2	0.156	0.154	0.15	0.146	0.142	0.139	0.134	0.132	0.131	0.129	0.125	0.122	0.118	0.114	0.111	0.108	0.105	0.102	0.101	0.1	0.099	0.099	0.1	0.101	0.102	0.105	0.107	0.109	0.111	0.113	0.115	0.117	0.118	0.121	0.123	0.127
E06	Sample	Dilution_90%	0.9	DMSO	Lycopene	Standard_Development	Run094	Standard_Measurement	Plate_01	Clariostar_Study	MB	Biofoundry_,_London	Linear_Dilution_Pattern_V2	0.646	0.645	0.642	0.639	0.634	0.63	0.627	0.626	0.63	0.634	0.637	0.635	0.63	0.622	0.614	0.607	0.601	0.596	0.592	0.588	0.586	0.586	0.588	0.593	0.602	0.614	0.628	0.642	0.654	0.665	0.674	0.68	0.688	0.697	0.71	0.728
E07	Sample	Dilution_70%	0.7	DMSO	Lycopene	Standard_Development	Run094	Standard_Measurement	Plate_01	Clariostar_Study	MB	Biofoundry_,_London	Linear_Dilution_Pattern_V2	0.532	0.531	0.528	0.524	0.519	0.516	0.513	0.512	0.514	0.517	0.517	0.517	0.511	0.504	0.498	0.492	0.487	0.481	0.479	0.476	0.474	0.474	0.476	0.48	0.487	0.497	0.508	0.521	0.53	0.539	0.546	0.551	0.556	0.564	0.575	0.59
E08	Sample	Dilution_50%	0.5	DMSO	Lycopene	Standard_Development	Run094	Standard_Measurement	Plate_01	Clariostar_Study	MB	Biofoundry_,_London	Linear_Dilution_Pattern_V2	0.408	0.407	0.404	0.401	0.397	0.393	0.39	0.389	0.389	0.389	0.391	0.39	0.383	0.377	0.372	0.366	0.363	0.358	0.355	0.353	0.353	0.352	0.353	0.356	0.361	0.368	0.377	0.385	0.392	0.398	0.403	0.407	0.411	0.417	0.425	0.436
E09	Sample	Dilution_30%	0.3	DMSO	Lycopene	Standard_Development	Run094	Standard_Measurement	Plate_01	Clariostar_Study	MB	Biofoundry_,_London	Linear_Dilution_Pattern_V2	0.287	0.284	0.281	0.278	0.275	0.27	0.267	0.264	0.263	0.262	0.261	0.258	0.253	0.249	0.244	0.24	0.237	0.233	0.232	0.23	0.229	0.229	0.229	0.23	0.234	0.238	0.243	0.248	0.253	0.256	0.259	0.261	0.264	0.268	0.272	0.279
E10	Sample	Dilution_10%	0.1	DMSO	Lycopene	Standard_Development	Run094	Standard_Measurement	Plate_01	Clariostar_Study	MB	Biofoundry_,_London	Linear_Dilution_Pattern_V2	0.156	0.153	0.149	0.146	0.142	0.138	0.134	0.132	0.13	0.127	0.124	0.121	0.117	0.113	0.11	0.106	0.104	0.1	0.1	0.099	0.099	0.098	0.099	0.1	0.101	0.103	0.105	0.108	0.11	0.112	0.114	0.116	0.118	0.12	0.122	0.126
E11	Blank	DMSO_Blank		DMSO		Standard_Development	Run094	Standard_Measurement	Plate_01	Clariostar_Study	MB	Biofoundry_,_London	Linear_Dilution_Pattern_V2	0.112	0.108	0.104	0.101	0.098	0.094	0.09	0.086	0.083	0.08	0.076	0.073	0.069	0.065	0.063	0.06	0.059	0.056	0.055	0.054	0.053	0.052	0.051	0.05	0.051	0.051	0.049	0.049	0.048	0.048	0.048	0.047	0.047	0.047	0.046	0.045
E12	Blank	DMSO_Blank		DMSO		Standard_Development	Run094	Standard_Measurement	Plate_01	Clariostar_Study	MB	Biofoundry_,_London	Linear_Dilution_Pattern_V2	0.115	0.112	0.108	0.105	0.102	0.098	0.095	0.091	0.087	0.083	0.079	0.075	0.072	0.069	0.067	0.063	0.061	0.059	0.058	0.057	0.056	0.055	0.055	0.053	0.052	0.053	0.053	0.052	0.051	0.05	0.05	0.05	0.049	0.049	0.048	0.048
F01	Sample	Dilution_90%	0.9	DMSO	Lycopene	Standard_Development	Run094	Standard_Measurement	Plate_01	Clariostar_Study	MB	Biofoundry_,_London	Linear_Dilution_Pattern_V2	0.663	0.662	0.659	0.655	0.652	0.649	0.645	0.643	0.646	0.651	0.653	0.652	0.643	0.636	0.628	0.622	0.615	0.61	0.606	0.602	0.601	0.6	0.602	0.607	0.615	0.628	0.641	0.655	0.667	0.676	0.684	0.691	0.698	0.707	0.719	0.737
F02	Sample	Dilution_70%	0.7	DMSO	Lycopene	Standard_Development	Run094	Standard_Measurement	Plate_01	Clariostar_Study	MB	Biofoundry_,_London	Linear_Dilution_Pattern_V2	0.528	0.526	0.523	0.52	0.516	0.512	0.51	0.509	0.509	0.512	0.513	0.511	0.504	0.497	0.491	0.484	0.479	0.474	0.471	0.468	0.467	0.467	0.469	0.473	0.481	0.49	0.502	0.513	0.523	0.532	0.538	0.544	0.55	0.557	0.568	0.584
F03	Sample	Dilution_50%	0.5	DMSO	Lycopene	Standard_Development	Run094	Standard_Measurement	Plate_01	Clariostar_Study	MB	Biofoundry_,_London	Linear_Dilution_Pattern_V2	0.423	0.422	0.418	0.414	0.41	0.405	0.402	0.401	0.403	0.403	0.402	0.4	0.394	0.388	0.383	0.378	0.373	0.369	0.367	0.364	0.363	0.362	0.363	0.366	0.371	0.378	0.386	0.394	0.402	0.406	0.41	0.415	0.419	0.424	0.431	0.441
F04	Sample	Dilution_30%	0.3	DMSO	Lycopene	Standard_Development	Run094	Standard_Measurement	Plate_01	Clariostar_Study	MB	Biofoundry_,_London	Linear_Dilution_Pattern_V2	0.3	0.297	0.294	0.29	0.287	0.283	0.279	0.277	0.276	0.274	0.271	0.27	0.265	0.26	0.257	0.252	0.248	0.244	0.242	0.24	0.24	0.241	0.241	0.242	0.245	0.249	0.254	0.259	0.263	0.267	0.269	0.273	0.275	0.278	0.283	0.289
F05	Sample	Dilution_10%	0.1	DMSO	Lycopene	Standard_Development	Run094	Standard_Measurement	Plate_01	Clariostar_Study	MB	Biofoundry_,_London	Linear_Dilution_Pattern_V2	0.157	0.154	0.15	0.146	0.143	0.139	0.135	0.132	0.131	0.129	0.126	0.123	0.119	0.114	0.111	0.108	0.106	0.103	0.102	0.101	0.1	0.1	0.101	0.101	0.103	0.105	0.107	0.11	0.112	0.114	0.116	0.117	0.12	0.122	0.125	0.129
F06	Sample	Dilution_90%	0.9	DMSO	Lycopene	Standard_Development	Run094	Standard_Measurement	Plate_01	Clariostar_Study	MB	Biofoundry_,_London	Linear_Dilution_Pattern_V2	0.661	0.663	0.661	0.656	0.651	0.647	0.644	0.645	0.647	0.653	0.655	0.655	0.647	0.638	0.632	0.625	0.618	0.611	0.609	0.604	0.604	0.602	0.604	0.608	0.618	0.63	0.644	0.659	0.672	0.681	0.69	0.698	0.704	0.714	0.726	0.745
F07	Sample	Dilution_70%	0.7	DMSO	Lycopene	Standard_Development	Run094	Standard_Measurement	Plate_01	Clariostar_Study	MB	Biofoundry_,_London	Linear_Dilution_Pattern_V2	0.523	0.522	0.521	0.516	0.51	0.507	0.504	0.502	0.504	0.508	0.509	0.508	0.502	0.494	0.489	0.483	0.479	0.472	0.47	0.467	0.466	0.466	0.467	0.472	0.479	0.489	0.501	0.511	0.521	0.531	0.537	0.543	0.548	0.556	0.566	0.582
F08	Sample	Dilution_50%	0.5	DMSO	Lycopene	Standard_Development	Run094	Standard_Measurement	Plate_01	Clariostar_Study	MB	Biofoundry_,_London	Linear_Dilution_Pattern_V2	0.403	0.403	0.398	0.395	0.39	0.387	0.384	0.382	0.384	0.384	0.384	0.382	0.378	0.371	0.366	0.361	0.357	0.351	0.35	0.348	0.346	0.346	0.347	0.35	0.355	0.363	0.371	0.379	0.386	0.392	0.398	0.402	0.405	0.411	0.419	0.429
F09	Sample	Dilution_30%	0.3	DMSO	Lycopene	Standard_Development	Run094	Standard_Measurement	Plate_01	Clariostar_Study	MB	Biofoundry_,_London	Linear_Dilution_Pattern_V2	0.281	0.279	0.275	0.271	0.267	0.264	0.26	0.257	0.257	0.257	0.255	0.253	0.248	0.243	0.238	0.234	0.231	0.227	0.226	0.224	0.223	0.223	0.224	0.226	0.229	0.233	0.238	0.244	0.248	0.252	0.255	0.257	0.26	0.264	0.269	0.275
F10	Sample	Dilution_10%	0.1	DMSO	Lycopene	Standard_Development	Run094	Standard_Measurement	Plate_01	Clariostar_Study	MB	Biofoundry_,_London	Linear_Dilution_Pattern_V2	0.155	0.153	0.149	0.145	0.141	0.138	0.135	0.131	0.129	0.126	0.122	0.119	0.116	0.112	0.108	0.105	0.103	0.1	0.099	0.098	0.097	0.097	0.098	0.098	0.1	0.102	0.104	0.107	0.109	0.111	0.113	0.114	0.116	0.118	0.121	0.125
F11	Blank	DMSO		DMSO		Standard_Development	Run094	Standard_Measurement	Plate_01	Clariostar_Study	MB	Biofoundry_,_London	Linear_Dilution_Pattern_V2	0.115	0.11	0.107	0.104	0.101	0.097	0.092	0.088	0.085	0.082	0.077	0.073	0.07	0.067	0.064	0.061	0.059	0.057	0.056	0.054	0.053	0.053	0.052	0.051	0.05	0.05	0.049	0.049	0.048	0.048	0.048	0.047	0.047	0.047	0.046	0.045
F12	Blank	DMSO		DMSO		Standard_Development	Run094	Standard_Measurement	Plate_01	Clariostar_Study	MB	Biofoundry_,_London	Linear_Dilution_Pattern_V2	0.117	0.112	0.108	0.105	0.101	0.097	0.092	0.089	0.087	0.083	0.078	0.074	0.07	0.066	0.064	0.062	0.06	0.057	0.056	0.053	0.054	0.053	0.052	0.051	0.051	0.051	0.05	0.049	0.049	0.049	0.048	0.048	0.048	0.047	0.046	0.046
G01	Sample	Dilution_85%	0.85	DMSO	Lycopene	Standard_Development	Run094	Standard_Measurement	Plate_01	Clariostar_Study	MB	Biofoundry_,_London	Linear_Dilution_Pattern_V2	0.658	0.657	0.655	0.651	0.648	0.644	0.64	0.638	0.642	0.645	0.648	0.645	0.638	0.628	0.622	0.615	0.61	0.603	0.599	0.596	0.594	0.595	0.596	0.599	0.606	0.617	0.63	0.644	0.654	0.664	0.671	0.676	0.683	0.691	0.702	0.72
G02	Sample	Dilution_65%	0.65	DMSO	Lycopene	Standard_Development	Run094	Standard_Measurement	Plate_01	Clariostar_Study	MB	Biofoundry_,_London	Linear_Dilution_Pattern_V2	0.518	0.517	0.513	0.51	0.506	0.502	0.499	0.498	0.5	0.501	0.501	0.5	0.494	0.487	0.481	0.475	0.47	0.466	0.462	0.46	0.458	0.458	0.459	0.462	0.47	0.479	0.488	0.498	0.506	0.514	0.52	0.525	0.53	0.537	0.547	0.56
G03	Sample	Dilution_45%	0.45	DMSO	Lycopene	Standard_Development	Run094	Standard_Measurement	Plate_01	Clariostar_Study	MB	Biofoundry_,_London	Linear_Dilution_Pattern_V2	0.401	0.4	0.396	0.392	0.388	0.385	0.381	0.38	0.38	0.38	0.379	0.378	0.372	0.365	0.359	0.355	0.351	0.347	0.345	0.343	0.341	0.341	0.341	0.343	0.349	0.355	0.361	0.368	0.374	0.38	0.385	0.388	0.391	0.396	0.401	0.411
G04	Sample	Dilution_25%	0.25	DMSO	Lycopene	Standard_Development	Run094	Standard_Measurement	Plate_01	Clariostar_Study	MB	Biofoundry_,_London	Linear_Dilution_Pattern_V2	0.261	0.258	0.254	0.251	0.247	0.243	0.239	0.237	0.236	0.234	0.233	0.23	0.225	0.221	0.217	0.213	0.209	0.206	0.205	0.202	0.202	0.202	0.203	0.204	0.206	0.21	0.214	0.218	0.222	0.225	0.227	0.23	0.232	0.236	0.239	0.245
G05	Sample	Dilution_05%	0.0499999999999999	DMSO	Lycopene	Standard_Development	Run094	Standard_Measurement	Plate_01	Clariostar_Study	MB	Biofoundry_,_London	Linear_Dilution_Pattern_V2	0.132	0.129	0.126	0.122	0.119	0.115	0.111	0.108	0.105	0.102	0.098	0.095	0.092	0.088	0.085	0.083	0.08	0.077	0.076	0.075	0.074	0.073	0.074	0.073	0.074	0.075	0.076	0.077	0.078	0.078	0.08	0.081	0.082	0.083	0.084	0.086
G06	Sample	Dilution_85%	0.85	DMSO	Lycopene	Standard_Development	Run094	Standard_Measurement	Plate_01	Clariostar_Study	MB	Biofoundry_,_London	Linear_Dilution_Pattern_V2	0.607	0.606	0.603	0.601	0.594	0.591	0.588	0.587	0.592	0.594	0.596	0.599	0.59	0.583	0.575	0.567	0.562	0.556	0.554	0.55	0.549	0.548	0.551	0.555	0.563	0.577	0.59	0.605	0.617	0.626	0.635	0.641	0.648	0.658	0.67	0.687
G07	Sample	Dilution_65%	0.65	DMSO	Lycopene	Standard_Development	Run094	Standard_Measurement	Plate_01	Clariostar_Study	MB	Biofoundry_,_London	Linear_Dilution_Pattern_V2	0.522	0.522	0.517	0.514	0.509	0.506	0.503	0.501	0.503	0.505	0.507	0.506	0.5	0.492	0.487	0.482	0.476	0.47	0.467	0.466	0.465	0.464	0.465	0.467	0.474	0.484	0.495	0.505	0.513	0.521	0.527	0.532	0.536	0.544	0.553	0.566
G08	Sample	Dilution_45%	0.45	DMSO	Lycopene	Standard_Development	Run094	Standard_Measurement	Plate_01	Clariostar_Study	MB	Biofoundry_,_London	Linear_Dilution_Pattern_V2	0.365	0.363	0.359	0.357	0.353	0.348	0.345	0.344	0.344	0.345	0.345	0.343	0.339	0.333	0.328	0.322	0.318	0.314	0.313	0.31	0.31	0.31	0.31	0.313	0.318	0.325	0.332	0.339	0.346	0.351	0.356	0.36	0.363	0.369	0.376	0.385
G09	Sample	Dilution_25%	0.25	DMSO	Lycopene	Standard_Development	Run094	Standard_Measurement	Plate_01	Clariostar_Study	MB	Biofoundry_,_London	Linear_Dilution_Pattern_V2	0.254	0.252	0.248	0.245	0.241	0.237	0.233	0.231	0.231	0.23	0.227	0.225	0.22	0.215	0.212	0.209	0.205	0.201	0.2	0.199	0.198	0.197	0.198	0.2	0.203	0.207	0.21	0.214	0.218	0.221	0.224	0.226	0.229	0.232	0.236	0.241
G10	Sample	Dilution_05%	0.0499999999999999	DMSO	Lycopene	Standard_Development	Run094	Standard_Measurement	Plate_01	Clariostar_Study	MB	Biofoundry_,_London	Linear_Dilution_Pattern_V2	0.133	0.129	0.125	0.121	0.118	0.114	0.11	0.106	0.104	0.102	0.098	0.095	0.091	0.087	0.084	0.082	0.079	0.076	0.075	0.074	0.073	0.073	0.073	0.073	0.074	0.075	0.076	0.077	0.078	0.078	0.079	0.081	0.081	0.083	0.084	0.086
G11	Blank	DMSO_Blank		DMSO		Standard_Development	Run094	Standard_Measurement	Plate_01	Clariostar_Study	MB	Biofoundry_,_London	Linear_Dilution_Pattern_V2	0.11	0.107	0.104	0.101	0.097	0.094	0.09	0.085	0.083	0.078	0.074	0.072	0.068	0.065	0.063	0.06	0.058	0.055	0.054	0.052	0.052	0.052	0.051	0.05	0.05	0.049	0.049	0.048	0.048	0.047	0.048	0.047	0.046	0.047	0.045	0.045
G12	Blank	DMSO_Blank		DMSO		Standard_Development	Run094	Standard_Measurement	Plate_01	Clariostar_Study	MB	Biofoundry_,_London	Linear_Dilution_Pattern_V2	0.111	0.107	0.104	0.1	0.097	0.094	0.09	0.086	0.083	0.08	0.075	0.072	0.069	0.066	0.063	0.06	0.058	0.055	0.055	0.053	0.053	0.053	0.052	0.051	0.05	0.051	0.05	0.049	0.049	0.048	0.048	0.047	0.047	0.046	0.046	0.045
H01	Sample	Dilution_85%	0.85	DMSO	Lycopene	Standard_Development	Run094	Standard_Measurement	Plate_01	Clariostar_Study	MB	Biofoundry_,_London	Linear_Dilution_Pattern_V2	0.643	0.643	0.639	0.636	0.629	0.625	0.623	0.623	0.625	0.627	0.626	0.626	0.618	0.61	0.601	0.593	0.587	0.582	0.578	0.574	0.573	0.572	0.573	0.577	0.585	0.597	0.608	0.62	0.632	0.641	0.648	0.654	0.66	0.668	0.679	0.695
H02	Sample	Dilution_65%	0.65	DMSO	Lycopene	Standard_Development	Run094	Standard_Measurement	Plate_01	Clariostar_Study	MB	Biofoundry_,_London	Linear_Dilution_Pattern_V2	0.536	0.536	0.533	0.529	0.524	0.52	0.517	0.515	0.516	0.519	0.519	0.517	0.51	0.502	0.497	0.491	0.486	0.481	0.477	0.474	0.474	0.473	0.474	0.478	0.483	0.492	0.501	0.51	0.519	0.525	0.532	0.537	0.541	0.546	0.555	0.568
H03	Sample	Dilution_45%	0.45	DMSO	Lycopene	Standard_Development	Run094	Standard_Measurement	Plate_01	Clariostar_Study	MB	Biofoundry_,_London	Linear_Dilution_Pattern_V2	0.381	0.379	0.375	0.372	0.368	0.364	0.36	0.358	0.358	0.358	0.357	0.354	0.349	0.343	0.338	0.333	0.328	0.325	0.322	0.32	0.32	0.319	0.32	0.322	0.327	0.333	0.34	0.348	0.354	0.359	0.363	0.367	0.371	0.376	0.382	0.392
H04	Sample	Dilution_25%	0.25	DMSO	Lycopene	Standard_Development	Run094	Standard_Measurement	Plate_01	Clariostar_Study	MB	Biofoundry_,_London	Linear_Dilution_Pattern_V2	0.259	0.256	0.252	0.249	0.245	0.241	0.236	0.234	0.232	0.23	0.229	0.226	0.22	0.214	0.211	0.206	0.203	0.199	0.198	0.196	0.195	0.195	0.196	0.197	0.2	0.203	0.207	0.211	0.215	0.218	0.221	0.223	0.225	0.228	0.232	0.237
H05	Sample	Dilution_05%	0.0499999999999999	DMSO	Lycopene	Standard_Development	Run094	Standard_Measurement	Plate_01	Clariostar_Study	MB	Biofoundry_,_London	Linear_Dilution_Pattern_V2	0.139	0.135	0.132	0.128	0.123	0.12	0.115	0.112	0.109	0.105	0.102	0.098	0.094	0.09	0.087	0.083	0.081	0.078	0.078	0.075	0.075	0.075	0.075	0.075	0.075	0.076	0.077	0.078	0.08	0.08	0.081	0.082	0.083	0.084	0.085	0.087
H06	Sample	Dilution_85%	0.85	DMSO	Lycopene	Standard_Development	Run094	Standard_Measurement	Plate_01	Clariostar_Study	MB	Biofoundry_,_London	Linear_Dilution_Pattern_V2	0.61	0.609	0.608	0.603	0.597	0.593	0.591	0.591	0.592	0.597	0.599	0.597	0.59	0.582	0.577	0.569	0.563	0.557	0.552	0.55	0.549	0.549	0.552	0.556	0.564	0.577	0.59	0.604	0.616	0.626	0.635	0.641	0.649	0.657	0.67	0.689
H07	Sample	Dilution_65%	0.65	DMSO	Lycopene	Standard_Development	Run094	Standard_Measurement	Plate_01	Clariostar_Study	MB	Biofoundry_,_London	Linear_Dilution_Pattern_V2	0.483	0.481	0.478	0.474	0.469	0.466	0.462	0.461	0.463	0.466	0.465	0.467	0.46	0.453	0.448	0.442	0.437	0.432	0.428	0.426	0.425	0.425	0.426	0.43	0.437	0.448	0.457	0.468	0.478	0.486	0.491	0.497	0.502	0.511	0.52	0.534
H08	Sample	Dilution_45%	0.45	DMSO	Lycopene	Standard_Development	Run094	Standard_Measurement	Plate_01	Clariostar_Study	MB	Biofoundry_,_London	Linear_Dilution_Pattern_V2	0.363	0.361	0.357	0.353	0.349	0.345	0.341	0.339	0.339	0.34	0.338	0.337	0.331	0.323	0.319	0.315	0.31	0.306	0.304	0.302	0.301	0.301	0.302	0.305	0.309	0.317	0.324	0.332	0.339	0.344	0.349	0.353	0.356	0.362	0.369	0.379
H09	Sample	Dilution_25%	0.25	DMSO	Lycopene	Standard_Development	Run094	Standard_Measurement	Plate_01	Clariostar_Study	MB	Biofoundry_,_London	Linear_Dilution_Pattern_V2	0.252	0.25	0.246	0.241	0.237	0.233	0.229	0.226	0.225	0.224	0.222	0.22	0.215	0.209	0.205	0.201	0.198	0.194	0.193	0.191	0.19	0.19	0.19	0.191	0.194	0.199	0.202	0.206	0.21	0.213	0.215	0.218	0.22	0.224	0.228	0.233
H10	Sample	Dilution_05%	0.0499999999999999	DMSO	Lycopene	Standard_Development	Run094	Standard_Measurement	Plate_01	Clariostar_Study	MB	Biofoundry_,_London	Linear_Dilution_Pattern_V2	0.135	0.131	0.127	0.124	0.12	0.116	0.112	0.109	0.106	0.102	0.099	0.096	0.092	0.088	0.085	0.082	0.08	0.076	0.076	0.074	0.074	0.073	0.073	0.074	0.074	0.075	0.076	0.077	0.078	0.079	0.079	0.08	0.081	0.082	0.083	0.085
H11	Blank	DMSO_Blank		DMSO		Standard_Development	Run094	Standard_Measurement	Plate_01	Clariostar_Study	MB	Biofoundry_,_London	Linear_Dilution_Pattern_V2	0.12	0.116	0.113	0.109	0.106	0.102	0.098	0.094	0.091	0.086	0.082	0.079	0.074	0.071	0.069	0.066	0.063	0.06	0.059	0.058	0.057	0.057	0.056	0.055	0.054	0.054	0.053	0.053	0.052	0.051	0.051	0.051	0.051	0.05	0.05	0.049
H12	Blank	DMSO_Blank		DMSO		Standard_Development	Run094	Standard_Measurement	Plate_01	Clariostar_Study	MB	Biofoundry_,_London	Linear_Dilution_Pattern_V2	0.115	0.112	0.107	0.104	0.101	0.098	0.093	0.09	0.086	0.082	0.077	0.073	0.069	0.066	0.064	0.061	0.059	0.056	0.055	0.053	0.053	0.052	0.052	0.051	0.05	0.05	0.049	0.049	0.049	0.048	0.048	0.047	0.047	0.047	0.046	0.046
A01	Sample	Dilution_100%	1.0	DMSO	Lycopene	Standard_Development	Run094	Standard_Measurement	Plate_01	Clariostar_Study	MB	Biofoundry_,_London	Linear_Dilution_Pattern_V2	0.725	0.723	0.719	0.716	0.711	0.706	0.704	0.706	0.709	0.713	0.715	0.711	0.702	0.692	0.684	0.676	0.669	0.664	0.658	0.656	0.652	0.651	0.654	0.659	0.668	0.682	0.696	0.711	0.724	0.735	0.744	0.751	0.759	0.769	0.784	0.803
A02	Sample	Dilution_80%	0.8	DMSO	Lycopene	Standard_Development	Run094	Standard_Measurement	Plate_01	Clariostar_Study	MB	Biofoundry_,_London	Linear_Dilution_Pattern_V2	0.612	0.61	0.607	0.603	0.597	0.593	0.591	0.592	0.594	0.596	0.597	0.593	0.586	0.578	0.57	0.565	0.557	0.553	0.548	0.547	0.543	0.542	0.544	0.548	0.556	0.567	0.579	0.59	0.601	0.609	0.616	0.623	0.628	0.637	0.649	0.664
A03	Sample	Dilution_60%	0.6	DMSO	Lycopene	Standard_Development	Run094	Standard_Measurement	Plate_01	Clariostar_Study	MB	Biofoundry_,_London	Linear_Dilution_Pattern_V2	0.477	0.475	0.47	0.467	0.462	0.458	0.456	0.456	0.457	0.458	0.458	0.456	0.45	0.442	0.436	0.431	0.425	0.422	0.419	0.417	0.414	0.414	0.415	0.419	0.425	0.434	0.443	0.452	0.461	0.468	0.474	0.479	0.484	0.491	0.5	0.513
A04	Sample	Dilution_40%	0.4	DMSO	Lycopene	Standard_Development	Run094	Standard_Measurement	Plate_01	Clariostar_Study	MB	Biofoundry_,_London	Linear_Dilution_Pattern_V2	0.346	0.344	0.34	0.335	0.332	0.328	0.325	0.324	0.324	0.324	0.322	0.32	0.314	0.308	0.303	0.299	0.295	0.292	0.289	0.289	0.287	0.286	0.287	0.29	0.294	0.299	0.306	0.313	0.318	0.322	0.327	0.331	0.334	0.339	0.345	0.354
A05	Sample	Dilution_20%	0.2	DMSO	Lycopene	Standard_Development	Run094	Standard_Measurement	Plate_01	Clariostar_Study	MB	Biofoundry_,_London	Linear_Dilution_Pattern_V2	0.223	0.22	0.217	0.213	0.209	0.204	0.201	0.2	0.198	0.197	0.193	0.191	0.186	0.181	0.177	0.174	0.17	0.168	0.166	0.165	0.163	0.164	0.164	0.166	0.168	0.171	0.175	0.179	0.182	0.184	0.187	0.19	0.192	0.195	0.199	0.204
A06	Sample	Dilution_100%	1.0	DMSO	Lycopene	Standard_Development	Run094	Standard_Measurement	Plate_01	Clariostar_Study	MB	Biofoundry_,_London	Linear_Dilution_Pattern_V2	0.688	0.688	0.684	0.68	0.676	0.67	0.669	0.671	0.675	0.679	0.684	0.682	0.673	0.664	0.655	0.647	0.642	0.635	0.63	0.628	0.624	0.624	0.627	0.634	0.644	0.657	0.673	0.691	0.704	0.716	0.726	0.735	0.744	0.756	0.772	0.792
A07	Sample	Dilution_80%	0.8	DMSO	Lycopene	Standard_Development	Run094	Standard_Measurement	Plate_01	Clariostar_Study	MB	Biofoundry_,_London	Linear_Dilution_Pattern_V2	0.59	0.589	0.585	0.581	0.575	0.572	0.569	0.571	0.574	0.577	0.579	0.577	0.571	0.562	0.554	0.548	0.542	0.538	0.532	0.53	0.528	0.528	0.53	0.534	0.543	0.553	0.566	0.579	0.589	0.599	0.607	0.615	0.622	0.63	0.643	0.659
A08	Sample	Dilution_60%	0.6	DMSO	Lycopene	Standard_Development	Run094	Standard_Measurement	Plate_01	Clariostar_Study	MB	Biofoundry_,_London	Linear_Dilution_Pattern_V2	0.473	0.47	0.467	0.463	0.458	0.455	0.451	0.451	0.453	0.454	0.455	0.453	0.448	0.441	0.434	0.428	0.422	0.419	0.416	0.414	0.412	0.411	0.413	0.417	0.423	0.43	0.44	0.45	0.458	0.466	0.472	0.477	0.482	0.489	0.499	0.511
A09	Sample	Dilution_40%	0.4	DMSO	Lycopene	Standard_Development	Run094	Standard_Measurement	Plate_01	Clariostar_Study	MB	Biofoundry_,_London	Linear_Dilution_Pattern_V2	0.365	0.364	0.36	0.355	0.351	0.348	0.344	0.344	0.344	0.344	0.344	0.34	0.335	0.329	0.323	0.318	0.315	0.312	0.309	0.307	0.305	0.304	0.304	0.307	0.311	0.317	0.323	0.33	0.335	0.34	0.344	0.347	0.351	0.355	0.362	0.369
A10	Sample	Dilution_20%	0.2	DMSO	Lycopene	Standard_Development	Run094	Standard_Measurement	Plate_01	Clariostar_Study	MB	Biofoundry_,_London	Linear_Dilution_Pattern_V2	0.231	0.228	0.224	0.221	0.216	0.213	0.209	0.208	0.207	0.206	0.204	0.201	0.197	0.192	0.187	0.184	0.181	0.179	0.177	0.176	0.175	0.174	0.175	0.176	0.179	0.182	0.186	0.19	0.193	0.196	0.199	0.201	0.203	0.207	0.21	0.215
A11	Blank	DMSO_Blank		DMSO		Standard_Development	Run094	Standard_Measurement	Plate_01	Clariostar_Study	MB	Biofoundry_,_London	Linear_Dilution_Pattern_V2	0.128	0.124	0.12	0.116	0.113	0.11	0.106	0.103	0.1	0.097	0.094	0.09	0.087	0.084	0.08	0.079	0.076	0.074	0.073	0.072	0.07	0.07	0.069	0.069	0.068	0.068	0.067	0.067	0.066	0.065	0.065	0.064	0.064	0.064	0.063	0.062
A12	Blank	DMSO_Blank		DMSO		Standard_Development	Run094	Standard_Measurement	Plate_01	Clariostar_Study	MB	Biofoundry_,_London	Linear_Dilution_Pattern_V2	0.125	0.122	0.118	0.114	0.11	0.107	0.103	0.101	0.098	0.094	0.091	0.087	0.084	0.081	0.078	0.076	0.074	0.072	0.07	0.069	0.068	0.067	0.066	0.066	0.065	0.065	0.064	0.064	0.063	0.062	0.062	0.062	0.061	0.061	0.06	0.059
B01	Sample	Dilution_100%	1.0	DMSO	Lycopene	Standard_Development	Run094	Standard_Measurement	Plate_01	Clariostar_Study	MB	Biofoundry_,_London	Linear_Dilution_Pattern_V2	0.7	0.699	0.694	0.69	0.684	0.68	0.678	0.679	0.683	0.689	0.691	0.689	0.68	0.669	0.661	0.655	0.649	0.642	0.637	0.634	0.631	0.631	0.634	0.639	0.648	0.662	0.677	0.692	0.705	0.717	0.726	0.735	0.743	0.754	0.768	0.788
B02	Sample	Dilution_80%	0.8	DMSO	Lycopene	Standard_Development	Run094	Standard_Measurement	Plate_01	Clariostar_Study	MB	Biofoundry_,_London	Linear_Dilution_Pattern_V2	0.591	0.589	0.586	0.582	0.577	0.573	0.571	0.573	0.576	0.578	0.58	0.578	0.572	0.561	0.555	0.55	0.542	0.537	0.534	0.532	0.528	0.527	0.53	0.535	0.543	0.553	0.566	0.579	0.59	0.599	0.606	0.613	0.62	0.629	0.641	0.657
B03	Sample	Dilution_60%	0.6	DMSO	Lycopene	Standard_Development	Run094	Standard_Measurement	Plate_01	Clariostar_Study	MB	Biofoundry_,_London	Linear_Dilution_Pattern_V2	0.468	0.465	0.463	0.458	0.454	0.45	0.447	0.448	0.449	0.452	0.451	0.449	0.443	0.435	0.428	0.424	0.418	0.415	0.412	0.409	0.407	0.406	0.408	0.411	0.418	0.426	0.436	0.445	0.454	0.461	0.467	0.472	0.477	0.484	0.493	0.506
B04	Sample	Dilution_40%	0.4	DMSO	Lycopene	Standard_Development	Run094	Standard_Measurement	Plate_01	Clariostar_Study	MB	Biofoundry_,_London	Linear_Dilution_Pattern_V2	0.367	0.364	0.361	0.357	0.352	0.348	0.346	0.346	0.346	0.346	0.344	0.342	0.337	0.331	0.326	0.322	0.317	0.314	0.31	0.309	0.307	0.306	0.307	0.31	0.314	0.32	0.326	0.331	0.337	0.342	0.345	0.349	0.353	0.357	0.363	0.371
B05	Sample	Dilution_20%	0.2	DMSO	Lycopene	Standard_Development	Run094	Standard_Measurement	Plate_01	Clariostar_Study	MB	Biofoundry_,_London	Linear_Dilution_Pattern_V2	0.237	0.235	0.231	0.227	0.224	0.22	0.216	0.215	0.214	0.212	0.211	0.208	0.203	0.2	0.195	0.192	0.188	0.186	0.184	0.183	0.182	0.182	0.182	0.184	0.187	0.19	0.193	0.196	0.2	0.203	0.206	0.208	0.21	0.213	0.217	0.221
B06	Sample	Dilution_100%	1.0	DMSO	Lycopene	Standard_Development	Run094	Standard_Measurement	Plate_01	Clariostar_Study	MB	Biofoundry_,_London	Linear_Dilution_Pattern_V2	0.762	0.761	0.758	0.755	0.75	0.745	0.743	0.746	0.751	0.756	0.759	0.758	0.75	0.741	0.732	0.725	0.718	0.711	0.705	0.703	0.699	0.697	0.7	0.705	0.714	0.727	0.744	0.758	0.769	0.78	0.789	0.797	0.804	0.814	0.829	0.847
B07	Sample	Dilution_80%	0.8	DMSO	Lycopene	Standard_Development	Run094	Standard_Measurement	Plate_01	Clariostar_Study	MB	Biofoundry_,_London	Linear_Dilution_Pattern_V2	0.653	0.652	0.65	0.646	0.641	0.638	0.634	0.636	0.639	0.643	0.646	0.644	0.637	0.628	0.619	0.614	0.608	0.604	0.598	0.595	0.592	0.591	0.591	0.595	0.603	0.614	0.625	0.637	0.646	0.656	0.662	0.668	0.673	0.681	0.693	0.708
B08	Sample	Dilution_60%	0.6	DMSO	Lycopene	Standard_Development	Run094	Standard_Measurement	Plate_01	Clariostar_Study	MB	Biofoundry_,_London	Linear_Dilution_Pattern_V2	0.485	0.483	0.479	0.476	0.47	0.466	0.464	0.464	0.466	0.468	0.47	0.466	0.461	0.454	0.447	0.443	0.439	0.435	0.431	0.428	0.425	0.425	0.426	0.43	0.436	0.444	0.454	0.463	0.471	0.478	0.484	0.489	0.494	0.501	0.51	0.522
B09	Sample	Dilution_40%	0.4	DMSO	Lycopene	Standard_Development	Run094	Standard_Measurement	Plate_01	Clariostar_Study	MB	Biofoundry_,_London	Linear_Dilution_Pattern_V2	0.367	0.366	0.363	0.359	0.354	0.35	0.347	0.346	0.347	0.347	0.347	0.344	0.339	0.334	0.328	0.324	0.32	0.317	0.314	0.312	0.31	0.309	0.31	0.312	0.317	0.322	0.329	0.335	0.339	0.344	0.348	0.351	0.355	0.36	0.366	0.373
B10	Sample	Dilution_20%	0.2	DMSO	Lycopene	Standard_Development	Run094	Standard_Measurement	Plate_01	Clariostar_Study	MB	Biofoundry_,_London	Linear_Dilution_Pattern_V2	0.232	0.23	0.226	0.222	0.219	0.215	0.211	0.21	0.208	0.208	0.206	0.203	0.199	0.195	0.19	0.187	0.184	0.182	0.18	0.179	0.178	0.178	0.178	0.18	0.182	0.185	0.19	0.193	0.196	0.199	0.202	0.205	0.207	0.21	0.214	0.219
B11	Blank	DMSO_Blank		DMSO		Standard_Development	Run094	Standard_Measurement	Plate_01	Clariostar_Study	MB	Biofoundry_,_London	Linear_Dilution_Pattern_V2	0.127	0.124	0.12	0.116	0.113	0.11	0.106	0.104	0.1	0.098	0.095	0.091	0.088	0.085	0.081	0.08	0.077	0.076	0.075	0.073	0.072	0.071	0.07	0.07	0.07	0.069	0.068	0.068	0.067	0.066	0.066	0.065	0.064	0.064	0.064	0.063
B12	Blank	DMSO_Blank		DMSO		Standard_Development	Run094	Standard_Measurement	Plate_01	Clariostar_Study	MB	Biofoundry_,_London	Linear_Dilution_Pattern_V2	0.123	0.119	0.116	0.112	0.109	0.105	0.102	0.099	0.096	0.093	0.089	0.086	0.084	0.081	0.077	0.076	0.073	0.072	0.07	0.069	0.069	0.068	0.066	0.067	0.066	0.066	0.065	0.065	0.064	0.063	0.063	0.062	0.062	0.062	0.061	0.06
C01	Sample	Dilution_95%	0.95	DMSO	Lycopene	Standard_Development	Run094	Standard_Measurement	Plate_01	Clariostar_Study	MB	Biofoundry_,_London	Linear_Dilution_Pattern_V2	0.687	0.685	0.681	0.678	0.673	0.668	0.667	0.669	0.671	0.675	0.676	0.674	0.666	0.657	0.649	0.644	0.636	0.63	0.625	0.622	0.618	0.616	0.618	0.624	0.633	0.645	0.659	0.673	0.685	0.696	0.704	0.711	0.718	0.726	0.741	0.759
C02	Sample	Dilution_75%	0.75	DMSO	Lycopene	Standard_Development	Run094	Standard_Measurement	Plate_01	Clariostar_Study	MB	Biofoundry_,_London	Linear_Dilution_Pattern_V2	0.55	0.549	0.546	0.54	0.535	0.53	0.528	0.53	0.532	0.535	0.535	0.533	0.525	0.516	0.51	0.504	0.499	0.494	0.489	0.487	0.485	0.484	0.487	0.492	0.5	0.51	0.521	0.533	0.543	0.553	0.56	0.567	0.574	0.582	0.594	0.609
C03	Sample	Dilution_55%	0.55	DMSO	Lycopene	Standard_Development	Run094	Standard_Measurement	Plate_01	Clariostar_Study	MB	Biofoundry_,_London	Linear_Dilution_Pattern_V2	0.442	0.439	0.434	0.431	0.426	0.421	0.418	0.419	0.42	0.423	0.422	0.418	0.413	0.406	0.4	0.396	0.391	0.386	0.382	0.382	0.379	0.379	0.381	0.385	0.39	0.399	0.407	0.416	0.424	0.431	0.436	0.442	0.447	0.453	0.461	0.473
C04	Sample	Dilution_35%	0.35	DMSO	Lycopene	Standard_Development	Run094	Standard_Measurement	Plate_01	Clariostar_Study	MB	Biofoundry_,_London	Linear_Dilution_Pattern_V2	0.327	0.324	0.32	0.317	0.312	0.308	0.304	0.304	0.304	0.303	0.302	0.3	0.295	0.288	0.283	0.28	0.275	0.273	0.27	0.268	0.266	0.265	0.266	0.268	0.273	0.278	0.283	0.289	0.294	0.298	0.3	0.304	0.308	0.312	0.317	0.324
C05	Sample	Dilution_15%	0.15	DMSO	Lycopene	Standard_Development	Run094	Standard_Measurement	Plate_01	Clariostar_Study	MB	Biofoundry_,_London	Linear_Dilution_Pattern_V2	0.19	0.187	0.183	0.179	0.175	0.171	0.168	0.166	0.165	0.164	0.162	0.159	0.156	0.15	0.146	0.144	0.141	0.138	0.136	0.135	0.134	0.134	0.135	0.136	0.139	0.142	0.144	0.148	0.15	0.153	0.156	0.159	0.16	0.163	0.167	0.171
C06	Sample	Dilution_95%	0.95	DMSO	Lycopene	Standard_Development	Run094	Standard_Measurement	Plate_01	Clariostar_Study	MB	Biofoundry_,_London	Linear_Dilution_Pattern_V2	0.718	0.717	0.714	0.71	0.703	0.699	0.696	0.699	0.704	0.71	0.713	0.709	0.702	0.693	0.685	0.678	0.672	0.665	0.66	0.657	0.654	0.653	0.654	0.658	0.668	0.68	0.694	0.709	0.721	0.732	0.74	0.747	0.754	0.762	0.777	0.796
C07	Sample	Dilution_75%	0.75	DMSO	Lycopene	Standard_Development	Run094	Standard_Measurement	Plate_01	Clariostar_Study	MB	Biofoundry_,_London	Linear_Dilution_Pattern_V2	0.586	0.586	0.582	0.577	0.573	0.569	0.565	0.567	0.571	0.575	0.576	0.573	0.566	0.558	0.55	0.544	0.539	0.535	0.531	0.527	0.524	0.523	0.525	0.529	0.537	0.547	0.559	0.571	0.58	0.589	0.596	0.602	0.608	0.617	0.628	0.642
C08	Sample	Dilution_55%	0.55	DMSO	Lycopene	Standard_Development	Run094	Standard_Measurement	Plate_01	Clariostar_Study	MB	Biofoundry_,_London	Linear_Dilution_Pattern_V2	0.46	0.459	0.455	0.451	0.446	0.442	0.438	0.439	0.441	0.443	0.444	0.442	0.436	0.429	0.422	0.418	0.413	0.409	0.406	0.403	0.401	0.4	0.401	0.404	0.41	0.419	0.427	0.436	0.443	0.45	0.455	0.46	0.464	0.47	0.478	0.489
C09	Sample	Dilution_35%	0.35	DMSO	Lycopene	Standard_Development	Run094	Standard_Measurement	Plate_01	Clariostar_Study	MB	Biofoundry_,_London	Linear_Dilution_Pattern_V2	0.34	0.338	0.334	0.329	0.325	0.321	0.318	0.317	0.317	0.317	0.316	0.313	0.309	0.303	0.298	0.294	0.289	0.287	0.284	0.282	0.28	0.279	0.28	0.282	0.286	0.291	0.296	0.301	0.306	0.31	0.314	0.316	0.319	0.324	0.329	0.336
C10	Sample	Dilution_15%	0.15	DMSO	Lycopene	Standard_Development	Run094	Standard_Measurement	Plate_01	Clariostar_Study	MB	Biofoundry_,_London	Linear_Dilution_Pattern_V2	0.203	0.2	0.197	0.192	0.188	0.185	0.181	0.18	0.179	0.177	0.176	0.172	0.168	0.164	0.159	0.157	0.153	0.152	0.15	0.149	0.148	0.147	0.148	0.149	0.152	0.155	0.158	0.161	0.164	0.166	0.169	0.172	0.174	0.178	0.181	0.185
C11	Blank	DMSO_Blank		DMSO		Standard_Development	Run094	Standard_Measurement	Plate_01	Clariostar_Study	MB	Biofoundry_,_London	Linear_Dilution_Pattern_V2	0.134	0.131	0.128	0.124	0.12	0.116	0.112	0.109	0.107	0.103	0.1	0.096	0.093	0.089	0.085	0.084	0.081	0.079	0.078	0.076	0.075	0.074	0.073	0.072	0.072	0.071	0.071	0.07	0.069	0.069	0.069	0.068	0.067	0.066	0.066	0.064
C12	Blank	DMSO_Blank		DMSO		Standard_Development	Run094	Standard_Measurement	Plate_01	Clariostar_Study	MB	Biofoundry_,_London	Linear_Dilution_Pattern_V2	0.124	0.121	0.117	0.113	0.109	0.105	0.102	0.1	0.097	0.094	0.091	0.087	0.084	0.08	0.077	0.075	0.073	0.071	0.07	0.069	0.068	0.067	0.066	0.066	0.066	0.065	0.065	0.064	0.063	0.063	0.063	0.062	0.061	0.061	0.06	0.059
D01	Sample	Dilution_95%	0.95	DMSO	Lycopene	Standard_Development	Run094	Standard_Measurement	Plate_01	Clariostar_Study	MB	Biofoundry_,_London	Linear_Dilution_Pattern_V2	0.708	0.708	0.703	0.699	0.694	0.689	0.686	0.689	0.691	0.697	0.7	0.695	0.687	0.679	0.67	0.662	0.656	0.651	0.646	0.643	0.637	0.636	0.638	0.644	0.653	0.664	0.678	0.692	0.703	0.714	0.721	0.728	0.734	0.744	0.757	0.774
D02	Sample	Dilution_75%	0.75	DMSO	Lycopene	Standard_Development	Run094	Standard_Measurement	Plate_01	Clariostar_Study	MB	Biofoundry_,_London	Linear_Dilution_Pattern_V2	0.561	0.56	0.555	0.55	0.545	0.541	0.539	0.541	0.543	0.546	0.547	0.545	0.538	0.53	0.522	0.516	0.512	0.506	0.501	0.499	0.496	0.496	0.498	0.504	0.512	0.522	0.534	0.545	0.556	0.565	0.572	0.579	0.585	0.593	0.605	0.62
D03	Sample	Dilution_55%	0.55	DMSO	Lycopene	Standard_Development	Run094	Standard_Measurement	Plate_01	Clariostar_Study	MB	Biofoundry_,_London	Linear_Dilution_Pattern_V2	0.439	0.437	0.434	0.429	0.426	0.421	0.417	0.419	0.419	0.421	0.421	0.418	0.412	0.405	0.398	0.394	0.39	0.386	0.382	0.38	0.378	0.377	0.379	0.383	0.389	0.397	0.405	0.414	0.421	0.429	0.434	0.44	0.444	0.45	0.459	0.47
D04	Sample	Dilution_35%	0.35	DMSO	Lycopene	Standard_Development	Run094	Standard_Measurement	Plate_01	Clariostar_Study	MB	Biofoundry_,_London	Linear_Dilution_Pattern_V2	0.328	0.326	0.322	0.318	0.313	0.31	0.306	0.306	0.306	0.306	0.304	0.302	0.297	0.29	0.286	0.281	0.278	0.275	0.272	0.27	0.268	0.268	0.268	0.271	0.275	0.28	0.286	0.292	0.296	0.3	0.304	0.307	0.31	0.315	0.32	0.328
D05	Sample	Dilution_15%	0.15	DMSO	Lycopene	Standard_Development	Run094	Standard_Measurement	Plate_01	Clariostar_Study	MB	Biofoundry_,_London	Linear_Dilution_Pattern_V2	0.2	0.198	0.194	0.189	0.185	0.182	0.178	0.177	0.176	0.174	0.172	0.169	0.165	0.161	0.157	0.155	0.151	0.148	0.146	0.146	0.144	0.144	0.144	0.145	0.148	0.151	0.154	0.157	0.159	0.162	0.164	0.167	0.168	0.171	0.174	0.179
D06	Sample	Dilution_95%	0.95	DMSO	Lycopene	Standard_Development	Run094	Standard_Measurement	Plate_01	Clariostar_Study	MB	Biofoundry_,_London	Linear_Dilution_Pattern_V2	0.698	0.699	0.695	0.69	0.685	0.682	0.678	0.68	0.684	0.69	0.69	0.691	0.685	0.676	0.667	0.659	0.653	0.647	0.641	0.638	0.636	0.635	0.637	0.641	0.652	0.664	0.679	0.694	0.706	0.717	0.727	0.735	0.742	0.751	0.767	0.785
D07	Sample	Dilution_75%	0.75	DMSO	Lycopene	Standard_Development	Run094	Standard_Measurement	Plate_01	Clariostar_Study	MB	Biofoundry_,_London	Linear_Dilution_Pattern_V2	0.586	0.586	0.582	0.578	0.572	0.569	0.565	0.566	0.57	0.573	0.576	0.574	0.568	0.56	0.551	0.545	0.54	0.536	0.531	0.528	0.525	0.525	0.526	0.53	0.538	0.548	0.56	0.573	0.582	0.592	0.599	0.606	0.612	0.62	0.632	0.647
D08	Sample	Dilution_55%	0.55	DMSO	Lycopene	Standard_Development	Run094	Standard_Measurement	Plate_01	Clariostar_Study	MB	Biofoundry_,_London	Linear_Dilution_Pattern_V2	0.46	0.457	0.454	0.45	0.445	0.442	0.438	0.439	0.441	0.443	0.443	0.442	0.437	0.43	0.423	0.418	0.414	0.41	0.406	0.404	0.402	0.4	0.402	0.405	0.412	0.419	0.428	0.436	0.443	0.45	0.455	0.46	0.466	0.471	0.48	0.49
D09	Sample	Dilution_35%	0.35	DMSO	Lycopene	Standard_Development	Run094	Standard_Measurement	Plate_01	Clariostar_Study	MB	Biofoundry_,_London	Linear_Dilution_Pattern_V2	0.34	0.338	0.336	0.331	0.327	0.323	0.319	0.319	0.32	0.32	0.318	0.315	0.311	0.306	0.3	0.297	0.292	0.289	0.286	0.284	0.282	0.281	0.282	0.284	0.288	0.292	0.298	0.304	0.308	0.312	0.316	0.319	0.322	0.326	0.331	0.338
D10	Sample	Dilution_15%	0.15	DMSO	Lycopene	Standard_Development	Run094	Standard_Measurement	Plate_01	Clariostar_Study	MB	Biofoundry_,_London	Linear_Dilution_Pattern_V2	0.203	0.2	0.197	0.193	0.189	0.186	0.182	0.18	0.179	0.178	0.176	0.173	0.169	0.166	0.161	0.158	0.155	0.153	0.151	0.15	0.149	0.149	0.149	0.15	0.152	0.156	0.159	0.162	0.164	0.167	0.17	0.172	0.174	0.177	0.18	0.184
D11	Blank	DMSO_Blank		DMSO		Standard_Development	Run094	Standard_Measurement	Plate_01	Clariostar_Study	MB	Biofoundry_,_London	Linear_Dilution_Pattern_V2	0.135	0.132	0.128	0.124	0.121	0.117	0.112	0.11	0.108	0.105	0.102	0.097	0.094	0.091	0.087	0.085	0.083	0.08	0.079	0.078	0.077	0.076	0.075	0.074	0.074	0.073	0.072	0.072	0.07	0.07	0.07	0.069	0.068	0.068	0.066	0.065
D12	Blank	DMSO_Blank		DMSO		Standard_Development	Run094	Standard_Measurement	Plate_01	Clariostar_Study	MB	Biofoundry_,_London	Linear_Dilution_Pattern_V2	0.126	0.123	0.119	0.116	0.112	0.109	0.105	0.103	0.1	0.097	0.094	0.09	0.087	0.084	0.081	0.079	0.076	0.075	0.074	0.072	0.071	0.07	0.069	0.069	0.068	0.068	0.067	0.067	0.066	0.065	0.065	0.065	0.064	0.063	0.062	0.061
E01	Sample	Dilution_90%	0.9	DMSO	Lycopene	Standard_Development	Run094	Standard_Measurement	Plate_01	Clariostar_Study	MB	Biofoundry_,_London	Linear_Dilution_Pattern_V2	0.683	0.682	0.68	0.674	0.668	0.663	0.662	0.664	0.667	0.669	0.67	0.668	0.661	0.652	0.644	0.637	0.63	0.626	0.62	0.617	0.612	0.611	0.613	0.618	0.626	0.637	0.65	0.662	0.673	0.683	0.69	0.697	0.702	0.71	0.722	0.738
E02	Sample	Dilution_70%	0.7	DMSO	Lycopene	Standard_Development	Run094	Standard_Measurement	Plate_01	Clariostar_Study	MB	Biofoundry_,_London	Linear_Dilution_Pattern_V2	0.521	0.519	0.515	0.51	0.505	0.501	0.498	0.499	0.502	0.504	0.506	0.503	0.496	0.488	0.481	0.475	0.47	0.465	0.462	0.46	0.456	0.456	0.458	0.464	0.471	0.481	0.492	0.504	0.514	0.522	0.529	0.535	0.541	0.549	0.56	0.574
E03	Sample	Dilution_50%	0.5	DMSO	Lycopene	Standard_Development	Run094	Standard_Measurement	Plate_01	Clariostar_Study	MB	Biofoundry_,_London	Linear_Dilution_Pattern_V2	0.411	0.409	0.405	0.4	0.396	0.391	0.389	0.389	0.39	0.392	0.392	0.389	0.384	0.377	0.371	0.367	0.362	0.358	0.354	0.354	0.352	0.35	0.352	0.356	0.362	0.369	0.376	0.384	0.392	0.397	0.402	0.407	0.412	0.417	0.425	0.435
E04	Sample	Dilution_30%	0.3	DMSO	Lycopene	Standard_Development	Run094	Standard_Measurement	Plate_01	Clariostar_Study	MB	Biofoundry_,_London	Linear_Dilution_Pattern_V2	0.297	0.295	0.292	0.287	0.282	0.278	0.275	0.275	0.274	0.273	0.272	0.269	0.265	0.26	0.254	0.251	0.248	0.245	0.242	0.24	0.239	0.238	0.239	0.241	0.244	0.249	0.253	0.258	0.262	0.266	0.269	0.271	0.274	0.278	0.282	0.288
E05	Sample	Dilution_10%	0.1	DMSO	Lycopene	Standard_Development	Run094	Standard_Measurement	Plate_01	Clariostar_Study	MB	Biofoundry_,_London	Linear_Dilution_Pattern_V2	0.163	0.161	0.157	0.152	0.148	0.145	0.141	0.14	0.138	0.136	0.134	0.131	0.128	0.124	0.118	0.116	0.114	0.111	0.11	0.109	0.107	0.106	0.107	0.109	0.11	0.112	0.114	0.116	0.118	0.12	0.122	0.124	0.126	0.128	0.13	0.134
E06	Sample	Dilution_90%	0.9	DMSO	Lycopene	Standard_Development	Run094	Standard_Measurement	Plate_01	Clariostar_Study	MB	Biofoundry_,_London	Linear_Dilution_Pattern_V2	0.669	0.667	0.662	0.659	0.655	0.65	0.646	0.647	0.653	0.657	0.66	0.658	0.651	0.644	0.634	0.628	0.622	0.616	0.61	0.608	0.604	0.603	0.605	0.609	0.618	0.63	0.644	0.657	0.668	0.678	0.685	0.693	0.7	0.71	0.722	0.739
E07	Sample	Dilution_70%	0.7	DMSO	Lycopene	Standard_Development	Run094	Standard_Measurement	Plate_01	Clariostar_Study	MB	Biofoundry_,_London	Linear_Dilution_Pattern_V2	0.556	0.555	0.551	0.546	0.54	0.536	0.534	0.534	0.537	0.542	0.544	0.541	0.535	0.528	0.52	0.514	0.509	0.504	0.5	0.497	0.494	0.494	0.496	0.499	0.506	0.515	0.527	0.537	0.545	0.554	0.561	0.567	0.573	0.58	0.591	0.605
E08	Sample	Dilution_50%	0.5	DMSO	Lycopene	Standard_Development	Run094	Standard_Measurement	Plate_01	Clariostar_Study	MB	Biofoundry_,_London	Linear_Dilution_Pattern_V2	0.44	0.438	0.434	0.432	0.426	0.422	0.419	0.419	0.422	0.423	0.424	0.421	0.416	0.411	0.403	0.399	0.394	0.391	0.388	0.385	0.384	0.382	0.382	0.386	0.391	0.398	0.406	0.414	0.419	0.425	0.43	0.435	0.439	0.444	0.452	0.461
E09	Sample	Dilution_30%	0.3	DMSO	Lycopene	Standard_Development	Run094	Standard_Measurement	Plate_01	Clariostar_Study	MB	Biofoundry_,_London	Linear_Dilution_Pattern_V2	0.306	0.303	0.299	0.295	0.291	0.287	0.283	0.282	0.282	0.282	0.282	0.279	0.275	0.269	0.262	0.259	0.257	0.254	0.251	0.25	0.248	0.247	0.247	0.249	0.253	0.258	0.263	0.266	0.27	0.274	0.277	0.28	0.282	0.285	0.29	0.296
E10	Sample	Dilution_10%	0.1	DMSO	Lycopene	Standard_Development	Run094	Standard_Measurement	Plate_01	Clariostar_Study	MB	Biofoundry_,_London	Linear_Dilution_Pattern_V2	0.178	0.175	0.172	0.168	0.163	0.16	0.156	0.154	0.153	0.151	0.149	0.146	0.143	0.138	0.134	0.131	0.129	0.127	0.125	0.123	0.122	0.122	0.122	0.123	0.125	0.127	0.129	0.131	0.132	0.135	0.137	0.138	0.14	0.142	0.144	0.147
E11	Blank	DMSO_Blank		DMSO		Standard_Development	Run094	Standard_Measurement	Plate_01	Clariostar_Study	MB	Biofoundry_,_London	Linear_Dilution_Pattern_V2	0.134	0.13	0.127	0.122	0.119	0.116	0.111	0.108	0.106	0.104	0.101	0.097	0.094	0.091	0.087	0.086	0.083	0.081	0.08	0.078	0.077	0.075	0.075	0.074	0.074	0.074	0.073	0.072	0.071	0.07	0.07	0.07	0.069	0.068	0.067	0.066
E12	Blank	DMSO_Blank		DMSO		Standard_Development	Run094	Standard_Measurement	Plate_01	Clariostar_Study	MB	Biofoundry_,_London	Linear_Dilution_Pattern_V2	0.13	0.126	0.122	0.118	0.115	0.112	0.107	0.105	0.102	0.1	0.096	0.092	0.09	0.086	0.083	0.081	0.079	0.077	0.075	0.074	0.073	0.072	0.071	0.071	0.071	0.07	0.069	0.069	0.068	0.067	0.067	0.066	0.065	0.065	0.064	0.062
F01	Sample	Dilution_90%	0.9	DMSO	Lycopene	Standard_Development	Run094	Standard_Measurement	Plate_01	Clariostar_Study	MB	Biofoundry_,_London	Linear_Dilution_Pattern_V2	0.665	0.664	0.66	0.656	0.651	0.647	0.645	0.646	0.648	0.653	0.654	0.651	0.642	0.633	0.626	0.62	0.614	0.608	0.602	0.599	0.595	0.594	0.596	0.6	0.609	0.62	0.633	0.646	0.658	0.667	0.674	0.681	0.686	0.695	0.707	0.724
F02	Sample	Dilution_70%	0.7	DMSO	Lycopene	Standard_Development	Run094	Standard_Measurement	Plate_01	Clariostar_Study	MB	Biofoundry_,_London	Linear_Dilution_Pattern_V2	0.529	0.527	0.523	0.518	0.513	0.508	0.506	0.509	0.51	0.512	0.513	0.511	0.502	0.494	0.488	0.483	0.477	0.472	0.469	0.466	0.463	0.462	0.465	0.47	0.478	0.488	0.497	0.508	0.52	0.527	0.534	0.541	0.546	0.554	0.565	0.579
F03	Sample	Dilution_50%	0.5	DMSO	Lycopene	Standard_Development	Run094	Standard_Measurement	Plate_01	Clariostar_Study	MB	Biofoundry_,_London	Linear_Dilution_Pattern_V2	0.408	0.407	0.403	0.398	0.394	0.39	0.387	0.389	0.389	0.391	0.389	0.387	0.382	0.375	0.369	0.365	0.36	0.356	0.352	0.352	0.349	0.348	0.35	0.353	0.359	0.366	0.374	0.38	0.388	0.394	0.398	0.403	0.407	0.413	0.421	0.43
F04	Sample	Dilution_30%	0.3	DMSO	Lycopene	Standard_Development	Run094	Standard_Measurement	Plate_01	Clariostar_Study	MB	Biofoundry_,_London	Linear_Dilution_Pattern_V2	0.3	0.297	0.293	0.288	0.284	0.28	0.276	0.276	0.276	0.275	0.274	0.271	0.266	0.26	0.255	0.253	0.249	0.245	0.243	0.242	0.24	0.239	0.24	0.243	0.246	0.25	0.254	0.259	0.263	0.267	0.27	0.273	0.275	0.278	0.283	0.289
F05	Sample	Dilution_10%	0.1	DMSO	Lycopene	Standard_Development	Run094	Standard_Measurement	Plate_01	Clariostar_Study	MB	Biofoundry_,_London	Linear_Dilution_Pattern_V2	0.164	0.161	0.156	0.152	0.148	0.144	0.14	0.139	0.138	0.136	0.133	0.131	0.127	0.123	0.118	0.116	0.114	0.112	0.11	0.109	0.108	0.107	0.107	0.109	0.111	0.113	0.115	0.117	0.119	0.121	0.123	0.125	0.127	0.129	0.131	0.134
F06	Sample	Dilution_90%	0.9	DMSO	Lycopene	Standard_Development	Run094	Standard_Measurement	Plate_01	Clariostar_Study	MB	Biofoundry_,_London	Linear_Dilution_Pattern_V2	0.69	0.69	0.688	0.682	0.677	0.673	0.67	0.671	0.674	0.68	0.682	0.68	0.674	0.666	0.655	0.65	0.643	0.638	0.632	0.629	0.626	0.624	0.626	0.629	0.637	0.649	0.664	0.676	0.686	0.696	0.705	0.711	0.717	0.726	0.739	0.754
F07	Sample	Dilution_70%	0.7	DMSO	Lycopene	Standard_Development	Run094	Standard_Measurement	Plate_01	Clariostar_Study	MB	Biofoundry_,_London	Linear_Dilution_Pattern_V2	0.544	0.543	0.539	0.534	0.528	0.524	0.521	0.523	0.525	0.529	0.531	0.528	0.524	0.515	0.507	0.502	0.496	0.492	0.487	0.485	0.483	0.48	0.483	0.487	0.494	0.504	0.515	0.527	0.535	0.544	0.55	0.556	0.562	0.569	0.58	0.594
F08	Sample	Dilution_50%	0.5	DMSO	Lycopene	Standard_Development	Run094	Standard_Measurement	Plate_01	Clariostar_Study	MB	Biofoundry_,_London	Linear_Dilution_Pattern_V2	0.424	0.424	0.42	0.415	0.41	0.406	0.403	0.404	0.405	0.406	0.407	0.405	0.4	0.394	0.387	0.384	0.38	0.375	0.372	0.37	0.367	0.366	0.367	0.37	0.376	0.383	0.391	0.398	0.404	0.41	0.416	0.42	0.424	0.43	0.437	0.446
F09	Sample	Dilution_30%	0.3	DMSO	Lycopene	Standard_Development	Run094	Standard_Measurement	Plate_01	Clariostar_Study	MB	Biofoundry_,_London	Linear_Dilution_Pattern_V2	0.302	0.3	0.296	0.291	0.287	0.284	0.28	0.279	0.279	0.279	0.278	0.275	0.272	0.266	0.26	0.257	0.254	0.251	0.248	0.246	0.245	0.244	0.245	0.247	0.25	0.254	0.259	0.264	0.267	0.272	0.275	0.277	0.28	0.284	0.288	0.294
F10	Sample	Dilution_10%	0.1	DMSO	Lycopene	Standard_Development	Run094	Standard_Measurement	Plate_01	Clariostar_Study	MB	Biofoundry_,_London	Linear_Dilution_Pattern_V2	0.179	0.176	0.171	0.168	0.164	0.159	0.155	0.154	0.152	0.15	0.148	0.146	0.142	0.137	0.133	0.13	0.128	0.125	0.124	0.123	0.122	0.12	0.12	0.122	0.124	0.125	0.127	0.129	0.131	0.133	0.135	0.136	0.138	0.14	0.142	0.144
F11	Blank	DMSO		DMSO		Standard_Development	Run094	Standard_Measurement	Plate_01	Clariostar_Study	MB	Biofoundry_,_London	Linear_Dilution_Pattern_V2	0.135	0.131	0.127	0.123	0.119	0.115	0.111	0.11	0.107	0.104	0.101	0.096	0.094	0.09	0.086	0.085	0.083	0.081	0.079	0.077	0.076	0.075	0.074	0.073	0.073	0.073	0.072	0.071	0.07	0.069	0.07	0.068	0.068	0.067	0.066	0.065
F12	Blank	DMSO		DMSO		Standard_Development	Run094	Standard_Measurement	Plate_01	Clariostar_Study	MB	Biofoundry_,_London	Linear_Dilution_Pattern_V2	0.132	0.128	0.124	0.12	0.117	0.113	0.109	0.106	0.104	0.1	0.097	0.093	0.09	0.087	0.083	0.081	0.079	0.077	0.076	0.074	0.073	0.072	0.071	0.07	0.07	0.07	0.069	0.068	0.067	0.067	0.066	0.066	0.065	0.064	0.063	0.062
G01	Sample	Dilution_85%	0.85	DMSO	Lycopene	Standard_Development	Run094	Standard_Measurement	Plate_01	Clariostar_Study	MB	Biofoundry_,_London	Linear_Dilution_Pattern_V2	0.649	0.647	0.643	0.639	0.634	0.629	0.626	0.629	0.631	0.634	0.635	0.63	0.625	0.615	0.608	0.602	0.596	0.589	0.584	0.581	0.577	0.576	0.578	0.582	0.59	0.601	0.612	0.624	0.635	0.643	0.651	0.656	0.662	0.669	0.681	0.696
G02	Sample	Dilution_65%	0.65	DMSO	Lycopene	Standard_Development	Run094	Standard_Measurement	Plate_01	Clariostar_Study	MB	Biofoundry_,_London	Linear_Dilution_Pattern_V2	0.512	0.51	0.507	0.502	0.497	0.492	0.49	0.492	0.495	0.497	0.495	0.493	0.487	0.48	0.473	0.468	0.462	0.458	0.454	0.452	0.45	0.448	0.45	0.455	0.461	0.47	0.48	0.489	0.498	0.506	0.511	0.517	0.521	0.528	0.538	0.55
G03	Sample	Dilution_45%	0.45	DMSO	Lycopene	Standard_Development	Run094	Standard_Measurement	Plate_01	Clariostar_Study	MB	Biofoundry_,_London	Linear_Dilution_Pattern_V2	0.395	0.393	0.389	0.383	0.38	0.375	0.372	0.373	0.373	0.373	0.372	0.371	0.365	0.358	0.353	0.349	0.345	0.341	0.337	0.335	0.333	0.333	0.334	0.338	0.342	0.348	0.355	0.362	0.368	0.373	0.378	0.382	0.385	0.39	0.396	0.405
G04	Sample	Dilution_25%	0.25	DMSO	Lycopene	Standard_Development	Run094	Standard_Measurement	Plate_01	Clariostar_Study	MB	Biofoundry_,_London	Linear_Dilution_Pattern_V2	0.258	0.255	0.251	0.246	0.242	0.238	0.234	0.234	0.233	0.232	0.23	0.228	0.224	0.218	0.213	0.21	0.207	0.204	0.201	0.201	0.199	0.198	0.199	0.202	0.204	0.208	0.212	0.216	0.219	0.223	0.225	0.228	0.23	0.233	0.237	0.242
G05	Sample	Dilution_05%	0.0499999999999999	DMSO	Lycopene	Standard_Development	Run094	Standard_Measurement	Plate_01	Clariostar_Study	MB	Biofoundry_,_London	Linear_Dilution_Pattern_V2	0.138	0.135	0.13	0.126	0.122	0.118	0.114	0.113	0.11	0.109	0.106	0.103	0.099	0.095	0.091	0.09	0.086	0.084	0.082	0.081	0.08	0.079	0.079	0.08	0.08	0.081	0.082	0.084	0.084	0.084	0.086	0.086	0.087	0.088	0.089	0.09
G06	Sample	Dilution_85%	0.85	DMSO	Lycopene	Standard_Development	Run094	Standard_Measurement	Plate_01	Clariostar_Study	MB	Biofoundry_,_London	Linear_Dilution_Pattern_V2	0.627	0.627	0.623	0.619	0.612	0.609	0.607	0.608	0.61	0.616	0.618	0.616	0.609	0.6	0.592	0.586	0.58	0.575	0.57	0.567	0.564	0.563	0.565	0.57	0.579	0.589	0.602	0.615	0.625	0.636	0.644	0.651	0.658	0.667	0.679	0.695
G07	Sample	Dilution_65%	0.65	DMSO	Lycopene	Standard_Development	Run094	Standard_Measurement	Plate_01	Clariostar_Study	MB	Biofoundry_,_London	Linear_Dilution_Pattern_V2	0.507	0.505	0.502	0.497	0.492	0.489	0.484	0.486	0.489	0.493	0.494	0.492	0.485	0.478	0.472	0.466	0.462	0.457	0.452	0.45	0.448	0.447	0.449	0.453	0.46	0.469	0.479	0.489	0.498	0.505	0.513	0.518	0.524	0.532	0.541	0.554
G08	Sample	Dilution_45%	0.45	DMSO	Lycopene	Standard_Development	Run094	Standard_Measurement	Plate_01	Clariostar_Study	MB	Biofoundry_,_London	Linear_Dilution_Pattern_V2	0.385	0.384	0.38	0.375	0.371	0.367	0.363	0.364	0.365	0.366	0.367	0.365	0.36	0.353	0.347	0.344	0.339	0.336	0.333	0.33	0.329	0.328	0.328	0.332	0.337	0.343	0.349	0.357	0.362	0.368	0.372	0.376	0.38	0.385	0.391	0.4
G09	Sample	Dilution_25%	0.25	DMSO	Lycopene	Standard_Development	Run094	Standard_Measurement	Plate_01	Clariostar_Study	MB	Biofoundry_,_London	Linear_Dilution_Pattern_V2	0.274	0.271	0.267	0.262	0.259	0.255	0.251	0.25	0.25	0.25	0.248	0.246	0.242	0.237	0.231	0.228	0.225	0.222	0.22	0.218	0.217	0.216	0.216	0.218	0.222	0.225	0.229	0.233	0.236	0.239	0.242	0.245	0.247	0.25	0.254	0.258
G10	Sample	Dilution_05%	0.0499999999999999	DMSO	Lycopene	Standard_Development	Run094	Standard_Measurement	Plate_01	Clariostar_Study	MB	Biofoundry_,_London	Linear_Dilution_Pattern_V2	0.155	0.151	0.147	0.143	0.139	0.135	0.131	0.129	0.127	0.126	0.123	0.119	0.116	0.112	0.108	0.105	0.103	0.101	0.099	0.098	0.097	0.095	0.095	0.096	0.096	0.098	0.099	0.099	0.099	0.1	0.101	0.102	0.102	0.103	0.104	0.104
G11	Blank	DMSO_Blank		DMSO		Standard_Development	Run094	Standard_Measurement	Plate_01	Clariostar_Study	MB	Biofoundry_,_London	Linear_Dilution_Pattern_V2	0.132	0.128	0.124	0.12	0.116	0.113	0.108	0.106	0.104	0.102	0.098	0.094	0.091	0.088	0.084	0.083	0.08	0.079	0.077	0.075	0.074	0.073	0.072	0.072	0.071	0.071	0.07	0.07	0.068	0.068	0.067	0.067	0.066	0.066	0.064	0.063
G12	Blank	DMSO_Blank		DMSO		Standard_Development	Run094	Standard_Measurement	Plate_01	Clariostar_Study	MB	Biofoundry_,_London	Linear_Dilution_Pattern_V2	0.129	0.125	0.121	0.118	0.114	0.11	0.106	0.104	0.102	0.099	0.096	0.092	0.089	0.086	0.083	0.081	0.078	0.076	0.075	0.074	0.073	0.071	0.07	0.071	0.07	0.07	0.069	0.068	0.068	0.067	0.067	0.066	0.065	0.065	0.063	0.062
H01	Sample	Dilution_85%	0.85	DMSO	Lycopene	Standard_Development	Run094	Standard_Measurement	Plate_01	Clariostar_Study	MB	Biofoundry_,_London	Linear_Dilution_Pattern_V2	0.654	0.653	0.649	0.643	0.638	0.633	0.63	0.632	0.633	0.635	0.636	0.634	0.625	0.614	0.606	0.6	0.593	0.588	0.583	0.579	0.575	0.573	0.575	0.58	0.587	0.596	0.607	0.619	0.629	0.638	0.644	0.65	0.655	0.662	0.673	0.688
H02	Sample	Dilution_65%	0.65	DMSO	Lycopene	Standard_Development	Run094	Standard_Measurement	Plate_01	Clariostar_Study	MB	Biofoundry_,_London	Linear_Dilution_Pattern_V2	0.526	0.524	0.519	0.515	0.51	0.504	0.502	0.505	0.507	0.509	0.507	0.505	0.499	0.49	0.483	0.479	0.473	0.469	0.464	0.463	0.459	0.458	0.459	0.464	0.47	0.478	0.487	0.495	0.504	0.511	0.516	0.521	0.524	0.531	0.54	0.552
H03	Sample	Dilution_45%	0.45	DMSO	Lycopene	Standard_Development	Run094	Standard_Measurement	Plate_01	Clariostar_Study	MB	Biofoundry_,_London	Linear_Dilution_Pattern_V2	0.37	0.367	0.363	0.359	0.354	0.349	0.346	0.347	0.346	0.348	0.347	0.344	0.339	0.332	0.326	0.322	0.318	0.314	0.311	0.31	0.308	0.307	0.309	0.313	0.318	0.324	0.331	0.337	0.344	0.35	0.354	0.358	0.362	0.367	0.374	0.384
H04	Sample	Dilution_25%	0.25	DMSO	Lycopene	Standard_Development	Run094	Standard_Measurement	Plate_01	Clariostar_Study	MB	Biofoundry_,_London	Linear_Dilution_Pattern_V2	0.266	0.263	0.258	0.254	0.25	0.245	0.241	0.241	0.24	0.239	0.236	0.232	0.227	0.221	0.217	0.214	0.21	0.207	0.204	0.203	0.201	0.201	0.201	0.204	0.207	0.211	0.214	0.218	0.221	0.224	0.227	0.23	0.232	0.234	0.238	0.243
[truncated: 872 more rows]
[truncated: 122 more columns]
