# Supplementary material for: Construction of a Calibration Curve for Lycopene on a Liquid-Handling Platform—Wider Lessons for the Development of Automated Dilution Protocols
Source: ACS Synth Biol. 2024 Aug 3;13(8):2357–75. doi: 10.1021/acssynbio.4c00031 (PMC11334188; doi:10.1021/acssynbio.4c00031)
Supplement: Supplementary file 2 — sb4c00031_si_002.zip [file sb4c00031_si_002.zip › AggregatedData/Run057/Plate_01/Clariostar_Study/Clariostar_Study.csv]

Well	Content	Label	Dilution	Solvent	Solute	Project	Run	Step	Container	Study	Author	Institution	OD350	OD352	OD354	OD356	OD358	OD360	OD362	OD364	OD366	OD368	OD370	OD372	OD374	OD376	OD378	OD380	OD382	OD384	OD386	OD388	OD390	OD392	OD394	OD396	OD398	OD400	OD402	OD404	OD406	OD408	OD410	OD412	OD414	OD416	OD418	OD420	OD422
A01	Sample	Dilution_1	1.0	Water	Food_Colorant	Standard_Development	Run057	Standard_Measurement	Plate_01	Clariostar_Study	MB	Biofoundry_,_London	0.29	0.278	0.27	0.264	0.26	0.257	0.257	0.257	0.259	0.261	0.265	0.269	0.272	0.278	0.283	0.289	0.295	0.303	0.31	0.319	0.327	0.333	0.339	0.345	0.351	0.356	0.361	0.366	0.369	0.374	0.379	0.382	0.387	0.392	0.396	0.401	0.405
A02	Sample	Dilution_1/2	0.5	Water	Food_Colorant	Standard_Development	Run057	Standard_Measurement	Plate_01	Clariostar_Study	MB	Biofoundry_,_London	0.193	0.184	0.179	0.175	0.171	0.168	0.165	0.165	0.165	0.166	0.166	0.166	0.166	0.168	0.169	0.171	0.174	0.177	0.181	0.183	0.187	0.19	0.193	0.196	0.199	0.202	0.204	0.206	0.207	0.21	0.212	0.213	0.216	0.218	0.219	0.221	0.223
A03	Sample	Dilution_1/4	0.25	Water	Food_Colorant	Standard_Development	Run057	Standard_Measurement	Plate_01	Clariostar_Study	MB	Biofoundry_,_London	0.14	0.135	0.131	0.127	0.124	0.121	0.118	0.117	0.116	0.114	0.113	0.112	0.11	0.109	0.109	0.11	0.111	0.11	0.112	0.113	0.115	0.115	0.117	0.118	0.119	0.119	0.12	0.12	0.122	0.123	0.124	0.124	0.125	0.126	0.127	0.128	0.128
A04	Sample	Dilution_1/8	0.125	Water	Food_Colorant	Standard_Development	Run057	Standard_Measurement	Plate_01	Clariostar_Study	MB	Biofoundry_,_London	0.119	0.115	0.112	0.108	0.105	0.102	0.098	0.098	0.095	0.092	0.09	0.089	0.087	0.085	0.085	0.084	0.083	0.083	0.083	0.084	0.084	0.084	0.085	0.085	0.085	0.086	0.086	0.086	0.086	0.087	0.087	0.087	0.089	0.089	0.088	0.089	0.089
A05	Sample	Dilution_1/16	0.0625	Water	Food_Colorant	Standard_Development	Run057	Standard_Measurement	Plate_01	Clariostar_Study	MB	Biofoundry_,_London	0.108	0.103	0.101	0.099	0.095	0.092	0.089	0.087	0.084	0.081	0.079	0.076	0.073	0.071	0.07	0.068	0.067	0.065	0.065	0.064	0.065	0.065	0.064	0.064	0.065	0.065	0.064	0.064	0.064	0.065	0.065	0.064	0.065	0.065	0.065	0.064	0.064
A06	Sample	Dilution_1/32	0.03125	Water	Food_Colorant	Standard_Development	Run057	Standard_Measurement	Plate_01	Clariostar_Study	MB	Biofoundry_,_London	0.098	0.095	0.092	0.089	0.086	0.084	0.08	0.078	0.076	0.073	0.071	0.068	0.066	0.064	0.062	0.06	0.06	0.059	0.057	0.057	0.057	0.056	0.055	0.055	0.055	0.055	0.055	0.054	0.054	0.055	0.055	0.054	0.054	0.054	0.054	0.054	0.053
A07	Sample	Dilution_1/64	0.015625	Water	Food_Colorant	Standard_Development	Run057	Standard_Measurement	Plate_01	Clariostar_Study	MB	Biofoundry_,_London	0.099	0.095	0.092	0.089	0.086	0.083	0.08	0.077	0.074	0.071	0.069	0.065	0.062	0.06	0.058	0.056	0.055	0.053	0.052	0.051	0.051	0.05	0.05	0.049	0.05	0.049	0.049	0.048	0.048	0.048	0.048	0.048	0.048	0.047	0.046	0.046	0.046
A08	Sample	Dilution_1/128	0.0078125	Water	Food_Colorant	Standard_Development	Run057	Standard_Measurement	Plate_01	Clariostar_Study	MB	Biofoundry_,_London	0.095	0.091	0.089	0.086	0.083	0.08	0.076	0.074	0.072	0.069	0.066	0.063	0.06	0.058	0.056	0.054	0.053	0.05	0.049	0.049	0.049	0.048	0.047	0.046	0.047	0.046	0.046	0.045	0.046	0.045	0.045	0.044	0.044	0.044	0.043	0.043	0.043
A09	Sample	Dilution_1/256	0.00390625	Water	Food_Colorant	Standard_Development	Run057	Standard_Measurement	Plate_01	Clariostar_Study	MB	Biofoundry_,_London	0.095	0.092	0.089	0.087	0.084	0.081	0.077	0.074	0.071	0.069	0.066	0.063	0.06	0.058	0.056	0.054	0.052	0.05	0.049	0.048	0.048	0.047	0.046	0.045	0.045	0.045	0.044	0.044	0.043	0.044	0.044	0.043	0.043	0.042	0.042	0.042	0.041
A10	Sample	Dilution_1/512	0.001953125	Water	Food_Colorant	Standard_Development	Run057	Standard_Measurement	Plate_01	Clariostar_Study	MB	Biofoundry_,_London	0.099	0.096	0.092	0.09	0.086	0.083	0.079	0.077	0.074	0.07	0.068	0.064	0.06	0.057	0.055	0.053	0.051	0.049	0.048	0.047	0.047	0.045	0.045	0.044	0.044	0.044	0.043	0.042	0.043	0.043	0.043	0.042	0.042	0.041	0.041	0.04	0.04
A11	Blank	Water_Blank		Water		Standard_Development	Run057	Standard_Measurement	Plate_01	Clariostar_Study	MB	Biofoundry_,_London	0.103	0.099	0.096	0.093	0.09	0.086	0.082	0.08	0.078	0.074	0.071	0.067	0.063	0.06	0.058	0.056	0.054	0.051	0.05	0.049	0.049	0.048	0.047	0.047	0.047	0.046	0.045	0.045	0.044	0.045	0.044	0.044	0.044	0.044	0.042	0.042	0.041
A12	Blank	Water_Blank		Water		Standard_Development	Run057	Standard_Measurement	Plate_01	Clariostar_Study	MB	Biofoundry_,_London	0.098	0.095	0.092	0.089	0.085	0.082	0.078	0.076	0.074	0.07	0.067	0.063	0.06	0.057	0.056	0.054	0.052	0.05	0.049	0.047	0.048	0.046	0.045	0.045	0.045	0.045	0.044	0.044	0.043	0.043	0.043	0.042	0.042	0.042	0.041	0.041	0.04
B01	Sample	Dilution_1	1.0	Water	Food_Colorant	Standard_Development	Run057	Standard_Measurement	Plate_01	Clariostar_Study	MB	Biofoundry_,_London	0.296	0.283	0.275	0.269	0.265	0.263	0.261	0.262	0.265	0.267	0.272	0.275	0.28	0.285	0.29	0.296	0.303	0.311	0.319	0.326	0.335	0.342	0.348	0.354	0.36	0.366	0.369	0.374	0.378	0.383	0.388	0.392	0.397	0.401	0.405	0.409	0.414
B02	Sample	Dilution_1/2	0.5	Water	Food_Colorant	Standard_Development	Run057	Standard_Measurement	Plate_01	Clariostar_Study	MB	Biofoundry_,_London	0.191	0.183	0.178	0.174	0.17	0.168	0.165	0.165	0.165	0.166	0.167	0.167	0.167	0.169	0.172	0.174	0.177	0.179	0.183	0.186	0.19	0.193	0.196	0.199	0.202	0.204	0.206	0.208	0.21	0.213	0.215	0.216	0.218	0.22	0.222	0.224	0.226
B03	Sample	Dilution_1/4	0.25	Water	Food_Colorant	Standard_Development	Run057	Standard_Measurement	Plate_01	Clariostar_Study	MB	Biofoundry_,_London	0.144	0.139	0.136	0.132	0.128	0.126	0.123	0.122	0.121	0.119	0.119	0.119	0.117	0.117	0.118	0.118	0.119	0.12	0.121	0.123	0.125	0.126	0.127	0.128	0.13	0.132	0.133	0.133	0.134	0.136	0.137	0.137	0.138	0.139	0.14	0.141	0.141
B04	Sample	Dilution_1/8	0.125	Water	Food_Colorant	Standard_Development	Run057	Standard_Measurement	Plate_01	Clariostar_Study	MB	Biofoundry_,_London	0.117	0.113	0.109	0.106	0.103	0.1	0.098	0.096	0.095	0.093	0.091	0.089	0.087	0.086	0.086	0.085	0.085	0.085	0.085	0.085	0.086	0.086	0.086	0.086	0.087	0.088	0.088	0.088	0.089	0.089	0.089	0.09	0.09	0.09	0.09	0.091	0.091
B05	Sample	Dilution_1/16	0.0625	Water	Food_Colorant	Standard_Development	Run057	Standard_Measurement	Plate_01	Clariostar_Study	MB	Biofoundry_,_London	0.103	0.1	0.097	0.094	0.091	0.088	0.085	0.084	0.081	0.079	0.077	0.075	0.073	0.071	0.07	0.068	0.068	0.067	0.066	0.066	0.066	0.066	0.066	0.066	0.067	0.067	0.066	0.066	0.067	0.067	0.067	0.067	0.067	0.067	0.067	0.066	0.066
B06	Sample	Dilution_1/32	0.03125	Water	Food_Colorant	Standard_Development	Run057	Standard_Measurement	Plate_01	Clariostar_Study	MB	Biofoundry_,_London	0.097	0.093	0.09	0.088	0.085	0.082	0.079	0.077	0.075	0.073	0.071	0.068	0.067	0.065	0.062	0.061	0.061	0.059	0.058	0.057	0.058	0.057	0.057	0.056	0.057	0.056	0.056	0.056	0.055	0.056	0.056	0.055	0.056	0.055	0.054	0.054	0.054
B07	Sample	Dilution_1/64	0.015625	Water	Food_Colorant	Standard_Development	Run057	Standard_Measurement	Plate_01	Clariostar_Study	MB	Biofoundry_,_London	0.091	0.088	0.085	0.083	0.08	0.077	0.074	0.073	0.07	0.068	0.066	0.064	0.061	0.059	0.058	0.056	0.056	0.054	0.053	0.052	0.052	0.051	0.051	0.05	0.051	0.05	0.05	0.049	0.049	0.05	0.05	0.049	0.049	0.049	0.048	0.048	0.047
B08	Sample	Dilution_1/128	0.0078125	Water	Food_Colorant	Standard_Development	Run057	Standard_Measurement	Plate_01	Clariostar_Study	MB	Biofoundry_,_London	0.091	0.088	0.085	0.082	0.079	0.077	0.073	0.071	0.069	0.066	0.064	0.061	0.059	0.057	0.056	0.054	0.052	0.05	0.05	0.049	0.048	0.047	0.047	0.046	0.047	0.047	0.046	0.045	0.045	0.046	0.045	0.045	0.045	0.044	0.043	0.043	0.043
B09	Sample	Dilution_1/256	0.00390625	Water	Food_Colorant	Standard_Development	Run057	Standard_Measurement	Plate_01	Clariostar_Study	MB	Biofoundry_,_London	0.092	0.088	0.085	0.083	0.081	0.078	0.074	0.072	0.07	0.067	0.065	0.062	0.059	0.056	0.055	0.053	0.051	0.05	0.05	0.048	0.048	0.047	0.047	0.046	0.046	0.045	0.045	0.045	0.044	0.045	0.044	0.044	0.044	0.044	0.043	0.042	0.042
B10	Sample	Dilution_1/512	0.001953125	Water	Food_Colorant	Standard_Development	Run057	Standard_Measurement	Plate_01	Clariostar_Study	MB	Biofoundry_,_London	0.094	0.09	0.087	0.085	0.082	0.079	0.076	0.073	0.071	0.068	0.066	0.062	0.059	0.057	0.055	0.053	0.052	0.05	0.049	0.048	0.048	0.047	0.046	0.046	0.046	0.046	0.045	0.044	0.044	0.044	0.044	0.044	0.043	0.043	0.042	0.042	0.041
B11	Blank	Water_Blank		Water		Standard_Development	Run057	Standard_Measurement	Plate_01	Clariostar_Study	MB	Biofoundry_,_London	0.092	0.09	0.086	0.085	0.082	0.079	0.075	0.073	0.072	0.068	0.065	0.061	0.058	0.056	0.054	0.053	0.051	0.049	0.047	0.047	0.047	0.046	0.046	0.045	0.045	0.045	0.044	0.044	0.043	0.044	0.043	0.043	0.042	0.042	0.041	0.041	0.04
B12	Blank	Water_Blank		Water		Standard_Development	Run057	Standard_Measurement	Plate_01	Clariostar_Study	MB	Biofoundry_,_London	0.096	0.092	0.09	0.086	0.084	0.08	0.077	0.075	0.072	0.068	0.066	0.062	0.059	0.057	0.055	0.053	0.051	0.05	0.048	0.046	0.046	0.046	0.045	0.045	0.045	0.044	0.044	0.043	0.043	0.043	0.043	0.043	0.042	0.042	0.041	0.041	0.041
C01	Sample	Dilution_7/8	0.875	Water	Food_Colorant	Standard_Development	Run057	Standard_Measurement	Plate_01	Clariostar_Study	MB	Biofoundry_,_London	0.271	0.26	0.252	0.247	0.243	0.241	0.239	0.239	0.241	0.243	0.247	0.249	0.251	0.256	0.262	0.267	0.273	0.279	0.286	0.293	0.299	0.305	0.311	0.316	0.322	0.326	0.33	0.334	0.337	0.342	0.345	0.349	0.353	0.357	0.36	0.364	0.367
C02	Sample	Dilution_7/16	0.4375	Water	Food_Colorant	Standard_Development	Run057	Standard_Measurement	Plate_01	Clariostar_Study	MB	Biofoundry_,_London	0.19	0.182	0.177	0.172	0.169	0.167	0.163	0.164	0.164	0.164	0.166	0.166	0.166	0.167	0.17	0.171	0.175	0.177	0.18	0.183	0.187	0.19	0.193	0.196	0.199	0.201	0.203	0.205	0.207	0.21	0.211	0.213	0.215	0.217	0.218	0.22	0.222
C03	Sample	Dilution_7/32	0.21875	Water	Food_Colorant	Standard_Development	Run057	Standard_Measurement	Plate_01	Clariostar_Study	MB	Biofoundry_,_London	0.138	0.133	0.129	0.126	0.122	0.119	0.117	0.117	0.115	0.113	0.113	0.112	0.11	0.11	0.11	0.111	0.111	0.112	0.113	0.114	0.116	0.117	0.117	0.119	0.12	0.121	0.122	0.122	0.123	0.124	0.125	0.126	0.127	0.127	0.127	0.128	0.128
C04	Sample	Dilution_7/64	0.109375	Water	Food_Colorant	Standard_Development	Run057	Standard_Measurement	Plate_01	Clariostar_Study	MB	Biofoundry_,_London	0.118	0.113	0.11	0.107	0.104	0.101	0.097	0.097	0.095	0.092	0.091	0.089	0.087	0.085	0.084	0.083	0.082	0.082	0.082	0.083	0.084	0.083	0.084	0.084	0.085	0.085	0.085	0.085	0.085	0.086	0.086	0.086	0.087	0.086	0.086	0.086	0.086
C05	Sample	Dilution_7/128	0.0546875	Water	Food_Colorant	Standard_Development	Run057	Standard_Measurement	Plate_01	Clariostar_Study	MB	Biofoundry_,_London	0.101	0.097	0.094	0.091	0.088	0.086	0.083	0.082	0.08	0.076	0.075	0.072	0.07	0.068	0.067	0.066	0.065	0.064	0.063	0.063	0.063	0.063	0.063	0.063	0.063	0.063	0.063	0.063	0.063	0.064	0.063	0.062	0.063	0.062	0.062	0.062	0.062
C06	Sample	Dilution_7/256	0.02734375	Water	Food_Colorant	Standard_Development	Run057	Standard_Measurement	Plate_01	Clariostar_Study	MB	Biofoundry_,_London	0.094	0.091	0.088	0.085	0.083	0.08	0.076	0.075	0.073	0.071	0.068	0.066	0.063	0.062	0.06	0.059	0.058	0.056	0.055	0.055	0.055	0.054	0.053	0.053	0.054	0.054	0.053	0.052	0.052	0.053	0.053	0.052	0.052	0.052	0.051	0.051	0.051
C07	Sample	Dilution_7/512	0.013671875	Water	Food_Colorant	Standard_Development	Run057	Standard_Measurement	Plate_01	Clariostar_Study	MB	Biofoundry_,_London	0.091	0.087	0.084	0.082	0.08	0.077	0.074	0.073	0.071	0.068	0.066	0.064	0.061	0.059	0.057	0.055	0.054	0.052	0.052	0.051	0.051	0.05	0.05	0.05	0.049	0.049	0.049	0.049	0.048	0.049	0.049	0.048	0.048	0.047	0.047	0.046	0.045
C08	Sample	Dilution_7/1024	0.0068359375	Water	Food_Colorant	Standard_Development	Run057	Standard_Measurement	Plate_01	Clariostar_Study	MB	Biofoundry_,_London	0.091	0.087	0.085	0.082	0.079	0.076	0.073	0.071	0.07	0.068	0.066	0.063	0.06	0.058	0.057	0.056	0.053	0.052	0.051	0.05	0.05	0.049	0.048	0.048	0.048	0.048	0.047	0.047	0.046	0.046	0.046	0.046	0.046	0.045	0.044	0.044	0.043
C09	Sample	Dilution_7/2048	0.00341796875	Water	Food_Colorant	Standard_Development	Run057	Standard_Measurement	Plate_01	Clariostar_Study	MB	Biofoundry_,_London	0.091	0.088	0.085	0.082	0.079	0.076	0.073	0.071	0.07	0.068	0.066	0.062	0.06	0.057	0.055	0.054	0.053	0.051	0.05	0.048	0.049	0.048	0.047	0.047	0.047	0.047	0.046	0.045	0.045	0.046	0.045	0.045	0.045	0.044	0.043	0.043	0.042
C10	Sample	Dilution_7/4096	0.001708984375	Water	Food_Colorant	Standard_Development	Run057	Standard_Measurement	Plate_01	Clariostar_Study	MB	Biofoundry_,_London	0.097	0.094	0.091	0.088	0.085	0.082	0.079	0.077	0.075	0.072	0.069	0.066	0.063	0.061	0.059	0.057	0.056	0.054	0.053	0.052	0.051	0.051	0.05	0.05	0.05	0.049	0.048	0.048	0.048	0.048	0.048	0.048	0.047	0.046	0.046	0.045	0.044
C11	Blank	Water_Blank		Water		Standard_Development	Run057	Standard_Measurement	Plate_01	Clariostar_Study	MB	Biofoundry_,_London	0.095	0.093	0.09	0.087	0.084	0.081	0.077	0.075	0.073	0.07	0.066	0.063	0.061	0.058	0.056	0.054	0.053	0.051	0.05	0.049	0.049	0.047	0.047	0.046	0.046	0.045	0.045	0.045	0.044	0.045	0.044	0.044	0.043	0.043	0.042	0.042	0.041
C12	Blank	Water_Blank		Water		Standard_Development	Run057	Standard_Measurement	Plate_01	Clariostar_Study	MB	Biofoundry_,_London	0.092	0.088	0.086	0.084	0.081	0.078	0.075	0.073	0.07	0.067	0.064	0.061	0.058	0.056	0.054	0.052	0.05	0.048	0.048	0.047	0.046	0.046	0.045	0.045	0.045	0.045	0.044	0.043	0.043	0.043	0.043	0.042	0.043	0.042	0.041	0.041	0.04
D01	Sample	Dilution_7/8	0.875	Water	Food_Colorant	Standard_Development	Run057	Standard_Measurement	Plate_01	Clariostar_Study	MB	Biofoundry_,_London	0.279	0.267	0.259	0.253	0.249	0.246	0.245	0.246	0.249	0.251	0.254	0.258	0.261	0.265	0.27	0.276	0.282	0.289	0.296	0.302	0.31	0.316	0.322	0.328	0.334	0.339	0.343	0.347	0.35	0.355	0.359	0.363	0.367	0.371	0.374	0.378	0.382
D02	Sample	Dilution_7/16	0.4375	Water	Food_Colorant	Standard_Development	Run057	Standard_Measurement	Plate_01	Clariostar_Study	MB	Biofoundry_,_London	0.18	0.173	0.168	0.163	0.159	0.157	0.154	0.154	0.155	0.154	0.155	0.156	0.156	0.157	0.158	0.161	0.163	0.165	0.168	0.171	0.175	0.177	0.179	0.183	0.186	0.188	0.189	0.191	0.192	0.195	0.197	0.198	0.2	0.202	0.203	0.204	0.205
D03	Sample	Dilution_7/32	0.21875	Water	Food_Colorant	Standard_Development	Run057	Standard_Measurement	Plate_01	Clariostar_Study	MB	Biofoundry_,_London	0.134	0.128	0.124	0.121	0.118	0.115	0.113	0.113	0.111	0.11	0.108	0.107	0.106	0.105	0.106	0.106	0.107	0.107	0.108	0.108	0.11	0.111	0.112	0.113	0.115	0.116	0.116	0.117	0.117	0.119	0.119	0.119	0.121	0.122	0.122	0.122	0.122
D04	Sample	Dilution_7/64	0.109375	Water	Food_Colorant	Standard_Development	Run057	Standard_Measurement	Plate_01	Clariostar_Study	MB	Biofoundry_,_London	0.111	0.107	0.103	0.1	0.098	0.095	0.092	0.091	0.089	0.087	0.085	0.084	0.082	0.08	0.08	0.079	0.079	0.078	0.078	0.079	0.079	0.079	0.079	0.08	0.081	0.081	0.08	0.08	0.081	0.082	0.082	0.082	0.082	0.082	0.082	0.082	0.082
D05	Sample	Dilution_7/128	0.0546875	Water	Food_Colorant	Standard_Development	Run057	Standard_Measurement	Plate_01	Clariostar_Study	MB	Biofoundry_,_London	0.1	0.096	0.093	0.09	0.088	0.085	0.082	0.08	0.079	0.076	0.074	0.072	0.069	0.068	0.068	0.067	0.065	0.063	0.064	0.063	0.063	0.062	0.062	0.062	0.063	0.063	0.063	0.062	0.063	0.063	0.063	0.063	0.062	0.062	0.061	0.061	0.061
D06	Sample	Dilution_7/256	0.02734375	Water	Food_Colorant	Standard_Development	Run057	Standard_Measurement	Plate_01	Clariostar_Study	MB	Biofoundry_,_London	0.093	0.089	0.087	0.084	0.081	0.079	0.075	0.074	0.072	0.07	0.068	0.066	0.064	0.062	0.06	0.059	0.058	0.056	0.055	0.055	0.055	0.054	0.054	0.054	0.054	0.053	0.053	0.052	0.053	0.053	0.052	0.052	0.052	0.052	0.051	0.051	0.05
D07	Sample	Dilution_7/512	0.013671875	Water	Food_Colorant	Standard_Development	Run057	Standard_Measurement	Plate_01	Clariostar_Study	MB	Biofoundry_,_London	0.09	0.087	0.084	0.082	0.079	0.076	0.073	0.072	0.07	0.068	0.066	0.063	0.061	0.059	0.057	0.056	0.054	0.052	0.051	0.051	0.051	0.05	0.049	0.049	0.05	0.049	0.049	0.048	0.048	0.048	0.048	0.048	0.048	0.047	0.047	0.046	0.046
D08	Sample	Dilution_7/1024	0.0068359375	Water	Food_Colorant	Standard_Development	Run057	Standard_Measurement	Plate_01	Clariostar_Study	MB	Biofoundry_,_London	0.09	0.086	0.084	0.081	0.079	0.076	0.073	0.071	0.069	0.066	0.064	0.061	0.058	0.057	0.055	0.054	0.052	0.05	0.049	0.048	0.049	0.048	0.047	0.046	0.047	0.047	0.046	0.045	0.045	0.045	0.045	0.044	0.044	0.044	0.043	0.043	0.042
D09	Sample	Dilution_7/2048	0.00341796875	Water	Food_Colorant	Standard_Development	Run057	Standard_Measurement	Plate_01	Clariostar_Study	MB	Biofoundry_,_London	0.09	0.087	0.083	0.081	0.079	0.076	0.073	0.071	0.068	0.066	0.064	0.06	0.058	0.056	0.054	0.053	0.051	0.05	0.049	0.048	0.047	0.046	0.046	0.045	0.045	0.045	0.045	0.044	0.044	0.044	0.044	0.043	0.043	0.042	0.042	0.042	0.041
D10	Sample	Dilution_7/4096	0.001708984375	Water	Food_Colorant	Standard_Development	Run057	Standard_Measurement	Plate_01	Clariostar_Study	MB	Biofoundry_,_London	0.091	0.087	0.085	0.083	0.079	0.077	0.073	0.072	0.07	0.066	0.064	0.061	0.057	0.056	0.054	0.052	0.051	0.049	0.049	0.047	0.047	0.046	0.045	0.045	0.045	0.044	0.044	0.043	0.043	0.044	0.043	0.043	0.043	0.042	0.042	0.041	0.04
D11	Blank	Water_Blank		Water		Standard_Development	Run057	Standard_Measurement	Plate_01	Clariostar_Study	MB	Biofoundry_,_London	0.093	0.089	0.087	0.085	0.081	0.079	0.075	0.074	0.071	0.067	0.065	0.062	0.059	0.056	0.055	0.053	0.052	0.049	0.048	0.047	0.047	0.046	0.045	0.045	0.045	0.044	0.043	0.043	0.043	0.044	0.043	0.043	0.042	0.042	0.041	0.041	0.04
D12	Blank	Water_Blank		Water		Standard_Development	Run057	Standard_Measurement	Plate_01	Clariostar_Study	MB	Biofoundry_,_London	0.094	0.09	0.087	0.085	0.082	0.079	0.075	0.074	0.072	0.068	0.066	0.062	0.059	0.057	0.055	0.053	0.052	0.05	0.048	0.047	0.047	0.046	0.045	0.045	0.045	0.044	0.044	0.044	0.043	0.043	0.043	0.043	0.043	0.042	0.041	0.04	0.04
E01	Sample	Dilution_3/4	0.75	Water	Food_Colorant	Standard_Development	Run057	Standard_Measurement	Plate_01	Clariostar_Study	MB	Biofoundry_,_London	0.262	0.251	0.244	0.238	0.234	0.231	0.23	0.232	0.233	0.234	0.237	0.239	0.242	0.246	0.251	0.255	0.261	0.266	0.272	0.278	0.284	0.291	0.296	0.301	0.306	0.31	0.314	0.318	0.321	0.325	0.329	0.332	0.336	0.339	0.342	0.346	0.35
E02	Sample	Dilution_3/8	0.375	Water	Food_Colorant	Standard_Development	Run057	Standard_Measurement	Plate_01	Clariostar_Study	MB	Biofoundry_,_London	0.172	0.166	0.161	0.156	0.152	0.15	0.146	0.147	0.148	0.146	0.147	0.147	0.147	0.148	0.149	0.151	0.153	0.155	0.158	0.16	0.163	0.165	0.167	0.17	0.172	0.174	0.176	0.177	0.179	0.18	0.182	0.184	0.185	0.186	0.188	0.189	0.19
E03	Sample	Dilution_3/16	0.1875	Water	Food_Colorant	Standard_Development	Run057	Standard_Measurement	Plate_01	Clariostar_Study	MB	Biofoundry_,_London	0.131	0.127	0.122	0.119	0.116	0.113	0.11	0.11	0.108	0.107	0.107	0.105	0.103	0.103	0.103	0.103	0.103	0.104	0.104	0.105	0.106	0.106	0.108	0.109	0.11	0.111	0.111	0.111	0.112	0.113	0.114	0.114	0.116	0.116	0.116	0.117	0.117
E04	Sample	Dilution_3/32	0.09375	Water	Food_Colorant	Standard_Development	Run057	Standard_Measurement	Plate_01	Clariostar_Study	MB	Biofoundry_,_London	0.109	0.106	0.102	0.1	0.097	0.094	0.091	0.089	0.089	0.086	0.085	0.083	0.081	0.079	0.078	0.078	0.077	0.077	0.076	0.076	0.077	0.077	0.077	0.078	0.079	0.079	0.079	0.079	0.079	0.08	0.08	0.08	0.081	0.08	0.08	0.08	0.08
E05	Sample	Dilution_3/64	0.046875	Water	Food_Colorant	Standard_Development	Run057	Standard_Measurement	Plate_01	Clariostar_Study	MB	Biofoundry_,_London	0.107	0.104	0.101	0.098	0.095	0.092	0.089	0.088	0.086	0.083	0.082	0.08	0.078	0.075	0.074	0.073	0.072	0.071	0.07	0.07	0.07	0.07	0.07	0.07	0.07	0.071	0.07	0.07	0.07	0.07	0.07	0.07	0.07	0.069	0.069	0.069	0.068
E06	Sample	Dilution_3/128	0.0234375	Water	Food_Colorant	Standard_Development	Run057	Standard_Measurement	Plate_01	Clariostar_Study	MB	Biofoundry_,_London	0.094	0.09	0.088	0.085	0.083	0.08	0.076	0.075	0.073	0.07	0.068	0.066	0.064	0.062	0.061	0.059	0.058	0.057	0.056	0.055	0.056	0.055	0.055	0.054	0.054	0.054	0.054	0.053	0.053	0.053	0.053	0.053	0.053	0.052	0.052	0.052	0.051
E07	Sample	Dilution_3/256	0.01171875	Water	Food_Colorant	Standard_Development	Run057	Standard_Measurement	Plate_01	Clariostar_Study	MB	Biofoundry_,_London	0.09	0.087	0.084	0.081	0.078	0.075	0.072	0.071	0.069	0.067	0.065	0.063	0.06	0.058	0.057	0.055	0.054	0.053	0.052	0.051	0.051	0.05	0.049	0.049	0.049	0.049	0.048	0.048	0.048	0.048	0.048	0.047	0.048	0.046	0.046	0.045	0.045
E08	Sample	Dilution_3/512	0.005859375	Water	Food_Colorant	Standard_Development	Run057	Standard_Measurement	Plate_01	Clariostar_Study	MB	Biofoundry_,_London	0.091	0.088	0.085	0.082	0.079	0.077	0.073	0.072	0.07	0.067	0.065	0.062	0.061	0.058	0.056	0.055	0.053	0.051	0.05	0.05	0.05	0.049	0.048	0.049	0.048	0.048	0.047	0.046	0.046	0.047	0.046	0.046	0.046	0.045	0.044	0.044	0.043
E09	Sample	Dilution_3/1024	0.0029296875	Water	Food_Colorant	Standard_Development	Run057	Standard_Measurement	Plate_01	Clariostar_Study	MB	Biofoundry_,_London	0.09	0.088	0.085	0.082	0.079	0.077	0.073	0.071	0.069	0.066	0.064	0.061	0.058	0.056	0.054	0.052	0.051	0.05	0.049	0.048	0.048	0.047	0.046	0.046	0.046	0.046	0.045	0.044	0.044	0.044	0.045	0.044	0.044	0.043	0.042	0.042	0.041
E10	Sample	Dilution_3/2048	0.00146484375	Water	Food_Colorant	Standard_Development	Run057	Standard_Measurement	Plate_01	Clariostar_Study	MB	Biofoundry_,_London	0.093	0.09	0.087	0.085	0.082	0.079	0.074	0.074	0.071	0.069	0.067	0.063	0.06	0.057	0.055	0.054	0.053	0.051	0.05	0.049	0.048	0.047	0.047	0.046	0.046	0.046	0.045	0.044	0.044	0.045	0.044	0.044	0.044	0.043	0.042	0.041	0.041
E11	Blank	Water_Blank		Water		Standard_Development	Run057	Standard_Measurement	Plate_01	Clariostar_Study	MB	Biofoundry_,_London	0.094	0.091	0.088	0.087	0.083	0.08	0.076	0.074	0.072	0.068	0.066	0.063	0.059	0.057	0.055	0.054	0.052	0.05	0.049	0.048	0.048	0.047	0.046	0.046	0.046	0.046	0.045	0.044	0.044	0.044	0.043	0.043	0.043	0.043	0.042	0.041	0.04
E12	Blank	Water_Blank		Water		Standard_Development	Run057	Standard_Measurement	Plate_01	Clariostar_Study	MB	Biofoundry_,_London	0.093	0.089	0.087	0.085	0.082	0.078	0.074	0.073	0.07	0.067	0.065	0.062	0.058	0.056	0.054	0.052	0.051	0.049	0.048	0.047	0.046	0.046	0.045	0.045	0.045	0.044	0.044	0.043	0.043	0.043	0.043	0.043	0.043	0.042	0.041	0.04	0.04
F01	Sample	Dilution_3/4	0.75	Water	Food_Colorant	Standard_Development	Run057	Standard_Measurement	Plate_01	Clariostar_Study	MB	Biofoundry_,_London	0.264	0.253	0.244	0.238	0.234	0.231	0.228	0.23	0.234	0.235	0.238	0.241	0.243	0.247	0.251	0.256	0.263	0.268	0.274	0.28	0.286	0.291	0.297	0.302	0.307	0.312	0.315	0.318	0.322	0.327	0.33	0.333	0.338	0.341	0.344	0.346	0.349
F02	Sample	Dilution_3/8	0.375	Water	Food_Colorant	Standard_Development	Run057	Standard_Measurement	Plate_01	Clariostar_Study	MB	Biofoundry_,_London	0.177	0.17	0.164	0.159	0.156	0.154	0.151	0.152	0.151	0.15	0.151	0.15	0.15	0.151	0.153	0.154	0.156	0.159	0.162	0.164	0.167	0.169	0.171	0.174	0.176	0.178	0.18	0.181	0.183	0.185	0.186	0.188	0.19	0.191	0.191	0.193	0.194
F03	Sample	Dilution_3/16	0.1875	Water	Food_Colorant	Standard_Development	Run057	Standard_Measurement	Plate_01	Clariostar_Study	MB	Biofoundry_,_London	0.131	0.127	0.122	0.119	0.117	0.114	0.111	0.11	0.109	0.107	0.106	0.105	0.104	0.103	0.103	0.103	0.103	0.104	0.105	0.105	0.106	0.107	0.109	0.11	0.11	0.112	0.112	0.112	0.113	0.114	0.115	0.115	0.116	0.117	0.117	0.118	0.118
F04	Sample	Dilution_3/32	0.09375	Water	Food_Colorant	Standard_Development	Run057	Standard_Measurement	Plate_01	Clariostar_Study	MB	Biofoundry_,_London	0.112	0.107	0.104	0.101	0.098	0.096	0.092	0.091	0.09	0.087	0.086	0.085	0.083	0.081	0.08	0.08	0.079	0.079	0.078	0.078	0.079	0.078	0.078	0.079	0.08	0.08	0.08	0.079	0.079	0.081	0.081	0.08	0.081	0.081	0.08	0.079	0.079
F05	Sample	Dilution_3/64	0.046875	Water	Food_Colorant	Standard_Development	Run057	Standard_Measurement	Plate_01	Clariostar_Study	MB	Biofoundry_,_London	0.1	0.097	0.093	0.09	0.087	0.085	0.081	0.08	0.079	0.077	0.076	0.072	0.07	0.068	0.067	0.065	0.065	0.064	0.062	0.062	0.062	0.061	0.061	0.062	0.062	0.062	0.062	0.061	0.061	0.061	0.061	0.061	0.061	0.061	0.06	0.059	0.058
F06	Sample	Dilution_3/128	0.0234375	Water	Food_Colorant	Standard_Development	Run057	Standard_Measurement	Plate_01	Clariostar_Study	MB	Biofoundry_,_London	0.093	0.089	0.086	0.084	0.081	0.079	0.075	0.074	0.072	0.07	0.068	0.066	0.064	0.061	0.06	0.059	0.058	0.056	0.056	0.054	0.054	0.054	0.054	0.053	0.054	0.054	0.053	0.052	0.053	0.053	0.053	0.052	0.052	0.052	0.051	0.051	0.05
F07	Sample	Dilution_3/256	0.01171875	Water	Food_Colorant	Standard_Development	Run057	Standard_Measurement	Plate_01	Clariostar_Study	MB	Biofoundry_,_London	0.09	0.087	0.084	0.082	0.079	0.077	0.073	0.072	0.07	0.067	0.066	0.064	0.061	0.06	0.058	0.057	0.055	0.054	0.053	0.052	0.052	0.051	0.051	0.05	0.051	0.05	0.05	0.049	0.049	0.05	0.049	0.048	0.049	0.048	0.047	0.046	0.046
F08	Sample	Dilution_3/512	0.005859375	Water	Food_Colorant	Standard_Development	Run057	Standard_Measurement	Plate_01	Clariostar_Study	MB	Biofoundry_,_London	0.09	0.087	0.084	0.082	0.079	0.076	0.073	0.071	0.07	0.067	0.065	0.063	0.061	0.059	0.056	0.055	0.054	0.052	0.05	0.05	0.049	0.048	0.048	0.048	0.049	0.048	0.048	0.047	0.047	0.047	0.046	0.046	0.046	0.045	0.044	0.044	0.043
F09	Sample	Dilution_3/1024	0.0029296875	Water	Food_Colorant	Standard_Development	Run057	Standard_Measurement	Plate_01	Clariostar_Study	MB	Biofoundry_,_London	0.091	0.087	0.085	0.082	0.08	0.077	0.074	0.072	0.07	0.067	0.065	0.061	0.059	0.057	0.055	0.053	0.052	0.05	0.049	0.048	0.048	0.047	0.046	0.046	0.047	0.046	0.045	0.044	0.044	0.045	0.045	0.044	0.044	0.043	0.043	0.042	0.042
F10	Sample	Dilution_3/2048	0.00146484375	Water	Food_Colorant	Standard_Development	Run057	Standard_Measurement	Plate_01	Clariostar_Study	MB	Biofoundry_,_London	0.091	0.088	0.086	0.083	0.081	0.078	0.074	0.072	0.07	0.067	0.064	0.061	0.059	0.057	0.055	0.053	0.052	0.05	0.048	0.048	0.048	0.047	0.046	0.046	0.046	0.046	0.045	0.044	0.044	0.045	0.044	0.044	0.043	0.043	0.042	0.042	0.041
F11	Blank	Water_Blank		Water		Standard_Development	Run057	Standard_Measurement	Plate_01	Clariostar_Study	MB	Biofoundry_,_London	0.093	0.09	0.087	0.085	0.081	0.078	0.075	0.073	0.071	0.068	0.065	0.063	0.059	0.057	0.055	0.053	0.052	0.051	0.049	0.048	0.047	0.047	0.046	0.046	0.046	0.046	0.045	0.044	0.044	0.044	0.044	0.043	0.043	0.043	0.042	0.041	0.04
F12	Blank	Water_Blank		Water		Standard_Development	Run057	Standard_Measurement	Plate_01	Clariostar_Study	MB	Biofoundry_,_London	0.093	0.09	0.087	0.085	0.082	0.079	0.075	0.074	0.071	0.067	0.065	0.062	0.059	0.057	0.055	0.053	0.051	0.05	0.048	0.047	0.047	0.046	0.045	0.045	0.045	0.044	0.044	0.043	0.043	0.043	0.043	0.043	0.042	0.042	0.041	0.04	0.04
G01	Sample	Dilution_5/8	0.625	Water	Food_Colorant	Standard_Development	Run057	Standard_Measurement	Plate_01	Clariostar_Study	MB	Biofoundry_,_London	0.24	0.232	0.224	0.219	0.214	0.212	0.21	0.211	0.213	0.214	0.216	0.218	0.22	0.223	0.227	0.232	0.236	0.241	0.246	0.251	0.257	0.261	0.266	0.271	0.276	0.279	0.282	0.285	0.288	0.292	0.295	0.298	0.301	0.304	0.307	0.31	0.312
G02	Sample	Dilution_5/16	0.3125	Water	Food_Colorant	Standard_Development	Run057	Standard_Measurement	Plate_01	Clariostar_Study	MB	Biofoundry_,_London	0.16	0.154	0.149	0.145	0.142	0.14	0.136	0.136	0.136	0.135	0.135	0.134	0.134	0.134	0.135	0.136	0.137	0.138	0.14	0.142	0.144	0.146	0.148	0.15	0.152	0.154	0.155	0.155	0.157	0.159	0.16	0.161	0.163	0.164	0.164	0.165	0.166
G03	Sample	Dilution_5/32	0.15625	Water	Food_Colorant	Standard_Development	Run057	Standard_Measurement	Plate_01	Clariostar_Study	MB	Biofoundry_,_London	0.124	0.119	0.116	0.113	0.11	0.107	0.103	0.102	0.101	0.099	0.099	0.097	0.095	0.094	0.093	0.094	0.094	0.093	0.094	0.094	0.095	0.095	0.096	0.097	0.098	0.099	0.099	0.099	0.099	0.101	0.101	0.101	0.102	0.102	0.102	0.102	0.102
G04	Sample	Dilution_5/64	0.078125	Water	Food_Colorant	Standard_Development	Run057	Standard_Measurement	Plate_01	Clariostar_Study	MB	Biofoundry_,_London	0.106	0.102	0.1	0.097	0.094	0.091	0.087	0.087	0.086	0.083	0.082	0.08	0.078	0.076	0.075	0.074	0.073	0.072	0.072	0.072	0.073	0.072	0.072	0.073	0.073	0.073	0.073	0.073	0.073	0.074	0.074	0.073	0.074	0.074	0.073	0.073	0.072
G05	Sample	Dilution_5/128	0.0390625	Water	Food_Colorant	Standard_Development	Run057	Standard_Measurement	Plate_01	Clariostar_Study	MB	Biofoundry_,_London	0.098	0.093	0.091	0.088	0.085	0.082	0.079	0.077	0.076	0.074	0.073	0.07	0.068	0.066	0.064	0.063	0.062	0.06	0.06	0.059	0.059	0.058	0.058	0.058	0.059	0.059	0.058	0.057	0.058	0.059	0.059	0.058	0.058	0.057	0.057	0.056	0.055
G06	Sample	Dilution_5/256	0.01953125	Water	Food_Colorant	Standard_Development	Run057	Standard_Measurement	Plate_01	Clariostar_Study	MB	Biofoundry_,_London	0.095	0.092	0.089	0.086	0.083	0.08	0.076	0.075	0.073	0.071	0.07	0.068	0.065	0.062	0.06	0.06	0.059	0.056	0.055	0.055	0.055	0.053	0.053	0.053	0.054	0.053	0.053	0.052	0.052	0.052	0.052	0.052	0.052	0.051	0.05	0.049	0.048
G07	Sample	Dilution_5/512	0.009765625	Water	Food_Colorant	Standard_Development	Run057	Standard_Measurement	Plate_01	Clariostar_Study	MB	Biofoundry_,_London	0.091	0.088	0.084	0.082	0.079	0.076	0.073	0.072	0.071	0.068	0.066	0.064	0.062	0.059	0.057	0.056	0.055	0.053	0.052	0.051	0.051	0.05	0.049	0.049	0.051	0.05	0.049	0.048	0.048	0.049	0.048	0.048	0.048	0.047	0.046	0.045	0.044
G08	Sample	Dilution_5/1024	0.0048828125	Water	Food_Colorant	Standard_Development	Run057	Standard_Measurement	Plate_01	Clariostar_Study	MB	Biofoundry_,_London	0.09	0.086	0.084	0.081	0.078	0.075	0.072	0.07	0.068	0.066	0.063	0.061	0.059	0.057	0.055	0.054	0.053	0.05	0.05	0.049	0.048	0.047	0.047	0.047	0.047	0.046	0.046	0.045	0.045	0.046	0.045	0.044	0.045	0.044	0.043	0.042	0.042
G09	Sample	Dilution_5/2048	0.00244140625	Water	Food_Colorant	Standard_Development	Run057	Standard_Measurement	Plate_01	Clariostar_Study	MB	Biofoundry_,_London	0.091	0.088	0.085	0.082	0.079	0.076	0.072	0.071	0.069	0.067	0.065	0.062	0.059	0.057	0.055	0.053	0.052	0.051	0.049	0.048	0.048	0.047	0.046	0.046	0.047	0.046	0.046	0.044	0.045	0.045	0.045	0.045	0.044	0.043	0.042	0.041	0.041
G10	Sample	Dilution_5/4096	0.001220703125	Water	Food_Colorant	Standard_Development	Run057	Standard_Measurement	Plate_01	Clariostar_Study	MB	Biofoundry_,_London	0.091	0.088	0.086	0.083	0.081	0.077	0.074	0.073	0.07	0.067	0.065	0.062	0.059	0.057	0.055	0.053	0.051	0.049	0.048	0.048	0.047	0.046	0.046	0.045	0.046	0.045	0.044	0.043	0.044	0.044	0.044	0.044	0.043	0.043	0.042	0.041	0.041
G11	Blank	Water_Blank		Water		Standard_Development	Run057	Standard_Measurement	Plate_01	Clariostar_Study	MB	Biofoundry_,_London	0.092	0.089	0.086	0.083	0.08	0.077	0.073	0.072	0.07	0.067	0.065	0.061	0.059	0.056	0.054	0.053	0.051	0.05	0.048	0.047	0.046	0.045	0.045	0.045	0.045	0.045	0.044	0.043	0.044	0.044	0.043	0.043	0.043	0.042	0.041	0.041	0.04
G12	Blank	Water_Blank		Water		Standard_Development	Run057	Standard_Measurement	Plate_01	Clariostar_Study	MB	Biofoundry_,_London	0.094	0.091	0.088	0.085	0.082	0.079	0.075	0.074	0.071	0.068	0.066	0.062	0.058	0.056	0.055	0.053	0.051	0.049	0.048	0.047	0.046	0.046	0.045	0.045	0.045	0.044	0.044	0.043	0.043	0.043	0.043	0.042	0.043	0.042	0.041	0.041	0.04
H01	Sample	Dilution_5/8	0.625	Water	Food_Colorant	Standard_Development	Run057	Standard_Measurement	Plate_01	Clariostar_Study	MB	Biofoundry_,_London	0.242	0.232	0.225	0.22	0.215	0.212	0.21	0.211	0.213	0.214	0.215	0.217	0.218	0.222	0.225	0.229	0.234	0.239	0.244	0.249	0.255	0.259	0.263	0.268	0.273	0.276	0.28	0.283	0.285	0.289	0.292	0.295	0.298	0.301	0.303	0.306	0.309
H02	Sample	Dilution_5/16	0.3125	Water	Food_Colorant	Standard_Development	Run057	Standard_Measurement	Plate_01	Clariostar_Study	MB	Biofoundry_,_London	0.164	0.157	0.152	0.148	0.145	0.141	0.138	0.138	0.137	0.136	0.136	0.136	0.135	0.135	0.135	0.136	0.139	0.139	0.141	0.143	0.146	0.147	0.149	0.151	0.154	0.155	0.156	0.157	0.158	0.161	0.162	0.163	0.165	0.165	0.165	0.166	0.167
H03	Sample	Dilution_5/32	0.15625	Water	Food_Colorant	Standard_Development	Run057	Standard_Measurement	Plate_01	Clariostar_Study	MB	Biofoundry_,_London	0.125	0.119	0.116	0.113	0.111	0.107	0.104	0.104	0.103	0.101	0.099	0.098	0.097	0.096	0.095	0.095	0.095	0.094	0.094	0.095	0.096	0.096	0.097	0.099	0.099	0.1	0.1	0.1	0.101	0.102	0.102	0.103	0.104	0.104	0.103	0.103	0.104
H04	Sample	Dilution_5/64	0.078125	Water	Food_Colorant	Standard_Development	Run057	Standard_Measurement	Plate_01	Clariostar_Study	MB	Biofoundry_,_London	0.112	0.108	0.105	0.101	0.098	0.095	0.091	0.09	0.089	0.086	0.084	0.081	0.079	0.077	0.076	0.076	0.074	0.073	0.073	0.073	0.073	0.073	0.073	0.073	0.075	0.074	0.074	0.074	0.074	0.075	0.075	0.075	0.076	0.075	0.074	0.073	0.073
H05	Sample	Dilution_5/128	0.0390625	Water	Food_Colorant	Standard_Development	Run057	Standard_Measurement	Plate_01	Clariostar_Study	MB	Biofoundry_,_London	0.101	0.097	0.093	0.09	0.087	0.085	0.08	0.08	0.078	0.076	0.074	0.071	0.069	0.066	0.065	0.064	0.063	0.061	0.06	0.06	0.059	0.059	0.059	0.059	0.06	0.06	0.059	0.058	0.059	0.059	0.059	0.059	0.059	0.058	0.057	0.056	0.056
H06	Sample	Dilution_5/256	0.01953125	Water	Food_Colorant	Standard_Development	Run057	Standard_Measurement	Plate_01	Clariostar_Study	MB	Biofoundry_,_London	0.097	0.093	0.09	0.087	0.084	0.081	0.077	0.076	0.074	0.072	0.07	0.067	0.065	0.063	0.061	0.059	0.058	0.057	0.056	0.054	0.054	0.054	0.054	0.054	0.054	0.054	0.053	0.053	0.053	0.053	0.053	0.052	0.052	0.052	0.051	0.05	0.05
H07	Sample	Dilution_5/512	0.009765625	Water	Food_Colorant	Standard_Development	Run057	Standard_Measurement	Plate_01	Clariostar_Study	MB	Biofoundry_,_London	0.093	0.089	0.086	0.084	0.081	0.077	0.073	0.072	0.072	0.07	0.068	0.066	0.063	0.061	0.058	0.057	0.056	0.054	0.053	0.052	0.052	0.051	0.05	0.05	0.051	0.051	0.05	0.049	0.049	0.05	0.049	0.049	0.049	0.048	0.047	0.045	0.044
H08	Sample	Dilution_5/1024	0.0048828125	Water	Food_Colorant	Standard_Development	Run057	Standard_Measurement	Plate_01	Clariostar_Study	MB	Biofoundry_,_London	0.096	0.093	0.089	0.087	0.084	0.081	0.077	0.076	0.073	0.07	0.068	0.065	0.062	0.059	0.057	0.056	0.054	0.052	0.051	0.05	0.05	0.048	0.048	0.048	0.048	0.048	0.047	0.046	0.046	0.047	0.046	0.046	0.046	0.045	0.044	0.043	0.042
H09	Sample	Dilution_5/2048	0.00244140625	Water	Food_Colorant	Standard_Development	Run057	Standard_Measurement	Plate_01	Clariostar_Study	MB	Biofoundry_,_London	0.095	0.092	0.089	0.085	0.083	0.08	0.075	0.074	0.072	0.069	0.067	0.063	0.06	0.058	0.055	0.054	0.052	0.051	0.049	0.048	0.048	0.047	0.046	0.046	0.047	0.046	0.046	0.045	0.045	0.045	0.045	0.044	0.044	0.044	0.043	0.042	0.041
H10	Sample	Dilution_5/4096	0.001220703125	Water	Food_Colorant	Standard_Development	Run057	Standard_Measurement	Plate_01	Clariostar_Study	MB	Biofoundry_,_London	0.095	0.091	0.089	0.085	0.082	0.08	0.076	0.074	0.072	0.069	0.067	0.063	0.061	0.059	0.057	0.055	0.053	0.052	0.051	0.05	0.049	0.048	0.047	0.047	0.047	0.046	0.046	0.045	0.045	0.046	0.045	0.044	0.044	0.044	0.043	0.042	0.041
H11	Blank	Water_Blank		Water		Standard_Development	Run057	Standard_Measurement	Plate_01	Clariostar_Study	MB	Biofoundry_,_London	0.093	0.09	0.087	0.084	0.081	0.078	0.074	0.072	0.07	0.068	0.065	0.062	0.06	0.057	0.055	0.054	0.052	0.05	0.049	0.048	0.048	0.046	0.046	0.046	0.046	0.046	0.044	0.043	0.044	0.044	0.044	0.044	0.043	0.043	0.042	0.041	0.04
H12	Blank	Water_Blank		Water		Standard_Development	Run057	Standard_Measurement	Plate_01	Clariostar_Study	MB	Biofoundry_,_London	0.102	0.098	0.095	0.092	0.088	0.085	0.08	0.079	0.075	0.072	0.069	0.064	0.061	0.058	0.055	0.053	0.052	0.05	0.049	0.048	0.047	0.046	0.045	0.045	0.045	0.045	0.044	0.044	0.043	0.044	0.043	0.043	0.043	0.042	0.041	0.04	0.04
[truncated: 121 more columns]
