# Supplementary material for: Construction of a Calibration Curve for Lycopene on a Liquid-Handling Platform—Wider Lessons for the Development of Automated Dilution Protocols
Source: ACS Synth Biol. 2024 Aug 3;13(8):2357–75. doi: 10.1021/acssynbio.4c00031 (PMC11334188; doi:10.1021/acssynbio.4c00031)
Supplement: Supplementary file 2 — sb4c00031_si_002.zip [file sb4c00031_si_002.zip › AggregatedData/Run059/Plate_01/Clariostar_Study/Clariostar_Study.csv]

Well	Content	Label	Dilution	Solvent	Solute	Project	Run	Step	Container	Study	Author	Institution	OD350	OD352	OD354	OD356	OD358	OD360	OD362	OD364	OD366	OD368	OD370	OD372	OD374	OD376	OD378	OD380	OD382	OD384	OD386	OD388	OD390	OD392	OD394	OD396	OD398	OD400	OD402	OD404	OD406	OD408	OD410	OD412	OD414	OD416	OD418	OD420	OD422
A01	Sample	Dilution_1	1.0	DMSO	Lycopene	Standard_Development	Run059	Standard_Measurement	Plate_01	Clariostar_Study	MB	Biofoundry_,_London	0.836	0.835	0.83	0.825	0.819	0.81	0.806	0.807	0.816	0.831	0.839	0.841	0.83	0.814	0.797	0.785	0.773	0.764	0.759	0.755	0.752	0.751	0.752	0.755	0.767	0.777	0.794	0.81	0.826	0.842	0.856	0.865	0.874	0.881	0.889	0.9	0.914
A02	Sample	Dilution_1/2	0.5	DMSO	Lycopene	Standard_Development	Run059	Standard_Measurement	Plate_01	Clariostar_Study	MB	Biofoundry_,_London	0.564	0.563	0.558	0.553	0.548	0.542	0.539	0.538	0.542	0.548	0.554	0.554	0.545	0.535	0.525	0.514	0.506	0.501	0.497	0.493	0.491	0.49	0.492	0.494	0.499	0.506	0.515	0.526	0.537	0.547	0.555	0.561	0.566	0.57	0.576	0.583	0.591
A03	Sample	Dilution_1/4	0.25	DMSO	Lycopene	Standard_Development	Run059	Standard_Measurement	Plate_01	Clariostar_Study	MB	Biofoundry_,_London	0.28	0.278	0.274	0.271	0.268	0.264	0.26	0.257	0.258	0.259	0.259	0.256	0.251	0.246	0.24	0.235	0.231	0.228	0.225	0.224	0.223	0.223	0.223	0.223	0.226	0.228	0.232	0.235	0.239	0.243	0.246	0.248	0.25	0.251	0.253	0.256	0.26
A04	Sample	Dilution_1/8	0.125	DMSO	Lycopene	Standard_Development	Run059	Standard_Measurement	Plate_01	Clariostar_Study	MB	Biofoundry_,_London	0.179	0.176	0.172	0.17	0.166	0.162	0.159	0.157	0.155	0.154	0.152	0.149	0.146	0.141	0.138	0.134	0.131	0.129	0.127	0.126	0.124	0.124	0.124	0.124	0.125	0.126	0.127	0.128	0.13	0.131	0.132	0.133	0.134	0.134	0.134	0.136	0.137
A05	Sample	Dilution_1/16	0.0625	DMSO	Lycopene	Standard_Development	Run059	Standard_Measurement	Plate_01	Clariostar_Study	MB	Biofoundry_,_London	0.139	0.136	0.133	0.13	0.127	0.123	0.121	0.118	0.115	0.114	0.111	0.108	0.105	0.102	0.1	0.096	0.094	0.092	0.091	0.089	0.088	0.088	0.087	0.087	0.088	0.087	0.088	0.088	0.089	0.09	0.09	0.091	0.091	0.091	0.091	0.092	0.092
A06	Sample	Dilution_1/32	0.03125	DMSO	Lycopene	Standard_Development	Run059	Standard_Measurement	Plate_01	Clariostar_Study	MB	Biofoundry_,_London	0.118	0.115	0.112	0.11	0.106	0.103	0.1	0.098	0.094	0.091	0.089	0.086	0.083	0.081	0.078	0.075	0.073	0.071	0.07	0.069	0.068	0.068	0.068	0.067	0.067	0.067	0.067	0.066	0.067	0.066	0.067	0.067	0.067	0.066	0.067	0.068	0.068
A07	Sample	Dilution_1/64	0.015625	DMSO	Lycopene	Standard_Development	Run059	Standard_Measurement	Plate_01	Clariostar_Study	MB	Biofoundry_,_London	0.114	0.111	0.108	0.105	0.102	0.099	0.095	0.093	0.09	0.087	0.084	0.08	0.077	0.075	0.073	0.069	0.067	0.066	0.065	0.064	0.062	0.062	0.062	0.06	0.061	0.061	0.06	0.06	0.059	0.059	0.06	0.059	0.059	0.059	0.058	0.059	0.059
A08	Sample	Dilution_1/128	0.0078125	DMSO	Lycopene	Standard_Development	Run059	Standard_Measurement	Plate_01	Clariostar_Study	MB	Biofoundry_,_London	0.107	0.104	0.101	0.099	0.095	0.092	0.088	0.086	0.083	0.08	0.076	0.073	0.07	0.068	0.066	0.064	0.061	0.059	0.058	0.057	0.056	0.056	0.056	0.054	0.054	0.053	0.053	0.053	0.052	0.053	0.053	0.052	0.052	0.052	0.052	0.052	0.052
A09	Sample	Dilution_1/256	0.00390625	DMSO	Lycopene	Standard_Development	Run059	Standard_Measurement	Plate_01	Clariostar_Study	MB	Biofoundry_,_London	0.106	0.103	0.1	0.098	0.095	0.092	0.088	0.085	0.082	0.078	0.075	0.072	0.068	0.066	0.064	0.061	0.059	0.057	0.056	0.054	0.054	0.053	0.053	0.052	0.052	0.052	0.051	0.05	0.05	0.05	0.05	0.05	0.05	0.049	0.049	0.049	0.049
A10	Sample	Dilution_1/512	0.001953125	DMSO	Lycopene	Standard_Development	Run059	Standard_Measurement	Plate_01	Clariostar_Study	MB	Biofoundry_,_London	0.107	0.104	0.102	0.099	0.095	0.092	0.088	0.085	0.082	0.078	0.075	0.071	0.067	0.066	0.063	0.06	0.058	0.057	0.055	0.054	0.053	0.053	0.052	0.051	0.051	0.051	0.05	0.049	0.049	0.048	0.049	0.048	0.049	0.048	0.048	0.048	0.048
A11	Blank	DMSO_Blank		DMSO		Standard_Development	Run059	Standard_Measurement	Plate_01	Clariostar_Study	MB	Biofoundry_,_London	0.112	0.109	0.106	0.102	0.099	0.096	0.091	0.088	0.085	0.081	0.077	0.073	0.07	0.067	0.064	0.062	0.06	0.058	0.057	0.056	0.055	0.054	0.053	0.052	0.052	0.052	0.051	0.051	0.05	0.05	0.05	0.049	0.049	0.049	0.048	0.049	0.048
A12	Blank	DMSO_Blank		DMSO		Standard_Development	Run059	Standard_Measurement	Plate_01	Clariostar_Study	MB	Biofoundry_,_London	0.11	0.107	0.103	0.1	0.097	0.094	0.09	0.087	0.083	0.079	0.076	0.073	0.069	0.066	0.063	0.061	0.059	0.057	0.055	0.055	0.053	0.053	0.052	0.051	0.051	0.051	0.05	0.05	0.049	0.049	0.049	0.048	0.048	0.047	0.047	0.047	0.046
B01	Sample	Dilution_1	1.0	DMSO	Lycopene	Standard_Development	Run059	Standard_Measurement	Plate_01	Clariostar_Study	MB	Biofoundry_,_London	0.855	0.854	0.851	0.848	0.842	0.834	0.828	0.828	0.837	0.854	0.865	0.866	0.856	0.839	0.822	0.809	0.795	0.786	0.779	0.775	0.773	0.772	0.773	0.779	0.789	0.802	0.819	0.835	0.853	0.868	0.881	0.889	0.898	0.907	0.915	0.927	0.942
B02	Sample	Dilution_1/2	0.5	DMSO	Lycopene	Standard_Development	Run059	Standard_Measurement	Plate_01	Clariostar_Study	MB	Biofoundry_,_London	0.577	0.579	0.575	0.57	0.565	0.559	0.555	0.555	0.56	0.567	0.573	0.572	0.564	0.553	0.542	0.531	0.523	0.518	0.513	0.511	0.508	0.507	0.508	0.51	0.516	0.523	0.534	0.545	0.556	0.566	0.574	0.58	0.586	0.59	0.595	0.602	0.612
B03	Sample	Dilution_1/4	0.25	DMSO	Lycopene	Standard_Development	Run059	Standard_Measurement	Plate_01	Clariostar_Study	MB	Biofoundry_,_London	0.281	0.278	0.276	0.273	0.268	0.265	0.261	0.259	0.26	0.259	0.259	0.257	0.253	0.247	0.242	0.236	0.232	0.23	0.227	0.225	0.224	0.224	0.223	0.224	0.226	0.23	0.233	0.236	0.24	0.244	0.247	0.249	0.25	0.252	0.253	0.256	0.26
B04	Sample	Dilution_1/8	0.125	DMSO	Lycopene	Standard_Development	Run059	Standard_Measurement	Plate_01	Clariostar_Study	MB	Biofoundry_,_London	0.182	0.179	0.177	0.174	0.171	0.167	0.164	0.162	0.161	0.159	0.157	0.154	0.151	0.147	0.144	0.14	0.137	0.135	0.133	0.132	0.131	0.13	0.13	0.13	0.132	0.132	0.134	0.135	0.136	0.138	0.139	0.14	0.141	0.141	0.142	0.143	0.145
B05	Sample	Dilution_1/16	0.0625	DMSO	Lycopene	Standard_Development	Run059	Standard_Measurement	Plate_01	Clariostar_Study	MB	Biofoundry_,_London	0.144	0.141	0.138	0.135	0.132	0.128	0.125	0.124	0.121	0.12	0.117	0.115	0.111	0.108	0.106	0.103	0.101	0.099	0.098	0.096	0.095	0.094	0.094	0.094	0.094	0.095	0.095	0.095	0.096	0.098	0.098	0.098	0.098	0.098	0.098	0.099	0.1
B06	Sample	Dilution_1/32	0.03125	DMSO	Lycopene	Standard_Development	Run059	Standard_Measurement	Plate_01	Clariostar_Study	MB	Biofoundry_,_London	0.121	0.119	0.116	0.113	0.11	0.107	0.103	0.101	0.099	0.097	0.094	0.091	0.088	0.086	0.084	0.08	0.077	0.076	0.075	0.074	0.073	0.073	0.072	0.071	0.072	0.072	0.072	0.072	0.072	0.072	0.073	0.073	0.073	0.072	0.072	0.073	0.073
B07	Sample	Dilution_1/64	0.015625	DMSO	Lycopene	Standard_Development	Run059	Standard_Measurement	Plate_01	Clariostar_Study	MB	Biofoundry_,_London	0.112	0.108	0.105	0.103	0.1	0.096	0.093	0.091	0.087	0.085	0.082	0.08	0.077	0.074	0.072	0.07	0.067	0.066	0.064	0.063	0.062	0.062	0.062	0.059	0.06	0.06	0.06	0.059	0.059	0.059	0.059	0.059	0.059	0.058	0.058	0.059	0.058
B08	Sample	Dilution_1/128	0.0078125	DMSO	Lycopene	Standard_Development	Run059	Standard_Measurement	Plate_01	Clariostar_Study	MB	Biofoundry_,_London	0.104	0.101	0.098	0.094	0.092	0.09	0.086	0.084	0.081	0.078	0.075	0.072	0.07	0.068	0.065	0.063	0.061	0.06	0.058	0.057	0.057	0.056	0.056	0.054	0.055	0.054	0.054	0.053	0.054	0.053	0.053	0.053	0.053	0.052	0.052	0.052	0.052
B09	Sample	Dilution_1/256	0.00390625	DMSO	Lycopene	Standard_Development	Run059	Standard_Measurement	Plate_01	Clariostar_Study	MB	Biofoundry_,_London	0.106	0.103	0.099	0.097	0.094	0.091	0.088	0.085	0.082	0.078	0.075	0.072	0.069	0.067	0.065	0.062	0.06	0.058	0.057	0.056	0.055	0.054	0.054	0.052	0.054	0.053	0.052	0.052	0.051	0.051	0.051	0.05	0.051	0.051	0.05	0.05	0.05
B10	Sample	Dilution_1/512	0.001953125	DMSO	Lycopene	Standard_Development	Run059	Standard_Measurement	Plate_01	Clariostar_Study	MB	Biofoundry_,_London	0.106	0.103	0.1	0.097	0.095	0.092	0.089	0.085	0.082	0.079	0.074	0.071	0.068	0.067	0.064	0.061	0.06	0.058	0.057	0.055	0.054	0.054	0.054	0.052	0.052	0.052	0.051	0.051	0.05	0.05	0.05	0.05	0.05	0.049	0.049	0.049	0.049
B11	Blank	DMSO_Blank		DMSO		Standard_Development	Run059	Standard_Measurement	Plate_01	Clariostar_Study	MB	Biofoundry_,_London	0.106	0.102	0.1	0.097	0.094	0.091	0.086	0.084	0.081	0.078	0.073	0.07	0.068	0.065	0.062	0.06	0.059	0.057	0.055	0.054	0.053	0.053	0.052	0.051	0.051	0.051	0.05	0.049	0.049	0.048	0.048	0.048	0.048	0.047	0.046	0.046	0.046
B12	Blank	DMSO_Blank		DMSO		Standard_Development	Run059	Standard_Measurement	Plate_01	Clariostar_Study	MB	Biofoundry_,_London	0.105	0.102	0.099	0.095	0.092	0.089	0.086	0.084	0.079	0.075	0.072	0.068	0.065	0.062	0.06	0.058	0.055	0.055	0.053	0.052	0.051	0.051	0.05	0.049	0.049	0.049	0.048	0.047	0.047	0.047	0.047	0.046	0.046	0.045	0.045	0.045	0.045
C01	Sample	Dilution_7/8	0.875	DMSO	Lycopene	Standard_Development	Run059	Standard_Measurement	Plate_01	Clariostar_Study	MB	Biofoundry_,_London	0.669	0.67	0.667	0.661	0.656	0.649	0.644	0.645	0.652	0.661	0.667	0.667	0.658	0.646	0.633	0.622	0.612	0.606	0.6	0.597	0.595	0.595	0.597	0.599	0.605	0.615	0.627	0.64	0.654	0.666	0.676	0.684	0.691	0.696	0.701	0.71	0.721
C02	Sample	Dilution_7/16	0.4375	DMSO	Lycopene	Standard_Development	Run059	Standard_Measurement	Plate_01	Clariostar_Study	MB	Biofoundry_,_London	0.531	0.53	0.527	0.522	0.516	0.512	0.508	0.508	0.513	0.518	0.522	0.522	0.515	0.504	0.493	0.485	0.478	0.473	0.468	0.464	0.462	0.461	0.462	0.464	0.47	0.476	0.485	0.495	0.505	0.514	0.522	0.528	0.533	0.537	0.541	0.547	0.555
C03	Sample	Dilution_7/32	0.21875	DMSO	Lycopene	Standard_Development	Run059	Standard_Measurement	Plate_01	Clariostar_Study	MB	Biofoundry_,_London	0.282	0.28	0.276	0.272	0.269	0.266	0.261	0.26	0.26	0.26	0.259	0.258	0.254	0.248	0.243	0.237	0.233	0.23	0.228	0.226	0.225	0.224	0.224	0.224	0.228	0.23	0.233	0.236	0.24	0.245	0.248	0.249	0.252	0.253	0.255	0.258	0.261
C04	Sample	Dilution_7/64	0.109375	DMSO	Lycopene	Standard_Development	Run059	Standard_Measurement	Plate_01	Clariostar_Study	MB	Biofoundry_,_London	0.178	0.175	0.172	0.169	0.165	0.162	0.16	0.157	0.156	0.154	0.153	0.15	0.146	0.142	0.139	0.135	0.132	0.13	0.129	0.128	0.126	0.126	0.126	0.126	0.127	0.128	0.128	0.129	0.131	0.133	0.134	0.135	0.135	0.136	0.137	0.137	0.139
C05	Sample	Dilution_7/128	0.0546875	DMSO	Lycopene	Standard_Development	Run059	Standard_Measurement	Plate_01	Clariostar_Study	MB	Biofoundry_,_London	0.138	0.135	0.132	0.129	0.126	0.123	0.119	0.117	0.115	0.114	0.112	0.11	0.106	0.103	0.101	0.098	0.095	0.094	0.093	0.091	0.09	0.09	0.09	0.089	0.09	0.09	0.091	0.09	0.091	0.092	0.092	0.093	0.093	0.092	0.092	0.093	0.094
C06	Sample	Dilution_7/256	0.02734375	DMSO	Lycopene	Standard_Development	Run059	Standard_Measurement	Plate_01	Clariostar_Study	MB	Biofoundry_,_London	0.118	0.116	0.112	0.109	0.107	0.104	0.101	0.098	0.095	0.093	0.091	0.087	0.085	0.082	0.08	0.077	0.075	0.074	0.072	0.072	0.07	0.07	0.07	0.069	0.069	0.069	0.069	0.069	0.069	0.069	0.07	0.069	0.07	0.07	0.069	0.07	0.07
C07	Sample	Dilution_7/512	0.013671875	DMSO	Lycopene	Standard_Development	Run059	Standard_Measurement	Plate_01	Clariostar_Study	MB	Biofoundry_,_London	0.11	0.106	0.104	0.101	0.098	0.095	0.091	0.089	0.086	0.083	0.081	0.079	0.076	0.073	0.071	0.068	0.066	0.065	0.064	0.062	0.061	0.061	0.061	0.059	0.06	0.059	0.059	0.059	0.059	0.059	0.059	0.058	0.058	0.058	0.058	0.058	0.058
C08	Sample	Dilution_7/1024	0.0068359375	DMSO	Lycopene	Standard_Development	Run059	Standard_Measurement	Plate_01	Clariostar_Study	MB	Biofoundry_,_London	0.105	0.102	0.099	0.097	0.094	0.091	0.087	0.085	0.082	0.079	0.076	0.073	0.071	0.069	0.066	0.064	0.062	0.061	0.06	0.059	0.057	0.057	0.057	0.056	0.056	0.056	0.055	0.054	0.054	0.054	0.054	0.054	0.054	0.053	0.052	0.053	0.053
C09	Sample	Dilution_7/2048	0.00341796875	DMSO	Lycopene	Standard_Development	Run059	Standard_Measurement	Plate_01	Clariostar_Study	MB	Biofoundry_,_London	0.108	0.104	0.101	0.098	0.095	0.092	0.088	0.086	0.083	0.079	0.077	0.073	0.07	0.067	0.065	0.063	0.061	0.059	0.058	0.057	0.055	0.055	0.055	0.054	0.054	0.054	0.053	0.052	0.053	0.052	0.052	0.052	0.052	0.051	0.05	0.051	0.05
C10	Sample	Dilution_7/4096	0.001708984375	DMSO	Lycopene	Standard_Development	Run059	Standard_Measurement	Plate_01	Clariostar_Study	MB	Biofoundry_,_London	0.106	0.103	0.1	0.097	0.094	0.09	0.086	0.084	0.081	0.078	0.074	0.071	0.068	0.066	0.064	0.062	0.06	0.057	0.057	0.055	0.054	0.053	0.053	0.052	0.052	0.052	0.051	0.05	0.05	0.05	0.05	0.049	0.049	0.049	0.048	0.048	0.047
C11	Blank	DMSO_Blank		DMSO		Standard_Development	Run059	Standard_Measurement	Plate_01	Clariostar_Study	MB	Biofoundry_,_London	0.107	0.103	0.1	0.097	0.094	0.091	0.088	0.085	0.081	0.077	0.075	0.072	0.068	0.065	0.063	0.061	0.059	0.057	0.056	0.054	0.054	0.053	0.052	0.051	0.051	0.051	0.05	0.05	0.049	0.049	0.05	0.049	0.048	0.047	0.047	0.048	0.047
C12	Blank	DMSO_Blank		DMSO		Standard_Development	Run059	Standard_Measurement	Plate_01	Clariostar_Study	MB	Biofoundry_,_London	0.109	0.105	0.102	0.099	0.095	0.091	0.087	0.085	0.082	0.079	0.075	0.071	0.069	0.066	0.063	0.061	0.059	0.058	0.056	0.054	0.053	0.053	0.053	0.051	0.052	0.051	0.05	0.049	0.049	0.049	0.049	0.048	0.048	0.047	0.046	0.047	0.046
D01	Sample	Dilution_7/8	0.875	DMSO	Lycopene	Standard_Development	Run059	Standard_Measurement	Plate_01	Clariostar_Study	MB	Biofoundry_,_London	0.649	0.648	0.645	0.64	0.634	0.626	0.623	0.624	0.631	0.639	0.645	0.647	0.638	0.626	0.613	0.602	0.593	0.586	0.582	0.578	0.575	0.574	0.575	0.578	0.585	0.595	0.606	0.618	0.631	0.642	0.652	0.66	0.666	0.671	0.677	0.684	0.694
D02	Sample	Dilution_7/16	0.4375	DMSO	Lycopene	Standard_Development	Run059	Standard_Measurement	Plate_01	Clariostar_Study	MB	Biofoundry_,_London	0.528	0.525	0.521	0.519	0.513	0.508	0.503	0.503	0.507	0.514	0.518	0.517	0.51	0.499	0.489	0.481	0.473	0.469	0.465	0.462	0.459	0.458	0.458	0.459	0.465	0.473	0.482	0.492	0.501	0.51	0.518	0.523	0.528	0.532	0.537	0.543	0.55
D03	Sample	Dilution_7/32	0.21875	DMSO	Lycopene	Standard_Development	Run059	Standard_Measurement	Plate_01	Clariostar_Study	MB	Biofoundry_,_London	0.289	0.286	0.283	0.281	0.277	0.273	0.27	0.267	0.267	0.267	0.267	0.265	0.26	0.255	0.249	0.244	0.24	0.236	0.234	0.233	0.231	0.231	0.231	0.231	0.234	0.236	0.239	0.244	0.248	0.251	0.256	0.257	0.259	0.26	0.262	0.264	0.268
D04	Sample	Dilution_7/64	0.109375	DMSO	Lycopene	Standard_Development	Run059	Standard_Measurement	Plate_01	Clariostar_Study	MB	Biofoundry_,_London	0.192	0.189	0.187	0.184	0.18	0.177	0.173	0.172	0.17	0.17	0.168	0.166	0.162	0.158	0.154	0.151	0.148	0.146	0.144	0.143	0.141	0.141	0.141	0.141	0.142	0.143	0.144	0.146	0.148	0.149	0.151	0.152	0.153	0.153	0.154	0.155	0.157
D05	Sample	Dilution_7/128	0.0546875	DMSO	Lycopene	Standard_Development	Run059	Standard_Measurement	Plate_01	Clariostar_Study	MB	Biofoundry_,_London	0.145	0.142	0.139	0.136	0.133	0.13	0.127	0.124	0.123	0.121	0.119	0.116	0.114	0.111	0.108	0.106	0.103	0.1	0.099	0.098	0.096	0.096	0.096	0.095	0.096	0.096	0.097	0.098	0.098	0.099	0.1	0.1	0.101	0.1	0.1	0.101	0.101
D06	Sample	Dilution_7/256	0.02734375	DMSO	Lycopene	Standard_Development	Run059	Standard_Measurement	Plate_01	Clariostar_Study	MB	Biofoundry_,_London	0.121	0.119	0.116	0.113	0.11	0.106	0.103	0.102	0.1	0.097	0.095	0.092	0.09	0.087	0.084	0.082	0.08	0.078	0.077	0.075	0.075	0.074	0.074	0.072	0.073	0.074	0.073	0.073	0.074	0.074	0.074	0.074	0.074	0.073	0.073	0.073	0.073
D07	Sample	Dilution_7/512	0.013671875	DMSO	Lycopene	Standard_Development	Run059	Standard_Measurement	Plate_01	Clariostar_Study	MB	Biofoundry_,_London	0.111	0.108	0.106	0.103	0.1	0.097	0.093	0.091	0.089	0.086	0.083	0.081	0.078	0.077	0.074	0.071	0.07	0.068	0.067	0.066	0.064	0.064	0.064	0.062	0.063	0.063	0.062	0.062	0.061	0.062	0.062	0.062	0.062	0.061	0.061	0.061	0.06
D08	Sample	Dilution_7/1024	0.0068359375	DMSO	Lycopene	Standard_Development	Run059	Standard_Measurement	Plate_01	Clariostar_Study	MB	Biofoundry_,_London	0.105	0.102	0.099	0.097	0.094	0.091	0.086	0.085	0.083	0.079	0.077	0.074	0.071	0.069	0.066	0.064	0.062	0.061	0.059	0.058	0.058	0.057	0.057	0.055	0.056	0.056	0.055	0.055	0.054	0.054	0.054	0.054	0.054	0.053	0.053	0.053	0.053
D09	Sample	Dilution_7/2048	0.00341796875	DMSO	Lycopene	Standard_Development	Run059	Standard_Measurement	Plate_01	Clariostar_Study	MB	Biofoundry_,_London	0.104	0.102	0.098	0.095	0.092	0.089	0.085	0.083	0.081	0.078	0.075	0.072	0.069	0.067	0.064	0.062	0.06	0.059	0.057	0.057	0.056	0.055	0.054	0.053	0.053	0.053	0.053	0.052	0.052	0.052	0.051	0.051	0.051	0.05	0.049	0.05	0.049
D10	Sample	Dilution_7/4096	0.001708984375	DMSO	Lycopene	Standard_Development	Run059	Standard_Measurement	Plate_01	Clariostar_Study	MB	Biofoundry_,_London	0.107	0.103	0.101	0.097	0.094	0.091	0.087	0.084	0.082	0.079	0.076	0.072	0.07	0.067	0.064	0.062	0.06	0.058	0.056	0.056	0.055	0.055	0.054	0.052	0.053	0.052	0.052	0.051	0.051	0.051	0.05	0.05	0.05	0.049	0.049	0.049	0.048
D11	Blank	DMSO_Blank		DMSO		Standard_Development	Run059	Standard_Measurement	Plate_01	Clariostar_Study	MB	Biofoundry_,_London	0.106	0.102	0.1	0.097	0.094	0.091	0.087	0.084	0.081	0.077	0.074	0.07	0.066	0.064	0.062	0.06	0.058	0.056	0.055	0.054	0.052	0.052	0.051	0.051	0.051	0.05	0.049	0.049	0.048	0.048	0.048	0.048	0.048	0.047	0.046	0.046	0.046
D12	Blank	DMSO_Blank		DMSO		Standard_Development	Run059	Standard_Measurement	Plate_01	Clariostar_Study	MB	Biofoundry_,_London	0.107	0.103	0.1	0.097	0.093	0.09	0.086	0.084	0.081	0.078	0.074	0.071	0.068	0.065	0.062	0.06	0.058	0.056	0.055	0.054	0.052	0.052	0.052	0.05	0.051	0.051	0.05	0.049	0.048	0.049	0.049	0.048	0.047	0.046	0.046	0.046	0.045
E01	Sample	Dilution_3/4	0.75	DMSO	Lycopene	Standard_Development	Run059	Standard_Measurement	Plate_01	Clariostar_Study	MB	Biofoundry_,_London	0.527	0.525	0.523	0.517	0.512	0.507	0.502	0.502	0.506	0.513	0.516	0.516	0.51	0.499	0.489	0.48	0.472	0.467	0.463	0.461	0.459	0.458	0.459	0.461	0.466	0.473	0.482	0.491	0.501	0.51	0.518	0.523	0.528	0.531	0.536	0.542	0.549
E02	Sample	Dilution_3/8	0.375	DMSO	Lycopene	Standard_Development	Run059	Standard_Measurement	Plate_01	Clariostar_Study	MB	Biofoundry_,_London	0.505	0.504	0.5	0.497	0.491	0.486	0.481	0.481	0.485	0.491	0.496	0.495	0.487	0.478	0.468	0.46	0.452	0.447	0.442	0.44	0.439	0.437	0.438	0.439	0.445	0.452	0.46	0.469	0.479	0.487	0.493	0.499	0.504	0.507	0.512	0.517	0.524
E03	Sample	Dilution_3/16	0.1875	DMSO	Lycopene	Standard_Development	Run059	Standard_Measurement	Plate_01	Clariostar_Study	MB	Biofoundry_,_London	0.283	0.28	0.278	0.274	0.27	0.266	0.263	0.262	0.262	0.262	0.263	0.261	0.255	0.25	0.245	0.24	0.236	0.233	0.229	0.229	0.227	0.227	0.227	0.227	0.23	0.233	0.236	0.239	0.244	0.247	0.251	0.253	0.255	0.256	0.257	0.26	0.263
E04	Sample	Dilution_3/32	0.09375	DMSO	Lycopene	Standard_Development	Run059	Standard_Measurement	Plate_01	Clariostar_Study	MB	Biofoundry_,_London	0.191	0.19	0.186	0.183	0.179	0.176	0.172	0.171	0.17	0.168	0.167	0.164	0.161	0.157	0.153	0.149	0.146	0.144	0.142	0.142	0.14	0.139	0.139	0.139	0.141	0.141	0.143	0.144	0.146	0.148	0.149	0.15	0.152	0.152	0.152	0.153	0.155
E05	Sample	Dilution_3/64	0.046875	DMSO	Lycopene	Standard_Development	Run059	Standard_Measurement	Plate_01	Clariostar_Study	MB	Biofoundry_,_London	0.145	0.142	0.14	0.136	0.133	0.13	0.126	0.124	0.122	0.121	0.119	0.116	0.112	0.11	0.108	0.105	0.102	0.1	0.099	0.097	0.096	0.095	0.096	0.095	0.096	0.096	0.096	0.097	0.098	0.099	0.099	0.099	0.1	0.099	0.099	0.1	0.1
E06	Sample	Dilution_3/128	0.0234375	DMSO	Lycopene	Standard_Development	Run059	Standard_Measurement	Plate_01	Clariostar_Study	MB	Biofoundry_,_London	0.123	0.119	0.117	0.113	0.11	0.107	0.103	0.101	0.1	0.097	0.095	0.092	0.089	0.087	0.084	0.082	0.079	0.078	0.076	0.075	0.074	0.074	0.074	0.073	0.073	0.073	0.074	0.073	0.073	0.074	0.074	0.074	0.074	0.073	0.073	0.073	0.073
E07	Sample	Dilution_3/256	0.01171875	DMSO	Lycopene	Standard_Development	Run059	Standard_Measurement	Plate_01	Clariostar_Study	MB	Biofoundry_,_London	0.11	0.107	0.104	0.101	0.098	0.095	0.091	0.089	0.087	0.084	0.082	0.08	0.077	0.074	0.072	0.07	0.067	0.066	0.064	0.064	0.062	0.062	0.062	0.061	0.062	0.061	0.061	0.06	0.06	0.061	0.06	0.06	0.061	0.06	0.059	0.059	0.059
E08	Sample	Dilution_3/512	0.005859375	DMSO	Lycopene	Standard_Development	Run059	Standard_Measurement	Plate_01	Clariostar_Study	MB	Biofoundry_,_London	0.106	0.103	0.1	0.097	0.094	0.091	0.087	0.085	0.083	0.08	0.078	0.074	0.072	0.07	0.067	0.065	0.063	0.061	0.06	0.059	0.058	0.058	0.057	0.056	0.057	0.057	0.056	0.055	0.055	0.054	0.055	0.055	0.054	0.054	0.053	0.052	0.052
E09	Sample	Dilution_3/1024	0.0029296875	DMSO	Lycopene	Standard_Development	Run059	Standard_Measurement	Plate_01	Clariostar_Study	MB	Biofoundry_,_London	0.106	0.103	0.1	0.097	0.094	0.091	0.087	0.084	0.081	0.079	0.076	0.073	0.069	0.067	0.065	0.063	0.06	0.059	0.057	0.057	0.055	0.055	0.055	0.054	0.054	0.053	0.053	0.052	0.052	0.051	0.052	0.051	0.051	0.05	0.049	0.05	0.049
E10	Sample	Dilution_3/2048	0.00146484375	DMSO	Lycopene	Standard_Development	Run059	Standard_Measurement	Plate_01	Clariostar_Study	MB	Biofoundry_,_London	0.105	0.101	0.098	0.095	0.092	0.09	0.086	0.083	0.08	0.077	0.074	0.071	0.069	0.065	0.063	0.061	0.059	0.057	0.056	0.055	0.053	0.053	0.054	0.052	0.052	0.052	0.051	0.051	0.05	0.05	0.05	0.05	0.05	0.048	0.048	0.048	0.048
E11	Blank	DMSO_Blank		DMSO		Standard_Development	Run059	Standard_Measurement	Plate_01	Clariostar_Study	MB	Biofoundry_,_London	0.108	0.104	0.102	0.098	0.095	0.092	0.088	0.086	0.082	0.079	0.075	0.071	0.068	0.065	0.063	0.061	0.059	0.057	0.055	0.054	0.053	0.052	0.052	0.051	0.052	0.051	0.05	0.049	0.049	0.049	0.049	0.049	0.049	0.047	0.047	0.046	0.046
E12	Blank	DMSO_Blank		DMSO		Standard_Development	Run059	Standard_Measurement	Plate_01	Clariostar_Study	MB	Biofoundry_,_London	0.108	0.106	0.102	0.099	0.096	0.093	0.089	0.086	0.083	0.079	0.075	0.072	0.068	0.066	0.063	0.061	0.059	0.057	0.056	0.054	0.053	0.053	0.053	0.051	0.051	0.051	0.05	0.049	0.049	0.049	0.049	0.048	0.048	0.047	0.047	0.047	0.046
F01	Sample	Dilution_3/4	0.75	DMSO	Lycopene	Standard_Development	Run059	Standard_Measurement	Plate_01	Clariostar_Study	MB	Biofoundry_,_London	0.526	0.526	0.523	0.519	0.512	0.506	0.502	0.503	0.507	0.513	0.517	0.517	0.509	0.499	0.489	0.481	0.472	0.466	0.464	0.461	0.458	0.457	0.458	0.46	0.465	0.471	0.481	0.49	0.499	0.509	0.516	0.522	0.526	0.53	0.534	0.54	0.548
F02	Sample	Dilution_3/8	0.375	DMSO	Lycopene	Standard_Development	Run059	Standard_Measurement	Plate_01	Clariostar_Study	MB	Biofoundry_,_London	0.535	0.534	0.529	0.525	0.519	0.514	0.511	0.512	0.516	0.52	0.526	0.525	0.517	0.507	0.496	0.488	0.48	0.474	0.47	0.468	0.466	0.464	0.464	0.466	0.472	0.48	0.489	0.498	0.507	0.517	0.524	0.529	0.535	0.539	0.543	0.549	0.558
F03	Sample	Dilution_3/16	0.1875	DMSO	Lycopene	Standard_Development	Run059	Standard_Measurement	Plate_01	Clariostar_Study	MB	Biofoundry_,_London	0.28	0.277	0.274	0.27	0.265	0.261	0.257	0.256	0.256	0.258	0.258	0.254	0.25	0.245	0.239	0.235	0.231	0.228	0.225	0.223	0.222	0.221	0.222	0.222	0.224	0.226	0.23	0.234	0.237	0.241	0.244	0.247	0.248	0.249	0.25	0.253	0.256
F04	Sample	Dilution_3/32	0.09375	DMSO	Lycopene	Standard_Development	Run059	Standard_Measurement	Plate_01	Clariostar_Study	MB	Biofoundry_,_London	0.18	0.177	0.174	0.171	0.167	0.163	0.159	0.158	0.157	0.155	0.154	0.152	0.149	0.144	0.141	0.137	0.134	0.131	0.13	0.129	0.127	0.127	0.128	0.127	0.128	0.129	0.13	0.131	0.133	0.134	0.135	0.136	0.137	0.136	0.137	0.138	0.139
F05	Sample	Dilution_3/64	0.046875	DMSO	Lycopene	Standard_Development	Run059	Standard_Measurement	Plate_01	Clariostar_Study	MB	Biofoundry_,_London	0.139	0.137	0.134	0.131	0.128	0.125	0.122	0.119	0.117	0.115	0.114	0.111	0.108	0.105	0.102	0.099	0.097	0.095	0.094	0.093	0.092	0.091	0.091	0.09	0.091	0.091	0.091	0.092	0.092	0.093	0.094	0.094	0.094	0.094	0.094	0.094	0.095
F06	Sample	Dilution_3/128	0.0234375	DMSO	Lycopene	Standard_Development	Run059	Standard_Measurement	Plate_01	Clariostar_Study	MB	Biofoundry_,_London	0.12	0.117	0.114	0.111	0.108	0.105	0.101	0.099	0.097	0.095	0.093	0.089	0.087	0.085	0.082	0.08	0.078	0.077	0.075	0.073	0.072	0.072	0.072	0.071	0.072	0.071	0.071	0.07	0.071	0.071	0.071	0.071	0.071	0.071	0.07	0.07	0.07
F07	Sample	Dilution_3/256	0.01171875	DMSO	Lycopene	Standard_Development	Run059	Standard_Measurement	Plate_01	Clariostar_Study	MB	Biofoundry_,_London	0.111	0.108	0.104	0.102	0.099	0.096	0.093	0.091	0.088	0.086	0.083	0.08	0.077	0.074	0.072	0.069	0.068	0.067	0.064	0.064	0.063	0.063	0.063	0.061	0.062	0.061	0.061	0.06	0.06	0.061	0.061	0.06	0.06	0.06	0.059	0.059	0.059
F08	Sample	Dilution_3/512	0.005859375	DMSO	Lycopene	Standard_Development	Run059	Standard_Measurement	Plate_01	Clariostar_Study	MB	Biofoundry_,_London	0.109	0.106	0.103	0.1	0.096	0.093	0.089	0.087	0.085	0.083	0.079	0.077	0.073	0.071	0.069	0.067	0.065	0.063	0.061	0.061	0.059	0.059	0.059	0.058	0.058	0.058	0.057	0.056	0.056	0.057	0.056	0.055	0.055	0.054	0.054	0.054	0.053
F09	Sample	Dilution_3/1024	0.0029296875	DMSO	Lycopene	Standard_Development	Run059	Standard_Measurement	Plate_01	Clariostar_Study	MB	Biofoundry_,_London	0.106	0.103	0.101	0.098	0.096	0.092	0.088	0.085	0.082	0.08	0.076	0.073	0.07	0.068	0.065	0.063	0.061	0.06	0.058	0.057	0.056	0.055	0.055	0.054	0.054	0.054	0.053	0.052	0.051	0.052	0.052	0.052	0.051	0.051	0.05	0.05	0.05
F10	Sample	Dilution_3/2048	0.00146484375	DMSO	Lycopene	Standard_Development	Run059	Standard_Measurement	Plate_01	Clariostar_Study	MB	Biofoundry_,_London	0.106	0.103	0.1	0.097	0.093	0.091	0.086	0.084	0.081	0.079	0.076	0.072	0.069	0.066	0.064	0.062	0.059	0.058	0.056	0.055	0.054	0.054	0.054	0.052	0.053	0.052	0.051	0.05	0.05	0.05	0.051	0.05	0.05	0.049	0.048	0.048	0.048
F11	Blank	DMSO_Blank		DMSO		Standard_Development	Run059	Standard_Measurement	Plate_01	Clariostar_Study	MB	Biofoundry_,_London	0.109	0.105	0.102	0.1	0.097	0.093	0.089	0.086	0.084	0.079	0.076	0.073	0.07	0.067	0.064	0.061	0.06	0.058	0.057	0.057	0.055	0.054	0.054	0.053	0.053	0.052	0.052	0.051	0.05	0.05	0.05	0.05	0.05	0.048	0.048	0.047	0.047
F12	Blank	DMSO_Blank		DMSO		Standard_Development	Run059	Standard_Measurement	Plate_01	Clariostar_Study	MB	Biofoundry_,_London	0.107	0.103	0.1	0.097	0.093	0.09	0.086	0.084	0.08	0.077	0.074	0.07	0.066	0.064	0.062	0.059	0.057	0.055	0.054	0.053	0.051	0.051	0.051	0.05	0.05	0.049	0.049	0.048	0.048	0.047	0.048	0.047	0.047	0.046	0.045	0.045	0.045
G01	Sample	Dilution_5/8	0.625	DMSO	Lycopene	Standard_Development	Run059	Standard_Measurement	Plate_01	Clariostar_Study	MB	Biofoundry_,_London	0.378	0.377	0.374	0.37	0.365	0.36	0.355	0.354	0.356	0.36	0.362	0.361	0.355	0.346	0.34	0.333	0.328	0.324	0.321	0.319	0.317	0.317	0.316	0.317	0.321	0.326	0.331	0.337	0.343	0.349	0.353	0.357	0.359	0.362	0.364	0.368	0.373
G02	Sample	Dilution_5/16	0.3125	DMSO	Lycopene	Standard_Development	Run059	Standard_Measurement	Plate_01	Clariostar_Study	MB	Biofoundry_,_London	0.487	0.486	0.482	0.478	0.473	0.468	0.463	0.464	0.467	0.472	0.476	0.476	0.468	0.459	0.45	0.442	0.435	0.429	0.426	0.424	0.422	0.421	0.421	0.422	0.427	0.433	0.442	0.45	0.459	0.468	0.475	0.479	0.483	0.487	0.491	0.496	0.503
G03	Sample	Dilution_5/32	0.15625	DMSO	Lycopene	Standard_Development	Run059	Standard_Measurement	Plate_01	Clariostar_Study	MB	Biofoundry_,_London	0.275	0.273	0.27	0.266	0.262	0.258	0.254	0.254	0.254	0.256	0.255	0.253	0.248	0.243	0.237	0.233	0.229	0.225	0.223	0.221	0.22	0.219	0.22	0.221	0.223	0.224	0.228	0.231	0.235	0.239	0.242	0.244	0.246	0.246	0.248	0.249	0.253
G04	Sample	Dilution_5/64	0.078125	DMSO	Lycopene	Standard_Development	Run059	Standard_Measurement	Plate_01	Clariostar_Study	MB	Biofoundry_,_London	0.175	0.172	0.169	0.166	0.163	0.16	0.155	0.154	0.154	0.152	0.151	0.148	0.145	0.141	0.138	0.135	0.133	0.13	0.128	0.127	0.125	0.125	0.126	0.125	0.126	0.127	0.128	0.129	0.131	0.133	0.133	0.134	0.135	0.135	0.136	0.137	0.138
G05	Sample	Dilution_5/128	0.0390625	DMSO	Lycopene	Standard_Development	Run059	Standard_Measurement	Plate_01	Clariostar_Study	MB	Biofoundry_,_London	0.136	0.134	0.13	0.127	0.125	0.122	0.118	0.117	0.115	0.113	0.11	0.108	0.106	0.103	0.1	0.097	0.095	0.094	0.092	0.091	0.09	0.09	0.089	0.088	0.089	0.089	0.089	0.09	0.09	0.091	0.091	0.092	0.092	0.092	0.091	0.091	0.092
G06	Sample	Dilution_5/256	0.01953125	DMSO	Lycopene	Standard_Development	Run059	Standard_Measurement	Plate_01	Clariostar_Study	MB	Biofoundry_,_London	0.117	0.114	0.111	0.108	0.105	0.103	0.099	0.097	0.095	0.093	0.09	0.088	0.086	0.083	0.08	0.078	0.076	0.075	0.073	0.072	0.071	0.071	0.07	0.069	0.07	0.07	0.07	0.069	0.07	0.07	0.07	0.07	0.07	0.07	0.069	0.07	0.07
G07	Sample	Dilution_5/512	0.009765625	DMSO	Lycopene	Standard_Development	Run059	Standard_Measurement	Plate_01	Clariostar_Study	MB	Biofoundry_,_London	0.108	0.105	0.102	0.099	0.096	0.093	0.09	0.088	0.086	0.083	0.081	0.078	0.076	0.073	0.071	0.069	0.067	0.066	0.064	0.063	0.061	0.061	0.061	0.06	0.061	0.06	0.06	0.06	0.06	0.06	0.06	0.059	0.06	0.059	0.058	0.058	0.058
G08	Sample	Dilution_5/1024	0.0048828125	DMSO	Lycopene	Standard_Development	Run059	Standard_Measurement	Plate_01	Clariostar_Study	MB	Biofoundry_,_London	0.105	0.102	0.098	0.095	0.093	0.09	0.086	0.084	0.082	0.079	0.075	0.073	0.071	0.069	0.067	0.065	0.062	0.061	0.059	0.059	0.057	0.057	0.057	0.056	0.056	0.055	0.055	0.054	0.054	0.054	0.054	0.054	0.054	0.053	0.052	0.052	0.052
G09	Sample	Dilution_5/2048	0.00244140625	DMSO	Lycopene	Standard_Development	Run059	Standard_Measurement	Plate_01	Clariostar_Study	MB	Biofoundry_,_London	0.104	0.1	0.097	0.095	0.091	0.088	0.085	0.083	0.08	0.077	0.074	0.071	0.068	0.065	0.063	0.061	0.06	0.057	0.056	0.055	0.054	0.054	0.053	0.052	0.053	0.052	0.051	0.051	0.051	0.051	0.051	0.05	0.05	0.049	0.049	0.048	0.048
G10	Sample	Dilution_5/4096	0.001220703125	DMSO	Lycopene	Standard_Development	Run059	Standard_Measurement	Plate_01	Clariostar_Study	MB	Biofoundry_,_London	0.105	0.102	0.098	0.095	0.092	0.089	0.085	0.083	0.081	0.078	0.075	0.072	0.068	0.066	0.064	0.061	0.059	0.058	0.056	0.055	0.055	0.054	0.053	0.052	0.053	0.052	0.052	0.051	0.05	0.05	0.05	0.05	0.05	0.049	0.048	0.049	0.048
G11	Blank	DMSO_Blank		DMSO		Standard_Development	Run059	Standard_Measurement	Plate_01	Clariostar_Study	MB	Biofoundry_,_London	0.104	0.101	0.098	0.095	0.091	0.089	0.085	0.082	0.079	0.076	0.073	0.07	0.067	0.063	0.061	0.059	0.057	0.056	0.055	0.053	0.052	0.051	0.051	0.05	0.05	0.05	0.05	0.048	0.048	0.048	0.048	0.048	0.047	0.046	0.045	0.045	0.045
G12	Blank	DMSO_Blank		DMSO		Standard_Development	Run059	Standard_Measurement	Plate_01	Clariostar_Study	MB	Biofoundry_,_London	0.107	0.104	0.101	0.097	0.094	0.091	0.087	0.084	0.081	0.078	0.074	0.069	0.067	0.064	0.062	0.059	0.057	0.056	0.054	0.053	0.052	0.052	0.051	0.05	0.05	0.05	0.049	0.049	0.048	0.048	0.047	0.047	0.047	0.045	0.045	0.045	0.045
H01	Sample	Dilution_5/8	0.625	DMSO	Lycopene	Standard_Development	Run059	Standard_Measurement	Plate_01	Clariostar_Study	MB	Biofoundry_,_London	0.366	0.362	0.359	0.356	0.351	0.346	0.342	0.341	0.342	0.345	0.347	0.345	0.339	0.332	0.324	0.318	0.312	0.308	0.306	0.304	0.301	0.302	0.301	0.301	0.306	0.31	0.314	0.321	0.326	0.332	0.336	0.339	0.343	0.345	0.347	0.349	0.354
H02	Sample	Dilution_5/16	0.3125	DMSO	Lycopene	Standard_Development	Run059	Standard_Measurement	Plate_01	Clariostar_Study	MB	Biofoundry_,_London	0.502	0.502	0.498	0.493	0.488	0.483	0.479	0.478	0.482	0.488	0.491	0.491	0.483	0.473	0.464	0.457	0.45	0.444	0.44	0.437	0.434	0.434	0.434	0.436	0.442	0.448	0.456	0.465	0.473	0.482	0.489	0.494	0.499	0.503	0.506	0.512	0.519
H03	Sample	Dilution_5/32	0.15625	DMSO	Lycopene	Standard_Development	Run059	Standard_Measurement	Plate_01	Clariostar_Study	MB	Biofoundry_,_London	0.266	0.263	0.26	0.257	0.252	0.249	0.245	0.243	0.244	0.244	0.243	0.242	0.237	0.232	0.228	0.223	0.218	0.215	0.212	0.212	0.21	0.209	0.209	0.209	0.211	0.214	0.216	0.22	0.224	0.227	0.23	0.232	0.234	0.235	0.236	0.238	0.241
H04	Sample	Dilution_5/64	0.078125	DMSO	Lycopene	Standard_Development	Run059	Standard_Measurement	Plate_01	Clariostar_Study	MB	Biofoundry_,_London	0.183	0.18	0.177	0.174	0.169	0.166	0.163	0.161	0.16	0.158	0.156	0.153	0.149	0.145	0.142	0.138	0.135	0.132	0.131	0.129	0.128	0.128	0.128	0.128	0.129	0.13	0.13	0.132	0.134	0.135	0.136	0.137	0.137	0.137	0.138	0.139	0.14
H05	Sample	Dilution_5/128	0.0390625	DMSO	Lycopene	Standard_Development	Run059	Standard_Measurement	Plate_01	Clariostar_Study	MB	Biofoundry_,_London	0.142	0.139	0.136	0.133	0.129	0.125	0.121	0.119	0.117	0.116	0.113	0.11	0.107	0.104	0.101	0.098	0.096	0.094	0.092	0.091	0.09	0.089	0.089	0.088	0.089	0.09	0.09	0.089	0.09	0.091	0.092	0.091	0.091	0.091	0.091	0.091	0.091
H06	Sample	Dilution_5/256	0.01953125	DMSO	Lycopene	Standard_Development	Run059	Standard_Measurement	Plate_01	Clariostar_Study	MB	Biofoundry_,_London	0.122	0.119	0.116	0.113	0.11	0.106	0.103	0.1	0.099	0.096	0.093	0.091	0.088	0.086	0.083	0.08	0.078	0.077	0.075	0.073	0.072	0.072	0.072	0.071	0.071	0.071	0.071	0.071	0.071	0.072	0.072	0.072	0.072	0.071	0.071	0.071	0.071
H07	Sample	Dilution_5/512	0.009765625	DMSO	Lycopene	Standard_Development	Run059	Standard_Measurement	Plate_01	Clariostar_Study	MB	Biofoundry_,_London	0.112	0.109	0.106	0.103	0.1	0.096	0.092	0.091	0.088	0.085	0.083	0.08	0.077	0.075	0.072	0.07	0.068	0.066	0.064	0.063	0.062	0.062	0.061	0.06	0.06	0.06	0.06	0.059	0.06	0.06	0.06	0.059	0.06	0.059	0.058	0.058	0.058
H08	Sample	Dilution_5/1024	0.0048828125	DMSO	Lycopene	Standard_Development	Run059	Standard_Measurement	Plate_01	Clariostar_Study	MB	Biofoundry_,_London	0.109	0.105	0.102	0.099	0.096	0.092	0.089	0.086	0.083	0.08	0.077	0.074	0.071	0.069	0.066	0.064	0.062	0.06	0.059	0.059	0.057	0.057	0.056	0.055	0.055	0.055	0.055	0.053	0.054	0.054	0.054	0.053	0.053	0.052	0.052	0.052	0.051
H09	Sample	Dilution_5/2048	0.00244140625	DMSO	Lycopene	Standard_Development	Run059	Standard_Measurement	Plate_01	Clariostar_Study	MB	Biofoundry_,_London	0.136	0.133	0.129	0.127	0.124	0.12	0.116	0.113	0.11	0.107	0.104	0.1	0.097	0.094	0.092	0.09	0.088	0.086	0.084	0.083	0.082	0.081	0.08	0.079	0.08	0.079	0.079	0.078	0.077	0.077	0.078	0.077	0.077	0.076	0.076	0.075	0.074
H10	Sample	Dilution_5/4096	0.001220703125	DMSO	Lycopene	Standard_Development	Run059	Standard_Measurement	Plate_01	Clariostar_Study	MB	Biofoundry_,_London	0.108	0.104	0.102	0.098	0.095	0.091	0.087	0.085	0.082	0.079	0.076	0.073	0.07	0.067	0.065	0.063	0.061	0.058	0.057	0.056	0.055	0.054	0.054	0.053	0.053	0.052	0.052	0.051	0.051	0.051	0.051	0.05	0.05	0.049	0.049	0.048	0.048
H11	Blank	DMSO_Blank		DMSO		Standard_Development	Run059	Standard_Measurement	Plate_01	Clariostar_Study	MB	Biofoundry_,_London	0.107	0.104	0.1	0.098	0.095	0.091	0.087	0.084	0.081	0.077	0.074	0.071	0.068	0.065	0.062	0.061	0.059	0.057	0.055	0.054	0.053	0.052	0.052	0.05	0.051	0.051	0.05	0.049	0.049	0.049	0.049	0.048	0.048	0.047	0.047	0.046	0.046
H12	Blank	DMSO_Blank		DMSO		Standard_Development	Run059	Standard_Measurement	Plate_01	Clariostar_Study	MB	Biofoundry_,_London	0.113	0.109	0.105	0.102	0.098	0.095	0.091	0.088	0.085	0.08	0.076	0.072	0.068	0.064	0.062	0.059	0.057	0.055	0.054	0.052	0.051	0.051	0.051	0.049	0.05	0.049	0.048	0.048	0.047	0.047	0.047	0.047	0.046	0.045	0.045	0.045	0.044
A01	Sample	Dilution_1	1.0	DMSO	Lycopene	Standard_Development	Run059	Standard_Measurement	Plate_01	Clariostar_Study	MB	Biofoundry_,_London	0.83	0.831	0.827	0.819	0.81	0.803	0.804	0.808	0.815	0.828	0.837	0.834	0.822	0.806	0.791	0.777	0.766	0.76	0.754	0.75	0.75	0.747	0.75	0.755	0.766	0.78	0.797	0.815	0.831	0.847	0.859	0.87	0.876	0.884	0.895	0.908	0.924
A02	Sample	Dilution_1/2	0.5	DMSO	Lycopene	Standard_Development	Run059	Standard_Measurement	Plate_01	Clariostar_Study	MB	Biofoundry_,_London	0.585	0.586	0.581	0.574	0.568	0.562	0.561	0.563	0.568	0.575	0.579	0.578	0.568	0.556	0.545	0.535	0.528	0.523	0.519	0.518	0.515	0.514	0.515	0.519	0.526	0.534	0.547	0.559	0.569	0.58	0.587	0.594	0.599	0.604	0.611	0.62	0.63
A03	Sample	Dilution_1/4	0.25	DMSO	Lycopene	Standard_Development	Run059	Standard_Measurement	Plate_01	Clariostar_Study	MB	Biofoundry_,_London	0.274	0.271	0.269	0.265	0.26	0.256	0.254	0.253	0.253	0.254	0.254	0.251	0.246	0.241	0.235	0.231	0.227	0.224	0.221	0.221	0.22	0.219	0.218	0.22	0.222	0.226	0.23	0.234	0.237	0.241	0.243	0.246	0.247	0.249	0.252	0.255	0.259
A04	Sample	Dilution_1/8	0.125	DMSO	Lycopene	Standard_Development	Run059	Standard_Measurement	Plate_01	Clariostar_Study	MB	Biofoundry_,_London	0.173	0.171	0.168	0.164	0.161	0.156	0.155	0.153	0.152	0.15	0.147	0.145	0.141	0.137	0.134	0.131	0.128	0.126	0.125	0.124	0.122	0.122	0.121	0.122	0.123	0.124	0.126	0.127	0.129	0.13	0.131	0.132	0.133	0.133	0.134	0.135	0.138
A05	Sample	Dilution_1/16	0.0625	DMSO	Lycopene	Standard_Development	Run059	Standard_Measurement	Plate_01	Clariostar_Study	MB	Biofoundry_,_London	0.133	0.131	0.128	0.123	0.12	0.117	0.115	0.113	0.111	0.108	0.106	0.103	0.1	0.097	0.094	0.092	0.091	0.089	0.087	0.086	0.085	0.085	0.085	0.085	0.085	0.086	0.086	0.087	0.087	0.088	0.088	0.089	0.088	0.088	0.089	0.09	0.091
A06	Sample	Dilution_1/32	0.03125	DMSO	Lycopene	Standard_Development	Run059	Standard_Measurement	Plate_01	Clariostar_Study	MB	Biofoundry_,_London	0.115	0.112	0.109	0.105	0.102	0.099	0.097	0.094	0.092	0.09	0.087	0.084	0.082	0.08	0.076	0.074	0.073	0.071	0.069	0.068	0.067	0.066	0.066	0.065	0.066	0.066	0.067	0.066	0.067	0.066	0.066	0.066	0.065	0.065	0.066	0.066	0.066
A07	Sample	Dilution_1/64	0.015625	DMSO	Lycopene	Standard_Development	Run059	Standard_Measurement	Plate_01	Clariostar_Study	MB	Biofoundry_,_London	0.109	0.107	0.105	0.1	0.097	0.094	0.091	0.088	0.087	0.084	0.081	0.077	0.075	0.072	0.07	0.068	0.066	0.064	0.062	0.061	0.061	0.06	0.059	0.059	0.059	0.059	0.059	0.058	0.058	0.058	0.058	0.058	0.058	0.057	0.057	0.057	0.057
A08	Sample	Dilution_1/128	0.0078125	DMSO	Lycopene	Standard_Development	Run059	Standard_Measurement	Plate_01	Clariostar_Study	MB	Biofoundry_,_London	0.103	0.101	0.098	0.093	0.09	0.086	0.085	0.082	0.08	0.076	0.074	0.07	0.068	0.066	0.063	0.061	0.059	0.058	0.057	0.056	0.056	0.054	0.053	0.053	0.054	0.053	0.053	0.052	0.052	0.052	0.051	0.051	0.051	0.05	0.05	0.05	0.05
A09	Sample	Dilution_1/256	0.00390625	DMSO	Lycopene	Standard_Development	Run059	Standard_Measurement	Plate_01	Clariostar_Study	MB	Biofoundry_,_London	0.105	0.103	0.1	0.095	0.092	0.089	0.087	0.084	0.082	0.078	0.075	0.072	0.069	0.067	0.064	0.062	0.06	0.059	0.057	0.056	0.055	0.054	0.053	0.053	0.053	0.052	0.052	0.051	0.051	0.051	0.05	0.05	0.05	0.049	0.049	0.048	0.048
A10	Sample	Dilution_1/512	0.001953125	DMSO	Lycopene	Standard_Development	Run059	Standard_Measurement	Plate_01	Clariostar_Study	MB	Biofoundry_,_London	0.108	0.104	0.101	0.097	0.094	0.091	0.088	0.085	0.083	0.079	0.076	0.072	0.069	0.066	0.064	0.062	0.06	0.058	0.056	0.056	0.055	0.054	0.053	0.052	0.053	0.053	0.052	0.052	0.051	0.051	0.05	0.05	0.049	0.048	0.048	0.047	0.047
A11	Blank	DMSO_Blank		DMSO		Standard_Development	Run059	Standard_Measurement	Plate_01	Clariostar_Study	MB	Biofoundry_,_London	0.112	0.11	0.106	0.103	0.1	0.096	0.094	0.09	0.087	0.084	0.08	0.076	0.073	0.07	0.066	0.065	0.063	0.062	0.06	0.058	0.058	0.056	0.055	0.055	0.054	0.054	0.054	0.053	0.052	0.052	0.052	0.05	0.05	0.049	0.049	0.048	0.047
A12	Blank	DMSO_Blank		DMSO		Standard_Development	Run059	Standard_Measurement	Plate_01	Clariostar_Study	MB	Biofoundry_,_London	0.109	0.107	0.104	0.099	0.096	0.092	0.09	0.086	0.084	0.079	0.077	0.073	0.07	0.067	0.064	0.062	0.06	0.059	0.057	0.056	0.055	0.054	0.053	0.053	0.052	0.051	0.051	0.051	0.05	0.049	0.049	0.048	0.048	0.047	0.046	0.045	0.045
B01	Sample	Dilution_1	1.0	DMSO	Lycopene	Standard_Development	Run059	Standard_Measurement	Plate_01	Clariostar_Study	MB	Biofoundry_,_London	0.851	0.851	0.844	0.838	0.83	0.823	0.823	0.827	0.836	0.848	0.858	0.859	0.841	0.825	0.811	0.798	0.787	0.78	0.772	0.77	0.769	0.766	0.768	0.776	0.787	0.799	0.817	0.835	0.851	0.867	0.879	0.889	0.897	0.905	0.915	0.929	0.946
B02	Sample	Dilution_1/2	0.5	DMSO	Lycopene	Standard_Development	Run059	Standard_Measurement	Plate_01	Clariostar_Study	MB	Biofoundry_,_London	0.574	0.572	0.568	0.561	0.556	0.551	0.548	0.551	0.557	0.563	0.567	0.565	0.556	0.545	0.534	0.525	0.518	0.512	0.509	0.507	0.504	0.503	0.505	0.509	0.515	0.524	0.535	0.546	0.556	0.566	0.574	0.58	0.586	0.589	0.594	0.604	0.615
B03	Sample	Dilution_1/4	0.25	DMSO	Lycopene	Standard_Development	Run059	Standard_Measurement	Plate_01	Clariostar_Study	MB	Biofoundry_,_London	0.279	0.276	0.272	0.267	0.262	0.259	0.257	0.257	0.258	0.258	0.258	0.256	0.249	0.243	0.238	0.234	0.231	0.228	0.225	0.224	0.223	0.222	0.222	0.223	0.226	0.229	0.233	0.237	0.241	0.244	0.247	0.249	0.251	0.252	0.254	0.256	0.261
B04	Sample	Dilution_1/8	0.125	DMSO	Lycopene	Standard_Development	Run059	Standard_Measurement	Plate_01	Clariostar_Study	MB	Biofoundry_,_London	0.178	0.175	0.173	0.168	0.164	0.16	0.158	0.157	0.156	0.154	0.152	0.15	0.146	0.142	0.139	0.136	0.133	0.131	0.131	0.128	0.128	0.127	0.126	0.127	0.128	0.13	0.131	0.133	0.135	0.136	0.137	0.138	0.138	0.139	0.14	0.141	0.143
B05	Sample	Dilution_1/16	0.0625	DMSO	Lycopene	Standard_Development	Run059	Standard_Measurement	Plate_01	Clariostar_Study	MB	Biofoundry_,_London	0.136	0.134	0.13	0.126	0.123	0.12	0.118	0.116	0.115	0.113	0.111	0.108	0.104	0.101	0.099	0.096	0.094	0.093	0.091	0.09	0.089	0.088	0.088	0.088	0.089	0.09	0.091	0.091	0.092	0.093	0.093	0.094	0.094	0.094	0.094	0.095	0.096
B06	Sample	Dilution_1/32	0.03125	DMSO	Lycopene	Standard_Development	Run059	Standard_Measurement	Plate_01	Clariostar_Study	MB	Biofoundry_,_London	0.119	0.117	0.114	0.109	0.107	0.103	0.102	0.099	0.097	0.095	0.092	0.089	0.086	0.084	0.082	0.08	0.078	0.077	0.075	0.074	0.073	0.071	0.071	0.071	0.072	0.072	0.073	0.072	0.072	0.072	0.073	0.072	0.072	0.072	0.071	0.071	0.071
B07	Sample	Dilution_1/64	0.015625	DMSO	Lycopene	Standard_Development	Run059	Standard_Measurement	Plate_01	Clariostar_Study	MB	Biofoundry_,_London	0.108	0.105	0.102	0.097	0.095	0.091	0.088	0.087	0.085	0.082	0.08	0.077	0.074	0.071	0.069	0.067	0.065	0.063	0.062	0.061	0.06	0.059	0.059	0.059	0.059	0.059	0.059	0.058	0.058	0.058	0.058	0.058	0.058	0.057	0.057	0.056	0.056
B08	Sample	Dilution_1/128	0.0078125	DMSO	Lycopene	Standard_Development	Run059	Standard_Measurement	Plate_01	Clariostar_Study	MB	Biofoundry_,_London	0.101	0.099	0.096	0.091	0.089	0.085	0.084	0.081	0.079	0.076	0.074	0.071	0.069	0.066	0.064	0.062	0.06	0.059	0.056	0.056	0.056	0.054	0.054	0.054	0.054	0.054	0.053	0.053	0.053	0.052	0.052	0.052	0.052	0.052	0.051	0.051	0.05
B09	Sample	Dilution_1/256	0.00390625	DMSO	Lycopene	Standard_Development	Run059	Standard_Measurement	Plate_01	Clariostar_Study	MB	Biofoundry_,_London	0.103	0.101	0.098	0.093	0.091	0.088	0.085	0.083	0.081	0.078	0.075	0.072	0.069	0.066	0.064	0.062	0.06	0.058	0.057	0.056	0.056	0.054	0.053	0.053	0.053	0.053	0.053	0.052	0.051	0.051	0.051	0.051	0.05	0.049	0.049	0.048	0.048
B10	Sample	Dilution_1/512	0.001953125	DMSO	Lycopene	Standard_Development	Run059	Standard_Measurement	Plate_01	Clariostar_Study	MB	Biofoundry_,_London	0.103	0.101	0.098	0.095	0.091	0.087	0.085	0.082	0.08	0.076	0.073	0.07	0.068	0.065	0.062	0.06	0.059	0.057	0.056	0.055	0.053	0.052	0.052	0.052	0.052	0.051	0.051	0.051	0.051	0.051	0.05	0.049	0.049	0.048	0.047	0.047	0.046
B11	Blank	DMSO_Blank		DMSO		Standard_Development	Run059	Standard_Measurement	Plate_01	Clariostar_Study	MB	Biofoundry_,_London	0.106	0.104	0.101	0.097	0.094	0.091	0.088	0.085	0.083	0.079	0.076	0.073	0.069	0.067	0.065	0.062	0.061	0.059	0.058	0.057	0.056	0.055	0.054	0.053	0.053	0.053	0.052	0.052	0.051	0.051	0.05	0.049	0.049	0.048	0.048	0.047	0.046
B12	Blank	DMSO_Blank		DMSO		Standard_Development	Run059	Standard_Measurement	Plate_01	Clariostar_Study	MB	Biofoundry_,_London	0.104	0.101	0.098	0.094	0.091	0.087	0.085	0.082	0.079	0.076	0.073	0.069	0.066	0.063	0.06	0.059	0.057	0.056	0.054	0.053	0.053	0.051	0.05	0.05	0.05	0.05	0.05	0.049	0.049	0.048	0.048	0.047	0.047	0.046	0.045	0.044	0.044
C01	Sample	Dilution_7/8	0.875	DMSO	Lycopene	Standard_Development	Run059	Standard_Measurement	Plate_01	Clariostar_Study	MB	Biofoundry_,_London	0.7	0.7	0.696	0.686	0.679	0.673	0.672	0.675	0.683	0.694	0.7	0.698	0.687	0.673	0.66	0.649	0.64	0.634	0.629	0.626	0.624	0.624	0.623	0.63	0.638	0.649	0.663	0.677	0.69	0.704	0.713	0.721	0.728	0.732	0.741	0.75	0.765
C02	Sample	Dilution_7/16	0.4375	DMSO	Lycopene	Standard_Development	Run059	Standard_Measurement	Plate_01	Clariostar_Study	MB	Biofoundry_,_London	0.548	0.547	0.543	0.537	0.531	0.526	0.525	0.525	0.53	0.538	0.541	0.54	0.53	0.519	0.508	0.499	0.493	0.488	0.484	0.482	0.48	0.478	0.479	0.483	0.489	0.497	0.507	0.517	0.527	0.537	0.545	0.55	0.554	0.558	0.564	0.572	0.583
C03	Sample	Dilution_7/32	0.21875	DMSO	Lycopene	Standard_Development	Run059	Standard_Measurement	Plate_01	Clariostar_Study	MB	Biofoundry_,_London	0.276	0.274	0.271	0.265	0.261	0.257	0.254	0.255	0.256	0.254	0.254	0.252	0.247	0.24	0.236	0.232	0.228	0.226	0.223	0.222	0.221	0.219	0.22	0.221	0.224	0.227	0.231	0.234	0.239	0.242	0.244	0.247	0.248	0.25	0.252	0.254	0.259
C04	Sample	Dilution_7/64	0.109375	DMSO	Lycopene	Standard_Development	Run059	Standard_Measurement	Plate_01	Clariostar_Study	MB	Biofoundry_,_London	0.169	0.167	0.164	0.159	0.156	0.152	0.15	0.149	0.148	0.146	0.145	0.142	0.137	0.133	0.13	0.128	0.126	0.124	0.122	0.121	0.12	0.119	0.119	0.12	0.121	0.122	0.123	0.125	0.127	0.128	0.129	0.13	0.13	0.131	0.132	0.133	0.135
C05	Sample	Dilution_7/128	0.0546875	DMSO	Lycopene	Standard_Development	Run059	Standard_Measurement	Plate_01	Clariostar_Study	MB	Biofoundry_,_London	0.13	0.128	0.124	0.12	0.117	0.113	0.111	0.11	0.109	0.107	0.105	0.103	0.1	0.096	0.093	0.091	0.089	0.088	0.086	0.085	0.085	0.083	0.083	0.084	0.085	0.085	0.086	0.086	0.087	0.088	0.088	0.089	0.089	0.088	0.088	0.088	0.089
C06	Sample	Dilution_7/256	0.02734375	DMSO	Lycopene	Standard_Development	Run059	Standard_Measurement	Plate_01	Clariostar_Study	MB	Biofoundry_,_London	0.112	0.11	0.107	0.102	0.1	0.096	0.094	0.093	0.091	0.088	0.086	0.083	0.08	0.078	0.075	0.073	0.071	0.07	0.068	0.067	0.067	0.066	0.065	0.065	0.065	0.065	0.066	0.066	0.066	0.066	0.066	0.066	0.066	0.066	0.065	0.065	0.066
C07	Sample	Dilution_7/512	0.013671875	DMSO	Lycopene	Standard_Development	Run059	Standard_Measurement	Plate_01	Clariostar_Study	MB	Biofoundry_,_London	0.105	0.103	0.1	0.097	0.094	0.09	0.088	0.086	0.084	0.082	0.079	0.077	0.074	0.071	0.068	0.067	0.065	0.064	0.062	0.06	0.06	0.059	0.059	0.059	0.059	0.059	0.058	0.058	0.058	0.058	0.057	0.058	0.057	0.057	0.056	0.056	0.055
C08	Sample	Dilution_7/1024	0.0068359375	DMSO	Lycopene	Standard_Development	Run059	Standard_Measurement	Plate_01	Clariostar_Study	MB	Biofoundry_,_London	0.097	0.094	0.092	0.087	0.084	0.08	0.079	0.077	0.074	0.071	0.07	0.067	0.064	0.062	0.059	0.058	0.057	0.055	0.054	0.053	0.052	0.051	0.051	0.051	0.051	0.051	0.051	0.05	0.05	0.05	0.05	0.05	0.05	0.048	0.048	0.048	0.048
C09	Sample	Dilution_7/2048	0.00341796875	DMSO	Lycopene	Standard_Development	Run059	Standard_Measurement	Plate_01	Clariostar_Study	MB	Biofoundry_,_London	0.101	0.099	0.095	0.091	0.088	0.084	0.082	0.079	0.077	0.074	0.07	0.067	0.064	0.062	0.059	0.058	0.056	0.054	0.052	0.052	0.051	0.05	0.05	0.05	0.05	0.05	0.05	0.049	0.049	0.049	0.048	0.048	0.048	0.047	0.047	0.046	0.046
C10	Sample	Dilution_7/4096	0.001708984375	DMSO	Lycopene	Standard_Development	Run059	Standard_Measurement	Plate_01	Clariostar_Study	MB	Biofoundry_,_London	0.101	0.099	0.096	0.092	0.089	0.085	0.083	0.081	0.079	0.076	0.072	0.069	0.066	0.064	0.061	0.06	0.059	0.056	0.054	0.054	0.053	0.051	0.05	0.05	0.051	0.05	0.05	0.049	0.049	0.049	0.049	0.048	0.047	0.047	0.046	0.045	0.045
C11	Blank	DMSO_Blank		DMSO		Standard_Development	Run059	Standard_Measurement	Plate_01	Clariostar_Study	MB	Biofoundry_,_London	0.104	0.101	0.098	0.094	0.091	0.087	0.084	0.082	0.08	0.076	0.073	0.07	0.067	0.064	0.061	0.059	0.057	0.057	0.054	0.054	0.053	0.051	0.05	0.051	0.051	0.05	0.05	0.049	0.049	0.048	0.048	0.047	0.047	0.046	0.045	0.044	0.044
C12	Blank	DMSO_Blank		DMSO		Standard_Development	Run059	Standard_Measurement	Plate_01	Clariostar_Study	MB	Biofoundry_,_London	0.1	0.097	0.094	0.09	0.087	0.083	0.081	0.078	0.075	0.072	0.069	0.065	0.062	0.059	0.057	0.055	0.053	0.052	0.05	0.049	0.049	0.048	0.047	0.047	0.047	0.047	0.047	0.046	0.046	0.045	0.045	0.045	0.045	0.044	0.043	0.043	0.043
D01	Sample	Dilution_7/8	0.875	DMSO	Lycopene	Standard_Development	Run059	Standard_Measurement	Plate_01	Clariostar_Study	MB	Biofoundry_,_London	0.716	0.716	0.711	0.702	0.695	0.688	0.687	0.692	0.701	0.711	0.717	0.717	0.705	0.691	0.678	0.665	0.657	0.651	0.644	0.643	0.641	0.638	0.64	0.646	0.654	0.666	0.679	0.694	0.708	0.721	0.731	0.738	0.744	0.75	0.758	0.769	0.782
D02	Sample	Dilution_7/16	0.4375	DMSO	Lycopene	Standard_Development	Run059	Standard_Measurement	Plate_01	Clariostar_Study	MB	Biofoundry_,_London	0.52	0.518	0.513	0.506	0.501	0.495	0.493	0.495	0.499	0.506	0.509	0.508	0.499	0.488	0.479	0.472	0.465	0.461	0.457	0.455	0.452	0.45	0.451	0.456	0.462	0.469	0.477	0.487	0.497	0.506	0.513	0.518	0.522	0.525	0.531	0.538	0.547
D03	Sample	Dilution_7/32	0.21875	DMSO	Lycopene	Standard_Development	Run059	Standard_Measurement	Plate_01	Clariostar_Study	MB	Biofoundry_,_London	0.284	0.282	0.278	0.273	0.269	0.264	0.261	0.262	0.263	0.264	0.265	0.262	0.257	0.25	0.245	0.241	0.237	0.234	0.232	0.231	0.228	0.229	0.229	0.23	0.232	0.235	0.239	0.244	0.247	0.25	0.253	0.256	0.257	0.259	0.26	0.263	0.267
D04	Sample	Dilution_7/64	0.109375	DMSO	Lycopene	Standard_Development	Run059	Standard_Measurement	Plate_01	Clariostar_Study	MB	Biofoundry_,_London	0.187	0.185	0.182	0.178	0.174	0.17	0.168	0.167	0.167	0.166	0.165	0.162	0.158	0.154	0.15	0.147	0.145	0.142	0.14	0.139	0.139	0.137	0.137	0.138	0.139	0.141	0.143	0.144	0.146	0.147	0.149	0.149	0.15	0.151	0.151	0.152	0.154
D05	Sample	Dilution_7/128	0.0546875	DMSO	Lycopene	Standard_Development	Run059	Standard_Measurement	Plate_01	Clariostar_Study	MB	Biofoundry_,_London	0.139	0.137	0.134	0.129	0.126	0.123	0.121	0.12	0.118	0.117	0.115	0.113	0.11	0.106	0.103	0.101	0.099	0.097	0.095	0.094	0.094	0.092	0.092	0.093	0.093	0.094	0.094	0.095	0.096	0.097	0.097	0.097	0.098	0.098	0.097	0.098	0.099
D06	Sample	Dilution_7/256	0.02734375	DMSO	Lycopene	Standard_Development	Run059	Standard_Measurement	Plate_01	Clariostar_Study	MB	Biofoundry_,_London	0.117	0.114	0.112	0.107	0.103	0.1	0.099	0.098	0.095	0.093	0.092	0.089	0.086	0.083	0.081	0.078	0.077	0.076	0.074	0.073	0.073	0.071	0.07	0.07	0.071	0.071	0.071	0.071	0.072	0.072	0.072	0.072	0.072	0.071	0.071	0.07	0.07
D07	Sample	Dilution_7/512	0.013671875	DMSO	Lycopene	Standard_Development	Run059	Standard_Measurement	Plate_01	Clariostar_Study	MB	Biofoundry_,_London	0.106	0.103	0.099	0.096	0.093	0.089	0.087	0.086	0.084	0.081	0.079	0.077	0.074	0.071	0.069	0.068	0.066	0.065	0.063	0.062	0.061	0.06	0.059	0.059	0.06	0.06	0.06	0.059	0.059	0.059	0.059	0.059	0.059	0.058	0.058	0.057	0.057
D08	Sample	Dilution_7/1024	0.0068359375	DMSO	Lycopene	Standard_Development	Run059	Standard_Measurement	Plate_01	Clariostar_Study	MB	Biofoundry_,_London	0.099	0.097	0.094	0.089	0.086	0.083	0.082	0.08	0.078	0.075	0.073	0.07	0.067	0.065	0.063	0.061	0.059	0.058	0.056	0.055	0.055	0.053	0.052	0.052	0.053	0.052	0.052	0.052	0.052	0.052	0.051	0.051	0.051	0.051	0.05	0.049	0.049
D09	Sample	Dilution_7/2048	0.00341796875	DMSO	Lycopene	Standard_Development	Run059	Standard_Measurement	Plate_01	Clariostar_Study	MB	Biofoundry_,_London	0.1	0.097	0.093	0.089	0.087	0.083	0.081	0.078	0.076	0.074	0.071	0.068	0.065	0.063	0.06	0.059	0.057	0.056	0.054	0.054	0.053	0.052	0.051	0.051	0.052	0.051	0.051	0.05	0.05	0.05	0.05	0.049	0.049	0.048	0.048	0.046	0.046
D10	Sample	Dilution_7/4096	0.001708984375	DMSO	Lycopene	Standard_Development	Run059	Standard_Measurement	Plate_01	Clariostar_Study	MB	Biofoundry_,_London	0.101	0.099	0.096	0.091	0.089	0.085	0.083	0.08	0.078	0.075	0.072	0.069	0.065	0.063	0.061	0.059	0.058	0.056	0.054	0.053	0.052	0.051	0.051	0.051	0.051	0.05	0.05	0.05	0.05	0.049	0.049	0.048	0.048	0.047	0.046	0.046	0.045
D11	Blank	DMSO_Blank		DMSO		Standard_Development	Run059	Standard_Measurement	Plate_01	Clariostar_Study	MB	Biofoundry_,_London	0.103	0.1	0.098	0.093	0.09	0.086	0.084	0.081	0.079	0.075	0.071	0.068	0.066	0.063	0.059	0.058	0.057	0.055	0.054	0.052	0.051	0.05	0.05	0.05	0.05	0.05	0.049	0.049	0.048	0.047	0.047	0.046	0.046	0.046	0.045	0.044	0.044
D12	Blank	DMSO_Blank		DMSO		Standard_Development	Run059	Standard_Measurement	Plate_01	Clariostar_Study	MB	Biofoundry_,_London	0.1	0.097	0.093	0.089	0.086	0.082	0.08	0.078	0.075	0.071	0.068	0.065	0.062	0.059	0.056	0.054	0.053	0.051	0.05	0.049	0.049	0.047	0.047	0.047	0.047	0.047	0.047	0.046	0.045	0.045	0.044	0.045	0.043	0.043	0.042	0.042	0.042
E01	Sample	Dilution_3/4	0.75	DMSO	Lycopene	Standard_Development	Run059	Standard_Measurement	Plate_01	Clariostar_Study	MB	Biofoundry_,_London	0.576	0.574	0.571	0.563	0.558	0.552	0.55	0.553	0.56	0.566	0.572	0.568	0.559	0.547	0.536	0.528	0.52	0.515	0.511	0.509	0.507	0.506	0.507	0.511	0.519	0.527	0.537	0.548	0.559	0.57	0.578	0.583	0.588	0.592	0.598	0.605	0.614
E02	Sample	Dilution_3/8	0.375	DMSO	Lycopene	Standard_Development	Run059	Standard_Measurement	Plate_01	Clariostar_Study	MB	Biofoundry_,_London	0.496	0.495	0.492	0.485	0.479	0.473	0.472	0.474	0.478	0.482	0.485	0.484	0.476	0.466	0.458	0.449	0.443	0.438	0.435	0.433	0.43	0.429	0.43	0.433	0.439	0.446	0.455	0.465	0.472	0.481	0.487	0.493	0.498	0.501	0.505	0.511	0.52
E03	Sample	Dilution_3/16	0.1875	DMSO	Lycopene	Standard_Development	Run059	Standard_Measurement	Plate_01	Clariostar_Study	MB	Biofoundry_,_London	0.277	0.276	0.271	0.265	0.261	0.257	0.256	0.256	0.256	0.257	0.257	0.254	0.25	0.244	0.239	0.234	0.23	0.227	0.225	0.223	0.222	0.222	0.222	0.224	0.226	0.229	0.234	0.238	0.242	0.245	0.247	0.249	0.252	0.253	0.255	0.258	0.262
E04	Sample	Dilution_3/32	0.09375	DMSO	Lycopene	Standard_Development	Run059	Standard_Measurement	Plate_01	Clariostar_Study	MB	Biofoundry_,_London	0.183	0.181	0.178	0.173	0.17	0.165	0.163	0.163	0.162	0.161	0.159	0.157	0.153	0.149	0.144	0.142	0.139	0.137	0.135	0.135	0.134	0.132	0.132	0.134	0.135	0.137	0.138	0.139	0.142	0.143	0.145	0.146	0.146	0.147	0.147	0.149	0.151
E05	Sample	Dilution_3/64	0.046875	DMSO	Lycopene	Standard_Development	Run059	Standard_Measurement	Plate_01	Clariostar_Study	MB	Biofoundry_,_London	0.136	0.133	0.13	0.125	0.123	0.119	0.117	0.116	0.115	0.112	0.11	0.107	0.105	0.101	0.1	0.098	0.095	0.093	0.092	0.091	0.09	0.089	0.089	0.09	0.091	0.091	0.092	0.092	0.093	0.094	0.094	0.095	0.095	0.095	0.095	0.095	0.095
E06	Sample	Dilution_3/128	0.0234375	DMSO	Lycopene	Standard_Development	Run059	Standard_Measurement	Plate_01	Clariostar_Study	MB	Biofoundry_,_London	0.117	0.114	0.112	0.108	0.105	0.101	0.098	0.097	0.096	0.092	0.091	0.088	0.086	0.082	0.08	0.079	0.077	0.075	0.072	0.072	0.072	0.07	0.07	0.07	0.07	0.07	0.071	0.071	0.071	0.071	0.071	0.071	0.071	0.071	0.07	0.069	0.07
E07	Sample	Dilution_3/256	0.01171875	DMSO	Lycopene	Standard_Development	Run059	Standard_Measurement	Plate_01	Clariostar_Study	MB	Biofoundry_,_London	0.102	0.101	0.098	0.093	0.089	0.086	0.084	0.083	0.08	0.078	0.076	0.073	0.071	0.067	0.065	0.064	0.062	0.06	0.059	0.058	0.057	0.057	0.056	0.057	0.057	0.056	0.057	0.057	0.057	0.057	0.056	0.057	0.056	0.056	0.055	0.055	0.056
E08	Sample	Dilution_3/512	0.005859375	DMSO	Lycopene	Standard_Development	Run059	Standard_Measurement	Plate_01	Clariostar_Study	MB	Biofoundry_,_London	0.097	0.094	0.091	0.087	0.084	0.08	0.079	0.076	0.074	0.072	0.069	0.066	0.064	0.061	0.059	0.058	0.056	0.055	0.053	0.052	0.052	0.051	0.051	0.051	0.05	0.051	0.05	0.05	0.05	0.049	0.049	0.05	0.049	0.049	0.048	0.048	0.048
E09	Sample	Dilution_3/1024	0.0029296875	DMSO	Lycopene	Standard_Development	Run059	Standard_Measurement	Plate_01	Clariostar_Study	MB	Biofoundry_,_London	0.097	0.094	0.09	0.085	0.083	0.079	0.077	0.075	0.073	0.07	0.067	0.064	0.062	0.059	0.056	0.055	0.053	0.052	0.05	0.049	0.049	0.048	0.047	0.048	0.048	0.048	0.048	0.047	0.047	0.047	0.046	0.046	0.046	0.045	0.045	0.044	0.044
E10	Sample	Dilution_3/2048	0.00146484375	DMSO	Lycopene	Standard_Development	Run059	Standard_Measurement	Plate_01	Clariostar_Study	MB	Biofoundry_,_London	0.096	0.093	0.09	0.086	0.083	0.079	0.077	0.075	0.073	0.07	0.067	0.064	0.061	0.058	0.057	0.055	0.053	0.051	0.05	0.049	0.048	0.047	0.047	0.047	0.047	0.047	0.046	0.046	0.046	0.046	0.045	0.045	0.045	0.044	0.043	0.043	0.043
E11	Blank	DMSO_Blank		DMSO		Standard_Development	Run059	Standard_Measurement	Plate_01	Clariostar_Study	MB	Biofoundry_,_London	0.1	0.097	0.095	0.09	0.086	0.083	0.081	0.079	0.076	0.073	0.07	0.066	0.063	0.059	0.057	0.055	0.054	0.051	0.05	0.05	0.049	0.047	0.047	0.046	0.047	0.047	0.047	0.046	0.045	0.045	0.045	0.044	0.044	0.043	0.043	0.042	0.041
E12	Blank	DMSO_Blank		DMSO		Standard_Development	Run059	Standard_Measurement	Plate_01	Clariostar_Study	MB	Biofoundry_,_London	0.098	0.095	0.092	0.088	0.085	0.081	0.079	0.077	0.074	0.07	0.067	0.064	0.06	0.057	0.054	0.053	0.051	0.049	0.048	0.046	0.046	0.045	0.045	0.044	0.044	0.044	0.045	0.043	0.044	0.043	0.043	0.043	0.043	0.042	0.042	0.041	0.041
F01	Sample	Dilution_3/4	0.75	DMSO	Lycopene	Standard_Development	Run059	Standard_Measurement	Plate_01	Clariostar_Study	MB	Biofoundry_,_London	0.582	0.581	0.577	0.57	0.564	0.558	0.556	0.558	0.563	0.57	0.576	0.574	0.565	0.551	0.542	0.533	0.526	0.521	0.515	0.513	0.513	0.51	0.511	0.515	0.522	0.531	0.542	0.552	0.562	0.573	0.58	0.587	0.592	0.595	0.602	0.61	0.62
F02	Sample	Dilution_3/8	0.375	DMSO	Lycopene	Standard_Development	Run059	Standard_Measurement	Plate_01	Clariostar_Study	MB	Biofoundry_,_London	0.532	0.53	0.526	0.518	0.513	0.507	0.504	0.506	0.511	0.518	0.522	0.519	0.511	0.5	0.49	0.481	0.474	0.471	0.467	0.464	0.463	0.46	0.461	0.465	0.471	0.479	0.488	0.498	0.506	0.515	0.522	0.526	0.531	0.535	0.539	0.546	0.556
F03	Sample	Dilution_3/16	0.1875	DMSO	Lycopene	Standard_Development	Run059	Standard_Measurement	Plate_01	Clariostar_Study	MB	Biofoundry_,_London	0.274	0.272	0.268	0.263	0.258	0.254	0.252	0.252	0.253	0.254	0.254	0.25	0.246	0.239	0.234	0.23	0.227	0.225	0.222	0.221	0.219	0.218	0.218	0.22	0.223	0.225	0.229	0.232	0.235	0.239	0.242	0.244	0.246	0.247	0.248	0.25	0.254
F04	Sample	Dilution_3/32	0.09375	DMSO	Lycopene	Standard_Development	Run059	Standard_Measurement	Plate_01	Clariostar_Study	MB	Biofoundry_,_London	0.175	0.173	0.169	0.164	0.161	0.157	0.154	0.154	0.154	0.152	0.151	0.147	0.144	0.139	0.136	0.134	0.132	0.13	0.127	0.126	0.125	0.123	0.124	0.124	0.126	0.127	0.128	0.13	0.131	0.132	0.133	0.134	0.134	0.135	0.135	0.136	0.137
F05	Sample	Dilution_3/64	0.046875	DMSO	Lycopene	Standard_Development	Run059	Standard_Measurement	Plate_01	Clariostar_Study	MB	Biofoundry_,_London	0.135	0.133	0.13	0.125	0.122	0.119	0.117	0.116	0.114	0.113	0.11	0.108	0.105	0.102	0.1	0.097	0.095	0.093	0.092	0.09	0.089	0.089	0.088	0.088	0.089	0.089	0.09	0.091	0.09	0.091	0.092	0.093	0.092	0.092	0.092	0.092	0.092
F06	Sample	Dilution_3/128	0.0234375	DMSO	Lycopene	Standard_Development	Run059	Standard_Measurement	Plate_01	Clariostar_Study	MB	Biofoundry_,_London	0.117	0.115	0.111	0.107	0.103	0.1	0.098	0.096	0.094	0.092	0.09	0.087	0.085	0.082	0.08	0.079	0.077	0.074	0.073	0.072	0.071	0.07	0.069	0.069	0.07	0.07	0.07	0.07	0.07	0.07	0.07	0.07	0.07	0.069	0.069	0.068	0.068
F07	Sample	Dilution_3/256	0.01171875	DMSO	Lycopene	Standard_Development	Run059	Standard_Measurement	Plate_01	Clariostar_Study	MB	Biofoundry_,_London	0.104	0.102	0.098	0.093	0.09	0.086	0.084	0.083	0.082	0.079	0.076	0.073	0.071	0.068	0.066	0.065	0.062	0.061	0.06	0.059	0.059	0.057	0.057	0.057	0.057	0.057	0.058	0.057	0.057	0.057	0.056	0.056	0.056	0.056	0.055	0.054	0.054
F08	Sample	Dilution_3/512	0.005859375	DMSO	Lycopene	Standard_Development	Run059	Standard_Measurement	Plate_01	Clariostar_Study	MB	Biofoundry_,_London	0.101	0.099	0.096	0.091	0.088	0.084	0.082	0.081	0.079	0.076	0.073	0.07	0.068	0.065	0.062	0.061	0.06	0.058	0.057	0.056	0.055	0.054	0.053	0.054	0.054	0.054	0.053	0.052	0.052	0.053	0.052	0.052	0.052	0.051	0.05	0.049	0.049
F09	Sample	Dilution_3/1024	0.0029296875	DMSO	Lycopene	Standard_Development	Run059	Standard_Measurement	Plate_01	Clariostar_Study	MB	Biofoundry_,_London	0.099	0.096	0.093	0.089	0.085	0.082	0.08	0.078	0.076	0.073	0.07	0.067	0.065	0.062	0.059	0.058	0.057	0.054	0.052	0.051	0.051	0.05	0.049	0.05	0.05	0.05	0.049	0.048	0.048	0.048	0.048	0.048	0.048	0.047	0.046	0.045	0.045
F10	Sample	Dilution_3/2048	0.00146484375	DMSO	Lycopene	Standard_Development	Run059	Standard_Measurement	Plate_01	Clariostar_Study	MB	Biofoundry_,_London	0.098	0.096	0.092	0.088	0.085	0.081	0.079	0.077	0.074	0.071	0.068	0.065	0.062	0.059	0.057	0.056	0.054	0.053	0.051	0.051	0.05	0.049	0.048	0.048	0.049	0.049	0.048	0.047	0.047	0.047	0.046	0.046	0.046	0.045	0.044	0.044	0.044
F11	Blank	DMSO_Blank		DMSO		Standard_Development	Run059	Standard_Measurement	Plate_01	Clariostar_Study	MB	Biofoundry_,_London	0.103	0.1	0.096	0.092	0.088	0.084	0.082	0.081	0.078	0.074	0.071	0.067	0.065	0.062	0.059	0.058	0.056	0.054	0.052	0.052	0.051	0.049	0.049	0.05	0.05	0.049	0.048	0.047	0.048	0.048	0.047	0.046	0.046	0.045	0.044	0.043	0.043
F12	Blank	DMSO_Blank		DMSO		Standard_Development	Run059	Standard_Measurement	Plate_01	Clariostar_Study	MB	Biofoundry_,_London	0.097	0.095	0.091	0.087	0.084	0.079	0.077	0.076	0.073	0.069	0.065	0.062	0.059	0.056	0.054	0.052	0.051	0.049	0.047	0.047	0.046	0.045	0.044	0.044	0.044	0.044	0.044	0.043	0.043	0.043	0.042	0.043	0.042	0.042	0.041	0.04	0.04
G01	Sample	Dilution_5/8	0.625	DMSO	Lycopene	Standard_Development	Run059	Standard_Measurement	Plate_01	Clariostar_Study	MB	Biofoundry_,_London	0.44	0.437	0.433	0.427	0.422	0.416	0.414	0.415	0.418	0.422	0.424	0.422	0.414	0.406	0.398	0.391	0.386	0.383	0.378	0.377	0.375	0.373	0.374	0.377	0.383	0.387	0.395	0.402	0.409	0.417	0.422	0.426	0.429	0.431	0.435	0.441	0.448
G02	Sample	Dilution_5/16	0.3125	DMSO	Lycopene	Standard_Development	Run059	Standard_Measurement	Plate_01	Clariostar_Study	MB	Biofoundry_,_London	0.503	0.502	0.498	0.491	0.486	0.48	0.478	0.48	0.485	0.49	0.494	0.49	0.483	0.473	0.464	0.457	0.451	0.446	0.442	0.441	0.438	0.436	0.438	0.442	0.447	0.453	0.462	0.472	0.481	0.49	0.496	0.5	0.505	0.509	0.513	0.52	0.529
G03	Sample	Dilution_5/32	0.15625	DMSO	Lycopene	Standard_Development	Run059	Standard_Measurement	Plate_01	Clariostar_Study	MB	Biofoundry_,_London	0.271	0.269	0.265	0.259	0.255	0.251	0.249	0.249	0.251	0.25	0.251	0.247	0.243	0.237	0.232	0.228	0.225	0.222	0.22	0.218	0.217	0.216	0.215	0.218	0.22	0.223	0.227	0.23	0.234	0.237	0.239	0.242	0.243	0.244	0.246	0.248	0.252
G04	Sample	Dilution_5/64	0.078125	DMSO	Lycopene	Standard_Development	Run059	Standard_Measurement	Plate_01	Clariostar_Study	MB	Biofoundry_,_London	0.169	0.166	0.163	0.158	0.155	0.151	0.149	0.148	0.147	0.146	0.145	0.142	0.139	0.135	0.132	0.13	0.126	0.125	0.123	0.122	0.121	0.12	0.12	0.121	0.123	0.124	0.125	0.126	0.128	0.13	0.13	0.131	0.132	0.132	0.133	0.133	0.135
G05	Sample	Dilution_5/128	0.0390625	DMSO	Lycopene	Standard_Development	Run059	Standard_Measurement	Plate_01	Clariostar_Study	MB	Biofoundry_,_London	0.129	0.127	0.124	0.118	0.117	0.112	0.11	0.109	0.108	0.107	0.104	0.102	0.099	0.096	0.094	0.092	0.09	0.088	0.086	0.085	0.085	0.083	0.083	0.084	0.085	0.086	0.086	0.087	0.087	0.087	0.087	0.088	0.088	0.088	0.088	0.088	0.089
G06	Sample	Dilution_5/256	0.01953125	DMSO	Lycopene	Standard_Development	Run059	Standard_Measurement	Plate_01	Clariostar_Study	MB	Biofoundry_,_London	0.111	0.108	0.105	0.101	0.098	0.094	0.093	0.091	0.09	0.087	0.085	0.082	0.08	0.077	0.075	0.073	0.072	0.07	0.068	0.068	0.068	0.066	0.065	0.066	0.066	0.066	0.066	0.066	0.066	0.067	0.067	0.067	0.067	0.066	0.065	0.065	0.065
G07	Sample	Dilution_5/512	0.009765625	DMSO	Lycopene	Standard_Development	Run059	Standard_Measurement	Plate_01	Clariostar_Study	MB	Biofoundry_,_London	0.102	0.1	0.097	0.092	0.089	0.085	0.084	0.083	0.081	0.079	0.076	0.074	0.071	0.069	0.066	0.066	0.064	0.062	0.06	0.059	0.059	0.058	0.057	0.058	0.058	0.057	0.058	0.057	0.058	0.057	0.057	0.057	0.057	0.056	0.056	0.055	0.055
G08	Sample	Dilution_5/1024	0.0048828125	DMSO	Lycopene	Standard_Development	Run059	Standard_Measurement	Plate_01	Clariostar_Study	MB	Biofoundry_,_London	0.094	0.091	0.088	0.083	0.081	0.078	0.076	0.074	0.072	0.069	0.067	0.064	0.062	0.058	0.057	0.056	0.054	0.053	0.051	0.051	0.05	0.049	0.048	0.049	0.049	0.048	0.049	0.048	0.048	0.048	0.048	0.048	0.047	0.047	0.047	0.046	0.046
G09	Sample	Dilution_5/2048	0.00244140625	DMSO	Lycopene	Standard_Development	Run059	Standard_Measurement	Plate_01	Clariostar_Study	MB	Biofoundry_,_London	0.093	0.091	0.088	0.084	0.081	0.077	0.075	0.074	0.071	0.068	0.066	0.062	0.06	0.057	0.055	0.054	0.053	0.051	0.049	0.049	0.048	0.047	0.047	0.047	0.047	0.047	0.047	0.046	0.046	0.046	0.046	0.046	0.045	0.045	0.044	0.044	0.044
G10	Sample	Dilution_5/4096	0.001220703125	DMSO	Lycopene	Standard_Development	Run059	Standard_Measurement	Plate_01	Clariostar_Study	MB	Biofoundry_,_London	0.097	0.095	0.091	0.086	0.084	0.079	0.077	0.075	0.073	0.07	0.067	0.064	0.061	0.058	0.056	0.055	0.053	0.051	0.05	0.049	0.048	0.047	0.047	0.047	0.047	0.047	0.047	0.045	0.045	0.045	0.045	0.045	0.045	0.044	0.043	0.042	0.043
G11	Blank	DMSO_Blank		DMSO		Standard_Development	Run059	Standard_Measurement	Plate_01	Clariostar_Study	MB	Biofoundry_,_London	0.097	0.094	0.09	0.086	0.083	0.079	0.077	0.075	0.073	0.069	0.066	0.063	0.06	0.057	0.055	0.054	0.051	0.05	0.048	0.047	0.046	0.045	0.045	0.046	0.045	0.045	0.045	0.044	0.044	0.044	0.043	0.044	0.043	0.042	0.042	0.041	0.041
G12	Blank	DMSO_Blank		DMSO		Standard_Development	Run059	Standard_Measurement	Plate_01	Clariostar_Study	MB	Biofoundry_,_London	0.096	0.094	0.09	0.085	0.082	0.077	0.075	0.074	0.071	0.067	0.063	0.059	0.057	0.053	0.051	0.049	0.048	0.046	0.044	0.044	0.043	0.042	0.042	0.042	0.043	0.043	0.042	0.041	0.042	0.041	0.041	0.042	0.041	0.04	0.04	0.038	0.039
H01	Sample	Dilution_5/8	0.625	DMSO	Lycopene	Standard_Development	Run059	Standard_Measurement	Plate_01	Clariostar_Study	MB	Biofoundry_,_London	0.433	0.431	0.427	0.419	0.415	0.409	0.407	0.407	0.41	0.414	0.415	0.413	0.406	0.396	0.388	0.382	0.378	0.373	0.369	0.367	0.365	0.364	0.365	0.368	0.372	0.378	0.385	0.393	0.398	0.406	0.411	0.416	0.419	0.421	0.424	0.429	0.436
H02	Sample	Dilution_5/16	0.3125	DMSO	Lycopene	Standard_Development	Run059	Standard_Measurement	Plate_01	Clariostar_Study	MB	Biofoundry_,_London	0.515	0.513	0.509	0.502	0.497	0.49	0.488	0.491	0.496	0.502	0.505	0.502	0.495	0.483	0.474	0.467	0.461	0.456	0.453	0.45	0.448	0.446	0.447	0.451	0.457	0.463	0.473	0.481	0.49	0.5	0.507	0.511	0.515	0.519	0.524	0.531	0.539
H03	Sample	Dilution_5/32	0.15625	DMSO	Lycopene	Standard_Development	Run059	Standard_Measurement	Plate_01	Clariostar_Study	MB	Biofoundry_,_London	0.272	0.27	0.267	0.261	0.257	0.252	0.25	0.25	0.25	0.252	0.252	0.249	0.244	0.238	0.233	0.229	0.225	0.222	0.22	0.218	0.217	0.216	0.216	0.217	0.22	0.223	0.226	0.23	0.233	0.237	0.239	0.241	0.242	0.243	0.245	0.247	0.251
H04	Sample	Dilution_5/64	0.078125	DMSO	Lycopene	Standard_Development	Run059	Standard_Measurement	Plate_01	Clariostar_Study	MB	Biofoundry_,_London	0.175	0.173	0.169	0.165	0.161	0.157	0.155	0.154	0.153	0.151	0.149	0.146	0.142	0.137	0.134	0.132	0.129	0.127	0.125	0.124	0.123	0.122	0.122	0.123	0.124	0.126	0.127	0.128	0.13	0.132	0.133	0.133	0.133	0.134	0.135	0.136	0.137
H05	Sample	Dilution_5/128	0.0390625	DMSO	Lycopene	Standard_Development	Run059	Standard_Measurement	Plate_01	Clariostar_Study	MB	Biofoundry_,_London	0.136	0.134	0.13	0.126	0.123	0.119	0.117	0.115	0.114	0.111	0.109	0.106	0.104	0.1	0.097	0.095	0.093	0.091	0.09	0.089	0.087	0.086	0.086	0.086	0.087	0.087	0.088	0.088	0.089	0.089	0.089	0.089	0.089	0.089	0.089	0.089	0.089
H06	Sample	Dilution_5/256	0.01953125	DMSO	Lycopene	Standard_Development	Run059	Standard_Measurement	Plate_01	Clariostar_Study	MB	Biofoundry_,_London	0.116	0.113	0.109	0.104	0.101	0.097	0.095	0.094	0.092	0.09	0.087	0.085	0.083	0.079	0.077	0.075	0.073	0.072	0.07	0.069	0.068	0.066	0.066	0.067	0.068	0.067	0.068	0.068	0.068	0.068	0.068	0.069	0.068	0.068	0.067	0.066	0.067
H07	Sample	Dilution_5/512	0.009765625	DMSO	Lycopene	Standard_Development	Run059	Standard_Measurement	Plate_01	Clariostar_Study	MB	Biofoundry_,_London	0.104	0.102	0.099	0.094	0.091	0.087	0.085	0.083	0.081	0.078	0.075	0.074	0.071	0.068	0.065	0.064	0.062	0.06	0.059	0.058	0.058	0.056	0.056	0.056	0.056	0.056	0.056	0.055	0.056	0.056	0.056	0.056	0.056	0.056	0.055	0.054	0.055
H08	Sample	Dilution_5/1024	0.0048828125	DMSO	Lycopene	Standard_Development	Run059	Standard_Measurement	Plate_01	Clariostar_Study	MB	Biofoundry_,_London	0.098	0.096	0.092	0.088	0.085	0.081	0.079	0.078	0.074	0.072	0.069	0.065	0.062	0.06	0.058	0.057	0.055	0.053	0.051	0.051	0.051	0.05	0.049	0.049	0.049	0.049	0.049	0.049	0.049	0.049	0.048	0.049	0.048	0.048	0.047	0.046	0.047
H09	Sample	Dilution_5/2048	0.00244140625	DMSO	Lycopene	Standard_Development	Run059	Standard_Measurement	Plate_01	Clariostar_Study	MB	Biofoundry_,_London	0.102	0.1	0.097	0.092	0.089	0.085	0.082	0.081	0.078	0.075	0.072	0.069	0.065	0.062	0.06	0.059	0.057	0.055	0.053	0.052	0.052	0.05	0.05	0.05	0.051	0.05	0.049	0.048	0.048	0.049	0.048	0.048	0.047	0.046	0.046	0.045	0.045
H10	Sample	Dilution_5/4096	0.001220703125	DMSO	Lycopene	Standard_Development	Run059	Standard_Measurement	Plate_01	Clariostar_Study	MB	Biofoundry_,_London	0.099	0.097	0.093	0.088	0.085	0.081	0.079	0.077	0.075	0.071	0.069	0.065	0.062	0.059	0.057	0.056	0.054	0.052	0.051	0.05	0.049	0.048	0.048	0.048	0.048	0.048	0.047	0.046	0.046	0.046	0.045	0.045	0.045	0.045	0.043	0.043	0.043
H11	Blank	DMSO_Blank		DMSO		Standard_Development	Run059	Standard_Measurement	Plate_01	Clariostar_Study	MB	Biofoundry_,_London	0.1	0.097	0.093	0.088	0.085	0.081	0.079	0.077	0.074	0.071	0.067	0.064	0.061	0.058	0.056	0.054	0.053	0.051	0.049	0.049	0.048	0.047	0.047	0.047	0.047	0.046	0.046	0.045	0.045	0.045	0.044	0.044	0.044	0.044	0.043	0.042	0.042
H12	Blank	DMSO_Blank		DMSO		Standard_Development	Run059	Standard_Measurement	Plate_01	Clariostar_Study	MB	Biofoundry_,_London	0.101	0.098	0.094	0.089	0.085	0.081	0.078	0.076	0.073	0.069	0.065	0.06	0.057	0.052	0.051	0.049	0.047	0.046	0.044	0.043	0.042	0.041	0.041	0.041	0.042	0.041	0.041	0.04	0.041	0.04	0.04	0.04	0.04	0.039	0.038	0.038	0.038
[truncated: 121 more columns]
