# Supplementary material for: Construction of a Calibration Curve for Lycopene on a Liquid-Handling Platform—Wider Lessons for the Development of Automated Dilution Protocols
Source: ACS Synth Biol. 2024 Aug 3;13(8):2357–75. doi: 10.1021/acssynbio.4c00031 (PMC11334188; doi:10.1021/acssynbio.4c00031)
Supplement: Supplementary file 2 — sb4c00031_si_002.zip [file sb4c00031_si_002.zip › AggregatedData/Run092/Plate_01/Clariostar_Study/Clariostar_Study.csv]

Well	Content	Label	Dilution	Solvent	Solute	Project	Run	Step	Container	Study	Author	Institution	Comment	OD350	OD352	OD354	OD356	OD358	OD360	OD362	OD364	OD366	OD368	OD370	OD372	OD374	OD376	OD378	OD380	OD382	OD384	OD386	OD388	OD390	OD392	OD394	OD396	OD398	OD400	OD402	OD404	OD406	OD408	OD410	OD412	OD414	OD416	OD418	OD420
A01	Sample	Dilution_100%	1.0	DMSO	Lycopene	Standard_Development	Run092	Standard_Measurement	Plate_01	Clariostar_Study	MB	Biofoundry_,_London	Linear_Dilution_Pattern_V2	0.171	0.167	0.164	0.16	0.155	0.152	0.147	0.145	0.141	0.138	0.134	0.13	0.125	0.121	0.117	0.115	0.111	0.109	0.107	0.106	0.105	0.104	0.104	0.103	0.104	0.104	0.106	0.108	0.108	0.109	0.11	0.111	0.111	0.112	0.113	0.115
A02	Sample	Dilution_80%	0.8	DMSO	Lycopene	Standard_Development	Run092	Standard_Measurement	Plate_01	Clariostar_Study	MB	Biofoundry_,_London	Linear_Dilution_Pattern_V2	0.161	0.158	0.154	0.15	0.146	0.143	0.139	0.136	0.133	0.13	0.126	0.121	0.118	0.114	0.11	0.108	0.105	0.102	0.1	0.099	0.099	0.098	0.098	0.097	0.098	0.098	0.099	0.101	0.101	0.101	0.102	0.102	0.103	0.103	0.104	0.105
A03	Sample	Dilution_60%	0.6	DMSO	Lycopene	Standard_Development	Run092	Standard_Measurement	Plate_01	Clariostar_Study	MB	Biofoundry_,_London	Linear_Dilution_Pattern_V2	0.145	0.143	0.138	0.135	0.132	0.128	0.123	0.121	0.118	0.114	0.11	0.106	0.102	0.098	0.095	0.092	0.089	0.087	0.085	0.084	0.084	0.083	0.082	0.082	0.083	0.083	0.083	0.084	0.084	0.084	0.084	0.084	0.085	0.085	0.086	0.087
A04	Sample	Dilution_40%	0.4	DMSO	Lycopene	Standard_Development	Run092	Standard_Measurement	Plate_01	Clariostar_Study	MB	Biofoundry_,_London	Linear_Dilution_Pattern_V2	0.132	0.129	0.127	0.122	0.119	0.115	0.111	0.108	0.104	0.101	0.098	0.093	0.089	0.085	0.082	0.08	0.077	0.075	0.073	0.072	0.071	0.07	0.07	0.069	0.07	0.07	0.07	0.07	0.07	0.07	0.071	0.07	0.07	0.07	0.071	0.071
A05	Sample	Dilution_20%	0.2	DMSO	Lycopene	Standard_Development	Run092	Standard_Measurement	Plate_01	Clariostar_Study	MB	Biofoundry_,_London	Linear_Dilution_Pattern_V2	0.126	0.123	0.119	0.115	0.111	0.107	0.103	0.1	0.096	0.092	0.087	0.082	0.078	0.074	0.072	0.069	0.066	0.064	0.062	0.061	0.06	0.059	0.058	0.058	0.058	0.058	0.057	0.057	0.057	0.057	0.057	0.057	0.057	0.056	0.056	0.057
A06	Sample	Dilution_100%	1.0	DMSO	Lycopene	Standard_Development	Run092	Standard_Measurement	Plate_01	Clariostar_Study	MB	Biofoundry_,_London	Linear_Dilution_Pattern_V2	0.164	0.161	0.158	0.153	0.149	0.145	0.141	0.139	0.136	0.133	0.13	0.126	0.122	0.118	0.114	0.112	0.109	0.107	0.104	0.103	0.103	0.102	0.102	0.101	0.103	0.104	0.104	0.106	0.106	0.107	0.108	0.108	0.109	0.109	0.111	0.113
A07	Sample	Dilution_80%	0.8	DMSO	Lycopene	Standard_Development	Run092	Standard_Measurement	Plate_01	Clariostar_Study	MB	Biofoundry_,_London	Linear_Dilution_Pattern_V2	0.158	0.155	0.151	0.147	0.143	0.14	0.135	0.132	0.129	0.126	0.122	0.117	0.113	0.109	0.105	0.102	0.099	0.097	0.095	0.094	0.092	0.092	0.092	0.092	0.092	0.092	0.093	0.094	0.095	0.095	0.096	0.096	0.096	0.097	0.097	0.099
A08	Sample	Dilution_60%	0.6	DMSO	Lycopene	Standard_Development	Run092	Standard_Measurement	Plate_01	Clariostar_Study	MB	Biofoundry_,_London	Linear_Dilution_Pattern_V2	0.143	0.141	0.137	0.133	0.129	0.125	0.121	0.118	0.115	0.111	0.108	0.103	0.099	0.096	0.092	0.089	0.086	0.084	0.083	0.081	0.08	0.079	0.079	0.079	0.08	0.08	0.08	0.081	0.081	0.081	0.081	0.081	0.082	0.082	0.082	0.084
A09	Sample	Dilution_40%	0.4	DMSO	Lycopene	Standard_Development	Run092	Standard_Measurement	Plate_01	Clariostar_Study	MB	Biofoundry_,_London	Linear_Dilution_Pattern_V2	0.138	0.135	0.132	0.127	0.123	0.119	0.114	0.112	0.108	0.105	0.101	0.097	0.093	0.089	0.085	0.083	0.081	0.078	0.076	0.075	0.074	0.073	0.073	0.072	0.073	0.073	0.073	0.074	0.073	0.074	0.073	0.073	0.073	0.073	0.074	0.074
A10	Sample	Dilution_20%	0.2	DMSO	Lycopene	Standard_Development	Run092	Standard_Measurement	Plate_01	Clariostar_Study	MB	Biofoundry_,_London	Linear_Dilution_Pattern_V2	0.125	0.122	0.118	0.114	0.111	0.106	0.102	0.099	0.095	0.09	0.086	0.08	0.077	0.073	0.07	0.067	0.064	0.062	0.06	0.059	0.058	0.058	0.057	0.056	0.056	0.056	0.056	0.056	0.055	0.055	0.055	0.055	0.054	0.054	0.054	0.055
A11	Blank	DMSO_Blank		DMSO		Standard_Development	Run092	Standard_Measurement	Plate_01	Clariostar_Study	MB	Biofoundry_,_London	Linear_Dilution_Pattern_V2	0.125	0.122	0.118	0.113	0.11	0.107	0.101	0.098	0.094	0.089	0.084	0.078	0.074	0.07	0.066	0.064	0.061	0.059	0.057	0.055	0.054	0.054	0.053	0.052	0.052	0.051	0.051	0.05	0.049	0.049	0.049	0.049	0.048	0.048	0.047	0.047
A12	Blank	DMSO_Blank		DMSO		Standard_Development	Run092	Standard_Measurement	Plate_01	Clariostar_Study	MB	Biofoundry_,_London	Linear_Dilution_Pattern_V2	0.121	0.118	0.115	0.11	0.107	0.102	0.098	0.095	0.091	0.086	0.081	0.075	0.072	0.068	0.064	0.062	0.059	0.057	0.056	0.055	0.053	0.052	0.051	0.051	0.051	0.05	0.049	0.049	0.049	0.048	0.047	0.048	0.047	0.047	0.046	0.046
B01	Sample	Dilution_100%	1.0	DMSO	Lycopene	Standard_Development	Run092	Standard_Measurement	Plate_01	Clariostar_Study	MB	Biofoundry_,_London	Linear_Dilution_Pattern_V2	0.17	0.167	0.163	0.159	0.155	0.151	0.146	0.144	0.141	0.137	0.134	0.13	0.125	0.12	0.117	0.114	0.111	0.108	0.106	0.105	0.105	0.103	0.104	0.104	0.105	0.106	0.106	0.108	0.108	0.11	0.11	0.11	0.111	0.111	0.113	0.114
B02	Sample	Dilution_80%	0.8	DMSO	Lycopene	Standard_Development	Run092	Standard_Measurement	Plate_01	Clariostar_Study	MB	Biofoundry_,_London	Linear_Dilution_Pattern_V2	0.154	0.152	0.148	0.144	0.141	0.137	0.133	0.13	0.127	0.123	0.119	0.115	0.112	0.108	0.104	0.101	0.098	0.096	0.095	0.093	0.093	0.092	0.091	0.091	0.092	0.092	0.093	0.094	0.094	0.095	0.095	0.095	0.096	0.096	0.096	0.098
B03	Sample	Dilution_60%	0.6	DMSO	Lycopene	Standard_Development	Run092	Standard_Measurement	Plate_01	Clariostar_Study	MB	Biofoundry_,_London	Linear_Dilution_Pattern_V2	0.137	0.135	0.131	0.127	0.124	0.121	0.116	0.114	0.111	0.108	0.104	0.1	0.096	0.092	0.089	0.086	0.083	0.082	0.08	0.079	0.078	0.077	0.077	0.076	0.076	0.077	0.077	0.078	0.078	0.078	0.078	0.079	0.079	0.079	0.079	0.081
B04	Sample	Dilution_40%	0.4	DMSO	Lycopene	Standard_Development	Run092	Standard_Measurement	Plate_01	Clariostar_Study	MB	Biofoundry_,_London	Linear_Dilution_Pattern_V2	0.131	0.129	0.126	0.121	0.118	0.114	0.11	0.107	0.105	0.102	0.097	0.093	0.09	0.086	0.083	0.08	0.077	0.075	0.074	0.073	0.072	0.071	0.071	0.07	0.071	0.07	0.07	0.071	0.071	0.071	0.071	0.071	0.071	0.071	0.071	0.072
B05	Sample	Dilution_20%	0.2	DMSO	Lycopene	Standard_Development	Run092	Standard_Measurement	Plate_01	Clariostar_Study	MB	Biofoundry_,_London	Linear_Dilution_Pattern_V2	0.122	0.12	0.115	0.111	0.108	0.104	0.099	0.098	0.095	0.09	0.086	0.083	0.079	0.074	0.071	0.07	0.067	0.065	0.064	0.062	0.062	0.061	0.06	0.059	0.059	0.06	0.06	0.059	0.059	0.059	0.058	0.058	0.058	0.058	0.058	0.058
B06	Sample	Dilution_100%	1.0	DMSO	Lycopene	Standard_Development	Run092	Standard_Measurement	Plate_01	Clariostar_Study	MB	Biofoundry_,_London	Linear_Dilution_Pattern_V2	0.166	0.164	0.16	0.155	0.151	0.147	0.143	0.141	0.139	0.135	0.132	0.129	0.125	0.121	0.117	0.115	0.112	0.109	0.107	0.107	0.105	0.104	0.104	0.104	0.105	0.106	0.107	0.108	0.109	0.11	0.11	0.111	0.112	0.111	0.113	0.114
B07	Sample	Dilution_80%	0.8	DMSO	Lycopene	Standard_Development	Run092	Standard_Measurement	Plate_01	Clariostar_Study	MB	Biofoundry_,_London	Linear_Dilution_Pattern_V2	0.152	0.15	0.146	0.141	0.139	0.134	0.131	0.128	0.125	0.122	0.119	0.115	0.112	0.108	0.105	0.103	0.1	0.097	0.095	0.095	0.094	0.093	0.093	0.092	0.093	0.093	0.094	0.095	0.095	0.096	0.097	0.097	0.098	0.098	0.099	0.1
B08	Sample	Dilution_60%	0.6	DMSO	Lycopene	Standard_Development	Run092	Standard_Measurement	Plate_01	Clariostar_Study	MB	Biofoundry_,_London	Linear_Dilution_Pattern_V2	0.142	0.139	0.136	0.132	0.128	0.124	0.12	0.117	0.114	0.111	0.107	0.102	0.1	0.096	0.093	0.09	0.088	0.085	0.083	0.082	0.082	0.08	0.08	0.08	0.08	0.081	0.081	0.081	0.082	0.082	0.082	0.082	0.082	0.083	0.083	0.083
B09	Sample	Dilution_40%	0.4	DMSO	Lycopene	Standard_Development	Run092	Standard_Measurement	Plate_01	Clariostar_Study	MB	Biofoundry_,_London	Linear_Dilution_Pattern_V2	0.134	0.132	0.128	0.124	0.12	0.117	0.111	0.109	0.106	0.102	0.098	0.094	0.091	0.086	0.083	0.081	0.078	0.076	0.075	0.073	0.073	0.072	0.071	0.071	0.071	0.071	0.071	0.071	0.071	0.071	0.071	0.071	0.071	0.071	0.071	0.072
B10	Sample	Dilution_20%	0.2	DMSO	Lycopene	Standard_Development	Run092	Standard_Measurement	Plate_01	Clariostar_Study	MB	Biofoundry_,_London	Linear_Dilution_Pattern_V2	0.122	0.12	0.116	0.112	0.109	0.104	0.1	0.098	0.094	0.091	0.086	0.081	0.078	0.074	0.071	0.069	0.066	0.064	0.062	0.061	0.061	0.059	0.058	0.058	0.058	0.058	0.057	0.058	0.057	0.057	0.056	0.056	0.057	0.056	0.056	0.056
B11	Blank	DMSO_Blank		DMSO		Standard_Development	Run092	Standard_Measurement	Plate_01	Clariostar_Study	MB	Biofoundry_,_London	Linear_Dilution_Pattern_V2	0.118	0.116	0.111	0.108	0.104	0.101	0.096	0.093	0.09	0.085	0.082	0.077	0.073	0.069	0.067	0.064	0.061	0.059	0.057	0.056	0.056	0.054	0.054	0.053	0.053	0.052	0.052	0.051	0.051	0.05	0.049	0.049	0.049	0.049	0.048	0.048
B12	Blank	DMSO_Blank		DMSO		Standard_Development	Run092	Standard_Measurement	Plate_01	Clariostar_Study	MB	Biofoundry_,_London	Linear_Dilution_Pattern_V2	0.117	0.114	0.11	0.105	0.101	0.097	0.092	0.09	0.087	0.083	0.079	0.074	0.07	0.066	0.062	0.06	0.058	0.055	0.053	0.052	0.052	0.051	0.05	0.05	0.05	0.049	0.049	0.048	0.047	0.047	0.047	0.046	0.046	0.045	0.045	0.045
C01	Sample	Dilution_95%	0.95	DMSO	Lycopene	Standard_Development	Run092	Standard_Measurement	Plate_01	Clariostar_Study	MB	Biofoundry_,_London	Linear_Dilution_Pattern_V2	0.171	0.169	0.165	0.161	0.156	0.153	0.147	0.145	0.142	0.139	0.135	0.13	0.126	0.122	0.118	0.115	0.112	0.11	0.108	0.107	0.106	0.104	0.104	0.105	0.105	0.106	0.107	0.107	0.108	0.11	0.11	0.11	0.11	0.111	0.112	0.113
C02	Sample	Dilution_75%	0.75	DMSO	Lycopene	Standard_Development	Run092	Standard_Measurement	Plate_01	Clariostar_Study	MB	Biofoundry_,_London	Linear_Dilution_Pattern_V2	0.151	0.149	0.145	0.141	0.137	0.134	0.129	0.127	0.124	0.122	0.117	0.113	0.109	0.105	0.102	0.099	0.096	0.094	0.093	0.091	0.09	0.089	0.089	0.088	0.089	0.089	0.091	0.092	0.092	0.093	0.093	0.093	0.093	0.094	0.094	0.096
C03	Sample	Dilution_55%	0.55	DMSO	Lycopene	Standard_Development	Run092	Standard_Measurement	Plate_01	Clariostar_Study	MB	Biofoundry_,_London	Linear_Dilution_Pattern_V2	0.132	0.129	0.126	0.122	0.118	0.115	0.11	0.108	0.106	0.103	0.099	0.095	0.092	0.088	0.085	0.083	0.08	0.078	0.077	0.075	0.075	0.074	0.073	0.073	0.074	0.074	0.074	0.074	0.075	0.075	0.075	0.075	0.075	0.075	0.075	0.075
C04	Sample	Dilution_35%	0.35	DMSO	Lycopene	Standard_Development	Run092	Standard_Measurement	Plate_01	Clariostar_Study	MB	Biofoundry_,_London	Linear_Dilution_Pattern_V2	0.128	0.126	0.123	0.118	0.114	0.111	0.107	0.105	0.102	0.097	0.093	0.09	0.086	0.081	0.079	0.076	0.074	0.072	0.07	0.069	0.069	0.068	0.067	0.067	0.068	0.067	0.067	0.067	0.067	0.067	0.067	0.067	0.068	0.068	0.067	0.068
C05	Sample	Dilution_15%	0.15	DMSO	Lycopene	Standard_Development	Run092	Standard_Measurement	Plate_01	Clariostar_Study	MB	Biofoundry_,_London	Linear_Dilution_Pattern_V2	0.116	0.113	0.111	0.106	0.102	0.099	0.095	0.092	0.089	0.086	0.082	0.078	0.075	0.071	0.068	0.066	0.064	0.061	0.06	0.059	0.058	0.057	0.057	0.056	0.056	0.056	0.056	0.055	0.055	0.055	0.055	0.055	0.054	0.054	0.053	0.054
C06	Sample	Dilution_95%	0.95	DMSO	Lycopene	Standard_Development	Run092	Standard_Measurement	Plate_01	Clariostar_Study	MB	Biofoundry_,_London	Linear_Dilution_Pattern_V2	0.162	0.16	0.156	0.151	0.147	0.145	0.141	0.138	0.135	0.133	0.13	0.126	0.123	0.118	0.115	0.112	0.109	0.107	0.105	0.104	0.103	0.102	0.102	0.102	0.103	0.103	0.104	0.106	0.106	0.107	0.108	0.108	0.109	0.109	0.11	0.112
C07	Sample	Dilution_75%	0.75	DMSO	Lycopene	Standard_Development	Run092	Standard_Measurement	Plate_01	Clariostar_Study	MB	Biofoundry_,_London	Linear_Dilution_Pattern_V2	0.146	0.144	0.141	0.137	0.133	0.129	0.125	0.123	0.12	0.116	0.113	0.109	0.106	0.103	0.1	0.097	0.095	0.093	0.091	0.09	0.089	0.088	0.088	0.088	0.088	0.088	0.089	0.09	0.09	0.09	0.09	0.091	0.091	0.091	0.091	0.092
C08	Sample	Dilution_55%	0.55	DMSO	Lycopene	Standard_Development	Run092	Standard_Measurement	Plate_01	Clariostar_Study	MB	Biofoundry_,_London	Linear_Dilution_Pattern_V2	0.134	0.132	0.129	0.124	0.121	0.118	0.114	0.111	0.108	0.105	0.102	0.098	0.095	0.091	0.088	0.086	0.083	0.081	0.079	0.078	0.077	0.076	0.076	0.075	0.076	0.076	0.077	0.077	0.077	0.077	0.077	0.078	0.078	0.078	0.078	0.079
C09	Sample	Dilution_35%	0.35	DMSO	Lycopene	Standard_Development	Run092	Standard_Measurement	Plate_01	Clariostar_Study	MB	Biofoundry_,_London	Linear_Dilution_Pattern_V2	0.126	0.123	0.12	0.116	0.113	0.109	0.104	0.102	0.099	0.097	0.092	0.088	0.085	0.081	0.078	0.075	0.073	0.071	0.069	0.068	0.067	0.066	0.066	0.066	0.066	0.066	0.066	0.066	0.066	0.066	0.066	0.066	0.066	0.065	0.066	0.067
C10	Sample	Dilution_15%	0.15	DMSO	Lycopene	Standard_Development	Run092	Standard_Measurement	Plate_01	Clariostar_Study	MB	Biofoundry_,_London	Linear_Dilution_Pattern_V2	0.117	0.115	0.112	0.108	0.105	0.101	0.097	0.094	0.09	0.086	0.083	0.079	0.075	0.071	0.068	0.065	0.064	0.061	0.059	0.059	0.058	0.057	0.057	0.056	0.056	0.055	0.055	0.055	0.054	0.054	0.054	0.054	0.054	0.053	0.053	0.053
C11	Blank	DMSO_Blank		DMSO		Standard_Development	Run092	Standard_Measurement	Plate_01	Clariostar_Study	MB	Biofoundry_,_London	Linear_Dilution_Pattern_V2	0.115	0.112	0.109	0.105	0.101	0.098	0.093	0.09	0.086	0.083	0.078	0.073	0.07	0.067	0.064	0.061	0.059	0.056	0.055	0.054	0.053	0.052	0.051	0.05	0.051	0.05	0.05	0.049	0.048	0.048	0.048	0.048	0.047	0.046	0.046	0.045
C12	Blank	DMSO_Blank		DMSO		Standard_Development	Run092	Standard_Measurement	Plate_01	Clariostar_Study	MB	Biofoundry_,_London	Linear_Dilution_Pattern_V2	0.114	0.111	0.107	0.103	0.1	0.096	0.092	0.089	0.085	0.081	0.077	0.072	0.069	0.064	0.062	0.06	0.057	0.055	0.053	0.052	0.051	0.051	0.05	0.049	0.049	0.048	0.048	0.048	0.047	0.046	0.046	0.046	0.046	0.045	0.045	0.045
D01	Sample	Dilution_95%	0.95	DMSO	Lycopene	Standard_Development	Run092	Standard_Measurement	Plate_01	Clariostar_Study	MB	Biofoundry_,_London	Linear_Dilution_Pattern_V2	0.169	0.166	0.162	0.157	0.154	0.15	0.145	0.142	0.14	0.137	0.132	0.129	0.124	0.12	0.117	0.114	0.11	0.108	0.106	0.105	0.104	0.104	0.104	0.103	0.104	0.105	0.106	0.107	0.108	0.109	0.109	0.11	0.11	0.11	0.111	0.113
D02	Sample	Dilution_75%	0.75	DMSO	Lycopene	Standard_Development	Run092	Standard_Measurement	Plate_01	Clariostar_Study	MB	Biofoundry_,_London	Linear_Dilution_Pattern_V2	0.151	0.149	0.146	0.141	0.137	0.133	0.128	0.127	0.124	0.121	0.117	0.113	0.11	0.104	0.101	0.099	0.096	0.094	0.092	0.091	0.09	0.089	0.089	0.089	0.089	0.09	0.09	0.091	0.092	0.092	0.092	0.093	0.093	0.093	0.093	0.094
D03	Sample	Dilution_55%	0.55	DMSO	Lycopene	Standard_Development	Run092	Standard_Measurement	Plate_01	Clariostar_Study	MB	Biofoundry_,_London	Linear_Dilution_Pattern_V2	0.135	0.132	0.128	0.123	0.12	0.117	0.113	0.111	0.108	0.104	0.101	0.096	0.093	0.089	0.086	0.084	0.081	0.08	0.078	0.076	0.076	0.075	0.075	0.074	0.075	0.075	0.075	0.075	0.075	0.075	0.076	0.076	0.076	0.076	0.076	0.077
D04	Sample	Dilution_35%	0.35	DMSO	Lycopene	Standard_Development	Run092	Standard_Measurement	Plate_01	Clariostar_Study	MB	Biofoundry_,_London	Linear_Dilution_Pattern_V2	0.13	0.128	0.125	0.12	0.117	0.114	0.109	0.107	0.103	0.099	0.096	0.091	0.088	0.084	0.082	0.078	0.076	0.074	0.072	0.072	0.071	0.07	0.07	0.069	0.069	0.069	0.069	0.069	0.068	0.069	0.069	0.07	0.069	0.069	0.069	0.069
D05	Sample	Dilution_15%	0.15	DMSO	Lycopene	Standard_Development	Run092	Standard_Measurement	Plate_01	Clariostar_Study	MB	Biofoundry_,_London	Linear_Dilution_Pattern_V2	0.12	0.118	0.115	0.11	0.108	0.105	0.1	0.097	0.094	0.089	0.085	0.08	0.078	0.074	0.072	0.069	0.066	0.064	0.062	0.062	0.061	0.06	0.059	0.059	0.058	0.058	0.058	0.058	0.057	0.057	0.057	0.057	0.057	0.056	0.056	0.057
D06	Sample	Dilution_95%	0.95	DMSO	Lycopene	Standard_Development	Run092	Standard_Measurement	Plate_01	Clariostar_Study	MB	Biofoundry_,_London	Linear_Dilution_Pattern_V2	0.162	0.16	0.156	0.152	0.148	0.145	0.141	0.138	0.135	0.132	0.129	0.126	0.122	0.118	0.114	0.112	0.109	0.108	0.105	0.103	0.103	0.102	0.102	0.102	0.103	0.104	0.104	0.105	0.106	0.107	0.108	0.109	0.109	0.109	0.11	0.112
D07	Sample	Dilution_75%	0.75	DMSO	Lycopene	Standard_Development	Run092	Standard_Measurement	Plate_01	Clariostar_Study	MB	Biofoundry_,_London	Linear_Dilution_Pattern_V2	0.15	0.148	0.144	0.141	0.137	0.133	0.129	0.126	0.124	0.121	0.117	0.113	0.11	0.106	0.103	0.101	0.098	0.096	0.094	0.093	0.092	0.091	0.091	0.091	0.091	0.091	0.092	0.092	0.093	0.094	0.094	0.094	0.095	0.095	0.096	0.096
D08	Sample	Dilution_55%	0.55	DMSO	Lycopene	Standard_Development	Run092	Standard_Measurement	Plate_01	Clariostar_Study	MB	Biofoundry_,_London	Linear_Dilution_Pattern_V2	0.143	0.141	0.137	0.132	0.129	0.125	0.12	0.119	0.115	0.112	0.108	0.104	0.1	0.096	0.093	0.091	0.087	0.086	0.084	0.083	0.081	0.08	0.08	0.079	0.08	0.081	0.081	0.081	0.081	0.082	0.082	0.081	0.081	0.082	0.081	0.082
D09	Sample	Dilution_35%	0.35	DMSO	Lycopene	Standard_Development	Run092	Standard_Measurement	Plate_01	Clariostar_Study	MB	Biofoundry_,_London	Linear_Dilution_Pattern_V2	0.128	0.125	0.122	0.117	0.114	0.11	0.106	0.103	0.1	0.096	0.092	0.088	0.085	0.081	0.078	0.075	0.073	0.071	0.069	0.068	0.067	0.067	0.066	0.066	0.066	0.065	0.065	0.065	0.065	0.065	0.065	0.065	0.065	0.065	0.065	0.065
D10	Sample	Dilution_15%	0.15	DMSO	Lycopene	Standard_Development	Run092	Standard_Measurement	Plate_01	Clariostar_Study	MB	Biofoundry_,_London	Linear_Dilution_Pattern_V2	0.121	0.118	0.115	0.11	0.106	0.103	0.099	0.096	0.093	0.089	0.085	0.08	0.076	0.073	0.07	0.068	0.065	0.063	0.061	0.061	0.059	0.058	0.058	0.057	0.057	0.056	0.057	0.056	0.056	0.056	0.055	0.055	0.055	0.055	0.054	0.055
D11	Blank	DMSO_Blank		DMSO		Standard_Development	Run092	Standard_Measurement	Plate_01	Clariostar_Study	MB	Biofoundry_,_London	Linear_Dilution_Pattern_V2	0.118	0.115	0.111	0.107	0.103	0.099	0.095	0.092	0.088	0.084	0.08	0.074	0.071	0.067	0.064	0.061	0.059	0.057	0.055	0.053	0.053	0.052	0.051	0.051	0.051	0.05	0.049	0.049	0.049	0.048	0.048	0.048	0.047	0.047	0.046	0.046
D12	Blank	DMSO_Blank		DMSO		Standard_Development	Run092	Standard_Measurement	Plate_01	Clariostar_Study	MB	Biofoundry_,_London	Linear_Dilution_Pattern_V2	0.119	0.117	0.113	0.108	0.104	0.101	0.097	0.094	0.09	0.086	0.081	0.075	0.071	0.067	0.064	0.062	0.059	0.057	0.055	0.054	0.053	0.052	0.052	0.051	0.051	0.051	0.05	0.049	0.049	0.049	0.048	0.048	0.047	0.046	0.046	0.046
E01	Sample	Dilution_90%	0.9	DMSO	Lycopene	Standard_Development	Run092	Standard_Measurement	Plate_01	Clariostar_Study	MB	Biofoundry_,_London	Linear_Dilution_Pattern_V2	0.167	0.164	0.16	0.155	0.15	0.146	0.141	0.14	0.137	0.134	0.13	0.126	0.122	0.117	0.113	0.11	0.108	0.105	0.103	0.101	0.101	0.1	0.1	0.1	0.1	0.101	0.102	0.102	0.104	0.105	0.105	0.106	0.106	0.106	0.106	0.108
E02	Sample	Dilution_70%	0.7	DMSO	Lycopene	Standard_Development	Run092	Standard_Measurement	Plate_01	Clariostar_Study	MB	Biofoundry_,_London	Linear_Dilution_Pattern_V2	0.167	0.164	0.161	0.156	0.151	0.147	0.142	0.14	0.138	0.133	0.13	0.125	0.121	0.117	0.113	0.11	0.107	0.105	0.103	0.101	0.1	0.098	0.099	0.098	0.099	0.1	0.1	0.101	0.101	0.101	0.102	0.102	0.102	0.102	0.102	0.103
E03	Sample	Dilution_50%	0.5	DMSO	Lycopene	Standard_Development	Run092	Standard_Measurement	Plate_01	Clariostar_Study	MB	Biofoundry_,_London	Linear_Dilution_Pattern_V2	0.133	0.131	0.126	0.122	0.118	0.114	0.111	0.109	0.105	0.102	0.099	0.095	0.091	0.086	0.084	0.081	0.078	0.076	0.075	0.074	0.073	0.072	0.071	0.071	0.072	0.072	0.072	0.072	0.072	0.073	0.072	0.072	0.072	0.073	0.073	0.073
E04	Sample	Dilution_30%	0.3	DMSO	Lycopene	Standard_Development	Run092	Standard_Measurement	Plate_01	Clariostar_Study	MB	Biofoundry_,_London	Linear_Dilution_Pattern_V2	0.13	0.127	0.123	0.12	0.116	0.113	0.109	0.105	0.102	0.099	0.095	0.091	0.087	0.084	0.081	0.078	0.075	0.073	0.072	0.071	0.07	0.069	0.069	0.068	0.069	0.068	0.068	0.068	0.068	0.068	0.067	0.067	0.067	0.067	0.067	0.068
E05	Sample	Dilution_10%	0.1	DMSO	Lycopene	Standard_Development	Run092	Standard_Measurement	Plate_01	Clariostar_Study	MB	Biofoundry_,_London	Linear_Dilution_Pattern_V2	0.116	0.113	0.11	0.105	0.102	0.099	0.094	0.092	0.088	0.084	0.081	0.076	0.074	0.07	0.068	0.065	0.062	0.06	0.058	0.057	0.057	0.056	0.055	0.055	0.054	0.054	0.054	0.054	0.053	0.054	0.053	0.053	0.053	0.052	0.052	0.052
E06	Sample	Dilution_90%	0.9	DMSO	Lycopene	Standard_Development	Run092	Standard_Measurement	Plate_01	Clariostar_Study	MB	Biofoundry_,_London	Linear_Dilution_Pattern_V2	0.159	0.157	0.153	0.148	0.145	0.141	0.137	0.135	0.132	0.13	0.126	0.122	0.12	0.116	0.112	0.109	0.106	0.104	0.102	0.101	0.1	0.099	0.1	0.099	0.1	0.1	0.102	0.102	0.103	0.104	0.104	0.105	0.106	0.106	0.107	0.108
E07	Sample	Dilution_70%	0.7	DMSO	Lycopene	Standard_Development	Run092	Standard_Measurement	Plate_01	Clariostar_Study	MB	Biofoundry_,_London	Linear_Dilution_Pattern_V2	0.145	0.142	0.139	0.135	0.131	0.127	0.122	0.12	0.118	0.116	0.112	0.108	0.105	0.101	0.097	0.095	0.092	0.09	0.088	0.087	0.086	0.086	0.085	0.085	0.085	0.086	0.086	0.087	0.087	0.088	0.088	0.088	0.088	0.088	0.089	0.09
E08	Sample	Dilution_50%	0.5	DMSO	Lycopene	Standard_Development	Run092	Standard_Measurement	Plate_01	Clariostar_Study	MB	Biofoundry_,_London	Linear_Dilution_Pattern_V2	0.139	0.136	0.133	0.128	0.124	0.12	0.115	0.113	0.111	0.107	0.104	0.1	0.097	0.093	0.089	0.087	0.085	0.082	0.08	0.079	0.078	0.076	0.076	0.076	0.077	0.076	0.077	0.076	0.077	0.077	0.077	0.077	0.077	0.077	0.078	0.078
E09	Sample	Dilution_30%	0.3	DMSO	Lycopene	Standard_Development	Run092	Standard_Measurement	Plate_01	Clariostar_Study	MB	Biofoundry_,_London	Linear_Dilution_Pattern_V2	0.126	0.122	0.119	0.114	0.11	0.107	0.102	0.1	0.097	0.093	0.089	0.085	0.081	0.077	0.074	0.072	0.069	0.067	0.065	0.065	0.064	0.062	0.062	0.061	0.061	0.061	0.061	0.062	0.061	0.061	0.061	0.061	0.06	0.06	0.06	0.06
E10	Sample	Dilution_10%	0.1	DMSO	Lycopene	Standard_Development	Run092	Standard_Measurement	Plate_01	Clariostar_Study	MB	Biofoundry_,_London	Linear_Dilution_Pattern_V2	0.122	0.119	0.114	0.109	0.105	0.101	0.095	0.094	0.091	0.087	0.083	0.078	0.074	0.07	0.067	0.065	0.062	0.059	0.057	0.057	0.056	0.055	0.054	0.054	0.054	0.053	0.053	0.052	0.052	0.052	0.052	0.051	0.051	0.05	0.05	0.049
E11	Blank	DMSO_Blank		DMSO		Standard_Development	Run092	Standard_Measurement	Plate_01	Clariostar_Study	MB	Biofoundry_,_London	Linear_Dilution_Pattern_V2	0.119	0.116	0.112	0.108	0.104	0.1	0.095	0.092	0.088	0.084	0.08	0.075	0.071	0.066	0.063	0.061	0.059	0.056	0.054	0.053	0.052	0.051	0.051	0.05	0.05	0.049	0.049	0.048	0.048	0.048	0.047	0.047	0.046	0.046	0.045	0.045
E12	Blank	DMSO_Blank		DMSO		Standard_Development	Run092	Standard_Measurement	Plate_01	Clariostar_Study	MB	Biofoundry_,_London	Linear_Dilution_Pattern_V2	0.118	0.116	0.112	0.107	0.103	0.099	0.093	0.091	0.088	0.084	0.079	0.074	0.07	0.066	0.063	0.06	0.058	0.055	0.054	0.053	0.052	0.051	0.05	0.05	0.05	0.049	0.048	0.048	0.047	0.047	0.047	0.046	0.046	0.046	0.044	0.044
F01	Sample	Dilution_90%	0.9	DMSO	Lycopene	Standard_Development	Run092	Standard_Measurement	Plate_01	Clariostar_Study	MB	Biofoundry_,_London	Linear_Dilution_Pattern_V2	0.168	0.166	0.163	0.158	0.154	0.149	0.145	0.142	0.139	0.136	0.132	0.128	0.123	0.118	0.114	0.111	0.109	0.106	0.104	0.104	0.103	0.101	0.1	0.101	0.102	0.102	0.103	0.104	0.105	0.105	0.106	0.107	0.107	0.107	0.108	0.109
F02	Sample	Dilution_70%	0.7	DMSO	Lycopene	Standard_Development	Run092	Standard_Measurement	Plate_01	Clariostar_Study	MB	Biofoundry_,_London	Linear_Dilution_Pattern_V2	0.151	0.15	0.146	0.141	0.138	0.134	0.13	0.128	0.124	0.121	0.117	0.112	0.109	0.104	0.1	0.098	0.095	0.093	0.091	0.089	0.088	0.087	0.087	0.087	0.088	0.088	0.089	0.089	0.089	0.09	0.091	0.091	0.092	0.092	0.092	0.093
F03	Sample	Dilution_50%	0.5	DMSO	Lycopene	Standard_Development	Run092	Standard_Measurement	Plate_01	Clariostar_Study	MB	Biofoundry_,_London	Linear_Dilution_Pattern_V2	0.136	0.134	0.129	0.125	0.121	0.117	0.113	0.111	0.11	0.106	0.102	0.098	0.095	0.09	0.087	0.085	0.083	0.08	0.078	0.077	0.077	0.075	0.075	0.075	0.076	0.076	0.076	0.076	0.076	0.076	0.077	0.077	0.077	0.077	0.077	0.078
F04	Sample	Dilution_30%	0.3	DMSO	Lycopene	Standard_Development	Run092	Standard_Measurement	Plate_01	Clariostar_Study	MB	Biofoundry_,_London	Linear_Dilution_Pattern_V2	0.127	0.125	0.121	0.116	0.113	0.109	0.104	0.103	0.1	0.097	0.093	0.089	0.085	0.082	0.079	0.077	0.075	0.073	0.07	0.069	0.069	0.067	0.067	0.066	0.067	0.067	0.067	0.067	0.067	0.067	0.067	0.066	0.066	0.066	0.066	0.066
F05	Sample	Dilution_10%	0.1	DMSO	Lycopene	Standard_Development	Run092	Standard_Measurement	Plate_01	Clariostar_Study	MB	Biofoundry_,_London	Linear_Dilution_Pattern_V2	0.114	0.112	0.107	0.103	0.1	0.097	0.093	0.091	0.088	0.085	0.08	0.077	0.073	0.07	0.066	0.064	0.062	0.06	0.058	0.057	0.056	0.055	0.054	0.054	0.054	0.054	0.054	0.053	0.052	0.053	0.052	0.052	0.052	0.052	0.051	0.051
F06	Sample	Dilution_90%	0.9	DMSO	Lycopene	Standard_Development	Run092	Standard_Measurement	Plate_01	Clariostar_Study	MB	Biofoundry_,_London	Linear_Dilution_Pattern_V2	0.159	0.156	0.152	0.148	0.144	0.14	0.136	0.134	0.132	0.13	0.127	0.122	0.12	0.115	0.112	0.11	0.107	0.105	0.103	0.102	0.101	0.099	0.099	0.099	0.1	0.101	0.102	0.103	0.103	0.104	0.104	0.105	0.105	0.105	0.106	0.108
F07	Sample	Dilution_70%	0.7	DMSO	Lycopene	Standard_Development	Run092	Standard_Measurement	Plate_01	Clariostar_Study	MB	Biofoundry_,_London	Linear_Dilution_Pattern_V2	0.144	0.142	0.138	0.133	0.129	0.127	0.122	0.12	0.118	0.115	0.112	0.108	0.105	0.101	0.098	0.096	0.093	0.091	0.089	0.088	0.087	0.086	0.086	0.085	0.086	0.087	0.087	0.087	0.088	0.088	0.088	0.089	0.09	0.089	0.089	0.09
F08	Sample	Dilution_50%	0.5	DMSO	Lycopene	Standard_Development	Run092	Standard_Measurement	Plate_01	Clariostar_Study	MB	Biofoundry_,_London	Linear_Dilution_Pattern_V2	0.136	0.133	0.129	0.125	0.121	0.118	0.114	0.111	0.109	0.106	0.102	0.098	0.095	0.09	0.087	0.085	0.082	0.08	0.078	0.078	0.077	0.076	0.075	0.075	0.075	0.076	0.076	0.076	0.076	0.077	0.076	0.077	0.077	0.076	0.077	0.077
F09	Sample	Dilution_30%	0.3	DMSO	Lycopene	Standard_Development	Run092	Standard_Measurement	Plate_01	Clariostar_Study	MB	Biofoundry_,_London	Linear_Dilution_Pattern_V2	0.127	0.125	0.121	0.117	0.114	0.111	0.106	0.103	0.1	0.097	0.094	0.089	0.086	0.082	0.079	0.076	0.074	0.071	0.069	0.068	0.068	0.067	0.066	0.065	0.066	0.065	0.066	0.065	0.065	0.065	0.065	0.065	0.065	0.064	0.064	0.065
F10	Sample	Dilution_10%	0.1	DMSO	Lycopene	Standard_Development	Run092	Standard_Measurement	Plate_01	Clariostar_Study	MB	Biofoundry_,_London	Linear_Dilution_Pattern_V2	0.117	0.115	0.111	0.107	0.103	0.099	0.096	0.092	0.089	0.086	0.082	0.076	0.073	0.069	0.067	0.064	0.062	0.06	0.058	0.057	0.057	0.056	0.055	0.055	0.054	0.054	0.054	0.053	0.052	0.052	0.052	0.052	0.052	0.052	0.051	0.052
F11	Blank	DMSO		DMSO		Standard_Development	Run092	Standard_Measurement	Plate_01	Clariostar_Study	MB	Biofoundry_,_London	Linear_Dilution_Pattern_V2	0.116	0.113	0.109	0.104	0.101	0.098	0.093	0.09	0.086	0.083	0.078	0.073	0.07	0.066	0.063	0.06	0.057	0.055	0.054	0.052	0.052	0.051	0.05	0.05	0.049	0.049	0.048	0.048	0.047	0.047	0.047	0.047	0.046	0.045	0.045	0.045
F12	Blank	DMSO		DMSO		Standard_Development	Run092	Standard_Measurement	Plate_01	Clariostar_Study	MB	Biofoundry_,_London	Linear_Dilution_Pattern_V2	0.115	0.113	0.109	0.105	0.101	0.098	0.093	0.09	0.086	0.083	0.077	0.073	0.069	0.065	0.062	0.059	0.057	0.055	0.053	0.052	0.051	0.051	0.05	0.049	0.049	0.048	0.048	0.047	0.047	0.047	0.046	0.046	0.045	0.045	0.044	0.045
G01	Sample	Dilution_85%	0.85	DMSO	Lycopene	Standard_Development	Run092	Standard_Measurement	Plate_01	Clariostar_Study	MB	Biofoundry_,_London	Linear_Dilution_Pattern_V2	0.167	0.164	0.16	0.155	0.151	0.147	0.143	0.14	0.137	0.134	0.13	0.126	0.121	0.117	0.113	0.111	0.107	0.105	0.103	0.102	0.101	0.1	0.1	0.1	0.1	0.101	0.101	0.102	0.103	0.104	0.104	0.104	0.105	0.105	0.106	0.108
G02	Sample	Dilution_65%	0.65	DMSO	Lycopene	Standard_Development	Run092	Standard_Measurement	Plate_01	Clariostar_Study	MB	Biofoundry_,_London	Linear_Dilution_Pattern_V2	0.151	0.148	0.145	0.141	0.136	0.133	0.129	0.126	0.123	0.119	0.115	0.112	0.108	0.104	0.101	0.098	0.095	0.093	0.09	0.09	0.089	0.088	0.087	0.087	0.087	0.088	0.089	0.089	0.089	0.09	0.09	0.09	0.091	0.091	0.091	0.092
G03	Sample	Dilution_45%	0.45	DMSO	Lycopene	Standard_Development	Run092	Standard_Measurement	Plate_01	Clariostar_Study	MB	Biofoundry_,_London	Linear_Dilution_Pattern_V2	0.137	0.134	0.13	0.126	0.122	0.118	0.115	0.112	0.11	0.106	0.102	0.099	0.095	0.091	0.088	0.085	0.083	0.081	0.079	0.078	0.078	0.076	0.075	0.075	0.076	0.076	0.077	0.076	0.076	0.077	0.076	0.077	0.077	0.077	0.077	0.078
G04	Sample	Dilution_25%	0.25	DMSO	Lycopene	Standard_Development	Run092	Standard_Measurement	Plate_01	Clariostar_Study	MB	Biofoundry_,_London	Linear_Dilution_Pattern_V2	0.122	0.12	0.116	0.112	0.109	0.105	0.101	0.099	0.096	0.092	0.089	0.084	0.081	0.077	0.074	0.072	0.069	0.066	0.065	0.064	0.063	0.062	0.062	0.062	0.062	0.061	0.061	0.061	0.062	0.062	0.062	0.061	0.061	0.061	0.061	0.061
G05	Sample	Dilution_05%	0.0499999999999999	DMSO	Lycopene	Standard_Development	Run092	Standard_Measurement	Plate_01	Clariostar_Study	MB	Biofoundry_,_London	Linear_Dilution_Pattern_V2	0.115	0.113	0.109	0.106	0.101	0.098	0.094	0.091	0.087	0.084	0.081	0.076	0.074	0.07	0.067	0.064	0.062	0.06	0.058	0.057	0.056	0.055	0.055	0.054	0.055	0.054	0.053	0.053	0.052	0.052	0.052	0.052	0.051	0.051	0.051	0.05
G06	Sample	Dilution_85%	0.85	DMSO	Lycopene	Standard_Development	Run092	Standard_Measurement	Plate_01	Clariostar_Study	MB	Biofoundry_,_London	Linear_Dilution_Pattern_V2	0.159	0.156	0.153	0.148	0.144	0.141	0.137	0.135	0.132	0.129	0.126	0.122	0.119	0.114	0.112	0.108	0.106	0.104	0.102	0.1	0.1	0.098	0.098	0.099	0.1	0.1	0.1	0.101	0.102	0.103	0.103	0.103	0.104	0.104	0.105	0.106
G07	Sample	Dilution_65%	0.65	DMSO	Lycopene	Standard_Development	Run092	Standard_Measurement	Plate_01	Clariostar_Study	MB	Biofoundry_,_London	Linear_Dilution_Pattern_V2	0.145	0.142	0.139	0.135	0.131	0.128	0.123	0.121	0.118	0.115	0.111	0.107	0.104	0.1	0.097	0.095	0.092	0.09	0.088	0.087	0.087	0.085	0.084	0.085	0.085	0.085	0.086	0.086	0.086	0.087	0.087	0.087	0.087	0.087	0.088	0.089
G08	Sample	Dilution_45%	0.45	DMSO	Lycopene	Standard_Development	Run092	Standard_Measurement	Plate_01	Clariostar_Study	MB	Biofoundry_,_London	Linear_Dilution_Pattern_V2	0.135	0.133	0.129	0.124	0.121	0.117	0.113	0.111	0.106	0.103	0.101	0.096	0.093	0.089	0.086	0.083	0.081	0.078	0.077	0.075	0.075	0.073	0.073	0.073	0.073	0.073	0.073	0.073	0.073	0.074	0.074	0.074	0.074	0.073	0.073	0.074
G09	Sample	Dilution_25%	0.25	DMSO	Lycopene	Standard_Development	Run092	Standard_Measurement	Plate_01	Clariostar_Study	MB	Biofoundry_,_London	Linear_Dilution_Pattern_V2	0.127	0.124	0.121	0.117	0.114	0.11	0.106	0.102	0.098	0.094	0.09	0.085	0.083	0.079	0.076	0.073	0.07	0.068	0.066	0.066	0.066	0.064	0.064	0.063	0.062	0.062	0.062	0.062	0.062	0.061	0.061	0.061	0.061	0.061	0.06	0.061
G10	Sample	Dilution_05%	0.0499999999999999	DMSO	Lycopene	Standard_Development	Run092	Standard_Measurement	Plate_01	Clariostar_Study	MB	Biofoundry_,_London	Linear_Dilution_Pattern_V2	0.121	0.119	0.115	0.111	0.107	0.102	0.098	0.096	0.092	0.088	0.084	0.081	0.077	0.073	0.069	0.066	0.064	0.062	0.06	0.059	0.059	0.057	0.057	0.056	0.057	0.056	0.055	0.054	0.054	0.054	0.053	0.053	0.052	0.052	0.052	0.052
G11	Blank	DMSO_Blank		DMSO		Standard_Development	Run092	Standard_Measurement	Plate_01	Clariostar_Study	MB	Biofoundry_,_London	Linear_Dilution_Pattern_V2	0.118	0.115	0.111	0.107	0.103	0.1	0.095	0.092	0.088	0.084	0.079	0.074	0.071	0.067	0.064	0.062	0.059	0.057	0.055	0.054	0.054	0.053	0.052	0.051	0.051	0.05	0.05	0.049	0.048	0.048	0.048	0.048	0.048	0.047	0.046	0.046
G12	Blank	DMSO_Blank		DMSO		Standard_Development	Run092	Standard_Measurement	Plate_01	Clariostar_Study	MB	Biofoundry_,_London	Linear_Dilution_Pattern_V2	0.119	0.116	0.112	0.108	0.104	0.1	0.095	0.092	0.088	0.085	0.08	0.075	0.071	0.067	0.063	0.061	0.058	0.056	0.054	0.053	0.052	0.051	0.05	0.05	0.05	0.049	0.049	0.048	0.047	0.048	0.047	0.047	0.046	0.045	0.045	0.044
H01	Sample	Dilution_85%	0.85	DMSO	Lycopene	Standard_Development	Run092	Standard_Measurement	Plate_01	Clariostar_Study	MB	Biofoundry_,_London	Linear_Dilution_Pattern_V2	0.171	0.168	0.164	0.159	0.153	0.15	0.145	0.142	0.139	0.135	0.131	0.125	0.12	0.115	0.112	0.108	0.105	0.102	0.101	0.099	0.098	0.097	0.097	0.096	0.097	0.098	0.099	0.099	0.1	0.101	0.101	0.101	0.102	0.102	0.103	0.104
H02	Sample	Dilution_65%	0.65	DMSO	Lycopene	Standard_Development	Run092	Standard_Measurement	Plate_01	Clariostar_Study	MB	Biofoundry_,_London	Linear_Dilution_Pattern_V2	0.155	0.152	0.148	0.144	0.14	0.136	0.132	0.129	0.125	0.122	0.117	0.112	0.108	0.104	0.101	0.097	0.094	0.092	0.09	0.088	0.087	0.087	0.086	0.087	0.087	0.087	0.087	0.088	0.088	0.089	0.089	0.089	0.09	0.089	0.09	0.091
H03	Sample	Dilution_45%	0.45	DMSO	Lycopene	Standard_Development	Run092	Standard_Measurement	Plate_01	Clariostar_Study	MB	Biofoundry_,_London	Linear_Dilution_Pattern_V2	0.134	0.132	0.128	0.123	0.119	0.116	0.112	0.109	0.106	0.103	0.1	0.095	0.092	0.088	0.085	0.082	0.079	0.077	0.075	0.074	0.074	0.072	0.072	0.072	0.072	0.072	0.072	0.073	0.073	0.074	0.073	0.073	0.074	0.073	0.074	0.074
H04	Sample	Dilution_25%	0.25	DMSO	Lycopene	Standard_Development	Run092	Standard_Measurement	Plate_01	Clariostar_Study	MB	Biofoundry_,_London	Linear_Dilution_Pattern_V2	0.127	0.125	0.121	0.117	0.113	0.11	0.106	0.103	0.099	0.095	0.09	0.085	0.081	0.077	0.074	0.071	0.069	0.068	0.065	0.064	0.063	0.062	0.062	0.061	0.061	0.061	0.061	0.061	0.061	0.061	0.06	0.06	0.061	0.06	0.06	0.06
H05	Sample	Dilution_05%	0.0499999999999999	DMSO	Lycopene	Standard_Development	Run092	Standard_Measurement	Plate_01	Clariostar_Study	MB	Biofoundry_,_London	Linear_Dilution_Pattern_V2	0.115	0.112	0.109	0.104	0.101	0.098	0.093	0.09	0.087	0.083	0.078	0.074	0.071	0.067	0.064	0.062	0.059	0.057	0.055	0.054	0.054	0.053	0.052	0.051	0.051	0.051	0.051	0.05	0.05	0.05	0.049	0.049	0.049	0.049	0.048	0.048
H06	Sample	Dilution_85%	0.85	DMSO	Lycopene	Standard_Development	Run092	Standard_Measurement	Plate_01	Clariostar_Study	MB	Biofoundry_,_London	Linear_Dilution_Pattern_V2	0.159	0.157	0.153	0.148	0.143	0.14	0.136	0.134	0.131	0.128	0.124	0.12	0.117	0.113	0.11	0.107	0.105	0.102	0.1	0.099	0.098	0.097	0.097	0.097	0.098	0.098	0.099	0.1	0.101	0.102	0.101	0.101	0.102	0.103	0.103	0.104
H07	Sample	Dilution_65%	0.65	DMSO	Lycopene	Standard_Development	Run092	Standard_Measurement	Plate_01	Clariostar_Study	MB	Biofoundry_,_London	Linear_Dilution_Pattern_V2	0.146	0.144	0.139	0.135	0.131	0.128	0.123	0.121	0.119	0.116	0.112	0.108	0.105	0.101	0.098	0.095	0.092	0.09	0.088	0.087	0.086	0.085	0.085	0.085	0.086	0.085	0.086	0.086	0.087	0.087	0.088	0.088	0.088	0.088	0.088	0.089
H08	Sample	Dilution_45%	0.45	DMSO	Lycopene	Standard_Development	Run092	Standard_Measurement	Plate_01	Clariostar_Study	MB	Biofoundry_,_London	Linear_Dilution_Pattern_V2	0.141	0.139	0.135	0.13	0.127	0.122	0.118	0.115	0.112	0.107	0.103	0.099	0.096	0.09	0.087	0.085	0.081	0.079	0.077	0.076	0.075	0.074	0.074	0.073	0.074	0.073	0.074	0.073	0.073	0.074	0.074	0.074	0.074	0.073	0.073	0.074
H09	Sample	Dilution_25%	0.25	DMSO	Lycopene	Standard_Development	Run092	Standard_Measurement	Plate_01	Clariostar_Study	MB	Biofoundry_,_London	Linear_Dilution_Pattern_V2	0.131	0.129	0.125	0.12	0.116	0.112	0.107	0.105	0.102	0.098	0.094	0.089	0.085	0.08	0.077	0.075	0.072	0.07	0.068	0.066	0.065	0.065	0.064	0.064	0.064	0.064	0.064	0.063	0.063	0.063	0.063	0.063	0.063	0.062	0.062	0.062
H10	Sample	Dilution_05%	0.0499999999999999	DMSO	Lycopene	Standard_Development	Run092	Standard_Measurement	Plate_01	Clariostar_Study	MB	Biofoundry_,_London	Linear_Dilution_Pattern_V2	0.122	0.12	0.115	0.11	0.106	0.102	0.097	0.094	0.09	0.087	0.083	0.077	0.074	0.07	0.066	0.064	0.061	0.059	0.057	0.056	0.055	0.054	0.053	0.052	0.052	0.051	0.051	0.051	0.05	0.05	0.05	0.05	0.049	0.049	0.048	0.048
H11	Blank	DMSO_Blank		DMSO		Standard_Development	Run092	Standard_Measurement	Plate_01	Clariostar_Study	MB	Biofoundry_,_London	Linear_Dilution_Pattern_V2	0.117	0.114	0.11	0.105	0.101	0.097	0.093	0.089	0.087	0.083	0.079	0.074	0.071	0.066	0.064	0.061	0.058	0.056	0.054	0.054	0.053	0.051	0.051	0.051	0.05	0.05	0.049	0.049	0.048	0.048	0.047	0.047	0.047	0.046	0.045	0.045
H12	Blank	DMSO_Blank		DMSO		Standard_Development	Run092	Standard_Measurement	Plate_01	Clariostar_Study	MB	Biofoundry_,_London	Linear_Dilution_Pattern_V2	0.135	0.132	0.128	0.123	0.118	0.115	0.109	0.106	0.101	0.097	0.09	0.085	0.08	0.075	0.071	0.068	0.066	0.063	0.061	0.06	0.059	0.058	0.057	0.056	0.056	0.056	0.055	0.054	0.053	0.053	0.053	0.052	0.052	0.052	0.051	0.051
A01	Sample	Dilution_100%	1.0	DMSO	Lycopene	Standard_Development	Run092	Standard_Measurement	Plate_01	Clariostar_Study	MB	Biofoundry_,_London	Linear_Dilution_Pattern_V2	0.169	0.166	0.161	0.157	0.153	0.149	0.145	0.142	0.139	0.135	0.131	0.126	0.123	0.118	0.115	0.111	0.109	0.106	0.104	0.103	0.102	0.102	0.101	0.102	0.102	0.103	0.104	0.106	0.106	0.107	0.107	0.107	0.108	0.11	0.111	0.113
A02	Sample	Dilution_80%	0.8	DMSO	Lycopene	Standard_Development	Run092	Standard_Measurement	Plate_01	Clariostar_Study	MB	Biofoundry_,_London	Linear_Dilution_Pattern_V2	0.157	0.154	0.15	0.147	0.143	0.14	0.136	0.133	0.129	0.125	0.122	0.117	0.114	0.111	0.106	0.103	0.101	0.099	0.097	0.096	0.094	0.094	0.094	0.093	0.094	0.095	0.096	0.096	0.097	0.098	0.098	0.097	0.099	0.099	0.1	0.102
A03	Sample	Dilution_60%	0.6	DMSO	Lycopene	Standard_Development	Run092	Standard_Measurement	Plate_01	Clariostar_Study	MB	Biofoundry_,_London	Linear_Dilution_Pattern_V2	0.141	0.138	0.135	0.131	0.127	0.123	0.12	0.117	0.113	0.109	0.105	0.102	0.097	0.094	0.091	0.087	0.085	0.083	0.082	0.08	0.079	0.079	0.078	0.078	0.078	0.079	0.079	0.08	0.08	0.08	0.08	0.08	0.08	0.081	0.081	0.082
A04	Sample	Dilution_40%	0.4	DMSO	Lycopene	Standard_Development	Run092	Standard_Measurement	Plate_01	Clariostar_Study	MB	Biofoundry_,_London	Linear_Dilution_Pattern_V2	0.131	0.128	0.124	0.121	0.118	0.114	0.111	0.107	0.103	0.099	0.094	0.09	0.087	0.083	0.081	0.078	0.076	0.073	0.072	0.07	0.069	0.069	0.069	0.068	0.068	0.068	0.069	0.069	0.069	0.069	0.069	0.069	0.069	0.07	0.07	0.071
A05	Sample	Dilution_20%	0.2	DMSO	Lycopene	Standard_Development	Run092	Standard_Measurement	Plate_01	Clariostar_Study	MB	Biofoundry_,_London	Linear_Dilution_Pattern_V2	0.125	0.121	0.117	0.114	0.109	0.105	0.101	0.098	0.094	0.089	0.085	0.081	0.077	0.073	0.07	0.067	0.065	0.062	0.061	0.059	0.058	0.058	0.057	0.056	0.056	0.056	0.057	0.056	0.055	0.056	0.055	0.054	0.055	0.055	0.055	0.055
A06	Sample	Dilution_100%	1.0	DMSO	Lycopene	Standard_Development	Run092	Standard_Measurement	Plate_01	Clariostar_Study	MB	Biofoundry_,_London	Linear_Dilution_Pattern_V2	0.162	0.16	0.155	0.152	0.148	0.144	0.141	0.138	0.134	0.131	0.128	0.124	0.12	0.117	0.114	0.11	0.108	0.106	0.104	0.102	0.102	0.101	0.1	0.101	0.101	0.102	0.104	0.105	0.106	0.106	0.107	0.107	0.108	0.109	0.111	0.113
A07	Sample	Dilution_80%	0.8	DMSO	Lycopene	Standard_Development	Run092	Standard_Measurement	Plate_01	Clariostar_Study	MB	Biofoundry_,_London	Linear_Dilution_Pattern_V2	0.16	0.158	0.153	0.15	0.146	0.142	0.138	0.134	0.131	0.127	0.124	0.12	0.115	0.111	0.107	0.103	0.102	0.1	0.097	0.095	0.095	0.094	0.094	0.094	0.094	0.095	0.096	0.097	0.097	0.098	0.099	0.098	0.099	0.1	0.101	0.102
A08	Sample	Dilution_60%	0.6	DMSO	Lycopene	Standard_Development	Run092	Standard_Measurement	Plate_01	Clariostar_Study	MB	Biofoundry_,_London	Linear_Dilution_Pattern_V2	0.143	0.141	0.137	0.133	0.13	0.126	0.122	0.119	0.115	0.111	0.108	0.104	0.1	0.096	0.093	0.09	0.088	0.085	0.083	0.081	0.081	0.081	0.08	0.08	0.08	0.08	0.081	0.082	0.082	0.082	0.082	0.082	0.083	0.083	0.084	0.085
A09	Sample	Dilution_40%	0.4	DMSO	Lycopene	Standard_Development	Run092	Standard_Measurement	Plate_01	Clariostar_Study	MB	Biofoundry_,_London	Linear_Dilution_Pattern_V2	0.137	0.134	0.131	0.128	0.123	0.119	0.116	0.112	0.107	0.103	0.1	0.095	0.092	0.088	0.085	0.082	0.079	0.078	0.076	0.074	0.074	0.073	0.072	0.072	0.071	0.071	0.072	0.072	0.072	0.072	0.072	0.072	0.072	0.072	0.073	0.073
A10	Sample	Dilution_20%	0.2	DMSO	Lycopene	Standard_Development	Run092	Standard_Measurement	Plate_01	Clariostar_Study	MB	Biofoundry_,_London	Linear_Dilution_Pattern_V2	0.125	0.121	0.118	0.114	0.11	0.106	0.102	0.098	0.094	0.089	0.085	0.081	0.076	0.073	0.07	0.066	0.065	0.062	0.06	0.058	0.058	0.058	0.056	0.056	0.056	0.056	0.056	0.056	0.056	0.055	0.054	0.054	0.055	0.055	0.055	0.055
A11	Blank	DMSO_Blank		DMSO		Standard_Development	Run092	Standard_Measurement	Plate_01	Clariostar_Study	MB	Biofoundry_,_London	Linear_Dilution_Pattern_V2	0.124	0.12	0.116	0.113	0.109	0.105	0.101	0.096	0.092	0.087	0.083	0.078	0.073	0.069	0.065	0.061	0.06	0.057	0.056	0.054	0.053	0.052	0.051	0.051	0.051	0.05	0.05	0.049	0.048	0.048	0.048	0.047	0.047	0.047	0.047	0.047
A12	Blank	DMSO_Blank		DMSO		Standard_Development	Run092	Standard_Measurement	Plate_01	Clariostar_Study	MB	Biofoundry_,_London	Linear_Dilution_Pattern_V2	0.12	0.117	0.113	0.109	0.105	0.101	0.097	0.093	0.089	0.083	0.079	0.075	0.071	0.067	0.064	0.061	0.059	0.057	0.054	0.052	0.052	0.051	0.051	0.05	0.05	0.05	0.049	0.048	0.048	0.048	0.047	0.047	0.047	0.046	0.046	0.046
B01	Sample	Dilution_100%	1.0	DMSO	Lycopene	Standard_Development	Run092	Standard_Measurement	Plate_01	Clariostar_Study	MB	Biofoundry_,_London	Linear_Dilution_Pattern_V2	0.169	0.166	0.163	0.159	0.154	0.15	0.146	0.143	0.14	0.136	0.132	0.129	0.125	0.119	0.116	0.112	0.111	0.108	0.106	0.104	0.103	0.102	0.102	0.102	0.103	0.104	0.106	0.107	0.107	0.108	0.109	0.109	0.11	0.111	0.112	0.113
B02	Sample	Dilution_80%	0.8	DMSO	Lycopene	Standard_Development	Run092	Standard_Measurement	Plate_01	Clariostar_Study	MB	Biofoundry_,_London	Linear_Dilution_Pattern_V2	0.154	0.151	0.147	0.144	0.141	0.136	0.133	0.13	0.126	0.123	0.12	0.116	0.112	0.108	0.104	0.101	0.099	0.097	0.095	0.093	0.092	0.092	0.092	0.092	0.092	0.093	0.093	0.095	0.095	0.096	0.096	0.096	0.097	0.098	0.098	0.099
B03	Sample	Dilution_60%	0.6	DMSO	Lycopene	Standard_Development	Run092	Standard_Measurement	Plate_01	Clariostar_Study	MB	Biofoundry_,_London	Linear_Dilution_Pattern_V2	0.139	0.136	0.132	0.128	0.124	0.12	0.117	0.114	0.111	0.107	0.103	0.1	0.097	0.092	0.089	0.086	0.085	0.083	0.081	0.079	0.079	0.077	0.078	0.077	0.078	0.079	0.079	0.079	0.079	0.08	0.08	0.08	0.08	0.08	0.081	0.081
B04	Sample	Dilution_40%	0.4	DMSO	Lycopene	Standard_Development	Run092	Standard_Measurement	Plate_01	Clariostar_Study	MB	Biofoundry_,_London	Linear_Dilution_Pattern_V2	0.131	0.128	0.125	0.122	0.119	0.115	0.112	0.108	0.105	0.1	0.096	0.093	0.09	0.086	0.083	0.079	0.078	0.075	0.074	0.072	0.072	0.071	0.071	0.071	0.07	0.071	0.071	0.071	0.071	0.072	0.071	0.071	0.071	0.072	0.072	0.073
B05	Sample	Dilution_20%	0.2	DMSO	Lycopene	Standard_Development	Run092	Standard_Measurement	Plate_01	Clariostar_Study	MB	Biofoundry_,_London	Linear_Dilution_Pattern_V2	0.119	0.116	0.112	0.108	0.105	0.101	0.097	0.095	0.091	0.087	0.083	0.079	0.075	0.073	0.069	0.067	0.064	0.062	0.061	0.059	0.058	0.059	0.057	0.057	0.057	0.057	0.057	0.057	0.057	0.057	0.057	0.056	0.056	0.057	0.056	0.057
B06	Sample	Dilution_100%	1.0	DMSO	Lycopene	Standard_Development	Run092	Standard_Measurement	Plate_01	Clariostar_Study	MB	Biofoundry_,_London	Linear_Dilution_Pattern_V2	0.165	0.163	0.159	0.155	0.151	0.147	0.144	0.141	0.137	0.134	0.132	0.128	0.125	0.121	0.117	0.114	0.112	0.108	0.107	0.106	0.105	0.104	0.104	0.104	0.105	0.106	0.107	0.108	0.108	0.11	0.11	0.11	0.111	0.112	0.113	0.115
B07	Sample	Dilution_80%	0.8	DMSO	Lycopene	Standard_Development	Run092	Standard_Measurement	Plate_01	Clariostar_Study	MB	Biofoundry_,_London	Linear_Dilution_Pattern_V2	0.149	0.146	0.143	0.14	0.136	0.133	0.13	0.126	0.122	0.118	0.116	0.113	0.11	0.107	0.102	0.099	0.097	0.096	0.093	0.092	0.091	0.091	0.09	0.091	0.091	0.092	0.093	0.093	0.094	0.095	0.095	0.094	0.095	0.096	0.097	0.098
B08	Sample	Dilution_60%	0.6	DMSO	Lycopene	Standard_Development	Run092	Standard_Measurement	Plate_01	Clariostar_Study	MB	Biofoundry_,_London	Linear_Dilution_Pattern_V2	0.139	0.136	0.133	0.129	0.125	0.121	0.118	0.115	0.11	0.107	0.103	0.1	0.097	0.093	0.09	0.087	0.084	0.082	0.081	0.079	0.078	0.078	0.077	0.077	0.077	0.077	0.078	0.079	0.079	0.079	0.079	0.079	0.08	0.08	0.08	0.081
B09	Sample	Dilution_40%	0.4	DMSO	Lycopene	Standard_Development	Run092	Standard_Measurement	Plate_01	Clariostar_Study	MB	Biofoundry_,_London	Linear_Dilution_Pattern_V2	0.131	0.129	0.125	0.122	0.118	0.114	0.11	0.107	0.103	0.099	0.095	0.091	0.087	0.084	0.081	0.077	0.076	0.074	0.073	0.07	0.069	0.069	0.069	0.068	0.068	0.068	0.069	0.069	0.069	0.069	0.069	0.068	0.069	0.069	0.07	0.07
B10	Sample	Dilution_20%	0.2	DMSO	Lycopene	Standard_Development	Run092	Standard_Measurement	Plate_01	Clariostar_Study	MB	Biofoundry_,_London	Linear_Dilution_Pattern_V2	0.123	0.12	0.117	0.112	0.108	0.104	0.099	0.097	0.093	0.09	0.086	0.083	0.079	0.074	0.071	0.068	0.066	0.064	0.062	0.06	0.06	0.059	0.059	0.058	0.058	0.059	0.058	0.058	0.057	0.057	0.057	0.057	0.057	0.058	0.057	0.056
B11	Blank	DMSO_Blank		DMSO		Standard_Development	Run092	Standard_Measurement	Plate_01	Clariostar_Study	MB	Biofoundry_,_London	Linear_Dilution_Pattern_V2	0.116	0.113	0.109	0.106	0.102	0.098	0.094	0.091	0.087	0.082	0.079	0.074	0.071	0.067	0.064	0.061	0.059	0.057	0.055	0.054	0.054	0.052	0.051	0.051	0.05	0.05	0.049	0.049	0.048	0.049	0.048	0.047	0.047	0.047	0.047	0.046
B12	Blank	DMSO_Blank		DMSO		Standard_Development	Run092	Standard_Measurement	Plate_01	Clariostar_Study	MB	Biofoundry_,_London	Linear_Dilution_Pattern_V2	0.115	0.111	0.107	0.104	0.1	0.096	0.092	0.089	0.084	0.08	0.076	0.072	0.069	0.065	0.061	0.059	0.057	0.054	0.053	0.051	0.05	0.05	0.049	0.049	0.048	0.048	0.048	0.047	0.046	0.046	0.046	0.045	0.045	0.046	0.045	0.045
C01	Sample	Dilution_95%	0.95	DMSO	Lycopene	Standard_Development	Run092	Standard_Measurement	Plate_01	Clariostar_Study	MB	Biofoundry_,_London	Linear_Dilution_Pattern_V2	0.167	0.164	0.159	0.155	0.15	0.146	0.141	0.139	0.137	0.133	0.129	0.125	0.121	0.117	0.112	0.109	0.107	0.105	0.102	0.1	0.1	0.099	0.098	0.099	0.1	0.101	0.102	0.102	0.103	0.104	0.104	0.105	0.106	0.106	0.107	0.108
C02	Sample	Dilution_75%	0.75	DMSO	Lycopene	Standard_Development	Run092	Standard_Measurement	Plate_01	Clariostar_Study	MB	Biofoundry_,_London	Linear_Dilution_Pattern_V2	0.147	0.145	0.141	0.138	0.133	0.129	0.125	0.123	0.119	0.115	0.113	0.109	0.105	0.101	0.097	0.095	0.093	0.091	0.089	0.087	0.086	0.085	0.085	0.085	0.086	0.087	0.087	0.087	0.088	0.089	0.089	0.089	0.089	0.09	0.091	0.091
C03	Sample	Dilution_55%	0.55	DMSO	Lycopene	Standard_Development	Run092	Standard_Measurement	Plate_01	Clariostar_Study	MB	Biofoundry_,_London	Linear_Dilution_Pattern_V2	0.129	0.127	0.123	0.119	0.116	0.113	0.109	0.106	0.102	0.098	0.095	0.092	0.089	0.086	0.082	0.08	0.078	0.076	0.074	0.073	0.072	0.071	0.071	0.071	0.072	0.072	0.073	0.072	0.072	0.073	0.073	0.073	0.073	0.073	0.074	0.075
C04	Sample	Dilution_35%	0.35	DMSO	Lycopene	Standard_Development	Run092	Standard_Measurement	Plate_01	Clariostar_Study	MB	Biofoundry_,_London	Linear_Dilution_Pattern_V2	0.128	0.125	0.121	0.117	0.113	0.11	0.105	0.103	0.1	0.096	0.092	0.089	0.085	0.081	0.078	0.075	0.073	0.071	0.07	0.068	0.068	0.067	0.066	0.066	0.066	0.067	0.067	0.067	0.067	0.067	0.067	0.066	0.066	0.067	0.067	0.067
C05	Sample	Dilution_15%	0.15	DMSO	Lycopene	Standard_Development	Run092	Standard_Measurement	Plate_01	Clariostar_Study	MB	Biofoundry_,_London	Linear_Dilution_Pattern_V2	0.115	0.112	0.108	0.105	0.102	0.098	0.095	0.091	0.088	0.084	0.08	0.076	0.073	0.069	0.067	0.064	0.062	0.06	0.059	0.057	0.056	0.056	0.056	0.055	0.055	0.055	0.055	0.055	0.054	0.054	0.054	0.053	0.054	0.054	0.053	0.054
C06	Sample	Dilution_95%	0.95	DMSO	Lycopene	Standard_Development	Run092	Standard_Measurement	Plate_01	Clariostar_Study	MB	Biofoundry_,_London	Linear_Dilution_Pattern_V2	0.158	0.155	0.15	0.147	0.143	0.139	0.136	0.134	0.13	0.127	0.124	0.121	0.117	0.113	0.109	0.106	0.104	0.102	0.101	0.099	0.098	0.098	0.097	0.097	0.098	0.099	0.1	0.101	0.102	0.102	0.103	0.103	0.104	0.105	0.106	0.107
C07	Sample	Dilution_75%	0.75	DMSO	Lycopene	Standard_Development	Run092	Standard_Measurement	Plate_01	Clariostar_Study	MB	Biofoundry_,_London	Linear_Dilution_Pattern_V2	0.145	0.142	0.138	0.136	0.132	0.128	0.124	0.121	0.118	0.114	0.112	0.108	0.104	0.102	0.099	0.095	0.093	0.091	0.089	0.088	0.087	0.086	0.086	0.086	0.086	0.087	0.088	0.088	0.089	0.089	0.089	0.089	0.09	0.091	0.091	0.092
C08	Sample	Dilution_55%	0.55	DMSO	Lycopene	Standard_Development	Run092	Standard_Measurement	Plate_01	Clariostar_Study	MB	Biofoundry_,_London	Linear_Dilution_Pattern_V2	0.132	0.129	0.125	0.121	0.118	0.114	0.111	0.107	0.104	0.101	0.099	0.095	0.091	0.088	0.085	0.082	0.08	0.078	0.076	0.074	0.074	0.073	0.072	0.072	0.073	0.073	0.073	0.074	0.074	0.074	0.074	0.074	0.074	0.075	0.076	0.076
C09	Sample	Dilution_35%	0.35	DMSO	Lycopene	Standard_Development	Run092	Standard_Measurement	Plate_01	Clariostar_Study	MB	Biofoundry_,_London	Linear_Dilution_Pattern_V2	0.126	0.124	0.12	0.116	0.112	0.108	0.104	0.102	0.098	0.094	0.091	0.087	0.084	0.081	0.077	0.075	0.073	0.071	0.07	0.068	0.067	0.066	0.066	0.066	0.066	0.066	0.066	0.066	0.066	0.066	0.066	0.065	0.065	0.065	0.066	0.066
C10	Sample	Dilution_15%	0.15	DMSO	Lycopene	Standard_Development	Run092	Standard_Measurement	Plate_01	Clariostar_Study	MB	Biofoundry_,_London	Linear_Dilution_Pattern_V2	0.117	0.114	0.11	0.107	0.103	0.099	0.095	0.091	0.089	0.084	0.081	0.077	0.073	0.07	0.067	0.064	0.062	0.06	0.058	0.056	0.056	0.055	0.055	0.054	0.053	0.054	0.054	0.053	0.052	0.053	0.052	0.052	0.052	0.052	0.052	0.052
C11	Blank	DMSO_Blank		DMSO		Standard_Development	Run092	Standard_Measurement	Plate_01	Clariostar_Study	MB	Biofoundry_,_London	Linear_Dilution_Pattern_V2	0.113	0.11	0.106	0.103	0.099	0.095	0.091	0.087	0.084	0.079	0.075	0.071	0.068	0.065	0.062	0.059	0.057	0.054	0.052	0.051	0.051	0.05	0.049	0.049	0.049	0.049	0.048	0.047	0.046	0.046	0.046	0.045	0.045	0.045	0.045	0.044
C12	Blank	DMSO_Blank		DMSO		Standard_Development	Run092	Standard_Measurement	Plate_01	Clariostar_Study	MB	Biofoundry_,_London	Linear_Dilution_Pattern_V2	0.114	0.111	0.106	0.103	0.1	0.095	0.092	0.088	0.084	0.079	0.076	0.071	0.068	0.064	0.061	0.058	0.056	0.054	0.052	0.051	0.051	0.05	0.049	0.049	0.048	0.048	0.048	0.047	0.046	0.046	0.046	0.045	0.045	0.045	0.044	0.044
D01	Sample	Dilution_95%	0.95	DMSO	Lycopene	Standard_Development	Run092	Standard_Measurement	Plate_01	Clariostar_Study	MB	Biofoundry_,_London	Linear_Dilution_Pattern_V2	0.165	0.162	0.158	0.155	0.15	0.146	0.143	0.14	0.136	0.132	0.129	0.125	0.121	0.117	0.113	0.11	0.107	0.104	0.103	0.101	0.1	0.1	0.1	0.1	0.101	0.102	0.102	0.103	0.104	0.105	0.105	0.105	0.107	0.107	0.108	0.109
D02	Sample	Dilution_75%	0.75	DMSO	Lycopene	Standard_Development	Run092	Standard_Measurement	Plate_01	Clariostar_Study	MB	Biofoundry_,_London	Linear_Dilution_Pattern_V2	0.15	0.148	0.143	0.14	0.135	0.132	0.128	0.125	0.122	0.118	0.115	0.111	0.107	0.103	0.101	0.098	0.095	0.093	0.091	0.089	0.089	0.088	0.087	0.088	0.088	0.088	0.089	0.09	0.09	0.09	0.091	0.09	0.091	0.092	0.093	0.093
D03	Sample	Dilution_55%	0.55	DMSO	Lycopene	Standard_Development	Run092	Standard_Measurement	Plate_01	Clariostar_Study	MB	Biofoundry_,_London	Linear_Dilution_Pattern_V2	0.135	0.132	0.128	0.124	0.12	0.116	0.113	0.111	0.107	0.103	0.1	0.096	0.093	0.089	0.086	0.083	0.081	0.08	0.078	0.076	0.075	0.074	0.074	0.075	0.074	0.075	0.076	0.075	0.075	0.076	0.076	0.075	0.076	0.076	0.077	0.077
D04	Sample	Dilution_35%	0.35	DMSO	Lycopene	Standard_Development	Run092	Standard_Measurement	Plate_01	Clariostar_Study	MB	Biofoundry_,_London	Linear_Dilution_Pattern_V2	0.128	0.124	0.121	0.118	0.115	0.111	0.108	0.105	0.101	0.096	0.093	0.089	0.085	0.083	0.079	0.076	0.074	0.072	0.071	0.07	0.069	0.068	0.068	0.067	0.067	0.067	0.067	0.068	0.067	0.067	0.068	0.067	0.068	0.068	0.068	0.069
D05	Sample	Dilution_15%	0.15	DMSO	Lycopene	Standard_Development	Run092	Standard_Measurement	Plate_01	Clariostar_Study	MB	Biofoundry_,_London	Linear_Dilution_Pattern_V2	0.117	0.114	0.11	0.106	0.103	0.1	0.096	0.093	0.089	0.085	0.081	0.077	0.074	0.071	0.068	0.064	0.063	0.061	0.059	0.058	0.057	0.056	0.056	0.055	0.055	0.055	0.055	0.055	0.055	0.054	0.054	0.053	0.054	0.054	0.053	0.054
D06	Sample	Dilution_95%	0.95	DMSO	Lycopene	Standard_Development	Run092	Standard_Measurement	Plate_01	Clariostar_Study	MB	Biofoundry_,_London	Linear_Dilution_Pattern_V2	0.163	0.16	0.156	0.153	0.149	0.144	0.141	0.137	0.134	0.131	0.128	0.125	0.121	0.118	0.114	0.111	0.109	0.107	0.105	0.103	0.103	0.102	0.101	0.101	0.102	0.103	0.104	0.105	0.106	0.106	0.107	0.107	0.108	0.109	0.11	0.111
D07	Sample	Dilution_75%	0.75	DMSO	Lycopene	Standard_Development	Run092	Standard_Measurement	Plate_01	Clariostar_Study	MB	Biofoundry_,_London	Linear_Dilution_Pattern_V2	0.151	0.147	0.143	0.14	0.136	0.132	0.128	0.126	0.123	0.119	0.116	0.113	0.11	0.106	0.102	0.099	0.098	0.096	0.094	0.092	0.091	0.09	0.09	0.09	0.091	0.091	0.092	0.093	0.093	0.094	0.094	0.094	0.095	0.095	0.096	0.097
D08	Sample	Dilution_55%	0.55	DMSO	Lycopene	Standard_Development	Run092	Standard_Measurement	Plate_01	Clariostar_Study	MB	Biofoundry_,_London	Linear_Dilution_Pattern_V2	0.142	0.14	0.136	0.133	0.129	0.124	0.12	0.117	0.114	0.11	0.107	0.103	0.099	0.095	0.091	0.089	0.087	0.085	0.083	0.081	0.08	0.08	0.079	0.079	0.079	0.079	0.08	0.08	0.08	0.081	0.081	0.081	0.081	0.081	0.081	0.081
D09	Sample	Dilution_35%	0.35	DMSO	Lycopene	Standard_Development	Run092	Standard_Measurement	Plate_01	Clariostar_Study	MB	Biofoundry_,_London	Linear_Dilution_Pattern_V2	0.127	0.124	0.12	0.117	0.114	0.109	0.106	0.102	0.098	0.093	0.091	0.087	0.084	0.08	0.076	0.074	0.071	0.069	0.067	0.066	0.066	0.065	0.064	0.064	0.064	0.064	0.064	0.064	0.064	0.064	0.064	0.064	0.064	0.064	0.064	0.064
D10	Sample	Dilution_15%	0.15	DMSO	Lycopene	Standard_Development	Run092	Standard_Measurement	Plate_01	Clariostar_Study	MB	Biofoundry_,_London	Linear_Dilution_Pattern_V2	0.118	0.115	0.111	0.108	0.104	0.1	0.097	0.093	0.089	0.085	0.082	0.078	0.073	0.07	0.067	0.064	0.063	0.06	0.058	0.057	0.056	0.056	0.055	0.055	0.054	0.054	0.054	0.054	0.053	0.053	0.053	0.053	0.052	0.053	0.053	0.053
D11	Blank	DMSO_Blank		DMSO		Standard_Development	Run092	Standard_Measurement	Plate_01	Clariostar_Study	MB	Biofoundry_,_London	Linear_Dilution_Pattern_V2	0.115	0.113	0.108	0.105	0.101	0.097	0.093	0.09	0.086	0.081	0.077	0.072	0.068	0.065	0.062	0.059	0.057	0.055	0.053	0.052	0.051	0.051	0.05	0.049	0.049	0.048	0.048	0.047	0.047	0.047	0.046	0.046	0.046	0.045	0.045	0.045
D12	Blank	DMSO_Blank		DMSO		Standard_Development	Run092	Standard_Measurement	Plate_01	Clariostar_Study	MB	Biofoundry_,_London	Linear_Dilution_Pattern_V2	0.12	0.117	0.112	0.108	0.104	0.1	0.096	0.093	0.089	0.084	0.08	0.074	0.071	0.067	0.064	0.06	0.058	0.056	0.054	0.053	0.052	0.052	0.05	0.05	0.049	0.049	0.049	0.049	0.048	0.048	0.047	0.046	0.046	0.046	0.045	0.045
E01	Sample	Dilution_90%	0.9	DMSO	Lycopene	Standard_Development	Run092	Standard_Measurement	Plate_01	Clariostar_Study	MB	Biofoundry_,_London	Linear_Dilution_Pattern_V2	0.165	0.161	0.156	0.153	0.148	0.144	0.14	0.137	0.134	0.131	0.127	0.123	0.119	0.114	0.111	0.108	0.105	0.103	0.101	0.098	0.098	0.098	0.097	0.097	0.098	0.099	0.1	0.101	0.101	0.102	0.102	0.102	0.103	0.104	0.104	0.106
E02	Sample	Dilution_70%	0.7	DMSO	Lycopene	Standard_Development	Run092	Standard_Measurement	Plate_01	Clariostar_Study	MB	Biofoundry_,_London	Linear_Dilution_Pattern_V2	0.167	0.164	0.159	0.155	0.151	0.147	0.142	0.139	0.136	0.133	0.13	0.125	0.12	0.116	0.112	0.109	0.108	0.105	0.103	0.101	0.1	0.099	0.098	0.098	0.099	0.1	0.1	0.101	0.1	0.101	0.102	0.101	0.102	0.102	0.102	0.102
E03	Sample	Dilution_50%	0.5	DMSO	Lycopene	Standard_Development	Run092	Standard_Measurement	Plate_01	Clariostar_Study	MB	Biofoundry_,_London	Linear_Dilution_Pattern_V2	0.131	0.128	0.123	0.119	0.116	0.112	0.108	0.105	0.102	0.099	0.095	0.092	0.088	0.084	0.081	0.078	0.076	0.074	0.072	0.07	0.07	0.07	0.069	0.069	0.069	0.069	0.07	0.07	0.07	0.07	0.07	0.07	0.07	0.07	0.071	0.07
E04	Sample	Dilution_30%	0.3	DMSO	Lycopene	Standard_Development	Run092	Standard_Measurement	Plate_01	Clariostar_Study	MB	Biofoundry_,_London	Linear_Dilution_Pattern_V2	0.129	0.127	0.123	0.118	0.115	0.111	0.107	0.105	0.101	0.097	0.093	0.089	0.086	0.083	0.079	0.076	0.075	0.072	0.071	0.069	0.069	0.068	0.068	0.068	0.068	0.068	0.068	0.068	0.067	0.068	0.068	0.067	0.068	0.068	0.068	0.068
E05	Sample	Dilution_10%	0.1	DMSO	Lycopene	Standard_Development	Run092	Standard_Measurement	Plate_01	Clariostar_Study	MB	Biofoundry_,_London	Linear_Dilution_Pattern_V2	0.113	0.111	0.107	0.103	0.1	0.096	0.093	0.089	0.086	0.081	0.078	0.074	0.071	0.068	0.065	0.062	0.061	0.059	0.056	0.055	0.054	0.054	0.053	0.053	0.052	0.052	0.052	0.051	0.051	0.052	0.051	0.05	0.051	0.05	0.05	0.05
E06	Sample	Dilution_90%	0.9	DMSO	Lycopene	Standard_Development	Run092	Standard_Measurement	Plate_01	Clariostar_Study	MB	Biofoundry_,_London	Linear_Dilution_Pattern_V2	0.159	0.156	0.152	0.148	0.144	0.14	0.137	0.134	0.131	0.128	0.126	0.121	0.118	0.115	0.112	0.108	0.106	0.103	0.102	0.1	0.099	0.098	0.098	0.098	0.098	0.1	0.101	0.102	0.102	0.103	0.104	0.103	0.104	0.106	0.106	0.107
E07	Sample	Dilution_70%	0.7	DMSO	Lycopene	Standard_Development	Run092	Standard_Measurement	Plate_01	Clariostar_Study	MB	Biofoundry_,_London	Linear_Dilution_Pattern_V2	0.144	0.141	0.137	0.133	0.129	0.125	0.122	0.119	0.116	0.112	0.109	0.105	0.102	0.099	0.096	0.093	0.091	0.089	0.086	0.085	0.084	0.083	0.083	0.083	0.083	0.084	0.085	0.085	0.086	0.086	0.086	0.086	0.087	0.087	0.088	0.089
E08	Sample	Dilution_50%	0.5	DMSO	Lycopene	Standard_Development	Run092	Standard_Measurement	Plate_01	Clariostar_Study	MB	Biofoundry_,_London	Linear_Dilution_Pattern_V2	0.136	0.133	0.129	0.126	0.121	0.117	0.113	0.11	0.107	0.104	0.101	0.097	0.093	0.089	0.086	0.083	0.081	0.079	0.077	0.075	0.074	0.074	0.073	0.073	0.074	0.074	0.074	0.074	0.074	0.074	0.075	0.075	0.075	0.076	0.076	0.076
E09	Sample	Dilution_30%	0.3	DMSO	Lycopene	Standard_Development	Run092	Standard_Measurement	Plate_01	Clariostar_Study	MB	Biofoundry_,_London	Linear_Dilution_Pattern_V2	0.126	0.123	0.119	0.116	0.112	0.108	0.104	0.102	0.098	0.093	0.09	0.086	0.082	0.079	0.076	0.073	0.071	0.069	0.068	0.065	0.064	0.064	0.064	0.063	0.063	0.063	0.063	0.063	0.063	0.063	0.063	0.062	0.062	0.063	0.063	0.063
E10	Sample	Dilution_10%	0.1	DMSO	Lycopene	Standard_Development	Run092	Standard_Measurement	Plate_01	Clariostar_Study	MB	Biofoundry_,_London	Linear_Dilution_Pattern_V2	0.12	0.118	0.114	0.11	0.107	0.102	0.099	0.095	0.09	0.085	0.082	0.077	0.074	0.071	0.067	0.064	0.062	0.06	0.058	0.056	0.056	0.056	0.055	0.054	0.054	0.053	0.053	0.053	0.052	0.052	0.052	0.051	0.052	0.051	0.051	0.051
E11	Blank	DMSO_Blank		DMSO		Standard_Development	Run092	Standard_Measurement	Plate_01	Clariostar_Study	MB	Biofoundry_,_London	Linear_Dilution_Pattern_V2	0.118	0.114	0.11	0.106	0.102	0.098	0.094	0.09	0.086	0.082	0.077	0.073	0.069	0.065	0.062	0.059	0.057	0.055	0.053	0.051	0.05	0.05	0.05	0.049	0.048	0.048	0.048	0.047	0.047	0.047	0.046	0.045	0.045	0.045	0.045	0.044
E12	Blank	DMSO_Blank		DMSO		Standard_Development	Run092	Standard_Measurement	Plate_01	Clariostar_Study	MB	Biofoundry_,_London	Linear_Dilution_Pattern_V2	0.118	0.115	0.11	0.107	0.102	0.099	0.095	0.091	0.087	0.083	0.078	0.074	0.07	0.066	0.063	0.06	0.058	0.056	0.054	0.052	0.051	0.051	0.05	0.05	0.05	0.049	0.048	0.048	0.047	0.047	0.047	0.046	0.046	0.046	0.045	0.044
F01	Sample	Dilution_90%	0.9	DMSO	Lycopene	Standard_Development	Run092	Standard_Measurement	Plate_01	Clariostar_Study	MB	Biofoundry_,_London	Linear_Dilution_Pattern_V2	0.166	0.162	0.158	0.154	0.15	0.146	0.143	0.14	0.136	0.131	0.128	0.124	0.12	0.115	0.111	0.108	0.106	0.103	0.101	0.1	0.099	0.098	0.098	0.098	0.099	0.1	0.101	0.101	0.101	0.102	0.102	0.103	0.104	0.104	0.106	0.107
F02	Sample	Dilution_70%	0.7	DMSO	Lycopene	Standard_Development	Run092	Standard_Measurement	Plate_01	Clariostar_Study	MB	Biofoundry_,_London	Linear_Dilution_Pattern_V2	0.154	0.15	0.147	0.144	0.14	0.136	0.133	0.129	0.124	0.12	0.116	0.112	0.108	0.105	0.101	0.098	0.096	0.093	0.092	0.09	0.089	0.089	0.088	0.088	0.088	0.088	0.089	0.09	0.09	0.09	0.09	0.09	0.091	0.092	0.092	0.093
F03	Sample	Dilution_50%	0.5	DMSO	Lycopene	Standard_Development	Run092	Standard_Measurement	Plate_01	Clariostar_Study	MB	Biofoundry_,_London	Linear_Dilution_Pattern_V2	0.137	0.135	0.13	0.127	0.123	0.119	0.116	0.113	0.11	0.107	0.104	0.099	0.095	0.092	0.089	0.087	0.085	0.083	0.081	0.078	0.078	0.077	0.077	0.077	0.078	0.078	0.079	0.078	0.078	0.079	0.079	0.078	0.079	0.08	0.079	0.08
F04	Sample	Dilution_30%	0.3	DMSO	Lycopene	Standard_Development	Run092	Standard_Measurement	Plate_01	Clariostar_Study	MB	Biofoundry_,_London	Linear_Dilution_Pattern_V2	0.125	0.123	0.119	0.116	0.112	0.107	0.104	0.102	0.099	0.095	0.091	0.088	0.085	0.081	0.078	0.075	0.073	0.071	0.069	0.068	0.067	0.066	0.066	0.066	0.065	0.065	0.066	0.065	0.065	0.066	0.066	0.065	0.065	0.066	0.065	0.065
F05	Sample	Dilution_10%	0.1	DMSO	Lycopene	Standard_Development	Run092	Standard_Measurement	Plate_01	Clariostar_Study	MB	Biofoundry_,_London	Linear_Dilution_Pattern_V2	0.114	0.111	0.106	0.103	0.099	0.095	0.092	0.089	0.085	0.081	0.078	0.075	0.071	0.068	0.065	0.062	0.061	0.058	0.056	0.054	0.054	0.054	0.053	0.053	0.052	0.052	0.052	0.052	0.051	0.051	0.052	0.05	0.051	0.051	0.051	0.05
F06	Sample	Dilution_90%	0.9	DMSO	Lycopene	Standard_Development	Run092	Standard_Measurement	Plate_01	Clariostar_Study	MB	Biofoundry_,_London	Linear_Dilution_Pattern_V2	0.161	0.158	0.155	0.152	0.148	0.145	0.14	0.137	0.134	0.132	0.128	0.124	0.121	0.118	0.115	0.111	0.109	0.107	0.105	0.103	0.102	0.102	0.101	0.101	0.101	0.102	0.103	0.104	0.106	0.106	0.106	0.106	0.107	0.108	0.108	0.11
F07	Sample	Dilution_70%	0.7	DMSO	Lycopene	Standard_Development	Run092	Standard_Measurement	Plate_01	Clariostar_Study	MB	Biofoundry_,_London	Linear_Dilution_Pattern_V2	0.144	0.142	0.137	0.134	0.13	0.127	0.122	0.12	0.117	0.114	0.111	0.108	0.105	0.102	0.098	0.095	0.093	0.091	0.089	0.087	0.086	0.086	0.085	0.085	0.086	0.087	0.087	0.087	0.088	0.088	0.089	0.088	0.089	0.09	0.09	0.09
F08	Sample	Dilution_50%	0.5	DMSO	Lycopene	Standard_Development	Run092	Standard_Measurement	Plate_01	Clariostar_Study	MB	Biofoundry_,_London	Linear_Dilution_Pattern_V2	0.133	0.13	0.127	0.123	0.119	0.115	0.112	0.109	0.105	0.102	0.099	0.096	0.092	0.088	0.085	0.082	0.08	0.078	0.076	0.074	0.074	0.073	0.073	0.073	0.073	0.073	0.073	0.074	0.074	0.074	0.074	0.074	0.074	0.075	0.075	0.076
F09	Sample	Dilution_30%	0.3	DMSO	Lycopene	Standard_Development	Run092	Standard_Measurement	Plate_01	Clariostar_Study	MB	Biofoundry_,_London	Linear_Dilution_Pattern_V2	0.126	0.124	0.118	0.116	0.112	0.108	0.105	0.102	0.099	0.095	0.091	0.087	0.084	0.08	0.076	0.075	0.072	0.07	0.069	0.066	0.066	0.065	0.065	0.065	0.065	0.064	0.064	0.065	0.064	0.065	0.065	0.064	0.065	0.065	0.065	0.065
F10	Sample	Dilution_10%	0.1	DMSO	Lycopene	Standard_Development	Run092	Standard_Measurement	Plate_01	Clariostar_Study	MB	Biofoundry_,_London	Linear_Dilution_Pattern_V2	0.118	0.114	0.11	0.106	0.102	0.098	0.095	0.092	0.088	0.085	0.081	0.077	0.073	0.07	0.066	0.063	0.062	0.059	0.058	0.056	0.055	0.054	0.054	0.053	0.053	0.053	0.053	0.052	0.051	0.052	0.052	0.051	0.051	0.051	0.051	0.05
F11	Blank	DMSO		DMSO		Standard_Development	Run092	Standard_Measurement	Plate_01	Clariostar_Study	MB	Biofoundry_,_London	Linear_Dilution_Pattern_V2	0.116	0.113	0.11	0.106	0.103	0.099	0.095	0.091	0.086	0.081	0.077	0.072	0.069	0.066	0.063	0.06	0.057	0.055	0.054	0.052	0.052	0.051	0.051	0.05	0.049	0.049	0.049	0.048	0.047	0.047	0.047	0.045	0.045	0.045	0.045	0.045
F12	Blank	DMSO		DMSO		Standard_Development	Run092	Standard_Measurement	Plate_01	Clariostar_Study	MB	Biofoundry_,_London	Linear_Dilution_Pattern_V2	0.115	0.111	0.107	0.104	0.1	0.095	0.093	0.089	0.084	0.08	0.075	0.07	0.067	0.063	0.061	0.058	0.056	0.054	0.052	0.05	0.049	0.049	0.048	0.047	0.047	0.047	0.047	0.046	0.045	0.045	0.045	0.044	0.044	0.044	0.044	0.044
G01	Sample	Dilution_85%	0.85	DMSO	Lycopene	Standard_Development	Run092	Standard_Measurement	Plate_01	Clariostar_Study	MB	Biofoundry_,_London	Linear_Dilution_Pattern_V2	0.166	0.163	0.158	0.155	0.151	0.146	0.142	0.139	0.134	0.131	0.127	0.123	0.12	0.116	0.113	0.109	0.105	0.104	0.102	0.099	0.099	0.099	0.098	0.098	0.098	0.099	0.1	0.101	0.101	0.102	0.103	0.102	0.103	0.104	0.105	0.106
G02	Sample	Dilution_65%	0.65	DMSO	Lycopene	Standard_Development	Run092	Standard_Measurement	Plate_01	Clariostar_Study	MB	Biofoundry_,_London	Linear_Dilution_Pattern_V2	0.151	0.148	0.143	0.14	0.136	0.132	0.128	0.125	0.121	0.117	0.114	0.111	0.108	0.103	0.1	0.097	0.094	0.092	0.09	0.088	0.087	0.087	0.086	0.086	0.087	0.087	0.088	0.088	0.089	0.089	0.089	0.089	0.09	0.091	0.091	0.092
G03	Sample	Dilution_45%	0.45	DMSO	Lycopene	Standard_Development	Run092	Standard_Measurement	Plate_01	Clariostar_Study	MB	Biofoundry_,_London	Linear_Dilution_Pattern_V2	0.135	0.132	0.127	0.123	0.119	0.116	0.112	0.109	0.105	0.102	0.099	0.095	0.092	0.088	0.085	0.082	0.081	0.079	0.076	0.074	0.074	0.073	0.073	0.073	0.073	0.074	0.074	0.074	0.074	0.074	0.074	0.074	0.074	0.075	0.074	0.075
G04	Sample	Dilution_25%	0.25	DMSO	Lycopene	Standard_Development	Run092	Standard_Measurement	Plate_01	Clariostar_Study	MB	Biofoundry_,_London	Linear_Dilution_Pattern_V2	0.124	0.121	0.117	0.114	0.11	0.105	0.102	0.099	0.096	0.092	0.089	0.085	0.082	0.077	0.074	0.072	0.07	0.068	0.065	0.064	0.064	0.062	0.062	0.062	0.062	0.063	0.062	0.061	0.061	0.061	0.061	0.061	0.061	0.061	0.06	0.06
G05	Sample	Dilution_05%	0.0499999999999999	DMSO	Lycopene	Standard_Development	Run092	Standard_Measurement	Plate_01	Clariostar_Study	MB	Biofoundry_,_London	Linear_Dilution_Pattern_V2	0.116	0.113	0.109	0.106	0.102	0.097	0.094	0.091	0.087	0.084	0.08	0.077	0.074	0.07	0.067	0.065	0.063	0.061	0.059	0.057	0.057	0.056	0.055	0.055	0.055	0.054	0.053	0.053	0.053	0.053	0.053	0.052	0.052	0.051	0.051	0.051
G06	Sample	Dilution_85%	0.85	DMSO	Lycopene	Standard_Development	Run092	Standard_Measurement	Plate_01	Clariostar_Study	MB	Biofoundry_,_London	Linear_Dilution_Pattern_V2	0.158	0.156	0.152	0.148	0.144	0.14	0.136	0.134	0.131	0.127	0.125	0.121	0.117	0.114	0.111	0.107	0.105	0.103	0.101	0.099	0.098	0.097	0.097	0.097	0.098	0.098	0.1	0.101	0.1	0.102	0.102	0.102	0.103	0.104	0.104	0.105
G07	Sample	Dilution_65%	0.65	DMSO	Lycopene	Standard_Development	Run092	Standard_Measurement	Plate_01	Clariostar_Study	MB	Biofoundry_,_London	Linear_Dilution_Pattern_V2	0.148	0.146	0.141	0.137	0.133	0.128	0.124	0.122	0.12	0.117	0.114	0.11	0.106	0.103	0.1	0.097	0.095	0.092	0.09	0.088	0.088	0.087	0.086	0.086	0.087	0.088	0.089	0.089	0.089	0.089	0.089	0.089	0.089	0.09	0.091	0.091
G08	Sample	Dilution_45%	0.45	DMSO	Lycopene	Standard_Development	Run092	Standard_Measurement	Plate_01	Clariostar_Study	MB	Biofoundry_,_London	Linear_Dilution_Pattern_V2	0.139	0.136	0.131	0.127	0.123	0.119	0.115	0.113	0.109	0.107	0.103	0.099	0.096	0.092	0.088	0.086	0.084	0.082	0.079	0.078	0.076	0.075	0.075	0.075	0.075	0.076	0.076	0.076	0.076	0.076	0.076	0.076	0.076	0.076	0.076	0.076
G09	Sample	Dilution_25%	0.25	DMSO	Lycopene	Standard_Development	Run092	Standard_Measurement	Plate_01	Clariostar_Study	MB	Biofoundry_,_London	Linear_Dilution_Pattern_V2	0.125	0.122	0.117	0.114	0.11	0.106	0.102	0.099	0.095	0.091	0.087	0.083	0.08	0.076	0.073	0.07	0.069	0.066	0.065	0.063	0.062	0.062	0.061	0.061	0.06	0.061	0.061	0.06	0.06	0.06	0.06	0.059	0.06	0.06	0.06	0.059
G10	Sample	Dilution_05%	0.0499999999999999	DMSO	Lycopene	Standard_Development	Run092	Standard_Measurement	Plate_01	Clariostar_Study	MB	Biofoundry_,_London	Linear_Dilution_Pattern_V2	0.121	0.119	0.114	0.11	0.106	0.103	0.099	0.095	0.09	0.087	0.083	0.079	0.076	0.072	0.069	0.066	0.064	0.062	0.06	0.058	0.057	0.057	0.056	0.056	0.055	0.055	0.054	0.054	0.053	0.054	0.053	0.052	0.052	0.052	0.051	0.051
G11	Blank	DMSO_Blank		DMSO		Standard_Development	Run092	Standard_Measurement	Plate_01	Clariostar_Study	MB	Biofoundry_,_London	Linear_Dilution_Pattern_V2	0.117	0.114	0.109	0.106	0.102	0.098	0.094	0.09	0.086	0.082	0.078	0.073	0.07	0.066	0.063	0.06	0.058	0.056	0.054	0.052	0.051	0.051	0.05	0.05	0.05	0.049	0.049	0.048	0.048	0.047	0.047	0.046	0.046	0.046	0.045	0.045
G12	Blank	DMSO_Blank		DMSO		Standard_Development	Run092	Standard_Measurement	Plate_01	Clariostar_Study	MB	Biofoundry_,_London	Linear_Dilution_Pattern_V2	0.117	0.113	0.109	0.106	0.103	0.099	0.095	0.091	0.086	0.081	0.078	0.073	0.069	0.065	0.061	0.058	0.056	0.054	0.052	0.05	0.049	0.049	0.049	0.048	0.048	0.048	0.047	0.047	0.046	0.045	0.045	0.045	0.044	0.044	0.043	0.043
H01	Sample	Dilution_85%	0.85	DMSO	Lycopene	Standard_Development	Run092	Standard_Measurement	Plate_01	Clariostar_Study	MB	Biofoundry_,_London	Linear_Dilution_Pattern_V2	0.168	0.164	0.159	0.156	0.15	0.145	0.141	0.138	0.135	0.131	0.128	0.122	0.117	0.113	0.108	0.105	0.102	0.1	0.098	0.096	0.095	0.094	0.093	0.094	0.094	0.095	0.096	0.097	0.097	0.098	0.098	0.098	0.099	0.1	0.1	0.101
H02	Sample	Dilution_65%	0.65	DMSO	Lycopene	Standard_Development	Run092	Standard_Measurement	Plate_01	Clariostar_Study	MB	Biofoundry_,_London	Linear_Dilution_Pattern_V2	0.157	0.153	0.15	0.145	0.14	0.136	0.131	0.129	0.126	0.121	0.118	0.114	0.11	0.105	0.1	0.098	0.095	0.093	0.09	0.089	0.088	0.087	0.086	0.087	0.087	0.088	0.088	0.089	0.089	0.09	0.09	0.089	0.09	0.09	0.09	0.091
H03	Sample	Dilution_45%	0.45	DMSO	Lycopene	Standard_Development	Run092	Standard_Measurement	Plate_01	Clariostar_Study	MB	Biofoundry_,_London	Linear_Dilution_Pattern_V2	0.136	0.134	0.129	0.125	0.121	0.116	0.112	0.109	0.107	0.104	0.1	0.096	0.093	0.089	0.085	0.083	0.081	0.079	0.077	0.075	0.075	0.074	0.073	0.074	0.074	0.074	0.074	0.074	0.074	0.075	0.074	0.074	0.074	0.075	0.075	0.075
H04	Sample	Dilution_25%	0.25	DMSO	Lycopene	Standard_Development	Run092	Standard_Measurement	Plate_01	Clariostar_Study	MB	Biofoundry_,_London	Linear_Dilution_Pattern_V2	0.127	0.124	0.12	0.116	0.112	0.107	0.104	0.101	0.097	0.093	0.09	0.086	0.081	0.077	0.073	0.071	0.069	0.066	0.065	0.062	0.062	0.062	0.061	0.061	0.061	0.061	0.061	0.06	0.06	0.06	0.06	0.06	0.06	0.06	0.059	0.059
H05	Sample	Dilution_05%	0.0499999999999999	DMSO	Lycopene	Standard_Development	Run092	Standard_Measurement	Plate_01	Clariostar_Study	MB	Biofoundry_,_London	Linear_Dilution_Pattern_V2	0.114	0.111	0.107	0.103	0.1	0.096	0.092	0.089	0.085	0.081	0.077	0.073	0.069	0.066	0.062	0.06	0.059	0.056	0.054	0.053	0.052	0.052	0.051	0.05	0.05	0.05	0.05	0.05	0.049	0.048	0.048	0.048	0.048	0.047	0.047	0.047
H06	Sample	Dilution_85%	0.85	DMSO	Lycopene	Standard_Development	Run092	Standard_Measurement	Plate_01	Clariostar_Study	MB	Biofoundry_,_London	Linear_Dilution_Pattern_V2	0.152	0.149	0.144	0.141	0.138	0.134	0.13	0.126	0.123	0.119	0.118	0.114	0.11	0.106	0.102	0.099	0.097	0.095	0.093	0.091	0.091	0.09	0.089	0.089	0.09	0.09	0.092	0.093	0.093	0.094	0.094	0.094	0.095	0.095	0.096	0.097
H07	Sample	Dilution_65%	0.65	DMSO	Lycopene	Standard_Development	Run092	Standard_Measurement	Plate_01	Clariostar_Study	MB	Biofoundry_,_London	Linear_Dilution_Pattern_V2	0.146	0.144	0.14	0.136	0.132	0.128	0.124	0.122	0.119	0.115	0.112	0.109	0.106	0.101	0.098	0.096	0.094	0.091	0.089	0.087	0.086	0.086	0.085	0.085	0.085	0.086	0.087	0.087	0.087	0.088	0.088	0.088	0.088	0.089	0.09	0.091
H08	Sample	Dilution_45%	0.45	DMSO	Lycopene	Standard_Development	Run092	Standard_Measurement	Plate_01	Clariostar_Study	MB	Biofoundry_,_London	Linear_Dilution_Pattern_V2	0.141	0.139	0.134	0.13	0.127	0.123	0.119	0.115	0.11	0.106	0.102	0.099	0.094	0.09	0.086	0.084	0.082	0.079	0.077	0.076	0.075	0.073	0.073	0.073	0.073	0.073	0.073	0.074	0.074	0.074	0.074	0.074	0.074	0.074	0.075	0.075
H09	Sample	Dilution_25%	0.25	DMSO	Lycopene	Standard_Development	Run092	Standard_Measurement	Plate_01	Clariostar_Study	MB	Biofoundry_,_London	Linear_Dilution_Pattern_V2	0.131	0.128	0.124	0.121	0.116	0.113	0.108	0.105	0.101	0.096	0.092	0.087	0.084	0.08	0.076	0.073	0.071	0.069	0.067	0.066	0.065	0.064	0.063	0.063	0.063	0.063	0.063	0.063	0.062	0.063	0.062	0.062	0.062	0.062	0.062	0.062
H10	Sample	Dilution_05%	0.0499999999999999	DMSO	Lycopene	Standard_Development	Run092	Standard_Measurement	Plate_01	Clariostar_Study	MB	Biofoundry_,_London	Linear_Dilution_Pattern_V2	0.121	0.118	0.113	0.11	0.105	0.102	0.097	0.093	0.089	0.085	0.081	0.077	0.073	0.068	0.065	0.062	0.061	0.058	0.056	0.054	0.054	0.053	0.052	0.051	0.051	0.051	0.051	0.05	0.05	0.05	0.049	0.048	0.049	0.049	0.048	0.048
H11	Blank	DMSO_Blank		DMSO		Standard_Development	Run092	Standard_Measurement	Plate_01	Clariostar_Study	MB	Biofoundry_,_London	Linear_Dilution_Pattern_V2	0.116	0.112	0.108	0.104	0.1	0.096	0.092	0.089	0.085	0.081	0.077	0.073	0.069	0.066	0.063	0.06	0.058	0.056	0.054	0.052	0.051	0.051	0.05	0.05	0.049	0.049	0.049	0.048	0.047	0.047	0.047	0.045	0.046	0.046	0.045	0.044
H12	Blank	DMSO_Blank		DMSO		Standard_Development	Run092	Standard_Measurement	Plate_01	Clariostar_Study	MB	Biofoundry_,_London	Linear_Dilution_Pattern_V2	0.133	0.13	0.126	0.122	0.117	0.113	0.107	0.104	0.099	0.094	0.088	0.083	0.078	0.073	0.07	0.067	0.065	0.061	0.059	0.058	0.057	0.056	0.055	0.055	0.054	0.054	0.053	0.053	0.052	0.052	0.051	0.051	0.05	0.051	0.05	0.05
A01	Sample	Dilution_100%	1.0	DMSO	Lycopene	Standard_Development	Run092	Standard_Measurement	Plate_01	Clariostar_Study	MB	Biofoundry_,_London	Linear_Dilution_Pattern_V2	0.172	0.166	0.165	0.16	0.155	0.152	0.147	0.144	0.14	0.137	0.133	0.13	0.126	0.121	0.117	0.114	0.111	0.109	0.107	0.106	0.104	0.103	0.104	0.104	0.104	0.105	0.106	0.107	0.108	0.109	0.11	0.11	0.111	0.112	0.113	0.114
A02	Sample	Dilution_80%	0.8	DMSO	Lycopene	Standard_Development	Run092	Standard_Measurement	Plate_01	Clariostar_Study	MB	Biofoundry_,_London	Linear_Dilution_Pattern_V2	0.159	0.154	0.152	0.147	0.143	0.14	0.136	0.133	0.129	0.127	0.123	0.119	0.116	0.111	0.108	0.105	0.102	0.099	0.099	0.097	0.096	0.095	0.094	0.094	0.095	0.095	0.096	0.097	0.097	0.098	0.099	0.1	0.1	0.1	0.101	0.102
A03	Sample	Dilution_60%	0.6	DMSO	Lycopene	Standard_Development	Run092	Standard_Measurement	Plate_01	Clariostar_Study	MB	Biofoundry_,_London	Linear_Dilution_Pattern_V2	0.145	0.141	0.139	0.134	0.13	0.127	0.123	0.12	0.117	0.114	0.11	0.106	0.102	0.097	0.095	0.091	0.088	0.087	0.086	0.084	0.083	0.081	0.081	0.082	0.083	0.082	0.083	0.083	0.083	0.084	0.084	0.084	0.084	0.085	0.085	0.085
A04	Sample	Dilution_40%	0.4	DMSO	Lycopene	Standard_Development	Run092	Standard_Measurement	Plate_01	Clariostar_Study	MB	Biofoundry_,_London	Linear_Dilution_Pattern_V2	0.133	0.128	0.126	0.122	0.117	0.114	0.11	0.107	0.104	0.101	0.097	0.093	0.089	0.085	0.082	0.079	0.076	0.074	0.073	0.072	0.07	0.07	0.069	0.069	0.07	0.069	0.07	0.07	0.07	0.07	0.07	0.07	0.07	0.07	0.07	0.071
A05	Sample	Dilution_20%	0.2	DMSO	Lycopene	Standard_Development	Run092	Standard_Measurement	Plate_01	Clariostar_Study	MB	Biofoundry_,_London	Linear_Dilution_Pattern_V2	0.127	0.123	0.119	0.115	0.111	0.108	0.103	0.1	0.095	0.092	0.087	0.084	0.08	0.076	0.072	0.069	0.065	0.063	0.062	0.061	0.06	0.059	0.058	0.058	0.058	0.058	0.058	0.057	0.057	0.057	0.057	0.057	0.057	0.057	0.057	0.057
A06	Sample	Dilution_100%	1.0	DMSO	Lycopene	Standard_Development	Run092	Standard_Measurement	Plate_01	Clariostar_Study	MB	Biofoundry_,_London	Linear_Dilution_Pattern_V2	0.165	0.161	0.157	0.152	0.148	0.145	0.141	0.139	0.136	0.133	0.13	0.127	0.123	0.118	0.115	0.111	0.108	0.107	0.106	0.104	0.103	0.102	0.101	0.102	0.103	0.103	0.105	0.105	0.106	0.107	0.107	0.108	0.108	0.109	0.111	0.112
A07	Sample	Dilution_80%	0.8	DMSO	Lycopene	Standard_Development	Run092	Standard_Measurement	Plate_01	Clariostar_Study	MB	Biofoundry_,_London	Linear_Dilution_Pattern_V2	0.16	0.156	0.153	0.149	0.145	0.141	0.137	0.134	0.13	0.127	0.123	0.119	0.116	0.111	0.107	0.104	0.101	0.099	0.098	0.096	0.094	0.094	0.094	0.094	0.095	0.094	0.095	0.096	0.097	0.098	0.098	0.098	0.099	0.099	0.1	0.101
A08	Sample	Dilution_60%	0.6	DMSO	Lycopene	Standard_Development	Run092	Standard_Measurement	Plate_01	Clariostar_Study	MB	Biofoundry_,_London	Linear_Dilution_Pattern_V2	0.145	0.141	0.138	0.133	0.129	0.126	0.121	0.119	0.116	0.113	0.109	0.105	0.101	0.096	0.093	0.091	0.087	0.085	0.083	0.082	0.081	0.081	0.08	0.08	0.08	0.08	0.08	0.081	0.081	0.082	0.082	0.083	0.083	0.083	0.083	0.084
A09	Sample	Dilution_40%	0.4	DMSO	Lycopene	Standard_Development	Run092	Standard_Measurement	Plate_01	Clariostar_Study	MB	Biofoundry_,_London	Linear_Dilution_Pattern_V2	0.135	0.13	0.128	0.124	0.119	0.115	0.111	0.109	0.105	0.102	0.097	0.093	0.09	0.086	0.083	0.08	0.077	0.075	0.074	0.071	0.071	0.07	0.069	0.069	0.07	0.07	0.071	0.071	0.07	0.07	0.07	0.071	0.071	0.071	0.071	0.071
A10	Sample	Dilution_20%	0.2	DMSO	Lycopene	Standard_Development	Run092	Standard_Measurement	Plate_01	Clariostar_Study	MB	Biofoundry_,_London	Linear_Dilution_Pattern_V2	0.127	0.122	0.119	0.115	0.11	0.106	0.101	0.099	0.095	0.092	0.087	0.083	0.08	0.075	0.071	0.068	0.065	0.063	0.062	0.06	0.059	0.058	0.057	0.057	0.057	0.057	0.057	0.057	0.056	0.056	0.056	0.056	0.056	0.055	0.055	0.055
A11	Blank	DMSO_Blank		DMSO		Standard_Development	Run092	Standard_Measurement	Plate_01	Clariostar_Study	MB	Biofoundry_,_London	Linear_Dilution_Pattern_V2	0.126	0.121	0.118	0.114	0.109	0.105	0.1	0.097	0.093	0.089	0.083	0.078	0.074	0.07	0.066	0.064	0.06	0.058	0.058	0.056	0.054	0.053	0.052	0.052	0.052	0.051	0.051	0.05	0.049	0.049	0.048	0.049	0.048	0.048	0.048	0.047
A12	Blank	DMSO_Blank		DMSO		Standard_Development	Run092	Standard_Measurement	Plate_01	Clariostar_Study	MB	Biofoundry_,_London	Linear_Dilution_Pattern_V2	0.121	0.117	0.114	0.109	0.105	0.102	0.097	0.094	0.089	0.086	0.081	0.077	0.072	0.069	0.065	0.061	0.059	0.057	0.056	0.054	0.053	0.052	0.052	0.051	0.051	0.05	0.05	0.049	0.048	0.048	0.048	0.048	0.047	0.048	0.047	0.046
B01	Sample	Dilution_100%	1.0	DMSO	Lycopene	Standard_Development	Run092	Standard_Measurement	Plate_01	Clariostar_Study	MB	Biofoundry_,_London	Linear_Dilution_Pattern_V2	0.171	0.168	0.163	0.159	0.154	0.151	0.146	0.144	0.141	0.138	0.134	0.131	0.126	0.121	0.117	0.114	0.112	0.109	0.107	0.106	0.104	0.103	0.103	0.103	0.104	0.105	0.106	0.107	0.108	0.109	0.11	0.111	0.111	0.112	0.112	0.113
B02	Sample	Dilution_80%	0.8	DMSO	Lycopene	Standard_Development	Run092	Standard_Measurement	Plate_01	Clariostar_Study	MB	Biofoundry_,_London	Linear_Dilution_Pattern_V2	0.158	0.152	0.15	0.145	0.14	0.137	0.133	0.131	0.128	0.126	0.123	0.119	0.115	0.11	0.106	0.103	0.1	0.098	0.097	0.096	0.095	0.093	0.093	0.093	0.094	0.094	0.095	0.096	0.097	0.098	0.097	0.098	0.098	0.099	0.099	0.1
B03	Sample	Dilution_60%	0.6	DMSO	Lycopene	Standard_Development	Run092	Standard_Measurement	Plate_01	Clariostar_Study	MB	Biofoundry_,_London	Linear_Dilution_Pattern_V2	0.143	0.139	0.136	0.132	0.128	0.124	0.12	0.118	0.115	0.113	0.109	0.105	0.102	0.097	0.093	0.091	0.089	0.087	0.086	0.084	0.082	0.081	0.081	0.082	0.082	0.082	0.083	0.084	0.083	0.084	0.084	0.085	0.085	0.085	0.085	0.085
B04	Sample	Dilution_40%	0.4	DMSO	Lycopene	Standard_Development	Run092	Standard_Measurement	Plate_01	Clariostar_Study	MB	Biofoundry_,_London	Linear_Dilution_Pattern_V2	0.132	0.127	0.125	0.121	0.116	0.113	0.109	0.106	0.103	0.101	0.097	0.092	0.089	0.085	0.082	0.079	0.077	0.075	0.074	0.072	0.071	0.07	0.07	0.07	0.07	0.07	0.07	0.07	0.071	0.07	0.07	0.071	0.071	0.07	0.071	0.071
B05	Sample	Dilution_20%	0.2	DMSO	Lycopene	Standard_Development	Run092	Standard_Measurement	Plate_01	Clariostar_Study	MB	Biofoundry_,_London	Linear_Dilution_Pattern_V2	0.121	0.117	0.115	0.11	0.107	0.103	0.1	0.097	0.092	0.089	0.085	0.081	0.078	0.075	0.072	0.068	0.066	0.064	0.062	0.061	0.06	0.06	0.059	0.059	0.058	0.058	0.058	0.058	0.058	0.058	0.057	0.057	0.057	0.057	0.057	0.057
B06	Sample	Dilution_100%	1.0	DMSO	Lycopene	Standard_Development	Run092	Standard_Measurement	Plate_01	Clariostar_Study	MB	Biofoundry_,_London	Linear_Dilution_Pattern_V2	0.164	0.161	0.158	0.153	0.149	0.146	0.142	0.14	0.136	0.134	0.131	0.127	0.123	0.119	0.116	0.112	0.11	0.108	0.106	0.105	0.103	0.103	0.102	0.103	0.103	0.105	0.105	0.106	0.107	0.108	0.109	0.11	0.11	0.11	0.112	0.113
B07	Sample	Dilution_80%	0.8	DMSO	Lycopene	Standard_Development	Run092	Standard_Measurement	Plate_01	Clariostar_Study	MB	Biofoundry_,_London	Linear_Dilution_Pattern_V2	0.155	0.151	0.148	0.143	0.139	0.136	0.132	0.129	0.126	0.124	0.121	0.118	0.115	0.111	0.107	0.104	0.102	0.1	0.098	0.097	0.095	0.095	0.094	0.095	0.095	0.096	0.097	0.097	0.097	0.098	0.098	0.099	0.099	0.1	0.101	0.101
B08	Sample	Dilution_60%	0.6	DMSO	Lycopene	Standard_Development	Run092	Standard_Measurement	Plate_01	Clariostar_Study	MB	Biofoundry_,_London	Linear_Dilution_Pattern_V2	0.142	0.138	0.135	0.131	0.127	0.123	0.119	0.117	0.113	0.11	0.107	0.104	0.099	0.096	0.092	0.09	0.087	0.085	0.084	0.082	0.081	0.081	0.079	0.079	0.08	0.08	0.08	0.08	0.082	0.082	0.082	0.083	0.083	0.083	0.083	0.084
B09	Sample	Dilution_40%	0.4	DMSO	Lycopene	Standard_Development	Run092	Standard_Measurement	Plate_01	Clariostar_Study	MB	Biofoundry_,_London	Linear_Dilution_Pattern_V2	0.135	0.131	0.128	0.123	0.119	0.116	0.111	0.109	0.106	0.103	0.099	0.094	0.091	0.087	0.083	0.081	0.078	0.076	0.075	0.073	0.072	0.071	0.071	0.071	0.071	0.07	0.07	0.07	0.071	0.071	0.071	0.071	0.071	0.071	0.071	0.071
B10	Sample	Dilution_20%	0.2	DMSO	Lycopene	Standard_Development	Run092	Standard_Measurement	Plate_01	Clariostar_Study	MB	Biofoundry_,_London	Linear_Dilution_Pattern_V2	0.127	0.122	0.119	0.115	0.11	0.106	0.102	0.099	0.097	0.093	0.089	0.085	0.082	0.078	0.074	0.071	0.069	0.067	0.066	0.064	0.064	0.062	0.061	0.061	0.061	0.061	0.06	0.06	0.06	0.06	0.06	0.06	0.06	0.06	0.059	0.059
B11	Blank	DMSO_Blank		DMSO		Standard_Development	Run092	Standard_Measurement	Plate_01	Clariostar_Study	MB	Biofoundry_,_London	Linear_Dilution_Pattern_V2	0.119	0.114	0.111	0.107	0.102	0.099	0.095	0.092	0.088	0.084	0.081	0.077	0.073	0.068	0.066	0.063	0.06	0.058	0.057	0.056	0.054	0.053	0.053	0.053	0.052	0.051	0.051	0.05	0.049	0.05	0.049	0.05	0.049	0.048	0.048	0.047
B12	Blank	DMSO_Blank		DMSO		Standard_Development	Run092	Standard_Measurement	Plate_01	Clariostar_Study	MB	Biofoundry_,_London	Linear_Dilution_Pattern_V2	0.115	0.111	0.108	0.104	0.099	0.097	0.092	0.089	0.085	0.08	0.076	0.072	0.069	0.065	0.062	0.059	0.056	0.055	0.053	0.051	0.051	0.05	0.049	0.049	0.049	0.048	0.047	0.047	0.047	0.047	0.046	0.047	0.046	0.045	0.045	0.044
C01	Sample	Dilution_95%	0.95	DMSO	Lycopene	Standard_Development	Run092	Standard_Measurement	Plate_01	Clariostar_Study	MB	Biofoundry_,_London	Linear_Dilution_Pattern_V2	0.165	0.161	0.158	0.154	0.15	0.146	0.142	0.14	0.136	0.132	0.129	0.124	0.121	0.116	0.113	0.109	0.106	0.104	0.102	0.101	0.099	0.099	0.098	0.098	0.099	0.1	0.101	0.102	0.102	0.103	0.104	0.104	0.104	0.105	0.106	0.108
C02	Sample	Dilution_75%	0.75	DMSO	Lycopene	Standard_Development	Run092	Standard_Measurement	Plate_01	Clariostar_Study	MB	Biofoundry_,_London	Linear_Dilution_Pattern_V2	0.152	0.148	0.145	0.141	0.136	0.134	0.129	0.127	0.124	0.121	0.117	0.114	0.11	0.105	0.102	0.1	0.096	0.094	0.093	0.092	0.091	0.089	0.089	0.089	0.09	0.09	0.091	0.092	0.092	0.093	0.093	0.093	0.094	0.094	0.095	0.095
C03	Sample	Dilution_55%	0.55	DMSO	Lycopene	Standard_Development	Run092	Standard_Measurement	Plate_01	Clariostar_Study	MB	Biofoundry_,_London	Linear_Dilution_Pattern_V2	0.138	0.133	0.131	0.127	0.123	0.119	0.115	0.113	0.11	0.108	0.104	0.101	0.098	0.093	0.09	0.088	0.086	0.083	0.082	0.08	0.079	0.079	0.078	0.078	0.079	0.079	0.08	0.079	0.08	0.08	0.08	0.081	0.081	0.081	0.081	0.081
C04	Sample	Dilution_35%	0.35	DMSO	Lycopene	Standard_Development	Run092	Standard_Measurement	Plate_01	Clariostar_Study	MB	Biofoundry_,_London	Linear_Dilution_Pattern_V2	0.13	0.127	0.123	0.119	0.115	0.112	0.108	0.106	0.102	0.099	0.095	0.091	0.087	0.084	0.08	0.077	0.075	0.073	0.071	0.07	0.07	0.068	0.068	0.068	0.068	0.068	0.068	0.068	0.068	0.068	0.067	0.068	0.068	0.068	0.068	0.068
C05	Sample	Dilution_15%	0.15	DMSO	Lycopene	Standard_Development	Run092	Standard_Measurement	Plate_01	Clariostar_Study	MB	Biofoundry_,_London	Linear_Dilution_Pattern_V2	0.117	0.114	0.111	0.107	0.103	0.099	0.095	0.093	0.089	0.086	0.082	0.079	0.075	0.072	0.068	0.066	0.064	0.062	0.061	0.059	0.058	0.057	0.057	0.057	0.057	0.056	0.055	0.055	0.055	0.055	0.055	0.055	0.055	0.055	0.054	0.054
C06	Sample	Dilution_95%	0.95	DMSO	Lycopene	Standard_Development	Run092	Standard_Measurement	Plate_01	Clariostar_Study	MB	Biofoundry_,_London	Linear_Dilution_Pattern_V2	0.16	0.156	0.153	0.149	0.145	0.142	0.137	0.135	0.133	0.131	0.127	0.123	0.12	0.116	0.112	0.11	0.107	0.105	0.103	0.102	0.101	0.1	0.099	0.1	0.101	0.101	0.103	0.103	0.104	0.105	0.105	0.106	0.106	0.106	0.107	0.108
C07	Sample	Dilution_75%	0.75	DMSO	Lycopene	Standard_Development	Run092	Standard_Measurement	Plate_01	Clariostar_Study	MB	Biofoundry_,_London	Linear_Dilution_Pattern_V2	0.149	0.146	0.142	0.138	0.134	0.131	0.126	0.124	0.122	0.119	0.117	0.113	0.11	0.105	0.102	0.099	0.097	0.094	0.093	0.092	0.09	0.09	0.089	0.089	0.09	0.09	0.091	0.091	0.091	0.093	0.093	0.094	0.094	0.094	0.095	0.095
C08	Sample	Dilution_55%	0.55	DMSO	Lycopene	Standard_Development	Run092	Standard_Measurement	Plate_01	Clariostar_Study	MB	Biofoundry_,_London	Linear_Dilution_Pattern_V2	0.138	0.135	0.131	0.127	0.122	0.119	0.115	0.113	0.111	0.108	0.105	0.101	0.098	0.094	0.09	0.087	0.085	0.083	0.082	0.08	0.08	0.079	0.078	0.079	0.079	0.078	0.079	0.079	0.079	0.08	0.08	0.08	0.081	0.08	0.08	0.081
C09	Sample	Dilution_35%	0.35	DMSO	Lycopene	Standard_Development	Run092	Standard_Measurement	Plate_01	Clariostar_Study	MB	Biofoundry_,_London	Linear_Dilution_Pattern_V2	0.128	0.125	0.121	0.117	0.113	0.11	0.106	0.104	0.101	0.097	0.094	0.09	0.086	0.082	0.079	0.076	0.074	0.072	0.071	0.07	0.069	0.067	0.067	0.067	0.067	0.067	0.067	0.066	0.067	0.067	0.067	0.067	0.067	0.067	0.067	0.067
C10	Sample	Dilution_15%	0.15	DMSO	Lycopene	Standard_Development	Run092	Standard_Measurement	Plate_01	Clariostar_Study	MB	Biofoundry_,_London	Linear_Dilution_Pattern_V2	0.117	0.113	0.11	0.107	0.102	0.099	0.095	0.093	0.089	0.085	0.081	0.078	0.074	0.07	0.067	0.064	0.061	0.06	0.059	0.058	0.057	0.055	0.055	0.054	0.054	0.054	0.054	0.054	0.053	0.053	0.053	0.053	0.053	0.052	0.052	0.052
C11	Blank	DMSO_Blank		DMSO		Standard_Development	Run092	Standard_Measurement	Plate_01	Clariostar_Study	MB	Biofoundry_,_London	Linear_Dilution_Pattern_V2	0.115	0.111	0.107	0.103	0.099	0.096	0.092	0.089	0.085	0.081	0.077	0.073	0.07	0.066	0.062	0.06	0.058	0.056	0.054	0.053	0.052	0.051	0.05	0.05	0.05	0.049	0.049	0.047	0.047	0.047	0.046	0.047	0.047	0.046	0.045	0.045
C12	Blank	DMSO_Blank		DMSO		Standard_Development	Run092	Standard_Measurement	Plate_01	Clariostar_Study	MB	Biofoundry_,_London	Linear_Dilution_Pattern_V2	0.114	0.11	0.106	0.103	0.098	0.095	0.091	0.089	0.084	0.081	0.077	0.073	0.068	0.065	0.062	0.059	0.057	0.055	0.054	0.052	0.051	0.05	0.049	0.049	0.049	0.049	0.048	0.047	0.047	0.047	0.046	0.046	0.045	0.045	0.044	0.044
D01	Sample	Dilution_95%	0.95	DMSO	Lycopene	Standard_Development	Run092	Standard_Measurement	Plate_01	Clariostar_Study	MB	Biofoundry_,_London	Linear_Dilution_Pattern_V2	0.169	0.164	0.162	0.157	0.151	0.148	0.143	0.141	0.138	0.136	0.132	0.129	0.124	0.119	0.116	0.112	0.109	0.107	0.106	0.105	0.103	0.102	0.102	0.102	0.102	0.103	0.105	0.105	0.106	0.107	0.107	0.108	0.108	0.108	0.109	0.11
D02	Sample	Dilution_75%	0.75	DMSO	Lycopene	Standard_Development	Run092	Standard_Measurement	Plate_01	Clariostar_Study	MB	Biofoundry_,_London	Linear_Dilution_Pattern_V2	0.152	0.148	0.145	0.141	0.137	0.133	0.129	0.126	0.123	0.121	0.117	0.114	0.11	0.105	0.102	0.099	0.096	0.094	0.093	0.091	0.09	0.089	0.089	0.089	0.089	0.09	0.09	0.091	0.091	0.092	0.092	0.093	0.093	0.093	0.094	0.095
D03	Sample	Dilution_55%	0.55	DMSO	Lycopene	Standard_Development	Run092	Standard_Measurement	Plate_01	Clariostar_Study	MB	Biofoundry_,_London	Linear_Dilution_Pattern_V2	0.139	0.135	0.133	0.129	0.124	0.121	0.117	0.115	0.112	0.109	0.105	0.102	0.099	0.094	0.091	0.088	0.086	0.084	0.082	0.081	0.08	0.079	0.078	0.079	0.079	0.079	0.08	0.08	0.08	0.08	0.081	0.081	0.081	0.082	0.082	0.082
D04	Sample	Dilution_35%	0.35	DMSO	Lycopene	Standard_Development	Run092	Standard_Measurement	Plate_01	Clariostar_Study	MB	Biofoundry_,_London	Linear_Dilution_Pattern_V2	0.128	0.124	0.122	0.118	0.114	0.111	0.107	0.105	0.1	0.098	0.095	0.091	0.087	0.082	0.08	0.077	0.074	0.073	0.072	0.07	0.069	0.068	0.068	0.068	0.068	0.068	0.068	0.068	0.068	0.068	0.068	0.068	0.068	0.068	0.068	0.068
D05	Sample	Dilution_15%	0.15	DMSO	Lycopene	Standard_Development	Run092	Standard_Measurement	Plate_01	Clariostar_Study	MB	Biofoundry_,_London	Linear_Dilution_Pattern_V2	0.118	0.114	0.112	0.107	0.102	0.1	0.095	0.093	0.089	0.087	0.083	0.079	0.076	0.072	0.069	0.066	0.064	0.061	0.06	0.059	0.058	0.057	0.057	0.057	0.057	0.056	0.056	0.055	0.054	0.055	0.054	0.055	0.055	0.054	0.054	0.053
D06	Sample	Dilution_95%	0.95	DMSO	Lycopene	Standard_Development	Run092	Standard_Measurement	Plate_01	Clariostar_Study	MB	Biofoundry_,_London	Linear_Dilution_Pattern_V2	0.164	0.16	0.157	0.153	0.148	0.145	0.141	0.138	0.135	0.133	0.131	0.127	0.123	0.119	0.116	0.113	0.11	0.108	0.107	0.105	0.103	0.102	0.102	0.103	0.103	0.104	0.105	0.105	0.107	0.108	0.108	0.109	0.109	0.11	0.11	0.111
D07	Sample	Dilution_75%	0.75	DMSO	Lycopene	Standard_Development	Run092	Standard_Measurement	Plate_01	Clariostar_Study	MB	Biofoundry_,_London	Linear_Dilution_Pattern_V2	0.153	0.149	0.146	0.142	0.138	0.135	0.13	0.127	0.124	0.122	0.119	0.117	0.113	0.109	0.105	0.102	0.099	0.098	0.096	0.094	0.093	0.092	0.092	0.092	0.093	0.093	0.094	0.095	0.095	0.096	0.096	0.097	0.097	0.097	0.098	0.098
D08	Sample	Dilution_55%	0.55	DMSO	Lycopene	Standard_Development	Run092	Standard_Measurement	Plate_01	Clariostar_Study	MB	Biofoundry_,_London	Linear_Dilution_Pattern_V2	0.146	0.143	0.139	0.136	0.131	0.128	0.124	0.121	0.117	0.115	0.111	0.106	0.103	0.099	0.096	0.093	0.09	0.088	0.087	0.085	0.084	0.083	0.083	0.083	0.083	0.082	0.083	0.083	0.084	0.084	0.084	0.084	0.084	0.084	0.085	0.085
D09	Sample	Dilution_35%	0.35	DMSO	Lycopene	Standard_Development	Run092	Standard_Measurement	Plate_01	Clariostar_Study	MB	Biofoundry_,_London	Linear_Dilution_Pattern_V2	0.13	0.126	0.123	0.118	0.114	0.11	0.106	0.104	0.101	0.098	0.095	0.091	0.087	0.083	0.08	0.077	0.074	0.072	0.071	0.07	0.069	0.067	0.067	0.067	0.067	0.067	0.067	0.066	0.067	0.067	0.067	0.067	0.066	0.067	0.067	0.066
D10	Sample	Dilution_15%	0.15	DMSO	Lycopene	Standard_Development	Run092	Standard_Measurement	Plate_01	Clariostar_Study	MB	Biofoundry_,_London	Linear_Dilution_Pattern_V2	0.121	0.117	0.113	0.11	0.105	0.102	0.097	0.094	0.09	0.087	0.084	0.08	0.077	0.072	0.069	0.066	0.064	0.062	0.06	0.059	0.058	0.057	0.057	0.056	0.057	0.056	0.055	0.056	0.055	0.055	0.055	0.055	0.055	0.054	0.054	0.054
D11	Blank	DMSO_Blank		DMSO		Standard_Development	Run092	Standard_Measurement	Plate_01	Clariostar_Study	MB	Biofoundry_,_London	Linear_Dilution_Pattern_V2	0.117	0.113	0.109	0.105	0.101	0.098	0.093	0.09	0.086	0.083	0.079	0.075	0.071	0.066	0.063	0.06	0.058	0.056	0.055	0.053	0.052	0.051	0.05	0.05	0.05	0.049	0.048	0.048	0.047	0.047	0.046	0.047	0.046	0.046	0.045	0.045
D12	Blank	DMSO_Blank		DMSO		Standard_Development	Run092	Standard_Measurement	Plate_01	Clariostar_Study	MB	Biofoundry_,_London	Linear_Dilution_Pattern_V2	0.121	0.117	0.113	0.109	0.105	0.102	0.097	0.094	0.09	0.085	0.081	0.076	0.072	0.068	0.065	0.062	0.059	0.057	0.056	0.054	0.053	0.053	0.052	0.051	0.051	0.05	0.05	0.048	0.048	0.048	0.048	0.048	0.048	0.047	0.046	0.045
E01	Sample	Dilution_90%	0.9	DMSO	Lycopene	Standard_Development	Run092	Standard_Measurement	Plate_01	Clariostar_Study	MB	Biofoundry_,_London	Linear_Dilution_Pattern_V2	0.165	0.161	0.157	0.153	0.148	0.144	0.14	0.138	0.134	0.132	0.128	0.124	0.12	0.115	0.111	0.108	0.105	0.103	0.102	0.1	0.099	0.098	0.097	0.098	0.099	0.099	0.1	0.1	0.101	0.102	0.103	0.104	0.104	0.104	0.105	0.106
E02	Sample	Dilution_70%	0.7	DMSO	Lycopene	Standard_Development	Run092	Standard_Measurement	Plate_01	Clariostar_Study	MB	Biofoundry_,_London	Linear_Dilution_Pattern_V2	0.168	0.164	0.16	0.156	0.151	0.147	0.142	0.14	0.136	0.133	0.13	0.126	0.122	0.117	0.113	0.11	0.107	0.105	0.104	0.102	0.1	0.099	0.099	0.099	0.099	0.1	0.1	0.1	0.101	0.101	0.101	0.102	0.102	0.102	0.102	0.102
E03	Sample	Dilution_50%	0.5	DMSO	Lycopene	Standard_Development	Run092	Standard_Measurement	Plate_01	Clariostar_Study	MB	Biofoundry_,_London	Linear_Dilution_Pattern_V2	0.136	0.132	0.13	0.125	0.12	0.117	0.113	0.111	0.108	0.105	0.101	0.098	0.095	0.09	0.087	0.084	0.081	0.079	0.078	0.077	0.075	0.075	0.074	0.074	0.075	0.074	0.075	0.075	0.075	0.075	0.076	0.077	0.076	0.076	0.077	0.077
E04	Sample	Dilution_30%	0.3	DMSO	Lycopene	Standard_Development	Run092	Standard_Measurement	Plate_01	Clariostar_Study	MB	Biofoundry_,_London	Linear_Dilution_Pattern_V2	0.128	0.124	0.121	0.118	0.114	0.11	0.106	0.103	0.1	0.097	0.093	0.089	0.086	0.082	0.079	0.076	0.074	0.071	0.07	0.069	0.068	0.067	0.067	0.066	0.066	0.066	0.066	0.066	0.066	0.066	0.066	0.067	0.066	0.066	0.066	0.067
E05	Sample	Dilution_10%	0.1	DMSO	Lycopene	Standard_Development	Run092	Standard_Measurement	Plate_01	Clariostar_Study	MB	Biofoundry_,_London	Linear_Dilution_Pattern_V2	0.115	0.112	0.108	0.103	0.099	0.096	0.092	0.09	0.086	0.083	0.079	0.076	0.073	0.068	0.065	0.062	0.061	0.059	0.057	0.056	0.055	0.054	0.054	0.053	0.054	0.053	0.053	0.052	0.052	0.051	0.051	0.052	0.051	0.051	0.05	0.05
E06	Sample	Dilution_90%	0.9	DMSO	Lycopene	Standard_Development	Run092	Standard_Measurement	Plate_01	Clariostar_Study	MB	Biofoundry_,_London	Linear_Dilution_Pattern_V2	0.162	0.157	0.154	0.15	0.145	0.142	0.138	0.136	0.133	0.13	0.128	0.124	0.121	0.117	0.113	0.11	0.107	0.105	0.103	0.102	0.101	0.1	0.1	0.1	0.101	0.101	0.102	0.103	0.104	0.105	0.105	0.106	0.106	0.106	0.107	0.108
E07	Sample	Dilution_70%	0.7	DMSO	Lycopene	Standard_Development	Run092	Standard_Measurement	Plate_01	Clariostar_Study	MB	Biofoundry_,_London	Linear_Dilution_Pattern_V2	0.149	0.145	0.142	0.137	0.133	0.13	0.125	0.123	0.12	0.118	0.115	0.111	0.108	0.105	0.101	0.098	0.095	0.092	0.091	0.09	0.089	0.087	0.087	0.087	0.088	0.088	0.089	0.09	0.09	0.091	0.091	0.092	0.091	0.091	0.092	0.093
E08	Sample	Dilution_50%	0.5	DMSO	Lycopene	Standard_Development	Run092	Standard_Measurement	Plate_01	Clariostar_Study	MB	Biofoundry_,_London	Linear_Dilution_Pattern_V2	0.139	0.135	0.132	0.127	0.123	0.12	0.116	0.113	0.11	0.107	0.103	0.1	0.096	0.091	0.089	0.086	0.083	0.08	0.079	0.078	0.077	0.076	0.075	0.076	0.076	0.076	0.077	0.076	0.077	0.077	0.077	0.078	0.078	0.078	0.078	0.078
E09	Sample	Dilution_30%	0.3	DMSO	Lycopene	Standard_Development	Run092	Standard_Measurement	Plate_01	Clariostar_Study	MB	Biofoundry_,_London	Linear_Dilution_Pattern_V2	0.129	0.124	0.121	0.117	0.113	0.11	0.105	0.103	0.099	0.096	0.092	0.089	0.085	0.081	0.078	0.074	0.072	0.071	0.069	0.068	0.067	0.066	0.065	0.065	0.065	0.065	0.065	0.065	0.065	0.065	0.065	0.066	0.065	0.065	0.065	0.065
E10	Sample	Dilution_10%	0.1	DMSO	Lycopene	Standard_Development	Run092	Standard_Measurement	Plate_01	Clariostar_Study	MB	Biofoundry_,_London	Linear_Dilution_Pattern_V2	0.121	0.117	0.114	0.109	0.105	0.102	0.097	0.094	0.09	0.087	0.083	0.079	0.075	0.071	0.067	0.065	0.062	0.06	0.059	0.058	0.056	0.055	0.055	0.055	0.054	0.055	0.054	0.053	0.053	0.053	0.052	0.052	0.052	0.052	0.052	0.051
E11	Blank	DMSO_Blank		DMSO		Standard_Development	Run092	Standard_Measurement	Plate_01	Clariostar_Study	MB	Biofoundry_,_London	Linear_Dilution_Pattern_V2	0.118	0.114	0.111	0.107	0.102	0.099	0.095	0.091	0.087	0.084	0.078	0.074	0.071	0.066	0.062	0.06	0.057	0.055	0.054	0.053	0.051	0.051	0.05	0.049	0.049	0.048	0.048	0.047	0.047	0.047	0.046	0.047	0.046	0.045	0.044	0.044
E12	Blank	DMSO_Blank		DMSO		Standard_Development	Run092	Standard_Measurement	Plate_01	Clariostar_Study	MB	Biofoundry_,_London	Linear_Dilution_Pattern_V2	0.121	0.115	0.112	0.108	0.103	0.1	0.094	0.092	0.088	0.085	0.08	0.076	0.072	0.067	0.064	0.061	0.059	0.056	0.055	0.053	0.053	0.052	0.051	0.051	0.051	0.05	0.05	0.049	0.048	0.048	0.048	0.048	0.047	0.046	0.046	0.045
F01	Sample	Dilution_90%	0.9	DMSO	Lycopene	Standard_Development	Run092	Standard_Measurement	Plate_01	Clariostar_Study	MB	Biofoundry_,_London	Linear_Dilution_Pattern_V2	0.168	0.165	0.161	0.156	0.152	0.148	0.143	0.141	0.138	0.134	0.13	0.126	0.121	0.116	0.113	0.11	0.107	0.105	0.103	0.102	0.1	0.1	0.099	0.099	0.1	0.101	0.102	0.102	0.103	0.103	0.104	0.105	0.105	0.105	0.106	0.107
F02	Sample	Dilution_70%	0.7	DMSO	Lycopene	Standard_Development	Run092	Standard_Measurement	Plate_01	Clariostar_Study	MB	Biofoundry_,_London	Linear_Dilution_Pattern_V2	0.152	0.149	0.145	0.14	0.136	0.133	0.129	0.126	0.123	0.12	0.116	0.112	0.108	0.103	0.1	0.097	0.093	0.092	0.091	0.089	0.088	0.087	0.086	0.087	0.087	0.088	0.088	0.089	0.089	0.089	0.09	0.091	0.091	0.091	0.092	0.093
F03	Sample	Dilution_50%	0.5	DMSO	Lycopene	Standard_Development	Run092	Standard_Measurement	Plate_01	Clariostar_Study	MB	Biofoundry_,_London	Linear_Dilution_Pattern_V2	0.14	0.136	0.132	0.128	0.123	0.12	0.115	0.114	0.111	0.109	0.105	0.101	0.098	0.093	0.09	0.088	0.086	0.083	0.082	0.08	0.079	0.078	0.078	0.078	0.078	0.079	0.079	0.079	0.08	0.079	0.079	0.08	0.08	0.079	0.08	0.08
F04	Sample	Dilution_30%	0.3	DMSO	Lycopene	Standard_Development	Run092	Standard_Measurement	Plate_01	Clariostar_Study	MB	Biofoundry_,_London	Linear_Dilution_Pattern_V2	0.125	0.122	0.118	0.115	0.11	0.107	0.103	0.101	0.097	0.095	0.091	0.088	0.085	0.08	0.077	0.075	0.072	0.07	0.069	0.068	0.067	0.066	0.065	0.065	0.065	0.065	0.065	0.065	0.065	0.065	0.065	0.066	0.065	0.065	0.064	0.064
F05	Sample	Dilution_10%	0.1	DMSO	Lycopene	Standard_Development	Run092	Standard_Measurement	Plate_01	Clariostar_Study	MB	Biofoundry_,_London	Linear_Dilution_Pattern_V2	0.113	0.11	0.107	0.103	0.1	0.097	0.093	0.09	0.086	0.082	0.08	0.076	0.072	0.068	0.066	0.063	0.061	0.059	0.058	0.056	0.055	0.055	0.054	0.053	0.053	0.053	0.052	0.052	0.051	0.052	0.051	0.052	0.052	0.051	0.051	0.05
F06	Sample	Dilution_90%	0.9	DMSO	Lycopene	Standard_Development	Run092	Standard_Measurement	Plate_01	Clariostar_Study	MB	Biofoundry_,_London	Linear_Dilution_Pattern_V2	0.159	0.155	0.152	0.148	0.143	0.141	0.136	0.134	0.131	0.129	0.126	0.123	0.12	0.115	0.112	0.109	0.106	0.104	0.103	0.102	0.1	0.099	0.098	0.099	0.1	0.1	0.102	0.102	0.103	0.104	0.104	0.105	0.105	0.106	0.107	0.107
F07	Sample	Dilution_70%	0.7	DMSO	Lycopene	Standard_Development	Run092	Standard_Measurement	Plate_01	Clariostar_Study	MB	Biofoundry_,_London	Linear_Dilution_Pattern_V2	0.148	0.144	0.141	0.136	0.132	0.129	0.124	0.122	0.12	0.118	0.115	0.112	0.108	0.104	0.102	0.098	0.096	0.094	0.092	0.09	0.09	0.088	0.088	0.089	0.089	0.089	0.09	0.09	0.091	0.091	0.092	0.092	0.092	0.092	0.093	0.094
F08	Sample	Dilution_50%	0.5	DMSO	Lycopene	Standard_Development	Run092	Standard_Measurement	Plate_01	Clariostar_Study	MB	Biofoundry_,_London	Linear_Dilution_Pattern_V2	0.139	0.135	0.131	0.128	0.123	0.12	0.116	0.113	0.11	0.108	0.105	0.1	0.098	0.093	0.09	0.087	0.085	0.082	0.082	0.08	0.079	0.078	0.078	0.078	0.078	0.078	0.079	0.078	0.078	0.079	0.079	0.08	0.08	0.08	0.08	0.08
F09	Sample	Dilution_30%	0.3	DMSO	Lycopene	Standard_Development	Run092	Standard_Measurement	Plate_01	Clariostar_Study	MB	Biofoundry_,_London	Linear_Dilution_Pattern_V2	0.13	0.126	0.123	0.119	0.115	0.111	0.105	0.104	0.101	0.099	0.095	0.092	0.087	0.083	0.08	0.077	0.074	0.072	0.071	0.07	0.069	0.067	0.067	0.066	0.067	0.067	0.067	0.066	0.066	0.066	0.066	0.067	0.067	0.067	0.066	0.065
F10	Sample	Dilution_10%	0.1	DMSO	Lycopene	Standard_Development	Run092	Standard_Measurement	Plate_01	Clariostar_Study	MB	Biofoundry_,_London	Linear_Dilution_Pattern_V2	0.12	0.116	0.112	0.108	0.104	0.101	0.097	0.094	0.09	0.086	0.082	0.078	0.075	0.071	0.068	0.065	0.063	0.061	0.06	0.059	0.057	0.056	0.055	0.055	0.055	0.054	0.054	0.054	0.053	0.053	0.053	0.053	0.052	0.052	0.051	0.051
F11	Blank	DMSO		DMSO		Standard_Development	Run092	Standard_Measurement	Plate_01	Clariostar_Study	MB	Biofoundry_,_London	Linear_Dilution_Pattern_V2	0.115	0.111	0.108	0.104	0.099	0.096	0.091	0.088	0.084	0.08	0.076	0.072	0.068	0.064	0.061	0.059	0.056	0.054	0.053	0.052	0.051	0.049	0.048	0.048	0.048	0.047	0.048	0.047	0.046	0.045	0.045	0.045	0.045	0.044	0.043	0.043
F12	Blank	DMSO		DMSO		Standard_Development	Run092	Standard_Measurement	Plate_01	Clariostar_Study	MB	Biofoundry_,_London	Linear_Dilution_Pattern_V2	0.116	0.112	0.108	0.104	0.1	0.096	0.092	0.089	0.085	0.082	0.077	0.074	0.07	0.065	0.062	0.059	0.056	0.054	0.053	0.052	0.051	0.05	0.049	0.049	0.048	0.048	0.047	0.047	0.046	0.046	0.046	0.046	0.046	0.045	0.044	0.044
G01	Sample	Dilution_85%	0.85	DMSO	Lycopene	Standard_Development	Run092	Standard_Measurement	Plate_01	Clariostar_Study	MB	Biofoundry_,_London	Linear_Dilution_Pattern_V2	0.171	0.167	0.164	0.158	0.154	0.15	0.145	0.142	0.14	0.137	0.134	0.13	0.126	0.121	0.117	0.114	0.111	0.109	0.107	0.105	0.104	0.103	0.102	0.103	0.103	0.104	0.105	0.105	0.105	0.106	0.107	0.107	0.108	0.108	0.109	0.11
G02	Sample	Dilution_65%	0.65	DMSO	Lycopene	Standard_Development	Run092	Standard_Measurement	Plate_01	Clariostar_Study	MB	Biofoundry_,_London	Linear_Dilution_Pattern_V2	0.153	0.149	0.145	0.141	0.136	0.133	0.128	0.126	0.123	0.12	0.117	0.114	0.109	0.104	0.101	0.098	0.095	0.093	0.092	0.09	0.089	0.088	0.087	0.087	0.088	0.088	0.089	0.089	0.089	0.09	0.09	0.091	0.09	0.091	0.091	0.091
G03	Sample	Dilution_45%	0.45	DMSO	Lycopene	Standard_Development	Run092	Standard_Measurement	Plate_01	Clariostar_Study	MB	Biofoundry_,_London	Linear_Dilution_Pattern_V2	0.134	0.13	0.127	0.123	0.119	0.116	0.112	0.108	0.105	0.103	0.099	0.096	0.092	0.088	0.085	0.082	0.08	0.077	0.076	0.074	0.074	0.072	0.072	0.072	0.072	0.073	0.073	0.073	0.072	0.073	0.073	0.074	0.073	0.073	0.074	0.074
G04	Sample	Dilution_25%	0.25	DMSO	Lycopene	Standard_Development	Run092	Standard_Measurement	Plate_01	Clariostar_Study	MB	Biofoundry_,_London	Linear_Dilution_Pattern_V2	0.124	0.12	0.118	0.114	0.109	0.106	0.101	0.099	0.096	0.093	0.089	0.086	0.082	0.078	0.074	0.072	0.07	0.068	0.067	0.065	0.064	0.063	0.063	0.063	0.063	0.063	0.062	0.062	0.062	0.062	0.062	0.062	0.062	0.062	0.061	0.061
G05	Sample	Dilution_05%	0.0499999999999999	DMSO	Lycopene	Standard_Development	Run092	Standard_Measurement	Plate_01	Clariostar_Study	MB	Biofoundry_,_London	Linear_Dilution_Pattern_V2	0.116	0.111	0.108	0.104	0.1	0.097	0.092	0.089	0.086	0.084	0.08	0.077	0.073	0.069	0.066	0.064	0.062	0.06	0.058	0.057	0.056	0.055	0.055	0.054	0.054	0.054	0.053	0.052	0.052	0.052	0.051	0.051	0.051	0.051	0.05	0.05
G06	Sample	Dilution_85%	0.85	DMSO	Lycopene	Standard_Development	Run092	Standard_Measurement	Plate_01	Clariostar_Study	MB	Biofoundry_,_London	Linear_Dilution_Pattern_V2	0.16	0.156	0.153	0.149	0.144	0.141	0.136	0.135	0.132	0.129	0.127	0.123	0.12	0.115	0.112	0.11	0.106	0.104	0.102	0.1	0.1	0.098	0.098	0.098	0.099	0.1	0.101	0.102	0.102	0.103	0.103	0.104	0.104	0.105	0.106	0.106
G07	Sample	Dilution_65%	0.65	DMSO	Lycopene	Standard_Development	Run092	Standard_Measurement	Plate_01	Clariostar_Study	MB	Biofoundry_,_London	Linear_Dilution_Pattern_V2	0.15	0.147	0.144	0.14	0.136	0.133	0.129	0.126	0.122	0.119	0.116	0.112	0.109	0.105	0.102	0.099	0.096	0.094	0.093	0.092	0.09	0.089	0.089	0.088	0.089	0.089	0.089	0.09	0.091	0.09	0.091	0.092	0.092	0.092	0.092	0.093
G08	Sample	Dilution_45%	0.45	DMSO	Lycopene	Standard_Development	Run092	Standard_Measurement	Plate_01	Clariostar_Study	MB	Biofoundry_,_London	Linear_Dilution_Pattern_V2	0.142	0.138	0.135	0.131	0.126	0.122	0.117	0.116	0.113	0.11	0.107	0.103	0.1	0.094	0.092	0.089	0.086	0.083	0.082	0.081	0.08	0.079	0.078	0.077	0.078	0.078	0.079	0.078	0.078	0.079	0.079	0.08	0.08	0.079	0.079	0.079
G09	Sample	Dilution_25%	0.25	DMSO	Lycopene	Standard_Development	Run092	Standard_Measurement	Plate_01	Clariostar_Study	MB	Biofoundry_,_London	Linear_Dilution_Pattern_V2	0.127	0.122	0.119	0.115	0.11	0.107	0.102	0.1	0.097	0.094	0.09	0.086	0.083	0.078	0.075	0.072	0.07	0.068	0.067	0.065	0.064	0.062	0.062	0.062	0.062	0.062	0.062	0.062	0.061	0.062	0.061	0.062	0.061	0.061	0.061	0.061
G10	Sample	Dilution_05%	0.0499999999999999	DMSO	Lycopene	Standard_Development	Run092	Standard_Measurement	Plate_01	Clariostar_Study	MB	Biofoundry_,_London	Linear_Dilution_Pattern_V2	0.123	0.118	0.114	0.11	0.105	0.102	0.098	0.095	0.091	0.088	0.084	0.081	0.077	0.073	0.069	0.067	0.064	0.062	0.06	0.059	0.058	0.057	0.056	0.056	0.056	0.055	0.054	0.054	0.054	0.053	0.053	0.054	0.053	0.052	0.052	0.051
G11	Blank	DMSO_Blank		DMSO		Standard_Development	Run092	Standard_Measurement	Plate_01	Clariostar_Study	MB	Biofoundry_,_London	Linear_Dilution_Pattern_V2	0.119	0.115	0.11	0.106	0.101	0.098	0.094	0.091	0.087	0.084	0.08	0.075	0.072	0.067	0.064	0.062	0.059	0.057	0.055	0.054	0.052	0.051	0.051	0.051	0.051	0.05	0.05	0.048	0.048	0.048	0.048	0.048	0.047	0.047	0.046	0.045
G12	Blank	DMSO_Blank		DMSO		Standard_Development	Run092	Standard_Measurement	Plate_01	Clariostar_Study	MB	Biofoundry_,_London	Linear_Dilution_Pattern_V2	0.12	0.116	0.113	0.109	0.104	0.101	0.096	0.093	0.088	0.085	0.079	0.075	0.071	0.067	0.064	0.06	0.057	0.056	0.054	0.053	0.052	0.051	0.05	0.05	0.05	0.049	0.048	0.047	0.047	0.047	0.046	0.046	0.045	0.045	0.044	0.044
H01	Sample	Dilution_85%	0.85	DMSO	Lycopene	Standard_Development	Run092	Standard_Measurement	Plate_01	Clariostar_Study	MB	Biofoundry_,_London	Linear_Dilution_Pattern_V2	0.169	0.164	0.162	0.157	0.153	0.149	0.144	0.141	0.136	0.132	0.128	0.123	0.119	0.114	0.11	0.106	0.103	0.101	0.099	0.098	0.097	0.096	0.095	0.095	0.095	0.096	0.097	0.098	0.098	0.099	0.1	0.1	0.101	0.101	0.102	0.102
H02	Sample	Dilution_65%	0.65	DMSO	Lycopene	Standard_Development	Run092	Standard_Measurement	Plate_01	Clariostar_Study	MB	Biofoundry_,_London	Linear_Dilution_Pattern_V2	0.156	0.153	0.15	0.145	0.14	0.137	0.132	0.129	0.125	0.122	0.117	0.114	0.109	0.104	0.101	0.098	0.095	0.092	0.091	0.089	0.089	0.088	0.087	0.087	0.087	0.087	0.087	0.088	0.088	0.089	0.089	0.09	0.09	0.09	0.09	0.09
H03	Sample	Dilution_45%	0.45	DMSO	Lycopene	Standard_Development	Run092	Standard_Measurement	Plate_01	Clariostar_Study	MB	Biofoundry_,_London	Linear_Dilution_Pattern_V2	0.134	0.13	0.125	0.121	0.117	0.114	0.11	0.108	0.104	0.102	0.098	0.095	0.09	0.086	0.084	0.081	0.078	0.076	0.075	0.073	0.072	0.071	0.071	0.071	0.071	0.071	0.072	0.072	0.072	0.071	0.071	0.072	0.072	0.072	0.072	0.072
H04	Sample	Dilution_25%	0.25	DMSO	Lycopene	Standard_Development	Run092	Standard_Measurement	Plate_01	Clariostar_Study	MB	Biofoundry_,_London	Linear_Dilution_Pattern_V2	0.128	0.123	0.121	0.117	0.112	0.109	0.105	0.102	0.098	0.095	0.09	0.086	0.082	0.078	0.074	0.072	0.069	0.067	0.066	0.064	0.063	0.063	0.062	0.062	0.062	0.061	0.061	0.06	0.061	0.061	0.061	0.061	0.061	0.06	0.06	0.06
H05	Sample	Dilution_05%	0.0499999999999999	DMSO	Lycopene	Standard_Development	Run092	Standard_Measurement	Plate_01	Clariostar_Study	MB	Biofoundry_,_London	Linear_Dilution_Pattern_V2	0.117	0.112	0.109	0.104	0.099	0.096	0.092	0.09	0.086	0.082	0.079	0.074	0.071	0.067	0.064	0.062	0.059	0.057	0.056	0.055	0.053	0.052	0.052	0.051	0.051	0.051	0.051	0.05	0.05	0.05	0.049	0.049	0.049	0.049	0.048	0.047
H06	Sample	Dilution_85%	0.85	DMSO	Lycopene	Standard_Development	Run092	Standard_Measurement	Plate_01	Clariostar_Study	MB	Biofoundry_,_London	Linear_Dilution_Pattern_V2	0.156	0.152	0.149	0.144	0.139	0.136	0.131	0.129	0.125	0.124	0.121	0.117	0.113	0.108	0.106	0.102	0.1	0.097	0.096	0.095	0.093	0.092	0.092	0.092	0.093	0.094	0.094	0.095	0.096	0.096	0.096	0.098	0.098	0.098	0.098	0.099
H07	Sample	Dilution_65%	0.65	DMSO	Lycopene	Standard_Development	Run092	Standard_Measurement	Plate_01	Clariostar_Study	MB	Biofoundry_,_London	Linear_Dilution_Pattern_V2	0.149	0.145	0.142	0.138	0.134	0.131	0.126	0.124	0.121	0.118	0.116	0.113	0.108	0.104	0.101	0.098	0.095	0.093	0.091	0.09	0.089	0.088	0.087	0.088	0.088	0.089	0.089	0.089	0.09	0.091	0.091	0.092	0.091	0.092	0.092	0.093
H08	Sample	Dilution_45%	0.45	DMSO	Lycopene	Standard_Development	Run092	Standard_Measurement	Plate_01	Clariostar_Study	MB	Biofoundry_,_London	Linear_Dilution_Pattern_V2	0.142	0.138	0.134	0.129	0.124	0.121	0.116	0.114	0.111	0.107	0.103	0.1	0.094	0.09	0.086	0.084	0.081	0.079	0.077	0.076	0.074	0.073	0.073	0.073	0.073	0.074	0.074	0.074	0.074	0.075	0.074	0.074	0.074	0.074	0.074	0.075
H09	Sample	Dilution_25%	0.25	DMSO	Lycopene	Standard_Development	Run092	Standard_Measurement	Plate_01	Clariostar_Study	MB	Biofoundry_,_London	Linear_Dilution_Pattern_V2	0.134	0.131	0.127	0.122	0.117	0.113	0.108	0.106	0.103	0.1	0.095	0.091	0.087	0.082	0.078	0.077	0.073	0.071	0.07	0.068	0.067	0.066	0.065	0.065	0.066	0.065	0.065	0.064	0.064	0.065	0.064	0.065	0.064	0.064	0.063	0.063
H10	Sample	Dilution_05%	0.0499999999999999	DMSO	Lycopene	Standard_Development	Run092	Standard_Measurement	Plate_01	Clariostar_Study	MB	Biofoundry_,_London	Linear_Dilution_Pattern_V2	0.123	0.118	0.115	0.11	0.105	0.102	0.097	0.094	0.09	0.087	0.083	0.078	0.075	0.07	0.067	0.063	0.061	0.059	0.058	0.056	0.054	0.054	0.053	0.053	0.053	0.052	0.051	0.051	0.05	0.05	0.05	0.05	0.05	0.049	0.048	0.048
H11	Blank	DMSO_Blank		DMSO		Standard_Development	Run092	Standard_Measurement	Plate_01	Clariostar_Study	MB	Biofoundry_,_London	Linear_Dilution_Pattern_V2	0.117	0.112	0.109	0.104	0.1	0.096	0.092	0.089	0.085	0.081	0.077	0.073	0.07	0.066	0.063	0.06	0.057	0.055	0.054	0.052	0.051	0.051	0.05	0.05	0.049	0.049	0.049	0.048	0.047	0.048	0.047	0.047	0.046	0.046	0.045	0.045
H12	Blank	DMSO_Blank		DMSO		Standard_Development	Run092	Standard_Measurement	Plate_01	Clariostar_Study	MB	Biofoundry_,_London	Linear_Dilution_Pattern_V2	0.135	0.13	0.127	0.121	0.117	0.113	0.108	0.104	0.1	0.095	0.091	0.085	0.079	0.075	0.071	0.068	0.065	0.062	0.061	0.059	0.058	0.057	0.056	0.056	0.055	0.055	0.054	0.053	0.053	0.053	0.052	0.052	0.052	0.051	0.051	0.05
A01	Sample	Dilution_100%	1.0	DMSO	Lycopene	Standard_Development	Run092	Standard_Measurement	Plate_01	Clariostar_Study	MB	Biofoundry_,_London	Linear_Dilution_Pattern_V2	0.17	0.166	0.163	0.159	0.157	0.151	0.147	0.144	0.14	0.137	0.133	0.129	0.126	0.121	0.117	0.114	0.111	0.108	0.107	0.105	0.103	0.103	0.102	0.102	0.104	0.104	0.106	0.107	0.107	0.109	0.11	0.109	0.109	0.111	0.112	0.113
A02	Sample	Dilution_80%	0.8	DMSO	Lycopene	Standard_Development	Run092	Standard_Measurement	Plate_01	Clariostar_Study	MB	Biofoundry_,_London	Linear_Dilution_Pattern_V2	0.156	0.153	0.151	0.145	0.143	0.138	0.135	0.131	0.128	0.125	0.12	0.116	0.113	0.109	0.105	0.102	0.1	0.097	0.096	0.094	0.093	0.092	0.092	0.092	0.092	0.093	0.094	0.095	0.096	0.096	0.097	0.096	0.096	0.097	0.099	0.1
A03	Sample	Dilution_60%	0.6	DMSO	Lycopene	Standard_Development	Run092	Standard_Measurement	Plate_01	Clariostar_Study	MB	Biofoundry_,_London	Linear_Dilution_Pattern_V2	0.146	0.142	0.139	0.136	0.133	0.128	0.124	0.121	0.117	0.114	0.109	0.106	0.102	0.099	0.096	0.093	0.09	0.087	0.085	0.084	0.083	0.082	0.082	0.082	0.082	0.083	0.083	0.084	0.084	0.084	0.085	0.085	0.085	0.085	0.086	0.087
A04	Sample	Dilution_40%	0.4	DMSO	Lycopene	Standard_Development	Run092	Standard_Measurement	Plate_01	Clariostar_Study	MB	Biofoundry_,_London	Linear_Dilution_Pattern_V2	0.133	0.129	0.126	0.122	0.119	0.114	0.111	0.107	0.104	0.101	0.096	0.092	0.089	0.085	0.082	0.08	0.077	0.075	0.073	0.071	0.07	0.07	0.07	0.07	0.07	0.07	0.07	0.07	0.07	0.071	0.071	0.07	0.07	0.07	0.071	0.071
A05	Sample	Dilution_20%	0.2	DMSO	Lycopene	Standard_Development	Run092	Standard_Measurement	Plate_01	Clariostar_Study	MB	Biofoundry_,_London	Linear_Dilution_Pattern_V2	0.127	0.123	0.12	0.116	0.113	0.108	0.103	0.1	0.096	0.093	0.088	0.083	0.081	0.076	0.072	0.07	0.067	0.064	0.063	0.061	0.06	0.059	0.059	0.059	0.059	0.059	0.058	0.058	0.057	0.058	0.058	0.057	0.057	0.057	0.057	0.057
A06	Sample	Dilution_100%	1.0	DMSO	Lycopene	Standard_Development	Run092	Standard_Measurement	Plate_01	Clariostar_Study	MB	Biofoundry_,_London	Linear_Dilution_Pattern_V2	0.165	0.162	0.159	0.154	0.15	0.146	0.142	0.139	0.138	0.135	0.13	0.128	0.124	0.12	0.116	0.113	0.11	0.108	0.107	0.105	0.103	0.102	0.102	0.102	0.103	0.104	0.105	0.106	0.107	0.108	0.109	0.108	0.109	0.11	0.111	0.112
A07	Sample	Dilution_80%	0.8	DMSO	Lycopene	Standard_Development	Run092	Standard_Measurement	Plate_01	Clariostar_Study	MB	Biofoundry_,_London	Linear_Dilution_Pattern_V2	0.16	0.157	0.153	0.148	0.145	0.141	0.137	0.133	0.13	0.127	0.122	0.118	0.115	0.11	0.107	0.104	0.101	0.099	0.097	0.095	0.094	0.093	0.093	0.093	0.093	0.094	0.094	0.095	0.096	0.098	0.098	0.097	0.097	0.098	0.099	0.101
A08	Sample	Dilution_60%	0.6	DMSO	Lycopene	Standard_Development	Run092	Standard_Measurement	Plate_01	Clariostar_Study	MB	Biofoundry_,_London	Linear_Dilution_Pattern_V2	0.143	0.139	0.137	0.134	0.13	0.126	0.122	0.118	0.115	0.112	0.107	0.103	0.1	0.096	0.092	0.09	0.086	0.085	0.083	0.082	0.08	0.079	0.079	0.079	0.079	0.08	0.079	0.08	0.081	0.082	0.082	0.082	0.081	0.082	0.083	0.083
A09	Sample	Dilution_40%	0.4	DMSO	Lycopene	Standard_Development	Run092	Standard_Measurement	Plate_01	Clariostar_Study	MB	Biofoundry_,_London	Linear_Dilution_Pattern_V2	0.134	0.131	0.128	0.123	0.121	0.116	0.111	0.108	0.106	0.102	0.098	0.094	0.091	0.086	0.083	0.081	0.078	0.075	0.074	0.072	0.071	0.07	0.07	0.07	0.07	0.07	0.07	0.07	0.07	0.071	0.071	0.07	0.07	0.07	0.071	0.071
A10	Sample	Dilution_20%	0.2	DMSO	Lycopene	Standard_Development	Run092	Standard_Measurement	Plate_01	Clariostar_Study	MB	Biofoundry_,_London	Linear_Dilution_Pattern_V2	0.126	0.123	0.118	0.115	0.112	0.107	0.103	0.099	0.095	0.091	0.086	0.081	0.079	0.074	0.071	0.068	0.066	0.063	0.061	0.06	0.059	0.058	0.058	0.057	0.056	0.056	0.056	0.057	0.056	0.056	0.056	0.055	0.055	0.055	0.055	0.055
A11	Blank	DMSO_Blank		DMSO		Standard_Development	Run092	Standard_Measurement	Plate_01	Clariostar_Study	MB	Biofoundry_,_London	Linear_Dilution_Pattern_V2	0.124	0.121	0.117	0.113	0.11	0.105	0.1	0.097	0.093	0.088	0.082	0.077	0.074	0.069	0.066	0.063	0.06	0.058	0.056	0.054	0.053	0.052	0.052	0.051	0.051	0.05	0.05	0.05	0.048	0.049	0.049	0.047	0.047	0.047	0.046	0.046
A12	Blank	DMSO_Blank		DMSO		Standard_Development	Run092	Standard_Measurement	Plate_01	Clariostar_Study	MB	Biofoundry_,_London	Linear_Dilution_Pattern_V2	0.121	0.117	0.113	0.109	0.107	0.102	0.097	0.094	0.09	0.086	0.081	0.076	0.073	0.069	0.065	0.062	0.06	0.057	0.056	0.054	0.053	0.052	0.052	0.051	0.051	0.05	0.049	0.049	0.048	0.049	0.048	0.047	0.047	0.046	0.046	0.046
B01	Sample	Dilution_100%	1.0	DMSO	Lycopene	Standard_Development	Run092	Standard_Measurement	Plate_01	Clariostar_Study	MB	Biofoundry_,_London	Linear_Dilution_Pattern_V2	0.169	0.166	0.162	0.158	0.155	0.149	0.146	0.143	0.139	0.136	0.132	0.128	0.125	0.119	0.116	0.112	0.11	0.107	0.105	0.104	0.103	0.102	0.102	0.102	0.102	0.103	0.105	0.106	0.106	0.108	0.109	0.108	0.108	0.11	0.111	0.112
B02	Sample	Dilution_80%	0.8	DMSO	Lycopene	Standard_Development	Run092	Standard_Measurement	Plate_01	Clariostar_Study	MB	Biofoundry_,_London	Linear_Dilution_Pattern_V2	0.155	0.151	0.149	0.144	0.142	0.137	0.133	0.131	0.128	0.124	0.12	0.116	0.114	0.109	0.106	0.103	0.1	0.098	0.097	0.095	0.094	0.093	0.092	0.092	0.093	0.093	0.094	0.096	0.096	0.097	0.098	0.097	0.097	0.098	0.099	0.101
B03	Sample	Dilution_60%	0.6	DMSO	Lycopene	Standard_Development	Run092	Standard_Measurement	Plate_01	Clariostar_Study	MB	Biofoundry_,_London	Linear_Dilution_Pattern_V2	0.142	0.138	0.135	0.132	0.129	0.125	0.121	0.119	0.115	0.113	0.108	0.104	0.101	0.098	0.094	0.091	0.089	0.086	0.085	0.083	0.082	0.082	0.081	0.081	0.082	0.082	0.082	0.083	0.084	0.083	0.084	0.084	0.084	0.084	0.085	0.086
B04	Sample	Dilution_40%	0.4	DMSO	Lycopene	Standard_Development	Run092	Standard_Measurement	Plate_01	Clariostar_Study	MB	Biofoundry_,_London	Linear_Dilution_Pattern_V2	0.131	0.128	0.125	0.12	0.118	0.113	0.109	0.106	0.104	0.101	0.096	0.092	0.09	0.086	0.083	0.08	0.078	0.075	0.074	0.072	0.072	0.07	0.069	0.069	0.069	0.07	0.07	0.07	0.07	0.07	0.071	0.07	0.07	0.07	0.071	0.071
B05	Sample	Dilution_20%	0.2	DMSO	Lycopene	Standard_Development	Run092	Standard_Measurement	Plate_01	Clariostar_Study	MB	Biofoundry_,_London	Linear_Dilution_Pattern_V2	0.12	0.117	0.114	0.11	0.107	0.103	0.099	0.097	0.093	0.089	0.084	0.081	0.079	0.074	0.071	0.068	0.066	0.063	0.062	0.061	0.06	0.059	0.059	0.058	0.058	0.057	0.057	0.058	0.057	0.058	0.058	0.057	0.056	0.056	0.056	0.056
B06	Sample	Dilution_100%	1.0	DMSO	Lycopene	Standard_Development	Run092	Standard_Measurement	Plate_01	Clariostar_Study	MB	Biofoundry_,_London	Linear_Dilution_Pattern_V2	0.162	0.159	0.155	0.152	0.149	0.145	0.141	0.138	0.135	0.132	0.128	0.125	0.122	0.118	0.115	0.112	0.109	0.106	0.104	0.103	0.102	0.102	0.101	0.101	0.102	0.102	0.103	0.105	0.106	0.106	0.107	0.107	0.108	0.109	0.111	0.111
B07	Sample	Dilution_80%	0.8	DMSO	Lycopene	Standard_Development	Run092	Standard_Measurement	Plate_01	Clariostar_Study	MB	Biofoundry_,_London	Linear_Dilution_Pattern_V2	0.152	0.15	0.146	0.142	0.14	0.135	0.132	0.129	0.126	0.123	0.12	0.116	0.114	0.11	0.106	0.103	0.101	0.098	0.098	0.095	0.094	0.093	0.092	0.093	0.093	0.094	0.095	0.096	0.096	0.097	0.098	0.098	0.098	0.099	0.1	0.1
B08	Sample	Dilution_60%	0.6	DMSO	Lycopene	Standard_Development	Run092	Standard_Measurement	Plate_01	Clariostar_Study	MB	Biofoundry_,_London	Linear_Dilution_Pattern_V2	0.142	0.139	0.136	0.132	0.129	0.124	0.121	0.118	0.115	0.112	0.107	0.103	0.101	0.097	0.094	0.091	0.088	0.086	0.084	0.083	0.082	0.081	0.08	0.08	0.08	0.081	0.081	0.082	0.082	0.083	0.084	0.084	0.083	0.083	0.085	0.085
B09	Sample	Dilution_40%	0.4	DMSO	Lycopene	Standard_Development	Run092	Standard_Measurement	Plate_01	Clariostar_Study	MB	Biofoundry_,_London	Linear_Dilution_Pattern_V2	0.134	0.131	0.127	0.123	0.12	0.116	0.112	0.108	0.105	0.102	0.098	0.094	0.091	0.087	0.084	0.081	0.079	0.076	0.074	0.073	0.072	0.071	0.07	0.071	0.07	0.07	0.071	0.071	0.071	0.072	0.072	0.071	0.071	0.071	0.072	0.072
B10	Sample	Dilution_20%	0.2	DMSO	Lycopene	Standard_Development	Run092	Standard_Measurement	Plate_01	Clariostar_Study	MB	Biofoundry_,_London	Linear_Dilution_Pattern_V2	0.125	0.121	0.118	0.114	0.111	0.106	0.101	0.098	0.095	0.092	0.087	0.084	0.081	0.076	0.073	0.07	0.069	0.066	0.065	0.063	0.062	0.061	0.061	0.06	0.06	0.06	0.06	0.059	0.059	0.06	0.06	0.059	0.058	0.058	0.059	0.058
B11	Blank	DMSO_Blank		DMSO		Standard_Development	Run092	Standard_Measurement	Plate_01	Clariostar_Study	MB	Biofoundry_,_London	Linear_Dilution_Pattern_V2	0.116	0.113	0.11	0.106	0.103	0.098	0.094	0.091	0.088	0.084	0.079	0.075	0.072	0.068	0.065	0.062	0.06	0.058	0.057	0.055	0.054	0.053	0.052	0.051	0.051	0.051	0.051	0.05	0.049	0.049	0.049	0.048	0.048	0.047	0.047	0.046
B12	Blank	DMSO_Blank		DMSO		Standard_Development	Run092	Standard_Measurement	Plate_01	Clariostar_Study	MB	Biofoundry_,_London	Linear_Dilution_Pattern_V2	0.114	0.112	0.109	0.104	0.102	0.097	0.093	0.089	0.086	0.081	0.077	0.072	0.069	0.065	0.063	0.06	0.057	0.055	0.054	0.052	0.051	0.051	0.049	0.049	0.048	0.048	0.048	0.047	0.047	0.046	0.047	0.046	0.045	0.044	0.045	0.044
C01	Sample	Dilution_95%	0.95	DMSO	Lycopene	Standard_Development	Run092	Standard_Measurement	Plate_01	Clariostar_Study	MB	Biofoundry_,_London	Linear_Dilution_Pattern_V2	0.167	0.162	0.159	0.155	0.152	0.147	0.143	0.14	0.137	0.134	0.128	0.125	0.121	0.117	0.113	0.11	0.107	0.105	0.103	0.101	0.1	0.099	0.099	0.099	0.1	0.101	0.101	0.102	0.102	0.103	0.104	0.104	0.105	0.105	0.106	0.107
C02	Sample	Dilution_75%	0.75	DMSO	Lycopene	Standard_Development	Run092	Standard_Measurement	Plate_01	Clariostar_Study	MB	Biofoundry_,_London	Linear_Dilution_Pattern_V2	0.151	0.148	0.145	0.141	0.137	0.133	0.129	0.127	0.124	0.122	0.117	0.113	0.11	0.106	0.103	0.099	0.096	0.094	0.093	0.091	0.09	0.089	0.089	0.089	0.089	0.09	0.09	0.092	0.092	0.093	0.093	0.092	0.092	0.093	0.094	0.095
C03	Sample	Dilution_55%	0.55	DMSO	Lycopene	Standard_Development	Run092	Standard_Measurement	Plate_01	Clariostar_Study	MB	Biofoundry_,_London	Linear_Dilution_Pattern_V2	0.137	0.134	0.131	0.127	0.124	0.12	0.116	0.114	0.111	0.107	0.103	0.1	0.097	0.093	0.09	0.088	0.085	0.083	0.082	0.08	0.079	0.079	0.079	0.078	0.078	0.079	0.078	0.079	0.08	0.08	0.081	0.08	0.08	0.08	0.081	0.082
C04	Sample	Dilution_35%	0.35	DMSO	Lycopene	Standard_Development	Run092	Standard_Measurement	Plate_01	Clariostar_Study	MB	Biofoundry_,_London	Linear_Dilution_Pattern_V2	0.128	0.126	0.122	0.118	0.116	0.111	0.108	0.105	0.101	0.098	0.094	0.09	0.087	0.083	0.08	0.077	0.075	0.073	0.071	0.07	0.069	0.068	0.068	0.068	0.068	0.067	0.067	0.067	0.067	0.068	0.068	0.067	0.067	0.067	0.068	0.068
C05	Sample	Dilution_15%	0.15	DMSO	Lycopene	Standard_Development	Run092	Standard_Measurement	Plate_01	Clariostar_Study	MB	Biofoundry_,_London	Linear_Dilution_Pattern_V2	0.117	0.114	0.11	0.106	0.104	0.099	0.095	0.092	0.089	0.086	0.082	0.078	0.076	0.072	0.069	0.067	0.065	0.062	0.06	0.059	0.058	0.057	0.057	0.056	0.056	0.056	0.056	0.055	0.055	0.055	0.055	0.054	0.054	0.054	0.054	0.054
C06	Sample	Dilution_95%	0.95	DMSO	Lycopene	Standard_Development	Run092	Standard_Measurement	Plate_01	Clariostar_Study	MB	Biofoundry_,_London	Linear_Dilution_Pattern_V2	0.159	0.156	0.153	0.149	0.146	0.141	0.138	0.135	0.132	0.13	0.126	0.123	0.12	0.116	0.113	0.11	0.107	0.105	0.103	0.102	0.101	0.1	0.1	0.1	0.1	0.101	0.102	0.104	0.104	0.105	0.106	0.105	0.105	0.106	0.107	0.108
C07	Sample	Dilution_75%	0.75	DMSO	Lycopene	Standard_Development	Run092	Standard_Measurement	Plate_01	Clariostar_Study	MB	Biofoundry_,_London	Linear_Dilution_Pattern_V2	0.15	0.146	0.143	0.139	0.136	0.131	0.128	0.125	0.122	0.12	0.116	0.113	0.111	0.106	0.103	0.101	0.098	0.096	0.094	0.092	0.092	0.09	0.09	0.09	0.091	0.091	0.092	0.093	0.093	0.094	0.095	0.094	0.095	0.095	0.096	0.097
C08	Sample	Dilution_55%	0.55	DMSO	Lycopene	Standard_Development	Run092	Standard_Measurement	Plate_01	Clariostar_Study	MB	Biofoundry_,_London	Linear_Dilution_Pattern_V2	0.138	0.135	0.131	0.127	0.124	0.119	0.116	0.113	0.111	0.108	0.103	0.101	0.098	0.094	0.09	0.088	0.085	0.083	0.082	0.08	0.079	0.078	0.078	0.078	0.078	0.078	0.079	0.08	0.079	0.08	0.081	0.08	0.08	0.08	0.081	0.081
C09	Sample	Dilution_35%	0.35	DMSO	Lycopene	Standard_Development	Run092	Standard_Measurement	Plate_01	Clariostar_Study	MB	Biofoundry_,_London	Linear_Dilution_Pattern_V2	0.128	0.125	0.122	0.118	0.116	0.111	0.107	0.105	0.101	0.098	0.093	0.089	0.087	0.084	0.08	0.077	0.075	0.073	0.071	0.07	0.069	0.068	0.068	0.067	0.067	0.067	0.067	0.068	0.067	0.068	0.069	0.068	0.067	0.067	0.068	0.067
C10	Sample	Dilution_15%	0.15	DMSO	Lycopene	Standard_Development	Run092	Standard_Measurement	Plate_01	Clariostar_Study	MB	Biofoundry_,_London	Linear_Dilution_Pattern_V2	0.118	0.116	0.112	0.108	0.105	0.1	0.096	0.094	0.09	0.087	0.082	0.079	0.076	0.071	0.069	0.066	0.064	0.061	0.06	0.059	0.057	0.057	0.056	0.056	0.056	0.055	0.054	0.055	0.054	0.055	0.055	0.054	0.054	0.053	0.053	0.053
C11	Blank	DMSO_Blank		DMSO		Standard_Development	Run092	Standard_Measurement	Plate_01	Clariostar_Study	MB	Biofoundry_,_London	Linear_Dilution_Pattern_V2	0.116	0.112	0.11	0.106	0.104	0.099	0.095	0.091	0.088	0.083	0.077	0.074	0.072	0.068	0.064	0.062	0.06	0.058	0.056	0.054	0.054	0.053	0.051	0.051	0.05	0.05	0.049	0.049	0.048	0.048	0.048	0.047	0.046	0.046	0.046	0.045
C12	Blank	DMSO_Blank		DMSO		Standard_Development	Run092	Standard_Measurement	Plate_01	Clariostar_Study	MB	Biofoundry_,_London	Linear_Dilution_Pattern_V2	0.113	0.11	0.107	0.103	0.1	0.096	0.091	0.089	0.085	0.081	0.076	0.072	0.069	0.064	0.062	0.059	0.057	0.055	0.053	0.051	0.051	0.049	0.049	0.049	0.048	0.048	0.047	0.047	0.046	0.046	0.046	0.045	0.045	0.044	0.044	0.044
D01	Sample	Dilution_95%	0.95	DMSO	Lycopene	Standard_Development	Run092	Standard_Measurement	Plate_01	Clariostar_Study	MB	Biofoundry_,_London	Linear_Dilution_Pattern_V2	0.165	0.164	0.159	0.155	0.151	0.146	0.142	0.14	0.137	0.134	0.13	0.126	0.123	0.117	0.114	0.112	0.108	0.106	0.104	0.102	0.102	0.1	0.1	0.101	0.101	0.102	0.103	0.104	0.104	0.105	0.106	0.106	0.106	0.107	0.108	0.109
D02	Sample	Dilution_75%	0.75	DMSO	Lycopene	Standard_Development	Run092	Standard_Measurement	Plate_01	Clariostar_Study	MB	Biofoundry_,_London	Linear_Dilution_Pattern_V2	0.154	0.151	0.147	0.143	0.141	0.136	0.131	0.128	0.126	0.123	0.119	0.115	0.112	0.108	0.104	0.102	0.099	0.096	0.095	0.093	0.092	0.091	0.091	0.091	0.091	0.092	0.093	0.094	0.094	0.095	0.096	0.095	0.095	0.096	0.097	0.097
D03	Sample	Dilution_55%	0.55	DMSO	Lycopene	Standard_Development	Run092	Standard_Measurement	Plate_01	Clariostar_Study	MB	Biofoundry_,_London	Linear_Dilution_Pattern_V2	0.141	0.138	0.134	0.13	0.127	0.122	0.118	0.116	0.114	0.111	0.106	0.102	0.1	0.095	0.092	0.09	0.087	0.085	0.084	0.082	0.081	0.079	0.079	0.079	0.08	0.08	0.08	0.081	0.081	0.082	0.082	0.082	0.082	0.082	0.082	0.082
D04	Sample	Dilution_35%	0.35	DMSO	Lycopene	Standard_Development	Run092	Standard_Measurement	Plate_01	Clariostar_Study	MB	Biofoundry_,_London	Linear_Dilution_Pattern_V2	0.129	0.125	0.122	0.119	0.116	0.112	0.106	0.104	0.102	0.098	0.094	0.09	0.088	0.084	0.081	0.078	0.075	0.073	0.072	0.071	0.069	0.069	0.068	0.068	0.068	0.068	0.068	0.068	0.068	0.068	0.069	0.068	0.067	0.068	0.068	0.068
D05	Sample	Dilution_15%	0.15	DMSO	Lycopene	Standard_Development	Run092	Standard_Measurement	Plate_01	Clariostar_Study	MB	Biofoundry_,_London	Linear_Dilution_Pattern_V2	0.118	0.115	0.111	0.107	0.105	0.1	0.096	0.094	0.09	0.087	0.083	0.079	0.076	0.072	0.069	0.067	0.065	0.062	0.061	0.059	0.058	0.057	0.057	0.056	0.057	0.056	0.056	0.056	0.055	0.055	0.055	0.054	0.054	0.054	0.054	0.054
D06	Sample	Dilution_95%	0.95	DMSO	Lycopene	Standard_Development	Run092	Standard_Measurement	Plate_01	Clariostar_Study	MB	Biofoundry_,_London	Linear_Dilution_Pattern_V2	0.161	0.159	0.155	0.151	0.148	0.143	0.139	0.137	0.135	0.132	0.128	0.125	0.122	0.118	0.114	0.111	0.109	0.106	0.104	0.103	0.102	0.101	0.101	0.1	0.101	0.101	0.103	0.105	0.105	0.106	0.107	0.107	0.107	0.108	0.11	0.11
D07	Sample	Dilution_75%	0.75	DMSO	Lycopene	Standard_Development	Run092	Standard_Measurement	Plate_01	Clariostar_Study	MB	Biofoundry_,_London	Linear_Dilution_Pattern_V2	0.151	0.148	0.144	0.14	0.138	0.134	0.13	0.127	0.124	0.121	0.118	0.115	0.111	0.107	0.105	0.101	0.098	0.097	0.095	0.093	0.092	0.091	0.091	0.091	0.091	0.092	0.093	0.093	0.094	0.095	0.096	0.095	0.095	0.096	0.097	0.098
D08	Sample	Dilution_55%	0.55	DMSO	Lycopene	Standard_Development	Run092	Standard_Measurement	Plate_01	Clariostar_Study	MB	Biofoundry_,_London	Linear_Dilution_Pattern_V2	0.145	0.141	0.139	0.134	0.132	0.127	0.123	0.121	0.117	0.114	0.109	0.105	0.103	0.099	0.096	0.092	0.09	0.087	0.086	0.084	0.083	0.082	0.082	0.081	0.082	0.082	0.082	0.083	0.083	0.084	0.085	0.084	0.083	0.084	0.084	0.085
D09	Sample	Dilution_35%	0.35	DMSO	Lycopene	Standard_Development	Run092	Standard_Measurement	Plate_01	Clariostar_Study	MB	Biofoundry_,_London	Linear_Dilution_Pattern_V2	0.131	0.129	0.125	0.12	0.117	0.113	0.11	0.107	0.103	0.101	0.096	0.092	0.088	0.085	0.082	0.079	0.076	0.074	0.072	0.071	0.07	0.069	0.069	0.068	0.068	0.068	0.068	0.069	0.068	0.069	0.069	0.068	0.068	0.068	0.068	0.069
D10	Sample	Dilution_15%	0.15	DMSO	Lycopene	Standard_Development	Run092	Standard_Measurement	Plate_01	Clariostar_Study	MB	Biofoundry_,_London	Linear_Dilution_Pattern_V2	0.119	0.116	0.113	0.11	0.107	0.102	0.097	0.095	0.092	0.088	0.083	0.078	0.076	0.072	0.069	0.066	0.064	0.062	0.06	0.059	0.058	0.057	0.057	0.056	0.056	0.056	0.055	0.056	0.055	0.055	0.055	0.054	0.054	0.053	0.054	0.054
D11	Blank	DMSO_Blank		DMSO		Standard_Development	Run092	Standard_Measurement	Plate_01	Clariostar_Study	MB	Biofoundry_,_London	Linear_Dilution_Pattern_V2	0.117	0.113	0.11	0.106	0.103	0.099	0.094	0.091	0.088	0.084	0.078	0.074	0.071	0.067	0.064	0.061	0.059	0.056	0.054	0.053	0.052	0.051	0.05	0.049	0.049	0.049	0.048	0.048	0.047	0.047	0.047	0.046	0.046	0.045	0.045	0.044
D12	Blank	DMSO_Blank		DMSO		Standard_Development	Run092	Standard_Measurement	Plate_01	Clariostar_Study	MB	Biofoundry_,_London	Linear_Dilution_Pattern_V2	0.118	0.114	0.111	0.107	0.105	0.101	0.096	0.092	0.089	0.084	0.079	0.075	0.071	0.067	0.064	0.061	0.059	0.056	0.054	0.053	0.052	0.051	0.051	0.05	0.049	0.049	0.049	0.048	0.048	0.047	0.047	0.046	0.046	0.046	0.045	0.045
E01	Sample	Dilution_90%	0.9	DMSO	Lycopene	Standard_Development	Run092	Standard_Measurement	Plate_01	Clariostar_Study	MB	Biofoundry_,_London	Linear_Dilution_Pattern_V2	0.165	0.162	0.158	0.153	0.149	0.145	0.14	0.138	0.136	0.132	0.128	0.125	0.121	0.117	0.112	0.11	0.107	0.104	0.102	0.1	0.099	0.098	0.098	0.098	0.1	0.1	0.101	0.102	0.103	0.103	0.104	0.104	0.104	0.104	0.105	0.106
E02	Sample	Dilution_70%	0.7	DMSO	Lycopene	Standard_Development	Run092	Standard_Measurement	Plate_01	Clariostar_Study	MB	Biofoundry_,_London	Linear_Dilution_Pattern_V2	0.164	0.16	0.156	0.151	0.148	0.143	0.138	0.136	0.133	0.131	0.125	0.122	0.119	0.114	0.11	0.107	0.104	0.101	0.1	0.098	0.097	0.096	0.096	0.095	0.096	0.097	0.097	0.098	0.098	0.099	0.099	0.099	0.098	0.099	0.099	0.099
E03	Sample	Dilution_50%	0.5	DMSO	Lycopene	Standard_Development	Run092	Standard_Measurement	Plate_01	Clariostar_Study	MB	Biofoundry_,_London	Linear_Dilution_Pattern_V2	0.139	0.136	0.133	0.129	0.125	0.12	0.116	0.114	0.112	0.109	0.104	0.1	0.098	0.093	0.09	0.089	0.086	0.083	0.082	0.079	0.078	0.078	0.077	0.077	0.077	0.078	0.078	0.079	0.079	0.08	0.08	0.08	0.079	0.079	0.08	0.08
E04	Sample	Dilution_30%	0.3	DMSO	Lycopene	Standard_Development	Run092	Standard_Measurement	Plate_01	Clariostar_Study	MB	Biofoundry_,_London	Linear_Dilution_Pattern_V2	0.129	0.125	0.121	0.117	0.114	0.11	0.106	0.103	0.1	0.097	0.092	0.088	0.086	0.082	0.079	0.076	0.074	0.072	0.07	0.069	0.068	0.067	0.066	0.066	0.066	0.066	0.065	0.066	0.066	0.067	0.067	0.066	0.066	0.066	0.065	0.065
E05	Sample	Dilution_10%	0.1	DMSO	Lycopene	Standard_Development	Run092	Standard_Measurement	Plate_01	Clariostar_Study	MB	Biofoundry_,_London	Linear_Dilution_Pattern_V2	0.115	0.112	0.109	0.105	0.102	0.098	0.093	0.091	0.087	0.084	0.08	0.076	0.074	0.07	0.066	0.064	0.062	0.06	0.059	0.057	0.056	0.054	0.055	0.055	0.054	0.054	0.053	0.053	0.052	0.053	0.053	0.052	0.051	0.051	0.051	0.05
E06	Sample	Dilution_90%	0.9	DMSO	Lycopene	Standard_Development	Run092	Standard_Measurement	Plate_01	Clariostar_Study	MB	Biofoundry_,_London	Linear_Dilution_Pattern_V2	0.16	0.157	0.153	0.149	0.146	0.141	0.137	0.135	0.132	0.13	0.126	0.123	0.12	0.115	0.113	0.11	0.107	0.104	0.103	0.101	0.1	0.099	0.099	0.099	0.1	0.101	0.101	0.102	0.103	0.104	0.105	0.104	0.104	0.105	0.106	0.107
E07	Sample	Dilution_70%	0.7	DMSO	Lycopene	Standard_Development	Run092	Standard_Measurement	Plate_01	Clariostar_Study	MB	Biofoundry_,_London	Linear_Dilution_Pattern_V2	0.152	0.149	0.146	0.142	0.138	0.134	0.129	0.127	0.125	0.122	0.118	0.115	0.113	0.109	0.105	0.103	0.099	0.096	0.096	0.094	0.093	0.091	0.092	0.092	0.092	0.092	0.093	0.095	0.094	0.095	0.095	0.095	0.095	0.096	0.096	0.097
E08	Sample	Dilution_50%	0.5	DMSO	Lycopene	Standard_Development	Run092	Standard_Measurement	Plate_01	Clariostar_Study	MB	Biofoundry_,_London	Linear_Dilution_Pattern_V2	0.138	0.135	0.131	0.127	0.124	0.12	0.115	0.113	0.11	0.108	0.103	0.099	0.097	0.092	0.089	0.086	0.084	0.081	0.08	0.078	0.077	0.076	0.076	0.075	0.076	0.076	0.076	0.077	0.077	0.077	0.078	0.077	0.077	0.077	0.079	0.078
E09	Sample	Dilution_30%	0.3	DMSO	Lycopene	Standard_Development	Run092	Standard_Measurement	Plate_01	Clariostar_Study	MB	Biofoundry_,_London	Linear_Dilution_Pattern_V2	0.129	0.126	0.122	0.118	0.114	0.11	0.105	0.103	0.1	0.097	0.093	0.089	0.087	0.082	0.078	0.076	0.073	0.071	0.07	0.068	0.067	0.066	0.065	0.065	0.065	0.065	0.065	0.065	0.065	0.065	0.066	0.065	0.065	0.065	0.065	0.064
E10	Sample	Dilution_10%	0.1	DMSO	Lycopene	Standard_Development	Run092	Standard_Measurement	Plate_01	Clariostar_Study	MB	Biofoundry_,_London	Linear_Dilution_Pattern_V2	0.121	0.118	0.114	0.109	0.106	0.102	0.098	0.094	0.091	0.087	0.082	0.078	0.076	0.072	0.068	0.065	0.063	0.06	0.059	0.057	0.056	0.055	0.055	0.055	0.054	0.054	0.054	0.054	0.053	0.053	0.053	0.052	0.052	0.051	0.051	0.051
E11	Blank	DMSO_Blank		DMSO		Standard_Development	Run092	Standard_Measurement	Plate_01	Clariostar_Study	MB	Biofoundry_,_London	Linear_Dilution_Pattern_V2	0.118	0.114	0.11	0.106	0.103	0.098	0.094	0.091	0.087	0.084	0.078	0.074	0.071	0.066	0.062	0.06	0.058	0.055	0.054	0.052	0.051	0.051	0.05	0.049	0.049	0.048	0.047	0.047	0.047	0.047	0.047	0.046	0.044	0.045	0.045	0.044
E12	Blank	DMSO_Blank		DMSO		Standard_Development	Run092	Standard_Measurement	Plate_01	Clariostar_Study	MB	Biofoundry_,_London	Linear_Dilution_Pattern_V2	0.119	0.115	0.111	0.108	0.104	0.1	0.096	0.092	0.088	0.084	0.078	0.074	0.071	0.067	0.064	0.061	0.059	0.057	0.055	0.053	0.052	0.051	0.051	0.05	0.05	0.049	0.049	0.048	0.047	0.048	0.048	0.046	0.046	0.046	0.046	0.046
F01	Sample	Dilution_90%	0.9	DMSO	Lycopene	Standard_Development	Run092	Standard_Measurement	Plate_01	Clariostar_Study	MB	Biofoundry_,_London	Linear_Dilution_Pattern_V2	0.167	0.163	0.16	0.155	0.152	0.147	0.142	0.139	0.137	0.134	0.129	0.124	0.121	0.116	0.112	0.109	0.106	0.104	0.102	0.1	0.1	0.098	0.098	0.098	0.099	0.1	0.1	0.102	0.102	0.103	0.104	0.104	0.103	0.104	0.105	0.106
F02	Sample	Dilution_70%	0.7	DMSO	Lycopene	Standard_Development	Run092	Standard_Measurement	Plate_01	Clariostar_Study	MB	Biofoundry_,_London	Linear_Dilution_Pattern_V2	0.154	0.151	0.148	0.143	0.139	0.134	0.13	0.128	0.125	0.122	0.117	0.114	0.111	0.106	0.102	0.1	0.097	0.094	0.092	0.091	0.09	0.089	0.089	0.088	0.088	0.089	0.089	0.09	0.091	0.092	0.092	0.092	0.092	0.092	0.093	0.093
F03	Sample	Dilution_50%	0.5	DMSO	Lycopene	Standard_Development	Run092	Standard_Measurement	Plate_01	Clariostar_Study	MB	Biofoundry_,_London	Linear_Dilution_Pattern_V2	0.139	0.136	0.133	0.129	0.127	0.123	0.118	0.115	0.113	0.109	0.104	0.1	0.098	0.094	0.092	0.088	0.085	0.083	0.082	0.08	0.079	0.078	0.078	0.078	0.078	0.078	0.078	0.079	0.079	0.079	0.079	0.079	0.079	0.079	0.08	0.08
F04	Sample	Dilution_30%	0.3	DMSO	Lycopene	Standard_Development	Run092	Standard_Measurement	Plate_01	Clariostar_Study	MB	Biofoundry_,_London	Linear_Dilution_Pattern_V2	0.124	0.122	0.118	0.114	0.112	0.107	0.103	0.101	0.098	0.095	0.09	0.086	0.084	0.081	0.078	0.075	0.072	0.07	0.069	0.068	0.066	0.065	0.065	0.065	0.065	0.064	0.064	0.065	0.065	0.065	0.064	0.065	0.064	0.064	0.064	0.064
F05	Sample	Dilution_10%	0.1	DMSO	Lycopene	Standard_Development	Run092	Standard_Measurement	Plate_01	Clariostar_Study	MB	Biofoundry_,_London	Linear_Dilution_Pattern_V2	0.115	0.111	0.109	0.106	0.103	0.099	0.095	0.092	0.088	0.085	0.08	0.076	0.074	0.071	0.068	0.065	0.063	0.061	0.06	0.058	0.057	0.056	0.056	0.055	0.054	0.054	0.054	0.054	0.053	0.053	0.053	0.052	0.052	0.052	0.052	0.051
F06	Sample	Dilution_90%	0.9	DMSO	Lycopene	Standard_Development	Run092	Standard_Measurement	Plate_01	Clariostar_Study	MB	Biofoundry_,_London	Linear_Dilution_Pattern_V2	0.16	0.156	0.153	0.148	0.144	0.14	0.137	0.134	0.133	0.13	0.126	0.122	0.12	0.116	0.112	0.11	0.107	0.105	0.103	0.101	0.101	0.1	0.1	0.1	0.1	0.101	0.102	0.103	0.104	0.105	0.106	0.105	0.105	0.106	0.107	0.108
F07	Sample	Dilution_70%	0.7	DMSO	Lycopene	Standard_Development	Run092	Standard_Measurement	Plate_01	Clariostar_Study	MB	Biofoundry_,_London	Linear_Dilution_Pattern_V2	0.148	0.145	0.141	0.137	0.134	0.129	0.125	0.123	0.121	0.119	0.115	0.112	0.109	0.105	0.102	0.099	0.097	0.094	0.092	0.091	0.09	0.089	0.088	0.088	0.089	0.09	0.09	0.091	0.092	0.092	0.093	0.093	0.092	0.093	0.094	0.095
F08	Sample	Dilution_50%	0.5	DMSO	Lycopene	Standard_Development	Run092	Standard_Measurement	Plate_01	Clariostar_Study	MB	Biofoundry_,_London	Linear_Dilution_Pattern_V2	0.137	0.135	0.131	0.127	0.124	0.12	0.116	0.113	0.111	0.108	0.104	0.101	0.098	0.094	0.09	0.088	0.085	0.083	0.081	0.08	0.078	0.077	0.077	0.077	0.077	0.077	0.078	0.079	0.079	0.08	0.08	0.079	0.079	0.08	0.08	0.08
F09	Sample	Dilution_30%	0.3	DMSO	Lycopene	Standard_Development	Run092	Standard_Measurement	Plate_01	Clariostar_Study	MB	Biofoundry_,_London	Linear_Dilution_Pattern_V2	0.128	0.125	0.121	0.117	0.113	0.11	0.104	0.103	0.1	0.097	0.092	0.089	0.086	0.082	0.079	0.076	0.074	0.072	0.07	0.068	0.067	0.066	0.066	0.066	0.066	0.065	0.065	0.066	0.065	0.066	0.066	0.065	0.065	0.064	0.065	0.064
F10	Sample	Dilution_10%	0.1	DMSO	Lycopene	Standard_Development	Run092	Standard_Measurement	Plate_01	Clariostar_Study	MB	Biofoundry_,_London	Linear_Dilution_Pattern_V2	0.117	0.114	0.111	0.106	0.103	0.099	0.095	0.092	0.089	0.085	0.081	0.077	0.074	0.07	0.067	0.065	0.063	0.06	0.058	0.057	0.056	0.055	0.055	0.054	0.054	0.053	0.054	0.053	0.053	0.053	0.053	0.052	0.051	0.051	0.051	0.051
F11	Blank	DMSO		DMSO		Standard_Development	Run092	Standard_Measurement	Plate_01	Clariostar_Study	MB	Biofoundry_,_London	Linear_Dilution_Pattern_V2	0.115	0.111	0.108	0.104	0.101	0.096	0.091	0.088	0.085	0.08	0.076	0.072	0.069	0.065	0.061	0.059	0.057	0.055	0.053	0.052	0.05	0.049	0.049	0.049	0.048	0.048	0.047	0.047	0.046	0.046	0.046	0.045	0.044	0.044	0.044	0.043
F12	Blank	DMSO		DMSO		Standard_Development	Run092	Standard_Measurement	Plate_01	Clariostar_Study	MB	Biofoundry_,_London	Linear_Dilution_Pattern_V2	0.116	0.113	0.109	0.104	0.101	0.097	0.092	0.089	0.086	0.082	0.077	0.073	0.07	0.065	0.062	0.06	0.057	0.055	0.053	0.051	0.051	0.05	0.049	0.049	0.048	0.048	0.048	0.047	0.046	0.046	0.046	0.045	0.044	0.044	0.044	0.043
G01	Sample	Dilution_85%	0.85	DMSO	Lycopene	Standard_Development	Run092	Standard_Measurement	Plate_01	Clariostar_Study	MB	Biofoundry_,_London	Linear_Dilution_Pattern_V2	0.164	0.161	0.157	0.153	0.149	0.144	0.14	0.137	0.134	0.132	0.127	0.124	0.12	0.115	0.112	0.109	0.105	0.103	0.101	0.1	0.098	0.097	0.097	0.097	0.098	0.098	0.099	0.1	0.1	0.102	0.102	0.102	0.102	0.102	0.104	0.104
G02	Sample	Dilution_65%	0.65	DMSO	Lycopene	Standard_Development	Run092	Standard_Measurement	Plate_01	Clariostar_Study	MB	Biofoundry_,_London	Linear_Dilution_Pattern_V2	0.152	0.148	0.145	0.14	0.137	0.133	0.128	0.126	0.124	0.12	0.116	0.112	0.11	0.105	0.101	0.098	0.096	0.093	0.092	0.09	0.089	0.088	0.088	0.088	0.088	0.088	0.089	0.09	0.09	0.091	0.091	0.09	0.09	0.091	0.092	0.092
G03	Sample	Dilution_45%	0.45	DMSO	Lycopene	Standard_Development	Run092	Standard_Measurement	Plate_01	Clariostar_Study	MB	Biofoundry_,_London	Linear_Dilution_Pattern_V2	0.134	0.13	0.127	0.123	0.12	0.115	0.112	0.109	0.106	0.102	0.098	0.094	0.092	0.088	0.085	0.082	0.08	0.077	0.076	0.075	0.074	0.073	0.072	0.072	0.072	0.072	0.072	0.072	0.073	0.073	0.074	0.073	0.073	0.073	0.074	0.074
G04	Sample	Dilution_25%	0.25	DMSO	Lycopene	Standard_Development	Run092	Standard_Measurement	Plate_01	Clariostar_Study	MB	Biofoundry_,_London	Linear_Dilution_Pattern_V2	0.123	0.119	0.115	0.112	0.108	0.104	0.1	0.098	0.095	0.092	0.087	0.084	0.081	0.077	0.074	0.071	0.069	0.067	0.065	0.064	0.063	0.062	0.061	0.061	0.061	0.061	0.061	0.061	0.06	0.061	0.061	0.061	0.06	0.06	0.06	0.06
G05	Sample	Dilution_05%	0.0499999999999999	DMSO	Lycopene	Standard_Development	Run092	Standard_Measurement	Plate_01	Clariostar_Study	MB	Biofoundry_,_London	Linear_Dilution_Pattern_V2	0.115	0.113	0.109	0.105	0.101	0.098	0.093	0.09	0.087	0.084	0.079	0.076	0.074	0.07	0.067	0.065	0.062	0.06	0.058	0.057	0.056	0.054	0.055	0.054	0.054	0.053	0.053	0.053	0.052	0.052	0.052	0.051	0.05	0.05	0.049	0.049
G06	Sample	Dilution_85%	0.85	DMSO	Lycopene	Standard_Development	Run092	Standard_Measurement	Plate_01	Clariostar_Study	MB	Biofoundry_,_London	Linear_Dilution_Pattern_V2	0.16	0.156	0.153	0.149	0.146	0.141	0.137	0.135	0.133	0.13	0.127	0.124	0.12	0.116	0.113	0.11	0.107	0.104	0.103	0.101	0.1	0.099	0.099	0.1	0.1	0.1	0.101	0.102	0.103	0.104	0.104	0.104	0.104	0.104	0.105	0.107
G07	Sample	Dilution_65%	0.65	DMSO	Lycopene	Standard_Development	Run092	Standard_Measurement	Plate_01	Clariostar_Study	MB	Biofoundry_,_London	Linear_Dilution_Pattern_V2	0.149	0.146	0.142	0.138	0.134	0.13	0.125	0.124	0.122	0.119	0.115	0.112	0.109	0.104	0.101	0.099	0.097	0.094	0.092	0.09	0.089	0.088	0.088	0.088	0.088	0.089	0.089	0.09	0.09	0.091	0.092	0.091	0.09	0.091	0.092	0.092
G08	Sample	Dilution_45%	0.45	DMSO	Lycopene	Standard_Development	Run092	Standard_Measurement	Plate_01	Clariostar_Study	MB	Biofoundry_,_London	Linear_Dilution_Pattern_V2	0.141	0.137	0.134	0.129	0.127	0.122	0.118	0.115	0.113	0.109	0.105	0.102	0.099	0.095	0.092	0.089	0.086	0.084	0.082	0.08	0.08	0.079	0.078	0.077	0.078	0.078	0.078	0.079	0.078	0.08	0.079	0.079	0.079	0.079	0.079	0.079
G09	Sample	Dilution_25%	0.25	DMSO	Lycopene	Standard_Development	Run092	Standard_Measurement	Plate_01	Clariostar_Study	MB	Biofoundry_,_London	Linear_Dilution_Pattern_V2	0.127	0.124	0.12	0.115	0.111	0.107	0.102	0.1	0.097	0.095	0.09	0.087	0.084	0.079	0.076	0.073	0.071	0.068	0.067	0.065	0.065	0.064	0.063	0.063	0.063	0.063	0.063	0.063	0.062	0.063	0.063	0.063	0.062	0.062	0.061	0.061
G10	Sample	Dilution_05%	0.0499999999999999	DMSO	Lycopene	Standard_Development	Run092	Standard_Measurement	Plate_01	Clariostar_Study	MB	Biofoundry_,_London	Linear_Dilution_Pattern_V2	0.121	0.117	0.114	0.111	0.107	0.102	0.098	0.095	0.092	0.088	0.083	0.08	0.077	0.073	0.069	0.067	0.065	0.063	0.061	0.059	0.058	0.057	0.056	0.056	0.055	0.055	0.054	0.054	0.053	0.054	0.053	0.053	0.052	0.052	0.052	0.051
G11	Blank	DMSO_Blank		DMSO		Standard_Development	Run092	Standard_Measurement	Plate_01	Clariostar_Study	MB	Biofoundry_,_London	Linear_Dilution_Pattern_V2	0.118	0.113	0.11	0.106	0.103	0.098	0.094	0.09	0.087	0.083	0.077	0.074	0.071	0.067	0.064	0.062	0.059	0.057	0.055	0.053	0.053	0.051	0.051	0.05	0.05	0.05	0.049	0.049	0.048	0.048	0.048	0.047	0.046	0.045	0.045	0.045
G12	Blank	DMSO_Blank		DMSO		Standard_Development	Run092	Standard_Measurement	Plate_01	Clariostar_Study	MB	Biofoundry_,_London	Linear_Dilution_Pattern_V2	0.117	0.113	0.11	0.107	0.103	0.098	0.094	0.091	0.087	0.082	0.077	0.072	0.07	0.065	0.062	0.059	0.056	0.054	0.052	0.051	0.05	0.049	0.048	0.047	0.047	0.047	0.046	0.046	0.045	0.045	0.045	0.044	0.044	0.043	0.043	0.043
H01	Sample	Dilution_85%	0.85	DMSO	Lycopene	Standard_Development	Run092	Standard_Measurement	Plate_01	Clariostar_Study	MB	Biofoundry_,_London	Linear_Dilution_Pattern_V2	0.169	0.166	0.162	0.157	0.153	0.148	0.144	0.14	0.137	0.134	0.128	0.124	0.12	0.115	0.11	0.107	0.103	0.101	0.1	0.097	0.097	0.095	0.095	0.096	0.096	0.097	0.097	0.098	0.098	0.1	0.1	0.1	0.101	0.101	0.102	0.103
H02	Sample	Dilution_65%	0.65	DMSO	Lycopene	Standard_Development	Run092	Standard_Measurement	Plate_01	Clariostar_Study	MB	Biofoundry_,_London	Linear_Dilution_Pattern_V2	0.16	0.156	0.153	0.148	0.145	0.14	0.136	0.133	0.129	0.127	0.121	0.117	0.114	0.109	0.105	0.102	0.099	0.096	0.095	0.093	0.092	0.091	0.09	0.09	0.09	0.091	0.091	0.092	0.092	0.093	0.093	0.093	0.093	0.093	0.094	0.095
H03	Sample	Dilution_45%	0.45	DMSO	Lycopene	Standard_Development	Run092	Standard_Measurement	Plate_01	Clariostar_Study	MB	Biofoundry_,_London	Linear_Dilution_Pattern_V2	0.135	0.132	0.128	0.124	0.121	0.116	0.111	0.11	0.107	0.103	0.099	0.096	0.093	0.089	0.085	0.083	0.08	0.078	0.077	0.075	0.074	0.073	0.073	0.072	0.073	0.074	0.073	0.073	0.073	0.074	0.074	0.073	0.073	0.073	0.074	0.073
H04	Sample	Dilution_25%	0.25	DMSO	Lycopene	Standard_Development	Run092	Standard_Measurement	Plate_01	Clariostar_Study	MB	Biofoundry_,_London	Linear_Dilution_Pattern_V2	0.128	0.124	0.121	0.117	0.114	0.11	0.105	0.102	0.099	0.095	0.09	0.085	0.082	0.077	0.074	0.072	0.07	0.067	0.066	0.064	0.063	0.062	0.062	0.061	0.061	0.061	0.06	0.061	0.06	0.061	0.061	0.06	0.06	0.06	0.06	0.06
H05	Sample	Dilution_05%	0.0499999999999999	DMSO	Lycopene	Standard_Development	Run092	Standard_Measurement	Plate_01	Clariostar_Study	MB	Biofoundry_,_London	Linear_Dilution_Pattern_V2	0.115	0.111	0.108	0.104	0.101	0.097	0.092	0.09	0.086	0.083	0.077	0.074	0.072	0.067	0.064	0.062	0.059	0.057	0.056	0.053	0.054	0.052	0.051	0.051	0.051	0.051	0.05	0.05	0.05	0.05	0.05	0.049	0.048	0.048	0.048	0.047
H06	Sample	Dilution_85%	0.85	DMSO	Lycopene	Standard_Development	Run092	Standard_Measurement	Plate_01	Clariostar_Study	MB	Biofoundry_,_London	Linear_Dilution_Pattern_V2	0.159	0.155	0.152	0.148	0.144	0.14	0.134	0.133	0.13	0.128	0.124	0.121	0.118	0.114	0.11	0.107	0.104	0.101	0.1	0.098	0.097	0.096	0.096	0.096	0.097	0.097	0.097	0.098	0.099	0.101	0.101	0.101	0.101	0.102	0.102	0.102
H07	Sample	Dilution_65%	0.65	DMSO	Lycopene	Standard_Development	Run092	Standard_Measurement	Plate_01	Clariostar_Study	MB	Biofoundry_,_London	Linear_Dilution_Pattern_V2	0.148	0.145	0.141	0.137	0.134	0.13	0.125	0.123	0.12	0.118	0.113	0.11	0.107	0.103	0.1	0.097	0.094	0.091	0.09	0.088	0.088	0.086	0.086	0.085	0.086	0.087	0.087	0.088	0.088	0.089	0.089	0.089	0.089	0.089	0.09	0.091
H08	Sample	Dilution_45%	0.45	DMSO	Lycopene	Standard_Development	Run092	Standard_Measurement	Plate_01	Clariostar_Study	MB	Biofoundry_,_London	Linear_Dilution_Pattern_V2	0.142	0.138	0.134	0.129	0.126	0.121	0.116	0.114	0.111	0.108	0.104	0.1	0.096	0.091	0.087	0.084	0.082	0.079	0.078	0.076	0.074	0.073	0.073	0.073	0.074	0.074	0.073	0.074	0.074	0.074	0.074	0.074	0.073	0.074	0.074	0.073
H09	Sample	Dilution_25%	0.25	DMSO	Lycopene	Standard_Development	Run092	Standard_Measurement	Plate_01	Clariostar_Study	MB	Biofoundry_,_London	Linear_Dilution_Pattern_V2	0.131	0.128	0.124	0.12	0.117	0.112	0.107	0.104	0.101	0.097	0.092	0.087	0.085	0.081	0.078	0.075	0.072	0.069	0.068	0.066	0.065	0.064	0.063	0.063	0.063	0.063	0.062	0.063	0.063	0.063	0.063	0.062	0.061	0.062	0.062	0.061
H10	Sample	Dilution_05%	0.0499999999999999	DMSO	Lycopene	Standard_Development	Run092	Standard_Measurement	Plate_01	Clariostar_Study	MB	Biofoundry_,_London	Linear_Dilution_Pattern_V2	0.122	0.118	0.114	0.11	0.107	0.102	0.097	0.094	0.091	0.088	0.082	0.078	0.075	0.071	0.067	0.065	0.063	0.06	0.058	0.056	0.055	0.053	0.054	0.053	0.053	0.052	0.052	0.051	0.051	0.051	0.051	0.05	0.049	0.049	0.049	0.048
H11	Blank	DMSO_Blank		DMSO		Standard_Development	Run092	Standard_Measurement	Plate_01	Clariostar_Study	MB	Biofoundry_,_London	Linear_Dilution_Pattern_V2	0.116	0.113	0.108	0.104	0.101	0.097	0.092	0.089	0.086	0.082	0.077	0.073	0.071	0.066	0.063	0.061	0.059	0.056	0.055	0.053	0.052	0.051	0.05	0.05	0.049	0.049	0.048	0.048	0.047	0.047	0.047	0.046	0.046	0.046	0.045	0.044
H12	Blank	DMSO_Blank		DMSO		Standard_Development	Run092	Standard_Measurement	Plate_01	Clariostar_Study	MB	Biofoundry_,_London	Linear_Dilution_Pattern_V2	0.134	0.131	0.127	0.122	0.119	0.113	0.109	0.105	0.1	0.096	0.09	0.085	0.081	0.075	0.072	0.068	0.065	0.062	0.06	0.06	0.058	0.057	0.056	0.056	0.056	0.055	0.054	0.054	0.053	0.053	0.053	0.052	0.051	0.051	0.051	0.05
A01	Sample	Dilution_100%	1.0	DMSO	Lycopene	Standard_Development	Run092	Standard_Measurement	Plate_01	Clariostar_Study	MB	Biofoundry_,_London	Linear_Dilution_Pattern_V2	0.17	0.168	0.163	0.159	0.155	0.15	0.146	0.143	0.141	0.138	0.133	0.129	0.125	0.12	0.117	0.114	0.111	0.108	0.106	0.105	0.104	0.103	0.102	0.103	0.104	0.104	0.105	0.106	0.108	0.109	0.109	0.109	0.109	0.11	0.111	0.112
A02	Sample	Dilution_80%	0.8	DMSO	Lycopene	Standard_Development	Run092	Standard_Measurement	Plate_01	Clariostar_Study	MB	Biofoundry_,_London	Linear_Dilution_Pattern_V2	0.159	0.155	0.151	0.147	0.144	0.14	0.135	0.133	0.13	0.127	0.122	0.119	0.115	0.111	0.107	0.104	0.102	0.1	0.098	0.096	0.095	0.095	0.093	0.093	0.095	0.095	0.095	0.097	0.097	0.099	0.098	0.098	0.098	0.099	0.1	0.1
A03	Sample	Dilution_60%	0.6	DMSO	Lycopene	Standard_Development	Run092	Standard_Measurement	Plate_01	Clariostar_Study	MB	Biofoundry_,_London	Linear_Dilution_Pattern_V2	0.142	0.139	0.136	0.132	0.128	0.124	0.12	0.118	0.115	0.111	0.107	0.103	0.1	0.096	0.092	0.089	0.087	0.085	0.083	0.082	0.081	0.08	0.08	0.079	0.08	0.08	0.08	0.081	0.082	0.082	0.082	0.082	0.082	0.083	0.083	0.084
A04	Sample	Dilution_40%	0.4	DMSO	Lycopene	Standard_Development	Run092	Standard_Measurement	Plate_01	Clariostar_Study	MB	Biofoundry_,_London	Linear_Dilution_Pattern_V2	0.133	0.13	0.126	0.122	0.118	0.114	0.11	0.108	0.105	0.101	0.096	0.093	0.089	0.085	0.082	0.079	0.077	0.076	0.073	0.072	0.071	0.07	0.069	0.07	0.07	0.069	0.069	0.07	0.07	0.071	0.07	0.07	0.07	0.07	0.07	0.07
A05	Sample	Dilution_20%	0.2	DMSO	Lycopene	Standard_Development	Run092	Standard_Measurement	Plate_01	Clariostar_Study	MB	Biofoundry_,_London	Linear_Dilution_Pattern_V2	0.126	0.122	0.118	0.115	0.111	0.106	0.102	0.1	0.096	0.092	0.087	0.083	0.078	0.075	0.071	0.068	0.066	0.065	0.062	0.061	0.06	0.059	0.058	0.058	0.058	0.058	0.057	0.057	0.057	0.057	0.057	0.057	0.056	0.056	0.056	0.055
A06	Sample	Dilution_100%	1.0	DMSO	Lycopene	Standard_Development	Run092	Standard_Measurement	Plate_01	Clariostar_Study	MB	Biofoundry_,_London	Linear_Dilution_Pattern_V2	0.162	0.158	0.155	0.15	0.146	0.143	0.139	0.136	0.134	0.131	0.127	0.124	0.119	0.116	0.113	0.109	0.107	0.105	0.102	0.101	0.1	0.099	0.099	0.1	0.101	0.101	0.102	0.103	0.104	0.105	0.105	0.106	0.106	0.107	0.108	0.109
A07	Sample	Dilution_80%	0.8	DMSO	Lycopene	Standard_Development	Run092	Standard_Measurement	Plate_01	Clariostar_Study	MB	Biofoundry_,_London	Linear_Dilution_Pattern_V2	0.159	0.154	0.15	0.146	0.142	0.137	0.133	0.132	0.128	0.124	0.12	0.117	0.113	0.108	0.104	0.101	0.099	0.097	0.095	0.093	0.092	0.091	0.09	0.091	0.092	0.092	0.092	0.093	0.094	0.095	0.095	0.095	0.095	0.096	0.096	0.097
A08	Sample	Dilution_60%	0.6	DMSO	Lycopene	Standard_Development	Run092	Standard_Measurement	Plate_01	Clariostar_Study	MB	Biofoundry_,_London	Linear_Dilution_Pattern_V2	0.145	0.141	0.137	0.134	0.13	0.125	0.121	0.119	0.116	0.113	0.108	0.105	0.1	0.097	0.093	0.09	0.088	0.086	0.084	0.082	0.081	0.081	0.08	0.08	0.081	0.081	0.081	0.081	0.082	0.083	0.082	0.083	0.083	0.083	0.083	0.083
A09	Sample	Dilution_40%	0.4	DMSO	Lycopene	Standard_Development	Run092	Standard_Measurement	Plate_01	Clariostar_Study	MB	Biofoundry_,_London	Linear_Dilution_Pattern_V2	0.136	0.132	0.128	0.124	0.12	0.116	0.111	0.109	0.106	0.103	0.098	0.094	0.09	0.087	0.083	0.08	0.078	0.076	0.074	0.072	0.072	0.071	0.07	0.07	0.07	0.07	0.07	0.07	0.071	0.071	0.07	0.071	0.07	0.07	0.07	0.07
A10	Sample	Dilution_20%	0.2	DMSO	Lycopene	Standard_Development	Run092	Standard_Measurement	Plate_01	Clariostar_Study	MB	Biofoundry_,_London	Linear_Dilution_Pattern_V2	0.127	0.124	0.12	0.115	0.112	0.108	0.103	0.1	0.097	0.093	0.087	0.083	0.079	0.075	0.072	0.069	0.066	0.064	0.062	0.06	0.06	0.059	0.058	0.058	0.058	0.058	0.057	0.057	0.057	0.057	0.057	0.056	0.056	0.056	0.055	0.055
A11	Blank	DMSO_Blank		DMSO		Standard_Development	Run092	Standard_Measurement	Plate_01	Clariostar_Study	MB	Biofoundry_,_London	Linear_Dilution_Pattern_V2	0.126	0.121	0.117	0.113	0.109	0.104	0.099	0.096	0.093	0.088	0.082	0.078	0.073	0.069	0.066	0.063	0.06	0.058	0.056	0.054	0.054	0.052	0.051	0.051	0.052	0.05	0.05	0.05	0.049	0.049	0.048	0.048	0.047	0.047	0.046	0.046
A12	Blank	DMSO_Blank		DMSO		Standard_Development	Run092	Standard_Measurement	Plate_01	Clariostar_Study	MB	Biofoundry_,_London	Linear_Dilution_Pattern_V2	0.122	0.118	0.114	0.11	0.107	0.102	0.097	0.094	0.09	0.086	0.081	0.076	0.073	0.069	0.065	0.062	0.059	0.058	0.056	0.055	0.054	0.052	0.051	0.051	0.051	0.049	0.05	0.049	0.049	0.049	0.048	0.048	0.048	0.047	0.046	0.046
B01	Sample	Dilution_100%	1.0	DMSO	Lycopene	Standard_Development	Run092	Standard_Measurement	Plate_01	Clariostar_Study	MB	Biofoundry_,_London	Linear_Dilution_Pattern_V2	0.17	0.166	0.161	0.157	0.153	0.148	0.144	0.142	0.14	0.137	0.133	0.129	0.124	0.119	0.115	0.112	0.11	0.108	0.105	0.104	0.103	0.102	0.101	0.102	0.103	0.104	0.104	0.105	0.107	0.108	0.108	0.108	0.109	0.11	0.11	0.111
B02	Sample	Dilution_80%	0.8	DMSO	Lycopene	Standard_Development	Run092	Standard_Measurement	Plate_01	Clariostar_Study	MB	Biofoundry_,_London	Linear_Dilution_Pattern_V2	0.156	0.151	0.148	0.144	0.141	0.136	0.132	0.13	0.128	0.124	0.12	0.116	0.112	0.109	0.105	0.102	0.1	0.098	0.096	0.094	0.093	0.092	0.092	0.092	0.093	0.093	0.094	0.095	0.096	0.096	0.096	0.097	0.097	0.098	0.098	0.099
B03	Sample	Dilution_60%	0.6	DMSO	Lycopene	Standard_Development	Run092	Standard_Measurement	Plate_01	Clariostar_Study	MB	Biofoundry_,_London	Linear_Dilution_Pattern_V2	0.143	0.14	0.136	0.132	0.128	0.124	0.12	0.118	0.115	0.113	0.108	0.104	0.101	0.097	0.093	0.091	0.088	0.087	0.084	0.083	0.082	0.083	0.081	0.081	0.082	0.082	0.082	0.083	0.084	0.084	0.084	0.084	0.084	0.085	0.084	0.085
B04	Sample	Dilution_40%	0.4	DMSO	Lycopene	Standard_Development	Run092	Standard_Measurement	Plate_01	Clariostar_Study	MB	Biofoundry_,_London	Linear_Dilution_Pattern_V2	0.131	0.127	0.124	0.119	0.116	0.112	0.108	0.106	0.103	0.1	0.095	0.091	0.088	0.085	0.081	0.078	0.076	0.075	0.073	0.071	0.071	0.07	0.069	0.069	0.069	0.069	0.069	0.069	0.07	0.07	0.07	0.07	0.07	0.07	0.07	0.07
B05	Sample	Dilution_20%	0.2	DMSO	Lycopene	Standard_Development	Run092	Standard_Measurement	Plate_01	Clariostar_Study	MB	Biofoundry_,_London	Linear_Dilution_Pattern_V2	0.12	0.116	0.113	0.109	0.106	0.102	0.098	0.095	0.092	0.088	0.084	0.081	0.076	0.074	0.07	0.067	0.065	0.064	0.061	0.061	0.06	0.059	0.058	0.058	0.058	0.057	0.057	0.057	0.057	0.058	0.057	0.057	0.057	0.057	0.056	0.055
B06	Sample	Dilution_100%	1.0	DMSO	Lycopene	Standard_Development	Run092	Standard_Measurement	Plate_01	Clariostar_Study	MB	Biofoundry_,_London	Linear_Dilution_Pattern_V2	0.163	0.16	0.155	0.151	0.149	0.143	0.14	0.138	0.135	0.133	0.129	0.125	0.122	0.118	0.114	0.111	0.109	0.107	0.104	0.102	0.102	0.101	0.1	0.101	0.102	0.103	0.103	0.104	0.106	0.107	0.107	0.108	0.108	0.109	0.109	0.111
B07	Sample	Dilution_80%	0.8	DMSO	Lycopene	Standard_Development	Run092	Standard_Measurement	Plate_01	Clariostar_Study	MB	Biofoundry_,_London	Linear_Dilution_Pattern_V2	0.154	0.15	0.147	0.143	0.139	0.135	0.131	0.129	0.126	0.123	0.12	0.117	0.113	0.11	0.106	0.103	0.101	0.1	0.097	0.096	0.095	0.094	0.093	0.094	0.094	0.095	0.096	0.096	0.097	0.098	0.098	0.098	0.099	0.099	0.099	0.1
B08	Sample	Dilution_60%	0.6	DMSO	Lycopene	Standard_Development	Run092	Standard_Measurement	Plate_01	Clariostar_Study	MB	Biofoundry_,_London	Linear_Dilution_Pattern_V2	0.144	0.141	0.137	0.132	0.129	0.125	0.121	0.118	0.116	0.113	0.108	0.105	0.102	0.098	0.094	0.091	0.09	0.087	0.085	0.083	0.083	0.082	0.082	0.081	0.082	0.081	0.082	0.083	0.083	0.084	0.084	0.084	0.085	0.085	0.085	0.085
B09	Sample	Dilution_40%	0.4	DMSO	Lycopene	Standard_Development	Run092	Standard_Measurement	Plate_01	Clariostar_Study	MB	Biofoundry_,_London	Linear_Dilution_Pattern_V2	0.136	0.132	0.129	0.124	0.121	0.117	0.112	0.11	0.108	0.104	0.1	0.096	0.092	0.088	0.085	0.082	0.079	0.078	0.076	0.074	0.073	0.072	0.071	0.072	0.073	0.072	0.072	0.072	0.072	0.073	0.072	0.073	0.072	0.073	0.073	0.073
B10	Sample	Dilution_20%	0.2	DMSO	Lycopene	Standard_Development	Run092	Standard_Measurement	Plate_01	Clariostar_Study	MB	Biofoundry_,_London	Linear_Dilution_Pattern_V2	0.125	0.121	0.117	0.113	0.109	0.105	0.101	0.098	0.095	0.092	0.088	0.083	0.079	0.076	0.072	0.07	0.068	0.066	0.064	0.062	0.061	0.06	0.06	0.059	0.059	0.059	0.059	0.059	0.059	0.059	0.059	0.059	0.058	0.058	0.057	0.057
B11	Blank	DMSO_Blank		DMSO		Standard_Development	Run092	Standard_Measurement	Plate_01	Clariostar_Study	MB	Biofoundry_,_London	Linear_Dilution_Pattern_V2	0.117	0.113	0.109	0.105	0.102	0.097	0.094	0.091	0.087	0.084	0.077	0.074	0.07	0.067	0.064	0.062	0.06	0.058	0.056	0.054	0.053	0.052	0.052	0.051	0.051	0.05	0.05	0.049	0.049	0.049	0.048	0.048	0.047	0.048	0.047	0.046
B12	Blank	DMSO_Blank		DMSO		Standard_Development	Run092	Standard_Measurement	Plate_01	Clariostar_Study	MB	Biofoundry_,_London	Linear_Dilution_Pattern_V2	0.116	0.112	0.108	0.104	0.1	0.096	0.092	0.089	0.086	0.082	0.076	0.072	0.069	0.065	0.062	0.059	0.057	0.056	0.054	0.052	0.051	0.051	0.049	0.049	0.048	0.047	0.048	0.048	0.047	0.047	0.046	0.046	0.045	0.046	0.045	0.044
C01	Sample	Dilution_95%	0.95	DMSO	Lycopene	Standard_Development	Run092	Standard_Measurement	Plate_01	Clariostar_Study	MB	Biofoundry_,_London	Linear_Dilution_Pattern_V2	0.166	0.162	0.158	0.153	0.15	0.145	0.142	0.14	0.136	0.133	0.128	0.124	0.12	0.117	0.113	0.108	0.106	0.104	0.102	0.101	0.1	0.098	0.098	0.098	0.099	0.099	0.1	0.101	0.102	0.103	0.103	0.103	0.104	0.105	0.106	0.107
C02	Sample	Dilution_75%	0.75	DMSO	Lycopene	Standard_Development	Run092	Standard_Measurement	Plate_01	Clariostar_Study	MB	Biofoundry_,_London	Linear_Dilution_Pattern_V2	0.152	0.149	0.144	0.141	0.138	0.133	0.13	0.127	0.125	0.122	0.118	0.114	0.11	0.106	0.102	0.099	0.098	0.095	0.094	0.092	0.091	0.09	0.089	0.089	0.091	0.091	0.09	0.091	0.093	0.094	0.093	0.094	0.094	0.094	0.094	0.095
C03	Sample	Dilution_55%	0.55	DMSO	Lycopene	Standard_Development	Run092	Standard_Measurement	Plate_01	Clariostar_Study	MB	Biofoundry_,_London	Linear_Dilution_Pattern_V2	0.138	0.133	0.13	0.126	0.123	0.119	0.115	0.114	0.111	0.108	0.105	0.101	0.097	0.094	0.09	0.087	0.085	0.083	0.082	0.08	0.08	0.079	0.078	0.079	0.079	0.079	0.079	0.08	0.08	0.081	0.081	0.081	0.081	0.081	0.082	0.081
C04	Sample	Dilution_35%	0.35	DMSO	Lycopene	Standard_Development	Run092	Standard_Measurement	Plate_01	Clariostar_Study	MB	Biofoundry_,_London	Linear_Dilution_Pattern_V2	0.129	0.125	0.121	0.118	0.114	0.11	0.105	0.103	0.101	0.098	0.093	0.089	0.086	0.083	0.079	0.076	0.074	0.072	0.07	0.069	0.068	0.067	0.067	0.066	0.067	0.066	0.066	0.066	0.067	0.067	0.067	0.067	0.067	0.067	0.066	0.066
C05	Sample	Dilution_15%	0.15	DMSO	Lycopene	Standard_Development	Run092	Standard_Measurement	Plate_01	Clariostar_Study	MB	Biofoundry_,_London	Linear_Dilution_Pattern_V2	0.118	0.114	0.111	0.106	0.103	0.099	0.095	0.093	0.089	0.086	0.082	0.079	0.075	0.071	0.068	0.066	0.064	0.062	0.06	0.059	0.058	0.057	0.057	0.057	0.056	0.056	0.056	0.056	0.056	0.056	0.055	0.055	0.054	0.054	0.054	0.054
C06	Sample	Dilution_95%	0.95	DMSO	Lycopene	Standard_Development	Run092	Standard_Measurement	Plate_01	Clariostar_Study	MB	Biofoundry_,_London	Linear_Dilution_Pattern_V2	0.158	0.154	0.151	0.147	0.143	0.14	0.136	0.134	0.132	0.129	0.124	0.121	0.118	0.114	0.111	0.108	0.106	0.103	0.101	0.1	0.099	0.098	0.097	0.098	0.099	0.099	0.1	0.102	0.102	0.103	0.103	0.104	0.104	0.105	0.105	0.106
C07	Sample	Dilution_75%	0.75	DMSO	Lycopene	Standard_Development	Run092	Standard_Measurement	Plate_01	Clariostar_Study	MB	Biofoundry_,_London	Linear_Dilution_Pattern_V2	0.15	0.146	0.142	0.139	0.136	0.131	0.128	0.126	0.123	0.121	0.117	0.113	0.11	0.107	0.102	0.099	0.097	0.095	0.093	0.092	0.091	0.091	0.09	0.09	0.091	0.091	0.091	0.093	0.093	0.095	0.094	0.094	0.095	0.095	0.095	0.096
C08	Sample	Dilution_55%	0.55	DMSO	Lycopene	Standard_Development	Run092	Standard_Measurement	Plate_01	Clariostar_Study	MB	Biofoundry_,_London	Linear_Dilution_Pattern_V2	0.139	0.136	0.132	0.127	0.123	0.12	0.115	0.114	0.112	0.11	0.105	0.102	0.098	0.095	0.091	0.089	0.086	0.084	0.082	0.08	0.08	0.079	0.079	0.079	0.08	0.08	0.08	0.08	0.081	0.081	0.081	0.082	0.081	0.082	0.081	0.081
C09	Sample	Dilution_35%	0.35	DMSO	Lycopene	Standard_Development	Run092	Standard_Measurement	Plate_01	Clariostar_Study	MB	Biofoundry_,_London	Linear_Dilution_Pattern_V2	0.128	0.123	0.12	0.116	0.112	0.108	0.104	0.102	0.099	0.096	0.092	0.088	0.085	0.082	0.078	0.075	0.074	0.072	0.07	0.068	0.067	0.067	0.066	0.066	0.067	0.066	0.066	0.066	0.067	0.067	0.066	0.067	0.067	0.066	0.066	0.066
C10	Sample	Dilution_15%	0.15	DMSO	Lycopene	Standard_Development	Run092	Standard_Measurement	Plate_01	Clariostar_Study	MB	Biofoundry_,_London	Linear_Dilution_Pattern_V2	0.118	0.115	0.112	0.107	0.104	0.101	0.096	0.093	0.091	0.087	0.083	0.078	0.074	0.071	0.068	0.066	0.063	0.061	0.06	0.058	0.058	0.056	0.056	0.056	0.055	0.055	0.055	0.055	0.055	0.055	0.054	0.054	0.053	0.053	0.053	0.052
C11	Blank	DMSO_Blank		DMSO		Standard_Development	Run092	Standard_Measurement	Plate_01	Clariostar_Study	MB	Biofoundry_,_London	Linear_Dilution_Pattern_V2	0.114	0.111	0.106	0.102	0.099	0.094	0.09	0.087	0.084	0.081	0.075	0.072	0.069	0.065	0.061	0.059	0.057	0.055	0.053	0.052	0.051	0.051	0.049	0.049	0.049	0.048	0.048	0.047	0.047	0.047	0.046	0.046	0.046	0.045	0.044	0.043
C12	Blank	DMSO_Blank		DMSO		Standard_Development	Run092	Standard_Measurement	Plate_01	Clariostar_Study	MB	Biofoundry_,_London	Linear_Dilution_Pattern_V2	0.114	0.11	0.106	0.102	0.098	0.093	0.09	0.087	0.085	0.082	0.077	0.072	0.069	0.064	0.061	0.059	0.057	0.055	0.053	0.052	0.05	0.049	0.049	0.049	0.049	0.048	0.048	0.047	0.046	0.047	0.046	0.045	0.045	0.045	0.044	0.043
D01	Sample	Dilution_95%	0.95	DMSO	Lycopene	Standard_Development	Run092	Standard_Measurement	Plate_01	Clariostar_Study	MB	Biofoundry_,_London	Linear_Dilution_Pattern_V2	0.168	0.164	0.16	0.155	0.151	0.146	0.141	0.14	0.138	0.135	0.131	0.127	0.123	0.118	0.114	0.111	0.11	0.107	0.105	0.103	0.102	0.1	0.1	0.101	0.102	0.102	0.103	0.104	0.106	0.106	0.106	0.106	0.107	0.107	0.107	0.108
D02	Sample	Dilution_75%	0.75	DMSO	Lycopene	Standard_Development	Run092	Standard_Measurement	Plate_01	Clariostar_Study	MB	Biofoundry_,_London	Linear_Dilution_Pattern_V2	0.153	0.149	0.146	0.141	0.138	0.133	0.129	0.127	0.125	0.121	0.118	0.114	0.109	0.105	0.102	0.1	0.098	0.095	0.093	0.092	0.091	0.09	0.089	0.089	0.09	0.091	0.091	0.092	0.093	0.093	0.093	0.094	0.093	0.094	0.094	0.095
D03	Sample	Dilution_55%	0.55	DMSO	Lycopene	Standard_Development	Run092	Standard_Measurement	Plate_01	Clariostar_Study	MB	Biofoundry_,_London	Linear_Dilution_Pattern_V2	0.141	0.137	0.134	0.13	0.126	0.122	0.118	0.116	0.113	0.111	0.107	0.103	0.099	0.095	0.092	0.089	0.088	0.085	0.083	0.082	0.081	0.08	0.079	0.08	0.081	0.081	0.08	0.081	0.082	0.083	0.082	0.082	0.083	0.083	0.083	0.082
D04	Sample	Dilution_35%	0.35	DMSO	Lycopene	Standard_Development	Run092	Standard_Measurement	Plate_01	Clariostar_Study	MB	Biofoundry_,_London	Linear_Dilution_Pattern_V2	0.13	0.126	0.121	0.117	0.115	0.111	0.106	0.104	0.102	0.098	0.094	0.091	0.086	0.083	0.079	0.077	0.075	0.073	0.072	0.07	0.069	0.068	0.068	0.068	0.068	0.068	0.067	0.067	0.068	0.068	0.068	0.068	0.068	0.068	0.067	0.067
D05	Sample	Dilution_15%	0.15	DMSO	Lycopene	Standard_Development	Run092	Standard_Measurement	Plate_01	Clariostar_Study	MB	Biofoundry_,_London	Linear_Dilution_Pattern_V2	0.117	0.114	0.11	0.106	0.103	0.098	0.095	0.092	0.089	0.086	0.082	0.078	0.074	0.071	0.069	0.065	0.063	0.061	0.06	0.059	0.058	0.057	0.057	0.056	0.056	0.055	0.055	0.055	0.055	0.055	0.054	0.054	0.054	0.054	0.054	0.053
D06	Sample	Dilution_95%	0.95	DMSO	Lycopene	Standard_Development	Run092	Standard_Measurement	Plate_01	Clariostar_Study	MB	Biofoundry_,_London	Linear_Dilution_Pattern_V2	0.161	0.158	0.154	0.15	0.146	0.142	0.138	0.136	0.134	0.132	0.127	0.125	0.122	0.117	0.113	0.11	0.108	0.107	0.104	0.103	0.102	0.1	0.1	0.1	0.102	0.102	0.103	0.103	0.105	0.106	0.106	0.107	0.107	0.107	0.108	0.109
D07	Sample	Dilution_75%	0.75	DMSO	Lycopene	Standard_Development	Run092	Standard_Measurement	Plate_01	Clariostar_Study	MB	Biofoundry_,_London	Linear_Dilution_Pattern_V2	0.153	0.149	0.145	0.141	0.136	0.132	0.127	0.126	0.125	0.123	0.119	0.116	0.112	0.108	0.104	0.102	0.1	0.097	0.096	0.093	0.093	0.091	0.091	0.092	0.092	0.093	0.093	0.094	0.095	0.096	0.096	0.096	0.096	0.096	0.097	0.097
D08	Sample	Dilution_55%	0.55	DMSO	Lycopene	Standard_Development	Run092	Standard_Measurement	Plate_01	Clariostar_Study	MB	Biofoundry_,_London	Linear_Dilution_Pattern_V2	0.149	0.145	0.141	0.136	0.132	0.127	0.122	0.121	0.12	0.116	0.112	0.109	0.104	0.101	0.097	0.094	0.092	0.089	0.087	0.086	0.085	0.083	0.083	0.084	0.084	0.084	0.084	0.085	0.085	0.086	0.086	0.086	0.086	0.086	0.085	0.085
D09	Sample	Dilution_35%	0.35	DMSO	Lycopene	Standard_Development	Run092	Standard_Measurement	Plate_01	Clariostar_Study	MB	Biofoundry_,_London	Linear_Dilution_Pattern_V2	0.131	0.128	0.123	0.12	0.116	0.112	0.107	0.106	0.102	0.099	0.095	0.091	0.086	0.083	0.08	0.077	0.075	0.073	0.071	0.07	0.069	0.067	0.067	0.067	0.068	0.067	0.067	0.068	0.068	0.068	0.068	0.068	0.067	0.068	0.067	0.067
D10	Sample	Dilution_15%	0.15	DMSO	Lycopene	Standard_Development	Run092	Standard_Measurement	Plate_01	Clariostar_Study	MB	Biofoundry_,_London	Linear_Dilution_Pattern_V2	0.122	0.119	0.116	0.113	0.11	0.105	0.102	0.098	0.094	0.09	0.085	0.081	0.077	0.074	0.071	0.068	0.066	0.064	0.062	0.06	0.06	0.059	0.059	0.058	0.057	0.056	0.056	0.056	0.056	0.056	0.055	0.055	0.055	0.055	0.054	0.053
D11	Blank	DMSO_Blank		DMSO		Standard_Development	Run092	Standard_Measurement	Plate_01	Clariostar_Study	MB	Biofoundry_,_London	Linear_Dilution_Pattern_V2	0.117	0.113	0.109	0.105	0.101	0.096	0.091	0.09	0.087	0.083	0.078	0.074	0.07	0.066	0.062	0.061	0.058	0.056	0.054	0.052	0.052	0.05	0.05	0.05	0.05	0.049	0.048	0.048	0.048	0.047	0.046	0.047	0.046	0.046	0.044	0.043
D12	Blank	DMSO_Blank		DMSO		Standard_Development	Run092	Standard_Measurement	Plate_01	Clariostar_Study	MB	Biofoundry_,_London	Linear_Dilution_Pattern_V2	0.12	0.116	0.112	0.107	0.104	0.1	0.095	0.093	0.089	0.085	0.079	0.074	0.071	0.067	0.064	0.061	0.059	0.056	0.055	0.053	0.053	0.052	0.051	0.051	0.051	0.05	0.049	0.048	0.048	0.048	0.048	0.047	0.046	0.046	0.045	0.044
E01	Sample	Dilution_90%	0.9	DMSO	Lycopene	Standard_Development	Run092	Standard_Measurement	Plate_01	Clariostar_Study	MB	Biofoundry_,_London	Linear_Dilution_Pattern_V2	0.166	0.163	0.159	0.154	0.151	0.145	0.141	0.139	0.136	0.133	0.129	0.125	0.121	0.117	0.112	0.109	0.107	0.105	0.102	0.101	0.1	0.099	0.099	0.099	0.1	0.1	0.101	0.102	0.103	0.103	0.103	0.104	0.105	0.105	0.105	0.105
E02	Sample	Dilution_70%	0.7	DMSO	Lycopene	Standard_Development	Run092	Standard_Measurement	Plate_01	Clariostar_Study	MB	Biofoundry_,_London	Linear_Dilution_Pattern_V2	0.156	0.152	0.149	0.145	0.141	0.136	0.132	0.13	0.127	0.124	0.119	0.116	0.112	0.108	0.105	0.101	0.098	0.096	0.095	0.093	0.092	0.091	0.09	0.091	0.091	0.091	0.092	0.092	0.093	0.094	0.094	0.095	0.095	0.095	0.095	0.095
E03	Sample	Dilution_50%	0.5	DMSO	Lycopene	Standard_Development	Run092	Standard_Measurement	Plate_01	Clariostar_Study	MB	Biofoundry_,_London	Linear_Dilution_Pattern_V2	0.139	0.136	0.132	0.128	0.124	0.119	0.115	0.114	0.111	0.108	0.104	0.1	0.097	0.092	0.088	0.086	0.085	0.082	0.08	0.078	0.078	0.077	0.076	0.077	0.077	0.078	0.078	0.078	0.078	0.079	0.079	0.079	0.079	0.079	0.079	0.079
E04	Sample	Dilution_30%	0.3	DMSO	Lycopene	Standard_Development	Run092	Standard_Measurement	Plate_01	Clariostar_Study	MB	Biofoundry_,_London	Linear_Dilution_Pattern_V2	0.13	0.127	0.123	0.118	0.114	0.11	0.107	0.104	0.102	0.099	0.095	0.091	0.087	0.083	0.08	0.077	0.075	0.073	0.071	0.07	0.069	0.069	0.068	0.068	0.068	0.067	0.067	0.067	0.068	0.068	0.067	0.068	0.068	0.067	0.067	0.067
E05	Sample	Dilution_10%	0.1	DMSO	Lycopene	Standard_Development	Run092	Standard_Measurement	Plate_01	Clariostar_Study	MB	Biofoundry_,_London	Linear_Dilution_Pattern_V2	0.116	0.112	0.108	0.104	0.1	0.096	0.093	0.091	0.088	0.084	0.08	0.076	0.072	0.069	0.066	0.064	0.062	0.06	0.058	0.056	0.056	0.055	0.054	0.054	0.054	0.053	0.053	0.053	0.053	0.053	0.052	0.052	0.051	0.051	0.05	0.05
E06	Sample	Dilution_90%	0.9	DMSO	Lycopene	Standard_Development	Run092	Standard_Measurement	Plate_01	Clariostar_Study	MB	Biofoundry_,_London	Linear_Dilution_Pattern_V2	0.161	0.157	0.153	0.149	0.144	0.14	0.136	0.135	0.133	0.13	0.127	0.123	0.119	0.116	0.112	0.109	0.106	0.104	0.102	0.1	0.1	0.099	0.098	0.098	0.099	0.1	0.101	0.102	0.102	0.104	0.103	0.104	0.104	0.105	0.105	0.106
E07	Sample	Dilution_70%	0.7	DMSO	Lycopene	Standard_Development	Run092	Standard_Measurement	Plate_01	Clariostar_Study	MB	Biofoundry_,_London	Linear_Dilution_Pattern_V2	0.149	0.145	0.142	0.137	0.133	0.128	0.124	0.123	0.121	0.119	0.115	0.112	0.108	0.104	0.1	0.098	0.095	0.093	0.091	0.09	0.088	0.087	0.087	0.088	0.088	0.088	0.089	0.089	0.09	0.091	0.091	0.092	0.092	0.092	0.092	0.092
E08	Sample	Dilution_50%	0.5	DMSO	Lycopene	Standard_Development	Run092	Standard_Measurement	Plate_01	Clariostar_Study	MB	Biofoundry_,_London	Linear_Dilution_Pattern_V2	0.14	0.136	0.132	0.128	0.124	0.119	0.115	0.113	0.111	0.108	0.104	0.101	0.097	0.093	0.089	0.087	0.084	0.082	0.08	0.079	0.078	0.077	0.076	0.077	0.077	0.077	0.077	0.078	0.078	0.079	0.078	0.079	0.078	0.079	0.079	0.078
E09	Sample	Dilution_30%	0.3	DMSO	Lycopene	Standard_Development	Run092	Standard_Measurement	Plate_01	Clariostar_Study	MB	Biofoundry_,_London	Linear_Dilution_Pattern_V2	0.128	0.125	0.121	0.117	0.113	0.109	0.104	0.102	0.099	0.095	0.092	0.088	0.084	0.081	0.078	0.075	0.072	0.07	0.068	0.067	0.066	0.066	0.065	0.065	0.065	0.064	0.064	0.064	0.064	0.065	0.064	0.064	0.064	0.064	0.063	0.063
E10	Sample	Dilution_10%	0.1	DMSO	Lycopene	Standard_Development	Run092	Standard_Measurement	Plate_01	Clariostar_Study	MB	Biofoundry_,_London	Linear_Dilution_Pattern_V2	0.122	0.118	0.113	0.109	0.105	0.101	0.097	0.094	0.09	0.087	0.082	0.078	0.074	0.07	0.067	0.064	0.062	0.06	0.058	0.057	0.056	0.055	0.055	0.054	0.054	0.053	0.053	0.052	0.052	0.053	0.051	0.052	0.052	0.051	0.051	0.05
E11	Blank	DMSO_Blank		DMSO		Standard_Development	Run092	Standard_Measurement	Plate_01	Clariostar_Study	MB	Biofoundry_,_London	Linear_Dilution_Pattern_V2	0.12	0.116	0.112	0.107	0.103	0.098	0.093	0.091	0.088	0.085	0.079	0.075	0.07	0.066	0.063	0.061	0.059	0.056	0.054	0.053	0.052	0.051	0.05	0.05	0.05	0.049	0.049	0.048	0.048	0.047	0.047	0.047	0.046	0.045	0.045	0.044
E12	Blank	DMSO_Blank		DMSO		Standard_Development	Run092	Standard_Measurement	Plate_01	Clariostar_Study	MB	Biofoundry_,_London	Linear_Dilution_Pattern_V2	0.12	0.115	0.111	0.107	0.103	0.098	0.094	0.092	0.088	0.084	0.078	0.074	0.07	0.067	0.063	0.06	0.059	0.056	0.054	0.053	0.052	0.051	0.051	0.051	0.051	0.049	0.049	0.048	0.048	0.048	0.047	0.047	0.046	0.046	0.045	0.044
F01	Sample	Dilution_90%	0.9	DMSO	Lycopene	Standard_Development	Run092	Standard_Measurement	Plate_01	Clariostar_Study	MB	Biofoundry_,_London	Linear_Dilution_Pattern_V2	0.168	0.163	0.16	0.155	0.151	0.146	0.142	0.14	0.137	0.134	0.129	0.126	0.121	0.116	0.112	0.108	0.106	0.104	0.102	0.1	0.099	0.098	0.098	0.098	0.099	0.1	0.101	0.101	0.102	0.103	0.103	0.104	0.104	0.104	0.105	0.105
F02	Sample	Dilution_70%	0.7	DMSO	Lycopene	Standard_Development	Run092	Standard_Measurement	Plate_01	Clariostar_Study	MB	Biofoundry_,_London	Linear_Dilution_Pattern_V2	0.152	0.149	0.145	0.14	0.137	0.133	0.128	0.125	0.123	0.12	0.115	0.112	0.108	0.104	0.1	0.097	0.095	0.092	0.09	0.088	0.088	0.087	0.086	0.086	0.088	0.088	0.088	0.088	0.089	0.09	0.089	0.09	0.09	0.09	0.09	0.091
F03	Sample	Dilution_50%	0.5	DMSO	Lycopene	Standard_Development	Run092	Standard_Measurement	Plate_01	Clariostar_Study	MB	Biofoundry_,_London	Linear_Dilution_Pattern_V2	0.139	0.136	0.132	0.128	0.124	0.12	0.116	0.114	0.111	0.108	0.105	0.101	0.098	0.093	0.09	0.087	0.086	0.084	0.082	0.08	0.08	0.078	0.077	0.078	0.079	0.078	0.078	0.079	0.08	0.08	0.08	0.08	0.08	0.08	0.08	0.08
F04	Sample	Dilution_30%	0.3	DMSO	Lycopene	Standard_Development	Run092	Standard_Measurement	Plate_01	Clariostar_Study	MB	Biofoundry_,_London	Linear_Dilution_Pattern_V2	0.126	0.123	0.119	0.115	0.111	0.107	0.103	0.101	0.099	0.096	0.091	0.088	0.085	0.081	0.077	0.075	0.073	0.071	0.069	0.067	0.067	0.066	0.065	0.065	0.065	0.065	0.065	0.065	0.065	0.066	0.065	0.065	0.065	0.065	0.064	0.064
F05	Sample	Dilution_10%	0.1	DMSO	Lycopene	Standard_Development	Run092	Standard_Measurement	Plate_01	Clariostar_Study	MB	Biofoundry_,_London	Linear_Dilution_Pattern_V2	0.114	0.11	0.106	0.102	0.099	0.095	0.091	0.089	0.086	0.083	0.078	0.075	0.071	0.068	0.065	0.063	0.061	0.059	0.057	0.055	0.054	0.053	0.053	0.053	0.053	0.052	0.052	0.052	0.052	0.052	0.051	0.051	0.05	0.051	0.05	0.049
F06	Sample	Dilution_90%	0.9	DMSO	Lycopene	Standard_Development	Run092	Standard_Measurement	Plate_01	Clariostar_Study	MB	Biofoundry_,_London	Linear_Dilution_Pattern_V2	0.161	0.157	0.153	0.148	0.144	0.14	0.136	0.134	0.133	0.131	0.128	0.125	0.121	0.117	0.113	0.11	0.109	0.106	0.104	0.102	0.101	0.1	0.099	0.101	0.101	0.102	0.103	0.103	0.104	0.106	0.105	0.106	0.106	0.107	0.107	0.107
F07	Sample	Dilution_70%	0.7	DMSO	Lycopene	Standard_Development	Run092	Standard_Measurement	Plate_01	Clariostar_Study	MB	Biofoundry_,_London	Linear_Dilution_Pattern_V2	0.148	0.144	0.141	0.136	0.133	0.128	0.124	0.122	0.121	0.118	0.115	0.112	0.109	0.105	0.101	0.099	0.097	0.094	0.092	0.09	0.09	0.088	0.088	0.088	0.089	0.09	0.09	0.091	0.091	0.092	0.092	0.093	0.093	0.093	0.093	0.093
F08	Sample	Dilution_50%	0.5	DMSO	Lycopene	Standard_Development	Run092	Standard_Measurement	Plate_01	Clariostar_Study	MB	Biofoundry_,_London	Linear_Dilution_Pattern_V2	0.138	0.135	0.131	0.126	0.123	0.119	0.115	0.113	0.111	0.108	0.104	0.1	0.096	0.093	0.089	0.087	0.085	0.083	0.081	0.079	0.078	0.077	0.077	0.077	0.078	0.078	0.077	0.077	0.078	0.079	0.078	0.079	0.079	0.079	0.079	0.079
F09	Sample	Dilution_30%	0.3	DMSO	Lycopene	Standard_Development	Run092	Standard_Measurement	Plate_01	Clariostar_Study	MB	Biofoundry_,_London	Linear_Dilution_Pattern_V2	0.129	0.124	0.12	0.116	0.113	0.108	0.104	0.102	0.099	0.096	0.092	0.089	0.085	0.082	0.078	0.075	0.073	0.071	0.07	0.068	0.067	0.066	0.065	0.065	0.066	0.065	0.065	0.065	0.066	0.065	0.064	0.065	0.065	0.065	0.065	0.065
F10	Sample	Dilution_10%	0.1	DMSO	Lycopene	Standard_Development	Run092	Standard_Measurement	Plate_01	Clariostar_Study	MB	Biofoundry_,_London	Linear_Dilution_Pattern_V2	0.119	0.115	0.111	0.106	0.103	0.098	0.094	0.092	0.09	0.086	0.081	0.078	0.073	0.07	0.067	0.064	0.063	0.06	0.058	0.057	0.057	0.055	0.054	0.055	0.055	0.054	0.054	0.053	0.053	0.053	0.052	0.052	0.051	0.051	0.051	0.05
F11	Blank	DMSO		DMSO		Standard_Development	Run092	Standard_Measurement	Plate_01	Clariostar_Study	MB	Biofoundry_,_London	Linear_Dilution_Pattern_V2	0.118	0.113	0.11	0.105	0.102	0.098	0.093	0.09	0.087	0.083	0.077	0.072	0.069	0.066	0.062	0.06	0.058	0.056	0.054	0.053	0.052	0.051	0.05	0.05	0.05	0.048	0.048	0.047	0.047	0.047	0.046	0.046	0.045	0.045	0.044	0.043
F12	Blank	DMSO		DMSO		Standard_Development	Run092	Standard_Measurement	Plate_01	Clariostar_Study	MB	Biofoundry_,_London	Linear_Dilution_Pattern_V2	0.117	0.113	0.109	0.105	0.101	0.097	0.092	0.09	0.086	0.083	0.077	0.074	0.069	0.066	0.061	0.059	0.057	0.055	0.053	0.052	0.051	0.05	0.049	0.049	0.049	0.048	0.048	0.047	0.047	0.047	0.045	0.045	0.045	0.044	0.043	0.043
G01	Sample	Dilution_85%	0.85	DMSO	Lycopene	Standard_Development	Run092	Standard_Measurement	Plate_01	Clariostar_Study	MB	Biofoundry_,_London	Linear_Dilution_Pattern_V2	0.165	0.161	0.157	0.152	0.148	0.144	0.139	0.137	0.135	0.131	0.127	0.123	0.119	0.115	0.111	0.108	0.105	0.102	0.1	0.099	0.098	0.097	0.096	0.097	0.097	0.097	0.098	0.099	0.1	0.101	0.101	0.101	0.102	0.102	0.102	0.103
G02	Sample	Dilution_65%	0.65	DMSO	Lycopene	Standard_Development	Run092	Standard_Measurement	Plate_01	Clariostar_Study	MB	Biofoundry_,_London	Linear_Dilution_Pattern_V2	0.151	0.147	0.143	0.139	0.135	0.131	0.127	0.125	0.122	0.119	0.115	0.111	0.107	0.103	0.1	0.097	0.094	0.092	0.09	0.089	0.087	0.086	0.086	0.087	0.087	0.087	0.087	0.088	0.089	0.09	0.089	0.09	0.089	0.09	0.09	0.09
G03	Sample	Dilution_45%	0.45	DMSO	Lycopene	Standard_Development	Run092	Standard_Measurement	Plate_01	Clariostar_Study	MB	Biofoundry_,_London	Linear_Dilution_Pattern_V2	0.135	0.132	0.128	0.123	0.12	0.116	0.112	0.11	0.107	0.104	0.099	0.096	0.092	0.088	0.085	0.083	0.081	0.078	0.077	0.075	0.074	0.073	0.072	0.073	0.073	0.073	0.073	0.073	0.074	0.075	0.074	0.074	0.074	0.074	0.074	0.074
G04	Sample	Dilution_25%	0.25	DMSO	Lycopene	Standard_Development	Run092	Standard_Measurement	Plate_01	Clariostar_Study	MB	Biofoundry_,_London	Linear_Dilution_Pattern_V2	0.122	0.119	0.116	0.112	0.108	0.103	0.099	0.098	0.095	0.092	0.087	0.084	0.08	0.076	0.073	0.071	0.069	0.067	0.065	0.063	0.062	0.061	0.061	0.061	0.062	0.061	0.061	0.061	0.061	0.061	0.061	0.061	0.061	0.06	0.06	0.059
G05	Sample	Dilution_05%	0.0499999999999999	DMSO	Lycopene	Standard_Development	Run092	Standard_Measurement	Plate_01	Clariostar_Study	MB	Biofoundry_,_London	Linear_Dilution_Pattern_V2	0.114	0.111	0.107	0.103	0.1	0.096	0.092	0.089	0.086	0.082	0.078	0.075	0.071	0.068	0.066	0.063	0.06	0.059	0.057	0.055	0.055	0.054	0.053	0.053	0.053	0.053	0.052	0.051	0.051	0.052	0.05	0.051	0.05	0.05	0.049	0.048
G06	Sample	Dilution_85%	0.85	DMSO	Lycopene	Standard_Development	Run092	Standard_Measurement	Plate_01	Clariostar_Study	MB	Biofoundry_,_London	Linear_Dilution_Pattern_V2	0.161	0.157	0.153	0.148	0.144	0.14	0.136	0.134	0.132	0.13	0.126	0.123	0.119	0.115	0.111	0.109	0.107	0.104	0.102	0.101	0.1	0.098	0.098	0.098	0.099	0.099	0.1	0.101	0.102	0.103	0.103	0.103	0.103	0.104	0.104	0.104
G07	Sample	Dilution_65%	0.65	DMSO	Lycopene	Standard_Development	Run092	Standard_Measurement	Plate_01	Clariostar_Study	MB	Biofoundry_,_London	Linear_Dilution_Pattern_V2	0.15	0.146	0.142	0.138	0.135	0.131	0.127	0.125	0.122	0.119	0.115	0.113	0.109	0.105	0.101	0.099	0.097	0.094	0.092	0.091	0.09	0.089	0.088	0.088	0.089	0.089	0.089	0.09	0.091	0.092	0.091	0.091	0.092	0.092	0.092	0.092
G08	Sample	Dilution_45%	0.45	DMSO	Lycopene	Standard_Development	Run092	Standard_Measurement	Plate_01	Clariostar_Study	MB	Biofoundry_,_London	Linear_Dilution_Pattern_V2	0.144	0.14	0.136	0.132	0.127	0.123	0.119	0.117	0.114	0.111	0.107	0.104	0.1	0.096	0.093	0.09	0.088	0.086	0.084	0.082	0.081	0.08	0.079	0.079	0.08	0.08	0.08	0.08	0.08	0.081	0.08	0.081	0.081	0.081	0.08	0.08
G09	Sample	Dilution_25%	0.25	DMSO	Lycopene	Standard_Development	Run092	Standard_Measurement	Plate_01	Clariostar_Study	MB	Biofoundry_,_London	Linear_Dilution_Pattern_V2	0.129	0.124	0.12	0.115	0.11	0.106	0.101	0.1	0.098	0.094	0.091	0.087	0.083	0.079	0.075	0.073	0.072	0.069	0.067	0.065	0.064	0.063	0.062	0.063	0.063	0.063	0.062	0.062	0.063	0.063	0.062	0.062	0.062	0.062	0.061	0.06
G10	Sample	Dilution_05%	0.0499999999999999	DMSO	Lycopene	Standard_Development	Run092	Standard_Measurement	Plate_01	Clariostar_Study	MB	Biofoundry_,_London	Linear_Dilution_Pattern_V2	0.123	0.118	0.115	0.11	0.106	0.102	0.098	0.096	0.093	0.089	0.084	0.08	0.076	0.073	0.069	0.067	0.065	0.062	0.061	0.059	0.059	0.057	0.057	0.056	0.056	0.055	0.055	0.054	0.054	0.054	0.054	0.054	0.053	0.053	0.052	0.051
G11	Blank	DMSO_Blank		DMSO		Standard_Development	Run092	Standard_Measurement	Plate_01	Clariostar_Study	MB	Biofoundry_,_London	Linear_Dilution_Pattern_V2	0.118	0.115	0.111	0.106	0.103	0.098	0.094	0.091	0.087	0.083	0.079	0.075	0.07	0.067	0.064	0.061	0.059	0.057	0.054	0.053	0.053	0.052	0.051	0.051	0.051	0.049	0.049	0.048	0.048	0.048	0.047	0.048	0.047	0.046	0.045	0.044
G12	Blank	DMSO_Blank		DMSO		Standard_Development	Run092	Standard_Measurement	Plate_01	Clariostar_Study	MB	Biofoundry_,_London	Linear_Dilution_Pattern_V2	0.117	0.113	0.109	0.104	0.101	0.097	0.092	0.089	0.086	0.082	0.076	0.072	0.068	0.064	0.061	0.059	0.056	0.053	0.051	0.05	0.049	0.049	0.048	0.047	0.047	0.046	0.046	0.046	0.045	0.045	0.044	0.044	0.044	0.044	0.043	0.043
H01	Sample	Dilution_85%	0.85	DMSO	Lycopene	Standard_Development	Run092	Standard_Measurement	Plate_01	Clariostar_Study	MB	Biofoundry_,_London	Linear_Dilution_Pattern_V2	0.169	0.164	0.16	0.154	0.151	0.146	0.141	0.139	0.136	0.132	0.127	0.123	0.117	0.113	0.108	0.105	0.103	0.101	0.098	0.097	0.095	0.094	0.094	0.094	0.095	0.095	0.096	0.097	0.097	0.099	0.099	0.099	0.099	0.1	0.1	0.101
H02	Sample	Dilution_65%	0.65	DMSO	Lycopene	Standard_Development	Run092	Standard_Measurement	Plate_01	Clariostar_Study	MB	Biofoundry_,_London	Linear_Dilution_Pattern_V2	0.157	0.153	0.147	0.143	0.139	0.135	0.13	0.128	0.125	0.122	0.117	0.113	0.108	0.104	0.1	0.096	0.095	0.092	0.09	0.088	0.087	0.086	0.086	0.086	0.087	0.087	0.087	0.088	0.088	0.089	0.089	0.089	0.089	0.09	0.089	0.089
H03	Sample	Dilution_45%	0.45	DMSO	Lycopene	Standard_Development	Run092	Standard_Measurement	Plate_01	Clariostar_Study	MB	Biofoundry_,_London	Linear_Dilution_Pattern_V2	0.136	0.132	0.128	0.125	0.121	0.116	0.112	0.11	0.107	0.105	0.101	0.097	0.092	0.089	0.086	0.083	0.081	0.079	0.077	0.076	0.074	0.073	0.073	0.074	0.074	0.074	0.074	0.073	0.074	0.075	0.075	0.075	0.074	0.074	0.074	0.074
H04	Sample	Dilution_25%	0.25	DMSO	Lycopene	Standard_Development	Run092	Standard_Measurement	Plate_01	Clariostar_Study	MB	Biofoundry_,_London	Linear_Dilution_Pattern_V2	0.128	0.125	0.121	0.116	0.112	0.107	0.103	0.102	0.099	0.095	0.09	0.086	0.081	0.077	0.073	0.071	0.069	0.067	0.065	0.064	0.063	0.061	0.06	0.06	0.061	0.06	0.06	0.06	0.06	0.061	0.06	0.06	0.06	0.06	0.059	0.058
H05	Sample	Dilution_05%	0.0499999999999999	DMSO	Lycopene	Standard_Development	Run092	Standard_Measurement	Plate_01	Clariostar_Study	MB	Biofoundry_,_London	Linear_Dilution_Pattern_V2	0.116	0.112	0.108	0.104	0.1	0.096	0.091	0.089	0.087	0.083	0.079	0.075	0.071	0.067	0.064	0.061	0.059	0.057	0.056	0.054	0.054	0.052	0.052	0.051	0.052	0.051	0.05	0.05	0.05	0.05	0.049	0.049	0.048	0.048	0.047	0.046
H06	Sample	Dilution_85%	0.85	DMSO	Lycopene	Standard_Development	Run092	Standard_Measurement	Plate_01	Clariostar_Study	MB	Biofoundry_,_London	Linear_Dilution_Pattern_V2	0.159	0.154	0.15	0.145	0.142	0.138	0.134	0.131	0.129	0.127	0.122	0.119	0.116	0.112	0.108	0.104	0.103	0.1	0.098	0.096	0.095	0.094	0.094	0.095	0.095	0.096	0.096	0.097	0.098	0.099	0.099	0.1	0.1	0.1	0.1	0.101
H07	Sample	Dilution_65%	0.65	DMSO	Lycopene	Standard_Development	Run092	Standard_Measurement	Plate_01	Clariostar_Study	MB	Biofoundry_,_London	Linear_Dilution_Pattern_V2	0.146	0.143	0.14	0.135	0.131	0.126	0.122	0.121	0.118	0.116	0.111	0.108	0.105	0.101	0.097	0.095	0.093	0.091	0.088	0.086	0.085	0.084	0.084	0.084	0.085	0.085	0.085	0.086	0.087	0.088	0.087	0.088	0.087	0.088	0.087	0.088
H08	Sample	Dilution_45%	0.45	DMSO	Lycopene	Standard_Development	Run092	Standard_Measurement	Plate_01	Clariostar_Study	MB	Biofoundry_,_London	Linear_Dilution_Pattern_V2	0.141	0.137	0.133	0.129	0.125	0.12	0.116	0.113	0.11	0.106	0.101	0.098	0.093	0.089	0.086	0.083	0.08	0.079	0.076	0.075	0.074	0.072	0.072	0.072	0.072	0.072	0.072	0.072	0.073	0.073	0.073	0.073	0.072	0.073	0.072	0.072
H09	Sample	Dilution_25%	0.25	DMSO	Lycopene	Standard_Development	Run092	Standard_Measurement	Plate_01	Clariostar_Study	MB	Biofoundry_,_London	Linear_Dilution_Pattern_V2	0.133	0.129	0.126	0.122	0.118	0.114	0.108	0.106	0.102	0.098	0.093	0.088	0.085	0.081	0.078	0.075	0.072	0.071	0.068	0.067	0.066	0.065	0.064	0.064	0.064	0.063	0.063	0.063	0.063	0.064	0.062	0.062	0.062	0.062	0.061	0.06
H10	Sample	Dilution_05%	0.0499999999999999	DMSO	Lycopene	Standard_Development	Run092	Standard_Measurement	Plate_01	Clariostar_Study	MB	Biofoundry_,_London	Linear_Dilution_Pattern_V2	0.122	0.118	0.114	0.109	0.105	0.1	0.096	0.093	0.09	0.086	0.081	0.077	0.073	0.069	0.066	0.064	0.062	0.059	0.056	0.055	0.054	0.053	0.052	0.052	0.052	0.051	0.051	0.05	0.05	0.05	0.049	0.049	0.049	0.048	0.047	0.046
H11	Blank	DMSO_Blank		DMSO		Standard_Development	Run092	Standard_Measurement	Plate_01	Clariostar_Study	MB	Biofoundry_,_London	Linear_Dilution_Pattern_V2	0.115	0.111	0.107	0.103	0.098	0.095	0.09	0.088	0.085	0.081	0.076	0.072	0.069	0.065	0.062	0.06	0.057	0.055	0.053	0.051	0.05	0.05	0.049	0.049	0.049	0.048	0.048	0.046	0.047	0.047	0.045	0.046	0.045	0.045	0.044	0.043
H12	Blank	DMSO_Blank		DMSO		Standard_Development	Run092	Standard_Measurement	Plate_01	Clariostar_Study	MB	Biofoundry_,_London	Linear_Dilution_Pattern_V2	0.134	0.13	0.126	0.12	0.116	0.111	0.106	0.104	0.1	0.094	0.089	0.083	0.078	0.074	0.07	0.067	0.065	0.063	0.06	0.058	0.057	0.057	0.055	0.055	0.055	0.054	0.053	0.052	0.052	0.052	0.051	0.051	0.051	0.051	0.05	0.048
A01	Sample	Dilution_100%	1.0	DMSO	Lycopene	Standard_Development	Run092	Standard_Measurement	Plate_01	Clariostar_Study	MB	Biofoundry_,_London	Linear_Dilution_Pattern_V2	0.169	0.167	0.163	0.159	0.155	0.151	0.146	0.143	0.14	0.138	0.134	0.128	0.124	0.12	0.116	0.114	0.11	0.108	0.106	0.104	0.103	0.103	0.102	0.102	0.102	0.104	0.104	0.106	0.106	0.107	0.108	0.108	0.109	0.11	0.111	0.112
A02	Sample	Dilution_80%	0.8	DMSO	Lycopene	Standard_Development	Run092	Standard_Measurement	Plate_01	Clariostar_Study	MB	Biofoundry_,_London	Linear_Dilution_Pattern_V2	0.155	0.153	0.15	0.146	0.142	0.139	0.135	0.132	0.129	0.125	0.122	0.117	0.113	0.11	0.106	0.102	0.1	0.098	0.096	0.095	0.094	0.094	0.093	0.092	0.092	0.093	0.095	0.095	0.096	0.096	0.097	0.097	0.097	0.098	0.099	0.1
A03	Sample	Dilution_60%	0.6	DMSO	Lycopene	Standard_Development	Run092	Standard_Measurement	Plate_01	Clariostar_Study	MB	Biofoundry_,_London	Linear_Dilution_Pattern_V2	0.143	0.141	0.138	0.134	0.129	0.126	0.12	0.119	0.116	0.113	0.109	0.104	0.1	0.097	0.093	0.09	0.088	0.086	0.084	0.083	0.082	0.081	0.08	0.08	0.079	0.081	0.081	0.081	0.082	0.082	0.083	0.083	0.083	0.083	0.084	0.084
A04	Sample	Dilution_40%	0.4	DMSO	Lycopene	Standard_Development	Run092	Standard_Measurement	Plate_01	Clariostar_Study	MB	Biofoundry_,_London	Linear_Dilution_Pattern_V2	0.13	0.128	0.124	0.121	0.117	0.115	0.11	0.107	0.103	0.101	0.096	0.092	0.088	0.084	0.081	0.078	0.076	0.074	0.072	0.071	0.07	0.07	0.069	0.068	0.068	0.069	0.069	0.069	0.069	0.069	0.069	0.069	0.069	0.07	0.07	0.071
A05	Sample	Dilution_20%	0.2	DMSO	Lycopene	Standard_Development	Run092	Standard_Measurement	Plate_01	Clariostar_Study	MB	Biofoundry_,_London	Linear_Dilution_Pattern_V2	0.126	0.122	0.119	0.115	0.112	0.107	0.102	0.099	0.095	0.093	0.087	0.082	0.079	0.075	0.071	0.068	0.066	0.064	0.062	0.06	0.06	0.059	0.058	0.057	0.057	0.058	0.057	0.057	0.057	0.056	0.057	0.057	0.057	0.057	0.056	0.056
A06	Sample	Dilution_100%	1.0	DMSO	Lycopene	Standard_Development	Run092	Standard_Measurement	Plate_01	Clariostar_Study	MB	Biofoundry_,_London	Linear_Dilution_Pattern_V2	0.164	0.161	0.158	0.154	0.15	0.146	0.141	0.139	0.137	0.134	0.13	0.126	0.122	0.119	0.115	0.112	0.109	0.107	0.105	0.104	0.103	0.102	0.102	0.101	0.102	0.103	0.104	0.105	0.106	0.106	0.107	0.108	0.109	0.109	0.11	0.111
A07	Sample	Dilution_80%	0.8	DMSO	Lycopene	Standard_Development	Run092	Standard_Measurement	Plate_01	Clariostar_Study	MB	Biofoundry_,_London	Linear_Dilution_Pattern_V2	0.157	0.153	0.149	0.145	0.142	0.138	0.133	0.131	0.127	0.124	0.121	0.116	0.112	0.107	0.104	0.101	0.098	0.096	0.094	0.093	0.092	0.091	0.09	0.089	0.09	0.091	0.092	0.092	0.093	0.094	0.094	0.094	0.094	0.095	0.096	0.097
A08	Sample	Dilution_60%	0.6	DMSO	Lycopene	Standard_Development	Run092	Standard_Measurement	Plate_01	Clariostar_Study	MB	Biofoundry_,_London	Linear_Dilution_Pattern_V2	0.143	0.141	0.137	0.133	0.13	0.126	0.121	0.118	0.115	0.112	0.108	0.105	0.101	0.097	0.093	0.091	0.087	0.085	0.084	0.082	0.081	0.08	0.08	0.08	0.079	0.08	0.081	0.082	0.082	0.082	0.082	0.083	0.083	0.083	0.084	0.084
A09	Sample	Dilution_40%	0.4	DMSO	Lycopene	Standard_Development	Run092	Standard_Measurement	Plate_01	Clariostar_Study	MB	Biofoundry_,_London	Linear_Dilution_Pattern_V2	0.133	0.131	0.127	0.123	0.119	0.116	0.111	0.108	0.104	0.102	0.097	0.093	0.09	0.086	0.082	0.08	0.077	0.075	0.073	0.072	0.071	0.07	0.069	0.068	0.068	0.07	0.07	0.07	0.07	0.07	0.07	0.07	0.07	0.07	0.071	0.071
A10	Sample	Dilution_20%	0.2	DMSO	Lycopene	Standard_Development	Run092	Standard_Measurement	Plate_01	Clariostar_Study	MB	Biofoundry_,_London	Linear_Dilution_Pattern_V2	0.125	0.122	0.118	0.115	0.11	0.107	0.102	0.099	0.095	0.092	0.088	0.082	0.077	0.074	0.071	0.069	0.066	0.062	0.061	0.06	0.059	0.059	0.058	0.057	0.057	0.058	0.057	0.057	0.057	0.056	0.056	0.056	0.056	0.056	0.056	0.056
A11	Blank	DMSO_Blank		DMSO		Standard_Development	Run092	Standard_Measurement	Plate_01	Clariostar_Study	MB	Biofoundry_,_London	Linear_Dilution_Pattern_V2	0.126	0.122	0.118	0.114	0.11	0.105	0.1	0.097	0.093	0.089	0.084	0.078	0.074	0.07	0.066	0.064	0.061	0.059	0.057	0.056	0.054	0.053	0.052	0.051	0.051	0.051	0.05	0.05	0.05	0.049	0.049	0.048	0.048	0.047	0.047	0.046
A12	Blank	DMSO_Blank		DMSO		Standard_Development	Run092	Standard_Measurement	Plate_01	Clariostar_Study	MB	Biofoundry_,_London	Linear_Dilution_Pattern_V2	0.12	0.117	0.113	0.109	0.105	0.101	0.096	0.093	0.089	0.086	0.081	0.076	0.071	0.068	0.065	0.062	0.059	0.057	0.055	0.054	0.053	0.052	0.051	0.05	0.049	0.049	0.049	0.048	0.048	0.048	0.048	0.047	0.046	0.046	0.046	0.045
B01	Sample	Dilution_100%	1.0	DMSO	Lycopene	Standard_Development	Run092	Standard_Measurement	Plate_01	Clariostar_Study	MB	Biofoundry_,_London	Linear_Dilution_Pattern_V2	0.168	0.166	0.162	0.158	0.154	0.15	0.145	0.142	0.139	0.136	0.133	0.128	0.123	0.119	0.116	0.113	0.11	0.108	0.105	0.104	0.103	0.102	0.101	0.102	0.102	0.103	0.105	0.105	0.107	0.108	0.108	0.109	0.109	0.11	0.111	0.112
B02	Sample	Dilution_80%	0.8	DMSO	Lycopene	Standard_Development	Run092	Standard_Measurement	Plate_01	Clariostar_Study	MB	Biofoundry_,_London	Linear_Dilution_Pattern_V2	0.153	0.151	0.147	0.144	0.14	0.136	0.131	0.129	0.126	0.123	0.12	0.116	0.112	0.108	0.105	0.102	0.099	0.097	0.095	0.094	0.093	0.092	0.091	0.091	0.091	0.093	0.093	0.094	0.095	0.096	0.096	0.096	0.096	0.097	0.098	0.098
B03	Sample	Dilution_60%	0.6	DMSO	Lycopene	Standard_Development	Run092	Standard_Measurement	Plate_01	Clariostar_Study	MB	Biofoundry_,_London	Linear_Dilution_Pattern_V2	0.142	0.14	0.137	0.133	0.13	0.126	0.121	0.119	0.115	0.113	0.11	0.106	0.101	0.098	0.095	0.092	0.09	0.087	0.086	0.085	0.084	0.083	0.082	0.082	0.081	0.083	0.083	0.083	0.084	0.085	0.085	0.085	0.085	0.085	0.086	0.086
B04	Sample	Dilution_40%	0.4	DMSO	Lycopene	Standard_Development	Run092	Standard_Measurement	Plate_01	Clariostar_Study	MB	Biofoundry_,_London	Linear_Dilution_Pattern_V2	0.13	0.128	0.123	0.119	0.116	0.112	0.107	0.105	0.102	0.1	0.096	0.091	0.087	0.084	0.081	0.079	0.076	0.074	0.073	0.071	0.07	0.07	0.069	0.068	0.068	0.069	0.069	0.069	0.069	0.069	0.069	0.069	0.069	0.069	0.07	0.07
B05	Sample	Dilution_20%	0.2	DMSO	Lycopene	Standard_Development	Run092	Standard_Measurement	Plate_01	Clariostar_Study	MB	Biofoundry_,_London	Linear_Dilution_Pattern_V2	0.12	0.116	0.113	0.109	0.106	0.103	0.097	0.096	0.092	0.09	0.085	0.081	0.077	0.073	0.07	0.068	0.065	0.064	0.062	0.06	0.06	0.059	0.058	0.057	0.056	0.057	0.057	0.057	0.058	0.057	0.057	0.057	0.057	0.057	0.057	0.056
B06	Sample	Dilution_100%	1.0	DMSO	Lycopene	Standard_Development	Run092	Standard_Measurement	Plate_01	Clariostar_Study	MB	Biofoundry_,_London	Linear_Dilution_Pattern_V2	0.163	0.161	0.157	0.153	0.149	0.144	0.14	0.138	0.136	0.134	0.13	0.126	0.123	0.119	0.115	0.113	0.11	0.107	0.105	0.104	0.103	0.102	0.102	0.102	0.102	0.104	0.105	0.105	0.106	0.107	0.108	0.109	0.109	0.109	0.111	0.111
B07	Sample	Dilution_80%	0.8	DMSO	Lycopene	Standard_Development	Run092	Standard_Measurement	Plate_01	Clariostar_Study	MB	Biofoundry_,_London	Linear_Dilution_Pattern_V2	0.152	0.149	0.145	0.141	0.138	0.134	0.129	0.127	0.124	0.123	0.119	0.115	0.113	0.109	0.105	0.103	0.1	0.098	0.096	0.095	0.094	0.093	0.092	0.092	0.092	0.093	0.094	0.094	0.096	0.096	0.097	0.097	0.098	0.099	0.099	0.1
B08	Sample	Dilution_60%	0.6	DMSO	Lycopene	Standard_Development	Run092	Standard_Measurement	Plate_01	Clariostar_Study	MB	Biofoundry_,_London	Linear_Dilution_Pattern_V2	0.141	0.139	0.136	0.132	0.128	0.124	0.12	0.117	0.114	0.111	0.108	0.103	0.1	0.097	0.093	0.091	0.088	0.086	0.084	0.082	0.082	0.081	0.08	0.08	0.08	0.081	0.081	0.081	0.082	0.082	0.083	0.083	0.083	0.084	0.084	0.085
B09	Sample	Dilution_40%	0.4	DMSO	Lycopene	Standard_Development	Run092	Standard_Measurement	Plate_01	Clariostar_Study	MB	Biofoundry_,_London	Linear_Dilution_Pattern_V2	0.135	0.132	0.129	0.125	0.121	0.117	0.111	0.109	0.107	0.104	0.1	0.095	0.091	0.088	0.084	0.082	0.079	0.077	0.076	0.075	0.073	0.072	0.071	0.071	0.071	0.072	0.072	0.072	0.072	0.072	0.072	0.073	0.073	0.073	0.073	0.073
B10	Sample	Dilution_20%	0.2	DMSO	Lycopene	Standard_Development	Run092	Standard_Measurement	Plate_01	Clariostar_Study	MB	Biofoundry_,_London	Linear_Dilution_Pattern_V2	0.123	0.12	0.117	0.113	0.109	0.106	0.101	0.098	0.094	0.091	0.088	0.083	0.079	0.076	0.072	0.07	0.067	0.065	0.063	0.062	0.061	0.06	0.059	0.059	0.059	0.059	0.059	0.058	0.059	0.058	0.058	0.058	0.058	0.058	0.058	0.058
B11	Blank	DMSO_Blank		DMSO		Standard_Development	Run092	Standard_Measurement	Plate_01	Clariostar_Study	MB	Biofoundry_,_London	Linear_Dilution_Pattern_V2	0.116	0.112	0.109	0.106	0.102	0.098	0.094	0.09	0.086	0.083	0.079	0.074	0.07	0.067	0.064	0.061	0.059	0.057	0.055	0.054	0.053	0.052	0.051	0.05	0.049	0.05	0.05	0.049	0.048	0.048	0.048	0.048	0.047	0.047	0.047	0.046
B12	Blank	DMSO_Blank		DMSO		Standard_Development	Run092	Standard_Measurement	Plate_01	Clariostar_Study	MB	Biofoundry_,_London	Linear_Dilution_Pattern_V2	0.115	0.111	0.107	0.104	0.1	0.097	0.092	0.089	0.086	0.082	0.078	0.073	0.069	0.065	0.062	0.059	0.057	0.055	0.054	0.053	0.051	0.05	0.049	0.048	0.048	0.049	0.048	0.047	0.047	0.047	0.046	0.046	0.046	0.045	0.045	0.044
C01	Sample	Dilution_95%	0.95	DMSO	Lycopene	Standard_Development	Run092	Standard_Measurement	Plate_01	Clariostar_Study	MB	Biofoundry_,_London	Linear_Dilution_Pattern_V2	0.166	0.162	0.159	0.155	0.152	0.148	0.143	0.14	0.136	0.133	0.13	0.125	0.121	0.117	0.113	0.11	0.107	0.104	0.102	0.101	0.1	0.1	0.099	0.099	0.099	0.1	0.101	0.102	0.103	0.104	0.105	0.105	0.105	0.106	0.107	0.108
C02	Sample	Dilution_75%	0.75	DMSO	Lycopene	Standard_Development	Run092	Standard_Measurement	Plate_01	Clariostar_Study	MB	Biofoundry_,_London	Linear_Dilution_Pattern_V2	0.151	0.148	0.144	0.141	0.137	0.133	0.128	0.126	0.124	0.121	0.118	0.113	0.109	0.105	0.102	0.1	0.097	0.094	0.092	0.091	0.09	0.089	0.088	0.089	0.089	0.09	0.09	0.091	0.092	0.092	0.092	0.093	0.093	0.093	0.093	0.094
C03	Sample	Dilution_55%	0.55	DMSO	Lycopene	Standard_Development	Run092	Standard_Measurement	Plate_01	Clariostar_Study	MB	Biofoundry_,_London	Linear_Dilution_Pattern_V2	0.135	0.133	0.129	0.126	0.123	0.119	0.115	0.113	0.11	0.107	0.104	0.099	0.096	0.093	0.09	0.087	0.085	0.083	0.081	0.08	0.079	0.078	0.078	0.077	0.077	0.078	0.079	0.079	0.079	0.08	0.08	0.08	0.08	0.081	0.081	0.082
C04	Sample	Dilution_35%	0.35	DMSO	Lycopene	Standard_Development	Run092	Standard_Measurement	Plate_01	Clariostar_Study	MB	Biofoundry_,_London	Linear_Dilution_Pattern_V2	0.127	0.125	0.12	0.117	0.113	0.11	0.105	0.103	0.1	0.098	0.094	0.089	0.085	0.082	0.078	0.076	0.074	0.071	0.07	0.069	0.068	0.067	0.066	0.066	0.066	0.066	0.066	0.066	0.066	0.066	0.067	0.067	0.067	0.067	0.067	0.067
C05	Sample	Dilution_15%	0.15	DMSO	Lycopene	Standard_Development	Run092	Standard_Measurement	Plate_01	Clariostar_Study	MB	Biofoundry_,_London	Linear_Dilution_Pattern_V2	0.117	0.113	0.109	0.106	0.103	0.099	0.095	0.093	0.089	0.086	0.082	0.078	0.074	0.071	0.068	0.066	0.064	0.062	0.06	0.059	0.058	0.057	0.056	0.056	0.055	0.056	0.055	0.055	0.055	0.054	0.055	0.055	0.055	0.054	0.054	0.053
C06	Sample	Dilution_95%	0.95	DMSO	Lycopene	Standard_Development	Run092	Standard_Measurement	Plate_01	Clariostar_Study	MB	Biofoundry_,_London	Linear_Dilution_Pattern_V2	0.156	0.153	0.15	0.147	0.143	0.139	0.135	0.133	0.13	0.128	0.125	0.12	0.116	0.113	0.11	0.107	0.104	0.102	0.1	0.099	0.098	0.098	0.097	0.097	0.097	0.099	0.1	0.1	0.102	0.102	0.103	0.103	0.104	0.104	0.105	0.106
C07	Sample	Dilution_75%	0.75	DMSO	Lycopene	Standard_Development	Run092	Standard_Measurement	Plate_01	Clariostar_Study	MB	Biofoundry_,_London	Linear_Dilution_Pattern_V2	0.151	0.148	0.145	0.141	0.139	0.135	0.13	0.127	0.124	0.122	0.119	0.114	0.111	0.108	0.104	0.102	0.099	0.097	0.095	0.094	0.093	0.092	0.091	0.091	0.091	0.093	0.093	0.093	0.095	0.095	0.095	0.095	0.095	0.096	0.096	0.096
C08	Sample	Dilution_55%	0.55	DMSO	Lycopene	Standard_Development	Run092	Standard_Measurement	Plate_01	Clariostar_Study	MB	Biofoundry_,_London	Linear_Dilution_Pattern_V2	0.14	0.136	0.133	0.129	0.125	0.121	0.116	0.114	0.112	0.11	0.107	0.103	0.1	0.096	0.092	0.09	0.088	0.085	0.083	0.082	0.082	0.081	0.08	0.08	0.08	0.081	0.081	0.081	0.082	0.082	0.083	0.083	0.082	0.083	0.083	0.083
C09	Sample	Dilution_35%	0.35	DMSO	Lycopene	Standard_Development	Run092	Standard_Measurement	Plate_01	Clariostar_Study	MB	Biofoundry_,_London	Linear_Dilution_Pattern_V2	0.127	0.125	0.121	0.117	0.113	0.109	0.105	0.103	0.099	0.097	0.093	0.089	0.085	0.083	0.079	0.077	0.074	0.072	0.07	0.069	0.069	0.068	0.067	0.066	0.066	0.067	0.067	0.067	0.067	0.068	0.068	0.068	0.067	0.068	0.068	0.068
C10	Sample	Dilution_15%	0.15	DMSO	Lycopene	Standard_Development	Run092	Standard_Measurement	Plate_01	Clariostar_Study	MB	Biofoundry_,_London	Linear_Dilution_Pattern_V2	0.118	0.115	0.111	0.107	0.103	0.101	0.096	0.093	0.09	0.086	0.083	0.079	0.075	0.072	0.069	0.066	0.064	0.062	0.06	0.059	0.057	0.057	0.056	0.055	0.055	0.056	0.055	0.055	0.054	0.054	0.055	0.054	0.054	0.054	0.053	0.053
C11	Blank	DMSO_Blank		DMSO		Standard_Development	Run092	Standard_Measurement	Plate_01	Clariostar_Study	MB	Biofoundry_,_London	Linear_Dilution_Pattern_V2	0.114	0.111	0.107	0.103	0.099	0.095	0.09	0.088	0.085	0.082	0.078	0.073	0.069	0.066	0.063	0.06	0.058	0.055	0.053	0.052	0.051	0.051	0.05	0.049	0.049	0.049	0.049	0.047	0.048	0.047	0.046	0.046	0.046	0.046	0.045	0.044
C12	Blank	DMSO_Blank		DMSO		Standard_Development	Run092	Standard_Measurement	Plate_01	Clariostar_Study	MB	Biofoundry_,_London	Linear_Dilution_Pattern_V2	0.113	0.11	0.107	0.103	0.099	0.095	0.089	0.088	0.084	0.081	0.077	0.072	0.068	0.064	0.061	0.059	0.057	0.055	0.053	0.051	0.051	0.05	0.049	0.048	0.048	0.048	0.047	0.046	0.046	0.046	0.046	0.045	0.044	0.045	0.044	0.043
D01	Sample	Dilution_95%	0.95	DMSO	Lycopene	Standard_Development	Run092	Standard_Measurement	Plate_01	Clariostar_Study	MB	Biofoundry_,_London	Linear_Dilution_Pattern_V2	0.165	0.163	0.158	0.155	0.15	0.147	0.141	0.139	0.135	0.134	0.131	0.126	0.121	0.117	0.113	0.11	0.107	0.105	0.104	0.102	0.101	0.1	0.1	0.1	0.1	0.102	0.103	0.103	0.105	0.105	0.105	0.106	0.106	0.107	0.108	0.109
D02	Sample	Dilution_75%	0.75	DMSO	Lycopene	Standard_Development	Run092	Standard_Measurement	Plate_01	Clariostar_Study	MB	Biofoundry_,_London	Linear_Dilution_Pattern_V2	0.151	0.148	0.145	0.141	0.137	0.133	0.129	0.127	0.123	0.121	0.117	0.113	0.108	0.105	0.102	0.1	0.097	0.095	0.092	0.091	0.09	0.089	0.089	0.089	0.088	0.09	0.091	0.091	0.092	0.092	0.093	0.092	0.093	0.094	0.094	0.095
D03	Sample	Dilution_55%	0.55	DMSO	Lycopene	Standard_Development	Run092	Standard_Measurement	Plate_01	Clariostar_Study	MB	Biofoundry_,_London	Linear_Dilution_Pattern_V2	0.138	0.135	0.133	0.129	0.125	0.121	0.116	0.114	0.112	0.109	0.106	0.101	0.097	0.094	0.091	0.088	0.086	0.083	0.082	0.081	0.08	0.079	0.078	0.079	0.078	0.079	0.079	0.079	0.081	0.081	0.081	0.081	0.08	0.081	0.082	0.082
D04	Sample	Dilution_35%	0.35	DMSO	Lycopene	Standard_Development	Run092	Standard_Measurement	Plate_01	Clariostar_Study	MB	Biofoundry_,_London	Linear_Dilution_Pattern_V2	0.128	0.125	0.122	0.118	0.115	0.111	0.105	0.104	0.101	0.097	0.094	0.089	0.086	0.083	0.08	0.078	0.075	0.073	0.071	0.07	0.069	0.068	0.067	0.067	0.067	0.068	0.068	0.068	0.068	0.068	0.068	0.068	0.067	0.068	0.068	0.067
D05	Sample	Dilution_15%	0.15	DMSO	Lycopene	Standard_Development	Run092	Standard_Measurement	Plate_01	Clariostar_Study	MB	Biofoundry_,_London	Linear_Dilution_Pattern_V2	0.117	0.114	0.111	0.107	0.103	0.1	0.095	0.093	0.089	0.087	0.083	0.078	0.074	0.071	0.068	0.066	0.064	0.061	0.06	0.059	0.058	0.057	0.056	0.055	0.055	0.056	0.055	0.055	0.055	0.054	0.055	0.055	0.054	0.054	0.053	0.053
D06	Sample	Dilution_95%	0.95	DMSO	Lycopene	Standard_Development	Run092	Standard_Measurement	Plate_01	Clariostar_Study	MB	Biofoundry_,_London	Linear_Dilution_Pattern_V2	0.163	0.16	0.156	0.152	0.148	0.144	0.139	0.138	0.136	0.134	0.131	0.126	0.121	0.119	0.116	0.113	0.11	0.107	0.106	0.104	0.103	0.102	0.101	0.101	0.102	0.104	0.104	0.105	0.106	0.107	0.108	0.108	0.108	0.109	0.11	0.111
D07	Sample	Dilution_75%	0.75	DMSO	Lycopene	Standard_Development	Run092	Standard_Measurement	Plate_01	Clariostar_Study	MB	Biofoundry_,_London	Linear_Dilution_Pattern_V2	0.151	0.149	0.145	0.142	0.138	0.134	0.129	0.127	0.124	0.122	0.119	0.115	0.111	0.108	0.105	0.102	0.099	0.097	0.095	0.094	0.093	0.092	0.091	0.091	0.091	0.092	0.093	0.094	0.095	0.095	0.096	0.096	0.096	0.097	0.097	0.098
D08	Sample	Dilution_55%	0.55	DMSO	Lycopene	Standard_Development	Run092	Standard_Measurement	Plate_01	Clariostar_Study	MB	Biofoundry_,_London	Linear_Dilution_Pattern_V2	0.146	0.144	0.14	0.136	0.132	0.129	0.123	0.121	0.117	0.114	0.111	0.107	0.103	0.099	0.095	0.093	0.09	0.088	0.087	0.085	0.085	0.083	0.083	0.082	0.082	0.084	0.084	0.084	0.084	0.085	0.085	0.085	0.085	0.085	0.085	0.086
D09	Sample	Dilution_35%	0.35	DMSO	Lycopene	Standard_Development	Run092	Standard_Measurement	Plate_01	Clariostar_Study	MB	Biofoundry_,_London	Linear_Dilution_Pattern_V2	0.13	0.128	0.124	0.12	0.117	0.113	0.108	0.106	0.102	0.1	0.096	0.091	0.087	0.084	0.081	0.078	0.076	0.074	0.072	0.071	0.07	0.069	0.067	0.067	0.067	0.068	0.068	0.068	0.068	0.068	0.068	0.068	0.068	0.068	0.068	0.068
D10	Sample	Dilution_15%	0.15	DMSO	Lycopene	Standard_Development	Run092	Standard_Measurement	Plate_01	Clariostar_Study	MB	Biofoundry_,_London	Linear_Dilution_Pattern_V2	0.119	0.116	0.113	0.11	0.106	0.102	0.097	0.094	0.091	0.088	0.085	0.08	0.076	0.072	0.069	0.066	0.065	0.062	0.06	0.059	0.058	0.057	0.056	0.056	0.055	0.056	0.056	0.055	0.055	0.054	0.054	0.054	0.054	0.054	0.054	0.053
D11	Blank	DMSO_Blank		DMSO		Standard_Development	Run092	Standard_Measurement	Plate_01	Clariostar_Study	MB	Biofoundry_,_London	Linear_Dilution_Pattern_V2	0.115	0.112	0.108	0.105	0.101	0.097	0.093	0.09	0.085	0.082	0.077	0.072	0.068	0.066	0.062	0.06	0.058	0.055	0.053	0.052	0.051	0.05	0.05	0.049	0.048	0.049	0.048	0.047	0.047	0.047	0.046	0.045	0.045	0.045	0.045	0.044
D12	Blank	DMSO_Blank		DMSO		Standard_Development	Run092	Standard_Measurement	Plate_01	Clariostar_Study	MB	Biofoundry_,_London	Linear_Dilution_Pattern_V2	0.117	0.114	0.111	0.107	0.104	0.1	0.095	0.092	0.088	0.085	0.079	0.073	0.07	0.066	0.064	0.06	0.058	0.056	0.054	0.053	0.052	0.051	0.05	0.049	0.048	0.048	0.048	0.048	0.047	0.047	0.047	0.046	0.045	0.046	0.045	0.045
E01	Sample	Dilution_90%	0.9	DMSO	Lycopene	Standard_Development	Run092	Standard_Measurement	Plate_01	Clariostar_Study	MB	Biofoundry_,_London	Linear_Dilution_Pattern_V2	0.164	0.16	0.157	0.152	0.148	0.144	0.139	0.137	0.134	0.133	0.128	0.123	0.119	0.115	0.111	0.108	0.105	0.103	0.101	0.099	0.098	0.097	0.097	0.096	0.097	0.099	0.099	0.1	0.101	0.102	0.102	0.103	0.103	0.104	0.104	0.105
E02	Sample	Dilution_70%	0.7	DMSO	Lycopene	Standard_Development	Run092	Standard_Measurement	Plate_01	Clariostar_Study	MB	Biofoundry_,_London	Linear_Dilution_Pattern_V2	0.152	0.149	0.145	0.141	0.137	0.133	0.127	0.126	0.123	0.12	0.117	0.113	0.108	0.105	0.1	0.098	0.095	0.093	0.092	0.09	0.089	0.088	0.087	0.087	0.087	0.088	0.089	0.089	0.091	0.091	0.091	0.091	0.091	0.092	0.092	0.093
E03	Sample	Dilution_50%	0.5	DMSO	Lycopene	Standard_Development	Run092	Standard_Measurement	Plate_01	Clariostar_Study	MB	Biofoundry_,_London	Linear_Dilution_Pattern_V2	0.138	0.135	0.132	0.128	0.124	0.12	0.115	0.113	0.11	0.108	0.105	0.099	0.095	0.092	0.089	0.087	0.084	0.082	0.08	0.079	0.078	0.077	0.076	0.076	0.076	0.077	0.077	0.077	0.077	0.078	0.078	0.079	0.079	0.079	0.079	0.078
E04	Sample	Dilution_30%	0.3	DMSO	Lycopene	Standard_Development	Run092	Standard_Measurement	Plate_01	Clariostar_Study	MB	Biofoundry_,_London	Linear_Dilution_Pattern_V2	0.128	0.125	0.122	0.118	0.114	0.11	0.105	0.103	0.1	0.098	0.094	0.089	0.086	0.082	0.079	0.076	0.074	0.073	0.07	0.069	0.068	0.067	0.067	0.066	0.066	0.067	0.067	0.066	0.066	0.066	0.066	0.067	0.066	0.066	0.066	0.066
E05	Sample	Dilution_10%	0.1	DMSO	Lycopene	Standard_Development	Run092	Standard_Measurement	Plate_01	Clariostar_Study	MB	Biofoundry_,_London	Linear_Dilution_Pattern_V2	0.115	0.112	0.109	0.105	0.1	0.096	0.091	0.089	0.087	0.085	0.081	0.077	0.074	0.07	0.066	0.064	0.062	0.06	0.058	0.057	0.056	0.055	0.054	0.054	0.053	0.054	0.054	0.053	0.053	0.053	0.052	0.052	0.051	0.051	0.051	0.05
E06	Sample	Dilution_90%	0.9	DMSO	Lycopene	Standard_Development	Run092	Standard_Measurement	Plate_01	Clariostar_Study	MB	Biofoundry_,_London	Linear_Dilution_Pattern_V2	0.157	0.154	0.15	0.147	0.143	0.14	0.135	0.133	0.129	0.127	0.124	0.12	0.116	0.113	0.109	0.107	0.104	0.102	0.101	0.099	0.098	0.097	0.096	0.096	0.096	0.098	0.099	0.099	0.101	0.101	0.102	0.102	0.102	0.103	0.104	0.105
E07	Sample	Dilution_70%	0.7	DMSO	Lycopene	Standard_Development	Run092	Standard_Measurement	Plate_01	Clariostar_Study	MB	Biofoundry_,_London	Linear_Dilution_Pattern_V2	0.147	0.144	0.141	0.138	0.134	0.13	0.125	0.123	0.12	0.118	0.114	0.111	0.107	0.104	0.1	0.097	0.094	0.093	0.091	0.09	0.088	0.087	0.087	0.086	0.087	0.088	0.089	0.089	0.09	0.09	0.091	0.091	0.091	0.092	0.093	0.093
E08	Sample	Dilution_50%	0.5	DMSO	Lycopene	Standard_Development	Run092	Standard_Measurement	Plate_01	Clariostar_Study	MB	Biofoundry_,_London	Linear_Dilution_Pattern_V2	0.138	0.136	0.132	0.129	0.126	0.121	0.116	0.114	0.111	0.108	0.104	0.1	0.096	0.093	0.089	0.087	0.084	0.082	0.081	0.08	0.078	0.077	0.077	0.076	0.076	0.077	0.077	0.077	0.078	0.078	0.078	0.078	0.078	0.079	0.078	0.079
E09	Sample	Dilution_30%	0.3	DMSO	Lycopene	Standard_Development	Run092	Standard_Measurement	Plate_01	Clariostar_Study	MB	Biofoundry_,_London	Linear_Dilution_Pattern_V2	0.129	0.125	0.121	0.116	0.113	0.109	0.103	0.102	0.099	0.097	0.093	0.088	0.085	0.081	0.077	0.075	0.073	0.07	0.069	0.068	0.067	0.065	0.064	0.064	0.064	0.065	0.065	0.064	0.065	0.064	0.064	0.064	0.064	0.064	0.064	0.063
E10	Sample	Dilution_10%	0.1	DMSO	Lycopene	Standard_Development	Run092	Standard_Measurement	Plate_01	Clariostar_Study	MB	Biofoundry_,_London	Linear_Dilution_Pattern_V2	0.12	0.117	0.114	0.11	0.105	0.101	0.096	0.094	0.09	0.087	0.084	0.078	0.074	0.071	0.067	0.065	0.063	0.06	0.058	0.057	0.057	0.056	0.054	0.054	0.053	0.053	0.053	0.052	0.052	0.053	0.052	0.051	0.052	0.052	0.051	0.051
E11	Blank	DMSO_Blank		DMSO		Standard_Development	Run092	Standard_Measurement	Plate_01	Clariostar_Study	MB	Biofoundry_,_London	Linear_Dilution_Pattern_V2	0.117	0.114	0.11	0.106	0.103	0.099	0.093	0.09	0.086	0.083	0.078	0.073	0.069	0.065	0.062	0.059	0.057	0.054	0.053	0.051	0.051	0.05	0.049	0.048	0.047	0.047	0.047	0.046	0.046	0.046	0.045	0.045	0.045	0.045	0.044	0.044
E12	Blank	DMSO_Blank		DMSO		Standard_Development	Run092	Standard_Measurement	Plate_01	Clariostar_Study	MB	Biofoundry_,_London	Linear_Dilution_Pattern_V2	0.118	0.114	0.111	0.107	0.103	0.099	0.094	0.091	0.088	0.084	0.079	0.074	0.07	0.066	0.062	0.061	0.059	0.056	0.054	0.053	0.052	0.051	0.051	0.05	0.049	0.05	0.049	0.047	0.048	0.047	0.047	0.047	0.047	0.046	0.045	0.045
F01	Sample	Dilution_90%	0.9	DMSO	Lycopene	Standard_Development	Run092	Standard_Measurement	Plate_01	Clariostar_Study	MB	Biofoundry_,_London	Linear_Dilution_Pattern_V2	0.166	0.163	0.159	0.155	0.151	0.146	0.141	0.139	0.137	0.134	0.13	0.124	0.12	0.116	0.112	0.109	0.107	0.105	0.103	0.1	0.099	0.098	0.098	0.098	0.098	0.1	0.1	0.101	0.102	0.103	0.103	0.104	0.104	0.104	0.105	0.106
F02	Sample	Dilution_70%	0.7	DMSO	Lycopene	Standard_Development	Run092	Standard_Measurement	Plate_01	Clariostar_Study	MB	Biofoundry_,_London	Linear_Dilution_Pattern_V2	0.15	0.148	0.144	0.14	0.136	0.133	0.127	0.125	0.122	0.12	0.116	0.111	0.107	0.103	0.1	0.097	0.094	0.092	0.09	0.088	0.088	0.086	0.086	0.085	0.085	0.087	0.088	0.088	0.089	0.089	0.089	0.09	0.09	0.09	0.09	0.091
F03	Sample	Dilution_50%	0.5	DMSO	Lycopene	Standard_Development	Run092	Standard_Measurement	Plate_01	Clariostar_Study	MB	Biofoundry_,_London	Linear_Dilution_Pattern_V2	0.137	0.134	0.13	0.126	0.122	0.119	0.114	0.112	0.109	0.107	0.104	0.1	0.096	0.092	0.089	0.087	0.084	0.082	0.08	0.078	0.078	0.077	0.076	0.076	0.076	0.077	0.077	0.077	0.077	0.078	0.078	0.078	0.078	0.079	0.079	0.08
F04	Sample	Dilution_30%	0.3	DMSO	Lycopene	Standard_Development	Run092	Standard_Measurement	Plate_01	Clariostar_Study	MB	Biofoundry_,_London	Linear_Dilution_Pattern_V2	0.125	0.122	0.119	0.116	0.112	0.109	0.104	0.101	0.097	0.094	0.091	0.087	0.084	0.08	0.077	0.075	0.073	0.07	0.069	0.068	0.067	0.066	0.065	0.065	0.064	0.065	0.065	0.065	0.065	0.064	0.065	0.065	0.064	0.065	0.064	0.065
F05	Sample	Dilution_10%	0.1	DMSO	Lycopene	Standard_Development	Run092	Standard_Measurement	Plate_01	Clariostar_Study	MB	Biofoundry_,_London	Linear_Dilution_Pattern_V2	0.112	0.109	0.106	0.102	0.099	0.096	0.091	0.088	0.085	0.082	0.079	0.075	0.072	0.068	0.065	0.063	0.061	0.058	0.057	0.055	0.054	0.054	0.053	0.052	0.052	0.053	0.052	0.051	0.052	0.051	0.051	0.051	0.051	0.051	0.051	0.05
F06	Sample	Dilution_90%	0.9	DMSO	Lycopene	Standard_Development	Run092	Standard_Measurement	Plate_01	Clariostar_Study	MB	Biofoundry_,_London	Linear_Dilution_Pattern_V2	0.155	0.152	0.149	0.145	0.142	0.139	0.134	0.131	0.128	0.127	0.124	0.12	0.116	0.112	0.109	0.106	0.103	0.102	0.1	0.099	0.098	0.097	0.096	0.096	0.096	0.098	0.098	0.099	0.101	0.101	0.102	0.103	0.102	0.103	0.104	0.105
F07	Sample	Dilution_70%	0.7	DMSO	Lycopene	Standard_Development	Run092	Standard_Measurement	Plate_01	Clariostar_Study	MB	Biofoundry_,_London	Linear_Dilution_Pattern_V2	0.146	0.143	0.139	0.135	0.132	0.128	0.123	0.122	0.119	0.117	0.115	0.111	0.108	0.104	0.1	0.098	0.096	0.093	0.091	0.09	0.089	0.088	0.086	0.087	0.087	0.088	0.089	0.089	0.091	0.091	0.091	0.091	0.091	0.092	0.093	0.093
F08	Sample	Dilution_50%	0.5	DMSO	Lycopene	Standard_Development	Run092	Standard_Measurement	Plate_01	Clariostar_Study	MB	Biofoundry_,_London	Linear_Dilution_Pattern_V2	0.138	0.136	0.132	0.127	0.124	0.12	0.116	0.113	0.11	0.109	0.105	0.101	0.097	0.093	0.09	0.088	0.085	0.083	0.081	0.08	0.079	0.078	0.077	0.077	0.077	0.078	0.079	0.078	0.079	0.079	0.08	0.08	0.08	0.08	0.08	0.08
F09	Sample	Dilution_30%	0.3	DMSO	Lycopene	Standard_Development	Run092	Standard_Measurement	Plate_01	Clariostar_Study	MB	Biofoundry_,_London	Linear_Dilution_Pattern_V2	0.127	0.124	0.121	0.116	0.113	0.11	0.104	0.102	0.099	0.096	0.092	0.087	0.084	0.081	0.077	0.075	0.073	0.071	0.069	0.068	0.067	0.066	0.065	0.064	0.064	0.065	0.065	0.064	0.065	0.064	0.065	0.065	0.065	0.065	0.065	0.065
F10	Sample	Dilution_10%	0.1	DMSO	Lycopene	Standard_Development	Run092	Standard_Measurement	Plate_01	Clariostar_Study	MB	Biofoundry_,_London	Linear_Dilution_Pattern_V2	0.117	0.115	0.11	0.106	0.102	0.098	0.093	0.091	0.088	0.085	0.081	0.077	0.073	0.069	0.066	0.064	0.062	0.06	0.058	0.056	0.056	0.054	0.054	0.053	0.053	0.054	0.053	0.052	0.052	0.052	0.052	0.052	0.051	0.051	0.05	0.05
F11	Blank	DMSO		DMSO		Standard_Development	Run092	Standard_Measurement	Plate_01	Clariostar_Study	MB	Biofoundry_,_London	Linear_Dilution_Pattern_V2	0.116	0.113	0.109	0.105	0.1	0.097	0.091	0.089	0.085	0.082	0.078	0.073	0.069	0.065	0.062	0.06	0.058	0.056	0.054	0.053	0.052	0.051	0.05	0.049	0.049	0.048	0.048	0.048	0.047	0.047	0.046	0.046	0.046	0.046	0.045	0.043
F12	Blank	DMSO		DMSO		Standard_Development	Run092	Standard_Measurement	Plate_01	Clariostar_Study	MB	Biofoundry_,_London	Linear_Dilution_Pattern_V2	0.116	0.113	0.11	0.106	0.103	0.1	0.094	0.091	0.086	0.083	0.078	0.072	0.069	0.066	0.063	0.06	0.057	0.055	0.053	0.052	0.051	0.051	0.05	0.049	0.048	0.048	0.048	0.047	0.046	0.046	0.045	0.046	0.045	0.045	0.044	0.043
G01	Sample	Dilution_85%	0.85	DMSO	Lycopene	Standard_Development	Run092	Standard_Measurement	Plate_01	Clariostar_Study	MB	Biofoundry_,_London	Linear_Dilution_Pattern_V2	0.165	0.161	0.158	0.153	0.149	0.144	0.139	0.137	0.135	0.132	0.129	0.124	0.12	0.115	0.112	0.109	0.106	0.103	0.102	0.1	0.099	0.098	0.097	0.096	0.097	0.098	0.099	0.099	0.1	0.101	0.101	0.102	0.102	0.102	0.103	0.103
G02	Sample	Dilution_65%	0.65	DMSO	Lycopene	Standard_Development	Run092	Standard_Measurement	Plate_01	Clariostar_Study	MB	Biofoundry_,_London	Linear_Dilution_Pattern_V2	0.15	0.147	0.144	0.14	0.136	0.132	0.126	0.125	0.122	0.12	0.116	0.112	0.107	0.104	0.1	0.098	0.095	0.092	0.09	0.089	0.088	0.087	0.086	0.086	0.086	0.088	0.088	0.088	0.089	0.089	0.09	0.09	0.09	0.09	0.09	0.091
G03	Sample	Dilution_45%	0.45	DMSO	Lycopene	Standard_Development	Run092	Standard_Measurement	Plate_01	Clariostar_Study	MB	Biofoundry_,_London	Linear_Dilution_Pattern_V2	0.134	0.131	0.127	0.124	0.12	0.116	0.111	0.109	0.106	0.104	0.1	0.095	0.092	0.088	0.085	0.083	0.08	0.078	0.076	0.075	0.074	0.073	0.072	0.072	0.072	0.072	0.073	0.073	0.073	0.074	0.074	0.074	0.073	0.074	0.074	0.073
G04	Sample	Dilution_25%	0.25	DMSO	Lycopene	Standard_Development	Run092	Standard_Measurement	Plate_01	Clariostar_Study	MB	Biofoundry_,_London	Linear_Dilution_Pattern_V2	0.122	0.12	0.117	0.113	0.111	0.106	0.102	0.099	0.096	0.092	0.089	0.084	0.081	0.077	0.075	0.072	0.069	0.067	0.065	0.064	0.064	0.063	0.062	0.061	0.061	0.062	0.061	0.061	0.061	0.061	0.061	0.061	0.061	0.061	0.06	0.06
G05	Sample	Dilution_05%	0.0499999999999999	DMSO	Lycopene	Standard_Development	Run092	Standard_Measurement	Plate_01	Clariostar_Study	MB	Biofoundry_,_London	Linear_Dilution_Pattern_V2	0.114	0.112	0.108	0.103	0.1	0.097	0.091	0.09	0.087	0.084	0.081	0.076	0.073	0.069	0.067	0.065	0.062	0.059	0.058	0.057	0.056	0.055	0.054	0.053	0.053	0.053	0.053	0.052	0.052	0.052	0.052	0.051	0.051	0.051	0.05	0.049
G06	Sample	Dilution_85%	0.85	DMSO	Lycopene	Standard_Development	Run092	Standard_Measurement	Plate_01	Clariostar_Study	MB	Biofoundry_,_London	Linear_Dilution_Pattern_V2	0.16	0.157	0.153	0.149	0.144	0.14	0.135	0.134	0.132	0.13	0.127	0.124	0.119	0.115	0.111	0.109	0.107	0.104	0.102	0.1	0.099	0.098	0.097	0.098	0.098	0.099	0.1	0.101	0.102	0.102	0.102	0.103	0.103	0.103	0.104	0.104
G07	Sample	Dilution_65%	0.65	DMSO	Lycopene	Standard_Development	Run092	Standard_Measurement	Plate_01	Clariostar_Study	MB	Biofoundry_,_London	Linear_Dilution_Pattern_V2	0.148	0.145	0.142	0.137	0.134	0.129	0.125	0.122	0.119	0.118	0.114	0.111	0.107	0.103	0.099	0.098	0.096	0.093	0.091	0.089	0.088	0.087	0.086	0.086	0.086	0.087	0.088	0.088	0.089	0.09	0.09	0.09	0.09	0.091	0.091	0.092
G08	Sample	Dilution_45%	0.45	DMSO	Lycopene	Standard_Development	Run092	Standard_Measurement	Plate_01	Clariostar_Study	MB	Biofoundry_,_London	Linear_Dilution_Pattern_V2	0.141	0.138	0.134	0.13	0.126	0.122	0.117	0.115	0.112	0.11	0.107	0.102	0.099	0.095	0.092	0.089	0.087	0.084	0.082	0.081	0.08	0.079	0.078	0.078	0.078	0.079	0.079	0.078	0.079	0.079	0.079	0.079	0.079	0.079	0.079	0.079
G09	Sample	Dilution_25%	0.25	DMSO	Lycopene	Standard_Development	Run092	Standard_Measurement	Plate_01	Clariostar_Study	MB	Biofoundry_,_London	Linear_Dilution_Pattern_V2	0.126	0.122	0.119	0.114	0.11	0.106	0.101	0.099	0.096	0.093	0.089	0.085	0.081	0.077	0.074	0.072	0.07	0.067	0.065	0.063	0.063	0.062	0.061	0.061	0.061	0.061	0.061	0.06	0.061	0.06	0.061	0.06	0.06	0.06	0.06	0.059
G10	Sample	Dilution_05%	0.0499999999999999	DMSO	Lycopene	Standard_Development	Run092	Standard_Measurement	Plate_01	Clariostar_Study	MB	Biofoundry_,_London	Linear_Dilution_Pattern_V2	0.122	0.12	0.116	0.113	0.109	0.105	0.1	0.097	0.093	0.089	0.086	0.081	0.076	0.074	0.071	0.068	0.066	0.063	0.062	0.06	0.06	0.058	0.057	0.057	0.056	0.056	0.056	0.055	0.055	0.054	0.054	0.054	0.053	0.053	0.052	0.051
G11	Blank	DMSO_Blank		DMSO		Standard_Development	Run092	Standard_Measurement	Plate_01	Clariostar_Study	MB	Biofoundry_,_London	Linear_Dilution_Pattern_V2	0.116	0.113	0.109	0.105	0.102	0.097	0.092	0.089	0.086	0.082	0.078	0.073	0.07	0.066	0.062	0.06	0.058	0.056	0.054	0.053	0.051	0.05	0.05	0.049	0.048	0.049	0.048	0.047	0.047	0.047	0.046	0.046	0.046	0.046	0.045	0.044
G12	Blank	DMSO_Blank		DMSO		Standard_Development	Run092	Standard_Measurement	Plate_01	Clariostar_Study	MB	Biofoundry_,_London	Linear_Dilution_Pattern_V2	0.117	0.114	0.11	0.106	0.101	0.098	0.092	0.09	0.086	0.082	0.078	0.072	0.068	0.065	0.061	0.059	0.056	0.054	0.052	0.051	0.05	0.049	0.048	0.048	0.047	0.047	0.046	0.045	0.045	0.045	0.045	0.045	0.044	0.044	0.043	0.042
H01	Sample	Dilution_85%	0.85	DMSO	Lycopene	Standard_Development	Run092	Standard_Measurement	Plate_01	Clariostar_Study	MB	Biofoundry_,_London	Linear_Dilution_Pattern_V2	0.17	0.167	0.162	0.156	0.153	0.148	0.143	0.14	0.137	0.133	0.129	0.124	0.119	0.115	0.11	0.107	0.104	0.102	0.1	0.098	0.097	0.096	0.095	0.095	0.095	0.097	0.098	0.098	0.099	0.099	0.1	0.1	0.1	0.101	0.101	0.102
H02	Sample	Dilution_65%	0.65	DMSO	Lycopene	Standard_Development	Run092	Standard_Measurement	Plate_01	Clariostar_Study	MB	Biofoundry_,_London	Linear_Dilution_Pattern_V2	0.155	0.152	0.149	0.144	0.14	0.136	0.13	0.128	0.125	0.122	0.118	0.112	0.109	0.104	0.101	0.098	0.095	0.092	0.09	0.089	0.088	0.086	0.086	0.086	0.086	0.087	0.088	0.087	0.088	0.088	0.089	0.089	0.089	0.09	0.09	0.09
H03	Sample	Dilution_45%	0.45	DMSO	Lycopene	Standard_Development	Run092	Standard_Measurement	Plate_01	Clariostar_Study	MB	Biofoundry_,_London	Linear_Dilution_Pattern_V2	0.136	0.133	0.13	0.126	0.123	0.119	0.114	0.112	0.108	0.105	0.101	0.097	0.093	0.089	0.086	0.084	0.081	0.079	0.077	0.076	0.075	0.075	0.074	0.073	0.072	0.073	0.074	0.074	0.074	0.074	0.074	0.074	0.074	0.074	0.074	0.074
H04	Sample	Dilution_25%	0.25	DMSO	Lycopene	Standard_Development	Run092	Standard_Measurement	Plate_01	Clariostar_Study	MB	Biofoundry_,_London	Linear_Dilution_Pattern_V2	0.127	0.124	0.12	0.116	0.112	0.109	0.103	0.101	0.097	0.094	0.09	0.085	0.08	0.076	0.073	0.071	0.069	0.066	0.065	0.064	0.062	0.061	0.061	0.06	0.06	0.061	0.06	0.06	0.061	0.06	0.06	0.06	0.06	0.06	0.06	0.06
H05	Sample	Dilution_05%	0.0499999999999999	DMSO	Lycopene	Standard_Development	Run092	Standard_Measurement	Plate_01	Clariostar_Study	MB	Biofoundry_,_London	Linear_Dilution_Pattern_V2	0.115	0.113	0.109	0.105	0.101	0.097	0.091	0.09	0.087	0.084	0.081	0.075	0.071	0.068	0.064	0.063	0.061	0.058	0.056	0.056	0.054	0.053	0.052	0.052	0.051	0.051	0.051	0.05	0.05	0.05	0.05	0.05	0.049	0.049	0.048	0.047
H06	Sample	Dilution_85%	0.85	DMSO	Lycopene	Standard_Development	Run092	Standard_Measurement	Plate_01	Clariostar_Study	MB	Biofoundry_,_London	Linear_Dilution_Pattern_V2	0.158	0.154	0.15	0.146	0.142	0.138	0.132	0.131	0.129	0.127	0.123	0.119	0.116	0.112	0.108	0.106	0.102	0.1	0.098	0.097	0.096	0.095	0.093	0.094	0.095	0.096	0.097	0.097	0.099	0.1	0.1	0.1	0.1	0.101	0.101	0.102
H07	Sample	Dilution_65%	0.65	DMSO	Lycopene	Standard_Development	Run092	Standard_Measurement	Plate_01	Clariostar_Study	MB	Biofoundry_,_London	Linear_Dilution_Pattern_V2	0.145	0.142	0.139	0.135	0.132	0.128	0.123	0.121	0.118	0.116	0.113	0.108	0.104	0.1	0.097	0.095	0.092	0.09	0.088	0.087	0.085	0.085	0.084	0.084	0.084	0.085	0.085	0.086	0.087	0.087	0.087	0.087	0.087	0.088	0.088	0.088
H08	Sample	Dilution_45%	0.45	DMSO	Lycopene	Standard_Development	Run092	Standard_Measurement	Plate_01	Clariostar_Study	MB	Biofoundry_,_London	Linear_Dilution_Pattern_V2	0.14	0.137	0.133	0.129	0.124	0.12	0.115	0.113	0.11	0.107	0.102	0.097	0.093	0.089	0.085	0.083	0.08	0.078	0.076	0.074	0.074	0.072	0.071	0.071	0.071	0.072	0.072	0.071	0.072	0.072	0.072	0.073	0.072	0.072	0.072	0.072
H09	Sample	Dilution_25%	0.25	DMSO	Lycopene	Standard_Development	Run092	Standard_Measurement	Plate_01	Clariostar_Study	MB	Biofoundry_,_London	Linear_Dilution_Pattern_V2	0.13	0.126	0.123	0.119	0.115	0.11	0.105	0.103	0.1	0.097	0.092	0.087	0.083	0.08	0.076	0.073	0.07	0.068	0.066	0.065	0.064	0.063	0.062	0.062	0.061	0.062	0.062	0.061	0.062	0.062	0.062	0.062	0.061	0.061	0.061	0.061
H10	Sample	Dilution_05%	0.0499999999999999	DMSO	Lycopene	Standard_Development	Run092	Standard_Measurement	Plate_01	Clariostar_Study	MB	Biofoundry_,_London	Linear_Dilution_Pattern_V2	0.121	0.117	0.114	0.11	0.106	0.102	0.097	0.094	0.09	0.087	0.083	0.078	0.074	0.07	0.066	0.064	0.061	0.059	0.057	0.056	0.055	0.053	0.052	0.052	0.051	0.052	0.051	0.05	0.051	0.05	0.049	0.049	0.049	0.049	0.047	0.046
H11	Blank	DMSO_Blank		DMSO		Standard_Development	Run092	Standard_Measurement	Plate_01	Clariostar_Study	MB	Biofoundry_,_London	Linear_Dilution_Pattern_V2	0.115	0.112	0.107	0.103	0.099	0.095	0.09	0.088	0.085	0.081	0.077	0.073	0.069	0.065	0.062	0.06	0.058	0.055	0.053	0.052	0.051	0.05	0.049	0.049	0.048	0.048	0.048	0.047	0.047	0.046	0.046	0.046	0.045	0.045	0.044	0.043
H12	Blank	DMSO_Blank		DMSO		Standard_Development	Run092	Standard_Measurement	Plate_01	Clariostar_Study	MB	Biofoundry_,_London	Linear_Dilution_Pattern_V2	0.133	0.13	0.125	0.12	0.116	0.112	0.106	0.103	0.099	0.095	0.089	0.083	0.077	0.073	0.07	0.067	0.064	0.062	0.06	0.059	0.058	0.056	0.055	0.055	0.055	0.054	0.053	0.052	0.053	0.052	0.052	0.051	0.05	0.05	0.05	0.049
A01	Sample	Dilution_100%	1.0	DMSO	Lycopene	Standard_Development	Run092	Standard_Measurement	Plate_01	Clariostar_Study	MB	Biofoundry_,_London	Linear_Dilution_Pattern_V2	0.17	0.166	0.16	0.157	0.153	0.148	0.145	0.142	0.139	0.135	0.132	0.129	0.124	0.12	0.115	0.112	0.109	0.106	0.105	0.103	0.102	0.102	0.101	0.102	0.103	0.103	0.104	0.105	0.106	0.106	0.108	0.108	0.109	0.11	0.111	0.113
A02	Sample	Dilution_80%	0.8	DMSO	Lycopene	Standard_Development	Run092	Standard_Measurement	Plate_01	Clariostar_Study	MB	Biofoundry_,_London	Linear_Dilution_Pattern_V2	0.157	0.153	0.149	0.146	0.142	0.138	0.135	0.132	0.129	0.124	0.122	0.118	0.114	0.11	0.106	0.103	0.1	0.097	0.096	0.095	0.094	0.093	0.093	0.093	0.094	0.094	0.095	0.096	0.096	0.096	0.097	0.098	0.098	0.099	0.1	0.101
A03	Sample	Dilution_60%	0.6	DMSO	Lycopene	Standard_Development	Run092	Standard_Measurement	Plate_01	Clariostar_Study	MB	Biofoundry_,_London	Linear_Dilution_Pattern_V2	0.143	0.14	0.136	0.133	0.13	0.126	0.122	0.119	0.115	0.112	0.108	0.104	0.101	0.097	0.093	0.09	0.087	0.085	0.084	0.082	0.082	0.081	0.08	0.08	0.08	0.081	0.081	0.082	0.082	0.082	0.083	0.083	0.083	0.084	0.084	0.085
A04	Sample	Dilution_40%	0.4	DMSO	Lycopene	Standard_Development	Run092	Standard_Measurement	Plate_01	Clariostar_Study	MB	Biofoundry_,_London	Linear_Dilution_Pattern_V2	0.13	0.127	0.123	0.119	0.116	0.112	0.108	0.106	0.103	0.098	0.095	0.091	0.088	0.084	0.079	0.077	0.074	0.072	0.071	0.069	0.069	0.068	0.068	0.068	0.068	0.068	0.068	0.069	0.069	0.068	0.069	0.069	0.07	0.07	0.07	0.07
A05	Sample	Dilution_20%	0.2	DMSO	Lycopene	Standard_Development	Run092	Standard_Measurement	Plate_01	Clariostar_Study	MB	Biofoundry_,_London	Linear_Dilution_Pattern_V2	0.123	0.12	0.117	0.113	0.11	0.105	0.101	0.098	0.095	0.09	0.087	0.082	0.078	0.073	0.07	0.067	0.064	0.062	0.06	0.059	0.059	0.058	0.057	0.057	0.057	0.057	0.056	0.057	0.056	0.056	0.057	0.056	0.056	0.056	0.057	0.057
A06	Sample	Dilution_100%	1.0	DMSO	Lycopene	Standard_Development	Run092	Standard_Measurement	Plate_01	Clariostar_Study	MB	Biofoundry_,_London	Linear_Dilution_Pattern_V2	0.161	0.158	0.154	0.15	0.146	0.142	0.138	0.137	0.134	0.13	0.128	0.124	0.121	0.116	0.112	0.109	0.107	0.103	0.103	0.101	0.1	0.1	0.099	0.1	0.1	0.101	0.102	0.103	0.104	0.105	0.106	0.107	0.108	0.108	0.109	0.11
A07	Sample	Dilution_80%	0.8	DMSO	Lycopene	Standard_Development	Run092	Standard_Measurement	Plate_01	Clariostar_Study	MB	Biofoundry_,_London	Linear_Dilution_Pattern_V2	0.157	0.153	0.15	0.146	0.142	0.138	0.134	0.131	0.128	0.124	0.12	0.117	0.113	0.108	0.104	0.102	0.099	0.096	0.094	0.093	0.092	0.091	0.091	0.092	0.092	0.092	0.092	0.093	0.094	0.094	0.096	0.096	0.096	0.096	0.097	0.098
A08	Sample	Dilution_60%	0.6	DMSO	Lycopene	Standard_Development	Run092	Standard_Measurement	Plate_01	Clariostar_Study	MB	Biofoundry_,_London	Linear_Dilution_Pattern_V2	0.144	0.14	0.135	0.132	0.128	0.124	0.12	0.117	0.115	0.112	0.108	0.104	0.1	0.096	0.092	0.09	0.087	0.085	0.083	0.082	0.081	0.08	0.079	0.08	0.08	0.081	0.081	0.081	0.081	0.082	0.083	0.083	0.083	0.084	0.084	0.084
A09	Sample	Dilution_40%	0.4	DMSO	Lycopene	Standard_Development	Run092	Standard_Measurement	Plate_01	Clariostar_Study	MB	Biofoundry_,_London	Linear_Dilution_Pattern_V2	0.134	0.13	0.126	0.122	0.118	0.114	0.111	0.108	0.105	0.1	0.098	0.094	0.09	0.086	0.082	0.08	0.076	0.074	0.073	0.071	0.071	0.07	0.069	0.069	0.069	0.07	0.069	0.07	0.07	0.07	0.07	0.07	0.071	0.071	0.071	0.071
A10	Sample	Dilution_20%	0.2	DMSO	Lycopene	Standard_Development	Run092	Standard_Measurement	Plate_01	Clariostar_Study	MB	Biofoundry_,_London	Linear_Dilution_Pattern_V2	0.126	0.122	0.118	0.113	0.111	0.106	0.102	0.099	0.096	0.091	0.087	0.083	0.079	0.074	0.07	0.067	0.065	0.063	0.062	0.06	0.06	0.059	0.058	0.058	0.058	0.058	0.057	0.057	0.057	0.057	0.057	0.057	0.057	0.057	0.057	0.057
A11	Blank	DMSO_Blank		DMSO		Standard_Development	Run092	Standard_Measurement	Plate_01	Clariostar_Study	MB	Biofoundry_,_London	Linear_Dilution_Pattern_V2	0.122	0.119	0.115	0.111	0.108	0.103	0.099	0.095	0.091	0.086	0.081	0.076	0.072	0.068	0.064	0.061	0.058	0.056	0.054	0.053	0.052	0.051	0.051	0.051	0.05	0.05	0.049	0.049	0.048	0.047	0.048	0.048	0.047	0.047	0.047	0.047
A12	Blank	DMSO_Blank		DMSO		Standard_Development	Run092	Standard_Measurement	Plate_01	Clariostar_Study	MB	Biofoundry_,_London	Linear_Dilution_Pattern_V2	0.119	0.115	0.111	0.108	0.104	0.1	0.095	0.092	0.089	0.083	0.08	0.075	0.071	0.067	0.062	0.06	0.057	0.055	0.055	0.053	0.052	0.051	0.05	0.05	0.05	0.05	0.049	0.048	0.048	0.047	0.048	0.048	0.047	0.047	0.047	0.046
B01	Sample	Dilution_100%	1.0	DMSO	Lycopene	Standard_Development	Run092	Standard_Measurement	Plate_01	Clariostar_Study	MB	Biofoundry_,_London	Linear_Dilution_Pattern_V2	0.17	0.167	0.163	0.159	0.154	0.149	0.145	0.144	0.141	0.137	0.135	0.131	0.126	0.121	0.117	0.115	0.112	0.109	0.107	0.106	0.105	0.104	0.103	0.104	0.105	0.106	0.107	0.108	0.108	0.109	0.11	0.111	0.112	0.111	0.113	0.114
B02	Sample	Dilution_80%	0.8	DMSO	Lycopene	Standard_Development	Run092	Standard_Measurement	Plate_01	Clariostar_Study	MB	Biofoundry_,_London	Linear_Dilution_Pattern_V2	0.154	0.15	0.146	0.142	0.138	0.135	0.13	0.129	0.126	0.122	0.119	0.116	0.113	0.108	0.104	0.102	0.099	0.096	0.095	0.093	0.092	0.091	0.091	0.092	0.092	0.093	0.093	0.094	0.095	0.096	0.096	0.097	0.097	0.098	0.099	0.1
B03	Sample	Dilution_60%	0.6	DMSO	Lycopene	Standard_Development	Run092	Standard_Measurement	Plate_01	Clariostar_Study	MB	Biofoundry_,_London	Linear_Dilution_Pattern_V2	0.141	0.138	0.133	0.13	0.126	0.123	0.119	0.117	0.115	0.111	0.109	0.105	0.101	0.097	0.093	0.091	0.088	0.085	0.085	0.083	0.083	0.082	0.081	0.081	0.082	0.082	0.082	0.083	0.083	0.083	0.084	0.084	0.085	0.085	0.086	0.086
B04	Sample	Dilution_40%	0.4	DMSO	Lycopene	Standard_Development	Run092	Standard_Measurement	Plate_01	Clariostar_Study	MB	Biofoundry_,_London	Linear_Dilution_Pattern_V2	0.129	0.125	0.122	0.118	0.115	0.111	0.108	0.106	0.102	0.099	0.097	0.092	0.088	0.084	0.08	0.078	0.075	0.073	0.072	0.071	0.07	0.069	0.069	0.069	0.069	0.07	0.069	0.069	0.07	0.069	0.07	0.07	0.071	0.071	0.071	0.071
B05	Sample	Dilution_20%	0.2	DMSO	Lycopene	Standard_Development	Run092	Standard_Measurement	Plate_01	Clariostar_Study	MB	Biofoundry_,_London	Linear_Dilution_Pattern_V2	0.12	0.116	0.114	0.11	0.107	0.103	0.1	0.097	0.093	0.088	0.085	0.081	0.078	0.074	0.071	0.068	0.065	0.063	0.062	0.061	0.06	0.06	0.059	0.059	0.058	0.058	0.058	0.058	0.057	0.058	0.058	0.058	0.057	0.057	0.057	0.057
B06	Sample	Dilution_100%	1.0	DMSO	Lycopene	Standard_Development	Run092	Standard_Measurement	Plate_01	Clariostar_Study	MB	Biofoundry_,_London	Linear_Dilution_Pattern_V2	0.164	0.16	0.155	0.151	0.148	0.144	0.14	0.138	0.136	0.132	0.13	0.126	0.122	0.118	0.114	0.112	0.109	0.106	0.105	0.104	0.102	0.102	0.102	0.102	0.103	0.103	0.104	0.106	0.107	0.107	0.108	0.108	0.11	0.111	0.112	0.112
B07	Sample	Dilution_80%	0.8	DMSO	Lycopene	Standard_Development	Run092	Standard_Measurement	Plate_01	Clariostar_Study	MB	Biofoundry_,_London	Linear_Dilution_Pattern_V2	0.151	0.147	0.144	0.141	0.137	0.134	0.13	0.127	0.125	0.121	0.118	0.116	0.113	0.109	0.104	0.102	0.099	0.097	0.095	0.094	0.093	0.093	0.092	0.093	0.092	0.093	0.094	0.095	0.095	0.096	0.097	0.098	0.098	0.099	0.099	0.1
B08	Sample	Dilution_60%	0.6	DMSO	Lycopene	Standard_Development	Run092	Standard_Measurement	Plate_01	Clariostar_Study	MB	Biofoundry_,_London	Linear_Dilution_Pattern_V2	0.143	0.139	0.134	0.131	0.128	0.123	0.119	0.117	0.115	0.11	0.108	0.104	0.101	0.097	0.093	0.091	0.088	0.084	0.084	0.082	0.081	0.08	0.08	0.081	0.081	0.081	0.081	0.082	0.082	0.083	0.083	0.084	0.084	0.084	0.085	0.085
B09	Sample	Dilution_40%	0.4	DMSO	Lycopene	Standard_Development	Run092	Standard_Measurement	Plate_01	Clariostar_Study	MB	Biofoundry_,_London	Linear_Dilution_Pattern_V2	0.131	0.128	0.123	0.12	0.117	0.113	0.109	0.107	0.103	0.099	0.097	0.092	0.089	0.085	0.081	0.078	0.076	0.074	0.072	0.071	0.07	0.07	0.069	0.069	0.069	0.069	0.069	0.069	0.07	0.07	0.07	0.07	0.071	0.071	0.071	0.072
B10	Sample	Dilution_20%	0.2	DMSO	Lycopene	Standard_Development	Run092	Standard_Measurement	Plate_01	Clariostar_Study	MB	Biofoundry_,_London	Linear_Dilution_Pattern_V2	0.123	0.119	0.115	0.111	0.108	0.103	0.1	0.098	0.095	0.089	0.087	0.083	0.08	0.075	0.071	0.069	0.067	0.064	0.064	0.062	0.06	0.06	0.059	0.059	0.059	0.059	0.058	0.058	0.058	0.058	0.058	0.058	0.058	0.059	0.059	0.059
B11	Blank	DMSO_Blank		DMSO		Standard_Development	Run092	Standard_Measurement	Plate_01	Clariostar_Study	MB	Biofoundry_,_London	Linear_Dilution_Pattern_V2	0.115	0.111	0.108	0.104	0.1	0.096	0.092	0.089	0.086	0.082	0.078	0.074	0.071	0.066	0.063	0.061	0.059	0.055	0.055	0.053	0.052	0.052	0.051	0.05	0.05	0.05	0.05	0.049	0.048	0.047	0.047	0.048	0.048	0.048	0.047	0.047
B12	Blank	DMSO_Blank		DMSO		Standard_Development	Run092	Standard_Measurement	Plate_01	Clariostar_Study	MB	Biofoundry_,_London	Linear_Dilution_Pattern_V2	0.115	0.11	0.106	0.103	0.1	0.095	0.091	0.088	0.085	0.08	0.076	0.072	0.069	0.064	0.061	0.059	0.056	0.053	0.052	0.051	0.051	0.05	0.049	0.049	0.049	0.049	0.048	0.047	0.046	0.046	0.046	0.046	0.046	0.046	0.045	0.045
C01	Sample	Dilution_95%	0.95	DMSO	Lycopene	Standard_Development	Run092	Standard_Measurement	Plate_01	Clariostar_Study	MB	Biofoundry_,_London	Linear_Dilution_Pattern_V2	0.164	0.161	0.156	0.152	0.148	0.144	0.14	0.138	0.135	0.132	0.128	0.124	0.12	0.115	0.111	0.108	0.105	0.102	0.101	0.1	0.099	0.097	0.097	0.098	0.098	0.1	0.099	0.1	0.102	0.102	0.103	0.104	0.105	0.105	0.106	0.107
C02	Sample	Dilution_75%	0.75	DMSO	Lycopene	Standard_Development	Run092	Standard_Measurement	Plate_01	Clariostar_Study	MB	Biofoundry_,_London	Linear_Dilution_Pattern_V2	0.151	0.147	0.143	0.139	0.135	0.131	0.127	0.125	0.123	0.119	0.117	0.113	0.109	0.105	0.1	0.098	0.096	0.093	0.092	0.09	0.089	0.088	0.088	0.089	0.089	0.09	0.09	0.091	0.091	0.092	0.093	0.093	0.093	0.094	0.094	0.095
C03	Sample	Dilution_55%	0.55	DMSO	Lycopene	Standard_Development	Run092	Standard_Measurement	Plate_01	Clariostar_Study	MB	Biofoundry_,_London	Linear_Dilution_Pattern_V2	0.134	0.131	0.127	0.123	0.121	0.117	0.113	0.111	0.108	0.104	0.102	0.098	0.095	0.091	0.087	0.085	0.083	0.08	0.08	0.078	0.077	0.076	0.076	0.076	0.077	0.077	0.077	0.078	0.078	0.078	0.078	0.079	0.079	0.079	0.08	0.081
C04	Sample	Dilution_35%	0.35	DMSO	Lycopene	Standard_Development	Run092	Standard_Measurement	Plate_01	Clariostar_Study	MB	Biofoundry_,_London	Linear_Dilution_Pattern_V2	0.126	0.122	0.119	0.115	0.112	0.108	0.105	0.102	0.099	0.095	0.092	0.088	0.084	0.08	0.077	0.074	0.072	0.069	0.069	0.068	0.067	0.066	0.065	0.066	0.066	0.066	0.066	0.066	0.066	0.066	0.066	0.066	0.067	0.067	0.067	0.067
C05	Sample	Dilution_15%	0.15	DMSO	Lycopene	Standard_Development	Run092	Standard_Measurement	Plate_01	Clariostar_Study	MB	Biofoundry_,_London	Linear_Dilution_Pattern_V2	0.116	0.112	0.108	0.105	0.102	0.097	0.094	0.091	0.089	0.085	0.082	0.079	0.075	0.071	0.067	0.065	0.063	0.06	0.06	0.058	0.057	0.057	0.056	0.056	0.056	0.056	0.055	0.055	0.055	0.054	0.055	0.055	0.055	0.055	0.055	0.054
C06	Sample	Dilution_95%	0.95	DMSO	Lycopene	Standard_Development	Run092	Standard_Measurement	Plate_01	Clariostar_Study	MB	Biofoundry_,_London	Linear_Dilution_Pattern_V2	0.158	0.153	0.149	0.145	0.143	0.139	0.135	0.133	0.131	0.128	0.125	0.121	0.118	0.114	0.109	0.107	0.104	0.102	0.101	0.1	0.099	0.098	0.098	0.098	0.098	0.1	0.1	0.101	0.102	0.102	0.103	0.104	0.105	0.105	0.106	0.107
C07	Sample	Dilution_75%	0.75	DMSO	Lycopene	Standard_Development	Run092	Standard_Measurement	Plate_01	Clariostar_Study	MB	Biofoundry_,_London	Linear_Dilution_Pattern_V2	0.148	0.145	0.141	0.136	0.133	0.128	0.124	0.123	0.122	0.118	0.116	0.113	0.109	0.104	0.101	0.099	0.096	0.093	0.092	0.091	0.09	0.089	0.088	0.089	0.09	0.091	0.091	0.092	0.092	0.092	0.093	0.094	0.094	0.095	0.095	0.095
C08	Sample	Dilution_55%	0.55	DMSO	Lycopene	Standard_Development	Run092	Standard_Measurement	Plate_01	Clariostar_Study	MB	Biofoundry_,_London	Linear_Dilution_Pattern_V2	0.138	0.135	0.131	0.127	0.124	0.121	0.117	0.114	0.112	0.108	0.105	0.102	0.099	0.095	0.091	0.089	0.086	0.084	0.083	0.081	0.081	0.08	0.08	0.08	0.08	0.08	0.08	0.081	0.081	0.081	0.082	0.083	0.083	0.083	0.083	0.084
C09	Sample	Dilution_35%	0.35	DMSO	Lycopene	Standard_Development	Run092	Standard_Measurement	Plate_01	Clariostar_Study	MB	Biofoundry_,_London	Linear_Dilution_Pattern_V2	0.127	0.123	0.119	0.116	0.113	0.109	0.105	0.102	0.1	0.096	0.092	0.089	0.085	0.082	0.078	0.076	0.073	0.071	0.07	0.069	0.068	0.067	0.066	0.067	0.066	0.067	0.067	0.067	0.067	0.066	0.068	0.068	0.067	0.068	0.068	0.068
C10	Sample	Dilution_15%	0.15	DMSO	Lycopene	Standard_Development	Run092	Standard_Measurement	Plate_01	Clariostar_Study	MB	Biofoundry_,_London	Linear_Dilution_Pattern_V2	0.117	0.114	0.11	0.106	0.103	0.099	0.096	0.092	0.089	0.085	0.082	0.078	0.074	0.071	0.067	0.065	0.062	0.06	0.059	0.057	0.057	0.056	0.055	0.055	0.055	0.055	0.054	0.055	0.054	0.054	0.054	0.054	0.054	0.054	0.054	0.053
C11	Blank	DMSO_Blank		DMSO		Standard_Development	Run092	Standard_Measurement	Plate_01	Clariostar_Study	MB	Biofoundry_,_London	Linear_Dilution_Pattern_V2	0.113	0.109	0.105	0.101	0.097	0.094	0.09	0.087	0.084	0.079	0.076	0.072	0.069	0.064	0.06	0.059	0.057	0.053	0.053	0.051	0.051	0.05	0.05	0.049	0.049	0.048	0.047	0.047	0.047	0.046	0.046	0.046	0.046	0.045	0.046	0.045
C12	Blank	DMSO_Blank		DMSO		Standard_Development	Run092	Standard_Measurement	Plate_01	Clariostar_Study	MB	Biofoundry_,_London	Linear_Dilution_Pattern_V2	0.113	0.109	0.105	0.101	0.098	0.094	0.089	0.087	0.085	0.08	0.076	0.072	0.069	0.065	0.06	0.058	0.056	0.054	0.053	0.051	0.05	0.049	0.048	0.049	0.049	0.048	0.047	0.046	0.046	0.046	0.046	0.046	0.045	0.045	0.044	0.044
D01	Sample	Dilution_95%	0.95	DMSO	Lycopene	Standard_Development	Run092	Standard_Measurement	Plate_01	Clariostar_Study	MB	Biofoundry_,_London	Linear_Dilution_Pattern_V2	0.166	0.162	0.158	0.153	0.15	0.146	0.143	0.14	0.137	0.133	0.129	0.126	0.123	0.118	0.114	0.111	0.108	0.105	0.104	0.102	0.102	0.101	0.1	0.101	0.102	0.103	0.103	0.104	0.105	0.105	0.107	0.107	0.107	0.108	0.109	0.11
D02	Sample	Dilution_75%	0.75	DMSO	Lycopene	Standard_Development	Run092	Standard_Measurement	Plate_01	Clariostar_Study	MB	Biofoundry_,_London	Linear_Dilution_Pattern_V2	0.151	0.147	0.144	0.14	0.136	0.132	0.129	0.126	0.124	0.121	0.117	0.114	0.11	0.105	0.101	0.1	0.097	0.094	0.092	0.091	0.09	0.089	0.089	0.09	0.09	0.091	0.091	0.092	0.093	0.092	0.093	0.094	0.095	0.095	0.096	0.097
D03	Sample	Dilution_55%	0.55	DMSO	Lycopene	Standard_Development	Run092	Standard_Measurement	Plate_01	Clariostar_Study	MB	Biofoundry_,_London	Linear_Dilution_Pattern_V2	0.136	0.133	0.129	0.126	0.123	0.118	0.115	0.113	0.111	0.106	0.103	0.1	0.096	0.092	0.088	0.086	0.083	0.081	0.08	0.079	0.078	0.077	0.077	0.077	0.078	0.077	0.077	0.078	0.079	0.079	0.079	0.079	0.08	0.081	0.081	0.081
D04	Sample	Dilution_35%	0.35	DMSO	Lycopene	Standard_Development	Run092	Standard_Measurement	Plate_01	Clariostar_Study	MB	Biofoundry_,_London	Linear_Dilution_Pattern_V2	0.127	0.124	0.121	0.117	0.113	0.109	0.105	0.103	0.101	0.097	0.094	0.09	0.086	0.082	0.079	0.077	0.074	0.071	0.07	0.07	0.069	0.068	0.067	0.067	0.067	0.068	0.067	0.067	0.067	0.067	0.067	0.068	0.068	0.068	0.068	0.067
D05	Sample	Dilution_15%	0.15	DMSO	Lycopene	Standard_Development	Run092	Standard_Measurement	Plate_01	Clariostar_Study	MB	Biofoundry_,_London	Linear_Dilution_Pattern_V2	0.116	0.112	0.108	0.104	0.102	0.098	0.094	0.092	0.089	0.085	0.082	0.078	0.075	0.07	0.066	0.065	0.062	0.059	0.059	0.057	0.057	0.056	0.056	0.056	0.056	0.056	0.055	0.055	0.054	0.054	0.055	0.054	0.054	0.054	0.054	0.053
D06	Sample	Dilution_95%	0.95	DMSO	Lycopene	Standard_Development	Run092	Standard_Measurement	Plate_01	Clariostar_Study	MB	Biofoundry_,_London	Linear_Dilution_Pattern_V2	0.159	0.155	0.152	0.147	0.144	0.14	0.137	0.134	0.133	0.13	0.127	0.124	0.12	0.115	0.111	0.109	0.106	0.103	0.102	0.101	0.1	0.099	0.098	0.099	0.1	0.101	0.101	0.102	0.103	0.104	0.105	0.105	0.106	0.107	0.108	0.109
D07	Sample	Dilution_75%	0.75	DMSO	Lycopene	Standard_Development	Run092	Standard_Measurement	Plate_01	Clariostar_Study	MB	Biofoundry_,_London	Linear_Dilution_Pattern_V2	0.15	0.146	0.142	0.138	0.135	0.131	0.127	0.125	0.122	0.119	0.117	0.114	0.11	0.105	0.101	0.099	0.097	0.094	0.093	0.091	0.09	0.09	0.089	0.089	0.09	0.091	0.091	0.091	0.093	0.093	0.093	0.094	0.095	0.095	0.096	0.097
D08	Sample	Dilution_55%	0.55	DMSO	Lycopene	Standard_Development	Run092	Standard_Measurement	Plate_01	Clariostar_Study	MB	Biofoundry_,_London	Linear_Dilution_Pattern_V2	0.145	0.141	0.138	0.134	0.131	0.126	0.122	0.119	0.117	0.113	0.11	0.107	0.103	0.098	0.095	0.092	0.089	0.087	0.086	0.084	0.084	0.083	0.082	0.082	0.082	0.083	0.082	0.083	0.083	0.083	0.084	0.085	0.085	0.085	0.086	0.086
D09	Sample	Dilution_35%	0.35	DMSO	Lycopene	Standard_Development	Run092	Standard_Measurement	Plate_01	Clariostar_Study	MB	Biofoundry_,_London	Linear_Dilution_Pattern_V2	0.132	0.127	0.124	0.12	0.116	0.111	0.108	0.106	0.102	0.099	0.096	0.092	0.089	0.084	0.08	0.078	0.075	0.073	0.071	0.07	0.069	0.068	0.068	0.069	0.069	0.068	0.068	0.068	0.068	0.068	0.068	0.069	0.069	0.069	0.069	0.068
D10	Sample	Dilution_15%	0.15	DMSO	Lycopene	Standard_Development	Run092	Standard_Measurement	Plate_01	Clariostar_Study	MB	Biofoundry_,_London	Linear_Dilution_Pattern_V2	0.119	0.115	0.111	0.107	0.104	0.1	0.096	0.093	0.09	0.086	0.083	0.079	0.075	0.071	0.068	0.065	0.063	0.06	0.059	0.058	0.057	0.056	0.056	0.056	0.056	0.055	0.055	0.055	0.054	0.054	0.054	0.055	0.054	0.054	0.054	0.053
D11	Blank	DMSO_Blank		DMSO		Standard_Development	Run092	Standard_Measurement	Plate_01	Clariostar_Study	MB	Biofoundry_,_London	Linear_Dilution_Pattern_V2	0.115	0.111	0.107	0.103	0.1	0.095	0.091	0.088	0.086	0.081	0.078	0.073	0.069	0.064	0.061	0.059	0.056	0.053	0.053	0.052	0.051	0.05	0.049	0.049	0.049	0.049	0.048	0.047	0.046	0.046	0.046	0.046	0.046	0.045	0.045	0.044
D12	Blank	DMSO_Blank		DMSO		Standard_Development	Run092	Standard_Measurement	Plate_01	Clariostar_Study	MB	Biofoundry_,_London	Linear_Dilution_Pattern_V2	0.118	0.113	0.11	0.106	0.102	0.099	0.095	0.092	0.089	0.083	0.078	0.075	0.07	0.066	0.062	0.06	0.057	0.054	0.053	0.052	0.051	0.051	0.05	0.049	0.049	0.049	0.048	0.048	0.047	0.046	0.046	0.046	0.046	0.046	0.045	0.045
E01	Sample	Dilution_90%	0.9	DMSO	Lycopene	Standard_Development	Run092	Standard_Measurement	Plate_01	Clariostar_Study	MB	Biofoundry_,_London	Linear_Dilution_Pattern_V2	0.164	0.16	0.156	0.153	0.148	0.143	0.139	0.137	0.135	0.131	0.128	0.124	0.12	0.115	0.111	0.108	0.105	0.102	0.101	0.099	0.098	0.097	0.097	0.098	0.098	0.099	0.1	0.1	0.101	0.102	0.103	0.103	0.104	0.105	0.105	0.105
E02	Sample	Dilution_70%	0.7	DMSO	Lycopene	Standard_Development	Run092	Standard_Measurement	Plate_01	Clariostar_Study	MB	Biofoundry_,_London	Linear_Dilution_Pattern_V2	0.153	0.149	0.145	0.141	0.138	0.133	0.129	0.127	0.125	0.12	0.118	0.115	0.11	0.105	0.102	0.099	0.096	0.094	0.093	0.091	0.09	0.089	0.088	0.089	0.089	0.09	0.09	0.091	0.091	0.092	0.093	0.093	0.093	0.093	0.094	0.095
E03	Sample	Dilution_50%	0.5	DMSO	Lycopene	Standard_Development	Run092	Standard_Measurement	Plate_01	Clariostar_Study	MB	Biofoundry_,_London	Linear_Dilution_Pattern_V2	0.136	0.132	0.128	0.124	0.12	0.116	0.113	0.111	0.108	0.104	0.102	0.097	0.094	0.09	0.086	0.084	0.081	0.078	0.077	0.076	0.075	0.074	0.073	0.074	0.074	0.075	0.074	0.076	0.075	0.075	0.076	0.076	0.076	0.076	0.076	0.077
E04	Sample	Dilution_30%	0.3	DMSO	Lycopene	Standard_Development	Run092	Standard_Measurement	Plate_01	Clariostar_Study	MB	Biofoundry_,_London	Linear_Dilution_Pattern_V2	0.127	0.124	0.12	0.118	0.114	0.11	0.106	0.103	0.101	0.095	0.092	0.089	0.085	0.082	0.079	0.076	0.073	0.07	0.07	0.068	0.068	0.067	0.066	0.066	0.066	0.066	0.065	0.066	0.065	0.064	0.066	0.066	0.066	0.066	0.066	0.065
E05	Sample	Dilution_10%	0.1	DMSO	Lycopene	Standard_Development	Run092	Standard_Measurement	Plate_01	Clariostar_Study	MB	Biofoundry_,_London	Linear_Dilution_Pattern_V2	0.114	0.11	0.106	0.103	0.099	0.095	0.091	0.09	0.087	0.082	0.079	0.076	0.072	0.069	0.065	0.063	0.061	0.058	0.057	0.056	0.055	0.054	0.053	0.054	0.053	0.053	0.052	0.052	0.052	0.051	0.052	0.052	0.052	0.051	0.051	0.051
E06	Sample	Dilution_90%	0.9	DMSO	Lycopene	Standard_Development	Run092	Standard_Measurement	Plate_01	Clariostar_Study	MB	Biofoundry_,_London	Linear_Dilution_Pattern_V2	0.158	0.153	0.149	0.144	0.141	0.138	0.134	0.132	0.13	0.127	0.124	0.121	0.117	0.112	0.108	0.106	0.103	0.1	0.099	0.098	0.097	0.096	0.096	0.096	0.097	0.098	0.098	0.099	0.101	0.101	0.102	0.102	0.103	0.103	0.104	0.105
E07	Sample	Dilution_70%	0.7	DMSO	Lycopene	Standard_Development	Run092	Standard_Measurement	Plate_01	Clariostar_Study	MB	Biofoundry_,_London	Linear_Dilution_Pattern_V2	0.147	0.143	0.14	0.135	0.132	0.128	0.123	0.122	0.12	0.116	0.114	0.11	0.107	0.103	0.099	0.097	0.093	0.09	0.09	0.088	0.087	0.086	0.086	0.086	0.086	0.088	0.088	0.088	0.089	0.089	0.09	0.09	0.091	0.091	0.091	0.091
E08	Sample	Dilution_50%	0.5	DMSO	Lycopene	Standard_Development	Run092	Standard_Measurement	Plate_01	Clariostar_Study	MB	Biofoundry_,_London	Linear_Dilution_Pattern_V2	0.137	0.133	0.128	0.125	0.121	0.117	0.113	0.111	0.109	0.105	0.102	0.099	0.095	0.091	0.087	0.085	0.082	0.08	0.079	0.077	0.076	0.075	0.074	0.075	0.075	0.075	0.075	0.076	0.076	0.076	0.077	0.077	0.077	0.077	0.077	0.078
E09	Sample	Dilution_30%	0.3	DMSO	Lycopene	Standard_Development	Run092	Standard_Measurement	Plate_01	Clariostar_Study	MB	Biofoundry_,_London	Linear_Dilution_Pattern_V2	0.126	0.122	0.118	0.115	0.111	0.107	0.103	0.1	0.097	0.094	0.091	0.087	0.084	0.079	0.076	0.073	0.071	0.068	0.067	0.066	0.065	0.064	0.064	0.064	0.063	0.064	0.063	0.063	0.063	0.063	0.064	0.064	0.064	0.064	0.064	0.064
E10	Sample	Dilution_10%	0.1	DMSO	Lycopene	Standard_Development	Run092	Standard_Measurement	Plate_01	Clariostar_Study	MB	Biofoundry_,_London	Linear_Dilution_Pattern_V2	0.12	0.117	0.113	0.108	0.104	0.1	0.096	0.093	0.091	0.086	0.083	0.079	0.074	0.071	0.067	0.065	0.062	0.059	0.059	0.057	0.056	0.055	0.054	0.054	0.054	0.054	0.053	0.053	0.053	0.052	0.052	0.053	0.052	0.052	0.051	0.05
E11	Blank	DMSO_Blank		DMSO		Standard_Development	Run092	Standard_Measurement	Plate_01	Clariostar_Study	MB	Biofoundry_,_London	Linear_Dilution_Pattern_V2	0.117	0.112	0.109	0.105	0.101	0.096	0.092	0.09	0.086	0.081	0.078	0.074	0.07	0.065	0.061	0.059	0.056	0.053	0.053	0.051	0.051	0.049	0.049	0.049	0.048	0.048	0.047	0.047	0.046	0.046	0.046	0.046	0.046	0.045	0.045	0.044
E12	Blank	DMSO_Blank		DMSO		Standard_Development	Run092	Standard_Measurement	Plate_01	Clariostar_Study	MB	Biofoundry_,_London	Linear_Dilution_Pattern_V2	0.118	0.115	0.11	0.107	0.103	0.098	0.095	0.092	0.088	0.083	0.079	0.074	0.071	0.067	0.064	0.061	0.058	0.055	0.054	0.053	0.052	0.051	0.051	0.051	0.05	0.05	0.049	0.049	0.048	0.047	0.048	0.047	0.047	0.047	0.046	0.045
F01	Sample	Dilution_90%	0.9	DMSO	Lycopene	Standard_Development	Run092	Standard_Measurement	Plate_01	Clariostar_Study	MB	Biofoundry_,_London	Linear_Dilution_Pattern_V2	0.165	0.161	0.156	0.152	0.148	0.144	0.141	0.137	0.134	0.131	0.128	0.123	0.119	0.115	0.11	0.107	0.104	0.101	0.099	0.098	0.097	0.097	0.096	0.097	0.097	0.098	0.098	0.099	0.1	0.1	0.102	0.102	0.103	0.103	0.104	0.105
F02	Sample	Dilution_70%	0.7	DMSO	Lycopene	Standard_Development	Run092	Standard_Measurement	Plate_01	Clariostar_Study	MB	Biofoundry_,_London	Linear_Dilution_Pattern_V2	0.151	0.148	0.143	0.139	0.135	0.131	0.127	0.124	0.122	0.118	0.116	0.112	0.108	0.103	0.099	0.096	0.093	0.091	0.09	0.088	0.087	0.086	0.086	0.086	0.087	0.087	0.087	0.087	0.088	0.088	0.089	0.09	0.09	0.09	0.091	0.091
F03	Sample	Dilution_50%	0.5	DMSO	Lycopene	Standard_Development	Run092	Standard_Measurement	Plate_01	Clariostar_Study	MB	Biofoundry_,_London	Linear_Dilution_Pattern_V2	0.136	0.133	0.129	0.125	0.121	0.117	0.113	0.111	0.109	0.105	0.102	0.1	0.096	0.091	0.087	0.085	0.083	0.081	0.079	0.077	0.077	0.076	0.075	0.076	0.076	0.077	0.077	0.077	0.077	0.077	0.078	0.078	0.078	0.078	0.079	0.079
F04	Sample	Dilution_30%	0.3	DMSO	Lycopene	Standard_Development	Run092	Standard_Measurement	Plate_01	Clariostar_Study	MB	Biofoundry_,_London	Linear_Dilution_Pattern_V2	0.125	0.12	0.116	0.112	0.11	0.105	0.102	0.099	0.097	0.093	0.09	0.087	0.084	0.079	0.076	0.074	0.071	0.069	0.068	0.066	0.065	0.065	0.064	0.064	0.064	0.065	0.064	0.064	0.064	0.064	0.064	0.064	0.065	0.065	0.065	0.064
F05	Sample	Dilution_10%	0.1	DMSO	Lycopene	Standard_Development	Run092	Standard_Measurement	Plate_01	Clariostar_Study	MB	Biofoundry_,_London	Linear_Dilution_Pattern_V2	0.112	0.108	0.105	0.102	0.098	0.094	0.09	0.088	0.086	0.082	0.079	0.075	0.072	0.067	0.064	0.062	0.06	0.058	0.057	0.055	0.055	0.054	0.053	0.053	0.053	0.053	0.052	0.052	0.052	0.051	0.052	0.051	0.052	0.051	0.051	0.051
F06	Sample	Dilution_90%	0.9	DMSO	Lycopene	Standard_Development	Run092	Standard_Measurement	Plate_01	Clariostar_Study	MB	Biofoundry_,_London	Linear_Dilution_Pattern_V2	0.155	0.152	0.148	0.144	0.14	0.137	0.133	0.131	0.129	0.125	0.123	0.12	0.116	0.112	0.108	0.106	0.104	0.101	0.099	0.098	0.097	0.096	0.096	0.097	0.097	0.098	0.099	0.099	0.101	0.101	0.102	0.102	0.103	0.104	0.105	0.105
F07	Sample	Dilution_70%	0.7	DMSO	Lycopene	Standard_Development	Run092	Standard_Measurement	Plate_01	Clariostar_Study	MB	Biofoundry_,_London	Linear_Dilution_Pattern_V2	0.144	0.141	0.136	0.133	0.13	0.126	0.122	0.12	0.118	0.114	0.113	0.109	0.106	0.101	0.098	0.095	0.093	0.09	0.09	0.088	0.087	0.086	0.085	0.086	0.086	0.087	0.087	0.088	0.088	0.088	0.09	0.09	0.091	0.091	0.092	0.092
F08	Sample	Dilution_50%	0.5	DMSO	Lycopene	Standard_Development	Run092	Standard_Measurement	Plate_01	Clariostar_Study	MB	Biofoundry_,_London	Linear_Dilution_Pattern_V2	0.137	0.133	0.129	0.126	0.122	0.119	0.115	0.113	0.11	0.106	0.103	0.1	0.097	0.092	0.088	0.086	0.083	0.081	0.08	0.078	0.077	0.077	0.076	0.077	0.076	0.077	0.077	0.077	0.077	0.078	0.079	0.079	0.079	0.08	0.08	0.08
F09	Sample	Dilution_30%	0.3	DMSO	Lycopene	Standard_Development	Run092	Standard_Measurement	Plate_01	Clariostar_Study	MB	Biofoundry_,_London	Linear_Dilution_Pattern_V2	0.127	0.123	0.118	0.115	0.112	0.108	0.104	0.102	0.099	0.095	0.092	0.088	0.085	0.081	0.077	0.075	0.072	0.069	0.068	0.067	0.066	0.065	0.065	0.065	0.065	0.065	0.065	0.065	0.064	0.065	0.065	0.065	0.065	0.065	0.065	0.065
F10	Sample	Dilution_10%	0.1	DMSO	Lycopene	Standard_Development	Run092	Standard_Measurement	Plate_01	Clariostar_Study	MB	Biofoundry_,_London	Linear_Dilution_Pattern_V2	0.117	0.113	0.109	0.106	0.102	0.098	0.095	0.091	0.088	0.084	0.08	0.076	0.073	0.069	0.066	0.063	0.061	0.058	0.058	0.056	0.056	0.055	0.053	0.054	0.053	0.053	0.052	0.052	0.051	0.051	0.052	0.052	0.051	0.051	0.051	0.051
F11	Blank	DMSO		DMSO		Standard_Development	Run092	Standard_Measurement	Plate_01	Clariostar_Study	MB	Biofoundry_,_London	Linear_Dilution_Pattern_V2	0.114	0.111	0.106	0.103	0.099	0.095	0.09	0.088	0.085	0.08	0.077	0.072	0.068	0.064	0.06	0.058	0.056	0.053	0.052	0.051	0.05	0.05	0.049	0.049	0.048	0.049	0.047	0.046	0.046	0.046	0.046	0.046	0.046	0.045	0.044	0.043
F12	Blank	DMSO		DMSO		Standard_Development	Run092	Standard_Measurement	Plate_01	Clariostar_Study	MB	Biofoundry_,_London	Linear_Dilution_Pattern_V2	0.115	0.111	0.106	0.102	0.1	0.095	0.092	0.089	0.085	0.08	0.077	0.073	0.069	0.065	0.061	0.059	0.056	0.053	0.053	0.051	0.05	0.05	0.049	0.049	0.048	0.048	0.047	0.046	0.046	0.045	0.045	0.045	0.045	0.045	0.044	0.043
G01	Sample	Dilution_85%	0.85	DMSO	Lycopene	Standard_Development	Run092	Standard_Measurement	Plate_01	Clariostar_Study	MB	Biofoundry_,_London	Linear_Dilution_Pattern_V2	0.163	0.16	0.155	0.151	0.147	0.142	0.138	0.136	0.134	0.129	0.127	0.123	0.119	0.114	0.109	0.107	0.104	0.101	0.1	0.098	0.097	0.096	0.096	0.096	0.097	0.098	0.098	0.099	0.1	0.1	0.1	0.101	0.101	0.102	0.102	0.103
G02	Sample	Dilution_65%	0.65	DMSO	Lycopene	Standard_Development	Run092	Standard_Measurement	Plate_01	Clariostar_Study	MB	Biofoundry_,_London	Linear_Dilution_Pattern_V2	0.15	0.147	0.142	0.139	0.135	0.131	0.128	0.125	0.122	0.118	0.115	0.111	0.107	0.103	0.099	0.096	0.094	0.091	0.09	0.088	0.087	0.087	0.086	0.087	0.087	0.087	0.088	0.088	0.088	0.088	0.089	0.09	0.09	0.09	0.09	0.091
G03	Sample	Dilution_45%	0.45	DMSO	Lycopene	Standard_Development	Run092	Standard_Measurement	Plate_01	Clariostar_Study	MB	Biofoundry_,_London	Linear_Dilution_Pattern_V2	0.133	0.129	0.125	0.122	0.119	0.115	0.111	0.109	0.106	0.102	0.1	0.095	0.091	0.088	0.084	0.082	0.079	0.076	0.075	0.074	0.073	0.072	0.072	0.072	0.072	0.072	0.072	0.073	0.073	0.073	0.074	0.074	0.074	0.074	0.074	0.074
G04	Sample	Dilution_25%	0.25	DMSO	Lycopene	Standard_Development	Run092	Standard_Measurement	Plate_01	Clariostar_Study	MB	Biofoundry_,_London	Linear_Dilution_Pattern_V2	0.122	0.118	0.114	0.11	0.107	0.103	0.099	0.098	0.095	0.091	0.088	0.084	0.08	0.076	0.072	0.07	0.068	0.065	0.064	0.063	0.062	0.061	0.061	0.061	0.061	0.062	0.061	0.061	0.061	0.06	0.061	0.061	0.062	0.061	0.061	0.06
G05	Sample	Dilution_05%	0.0499999999999999	DMSO	Lycopene	Standard_Development	Run092	Standard_Measurement	Plate_01	Clariostar_Study	MB	Biofoundry_,_London	Linear_Dilution_Pattern_V2	0.113	0.11	0.104	0.102	0.099	0.095	0.091	0.088	0.086	0.081	0.079	0.075	0.071	0.068	0.064	0.062	0.06	0.057	0.057	0.055	0.054	0.054	0.053	0.053	0.052	0.052	0.052	0.051	0.051	0.051	0.051	0.051	0.051	0.051	0.05	0.05
G06	Sample	Dilution_85%	0.85	DMSO	Lycopene	Standard_Development	Run092	Standard_Measurement	Plate_01	Clariostar_Study	MB	Biofoundry_,_London	Linear_Dilution_Pattern_V2	0.157	0.153	0.149	0.145	0.141	0.138	0.134	0.132	0.13	0.126	0.123	0.12	0.116	0.113	0.108	0.106	0.103	0.1	0.099	0.097	0.097	0.096	0.095	0.096	0.097	0.097	0.098	0.098	0.099	0.099	0.1	0.101	0.102	0.102	0.103	0.103
G07	Sample	Dilution_65%	0.65	DMSO	Lycopene	Standard_Development	Run092	Standard_Measurement	Plate_01	Clariostar_Study	MB	Biofoundry_,_London	Linear_Dilution_Pattern_V2	0.146	0.143	0.138	0.135	0.132	0.127	0.124	0.121	0.118	0.115	0.113	0.11	0.106	0.102	0.099	0.096	0.092	0.09	0.089	0.088	0.087	0.086	0.086	0.086	0.086	0.087	0.087	0.087	0.088	0.088	0.089	0.089	0.089	0.09	0.09	0.09
G08	Sample	Dilution_45%	0.45	DMSO	Lycopene	Standard_Development	Run092	Standard_Measurement	Plate_01	Clariostar_Study	MB	Biofoundry_,_London	Linear_Dilution_Pattern_V2	0.141	0.137	0.133	0.13	0.126	0.122	0.118	0.116	0.113	0.109	0.106	0.102	0.099	0.095	0.091	0.088	0.085	0.083	0.083	0.081	0.08	0.078	0.078	0.078	0.078	0.078	0.078	0.079	0.079	0.078	0.079	0.079	0.079	0.079	0.08	0.079
G09	Sample	Dilution_25%	0.25	DMSO	Lycopene	Standard_Development	Run092	Standard_Measurement	Plate_01	Clariostar_Study	MB	Biofoundry_,_London	Linear_Dilution_Pattern_V2	0.124	0.12	0.116	0.113	0.109	0.105	0.101	0.099	0.096	0.091	0.088	0.085	0.081	0.076	0.073	0.07	0.068	0.066	0.064	0.063	0.063	0.062	0.061	0.061	0.061	0.061	0.06	0.061	0.06	0.06	0.061	0.061	0.06	0.06	0.061	0.061
G10	Sample	Dilution_05%	0.0499999999999999	DMSO	Lycopene	Standard_Development	Run092	Standard_Measurement	Plate_01	Clariostar_Study	MB	Biofoundry_,_London	Linear_Dilution_Pattern_V2	0.121	0.117	0.113	0.109	0.105	0.101	0.097	0.094	0.091	0.086	0.083	0.08	0.077	0.072	0.068	0.066	0.063	0.06	0.06	0.059	0.058	0.057	0.056	0.056	0.055	0.055	0.054	0.054	0.054	0.053	0.053	0.053	0.053	0.053	0.052	0.052
G11	Blank	DMSO_Blank		DMSO		Standard_Development	Run092	Standard_Measurement	Plate_01	Clariostar_Study	MB	Biofoundry_,_London	Linear_Dilution_Pattern_V2	0.116	0.112	0.107	0.103	0.1	0.095	0.092	0.089	0.085	0.081	0.078	0.073	0.069	0.065	0.061	0.059	0.057	0.054	0.053	0.052	0.051	0.05	0.049	0.049	0.049	0.049	0.048	0.048	0.047	0.046	0.047	0.047	0.046	0.046	0.046	0.045
G12	Blank	DMSO_Blank		DMSO		Standard_Development	Run092	Standard_Measurement	Plate_01	Clariostar_Study	MB	Biofoundry_,_London	Linear_Dilution_Pattern_V2	0.115	0.112	0.107	0.104	0.101	0.096	0.092	0.089	0.085	0.08	0.076	0.071	0.068	0.064	0.06	0.057	0.055	0.052	0.051	0.049	0.048	0.048	0.047	0.047	0.046	0.046	0.045	0.045	0.045	0.044	0.044	0.044	0.044	0.044	0.043	0.043
H01	Sample	Dilution_85%	0.85	DMSO	Lycopene	Standard_Development	Run092	Standard_Measurement	Plate_01	Clariostar_Study	MB	Biofoundry_,_London	Linear_Dilution_Pattern_V2	0.169	0.164	0.159	0.155	0.151	0.145	0.141	0.138	0.136	0.132	0.128	0.123	0.118	0.113	0.108	0.105	0.102	0.099	0.097	0.096	0.095	0.094	0.093	0.095	0.094	0.096	0.096	0.097	0.097	0.097	0.099	0.099	0.1	0.1	0.101	0.102
H02	Sample	Dilution_65%	0.65	DMSO	Lycopene	Standard_Development	Run092	Standard_Measurement	Plate_01	Clariostar_Study	MB	Biofoundry_,_London	Linear_Dilution_Pattern_V2	0.156	0.151	0.147	0.143	0.138	0.134	0.131	0.128	0.125	0.12	0.117	0.113	0.109	0.104	0.1	0.096	0.093	0.091	0.09	0.088	0.087	0.086	0.085	0.086	0.086	0.087	0.087	0.087	0.087	0.088	0.088	0.089	0.089	0.089	0.089	0.09
H03	Sample	Dilution_45%	0.45	DMSO	Lycopene	Standard_Development	Run092	Standard_Measurement	Plate_01	Clariostar_Study	MB	Biofoundry_,_London	Linear_Dilution_Pattern_V2	0.133	0.13	0.125	0.122	0.118	0.115	0.111	0.108	0.106	0.102	0.099	0.095	0.092	0.087	0.083	0.081	0.079	0.076	0.076	0.074	0.073	0.072	0.071	0.072	0.072	0.073	0.073	0.073	0.073	0.073	0.074	0.074	0.074	0.074	0.074	0.075
H04	Sample	Dilution_25%	0.25	DMSO	Lycopene	Standard_Development	Run092	Standard_Measurement	Plate_01	Clariostar_Study	MB	Biofoundry_,_London	Linear_Dilution_Pattern_V2	0.126	0.122	0.118	0.115	0.111	0.106	0.103	0.1	0.098	0.093	0.089	0.085	0.081	0.076	0.072	0.07	0.067	0.065	0.064	0.063	0.062	0.06	0.06	0.061	0.06	0.06	0.059	0.06	0.06	0.06	0.06	0.061	0.06	0.06	0.06	0.059
H05	Sample	Dilution_05%	0.0499999999999999	DMSO	Lycopene	Standard_Development	Run092	Standard_Measurement	Plate_01	Clariostar_Study	MB	Biofoundry_,_London	Linear_Dilution_Pattern_V2	0.115	0.111	0.106	0.103	0.099	0.095	0.091	0.089	0.086	0.082	0.079	0.074	0.071	0.066	0.063	0.061	0.058	0.055	0.055	0.053	0.053	0.052	0.051	0.051	0.051	0.051	0.05	0.05	0.049	0.049	0.049	0.049	0.049	0.048	0.048	0.047
H06	Sample	Dilution_85%	0.85	DMSO	Lycopene	Standard_Development	Run092	Standard_Measurement	Plate_01	Clariostar_Study	MB	Biofoundry_,_London	Linear_Dilution_Pattern_V2	0.157	0.155	0.151	0.147	0.144	0.14	0.136	0.134	0.13	0.126	0.123	0.12	0.117	0.112	0.108	0.106	0.103	0.1	0.099	0.098	0.096	0.096	0.095	0.096	0.096	0.096	0.097	0.098	0.098	0.098	0.099	0.1	0.101	0.101	0.102	0.102
H07	Sample	Dilution_65%	0.65	DMSO	Lycopene	Standard_Development	Run092	Standard_Measurement	Plate_01	Clariostar_Study	MB	Biofoundry_,_London	Linear_Dilution_Pattern_V2	0.145	0.141	0.138	0.134	0.131	0.127	0.122	0.12	0.119	0.115	0.113	0.109	0.105	0.101	0.096	0.094	0.091	0.089	0.088	0.086	0.086	0.084	0.084	0.084	0.085	0.085	0.085	0.086	0.086	0.087	0.087	0.088	0.088	0.088	0.088	0.089
H08	Sample	Dilution_45%	0.45	DMSO	Lycopene	Standard_Development	Run092	Standard_Measurement	Plate_01	Clariostar_Study	MB	Biofoundry_,_London	Linear_Dilution_Pattern_V2	0.139	0.136	0.131	0.127	0.124	0.119	0.115	0.113	0.11	0.105	0.102	0.097	0.094	0.089	0.085	0.082	0.079	0.076	0.076	0.074	0.073	0.072	0.071	0.072	0.072	0.072	0.072	0.072	0.072	0.072	0.073	0.073	0.073	0.073	0.074	0.073
H09	Sample	Dilution_25%	0.25	DMSO	Lycopene	Standard_Development	Run092	Standard_Measurement	Plate_01	Clariostar_Study	MB	Biofoundry_,_London	Linear_Dilution_Pattern_V2	0.129	0.126	0.121	0.117	0.113	0.109	0.105	0.102	0.1	0.095	0.092	0.088	0.084	0.078	0.074	0.073	0.07	0.067	0.066	0.065	0.064	0.062	0.062	0.062	0.062	0.062	0.061	0.061	0.061	0.06	0.061	0.061	0.062	0.061	0.061	0.06
H10	Sample	Dilution_05%	0.0499999999999999	DMSO	Lycopene	Standard_Development	Run092	Standard_Measurement	Plate_01	Clariostar_Study	MB	Biofoundry_,_London	Linear_Dilution_Pattern_V2	0.121	0.117	0.113	0.11	0.106	0.101	0.097	0.094	0.09	0.085	0.082	0.077	0.073	0.07	0.066	0.063	0.06	0.058	0.057	0.056	0.055	0.053	0.053	0.052	0.052	0.051	0.051	0.051	0.05	0.049	0.05	0.05	0.05	0.049	0.049	0.048
H11	Blank	DMSO_Blank		DMSO		Standard_Development	Run092	Standard_Measurement	Plate_01	Clariostar_Study	MB	Biofoundry_,_London	Linear_Dilution_Pattern_V2	0.115	0.11	0.106	0.102	0.099	0.095	0.09	0.088	0.085	0.08	0.076	0.073	0.069	0.065	0.061	0.059	0.057	0.054	0.053	0.051	0.051	0.049	0.049	0.049	0.048	0.049	0.048	0.047	0.046	0.046	0.046	0.046	0.046	0.045	0.045	0.044
H12	Blank	DMSO_Blank		DMSO		Standard_Development	Run092	Standard_Measurement	Plate_01	Clariostar_Study	MB	Biofoundry_,_London	Linear_Dilution_Pattern_V2	0.133	0.129	0.124	0.119	0.116	0.111	0.106	0.103	0.099	0.093	0.088	0.083	0.078	0.073	0.069	0.066	0.063	0.06	0.059	0.058	0.057	0.056	0.056	0.055	0.054	0.054	0.054	0.053	0.053	0.052	0.052	0.051	0.051	0.051	0.05	0.05
A01	Sample	Dilution_100%	1.0	DMSO	Lycopene	Standard_Development	Run092	Standard_Measurement	Plate_01	Clariostar_Study	MB	Biofoundry_,_London	Linear_Dilution_Pattern_V2	0.171	0.167	0.164	0.158	0.154	0.15	0.146	0.143	0.141	0.138	0.134	0.13	0.125	0.12	0.116	0.113	0.111	0.108	0.106	0.105	0.104	0.102	0.102	0.102	0.103	0.105	0.105	0.106	0.107	0.108	0.108	0.109	0.109	0.111	0.112	0.112
A02	Sample	Dilution_80%	0.8	DMSO	Lycopene	Standard_Development	Run092	Standard_Measurement	Plate_01	Clariostar_Study	MB	Biofoundry_,_London	Linear_Dilution_Pattern_V2	0.157	0.154	0.151	0.147	0.143	0.14	0.135	0.132	0.13	0.126	0.122	0.119	0.115	0.11	0.107	0.104	0.101	0.098	0.096	0.096	0.094	0.093	0.093	0.093	0.094	0.094	0.095	0.096	0.096	0.097	0.097	0.098	0.098	0.099	0.1	0.101
A03	Sample	Dilution_60%	0.6	DMSO	Lycopene	Standard_Development	Run092	Standard_Measurement	Plate_01	Clariostar_Study	MB	Biofoundry_,_London	Linear_Dilution_Pattern_V2	0.144	0.142	0.139	0.134	0.131	0.127	0.123	0.12	0.117	0.113	0.109	0.105	0.101	0.097	0.095	0.091	0.089	0.087	0.086	0.085	0.083	0.082	0.081	0.081	0.082	0.082	0.083	0.084	0.083	0.084	0.083	0.084	0.084	0.085	0.086	0.086
A04	Sample	Dilution_40%	0.4	DMSO	Lycopene	Standard_Development	Run092	Standard_Measurement	Plate_01	Clariostar_Study	MB	Biofoundry_,_London	Linear_Dilution_Pattern_V2	0.131	0.128	0.126	0.122	0.117	0.114	0.11	0.107	0.104	0.1	0.096	0.093	0.088	0.084	0.081	0.078	0.076	0.074	0.073	0.071	0.07	0.069	0.069	0.069	0.069	0.069	0.07	0.07	0.07	0.07	0.07	0.07	0.07	0.07	0.071	0.071
A05	Sample	Dilution_20%	0.2	DMSO	Lycopene	Standard_Development	Run092	Standard_Measurement	Plate_01	Clariostar_Study	MB	Biofoundry_,_London	Linear_Dilution_Pattern_V2	0.127	0.125	0.122	0.117	0.113	0.11	0.106	0.102	0.099	0.093	0.088	0.084	0.079	0.076	0.074	0.07	0.067	0.065	0.064	0.062	0.061	0.061	0.06	0.059	0.059	0.058	0.059	0.059	0.058	0.058	0.058	0.058	0.058	0.058	0.058	0.058
A06	Sample	Dilution_100%	1.0	DMSO	Lycopene	Standard_Development	Run092	Standard_Measurement	Plate_01	Clariostar_Study	MB	Biofoundry_,_London	Linear_Dilution_Pattern_V2	0.162	0.16	0.157	0.151	0.147	0.144	0.139	0.138	0.135	0.133	0.128	0.125	0.121	0.117	0.114	0.111	0.109	0.106	0.104	0.103	0.101	0.1	0.1	0.101	0.102	0.102	0.104	0.104	0.105	0.106	0.107	0.107	0.108	0.109	0.11	0.111
A07	Sample	Dilution_80%	0.8	DMSO	Lycopene	Standard_Development	Run092	Standard_Measurement	Plate_01	Clariostar_Study	MB	Biofoundry_,_London	Linear_Dilution_Pattern_V2	0.158	0.156	0.154	0.148	0.144	0.141	0.137	0.133	0.13	0.126	0.122	0.118	0.114	0.11	0.107	0.103	0.1	0.098	0.096	0.096	0.094	0.092	0.093	0.092	0.093	0.093	0.094	0.095	0.096	0.096	0.096	0.097	0.097	0.098	0.099	0.1
A08	Sample	Dilution_60%	0.6	DMSO	Lycopene	Standard_Development	Run092	Standard_Measurement	Plate_01	Clariostar_Study	MB	Biofoundry_,_London	Linear_Dilution_Pattern_V2	0.145	0.142	0.139	0.133	0.129	0.125	0.121	0.119	0.117	0.113	0.108	0.105	0.101	0.097	0.093	0.091	0.088	0.086	0.084	0.083	0.082	0.08	0.08	0.08	0.081	0.081	0.082	0.082	0.082	0.083	0.083	0.083	0.084	0.084	0.085	0.085
A09	Sample	Dilution_40%	0.4	DMSO	Lycopene	Standard_Development	Run092	Standard_Measurement	Plate_01	Clariostar_Study	MB	Biofoundry_,_London	Linear_Dilution_Pattern_V2	0.134	0.132	0.128	0.122	0.119	0.116	0.112	0.109	0.105	0.102	0.098	0.093	0.089	0.085	0.082	0.079	0.077	0.075	0.074	0.073	0.071	0.07	0.07	0.07	0.07	0.07	0.07	0.07	0.07	0.071	0.07	0.07	0.07	0.071	0.071	0.071
A10	Sample	Dilution_20%	0.2	DMSO	Lycopene	Standard_Development	Run092	Standard_Measurement	Plate_01	Clariostar_Study	MB	Biofoundry_,_London	Linear_Dilution_Pattern_V2	0.127	0.123	0.12	0.116	0.112	0.108	0.104	0.1	0.096	0.093	0.088	0.084	0.08	0.075	0.073	0.07	0.067	0.064	0.063	0.062	0.061	0.059	0.059	0.059	0.059	0.058	0.058	0.058	0.058	0.058	0.058	0.058	0.058	0.058	0.058	0.058
A11	Blank	DMSO_Blank		DMSO		Standard_Development	Run092	Standard_Measurement	Plate_01	Clariostar_Study	MB	Biofoundry_,_London	Linear_Dilution_Pattern_V2	0.124	0.121	0.118	0.113	0.109	0.105	0.101	0.097	0.093	0.088	0.083	0.078	0.073	0.069	0.066	0.063	0.06	0.058	0.056	0.055	0.054	0.053	0.052	0.052	0.051	0.051	0.051	0.05	0.049	0.049	0.049	0.049	0.048	0.048	0.048	0.047
A12	Blank	DMSO_Blank		DMSO		Standard_Development	Run092	Standard_Measurement	Plate_01	Clariostar_Study	MB	Biofoundry_,_London	Linear_Dilution_Pattern_V2	0.12	0.117	0.113	0.108	0.104	0.101	0.096	0.093	0.089	0.085	0.08	0.075	0.071	0.067	0.064	0.061	0.058	0.056	0.055	0.054	0.053	0.051	0.051	0.05	0.051	0.05	0.049	0.049	0.048	0.048	0.047	0.047	0.047	0.047	0.047	0.046
B01	Sample	Dilution_100%	1.0	DMSO	Lycopene	Standard_Development	Run092	Standard_Measurement	Plate_01	Clariostar_Study	MB	Biofoundry_,_London	Linear_Dilution_Pattern_V2	0.169	0.167	0.163	0.157	0.153	0.15	0.146	0.143	0.14	0.136	0.133	0.129	0.124	0.12	0.116	0.113	0.111	0.108	0.106	0.105	0.104	0.102	0.102	0.102	0.103	0.104	0.105	0.106	0.107	0.108	0.108	0.109	0.109	0.111	0.112	0.113
B02	Sample	Dilution_80%	0.8	DMSO	Lycopene	Standard_Development	Run092	Standard_Measurement	Plate_01	Clariostar_Study	MB	Biofoundry_,_London	Linear_Dilution_Pattern_V2	0.155	0.152	0.149	0.144	0.14	0.137	0.133	0.131	0.128	0.124	0.121	0.118	0.114	0.109	0.106	0.103	0.1	0.098	0.096	0.095	0.094	0.093	0.093	0.093	0.093	0.094	0.095	0.095	0.096	0.097	0.097	0.097	0.098	0.099	0.1	0.1
B03	Sample	Dilution_60%	0.6	DMSO	Lycopene	Standard_Development	Run092	Standard_Measurement	Plate_01	Clariostar_Study	MB	Biofoundry_,_London	Linear_Dilution_Pattern_V2	0.141	0.139	0.137	0.132	0.128	0.124	0.121	0.118	0.116	0.112	0.107	0.104	0.1	0.096	0.093	0.091	0.088	0.086	0.085	0.084	0.082	0.081	0.081	0.081	0.082	0.081	0.082	0.083	0.083	0.083	0.083	0.084	0.084	0.085	0.086	0.086
B04	Sample	Dilution_40%	0.4	DMSO	Lycopene	Standard_Development	Run092	Standard_Measurement	Plate_01	Clariostar_Study	MB	Biofoundry_,_London	Linear_Dilution_Pattern_V2	0.131	0.127	0.124	0.12	0.117	0.113	0.108	0.106	0.104	0.1	0.096	0.092	0.089	0.085	0.082	0.079	0.077	0.075	0.073	0.072	0.07	0.07	0.069	0.069	0.07	0.069	0.07	0.07	0.07	0.07	0.07	0.07	0.071	0.07	0.07	0.071
B05	Sample	Dilution_20%	0.2	DMSO	Lycopene	Standard_Development	Run092	Standard_Measurement	Plate_01	Clariostar_Study	MB	Biofoundry_,_London	Linear_Dilution_Pattern_V2	0.12	0.117	0.114	0.109	0.104	0.102	0.098	0.095	0.092	0.088	0.083	0.08	0.076	0.072	0.07	0.067	0.065	0.063	0.061	0.061	0.059	0.058	0.058	0.058	0.058	0.058	0.058	0.057	0.057	0.058	0.057	0.057	0.057	0.057	0.057	0.057
B06	Sample	Dilution_100%	1.0	DMSO	Lycopene	Standard_Development	Run092	Standard_Measurement	Plate_01	Clariostar_Study	MB	Biofoundry_,_London	Linear_Dilution_Pattern_V2	0.163	0.161	0.159	0.153	0.15	0.147	0.143	0.139	0.136	0.134	0.129	0.126	0.122	0.119	0.116	0.112	0.108	0.107	0.105	0.104	0.103	0.102	0.102	0.102	0.102	0.103	0.104	0.105	0.106	0.107	0.107	0.108	0.108	0.109	0.111	0.112
B07	Sample	Dilution_80%	0.8	DMSO	Lycopene	Standard_Development	Run092	Standard_Measurement	Plate_01	Clariostar_Study	MB	Biofoundry_,_London	Linear_Dilution_Pattern_V2	0.152	0.149	0.146	0.141	0.138	0.134	0.13	0.127	0.126	0.123	0.119	0.117	0.112	0.109	0.106	0.102	0.1	0.097	0.096	0.095	0.094	0.092	0.092	0.092	0.094	0.094	0.095	0.096	0.096	0.097	0.097	0.097	0.098	0.098	0.1	0.1
B08	Sample	Dilution_60%	0.6	DMSO	Lycopene	Standard_Development	Run092	Standard_Measurement	Plate_01	Clariostar_Study	MB	Biofoundry_,_London	Linear_Dilution_Pattern_V2	0.142	0.14	0.137	0.131	0.128	0.124	0.121	0.118	0.114	0.111	0.108	0.104	0.101	0.097	0.093	0.091	0.088	0.086	0.084	0.083	0.081	0.081	0.08	0.08	0.08	0.081	0.081	0.082	0.083	0.083	0.083	0.083	0.083	0.084	0.085	0.086
B09	Sample	Dilution_40%	0.4	DMSO	Lycopene	Standard_Development	Run092	Standard_Measurement	Plate_01	Clariostar_Study	MB	Biofoundry_,_London	Linear_Dilution_Pattern_V2	0.134	0.131	0.127	0.123	0.119	0.116	0.112	0.109	0.106	0.102	0.098	0.094	0.091	0.086	0.084	0.081	0.078	0.076	0.074	0.074	0.072	0.071	0.071	0.071	0.071	0.07	0.071	0.071	0.071	0.071	0.071	0.072	0.072	0.072	0.072	0.072
B10	Sample	Dilution_20%	0.2	DMSO	Lycopene	Standard_Development	Run092	Standard_Measurement	Plate_01	Clariostar_Study	MB	Biofoundry_,_London	Linear_Dilution_Pattern_V2	0.124	0.121	0.118	0.114	0.11	0.107	0.103	0.099	0.095	0.091	0.086	0.083	0.079	0.075	0.073	0.07	0.067	0.065	0.064	0.063	0.062	0.06	0.06	0.06	0.059	0.059	0.059	0.059	0.059	0.058	0.058	0.058	0.058	0.058	0.058	0.058
B11	Blank	DMSO_Blank		DMSO		Standard_Development	Run092	Standard_Measurement	Plate_01	Clariostar_Study	MB	Biofoundry_,_London	Linear_Dilution_Pattern_V2	0.116	0.113	0.11	0.106	0.101	0.098	0.094	0.091	0.087	0.082	0.078	0.075	0.071	0.067	0.064	0.061	0.059	0.057	0.056	0.054	0.053	0.052	0.052	0.051	0.051	0.05	0.05	0.05	0.049	0.049	0.048	0.048	0.048	0.048	0.047	0.047
B12	Blank	DMSO_Blank		DMSO		Standard_Development	Run092	Standard_Measurement	Plate_01	Clariostar_Study	MB	Biofoundry_,_London	Linear_Dilution_Pattern_V2	0.115	0.111	0.108	0.103	0.099	0.096	0.092	0.088	0.085	0.081	0.075	0.072	0.068	0.064	0.061	0.059	0.056	0.054	0.053	0.052	0.051	0.049	0.049	0.049	0.049	0.048	0.048	0.047	0.047	0.046	0.046	0.046	0.045	0.045	0.045	0.044
C01	Sample	Dilution_95%	0.95	DMSO	Lycopene	Standard_Development	Run092	Standard_Measurement	Plate_01	Clariostar_Study	MB	Biofoundry_,_London	Linear_Dilution_Pattern_V2	0.164	0.162	0.159	0.154	0.149	0.146	0.141	0.139	0.136	0.132	0.129	0.126	0.12	0.116	0.113	0.11	0.107	0.104	0.101	0.101	0.099	0.098	0.098	0.099	0.099	0.1	0.101	0.102	0.102	0.103	0.103	0.104	0.104	0.105	0.106	0.107
C02	Sample	Dilution_75%	0.75	DMSO	Lycopene	Standard_Development	Run092	Standard_Measurement	Plate_01	Clariostar_Study	MB	Biofoundry_,_London	Linear_Dilution_Pattern_V2	0.151	0.149	0.146	0.141	0.137	0.133	0.129	0.127	0.124	0.121	0.117	0.114	0.11	0.105	0.103	0.099	0.096	0.094	0.093	0.091	0.09	0.089	0.089	0.089	0.089	0.089	0.091	0.091	0.092	0.093	0.092	0.093	0.093	0.094	0.095	0.095
C03	Sample	Dilution_55%	0.55	DMSO	Lycopene	Standard_Development	Run092	Standard_Measurement	Plate_01	Clariostar_Study	MB	Biofoundry_,_London	Linear_Dilution_Pattern_V2	0.136	0.133	0.13	0.125	0.122	0.119	0.115	0.112	0.109	0.107	0.103	0.1	0.096	0.092	0.089	0.086	0.084	0.082	0.081	0.08	0.079	0.077	0.077	0.077	0.078	0.078	0.078	0.078	0.079	0.079	0.08	0.08	0.079	0.08	0.081	0.081
C04	Sample	Dilution_35%	0.35	DMSO	Lycopene	Standard_Development	Run092	Standard_Measurement	Plate_01	Clariostar_Study	MB	Biofoundry_,_London	Linear_Dilution_Pattern_V2	0.126	0.123	0.12	0.115	0.112	0.109	0.105	0.103	0.1	0.096	0.091	0.088	0.084	0.08	0.078	0.074	0.072	0.07	0.069	0.068	0.067	0.066	0.066	0.066	0.065	0.065	0.066	0.066	0.065	0.066	0.066	0.066	0.066	0.066	0.067	0.067
C05	Sample	Dilution_15%	0.15	DMSO	Lycopene	Standard_Development	Run092	Standard_Measurement	Plate_01	Clariostar_Study	MB	Biofoundry_,_London	Linear_Dilution_Pattern_V2	0.117	0.115	0.112	0.107	0.103	0.1	0.096	0.093	0.09	0.087	0.082	0.079	0.076	0.072	0.07	0.066	0.064	0.062	0.061	0.06	0.059	0.058	0.058	0.057	0.057	0.057	0.057	0.057	0.056	0.056	0.056	0.055	0.055	0.056	0.056	0.055
C06	Sample	Dilution_95%	0.95	DMSO	Lycopene	Standard_Development	Run092	Standard_Measurement	Plate_01	Clariostar_Study	MB	Biofoundry_,_London	Linear_Dilution_Pattern_V2	0.157	0.155	0.152	0.147	0.143	0.14	0.136	0.133	0.131	0.129	0.125	0.122	0.118	0.114	0.11	0.108	0.105	0.103	0.102	0.101	0.099	0.098	0.098	0.098	0.099	0.1	0.101	0.102	0.102	0.103	0.104	0.104	0.105	0.105	0.106	0.107
C07	Sample	Dilution_75%	0.75	DMSO	Lycopene	Standard_Development	Run092	Standard_Measurement	Plate_01	Clariostar_Study	MB	Biofoundry_,_London	Linear_Dilution_Pattern_V2	0.148	0.146	0.143	0.138	0.134	0.131	0.128	0.125	0.122	0.118	0.115	0.113	0.109	0.105	0.103	0.099	0.097	0.095	0.093	0.092	0.091	0.09	0.09	0.09	0.09	0.091	0.092	0.092	0.093	0.094	0.094	0.093	0.094	0.095	0.096	0.097
C08	Sample	Dilution_55%	0.55	DMSO	Lycopene	Standard_Development	Run092	Standard_Measurement	Plate_01	Clariostar_Study	MB	Biofoundry_,_London	Linear_Dilution_Pattern_V2	0.141	0.138	0.134	0.129	0.124	0.121	0.117	0.116	0.114	0.111	0.108	0.105	0.101	0.096	0.093	0.091	0.088	0.086	0.085	0.084	0.082	0.081	0.08	0.081	0.082	0.082	0.082	0.082	0.082	0.083	0.083	0.083	0.083	0.083	0.083	0.083
C09	Sample	Dilution_35%	0.35	DMSO	Lycopene	Standard_Development	Run092	Standard_Measurement	Plate_01	Clariostar_Study	MB	Biofoundry_,_London	Linear_Dilution_Pattern_V2	0.127	0.124	0.121	0.116	0.113	0.109	0.105	0.102	0.1	0.097	0.093	0.089	0.086	0.082	0.079	0.076	0.074	0.072	0.07	0.07	0.069	0.067	0.067	0.067	0.067	0.067	0.067	0.067	0.067	0.067	0.068	0.067	0.067	0.068	0.068	0.068
C10	Sample	Dilution_15%	0.15	DMSO	Lycopene	Standard_Development	Run092	Standard_Measurement	Plate_01	Clariostar_Study	MB	Biofoundry_,_London	Linear_Dilution_Pattern_V2	0.117	0.114	0.111	0.106	0.102	0.1	0.096	0.094	0.09	0.086	0.081	0.077	0.073	0.07	0.068	0.065	0.062	0.06	0.058	0.058	0.057	0.055	0.055	0.055	0.056	0.054	0.055	0.055	0.054	0.054	0.054	0.053	0.054	0.054	0.053	0.053
C11	Blank	DMSO_Blank		DMSO		Standard_Development	Run092	Standard_Measurement	Plate_01	Clariostar_Study	MB	Biofoundry_,_London	Linear_Dilution_Pattern_V2	0.114	0.111	0.108	0.103	0.099	0.097	0.092	0.088	0.085	0.082	0.077	0.072	0.069	0.065	0.062	0.06	0.059	0.056	0.054	0.053	0.052	0.051	0.05	0.05	0.05	0.049	0.049	0.048	0.048	0.048	0.047	0.047	0.046	0.046	0.046	0.045
C12	Blank	DMSO_Blank		DMSO		Standard_Development	Run092	Standard_Measurement	Plate_01	Clariostar_Study	MB	Biofoundry_,_London	Linear_Dilution_Pattern_V2	0.114	0.111	0.107	0.102	0.099	0.095	0.091	0.088	0.085	0.081	0.076	0.072	0.069	0.065	0.062	0.059	0.057	0.055	0.053	0.052	0.051	0.049	0.049	0.049	0.049	0.049	0.048	0.047	0.047	0.047	0.046	0.046	0.046	0.045	0.044	0.044
D01	Sample	Dilution_95%	0.95	DMSO	Lycopene	Standard_Development	Run092	Standard_Measurement	Plate_01	Clariostar_Study	MB	Biofoundry_,_London	Linear_Dilution_Pattern_V2	0.167	0.165	0.162	0.156	0.152	0.148	0.144	0.141	0.139	0.135	0.132	0.128	0.123	0.119	0.116	0.112	0.109	0.107	0.106	0.104	0.102	0.102	0.102	0.102	0.102	0.103	0.105	0.106	0.106	0.107	0.107	0.108	0.108	0.109	0.11	0.111
D02	Sample	Dilution_75%	0.75	DMSO	Lycopene	Standard_Development	Run092	Standard_Measurement	Plate_01	Clariostar_Study	MB	Biofoundry_,_London	Linear_Dilution_Pattern_V2	0.152	0.148	0.145	0.14	0.136	0.133	0.129	0.126	0.123	0.121	0.117	0.114	0.109	0.105	0.101	0.099	0.096	0.094	0.092	0.091	0.09	0.088	0.088	0.089	0.09	0.09	0.09	0.091	0.092	0.092	0.093	0.093	0.094	0.094	0.095	0.095
D03	Sample	Dilution_55%	0.55	DMSO	Lycopene	Standard_Development	Run092	Standard_Measurement	Plate_01	Clariostar_Study	MB	Biofoundry_,_London	Linear_Dilution_Pattern_V2	0.137	0.135	0.131	0.127	0.124	0.12	0.116	0.113	0.111	0.107	0.104	0.1	0.096	0.092	0.089	0.087	0.085	0.082	0.08	0.08	0.078	0.077	0.077	0.077	0.078	0.078	0.078	0.078	0.079	0.079	0.079	0.079	0.08	0.08	0.081	0.081
D04	Sample	Dilution_35%	0.35	DMSO	Lycopene	Standard_Development	Run092	Standard_Measurement	Plate_01	Clariostar_Study	MB	Biofoundry_,_London	Linear_Dilution_Pattern_V2	0.128	0.125	0.122	0.118	0.113	0.11	0.105	0.103	0.101	0.098	0.094	0.09	0.087	0.083	0.08	0.077	0.075	0.072	0.071	0.07	0.069	0.067	0.068	0.067	0.068	0.068	0.068	0.067	0.068	0.068	0.067	0.067	0.068	0.068	0.068	0.067
D05	Sample	Dilution_15%	0.15	DMSO	Lycopene	Standard_Development	Run092	Standard_Measurement	Plate_01	Clariostar_Study	MB	Biofoundry_,_London	Linear_Dilution_Pattern_V2	0.119	0.115	0.112	0.107	0.104	0.1	0.096	0.094	0.091	0.087	0.084	0.08	0.076	0.073	0.07	0.068	0.065	0.063	0.061	0.061	0.059	0.058	0.058	0.057	0.058	0.057	0.057	0.057	0.057	0.057	0.056	0.056	0.056	0.056	0.056	0.055
D06	Sample	Dilution_95%	0.95	DMSO	Lycopene	Standard_Development	Run092	Standard_Measurement	Plate_01	Clariostar_Study	MB	Biofoundry_,_London	Linear_Dilution_Pattern_V2	0.161	0.158	0.155	0.15	0.146	0.143	0.138	0.136	0.134	0.131	0.128	0.125	0.12	0.116	0.113	0.111	0.108	0.106	0.104	0.103	0.101	0.1	0.1	0.1	0.101	0.102	0.103	0.104	0.104	0.105	0.106	0.106	0.107	0.108	0.109	0.109
D07	Sample	Dilution_75%	0.75	DMSO	Lycopene	Standard_Development	Run092	Standard_Measurement	Plate_01	Clariostar_Study	MB	Biofoundry_,_London	Linear_Dilution_Pattern_V2	0.15	0.147	0.144	0.139	0.135	0.131	0.127	0.126	0.124	0.121	0.118	0.115	0.111	0.107	0.103	0.101	0.098	0.095	0.094	0.093	0.092	0.09	0.09	0.09	0.091	0.091	0.092	0.093	0.093	0.094	0.095	0.094	0.095	0.096	0.096	0.097
D08	Sample	Dilution_55%	0.55	DMSO	Lycopene	Standard_Development	Run092	Standard_Measurement	Plate_01	Clariostar_Study	MB	Biofoundry_,_London	Linear_Dilution_Pattern_V2	0.146	0.143	0.14	0.135	0.132	0.128	0.124	0.121	0.119	0.114	0.111	0.108	0.103	0.099	0.096	0.093	0.091	0.089	0.087	0.086	0.084	0.084	0.083	0.083	0.083	0.083	0.084	0.084	0.085	0.086	0.085	0.085	0.085	0.086	0.086	0.086
D09	Sample	Dilution_35%	0.35	DMSO	Lycopene	Standard_Development	Run092	Standard_Measurement	Plate_01	Clariostar_Study	MB	Biofoundry_,_London	Linear_Dilution_Pattern_V2	0.13	0.127	0.124	0.119	0.116	0.112	0.108	0.106	0.103	0.099	0.094	0.091	0.087	0.083	0.08	0.078	0.075	0.073	0.071	0.07	0.069	0.067	0.067	0.067	0.067	0.067	0.067	0.068	0.067	0.067	0.068	0.068	0.068	0.068	0.068	0.068
D10	Sample	Dilution_15%	0.15	DMSO	Lycopene	Standard_Development	Run092	Standard_Measurement	Plate_01	Clariostar_Study	MB	Biofoundry_,_London	Linear_Dilution_Pattern_V2	0.118	0.116	0.113	0.108	0.104	0.101	0.097	0.093	0.09	0.086	0.081	0.079	0.075	0.071	0.068	0.066	0.064	0.061	0.06	0.059	0.057	0.056	0.056	0.055	0.055	0.055	0.055	0.055	0.054	0.055	0.054	0.054	0.054	0.054	0.054	0.054
D11	Blank	DMSO_Blank		DMSO		Standard_Development	Run092	Standard_Measurement	Plate_01	Clariostar_Study	MB	Biofoundry_,_London	Linear_Dilution_Pattern_V2	0.116	0.114	0.111	0.107	0.103	0.1	0.096	0.092	0.088	0.084	0.078	0.074	0.07	0.067	0.065	0.061	0.058	0.056	0.055	0.055	0.053	0.051	0.051	0.05	0.049	0.049	0.049	0.048	0.048	0.048	0.047	0.047	0.047	0.047	0.046	0.045
D12	Blank	DMSO_Blank		DMSO		Standard_Development	Run092	Standard_Measurement	Plate_01	Clariostar_Study	MB	Biofoundry_,_London	Linear_Dilution_Pattern_V2	0.118	0.115	0.112	0.107	0.103	0.1	0.095	0.092	0.088	0.084	0.079	0.075	0.071	0.066	0.064	0.06	0.059	0.057	0.055	0.054	0.052	0.051	0.051	0.051	0.05	0.05	0.049	0.049	0.048	0.048	0.047	0.047	0.047	0.047	0.046	0.045
E01	Sample	Dilution_90%	0.9	DMSO	Lycopene	Standard_Development	Run092	Standard_Measurement	Plate_01	Clariostar_Study	MB	Biofoundry_,_London	Linear_Dilution_Pattern_V2	0.162	0.159	0.157	0.152	0.147	0.144	0.14	0.137	0.134	0.131	0.127	0.123	0.118	0.114	0.111	0.107	0.105	0.102	0.1	0.099	0.098	0.096	0.097	0.097	0.097	0.098	0.099	0.1	0.1	0.102	0.102	0.102	0.103	0.103	0.104	0.105
E02	Sample	Dilution_70%	0.7	DMSO	Lycopene	Standard_Development	Run092	Standard_Measurement	Plate_01	Clariostar_Study	MB	Biofoundry_,_London	Linear_Dilution_Pattern_V2	0.152	0.15	0.147	0.141	0.138	0.134	0.129	0.127	0.125	0.121	0.118	0.114	0.11	0.105	0.102	0.099	0.097	0.094	0.092	0.091	0.09	0.089	0.088	0.088	0.089	0.089	0.09	0.09	0.09	0.092	0.092	0.092	0.092	0.093	0.093	0.094
E03	Sample	Dilution_50%	0.5	DMSO	Lycopene	Standard_Development	Run092	Standard_Measurement	Plate_01	Clariostar_Study	MB	Biofoundry_,_London	Linear_Dilution_Pattern_V2	0.135	0.132	0.129	0.123	0.12	0.117	0.113	0.11	0.107	0.104	0.101	0.097	0.092	0.089	0.086	0.083	0.081	0.079	0.077	0.076	0.075	0.073	0.073	0.074	0.075	0.074	0.074	0.075	0.075	0.075	0.075	0.075	0.076	0.076	0.076	0.076
E04	Sample	Dilution_30%	0.3	DMSO	Lycopene	Standard_Development	Run092	Standard_Measurement	Plate_01	Clariostar_Study	MB	Biofoundry_,_London	Linear_Dilution_Pattern_V2	0.13	0.126	0.123	0.118	0.114	0.11	0.106	0.104	0.101	0.098	0.094	0.091	0.086	0.082	0.08	0.077	0.075	0.073	0.071	0.07	0.068	0.067	0.067	0.067	0.068	0.067	0.068	0.067	0.067	0.067	0.067	0.067	0.066	0.067	0.067	0.066
E05	Sample	Dilution_10%	0.1	DMSO	Lycopene	Standard_Development	Run092	Standard_Measurement	Plate_01	Clariostar_Study	MB	Biofoundry_,_London	Linear_Dilution_Pattern_V2	0.115	0.111	0.108	0.103	0.099	0.097	0.092	0.09	0.087	0.083	0.079	0.076	0.072	0.068	0.066	0.064	0.062	0.059	0.058	0.057	0.056	0.054	0.054	0.054	0.054	0.053	0.053	0.053	0.052	0.053	0.052	0.052	0.052	0.052	0.052	0.051
E06	Sample	Dilution_90%	0.9	DMSO	Lycopene	Standard_Development	Run092	Standard_Measurement	Plate_01	Clariostar_Study	MB	Biofoundry_,_London	Linear_Dilution_Pattern_V2	0.157	0.154	0.151	0.145	0.141	0.138	0.134	0.132	0.13	0.127	0.124	0.121	0.116	0.112	0.109	0.106	0.103	0.101	0.099	0.098	0.097	0.095	0.096	0.096	0.097	0.097	0.099	0.099	0.1	0.101	0.101	0.102	0.102	0.103	0.103	0.104
E07	Sample	Dilution_70%	0.7	DMSO	Lycopene	Standard_Development	Run092	Standard_Measurement	Plate_01	Clariostar_Study	MB	Biofoundry_,_London	Linear_Dilution_Pattern_V2	0.147	0.143	0.14	0.134	0.131	0.127	0.123	0.121	0.119	0.117	0.113	0.11	0.106	0.101	0.099	0.096	0.093	0.091	0.089	0.088	0.087	0.086	0.085	0.085	0.086	0.087	0.088	0.088	0.089	0.089	0.089	0.09	0.09	0.09	0.091	0.091
E08	Sample	Dilution_50%	0.5	DMSO	Lycopene	Standard_Development	Run092	Standard_Measurement	Plate_01	Clariostar_Study	MB	Biofoundry_,_London	Linear_Dilution_Pattern_V2	0.136	0.133	0.13	0.125	0.121	0.118	0.114	0.112	0.108	0.105	0.102	0.098	0.094	0.09	0.087	0.084	0.081	0.079	0.078	0.077	0.076	0.074	0.074	0.074	0.075	0.075	0.075	0.075	0.075	0.076	0.076	0.076	0.076	0.077	0.077	0.077
E09	Sample	Dilution_30%	0.3	DMSO	Lycopene	Standard_Development	Run092	Standard_Measurement	Plate_01	Clariostar_Study	MB	Biofoundry_,_London	Linear_Dilution_Pattern_V2	0.128	0.124	0.121	0.117	0.113	0.11	0.105	0.102	0.099	0.096	0.091	0.088	0.085	0.08	0.078	0.075	0.073	0.07	0.069	0.067	0.066	0.065	0.065	0.064	0.065	0.064	0.064	0.065	0.064	0.065	0.064	0.064	0.064	0.064	0.064	0.064
E10	Sample	Dilution_10%	0.1	DMSO	Lycopene	Standard_Development	Run092	Standard_Measurement	Plate_01	Clariostar_Study	MB	Biofoundry_,_London	Linear_Dilution_Pattern_V2	0.121	0.118	0.114	0.11	0.106	0.102	0.097	0.094	0.092	0.088	0.083	0.079	0.075	0.071	0.068	0.065	0.063	0.061	0.059	0.058	0.057	0.056	0.055	0.055	0.055	0.054	0.054	0.054	0.053	0.053	0.052	0.053	0.053	0.052	0.052	0.051
E11	Blank	DMSO_Blank		DMSO		Standard_Development	Run092	Standard_Measurement	Plate_01	Clariostar_Study	MB	Biofoundry_,_London	Linear_Dilution_Pattern_V2	0.117	0.115	0.111	0.106	0.102	0.099	0.094	0.091	0.088	0.084	0.079	0.074	0.07	0.066	0.063	0.06	0.059	0.056	0.054	0.053	0.051	0.05	0.05	0.05	0.049	0.049	0.049	0.048	0.047	0.048	0.047	0.046	0.046	0.046	0.046	0.044
E12	Blank	DMSO_Blank		DMSO		Standard_Development	Run092	Standard_Measurement	Plate_01	Clariostar_Study	MB	Biofoundry_,_London	Linear_Dilution_Pattern_V2	0.122	0.119	0.115	0.111	0.106	0.102	0.098	0.095	0.092	0.087	0.082	0.078	0.074	0.07	0.066	0.064	0.062	0.059	0.058	0.057	0.056	0.054	0.054	0.054	0.053	0.052	0.052	0.052	0.051	0.051	0.051	0.05	0.05	0.049	0.049	0.048
F01	Sample	Dilution_90%	0.9	DMSO	Lycopene	Standard_Development	Run092	Standard_Measurement	Plate_01	Clariostar_Study	MB	Biofoundry_,_London	Linear_Dilution_Pattern_V2	0.169	0.165	0.162	0.157	0.152	0.149	0.145	0.141	0.139	0.135	0.131	0.128	0.123	0.118	0.114	0.111	0.108	0.105	0.104	0.103	0.101	0.099	0.1	0.1	0.101	0.101	0.102	0.103	0.103	0.104	0.104	0.105	0.106	0.106	0.107	0.107
F02	Sample	Dilution_70%	0.7	DMSO	Lycopene	Standard_Development	Run092	Standard_Measurement	Plate_01	Clariostar_Study	MB	Biofoundry_,_London	Linear_Dilution_Pattern_V2	0.15	0.147	0.144	0.14	0.136	0.132	0.128	0.124	0.122	0.119	0.115	0.111	0.107	0.102	0.099	0.096	0.093	0.092	0.09	0.088	0.087	0.086	0.086	0.086	0.087	0.086	0.087	0.088	0.088	0.089	0.089	0.089	0.089	0.09	0.091	0.091
F03	Sample	Dilution_50%	0.5	DMSO	Lycopene	Standard_Development	Run092	Standard_Measurement	Plate_01	Clariostar_Study	MB	Biofoundry_,_London	Linear_Dilution_Pattern_V2	0.137	0.134	0.131	0.127	0.122	0.119	0.115	0.113	0.11	0.106	0.103	0.1	0.095	0.092	0.088	0.086	0.083	0.081	0.08	0.079	0.078	0.077	0.076	0.076	0.077	0.076	0.077	0.077	0.077	0.078	0.078	0.078	0.078	0.078	0.079	0.078
F04	Sample	Dilution_30%	0.3	DMSO	Lycopene	Standard_Development	Run092	Standard_Measurement	Plate_01	Clariostar_Study	MB	Biofoundry_,_London	Linear_Dilution_Pattern_V2	0.124	0.121	0.117	0.112	0.109	0.105	0.102	0.099	0.096	0.093	0.089	0.086	0.082	0.079	0.076	0.073	0.071	0.069	0.068	0.066	0.065	0.064	0.064	0.064	0.064	0.064	0.064	0.064	0.064	0.064	0.064	0.064	0.064	0.064	0.064	0.064
F05	Sample	Dilution_10%	0.1	DMSO	Lycopene	Standard_Development	Run092	Standard_Measurement	Plate_01	Clariostar_Study	MB	Biofoundry_,_London	Linear_Dilution_Pattern_V2	0.113	0.11	0.107	0.102	0.099	0.096	0.092	0.089	0.086	0.083	0.079	0.075	0.072	0.069	0.065	0.062	0.06	0.059	0.058	0.057	0.055	0.054	0.054	0.053	0.053	0.053	0.053	0.052	0.052	0.052	0.052	0.051	0.051	0.051	0.051	0.05
F06	Sample	Dilution_90%	0.9	DMSO	Lycopene	Standard_Development	Run092	Standard_Measurement	Plate_01	Clariostar_Study	MB	Biofoundry_,_London	Linear_Dilution_Pattern_V2	0.155	0.152	0.15	0.145	0.14	0.138	0.134	0.131	0.129	0.126	0.123	0.12	0.117	0.112	0.109	0.106	0.103	0.101	0.1	0.099	0.098	0.096	0.096	0.097	0.098	0.098	0.099	0.1	0.1	0.102	0.102	0.102	0.102	0.103	0.104	0.104
F07	Sample	Dilution_70%	0.7	DMSO	Lycopene	Standard_Development	Run092	Standard_Measurement	Plate_01	Clariostar_Study	MB	Biofoundry_,_London	Linear_Dilution_Pattern_V2	0.146	0.143	0.14	0.135	0.13	0.127	0.122	0.121	0.119	0.116	0.113	0.111	0.107	0.102	0.099	0.097	0.095	0.092	0.09	0.089	0.087	0.086	0.086	0.086	0.087	0.087	0.088	0.088	0.089	0.089	0.09	0.09	0.09	0.091	0.091	0.09
F08	Sample	Dilution_50%	0.5	DMSO	Lycopene	Standard_Development	Run092	Standard_Measurement	Plate_01	Clariostar_Study	MB	Biofoundry_,_London	Linear_Dilution_Pattern_V2	0.137	0.133	0.13	0.125	0.122	0.119	0.115	0.113	0.11	0.106	0.103	0.1	0.096	0.091	0.088	0.086	0.084	0.081	0.08	0.079	0.077	0.076	0.076	0.076	0.076	0.076	0.077	0.077	0.078	0.078	0.078	0.078	0.078	0.079	0.078	0.079
F09	Sample	Dilution_30%	0.3	DMSO	Lycopene	Standard_Development	Run092	Standard_Measurement	Plate_01	Clariostar_Study	MB	Biofoundry_,_London	Linear_Dilution_Pattern_V2	0.128	0.124	0.122	0.116	0.113	0.11	0.106	0.102	0.1	0.096	0.093	0.089	0.086	0.082	0.078	0.075	0.073	0.071	0.07	0.068	0.067	0.066	0.065	0.065	0.066	0.065	0.065	0.066	0.065	0.066	0.065	0.065	0.066	0.066	0.066	0.065
F10	Sample	Dilution_10%	0.1	DMSO	Lycopene	Standard_Development	Run092	Standard_Measurement	Plate_01	Clariostar_Study	MB	Biofoundry_,_London	Linear_Dilution_Pattern_V2	0.117	0.114	0.111	0.105	0.102	0.098	0.095	0.091	0.088	0.085	0.08	0.077	0.072	0.069	0.066	0.064	0.062	0.059	0.058	0.057	0.055	0.054	0.054	0.054	0.054	0.053	0.053	0.053	0.053	0.052	0.052	0.052	0.051	0.051	0.051	0.051
F11	Blank	DMSO		DMSO		Standard_Development	Run092	Standard_Measurement	Plate_01	Clariostar_Study	MB	Biofoundry_,_London	Linear_Dilution_Pattern_V2	0.115	0.112	0.108	0.103	0.1	0.096	0.091	0.089	0.086	0.081	0.077	0.073	0.068	0.065	0.062	0.059	0.057	0.055	0.054	0.052	0.051	0.049	0.049	0.049	0.049	0.048	0.048	0.048	0.047	0.047	0.046	0.046	0.046	0.046	0.045	0.044
F12	Blank	DMSO		DMSO		Standard_Development	Run092	Standard_Measurement	Plate_01	Clariostar_Study	MB	Biofoundry_,_London	Linear_Dilution_Pattern_V2	0.116	0.112	0.108	0.104	0.1	0.097	0.092	0.088	0.085	0.081	0.076	0.072	0.069	0.064	0.061	0.058	0.057	0.055	0.053	0.052	0.051	0.049	0.049	0.048	0.048	0.047	0.048	0.047	0.046	0.046	0.046	0.045	0.045	0.045	0.044	0.044
G01	Sample	Dilution_85%	0.85	DMSO	Lycopene	Standard_Development	Run092	Standard_Measurement	Plate_01	Clariostar_Study	MB	Biofoundry_,_London	Linear_Dilution_Pattern_V2	0.165	0.162	0.159	0.153	0.148	0.145	0.14	0.138	0.136	0.132	0.128	0.124	0.12	0.115	0.112	0.109	0.106	0.103	0.102	0.101	0.099	0.097	0.097	0.097	0.098	0.099	0.099	0.1	0.101	0.101	0.102	0.102	0.103	0.102	0.104	0.104
G02	Sample	Dilution_65%	0.65	DMSO	Lycopene	Standard_Development	Run092	Standard_Measurement	Plate_01	Clariostar_Study	MB	Biofoundry_,_London	Linear_Dilution_Pattern_V2	0.148	0.146	0.143	0.138	0.134	0.131	0.127	0.124	0.121	0.117	0.114	0.111	0.106	0.102	0.099	0.096	0.093	0.091	0.089	0.089	0.087	0.086	0.086	0.086	0.086	0.086	0.087	0.088	0.088	0.088	0.088	0.088	0.088	0.089	0.09	0.091
G03	Sample	Dilution_45%	0.45	DMSO	Lycopene	Standard_Development	Run092	Standard_Measurement	Plate_01	Clariostar_Study	MB	Biofoundry_,_London	Linear_Dilution_Pattern_V2	0.135	0.133	0.13	0.126	0.122	0.119	0.116	0.112	0.108	0.105	0.101	0.096	0.093	0.09	0.087	0.083	0.081	0.08	0.077	0.077	0.076	0.074	0.074	0.074	0.074	0.074	0.074	0.074	0.074	0.075	0.075	0.075	0.075	0.075	0.075	0.075
G04	Sample	Dilution_25%	0.25	DMSO	Lycopene	Standard_Development	Run092	Standard_Measurement	Plate_01	Clariostar_Study	MB	Biofoundry_,_London	Linear_Dilution_Pattern_V2	0.123	0.12	0.117	0.112	0.109	0.106	0.102	0.099	0.095	0.092	0.088	0.084	0.081	0.077	0.074	0.071	0.069	0.067	0.066	0.065	0.064	0.062	0.062	0.061	0.061	0.061	0.062	0.062	0.061	0.061	0.061	0.061	0.061	0.061	0.061	0.06
G05	Sample	Dilution_05%	0.0499999999999999	DMSO	Lycopene	Standard_Development	Run092	Standard_Measurement	Plate_01	Clariostar_Study	MB	Biofoundry_,_London	Linear_Dilution_Pattern_V2	0.114	0.112	0.108	0.104	0.1	0.097	0.092	0.09	0.087	0.084	0.079	0.076	0.072	0.069	0.067	0.064	0.061	0.059	0.058	0.058	0.056	0.054	0.054	0.054	0.054	0.053	0.053	0.053	0.052	0.052	0.051	0.051	0.051	0.051	0.051	0.05
G06	Sample	Dilution_85%	0.85	DMSO	Lycopene	Standard_Development	Run092	Standard_Measurement	Plate_01	Clariostar_Study	MB	Biofoundry_,_London	Linear_Dilution_Pattern_V2	0.157	0.154	0.151	0.146	0.142	0.139	0.135	0.132	0.13	0.128	0.124	0.121	0.117	0.114	0.11	0.107	0.104	0.102	0.1	0.098	0.097	0.095	0.095	0.096	0.097	0.097	0.098	0.099	0.1	0.1	0.101	0.101	0.101	0.102	0.102	0.103
G07	Sample	Dilution_65%	0.65	DMSO	Lycopene	Standard_Development	Run092	Standard_Measurement	Plate_01	Clariostar_Study	MB	Biofoundry_,_London	Linear_Dilution_Pattern_V2	0.146	0.142	0.14	0.135	0.131	0.128	0.123	0.121	0.119	0.116	0.112	0.109	0.105	0.101	0.098	0.095	0.092	0.09	0.089	0.087	0.086	0.085	0.085	0.085	0.085	0.086	0.086	0.087	0.087	0.087	0.088	0.088	0.088	0.089	0.089	0.089
G08	Sample	Dilution_45%	0.45	DMSO	Lycopene	Standard_Development	Run092	Standard_Measurement	Plate_01	Clariostar_Study	MB	Biofoundry_,_London	Linear_Dilution_Pattern_V2	0.14	0.137	0.133	0.128	0.124	0.12	0.116	0.113	0.111	0.108	0.104	0.1	0.097	0.093	0.09	0.087	0.085	0.082	0.081	0.08	0.078	0.076	0.076	0.076	0.077	0.077	0.077	0.077	0.077	0.077	0.077	0.077	0.077	0.078	0.078	0.078
G09	Sample	Dilution_25%	0.25	DMSO	Lycopene	Standard_Development	Run092	Standard_Measurement	Plate_01	Clariostar_Study	MB	Biofoundry_,_London	Linear_Dilution_Pattern_V2	0.126	0.123	0.12	0.115	0.11	0.106	0.102	0.1	0.096	0.094	0.09	0.086	0.082	0.078	0.076	0.073	0.071	0.068	0.066	0.065	0.063	0.062	0.063	0.062	0.063	0.062	0.062	0.062	0.062	0.062	0.062	0.062	0.062	0.063	0.062	0.061
G10	Sample	Dilution_05%	0.0499999999999999	DMSO	Lycopene	Standard_Development	Run092	Standard_Measurement	Plate_01	Clariostar_Study	MB	Biofoundry_,_London	Linear_Dilution_Pattern_V2	0.123	0.12	0.117	0.111	0.107	0.103	0.099	0.097	0.094	0.089	0.085	0.081	0.077	0.074	0.07	0.068	0.066	0.063	0.061	0.06	0.059	0.057	0.057	0.056	0.056	0.056	0.056	0.055	0.055	0.055	0.054	0.054	0.054	0.053	0.053	0.052
G11	Blank	DMSO_Blank		DMSO		Standard_Development	Run092	Standard_Measurement	Plate_01	Clariostar_Study	MB	Biofoundry_,_London	Linear_Dilution_Pattern_V2	0.117	0.114	0.11	0.105	0.101	0.097	0.092	0.089	0.086	0.082	0.078	0.074	0.07	0.066	0.063	0.061	0.058	0.055	0.054	0.053	0.052	0.051	0.05	0.05	0.05	0.049	0.049	0.048	0.048	0.048	0.047	0.047	0.046	0.046	0.046	0.044
G12	Blank	DMSO_Blank		DMSO		Standard_Development	Run092	Standard_Measurement	Plate_01	Clariostar_Study	MB	Biofoundry_,_London	Linear_Dilution_Pattern_V2	0.117	0.114	0.111	0.106	0.102	0.098	0.093	0.091	0.087	0.082	0.077	0.073	0.069	0.065	0.062	0.059	0.056	0.054	0.052	0.051	0.051	0.049	0.049	0.049	0.048	0.048	0.047	0.046	0.046	0.046	0.046	0.045	0.045	0.045	0.044	0.043
H01	Sample	Dilution_85%	0.85	DMSO	Lycopene	Standard_Development	Run092	Standard_Measurement	Plate_01	Clariostar_Study	MB	Biofoundry_,_London	Linear_Dilution_Pattern_V2	0.169	0.166	0.163	0.157	0.152	0.148	0.142	0.139	0.138	0.134	0.129	0.125	0.12	0.114	0.11	0.107	0.104	0.102	0.1	0.098	0.097	0.095	0.095	0.096	0.096	0.096	0.097	0.098	0.098	0.1	0.099	0.1	0.1	0.101	0.102	0.102
H02	Sample	Dilution_65%	0.65	DMSO	Lycopene	Standard_Development	Run092	Standard_Measurement	Plate_01	Clariostar_Study	MB	Biofoundry_,_London	Linear_Dilution_Pattern_V2	0.154	0.151	0.149	0.142	0.138	0.135	0.13	0.128	0.125	0.122	0.117	0.112	0.107	0.103	0.1	0.097	0.094	0.092	0.09	0.089	0.087	0.085	0.085	0.086	0.086	0.086	0.087	0.087	0.087	0.088	0.088	0.088	0.088	0.09	0.09	0.09
H03	Sample	Dilution_45%	0.45	DMSO	Lycopene	Standard_Development	Run092	Standard_Measurement	Plate_01	Clariostar_Study	MB	Biofoundry_,_London	Linear_Dilution_Pattern_V2	0.134	0.132	0.129	0.124	0.12	0.116	0.112	0.11	0.107	0.103	0.099	0.096	0.092	0.088	0.086	0.083	0.08	0.078	0.076	0.076	0.074	0.072	0.072	0.073	0.073	0.073	0.074	0.074	0.074	0.074	0.074	0.074	0.074	0.075	0.075	0.075
H04	Sample	Dilution_25%	0.25	DMSO	Lycopene	Standard_Development	Run092	Standard_Measurement	Plate_01	Clariostar_Study	MB	Biofoundry_,_London	Linear_Dilution_Pattern_V2	0.128	0.125	0.122	0.117	0.112	0.109	0.105	0.102	0.099	0.095	0.09	0.086	0.082	0.078	0.075	0.072	0.07	0.068	0.066	0.065	0.063	0.062	0.062	0.061	0.061	0.061	0.062	0.061	0.061	0.061	0.061	0.061	0.061	0.061	0.061	0.06
H05	Sample	Dilution_05%	0.0499999999999999	DMSO	Lycopene	Standard_Development	Run092	Standard_Measurement	Plate_01	Clariostar_Study	MB	Biofoundry_,_London	Linear_Dilution_Pattern_V2	0.116	0.112	0.108	0.103	0.099	0.096	0.091	0.089	0.086	0.083	0.079	0.075	0.071	0.067	0.064	0.062	0.059	0.057	0.056	0.054	0.054	0.052	0.052	0.051	0.052	0.051	0.051	0.05	0.049	0.049	0.049	0.049	0.049	0.049	0.048	0.047
H06	Sample	Dilution_85%	0.85	DMSO	Lycopene	Standard_Development	Run092	Standard_Measurement	Plate_01	Clariostar_Study	MB	Biofoundry_,_London	Linear_Dilution_Pattern_V2	0.156	0.154	0.15	0.145	0.141	0.137	0.133	0.13	0.128	0.125	0.121	0.118	0.115	0.11	0.107	0.104	0.101	0.099	0.098	0.096	0.094	0.093	0.093	0.093	0.095	0.095	0.096	0.096	0.097	0.098	0.099	0.099	0.099	0.099	0.1	0.101
H07	Sample	Dilution_65%	0.65	DMSO	Lycopene	Standard_Development	Run092	Standard_Measurement	Plate_01	Clariostar_Study	MB	Biofoundry_,_London	Linear_Dilution_Pattern_V2	0.146	0.143	0.14	0.134	0.13	0.127	0.122	0.12	0.119	0.116	0.112	0.109	0.105	0.1	0.098	0.094	0.092	0.09	0.088	0.086	0.085	0.083	0.083	0.084	0.085	0.085	0.085	0.086	0.086	0.086	0.087	0.087	0.087	0.088	0.088	0.088
H08	Sample	Dilution_45%	0.45	DMSO	Lycopene	Standard_Development	Run092	Standard_Measurement	Plate_01	Clariostar_Study	MB	Biofoundry_,_London	Linear_Dilution_Pattern_V2	0.14	0.137	0.133	0.128	0.123	0.12	0.115	0.113	0.11	0.106	0.102	0.098	0.093	0.089	0.086	0.082	0.08	0.077	0.076	0.075	0.073	0.072	0.072	0.072	0.072	0.072	0.072	0.073	0.073	0.073	0.073	0.073	0.074	0.074	0.074	0.073
H09	Sample	Dilution_25%	0.25	DMSO	Lycopene	Standard_Development	Run092	Standard_Measurement	Plate_01	Clariostar_Study	MB	Biofoundry_,_London	Linear_Dilution_Pattern_V2	0.131	0.128	0.125	0.119	0.115	0.112	0.107	0.104	0.102	0.098	0.093	0.089	0.084	0.08	0.077	0.074	0.071	0.07	0.068	0.067	0.066	0.064	0.063	0.064	0.064	0.064	0.064	0.063	0.063	0.063	0.062	0.063	0.063	0.063	0.062	0.062
H10	Sample	Dilution_05%	0.0499999999999999	DMSO	Lycopene	Standard_Development	Run092	Standard_Measurement	Plate_01	Clariostar_Study	MB	Biofoundry_,_London	Linear_Dilution_Pattern_V2	0.121	0.118	0.114	0.108	0.104	0.102	0.097	0.093	0.09	0.085	0.081	0.077	0.074	0.069	0.067	0.064	0.061	0.059	0.057	0.055	0.054	0.052	0.052	0.052	0.052	0.051	0.051	0.05	0.05	0.05	0.049	0.049	0.049	0.049	0.048	0.048
H11	Blank	DMSO_Blank		DMSO		Standard_Development	Run092	Standard_Measurement	Plate_01	Clariostar_Study	MB	Biofoundry_,_London	Linear_Dilution_Pattern_V2	0.116	0.113	0.109	0.104	0.1	0.096	0.091	0.089	0.086	0.082	0.077	0.074	0.07	0.066	0.063	0.06	0.058	0.055	0.054	0.053	0.052	0.05	0.05	0.05	0.05	0.049	0.049	0.048	0.047	0.048	0.047	0.047	0.046	0.046	0.045	0.044
H12	Blank	DMSO_Blank		DMSO		Standard_Development	Run092	Standard_Measurement	Plate_01	Clariostar_Study	MB	Biofoundry_,_London	Linear_Dilution_Pattern_V2	0.135	0.131	0.127	0.121	0.116	0.111	0.105	0.103	0.1	0.095	0.09	0.085	0.079	0.073	0.07	0.068	0.065	0.062	0.061	0.059	0.058	0.055	0.055	0.056	0.055	0.054	0.054	0.053	0.053	0.052	0.052	0.052	0.051	0.051	0.051	0.049
A01	Sample	Dilution_100%	1.0	DMSO	Lycopene	Standard_Development	Run092	Standard_Measurement	Plate_01	Clariostar_Study	MB	Biofoundry_,_London	Linear_Dilution_Pattern_V2	0.17	0.167	0.162	0.157	0.153	0.149	0.146	0.142	0.14	0.136	0.132	0.128	0.124	0.12	0.116	0.113	0.11	0.107	0.106	0.104	0.103	0.102	0.102	0.102	0.102	0.103	0.105	0.106	0.106	0.107	0.108	0.108	0.108	0.109	0.111	0.112
A02	Sample	Dilution_80%	0.8	DMSO	Lycopene	Standard_Development	Run092	Standard_Measurement	Plate_01	Clariostar_Study	MB	Biofoundry_,_London	Linear_Dilution_Pattern_V2	0.158	0.155	0.15	0.147	0.144	0.139	0.136	0.132	0.13	0.126	0.123	0.119	0.115	0.111	0.107	0.104	0.102	0.099	0.098	0.096	0.096	0.094	0.094	0.093	0.093	0.094	0.096	0.097	0.097	0.098	0.098	0.099	0.098	0.099	0.1	0.1
A03	Sample	Dilution_60%	0.6	DMSO	Lycopene	Standard_Development	Run092	Standard_Measurement	Plate_01	Clariostar_Study	MB	Biofoundry_,_London	Linear_Dilution_Pattern_V2	0.146	0.143	0.139	0.135	0.131	0.128	0.124	0.121	0.119	0.114	0.112	0.108	0.103	0.099	0.096	0.093	0.091	0.088	0.087	0.086	0.085	0.083	0.083	0.082	0.083	0.083	0.084	0.085	0.085	0.085	0.085	0.085	0.085	0.085	0.086	0.087
A04	Sample	Dilution_40%	0.4	DMSO	Lycopene	Standard_Development	Run092	Standard_Measurement	Plate_01	Clariostar_Study	MB	Biofoundry_,_London	Linear_Dilution_Pattern_V2	0.132	0.129	0.124	0.121	0.117	0.113	0.109	0.106	0.104	0.1	0.097	0.093	0.089	0.086	0.082	0.08	0.077	0.074	0.073	0.072	0.071	0.069	0.069	0.069	0.069	0.069	0.07	0.07	0.07	0.07	0.07	0.07	0.07	0.07	0.07	0.07
A05	Sample	Dilution_20%	0.2	DMSO	Lycopene	Standard_Development	Run092	Standard_Measurement	Plate_01	Clariostar_Study	MB	Biofoundry_,_London	Linear_Dilution_Pattern_V2	0.126	0.123	0.119	0.116	0.112	0.107	0.103	0.099	0.096	0.092	0.087	0.083	0.079	0.075	0.072	0.069	0.066	0.063	0.062	0.062	0.06	0.059	0.059	0.058	0.058	0.058	0.058	0.058	0.058	0.057	0.057	0.057	0.057	0.057	0.057	0.056
A06	Sample	Dilution_100%	1.0	DMSO	Lycopene	Standard_Development	Run092	Standard_Measurement	Plate_01	Clariostar_Study	MB	Biofoundry_,_London	Linear_Dilution_Pattern_V2	0.163	0.16	0.156	0.152	0.148	0.144	0.14	0.138	0.135	0.132	0.129	0.125	0.121	0.117	0.114	0.111	0.108	0.105	0.104	0.103	0.102	0.1	0.101	0.101	0.101	0.102	0.103	0.104	0.105	0.106	0.107	0.108	0.107	0.108	0.11	0.111
A07	Sample	Dilution_80%	0.8	DMSO	Lycopene	Standard_Development	Run092	Standard_Measurement	Plate_01	Clariostar_Study	MB	Biofoundry_,_London	Linear_Dilution_Pattern_V2	0.158	0.155	0.15	0.147	0.143	0.138	0.134	0.131	0.128	0.125	0.121	0.117	0.112	0.109	0.105	0.103	0.099	0.096	0.095	0.093	0.092	0.091	0.091	0.091	0.091	0.092	0.093	0.093	0.094	0.095	0.095	0.095	0.095	0.096	0.097	0.098
A08	Sample	Dilution_60%	0.6	DMSO	Lycopene	Standard_Development	Run092	Standard_Measurement	Plate_01	Clariostar_Study	MB	Biofoundry_,_London	Linear_Dilution_Pattern_V2	0.146	0.143	0.138	0.134	0.13	0.126	0.123	0.119	0.115	0.113	0.111	0.106	0.101	0.098	0.095	0.092	0.089	0.086	0.085	0.084	0.083	0.081	0.081	0.081	0.081	0.082	0.082	0.083	0.083	0.083	0.084	0.084	0.083	0.084	0.084	0.085
A09	Sample	Dilution_40%	0.4	DMSO	Lycopene	Standard_Development	Run092	Standard_Measurement	Plate_01	Clariostar_Study	MB	Biofoundry_,_London	Linear_Dilution_Pattern_V2	0.134	0.131	0.127	0.124	0.119	0.115	0.112	0.108	0.106	0.101	0.098	0.093	0.089	0.087	0.083	0.08	0.077	0.075	0.074	0.073	0.072	0.07	0.07	0.07	0.07	0.07	0.07	0.07	0.07	0.07	0.07	0.07	0.07	0.071	0.071	0.071
A10	Sample	Dilution_20%	0.2	DMSO	Lycopene	Standard_Development	Run092	Standard_Measurement	Plate_01	Clariostar_Study	MB	Biofoundry_,_London	Linear_Dilution_Pattern_V2	0.127	0.123	0.12	0.116	0.112	0.108	0.103	0.099	0.097	0.092	0.089	0.083	0.079	0.076	0.073	0.07	0.067	0.064	0.063	0.062	0.061	0.059	0.058	0.058	0.058	0.058	0.058	0.058	0.058	0.057	0.057	0.058	0.057	0.057	0.057	0.057
A11	Blank	DMSO_Blank		DMSO		Standard_Development	Run092	Standard_Measurement	Plate_01	Clariostar_Study	MB	Biofoundry_,_London	Linear_Dilution_Pattern_V2	0.125	0.122	0.117	0.113	0.109	0.104	0.1	0.095	0.093	0.088	0.084	0.078	0.073	0.07	0.066	0.064	0.06	0.057	0.057	0.055	0.054	0.052	0.052	0.051	0.051	0.051	0.05	0.05	0.049	0.049	0.048	0.048	0.047	0.047	0.047	0.046
A12	Blank	DMSO_Blank		DMSO		Standard_Development	Run092	Standard_Measurement	Plate_01	Clariostar_Study	MB	Biofoundry_,_London	Linear_Dilution_Pattern_V2	0.122	0.118	0.113	0.11	0.105	0.1	0.096	0.093	0.09	0.086	0.081	0.077	0.071	0.068	0.065	0.063	0.06	0.056	0.056	0.055	0.054	0.052	0.052	0.051	0.051	0.05	0.05	0.049	0.048	0.048	0.048	0.048	0.047	0.047	0.046	0.045
B01	Sample	Dilution_100%	1.0	DMSO	Lycopene	Standard_Development	Run092	Standard_Measurement	Plate_01	Clariostar_Study	MB	Biofoundry_,_London	Linear_Dilution_Pattern_V2	0.17	0.167	0.162	0.158	0.154	0.149	0.145	0.143	0.141	0.137	0.134	0.13	0.126	0.122	0.117	0.114	0.111	0.108	0.106	0.105	0.104	0.102	0.102	0.103	0.104	0.105	0.106	0.107	0.107	0.108	0.109	0.109	0.11	0.11	0.111	0.112
B02	Sample	Dilution_80%	0.8	DMSO	Lycopene	Standard_Development	Run092	Standard_Measurement	Plate_01	Clariostar_Study	MB	Biofoundry_,_London	Linear_Dilution_Pattern_V2	0.155	0.153	0.148	0.144	0.141	0.138	0.133	0.13	0.127	0.124	0.121	0.117	0.112	0.109	0.105	0.103	0.1	0.097	0.096	0.095	0.094	0.092	0.092	0.093	0.093	0.094	0.095	0.096	0.096	0.097	0.097	0.098	0.098	0.098	0.099	0.1
B03	Sample	Dilution_60%	0.6	DMSO	Lycopene	Standard_Development	Run092	Standard_Measurement	Plate_01	Clariostar_Study	MB	Biofoundry_,_London	Linear_Dilution_Pattern_V2	0.142	0.139	0.135	0.132	0.128	0.125	0.12	0.117	0.115	0.112	0.109	0.104	0.101	0.098	0.094	0.091	0.088	0.087	0.086	0.084	0.083	0.082	0.082	0.081	0.082	0.082	0.083	0.083	0.083	0.083	0.084	0.084	0.084	0.084	0.085	0.085
B04	Sample	Dilution_40%	0.4	DMSO	Lycopene	Standard_Development	Run092	Standard_Measurement	Plate_01	Clariostar_Study	MB	Biofoundry_,_London	Linear_Dilution_Pattern_V2	0.129	0.127	0.123	0.12	0.116	0.111	0.108	0.105	0.103	0.1	0.096	0.092	0.088	0.084	0.081	0.079	0.076	0.073	0.072	0.071	0.07	0.069	0.069	0.069	0.069	0.069	0.069	0.07	0.069	0.07	0.07	0.069	0.069	0.069	0.07	0.07
B05	Sample	Dilution_20%	0.2	DMSO	Lycopene	Standard_Development	Run092	Standard_Measurement	Plate_01	Clariostar_Study	MB	Biofoundry_,_London	Linear_Dilution_Pattern_V2	0.12	0.117	0.114	0.11	0.106	0.103	0.098	0.096	0.092	0.088	0.086	0.081	0.077	0.075	0.071	0.069	0.066	0.064	0.062	0.061	0.06	0.059	0.059	0.059	0.058	0.058	0.058	0.058	0.057	0.058	0.058	0.058	0.057	0.057	0.057	0.057
B06	Sample	Dilution_100%	1.0	DMSO	Lycopene	Standard_Development	Run092	Standard_Measurement	Plate_01	Clariostar_Study	MB	Biofoundry_,_London	Linear_Dilution_Pattern_V2	0.164	0.162	0.157	0.153	0.149	0.145	0.141	0.138	0.135	0.132	0.13	0.126	0.121	0.119	0.115	0.112	0.109	0.106	0.106	0.104	0.103	0.101	0.102	0.102	0.102	0.104	0.105	0.106	0.106	0.108	0.108	0.109	0.109	0.11	0.111	0.112
B07	Sample	Dilution_80%	0.8	DMSO	Lycopene	Standard_Development	Run092	Standard_Measurement	Plate_01	Clariostar_Study	MB	Biofoundry_,_London	Linear_Dilution_Pattern_V2	0.153	0.151	0.147	0.143	0.14	0.136	0.132	0.129	0.127	0.124	0.121	0.118	0.114	0.112	0.108	0.105	0.103	0.1	0.098	0.097	0.095	0.094	0.094	0.094	0.095	0.095	0.096	0.097	0.097	0.099	0.099	0.099	0.099	0.099	0.1	0.101
B08	Sample	Dilution_60%	0.6	DMSO	Lycopene	Standard_Development	Run092	Standard_Measurement	Plate_01	Clariostar_Study	MB	Biofoundry_,_London	Linear_Dilution_Pattern_V2	0.143	0.139	0.135	0.132	0.128	0.123	0.119	0.116	0.114	0.111	0.108	0.104	0.1	0.097	0.093	0.091	0.088	0.085	0.084	0.083	0.082	0.08	0.08	0.08	0.08	0.081	0.082	0.082	0.082	0.083	0.083	0.083	0.082	0.084	0.084	0.084
B09	Sample	Dilution_40%	0.4	DMSO	Lycopene	Standard_Development	Run092	Standard_Measurement	Plate_01	Clariostar_Study	MB	Biofoundry_,_London	Linear_Dilution_Pattern_V2	0.134	0.131	0.127	0.124	0.12	0.115	0.111	0.108	0.106	0.102	0.099	0.095	0.091	0.088	0.084	0.082	0.079	0.076	0.075	0.074	0.073	0.071	0.071	0.07	0.071	0.071	0.072	0.072	0.071	0.071	0.071	0.071	0.071	0.072	0.072	0.071
B10	Sample	Dilution_20%	0.2	DMSO	Lycopene	Standard_Development	Run092	Standard_Measurement	Plate_01	Clariostar_Study	MB	Biofoundry_,_London	Linear_Dilution_Pattern_V2	0.125	0.122	0.117	0.113	0.109	0.105	0.101	0.098	0.095	0.091	0.088	0.084	0.079	0.076	0.073	0.071	0.068	0.065	0.064	0.063	0.062	0.06	0.06	0.059	0.059	0.06	0.06	0.059	0.059	0.059	0.059	0.059	0.058	0.058	0.058	0.058
B11	Blank	DMSO_Blank		DMSO		Standard_Development	Run092	Standard_Measurement	Plate_01	Clariostar_Study	MB	Biofoundry_,_London	Linear_Dilution_Pattern_V2	0.117	0.113	0.108	0.105	0.102	0.098	0.094	0.091	0.087	0.083	0.079	0.074	0.07	0.068	0.064	0.062	0.059	0.057	0.055	0.055	0.054	0.052	0.052	0.051	0.051	0.05	0.05	0.05	0.049	0.049	0.048	0.048	0.048	0.047	0.047	0.046
B12	Blank	DMSO_Blank		DMSO		Standard_Development	Run092	Standard_Measurement	Plate_01	Clariostar_Study	MB	Biofoundry_,_London	Linear_Dilution_Pattern_V2	0.117	0.113	0.109	0.105	0.1	0.096	0.092	0.089	0.086	0.082	0.078	0.074	0.069	0.066	0.063	0.06	0.058	0.055	0.055	0.053	0.052	0.05	0.051	0.05	0.049	0.049	0.049	0.048	0.047	0.047	0.047	0.046	0.046	0.046	0.046	0.044
C01	Sample	Dilution_95%	0.95	DMSO	Lycopene	Standard_Development	Run092	Standard_Measurement	Plate_01	Clariostar_Study	MB	Biofoundry_,_London	Linear_Dilution_Pattern_V2	0.165	0.162	0.158	0.154	0.151	0.147	0.142	0.139	0.137	0.133	0.129	0.125	0.121	0.117	0.112	0.109	0.106	0.103	0.103	0.102	0.1	0.099	0.099	0.099	0.099	0.1	0.101	0.102	0.102	0.103	0.104	0.104	0.104	0.105	0.106	0.106
C02	Sample	Dilution_75%	0.75	DMSO	Lycopene	Standard_Development	Run092	Standard_Measurement	Plate_01	Clariostar_Study	MB	Biofoundry_,_London	Linear_Dilution_Pattern_V2	0.151	0.148	0.144	0.14	0.137	0.133	0.129	0.126	0.123	0.12	0.117	0.113	0.109	0.104	0.101	0.099	0.097	0.094	0.093	0.091	0.09	0.088	0.088	0.088	0.089	0.09	0.09	0.091	0.091	0.092	0.092	0.093	0.092	0.092	0.093	0.094
C03	Sample	Dilution_55%	0.55	DMSO	Lycopene	Standard_Development	Run092	Standard_Measurement	Plate_01	Clariostar_Study	MB	Biofoundry_,_London	Linear_Dilution_Pattern_V2	0.135	0.132	0.127	0.123	0.121	0.117	0.114	0.111	0.108	0.105	0.102	0.099	0.095	0.091	0.088	0.086	0.083	0.081	0.08	0.079	0.077	0.076	0.076	0.076	0.076	0.077	0.077	0.077	0.077	0.078	0.078	0.078	0.078	0.078	0.079	0.079
C04	Sample	Dilution_35%	0.35	DMSO	Lycopene	Standard_Development	Run092	Standard_Measurement	Plate_01	Clariostar_Study	MB	Biofoundry_,_London	Linear_Dilution_Pattern_V2	0.128	0.125	0.121	0.117	0.113	0.109	0.105	0.103	0.101	0.097	0.094	0.089	0.086	0.083	0.079	0.077	0.075	0.072	0.07	0.069	0.069	0.067	0.066	0.066	0.066	0.067	0.067	0.067	0.067	0.067	0.067	0.067	0.066	0.066	0.067	0.066
C05	Sample	Dilution_15%	0.15	DMSO	Lycopene	Standard_Development	Run092	Standard_Measurement	Plate_01	Clariostar_Study	MB	Biofoundry_,_London	Linear_Dilution_Pattern_V2	0.117	0.115	0.112	0.108	0.105	0.102	0.098	0.094	0.09	0.086	0.083	0.079	0.075	0.073	0.071	0.067	0.065	0.063	0.062	0.061	0.059	0.058	0.058	0.057	0.057	0.056	0.057	0.057	0.056	0.056	0.056	0.055	0.055	0.055	0.054	0.054
C06	Sample	Dilution_95%	0.95	DMSO	Lycopene	Standard_Development	Run092	Standard_Measurement	Plate_01	Clariostar_Study	MB	Biofoundry_,_London	Linear_Dilution_Pattern_V2	0.158	0.155	0.151	0.148	0.144	0.14	0.136	0.133	0.131	0.128	0.126	0.122	0.118	0.114	0.111	0.108	0.106	0.103	0.102	0.1	0.1	0.098	0.098	0.098	0.098	0.099	0.101	0.102	0.102	0.103	0.103	0.103	0.104	0.105	0.106	0.107
C07	Sample	Dilution_75%	0.75	DMSO	Lycopene	Standard_Development	Run092	Standard_Measurement	Plate_01	Clariostar_Study	MB	Biofoundry_,_London	Linear_Dilution_Pattern_V2	0.148	0.145	0.141	0.137	0.133	0.129	0.125	0.123	0.121	0.118	0.115	0.111	0.108	0.105	0.102	0.099	0.096	0.093	0.092	0.091	0.09	0.088	0.088	0.088	0.088	0.089	0.09	0.09	0.091	0.092	0.092	0.092	0.092	0.092	0.093	0.093
C08	Sample	Dilution_55%	0.55	DMSO	Lycopene	Standard_Development	Run092	Standard_Measurement	Plate_01	Clariostar_Study	MB	Biofoundry_,_London	Linear_Dilution_Pattern_V2	0.139	0.137	0.132	0.128	0.124	0.12	0.117	0.114	0.111	0.108	0.106	0.102	0.099	0.096	0.092	0.089	0.087	0.084	0.083	0.082	0.081	0.079	0.079	0.079	0.079	0.08	0.08	0.08	0.08	0.081	0.081	0.082	0.081	0.082	0.082	0.082
C09	Sample	Dilution_35%	0.35	DMSO	Lycopene	Standard_Development	Run092	Standard_Measurement	Plate_01	Clariostar_Study	MB	Biofoundry_,_London	Linear_Dilution_Pattern_V2	0.127	0.124	0.119	0.116	0.112	0.108	0.104	0.101	0.1	0.096	0.094	0.088	0.084	0.081	0.078	0.076	0.074	0.071	0.07	0.069	0.068	0.067	0.067	0.066	0.066	0.067	0.067	0.066	0.067	0.066	0.067	0.067	0.066	0.066	0.066	0.066
C10	Sample	Dilution_15%	0.15	DMSO	Lycopene	Standard_Development	Run092	Standard_Measurement	Plate_01	Clariostar_Study	MB	Biofoundry_,_London	Linear_Dilution_Pattern_V2	0.118	0.116	0.112	0.108	0.105	0.102	0.098	0.094	0.09	0.086	0.083	0.078	0.074	0.072	0.07	0.067	0.064	0.061	0.06	0.059	0.058	0.057	0.057	0.056	0.055	0.055	0.055	0.055	0.055	0.055	0.055	0.054	0.053	0.054	0.054	0.053
C11	Blank	DMSO_Blank		DMSO		Standard_Development	Run092	Standard_Measurement	Plate_01	Clariostar_Study	MB	Biofoundry_,_London	Linear_Dilution_Pattern_V2	0.114	0.111	0.107	0.103	0.099	0.095	0.091	0.088	0.085	0.081	0.077	0.073	0.069	0.066	0.062	0.06	0.058	0.055	0.054	0.053	0.052	0.05	0.05	0.049	0.049	0.049	0.049	0.048	0.047	0.047	0.047	0.047	0.046	0.045	0.045	0.044
C12	Blank	DMSO_Blank		DMSO		Standard_Development	Run092	Standard_Measurement	Plate_01	Clariostar_Study	MB	Biofoundry_,_London	Linear_Dilution_Pattern_V2	0.114	0.111	0.107	0.104	0.1	0.097	0.092	0.089	0.085	0.081	0.077	0.072	0.069	0.065	0.062	0.06	0.058	0.055	0.054	0.053	0.052	0.05	0.05	0.049	0.049	0.048	0.048	0.047	0.047	0.047	0.047	0.045	0.045	0.045	0.045	0.043
D01	Sample	Dilution_95%	0.95	DMSO	Lycopene	Standard_Development	Run092	Standard_Measurement	Plate_01	Clariostar_Study	MB	Biofoundry_,_London	Linear_Dilution_Pattern_V2	0.167	0.165	0.161	0.156	0.151	0.147	0.143	0.14	0.138	0.134	0.132	0.128	0.123	0.119	0.115	0.112	0.11	0.106	0.105	0.105	0.103	0.101	0.101	0.101	0.102	0.103	0.104	0.104	0.105	0.106	0.107	0.107	0.107	0.108	0.109	0.109
D02	Sample	Dilution_75%	0.75	DMSO	Lycopene	Standard_Development	Run092	Standard_Measurement	Plate_01	Clariostar_Study	MB	Biofoundry_,_London	Linear_Dilution_Pattern_V2	0.153	0.15	0.145	0.142	0.138	0.134	0.129	0.127	0.125	0.121	0.117	0.114	0.11	0.106	0.103	0.1	0.098	0.095	0.093	0.092	0.091	0.09	0.09	0.089	0.09	0.091	0.092	0.092	0.092	0.093	0.093	0.094	0.094	0.095	0.095	0.095
D03	Sample	Dilution_55%	0.55	DMSO	Lycopene	Standard_Development	Run092	Standard_Measurement	Plate_01	Clariostar_Study	MB	Biofoundry_,_London	Linear_Dilution_Pattern_V2	0.138	0.134	0.13	0.127	0.123	0.119	0.115	0.113	0.11	0.108	0.105	0.1	0.096	0.093	0.089	0.087	0.085	0.082	0.081	0.08	0.079	0.077	0.077	0.077	0.077	0.078	0.078	0.079	0.078	0.08	0.08	0.08	0.08	0.08	0.08	0.08
D04	Sample	Dilution_35%	0.35	DMSO	Lycopene	Standard_Development	Run092	Standard_Measurement	Plate_01	Clariostar_Study	MB	Biofoundry_,_London	Linear_Dilution_Pattern_V2	0.129	0.126	0.123	0.119	0.115	0.112	0.108	0.104	0.102	0.098	0.095	0.09	0.087	0.085	0.082	0.078	0.075	0.073	0.072	0.071	0.07	0.069	0.069	0.068	0.068	0.068	0.068	0.068	0.068	0.068	0.068	0.069	0.068	0.068	0.068	0.068
D05	Sample	Dilution_15%	0.15	DMSO	Lycopene	Standard_Development	Run092	Standard_Measurement	Plate_01	Clariostar_Study	MB	Biofoundry_,_London	Linear_Dilution_Pattern_V2	0.119	0.116	0.111	0.108	0.105	0.1	0.096	0.094	0.091	0.087	0.084	0.08	0.076	0.073	0.07	0.068	0.065	0.063	0.062	0.06	0.059	0.058	0.057	0.057	0.057	0.057	0.057	0.056	0.056	0.056	0.056	0.056	0.055	0.055	0.055	0.054
D06	Sample	Dilution_95%	0.95	DMSO	Lycopene	Standard_Development	Run092	Standard_Measurement	Plate_01	Clariostar_Study	MB	Biofoundry_,_London	Linear_Dilution_Pattern_V2	0.161	0.157	0.154	0.15	0.146	0.142	0.138	0.135	0.133	0.131	0.128	0.124	0.12	0.117	0.113	0.11	0.108	0.105	0.103	0.102	0.101	0.099	0.099	0.099	0.1	0.101	0.102	0.104	0.103	0.104	0.105	0.106	0.106	0.106	0.108	0.108
D07	Sample	Dilution_75%	0.75	DMSO	Lycopene	Standard_Development	Run092	Standard_Measurement	Plate_01	Clariostar_Study	MB	Biofoundry_,_London	Linear_Dilution_Pattern_V2	0.151	0.148	0.143	0.139	0.135	0.131	0.126	0.124	0.122	0.121	0.118	0.114	0.11	0.106	0.102	0.1	0.098	0.095	0.094	0.092	0.091	0.09	0.089	0.089	0.09	0.09	0.091	0.091	0.092	0.093	0.093	0.094	0.093	0.094	0.095	0.095
D08	Sample	Dilution_55%	0.55	DMSO	Lycopene	Standard_Development	Run092	Standard_Measurement	Plate_01	Clariostar_Study	MB	Biofoundry_,_London	Linear_Dilution_Pattern_V2	0.148	0.144	0.14	0.136	0.132	0.127	0.123	0.121	0.119	0.116	0.113	0.109	0.104	0.1	0.097	0.094	0.091	0.089	0.088	0.086	0.085	0.083	0.084	0.083	0.083	0.084	0.085	0.085	0.085	0.086	0.085	0.085	0.085	0.086	0.086	0.085
D09	Sample	Dilution_35%	0.35	DMSO	Lycopene	Standard_Development	Run092	Standard_Measurement	Plate_01	Clariostar_Study	MB	Biofoundry_,_London	Linear_Dilution_Pattern_V2	0.131	0.129	0.124	0.12	0.116	0.113	0.109	0.106	0.103	0.099	0.095	0.091	0.087	0.085	0.082	0.079	0.076	0.073	0.072	0.072	0.07	0.068	0.068	0.068	0.068	0.069	0.068	0.069	0.068	0.068	0.068	0.068	0.068	0.068	0.069	0.068
D10	Sample	Dilution_15%	0.15	DMSO	Lycopene	Standard_Development	Run092	Standard_Measurement	Plate_01	Clariostar_Study	MB	Biofoundry_,_London	Linear_Dilution_Pattern_V2	0.12	0.117	0.113	0.109	0.104	0.101	0.096	0.093	0.091	0.088	0.085	0.08	0.076	0.073	0.07	0.068	0.065	0.062	0.061	0.06	0.059	0.056	0.057	0.056	0.056	0.057	0.057	0.056	0.055	0.055	0.056	0.055	0.054	0.054	0.054	0.053
D11	Blank	DMSO_Blank		DMSO		Standard_Development	Run092	Standard_Measurement	Plate_01	Clariostar_Study	MB	Biofoundry_,_London	Linear_Dilution_Pattern_V2	0.116	0.113	0.108	0.104	0.101	0.097	0.092	0.089	0.086	0.081	0.077	0.073	0.068	0.065	0.062	0.06	0.058	0.055	0.054	0.053	0.051	0.05	0.05	0.049	0.049	0.049	0.048	0.047	0.046	0.047	0.047	0.046	0.045	0.045	0.045	0.044
D12	Blank	DMSO_Blank		DMSO		Standard_Development	Run092	Standard_Measurement	Plate_01	Clariostar_Study	MB	Biofoundry_,_London	Linear_Dilution_Pattern_V2	0.119	0.117	0.112	0.108	0.104	0.099	0.095	0.092	0.088	0.084	0.08	0.075	0.071	0.067	0.064	0.062	0.059	0.056	0.056	0.055	0.053	0.051	0.051	0.05	0.049	0.05	0.049	0.048	0.048	0.048	0.047	0.047	0.046	0.046	0.045	0.044
E01	Sample	Dilution_90%	0.9	DMSO	Lycopene	Standard_Development	Run092	Standard_Measurement	Plate_01	Clariostar_Study	MB	Biofoundry_,_London	Linear_Dilution_Pattern_V2	0.166	0.163	0.158	0.154	0.149	0.145	0.14	0.138	0.135	0.133	0.13	0.125	0.12	0.117	0.112	0.109	0.107	0.104	0.103	0.101	0.099	0.098	0.098	0.098	0.098	0.1	0.101	0.102	0.102	0.102	0.103	0.104	0.103	0.104	0.105	0.105
E02	Sample	Dilution_70%	0.7	DMSO	Lycopene	Standard_Development	Run092	Standard_Measurement	Plate_01	Clariostar_Study	MB	Biofoundry_,_London	Linear_Dilution_Pattern_V2	0.155	0.152	0.147	0.143	0.138	0.133	0.13	0.128	0.126	0.122	0.119	0.115	0.11	0.106	0.103	0.101	0.098	0.095	0.093	0.092	0.091	0.089	0.089	0.089	0.09	0.091	0.091	0.091	0.091	0.092	0.093	0.092	0.092	0.093	0.093	0.093
E03	Sample	Dilution_50%	0.5	DMSO	Lycopene	Standard_Development	Run092	Standard_Measurement	Plate_01	Clariostar_Study	MB	Biofoundry_,_London	Linear_Dilution_Pattern_V2	0.135	0.133	0.129	0.124	0.121	0.118	0.113	0.11	0.108	0.105	0.101	0.098	0.094	0.09	0.087	0.085	0.083	0.08	0.078	0.077	0.076	0.074	0.074	0.074	0.074	0.075	0.075	0.075	0.075	0.076	0.076	0.076	0.076	0.076	0.076	0.076
E04	Sample	Dilution_30%	0.3	DMSO	Lycopene	Standard_Development	Run092	Standard_Measurement	Plate_01	Clariostar_Study	MB	Biofoundry_,_London	Linear_Dilution_Pattern_V2	0.129	0.125	0.121	0.117	0.114	0.109	0.105	0.103	0.1	0.096	0.093	0.088	0.085	0.083	0.079	0.076	0.074	0.071	0.07	0.069	0.068	0.067	0.066	0.066	0.066	0.067	0.066	0.066	0.066	0.066	0.066	0.066	0.066	0.066	0.066	0.065
E05	Sample	Dilution_10%	0.1	DMSO	Lycopene	Standard_Development	Run092	Standard_Measurement	Plate_01	Clariostar_Study	MB	Biofoundry_,_London	Linear_Dilution_Pattern_V2	0.115	0.113	0.108	0.104	0.101	0.096	0.092	0.089	0.087	0.083	0.079	0.075	0.072	0.069	0.066	0.064	0.061	0.059	0.058	0.057	0.056	0.054	0.054	0.053	0.053	0.053	0.053	0.053	0.052	0.052	0.052	0.052	0.051	0.051	0.051	0.05
E06	Sample	Dilution_90%	0.9	DMSO	Lycopene	Standard_Development	Run092	Standard_Measurement	Plate_01	Clariostar_Study	MB	Biofoundry_,_London	Linear_Dilution_Pattern_V2	0.158	0.155	0.15	0.147	0.142	0.137	0.133	0.131	0.13	0.127	0.124	0.121	0.117	0.113	0.109	0.107	0.104	0.101	0.1	0.099	0.098	0.096	0.096	0.097	0.097	0.098	0.099	0.099	0.1	0.101	0.101	0.102	0.102	0.103	0.104	0.104
E07	Sample	Dilution_70%	0.7	DMSO	Lycopene	Standard_Development	Run092	Standard_Measurement	Plate_01	Clariostar_Study	MB	Biofoundry_,_London	Linear_Dilution_Pattern_V2	0.146	0.143	0.138	0.136	0.131	0.127	0.123	0.12	0.119	0.116	0.113	0.11	0.105	0.103	0.099	0.096	0.094	0.09	0.089	0.088	0.087	0.085	0.085	0.085	0.086	0.087	0.088	0.087	0.087	0.088	0.089	0.089	0.089	0.09	0.09	0.09
E08	Sample	Dilution_50%	0.5	DMSO	Lycopene	Standard_Development	Run092	Standard_Measurement	Plate_01	Clariostar_Study	MB	Biofoundry_,_London	Linear_Dilution_Pattern_V2	0.137	0.135	0.131	0.127	0.122	0.118	0.114	0.112	0.109	0.106	0.103	0.099	0.096	0.092	0.088	0.087	0.084	0.08	0.079	0.078	0.077	0.075	0.075	0.075	0.075	0.076	0.076	0.076	0.076	0.076	0.076	0.077	0.076	0.077	0.077	0.077
E09	Sample	Dilution_30%	0.3	DMSO	Lycopene	Standard_Development	Run092	Standard_Measurement	Plate_01	Clariostar_Study	MB	Biofoundry_,_London	Linear_Dilution_Pattern_V2	0.129	0.126	0.121	0.117	0.113	0.109	0.105	0.102	0.1	0.096	0.093	0.088	0.084	0.081	0.078	0.076	0.073	0.07	0.069	0.068	0.066	0.064	0.065	0.064	0.065	0.065	0.065	0.065	0.065	0.064	0.064	0.064	0.063	0.064	0.063	0.062
E10	Sample	Dilution_10%	0.1	DMSO	Lycopene	Standard_Development	Run092	Standard_Measurement	Plate_01	Clariostar_Study	MB	Biofoundry_,_London	Linear_Dilution_Pattern_V2	0.12	0.117	0.113	0.109	0.105	0.101	0.097	0.093	0.09	0.087	0.083	0.079	0.075	0.071	0.068	0.065	0.063	0.06	0.059	0.058	0.057	0.055	0.055	0.055	0.054	0.055	0.054	0.053	0.053	0.053	0.053	0.053	0.052	0.052	0.051	0.051
E11	Blank	DMSO_Blank		DMSO		Standard_Development	Run092	Standard_Measurement	Plate_01	Clariostar_Study	MB	Biofoundry_,_London	Linear_Dilution_Pattern_V2	0.119	0.115	0.111	0.107	0.102	0.097	0.093	0.09	0.087	0.083	0.08	0.075	0.07	0.067	0.063	0.06	0.059	0.056	0.054	0.053	0.052	0.05	0.05	0.05	0.049	0.049	0.048	0.048	0.047	0.047	0.046	0.047	0.046	0.045	0.045	0.043
E12	Blank	DMSO_Blank		DMSO		Standard_Development	Run092	Standard_Measurement	Plate_01	Clariostar_Study	MB	Biofoundry_,_London	Linear_Dilution_Pattern_V2	0.128	0.125	0.12	0.117	0.113	0.107	0.104	0.101	0.096	0.092	0.088	0.084	0.079	0.076	0.072	0.071	0.068	0.065	0.064	0.062	0.061	0.059	0.059	0.058	0.058	0.058	0.058	0.057	0.056	0.056	0.056	0.056	0.054	0.054	0.053	0.052
F01	Sample	Dilution_90%	0.9	DMSO	Lycopene	Standard_Development	Run092	Standard_Measurement	Plate_01	Clariostar_Study	MB	Biofoundry_,_London	Linear_Dilution_Pattern_V2	0.167	0.164	0.16	0.156	0.151	0.147	0.142	0.14	0.136	0.133	0.13	0.125	0.12	0.117	0.112	0.11	0.107	0.103	0.102	0.101	0.1	0.098	0.098	0.098	0.098	0.1	0.101	0.101	0.101	0.103	0.103	0.103	0.103	0.104	0.105	0.105
F02	Sample	Dilution_70%	0.7	DMSO	Lycopene	Standard_Development	Run092	Standard_Measurement	Plate_01	Clariostar_Study	MB	Biofoundry_,_London	Linear_Dilution_Pattern_V2	0.153	0.15	0.146	0.143	0.139	0.134	0.13	0.127	0.124	0.12	0.116	0.113	0.108	0.105	0.102	0.099	0.096	0.093	0.092	0.091	0.089	0.087	0.087	0.087	0.087	0.088	0.089	0.09	0.09	0.09	0.091	0.091	0.091	0.091	0.091	0.091
F03	Sample	Dilution_50%	0.5	DMSO	Lycopene	Standard_Development	Run092	Standard_Measurement	Plate_01	Clariostar_Study	MB	Biofoundry_,_London	Linear_Dilution_Pattern_V2	0.136	0.133	0.128	0.125	0.122	0.118	0.114	0.111	0.109	0.105	0.102	0.099	0.095	0.092	0.088	0.086	0.083	0.08	0.08	0.079	0.077	0.075	0.075	0.075	0.076	0.076	0.077	0.076	0.076	0.077	0.077	0.077	0.077	0.077	0.078	0.078
F04	Sample	Dilution_30%	0.3	DMSO	Lycopene	Standard_Development	Run092	Standard_Measurement	Plate_01	Clariostar_Study	MB	Biofoundry_,_London	Linear_Dilution_Pattern_V2	0.126	0.123	0.119	0.115	0.111	0.107	0.103	0.1	0.099	0.095	0.092	0.088	0.085	0.082	0.078	0.076	0.073	0.071	0.069	0.068	0.067	0.066	0.065	0.065	0.065	0.066	0.066	0.065	0.065	0.066	0.066	0.066	0.065	0.065	0.065	0.064
F05	Sample	Dilution_10%	0.1	DMSO	Lycopene	Standard_Development	Run092	Standard_Measurement	Plate_01	Clariostar_Study	MB	Biofoundry_,_London	Linear_Dilution_Pattern_V2	0.113	0.111	0.106	0.103	0.1	0.096	0.092	0.089	0.087	0.084	0.08	0.076	0.072	0.069	0.066	0.064	0.063	0.06	0.058	0.057	0.056	0.054	0.054	0.054	0.054	0.053	0.053	0.053	0.052	0.053	0.053	0.053	0.052	0.052	0.051	0.05
F06	Sample	Dilution_90%	0.9	DMSO	Lycopene	Standard_Development	Run092	Standard_Measurement	Plate_01	Clariostar_Study	MB	Biofoundry_,_London	Linear_Dilution_Pattern_V2	0.157	0.154	0.15	0.146	0.143	0.139	0.135	0.132	0.13	0.127	0.125	0.121	0.117	0.114	0.111	0.108	0.106	0.102	0.102	0.101	0.099	0.098	0.098	0.097	0.099	0.1	0.101	0.101	0.102	0.103	0.103	0.103	0.103	0.104	0.105	0.106
F07	Sample	Dilution_70%	0.7	DMSO	Lycopene	Standard_Development	Run092	Standard_Measurement	Plate_01	Clariostar_Study	MB	Biofoundry_,_London	Linear_Dilution_Pattern_V2	0.146	0.143	0.14	0.136	0.132	0.129	0.125	0.121	0.119	0.116	0.115	0.11	0.106	0.103	0.1	0.097	0.095	0.092	0.091	0.09	0.089	0.087	0.087	0.087	0.087	0.088	0.088	0.089	0.089	0.09	0.09	0.09	0.09	0.09	0.091	0.091
F08	Sample	Dilution_50%	0.5	DMSO	Lycopene	Standard_Development	Run092	Standard_Measurement	Plate_01	Clariostar_Study	MB	Biofoundry_,_London	Linear_Dilution_Pattern_V2	0.136	0.133	0.129	0.125	0.121	0.117	0.114	0.111	0.108	0.105	0.102	0.099	0.095	0.092	0.088	0.086	0.083	0.081	0.079	0.078	0.077	0.075	0.075	0.075	0.076	0.076	0.076	0.077	0.077	0.077	0.077	0.077	0.077	0.077	0.077	0.078
F09	Sample	Dilution_30%	0.3	DMSO	Lycopene	Standard_Development	Run092	Standard_Measurement	Plate_01	Clariostar_Study	MB	Biofoundry_,_London	Linear_Dilution_Pattern_V2	0.127	0.124	0.12	0.116	0.112	0.108	0.103	0.101	0.099	0.095	0.092	0.088	0.084	0.081	0.077	0.075	0.073	0.069	0.069	0.068	0.067	0.065	0.065	0.065	0.064	0.065	0.065	0.064	0.064	0.065	0.065	0.065	0.064	0.064	0.064	0.063
F10	Sample	Dilution_10%	0.1	DMSO	Lycopene	Standard_Development	Run092	Standard_Measurement	Plate_01	Clariostar_Study	MB	Biofoundry_,_London	Linear_Dilution_Pattern_V2	0.117	0.115	0.11	0.107	0.103	0.099	0.095	0.092	0.088	0.085	0.082	0.078	0.074	0.07	0.067	0.065	0.062	0.06	0.059	0.057	0.056	0.054	0.055	0.054	0.053	0.053	0.053	0.053	0.052	0.052	0.052	0.052	0.052	0.051	0.051	0.05
F11	Blank	DMSO		DMSO		Standard_Development	Run092	Standard_Measurement	Plate_01	Clariostar_Study	MB	Biofoundry_,_London	Linear_Dilution_Pattern_V2	0.116	0.112	0.107	0.103	0.1	0.095	0.09	0.087	0.086	0.082	0.078	0.073	0.069	0.065	0.062	0.06	0.058	0.055	0.054	0.052	0.051	0.049	0.049	0.049	0.049	0.049	0.048	0.048	0.047	0.047	0.046	0.046	0.045	0.045	0.044	0.043
F12	Blank	DMSO		DMSO		Standard_Development	Run092	Standard_Measurement	Plate_01	Clariostar_Study	MB	Biofoundry_,_London	Linear_Dilution_Pattern_V2	0.118	0.115	0.11	0.107	0.102	0.099	0.093	0.091	0.087	0.083	0.079	0.074	0.07	0.067	0.064	0.061	0.058	0.055	0.054	0.054	0.053	0.051	0.051	0.05	0.049	0.049	0.049	0.048	0.047	0.047	0.047	0.047	0.045	0.045	0.044	0.043
G01	Sample	Dilution_85%	0.85	DMSO	Lycopene	Standard_Development	Run092	Standard_Measurement	Plate_01	Clariostar_Study	MB	Biofoundry_,_London	Linear_Dilution_Pattern_V2	0.165	0.162	0.158	0.153	0.148	0.143	0.139	0.137	0.135	0.132	0.128	0.124	0.119	0.116	0.111	0.109	0.106	0.103	0.102	0.1	0.098	0.096	0.097	0.097	0.097	0.098	0.099	0.1	0.1	0.101	0.101	0.102	0.101	0.102	0.102	0.102
G02	Sample	Dilution_65%	0.65	DMSO	Lycopene	Standard_Development	Run092	Standard_Measurement	Plate_01	Clariostar_Study	MB	Biofoundry_,_London	Linear_Dilution_Pattern_V2	0.151	0.148	0.143	0.14	0.135	0.131	0.126	0.124	0.122	0.119	0.115	0.111	0.107	0.103	0.099	0.098	0.095	0.092	0.09	0.089	0.088	0.086	0.087	0.086	0.087	0.087	0.088	0.088	0.088	0.089	0.089	0.09	0.089	0.089	0.09	0.09
G03	Sample	Dilution_45%	0.45	DMSO	Lycopene	Standard_Development	Run092	Standard_Measurement	Plate_01	Clariostar_Study	MB	Biofoundry_,_London	Linear_Dilution_Pattern_V2	0.136	0.132	0.128	0.124	0.12	0.116	0.111	0.109	0.107	0.104	0.101	0.097	0.092	0.089	0.086	0.084	0.081	0.078	0.077	0.076	0.075	0.073	0.073	0.073	0.073	0.073	0.073	0.073	0.074	0.074	0.074	0.074	0.074	0.074	0.074	0.074
G04	Sample	Dilution_25%	0.25	DMSO	Lycopene	Standard_Development	Run092	Standard_Measurement	Plate_01	Clariostar_Study	MB	Biofoundry_,_London	Linear_Dilution_Pattern_V2	0.123	0.119	0.115	0.111	0.107	0.103	0.099	0.096	0.094	0.091	0.088	0.084	0.08	0.077	0.073	0.072	0.069	0.066	0.065	0.064	0.063	0.061	0.061	0.061	0.061	0.061	0.062	0.061	0.061	0.061	0.06	0.061	0.06	0.06	0.06	0.059
G05	Sample	Dilution_05%	0.0499999999999999	DMSO	Lycopene	Standard_Development	Run092	Standard_Measurement	Plate_01	Clariostar_Study	MB	Biofoundry_,_London	Linear_Dilution_Pattern_V2	0.115	0.112	0.108	0.104	0.101	0.096	0.092	0.089	0.086	0.084	0.08	0.076	0.072	0.069	0.066	0.065	0.062	0.06	0.058	0.057	0.056	0.055	0.054	0.053	0.053	0.053	0.053	0.053	0.052	0.052	0.052	0.051	0.051	0.05	0.05	0.049
G06	Sample	Dilution_85%	0.85	DMSO	Lycopene	Standard_Development	Run092	Standard_Measurement	Plate_01	Clariostar_Study	MB	Biofoundry_,_London	Linear_Dilution_Pattern_V2	0.159	0.156	0.152	0.149	0.146	0.142	0.139	0.136	0.133	0.129	0.126	0.122	0.118	0.115	0.112	0.108	0.105	0.102	0.102	0.101	0.099	0.098	0.098	0.097	0.097	0.098	0.099	0.1	0.101	0.101	0.102	0.102	0.102	0.103	0.103	0.104
G07	Sample	Dilution_65%	0.65	DMSO	Lycopene	Standard_Development	Run092	Standard_Measurement	Plate_01	Clariostar_Study	MB	Biofoundry_,_London	Linear_Dilution_Pattern_V2	0.147	0.145	0.141	0.137	0.133	0.129	0.125	0.122	0.12	0.117	0.114	0.11	0.106	0.104	0.1	0.098	0.095	0.091	0.09	0.09	0.088	0.087	0.087	0.086	0.087	0.087	0.088	0.088	0.088	0.089	0.089	0.09	0.089	0.089	0.09	0.09
G08	Sample	Dilution_45%	0.45	DMSO	Lycopene	Standard_Development	Run092	Standard_Measurement	Plate_01	Clariostar_Study	MB	Biofoundry_,_London	Linear_Dilution_Pattern_V2	0.139	0.136	0.131	0.127	0.123	0.118	0.115	0.113	0.11	0.106	0.103	0.1	0.096	0.092	0.089	0.086	0.084	0.081	0.08	0.078	0.077	0.075	0.075	0.075	0.075	0.076	0.076	0.076	0.075	0.076	0.077	0.076	0.076	0.076	0.076	0.077
G09	Sample	Dilution_25%	0.25	DMSO	Lycopene	Standard_Development	Run092	Standard_Measurement	Plate_01	Clariostar_Study	MB	Biofoundry_,_London	Linear_Dilution_Pattern_V2	0.125	0.122	0.118	0.114	0.109	0.105	0.101	0.098	0.096	0.092	0.089	0.085	0.081	0.077	0.075	0.072	0.069	0.066	0.065	0.064	0.064	0.062	0.061	0.06	0.06	0.061	0.061	0.061	0.06	0.061	0.061	0.061	0.06	0.06	0.06	0.06
G10	Sample	Dilution_05%	0.0499999999999999	DMSO	Lycopene	Standard_Development	Run092	Standard_Measurement	Plate_01	Clariostar_Study	MB	Biofoundry_,_London	Linear_Dilution_Pattern_V2	0.123	0.119	0.115	0.11	0.107	0.102	0.098	0.096	0.093	0.089	0.085	0.081	0.077	0.073	0.07	0.068	0.065	0.063	0.061	0.06	0.059	0.057	0.057	0.056	0.056	0.056	0.056	0.055	0.054	0.054	0.054	0.054	0.053	0.053	0.052	0.051
G11	Blank	DMSO_Blank		DMSO		Standard_Development	Run092	Standard_Measurement	Plate_01	Clariostar_Study	MB	Biofoundry_,_London	Linear_Dilution_Pattern_V2	0.117	0.114	0.109	0.105	0.101	0.097	0.092	0.089	0.086	0.083	0.079	0.074	0.07	0.067	0.063	0.061	0.059	0.055	0.054	0.054	0.052	0.05	0.05	0.05	0.049	0.049	0.049	0.049	0.048	0.047	0.047	0.047	0.046	0.046	0.045	0.044
G12	Blank	DMSO_Blank		DMSO		Standard_Development	Run092	Standard_Measurement	Plate_01	Clariostar_Study	MB	Biofoundry_,_London	Linear_Dilution_Pattern_V2	0.117	0.113	0.109	0.106	0.101	0.097	0.093	0.089	0.086	0.082	0.077	0.072	0.068	0.065	0.061	0.059	0.057	0.053	0.052	0.051	0.05	0.048	0.048	0.048	0.047	0.047	0.046	0.046	0.045	0.046	0.045	0.044	0.044	0.044	0.044	0.043
H01	Sample	Dilution_85%	0.85	DMSO	Lycopene	Standard_Development	Run092	Standard_Measurement	Plate_01	Clariostar_Study	MB	Biofoundry_,_London	Linear_Dilution_Pattern_V2	0.169	0.166	0.161	0.156	0.151	0.146	0.142	0.139	0.136	0.133	0.128	0.123	0.118	0.114	0.109	0.106	0.103	0.1	0.099	0.098	0.096	0.095	0.095	0.094	0.095	0.096	0.097	0.097	0.097	0.098	0.099	0.099	0.099	0.1	0.101	0.101
H02	Sample	Dilution_65%	0.65	DMSO	Lycopene	Standard_Development	Run092	Standard_Measurement	Plate_01	Clariostar_Study	MB	Biofoundry_,_London	Linear_Dilution_Pattern_V2	0.157	0.153	0.148	0.143	0.139	0.134	0.13	0.128	0.125	0.121	0.118	0.114	0.108	0.104	0.101	0.097	0.095	0.092	0.091	0.089	0.088	0.086	0.086	0.086	0.086	0.087	0.088	0.088	0.088	0.089	0.089	0.089	0.089	0.09	0.09	0.089
H03	Sample	Dilution_45%	0.45	DMSO	Lycopene	Standard_Development	Run092	Standard_Measurement	Plate_01	Clariostar_Study	MB	Biofoundry_,_London	Linear_Dilution_Pattern_V2	0.135	0.132	0.127	0.123	0.119	0.115	0.112	0.109	0.106	0.103	0.1	0.096	0.092	0.088	0.085	0.082	0.08	0.077	0.076	0.075	0.074	0.073	0.073	0.072	0.073	0.072	0.073	0.073	0.073	0.074	0.074	0.074	0.073	0.073	0.073	0.073
H04	Sample	Dilution_25%	0.25	DMSO	Lycopene	Standard_Development	Run092	Standard_Measurement	Plate_01	Clariostar_Study	MB	Biofoundry_,_London	Linear_Dilution_Pattern_V2	0.128	0.125	0.121	0.118	0.113	0.109	0.104	0.102	0.099	0.095	0.091	0.086	0.081	0.078	0.074	0.071	0.07	0.066	0.066	0.065	0.064	0.062	0.061	0.061	0.061	0.061	0.062	0.062	0.061	0.061	0.061	0.061	0.06	0.061	0.06	0.06
H05	Sample	Dilution_05%	0.0499999999999999	DMSO	Lycopene	Standard_Development	Run092	Standard_Measurement	Plate_01	Clariostar_Study	MB	Biofoundry_,_London	Linear_Dilution_Pattern_V2	0.115	0.113	0.107	0.104	0.101	0.096	0.092	0.089	0.086	0.082	0.079	0.075	0.071	0.068	0.065	0.062	0.06	0.057	0.056	0.055	0.054	0.052	0.052	0.051	0.051	0.051	0.051	0.051	0.05	0.05	0.05	0.049	0.048	0.048	0.048	0.047
H06	Sample	Dilution_85%	0.85	DMSO	Lycopene	Standard_Development	Run092	Standard_Measurement	Plate_01	Clariostar_Study	MB	Biofoundry_,_London	Linear_Dilution_Pattern_V2	0.158	0.154	0.149	0.146	0.141	0.137	0.133	0.131	0.129	0.126	0.123	0.119	0.116	0.111	0.108	0.105	0.103	0.099	0.098	0.097	0.096	0.094	0.094	0.094	0.095	0.096	0.097	0.098	0.098	0.099	0.099	0.099	0.1	0.1	0.101	0.101
H07	Sample	Dilution_65%	0.65	DMSO	Lycopene	Standard_Development	Run092	Standard_Measurement	Plate_01	Clariostar_Study	MB	Biofoundry_,_London	Linear_Dilution_Pattern_V2	0.146	0.144	0.14	0.136	0.132	0.128	0.124	0.121	0.119	0.116	0.114	0.11	0.106	0.103	0.099	0.096	0.093	0.09	0.089	0.088	0.087	0.085	0.086	0.085	0.085	0.086	0.087	0.087	0.087	0.088	0.088	0.088	0.088	0.089	0.089	0.089
H08	Sample	Dilution_45%	0.45	DMSO	Lycopene	Standard_Development	Run092	Standard_Measurement	Plate_01	Clariostar_Study	MB	Biofoundry_,_London	Linear_Dilution_Pattern_V2	0.141	0.138	0.133	0.129	0.124	0.12	0.116	0.113	0.11	0.107	0.103	0.099	0.094	0.09	0.086	0.084	0.081	0.077	0.076	0.076	0.075	0.072	0.073	0.072	0.072	0.073	0.073	0.073	0.073	0.074	0.074	0.073	0.073	0.073	0.073	0.073
H09	Sample	Dilution_25%	0.25	DMSO	Lycopene	Standard_Development	Run092	Standard_Measurement	Plate_01	Clariostar_Study	MB	Biofoundry_,_London	Linear_Dilution_Pattern_V2	0.132	0.129	0.124	0.12	0.115	0.11	0.105	0.104	0.1	0.097	0.093	0.088	0.084	0.08	0.077	0.075	0.072	0.069	0.068	0.067	0.065	0.063	0.063	0.063	0.063	0.063	0.063	0.063	0.062	0.063	0.063	0.062	0.062	0.062	0.062	0.061
H10	Sample	Dilution_05%	0.0499999999999999	DMSO	Lycopene	Standard_Development	Run092	Standard_Measurement	Plate_01	Clariostar_Study	MB	Biofoundry_,_London	Linear_Dilution_Pattern_V2	0.123	0.119	0.115	0.111	0.106	0.102	0.097	0.094	0.091	0.087	0.084	0.079	0.074	0.071	0.068	0.065	0.063	0.06	0.058	0.057	0.056	0.054	0.054	0.053	0.053	0.053	0.052	0.052	0.051	0.051	0.051	0.05	0.05	0.049	0.049	0.048
H11	Blank	DMSO_Blank		DMSO		Standard_Development	Run092	Standard_Measurement	Plate_01	Clariostar_Study	MB	Biofoundry_,_London	Linear_Dilution_Pattern_V2	0.116	0.113	0.108	0.104	0.1	0.096	0.092	0.088	0.086	0.081	0.077	0.073	0.069	0.066	0.062	0.061	0.059	0.056	0.055	0.053	0.051	0.051	0.051	0.05	0.049	0.049	0.049	0.048	0.048	0.047	0.047	0.047	0.045	0.045	0.045	0.044
H12	Blank	DMSO_Blank		DMSO		Standard_Development	Run092	Standard_Measurement	Plate_01	Clariostar_Study	MB	Biofoundry_,_London	Linear_Dilution_Pattern_V2	0.135	0.131	0.126	0.122	0.117	0.112	0.107	0.104	0.1	0.095	0.09	0.084	0.079	0.075	0.071	0.069	0.066	0.063	0.061	0.06	0.059	0.056	0.057	0.056	0.055	0.055	0.055	0.054	0.053	0.053	0.053	0.052	0.051	0.051	0.051	0.049
A01	Sample	Dilution_100%	1.0	DMSO	Lycopene	Standard_Development	Run092	Standard_Measurement	Plate_01	Clariostar_Study	MB	Biofoundry_,_London	Linear_Dilution_Pattern_V2	0.171	0.168	0.163	0.159	0.155	0.151	0.147	0.144	0.142	0.139	0.134	0.13	0.125	0.121	0.117	0.114	0.111	0.108	0.107	0.105	0.104	0.103	0.102	0.103	0.104	0.105	0.106	0.107	0.108	0.108	0.109	0.11	0.11	0.111	0.113	0.114
A02	Sample	Dilution_80%	0.8	DMSO	Lycopene	Standard_Development	Run092	Standard_Measurement	Plate_01	Clariostar_Study	MB	Biofoundry_,_London	Linear_Dilution_Pattern_V2	0.157	0.154	0.149	0.146	0.142	0.139	0.135	0.132	0.129	0.126	0.122	0.118	0.114	0.11	0.107	0.102	0.101	0.097	0.096	0.095	0.095	0.093	0.092	0.093	0.093	0.093	0.095	0.096	0.096	0.097	0.097	0.097	0.098	0.098	0.099	0.101
A03	Sample	Dilution_60%	0.6	DMSO	Lycopene	Standard_Development	Run092	Standard_Measurement	Plate_01	Clariostar_Study	MB	Biofoundry_,_London	Linear_Dilution_Pattern_V2	0.144	0.141	0.136	0.133	0.13	0.125	0.122	0.12	0.116	0.112	0.108	0.104	0.1	0.096	0.093	0.09	0.088	0.085	0.084	0.083	0.082	0.08	0.08	0.08	0.08	0.08	0.081	0.082	0.082	0.083	0.083	0.083	0.083	0.083	0.084	0.085
A04	Sample	Dilution_40%	0.4	DMSO	Lycopene	Standard_Development	Run092	Standard_Measurement	Plate_01	Clariostar_Study	MB	Biofoundry_,_London	Linear_Dilution_Pattern_V2	0.132	0.128	0.124	0.121	0.118	0.114	0.111	0.108	0.103	0.1	0.096	0.093	0.088	0.084	0.081	0.078	0.077	0.074	0.072	0.071	0.07	0.069	0.069	0.069	0.069	0.068	0.069	0.069	0.07	0.069	0.07	0.07	0.07	0.07	0.07	0.071
A05	Sample	Dilution_20%	0.2	DMSO	Lycopene	Standard_Development	Run092	Standard_Measurement	Plate_01	Clariostar_Study	MB	Biofoundry_,_London	Linear_Dilution_Pattern_V2	0.127	0.123	0.119	0.115	0.111	0.107	0.103	0.1	0.096	0.093	0.088	0.084	0.08	0.075	0.072	0.069	0.067	0.064	0.062	0.061	0.061	0.059	0.059	0.058	0.058	0.058	0.058	0.058	0.058	0.058	0.058	0.058	0.057	0.058	0.058	0.058
A06	Sample	Dilution_100%	1.0	DMSO	Lycopene	Standard_Development	Run092	Standard_Measurement	Plate_01	Clariostar_Study	MB	Biofoundry_,_London	Linear_Dilution_Pattern_V2	0.164	0.16	0.155	0.152	0.149	0.144	0.141	0.139	0.135	0.132	0.129	0.125	0.121	0.117	0.114	0.111	0.107	0.105	0.103	0.102	0.102	0.1	0.1	0.101	0.101	0.101	0.103	0.104	0.105	0.105	0.106	0.107	0.107	0.108	0.109	0.111
A07	Sample	Dilution_80%	0.8	DMSO	Lycopene	Standard_Development	Run092	Standard_Measurement	Plate_01	Clariostar_Study	MB	Biofoundry_,_London	Linear_Dilution_Pattern_V2	0.158	0.153	0.149	0.146	0.143	0.139	0.134	0.132	0.128	0.125	0.12	0.117	0.112	0.108	0.105	0.102	0.099	0.096	0.094	0.093	0.092	0.091	0.091	0.091	0.091	0.091	0.092	0.093	0.094	0.094	0.096	0.095	0.095	0.096	0.097	0.098
A08	Sample	Dilution_60%	0.6	DMSO	Lycopene	Standard_Development	Run092	Standard_Measurement	Plate_01	Clariostar_Study	MB	Biofoundry_,_London	Linear_Dilution_Pattern_V2	0.145	0.142	0.137	0.134	0.13	0.127	0.123	0.12	0.116	0.113	0.11	0.106	0.101	0.097	0.094	0.091	0.088	0.086	0.084	0.083	0.082	0.081	0.081	0.08	0.081	0.08	0.082	0.082	0.082	0.083	0.083	0.083	0.083	0.084	0.084	0.085
A09	Sample	Dilution_40%	0.4	DMSO	Lycopene	Standard_Development	Run092	Standard_Measurement	Plate_01	Clariostar_Study	MB	Biofoundry_,_London	Linear_Dilution_Pattern_V2	0.135	0.132	0.127	0.123	0.12	0.116	0.112	0.109	0.105	0.102	0.097	0.094	0.09	0.087	0.084	0.08	0.078	0.075	0.073	0.072	0.072	0.07	0.07	0.07	0.069	0.069	0.07	0.07	0.071	0.071	0.07	0.07	0.07	0.071	0.071	0.071
A10	Sample	Dilution_20%	0.2	DMSO	Lycopene	Standard_Development	Run092	Standard_Measurement	Plate_01	Clariostar_Study	MB	Biofoundry_,_London	Linear_Dilution_Pattern_V2	0.126	0.123	0.118	0.115	0.112	0.107	0.103	0.1	0.096	0.092	0.087	0.083	0.078	0.075	0.071	0.069	0.066	0.063	0.061	0.06	0.059	0.058	0.058	0.058	0.057	0.057	0.057	0.057	0.057	0.057	0.057	0.056	0.056	0.056	0.057	0.057
A11	Blank	DMSO_Blank		DMSO		Standard_Development	Run092	Standard_Measurement	Plate_01	Clariostar_Study	MB	Biofoundry_,_London	Linear_Dilution_Pattern_V2	0.124	0.121	0.116	0.112	0.108	0.104	0.1	0.096	0.092	0.087	0.082	0.077	0.072	0.068	0.065	0.061	0.06	0.057	0.055	0.054	0.053	0.052	0.051	0.051	0.05	0.049	0.049	0.049	0.049	0.048	0.048	0.047	0.047	0.047	0.047	0.046
A12	Blank	DMSO_Blank		DMSO		Standard_Development	Run092	Standard_Measurement	Plate_01	Clariostar_Study	MB	Biofoundry_,_London	Linear_Dilution_Pattern_V2	0.121	0.116	0.112	0.109	0.105	0.101	0.097	0.093	0.089	0.084	0.079	0.075	0.07	0.067	0.064	0.061	0.058	0.056	0.055	0.053	0.051	0.05	0.051	0.05	0.049	0.048	0.049	0.048	0.048	0.048	0.048	0.047	0.046	0.046	0.046	0.046
B01	Sample	Dilution_100%	1.0	DMSO	Lycopene	Standard_Development	Run092	Standard_Measurement	Plate_01	Clariostar_Study	MB	Biofoundry_,_London	Linear_Dilution_Pattern_V2	0.169	0.166	0.161	0.157	0.153	0.149	0.144	0.142	0.139	0.136	0.133	0.129	0.124	0.12	0.115	0.112	0.11	0.107	0.105	0.103	0.103	0.102	0.101	0.101	0.102	0.103	0.104	0.105	0.106	0.107	0.108	0.108	0.108	0.109	0.11	0.111
B02	Sample	Dilution_80%	0.8	DMSO	Lycopene	Standard_Development	Run092	Standard_Measurement	Plate_01	Clariostar_Study	MB	Biofoundry_,_London	Linear_Dilution_Pattern_V2	0.154	0.151	0.146	0.143	0.14	0.135	0.131	0.129	0.125	0.123	0.119	0.115	0.111	0.107	0.104	0.101	0.098	0.096	0.094	0.093	0.092	0.091	0.091	0.09	0.091	0.091	0.092	0.093	0.094	0.094	0.095	0.096	0.096	0.096	0.097	0.098
B03	Sample	Dilution_60%	0.6	DMSO	Lycopene	Standard_Development	Run092	Standard_Measurement	Plate_01	Clariostar_Study	MB	Biofoundry_,_London	Linear_Dilution_Pattern_V2	0.144	0.14	0.136	0.133	0.13	0.126	0.122	0.119	0.116	0.113	0.109	0.104	0.101	0.098	0.095	0.092	0.089	0.086	0.085	0.084	0.083	0.082	0.082	0.081	0.081	0.082	0.082	0.083	0.083	0.083	0.084	0.084	0.084	0.084	0.085	0.086
B04	Sample	Dilution_40%	0.4	DMSO	Lycopene	Standard_Development	Run092	Standard_Measurement	Plate_01	Clariostar_Study	MB	Biofoundry_,_London	Linear_Dilution_Pattern_V2	0.132	0.129	0.124	0.121	0.117	0.113	0.108	0.107	0.104	0.101	0.097	0.093	0.088	0.085	0.083	0.079	0.077	0.074	0.073	0.072	0.071	0.07	0.07	0.07	0.07	0.07	0.07	0.071	0.07	0.07	0.07	0.07	0.07	0.07	0.071	0.07
B05	Sample	Dilution_20%	0.2	DMSO	Lycopene	Standard_Development	Run092	Standard_Measurement	Plate_01	Clariostar_Study	MB	Biofoundry_,_London	Linear_Dilution_Pattern_V2	0.12	0.116	0.113	0.11	0.107	0.102	0.099	0.096	0.093	0.089	0.085	0.081	0.077	0.073	0.071	0.068	0.066	0.064	0.062	0.061	0.06	0.059	0.058	0.058	0.058	0.058	0.058	0.058	0.058	0.058	0.058	0.057	0.057	0.057	0.057	0.057
B06	Sample	Dilution_100%	1.0	DMSO	Lycopene	Standard_Development	Run092	Standard_Measurement	Plate_01	Clariostar_Study	MB	Biofoundry_,_London	Linear_Dilution_Pattern_V2	0.164	0.161	0.157	0.154	0.15	0.146	0.142	0.14	0.137	0.134	0.131	0.127	0.124	0.12	0.116	0.113	0.11	0.107	0.105	0.105	0.104	0.102	0.102	0.103	0.103	0.104	0.105	0.106	0.107	0.108	0.109	0.109	0.109	0.11	0.111	0.113
B07	Sample	Dilution_80%	0.8	DMSO	Lycopene	Standard_Development	Run092	Standard_Measurement	Plate_01	Clariostar_Study	MB	Biofoundry_,_London	Linear_Dilution_Pattern_V2	0.154	0.151	0.147	0.144	0.14	0.136	0.132	0.131	0.127	0.124	0.121	0.118	0.114	0.11	0.107	0.104	0.101	0.099	0.097	0.096	0.095	0.094	0.093	0.094	0.094	0.094	0.096	0.096	0.097	0.098	0.098	0.098	0.098	0.099	0.1	0.101
B08	Sample	Dilution_60%	0.6	DMSO	Lycopene	Standard_Development	Run092	Standard_Measurement	Plate_01	Clariostar_Study	MB	Biofoundry_,_London	Linear_Dilution_Pattern_V2	0.142	0.139	0.135	0.131	0.128	0.123	0.119	0.117	0.114	0.111	0.108	0.105	0.1	0.096	0.094	0.09	0.088	0.085	0.084	0.083	0.082	0.08	0.08	0.08	0.08	0.08	0.081	0.082	0.082	0.082	0.083	0.083	0.083	0.083	0.084	0.084
B09	Sample	Dilution_40%	0.4	DMSO	Lycopene	Standard_Development	Run092	Standard_Measurement	Plate_01	Clariostar_Study	MB	Biofoundry_,_London	Linear_Dilution_Pattern_V2	0.134	0.131	0.126	0.123	0.119	0.115	0.111	0.109	0.105	0.102	0.098	0.094	0.09	0.087	0.084	0.081	0.078	0.075	0.073	0.072	0.072	0.071	0.071	0.07	0.07	0.07	0.071	0.07	0.071	0.07	0.071	0.071	0.071	0.071	0.071	0.072
B10	Sample	Dilution_20%	0.2	DMSO	Lycopene	Standard_Development	Run092	Standard_Measurement	Plate_01	Clariostar_Study	MB	Biofoundry_,_London	Linear_Dilution_Pattern_V2	0.126	0.122	0.118	0.115	0.111	0.107	0.102	0.1	0.097	0.094	0.089	0.086	0.081	0.077	0.074	0.071	0.069	0.066	0.065	0.064	0.063	0.061	0.061	0.061	0.061	0.06	0.06	0.06	0.06	0.06	0.06	0.06	0.06	0.06	0.06	0.059
B11	Blank	DMSO_Blank		DMSO		Standard_Development	Run092	Standard_Measurement	Plate_01	Clariostar_Study	MB	Biofoundry_,_London	Linear_Dilution_Pattern_V2	0.117	0.113	0.108	0.106	0.101	0.098	0.093	0.091	0.087	0.083	0.079	0.075	0.07	0.067	0.063	0.061	0.059	0.056	0.054	0.053	0.053	0.051	0.051	0.051	0.05	0.049	0.05	0.049	0.049	0.048	0.048	0.047	0.047	0.047	0.046	0.045
B12	Blank	DMSO_Blank		DMSO		Standard_Development	Run092	Standard_Measurement	Plate_01	Clariostar_Study	MB	Biofoundry_,_London	Linear_Dilution_Pattern_V2	0.115	0.112	0.108	0.104	0.1	0.096	0.092	0.089	0.085	0.081	0.077	0.073	0.068	0.065	0.062	0.059	0.058	0.055	0.053	0.051	0.051	0.05	0.049	0.049	0.049	0.048	0.048	0.048	0.048	0.046	0.047	0.046	0.045	0.046	0.045	0.044
C01	Sample	Dilution_95%	0.95	DMSO	Lycopene	Standard_Development	Run092	Standard_Measurement	Plate_01	Clariostar_Study	MB	Biofoundry_,_London	Linear_Dilution_Pattern_V2	0.166	0.162	0.158	0.154	0.15	0.146	0.141	0.139	0.136	0.133	0.129	0.126	0.12	0.116	0.113	0.109	0.106	0.103	0.102	0.1	0.099	0.098	0.098	0.098	0.099	0.099	0.1	0.101	0.102	0.103	0.103	0.103	0.104	0.104	0.105	0.106
C02	Sample	Dilution_75%	0.75	DMSO	Lycopene	Standard_Development	Run092	Standard_Measurement	Plate_01	Clariostar_Study	MB	Biofoundry_,_London	Linear_Dilution_Pattern_V2	0.15	0.148	0.143	0.14	0.135	0.132	0.127	0.126	0.124	0.12	0.116	0.113	0.108	0.105	0.101	0.098	0.095	0.092	0.091	0.09	0.089	0.088	0.088	0.088	0.088	0.088	0.089	0.09	0.091	0.091	0.091	0.091	0.092	0.092	0.093	0.094
C03	Sample	Dilution_55%	0.55	DMSO	Lycopene	Standard_Development	Run092	Standard_Measurement	Plate_01	Clariostar_Study	MB	Biofoundry_,_London	Linear_Dilution_Pattern_V2	0.136	0.133	0.128	0.126	0.122	0.118	0.115	0.112	0.109	0.106	0.102	0.099	0.096	0.091	0.088	0.086	0.084	0.081	0.08	0.079	0.078	0.076	0.076	0.077	0.077	0.077	0.078	0.078	0.078	0.079	0.08	0.079	0.079	0.08	0.08	0.08
C04	Sample	Dilution_35%	0.35	DMSO	Lycopene	Standard_Development	Run092	Standard_Measurement	Plate_01	Clariostar_Study	MB	Biofoundry_,_London	Linear_Dilution_Pattern_V2	0.129	0.126	0.122	0.119	0.115	0.111	0.107	0.105	0.102	0.099	0.094	0.09	0.086	0.083	0.08	0.077	0.075	0.072	0.071	0.07	0.069	0.068	0.068	0.068	0.067	0.067	0.067	0.068	0.068	0.068	0.068	0.069	0.068	0.068	0.069	0.069
C05	Sample	Dilution_15%	0.15	DMSO	Lycopene	Standard_Development	Run092	Standard_Measurement	Plate_01	Clariostar_Study	MB	Biofoundry_,_London	Linear_Dilution_Pattern_V2	0.116	0.112	0.108	0.105	0.103	0.099	0.095	0.092	0.088	0.085	0.081	0.077	0.073	0.07	0.067	0.065	0.062	0.06	0.058	0.058	0.058	0.056	0.055	0.055	0.055	0.054	0.055	0.055	0.055	0.054	0.054	0.054	0.054	0.054	0.055	0.054
C06	Sample	Dilution_95%	0.95	DMSO	Lycopene	Standard_Development	Run092	Standard_Measurement	Plate_01	Clariostar_Study	MB	Biofoundry_,_London	Linear_Dilution_Pattern_V2	0.158	0.154	0.151	0.147	0.143	0.14	0.136	0.135	0.131	0.128	0.125	0.121	0.118	0.115	0.11	0.107	0.105	0.102	0.101	0.1	0.098	0.097	0.097	0.097	0.098	0.099	0.1	0.101	0.102	0.102	0.103	0.104	0.104	0.104	0.106	0.107
C07	Sample	Dilution_75%	0.75	DMSO	Lycopene	Standard_Development	Run092	Standard_Measurement	Plate_01	Clariostar_Study	MB	Biofoundry_,_London	Linear_Dilution_Pattern_V2	0.146	0.143	0.139	0.136	0.132	0.129	0.125	0.123	0.119	0.117	0.114	0.11	0.107	0.103	0.1	0.097	0.094	0.092	0.09	0.089	0.088	0.087	0.086	0.087	0.087	0.088	0.089	0.09	0.09	0.091	0.091	0.091	0.091	0.092	0.092	0.093
C08	Sample	Dilution_55%	0.55	DMSO	Lycopene	Standard_Development	Run092	Standard_Measurement	Plate_01	Clariostar_Study	MB	Biofoundry_,_London	Linear_Dilution_Pattern_V2	0.137	0.134	0.13	0.127	0.124	0.12	0.116	0.114	0.111	0.108	0.104	0.101	0.097	0.094	0.091	0.088	0.085	0.083	0.082	0.081	0.08	0.078	0.078	0.078	0.078	0.078	0.079	0.079	0.08	0.08	0.08	0.08	0.08	0.08	0.081	0.081
C09	Sample	Dilution_35%	0.35	DMSO	Lycopene	Standard_Development	Run092	Standard_Measurement	Plate_01	Clariostar_Study	MB	Biofoundry_,_London	Linear_Dilution_Pattern_V2	0.127	0.123	0.119	0.116	0.112	0.109	0.104	0.102	0.1	0.097	0.093	0.089	0.085	0.082	0.078	0.076	0.074	0.071	0.069	0.068	0.068	0.066	0.066	0.066	0.066	0.066	0.066	0.066	0.067	0.067	0.067	0.067	0.067	0.067	0.067	0.067
C10	Sample	Dilution_15%	0.15	DMSO	Lycopene	Standard_Development	Run092	Standard_Measurement	Plate_01	Clariostar_Study	MB	Biofoundry_,_London	Linear_Dilution_Pattern_V2	0.118	0.116	0.112	0.109	0.106	0.102	0.098	0.095	0.091	0.087	0.083	0.079	0.074	0.072	0.069	0.066	0.063	0.061	0.059	0.059	0.058	0.056	0.056	0.056	0.055	0.054	0.054	0.055	0.054	0.055	0.054	0.053	0.054	0.053	0.053	0.053
C11	Blank	DMSO_Blank		DMSO		Standard_Development	Run092	Standard_Measurement	Plate_01	Clariostar_Study	MB	Biofoundry_,_London	Linear_Dilution_Pattern_V2	0.114	0.11	0.105	0.102	0.099	0.095	0.09	0.087	0.084	0.08	0.076	0.072	0.068	0.065	0.062	0.059	0.057	0.054	0.053	0.052	0.051	0.049	0.049	0.049	0.048	0.048	0.047	0.047	0.047	0.046	0.047	0.046	0.045	0.045	0.045	0.044
C12	Blank	DMSO_Blank		DMSO		Standard_Development	Run092	Standard_Measurement	Plate_01	Clariostar_Study	MB	Biofoundry_,_London	Linear_Dilution_Pattern_V2	0.113	0.109	0.104	0.102	0.098	0.095	0.091	0.088	0.084	0.08	0.075	0.071	0.067	0.063	0.06	0.058	0.056	0.053	0.052	0.05	0.05	0.05	0.049	0.049	0.048	0.047	0.047	0.046	0.046	0.046	0.046	0.045	0.045	0.045	0.044	0.044
D01	Sample	Dilution_95%	0.95	DMSO	Lycopene	Standard_Development	Run092	Standard_Measurement	Plate_01	Clariostar_Study	MB	Biofoundry_,_London	Linear_Dilution_Pattern_V2	0.166	0.162	0.157	0.154	0.151	0.146	0.142	0.14	0.137	0.133	0.129	0.125	0.12	0.117	0.113	0.11	0.107	0.104	0.103	0.101	0.101	0.099	0.099	0.1	0.1	0.101	0.102	0.103	0.104	0.104	0.105	0.105	0.106	0.106	0.107	0.109
D02	Sample	Dilution_75%	0.75	DMSO	Lycopene	Standard_Development	Run092	Standard_Measurement	Plate_01	Clariostar_Study	MB	Biofoundry_,_London	Linear_Dilution_Pattern_V2	0.151	0.148	0.142	0.139	0.136	0.132	0.128	0.126	0.123	0.12	0.116	0.112	0.108	0.104	0.101	0.098	0.096	0.093	0.09	0.09	0.09	0.088	0.088	0.088	0.088	0.088	0.089	0.09	0.09	0.09	0.091	0.092	0.092	0.092	0.093	0.094
D03	Sample	Dilution_55%	0.55	DMSO	Lycopene	Standard_Development	Run092	Standard_Measurement	Plate_01	Clariostar_Study	MB	Biofoundry_,_London	Linear_Dilution_Pattern_V2	0.137	0.134	0.129	0.126	0.123	0.119	0.114	0.113	0.11	0.107	0.104	0.101	0.096	0.092	0.089	0.086	0.084	0.081	0.079	0.078	0.078	0.076	0.076	0.077	0.077	0.077	0.078	0.077	0.077	0.078	0.078	0.079	0.078	0.079	0.08	0.08
D04	Sample	Dilution_35%	0.35	DMSO	Lycopene	Standard_Development	Run092	Standard_Measurement	Plate_01	Clariostar_Study	MB	Biofoundry_,_London	Linear_Dilution_Pattern_V2	0.128	0.124	0.119	0.117	0.113	0.109	0.105	0.103	0.1	0.097	0.094	0.089	0.085	0.082	0.079	0.077	0.075	0.072	0.07	0.069	0.068	0.067	0.067	0.067	0.067	0.067	0.067	0.067	0.067	0.067	0.067	0.067	0.067	0.067	0.067	0.067
D05	Sample	Dilution_15%	0.15	DMSO	Lycopene	Standard_Development	Run092	Standard_Measurement	Plate_01	Clariostar_Study	MB	Biofoundry_,_London	Linear_Dilution_Pattern_V2	0.117	0.114	0.11	0.106	0.104	0.099	0.096	0.093	0.089	0.086	0.082	0.079	0.075	0.071	0.069	0.066	0.064	0.061	0.06	0.059	0.058	0.057	0.057	0.056	0.056	0.055	0.055	0.055	0.055	0.055	0.055	0.055	0.055	0.054	0.054	0.055
D06	Sample	Dilution_95%	0.95	DMSO	Lycopene	Standard_Development	Run092	Standard_Measurement	Plate_01	Clariostar_Study	MB	Biofoundry_,_London	Linear_Dilution_Pattern_V2	0.161	0.158	0.153	0.15	0.146	0.142	0.138	0.136	0.134	0.131	0.128	0.125	0.121	0.117	0.113	0.11	0.108	0.105	0.103	0.101	0.101	0.1	0.1	0.1	0.1	0.101	0.102	0.104	0.104	0.105	0.106	0.106	0.106	0.107	0.108	0.109
D07	Sample	Dilution_75%	0.75	DMSO	Lycopene	Standard_Development	Run092	Standard_Measurement	Plate_01	Clariostar_Study	MB	Biofoundry_,_London	Linear_Dilution_Pattern_V2	0.151	0.148	0.145	0.141	0.138	0.133	0.13	0.128	0.124	0.121	0.118	0.115	0.111	0.107	0.104	0.101	0.098	0.095	0.094	0.093	0.092	0.09	0.09	0.09	0.09	0.091	0.092	0.093	0.093	0.093	0.094	0.094	0.094	0.095	0.095	0.096
D08	Sample	Dilution_55%	0.55	DMSO	Lycopene	Standard_Development	Run092	Standard_Measurement	Plate_01	Clariostar_Study	MB	Biofoundry_,_London	Linear_Dilution_Pattern_V2	0.144	0.14	0.136	0.132	0.129	0.125	0.12	0.118	0.115	0.112	0.108	0.105	0.101	0.097	0.093	0.09	0.088	0.086	0.084	0.083	0.082	0.08	0.08	0.08	0.08	0.08	0.081	0.082	0.082	0.082	0.082	0.082	0.082	0.083	0.083	0.083
D09	Sample	Dilution_35%	0.35	DMSO	Lycopene	Standard_Development	Run092	Standard_Measurement	Plate_01	Clariostar_Study	MB	Biofoundry_,_London	Linear_Dilution_Pattern_V2	0.131	0.127	0.123	0.12	0.116	0.111	0.107	0.106	0.103	0.1	0.096	0.093	0.088	0.085	0.081	0.079	0.076	0.073	0.072	0.07	0.069	0.068	0.068	0.068	0.068	0.068	0.068	0.068	0.068	0.068	0.068	0.068	0.068	0.068	0.068	0.067
D10	Sample	Dilution_15%	0.15	DMSO	Lycopene	Standard_Development	Run092	Standard_Measurement	Plate_01	Clariostar_Study	MB	Biofoundry_,_London	Linear_Dilution_Pattern_V2	0.12	0.117	0.112	0.109	0.105	0.102	0.097	0.095	0.091	0.088	0.083	0.08	0.075	0.071	0.069	0.066	0.064	0.061	0.06	0.058	0.058	0.056	0.056	0.056	0.056	0.055	0.055	0.054	0.054	0.054	0.054	0.055	0.054	0.054	0.054	0.054
D11	Blank	DMSO_Blank		DMSO		Standard_Development	Run092	Standard_Measurement	Plate_01	Clariostar_Study	MB	Biofoundry_,_London	Linear_Dilution_Pattern_V2	0.12	0.115	0.111	0.108	0.104	0.1	0.095	0.092	0.089	0.085	0.08	0.076	0.072	0.068	0.065	0.062	0.06	0.057	0.056	0.055	0.054	0.052	0.052	0.051	0.051	0.051	0.05	0.05	0.049	0.049	0.049	0.049	0.048	0.048	0.047	0.047
D12	Blank	DMSO_Blank		DMSO		Standard_Development	Run092	Standard_Measurement	Plate_01	Clariostar_Study	MB	Biofoundry_,_London	Linear_Dilution_Pattern_V2	0.119	0.115	0.11	0.107	0.103	0.099	0.094	0.092	0.088	0.084	0.08	0.075	0.07	0.066	0.063	0.06	0.059	0.055	0.054	0.052	0.051	0.05	0.05	0.049	0.049	0.049	0.049	0.048	0.048	0.048	0.047	0.047	0.046	0.046	0.046	0.045
E01	Sample	Dilution_90%	0.9	DMSO	Lycopene	Standard_Development	Run092	Standard_Measurement	Plate_01	Clariostar_Study	MB	Biofoundry_,_London	Linear_Dilution_Pattern_V2	0.165	0.161	0.157	0.153	0.15	0.145	0.14	0.138	0.136	0.132	0.129	0.124	0.12	0.115	0.112	0.109	0.106	0.103	0.102	0.1	0.099	0.098	0.097	0.097	0.098	0.099	0.1	0.101	0.101	0.102	0.103	0.103	0.103	0.104	0.105	0.106
E02	Sample	Dilution_70%	0.7	DMSO	Lycopene	Standard_Development	Run092	Standard_Measurement	Plate_01	Clariostar_Study	MB	Biofoundry_,_London	Linear_Dilution_Pattern_V2	0.154	0.152	0.146	0.143	0.14	0.135	0.131	0.128	0.125	0.122	0.118	0.115	0.11	0.106	0.103	0.099	0.096	0.093	0.093	0.091	0.09	0.089	0.088	0.089	0.089	0.089	0.09	0.091	0.091	0.092	0.092	0.092	0.092	0.093	0.094	0.095
E03	Sample	Dilution_50%	0.5	DMSO	Lycopene	Standard_Development	Run092	Standard_Measurement	Plate_01	Clariostar_Study	MB	Biofoundry_,_London	Linear_Dilution_Pattern_V2	0.136	0.133	0.129	0.125	0.122	0.117	0.114	0.112	0.109	0.105	0.101	0.098	0.094	0.091	0.087	0.084	0.082	0.079	0.077	0.076	0.076	0.074	0.074	0.074	0.074	0.074	0.075	0.075	0.076	0.076	0.076	0.076	0.076	0.076	0.077	0.077
E04	Sample	Dilution_30%	0.3	DMSO	Lycopene	Standard_Development	Run092	Standard_Measurement	Plate_01	Clariostar_Study	MB	Biofoundry_,_London	Linear_Dilution_Pattern_V2	0.128	0.124	0.12	0.117	0.112	0.108	0.104	0.102	0.1	0.096	0.092	0.089	0.085	0.081	0.078	0.075	0.073	0.071	0.069	0.068	0.067	0.066	0.065	0.065	0.065	0.065	0.066	0.065	0.066	0.065	0.065	0.065	0.065	0.065	0.065	0.064
E05	Sample	Dilution_10%	0.1	DMSO	Lycopene	Standard_Development	Run092	Standard_Measurement	Plate_01	Clariostar_Study	MB	Biofoundry_,_London	Linear_Dilution_Pattern_V2	0.116	0.113	0.107	0.104	0.1	0.096	0.092	0.09	0.087	0.084	0.08	0.077	0.073	0.069	0.066	0.064	0.062	0.059	0.058	0.057	0.056	0.054	0.054	0.054	0.054	0.054	0.053	0.053	0.052	0.053	0.053	0.052	0.052	0.052	0.051	0.051
E06	Sample	Dilution_90%	0.9	DMSO	Lycopene	Standard_Development	Run092	Standard_Measurement	Plate_01	Clariostar_Study	MB	Biofoundry_,_London	Linear_Dilution_Pattern_V2	0.16	0.156	0.152	0.147	0.144	0.14	0.136	0.134	0.132	0.129	0.125	0.122	0.118	0.115	0.111	0.108	0.105	0.102	0.101	0.099	0.099	0.098	0.097	0.098	0.099	0.099	0.1	0.101	0.101	0.102	0.103	0.104	0.104	0.104	0.105	0.106
E07	Sample	Dilution_70%	0.7	DMSO	Lycopene	Standard_Development	Run092	Standard_Measurement	Plate_01	Clariostar_Study	MB	Biofoundry_,_London	Linear_Dilution_Pattern_V2	0.147	0.143	0.139	0.135	0.131	0.128	0.124	0.122	0.119	0.116	0.113	0.11	0.106	0.102	0.098	0.096	0.094	0.091	0.089	0.088	0.087	0.085	0.085	0.086	0.086	0.086	0.087	0.088	0.088	0.089	0.089	0.089	0.089	0.09	0.091	0.091
E08	Sample	Dilution_50%	0.5	DMSO	Lycopene	Standard_Development	Run092	Standard_Measurement	Plate_01	Clariostar_Study	MB	Biofoundry_,_London	Linear_Dilution_Pattern_V2	0.135	0.133	0.128	0.125	0.121	0.117	0.114	0.111	0.108	0.105	0.101	0.097	0.093	0.089	0.087	0.084	0.081	0.078	0.077	0.076	0.075	0.074	0.074	0.074	0.074	0.074	0.074	0.075	0.075	0.075	0.075	0.075	0.075	0.075	0.076	0.077
E09	Sample	Dilution_30%	0.3	DMSO	Lycopene	Standard_Development	Run092	Standard_Measurement	Plate_01	Clariostar_Study	MB	Biofoundry_,_London	Linear_Dilution_Pattern_V2	0.129	0.125	0.12	0.117	0.114	0.11	0.105	0.103	0.099	0.096	0.092	0.088	0.084	0.081	0.078	0.075	0.072	0.069	0.068	0.067	0.066	0.065	0.065	0.064	0.064	0.064	0.064	0.065	0.065	0.064	0.065	0.065	0.064	0.064	0.065	0.064
E10	Sample	Dilution_10%	0.1	DMSO	Lycopene	Standard_Development	Run092	Standard_Measurement	Plate_01	Clariostar_Study	MB	Biofoundry_,_London	Linear_Dilution_Pattern_V2	0.12	0.117	0.112	0.109	0.106	0.101	0.098	0.095	0.09	0.086	0.083	0.078	0.074	0.07	0.067	0.065	0.062	0.059	0.058	0.057	0.056	0.055	0.054	0.054	0.054	0.053	0.053	0.052	0.052	0.052	0.052	0.052	0.051	0.051	0.051	0.051
E11	Blank	DMSO_Blank		DMSO		Standard_Development	Run092	Standard_Measurement	Plate_01	Clariostar_Study	MB	Biofoundry_,_London	Linear_Dilution_Pattern_V2	0.118	0.114	0.11	0.106	0.102	0.098	0.093	0.091	0.087	0.083	0.079	0.074	0.069	0.066	0.062	0.059	0.057	0.055	0.053	0.052	0.051	0.05	0.049	0.049	0.049	0.048	0.048	0.047	0.047	0.047	0.047	0.046	0.045	0.045	0.045	0.044
E12	Blank	DMSO_Blank		DMSO		Standard_Development	Run092	Standard_Measurement	Plate_01	Clariostar_Study	MB	Biofoundry_,_London	Linear_Dilution_Pattern_V2	0.13	0.126	0.123	0.119	0.116	0.112	0.107	0.104	0.1	0.095	0.091	0.086	0.081	0.078	0.074	0.072	0.07	0.067	0.065	0.064	0.063	0.062	0.061	0.061	0.06	0.059	0.06	0.059	0.058	0.058	0.058	0.057	0.057	0.057	0.056	0.056
F01	Sample	Dilution_90%	0.9	DMSO	Lycopene	Standard_Development	Run092	Standard_Measurement	Plate_01	Clariostar_Study	MB	Biofoundry_,_London	Linear_Dilution_Pattern_V2	0.167	0.164	0.159	0.155	0.152	0.147	0.143	0.141	0.138	0.134	0.13	0.126	0.121	0.117	0.113	0.11	0.107	0.104	0.103	0.101	0.1	0.099	0.099	0.098	0.099	0.099	0.101	0.102	0.102	0.103	0.103	0.104	0.104	0.104	0.105	0.106
F02	Sample	Dilution_70%	0.7	DMSO	Lycopene	Standard_Development	Run092	Standard_Measurement	Plate_01	Clariostar_Study	MB	Biofoundry_,_London	Linear_Dilution_Pattern_V2	0.152	0.148	0.145	0.141	0.137	0.133	0.129	0.126	0.124	0.121	0.116	0.112	0.108	0.104	0.1	0.098	0.095	0.092	0.09	0.089	0.088	0.087	0.087	0.086	0.087	0.088	0.088	0.088	0.089	0.09	0.091	0.09	0.09	0.091	0.091	0.092
F03	Sample	Dilution_50%	0.5	DMSO	Lycopene	Standard_Development	Run092	Standard_Measurement	Plate_01	Clariostar_Study	MB	Biofoundry_,_London	Linear_Dilution_Pattern_V2	0.135	0.133	0.128	0.126	0.122	0.117	0.113	0.111	0.108	0.105	0.102	0.098	0.094	0.09	0.087	0.084	0.082	0.08	0.078	0.076	0.076	0.075	0.074	0.074	0.075	0.075	0.076	0.075	0.076	0.076	0.076	0.076	0.077	0.077	0.077	0.077
F04	Sample	Dilution_30%	0.3	DMSO	Lycopene	Standard_Development	Run092	Standard_Measurement	Plate_01	Clariostar_Study	MB	Biofoundry_,_London	Linear_Dilution_Pattern_V2	0.126	0.123	0.119	0.116	0.112	0.109	0.105	0.102	0.099	0.096	0.093	0.089	0.085	0.082	0.078	0.075	0.073	0.071	0.069	0.068	0.067	0.066	0.065	0.065	0.065	0.065	0.065	0.065	0.065	0.065	0.066	0.065	0.065	0.065	0.065	0.065
F05	Sample	Dilution_10%	0.1	DMSO	Lycopene	Standard_Development	Run092	Standard_Measurement	Plate_01	Clariostar_Study	MB	Biofoundry_,_London	Linear_Dilution_Pattern_V2	0.114	0.11	0.105	0.102	0.099	0.096	0.091	0.09	0.086	0.083	0.079	0.075	0.072	0.069	0.066	0.062	0.061	0.059	0.057	0.056	0.055	0.054	0.054	0.054	0.053	0.052	0.053	0.053	0.052	0.052	0.052	0.051	0.051	0.051	0.051	0.051
F06	Sample	Dilution_90%	0.9	DMSO	Lycopene	Standard_Development	Run092	Standard_Measurement	Plate_01	Clariostar_Study	MB	Biofoundry_,_London	Linear_Dilution_Pattern_V2	0.158	0.155	0.15	0.147	0.143	0.139	0.136	0.133	0.131	0.128	0.126	0.122	0.119	0.115	0.111	0.107	0.105	0.103	0.101	0.1	0.099	0.098	0.098	0.098	0.098	0.099	0.101	0.101	0.102	0.102	0.103	0.104	0.104	0.104	0.105	0.106
F07	Sample	Dilution_70%	0.7	DMSO	Lycopene	Standard_Development	Run092	Standard_Measurement	Plate_01	Clariostar_Study	MB	Biofoundry_,_London	Linear_Dilution_Pattern_V2	0.145	0.142	0.138	0.134	0.13	0.126	0.122	0.121	0.119	0.116	0.113	0.11	0.106	0.102	0.099	0.096	0.094	0.091	0.089	0.088	0.088	0.086	0.086	0.086	0.087	0.087	0.087	0.088	0.089	0.089	0.089	0.09	0.09	0.09	0.091	0.091
F08	Sample	Dilution_50%	0.5	DMSO	Lycopene	Standard_Development	Run092	Standard_Measurement	Plate_01	Clariostar_Study	MB	Biofoundry_,_London	Linear_Dilution_Pattern_V2	0.135	0.132	0.128	0.125	0.121	0.118	0.114	0.112	0.108	0.105	0.102	0.098	0.094	0.091	0.088	0.084	0.083	0.08	0.078	0.077	0.076	0.075	0.075	0.075	0.074	0.075	0.075	0.076	0.076	0.076	0.077	0.077	0.076	0.077	0.077	0.077
F09	Sample	Dilution_30%	0.3	DMSO	Lycopene	Standard_Development	Run092	Standard_Measurement	Plate_01	Clariostar_Study	MB	Biofoundry_,_London	Linear_Dilution_Pattern_V2	0.126	0.122	0.118	0.115	0.112	0.107	0.104	0.102	0.098	0.095	0.091	0.087	0.083	0.08	0.077	0.074	0.072	0.069	0.068	0.066	0.065	0.064	0.064	0.063	0.063	0.064	0.064	0.064	0.064	0.064	0.064	0.064	0.064	0.064	0.064	0.064
F10	Sample	Dilution_10%	0.1	DMSO	Lycopene	Standard_Development	Run092	Standard_Measurement	Plate_01	Clariostar_Study	MB	Biofoundry_,_London	Linear_Dilution_Pattern_V2	0.117	0.113	0.109	0.106	0.102	0.098	0.094	0.092	0.089	0.084	0.079	0.076	0.072	0.069	0.066	0.063	0.062	0.059	0.058	0.056	0.056	0.054	0.054	0.053	0.053	0.052	0.053	0.052	0.052	0.052	0.052	0.051	0.051	0.051	0.051	0.051
F11	Blank	DMSO		DMSO		Standard_Development	Run092	Standard_Measurement	Plate_01	Clariostar_Study	MB	Biofoundry_,_London	Linear_Dilution_Pattern_V2	0.114	0.11	0.105	0.103	0.1	0.095	0.09	0.088	0.084	0.08	0.076	0.072	0.067	0.064	0.06	0.058	0.056	0.053	0.051	0.05	0.05	0.048	0.048	0.048	0.047	0.047	0.047	0.046	0.045	0.045	0.045	0.045	0.044	0.044	0.044	0.043
F12	Blank	DMSO		DMSO		Standard_Development	Run092	Standard_Measurement	Plate_01	Clariostar_Study	MB	Biofoundry_,_London	Linear_Dilution_Pattern_V2	0.115	0.112	0.106	0.103	0.1	0.095	0.09	0.089	0.085	0.081	0.077	0.072	0.069	0.064	0.061	0.059	0.057	0.054	0.052	0.051	0.05	0.048	0.048	0.048	0.048	0.047	0.047	0.047	0.046	0.046	0.045	0.045	0.044	0.044	0.043	0.043
G01	Sample	Dilution_85%	0.85	DMSO	Lycopene	Standard_Development	Run092	Standard_Measurement	Plate_01	Clariostar_Study	MB	Biofoundry_,_London	Linear_Dilution_Pattern_V2	0.166	0.162	0.156	0.153	0.149	0.145	0.14	0.138	0.135	0.132	0.128	0.124	0.119	0.115	0.112	0.109	0.105	0.102	0.101	0.1	0.098	0.096	0.097	0.097	0.097	0.097	0.099	0.099	0.1	0.1	0.101	0.102	0.102	0.102	0.103	0.104
G02	Sample	Dilution_65%	0.65	DMSO	Lycopene	Standard_Development	Run092	Standard_Measurement	Plate_01	Clariostar_Study	MB	Biofoundry_,_London	Linear_Dilution_Pattern_V2	0.151	0.148	0.142	0.139	0.135	0.131	0.126	0.124	0.122	0.119	0.115	0.111	0.107	0.103	0.1	0.097	0.094	0.091	0.09	0.088	0.087	0.086	0.086	0.086	0.087	0.086	0.087	0.088	0.088	0.088	0.089	0.089	0.088	0.089	0.09	0.09
G03	Sample	Dilution_45%	0.45	DMSO	Lycopene	Standard_Development	Run092	Standard_Measurement	Plate_01	Clariostar_Study	MB	Biofoundry_,_London	Linear_Dilution_Pattern_V2	0.135	0.131	0.126	0.122	0.119	0.115	0.111	0.109	0.106	0.103	0.101	0.096	0.091	0.088	0.085	0.082	0.08	0.077	0.076	0.075	0.074	0.072	0.072	0.072	0.072	0.072	0.073	0.073	0.073	0.074	0.074	0.074	0.073	0.074	0.075	0.074
G04	Sample	Dilution_25%	0.25	DMSO	Lycopene	Standard_Development	Run092	Standard_Measurement	Plate_01	Clariostar_Study	MB	Biofoundry_,_London	Linear_Dilution_Pattern_V2	0.123	0.119	0.115	0.112	0.108	0.104	0.1	0.098	0.095	0.091	0.088	0.084	0.08	0.077	0.073	0.071	0.069	0.066	0.065	0.063	0.063	0.061	0.061	0.061	0.061	0.061	0.061	0.061	0.061	0.06	0.061	0.061	0.06	0.061	0.06	0.06
G05	Sample	Dilution_05%	0.0499999999999999	DMSO	Lycopene	Standard_Development	Run092	Standard_Measurement	Plate_01	Clariostar_Study	MB	Biofoundry_,_London	Linear_Dilution_Pattern_V2	0.115	0.111	0.106	0.103	0.1	0.096	0.092	0.09	0.086	0.083	0.079	0.075	0.072	0.069	0.066	0.063	0.061	0.059	0.057	0.056	0.055	0.054	0.054	0.053	0.053	0.052	0.052	0.051	0.051	0.051	0.051	0.05	0.05	0.05	0.05	0.049
G06	Sample	Dilution_85%	0.85	DMSO	Lycopene	Standard_Development	Run092	Standard_Measurement	Plate_01	Clariostar_Study	MB	Biofoundry_,_London	Linear_Dilution_Pattern_V2	0.158	0.155	0.15	0.148	0.144	0.14	0.136	0.134	0.131	0.127	0.125	0.121	0.117	0.114	0.11	0.107	0.104	0.102	0.1	0.099	0.098	0.097	0.097	0.097	0.097	0.097	0.099	0.1	0.1	0.101	0.101	0.101	0.102	0.103	0.103	0.104
G07	Sample	Dilution_65%	0.65	DMSO	Lycopene	Standard_Development	Run092	Standard_Measurement	Plate_01	Clariostar_Study	MB	Biofoundry_,_London	Linear_Dilution_Pattern_V2	0.146	0.143	0.139	0.135	0.132	0.128	0.124	0.121	0.119	0.116	0.113	0.11	0.105	0.102	0.099	0.096	0.093	0.091	0.089	0.087	0.087	0.085	0.085	0.086	0.085	0.085	0.087	0.087	0.087	0.088	0.088	0.088	0.088	0.088	0.089	0.09
G08	Sample	Dilution_45%	0.45	DMSO	Lycopene	Standard_Development	Run092	Standard_Measurement	Plate_01	Clariostar_Study	MB	Biofoundry_,_London	Linear_Dilution_Pattern_V2	0.14	0.136	0.133	0.129	0.126	0.122	0.118	0.115	0.112	0.108	0.105	0.102	0.098	0.094	0.091	0.088	0.085	0.082	0.081	0.08	0.079	0.077	0.076	0.077	0.077	0.077	0.077	0.077	0.077	0.077	0.077	0.078	0.078	0.078	0.079	0.078
G09	Sample	Dilution_25%	0.25	DMSO	Lycopene	Standard_Development	Run092	Standard_Measurement	Plate_01	Clariostar_Study	MB	Biofoundry_,_London	Linear_Dilution_Pattern_V2	0.124	0.121	0.117	0.113	0.11	0.106	0.101	0.099	0.096	0.092	0.088	0.085	0.081	0.077	0.074	0.071	0.069	0.066	0.064	0.063	0.062	0.061	0.061	0.061	0.06	0.06	0.06	0.06	0.06	0.06	0.06	0.06	0.06	0.06	0.06	0.06
G10	Sample	Dilution_05%	0.0499999999999999	DMSO	Lycopene	Standard_Development	Run092	Standard_Measurement	Plate_01	Clariostar_Study	MB	Biofoundry_,_London	Linear_Dilution_Pattern_V2	0.121	0.117	0.112	0.11	0.106	0.102	0.098	0.096	0.092	0.087	0.083	0.079	0.074	0.072	0.069	0.066	0.064	0.061	0.06	0.058	0.058	0.057	0.056	0.055	0.055	0.055	0.054	0.054	0.053	0.054	0.053	0.053	0.052	0.052	0.052	0.051
G11	Blank	DMSO_Blank		DMSO		Standard_Development	Run092	Standard_Measurement	Plate_01	Clariostar_Study	MB	Biofoundry_,_London	Linear_Dilution_Pattern_V2	0.118	0.113	0.109	0.106	0.102	0.098	0.093	0.09	0.087	0.083	0.078	0.074	0.07	0.066	0.064	0.06	0.059	0.056	0.054	0.053	0.052	0.051	0.05	0.05	0.049	0.049	0.049	0.048	0.047	0.047	0.047	0.046	0.046	0.046	0.045	0.045
G12	Blank	DMSO_Blank		DMSO		Standard_Development	Run092	Standard_Measurement	Plate_01	Clariostar_Study	MB	Biofoundry_,_London	Linear_Dilution_Pattern_V2	0.119	0.115	0.11	0.107	0.103	0.099	0.094	0.092	0.088	0.083	0.078	0.074	0.069	0.066	0.062	0.06	0.057	0.054	0.052	0.052	0.051	0.049	0.049	0.049	0.049	0.048	0.047	0.046	0.046	0.046	0.046	0.045	0.045	0.045	0.044	0.043
H01	Sample	Dilution_85%	0.85	DMSO	Lycopene	Standard_Development	Run092	Standard_Measurement	Plate_01	Clariostar_Study	MB	Biofoundry_,_London	Linear_Dilution_Pattern_V2	0.17	0.166	0.161	0.157	0.153	0.148	0.144	0.14	0.139	0.135	0.13	0.125	0.119	0.114	0.111	0.107	0.104	0.101	0.099	0.098	0.097	0.096	0.095	0.095	0.096	0.096	0.097	0.098	0.099	0.099	0.1	0.1	0.1	0.101	0.102	0.103
H02	Sample	Dilution_65%	0.65	DMSO	Lycopene	Standard_Development	Run092	Standard_Measurement	Plate_01	Clariostar_Study	MB	Biofoundry_,_London	Linear_Dilution_Pattern_V2	0.156	0.152	0.147	0.144	0.14	0.136	0.131	0.128	0.125	0.121	0.117	0.113	0.109	0.104	0.101	0.098	0.095	0.092	0.09	0.088	0.087	0.086	0.086	0.086	0.086	0.087	0.087	0.087	0.088	0.089	0.089	0.089	0.089	0.089	0.09	0.09
H03	Sample	Dilution_45%	0.45	DMSO	Lycopene	Standard_Development	Run092	Standard_Measurement	Plate_01	Clariostar_Study	MB	Biofoundry_,_London	Linear_Dilution_Pattern_V2	0.135	0.132	0.127	0.124	0.12	0.116	0.112	0.111	0.108	0.104	0.1	0.097	0.092	0.088	0.085	0.083	0.081	0.077	0.076	0.075	0.074	0.073	0.072	0.072	0.072	0.073	0.073	0.073	0.073	0.073	0.073	0.074	0.073	0.074	0.074	0.074
H04	Sample	Dilution_25%	0.25	DMSO	Lycopene	Standard_Development	Run092	Standard_Measurement	Plate_01	Clariostar_Study	MB	Biofoundry_,_London	Linear_Dilution_Pattern_V2	0.127	0.123	0.119	0.115	0.112	0.108	0.103	0.101	0.098	0.093	0.089	0.086	0.08	0.077	0.073	0.071	0.068	0.065	0.064	0.063	0.062	0.061	0.061	0.061	0.061	0.061	0.06	0.06	0.06	0.06	0.06	0.06	0.06	0.06	0.06	0.06
H05	Sample	Dilution_05%	0.0499999999999999	DMSO	Lycopene	Standard_Development	Run092	Standard_Measurement	Plate_01	Clariostar_Study	MB	Biofoundry_,_London	Linear_Dilution_Pattern_V2	0.116	0.111	0.107	0.104	0.101	0.097	0.093	0.089	0.086	0.082	0.078	0.074	0.07	0.067	0.064	0.062	0.059	0.056	0.055	0.054	0.054	0.052	0.051	0.051	0.051	0.05	0.05	0.05	0.05	0.049	0.049	0.049	0.049	0.048	0.048	0.048
H06	Sample	Dilution_85%	0.85	DMSO	Lycopene	Standard_Development	Run092	Standard_Measurement	Plate_01	Clariostar_Study	MB	Biofoundry_,_London	Linear_Dilution_Pattern_V2	0.158	0.154	0.149	0.145	0.142	0.138	0.134	0.131	0.129	0.126	0.122	0.119	0.115	0.111	0.107	0.104	0.101	0.098	0.097	0.096	0.095	0.094	0.093	0.094	0.094	0.095	0.096	0.097	0.097	0.098	0.098	0.099	0.099	0.1	0.101	0.101
H07	Sample	Dilution_65%	0.65	DMSO	Lycopene	Standard_Development	Run092	Standard_Measurement	Plate_01	Clariostar_Study	MB	Biofoundry_,_London	Linear_Dilution_Pattern_V2	0.147	0.143	0.138	0.135	0.131	0.127	0.122	0.121	0.119	0.116	0.113	0.11	0.106	0.101	0.098	0.095	0.092	0.089	0.088	0.087	0.086	0.084	0.084	0.084	0.085	0.085	0.086	0.086	0.086	0.087	0.087	0.088	0.087	0.088	0.088	0.088
H08	Sample	Dilution_45%	0.45	DMSO	Lycopene	Standard_Development	Run092	Standard_Measurement	Plate_01	Clariostar_Study	MB	Biofoundry_,_London	Linear_Dilution_Pattern_V2	0.141	0.137	0.132	0.129	0.126	0.122	0.117	0.115	0.111	0.106	0.102	0.098	0.094	0.09	0.086	0.083	0.081	0.078	0.076	0.075	0.074	0.072	0.072	0.072	0.072	0.072	0.073	0.073	0.073	0.073	0.074	0.074	0.073	0.074	0.074	0.074
H09	Sample	Dilution_25%	0.25	DMSO	Lycopene	Standard_Development	Run092	Standard_Measurement	Plate_01	Clariostar_Study	MB	Biofoundry_,_London	Linear_Dilution_Pattern_V2	0.132	0.127	0.123	0.119	0.115	0.111	0.107	0.104	0.1	0.097	0.092	0.088	0.085	0.081	0.076	0.073	0.071	0.069	0.067	0.065	0.065	0.063	0.063	0.063	0.063	0.062	0.063	0.063	0.062	0.062	0.062	0.062	0.062	0.062	0.062	0.062
H10	Sample	Dilution_05%	0.0499999999999999	DMSO	Lycopene	Standard_Development	Run092	Standard_Measurement	Plate_01	Clariostar_Study	MB	Biofoundry_,_London	Linear_Dilution_Pattern_V2	0.122	0.117	0.112	0.109	0.105	0.1	0.096	0.094	0.09	0.086	0.082	0.077	0.073	0.07	0.066	0.064	0.061	0.058	0.057	0.056	0.054	0.052	0.052	0.052	0.052	0.051	0.051	0.05	0.05	0.05	0.05	0.05	0.049	0.048	0.048	0.048
H11	Blank	DMSO_Blank		DMSO		Standard_Development	Run092	Standard_Measurement	Plate_01	Clariostar_Study	MB	Biofoundry_,_London	Linear_Dilution_Pattern_V2	0.116	0.112	0.108	0.105	0.102	0.097	0.092	0.09	0.086	0.082	0.077	0.073	0.069	0.066	0.063	0.06	0.058	0.056	0.054	0.052	0.052	0.051	0.05	0.049	0.049	0.048	0.048	0.048	0.047	0.047	0.047	0.047	0.046	0.045	0.045	0.044
H12	Blank	DMSO_Blank		DMSO		Standard_Development	Run092	Standard_Measurement	Plate_01	Clariostar_Study	MB	Biofoundry_,_London	Linear_Dilution_Pattern_V2	0.133	0.129	0.124	0.12	0.116	0.112	0.106	0.104	0.099	0.094	0.088	0.083	0.077	0.073	0.07	0.067	0.064	0.061	0.059	0.058	0.057	0.056	0.055	0.055	0.054	0.053	0.053	0.052	0.052	0.052	0.051	0.051	0.051	0.05	0.05	0.049
A01	Sample	Dilution_100%	1.0	DMSO	Lycopene	Standard_Development	Run092	Standard_Measurement	Plate_01	Clariostar_Study	MB	Biofoundry_,_London	Linear_Dilution_Pattern_V2	0.159	0.156	0.153	0.148	0.144	0.139	0.137	0.135	0.131	0.128	0.124	0.118	0.114	0.111	0.107	0.104	0.101	0.099	0.098	0.096	0.095	0.095	0.095	0.096	0.096	0.097	0.098	0.1	0.101	0.102	0.102	0.104	0.104	0.105	0.106	0.109
A02	Sample	Dilution_80%	0.8	DMSO	Lycopene	Standard_Development	Run092	Standard_Measurement	Plate_01	Clariostar_Study	MB	Biofoundry_,_London	Linear_Dilution_Pattern_V2	0.145	0.141	0.137	0.135	0.13	0.126	0.124	0.122	0.118	0.115	0.11	0.106	0.102	0.099	0.096	0.092	0.089	0.087	0.086	0.085	0.084	0.084	0.084	0.084	0.084	0.086	0.086	0.087	0.088	0.089	0.089	0.09	0.091	0.092	0.093	0.095
A03	Sample	Dilution_60%	0.6	DMSO	Lycopene	Standard_Development	Run092	Standard_Measurement	Plate_01	Clariostar_Study	MB	Biofoundry_,_London	Linear_Dilution_Pattern_V2	0.138	0.134	0.131	0.128	0.125	0.12	0.117	0.115	0.112	0.109	0.105	0.1	0.097	0.093	0.089	0.086	0.084	0.083	0.08	0.079	0.078	0.078	0.078	0.078	0.078	0.079	0.079	0.08	0.08	0.08	0.081	0.082	0.082	0.082	0.083	0.084
A04	Sample	Dilution_40%	0.4	DMSO	Lycopene	Standard_Development	Run092	Standard_Measurement	Plate_01	Clariostar_Study	MB	Biofoundry_,_London	Linear_Dilution_Pattern_V2	0.125	0.122	0.119	0.116	0.112	0.108	0.105	0.103	0.099	0.096	0.092	0.088	0.084	0.081	0.077	0.074	0.072	0.071	0.069	0.068	0.067	0.067	0.066	0.066	0.066	0.067	0.066	0.066	0.067	0.068	0.067	0.068	0.069	0.069	0.068	0.07
A05	Sample	Dilution_20%	0.2	DMSO	Lycopene	Standard_Development	Run092	Standard_Measurement	Plate_01	Clariostar_Study	MB	Biofoundry_,_London	Linear_Dilution_Pattern_V2	0.119	0.116	0.112	0.108	0.104	0.101	0.098	0.095	0.091	0.086	0.082	0.077	0.073	0.069	0.066	0.064	0.061	0.059	0.057	0.057	0.056	0.056	0.055	0.054	0.054	0.055	0.054	0.054	0.055	0.055	0.054	0.055	0.055	0.055	0.054	0.055
A06	Sample	Dilution_100%	1.0	DMSO	Lycopene	Standard_Development	Run092	Standard_Measurement	Plate_01	Clariostar_Study	MB	Biofoundry_,_London	Linear_Dilution_Pattern_V2	0.158	0.155	0.152	0.148	0.144	0.14	0.137	0.134	0.132	0.129	0.125	0.121	0.118	0.114	0.111	0.108	0.105	0.103	0.101	0.1	0.099	0.099	0.099	0.099	0.099	0.101	0.102	0.102	0.104	0.105	0.105	0.106	0.106	0.107	0.109	0.111
A07	Sample	Dilution_80%	0.8	DMSO	Lycopene	Standard_Development	Run092	Standard_Measurement	Plate_01	Clariostar_Study	MB	Biofoundry_,_London	Linear_Dilution_Pattern_V2	0.158	0.155	0.151	0.147	0.143	0.138	0.136	0.133	0.13	0.127	0.123	0.118	0.115	0.11	0.106	0.104	0.101	0.099	0.098	0.096	0.095	0.095	0.093	0.093	0.094	0.095	0.095	0.096	0.097	0.097	0.098	0.098	0.098	0.098	0.099	0.101
A08	Sample	Dilution_60%	0.6	DMSO	Lycopene	Standard_Development	Run092	Standard_Measurement	Plate_01	Clariostar_Study	MB	Biofoundry_,_London	Linear_Dilution_Pattern_V2	0.14	0.136	0.133	0.129	0.125	0.121	0.119	0.116	0.113	0.109	0.105	0.101	0.097	0.094	0.091	0.088	0.085	0.083	0.082	0.081	0.079	0.079	0.079	0.078	0.079	0.079	0.079	0.081	0.081	0.081	0.08	0.081	0.082	0.082	0.082	0.083
A09	Sample	Dilution_40%	0.4	DMSO	Lycopene	Standard_Development	Run092	Standard_Measurement	Plate_01	Clariostar_Study	MB	Biofoundry_,_London	Linear_Dilution_Pattern_V2	0.136	0.133	0.129	0.126	0.122	0.119	0.115	0.112	0.11	0.106	0.101	0.098	0.094	0.091	0.087	0.084	0.081	0.08	0.078	0.076	0.075	0.075	0.074	0.073	0.073	0.074	0.073	0.074	0.074	0.074	0.074	0.074	0.074	0.074	0.073	0.074
A10	Sample	Dilution_20%	0.2	DMSO	Lycopene	Standard_Development	Run092	Standard_Measurement	Plate_01	Clariostar_Study	MB	Biofoundry_,_London	Linear_Dilution_Pattern_V2	0.125	0.122	0.119	0.115	0.111	0.106	0.103	0.101	0.097	0.094	0.088	0.083	0.079	0.075	0.072	0.07	0.066	0.066	0.064	0.063	0.061	0.061	0.06	0.06	0.059	0.06	0.059	0.059	0.059	0.059	0.058	0.058	0.059	0.058	0.058	0.058
A11	Blank	DMSO_Blank		DMSO		Standard_Development	Run092	Standard_Measurement	Plate_01	Clariostar_Study	MB	Biofoundry_,_London	Linear_Dilution_Pattern_V2	0.124	0.121	0.117	0.115	0.11	0.106	0.103	0.099	0.096	0.091	0.085	0.08	0.076	0.072	0.067	0.065	0.062	0.061	0.059	0.058	0.057	0.056	0.055	0.054	0.053	0.053	0.053	0.053	0.052	0.051	0.05	0.051	0.05	0.049	0.049	0.048
A12	Blank	DMSO_Blank		DMSO		Standard_Development	Run092	Standard_Measurement	Plate_01	Clariostar_Study	MB	Biofoundry_,_London	Linear_Dilution_Pattern_V2	0.122	0.119	0.116	0.113	0.109	0.104	0.101	0.098	0.093	0.088	0.084	0.079	0.075	0.072	0.068	0.065	0.063	0.061	0.059	0.058	0.057	0.056	0.055	0.054	0.053	0.053	0.053	0.052	0.051	0.051	0.051	0.05	0.05	0.048	0.048	0.047
B01	Sample	Dilution_100%	1.0	DMSO	Lycopene	Standard_Development	Run092	Standard_Measurement	Plate_01	Clariostar_Study	MB	Biofoundry_,_London	Linear_Dilution_Pattern_V2	0.165	0.161	0.158	0.155	0.151	0.146	0.143	0.141	0.138	0.135	0.13	0.126	0.122	0.117	0.114	0.111	0.107	0.105	0.104	0.103	0.102	0.101	0.102	0.101	0.102	0.103	0.104	0.105	0.106	0.107	0.107	0.108	0.109	0.11	0.11	0.112
B02	Sample	Dilution_80%	0.8	DMSO	Lycopene	Standard_Development	Run092	Standard_Measurement	Plate_01	Clariostar_Study	MB	Biofoundry_,_London	Linear_Dilution_Pattern_V2	0.149	0.146	0.143	0.14	0.136	0.131	0.129	0.126	0.124	0.121	0.117	0.112	0.109	0.105	0.101	0.098	0.095	0.094	0.093	0.091	0.09	0.09	0.09	0.09	0.09	0.091	0.092	0.093	0.094	0.095	0.095	0.095	0.096	0.097	0.097	0.099
B03	Sample	Dilution_60%	0.6	DMSO	Lycopene	Standard_Development	Run092	Standard_Measurement	Plate_01	Clariostar_Study	MB	Biofoundry_,_London	Linear_Dilution_Pattern_V2	0.141	0.137	0.133	0.131	0.127	0.122	0.119	0.117	0.115	0.112	0.107	0.104	0.101	0.097	0.092	0.091	0.088	0.087	0.085	0.084	0.082	0.082	0.082	0.082	0.082	0.083	0.083	0.084	0.084	0.085	0.085	0.085	0.085	0.085	0.085	0.086
B04	Sample	Dilution_40%	0.4	DMSO	Lycopene	Standard_Development	Run092	Standard_Measurement	Plate_01	Clariostar_Study	MB	Biofoundry_,_London	Linear_Dilution_Pattern_V2	0.127	0.124	0.121	0.118	0.114	0.11	0.107	0.104	0.102	0.099	0.095	0.091	0.087	0.084	0.08	0.078	0.075	0.074	0.072	0.072	0.071	0.07	0.069	0.069	0.07	0.07	0.07	0.069	0.069	0.07	0.07	0.071	0.07	0.07	0.07	0.071
B05	Sample	Dilution_20%	0.2	DMSO	Lycopene	Standard_Development	Run092	Standard_Measurement	Plate_01	Clariostar_Study	MB	Biofoundry_,_London	Linear_Dilution_Pattern_V2	0.117	0.114	0.11	0.105	0.102	0.098	0.095	0.093	0.09	0.087	0.083	0.079	0.076	0.071	0.069	0.066	0.064	0.062	0.06	0.059	0.059	0.058	0.058	0.058	0.057	0.057	0.057	0.057	0.057	0.057	0.057	0.058	0.057	0.057	0.056	0.056
B06	Sample	Dilution_100%	1.0	DMSO	Lycopene	Standard_Development	Run092	Standard_Measurement	Plate_01	Clariostar_Study	MB	Biofoundry_,_London	Linear_Dilution_Pattern_V2	0.16	0.158	0.154	0.152	0.147	0.142	0.14	0.138	0.136	0.134	0.13	0.126	0.122	0.118	0.114	0.112	0.109	0.107	0.105	0.104	0.102	0.102	0.102	0.102	0.103	0.104	0.105	0.106	0.107	0.108	0.108	0.109	0.109	0.11	0.11	0.113
B07	Sample	Dilution_80%	0.8	DMSO	Lycopene	Standard_Development	Run092	Standard_Measurement	Plate_01	Clariostar_Study	MB	Biofoundry_,_London	Linear_Dilution_Pattern_V2	0.151	0.148	0.145	0.142	0.138	0.134	0.132	0.129	0.127	0.124	0.12	0.117	0.114	0.11	0.106	0.105	0.101	0.1	0.098	0.097	0.095	0.096	0.094	0.094	0.095	0.096	0.096	0.097	0.097	0.098	0.098	0.098	0.099	0.099	0.1	0.101
B08	Sample	Dilution_60%	0.6	DMSO	Lycopene	Standard_Development	Run092	Standard_Measurement	Plate_01	Clariostar_Study	MB	Biofoundry_,_London	Linear_Dilution_Pattern_V2	0.141	0.139	0.135	0.131	0.128	0.124	0.121	0.118	0.116	0.113	0.108	0.104	0.101	0.097	0.094	0.092	0.088	0.087	0.086	0.084	0.083	0.083	0.082	0.081	0.082	0.083	0.083	0.083	0.084	0.085	0.084	0.084	0.084	0.085	0.085	0.086
B09	Sample	Dilution_40%	0.4	DMSO	Lycopene	Standard_Development	Run092	Standard_Measurement	Plate_01	Clariostar_Study	MB	Biofoundry_,_London	Linear_Dilution_Pattern_V2	0.133	0.13	0.127	0.124	0.121	0.116	0.113	0.11	0.107	0.104	0.1	0.097	0.092	0.089	0.085	0.083	0.081	0.079	0.077	0.076	0.074	0.073	0.072	0.072	0.072	0.073	0.073	0.073	0.072	0.073	0.073	0.073	0.073	0.073	0.073	0.073
B10	Sample	Dilution_20%	0.2	DMSO	Lycopene	Standard_Development	Run092	Standard_Measurement	Plate_01	Clariostar_Study	MB	Biofoundry_,_London	Linear_Dilution_Pattern_V2	0.124	0.121	0.118	0.115	0.111	0.106	0.103	0.101	0.098	0.095	0.089	0.085	0.081	0.079	0.074	0.072	0.069	0.068	0.066	0.066	0.065	0.064	0.063	0.062	0.062	0.062	0.062	0.062	0.062	0.062	0.061	0.061	0.061	0.06	0.06	0.06
B11	Blank	DMSO_Blank		DMSO		Standard_Development	Run092	Standard_Measurement	Plate_01	Clariostar_Study	MB	Biofoundry_,_London	Linear_Dilution_Pattern_V2	0.118	0.114	0.111	0.108	0.104	0.1	0.097	0.094	0.091	0.087	0.082	0.078	0.074	0.071	0.068	0.066	0.062	0.061	0.06	0.058	0.057	0.057	0.056	0.055	0.054	0.055	0.053	0.052	0.052	0.052	0.051	0.051	0.05	0.05	0.048	0.048
B12	Blank	DMSO_Blank		DMSO		Standard_Development	Run092	Standard_Measurement	Plate_01	Clariostar_Study	MB	Biofoundry_,_London	Linear_Dilution_Pattern_V2	0.117	0.113	0.11	0.107	0.103	0.098	0.095	0.092	0.089	0.085	0.079	0.075	0.072	0.069	0.065	0.063	0.06	0.058	0.057	0.056	0.055	0.054	0.053	0.052	0.051	0.051	0.051	0.051	0.05	0.05	0.049	0.049	0.048	0.047	0.046	0.046
C01	Sample	Dilution_95%	0.95	DMSO	Lycopene	Standard_Development	Run092	Standard_Measurement	Plate_01	Clariostar_Study	MB	Biofoundry_,_London	Linear_Dilution_Pattern_V2	0.166	0.163	0.159	0.155	0.151	0.146	0.144	0.142	0.139	0.136	0.132	0.127	0.122	0.118	0.115	0.112	0.109	0.107	0.105	0.103	0.102	0.102	0.101	0.101	0.102	0.103	0.104	0.105	0.105	0.106	0.106	0.108	0.108	0.108	0.109	0.11
C02	Sample	Dilution_75%	0.75	DMSO	Lycopene	Standard_Development	Run092	Standard_Measurement	Plate_01	Clariostar_Study	MB	Biofoundry_,_London	Linear_Dilution_Pattern_V2	0.148	0.146	0.141	0.138	0.135	0.13	0.127	0.125	0.122	0.119	0.115	0.111	0.108	0.104	0.1	0.098	0.095	0.093	0.091	0.09	0.089	0.089	0.089	0.088	0.088	0.089	0.09	0.091	0.092	0.092	0.092	0.093	0.093	0.092	0.093	0.095
C03	Sample	Dilution_55%	0.55	DMSO	Lycopene	Standard_Development	Run092	Standard_Measurement	Plate_01	Clariostar_Study	MB	Biofoundry_,_London	Linear_Dilution_Pattern_V2	0.133	0.131	0.127	0.124	0.12	0.116	0.114	0.112	0.109	0.106	0.102	0.098	0.094	0.091	0.088	0.086	0.084	0.083	0.08	0.079	0.078	0.078	0.077	0.077	0.077	0.078	0.078	0.079	0.079	0.079	0.079	0.08	0.08	0.08	0.08	0.081
C04	Sample	Dilution_35%	0.35	DMSO	Lycopene	Standard_Development	Run092	Standard_Measurement	Plate_01	Clariostar_Study	MB	Biofoundry_,_London	Linear_Dilution_Pattern_V2	0.123	0.12	0.117	0.114	0.11	0.105	0.102	0.1	0.098	0.095	0.09	0.086	0.082	0.079	0.075	0.073	0.07	0.069	0.067	0.066	0.065	0.065	0.065	0.065	0.065	0.065	0.066	0.065	0.066	0.066	0.066	0.067	0.067	0.066	0.066	0.066
C05	Sample	Dilution_15%	0.15	DMSO	Lycopene	Standard_Development	Run092	Standard_Measurement	Plate_01	Clariostar_Study	MB	Biofoundry_,_London	Linear_Dilution_Pattern_V2	0.113	0.109	0.105	0.102	0.099	0.094	0.091	0.09	0.087	0.084	0.079	0.075	0.071	0.068	0.065	0.063	0.061	0.059	0.058	0.057	0.055	0.055	0.055	0.054	0.054	0.054	0.054	0.053	0.053	0.053	0.053	0.054	0.053	0.053	0.052	0.052
C06	Sample	Dilution_95%	0.95	DMSO	Lycopene	Standard_Development	Run092	Standard_Measurement	Plate_01	Clariostar_Study	MB	Biofoundry_,_London	Linear_Dilution_Pattern_V2	0.159	0.156	0.152	0.148	0.145	0.141	0.138	0.136	0.134	0.131	0.127	0.124	0.119	0.116	0.113	0.11	0.107	0.105	0.104	0.102	0.101	0.101	0.1	0.1	0.101	0.102	0.103	0.104	0.105	0.106	0.106	0.107	0.107	0.107	0.107	0.109
C07	Sample	Dilution_75%	0.75	DMSO	Lycopene	Standard_Development	Run092	Standard_Measurement	Plate_01	Clariostar_Study	MB	Biofoundry_,_London	Linear_Dilution_Pattern_V2	0.145	0.142	0.139	0.136	0.132	0.128	0.125	0.123	0.121	0.117	0.114	0.111	0.107	0.103	0.1	0.098	0.094	0.093	0.092	0.09	0.089	0.089	0.088	0.088	0.089	0.09	0.09	0.091	0.091	0.092	0.092	0.093	0.093	0.093	0.093	0.095
C08	Sample	Dilution_55%	0.55	DMSO	Lycopene	Standard_Development	Run092	Standard_Measurement	Plate_01	Clariostar_Study	MB	Biofoundry_,_London	Linear_Dilution_Pattern_V2	0.135	0.132	0.127	0.124	0.121	0.116	0.113	0.112	0.109	0.106	0.103	0.099	0.095	0.092	0.089	0.087	0.084	0.082	0.081	0.08	0.078	0.078	0.078	0.077	0.077	0.078	0.078	0.079	0.08	0.08	0.079	0.08	0.081	0.08	0.08	0.08
C09	Sample	Dilution_35%	0.35	DMSO	Lycopene	Standard_Development	Run092	Standard_Measurement	Plate_01	Clariostar_Study	MB	Biofoundry_,_London	Linear_Dilution_Pattern_V2	0.124	0.122	0.119	0.115	0.111	0.107	0.104	0.102	0.1	0.097	0.092	0.088	0.085	0.081	0.078	0.076	0.073	0.071	0.07	0.069	0.068	0.067	0.066	0.066	0.066	0.067	0.067	0.067	0.067	0.067	0.067	0.068	0.067	0.067	0.067	0.067
C10	Sample	Dilution_15%	0.15	DMSO	Lycopene	Standard_Development	Run092	Standard_Measurement	Plate_01	Clariostar_Study	MB	Biofoundry_,_London	Linear_Dilution_Pattern_V2	0.115	0.112	0.109	0.105	0.102	0.097	0.094	0.093	0.09	0.086	0.082	0.077	0.074	0.071	0.067	0.065	0.062	0.061	0.059	0.058	0.057	0.057	0.056	0.056	0.056	0.056	0.055	0.055	0.055	0.056	0.055	0.055	0.055	0.054	0.053	0.053
C11	Blank	DMSO_Blank		DMSO		Standard_Development	Run092	Standard_Measurement	Plate_01	Clariostar_Study	MB	Biofoundry_,_London	Linear_Dilution_Pattern_V2	0.112	0.108	0.104	0.101	0.097	0.093	0.09	0.088	0.085	0.081	0.076	0.072	0.068	0.065	0.061	0.059	0.057	0.056	0.054	0.053	0.051	0.051	0.05	0.05	0.049	0.049	0.048	0.048	0.048	0.048	0.047	0.047	0.046	0.046	0.045	0.043
C12	Blank	DMSO_Blank		DMSO		Standard_Development	Run092	Standard_Measurement	Plate_01	Clariostar_Study	MB	Biofoundry_,_London	Linear_Dilution_Pattern_V2	0.11	0.107	0.103	0.1	0.097	0.092	0.09	0.086	0.084	0.08	0.075	0.07	0.067	0.064	0.06	0.058	0.056	0.055	0.053	0.052	0.05	0.05	0.049	0.048	0.048	0.048	0.047	0.047	0.046	0.046	0.046	0.046	0.046	0.045	0.044	0.043
D01	Sample	Dilution_95%	0.95	DMSO	Lycopene	Standard_Development	Run092	Standard_Measurement	Plate_01	Clariostar_Study	MB	Biofoundry_,_London	Linear_Dilution_Pattern_V2	0.166	0.162	0.158	0.155	0.151	0.146	0.143	0.142	0.139	0.137	0.132	0.128	0.124	0.12	0.115	0.113	0.109	0.108	0.106	0.105	0.104	0.103	0.103	0.103	0.104	0.105	0.106	0.106	0.108	0.109	0.108	0.109	0.11	0.109	0.11	0.111
D02	Sample	Dilution_75%	0.75	DMSO	Lycopene	Standard_Development	Run092	Standard_Measurement	Plate_01	Clariostar_Study	MB	Biofoundry_,_London	Linear_Dilution_Pattern_V2	0.149	0.146	0.142	0.139	0.135	0.13	0.127	0.125	0.123	0.12	0.117	0.113	0.11	0.105	0.101	0.098	0.095	0.094	0.092	0.091	0.09	0.089	0.089	0.089	0.09	0.091	0.091	0.092	0.093	0.093	0.093	0.094	0.094	0.094	0.095	0.095
D03	Sample	Dilution_55%	0.55	DMSO	Lycopene	Standard_Development	Run092	Standard_Measurement	Plate_01	Clariostar_Study	MB	Biofoundry_,_London	Linear_Dilution_Pattern_V2	0.136	0.133	0.13	0.126	0.123	0.119	0.117	0.114	0.111	0.11	0.105	0.101	0.097	0.095	0.09	0.088	0.086	0.085	0.083	0.081	0.08	0.08	0.079	0.079	0.079	0.08	0.08	0.08	0.081	0.082	0.081	0.082	0.082	0.081	0.082	0.082
D04	Sample	Dilution_35%	0.35	DMSO	Lycopene	Standard_Development	Run092	Standard_Measurement	Plate_01	Clariostar_Study	MB	Biofoundry_,_London	Linear_Dilution_Pattern_V2	0.126	0.123	0.119	0.116	0.112	0.108	0.105	0.103	0.1	0.098	0.094	0.089	0.086	0.082	0.078	0.077	0.074	0.073	0.071	0.07	0.069	0.068	0.068	0.068	0.068	0.068	0.068	0.068	0.068	0.069	0.068	0.069	0.068	0.068	0.068	0.068
D05	Sample	Dilution_15%	0.15	DMSO	Lycopene	Standard_Development	Run092	Standard_Measurement	Plate_01	Clariostar_Study	MB	Biofoundry_,_London	Linear_Dilution_Pattern_V2	0.113	0.11	0.106	0.103	0.1	0.095	0.092	0.091	0.088	0.086	0.081	0.076	0.073	0.07	0.067	0.065	0.062	0.061	0.059	0.058	0.057	0.056	0.056	0.056	0.055	0.055	0.055	0.054	0.055	0.055	0.055	0.055	0.055	0.054	0.054	0.053
D06	Sample	Dilution_95%	0.95	DMSO	Lycopene	Standard_Development	Run092	Standard_Measurement	Plate_01	Clariostar_Study	MB	Biofoundry_,_London	Linear_Dilution_Pattern_V2	0.159	0.156	0.152	0.149	0.145	0.141	0.139	0.136	0.135	0.132	0.129	0.125	0.121	0.117	0.113	0.111	0.108	0.107	0.105	0.104	0.102	0.101	0.101	0.101	0.102	0.103	0.104	0.104	0.105	0.106	0.106	0.107	0.107	0.107	0.108	0.11
D07	Sample	Dilution_75%	0.75	DMSO	Lycopene	Standard_Development	Run092	Standard_Measurement	Plate_01	Clariostar_Study	MB	Biofoundry_,_London	Linear_Dilution_Pattern_V2	0.149	0.145	0.142	0.139	0.135	0.131	0.127	0.126	0.124	0.121	0.118	0.114	0.111	0.107	0.103	0.101	0.097	0.096	0.094	0.093	0.091	0.091	0.091	0.091	0.092	0.092	0.093	0.094	0.094	0.095	0.094	0.096	0.096	0.096	0.096	0.097
D08	Sample	Dilution_55%	0.55	DMSO	Lycopene	Standard_Development	Run092	Standard_Measurement	Plate_01	Clariostar_Study	MB	Biofoundry_,_London	Linear_Dilution_Pattern_V2	0.141	0.138	0.134	0.131	0.127	0.123	0.12	0.118	0.116	0.113	0.108	0.104	0.1	0.096	0.093	0.091	0.088	0.086	0.085	0.084	0.082	0.082	0.081	0.081	0.082	0.082	0.082	0.082	0.083	0.084	0.083	0.083	0.084	0.084	0.084	0.084
D09	Sample	Dilution_35%	0.35	DMSO	Lycopene	Standard_Development	Run092	Standard_Measurement	Plate_01	Clariostar_Study	MB	Biofoundry_,_London	Linear_Dilution_Pattern_V2	0.126	0.122	0.119	0.115	0.111	0.106	0.104	0.102	0.099	0.096	0.092	0.088	0.085	0.081	0.077	0.075	0.072	0.071	0.069	0.068	0.066	0.066	0.065	0.065	0.065	0.066	0.066	0.066	0.067	0.067	0.067	0.067	0.067	0.067	0.066	0.066
D10	Sample	Dilution_15%	0.15	DMSO	Lycopene	Standard_Development	Run092	Standard_Measurement	Plate_01	Clariostar_Study	MB	Biofoundry_,_London	Linear_Dilution_Pattern_V2	0.117	0.114	0.11	0.106	0.102	0.097	0.094	0.093	0.09	0.086	0.082	0.078	0.074	0.07	0.067	0.065	0.062	0.061	0.059	0.059	0.057	0.057	0.056	0.056	0.056	0.056	0.054	0.054	0.054	0.055	0.054	0.055	0.054	0.053	0.053	0.052
D11	Blank	DMSO_Blank		DMSO		Standard_Development	Run092	Standard_Measurement	Plate_01	Clariostar_Study	MB	Biofoundry_,_London	Linear_Dilution_Pattern_V2	0.115	0.11	0.107	0.104	0.1	0.096	0.093	0.089	0.087	0.083	0.079	0.074	0.07	0.066	0.063	0.061	0.059	0.057	0.055	0.053	0.053	0.052	0.051	0.051	0.05	0.049	0.049	0.049	0.048	0.048	0.048	0.048	0.047	0.046	0.045	0.045
D12	Blank	DMSO_Blank		DMSO		Standard_Development	Run092	Standard_Measurement	Plate_01	Clariostar_Study	MB	Biofoundry_,_London	Linear_Dilution_Pattern_V2	0.113	0.11	0.107	0.102	0.099	0.094	0.091	0.089	0.085	0.081	0.076	0.071	0.067	0.063	0.06	0.058	0.055	0.054	0.051	0.051	0.049	0.049	0.049	0.048	0.047	0.047	0.047	0.046	0.046	0.047	0.045	0.045	0.046	0.044	0.044	0.043
E01	Sample	Dilution_90%	0.9	DMSO	Lycopene	Standard_Development	Run092	Standard_Measurement	Plate_01	Clariostar_Study	MB	Biofoundry_,_London	Linear_Dilution_Pattern_V2	0.165	0.162	0.158	0.154	0.15	0.145	0.142	0.14	0.138	0.135	0.131	0.127	0.122	0.118	0.114	0.112	0.108	0.106	0.105	0.103	0.102	0.101	0.101	0.1	0.101	0.103	0.103	0.103	0.104	0.105	0.105	0.105	0.106	0.106	0.107	0.108
E02	Sample	Dilution_70%	0.7	DMSO	Lycopene	Standard_Development	Run092	Standard_Measurement	Plate_01	Clariostar_Study	MB	Biofoundry_,_London	Linear_Dilution_Pattern_V2	0.146	0.143	0.141	0.137	0.132	0.127	0.125	0.123	0.121	0.118	0.113	0.109	0.105	0.101	0.097	0.095	0.092	0.09	0.089	0.088	0.087	0.086	0.086	0.086	0.086	0.087	0.088	0.088	0.089	0.09	0.09	0.09	0.09	0.09	0.09	0.091
E03	Sample	Dilution_50%	0.5	DMSO	Lycopene	Standard_Development	Run092	Standard_Measurement	Plate_01	Clariostar_Study	MB	Biofoundry_,_London	Linear_Dilution_Pattern_V2	0.132	0.129	0.126	0.122	0.118	0.114	0.111	0.109	0.106	0.104	0.099	0.095	0.092	0.088	0.085	0.083	0.08	0.078	0.077	0.076	0.075	0.075	0.074	0.073	0.074	0.075	0.075	0.075	0.076	0.076	0.076	0.077	0.077	0.077	0.077	0.077
E04	Sample	Dilution_30%	0.3	DMSO	Lycopene	Standard_Development	Run092	Standard_Measurement	Plate_01	Clariostar_Study	MB	Biofoundry_,_London	Linear_Dilution_Pattern_V2	0.122	0.119	0.115	0.112	0.107	0.104	0.101	0.099	0.096	0.093	0.089	0.085	0.081	0.078	0.075	0.073	0.07	0.069	0.067	0.066	0.064	0.064	0.064	0.064	0.064	0.064	0.064	0.064	0.065	0.065	0.065	0.065	0.065	0.064	0.064	0.064
E05	Sample	Dilution_10%	0.1	DMSO	Lycopene	Standard_Development	Run092	Standard_Measurement	Plate_01	Clariostar_Study	MB	Biofoundry_,_London	Linear_Dilution_Pattern_V2	0.11	0.107	0.104	0.1	0.096	0.091	0.089	0.087	0.084	0.081	0.076	0.072	0.069	0.066	0.062	0.061	0.059	0.057	0.055	0.055	0.054	0.053	0.052	0.053	0.053	0.053	0.052	0.051	0.052	0.052	0.052	0.052	0.051	0.051	0.05	0.049
E06	Sample	Dilution_90%	0.9	DMSO	Lycopene	Standard_Development	Run092	Standard_Measurement	Plate_01	Clariostar_Study	MB	Biofoundry_,_London	Linear_Dilution_Pattern_V2	0.155	0.152	0.149	0.146	0.142	0.137	0.134	0.133	0.13	0.128	0.124	0.12	0.117	0.113	0.11	0.107	0.104	0.103	0.101	0.1	0.098	0.098	0.098	0.098	0.098	0.1	0.1	0.101	0.102	0.103	0.104	0.105	0.105	0.105	0.105	0.107
E07	Sample	Dilution_70%	0.7	DMSO	Lycopene	Standard_Development	Run092	Standard_Measurement	Plate_01	Clariostar_Study	MB	Biofoundry_,_London	Linear_Dilution_Pattern_V2	0.146	0.143	0.139	0.136	0.132	0.127	0.124	0.122	0.121	0.118	0.114	0.111	0.107	0.103	0.099	0.098	0.095	0.093	0.092	0.09	0.089	0.088	0.088	0.088	0.089	0.09	0.089	0.09	0.091	0.092	0.091	0.092	0.092	0.092	0.092	0.092
E08	Sample	Dilution_50%	0.5	DMSO	Lycopene	Standard_Development	Run092	Standard_Measurement	Plate_01	Clariostar_Study	MB	Biofoundry_,_London	Linear_Dilution_Pattern_V2	0.132	0.129	0.125	0.121	0.117	0.112	0.11	0.108	0.105	0.103	0.098	0.094	0.091	0.087	0.083	0.082	0.079	0.078	0.075	0.075	0.073	0.073	0.072	0.073	0.073	0.073	0.073	0.074	0.074	0.075	0.074	0.075	0.075	0.075	0.075	0.075
E09	Sample	Dilution_30%	0.3	DMSO	Lycopene	Standard_Development	Run092	Standard_Measurement	Plate_01	Clariostar_Study	MB	Biofoundry_,_London	Linear_Dilution_Pattern_V2	0.123	0.12	0.116	0.113	0.109	0.104	0.101	0.099	0.097	0.094	0.089	0.085	0.082	0.078	0.074	0.072	0.07	0.068	0.067	0.066	0.064	0.065	0.064	0.064	0.063	0.065	0.064	0.063	0.063	0.064	0.064	0.065	0.064	0.064	0.063	0.063
E10	Sample	Dilution_10%	0.1	DMSO	Lycopene	Standard_Development	Run092	Standard_Measurement	Plate_01	Clariostar_Study	MB	Biofoundry_,_London	Linear_Dilution_Pattern_V2	0.117	0.114	0.11	0.107	0.102	0.098	0.095	0.092	0.09	0.086	0.082	0.077	0.073	0.069	0.066	0.063	0.061	0.059	0.058	0.056	0.056	0.055	0.054	0.054	0.054	0.054	0.054	0.053	0.053	0.054	0.052	0.053	0.052	0.052	0.051	0.05
E11	Blank	DMSO_Blank		DMSO		Standard_Development	Run092	Standard_Measurement	Plate_01	Clariostar_Study	MB	Biofoundry_,_London	Linear_Dilution_Pattern_V2	0.115	0.111	0.108	0.105	0.101	0.096	0.093	0.091	0.088	0.083	0.077	0.073	0.069	0.066	0.062	0.06	0.058	0.056	0.055	0.053	0.051	0.051	0.05	0.05	0.049	0.049	0.049	0.048	0.048	0.048	0.047	0.048	0.047	0.046	0.045	0.044
E12	Blank	DMSO_Blank		DMSO		Standard_Development	Run092	Standard_Measurement	Plate_01	Clariostar_Study	MB	Biofoundry_,_London	Linear_Dilution_Pattern_V2	0.126	0.123	0.119	0.114	0.111	0.106	0.103	0.1	0.097	0.093	0.087	0.083	0.079	0.075	0.072	0.07	0.067	0.066	0.064	0.063	0.061	0.06	0.06	0.059	0.059	0.059	0.058	0.057	0.057	0.057	0.056	0.056	0.056	0.055	0.053	0.052
F01	Sample	Dilution_90%	0.9	DMSO	Lycopene	Standard_Development	Run092	Standard_Measurement	Plate_01	Clariostar_Study	MB	Biofoundry_,_London	Linear_Dilution_Pattern_V2	0.172	0.168	0.164	0.161	0.157	0.153	0.149	0.147	0.144	0.142	0.137	0.132	0.128	0.124	0.119	0.117	0.114	0.112	0.11	0.108	0.106	0.106	0.105	0.105	0.106	0.106	0.107	0.107	0.108	0.109	0.108	0.109	0.109	0.109	0.11	0.11
F02	Sample	Dilution_70%	0.7	DMSO	Lycopene	Standard_Development	Run092	Standard_Measurement	Plate_01	Clariostar_Study	MB	Biofoundry_,_London	Linear_Dilution_Pattern_V2	0.152	0.149	0.145	0.142	0.138	0.133	0.131	0.129	0.127	0.125	0.12	0.115	0.111	0.106	0.102	0.1	0.097	0.095	0.094	0.093	0.091	0.091	0.09	0.09	0.089	0.091	0.091	0.091	0.092	0.093	0.093	0.093	0.093	0.093	0.093	0.094
F03	Sample	Dilution_50%	0.5	DMSO	Lycopene	Standard_Development	Run092	Standard_Measurement	Plate_01	Clariostar_Study	MB	Biofoundry_,_London	Linear_Dilution_Pattern_V2	0.139	0.136	0.133	0.129	0.126	0.121	0.118	0.116	0.114	0.112	0.107	0.103	0.1	0.097	0.092	0.091	0.088	0.087	0.084	0.083	0.082	0.082	0.08	0.081	0.081	0.082	0.081	0.081	0.081	0.083	0.082	0.082	0.082	0.081	0.081	0.082
F04	Sample	Dilution_30%	0.3	DMSO	Lycopene	Standard_Development	Run092	Standard_Measurement	Plate_01	Clariostar_Study	MB	Biofoundry_,_London	Linear_Dilution_Pattern_V2	0.125	0.122	0.118	0.115	0.111	0.106	0.104	0.102	0.1	0.097	0.093	0.089	0.085	0.083	0.079	0.077	0.074	0.073	0.071	0.07	0.068	0.068	0.068	0.067	0.067	0.067	0.068	0.067	0.068	0.068	0.067	0.068	0.067	0.067	0.066	0.066
F05	Sample	Dilution_10%	0.1	DMSO	Lycopene	Standard_Development	Run092	Standard_Measurement	Plate_01	Clariostar_Study	MB	Biofoundry_,_London	Linear_Dilution_Pattern_V2	0.113	0.11	0.107	0.103	0.1	0.096	0.093	0.091	0.088	0.086	0.082	0.078	0.075	0.071	0.068	0.066	0.063	0.063	0.06	0.059	0.058	0.058	0.057	0.056	0.056	0.057	0.056	0.055	0.055	0.055	0.054	0.054	0.054	0.053	0.052	0.052
F06	Sample	Dilution_90%	0.9	DMSO	Lycopene	Standard_Development	Run092	Standard_Measurement	Plate_01	Clariostar_Study	MB	Biofoundry_,_London	Linear_Dilution_Pattern_V2	0.159	0.157	0.153	0.149	0.145	0.141	0.138	0.136	0.136	0.134	0.13	0.126	0.122	0.118	0.114	0.112	0.11	0.108	0.106	0.104	0.103	0.102	0.102	0.102	0.103	0.104	0.105	0.105	0.106	0.107	0.107	0.108	0.107	0.108	0.108	0.109
F07	Sample	Dilution_70%	0.7	DMSO	Lycopene	Standard_Development	Run092	Standard_Measurement	Plate_01	Clariostar_Study	MB	Biofoundry_,_London	Linear_Dilution_Pattern_V2	0.145	0.142	0.139	0.136	0.131	0.128	0.125	0.123	0.121	0.12	0.114	0.112	0.109	0.104	0.101	0.099	0.096	0.094	0.093	0.092	0.09	0.09	0.089	0.089	0.089	0.091	0.09	0.091	0.092	0.092	0.092	0.093	0.093	0.093	0.093	0.094
F08	Sample	Dilution_50%	0.5	DMSO	Lycopene	Standard_Development	Run092	Standard_Measurement	Plate_01	Clariostar_Study	MB	Biofoundry_,_London	Linear_Dilution_Pattern_V2	0.135	0.131	0.127	0.124	0.121	0.116	0.114	0.112	0.11	0.107	0.103	0.099	0.096	0.091	0.088	0.086	0.083	0.082	0.08	0.079	0.077	0.077	0.076	0.077	0.077	0.077	0.078	0.078	0.078	0.079	0.078	0.079	0.079	0.078	0.078	0.079
F09	Sample	Dilution_30%	0.3	DMSO	Lycopene	Standard_Development	Run092	Standard_Measurement	Plate_01	Clariostar_Study	MB	Biofoundry_,_London	Linear_Dilution_Pattern_V2	0.126	0.122	0.119	0.115	0.112	0.108	0.105	0.103	0.101	0.098	0.093	0.089	0.085	0.082	0.078	0.076	0.074	0.072	0.07	0.069	0.067	0.068	0.067	0.066	0.066	0.066	0.066	0.067	0.066	0.067	0.066	0.066	0.067	0.066	0.066	0.066
F10	Sample	Dilution_10%	0.1	DMSO	Lycopene	Standard_Development	Run092	Standard_Measurement	Plate_01	Clariostar_Study	MB	Biofoundry_,_London	Linear_Dilution_Pattern_V2	0.116	0.113	0.109	0.106	0.102	0.097	0.094	0.093	0.089	0.086	0.081	0.077	0.074	0.07	0.067	0.066	0.063	0.061	0.059	0.059	0.057	0.056	0.056	0.055	0.055	0.055	0.055	0.055	0.054	0.054	0.054	0.054	0.053	0.052	0.052	0.051
F11	Blank	DMSO		DMSO		Standard_Development	Run092	Standard_Measurement	Plate_01	Clariostar_Study	MB	Biofoundry_,_London	Linear_Dilution_Pattern_V2	0.114	0.111	0.107	0.103	0.099	0.095	0.091	0.088	0.086	0.082	0.077	0.072	0.069	0.065	0.061	0.06	0.057	0.056	0.054	0.053	0.052	0.052	0.051	0.051	0.05	0.05	0.05	0.049	0.049	0.049	0.048	0.048	0.047	0.046	0.045	0.044
F12	Blank	DMSO		DMSO		Standard_Development	Run092	Standard_Measurement	Plate_01	Clariostar_Study	MB	Biofoundry_,_London	Linear_Dilution_Pattern_V2	0.111	0.107	0.103	0.099	0.095	0.091	0.087	0.086	0.083	0.079	0.074	0.069	0.065	0.061	0.058	0.057	0.054	0.053	0.05	0.05	0.049	0.049	0.047	0.047	0.046	0.046	0.046	0.045	0.045	0.045	0.045	0.045	0.044	0.043	0.043	0.041
G01	Sample	Dilution_85%	0.85	DMSO	Lycopene	Standard_Development	Run092	Standard_Measurement	Plate_01	Clariostar_Study	MB	Biofoundry_,_London	Linear_Dilution_Pattern_V2	0.169	0.165	0.161	0.158	0.153	0.149	0.145	0.143	0.141	0.139	0.135	0.13	0.125	0.122	0.117	0.115	0.111	0.109	0.107	0.106	0.104	0.103	0.102	0.102	0.102	0.103	0.104	0.104	0.105	0.106	0.106	0.106	0.106	0.106	0.106	0.107
G02	Sample	Dilution_65%	0.65	DMSO	Lycopene	Standard_Development	Run092	Standard_Measurement	Plate_01	Clariostar_Study	MB	Biofoundry_,_London	Linear_Dilution_Pattern_V2	0.152	0.148	0.145	0.141	0.137	0.133	0.129	0.127	0.125	0.123	0.118	0.114	0.11	0.106	0.102	0.1	0.098	0.096	0.094	0.093	0.091	0.091	0.09	0.089	0.09	0.09	0.09	0.091	0.092	0.092	0.092	0.093	0.092	0.092	0.092	0.092
G03	Sample	Dilution_45%	0.45	DMSO	Lycopene	Standard_Development	Run092	Standard_Measurement	Plate_01	Clariostar_Study	MB	Biofoundry_,_London	Linear_Dilution_Pattern_V2	0.136	0.133	0.13	0.127	0.123	0.118	0.115	0.113	0.11	0.108	0.104	0.1	0.097	0.093	0.089	0.087	0.085	0.084	0.082	0.08	0.079	0.078	0.077	0.077	0.077	0.077	0.077	0.078	0.078	0.078	0.078	0.078	0.078	0.077	0.077	0.077
G04	Sample	Dilution_25%	0.25	DMSO	Lycopene	Standard_Development	Run092	Standard_Measurement	Plate_01	Clariostar_Study	MB	Biofoundry_,_London	Linear_Dilution_Pattern_V2	0.121	0.117	0.113	0.11	0.106	0.102	0.099	0.098	0.096	0.092	0.087	0.083	0.08	0.077	0.073	0.071	0.068	0.067	0.066	0.065	0.063	0.063	0.062	0.062	0.062	0.063	0.062	0.062	0.062	0.062	0.062	0.063	0.062	0.062	0.062	0.061
G05	Sample	Dilution_05%	0.0499999999999999	DMSO	Lycopene	Standard_Development	Run092	Standard_Measurement	Plate_01	Clariostar_Study	MB	Biofoundry_,_London	Linear_Dilution_Pattern_V2	0.113	0.11	0.106	0.102	0.099	0.094	0.091	0.09	0.088	0.085	0.079	0.076	0.072	0.069	0.065	0.063	0.061	0.06	0.058	0.057	0.056	0.056	0.054	0.054	0.054	0.054	0.053	0.053	0.053	0.053	0.052	0.053	0.052	0.051	0.05	0.049
G06	Sample	Dilution_85%	0.85	DMSO	Lycopene	Standard_Development	Run092	Standard_Measurement	Plate_01	Clariostar_Study	MB	Biofoundry_,_London	Linear_Dilution_Pattern_V2	0.16	0.157	0.153	0.15	0.146	0.141	0.138	0.138	0.136	0.133	0.129	0.126	0.122	0.118	0.114	0.112	0.108	0.106	0.105	0.103	0.102	0.102	0.101	0.101	0.101	0.103	0.103	0.103	0.104	0.105	0.105	0.105	0.105	0.105	0.105	0.106
G07	Sample	Dilution_65%	0.65	DMSO	Lycopene	Standard_Development	Run092	Standard_Measurement	Plate_01	Clariostar_Study	MB	Biofoundry_,_London	Linear_Dilution_Pattern_V2	0.145	0.141	0.138	0.134	0.131	0.127	0.123	0.122	0.12	0.118	0.113	0.11	0.106	0.102	0.099	0.097	0.095	0.092	0.091	0.089	0.087	0.087	0.087	0.086	0.087	0.088	0.088	0.088	0.089	0.09	0.089	0.09	0.09	0.09	0.09	0.09
G08	Sample	Dilution_45%	0.45	DMSO	Lycopene	Standard_Development	Run092	Standard_Measurement	Plate_01	Clariostar_Study	MB	Biofoundry_,_London	Linear_Dilution_Pattern_V2	0.137	0.134	0.13	0.127	0.122	0.118	0.115	0.113	0.11	0.108	0.104	0.1	0.096	0.093	0.089	0.087	0.084	0.082	0.08	0.079	0.077	0.077	0.076	0.077	0.076	0.077	0.077	0.076	0.077	0.078	0.077	0.077	0.077	0.077	0.077	0.077
G09	Sample	Dilution_25%	0.25	DMSO	Lycopene	Standard_Development	Run092	Standard_Measurement	Plate_01	Clariostar_Study	MB	Biofoundry_,_London	Linear_Dilution_Pattern_V2	0.123	0.12	0.117	0.112	0.108	0.104	0.101	0.099	0.097	0.094	0.089	0.085	0.081	0.077	0.074	0.072	0.069	0.068	0.066	0.065	0.064	0.063	0.062	0.062	0.062	0.062	0.062	0.061	0.062	0.062	0.062	0.063	0.062	0.061	0.06	0.06
G10	Sample	Dilution_05%	0.0499999999999999	DMSO	Lycopene	Standard_Development	Run092	Standard_Measurement	Plate_01	Clariostar_Study	MB	Biofoundry_,_London	Linear_Dilution_Pattern_V2	0.119	0.116	0.111	0.109	0.105	0.1	0.097	0.095	0.092	0.089	0.084	0.08	0.076	0.072	0.069	0.067	0.064	0.063	0.061	0.06	0.058	0.058	0.057	0.057	0.056	0.056	0.056	0.055	0.056	0.055	0.054	0.055	0.054	0.053	0.052	0.051
G11	Blank	DMSO_Blank		DMSO		Standard_Development	Run092	Standard_Measurement	Plate_01	Clariostar_Study	MB	Biofoundry_,_London	Linear_Dilution_Pattern_V2	0.115	0.111	0.107	0.103	0.099	0.094	0.091	0.089	0.086	0.082	0.077	0.073	0.069	0.066	0.062	0.061	0.058	0.056	0.055	0.053	0.053	0.052	0.051	0.05	0.05	0.051	0.05	0.049	0.049	0.049	0.048	0.048	0.048	0.047	0.045	0.044
G12	Blank	DMSO_Blank		DMSO		Standard_Development	Run092	Standard_Measurement	Plate_01	Clariostar_Study	MB	Biofoundry_,_London	Linear_Dilution_Pattern_V2	0.112	0.107	0.103	0.1	0.095	0.09	0.088	0.086	0.083	0.078	0.073	0.069	0.065	0.06	0.057	0.055	0.052	0.051	0.049	0.048	0.046	0.046	0.046	0.046	0.045	0.045	0.044	0.044	0.044	0.044	0.043	0.044	0.044	0.042	0.042	0.041
H01	Sample	Dilution_85%	0.85	DMSO	Lycopene	Standard_Development	Run092	Standard_Measurement	Plate_01	Clariostar_Study	MB	Biofoundry_,_London	Linear_Dilution_Pattern_V2	0.177	0.173	0.168	0.164	0.16	0.155	0.15	0.148	0.146	0.143	0.138	0.132	0.128	0.123	0.118	0.116	0.112	0.11	0.109	0.107	0.105	0.104	0.103	0.103	0.104	0.105	0.106	0.106	0.107	0.107	0.107	0.107	0.107	0.107	0.107	0.107
H02	Sample	Dilution_65%	0.65	DMSO	Lycopene	Standard_Development	Run092	Standard_Measurement	Plate_01	Clariostar_Study	MB	Biofoundry_,_London	Linear_Dilution_Pattern_V2	0.161	0.157	0.153	0.149	0.145	0.14	0.137	0.135	0.133	0.13	0.125	0.12	0.116	0.112	0.107	0.105	0.101	0.1	0.097	0.096	0.094	0.094	0.093	0.093	0.093	0.094	0.094	0.094	0.094	0.094	0.094	0.095	0.095	0.094	0.094	0.094
H03	Sample	Dilution_45%	0.45	DMSO	Lycopene	Standard_Development	Run092	Standard_Measurement	Plate_01	Clariostar_Study	MB	Biofoundry_,_London	Linear_Dilution_Pattern_V2	0.139	0.136	0.133	0.13	0.125	0.12	0.117	0.115	0.114	0.11	0.106	0.102	0.099	0.095	0.09	0.089	0.086	0.085	0.083	0.081	0.08	0.08	0.079	0.079	0.079	0.08	0.08	0.079	0.08	0.08	0.079	0.08	0.079	0.079	0.078	0.078
H04	Sample	Dilution_25%	0.25	DMSO	Lycopene	Standard_Development	Run092	Standard_Measurement	Plate_01	Clariostar_Study	MB	Biofoundry_,_London	Linear_Dilution_Pattern_V2	0.13	0.127	0.124	0.12	0.116	0.111	0.108	0.106	0.103	0.099	0.095	0.091	0.086	0.082	0.079	0.077	0.073	0.072	0.07	0.069	0.068	0.067	0.066	0.066	0.066	0.066	0.066	0.065	0.066	0.066	0.065	0.066	0.065	0.065	0.064	0.064
[truncated: 872 more rows]
[truncated: 122 more columns]
