# Supplementary material for: Construction of a Calibration Curve for Lycopene on a Liquid-Handling Platform—Wider Lessons for the Development of Automated Dilution Protocols
Source: ACS Synth Biol. 2024 Aug 3;13(8):2357–75. doi: 10.1021/acssynbio.4c00031 (PMC11334188; doi:10.1021/acssynbio.4c00031)
Supplement: Supplementary file 2 — sb4c00031_si_002.zip [file sb4c00031_si_002.zip › AggregatedData/Run095/Plate_01/Clariostar_Study/Clariostar_Study.csv]

Well	Type	Label	Dilution	Solvent	Solute	Project	Run	Step	Container	Study	Author	Institution	Comment	OD350	OD352	OD354	OD356	OD358	OD360	OD362	OD364	OD366	OD368	OD370	OD372	OD374	OD376	OD378	OD380	OD382	OD384	OD386	OD388	OD390	OD392	OD394	OD396	OD398	OD400	OD402	OD404	OD406	OD408	OD410	OD412	OD414	OD416	OD418	OD420
A01	Sample	Dilution_100%	1.0	DMSO	Lycopene	Standard_Development	Run095	Standard_Measurement	Plate_01	Clariostar_Study	MB	Biofoundry_,_London	Linear_Dilution_Pattern_V2	0.228	0.225	0.222	0.218	0.213	0.211	0.207	0.203	0.201	0.197	0.193	0.188	0.184	0.18	0.176	0.172	0.168	0.166	0.164	0.162	0.16	0.158	0.156	0.155	0.155	0.155	0.154	0.153	0.153	0.151	0.15	0.149	0.148	0.148	0.146	0.145
A02	Sample	Dilution_80%	0.8	DMSO	Lycopene	Standard_Development	Run095	Standard_Measurement	Plate_01	Clariostar_Study	MB	Biofoundry_,_London	Linear_Dilution_Pattern_V2	0.206	0.203	0.2	0.196	0.191	0.187	0.182	0.18	0.177	0.173	0.168	0.164	0.16	0.155	0.152	0.148	0.145	0.142	0.141	0.138	0.137	0.135	0.134	0.133	0.133	0.133	0.133	0.132	0.132	0.13	0.13	0.129	0.129	0.129	0.127	0.127
A03	Sample	Dilution_60%	0.6	DMSO	Lycopene	Standard_Development	Run095	Standard_Measurement	Plate_01	Clariostar_Study	MB	Biofoundry_,_London	Linear_Dilution_Pattern_V2	0.178	0.175	0.171	0.167	0.163	0.16	0.155	0.153	0.15	0.147	0.142	0.138	0.134	0.13	0.127	0.122	0.12	0.118	0.117	0.114	0.114	0.112	0.111	0.111	0.112	0.113	0.112	0.112	0.112	0.111	0.11	0.11	0.11	0.11	0.11	0.11
A04	Sample	Dilution_40%	0.4	DMSO	Lycopene	Standard_Development	Run095	Standard_Measurement	Plate_01	Clariostar_Study	MB	Biofoundry_,_London	Linear_Dilution_Pattern_V2	0.16	0.157	0.153	0.148	0.143	0.14	0.135	0.133	0.13	0.127	0.122	0.119	0.115	0.11	0.107	0.105	0.102	0.1	0.098	0.096	0.095	0.093	0.093	0.093	0.093	0.093	0.093	0.093	0.093	0.093	0.092	0.091	0.092	0.092	0.091	0.092
A05	Sample	Dilution_20%	0.2	DMSO	Lycopene	Standard_Development	Run095	Standard_Measurement	Plate_01	Clariostar_Study	MB	Biofoundry_,_London	Linear_Dilution_Pattern_V2	0.133	0.13	0.126	0.122	0.117	0.114	0.109	0.107	0.104	0.1	0.096	0.092	0.088	0.084	0.081	0.078	0.075	0.073	0.072	0.07	0.068	0.067	0.068	0.068	0.068	0.069	0.069	0.069	0.069	0.069	0.068	0.068	0.069	0.069	0.069	0.069
A06	Sample	Dilution_100%	1.0	DMSO	Lycopene	Standard_Development	Run095	Standard_Measurement	Plate_01	Clariostar_Study	MB	Biofoundry_,_London	Linear_Dilution_Pattern_V2	0.228	0.225	0.223	0.219	0.213	0.21	0.205	0.203	0.201	0.197	0.193	0.189	0.184	0.18	0.176	0.173	0.169	0.167	0.165	0.161	0.16	0.157	0.156	0.155	0.155	0.155	0.153	0.153	0.152	0.151	0.15	0.148	0.148	0.146	0.145	0.143
A07	Sample	Dilution_80%	0.8	DMSO	Lycopene	Standard_Development	Run095	Standard_Measurement	Plate_01	Clariostar_Study	MB	Biofoundry_,_London	Linear_Dilution_Pattern_V2	0.2	0.197	0.193	0.189	0.185	0.181	0.177	0.175	0.173	0.17	0.166	0.162	0.158	0.153	0.151	0.147	0.144	0.142	0.14	0.137	0.136	0.134	0.133	0.133	0.133	0.133	0.131	0.131	0.131	0.13	0.13	0.128	0.127	0.127	0.126	0.126
A08	Sample	Dilution_60%	0.6	DMSO	Lycopene	Standard_Development	Run095	Standard_Measurement	Plate_01	Clariostar_Study	MB	Biofoundry_,_London	Linear_Dilution_Pattern_V2	0.179	0.176	0.173	0.168	0.164	0.16	0.155	0.152	0.15	0.147	0.143	0.139	0.135	0.13	0.128	0.125	0.12	0.119	0.117	0.115	0.114	0.112	0.112	0.112	0.111	0.112	0.111	0.112	0.111	0.111	0.111	0.11	0.11	0.11	0.109	0.109
A09	Sample	Dilution_40%	0.4	DMSO	Lycopene	Standard_Development	Run095	Standard_Measurement	Plate_01	Clariostar_Study	MB	Biofoundry_,_London	Linear_Dilution_Pattern_V2	0.156	0.152	0.148	0.145	0.14	0.136	0.132	0.13	0.127	0.123	0.119	0.116	0.112	0.107	0.104	0.101	0.098	0.096	0.095	0.093	0.091	0.09	0.09	0.09	0.09	0.09	0.089	0.089	0.09	0.09	0.089	0.089	0.089	0.089	0.089	0.089
A10	Sample	Dilution_20%	0.2	DMSO	Lycopene	Standard_Development	Run095	Standard_Measurement	Plate_01	Clariostar_Study	MB	Biofoundry_,_London	Linear_Dilution_Pattern_V2	0.132	0.129	0.124	0.12	0.116	0.112	0.107	0.105	0.103	0.099	0.096	0.091	0.087	0.083	0.081	0.078	0.075	0.073	0.071	0.07	0.069	0.068	0.068	0.068	0.069	0.069	0.068	0.069	0.069	0.069	0.069	0.069	0.069	0.07	0.069	0.069
A11	Blank	DMSO_Blank		DMSO		Standard_Development	Run095	Standard_Measurement	Plate_01	Clariostar_Study	MB	Biofoundry_,_London	Linear_Dilution_Pattern_V2	0.117	0.113	0.109	0.105	0.101	0.097	0.093	0.09	0.088	0.085	0.08	0.076	0.073	0.069	0.067	0.064	0.061	0.06	0.058	0.057	0.055	0.054	0.054	0.053	0.053	0.053	0.052	0.051	0.051	0.051	0.05	0.049	0.049	0.049	0.048	0.047
A12	Blank	DMSO_Blank		DMSO		Standard_Development	Run095	Standard_Measurement	Plate_01	Clariostar_Study	MB	Biofoundry_,_London	Linear_Dilution_Pattern_V2	0.119	0.115	0.111	0.106	0.101	0.097	0.093	0.091	0.089	0.085	0.081	0.077	0.073	0.069	0.067	0.064	0.062	0.059	0.058	0.057	0.055	0.053	0.053	0.053	0.052	0.053	0.051	0.051	0.051	0.05	0.05	0.049	0.049	0.048	0.047	0.046
B01	Sample	Dilution_100%	1.0	DMSO	Lycopene	Standard_Development	Run095	Standard_Measurement	Plate_01	Clariostar_Study	MB	Biofoundry_,_London	Linear_Dilution_Pattern_V2	0.225	0.222	0.219	0.215	0.211	0.207	0.203	0.2	0.198	0.195	0.191	0.186	0.183	0.178	0.174	0.172	0.168	0.166	0.164	0.161	0.16	0.157	0.156	0.156	0.155	0.155	0.154	0.153	0.153	0.152	0.15	0.149	0.148	0.147	0.145	0.143
B02	Sample	Dilution_80%	0.8	DMSO	Lycopene	Standard_Development	Run095	Standard_Measurement	Plate_01	Clariostar_Study	MB	Biofoundry_,_London	Linear_Dilution_Pattern_V2	0.2	0.197	0.192	0.189	0.184	0.181	0.176	0.175	0.173	0.17	0.167	0.163	0.158	0.154	0.151	0.149	0.145	0.143	0.141	0.139	0.137	0.135	0.135	0.135	0.135	0.135	0.134	0.133	0.133	0.132	0.131	0.13	0.129	0.129	0.128	0.127
B03	Sample	Dilution_60%	0.6	DMSO	Lycopene	Standard_Development	Run095	Standard_Measurement	Plate_01	Clariostar_Study	MB	Biofoundry_,_London	Linear_Dilution_Pattern_V2	0.177	0.173	0.17	0.165	0.161	0.158	0.153	0.151	0.15	0.146	0.142	0.137	0.134	0.129	0.126	0.124	0.121	0.119	0.117	0.115	0.113	0.112	0.112	0.112	0.112	0.112	0.112	0.112	0.111	0.112	0.11	0.11	0.11	0.11	0.109	0.109
B04	Sample	Dilution_40%	0.4	DMSO	Lycopene	Standard_Development	Run095	Standard_Measurement	Plate_01	Clariostar_Study	MB	Biofoundry_,_London	Linear_Dilution_Pattern_V2	0.152	0.149	0.146	0.142	0.137	0.134	0.13	0.127	0.124	0.121	0.117	0.114	0.109	0.105	0.102	0.101	0.097	0.095	0.094	0.092	0.091	0.09	0.089	0.089	0.089	0.089	0.089	0.09	0.09	0.089	0.089	0.089	0.089	0.089	0.089	0.089
B05	Sample	Dilution_20%	0.2	DMSO	Lycopene	Standard_Development	Run095	Standard_Measurement	Plate_01	Clariostar_Study	MB	Biofoundry_,_London	Linear_Dilution_Pattern_V2	0.128	0.124	0.12	0.116	0.112	0.109	0.104	0.102	0.099	0.096	0.092	0.089	0.085	0.082	0.079	0.076	0.073	0.072	0.07	0.068	0.068	0.066	0.066	0.067	0.067	0.067	0.067	0.067	0.068	0.068	0.068	0.067	0.068	0.068	0.068	0.069
B06	Sample	Dilution_100%	1.0	DMSO	Lycopene	Standard_Development	Run095	Standard_Measurement	Plate_01	Clariostar_Study	MB	Biofoundry_,_London	Linear_Dilution_Pattern_V2	0.237	0.234	0.232	0.227	0.223	0.22	0.216	0.213	0.212	0.208	0.205	0.201	0.198	0.193	0.19	0.186	0.183	0.181	0.179	0.175	0.174	0.171	0.17	0.169	0.169	0.169	0.168	0.167	0.166	0.165	0.163	0.162	0.162	0.161	0.158	0.157
B07	Sample	Dilution_80%	0.8	DMSO	Lycopene	Standard_Development	Run095	Standard_Measurement	Plate_01	Clariostar_Study	MB	Biofoundry_,_London	Linear_Dilution_Pattern_V2	0.197	0.194	0.19	0.187	0.182	0.18	0.176	0.173	0.17	0.167	0.164	0.16	0.156	0.153	0.15	0.147	0.143	0.141	0.139	0.137	0.135	0.134	0.133	0.132	0.132	0.132	0.131	0.131	0.131	0.13	0.129	0.128	0.127	0.127	0.126	0.125
B08	Sample	Dilution_60%	0.6	DMSO	Lycopene	Standard_Development	Run095	Standard_Measurement	Plate_01	Clariostar_Study	MB	Biofoundry_,_London	Linear_Dilution_Pattern_V2	0.173	0.17	0.165	0.161	0.157	0.153	0.149	0.147	0.146	0.142	0.139	0.136	0.132	0.128	0.125	0.122	0.12	0.118	0.116	0.114	0.113	0.111	0.11	0.11	0.111	0.111	0.111	0.111	0.111	0.111	0.11	0.109	0.109	0.109	0.108	0.108
B09	Sample	Dilution_40%	0.4	DMSO	Lycopene	Standard_Development	Run095	Standard_Measurement	Plate_01	Clariostar_Study	MB	Biofoundry_,_London	Linear_Dilution_Pattern_V2	0.153	0.149	0.145	0.141	0.137	0.133	0.129	0.127	0.125	0.122	0.119	0.114	0.111	0.107	0.103	0.101	0.098	0.096	0.095	0.093	0.092	0.091	0.09	0.091	0.091	0.091	0.091	0.091	0.091	0.091	0.09	0.09	0.09	0.09	0.089	0.089
B10	Sample	Dilution_20%	0.2	DMSO	Lycopene	Standard_Development	Run095	Standard_Measurement	Plate_01	Clariostar_Study	MB	Biofoundry_,_London	Linear_Dilution_Pattern_V2	0.126	0.123	0.119	0.114	0.109	0.106	0.101	0.099	0.097	0.094	0.091	0.087	0.084	0.08	0.076	0.073	0.071	0.069	0.068	0.066	0.065	0.064	0.064	0.064	0.065	0.065	0.065	0.065	0.066	0.065	0.065	0.065	0.065	0.066	0.065	0.065
B11	Blank	DMSO_Blank		DMSO		Standard_Development	Run095	Standard_Measurement	Plate_01	Clariostar_Study	MB	Biofoundry_,_London	Linear_Dilution_Pattern_V2	0.116	0.113	0.109	0.104	0.1	0.097	0.092	0.09	0.087	0.084	0.08	0.076	0.073	0.069	0.067	0.065	0.062	0.06	0.059	0.057	0.056	0.054	0.054	0.054	0.054	0.054	0.052	0.052	0.052	0.051	0.05	0.05	0.05	0.05	0.049	0.048
B12	Blank	DMSO_Blank		DMSO		Standard_Development	Run095	Standard_Measurement	Plate_01	Clariostar_Study	MB	Biofoundry_,_London	Linear_Dilution_Pattern_V2	0.114	0.111	0.106	0.102	0.098	0.095	0.09	0.087	0.084	0.081	0.077	0.073	0.07	0.066	0.065	0.062	0.059	0.058	0.057	0.055	0.054	0.052	0.052	0.051	0.052	0.051	0.051	0.05	0.05	0.05	0.049	0.048	0.048	0.048	0.047	0.046
C01	Sample	Dilution_95%	0.95	DMSO	Lycopene	Standard_Development	Run095	Standard_Measurement	Plate_01	Clariostar_Study	MB	Biofoundry_,_London	Linear_Dilution_Pattern_V2	0.219	0.216	0.213	0.209	0.204	0.2	0.196	0.194	0.192	0.189	0.185	0.18	0.175	0.171	0.167	0.165	0.161	0.159	0.158	0.155	0.153	0.15	0.15	0.149	0.149	0.148	0.147	0.147	0.147	0.146	0.144	0.143	0.142	0.142	0.14	0.138
C02	Sample	Dilution_75%	0.75	DMSO	Lycopene	Standard_Development	Run095	Standard_Measurement	Plate_01	Clariostar_Study	MB	Biofoundry_,_London	Linear_Dilution_Pattern_V2	0.196	0.194	0.191	0.186	0.182	0.178	0.173	0.171	0.169	0.165	0.161	0.158	0.153	0.149	0.146	0.144	0.14	0.137	0.135	0.133	0.132	0.13	0.129	0.129	0.128	0.129	0.128	0.128	0.128	0.127	0.127	0.125	0.125	0.124	0.123	0.122
C03	Sample	Dilution_55%	0.55	DMSO	Lycopene	Standard_Development	Run095	Standard_Measurement	Plate_01	Clariostar_Study	MB	Biofoundry_,_London	Linear_Dilution_Pattern_V2	0.175	0.172	0.169	0.164	0.16	0.157	0.152	0.15	0.147	0.144	0.139	0.136	0.132	0.128	0.125	0.122	0.119	0.117	0.115	0.113	0.111	0.11	0.109	0.109	0.109	0.11	0.109	0.109	0.11	0.109	0.109	0.108	0.108	0.108	0.107	0.107
C04	Sample	Dilution_35%	0.35	DMSO	Lycopene	Standard_Development	Run095	Standard_Measurement	Plate_01	Clariostar_Study	MB	Biofoundry_,_London	Linear_Dilution_Pattern_V2	0.149	0.146	0.142	0.138	0.134	0.13	0.126	0.123	0.121	0.117	0.114	0.109	0.105	0.101	0.099	0.096	0.093	0.091	0.09	0.088	0.086	0.085	0.085	0.085	0.085	0.085	0.085	0.086	0.086	0.086	0.085	0.085	0.085	0.086	0.085	0.085
C05	Sample	Dilution_15%	0.15	DMSO	Lycopene	Standard_Development	Run095	Standard_Measurement	Plate_01	Clariostar_Study	MB	Biofoundry_,_London	Linear_Dilution_Pattern_V2	0.125	0.121	0.117	0.113	0.108	0.105	0.101	0.099	0.096	0.092	0.089	0.085	0.081	0.077	0.075	0.072	0.069	0.067	0.066	0.064	0.063	0.062	0.062	0.062	0.063	0.063	0.062	0.062	0.063	0.063	0.062	0.063	0.063	0.063	0.063	0.063
C06	Sample	Dilution_95%	0.95	DMSO	Lycopene	Standard_Development	Run095	Standard_Measurement	Plate_01	Clariostar_Study	MB	Biofoundry_,_London	Linear_Dilution_Pattern_V2	0.219	0.216	0.212	0.208	0.203	0.2	0.196	0.193	0.191	0.188	0.185	0.181	0.177	0.172	0.169	0.166	0.162	0.16	0.158	0.156	0.154	0.151	0.15	0.15	0.149	0.149	0.148	0.148	0.147	0.146	0.145	0.143	0.142	0.141	0.14	0.139
C07	Sample	Dilution_75%	0.75	DMSO	Lycopene	Standard_Development	Run095	Standard_Measurement	Plate_01	Clariostar_Study	MB	Biofoundry_,_London	Linear_Dilution_Pattern_V2	0.195	0.192	0.189	0.184	0.179	0.175	0.171	0.169	0.168	0.165	0.161	0.157	0.154	0.149	0.145	0.142	0.139	0.138	0.135	0.133	0.132	0.129	0.129	0.128	0.129	0.129	0.128	0.127	0.127	0.126	0.126	0.125	0.124	0.124	0.123	0.122
C08	Sample	Dilution_55%	0.55	DMSO	Lycopene	Standard_Development	Run095	Standard_Measurement	Plate_01	Clariostar_Study	MB	Biofoundry_,_London	Linear_Dilution_Pattern_V2	0.17	0.167	0.163	0.158	0.154	0.151	0.147	0.145	0.143	0.14	0.136	0.132	0.128	0.124	0.121	0.118	0.116	0.113	0.112	0.11	0.108	0.106	0.106	0.106	0.106	0.106	0.106	0.106	0.106	0.106	0.105	0.105	0.105	0.104	0.104	0.104
C09	Sample	Dilution_35%	0.35	DMSO	Lycopene	Standard_Development	Run095	Standard_Measurement	Plate_01	Clariostar_Study	MB	Biofoundry_,_London	Linear_Dilution_Pattern_V2	0.148	0.145	0.141	0.137	0.133	0.129	0.125	0.122	0.119	0.117	0.113	0.109	0.105	0.101	0.098	0.095	0.092	0.09	0.088	0.086	0.086	0.084	0.084	0.084	0.084	0.084	0.084	0.084	0.084	0.084	0.084	0.084	0.084	0.084	0.084	0.084
C10	Sample	Dilution_15%	0.15	DMSO	Lycopene	Standard_Development	Run095	Standard_Measurement	Plate_01	Clariostar_Study	MB	Biofoundry_,_London	Linear_Dilution_Pattern_V2	0.134	0.131	0.126	0.121	0.117	0.114	0.109	0.106	0.104	0.1	0.096	0.092	0.088	0.084	0.082	0.079	0.075	0.074	0.072	0.07	0.07	0.069	0.068	0.068	0.068	0.068	0.068	0.068	0.068	0.068	0.068	0.068	0.068	0.069	0.068	0.068
C11	Blank	DMSO_Blank		DMSO		Standard_Development	Run095	Standard_Measurement	Plate_01	Clariostar_Study	MB	Biofoundry_,_London	Linear_Dilution_Pattern_V2	0.12	0.117	0.112	0.107	0.103	0.099	0.094	0.092	0.089	0.086	0.083	0.078	0.075	0.07	0.068	0.066	0.063	0.061	0.059	0.057	0.056	0.055	0.055	0.054	0.054	0.054	0.053	0.052	0.052	0.051	0.051	0.05	0.05	0.049	0.048	0.048
C12	Blank	DMSO_Blank		DMSO		Standard_Development	Run095	Standard_Measurement	Plate_01	Clariostar_Study	MB	Biofoundry_,_London	Linear_Dilution_Pattern_V2	0.118	0.114	0.11	0.105	0.101	0.097	0.093	0.091	0.087	0.084	0.08	0.076	0.073	0.069	0.066	0.064	0.061	0.06	0.058	0.056	0.055	0.053	0.053	0.053	0.053	0.053	0.052	0.051	0.051	0.051	0.05	0.049	0.049	0.049	0.047	0.046
D01	Sample	Dilution_95%	0.95	DMSO	Lycopene	Standard_Development	Run095	Standard_Measurement	Plate_01	Clariostar_Study	MB	Biofoundry_,_London	Linear_Dilution_Pattern_V2	0.228	0.226	0.222	0.218	0.214	0.21	0.206	0.204	0.201	0.198	0.194	0.19	0.186	0.18	0.177	0.174	0.171	0.169	0.166	0.163	0.161	0.16	0.159	0.158	0.158	0.157	0.155	0.155	0.155	0.154	0.152	0.151	0.15	0.149	0.147	0.146
D02	Sample	Dilution_75%	0.75	DMSO	Lycopene	Standard_Development	Run095	Standard_Measurement	Plate_01	Clariostar_Study	MB	Biofoundry_,_London	Linear_Dilution_Pattern_V2	0.196	0.193	0.189	0.185	0.181	0.178	0.173	0.171	0.169	0.166	0.161	0.157	0.153	0.149	0.145	0.142	0.138	0.136	0.135	0.133	0.131	0.129	0.128	0.128	0.128	0.129	0.127	0.127	0.127	0.126	0.126	0.125	0.124	0.123	0.122	0.122
D03	Sample	Dilution_55%	0.55	DMSO	Lycopene	Standard_Development	Run095	Standard_Measurement	Plate_01	Clariostar_Study	MB	Biofoundry_,_London	Linear_Dilution_Pattern_V2	0.171	0.169	0.164	0.16	0.156	0.152	0.147	0.145	0.143	0.14	0.136	0.133	0.129	0.124	0.121	0.119	0.115	0.112	0.111	0.109	0.108	0.106	0.106	0.106	0.106	0.107	0.106	0.106	0.106	0.106	0.106	0.105	0.105	0.105	0.104	0.104
D04	Sample	Dilution_35%	0.35	DMSO	Lycopene	Standard_Development	Run095	Standard_Measurement	Plate_01	Clariostar_Study	MB	Biofoundry_,_London	Linear_Dilution_Pattern_V2	0.149	0.146	0.141	0.136	0.132	0.128	0.124	0.122	0.119	0.117	0.113	0.109	0.105	0.101	0.098	0.096	0.093	0.091	0.09	0.087	0.086	0.084	0.084	0.085	0.085	0.085	0.085	0.085	0.086	0.086	0.085	0.085	0.086	0.085	0.085	0.085
D05	Sample	Dilution_15%	0.15	DMSO	Lycopene	Standard_Development	Run095	Standard_Measurement	Plate_01	Clariostar_Study	MB	Biofoundry_,_London	Linear_Dilution_Pattern_V2	0.126	0.122	0.118	0.114	0.109	0.106	0.101	0.099	0.097	0.093	0.09	0.087	0.083	0.078	0.076	0.073	0.07	0.068	0.067	0.065	0.064	0.063	0.062	0.063	0.063	0.064	0.064	0.063	0.064	0.064	0.064	0.063	0.064	0.064	0.064	0.064
D06	Sample	Dilution_95%	0.95	DMSO	Lycopene	Standard_Development	Run095	Standard_Measurement	Plate_01	Clariostar_Study	MB	Biofoundry_,_London	Linear_Dilution_Pattern_V2	0.215	0.212	0.209	0.206	0.201	0.198	0.193	0.191	0.189	0.187	0.183	0.179	0.175	0.17	0.168	0.165	0.161	0.159	0.157	0.154	0.152	0.149	0.149	0.148	0.148	0.148	0.147	0.146	0.146	0.144	0.143	0.142	0.141	0.14	0.139	0.138
D07	Sample	Dilution_75%	0.75	DMSO	Lycopene	Standard_Development	Run095	Standard_Measurement	Plate_01	Clariostar_Study	MB	Biofoundry_,_London	Linear_Dilution_Pattern_V2	0.195	0.192	0.188	0.183	0.179	0.175	0.171	0.169	0.168	0.165	0.162	0.158	0.154	0.148	0.146	0.143	0.14	0.138	0.136	0.134	0.132	0.13	0.129	0.129	0.129	0.129	0.129	0.128	0.128	0.128	0.127	0.126	0.125	0.124	0.123	0.122
D08	Sample	Dilution_55%	0.55	DMSO	Lycopene	Standard_Development	Run095	Standard_Measurement	Plate_01	Clariostar_Study	MB	Biofoundry_,_London	Linear_Dilution_Pattern_V2	0.171	0.168	0.164	0.159	0.154	0.151	0.146	0.144	0.143	0.141	0.137	0.134	0.13	0.125	0.122	0.119	0.117	0.115	0.113	0.111	0.11	0.108	0.107	0.108	0.108	0.107	0.107	0.107	0.108	0.107	0.107	0.106	0.106	0.106	0.104	0.104
D09	Sample	Dilution_35%	0.35	DMSO	Lycopene	Standard_Development	Run095	Standard_Measurement	Plate_01	Clariostar_Study	MB	Biofoundry_,_London	Linear_Dilution_Pattern_V2	0.15	0.147	0.143	0.139	0.134	0.13	0.126	0.125	0.122	0.119	0.115	0.111	0.108	0.103	0.1	0.098	0.095	0.093	0.091	0.089	0.088	0.086	0.086	0.086	0.087	0.087	0.086	0.087	0.087	0.087	0.087	0.086	0.086	0.087	0.086	0.086
D10	Sample	Dilution_15%	0.15	DMSO	Lycopene	Standard_Development	Run095	Standard_Measurement	Plate_01	Clariostar_Study	MB	Biofoundry_,_London	Linear_Dilution_Pattern_V2	0.124	0.12	0.116	0.112	0.108	0.104	0.099	0.097	0.095	0.093	0.088	0.084	0.081	0.076	0.074	0.071	0.069	0.067	0.066	0.064	0.063	0.061	0.061	0.061	0.061	0.062	0.061	0.061	0.061	0.061	0.061	0.061	0.061	0.061	0.06	0.06
D11	Blank	DMSO_Blank		DMSO		Standard_Development	Run095	Standard_Measurement	Plate_01	Clariostar_Study	MB	Biofoundry_,_London	Linear_Dilution_Pattern_V2	0.121	0.117	0.114	0.109	0.104	0.101	0.096	0.093	0.09	0.088	0.083	0.079	0.075	0.071	0.068	0.067	0.064	0.061	0.06	0.058	0.057	0.055	0.055	0.055	0.055	0.055	0.053	0.053	0.052	0.052	0.052	0.051	0.051	0.05	0.049	0.047
D12	Blank	DMSO_Blank		DMSO		Standard_Development	Run095	Standard_Measurement	Plate_01	Clariostar_Study	MB	Biofoundry_,_London	Linear_Dilution_Pattern_V2	0.118	0.113	0.109	0.106	0.101	0.097	0.092	0.091	0.089	0.084	0.081	0.077	0.073	0.069	0.066	0.064	0.062	0.06	0.059	0.057	0.055	0.054	0.054	0.053	0.053	0.053	0.052	0.051	0.052	0.051	0.05	0.05	0.049	0.049	0.048	0.047
E01	Sample	Dilution_90%	0.9	DMSO	Lycopene	Standard_Development	Run095	Standard_Measurement	Plate_01	Clariostar_Study	MB	Biofoundry_,_London	Linear_Dilution_Pattern_V2	0.216	0.213	0.21	0.206	0.202	0.199	0.194	0.192	0.19	0.187	0.182	0.178	0.174	0.17	0.166	0.164	0.161	0.158	0.157	0.153	0.152	0.15	0.149	0.149	0.149	0.149	0.147	0.146	0.146	0.145	0.144	0.142	0.142	0.141	0.139	0.138
E02	Sample	Dilution_70%	0.7	DMSO	Lycopene	Standard_Development	Run095	Standard_Measurement	Plate_01	Clariostar_Study	MB	Biofoundry_,_London	Linear_Dilution_Pattern_V2	0.19	0.188	0.184	0.18	0.176	0.172	0.168	0.166	0.163	0.159	0.156	0.152	0.148	0.142	0.14	0.137	0.134	0.132	0.131	0.128	0.127	0.124	0.124	0.124	0.124	0.124	0.123	0.123	0.123	0.123	0.122	0.121	0.12	0.12	0.119	0.119
E03	Sample	Dilution_50%	0.5	DMSO	Lycopene	Standard_Development	Run095	Standard_Measurement	Plate_01	Clariostar_Study	MB	Biofoundry_,_London	Linear_Dilution_Pattern_V2	0.168	0.164	0.16	0.155	0.151	0.148	0.144	0.142	0.139	0.136	0.132	0.129	0.124	0.12	0.117	0.114	0.111	0.11	0.108	0.106	0.104	0.103	0.102	0.102	0.103	0.103	0.102	0.102	0.103	0.103	0.102	0.102	0.101	0.101	0.1	0.1
E04	Sample	Dilution_30%	0.3	DMSO	Lycopene	Standard_Development	Run095	Standard_Measurement	Plate_01	Clariostar_Study	MB	Biofoundry_,_London	Linear_Dilution_Pattern_V2	0.145	0.141	0.138	0.134	0.129	0.126	0.121	0.119	0.116	0.113	0.11	0.106	0.102	0.098	0.096	0.093	0.089	0.087	0.086	0.084	0.083	0.081	0.082	0.082	0.082	0.083	0.082	0.082	0.083	0.082	0.082	0.082	0.082	0.083	0.082	0.082
E05	Sample	Dilution_10%	0.1	DMSO	Lycopene	Standard_Development	Run095	Standard_Measurement	Plate_01	Clariostar_Study	MB	Biofoundry_,_London	Linear_Dilution_Pattern_V2	0.123	0.119	0.115	0.11	0.106	0.102	0.098	0.096	0.093	0.089	0.086	0.083	0.079	0.075	0.072	0.07	0.067	0.065	0.064	0.062	0.061	0.06	0.059	0.059	0.06	0.06	0.059	0.059	0.059	0.059	0.059	0.059	0.058	0.059	0.059	0.058
E06	Sample	Dilution_90%	0.9	DMSO	Lycopene	Standard_Development	Run095	Standard_Measurement	Plate_01	Clariostar_Study	MB	Biofoundry_,_London	Linear_Dilution_Pattern_V2	0.21	0.207	0.204	0.199	0.196	0.192	0.188	0.186	0.183	0.181	0.177	0.174	0.17	0.166	0.163	0.16	0.156	0.154	0.151	0.149	0.147	0.145	0.144	0.144	0.143	0.143	0.142	0.142	0.141	0.14	0.139	0.138	0.138	0.137	0.135	0.134
E07	Sample	Dilution_70%	0.7	DMSO	Lycopene	Standard_Development	Run095	Standard_Measurement	Plate_01	Clariostar_Study	MB	Biofoundry_,_London	Linear_Dilution_Pattern_V2	0.188	0.184	0.181	0.176	0.171	0.167	0.163	0.162	0.16	0.157	0.154	0.151	0.147	0.143	0.139	0.137	0.134	0.132	0.13	0.127	0.126	0.124	0.123	0.123	0.124	0.124	0.123	0.123	0.123	0.122	0.121	0.12	0.12	0.12	0.119	0.118
E08	Sample	Dilution_50%	0.5	DMSO	Lycopene	Standard_Development	Run095	Standard_Measurement	Plate_01	Clariostar_Study	MB	Biofoundry_,_London	Linear_Dilution_Pattern_V2	0.165	0.162	0.157	0.153	0.149	0.146	0.141	0.139	0.138	0.135	0.132	0.129	0.124	0.12	0.118	0.115	0.112	0.11	0.109	0.106	0.105	0.103	0.102	0.102	0.103	0.103	0.103	0.103	0.103	0.103	0.102	0.102	0.102	0.102	0.101	0.1
E09	Sample	Dilution_30%	0.3	DMSO	Lycopene	Standard_Development	Run095	Standard_Measurement	Plate_01	Clariostar_Study	MB	Biofoundry_,_London	Linear_Dilution_Pattern_V2	0.142	0.137	0.134	0.129	0.124	0.12	0.116	0.115	0.112	0.109	0.106	0.102	0.098	0.094	0.092	0.089	0.086	0.085	0.083	0.081	0.08	0.078	0.078	0.079	0.08	0.08	0.079	0.08	0.08	0.08	0.08	0.079	0.079	0.08	0.08	0.08
E10	Sample	Dilution_10%	0.1	DMSO	Lycopene	Standard_Development	Run095	Standard_Measurement	Plate_01	Clariostar_Study	MB	Biofoundry_,_London	Linear_Dilution_Pattern_V2	0.123	0.118	0.115	0.11	0.106	0.102	0.098	0.096	0.093	0.089	0.086	0.082	0.078	0.074	0.071	0.069	0.066	0.064	0.063	0.061	0.06	0.059	0.058	0.058	0.059	0.059	0.058	0.058	0.058	0.058	0.058	0.057	0.057	0.057	0.057	0.056
E11	Blank	DMSO_Blank		DMSO		Standard_Development	Run095	Standard_Measurement	Plate_01	Clariostar_Study	MB	Biofoundry_,_London	Linear_Dilution_Pattern_V2	0.117	0.113	0.109	0.104	0.1	0.096	0.092	0.09	0.087	0.084	0.081	0.076	0.072	0.069	0.066	0.064	0.061	0.059	0.059	0.056	0.055	0.053	0.053	0.053	0.053	0.053	0.052	0.051	0.051	0.05	0.049	0.049	0.049	0.048	0.048	0.046
E12	Blank	DMSO_Blank		DMSO		Standard_Development	Run095	Standard_Measurement	Plate_01	Clariostar_Study	MB	Biofoundry_,_London	Linear_Dilution_Pattern_V2	0.122	0.118	0.114	0.109	0.104	0.1	0.095	0.093	0.092	0.088	0.084	0.08	0.076	0.073	0.069	0.067	0.065	0.062	0.061	0.06	0.058	0.056	0.056	0.056	0.057	0.057	0.055	0.054	0.054	0.054	0.053	0.052	0.052	0.051	0.05	0.049
F01	Sample	Dilution_90%	0.9	DMSO	Lycopene	Standard_Development	Run095	Standard_Measurement	Plate_01	Clariostar_Study	MB	Biofoundry_,_London	Linear_Dilution_Pattern_V2	0.214	0.211	0.208	0.204	0.2	0.196	0.192	0.19	0.188	0.185	0.181	0.177	0.172	0.168	0.164	0.161	0.159	0.157	0.154	0.152	0.15	0.148	0.147	0.146	0.146	0.146	0.145	0.145	0.144	0.144	0.142	0.141	0.141	0.14	0.138	0.137
F02	Sample	Dilution_70%	0.7	DMSO	Lycopene	Standard_Development	Run095	Standard_Measurement	Plate_01	Clariostar_Study	MB	Biofoundry_,_London	Linear_Dilution_Pattern_V2	0.191	0.187	0.184	0.18	0.175	0.172	0.167	0.165	0.163	0.161	0.157	0.152	0.148	0.143	0.14	0.137	0.134	0.132	0.131	0.129	0.126	0.124	0.125	0.124	0.125	0.125	0.124	0.125	0.124	0.123	0.122	0.122	0.121	0.121	0.12	0.119
F03	Sample	Dilution_50%	0.5	DMSO	Lycopene	Standard_Development	Run095	Standard_Measurement	Plate_01	Clariostar_Study	MB	Biofoundry_,_London	Linear_Dilution_Pattern_V2	0.166	0.163	0.159	0.154	0.15	0.148	0.143	0.141	0.138	0.136	0.131	0.128	0.123	0.119	0.116	0.114	0.111	0.109	0.107	0.105	0.104	0.102	0.102	0.102	0.102	0.102	0.101	0.102	0.103	0.102	0.102	0.101	0.101	0.101	0.1	0.101
F04	Sample	Dilution_30%	0.3	DMSO	Lycopene	Standard_Development	Run095	Standard_Measurement	Plate_01	Clariostar_Study	MB	Biofoundry_,_London	Linear_Dilution_Pattern_V2	0.143	0.14	0.135	0.13	0.125	0.122	0.117	0.115	0.114	0.111	0.107	0.104	0.1	0.095	0.092	0.09	0.087	0.086	0.085	0.082	0.081	0.08	0.079	0.08	0.081	0.081	0.08	0.081	0.081	0.081	0.081	0.081	0.081	0.081	0.08	0.08
F05	Sample	Dilution_10%	0.1	DMSO	Lycopene	Standard_Development	Run095	Standard_Measurement	Plate_01	Clariostar_Study	MB	Biofoundry_,_London	Linear_Dilution_Pattern_V2	0.123	0.119	0.114	0.11	0.105	0.102	0.098	0.095	0.093	0.089	0.086	0.082	0.079	0.074	0.072	0.07	0.066	0.064	0.063	0.061	0.061	0.059	0.059	0.059	0.06	0.06	0.059	0.059	0.059	0.059	0.059	0.058	0.059	0.059	0.059	0.059
F06	Sample	Dilution_90%	0.9	DMSO	Lycopene	Standard_Development	Run095	Standard_Measurement	Plate_01	Clariostar_Study	MB	Biofoundry_,_London	Linear_Dilution_Pattern_V2	0.213	0.21	0.207	0.203	0.199	0.196	0.192	0.189	0.187	0.184	0.181	0.177	0.173	0.169	0.166	0.163	0.159	0.157	0.156	0.152	0.15	0.148	0.147	0.147	0.146	0.146	0.145	0.145	0.144	0.143	0.142	0.14	0.139	0.139	0.138	0.137
F07	Sample	Dilution_70%	0.7	DMSO	Lycopene	Standard_Development	Run095	Standard_Measurement	Plate_01	Clariostar_Study	MB	Biofoundry_,_London	Linear_Dilution_Pattern_V2	0.188	0.184	0.181	0.176	0.172	0.168	0.164	0.162	0.16	0.158	0.154	0.151	0.147	0.143	0.14	0.137	0.134	0.132	0.13	0.128	0.126	0.124	0.124	0.124	0.124	0.124	0.124	0.123	0.123	0.123	0.122	0.121	0.121	0.12	0.119	0.119
F08	Sample	Dilution_50%	0.5	DMSO	Lycopene	Standard_Development	Run095	Standard_Measurement	Plate_01	Clariostar_Study	MB	Biofoundry_,_London	Linear_Dilution_Pattern_V2	0.164	0.161	0.157	0.152	0.148	0.144	0.139	0.138	0.136	0.135	0.131	0.128	0.123	0.119	0.116	0.115	0.112	0.11	0.107	0.105	0.104	0.103	0.102	0.102	0.103	0.103	0.102	0.102	0.102	0.102	0.102	0.101	0.101	0.101	0.1	0.1
F09	Sample	Dilution_30%	0.3	DMSO	Lycopene	Standard_Development	Run095	Standard_Measurement	Plate_01	Clariostar_Study	MB	Biofoundry_,_London	Linear_Dilution_Pattern_V2	0.143	0.139	0.136	0.132	0.128	0.124	0.12	0.118	0.115	0.112	0.109	0.105	0.101	0.097	0.095	0.092	0.089	0.087	0.086	0.084	0.083	0.082	0.082	0.081	0.082	0.082	0.082	0.082	0.082	0.082	0.082	0.082	0.082	0.082	0.082	0.082
F10	Sample	Dilution_10%	0.1	DMSO	Lycopene	Standard_Development	Run095	Standard_Measurement	Plate_01	Clariostar_Study	MB	Biofoundry_,_London	Linear_Dilution_Pattern_V2	0.121	0.117	0.111	0.105	0.101	0.097	0.091	0.09	0.089	0.086	0.082	0.079	0.075	0.071	0.067	0.066	0.062	0.06	0.059	0.057	0.056	0.053	0.054	0.054	0.055	0.054	0.053	0.052	0.052	0.052	0.051	0.05	0.05	0.049	0.048	0.047
F11	Blank	DMSO		DMSO		Standard_Development	Run095	Standard_Measurement	Plate_01	Clariostar_Study	MB	Biofoundry_,_London	Linear_Dilution_Pattern_V2	0.12	0.116	0.112	0.108	0.103	0.1	0.095	0.093	0.09	0.086	0.082	0.078	0.074	0.07	0.068	0.065	0.062	0.06	0.058	0.057	0.057	0.055	0.054	0.054	0.054	0.053	0.052	0.051	0.051	0.051	0.051	0.05	0.05	0.049	0.048	0.047
F12	Blank	DMSO		DMSO		Standard_Development	Run095	Standard_Measurement	Plate_01	Clariostar_Study	MB	Biofoundry_,_London	Linear_Dilution_Pattern_V2	0.121	0.117	0.113	0.109	0.103	0.1	0.095	0.093	0.09	0.086	0.083	0.078	0.075	0.07	0.068	0.065	0.063	0.061	0.06	0.058	0.056	0.055	0.055	0.055	0.054	0.054	0.053	0.052	0.052	0.051	0.05	0.05	0.05	0.05	0.049	0.048
G01	Sample	Dilution_85%	0.85	DMSO	Lycopene	Standard_Development	Run095	Standard_Measurement	Plate_01	Clariostar_Study	MB	Biofoundry_,_London	Linear_Dilution_Pattern_V2	0.206	0.203	0.2	0.196	0.191	0.188	0.184	0.182	0.18	0.177	0.173	0.169	0.165	0.16	0.156	0.154	0.151	0.149	0.147	0.144	0.142	0.14	0.139	0.139	0.139	0.139	0.139	0.138	0.138	0.137	0.136	0.134	0.134	0.133	0.132	0.13
G02	Sample	Dilution_65%	0.65	DMSO	Lycopene	Standard_Development	Run095	Standard_Measurement	Plate_01	Clariostar_Study	MB	Biofoundry_,_London	Linear_Dilution_Pattern_V2	0.182	0.179	0.175	0.172	0.166	0.163	0.16	0.157	0.155	0.152	0.148	0.144	0.14	0.136	0.133	0.13	0.128	0.126	0.125	0.122	0.121	0.118	0.118	0.118	0.118	0.118	0.118	0.118	0.118	0.118	0.117	0.116	0.116	0.116	0.115	0.115
G03	Sample	Dilution_45%	0.45	DMSO	Lycopene	Standard_Development	Run095	Standard_Measurement	Plate_01	Clariostar_Study	MB	Biofoundry_,_London	Linear_Dilution_Pattern_V2	0.161	0.157	0.154	0.15	0.146	0.142	0.139	0.136	0.133	0.13	0.126	0.122	0.118	0.115	0.111	0.108	0.105	0.103	0.102	0.1	0.099	0.097	0.098	0.098	0.098	0.098	0.097	0.098	0.098	0.098	0.097	0.097	0.096	0.097	0.096	0.096
G04	Sample	Dilution_25%	0.25	DMSO	Lycopene	Standard_Development	Run095	Standard_Measurement	Plate_01	Clariostar_Study	MB	Biofoundry_,_London	Linear_Dilution_Pattern_V2	0.134	0.131	0.127	0.123	0.118	0.115	0.11	0.108	0.106	0.103	0.099	0.096	0.093	0.088	0.086	0.084	0.08	0.078	0.077	0.076	0.074	0.073	0.073	0.073	0.074	0.075	0.074	0.074	0.075	0.075	0.075	0.074	0.075	0.075	0.075	0.075
G05	Sample	Dilution_05%	0.0499999999999999	DMSO	Lycopene	Standard_Development	Run095	Standard_Measurement	Plate_01	Clariostar_Study	MB	Biofoundry_,_London	Linear_Dilution_Pattern_V2	0.117	0.113	0.109	0.105	0.101	0.097	0.093	0.091	0.088	0.085	0.082	0.077	0.074	0.071	0.068	0.066	0.063	0.061	0.06	0.058	0.057	0.056	0.056	0.055	0.055	0.055	0.055	0.054	0.054	0.054	0.054	0.053	0.053	0.053	0.052	0.052
G06	Sample	Dilution_85%	0.85	DMSO	Lycopene	Standard_Development	Run095	Standard_Measurement	Plate_01	Clariostar_Study	MB	Biofoundry_,_London	Linear_Dilution_Pattern_V2	0.204	0.2	0.196	0.193	0.188	0.185	0.18	0.179	0.176	0.174	0.171	0.168	0.164	0.158	0.156	0.153	0.15	0.148	0.146	0.143	0.142	0.139	0.138	0.138	0.138	0.138	0.137	0.136	0.136	0.135	0.134	0.133	0.133	0.132	0.13	0.129
G07	Sample	Dilution_65%	0.65	DMSO	Lycopene	Standard_Development	Run095	Standard_Measurement	Plate_01	Clariostar_Study	MB	Biofoundry_,_London	Linear_Dilution_Pattern_V2	0.179	0.176	0.172	0.169	0.165	0.161	0.156	0.154	0.153	0.15	0.147	0.145	0.14	0.137	0.133	0.131	0.129	0.126	0.124	0.122	0.121	0.118	0.118	0.118	0.118	0.119	0.118	0.118	0.118	0.117	0.117	0.117	0.116	0.115	0.115	0.114
G08	Sample	Dilution_45%	0.45	DMSO	Lycopene	Standard_Development	Run095	Standard_Measurement	Plate_01	Clariostar_Study	MB	Biofoundry_,_London	Linear_Dilution_Pattern_V2	0.156	0.153	0.149	0.144	0.141	0.137	0.133	0.13	0.129	0.127	0.123	0.119	0.117	0.113	0.11	0.107	0.104	0.103	0.101	0.099	0.098	0.096	0.096	0.096	0.097	0.097	0.097	0.096	0.097	0.097	0.096	0.095	0.096	0.096	0.095	0.095
G09	Sample	Dilution_25%	0.25	DMSO	Lycopene	Standard_Development	Run095	Standard_Measurement	Plate_01	Clariostar_Study	MB	Biofoundry_,_London	Linear_Dilution_Pattern_V2	0.133	0.129	0.125	0.121	0.116	0.112	0.109	0.107	0.104	0.102	0.099	0.095	0.091	0.087	0.086	0.084	0.08	0.078	0.076	0.074	0.074	0.073	0.073	0.073	0.074	0.074	0.074	0.073	0.074	0.074	0.074	0.074	0.075	0.075	0.074	0.075
G10	Sample	Dilution_05%	0.0499999999999999	DMSO	Lycopene	Standard_Development	Run095	Standard_Measurement	Plate_01	Clariostar_Study	MB	Biofoundry_,_London	Linear_Dilution_Pattern_V2	0.119	0.114	0.11	0.107	0.102	0.098	0.094	0.091	0.088	0.085	0.08	0.076	0.074	0.07	0.068	0.065	0.062	0.061	0.06	0.058	0.056	0.055	0.055	0.054	0.054	0.054	0.053	0.052	0.053	0.052	0.051	0.051	0.05	0.049	0.049	0.048
G11	Blank	DMSO_Blank		DMSO		Standard_Development	Run095	Standard_Measurement	Plate_01	Clariostar_Study	MB	Biofoundry_,_London	Linear_Dilution_Pattern_V2	0.116	0.112	0.108	0.104	0.098	0.095	0.09	0.088	0.086	0.083	0.08	0.076	0.072	0.068	0.066	0.064	0.061	0.059	0.057	0.055	0.054	0.053	0.053	0.053	0.053	0.053	0.051	0.051	0.051	0.05	0.05	0.05	0.049	0.049	0.048	0.047
G12	Blank	DMSO_Blank		DMSO		Standard_Development	Run095	Standard_Measurement	Plate_01	Clariostar_Study	MB	Biofoundry_,_London	Linear_Dilution_Pattern_V2	0.117	0.114	0.11	0.106	0.102	0.099	0.095	0.091	0.088	0.084	0.08	0.075	0.073	0.07	0.067	0.065	0.062	0.06	0.059	0.058	0.057	0.055	0.054	0.054	0.054	0.053	0.052	0.052	0.051	0.051	0.05	0.05	0.05	0.049	0.048	0.047
H01	Sample	Dilution_85%	0.85	DMSO	Lycopene	Standard_Development	Run095	Standard_Measurement	Plate_01	Clariostar_Study	MB	Biofoundry_,_London	Linear_Dilution_Pattern_V2	0.211	0.209	0.205	0.202	0.197	0.193	0.189	0.187	0.184	0.181	0.176	0.172	0.166	0.161	0.158	0.155	0.151	0.149	0.148	0.144	0.143	0.141	0.14	0.14	0.14	0.139	0.139	0.138	0.138	0.137	0.136	0.134	0.134	0.133	0.132	0.131
H02	Sample	Dilution_65%	0.65	DMSO	Lycopene	Standard_Development	Run095	Standard_Measurement	Plate_01	Clariostar_Study	MB	Biofoundry_,_London	Linear_Dilution_Pattern_V2	0.181	0.179	0.175	0.171	0.166	0.162	0.158	0.156	0.153	0.151	0.147	0.143	0.139	0.135	0.132	0.129	0.126	0.124	0.123	0.12	0.119	0.117	0.117	0.117	0.117	0.117	0.116	0.117	0.117	0.116	0.116	0.115	0.114	0.114	0.114	0.114
H03	Sample	Dilution_45%	0.45	DMSO	Lycopene	Standard_Development	Run095	Standard_Measurement	Plate_01	Clariostar_Study	MB	Biofoundry_,_London	Linear_Dilution_Pattern_V2	0.162	0.158	0.155	0.149	0.144	0.141	0.136	0.134	0.133	0.13	0.126	0.122	0.118	0.114	0.111	0.109	0.106	0.104	0.102	0.1	0.099	0.097	0.097	0.097	0.098	0.098	0.097	0.097	0.098	0.098	0.097	0.096	0.096	0.096	0.096	0.095
H04	Sample	Dilution_25%	0.25	DMSO	Lycopene	Standard_Development	Run095	Standard_Measurement	Plate_01	Clariostar_Study	MB	Biofoundry_,_London	Linear_Dilution_Pattern_V2	0.137	0.134	0.13	0.125	0.12	0.117	0.111	0.109	0.108	0.104	0.1	0.096	0.092	0.088	0.085	0.083	0.08	0.078	0.077	0.075	0.074	0.072	0.072	0.073	0.073	0.073	0.073	0.074	0.074	0.074	0.074	0.074	0.074	0.075	0.074	0.074
H05	Sample	Dilution_05%	0.0499999999999999	DMSO	Lycopene	Standard_Development	Run095	Standard_Measurement	Plate_01	Clariostar_Study	MB	Biofoundry_,_London	Linear_Dilution_Pattern_V2	0.125	0.122	0.118	0.114	0.109	0.106	0.102	0.098	0.095	0.091	0.086	0.082	0.079	0.075	0.073	0.07	0.066	0.064	0.063	0.061	0.061	0.059	0.059	0.058	0.059	0.058	0.057	0.057	0.057	0.057	0.056	0.056	0.056	0.056	0.055	0.054
H06	Sample	Dilution_85%	0.85	DMSO	Lycopene	Standard_Development	Run095	Standard_Measurement	Plate_01	Clariostar_Study	MB	Biofoundry_,_London	Linear_Dilution_Pattern_V2	0.206	0.202	0.199	0.195	0.191	0.187	0.183	0.181	0.18	0.176	0.172	0.169	0.166	0.161	0.158	0.155	0.152	0.15	0.148	0.145	0.144	0.141	0.141	0.141	0.14	0.14	0.138	0.139	0.138	0.137	0.137	0.135	0.134	0.134	0.132	0.132
H07	Sample	Dilution_65%	0.65	DMSO	Lycopene	Standard_Development	Run095	Standard_Measurement	Plate_01	Clariostar_Study	MB	Biofoundry_,_London	Linear_Dilution_Pattern_V2	0.178	0.176	0.173	0.169	0.165	0.162	0.159	0.155	0.153	0.15	0.146	0.143	0.14	0.137	0.133	0.131	0.127	0.125	0.124	0.121	0.12	0.119	0.118	0.118	0.117	0.117	0.117	0.118	0.118	0.117	0.117	0.116	0.115	0.115	0.114	0.114
H08	Sample	Dilution_45%	0.45	DMSO	Lycopene	Standard_Development	Run095	Standard_Measurement	Plate_01	Clariostar_Study	MB	Biofoundry_,_London	Linear_Dilution_Pattern_V2	0.161	0.157	0.153	0.149	0.144	0.141	0.136	0.133	0.132	0.13	0.125	0.121	0.118	0.114	0.111	0.108	0.105	0.103	0.101	0.099	0.098	0.096	0.096	0.096	0.097	0.097	0.096	0.096	0.096	0.096	0.096	0.095	0.095	0.095	0.094	0.094
H09	Sample	Dilution_25%	0.25	DMSO	Lycopene	Standard_Development	Run095	Standard_Measurement	Plate_01	Clariostar_Study	MB	Biofoundry_,_London	Linear_Dilution_Pattern_V2	0.14	0.137	0.133	0.128	0.124	0.12	0.115	0.113	0.111	0.108	0.104	0.1	0.096	0.092	0.089	0.086	0.083	0.082	0.08	0.078	0.077	0.075	0.076	0.076	0.077	0.077	0.077	0.077	0.077	0.078	0.077	0.077	0.078	0.077	0.077	0.077
H10	Sample	Dilution_05%	0.0499999999999999	DMSO	Lycopene	Standard_Development	Run095	Standard_Measurement	Plate_01	Clariostar_Study	MB	Biofoundry_,_London	Linear_Dilution_Pattern_V2	0.121	0.117	0.113	0.109	0.105	0.101	0.097	0.094	0.092	0.089	0.085	0.081	0.077	0.073	0.071	0.068	0.065	0.063	0.062	0.06	0.059	0.058	0.058	0.058	0.057	0.057	0.057	0.057	0.056	0.056	0.056	0.055	0.055	0.055	0.054	0.054
H11	Blank	DMSO_Blank		DMSO		Standard_Development	Run095	Standard_Measurement	Plate_01	Clariostar_Study	MB	Biofoundry_,_London	Linear_Dilution_Pattern_V2	0.124	0.12	0.116	0.111	0.106	0.103	0.098	0.096	0.093	0.09	0.086	0.082	0.079	0.074	0.071	0.069	0.067	0.065	0.063	0.061	0.06	0.058	0.058	0.058	0.057	0.057	0.056	0.056	0.055	0.055	0.054	0.053	0.053	0.053	0.052	0.05
H12	Blank	DMSO_Blank		DMSO		Standard_Development	Run095	Standard_Measurement	Plate_01	Clariostar_Study	MB	Biofoundry_,_London	Linear_Dilution_Pattern_V2	0.119	0.116	0.11	0.107	0.102	0.099	0.094	0.091	0.088	0.084	0.08	0.076	0.073	0.069	0.066	0.064	0.061	0.059	0.058	0.056	0.055	0.053	0.053	0.053	0.053	0.053	0.051	0.051	0.051	0.051	0.05	0.049	0.049	0.049	0.047	0.047
A01	Sample	Dilution_100%	1.0	DMSO	Lycopene	Standard_Development	Run095	Standard_Measurement	Plate_01	Clariostar_Study	MB	Biofoundry_,_London	Linear_Dilution_Pattern_V2	0.226	0.223	0.219	0.215	0.212	0.208	0.204	0.201	0.198	0.194	0.19	0.186	0.181	0.177	0.173	0.169	0.166	0.164	0.162	0.16	0.158	0.156	0.155	0.153	0.153	0.152	0.152	0.151	0.15	0.149	0.148	0.147	0.146	0.145	0.144	0.143
A02	Sample	Dilution_80%	0.8	DMSO	Lycopene	Standard_Development	Run095	Standard_Measurement	Plate_01	Clariostar_Study	MB	Biofoundry_,_London	Linear_Dilution_Pattern_V2	0.203	0.2	0.197	0.192	0.189	0.185	0.181	0.178	0.175	0.171	0.167	0.162	0.157	0.153	0.149	0.146	0.143	0.141	0.138	0.137	0.136	0.134	0.133	0.132	0.131	0.131	0.131	0.13	0.13	0.13	0.129	0.128	0.128	0.126	0.126	0.126
A03	Sample	Dilution_60%	0.6	DMSO	Lycopene	Standard_Development	Run095	Standard_Measurement	Plate_01	Clariostar_Study	MB	Biofoundry_,_London	Linear_Dilution_Pattern_V2	0.175	0.172	0.169	0.164	0.161	0.158	0.153	0.15	0.148	0.144	0.14	0.137	0.132	0.127	0.124	0.122	0.119	0.116	0.114	0.113	0.112	0.11	0.11	0.11	0.11	0.11	0.109	0.109	0.11	0.11	0.109	0.109	0.109	0.108	0.109	0.108
A04	Sample	Dilution_40%	0.4	DMSO	Lycopene	Standard_Development	Run095	Standard_Measurement	Plate_01	Clariostar_Study	MB	Biofoundry_,_London	Linear_Dilution_Pattern_V2	0.157	0.153	0.149	0.146	0.143	0.139	0.134	0.131	0.128	0.124	0.12	0.117	0.112	0.109	0.105	0.102	0.099	0.097	0.096	0.095	0.093	0.092	0.092	0.091	0.092	0.091	0.092	0.091	0.091	0.091	0.092	0.091	0.092	0.091	0.091	0.092
A05	Sample	Dilution_20%	0.2	DMSO	Lycopene	Standard_Development	Run095	Standard_Measurement	Plate_01	Clariostar_Study	MB	Biofoundry_,_London	Linear_Dilution_Pattern_V2	0.131	0.128	0.123	0.118	0.114	0.111	0.107	0.104	0.1	0.097	0.093	0.089	0.086	0.081	0.078	0.075	0.072	0.07	0.068	0.068	0.067	0.066	0.066	0.066	0.066	0.066	0.066	0.066	0.067	0.067	0.067	0.067	0.068	0.068	0.069	0.069
A06	Sample	Dilution_100%	1.0	DMSO	Lycopene	Standard_Development	Run095	Standard_Measurement	Plate_01	Clariostar_Study	MB	Biofoundry_,_London	Linear_Dilution_Pattern_V2	0.223	0.22	0.217	0.213	0.209	0.206	0.202	0.199	0.196	0.193	0.189	0.185	0.18	0.175	0.172	0.168	0.165	0.163	0.16	0.158	0.157	0.155	0.153	0.153	0.152	0.151	0.15	0.149	0.148	0.148	0.146	0.145	0.144	0.143	0.142	0.142
A07	Sample	Dilution_80%	0.8	DMSO	Lycopene	Standard_Development	Run095	Standard_Measurement	Plate_01	Clariostar_Study	MB	Biofoundry_,_London	Linear_Dilution_Pattern_V2	0.198	0.194	0.189	0.186	0.182	0.178	0.175	0.172	0.169	0.166	0.162	0.159	0.155	0.151	0.147	0.144	0.141	0.139	0.137	0.136	0.134	0.133	0.131	0.131	0.13	0.129	0.129	0.129	0.129	0.128	0.127	0.127	0.126	0.125	0.124	0.124
A08	Sample	Dilution_60%	0.6	DMSO	Lycopene	Standard_Development	Run095	Standard_Measurement	Plate_01	Clariostar_Study	MB	Biofoundry_,_London	Linear_Dilution_Pattern_V2	0.176	0.172	0.168	0.164	0.161	0.157	0.153	0.15	0.147	0.143	0.14	0.136	0.132	0.128	0.124	0.121	0.119	0.116	0.114	0.113	0.111	0.11	0.11	0.108	0.108	0.108	0.109	0.109	0.108	0.108	0.108	0.108	0.108	0.107	0.107	0.107
A09	Sample	Dilution_40%	0.4	DMSO	Lycopene	Standard_Development	Run095	Standard_Measurement	Plate_01	Clariostar_Study	MB	Biofoundry_,_London	Linear_Dilution_Pattern_V2	0.153	0.15	0.146	0.142	0.138	0.135	0.13	0.128	0.124	0.121	0.117	0.113	0.109	0.105	0.102	0.099	0.096	0.094	0.092	0.091	0.09	0.088	0.089	0.088	0.088	0.088	0.088	0.088	0.088	0.088	0.088	0.088	0.088	0.088	0.088	0.088
A10	Sample	Dilution_20%	0.2	DMSO	Lycopene	Standard_Development	Run095	Standard_Measurement	Plate_01	Clariostar_Study	MB	Biofoundry_,_London	Linear_Dilution_Pattern_V2	0.128	0.124	0.12	0.116	0.113	0.109	0.104	0.101	0.098	0.095	0.092	0.088	0.084	0.08	0.077	0.074	0.071	0.07	0.068	0.067	0.066	0.065	0.065	0.065	0.065	0.065	0.065	0.066	0.066	0.067	0.067	0.067	0.067	0.067	0.068	0.069
A11	Blank	DMSO_Blank		DMSO		Standard_Development	Run095	Standard_Measurement	Plate_01	Clariostar_Study	MB	Biofoundry_,_London	Linear_Dilution_Pattern_V2	0.116	0.112	0.108	0.103	0.1	0.097	0.092	0.09	0.086	0.082	0.078	0.075	0.071	0.068	0.065	0.062	0.06	0.058	0.057	0.056	0.054	0.053	0.054	0.052	0.052	0.052	0.051	0.051	0.05	0.05	0.049	0.049	0.049	0.048	0.048	0.047
A12	Blank	DMSO_Blank		DMSO		Standard_Development	Run095	Standard_Measurement	Plate_01	Clariostar_Study	MB	Biofoundry_,_London	Linear_Dilution_Pattern_V2	0.116	0.112	0.107	0.103	0.1	0.096	0.091	0.089	0.086	0.082	0.077	0.074	0.07	0.067	0.064	0.061	0.059	0.057	0.055	0.054	0.053	0.052	0.052	0.051	0.05	0.05	0.049	0.049	0.049	0.048	0.048	0.048	0.048	0.047	0.046	0.046
B01	Sample	Dilution_100%	1.0	DMSO	Lycopene	Standard_Development	Run095	Standard_Measurement	Plate_01	Clariostar_Study	MB	Biofoundry_,_London	Linear_Dilution_Pattern_V2	0.219	0.216	0.213	0.209	0.205	0.203	0.199	0.196	0.194	0.19	0.187	0.182	0.177	0.174	0.17	0.168	0.164	0.163	0.16	0.158	0.156	0.154	0.153	0.153	0.151	0.151	0.15	0.149	0.148	0.148	0.147	0.146	0.145	0.144	0.142	0.141
B02	Sample	Dilution_80%	0.8	DMSO	Lycopene	Standard_Development	Run095	Standard_Measurement	Plate_01	Clariostar_Study	MB	Biofoundry_,_London	Linear_Dilution_Pattern_V2	0.197	0.194	0.19	0.187	0.183	0.179	0.175	0.173	0.171	0.168	0.164	0.16	0.157	0.152	0.148	0.146	0.143	0.141	0.139	0.138	0.136	0.134	0.134	0.133	0.133	0.132	0.132	0.131	0.131	0.13	0.13	0.129	0.129	0.128	0.127	0.126
B03	Sample	Dilution_60%	0.6	DMSO	Lycopene	Standard_Development	Run095	Standard_Measurement	Plate_01	Clariostar_Study	MB	Biofoundry_,_London	Linear_Dilution_Pattern_V2	0.174	0.172	0.167	0.163	0.159	0.156	0.151	0.15	0.147	0.144	0.141	0.137	0.132	0.128	0.124	0.121	0.119	0.117	0.115	0.114	0.112	0.11	0.111	0.111	0.11	0.111	0.111	0.11	0.11	0.11	0.109	0.11	0.11	0.109	0.109	0.108
B04	Sample	Dilution_40%	0.4	DMSO	Lycopene	Standard_Development	Run095	Standard_Measurement	Plate_01	Clariostar_Study	MB	Biofoundry_,_London	Linear_Dilution_Pattern_V2	0.151	0.147	0.143	0.138	0.136	0.133	0.127	0.126	0.123	0.119	0.115	0.111	0.108	0.105	0.101	0.099	0.096	0.094	0.092	0.091	0.089	0.089	0.088	0.088	0.088	0.089	0.089	0.088	0.089	0.089	0.089	0.089	0.089	0.088	0.088	0.089
B05	Sample	Dilution_20%	0.2	DMSO	Lycopene	Standard_Development	Run095	Standard_Measurement	Plate_01	Clariostar_Study	MB	Biofoundry_,_London	Linear_Dilution_Pattern_V2	0.124	0.12	0.117	0.113	0.109	0.105	0.101	0.099	0.097	0.093	0.089	0.086	0.082	0.079	0.075	0.073	0.07	0.069	0.067	0.066	0.066	0.064	0.065	0.064	0.064	0.065	0.065	0.065	0.065	0.066	0.066	0.066	0.067	0.067	0.068	0.068
B06	Sample	Dilution_100%	1.0	DMSO	Lycopene	Standard_Development	Run095	Standard_Measurement	Plate_01	Clariostar_Study	MB	Biofoundry_,_London	Linear_Dilution_Pattern_V2	0.234	0.232	0.228	0.224	0.22	0.217	0.212	0.211	0.209	0.206	0.202	0.198	0.195	0.19	0.187	0.184	0.18	0.178	0.176	0.174	0.172	0.17	0.169	0.167	0.166	0.166	0.165	0.164	0.164	0.163	0.161	0.16	0.16	0.158	0.157	0.156
B07	Sample	Dilution_80%	0.8	DMSO	Lycopene	Standard_Development	Run095	Standard_Measurement	Plate_01	Clariostar_Study	MB	Biofoundry_,_London	Linear_Dilution_Pattern_V2	0.196	0.193	0.189	0.184	0.181	0.178	0.174	0.172	0.169	0.166	0.162	0.159	0.156	0.151	0.148	0.146	0.142	0.14	0.138	0.137	0.134	0.132	0.132	0.131	0.131	0.131	0.13	0.13	0.13	0.13	0.128	0.127	0.127	0.126	0.125	0.125
B08	Sample	Dilution_60%	0.6	DMSO	Lycopene	Standard_Development	Run095	Standard_Measurement	Plate_01	Clariostar_Study	MB	Biofoundry_,_London	Linear_Dilution_Pattern_V2	0.169	0.167	0.163	0.158	0.155	0.152	0.148	0.145	0.143	0.14	0.136	0.133	0.13	0.125	0.122	0.12	0.117	0.115	0.113	0.112	0.111	0.11	0.109	0.108	0.108	0.108	0.108	0.108	0.108	0.108	0.108	0.108	0.108	0.107	0.107	0.107
B09	Sample	Dilution_40%	0.4	DMSO	Lycopene	Standard_Development	Run095	Standard_Measurement	Plate_01	Clariostar_Study	MB	Biofoundry_,_London	Linear_Dilution_Pattern_V2	0.15	0.146	0.142	0.138	0.135	0.132	0.128	0.125	0.122	0.119	0.116	0.112	0.108	0.104	0.101	0.099	0.096	0.094	0.092	0.092	0.09	0.089	0.089	0.088	0.088	0.088	0.088	0.088	0.088	0.089	0.088	0.088	0.089	0.088	0.088	0.089
B10	Sample	Dilution_20%	0.2	DMSO	Lycopene	Standard_Development	Run095	Standard_Measurement	Plate_01	Clariostar_Study	MB	Biofoundry_,_London	Linear_Dilution_Pattern_V2	0.122	0.118	0.114	0.111	0.107	0.104	0.1	0.097	0.094	0.091	0.087	0.083	0.08	0.076	0.072	0.07	0.068	0.066	0.064	0.064	0.063	0.062	0.062	0.061	0.061	0.062	0.062	0.062	0.062	0.062	0.062	0.063	0.063	0.063	0.064	0.065
B11	Blank	DMSO_Blank		DMSO		Standard_Development	Run095	Standard_Measurement	Plate_01	Clariostar_Study	MB	Biofoundry_,_London	Linear_Dilution_Pattern_V2	0.114	0.111	0.106	0.102	0.099	0.096	0.091	0.088	0.085	0.081	0.078	0.074	0.07	0.067	0.065	0.062	0.059	0.057	0.056	0.055	0.054	0.053	0.053	0.052	0.051	0.051	0.051	0.05	0.049	0.049	0.049	0.048	0.048	0.047	0.047	0.047
B12	Blank	DMSO_Blank		DMSO		Standard_Development	Run095	Standard_Measurement	Plate_01	Clariostar_Study	MB	Biofoundry_,_London	Linear_Dilution_Pattern_V2	0.112	0.108	0.105	0.101	0.098	0.094	0.09	0.087	0.084	0.08	0.076	0.072	0.069	0.066	0.064	0.06	0.058	0.056	0.055	0.054	0.054	0.053	0.052	0.051	0.05	0.05	0.05	0.05	0.049	0.048	0.048	0.048	0.048	0.047	0.047	0.047
C01	Sample	Dilution_95%	0.95	DMSO	Lycopene	Standard_Development	Run095	Standard_Measurement	Plate_01	Clariostar_Study	MB	Biofoundry_,_London	Linear_Dilution_Pattern_V2	0.216	0.213	0.209	0.205	0.202	0.199	0.193	0.191	0.19	0.186	0.182	0.178	0.173	0.17	0.166	0.164	0.161	0.158	0.156	0.154	0.152	0.15	0.149	0.148	0.148	0.147	0.147	0.146	0.145	0.144	0.143	0.142	0.142	0.14	0.139	0.138
C02	Sample	Dilution_75%	0.75	DMSO	Lycopene	Standard_Development	Run095	Standard_Measurement	Plate_01	Clariostar_Study	MB	Biofoundry_,_London	Linear_Dilution_Pattern_V2	0.192	0.19	0.187	0.183	0.18	0.176	0.172	0.169	0.166	0.162	0.157	0.154	0.149	0.145	0.143	0.139	0.136	0.134	0.132	0.131	0.129	0.127	0.127	0.126	0.125	0.125	0.125	0.125	0.124	0.124	0.123	0.123	0.122	0.122	0.122	0.122
C03	Sample	Dilution_55%	0.55	DMSO	Lycopene	Standard_Development	Run095	Standard_Measurement	Plate_01	Clariostar_Study	MB	Biofoundry_,_London	Linear_Dilution_Pattern_V2	0.172	0.168	0.164	0.16	0.158	0.154	0.149	0.146	0.143	0.14	0.137	0.132	0.128	0.124	0.121	0.118	0.116	0.113	0.111	0.11	0.109	0.107	0.107	0.107	0.107	0.107	0.107	0.106	0.106	0.106	0.106	0.106	0.106	0.106	0.105	0.106
C04	Sample	Dilution_35%	0.35	DMSO	Lycopene	Standard_Development	Run095	Standard_Measurement	Plate_01	Clariostar_Study	MB	Biofoundry_,_London	Linear_Dilution_Pattern_V2	0.145	0.142	0.138	0.133	0.13	0.127	0.123	0.12	0.117	0.114	0.109	0.105	0.102	0.098	0.095	0.092	0.088	0.087	0.085	0.084	0.083	0.082	0.081	0.082	0.082	0.082	0.082	0.082	0.083	0.083	0.083	0.083	0.083	0.083	0.084	0.084
C05	Sample	Dilution_15%	0.15	DMSO	Lycopene	Standard_Development	Run095	Standard_Measurement	Plate_01	Clariostar_Study	MB	Biofoundry_,_London	Linear_Dilution_Pattern_V2	0.123	0.119	0.115	0.11	0.107	0.104	0.099	0.097	0.093	0.089	0.085	0.082	0.079	0.076	0.073	0.069	0.066	0.064	0.063	0.062	0.061	0.061	0.06	0.06	0.06	0.06	0.06	0.06	0.06	0.061	0.06	0.061	0.062	0.061	0.062	0.062
C06	Sample	Dilution_95%	0.95	DMSO	Lycopene	Standard_Development	Run095	Standard_Measurement	Plate_01	Clariostar_Study	MB	Biofoundry_,_London	Linear_Dilution_Pattern_V2	0.214	0.212	0.207	0.203	0.199	0.196	0.191	0.189	0.188	0.185	0.182	0.178	0.173	0.169	0.165	0.163	0.159	0.158	0.154	0.153	0.15	0.148	0.147	0.147	0.146	0.145	0.145	0.144	0.143	0.143	0.141	0.141	0.14	0.138	0.137	0.136
C07	Sample	Dilution_75%	0.75	DMSO	Lycopene	Standard_Development	Run095	Standard_Measurement	Plate_01	Clariostar_Study	MB	Biofoundry_,_London	Linear_Dilution_Pattern_V2	0.19	0.187	0.183	0.179	0.175	0.172	0.168	0.166	0.164	0.16	0.157	0.152	0.148	0.144	0.141	0.138	0.135	0.133	0.131	0.13	0.128	0.126	0.126	0.125	0.125	0.125	0.125	0.124	0.124	0.124	0.122	0.122	0.121	0.121	0.121	0.121
C08	Sample	Dilution_55%	0.55	DMSO	Lycopene	Standard_Development	Run095	Standard_Measurement	Plate_01	Clariostar_Study	MB	Biofoundry_,_London	Linear_Dilution_Pattern_V2	0.17	0.166	0.162	0.158	0.154	0.151	0.147	0.144	0.141	0.138	0.135	0.131	0.126	0.123	0.121	0.118	0.114	0.112	0.11	0.11	0.108	0.106	0.106	0.106	0.105	0.105	0.105	0.105	0.106	0.105	0.105	0.105	0.105	0.104	0.104	0.104
C09	Sample	Dilution_35%	0.35	DMSO	Lycopene	Standard_Development	Run095	Standard_Measurement	Plate_01	Clariostar_Study	MB	Biofoundry_,_London	Linear_Dilution_Pattern_V2	0.145	0.141	0.137	0.133	0.13	0.127	0.122	0.12	0.116	0.113	0.109	0.105	0.101	0.098	0.095	0.091	0.088	0.086	0.085	0.084	0.083	0.082	0.082	0.082	0.082	0.082	0.082	0.082	0.082	0.082	0.083	0.083	0.083	0.082	0.083	0.084
C10	Sample	Dilution_15%	0.15	DMSO	Lycopene	Standard_Development	Run095	Standard_Measurement	Plate_01	Clariostar_Study	MB	Biofoundry_,_London	Linear_Dilution_Pattern_V2	0.132	0.127	0.123	0.118	0.114	0.111	0.106	0.104	0.101	0.097	0.093	0.089	0.086	0.082	0.078	0.076	0.074	0.071	0.069	0.068	0.067	0.066	0.066	0.066	0.065	0.066	0.066	0.065	0.066	0.066	0.066	0.066	0.067	0.066	0.066	0.067
C11	Blank	DMSO_Blank		DMSO		Standard_Development	Run095	Standard_Measurement	Plate_01	Clariostar_Study	MB	Biofoundry_,_London	Linear_Dilution_Pattern_V2	0.117	0.113	0.108	0.103	0.1	0.097	0.093	0.089	0.086	0.082	0.078	0.075	0.071	0.068	0.065	0.062	0.059	0.058	0.056	0.055	0.054	0.053	0.052	0.052	0.051	0.051	0.05	0.05	0.049	0.049	0.048	0.048	0.048	0.047	0.047	0.046
C12	Blank	DMSO_Blank		DMSO		Standard_Development	Run095	Standard_Measurement	Plate_01	Clariostar_Study	MB	Biofoundry_,_London	Linear_Dilution_Pattern_V2	0.115	0.111	0.106	0.102	0.098	0.095	0.091	0.088	0.084	0.081	0.077	0.073	0.07	0.066	0.063	0.06	0.058	0.057	0.055	0.054	0.052	0.052	0.052	0.051	0.05	0.05	0.049	0.048	0.048	0.048	0.048	0.047	0.048	0.047	0.046	0.046
D01	Sample	Dilution_95%	0.95	DMSO	Lycopene	Standard_Development	Run095	Standard_Measurement	Plate_01	Clariostar_Study	MB	Biofoundry_,_London	Linear_Dilution_Pattern_V2	0.219	0.215	0.212	0.208	0.205	0.202	0.197	0.195	0.192	0.188	0.185	0.181	0.176	0.173	0.169	0.166	0.162	0.16	0.158	0.156	0.154	0.153	0.151	0.151	0.15	0.15	0.149	0.147	0.147	0.146	0.145	0.144	0.144	0.142	0.141	0.141
D02	Sample	Dilution_75%	0.75	DMSO	Lycopene	Standard_Development	Run095	Standard_Measurement	Plate_01	Clariostar_Study	MB	Biofoundry_,_London	Linear_Dilution_Pattern_V2	0.192	0.188	0.185	0.181	0.178	0.175	0.171	0.169	0.165	0.161	0.158	0.153	0.148	0.145	0.142	0.138	0.135	0.133	0.131	0.13	0.128	0.127	0.126	0.126	0.125	0.125	0.125	0.124	0.124	0.124	0.123	0.123	0.122	0.121	0.121	0.121
D03	Sample	Dilution_55%	0.55	DMSO	Lycopene	Standard_Development	Run095	Standard_Measurement	Plate_01	Clariostar_Study	MB	Biofoundry_,_London	Linear_Dilution_Pattern_V2	0.169	0.165	0.161	0.157	0.154	0.15	0.147	0.144	0.141	0.137	0.133	0.129	0.125	0.122	0.118	0.115	0.112	0.111	0.108	0.108	0.106	0.105	0.105	0.103	0.103	0.103	0.104	0.103	0.104	0.104	0.103	0.103	0.103	0.104	0.103	0.104
D04	Sample	Dilution_35%	0.35	DMSO	Lycopene	Standard_Development	Run095	Standard_Measurement	Plate_01	Clariostar_Study	MB	Biofoundry_,_London	Linear_Dilution_Pattern_V2	0.145	0.141	0.137	0.132	0.129	0.126	0.121	0.119	0.117	0.114	0.109	0.106	0.102	0.098	0.095	0.092	0.089	0.088	0.086	0.085	0.084	0.082	0.083	0.082	0.083	0.083	0.083	0.083	0.083	0.083	0.084	0.084	0.084	0.084	0.084	0.084
D05	Sample	Dilution_15%	0.15	DMSO	Lycopene	Standard_Development	Run095	Standard_Measurement	Plate_01	Clariostar_Study	MB	Biofoundry_,_London	Linear_Dilution_Pattern_V2	0.123	0.119	0.114	0.11	0.106	0.103	0.099	0.096	0.093	0.09	0.086	0.083	0.08	0.076	0.073	0.07	0.068	0.065	0.064	0.063	0.061	0.061	0.061	0.06	0.061	0.061	0.061	0.061	0.061	0.062	0.062	0.062	0.062	0.062	0.063	0.063
D06	Sample	Dilution_95%	0.95	DMSO	Lycopene	Standard_Development	Run095	Standard_Measurement	Plate_01	Clariostar_Study	MB	Biofoundry_,_London	Linear_Dilution_Pattern_V2	0.214	0.211	0.207	0.203	0.2	0.196	0.192	0.19	0.188	0.184	0.181	0.178	0.174	0.17	0.166	0.164	0.161	0.157	0.155	0.153	0.152	0.149	0.148	0.147	0.147	0.147	0.146	0.145	0.144	0.143	0.142	0.142	0.141	0.139	0.138	0.137
D07	Sample	Dilution_75%	0.75	DMSO	Lycopene	Standard_Development	Run095	Standard_Measurement	Plate_01	Clariostar_Study	MB	Biofoundry_,_London	Linear_Dilution_Pattern_V2	0.19	0.186	0.182	0.179	0.176	0.172	0.167	0.166	0.163	0.16	0.157	0.153	0.149	0.145	0.142	0.139	0.136	0.134	0.132	0.13	0.129	0.127	0.126	0.126	0.125	0.125	0.125	0.125	0.124	0.124	0.123	0.123	0.123	0.122	0.122	0.121
D08	Sample	Dilution_55%	0.55	DMSO	Lycopene	Standard_Development	Run095	Standard_Measurement	Plate_01	Clariostar_Study	MB	Biofoundry_,_London	Linear_Dilution_Pattern_V2	0.167	0.163	0.16	0.156	0.153	0.149	0.144	0.142	0.139	0.136	0.134	0.13	0.126	0.122	0.119	0.117	0.113	0.111	0.109	0.108	0.107	0.106	0.105	0.105	0.104	0.105	0.105	0.104	0.104	0.104	0.104	0.104	0.104	0.103	0.103	0.104
D09	Sample	Dilution_35%	0.35	DMSO	Lycopene	Standard_Development	Run095	Standard_Measurement	Plate_01	Clariostar_Study	MB	Biofoundry_,_London	Linear_Dilution_Pattern_V2	0.146	0.143	0.139	0.135	0.131	0.128	0.124	0.121	0.118	0.115	0.111	0.108	0.104	0.101	0.097	0.094	0.091	0.089	0.087	0.087	0.086	0.084	0.084	0.084	0.084	0.084	0.084	0.085	0.084	0.085	0.085	0.085	0.085	0.085	0.085	0.086
D10	Sample	Dilution_15%	0.15	DMSO	Lycopene	Standard_Development	Run095	Standard_Measurement	Plate_01	Clariostar_Study	MB	Biofoundry_,_London	Linear_Dilution_Pattern_V2	0.12	0.117	0.113	0.108	0.104	0.101	0.097	0.095	0.092	0.088	0.085	0.08	0.077	0.074	0.071	0.068	0.065	0.064	0.062	0.061	0.06	0.059	0.059	0.058	0.058	0.059	0.059	0.058	0.058	0.059	0.058	0.059	0.059	0.059	0.059	0.06
D11	Blank	DMSO_Blank		DMSO		Standard_Development	Run095	Standard_Measurement	Plate_01	Clariostar_Study	MB	Biofoundry_,_London	Linear_Dilution_Pattern_V2	0.117	0.114	0.109	0.105	0.101	0.098	0.093	0.091	0.088	0.084	0.08	0.076	0.072	0.069	0.066	0.064	0.061	0.059	0.057	0.056	0.055	0.054	0.054	0.053	0.052	0.052	0.051	0.05	0.05	0.05	0.049	0.05	0.049	0.048	0.048	0.047
D12	Blank	DMSO_Blank		DMSO		Standard_Development	Run095	Standard_Measurement	Plate_01	Clariostar_Study	MB	Biofoundry_,_London	Linear_Dilution_Pattern_V2	0.115	0.111	0.107	0.102	0.098	0.095	0.091	0.088	0.085	0.082	0.077	0.074	0.07	0.068	0.064	0.062	0.06	0.058	0.055	0.055	0.053	0.053	0.053	0.051	0.051	0.05	0.05	0.049	0.05	0.049	0.048	0.048	0.048	0.047	0.046	0.046
E01	Sample	Dilution_90%	0.9	DMSO	Lycopene	Standard_Development	Run095	Standard_Measurement	Plate_01	Clariostar_Study	MB	Biofoundry_,_London	Linear_Dilution_Pattern_V2	0.212	0.208	0.204	0.2	0.198	0.195	0.189	0.187	0.183	0.18	0.177	0.173	0.168	0.164	0.16	0.159	0.155	0.153	0.151	0.149	0.147	0.145	0.145	0.144	0.143	0.143	0.142	0.141	0.141	0.14	0.139	0.138	0.138	0.136	0.135	0.135
E02	Sample	Dilution_70%	0.7	DMSO	Lycopene	Standard_Development	Run095	Standard_Measurement	Plate_01	Clariostar_Study	MB	Biofoundry_,_London	Linear_Dilution_Pattern_V2	0.188	0.184	0.18	0.176	0.173	0.169	0.165	0.163	0.159	0.157	0.153	0.149	0.144	0.139	0.137	0.134	0.131	0.129	0.127	0.126	0.124	0.122	0.122	0.122	0.121	0.121	0.121	0.12	0.12	0.12	0.12	0.12	0.12	0.119	0.118	0.118
E03	Sample	Dilution_50%	0.5	DMSO	Lycopene	Standard_Development	Run095	Standard_Measurement	Plate_01	Clariostar_Study	MB	Biofoundry_,_London	Linear_Dilution_Pattern_V2	0.164	0.16	0.156	0.152	0.149	0.146	0.141	0.139	0.136	0.133	0.129	0.126	0.121	0.118	0.114	0.112	0.109	0.106	0.104	0.103	0.102	0.101	0.101	0.1	0.1	0.101	0.101	0.1	0.1	0.101	0.1	0.1	0.101	0.1	0.1	0.1
E04	Sample	Dilution_30%	0.3	DMSO	Lycopene	Standard_Development	Run095	Standard_Measurement	Plate_01	Clariostar_Study	MB	Biofoundry_,_London	Linear_Dilution_Pattern_V2	0.139	0.136	0.131	0.126	0.122	0.119	0.115	0.113	0.11	0.107	0.104	0.1	0.096	0.092	0.089	0.087	0.084	0.082	0.08	0.08	0.079	0.077	0.078	0.078	0.077	0.078	0.078	0.078	0.078	0.079	0.079	0.079	0.08	0.08	0.08	0.081
E05	Sample	Dilution_10%	0.1	DMSO	Lycopene	Standard_Development	Run095	Standard_Measurement	Plate_01	Clariostar_Study	MB	Biofoundry_,_London	Linear_Dilution_Pattern_V2	0.12	0.115	0.111	0.106	0.103	0.1	0.096	0.093	0.09	0.087	0.083	0.079	0.075	0.072	0.069	0.067	0.065	0.063	0.06	0.06	0.059	0.057	0.058	0.057	0.057	0.058	0.057	0.057	0.057	0.057	0.057	0.057	0.058	0.057	0.057	0.057
E06	Sample	Dilution_90%	0.9	DMSO	Lycopene	Standard_Development	Run095	Standard_Measurement	Plate_01	Clariostar_Study	MB	Biofoundry_,_London	Linear_Dilution_Pattern_V2	0.207	0.204	0.201	0.197	0.193	0.19	0.186	0.184	0.181	0.178	0.175	0.172	0.167	0.163	0.159	0.156	0.153	0.151	0.149	0.147	0.145	0.144	0.143	0.142	0.141	0.141	0.139	0.139	0.139	0.138	0.137	0.136	0.135	0.134	0.133	0.133
E07	Sample	Dilution_70%	0.7	DMSO	Lycopene	Standard_Development	Run095	Standard_Measurement	Plate_01	Clariostar_Study	MB	Biofoundry_,_London	Linear_Dilution_Pattern_V2	0.182	0.179	0.176	0.172	0.168	0.165	0.161	0.159	0.157	0.153	0.149	0.146	0.143	0.139	0.136	0.132	0.129	0.128	0.126	0.125	0.123	0.121	0.12	0.12	0.12	0.12	0.12	0.119	0.119	0.119	0.119	0.118	0.118	0.117	0.117	0.117
E08	Sample	Dilution_50%	0.5	DMSO	Lycopene	Standard_Development	Run095	Standard_Measurement	Plate_01	Clariostar_Study	MB	Biofoundry_,_London	Linear_Dilution_Pattern_V2	0.162	0.158	0.153	0.149	0.146	0.143	0.138	0.137	0.134	0.131	0.128	0.125	0.121	0.117	0.114	0.112	0.108	0.106	0.105	0.104	0.103	0.101	0.101	0.1	0.1	0.1	0.101	0.1	0.1	0.1	0.1	0.1	0.1	0.099	0.099	0.099
E09	Sample	Dilution_30%	0.3	DMSO	Lycopene	Standard_Development	Run095	Standard_Measurement	Plate_01	Clariostar_Study	MB	Biofoundry_,_London	Linear_Dilution_Pattern_V2	0.137	0.133	0.129	0.124	0.12	0.117	0.113	0.111	0.108	0.105	0.102	0.099	0.095	0.091	0.087	0.085	0.083	0.08	0.079	0.078	0.077	0.076	0.076	0.076	0.077	0.076	0.076	0.077	0.077	0.077	0.077	0.078	0.078	0.078	0.078	0.079
E10	Sample	Dilution_10%	0.1	DMSO	Lycopene	Standard_Development	Run095	Standard_Measurement	Plate_01	Clariostar_Study	MB	Biofoundry_,_London	Linear_Dilution_Pattern_V2	0.119	0.114	0.11	0.105	0.102	0.098	0.094	0.092	0.089	0.085	0.082	0.077	0.074	0.07	0.067	0.065	0.062	0.06	0.058	0.058	0.056	0.055	0.056	0.055	0.055	0.055	0.054	0.054	0.054	0.054	0.054	0.054	0.055	0.055	0.055	0.055
E11	Blank	DMSO_Blank		DMSO		Standard_Development	Run095	Standard_Measurement	Plate_01	Clariostar_Study	MB	Biofoundry_,_London	Linear_Dilution_Pattern_V2	0.115	0.11	0.106	0.102	0.098	0.095	0.091	0.088	0.084	0.081	0.077	0.073	0.07	0.067	0.064	0.061	0.059	0.057	0.054	0.054	0.053	0.052	0.052	0.05	0.05	0.05	0.049	0.049	0.048	0.048	0.048	0.048	0.048	0.047	0.046	0.045
E12	Blank	DMSO_Blank		DMSO		Standard_Development	Run095	Standard_Measurement	Plate_01	Clariostar_Study	MB	Biofoundry_,_London	Linear_Dilution_Pattern_V2	0.118	0.114	0.11	0.105	0.102	0.098	0.093	0.092	0.089	0.085	0.081	0.077	0.074	0.069	0.066	0.064	0.061	0.06	0.058	0.057	0.056	0.055	0.055	0.054	0.054	0.053	0.053	0.052	0.051	0.051	0.051	0.05	0.05	0.049	0.049	0.048
F01	Sample	Dilution_90%	0.9	DMSO	Lycopene	Standard_Development	Run095	Standard_Measurement	Plate_01	Clariostar_Study	MB	Biofoundry_,_London	Linear_Dilution_Pattern_V2	0.209	0.206	0.202	0.198	0.195	0.192	0.187	0.185	0.182	0.179	0.176	0.171	0.167	0.162	0.159	0.157	0.154	0.152	0.15	0.148	0.146	0.144	0.144	0.143	0.142	0.142	0.141	0.139	0.14	0.139	0.139	0.137	0.137	0.136	0.135	0.134
F02	Sample	Dilution_70%	0.7	DMSO	Lycopene	Standard_Development	Run095	Standard_Measurement	Plate_01	Clariostar_Study	MB	Biofoundry_,_London	Linear_Dilution_Pattern_V2	0.188	0.184	0.181	0.175	0.172	0.169	0.164	0.163	0.16	0.156	0.153	0.149	0.145	0.14	0.136	0.133	0.131	0.129	0.127	0.125	0.124	0.122	0.122	0.121	0.121	0.121	0.121	0.12	0.12	0.12	0.119	0.12	0.119	0.118	0.117	0.117
F03	Sample	Dilution_50%	0.5	DMSO	Lycopene	Standard_Development	Run095	Standard_Measurement	Plate_01	Clariostar_Study	MB	Biofoundry_,_London	Linear_Dilution_Pattern_V2	0.164	0.16	0.155	0.151	0.148	0.144	0.139	0.137	0.135	0.132	0.128	0.124	0.121	0.117	0.113	0.111	0.107	0.106	0.104	0.102	0.101	0.1	0.101	0.1	0.1	0.1	0.1	0.099	0.1	0.099	0.099	0.099	0.099	0.099	0.098	0.099
F04	Sample	Dilution_30%	0.3	DMSO	Lycopene	Standard_Development	Run095	Standard_Measurement	Plate_01	Clariostar_Study	MB	Biofoundry_,_London	Linear_Dilution_Pattern_V2	0.14	0.137	0.131	0.127	0.124	0.12	0.116	0.113	0.111	0.107	0.104	0.1	0.096	0.093	0.09	0.087	0.085	0.083	0.081	0.08	0.079	0.078	0.078	0.077	0.078	0.077	0.078	0.079	0.079	0.079	0.079	0.08	0.081	0.08	0.08	0.081
F05	Sample	Dilution_10%	0.1	DMSO	Lycopene	Standard_Development	Run095	Standard_Measurement	Plate_01	Clariostar_Study	MB	Biofoundry_,_London	Linear_Dilution_Pattern_V2	0.12	0.116	0.112	0.107	0.104	0.1	0.095	0.093	0.091	0.087	0.084	0.08	0.076	0.072	0.069	0.067	0.065	0.063	0.06	0.06	0.059	0.058	0.058	0.057	0.057	0.057	0.057	0.057	0.058	0.057	0.057	0.057	0.058	0.058	0.057	0.057
F06	Sample	Dilution_90%	0.9	DMSO	Lycopene	Standard_Development	Run095	Standard_Measurement	Plate_01	Clariostar_Study	MB	Biofoundry_,_London	Linear_Dilution_Pattern_V2	0.209	0.205	0.203	0.199	0.195	0.192	0.189	0.185	0.182	0.179	0.177	0.173	0.169	0.165	0.162	0.159	0.155	0.153	0.151	0.149	0.148	0.146	0.145	0.144	0.143	0.143	0.142	0.142	0.141	0.14	0.139	0.139	0.138	0.136	0.135	0.135
F07	Sample	Dilution_70%	0.7	DMSO	Lycopene	Standard_Development	Run095	Standard_Measurement	Plate_01	Clariostar_Study	MB	Biofoundry_,_London	Linear_Dilution_Pattern_V2	0.185	0.181	0.177	0.173	0.169	0.166	0.162	0.16	0.158	0.155	0.152	0.148	0.144	0.141	0.137	0.135	0.132	0.13	0.127	0.125	0.124	0.123	0.122	0.122	0.122	0.121	0.121	0.12	0.121	0.12	0.12	0.12	0.12	0.119	0.118	0.118
F08	Sample	Dilution_50%	0.5	DMSO	Lycopene	Standard_Development	Run095	Standard_Measurement	Plate_01	Clariostar_Study	MB	Biofoundry_,_London	Linear_Dilution_Pattern_V2	0.16	0.156	0.153	0.148	0.145	0.142	0.138	0.135	0.132	0.13	0.126	0.124	0.12	0.116	0.113	0.111	0.108	0.105	0.104	0.103	0.102	0.101	0.1	0.1	0.1	0.099	0.099	0.099	0.1	0.1	0.099	0.099	0.099	0.098	0.098	0.099
F09	Sample	Dilution_30%	0.3	DMSO	Lycopene	Standard_Development	Run095	Standard_Measurement	Plate_01	Clariostar_Study	MB	Biofoundry_,_London	Linear_Dilution_Pattern_V2	0.139	0.135	0.131	0.125	0.122	0.119	0.114	0.113	0.11	0.108	0.104	0.101	0.097	0.093	0.09	0.088	0.085	0.083	0.081	0.081	0.08	0.078	0.078	0.078	0.078	0.079	0.079	0.078	0.079	0.08	0.08	0.08	0.08	0.08	0.08	0.081
F10	Sample	Dilution_10%	0.1	DMSO	Lycopene	Standard_Development	Run095	Standard_Measurement	Plate_01	Clariostar_Study	MB	Biofoundry_,_London	Linear_Dilution_Pattern_V2	0.116	0.112	0.107	0.103	0.099	0.095	0.091	0.088	0.085	0.082	0.078	0.074	0.071	0.067	0.064	0.062	0.059	0.057	0.055	0.054	0.053	0.052	0.052	0.051	0.051	0.05	0.05	0.049	0.049	0.049	0.048	0.048	0.048	0.047	0.046	0.045
F11	Blank	DMSO		DMSO		Standard_Development	Run095	Standard_Measurement	Plate_01	Clariostar_Study	MB	Biofoundry_,_London	Linear_Dilution_Pattern_V2	0.117	0.112	0.108	0.103	0.1	0.097	0.092	0.089	0.086	0.082	0.079	0.074	0.07	0.066	0.064	0.061	0.059	0.056	0.055	0.054	0.053	0.052	0.052	0.051	0.051	0.05	0.049	0.048	0.048	0.048	0.048	0.048	0.047	0.047	0.046	0.046
F12	Blank	DMSO		DMSO		Standard_Development	Run095	Standard_Measurement	Plate_01	Clariostar_Study	MB	Biofoundry_,_London	Linear_Dilution_Pattern_V2	0.119	0.115	0.11	0.106	0.102	0.098	0.093	0.091	0.088	0.084	0.081	0.076	0.072	0.069	0.065	0.063	0.06	0.059	0.057	0.056	0.055	0.053	0.053	0.053	0.053	0.052	0.051	0.05	0.05	0.05	0.049	0.049	0.049	0.048	0.048	0.047
G01	Sample	Dilution_85%	0.85	DMSO	Lycopene	Standard_Development	Run095	Standard_Measurement	Plate_01	Clariostar_Study	MB	Biofoundry_,_London	Linear_Dilution_Pattern_V2	0.203	0.2	0.197	0.193	0.19	0.187	0.182	0.179	0.177	0.173	0.169	0.165	0.16	0.157	0.153	0.151	0.148	0.146	0.143	0.142	0.141	0.139	0.138	0.137	0.137	0.137	0.136	0.135	0.135	0.134	0.133	0.133	0.132	0.131	0.13	0.13
G02	Sample	Dilution_65%	0.65	DMSO	Lycopene	Standard_Development	Run095	Standard_Measurement	Plate_01	Clariostar_Study	MB	Biofoundry_,_London	Linear_Dilution_Pattern_V2	0.18	0.177	0.174	0.169	0.167	0.164	0.159	0.156	0.154	0.15	0.146	0.142	0.138	0.135	0.132	0.13	0.127	0.124	0.122	0.121	0.12	0.118	0.117	0.117	0.116	0.117	0.117	0.117	0.116	0.116	0.116	0.116	0.115	0.115	0.115	0.115
G03	Sample	Dilution_45%	0.45	DMSO	Lycopene	Standard_Development	Run095	Standard_Measurement	Plate_01	Clariostar_Study	MB	Biofoundry_,_London	Linear_Dilution_Pattern_V2	0.159	0.155	0.151	0.147	0.143	0.14	0.135	0.133	0.131	0.128	0.124	0.121	0.116	0.112	0.108	0.106	0.103	0.102	0.099	0.099	0.098	0.096	0.096	0.096	0.096	0.096	0.096	0.095	0.096	0.096	0.095	0.095	0.095	0.095	0.095	0.095
G04	Sample	Dilution_25%	0.25	DMSO	Lycopene	Standard_Development	Run095	Standard_Measurement	Plate_01	Clariostar_Study	MB	Biofoundry_,_London	Linear_Dilution_Pattern_V2	0.131	0.127	0.123	0.118	0.115	0.111	0.107	0.105	0.102	0.099	0.096	0.092	0.088	0.084	0.082	0.08	0.077	0.074	0.073	0.073	0.071	0.07	0.07	0.07	0.071	0.071	0.071	0.071	0.072	0.072	0.072	0.073	0.073	0.073	0.074	0.074
G05	Sample	Dilution_05%	0.0499999999999999	DMSO	Lycopene	Standard_Development	Run095	Standard_Measurement	Plate_01	Clariostar_Study	MB	Biofoundry_,_London	Linear_Dilution_Pattern_V2	0.116	0.112	0.107	0.103	0.1	0.097	0.093	0.09	0.086	0.083	0.079	0.076	0.072	0.069	0.067	0.064	0.06	0.059	0.058	0.057	0.056	0.055	0.055	0.054	0.054	0.053	0.053	0.052	0.052	0.052	0.052	0.052	0.053	0.052	0.051	0.051
G06	Sample	Dilution_85%	0.85	DMSO	Lycopene	Standard_Development	Run095	Standard_Measurement	Plate_01	Clariostar_Study	MB	Biofoundry_,_London	Linear_Dilution_Pattern_V2	0.2	0.197	0.193	0.189	0.185	0.182	0.178	0.176	0.174	0.171	0.168	0.164	0.161	0.157	0.153	0.15	0.147	0.145	0.142	0.141	0.14	0.138	0.137	0.136	0.136	0.135	0.135	0.134	0.134	0.133	0.132	0.132	0.132	0.13	0.129	0.128
G07	Sample	Dilution_65%	0.65	DMSO	Lycopene	Standard_Development	Run095	Standard_Measurement	Plate_01	Clariostar_Study	MB	Biofoundry_,_London	Linear_Dilution_Pattern_V2	0.175	0.172	0.169	0.164	0.16	0.157	0.153	0.151	0.149	0.146	0.143	0.14	0.137	0.133	0.129	0.127	0.125	0.122	0.12	0.119	0.117	0.116	0.116	0.116	0.115	0.115	0.115	0.114	0.115	0.115	0.114	0.115	0.114	0.113	0.113	0.113
G08	Sample	Dilution_45%	0.45	DMSO	Lycopene	Standard_Development	Run095	Standard_Measurement	Plate_01	Clariostar_Study	MB	Biofoundry_,_London	Linear_Dilution_Pattern_V2	0.151	0.148	0.144	0.141	0.138	0.134	0.13	0.128	0.125	0.122	0.12	0.117	0.113	0.11	0.106	0.104	0.101	0.1	0.098	0.097	0.096	0.094	0.094	0.094	0.094	0.093	0.094	0.093	0.094	0.094	0.093	0.094	0.094	0.093	0.093	0.094
G09	Sample	Dilution_25%	0.25	DMSO	Lycopene	Standard_Development	Run095	Standard_Measurement	Plate_01	Clariostar_Study	MB	Biofoundry_,_London	Linear_Dilution_Pattern_V2	0.13	0.125	0.122	0.117	0.114	0.11	0.106	0.104	0.102	0.098	0.095	0.092	0.088	0.086	0.082	0.08	0.077	0.075	0.073	0.073	0.072	0.071	0.071	0.071	0.072	0.071	0.071	0.072	0.072	0.073	0.072	0.073	0.074	0.074	0.074	0.075
G10	Sample	Dilution_05%	0.0499999999999999	DMSO	Lycopene	Standard_Development	Run095	Standard_Measurement	Plate_01	Clariostar_Study	MB	Biofoundry_,_London	Linear_Dilution_Pattern_V2	0.117	0.112	0.107	0.103	0.099	0.096	0.091	0.089	0.086	0.083	0.078	0.075	0.071	0.068	0.065	0.063	0.061	0.059	0.057	0.057	0.055	0.054	0.053	0.053	0.052	0.052	0.051	0.05	0.05	0.05	0.049	0.05	0.05	0.048	0.048	0.047
G11	Blank	DMSO_Blank		DMSO		Standard_Development	Run095	Standard_Measurement	Plate_01	Clariostar_Study	MB	Biofoundry_,_London	Linear_Dilution_Pattern_V2	0.114	0.11	0.105	0.1	0.097	0.093	0.089	0.088	0.085	0.081	0.076	0.073	0.07	0.066	0.064	0.061	0.059	0.057	0.055	0.054	0.053	0.052	0.051	0.051	0.051	0.051	0.05	0.049	0.049	0.048	0.048	0.048	0.048	0.047	0.046	0.045
G12	Blank	DMSO_Blank		DMSO		Standard_Development	Run095	Standard_Measurement	Plate_01	Clariostar_Study	MB	Biofoundry_,_London	Linear_Dilution_Pattern_V2	0.113	0.109	0.104	0.1	0.096	0.094	0.09	0.087	0.083	0.08	0.076	0.071	0.068	0.066	0.062	0.06	0.058	0.057	0.055	0.054	0.053	0.051	0.051	0.051	0.05	0.05	0.049	0.049	0.049	0.048	0.047	0.048	0.047	0.047	0.046	0.046
H01	Sample	Dilution_85%	0.85	DMSO	Lycopene	Standard_Development	Run095	Standard_Measurement	Plate_01	Clariostar_Study	MB	Biofoundry_,_London	Linear_Dilution_Pattern_V2	0.208	0.205	0.201	0.196	0.193	0.19	0.186	0.183	0.18	0.176	0.171	0.167	0.162	0.158	0.154	0.15	0.148	0.146	0.144	0.143	0.141	0.139	0.138	0.137	0.136	0.135	0.136	0.135	0.134	0.134	0.134	0.133	0.132	0.131	0.13	0.13
H02	Sample	Dilution_65%	0.65	DMSO	Lycopene	Standard_Development	Run095	Standard_Measurement	Plate_01	Clariostar_Study	MB	Biofoundry_,_London	Linear_Dilution_Pattern_V2	0.178	0.175	0.171	0.167	0.163	0.16	0.155	0.153	0.151	0.148	0.144	0.141	0.137	0.133	0.129	0.126	0.124	0.121	0.12	0.119	0.117	0.115	0.115	0.115	0.114	0.115	0.115	0.114	0.114	0.114	0.114	0.114	0.113	0.112	0.112	0.112
H03	Sample	Dilution_45%	0.45	DMSO	Lycopene	Standard_Development	Run095	Standard_Measurement	Plate_01	Clariostar_Study	MB	Biofoundry_,_London	Linear_Dilution_Pattern_V2	0.16	0.156	0.151	0.147	0.144	0.14	0.136	0.133	0.13	0.127	0.123	0.12	0.117	0.112	0.109	0.107	0.104	0.102	0.1	0.1	0.097	0.096	0.096	0.096	0.096	0.095	0.096	0.096	0.096	0.096	0.096	0.096	0.096	0.095	0.095	0.095
H04	Sample	Dilution_25%	0.25	DMSO	Lycopene	Standard_Development	Run095	Standard_Measurement	Plate_01	Clariostar_Study	MB	Biofoundry_,_London	Linear_Dilution_Pattern_V2	0.133	0.129	0.125	0.12	0.116	0.113	0.109	0.107	0.104	0.1	0.096	0.093	0.088	0.085	0.081	0.079	0.076	0.074	0.073	0.072	0.071	0.07	0.07	0.07	0.07	0.07	0.071	0.071	0.071	0.071	0.071	0.072	0.073	0.073	0.073	0.074
H05	Sample	Dilution_05%	0.0499999999999999	DMSO	Lycopene	Standard_Development	Run095	Standard_Measurement	Plate_01	Clariostar_Study	MB	Biofoundry_,_London	Linear_Dilution_Pattern_V2	0.122	0.118	0.113	0.108	0.105	0.101	0.096	0.094	0.091	0.087	0.083	0.079	0.076	0.072	0.068	0.065	0.063	0.061	0.06	0.059	0.058	0.057	0.056	0.056	0.056	0.056	0.055	0.055	0.054	0.054	0.054	0.054	0.054	0.053	0.053	0.053
H06	Sample	Dilution_85%	0.85	DMSO	Lycopene	Standard_Development	Run095	Standard_Measurement	Plate_01	Clariostar_Study	MB	Biofoundry_,_London	Linear_Dilution_Pattern_V2	0.203	0.199	0.195	0.19	0.188	0.184	0.18	0.178	0.176	0.173	0.17	0.166	0.162	0.158	0.154	0.152	0.149	0.147	0.145	0.143	0.142	0.14	0.139	0.138	0.137	0.137	0.137	0.136	0.136	0.135	0.134	0.133	0.133	0.131	0.13	0.129
H07	Sample	Dilution_65%	0.65	DMSO	Lycopene	Standard_Development	Run095	Standard_Measurement	Plate_01	Clariostar_Study	MB	Biofoundry_,_London	Linear_Dilution_Pattern_V2	0.177	0.174	0.169	0.165	0.162	0.158	0.153	0.152	0.15	0.148	0.145	0.142	0.138	0.134	0.131	0.129	0.126	0.124	0.121	0.12	0.118	0.116	0.117	0.116	0.116	0.116	0.116	0.115	0.115	0.115	0.115	0.115	0.114	0.114	0.114	0.113
H08	Sample	Dilution_45%	0.45	DMSO	Lycopene	Standard_Development	Run095	Standard_Measurement	Plate_01	Clariostar_Study	MB	Biofoundry_,_London	Linear_Dilution_Pattern_V2	0.157	0.153	0.149	0.145	0.142	0.139	0.134	0.132	0.129	0.126	0.122	0.118	0.114	0.111	0.106	0.104	0.102	0.099	0.098	0.097	0.096	0.095	0.095	0.094	0.094	0.094	0.094	0.094	0.094	0.094	0.094	0.094	0.094	0.094	0.093	0.094
H09	Sample	Dilution_25%	0.25	DMSO	Lycopene	Standard_Development	Run095	Standard_Measurement	Plate_01	Clariostar_Study	MB	Biofoundry_,_London	Linear_Dilution_Pattern_V2	0.135	0.131	0.127	0.122	0.119	0.116	0.11	0.109	0.107	0.104	0.1	0.097	0.091	0.088	0.085	0.082	0.08	0.078	0.076	0.075	0.073	0.073	0.073	0.072	0.073	0.073	0.074	0.074	0.074	0.075	0.075	0.075	0.075	0.075	0.076	0.076
H10	Sample	Dilution_05%	0.0499999999999999	DMSO	Lycopene	Standard_Development	Run095	Standard_Measurement	Plate_01	Clariostar_Study	MB	Biofoundry_,_London	Linear_Dilution_Pattern_V2	0.118	0.114	0.109	0.104	0.101	0.097	0.092	0.09	0.088	0.084	0.081	0.077	0.074	0.07	0.066	0.064	0.062	0.06	0.059	0.057	0.056	0.055	0.055	0.054	0.054	0.054	0.054	0.054	0.054	0.053	0.053	0.053	0.053	0.053	0.052	0.052
H11	Blank	DMSO_Blank		DMSO		Standard_Development	Run095	Standard_Measurement	Plate_01	Clariostar_Study	MB	Biofoundry_,_London	Linear_Dilution_Pattern_V2	0.12	0.115	0.112	0.106	0.103	0.1	0.096	0.093	0.09	0.087	0.082	0.079	0.075	0.071	0.068	0.066	0.064	0.062	0.06	0.059	0.057	0.056	0.055	0.055	0.055	0.054	0.054	0.053	0.053	0.052	0.051	0.052	0.052	0.051	0.05	0.049
H12	Blank	DMSO_Blank		DMSO		Standard_Development	Run095	Standard_Measurement	Plate_01	Clariostar_Study	MB	Biofoundry_,_London	Linear_Dilution_Pattern_V2	0.117	0.113	0.108	0.104	0.1	0.097	0.092	0.09	0.086	0.083	0.079	0.075	0.071	0.067	0.064	0.062	0.059	0.057	0.055	0.054	0.053	0.052	0.052	0.051	0.051	0.051	0.05	0.049	0.049	0.048	0.048	0.048	0.048	0.047	0.046	0.045
A01	Sample	Dilution_100%	1.0	DMSO	Lycopene	Standard_Development	Run095	Standard_Measurement	Plate_01	Clariostar_Study	MB	Biofoundry_,_London	Linear_Dilution_Pattern_V2	0.228	0.225	0.222	0.218	0.215	0.211	0.208	0.204	0.201	0.197	0.191	0.186	0.182	0.178	0.175	0.171	0.168	0.166	0.163	0.161	0.16	0.157	0.157	0.155	0.154	0.154	0.153	0.152	0.152	0.151	0.149	0.148	0.147	0.147	0.146	0.145
A02	Sample	Dilution_80%	0.8	DMSO	Lycopene	Standard_Development	Run095	Standard_Measurement	Plate_01	Clariostar_Study	MB	Biofoundry_,_London	Linear_Dilution_Pattern_V2	0.201	0.199	0.197	0.193	0.189	0.186	0.182	0.178	0.174	0.171	0.166	0.16	0.156	0.152	0.149	0.145	0.142	0.141	0.138	0.136	0.135	0.134	0.132	0.132	0.131	0.131	0.131	0.13	0.13	0.129	0.128	0.128	0.128	0.127	0.127	0.126
A03	Sample	Dilution_60%	0.6	DMSO	Lycopene	Standard_Development	Run095	Standard_Measurement	Plate_01	Clariostar_Study	MB	Biofoundry_,_London	Linear_Dilution_Pattern_V2	0.172	0.171	0.168	0.164	0.161	0.157	0.154	0.15	0.147	0.143	0.139	0.134	0.129	0.125	0.123	0.119	0.117	0.115	0.113	0.111	0.111	0.11	0.11	0.108	0.108	0.108	0.108	0.109	0.109	0.108	0.108	0.108	0.108	0.108	0.108	0.109
A04	Sample	Dilution_40%	0.4	DMSO	Lycopene	Standard_Development	Run095	Standard_Measurement	Plate_01	Clariostar_Study	MB	Biofoundry_,_London	Linear_Dilution_Pattern_V2	0.155	0.153	0.149	0.146	0.142	0.138	0.135	0.131	0.128	0.124	0.12	0.115	0.111	0.108	0.105	0.101	0.098	0.097	0.095	0.093	0.092	0.092	0.092	0.091	0.09	0.09	0.091	0.091	0.091	0.091	0.091	0.091	0.091	0.091	0.092	0.092
A05	Sample	Dilution_20%	0.2	DMSO	Lycopene	Standard_Development	Run095	Standard_Measurement	Plate_01	Clariostar_Study	MB	Biofoundry_,_London	Linear_Dilution_Pattern_V2	0.128	0.124	0.121	0.117	0.113	0.109	0.105	0.102	0.099	0.095	0.091	0.086	0.081	0.078	0.075	0.073	0.07	0.068	0.066	0.065	0.065	0.064	0.064	0.063	0.063	0.064	0.064	0.064	0.065	0.065	0.065	0.066	0.066	0.067	0.067	0.068
A06	Sample	Dilution_100%	1.0	DMSO	Lycopene	Standard_Development	Run095	Standard_Measurement	Plate_01	Clariostar_Study	MB	Biofoundry_,_London	Linear_Dilution_Pattern_V2	0.223	0.221	0.218	0.215	0.211	0.207	0.203	0.2	0.197	0.193	0.188	0.184	0.179	0.176	0.172	0.168	0.166	0.163	0.161	0.158	0.157	0.155	0.154	0.152	0.151	0.151	0.15	0.15	0.149	0.148	0.146	0.145	0.145	0.144	0.143	0.142
A07	Sample	Dilution_80%	0.8	DMSO	Lycopene	Standard_Development	Run095	Standard_Measurement	Plate_01	Clariostar_Study	MB	Biofoundry_,_London	Linear_Dilution_Pattern_V2	0.194	0.192	0.189	0.186	0.182	0.178	0.175	0.171	0.168	0.165	0.161	0.156	0.153	0.149	0.146	0.142	0.139	0.138	0.136	0.133	0.133	0.131	0.131	0.13	0.129	0.128	0.127	0.128	0.128	0.127	0.126	0.125	0.125	0.124	0.124	0.124
A08	Sample	Dilution_60%	0.6	DMSO	Lycopene	Standard_Development	Run095	Standard_Measurement	Plate_01	Clariostar_Study	MB	Biofoundry_,_London	Linear_Dilution_Pattern_V2	0.174	0.172	0.169	0.165	0.162	0.158	0.153	0.15	0.147	0.143	0.139	0.134	0.131	0.128	0.125	0.121	0.118	0.116	0.114	0.112	0.112	0.111	0.11	0.109	0.109	0.109	0.109	0.109	0.109	0.108	0.108	0.108	0.108	0.108	0.108	0.108
A09	Sample	Dilution_40%	0.4	DMSO	Lycopene	Standard_Development	Run095	Standard_Measurement	Plate_01	Clariostar_Study	MB	Biofoundry_,_London	Linear_Dilution_Pattern_V2	0.151	0.149	0.146	0.141	0.138	0.134	0.13	0.127	0.123	0.121	0.116	0.111	0.107	0.103	0.101	0.097	0.095	0.093	0.092	0.09	0.089	0.088	0.088	0.087	0.087	0.087	0.087	0.088	0.088	0.089	0.088	0.088	0.088	0.088	0.088	0.089
A10	Sample	Dilution_20%	0.2	DMSO	Lycopene	Standard_Development	Run095	Standard_Measurement	Plate_01	Clariostar_Study	MB	Biofoundry_,_London	Linear_Dilution_Pattern_V2	0.126	0.123	0.12	0.116	0.113	0.108	0.105	0.102	0.098	0.094	0.09	0.085	0.081	0.078	0.076	0.073	0.07	0.069	0.067	0.066	0.065	0.065	0.064	0.064	0.063	0.064	0.064	0.065	0.066	0.065	0.066	0.066	0.067	0.068	0.068	0.069
A11	Blank	DMSO_Blank		DMSO		Standard_Development	Run095	Standard_Measurement	Plate_01	Clariostar_Study	MB	Biofoundry_,_London	Linear_Dilution_Pattern_V2	0.114	0.111	0.107	0.103	0.1	0.096	0.092	0.089	0.086	0.083	0.078	0.074	0.07	0.067	0.065	0.062	0.06	0.058	0.056	0.054	0.054	0.053	0.053	0.051	0.051	0.051	0.051	0.05	0.05	0.049	0.049	0.049	0.049	0.048	0.048	0.047
A12	Blank	DMSO_Blank		DMSO		Standard_Development	Run095	Standard_Measurement	Plate_01	Clariostar_Study	MB	Biofoundry_,_London	Linear_Dilution_Pattern_V2	0.115	0.111	0.108	0.104	0.101	0.097	0.093	0.09	0.086	0.082	0.077	0.072	0.069	0.066	0.063	0.06	0.059	0.057	0.055	0.054	0.053	0.052	0.051	0.051	0.05	0.049	0.049	0.049	0.048	0.048	0.048	0.047	0.047	0.047	0.047	0.047
B01	Sample	Dilution_100%	1.0	DMSO	Lycopene	Standard_Development	Run095	Standard_Measurement	Plate_01	Clariostar_Study	MB	Biofoundry_,_London	Linear_Dilution_Pattern_V2	0.218	0.215	0.212	0.208	0.205	0.202	0.199	0.196	0.193	0.188	0.184	0.18	0.176	0.172	0.168	0.165	0.163	0.161	0.159	0.156	0.154	0.153	0.153	0.151	0.15	0.149	0.149	0.148	0.147	0.146	0.145	0.144	0.143	0.143	0.142	0.141
B02	Sample	Dilution_80%	0.8	DMSO	Lycopene	Standard_Development	Run095	Standard_Measurement	Plate_01	Clariostar_Study	MB	Biofoundry_,_London	Linear_Dilution_Pattern_V2	0.194	0.192	0.189	0.185	0.183	0.179	0.176	0.173	0.17	0.167	0.162	0.158	0.153	0.15	0.147	0.144	0.141	0.14	0.138	0.135	0.134	0.134	0.133	0.132	0.131	0.131	0.13	0.13	0.129	0.129	0.128	0.128	0.127	0.127	0.126	0.126
B03	Sample	Dilution_60%	0.6	DMSO	Lycopene	Standard_Development	Run095	Standard_Measurement	Plate_01	Clariostar_Study	MB	Biofoundry_,_London	Linear_Dilution_Pattern_V2	0.172	0.17	0.167	0.163	0.16	0.156	0.153	0.149	0.147	0.142	0.138	0.133	0.13	0.126	0.124	0.119	0.117	0.115	0.114	0.112	0.112	0.111	0.11	0.109	0.109	0.109	0.108	0.109	0.11	0.109	0.108	0.108	0.109	0.109	0.109	0.109
B04	Sample	Dilution_40%	0.4	DMSO	Lycopene	Standard_Development	Run095	Standard_Measurement	Plate_01	Clariostar_Study	MB	Biofoundry_,_London	Linear_Dilution_Pattern_V2	0.147	0.144	0.142	0.138	0.134	0.13	0.127	0.123	0.12	0.118	0.114	0.109	0.105	0.102	0.099	0.096	0.094	0.093	0.091	0.089	0.088	0.087	0.087	0.087	0.087	0.087	0.087	0.087	0.088	0.087	0.087	0.087	0.088	0.088	0.088	0.089
B05	Sample	Dilution_20%	0.2	DMSO	Lycopene	Standard_Development	Run095	Standard_Measurement	Plate_01	Clariostar_Study	MB	Biofoundry_,_London	Linear_Dilution_Pattern_V2	0.123	0.119	0.116	0.112	0.109	0.106	0.102	0.099	0.095	0.092	0.088	0.084	0.081	0.077	0.075	0.072	0.069	0.068	0.067	0.065	0.064	0.064	0.064	0.064	0.064	0.063	0.064	0.065	0.065	0.065	0.065	0.066	0.067	0.067	0.068	0.069
B06	Sample	Dilution_100%	1.0	DMSO	Lycopene	Standard_Development	Run095	Standard_Measurement	Plate_01	Clariostar_Study	MB	Biofoundry_,_London	Linear_Dilution_Pattern_V2	0.234	0.232	0.229	0.225	0.223	0.218	0.214	0.212	0.209	0.206	0.202	0.198	0.194	0.19	0.186	0.183	0.18	0.178	0.176	0.173	0.172	0.17	0.169	0.167	0.167	0.166	0.165	0.165	0.164	0.163	0.161	0.16	0.16	0.159	0.157	0.156
B07	Sample	Dilution_80%	0.8	DMSO	Lycopene	Standard_Development	Run095	Standard_Measurement	Plate_01	Clariostar_Study	MB	Biofoundry_,_London	Linear_Dilution_Pattern_V2	0.194	0.192	0.189	0.186	0.183	0.179	0.175	0.171	0.168	0.166	0.161	0.157	0.154	0.15	0.148	0.144	0.141	0.139	0.137	0.135	0.135	0.133	0.132	0.131	0.131	0.13	0.13	0.13	0.129	0.128	0.128	0.127	0.127	0.126	0.125	0.125
B08	Sample	Dilution_60%	0.6	DMSO	Lycopene	Standard_Development	Run095	Standard_Measurement	Plate_01	Clariostar_Study	MB	Biofoundry_,_London	Linear_Dilution_Pattern_V2	0.167	0.166	0.162	0.159	0.155	0.151	0.148	0.145	0.143	0.14	0.135	0.131	0.128	0.125	0.122	0.119	0.117	0.115	0.113	0.111	0.11	0.109	0.108	0.108	0.108	0.107	0.108	0.108	0.109	0.108	0.107	0.107	0.107	0.107	0.107	0.108
B09	Sample	Dilution_40%	0.4	DMSO	Lycopene	Standard_Development	Run095	Standard_Measurement	Plate_01	Clariostar_Study	MB	Biofoundry_,_London	Linear_Dilution_Pattern_V2	0.147	0.143	0.141	0.136	0.133	0.129	0.125	0.122	0.12	0.117	0.114	0.108	0.104	0.101	0.099	0.096	0.094	0.092	0.091	0.089	0.088	0.088	0.087	0.086	0.086	0.087	0.087	0.087	0.087	0.087	0.087	0.087	0.087	0.088	0.088	0.088
B10	Sample	Dilution_20%	0.2	DMSO	Lycopene	Standard_Development	Run095	Standard_Measurement	Plate_01	Clariostar_Study	MB	Biofoundry_,_London	Linear_Dilution_Pattern_V2	0.121	0.117	0.114	0.11	0.107	0.103	0.1	0.097	0.094	0.09	0.086	0.081	0.077	0.074	0.072	0.069	0.067	0.065	0.064	0.062	0.062	0.061	0.061	0.06	0.06	0.06	0.061	0.061	0.062	0.062	0.062	0.062	0.063	0.063	0.063	0.064
B11	Blank	DMSO_Blank		DMSO		Standard_Development	Run095	Standard_Measurement	Plate_01	Clariostar_Study	MB	Biofoundry_,_London	Linear_Dilution_Pattern_V2	0.115	0.111	0.107	0.103	0.099	0.096	0.091	0.089	0.085	0.083	0.079	0.075	0.071	0.068	0.065	0.062	0.06	0.059	0.058	0.056	0.055	0.054	0.053	0.053	0.052	0.051	0.051	0.051	0.051	0.05	0.049	0.049	0.049	0.049	0.048	0.047
B12	Blank	DMSO_Blank		DMSO		Standard_Development	Run095	Standard_Measurement	Plate_01	Clariostar_Study	MB	Biofoundry_,_London	Linear_Dilution_Pattern_V2	0.111	0.107	0.105	0.1	0.097	0.093	0.09	0.086	0.083	0.079	0.075	0.071	0.067	0.065	0.062	0.059	0.057	0.056	0.055	0.053	0.053	0.052	0.051	0.05	0.05	0.049	0.049	0.048	0.049	0.048	0.047	0.047	0.047	0.047	0.046	0.046
C01	Sample	Dilution_95%	0.95	DMSO	Lycopene	Standard_Development	Run095	Standard_Measurement	Plate_01	Clariostar_Study	MB	Biofoundry_,_London	Linear_Dilution_Pattern_V2	0.213	0.212	0.209	0.204	0.202	0.198	0.195	0.192	0.189	0.186	0.18	0.175	0.171	0.167	0.164	0.161	0.158	0.156	0.155	0.152	0.151	0.15	0.148	0.147	0.146	0.145	0.144	0.144	0.144	0.143	0.141	0.141	0.141	0.14	0.138	0.138
C02	Sample	Dilution_75%	0.75	DMSO	Lycopene	Standard_Development	Run095	Standard_Measurement	Plate_01	Clariostar_Study	MB	Biofoundry_,_London	Linear_Dilution_Pattern_V2	0.191	0.188	0.185	0.182	0.178	0.175	0.172	0.168	0.164	0.162	0.157	0.152	0.148	0.144	0.141	0.137	0.135	0.133	0.131	0.13	0.128	0.127	0.126	0.125	0.125	0.125	0.124	0.124	0.124	0.124	0.123	0.123	0.123	0.122	0.122	0.122
C03	Sample	Dilution_55%	0.55	DMSO	Lycopene	Standard_Development	Run095	Standard_Measurement	Plate_01	Clariostar_Study	MB	Biofoundry_,_London	Linear_Dilution_Pattern_V2	0.17	0.167	0.164	0.159	0.155	0.151	0.147	0.145	0.142	0.14	0.135	0.13	0.126	0.122	0.119	0.116	0.114	0.113	0.11	0.108	0.107	0.106	0.106	0.106	0.105	0.105	0.105	0.106	0.106	0.105	0.105	0.105	0.104	0.105	0.105	0.105
C04	Sample	Dilution_35%	0.35	DMSO	Lycopene	Standard_Development	Run095	Standard_Measurement	Plate_01	Clariostar_Study	MB	Biofoundry_,_London	Linear_Dilution_Pattern_V2	0.143	0.14	0.137	0.134	0.131	0.126	0.123	0.119	0.116	0.113	0.108	0.104	0.1	0.096	0.093	0.09	0.088	0.086	0.085	0.083	0.083	0.082	0.082	0.081	0.081	0.081	0.082	0.083	0.083	0.083	0.082	0.082	0.083	0.083	0.084	0.085
C05	Sample	Dilution_15%	0.15	DMSO	Lycopene	Standard_Development	Run095	Standard_Measurement	Plate_01	Clariostar_Study	MB	Biofoundry_,_London	Linear_Dilution_Pattern_V2	0.121	0.118	0.115	0.111	0.107	0.103	0.1	0.096	0.093	0.09	0.086	0.081	0.078	0.074	0.071	0.068	0.066	0.065	0.063	0.061	0.061	0.06	0.06	0.059	0.059	0.06	0.059	0.06	0.06	0.06	0.061	0.061	0.062	0.062	0.062	0.063
C06	Sample	Dilution_95%	0.95	DMSO	Lycopene	Standard_Development	Run095	Standard_Measurement	Plate_01	Clariostar_Study	MB	Biofoundry_,_London	Linear_Dilution_Pattern_V2	0.211	0.21	0.206	0.203	0.2	0.196	0.193	0.19	0.186	0.183	0.179	0.174	0.171	0.168	0.165	0.16	0.158	0.155	0.153	0.151	0.15	0.149	0.147	0.146	0.144	0.143	0.143	0.143	0.142	0.142	0.141	0.139	0.139	0.138	0.137	0.137
C07	Sample	Dilution_75%	0.75	DMSO	Lycopene	Standard_Development	Run095	Standard_Measurement	Plate_01	Clariostar_Study	MB	Biofoundry_,_London	Linear_Dilution_Pattern_V2	0.189	0.186	0.184	0.179	0.176	0.172	0.168	0.165	0.163	0.16	0.155	0.151	0.147	0.143	0.141	0.137	0.135	0.133	0.131	0.129	0.127	0.126	0.126	0.125	0.124	0.124	0.124	0.123	0.124	0.123	0.123	0.122	0.122	0.122	0.121	0.121
C08	Sample	Dilution_55%	0.55	DMSO	Lycopene	Standard_Development	Run095	Standard_Measurement	Plate_01	Clariostar_Study	MB	Biofoundry_,_London	Linear_Dilution_Pattern_V2	0.168	0.165	0.162	0.158	0.155	0.151	0.148	0.144	0.141	0.138	0.134	0.13	0.126	0.122	0.12	0.117	0.114	0.113	0.111	0.109	0.108	0.107	0.106	0.106	0.105	0.105	0.105	0.105	0.106	0.106	0.105	0.105	0.105	0.104	0.105	0.105
C09	Sample	Dilution_35%	0.35	DMSO	Lycopene	Standard_Development	Run095	Standard_Measurement	Plate_01	Clariostar_Study	MB	Biofoundry_,_London	Linear_Dilution_Pattern_V2	0.143	0.14	0.137	0.133	0.129	0.126	0.122	0.119	0.116	0.112	0.108	0.103	0.1	0.096	0.093	0.09	0.087	0.086	0.085	0.083	0.083	0.082	0.082	0.081	0.081	0.081	0.081	0.082	0.082	0.082	0.082	0.083	0.083	0.084	0.084	0.085
C10	Sample	Dilution_15%	0.15	DMSO	Lycopene	Standard_Development	Run095	Standard_Measurement	Plate_01	Clariostar_Study	MB	Biofoundry_,_London	Linear_Dilution_Pattern_V2	0.129	0.127	0.123	0.119	0.115	0.111	0.107	0.104	0.1	0.097	0.092	0.087	0.085	0.08	0.078	0.075	0.072	0.07	0.069	0.067	0.066	0.066	0.066	0.065	0.065	0.065	0.065	0.065	0.065	0.066	0.065	0.066	0.066	0.066	0.067	0.067
C11	Blank	DMSO_Blank		DMSO		Standard_Development	Run095	Standard_Measurement	Plate_01	Clariostar_Study	MB	Biofoundry_,_London	Linear_Dilution_Pattern_V2	0.116	0.113	0.109	0.105	0.1	0.096	0.093	0.09	0.087	0.083	0.079	0.075	0.071	0.067	0.064	0.061	0.06	0.058	0.057	0.055	0.054	0.053	0.053	0.052	0.051	0.051	0.051	0.05	0.049	0.049	0.049	0.048	0.048	0.048	0.047	0.046
C12	Blank	DMSO_Blank		DMSO		Standard_Development	Run095	Standard_Measurement	Plate_01	Clariostar_Study	MB	Biofoundry_,_London	Linear_Dilution_Pattern_V2	0.115	0.11	0.107	0.103	0.1	0.095	0.091	0.088	0.085	0.082	0.077	0.073	0.068	0.065	0.063	0.06	0.058	0.057	0.055	0.053	0.053	0.052	0.051	0.051	0.05	0.049	0.049	0.049	0.048	0.048	0.048	0.047	0.047	0.047	0.046	0.046
D01	Sample	Dilution_95%	0.95	DMSO	Lycopene	Standard_Development	Run095	Standard_Measurement	Plate_01	Clariostar_Study	MB	Biofoundry_,_London	Linear_Dilution_Pattern_V2	0.215	0.212	0.21	0.206	0.204	0.2	0.197	0.193	0.189	0.186	0.181	0.176	0.172	0.169	0.166	0.161	0.159	0.158	0.155	0.153	0.152	0.151	0.149	0.148	0.147	0.147	0.145	0.145	0.145	0.144	0.143	0.141	0.141	0.14	0.139	0.139
D02	Sample	Dilution_75%	0.75	DMSO	Lycopene	Standard_Development	Run095	Standard_Measurement	Plate_01	Clariostar_Study	MB	Biofoundry_,_London	Linear_Dilution_Pattern_V2	0.192	0.19	0.186	0.183	0.179	0.175	0.172	0.168	0.165	0.162	0.157	0.152	0.148	0.144	0.141	0.138	0.136	0.134	0.132	0.129	0.128	0.127	0.127	0.126	0.125	0.125	0.125	0.124	0.124	0.124	0.123	0.122	0.122	0.122	0.121	0.121
D03	Sample	Dilution_55%	0.55	DMSO	Lycopene	Standard_Development	Run095	Standard_Measurement	Plate_01	Clariostar_Study	MB	Biofoundry_,_London	Linear_Dilution_Pattern_V2	0.166	0.162	0.16	0.156	0.153	0.149	0.146	0.143	0.139	0.136	0.131	0.126	0.122	0.118	0.116	0.113	0.111	0.108	0.107	0.105	0.104	0.104	0.103	0.103	0.102	0.102	0.102	0.102	0.103	0.102	0.102	0.102	0.102	0.103	0.102	0.103
D04	Sample	Dilution_35%	0.35	DMSO	Lycopene	Standard_Development	Run095	Standard_Measurement	Plate_01	Clariostar_Study	MB	Biofoundry_,_London	Linear_Dilution_Pattern_V2	0.142	0.14	0.136	0.131	0.129	0.125	0.122	0.118	0.115	0.112	0.107	0.103	0.099	0.096	0.093	0.09	0.088	0.086	0.085	0.083	0.082	0.082	0.082	0.081	0.081	0.081	0.082	0.082	0.083	0.083	0.082	0.083	0.084	0.084	0.084	0.085
D05	Sample	Dilution_15%	0.15	DMSO	Lycopene	Standard_Development	Run095	Standard_Measurement	Plate_01	Clariostar_Study	MB	Biofoundry_,_London	Linear_Dilution_Pattern_V2	0.121	0.118	0.115	0.11	0.107	0.103	0.1	0.097	0.093	0.09	0.086	0.081	0.077	0.074	0.072	0.069	0.067	0.065	0.063	0.061	0.061	0.061	0.061	0.06	0.06	0.06	0.06	0.06	0.061	0.061	0.061	0.061	0.062	0.063	0.063	0.063
D06	Sample	Dilution_95%	0.95	DMSO	Lycopene	Standard_Development	Run095	Standard_Measurement	Plate_01	Clariostar_Study	MB	Biofoundry_,_London	Linear_Dilution_Pattern_V2	0.213	0.211	0.208	0.204	0.201	0.197	0.193	0.19	0.188	0.185	0.18	0.177	0.173	0.169	0.166	0.163	0.16	0.158	0.156	0.153	0.152	0.15	0.149	0.148	0.147	0.146	0.145	0.145	0.145	0.144	0.143	0.141	0.141	0.14	0.139	0.137
D07	Sample	Dilution_75%	0.75	DMSO	Lycopene	Standard_Development	Run095	Standard_Measurement	Plate_01	Clariostar_Study	MB	Biofoundry_,_London	Linear_Dilution_Pattern_V2	0.188	0.185	0.182	0.179	0.176	0.172	0.169	0.166	0.163	0.16	0.155	0.151	0.147	0.144	0.141	0.138	0.136	0.133	0.131	0.129	0.127	0.127	0.126	0.125	0.125	0.125	0.124	0.124	0.124	0.123	0.122	0.122	0.122	0.122	0.121	0.121
D08	Sample	Dilution_55%	0.55	DMSO	Lycopene	Standard_Development	Run095	Standard_Measurement	Plate_01	Clariostar_Study	MB	Biofoundry_,_London	Linear_Dilution_Pattern_V2	0.164	0.162	0.159	0.155	0.151	0.148	0.145	0.142	0.139	0.136	0.131	0.127	0.123	0.12	0.118	0.115	0.112	0.11	0.108	0.107	0.106	0.105	0.104	0.104	0.103	0.103	0.103	0.104	0.104	0.104	0.103	0.103	0.103	0.103	0.103	0.104
D09	Sample	Dilution_35%	0.35	DMSO	Lycopene	Standard_Development	Run095	Standard_Measurement	Plate_01	Clariostar_Study	MB	Biofoundry_,_London	Linear_Dilution_Pattern_V2	0.144	0.141	0.138	0.134	0.131	0.127	0.123	0.12	0.118	0.115	0.11	0.106	0.101	0.098	0.095	0.092	0.09	0.088	0.087	0.085	0.084	0.084	0.083	0.083	0.083	0.083	0.083	0.083	0.084	0.084	0.084	0.085	0.085	0.085	0.085	0.086
D10	Sample	Dilution_15%	0.15	DMSO	Lycopene	Standard_Development	Run095	Standard_Measurement	Plate_01	Clariostar_Study	MB	Biofoundry_,_London	Linear_Dilution_Pattern_V2	0.119	0.116	0.113	0.108	0.105	0.101	0.098	0.094	0.091	0.088	0.083	0.079	0.076	0.073	0.07	0.067	0.065	0.063	0.062	0.06	0.06	0.059	0.058	0.058	0.057	0.058	0.058	0.058	0.058	0.058	0.058	0.059	0.059	0.059	0.059	0.059
D11	Blank	DMSO_Blank		DMSO		Standard_Development	Run095	Standard_Measurement	Plate_01	Clariostar_Study	MB	Biofoundry_,_London	Linear_Dilution_Pattern_V2	0.117	0.114	0.11	0.106	0.102	0.097	0.094	0.091	0.088	0.085	0.08	0.076	0.072	0.069	0.065	0.064	0.061	0.059	0.058	0.055	0.055	0.054	0.053	0.053	0.052	0.052	0.051	0.051	0.05	0.05	0.05	0.049	0.049	0.048	0.048	0.047
D12	Blank	DMSO_Blank		DMSO		Standard_Development	Run095	Standard_Measurement	Plate_01	Clariostar_Study	MB	Biofoundry_,_London	Linear_Dilution_Pattern_V2	0.112	0.109	0.106	0.102	0.099	0.094	0.091	0.088	0.085	0.082	0.077	0.072	0.068	0.065	0.063	0.06	0.058	0.057	0.055	0.054	0.053	0.052	0.051	0.051	0.05	0.049	0.049	0.049	0.049	0.048	0.047	0.047	0.047	0.047	0.046	0.046
E01	Sample	Dilution_90%	0.9	DMSO	Lycopene	Standard_Development	Run095	Standard_Measurement	Plate_01	Clariostar_Study	MB	Biofoundry_,_London	Linear_Dilution_Pattern_V2	0.209	0.208	0.206	0.202	0.199	0.195	0.192	0.188	0.185	0.181	0.176	0.171	0.166	0.163	0.161	0.157	0.153	0.152	0.15	0.148	0.148	0.147	0.145	0.144	0.142	0.141	0.141	0.141	0.141	0.14	0.138	0.138	0.138	0.136	0.135	0.135
E02	Sample	Dilution_70%	0.7	DMSO	Lycopene	Standard_Development	Run095	Standard_Measurement	Plate_01	Clariostar_Study	MB	Biofoundry_,_London	Linear_Dilution_Pattern_V2	0.184	0.182	0.179	0.175	0.172	0.168	0.165	0.162	0.158	0.155	0.15	0.145	0.141	0.138	0.135	0.13	0.129	0.128	0.126	0.124	0.123	0.122	0.121	0.12	0.12	0.12	0.119	0.12	0.12	0.12	0.118	0.118	0.118	0.118	0.118	0.118
E03	Sample	Dilution_50%	0.5	DMSO	Lycopene	Standard_Development	Run095	Standard_Measurement	Plate_01	Clariostar_Study	MB	Biofoundry_,_London	Linear_Dilution_Pattern_V2	0.165	0.162	0.159	0.155	0.152	0.147	0.144	0.141	0.138	0.135	0.13	0.126	0.122	0.118	0.115	0.113	0.11	0.108	0.106	0.104	0.104	0.103	0.102	0.102	0.102	0.102	0.101	0.102	0.103	0.102	0.101	0.101	0.101	0.102	0.101	0.102
E04	Sample	Dilution_30%	0.3	DMSO	Lycopene	Standard_Development	Run095	Standard_Measurement	Plate_01	Clariostar_Study	MB	Biofoundry_,_London	Linear_Dilution_Pattern_V2	0.136	0.133	0.129	0.126	0.123	0.118	0.115	0.112	0.11	0.106	0.102	0.098	0.094	0.091	0.088	0.085	0.083	0.081	0.08	0.077	0.077	0.077	0.077	0.076	0.076	0.076	0.077	0.078	0.078	0.078	0.078	0.078	0.079	0.08	0.08	0.081
E05	Sample	Dilution_10%	0.1	DMSO	Lycopene	Standard_Development	Run095	Standard_Measurement	Plate_01	Clariostar_Study	MB	Biofoundry_,_London	Linear_Dilution_Pattern_V2	0.118	0.114	0.111	0.107	0.103	0.1	0.097	0.093	0.089	0.087	0.082	0.079	0.074	0.071	0.069	0.066	0.063	0.061	0.06	0.058	0.058	0.058	0.058	0.057	0.056	0.056	0.056	0.056	0.057	0.056	0.056	0.057	0.057	0.057	0.057	0.058
E06	Sample	Dilution_90%	0.9	DMSO	Lycopene	Standard_Development	Run095	Standard_Measurement	Plate_01	Clariostar_Study	MB	Biofoundry_,_London	Linear_Dilution_Pattern_V2	0.205	0.203	0.2	0.196	0.193	0.19	0.187	0.183	0.181	0.177	0.173	0.17	0.166	0.162	0.159	0.155	0.153	0.151	0.149	0.146	0.144	0.143	0.142	0.141	0.141	0.14	0.139	0.139	0.139	0.138	0.137	0.136	0.135	0.134	0.134	0.134
E07	Sample	Dilution_70%	0.7	DMSO	Lycopene	Standard_Development	Run095	Standard_Measurement	Plate_01	Clariostar_Study	MB	Biofoundry_,_London	Linear_Dilution_Pattern_V2	0.181	0.179	0.175	0.172	0.169	0.165	0.161	0.159	0.156	0.154	0.149	0.146	0.142	0.138	0.135	0.132	0.13	0.127	0.126	0.124	0.123	0.121	0.12	0.12	0.12	0.12	0.12	0.12	0.119	0.119	0.118	0.118	0.118	0.117	0.117	0.117
E08	Sample	Dilution_50%	0.5	DMSO	Lycopene	Standard_Development	Run095	Standard_Measurement	Plate_01	Clariostar_Study	MB	Biofoundry_,_London	Linear_Dilution_Pattern_V2	0.16	0.157	0.153	0.149	0.147	0.142	0.139	0.136	0.134	0.131	0.127	0.123	0.119	0.116	0.113	0.111	0.108	0.106	0.105	0.102	0.102	0.101	0.1	0.1	0.099	0.1	0.099	0.099	0.1	0.099	0.099	0.099	0.099	0.099	0.098	0.099
E09	Sample	Dilution_30%	0.3	DMSO	Lycopene	Standard_Development	Run095	Standard_Measurement	Plate_01	Clariostar_Study	MB	Biofoundry_,_London	Linear_Dilution_Pattern_V2	0.135	0.132	0.129	0.126	0.122	0.118	0.114	0.112	0.109	0.106	0.101	0.097	0.093	0.09	0.087	0.084	0.083	0.081	0.08	0.078	0.077	0.077	0.076	0.076	0.076	0.076	0.076	0.077	0.077	0.077	0.078	0.079	0.079	0.079	0.08	0.081
E10	Sample	Dilution_10%	0.1	DMSO	Lycopene	Standard_Development	Run095	Standard_Measurement	Plate_01	Clariostar_Study	MB	Biofoundry_,_London	Linear_Dilution_Pattern_V2	0.118	0.114	0.111	0.107	0.103	0.1	0.095	0.092	0.089	0.086	0.081	0.077	0.073	0.07	0.067	0.065	0.062	0.06	0.06	0.058	0.057	0.057	0.056	0.055	0.055	0.055	0.055	0.055	0.055	0.055	0.055	0.054	0.055	0.055	0.055	0.055
E11	Blank	DMSO_Blank		DMSO		Standard_Development	Run095	Standard_Measurement	Plate_01	Clariostar_Study	MB	Biofoundry_,_London	Linear_Dilution_Pattern_V2	0.114	0.109	0.106	0.103	0.099	0.094	0.09	0.087	0.084	0.081	0.075	0.072	0.068	0.065	0.062	0.06	0.058	0.056	0.055	0.053	0.052	0.052	0.052	0.05	0.05	0.05	0.05	0.048	0.048	0.048	0.047	0.047	0.047	0.047	0.046	0.045
E12	Blank	DMSO_Blank		DMSO		Standard_Development	Run095	Standard_Measurement	Plate_01	Clariostar_Study	MB	Biofoundry_,_London	Linear_Dilution_Pattern_V2	0.117	0.114	0.11	0.106	0.103	0.1	0.096	0.092	0.089	0.085	0.08	0.076	0.072	0.068	0.066	0.063	0.061	0.059	0.058	0.056	0.056	0.055	0.055	0.054	0.053	0.052	0.052	0.052	0.052	0.051	0.05	0.05	0.05	0.05	0.049	0.049
F01	Sample	Dilution_90%	0.9	DMSO	Lycopene	Standard_Development	Run095	Standard_Measurement	Plate_01	Clariostar_Study	MB	Biofoundry_,_London	Linear_Dilution_Pattern_V2	0.208	0.207	0.204	0.2	0.197	0.193	0.19	0.187	0.184	0.18	0.176	0.172	0.167	0.163	0.16	0.157	0.154	0.153	0.15	0.148	0.147	0.146	0.145	0.143	0.143	0.142	0.141	0.141	0.141	0.14	0.139	0.137	0.137	0.137	0.135	0.135
F02	Sample	Dilution_70%	0.7	DMSO	Lycopene	Standard_Development	Run095	Standard_Measurement	Plate_01	Clariostar_Study	MB	Biofoundry_,_London	Linear_Dilution_Pattern_V2	0.185	0.182	0.18	0.175	0.171	0.168	0.165	0.162	0.159	0.155	0.15	0.145	0.142	0.138	0.135	0.132	0.13	0.128	0.126	0.124	0.123	0.122	0.121	0.12	0.12	0.12	0.12	0.12	0.12	0.12	0.119	0.119	0.119	0.118	0.118	0.118
F03	Sample	Dilution_50%	0.5	DMSO	Lycopene	Standard_Development	Run095	Standard_Measurement	Plate_01	Clariostar_Study	MB	Biofoundry_,_London	Linear_Dilution_Pattern_V2	0.162	0.16	0.157	0.154	0.15	0.146	0.143	0.14	0.137	0.134	0.13	0.124	0.121	0.117	0.114	0.111	0.109	0.107	0.106	0.104	0.103	0.102	0.102	0.101	0.101	0.1	0.101	0.101	0.101	0.101	0.101	0.101	0.101	0.101	0.1	0.101
F04	Sample	Dilution_30%	0.3	DMSO	Lycopene	Standard_Development	Run095	Standard_Measurement	Plate_01	Clariostar_Study	MB	Biofoundry_,_London	Linear_Dilution_Pattern_V2	0.136	0.133	0.129	0.125	0.122	0.118	0.114	0.111	0.109	0.106	0.101	0.097	0.093	0.09	0.088	0.084	0.082	0.08	0.078	0.077	0.076	0.076	0.076	0.075	0.076	0.076	0.076	0.077	0.077	0.077	0.077	0.078	0.079	0.08	0.079	0.08
F05	Sample	Dilution_10%	0.1	DMSO	Lycopene	Standard_Development	Run095	Standard_Measurement	Plate_01	Clariostar_Study	MB	Biofoundry_,_London	Linear_Dilution_Pattern_V2	0.117	0.114	0.11	0.106	0.104	0.1	0.096	0.093	0.09	0.086	0.081	0.078	0.074	0.071	0.068	0.066	0.063	0.062	0.06	0.059	0.059	0.058	0.058	0.057	0.056	0.056	0.056	0.056	0.056	0.057	0.056	0.056	0.057	0.057	0.057	0.058
F06	Sample	Dilution_90%	0.9	DMSO	Lycopene	Standard_Development	Run095	Standard_Measurement	Plate_01	Clariostar_Study	MB	Biofoundry_,_London	Linear_Dilution_Pattern_V2	0.207	0.204	0.202	0.198	0.194	0.191	0.188	0.185	0.182	0.179	0.175	0.17	0.167	0.163	0.16	0.157	0.154	0.152	0.15	0.148	0.146	0.145	0.144	0.143	0.142	0.141	0.141	0.141	0.14	0.139	0.138	0.137	0.136	0.136	0.135	0.135
F07	Sample	Dilution_70%	0.7	DMSO	Lycopene	Standard_Development	Run095	Standard_Measurement	Plate_01	Clariostar_Study	MB	Biofoundry_,_London	Linear_Dilution_Pattern_V2	0.183	0.181	0.178	0.174	0.171	0.166	0.162	0.16	0.159	0.156	0.151	0.147	0.143	0.139	0.137	0.134	0.131	0.13	0.128	0.125	0.125	0.123	0.122	0.122	0.121	0.121	0.121	0.121	0.121	0.121	0.12	0.12	0.119	0.119	0.118	0.119
F08	Sample	Dilution_50%	0.5	DMSO	Lycopene	Standard_Development	Run095	Standard_Measurement	Plate_01	Clariostar_Study	MB	Biofoundry_,_London	Linear_Dilution_Pattern_V2	0.158	0.157	0.153	0.149	0.146	0.143	0.139	0.136	0.133	0.131	0.127	0.122	0.119	0.115	0.113	0.11	0.108	0.106	0.104	0.102	0.101	0.101	0.101	0.1	0.099	0.099	0.099	0.1	0.1	0.1	0.099	0.099	0.099	0.099	0.099	0.099
F09	Sample	Dilution_30%	0.3	DMSO	Lycopene	Standard_Development	Run095	Standard_Measurement	Plate_01	Clariostar_Study	MB	Biofoundry_,_London	Linear_Dilution_Pattern_V2	0.136	0.133	0.13	0.126	0.123	0.119	0.116	0.112	0.11	0.107	0.102	0.098	0.095	0.092	0.089	0.086	0.084	0.082	0.08	0.078	0.078	0.077	0.077	0.077	0.077	0.077	0.077	0.078	0.079	0.079	0.079	0.079	0.08	0.08	0.08	0.081
F10	Sample	Dilution_10%	0.1	DMSO	Lycopene	Standard_Development	Run095	Standard_Measurement	Plate_01	Clariostar_Study	MB	Biofoundry_,_London	Linear_Dilution_Pattern_V2	0.114	0.111	0.107	0.103	0.1	0.095	0.092	0.088	0.085	0.082	0.077	0.073	0.069	0.066	0.063	0.061	0.059	0.057	0.055	0.054	0.053	0.052	0.052	0.051	0.05	0.049	0.05	0.049	0.049	0.049	0.048	0.047	0.048	0.047	0.046	0.046
F11	Blank	DMSO		DMSO		Standard_Development	Run095	Standard_Measurement	Plate_01	Clariostar_Study	MB	Biofoundry_,_London	Linear_Dilution_Pattern_V2	0.116	0.113	0.11	0.107	0.103	0.099	0.097	0.092	0.088	0.084	0.078	0.074	0.07	0.068	0.065	0.061	0.059	0.058	0.056	0.055	0.054	0.054	0.052	0.051	0.05	0.05	0.049	0.049	0.049	0.048	0.048	0.048	0.048	0.047	0.047	0.047
F12	Blank	DMSO		DMSO		Standard_Development	Run095	Standard_Measurement	Plate_01	Clariostar_Study	MB	Biofoundry_,_London	Linear_Dilution_Pattern_V2	0.117	0.113	0.109	0.106	0.102	0.098	0.094	0.091	0.087	0.084	0.079	0.074	0.07	0.067	0.064	0.061	0.06	0.058	0.056	0.055	0.054	0.053	0.053	0.052	0.05	0.05	0.05	0.05	0.049	0.049	0.049	0.048	0.048	0.048	0.047	0.047
G01	Sample	Dilution_85%	0.85	DMSO	Lycopene	Standard_Development	Run095	Standard_Measurement	Plate_01	Clariostar_Study	MB	Biofoundry_,_London	Linear_Dilution_Pattern_V2	0.201	0.198	0.195	0.192	0.188	0.185	0.182	0.178	0.175	0.172	0.167	0.163	0.159	0.155	0.152	0.149	0.146	0.144	0.143	0.141	0.139	0.138	0.137	0.136	0.136	0.135	0.134	0.134	0.134	0.133	0.132	0.131	0.131	0.131	0.129	0.129
G02	Sample	Dilution_65%	0.65	DMSO	Lycopene	Standard_Development	Run095	Standard_Measurement	Plate_01	Clariostar_Study	MB	Biofoundry_,_London	Linear_Dilution_Pattern_V2	0.18	0.177	0.174	0.17	0.167	0.163	0.16	0.157	0.154	0.151	0.147	0.142	0.139	0.135	0.132	0.129	0.127	0.124	0.123	0.121	0.12	0.119	0.118	0.118	0.118	0.117	0.117	0.117	0.118	0.117	0.117	0.116	0.117	0.116	0.116	0.116
G03	Sample	Dilution_45%	0.45	DMSO	Lycopene	Standard_Development	Run095	Standard_Measurement	Plate_01	Clariostar_Study	MB	Biofoundry_,_London	Linear_Dilution_Pattern_V2	0.155	0.152	0.149	0.145	0.142	0.138	0.135	0.132	0.129	0.126	0.121	0.117	0.113	0.11	0.107	0.104	0.101	0.1	0.099	0.097	0.095	0.095	0.095	0.094	0.094	0.094	0.094	0.095	0.095	0.095	0.094	0.094	0.094	0.094	0.094	0.095
G04	Sample	Dilution_25%	0.25	DMSO	Lycopene	Standard_Development	Run095	Standard_Measurement	Plate_01	Clariostar_Study	MB	Biofoundry_,_London	Linear_Dilution_Pattern_V2	0.129	0.127	0.123	0.118	0.116	0.111	0.108	0.105	0.102	0.099	0.095	0.091	0.088	0.084	0.081	0.078	0.076	0.075	0.074	0.071	0.071	0.071	0.07	0.07	0.07	0.07	0.07	0.071	0.072	0.072	0.072	0.072	0.073	0.074	0.074	0.075
G05	Sample	Dilution_05%	0.0499999999999999	DMSO	Lycopene	Standard_Development	Run095	Standard_Measurement	Plate_01	Clariostar_Study	MB	Biofoundry_,_London	Linear_Dilution_Pattern_V2	0.114	0.111	0.108	0.103	0.101	0.096	0.093	0.09	0.086	0.083	0.078	0.074	0.071	0.068	0.066	0.063	0.06	0.059	0.058	0.056	0.055	0.055	0.054	0.054	0.053	0.053	0.052	0.052	0.052	0.052	0.051	0.051	0.052	0.052	0.051	0.051
G06	Sample	Dilution_85%	0.85	DMSO	Lycopene	Standard_Development	Run095	Standard_Measurement	Plate_01	Clariostar_Study	MB	Biofoundry_,_London	Linear_Dilution_Pattern_V2	0.199	0.196	0.194	0.189	0.185	0.182	0.178	0.175	0.174	0.17	0.167	0.163	0.159	0.155	0.153	0.148	0.147	0.144	0.142	0.141	0.139	0.138	0.137	0.136	0.135	0.135	0.134	0.134	0.133	0.132	0.131	0.131	0.131	0.13	0.128	0.128
G07	Sample	Dilution_65%	0.65	DMSO	Lycopene	Standard_Development	Run095	Standard_Measurement	Plate_01	Clariostar_Study	MB	Biofoundry_,_London	Linear_Dilution_Pattern_V2	0.174	0.172	0.168	0.165	0.161	0.158	0.154	0.152	0.149	0.147	0.143	0.139	0.136	0.132	0.13	0.127	0.124	0.122	0.12	0.118	0.117	0.117	0.116	0.115	0.115	0.115	0.115	0.115	0.115	0.115	0.114	0.114	0.113	0.114	0.113	0.113
G08	Sample	Dilution_45%	0.45	DMSO	Lycopene	Standard_Development	Run095	Standard_Measurement	Plate_01	Clariostar_Study	MB	Biofoundry_,_London	Linear_Dilution_Pattern_V2	0.152	0.148	0.145	0.142	0.139	0.135	0.131	0.129	0.127	0.124	0.119	0.116	0.113	0.109	0.107	0.104	0.102	0.1	0.098	0.096	0.095	0.095	0.094	0.094	0.094	0.094	0.093	0.094	0.094	0.094	0.094	0.094	0.094	0.094	0.094	0.094
G09	Sample	Dilution_25%	0.25	DMSO	Lycopene	Standard_Development	Run095	Standard_Measurement	Plate_01	Clariostar_Study	MB	Biofoundry_,_London	Linear_Dilution_Pattern_V2	0.127	0.123	0.12	0.116	0.113	0.109	0.106	0.103	0.1	0.097	0.093	0.089	0.087	0.083	0.081	0.078	0.075	0.074	0.072	0.071	0.07	0.07	0.07	0.07	0.07	0.07	0.07	0.071	0.071	0.071	0.071	0.072	0.073	0.073	0.074	0.075
G10	Sample	Dilution_05%	0.0499999999999999	DMSO	Lycopene	Standard_Development	Run095	Standard_Measurement	Plate_01	Clariostar_Study	MB	Biofoundry_,_London	Linear_Dilution_Pattern_V2	0.114	0.11	0.107	0.102	0.1	0.096	0.093	0.089	0.085	0.082	0.076	0.073	0.069	0.067	0.065	0.061	0.06	0.058	0.056	0.055	0.054	0.054	0.053	0.052	0.051	0.051	0.05	0.05	0.05	0.049	0.049	0.048	0.048	0.048	0.047	0.048
G11	Blank	DMSO_Blank		DMSO		Standard_Development	Run095	Standard_Measurement	Plate_01	Clariostar_Study	MB	Biofoundry_,_London	Linear_Dilution_Pattern_V2	0.113	0.109	0.105	0.101	0.098	0.093	0.089	0.087	0.084	0.081	0.076	0.072	0.068	0.065	0.063	0.06	0.059	0.057	0.055	0.053	0.053	0.052	0.051	0.051	0.05	0.05	0.049	0.049	0.049	0.048	0.048	0.048	0.048	0.047	0.046	0.046
G12	Blank	DMSO_Blank		DMSO		Standard_Development	Run095	Standard_Measurement	Plate_01	Clariostar_Study	MB	Biofoundry_,_London	Linear_Dilution_Pattern_V2	0.112	0.108	0.105	0.1	0.097	0.093	0.09	0.087	0.084	0.081	0.076	0.071	0.067	0.065	0.062	0.059	0.058	0.057	0.055	0.053	0.052	0.051	0.052	0.051	0.05	0.049	0.049	0.049	0.048	0.048	0.048	0.047	0.047	0.047	0.046	0.046
H01	Sample	Dilution_85%	0.85	DMSO	Lycopene	Standard_Development	Run095	Standard_Measurement	Plate_01	Clariostar_Study	MB	Biofoundry_,_London	Linear_Dilution_Pattern_V2	0.208	0.205	0.202	0.198	0.194	0.19	0.186	0.183	0.181	0.177	0.172	0.167	0.161	0.156	0.154	0.15	0.148	0.146	0.144	0.142	0.141	0.139	0.138	0.137	0.136	0.136	0.136	0.135	0.135	0.134	0.133	0.132	0.132	0.131	0.13	0.13
H02	Sample	Dilution_65%	0.65	DMSO	Lycopene	Standard_Development	Run095	Standard_Measurement	Plate_01	Clariostar_Study	MB	Biofoundry_,_London	Linear_Dilution_Pattern_V2	0.18	0.177	0.175	0.171	0.167	0.163	0.16	0.157	0.154	0.151	0.146	0.142	0.138	0.134	0.131	0.128	0.126	0.124	0.122	0.12	0.12	0.118	0.117	0.117	0.116	0.116	0.116	0.116	0.116	0.116	0.116	0.115	0.115	0.115	0.114	0.115
H03	Sample	Dilution_45%	0.45	DMSO	Lycopene	Standard_Development	Run095	Standard_Measurement	Plate_01	Clariostar_Study	MB	Biofoundry_,_London	Linear_Dilution_Pattern_V2	0.157	0.154	0.151	0.147	0.144	0.14	0.136	0.132	0.129	0.127	0.123	0.118	0.114	0.111	0.108	0.105	0.102	0.101	0.1	0.098	0.097	0.096	0.095	0.095	0.095	0.095	0.095	0.095	0.095	0.095	0.095	0.095	0.095	0.095	0.095	0.095
H04	Sample	Dilution_25%	0.25	DMSO	Lycopene	Standard_Development	Run095	Standard_Measurement	Plate_01	Clariostar_Study	MB	Biofoundry_,_London	Linear_Dilution_Pattern_V2	0.129	0.126	0.123	0.119	0.117	0.112	0.109	0.105	0.102	0.098	0.093	0.089	0.086	0.082	0.079	0.076	0.074	0.072	0.071	0.069	0.069	0.069	0.069	0.068	0.068	0.068	0.068	0.069	0.07	0.07	0.07	0.071	0.071	0.073	0.073	0.074
H05	Sample	Dilution_05%	0.0499999999999999	DMSO	Lycopene	Standard_Development	Run095	Standard_Measurement	Plate_01	Clariostar_Study	MB	Biofoundry_,_London	Linear_Dilution_Pattern_V2	0.121	0.118	0.114	0.11	0.106	0.101	0.097	0.094	0.091	0.088	0.083	0.078	0.074	0.07	0.068	0.065	0.063	0.061	0.059	0.058	0.057	0.056	0.056	0.055	0.055	0.055	0.054	0.054	0.054	0.054	0.053	0.053	0.053	0.053	0.053	0.052
H06	Sample	Dilution_85%	0.85	DMSO	Lycopene	Standard_Development	Run095	Standard_Measurement	Plate_01	Clariostar_Study	MB	Biofoundry_,_London	Linear_Dilution_Pattern_V2	0.203	0.201	0.197	0.193	0.19	0.186	0.182	0.179	0.177	0.175	0.171	0.167	0.163	0.159	0.156	0.153	0.15	0.148	0.146	0.144	0.142	0.142	0.141	0.139	0.139	0.139	0.138	0.137	0.137	0.136	0.135	0.134	0.133	0.133	0.132	0.131
H07	Sample	Dilution_65%	0.65	DMSO	Lycopene	Standard_Development	Run095	Standard_Measurement	Plate_01	Clariostar_Study	MB	Biofoundry_,_London	Linear_Dilution_Pattern_V2	0.174	0.172	0.169	0.165	0.162	0.159	0.155	0.152	0.15	0.148	0.143	0.139	0.136	0.133	0.131	0.127	0.125	0.123	0.121	0.119	0.118	0.117	0.117	0.115	0.116	0.115	0.115	0.115	0.115	0.115	0.115	0.114	0.114	0.114	0.114	0.114
H08	Sample	Dilution_45%	0.45	DMSO	Lycopene	Standard_Development	Run095	Standard_Measurement	Plate_01	Clariostar_Study	MB	Biofoundry_,_London	Linear_Dilution_Pattern_V2	0.155	0.152	0.148	0.144	0.141	0.137	0.134	0.131	0.128	0.124	0.12	0.116	0.112	0.108	0.106	0.103	0.101	0.099	0.098	0.095	0.095	0.094	0.093	0.093	0.093	0.093	0.093	0.093	0.093	0.093	0.093	0.092	0.093	0.093	0.093	0.093
H09	Sample	Dilution_25%	0.25	DMSO	Lycopene	Standard_Development	Run095	Standard_Measurement	Plate_01	Clariostar_Study	MB	Biofoundry_,_London	Linear_Dilution_Pattern_V2	0.134	0.131	0.127	0.122	0.119	0.115	0.111	0.108	0.106	0.102	0.099	0.094	0.09	0.086	0.084	0.08	0.078	0.076	0.075	0.074	0.073	0.072	0.072	0.072	0.072	0.072	0.073	0.073	0.073	0.074	0.074	0.074	0.075	0.076	0.076	0.077
H10	Sample	Dilution_05%	0.0499999999999999	DMSO	Lycopene	Standard_Development	Run095	Standard_Measurement	Plate_01	Clariostar_Study	MB	Biofoundry_,_London	Linear_Dilution_Pattern_V2	0.117	0.114	0.11	0.106	0.102	0.097	0.095	0.091	0.088	0.085	0.081	0.077	0.073	0.069	0.067	0.064	0.062	0.06	0.059	0.057	0.056	0.056	0.055	0.055	0.054	0.055	0.054	0.054	0.053	0.053	0.053	0.053	0.054	0.053	0.052	0.052
H11	Blank	DMSO_Blank		DMSO		Standard_Development	Run095	Standard_Measurement	Plate_01	Clariostar_Study	MB	Biofoundry_,_London	Linear_Dilution_Pattern_V2	0.12	0.116	0.112	0.108	0.104	0.101	0.097	0.093	0.091	0.087	0.083	0.078	0.074	0.07	0.069	0.065	0.063	0.062	0.059	0.058	0.058	0.057	0.056	0.056	0.055	0.054	0.053	0.053	0.052	0.052	0.052	0.051	0.051	0.051	0.05	0.05
H12	Blank	DMSO_Blank		DMSO		Standard_Development	Run095	Standard_Measurement	Plate_01	Clariostar_Study	MB	Biofoundry_,_London	Linear_Dilution_Pattern_V2	0.116	0.112	0.109	0.104	0.1	0.095	0.091	0.089	0.087	0.083	0.078	0.073	0.07	0.065	0.063	0.061	0.059	0.057	0.056	0.054	0.053	0.052	0.051	0.051	0.051	0.05	0.049	0.049	0.049	0.049	0.048	0.047	0.048	0.047	0.046	0.045
A01	Sample	Dilution_100%	1.0	DMSO	Lycopene	Standard_Development	Run095	Standard_Measurement	Plate_01	Clariostar_Study	MB	Biofoundry_,_London	Linear_Dilution_Pattern_V2	0.227	0.224	0.221	0.218	0.214	0.209	0.205	0.203	0.2	0.195	0.191	0.187	0.182	0.178	0.174	0.172	0.168	0.166	0.163	0.161	0.159	0.157	0.156	0.155	0.154	0.153	0.153	0.152	0.151	0.151	0.15	0.148	0.147	0.146	0.145	0.144
A02	Sample	Dilution_80%	0.8	DMSO	Lycopene	Standard_Development	Run095	Standard_Measurement	Plate_01	Clariostar_Study	MB	Biofoundry_,_London	Linear_Dilution_Pattern_V2	0.204	0.202	0.199	0.196	0.192	0.188	0.184	0.18	0.176	0.172	0.168	0.163	0.159	0.154	0.151	0.148	0.145	0.142	0.14	0.139	0.137	0.135	0.134	0.133	0.133	0.132	0.132	0.131	0.131	0.13	0.129	0.128	0.128	0.127	0.127	0.126
A03	Sample	Dilution_60%	0.6	DMSO	Lycopene	Standard_Development	Run095	Standard_Measurement	Plate_01	Clariostar_Study	MB	Biofoundry_,_London	Linear_Dilution_Pattern_V2	0.174	0.171	0.168	0.164	0.16	0.157	0.153	0.15	0.147	0.144	0.14	0.137	0.131	0.127	0.124	0.122	0.118	0.116	0.114	0.113	0.111	0.11	0.11	0.11	0.109	0.109	0.109	0.109	0.109	0.109	0.108	0.109	0.109	0.109	0.109	0.109
A04	Sample	Dilution_40%	0.4	DMSO	Lycopene	Standard_Development	Run095	Standard_Measurement	Plate_01	Clariostar_Study	MB	Biofoundry_,_London	Linear_Dilution_Pattern_V2	0.155	0.152	0.148	0.145	0.141	0.137	0.133	0.131	0.127	0.123	0.119	0.116	0.111	0.107	0.104	0.102	0.099	0.097	0.095	0.093	0.092	0.091	0.09	0.09	0.09	0.091	0.091	0.091	0.091	0.091	0.091	0.091	0.091	0.091	0.091	0.092
A05	Sample	Dilution_20%	0.2	DMSO	Lycopene	Standard_Development	Run095	Standard_Measurement	Plate_01	Clariostar_Study	MB	Biofoundry_,_London	Linear_Dilution_Pattern_V2	0.129	0.126	0.121	0.118	0.114	0.109	0.106	0.102	0.099	0.095	0.091	0.087	0.083	0.08	0.076	0.074	0.071	0.069	0.067	0.065	0.064	0.064	0.064	0.064	0.064	0.064	0.064	0.065	0.066	0.066	0.066	0.066	0.067	0.067	0.069	0.069
A06	Sample	Dilution_100%	1.0	DMSO	Lycopene	Standard_Development	Run095	Standard_Measurement	Plate_01	Clariostar_Study	MB	Biofoundry_,_London	Linear_Dilution_Pattern_V2	0.225	0.222	0.219	0.215	0.211	0.207	0.203	0.2	0.197	0.194	0.189	0.185	0.181	0.177	0.173	0.171	0.167	0.164	0.161	0.159	0.157	0.155	0.154	0.153	0.152	0.152	0.15	0.15	0.149	0.148	0.147	0.146	0.144	0.143	0.142	0.141
A07	Sample	Dilution_80%	0.8	DMSO	Lycopene	Standard_Development	Run095	Standard_Measurement	Plate_01	Clariostar_Study	MB	Biofoundry_,_London	Linear_Dilution_Pattern_V2	0.198	0.195	0.191	0.188	0.184	0.18	0.176	0.174	0.171	0.167	0.164	0.161	0.156	0.152	0.149	0.147	0.143	0.141	0.139	0.136	0.134	0.133	0.132	0.132	0.131	0.131	0.13	0.129	0.129	0.129	0.129	0.128	0.127	0.126	0.125	0.125
A08	Sample	Dilution_60%	0.6	DMSO	Lycopene	Standard_Development	Run095	Standard_Measurement	Plate_01	Clariostar_Study	MB	Biofoundry_,_London	Linear_Dilution_Pattern_V2	0.175	0.172	0.168	0.164	0.16	0.156	0.153	0.15	0.147	0.143	0.139	0.135	0.131	0.127	0.125	0.122	0.118	0.116	0.114	0.112	0.111	0.11	0.109	0.109	0.108	0.109	0.108	0.108	0.108	0.108	0.108	0.107	0.107	0.107	0.107	0.107
A09	Sample	Dilution_40%	0.4	DMSO	Lycopene	Standard_Development	Run095	Standard_Measurement	Plate_01	Clariostar_Study	MB	Biofoundry_,_London	Linear_Dilution_Pattern_V2	0.151	0.148	0.144	0.14	0.137	0.132	0.128	0.126	0.123	0.119	0.116	0.112	0.108	0.104	0.1	0.098	0.095	0.093	0.09	0.089	0.088	0.087	0.087	0.088	0.087	0.087	0.087	0.087	0.088	0.088	0.088	0.088	0.088	0.088	0.089	0.089
A10	Sample	Dilution_20%	0.2	DMSO	Lycopene	Standard_Development	Run095	Standard_Measurement	Plate_01	Clariostar_Study	MB	Biofoundry_,_London	Linear_Dilution_Pattern_V2	0.127	0.124	0.119	0.116	0.112	0.108	0.103	0.101	0.097	0.094	0.09	0.087	0.083	0.079	0.076	0.074	0.07	0.068	0.066	0.065	0.065	0.064	0.064	0.065	0.064	0.065	0.064	0.065	0.065	0.066	0.066	0.066	0.067	0.067	0.068	0.069
A11	Blank	DMSO_Blank		DMSO		Standard_Development	Run095	Standard_Measurement	Plate_01	Clariostar_Study	MB	Biofoundry_,_London	Linear_Dilution_Pattern_V2	0.115	0.112	0.107	0.104	0.099	0.095	0.091	0.089	0.086	0.082	0.078	0.074	0.071	0.067	0.064	0.063	0.06	0.058	0.057	0.055	0.054	0.053	0.052	0.052	0.051	0.051	0.05	0.05	0.05	0.049	0.049	0.049	0.048	0.048	0.047	0.046
A12	Blank	DMSO_Blank		DMSO		Standard_Development	Run095	Standard_Measurement	Plate_01	Clariostar_Study	MB	Biofoundry_,_London	Linear_Dilution_Pattern_V2	0.116	0.112	0.108	0.104	0.1	0.096	0.091	0.089	0.086	0.081	0.078	0.074	0.07	0.067	0.064	0.063	0.059	0.057	0.055	0.054	0.052	0.052	0.051	0.051	0.05	0.05	0.049	0.049	0.049	0.048	0.048	0.047	0.047	0.047	0.046	0.045
B01	Sample	Dilution_100%	1.0	DMSO	Lycopene	Standard_Development	Run095	Standard_Measurement	Plate_01	Clariostar_Study	MB	Biofoundry_,_London	Linear_Dilution_Pattern_V2	0.22	0.217	0.214	0.211	0.207	0.203	0.199	0.197	0.194	0.19	0.186	0.182	0.177	0.173	0.171	0.168	0.164	0.162	0.16	0.158	0.156	0.154	0.153	0.152	0.152	0.151	0.15	0.149	0.149	0.147	0.146	0.146	0.145	0.143	0.142	0.141
B02	Sample	Dilution_80%	0.8	DMSO	Lycopene	Standard_Development	Run095	Standard_Measurement	Plate_01	Clariostar_Study	MB	Biofoundry_,_London	Linear_Dilution_Pattern_V2	0.195	0.192	0.189	0.186	0.182	0.178	0.173	0.172	0.17	0.166	0.163	0.158	0.154	0.15	0.147	0.145	0.142	0.14	0.138	0.137	0.134	0.133	0.133	0.132	0.131	0.131	0.13	0.13	0.13	0.129	0.129	0.128	0.127	0.127	0.127	0.126
B03	Sample	Dilution_60%	0.6	DMSO	Lycopene	Standard_Development	Run095	Standard_Measurement	Plate_01	Clariostar_Study	MB	Biofoundry_,_London	Linear_Dilution_Pattern_V2	0.173	0.17	0.166	0.163	0.159	0.156	0.151	0.149	0.146	0.143	0.139	0.135	0.13	0.126	0.123	0.121	0.118	0.116	0.114	0.113	0.111	0.11	0.109	0.109	0.109	0.109	0.109	0.109	0.109	0.109	0.109	0.108	0.108	0.108	0.108	0.108
B04	Sample	Dilution_40%	0.4	DMSO	Lycopene	Standard_Development	Run095	Standard_Measurement	Plate_01	Clariostar_Study	MB	Biofoundry_,_London	Linear_Dilution_Pattern_V2	0.148	0.145	0.14	0.138	0.134	0.13	0.126	0.124	0.121	0.117	0.113	0.109	0.106	0.103	0.1	0.098	0.094	0.092	0.091	0.09	0.088	0.087	0.087	0.087	0.087	0.087	0.087	0.088	0.088	0.088	0.089	0.088	0.088	0.088	0.089	0.089
B05	Sample	Dilution_20%	0.2	DMSO	Lycopene	Standard_Development	Run095	Standard_Measurement	Plate_01	Clariostar_Study	MB	Biofoundry_,_London	Linear_Dilution_Pattern_V2	0.124	0.12	0.116	0.112	0.108	0.104	0.1	0.098	0.095	0.092	0.088	0.085	0.081	0.078	0.075	0.073	0.07	0.068	0.066	0.065	0.064	0.063	0.063	0.064	0.063	0.064	0.064	0.064	0.065	0.065	0.066	0.066	0.066	0.067	0.067	0.067
B06	Sample	Dilution_100%	1.0	DMSO	Lycopene	Standard_Development	Run095	Standard_Measurement	Plate_01	Clariostar_Study	MB	Biofoundry_,_London	Linear_Dilution_Pattern_V2	0.235	0.232	0.229	0.227	0.221	0.218	0.213	0.212	0.209	0.204	0.202	0.199	0.194	0.191	0.187	0.185	0.181	0.179	0.176	0.174	0.172	0.17	0.169	0.168	0.167	0.167	0.166	0.165	0.164	0.163	0.161	0.16	0.159	0.158	0.157	0.155
B07	Sample	Dilution_80%	0.8	DMSO	Lycopene	Standard_Development	Run095	Standard_Measurement	Plate_01	Clariostar_Study	MB	Biofoundry_,_London	Linear_Dilution_Pattern_V2	0.195	0.192	0.189	0.185	0.181	0.178	0.173	0.171	0.169	0.165	0.162	0.158	0.154	0.15	0.147	0.145	0.141	0.139	0.137	0.135	0.134	0.132	0.131	0.131	0.13	0.13	0.13	0.13	0.129	0.129	0.127	0.127	0.126	0.126	0.125	0.124
B08	Sample	Dilution_60%	0.6	DMSO	Lycopene	Standard_Development	Run095	Standard_Measurement	Plate_01	Clariostar_Study	MB	Biofoundry_,_London	Linear_Dilution_Pattern_V2	0.169	0.166	0.162	0.159	0.156	0.152	0.148	0.146	0.143	0.139	0.136	0.133	0.129	0.126	0.123	0.121	0.118	0.116	0.113	0.112	0.111	0.11	0.109	0.109	0.109	0.108	0.108	0.108	0.108	0.108	0.108	0.108	0.107	0.107	0.107	0.107
B09	Sample	Dilution_40%	0.4	DMSO	Lycopene	Standard_Development	Run095	Standard_Measurement	Plate_01	Clariostar_Study	MB	Biofoundry_,_London	Linear_Dilution_Pattern_V2	0.147	0.144	0.141	0.137	0.134	0.13	0.126	0.124	0.121	0.118	0.114	0.11	0.106	0.103	0.1	0.098	0.095	0.092	0.091	0.09	0.089	0.087	0.087	0.088	0.087	0.088	0.087	0.088	0.088	0.088	0.087	0.088	0.088	0.088	0.089	0.089
B10	Sample	Dilution_20%	0.2	DMSO	Lycopene	Standard_Development	Run095	Standard_Measurement	Plate_01	Clariostar_Study	MB	Biofoundry_,_London	Linear_Dilution_Pattern_V2	0.123	0.119	0.115	0.111	0.107	0.104	0.099	0.098	0.095	0.091	0.088	0.083	0.079	0.076	0.073	0.072	0.068	0.066	0.064	0.063	0.062	0.061	0.062	0.062	0.061	0.062	0.062	0.062	0.062	0.063	0.063	0.063	0.063	0.064	0.064	0.064
B11	Blank	DMSO_Blank		DMSO		Standard_Development	Run095	Standard_Measurement	Plate_01	Clariostar_Study	MB	Biofoundry_,_London	Linear_Dilution_Pattern_V2	0.114	0.11	0.106	0.102	0.098	0.094	0.09	0.087	0.085	0.08	0.076	0.073	0.069	0.066	0.064	0.062	0.059	0.057	0.056	0.054	0.053	0.052	0.052	0.051	0.051	0.05	0.05	0.05	0.049	0.049	0.048	0.048	0.047	0.047	0.047	0.046
B12	Blank	DMSO_Blank		DMSO		Standard_Development	Run095	Standard_Measurement	Plate_01	Clariostar_Study	MB	Biofoundry_,_London	Linear_Dilution_Pattern_V2	0.112	0.107	0.103	0.101	0.096	0.093	0.089	0.086	0.083	0.079	0.075	0.071	0.068	0.065	0.063	0.061	0.058	0.056	0.055	0.053	0.052	0.051	0.05	0.05	0.05	0.05	0.049	0.049	0.048	0.048	0.048	0.047	0.047	0.046	0.046	0.046
C01	Sample	Dilution_95%	0.95	DMSO	Lycopene	Standard_Development	Run095	Standard_Measurement	Plate_01	Clariostar_Study	MB	Biofoundry_,_London	Linear_Dilution_Pattern_V2	0.214	0.212	0.208	0.204	0.201	0.197	0.193	0.191	0.189	0.185	0.18	0.176	0.172	0.168	0.164	0.162	0.159	0.156	0.154	0.152	0.15	0.148	0.148	0.147	0.145	0.145	0.144	0.144	0.143	0.143	0.141	0.141	0.14	0.139	0.137	0.137
C02	Sample	Dilution_75%	0.75	DMSO	Lycopene	Standard_Development	Run095	Standard_Measurement	Plate_01	Clariostar_Study	MB	Biofoundry_,_London	Linear_Dilution_Pattern_V2	0.191	0.189	0.185	0.181	0.176	0.173	0.169	0.167	0.164	0.16	0.157	0.153	0.148	0.144	0.141	0.14	0.136	0.133	0.131	0.129	0.127	0.126	0.126	0.126	0.125	0.125	0.125	0.124	0.124	0.123	0.123	0.122	0.122	0.121	0.121	0.121
C03	Sample	Dilution_55%	0.55	DMSO	Lycopene	Standard_Development	Run095	Standard_Measurement	Plate_01	Clariostar_Study	MB	Biofoundry_,_London	Linear_Dilution_Pattern_V2	0.17	0.168	0.163	0.16	0.155	0.151	0.147	0.145	0.142	0.139	0.135	0.132	0.128	0.123	0.12	0.117	0.114	0.112	0.11	0.108	0.107	0.106	0.105	0.106	0.105	0.105	0.105	0.105	0.105	0.105	0.105	0.105	0.104	0.104	0.104	0.104
C04	Sample	Dilution_35%	0.35	DMSO	Lycopene	Standard_Development	Run095	Standard_Measurement	Plate_01	Clariostar_Study	MB	Biofoundry_,_London	Linear_Dilution_Pattern_V2	0.147	0.144	0.14	0.136	0.131	0.127	0.122	0.121	0.118	0.115	0.112	0.107	0.103	0.099	0.096	0.094	0.09	0.088	0.087	0.085	0.084	0.083	0.083	0.083	0.083	0.083	0.084	0.084	0.084	0.084	0.084	0.085	0.085	0.085	0.086	0.085
C05	Sample	Dilution_15%	0.15	DMSO	Lycopene	Standard_Development	Run095	Standard_Measurement	Plate_01	Clariostar_Study	MB	Biofoundry_,_London	Linear_Dilution_Pattern_V2	0.122	0.118	0.113	0.11	0.105	0.101	0.097	0.095	0.092	0.089	0.085	0.082	0.077	0.074	0.071	0.07	0.067	0.064	0.062	0.061	0.06	0.059	0.059	0.059	0.06	0.059	0.059	0.059	0.06	0.06	0.06	0.061	0.061	0.061	0.062	0.062
C06	Sample	Dilution_95%	0.95	DMSO	Lycopene	Standard_Development	Run095	Standard_Measurement	Plate_01	Clariostar_Study	MB	Biofoundry_,_London	Linear_Dilution_Pattern_V2	0.216	0.213	0.209	0.205	0.201	0.197	0.191	0.19	0.189	0.185	0.182	0.179	0.174	0.17	0.166	0.165	0.161	0.159	0.156	0.153	0.151	0.149	0.149	0.148	0.147	0.146	0.145	0.145	0.144	0.143	0.142	0.141	0.14	0.139	0.138	0.136
C07	Sample	Dilution_75%	0.75	DMSO	Lycopene	Standard_Development	Run095	Standard_Measurement	Plate_01	Clariostar_Study	MB	Biofoundry_,_London	Linear_Dilution_Pattern_V2	0.189	0.187	0.182	0.179	0.175	0.171	0.167	0.166	0.163	0.159	0.155	0.152	0.148	0.144	0.141	0.138	0.135	0.132	0.13	0.128	0.127	0.126	0.125	0.126	0.124	0.124	0.123	0.123	0.123	0.123	0.122	0.121	0.121	0.12	0.12	0.12
C08	Sample	Dilution_55%	0.55	DMSO	Lycopene	Standard_Development	Run095	Standard_Measurement	Plate_01	Clariostar_Study	MB	Biofoundry_,_London	Linear_Dilution_Pattern_V2	0.167	0.165	0.16	0.157	0.152	0.149	0.144	0.142	0.139	0.136	0.132	0.129	0.126	0.122	0.119	0.117	0.114	0.112	0.109	0.108	0.106	0.105	0.104	0.105	0.104	0.104	0.104	0.104	0.103	0.104	0.104	0.103	0.103	0.103	0.103	0.103
C09	Sample	Dilution_35%	0.35	DMSO	Lycopene	Standard_Development	Run095	Standard_Measurement	Plate_01	Clariostar_Study	MB	Biofoundry_,_London	Linear_Dilution_Pattern_V2	0.144	0.141	0.136	0.133	0.129	0.125	0.121	0.118	0.116	0.112	0.108	0.104	0.101	0.097	0.094	0.092	0.089	0.087	0.085	0.084	0.083	0.082	0.081	0.082	0.082	0.082	0.082	0.082	0.082	0.083	0.083	0.082	0.083	0.083	0.084	0.084
C10	Sample	Dilution_15%	0.15	DMSO	Lycopene	Standard_Development	Run095	Standard_Measurement	Plate_01	Clariostar_Study	MB	Biofoundry_,_London	Linear_Dilution_Pattern_V2	0.132	0.129	0.124	0.12	0.115	0.111	0.106	0.105	0.102	0.098	0.094	0.09	0.086	0.082	0.08	0.077	0.074	0.072	0.07	0.069	0.068	0.067	0.066	0.066	0.066	0.066	0.066	0.066	0.066	0.066	0.067	0.066	0.066	0.067	0.067	0.066
C11	Blank	DMSO_Blank		DMSO		Standard_Development	Run095	Standard_Measurement	Plate_01	Clariostar_Study	MB	Biofoundry_,_London	Linear_Dilution_Pattern_V2	0.117	0.113	0.108	0.104	0.101	0.096	0.092	0.09	0.087	0.082	0.079	0.075	0.07	0.067	0.064	0.062	0.06	0.058	0.056	0.054	0.053	0.052	0.052	0.052	0.051	0.051	0.05	0.05	0.049	0.049	0.048	0.048	0.048	0.048	0.047	0.046
C12	Blank	DMSO_Blank		DMSO		Standard_Development	Run095	Standard_Measurement	Plate_01	Clariostar_Study	MB	Biofoundry_,_London	Linear_Dilution_Pattern_V2	0.115	0.111	0.107	0.103	0.099	0.096	0.091	0.089	0.085	0.081	0.077	0.073	0.07	0.066	0.063	0.062	0.059	0.057	0.055	0.053	0.053	0.052	0.052	0.051	0.05	0.05	0.049	0.049	0.048	0.048	0.047	0.047	0.047	0.046	0.046	0.045
D01	Sample	Dilution_95%	0.95	DMSO	Lycopene	Standard_Development	Run095	Standard_Measurement	Plate_01	Clariostar_Study	MB	Biofoundry_,_London	Linear_Dilution_Pattern_V2	0.216	0.213	0.21	0.208	0.203	0.199	0.195	0.193	0.19	0.187	0.183	0.178	0.173	0.17	0.166	0.164	0.161	0.159	0.156	0.153	0.151	0.15	0.148	0.149	0.148	0.147	0.146	0.146	0.145	0.144	0.143	0.142	0.141	0.14	0.139	0.138
D02	Sample	Dilution_75%	0.75	DMSO	Lycopene	Standard_Development	Run095	Standard_Measurement	Plate_01	Clariostar_Study	MB	Biofoundry_,_London	Linear_Dilution_Pattern_V2	0.192	0.189	0.186	0.183	0.179	0.175	0.171	0.169	0.165	0.162	0.158	0.154	0.149	0.145	0.141	0.14	0.136	0.134	0.132	0.131	0.129	0.127	0.126	0.126	0.125	0.126	0.125	0.125	0.125	0.124	0.123	0.123	0.122	0.122	0.122	0.121
D03	Sample	Dilution_55%	0.55	DMSO	Lycopene	Standard_Development	Run095	Standard_Measurement	Plate_01	Clariostar_Study	MB	Biofoundry_,_London	Linear_Dilution_Pattern_V2	0.168	0.164	0.16	0.157	0.152	0.149	0.145	0.142	0.14	0.137	0.133	0.129	0.124	0.121	0.117	0.116	0.113	0.11	0.108	0.106	0.104	0.103	0.103	0.104	0.103	0.104	0.103	0.104	0.103	0.103	0.103	0.102	0.102	0.102	0.102	0.102
D04	Sample	Dilution_35%	0.35	DMSO	Lycopene	Standard_Development	Run095	Standard_Measurement	Plate_01	Clariostar_Study	MB	Biofoundry_,_London	Linear_Dilution_Pattern_V2	0.143	0.14	0.136	0.133	0.128	0.124	0.121	0.118	0.115	0.111	0.108	0.104	0.1	0.096	0.094	0.092	0.089	0.086	0.085	0.083	0.083	0.082	0.081	0.082	0.081	0.082	0.082	0.082	0.083	0.083	0.083	0.083	0.083	0.084	0.084	0.085
D05	Sample	Dilution_15%	0.15	DMSO	Lycopene	Standard_Development	Run095	Standard_Measurement	Plate_01	Clariostar_Study	MB	Biofoundry_,_London	Linear_Dilution_Pattern_V2	0.124	0.12	0.115	0.112	0.108	0.104	0.099	0.097	0.095	0.091	0.087	0.083	0.08	0.077	0.074	0.072	0.068	0.066	0.064	0.063	0.063	0.061	0.061	0.061	0.061	0.061	0.061	0.062	0.061	0.062	0.062	0.062	0.062	0.062	0.063	0.063
D06	Sample	Dilution_95%	0.95	DMSO	Lycopene	Standard_Development	Run095	Standard_Measurement	Plate_01	Clariostar_Study	MB	Biofoundry_,_London	Linear_Dilution_Pattern_V2	0.214	0.212	0.209	0.205	0.201	0.197	0.192	0.19	0.187	0.184	0.181	0.178	0.174	0.17	0.166	0.165	0.16	0.157	0.155	0.154	0.152	0.149	0.147	0.147	0.147	0.147	0.146	0.145	0.144	0.144	0.143	0.141	0.14	0.139	0.138	0.137
D07	Sample	Dilution_75%	0.75	DMSO	Lycopene	Standard_Development	Run095	Standard_Measurement	Plate_01	Clariostar_Study	MB	Biofoundry_,_London	Linear_Dilution_Pattern_V2	0.19	0.187	0.184	0.18	0.176	0.173	0.169	0.167	0.164	0.161	0.157	0.153	0.15	0.146	0.143	0.141	0.137	0.134	0.132	0.131	0.129	0.128	0.127	0.127	0.126	0.126	0.125	0.125	0.125	0.125	0.124	0.124	0.123	0.123	0.121	0.121
D08	Sample	Dilution_55%	0.55	DMSO	Lycopene	Standard_Development	Run095	Standard_Measurement	Plate_01	Clariostar_Study	MB	Biofoundry_,_London	Linear_Dilution_Pattern_V2	0.167	0.164	0.16	0.157	0.152	0.148	0.144	0.142	0.14	0.137	0.134	0.131	0.126	0.122	0.119	0.117	0.114	0.112	0.11	0.108	0.106	0.105	0.105	0.105	0.105	0.105	0.105	0.105	0.105	0.105	0.104	0.104	0.104	0.104	0.104	0.103
D09	Sample	Dilution_35%	0.35	DMSO	Lycopene	Standard_Development	Run095	Standard_Measurement	Plate_01	Clariostar_Study	MB	Biofoundry_,_London	Linear_Dilution_Pattern_V2	0.145	0.141	0.137	0.133	0.129	0.126	0.121	0.119	0.117	0.113	0.11	0.107	0.102	0.099	0.096	0.094	0.09	0.088	0.086	0.085	0.084	0.083	0.083	0.083	0.083	0.083	0.083	0.084	0.084	0.084	0.084	0.084	0.084	0.085	0.086	0.086
D10	Sample	Dilution_15%	0.15	DMSO	Lycopene	Standard_Development	Run095	Standard_Measurement	Plate_01	Clariostar_Study	MB	Biofoundry_,_London	Linear_Dilution_Pattern_V2	0.121	0.118	0.113	0.11	0.105	0.101	0.097	0.096	0.092	0.089	0.085	0.081	0.078	0.075	0.071	0.07	0.067	0.064	0.062	0.061	0.06	0.059	0.059	0.059	0.059	0.059	0.059	0.059	0.059	0.059	0.059	0.059	0.059	0.06	0.06	0.059
D11	Blank	DMSO_Blank		DMSO		Standard_Development	Run095	Standard_Measurement	Plate_01	Clariostar_Study	MB	Biofoundry_,_London	Linear_Dilution_Pattern_V2	0.118	0.115	0.11	0.106	0.102	0.098	0.094	0.091	0.088	0.084	0.08	0.076	0.072	0.069	0.067	0.065	0.061	0.059	0.057	0.056	0.054	0.054	0.054	0.053	0.052	0.052	0.051	0.051	0.051	0.05	0.05	0.049	0.048	0.049	0.048	0.047
D12	Blank	DMSO_Blank		DMSO		Standard_Development	Run095	Standard_Measurement	Plate_01	Clariostar_Study	MB	Biofoundry_,_London	Linear_Dilution_Pattern_V2	0.116	0.111	0.107	0.103	0.098	0.094	0.09	0.088	0.086	0.082	0.079	0.075	0.071	0.067	0.064	0.063	0.06	0.058	0.057	0.055	0.053	0.052	0.052	0.052	0.051	0.051	0.05	0.05	0.05	0.05	0.049	0.048	0.048	0.047	0.046	0.045
E01	Sample	Dilution_90%	0.9	DMSO	Lycopene	Standard_Development	Run095	Standard_Measurement	Plate_01	Clariostar_Study	MB	Biofoundry_,_London	Linear_Dilution_Pattern_V2	0.211	0.208	0.204	0.201	0.197	0.193	0.189	0.187	0.184	0.18	0.176	0.172	0.168	0.164	0.16	0.159	0.155	0.153	0.151	0.148	0.147	0.145	0.144	0.143	0.143	0.142	0.141	0.141	0.141	0.14	0.139	0.138	0.137	0.136	0.135	0.135
E02	Sample	Dilution_70%	0.7	DMSO	Lycopene	Standard_Development	Run095	Standard_Measurement	Plate_01	Clariostar_Study	MB	Biofoundry_,_London	Linear_Dilution_Pattern_V2	0.185	0.182	0.178	0.175	0.171	0.167	0.163	0.16	0.158	0.154	0.151	0.147	0.142	0.138	0.135	0.133	0.13	0.128	0.126	0.123	0.123	0.121	0.121	0.12	0.12	0.12	0.119	0.12	0.12	0.12	0.118	0.118	0.118	0.117	0.117	0.117
E03	Sample	Dilution_50%	0.5	DMSO	Lycopene	Standard_Development	Run095	Standard_Measurement	Plate_01	Clariostar_Study	MB	Biofoundry_,_London	Linear_Dilution_Pattern_V2	0.164	0.162	0.157	0.154	0.149	0.145	0.141	0.139	0.137	0.133	0.13	0.126	0.122	0.118	0.115	0.113	0.11	0.107	0.106	0.104	0.103	0.101	0.102	0.102	0.101	0.101	0.102	0.101	0.101	0.101	0.101	0.101	0.1	0.1	0.1	0.1
E04	Sample	Dilution_30%	0.3	DMSO	Lycopene	Standard_Development	Run095	Standard_Measurement	Plate_01	Clariostar_Study	MB	Biofoundry_,_London	Linear_Dilution_Pattern_V2	0.139	0.135	0.132	0.127	0.123	0.12	0.115	0.114	0.111	0.107	0.104	0.101	0.097	0.093	0.09	0.088	0.085	0.082	0.081	0.08	0.079	0.077	0.077	0.078	0.078	0.078	0.079	0.079	0.079	0.08	0.08	0.08	0.081	0.081	0.081	0.082
E05	Sample	Dilution_10%	0.1	DMSO	Lycopene	Standard_Development	Run095	Standard_Measurement	Plate_01	Clariostar_Study	MB	Biofoundry_,_London	Linear_Dilution_Pattern_V2	0.119	0.116	0.112	0.108	0.104	0.1	0.095	0.093	0.091	0.087	0.084	0.08	0.076	0.072	0.07	0.069	0.065	0.063	0.061	0.06	0.059	0.058	0.058	0.058	0.058	0.058	0.057	0.057	0.057	0.057	0.057	0.057	0.057	0.057	0.058	0.057
E06	Sample	Dilution_90%	0.9	DMSO	Lycopene	Standard_Development	Run095	Standard_Measurement	Plate_01	Clariostar_Study	MB	Biofoundry_,_London	Linear_Dilution_Pattern_V2	0.208	0.206	0.202	0.198	0.194	0.19	0.186	0.184	0.182	0.179	0.175	0.172	0.168	0.164	0.161	0.158	0.155	0.152	0.149	0.147	0.145	0.144	0.143	0.143	0.142	0.141	0.141	0.14	0.139	0.139	0.137	0.137	0.136	0.135	0.134	0.133
E07	Sample	Dilution_70%	0.7	DMSO	Lycopene	Standard_Development	Run095	Standard_Measurement	Plate_01	Clariostar_Study	MB	Biofoundry_,_London	Linear_Dilution_Pattern_V2	0.181	0.178	0.174	0.172	0.168	0.164	0.16	0.159	0.156	0.152	0.15	0.146	0.142	0.138	0.135	0.133	0.129	0.127	0.125	0.123	0.122	0.121	0.12	0.119	0.119	0.119	0.118	0.118	0.119	0.118	0.117	0.118	0.117	0.117	0.117	0.117
E08	Sample	Dilution_50%	0.5	DMSO	Lycopene	Standard_Development	Run095	Standard_Measurement	Plate_01	Clariostar_Study	MB	Biofoundry_,_London	Linear_Dilution_Pattern_V2	0.162	0.159	0.154	0.151	0.147	0.143	0.139	0.138	0.135	0.131	0.128	0.125	0.121	0.118	0.115	0.113	0.109	0.107	0.105	0.104	0.102	0.101	0.1	0.101	0.1	0.101	0.1	0.1	0.1	0.101	0.1	0.099	0.099	0.1	0.099	0.099
E09	Sample	Dilution_30%	0.3	DMSO	Lycopene	Standard_Development	Run095	Standard_Measurement	Plate_01	Clariostar_Study	MB	Biofoundry_,_London	Linear_Dilution_Pattern_V2	0.138	0.134	0.129	0.126	0.121	0.117	0.111	0.111	0.109	0.106	0.103	0.099	0.096	0.092	0.089	0.087	0.084	0.082	0.08	0.079	0.077	0.077	0.076	0.077	0.077	0.077	0.077	0.078	0.078	0.079	0.079	0.079	0.079	0.079	0.079	0.08
E10	Sample	Dilution_10%	0.1	DMSO	Lycopene	Standard_Development	Run095	Standard_Measurement	Plate_01	Clariostar_Study	MB	Biofoundry_,_London	Linear_Dilution_Pattern_V2	0.12	0.117	0.112	0.109	0.104	0.1	0.095	0.094	0.091	0.087	0.082	0.079	0.075	0.072	0.07	0.067	0.065	0.062	0.06	0.06	0.058	0.057	0.056	0.056	0.056	0.056	0.056	0.056	0.055	0.055	0.055	0.055	0.055	0.055	0.055	0.054
E11	Blank	DMSO_Blank		DMSO		Standard_Development	Run095	Standard_Measurement	Plate_01	Clariostar_Study	MB	Biofoundry_,_London	Linear_Dilution_Pattern_V2	0.114	0.11	0.106	0.102	0.098	0.094	0.089	0.087	0.084	0.081	0.077	0.073	0.069	0.066	0.063	0.062	0.059	0.057	0.055	0.054	0.052	0.052	0.051	0.051	0.05	0.05	0.049	0.048	0.048	0.048	0.048	0.047	0.047	0.046	0.046	0.045
E12	Blank	DMSO_Blank		DMSO		Standard_Development	Run095	Standard_Measurement	Plate_01	Clariostar_Study	MB	Biofoundry_,_London	Linear_Dilution_Pattern_V2	0.12	0.115	0.111	0.107	0.102	0.099	0.095	0.092	0.09	0.086	0.081	0.077	0.074	0.07	0.067	0.066	0.063	0.061	0.059	0.058	0.056	0.055	0.055	0.055	0.053	0.053	0.053	0.052	0.052	0.051	0.051	0.051	0.05	0.049	0.049	0.048
F01	Sample	Dilution_90%	0.9	DMSO	Lycopene	Standard_Development	Run095	Standard_Measurement	Plate_01	Clariostar_Study	MB	Biofoundry_,_London	Linear_Dilution_Pattern_V2	0.209	0.207	0.204	0.201	0.196	0.192	0.189	0.187	0.184	0.18	0.176	0.173	0.169	0.164	0.161	0.159	0.155	0.153	0.151	0.149	0.147	0.145	0.144	0.143	0.142	0.142	0.142	0.142	0.141	0.14	0.139	0.138	0.137	0.136	0.136	0.135
F02	Sample	Dilution_70%	0.7	DMSO	Lycopene	Standard_Development	Run095	Standard_Measurement	Plate_01	Clariostar_Study	MB	Biofoundry_,_London	Linear_Dilution_Pattern_V2	0.188	0.184	0.181	0.177	0.172	0.169	0.164	0.163	0.16	0.156	0.152	0.148	0.143	0.14	0.137	0.135	0.131	0.129	0.127	0.126	0.124	0.123	0.122	0.121	0.121	0.122	0.122	0.121	0.12	0.12	0.12	0.119	0.119	0.119	0.118	0.118
F03	Sample	Dilution_50%	0.5	DMSO	Lycopene	Standard_Development	Run095	Standard_Measurement	Plate_01	Clariostar_Study	MB	Biofoundry_,_London	Linear_Dilution_Pattern_V2	0.164	0.161	0.156	0.153	0.149	0.145	0.141	0.139	0.136	0.132	0.129	0.125	0.121	0.117	0.114	0.112	0.109	0.106	0.104	0.103	0.102	0.101	0.1	0.1	0.1	0.1	0.1	0.1	0.1	0.1	0.1	0.1	0.099	0.099	0.099	0.099
F04	Sample	Dilution_30%	0.3	DMSO	Lycopene	Standard_Development	Run095	Standard_Measurement	Plate_01	Clariostar_Study	MB	Biofoundry_,_London	Linear_Dilution_Pattern_V2	0.138	0.135	0.131	0.127	0.122	0.119	0.115	0.113	0.111	0.107	0.104	0.1	0.096	0.092	0.089	0.088	0.084	0.082	0.08	0.079	0.077	0.077	0.076	0.077	0.077	0.077	0.077	0.079	0.078	0.078	0.079	0.079	0.079	0.08	0.08	0.08
F05	Sample	Dilution_10%	0.1	DMSO	Lycopene	Standard_Development	Run095	Standard_Measurement	Plate_01	Clariostar_Study	MB	Biofoundry_,_London	Linear_Dilution_Pattern_V2	0.119	0.116	0.111	0.107	0.103	0.1	0.095	0.093	0.09	0.086	0.083	0.079	0.076	0.071	0.069	0.067	0.065	0.062	0.061	0.059	0.058	0.057	0.057	0.057	0.057	0.057	0.057	0.057	0.057	0.056	0.057	0.057	0.057	0.058	0.057	0.056
F06	Sample	Dilution_90%	0.9	DMSO	Lycopene	Standard_Development	Run095	Standard_Measurement	Plate_01	Clariostar_Study	MB	Biofoundry_,_London	Linear_Dilution_Pattern_V2	0.208	0.205	0.202	0.198	0.194	0.191	0.187	0.184	0.181	0.178	0.175	0.173	0.169	0.165	0.161	0.158	0.155	0.153	0.15	0.148	0.146	0.145	0.143	0.143	0.142	0.142	0.141	0.141	0.141	0.139	0.138	0.137	0.137	0.135	0.135	0.134
F07	Sample	Dilution_70%	0.7	DMSO	Lycopene	Standard_Development	Run095	Standard_Measurement	Plate_01	Clariostar_Study	MB	Biofoundry_,_London	Linear_Dilution_Pattern_V2	0.183	0.18	0.176	0.173	0.169	0.166	0.161	0.159	0.157	0.153	0.15	0.147	0.143	0.14	0.137	0.135	0.131	0.129	0.127	0.125	0.124	0.123	0.122	0.122	0.12	0.121	0.121	0.121	0.12	0.12	0.12	0.119	0.118	0.118	0.118	0.117
F08	Sample	Dilution_50%	0.5	DMSO	Lycopene	Standard_Development	Run095	Standard_Measurement	Plate_01	Clariostar_Study	MB	Biofoundry_,_London	Linear_Dilution_Pattern_V2	0.16	0.156	0.153	0.149	0.145	0.142	0.138	0.136	0.133	0.13	0.126	0.123	0.12	0.116	0.114	0.112	0.108	0.106	0.104	0.103	0.102	0.101	0.1	0.1	0.1	0.1	0.099	0.1	0.1	0.1	0.099	0.099	0.099	0.099	0.099	0.099
F09	Sample	Dilution_30%	0.3	DMSO	Lycopene	Standard_Development	Run095	Standard_Measurement	Plate_01	Clariostar_Study	MB	Biofoundry_,_London	Linear_Dilution_Pattern_V2	0.136	0.133	0.128	0.125	0.121	0.117	0.113	0.111	0.108	0.105	0.102	0.098	0.095	0.091	0.089	0.086	0.083	0.082	0.079	0.078	0.077	0.076	0.076	0.077	0.076	0.077	0.077	0.078	0.077	0.078	0.078	0.078	0.079	0.08	0.08	0.081
F10	Sample	Dilution_10%	0.1	DMSO	Lycopene	Standard_Development	Run095	Standard_Measurement	Plate_01	Clariostar_Study	MB	Biofoundry_,_London	Linear_Dilution_Pattern_V2	0.117	0.112	0.107	0.104	0.1	0.096	0.091	0.089	0.086	0.083	0.079	0.075	0.071	0.067	0.065	0.063	0.06	0.058	0.056	0.055	0.054	0.052	0.052	0.052	0.051	0.051	0.05	0.05	0.049	0.049	0.048	0.048	0.048	0.047	0.046	0.046
F11	Blank	DMSO		DMSO		Standard_Development	Run095	Standard_Measurement	Plate_01	Clariostar_Study	MB	Biofoundry_,_London	Linear_Dilution_Pattern_V2	0.118	0.114	0.109	0.105	0.1	0.097	0.093	0.09	0.087	0.083	0.079	0.075	0.072	0.068	0.065	0.064	0.06	0.058	0.057	0.055	0.053	0.052	0.052	0.052	0.051	0.051	0.05	0.05	0.049	0.049	0.049	0.048	0.048	0.048	0.047	0.045
F12	Blank	DMSO		DMSO		Standard_Development	Run095	Standard_Measurement	Plate_01	Clariostar_Study	MB	Biofoundry_,_London	Linear_Dilution_Pattern_V2	0.118	0.114	0.111	0.107	0.102	0.099	0.094	0.092	0.088	0.083	0.08	0.075	0.072	0.068	0.065	0.064	0.061	0.058	0.057	0.055	0.054	0.053	0.053	0.052	0.051	0.051	0.051	0.05	0.05	0.049	0.049	0.048	0.048	0.047	0.047	0.046
G01	Sample	Dilution_85%	0.85	DMSO	Lycopene	Standard_Development	Run095	Standard_Measurement	Plate_01	Clariostar_Study	MB	Biofoundry_,_London	Linear_Dilution_Pattern_V2	0.205	0.203	0.2	0.196	0.191	0.188	0.183	0.181	0.18	0.176	0.171	0.168	0.163	0.159	0.156	0.153	0.15	0.148	0.145	0.144	0.142	0.141	0.139	0.139	0.138	0.138	0.137	0.136	0.136	0.136	0.135	0.134	0.133	0.132	0.131	0.13
G02	Sample	Dilution_65%	0.65	DMSO	Lycopene	Standard_Development	Run095	Standard_Measurement	Plate_01	Clariostar_Study	MB	Biofoundry_,_London	Linear_Dilution_Pattern_V2	0.183	0.18	0.177	0.173	0.169	0.165	0.161	0.159	0.156	0.153	0.15	0.147	0.142	0.138	0.135	0.133	0.13	0.128	0.126	0.123	0.122	0.121	0.12	0.12	0.12	0.12	0.12	0.12	0.12	0.12	0.119	0.118	0.118	0.117	0.117	0.117
G03	Sample	Dilution_45%	0.45	DMSO	Lycopene	Standard_Development	Run095	Standard_Measurement	Plate_01	Clariostar_Study	MB	Biofoundry_,_London	Linear_Dilution_Pattern_V2	0.157	0.154	0.15	0.147	0.142	0.138	0.135	0.133	0.13	0.127	0.123	0.119	0.115	0.111	0.108	0.106	0.104	0.101	0.099	0.097	0.096	0.095	0.096	0.095	0.095	0.095	0.095	0.096	0.096	0.095	0.095	0.095	0.095	0.095	0.095	0.095
G04	Sample	Dilution_25%	0.25	DMSO	Lycopene	Standard_Development	Run095	Standard_Measurement	Plate_01	Clariostar_Study	MB	Biofoundry_,_London	Linear_Dilution_Pattern_V2	0.13	0.126	0.122	0.118	0.114	0.11	0.106	0.104	0.102	0.099	0.095	0.092	0.088	0.084	0.082	0.08	0.077	0.075	0.072	0.071	0.07	0.07	0.07	0.07	0.07	0.071	0.071	0.072	0.072	0.072	0.072	0.072	0.073	0.073	0.074	0.074
G05	Sample	Dilution_05%	0.0499999999999999	DMSO	Lycopene	Standard_Development	Run095	Standard_Measurement	Plate_01	Clariostar_Study	MB	Biofoundry_,_London	Linear_Dilution_Pattern_V2	0.115	0.111	0.107	0.103	0.099	0.095	0.091	0.089	0.085	0.083	0.079	0.076	0.071	0.068	0.066	0.064	0.061	0.059	0.057	0.056	0.054	0.054	0.053	0.053	0.053	0.053	0.052	0.052	0.052	0.052	0.051	0.051	0.051	0.051	0.05	0.05
G06	Sample	Dilution_85%	0.85	DMSO	Lycopene	Standard_Development	Run095	Standard_Measurement	Plate_01	Clariostar_Study	MB	Biofoundry_,_London	Linear_Dilution_Pattern_V2	0.2	0.198	0.194	0.191	0.186	0.182	0.178	0.177	0.175	0.171	0.168	0.165	0.16	0.157	0.154	0.152	0.148	0.146	0.143	0.142	0.14	0.139	0.137	0.137	0.136	0.136	0.135	0.135	0.134	0.134	0.133	0.132	0.132	0.131	0.13	0.129
G07	Sample	Dilution_65%	0.65	DMSO	Lycopene	Standard_Development	Run095	Standard_Measurement	Plate_01	Clariostar_Study	MB	Biofoundry_,_London	Linear_Dilution_Pattern_V2	0.175	0.173	0.169	0.165	0.161	0.158	0.153	0.152	0.15	0.146	0.144	0.141	0.137	0.133	0.13	0.129	0.125	0.123	0.121	0.12	0.118	0.116	0.116	0.116	0.116	0.116	0.115	0.115	0.115	0.115	0.115	0.114	0.114	0.114	0.113	0.113
G08	Sample	Dilution_45%	0.45	DMSO	Lycopene	Standard_Development	Run095	Standard_Measurement	Plate_01	Clariostar_Study	MB	Biofoundry_,_London	Linear_Dilution_Pattern_V2	0.152	0.149	0.145	0.142	0.138	0.135	0.13	0.129	0.126	0.123	0.119	0.117	0.113	0.11	0.107	0.105	0.102	0.1	0.098	0.097	0.096	0.095	0.094	0.095	0.094	0.095	0.095	0.095	0.094	0.094	0.094	0.094	0.094	0.095	0.095	0.095
G09	Sample	Dilution_25%	0.25	DMSO	Lycopene	Standard_Development	Run095	Standard_Measurement	Plate_01	Clariostar_Study	MB	Biofoundry_,_London	Linear_Dilution_Pattern_V2	0.128	0.125	0.121	0.117	0.113	0.109	0.105	0.103	0.101	0.097	0.095	0.092	0.088	0.084	0.081	0.08	0.077	0.075	0.073	0.071	0.071	0.07	0.07	0.07	0.07	0.071	0.071	0.072	0.072	0.072	0.072	0.073	0.073	0.074	0.074	0.075
G10	Sample	Dilution_05%	0.0499999999999999	DMSO	Lycopene	Standard_Development	Run095	Standard_Measurement	Plate_01	Clariostar_Study	MB	Biofoundry_,_London	Linear_Dilution_Pattern_V2	0.116	0.113	0.107	0.103	0.099	0.095	0.091	0.089	0.086	0.083	0.079	0.075	0.072	0.068	0.065	0.064	0.061	0.059	0.057	0.056	0.054	0.054	0.053	0.053	0.052	0.052	0.051	0.05	0.05	0.05	0.05	0.049	0.049	0.048	0.048	0.047
G11	Blank	DMSO_Blank		DMSO		Standard_Development	Run095	Standard_Measurement	Plate_01	Clariostar_Study	MB	Biofoundry_,_London	Linear_Dilution_Pattern_V2	0.115	0.11	0.105	0.101	0.097	0.093	0.088	0.086	0.085	0.081	0.077	0.074	0.07	0.067	0.064	0.063	0.06	0.058	0.056	0.054	0.053	0.052	0.052	0.052	0.051	0.051	0.05	0.05	0.049	0.049	0.048	0.048	0.048	0.047	0.047	0.045
G12	Blank	DMSO_Blank		DMSO		Standard_Development	Run095	Standard_Measurement	Plate_01	Clariostar_Study	MB	Biofoundry_,_London	Linear_Dilution_Pattern_V2	0.113	0.11	0.105	0.101	0.097	0.092	0.088	0.086	0.085	0.081	0.076	0.073	0.069	0.066	0.063	0.062	0.059	0.057	0.055	0.054	0.053	0.052	0.051	0.051	0.05	0.05	0.05	0.049	0.048	0.048	0.048	0.048	0.047	0.046	0.046	0.045
H01	Sample	Dilution_85%	0.85	DMSO	Lycopene	Standard_Development	Run095	Standard_Measurement	Plate_01	Clariostar_Study	MB	Biofoundry_,_London	Linear_Dilution_Pattern_V2	0.209	0.206	0.202	0.199	0.194	0.19	0.184	0.183	0.181	0.177	0.173	0.168	0.163	0.158	0.155	0.152	0.149	0.147	0.144	0.143	0.141	0.139	0.137	0.138	0.137	0.137	0.136	0.135	0.135	0.135	0.133	0.132	0.132	0.131	0.13	0.129
H02	Sample	Dilution_65%	0.65	DMSO	Lycopene	Standard_Development	Run095	Standard_Measurement	Plate_01	Clariostar_Study	MB	Biofoundry_,_London	Linear_Dilution_Pattern_V2	0.185	0.182	0.178	0.175	0.17	0.167	0.162	0.16	0.158	0.155	0.15	0.146	0.142	0.137	0.135	0.133	0.13	0.127	0.125	0.123	0.122	0.121	0.12	0.12	0.119	0.12	0.119	0.119	0.119	0.119	0.118	0.118	0.117	0.117	0.117	0.116
H03	Sample	Dilution_45%	0.45	DMSO	Lycopene	Standard_Development	Run095	Standard_Measurement	Plate_01	Clariostar_Study	MB	Biofoundry_,_London	Linear_Dilution_Pattern_V2	0.158	0.155	0.15	0.146	0.142	0.138	0.133	0.132	0.129	0.126	0.122	0.118	0.115	0.111	0.107	0.106	0.103	0.101	0.099	0.098	0.096	0.094	0.094	0.095	0.095	0.095	0.095	0.095	0.095	0.095	0.095	0.094	0.094	0.094	0.094	0.094
H04	Sample	Dilution_25%	0.25	DMSO	Lycopene	Standard_Development	Run095	Standard_Measurement	Plate_01	Clariostar_Study	MB	Biofoundry_,_London	Linear_Dilution_Pattern_V2	0.132	0.129	0.124	0.121	0.116	0.111	0.107	0.106	0.103	0.1	0.096	0.092	0.088	0.084	0.081	0.079	0.076	0.074	0.073	0.071	0.07	0.069	0.069	0.07	0.069	0.07	0.07	0.071	0.071	0.071	0.072	0.072	0.072	0.073	0.074	0.074
H05	Sample	Dilution_05%	0.0499999999999999	DMSO	Lycopene	Standard_Development	Run095	Standard_Measurement	Plate_01	Clariostar_Study	MB	Biofoundry_,_London	Linear_Dilution_Pattern_V2	0.122	0.118	0.114	0.11	0.105	0.102	0.097	0.095	0.092	0.088	0.083	0.079	0.075	0.072	0.069	0.067	0.064	0.062	0.06	0.059	0.057	0.057	0.056	0.056	0.055	0.056	0.055	0.055	0.055	0.054	0.054	0.054	0.054	0.054	0.053	0.053
H06	Sample	Dilution_85%	0.85	DMSO	Lycopene	Standard_Development	Run095	Standard_Measurement	Plate_01	Clariostar_Study	MB	Biofoundry_,_London	Linear_Dilution_Pattern_V2	0.202	0.2	0.197	0.193	0.19	0.185	0.18	0.179	0.177	0.173	0.17	0.167	0.163	0.159	0.156	0.154	0.15	0.148	0.146	0.144	0.142	0.14	0.139	0.139	0.138	0.138	0.137	0.136	0.136	0.135	0.134	0.134	0.133	0.132	0.131	0.13
H07	Sample	Dilution_65%	0.65	DMSO	Lycopene	Standard_Development	Run095	Standard_Measurement	Plate_01	Clariostar_Study	MB	Biofoundry_,_London	Linear_Dilution_Pattern_V2	0.176	0.174	0.17	0.167	0.163	0.159	0.155	0.153	0.15	0.146	0.144	0.141	0.137	0.135	0.131	0.129	0.125	0.124	0.121	0.12	0.118	0.117	0.116	0.116	0.116	0.116	0.116	0.116	0.116	0.115	0.115	0.114	0.114	0.114	0.114	0.113
H08	Sample	Dilution_45%	0.45	DMSO	Lycopene	Standard_Development	Run095	Standard_Measurement	Plate_01	Clariostar_Study	MB	Biofoundry_,_London	Linear_Dilution_Pattern_V2	0.155	0.153	0.149	0.145	0.141	0.137	0.133	0.131	0.129	0.125	0.121	0.117	0.113	0.109	0.107	0.105	0.102	0.099	0.097	0.096	0.095	0.093	0.093	0.093	0.093	0.093	0.093	0.093	0.093	0.093	0.093	0.093	0.093	0.093	0.093	0.093
H09	Sample	Dilution_25%	0.25	DMSO	Lycopene	Standard_Development	Run095	Standard_Measurement	Plate_01	Clariostar_Study	MB	Biofoundry_,_London	Linear_Dilution_Pattern_V2	0.135	0.131	0.127	0.122	0.118	0.114	0.108	0.107	0.106	0.102	0.098	0.095	0.091	0.087	0.083	0.082	0.079	0.077	0.075	0.073	0.072	0.072	0.071	0.072	0.073	0.073	0.073	0.073	0.073	0.074	0.074	0.074	0.075	0.075	0.075	0.075
H10	Sample	Dilution_05%	0.0499999999999999	DMSO	Lycopene	Standard_Development	Run095	Standard_Measurement	Plate_01	Clariostar_Study	MB	Biofoundry_,_London	Linear_Dilution_Pattern_V2	0.121	0.117	0.113	0.109	0.105	0.1	0.096	0.094	0.091	0.087	0.083	0.08	0.077	0.073	0.07	0.068	0.065	0.063	0.062	0.06	0.059	0.058	0.058	0.058	0.057	0.057	0.057	0.057	0.056	0.056	0.056	0.056	0.055	0.055	0.054	0.054
H11	Blank	DMSO_Blank		DMSO		Standard_Development	Run095	Standard_Measurement	Plate_01	Clariostar_Study	MB	Biofoundry_,_London	Linear_Dilution_Pattern_V2	0.12	0.116	0.112	0.108	0.103	0.099	0.096	0.093	0.09	0.086	0.082	0.079	0.075	0.071	0.068	0.066	0.063	0.062	0.06	0.058	0.057	0.056	0.056	0.055	0.054	0.054	0.053	0.053	0.052	0.052	0.052	0.051	0.05	0.05	0.05	0.049
H12	Blank	DMSO_Blank		DMSO		Standard_Development	Run095	Standard_Measurement	Plate_01	Clariostar_Study	MB	Biofoundry_,_London	Linear_Dilution_Pattern_V2	0.117	0.113	0.109	0.104	0.1	0.096	0.091	0.089	0.086	0.083	0.079	0.075	0.071	0.067	0.064	0.063	0.06	0.058	0.056	0.054	0.054	0.052	0.051	0.051	0.051	0.05	0.05	0.049	0.049	0.049	0.048	0.048	0.047	0.047	0.046	0.045
A01	Sample	Dilution_100%	1.0	DMSO	Lycopene	Standard_Development	Run095	Standard_Measurement	Plate_01	Clariostar_Study	MB	Biofoundry_,_London	Linear_Dilution_Pattern_V2	0.226	0.224	0.221	0.217	0.213	0.21	0.205	0.202	0.197	0.195	0.19	0.186	0.181	0.176	0.173	0.17	0.167	0.165	0.162	0.16	0.159	0.156	0.155	0.153	0.153	0.152	0.152	0.151	0.15	0.149	0.147	0.147	0.146	0.144	0.144	0.143
A02	Sample	Dilution_80%	0.8	DMSO	Lycopene	Standard_Development	Run095	Standard_Measurement	Plate_01	Clariostar_Study	MB	Biofoundry_,_London	Linear_Dilution_Pattern_V2	0.203	0.201	0.196	0.193	0.19	0.186	0.182	0.178	0.174	0.171	0.167	0.162	0.157	0.153	0.15	0.146	0.142	0.141	0.139	0.138	0.137	0.134	0.133	0.132	0.131	0.131	0.131	0.131	0.13	0.129	0.128	0.128	0.128	0.127	0.127	0.127
A03	Sample	Dilution_60%	0.6	DMSO	Lycopene	Standard_Development	Run095	Standard_Measurement	Plate_01	Clariostar_Study	MB	Biofoundry_,_London	Linear_Dilution_Pattern_V2	0.174	0.172	0.168	0.165	0.162	0.158	0.154	0.151	0.146	0.144	0.14	0.136	0.132	0.128	0.124	0.121	0.118	0.116	0.114	0.113	0.113	0.112	0.11	0.11	0.109	0.11	0.11	0.111	0.11	0.11	0.109	0.109	0.11	0.109	0.109	0.11
A04	Sample	Dilution_40%	0.4	DMSO	Lycopene	Standard_Development	Run095	Standard_Measurement	Plate_01	Clariostar_Study	MB	Biofoundry_,_London	Linear_Dilution_Pattern_V2	0.155	0.152	0.147	0.143	0.14	0.137	0.133	0.13	0.125	0.122	0.118	0.114	0.11	0.106	0.104	0.101	0.097	0.096	0.094	0.093	0.093	0.091	0.09	0.09	0.089	0.09	0.091	0.091	0.091	0.091	0.09	0.09	0.09	0.091	0.092	0.092
A05	Sample	Dilution_20%	0.2	DMSO	Lycopene	Standard_Development	Run095	Standard_Measurement	Plate_01	Clariostar_Study	MB	Biofoundry_,_London	Linear_Dilution_Pattern_V2	0.129	0.125	0.121	0.117	0.113	0.11	0.105	0.102	0.098	0.094	0.09	0.087	0.083	0.079	0.076	0.073	0.07	0.069	0.067	0.066	0.066	0.065	0.064	0.064	0.064	0.064	0.065	0.065	0.065	0.066	0.066	0.066	0.067	0.067	0.068	0.069
A06	Sample	Dilution_100%	1.0	DMSO	Lycopene	Standard_Development	Run095	Standard_Measurement	Plate_01	Clariostar_Study	MB	Biofoundry_,_London	Linear_Dilution_Pattern_V2	0.224	0.222	0.218	0.215	0.211	0.207	0.203	0.2	0.195	0.193	0.189	0.185	0.18	0.176	0.173	0.169	0.166	0.164	0.161	0.159	0.158	0.156	0.153	0.153	0.152	0.151	0.151	0.15	0.149	0.149	0.147	0.146	0.145	0.144	0.143	0.142
A07	Sample	Dilution_80%	0.8	DMSO	Lycopene	Standard_Development	Run095	Standard_Measurement	Plate_01	Clariostar_Study	MB	Biofoundry_,_London	Linear_Dilution_Pattern_V2	0.197	0.195	0.191	0.186	0.183	0.18	0.177	0.173	0.169	0.167	0.163	0.159	0.154	0.151	0.148	0.145	0.142	0.14	0.138	0.135	0.135	0.134	0.132	0.131	0.13	0.129	0.13	0.13	0.129	0.129	0.127	0.127	0.127	0.126	0.125	0.125
A08	Sample	Dilution_60%	0.6	DMSO	Lycopene	Standard_Development	Run095	Standard_Measurement	Plate_01	Clariostar_Study	MB	Biofoundry_,_London	Linear_Dilution_Pattern_V2	0.175	0.172	0.168	0.165	0.16	0.157	0.153	0.149	0.145	0.142	0.138	0.135	0.131	0.127	0.125	0.122	0.118	0.116	0.114	0.112	0.112	0.11	0.109	0.109	0.108	0.108	0.109	0.109	0.108	0.108	0.108	0.107	0.107	0.107	0.107	0.108
A09	Sample	Dilution_40%	0.4	DMSO	Lycopene	Standard_Development	Run095	Standard_Measurement	Plate_01	Clariostar_Study	MB	Biofoundry_,_London	Linear_Dilution_Pattern_V2	0.151	0.148	0.144	0.14	0.137	0.134	0.13	0.127	0.122	0.119	0.116	0.112	0.108	0.104	0.101	0.098	0.095	0.093	0.092	0.09	0.09	0.089	0.087	0.087	0.087	0.087	0.087	0.088	0.088	0.088	0.088	0.088	0.088	0.088	0.089	0.089
A10	Sample	Dilution_20%	0.2	DMSO	Lycopene	Standard_Development	Run095	Standard_Measurement	Plate_01	Clariostar_Study	MB	Biofoundry_,_London	Linear_Dilution_Pattern_V2	0.127	0.123	0.119	0.115	0.112	0.108	0.104	0.1	0.097	0.093	0.089	0.086	0.082	0.079	0.075	0.073	0.07	0.069	0.067	0.066	0.066	0.065	0.064	0.064	0.063	0.064	0.065	0.065	0.065	0.066	0.065	0.066	0.067	0.067	0.068	0.07
A11	Blank	DMSO_Blank		DMSO		Standard_Development	Run095	Standard_Measurement	Plate_01	Clariostar_Study	MB	Biofoundry_,_London	Linear_Dilution_Pattern_V2	0.114	0.111	0.107	0.103	0.099	0.096	0.093	0.089	0.084	0.081	0.077	0.073	0.07	0.067	0.065	0.061	0.059	0.058	0.056	0.055	0.055	0.053	0.052	0.051	0.051	0.05	0.05	0.05	0.049	0.049	0.048	0.048	0.048	0.048	0.048	0.048
A12	Blank	DMSO_Blank		DMSO		Standard_Development	Run095	Standard_Measurement	Plate_01	Clariostar_Study	MB	Biofoundry_,_London	Linear_Dilution_Pattern_V2	0.116	0.111	0.107	0.103	0.1	0.097	0.093	0.09	0.085	0.082	0.078	0.074	0.07	0.067	0.064	0.061	0.059	0.058	0.055	0.054	0.054	0.053	0.051	0.051	0.05	0.05	0.05	0.05	0.049	0.048	0.048	0.048	0.047	0.047	0.047	0.047
B01	Sample	Dilution_100%	1.0	DMSO	Lycopene	Standard_Development	Run095	Standard_Measurement	Plate_01	Clariostar_Study	MB	Biofoundry_,_London	Linear_Dilution_Pattern_V2	0.218	0.216	0.212	0.209	0.205	0.202	0.198	0.195	0.191	0.188	0.184	0.18	0.176	0.171	0.168	0.166	0.162	0.161	0.159	0.157	0.155	0.153	0.151	0.15	0.149	0.149	0.149	0.148	0.148	0.147	0.144	0.144	0.143	0.142	0.141	0.14
B02	Sample	Dilution_80%	0.8	DMSO	Lycopene	Standard_Development	Run095	Standard_Measurement	Plate_01	Clariostar_Study	MB	Biofoundry_,_London	Linear_Dilution_Pattern_V2	0.194	0.192	0.188	0.186	0.182	0.178	0.175	0.172	0.169	0.165	0.162	0.158	0.154	0.151	0.147	0.145	0.142	0.14	0.138	0.137	0.135	0.133	0.132	0.132	0.131	0.13	0.131	0.131	0.13	0.129	0.128	0.128	0.127	0.127	0.127	0.126
B03	Sample	Dilution_60%	0.6	DMSO	Lycopene	Standard_Development	Run095	Standard_Measurement	Plate_01	Clariostar_Study	MB	Biofoundry_,_London	Linear_Dilution_Pattern_V2	0.173	0.171	0.167	0.163	0.16	0.157	0.152	0.149	0.146	0.143	0.14	0.136	0.13	0.127	0.124	0.121	0.119	0.117	0.115	0.113	0.112	0.111	0.109	0.11	0.109	0.11	0.11	0.11	0.11	0.11	0.109	0.11	0.109	0.109	0.109	0.109
B04	Sample	Dilution_40%	0.4	DMSO	Lycopene	Standard_Development	Run095	Standard_Measurement	Plate_01	Clariostar_Study	MB	Biofoundry_,_London	Linear_Dilution_Pattern_V2	0.148	0.145	0.141	0.138	0.135	0.132	0.128	0.124	0.12	0.117	0.114	0.111	0.106	0.103	0.101	0.097	0.094	0.093	0.092	0.09	0.09	0.088	0.087	0.088	0.087	0.088	0.089	0.089	0.088	0.089	0.089	0.089	0.089	0.089	0.09	0.09
B05	Sample	Dilution_20%	0.2	DMSO	Lycopene	Standard_Development	Run095	Standard_Measurement	Plate_01	Clariostar_Study	MB	Biofoundry_,_London	Linear_Dilution_Pattern_V2	0.124	0.12	0.116	0.112	0.108	0.105	0.102	0.099	0.094	0.091	0.087	0.084	0.08	0.077	0.075	0.072	0.069	0.068	0.066	0.065	0.065	0.064	0.063	0.063	0.063	0.063	0.064	0.065	0.064	0.065	0.065	0.066	0.066	0.067	0.068	0.069
B06	Sample	Dilution_100%	1.0	DMSO	Lycopene	Standard_Development	Run095	Standard_Measurement	Plate_01	Clariostar_Study	MB	Biofoundry_,_London	Linear_Dilution_Pattern_V2	0.234	0.231	0.227	0.224	0.221	0.218	0.214	0.21	0.207	0.204	0.2	0.197	0.193	0.19	0.187	0.183	0.179	0.178	0.175	0.173	0.172	0.17	0.168	0.167	0.166	0.165	0.165	0.165	0.163	0.162	0.161	0.16	0.158	0.158	0.157	0.156
B07	Sample	Dilution_80%	0.8	DMSO	Lycopene	Standard_Development	Run095	Standard_Measurement	Plate_01	Clariostar_Study	MB	Biofoundry_,_London	Linear_Dilution_Pattern_V2	0.194	0.192	0.188	0.185	0.182	0.179	0.175	0.172	0.168	0.165	0.161	0.159	0.154	0.15	0.147	0.144	0.141	0.14	0.138	0.136	0.135	0.133	0.132	0.131	0.13	0.131	0.131	0.13	0.129	0.129	0.128	0.127	0.127	0.126	0.126	0.126
B08	Sample	Dilution_60%	0.6	DMSO	Lycopene	Standard_Development	Run095	Standard_Measurement	Plate_01	Clariostar_Study	MB	Biofoundry_,_London	Linear_Dilution_Pattern_V2	0.168	0.165	0.162	0.157	0.154	0.151	0.147	0.145	0.141	0.139	0.136	0.133	0.129	0.125	0.121	0.119	0.117	0.116	0.113	0.111	0.111	0.109	0.108	0.108	0.108	0.108	0.108	0.108	0.108	0.108	0.107	0.107	0.107	0.106	0.107	0.107
B09	Sample	Dilution_40%	0.4	DMSO	Lycopene	Standard_Development	Run095	Standard_Measurement	Plate_01	Clariostar_Study	MB	Biofoundry_,_London	Linear_Dilution_Pattern_V2	0.146	0.143	0.14	0.137	0.133	0.13	0.126	0.123	0.119	0.117	0.113	0.109	0.106	0.103	0.1	0.097	0.094	0.092	0.09	0.09	0.089	0.087	0.087	0.086	0.087	0.087	0.088	0.088	0.088	0.088	0.088	0.088	0.089	0.088	0.089	0.09
B10	Sample	Dilution_20%	0.2	DMSO	Lycopene	Standard_Development	Run095	Standard_Measurement	Plate_01	Clariostar_Study	MB	Biofoundry_,_London	Linear_Dilution_Pattern_V2	0.121	0.118	0.114	0.111	0.107	0.104	0.1	0.097	0.093	0.089	0.086	0.082	0.078	0.075	0.073	0.07	0.067	0.065	0.064	0.063	0.063	0.062	0.061	0.061	0.06	0.061	0.061	0.062	0.062	0.062	0.061	0.062	0.062	0.063	0.064	0.065
B11	Blank	DMSO_Blank		DMSO		Standard_Development	Run095	Standard_Measurement	Plate_01	Clariostar_Study	MB	Biofoundry_,_London	Linear_Dilution_Pattern_V2	0.113	0.111	0.106	0.102	0.099	0.096	0.092	0.088	0.084	0.081	0.077	0.074	0.07	0.067	0.065	0.062	0.059	0.058	0.056	0.056	0.055	0.054	0.052	0.051	0.051	0.051	0.051	0.05	0.05	0.049	0.048	0.048	0.048	0.048	0.047	0.047
B12	Blank	DMSO_Blank		DMSO		Standard_Development	Run095	Standard_Measurement	Plate_01	Clariostar_Study	MB	Biofoundry_,_London	Linear_Dilution_Pattern_V2	0.111	0.107	0.104	0.1	0.096	0.093	0.089	0.086	0.082	0.078	0.074	0.071	0.068	0.065	0.063	0.06	0.057	0.057	0.055	0.054	0.054	0.052	0.051	0.051	0.05	0.05	0.05	0.049	0.049	0.049	0.048	0.048	0.047	0.047	0.047	0.046
C01	Sample	Dilution_95%	0.95	DMSO	Lycopene	Standard_Development	Run095	Standard_Measurement	Plate_01	Clariostar_Study	MB	Biofoundry_,_London	Linear_Dilution_Pattern_V2	0.215	0.212	0.21	0.205	0.201	0.199	0.194	0.192	0.188	0.185	0.182	0.177	0.172	0.168	0.166	0.162	0.159	0.157	0.155	0.153	0.151	0.15	0.148	0.147	0.146	0.146	0.145	0.145	0.144	0.143	0.141	0.141	0.14	0.139	0.138	0.138
C02	Sample	Dilution_75%	0.75	DMSO	Lycopene	Standard_Development	Run095	Standard_Measurement	Plate_01	Clariostar_Study	MB	Biofoundry_,_London	Linear_Dilution_Pattern_V2	0.191	0.188	0.185	0.181	0.177	0.174	0.17	0.167	0.163	0.16	0.157	0.153	0.148	0.144	0.141	0.138	0.135	0.133	0.131	0.129	0.129	0.127	0.126	0.125	0.125	0.125	0.124	0.124	0.124	0.123	0.122	0.122	0.122	0.121	0.121	0.121
C03	Sample	Dilution_55%	0.55	DMSO	Lycopene	Standard_Development	Run095	Standard_Measurement	Plate_01	Clariostar_Study	MB	Biofoundry_,_London	Linear_Dilution_Pattern_V2	0.169	0.166	0.162	0.158	0.155	0.152	0.148	0.145	0.141	0.137	0.134	0.13	0.125	0.122	0.119	0.116	0.113	0.112	0.109	0.108	0.108	0.107	0.105	0.105	0.105	0.105	0.105	0.105	0.105	0.105	0.104	0.104	0.104	0.104	0.104	0.105
C04	Sample	Dilution_35%	0.35	DMSO	Lycopene	Standard_Development	Run095	Standard_Measurement	Plate_01	Clariostar_Study	MB	Biofoundry_,_London	Linear_Dilution_Pattern_V2	0.145	0.141	0.137	0.133	0.13	0.127	0.122	0.12	0.116	0.113	0.109	0.106	0.102	0.097	0.095	0.092	0.089	0.087	0.085	0.084	0.084	0.082	0.082	0.082	0.082	0.082	0.083	0.083	0.083	0.084	0.083	0.084	0.084	0.085	0.085	0.085
C05	Sample	Dilution_15%	0.15	DMSO	Lycopene	Standard_Development	Run095	Standard_Measurement	Plate_01	Clariostar_Study	MB	Biofoundry_,_London	Linear_Dilution_Pattern_V2	0.123	0.119	0.116	0.111	0.107	0.104	0.1	0.097	0.093	0.09	0.086	0.083	0.08	0.076	0.072	0.07	0.067	0.066	0.064	0.062	0.062	0.061	0.061	0.061	0.06	0.061	0.062	0.061	0.061	0.062	0.061	0.062	0.062	0.062	0.063	0.063
C06	Sample	Dilution_95%	0.95	DMSO	Lycopene	Standard_Development	Run095	Standard_Measurement	Plate_01	Clariostar_Study	MB	Biofoundry_,_London	Linear_Dilution_Pattern_V2	0.214	0.211	0.207	0.203	0.2	0.197	0.193	0.19	0.186	0.183	0.18	0.177	0.173	0.169	0.166	0.163	0.16	0.158	0.155	0.153	0.152	0.149	0.147	0.147	0.146	0.145	0.145	0.145	0.144	0.143	0.141	0.14	0.14	0.138	0.137	0.137
C07	Sample	Dilution_75%	0.75	DMSO	Lycopene	Standard_Development	Run095	Standard_Measurement	Plate_01	Clariostar_Study	MB	Biofoundry_,_London	Linear_Dilution_Pattern_V2	0.19	0.188	0.184	0.18	0.176	0.173	0.17	0.167	0.162	0.16	0.156	0.153	0.148	0.145	0.142	0.138	0.136	0.134	0.131	0.13	0.129	0.127	0.126	0.125	0.125	0.124	0.125	0.125	0.124	0.124	0.123	0.122	0.121	0.121	0.121	0.121
C08	Sample	Dilution_55%	0.55	DMSO	Lycopene	Standard_Development	Run095	Standard_Measurement	Plate_01	Clariostar_Study	MB	Biofoundry_,_London	Linear_Dilution_Pattern_V2	0.167	0.165	0.161	0.157	0.153	0.15	0.146	0.143	0.14	0.137	0.133	0.129	0.125	0.122	0.119	0.116	0.113	0.111	0.109	0.108	0.108	0.106	0.105	0.105	0.104	0.103	0.105	0.105	0.104	0.104	0.103	0.104	0.103	0.103	0.103	0.103
C09	Sample	Dilution_35%	0.35	DMSO	Lycopene	Standard_Development	Run095	Standard_Measurement	Plate_01	Clariostar_Study	MB	Biofoundry_,_London	Linear_Dilution_Pattern_V2	0.143	0.14	0.136	0.133	0.129	0.126	0.122	0.12	0.115	0.112	0.108	0.104	0.101	0.097	0.094	0.091	0.088	0.086	0.085	0.084	0.083	0.082	0.081	0.081	0.081	0.081	0.082	0.082	0.082	0.083	0.083	0.083	0.083	0.083	0.084	0.085
C10	Sample	Dilution_15%	0.15	DMSO	Lycopene	Standard_Development	Run095	Standard_Measurement	Plate_01	Clariostar_Study	MB	Biofoundry_,_London	Linear_Dilution_Pattern_V2	0.131	0.127	0.123	0.119	0.115	0.112	0.108	0.104	0.1	0.097	0.093	0.089	0.085	0.081	0.079	0.076	0.073	0.071	0.069	0.068	0.068	0.066	0.066	0.065	0.065	0.065	0.066	0.066	0.066	0.066	0.066	0.066	0.066	0.067	0.067	0.067
C11	Blank	DMSO_Blank		DMSO		Standard_Development	Run095	Standard_Measurement	Plate_01	Clariostar_Study	MB	Biofoundry_,_London	Linear_Dilution_Pattern_V2	0.117	0.113	0.109	0.105	0.101	0.099	0.094	0.09	0.086	0.082	0.078	0.075	0.071	0.068	0.065	0.062	0.06	0.058	0.056	0.055	0.055	0.053	0.052	0.052	0.051	0.05	0.051	0.05	0.049	0.049	0.048	0.048	0.048	0.047	0.047	0.047
C12	Blank	DMSO_Blank		DMSO		Standard_Development	Run095	Standard_Measurement	Plate_01	Clariostar_Study	MB	Biofoundry_,_London	Linear_Dilution_Pattern_V2	0.115	0.112	0.108	0.103	0.099	0.096	0.092	0.089	0.085	0.081	0.077	0.074	0.07	0.067	0.064	0.062	0.059	0.057	0.056	0.055	0.054	0.053	0.051	0.051	0.05	0.051	0.05	0.05	0.049	0.049	0.048	0.047	0.048	0.047	0.047	0.046
D01	Sample	Dilution_95%	0.95	DMSO	Lycopene	Standard_Development	Run095	Standard_Measurement	Plate_01	Clariostar_Study	MB	Biofoundry_,_London	Linear_Dilution_Pattern_V2	0.216	0.214	0.21	0.206	0.203	0.2	0.195	0.194	0.19	0.187	0.183	0.179	0.174	0.17	0.166	0.163	0.162	0.16	0.156	0.154	0.153	0.15	0.149	0.149	0.148	0.148	0.147	0.146	0.146	0.145	0.143	0.142	0.142	0.141	0.139	0.139
D02	Sample	Dilution_75%	0.75	DMSO	Lycopene	Standard_Development	Run095	Standard_Measurement	Plate_01	Clariostar_Study	MB	Biofoundry_,_London	Linear_Dilution_Pattern_V2	0.192	0.189	0.185	0.182	0.178	0.175	0.171	0.168	0.165	0.162	0.158	0.153	0.149	0.144	0.141	0.138	0.135	0.134	0.131	0.13	0.129	0.128	0.126	0.126	0.125	0.125	0.125	0.125	0.123	0.124	0.123	0.123	0.122	0.122	0.122	0.121
D03	Sample	Dilution_55%	0.55	DMSO	Lycopene	Standard_Development	Run095	Standard_Measurement	Plate_01	Clariostar_Study	MB	Biofoundry_,_London	Linear_Dilution_Pattern_V2	0.167	0.165	0.16	0.157	0.153	0.15	0.146	0.143	0.139	0.135	0.132	0.129	0.124	0.121	0.118	0.115	0.111	0.11	0.108	0.107	0.106	0.105	0.103	0.103	0.103	0.103	0.104	0.104	0.103	0.103	0.103	0.103	0.103	0.103	0.103	0.103
D04	Sample	Dilution_35%	0.35	DMSO	Lycopene	Standard_Development	Run095	Standard_Measurement	Plate_01	Clariostar_Study	MB	Biofoundry_,_London	Linear_Dilution_Pattern_V2	0.143	0.14	0.137	0.133	0.129	0.125	0.121	0.118	0.115	0.112	0.109	0.106	0.101	0.098	0.095	0.092	0.089	0.087	0.085	0.084	0.083	0.083	0.082	0.082	0.082	0.082	0.083	0.084	0.084	0.084	0.084	0.084	0.084	0.085	0.085	0.086
D05	Sample	Dilution_15%	0.15	DMSO	Lycopene	Standard_Development	Run095	Standard_Measurement	Plate_01	Clariostar_Study	MB	Biofoundry_,_London	Linear_Dilution_Pattern_V2	0.124	0.12	0.116	0.112	0.107	0.103	0.099	0.097	0.093	0.09	0.086	0.084	0.08	0.076	0.073	0.07	0.067	0.066	0.064	0.063	0.063	0.061	0.061	0.061	0.061	0.061	0.062	0.062	0.061	0.062	0.061	0.062	0.062	0.063	0.063	0.063
D06	Sample	Dilution_95%	0.95	DMSO	Lycopene	Standard_Development	Run095	Standard_Measurement	Plate_01	Clariostar_Study	MB	Biofoundry_,_London	Linear_Dilution_Pattern_V2	0.213	0.21	0.206	0.204	0.199	0.196	0.192	0.189	0.185	0.183	0.18	0.177	0.173	0.169	0.166	0.162	0.159	0.157	0.154	0.152	0.151	0.149	0.147	0.146	0.146	0.145	0.145	0.144	0.144	0.142	0.141	0.14	0.14	0.138	0.138	0.137
D07	Sample	Dilution_75%	0.75	DMSO	Lycopene	Standard_Development	Run095	Standard_Measurement	Plate_01	Clariostar_Study	MB	Biofoundry_,_London	Linear_Dilution_Pattern_V2	0.19	0.188	0.184	0.181	0.176	0.172	0.168	0.166	0.163	0.16	0.156	0.153	0.149	0.145	0.142	0.139	0.136	0.134	0.132	0.13	0.13	0.128	0.127	0.127	0.126	0.125	0.126	0.125	0.124	0.125	0.124	0.123	0.123	0.122	0.122	0.122
D08	Sample	Dilution_55%	0.55	DMSO	Lycopene	Standard_Development	Run095	Standard_Measurement	Plate_01	Clariostar_Study	MB	Biofoundry_,_London	Linear_Dilution_Pattern_V2	0.168	0.165	0.16	0.156	0.152	0.149	0.145	0.142	0.14	0.137	0.134	0.132	0.128	0.123	0.12	0.117	0.114	0.113	0.11	0.109	0.108	0.107	0.105	0.105	0.105	0.106	0.106	0.106	0.106	0.106	0.105	0.104	0.104	0.104	0.104	0.104
D09	Sample	Dilution_35%	0.35	DMSO	Lycopene	Standard_Development	Run095	Standard_Measurement	Plate_01	Clariostar_Study	MB	Biofoundry_,_London	Linear_Dilution_Pattern_V2	0.145	0.141	0.137	0.133	0.129	0.126	0.122	0.12	0.116	0.113	0.11	0.107	0.102	0.099	0.096	0.093	0.089	0.088	0.086	0.085	0.085	0.083	0.083	0.083	0.083	0.084	0.084	0.084	0.084	0.085	0.084	0.085	0.085	0.085	0.086	0.086
D10	Sample	Dilution_15%	0.15	DMSO	Lycopene	Standard_Development	Run095	Standard_Measurement	Plate_01	Clariostar_Study	MB	Biofoundry_,_London	Linear_Dilution_Pattern_V2	0.122	0.118	0.114	0.111	0.107	0.103	0.098	0.096	0.092	0.088	0.085	0.082	0.078	0.075	0.072	0.069	0.066	0.065	0.063	0.062	0.062	0.061	0.059	0.06	0.059	0.059	0.059	0.059	0.059	0.06	0.059	0.059	0.06	0.06	0.06	0.06
D11	Blank	DMSO_Blank		DMSO		Standard_Development	Run095	Standard_Measurement	Plate_01	Clariostar_Study	MB	Biofoundry_,_London	Linear_Dilution_Pattern_V2	0.117	0.114	0.11	0.105	0.102	0.098	0.094	0.091	0.087	0.084	0.079	0.076	0.071	0.068	0.066	0.064	0.061	0.059	0.057	0.056	0.056	0.055	0.053	0.053	0.052	0.051	0.052	0.051	0.051	0.05	0.049	0.049	0.049	0.048	0.048	0.047
D12	Blank	DMSO_Blank		DMSO		Standard_Development	Run095	Standard_Measurement	Plate_01	Clariostar_Study	MB	Biofoundry_,_London	Linear_Dilution_Pattern_V2	0.114	0.11	0.106	0.102	0.099	0.095	0.091	0.088	0.084	0.081	0.077	0.073	0.07	0.066	0.064	0.061	0.059	0.058	0.056	0.054	0.054	0.052	0.051	0.051	0.05	0.05	0.051	0.049	0.049	0.049	0.048	0.048	0.048	0.047	0.047	0.046
E01	Sample	Dilution_90%	0.9	DMSO	Lycopene	Standard_Development	Run095	Standard_Measurement	Plate_01	Clariostar_Study	MB	Biofoundry_,_London	Linear_Dilution_Pattern_V2	0.211	0.208	0.204	0.201	0.197	0.194	0.189	0.186	0.183	0.18	0.177	0.173	0.168	0.164	0.161	0.158	0.155	0.153	0.151	0.149	0.148	0.146	0.144	0.144	0.143	0.142	0.142	0.141	0.141	0.14	0.138	0.138	0.137	0.136	0.135	0.134
E02	Sample	Dilution_70%	0.7	DMSO	Lycopene	Standard_Development	Run095	Standard_Measurement	Plate_01	Clariostar_Study	MB	Biofoundry_,_London	Linear_Dilution_Pattern_V2	0.187	0.184	0.18	0.175	0.172	0.169	0.164	0.161	0.159	0.156	0.152	0.149	0.144	0.139	0.137	0.133	0.13	0.129	0.127	0.126	0.125	0.123	0.122	0.121	0.121	0.121	0.121	0.121	0.121	0.121	0.12	0.119	0.119	0.118	0.118	0.118
E03	Sample	Dilution_50%	0.5	DMSO	Lycopene	Standard_Development	Run095	Standard_Measurement	Plate_01	Clariostar_Study	MB	Biofoundry_,_London	Linear_Dilution_Pattern_V2	0.164	0.162	0.157	0.154	0.15	0.146	0.143	0.139	0.135	0.133	0.129	0.126	0.122	0.118	0.115	0.113	0.11	0.107	0.106	0.105	0.104	0.102	0.101	0.101	0.101	0.101	0.102	0.102	0.101	0.101	0.1	0.1	0.1	0.1	0.1	0.1
E04	Sample	Dilution_30%	0.3	DMSO	Lycopene	Standard_Development	Run095	Standard_Measurement	Plate_01	Clariostar_Study	MB	Biofoundry_,_London	Linear_Dilution_Pattern_V2	0.138	0.134	0.129	0.126	0.122	0.119	0.115	0.113	0.109	0.105	0.102	0.1	0.096	0.092	0.089	0.086	0.084	0.082	0.08	0.079	0.079	0.078	0.077	0.077	0.077	0.078	0.078	0.079	0.079	0.08	0.079	0.08	0.08	0.08	0.081	0.082
E05	Sample	Dilution_10%	0.1	DMSO	Lycopene	Standard_Development	Run095	Standard_Measurement	Plate_01	Clariostar_Study	MB	Biofoundry_,_London	Linear_Dilution_Pattern_V2	0.119	0.116	0.112	0.108	0.104	0.101	0.097	0.094	0.09	0.087	0.083	0.08	0.076	0.072	0.069	0.067	0.064	0.062	0.061	0.059	0.059	0.058	0.057	0.057	0.057	0.057	0.057	0.057	0.057	0.058	0.057	0.057	0.057	0.057	0.057	0.058
E06	Sample	Dilution_90%	0.9	DMSO	Lycopene	Standard_Development	Run095	Standard_Measurement	Plate_01	Clariostar_Study	MB	Biofoundry_,_London	Linear_Dilution_Pattern_V2	0.207	0.204	0.201	0.197	0.193	0.19	0.186	0.184	0.18	0.177	0.174	0.171	0.167	0.163	0.16	0.156	0.153	0.152	0.149	0.147	0.146	0.144	0.141	0.141	0.141	0.141	0.141	0.14	0.139	0.138	0.137	0.136	0.135	0.134	0.134	0.133
E07	Sample	Dilution_70%	0.7	DMSO	Lycopene	Standard_Development	Run095	Standard_Measurement	Plate_01	Clariostar_Study	MB	Biofoundry_,_London	Linear_Dilution_Pattern_V2	0.182	0.179	0.176	0.171	0.167	0.165	0.16	0.158	0.155	0.152	0.15	0.146	0.142	0.138	0.135	0.133	0.13	0.128	0.125	0.124	0.123	0.122	0.12	0.12	0.12	0.119	0.12	0.12	0.119	0.119	0.118	0.118	0.117	0.117	0.117	0.117
E08	Sample	Dilution_50%	0.5	DMSO	Lycopene	Standard_Development	Run095	Standard_Measurement	Plate_01	Clariostar_Study	MB	Biofoundry_,_London	Linear_Dilution_Pattern_V2	0.161	0.157	0.154	0.15	0.147	0.143	0.139	0.137	0.133	0.13	0.128	0.124	0.121	0.118	0.114	0.112	0.108	0.107	0.105	0.104	0.103	0.101	0.1	0.101	0.1	0.1	0.1	0.1	0.101	0.101	0.1	0.1	0.1	0.1	0.1	0.1
E09	Sample	Dilution_30%	0.3	DMSO	Lycopene	Standard_Development	Run095	Standard_Measurement	Plate_01	Clariostar_Study	MB	Biofoundry_,_London	Linear_Dilution_Pattern_V2	0.136	0.132	0.128	0.124	0.12	0.117	0.113	0.111	0.107	0.104	0.101	0.099	0.094	0.09	0.087	0.085	0.083	0.08	0.079	0.077	0.077	0.076	0.075	0.075	0.076	0.076	0.077	0.078	0.077	0.078	0.077	0.078	0.078	0.079	0.079	0.08
E10	Sample	Dilution_10%	0.1	DMSO	Lycopene	Standard_Development	Run095	Standard_Measurement	Plate_01	Clariostar_Study	MB	Biofoundry_,_London	Linear_Dilution_Pattern_V2	0.119	0.115	0.111	0.108	0.104	0.1	0.096	0.092	0.088	0.085	0.082	0.079	0.075	0.07	0.069	0.067	0.064	0.062	0.06	0.059	0.059	0.057	0.056	0.056	0.056	0.056	0.056	0.056	0.056	0.056	0.055	0.055	0.055	0.055	0.055	0.056
E11	Blank	DMSO_Blank		DMSO		Standard_Development	Run095	Standard_Measurement	Plate_01	Clariostar_Study	MB	Biofoundry_,_London	Linear_Dilution_Pattern_V2	0.114	0.111	0.106	0.102	0.099	0.095	0.091	0.088	0.084	0.081	0.078	0.074	0.07	0.067	0.064	0.061	0.059	0.058	0.056	0.055	0.054	0.052	0.051	0.051	0.051	0.051	0.051	0.05	0.049	0.049	0.048	0.048	0.048	0.047	0.046	0.046
E12	Blank	DMSO_Blank		DMSO		Standard_Development	Run095	Standard_Measurement	Plate_01	Clariostar_Study	MB	Biofoundry_,_London	Linear_Dilution_Pattern_V2	0.119	0.115	0.11	0.107	0.103	0.1	0.095	0.092	0.088	0.085	0.081	0.077	0.073	0.07	0.067	0.065	0.062	0.061	0.059	0.058	0.058	0.056	0.055	0.054	0.054	0.054	0.053	0.053	0.052	0.052	0.051	0.051	0.051	0.05	0.049	0.048
F01	Sample	Dilution_90%	0.9	DMSO	Lycopene	Standard_Development	Run095	Standard_Measurement	Plate_01	Clariostar_Study	MB	Biofoundry_,_London	Linear_Dilution_Pattern_V2	0.21	0.207	0.204	0.201	0.198	0.194	0.189	0.187	0.184	0.18	0.177	0.173	0.167	0.164	0.162	0.159	0.155	0.154	0.152	0.15	0.149	0.147	0.145	0.144	0.143	0.143	0.143	0.143	0.141	0.141	0.14	0.138	0.138	0.137	0.136	0.135
F02	Sample	Dilution_70%	0.7	DMSO	Lycopene	Standard_Development	Run095	Standard_Measurement	Plate_01	Clariostar_Study	MB	Biofoundry_,_London	Linear_Dilution_Pattern_V2	0.187	0.184	0.182	0.177	0.173	0.17	0.165	0.163	0.159	0.157	0.153	0.149	0.144	0.14	0.137	0.134	0.132	0.13	0.128	0.126	0.125	0.123	0.122	0.122	0.121	0.121	0.122	0.121	0.121	0.121	0.12	0.12	0.119	0.119	0.119	0.119
F03	Sample	Dilution_50%	0.5	DMSO	Lycopene	Standard_Development	Run095	Standard_Measurement	Plate_01	Clariostar_Study	MB	Biofoundry_,_London	Linear_Dilution_Pattern_V2	0.162	0.16	0.156	0.152	0.149	0.145	0.141	0.138	0.135	0.132	0.128	0.125	0.12	0.117	0.114	0.111	0.108	0.106	0.104	0.103	0.102	0.101	0.101	0.1	0.1	0.1	0.101	0.101	0.1	0.1	0.1	0.1	0.099	0.1	0.1	0.1
F04	Sample	Dilution_30%	0.3	DMSO	Lycopene	Standard_Development	Run095	Standard_Measurement	Plate_01	Clariostar_Study	MB	Biofoundry_,_London	Linear_Dilution_Pattern_V2	0.137	0.134	0.13	0.125	0.122	0.118	0.114	0.111	0.108	0.105	0.102	0.099	0.094	0.09	0.088	0.085	0.082	0.081	0.079	0.078	0.077	0.076	0.075	0.076	0.076	0.077	0.077	0.078	0.078	0.079	0.078	0.079	0.079	0.08	0.08	0.081
F05	Sample	Dilution_10%	0.1	DMSO	Lycopene	Standard_Development	Run095	Standard_Measurement	Plate_01	Clariostar_Study	MB	Biofoundry_,_London	Linear_Dilution_Pattern_V2	0.12	0.117	0.112	0.108	0.104	0.1	0.096	0.093	0.09	0.088	0.084	0.081	0.077	0.074	0.07	0.068	0.065	0.064	0.062	0.061	0.06	0.059	0.057	0.058	0.058	0.058	0.058	0.057	0.058	0.057	0.057	0.058	0.058	0.058	0.058	0.058
F06	Sample	Dilution_90%	0.9	DMSO	Lycopene	Standard_Development	Run095	Standard_Measurement	Plate_01	Clariostar_Study	MB	Biofoundry_,_London	Linear_Dilution_Pattern_V2	0.208	0.206	0.203	0.199	0.196	0.192	0.188	0.185	0.183	0.18	0.177	0.173	0.168	0.165	0.162	0.158	0.156	0.153	0.15	0.149	0.148	0.146	0.144	0.144	0.143	0.142	0.143	0.142	0.141	0.141	0.139	0.138	0.137	0.136	0.135	0.135
F07	Sample	Dilution_70%	0.7	DMSO	Lycopene	Standard_Development	Run095	Standard_Measurement	Plate_01	Clariostar_Study	MB	Biofoundry_,_London	Linear_Dilution_Pattern_V2	0.182	0.18	0.177	0.172	0.168	0.166	0.161	0.159	0.156	0.153	0.15	0.147	0.143	0.139	0.136	0.134	0.131	0.129	0.127	0.125	0.124	0.123	0.122	0.121	0.121	0.121	0.121	0.121	0.121	0.121	0.12	0.119	0.119	0.118	0.118	0.118
F08	Sample	Dilution_50%	0.5	DMSO	Lycopene	Standard_Development	Run095	Standard_Measurement	Plate_01	Clariostar_Study	MB	Biofoundry_,_London	Linear_Dilution_Pattern_V2	0.16	0.157	0.153	0.149	0.146	0.142	0.138	0.135	0.133	0.131	0.127	0.124	0.121	0.117	0.114	0.111	0.109	0.107	0.105	0.104	0.103	0.101	0.1	0.1	0.1	0.101	0.101	0.101	0.101	0.101	0.1	0.1	0.1	0.1	0.1	0.1
F09	Sample	Dilution_30%	0.3	DMSO	Lycopene	Standard_Development	Run095	Standard_Measurement	Plate_01	Clariostar_Study	MB	Biofoundry_,_London	Linear_Dilution_Pattern_V2	0.136	0.133	0.129	0.125	0.121	0.117	0.113	0.111	0.107	0.105	0.102	0.099	0.095	0.091	0.088	0.085	0.083	0.081	0.08	0.079	0.079	0.078	0.076	0.076	0.076	0.077	0.078	0.078	0.078	0.079	0.078	0.079	0.08	0.08	0.08	0.081
F10	Sample	Dilution_10%	0.1	DMSO	Lycopene	Standard_Development	Run095	Standard_Measurement	Plate_01	Clariostar_Study	MB	Biofoundry_,_London	Linear_Dilution_Pattern_V2	0.115	0.112	0.108	0.104	0.1	0.096	0.092	0.089	0.085	0.082	0.078	0.074	0.071	0.067	0.065	0.062	0.06	0.058	0.057	0.055	0.055	0.053	0.052	0.051	0.051	0.051	0.051	0.05	0.049	0.049	0.048	0.048	0.048	0.047	0.046	0.046
F11	Blank	DMSO		DMSO		Standard_Development	Run095	Standard_Measurement	Plate_01	Clariostar_Study	MB	Biofoundry_,_London	Linear_Dilution_Pattern_V2	0.117	0.113	0.109	0.104	0.101	0.097	0.093	0.09	0.086	0.082	0.078	0.075	0.071	0.068	0.064	0.062	0.06	0.058	0.055	0.055	0.054	0.053	0.052	0.051	0.05	0.05	0.05	0.049	0.049	0.049	0.048	0.048	0.048	0.047	0.046	0.046
F12	Blank	DMSO		DMSO		Standard_Development	Run095	Standard_Measurement	Plate_01	Clariostar_Study	MB	Biofoundry_,_London	Linear_Dilution_Pattern_V2	0.12	0.115	0.111	0.107	0.102	0.098	0.094	0.092	0.087	0.084	0.081	0.077	0.073	0.069	0.066	0.064	0.061	0.059	0.057	0.056	0.056	0.054	0.053	0.053	0.052	0.052	0.052	0.051	0.05	0.05	0.049	0.049	0.049	0.048	0.047	0.046
G01	Sample	Dilution_85%	0.85	DMSO	Lycopene	Standard_Development	Run095	Standard_Measurement	Plate_01	Clariostar_Study	MB	Biofoundry_,_London	Linear_Dilution_Pattern_V2	0.202	0.2	0.196	0.193	0.189	0.185	0.182	0.179	0.176	0.172	0.168	0.165	0.16	0.156	0.153	0.15	0.147	0.146	0.143	0.142	0.141	0.139	0.137	0.136	0.136	0.136	0.136	0.136	0.135	0.134	0.133	0.132	0.131	0.131	0.13	0.129
G02	Sample	Dilution_65%	0.65	DMSO	Lycopene	Standard_Development	Run095	Standard_Measurement	Plate_01	Clariostar_Study	MB	Biofoundry_,_London	Linear_Dilution_Pattern_V2	0.183	0.18	0.177	0.173	0.169	0.165	0.161	0.159	0.156	0.154	0.15	0.147	0.142	0.139	0.135	0.133	0.13	0.128	0.125	0.125	0.123	0.121	0.12	0.121	0.121	0.121	0.12	0.121	0.12	0.12	0.119	0.119	0.119	0.118	0.118	0.118
G03	Sample	Dilution_45%	0.45	DMSO	Lycopene	Standard_Development	Run095	Standard_Measurement	Plate_01	Clariostar_Study	MB	Biofoundry_,_London	Linear_Dilution_Pattern_V2	0.157	0.154	0.15	0.147	0.143	0.14	0.136	0.133	0.129	0.126	0.123	0.119	0.115	0.111	0.108	0.105	0.103	0.101	0.099	0.098	0.097	0.096	0.095	0.095	0.095	0.095	0.096	0.096	0.096	0.096	0.095	0.095	0.095	0.095	0.096	0.096
G04	Sample	Dilution_25%	0.25	DMSO	Lycopene	Standard_Development	Run095	Standard_Measurement	Plate_01	Clariostar_Study	MB	Biofoundry_,_London	Linear_Dilution_Pattern_V2	0.13	0.126	0.122	0.118	0.114	0.11	0.106	0.104	0.101	0.099	0.095	0.093	0.088	0.084	0.082	0.079	0.076	0.075	0.073	0.072	0.071	0.07	0.069	0.069	0.07	0.071	0.071	0.072	0.072	0.072	0.072	0.073	0.074	0.074	0.074	0.075
G05	Sample	Dilution_05%	0.0499999999999999	DMSO	Lycopene	Standard_Development	Run095	Standard_Measurement	Plate_01	Clariostar_Study	MB	Biofoundry_,_London	Linear_Dilution_Pattern_V2	0.115	0.112	0.107	0.102	0.099	0.096	0.092	0.09	0.086	0.083	0.08	0.077	0.072	0.069	0.066	0.064	0.061	0.06	0.058	0.057	0.056	0.055	0.054	0.054	0.053	0.053	0.053	0.053	0.053	0.053	0.052	0.052	0.052	0.052	0.051	0.051
G06	Sample	Dilution_85%	0.85	DMSO	Lycopene	Standard_Development	Run095	Standard_Measurement	Plate_01	Clariostar_Study	MB	Biofoundry_,_London	Linear_Dilution_Pattern_V2	0.201	0.199	0.195	0.19	0.186	0.183	0.178	0.176	0.174	0.172	0.169	0.166	0.162	0.157	0.153	0.151	0.149	0.146	0.144	0.142	0.141	0.139	0.138	0.138	0.136	0.136	0.137	0.136	0.135	0.134	0.133	0.132	0.132	0.13	0.129	0.128
G07	Sample	Dilution_65%	0.65	DMSO	Lycopene	Standard_Development	Run095	Standard_Measurement	Plate_01	Clariostar_Study	MB	Biofoundry_,_London	Linear_Dilution_Pattern_V2	0.173	0.172	0.167	0.164	0.16	0.157	0.153	0.151	0.148	0.146	0.142	0.14	0.136	0.132	0.129	0.126	0.123	0.122	0.119	0.119	0.118	0.116	0.115	0.115	0.114	0.115	0.115	0.115	0.115	0.114	0.113	0.114	0.113	0.113	0.113	0.113
G08	Sample	Dilution_45%	0.45	DMSO	Lycopene	Standard_Development	Run095	Standard_Measurement	Plate_01	Clariostar_Study	MB	Biofoundry_,_London	Linear_Dilution_Pattern_V2	0.151	0.148	0.144	0.14	0.138	0.135	0.131	0.129	0.125	0.123	0.119	0.117	0.113	0.109	0.106	0.104	0.101	0.1	0.098	0.097	0.096	0.095	0.094	0.094	0.094	0.094	0.095	0.095	0.094	0.095	0.094	0.094	0.094	0.094	0.094	0.095
G09	Sample	Dilution_25%	0.25	DMSO	Lycopene	Standard_Development	Run095	Standard_Measurement	Plate_01	Clariostar_Study	MB	Biofoundry_,_London	Linear_Dilution_Pattern_V2	0.127	0.125	0.12	0.116	0.113	0.109	0.106	0.103	0.1	0.097	0.094	0.09	0.087	0.084	0.081	0.078	0.076	0.075	0.073	0.072	0.072	0.07	0.07	0.07	0.07	0.07	0.071	0.072	0.072	0.073	0.072	0.073	0.073	0.074	0.074	0.076
G10	Sample	Dilution_05%	0.0499999999999999	DMSO	Lycopene	Standard_Development	Run095	Standard_Measurement	Plate_01	Clariostar_Study	MB	Biofoundry_,_London	Linear_Dilution_Pattern_V2	0.115	0.11	0.106	0.103	0.1	0.096	0.092	0.089	0.084	0.081	0.078	0.074	0.07	0.067	0.064	0.062	0.059	0.058	0.057	0.056	0.055	0.054	0.052	0.052	0.051	0.05	0.051	0.051	0.05	0.05	0.049	0.048	0.048	0.048	0.048	0.047
G11	Blank	DMSO_Blank		DMSO		Standard_Development	Run095	Standard_Measurement	Plate_01	Clariostar_Study	MB	Biofoundry_,_London	Linear_Dilution_Pattern_V2	0.113	0.109	0.105	0.101	0.097	0.094	0.089	0.087	0.083	0.08	0.076	0.073	0.07	0.066	0.063	0.061	0.059	0.058	0.056	0.054	0.054	0.052	0.051	0.051	0.05	0.05	0.05	0.049	0.049	0.049	0.048	0.047	0.047	0.046	0.046	0.046
G12	Blank	DMSO_Blank		DMSO		Standard_Development	Run095	Standard_Measurement	Plate_01	Clariostar_Study	MB	Biofoundry_,_London	Linear_Dilution_Pattern_V2	0.114	0.111	0.106	0.101	0.098	0.094	0.089	0.087	0.084	0.081	0.078	0.074	0.07	0.066	0.064	0.062	0.06	0.058	0.056	0.055	0.055	0.053	0.052	0.052	0.051	0.051	0.051	0.05	0.05	0.049	0.048	0.048	0.048	0.047	0.046	0.045
H01	Sample	Dilution_85%	0.85	DMSO	Lycopene	Standard_Development	Run095	Standard_Measurement	Plate_01	Clariostar_Study	MB	Biofoundry_,_London	Linear_Dilution_Pattern_V2	0.21	0.207	0.203	0.199	0.196	0.193	0.188	0.185	0.181	0.178	0.173	0.169	0.164	0.16	0.157	0.154	0.15	0.148	0.146	0.144	0.143	0.14	0.138	0.139	0.138	0.137	0.138	0.137	0.136	0.136	0.134	0.133	0.133	0.132	0.132	0.13
H02	Sample	Dilution_65%	0.65	DMSO	Lycopene	Standard_Development	Run095	Standard_Measurement	Plate_01	Clariostar_Study	MB	Biofoundry_,_London	Linear_Dilution_Pattern_V2	0.188	0.186	0.182	0.178	0.174	0.171	0.166	0.162	0.159	0.156	0.153	0.15	0.145	0.141	0.137	0.135	0.133	0.13	0.128	0.127	0.126	0.125	0.122	0.123	0.122	0.122	0.122	0.122	0.122	0.121	0.12	0.12	0.12	0.12	0.119	0.12
H03	Sample	Dilution_45%	0.45	DMSO	Lycopene	Standard_Development	Run095	Standard_Measurement	Plate_01	Clariostar_Study	MB	Biofoundry_,_London	Linear_Dilution_Pattern_V2	0.16	0.157	0.152	0.149	0.144	0.14	0.136	0.134	0.13	0.127	0.124	0.122	0.117	0.113	0.11	0.108	0.105	0.103	0.101	0.1	0.099	0.097	0.097	0.097	0.096	0.097	0.097	0.097	0.097	0.097	0.096	0.097	0.096	0.096	0.096	0.095
H04	Sample	Dilution_25%	0.25	DMSO	Lycopene	Standard_Development	Run095	Standard_Measurement	Plate_01	Clariostar_Study	MB	Biofoundry_,_London	Linear_Dilution_Pattern_V2	0.133	0.129	0.125	0.12	0.116	0.113	0.109	0.106	0.103	0.101	0.097	0.093	0.089	0.085	0.081	0.079	0.076	0.074	0.072	0.072	0.071	0.07	0.069	0.069	0.07	0.07	0.071	0.072	0.072	0.072	0.071	0.072	0.073	0.073	0.074	0.074
H05	Sample	Dilution_05%	0.0499999999999999	DMSO	Lycopene	Standard_Development	Run095	Standard_Measurement	Plate_01	Clariostar_Study	MB	Biofoundry_,_London	Linear_Dilution_Pattern_V2	0.123	0.119	0.116	0.112	0.108	0.104	0.099	0.097	0.092	0.089	0.084	0.081	0.077	0.073	0.07	0.067	0.064	0.063	0.061	0.061	0.06	0.059	0.057	0.057	0.056	0.056	0.056	0.056	0.056	0.055	0.054	0.054	0.055	0.054	0.054	0.053
H06	Sample	Dilution_85%	0.85	DMSO	Lycopene	Standard_Development	Run095	Standard_Measurement	Plate_01	Clariostar_Study	MB	Biofoundry_,_London	Linear_Dilution_Pattern_V2	0.202	0.199	0.195	0.191	0.188	0.184	0.18	0.177	0.175	0.173	0.169	0.166	0.162	0.158	0.155	0.152	0.149	0.146	0.144	0.143	0.142	0.14	0.138	0.137	0.137	0.137	0.136	0.136	0.136	0.135	0.133	0.133	0.132	0.131	0.13	0.129
H07	Sample	Dilution_65%	0.65	DMSO	Lycopene	Standard_Development	Run095	Standard_Measurement	Plate_01	Clariostar_Study	MB	Biofoundry_,_London	Linear_Dilution_Pattern_V2	0.175	0.172	0.169	0.165	0.161	0.159	0.155	0.153	0.149	0.147	0.144	0.14	0.137	0.133	0.131	0.128	0.126	0.123	0.121	0.119	0.119	0.116	0.116	0.116	0.116	0.116	0.116	0.116	0.115	0.115	0.114	0.115	0.115	0.114	0.114	0.114
H08	Sample	Dilution_45%	0.45	DMSO	Lycopene	Standard_Development	Run095	Standard_Measurement	Plate_01	Clariostar_Study	MB	Biofoundry_,_London	Linear_Dilution_Pattern_V2	0.156	0.153	0.149	0.145	0.141	0.139	0.134	0.132	0.128	0.125	0.121	0.117	0.113	0.11	0.107	0.104	0.101	0.1	0.098	0.097	0.096	0.095	0.093	0.093	0.093	0.094	0.095	0.094	0.093	0.094	0.093	0.093	0.093	0.093	0.093	0.094
H09	Sample	Dilution_25%	0.25	DMSO	Lycopene	Standard_Development	Run095	Standard_Measurement	Plate_01	Clariostar_Study	MB	Biofoundry_,_London	Linear_Dilution_Pattern_V2	0.134	0.13	0.126	0.121	0.118	0.115	0.11	0.108	0.103	0.101	0.097	0.095	0.09	0.086	0.083	0.081	0.078	0.076	0.074	0.073	0.073	0.071	0.071	0.071	0.071	0.072	0.073	0.073	0.074	0.074	0.074	0.074	0.075	0.075	0.076	0.077
H10	Sample	Dilution_05%	0.0499999999999999	DMSO	Lycopene	Standard_Development	Run095	Standard_Measurement	Plate_01	Clariostar_Study	MB	Biofoundry_,_London	Linear_Dilution_Pattern_V2	0.132	0.129	0.124	0.12	0.115	0.112	0.107	0.104	0.1	0.097	0.094	0.09	0.086	0.083	0.08	0.077	0.075	0.073	0.071	0.07	0.069	0.067	0.066	0.066	0.066	0.066	0.066	0.065	0.064	0.064	0.063	0.063	0.063	0.063	0.062	0.062
H11	Blank	DMSO_Blank		DMSO		Standard_Development	Run095	Standard_Measurement	Plate_01	Clariostar_Study	MB	Biofoundry_,_London	Linear_Dilution_Pattern_V2	0.121	0.117	0.112	0.109	0.105	0.102	0.098	0.095	0.09	0.087	0.083	0.08	0.075	0.072	0.069	0.066	0.064	0.063	0.061	0.06	0.059	0.058	0.056	0.056	0.055	0.054	0.055	0.054	0.053	0.053	0.052	0.052	0.052	0.051	0.051	0.05
H12	Blank	DMSO_Blank		DMSO		Standard_Development	Run095	Standard_Measurement	Plate_01	Clariostar_Study	MB	Biofoundry_,_London	Linear_Dilution_Pattern_V2	0.117	0.113	0.109	0.105	0.101	0.097	0.092	0.089	0.086	0.083	0.078	0.075	0.071	0.067	0.064	0.062	0.06	0.059	0.056	0.055	0.055	0.053	0.052	0.052	0.051	0.051	0.051	0.05	0.05	0.05	0.049	0.048	0.048	0.047	0.047	0.046
A01	Sample	Dilution_100%	1.0	DMSO	Lycopene	Standard_Development	Run095	Standard_Measurement	Plate_01	Clariostar_Study	MB	Biofoundry_,_London	Linear_Dilution_Pattern_V2	0.226	0.223	0.22	0.217	0.212	0.208	0.203	0.201	0.199	0.194	0.19	0.186	0.181	0.176	0.173	0.169	0.166	0.164	0.161	0.159	0.158	0.155	0.154	0.153	0.153	0.152	0.151	0.15	0.149	0.148	0.147	0.147	0.145	0.144	0.143	0.142
A02	Sample	Dilution_80%	0.8	DMSO	Lycopene	Standard_Development	Run095	Standard_Measurement	Plate_01	Clariostar_Study	MB	Biofoundry_,_London	Linear_Dilution_Pattern_V2	0.203	0.201	0.197	0.193	0.188	0.184	0.18	0.177	0.174	0.171	0.168	0.162	0.158	0.152	0.148	0.146	0.144	0.141	0.138	0.136	0.135	0.133	0.133	0.132	0.132	0.132	0.131	0.129	0.129	0.13	0.129	0.128	0.127	0.127	0.126	0.125
A03	Sample	Dilution_60%	0.6	DMSO	Lycopene	Standard_Development	Run095	Standard_Measurement	Plate_01	Clariostar_Study	MB	Biofoundry_,_London	Linear_Dilution_Pattern_V2	0.175	0.172	0.169	0.165	0.161	0.157	0.153	0.15	0.147	0.144	0.14	0.136	0.131	0.127	0.123	0.121	0.119	0.116	0.114	0.112	0.111	0.11	0.111	0.11	0.109	0.11	0.11	0.108	0.109	0.109	0.109	0.108	0.108	0.108	0.108	0.108
A04	Sample	Dilution_40%	0.4	DMSO	Lycopene	Standard_Development	Run095	Standard_Measurement	Plate_01	Clariostar_Study	MB	Biofoundry_,_London	Linear_Dilution_Pattern_V2	0.154	0.151	0.146	0.143	0.139	0.135	0.13	0.128	0.125	0.121	0.118	0.114	0.11	0.106	0.102	0.1	0.098	0.095	0.093	0.091	0.091	0.09	0.09	0.089	0.089	0.09	0.09	0.09	0.09	0.09	0.09	0.09	0.09	0.091	0.091	0.091
A05	Sample	Dilution_20%	0.2	DMSO	Lycopene	Standard_Development	Run095	Standard_Measurement	Plate_01	Clariostar_Study	MB	Biofoundry_,_London	Linear_Dilution_Pattern_V2	0.128	0.125	0.12	0.117	0.112	0.107	0.102	0.101	0.099	0.094	0.09	0.086	0.081	0.078	0.075	0.073	0.07	0.068	0.066	0.065	0.064	0.063	0.063	0.063	0.063	0.064	0.064	0.063	0.064	0.065	0.066	0.065	0.066	0.067	0.068	0.068
A06	Sample	Dilution_100%	1.0	DMSO	Lycopene	Standard_Development	Run095	Standard_Measurement	Plate_01	Clariostar_Study	MB	Biofoundry_,_London	Linear_Dilution_Pattern_V2	0.224	0.222	0.218	0.215	0.21	0.205	0.201	0.199	0.196	0.192	0.189	0.186	0.18	0.175	0.171	0.168	0.165	0.162	0.16	0.158	0.156	0.154	0.154	0.152	0.152	0.151	0.15	0.148	0.148	0.148	0.147	0.145	0.144	0.143	0.141	0.141
A07	Sample	Dilution_80%	0.8	DMSO	Lycopene	Standard_Development	Run095	Standard_Measurement	Plate_01	Clariostar_Study	MB	Biofoundry_,_London	Linear_Dilution_Pattern_V2	0.197	0.195	0.191	0.188	0.183	0.179	0.176	0.173	0.17	0.166	0.163	0.159	0.155	0.15	0.147	0.144	0.142	0.139	0.137	0.135	0.133	0.132	0.132	0.131	0.13	0.13	0.129	0.128	0.129	0.128	0.128	0.127	0.126	0.126	0.125	0.124
A08	Sample	Dilution_60%	0.6	DMSO	Lycopene	Standard_Development	Run095	Standard_Measurement	Plate_01	Clariostar_Study	MB	Biofoundry_,_London	Linear_Dilution_Pattern_V2	0.177	0.174	0.17	0.166	0.162	0.157	0.153	0.151	0.149	0.144	0.14	0.137	0.133	0.129	0.126	0.123	0.119	0.118	0.116	0.114	0.112	0.112	0.111	0.111	0.11	0.111	0.111	0.11	0.11	0.11	0.11	0.109	0.109	0.109	0.109	0.109
A09	Sample	Dilution_40%	0.4	DMSO	Lycopene	Standard_Development	Run095	Standard_Measurement	Plate_01	Clariostar_Study	MB	Biofoundry_,_London	Linear_Dilution_Pattern_V2	0.153	0.15	0.145	0.142	0.138	0.134	0.129	0.127	0.123	0.12	0.117	0.113	0.109	0.104	0.101	0.099	0.095	0.094	0.092	0.09	0.09	0.089	0.089	0.088	0.088	0.089	0.089	0.088	0.088	0.089	0.089	0.089	0.089	0.089	0.09	0.09
A10	Sample	Dilution_20%	0.2	DMSO	Lycopene	Standard_Development	Run095	Standard_Measurement	Plate_01	Clariostar_Study	MB	Biofoundry_,_London	Linear_Dilution_Pattern_V2	0.127	0.123	0.119	0.115	0.111	0.106	0.102	0.1	0.097	0.093	0.089	0.086	0.082	0.078	0.075	0.072	0.07	0.068	0.066	0.064	0.064	0.063	0.064	0.063	0.063	0.064	0.065	0.064	0.064	0.065	0.066	0.066	0.066	0.067	0.068	0.068
A11	Blank	DMSO_Blank		DMSO		Standard_Development	Run095	Standard_Measurement	Plate_01	Clariostar_Study	MB	Biofoundry_,_London	Linear_Dilution_Pattern_V2	0.116	0.112	0.108	0.105	0.099	0.095	0.091	0.089	0.086	0.082	0.078	0.074	0.07	0.067	0.064	0.062	0.06	0.058	0.057	0.056	0.054	0.053	0.053	0.052	0.051	0.051	0.051	0.049	0.049	0.049	0.049	0.048	0.047	0.048	0.047	0.046
A12	Blank	DMSO_Blank		DMSO		Standard_Development	Run095	Standard_Measurement	Plate_01	Clariostar_Study	MB	Biofoundry_,_London	Linear_Dilution_Pattern_V2	0.117	0.113	0.108	0.105	0.099	0.095	0.091	0.088	0.086	0.082	0.079	0.074	0.07	0.067	0.063	0.062	0.059	0.057	0.056	0.054	0.053	0.052	0.052	0.05	0.05	0.051	0.05	0.048	0.048	0.048	0.048	0.048	0.047	0.047	0.047	0.045
B01	Sample	Dilution_100%	1.0	DMSO	Lycopene	Standard_Development	Run095	Standard_Measurement	Plate_01	Clariostar_Study	MB	Biofoundry_,_London	Linear_Dilution_Pattern_V2	0.22	0.218	0.213	0.21	0.205	0.201	0.197	0.196	0.194	0.19	0.186	0.182	0.178	0.173	0.169	0.167	0.165	0.161	0.159	0.157	0.155	0.154	0.153	0.152	0.151	0.151	0.15	0.148	0.148	0.147	0.146	0.145	0.143	0.143	0.142	0.14
B02	Sample	Dilution_80%	0.8	DMSO	Lycopene	Standard_Development	Run095	Standard_Measurement	Plate_01	Clariostar_Study	MB	Biofoundry_,_London	Linear_Dilution_Pattern_V2	0.196	0.193	0.191	0.187	0.183	0.18	0.175	0.173	0.171	0.166	0.163	0.16	0.155	0.15	0.148	0.145	0.142	0.141	0.138	0.136	0.135	0.134	0.134	0.133	0.132	0.132	0.131	0.13	0.13	0.13	0.129	0.129	0.127	0.127	0.126	0.126
B03	Sample	Dilution_60%	0.6	DMSO	Lycopene	Standard_Development	Run095	Standard_Measurement	Plate_01	Clariostar_Study	MB	Biofoundry_,_London	Linear_Dilution_Pattern_V2	0.174	0.171	0.168	0.164	0.16	0.156	0.152	0.149	0.147	0.143	0.14	0.135	0.131	0.127	0.124	0.121	0.119	0.117	0.114	0.113	0.112	0.111	0.11	0.11	0.11	0.11	0.11	0.109	0.109	0.11	0.11	0.109	0.109	0.108	0.109	0.108
B04	Sample	Dilution_40%	0.4	DMSO	Lycopene	Standard_Development	Run095	Standard_Measurement	Plate_01	Clariostar_Study	MB	Biofoundry_,_London	Linear_Dilution_Pattern_V2	0.15	0.147	0.144	0.14	0.136	0.133	0.128	0.126	0.123	0.119	0.116	0.112	0.108	0.104	0.101	0.099	0.096	0.094	0.093	0.091	0.09	0.089	0.089	0.089	0.089	0.09	0.089	0.088	0.089	0.089	0.09	0.09	0.089	0.09	0.09	0.091
B05	Sample	Dilution_20%	0.2	DMSO	Lycopene	Standard_Development	Run095	Standard_Measurement	Plate_01	Clariostar_Study	MB	Biofoundry_,_London	Linear_Dilution_Pattern_V2	0.123	0.12	0.116	0.112	0.107	0.103	0.099	0.098	0.094	0.09	0.088	0.084	0.08	0.076	0.073	0.071	0.069	0.067	0.065	0.064	0.063	0.062	0.063	0.062	0.062	0.063	0.064	0.063	0.064	0.065	0.065	0.065	0.065	0.067	0.067	0.067
B06	Sample	Dilution_100%	1.0	DMSO	Lycopene	Standard_Development	Run095	Standard_Measurement	Plate_01	Clariostar_Study	MB	Biofoundry_,_London	Linear_Dilution_Pattern_V2	0.233	0.23	0.227	0.225	0.22	0.215	0.211	0.209	0.208	0.204	0.201	0.198	0.193	0.188	0.185	0.182	0.18	0.177	0.174	0.172	0.17	0.168	0.167	0.166	0.166	0.165	0.164	0.163	0.163	0.162	0.161	0.159	0.158	0.157	0.155	0.154
B07	Sample	Dilution_80%	0.8	DMSO	Lycopene	Standard_Development	Run095	Standard_Measurement	Plate_01	Clariostar_Study	MB	Biofoundry_,_London	Linear_Dilution_Pattern_V2	0.195	0.192	0.189	0.185	0.18	0.177	0.172	0.171	0.169	0.165	0.162	0.158	0.154	0.149	0.146	0.144	0.141	0.14	0.137	0.135	0.134	0.132	0.131	0.13	0.13	0.131	0.13	0.129	0.129	0.128	0.128	0.127	0.126	0.126	0.125	0.124
B08	Sample	Dilution_60%	0.6	DMSO	Lycopene	Standard_Development	Run095	Standard_Measurement	Plate_01	Clariostar_Study	MB	Biofoundry_,_London	Linear_Dilution_Pattern_V2	0.169	0.166	0.163	0.158	0.154	0.15	0.146	0.145	0.142	0.14	0.136	0.133	0.129	0.125	0.122	0.119	0.117	0.115	0.113	0.111	0.11	0.109	0.109	0.108	0.108	0.108	0.108	0.107	0.108	0.108	0.108	0.107	0.106	0.107	0.107	0.107
B09	Sample	Dilution_40%	0.4	DMSO	Lycopene	Standard_Development	Run095	Standard_Measurement	Plate_01	Clariostar_Study	MB	Biofoundry_,_London	Linear_Dilution_Pattern_V2	0.146	0.143	0.139	0.136	0.132	0.128	0.124	0.122	0.119	0.116	0.112	0.109	0.105	0.101	0.098	0.096	0.093	0.092	0.09	0.088	0.087	0.087	0.087	0.087	0.087	0.087	0.087	0.086	0.087	0.088	0.088	0.088	0.088	0.088	0.089	0.089
B10	Sample	Dilution_20%	0.2	DMSO	Lycopene	Standard_Development	Run095	Standard_Measurement	Plate_01	Clariostar_Study	MB	Biofoundry_,_London	Linear_Dilution_Pattern_V2	0.123	0.12	0.116	0.112	0.107	0.103	0.099	0.097	0.095	0.091	0.088	0.083	0.08	0.076	0.073	0.07	0.068	0.067	0.065	0.063	0.062	0.061	0.062	0.062	0.062	0.062	0.062	0.061	0.062	0.063	0.063	0.063	0.063	0.064	0.064	0.064
B11	Blank	DMSO_Blank		DMSO		Standard_Development	Run095	Standard_Measurement	Plate_01	Clariostar_Study	MB	Biofoundry_,_London	Linear_Dilution_Pattern_V2	0.114	0.109	0.106	0.102	0.097	0.093	0.09	0.088	0.085	0.081	0.077	0.073	0.07	0.066	0.064	0.061	0.06	0.058	0.056	0.055	0.054	0.053	0.052	0.051	0.051	0.05	0.05	0.05	0.049	0.049	0.049	0.049	0.047	0.048	0.048	0.047
B12	Blank	DMSO_Blank		DMSO		Standard_Development	Run095	Standard_Measurement	Plate_01	Clariostar_Study	MB	Biofoundry_,_London	Linear_Dilution_Pattern_V2	0.112	0.108	0.104	0.1	0.096	0.092	0.087	0.086	0.083	0.079	0.076	0.072	0.068	0.065	0.062	0.06	0.058	0.057	0.055	0.053	0.052	0.052	0.051	0.05	0.05	0.05	0.049	0.048	0.048	0.048	0.048	0.047	0.046	0.047	0.047	0.046
C01	Sample	Dilution_95%	0.95	DMSO	Lycopene	Standard_Development	Run095	Standard_Measurement	Plate_01	Clariostar_Study	MB	Biofoundry_,_London	Linear_Dilution_Pattern_V2	0.215	0.212	0.208	0.205	0.201	0.197	0.192	0.191	0.189	0.185	0.181	0.177	0.172	0.168	0.164	0.162	0.159	0.157	0.154	0.152	0.15	0.149	0.148	0.147	0.146	0.146	0.145	0.144	0.144	0.143	0.142	0.141	0.14	0.139	0.138	0.136
C02	Sample	Dilution_75%	0.75	DMSO	Lycopene	Standard_Development	Run095	Standard_Measurement	Plate_01	Clariostar_Study	MB	Biofoundry_,_London	Linear_Dilution_Pattern_V2	0.192	0.19	0.186	0.182	0.178	0.174	0.169	0.167	0.165	0.161	0.158	0.153	0.149	0.144	0.141	0.139	0.136	0.134	0.131	0.129	0.128	0.127	0.126	0.125	0.125	0.125	0.125	0.124	0.124	0.123	0.124	0.123	0.122	0.122	0.121	0.121
C03	Sample	Dilution_55%	0.55	DMSO	Lycopene	Standard_Development	Run095	Standard_Measurement	Plate_01	Clariostar_Study	MB	Biofoundry_,_London	Linear_Dilution_Pattern_V2	0.17	0.167	0.162	0.158	0.153	0.149	0.145	0.143	0.141	0.138	0.135	0.131	0.127	0.121	0.118	0.116	0.114	0.112	0.109	0.108	0.106	0.104	0.104	0.105	0.105	0.105	0.105	0.104	0.104	0.105	0.105	0.105	0.103	0.104	0.104	0.103
C04	Sample	Dilution_35%	0.35	DMSO	Lycopene	Standard_Development	Run095	Standard_Measurement	Plate_01	Clariostar_Study	MB	Biofoundry_,_London	Linear_Dilution_Pattern_V2	0.144	0.14	0.137	0.133	0.129	0.125	0.121	0.118	0.116	0.112	0.108	0.104	0.1	0.096	0.093	0.09	0.088	0.086	0.085	0.083	0.082	0.081	0.082	0.081	0.081	0.082	0.082	0.081	0.082	0.083	0.083	0.083	0.083	0.084	0.084	0.085
C05	Sample	Dilution_15%	0.15	DMSO	Lycopene	Standard_Development	Run095	Standard_Measurement	Plate_01	Clariostar_Study	MB	Biofoundry_,_London	Linear_Dilution_Pattern_V2	0.123	0.118	0.114	0.111	0.106	0.102	0.097	0.095	0.093	0.09	0.086	0.082	0.079	0.074	0.071	0.068	0.067	0.065	0.063	0.061	0.06	0.06	0.06	0.06	0.06	0.06	0.06	0.059	0.06	0.061	0.061	0.061	0.061	0.062	0.062	0.062
C06	Sample	Dilution_95%	0.95	DMSO	Lycopene	Standard_Development	Run095	Standard_Measurement	Plate_01	Clariostar_Study	MB	Biofoundry_,_London	Linear_Dilution_Pattern_V2	0.215	0.212	0.209	0.205	0.2	0.196	0.191	0.19	0.188	0.185	0.182	0.178	0.173	0.169	0.165	0.163	0.16	0.158	0.155	0.153	0.151	0.149	0.148	0.147	0.147	0.146	0.145	0.144	0.144	0.144	0.142	0.141	0.139	0.139	0.138	0.136
C07	Sample	Dilution_75%	0.75	DMSO	Lycopene	Standard_Development	Run095	Standard_Measurement	Plate_01	Clariostar_Study	MB	Biofoundry_,_London	Linear_Dilution_Pattern_V2	0.19	0.187	0.183	0.18	0.175	0.172	0.168	0.165	0.162	0.159	0.156	0.152	0.148	0.144	0.141	0.138	0.136	0.133	0.131	0.129	0.127	0.126	0.126	0.125	0.124	0.124	0.124	0.123	0.123	0.123	0.123	0.122	0.121	0.121	0.12	0.12
C08	Sample	Dilution_55%	0.55	DMSO	Lycopene	Standard_Development	Run095	Standard_Measurement	Plate_01	Clariostar_Study	MB	Biofoundry_,_London	Linear_Dilution_Pattern_V2	0.167	0.164	0.159	0.156	0.152	0.148	0.143	0.142	0.139	0.135	0.132	0.129	0.124	0.12	0.117	0.115	0.113	0.111	0.109	0.107	0.106	0.105	0.105	0.104	0.104	0.104	0.104	0.103	0.103	0.103	0.103	0.103	0.103	0.103	0.103	0.103
C09	Sample	Dilution_35%	0.35	DMSO	Lycopene	Standard_Development	Run095	Standard_Measurement	Plate_01	Clariostar_Study	MB	Biofoundry_,_London	Linear_Dilution_Pattern_V2	0.144	0.141	0.136	0.132	0.127	0.124	0.12	0.118	0.115	0.112	0.108	0.105	0.101	0.097	0.093	0.09	0.088	0.086	0.084	0.083	0.082	0.082	0.082	0.081	0.082	0.082	0.082	0.081	0.082	0.084	0.084	0.084	0.083	0.084	0.084	0.084
C10	Sample	Dilution_15%	0.15	DMSO	Lycopene	Standard_Development	Run095	Standard_Measurement	Plate_01	Clariostar_Study	MB	Biofoundry_,_London	Linear_Dilution_Pattern_V2	0.131	0.128	0.123	0.119	0.114	0.11	0.105	0.103	0.101	0.097	0.093	0.089	0.085	0.081	0.077	0.076	0.073	0.071	0.069	0.067	0.067	0.066	0.066	0.066	0.065	0.065	0.065	0.065	0.065	0.066	0.066	0.066	0.065	0.066	0.066	0.066
C11	Blank	DMSO_Blank		DMSO		Standard_Development	Run095	Standard_Measurement	Plate_01	Clariostar_Study	MB	Biofoundry_,_London	Linear_Dilution_Pattern_V2	0.118	0.114	0.109	0.106	0.101	0.096	0.092	0.089	0.087	0.083	0.08	0.075	0.071	0.067	0.065	0.063	0.061	0.059	0.057	0.055	0.054	0.053	0.052	0.052	0.052	0.052	0.051	0.05	0.05	0.05	0.049	0.048	0.048	0.048	0.048	0.046
C12	Blank	DMSO_Blank		DMSO		Standard_Development	Run095	Standard_Measurement	Plate_01	Clariostar_Study	MB	Biofoundry_,_London	Linear_Dilution_Pattern_V2	0.116	0.112	0.108	0.104	0.099	0.095	0.089	0.088	0.086	0.082	0.078	0.074	0.07	0.066	0.064	0.061	0.06	0.058	0.056	0.055	0.053	0.052	0.052	0.051	0.051	0.051	0.05	0.049	0.049	0.049	0.048	0.048	0.047	0.047	0.047	0.045
D01	Sample	Dilution_95%	0.95	DMSO	Lycopene	Standard_Development	Run095	Standard_Measurement	Plate_01	Clariostar_Study	MB	Biofoundry_,_London	Linear_Dilution_Pattern_V2	0.217	0.215	0.212	0.208	0.203	0.199	0.195	0.193	0.19	0.187	0.184	0.179	0.174	0.169	0.166	0.164	0.162	0.159	0.156	0.154	0.153	0.151	0.15	0.149	0.148	0.148	0.147	0.145	0.145	0.145	0.144	0.143	0.141	0.141	0.139	0.138
D02	Sample	Dilution_75%	0.75	DMSO	Lycopene	Standard_Development	Run095	Standard_Measurement	Plate_01	Clariostar_Study	MB	Biofoundry_,_London	Linear_Dilution_Pattern_V2	0.194	0.19	0.188	0.184	0.179	0.175	0.171	0.169	0.167	0.163	0.159	0.155	0.151	0.146	0.142	0.14	0.138	0.136	0.133	0.13	0.129	0.128	0.128	0.127	0.127	0.126	0.126	0.125	0.125	0.125	0.125	0.124	0.123	0.123	0.122	0.121
D03	Sample	Dilution_55%	0.55	DMSO	Lycopene	Standard_Development	Run095	Standard_Measurement	Plate_01	Clariostar_Study	MB	Biofoundry_,_London	Linear_Dilution_Pattern_V2	0.17	0.167	0.163	0.159	0.154	0.15	0.145	0.144	0.142	0.139	0.135	0.131	0.126	0.122	0.119	0.117	0.114	0.112	0.11	0.108	0.107	0.106	0.106	0.105	0.105	0.105	0.105	0.104	0.104	0.105	0.104	0.104	0.103	0.104	0.104	0.103
D04	Sample	Dilution_35%	0.35	DMSO	Lycopene	Standard_Development	Run095	Standard_Measurement	Plate_01	Clariostar_Study	MB	Biofoundry_,_London	Linear_Dilution_Pattern_V2	0.143	0.14	0.136	0.131	0.127	0.123	0.119	0.117	0.115	0.112	0.109	0.105	0.1	0.096	0.092	0.09	0.088	0.086	0.085	0.083	0.082	0.081	0.081	0.081	0.082	0.082	0.082	0.082	0.083	0.083	0.083	0.084	0.083	0.084	0.085	0.085
D05	Sample	Dilution_15%	0.15	DMSO	Lycopene	Standard_Development	Run095	Standard_Measurement	Plate_01	Clariostar_Study	MB	Biofoundry_,_London	Linear_Dilution_Pattern_V2	0.124	0.12	0.116	0.113	0.109	0.105	0.101	0.098	0.095	0.091	0.087	0.084	0.079	0.076	0.073	0.07	0.067	0.066	0.065	0.063	0.062	0.062	0.061	0.061	0.061	0.061	0.061	0.061	0.061	0.062	0.062	0.062	0.062	0.062	0.063	0.063
D06	Sample	Dilution_95%	0.95	DMSO	Lycopene	Standard_Development	Run095	Standard_Measurement	Plate_01	Clariostar_Study	MB	Biofoundry_,_London	Linear_Dilution_Pattern_V2	0.214	0.211	0.207	0.203	0.199	0.195	0.191	0.189	0.187	0.184	0.18	0.177	0.173	0.169	0.165	0.163	0.159	0.157	0.155	0.152	0.15	0.149	0.148	0.147	0.146	0.146	0.146	0.144	0.143	0.143	0.142	0.141	0.14	0.139	0.138	0.136
D07	Sample	Dilution_75%	0.75	DMSO	Lycopene	Standard_Development	Run095	Standard_Measurement	Plate_01	Clariostar_Study	MB	Biofoundry_,_London	Linear_Dilution_Pattern_V2	0.191	0.189	0.185	0.18	0.175	0.172	0.168	0.166	0.164	0.161	0.158	0.154	0.15	0.146	0.142	0.14	0.137	0.134	0.133	0.131	0.129	0.128	0.128	0.127	0.127	0.126	0.126	0.125	0.125	0.125	0.125	0.124	0.123	0.123	0.122	0.121
D08	Sample	Dilution_55%	0.55	DMSO	Lycopene	Standard_Development	Run095	Standard_Measurement	Plate_01	Clariostar_Study	MB	Biofoundry_,_London	Linear_Dilution_Pattern_V2	0.168	0.164	0.16	0.156	0.151	0.147	0.142	0.142	0.14	0.136	0.134	0.13	0.127	0.121	0.118	0.117	0.114	0.112	0.11	0.108	0.107	0.106	0.106	0.105	0.105	0.106	0.106	0.105	0.104	0.105	0.105	0.104	0.104	0.104	0.104	0.103
D09	Sample	Dilution_35%	0.35	DMSO	Lycopene	Standard_Development	Run095	Standard_Measurement	Plate_01	Clariostar_Study	MB	Biofoundry_,_London	Linear_Dilution_Pattern_V2	0.146	0.143	0.138	0.134	0.13	0.126	0.121	0.12	0.117	0.113	0.111	0.107	0.103	0.099	0.096	0.093	0.091	0.089	0.087	0.085	0.084	0.084	0.084	0.083	0.084	0.084	0.085	0.084	0.084	0.085	0.085	0.085	0.086	0.086	0.086	0.087
D10	Sample	Dilution_15%	0.15	DMSO	Lycopene	Standard_Development	Run095	Standard_Measurement	Plate_01	Clariostar_Study	MB	Biofoundry_,_London	Linear_Dilution_Pattern_V2	0.121	0.117	0.113	0.109	0.104	0.1	0.096	0.094	0.092	0.088	0.085	0.081	0.077	0.073	0.07	0.068	0.066	0.064	0.062	0.06	0.06	0.059	0.059	0.058	0.058	0.059	0.059	0.058	0.058	0.059	0.059	0.059	0.058	0.059	0.059	0.059
D11	Blank	DMSO_Blank		DMSO		Standard_Development	Run095	Standard_Measurement	Plate_01	Clariostar_Study	MB	Biofoundry_,_London	Linear_Dilution_Pattern_V2	0.119	0.115	0.111	0.107	0.102	0.098	0.092	0.091	0.088	0.084	0.08	0.076	0.073	0.069	0.065	0.064	0.061	0.059	0.058	0.056	0.055	0.054	0.053	0.053	0.053	0.052	0.051	0.05	0.05	0.05	0.05	0.049	0.049	0.049	0.048	0.046
D12	Blank	DMSO_Blank		DMSO		Standard_Development	Run095	Standard_Measurement	Plate_01	Clariostar_Study	MB	Biofoundry_,_London	Linear_Dilution_Pattern_V2	0.115	0.111	0.107	0.103	0.098	0.094	0.09	0.088	0.085	0.082	0.077	0.073	0.07	0.066	0.064	0.061	0.059	0.058	0.055	0.053	0.053	0.052	0.052	0.051	0.051	0.051	0.05	0.049	0.048	0.048	0.049	0.048	0.047	0.047	0.047	0.046
E01	Sample	Dilution_90%	0.9	DMSO	Lycopene	Standard_Development	Run095	Standard_Measurement	Plate_01	Clariostar_Study	MB	Biofoundry_,_London	Linear_Dilution_Pattern_V2	0.212	0.209	0.205	0.2	0.197	0.193	0.188	0.186	0.185	0.181	0.177	0.173	0.168	0.164	0.16	0.158	0.156	0.154	0.152	0.149	0.147	0.145	0.144	0.144	0.144	0.143	0.143	0.141	0.141	0.14	0.14	0.138	0.137	0.137	0.136	0.134
E02	Sample	Dilution_70%	0.7	DMSO	Lycopene	Standard_Development	Run095	Standard_Measurement	Plate_01	Clariostar_Study	MB	Biofoundry_,_London	Linear_Dilution_Pattern_V2	0.187	0.184	0.179	0.176	0.171	0.168	0.162	0.161	0.159	0.156	0.152	0.148	0.143	0.139	0.135	0.133	0.13	0.128	0.126	0.124	0.123	0.122	0.121	0.121	0.121	0.121	0.12	0.119	0.12	0.12	0.12	0.119	0.118	0.118	0.118	0.117
E03	Sample	Dilution_50%	0.5	DMSO	Lycopene	Standard_Development	Run095	Standard_Measurement	Plate_01	Clariostar_Study	MB	Biofoundry_,_London	Linear_Dilution_Pattern_V2	0.164	0.162	0.157	0.153	0.148	0.144	0.139	0.138	0.137	0.133	0.13	0.126	0.122	0.117	0.114	0.113	0.109	0.107	0.105	0.104	0.102	0.101	0.101	0.101	0.101	0.102	0.101	0.1	0.1	0.101	0.101	0.1	0.1	0.1	0.1	0.099
E04	Sample	Dilution_30%	0.3	DMSO	Lycopene	Standard_Development	Run095	Standard_Measurement	Plate_01	Clariostar_Study	MB	Biofoundry_,_London	Linear_Dilution_Pattern_V2	0.138	0.134	0.13	0.126	0.121	0.117	0.112	0.112	0.11	0.106	0.103	0.1	0.096	0.091	0.088	0.086	0.084	0.082	0.08	0.078	0.077	0.077	0.077	0.077	0.077	0.078	0.078	0.077	0.078	0.079	0.08	0.08	0.08	0.081	0.081	0.081
E05	Sample	Dilution_10%	0.1	DMSO	Lycopene	Standard_Development	Run095	Standard_Measurement	Plate_01	Clariostar_Study	MB	Biofoundry_,_London	Linear_Dilution_Pattern_V2	0.12	0.117	0.112	0.107	0.103	0.099	0.095	0.093	0.09	0.087	0.084	0.08	0.076	0.072	0.069	0.067	0.065	0.063	0.061	0.059	0.058	0.058	0.058	0.058	0.057	0.058	0.057	0.056	0.057	0.057	0.057	0.057	0.056	0.057	0.057	0.057
E06	Sample	Dilution_90%	0.9	DMSO	Lycopene	Standard_Development	Run095	Standard_Measurement	Plate_01	Clariostar_Study	MB	Biofoundry_,_London	Linear_Dilution_Pattern_V2	0.209	0.206	0.202	0.199	0.194	0.19	0.185	0.184	0.182	0.179	0.175	0.172	0.168	0.164	0.161	0.158	0.154	0.153	0.15	0.147	0.146	0.144	0.143	0.142	0.142	0.142	0.141	0.139	0.139	0.139	0.138	0.137	0.135	0.134	0.134	0.132
E07	Sample	Dilution_70%	0.7	DMSO	Lycopene	Standard_Development	Run095	Standard_Measurement	Plate_01	Clariostar_Study	MB	Biofoundry_,_London	Linear_Dilution_Pattern_V2	0.183	0.181	0.177	0.173	0.168	0.164	0.16	0.159	0.158	0.154	0.151	0.148	0.143	0.139	0.136	0.133	0.131	0.129	0.126	0.124	0.123	0.122	0.122	0.121	0.12	0.121	0.12	0.119	0.12	0.12	0.12	0.12	0.118	0.118	0.118	0.117
E08	Sample	Dilution_50%	0.5	DMSO	Lycopene	Standard_Development	Run095	Standard_Measurement	Plate_01	Clariostar_Study	MB	Biofoundry_,_London	Linear_Dilution_Pattern_V2	0.163	0.16	0.156	0.152	0.146	0.142	0.137	0.136	0.136	0.133	0.13	0.127	0.123	0.118	0.115	0.113	0.111	0.108	0.106	0.104	0.103	0.101	0.101	0.102	0.101	0.101	0.102	0.1	0.101	0.102	0.101	0.101	0.1	0.101	0.1	0.099
E09	Sample	Dilution_30%	0.3	DMSO	Lycopene	Standard_Development	Run095	Standard_Measurement	Plate_01	Clariostar_Study	MB	Biofoundry_,_London	Linear_Dilution_Pattern_V2	0.135	0.131	0.128	0.124	0.12	0.116	0.11	0.109	0.107	0.104	0.101	0.097	0.093	0.089	0.086	0.084	0.082	0.08	0.079	0.076	0.076	0.075	0.075	0.075	0.076	0.076	0.077	0.076	0.077	0.078	0.079	0.078	0.078	0.08	0.08	0.08
E10	Sample	Dilution_10%	0.1	DMSO	Lycopene	Standard_Development	Run095	Standard_Measurement	Plate_01	Clariostar_Study	MB	Biofoundry_,_London	Linear_Dilution_Pattern_V2	0.12	0.117	0.112	0.107	0.103	0.098	0.094	0.093	0.09	0.086	0.084	0.08	0.075	0.071	0.068	0.066	0.064	0.062	0.06	0.059	0.058	0.056	0.056	0.056	0.056	0.056	0.056	0.055	0.055	0.056	0.056	0.056	0.055	0.056	0.055	0.055
E11	Blank	DMSO_Blank		DMSO		Standard_Development	Run095	Standard_Measurement	Plate_01	Clariostar_Study	MB	Biofoundry_,_London	Linear_Dilution_Pattern_V2	0.117	0.112	0.108	0.103	0.099	0.094	0.089	0.088	0.086	0.082	0.079	0.075	0.071	0.067	0.064	0.063	0.06	0.058	0.057	0.055	0.054	0.053	0.053	0.052	0.052	0.051	0.051	0.05	0.05	0.05	0.049	0.049	0.048	0.048	0.047	0.045
E12	Blank	DMSO_Blank		DMSO		Standard_Development	Run095	Standard_Measurement	Plate_01	Clariostar_Study	MB	Biofoundry_,_London	Linear_Dilution_Pattern_V2	0.119	0.115	0.111	0.107	0.102	0.099	0.095	0.092	0.089	0.085	0.081	0.077	0.073	0.069	0.066	0.065	0.062	0.061	0.059	0.057	0.057	0.056	0.055	0.055	0.054	0.054	0.053	0.052	0.052	0.052	0.051	0.051	0.05	0.05	0.049	0.048
F01	Sample	Dilution_90%	0.9	DMSO	Lycopene	Standard_Development	Run095	Standard_Measurement	Plate_01	Clariostar_Study	MB	Biofoundry_,_London	Linear_Dilution_Pattern_V2	0.211	0.208	0.204	0.201	0.197	0.193	0.19	0.187	0.184	0.181	0.178	0.173	0.169	0.165	0.161	0.159	0.156	0.154	0.152	0.149	0.148	0.146	0.145	0.144	0.143	0.143	0.143	0.141	0.141	0.141	0.14	0.139	0.138	0.137	0.136	0.134
F02	Sample	Dilution_70%	0.7	DMSO	Lycopene	Standard_Development	Run095	Standard_Measurement	Plate_01	Clariostar_Study	MB	Biofoundry_,_London	Linear_Dilution_Pattern_V2	0.189	0.185	0.181	0.175	0.17	0.167	0.162	0.161	0.159	0.157	0.154	0.149	0.143	0.139	0.136	0.133	0.131	0.129	0.127	0.125	0.123	0.121	0.122	0.121	0.121	0.122	0.121	0.12	0.121	0.121	0.12	0.119	0.118	0.118	0.118	0.117
F03	Sample	Dilution_50%	0.5	DMSO	Lycopene	Standard_Development	Run095	Standard_Measurement	Plate_01	Clariostar_Study	MB	Biofoundry_,_London	Linear_Dilution_Pattern_V2	0.163	0.16	0.156	0.152	0.147	0.143	0.138	0.137	0.135	0.133	0.13	0.126	0.121	0.116	0.113	0.111	0.109	0.106	0.104	0.103	0.101	0.101	0.1	0.1	0.099	0.1	0.1	0.1	0.1	0.101	0.101	0.099	0.099	0.1	0.099	0.099
F04	Sample	Dilution_30%	0.3	DMSO	Lycopene	Standard_Development	Run095	Standard_Measurement	Plate_01	Clariostar_Study	MB	Biofoundry_,_London	Linear_Dilution_Pattern_V2	0.138	0.135	0.13	0.126	0.121	0.117	0.111	0.11	0.109	0.106	0.103	0.099	0.094	0.09	0.087	0.085	0.083	0.081	0.079	0.077	0.077	0.075	0.076	0.076	0.077	0.078	0.077	0.077	0.078	0.079	0.079	0.079	0.079	0.08	0.08	0.08
F05	Sample	Dilution_10%	0.1	DMSO	Lycopene	Standard_Development	Run095	Standard_Measurement	Plate_01	Clariostar_Study	MB	Biofoundry_,_London	Linear_Dilution_Pattern_V2	0.12	0.117	0.111	0.108	0.104	0.098	0.094	0.092	0.09	0.086	0.083	0.08	0.076	0.072	0.069	0.067	0.065	0.063	0.061	0.059	0.058	0.058	0.058	0.057	0.057	0.057	0.058	0.057	0.057	0.058	0.058	0.057	0.057	0.058	0.058	0.057
F06	Sample	Dilution_90%	0.9	DMSO	Lycopene	Standard_Development	Run095	Standard_Measurement	Plate_01	Clariostar_Study	MB	Biofoundry_,_London	Linear_Dilution_Pattern_V2	0.209	0.206	0.202	0.199	0.195	0.191	0.186	0.185	0.183	0.181	0.177	0.173	0.169	0.165	0.161	0.159	0.156	0.154	0.151	0.149	0.148	0.146	0.145	0.144	0.143	0.143	0.143	0.14	0.141	0.14	0.139	0.138	0.137	0.136	0.135	0.134
F07	Sample	Dilution_70%	0.7	DMSO	Lycopene	Standard_Development	Run095	Standard_Measurement	Plate_01	Clariostar_Study	MB	Biofoundry_,_London	Linear_Dilution_Pattern_V2	0.184	0.182	0.177	0.174	0.169	0.165	0.162	0.159	0.157	0.154	0.152	0.149	0.144	0.14	0.136	0.135	0.132	0.13	0.127	0.126	0.124	0.123	0.123	0.122	0.122	0.122	0.122	0.12	0.12	0.121	0.121	0.12	0.119	0.12	0.119	0.119
F08	Sample	Dilution_50%	0.5	DMSO	Lycopene	Standard_Development	Run095	Standard_Measurement	Plate_01	Clariostar_Study	MB	Biofoundry_,_London	Linear_Dilution_Pattern_V2	0.16	0.157	0.152	0.148	0.144	0.14	0.135	0.134	0.133	0.13	0.127	0.124	0.121	0.115	0.112	0.11	0.109	0.107	0.105	0.102	0.101	0.1	0.1	0.099	0.1	0.1	0.1	0.099	0.099	0.1	0.1	0.099	0.099	0.099	0.098	0.098
F09	Sample	Dilution_30%	0.3	DMSO	Lycopene	Standard_Development	Run095	Standard_Measurement	Plate_01	Clariostar_Study	MB	Biofoundry_,_London	Linear_Dilution_Pattern_V2	0.135	0.131	0.127	0.124	0.119	0.116	0.111	0.11	0.107	0.104	0.101	0.098	0.093	0.09	0.086	0.084	0.082	0.081	0.079	0.077	0.075	0.076	0.076	0.075	0.076	0.076	0.076	0.076	0.077	0.078	0.078	0.078	0.079	0.08	0.08	0.08
F10	Sample	Dilution_10%	0.1	DMSO	Lycopene	Standard_Development	Run095	Standard_Measurement	Plate_01	Clariostar_Study	MB	Biofoundry_,_London	Linear_Dilution_Pattern_V2	0.115	0.112	0.108	0.104	0.099	0.094	0.089	0.088	0.086	0.082	0.078	0.074	0.07	0.066	0.063	0.061	0.059	0.057	0.055	0.054	0.053	0.052	0.052	0.051	0.051	0.051	0.05	0.048	0.048	0.049	0.049	0.048	0.047	0.047	0.046	0.045
F11	Blank	DMSO		DMSO		Standard_Development	Run095	Standard_Measurement	Plate_01	Clariostar_Study	MB	Biofoundry_,_London	Linear_Dilution_Pattern_V2	0.119	0.115	0.11	0.105	0.101	0.096	0.091	0.09	0.087	0.083	0.08	0.076	0.072	0.067	0.064	0.062	0.061	0.059	0.057	0.055	0.054	0.053	0.053	0.052	0.052	0.052	0.051	0.049	0.049	0.049	0.049	0.049	0.048	0.048	0.047	0.045
F12	Blank	DMSO		DMSO		Standard_Development	Run095	Standard_Measurement	Plate_01	Clariostar_Study	MB	Biofoundry_,_London	Linear_Dilution_Pattern_V2	0.12	0.115	0.111	0.106	0.102	0.098	0.093	0.091	0.088	0.083	0.079	0.076	0.072	0.069	0.065	0.063	0.061	0.059	0.057	0.056	0.054	0.054	0.053	0.053	0.052	0.052	0.051	0.05	0.05	0.05	0.049	0.049	0.049	0.048	0.047	0.046
G01	Sample	Dilution_85%	0.85	DMSO	Lycopene	Standard_Development	Run095	Standard_Measurement	Plate_01	Clariostar_Study	MB	Biofoundry_,_London	Linear_Dilution_Pattern_V2	0.204	0.201	0.197	0.193	0.188	0.184	0.18	0.179	0.177	0.173	0.171	0.166	0.161	0.157	0.153	0.151	0.148	0.146	0.143	0.141	0.14	0.139	0.138	0.137	0.137	0.137	0.136	0.134	0.134	0.134	0.133	0.133	0.131	0.131	0.13	0.129
G02	Sample	Dilution_65%	0.65	DMSO	Lycopene	Standard_Development	Run095	Standard_Measurement	Plate_01	Clariostar_Study	MB	Biofoundry_,_London	Linear_Dilution_Pattern_V2	0.185	0.183	0.179	0.175	0.171	0.167	0.162	0.16	0.158	0.154	0.152	0.148	0.143	0.139	0.135	0.134	0.132	0.129	0.127	0.125	0.124	0.122	0.122	0.122	0.122	0.122	0.122	0.12	0.121	0.122	0.121	0.12	0.119	0.119	0.119	0.118
G03	Sample	Dilution_45%	0.45	DMSO	Lycopene	Standard_Development	Run095	Standard_Measurement	Plate_01	Clariostar_Study	MB	Biofoundry_,_London	Linear_Dilution_Pattern_V2	0.157	0.154	0.15	0.146	0.142	0.137	0.133	0.132	0.13	0.127	0.123	0.119	0.115	0.11	0.107	0.105	0.103	0.101	0.099	0.098	0.096	0.095	0.096	0.095	0.095	0.095	0.095	0.094	0.095	0.095	0.096	0.095	0.095	0.095	0.095	0.095
G04	Sample	Dilution_25%	0.25	DMSO	Lycopene	Standard_Development	Run095	Standard_Measurement	Plate_01	Clariostar_Study	MB	Biofoundry_,_London	Linear_Dilution_Pattern_V2	0.13	0.127	0.123	0.119	0.114	0.11	0.106	0.105	0.102	0.099	0.096	0.092	0.088	0.084	0.081	0.079	0.077	0.075	0.074	0.072	0.071	0.07	0.071	0.071	0.071	0.071	0.072	0.071	0.072	0.072	0.073	0.073	0.073	0.074	0.075	0.075
G05	Sample	Dilution_05%	0.0499999999999999	DMSO	Lycopene	Standard_Development	Run095	Standard_Measurement	Plate_01	Clariostar_Study	MB	Biofoundry_,_London	Linear_Dilution_Pattern_V2	0.116	0.113	0.109	0.104	0.1	0.096	0.091	0.09	0.088	0.084	0.081	0.078	0.074	0.07	0.067	0.065	0.062	0.06	0.058	0.057	0.056	0.055	0.055	0.054	0.054	0.054	0.054	0.053	0.053	0.053	0.053	0.053	0.052	0.053	0.051	0.051
G06	Sample	Dilution_85%	0.85	DMSO	Lycopene	Standard_Development	Run095	Standard_Measurement	Plate_01	Clariostar_Study	MB	Biofoundry_,_London	Linear_Dilution_Pattern_V2	0.201	0.198	0.195	0.191	0.186	0.182	0.178	0.176	0.175	0.172	0.169	0.165	0.161	0.156	0.153	0.151	0.149	0.146	0.144	0.142	0.141	0.139	0.138	0.137	0.137	0.137	0.136	0.134	0.134	0.134	0.134	0.132	0.131	0.13	0.13	0.129
G07	Sample	Dilution_65%	0.65	DMSO	Lycopene	Standard_Development	Run095	Standard_Measurement	Plate_01	Clariostar_Study	MB	Biofoundry_,_London	Linear_Dilution_Pattern_V2	0.176	0.173	0.17	0.165	0.161	0.157	0.151	0.151	0.15	0.147	0.145	0.141	0.137	0.132	0.129	0.128	0.126	0.123	0.121	0.119	0.118	0.116	0.116	0.116	0.117	0.117	0.116	0.115	0.115	0.116	0.116	0.115	0.115	0.115	0.114	0.113
G08	Sample	Dilution_45%	0.45	DMSO	Lycopene	Standard_Development	Run095	Standard_Measurement	Plate_01	Clariostar_Study	MB	Biofoundry_,_London	Linear_Dilution_Pattern_V2	0.152	0.148	0.144	0.14	0.136	0.132	0.127	0.127	0.124	0.122	0.12	0.116	0.112	0.108	0.105	0.104	0.101	0.099	0.097	0.095	0.094	0.094	0.093	0.093	0.094	0.094	0.094	0.092	0.093	0.094	0.094	0.094	0.093	0.094	0.094	0.094
G09	Sample	Dilution_25%	0.25	DMSO	Lycopene	Standard_Development	Run095	Standard_Measurement	Plate_01	Clariostar_Study	MB	Biofoundry_,_London	Linear_Dilution_Pattern_V2	0.129	0.126	0.121	0.117	0.113	0.109	0.104	0.103	0.101	0.098	0.095	0.092	0.088	0.084	0.081	0.079	0.076	0.074	0.073	0.072	0.07	0.07	0.07	0.07	0.071	0.071	0.071	0.071	0.071	0.073	0.073	0.073	0.073	0.074	0.075	0.074
G10	Sample	Dilution_05%	0.0499999999999999	DMSO	Lycopene	Standard_Development	Run095	Standard_Measurement	Plate_01	Clariostar_Study	MB	Biofoundry_,_London	Linear_Dilution_Pattern_V2	0.117	0.114	0.108	0.105	0.099	0.096	0.09	0.089	0.086	0.083	0.08	0.076	0.072	0.068	0.065	0.063	0.061	0.06	0.058	0.056	0.055	0.054	0.054	0.053	0.053	0.053	0.052	0.05	0.05	0.05	0.05	0.05	0.048	0.049	0.048	0.046
G11	Blank	DMSO_Blank		DMSO		Standard_Development	Run095	Standard_Measurement	Plate_01	Clariostar_Study	MB	Biofoundry_,_London	Linear_Dilution_Pattern_V2	0.115	0.111	0.108	0.104	0.1	0.096	0.091	0.089	0.086	0.081	0.078	0.074	0.071	0.067	0.065	0.062	0.06	0.059	0.057	0.055	0.055	0.054	0.053	0.052	0.051	0.052	0.051	0.049	0.049	0.049	0.049	0.048	0.048	0.048	0.047	0.046
G12	Blank	DMSO_Blank		DMSO		Standard_Development	Run095	Standard_Measurement	Plate_01	Clariostar_Study	MB	Biofoundry_,_London	Linear_Dilution_Pattern_V2	0.114	0.11	0.105	0.102	0.096	0.092	0.087	0.086	0.084	0.081	0.077	0.073	0.07	0.065	0.062	0.062	0.06	0.058	0.056	0.054	0.053	0.052	0.052	0.052	0.051	0.051	0.05	0.049	0.049	0.049	0.048	0.048	0.048	0.047	0.046	0.044
H01	Sample	Dilution_85%	0.85	DMSO	Lycopene	Standard_Development	Run095	Standard_Measurement	Plate_01	Clariostar_Study	MB	Biofoundry_,_London	Linear_Dilution_Pattern_V2	0.209	0.206	0.202	0.199	0.193	0.189	0.184	0.183	0.18	0.176	0.172	0.168	0.163	0.158	0.154	0.152	0.15	0.147	0.144	0.142	0.14	0.139	0.139	0.138	0.137	0.137	0.137	0.135	0.135	0.135	0.134	0.133	0.132	0.131	0.13	0.129
H02	Sample	Dilution_65%	0.65	DMSO	Lycopene	Standard_Development	Run095	Standard_Measurement	Plate_01	Clariostar_Study	MB	Biofoundry_,_London	Linear_Dilution_Pattern_V2	0.191	0.189	0.184	0.179	0.174	0.17	0.166	0.164	0.162	0.159	0.155	0.15	0.145	0.141	0.137	0.136	0.133	0.131	0.129	0.127	0.126	0.124	0.123	0.123	0.123	0.123	0.123	0.121	0.122	0.122	0.122	0.121	0.12	0.12	0.12	0.118
H03	Sample	Dilution_45%	0.45	DMSO	Lycopene	Standard_Development	Run095	Standard_Measurement	Plate_01	Clariostar_Study	MB	Biofoundry_,_London	Linear_Dilution_Pattern_V2	0.157	0.155	0.151	0.147	0.142	0.138	0.133	0.132	0.13	0.126	0.123	0.119	0.115	0.11	0.107	0.105	0.103	0.101	0.099	0.097	0.097	0.096	0.096	0.095	0.095	0.095	0.096	0.095	0.095	0.096	0.096	0.095	0.094	0.095	0.096	0.095
H04	Sample	Dilution_25%	0.25	DMSO	Lycopene	Standard_Development	Run095	Standard_Measurement	Plate_01	Clariostar_Study	MB	Biofoundry_,_London	Linear_Dilution_Pattern_V2	0.133	0.13	0.125	0.121	0.116	0.112	0.106	0.106	0.103	0.1	0.097	0.092	0.088	0.083	0.08	0.079	0.076	0.074	0.072	0.071	0.07	0.069	0.069	0.069	0.07	0.07	0.071	0.07	0.071	0.073	0.073	0.073	0.072	0.074	0.074	0.074
H05	Sample	Dilution_05%	0.0499999999999999	DMSO	Lycopene	Standard_Development	Run095	Standard_Measurement	Plate_01	Clariostar_Study	MB	Biofoundry_,_London	Linear_Dilution_Pattern_V2	0.124	0.121	0.117	0.112	0.107	0.103	0.098	0.096	0.093	0.089	0.086	0.082	0.077	0.073	0.07	0.068	0.065	0.063	0.062	0.06	0.059	0.058	0.058	0.057	0.057	0.057	0.057	0.055	0.055	0.056	0.056	0.056	0.055	0.055	0.054	0.053
H06	Sample	Dilution_85%	0.85	DMSO	Lycopene	Standard_Development	Run095	Standard_Measurement	Plate_01	Clariostar_Study	MB	Biofoundry_,_London	Linear_Dilution_Pattern_V2	0.203	0.201	0.198	0.193	0.188	0.183	0.179	0.178	0.176	0.174	0.171	0.168	0.162	0.158	0.155	0.153	0.15	0.148	0.146	0.144	0.142	0.14	0.14	0.139	0.138	0.138	0.138	0.136	0.136	0.135	0.135	0.134	0.133	0.132	0.13	0.129
H07	Sample	Dilution_65%	0.65	DMSO	Lycopene	Standard_Development	Run095	Standard_Measurement	Plate_01	Clariostar_Study	MB	Biofoundry_,_London	Linear_Dilution_Pattern_V2	0.177	0.174	0.17	0.166	0.161	0.157	0.153	0.152	0.15	0.147	0.145	0.142	0.138	0.134	0.131	0.128	0.126	0.124	0.121	0.119	0.118	0.117	0.117	0.116	0.116	0.116	0.116	0.115	0.115	0.116	0.115	0.115	0.114	0.115	0.114	0.113
H08	Sample	Dilution_45%	0.45	DMSO	Lycopene	Standard_Development	Run095	Standard_Measurement	Plate_01	Clariostar_Study	MB	Biofoundry_,_London	Linear_Dilution_Pattern_V2	0.157	0.154	0.151	0.146	0.141	0.137	0.132	0.131	0.129	0.125	0.122	0.119	0.114	0.11	0.106	0.104	0.103	0.1	0.099	0.097	0.096	0.094	0.094	0.093	0.094	0.094	0.094	0.093	0.094	0.094	0.094	0.094	0.094	0.094	0.094	0.093
H09	Sample	Dilution_25%	0.25	DMSO	Lycopene	Standard_Development	Run095	Standard_Measurement	Plate_01	Clariostar_Study	MB	Biofoundry_,_London	Linear_Dilution_Pattern_V2	0.134	0.13	0.126	0.122	0.117	0.113	0.108	0.107	0.105	0.102	0.098	0.094	0.09	0.086	0.083	0.081	0.079	0.077	0.075	0.073	0.072	0.071	0.072	0.071	0.072	0.073	0.073	0.072	0.073	0.074	0.074	0.075	0.075	0.075	0.076	0.076
H10	Sample	Dilution_05%	0.0499999999999999	DMSO	Lycopene	Standard_Development	Run095	Standard_Measurement	Plate_01	Clariostar_Study	MB	Biofoundry_,_London	Linear_Dilution_Pattern_V2	0.125	0.121	0.117	0.113	0.108	0.103	0.099	0.098	0.095	0.091	0.088	0.084	0.08	0.076	0.073	0.071	0.069	0.067	0.065	0.063	0.063	0.061	0.061	0.06	0.061	0.061	0.06	0.059	0.059	0.059	0.059	0.059	0.058	0.059	0.058	0.057
H11	Blank	DMSO_Blank		DMSO		Standard_Development	Run095	Standard_Measurement	Plate_01	Clariostar_Study	MB	Biofoundry_,_London	Linear_Dilution_Pattern_V2	0.121	0.118	0.113	0.109	0.103	0.099	0.094	0.093	0.091	0.087	0.084	0.08	0.076	0.072	0.068	0.066	0.064	0.062	0.06	0.059	0.058	0.056	0.056	0.055	0.055	0.055	0.055	0.053	0.053	0.053	0.053	0.051	0.051	0.051	0.05	0.049
H12	Blank	DMSO_Blank		DMSO		Standard_Development	Run095	Standard_Measurement	Plate_01	Clariostar_Study	MB	Biofoundry_,_London	Linear_Dilution_Pattern_V2	0.116	0.111	0.108	0.104	0.099	0.096	0.091	0.089	0.086	0.082	0.078	0.074	0.069	0.066	0.062	0.061	0.059	0.057	0.055	0.053	0.052	0.052	0.051	0.051	0.05	0.05	0.049	0.048	0.048	0.048	0.048	0.047	0.046	0.047	0.046	0.045
A01	Sample	Dilution_100%	1.0	DMSO	Lycopene	Standard_Development	Run095	Standard_Measurement	Plate_01	Clariostar_Study	MB	Biofoundry_,_London	Linear_Dilution_Pattern_V2	0.225	0.223	0.221	0.216	0.212	0.209	0.205	0.203	0.198	0.193	0.19	0.185	0.181	0.176	0.172	0.17	0.167	0.164	0.162	0.159	0.157	0.156	0.154	0.152	0.152	0.152	0.151	0.15	0.149	0.148	0.148	0.146	0.145	0.144	0.143	0.143
A02	Sample	Dilution_80%	0.8	DMSO	Lycopene	Standard_Development	Run095	Standard_Measurement	Plate_01	Clariostar_Study	MB	Biofoundry_,_London	Linear_Dilution_Pattern_V2	0.201	0.199	0.196	0.192	0.188	0.184	0.181	0.178	0.173	0.169	0.165	0.161	0.156	0.152	0.148	0.145	0.143	0.14	0.138	0.135	0.134	0.134	0.132	0.131	0.13	0.13	0.131	0.13	0.13	0.129	0.128	0.127	0.127	0.126	0.126	0.126
A03	Sample	Dilution_60%	0.6	DMSO	Lycopene	Standard_Development	Run095	Standard_Measurement	Plate_01	Clariostar_Study	MB	Biofoundry_,_London	Linear_Dilution_Pattern_V2	0.175	0.173	0.171	0.166	0.162	0.158	0.155	0.152	0.148	0.143	0.141	0.136	0.133	0.129	0.125	0.122	0.12	0.117	0.115	0.114	0.112	0.112	0.111	0.111	0.111	0.111	0.111	0.11	0.111	0.11	0.11	0.11	0.11	0.11	0.11	0.111
A04	Sample	Dilution_40%	0.4	DMSO	Lycopene	Standard_Development	Run095	Standard_Measurement	Plate_01	Clariostar_Study	MB	Biofoundry_,_London	Linear_Dilution_Pattern_V2	0.151	0.149	0.147	0.142	0.138	0.134	0.131	0.128	0.124	0.119	0.116	0.112	0.109	0.105	0.102	0.099	0.096	0.094	0.092	0.09	0.089	0.089	0.089	0.088	0.088	0.088	0.089	0.09	0.09	0.089	0.089	0.09	0.09	0.09	0.09	0.092
A05	Sample	Dilution_20%	0.2	DMSO	Lycopene	Standard_Development	Run095	Standard_Measurement	Plate_01	Clariostar_Study	MB	Biofoundry_,_London	Linear_Dilution_Pattern_V2	0.127	0.123	0.12	0.116	0.113	0.109	0.105	0.102	0.097	0.092	0.088	0.084	0.081	0.078	0.074	0.071	0.069	0.067	0.066	0.064	0.063	0.064	0.063	0.062	0.062	0.063	0.063	0.063	0.064	0.065	0.065	0.065	0.066	0.067	0.068	0.069
A06	Sample	Dilution_100%	1.0	DMSO	Lycopene	Standard_Development	Run095	Standard_Measurement	Plate_01	Clariostar_Study	MB	Biofoundry_,_London	Linear_Dilution_Pattern_V2	0.224	0.221	0.219	0.214	0.21	0.206	0.203	0.2	0.196	0.192	0.189	0.184	0.18	0.177	0.172	0.169	0.166	0.163	0.161	0.158	0.156	0.155	0.154	0.152	0.152	0.151	0.15	0.149	0.149	0.148	0.146	0.145	0.145	0.144	0.143	0.142
A07	Sample	Dilution_80%	0.8	DMSO	Lycopene	Standard_Development	Run095	Standard_Measurement	Plate_01	Clariostar_Study	MB	Biofoundry_,_London	Linear_Dilution_Pattern_V2	0.196	0.193	0.192	0.188	0.183	0.18	0.176	0.173	0.169	0.166	0.163	0.159	0.155	0.151	0.148	0.145	0.142	0.139	0.137	0.135	0.134	0.133	0.132	0.131	0.131	0.131	0.13	0.13	0.13	0.129	0.128	0.127	0.128	0.126	0.126	0.127
A08	Sample	Dilution_60%	0.6	DMSO	Lycopene	Standard_Development	Run095	Standard_Measurement	Plate_01	Clariostar_Study	MB	Biofoundry_,_London	Linear_Dilution_Pattern_V2	0.174	0.171	0.169	0.165	0.16	0.157	0.154	0.151	0.146	0.141	0.138	0.135	0.131	0.128	0.124	0.121	0.118	0.116	0.114	0.112	0.11	0.11	0.109	0.108	0.109	0.109	0.109	0.108	0.109	0.108	0.108	0.107	0.108	0.107	0.107	0.108
A09	Sample	Dilution_40%	0.4	DMSO	Lycopene	Standard_Development	Run095	Standard_Measurement	Plate_01	Clariostar_Study	MB	Biofoundry_,_London	Linear_Dilution_Pattern_V2	0.15	0.147	0.144	0.14	0.136	0.132	0.128	0.125	0.122	0.118	0.115	0.11	0.106	0.103	0.1	0.097	0.095	0.092	0.091	0.089	0.088	0.087	0.087	0.087	0.086	0.087	0.087	0.087	0.088	0.088	0.088	0.088	0.088	0.088	0.088	0.089
A10	Sample	Dilution_20%	0.2	DMSO	Lycopene	Standard_Development	Run095	Standard_Measurement	Plate_01	Clariostar_Study	MB	Biofoundry_,_London	Linear_Dilution_Pattern_V2	0.126	0.122	0.12	0.115	0.111	0.107	0.103	0.101	0.096	0.093	0.089	0.086	0.081	0.078	0.075	0.072	0.07	0.068	0.066	0.065	0.063	0.064	0.064	0.063	0.063	0.064	0.065	0.065	0.065	0.065	0.066	0.066	0.067	0.067	0.068	0.069
A11	Blank	DMSO_Blank		DMSO		Standard_Development	Run095	Standard_Measurement	Plate_01	Clariostar_Study	MB	Biofoundry_,_London	Linear_Dilution_Pattern_V2	0.113	0.11	0.107	0.103	0.1	0.097	0.094	0.09	0.084	0.079	0.076	0.072	0.069	0.067	0.064	0.061	0.058	0.057	0.055	0.054	0.053	0.054	0.052	0.051	0.05	0.05	0.05	0.049	0.049	0.048	0.048	0.048	0.048	0.047	0.047	0.048
A12	Blank	DMSO_Blank		DMSO		Standard_Development	Run095	Standard_Measurement	Plate_01	Clariostar_Study	MB	Biofoundry_,_London	Linear_Dilution_Pattern_V2	0.115	0.111	0.109	0.104	0.101	0.097	0.093	0.09	0.085	0.08	0.077	0.073	0.07	0.067	0.063	0.06	0.059	0.057	0.055	0.054	0.053	0.052	0.052	0.051	0.05	0.049	0.05	0.049	0.049	0.048	0.048	0.047	0.048	0.047	0.046	0.046
B01	Sample	Dilution_100%	1.0	DMSO	Lycopene	Standard_Development	Run095	Standard_Measurement	Plate_01	Clariostar_Study	MB	Biofoundry_,_London	Linear_Dilution_Pattern_V2	0.217	0.215	0.213	0.209	0.205	0.203	0.199	0.196	0.192	0.188	0.185	0.18	0.176	0.172	0.169	0.166	0.163	0.161	0.159	0.157	0.155	0.154	0.153	0.151	0.15	0.15	0.149	0.148	0.147	0.146	0.146	0.144	0.143	0.142	0.141	0.141
B02	Sample	Dilution_80%	0.8	DMSO	Lycopene	Standard_Development	Run095	Standard_Measurement	Plate_01	Clariostar_Study	MB	Biofoundry_,_London	Linear_Dilution_Pattern_V2	0.195	0.192	0.19	0.187	0.183	0.18	0.176	0.173	0.169	0.165	0.162	0.159	0.155	0.152	0.148	0.145	0.142	0.14	0.138	0.136	0.135	0.134	0.134	0.133	0.132	0.132	0.132	0.13	0.13	0.13	0.13	0.129	0.128	0.127	0.127	0.127
B03	Sample	Dilution_60%	0.6	DMSO	Lycopene	Standard_Development	Run095	Standard_Measurement	Plate_01	Clariostar_Study	MB	Biofoundry_,_London	Linear_Dilution_Pattern_V2	0.173	0.17	0.167	0.163	0.159	0.156	0.152	0.15	0.146	0.142	0.139	0.135	0.131	0.127	0.124	0.121	0.119	0.117	0.115	0.113	0.112	0.111	0.11	0.11	0.109	0.11	0.11	0.109	0.11	0.109	0.109	0.11	0.11	0.109	0.109	0.109
B04	Sample	Dilution_40%	0.4	DMSO	Lycopene	Standard_Development	Run095	Standard_Measurement	Plate_01	Clariostar_Study	MB	Biofoundry_,_London	Linear_Dilution_Pattern_V2	0.149	0.146	0.144	0.14	0.136	0.132	0.129	0.126	0.121	0.118	0.115	0.111	0.107	0.104	0.101	0.099	0.096	0.094	0.092	0.091	0.09	0.089	0.089	0.089	0.088	0.089	0.089	0.089	0.09	0.09	0.089	0.09	0.091	0.09	0.091	0.092
B05	Sample	Dilution_20%	0.2	DMSO	Lycopene	Standard_Development	Run095	Standard_Measurement	Plate_01	Clariostar_Study	MB	Biofoundry_,_London	Linear_Dilution_Pattern_V2	0.123	0.119	0.117	0.112	0.107	0.104	0.101	0.098	0.094	0.089	0.087	0.083	0.081	0.077	0.074	0.071	0.069	0.067	0.066	0.065	0.063	0.063	0.063	0.063	0.063	0.063	0.064	0.064	0.064	0.065	0.065	0.066	0.066	0.066	0.067	0.068
B06	Sample	Dilution_100%	1.0	DMSO	Lycopene	Standard_Development	Run095	Standard_Measurement	Plate_01	Clariostar_Study	MB	Biofoundry_,_London	Linear_Dilution_Pattern_V2	0.227	0.225	0.223	0.219	0.215	0.212	0.209	0.206	0.202	0.197	0.195	0.191	0.187	0.184	0.18	0.178	0.174	0.171	0.169	0.167	0.165	0.164	0.163	0.162	0.161	0.16	0.16	0.159	0.158	0.157	0.156	0.155	0.154	0.152	0.152	0.152
B07	Sample	Dilution_80%	0.8	DMSO	Lycopene	Standard_Development	Run095	Standard_Measurement	Plate_01	Clariostar_Study	MB	Biofoundry_,_London	Linear_Dilution_Pattern_V2	0.193	0.191	0.19	0.186	0.183	0.18	0.176	0.173	0.169	0.164	0.162	0.158	0.154	0.152	0.148	0.145	0.142	0.139	0.137	0.136	0.135	0.134	0.133	0.131	0.131	0.13	0.131	0.13	0.13	0.129	0.128	0.128	0.127	0.126	0.126	0.126
B08	Sample	Dilution_60%	0.6	DMSO	Lycopene	Standard_Development	Run095	Standard_Measurement	Plate_01	Clariostar_Study	MB	Biofoundry_,_London	Linear_Dilution_Pattern_V2	0.168	0.165	0.163	0.158	0.154	0.151	0.148	0.145	0.141	0.138	0.135	0.132	0.129	0.126	0.122	0.119	0.117	0.114	0.112	0.111	0.11	0.109	0.108	0.107	0.107	0.107	0.108	0.108	0.108	0.107	0.107	0.107	0.107	0.107	0.107	0.107
B09	Sample	Dilution_40%	0.4	DMSO	Lycopene	Standard_Development	Run095	Standard_Measurement	Plate_01	Clariostar_Study	MB	Biofoundry_,_London	Linear_Dilution_Pattern_V2	0.147	0.143	0.141	0.137	0.133	0.129	0.126	0.123	0.119	0.115	0.113	0.109	0.106	0.103	0.099	0.097	0.094	0.092	0.09	0.089	0.088	0.088	0.087	0.086	0.087	0.087	0.088	0.088	0.089	0.088	0.088	0.089	0.089	0.089	0.09	0.09
B10	Sample	Dilution_20%	0.2	DMSO	Lycopene	Standard_Development	Run095	Standard_Measurement	Plate_01	Clariostar_Study	MB	Biofoundry_,_London	Linear_Dilution_Pattern_V2	0.122	0.118	0.115	0.111	0.107	0.103	0.1	0.098	0.093	0.089	0.086	0.082	0.079	0.076	0.072	0.07	0.067	0.066	0.064	0.062	0.061	0.062	0.061	0.06	0.061	0.061	0.062	0.062	0.062	0.063	0.062	0.062	0.064	0.064	0.064	0.065
B11	Blank	DMSO_Blank		DMSO		Standard_Development	Run095	Standard_Measurement	Plate_01	Clariostar_Study	MB	Biofoundry_,_London	Linear_Dilution_Pattern_V2	0.113	0.11	0.107	0.102	0.098	0.095	0.091	0.089	0.084	0.079	0.076	0.073	0.069	0.067	0.063	0.062	0.059	0.057	0.055	0.055	0.053	0.053	0.052	0.051	0.051	0.05	0.051	0.05	0.049	0.049	0.049	0.048	0.048	0.047	0.047	0.047
B12	Blank	DMSO_Blank		DMSO		Standard_Development	Run095	Standard_Measurement	Plate_01	Clariostar_Study	MB	Biofoundry_,_London	Linear_Dilution_Pattern_V2	0.111	0.107	0.105	0.101	0.097	0.093	0.09	0.087	0.082	0.078	0.076	0.071	0.068	0.066	0.063	0.06	0.058	0.056	0.054	0.053	0.053	0.052	0.051	0.05	0.05	0.049	0.05	0.049	0.048	0.048	0.048	0.048	0.047	0.047	0.046	0.046
C01	Sample	Dilution_95%	0.95	DMSO	Lycopene	Standard_Development	Run095	Standard_Measurement	Plate_01	Clariostar_Study	MB	Biofoundry_,_London	Linear_Dilution_Pattern_V2	0.213	0.21	0.21	0.205	0.202	0.198	0.195	0.192	0.187	0.183	0.181	0.176	0.172	0.169	0.164	0.162	0.159	0.156	0.154	0.152	0.15	0.149	0.148	0.146	0.146	0.145	0.145	0.145	0.144	0.143	0.142	0.141	0.14	0.139	0.138	0.137
C02	Sample	Dilution_75%	0.75	DMSO	Lycopene	Standard_Development	Run095	Standard_Measurement	Plate_01	Clariostar_Study	MB	Biofoundry_,_London	Linear_Dilution_Pattern_V2	0.19	0.189	0.186	0.181	0.177	0.174	0.17	0.168	0.163	0.159	0.156	0.152	0.149	0.144	0.141	0.138	0.136	0.133	0.131	0.129	0.128	0.127	0.127	0.125	0.125	0.125	0.125	0.124	0.124	0.124	0.124	0.123	0.123	0.121	0.121	0.122
C03	Sample	Dilution_55%	0.55	DMSO	Lycopene	Standard_Development	Run095	Standard_Measurement	Plate_01	Clariostar_Study	MB	Biofoundry_,_London	Linear_Dilution_Pattern_V2	0.168	0.164	0.162	0.158	0.154	0.151	0.148	0.144	0.14	0.135	0.132	0.129	0.125	0.122	0.118	0.116	0.112	0.11	0.108	0.106	0.105	0.105	0.105	0.104	0.104	0.104	0.104	0.104	0.104	0.104	0.104	0.103	0.104	0.103	0.103	0.104
C04	Sample	Dilution_35%	0.35	DMSO	Lycopene	Standard_Development	Run095	Standard_Measurement	Plate_01	Clariostar_Study	MB	Biofoundry_,_London	Linear_Dilution_Pattern_V2	0.141	0.139	0.135	0.131	0.128	0.124	0.122	0.118	0.114	0.109	0.107	0.102	0.098	0.095	0.092	0.089	0.086	0.085	0.083	0.082	0.08	0.081	0.081	0.08	0.08	0.08	0.081	0.082	0.082	0.082	0.082	0.082	0.083	0.083	0.085	0.086
C05	Sample	Dilution_15%	0.15	DMSO	Lycopene	Standard_Development	Run095	Standard_Measurement	Plate_01	Clariostar_Study	MB	Biofoundry_,_London	Linear_Dilution_Pattern_V2	0.121	0.117	0.114	0.109	0.105	0.102	0.098	0.097	0.092	0.087	0.085	0.081	0.077	0.074	0.071	0.068	0.065	0.063	0.062	0.06	0.059	0.06	0.059	0.059	0.059	0.059	0.059	0.059	0.06	0.06	0.06	0.061	0.061	0.061	0.061	0.062
C06	Sample	Dilution_95%	0.95	DMSO	Lycopene	Standard_Development	Run095	Standard_Measurement	Plate_01	Clariostar_Study	MB	Biofoundry_,_London	Linear_Dilution_Pattern_V2	0.213	0.21	0.208	0.204	0.199	0.196	0.193	0.19	0.185	0.182	0.181	0.177	0.172	0.169	0.166	0.163	0.159	0.157	0.154	0.152	0.15	0.149	0.148	0.146	0.146	0.145	0.145	0.144	0.144	0.143	0.141	0.14	0.14	0.139	0.138	0.137
C07	Sample	Dilution_75%	0.75	DMSO	Lycopene	Standard_Development	Run095	Standard_Measurement	Plate_01	Clariostar_Study	MB	Biofoundry_,_London	Linear_Dilution_Pattern_V2	0.188	0.185	0.183	0.18	0.175	0.172	0.169	0.167	0.162	0.158	0.156	0.151	0.147	0.144	0.141	0.138	0.135	0.132	0.131	0.129	0.127	0.126	0.125	0.124	0.124	0.124	0.124	0.124	0.124	0.123	0.123	0.122	0.122	0.121	0.121	0.121
C08	Sample	Dilution_55%	0.55	DMSO	Lycopene	Standard_Development	Run095	Standard_Measurement	Plate_01	Clariostar_Study	MB	Biofoundry_,_London	Linear_Dilution_Pattern_V2	0.166	0.163	0.16	0.156	0.152	0.148	0.145	0.143	0.138	0.134	0.132	0.129	0.125	0.121	0.118	0.116	0.112	0.11	0.108	0.107	0.105	0.104	0.104	0.103	0.103	0.103	0.104	0.104	0.104	0.103	0.103	0.103	0.103	0.102	0.103	0.103
C09	Sample	Dilution_35%	0.35	DMSO	Lycopene	Standard_Development	Run095	Standard_Measurement	Plate_01	Clariostar_Study	MB	Biofoundry_,_London	Linear_Dilution_Pattern_V2	0.141	0.137	0.135	0.13	0.127	0.124	0.121	0.118	0.113	0.108	0.106	0.102	0.098	0.094	0.091	0.089	0.086	0.084	0.082	0.081	0.08	0.08	0.08	0.079	0.079	0.08	0.081	0.081	0.081	0.081	0.081	0.082	0.082	0.082	0.083	0.085
C10	Sample	Dilution_15%	0.15	DMSO	Lycopene	Standard_Development	Run095	Standard_Measurement	Plate_01	Clariostar_Study	MB	Biofoundry_,_London	Linear_Dilution_Pattern_V2	0.13	0.126	0.124	0.119	0.115	0.111	0.108	0.105	0.1	0.095	0.093	0.089	0.084	0.081	0.077	0.074	0.072	0.071	0.069	0.068	0.067	0.067	0.066	0.066	0.066	0.065	0.066	0.065	0.066	0.066	0.066	0.066	0.067	0.066	0.067	0.068
C11	Blank	DMSO_Blank		DMSO		Standard_Development	Run095	Standard_Measurement	Plate_01	Clariostar_Study	MB	Biofoundry_,_London	Linear_Dilution_Pattern_V2	0.118	0.114	0.11	0.105	0.1	0.096	0.092	0.091	0.086	0.081	0.079	0.075	0.071	0.067	0.064	0.062	0.06	0.058	0.056	0.054	0.053	0.053	0.052	0.051	0.051	0.051	0.051	0.05	0.049	0.049	0.049	0.048	0.048	0.047	0.046	0.046
C12	Blank	DMSO_Blank		DMSO		Standard_Development	Run095	Standard_Measurement	Plate_01	Clariostar_Study	MB	Biofoundry_,_London	Linear_Dilution_Pattern_V2	0.114	0.11	0.108	0.103	0.099	0.095	0.091	0.088	0.084	0.08	0.077	0.073	0.07	0.066	0.063	0.061	0.059	0.057	0.055	0.053	0.052	0.052	0.052	0.051	0.05	0.05	0.05	0.049	0.049	0.048	0.048	0.047	0.047	0.046	0.046	0.046
D01	Sample	Dilution_95%	0.95	DMSO	Lycopene	Standard_Development	Run095	Standard_Measurement	Plate_01	Clariostar_Study	MB	Biofoundry_,_London	Linear_Dilution_Pattern_V2	0.216	0.212	0.21	0.206	0.201	0.198	0.195	0.192	0.188	0.184	0.181	0.177	0.173	0.17	0.165	0.162	0.16	0.158	0.155	0.153	0.151	0.15	0.149	0.148	0.147	0.146	0.146	0.145	0.144	0.144	0.142	0.141	0.141	0.14	0.138	0.138
D02	Sample	Dilution_75%	0.75	DMSO	Lycopene	Standard_Development	Run095	Standard_Measurement	Plate_01	Clariostar_Study	MB	Biofoundry_,_London	Linear_Dilution_Pattern_V2	0.191	0.189	0.187	0.182	0.179	0.175	0.172	0.169	0.165	0.161	0.157	0.153	0.149	0.145	0.142	0.14	0.136	0.133	0.131	0.13	0.129	0.128	0.127	0.126	0.126	0.126	0.126	0.125	0.125	0.124	0.124	0.123	0.123	0.122	0.122	0.122
D03	Sample	Dilution_55%	0.55	DMSO	Lycopene	Standard_Development	Run095	Standard_Measurement	Plate_01	Clariostar_Study	MB	Biofoundry_,_London	Linear_Dilution_Pattern_V2	0.167	0.164	0.161	0.157	0.154	0.15	0.146	0.143	0.139	0.135	0.133	0.129	0.124	0.12	0.117	0.114	0.112	0.11	0.108	0.106	0.105	0.104	0.104	0.103	0.103	0.103	0.103	0.103	0.103	0.103	0.103	0.103	0.103	0.103	0.102	0.103
D04	Sample	Dilution_35%	0.35	DMSO	Lycopene	Standard_Development	Run095	Standard_Measurement	Plate_01	Clariostar_Study	MB	Biofoundry_,_London	Linear_Dilution_Pattern_V2	0.142	0.139	0.135	0.131	0.127	0.123	0.119	0.117	0.114	0.11	0.107	0.103	0.099	0.096	0.092	0.09	0.088	0.086	0.084	0.082	0.081	0.081	0.081	0.081	0.081	0.081	0.082	0.082	0.082	0.083	0.084	0.083	0.084	0.084	0.084	0.085
D05	Sample	Dilution_15%	0.15	DMSO	Lycopene	Standard_Development	Run095	Standard_Measurement	Plate_01	Clariostar_Study	MB	Biofoundry_,_London	Linear_Dilution_Pattern_V2	0.121	0.118	0.115	0.11	0.106	0.102	0.099	0.097	0.092	0.089	0.086	0.082	0.079	0.075	0.072	0.069	0.067	0.065	0.063	0.062	0.061	0.06	0.06	0.06	0.06	0.06	0.061	0.06	0.06	0.061	0.061	0.061	0.062	0.062	0.062	0.062
D06	Sample	Dilution_95%	0.95	DMSO	Lycopene	Standard_Development	Run095	Standard_Measurement	Plate_01	Clariostar_Study	MB	Biofoundry_,_London	Linear_Dilution_Pattern_V2	0.213	0.21	0.208	0.203	0.199	0.196	0.192	0.19	0.186	0.182	0.18	0.177	0.173	0.169	0.165	0.163	0.16	0.156	0.154	0.152	0.15	0.149	0.148	0.147	0.146	0.145	0.145	0.145	0.143	0.143	0.142	0.141	0.14	0.138	0.137	0.137
D07	Sample	Dilution_75%	0.75	DMSO	Lycopene	Standard_Development	Run095	Standard_Measurement	Plate_01	Clariostar_Study	MB	Biofoundry_,_London	Linear_Dilution_Pattern_V2	0.19	0.188	0.185	0.18	0.176	0.173	0.169	0.167	0.163	0.159	0.158	0.153	0.15	0.146	0.142	0.139	0.137	0.135	0.132	0.13	0.129	0.128	0.127	0.126	0.127	0.127	0.126	0.125	0.125	0.124	0.124	0.123	0.123	0.122	0.122	0.122
D08	Sample	Dilution_55%	0.55	DMSO	Lycopene	Standard_Development	Run095	Standard_Measurement	Plate_01	Clariostar_Study	MB	Biofoundry_,_London	Linear_Dilution_Pattern_V2	0.165	0.162	0.159	0.155	0.151	0.147	0.144	0.142	0.138	0.134	0.132	0.129	0.125	0.121	0.118	0.115	0.112	0.111	0.109	0.107	0.106	0.105	0.105	0.104	0.105	0.104	0.104	0.104	0.105	0.104	0.104	0.103	0.104	0.103	0.103	0.104
D09	Sample	Dilution_35%	0.35	DMSO	Lycopene	Standard_Development	Run095	Standard_Measurement	Plate_01	Clariostar_Study	MB	Biofoundry_,_London	Linear_Dilution_Pattern_V2	0.143	0.141	0.138	0.133	0.13	0.127	0.122	0.12	0.116	0.112	0.109	0.105	0.101	0.099	0.095	0.093	0.09	0.088	0.086	0.085	0.084	0.083	0.083	0.083	0.082	0.082	0.083	0.084	0.084	0.084	0.085	0.085	0.085	0.085	0.086	0.087
D10	Sample	Dilution_15%	0.15	DMSO	Lycopene	Standard_Development	Run095	Standard_Measurement	Plate_01	Clariostar_Study	MB	Biofoundry_,_London	Linear_Dilution_Pattern_V2	0.121	0.117	0.114	0.11	0.105	0.102	0.098	0.096	0.091	0.087	0.085	0.081	0.077	0.074	0.071	0.069	0.066	0.064	0.062	0.061	0.059	0.059	0.059	0.058	0.058	0.058	0.059	0.059	0.059	0.059	0.059	0.059	0.059	0.059	0.059	0.06
D11	Blank	DMSO_Blank		DMSO		Standard_Development	Run095	Standard_Measurement	Plate_01	Clariostar_Study	MB	Biofoundry_,_London	Linear_Dilution_Pattern_V2	0.116	0.113	0.11	0.106	0.102	0.099	0.095	0.092	0.087	0.083	0.08	0.076	0.072	0.069	0.065	0.062	0.06	0.059	0.057	0.055	0.054	0.054	0.053	0.052	0.052	0.052	0.05	0.05	0.05	0.05	0.049	0.049	0.049	0.048	0.048	0.048
D12	Blank	DMSO_Blank		DMSO		Standard_Development	Run095	Standard_Measurement	Plate_01	Clariostar_Study	MB	Biofoundry_,_London	Linear_Dilution_Pattern_V2	0.113	0.11	0.107	0.102	0.098	0.095	0.092	0.089	0.084	0.079	0.076	0.072	0.069	0.066	0.063	0.06	0.058	0.057	0.055	0.054	0.052	0.052	0.052	0.051	0.05	0.049	0.05	0.049	0.049	0.048	0.048	0.048	0.047	0.046	0.046	0.046
E01	Sample	Dilution_90%	0.9	DMSO	Lycopene	Standard_Development	Run095	Standard_Measurement	Plate_01	Clariostar_Study	MB	Biofoundry_,_London	Linear_Dilution_Pattern_V2	0.21	0.207	0.205	0.201	0.197	0.193	0.189	0.187	0.183	0.179	0.176	0.172	0.168	0.165	0.16	0.158	0.154	0.153	0.151	0.149	0.147	0.146	0.145	0.144	0.143	0.142	0.142	0.141	0.141	0.14	0.139	0.138	0.138	0.136	0.135	0.135
E02	Sample	Dilution_70%	0.7	DMSO	Lycopene	Standard_Development	Run095	Standard_Measurement	Plate_01	Clariostar_Study	MB	Biofoundry_,_London	Linear_Dilution_Pattern_V2	0.185	0.182	0.18	0.176	0.172	0.169	0.165	0.162	0.158	0.154	0.152	0.148	0.144	0.14	0.137	0.133	0.13	0.128	0.126	0.124	0.123	0.123	0.123	0.121	0.121	0.121	0.121	0.121	0.12	0.12	0.12	0.12	0.12	0.119	0.118	0.119
E03	Sample	Dilution_50%	0.5	DMSO	Lycopene	Standard_Development	Run095	Standard_Measurement	Plate_01	Clariostar_Study	MB	Biofoundry_,_London	Linear_Dilution_Pattern_V2	0.164	0.16	0.156	0.152	0.148	0.145	0.141	0.139	0.135	0.131	0.129	0.125	0.121	0.118	0.114	0.111	0.109	0.107	0.104	0.103	0.102	0.101	0.101	0.101	0.101	0.1	0.1	0.1	0.101	0.1	0.1	0.1	0.1	0.1	0.1	0.1
E04	Sample	Dilution_30%	0.3	DMSO	Lycopene	Standard_Development	Run095	Standard_Measurement	Plate_01	Clariostar_Study	MB	Biofoundry_,_London	Linear_Dilution_Pattern_V2	0.136	0.133	0.13	0.126	0.121	0.118	0.114	0.112	0.108	0.105	0.103	0.099	0.096	0.092	0.088	0.086	0.083	0.082	0.08	0.078	0.077	0.077	0.077	0.077	0.077	0.078	0.078	0.078	0.08	0.08	0.08	0.08	0.08	0.081	0.081	0.082
E05	Sample	Dilution_10%	0.1	DMSO	Lycopene	Standard_Development	Run095	Standard_Measurement	Plate_01	Clariostar_Study	MB	Biofoundry_,_London	Linear_Dilution_Pattern_V2	0.118	0.114	0.112	0.107	0.104	0.1	0.097	0.094	0.09	0.086	0.083	0.079	0.076	0.072	0.069	0.067	0.065	0.062	0.06	0.059	0.058	0.058	0.057	0.056	0.057	0.056	0.057	0.056	0.056	0.056	0.057	0.057	0.057	0.057	0.057	0.057
E06	Sample	Dilution_90%	0.9	DMSO	Lycopene	Standard_Development	Run095	Standard_Measurement	Plate_01	Clariostar_Study	MB	Biofoundry_,_London	Linear_Dilution_Pattern_V2	0.206	0.203	0.201	0.196	0.193	0.19	0.186	0.184	0.179	0.176	0.174	0.17	0.166	0.163	0.159	0.156	0.153	0.151	0.148	0.146	0.144	0.143	0.143	0.141	0.141	0.14	0.14	0.139	0.139	0.138	0.137	0.135	0.135	0.134	0.133	0.133
E07	Sample	Dilution_70%	0.7	DMSO	Lycopene	Standard_Development	Run095	Standard_Measurement	Plate_01	Clariostar_Study	MB	Biofoundry_,_London	Linear_Dilution_Pattern_V2	0.182	0.179	0.176	0.171	0.167	0.164	0.161	0.159	0.155	0.151	0.15	0.146	0.143	0.139	0.136	0.133	0.13	0.128	0.125	0.124	0.122	0.122	0.121	0.12	0.12	0.12	0.12	0.12	0.12	0.12	0.119	0.118	0.118	0.117	0.118	0.118
E08	Sample	Dilution_50%	0.5	DMSO	Lycopene	Standard_Development	Run095	Standard_Measurement	Plate_01	Clariostar_Study	MB	Biofoundry_,_London	Linear_Dilution_Pattern_V2	0.16	0.157	0.154	0.149	0.145	0.143	0.139	0.137	0.132	0.129	0.127	0.124	0.12	0.117	0.113	0.111	0.108	0.106	0.104	0.102	0.101	0.101	0.1	0.1	0.1	0.099	0.1	0.1	0.1	0.099	0.1	0.099	0.1	0.099	0.099	0.1
E09	Sample	Dilution_30%	0.3	DMSO	Lycopene	Standard_Development	Run095	Standard_Measurement	Plate_01	Clariostar_Study	MB	Biofoundry_,_London	Linear_Dilution_Pattern_V2	0.134	0.13	0.127	0.123	0.12	0.116	0.113	0.111	0.105	0.102	0.099	0.096	0.092	0.09	0.086	0.083	0.08	0.079	0.077	0.076	0.075	0.075	0.075	0.074	0.075	0.075	0.076	0.076	0.077	0.077	0.078	0.077	0.078	0.079	0.08	0.081
E10	Sample	Dilution_10%	0.1	DMSO	Lycopene	Standard_Development	Run095	Standard_Measurement	Plate_01	Clariostar_Study	MB	Biofoundry_,_London	Linear_Dilution_Pattern_V2	0.118	0.114	0.111	0.106	0.103	0.099	0.096	0.093	0.088	0.084	0.081	0.077	0.074	0.071	0.068	0.065	0.062	0.061	0.059	0.057	0.057	0.057	0.057	0.056	0.056	0.055	0.056	0.055	0.055	0.055	0.055	0.055	0.055	0.055	0.055	0.056
E11	Blank	DMSO_Blank		DMSO		Standard_Development	Run095	Standard_Measurement	Plate_01	Clariostar_Study	MB	Biofoundry_,_London	Linear_Dilution_Pattern_V2	0.114	0.11	0.107	0.102	0.099	0.094	0.091	0.088	0.084	0.08	0.077	0.073	0.07	0.066	0.063	0.062	0.059	0.057	0.055	0.054	0.053	0.053	0.052	0.051	0.051	0.051	0.051	0.049	0.049	0.049	0.049	0.048	0.048	0.047	0.046	0.046
E12	Blank	DMSO_Blank		DMSO		Standard_Development	Run095	Standard_Measurement	Plate_01	Clariostar_Study	MB	Biofoundry_,_London	Linear_Dilution_Pattern_V2	0.117	0.114	0.111	0.106	0.102	0.098	0.095	0.092	0.088	0.083	0.079	0.075	0.072	0.068	0.066	0.064	0.061	0.059	0.058	0.056	0.055	0.055	0.054	0.053	0.053	0.053	0.053	0.052	0.052	0.051	0.051	0.05	0.05	0.049	0.049	0.048
F01	Sample	Dilution_90%	0.9	DMSO	Lycopene	Standard_Development	Run095	Standard_Measurement	Plate_01	Clariostar_Study	MB	Biofoundry_,_London	Linear_Dilution_Pattern_V2	0.207	0.205	0.203	0.2	0.197	0.194	0.191	0.188	0.184	0.178	0.174	0.172	0.167	0.164	0.16	0.158	0.154	0.152	0.15	0.148	0.146	0.146	0.145	0.143	0.143	0.142	0.142	0.141	0.141	0.14	0.139	0.139	0.138	0.136	0.136	0.136
F02	Sample	Dilution_70%	0.7	DMSO	Lycopene	Standard_Development	Run095	Standard_Measurement	Plate_01	Clariostar_Study	MB	Biofoundry_,_London	Linear_Dilution_Pattern_V2	0.185	0.182	0.18	0.176	0.172	0.169	0.165	0.163	0.158	0.155	0.151	0.148	0.144	0.14	0.136	0.133	0.13	0.128	0.126	0.124	0.123	0.122	0.121	0.121	0.121	0.12	0.121	0.12	0.12	0.119	0.119	0.119	0.119	0.118	0.118	0.118
F03	Sample	Dilution_50%	0.5	DMSO	Lycopene	Standard_Development	Run095	Standard_Measurement	Plate_01	Clariostar_Study	MB	Biofoundry_,_London	Linear_Dilution_Pattern_V2	0.162	0.16	0.158	0.154	0.15	0.147	0.143	0.14	0.135	0.131	0.128	0.124	0.121	0.118	0.114	0.111	0.108	0.107	0.104	0.103	0.102	0.102	0.101	0.1	0.101	0.1	0.101	0.1	0.1	0.1	0.1	0.1	0.101	0.1	0.1	0.101
F04	Sample	Dilution_30%	0.3	DMSO	Lycopene	Standard_Development	Run095	Standard_Measurement	Plate_01	Clariostar_Study	MB	Biofoundry_,_London	Linear_Dilution_Pattern_V2	0.136	0.132	0.129	0.124	0.121	0.117	0.115	0.112	0.107	0.103	0.101	0.097	0.093	0.09	0.086	0.084	0.081	0.08	0.078	0.076	0.076	0.076	0.076	0.076	0.076	0.076	0.077	0.077	0.077	0.078	0.078	0.079	0.079	0.08	0.08	0.081
F05	Sample	Dilution_10%	0.1	DMSO	Lycopene	Standard_Development	Run095	Standard_Measurement	Plate_01	Clariostar_Study	MB	Biofoundry_,_London	Linear_Dilution_Pattern_V2	0.119	0.115	0.112	0.108	0.104	0.1	0.096	0.094	0.089	0.085	0.083	0.079	0.076	0.073	0.069	0.067	0.065	0.063	0.061	0.06	0.059	0.058	0.058	0.057	0.057	0.058	0.058	0.057	0.058	0.058	0.058	0.057	0.058	0.058	0.058	0.058
F06	Sample	Dilution_90%	0.9	DMSO	Lycopene	Standard_Development	Run095	Standard_Measurement	Plate_01	Clariostar_Study	MB	Biofoundry_,_London	Linear_Dilution_Pattern_V2	0.208	0.205	0.203	0.2	0.195	0.192	0.188	0.186	0.181	0.178	0.175	0.172	0.168	0.165	0.161	0.158	0.155	0.153	0.15	0.148	0.147	0.146	0.145	0.143	0.143	0.142	0.142	0.141	0.141	0.14	0.139	0.138	0.137	0.136	0.135	0.134
F07	Sample	Dilution_70%	0.7	DMSO	Lycopene	Standard_Development	Run095	Standard_Measurement	Plate_01	Clariostar_Study	MB	Biofoundry_,_London	Linear_Dilution_Pattern_V2	0.182	0.18	0.178	0.173	0.169	0.166	0.162	0.16	0.156	0.153	0.15	0.147	0.144	0.14	0.136	0.134	0.131	0.129	0.127	0.126	0.124	0.123	0.123	0.121	0.121	0.121	0.122	0.121	0.121	0.12	0.12	0.12	0.119	0.118	0.118	0.118
F08	Sample	Dilution_50%	0.5	DMSO	Lycopene	Standard_Development	Run095	Standard_Measurement	Plate_01	Clariostar_Study	MB	Biofoundry_,_London	Linear_Dilution_Pattern_V2	0.157	0.154	0.151	0.147	0.143	0.14	0.137	0.134	0.13	0.127	0.124	0.121	0.118	0.115	0.112	0.109	0.106	0.105	0.102	0.101	0.1	0.1	0.099	0.099	0.099	0.099	0.099	0.098	0.099	0.099	0.099	0.099	0.099	0.098	0.098	0.099
F09	Sample	Dilution_30%	0.3	DMSO	Lycopene	Standard_Development	Run095	Standard_Measurement	Plate_01	Clariostar_Study	MB	Biofoundry_,_London	Linear_Dilution_Pattern_V2	0.135	0.131	0.128	0.123	0.119	0.116	0.112	0.11	0.106	0.103	0.101	0.096	0.093	0.09	0.086	0.084	0.082	0.08	0.078	0.076	0.076	0.076	0.076	0.075	0.075	0.076	0.077	0.077	0.078	0.078	0.078	0.079	0.079	0.08	0.08	0.081
F10	Sample	Dilution_10%	0.1	DMSO	Lycopene	Standard_Development	Run095	Standard_Measurement	Plate_01	Clariostar_Study	MB	Biofoundry_,_London	Linear_Dilution_Pattern_V2	0.115	0.111	0.108	0.104	0.099	0.095	0.092	0.089	0.085	0.081	0.077	0.073	0.07	0.067	0.064	0.062	0.059	0.057	0.055	0.054	0.053	0.053	0.052	0.051	0.051	0.05	0.05	0.049	0.049	0.048	0.048	0.048	0.048	0.047	0.046	0.046
F11	Blank	DMSO		DMSO		Standard_Development	Run095	Standard_Measurement	Plate_01	Clariostar_Study	MB	Biofoundry_,_London	Linear_Dilution_Pattern_V2	0.115	0.112	0.109	0.105	0.101	0.097	0.093	0.09	0.086	0.081	0.078	0.074	0.07	0.067	0.064	0.061	0.059	0.057	0.055	0.054	0.053	0.052	0.052	0.051	0.051	0.05	0.05	0.049	0.049	0.049	0.048	0.048	0.048	0.047	0.046	0.046
F12	Blank	DMSO		DMSO		Standard_Development	Run095	Standard_Measurement	Plate_01	Clariostar_Study	MB	Biofoundry_,_London	Linear_Dilution_Pattern_V2	0.117	0.113	0.11	0.105	0.101	0.098	0.094	0.091	0.086	0.082	0.078	0.074	0.071	0.068	0.064	0.062	0.059	0.058	0.056	0.054	0.053	0.053	0.053	0.052	0.051	0.051	0.051	0.05	0.05	0.049	0.049	0.048	0.048	0.047	0.047	0.047
G01	Sample	Dilution_85%	0.85	DMSO	Lycopene	Standard_Development	Run095	Standard_Measurement	Plate_01	Clariostar_Study	MB	Biofoundry_,_London	Linear_Dilution_Pattern_V2	0.203	0.2	0.198	0.194	0.189	0.185	0.182	0.179	0.176	0.173	0.17	0.165	0.162	0.157	0.154	0.151	0.148	0.146	0.144	0.142	0.141	0.14	0.139	0.138	0.137	0.136	0.137	0.135	0.136	0.135	0.134	0.133	0.133	0.131	0.13	0.13
G02	Sample	Dilution_65%	0.65	DMSO	Lycopene	Standard_Development	Run095	Standard_Measurement	Plate_01	Clariostar_Study	MB	Biofoundry_,_London	Linear_Dilution_Pattern_V2	0.182	0.179	0.176	0.173	0.168	0.165	0.161	0.159	0.155	0.151	0.148	0.145	0.141	0.138	0.134	0.131	0.13	0.126	0.124	0.123	0.121	0.121	0.12	0.119	0.12	0.119	0.119	0.119	0.119	0.119	0.119	0.119	0.118	0.117	0.117	0.118
G03	Sample	Dilution_45%	0.45	DMSO	Lycopene	Standard_Development	Run095	Standard_Measurement	Plate_01	Clariostar_Study	MB	Biofoundry_,_London	Linear_Dilution_Pattern_V2	0.155	0.153	0.151	0.146	0.142	0.139	0.135	0.133	0.128	0.124	0.122	0.118	0.115	0.111	0.107	0.104	0.102	0.1	0.099	0.097	0.096	0.096	0.095	0.095	0.095	0.094	0.095	0.096	0.096	0.096	0.095	0.095	0.096	0.096	0.096	0.096
G04	Sample	Dilution_25%	0.25	DMSO	Lycopene	Standard_Development	Run095	Standard_Measurement	Plate_01	Clariostar_Study	MB	Biofoundry_,_London	Linear_Dilution_Pattern_V2	0.128	0.124	0.121	0.117	0.114	0.109	0.107	0.105	0.1	0.095	0.094	0.09	0.087	0.083	0.08	0.077	0.075	0.073	0.071	0.07	0.069	0.069	0.069	0.068	0.069	0.069	0.07	0.07	0.071	0.071	0.072	0.072	0.073	0.073	0.074	0.075
G05	Sample	Dilution_05%	0.0499999999999999	DMSO	Lycopene	Standard_Development	Run095	Standard_Measurement	Plate_01	Clariostar_Study	MB	Biofoundry_,_London	Linear_Dilution_Pattern_V2	0.114	0.111	0.107	0.103	0.1	0.096	0.092	0.089	0.085	0.081	0.079	0.074	0.071	0.068	0.065	0.063	0.061	0.059	0.057	0.056	0.055	0.054	0.054	0.053	0.052	0.052	0.052	0.052	0.052	0.051	0.051	0.052	0.052	0.051	0.051	0.051
G06	Sample	Dilution_85%	0.85	DMSO	Lycopene	Standard_Development	Run095	Standard_Measurement	Plate_01	Clariostar_Study	MB	Biofoundry_,_London	Linear_Dilution_Pattern_V2	0.2	0.196	0.195	0.19	0.186	0.182	0.178	0.176	0.173	0.17	0.168	0.164	0.16	0.157	0.153	0.15	0.147	0.145	0.143	0.141	0.139	0.138	0.137	0.136	0.136	0.135	0.135	0.134	0.134	0.133	0.133	0.132	0.131	0.129	0.129	0.129
G07	Sample	Dilution_65%	0.65	DMSO	Lycopene	Standard_Development	Run095	Standard_Measurement	Plate_01	Clariostar_Study	MB	Biofoundry_,_London	Linear_Dilution_Pattern_V2	0.174	0.171	0.169	0.165	0.162	0.158	0.155	0.152	0.148	0.145	0.143	0.14	0.136	0.133	0.13	0.127	0.124	0.122	0.12	0.118	0.117	0.117	0.116	0.115	0.115	0.116	0.116	0.115	0.115	0.115	0.115	0.115	0.115	0.114	0.113	0.114
G08	Sample	Dilution_45%	0.45	DMSO	Lycopene	Standard_Development	Run095	Standard_Measurement	Plate_01	Clariostar_Study	MB	Biofoundry_,_London	Linear_Dilution_Pattern_V2	0.15	0.147	0.144	0.14	0.136	0.133	0.13	0.128	0.123	0.12	0.118	0.115	0.113	0.109	0.105	0.103	0.101	0.099	0.096	0.095	0.095	0.094	0.094	0.093	0.093	0.094	0.094	0.093	0.094	0.094	0.094	0.093	0.094	0.093	0.094	0.094
G09	Sample	Dilution_25%	0.25	DMSO	Lycopene	Standard_Development	Run095	Standard_Measurement	Plate_01	Clariostar_Study	MB	Biofoundry_,_London	Linear_Dilution_Pattern_V2	0.126	0.123	0.12	0.116	0.112	0.108	0.105	0.102	0.098	0.095	0.092	0.089	0.086	0.083	0.079	0.077	0.074	0.073	0.072	0.07	0.069	0.07	0.069	0.069	0.069	0.069	0.07	0.071	0.071	0.072	0.072	0.072	0.073	0.073	0.074	0.076
G10	Sample	Dilution_05%	0.0499999999999999	DMSO	Lycopene	Standard_Development	Run095	Standard_Measurement	Plate_01	Clariostar_Study	MB	Biofoundry_,_London	Linear_Dilution_Pattern_V2	0.114	0.11	0.107	0.103	0.099	0.096	0.093	0.09	0.085	0.081	0.077	0.073	0.07	0.068	0.065	0.062	0.06	0.057	0.056	0.054	0.054	0.054	0.053	0.052	0.051	0.051	0.051	0.05	0.05	0.049	0.049	0.049	0.049	0.048	0.047	0.047
G11	Blank	DMSO_Blank		DMSO		Standard_Development	Run095	Standard_Measurement	Plate_01	Clariostar_Study	MB	Biofoundry_,_London	Linear_Dilution_Pattern_V2	0.113	0.109	0.105	0.101	0.097	0.094	0.09	0.088	0.084	0.079	0.076	0.072	0.069	0.066	0.063	0.06	0.058	0.057	0.055	0.054	0.052	0.052	0.052	0.051	0.05	0.05	0.05	0.049	0.049	0.048	0.048	0.047	0.047	0.046	0.046	0.046
G12	Blank	DMSO_Blank		DMSO		Standard_Development	Run095	Standard_Measurement	Plate_01	Clariostar_Study	MB	Biofoundry_,_London	Linear_Dilution_Pattern_V2	0.111	0.107	0.104	0.1	0.097	0.093	0.09	0.087	0.082	0.077	0.075	0.071	0.067	0.065	0.062	0.059	0.057	0.056	0.054	0.053	0.052	0.052	0.051	0.05	0.05	0.049	0.049	0.048	0.048	0.048	0.048	0.047	0.047	0.046	0.046	0.045
H01	Sample	Dilution_85%	0.85	DMSO	Lycopene	Standard_Development	Run095	Standard_Measurement	Plate_01	Clariostar_Study	MB	Biofoundry_,_London	Linear_Dilution_Pattern_V2	0.211	0.208	0.205	0.202	0.197	0.194	0.19	0.186	0.183	0.178	0.174	0.17	0.165	0.161	0.157	0.154	0.151	0.149	0.146	0.145	0.143	0.142	0.141	0.14	0.14	0.138	0.139	0.137	0.138	0.137	0.136	0.135	0.134	0.133	0.132	0.132
H02	Sample	Dilution_65%	0.65	DMSO	Lycopene	Standard_Development	Run095	Standard_Measurement	Plate_01	Clariostar_Study	MB	Biofoundry_,_London	Linear_Dilution_Pattern_V2	0.187	0.183	0.181	0.177	0.173	0.169	0.166	0.163	0.158	0.155	0.151	0.147	0.143	0.14	0.137	0.134	0.131	0.129	0.127	0.125	0.124	0.123	0.123	0.122	0.121	0.121	0.121	0.121	0.121	0.12	0.12	0.119	0.119	0.119	0.118	0.119
H03	Sample	Dilution_45%	0.45	DMSO	Lycopene	Standard_Development	Run095	Standard_Measurement	Plate_01	Clariostar_Study	MB	Biofoundry_,_London	Linear_Dilution_Pattern_V2	0.162	0.158	0.156	0.151	0.147	0.143	0.14	0.138	0.133	0.13	0.127	0.123	0.12	0.115	0.113	0.11	0.108	0.106	0.104	0.103	0.101	0.1	0.1	0.099	0.1	0.1	0.1	0.1	0.1	0.1	0.1	0.101	0.101	0.1	0.1	0.101
H04	Sample	Dilution_25%	0.25	DMSO	Lycopene	Standard_Development	Run095	Standard_Measurement	Plate_01	Clariostar_Study	MB	Biofoundry_,_London	Linear_Dilution_Pattern_V2	0.13	0.127	0.123	0.118	0.115	0.112	0.108	0.106	0.101	0.097	0.094	0.09	0.086	0.083	0.079	0.078	0.074	0.073	0.071	0.07	0.069	0.069	0.068	0.069	0.069	0.069	0.07	0.07	0.071	0.071	0.071	0.072	0.073	0.073	0.073	0.075
H05	Sample	Dilution_05%	0.0499999999999999	DMSO	Lycopene	Standard_Development	Run095	Standard_Measurement	Plate_01	Clariostar_Study	MB	Biofoundry_,_London	Linear_Dilution_Pattern_V2	0.123	0.119	0.116	0.11	0.106	0.103	0.098	0.096	0.091	0.087	0.084	0.08	0.076	0.073	0.069	0.067	0.065	0.062	0.061	0.059	0.058	0.058	0.057	0.056	0.056	0.056	0.056	0.056	0.056	0.055	0.055	0.055	0.055	0.055	0.054	0.054
H06	Sample	Dilution_85%	0.85	DMSO	Lycopene	Standard_Development	Run095	Standard_Measurement	Plate_01	Clariostar_Study	MB	Biofoundry_,_London	Linear_Dilution_Pattern_V2	0.2	0.197	0.196	0.191	0.187	0.184	0.181	0.179	0.175	0.17	0.168	0.164	0.161	0.158	0.155	0.152	0.148	0.146	0.144	0.142	0.14	0.14	0.139	0.137	0.137	0.136	0.136	0.135	0.135	0.134	0.133	0.132	0.132	0.131	0.131	0.13
H07	Sample	Dilution_65%	0.65	DMSO	Lycopene	Standard_Development	Run095	Standard_Measurement	Plate_01	Clariostar_Study	MB	Biofoundry_,_London	Linear_Dilution_Pattern_V2	0.173	0.17	0.168	0.164	0.16	0.157	0.154	0.152	0.147	0.144	0.142	0.139	0.136	0.133	0.13	0.127	0.123	0.122	0.12	0.118	0.117	0.116	0.115	0.115	0.115	0.115	0.115	0.115	0.115	0.114	0.114	0.114	0.114	0.113	0.113	0.115
H08	Sample	Dilution_45%	0.45	DMSO	Lycopene	Standard_Development	Run095	Standard_Measurement	Plate_01	Clariostar_Study	MB	Biofoundry_,_London	Linear_Dilution_Pattern_V2	0.155	0.151	0.149	0.144	0.141	0.137	0.133	0.131	0.127	0.122	0.12	0.116	0.112	0.109	0.105	0.103	0.101	0.099	0.097	0.095	0.094	0.094	0.093	0.092	0.093	0.093	0.093	0.093	0.093	0.093	0.093	0.093	0.093	0.093	0.093	0.094
H09	Sample	Dilution_25%	0.25	DMSO	Lycopene	Standard_Development	Run095	Standard_Measurement	Plate_01	Clariostar_Study	MB	Biofoundry_,_London	Linear_Dilution_Pattern_V2	0.131	0.128	0.125	0.121	0.118	0.114	0.11	0.108	0.103	0.099	0.097	0.092	0.089	0.086	0.082	0.08	0.077	0.076	0.073	0.072	0.071	0.071	0.07	0.07	0.071	0.071	0.072	0.072	0.073	0.073	0.074	0.074	0.075	0.075	0.076	0.077
H10	Sample	Dilution_05%	0.0499999999999999	DMSO	Lycopene	Standard_Development	Run095	Standard_Measurement	Plate_01	Clariostar_Study	MB	Biofoundry_,_London	Linear_Dilution_Pattern_V2	0.117	0.113	0.11	0.106	0.103	0.099	0.095	0.092	0.088	0.084	0.08	0.077	0.074	0.07	0.067	0.066	0.062	0.061	0.059	0.057	0.056	0.056	0.056	0.055	0.054	0.054	0.054	0.054	0.054	0.053	0.053	0.053	0.053	0.052	0.052	0.052
H11	Blank	DMSO_Blank		DMSO		Standard_Development	Run095	Standard_Measurement	Plate_01	Clariostar_Study	MB	Biofoundry_,_London	Linear_Dilution_Pattern_V2	0.119	0.114	0.111	0.108	0.104	0.1	0.097	0.094	0.089	0.084	0.082	0.077	0.073	0.071	0.067	0.065	0.063	0.06	0.059	0.058	0.056	0.057	0.056	0.054	0.054	0.053	0.053	0.052	0.052	0.052	0.051	0.051	0.051	0.05	0.05	0.049
H12	Blank	DMSO_Blank		DMSO		Standard_Development	Run095	Standard_Measurement	Plate_01	Clariostar_Study	MB	Biofoundry_,_London	Linear_Dilution_Pattern_V2	0.114	0.111	0.108	0.103	0.099	0.096	0.092	0.089	0.085	0.08	0.077	0.072	0.069	0.066	0.063	0.06	0.058	0.056	0.054	0.053	0.052	0.052	0.052	0.051	0.05	0.049	0.05	0.049	0.048	0.048	0.047	0.047	0.047	0.046	0.046	0.046
A01	Sample	Dilution_100%	1.0	DMSO	Lycopene	Standard_Development	Run095	Standard_Measurement	Plate_01	Clariostar_Study	MB	Biofoundry_,_London	Linear_Dilution_Pattern_V2	0.224	0.221	0.218	0.215	0.212	0.208	0.204	0.2	0.197	0.193	0.188	0.184	0.18	0.176	0.171	0.168	0.165	0.162	0.16	0.158	0.156	0.156	0.153	0.152	0.151	0.15	0.15	0.149	0.149	0.148	0.146	0.145	0.144	0.143	0.142	0.142
A02	Sample	Dilution_80%	0.8	DMSO	Lycopene	Standard_Development	Run095	Standard_Measurement	Plate_01	Clariostar_Study	MB	Biofoundry_,_London	Linear_Dilution_Pattern_V2	0.202	0.2	0.197	0.193	0.189	0.185	0.182	0.177	0.173	0.169	0.166	0.161	0.157	0.152	0.149	0.145	0.142	0.14	0.138	0.136	0.135	0.133	0.131	0.131	0.13	0.13	0.13	0.13	0.13	0.129	0.128	0.127	0.126	0.125	0.126	0.125
A03	Sample	Dilution_60%	0.6	DMSO	Lycopene	Standard_Development	Run095	Standard_Measurement	Plate_01	Clariostar_Study	MB	Biofoundry_,_London	Linear_Dilution_Pattern_V2	0.173	0.17	0.168	0.164	0.16	0.157	0.154	0.149	0.145	0.142	0.139	0.134	0.129	0.126	0.123	0.119	0.116	0.114	0.113	0.112	0.111	0.11	0.109	0.108	0.107	0.107	0.108	0.108	0.109	0.108	0.107	0.108	0.107	0.108	0.108	0.109
A04	Sample	Dilution_40%	0.4	DMSO	Lycopene	Standard_Development	Run095	Standard_Measurement	Plate_01	Clariostar_Study	MB	Biofoundry_,_London	Linear_Dilution_Pattern_V2	0.154	0.151	0.147	0.142	0.139	0.135	0.131	0.128	0.124	0.121	0.117	0.113	0.109	0.106	0.102	0.099	0.097	0.095	0.093	0.092	0.091	0.09	0.089	0.089	0.09	0.089	0.09	0.09	0.091	0.091	0.091	0.09	0.09	0.091	0.091	0.091
A05	Sample	Dilution_20%	0.2	DMSO	Lycopene	Standard_Development	Run095	Standard_Measurement	Plate_01	Clariostar_Study	MB	Biofoundry_,_London	Linear_Dilution_Pattern_V2	0.128	0.124	0.12	0.117	0.113	0.109	0.106	0.101	0.097	0.093	0.089	0.086	0.081	0.078	0.075	0.072	0.068	0.067	0.066	0.065	0.064	0.063	0.062	0.063	0.062	0.062	0.063	0.064	0.064	0.065	0.065	0.066	0.066	0.067	0.068	0.069
A06	Sample	Dilution_100%	1.0	DMSO	Lycopene	Standard_Development	Run095	Standard_Measurement	Plate_01	Clariostar_Study	MB	Biofoundry_,_London	Linear_Dilution_Pattern_V2	0.226	0.223	0.22	0.216	0.211	0.208	0.205	0.201	0.197	0.194	0.19	0.185	0.181	0.178	0.173	0.17	0.167	0.164	0.162	0.16	0.158	0.156	0.154	0.153	0.152	0.151	0.152	0.151	0.15	0.149	0.148	0.147	0.145	0.144	0.143	0.142
A07	Sample	Dilution_80%	0.8	DMSO	Lycopene	Standard_Development	Run095	Standard_Measurement	Plate_01	Clariostar_Study	MB	Biofoundry_,_London	Linear_Dilution_Pattern_V2	0.196	0.194	0.191	0.186	0.182	0.179	0.176	0.172	0.168	0.165	0.163	0.158	0.153	0.15	0.148	0.143	0.141	0.139	0.137	0.135	0.134	0.133	0.131	0.129	0.129	0.129	0.129	0.129	0.129	0.128	0.127	0.127	0.125	0.125	0.125	0.125
A08	Sample	Dilution_60%	0.6	DMSO	Lycopene	Standard_Development	Run095	Standard_Measurement	Plate_01	Clariostar_Study	MB	Biofoundry_,_London	Linear_Dilution_Pattern_V2	0.175	0.172	0.168	0.165	0.16	0.157	0.153	0.15	0.145	0.143	0.139	0.135	0.131	0.127	0.123	0.121	0.118	0.116	0.114	0.113	0.112	0.11	0.109	0.108	0.108	0.108	0.109	0.109	0.109	0.108	0.108	0.108	0.107	0.107	0.108	0.108
A09	Sample	Dilution_40%	0.4	DMSO	Lycopene	Standard_Development	Run095	Standard_Measurement	Plate_01	Clariostar_Study	MB	Biofoundry_,_London	Linear_Dilution_Pattern_V2	0.15	0.146	0.143	0.138	0.135	0.132	0.128	0.125	0.121	0.117	0.113	0.11	0.106	0.103	0.099	0.096	0.093	0.091	0.09	0.088	0.087	0.086	0.085	0.086	0.085	0.085	0.087	0.086	0.087	0.087	0.087	0.087	0.087	0.087	0.088	0.088
A10	Sample	Dilution_20%	0.2	DMSO	Lycopene	Standard_Development	Run095	Standard_Measurement	Plate_01	Clariostar_Study	MB	Biofoundry_,_London	Linear_Dilution_Pattern_V2	0.125	0.122	0.119	0.114	0.11	0.107	0.103	0.1	0.096	0.091	0.088	0.085	0.081	0.077	0.074	0.072	0.069	0.066	0.065	0.064	0.064	0.063	0.062	0.062	0.062	0.063	0.064	0.064	0.065	0.065	0.065	0.066	0.066	0.066	0.068	0.068
A11	Blank	DMSO_Blank		DMSO		Standard_Development	Run095	Standard_Measurement	Plate_01	Clariostar_Study	MB	Biofoundry_,_London	Linear_Dilution_Pattern_V2	0.114	0.111	0.107	0.103	0.099	0.096	0.092	0.088	0.084	0.081	0.077	0.073	0.071	0.067	0.064	0.061	0.059	0.057	0.056	0.055	0.054	0.052	0.051	0.051	0.05	0.05	0.05	0.05	0.049	0.049	0.049	0.048	0.048	0.048	0.047	0.046
A12	Blank	DMSO_Blank		DMSO		Standard_Development	Run095	Standard_Measurement	Plate_01	Clariostar_Study	MB	Biofoundry_,_London	Linear_Dilution_Pattern_V2	0.115	0.111	0.108	0.104	0.1	0.096	0.093	0.089	0.084	0.081	0.077	0.073	0.069	0.067	0.063	0.061	0.058	0.056	0.055	0.054	0.053	0.052	0.051	0.05	0.05	0.049	0.049	0.049	0.049	0.048	0.047	0.047	0.046	0.046	0.046	0.046
B01	Sample	Dilution_100%	1.0	DMSO	Lycopene	Standard_Development	Run095	Standard_Measurement	Plate_01	Clariostar_Study	MB	Biofoundry_,_London	Linear_Dilution_Pattern_V2	0.218	0.216	0.213	0.209	0.205	0.201	0.198	0.195	0.192	0.188	0.185	0.18	0.175	0.172	0.169	0.166	0.163	0.16	0.159	0.157	0.155	0.153	0.151	0.151	0.149	0.149	0.148	0.148	0.147	0.146	0.145	0.144	0.142	0.142	0.141	0.139
B02	Sample	Dilution_80%	0.8	DMSO	Lycopene	Standard_Development	Run095	Standard_Measurement	Plate_01	Clariostar_Study	MB	Biofoundry_,_London	Linear_Dilution_Pattern_V2	0.194	0.192	0.189	0.186	0.183	0.18	0.177	0.173	0.169	0.166	0.162	0.158	0.153	0.15	0.147	0.144	0.141	0.139	0.138	0.136	0.135	0.133	0.132	0.131	0.13	0.13	0.13	0.13	0.13	0.129	0.128	0.127	0.126	0.126	0.126	0.125
B03	Sample	Dilution_60%	0.6	DMSO	Lycopene	Standard_Development	Run095	Standard_Measurement	Plate_01	Clariostar_Study	MB	Biofoundry_,_London	Linear_Dilution_Pattern_V2	0.173	0.17	0.167	0.163	0.159	0.155	0.152	0.149	0.146	0.143	0.138	0.134	0.13	0.127	0.123	0.12	0.118	0.116	0.114	0.113	0.112	0.111	0.109	0.109	0.109	0.109	0.11	0.11	0.11	0.11	0.109	0.109	0.108	0.109	0.109	0.109
B04	Sample	Dilution_40%	0.4	DMSO	Lycopene	Standard_Development	Run095	Standard_Measurement	Plate_01	Clariostar_Study	MB	Biofoundry_,_London	Linear_Dilution_Pattern_V2	0.151	0.147	0.144	0.141	0.137	0.133	0.13	0.127	0.123	0.119	0.116	0.113	0.109	0.105	0.102	0.099	0.097	0.094	0.093	0.092	0.092	0.09	0.089	0.089	0.089	0.09	0.091	0.091	0.091	0.091	0.091	0.091	0.091	0.091	0.092	0.093
B05	Sample	Dilution_20%	0.2	DMSO	Lycopene	Standard_Development	Run095	Standard_Measurement	Plate_01	Clariostar_Study	MB	Biofoundry_,_London	Linear_Dilution_Pattern_V2	0.123	0.12	0.116	0.111	0.107	0.104	0.1	0.098	0.094	0.091	0.087	0.084	0.081	0.077	0.074	0.071	0.068	0.066	0.066	0.065	0.064	0.063	0.062	0.062	0.063	0.063	0.064	0.064	0.065	0.065	0.065	0.066	0.066	0.067	0.068	0.068
B06	Sample	Dilution_100%	1.0	DMSO	Lycopene	Standard_Development	Run095	Standard_Measurement	Plate_01	Clariostar_Study	MB	Biofoundry_,_London	Linear_Dilution_Pattern_V2	0.225	0.223	0.22	0.216	0.212	0.209	0.206	0.203	0.2	0.196	0.194	0.189	0.186	0.182	0.179	0.176	0.172	0.17	0.168	0.166	0.164	0.162	0.16	0.159	0.158	0.158	0.158	0.157	0.157	0.155	0.154	0.153	0.151	0.15	0.15	0.149
B07	Sample	Dilution_80%	0.8	DMSO	Lycopene	Standard_Development	Run095	Standard_Measurement	Plate_01	Clariostar_Study	MB	Biofoundry_,_London	Linear_Dilution_Pattern_V2	0.193	0.19	0.187	0.184	0.181	0.177	0.174	0.171	0.167	0.164	0.16	0.156	0.152	0.15	0.147	0.143	0.141	0.138	0.136	0.135	0.134	0.133	0.131	0.129	0.129	0.129	0.128	0.129	0.128	0.127	0.127	0.126	0.126	0.125	0.125	0.124
B08	Sample	Dilution_60%	0.6	DMSO	Lycopene	Standard_Development	Run095	Standard_Measurement	Plate_01	Clariostar_Study	MB	Biofoundry_,_London	Linear_Dilution_Pattern_V2	0.169	0.167	0.163	0.159	0.154	0.151	0.149	0.146	0.143	0.14	0.136	0.132	0.13	0.126	0.124	0.12	0.117	0.115	0.114	0.112	0.111	0.11	0.108	0.108	0.108	0.108	0.109	0.109	0.109	0.108	0.108	0.108	0.108	0.107	0.108	0.108
B09	Sample	Dilution_40%	0.4	DMSO	Lycopene	Standard_Development	Run095	Standard_Measurement	Plate_01	Clariostar_Study	MB	Biofoundry_,_London	Linear_Dilution_Pattern_V2	0.146	0.143	0.14	0.136	0.132	0.129	0.126	0.122	0.118	0.115	0.113	0.109	0.104	0.101	0.099	0.095	0.092	0.091	0.089	0.088	0.088	0.087	0.086	0.085	0.086	0.086	0.086	0.087	0.088	0.088	0.088	0.088	0.088	0.088	0.089	0.09
B10	Sample	Dilution_20%	0.2	DMSO	Lycopene	Standard_Development	Run095	Standard_Measurement	Plate_01	Clariostar_Study	MB	Biofoundry_,_London	Linear_Dilution_Pattern_V2	0.122	0.118	0.115	0.11	0.106	0.103	0.1	0.097	0.093	0.089	0.086	0.082	0.079	0.076	0.072	0.069	0.067	0.065	0.064	0.062	0.062	0.061	0.06	0.06	0.06	0.06	0.061	0.061	0.062	0.062	0.062	0.063	0.063	0.063	0.064	0.064
B11	Blank	DMSO_Blank		DMSO		Standard_Development	Run095	Standard_Measurement	Plate_01	Clariostar_Study	MB	Biofoundry_,_London	Linear_Dilution_Pattern_V2	0.113	0.11	0.106	0.102	0.098	0.094	0.091	0.087	0.084	0.08	0.077	0.073	0.07	0.067	0.064	0.061	0.059	0.057	0.056	0.054	0.054	0.053	0.052	0.051	0.05	0.05	0.05	0.05	0.049	0.049	0.048	0.048	0.047	0.047	0.047	0.047
B12	Blank	DMSO_Blank		DMSO		Standard_Development	Run095	Standard_Measurement	Plate_01	Clariostar_Study	MB	Biofoundry_,_London	Linear_Dilution_Pattern_V2	0.111	0.107	0.103	0.099	0.095	0.092	0.088	0.085	0.081	0.078	0.075	0.071	0.067	0.065	0.062	0.059	0.057	0.055	0.055	0.053	0.052	0.051	0.05	0.05	0.049	0.048	0.049	0.048	0.048	0.048	0.047	0.047	0.046	0.046	0.046	0.045
C01	Sample	Dilution_95%	0.95	DMSO	Lycopene	Standard_Development	Run095	Standard_Measurement	Plate_01	Clariostar_Study	MB	Biofoundry_,_London	Linear_Dilution_Pattern_V2	0.214	0.212	0.209	0.205	0.202	0.198	0.194	0.191	0.188	0.184	0.181	0.177	0.173	0.169	0.166	0.162	0.159	0.157	0.155	0.153	0.152	0.15	0.148	0.147	0.147	0.146	0.145	0.145	0.144	0.144	0.142	0.141	0.139	0.139	0.139	0.137
C02	Sample	Dilution_75%	0.75	DMSO	Lycopene	Standard_Development	Run095	Standard_Measurement	Plate_01	Clariostar_Study	MB	Biofoundry_,_London	Linear_Dilution_Pattern_V2	0.192	0.189	0.186	0.182	0.177	0.174	0.171	0.168	0.164	0.16	0.157	0.152	0.148	0.145	0.141	0.137	0.135	0.133	0.131	0.129	0.128	0.128	0.126	0.125	0.124	0.124	0.124	0.124	0.124	0.124	0.123	0.123	0.122	0.121	0.121	0.121
C03	Sample	Dilution_55%	0.55	DMSO	Lycopene	Standard_Development	Run095	Standard_Measurement	Plate_01	Clariostar_Study	MB	Biofoundry_,_London	Linear_Dilution_Pattern_V2	0.169	0.166	0.162	0.158	0.154	0.151	0.147	0.144	0.14	0.137	0.133	0.129	0.125	0.122	0.118	0.116	0.112	0.111	0.109	0.107	0.106	0.105	0.104	0.104	0.103	0.103	0.104	0.105	0.105	0.104	0.104	0.104	0.103	0.103	0.104	0.104
C04	Sample	Dilution_35%	0.35	DMSO	Lycopene	Standard_Development	Run095	Standard_Measurement	Plate_01	Clariostar_Study	MB	Biofoundry_,_London	Linear_Dilution_Pattern_V2	0.142	0.14	0.136	0.132	0.128	0.125	0.121	0.117	0.114	0.111	0.108	0.103	0.1	0.096	0.093	0.09	0.088	0.085	0.084	0.083	0.082	0.081	0.081	0.08	0.08	0.081	0.082	0.082	0.083	0.083	0.082	0.083	0.084	0.084	0.085	0.085
C05	Sample	Dilution_15%	0.15	DMSO	Lycopene	Standard_Development	Run095	Standard_Measurement	Plate_01	Clariostar_Study	MB	Biofoundry_,_London	Linear_Dilution_Pattern_V2	0.122	0.118	0.115	0.111	0.106	0.103	0.1	0.097	0.093	0.089	0.085	0.082	0.079	0.075	0.072	0.069	0.067	0.064	0.063	0.062	0.062	0.06	0.06	0.059	0.059	0.06	0.06	0.06	0.061	0.061	0.061	0.061	0.061	0.062	0.062	0.062
C06	Sample	Dilution_95%	0.95	DMSO	Lycopene	Standard_Development	Run095	Standard_Measurement	Plate_01	Clariostar_Study	MB	Biofoundry_,_London	Linear_Dilution_Pattern_V2	0.213	0.21	0.207	0.204	0.2	0.196	0.193	0.19	0.186	0.183	0.18	0.176	0.173	0.169	0.165	0.162	0.159	0.156	0.154	0.152	0.151	0.149	0.147	0.146	0.146	0.145	0.145	0.144	0.144	0.142	0.141	0.141	0.139	0.138	0.137	0.136
C07	Sample	Dilution_75%	0.75	DMSO	Lycopene	Standard_Development	Run095	Standard_Measurement	Plate_01	Clariostar_Study	MB	Biofoundry_,_London	Linear_Dilution_Pattern_V2	0.188	0.187	0.183	0.178	0.175	0.172	0.168	0.165	0.161	0.158	0.154	0.151	0.147	0.144	0.14	0.136	0.134	0.132	0.13	0.128	0.127	0.125	0.123	0.123	0.123	0.123	0.124	0.123	0.123	0.122	0.122	0.121	0.121	0.12	0.12	0.119
C08	Sample	Dilution_55%	0.55	DMSO	Lycopene	Standard_Development	Run095	Standard_Measurement	Plate_01	Clariostar_Study	MB	Biofoundry_,_London	Linear_Dilution_Pattern_V2	0.168	0.165	0.162	0.158	0.154	0.151	0.147	0.144	0.14	0.137	0.133	0.13	0.127	0.123	0.12	0.117	0.114	0.112	0.11	0.109	0.108	0.106	0.105	0.104	0.104	0.104	0.104	0.105	0.105	0.104	0.104	0.104	0.103	0.104	0.103	0.103
C09	Sample	Dilution_35%	0.35	DMSO	Lycopene	Standard_Development	Run095	Standard_Measurement	Plate_01	Clariostar_Study	MB	Biofoundry_,_London	Linear_Dilution_Pattern_V2	0.143	0.139	0.136	0.132	0.128	0.124	0.12	0.117	0.113	0.111	0.107	0.103	0.1	0.096	0.093	0.09	0.088	0.086	0.085	0.083	0.082	0.081	0.08	0.08	0.08	0.08	0.082	0.082	0.082	0.083	0.083	0.083	0.083	0.084	0.084	0.085
C10	Sample	Dilution_15%	0.15	DMSO	Lycopene	Standard_Development	Run095	Standard_Measurement	Plate_01	Clariostar_Study	MB	Biofoundry_,_London	Linear_Dilution_Pattern_V2	0.131	0.127	0.123	0.119	0.115	0.112	0.107	0.103	0.1	0.096	0.093	0.088	0.085	0.081	0.077	0.075	0.072	0.07	0.069	0.067	0.067	0.065	0.065	0.065	0.065	0.065	0.066	0.066	0.066	0.066	0.065	0.066	0.066	0.067	0.067	0.067
C11	Blank	DMSO_Blank		DMSO		Standard_Development	Run095	Standard_Measurement	Plate_01	Clariostar_Study	MB	Biofoundry_,_London	Linear_Dilution_Pattern_V2	0.117	0.113	0.109	0.104	0.1	0.097	0.093	0.09	0.086	0.081	0.079	0.074	0.071	0.068	0.065	0.062	0.06	0.058	0.057	0.055	0.054	0.053	0.052	0.051	0.051	0.05	0.051	0.05	0.05	0.049	0.048	0.049	0.048	0.048	0.047	0.046
C12	Blank	DMSO_Blank		DMSO		Standard_Development	Run095	Standard_Measurement	Plate_01	Clariostar_Study	MB	Biofoundry_,_London	Linear_Dilution_Pattern_V2	0.116	0.113	0.11	0.106	0.103	0.099	0.095	0.091	0.086	0.082	0.078	0.074	0.071	0.068	0.065	0.062	0.059	0.058	0.057	0.056	0.055	0.054	0.052	0.052	0.051	0.05	0.05	0.05	0.05	0.049	0.048	0.048	0.048	0.047	0.047	0.046
D01	Sample	Dilution_95%	0.95	DMSO	Lycopene	Standard_Development	Run095	Standard_Measurement	Plate_01	Clariostar_Study	MB	Biofoundry_,_London	Linear_Dilution_Pattern_V2	0.216	0.213	0.21	0.206	0.202	0.199	0.196	0.193	0.189	0.185	0.183	0.178	0.173	0.17	0.166	0.164	0.16	0.158	0.155	0.153	0.152	0.15	0.148	0.147	0.146	0.146	0.146	0.145	0.145	0.144	0.143	0.142	0.14	0.14	0.139	0.138
D02	Sample	Dilution_75%	0.75	DMSO	Lycopene	Standard_Development	Run095	Standard_Measurement	Plate_01	Clariostar_Study	MB	Biofoundry_,_London	Linear_Dilution_Pattern_V2	0.192	0.189	0.186	0.182	0.179	0.175	0.171	0.168	0.164	0.161	0.158	0.152	0.149	0.145	0.141	0.139	0.136	0.134	0.132	0.13	0.129	0.128	0.126	0.126	0.125	0.125	0.125	0.125	0.125	0.125	0.123	0.123	0.122	0.122	0.122	0.121
D03	Sample	Dilution_55%	0.55	DMSO	Lycopene	Standard_Development	Run095	Standard_Measurement	Plate_01	Clariostar_Study	MB	Biofoundry_,_London	Linear_Dilution_Pattern_V2	0.168	0.166	0.161	0.157	0.153	0.15	0.145	0.142	0.14	0.137	0.134	0.129	0.126	0.122	0.118	0.115	0.113	0.111	0.108	0.107	0.106	0.105	0.103	0.104	0.104	0.104	0.104	0.104	0.104	0.104	0.103	0.103	0.103	0.103	0.103	0.103
D04	Sample	Dilution_35%	0.35	DMSO	Lycopene	Standard_Development	Run095	Standard_Measurement	Plate_01	Clariostar_Study	MB	Biofoundry_,_London	Linear_Dilution_Pattern_V2	0.142	0.139	0.136	0.131	0.127	0.124	0.12	0.117	0.114	0.111	0.107	0.103	0.099	0.096	0.093	0.09	0.088	0.085	0.084	0.083	0.082	0.081	0.08	0.081	0.081	0.081	0.082	0.082	0.083	0.083	0.083	0.083	0.084	0.085	0.085	0.086
D05	Sample	Dilution_15%	0.15	DMSO	Lycopene	Standard_Development	Run095	Standard_Measurement	Plate_01	Clariostar_Study	MB	Biofoundry_,_London	Linear_Dilution_Pattern_V2	0.123	0.118	0.114	0.111	0.106	0.103	0.099	0.096	0.092	0.089	0.085	0.082	0.079	0.075	0.072	0.068	0.066	0.065	0.063	0.062	0.061	0.06	0.059	0.059	0.06	0.06	0.06	0.06	0.061	0.061	0.061	0.061	0.061	0.062	0.062	0.063
D06	Sample	Dilution_95%	0.95	DMSO	Lycopene	Standard_Development	Run095	Standard_Measurement	Plate_01	Clariostar_Study	MB	Biofoundry_,_London	Linear_Dilution_Pattern_V2	0.214	0.211	0.207	0.204	0.2	0.197	0.194	0.19	0.188	0.184	0.181	0.177	0.174	0.169	0.166	0.163	0.16	0.157	0.155	0.153	0.151	0.15	0.149	0.147	0.146	0.146	0.146	0.145	0.145	0.143	0.142	0.141	0.14	0.139	0.138	0.137
D07	Sample	Dilution_75%	0.75	DMSO	Lycopene	Standard_Development	Run095	Standard_Measurement	Plate_01	Clariostar_Study	MB	Biofoundry_,_London	Linear_Dilution_Pattern_V2	0.19	0.188	0.185	0.179	0.175	0.173	0.169	0.166	0.163	0.16	0.157	0.154	0.151	0.146	0.143	0.139	0.137	0.135	0.132	0.131	0.13	0.128	0.127	0.126	0.126	0.126	0.126	0.126	0.126	0.125	0.124	0.124	0.123	0.123	0.122	0.121
D08	Sample	Dilution_55%	0.55	DMSO	Lycopene	Standard_Development	Run095	Standard_Measurement	Plate_01	Clariostar_Study	MB	Biofoundry_,_London	Linear_Dilution_Pattern_V2	0.165	0.162	0.159	0.155	0.15	0.146	0.144	0.141	0.138	0.135	0.131	0.128	0.125	0.121	0.118	0.115	0.112	0.109	0.108	0.106	0.106	0.104	0.103	0.103	0.103	0.103	0.104	0.104	0.103	0.104	0.103	0.103	0.103	0.103	0.103	0.103
D09	Sample	Dilution_35%	0.35	DMSO	Lycopene	Standard_Development	Run095	Standard_Measurement	Plate_01	Clariostar_Study	MB	Biofoundry_,_London	Linear_Dilution_Pattern_V2	0.144	0.14	0.137	0.132	0.128	0.125	0.121	0.118	0.115	0.112	0.108	0.105	0.102	0.098	0.095	0.092	0.089	0.086	0.085	0.084	0.083	0.083	0.081	0.082	0.082	0.082	0.083	0.084	0.084	0.085	0.085	0.085	0.084	0.086	0.086	0.086
D10	Sample	Dilution_15%	0.15	DMSO	Lycopene	Standard_Development	Run095	Standard_Measurement	Plate_01	Clariostar_Study	MB	Biofoundry_,_London	Linear_Dilution_Pattern_V2	0.12	0.117	0.113	0.11	0.105	0.102	0.099	0.095	0.09	0.087	0.084	0.08	0.077	0.074	0.071	0.068	0.065	0.063	0.062	0.061	0.06	0.059	0.058	0.057	0.058	0.058	0.058	0.058	0.058	0.058	0.058	0.059	0.059	0.059	0.059	0.06
D11	Blank	DMSO_Blank		DMSO		Standard_Development	Run095	Standard_Measurement	Plate_01	Clariostar_Study	MB	Biofoundry_,_London	Linear_Dilution_Pattern_V2	0.117	0.114	0.11	0.105	0.102	0.099	0.095	0.091	0.087	0.084	0.08	0.076	0.072	0.069	0.066	0.063	0.06	0.059	0.058	0.056	0.055	0.054	0.053	0.052	0.052	0.052	0.052	0.051	0.05	0.05	0.049	0.049	0.049	0.048	0.048	0.047
D12	Blank	DMSO_Blank		DMSO		Standard_Development	Run095	Standard_Measurement	Plate_01	Clariostar_Study	MB	Biofoundry_,_London	Linear_Dilution_Pattern_V2	0.114	0.11	0.107	0.103	0.099	0.095	0.092	0.088	0.085	0.081	0.077	0.073	0.07	0.066	0.063	0.061	0.059	0.056	0.056	0.054	0.053	0.052	0.051	0.051	0.05	0.05	0.049	0.049	0.049	0.049	0.048	0.048	0.047	0.047	0.046	0.046
E01	Sample	Dilution_90%	0.9	DMSO	Lycopene	Standard_Development	Run095	Standard_Measurement	Plate_01	Clariostar_Study	MB	Biofoundry_,_London	Linear_Dilution_Pattern_V2	0.21	0.209	0.206	0.201	0.197	0.194	0.19	0.186	0.184	0.18	0.176	0.172	0.168	0.164	0.161	0.158	0.155	0.152	0.15	0.149	0.147	0.145	0.144	0.143	0.143	0.142	0.142	0.142	0.141	0.14	0.139	0.138	0.138	0.136	0.135	0.134
E02	Sample	Dilution_70%	0.7	DMSO	Lycopene	Standard_Development	Run095	Standard_Measurement	Plate_01	Clariostar_Study	MB	Biofoundry_,_London	Linear_Dilution_Pattern_V2	0.184	0.182	0.179	0.175	0.171	0.168	0.165	0.161	0.158	0.153	0.15	0.146	0.142	0.139	0.135	0.132	0.129	0.127	0.125	0.124	0.123	0.121	0.12	0.12	0.119	0.119	0.119	0.119	0.12	0.119	0.119	0.118	0.118	0.117	0.118	0.118
E03	Sample	Dilution_50%	0.5	DMSO	Lycopene	Standard_Development	Run095	Standard_Measurement	Plate_01	Clariostar_Study	MB	Biofoundry_,_London	Linear_Dilution_Pattern_V2	0.162	0.16	0.157	0.152	0.149	0.145	0.142	0.138	0.134	0.131	0.128	0.124	0.12	0.117	0.113	0.111	0.108	0.105	0.104	0.102	0.102	0.101	0.1	0.099	0.099	0.099	0.1	0.101	0.1	0.1	0.1	0.1	0.099	0.099	0.1	0.1
E04	Sample	Dilution_30%	0.3	DMSO	Lycopene	Standard_Development	Run095	Standard_Measurement	Plate_01	Clariostar_Study	MB	Biofoundry_,_London	Linear_Dilution_Pattern_V2	0.136	0.133	0.13	0.125	0.121	0.119	0.115	0.111	0.108	0.105	0.103	0.098	0.095	0.091	0.088	0.086	0.083	0.081	0.08	0.078	0.078	0.076	0.075	0.076	0.076	0.077	0.078	0.079	0.079	0.079	0.079	0.079	0.079	0.081	0.082	0.082
E05	Sample	Dilution_10%	0.1	DMSO	Lycopene	Standard_Development	Run095	Standard_Measurement	Plate_01	Clariostar_Study	MB	Biofoundry_,_London	Linear_Dilution_Pattern_V2	0.12	0.117	0.113	0.108	0.104	0.101	0.097	0.094	0.091	0.087	0.084	0.08	0.077	0.073	0.07	0.068	0.065	0.063	0.061	0.06	0.059	0.059	0.058	0.058	0.058	0.058	0.058	0.058	0.058	0.058	0.058	0.058	0.057	0.058	0.058	0.057
E06	Sample	Dilution_90%	0.9	DMSO	Lycopene	Standard_Development	Run095	Standard_Measurement	Plate_01	Clariostar_Study	MB	Biofoundry_,_London	Linear_Dilution_Pattern_V2	0.208	0.206	0.203	0.2	0.195	0.192	0.189	0.185	0.182	0.179	0.176	0.171	0.169	0.165	0.161	0.159	0.155	0.152	0.15	0.148	0.147	0.145	0.143	0.142	0.142	0.141	0.141	0.14	0.14	0.14	0.138	0.137	0.137	0.135	0.134	0.133
E07	Sample	Dilution_70%	0.7	DMSO	Lycopene	Standard_Development	Run095	Standard_Measurement	Plate_01	Clariostar_Study	MB	Biofoundry_,_London	Linear_Dilution_Pattern_V2	0.183	0.18	0.176	0.172	0.169	0.165	0.163	0.159	0.155	0.152	0.15	0.146	0.143	0.139	0.136	0.132	0.13	0.127	0.125	0.123	0.123	0.122	0.12	0.12	0.12	0.119	0.12	0.119	0.12	0.12	0.119	0.119	0.118	0.117	0.117	0.118
E08	Sample	Dilution_50%	0.5	DMSO	Lycopene	Standard_Development	Run095	Standard_Measurement	Plate_01	Clariostar_Study	MB	Biofoundry_,_London	Linear_Dilution_Pattern_V2	0.161	0.157	0.153	0.149	0.146	0.142	0.139	0.136	0.133	0.13	0.128	0.124	0.12	0.117	0.114	0.111	0.109	0.106	0.104	0.102	0.102	0.101	0.1	0.099	0.099	0.099	0.1	0.099	0.1	0.1	0.1	0.1	0.099	0.099	0.099	0.099
E09	Sample	Dilution_30%	0.3	DMSO	Lycopene	Standard_Development	Run095	Standard_Measurement	Plate_01	Clariostar_Study	MB	Biofoundry_,_London	Linear_Dilution_Pattern_V2	0.134	0.131	0.127	0.123	0.119	0.115	0.113	0.11	0.106	0.103	0.1	0.096	0.093	0.09	0.086	0.084	0.08	0.079	0.077	0.076	0.076	0.074	0.074	0.074	0.075	0.075	0.076	0.076	0.077	0.078	0.077	0.079	0.078	0.079	0.08	0.081
E10	Sample	Dilution_10%	0.1	DMSO	Lycopene	Standard_Development	Run095	Standard_Measurement	Plate_01	Clariostar_Study	MB	Biofoundry_,_London	Linear_Dilution_Pattern_V2	0.118	0.115	0.111	0.106	0.102	0.099	0.095	0.092	0.088	0.085	0.082	0.078	0.074	0.071	0.068	0.066	0.063	0.061	0.059	0.058	0.057	0.056	0.055	0.056	0.055	0.055	0.055	0.055	0.055	0.055	0.054	0.055	0.054	0.054	0.054	0.055
E11	Blank	DMSO_Blank		DMSO		Standard_Development	Run095	Standard_Measurement	Plate_01	Clariostar_Study	MB	Biofoundry_,_London	Linear_Dilution_Pattern_V2	0.114	0.11	0.106	0.102	0.098	0.094	0.091	0.088	0.084	0.08	0.077	0.072	0.069	0.066	0.063	0.061	0.059	0.057	0.056	0.054	0.053	0.052	0.051	0.051	0.05	0.049	0.05	0.049	0.049	0.048	0.048	0.047	0.047	0.047	0.047	0.046
E12	Blank	DMSO_Blank		DMSO		Standard_Development	Run095	Standard_Measurement	Plate_01	Clariostar_Study	MB	Biofoundry_,_London	Linear_Dilution_Pattern_V2	0.118	0.114	0.111	0.107	0.103	0.1	0.095	0.092	0.088	0.084	0.08	0.076	0.074	0.07	0.067	0.065	0.063	0.06	0.058	0.057	0.056	0.056	0.054	0.054	0.053	0.052	0.052	0.052	0.052	0.052	0.051	0.051	0.05	0.05	0.05	0.048
F01	Sample	Dilution_90%	0.9	DMSO	Lycopene	Standard_Development	Run095	Standard_Measurement	Plate_01	Clariostar_Study	MB	Biofoundry_,_London	Linear_Dilution_Pattern_V2	0.211	0.208	0.205	0.202	0.198	0.195	0.192	0.188	0.184	0.18	0.176	0.172	0.169	0.165	0.161	0.158	0.156	0.153	0.151	0.15	0.148	0.146	0.144	0.143	0.143	0.143	0.143	0.142	0.141	0.14	0.139	0.139	0.138	0.137	0.136	0.134
F02	Sample	Dilution_70%	0.7	DMSO	Lycopene	Standard_Development	Run095	Standard_Measurement	Plate_01	Clariostar_Study	MB	Biofoundry_,_London	Linear_Dilution_Pattern_V2	0.186	0.184	0.18	0.176	0.172	0.169	0.165	0.162	0.158	0.155	0.152	0.148	0.144	0.14	0.137	0.133	0.131	0.129	0.126	0.125	0.124	0.123	0.121	0.121	0.121	0.121	0.121	0.121	0.121	0.121	0.12	0.119	0.119	0.119	0.118	0.118
F03	Sample	Dilution_50%	0.5	DMSO	Lycopene	Standard_Development	Run095	Standard_Measurement	Plate_01	Clariostar_Study	MB	Biofoundry_,_London	Linear_Dilution_Pattern_V2	0.164	0.161	0.158	0.152	0.149	0.146	0.142	0.139	0.136	0.133	0.129	0.126	0.122	0.118	0.114	0.111	0.109	0.106	0.105	0.103	0.103	0.101	0.1	0.1	0.1	0.1	0.102	0.101	0.101	0.101	0.1	0.1	0.1	0.1	0.1	0.1
F04	Sample	Dilution_30%	0.3	DMSO	Lycopene	Standard_Development	Run095	Standard_Measurement	Plate_01	Clariostar_Study	MB	Biofoundry_,_London	Linear_Dilution_Pattern_V2	0.136	0.133	0.129	0.125	0.121	0.118	0.114	0.111	0.107	0.104	0.1	0.097	0.093	0.09	0.087	0.084	0.081	0.08	0.078	0.077	0.076	0.076	0.075	0.075	0.075	0.076	0.077	0.077	0.077	0.078	0.078	0.079	0.078	0.08	0.081	0.082
F05	Sample	Dilution_10%	0.1	DMSO	Lycopene	Standard_Development	Run095	Standard_Measurement	Plate_01	Clariostar_Study	MB	Biofoundry_,_London	Linear_Dilution_Pattern_V2	0.12	0.117	0.114	0.109	0.105	0.102	0.098	0.095	0.091	0.087	0.084	0.08	0.076	0.073	0.07	0.068	0.065	0.063	0.062	0.06	0.06	0.059	0.058	0.058	0.058	0.057	0.057	0.057	0.057	0.058	0.058	0.058	0.058	0.058	0.058	0.058
F06	Sample	Dilution_90%	0.9	DMSO	Lycopene	Standard_Development	Run095	Standard_Measurement	Plate_01	Clariostar_Study	MB	Biofoundry_,_London	Linear_Dilution_Pattern_V2	0.208	0.206	0.202	0.199	0.194	0.191	0.187	0.184	0.181	0.178	0.175	0.172	0.168	0.165	0.161	0.158	0.154	0.152	0.15	0.148	0.147	0.145	0.143	0.142	0.142	0.141	0.141	0.141	0.141	0.14	0.138	0.138	0.136	0.136	0.135	0.134
F07	Sample	Dilution_70%	0.7	DMSO	Lycopene	Standard_Development	Run095	Standard_Measurement	Plate_01	Clariostar_Study	MB	Biofoundry_,_London	Linear_Dilution_Pattern_V2	0.183	0.181	0.178	0.174	0.17	0.166	0.164	0.16	0.157	0.153	0.15	0.147	0.144	0.141	0.137	0.134	0.131	0.13	0.127	0.126	0.125	0.123	0.122	0.121	0.121	0.121	0.121	0.121	0.121	0.121	0.121	0.12	0.12	0.119	0.119	0.119
F08	Sample	Dilution_50%	0.5	DMSO	Lycopene	Standard_Development	Run095	Standard_Measurement	Plate_01	Clariostar_Study	MB	Biofoundry_,_London	Linear_Dilution_Pattern_V2	0.159	0.155	0.152	0.149	0.145	0.142	0.137	0.134	0.132	0.129	0.126	0.122	0.12	0.116	0.112	0.11	0.108	0.105	0.103	0.103	0.102	0.1	0.099	0.099	0.099	0.099	0.1	0.1	0.1	0.1	0.099	0.099	0.099	0.099	0.099	0.099
F09	Sample	Dilution_30%	0.3	DMSO	Lycopene	Standard_Development	Run095	Standard_Measurement	Plate_01	Clariostar_Study	MB	Biofoundry_,_London	Linear_Dilution_Pattern_V2	0.134	0.131	0.128	0.124	0.119	0.116	0.112	0.11	0.106	0.103	0.1	0.097	0.094	0.09	0.086	0.084	0.082	0.08	0.078	0.077	0.076	0.075	0.074	0.075	0.075	0.076	0.076	0.077	0.078	0.079	0.078	0.079	0.079	0.08	0.08	0.081
F10	Sample	Dilution_10%	0.1	DMSO	Lycopene	Standard_Development	Run095	Standard_Measurement	Plate_01	Clariostar_Study	MB	Biofoundry_,_London	Linear_Dilution_Pattern_V2	0.116	0.111	0.107	0.104	0.1	0.096	0.092	0.089	0.085	0.082	0.078	0.074	0.07	0.068	0.065	0.062	0.059	0.057	0.056	0.055	0.054	0.053	0.051	0.051	0.05	0.05	0.05	0.05	0.05	0.049	0.049	0.048	0.048	0.047	0.046	0.046
F11	Blank	DMSO		DMSO		Standard_Development	Run095	Standard_Measurement	Plate_01	Clariostar_Study	MB	Biofoundry_,_London	Linear_Dilution_Pattern_V2	0.116	0.113	0.109	0.104	0.1	0.097	0.092	0.089	0.084	0.081	0.078	0.073	0.07	0.067	0.064	0.061	0.059	0.057	0.055	0.053	0.053	0.052	0.051	0.05	0.05	0.049	0.05	0.049	0.049	0.048	0.047	0.048	0.047	0.046	0.046	0.046
F12	Blank	DMSO		DMSO		Standard_Development	Run095	Standard_Measurement	Plate_01	Clariostar_Study	MB	Biofoundry_,_London	Linear_Dilution_Pattern_V2	0.118	0.114	0.11	0.106	0.101	0.098	0.094	0.091	0.087	0.083	0.079	0.074	0.072	0.068	0.065	0.062	0.06	0.058	0.056	0.055	0.054	0.053	0.052	0.052	0.051	0.05	0.05	0.05	0.05	0.05	0.048	0.048	0.048	0.048	0.047	0.047
G01	Sample	Dilution_85%	0.85	DMSO	Lycopene	Standard_Development	Run095	Standard_Measurement	Plate_01	Clariostar_Study	MB	Biofoundry_,_London	Linear_Dilution_Pattern_V2	0.203	0.2	0.198	0.194	0.189	0.186	0.183	0.18	0.177	0.173	0.169	0.165	0.162	0.158	0.154	0.152	0.149	0.147	0.144	0.143	0.141	0.14	0.137	0.137	0.137	0.136	0.136	0.136	0.135	0.135	0.134	0.133	0.132	0.131	0.131	0.13
G02	Sample	Dilution_65%	0.65	DMSO	Lycopene	Standard_Development	Run095	Standard_Measurement	Plate_01	Clariostar_Study	MB	Biofoundry_,_London	Linear_Dilution_Pattern_V2	0.179	0.177	0.173	0.17	0.165	0.163	0.16	0.156	0.152	0.149	0.146	0.141	0.138	0.135	0.131	0.128	0.125	0.123	0.122	0.12	0.119	0.118	0.117	0.116	0.116	0.116	0.117	0.117	0.117	0.116	0.116	0.116	0.115	0.115	0.116	0.116
G03	Sample	Dilution_45%	0.45	DMSO	Lycopene	Standard_Development	Run095	Standard_Measurement	Plate_01	Clariostar_Study	MB	Biofoundry_,_London	Linear_Dilution_Pattern_V2	0.157	0.154	0.15	0.146	0.142	0.139	0.135	0.132	0.129	0.126	0.123	0.119	0.115	0.111	0.108	0.105	0.102	0.1	0.099	0.098	0.097	0.095	0.095	0.095	0.095	0.094	0.095	0.095	0.096	0.096	0.096	0.095	0.095	0.096	0.096	0.096
G04	Sample	Dilution_25%	0.25	DMSO	Lycopene	Standard_Development	Run095	Standard_Measurement	Plate_01	Clariostar_Study	MB	Biofoundry_,_London	Linear_Dilution_Pattern_V2	0.129	0.126	0.122	0.117	0.113	0.11	0.107	0.104	0.1	0.098	0.094	0.09	0.087	0.084	0.08	0.078	0.075	0.073	0.071	0.07	0.07	0.069	0.068	0.068	0.07	0.07	0.07	0.071	0.071	0.071	0.072	0.072	0.073	0.073	0.074	0.075
G05	Sample	Dilution_05%	0.0499999999999999	DMSO	Lycopene	Standard_Development	Run095	Standard_Measurement	Plate_01	Clariostar_Study	MB	Biofoundry_,_London	Linear_Dilution_Pattern_V2	0.114	0.111	0.107	0.103	0.099	0.096	0.092	0.089	0.086	0.082	0.078	0.075	0.072	0.069	0.066	0.063	0.061	0.058	0.057	0.056	0.055	0.054	0.053	0.052	0.052	0.052	0.052	0.052	0.052	0.052	0.052	0.052	0.051	0.051	0.051	0.051
G06	Sample	Dilution_85%	0.85	DMSO	Lycopene	Standard_Development	Run095	Standard_Measurement	Plate_01	Clariostar_Study	MB	Biofoundry_,_London	Linear_Dilution_Pattern_V2	0.199	0.197	0.194	0.189	0.185	0.182	0.178	0.175	0.173	0.17	0.167	0.164	0.16	0.155	0.152	0.149	0.147	0.145	0.143	0.14	0.14	0.138	0.136	0.135	0.135	0.135	0.135	0.134	0.134	0.133	0.132	0.131	0.13	0.129	0.128	0.127
G07	Sample	Dilution_65%	0.65	DMSO	Lycopene	Standard_Development	Run095	Standard_Measurement	Plate_01	Clariostar_Study	MB	Biofoundry_,_London	Linear_Dilution_Pattern_V2	0.174	0.172	0.168	0.163	0.159	0.157	0.152	0.151	0.148	0.146	0.143	0.139	0.136	0.133	0.129	0.127	0.124	0.121	0.119	0.118	0.117	0.116	0.115	0.114	0.114	0.114	0.115	0.115	0.115	0.115	0.115	0.114	0.113	0.113	0.113	0.113
G08	Sample	Dilution_45%	0.45	DMSO	Lycopene	Standard_Development	Run095	Standard_Measurement	Plate_01	Clariostar_Study	MB	Biofoundry_,_London	Linear_Dilution_Pattern_V2	0.15	0.148	0.144	0.14	0.137	0.134	0.13	0.128	0.125	0.122	0.119	0.116	0.113	0.11	0.106	0.103	0.101	0.098	0.098	0.096	0.095	0.094	0.093	0.093	0.093	0.093	0.094	0.093	0.094	0.094	0.094	0.094	0.094	0.094	0.094	0.094
G09	Sample	Dilution_25%	0.25	DMSO	Lycopene	Standard_Development	Run095	Standard_Measurement	Plate_01	Clariostar_Study	MB	Biofoundry_,_London	Linear_Dilution_Pattern_V2	0.127	0.124	0.12	0.115	0.111	0.108	0.105	0.102	0.099	0.096	0.094	0.09	0.087	0.084	0.08	0.078	0.075	0.073	0.072	0.071	0.07	0.07	0.069	0.069	0.069	0.07	0.071	0.071	0.072	0.072	0.073	0.073	0.073	0.074	0.075	0.076
G10	Sample	Dilution_05%	0.0499999999999999	DMSO	Lycopene	Standard_Development	Run095	Standard_Measurement	Plate_01	Clariostar_Study	MB	Biofoundry_,_London	Linear_Dilution_Pattern_V2	0.116	0.113	0.108	0.103	0.1	0.097	0.092	0.089	0.086	0.083	0.079	0.074	0.071	0.068	0.065	0.063	0.061	0.058	0.057	0.056	0.055	0.053	0.052	0.052	0.052	0.052	0.051	0.051	0.051	0.05	0.049	0.049	0.048	0.048	0.048	0.047
G11	Blank	DMSO_Blank		DMSO		Standard_Development	Run095	Standard_Measurement	Plate_01	Clariostar_Study	MB	Biofoundry_,_London	Linear_Dilution_Pattern_V2	0.114	0.11	0.106	0.102	0.097	0.094	0.091	0.087	0.084	0.081	0.077	0.072	0.069	0.067	0.064	0.061	0.059	0.057	0.055	0.054	0.054	0.053	0.051	0.051	0.051	0.05	0.05	0.05	0.049	0.048	0.048	0.048	0.048	0.047	0.046	0.045
G12	Blank	DMSO_Blank		DMSO		Standard_Development	Run095	Standard_Measurement	Plate_01	Clariostar_Study	MB	Biofoundry_,_London	Linear_Dilution_Pattern_V2	0.112	0.109	0.105	0.1	0.097	0.093	0.09	0.086	0.083	0.079	0.075	0.071	0.068	0.065	0.062	0.06	0.058	0.056	0.054	0.053	0.053	0.052	0.051	0.05	0.05	0.049	0.049	0.049	0.049	0.048	0.047	0.047	0.047	0.046	0.046	0.045
H01	Sample	Dilution_85%	0.85	DMSO	Lycopene	Standard_Development	Run095	Standard_Measurement	Plate_01	Clariostar_Study	MB	Biofoundry_,_London	Linear_Dilution_Pattern_V2	0.207	0.205	0.202	0.198	0.195	0.192	0.188	0.184	0.18	0.176	0.171	0.166	0.162	0.158	0.154	0.151	0.148	0.146	0.144	0.142	0.141	0.14	0.138	0.137	0.136	0.136	0.135	0.135	0.135	0.134	0.133	0.133	0.131	0.131	0.13	0.13
H02	Sample	Dilution_65%	0.65	DMSO	Lycopene	Standard_Development	Run095	Standard_Measurement	Plate_01	Clariostar_Study	MB	Biofoundry_,_London	Linear_Dilution_Pattern_V2	0.182	0.179	0.176	0.172	0.168	0.165	0.161	0.158	0.154	0.151	0.147	0.143	0.139	0.136	0.132	0.129	0.127	0.124	0.123	0.122	0.121	0.119	0.117	0.117	0.118	0.117	0.117	0.117	0.117	0.117	0.117	0.116	0.116	0.116	0.116	0.116
H03	Sample	Dilution_45%	0.45	DMSO	Lycopene	Standard_Development	Run095	Standard_Measurement	Plate_01	Clariostar_Study	MB	Biofoundry_,_London	Linear_Dilution_Pattern_V2	0.176	0.173	0.17	0.165	0.16	0.157	0.154	0.15	0.147	0.143	0.14	0.136	0.132	0.129	0.126	0.123	0.121	0.118	0.117	0.116	0.114	0.113	0.112	0.112	0.112	0.112	0.113	0.113	0.113	0.113	0.112	0.113	0.112	0.112	0.113	0.112
H04	Sample	Dilution_25%	0.25	DMSO	Lycopene	Standard_Development	Run095	Standard_Measurement	Plate_01	Clariostar_Study	MB	Biofoundry_,_London	Linear_Dilution_Pattern_V2	0.131	0.127	0.123	0.119	0.115	0.112	0.108	0.105	0.101	0.098	0.094	0.09	0.087	0.083	0.08	0.077	0.074	0.072	0.07	0.07	0.069	0.068	0.068	0.068	0.068	0.069	0.07	0.07	0.071	0.071	0.071	0.072	0.072	0.073	0.074	0.075
H05	Sample	Dilution_05%	0.0499999999999999	DMSO	Lycopene	Standard_Development	Run095	Standard_Measurement	Plate_01	Clariostar_Study	MB	Biofoundry_,_London	Linear_Dilution_Pattern_V2	0.122	0.118	0.114	0.11	0.106	0.102	0.099	0.095	0.091	0.087	0.083	0.078	0.075	0.072	0.069	0.066	0.063	0.061	0.06	0.059	0.059	0.057	0.056	0.056	0.055	0.055	0.055	0.055	0.055	0.055	0.054	0.054	0.054	0.054	0.054	0.053
H06	Sample	Dilution_85%	0.85	DMSO	Lycopene	Standard_Development	Run095	Standard_Measurement	Plate_01	Clariostar_Study	MB	Biofoundry_,_London	Linear_Dilution_Pattern_V2	0.207	0.205	0.201	0.198	0.194	0.191	0.187	0.183	0.18	0.176	0.174	0.171	0.167	0.163	0.159	0.157	0.154	0.152	0.15	0.148	0.146	0.144	0.143	0.142	0.141	0.141	0.141	0.141	0.141	0.139	0.138	0.138	0.136	0.136	0.135	0.134
H07	Sample	Dilution_65%	0.65	DMSO	Lycopene	Standard_Development	Run095	Standard_Measurement	Plate_01	Clariostar_Study	MB	Biofoundry_,_London	Linear_Dilution_Pattern_V2	0.173	0.17	0.168	0.164	0.16	0.158	0.155	0.151	0.147	0.145	0.142	0.139	0.136	0.132	0.129	0.125	0.123	0.121	0.119	0.118	0.117	0.116	0.115	0.114	0.113	0.113	0.114	0.114	0.114	0.114	0.114	0.114	0.113	0.113	0.113	0.113
H08	Sample	Dilution_45%	0.45	DMSO	Lycopene	Standard_Development	Run095	Standard_Measurement	Plate_01	Clariostar_Study	MB	Biofoundry_,_London	Linear_Dilution_Pattern_V2	0.155	0.152	0.149	0.144	0.141	0.138	0.134	0.13	0.127	0.124	0.12	0.117	0.113	0.11	0.106	0.103	0.1	0.098	0.097	0.096	0.095	0.094	0.093	0.092	0.093	0.092	0.092	0.093	0.093	0.093	0.093	0.093	0.093	0.093	0.093	0.094
H09	Sample	Dilution_25%	0.25	DMSO	Lycopene	Standard_Development	Run095	Standard_Measurement	Plate_01	Clariostar_Study	MB	Biofoundry_,_London	Linear_Dilution_Pattern_V2	0.133	0.129	0.125	0.12	0.117	0.113	0.109	0.106	0.103	0.099	0.096	0.092	0.089	0.085	0.082	0.079	0.076	0.075	0.073	0.072	0.071	0.07	0.07	0.07	0.07	0.07	0.071	0.072	0.073	0.073	0.073	0.074	0.074	0.075	0.076	0.077
H10	Sample	Dilution_05%	0.0499999999999999	DMSO	Lycopene	Standard_Development	Run095	Standard_Measurement	Plate_01	Clariostar_Study	MB	Biofoundry_,_London	Linear_Dilution_Pattern_V2	0.117	0.114	0.11	0.106	0.102	0.099	0.094	0.091	0.087	0.084	0.081	0.077	0.073	0.07	0.067	0.065	0.062	0.06	0.059	0.058	0.057	0.055	0.055	0.054	0.054	0.053	0.054	0.054	0.054	0.054	0.053	0.053	0.052	0.053	0.052	0.052
H11	Blank	DMSO_Blank		DMSO		Standard_Development	Run095	Standard_Measurement	Plate_01	Clariostar_Study	MB	Biofoundry_,_London	Linear_Dilution_Pattern_V2	0.12	0.117	0.112	0.107	0.103	0.1	0.097	0.092	0.089	0.086	0.082	0.078	0.076	0.072	0.068	0.066	0.064	0.062	0.06	0.058	0.058	0.056	0.056	0.055	0.055	0.054	0.054	0.053	0.053	0.053	0.052	0.052	0.051	0.051	0.05	0.049
H12	Blank	DMSO_Blank		DMSO		Standard_Development	Run095	Standard_Measurement	Plate_01	Clariostar_Study	MB	Biofoundry_,_London	Linear_Dilution_Pattern_V2	0.117	0.113	0.109	0.104	0.1	0.096	0.093	0.09	0.086	0.082	0.078	0.074	0.07	0.066	0.063	0.061	0.058	0.057	0.056	0.054	0.054	0.053	0.051	0.051	0.05	0.05	0.05	0.049	0.049	0.049	0.049	0.048	0.048	0.047	0.046	0.045
A01	Sample	Dilution_100%	1.0	DMSO	Lycopene	Standard_Development	Run095	Standard_Measurement	Plate_01	Clariostar_Study	MB	Biofoundry_,_London	Linear_Dilution_Pattern_V2	0.226	0.224	0.221	0.218	0.213	0.209	0.205	0.201	0.199	0.195	0.19	0.185	0.181	0.177	0.174	0.17	0.166	0.165	0.162	0.16	0.158	0.157	0.155	0.154	0.153	0.152	0.152	0.151	0.15	0.149	0.148	0.147	0.145	0.145	0.144	0.143
A02	Sample	Dilution_80%	0.8	DMSO	Lycopene	Standard_Development	Run095	Standard_Measurement	Plate_01	Clariostar_Study	MB	Biofoundry_,_London	Linear_Dilution_Pattern_V2	0.202	0.199	0.196	0.193	0.189	0.185	0.18	0.176	0.173	0.17	0.165	0.16	0.155	0.152	0.149	0.144	0.141	0.14	0.137	0.136	0.134	0.133	0.133	0.131	0.13	0.13	0.13	0.129	0.129	0.129	0.128	0.127	0.126	0.126	0.125	0.126
A03	Sample	Dilution_60%	0.6	DMSO	Lycopene	Standard_Development	Run095	Standard_Measurement	Plate_01	Clariostar_Study	MB	Biofoundry_,_London	Linear_Dilution_Pattern_V2	0.174	0.171	0.169	0.165	0.161	0.157	0.153	0.15	0.147	0.143	0.139	0.134	0.13	0.126	0.123	0.12	0.117	0.115	0.114	0.113	0.111	0.111	0.11	0.109	0.109	0.108	0.109	0.109	0.109	0.109	0.109	0.108	0.108	0.108	0.108	0.109
A04	Sample	Dilution_40%	0.4	DMSO	Lycopene	Standard_Development	Run095	Standard_Measurement	Plate_01	Clariostar_Study	MB	Biofoundry_,_London	Linear_Dilution_Pattern_V2	0.153	0.15	0.146	0.141	0.138	0.134	0.13	0.127	0.124	0.121	0.116	0.113	0.109	0.105	0.102	0.1	0.096	0.095	0.093	0.09	0.09	0.09	0.09	0.089	0.088	0.088	0.089	0.089	0.089	0.09	0.09	0.09	0.09	0.09	0.091	0.091
A05	Sample	Dilution_20%	0.2	DMSO	Lycopene	Standard_Development	Run095	Standard_Measurement	Plate_01	Clariostar_Study	MB	Biofoundry_,_London	Linear_Dilution_Pattern_V2	0.128	0.124	0.12	0.117	0.113	0.109	0.105	0.101	0.098	0.095	0.09	0.086	0.083	0.079	0.076	0.072	0.069	0.067	0.066	0.064	0.064	0.064	0.064	0.063	0.063	0.064	0.064	0.064	0.064	0.065	0.065	0.065	0.065	0.066	0.068	0.069
A06	Sample	Dilution_100%	1.0	DMSO	Lycopene	Standard_Development	Run095	Standard_Measurement	Plate_01	Clariostar_Study	MB	Biofoundry_,_London	Linear_Dilution_Pattern_V2	0.225	0.223	0.221	0.218	0.214	0.211	0.207	0.202	0.199	0.194	0.191	0.186	0.182	0.179	0.176	0.17	0.167	0.165	0.163	0.161	0.159	0.158	0.156	0.155	0.153	0.152	0.152	0.151	0.151	0.149	0.148	0.147	0.145	0.144	0.143	0.143
A07	Sample	Dilution_80%	0.8	DMSO	Lycopene	Standard_Development	Run095	Standard_Measurement	Plate_01	Clariostar_Study	MB	Biofoundry_,_London	Linear_Dilution_Pattern_V2	0.196	0.194	0.19	0.186	0.182	0.178	0.175	0.172	0.169	0.166	0.162	0.157	0.154	0.15	0.148	0.144	0.14	0.139	0.137	0.135	0.133	0.132	0.132	0.13	0.129	0.129	0.13	0.129	0.129	0.128	0.127	0.127	0.126	0.125	0.124	0.124
A08	Sample	Dilution_60%	0.6	DMSO	Lycopene	Standard_Development	Run095	Standard_Measurement	Plate_01	Clariostar_Study	MB	Biofoundry_,_London	Linear_Dilution_Pattern_V2	0.177	0.174	0.171	0.166	0.162	0.158	0.153	0.151	0.148	0.145	0.141	0.136	0.133	0.129	0.126	0.122	0.119	0.117	0.115	0.114	0.113	0.112	0.111	0.11	0.11	0.11	0.11	0.11	0.11	0.11	0.11	0.109	0.108	0.108	0.108	0.108
A09	Sample	Dilution_40%	0.4	DMSO	Lycopene	Standard_Development	Run095	Standard_Measurement	Plate_01	Clariostar_Study	MB	Biofoundry_,_London	Linear_Dilution_Pattern_V2	0.152	0.148	0.144	0.14	0.136	0.132	0.128	0.124	0.122	0.119	0.115	0.111	0.107	0.103	0.1	0.098	0.095	0.093	0.091	0.09	0.088	0.087	0.087	0.087	0.087	0.087	0.088	0.088	0.088	0.089	0.088	0.089	0.089	0.089	0.089	0.089
A10	Sample	Dilution_20%	0.2	DMSO	Lycopene	Standard_Development	Run095	Standard_Measurement	Plate_01	Clariostar_Study	MB	Biofoundry_,_London	Linear_Dilution_Pattern_V2	0.126	0.122	0.119	0.115	0.112	0.107	0.103	0.1	0.097	0.093	0.088	0.085	0.081	0.077	0.075	0.071	0.069	0.067	0.066	0.065	0.064	0.063	0.064	0.062	0.062	0.063	0.064	0.065	0.065	0.065	0.066	0.065	0.066	0.067	0.068	0.069
A11	Blank	DMSO_Blank		DMSO		Standard_Development	Run095	Standard_Measurement	Plate_01	Clariostar_Study	MB	Biofoundry_,_London	Linear_Dilution_Pattern_V2	0.115	0.112	0.108	0.104	0.1	0.096	0.093	0.089	0.085	0.082	0.077	0.073	0.07	0.067	0.065	0.062	0.059	0.058	0.056	0.055	0.054	0.053	0.052	0.052	0.051	0.051	0.051	0.05	0.05	0.049	0.049	0.048	0.048	0.048	0.047	0.046
A12	Blank	DMSO_Blank		DMSO		Standard_Development	Run095	Standard_Measurement	Plate_01	Clariostar_Study	MB	Biofoundry_,_London	Linear_Dilution_Pattern_V2	0.116	0.112	0.108	0.104	0.101	0.097	0.093	0.089	0.085	0.082	0.078	0.073	0.07	0.067	0.065	0.061	0.058	0.057	0.056	0.054	0.053	0.052	0.052	0.051	0.05	0.05	0.05	0.049	0.048	0.048	0.048	0.047	0.047	0.046	0.047	0.046
B01	Sample	Dilution_100%	1.0	DMSO	Lycopene	Standard_Development	Run095	Standard_Measurement	Plate_01	Clariostar_Study	MB	Biofoundry_,_London	Linear_Dilution_Pattern_V2	0.219	0.217	0.213	0.21	0.207	0.203	0.2	0.196	0.194	0.191	0.185	0.181	0.177	0.173	0.17	0.167	0.164	0.162	0.16	0.157	0.156	0.154	0.154	0.152	0.15	0.15	0.15	0.149	0.148	0.147	0.146	0.145	0.144	0.143	0.142	0.141
B02	Sample	Dilution_80%	0.8	DMSO	Lycopene	Standard_Development	Run095	Standard_Measurement	Plate_01	Clariostar_Study	MB	Biofoundry_,_London	Linear_Dilution_Pattern_V2	0.196	0.193	0.19	0.186	0.183	0.179	0.175	0.172	0.169	0.167	0.164	0.159	0.154	0.151	0.148	0.145	0.142	0.141	0.138	0.137	0.135	0.134	0.133	0.132	0.131	0.131	0.132	0.131	0.13	0.13	0.13	0.129	0.128	0.127	0.127	0.126
B03	Sample	Dilution_60%	0.6	DMSO	Lycopene	Standard_Development	Run095	Standard_Measurement	Plate_01	Clariostar_Study	MB	Biofoundry_,_London	Linear_Dilution_Pattern_V2	0.173	0.171	0.167	0.163	0.16	0.156	0.152	0.149	0.146	0.144	0.139	0.135	0.131	0.127	0.124	0.121	0.119	0.116	0.115	0.113	0.113	0.111	0.111	0.111	0.11	0.11	0.11	0.11	0.11	0.11	0.11	0.109	0.109	0.109	0.109	0.109
B04	Sample	Dilution_40%	0.4	DMSO	Lycopene	Standard_Development	Run095	Standard_Measurement	Plate_01	Clariostar_Study	MB	Biofoundry_,_London	Linear_Dilution_Pattern_V2	0.152	0.149	0.145	0.142	0.138	0.134	0.131	0.127	0.125	0.122	0.118	0.113	0.11	0.106	0.103	0.1	0.098	0.095	0.094	0.093	0.092	0.091	0.091	0.09	0.09	0.09	0.091	0.092	0.092	0.092	0.092	0.092	0.092	0.093	0.093	0.094
B05	Sample	Dilution_20%	0.2	DMSO	Lycopene	Standard_Development	Run095	Standard_Measurement	Plate_01	Clariostar_Study	MB	Biofoundry_,_London	Linear_Dilution_Pattern_V2	0.122	0.119	0.115	0.112	0.108	0.104	0.1	0.097	0.094	0.091	0.087	0.083	0.08	0.076	0.074	0.071	0.069	0.067	0.065	0.064	0.063	0.063	0.063	0.062	0.062	0.063	0.064	0.064	0.064	0.065	0.065	0.065	0.066	0.067	0.068	0.069
B06	Sample	Dilution_100%	1.0	DMSO	Lycopene	Standard_Development	Run095	Standard_Measurement	Plate_01	Clariostar_Study	MB	Biofoundry_,_London	Linear_Dilution_Pattern_V2	0.224	0.222	0.219	0.216	0.213	0.209	0.206	0.202	0.199	0.196	0.192	0.188	0.184	0.181	0.179	0.174	0.171	0.169	0.167	0.165	0.163	0.161	0.16	0.159	0.158	0.157	0.158	0.156	0.154	0.154	0.153	0.152	0.151	0.149	0.149	0.148
B07	Sample	Dilution_80%	0.8	DMSO	Lycopene	Standard_Development	Run095	Standard_Measurement	Plate_01	Clariostar_Study	MB	Biofoundry_,_London	Linear_Dilution_Pattern_V2	0.195	0.192	0.189	0.185	0.181	0.178	0.175	0.171	0.169	0.166	0.161	0.157	0.155	0.151	0.148	0.144	0.141	0.14	0.137	0.136	0.135	0.133	0.132	0.131	0.13	0.13	0.13	0.13	0.129	0.129	0.129	0.127	0.126	0.125	0.126	0.125
B08	Sample	Dilution_60%	0.6	DMSO	Lycopene	Standard_Development	Run095	Standard_Measurement	Plate_01	Clariostar_Study	MB	Biofoundry_,_London	Linear_Dilution_Pattern_V2	0.168	0.165	0.162	0.159	0.155	0.151	0.148	0.144	0.142	0.139	0.134	0.131	0.128	0.125	0.122	0.119	0.116	0.115	0.113	0.111	0.11	0.109	0.109	0.108	0.107	0.107	0.108	0.108	0.108	0.107	0.108	0.107	0.107	0.107	0.107	0.108
B09	Sample	Dilution_40%	0.4	DMSO	Lycopene	Standard_Development	Run095	Standard_Measurement	Plate_01	Clariostar_Study	MB	Biofoundry_,_London	Linear_Dilution_Pattern_V2	0.146	0.144	0.141	0.136	0.133	0.128	0.125	0.122	0.119	0.116	0.113	0.109	0.105	0.101	0.099	0.097	0.093	0.091	0.09	0.089	0.088	0.087	0.088	0.087	0.087	0.087	0.088	0.088	0.088	0.088	0.088	0.088	0.089	0.089	0.089	0.089
B10	Sample	Dilution_20%	0.2	DMSO	Lycopene	Standard_Development	Run095	Standard_Measurement	Plate_01	Clariostar_Study	MB	Biofoundry_,_London	Linear_Dilution_Pattern_V2	0.121	0.118	0.115	0.111	0.108	0.104	0.1	0.097	0.094	0.09	0.086	0.082	0.079	0.074	0.073	0.07	0.067	0.065	0.063	0.063	0.062	0.062	0.061	0.061	0.061	0.061	0.062	0.062	0.062	0.062	0.063	0.062	0.063	0.063	0.064	0.065
B11	Blank	DMSO_Blank		DMSO		Standard_Development	Run095	Standard_Measurement	Plate_01	Clariostar_Study	MB	Biofoundry_,_London	Linear_Dilution_Pattern_V2	0.114	0.11	0.107	0.102	0.098	0.094	0.09	0.087	0.085	0.082	0.077	0.073	0.07	0.067	0.065	0.062	0.059	0.058	0.056	0.054	0.054	0.053	0.053	0.052	0.051	0.051	0.051	0.05	0.049	0.049	0.049	0.048	0.048	0.048	0.047	0.046
B12	Blank	DMSO_Blank		DMSO		Standard_Development	Run095	Standard_Measurement	Plate_01	Clariostar_Study	MB	Biofoundry_,_London	Linear_Dilution_Pattern_V2	0.112	0.108	0.103	0.1	0.096	0.093	0.09	0.086	0.082	0.079	0.074	0.071	0.068	0.065	0.063	0.06	0.058	0.056	0.055	0.054	0.053	0.052	0.051	0.051	0.049	0.049	0.05	0.049	0.048	0.048	0.048	0.047	0.047	0.047	0.047	0.046
C01	Sample	Dilution_95%	0.95	DMSO	Lycopene	Standard_Development	Run095	Standard_Measurement	Plate_01	Clariostar_Study	MB	Biofoundry_,_London	Linear_Dilution_Pattern_V2	0.216	0.214	0.21	0.207	0.203	0.2	0.195	0.192	0.191	0.188	0.182	0.178	0.174	0.17	0.167	0.164	0.16	0.159	0.157	0.154	0.152	0.151	0.15	0.149	0.148	0.147	0.147	0.146	0.145	0.145	0.144	0.142	0.141	0.14	0.139	0.137
C02	Sample	Dilution_75%	0.75	DMSO	Lycopene	Standard_Development	Run095	Standard_Measurement	Plate_01	Clariostar_Study	MB	Biofoundry_,_London	Linear_Dilution_Pattern_V2	0.19	0.189	0.186	0.181	0.177	0.174	0.17	0.166	0.163	0.161	0.157	0.152	0.148	0.144	0.141	0.138	0.135	0.134	0.131	0.129	0.128	0.127	0.127	0.125	0.125	0.124	0.125	0.124	0.123	0.124	0.123	0.122	0.122	0.122	0.121	0.121
C03	Sample	Dilution_55%	0.55	DMSO	Lycopene	Standard_Development	Run095	Standard_Measurement	Plate_01	Clariostar_Study	MB	Biofoundry_,_London	Linear_Dilution_Pattern_V2	0.169	0.166	0.162	0.159	0.156	0.152	0.148	0.144	0.141	0.138	0.133	0.129	0.126	0.122	0.119	0.116	0.113	0.112	0.11	0.108	0.107	0.106	0.105	0.105	0.104	0.104	0.105	0.105	0.105	0.104	0.105	0.104	0.104	0.104	0.104	0.104
C04	Sample	Dilution_35%	0.35	DMSO	Lycopene	Standard_Development	Run095	Standard_Measurement	Plate_01	Clariostar_Study	MB	Biofoundry_,_London	Linear_Dilution_Pattern_V2	0.144	0.141	0.136	0.132	0.129	0.124	0.12	0.117	0.115	0.112	0.108	0.104	0.1	0.096	0.094	0.091	0.088	0.086	0.084	0.082	0.082	0.081	0.081	0.082	0.081	0.081	0.083	0.082	0.083	0.083	0.083	0.084	0.084	0.084	0.085	0.085
C05	Sample	Dilution_15%	0.15	DMSO	Lycopene	Standard_Development	Run095	Standard_Measurement	Plate_01	Clariostar_Study	MB	Biofoundry_,_London	Linear_Dilution_Pattern_V2	0.123	0.12	0.115	0.112	0.108	0.103	0.099	0.097	0.093	0.089	0.085	0.081	0.078	0.075	0.072	0.069	0.067	0.065	0.064	0.062	0.061	0.06	0.06	0.059	0.059	0.059	0.06	0.06	0.061	0.061	0.061	0.061	0.062	0.062	0.062	0.063
C06	Sample	Dilution_95%	0.95	DMSO	Lycopene	Standard_Development	Run095	Standard_Measurement	Plate_01	Clariostar_Study	MB	Biofoundry_,_London	Linear_Dilution_Pattern_V2	0.214	0.211	0.208	0.204	0.2	0.196	0.193	0.19	0.187	0.184	0.181	0.176	0.173	0.169	0.167	0.163	0.159	0.158	0.155	0.153	0.151	0.148	0.148	0.147	0.146	0.145	0.145	0.144	0.143	0.143	0.142	0.141	0.139	0.138	0.137	0.137
C07	Sample	Dilution_75%	0.75	DMSO	Lycopene	Standard_Development	Run095	Standard_Measurement	Plate_01	Clariostar_Study	MB	Biofoundry_,_London	Linear_Dilution_Pattern_V2	0.19	0.187	0.184	0.18	0.176	0.172	0.168	0.165	0.162	0.159	0.155	0.151	0.148	0.144	0.142	0.138	0.135	0.133	0.131	0.129	0.128	0.127	0.126	0.125	0.124	0.124	0.125	0.125	0.124	0.123	0.123	0.122	0.121	0.121	0.12	0.12
C08	Sample	Dilution_55%	0.55	DMSO	Lycopene	Standard_Development	Run095	Standard_Measurement	Plate_01	Clariostar_Study	MB	Biofoundry_,_London	Linear_Dilution_Pattern_V2	0.168	0.165	0.161	0.157	0.153	0.149	0.145	0.142	0.14	0.137	0.133	0.128	0.125	0.121	0.119	0.116	0.113	0.111	0.109	0.108	0.106	0.105	0.105	0.104	0.104	0.104	0.105	0.104	0.104	0.104	0.104	0.104	0.103	0.103	0.103	0.103
C09	Sample	Dilution_35%	0.35	DMSO	Lycopene	Standard_Development	Run095	Standard_Measurement	Plate_01	Clariostar_Study	MB	Biofoundry_,_London	Linear_Dilution_Pattern_V2	0.142	0.139	0.135	0.132	0.128	0.124	0.121	0.117	0.114	0.111	0.106	0.102	0.098	0.095	0.093	0.09	0.086	0.085	0.083	0.083	0.082	0.08	0.081	0.08	0.08	0.08	0.081	0.082	0.082	0.082	0.083	0.083	0.083	0.083	0.084	0.085
C10	Sample	Dilution_15%	0.15	DMSO	Lycopene	Standard_Development	Run095	Standard_Measurement	Plate_01	Clariostar_Study	MB	Biofoundry_,_London	Linear_Dilution_Pattern_V2	0.132	0.128	0.123	0.12	0.116	0.112	0.108	0.105	0.101	0.098	0.093	0.089	0.086	0.082	0.079	0.076	0.072	0.071	0.069	0.068	0.068	0.067	0.067	0.066	0.066	0.065	0.065	0.066	0.066	0.066	0.066	0.066	0.066	0.067	0.067	0.068
C11	Blank	DMSO_Blank		DMSO		Standard_Development	Run095	Standard_Measurement	Plate_01	Clariostar_Study	MB	Biofoundry_,_London	Linear_Dilution_Pattern_V2	0.117	0.114	0.11	0.105	0.102	0.097	0.094	0.089	0.087	0.083	0.079	0.074	0.071	0.067	0.065	0.063	0.059	0.058	0.056	0.055	0.054	0.053	0.053	0.052	0.051	0.05	0.051	0.05	0.049	0.049	0.049	0.048	0.048	0.047	0.047	0.046
C12	Blank	DMSO_Blank		DMSO		Standard_Development	Run095	Standard_Measurement	Plate_01	Clariostar_Study	MB	Biofoundry_,_London	Linear_Dilution_Pattern_V2	0.116	0.112	0.108	0.104	0.1	0.096	0.092	0.088	0.085	0.082	0.078	0.073	0.07	0.066	0.065	0.062	0.06	0.058	0.056	0.054	0.054	0.053	0.053	0.052	0.051	0.051	0.051	0.05	0.05	0.049	0.049	0.048	0.048	0.047	0.047	0.046
D01	Sample	Dilution_95%	0.95	DMSO	Lycopene	Standard_Development	Run095	Standard_Measurement	Plate_01	Clariostar_Study	MB	Biofoundry_,_London	Linear_Dilution_Pattern_V2	0.215	0.213	0.209	0.206	0.202	0.199	0.195	0.192	0.19	0.186	0.182	0.177	0.173	0.169	0.166	0.162	0.16	0.158	0.155	0.153	0.152	0.15	0.149	0.148	0.147	0.146	0.146	0.145	0.144	0.144	0.143	0.142	0.141	0.139	0.139	0.137
D02	Sample	Dilution_75%	0.75	DMSO	Lycopene	Standard_Development	Run095	Standard_Measurement	Plate_01	Clariostar_Study	MB	Biofoundry_,_London	Linear_Dilution_Pattern_V2	0.192	0.19	0.187	0.182	0.179	0.175	0.172	0.169	0.166	0.163	0.158	0.154	0.149	0.144	0.142	0.139	0.135	0.134	0.132	0.13	0.129	0.127	0.127	0.126	0.126	0.126	0.126	0.125	0.125	0.124	0.124	0.124	0.123	0.123	0.122	0.122
D03	Sample	Dilution_55%	0.55	DMSO	Lycopene	Standard_Development	Run095	Standard_Measurement	Plate_01	Clariostar_Study	MB	Biofoundry_,_London	Linear_Dilution_Pattern_V2	0.168	0.164	0.161	0.158	0.153	0.15	0.146	0.143	0.14	0.137	0.132	0.129	0.125	0.12	0.118	0.115	0.112	0.11	0.108	0.107	0.106	0.104	0.104	0.104	0.103	0.104	0.103	0.103	0.103	0.104	0.104	0.103	0.103	0.103	0.103	0.103
D04	Sample	Dilution_35%	0.35	DMSO	Lycopene	Standard_Development	Run095	Standard_Measurement	Plate_01	Clariostar_Study	MB	Biofoundry_,_London	Linear_Dilution_Pattern_V2	0.143	0.139	0.135	0.132	0.128	0.124	0.12	0.117	0.115	0.112	0.108	0.104	0.1	0.096	0.094	0.091	0.088	0.086	0.084	0.083	0.083	0.082	0.081	0.081	0.082	0.082	0.083	0.083	0.083	0.084	0.084	0.084	0.084	0.085	0.085	0.085
D05	Sample	Dilution_15%	0.15	DMSO	Lycopene	Standard_Development	Run095	Standard_Measurement	Plate_01	Clariostar_Study	MB	Biofoundry_,_London	Linear_Dilution_Pattern_V2	0.122	0.119	0.116	0.112	0.108	0.103	0.1	0.096	0.093	0.09	0.086	0.082	0.079	0.075	0.072	0.07	0.066	0.065	0.063	0.062	0.062	0.061	0.061	0.06	0.06	0.06	0.061	0.061	0.061	0.062	0.061	0.061	0.062	0.062	0.063	0.064
D06	Sample	Dilution_95%	0.95	DMSO	Lycopene	Standard_Development	Run095	Standard_Measurement	Plate_01	Clariostar_Study	MB	Biofoundry_,_London	Linear_Dilution_Pattern_V2	0.215	0.212	0.208	0.204	0.201	0.197	0.193	0.189	0.187	0.185	0.181	0.177	0.175	0.17	0.168	0.164	0.161	0.159	0.156	0.154	0.152	0.15	0.149	0.148	0.147	0.146	0.146	0.145	0.144	0.144	0.143	0.141	0.14	0.139	0.138	0.137
D07	Sample	Dilution_75%	0.75	DMSO	Lycopene	Standard_Development	Run095	Standard_Measurement	Plate_01	Clariostar_Study	MB	Biofoundry_,_London	Linear_Dilution_Pattern_V2	0.19	0.187	0.183	0.18	0.176	0.172	0.169	0.165	0.163	0.16	0.157	0.152	0.148	0.145	0.142	0.139	0.135	0.133	0.132	0.13	0.129	0.128	0.127	0.126	0.125	0.125	0.125	0.125	0.124	0.124	0.124	0.123	0.122	0.122	0.122	0.122
D08	Sample	Dilution_55%	0.55	DMSO	Lycopene	Standard_Development	Run095	Standard_Measurement	Plate_01	Clariostar_Study	MB	Biofoundry_,_London	Linear_Dilution_Pattern_V2	0.167	0.163	0.16	0.155	0.152	0.149	0.145	0.142	0.14	0.137	0.133	0.129	0.126	0.122	0.12	0.117	0.114	0.112	0.11	0.108	0.107	0.106	0.106	0.105	0.105	0.105	0.105	0.105	0.105	0.105	0.105	0.104	0.104	0.104	0.104	0.104
D09	Sample	Dilution_35%	0.35	DMSO	Lycopene	Standard_Development	Run095	Standard_Measurement	Plate_01	Clariostar_Study	MB	Biofoundry_,_London	Linear_Dilution_Pattern_V2	0.144	0.142	0.137	0.134	0.131	0.127	0.123	0.12	0.117	0.114	0.11	0.105	0.102	0.098	0.096	0.093	0.09	0.088	0.087	0.085	0.085	0.083	0.083	0.083	0.082	0.082	0.083	0.084	0.085	0.085	0.085	0.084	0.085	0.086	0.086	0.087
D10	Sample	Dilution_15%	0.15	DMSO	Lycopene	Standard_Development	Run095	Standard_Measurement	Plate_01	Clariostar_Study	MB	Biofoundry_,_London	Linear_Dilution_Pattern_V2	0.12	0.117	0.113	0.11	0.106	0.101	0.097	0.094	0.091	0.088	0.085	0.08	0.076	0.073	0.071	0.068	0.066	0.064	0.062	0.061	0.06	0.059	0.059	0.059	0.059	0.058	0.059	0.059	0.059	0.059	0.059	0.059	0.059	0.059	0.059	0.06
D11	Blank	DMSO_Blank		DMSO		Standard_Development	Run095	Standard_Measurement	Plate_01	Clariostar_Study	MB	Biofoundry_,_London	Linear_Dilution_Pattern_V2	0.117	0.115	0.11	0.106	0.102	0.097	0.094	0.09	0.087	0.085	0.08	0.075	0.071	0.068	0.065	0.063	0.06	0.059	0.057	0.056	0.055	0.054	0.054	0.053	0.052	0.052	0.051	0.051	0.05	0.05	0.05	0.049	0.049	0.048	0.048	0.047
D12	Blank	DMSO_Blank		DMSO		Standard_Development	Run095	Standard_Measurement	Plate_01	Clariostar_Study	MB	Biofoundry_,_London	Linear_Dilution_Pattern_V2	0.114	0.111	0.107	0.103	0.099	0.095	0.091	0.088	0.085	0.082	0.077	0.073	0.07	0.067	0.064	0.062	0.059	0.058	0.055	0.054	0.053	0.052	0.052	0.051	0.051	0.051	0.051	0.05	0.049	0.049	0.049	0.048	0.048	0.047	0.047	0.046
E01	Sample	Dilution_90%	0.9	DMSO	Lycopene	Standard_Development	Run095	Standard_Measurement	Plate_01	Clariostar_Study	MB	Biofoundry_,_London	Linear_Dilution_Pattern_V2	0.211	0.209	0.206	0.202	0.198	0.194	0.19	0.187	0.184	0.182	0.178	0.173	0.169	0.165	0.162	0.159	0.156	0.154	0.152	0.15	0.148	0.146	0.145	0.145	0.144	0.143	0.143	0.142	0.142	0.141	0.14	0.139	0.138	0.137	0.136	0.135
E02	Sample	Dilution_70%	0.7	DMSO	Lycopene	Standard_Development	Run095	Standard_Measurement	Plate_01	Clariostar_Study	MB	Biofoundry_,_London	Linear_Dilution_Pattern_V2	0.186	0.183	0.179	0.176	0.172	0.168	0.165	0.161	0.159	0.156	0.151	0.147	0.142	0.139	0.136	0.133	0.129	0.128	0.126	0.124	0.124	0.122	0.121	0.121	0.12	0.121	0.121	0.12	0.12	0.12	0.12	0.119	0.118	0.118	0.118	0.118
E03	Sample	Dilution_50%	0.5	DMSO	Lycopene	Standard_Development	Run095	Standard_Measurement	Plate_01	Clariostar_Study	MB	Biofoundry_,_London	Linear_Dilution_Pattern_V2	0.165	0.162	0.159	0.156	0.152	0.148	0.144	0.141	0.138	0.135	0.13	0.126	0.122	0.118	0.116	0.113	0.109	0.108	0.106	0.105	0.104	0.103	0.103	0.101	0.101	0.101	0.102	0.102	0.102	0.102	0.101	0.101	0.101	0.1	0.1	0.101
E04	Sample	Dilution_30%	0.3	DMSO	Lycopene	Standard_Development	Run095	Standard_Measurement	Plate_01	Clariostar_Study	MB	Biofoundry_,_London	Linear_Dilution_Pattern_V2	0.137	0.133	0.13	0.126	0.122	0.118	0.115	0.111	0.109	0.106	0.102	0.097	0.094	0.09	0.088	0.085	0.082	0.081	0.08	0.078	0.078	0.077	0.076	0.076	0.076	0.077	0.078	0.079	0.079	0.079	0.08	0.079	0.08	0.081	0.082	0.082
E05	Sample	Dilution_10%	0.1	DMSO	Lycopene	Standard_Development	Run095	Standard_Measurement	Plate_01	Clariostar_Study	MB	Biofoundry_,_London	Linear_Dilution_Pattern_V2	0.12	0.117	0.112	0.108	0.104	0.1	0.097	0.094	0.091	0.088	0.084	0.08	0.077	0.073	0.071	0.068	0.065	0.063	0.062	0.06	0.059	0.058	0.058	0.058	0.057	0.058	0.058	0.058	0.058	0.058	0.058	0.057	0.058	0.058	0.058	0.058
E06	Sample	Dilution_90%	0.9	DMSO	Lycopene	Standard_Development	Run095	Standard_Measurement	Plate_01	Clariostar_Study	MB	Biofoundry_,_London	Linear_Dilution_Pattern_V2	0.208	0.205	0.201	0.198	0.196	0.192	0.189	0.185	0.182	0.178	0.175	0.171	0.168	0.164	0.162	0.157	0.154	0.152	0.15	0.148	0.146	0.145	0.144	0.142	0.141	0.141	0.141	0.14	0.14	0.139	0.138	0.136	0.136	0.134	0.133	0.133
E07	Sample	Dilution_70%	0.7	DMSO	Lycopene	Standard_Development	Run095	Standard_Measurement	Plate_01	Clariostar_Study	MB	Biofoundry_,_London	Linear_Dilution_Pattern_V2	0.183	0.181	0.177	0.172	0.169	0.165	0.16	0.158	0.156	0.154	0.15	0.147	0.144	0.139	0.137	0.134	0.131	0.128	0.127	0.125	0.123	0.122	0.122	0.121	0.121	0.121	0.121	0.121	0.121	0.12	0.12	0.119	0.118	0.118	0.118	0.117
E08	Sample	Dilution_50%	0.5	DMSO	Lycopene	Standard_Development	Run095	Standard_Measurement	Plate_01	Clariostar_Study	MB	Biofoundry_,_London	Linear_Dilution_Pattern_V2	0.161	0.158	0.155	0.151	0.148	0.144	0.14	0.137	0.134	0.131	0.128	0.124	0.121	0.117	0.115	0.112	0.109	0.106	0.105	0.104	0.103	0.101	0.101	0.101	0.1	0.1	0.101	0.1	0.1	0.1	0.1	0.1	0.1	0.1	0.099	0.099
E09	Sample	Dilution_30%	0.3	DMSO	Lycopene	Standard_Development	Run095	Standard_Measurement	Plate_01	Clariostar_Study	MB	Biofoundry_,_London	Linear_Dilution_Pattern_V2	0.134	0.132	0.128	0.124	0.121	0.117	0.113	0.109	0.107	0.104	0.1	0.096	0.093	0.09	0.088	0.084	0.081	0.079	0.078	0.076	0.076	0.076	0.075	0.075	0.074	0.075	0.076	0.077	0.077	0.078	0.078	0.078	0.078	0.079	0.08	0.081
E10	Sample	Dilution_10%	0.1	DMSO	Lycopene	Standard_Development	Run095	Standard_Measurement	Plate_01	Clariostar_Study	MB	Biofoundry_,_London	Linear_Dilution_Pattern_V2	0.119	0.115	0.111	0.106	0.103	0.099	0.095	0.092	0.089	0.086	0.082	0.077	0.074	0.071	0.068	0.066	0.063	0.061	0.059	0.059	0.058	0.057	0.056	0.056	0.055	0.055	0.056	0.055	0.055	0.055	0.055	0.055	0.055	0.055	0.055	0.055
E11	Blank	DMSO_Blank		DMSO		Standard_Development	Run095	Standard_Measurement	Plate_01	Clariostar_Study	MB	Biofoundry_,_London	Linear_Dilution_Pattern_V2	0.115	0.111	0.107	0.102	0.098	0.094	0.09	0.086	0.084	0.081	0.077	0.073	0.07	0.066	0.064	0.062	0.059	0.058	0.056	0.054	0.053	0.053	0.052	0.052	0.051	0.05	0.05	0.049	0.049	0.049	0.048	0.048	0.047	0.047	0.046	0.045
E12	Blank	DMSO_Blank		DMSO		Standard_Development	Run095	Standard_Measurement	Plate_01	Clariostar_Study	MB	Biofoundry_,_London	Linear_Dilution_Pattern_V2	0.118	0.114	0.11	0.105	0.102	0.098	0.095	0.091	0.088	0.084	0.08	0.075	0.072	0.07	0.067	0.064	0.062	0.06	0.058	0.057	0.056	0.055	0.055	0.054	0.053	0.052	0.052	0.052	0.052	0.051	0.051	0.05	0.05	0.049	0.049	0.048
F01	Sample	Dilution_90%	0.9	DMSO	Lycopene	Standard_Development	Run095	Standard_Measurement	Plate_01	Clariostar_Study	MB	Biofoundry_,_London	Linear_Dilution_Pattern_V2	0.21	0.207	0.205	0.201	0.198	0.194	0.191	0.187	0.184	0.181	0.176	0.172	0.168	0.165	0.162	0.158	0.155	0.153	0.152	0.149	0.148	0.147	0.146	0.144	0.143	0.143	0.143	0.142	0.141	0.141	0.14	0.139	0.138	0.137	0.136	0.135
F02	Sample	Dilution_70%	0.7	DMSO	Lycopene	Standard_Development	Run095	Standard_Measurement	Plate_01	Clariostar_Study	MB	Biofoundry_,_London	Linear_Dilution_Pattern_V2	0.186	0.184	0.18	0.175	0.171	0.167	0.164	0.16	0.158	0.155	0.151	0.146	0.142	0.139	0.136	0.133	0.13	0.128	0.126	0.125	0.124	0.122	0.122	0.121	0.12	0.12	0.12	0.12	0.12	0.12	0.12	0.119	0.118	0.118	0.118	0.118
F03	Sample	Dilution_50%	0.5	DMSO	Lycopene	Standard_Development	Run095	Standard_Measurement	Plate_01	Clariostar_Study	MB	Biofoundry_,_London	Linear_Dilution_Pattern_V2	0.162	0.16	0.157	0.153	0.149	0.145	0.142	0.138	0.136	0.133	0.128	0.123	0.121	0.117	0.114	0.111	0.108	0.107	0.105	0.103	0.102	0.102	0.101	0.1	0.1	0.1	0.1	0.1	0.101	0.101	0.1	0.1	0.1	0.1	0.1	0.1
F04	Sample	Dilution_30%	0.3	DMSO	Lycopene	Standard_Development	Run095	Standard_Measurement	Plate_01	Clariostar_Study	MB	Biofoundry_,_London	Linear_Dilution_Pattern_V2	0.137	0.134	0.131	0.127	0.123	0.119	0.116	0.112	0.109	0.105	0.101	0.097	0.094	0.091	0.088	0.085	0.081	0.08	0.079	0.078	0.077	0.076	0.076	0.076	0.075	0.076	0.077	0.078	0.078	0.078	0.079	0.079	0.079	0.08	0.081	0.082
F05	Sample	Dilution_10%	0.1	DMSO	Lycopene	Standard_Development	Run095	Standard_Measurement	Plate_01	Clariostar_Study	MB	Biofoundry_,_London	Linear_Dilution_Pattern_V2	0.119	0.116	0.112	0.107	0.105	0.1	0.097	0.093	0.091	0.087	0.083	0.08	0.077	0.073	0.071	0.067	0.065	0.064	0.061	0.06	0.06	0.059	0.058	0.057	0.057	0.057	0.058	0.058	0.057	0.058	0.058	0.057	0.057	0.058	0.058	0.058
F06	Sample	Dilution_90%	0.9	DMSO	Lycopene	Standard_Development	Run095	Standard_Measurement	Plate_01	Clariostar_Study	MB	Biofoundry_,_London	Linear_Dilution_Pattern_V2	0.208	0.206	0.203	0.198	0.194	0.19	0.186	0.184	0.182	0.179	0.176	0.172	0.168	0.164	0.161	0.159	0.155	0.154	0.151	0.148	0.147	0.145	0.144	0.144	0.142	0.142	0.142	0.141	0.141	0.139	0.139	0.138	0.137	0.135	0.135	0.134
F07	Sample	Dilution_70%	0.7	DMSO	Lycopene	Standard_Development	Run095	Standard_Measurement	Plate_01	Clariostar_Study	MB	Biofoundry_,_London	Linear_Dilution_Pattern_V2	0.183	0.181	0.177	0.173	0.17	0.166	0.163	0.159	0.156	0.154	0.15	0.147	0.143	0.14	0.137	0.134	0.131	0.129	0.127	0.125	0.125	0.123	0.122	0.121	0.121	0.121	0.122	0.121	0.121	0.121	0.12	0.119	0.119	0.119	0.119	0.118
F08	Sample	Dilution_50%	0.5	DMSO	Lycopene	Standard_Development	Run095	Standard_Measurement	Plate_01	Clariostar_Study	MB	Biofoundry_,_London	Linear_Dilution_Pattern_V2	0.159	0.157	0.153	0.149	0.145	0.141	0.138	0.135	0.133	0.13	0.126	0.122	0.119	0.116	0.114	0.111	0.108	0.106	0.105	0.103	0.102	0.101	0.101	0.1	0.1	0.1	0.1	0.101	0.101	0.1	0.1	0.1	0.099	0.1	0.1	0.1
F09	Sample	Dilution_30%	0.3	DMSO	Lycopene	Standard_Development	Run095	Standard_Measurement	Plate_01	Clariostar_Study	MB	Biofoundry_,_London	Linear_Dilution_Pattern_V2	0.134	0.131	0.128	0.123	0.12	0.115	0.112	0.108	0.107	0.105	0.101	0.096	0.093	0.09	0.088	0.084	0.081	0.08	0.078	0.077	0.076	0.075	0.075	0.075	0.075	0.076	0.077	0.077	0.077	0.078	0.078	0.079	0.079	0.079	0.08	0.081
F10	Sample	Dilution_10%	0.1	DMSO	Lycopene	Standard_Development	Run095	Standard_Measurement	Plate_01	Clariostar_Study	MB	Biofoundry_,_London	Linear_Dilution_Pattern_V2	0.115	0.111	0.107	0.103	0.099	0.095	0.091	0.088	0.084	0.081	0.077	0.073	0.07	0.066	0.064	0.062	0.059	0.057	0.055	0.054	0.053	0.052	0.052	0.051	0.05	0.05	0.05	0.049	0.048	0.048	0.048	0.048	0.047	0.047	0.047	0.046
F11	Blank	DMSO		DMSO		Standard_Development	Run095	Standard_Measurement	Plate_01	Clariostar_Study	MB	Biofoundry_,_London	Linear_Dilution_Pattern_V2	0.116	0.113	0.109	0.105	0.101	0.096	0.092	0.089	0.086	0.083	0.078	0.074	0.07	0.066	0.065	0.062	0.059	0.057	0.055	0.054	0.053	0.052	0.052	0.051	0.051	0.05	0.05	0.049	0.048	0.048	0.048	0.047	0.047	0.046	0.046	0.045
F12	Blank	DMSO		DMSO		Standard_Development	Run095	Standard_Measurement	Plate_01	Clariostar_Study	MB	Biofoundry_,_London	Linear_Dilution_Pattern_V2	0.12	0.116	0.111	0.107	0.103	0.098	0.095	0.092	0.088	0.084	0.081	0.076	0.072	0.069	0.066	0.064	0.061	0.06	0.058	0.056	0.055	0.054	0.054	0.053	0.052	0.051	0.051	0.051	0.05	0.05	0.049	0.049	0.049	0.048	0.047	0.046
G01	Sample	Dilution_85%	0.85	DMSO	Lycopene	Standard_Development	Run095	Standard_Measurement	Plate_01	Clariostar_Study	MB	Biofoundry_,_London	Linear_Dilution_Pattern_V2	0.201	0.199	0.197	0.193	0.189	0.185	0.182	0.177	0.176	0.173	0.167	0.164	0.16	0.156	0.154	0.151	0.148	0.146	0.142	0.142	0.14	0.138	0.137	0.137	0.136	0.135	0.135	0.134	0.134	0.134	0.133	0.132	0.131	0.13	0.129	0.129
G02	Sample	Dilution_65%	0.65	DMSO	Lycopene	Standard_Development	Run095	Standard_Measurement	Plate_01	Clariostar_Study	MB	Biofoundry_,_London	Linear_Dilution_Pattern_V2	0.181	0.178	0.174	0.169	0.166	0.161	0.158	0.155	0.154	0.15	0.147	0.143	0.139	0.135	0.132	0.129	0.126	0.124	0.123	0.121	0.12	0.119	0.118	0.118	0.117	0.118	0.118	0.117	0.117	0.117	0.117	0.117	0.116	0.115	0.115	0.114
G03	Sample	Dilution_45%	0.45	DMSO	Lycopene	Standard_Development	Run095	Standard_Measurement	Plate_01	Clariostar_Study	MB	Biofoundry_,_London	Linear_Dilution_Pattern_V2	0.156	0.153	0.15	0.146	0.143	0.139	0.136	0.132	0.129	0.126	0.121	0.117	0.114	0.111	0.108	0.105	0.102	0.101	0.099	0.097	0.097	0.096	0.095	0.095	0.095	0.094	0.095	0.095	0.095	0.095	0.095	0.095	0.095	0.096	0.096	0.096
G04	Sample	Dilution_25%	0.25	DMSO	Lycopene	Standard_Development	Run095	Standard_Measurement	Plate_01	Clariostar_Study	MB	Biofoundry_,_London	Linear_Dilution_Pattern_V2	0.128	0.125	0.121	0.118	0.115	0.11	0.106	0.103	0.1	0.098	0.094	0.09	0.087	0.083	0.08	0.077	0.074	0.073	0.071	0.07	0.07	0.069	0.069	0.068	0.068	0.069	0.07	0.071	0.071	0.071	0.072	0.072	0.072	0.073	0.074	0.075
G05	Sample	Dilution_05%	0.0499999999999999	DMSO	Lycopene	Standard_Development	Run095	Standard_Measurement	Plate_01	Clariostar_Study	MB	Biofoundry_,_London	Linear_Dilution_Pattern_V2	0.115	0.112	0.108	0.104	0.1	0.097	0.092	0.089	0.087	0.083	0.08	0.076	0.073	0.069	0.067	0.064	0.062	0.06	0.058	0.057	0.056	0.055	0.055	0.054	0.054	0.053	0.054	0.053	0.052	0.053	0.052	0.052	0.052	0.052	0.052	0.051
G06	Sample	Dilution_85%	0.85	DMSO	Lycopene	Standard_Development	Run095	Standard_Measurement	Plate_01	Clariostar_Study	MB	Biofoundry_,_London	Linear_Dilution_Pattern_V2	0.2	0.198	0.195	0.19	0.186	0.183	0.179	0.176	0.174	0.172	0.168	0.164	0.16	0.157	0.154	0.15	0.148	0.146	0.144	0.141	0.14	0.139	0.137	0.137	0.136	0.135	0.136	0.134	0.134	0.134	0.133	0.131	0.13	0.13	0.129	0.128
G07	Sample	Dilution_65%	0.65	DMSO	Lycopene	Standard_Development	Run095	Standard_Measurement	Plate_01	Clariostar_Study	MB	Biofoundry_,_London	Linear_Dilution_Pattern_V2	0.176	0.173	0.17	0.165	0.162	0.158	0.153	0.152	0.149	0.147	0.144	0.14	0.138	0.134	0.131	0.128	0.125	0.122	0.121	0.119	0.118	0.117	0.116	0.116	0.116	0.116	0.116	0.116	0.116	0.116	0.115	0.115	0.115	0.114	0.114	0.114
G08	Sample	Dilution_45%	0.45	DMSO	Lycopene	Standard_Development	Run095	Standard_Measurement	Plate_01	Clariostar_Study	MB	Biofoundry_,_London	Linear_Dilution_Pattern_V2	0.151	0.149	0.145	0.141	0.138	0.134	0.13	0.127	0.126	0.123	0.119	0.116	0.113	0.109	0.107	0.103	0.101	0.099	0.097	0.097	0.096	0.094	0.094	0.094	0.094	0.094	0.095	0.094	0.094	0.094	0.094	0.094	0.094	0.094	0.094	0.094
G09	Sample	Dilution_25%	0.25	DMSO	Lycopene	Standard_Development	Run095	Standard_Measurement	Plate_01	Clariostar_Study	MB	Biofoundry_,_London	Linear_Dilution_Pattern_V2	0.127	0.123	0.119	0.115	0.112	0.107	0.104	0.101	0.099	0.097	0.093	0.089	0.086	0.083	0.08	0.077	0.075	0.073	0.071	0.07	0.07	0.069	0.069	0.069	0.069	0.069	0.07	0.071	0.071	0.071	0.072	0.073	0.073	0.074	0.074	0.075
G10	Sample	Dilution_05%	0.0499999999999999	DMSO	Lycopene	Standard_Development	Run095	Standard_Measurement	Plate_01	Clariostar_Study	MB	Biofoundry_,_London	Linear_Dilution_Pattern_V2	0.114	0.111	0.108	0.104	0.1	0.095	0.091	0.088	0.085	0.082	0.077	0.073	0.07	0.067	0.065	0.062	0.059	0.058	0.056	0.055	0.054	0.053	0.053	0.052	0.051	0.051	0.051	0.05	0.05	0.049	0.049	0.049	0.048	0.047	0.047	0.047
G11	Blank	DMSO_Blank		DMSO		Standard_Development	Run095	Standard_Measurement	Plate_01	Clariostar_Study	MB	Biofoundry_,_London	Linear_Dilution_Pattern_V2	0.113	0.11	0.106	0.102	0.098	0.093	0.089	0.086	0.084	0.081	0.076	0.072	0.07	0.066	0.064	0.061	0.059	0.058	0.056	0.054	0.053	0.052	0.052	0.052	0.051	0.05	0.05	0.049	0.049	0.049	0.049	0.048	0.047	0.047	0.046	0.045
G12	Blank	DMSO_Blank		DMSO		Standard_Development	Run095	Standard_Measurement	Plate_01	Clariostar_Study	MB	Biofoundry_,_London	Linear_Dilution_Pattern_V2	0.112	0.11	0.106	0.101	0.097	0.093	0.089	0.087	0.084	0.08	0.076	0.072	0.069	0.065	0.064	0.061	0.059	0.057	0.055	0.054	0.053	0.052	0.052	0.051	0.051	0.05	0.05	0.05	0.049	0.049	0.048	0.048	0.047	0.047	0.046	0.045
H01	Sample	Dilution_85%	0.85	DMSO	Lycopene	Standard_Development	Run095	Standard_Measurement	Plate_01	Clariostar_Study	MB	Biofoundry_,_London	Linear_Dilution_Pattern_V2	0.208	0.205	0.203	0.198	0.193	0.189	0.186	0.182	0.18	0.176	0.172	0.167	0.162	0.157	0.154	0.151	0.148	0.146	0.144	0.142	0.14	0.139	0.138	0.137	0.137	0.136	0.136	0.135	0.134	0.134	0.133	0.132	0.131	0.13	0.129	0.128
H02	Sample	Dilution_65%	0.65	DMSO	Lycopene	Standard_Development	Run095	Standard_Measurement	Plate_01	Clariostar_Study	MB	Biofoundry_,_London	Linear_Dilution_Pattern_V2	0.181	0.177	0.174	0.17	0.166	0.162	0.158	0.155	0.153	0.15	0.146	0.141	0.138	0.134	0.132	0.129	0.126	0.124	0.122	0.12	0.119	0.118	0.117	0.117	0.117	0.116	0.117	0.116	0.116	0.116	0.116	0.115	0.114	0.114	0.115	0.114
H03	Sample	Dilution_45%	0.45	DMSO	Lycopene	Standard_Development	Run095	Standard_Measurement	Plate_01	Clariostar_Study	MB	Biofoundry_,_London	Linear_Dilution_Pattern_V2	0.172	0.17	0.166	0.162	0.158	0.154	0.15	0.146	0.144	0.141	0.138	0.133	0.13	0.126	0.124	0.121	0.118	0.116	0.114	0.113	0.112	0.111	0.11	0.11	0.11	0.11	0.111	0.111	0.11	0.11	0.11	0.11	0.11	0.11	0.11	0.11
H04	Sample	Dilution_25%	0.25	DMSO	Lycopene	Standard_Development	Run095	Standard_Measurement	Plate_01	Clariostar_Study	MB	Biofoundry_,_London	Linear_Dilution_Pattern_V2	0.13	0.127	0.122	0.118	0.116	0.112	0.108	0.104	0.101	0.098	0.094	0.089	0.086	0.082	0.08	0.076	0.073	0.072	0.071	0.07	0.069	0.069	0.068	0.068	0.068	0.069	0.07	0.07	0.07	0.07	0.071	0.071	0.072	0.073	0.074	0.075
H05	Sample	Dilution_05%	0.0499999999999999	DMSO	Lycopene	Standard_Development	Run095	Standard_Measurement	Plate_01	Clariostar_Study	MB	Biofoundry_,_London	Linear_Dilution_Pattern_V2	0.123	0.119	0.115	0.11	0.107	0.102	0.098	0.095	0.092	0.089	0.084	0.079	0.076	0.073	0.07	0.068	0.065	0.063	0.061	0.06	0.059	0.058	0.057	0.057	0.056	0.056	0.056	0.055	0.055	0.055	0.055	0.054	0.054	0.054	0.053	0.053
H06	Sample	Dilution_85%	0.85	DMSO	Lycopene	Standard_Development	Run095	Standard_Measurement	Plate_01	Clariostar_Study	MB	Biofoundry_,_London	Linear_Dilution_Pattern_V2	0.209	0.205	0.202	0.197	0.193	0.189	0.186	0.183	0.182	0.178	0.174	0.171	0.167	0.163	0.161	0.157	0.154	0.152	0.15	0.148	0.146	0.145	0.144	0.143	0.142	0.142	0.141	0.141	0.14	0.14	0.139	0.138	0.137	0.136	0.135	0.134
H07	Sample	Dilution_65%	0.65	DMSO	Lycopene	Standard_Development	Run095	Standard_Measurement	Plate_01	Clariostar_Study	MB	Biofoundry_,_London	Linear_Dilution_Pattern_V2	0.175	0.173	0.169	0.165	0.162	0.158	0.155	0.152	0.149	0.147	0.143	0.139	0.137	0.133	0.131	0.127	0.124	0.122	0.121	0.119	0.117	0.116	0.116	0.115	0.115	0.115	0.116	0.116	0.115	0.115	0.114	0.114	0.114	0.114	0.113	0.113
H08	Sample	Dilution_45%	0.45	DMSO	Lycopene	Standard_Development	Run095	Standard_Measurement	Plate_01	Clariostar_Study	MB	Biofoundry_,_London	Linear_Dilution_Pattern_V2	0.154	0.151	0.148	0.144	0.141	0.137	0.133	0.13	0.127	0.125	0.12	0.116	0.112	0.108	0.106	0.103	0.1	0.098	0.096	0.095	0.095	0.093	0.093	0.093	0.092	0.093	0.094	0.093	0.093	0.094	0.094	0.093	0.093	0.093	0.093	0.094
H09	Sample	Dilution_25%	0.25	DMSO	Lycopene	Standard_Development	Run095	Standard_Measurement	Plate_01	Clariostar_Study	MB	Biofoundry_,_London	Linear_Dilution_Pattern_V2	0.132	0.129	0.126	0.122	0.118	0.114	0.11	0.106	0.103	0.101	0.097	0.093	0.089	0.085	0.083	0.08	0.076	0.075	0.073	0.072	0.071	0.071	0.071	0.071	0.07	0.071	0.072	0.073	0.073	0.073	0.074	0.074	0.074	0.074	0.076	0.076
H10	Sample	Dilution_05%	0.0499999999999999	DMSO	Lycopene	Standard_Development	Run095	Standard_Measurement	Plate_01	Clariostar_Study	MB	Biofoundry_,_London	Linear_Dilution_Pattern_V2	0.117	0.115	0.11	0.106	0.102	0.098	0.094	0.091	0.089	0.085	0.081	0.077	0.074	0.07	0.068	0.065	0.063	0.061	0.059	0.058	0.057	0.056	0.056	0.055	0.054	0.054	0.055	0.054	0.053	0.053	0.054	0.053	0.053	0.053	0.053	0.052
H11	Blank	DMSO_Blank		DMSO		Standard_Development	Run095	Standard_Measurement	Plate_01	Clariostar_Study	MB	Biofoundry_,_London	Linear_Dilution_Pattern_V2	0.121	0.117	0.113	0.11	0.107	0.102	0.098	0.094	0.091	0.088	0.083	0.078	0.075	0.072	0.07	0.067	0.064	0.062	0.061	0.059	0.058	0.058	0.057	0.056	0.055	0.054	0.054	0.054	0.053	0.052	0.052	0.052	0.052	0.051	0.051	0.05
H12	Blank	DMSO_Blank		DMSO		Standard_Development	Run095	Standard_Measurement	Plate_01	Clariostar_Study	MB	Biofoundry_,_London	Linear_Dilution_Pattern_V2	0.116	0.112	0.108	0.104	0.1	0.096	0.093	0.089	0.086	0.082	0.077	0.073	0.069	0.066	0.064	0.061	0.059	0.057	0.055	0.053	0.053	0.052	0.052	0.051	0.05	0.05	0.05	0.049	0.049	0.048	0.048	0.048	0.047	0.047	0.046	0.046
A01	Sample	Dilution_100%	1.0	DMSO	Lycopene	Standard_Development	Run095	Standard_Measurement	Plate_01	Clariostar_Study	MB	Biofoundry_,_London	Linear_Dilution_Pattern_V2	0.226	0.222	0.219	0.216	0.212	0.208	0.204	0.201	0.197	0.194	0.19	0.184	0.18	0.175	0.171	0.169	0.166	0.164	0.162	0.159	0.157	0.155	0.154	0.153	0.152	0.151	0.151	0.15	0.149	0.147	0.147	0.146	0.145	0.143	0.143	0.142
A02	Sample	Dilution_80%	0.8	DMSO	Lycopene	Standard_Development	Run095	Standard_Measurement	Plate_01	Clariostar_Study	MB	Biofoundry_,_London	Linear_Dilution_Pattern_V2	0.202	0.198	0.195	0.192	0.188	0.184	0.181	0.177	0.173	0.17	0.166	0.161	0.155	0.151	0.148	0.144	0.142	0.141	0.138	0.136	0.134	0.133	0.132	0.131	0.131	0.13	0.13	0.129	0.129	0.128	0.127	0.127	0.127	0.125	0.126	0.125
A03	Sample	Dilution_60%	0.6	DMSO	Lycopene	Standard_Development	Run095	Standard_Measurement	Plate_01	Clariostar_Study	MB	Biofoundry_,_London	Linear_Dilution_Pattern_V2	0.175	0.172	0.169	0.165	0.161	0.157	0.154	0.151	0.147	0.144	0.14	0.135	0.131	0.127	0.123	0.121	0.119	0.117	0.115	0.113	0.112	0.111	0.11	0.11	0.11	0.108	0.109	0.11	0.11	0.109	0.109	0.109	0.109	0.108	0.109	0.109
A04	Sample	Dilution_40%	0.4	DMSO	Lycopene	Standard_Development	Run095	Standard_Measurement	Plate_01	Clariostar_Study	MB	Biofoundry_,_London	Linear_Dilution_Pattern_V2	0.153	0.149	0.145	0.141	0.137	0.132	0.129	0.126	0.123	0.12	0.117	0.112	0.109	0.105	0.102	0.099	0.097	0.094	0.092	0.091	0.089	0.088	0.088	0.089	0.089	0.089	0.089	0.089	0.09	0.089	0.09	0.09	0.09	0.09	0.091	0.091
A05	Sample	Dilution_20%	0.2	DMSO	Lycopene	Standard_Development	Run095	Standard_Measurement	Plate_01	Clariostar_Study	MB	Biofoundry_,_London	Linear_Dilution_Pattern_V2	0.129	0.126	0.122	0.117	0.113	0.108	0.104	0.101	0.098	0.095	0.091	0.087	0.082	0.078	0.075	0.073	0.07	0.069	0.067	0.066	0.064	0.064	0.063	0.064	0.064	0.064	0.064	0.065	0.066	0.066	0.066	0.067	0.068	0.067	0.068	0.069
A06	Sample	Dilution_100%	1.0	DMSO	Lycopene	Standard_Development	Run095	Standard_Measurement	Plate_01	Clariostar_Study	MB	Biofoundry_,_London	Linear_Dilution_Pattern_V2	0.224	0.221	0.218	0.215	0.212	0.208	0.205	0.202	0.197	0.194	0.19	0.184	0.18	0.176	0.172	0.169	0.167	0.164	0.162	0.16	0.157	0.156	0.154	0.152	0.152	0.151	0.151	0.15	0.149	0.148	0.147	0.146	0.145	0.143	0.143	0.142
A07	Sample	Dilution_80%	0.8	DMSO	Lycopene	Standard_Development	Run095	Standard_Measurement	Plate_01	Clariostar_Study	MB	Biofoundry_,_London	Linear_Dilution_Pattern_V2	0.197	0.194	0.191	0.187	0.183	0.179	0.176	0.173	0.169	0.166	0.163	0.159	0.155	0.15	0.147	0.144	0.142	0.139	0.137	0.136	0.134	0.133	0.132	0.131	0.131	0.13	0.129	0.129	0.128	0.128	0.127	0.127	0.126	0.125	0.125	0.124
A08	Sample	Dilution_60%	0.6	DMSO	Lycopene	Standard_Development	Run095	Standard_Measurement	Plate_01	Clariostar_Study	MB	Biofoundry_,_London	Linear_Dilution_Pattern_V2	0.176	0.172	0.169	0.164	0.16	0.156	0.152	0.149	0.146	0.145	0.141	0.135	0.131	0.127	0.124	0.122	0.119	0.117	0.114	0.113	0.111	0.11	0.109	0.109	0.109	0.108	0.108	0.108	0.108	0.108	0.108	0.108	0.108	0.107	0.107	0.108
A09	Sample	Dilution_40%	0.4	DMSO	Lycopene	Standard_Development	Run095	Standard_Measurement	Plate_01	Clariostar_Study	MB	Biofoundry_,_London	Linear_Dilution_Pattern_V2	0.151	0.147	0.143	0.139	0.135	0.13	0.127	0.125	0.121	0.119	0.116	0.111	0.107	0.102	0.099	0.097	0.095	0.093	0.091	0.089	0.088	0.087	0.086	0.087	0.087	0.087	0.088	0.088	0.088	0.088	0.088	0.089	0.089	0.088	0.089	0.089
A10	Sample	Dilution_20%	0.2	DMSO	Lycopene	Standard_Development	Run095	Standard_Measurement	Plate_01	Clariostar_Study	MB	Biofoundry_,_London	Linear_Dilution_Pattern_V2	0.127	0.123	0.119	0.115	0.111	0.106	0.103	0.101	0.097	0.094	0.091	0.086	0.082	0.077	0.074	0.073	0.07	0.068	0.066	0.065	0.064	0.063	0.064	0.063	0.064	0.064	0.065	0.065	0.065	0.065	0.066	0.066	0.067	0.067	0.068	0.069
A11	Blank	DMSO_Blank		DMSO		Standard_Development	Run095	Standard_Measurement	Plate_01	Clariostar_Study	MB	Biofoundry_,_London	Linear_Dilution_Pattern_V2	0.115	0.111	0.108	0.104	0.1	0.096	0.092	0.089	0.085	0.082	0.079	0.073	0.07	0.067	0.064	0.062	0.059	0.059	0.056	0.055	0.053	0.053	0.052	0.052	0.052	0.051	0.05	0.05	0.05	0.049	0.049	0.049	0.048	0.047	0.047	0.047
A12	Blank	DMSO_Blank		DMSO		Standard_Development	Run095	Standard_Measurement	Plate_01	Clariostar_Study	MB	Biofoundry_,_London	Linear_Dilution_Pattern_V2	0.117	0.113	0.11	0.106	0.101	0.096	0.093	0.09	0.086	0.083	0.079	0.075	0.071	0.067	0.064	0.062	0.06	0.058	0.057	0.056	0.054	0.053	0.053	0.052	0.052	0.051	0.051	0.05	0.05	0.049	0.048	0.049	0.048	0.047	0.047	0.046
B01	Sample	Dilution_100%	1.0	DMSO	Lycopene	Standard_Development	Run095	Standard_Measurement	Plate_01	Clariostar_Study	MB	Biofoundry_,_London	Linear_Dilution_Pattern_V2	0.219	0.217	0.214	0.21	0.207	0.203	0.199	0.196	0.193	0.191	0.186	0.181	0.177	0.173	0.17	0.167	0.165	0.163	0.16	0.158	0.156	0.154	0.153	0.152	0.151	0.15	0.15	0.149	0.148	0.147	0.146	0.145	0.143	0.142	0.141	0.141
B02	Sample	Dilution_80%	0.8	DMSO	Lycopene	Standard_Development	Run095	Standard_Measurement	Plate_01	Clariostar_Study	MB	Biofoundry_,_London	Linear_Dilution_Pattern_V2	0.196	0.193	0.191	0.186	0.182	0.179	0.176	0.173	0.171	0.167	0.165	0.159	0.154	0.15	0.147	0.145	0.142	0.14	0.138	0.137	0.136	0.134	0.133	0.133	0.132	0.131	0.131	0.131	0.131	0.129	0.129	0.129	0.128	0.127	0.127	0.126
B03	Sample	Dilution_60%	0.6	DMSO	Lycopene	Standard_Development	Run095	Standard_Measurement	Plate_01	Clariostar_Study	MB	Biofoundry_,_London	Linear_Dilution_Pattern_V2	0.174	0.17	0.168	0.164	0.16	0.155	0.152	0.149	0.146	0.144	0.14	0.135	0.131	0.127	0.123	0.121	0.119	0.117	0.115	0.114	0.112	0.112	0.111	0.11	0.11	0.11	0.11	0.11	0.11	0.11	0.11	0.11	0.109	0.109	0.109	0.109
B04	Sample	Dilution_40%	0.4	DMSO	Lycopene	Standard_Development	Run095	Standard_Measurement	Plate_01	Clariostar_Study	MB	Biofoundry_,_London	Linear_Dilution_Pattern_V2	0.154	0.151	0.147	0.143	0.139	0.136	0.132	0.13	0.127	0.124	0.12	0.115	0.111	0.108	0.104	0.102	0.101	0.098	0.097	0.096	0.094	0.093	0.092	0.092	0.092	0.093	0.093	0.093	0.094	0.093	0.094	0.094	0.094	0.094	0.094	0.095
B05	Sample	Dilution_20%	0.2	DMSO	Lycopene	Standard_Development	Run095	Standard_Measurement	Plate_01	Clariostar_Study	MB	Biofoundry_,_London	Linear_Dilution_Pattern_V2	0.123	0.12	0.116	0.113	0.108	0.104	0.101	0.098	0.094	0.092	0.088	0.084	0.081	0.077	0.074	0.072	0.07	0.067	0.066	0.065	0.064	0.063	0.063	0.063	0.063	0.063	0.064	0.065	0.065	0.065	0.065	0.067	0.067	0.067	0.068	0.069
B06	Sample	Dilution_100%	1.0	DMSO	Lycopene	Standard_Development	Run095	Standard_Measurement	Plate_01	Clariostar_Study	MB	Biofoundry_,_London	Linear_Dilution_Pattern_V2	0.225	0.222	0.22	0.217	0.213	0.209	0.206	0.203	0.199	0.197	0.194	0.189	0.185	0.181	0.178	0.176	0.173	0.17	0.167	0.166	0.164	0.162	0.16	0.159	0.159	0.158	0.158	0.157	0.156	0.155	0.154	0.153	0.152	0.15	0.149	0.149
B07	Sample	Dilution_80%	0.8	DMSO	Lycopene	Standard_Development	Run095	Standard_Measurement	Plate_01	Clariostar_Study	MB	Biofoundry_,_London	Linear_Dilution_Pattern_V2	0.201	0.197	0.194	0.19	0.186	0.182	0.179	0.176	0.173	0.17	0.167	0.163	0.158	0.154	0.151	0.149	0.147	0.144	0.142	0.14	0.138	0.136	0.135	0.135	0.135	0.134	0.134	0.133	0.133	0.132	0.132	0.131	0.13	0.129	0.129	0.128
B08	Sample	Dilution_60%	0.6	DMSO	Lycopene	Standard_Development	Run095	Standard_Measurement	Plate_01	Clariostar_Study	MB	Biofoundry_,_London	Linear_Dilution_Pattern_V2	0.169	0.166	0.163	0.159	0.155	0.151	0.148	0.145	0.142	0.14	0.137	0.133	0.129	0.125	0.122	0.119	0.117	0.116	0.114	0.113	0.111	0.11	0.109	0.109	0.109	0.108	0.108	0.108	0.108	0.108	0.108	0.108	0.108	0.107	0.107	0.108
B09	Sample	Dilution_40%	0.4	DMSO	Lycopene	Standard_Development	Run095	Standard_Measurement	Plate_01	Clariostar_Study	MB	Biofoundry_,_London	Linear_Dilution_Pattern_V2	0.147	0.143	0.14	0.136	0.133	0.128	0.125	0.122	0.119	0.117	0.114	0.109	0.106	0.102	0.098	0.096	0.094	0.092	0.09	0.089	0.088	0.088	0.087	0.087	0.087	0.087	0.088	0.088	0.088	0.088	0.088	0.089	0.09	0.089	0.089	0.09
B10	Sample	Dilution_20%	0.2	DMSO	Lycopene	Standard_Development	Run095	Standard_Measurement	Plate_01	Clariostar_Study	MB	Biofoundry_,_London	Linear_Dilution_Pattern_V2	0.123	0.119	0.115	0.111	0.108	0.103	0.1	0.097	0.094	0.09	0.088	0.083	0.079	0.075	0.072	0.07	0.068	0.067	0.065	0.063	0.062	0.062	0.062	0.061	0.062	0.061	0.062	0.062	0.062	0.062	0.062	0.063	0.064	0.064	0.064	0.065
B11	Blank	DMSO_Blank		DMSO		Standard_Development	Run095	Standard_Measurement	Plate_01	Clariostar_Study	MB	Biofoundry_,_London	Linear_Dilution_Pattern_V2	0.116	0.112	0.109	0.105	0.1	0.097	0.093	0.091	0.087	0.084	0.08	0.076	0.072	0.069	0.066	0.064	0.062	0.06	0.059	0.058	0.056	0.056	0.055	0.055	0.055	0.053	0.053	0.052	0.052	0.051	0.051	0.051	0.051	0.05	0.05	0.049
B12	Blank	DMSO_Blank		DMSO		Standard_Development	Run095	Standard_Measurement	Plate_01	Clariostar_Study	MB	Biofoundry_,_London	Linear_Dilution_Pattern_V2	0.114	0.11	0.106	0.102	0.099	0.095	0.091	0.087	0.083	0.08	0.077	0.073	0.069	0.066	0.063	0.061	0.059	0.058	0.057	0.055	0.054	0.054	0.052	0.052	0.052	0.051	0.051	0.05	0.049	0.049	0.049	0.048	0.048	0.047	0.047	0.047
C01	Sample	Dilution_95%	0.95	DMSO	Lycopene	Standard_Development	Run095	Standard_Measurement	Plate_01	Clariostar_Study	MB	Biofoundry_,_London	Linear_Dilution_Pattern_V2	0.214	0.211	0.208	0.205	0.201	0.198	0.194	0.191	0.188	0.185	0.182	0.175	0.171	0.167	0.164	0.162	0.159	0.157	0.155	0.153	0.15	0.149	0.148	0.147	0.146	0.146	0.145	0.144	0.144	0.143	0.142	0.141	0.14	0.138	0.138	0.137
C02	Sample	Dilution_75%	0.75	DMSO	Lycopene	Standard_Development	Run095	Standard_Measurement	Plate_01	Clariostar_Study	MB	Biofoundry_,_London	Linear_Dilution_Pattern_V2	0.194	0.19	0.187	0.183	0.178	0.174	0.17	0.168	0.165	0.163	0.158	0.154	0.149	0.144	0.141	0.14	0.137	0.135	0.133	0.13	0.128	0.127	0.127	0.127	0.126	0.126	0.126	0.126	0.125	0.124	0.124	0.124	0.123	0.121	0.122	0.121
C03	Sample	Dilution_55%	0.55	DMSO	Lycopene	Standard_Development	Run095	Standard_Measurement	Plate_01	Clariostar_Study	MB	Biofoundry_,_London	Linear_Dilution_Pattern_V2	0.17	0.167	0.164	0.16	0.155	0.151	0.148	0.145	0.142	0.14	0.136	0.131	0.127	0.123	0.119	0.117	0.115	0.113	0.111	0.109	0.107	0.106	0.106	0.105	0.105	0.105	0.105	0.105	0.106	0.105	0.105	0.105	0.104	0.104	0.104	0.105
C04	Sample	Dilution_35%	0.35	DMSO	Lycopene	Standard_Development	Run095	Standard_Measurement	Plate_01	Clariostar_Study	MB	Biofoundry_,_London	Linear_Dilution_Pattern_V2	0.143	0.14	0.136	0.132	0.128	0.124	0.121	0.118	0.115	0.113	0.109	0.104	0.1	0.096	0.093	0.091	0.089	0.087	0.084	0.083	0.082	0.081	0.081	0.08	0.082	0.081	0.082	0.083	0.083	0.083	0.083	0.084	0.085	0.084	0.085	0.085
C05	Sample	Dilution_15%	0.15	DMSO	Lycopene	Standard_Development	Run095	Standard_Measurement	Plate_01	Clariostar_Study	MB	Biofoundry_,_London	Linear_Dilution_Pattern_V2	0.122	0.119	0.115	0.111	0.106	0.102	0.098	0.096	0.093	0.09	0.087	0.082	0.078	0.074	0.071	0.069	0.067	0.065	0.063	0.062	0.06	0.06	0.06	0.059	0.06	0.06	0.06	0.06	0.06	0.06	0.061	0.062	0.062	0.062	0.062	0.062
C06	Sample	Dilution_95%	0.95	DMSO	Lycopene	Standard_Development	Run095	Standard_Measurement	Plate_01	Clariostar_Study	MB	Biofoundry_,_London	Linear_Dilution_Pattern_V2	0.215	0.212	0.209	0.205	0.201	0.198	0.193	0.191	0.188	0.185	0.182	0.177	0.174	0.169	0.166	0.164	0.161	0.158	0.157	0.154	0.152	0.151	0.149	0.148	0.147	0.147	0.146	0.145	0.145	0.144	0.143	0.141	0.141	0.139	0.138	0.137
C07	Sample	Dilution_75%	0.75	DMSO	Lycopene	Standard_Development	Run095	Standard_Measurement	Plate_01	Clariostar_Study	MB	Biofoundry_,_London	Linear_Dilution_Pattern_V2	0.19	0.187	0.184	0.18	0.175	0.172	0.169	0.166	0.162	0.161	0.157	0.153	0.149	0.144	0.141	0.139	0.137	0.134	0.132	0.131	0.129	0.127	0.126	0.126	0.126	0.126	0.125	0.124	0.124	0.124	0.123	0.124	0.123	0.122	0.122	0.121
C08	Sample	Dilution_55%	0.55	DMSO	Lycopene	Standard_Development	Run095	Standard_Measurement	Plate_01	Clariostar_Study	MB	Biofoundry_,_London	Linear_Dilution_Pattern_V2	0.168	0.165	0.162	0.157	0.153	0.149	0.146	0.143	0.14	0.137	0.134	0.13	0.126	0.122	0.118	0.116	0.114	0.112	0.11	0.109	0.107	0.106	0.105	0.104	0.105	0.105	0.105	0.105	0.105	0.105	0.104	0.104	0.104	0.104	0.104	0.104
C09	Sample	Dilution_35%	0.35	DMSO	Lycopene	Standard_Development	Run095	Standard_Measurement	Plate_01	Clariostar_Study	MB	Biofoundry_,_London	Linear_Dilution_Pattern_V2	0.142	0.139	0.135	0.131	0.127	0.123	0.119	0.116	0.112	0.111	0.108	0.103	0.1	0.095	0.091	0.09	0.088	0.085	0.084	0.082	0.081	0.08	0.08	0.08	0.081	0.081	0.081	0.081	0.082	0.082	0.082	0.083	0.083	0.083	0.084	0.084
C10	Sample	Dilution_15%	0.15	DMSO	Lycopene	Standard_Development	Run095	Standard_Measurement	Plate_01	Clariostar_Study	MB	Biofoundry_,_London	Linear_Dilution_Pattern_V2	0.132	0.128	0.124	0.12	0.116	0.112	0.108	0.106	0.101	0.098	0.094	0.09	0.086	0.082	0.078	0.076	0.074	0.072	0.071	0.069	0.068	0.067	0.067	0.067	0.067	0.066	0.066	0.066	0.066	0.066	0.066	0.067	0.067	0.067	0.067	0.067
C11	Blank	DMSO_Blank		DMSO		Standard_Development	Run095	Standard_Measurement	Plate_01	Clariostar_Study	MB	Biofoundry_,_London	Linear_Dilution_Pattern_V2	0.117	0.113	0.109	0.105	0.101	0.096	0.093	0.09	0.086	0.083	0.08	0.074	0.071	0.068	0.065	0.062	0.061	0.059	0.057	0.055	0.054	0.052	0.052	0.052	0.051	0.051	0.051	0.05	0.049	0.049	0.049	0.049	0.049	0.047	0.047	0.046
C12	Blank	DMSO_Blank		DMSO		Standard_Development	Run095	Standard_Measurement	Plate_01	Clariostar_Study	MB	Biofoundry_,_London	Linear_Dilution_Pattern_V2	0.116	0.112	0.107	0.103	0.099	0.096	0.092	0.089	0.085	0.082	0.079	0.073	0.07	0.066	0.063	0.061	0.059	0.058	0.057	0.056	0.054	0.053	0.052	0.052	0.051	0.051	0.05	0.05	0.05	0.049	0.049	0.048	0.048	0.047	0.046	0.046
D01	Sample	Dilution_95%	0.95	DMSO	Lycopene	Standard_Development	Run095	Standard_Measurement	Plate_01	Clariostar_Study	MB	Biofoundry_,_London	Linear_Dilution_Pattern_V2	0.218	0.215	0.212	0.208	0.204	0.2	0.196	0.194	0.192	0.188	0.184	0.179	0.174	0.17	0.167	0.165	0.163	0.16	0.157	0.155	0.153	0.151	0.15	0.149	0.149	0.148	0.147	0.147	0.146	0.145	0.144	0.143	0.142	0.14	0.14	0.139
D02	Sample	Dilution_75%	0.75	DMSO	Lycopene	Standard_Development	Run095	Standard_Measurement	Plate_01	Clariostar_Study	MB	Biofoundry_,_London	Linear_Dilution_Pattern_V2	0.194	0.191	0.187	0.183	0.178	0.174	0.171	0.168	0.166	0.163	0.16	0.154	0.151	0.146	0.142	0.14	0.138	0.136	0.133	0.131	0.129	0.128	0.127	0.127	0.127	0.127	0.126	0.126	0.125	0.124	0.124	0.124	0.123	0.122	0.122	0.121
D03	Sample	Dilution_55%	0.55	DMSO	Lycopene	Standard_Development	Run095	Standard_Measurement	Plate_01	Clariostar_Study	MB	Biofoundry_,_London	Linear_Dilution_Pattern_V2	0.169	0.165	0.162	0.158	0.154	0.151	0.147	0.144	0.14	0.137	0.134	0.129	0.125	0.121	0.118	0.116	0.113	0.111	0.109	0.108	0.106	0.105	0.104	0.104	0.104	0.104	0.104	0.104	0.104	0.104	0.103	0.104	0.103	0.103	0.103	0.103
D04	Sample	Dilution_35%	0.35	DMSO	Lycopene	Standard_Development	Run095	Standard_Measurement	Plate_01	Clariostar_Study	MB	Biofoundry_,_London	Linear_Dilution_Pattern_V2	0.143	0.139	0.135	0.131	0.128	0.124	0.12	0.118	0.115	0.112	0.108	0.104	0.101	0.096	0.093	0.091	0.088	0.086	0.085	0.083	0.082	0.082	0.082	0.082	0.082	0.083	0.083	0.083	0.083	0.083	0.084	0.084	0.085	0.085	0.085	0.086
D05	Sample	Dilution_15%	0.15	DMSO	Lycopene	Standard_Development	Run095	Standard_Measurement	Plate_01	Clariostar_Study	MB	Biofoundry_,_London	Linear_Dilution_Pattern_V2	0.125	0.122	0.116	0.113	0.108	0.104	0.1	0.098	0.094	0.092	0.088	0.084	0.081	0.077	0.073	0.071	0.069	0.067	0.065	0.065	0.063	0.062	0.061	0.061	0.062	0.061	0.061	0.062	0.062	0.063	0.063	0.063	0.064	0.063	0.063	0.063
D06	Sample	Dilution_95%	0.95	DMSO	Lycopene	Standard_Development	Run095	Standard_Measurement	Plate_01	Clariostar_Study	MB	Biofoundry_,_London	Linear_Dilution_Pattern_V2	0.213	0.21	0.207	0.203	0.199	0.195	0.192	0.189	0.186	0.184	0.181	0.177	0.173	0.168	0.165	0.162	0.16	0.157	0.155	0.153	0.15	0.149	0.148	0.147	0.147	0.146	0.145	0.145	0.144	0.143	0.142	0.141	0.14	0.139	0.138	0.137
D07	Sample	Dilution_75%	0.75	DMSO	Lycopene	Standard_Development	Run095	Standard_Measurement	Plate_01	Clariostar_Study	MB	Biofoundry_,_London	Linear_Dilution_Pattern_V2	0.191	0.187	0.184	0.18	0.176	0.172	0.168	0.166	0.163	0.161	0.157	0.153	0.149	0.146	0.142	0.14	0.137	0.135	0.133	0.131	0.129	0.128	0.127	0.127	0.126	0.126	0.125	0.125	0.125	0.124	0.124	0.124	0.123	0.122	0.122	0.122
D08	Sample	Dilution_55%	0.55	DMSO	Lycopene	Standard_Development	Run095	Standard_Measurement	Plate_01	Clariostar_Study	MB	Biofoundry_,_London	Linear_Dilution_Pattern_V2	0.167	0.164	0.16	0.156	0.152	0.148	0.145	0.142	0.14	0.138	0.135	0.13	0.126	0.122	0.119	0.117	0.115	0.113	0.11	0.109	0.107	0.106	0.106	0.106	0.106	0.105	0.105	0.105	0.105	0.105	0.105	0.105	0.105	0.104	0.104	0.104
D09	Sample	Dilution_35%	0.35	DMSO	Lycopene	Standard_Development	Run095	Standard_Measurement	Plate_01	Clariostar_Study	MB	Biofoundry_,_London	Linear_Dilution_Pattern_V2	0.143	0.14	0.137	0.132	0.129	0.125	0.121	0.118	0.115	0.113	0.11	0.106	0.102	0.097	0.095	0.092	0.089	0.087	0.085	0.084	0.083	0.083	0.082	0.082	0.083	0.083	0.084	0.084	0.084	0.085	0.085	0.085	0.086	0.086	0.086	0.087
D10	Sample	Dilution_15%	0.15	DMSO	Lycopene	Standard_Development	Run095	Standard_Measurement	Plate_01	Clariostar_Study	MB	Biofoundry_,_London	Linear_Dilution_Pattern_V2	0.123	0.119	0.115	0.111	0.106	0.102	0.098	0.096	0.092	0.09	0.087	0.083	0.08	0.075	0.071	0.07	0.068	0.067	0.064	0.063	0.061	0.06	0.06	0.06	0.06	0.06	0.06	0.06	0.06	0.06	0.06	0.06	0.06	0.06	0.06	0.06
D11	Blank	DMSO_Blank		DMSO		Standard_Development	Run095	Standard_Measurement	Plate_01	Clariostar_Study	MB	Biofoundry_,_London	Linear_Dilution_Pattern_V2	0.119	0.114	0.111	0.107	0.103	0.099	0.095	0.091	0.088	0.085	0.082	0.076	0.073	0.069	0.066	0.064	0.062	0.061	0.059	0.057	0.056	0.055	0.054	0.054	0.053	0.052	0.052	0.051	0.051	0.05	0.05	0.05	0.05	0.049	0.049	0.047
D12	Blank	DMSO_Blank		DMSO		Standard_Development	Run095	Standard_Measurement	Plate_01	Clariostar_Study	MB	Biofoundry_,_London	Linear_Dilution_Pattern_V2	0.114	0.111	0.107	0.103	0.099	0.094	0.091	0.088	0.085	0.082	0.079	0.074	0.07	0.067	0.063	0.061	0.06	0.058	0.055	0.055	0.054	0.052	0.051	0.051	0.051	0.051	0.05	0.05	0.049	0.049	0.049	0.049	0.048	0.047	0.046	0.046
E01	Sample	Dilution_90%	0.9	DMSO	Lycopene	Standard_Development	Run095	Standard_Measurement	Plate_01	Clariostar_Study	MB	Biofoundry_,_London	Linear_Dilution_Pattern_V2	0.212	0.209	0.206	0.202	0.197	0.194	0.19	0.187	0.184	0.182	0.179	0.173	0.169	0.165	0.161	0.159	0.157	0.154	0.151	0.15	0.147	0.146	0.145	0.144	0.144	0.143	0.143	0.142	0.142	0.14	0.139	0.139	0.138	0.136	0.135	0.135
E02	Sample	Dilution_70%	0.7	DMSO	Lycopene	Standard_Development	Run095	Standard_Measurement	Plate_01	Clariostar_Study	MB	Biofoundry_,_London	Linear_Dilution_Pattern_V2	0.186	0.183	0.18	0.177	0.172	0.168	0.165	0.162	0.159	0.156	0.153	0.147	0.143	0.139	0.135	0.133	0.131	0.128	0.127	0.125	0.124	0.123	0.121	0.121	0.121	0.12	0.12	0.12	0.12	0.12	0.12	0.12	0.119	0.118	0.118	0.118
E03	Sample	Dilution_50%	0.5	DMSO	Lycopene	Standard_Development	Run095	Standard_Measurement	Plate_01	Clariostar_Study	MB	Biofoundry_,_London	Linear_Dilution_Pattern_V2	0.164	0.161	0.157	0.153	0.149	0.144	0.141	0.139	0.135	0.133	0.13	0.125	0.121	0.117	0.113	0.111	0.11	0.107	0.105	0.104	0.102	0.102	0.101	0.101	0.101	0.101	0.101	0.101	0.101	0.1	0.1	0.1	0.1	0.1	0.1	0.101
E04	Sample	Dilution_30%	0.3	DMSO	Lycopene	Standard_Development	Run095	Standard_Measurement	Plate_01	Clariostar_Study	MB	Biofoundry_,_London	Linear_Dilution_Pattern_V2	0.136	0.133	0.129	0.126	0.121	0.117	0.114	0.112	0.108	0.105	0.102	0.098	0.094	0.09	0.087	0.085	0.083	0.081	0.079	0.078	0.077	0.076	0.076	0.076	0.077	0.077	0.077	0.078	0.078	0.079	0.079	0.08	0.081	0.081	0.082	0.082
E05	Sample	Dilution_10%	0.1	DMSO	Lycopene	Standard_Development	Run095	Standard_Measurement	Plate_01	Clariostar_Study	MB	Biofoundry_,_London	Linear_Dilution_Pattern_V2	0.121	0.116	0.113	0.109	0.104	0.101	0.097	0.094	0.092	0.089	0.085	0.08	0.077	0.074	0.07	0.068	0.067	0.064	0.062	0.061	0.059	0.059	0.058	0.058	0.059	0.058	0.058	0.058	0.058	0.058	0.058	0.058	0.058	0.058	0.058	0.058
E06	Sample	Dilution_90%	0.9	DMSO	Lycopene	Standard_Development	Run095	Standard_Measurement	Plate_01	Clariostar_Study	MB	Biofoundry_,_London	Linear_Dilution_Pattern_V2	0.209	0.206	0.203	0.199	0.194	0.19	0.187	0.184	0.181	0.179	0.176	0.172	0.168	0.164	0.16	0.158	0.155	0.153	0.15	0.149	0.146	0.144	0.144	0.143	0.143	0.142	0.141	0.141	0.14	0.139	0.138	0.137	0.137	0.135	0.134	0.133
E07	Sample	Dilution_70%	0.7	DMSO	Lycopene	Standard_Development	Run095	Standard_Measurement	Plate_01	Clariostar_Study	MB	Biofoundry_,_London	Linear_Dilution_Pattern_V2	0.184	0.181	0.178	0.174	0.17	0.165	0.163	0.161	0.156	0.154	0.152	0.147	0.143	0.14	0.136	0.135	0.132	0.13	0.127	0.126	0.124	0.123	0.122	0.122	0.122	0.121	0.121	0.121	0.121	0.12	0.12	0.12	0.119	0.119	0.118	0.118
E08	Sample	Dilution_50%	0.5	DMSO	Lycopene	Standard_Development	Run095	Standard_Measurement	Plate_01	Clariostar_Study	MB	Biofoundry_,_London	Linear_Dilution_Pattern_V2	0.162	0.158	0.154	0.151	0.146	0.142	0.138	0.136	0.134	0.132	0.129	0.125	0.121	0.117	0.113	0.113	0.11	0.107	0.106	0.105	0.102	0.101	0.101	0.101	0.101	0.101	0.101	0.1	0.101	0.101	0.1	0.1	0.101	0.1	0.1	0.099
E09	Sample	Dilution_30%	0.3	DMSO	Lycopene	Standard_Development	Run095	Standard_Measurement	Plate_01	Clariostar_Study	MB	Biofoundry_,_London	Linear_Dilution_Pattern_V2	0.134	0.132	0.128	0.124	0.12	0.116	0.112	0.11	0.107	0.104	0.101	0.097	0.093	0.089	0.086	0.084	0.082	0.08	0.078	0.077	0.075	0.075	0.075	0.076	0.076	0.076	0.077	0.077	0.077	0.078	0.078	0.079	0.079	0.079	0.08	0.08
E10	Sample	Dilution_10%	0.1	DMSO	Lycopene	Standard_Development	Run095	Standard_Measurement	Plate_01	Clariostar_Study	MB	Biofoundry_,_London	Linear_Dilution_Pattern_V2	0.12	0.116	0.112	0.108	0.103	0.099	0.096	0.093	0.09	0.087	0.083	0.079	0.076	0.071	0.068	0.066	0.065	0.062	0.061	0.059	0.058	0.058	0.056	0.056	0.056	0.056	0.056	0.056	0.056	0.056	0.055	0.056	0.056	0.056	0.055	0.055
E11	Blank	DMSO_Blank		DMSO		Standard_Development	Run095	Standard_Measurement	Plate_01	Clariostar_Study	MB	Biofoundry_,_London	Linear_Dilution_Pattern_V2	0.114	0.109	0.105	0.102	0.098	0.093	0.09	0.087	0.083	0.08	0.077	0.073	0.068	0.065	0.062	0.061	0.059	0.057	0.055	0.054	0.053	0.052	0.051	0.051	0.05	0.05	0.05	0.049	0.048	0.047	0.048	0.048	0.047	0.046	0.046	0.046
E12	Blank	DMSO_Blank		DMSO		Standard_Development	Run095	Standard_Measurement	Plate_01	Clariostar_Study	MB	Biofoundry_,_London	Linear_Dilution_Pattern_V2	0.119	0.116	0.111	0.107	0.102	0.098	0.094	0.092	0.087	0.085	0.082	0.078	0.073	0.069	0.066	0.065	0.064	0.061	0.059	0.059	0.057	0.056	0.055	0.054	0.054	0.053	0.053	0.052	0.052	0.052	0.051	0.051	0.051	0.049	0.049	0.048
F01	Sample	Dilution_90%	0.9	DMSO	Lycopene	Standard_Development	Run095	Standard_Measurement	Plate_01	Clariostar_Study	MB	Biofoundry_,_London	Linear_Dilution_Pattern_V2	0.21	0.208	0.204	0.201	0.197	0.193	0.189	0.186	0.183	0.181	0.177	0.173	0.169	0.164	0.161	0.159	0.156	0.154	0.152	0.15	0.147	0.146	0.145	0.145	0.145	0.144	0.143	0.142	0.142	0.141	0.139	0.139	0.138	0.137	0.136	0.135
F02	Sample	Dilution_70%	0.7	DMSO	Lycopene	Standard_Development	Run095	Standard_Measurement	Plate_01	Clariostar_Study	MB	Biofoundry_,_London	Linear_Dilution_Pattern_V2	0.188	0.185	0.18	0.177	0.173	0.169	0.165	0.163	0.16	0.157	0.154	0.149	0.145	0.141	0.137	0.135	0.133	0.131	0.129	0.127	0.125	0.124	0.122	0.123	0.123	0.122	0.123	0.122	0.122	0.121	0.121	0.121	0.12	0.119	0.119	0.119
F03	Sample	Dilution_50%	0.5	DMSO	Lycopene	Standard_Development	Run095	Standard_Measurement	Plate_01	Clariostar_Study	MB	Biofoundry_,_London	Linear_Dilution_Pattern_V2	0.162	0.16	0.156	0.152	0.148	0.144	0.141	0.138	0.135	0.132	0.129	0.125	0.12	0.116	0.112	0.111	0.109	0.106	0.105	0.103	0.101	0.101	0.101	0.1	0.1	0.1	0.101	0.1	0.1	0.1	0.099	0.1	0.1	0.099	0.1	0.1
F04	Sample	Dilution_30%	0.3	DMSO	Lycopene	Standard_Development	Run095	Standard_Measurement	Plate_01	Clariostar_Study	MB	Biofoundry_,_London	Linear_Dilution_Pattern_V2	0.136	0.133	0.128	0.125	0.121	0.116	0.113	0.111	0.107	0.105	0.101	0.097	0.094	0.09	0.086	0.084	0.082	0.08	0.078	0.077	0.076	0.075	0.075	0.076	0.076	0.076	0.076	0.077	0.078	0.078	0.078	0.079	0.08	0.08	0.08	0.081
F05	Sample	Dilution_10%	0.1	DMSO	Lycopene	Standard_Development	Run095	Standard_Measurement	Plate_01	Clariostar_Study	MB	Biofoundry_,_London	Linear_Dilution_Pattern_V2	0.12	0.116	0.113	0.109	0.104	0.1	0.097	0.094	0.091	0.088	0.085	0.08	0.076	0.073	0.07	0.069	0.066	0.064	0.062	0.061	0.059	0.059	0.059	0.058	0.059	0.058	0.058	0.058	0.058	0.057	0.058	0.058	0.059	0.058	0.058	0.058
F06	Sample	Dilution_90%	0.9	DMSO	Lycopene	Standard_Development	Run095	Standard_Measurement	Plate_01	Clariostar_Study	MB	Biofoundry_,_London	Linear_Dilution_Pattern_V2	0.209	0.207	0.203	0.199	0.195	0.191	0.188	0.185	0.182	0.18	0.177	0.172	0.168	0.165	0.161	0.159	0.157	0.154	0.151	0.149	0.147	0.145	0.144	0.144	0.144	0.142	0.142	0.141	0.141	0.14	0.139	0.138	0.137	0.136	0.135	0.134
F07	Sample	Dilution_70%	0.7	DMSO	Lycopene	Standard_Development	Run095	Standard_Measurement	Plate_01	Clariostar_Study	MB	Biofoundry_,_London	Linear_Dilution_Pattern_V2	0.184	0.181	0.177	0.173	0.169	0.165	0.162	0.16	0.157	0.155	0.152	0.148	0.144	0.14	0.137	0.134	0.132	0.13	0.127	0.126	0.124	0.123	0.122	0.122	0.122	0.122	0.121	0.121	0.121	0.121	0.12	0.121	0.12	0.119	0.119	0.118
F08	Sample	Dilution_50%	0.5	DMSO	Lycopene	Standard_Development	Run095	Standard_Measurement	Plate_01	Clariostar_Study	MB	Biofoundry_,_London	Linear_Dilution_Pattern_V2	0.16	0.157	0.153	0.149	0.144	0.141	0.138	0.136	0.132	0.13	0.128	0.124	0.12	0.116	0.113	0.111	0.108	0.107	0.104	0.104	0.101	0.101	0.101	0.101	0.1	0.1	0.1	0.1	0.1	0.1	0.1	0.1	0.1	0.099	0.099	0.099
F09	Sample	Dilution_30%	0.3	DMSO	Lycopene	Standard_Development	Run095	Standard_Measurement	Plate_01	Clariostar_Study	MB	Biofoundry_,_London	Linear_Dilution_Pattern_V2	0.136	0.132	0.128	0.125	0.12	0.117	0.113	0.11	0.107	0.105	0.101	0.098	0.094	0.091	0.087	0.085	0.083	0.082	0.079	0.079	0.077	0.076	0.076	0.076	0.077	0.077	0.077	0.078	0.078	0.079	0.079	0.08	0.08	0.08	0.082	0.082
F10	Sample	Dilution_10%	0.1	DMSO	Lycopene	Standard_Development	Run095	Standard_Measurement	Plate_01	Clariostar_Study	MB	Biofoundry_,_London	Linear_Dilution_Pattern_V2	0.116	0.111	0.108	0.104	0.1	0.095	0.092	0.089	0.085	0.082	0.079	0.074	0.071	0.067	0.064	0.062	0.06	0.058	0.057	0.055	0.054	0.053	0.052	0.052	0.052	0.051	0.05	0.05	0.05	0.049	0.048	0.048	0.048	0.047	0.047	0.046
F11	Blank	DMSO		DMSO		Standard_Development	Run095	Standard_Measurement	Plate_01	Clariostar_Study	MB	Biofoundry_,_London	Linear_Dilution_Pattern_V2	0.119	0.115	0.112	0.108	0.104	0.1	0.096	0.092	0.088	0.085	0.081	0.077	0.072	0.069	0.066	0.064	0.062	0.06	0.058	0.057	0.056	0.055	0.054	0.053	0.052	0.052	0.052	0.052	0.051	0.05	0.049	0.049	0.049	0.048	0.047	0.046
F12	Blank	DMSO		DMSO		Standard_Development	Run095	Standard_Measurement	Plate_01	Clariostar_Study	MB	Biofoundry_,_London	Linear_Dilution_Pattern_V2	0.12	0.115	0.111	0.106	0.102	0.099	0.094	0.091	0.087	0.084	0.08	0.076	0.072	0.068	0.065	0.063	0.062	0.059	0.058	0.056	0.055	0.054	0.053	0.053	0.052	0.052	0.051	0.051	0.051	0.05	0.049	0.049	0.049	0.048	0.047	0.047
G01	Sample	Dilution_85%	0.85	DMSO	Lycopene	Standard_Development	Run095	Standard_Measurement	Plate_01	Clariostar_Study	MB	Biofoundry_,_London	Linear_Dilution_Pattern_V2	0.203	0.2	0.197	0.194	0.189	0.185	0.182	0.18	0.176	0.173	0.171	0.166	0.161	0.156	0.153	0.151	0.149	0.146	0.144	0.143	0.141	0.139	0.138	0.137	0.137	0.137	0.136	0.135	0.135	0.134	0.133	0.133	0.132	0.13	0.13	0.129
G02	Sample	Dilution_65%	0.65	DMSO	Lycopene	Standard_Development	Run095	Standard_Measurement	Plate_01	Clariostar_Study	MB	Biofoundry_,_London	Linear_Dilution_Pattern_V2	0.18	0.176	0.174	0.169	0.166	0.162	0.158	0.155	0.152	0.149	0.146	0.141	0.138	0.134	0.131	0.128	0.125	0.123	0.122	0.12	0.119	0.117	0.117	0.117	0.116	0.116	0.116	0.116	0.116	0.115	0.115	0.116	0.115	0.114	0.114	0.114
G03	Sample	Dilution_45%	0.45	DMSO	Lycopene	Standard_Development	Run095	Standard_Measurement	Plate_01	Clariostar_Study	MB	Biofoundry_,_London	Linear_Dilution_Pattern_V2	0.158	0.155	0.151	0.147	0.143	0.139	0.135	0.133	0.13	0.128	0.124	0.12	0.116	0.111	0.107	0.106	0.104	0.102	0.1	0.099	0.097	0.096	0.096	0.096	0.096	0.096	0.096	0.096	0.097	0.097	0.097	0.096	0.097	0.096	0.097	0.097
G04	Sample	Dilution_25%	0.25	DMSO	Lycopene	Standard_Development	Run095	Standard_Measurement	Plate_01	Clariostar_Study	MB	Biofoundry_,_London	Linear_Dilution_Pattern_V2	0.13	0.127	0.122	0.118	0.113	0.11	0.105	0.103	0.101	0.099	0.096	0.092	0.088	0.084	0.081	0.079	0.077	0.074	0.073	0.072	0.07	0.069	0.069	0.069	0.07	0.07	0.071	0.071	0.072	0.072	0.072	0.073	0.074	0.074	0.074	0.074
G05	Sample	Dilution_05%	0.0499999999999999	DMSO	Lycopene	Standard_Development	Run095	Standard_Measurement	Plate_01	Clariostar_Study	MB	Biofoundry_,_London	Linear_Dilution_Pattern_V2	0.116	0.112	0.108	0.104	0.1	0.096	0.093	0.089	0.087	0.084	0.08	0.076	0.072	0.069	0.066	0.064	0.062	0.06	0.058	0.057	0.056	0.055	0.054	0.054	0.054	0.053	0.053	0.053	0.052	0.052	0.052	0.052	0.052	0.052	0.052	0.051
G06	Sample	Dilution_85%	0.85	DMSO	Lycopene	Standard_Development	Run095	Standard_Measurement	Plate_01	Clariostar_Study	MB	Biofoundry_,_London	Linear_Dilution_Pattern_V2	0.201	0.198	0.194	0.19	0.185	0.182	0.178	0.176	0.174	0.172	0.169	0.165	0.16	0.156	0.153	0.152	0.149	0.146	0.144	0.142	0.14	0.139	0.137	0.137	0.137	0.136	0.135	0.135	0.135	0.134	0.133	0.132	0.131	0.13	0.129	0.128
G07	Sample	Dilution_65%	0.65	DMSO	Lycopene	Standard_Development	Run095	Standard_Measurement	Plate_01	Clariostar_Study	MB	Biofoundry_,_London	Linear_Dilution_Pattern_V2	0.176	0.172	0.169	0.165	0.161	0.157	0.154	0.152	0.149	0.148	0.144	0.14	0.137	0.133	0.129	0.127	0.124	0.123	0.121	0.12	0.118	0.117	0.117	0.116	0.116	0.116	0.116	0.116	0.115	0.115	0.115	0.115	0.115	0.114	0.114	0.114
G08	Sample	Dilution_45%	0.45	DMSO	Lycopene	Standard_Development	Run095	Standard_Measurement	Plate_01	Clariostar_Study	MB	Biofoundry_,_London	Linear_Dilution_Pattern_V2	0.151	0.148	0.145	0.141	0.137	0.134	0.129	0.128	0.125	0.122	0.119	0.116	0.112	0.109	0.105	0.103	0.102	0.1	0.098	0.097	0.095	0.094	0.094	0.093	0.094	0.094	0.093	0.094	0.094	0.094	0.094	0.095	0.094	0.094	0.094	0.095
G09	Sample	Dilution_25%	0.25	DMSO	Lycopene	Standard_Development	Run095	Standard_Measurement	Plate_01	Clariostar_Study	MB	Biofoundry_,_London	Linear_Dilution_Pattern_V2	0.129	0.125	0.121	0.117	0.112	0.108	0.104	0.103	0.1	0.097	0.096	0.091	0.087	0.084	0.081	0.079	0.076	0.074	0.073	0.072	0.071	0.07	0.07	0.07	0.071	0.07	0.071	0.071	0.072	0.073	0.073	0.074	0.074	0.074	0.075	0.075
G10	Sample	Dilution_05%	0.0499999999999999	DMSO	Lycopene	Standard_Development	Run095	Standard_Measurement	Plate_01	Clariostar_Study	MB	Biofoundry_,_London	Linear_Dilution_Pattern_V2	0.116	0.112	0.108	0.104	0.099	0.095	0.091	0.089	0.085	0.083	0.079	0.074	0.071	0.067	0.064	0.063	0.061	0.059	0.057	0.056	0.054	0.054	0.053	0.053	0.053	0.052	0.051	0.051	0.051	0.05	0.05	0.05	0.049	0.048	0.048	0.046
G11	Blank	DMSO_Blank		DMSO		Standard_Development	Run095	Standard_Measurement	Plate_01	Clariostar_Study	MB	Biofoundry_,_London	Linear_Dilution_Pattern_V2	0.113	0.11	0.106	0.102	0.098	0.094	0.091	0.088	0.084	0.081	0.077	0.072	0.069	0.066	0.063	0.062	0.059	0.058	0.056	0.055	0.054	0.053	0.052	0.052	0.051	0.051	0.05	0.05	0.049	0.048	0.048	0.049	0.048	0.047	0.047	0.046
G12	Blank	DMSO_Blank		DMSO		Standard_Development	Run095	Standard_Measurement	Plate_01	Clariostar_Study	MB	Biofoundry_,_London	Linear_Dilution_Pattern_V2	0.114	0.109	0.105	0.102	0.098	0.093	0.09	0.087	0.083	0.081	0.078	0.073	0.069	0.066	0.063	0.062	0.06	0.058	0.056	0.055	0.053	0.053	0.052	0.051	0.051	0.051	0.051	0.05	0.049	0.049	0.049	0.048	0.048	0.047	0.047	0.046
H01	Sample	Dilution_85%	0.85	DMSO	Lycopene	Standard_Development	Run095	Standard_Measurement	Plate_01	Clariostar_Study	MB	Biofoundry_,_London	Linear_Dilution_Pattern_V2	0.208	0.206	0.203	0.199	0.194	0.19	0.186	0.184	0.181	0.178	0.173	0.167	0.162	0.157	0.153	0.151	0.149	0.147	0.144	0.142	0.141	0.139	0.138	0.138	0.138	0.137	0.136	0.136	0.135	0.134	0.133	0.133	0.132	0.13	0.129	0.129
H02	Sample	Dilution_65%	0.65	DMSO	Lycopene	Standard_Development	Run095	Standard_Measurement	Plate_01	Clariostar_Study	MB	Biofoundry_,_London	Linear_Dilution_Pattern_V2	0.179	0.175	0.172	0.169	0.164	0.16	0.156	0.154	0.152	0.148	0.146	0.141	0.137	0.133	0.129	0.127	0.126	0.123	0.121	0.12	0.118	0.116	0.115	0.116	0.116	0.115	0.115	0.115	0.115	0.115	0.115	0.114	0.114	0.113	0.113	0.113
H03	Sample	Dilution_45%	0.45	DMSO	Lycopene	Standard_Development	Run095	Standard_Measurement	Plate_01	Clariostar_Study	MB	Biofoundry_,_London	Linear_Dilution_Pattern_V2	0.162	0.158	0.154	0.151	0.146	0.142	0.138	0.136	0.133	0.131	0.128	0.123	0.118	0.115	0.111	0.11	0.108	0.105	0.103	0.102	0.101	0.1	0.099	0.099	0.1	0.099	0.099	0.1	0.1	0.1	0.1	0.1	0.1	0.099	0.099	0.099
H04	Sample	Dilution_25%	0.25	DMSO	Lycopene	Standard_Development	Run095	Standard_Measurement	Plate_01	Clariostar_Study	MB	Biofoundry_,_London	Linear_Dilution_Pattern_V2	0.132	0.129	0.125	0.121	0.118	0.114	0.111	0.107	0.103	0.099	0.096	0.091	0.087	0.084	0.081	0.079	0.076	0.074	0.072	0.072	0.071	0.07	0.07	0.069	0.069	0.07	0.07	0.071	0.071	0.071	0.072	0.073	0.073	0.073	0.074	0.075
H05	Sample	Dilution_05%	0.0499999999999999	DMSO	Lycopene	Standard_Development	Run095	Standard_Measurement	Plate_01	Clariostar_Study	MB	Biofoundry_,_London	Linear_Dilution_Pattern_V2	0.123	0.119	0.116	0.112	0.107	0.103	0.099	0.096	0.092	0.089	0.085	0.081	0.076	0.073	0.069	0.067	0.066	0.064	0.061	0.06	0.059	0.058	0.057	0.057	0.057	0.056	0.057	0.056	0.055	0.056	0.055	0.055	0.055	0.054	0.054	0.053
H06	Sample	Dilution_85%	0.85	DMSO	Lycopene	Standard_Development	Run095	Standard_Measurement	Plate_01	Clariostar_Study	MB	Biofoundry_,_London	Linear_Dilution_Pattern_V2	0.205	0.201	0.199	0.195	0.19	0.186	0.183	0.181	0.178	0.176	0.173	0.169	0.165	0.161	0.157	0.155	0.153	0.15	0.148	0.146	0.144	0.143	0.141	0.141	0.141	0.14	0.139	0.139	0.139	0.137	0.136	0.136	0.135	0.134	0.133	0.132
H07	Sample	Dilution_65%	0.65	DMSO	Lycopene	Standard_Development	Run095	Standard_Measurement	Plate_01	Clariostar_Study	MB	Biofoundry_,_London	Linear_Dilution_Pattern_V2	0.175	0.172	0.168	0.165	0.161	0.157	0.154	0.152	0.149	0.146	0.143	0.14	0.136	0.133	0.129	0.128	0.125	0.123	0.12	0.119	0.117	0.116	0.116	0.115	0.115	0.115	0.114	0.115	0.115	0.114	0.114	0.114	0.114	0.113	0.113	0.113
H08	Sample	Dilution_45%	0.45	DMSO	Lycopene	Standard_Development	Run095	Standard_Measurement	Plate_01	Clariostar_Study	MB	Biofoundry_,_London	Linear_Dilution_Pattern_V2	0.157	0.153	0.149	0.145	0.141	0.137	0.133	0.131	0.128	0.126	0.123	0.118	0.113	0.11	0.106	0.105	0.103	0.1	0.098	0.097	0.096	0.095	0.093	0.094	0.094	0.094	0.095	0.095	0.095	0.095	0.094	0.095	0.094	0.094	0.094	0.094
H09	Sample	Dilution_25%	0.25	DMSO	Lycopene	Standard_Development	Run095	Standard_Measurement	Plate_01	Clariostar_Study	MB	Biofoundry_,_London	Linear_Dilution_Pattern_V2	0.134	0.131	0.127	0.123	0.12	0.115	0.111	0.109	0.105	0.103	0.099	0.094	0.09	0.087	0.083	0.081	0.079	0.077	0.075	0.075	0.073	0.072	0.072	0.072	0.073	0.073	0.073	0.074	0.074	0.074	0.075	0.075	0.076	0.076	0.076	0.076
H10	Sample	Dilution_05%	0.0499999999999999	DMSO	Lycopene	Standard_Development	Run095	Standard_Measurement	Plate_01	Clariostar_Study	MB	Biofoundry_,_London	Linear_Dilution_Pattern_V2	0.119	0.115	0.112	0.107	0.104	0.099	0.096	0.093	0.09	0.086	0.082	0.077	0.074	0.071	0.068	0.066	0.064	0.062	0.059	0.059	0.058	0.057	0.056	0.056	0.056	0.055	0.055	0.055	0.054	0.054	0.054	0.054	0.054	0.053	0.053	0.053
H11	Blank	DMSO_Blank		DMSO		Standard_Development	Run095	Standard_Measurement	Plate_01	Clariostar_Study	MB	Biofoundry_,_London	Linear_Dilution_Pattern_V2	0.121	0.117	0.113	0.109	0.105	0.1	0.096	0.094	0.091	0.087	0.084	0.079	0.075	0.072	0.068	0.066	0.065	0.063	0.061	0.059	0.058	0.057	0.056	0.056	0.056	0.055	0.055	0.054	0.053	0.053	0.053	0.052	0.052	0.051	0.051	0.05
H12	Blank	DMSO_Blank		DMSO		Standard_Development	Run095	Standard_Measurement	Plate_01	Clariostar_Study	MB	Biofoundry_,_London	Linear_Dilution_Pattern_V2	0.116	0.113	0.108	0.104	0.1	0.096	0.092	0.088	0.085	0.082	0.079	0.074	0.07	0.065	0.062	0.062	0.059	0.057	0.056	0.055	0.053	0.052	0.052	0.051	0.051	0.051	0.05	0.049	0.049	0.049	0.048	0.048	0.048	0.047	0.047	0.045
A01	Sample	Dilution_100%	1.0	DMSO	Lycopene	Standard_Development	Run095	Standard_Measurement	Plate_01	Clariostar_Study	MB	Biofoundry_,_London	Linear_Dilution_Pattern_V2	0.202	0.2	0.196	0.191	0.188	0.184	0.181	0.179	0.175	0.172	0.167	0.162	0.158	0.153	0.15	0.148	0.144	0.141	0.139	0.138	0.136	0.134	0.134	0.133	0.132	0.132	0.132	0.131	0.13	0.13	0.129	0.128	0.127	0.126	0.125	0.124
A02	Sample	Dilution_80%	0.8	DMSO	Lycopene	Standard_Development	Run095	Standard_Measurement	Plate_01	Clariostar_Study	MB	Biofoundry_,_London	Linear_Dilution_Pattern_V2	0.183	0.18	0.177	0.172	0.169	0.164	0.162	0.16	0.156	0.152	0.147	0.143	0.138	0.134	0.13	0.129	0.126	0.123	0.12	0.119	0.118	0.117	0.116	0.116	0.115	0.115	0.115	0.115	0.115	0.114	0.114	0.114	0.113	0.112	0.112	0.112
A03	Sample	Dilution_60%	0.6	DMSO	Lycopene	Standard_Development	Run095	Standard_Measurement	Plate_01	Clariostar_Study	MB	Biofoundry_,_London	Linear_Dilution_Pattern_V2	0.159	0.154	0.151	0.147	0.144	0.139	0.136	0.136	0.131	0.128	0.125	0.121	0.117	0.112	0.109	0.107	0.104	0.101	0.1	0.098	0.098	0.097	0.097	0.097	0.097	0.097	0.097	0.097	0.098	0.098	0.097	0.098	0.097	0.097	0.097	0.098
A04	Sample	Dilution_40%	0.4	DMSO	Lycopene	Standard_Development	Run095	Standard_Measurement	Plate_01	Clariostar_Study	MB	Biofoundry_,_London	Linear_Dilution_Pattern_V2	0.14	0.136	0.133	0.128	0.125	0.121	0.118	0.116	0.112	0.11	0.106	0.102	0.098	0.094	0.092	0.089	0.086	0.084	0.083	0.081	0.081	0.079	0.08	0.08	0.08	0.08	0.081	0.081	0.082	0.082	0.082	0.083	0.083	0.084	0.084	0.085
A05	Sample	Dilution_20%	0.2	DMSO	Lycopene	Standard_Development	Run095	Standard_Measurement	Plate_01	Clariostar_Study	MB	Biofoundry_,_London	Linear_Dilution_Pattern_V2	0.122	0.117	0.113	0.109	0.105	0.101	0.098	0.096	0.092	0.089	0.085	0.082	0.078	0.073	0.07	0.068	0.066	0.063	0.061	0.061	0.061	0.06	0.059	0.06	0.06	0.06	0.061	0.062	0.062	0.063	0.063	0.064	0.064	0.065	0.066	0.066
A06	Sample	Dilution_100%	1.0	DMSO	Lycopene	Standard_Development	Run095	Standard_Measurement	Plate_01	Clariostar_Study	MB	Biofoundry_,_London	Linear_Dilution_Pattern_V2	0.22	0.217	0.213	0.209	0.206	0.202	0.198	0.197	0.193	0.19	0.186	0.183	0.179	0.174	0.17	0.168	0.164	0.162	0.16	0.158	0.156	0.154	0.153	0.152	0.151	0.151	0.15	0.149	0.148	0.148	0.147	0.146	0.145	0.144	0.142	0.141
A07	Sample	Dilution_80%	0.8	DMSO	Lycopene	Standard_Development	Run095	Standard_Measurement	Plate_01	Clariostar_Study	MB	Biofoundry_,_London	Linear_Dilution_Pattern_V2	0.2	0.196	0.193	0.189	0.185	0.181	0.178	0.176	0.172	0.171	0.168	0.164	0.16	0.156	0.152	0.15	0.148	0.144	0.142	0.14	0.139	0.138	0.136	0.135	0.135	0.135	0.135	0.134	0.134	0.134	0.133	0.132	0.132	0.131	0.13	0.129
A08	Sample	Dilution_60%	0.6	DMSO	Lycopene	Standard_Development	Run095	Standard_Measurement	Plate_01	Clariostar_Study	MB	Biofoundry_,_London	Linear_Dilution_Pattern_V2	0.181	0.177	0.174	0.17	0.166	0.162	0.159	0.158	0.153	0.151	0.148	0.144	0.14	0.136	0.132	0.13	0.127	0.124	0.123	0.121	0.12	0.119	0.118	0.118	0.117	0.117	0.117	0.117	0.117	0.117	0.117	0.117	0.116	0.116	0.116	0.116
A09	Sample	Dilution_40%	0.4	DMSO	Lycopene	Standard_Development	Run095	Standard_Measurement	Plate_01	Clariostar_Study	MB	Biofoundry_,_London	Linear_Dilution_Pattern_V2	0.156	0.152	0.149	0.146	0.141	0.137	0.133	0.132	0.129	0.126	0.124	0.12	0.116	0.112	0.108	0.106	0.104	0.101	0.1	0.098	0.098	0.097	0.096	0.096	0.096	0.096	0.097	0.097	0.097	0.097	0.098	0.098	0.098	0.098	0.099	0.098
A10	Sample	Dilution_20%	0.2	DMSO	Lycopene	Standard_Development	Run095	Standard_Measurement	Plate_01	Clariostar_Study	MB	Biofoundry_,_London	Linear_Dilution_Pattern_V2	0.134	0.13	0.127	0.122	0.118	0.114	0.111	0.109	0.105	0.103	0.1	0.096	0.092	0.089	0.085	0.084	0.081	0.079	0.078	0.076	0.076	0.074	0.074	0.074	0.074	0.074	0.075	0.076	0.076	0.076	0.077	0.078	0.078	0.078	0.079	0.079
A11	Blank	DMSO_Blank		DMSO		Standard_Development	Run095	Standard_Measurement	Plate_01	Clariostar_Study	MB	Biofoundry_,_London	Linear_Dilution_Pattern_V2	0.126	0.122	0.118	0.114	0.11	0.106	0.103	0.101	0.097	0.095	0.092	0.087	0.084	0.081	0.077	0.076	0.074	0.072	0.07	0.068	0.068	0.067	0.066	0.066	0.064	0.064	0.064	0.063	0.062	0.062	0.062	0.062	0.061	0.06	0.06	0.058
A12	Blank	DMSO_Blank		DMSO		Standard_Development	Run095	Standard_Measurement	Plate_01	Clariostar_Study	MB	Biofoundry_,_London	Linear_Dilution_Pattern_V2	0.123	0.119	0.115	0.111	0.107	0.103	0.1	0.098	0.094	0.091	0.088	0.085	0.081	0.077	0.074	0.073	0.07	0.068	0.067	0.066	0.065	0.063	0.063	0.062	0.062	0.061	0.061	0.061	0.06	0.06	0.06	0.059	0.059	0.058	0.058	0.056
B01	Sample	Dilution_100%	1.0	DMSO	Lycopene	Standard_Development	Run095	Standard_Measurement	Plate_01	Clariostar_Study	MB	Biofoundry_,_London	Linear_Dilution_Pattern_V2	0.204	0.2	0.197	0.192	0.189	0.185	0.182	0.181	0.178	0.175	0.171	0.166	0.162	0.157	0.154	0.153	0.15	0.147	0.144	0.143	0.141	0.14	0.139	0.138	0.138	0.138	0.136	0.136	0.136	0.135	0.135	0.134	0.132	0.13	0.129	0.128
B02	Sample	Dilution_80%	0.8	DMSO	Lycopene	Standard_Development	Run095	Standard_Measurement	Plate_01	Clariostar_Study	MB	Biofoundry_,_London	Linear_Dilution_Pattern_V2	0.181	0.177	0.174	0.17	0.166	0.162	0.16	0.159	0.155	0.153	0.149	0.145	0.141	0.137	0.134	0.132	0.129	0.126	0.124	0.123	0.122	0.121	0.12	0.12	0.119	0.119	0.119	0.119	0.119	0.119	0.118	0.118	0.117	0.116	0.115	0.115
B03	Sample	Dilution_60%	0.6	DMSO	Lycopene	Standard_Development	Run095	Standard_Measurement	Plate_01	Clariostar_Study	MB	Biofoundry_,_London	Linear_Dilution_Pattern_V2	0.163	0.159	0.156	0.152	0.148	0.144	0.142	0.141	0.137	0.134	0.13	0.127	0.123	0.118	0.115	0.113	0.111	0.108	0.107	0.106	0.104	0.103	0.102	0.103	0.103	0.103	0.103	0.102	0.104	0.104	0.104	0.104	0.103	0.103	0.102	0.103
B04	Sample	Dilution_40%	0.4	DMSO	Lycopene	Standard_Development	Run095	Standard_Measurement	Plate_01	Clariostar_Study	MB	Biofoundry_,_London	Linear_Dilution_Pattern_V2	0.143	0.139	0.136	0.132	0.128	0.124	0.121	0.12	0.116	0.114	0.111	0.107	0.103	0.099	0.096	0.094	0.092	0.089	0.087	0.086	0.086	0.085	0.085	0.085	0.085	0.086	0.086	0.086	0.087	0.088	0.088	0.088	0.088	0.089	0.089	0.089
B05	Sample	Dilution_20%	0.2	DMSO	Lycopene	Standard_Development	Run095	Standard_Measurement	Plate_01	Clariostar_Study	MB	Biofoundry_,_London	Linear_Dilution_Pattern_V2	0.121	0.117	0.113	0.109	0.105	0.101	0.098	0.097	0.093	0.091	0.088	0.084	0.081	0.076	0.073	0.071	0.069	0.067	0.065	0.064	0.064	0.063	0.062	0.063	0.063	0.064	0.064	0.064	0.065	0.066	0.066	0.067	0.067	0.068	0.068	0.069
B06	Sample	Dilution_100%	1.0	DMSO	Lycopene	Standard_Development	Run095	Standard_Measurement	Plate_01	Clariostar_Study	MB	Biofoundry_,_London	Linear_Dilution_Pattern_V2	0.223	0.219	0.217	0.213	0.209	0.205	0.202	0.2	0.198	0.195	0.192	0.189	0.185	0.181	0.177	0.175	0.173	0.169	0.167	0.164	0.163	0.16	0.159	0.158	0.157	0.157	0.157	0.155	0.155	0.154	0.153	0.152	0.15	0.149	0.147	0.146
B07	Sample	Dilution_80%	0.8	DMSO	Lycopene	Standard_Development	Run095	Standard_Measurement	Plate_01	Clariostar_Study	MB	Biofoundry_,_London	Linear_Dilution_Pattern_V2	0.204	0.201	0.198	0.193	0.19	0.186	0.183	0.182	0.178	0.176	0.172	0.169	0.166	0.161	0.158	0.155	0.152	0.149	0.148	0.146	0.145	0.143	0.142	0.141	0.141	0.14	0.14	0.139	0.139	0.138	0.137	0.137	0.136	0.135	0.134	0.133
B08	Sample	Dilution_60%	0.6	DMSO	Lycopene	Standard_Development	Run095	Standard_Measurement	Plate_01	Clariostar_Study	MB	Biofoundry_,_London	Linear_Dilution_Pattern_V2	0.182	0.179	0.176	0.171	0.166	0.163	0.16	0.158	0.155	0.153	0.151	0.148	0.144	0.139	0.136	0.134	0.132	0.129	0.127	0.126	0.125	0.123	0.122	0.122	0.122	0.122	0.122	0.122	0.122	0.122	0.121	0.121	0.12	0.12	0.119	0.119
B09	Sample	Dilution_40%	0.4	DMSO	Lycopene	Standard_Development	Run095	Standard_Measurement	Plate_01	Clariostar_Study	MB	Biofoundry_,_London	Linear_Dilution_Pattern_V2	0.159	0.155	0.153	0.149	0.146	0.142	0.138	0.136	0.134	0.131	0.128	0.125	0.121	0.117	0.114	0.111	0.11	0.107	0.105	0.104	0.104	0.102	0.101	0.101	0.101	0.101	0.102	0.102	0.102	0.103	0.103	0.103	0.103	0.103	0.103	0.103
B10	Sample	Dilution_20%	0.2	DMSO	Lycopene	Standard_Development	Run095	Standard_Measurement	Plate_01	Clariostar_Study	MB	Biofoundry_,_London	Linear_Dilution_Pattern_V2	0.134	0.13	0.127	0.122	0.118	0.115	0.112	0.11	0.106	0.104	0.101	0.097	0.094	0.09	0.087	0.085	0.083	0.08	0.078	0.077	0.077	0.076	0.076	0.075	0.075	0.075	0.076	0.076	0.076	0.076	0.077	0.077	0.077	0.078	0.078	0.078
B11	Blank	DMSO_Blank		DMSO		Standard_Development	Run095	Standard_Measurement	Plate_01	Clariostar_Study	MB	Biofoundry_,_London	Linear_Dilution_Pattern_V2	0.125	0.121	0.117	0.113	0.11	0.106	0.103	0.101	0.098	0.095	0.091	0.088	0.084	0.081	0.078	0.076	0.074	0.072	0.071	0.069	0.069	0.068	0.066	0.066	0.066	0.065	0.065	0.064	0.064	0.063	0.063	0.063	0.062	0.061	0.061	0.06
B12	Blank	DMSO_Blank		DMSO		Standard_Development	Run095	Standard_Measurement	Plate_01	Clariostar_Study	MB	Biofoundry_,_London	Linear_Dilution_Pattern_V2	0.123	0.119	0.116	0.112	0.108	0.104	0.101	0.099	0.096	0.093	0.09	0.087	0.084	0.08	0.077	0.076	0.074	0.072	0.07	0.068	0.068	0.067	0.066	0.066	0.066	0.065	0.065	0.064	0.063	0.063	0.063	0.063	0.062	0.061	0.06	0.059
C01	Sample	Dilution_95%	0.95	DMSO	Lycopene	Standard_Development	Run095	Standard_Measurement	Plate_01	Clariostar_Study	MB	Biofoundry_,_London	Linear_Dilution_Pattern_V2	0.197	0.193	0.19	0.185	0.182	0.177	0.174	0.173	0.169	0.167	0.163	0.159	0.154	0.15	0.146	0.145	0.142	0.139	0.137	0.136	0.134	0.132	0.132	0.131	0.13	0.13	0.13	0.128	0.129	0.128	0.127	0.126	0.125	0.124	0.122	0.122
C02	Sample	Dilution_75%	0.75	DMSO	Lycopene	Standard_Development	Run095	Standard_Measurement	Plate_01	Clariostar_Study	MB	Biofoundry_,_London	Linear_Dilution_Pattern_V2	0.178	0.175	0.171	0.167	0.163	0.159	0.155	0.155	0.151	0.148	0.145	0.14	0.136	0.131	0.128	0.126	0.124	0.121	0.119	0.117	0.116	0.114	0.114	0.114	0.114	0.114	0.114	0.113	0.114	0.114	0.113	0.114	0.113	0.112	0.111	0.111
C03	Sample	Dilution_55%	0.55	DMSO	Lycopene	Standard_Development	Run095	Standard_Measurement	Plate_01	Clariostar_Study	MB	Biofoundry_,_London	Linear_Dilution_Pattern_V2	0.161	0.157	0.152	0.148	0.144	0.14	0.137	0.136	0.132	0.13	0.127	0.122	0.118	0.114	0.111	0.108	0.106	0.103	0.101	0.1	0.099	0.098	0.098	0.098	0.097	0.098	0.098	0.098	0.098	0.098	0.099	0.099	0.098	0.098	0.097	0.097
C04	Sample	Dilution_35%	0.35	DMSO	Lycopene	Standard_Development	Run095	Standard_Measurement	Plate_01	Clariostar_Study	MB	Biofoundry_,_London	Linear_Dilution_Pattern_V2	0.138	0.134	0.13	0.125	0.122	0.117	0.114	0.113	0.11	0.107	0.104	0.1	0.096	0.092	0.088	0.087	0.085	0.082	0.08	0.078	0.078	0.077	0.077	0.077	0.078	0.079	0.079	0.078	0.079	0.08	0.08	0.081	0.081	0.082	0.082	0.082
C05	Sample	Dilution_15%	0.15	DMSO	Lycopene	Standard_Development	Run095	Standard_Measurement	Plate_01	Clariostar_Study	MB	Biofoundry_,_London	Linear_Dilution_Pattern_V2	0.123	0.119	0.116	0.111	0.107	0.102	0.099	0.098	0.094	0.092	0.089	0.085	0.081	0.077	0.074	0.072	0.07	0.067	0.065	0.064	0.064	0.063	0.063	0.062	0.062	0.063	0.063	0.062	0.063	0.063	0.063	0.064	0.064	0.064	0.064	0.064
C06	Sample	Dilution_95%	0.95	DMSO	Lycopene	Standard_Development	Run095	Standard_Measurement	Plate_01	Clariostar_Study	MB	Biofoundry_,_London	Linear_Dilution_Pattern_V2	0.218	0.215	0.211	0.207	0.203	0.199	0.196	0.195	0.192	0.19	0.187	0.183	0.179	0.175	0.171	0.169	0.166	0.163	0.161	0.158	0.157	0.154	0.153	0.152	0.151	0.15	0.15	0.149	0.149	0.148	0.147	0.146	0.145	0.143	0.141	0.14
C07	Sample	Dilution_75%	0.75	DMSO	Lycopene	Standard_Development	Run095	Standard_Measurement	Plate_01	Clariostar_Study	MB	Biofoundry_,_London	Linear_Dilution_Pattern_V2	0.204	0.201	0.197	0.193	0.189	0.186	0.181	0.18	0.177	0.175	0.172	0.168	0.164	0.16	0.156	0.153	0.151	0.148	0.146	0.144	0.143	0.141	0.14	0.139	0.138	0.138	0.138	0.137	0.138	0.137	0.137	0.136	0.135	0.134	0.133	0.132
C08	Sample	Dilution_55%	0.55	DMSO	Lycopene	Standard_Development	Run095	Standard_Measurement	Plate_01	Clariostar_Study	MB	Biofoundry_,_London	Linear_Dilution_Pattern_V2	0.182	0.179	0.175	0.171	0.167	0.163	0.16	0.158	0.155	0.153	0.15	0.147	0.143	0.139	0.135	0.134	0.132	0.128	0.127	0.124	0.124	0.122	0.121	0.121	0.121	0.12	0.121	0.12	0.119	0.12	0.12	0.119	0.119	0.119	0.118	0.117
C09	Sample	Dilution_35%	0.35	DMSO	Lycopene	Standard_Development	Run095	Standard_Measurement	Plate_01	Clariostar_Study	MB	Biofoundry_,_London	Linear_Dilution_Pattern_V2	0.157	0.154	0.151	0.146	0.141	0.138	0.134	0.133	0.13	0.128	0.125	0.121	0.117	0.114	0.109	0.108	0.105	0.102	0.101	0.1	0.099	0.098	0.097	0.096	0.097	0.097	0.098	0.098	0.098	0.099	0.099	0.1	0.1	0.1	0.1	0.1
C10	Sample	Dilution_15%	0.15	DMSO	Lycopene	Standard_Development	Run095	Standard_Measurement	Plate_01	Clariostar_Study	MB	Biofoundry_,_London	Linear_Dilution_Pattern_V2	0.14	0.137	0.132	0.128	0.124	0.12	0.116	0.115	0.111	0.109	0.106	0.102	0.098	0.094	0.091	0.089	0.086	0.083	0.083	0.08	0.08	0.078	0.078	0.077	0.078	0.078	0.078	0.078	0.078	0.078	0.078	0.078	0.078	0.078	0.078	0.077
C11	Blank	DMSO_Blank		DMSO		Standard_Development	Run095	Standard_Measurement	Plate_01	Clariostar_Study	MB	Biofoundry_,_London	Linear_Dilution_Pattern_V2	0.136	0.132	0.128	0.123	0.119	0.115	0.111	0.109	0.106	0.103	0.1	0.097	0.093	0.089	0.085	0.084	0.082	0.079	0.077	0.075	0.075	0.073	0.072	0.071	0.071	0.071	0.07	0.069	0.069	0.069	0.068	0.068	0.067	0.067	0.065	0.063
C12	Blank	DMSO_Blank		DMSO		Standard_Development	Run095	Standard_Measurement	Plate_01	Clariostar_Study	MB	Biofoundry_,_London	Linear_Dilution_Pattern_V2	0.131	0.127	0.123	0.118	0.114	0.11	0.106	0.105	0.102	0.099	0.096	0.092	0.089	0.085	0.082	0.08	0.078	0.076	0.074	0.072	0.072	0.07	0.069	0.069	0.069	0.068	0.068	0.067	0.066	0.066	0.066	0.066	0.065	0.064	0.062	0.061
D01	Sample	Dilution_95%	0.95	DMSO	Lycopene	Standard_Development	Run095	Standard_Measurement	Plate_01	Clariostar_Study	MB	Biofoundry_,_London	Linear_Dilution_Pattern_V2	0.198	0.194	0.19	0.186	0.182	0.178	0.175	0.174	0.171	0.168	0.164	0.16	0.155	0.151	0.148	0.146	0.143	0.139	0.138	0.136	0.135	0.132	0.132	0.132	0.131	0.131	0.13	0.129	0.129	0.129	0.128	0.128	0.126	0.124	0.123	0.122
D02	Sample	Dilution_75%	0.75	DMSO	Lycopene	Standard_Development	Run095	Standard_Measurement	Plate_01	Clariostar_Study	MB	Biofoundry_,_London	Linear_Dilution_Pattern_V2	0.176	0.173	0.169	0.165	0.161	0.156	0.154	0.152	0.149	0.147	0.143	0.139	0.134	0.129	0.126	0.125	0.122	0.119	0.117	0.115	0.114	0.112	0.112	0.112	0.112	0.112	0.112	0.111	0.112	0.112	0.111	0.111	0.111	0.11	0.109	0.109
D03	Sample	Dilution_55%	0.55	DMSO	Lycopene	Standard_Development	Run095	Standard_Measurement	Plate_01	Clariostar_Study	MB	Biofoundry_,_London	Linear_Dilution_Pattern_V2	0.158	0.154	0.151	0.146	0.141	0.137	0.135	0.134	0.13	0.128	0.125	0.121	0.117	0.112	0.108	0.107	0.104	0.101	0.1	0.098	0.097	0.096	0.096	0.096	0.096	0.096	0.096	0.096	0.097	0.097	0.097	0.097	0.096	0.096	0.096	0.095
D04	Sample	Dilution_35%	0.35	DMSO	Lycopene	Standard_Development	Run095	Standard_Measurement	Plate_01	Clariostar_Study	MB	Biofoundry_,_London	Linear_Dilution_Pattern_V2	0.137	0.134	0.13	0.125	0.121	0.117	0.114	0.113	0.109	0.107	0.104	0.1	0.096	0.092	0.089	0.088	0.085	0.081	0.08	0.079	0.078	0.077	0.076	0.078	0.078	0.078	0.079	0.078	0.08	0.081	0.081	0.082	0.082	0.082	0.082	0.082
D05	Sample	Dilution_15%	0.15	DMSO	Lycopene	Standard_Development	Run095	Standard_Measurement	Plate_01	Clariostar_Study	MB	Biofoundry_,_London	Linear_Dilution_Pattern_V2	0.129	0.125	0.121	0.116	0.112	0.108	0.104	0.102	0.1	0.098	0.094	0.09	0.086	0.083	0.08	0.078	0.075	0.072	0.07	0.069	0.068	0.067	0.066	0.067	0.067	0.067	0.067	0.067	0.067	0.068	0.068	0.068	0.069	0.068	0.068	0.068
D06	Sample	Dilution_95%	0.95	DMSO	Lycopene	Standard_Development	Run095	Standard_Measurement	Plate_01	Clariostar_Study	MB	Biofoundry_,_London	Linear_Dilution_Pattern_V2	0.222	0.219	0.216	0.212	0.207	0.203	0.199	0.198	0.195	0.194	0.191	0.186	0.183	0.179	0.175	0.173	0.17	0.167	0.164	0.162	0.161	0.158	0.157	0.156	0.155	0.154	0.154	0.153	0.152	0.151	0.15	0.149	0.148	0.147	0.144	0.143
D07	Sample	Dilution_75%	0.75	DMSO	Lycopene	Standard_Development	Run095	Standard_Measurement	Plate_01	Clariostar_Study	MB	Biofoundry_,_London	Linear_Dilution_Pattern_V2	0.203	0.199	0.196	0.192	0.188	0.184	0.18	0.18	0.177	0.175	0.172	0.169	0.164	0.16	0.156	0.154	0.151	0.148	0.146	0.144	0.143	0.141	0.139	0.139	0.139	0.138	0.138	0.138	0.137	0.137	0.136	0.136	0.136	0.134	0.133	0.132
D08	Sample	Dilution_55%	0.55	DMSO	Lycopene	Standard_Development	Run095	Standard_Measurement	Plate_01	Clariostar_Study	MB	Biofoundry_,_London	Linear_Dilution_Pattern_V2	0.182	0.179	0.175	0.17	0.166	0.163	0.158	0.157	0.155	0.154	0.151	0.147	0.144	0.14	0.136	0.134	0.132	0.129	0.127	0.124	0.124	0.122	0.121	0.12	0.12	0.12	0.12	0.12	0.12	0.12	0.119	0.119	0.119	0.118	0.118	0.116
D09	Sample	Dilution_35%	0.35	DMSO	Lycopene	Standard_Development	Run095	Standard_Measurement	Plate_01	Clariostar_Study	MB	Biofoundry_,_London	Linear_Dilution_Pattern_V2	0.16	0.157	0.154	0.149	0.144	0.14	0.137	0.136	0.134	0.131	0.128	0.124	0.121	0.116	0.113	0.111	0.109	0.106	0.104	0.102	0.102	0.1	0.099	0.099	0.1	0.099	0.1	0.1	0.1	0.101	0.101	0.102	0.102	0.102	0.101	0.101
D10	Sample	Dilution_15%	0.15	DMSO	Lycopene	Standard_Development	Run095	Standard_Measurement	Plate_01	Clariostar_Study	MB	Biofoundry_,_London	Linear_Dilution_Pattern_V2	0.139	0.135	0.132	0.127	0.123	0.12	0.116	0.114	0.111	0.109	0.106	0.103	0.1	0.096	0.092	0.09	0.088	0.085	0.083	0.082	0.081	0.079	0.078	0.078	0.078	0.078	0.078	0.078	0.077	0.078	0.078	0.078	0.078	0.077	0.076	0.076
D11	Blank	DMSO_Blank		DMSO		Standard_Development	Run095	Standard_Measurement	Plate_01	Clariostar_Study	MB	Biofoundry_,_London	Linear_Dilution_Pattern_V2	0.135	0.131	0.127	0.123	0.118	0.115	0.111	0.109	0.106	0.103	0.101	0.096	0.093	0.089	0.086	0.084	0.082	0.08	0.078	0.076	0.075	0.073	0.072	0.072	0.072	0.071	0.071	0.07	0.069	0.069	0.068	0.068	0.067	0.066	0.065	0.063
D12	Blank	DMSO_Blank		DMSO		Standard_Development	Run095	Standard_Measurement	Plate_01	Clariostar_Study	MB	Biofoundry_,_London	Linear_Dilution_Pattern_V2	0.132	0.128	0.125	0.12	0.116	0.113	0.109	0.108	0.104	0.101	0.099	0.095	0.092	0.088	0.085	0.084	0.082	0.079	0.077	0.075	0.075	0.073	0.072	0.071	0.071	0.07	0.07	0.069	0.068	0.068	0.068	0.068	0.067	0.066	0.064	0.063
E01	Sample	Dilution_90%	0.9	DMSO	Lycopene	Standard_Development	Run095	Standard_Measurement	Plate_01	Clariostar_Study	MB	Biofoundry_,_London	Linear_Dilution_Pattern_V2	0.193	0.19	0.186	0.181	0.177	0.173	0.17	0.17	0.166	0.163	0.159	0.155	0.15	0.146	0.142	0.141	0.139	0.135	0.134	0.132	0.13	0.129	0.128	0.128	0.128	0.127	0.127	0.126	0.126	0.126	0.124	0.124	0.123	0.121	0.12	0.119
E02	Sample	Dilution_70%	0.7	DMSO	Lycopene	Standard_Development	Run095	Standard_Measurement	Plate_01	Clariostar_Study	MB	Biofoundry_,_London	Linear_Dilution_Pattern_V2	0.172	0.168	0.164	0.16	0.156	0.152	0.149	0.148	0.145	0.141	0.138	0.134	0.13	0.125	0.122	0.121	0.118	0.115	0.113	0.112	0.11	0.109	0.109	0.11	0.109	0.109	0.109	0.109	0.109	0.109	0.109	0.109	0.108	0.108	0.106	0.107
E03	Sample	Dilution_50%	0.5	DMSO	Lycopene	Standard_Development	Run095	Standard_Measurement	Plate_01	Clariostar_Study	MB	Biofoundry_,_London	Linear_Dilution_Pattern_V2	0.156	0.152	0.148	0.143	0.139	0.135	0.132	0.131	0.128	0.125	0.122	0.118	0.115	0.11	0.107	0.106	0.103	0.1	0.098	0.097	0.096	0.095	0.094	0.095	0.095	0.095	0.095	0.094	0.095	0.095	0.095	0.096	0.095	0.094	0.094	0.094
E04	Sample	Dilution_30%	0.3	DMSO	Lycopene	Standard_Development	Run095	Standard_Measurement	Plate_01	Clariostar_Study	MB	Biofoundry_,_London	Linear_Dilution_Pattern_V2	0.137	0.132	0.128	0.124	0.119	0.116	0.112	0.112	0.108	0.106	0.103	0.1	0.096	0.092	0.088	0.086	0.084	0.081	0.08	0.079	0.078	0.076	0.076	0.077	0.077	0.078	0.078	0.079	0.079	0.08	0.08	0.081	0.081	0.081	0.082	0.082
E05	Sample	Dilution_10%	0.1	DMSO	Lycopene	Standard_Development	Run095	Standard_Measurement	Plate_01	Clariostar_Study	MB	Biofoundry_,_London	Linear_Dilution_Pattern_V2	0.123	0.119	0.115	0.11	0.106	0.102	0.099	0.097	0.094	0.092	0.089	0.085	0.081	0.077	0.073	0.072	0.07	0.066	0.065	0.064	0.063	0.062	0.061	0.061	0.061	0.061	0.061	0.06	0.06	0.061	0.061	0.061	0.061	0.06	0.06	0.059
E06	Sample	Dilution_90%	0.9	DMSO	Lycopene	Standard_Development	Run095	Standard_Measurement	Plate_01	Clariostar_Study	MB	Biofoundry_,_London	Linear_Dilution_Pattern_V2	0.216	0.212	0.209	0.204	0.201	0.197	0.193	0.192	0.189	0.187	0.185	0.181	0.178	0.173	0.169	0.166	0.164	0.16	0.158	0.156	0.155	0.152	0.151	0.15	0.149	0.149	0.148	0.147	0.147	0.146	0.145	0.144	0.143	0.141	0.14	0.138
E07	Sample	Dilution_70%	0.7	DMSO	Lycopene	Standard_Development	Run095	Standard_Measurement	Plate_01	Clariostar_Study	MB	Biofoundry_,_London	Linear_Dilution_Pattern_V2	0.197	0.193	0.19	0.185	0.181	0.178	0.175	0.173	0.171	0.168	0.167	0.163	0.159	0.156	0.151	0.149	0.146	0.143	0.142	0.139	0.138	0.136	0.135	0.135	0.134	0.134	0.134	0.133	0.133	0.133	0.132	0.132	0.131	0.13	0.129	0.128
E08	Sample	Dilution_50%	0.5	DMSO	Lycopene	Standard_Development	Run095	Standard_Measurement	Plate_01	Clariostar_Study	MB	Biofoundry_,_London	Linear_Dilution_Pattern_V2	0.178	0.174	0.171	0.166	0.162	0.158	0.155	0.154	0.152	0.149	0.147	0.143	0.14	0.136	0.132	0.13	0.128	0.125	0.123	0.122	0.12	0.118	0.118	0.117	0.117	0.117	0.117	0.116	0.116	0.116	0.116	0.116	0.116	0.115	0.114	0.114
E09	Sample	Dilution_30%	0.3	DMSO	Lycopene	Standard_Development	Run095	Standard_Measurement	Plate_01	Clariostar_Study	MB	Biofoundry_,_London	Linear_Dilution_Pattern_V2	0.153	0.15	0.146	0.141	0.136	0.133	0.13	0.128	0.125	0.124	0.122	0.118	0.114	0.11	0.106	0.104	0.102	0.099	0.097	0.096	0.096	0.094	0.094	0.094	0.094	0.094	0.095	0.095	0.095	0.096	0.096	0.096	0.097	0.097	0.096	0.097
E10	Sample	Dilution_10%	0.1	DMSO	Lycopene	Standard_Development	Run095	Standard_Measurement	Plate_01	Clariostar_Study	MB	Biofoundry_,_London	Linear_Dilution_Pattern_V2	0.141	0.136	0.132	0.128	0.122	0.119	0.115	0.113	0.11	0.109	0.107	0.103	0.098	0.094	0.091	0.09	0.087	0.084	0.082	0.08	0.08	0.079	0.078	0.077	0.077	0.077	0.077	0.076	0.075	0.076	0.075	0.075	0.076	0.075	0.074	0.072
E11	Blank	DMSO_Blank		DMSO		Standard_Development	Run095	Standard_Measurement	Plate_01	Clariostar_Study	MB	Biofoundry_,_London	Linear_Dilution_Pattern_V2	0.135	0.13	0.127	0.123	0.118	0.115	0.111	0.109	0.106	0.103	0.1	0.096	0.093	0.09	0.086	0.084	0.082	0.079	0.078	0.076	0.075	0.074	0.073	0.072	0.072	0.071	0.071	0.07	0.069	0.069	0.068	0.068	0.067	0.066	0.065	0.063
E12	Blank	DMSO_Blank		DMSO		Standard_Development	Run095	Standard_Measurement	Plate_01	Clariostar_Study	MB	Biofoundry_,_London	Linear_Dilution_Pattern_V2	0.137	0.133	0.13	0.125	0.12	0.116	0.113	0.111	0.108	0.105	0.102	0.098	0.095	0.092	0.087	0.086	0.084	0.081	0.079	0.078	0.078	0.076	0.075	0.074	0.074	0.073	0.072	0.072	0.071	0.071	0.07	0.07	0.069	0.068	0.066	0.065
F01	Sample	Dilution_90%	0.9	DMSO	Lycopene	Standard_Development	Run095	Standard_Measurement	Plate_01	Clariostar_Study	MB	Biofoundry_,_London	Linear_Dilution_Pattern_V2	0.196	0.192	0.188	0.184	0.18	0.176	0.173	0.172	0.168	0.166	0.161	0.157	0.154	0.148	0.145	0.144	0.141	0.138	0.136	0.134	0.132	0.13	0.129	0.13	0.129	0.129	0.128	0.128	0.128	0.127	0.126	0.126	0.124	0.123	0.121	0.121
F02	Sample	Dilution_70%	0.7	DMSO	Lycopene	Standard_Development	Run095	Standard_Measurement	Plate_01	Clariostar_Study	MB	Biofoundry_,_London	Linear_Dilution_Pattern_V2	0.173	0.17	0.166	0.161	0.157	0.153	0.149	0.149	0.145	0.143	0.139	0.135	0.131	0.126	0.123	0.122	0.118	0.115	0.113	0.112	0.111	0.109	0.109	0.11	0.109	0.11	0.109	0.109	0.11	0.11	0.109	0.109	0.109	0.108	0.107	0.106
F03	Sample	Dilution_50%	0.5	DMSO	Lycopene	Standard_Development	Run095	Standard_Measurement	Plate_01	Clariostar_Study	MB	Biofoundry_,_London	Linear_Dilution_Pattern_V2	0.153	0.149	0.144	0.14	0.136	0.132	0.129	0.128	0.125	0.122	0.119	0.115	0.111	0.106	0.104	0.102	0.098	0.096	0.094	0.093	0.092	0.09	0.09	0.091	0.091	0.091	0.091	0.091	0.092	0.092	0.092	0.092	0.092	0.091	0.09	0.091
F04	Sample	Dilution_30%	0.3	DMSO	Lycopene	Standard_Development	Run095	Standard_Measurement	Plate_01	Clariostar_Study	MB	Biofoundry_,_London	Linear_Dilution_Pattern_V2	0.133	0.129	0.125	0.12	0.116	0.112	0.108	0.108	0.104	0.101	0.098	0.095	0.091	0.087	0.084	0.082	0.08	0.077	0.076	0.075	0.074	0.073	0.072	0.073	0.073	0.074	0.074	0.074	0.075	0.076	0.076	0.077	0.078	0.077	0.078	0.078
F05	Sample	Dilution_10%	0.1	DMSO	Lycopene	Standard_Development	Run095	Standard_Measurement	Plate_01	Clariostar_Study	MB	Biofoundry_,_London	Linear_Dilution_Pattern_V2	0.125	0.12	0.116	0.112	0.108	0.103	0.099	0.098	0.095	0.093	0.09	0.086	0.082	0.078	0.075	0.073	0.07	0.068	0.067	0.065	0.064	0.063	0.062	0.063	0.062	0.062	0.062	0.062	0.062	0.063	0.062	0.063	0.062	0.061	0.061	0.06
F06	Sample	Dilution_90%	0.9	DMSO	Lycopene	Standard_Development	Run095	Standard_Measurement	Plate_01	Clariostar_Study	MB	Biofoundry_,_London	Linear_Dilution_Pattern_V2	0.218	0.213	0.21	0.205	0.201	0.198	0.194	0.193	0.19	0.188	0.186	0.182	0.178	0.174	0.17	0.168	0.165	0.162	0.159	0.157	0.156	0.153	0.151	0.15	0.15	0.15	0.149	0.148	0.147	0.146	0.146	0.145	0.144	0.142	0.14	0.138
F07	Sample	Dilution_70%	0.7	DMSO	Lycopene	Standard_Development	Run095	Standard_Measurement	Plate_01	Clariostar_Study	MB	Biofoundry_,_London	Linear_Dilution_Pattern_V2	0.194	0.191	0.187	0.182	0.179	0.174	0.17	0.169	0.167	0.165	0.162	0.159	0.155	0.151	0.146	0.145	0.143	0.14	0.137	0.135	0.134	0.132	0.132	0.131	0.131	0.131	0.13	0.13	0.13	0.13	0.129	0.129	0.128	0.127	0.125	0.125
F08	Sample	Dilution_50%	0.5	DMSO	Lycopene	Standard_Development	Run095	Standard_Measurement	Plate_01	Clariostar_Study	MB	Biofoundry_,_London	Linear_Dilution_Pattern_V2	0.177	0.172	0.169	0.165	0.161	0.158	0.154	0.152	0.15	0.148	0.146	0.142	0.139	0.135	0.131	0.129	0.127	0.124	0.122	0.12	0.12	0.118	0.117	0.117	0.117	0.117	0.117	0.117	0.116	0.116	0.116	0.116	0.116	0.115	0.114	0.114
F09	Sample	Dilution_30%	0.3	DMSO	Lycopene	Standard_Development	Run095	Standard_Measurement	Plate_01	Clariostar_Study	MB	Biofoundry_,_London	Linear_Dilution_Pattern_V2	0.154	0.151	0.148	0.143	0.139	0.135	0.132	0.13	0.127	0.126	0.123	0.119	0.116	0.112	0.108	0.106	0.104	0.101	0.1	0.098	0.097	0.095	0.095	0.095	0.096	0.096	0.097	0.097	0.097	0.098	0.098	0.098	0.098	0.098	0.098	0.098
F10	Sample	Dilution_10%	0.1	DMSO	Lycopene	Standard_Development	Run095	Standard_Measurement	Plate_01	Clariostar_Study	MB	Biofoundry_,_London	Linear_Dilution_Pattern_V2	0.136	0.131	0.127	0.123	0.118	0.114	0.11	0.109	0.106	0.104	0.1	0.097	0.092	0.089	0.085	0.084	0.082	0.079	0.077	0.076	0.075	0.074	0.072	0.071	0.071	0.07	0.07	0.069	0.068	0.069	0.068	0.068	0.066	0.065	0.064	0.062
F11	Blank	DMSO		DMSO		Standard_Development	Run095	Standard_Measurement	Plate_01	Clariostar_Study	MB	Biofoundry_,_London	Linear_Dilution_Pattern_V2	0.135	0.132	0.128	0.123	0.118	0.115	0.111	0.11	0.106	0.104	0.101	0.097	0.094	0.09	0.086	0.084	0.082	0.079	0.078	0.076	0.075	0.073	0.072	0.071	0.071	0.07	0.07	0.069	0.068	0.068	0.068	0.068	0.067	0.066	0.064	0.063
F12	Blank	DMSO		DMSO		Standard_Development	Run095	Standard_Measurement	Plate_01	Clariostar_Study	MB	Biofoundry_,_London	Linear_Dilution_Pattern_V2	0.14	0.135	0.13	0.126	0.121	0.118	0.114	0.112	0.109	0.106	0.103	0.099	0.096	0.092	0.088	0.087	0.085	0.082	0.081	0.079	0.078	0.076	0.075	0.074	0.074	0.073	0.073	0.072	0.071	0.071	0.071	0.07	0.069	0.068	0.067	0.065
G01	Sample	Dilution_85%	0.85	DMSO	Lycopene	Standard_Development	Run095	Standard_Measurement	Plate_01	Clariostar_Study	MB	Biofoundry_,_London	Linear_Dilution_Pattern_V2	0.187	0.183	0.18	0.176	0.172	0.167	0.164	0.164	0.16	0.157	0.153	0.149	0.146	0.141	0.137	0.136	0.132	0.129	0.128	0.126	0.124	0.123	0.122	0.123	0.123	0.122	0.122	0.121	0.121	0.121	0.12	0.12	0.119	0.117	0.116	0.115
G02	Sample	Dilution_65%	0.65	DMSO	Lycopene	Standard_Development	Run095	Standard_Measurement	Plate_01	Clariostar_Study	MB	Biofoundry_,_London	Linear_Dilution_Pattern_V2	0.165	0.16	0.156	0.152	0.148	0.144	0.141	0.141	0.137	0.135	0.131	0.128	0.124	0.119	0.116	0.115	0.112	0.109	0.108	0.106	0.105	0.103	0.103	0.104	0.104	0.103	0.104	0.103	0.104	0.104	0.103	0.104	0.103	0.102	0.102	0.101
G03	Sample	Dilution_45%	0.45	DMSO	Lycopene	Standard_Development	Run095	Standard_Measurement	Plate_01	Clariostar_Study	MB	Biofoundry_,_London	Linear_Dilution_Pattern_V2	0.146	0.142	0.138	0.133	0.129	0.125	0.122	0.122	0.118	0.116	0.113	0.109	0.104	0.1	0.097	0.096	0.093	0.09	0.088	0.088	0.087	0.086	0.085	0.086	0.086	0.086	0.086	0.086	0.087	0.088	0.087	0.088	0.088	0.088	0.087	0.087
G04	Sample	Dilution_25%	0.25	DMSO	Lycopene	Standard_Development	Run095	Standard_Measurement	Plate_01	Clariostar_Study	MB	Biofoundry_,_London	Linear_Dilution_Pattern_V2	0.122	0.118	0.114	0.11	0.105	0.101	0.098	0.098	0.094	0.092	0.09	0.086	0.082	0.078	0.075	0.073	0.07	0.068	0.066	0.065	0.064	0.063	0.063	0.064	0.064	0.065	0.066	0.066	0.067	0.067	0.068	0.069	0.069	0.069	0.07	0.07
G05	Sample	Dilution_05%	0.0499999999999999	DMSO	Lycopene	Standard_Development	Run095	Standard_Measurement	Plate_01	Clariostar_Study	MB	Biofoundry_,_London	Linear_Dilution_Pattern_V2	0.118	0.113	0.109	0.104	0.1	0.096	0.092	0.092	0.088	0.086	0.083	0.079	0.076	0.072	0.069	0.068	0.065	0.062	0.061	0.059	0.058	0.057	0.056	0.057	0.056	0.056	0.055	0.055	0.055	0.055	0.055	0.055	0.055	0.054	0.053	0.052
G06	Sample	Dilution_85%	0.85	DMSO	Lycopene	Standard_Development	Run095	Standard_Measurement	Plate_01	Clariostar_Study	MB	Biofoundry_,_London	Linear_Dilution_Pattern_V2	0.204	0.202	0.198	0.193	0.189	0.185	0.181	0.181	0.178	0.175	0.172	0.169	0.166	0.161	0.158	0.156	0.153	0.15	0.148	0.146	0.144	0.142	0.141	0.14	0.14	0.139	0.139	0.138	0.138	0.138	0.137	0.136	0.134	0.133	0.131	0.13
G07	Sample	Dilution_65%	0.65	DMSO	Lycopene	Standard_Development	Run095	Standard_Measurement	Plate_01	Clariostar_Study	MB	Biofoundry_,_London	Linear_Dilution_Pattern_V2	0.186	0.182	0.179	0.175	0.17	0.166	0.163	0.163	0.16	0.158	0.156	0.152	0.149	0.145	0.141	0.139	0.137	0.134	0.132	0.13	0.129	0.127	0.126	0.126	0.126	0.126	0.126	0.125	0.125	0.126	0.125	0.125	0.124	0.123	0.122	0.121
G08	Sample	Dilution_45%	0.45	DMSO	Lycopene	Standard_Development	Run095	Standard_Measurement	Plate_01	Clariostar_Study	MB	Biofoundry_,_London	Linear_Dilution_Pattern_V2	0.166	0.162	0.158	0.154	0.15	0.147	0.144	0.143	0.14	0.139	0.137	0.133	0.13	0.126	0.122	0.12	0.118	0.115	0.114	0.112	0.111	0.109	0.109	0.109	0.109	0.108	0.109	0.109	0.108	0.109	0.109	0.109	0.109	0.108	0.108	0.107
G09	Sample	Dilution_25%	0.25	DMSO	Lycopene	Standard_Development	Run095	Standard_Measurement	Plate_01	Clariostar_Study	MB	Biofoundry_,_London	Linear_Dilution_Pattern_V2	0.145	0.142	0.138	0.133	0.129	0.125	0.121	0.12	0.118	0.116	0.114	0.111	0.107	0.103	0.099	0.097	0.095	0.092	0.091	0.089	0.089	0.087	0.086	0.086	0.088	0.088	0.088	0.088	0.088	0.089	0.09	0.09	0.09	0.09	0.09	0.09
G10	Sample	Dilution_05%	0.0499999999999999	DMSO	Lycopene	Standard_Development	Run095	Standard_Measurement	Plate_01	Clariostar_Study	MB	Biofoundry_,_London	Linear_Dilution_Pattern_V2	0.135	0.131	0.127	0.122	0.118	0.114	0.11	0.108	0.106	0.103	0.101	0.096	0.093	0.09	0.085	0.084	0.083	0.08	0.078	0.076	0.075	0.074	0.073	0.072	0.072	0.072	0.071	0.069	0.068	0.069	0.069	0.068	0.068	0.066	0.065	0.063
G11	Blank	DMSO_Blank		DMSO		Standard_Development	Run095	Standard_Measurement	Plate_01	Clariostar_Study	MB	Biofoundry_,_London	Linear_Dilution_Pattern_V2	0.134	0.129	0.126	0.121	0.116	0.113	0.109	0.108	0.105	0.102	0.099	0.096	0.092	0.088	0.085	0.083	0.082	0.079	0.077	0.076	0.075	0.073	0.072	0.071	0.071	0.07	0.07	0.069	0.068	0.068	0.068	0.068	0.066	0.066	0.064	0.062
G12	Blank	DMSO_Blank		DMSO		Standard_Development	Run095	Standard_Measurement	Plate_01	Clariostar_Study	MB	Biofoundry_,_London	Linear_Dilution_Pattern_V2	0.133	0.129	0.125	0.121	0.117	0.113	0.109	0.108	0.105	0.102	0.1	0.096	0.092	0.089	0.085	0.083	0.081	0.079	0.078	0.076	0.075	0.073	0.072	0.072	0.072	0.071	0.071	0.07	0.069	0.069	0.068	0.068	0.067	0.066	0.064	0.062
H01	Sample	Dilution_85%	0.85	DMSO	Lycopene	Standard_Development	Run095	Standard_Measurement	Plate_01	Clariostar_Study	MB	Biofoundry_,_London	Linear_Dilution_Pattern_V2	0.193	0.188	0.186	0.18	0.177	0.172	0.168	0.168	0.164	0.161	0.157	0.152	0.147	0.142	0.138	0.137	0.134	0.13	0.128	0.127	0.125	0.123	0.123	0.123	0.122	0.122	0.122	0.121	0.121	0.121	0.12	0.119	0.118	0.116	0.115	0.114
H02	Sample	Dilution_65%	0.65	DMSO	Lycopene	Standard_Development	Run095	Standard_Measurement	Plate_01	Clariostar_Study	MB	Biofoundry_,_London	Linear_Dilution_Pattern_V2	0.163	0.158	0.154	0.15	0.146	0.142	0.139	0.138	0.135	0.132	0.128	0.125	0.121	0.116	0.113	0.112	0.109	0.106	0.104	0.103	0.102	0.1	0.1	0.101	0.101	0.101	0.101	0.1	0.101	0.102	0.101	0.101	0.1	0.099	0.099	0.098
H03	Sample	Dilution_45%	0.45	DMSO	Lycopene	Standard_Development	Run095	Standard_Measurement	Plate_01	Clariostar_Study	MB	Biofoundry_,_London	Linear_Dilution_Pattern_V2	0.144	0.14	0.136	0.131	0.127	0.122	0.119	0.119	0.116	0.114	0.11	0.106	0.102	0.098	0.094	0.094	0.09	0.088	0.086	0.085	0.084	0.082	0.083	0.084	0.084	0.084	0.084	0.083	0.084	0.085	0.084	0.085	0.085	0.084	0.084	0.084
H04	Sample	Dilution_25%	0.25	DMSO	Lycopene	Standard_Development	Run095	Standard_Measurement	Plate_01	Clariostar_Study	MB	Biofoundry_,_London	Linear_Dilution_Pattern_V2	0.125	0.121	0.117	0.113	0.108	0.104	0.101	0.1	0.096	0.094	0.09	0.086	0.082	0.078	0.074	0.072	0.07	0.068	0.066	0.065	0.064	0.063	0.063	0.064	0.064	0.065	0.065	0.065	0.066	0.066	0.067	0.068	0.068	0.068	0.068	0.069
[truncated: 872 more rows]
[truncated: 122 more columns]
