# Supplementary material for: Construction of a Calibration Curve for Lycopene on a Liquid-Handling Platform—Wider Lessons for the Development of Automated Dilution Protocols
Source: ACS Synth Biol. 2024 Aug 3;13(8):2357–75. doi: 10.1021/acssynbio.4c00031 (PMC11334188; doi:10.1021/acssynbio.4c00031)
Supplement: Supplementary file 2 — sb4c00031_si_002.zip [file sb4c00031_si_002.zip › AggregatedData/Run088/Plate_01/Clariostar_Study/Clariostar_Study.csv]

Well	Content	Label	Dilution	Solvent	Solute	Project	Run	Step	Container	Study	Author	Institution	Comment	OD350	OD352	OD354	OD356	OD358	OD360	OD362	OD364	OD366	OD368	OD370	OD372	OD374	OD376	OD378	OD380	OD382	OD384	OD386	OD388	OD390	OD392	OD394	OD396	OD398	OD400	OD402	OD404	OD406	OD408	OD410	OD412	OD414	OD416	OD418	OD420
A01	Sample	Dilution_100%	1.0	DMSO	Lycopene	Standard_Development	Run088	Standard_Measurement	Plate_01	Clariostar_Study	MB	Biofoundry_,_London	Linear_Dilution_Pattern_V2	0.174	0.171	0.169	0.165	0.162	0.158	0.155	0.153	0.152	0.15	0.148	0.146	0.142	0.137	0.133	0.128	0.126	0.125	0.123	0.122	0.122	0.123	0.123	0.125	0.128	0.133	0.137	0.141	0.144	0.148	0.152	0.155	0.158	0.163	0.169	0.175
A02	Sample	Dilution_80%	0.8	DMSO	Lycopene	Standard_Development	Run088	Standard_Measurement	Plate_01	Clariostar_Study	MB	Biofoundry_,_London	Linear_Dilution_Pattern_V2	0.153	0.15	0.147	0.144	0.141	0.137	0.134	0.131	0.129	0.128	0.126	0.122	0.119	0.114	0.111	0.107	0.104	0.103	0.102	0.1	0.1	0.1	0.1	0.102	0.104	0.107	0.111	0.114	0.116	0.119	0.121	0.123	0.126	0.13	0.134	0.138
A03	Sample	Dilution_60%	0.6	DMSO	Lycopene	Standard_Development	Run088	Standard_Measurement	Plate_01	Clariostar_Study	MB	Biofoundry_,_London	Linear_Dilution_Pattern_V2	0.14	0.138	0.134	0.132	0.128	0.125	0.121	0.119	0.118	0.115	0.113	0.11	0.106	0.102	0.098	0.095	0.092	0.091	0.091	0.089	0.088	0.088	0.088	0.089	0.09	0.092	0.095	0.097	0.098	0.1	0.102	0.103	0.105	0.107	0.11	0.113
A04	Sample	Dilution_40%	0.4	DMSO	Lycopene	Standard_Development	Run088	Standard_Measurement	Plate_01	Clariostar_Study	MB	Biofoundry_,_London	Linear_Dilution_Pattern_V2	0.13	0.127	0.123	0.121	0.118	0.115	0.111	0.108	0.106	0.103	0.101	0.096	0.093	0.089	0.086	0.082	0.079	0.078	0.077	0.075	0.075	0.075	0.074	0.075	0.076	0.076	0.078	0.079	0.08	0.081	0.082	0.083	0.084	0.086	0.087	0.09
A05	Sample	Dilution_20%	0.2	DMSO	Lycopene	Standard_Development	Run088	Standard_Measurement	Plate_01	Clariostar_Study	MB	Biofoundry_,_London	Linear_Dilution_Pattern_V2	0.117	0.113	0.11	0.107	0.104	0.101	0.097	0.094	0.093	0.09	0.088	0.083	0.08	0.076	0.072	0.07	0.069	0.066	0.065	0.063	0.062	0.062	0.061	0.062	0.062	0.063	0.063	0.063	0.063	0.064	0.064	0.064	0.064	0.065	0.065	0.066
A06	Sample	Dilution_100%	1.0	DMSO	Lycopene	Standard_Development	Run088	Standard_Measurement	Plate_01	Clariostar_Study	MB	Biofoundry_,_London	Linear_Dilution_Pattern_V2	0.162	0.159	0.155	0.153	0.149	0.145	0.142	0.14	0.139	0.138	0.136	0.133	0.13	0.125	0.121	0.117	0.115	0.113	0.112	0.11	0.11	0.11	0.111	0.114	0.117	0.121	0.125	0.129	0.132	0.136	0.139	0.142	0.145	0.149	0.154	0.16
A07	Sample	Dilution_80%	0.8	DMSO	Lycopene	Standard_Development	Run088	Standard_Measurement	Plate_01	Clariostar_Study	MB	Biofoundry_,_London	Linear_Dilution_Pattern_V2	0.151	0.148	0.145	0.142	0.139	0.136	0.131	0.129	0.129	0.128	0.126	0.121	0.117	0.113	0.11	0.106	0.103	0.102	0.101	0.099	0.099	0.099	0.099	0.102	0.103	0.106	0.11	0.112	0.114	0.117	0.12	0.122	0.124	0.128	0.132	0.136
A08	Sample	Dilution_60%	0.6	DMSO	Lycopene	Standard_Development	Run088	Standard_Measurement	Plate_01	Clariostar_Study	MB	Biofoundry_,_London	Linear_Dilution_Pattern_V2	0.139	0.136	0.134	0.13	0.128	0.124	0.119	0.118	0.116	0.114	0.112	0.107	0.104	0.1	0.096	0.093	0.09	0.089	0.089	0.087	0.086	0.086	0.086	0.087	0.089	0.091	0.093	0.095	0.097	0.098	0.1	0.102	0.103	0.106	0.108	0.111
A09	Sample	Dilution_40%	0.4	DMSO	Lycopene	Standard_Development	Run088	Standard_Measurement	Plate_01	Clariostar_Study	MB	Biofoundry_,_London	Linear_Dilution_Pattern_V2	0.132	0.129	0.126	0.122	0.119	0.116	0.112	0.11	0.107	0.105	0.101	0.097	0.094	0.09	0.086	0.083	0.08	0.078	0.078	0.076	0.076	0.075	0.074	0.075	0.076	0.077	0.079	0.08	0.081	0.082	0.083	0.084	0.084	0.086	0.087	0.089
A10	Sample	Dilution_20%	0.2	DMSO	Lycopene	Standard_Development	Run088	Standard_Measurement	Plate_01	Clariostar_Study	MB	Biofoundry_,_London	Linear_Dilution_Pattern_V2	0.125	0.121	0.117	0.115	0.112	0.108	0.104	0.1	0.099	0.095	0.092	0.088	0.085	0.08	0.077	0.074	0.071	0.07	0.069	0.066	0.066	0.066	0.065	0.065	0.065	0.066	0.066	0.066	0.067	0.067	0.067	0.068	0.068	0.068	0.069	0.07
A11	Blank	DMSO_Blank		DMSO		Standard_Development	Run088	Standard_Measurement	Plate_01	Clariostar_Study	MB	Biofoundry_,_London	Linear_Dilution_Pattern_V2	0.113	0.11	0.106	0.103	0.1	0.096	0.092	0.089	0.086	0.083	0.079	0.074	0.07	0.066	0.063	0.06	0.058	0.058	0.056	0.054	0.053	0.052	0.051	0.051	0.051	0.051	0.051	0.05	0.049	0.048	0.049	0.048	0.048	0.048	0.047	0.046
A12	Blank	DMSO_Blank		DMSO		Standard_Development	Run088	Standard_Measurement	Plate_01	Clariostar_Study	MB	Biofoundry_,_London	Linear_Dilution_Pattern_V2	0.113	0.109	0.105	0.102	0.099	0.095	0.091	0.088	0.086	0.082	0.078	0.074	0.071	0.067	0.064	0.061	0.059	0.058	0.057	0.054	0.054	0.053	0.052	0.052	0.051	0.051	0.051	0.05	0.049	0.049	0.049	0.049	0.048	0.048	0.047	0.046
B01	Sample	Dilution_100%	1.0	DMSO	Lycopene	Standard_Development	Run088	Standard_Measurement	Plate_01	Clariostar_Study	MB	Biofoundry_,_London	Linear_Dilution_Pattern_V2	0.171	0.168	0.166	0.162	0.158	0.154	0.15	0.149	0.149	0.149	0.147	0.145	0.14	0.135	0.131	0.128	0.126	0.124	0.123	0.121	0.121	0.122	0.123	0.125	0.128	0.132	0.137	0.141	0.145	0.148	0.151	0.155	0.158	0.163	0.169	0.175
B02	Sample	Dilution_80%	0.8	DMSO	Lycopene	Standard_Development	Run088	Standard_Measurement	Plate_01	Clariostar_Study	MB	Biofoundry_,_London	Linear_Dilution_Pattern_V2	0.158	0.156	0.152	0.15	0.148	0.144	0.141	0.14	0.138	0.137	0.135	0.132	0.128	0.124	0.12	0.118	0.115	0.113	0.113	0.111	0.111	0.111	0.111	0.113	0.114	0.118	0.122	0.124	0.127	0.13	0.132	0.135	0.137	0.141	0.144	0.148
B03	Sample	Dilution_60%	0.6	DMSO	Lycopene	Standard_Development	Run088	Standard_Measurement	Plate_01	Clariostar_Study	MB	Biofoundry_,_London	Linear_Dilution_Pattern_V2	0.14	0.138	0.135	0.132	0.129	0.126	0.122	0.12	0.119	0.117	0.115	0.112	0.108	0.105	0.102	0.099	0.095	0.094	0.094	0.092	0.091	0.091	0.092	0.092	0.094	0.096	0.098	0.1	0.102	0.104	0.106	0.107	0.108	0.111	0.114	0.117
B04	Sample	Dilution_40%	0.4	DMSO	Lycopene	Standard_Development	Run088	Standard_Measurement	Plate_01	Clariostar_Study	MB	Biofoundry_,_London	Linear_Dilution_Pattern_V2	0.128	0.125	0.121	0.119	0.117	0.113	0.109	0.108	0.107	0.104	0.102	0.098	0.095	0.09	0.087	0.084	0.083	0.081	0.08	0.079	0.078	0.078	0.077	0.078	0.078	0.08	0.082	0.083	0.083	0.085	0.085	0.086	0.088	0.088	0.09	0.091
B05	Sample	Dilution_20%	0.2	DMSO	Lycopene	Standard_Development	Run088	Standard_Measurement	Plate_01	Clariostar_Study	MB	Biofoundry_,_London	Linear_Dilution_Pattern_V2	0.113	0.111	0.107	0.105	0.102	0.099	0.096	0.093	0.091	0.088	0.086	0.082	0.08	0.077	0.074	0.071	0.069	0.068	0.067	0.065	0.065	0.064	0.063	0.063	0.064	0.064	0.065	0.065	0.065	0.066	0.066	0.066	0.066	0.067	0.067	0.068
B06	Sample	Dilution_100%	1.0	DMSO	Lycopene	Standard_Development	Run088	Standard_Measurement	Plate_01	Clariostar_Study	MB	Biofoundry_,_London	Linear_Dilution_Pattern_V2	0.157	0.155	0.153	0.15	0.147	0.144	0.141	0.139	0.139	0.138	0.136	0.133	0.13	0.125	0.122	0.118	0.116	0.114	0.114	0.113	0.113	0.113	0.113	0.116	0.119	0.123	0.127	0.131	0.134	0.138	0.142	0.144	0.147	0.152	0.157	0.163
B07	Sample	Dilution_80%	0.8	DMSO	Lycopene	Standard_Development	Run088	Standard_Measurement	Plate_01	Clariostar_Study	MB	Biofoundry_,_London	Linear_Dilution_Pattern_V2	0.15	0.147	0.144	0.142	0.139	0.136	0.132	0.13	0.13	0.129	0.126	0.124	0.121	0.117	0.114	0.111	0.109	0.107	0.106	0.104	0.105	0.105	0.106	0.108	0.109	0.112	0.116	0.119	0.121	0.123	0.126	0.129	0.131	0.135	0.138	0.143
B08	Sample	Dilution_60%	0.6	DMSO	Lycopene	Standard_Development	Run088	Standard_Measurement	Plate_01	Clariostar_Study	MB	Biofoundry_,_London	Linear_Dilution_Pattern_V2	0.14	0.137	0.134	0.132	0.129	0.125	0.122	0.121	0.119	0.117	0.115	0.113	0.109	0.104	0.102	0.099	0.096	0.095	0.094	0.093	0.093	0.092	0.092	0.093	0.095	0.097	0.1	0.101	0.103	0.104	0.106	0.108	0.109	0.112	0.114	0.117
B09	Sample	Dilution_40%	0.4	DMSO	Lycopene	Standard_Development	Run088	Standard_Measurement	Plate_01	Clariostar_Study	MB	Biofoundry_,_London	Linear_Dilution_Pattern_V2	0.126	0.124	0.121	0.118	0.115	0.112	0.108	0.107	0.105	0.103	0.101	0.096	0.093	0.089	0.086	0.083	0.081	0.079	0.078	0.076	0.076	0.075	0.075	0.076	0.077	0.078	0.079	0.081	0.082	0.083	0.084	0.085	0.086	0.087	0.088	0.09
B10	Sample	Dilution_20%	0.2	DMSO	Lycopene	Standard_Development	Run088	Standard_Measurement	Plate_01	Clariostar_Study	MB	Biofoundry_,_London	Linear_Dilution_Pattern_V2	0.117	0.114	0.111	0.108	0.105	0.102	0.098	0.096	0.093	0.091	0.088	0.084	0.08	0.076	0.074	0.071	0.069	0.067	0.067	0.065	0.065	0.064	0.063	0.063	0.063	0.065	0.065	0.065	0.065	0.065	0.066	0.066	0.066	0.067	0.067	0.068
B11	Blank	DMSO_Blank		DMSO		Standard_Development	Run088	Standard_Measurement	Plate_01	Clariostar_Study	MB	Biofoundry_,_London	Linear_Dilution_Pattern_V2	0.106	0.103	0.099	0.097	0.093	0.091	0.086	0.084	0.081	0.078	0.074	0.07	0.067	0.064	0.061	0.059	0.058	0.056	0.055	0.053	0.053	0.052	0.051	0.051	0.05	0.05	0.05	0.049	0.049	0.049	0.048	0.048	0.047	0.048	0.047	0.046
B12	Blank	DMSO_Blank		DMSO		Standard_Development	Run088	Standard_Measurement	Plate_01	Clariostar_Study	MB	Biofoundry_,_London	Linear_Dilution_Pattern_V2	0.106	0.103	0.1	0.097	0.094	0.091	0.087	0.084	0.082	0.079	0.075	0.07	0.067	0.063	0.061	0.059	0.056	0.055	0.054	0.052	0.051	0.051	0.05	0.049	0.049	0.049	0.049	0.049	0.048	0.048	0.047	0.047	0.046	0.046	0.045	0.045
C01	Sample	Dilution_95%	0.95	DMSO	Lycopene	Standard_Development	Run088	Standard_Measurement	Plate_01	Clariostar_Study	MB	Biofoundry_,_London	Linear_Dilution_Pattern_V2	0.171	0.168	0.166	0.162	0.159	0.156	0.152	0.151	0.15	0.149	0.148	0.145	0.141	0.136	0.133	0.129	0.127	0.124	0.124	0.122	0.123	0.122	0.124	0.126	0.129	0.133	0.137	0.14	0.144	0.148	0.151	0.153	0.157	0.161	0.166	0.171
C02	Sample	Dilution_75%	0.75	DMSO	Lycopene	Standard_Development	Run088	Standard_Measurement	Plate_01	Clariostar_Study	MB	Biofoundry_,_London	Linear_Dilution_Pattern_V2	0.151	0.148	0.145	0.142	0.14	0.137	0.132	0.131	0.13	0.129	0.127	0.124	0.121	0.116	0.113	0.11	0.107	0.106	0.105	0.104	0.103	0.103	0.104	0.106	0.107	0.11	0.113	0.115	0.117	0.12	0.122	0.125	0.127	0.13	0.133	0.137
C03	Sample	Dilution_55%	0.55	DMSO	Lycopene	Standard_Development	Run088	Standard_Measurement	Plate_01	Clariostar_Study	MB	Biofoundry_,_London	Linear_Dilution_Pattern_V2	0.136	0.133	0.13	0.127	0.125	0.122	0.118	0.116	0.115	0.113	0.111	0.107	0.105	0.101	0.098	0.095	0.092	0.091	0.09	0.088	0.088	0.088	0.088	0.089	0.091	0.093	0.094	0.096	0.097	0.099	0.101	0.101	0.102	0.104	0.107	0.109
C04	Sample	Dilution_35%	0.35	DMSO	Lycopene	Standard_Development	Run088	Standard_Measurement	Plate_01	Clariostar_Study	MB	Biofoundry_,_London	Linear_Dilution_Pattern_V2	0.126	0.123	0.121	0.117	0.114	0.112	0.108	0.106	0.105	0.103	0.101	0.096	0.094	0.09	0.087	0.085	0.083	0.081	0.081	0.078	0.078	0.078	0.077	0.078	0.078	0.079	0.08	0.081	0.081	0.083	0.083	0.084	0.084	0.086	0.087	0.088
C05	Sample	Dilution_15%	0.15	DMSO	Lycopene	Standard_Development	Run088	Standard_Measurement	Plate_01	Clariostar_Study	MB	Biofoundry_,_London	Linear_Dilution_Pattern_V2	0.108	0.106	0.103	0.1	0.098	0.095	0.091	0.089	0.087	0.086	0.083	0.079	0.076	0.073	0.071	0.069	0.067	0.065	0.065	0.063	0.062	0.061	0.06	0.061	0.061	0.061	0.061	0.061	0.061	0.062	0.061	0.061	0.062	0.062	0.062	0.062
C06	Sample	Dilution_95%	0.95	DMSO	Lycopene	Standard_Development	Run088	Standard_Measurement	Plate_01	Clariostar_Study	MB	Biofoundry_,_London	Linear_Dilution_Pattern_V2	0.161	0.159	0.155	0.153	0.149	0.146	0.143	0.142	0.141	0.14	0.139	0.136	0.133	0.128	0.125	0.122	0.12	0.119	0.118	0.116	0.116	0.117	0.117	0.12	0.122	0.126	0.13	0.134	0.137	0.14	0.142	0.145	0.148	0.153	0.157	0.163
C07	Sample	Dilution_75%	0.75	DMSO	Lycopene	Standard_Development	Run088	Standard_Measurement	Plate_01	Clariostar_Study	MB	Biofoundry_,_London	Linear_Dilution_Pattern_V2	0.15	0.146	0.144	0.141	0.137	0.134	0.131	0.13	0.129	0.128	0.127	0.123	0.119	0.116	0.113	0.11	0.108	0.106	0.106	0.104	0.104	0.103	0.104	0.106	0.107	0.11	0.113	0.115	0.117	0.12	0.122	0.124	0.126	0.129	0.132	0.135
C08	Sample	Dilution_55%	0.55	DMSO	Lycopene	Standard_Development	Run088	Standard_Measurement	Plate_01	Clariostar_Study	MB	Biofoundry_,_London	Linear_Dilution_Pattern_V2	0.136	0.133	0.13	0.128	0.125	0.122	0.118	0.117	0.115	0.114	0.112	0.109	0.106	0.102	0.099	0.096	0.094	0.093	0.092	0.09	0.09	0.09	0.089	0.091	0.092	0.094	0.095	0.097	0.099	0.101	0.101	0.102	0.103	0.106	0.108	0.111
C09	Sample	Dilution_35%	0.35	DMSO	Lycopene	Standard_Development	Run088	Standard_Measurement	Plate_01	Clariostar_Study	MB	Biofoundry_,_London	Linear_Dilution_Pattern_V2	0.127	0.124	0.121	0.118	0.114	0.11	0.107	0.105	0.104	0.102	0.1	0.096	0.092	0.089	0.086	0.082	0.08	0.079	0.078	0.076	0.076	0.075	0.074	0.075	0.076	0.077	0.078	0.079	0.079	0.08	0.081	0.081	0.083	0.084	0.085	0.086
C10	Sample	Dilution_15%	0.15	DMSO	Lycopene	Standard_Development	Run088	Standard_Measurement	Plate_01	Clariostar_Study	MB	Biofoundry_,_London	Linear_Dilution_Pattern_V2	0.113	0.111	0.107	0.104	0.101	0.098	0.095	0.093	0.091	0.088	0.085	0.081	0.078	0.074	0.072	0.069	0.067	0.066	0.065	0.063	0.062	0.061	0.06	0.061	0.06	0.061	0.061	0.061	0.061	0.062	0.061	0.061	0.062	0.062	0.061	0.061
C11	Blank	DMSO_Blank		DMSO		Standard_Development	Run088	Standard_Measurement	Plate_01	Clariostar_Study	MB	Biofoundry_,_London	Linear_Dilution_Pattern_V2	0.106	0.103	0.1	0.097	0.094	0.091	0.087	0.085	0.082	0.079	0.075	0.071	0.067	0.064	0.062	0.06	0.058	0.057	0.056	0.053	0.053	0.052	0.051	0.051	0.051	0.05	0.051	0.05	0.049	0.049	0.049	0.048	0.048	0.047	0.047	0.046
C12	Blank	DMSO_Blank		DMSO		Standard_Development	Run088	Standard_Measurement	Plate_01	Clariostar_Study	MB	Biofoundry_,_London	Linear_Dilution_Pattern_V2	0.11	0.107	0.104	0.1	0.097	0.094	0.09	0.088	0.085	0.082	0.078	0.074	0.071	0.067	0.065	0.062	0.061	0.06	0.059	0.057	0.056	0.056	0.054	0.054	0.053	0.053	0.053	0.052	0.052	0.052	0.051	0.051	0.05	0.05	0.05	0.049
D01	Sample	Dilution_95%	0.95	DMSO	Lycopene	Standard_Development	Run088	Standard_Measurement	Plate_01	Clariostar_Study	MB	Biofoundry_,_London	Linear_Dilution_Pattern_V2	0.182	0.179	0.175	0.172	0.169	0.166	0.163	0.161	0.16	0.16	0.159	0.156	0.152	0.146	0.143	0.139	0.137	0.135	0.134	0.132	0.133	0.133	0.133	0.136	0.138	0.142	0.146	0.149	0.153	0.157	0.159	0.162	0.165	0.17	0.174	0.179
D02	Sample	Dilution_75%	0.75	DMSO	Lycopene	Standard_Development	Run088	Standard_Measurement	Plate_01	Clariostar_Study	MB	Biofoundry_,_London	Linear_Dilution_Pattern_V2	0.16	0.158	0.155	0.15	0.147	0.145	0.141	0.14	0.139	0.137	0.136	0.134	0.131	0.126	0.122	0.119	0.118	0.116	0.115	0.113	0.113	0.113	0.113	0.115	0.117	0.119	0.123	0.124	0.127	0.13	0.132	0.134	0.136	0.139	0.142	0.146
D03	Sample	Dilution_55%	0.55	DMSO	Lycopene	Standard_Development	Run088	Standard_Measurement	Plate_01	Clariostar_Study	MB	Biofoundry_,_London	Linear_Dilution_Pattern_V2	0.145	0.142	0.139	0.136	0.133	0.13	0.126	0.125	0.124	0.123	0.12	0.118	0.114	0.11	0.107	0.105	0.102	0.101	0.1	0.098	0.098	0.098	0.098	0.099	0.1	0.102	0.104	0.105	0.107	0.108	0.109	0.11	0.112	0.113	0.115	0.117
D04	Sample	Dilution_35%	0.35	DMSO	Lycopene	Standard_Development	Run088	Standard_Measurement	Plate_01	Clariostar_Study	MB	Biofoundry_,_London	Linear_Dilution_Pattern_V2	0.128	0.126	0.123	0.12	0.117	0.114	0.111	0.109	0.107	0.105	0.103	0.1	0.097	0.092	0.09	0.088	0.085	0.084	0.083	0.081	0.08	0.08	0.08	0.081	0.081	0.082	0.083	0.083	0.084	0.085	0.086	0.087	0.087	0.088	0.089	0.09
D05	Sample	Dilution_15%	0.15	DMSO	Lycopene	Standard_Development	Run088	Standard_Measurement	Plate_01	Clariostar_Study	MB	Biofoundry_,_London	Linear_Dilution_Pattern_V2	0.114	0.111	0.108	0.105	0.102	0.099	0.095	0.094	0.092	0.09	0.087	0.084	0.082	0.078	0.075	0.073	0.071	0.069	0.068	0.067	0.067	0.066	0.065	0.066	0.065	0.065	0.066	0.066	0.067	0.066	0.066	0.066	0.066	0.067	0.067	0.067
D06	Sample	Dilution_95%	0.95	DMSO	Lycopene	Standard_Development	Run088	Standard_Measurement	Plate_01	Clariostar_Study	MB	Biofoundry_,_London	Linear_Dilution_Pattern_V2	0.164	0.161	0.158	0.156	0.153	0.15	0.147	0.146	0.145	0.144	0.143	0.141	0.137	0.133	0.13	0.127	0.124	0.123	0.122	0.12	0.12	0.121	0.122	0.124	0.126	0.131	0.134	0.137	0.141	0.145	0.148	0.15	0.153	0.158	0.162	0.168
D07	Sample	Dilution_75%	0.75	DMSO	Lycopene	Standard_Development	Run088	Standard_Measurement	Plate_01	Clariostar_Study	MB	Biofoundry_,_London	Linear_Dilution_Pattern_V2	0.176	0.174	0.171	0.168	0.165	0.162	0.159	0.157	0.156	0.156	0.155	0.151	0.148	0.143	0.14	0.137	0.135	0.134	0.133	0.13	0.131	0.13	0.13	0.132	0.133	0.136	0.139	0.141	0.143	0.145	0.146	0.149	0.151	0.153	0.156	0.16
D08	Sample	Dilution_55%	0.55	DMSO	Lycopene	Standard_Development	Run088	Standard_Measurement	Plate_01	Clariostar_Study	MB	Biofoundry_,_London	Linear_Dilution_Pattern_V2	0.134	0.132	0.129	0.126	0.124	0.12	0.116	0.115	0.114	0.113	0.111	0.107	0.105	0.101	0.097	0.095	0.093	0.091	0.091	0.088	0.088	0.088	0.088	0.089	0.09	0.092	0.095	0.096	0.098	0.1	0.101	0.102	0.103	0.105	0.107	0.11
D09	Sample	Dilution_35%	0.35	DMSO	Lycopene	Standard_Development	Run088	Standard_Measurement	Plate_01	Clariostar_Study	MB	Biofoundry_,_London	Linear_Dilution_Pattern_V2	0.127	0.123	0.121	0.118	0.115	0.112	0.107	0.106	0.105	0.104	0.101	0.097	0.094	0.089	0.086	0.085	0.083	0.081	0.081	0.078	0.077	0.077	0.077	0.078	0.078	0.08	0.08	0.081	0.082	0.083	0.084	0.084	0.085	0.086	0.087	0.088
D10	Sample	Dilution_15%	0.15	DMSO	Lycopene	Standard_Development	Run088	Standard_Measurement	Plate_01	Clariostar_Study	MB	Biofoundry_,_London	Linear_Dilution_Pattern_V2	0.13	0.127	0.124	0.122	0.119	0.116	0.112	0.11	0.108	0.106	0.103	0.099	0.097	0.093	0.09	0.088	0.086	0.084	0.084	0.082	0.081	0.08	0.08	0.08	0.079	0.08	0.08	0.079	0.08	0.08	0.08	0.079	0.079	0.08	0.079	0.079
D11	Blank	DMSO_Blank		DMSO		Standard_Development	Run088	Standard_Measurement	Plate_01	Clariostar_Study	MB	Biofoundry_,_London	Linear_Dilution_Pattern_V2	0.11	0.107	0.104	0.1	0.098	0.095	0.091	0.089	0.086	0.083	0.079	0.075	0.072	0.068	0.066	0.064	0.062	0.06	0.06	0.058	0.058	0.057	0.056	0.055	0.054	0.054	0.055	0.054	0.053	0.053	0.052	0.052	0.052	0.051	0.05	0.049
D12	Blank	DMSO_Blank		DMSO		Standard_Development	Run088	Standard_Measurement	Plate_01	Clariostar_Study	MB	Biofoundry_,_London	Linear_Dilution_Pattern_V2	0.107	0.103	0.1	0.097	0.093	0.09	0.086	0.084	0.082	0.079	0.076	0.071	0.068	0.064	0.062	0.06	0.058	0.057	0.055	0.053	0.053	0.052	0.051	0.051	0.051	0.051	0.05	0.049	0.049	0.049	0.048	0.048	0.047	0.048	0.046	0.046
E01	Sample	Dilution_90%	0.9	DMSO	Lycopene	Standard_Development	Run088	Standard_Measurement	Plate_01	Clariostar_Study	MB	Biofoundry_,_London	Linear_Dilution_Pattern_V2	0.19	0.188	0.185	0.181	0.178	0.176	0.171	0.17	0.169	0.169	0.168	0.164	0.16	0.155	0.151	0.148	0.145	0.144	0.143	0.141	0.141	0.141	0.141	0.144	0.146	0.15	0.153	0.155	0.159	0.162	0.165	0.167	0.17	0.173	0.178	0.182
E02	Sample	Dilution_70%	0.7	DMSO	Lycopene	Standard_Development	Run088	Standard_Measurement	Plate_01	Clariostar_Study	MB	Biofoundry_,_London	Linear_Dilution_Pattern_V2	0.165	0.163	0.16	0.157	0.154	0.15	0.146	0.145	0.144	0.143	0.141	0.138	0.135	0.131	0.127	0.125	0.123	0.121	0.12	0.118	0.118	0.117	0.118	0.119	0.121	0.123	0.127	0.128	0.13	0.132	0.134	0.135	0.137	0.14	0.143	0.146
E03	Sample	Dilution_50%	0.5	DMSO	Lycopene	Standard_Development	Run088	Standard_Measurement	Plate_01	Clariostar_Study	MB	Biofoundry_,_London	Linear_Dilution_Pattern_V2	0.142	0.14	0.136	0.134	0.131	0.128	0.124	0.123	0.121	0.119	0.117	0.114	0.111	0.107	0.104	0.101	0.099	0.097	0.096	0.095	0.094	0.093	0.093	0.095	0.095	0.097	0.099	0.099	0.101	0.102	0.103	0.104	0.105	0.107	0.108	0.11
E04	Sample	Dilution_30%	0.3	DMSO	Lycopene	Standard_Development	Run088	Standard_Measurement	Plate_01	Clariostar_Study	MB	Biofoundry_,_London	Linear_Dilution_Pattern_V2	0.147	0.145	0.142	0.14	0.137	0.133	0.129	0.128	0.126	0.124	0.122	0.118	0.116	0.112	0.108	0.107	0.105	0.103	0.102	0.1	0.099	0.098	0.098	0.098	0.098	0.099	0.1	0.099	0.1	0.101	0.1	0.1	0.1	0.101	0.101	0.101
E05	Sample	Dilution_10%	0.1	DMSO	Lycopene	Standard_Development	Run088	Standard_Measurement	Plate_01	Clariostar_Study	MB	Biofoundry_,_London	Linear_Dilution_Pattern_V2	0.105	0.102	0.099	0.096	0.093	0.09	0.086	0.084	0.083	0.081	0.078	0.075	0.072	0.069	0.066	0.065	0.063	0.061	0.061	0.058	0.058	0.057	0.056	0.057	0.057	0.057	0.056	0.056	0.056	0.057	0.056	0.056	0.056	0.057	0.056	0.056
E06	Sample	Dilution_90%	0.9	DMSO	Lycopene	Standard_Development	Run088	Standard_Measurement	Plate_01	Clariostar_Study	MB	Biofoundry_,_London	Linear_Dilution_Pattern_V2	0.155	0.154	0.151	0.149	0.146	0.142	0.139	0.138	0.137	0.136	0.136	0.133	0.13	0.125	0.122	0.119	0.117	0.116	0.115	0.113	0.113	0.114	0.115	0.117	0.12	0.123	0.126	0.13	0.133	0.136	0.139	0.141	0.144	0.148	0.152	0.157
E07	Sample	Dilution_70%	0.7	DMSO	Lycopene	Standard_Development	Run088	Standard_Measurement	Plate_01	Clariostar_Study	MB	Biofoundry_,_London	Linear_Dilution_Pattern_V2	0.157	0.154	0.152	0.149	0.146	0.142	0.139	0.138	0.137	0.136	0.134	0.132	0.129	0.124	0.121	0.118	0.116	0.114	0.114	0.112	0.112	0.111	0.112	0.113	0.114	0.117	0.12	0.122	0.123	0.125	0.127	0.129	0.131	0.134	0.136	0.139
E08	Sample	Dilution_50%	0.5	DMSO	Lycopene	Standard_Development	Run088	Standard_Measurement	Plate_01	Clariostar_Study	MB	Biofoundry_,_London	Linear_Dilution_Pattern_V2	0.149	0.146	0.142	0.14	0.138	0.134	0.13	0.129	0.128	0.126	0.124	0.121	0.118	0.114	0.111	0.109	0.106	0.105	0.103	0.102	0.101	0.101	0.1	0.101	0.102	0.104	0.105	0.106	0.107	0.109	0.11	0.111	0.112	0.113	0.115	0.117
E09	Sample	Dilution_30%	0.3	DMSO	Lycopene	Standard_Development	Run088	Standard_Measurement	Plate_01	Clariostar_Study	MB	Biofoundry_,_London	Linear_Dilution_Pattern_V2	0.129	0.126	0.123	0.12	0.117	0.114	0.11	0.108	0.106	0.104	0.102	0.099	0.095	0.091	0.088	0.086	0.084	0.082	0.081	0.079	0.079	0.078	0.078	0.078	0.079	0.08	0.08	0.081	0.081	0.082	0.083	0.083	0.083	0.084	0.085	0.085
E10	Sample	Dilution_10%	0.1	DMSO	Lycopene	Standard_Development	Run088	Standard_Measurement	Plate_01	Clariostar_Study	MB	Biofoundry_,_London	Linear_Dilution_Pattern_V2	0.115	0.113	0.109	0.106	0.103	0.1	0.097	0.095	0.093	0.09	0.087	0.083	0.08	0.077	0.074	0.072	0.07	0.068	0.068	0.065	0.065	0.065	0.064	0.064	0.064	0.064	0.064	0.064	0.064	0.064	0.064	0.064	0.064	0.064	0.064	0.063
E11	Blank	DMSO_Blank		DMSO		Standard_Development	Run088	Standard_Measurement	Plate_01	Clariostar_Study	MB	Biofoundry_,_London	Linear_Dilution_Pattern_V2	0.108	0.105	0.101	0.098	0.095	0.092	0.087	0.085	0.083	0.079	0.076	0.072	0.069	0.065	0.062	0.06	0.058	0.057	0.057	0.054	0.054	0.053	0.052	0.051	0.051	0.051	0.051	0.05	0.049	0.049	0.048	0.049	0.048	0.048	0.047	0.046
E12	Blank	DMSO_Blank		DMSO		Standard_Development	Run088	Standard_Measurement	Plate_01	Clariostar_Study	MB	Biofoundry_,_London	Linear_Dilution_Pattern_V2	0.107	0.104	0.1	0.097	0.094	0.091	0.087	0.084	0.082	0.079	0.074	0.07	0.067	0.063	0.06	0.058	0.057	0.055	0.055	0.053	0.052	0.051	0.051	0.05	0.05	0.05	0.05	0.049	0.048	0.048	0.048	0.048	0.046	0.046	0.046	0.045
F01	Sample	Dilution_90%	0.9	DMSO	Lycopene	Standard_Development	Run088	Standard_Measurement	Plate_01	Clariostar_Study	MB	Biofoundry_,_London	Linear_Dilution_Pattern_V2	0.187	0.185	0.182	0.179	0.175	0.171	0.167	0.166	0.165	0.164	0.162	0.159	0.155	0.15	0.146	0.143	0.14	0.138	0.137	0.135	0.135	0.135	0.135	0.138	0.14	0.143	0.147	0.149	0.152	0.156	0.158	0.161	0.163	0.167	0.171	0.175
F02	Sample	Dilution_70%	0.7	DMSO	Lycopene	Standard_Development	Run088	Standard_Measurement	Plate_01	Clariostar_Study	MB	Biofoundry_,_London	Linear_Dilution_Pattern_V2	0.167	0.165	0.161	0.158	0.155	0.151	0.148	0.147	0.145	0.144	0.142	0.139	0.136	0.131	0.128	0.125	0.123	0.12	0.12	0.118	0.118	0.117	0.117	0.119	0.12	0.122	0.125	0.127	0.128	0.131	0.132	0.134	0.135	0.138	0.141	0.143
F03	Sample	Dilution_50%	0.5	DMSO	Lycopene	Standard_Development	Run088	Standard_Measurement	Plate_01	Clariostar_Study	MB	Biofoundry_,_London	Linear_Dilution_Pattern_V2	0.139	0.136	0.132	0.13	0.127	0.123	0.119	0.117	0.116	0.115	0.113	0.11	0.106	0.102	0.099	0.097	0.094	0.092	0.092	0.09	0.089	0.089	0.089	0.09	0.091	0.093	0.094	0.095	0.096	0.098	0.099	0.1	0.101	0.103	0.105	0.107
F04	Sample	Dilution_30%	0.3	DMSO	Lycopene	Standard_Development	Run088	Standard_Measurement	Plate_01	Clariostar_Study	MB	Biofoundry_,_London	Linear_Dilution_Pattern_V2	0.126	0.122	0.119	0.117	0.113	0.11	0.106	0.104	0.102	0.101	0.099	0.096	0.093	0.089	0.085	0.083	0.081	0.079	0.079	0.077	0.076	0.075	0.075	0.076	0.076	0.077	0.078	0.078	0.078	0.079	0.08	0.08	0.081	0.082	0.082	0.083
F05	Sample	Dilution_10%	0.1	DMSO	Lycopene	Standard_Development	Run088	Standard_Measurement	Plate_01	Clariostar_Study	MB	Biofoundry_,_London	Linear_Dilution_Pattern_V2	0.108	0.105	0.101	0.098	0.096	0.093	0.088	0.086	0.085	0.082	0.081	0.077	0.074	0.07	0.067	0.066	0.064	0.062	0.062	0.06	0.059	0.059	0.058	0.058	0.057	0.058	0.058	0.057	0.058	0.058	0.058	0.058	0.057	0.058	0.057	0.057
F06	Sample	Dilution_90%	0.9	DMSO	Lycopene	Standard_Development	Run088	Standard_Measurement	Plate_01	Clariostar_Study	MB	Biofoundry_,_London	Linear_Dilution_Pattern_V2	0.169	0.166	0.163	0.16	0.157	0.154	0.15	0.149	0.149	0.148	0.147	0.144	0.141	0.137	0.133	0.13	0.128	0.126	0.126	0.124	0.124	0.124	0.123	0.126	0.128	0.132	0.136	0.139	0.142	0.145	0.148	0.15	0.153	0.156	0.16	0.165
F07	Sample	Dilution_70%	0.7	DMSO	Lycopene	Standard_Development	Run088	Standard_Measurement	Plate_01	Clariostar_Study	MB	Biofoundry_,_London	Linear_Dilution_Pattern_V2	0.152	0.15	0.147	0.144	0.14	0.137	0.133	0.132	0.132	0.131	0.129	0.126	0.123	0.118	0.115	0.112	0.11	0.109	0.108	0.106	0.105	0.105	0.105	0.107	0.109	0.112	0.115	0.116	0.118	0.121	0.123	0.125	0.126	0.129	0.131	0.135
F08	Sample	Dilution_50%	0.5	DMSO	Lycopene	Standard_Development	Run088	Standard_Measurement	Plate_01	Clariostar_Study	MB	Biofoundry_,_London	Linear_Dilution_Pattern_V2	0.139	0.137	0.134	0.131	0.128	0.125	0.12	0.119	0.118	0.116	0.114	0.111	0.108	0.103	0.1	0.098	0.096	0.094	0.094	0.092	0.091	0.091	0.09	0.092	0.092	0.094	0.096	0.097	0.098	0.099	0.101	0.102	0.102	0.104	0.106	0.108
F09	Sample	Dilution_30%	0.3	DMSO	Lycopene	Standard_Development	Run088	Standard_Measurement	Plate_01	Clariostar_Study	MB	Biofoundry_,_London	Linear_Dilution_Pattern_V2	0.121	0.119	0.116	0.113	0.11	0.106	0.102	0.1	0.099	0.097	0.095	0.091	0.088	0.083	0.081	0.078	0.075	0.074	0.074	0.072	0.071	0.071	0.07	0.07	0.071	0.072	0.073	0.074	0.074	0.074	0.075	0.076	0.076	0.077	0.078	0.079
F10	Sample	Dilution_10%	0.1	DMSO	Lycopene	Standard_Development	Run088	Standard_Measurement	Plate_01	Clariostar_Study	MB	Biofoundry_,_London	Linear_Dilution_Pattern_V2	0.112	0.109	0.106	0.103	0.099	0.096	0.091	0.09	0.088	0.086	0.084	0.08	0.076	0.072	0.069	0.067	0.066	0.064	0.064	0.061	0.06	0.06	0.059	0.059	0.059	0.059	0.06	0.059	0.058	0.059	0.059	0.059	0.058	0.058	0.058	0.058
F11	Blank	DMSO		DMSO		Standard_Development	Run088	Standard_Measurement	Plate_01	Clariostar_Study	MB	Biofoundry_,_London	Linear_Dilution_Pattern_V2	0.105	0.103	0.099	0.096	0.093	0.09	0.086	0.084	0.082	0.078	0.074	0.071	0.068	0.064	0.062	0.06	0.059	0.057	0.056	0.054	0.053	0.053	0.051	0.051	0.051	0.051	0.051	0.05	0.05	0.05	0.049	0.049	0.048	0.048	0.047	0.046
F12	Blank	DMSO		DMSO		Standard_Development	Run088	Standard_Measurement	Plate_01	Clariostar_Study	MB	Biofoundry_,_London	Linear_Dilution_Pattern_V2	0.111	0.108	0.104	0.101	0.098	0.094	0.09	0.088	0.086	0.082	0.078	0.073	0.071	0.067	0.064	0.062	0.061	0.059	0.057	0.055	0.055	0.054	0.054	0.054	0.052	0.052	0.052	0.051	0.051	0.051	0.051	0.05	0.049	0.049	0.048	0.048
G01	Sample	Dilution_85%	0.85	DMSO	Lycopene	Standard_Development	Run088	Standard_Measurement	Plate_01	Clariostar_Study	MB	Biofoundry_,_London	Linear_Dilution_Pattern_V2	0.17	0.168	0.164	0.161	0.157	0.154	0.15	0.149	0.149	0.148	0.147	0.143	0.139	0.134	0.131	0.128	0.125	0.123	0.122	0.12	0.12	0.12	0.121	0.123	0.125	0.128	0.132	0.134	0.137	0.141	0.143	0.145	0.147	0.151	0.155	0.159
G02	Sample	Dilution_65%	0.65	DMSO	Lycopene	Standard_Development	Run088	Standard_Measurement	Plate_01	Clariostar_Study	MB	Biofoundry_,_London	Linear_Dilution_Pattern_V2	0.144	0.141	0.138	0.135	0.131	0.128	0.125	0.124	0.122	0.121	0.12	0.117	0.113	0.109	0.106	0.103	0.101	0.1	0.098	0.097	0.096	0.096	0.096	0.097	0.099	0.102	0.104	0.105	0.107	0.109	0.111	0.114	0.115	0.117	0.12	0.123
G03	Sample	Dilution_45%	0.45	DMSO	Lycopene	Standard_Development	Run088	Standard_Measurement	Plate_01	Clariostar_Study	MB	Biofoundry_,_London	Linear_Dilution_Pattern_V2	0.133	0.129	0.127	0.124	0.12	0.117	0.114	0.113	0.111	0.109	0.108	0.104	0.101	0.097	0.093	0.091	0.088	0.087	0.086	0.085	0.084	0.083	0.083	0.084	0.085	0.087	0.088	0.089	0.09	0.091	0.093	0.094	0.094	0.096	0.098	0.099
G04	Sample	Dilution_25%	0.25	DMSO	Lycopene	Standard_Development	Run088	Standard_Measurement	Plate_01	Clariostar_Study	MB	Biofoundry_,_London	Linear_Dilution_Pattern_V2	0.117	0.114	0.111	0.108	0.105	0.102	0.098	0.096	0.095	0.093	0.091	0.087	0.085	0.08	0.078	0.076	0.074	0.071	0.07	0.069	0.069	0.068	0.068	0.068	0.068	0.069	0.07	0.07	0.07	0.071	0.072	0.072	0.072	0.073	0.073	0.074
G05	Sample	Dilution_05%	0.0499999999999999	DMSO	Lycopene	Standard_Development	Run088	Standard_Measurement	Plate_01	Clariostar_Study	MB	Biofoundry_,_London	Linear_Dilution_Pattern_V2	0.104	0.101	0.097	0.095	0.091	0.088	0.084	0.082	0.081	0.079	0.076	0.073	0.07	0.066	0.064	0.062	0.06	0.058	0.058	0.056	0.056	0.054	0.054	0.054	0.053	0.053	0.054	0.053	0.052	0.053	0.052	0.052	0.052	0.052	0.051	0.05
G06	Sample	Dilution_85%	0.85	DMSO	Lycopene	Standard_Development	Run088	Standard_Measurement	Plate_01	Clariostar_Study	MB	Biofoundry_,_London	Linear_Dilution_Pattern_V2	0.152	0.15	0.147	0.144	0.141	0.138	0.134	0.132	0.132	0.132	0.13	0.127	0.124	0.119	0.116	0.113	0.111	0.11	0.109	0.107	0.107	0.107	0.107	0.109	0.112	0.115	0.119	0.121	0.124	0.127	0.13	0.132	0.134	0.138	0.142	0.146
G07	Sample	Dilution_65%	0.65	DMSO	Lycopene	Standard_Development	Run088	Standard_Measurement	Plate_01	Clariostar_Study	MB	Biofoundry_,_London	Linear_Dilution_Pattern_V2	0.139	0.136	0.133	0.13	0.127	0.124	0.12	0.118	0.118	0.117	0.116	0.112	0.109	0.105	0.101	0.098	0.096	0.095	0.094	0.092	0.092	0.092	0.091	0.093	0.095	0.098	0.1	0.101	0.104	0.106	0.108	0.11	0.111	0.114	0.116	0.12
G08	Sample	Dilution_45%	0.45	DMSO	Lycopene	Standard_Development	Run088	Standard_Measurement	Plate_01	Clariostar_Study	MB	Biofoundry_,_London	Linear_Dilution_Pattern_V2	0.135	0.131	0.129	0.126	0.123	0.119	0.114	0.114	0.113	0.111	0.109	0.106	0.103	0.099	0.096	0.093	0.091	0.089	0.088	0.087	0.087	0.086	0.086	0.087	0.087	0.089	0.09	0.092	0.092	0.094	0.094	0.096	0.096	0.098	0.099	0.101
G09	Sample	Dilution_25%	0.25	DMSO	Lycopene	Standard_Development	Run088	Standard_Measurement	Plate_01	Clariostar_Study	MB	Biofoundry_,_London	Linear_Dilution_Pattern_V2	0.119	0.117	0.113	0.11	0.105	0.103	0.098	0.097	0.096	0.093	0.091	0.088	0.084	0.08	0.077	0.075	0.073	0.072	0.071	0.068	0.068	0.067	0.067	0.068	0.067	0.069	0.069	0.069	0.07	0.071	0.071	0.071	0.071	0.072	0.073	0.073
G10	Sample	Dilution_05%	0.0499999999999999	DMSO	Lycopene	Standard_Development	Run088	Standard_Measurement	Plate_01	Clariostar_Study	MB	Biofoundry_,_London	Linear_Dilution_Pattern_V2	0.107	0.104	0.1	0.097	0.094	0.091	0.087	0.085	0.083	0.081	0.078	0.074	0.071	0.067	0.064	0.062	0.061	0.059	0.058	0.057	0.056	0.055	0.053	0.054	0.053	0.054	0.054	0.053	0.053	0.053	0.052	0.052	0.051	0.051	0.051	0.05
G11	Blank	DMSO_Blank		DMSO		Standard_Development	Run088	Standard_Measurement	Plate_01	Clariostar_Study	MB	Biofoundry_,_London	Linear_Dilution_Pattern_V2	0.109	0.105	0.102	0.099	0.095	0.091	0.087	0.086	0.083	0.08	0.078	0.073	0.07	0.065	0.063	0.061	0.06	0.058	0.058	0.056	0.055	0.054	0.053	0.052	0.052	0.052	0.052	0.05	0.051	0.05	0.05	0.05	0.049	0.048	0.047	0.046
G12	Blank	DMSO_Blank		DMSO		Standard_Development	Run088	Standard_Measurement	Plate_01	Clariostar_Study	MB	Biofoundry_,_London	Linear_Dilution_Pattern_V2	0.107	0.104	0.101	0.098	0.094	0.091	0.087	0.085	0.083	0.079	0.076	0.071	0.067	0.063	0.061	0.059	0.057	0.056	0.055	0.053	0.053	0.051	0.05	0.05	0.05	0.05	0.049	0.049	0.048	0.048	0.048	0.047	0.046	0.046	0.045	0.044
H01	Sample	Dilution_85%	0.85	DMSO	Lycopene	Standard_Development	Run088	Standard_Measurement	Plate_01	Clariostar_Study	MB	Biofoundry_,_London	Linear_Dilution_Pattern_V2	0.175	0.172	0.169	0.166	0.162	0.158	0.154	0.153	0.152	0.151	0.149	0.145	0.141	0.135	0.132	0.128	0.126	0.123	0.123	0.121	0.121	0.121	0.121	0.122	0.125	0.128	0.132	0.134	0.137	0.14	0.142	0.144	0.146	0.15	0.153	0.158
H02	Sample	Dilution_65%	0.65	DMSO	Lycopene	Standard_Development	Run088	Standard_Measurement	Plate_01	Clariostar_Study	MB	Biofoundry_,_London	Linear_Dilution_Pattern_V2	0.142	0.139	0.135	0.132	0.128	0.124	0.12	0.119	0.118	0.117	0.115	0.111	0.108	0.103	0.1	0.096	0.094	0.092	0.092	0.09	0.089	0.089	0.09	0.091	0.093	0.095	0.098	0.1	0.102	0.104	0.105	0.107	0.109	0.112	0.114	0.117
H03	Sample	Dilution_45%	0.45	DMSO	Lycopene	Standard_Development	Run088	Standard_Measurement	Plate_01	Clariostar_Study	MB	Biofoundry_,_London	Linear_Dilution_Pattern_V2	0.137	0.133	0.13	0.126	0.123	0.119	0.115	0.113	0.112	0.11	0.107	0.103	0.1	0.095	0.092	0.09	0.088	0.085	0.085	0.082	0.082	0.081	0.081	0.082	0.083	0.085	0.086	0.087	0.088	0.09	0.09	0.091	0.092	0.094	0.095	0.097
H04	Sample	Dilution_25%	0.25	DMSO	Lycopene	Standard_Development	Run088	Standard_Measurement	Plate_01	Clariostar_Study	MB	Biofoundry_,_London	Linear_Dilution_Pattern_V2	0.121	0.119	0.114	0.112	0.108	0.105	0.1	0.099	0.098	0.095	0.092	0.088	0.085	0.08	0.077	0.074	0.072	0.07	0.069	0.068	0.067	0.066	0.066	0.066	0.066	0.067	0.069	0.068	0.068	0.069	0.069	0.07	0.071	0.071	0.071	0.072
H05	Sample	Dilution_05%	0.0499999999999999	DMSO	Lycopene	Standard_Development	Run088	Standard_Measurement	Plate_01	Clariostar_Study	MB	Biofoundry_,_London	Linear_Dilution_Pattern_V2	0.107	0.105	0.102	0.099	0.096	0.092	0.088	0.086	0.084	0.081	0.079	0.074	0.072	0.068	0.065	0.063	0.061	0.059	0.059	0.056	0.056	0.055	0.054	0.054	0.053	0.054	0.054	0.053	0.053	0.053	0.052	0.052	0.052	0.052	0.051	0.05
H06	Sample	Dilution_85%	0.85	DMSO	Lycopene	Standard_Development	Run088	Standard_Measurement	Plate_01	Clariostar_Study	MB	Biofoundry_,_London	Linear_Dilution_Pattern_V2	0.151	0.148	0.144	0.141	0.137	0.134	0.131	0.129	0.128	0.127	0.126	0.123	0.119	0.114	0.111	0.109	0.106	0.105	0.104	0.102	0.102	0.102	0.102	0.105	0.107	0.11	0.113	0.116	0.118	0.122	0.124	0.127	0.129	0.133	0.137	0.141
H07	Sample	Dilution_65%	0.65	DMSO	Lycopene	Standard_Development	Run088	Standard_Measurement	Plate_01	Clariostar_Study	MB	Biofoundry_,_London	Linear_Dilution_Pattern_V2	0.144	0.14	0.136	0.133	0.13	0.127	0.123	0.121	0.12	0.119	0.117	0.114	0.111	0.106	0.103	0.1	0.098	0.096	0.095	0.093	0.093	0.091	0.092	0.094	0.095	0.098	0.1	0.102	0.104	0.106	0.108	0.11	0.111	0.114	0.116	0.119
H08	Sample	Dilution_45%	0.45	DMSO	Lycopene	Standard_Development	Run088	Standard_Measurement	Plate_01	Clariostar_Study	MB	Biofoundry_,_London	Linear_Dilution_Pattern_V2	0.132	0.128	0.124	0.122	0.118	0.115	0.111	0.109	0.107	0.105	0.104	0.099	0.096	0.091	0.088	0.085	0.083	0.081	0.081	0.079	0.079	0.077	0.077	0.079	0.08	0.082	0.083	0.084	0.085	0.087	0.087	0.089	0.09	0.091	0.093	0.095
H09	Sample	Dilution_25%	0.25	DMSO	Lycopene	Standard_Development	Run088	Standard_Measurement	Plate_01	Clariostar_Study	MB	Biofoundry_,_London	Linear_Dilution_Pattern_V2	0.122	0.119	0.115	0.113	0.109	0.105	0.101	0.1	0.099	0.096	0.094	0.089	0.085	0.081	0.078	0.076	0.074	0.071	0.07	0.068	0.068	0.067	0.067	0.067	0.068	0.069	0.069	0.069	0.07	0.07	0.071	0.071	0.072	0.072	0.072	0.073
H10	Sample	Dilution_05%	0.0499999999999999	DMSO	Lycopene	Standard_Development	Run088	Standard_Measurement	Plate_01	Clariostar_Study	MB	Biofoundry_,_London	Linear_Dilution_Pattern_V2	0.115	0.111	0.107	0.103	0.1	0.097	0.092	0.09	0.087	0.085	0.081	0.077	0.074	0.07	0.067	0.064	0.062	0.061	0.06	0.058	0.056	0.056	0.055	0.055	0.054	0.054	0.055	0.054	0.053	0.054	0.053	0.053	0.052	0.052	0.051	0.051
H11	Blank	DMSO_Blank		DMSO		Standard_Development	Run088	Standard_Measurement	Plate_01	Clariostar_Study	MB	Biofoundry_,_London	Linear_Dilution_Pattern_V2	0.109	0.105	0.102	0.098	0.096	0.092	0.088	0.085	0.083	0.08	0.076	0.072	0.069	0.064	0.062	0.06	0.058	0.057	0.056	0.053	0.053	0.053	0.051	0.051	0.05	0.051	0.05	0.049	0.049	0.049	0.048	0.049	0.047	0.047	0.046	0.045
H12	Blank	DMSO_Blank		DMSO		Standard_Development	Run088	Standard_Measurement	Plate_01	Clariostar_Study	MB	Biofoundry_,_London	Linear_Dilution_Pattern_V2	0.114	0.11	0.107	0.103	0.1	0.096	0.092	0.09	0.087	0.083	0.079	0.074	0.07	0.065	0.063	0.061	0.058	0.057	0.056	0.054	0.053	0.052	0.051	0.051	0.051	0.051	0.051	0.049	0.049	0.049	0.049	0.049	0.048	0.047	0.046	0.045
A01	Sample	Dilution_100%	1.0	DMSO	Lycopene	Standard_Development	Run088	Standard_Measurement	Plate_01	Clariostar_Study	MB	Biofoundry_,_London	Linear_Dilution_Pattern_V2	0.177	0.174	0.171	0.168	0.164	0.161	0.156	0.155	0.154	0.152	0.151	0.148	0.144	0.14	0.135	0.131	0.128	0.126	0.126	0.124	0.124	0.123	0.125	0.128	0.131	0.135	0.139	0.142	0.146	0.15	0.153	0.156	0.16	0.165	0.17	0.176
A02	Sample	Dilution_80%	0.8	DMSO	Lycopene	Standard_Development	Run088	Standard_Measurement	Plate_01	Clariostar_Study	MB	Biofoundry_,_London	Linear_Dilution_Pattern_V2	0.154	0.151	0.149	0.145	0.141	0.138	0.134	0.132	0.132	0.129	0.127	0.124	0.119	0.115	0.112	0.108	0.106	0.104	0.102	0.101	0.101	0.101	0.101	0.103	0.105	0.108	0.111	0.113	0.116	0.119	0.121	0.124	0.126	0.129	0.133	0.137
A03	Sample	Dilution_60%	0.6	DMSO	Lycopene	Standard_Development	Run088	Standard_Measurement	Plate_01	Clariostar_Study	MB	Biofoundry_,_London	Linear_Dilution_Pattern_V2	0.141	0.138	0.135	0.132	0.128	0.124	0.12	0.118	0.118	0.115	0.113	0.11	0.106	0.102	0.099	0.096	0.093	0.091	0.09	0.089	0.088	0.087	0.087	0.088	0.091	0.093	0.095	0.096	0.098	0.1	0.101	0.103	0.105	0.107	0.109	0.112
A04	Sample	Dilution_40%	0.4	DMSO	Lycopene	Standard_Development	Run088	Standard_Measurement	Plate_01	Clariostar_Study	MB	Biofoundry_,_London	Linear_Dilution_Pattern_V2	0.132	0.129	0.126	0.122	0.118	0.115	0.111	0.11	0.108	0.105	0.101	0.098	0.094	0.09	0.087	0.084	0.082	0.079	0.077	0.076	0.076	0.075	0.075	0.076	0.077	0.078	0.08	0.08	0.081	0.082	0.083	0.083	0.085	0.086	0.088	0.09
A05	Sample	Dilution_20%	0.2	DMSO	Lycopene	Standard_Development	Run088	Standard_Measurement	Plate_01	Clariostar_Study	MB	Biofoundry_,_London	Linear_Dilution_Pattern_V2	0.118	0.115	0.111	0.108	0.105	0.101	0.098	0.095	0.093	0.089	0.087	0.084	0.079	0.077	0.074	0.071	0.068	0.066	0.065	0.064	0.063	0.062	0.062	0.062	0.062	0.063	0.063	0.063	0.063	0.064	0.064	0.064	0.064	0.065	0.065	0.066
A06	Sample	Dilution_100%	1.0	DMSO	Lycopene	Standard_Development	Run088	Standard_Measurement	Plate_01	Clariostar_Study	MB	Biofoundry_,_London	Linear_Dilution_Pattern_V2	0.162	0.159	0.157	0.153	0.15	0.147	0.142	0.141	0.141	0.139	0.137	0.134	0.13	0.126	0.122	0.119	0.116	0.114	0.113	0.111	0.111	0.111	0.112	0.114	0.118	0.122	0.125	0.129	0.132	0.136	0.138	0.141	0.145	0.149	0.154	0.16
A07	Sample	Dilution_80%	0.8	DMSO	Lycopene	Standard_Development	Run088	Standard_Measurement	Plate_01	Clariostar_Study	MB	Biofoundry_,_London	Linear_Dilution_Pattern_V2	0.153	0.149	0.146	0.143	0.139	0.136	0.133	0.131	0.13	0.127	0.125	0.122	0.118	0.114	0.11	0.107	0.105	0.103	0.102	0.1	0.099	0.099	0.1	0.102	0.104	0.107	0.11	0.112	0.115	0.118	0.12	0.122	0.125	0.128	0.132	0.136
A08	Sample	Dilution_60%	0.6	DMSO	Lycopene	Standard_Development	Run088	Standard_Measurement	Plate_01	Clariostar_Study	MB	Biofoundry_,_London	Linear_Dilution_Pattern_V2	0.141	0.138	0.134	0.131	0.128	0.124	0.119	0.118	0.117	0.114	0.111	0.108	0.104	0.1	0.097	0.094	0.091	0.089	0.088	0.087	0.087	0.086	0.086	0.087	0.089	0.091	0.093	0.094	0.096	0.099	0.099	0.101	0.103	0.105	0.108	0.111
A09	Sample	Dilution_40%	0.4	DMSO	Lycopene	Standard_Development	Run088	Standard_Measurement	Plate_01	Clariostar_Study	MB	Biofoundry_,_London	Linear_Dilution_Pattern_V2	0.133	0.13	0.127	0.124	0.119	0.116	0.112	0.11	0.108	0.105	0.101	0.098	0.095	0.09	0.087	0.084	0.081	0.079	0.078	0.077	0.075	0.075	0.075	0.075	0.077	0.079	0.079	0.08	0.081	0.082	0.083	0.084	0.084	0.085	0.087	0.089
A10	Sample	Dilution_20%	0.2	DMSO	Lycopene	Standard_Development	Run088	Standard_Measurement	Plate_01	Clariostar_Study	MB	Biofoundry_,_London	Linear_Dilution_Pattern_V2	0.125	0.122	0.119	0.116	0.112	0.109	0.104	0.103	0.1	0.097	0.092	0.089	0.084	0.081	0.078	0.075	0.072	0.07	0.069	0.068	0.067	0.066	0.066	0.066	0.066	0.067	0.067	0.067	0.067	0.068	0.067	0.067	0.068	0.069	0.069	0.069
A11	Blank	DMSO_Blank		DMSO		Standard_Development	Run088	Standard_Measurement	Plate_01	Clariostar_Study	MB	Biofoundry_,_London	Linear_Dilution_Pattern_V2	0.115	0.111	0.107	0.104	0.101	0.098	0.092	0.091	0.088	0.083	0.079	0.075	0.071	0.067	0.065	0.062	0.06	0.058	0.056	0.056	0.054	0.052	0.052	0.052	0.052	0.052	0.051	0.05	0.05	0.05	0.049	0.048	0.048	0.048	0.047	0.046
A12	Blank	DMSO_Blank		DMSO		Standard_Development	Run088	Standard_Measurement	Plate_01	Clariostar_Study	MB	Biofoundry_,_London	Linear_Dilution_Pattern_V2	0.115	0.11	0.107	0.103	0.099	0.096	0.091	0.09	0.087	0.084	0.079	0.075	0.071	0.068	0.065	0.062	0.06	0.058	0.056	0.055	0.054	0.053	0.052	0.052	0.052	0.052	0.051	0.05	0.05	0.05	0.049	0.049	0.048	0.048	0.047	0.046
B01	Sample	Dilution_100%	1.0	DMSO	Lycopene	Standard_Development	Run088	Standard_Measurement	Plate_01	Clariostar_Study	MB	Biofoundry_,_London	Linear_Dilution_Pattern_V2	0.174	0.172	0.169	0.165	0.161	0.159	0.155	0.154	0.153	0.151	0.15	0.147	0.143	0.139	0.135	0.132	0.129	0.127	0.125	0.125	0.125	0.125	0.126	0.129	0.132	0.136	0.14	0.143	0.147	0.151	0.155	0.158	0.161	0.166	0.171	0.177
B02	Sample	Dilution_80%	0.8	DMSO	Lycopene	Standard_Development	Run088	Standard_Measurement	Plate_01	Clariostar_Study	MB	Biofoundry_,_London	Linear_Dilution_Pattern_V2	0.163	0.16	0.157	0.153	0.15	0.147	0.143	0.143	0.142	0.141	0.139	0.136	0.132	0.128	0.124	0.121	0.119	0.117	0.116	0.115	0.115	0.114	0.115	0.116	0.119	0.122	0.125	0.127	0.13	0.133	0.134	0.137	0.14	0.143	0.146	0.15
B03	Sample	Dilution_60%	0.6	DMSO	Lycopene	Standard_Development	Run088	Standard_Measurement	Plate_01	Clariostar_Study	MB	Biofoundry_,_London	Linear_Dilution_Pattern_V2	0.143	0.141	0.138	0.135	0.131	0.128	0.124	0.123	0.122	0.119	0.118	0.114	0.111	0.107	0.104	0.101	0.099	0.097	0.096	0.095	0.094	0.093	0.094	0.094	0.097	0.099	0.101	0.102	0.104	0.106	0.107	0.109	0.11	0.113	0.115	0.118
B04	Sample	Dilution_40%	0.4	DMSO	Lycopene	Standard_Development	Run088	Standard_Measurement	Plate_01	Clariostar_Study	MB	Biofoundry_,_London	Linear_Dilution_Pattern_V2	0.13	0.127	0.124	0.12	0.117	0.115	0.11	0.109	0.107	0.104	0.102	0.098	0.095	0.092	0.089	0.085	0.083	0.082	0.081	0.08	0.079	0.078	0.078	0.078	0.079	0.081	0.082	0.082	0.083	0.085	0.086	0.086	0.088	0.088	0.09	0.091
B05	Sample	Dilution_20%	0.2	DMSO	Lycopene	Standard_Development	Run088	Standard_Measurement	Plate_01	Clariostar_Study	MB	Biofoundry_,_London	Linear_Dilution_Pattern_V2	0.114	0.111	0.108	0.105	0.102	0.1	0.096	0.094	0.092	0.089	0.086	0.083	0.08	0.077	0.075	0.071	0.07	0.068	0.067	0.066	0.064	0.064	0.064	0.063	0.064	0.065	0.065	0.065	0.065	0.066	0.066	0.066	0.066	0.067	0.068	0.068
B06	Sample	Dilution_100%	1.0	DMSO	Lycopene	Standard_Development	Run088	Standard_Measurement	Plate_01	Clariostar_Study	MB	Biofoundry_,_London	Linear_Dilution_Pattern_V2	0.163	0.159	0.157	0.154	0.151	0.148	0.144	0.143	0.143	0.142	0.14	0.138	0.133	0.13	0.125	0.122	0.12	0.119	0.118	0.117	0.116	0.116	0.117	0.119	0.123	0.127	0.13	0.134	0.137	0.142	0.144	0.148	0.151	0.155	0.16	0.166
B07	Sample	Dilution_80%	0.8	DMSO	Lycopene	Standard_Development	Run088	Standard_Measurement	Plate_01	Clariostar_Study	MB	Biofoundry_,_London	Linear_Dilution_Pattern_V2	0.154	0.15	0.149	0.146	0.142	0.139	0.135	0.135	0.134	0.132	0.131	0.129	0.125	0.122	0.118	0.114	0.113	0.112	0.11	0.109	0.108	0.107	0.108	0.11	0.113	0.117	0.119	0.121	0.124	0.127	0.129	0.131	0.134	0.137	0.141	0.144
B08	Sample	Dilution_60%	0.6	DMSO	Lycopene	Standard_Development	Run088	Standard_Measurement	Plate_01	Clariostar_Study	MB	Biofoundry_,_London	Linear_Dilution_Pattern_V2	0.144	0.141	0.138	0.135	0.131	0.128	0.124	0.123	0.122	0.12	0.117	0.115	0.111	0.108	0.106	0.102	0.1	0.098	0.096	0.095	0.095	0.094	0.094	0.095	0.098	0.1	0.102	0.103	0.104	0.107	0.108	0.11	0.111	0.113	0.116	0.118
B09	Sample	Dilution_40%	0.4	DMSO	Lycopene	Standard_Development	Run088	Standard_Measurement	Plate_01	Clariostar_Study	MB	Biofoundry_,_London	Linear_Dilution_Pattern_V2	0.13	0.126	0.124	0.121	0.117	0.114	0.11	0.109	0.108	0.104	0.101	0.098	0.095	0.091	0.088	0.085	0.083	0.081	0.08	0.079	0.077	0.077	0.077	0.077	0.078	0.08	0.081	0.082	0.083	0.084	0.085	0.085	0.087	0.088	0.089	0.091
B10	Sample	Dilution_20%	0.2	DMSO	Lycopene	Standard_Development	Run088	Standard_Measurement	Plate_01	Clariostar_Study	MB	Biofoundry_,_London	Linear_Dilution_Pattern_V2	0.118	0.115	0.113	0.11	0.105	0.103	0.099	0.097	0.095	0.092	0.089	0.085	0.082	0.078	0.076	0.072	0.07	0.069	0.067	0.066	0.065	0.064	0.064	0.064	0.065	0.065	0.065	0.065	0.066	0.066	0.066	0.066	0.067	0.068	0.068	0.068
B11	Blank	DMSO_Blank		DMSO		Standard_Development	Run088	Standard_Measurement	Plate_01	Clariostar_Study	MB	Biofoundry_,_London	Linear_Dilution_Pattern_V2	0.107	0.104	0.1	0.097	0.093	0.09	0.086	0.085	0.082	0.078	0.074	0.071	0.068	0.065	0.062	0.06	0.059	0.057	0.056	0.054	0.053	0.052	0.051	0.051	0.051	0.051	0.051	0.05	0.049	0.049	0.049	0.048	0.048	0.048	0.047	0.047
B12	Blank	DMSO_Blank		DMSO		Standard_Development	Run088	Standard_Measurement	Plate_01	Clariostar_Study	MB	Biofoundry_,_London	Linear_Dilution_Pattern_V2	0.108	0.104	0.101	0.098	0.094	0.092	0.087	0.085	0.083	0.078	0.074	0.07	0.067	0.064	0.061	0.059	0.057	0.056	0.054	0.053	0.052	0.051	0.05	0.05	0.05	0.05	0.049	0.049	0.048	0.048	0.048	0.047	0.047	0.046	0.046	0.045
C01	Sample	Dilution_95%	0.95	DMSO	Lycopene	Standard_Development	Run088	Standard_Measurement	Plate_01	Clariostar_Study	MB	Biofoundry_,_London	Linear_Dilution_Pattern_V2	0.174	0.171	0.169	0.165	0.161	0.158	0.154	0.154	0.152	0.151	0.15	0.148	0.143	0.138	0.135	0.131	0.129	0.127	0.126	0.125	0.125	0.125	0.126	0.128	0.131	0.135	0.139	0.142	0.145	0.149	0.152	0.155	0.158	0.162	0.167	0.172
C02	Sample	Dilution_75%	0.75	DMSO	Lycopene	Standard_Development	Run088	Standard_Measurement	Plate_01	Clariostar_Study	MB	Biofoundry_,_London	Linear_Dilution_Pattern_V2	0.153	0.151	0.149	0.145	0.142	0.139	0.135	0.134	0.132	0.131	0.129	0.127	0.122	0.118	0.115	0.112	0.11	0.108	0.108	0.106	0.105	0.104	0.105	0.106	0.109	0.112	0.115	0.117	0.119	0.122	0.124	0.125	0.128	0.131	0.134	0.138
C03	Sample	Dilution_55%	0.55	DMSO	Lycopene	Standard_Development	Run088	Standard_Measurement	Plate_01	Clariostar_Study	MB	Biofoundry_,_London	Linear_Dilution_Pattern_V2	0.139	0.136	0.132	0.13	0.126	0.123	0.119	0.119	0.117	0.114	0.112	0.11	0.106	0.102	0.1	0.097	0.094	0.093	0.091	0.09	0.09	0.089	0.09	0.091	0.092	0.094	0.096	0.097	0.098	0.1	0.101	0.103	0.104	0.106	0.108	0.11
C04	Sample	Dilution_35%	0.35	DMSO	Lycopene	Standard_Development	Run088	Standard_Measurement	Plate_01	Clariostar_Study	MB	Biofoundry_,_London	Linear_Dilution_Pattern_V2	0.127	0.125	0.121	0.118	0.115	0.111	0.107	0.107	0.106	0.104	0.101	0.098	0.093	0.091	0.088	0.086	0.084	0.082	0.081	0.08	0.079	0.078	0.078	0.078	0.08	0.081	0.081	0.081	0.082	0.084	0.084	0.084	0.085	0.086	0.087	0.088
C05	Sample	Dilution_15%	0.15	DMSO	Lycopene	Standard_Development	Run088	Standard_Measurement	Plate_01	Clariostar_Study	MB	Biofoundry_,_London	Linear_Dilution_Pattern_V2	0.11	0.108	0.104	0.101	0.097	0.095	0.091	0.09	0.089	0.085	0.082	0.08	0.077	0.074	0.072	0.07	0.068	0.066	0.064	0.064	0.063	0.062	0.061	0.061	0.062	0.062	0.062	0.061	0.062	0.062	0.062	0.062	0.062	0.062	0.062	0.062
C06	Sample	Dilution_95%	0.95	DMSO	Lycopene	Standard_Development	Run088	Standard_Measurement	Plate_01	Clariostar_Study	MB	Biofoundry_,_London	Linear_Dilution_Pattern_V2	0.163	0.16	0.157	0.154	0.15	0.148	0.144	0.143	0.144	0.142	0.141	0.138	0.134	0.13	0.127	0.124	0.122	0.12	0.119	0.118	0.118	0.118	0.119	0.121	0.124	0.128	0.132	0.135	0.138	0.142	0.145	0.147	0.15	0.154	0.159	0.164
C07	Sample	Dilution_75%	0.75	DMSO	Lycopene	Standard_Development	Run088	Standard_Measurement	Plate_01	Clariostar_Study	MB	Biofoundry_,_London	Linear_Dilution_Pattern_V2	0.152	0.149	0.146	0.142	0.139	0.136	0.132	0.132	0.131	0.129	0.127	0.126	0.122	0.119	0.115	0.112	0.111	0.108	0.107	0.106	0.105	0.105	0.105	0.107	0.11	0.113	0.115	0.116	0.119	0.122	0.123	0.126	0.128	0.13	0.133	0.136
C08	Sample	Dilution_55%	0.55	DMSO	Lycopene	Standard_Development	Run088	Standard_Measurement	Plate_01	Clariostar_Study	MB	Biofoundry_,_London	Linear_Dilution_Pattern_V2	0.138	0.135	0.133	0.13	0.126	0.123	0.119	0.119	0.118	0.116	0.113	0.111	0.107	0.104	0.101	0.099	0.096	0.094	0.093	0.092	0.092	0.091	0.091	0.091	0.094	0.095	0.097	0.098	0.1	0.102	0.102	0.104	0.106	0.107	0.109	0.111
C09	Sample	Dilution_35%	0.35	DMSO	Lycopene	Standard_Development	Run088	Standard_Measurement	Plate_01	Clariostar_Study	MB	Biofoundry_,_London	Linear_Dilution_Pattern_V2	0.128	0.124	0.121	0.118	0.114	0.112	0.107	0.107	0.105	0.102	0.098	0.096	0.092	0.089	0.086	0.083	0.081	0.079	0.078	0.077	0.076	0.075	0.075	0.075	0.076	0.077	0.079	0.079	0.079	0.081	0.081	0.082	0.083	0.084	0.085	0.086
C10	Sample	Dilution_15%	0.15	DMSO	Lycopene	Standard_Development	Run088	Standard_Measurement	Plate_01	Clariostar_Study	MB	Biofoundry_,_London	Linear_Dilution_Pattern_V2	0.114	0.111	0.109	0.105	0.102	0.099	0.095	0.093	0.091	0.088	0.084	0.081	0.078	0.074	0.072	0.07	0.068	0.066	0.065	0.063	0.062	0.061	0.061	0.061	0.062	0.062	0.062	0.061	0.061	0.062	0.062	0.062	0.062	0.062	0.062	0.061
C11	Blank	DMSO_Blank		DMSO		Standard_Development	Run088	Standard_Measurement	Plate_01	Clariostar_Study	MB	Biofoundry_,_London	Linear_Dilution_Pattern_V2	0.107	0.105	0.101	0.097	0.093	0.091	0.086	0.085	0.083	0.08	0.076	0.072	0.069	0.065	0.062	0.06	0.059	0.057	0.056	0.055	0.054	0.053	0.052	0.052	0.052	0.052	0.051	0.05	0.05	0.05	0.05	0.049	0.049	0.048	0.047	0.046
C12	Blank	DMSO_Blank		DMSO		Standard_Development	Run088	Standard_Measurement	Plate_01	Clariostar_Study	MB	Biofoundry_,_London	Linear_Dilution_Pattern_V2	0.112	0.109	0.105	0.102	0.099	0.096	0.091	0.089	0.086	0.083	0.08	0.076	0.071	0.068	0.067	0.065	0.063	0.061	0.06	0.058	0.057	0.056	0.055	0.055	0.055	0.055	0.055	0.053	0.053	0.054	0.053	0.052	0.051	0.051	0.05	0.05
D01	Sample	Dilution_95%	0.95	DMSO	Lycopene	Standard_Development	Run088	Standard_Measurement	Plate_01	Clariostar_Study	MB	Biofoundry_,_London	Linear_Dilution_Pattern_V2	0.188	0.185	0.183	0.179	0.175	0.172	0.168	0.168	0.168	0.166	0.165	0.163	0.158	0.154	0.15	0.146	0.144	0.142	0.141	0.139	0.139	0.139	0.139	0.142	0.145	0.148	0.152	0.155	0.159	0.162	0.164	0.167	0.17	0.174	0.178	0.183
D02	Sample	Dilution_75%	0.75	DMSO	Lycopene	Standard_Development	Run088	Standard_Measurement	Plate_01	Clariostar_Study	MB	Biofoundry_,_London	Linear_Dilution_Pattern_V2	0.165	0.162	0.16	0.156	0.152	0.149	0.145	0.145	0.145	0.143	0.141	0.138	0.135	0.13	0.128	0.125	0.122	0.12	0.119	0.118	0.117	0.117	0.117	0.119	0.121	0.124	0.127	0.129	0.131	0.134	0.135	0.137	0.14	0.142	0.146	0.149
D03	Sample	Dilution_55%	0.55	DMSO	Lycopene	Standard_Development	Run088	Standard_Measurement	Plate_01	Clariostar_Study	MB	Biofoundry_,_London	Linear_Dilution_Pattern_V2	0.147	0.144	0.14	0.137	0.134	0.131	0.127	0.126	0.126	0.124	0.122	0.119	0.117	0.112	0.109	0.106	0.104	0.102	0.101	0.1	0.099	0.098	0.098	0.099	0.101	0.102	0.104	0.105	0.107	0.109	0.11	0.111	0.112	0.114	0.116	0.117
D04	Sample	Dilution_35%	0.35	DMSO	Lycopene	Standard_Development	Run088	Standard_Measurement	Plate_01	Clariostar_Study	MB	Biofoundry_,_London	Linear_Dilution_Pattern_V2	0.128	0.126	0.123	0.12	0.116	0.114	0.11	0.108	0.107	0.104	0.102	0.1	0.096	0.093	0.09	0.087	0.085	0.083	0.082	0.081	0.08	0.079	0.079	0.079	0.08	0.081	0.082	0.082	0.083	0.084	0.084	0.085	0.086	0.087	0.088	0.089
D05	Sample	Dilution_15%	0.15	DMSO	Lycopene	Standard_Development	Run088	Standard_Measurement	Plate_01	Clariostar_Study	MB	Biofoundry_,_London	Linear_Dilution_Pattern_V2	0.114	0.111	0.109	0.105	0.102	0.099	0.095	0.095	0.093	0.09	0.087	0.084	0.081	0.078	0.076	0.073	0.072	0.07	0.069	0.068	0.067	0.066	0.065	0.065	0.066	0.067	0.067	0.066	0.066	0.067	0.066	0.067	0.067	0.067	0.067	0.067
D06	Sample	Dilution_95%	0.95	DMSO	Lycopene	Standard_Development	Run088	Standard_Measurement	Plate_01	Clariostar_Study	MB	Biofoundry_,_London	Linear_Dilution_Pattern_V2	0.166	0.163	0.161	0.158	0.154	0.151	0.147	0.147	0.146	0.145	0.144	0.142	0.138	0.135	0.131	0.128	0.126	0.124	0.123	0.122	0.122	0.121	0.123	0.124	0.128	0.132	0.135	0.138	0.142	0.146	0.149	0.151	0.155	0.159	0.164	0.169
D07	Sample	Dilution_75%	0.75	DMSO	Lycopene	Standard_Development	Run088	Standard_Measurement	Plate_01	Clariostar_Study	MB	Biofoundry_,_London	Linear_Dilution_Pattern_V2	0.184	0.181	0.179	0.176	0.172	0.169	0.166	0.166	0.165	0.163	0.161	0.159	0.154	0.15	0.147	0.144	0.142	0.14	0.139	0.138	0.137	0.136	0.137	0.138	0.14	0.142	0.145	0.146	0.148	0.151	0.152	0.153	0.155	0.158	0.161	0.163
D08	Sample	Dilution_55%	0.55	DMSO	Lycopene	Standard_Development	Run088	Standard_Measurement	Plate_01	Clariostar_Study	MB	Biofoundry_,_London	Linear_Dilution_Pattern_V2	0.138	0.135	0.132	0.128	0.125	0.122	0.118	0.118	0.116	0.115	0.112	0.11	0.106	0.103	0.1	0.097	0.094	0.093	0.092	0.091	0.09	0.089	0.09	0.09	0.093	0.094	0.096	0.097	0.099	0.101	0.102	0.103	0.105	0.106	0.108	0.111
D09	Sample	Dilution_35%	0.35	DMSO	Lycopene	Standard_Development	Run088	Standard_Measurement	Plate_01	Clariostar_Study	MB	Biofoundry_,_London	Linear_Dilution_Pattern_V2	0.128	0.125	0.122	0.119	0.116	0.114	0.109	0.108	0.107	0.104	0.102	0.098	0.095	0.091	0.089	0.085	0.083	0.082	0.081	0.08	0.079	0.078	0.078	0.078	0.079	0.08	0.082	0.082	0.082	0.083	0.084	0.084	0.085	0.086	0.087	0.088
D10	Sample	Dilution_15%	0.15	DMSO	Lycopene	Standard_Development	Run088	Standard_Measurement	Plate_01	Clariostar_Study	MB	Biofoundry_,_London	Linear_Dilution_Pattern_V2	0.136	0.132	0.13	0.127	0.123	0.12	0.117	0.116	0.114	0.111	0.109	0.105	0.102	0.098	0.096	0.093	0.091	0.09	0.088	0.087	0.086	0.085	0.084	0.084	0.084	0.085	0.085	0.084	0.084	0.084	0.083	0.084	0.083	0.083	0.083	0.083
D11	Blank	DMSO_Blank		DMSO		Standard_Development	Run088	Standard_Measurement	Plate_01	Clariostar_Study	MB	Biofoundry_,_London	Linear_Dilution_Pattern_V2	0.111	0.107	0.105	0.101	0.097	0.094	0.09	0.089	0.086	0.083	0.079	0.076	0.072	0.069	0.066	0.065	0.063	0.061	0.06	0.059	0.057	0.056	0.056	0.055	0.055	0.056	0.055	0.054	0.054	0.054	0.053	0.052	0.052	0.052	0.051	0.05
D12	Blank	DMSO_Blank		DMSO		Standard_Development	Run088	Standard_Measurement	Plate_01	Clariostar_Study	MB	Biofoundry_,_London	Linear_Dilution_Pattern_V2	0.106	0.103	0.101	0.098	0.094	0.091	0.087	0.085	0.083	0.079	0.075	0.072	0.068	0.065	0.062	0.06	0.059	0.057	0.056	0.054	0.053	0.052	0.051	0.051	0.051	0.051	0.05	0.05	0.049	0.049	0.048	0.048	0.048	0.047	0.047	0.046
E01	Sample	Dilution_90%	0.9	DMSO	Lycopene	Standard_Development	Run088	Standard_Measurement	Plate_01	Clariostar_Study	MB	Biofoundry_,_London	Linear_Dilution_Pattern_V2	0.204	0.202	0.199	0.195	0.19	0.188	0.184	0.183	0.182	0.181	0.18	0.177	0.172	0.168	0.165	0.162	0.159	0.157	0.155	0.154	0.153	0.153	0.153	0.155	0.158	0.161	0.164	0.167	0.17	0.173	0.174	0.176	0.179	0.182	0.186	0.19
E02	Sample	Dilution_70%	0.7	DMSO	Lycopene	Standard_Development	Run088	Standard_Measurement	Plate_01	Clariostar_Study	MB	Biofoundry_,_London	Linear_Dilution_Pattern_V2	0.179	0.177	0.174	0.171	0.166	0.163	0.159	0.159	0.158	0.156	0.154	0.152	0.149	0.145	0.141	0.138	0.136	0.134	0.132	0.131	0.13	0.129	0.13	0.13	0.133	0.135	0.137	0.138	0.14	0.142	0.143	0.144	0.146	0.148	0.15	0.153
E03	Sample	Dilution_50%	0.5	DMSO	Lycopene	Standard_Development	Run088	Standard_Measurement	Plate_01	Clariostar_Study	MB	Biofoundry_,_London	Linear_Dilution_Pattern_V2	0.143	0.139	0.137	0.134	0.13	0.128	0.123	0.122	0.121	0.119	0.117	0.114	0.111	0.107	0.104	0.101	0.099	0.098	0.097	0.095	0.095	0.093	0.093	0.094	0.097	0.098	0.099	0.1	0.101	0.103	0.103	0.104	0.105	0.107	0.109	0.11
E04	Sample	Dilution_30%	0.3	DMSO	Lycopene	Standard_Development	Run088	Standard_Measurement	Plate_01	Clariostar_Study	MB	Biofoundry_,_London	Linear_Dilution_Pattern_V2	0.139	0.135	0.132	0.128	0.126	0.123	0.119	0.119	0.117	0.114	0.111	0.109	0.105	0.102	0.099	0.097	0.095	0.093	0.092	0.091	0.09	0.088	0.088	0.088	0.089	0.09	0.09	0.09	0.091	0.091	0.091	0.091	0.092	0.092	0.093	0.093
E05	Sample	Dilution_10%	0.1	DMSO	Lycopene	Standard_Development	Run088	Standard_Measurement	Plate_01	Clariostar_Study	MB	Biofoundry_,_London	Linear_Dilution_Pattern_V2	0.106	0.104	0.101	0.098	0.094	0.091	0.088	0.087	0.085	0.082	0.079	0.076	0.073	0.071	0.068	0.066	0.064	0.062	0.061	0.06	0.059	0.058	0.057	0.057	0.058	0.058	0.058	0.057	0.057	0.058	0.057	0.057	0.057	0.057	0.057	0.057
E06	Sample	Dilution_90%	0.9	DMSO	Lycopene	Standard_Development	Run088	Standard_Measurement	Plate_01	Clariostar_Study	MB	Biofoundry_,_London	Linear_Dilution_Pattern_V2	0.157	0.153	0.151	0.148	0.143	0.142	0.138	0.137	0.137	0.136	0.135	0.133	0.129	0.125	0.122	0.12	0.117	0.115	0.114	0.114	0.113	0.113	0.114	0.117	0.12	0.123	0.127	0.129	0.132	0.136	0.139	0.141	0.144	0.148	0.152	0.157
E07	Sample	Dilution_70%	0.7	DMSO	Lycopene	Standard_Development	Run088	Standard_Measurement	Plate_01	Clariostar_Study	MB	Biofoundry_,_London	Linear_Dilution_Pattern_V2	0.166	0.164	0.16	0.158	0.153	0.151	0.147	0.146	0.145	0.143	0.142	0.14	0.136	0.132	0.129	0.127	0.124	0.122	0.12	0.12	0.119	0.118	0.118	0.12	0.122	0.124	0.126	0.128	0.129	0.132	0.133	0.135	0.137	0.138	0.141	0.144
E08	Sample	Dilution_50%	0.5	DMSO	Lycopene	Standard_Development	Run088	Standard_Measurement	Plate_01	Clariostar_Study	MB	Biofoundry_,_London	Linear_Dilution_Pattern_V2	0.151	0.148	0.145	0.142	0.138	0.136	0.133	0.131	0.13	0.128	0.126	0.123	0.12	0.116	0.113	0.111	0.108	0.106	0.105	0.104	0.103	0.102	0.102	0.102	0.104	0.106	0.107	0.107	0.108	0.11	0.11	0.111	0.113	0.113	0.115	0.117
E09	Sample	Dilution_30%	0.3	DMSO	Lycopene	Standard_Development	Run088	Standard_Measurement	Plate_01	Clariostar_Study	MB	Biofoundry_,_London	Linear_Dilution_Pattern_V2	0.133	0.129	0.127	0.122	0.119	0.117	0.112	0.112	0.109	0.106	0.104	0.101	0.098	0.093	0.091	0.089	0.087	0.084	0.083	0.082	0.081	0.08	0.079	0.08	0.081	0.082	0.082	0.082	0.083	0.084	0.084	0.084	0.085	0.086	0.086	0.086
E10	Sample	Dilution_10%	0.1	DMSO	Lycopene	Standard_Development	Run088	Standard_Measurement	Plate_01	Clariostar_Study	MB	Biofoundry_,_London	Linear_Dilution_Pattern_V2	0.115	0.112	0.109	0.106	0.102	0.099	0.095	0.095	0.093	0.088	0.086	0.083	0.08	0.076	0.073	0.071	0.07	0.067	0.066	0.065	0.064	0.063	0.063	0.063	0.064	0.064	0.063	0.063	0.063	0.064	0.063	0.063	0.063	0.063	0.062	0.062
E11	Blank	DMSO_Blank		DMSO		Standard_Development	Run088	Standard_Measurement	Plate_01	Clariostar_Study	MB	Biofoundry_,_London	Linear_Dilution_Pattern_V2	0.108	0.105	0.102	0.099	0.094	0.092	0.087	0.086	0.084	0.08	0.075	0.071	0.068	0.065	0.063	0.06	0.059	0.058	0.056	0.055	0.054	0.053	0.052	0.051	0.051	0.051	0.051	0.05	0.05	0.05	0.049	0.049	0.048	0.048	0.047	0.047
E12	Blank	DMSO_Blank		DMSO		Standard_Development	Run088	Standard_Measurement	Plate_01	Clariostar_Study	MB	Biofoundry_,_London	Linear_Dilution_Pattern_V2	0.108	0.105	0.102	0.099	0.095	0.091	0.086	0.086	0.084	0.079	0.076	0.072	0.068	0.065	0.063	0.06	0.059	0.057	0.056	0.054	0.053	0.052	0.051	0.051	0.051	0.051	0.051	0.049	0.049	0.049	0.049	0.048	0.048	0.047	0.047	0.045
F01	Sample	Dilution_90%	0.9	DMSO	Lycopene	Standard_Development	Run088	Standard_Measurement	Plate_01	Clariostar_Study	MB	Biofoundry_,_London	Linear_Dilution_Pattern_V2	0.193	0.191	0.187	0.183	0.18	0.177	0.173	0.171	0.17	0.168	0.167	0.165	0.16	0.156	0.151	0.148	0.145	0.144	0.142	0.141	0.141	0.14	0.14	0.142	0.145	0.149	0.151	0.154	0.156	0.16	0.162	0.164	0.167	0.169	0.173	0.178
F02	Sample	Dilution_70%	0.7	DMSO	Lycopene	Standard_Development	Run088	Standard_Measurement	Plate_01	Clariostar_Study	MB	Biofoundry_,_London	Linear_Dilution_Pattern_V2	0.17	0.168	0.164	0.159	0.156	0.154	0.15	0.149	0.148	0.145	0.144	0.141	0.138	0.134	0.131	0.128	0.125	0.123	0.122	0.12	0.119	0.119	0.119	0.12	0.123	0.124	0.127	0.128	0.13	0.133	0.133	0.136	0.137	0.14	0.142	0.144
F03	Sample	Dilution_50%	0.5	DMSO	Lycopene	Standard_Development	Run088	Standard_Measurement	Plate_01	Clariostar_Study	MB	Biofoundry_,_London	Linear_Dilution_Pattern_V2	0.142	0.139	0.136	0.133	0.129	0.126	0.121	0.121	0.119	0.117	0.116	0.113	0.109	0.105	0.102	0.099	0.097	0.096	0.094	0.093	0.091	0.091	0.091	0.092	0.094	0.095	0.096	0.097	0.099	0.1	0.101	0.102	0.103	0.105	0.107	0.108
F04	Sample	Dilution_30%	0.3	DMSO	Lycopene	Standard_Development	Run088	Standard_Measurement	Plate_01	Clariostar_Study	MB	Biofoundry_,_London	Linear_Dilution_Pattern_V2	0.126	0.124	0.121	0.117	0.113	0.111	0.108	0.106	0.105	0.102	0.099	0.097	0.093	0.09	0.087	0.084	0.083	0.08	0.079	0.078	0.077	0.076	0.076	0.076	0.077	0.078	0.079	0.079	0.079	0.08	0.081	0.081	0.082	0.082	0.083	0.084
F05	Sample	Dilution_10%	0.1	DMSO	Lycopene	Standard_Development	Run088	Standard_Measurement	Plate_01	Clariostar_Study	MB	Biofoundry_,_London	Linear_Dilution_Pattern_V2	0.109	0.106	0.103	0.1	0.097	0.094	0.089	0.088	0.087	0.083	0.081	0.078	0.075	0.072	0.069	0.067	0.066	0.065	0.063	0.061	0.061	0.06	0.059	0.059	0.059	0.059	0.059	0.059	0.059	0.059	0.058	0.058	0.058	0.059	0.058	0.058
F06	Sample	Dilution_90%	0.9	DMSO	Lycopene	Standard_Development	Run088	Standard_Measurement	Plate_01	Clariostar_Study	MB	Biofoundry_,_London	Linear_Dilution_Pattern_V2	0.174	0.172	0.169	0.165	0.162	0.159	0.155	0.155	0.154	0.153	0.152	0.15	0.145	0.141	0.138	0.135	0.133	0.13	0.129	0.129	0.128	0.128	0.128	0.13	0.133	0.137	0.14	0.142	0.144	0.148	0.15	0.152	0.155	0.159	0.163	0.167
F07	Sample	Dilution_70%	0.7	DMSO	Lycopene	Standard_Development	Run088	Standard_Measurement	Plate_01	Clariostar_Study	MB	Biofoundry_,_London	Linear_Dilution_Pattern_V2	0.159	0.156	0.153	0.15	0.147	0.145	0.141	0.139	0.138	0.137	0.135	0.132	0.128	0.125	0.122	0.119	0.117	0.115	0.114	0.113	0.112	0.111	0.112	0.113	0.115	0.118	0.12	0.121	0.124	0.126	0.128	0.13	0.132	0.134	0.137	0.14
F08	Sample	Dilution_50%	0.5	DMSO	Lycopene	Standard_Development	Run088	Standard_Measurement	Plate_01	Clariostar_Study	MB	Biofoundry_,_London	Linear_Dilution_Pattern_V2	0.142	0.14	0.137	0.133	0.129	0.126	0.122	0.122	0.121	0.118	0.116	0.114	0.11	0.106	0.103	0.1	0.098	0.096	0.095	0.094	0.093	0.092	0.092	0.093	0.096	0.097	0.098	0.098	0.099	0.102	0.102	0.103	0.104	0.106	0.107	0.109
F09	Sample	Dilution_30%	0.3	DMSO	Lycopene	Standard_Development	Run088	Standard_Measurement	Plate_01	Clariostar_Study	MB	Biofoundry_,_London	Linear_Dilution_Pattern_V2	0.124	0.12	0.117	0.114	0.111	0.108	0.104	0.103	0.101	0.098	0.096	0.093	0.088	0.085	0.083	0.081	0.079	0.076	0.075	0.074	0.072	0.072	0.072	0.072	0.073	0.074	0.075	0.074	0.075	0.076	0.076	0.077	0.078	0.078	0.079	0.08
F10	Sample	Dilution_10%	0.1	DMSO	Lycopene	Standard_Development	Run088	Standard_Measurement	Plate_01	Clariostar_Study	MB	Biofoundry_,_London	Linear_Dilution_Pattern_V2	0.113	0.109	0.106	0.103	0.1	0.097	0.093	0.092	0.09	0.086	0.083	0.08	0.076	0.073	0.07	0.069	0.067	0.065	0.064	0.062	0.061	0.06	0.06	0.059	0.06	0.061	0.06	0.059	0.059	0.059	0.059	0.059	0.059	0.059	0.058	0.058
F11	Blank	DMSO		DMSO		Standard_Development	Run088	Standard_Measurement	Plate_01	Clariostar_Study	MB	Biofoundry_,_London	Linear_Dilution_Pattern_V2	0.106	0.102	0.1	0.097	0.093	0.09	0.086	0.084	0.082	0.078	0.075	0.071	0.067	0.065	0.062	0.06	0.059	0.057	0.055	0.055	0.053	0.052	0.051	0.051	0.051	0.051	0.051	0.049	0.049	0.05	0.049	0.048	0.048	0.048	0.047	0.046
F12	Blank	DMSO		DMSO		Standard_Development	Run088	Standard_Measurement	Plate_01	Clariostar_Study	MB	Biofoundry_,_London	Linear_Dilution_Pattern_V2	0.111	0.108	0.105	0.101	0.097	0.095	0.09	0.088	0.086	0.082	0.079	0.075	0.071	0.067	0.065	0.063	0.061	0.06	0.058	0.057	0.056	0.054	0.053	0.053	0.054	0.054	0.053	0.052	0.051	0.052	0.051	0.051	0.05	0.05	0.049	0.047
G01	Sample	Dilution_85%	0.85	DMSO	Lycopene	Standard_Development	Run088	Standard_Measurement	Plate_01	Clariostar_Study	MB	Biofoundry_,_London	Linear_Dilution_Pattern_V2	0.175	0.172	0.17	0.167	0.162	0.159	0.154	0.154	0.153	0.152	0.151	0.148	0.144	0.14	0.136	0.133	0.13	0.128	0.126	0.125	0.125	0.124	0.125	0.127	0.129	0.132	0.135	0.138	0.141	0.144	0.145	0.147	0.15	0.153	0.156	0.161
G02	Sample	Dilution_65%	0.65	DMSO	Lycopene	Standard_Development	Run088	Standard_Measurement	Plate_01	Clariostar_Study	MB	Biofoundry_,_London	Linear_Dilution_Pattern_V2	0.146	0.143	0.139	0.136	0.132	0.13	0.125	0.125	0.125	0.122	0.121	0.118	0.115	0.11	0.107	0.105	0.103	0.1	0.1	0.098	0.097	0.097	0.097	0.098	0.101	0.103	0.105	0.106	0.109	0.111	0.112	0.114	0.116	0.118	0.121	0.123
G03	Sample	Dilution_45%	0.45	DMSO	Lycopene	Standard_Development	Run088	Standard_Measurement	Plate_01	Clariostar_Study	MB	Biofoundry_,_London	Linear_Dilution_Pattern_V2	0.136	0.134	0.131	0.128	0.124	0.121	0.117	0.116	0.115	0.113	0.111	0.108	0.104	0.1	0.097	0.094	0.092	0.09	0.089	0.088	0.087	0.086	0.086	0.087	0.089	0.09	0.091	0.091	0.093	0.094	0.095	0.096	0.097	0.098	0.1	0.101
G04	Sample	Dilution_25%	0.25	DMSO	Lycopene	Standard_Development	Run088	Standard_Measurement	Plate_01	Clariostar_Study	MB	Biofoundry_,_London	Linear_Dilution_Pattern_V2	0.119	0.115	0.112	0.109	0.105	0.103	0.098	0.098	0.096	0.093	0.091	0.088	0.085	0.081	0.079	0.076	0.074	0.072	0.071	0.07	0.069	0.068	0.067	0.067	0.069	0.069	0.071	0.07	0.07	0.071	0.071	0.072	0.072	0.073	0.073	0.073
G05	Sample	Dilution_05%	0.0499999999999999	DMSO	Lycopene	Standard_Development	Run088	Standard_Measurement	Plate_01	Clariostar_Study	MB	Biofoundry_,_London	Linear_Dilution_Pattern_V2	0.104	0.101	0.098	0.095	0.091	0.088	0.084	0.083	0.082	0.078	0.076	0.073	0.071	0.067	0.065	0.063	0.061	0.06	0.058	0.057	0.056	0.055	0.054	0.053	0.054	0.054	0.054	0.053	0.053	0.053	0.052	0.052	0.052	0.052	0.051	0.05
G06	Sample	Dilution_85%	0.85	DMSO	Lycopene	Standard_Development	Run088	Standard_Measurement	Plate_01	Clariostar_Study	MB	Biofoundry_,_London	Linear_Dilution_Pattern_V2	0.157	0.154	0.15	0.148	0.143	0.141	0.137	0.137	0.136	0.134	0.133	0.131	0.127	0.123	0.119	0.117	0.115	0.112	0.111	0.11	0.11	0.109	0.11	0.112	0.115	0.117	0.121	0.123	0.126	0.129	0.131	0.134	0.137	0.14	0.143	0.147
G07	Sample	Dilution_65%	0.65	DMSO	Lycopene	Standard_Development	Run088	Standard_Measurement	Plate_01	Clariostar_Study	MB	Biofoundry_,_London	Linear_Dilution_Pattern_V2	0.142	0.139	0.135	0.132	0.129	0.126	0.122	0.121	0.12	0.119	0.116	0.114	0.111	0.106	0.103	0.101	0.099	0.096	0.095	0.094	0.094	0.093	0.093	0.095	0.098	0.1	0.102	0.103	0.105	0.108	0.109	0.111	0.113	0.115	0.117	0.12
G08	Sample	Dilution_45%	0.45	DMSO	Lycopene	Standard_Development	Run088	Standard_Measurement	Plate_01	Clariostar_Study	MB	Biofoundry_,_London	Linear_Dilution_Pattern_V2	0.137	0.134	0.131	0.128	0.124	0.121	0.117	0.117	0.116	0.114	0.111	0.109	0.105	0.101	0.098	0.096	0.093	0.092	0.09	0.089	0.088	0.087	0.087	0.088	0.09	0.091	0.092	0.092	0.094	0.095	0.096	0.097	0.098	0.099	0.1	0.102
G09	Sample	Dilution_25%	0.25	DMSO	Lycopene	Standard_Development	Run088	Standard_Measurement	Plate_01	Clariostar_Study	MB	Biofoundry_,_London	Linear_Dilution_Pattern_V2	0.121	0.117	0.115	0.111	0.107	0.104	0.1	0.099	0.097	0.094	0.092	0.089	0.086	0.082	0.079	0.077	0.075	0.073	0.071	0.07	0.07	0.069	0.068	0.069	0.07	0.07	0.07	0.07	0.071	0.072	0.072	0.072	0.072	0.073	0.073	0.073
G10	Sample	Dilution_05%	0.0499999999999999	DMSO	Lycopene	Standard_Development	Run088	Standard_Measurement	Plate_01	Clariostar_Study	MB	Biofoundry_,_London	Linear_Dilution_Pattern_V2	0.108	0.104	0.102	0.098	0.094	0.092	0.087	0.087	0.085	0.082	0.078	0.074	0.071	0.067	0.065	0.063	0.061	0.059	0.059	0.057	0.056	0.055	0.054	0.054	0.054	0.055	0.055	0.053	0.053	0.053	0.052	0.052	0.052	0.052	0.051	0.051
G11	Blank	DMSO_Blank		DMSO		Standard_Development	Run088	Standard_Measurement	Plate_01	Clariostar_Study	MB	Biofoundry_,_London	Linear_Dilution_Pattern_V2	0.11	0.105	0.102	0.099	0.095	0.092	0.087	0.086	0.084	0.08	0.076	0.073	0.069	0.066	0.064	0.061	0.06	0.058	0.057	0.056	0.054	0.053	0.053	0.052	0.053	0.053	0.052	0.05	0.05	0.051	0.05	0.05	0.049	0.049	0.048	0.046
G12	Blank	DMSO_Blank		DMSO		Standard_Development	Run088	Standard_Measurement	Plate_01	Clariostar_Study	MB	Biofoundry_,_London	Linear_Dilution_Pattern_V2	0.109	0.105	0.102	0.098	0.094	0.091	0.086	0.085	0.083	0.079	0.075	0.071	0.068	0.064	0.062	0.06	0.058	0.056	0.055	0.053	0.052	0.051	0.051	0.05	0.05	0.051	0.05	0.049	0.048	0.049	0.047	0.047	0.047	0.046	0.045	0.044
H01	Sample	Dilution_85%	0.85	DMSO	Lycopene	Standard_Development	Run088	Standard_Measurement	Plate_01	Clariostar_Study	MB	Biofoundry_,_London	Linear_Dilution_Pattern_V2	0.181	0.177	0.174	0.171	0.166	0.163	0.158	0.157	0.157	0.155	0.154	0.151	0.146	0.141	0.137	0.135	0.131	0.128	0.127	0.126	0.126	0.125	0.125	0.127	0.13	0.133	0.136	0.138	0.14	0.143	0.146	0.148	0.15	0.153	0.157	0.16
H02	Sample	Dilution_65%	0.65	DMSO	Lycopene	Standard_Development	Run088	Standard_Measurement	Plate_01	Clariostar_Study	MB	Biofoundry_,_London	Linear_Dilution_Pattern_V2	0.144	0.141	0.138	0.134	0.13	0.126	0.122	0.121	0.12	0.118	0.116	0.114	0.11	0.105	0.102	0.099	0.097	0.094	0.094	0.092	0.091	0.091	0.091	0.092	0.095	0.097	0.099	0.1	0.103	0.105	0.106	0.108	0.11	0.112	0.115	0.117
H03	Sample	Dilution_45%	0.45	DMSO	Lycopene	Standard_Development	Run088	Standard_Measurement	Plate_01	Clariostar_Study	MB	Biofoundry_,_London	Linear_Dilution_Pattern_V2	0.138	0.135	0.131	0.128	0.124	0.12	0.115	0.115	0.113	0.111	0.108	0.105	0.101	0.097	0.094	0.091	0.089	0.087	0.085	0.084	0.083	0.082	0.082	0.083	0.085	0.086	0.087	0.087	0.089	0.091	0.091	0.092	0.093	0.095	0.096	0.097
H04	Sample	Dilution_25%	0.25	DMSO	Lycopene	Standard_Development	Run088	Standard_Measurement	Plate_01	Clariostar_Study	MB	Biofoundry_,_London	Linear_Dilution_Pattern_V2	0.124	0.121	0.117	0.113	0.109	0.106	0.102	0.102	0.1	0.097	0.093	0.09	0.086	0.082	0.079	0.077	0.074	0.073	0.071	0.07	0.068	0.068	0.067	0.067	0.068	0.07	0.07	0.069	0.07	0.071	0.071	0.071	0.071	0.072	0.072	0.073
H05	Sample	Dilution_05%	0.0499999999999999	DMSO	Lycopene	Standard_Development	Run088	Standard_Measurement	Plate_01	Clariostar_Study	MB	Biofoundry_,_London	Linear_Dilution_Pattern_V2	0.111	0.106	0.103	0.1	0.096	0.093	0.089	0.088	0.086	0.083	0.079	0.076	0.072	0.069	0.066	0.065	0.063	0.061	0.06	0.059	0.058	0.056	0.054	0.055	0.055	0.055	0.055	0.054	0.053	0.054	0.054	0.054	0.054	0.053	0.052	0.051
H06	Sample	Dilution_85%	0.85	DMSO	Lycopene	Standard_Development	Run088	Standard_Measurement	Plate_01	Clariostar_Study	MB	Biofoundry_,_London	Linear_Dilution_Pattern_V2	0.154	0.15	0.148	0.143	0.14	0.137	0.132	0.132	0.132	0.13	0.129	0.126	0.123	0.119	0.115	0.112	0.11	0.107	0.107	0.106	0.105	0.104	0.105	0.107	0.11	0.113	0.117	0.118	0.121	0.124	0.126	0.129	0.131	0.134	0.137	0.141
H07	Sample	Dilution_65%	0.65	DMSO	Lycopene	Standard_Development	Run088	Standard_Measurement	Plate_01	Clariostar_Study	MB	Biofoundry_,_London	Linear_Dilution_Pattern_V2	0.146	0.143	0.141	0.137	0.132	0.129	0.124	0.123	0.123	0.121	0.119	0.117	0.113	0.108	0.105	0.102	0.099	0.098	0.096	0.095	0.095	0.094	0.094	0.095	0.097	0.1	0.102	0.103	0.105	0.108	0.109	0.111	0.113	0.115	0.117	0.119
H08	Sample	Dilution_45%	0.45	DMSO	Lycopene	Standard_Development	Run088	Standard_Measurement	Plate_01	Clariostar_Study	MB	Biofoundry_,_London	Linear_Dilution_Pattern_V2	0.133	0.13	0.127	0.123	0.119	0.115	0.111	0.111	0.11	0.107	0.104	0.101	0.097	0.093	0.09	0.087	0.085	0.083	0.081	0.081	0.08	0.079	0.079	0.079	0.081	0.083	0.084	0.084	0.086	0.088	0.088	0.089	0.091	0.092	0.094	0.095
H09	Sample	Dilution_25%	0.25	DMSO	Lycopene	Standard_Development	Run088	Standard_Measurement	Plate_01	Clariostar_Study	MB	Biofoundry_,_London	Linear_Dilution_Pattern_V2	0.125	0.121	0.118	0.115	0.11	0.107	0.102	0.102	0.101	0.097	0.094	0.091	0.087	0.083	0.08	0.078	0.075	0.073	0.071	0.071	0.069	0.068	0.068	0.068	0.069	0.07	0.07	0.07	0.071	0.072	0.072	0.071	0.072	0.073	0.073	0.073
H10	Sample	Dilution_05%	0.0499999999999999	DMSO	Lycopene	Standard_Development	Run088	Standard_Measurement	Plate_01	Clariostar_Study	MB	Biofoundry_,_London	Linear_Dilution_Pattern_V2	0.117	0.112	0.109	0.106	0.101	0.098	0.093	0.092	0.09	0.086	0.083	0.08	0.075	0.071	0.069	0.067	0.064	0.063	0.061	0.059	0.058	0.057	0.056	0.056	0.057	0.057	0.056	0.056	0.055	0.055	0.054	0.054	0.054	0.054	0.053	0.052
H11	Blank	DMSO_Blank		DMSO		Standard_Development	Run088	Standard_Measurement	Plate_01	Clariostar_Study	MB	Biofoundry_,_London	Linear_Dilution_Pattern_V2	0.111	0.108	0.104	0.101	0.097	0.094	0.089	0.088	0.085	0.081	0.076	0.073	0.07	0.067	0.064	0.061	0.06	0.058	0.056	0.055	0.054	0.053	0.052	0.052	0.052	0.052	0.051	0.05	0.05	0.05	0.049	0.049	0.048	0.048	0.047	0.046
H12	Blank	DMSO_Blank		DMSO		Standard_Development	Run088	Standard_Measurement	Plate_01	Clariostar_Study	MB	Biofoundry_,_London	Linear_Dilution_Pattern_V2	0.114	0.111	0.108	0.104	0.101	0.098	0.092	0.091	0.088	0.083	0.079	0.074	0.07	0.067	0.064	0.061	0.059	0.057	0.056	0.055	0.053	0.052	0.052	0.052	0.051	0.051	0.051	0.05	0.049	0.049	0.048	0.048	0.048	0.047	0.046	0.045
A01	Sample	Dilution_100%	1.0	DMSO	Lycopene	Standard_Development	Run088	Standard_Measurement	Plate_01	Clariostar_Study	MB	Biofoundry_,_London	Linear_Dilution_Pattern_V2	0.181	0.179	0.177	0.172	0.169	0.167	0.162	0.161	0.159	0.159	0.157	0.153	0.148	0.145	0.14	0.136	0.133	0.131	0.129	0.128	0.129	0.129	0.13	0.132	0.135	0.139	0.142	0.146	0.15	0.154	0.157	0.159	0.163	0.168	0.173	0.179
A02	Sample	Dilution_80%	0.8	DMSO	Lycopene	Standard_Development	Run088	Standard_Measurement	Plate_01	Clariostar_Study	MB	Biofoundry_,_London	Linear_Dilution_Pattern_V2	0.155	0.153	0.15	0.145	0.142	0.14	0.135	0.134	0.132	0.13	0.128	0.125	0.121	0.116	0.112	0.109	0.105	0.104	0.103	0.101	0.102	0.102	0.102	0.104	0.105	0.108	0.111	0.114	0.116	0.119	0.121	0.123	0.125	0.129	0.132	0.137
A03	Sample	Dilution_60%	0.6	DMSO	Lycopene	Standard_Development	Run088	Standard_Measurement	Plate_01	Clariostar_Study	MB	Biofoundry_,_London	Linear_Dilution_Pattern_V2	0.142	0.139	0.136	0.132	0.129	0.126	0.122	0.121	0.118	0.117	0.114	0.111	0.106	0.103	0.1	0.096	0.093	0.091	0.089	0.088	0.089	0.089	0.089	0.089	0.09	0.092	0.094	0.096	0.098	0.1	0.101	0.102	0.104	0.107	0.108	0.112
A04	Sample	Dilution_40%	0.4	DMSO	Lycopene	Standard_Development	Run088	Standard_Measurement	Plate_01	Clariostar_Study	MB	Biofoundry_,_London	Linear_Dilution_Pattern_V2	0.131	0.129	0.126	0.122	0.119	0.116	0.112	0.11	0.107	0.105	0.102	0.098	0.094	0.09	0.087	0.083	0.08	0.079	0.077	0.076	0.076	0.075	0.075	0.076	0.076	0.078	0.079	0.08	0.08	0.082	0.082	0.082	0.083	0.085	0.087	0.089
A05	Sample	Dilution_20%	0.2	DMSO	Lycopene	Standard_Development	Run088	Standard_Measurement	Plate_01	Clariostar_Study	MB	Biofoundry_,_London	Linear_Dilution_Pattern_V2	0.118	0.114	0.112	0.108	0.104	0.102	0.097	0.095	0.093	0.091	0.088	0.084	0.08	0.077	0.074	0.071	0.068	0.067	0.065	0.064	0.064	0.063	0.062	0.062	0.062	0.062	0.063	0.063	0.063	0.064	0.064	0.064	0.064	0.065	0.065	0.066
A06	Sample	Dilution_100%	1.0	DMSO	Lycopene	Standard_Development	Run088	Standard_Measurement	Plate_01	Clariostar_Study	MB	Biofoundry_,_London	Linear_Dilution_Pattern_V2	0.164	0.161	0.158	0.154	0.15	0.148	0.144	0.142	0.141	0.14	0.139	0.136	0.131	0.127	0.122	0.119	0.116	0.114	0.113	0.112	0.112	0.113	0.114	0.115	0.118	0.121	0.125	0.129	0.133	0.136	0.139	0.141	0.145	0.149	0.154	0.16
A07	Sample	Dilution_80%	0.8	DMSO	Lycopene	Standard_Development	Run088	Standard_Measurement	Plate_01	Clariostar_Study	MB	Biofoundry_,_London	Linear_Dilution_Pattern_V2	0.154	0.152	0.149	0.145	0.141	0.138	0.134	0.133	0.131	0.13	0.128	0.124	0.12	0.116	0.112	0.108	0.105	0.103	0.102	0.101	0.101	0.101	0.101	0.103	0.104	0.107	0.11	0.113	0.116	0.118	0.12	0.122	0.124	0.128	0.132	0.136
A08	Sample	Dilution_60%	0.6	DMSO	Lycopene	Standard_Development	Run088	Standard_Measurement	Plate_01	Clariostar_Study	MB	Biofoundry_,_London	Linear_Dilution_Pattern_V2	0.142	0.141	0.137	0.132	0.129	0.126	0.122	0.121	0.118	0.117	0.115	0.111	0.106	0.103	0.099	0.096	0.093	0.091	0.09	0.089	0.088	0.088	0.088	0.089	0.09	0.091	0.094	0.096	0.097	0.1	0.101	0.102	0.103	0.106	0.108	0.111
A09	Sample	Dilution_40%	0.4	DMSO	Lycopene	Standard_Development	Run088	Standard_Measurement	Plate_01	Clariostar_Study	MB	Biofoundry_,_London	Linear_Dilution_Pattern_V2	0.133	0.131	0.128	0.124	0.12	0.117	0.113	0.112	0.108	0.106	0.103	0.099	0.094	0.091	0.088	0.084	0.081	0.08	0.078	0.077	0.076	0.076	0.076	0.076	0.077	0.078	0.08	0.08	0.081	0.082	0.083	0.084	0.084	0.085	0.087	0.089
A10	Sample	Dilution_20%	0.2	DMSO	Lycopene	Standard_Development	Run088	Standard_Measurement	Plate_01	Clariostar_Study	MB	Biofoundry_,_London	Linear_Dilution_Pattern_V2	0.126	0.123	0.12	0.116	0.113	0.11	0.106	0.104	0.1	0.097	0.093	0.089	0.086	0.082	0.078	0.075	0.072	0.071	0.07	0.068	0.067	0.067	0.066	0.065	0.065	0.066	0.067	0.067	0.066	0.067	0.067	0.067	0.068	0.068	0.068	0.069
A11	Blank	DMSO_Blank		DMSO		Standard_Development	Run088	Standard_Measurement	Plate_01	Clariostar_Study	MB	Biofoundry_,_London	Linear_Dilution_Pattern_V2	0.114	0.111	0.108	0.104	0.1	0.097	0.092	0.09	0.087	0.082	0.079	0.074	0.07	0.066	0.064	0.061	0.059	0.057	0.055	0.054	0.053	0.052	0.052	0.051	0.05	0.051	0.051	0.05	0.049	0.049	0.048	0.047	0.047	0.047	0.046	0.046
A12	Blank	DMSO_Blank		DMSO		Standard_Development	Run088	Standard_Measurement	Plate_01	Clariostar_Study	MB	Biofoundry_,_London	Linear_Dilution_Pattern_V2	0.112	0.109	0.106	0.102	0.099	0.096	0.092	0.088	0.086	0.082	0.078	0.073	0.069	0.066	0.063	0.06	0.058	0.057	0.056	0.054	0.053	0.053	0.052	0.051	0.05	0.05	0.05	0.049	0.048	0.048	0.048	0.048	0.047	0.046	0.046	0.046
B01	Sample	Dilution_100%	1.0	DMSO	Lycopene	Standard_Development	Run088	Standard_Measurement	Plate_01	Clariostar_Study	MB	Biofoundry_,_London	Linear_Dilution_Pattern_V2	0.177	0.175	0.172	0.168	0.165	0.162	0.158	0.156	0.155	0.154	0.154	0.151	0.146	0.142	0.137	0.134	0.131	0.13	0.128	0.127	0.128	0.128	0.129	0.131	0.134	0.138	0.142	0.146	0.149	0.153	0.156	0.159	0.163	0.167	0.173	0.178
B02	Sample	Dilution_80%	0.8	DMSO	Lycopene	Standard_Development	Run088	Standard_Measurement	Plate_01	Clariostar_Study	MB	Biofoundry_,_London	Linear_Dilution_Pattern_V2	0.164	0.162	0.159	0.156	0.153	0.15	0.147	0.146	0.143	0.143	0.14	0.137	0.133	0.13	0.126	0.122	0.119	0.118	0.116	0.115	0.116	0.116	0.117	0.118	0.119	0.121	0.124	0.128	0.13	0.133	0.135	0.136	0.139	0.142	0.146	0.15
B03	Sample	Dilution_60%	0.6	DMSO	Lycopene	Standard_Development	Run088	Standard_Measurement	Plate_01	Clariostar_Study	MB	Biofoundry_,_London	Linear_Dilution_Pattern_V2	0.143	0.141	0.138	0.134	0.131	0.129	0.124	0.123	0.121	0.12	0.119	0.115	0.11	0.107	0.104	0.1	0.097	0.096	0.095	0.093	0.094	0.094	0.094	0.095	0.095	0.098	0.1	0.102	0.103	0.105	0.106	0.107	0.109	0.112	0.114	0.117
B04	Sample	Dilution_40%	0.4	DMSO	Lycopene	Standard_Development	Run088	Standard_Measurement	Plate_01	Clariostar_Study	MB	Biofoundry_,_London	Linear_Dilution_Pattern_V2	0.129	0.127	0.124	0.12	0.118	0.115	0.112	0.11	0.107	0.105	0.103	0.1	0.095	0.092	0.089	0.086	0.083	0.082	0.081	0.079	0.079	0.079	0.079	0.079	0.08	0.081	0.082	0.083	0.084	0.085	0.086	0.086	0.087	0.089	0.09	0.092
B05	Sample	Dilution_20%	0.2	DMSO	Lycopene	Standard_Development	Run088	Standard_Measurement	Plate_01	Clariostar_Study	MB	Biofoundry_,_London	Linear_Dilution_Pattern_V2	0.114	0.112	0.109	0.105	0.102	0.1	0.096	0.094	0.092	0.089	0.088	0.084	0.08	0.077	0.075	0.072	0.069	0.068	0.067	0.066	0.065	0.065	0.065	0.065	0.064	0.064	0.065	0.065	0.065	0.067	0.066	0.066	0.066	0.067	0.067	0.068
B06	Sample	Dilution_100%	1.0	DMSO	Lycopene	Standard_Development	Run088	Standard_Measurement	Plate_01	Clariostar_Study	MB	Biofoundry_,_London	Linear_Dilution_Pattern_V2	0.163	0.161	0.16	0.155	0.152	0.15	0.146	0.145	0.144	0.144	0.143	0.139	0.135	0.131	0.128	0.124	0.121	0.12	0.118	0.117	0.118	0.118	0.119	0.121	0.123	0.127	0.132	0.136	0.139	0.142	0.146	0.148	0.151	0.155	0.161	0.167
B07	Sample	Dilution_80%	0.8	DMSO	Lycopene	Standard_Development	Run088	Standard_Measurement	Plate_01	Clariostar_Study	MB	Biofoundry_,_London	Linear_Dilution_Pattern_V2	0.154	0.151	0.149	0.145	0.142	0.14	0.136	0.134	0.134	0.133	0.131	0.129	0.124	0.121	0.117	0.114	0.111	0.11	0.109	0.107	0.108	0.108	0.109	0.11	0.112	0.115	0.118	0.12	0.123	0.126	0.128	0.13	0.132	0.135	0.14	0.143
B08	Sample	Dilution_60%	0.6	DMSO	Lycopene	Standard_Development	Run088	Standard_Measurement	Plate_01	Clariostar_Study	MB	Biofoundry_,_London	Linear_Dilution_Pattern_V2	0.145	0.142	0.139	0.135	0.131	0.129	0.124	0.124	0.123	0.121	0.119	0.117	0.112	0.108	0.105	0.102	0.1	0.099	0.097	0.095	0.095	0.095	0.095	0.097	0.098	0.099	0.101	0.103	0.105	0.107	0.108	0.108	0.111	0.113	0.115	0.118
B09	Sample	Dilution_40%	0.4	DMSO	Lycopene	Standard_Development	Run088	Standard_Measurement	Plate_01	Clariostar_Study	MB	Biofoundry_,_London	Linear_Dilution_Pattern_V2	0.129	0.126	0.124	0.119	0.117	0.115	0.111	0.109	0.106	0.104	0.101	0.098	0.094	0.09	0.087	0.084	0.081	0.08	0.079	0.077	0.077	0.077	0.076	0.077	0.077	0.078	0.08	0.081	0.081	0.083	0.084	0.084	0.085	0.086	0.088	0.09
B10	Sample	Dilution_20%	0.2	DMSO	Lycopene	Standard_Development	Run088	Standard_Measurement	Plate_01	Clariostar_Study	MB	Biofoundry_,_London	Linear_Dilution_Pattern_V2	0.118	0.116	0.113	0.108	0.106	0.103	0.099	0.098	0.095	0.092	0.089	0.085	0.081	0.077	0.074	0.072	0.07	0.068	0.067	0.065	0.065	0.065	0.064	0.064	0.064	0.064	0.065	0.065	0.065	0.066	0.065	0.065	0.066	0.067	0.067	0.068
B11	Blank	DMSO_Blank		DMSO		Standard_Development	Run088	Standard_Measurement	Plate_01	Clariostar_Study	MB	Biofoundry_,_London	Linear_Dilution_Pattern_V2	0.106	0.104	0.101	0.097	0.093	0.09	0.086	0.085	0.082	0.078	0.075	0.071	0.067	0.064	0.062	0.059	0.057	0.056	0.055	0.053	0.053	0.052	0.052	0.051	0.05	0.05	0.05	0.049	0.049	0.049	0.048	0.047	0.047	0.046	0.046	0.046
B12	Blank	DMSO_Blank		DMSO		Standard_Development	Run088	Standard_Measurement	Plate_01	Clariostar_Study	MB	Biofoundry_,_London	Linear_Dilution_Pattern_V2	0.107	0.104	0.102	0.098	0.094	0.092	0.087	0.085	0.082	0.079	0.075	0.07	0.066	0.064	0.061	0.058	0.056	0.055	0.053	0.052	0.051	0.051	0.051	0.05	0.05	0.049	0.049	0.049	0.048	0.048	0.047	0.046	0.046	0.046	0.045	0.045
C01	Sample	Dilution_95%	0.95	DMSO	Lycopene	Standard_Development	Run088	Standard_Measurement	Plate_01	Clariostar_Study	MB	Biofoundry_,_London	Linear_Dilution_Pattern_V2	0.176	0.173	0.171	0.167	0.163	0.161	0.158	0.156	0.155	0.155	0.153	0.15	0.146	0.141	0.138	0.134	0.131	0.13	0.128	0.127	0.127	0.128	0.128	0.13	0.133	0.136	0.14	0.144	0.147	0.151	0.153	0.156	0.159	0.163	0.168	0.174
C02	Sample	Dilution_75%	0.75	DMSO	Lycopene	Standard_Development	Run088	Standard_Measurement	Plate_01	Clariostar_Study	MB	Biofoundry_,_London	Linear_Dilution_Pattern_V2	0.154	0.151	0.149	0.145	0.142	0.14	0.135	0.134	0.133	0.132	0.13	0.126	0.123	0.119	0.115	0.112	0.109	0.108	0.107	0.105	0.105	0.105	0.106	0.107	0.108	0.111	0.115	0.117	0.118	0.121	0.123	0.124	0.127	0.13	0.133	0.137
C03	Sample	Dilution_55%	0.55	DMSO	Lycopene	Standard_Development	Run088	Standard_Measurement	Plate_01	Clariostar_Study	MB	Biofoundry_,_London	Linear_Dilution_Pattern_V2	0.138	0.136	0.133	0.129	0.125	0.123	0.12	0.118	0.117	0.115	0.113	0.11	0.106	0.103	0.098	0.095	0.093	0.092	0.091	0.089	0.089	0.089	0.089	0.09	0.091	0.092	0.094	0.096	0.098	0.099	0.099	0.1	0.102	0.104	0.106	0.108
C04	Sample	Dilution_35%	0.35	DMSO	Lycopene	Standard_Development	Run088	Standard_Measurement	Plate_01	Clariostar_Study	MB	Biofoundry_,_London	Linear_Dilution_Pattern_V2	0.127	0.124	0.122	0.118	0.115	0.113	0.109	0.107	0.106	0.104	0.102	0.098	0.094	0.091	0.088	0.085	0.083	0.081	0.08	0.078	0.078	0.078	0.077	0.078	0.078	0.078	0.08	0.08	0.08	0.082	0.082	0.083	0.084	0.084	0.085	0.087
C05	Sample	Dilution_15%	0.15	DMSO	Lycopene	Standard_Development	Run088	Standard_Measurement	Plate_01	Clariostar_Study	MB	Biofoundry_,_London	Linear_Dilution_Pattern_V2	0.11	0.107	0.104	0.1	0.097	0.095	0.091	0.09	0.088	0.086	0.083	0.079	0.077	0.074	0.071	0.069	0.066	0.066	0.064	0.063	0.062	0.062	0.062	0.061	0.061	0.061	0.062	0.061	0.061	0.062	0.061	0.061	0.061	0.062	0.062	0.062
C06	Sample	Dilution_95%	0.95	DMSO	Lycopene	Standard_Development	Run088	Standard_Measurement	Plate_01	Clariostar_Study	MB	Biofoundry_,_London	Linear_Dilution_Pattern_V2	0.165	0.163	0.161	0.156	0.153	0.15	0.146	0.146	0.145	0.144	0.143	0.14	0.136	0.133	0.129	0.126	0.123	0.121	0.121	0.12	0.12	0.12	0.121	0.123	0.125	0.129	0.133	0.136	0.139	0.142	0.145	0.147	0.151	0.155	0.159	0.165
C07	Sample	Dilution_75%	0.75	DMSO	Lycopene	Standard_Development	Run088	Standard_Measurement	Plate_01	Clariostar_Study	MB	Biofoundry_,_London	Linear_Dilution_Pattern_V2	0.151	0.149	0.146	0.142	0.139	0.137	0.134	0.132	0.131	0.131	0.13	0.126	0.122	0.118	0.115	0.112	0.109	0.108	0.107	0.105	0.106	0.106	0.106	0.107	0.109	0.111	0.114	0.116	0.118	0.12	0.122	0.123	0.125	0.128	0.131	0.135
C08	Sample	Dilution_55%	0.55	DMSO	Lycopene	Standard_Development	Run088	Standard_Measurement	Plate_01	Clariostar_Study	MB	Biofoundry_,_London	Linear_Dilution_Pattern_V2	0.139	0.137	0.134	0.131	0.128	0.126	0.123	0.121	0.119	0.118	0.115	0.112	0.109	0.106	0.102	0.099	0.096	0.095	0.094	0.093	0.093	0.092	0.092	0.093	0.093	0.095	0.097	0.099	0.1	0.102	0.102	0.103	0.105	0.107	0.109	0.112
C09	Sample	Dilution_35%	0.35	DMSO	Lycopene	Standard_Development	Run088	Standard_Measurement	Plate_01	Clariostar_Study	MB	Biofoundry_,_London	Linear_Dilution_Pattern_V2	0.128	0.125	0.123	0.119	0.115	0.112	0.108	0.106	0.105	0.102	0.1	0.096	0.093	0.09	0.086	0.083	0.081	0.079	0.077	0.076	0.076	0.076	0.075	0.076	0.077	0.077	0.078	0.079	0.079	0.081	0.081	0.081	0.082	0.083	0.084	0.086
C10	Sample	Dilution_15%	0.15	DMSO	Lycopene	Standard_Development	Run088	Standard_Measurement	Plate_01	Clariostar_Study	MB	Biofoundry_,_London	Linear_Dilution_Pattern_V2	0.114	0.112	0.109	0.104	0.102	0.099	0.095	0.093	0.091	0.088	0.085	0.082	0.078	0.075	0.072	0.069	0.067	0.066	0.064	0.063	0.063	0.063	0.061	0.061	0.06	0.061	0.061	0.061	0.061	0.061	0.061	0.06	0.061	0.061	0.061	0.061
C11	Blank	DMSO_Blank		DMSO		Standard_Development	Run088	Standard_Measurement	Plate_01	Clariostar_Study	MB	Biofoundry_,_London	Linear_Dilution_Pattern_V2	0.106	0.103	0.101	0.097	0.093	0.091	0.087	0.085	0.081	0.079	0.075	0.071	0.067	0.065	0.062	0.059	0.057	0.056	0.054	0.053	0.053	0.052	0.051	0.051	0.051	0.051	0.051	0.05	0.049	0.049	0.048	0.047	0.047	0.047	0.046	0.046
C12	Blank	DMSO_Blank		DMSO		Standard_Development	Run088	Standard_Measurement	Plate_01	Clariostar_Study	MB	Biofoundry_,_London	Linear_Dilution_Pattern_V2	0.112	0.109	0.105	0.101	0.097	0.095	0.091	0.089	0.087	0.084	0.08	0.076	0.072	0.069	0.065	0.064	0.061	0.06	0.059	0.058	0.057	0.056	0.056	0.055	0.055	0.054	0.054	0.053	0.052	0.053	0.052	0.051	0.051	0.051	0.05	0.049
D01	Sample	Dilution_95%	0.95	DMSO	Lycopene	Standard_Development	Run088	Standard_Measurement	Plate_01	Clariostar_Study	MB	Biofoundry_,_London	Linear_Dilution_Pattern_V2	0.197	0.195	0.193	0.188	0.184	0.182	0.178	0.177	0.175	0.175	0.175	0.171	0.167	0.162	0.158	0.155	0.152	0.15	0.149	0.147	0.147	0.147	0.148	0.15	0.152	0.156	0.159	0.163	0.165	0.168	0.171	0.173	0.176	0.18	0.184	0.189
D02	Sample	Dilution_75%	0.75	DMSO	Lycopene	Standard_Development	Run088	Standard_Measurement	Plate_01	Clariostar_Study	MB	Biofoundry_,_London	Linear_Dilution_Pattern_V2	0.166	0.163	0.16	0.157	0.153	0.151	0.148	0.147	0.145	0.144	0.142	0.14	0.135	0.132	0.128	0.125	0.122	0.12	0.119	0.118	0.119	0.118	0.119	0.119	0.121	0.123	0.127	0.129	0.131	0.133	0.135	0.136	0.139	0.142	0.145	0.149
D03	Sample	Dilution_55%	0.55	DMSO	Lycopene	Standard_Development	Run088	Standard_Measurement	Plate_01	Clariostar_Study	MB	Biofoundry_,_London	Linear_Dilution_Pattern_V2	0.147	0.144	0.142	0.138	0.135	0.132	0.128	0.128	0.126	0.125	0.123	0.12	0.116	0.113	0.109	0.106	0.103	0.102	0.101	0.099	0.099	0.099	0.099	0.099	0.101	0.102	0.104	0.105	0.106	0.108	0.108	0.109	0.111	0.113	0.115	0.117
D04	Sample	Dilution_35%	0.35	DMSO	Lycopene	Standard_Development	Run088	Standard_Measurement	Plate_01	Clariostar_Study	MB	Biofoundry_,_London	Linear_Dilution_Pattern_V2	0.13	0.127	0.124	0.12	0.117	0.116	0.111	0.11	0.108	0.106	0.104	0.101	0.097	0.094	0.09	0.088	0.085	0.084	0.083	0.081	0.081	0.081	0.08	0.081	0.081	0.082	0.083	0.083	0.083	0.084	0.085	0.085	0.086	0.087	0.088	0.089
D05	Sample	Dilution_15%	0.15	DMSO	Lycopene	Standard_Development	Run088	Standard_Measurement	Plate_01	Clariostar_Study	MB	Biofoundry_,_London	Linear_Dilution_Pattern_V2	0.114	0.112	0.11	0.106	0.102	0.1	0.096	0.095	0.093	0.091	0.089	0.085	0.082	0.08	0.077	0.074	0.072	0.07	0.069	0.068	0.068	0.067	0.066	0.066	0.066	0.066	0.066	0.067	0.066	0.067	0.066	0.066	0.066	0.067	0.067	0.066
D06	Sample	Dilution_95%	0.95	DMSO	Lycopene	Standard_Development	Run088	Standard_Measurement	Plate_01	Clariostar_Study	MB	Biofoundry_,_London	Linear_Dilution_Pattern_V2	0.167	0.165	0.162	0.158	0.155	0.152	0.148	0.148	0.147	0.147	0.146	0.143	0.139	0.136	0.131	0.129	0.126	0.125	0.123	0.122	0.122	0.123	0.124	0.126	0.128	0.131	0.135	0.139	0.142	0.146	0.148	0.15	0.153	0.158	0.162	0.168
D07	Sample	Dilution_75%	0.75	DMSO	Lycopene	Standard_Development	Run088	Standard_Measurement	Plate_01	Clariostar_Study	MB	Biofoundry_,_London	Linear_Dilution_Pattern_V2	0.187	0.185	0.184	0.179	0.176	0.174	0.171	0.168	0.167	0.167	0.165	0.162	0.158	0.154	0.151	0.148	0.145	0.143	0.142	0.14	0.14	0.14	0.14	0.141	0.142	0.144	0.147	0.148	0.149	0.152	0.153	0.154	0.156	0.158	0.161	0.164
D08	Sample	Dilution_55%	0.55	DMSO	Lycopene	Standard_Development	Run088	Standard_Measurement	Plate_01	Clariostar_Study	MB	Biofoundry_,_London	Linear_Dilution_Pattern_V2	0.138	0.136	0.133	0.13	0.126	0.124	0.12	0.119	0.117	0.117	0.115	0.111	0.107	0.105	0.101	0.098	0.096	0.094	0.093	0.092	0.091	0.091	0.092	0.092	0.093	0.095	0.097	0.098	0.099	0.102	0.102	0.103	0.105	0.107	0.109	0.111
D09	Sample	Dilution_35%	0.35	DMSO	Lycopene	Standard_Development	Run088	Standard_Measurement	Plate_01	Clariostar_Study	MB	Biofoundry_,_London	Linear_Dilution_Pattern_V2	0.128	0.126	0.124	0.119	0.116	0.114	0.11	0.109	0.107	0.105	0.103	0.099	0.095	0.092	0.088	0.086	0.083	0.083	0.081	0.08	0.08	0.079	0.079	0.079	0.079	0.08	0.081	0.082	0.082	0.083	0.084	0.085	0.085	0.086	0.087	0.088
D10	Sample	Dilution_15%	0.15	DMSO	Lycopene	Standard_Development	Run088	Standard_Measurement	Plate_01	Clariostar_Study	MB	Biofoundry_,_London	Linear_Dilution_Pattern_V2	0.138	0.136	0.133	0.13	0.126	0.124	0.12	0.118	0.116	0.114	0.112	0.108	0.104	0.101	0.098	0.095	0.093	0.092	0.09	0.089	0.088	0.088	0.087	0.087	0.086	0.086	0.086	0.086	0.085	0.086	0.086	0.085	0.085	0.085	0.085	0.085
D11	Blank	DMSO_Blank		DMSO		Standard_Development	Run088	Standard_Measurement	Plate_01	Clariostar_Study	MB	Biofoundry_,_London	Linear_Dilution_Pattern_V2	0.11	0.107	0.104	0.1	0.097	0.094	0.09	0.088	0.086	0.083	0.079	0.075	0.071	0.069	0.066	0.064	0.061	0.061	0.059	0.058	0.057	0.057	0.056	0.055	0.055	0.054	0.054	0.053	0.052	0.052	0.052	0.051	0.051	0.051	0.05	0.05
D12	Blank	DMSO_Blank		DMSO		Standard_Development	Run088	Standard_Measurement	Plate_01	Clariostar_Study	MB	Biofoundry_,_London	Linear_Dilution_Pattern_V2	0.107	0.105	0.101	0.097	0.094	0.092	0.088	0.086	0.083	0.079	0.076	0.072	0.068	0.065	0.062	0.059	0.058	0.057	0.056	0.054	0.053	0.053	0.052	0.051	0.051	0.051	0.05	0.05	0.049	0.049	0.049	0.047	0.047	0.048	0.047	0.046
E01	Sample	Dilution_90%	0.9	DMSO	Lycopene	Standard_Development	Run088	Standard_Measurement	Plate_01	Clariostar_Study	MB	Biofoundry_,_London	Linear_Dilution_Pattern_V2	0.207	0.205	0.204	0.199	0.195	0.192	0.188	0.187	0.186	0.185	0.184	0.181	0.176	0.172	0.168	0.164	0.162	0.16	0.158	0.156	0.156	0.157	0.157	0.158	0.16	0.163	0.167	0.169	0.171	0.174	0.176	0.178	0.18	0.183	0.187	0.192
E02	Sample	Dilution_70%	0.7	DMSO	Lycopene	Standard_Development	Run088	Standard_Measurement	Plate_01	Clariostar_Study	MB	Biofoundry_,_London	Linear_Dilution_Pattern_V2	0.18	0.178	0.175	0.171	0.168	0.165	0.161	0.161	0.159	0.158	0.156	0.152	0.149	0.145	0.142	0.14	0.137	0.135	0.134	0.132	0.131	0.131	0.131	0.132	0.133	0.135	0.137	0.139	0.14	0.142	0.143	0.144	0.145	0.148	0.15	0.153
E03	Sample	Dilution_50%	0.5	DMSO	Lycopene	Standard_Development	Run088	Standard_Measurement	Plate_01	Clariostar_Study	MB	Biofoundry_,_London	Linear_Dilution_Pattern_V2	0.144	0.141	0.139	0.135	0.131	0.129	0.126	0.124	0.123	0.122	0.119	0.116	0.112	0.109	0.105	0.102	0.099	0.098	0.097	0.096	0.096	0.095	0.095	0.096	0.097	0.098	0.099	0.101	0.102	0.103	0.104	0.104	0.106	0.107	0.109	0.111
E04	Sample	Dilution_30%	0.3	DMSO	Lycopene	Standard_Development	Run088	Standard_Measurement	Plate_01	Clariostar_Study	MB	Biofoundry_,_London	Linear_Dilution_Pattern_V2	0.139	0.136	0.134	0.129	0.126	0.124	0.12	0.119	0.117	0.115	0.113	0.109	0.106	0.103	0.1	0.098	0.095	0.093	0.092	0.09	0.09	0.09	0.089	0.089	0.089	0.089	0.09	0.09	0.09	0.091	0.091	0.091	0.091	0.092	0.092	0.092
E05	Sample	Dilution_10%	0.1	DMSO	Lycopene	Standard_Development	Run088	Standard_Measurement	Plate_01	Clariostar_Study	MB	Biofoundry_,_London	Linear_Dilution_Pattern_V2	0.106	0.103	0.099	0.096	0.093	0.091	0.087	0.086	0.084	0.082	0.08	0.075	0.073	0.071	0.067	0.065	0.063	0.062	0.06	0.059	0.059	0.059	0.058	0.058	0.057	0.057	0.058	0.057	0.057	0.057	0.057	0.056	0.056	0.057	0.056	0.056
E06	Sample	Dilution_90%	0.9	DMSO	Lycopene	Standard_Development	Run088	Standard_Measurement	Plate_01	Clariostar_Study	MB	Biofoundry_,_London	Linear_Dilution_Pattern_V2	0.158	0.156	0.153	0.149	0.146	0.144	0.14	0.139	0.138	0.138	0.137	0.134	0.131	0.128	0.124	0.12	0.118	0.116	0.116	0.114	0.115	0.115	0.116	0.117	0.119	0.123	0.127	0.13	0.133	0.135	0.138	0.141	0.143	0.147	0.152	0.157
E07	Sample	Dilution_70%	0.7	DMSO	Lycopene	Standard_Development	Run088	Standard_Measurement	Plate_01	Clariostar_Study	MB	Biofoundry_,_London	Linear_Dilution_Pattern_V2	0.164	0.161	0.159	0.155	0.151	0.149	0.145	0.145	0.144	0.143	0.141	0.138	0.135	0.131	0.127	0.123	0.121	0.12	0.118	0.117	0.117	0.117	0.117	0.118	0.12	0.121	0.124	0.126	0.127	0.13	0.131	0.132	0.134	0.136	0.139	0.142
E08	Sample	Dilution_50%	0.5	DMSO	Lycopene	Standard_Development	Run088	Standard_Measurement	Plate_01	Clariostar_Study	MB	Biofoundry_,_London	Linear_Dilution_Pattern_V2	0.153	0.15	0.147	0.144	0.14	0.138	0.134	0.133	0.132	0.13	0.127	0.124	0.121	0.118	0.115	0.111	0.109	0.108	0.106	0.105	0.105	0.104	0.104	0.104	0.104	0.106	0.108	0.108	0.109	0.111	0.111	0.112	0.113	0.113	0.115	0.117
E09	Sample	Dilution_30%	0.3	DMSO	Lycopene	Standard_Development	Run088	Standard_Measurement	Plate_01	Clariostar_Study	MB	Biofoundry_,_London	Linear_Dilution_Pattern_V2	0.133	0.131	0.127	0.123	0.12	0.118	0.114	0.112	0.111	0.109	0.105	0.102	0.098	0.095	0.092	0.089	0.086	0.085	0.084	0.082	0.082	0.081	0.081	0.081	0.082	0.082	0.083	0.083	0.083	0.084	0.084	0.084	0.085	0.086	0.086	0.087
E10	Sample	Dilution_10%	0.1	DMSO	Lycopene	Standard_Development	Run088	Standard_Measurement	Plate_01	Clariostar_Study	MB	Biofoundry_,_London	Linear_Dilution_Pattern_V2	0.115	0.112	0.11	0.105	0.102	0.1	0.096	0.094	0.092	0.09	0.087	0.084	0.08	0.077	0.074	0.071	0.07	0.068	0.066	0.065	0.065	0.065	0.063	0.063	0.063	0.063	0.063	0.063	0.063	0.064	0.063	0.062	0.063	0.063	0.062	0.062
E11	Blank	DMSO_Blank		DMSO		Standard_Development	Run088	Standard_Measurement	Plate_01	Clariostar_Study	MB	Biofoundry_,_London	Linear_Dilution_Pattern_V2	0.108	0.105	0.102	0.098	0.094	0.092	0.088	0.086	0.083	0.079	0.075	0.072	0.068	0.065	0.062	0.06	0.058	0.057	0.055	0.054	0.053	0.053	0.052	0.052	0.051	0.051	0.051	0.05	0.049	0.049	0.049	0.048	0.048	0.047	0.046	0.046
E12	Blank	DMSO_Blank		DMSO		Standard_Development	Run088	Standard_Measurement	Plate_01	Clariostar_Study	MB	Biofoundry_,_London	Linear_Dilution_Pattern_V2	0.106	0.103	0.1	0.096	0.093	0.09	0.086	0.084	0.081	0.078	0.074	0.069	0.066	0.064	0.061	0.058	0.056	0.055	0.053	0.052	0.052	0.052	0.05	0.05	0.049	0.049	0.049	0.048	0.048	0.048	0.047	0.046	0.046	0.045	0.045	0.045
F01	Sample	Dilution_90%	0.9	DMSO	Lycopene	Standard_Development	Run088	Standard_Measurement	Plate_01	Clariostar_Study	MB	Biofoundry_,_London	Linear_Dilution_Pattern_V2	0.196	0.194	0.191	0.186	0.182	0.18	0.175	0.175	0.173	0.172	0.171	0.168	0.163	0.159	0.155	0.151	0.147	0.146	0.145	0.143	0.143	0.143	0.143	0.145	0.147	0.149	0.153	0.155	0.158	0.161	0.163	0.164	0.167	0.171	0.175	0.179
F02	Sample	Dilution_70%	0.7	DMSO	Lycopene	Standard_Development	Run088	Standard_Measurement	Plate_01	Clariostar_Study	MB	Biofoundry_,_London	Linear_Dilution_Pattern_V2	0.174	0.172	0.169	0.165	0.161	0.159	0.155	0.154	0.152	0.151	0.15	0.146	0.143	0.14	0.135	0.132	0.129	0.128	0.126	0.124	0.124	0.124	0.124	0.125	0.126	0.128	0.13	0.132	0.133	0.136	0.136	0.137	0.139	0.141	0.143	0.147
F03	Sample	Dilution_50%	0.5	DMSO	Lycopene	Standard_Development	Run088	Standard_Measurement	Plate_01	Clariostar_Study	MB	Biofoundry_,_London	Linear_Dilution_Pattern_V2	0.142	0.14	0.138	0.133	0.13	0.127	0.123	0.121	0.119	0.118	0.117	0.113	0.109	0.106	0.103	0.1	0.097	0.096	0.095	0.093	0.093	0.092	0.092	0.093	0.093	0.095	0.097	0.098	0.098	0.1	0.101	0.101	0.103	0.104	0.106	0.108
F04	Sample	Dilution_30%	0.3	DMSO	Lycopene	Standard_Development	Run088	Standard_Measurement	Plate_01	Clariostar_Study	MB	Biofoundry_,_London	Linear_Dilution_Pattern_V2	0.127	0.124	0.122	0.118	0.115	0.112	0.108	0.106	0.105	0.103	0.101	0.097	0.093	0.091	0.087	0.084	0.082	0.081	0.08	0.078	0.078	0.077	0.077	0.077	0.078	0.078	0.079	0.079	0.08	0.08	0.08	0.08	0.081	0.082	0.083	0.084
F05	Sample	Dilution_10%	0.1	DMSO	Lycopene	Standard_Development	Run088	Standard_Measurement	Plate_01	Clariostar_Study	MB	Biofoundry_,_London	Linear_Dilution_Pattern_V2	0.108	0.106	0.103	0.099	0.096	0.094	0.09	0.088	0.086	0.084	0.081	0.077	0.074	0.072	0.069	0.067	0.064	0.063	0.062	0.061	0.06	0.059	0.059	0.059	0.059	0.059	0.058	0.058	0.058	0.058	0.058	0.057	0.057	0.058	0.057	0.057
F06	Sample	Dilution_90%	0.9	DMSO	Lycopene	Standard_Development	Run088	Standard_Measurement	Plate_01	Clariostar_Study	MB	Biofoundry_,_London	Linear_Dilution_Pattern_V2	0.175	0.173	0.171	0.166	0.163	0.161	0.157	0.156	0.155	0.155	0.155	0.151	0.148	0.143	0.139	0.136	0.133	0.131	0.131	0.13	0.129	0.13	0.13	0.132	0.134	0.137	0.14	0.143	0.145	0.149	0.151	0.153	0.156	0.159	0.163	0.168
F07	Sample	Dilution_70%	0.7	DMSO	Lycopene	Standard_Development	Run088	Standard_Measurement	Plate_01	Clariostar_Study	MB	Biofoundry_,_London	Linear_Dilution_Pattern_V2	0.165	0.162	0.159	0.155	0.152	0.15	0.145	0.144	0.144	0.143	0.141	0.138	0.134	0.13	0.126	0.123	0.121	0.119	0.118	0.117	0.117	0.116	0.116	0.117	0.118	0.121	0.123	0.125	0.126	0.129	0.131	0.132	0.133	0.136	0.14	0.142
F08	Sample	Dilution_50%	0.5	DMSO	Lycopene	Standard_Development	Run088	Standard_Measurement	Plate_01	Clariostar_Study	MB	Biofoundry_,_London	Linear_Dilution_Pattern_V2	0.143	0.141	0.138	0.133	0.13	0.128	0.124	0.123	0.121	0.119	0.118	0.114	0.11	0.107	0.103	0.101	0.098	0.097	0.095	0.095	0.095	0.094	0.094	0.094	0.095	0.096	0.098	0.099	0.099	0.101	0.102	0.103	0.104	0.106	0.107	0.11
F09	Sample	Dilution_30%	0.3	DMSO	Lycopene	Standard_Development	Run088	Standard_Measurement	Plate_01	Clariostar_Study	MB	Biofoundry_,_London	Linear_Dilution_Pattern_V2	0.125	0.122	0.119	0.115	0.112	0.109	0.104	0.104	0.102	0.1	0.097	0.093	0.09	0.086	0.083	0.08	0.078	0.077	0.075	0.074	0.073	0.073	0.073	0.074	0.074	0.074	0.075	0.076	0.075	0.077	0.077	0.077	0.078	0.078	0.079	0.08
F10	Sample	Dilution_10%	0.1	DMSO	Lycopene	Standard_Development	Run088	Standard_Measurement	Plate_01	Clariostar_Study	MB	Biofoundry_,_London	Linear_Dilution_Pattern_V2	0.113	0.11	0.107	0.103	0.1	0.097	0.093	0.091	0.089	0.086	0.083	0.08	0.076	0.073	0.07	0.068	0.065	0.065	0.063	0.062	0.061	0.061	0.059	0.06	0.06	0.059	0.059	0.059	0.059	0.059	0.059	0.058	0.058	0.058	0.058	0.058
F11	Blank	DMSO		DMSO		Standard_Development	Run088	Standard_Measurement	Plate_01	Clariostar_Study	MB	Biofoundry_,_London	Linear_Dilution_Pattern_V2	0.106	0.103	0.1	0.096	0.093	0.09	0.086	0.084	0.081	0.079	0.075	0.071	0.067	0.064	0.062	0.06	0.058	0.057	0.055	0.054	0.054	0.053	0.051	0.051	0.051	0.051	0.051	0.05	0.049	0.05	0.049	0.048	0.048	0.047	0.047	0.046
F12	Blank	DMSO		DMSO		Standard_Development	Run088	Standard_Measurement	Plate_01	Clariostar_Study	MB	Biofoundry_,_London	Linear_Dilution_Pattern_V2	0.111	0.108	0.104	0.1	0.097	0.095	0.09	0.088	0.085	0.082	0.078	0.074	0.07	0.068	0.064	0.062	0.06	0.058	0.057	0.055	0.055	0.054	0.054	0.053	0.053	0.052	0.052	0.051	0.051	0.051	0.05	0.049	0.049	0.049	0.048	0.047
G01	Sample	Dilution_85%	0.85	DMSO	Lycopene	Standard_Development	Run088	Standard_Measurement	Plate_01	Clariostar_Study	MB	Biofoundry_,_London	Linear_Dilution_Pattern_V2	0.178	0.176	0.172	0.168	0.165	0.162	0.158	0.157	0.157	0.155	0.154	0.151	0.146	0.142	0.138	0.135	0.131	0.129	0.128	0.126	0.127	0.127	0.128	0.129	0.131	0.134	0.137	0.139	0.141	0.145	0.146	0.148	0.151	0.154	0.158	0.162
G02	Sample	Dilution_65%	0.65	DMSO	Lycopene	Standard_Development	Run088	Standard_Measurement	Plate_01	Clariostar_Study	MB	Biofoundry_,_London	Linear_Dilution_Pattern_V2	0.147	0.144	0.141	0.137	0.134	0.132	0.128	0.127	0.126	0.125	0.123	0.119	0.115	0.112	0.108	0.105	0.102	0.101	0.099	0.098	0.098	0.098	0.098	0.1	0.101	0.103	0.105	0.107	0.108	0.111	0.112	0.113	0.115	0.117	0.12	0.123
G03	Sample	Dilution_45%	0.45	DMSO	Lycopene	Standard_Development	Run088	Standard_Measurement	Plate_01	Clariostar_Study	MB	Biofoundry_,_London	Linear_Dilution_Pattern_V2	0.138	0.136	0.133	0.129	0.126	0.123	0.119	0.118	0.116	0.115	0.113	0.11	0.106	0.103	0.099	0.096	0.093	0.092	0.09	0.089	0.089	0.088	0.088	0.089	0.09	0.091	0.092	0.093	0.094	0.095	0.096	0.097	0.098	0.099	0.101	0.102
G04	Sample	Dilution_25%	0.25	DMSO	Lycopene	Standard_Development	Run088	Standard_Measurement	Plate_01	Clariostar_Study	MB	Biofoundry_,_London	Linear_Dilution_Pattern_V2	0.118	0.115	0.112	0.108	0.105	0.103	0.098	0.098	0.095	0.094	0.092	0.088	0.084	0.081	0.078	0.076	0.073	0.072	0.07	0.069	0.069	0.069	0.068	0.068	0.068	0.068	0.069	0.07	0.07	0.071	0.07	0.07	0.071	0.072	0.073	0.073
G05	Sample	Dilution_05%	0.0499999999999999	DMSO	Lycopene	Standard_Development	Run088	Standard_Measurement	Plate_01	Clariostar_Study	MB	Biofoundry_,_London	Linear_Dilution_Pattern_V2	0.103	0.1	0.098	0.094	0.09	0.088	0.084	0.083	0.081	0.079	0.075	0.072	0.07	0.067	0.064	0.062	0.06	0.059	0.057	0.056	0.056	0.055	0.054	0.054	0.053	0.053	0.053	0.053	0.052	0.053	0.052	0.051	0.051	0.051	0.051	0.05
G06	Sample	Dilution_85%	0.85	DMSO	Lycopene	Standard_Development	Run088	Standard_Measurement	Plate_01	Clariostar_Study	MB	Biofoundry_,_London	Linear_Dilution_Pattern_V2	0.161	0.159	0.156	0.152	0.148	0.146	0.142	0.142	0.141	0.14	0.139	0.137	0.133	0.129	0.124	0.122	0.119	0.117	0.116	0.115	0.114	0.114	0.115	0.117	0.119	0.121	0.125	0.127	0.13	0.133	0.135	0.137	0.14	0.143	0.146	0.151
G07	Sample	Dilution_65%	0.65	DMSO	Lycopene	Standard_Development	Run088	Standard_Measurement	Plate_01	Clariostar_Study	MB	Biofoundry_,_London	Linear_Dilution_Pattern_V2	0.144	0.141	0.138	0.134	0.131	0.128	0.124	0.123	0.122	0.121	0.119	0.117	0.112	0.109	0.105	0.103	0.1	0.099	0.097	0.095	0.095	0.095	0.095	0.097	0.098	0.1	0.102	0.104	0.106	0.108	0.11	0.111	0.113	0.115	0.118	0.121
G08	Sample	Dilution_45%	0.45	DMSO	Lycopene	Standard_Development	Run088	Standard_Measurement	Plate_01	Clariostar_Study	MB	Biofoundry_,_London	Linear_Dilution_Pattern_V2	0.138	0.136	0.133	0.129	0.126	0.123	0.119	0.118	0.117	0.116	0.113	0.11	0.106	0.103	0.099	0.096	0.094	0.093	0.091	0.089	0.089	0.089	0.089	0.089	0.09	0.091	0.093	0.093	0.094	0.096	0.096	0.096	0.097	0.099	0.1	0.102
G09	Sample	Dilution_25%	0.25	DMSO	Lycopene	Standard_Development	Run088	Standard_Measurement	Plate_01	Clariostar_Study	MB	Biofoundry_,_London	Linear_Dilution_Pattern_V2	0.121	0.118	0.114	0.11	0.107	0.105	0.101	0.099	0.097	0.094	0.092	0.089	0.085	0.082	0.079	0.076	0.073	0.072	0.071	0.07	0.069	0.069	0.069	0.07	0.069	0.069	0.07	0.07	0.07	0.071	0.071	0.071	0.071	0.072	0.073	0.074
G10	Sample	Dilution_05%	0.0499999999999999	DMSO	Lycopene	Standard_Development	Run088	Standard_Measurement	Plate_01	Clariostar_Study	MB	Biofoundry_,_London	Linear_Dilution_Pattern_V2	0.108	0.105	0.102	0.097	0.094	0.092	0.088	0.087	0.084	0.081	0.078	0.074	0.07	0.067	0.065	0.063	0.06	0.059	0.058	0.058	0.057	0.056	0.054	0.054	0.054	0.053	0.053	0.053	0.052	0.053	0.052	0.052	0.051	0.051	0.051	0.05
G11	Blank	DMSO_Blank		DMSO		Standard_Development	Run088	Standard_Measurement	Plate_01	Clariostar_Study	MB	Biofoundry_,_London	Linear_Dilution_Pattern_V2	0.108	0.105	0.102	0.097	0.094	0.091	0.087	0.085	0.083	0.079	0.076	0.072	0.068	0.065	0.062	0.06	0.058	0.057	0.055	0.054	0.054	0.053	0.052	0.052	0.051	0.051	0.05	0.05	0.049	0.05	0.049	0.048	0.048	0.048	0.047	0.046
G12	Blank	DMSO_Blank		DMSO		Standard_Development	Run088	Standard_Measurement	Plate_01	Clariostar_Study	MB	Biofoundry_,_London	Linear_Dilution_Pattern_V2	0.108	0.104	0.102	0.097	0.094	0.091	0.087	0.085	0.082	0.079	0.075	0.071	0.067	0.064	0.061	0.058	0.057	0.055	0.054	0.052	0.052	0.051	0.051	0.05	0.049	0.049	0.049	0.048	0.047	0.048	0.047	0.046	0.046	0.046	0.045	0.044
H01	Sample	Dilution_85%	0.85	DMSO	Lycopene	Standard_Development	Run088	Standard_Measurement	Plate_01	Clariostar_Study	MB	Biofoundry_,_London	Linear_Dilution_Pattern_V2	0.183	0.18	0.178	0.173	0.169	0.166	0.162	0.16	0.159	0.158	0.155	0.151	0.148	0.143	0.139	0.135	0.132	0.131	0.129	0.128	0.127	0.127	0.127	0.128	0.131	0.133	0.136	0.139	0.141	0.144	0.145	0.147	0.149	0.152	0.155	0.16
H02	Sample	Dilution_65%	0.65	DMSO	Lycopene	Standard_Development	Run088	Standard_Measurement	Plate_01	Clariostar_Study	MB	Biofoundry_,_London	Linear_Dilution_Pattern_V2	0.146	0.142	0.14	0.135	0.132	0.129	0.125	0.123	0.122	0.12	0.119	0.115	0.111	0.108	0.104	0.1	0.096	0.095	0.095	0.093	0.093	0.093	0.093	0.094	0.096	0.097	0.1	0.101	0.103	0.106	0.107	0.108	0.11	0.113	0.115	0.118
H03	Sample	Dilution_45%	0.45	DMSO	Lycopene	Standard_Development	Run088	Standard_Measurement	Plate_01	Clariostar_Study	MB	Biofoundry_,_London	Linear_Dilution_Pattern_V2	0.138	0.135	0.131	0.127	0.123	0.12	0.116	0.115	0.113	0.111	0.108	0.105	0.102	0.097	0.093	0.091	0.088	0.086	0.085	0.083	0.083	0.083	0.083	0.083	0.084	0.085	0.087	0.087	0.088	0.09	0.09	0.091	0.092	0.093	0.095	0.097
H04	Sample	Dilution_25%	0.25	DMSO	Lycopene	Standard_Development	Run088	Standard_Measurement	Plate_01	Clariostar_Study	MB	Biofoundry_,_London	Linear_Dilution_Pattern_V2	0.124	0.121	0.117	0.113	0.11	0.107	0.102	0.101	0.099	0.097	0.094	0.09	0.086	0.082	0.079	0.077	0.074	0.072	0.07	0.069	0.069	0.068	0.068	0.068	0.069	0.069	0.07	0.07	0.07	0.071	0.07	0.071	0.071	0.072	0.072	0.072
H05	Sample	Dilution_05%	0.0499999999999999	DMSO	Lycopene	Standard_Development	Run088	Standard_Measurement	Plate_01	Clariostar_Study	MB	Biofoundry_,_London	Linear_Dilution_Pattern_V2	0.11	0.106	0.103	0.099	0.096	0.093	0.089	0.087	0.084	0.082	0.079	0.075	0.071	0.068	0.066	0.063	0.061	0.059	0.058	0.057	0.056	0.056	0.055	0.055	0.054	0.053	0.054	0.053	0.053	0.053	0.052	0.052	0.052	0.051	0.051	0.05
H06	Sample	Dilution_85%	0.85	DMSO	Lycopene	Standard_Development	Run088	Standard_Measurement	Plate_01	Clariostar_Study	MB	Biofoundry_,_London	Linear_Dilution_Pattern_V2	0.154	0.152	0.148	0.144	0.141	0.138	0.135	0.133	0.132	0.131	0.13	0.127	0.123	0.119	0.116	0.112	0.109	0.107	0.106	0.105	0.105	0.105	0.106	0.107	0.109	0.112	0.116	0.118	0.121	0.124	0.126	0.128	0.131	0.134	0.138	0.142
H07	Sample	Dilution_65%	0.65	DMSO	Lycopene	Standard_Development	Run088	Standard_Measurement	Plate_01	Clariostar_Study	MB	Biofoundry_,_London	Linear_Dilution_Pattern_V2	0.147	0.144	0.141	0.137	0.134	0.131	0.126	0.125	0.124	0.123	0.12	0.117	0.113	0.109	0.105	0.102	0.099	0.097	0.096	0.095	0.094	0.094	0.094	0.096	0.097	0.099	0.101	0.103	0.105	0.108	0.109	0.11	0.112	0.115	0.117	0.12
H08	Sample	Dilution_45%	0.45	DMSO	Lycopene	Standard_Development	Run088	Standard_Measurement	Plate_01	Clariostar_Study	MB	Biofoundry_,_London	Linear_Dilution_Pattern_V2	0.133	0.13	0.127	0.123	0.12	0.117	0.113	0.112	0.111	0.108	0.106	0.102	0.098	0.094	0.09	0.087	0.085	0.083	0.082	0.081	0.08	0.08	0.08	0.081	0.081	0.083	0.085	0.086	0.086	0.088	0.088	0.089	0.09	0.092	0.093	0.095
H09	Sample	Dilution_25%	0.25	DMSO	Lycopene	Standard_Development	Run088	Standard_Measurement	Plate_01	Clariostar_Study	MB	Biofoundry_,_London	Linear_Dilution_Pattern_V2	0.124	0.122	0.119	0.115	0.112	0.108	0.104	0.102	0.1	0.099	0.095	0.09	0.087	0.083	0.079	0.077	0.075	0.073	0.072	0.07	0.07	0.069	0.068	0.069	0.069	0.07	0.07	0.07	0.071	0.071	0.072	0.072	0.072	0.073	0.073	0.073
H10	Sample	Dilution_05%	0.0499999999999999	DMSO	Lycopene	Standard_Development	Run088	Standard_Measurement	Plate_01	Clariostar_Study	MB	Biofoundry_,_London	Linear_Dilution_Pattern_V2	0.115	0.112	0.108	0.104	0.1	0.098	0.093	0.091	0.088	0.086	0.083	0.079	0.074	0.071	0.068	0.065	0.063	0.062	0.06	0.058	0.057	0.057	0.056	0.055	0.055	0.055	0.055	0.054	0.054	0.054	0.053	0.053	0.053	0.053	0.052	0.052
H11	Blank	DMSO_Blank		DMSO		Standard_Development	Run088	Standard_Measurement	Plate_01	Clariostar_Study	MB	Biofoundry_,_London	Linear_Dilution_Pattern_V2	0.109	0.106	0.103	0.099	0.094	0.092	0.087	0.085	0.082	0.079	0.076	0.072	0.068	0.065	0.062	0.059	0.057	0.056	0.054	0.054	0.053	0.052	0.051	0.051	0.05	0.05	0.05	0.05	0.048	0.049	0.048	0.047	0.047	0.047	0.046	0.045
H12	Blank	DMSO_Blank		DMSO		Standard_Development	Run088	Standard_Measurement	Plate_01	Clariostar_Study	MB	Biofoundry_,_London	Linear_Dilution_Pattern_V2	0.113	0.11	0.108	0.104	0.1	0.097	0.093	0.09	0.087	0.083	0.079	0.074	0.069	0.066	0.063	0.061	0.058	0.056	0.055	0.053	0.053	0.052	0.051	0.051	0.05	0.05	0.049	0.049	0.049	0.049	0.047	0.047	0.047	0.046	0.045	0.045
A01	Sample	Dilution_100%	1.0	DMSO	Lycopene	Standard_Development	Run088	Standard_Measurement	Plate_01	Clariostar_Study	MB	Biofoundry_,_London	Linear_Dilution_Pattern_V2	0.184	0.181	0.178	0.175	0.172	0.169	0.165	0.163	0.162	0.16	0.159	0.156	0.151	0.147	0.143	0.139	0.135	0.133	0.132	0.131	0.131	0.131	0.132	0.135	0.137	0.141	0.145	0.149	0.152	0.156	0.159	0.162	0.165	0.169	0.175	0.181
A02	Sample	Dilution_80%	0.8	DMSO	Lycopene	Standard_Development	Run088	Standard_Measurement	Plate_01	Clariostar_Study	MB	Biofoundry_,_London	Linear_Dilution_Pattern_V2	0.154	0.153	0.15	0.146	0.144	0.14	0.136	0.135	0.133	0.13	0.128	0.126	0.121	0.117	0.113	0.11	0.106	0.104	0.103	0.102	0.102	0.102	0.102	0.104	0.106	0.109	0.112	0.114	0.116	0.119	0.121	0.123	0.126	0.129	0.133	0.137
A03	Sample	Dilution_60%	0.6	DMSO	Lycopene	Standard_Development	Run088	Standard_Measurement	Plate_01	Clariostar_Study	MB	Biofoundry_,_London	Linear_Dilution_Pattern_V2	0.142	0.139	0.136	0.133	0.131	0.127	0.124	0.122	0.12	0.118	0.115	0.112	0.108	0.104	0.1	0.098	0.094	0.091	0.091	0.09	0.089	0.089	0.09	0.091	0.092	0.094	0.095	0.097	0.099	0.1	0.101	0.103	0.105	0.107	0.11	0.113
A04	Sample	Dilution_40%	0.4	DMSO	Lycopene	Standard_Development	Run088	Standard_Measurement	Plate_01	Clariostar_Study	MB	Biofoundry_,_London	Linear_Dilution_Pattern_V2	0.133	0.13	0.126	0.123	0.12	0.117	0.113	0.111	0.109	0.105	0.103	0.099	0.095	0.091	0.088	0.085	0.082	0.08	0.078	0.077	0.076	0.076	0.076	0.077	0.077	0.078	0.079	0.08	0.081	0.082	0.083	0.084	0.085	0.086	0.087	0.089
A05	Sample	Dilution_20%	0.2	DMSO	Lycopene	Standard_Development	Run088	Standard_Measurement	Plate_01	Clariostar_Study	MB	Biofoundry_,_London	Linear_Dilution_Pattern_V2	0.118	0.115	0.111	0.108	0.105	0.102	0.099	0.096	0.094	0.09	0.087	0.084	0.08	0.077	0.074	0.072	0.069	0.067	0.066	0.064	0.064	0.063	0.063	0.063	0.062	0.063	0.063	0.063	0.063	0.064	0.064	0.064	0.065	0.065	0.066	0.066
A06	Sample	Dilution_100%	1.0	DMSO	Lycopene	Standard_Development	Run088	Standard_Measurement	Plate_01	Clariostar_Study	MB	Biofoundry_,_London	Linear_Dilution_Pattern_V2	0.163	0.162	0.158	0.155	0.152	0.15	0.146	0.143	0.142	0.14	0.14	0.137	0.132	0.128	0.124	0.12	0.118	0.115	0.114	0.113	0.113	0.114	0.115	0.117	0.119	0.122	0.126	0.13	0.133	0.137	0.14	0.142	0.145	0.149	0.155	0.161
A07	Sample	Dilution_80%	0.8	DMSO	Lycopene	Standard_Development	Run088	Standard_Measurement	Plate_01	Clariostar_Study	MB	Biofoundry_,_London	Linear_Dilution_Pattern_V2	0.153	0.151	0.148	0.146	0.142	0.139	0.136	0.133	0.131	0.129	0.127	0.124	0.12	0.116	0.112	0.109	0.106	0.104	0.102	0.101	0.101	0.102	0.102	0.104	0.105	0.108	0.11	0.113	0.116	0.118	0.121	0.123	0.125	0.128	0.132	0.137
A08	Sample	Dilution_60%	0.6	DMSO	Lycopene	Standard_Development	Run088	Standard_Measurement	Plate_01	Clariostar_Study	MB	Biofoundry_,_London	Linear_Dilution_Pattern_V2	0.142	0.141	0.137	0.134	0.13	0.127	0.123	0.121	0.119	0.117	0.114	0.112	0.107	0.103	0.1	0.096	0.093	0.091	0.09	0.088	0.088	0.088	0.088	0.089	0.09	0.092	0.094	0.096	0.097	0.099	0.101	0.102	0.104	0.106	0.108	0.112
A09	Sample	Dilution_40%	0.4	DMSO	Lycopene	Standard_Development	Run088	Standard_Measurement	Plate_01	Clariostar_Study	MB	Biofoundry_,_London	Linear_Dilution_Pattern_V2	0.133	0.131	0.128	0.124	0.121	0.118	0.114	0.111	0.109	0.106	0.103	0.099	0.095	0.092	0.088	0.085	0.082	0.08	0.078	0.077	0.076	0.077	0.076	0.077	0.077	0.078	0.079	0.081	0.081	0.082	0.083	0.084	0.085	0.086	0.087	0.09
A10	Sample	Dilution_20%	0.2	DMSO	Lycopene	Standard_Development	Run088	Standard_Measurement	Plate_01	Clariostar_Study	MB	Biofoundry_,_London	Linear_Dilution_Pattern_V2	0.126	0.123	0.12	0.116	0.113	0.11	0.105	0.103	0.101	0.098	0.094	0.09	0.086	0.082	0.079	0.076	0.074	0.071	0.07	0.069	0.068	0.067	0.067	0.067	0.067	0.067	0.067	0.067	0.067	0.067	0.068	0.067	0.068	0.068	0.069	0.07
A11	Blank	DMSO_Blank		DMSO		Standard_Development	Run088	Standard_Measurement	Plate_01	Clariostar_Study	MB	Biofoundry_,_London	Linear_Dilution_Pattern_V2	0.113	0.11	0.106	0.103	0.1	0.097	0.093	0.09	0.087	0.082	0.079	0.074	0.069	0.066	0.064	0.061	0.059	0.057	0.055	0.054	0.053	0.052	0.051	0.051	0.051	0.05	0.049	0.05	0.049	0.048	0.049	0.048	0.047	0.047	0.046	0.046
A12	Blank	DMSO_Blank		DMSO		Standard_Development	Run088	Standard_Measurement	Plate_01	Clariostar_Study	MB	Biofoundry_,_London	Linear_Dilution_Pattern_V2	0.112	0.109	0.105	0.102	0.099	0.096	0.091	0.088	0.087	0.081	0.077	0.074	0.07	0.067	0.064	0.061	0.059	0.057	0.055	0.054	0.053	0.052	0.052	0.052	0.051	0.05	0.05	0.049	0.049	0.049	0.049	0.048	0.048	0.047	0.047	0.046
B01	Sample	Dilution_100%	1.0	DMSO	Lycopene	Standard_Development	Run088	Standard_Measurement	Plate_01	Clariostar_Study	MB	Biofoundry_,_London	Linear_Dilution_Pattern_V2	0.179	0.177	0.174	0.171	0.168	0.165	0.161	0.16	0.159	0.158	0.156	0.154	0.149	0.144	0.14	0.137	0.134	0.132	0.131	0.13	0.13	0.13	0.131	0.134	0.137	0.14	0.144	0.147	0.151	0.155	0.159	0.161	0.165	0.169	0.174	0.181
B02	Sample	Dilution_80%	0.8	DMSO	Lycopene	Standard_Development	Run088	Standard_Measurement	Plate_01	Clariostar_Study	MB	Biofoundry_,_London	Linear_Dilution_Pattern_V2	0.163	0.161	0.158	0.155	0.153	0.15	0.146	0.145	0.144	0.141	0.139	0.138	0.133	0.129	0.126	0.123	0.12	0.118	0.116	0.116	0.115	0.116	0.116	0.118	0.119	0.122	0.125	0.128	0.129	0.132	0.135	0.137	0.139	0.142	0.146	0.151
B03	Sample	Dilution_60%	0.6	DMSO	Lycopene	Standard_Development	Run088	Standard_Measurement	Plate_01	Clariostar_Study	MB	Biofoundry_,_London	Linear_Dilution_Pattern_V2	0.142	0.141	0.138	0.134	0.132	0.129	0.125	0.124	0.122	0.12	0.118	0.115	0.11	0.107	0.104	0.1	0.098	0.096	0.095	0.094	0.093	0.093	0.093	0.095	0.096	0.097	0.099	0.101	0.103	0.105	0.106	0.107	0.109	0.111	0.113	0.117
B04	Sample	Dilution_40%	0.4	DMSO	Lycopene	Standard_Development	Run088	Standard_Measurement	Plate_01	Clariostar_Study	MB	Biofoundry_,_London	Linear_Dilution_Pattern_V2	0.13	0.128	0.124	0.121	0.119	0.116	0.112	0.11	0.108	0.106	0.104	0.101	0.096	0.093	0.09	0.087	0.085	0.083	0.081	0.08	0.08	0.079	0.079	0.08	0.08	0.081	0.083	0.084	0.084	0.085	0.086	0.087	0.087	0.088	0.089	0.092
B05	Sample	Dilution_20%	0.2	DMSO	Lycopene	Standard_Development	Run088	Standard_Measurement	Plate_01	Clariostar_Study	MB	Biofoundry_,_London	Linear_Dilution_Pattern_V2	0.114	0.112	0.109	0.106	0.104	0.101	0.097	0.095	0.093	0.091	0.088	0.085	0.081	0.078	0.076	0.074	0.072	0.07	0.068	0.067	0.066	0.065	0.065	0.066	0.066	0.066	0.066	0.066	0.066	0.066	0.067	0.067	0.067	0.068	0.068	0.068
B06	Sample	Dilution_100%	1.0	DMSO	Lycopene	Standard_Development	Run088	Standard_Measurement	Plate_01	Clariostar_Study	MB	Biofoundry_,_London	Linear_Dilution_Pattern_V2	0.164	0.162	0.16	0.157	0.154	0.151	0.148	0.146	0.145	0.144	0.143	0.141	0.137	0.132	0.129	0.126	0.123	0.121	0.119	0.118	0.118	0.118	0.12	0.122	0.125	0.128	0.131	0.135	0.139	0.142	0.146	0.148	0.152	0.156	0.161	0.167
B07	Sample	Dilution_80%	0.8	DMSO	Lycopene	Standard_Development	Run088	Standard_Measurement	Plate_01	Clariostar_Study	MB	Biofoundry_,_London	Linear_Dilution_Pattern_V2	0.157	0.154	0.152	0.149	0.146	0.144	0.14	0.138	0.138	0.137	0.135	0.133	0.129	0.125	0.121	0.119	0.116	0.113	0.113	0.112	0.112	0.111	0.112	0.114	0.116	0.119	0.121	0.124	0.126	0.129	0.131	0.133	0.135	0.138	0.142	0.147
B08	Sample	Dilution_60%	0.6	DMSO	Lycopene	Standard_Development	Run088	Standard_Measurement	Plate_01	Clariostar_Study	MB	Biofoundry_,_London	Linear_Dilution_Pattern_V2	0.145	0.143	0.139	0.136	0.134	0.13	0.126	0.125	0.123	0.122	0.12	0.116	0.112	0.109	0.106	0.103	0.1	0.098	0.097	0.097	0.096	0.095	0.095	0.097	0.097	0.099	0.101	0.103	0.104	0.106	0.108	0.109	0.11	0.113	0.115	0.118
B09	Sample	Dilution_40%	0.4	DMSO	Lycopene	Standard_Development	Run088	Standard_Measurement	Plate_01	Clariostar_Study	MB	Biofoundry_,_London	Linear_Dilution_Pattern_V2	0.129	0.127	0.124	0.121	0.118	0.115	0.111	0.109	0.107	0.105	0.102	0.099	0.095	0.091	0.088	0.085	0.083	0.08	0.079	0.077	0.078	0.077	0.077	0.078	0.079	0.079	0.08	0.081	0.082	0.083	0.084	0.085	0.086	0.087	0.088	0.09
B10	Sample	Dilution_20%	0.2	DMSO	Lycopene	Standard_Development	Run088	Standard_Measurement	Plate_01	Clariostar_Study	MB	Biofoundry_,_London	Linear_Dilution_Pattern_V2	0.118	0.116	0.113	0.11	0.107	0.104	0.1	0.098	0.095	0.092	0.09	0.086	0.082	0.079	0.076	0.074	0.071	0.069	0.068	0.067	0.066	0.066	0.065	0.065	0.064	0.065	0.065	0.065	0.065	0.066	0.066	0.067	0.067	0.067	0.067	0.068
B11	Blank	DMSO_Blank		DMSO		Standard_Development	Run088	Standard_Measurement	Plate_01	Clariostar_Study	MB	Biofoundry_,_London	Linear_Dilution_Pattern_V2	0.106	0.102	0.099	0.096	0.093	0.09	0.086	0.084	0.082	0.078	0.074	0.071	0.067	0.064	0.062	0.06	0.058	0.056	0.055	0.054	0.053	0.052	0.052	0.052	0.05	0.05	0.05	0.049	0.049	0.048	0.048	0.047	0.047	0.047	0.046	0.046
B12	Blank	DMSO_Blank		DMSO		Standard_Development	Run088	Standard_Measurement	Plate_01	Clariostar_Study	MB	Biofoundry_,_London	Linear_Dilution_Pattern_V2	0.107	0.104	0.1	0.097	0.094	0.092	0.088	0.085	0.082	0.077	0.074	0.071	0.067	0.064	0.061	0.058	0.056	0.055	0.053	0.052	0.051	0.051	0.05	0.05	0.049	0.049	0.048	0.048	0.047	0.048	0.047	0.047	0.046	0.046	0.045	0.045
C01	Sample	Dilution_95%	0.95	DMSO	Lycopene	Standard_Development	Run088	Standard_Measurement	Plate_01	Clariostar_Study	MB	Biofoundry_,_London	Linear_Dilution_Pattern_V2	0.176	0.174	0.172	0.168	0.165	0.162	0.159	0.158	0.157	0.155	0.154	0.151	0.146	0.142	0.139	0.136	0.132	0.131	0.129	0.128	0.129	0.129	0.129	0.131	0.134	0.138	0.141	0.145	0.148	0.151	0.154	0.157	0.16	0.164	0.169	0.175
C02	Sample	Dilution_75%	0.75	DMSO	Lycopene	Standard_Development	Run088	Standard_Measurement	Plate_01	Clariostar_Study	MB	Biofoundry_,_London	Linear_Dilution_Pattern_V2	0.154	0.152	0.148	0.146	0.143	0.14	0.137	0.136	0.134	0.132	0.13	0.128	0.124	0.121	0.117	0.114	0.111	0.108	0.107	0.106	0.106	0.106	0.106	0.108	0.11	0.112	0.114	0.117	0.119	0.122	0.124	0.125	0.128	0.13	0.133	0.137
C03	Sample	Dilution_55%	0.55	DMSO	Lycopene	Standard_Development	Run088	Standard_Measurement	Plate_01	Clariostar_Study	MB	Biofoundry_,_London	Linear_Dilution_Pattern_V2	0.138	0.136	0.133	0.13	0.127	0.124	0.122	0.12	0.117	0.115	0.113	0.111	0.107	0.103	0.1	0.098	0.095	0.092	0.092	0.09	0.09	0.09	0.089	0.091	0.092	0.093	0.094	0.096	0.097	0.099	0.1	0.101	0.103	0.105	0.107	0.109
C04	Sample	Dilution_35%	0.35	DMSO	Lycopene	Standard_Development	Run088	Standard_Measurement	Plate_01	Clariostar_Study	MB	Biofoundry_,_London	Linear_Dilution_Pattern_V2	0.128	0.126	0.122	0.119	0.117	0.114	0.111	0.109	0.107	0.104	0.101	0.099	0.096	0.092	0.089	0.086	0.084	0.083	0.082	0.08	0.079	0.079	0.078	0.079	0.08	0.08	0.081	0.081	0.082	0.083	0.084	0.084	0.084	0.085	0.086	0.088
C05	Sample	Dilution_15%	0.15	DMSO	Lycopene	Standard_Development	Run088	Standard_Measurement	Plate_01	Clariostar_Study	MB	Biofoundry_,_London	Linear_Dilution_Pattern_V2	0.11	0.107	0.104	0.101	0.098	0.096	0.092	0.091	0.088	0.086	0.083	0.081	0.078	0.075	0.073	0.07	0.068	0.066	0.065	0.064	0.063	0.062	0.062	0.062	0.062	0.062	0.062	0.062	0.062	0.062	0.063	0.063	0.062	0.062	0.063	0.063
C06	Sample	Dilution_95%	0.95	DMSO	Lycopene	Standard_Development	Run088	Standard_Measurement	Plate_01	Clariostar_Study	MB	Biofoundry_,_London	Linear_Dilution_Pattern_V2	0.166	0.163	0.16	0.158	0.154	0.151	0.149	0.147	0.147	0.145	0.144	0.142	0.138	0.134	0.13	0.128	0.124	0.122	0.121	0.121	0.121	0.121	0.121	0.124	0.127	0.13	0.133	0.136	0.14	0.143	0.146	0.148	0.151	0.155	0.159	0.165
C07	Sample	Dilution_75%	0.75	DMSO	Lycopene	Standard_Development	Run088	Standard_Measurement	Plate_01	Clariostar_Study	MB	Biofoundry_,_London	Linear_Dilution_Pattern_V2	0.152	0.15	0.148	0.144	0.142	0.139	0.136	0.134	0.133	0.132	0.13	0.127	0.124	0.12	0.117	0.114	0.111	0.109	0.108	0.106	0.107	0.106	0.106	0.108	0.11	0.112	0.114	0.116	0.118	0.121	0.123	0.125	0.127	0.129	0.132	0.136
C08	Sample	Dilution_55%	0.55	DMSO	Lycopene	Standard_Development	Run088	Standard_Measurement	Plate_01	Clariostar_Study	MB	Biofoundry_,_London	Linear_Dilution_Pattern_V2	0.138	0.136	0.132	0.13	0.128	0.125	0.121	0.12	0.119	0.117	0.113	0.111	0.108	0.105	0.101	0.099	0.096	0.094	0.092	0.092	0.092	0.091	0.091	0.092	0.093	0.095	0.097	0.098	0.099	0.1	0.102	0.103	0.105	0.106	0.108	0.111
C09	Sample	Dilution_35%	0.35	DMSO	Lycopene	Standard_Development	Run088	Standard_Measurement	Plate_01	Clariostar_Study	MB	Biofoundry_,_London	Linear_Dilution_Pattern_V2	0.127	0.125	0.122	0.12	0.117	0.114	0.11	0.108	0.105	0.103	0.1	0.096	0.092	0.089	0.086	0.084	0.081	0.08	0.078	0.077	0.077	0.076	0.076	0.076	0.076	0.077	0.077	0.079	0.079	0.08	0.081	0.081	0.082	0.083	0.084	0.085
C10	Sample	Dilution_15%	0.15	DMSO	Lycopene	Standard_Development	Run088	Standard_Measurement	Plate_01	Clariostar_Study	MB	Biofoundry_,_London	Linear_Dilution_Pattern_V2	0.116	0.113	0.11	0.106	0.103	0.1	0.096	0.094	0.092	0.089	0.086	0.083	0.079	0.076	0.073	0.071	0.069	0.066	0.066	0.065	0.064	0.063	0.062	0.062	0.061	0.062	0.062	0.061	0.062	0.062	0.062	0.062	0.062	0.061	0.062	0.062
C11	Blank	DMSO_Blank		DMSO		Standard_Development	Run088	Standard_Measurement	Plate_01	Clariostar_Study	MB	Biofoundry_,_London	Linear_Dilution_Pattern_V2	0.106	0.104	0.1	0.097	0.095	0.091	0.087	0.085	0.083	0.079	0.074	0.071	0.068	0.064	0.062	0.06	0.058	0.056	0.055	0.054	0.054	0.053	0.052	0.052	0.051	0.051	0.051	0.05	0.049	0.049	0.049	0.048	0.048	0.047	0.047	0.046
C12	Blank	DMSO_Blank		DMSO		Standard_Development	Run088	Standard_Measurement	Plate_01	Clariostar_Study	MB	Biofoundry_,_London	Linear_Dilution_Pattern_V2	0.11	0.108	0.104	0.101	0.099	0.096	0.092	0.089	0.086	0.082	0.078	0.074	0.071	0.068	0.066	0.063	0.062	0.06	0.058	0.058	0.057	0.056	0.055	0.055	0.054	0.053	0.053	0.052	0.052	0.052	0.051	0.051	0.05	0.05	0.05	0.05
D01	Sample	Dilution_95%	0.95	DMSO	Lycopene	Standard_Development	Run088	Standard_Measurement	Plate_01	Clariostar_Study	MB	Biofoundry_,_London	Linear_Dilution_Pattern_V2	0.195	0.194	0.191	0.187	0.184	0.181	0.178	0.177	0.176	0.175	0.173	0.17	0.166	0.161	0.157	0.154	0.151	0.149	0.148	0.146	0.145	0.146	0.147	0.149	0.151	0.154	0.157	0.161	0.164	0.167	0.169	0.172	0.174	0.178	0.182	0.188
D02	Sample	Dilution_75%	0.75	DMSO	Lycopene	Standard_Development	Run088	Standard_Measurement	Plate_01	Clariostar_Study	MB	Biofoundry_,_London	Linear_Dilution_Pattern_V2	0.166	0.164	0.162	0.159	0.155	0.153	0.149	0.148	0.147	0.145	0.143	0.141	0.137	0.133	0.13	0.127	0.124	0.122	0.12	0.119	0.119	0.118	0.119	0.121	0.123	0.125	0.127	0.129	0.131	0.134	0.136	0.137	0.14	0.142	0.145	0.148
D03	Sample	Dilution_55%	0.55	DMSO	Lycopene	Standard_Development	Run088	Standard_Measurement	Plate_01	Clariostar_Study	MB	Biofoundry_,_London	Linear_Dilution_Pattern_V2	0.146	0.143	0.14	0.138	0.135	0.132	0.128	0.127	0.126	0.124	0.122	0.119	0.116	0.112	0.108	0.106	0.104	0.102	0.1	0.099	0.098	0.098	0.099	0.1	0.1	0.102	0.103	0.104	0.105	0.107	0.108	0.109	0.11	0.112	0.114	0.116
D04	Sample	Dilution_35%	0.35	DMSO	Lycopene	Standard_Development	Run088	Standard_Measurement	Plate_01	Clariostar_Study	MB	Biofoundry_,_London	Linear_Dilution_Pattern_V2	0.133	0.131	0.127	0.125	0.122	0.119	0.115	0.113	0.112	0.109	0.107	0.105	0.101	0.097	0.094	0.092	0.09	0.088	0.086	0.085	0.085	0.084	0.083	0.084	0.085	0.085	0.086	0.086	0.087	0.087	0.088	0.089	0.089	0.09	0.091	0.092
D05	Sample	Dilution_15%	0.15	DMSO	Lycopene	Standard_Development	Run088	Standard_Measurement	Plate_01	Clariostar_Study	MB	Biofoundry_,_London	Linear_Dilution_Pattern_V2	0.116	0.113	0.11	0.107	0.105	0.102	0.098	0.096	0.094	0.091	0.089	0.086	0.083	0.08	0.078	0.075	0.074	0.072	0.07	0.069	0.069	0.068	0.067	0.068	0.067	0.067	0.067	0.067	0.067	0.068	0.067	0.067	0.067	0.067	0.067	0.067
D06	Sample	Dilution_95%	0.95	DMSO	Lycopene	Standard_Development	Run088	Standard_Measurement	Plate_01	Clariostar_Study	MB	Biofoundry_,_London	Linear_Dilution_Pattern_V2	0.166	0.164	0.161	0.158	0.155	0.152	0.148	0.148	0.148	0.146	0.146	0.143	0.139	0.136	0.132	0.129	0.126	0.124	0.122	0.122	0.122	0.121	0.122	0.125	0.128	0.131	0.135	0.138	0.141	0.144	0.147	0.149	0.153	0.156	0.16	0.166
D07	Sample	Dilution_75%	0.75	DMSO	Lycopene	Standard_Development	Run088	Standard_Measurement	Plate_01	Clariostar_Study	MB	Biofoundry_,_London	Linear_Dilution_Pattern_V2	0.189	0.188	0.186	0.182	0.18	0.177	0.172	0.172	0.171	0.169	0.167	0.165	0.16	0.157	0.153	0.15	0.148	0.145	0.144	0.143	0.142	0.141	0.141	0.143	0.143	0.145	0.146	0.148	0.15	0.152	0.153	0.154	0.156	0.158	0.16	0.163
D08	Sample	Dilution_55%	0.55	DMSO	Lycopene	Standard_Development	Run088	Standard_Measurement	Plate_01	Clariostar_Study	MB	Biofoundry_,_London	Linear_Dilution_Pattern_V2	0.139	0.137	0.134	0.131	0.128	0.125	0.122	0.12	0.119	0.117	0.115	0.113	0.109	0.105	0.102	0.1	0.096	0.094	0.094	0.093	0.092	0.092	0.092	0.093	0.094	0.095	0.097	0.098	0.1	0.101	0.103	0.104	0.105	0.107	0.109	0.111
D09	Sample	Dilution_35%	0.35	DMSO	Lycopene	Standard_Development	Run088	Standard_Measurement	Plate_01	Clariostar_Study	MB	Biofoundry_,_London	Linear_Dilution_Pattern_V2	0.13	0.127	0.124	0.121	0.118	0.115	0.112	0.11	0.108	0.106	0.104	0.101	0.097	0.093	0.09	0.088	0.086	0.084	0.082	0.081	0.081	0.08	0.08	0.081	0.081	0.081	0.082	0.083	0.083	0.084	0.085	0.086	0.086	0.087	0.088	0.089
D10	Sample	Dilution_15%	0.15	DMSO	Lycopene	Standard_Development	Run088	Standard_Measurement	Plate_01	Clariostar_Study	MB	Biofoundry_,_London	Linear_Dilution_Pattern_V2	0.139	0.138	0.134	0.131	0.128	0.126	0.123	0.121	0.118	0.115	0.112	0.109	0.106	0.103	0.1	0.098	0.096	0.094	0.092	0.091	0.09	0.089	0.089	0.089	0.088	0.088	0.087	0.087	0.087	0.087	0.087	0.087	0.087	0.086	0.086	0.087
D11	Blank	DMSO_Blank		DMSO		Standard_Development	Run088	Standard_Measurement	Plate_01	Clariostar_Study	MB	Biofoundry_,_London	Linear_Dilution_Pattern_V2	0.108	0.106	0.103	0.1	0.097	0.095	0.091	0.088	0.086	0.082	0.078	0.074	0.071	0.068	0.065	0.063	0.061	0.059	0.059	0.058	0.057	0.056	0.055	0.055	0.054	0.054	0.053	0.053	0.053	0.052	0.052	0.051	0.05	0.05	0.05	0.049
D12	Blank	DMSO_Blank		DMSO		Standard_Development	Run088	Standard_Measurement	Plate_01	Clariostar_Study	MB	Biofoundry_,_London	Linear_Dilution_Pattern_V2	0.106	0.103	0.099	0.097	0.094	0.091	0.088	0.086	0.083	0.078	0.075	0.071	0.068	0.065	0.062	0.06	0.058	0.056	0.055	0.054	0.053	0.052	0.051	0.051	0.051	0.051	0.05	0.049	0.049	0.049	0.049	0.048	0.048	0.047	0.047	0.046
E01	Sample	Dilution_90%	0.9	DMSO	Lycopene	Standard_Development	Run088	Standard_Measurement	Plate_01	Clariostar_Study	MB	Biofoundry_,_London	Linear_Dilution_Pattern_V2	0.211	0.21	0.206	0.203	0.2	0.197	0.193	0.192	0.191	0.19	0.188	0.186	0.181	0.176	0.172	0.169	0.166	0.164	0.162	0.161	0.16	0.16	0.16	0.162	0.164	0.166	0.169	0.171	0.173	0.176	0.178	0.18	0.182	0.185	0.188	0.192
E02	Sample	Dilution_70%	0.7	DMSO	Lycopene	Standard_Development	Run088	Standard_Measurement	Plate_01	Clariostar_Study	MB	Biofoundry_,_London	Linear_Dilution_Pattern_V2	0.194	0.193	0.189	0.186	0.182	0.18	0.176	0.175	0.174	0.171	0.17	0.167	0.164	0.159	0.156	0.153	0.15	0.148	0.145	0.145	0.144	0.143	0.143	0.144	0.145	0.147	0.147	0.149	0.15	0.151	0.153	0.153	0.154	0.156	0.158	0.16
E03	Sample	Dilution_50%	0.5	DMSO	Lycopene	Standard_Development	Run088	Standard_Measurement	Plate_01	Clariostar_Study	MB	Biofoundry_,_London	Linear_Dilution_Pattern_V2	0.144	0.143	0.14	0.137	0.134	0.131	0.128	0.126	0.124	0.123	0.121	0.117	0.114	0.11	0.107	0.104	0.102	0.1	0.099	0.098	0.097	0.097	0.096	0.097	0.098	0.099	0.1	0.101	0.103	0.104	0.105	0.106	0.108	0.109	0.111	0.113
E04	Sample	Dilution_30%	0.3	DMSO	Lycopene	Standard_Development	Run088	Standard_Measurement	Plate_01	Clariostar_Study	MB	Biofoundry_,_London	Linear_Dilution_Pattern_V2	0.141	0.14	0.137	0.134	0.13	0.128	0.124	0.122	0.121	0.118	0.116	0.113	0.11	0.106	0.103	0.102	0.099	0.097	0.095	0.095	0.094	0.093	0.092	0.092	0.093	0.092	0.093	0.093	0.093	0.094	0.094	0.094	0.094	0.094	0.095	0.095
E05	Sample	Dilution_10%	0.1	DMSO	Lycopene	Standard_Development	Run088	Standard_Measurement	Plate_01	Clariostar_Study	MB	Biofoundry_,_London	Linear_Dilution_Pattern_V2	0.105	0.103	0.1	0.097	0.094	0.092	0.088	0.086	0.085	0.082	0.079	0.076	0.073	0.07	0.068	0.067	0.065	0.063	0.061	0.059	0.059	0.058	0.057	0.058	0.058	0.058	0.057	0.057	0.057	0.057	0.057	0.057	0.057	0.056	0.056	0.056
E06	Sample	Dilution_90%	0.9	DMSO	Lycopene	Standard_Development	Run088	Standard_Measurement	Plate_01	Clariostar_Study	MB	Biofoundry_,_London	Linear_Dilution_Pattern_V2	0.16	0.158	0.155	0.153	0.15	0.147	0.144	0.143	0.142	0.141	0.14	0.138	0.134	0.13	0.127	0.124	0.121	0.119	0.118	0.117	0.117	0.117	0.118	0.12	0.122	0.125	0.129	0.131	0.135	0.138	0.14	0.142	0.145	0.148	0.152	0.158
E07	Sample	Dilution_70%	0.7	DMSO	Lycopene	Standard_Development	Run088	Standard_Measurement	Plate_01	Clariostar_Study	MB	Biofoundry_,_London	Linear_Dilution_Pattern_V2	0.165	0.164	0.161	0.158	0.154	0.152	0.148	0.147	0.146	0.144	0.143	0.14	0.137	0.133	0.129	0.127	0.124	0.122	0.12	0.119	0.119	0.118	0.118	0.12	0.121	0.123	0.124	0.126	0.128	0.13	0.131	0.132	0.134	0.137	0.139	0.142
E08	Sample	Dilution_50%	0.5	DMSO	Lycopene	Standard_Development	Run088	Standard_Measurement	Plate_01	Clariostar_Study	MB	Biofoundry_,_London	Linear_Dilution_Pattern_V2	0.155	0.153	0.15	0.147	0.144	0.141	0.138	0.136	0.135	0.133	0.132	0.129	0.125	0.121	0.117	0.116	0.113	0.111	0.109	0.108	0.107	0.107	0.107	0.107	0.108	0.109	0.11	0.11	0.111	0.113	0.113	0.113	0.115	0.115	0.116	0.118
E09	Sample	Dilution_30%	0.3	DMSO	Lycopene	Standard_Development	Run088	Standard_Measurement	Plate_01	Clariostar_Study	MB	Biofoundry_,_London	Linear_Dilution_Pattern_V2	0.132	0.13	0.127	0.125	0.121	0.119	0.116	0.113	0.111	0.108	0.105	0.103	0.099	0.096	0.092	0.09	0.087	0.086	0.084	0.083	0.083	0.082	0.081	0.082	0.082	0.083	0.083	0.083	0.083	0.084	0.085	0.085	0.085	0.085	0.086	0.088
E10	Sample	Dilution_10%	0.1	DMSO	Lycopene	Standard_Development	Run088	Standard_Measurement	Plate_01	Clariostar_Study	MB	Biofoundry_,_London	Linear_Dilution_Pattern_V2	0.115	0.112	0.11	0.107	0.104	0.101	0.097	0.095	0.093	0.09	0.087	0.084	0.08	0.077	0.075	0.073	0.071	0.069	0.067	0.066	0.066	0.065	0.064	0.065	0.064	0.064	0.064	0.063	0.064	0.064	0.064	0.064	0.064	0.064	0.063	0.064
E11	Blank	DMSO_Blank		DMSO		Standard_Development	Run088	Standard_Measurement	Plate_01	Clariostar_Study	MB	Biofoundry_,_London	Linear_Dilution_Pattern_V2	0.108	0.105	0.101	0.099	0.095	0.092	0.088	0.086	0.084	0.08	0.076	0.072	0.068	0.066	0.063	0.061	0.059	0.057	0.055	0.054	0.054	0.053	0.052	0.052	0.051	0.051	0.051	0.05	0.05	0.05	0.05	0.049	0.049	0.048	0.047	0.047
E12	Blank	DMSO_Blank		DMSO		Standard_Development	Run088	Standard_Measurement	Plate_01	Clariostar_Study	MB	Biofoundry_,_London	Linear_Dilution_Pattern_V2	0.106	0.104	0.1	0.097	0.094	0.091	0.087	0.084	0.082	0.078	0.074	0.07	0.066	0.063	0.061	0.059	0.057	0.054	0.054	0.052	0.052	0.051	0.05	0.05	0.05	0.05	0.049	0.049	0.048	0.048	0.048	0.047	0.046	0.046	0.045	0.045
F01	Sample	Dilution_90%	0.9	DMSO	Lycopene	Standard_Development	Run088	Standard_Measurement	Plate_01	Clariostar_Study	MB	Biofoundry_,_London	Linear_Dilution_Pattern_V2	0.198	0.196	0.193	0.19	0.186	0.183	0.18	0.178	0.177	0.176	0.174	0.171	0.165	0.162	0.157	0.153	0.151	0.149	0.147	0.146	0.145	0.145	0.145	0.147	0.148	0.151	0.154	0.157	0.159	0.162	0.165	0.166	0.169	0.172	0.175	0.179
F02	Sample	Dilution_70%	0.7	DMSO	Lycopene	Standard_Development	Run088	Standard_Measurement	Plate_01	Clariostar_Study	MB	Biofoundry_,_London	Linear_Dilution_Pattern_V2	0.178	0.177	0.174	0.171	0.167	0.164	0.16	0.159	0.158	0.156	0.155	0.152	0.148	0.144	0.14	0.137	0.135	0.132	0.131	0.128	0.128	0.128	0.128	0.129	0.13	0.132	0.134	0.135	0.136	0.138	0.14	0.14	0.141	0.143	0.145	0.148
F03	Sample	Dilution_50%	0.5	DMSO	Lycopene	Standard_Development	Run088	Standard_Measurement	Plate_01	Clariostar_Study	MB	Biofoundry_,_London	Linear_Dilution_Pattern_V2	0.143	0.14	0.137	0.133	0.131	0.127	0.123	0.122	0.121	0.119	0.117	0.114	0.11	0.107	0.103	0.1	0.098	0.095	0.094	0.093	0.093	0.092	0.091	0.093	0.094	0.095	0.097	0.097	0.098	0.1	0.101	0.102	0.103	0.104	0.106	0.108
F04	Sample	Dilution_30%	0.3	DMSO	Lycopene	Standard_Development	Run088	Standard_Measurement	Plate_01	Clariostar_Study	MB	Biofoundry_,_London	Linear_Dilution_Pattern_V2	0.129	0.127	0.123	0.12	0.117	0.114	0.111	0.108	0.108	0.105	0.102	0.1	0.096	0.093	0.089	0.086	0.084	0.083	0.082	0.081	0.08	0.079	0.078	0.08	0.079	0.08	0.08	0.08	0.081	0.082	0.082	0.082	0.083	0.083	0.084	0.084
F05	Sample	Dilution_10%	0.1	DMSO	Lycopene	Standard_Development	Run088	Standard_Measurement	Plate_01	Clariostar_Study	MB	Biofoundry_,_London	Linear_Dilution_Pattern_V2	0.107	0.105	0.102	0.099	0.096	0.094	0.09	0.088	0.086	0.083	0.08	0.078	0.075	0.071	0.069	0.066	0.065	0.063	0.061	0.06	0.06	0.059	0.059	0.059	0.058	0.059	0.058	0.058	0.057	0.058	0.058	0.058	0.058	0.057	0.057	0.057
F06	Sample	Dilution_90%	0.9	DMSO	Lycopene	Standard_Development	Run088	Standard_Measurement	Plate_01	Clariostar_Study	MB	Biofoundry_,_London	Linear_Dilution_Pattern_V2	0.181	0.179	0.176	0.173	0.17	0.167	0.164	0.163	0.162	0.161	0.16	0.157	0.152	0.149	0.145	0.142	0.139	0.137	0.136	0.134	0.135	0.134	0.134	0.137	0.139	0.141	0.144	0.146	0.149	0.151	0.154	0.156	0.159	0.161	0.164	0.169
F07	Sample	Dilution_70%	0.7	DMSO	Lycopene	Standard_Development	Run088	Standard_Measurement	Plate_01	Clariostar_Study	MB	Biofoundry_,_London	Linear_Dilution_Pattern_V2	0.158	0.156	0.153	0.15	0.147	0.144	0.141	0.139	0.138	0.136	0.135	0.133	0.128	0.124	0.12	0.118	0.116	0.114	0.113	0.111	0.111	0.111	0.111	0.113	0.114	0.116	0.118	0.119	0.121	0.124	0.125	0.127	0.129	0.131	0.133	0.137
F08	Sample	Dilution_50%	0.5	DMSO	Lycopene	Standard_Development	Run088	Standard_Measurement	Plate_01	Clariostar_Study	MB	Biofoundry_,_London	Linear_Dilution_Pattern_V2	0.144	0.142	0.139	0.136	0.132	0.13	0.125	0.123	0.123	0.121	0.119	0.116	0.112	0.109	0.105	0.102	0.101	0.098	0.097	0.096	0.095	0.095	0.095	0.096	0.096	0.097	0.099	0.1	0.101	0.102	0.103	0.104	0.106	0.107	0.108	0.11
F09	Sample	Dilution_30%	0.3	DMSO	Lycopene	Standard_Development	Run088	Standard_Measurement	Plate_01	Clariostar_Study	MB	Biofoundry_,_London	Linear_Dilution_Pattern_V2	0.123	0.122	0.119	0.116	0.113	0.109	0.105	0.104	0.102	0.099	0.097	0.093	0.089	0.087	0.084	0.081	0.078	0.076	0.075	0.074	0.074	0.073	0.072	0.073	0.073	0.074	0.074	0.075	0.076	0.076	0.077	0.078	0.078	0.079	0.079	0.081
F10	Sample	Dilution_10%	0.1	DMSO	Lycopene	Standard_Development	Run088	Standard_Measurement	Plate_01	Clariostar_Study	MB	Biofoundry_,_London	Linear_Dilution_Pattern_V2	0.113	0.11	0.107	0.103	0.101	0.098	0.094	0.092	0.09	0.086	0.083	0.081	0.076	0.073	0.071	0.069	0.067	0.065	0.064	0.063	0.062	0.061	0.06	0.061	0.06	0.06	0.06	0.059	0.059	0.059	0.059	0.059	0.059	0.058	0.058	0.058
F11	Blank	DMSO		DMSO		Standard_Development	Run088	Standard_Measurement	Plate_01	Clariostar_Study	MB	Biofoundry_,_London	Linear_Dilution_Pattern_V2	0.105	0.102	0.098	0.096	0.092	0.09	0.086	0.084	0.082	0.078	0.074	0.071	0.067	0.064	0.061	0.06	0.058	0.056	0.055	0.054	0.053	0.052	0.051	0.052	0.051	0.051	0.05	0.049	0.049	0.049	0.049	0.048	0.048	0.047	0.046	0.046
F12	Blank	DMSO		DMSO		Standard_Development	Run088	Standard_Measurement	Plate_01	Clariostar_Study	MB	Biofoundry_,_London	Linear_Dilution_Pattern_V2	0.11	0.107	0.104	0.101	0.097	0.094	0.091	0.088	0.086	0.081	0.078	0.074	0.07	0.067	0.064	0.063	0.06	0.058	0.057	0.056	0.056	0.055	0.054	0.053	0.053	0.053	0.052	0.051	0.051	0.051	0.051	0.05	0.05	0.049	0.048	0.048
G01	Sample	Dilution_85%	0.85	DMSO	Lycopene	Standard_Development	Run088	Standard_Measurement	Plate_01	Clariostar_Study	MB	Biofoundry_,_London	Linear_Dilution_Pattern_V2	0.179	0.176	0.174	0.17	0.167	0.164	0.16	0.159	0.158	0.156	0.155	0.152	0.149	0.144	0.14	0.136	0.133	0.131	0.13	0.129	0.129	0.128	0.129	0.131	0.132	0.135	0.138	0.141	0.143	0.146	0.148	0.15	0.152	0.155	0.159	0.163
G02	Sample	Dilution_65%	0.65	DMSO	Lycopene	Standard_Development	Run088	Standard_Measurement	Plate_01	Clariostar_Study	MB	Biofoundry_,_London	Linear_Dilution_Pattern_V2	0.146	0.144	0.14	0.137	0.134	0.132	0.128	0.127	0.126	0.124	0.122	0.12	0.115	0.112	0.109	0.107	0.103	0.101	0.099	0.099	0.099	0.098	0.098	0.099	0.101	0.102	0.104	0.106	0.108	0.11	0.112	0.113	0.115	0.117	0.119	0.122
G03	Sample	Dilution_45%	0.45	DMSO	Lycopene	Standard_Development	Run088	Standard_Measurement	Plate_01	Clariostar_Study	MB	Biofoundry_,_London	Linear_Dilution_Pattern_V2	0.137	0.135	0.131	0.129	0.125	0.123	0.119	0.117	0.116	0.114	0.111	0.108	0.105	0.102	0.098	0.096	0.093	0.091	0.09	0.089	0.088	0.087	0.087	0.088	0.089	0.09	0.091	0.092	0.093	0.094	0.096	0.097	0.097	0.098	0.1	0.101
G04	Sample	Dilution_25%	0.25	DMSO	Lycopene	Standard_Development	Run088	Standard_Measurement	Plate_01	Clariostar_Study	MB	Biofoundry_,_London	Linear_Dilution_Pattern_V2	0.119	0.117	0.113	0.11	0.108	0.104	0.1	0.099	0.097	0.095	0.092	0.09	0.086	0.083	0.08	0.077	0.075	0.074	0.072	0.071	0.07	0.07	0.069	0.07	0.07	0.07	0.07	0.07	0.071	0.072	0.072	0.072	0.073	0.073	0.073	0.074
G05	Sample	Dilution_05%	0.0499999999999999	DMSO	Lycopene	Standard_Development	Run088	Standard_Measurement	Plate_01	Clariostar_Study	MB	Biofoundry_,_London	Linear_Dilution_Pattern_V2	0.103	0.1	0.097	0.093	0.09	0.088	0.084	0.082	0.081	0.077	0.074	0.072	0.069	0.066	0.064	0.063	0.06	0.058	0.057	0.056	0.056	0.054	0.053	0.054	0.054	0.053	0.053	0.052	0.052	0.052	0.052	0.052	0.052	0.051	0.05	0.05
G06	Sample	Dilution_85%	0.85	DMSO	Lycopene	Standard_Development	Run088	Standard_Measurement	Plate_01	Clariostar_Study	MB	Biofoundry_,_London	Linear_Dilution_Pattern_V2	0.162	0.161	0.158	0.155	0.152	0.149	0.145	0.144	0.144	0.142	0.141	0.139	0.135	0.131	0.128	0.125	0.121	0.12	0.118	0.117	0.118	0.117	0.117	0.12	0.122	0.124	0.127	0.129	0.132	0.135	0.138	0.14	0.142	0.145	0.149	0.153
G07	Sample	Dilution_65%	0.65	DMSO	Lycopene	Standard_Development	Run088	Standard_Measurement	Plate_01	Clariostar_Study	MB	Biofoundry_,_London	Linear_Dilution_Pattern_V2	0.142	0.14	0.136	0.133	0.13	0.127	0.123	0.122	0.122	0.12	0.118	0.116	0.112	0.108	0.105	0.102	0.1	0.098	0.096	0.095	0.095	0.094	0.095	0.096	0.098	0.1	0.102	0.103	0.105	0.107	0.109	0.11	0.112	0.114	0.116	0.119
G08	Sample	Dilution_45%	0.45	DMSO	Lycopene	Standard_Development	Run088	Standard_Measurement	Plate_01	Clariostar_Study	MB	Biofoundry_,_London	Linear_Dilution_Pattern_V2	0.139	0.136	0.133	0.129	0.127	0.124	0.12	0.118	0.117	0.115	0.113	0.11	0.106	0.103	0.1	0.098	0.095	0.093	0.092	0.09	0.089	0.089	0.089	0.09	0.09	0.092	0.092	0.093	0.094	0.096	0.096	0.097	0.098	0.099	0.1	0.101
G09	Sample	Dilution_25%	0.25	DMSO	Lycopene	Standard_Development	Run088	Standard_Measurement	Plate_01	Clariostar_Study	MB	Biofoundry_,_London	Linear_Dilution_Pattern_V2	0.12	0.118	0.115	0.111	0.108	0.105	0.102	0.1	0.098	0.095	0.093	0.09	0.086	0.082	0.079	0.077	0.075	0.073	0.071	0.071	0.07	0.07	0.069	0.069	0.07	0.07	0.071	0.07	0.071	0.071	0.072	0.072	0.072	0.073	0.073	0.074
G10	Sample	Dilution_05%	0.0499999999999999	DMSO	Lycopene	Standard_Development	Run088	Standard_Measurement	Plate_01	Clariostar_Study	MB	Biofoundry_,_London	Linear_Dilution_Pattern_V2	0.107	0.103	0.101	0.098	0.095	0.092	0.088	0.086	0.084	0.08	0.077	0.074	0.07	0.067	0.065	0.063	0.061	0.059	0.057	0.057	0.056	0.055	0.054	0.054	0.054	0.053	0.053	0.053	0.053	0.053	0.052	0.052	0.052	0.051	0.051	0.05
G11	Blank	DMSO_Blank		DMSO		Standard_Development	Run088	Standard_Measurement	Plate_01	Clariostar_Study	MB	Biofoundry_,_London	Linear_Dilution_Pattern_V2	0.107	0.104	0.101	0.097	0.094	0.091	0.087	0.085	0.083	0.079	0.075	0.071	0.067	0.065	0.062	0.061	0.059	0.057	0.055	0.055	0.054	0.053	0.052	0.052	0.052	0.051	0.05	0.05	0.049	0.05	0.049	0.048	0.049	0.048	0.046	0.047
G12	Blank	DMSO_Blank		DMSO		Standard_Development	Run088	Standard_Measurement	Plate_01	Clariostar_Study	MB	Biofoundry_,_London	Linear_Dilution_Pattern_V2	0.107	0.104	0.1	0.097	0.094	0.091	0.087	0.084	0.082	0.078	0.074	0.071	0.066	0.063	0.061	0.059	0.057	0.055	0.054	0.052	0.052	0.051	0.05	0.05	0.049	0.049	0.049	0.048	0.048	0.047	0.047	0.047	0.046	0.045	0.045	0.045
H01	Sample	Dilution_85%	0.85	DMSO	Lycopene	Standard_Development	Run088	Standard_Measurement	Plate_01	Clariostar_Study	MB	Biofoundry_,_London	Linear_Dilution_Pattern_V2	0.181	0.18	0.177	0.173	0.17	0.166	0.163	0.161	0.159	0.157	0.155	0.153	0.148	0.143	0.14	0.136	0.133	0.13	0.129	0.128	0.128	0.127	0.127	0.129	0.131	0.133	0.136	0.139	0.141	0.144	0.146	0.148	0.15	0.153	0.155	0.16
H02	Sample	Dilution_65%	0.65	DMSO	Lycopene	Standard_Development	Run088	Standard_Measurement	Plate_01	Clariostar_Study	MB	Biofoundry_,_London	Linear_Dilution_Pattern_V2	0.145	0.142	0.139	0.136	0.133	0.13	0.126	0.124	0.122	0.121	0.118	0.116	0.112	0.107	0.105	0.101	0.098	0.096	0.095	0.093	0.093	0.093	0.093	0.095	0.097	0.098	0.1	0.102	0.104	0.106	0.107	0.109	0.11	0.113	0.115	0.118
H03	Sample	Dilution_45%	0.45	DMSO	Lycopene	Standard_Development	Run088	Standard_Measurement	Plate_01	Clariostar_Study	MB	Biofoundry_,_London	Linear_Dilution_Pattern_V2	0.139	0.136	0.132	0.128	0.125	0.122	0.118	0.116	0.114	0.111	0.11	0.107	0.102	0.099	0.095	0.092	0.089	0.086	0.086	0.084	0.083	0.083	0.083	0.084	0.085	0.086	0.087	0.088	0.089	0.09	0.091	0.092	0.093	0.095	0.095	0.097
H04	Sample	Dilution_25%	0.25	DMSO	Lycopene	Standard_Development	Run088	Standard_Measurement	Plate_01	Clariostar_Study	MB	Biofoundry_,_London	Linear_Dilution_Pattern_V2	0.122	0.12	0.117	0.114	0.11	0.107	0.102	0.102	0.1	0.097	0.093	0.09	0.085	0.082	0.079	0.077	0.074	0.072	0.071	0.07	0.069	0.068	0.068	0.068	0.068	0.068	0.069	0.07	0.07	0.07	0.07	0.07	0.071	0.072	0.072	0.073
H05	Sample	Dilution_05%	0.0499999999999999	DMSO	Lycopene	Standard_Development	Run088	Standard_Measurement	Plate_01	Clariostar_Study	MB	Biofoundry_,_London	Linear_Dilution_Pattern_V2	0.108	0.106	0.103	0.099	0.096	0.093	0.089	0.087	0.085	0.082	0.078	0.075	0.071	0.068	0.065	0.064	0.062	0.06	0.058	0.057	0.057	0.056	0.055	0.055	0.055	0.054	0.054	0.053	0.053	0.053	0.053	0.053	0.052	0.052	0.051	0.051
H06	Sample	Dilution_85%	0.85	DMSO	Lycopene	Standard_Development	Run088	Standard_Measurement	Plate_01	Clariostar_Study	MB	Biofoundry_,_London	Linear_Dilution_Pattern_V2	0.156	0.153	0.149	0.146	0.143	0.14	0.136	0.134	0.134	0.132	0.131	0.129	0.125	0.12	0.116	0.113	0.111	0.109	0.107	0.106	0.106	0.107	0.107	0.109	0.111	0.114	0.117	0.119	0.122	0.125	0.127	0.13	0.132	0.134	0.138	0.142
H07	Sample	Dilution_65%	0.65	DMSO	Lycopene	Standard_Development	Run088	Standard_Measurement	Plate_01	Clariostar_Study	MB	Biofoundry_,_London	Linear_Dilution_Pattern_V2	0.146	0.144	0.14	0.137	0.134	0.131	0.127	0.125	0.124	0.122	0.12	0.117	0.114	0.109	0.105	0.103	0.1	0.098	0.096	0.095	0.095	0.094	0.095	0.096	0.097	0.099	0.101	0.103	0.105	0.106	0.108	0.11	0.112	0.114	0.116	0.119
H08	Sample	Dilution_45%	0.45	DMSO	Lycopene	Standard_Development	Run088	Standard_Measurement	Plate_01	Clariostar_Study	MB	Biofoundry_,_London	Linear_Dilution_Pattern_V2	0.133	0.131	0.127	0.125	0.121	0.118	0.115	0.113	0.111	0.108	0.106	0.103	0.099	0.095	0.091	0.089	0.086	0.084	0.083	0.082	0.081	0.081	0.08	0.081	0.082	0.083	0.084	0.085	0.087	0.087	0.089	0.09	0.091	0.092	0.093	0.096
H09	Sample	Dilution_25%	0.25	DMSO	Lycopene	Standard_Development	Run088	Standard_Measurement	Plate_01	Clariostar_Study	MB	Biofoundry_,_London	Linear_Dilution_Pattern_V2	0.124	0.122	0.119	0.115	0.112	0.109	0.105	0.103	0.101	0.098	0.094	0.091	0.087	0.083	0.08	0.078	0.075	0.073	0.072	0.071	0.07	0.07	0.069	0.069	0.069	0.07	0.07	0.07	0.07	0.072	0.072	0.072	0.072	0.073	0.073	0.074
H10	Sample	Dilution_05%	0.0499999999999999	DMSO	Lycopene	Standard_Development	Run088	Standard_Measurement	Plate_01	Clariostar_Study	MB	Biofoundry_,_London	Linear_Dilution_Pattern_V2	0.114	0.111	0.108	0.105	0.102	0.098	0.093	0.091	0.089	0.085	0.081	0.077	0.073	0.07	0.068	0.066	0.063	0.061	0.06	0.059	0.058	0.057	0.056	0.056	0.055	0.055	0.055	0.054	0.054	0.053	0.053	0.053	0.053	0.053	0.052	0.052
H11	Blank	DMSO_Blank		DMSO		Standard_Development	Run088	Standard_Measurement	Plate_01	Clariostar_Study	MB	Biofoundry_,_London	Linear_Dilution_Pattern_V2	0.109	0.105	0.102	0.098	0.095	0.092	0.088	0.086	0.083	0.079	0.075	0.072	0.068	0.065	0.062	0.061	0.059	0.056	0.054	0.054	0.053	0.052	0.051	0.051	0.051	0.05	0.049	0.049	0.048	0.049	0.048	0.048	0.048	0.047	0.046	0.046
H12	Blank	DMSO_Blank		DMSO		Standard_Development	Run088	Standard_Measurement	Plate_01	Clariostar_Study	MB	Biofoundry_,_London	Linear_Dilution_Pattern_V2	0.114	0.11	0.107	0.103	0.1	0.097	0.092	0.09	0.087	0.083	0.077	0.073	0.069	0.065	0.062	0.06	0.059	0.056	0.055	0.054	0.053	0.052	0.051	0.051	0.051	0.051	0.05	0.049	0.048	0.049	0.048	0.048	0.048	0.047	0.046	0.045
A01	Sample	Dilution_100%	1.0	DMSO	Lycopene	Standard_Development	Run088	Standard_Measurement	Plate_01	Clariostar_Study	MB	Biofoundry_,_London	Linear_Dilution_Pattern_V2	0.184	0.182	0.179	0.177	0.174	0.171	0.167	0.165	0.163	0.161	0.161	0.158	0.153	0.148	0.144	0.139	0.137	0.134	0.133	0.132	0.132	0.132	0.134	0.135	0.138	0.142	0.145	0.149	0.153	0.156	0.159	0.162	0.166	0.17	0.175	0.181
A02	Sample	Dilution_80%	0.8	DMSO	Lycopene	Standard_Development	Run088	Standard_Measurement	Plate_01	Clariostar_Study	MB	Biofoundry_,_London	Linear_Dilution_Pattern_V2	0.159	0.156	0.152	0.15	0.147	0.143	0.14	0.138	0.135	0.134	0.132	0.13	0.125	0.12	0.116	0.112	0.11	0.107	0.106	0.104	0.104	0.104	0.105	0.106	0.108	0.111	0.113	0.116	0.118	0.121	0.123	0.125	0.128	0.131	0.134	0.138
A03	Sample	Dilution_60%	0.6	DMSO	Lycopene	Standard_Development	Run088	Standard_Measurement	Plate_01	Clariostar_Study	MB	Biofoundry_,_London	Linear_Dilution_Pattern_V2	0.143	0.142	0.138	0.135	0.133	0.129	0.125	0.123	0.121	0.119	0.117	0.114	0.109	0.106	0.102	0.099	0.097	0.094	0.092	0.091	0.09	0.09	0.091	0.092	0.093	0.094	0.096	0.097	0.1	0.101	0.102	0.104	0.106	0.108	0.111	0.113
A04	Sample	Dilution_40%	0.4	DMSO	Lycopene	Standard_Development	Run088	Standard_Measurement	Plate_01	Clariostar_Study	MB	Biofoundry_,_London	Linear_Dilution_Pattern_V2	0.133	0.131	0.127	0.124	0.122	0.118	0.114	0.112	0.109	0.106	0.103	0.1	0.096	0.092	0.089	0.085	0.083	0.08	0.078	0.077	0.076	0.076	0.077	0.077	0.077	0.078	0.079	0.08	0.081	0.081	0.083	0.084	0.085	0.086	0.087	0.089
A05	Sample	Dilution_20%	0.2	DMSO	Lycopene	Standard_Development	Run088	Standard_Measurement	Plate_01	Clariostar_Study	MB	Biofoundry_,_London	Linear_Dilution_Pattern_V2	0.118	0.115	0.112	0.109	0.106	0.102	0.099	0.097	0.094	0.09	0.088	0.085	0.081	0.077	0.075	0.072	0.07	0.067	0.066	0.064	0.064	0.063	0.063	0.063	0.063	0.063	0.063	0.063	0.063	0.063	0.064	0.064	0.065	0.065	0.065	0.066
A06	Sample	Dilution_100%	1.0	DMSO	Lycopene	Standard_Development	Run088	Standard_Measurement	Plate_01	Clariostar_Study	MB	Biofoundry_,_London	Linear_Dilution_Pattern_V2	0.165	0.163	0.161	0.158	0.155	0.151	0.148	0.146	0.144	0.142	0.14	0.138	0.134	0.13	0.126	0.122	0.119	0.117	0.115	0.114	0.114	0.115	0.116	0.118	0.12	0.123	0.127	0.131	0.134	0.137	0.14	0.143	0.146	0.15	0.155	0.161
A07	Sample	Dilution_80%	0.8	DMSO	Lycopene	Standard_Development	Run088	Standard_Measurement	Plate_01	Clariostar_Study	MB	Biofoundry_,_London	Linear_Dilution_Pattern_V2	0.155	0.153	0.15	0.147	0.145	0.14	0.137	0.135	0.133	0.131	0.13	0.126	0.122	0.118	0.114	0.11	0.107	0.105	0.103	0.102	0.102	0.102	0.103	0.104	0.106	0.109	0.111	0.113	0.116	0.118	0.12	0.123	0.126	0.129	0.132	0.136
A08	Sample	Dilution_60%	0.6	DMSO	Lycopene	Standard_Development	Run088	Standard_Measurement	Plate_01	Clariostar_Study	MB	Biofoundry_,_London	Linear_Dilution_Pattern_V2	0.143	0.141	0.137	0.135	0.132	0.129	0.125	0.122	0.12	0.117	0.114	0.112	0.108	0.103	0.1	0.097	0.094	0.091	0.089	0.089	0.088	0.088	0.089	0.089	0.091	0.092	0.094	0.096	0.098	0.099	0.101	0.103	0.104	0.106	0.109	0.112
A09	Sample	Dilution_40%	0.4	DMSO	Lycopene	Standard_Development	Run088	Standard_Measurement	Plate_01	Clariostar_Study	MB	Biofoundry_,_London	Linear_Dilution_Pattern_V2	0.134	0.131	0.129	0.125	0.123	0.119	0.116	0.113	0.11	0.106	0.104	0.101	0.096	0.092	0.089	0.086	0.083	0.081	0.079	0.078	0.077	0.077	0.078	0.078	0.078	0.078	0.079	0.081	0.081	0.082	0.084	0.085	0.085	0.086	0.088	0.09
A10	Sample	Dilution_20%	0.2	DMSO	Lycopene	Standard_Development	Run088	Standard_Measurement	Plate_01	Clariostar_Study	MB	Biofoundry_,_London	Linear_Dilution_Pattern_V2	0.126	0.124	0.121	0.118	0.115	0.111	0.107	0.104	0.101	0.097	0.094	0.09	0.086	0.082	0.079	0.076	0.074	0.071	0.07	0.069	0.067	0.067	0.067	0.067	0.066	0.067	0.067	0.067	0.067	0.068	0.068	0.068	0.068	0.069	0.069	0.069
A11	Blank	DMSO_Blank		DMSO		Standard_Development	Run088	Standard_Measurement	Plate_01	Clariostar_Study	MB	Biofoundry_,_London	Linear_Dilution_Pattern_V2	0.113	0.11	0.106	0.104	0.101	0.097	0.093	0.09	0.086	0.082	0.079	0.074	0.07	0.066	0.063	0.061	0.059	0.057	0.055	0.053	0.052	0.052	0.052	0.051	0.051	0.051	0.049	0.049	0.049	0.048	0.048	0.049	0.047	0.047	0.046	0.046
A12	Blank	DMSO_Blank		DMSO		Standard_Development	Run088	Standard_Measurement	Plate_01	Clariostar_Study	MB	Biofoundry_,_London	Linear_Dilution_Pattern_V2	0.112	0.108	0.105	0.102	0.1	0.096	0.092	0.089	0.086	0.081	0.078	0.074	0.069	0.066	0.064	0.061	0.059	0.057	0.055	0.054	0.053	0.052	0.052	0.052	0.051	0.051	0.05	0.05	0.049	0.049	0.049	0.048	0.047	0.047	0.047	0.047
B01	Sample	Dilution_100%	1.0	DMSO	Lycopene	Standard_Development	Run088	Standard_Measurement	Plate_01	Clariostar_Study	MB	Biofoundry_,_London	Linear_Dilution_Pattern_V2	0.18	0.179	0.175	0.173	0.171	0.167	0.163	0.162	0.16	0.158	0.158	0.155	0.152	0.146	0.142	0.139	0.136	0.134	0.132	0.13	0.131	0.131	0.133	0.135	0.137	0.141	0.145	0.149	0.153	0.156	0.159	0.163	0.166	0.17	0.175	0.181
B02	Sample	Dilution_80%	0.8	DMSO	Lycopene	Standard_Development	Run088	Standard_Measurement	Plate_01	Clariostar_Study	MB	Biofoundry_,_London	Linear_Dilution_Pattern_V2	0.164	0.162	0.159	0.157	0.154	0.15	0.147	0.146	0.144	0.143	0.141	0.139	0.134	0.13	0.127	0.123	0.121	0.119	0.117	0.116	0.116	0.116	0.117	0.118	0.12	0.122	0.125	0.127	0.13	0.132	0.134	0.137	0.139	0.142	0.146	0.15
B03	Sample	Dilution_60%	0.6	DMSO	Lycopene	Standard_Development	Run088	Standard_Measurement	Plate_01	Clariostar_Study	MB	Biofoundry_,_London	Linear_Dilution_Pattern_V2	0.143	0.141	0.138	0.136	0.134	0.13	0.127	0.124	0.122	0.12	0.118	0.116	0.112	0.108	0.105	0.101	0.099	0.097	0.095	0.094	0.094	0.094	0.094	0.094	0.096	0.098	0.099	0.101	0.103	0.104	0.106	0.108	0.109	0.111	0.113	0.116
B04	Sample	Dilution_40%	0.4	DMSO	Lycopene	Standard_Development	Run088	Standard_Measurement	Plate_01	Clariostar_Study	MB	Biofoundry_,_London	Linear_Dilution_Pattern_V2	0.132	0.129	0.127	0.125	0.122	0.119	0.116	0.114	0.111	0.108	0.106	0.103	0.099	0.096	0.092	0.089	0.087	0.084	0.083	0.082	0.081	0.081	0.082	0.081	0.082	0.083	0.084	0.085	0.085	0.086	0.087	0.088	0.089	0.09	0.091	0.093
B05	Sample	Dilution_20%	0.2	DMSO	Lycopene	Standard_Development	Run088	Standard_Measurement	Plate_01	Clariostar_Study	MB	Biofoundry_,_London	Linear_Dilution_Pattern_V2	0.116	0.113	0.109	0.107	0.104	0.101	0.097	0.095	0.093	0.091	0.089	0.086	0.082	0.079	0.076	0.074	0.072	0.07	0.068	0.066	0.066	0.066	0.066	0.066	0.066	0.066	0.066	0.066	0.066	0.066	0.067	0.068	0.067	0.068	0.067	0.068
B06	Sample	Dilution_100%	1.0	DMSO	Lycopene	Standard_Development	Run088	Standard_Measurement	Plate_01	Clariostar_Study	MB	Biofoundry_,_London	Linear_Dilution_Pattern_V2	0.168	0.165	0.163	0.161	0.158	0.154	0.151	0.15	0.149	0.146	0.146	0.144	0.14	0.135	0.132	0.128	0.125	0.123	0.121	0.12	0.121	0.121	0.123	0.125	0.127	0.131	0.134	0.138	0.142	0.145	0.147	0.151	0.154	0.158	0.163	0.168
B07	Sample	Dilution_80%	0.8	DMSO	Lycopene	Standard_Development	Run088	Standard_Measurement	Plate_01	Clariostar_Study	MB	Biofoundry_,_London	Linear_Dilution_Pattern_V2	0.159	0.157	0.154	0.151	0.15	0.146	0.142	0.141	0.139	0.138	0.138	0.134	0.131	0.127	0.123	0.121	0.117	0.116	0.114	0.112	0.112	0.113	0.114	0.115	0.117	0.12	0.122	0.124	0.127	0.13	0.132	0.134	0.137	0.14	0.143	0.147
B08	Sample	Dilution_60%	0.6	DMSO	Lycopene	Standard_Development	Run088	Standard_Measurement	Plate_01	Clariostar_Study	MB	Biofoundry_,_London	Linear_Dilution_Pattern_V2	0.145	0.143	0.14	0.137	0.134	0.131	0.128	0.126	0.124	0.122	0.12	0.117	0.114	0.11	0.107	0.104	0.102	0.099	0.098	0.097	0.096	0.096	0.097	0.098	0.098	0.1	0.102	0.104	0.105	0.106	0.108	0.11	0.111	0.113	0.116	0.118
B09	Sample	Dilution_40%	0.4	DMSO	Lycopene	Standard_Development	Run088	Standard_Measurement	Plate_01	Clariostar_Study	MB	Biofoundry_,_London	Linear_Dilution_Pattern_V2	0.131	0.127	0.124	0.122	0.12	0.116	0.112	0.11	0.107	0.105	0.103	0.101	0.095	0.092	0.09	0.086	0.084	0.081	0.08	0.079	0.078	0.078	0.078	0.078	0.079	0.08	0.081	0.082	0.082	0.083	0.084	0.085	0.086	0.087	0.088	0.09
B10	Sample	Dilution_20%	0.2	DMSO	Lycopene	Standard_Development	Run088	Standard_Measurement	Plate_01	Clariostar_Study	MB	Biofoundry_,_London	Linear_Dilution_Pattern_V2	0.118	0.116	0.113	0.111	0.108	0.104	0.101	0.098	0.096	0.093	0.09	0.086	0.082	0.079	0.076	0.073	0.071	0.069	0.067	0.066	0.065	0.066	0.065	0.065	0.065	0.065	0.065	0.065	0.066	0.066	0.066	0.066	0.067	0.067	0.067	0.068
B11	Blank	DMSO_Blank		DMSO		Standard_Development	Run088	Standard_Measurement	Plate_01	Clariostar_Study	MB	Biofoundry_,_London	Linear_Dilution_Pattern_V2	0.105	0.103	0.099	0.097	0.094	0.09	0.087	0.084	0.081	0.077	0.074	0.071	0.067	0.064	0.062	0.06	0.058	0.056	0.054	0.053	0.052	0.052	0.052	0.051	0.051	0.05	0.049	0.049	0.049	0.048	0.048	0.048	0.047	0.047	0.047	0.046
B12	Blank	DMSO_Blank		DMSO		Standard_Development	Run088	Standard_Measurement	Plate_01	Clariostar_Study	MB	Biofoundry_,_London	Linear_Dilution_Pattern_V2	0.107	0.105	0.101	0.098	0.096	0.092	0.088	0.085	0.082	0.077	0.073	0.071	0.067	0.064	0.061	0.059	0.057	0.055	0.054	0.052	0.051	0.051	0.051	0.05	0.05	0.049	0.049	0.048	0.048	0.047	0.048	0.047	0.047	0.047	0.046	0.045
C01	Sample	Dilution_95%	0.95	DMSO	Lycopene	Standard_Development	Run088	Standard_Measurement	Plate_01	Clariostar_Study	MB	Biofoundry_,_London	Linear_Dilution_Pattern_V2	0.178	0.176	0.173	0.171	0.168	0.165	0.162	0.16	0.159	0.158	0.157	0.154	0.149	0.144	0.141	0.137	0.135	0.133	0.131	0.13	0.13	0.13	0.132	0.133	0.136	0.139	0.142	0.146	0.149	0.153	0.155	0.158	0.161	0.165	0.17	0.175
C02	Sample	Dilution_75%	0.75	DMSO	Lycopene	Standard_Development	Run088	Standard_Measurement	Plate_01	Clariostar_Study	MB	Biofoundry_,_London	Linear_Dilution_Pattern_V2	0.157	0.154	0.151	0.149	0.145	0.143	0.14	0.138	0.136	0.134	0.132	0.13	0.125	0.121	0.118	0.115	0.112	0.11	0.109	0.107	0.107	0.107	0.108	0.109	0.111	0.113	0.115	0.118	0.12	0.122	0.124	0.126	0.128	0.131	0.134	0.138
C03	Sample	Dilution_55%	0.55	DMSO	Lycopene	Standard_Development	Run088	Standard_Measurement	Plate_01	Clariostar_Study	MB	Biofoundry_,_London	Linear_Dilution_Pattern_V2	0.139	0.136	0.133	0.131	0.129	0.124	0.121	0.12	0.117	0.116	0.114	0.112	0.107	0.103	0.1	0.098	0.095	0.093	0.091	0.09	0.09	0.09	0.09	0.091	0.092	0.093	0.094	0.096	0.097	0.099	0.1	0.101	0.102	0.104	0.106	0.108
C04	Sample	Dilution_35%	0.35	DMSO	Lycopene	Standard_Development	Run088	Standard_Measurement	Plate_01	Clariostar_Study	MB	Biofoundry_,_London	Linear_Dilution_Pattern_V2	0.13	0.127	0.124	0.122	0.119	0.116	0.112	0.111	0.109	0.106	0.104	0.101	0.097	0.093	0.091	0.088	0.086	0.084	0.082	0.081	0.08	0.08	0.081	0.081	0.081	0.082	0.082	0.082	0.084	0.084	0.084	0.085	0.086	0.087	0.087	0.088
C05	Sample	Dilution_15%	0.15	DMSO	Lycopene	Standard_Development	Run088	Standard_Measurement	Plate_01	Clariostar_Study	MB	Biofoundry_,_London	Linear_Dilution_Pattern_V2	0.11	0.107	0.104	0.102	0.099	0.097	0.093	0.091	0.089	0.086	0.084	0.081	0.077	0.074	0.072	0.07	0.068	0.066	0.065	0.064	0.063	0.063	0.062	0.062	0.062	0.062	0.062	0.062	0.062	0.062	0.062	0.062	0.062	0.063	0.063	0.062
C06	Sample	Dilution_95%	0.95	DMSO	Lycopene	Standard_Development	Run088	Standard_Measurement	Plate_01	Clariostar_Study	MB	Biofoundry_,_London	Linear_Dilution_Pattern_V2	0.167	0.166	0.162	0.16	0.157	0.153	0.15	0.149	0.148	0.148	0.147	0.144	0.14	0.136	0.132	0.129	0.126	0.124	0.123	0.122	0.122	0.122	0.124	0.125	0.128	0.132	0.134	0.138	0.14	0.144	0.146	0.15	0.152	0.156	0.16	0.165
C07	Sample	Dilution_75%	0.75	DMSO	Lycopene	Standard_Development	Run088	Standard_Measurement	Plate_01	Clariostar_Study	MB	Biofoundry_,_London	Linear_Dilution_Pattern_V2	0.154	0.152	0.149	0.146	0.144	0.141	0.137	0.136	0.134	0.134	0.133	0.13	0.126	0.122	0.118	0.116	0.113	0.111	0.11	0.108	0.108	0.108	0.109	0.111	0.112	0.114	0.116	0.118	0.12	0.122	0.124	0.126	0.128	0.13	0.133	0.137
C08	Sample	Dilution_55%	0.55	DMSO	Lycopene	Standard_Development	Run088	Standard_Measurement	Plate_01	Clariostar_Study	MB	Biofoundry_,_London	Linear_Dilution_Pattern_V2	0.139	0.137	0.134	0.131	0.129	0.126	0.122	0.121	0.119	0.117	0.116	0.114	0.11	0.104	0.102	0.1	0.098	0.096	0.094	0.092	0.092	0.092	0.092	0.093	0.094	0.095	0.097	0.098	0.1	0.101	0.102	0.104	0.105	0.107	0.108	0.111
C09	Sample	Dilution_35%	0.35	DMSO	Lycopene	Standard_Development	Run088	Standard_Measurement	Plate_01	Clariostar_Study	MB	Biofoundry_,_London	Linear_Dilution_Pattern_V2	0.129	0.127	0.123	0.12	0.118	0.114	0.11	0.108	0.106	0.103	0.102	0.098	0.093	0.09	0.087	0.084	0.083	0.081	0.079	0.078	0.077	0.077	0.077	0.077	0.078	0.078	0.079	0.079	0.08	0.081	0.081	0.082	0.082	0.084	0.085	0.085
C10	Sample	Dilution_15%	0.15	DMSO	Lycopene	Standard_Development	Run088	Standard_Measurement	Plate_01	Clariostar_Study	MB	Biofoundry_,_London	Linear_Dilution_Pattern_V2	0.115	0.112	0.108	0.106	0.104	0.1	0.098	0.095	0.091	0.088	0.086	0.082	0.078	0.075	0.072	0.07	0.068	0.066	0.064	0.063	0.062	0.062	0.062	0.061	0.061	0.061	0.061	0.061	0.061	0.061	0.062	0.062	0.061	0.062	0.062	0.062
C11	Blank	DMSO_Blank		DMSO		Standard_Development	Run088	Standard_Measurement	Plate_01	Clariostar_Study	MB	Biofoundry_,_London	Linear_Dilution_Pattern_V2	0.105	0.103	0.099	0.097	0.095	0.091	0.087	0.085	0.081	0.078	0.074	0.071	0.067	0.064	0.061	0.06	0.058	0.056	0.054	0.053	0.053	0.052	0.053	0.051	0.051	0.051	0.05	0.049	0.049	0.049	0.049	0.049	0.047	0.047	0.047	0.046
C12	Blank	DMSO_Blank		DMSO		Standard_Development	Run088	Standard_Measurement	Plate_01	Clariostar_Study	MB	Biofoundry_,_London	Linear_Dilution_Pattern_V2	0.111	0.108	0.104	0.102	0.099	0.095	0.091	0.089	0.085	0.081	0.079	0.076	0.071	0.068	0.066	0.064	0.062	0.061	0.059	0.057	0.056	0.055	0.055	0.054	0.054	0.054	0.053	0.052	0.052	0.052	0.052	0.052	0.051	0.05	0.05	0.049
D01	Sample	Dilution_95%	0.95	DMSO	Lycopene	Standard_Development	Run088	Standard_Measurement	Plate_01	Clariostar_Study	MB	Biofoundry_,_London	Linear_Dilution_Pattern_V2	0.201	0.199	0.196	0.194	0.191	0.187	0.183	0.182	0.182	0.18	0.179	0.176	0.172	0.168	0.163	0.159	0.157	0.154	0.152	0.15	0.15	0.151	0.152	0.153	0.155	0.159	0.161	0.164	0.167	0.17	0.172	0.175	0.178	0.181	0.185	0.19
D02	Sample	Dilution_75%	0.75	DMSO	Lycopene	Standard_Development	Run088	Standard_Measurement	Plate_01	Clariostar_Study	MB	Biofoundry_,_London	Linear_Dilution_Pattern_V2	0.168	0.166	0.163	0.161	0.158	0.154	0.15	0.149	0.148	0.146	0.146	0.143	0.139	0.134	0.131	0.128	0.126	0.123	0.121	0.119	0.119	0.119	0.12	0.122	0.123	0.125	0.127	0.13	0.132	0.134	0.136	0.138	0.14	0.142	0.145	0.148
D03	Sample	Dilution_55%	0.55	DMSO	Lycopene	Standard_Development	Run088	Standard_Measurement	Plate_01	Clariostar_Study	MB	Biofoundry_,_London	Linear_Dilution_Pattern_V2	0.148	0.146	0.143	0.14	0.138	0.134	0.13	0.129	0.128	0.126	0.125	0.122	0.118	0.114	0.111	0.108	0.106	0.104	0.102	0.101	0.1	0.1	0.101	0.102	0.102	0.103	0.104	0.105	0.107	0.108	0.11	0.111	0.112	0.113	0.115	0.117
D04	Sample	Dilution_35%	0.35	DMSO	Lycopene	Standard_Development	Run088	Standard_Measurement	Plate_01	Clariostar_Study	MB	Biofoundry_,_London	Linear_Dilution_Pattern_V2	0.132	0.13	0.126	0.124	0.121	0.118	0.114	0.114	0.111	0.11	0.107	0.105	0.1	0.097	0.094	0.091	0.089	0.087	0.085	0.083	0.082	0.082	0.083	0.083	0.084	0.084	0.084	0.085	0.085	0.086	0.087	0.088	0.088	0.089	0.09	0.09
D05	Sample	Dilution_15%	0.15	DMSO	Lycopene	Standard_Development	Run088	Standard_Measurement	Plate_01	Clariostar_Study	MB	Biofoundry_,_London	Linear_Dilution_Pattern_V2	0.116	0.114	0.11	0.108	0.106	0.102	0.099	0.097	0.095	0.092	0.09	0.087	0.083	0.081	0.078	0.076	0.074	0.072	0.071	0.069	0.068	0.068	0.068	0.068	0.068	0.068	0.067	0.067	0.068	0.068	0.068	0.068	0.068	0.068	0.068	0.068
D06	Sample	Dilution_95%	0.95	DMSO	Lycopene	Standard_Development	Run088	Standard_Measurement	Plate_01	Clariostar_Study	MB	Biofoundry_,_London	Linear_Dilution_Pattern_V2	0.17	0.168	0.165	0.162	0.16	0.156	0.153	0.152	0.151	0.15	0.15	0.148	0.143	0.139	0.135	0.132	0.129	0.128	0.126	0.125	0.125	0.126	0.127	0.129	0.132	0.134	0.138	0.141	0.144	0.147	0.15	0.153	0.156	0.16	0.164	0.169
D07	Sample	Dilution_75%	0.75	DMSO	Lycopene	Standard_Development	Run088	Standard_Measurement	Plate_01	Clariostar_Study	MB	Biofoundry_,_London	Linear_Dilution_Pattern_V2	0.195	0.193	0.19	0.188	0.185	0.182	0.178	0.177	0.175	0.173	0.172	0.169	0.164	0.16	0.157	0.154	0.151	0.148	0.147	0.146	0.145	0.145	0.145	0.145	0.146	0.148	0.149	0.15	0.152	0.153	0.154	0.155	0.156	0.158	0.16	0.162
D08	Sample	Dilution_55%	0.55	DMSO	Lycopene	Standard_Development	Run088	Standard_Measurement	Plate_01	Clariostar_Study	MB	Biofoundry_,_London	Linear_Dilution_Pattern_V2	0.141	0.139	0.135	0.133	0.13	0.126	0.123	0.121	0.12	0.118	0.116	0.114	0.11	0.107	0.103	0.101	0.098	0.096	0.095	0.094	0.093	0.093	0.094	0.095	0.095	0.096	0.098	0.1	0.101	0.102	0.103	0.105	0.106	0.108	0.109	0.112
D09	Sample	Dilution_35%	0.35	DMSO	Lycopene	Standard_Development	Run088	Standard_Measurement	Plate_01	Clariostar_Study	MB	Biofoundry_,_London	Linear_Dilution_Pattern_V2	0.13	0.128	0.125	0.123	0.12	0.117	0.113	0.111	0.109	0.107	0.104	0.101	0.097	0.094	0.091	0.089	0.086	0.085	0.083	0.082	0.081	0.081	0.081	0.081	0.081	0.082	0.083	0.083	0.083	0.084	0.085	0.086	0.087	0.087	0.088	0.089
D10	Sample	Dilution_15%	0.15	DMSO	Lycopene	Standard_Development	Run088	Standard_Measurement	Plate_01	Clariostar_Study	MB	Biofoundry_,_London	Linear_Dilution_Pattern_V2	0.141	0.138	0.135	0.133	0.13	0.127	0.123	0.121	0.119	0.117	0.114	0.11	0.107	0.103	0.101	0.098	0.096	0.095	0.093	0.091	0.09	0.09	0.089	0.089	0.089	0.089	0.088	0.088	0.088	0.088	0.087	0.087	0.087	0.086	0.086	0.086
D11	Blank	DMSO_Blank		DMSO		Standard_Development	Run088	Standard_Measurement	Plate_01	Clariostar_Study	MB	Biofoundry_,_London	Linear_Dilution_Pattern_V2	0.11	0.107	0.103	0.101	0.099	0.095	0.092	0.089	0.085	0.082	0.079	0.075	0.071	0.068	0.066	0.064	0.062	0.06	0.059	0.057	0.057	0.056	0.056	0.055	0.055	0.054	0.054	0.053	0.052	0.052	0.052	0.052	0.051	0.051	0.05	0.05
D12	Blank	DMSO_Blank		DMSO		Standard_Development	Run088	Standard_Measurement	Plate_01	Clariostar_Study	MB	Biofoundry_,_London	Linear_Dilution_Pattern_V2	0.107	0.104	0.1	0.098	0.095	0.092	0.088	0.086	0.082	0.078	0.075	0.072	0.067	0.065	0.062	0.06	0.058	0.056	0.055	0.054	0.053	0.052	0.052	0.051	0.051	0.05	0.05	0.049	0.049	0.049	0.049	0.049	0.048	0.048	0.047	0.046
E01	Sample	Dilution_90%	0.9	DMSO	Lycopene	Standard_Development	Run088	Standard_Measurement	Plate_01	Clariostar_Study	MB	Biofoundry_,_London	Linear_Dilution_Pattern_V2	0.216	0.215	0.211	0.209	0.206	0.202	0.198	0.197	0.195	0.194	0.193	0.19	0.185	0.18	0.176	0.173	0.17	0.168	0.165	0.163	0.162	0.163	0.163	0.164	0.166	0.168	0.17	0.172	0.175	0.177	0.179	0.181	0.183	0.185	0.188	0.192
E02	Sample	Dilution_70%	0.7	DMSO	Lycopene	Standard_Development	Run088	Standard_Measurement	Plate_01	Clariostar_Study	MB	Biofoundry_,_London	Linear_Dilution_Pattern_V2	0.192	0.189	0.185	0.183	0.18	0.177	0.173	0.172	0.17	0.169	0.168	0.165	0.16	0.156	0.153	0.149	0.147	0.146	0.143	0.142	0.14	0.14	0.14	0.141	0.142	0.143	0.144	0.145	0.146	0.147	0.148	0.15	0.151	0.152	0.153	0.156
E03	Sample	Dilution_50%	0.5	DMSO	Lycopene	Standard_Development	Run088	Standard_Measurement	Plate_01	Clariostar_Study	MB	Biofoundry_,_London	Linear_Dilution_Pattern_V2	0.146	0.144	0.141	0.138	0.136	0.133	0.129	0.128	0.126	0.124	0.122	0.119	0.116	0.112	0.108	0.106	0.104	0.102	0.1	0.099	0.098	0.098	0.098	0.098	0.1	0.101	0.102	0.102	0.103	0.105	0.106	0.107	0.107	0.109	0.111	0.112
E04	Sample	Dilution_30%	0.3	DMSO	Lycopene	Standard_Development	Run088	Standard_Measurement	Plate_01	Clariostar_Study	MB	Biofoundry_,_London	Linear_Dilution_Pattern_V2	0.141	0.139	0.136	0.134	0.131	0.128	0.124	0.122	0.119	0.117	0.116	0.114	0.11	0.105	0.103	0.101	0.098	0.096	0.095	0.093	0.092	0.091	0.092	0.092	0.092	0.092	0.092	0.092	0.092	0.093	0.093	0.093	0.093	0.094	0.094	0.094
E05	Sample	Dilution_10%	0.1	DMSO	Lycopene	Standard_Development	Run088	Standard_Measurement	Plate_01	Clariostar_Study	MB	Biofoundry_,_London	Linear_Dilution_Pattern_V2	0.108	0.105	0.102	0.099	0.097	0.094	0.089	0.088	0.086	0.083	0.082	0.078	0.074	0.072	0.069	0.068	0.066	0.065	0.062	0.061	0.06	0.06	0.06	0.059	0.059	0.059	0.059	0.059	0.058	0.058	0.058	0.059	0.058	0.058	0.058	0.057
E06	Sample	Dilution_90%	0.9	DMSO	Lycopene	Standard_Development	Run088	Standard_Measurement	Plate_01	Clariostar_Study	MB	Biofoundry_,_London	Linear_Dilution_Pattern_V2	0.163	0.161	0.158	0.156	0.153	0.15	0.147	0.145	0.145	0.144	0.143	0.141	0.137	0.133	0.13	0.127	0.124	0.121	0.12	0.118	0.118	0.119	0.12	0.122	0.124	0.127	0.13	0.134	0.136	0.139	0.142	0.144	0.147	0.151	0.154	0.159
E07	Sample	Dilution_70%	0.7	DMSO	Lycopene	Standard_Development	Run088	Standard_Measurement	Plate_01	Clariostar_Study	MB	Biofoundry_,_London	Linear_Dilution_Pattern_V2	0.167	0.165	0.161	0.159	0.157	0.153	0.149	0.148	0.147	0.145	0.143	0.14	0.137	0.133	0.129	0.127	0.124	0.122	0.12	0.119	0.118	0.118	0.118	0.119	0.12	0.122	0.124	0.125	0.127	0.128	0.13	0.131	0.133	0.134	0.136	0.139
E08	Sample	Dilution_50%	0.5	DMSO	Lycopene	Standard_Development	Run088	Standard_Measurement	Plate_01	Clariostar_Study	MB	Biofoundry_,_London	Linear_Dilution_Pattern_V2	0.158	0.157	0.153	0.151	0.148	0.145	0.141	0.14	0.137	0.136	0.133	0.131	0.127	0.123	0.121	0.118	0.115	0.113	0.111	0.11	0.109	0.107	0.108	0.109	0.109	0.11	0.11	0.111	0.111	0.113	0.113	0.114	0.114	0.115	0.116	0.117
E09	Sample	Dilution_30%	0.3	DMSO	Lycopene	Standard_Development	Run088	Standard_Measurement	Plate_01	Clariostar_Study	MB	Biofoundry_,_London	Linear_Dilution_Pattern_V2	0.133	0.131	0.128	0.126	0.123	0.119	0.115	0.114	0.111	0.109	0.107	0.105	0.101	0.096	0.094	0.091	0.089	0.087	0.086	0.084	0.083	0.083	0.083	0.082	0.083	0.084	0.084	0.084	0.084	0.085	0.086	0.086	0.086	0.087	0.087	0.088
E10	Sample	Dilution_10%	0.1	DMSO	Lycopene	Standard_Development	Run088	Standard_Measurement	Plate_01	Clariostar_Study	MB	Biofoundry_,_London	Linear_Dilution_Pattern_V2	0.117	0.114	0.11	0.108	0.105	0.102	0.098	0.096	0.094	0.092	0.088	0.085	0.081	0.078	0.076	0.074	0.072	0.07	0.068	0.067	0.066	0.066	0.066	0.066	0.065	0.065	0.065	0.064	0.065	0.065	0.065	0.065	0.065	0.065	0.064	0.064
E11	Blank	DMSO_Blank		DMSO		Standard_Development	Run088	Standard_Measurement	Plate_01	Clariostar_Study	MB	Biofoundry_,_London	Linear_Dilution_Pattern_V2	0.107	0.104	0.101	0.098	0.096	0.091	0.089	0.086	0.082	0.079	0.075	0.071	0.067	0.064	0.062	0.06	0.059	0.057	0.055	0.054	0.052	0.052	0.052	0.051	0.051	0.05	0.05	0.049	0.049	0.049	0.049	0.049	0.048	0.047	0.047	0.046
E12	Blank	DMSO_Blank		DMSO		Standard_Development	Run088	Standard_Measurement	Plate_01	Clariostar_Study	MB	Biofoundry_,_London	Linear_Dilution_Pattern_V2	0.107	0.104	0.1	0.099	0.095	0.091	0.087	0.085	0.082	0.078	0.075	0.071	0.067	0.064	0.062	0.06	0.058	0.056	0.054	0.053	0.052	0.052	0.051	0.051	0.051	0.05	0.05	0.049	0.049	0.049	0.048	0.049	0.048	0.047	0.046	0.046
F01	Sample	Dilution_90%	0.9	DMSO	Lycopene	Standard_Development	Run088	Standard_Measurement	Plate_01	Clariostar_Study	MB	Biofoundry_,_London	Linear_Dilution_Pattern_V2	0.204	0.201	0.198	0.196	0.193	0.188	0.184	0.183	0.18	0.18	0.179	0.176	0.171	0.166	0.161	0.158	0.155	0.153	0.151	0.149	0.148	0.148	0.148	0.15	0.152	0.154	0.157	0.159	0.162	0.164	0.167	0.168	0.17	0.173	0.176	0.18
F02	Sample	Dilution_70%	0.7	DMSO	Lycopene	Standard_Development	Run088	Standard_Measurement	Plate_01	Clariostar_Study	MB	Biofoundry_,_London	Linear_Dilution_Pattern_V2	0.181	0.179	0.176	0.174	0.17	0.166	0.162	0.162	0.159	0.158	0.156	0.153	0.149	0.145	0.142	0.139	0.136	0.133	0.131	0.13	0.129	0.128	0.129	0.13	0.131	0.132	0.134	0.135	0.137	0.137	0.139	0.14	0.141	0.143	0.145	0.147
F03	Sample	Dilution_50%	0.5	DMSO	Lycopene	Standard_Development	Run088	Standard_Measurement	Plate_01	Clariostar_Study	MB	Biofoundry_,_London	Linear_Dilution_Pattern_V2	0.146	0.143	0.14	0.137	0.134	0.131	0.126	0.125	0.124	0.122	0.12	0.118	0.114	0.109	0.106	0.104	0.102	0.099	0.097	0.096	0.095	0.095	0.095	0.096	0.097	0.098	0.098	0.1	0.101	0.102	0.103	0.104	0.105	0.106	0.107	0.109
F04	Sample	Dilution_30%	0.3	DMSO	Lycopene	Standard_Development	Run088	Standard_Measurement	Plate_01	Clariostar_Study	MB	Biofoundry_,_London	Linear_Dilution_Pattern_V2	0.131	0.129	0.126	0.123	0.12	0.116	0.113	0.112	0.109	0.108	0.105	0.104	0.099	0.095	0.092	0.09	0.088	0.085	0.084	0.083	0.082	0.082	0.082	0.082	0.082	0.082	0.083	0.083	0.083	0.084	0.085	0.085	0.086	0.086	0.086	0.086
F05	Sample	Dilution_10%	0.1	DMSO	Lycopene	Standard_Development	Run088	Standard_Measurement	Plate_01	Clariostar_Study	MB	Biofoundry_,_London	Linear_Dilution_Pattern_V2	0.11	0.107	0.103	0.101	0.099	0.095	0.091	0.09	0.087	0.084	0.082	0.079	0.076	0.072	0.07	0.068	0.066	0.065	0.063	0.061	0.06	0.06	0.06	0.06	0.06	0.06	0.059	0.059	0.059	0.059	0.059	0.059	0.059	0.059	0.058	0.057
F06	Sample	Dilution_90%	0.9	DMSO	Lycopene	Standard_Development	Run088	Standard_Measurement	Plate_01	Clariostar_Study	MB	Biofoundry_,_London	Linear_Dilution_Pattern_V2	0.183	0.181	0.178	0.175	0.172	0.169	0.165	0.164	0.163	0.162	0.163	0.16	0.155	0.15	0.146	0.144	0.141	0.139	0.136	0.136	0.135	0.136	0.136	0.137	0.14	0.142	0.144	0.146	0.149	0.152	0.154	0.156	0.159	0.162	0.165	0.168
F07	Sample	Dilution_70%	0.7	DMSO	Lycopene	Standard_Development	Run088	Standard_Measurement	Plate_01	Clariostar_Study	MB	Biofoundry_,_London	Linear_Dilution_Pattern_V2	0.16	0.158	0.154	0.151	0.148	0.145	0.141	0.14	0.139	0.138	0.136	0.134	0.129	0.125	0.122	0.119	0.117	0.115	0.113	0.112	0.111	0.111	0.112	0.113	0.115	0.116	0.118	0.12	0.122	0.124	0.126	0.128	0.129	0.131	0.134	0.137
F08	Sample	Dilution_50%	0.5	DMSO	Lycopene	Standard_Development	Run088	Standard_Measurement	Plate_01	Clariostar_Study	MB	Biofoundry_,_London	Linear_Dilution_Pattern_V2	0.147	0.144	0.142	0.139	0.136	0.132	0.128	0.127	0.126	0.123	0.122	0.119	0.115	0.112	0.108	0.105	0.103	0.101	0.099	0.098	0.097	0.097	0.098	0.098	0.099	0.1	0.101	0.102	0.103	0.104	0.105	0.106	0.107	0.109	0.11	0.111
F09	Sample	Dilution_30%	0.3	DMSO	Lycopene	Standard_Development	Run088	Standard_Measurement	Plate_01	Clariostar_Study	MB	Biofoundry_,_London	Linear_Dilution_Pattern_V2	0.125	0.123	0.119	0.117	0.114	0.11	0.106	0.105	0.103	0.101	0.099	0.096	0.091	0.088	0.085	0.083	0.081	0.078	0.077	0.076	0.074	0.074	0.075	0.075	0.075	0.076	0.076	0.076	0.077	0.077	0.079	0.08	0.079	0.08	0.08	0.081
F10	Sample	Dilution_10%	0.1	DMSO	Lycopene	Standard_Development	Run088	Standard_Measurement	Plate_01	Clariostar_Study	MB	Biofoundry_,_London	Linear_Dilution_Pattern_V2	0.112	0.11	0.106	0.104	0.102	0.098	0.094	0.091	0.089	0.086	0.084	0.081	0.077	0.073	0.071	0.069	0.067	0.066	0.063	0.062	0.061	0.061	0.061	0.06	0.061	0.06	0.059	0.059	0.059	0.06	0.059	0.059	0.059	0.059	0.058	0.058
F11	Blank	DMSO		DMSO		Standard_Development	Run088	Standard_Measurement	Plate_01	Clariostar_Study	MB	Biofoundry_,_London	Linear_Dilution_Pattern_V2	0.107	0.104	0.1	0.097	0.094	0.09	0.086	0.084	0.082	0.078	0.076	0.072	0.068	0.064	0.062	0.06	0.059	0.057	0.055	0.054	0.054	0.053	0.053	0.052	0.051	0.051	0.05	0.05	0.049	0.049	0.049	0.049	0.048	0.048	0.047	0.046
F12	Blank	DMSO		DMSO		Standard_Development	Run088	Standard_Measurement	Plate_01	Clariostar_Study	MB	Biofoundry_,_London	Linear_Dilution_Pattern_V2	0.11	0.107	0.103	0.1	0.098	0.094	0.09	0.088	0.085	0.081	0.078	0.075	0.07	0.067	0.064	0.062	0.06	0.058	0.057	0.055	0.054	0.053	0.054	0.054	0.053	0.053	0.052	0.051	0.051	0.05	0.05	0.05	0.05	0.049	0.048	0.048
G01	Sample	Dilution_85%	0.85	DMSO	Lycopene	Standard_Development	Run088	Standard_Measurement	Plate_01	Clariostar_Study	MB	Biofoundry_,_London	Linear_Dilution_Pattern_V2	0.182	0.18	0.176	0.174	0.17	0.166	0.163	0.161	0.16	0.158	0.158	0.156	0.151	0.146	0.142	0.138	0.136	0.133	0.131	0.13	0.129	0.13	0.13	0.132	0.134	0.136	0.138	0.141	0.143	0.146	0.148	0.15	0.153	0.155	0.158	0.162
G02	Sample	Dilution_65%	0.65	DMSO	Lycopene	Standard_Development	Run088	Standard_Measurement	Plate_01	Clariostar_Study	MB	Biofoundry_,_London	Linear_Dilution_Pattern_V2	0.148	0.145	0.142	0.139	0.137	0.133	0.13	0.128	0.127	0.124	0.124	0.122	0.117	0.113	0.109	0.107	0.104	0.102	0.1	0.099	0.099	0.099	0.099	0.1	0.102	0.103	0.105	0.107	0.109	0.111	0.113	0.114	0.116	0.118	0.12	0.123
G03	Sample	Dilution_45%	0.45	DMSO	Lycopene	Standard_Development	Run088	Standard_Measurement	Plate_01	Clariostar_Study	MB	Biofoundry_,_London	Linear_Dilution_Pattern_V2	0.139	0.136	0.133	0.131	0.128	0.124	0.12	0.119	0.117	0.115	0.113	0.111	0.107	0.103	0.099	0.097	0.095	0.093	0.091	0.09	0.089	0.089	0.089	0.09	0.091	0.092	0.092	0.093	0.094	0.095	0.096	0.097	0.098	0.1	0.101	0.102
G04	Sample	Dilution_25%	0.25	DMSO	Lycopene	Standard_Development	Run088	Standard_Measurement	Plate_01	Clariostar_Study	MB	Biofoundry_,_London	Linear_Dilution_Pattern_V2	0.119	0.117	0.113	0.11	0.107	0.103	0.1	0.099	0.097	0.095	0.092	0.09	0.086	0.082	0.08	0.077	0.075	0.073	0.072	0.07	0.069	0.069	0.069	0.069	0.07	0.07	0.07	0.07	0.071	0.071	0.072	0.072	0.072	0.073	0.073	0.074
G05	Sample	Dilution_05%	0.0499999999999999	DMSO	Lycopene	Standard_Development	Run088	Standard_Measurement	Plate_01	Clariostar_Study	MB	Biofoundry_,_London	Linear_Dilution_Pattern_V2	0.103	0.101	0.097	0.095	0.093	0.089	0.086	0.083	0.081	0.078	0.076	0.073	0.07	0.066	0.065	0.063	0.061	0.06	0.058	0.057	0.056	0.055	0.055	0.055	0.054	0.054	0.053	0.053	0.052	0.052	0.052	0.053	0.052	0.052	0.051	0.051
G06	Sample	Dilution_85%	0.85	DMSO	Lycopene	Standard_Development	Run088	Standard_Measurement	Plate_01	Clariostar_Study	MB	Biofoundry_,_London	Linear_Dilution_Pattern_V2	0.162	0.16	0.157	0.154	0.152	0.148	0.145	0.143	0.143	0.141	0.141	0.138	0.134	0.13	0.126	0.123	0.12	0.119	0.117	0.116	0.116	0.116	0.117	0.118	0.12	0.123	0.126	0.128	0.13	0.134	0.136	0.138	0.141	0.143	0.147	0.151
G07	Sample	Dilution_65%	0.65	DMSO	Lycopene	Standard_Development	Run088	Standard_Measurement	Plate_01	Clariostar_Study	MB	Biofoundry_,_London	Linear_Dilution_Pattern_V2	0.144	0.141	0.138	0.135	0.132	0.128	0.125	0.124	0.122	0.12	0.12	0.117	0.113	0.109	0.105	0.103	0.101	0.099	0.097	0.096	0.095	0.095	0.096	0.097	0.099	0.1	0.102	0.104	0.106	0.107	0.109	0.111	0.113	0.115	0.117	0.119
G08	Sample	Dilution_45%	0.45	DMSO	Lycopene	Standard_Development	Run088	Standard_Measurement	Plate_01	Clariostar_Study	MB	Biofoundry_,_London	Linear_Dilution_Pattern_V2	0.141	0.138	0.135	0.133	0.13	0.126	0.122	0.12	0.119	0.117	0.115	0.112	0.108	0.104	0.102	0.099	0.097	0.094	0.092	0.091	0.09	0.09	0.09	0.091	0.091	0.092	0.092	0.092	0.093	0.095	0.096	0.096	0.097	0.098	0.099	0.1
G09	Sample	Dilution_25%	0.25	DMSO	Lycopene	Standard_Development	Run088	Standard_Measurement	Plate_01	Clariostar_Study	MB	Biofoundry_,_London	Linear_Dilution_Pattern_V2	0.121	0.119	0.115	0.112	0.11	0.106	0.102	0.101	0.099	0.096	0.094	0.09	0.086	0.083	0.08	0.078	0.076	0.073	0.072	0.071	0.07	0.07	0.07	0.07	0.07	0.07	0.07	0.071	0.071	0.072	0.072	0.073	0.073	0.074	0.074	0.074
G10	Sample	Dilution_05%	0.0499999999999999	DMSO	Lycopene	Standard_Development	Run088	Standard_Measurement	Plate_01	Clariostar_Study	MB	Biofoundry_,_London	Linear_Dilution_Pattern_V2	0.108	0.105	0.101	0.099	0.096	0.092	0.089	0.087	0.084	0.081	0.078	0.075	0.071	0.067	0.065	0.064	0.062	0.06	0.058	0.057	0.056	0.056	0.056	0.055	0.054	0.054	0.054	0.054	0.053	0.053	0.053	0.053	0.053	0.052	0.051	0.051
G11	Blank	DMSO_Blank		DMSO		Standard_Development	Run088	Standard_Measurement	Plate_01	Clariostar_Study	MB	Biofoundry_,_London	Linear_Dilution_Pattern_V2	0.107	0.104	0.101	0.098	0.095	0.091	0.087	0.085	0.082	0.078	0.075	0.072	0.069	0.065	0.062	0.06	0.058	0.057	0.055	0.054	0.053	0.053	0.052	0.052	0.051	0.051	0.05	0.05	0.05	0.049	0.049	0.049	0.048	0.048	0.047	0.046
G12	Blank	DMSO_Blank		DMSO		Standard_Development	Run088	Standard_Measurement	Plate_01	Clariostar_Study	MB	Biofoundry_,_London	Linear_Dilution_Pattern_V2	0.107	0.104	0.1	0.097	0.094	0.091	0.087	0.084	0.081	0.077	0.074	0.071	0.066	0.063	0.061	0.059	0.057	0.055	0.054	0.052	0.051	0.05	0.05	0.05	0.049	0.049	0.048	0.048	0.048	0.048	0.047	0.047	0.046	0.046	0.045	0.044
H01	Sample	Dilution_85%	0.85	DMSO	Lycopene	Standard_Development	Run088	Standard_Measurement	Plate_01	Clariostar_Study	MB	Biofoundry_,_London	Linear_Dilution_Pattern_V2	0.184	0.182	0.178	0.176	0.173	0.169	0.165	0.162	0.161	0.16	0.159	0.155	0.15	0.145	0.142	0.138	0.134	0.132	0.13	0.129	0.128	0.128	0.128	0.129	0.131	0.133	0.136	0.138	0.141	0.143	0.145	0.147	0.149	0.152	0.155	0.158
H02	Sample	Dilution_65%	0.65	DMSO	Lycopene	Standard_Development	Run088	Standard_Measurement	Plate_01	Clariostar_Study	MB	Biofoundry_,_London	Linear_Dilution_Pattern_V2	0.147	0.144	0.14	0.137	0.134	0.129	0.126	0.125	0.123	0.121	0.12	0.118	0.113	0.108	0.105	0.102	0.1	0.097	0.095	0.094	0.093	0.093	0.095	0.095	0.097	0.098	0.1	0.101	0.103	0.106	0.108	0.109	0.111	0.113	0.115	0.117
H03	Sample	Dilution_45%	0.45	DMSO	Lycopene	Standard_Development	Run088	Standard_Measurement	Plate_01	Clariostar_Study	MB	Biofoundry_,_London	Linear_Dilution_Pattern_V2	0.14	0.137	0.133	0.129	0.126	0.122	0.118	0.117	0.114	0.112	0.111	0.107	0.103	0.099	0.096	0.093	0.09	0.088	0.086	0.084	0.084	0.084	0.084	0.085	0.085	0.086	0.087	0.087	0.089	0.09	0.091	0.092	0.092	0.094	0.095	0.096
H04	Sample	Dilution_25%	0.25	DMSO	Lycopene	Standard_Development	Run088	Standard_Measurement	Plate_01	Clariostar_Study	MB	Biofoundry_,_London	Linear_Dilution_Pattern_V2	0.124	0.121	0.117	0.114	0.111	0.107	0.104	0.102	0.099	0.096	0.094	0.09	0.086	0.083	0.08	0.078	0.075	0.073	0.071	0.07	0.069	0.068	0.068	0.069	0.069	0.07	0.07	0.069	0.07	0.071	0.071	0.071	0.072	0.072	0.072	0.072
H05	Sample	Dilution_05%	0.0499999999999999	DMSO	Lycopene	Standard_Development	Run088	Standard_Measurement	Plate_01	Clariostar_Study	MB	Biofoundry_,_London	Linear_Dilution_Pattern_V2	0.11	0.107	0.103	0.1	0.097	0.094	0.089	0.087	0.084	0.081	0.078	0.075	0.071	0.068	0.066	0.064	0.062	0.06	0.058	0.057	0.056	0.056	0.055	0.054	0.054	0.054	0.054	0.053	0.053	0.052	0.053	0.053	0.052	0.051	0.051	0.05
H06	Sample	Dilution_85%	0.85	DMSO	Lycopene	Standard_Development	Run088	Standard_Measurement	Plate_01	Clariostar_Study	MB	Biofoundry_,_London	Linear_Dilution_Pattern_V2	0.158	0.155	0.151	0.149	0.146	0.141	0.137	0.136	0.135	0.134	0.134	0.132	0.127	0.122	0.119	0.116	0.113	0.11	0.109	0.108	0.108	0.107	0.109	0.11	0.112	0.115	0.118	0.12	0.123	0.126	0.128	0.131	0.132	0.135	0.138	0.142
H07	Sample	Dilution_65%	0.65	DMSO	Lycopene	Standard_Development	Run088	Standard_Measurement	Plate_01	Clariostar_Study	MB	Biofoundry_,_London	Linear_Dilution_Pattern_V2	0.147	0.144	0.142	0.139	0.135	0.132	0.128	0.127	0.124	0.123	0.121	0.119	0.115	0.111	0.106	0.103	0.101	0.099	0.097	0.096	0.095	0.095	0.096	0.097	0.098	0.1	0.101	0.103	0.105	0.106	0.108	0.111	0.112	0.114	0.116	0.119
H08	Sample	Dilution_45%	0.45	DMSO	Lycopene	Standard_Development	Run088	Standard_Measurement	Plate_01	Clariostar_Study	MB	Biofoundry_,_London	Linear_Dilution_Pattern_V2	0.135	0.132	0.129	0.125	0.123	0.119	0.114	0.113	0.112	0.109	0.108	0.104	0.1	0.095	0.092	0.09	0.087	0.085	0.084	0.082	0.082	0.081	0.082	0.082	0.083	0.084	0.086	0.086	0.087	0.089	0.089	0.09	0.091	0.093	0.094	0.095
H09	Sample	Dilution_25%	0.25	DMSO	Lycopene	Standard_Development	Run088	Standard_Measurement	Plate_01	Clariostar_Study	MB	Biofoundry_,_London	Linear_Dilution_Pattern_V2	0.127	0.123	0.12	0.117	0.114	0.11	0.106	0.104	0.102	0.098	0.097	0.093	0.088	0.085	0.081	0.079	0.077	0.075	0.073	0.072	0.071	0.071	0.071	0.07	0.07	0.071	0.071	0.071	0.071	0.072	0.073	0.073	0.074	0.074	0.074	0.074
H10	Sample	Dilution_05%	0.0499999999999999	DMSO	Lycopene	Standard_Development	Run088	Standard_Measurement	Plate_01	Clariostar_Study	MB	Biofoundry_,_London	Linear_Dilution_Pattern_V2	0.116	0.114	0.11	0.106	0.103	0.099	0.096	0.093	0.089	0.086	0.084	0.08	0.075	0.072	0.069	0.067	0.065	0.063	0.062	0.06	0.059	0.058	0.058	0.057	0.056	0.056	0.056	0.056	0.056	0.056	0.055	0.055	0.054	0.054	0.053	0.052
H11	Blank	DMSO_Blank		DMSO		Standard_Development	Run088	Standard_Measurement	Plate_01	Clariostar_Study	MB	Biofoundry_,_London	Linear_Dilution_Pattern_V2	0.109	0.105	0.102	0.099	0.096	0.092	0.088	0.085	0.082	0.079	0.075	0.072	0.068	0.065	0.062	0.06	0.059	0.057	0.055	0.053	0.053	0.052	0.052	0.051	0.051	0.051	0.05	0.049	0.049	0.048	0.048	0.049	0.048	0.047	0.046	0.046
H12	Blank	DMSO_Blank		DMSO		Standard_Development	Run088	Standard_Measurement	Plate_01	Clariostar_Study	MB	Biofoundry_,_London	Linear_Dilution_Pattern_V2	0.116	0.112	0.109	0.105	0.102	0.098	0.092	0.091	0.089	0.085	0.08	0.076	0.071	0.066	0.064	0.062	0.06	0.058	0.056	0.054	0.054	0.053	0.053	0.052	0.052	0.052	0.051	0.05	0.05	0.049	0.049	0.049	0.048	0.048	0.047	0.045
A01	Sample	Dilution_100%	1.0	DMSO	Lycopene	Standard_Development	Run088	Standard_Measurement	Plate_01	Clariostar_Study	MB	Biofoundry_,_London	Linear_Dilution_Pattern_V2	0.184	0.183	0.181	0.177	0.174	0.171	0.167	0.164	0.164	0.162	0.161	0.158	0.153	0.148	0.144	0.14	0.137	0.135	0.133	0.131	0.131	0.132	0.133	0.135	0.138	0.142	0.145	0.149	0.153	0.155	0.158	0.161	0.165	0.17	0.175	0.18
A02	Sample	Dilution_80%	0.8	DMSO	Lycopene	Standard_Development	Run088	Standard_Measurement	Plate_01	Clariostar_Study	MB	Biofoundry_,_London	Linear_Dilution_Pattern_V2	0.158	0.156	0.153	0.149	0.147	0.143	0.139	0.136	0.136	0.134	0.133	0.129	0.125	0.12	0.116	0.111	0.109	0.107	0.106	0.104	0.103	0.104	0.104	0.106	0.107	0.11	0.113	0.115	0.118	0.12	0.122	0.124	0.127	0.13	0.134	0.138
A03	Sample	Dilution_60%	0.6	DMSO	Lycopene	Standard_Development	Run088	Standard_Measurement	Plate_01	Clariostar_Study	MB	Biofoundry_,_London	Linear_Dilution_Pattern_V2	0.144	0.142	0.139	0.136	0.133	0.129	0.125	0.123	0.122	0.12	0.118	0.115	0.11	0.106	0.102	0.099	0.097	0.095	0.093	0.091	0.091	0.091	0.091	0.092	0.093	0.095	0.097	0.098	0.1	0.101	0.102	0.103	0.105	0.107	0.109	0.112
A04	Sample	Dilution_40%	0.4	DMSO	Lycopene	Standard_Development	Run088	Standard_Measurement	Plate_01	Clariostar_Study	MB	Biofoundry_,_London	Linear_Dilution_Pattern_V2	0.133	0.13	0.128	0.124	0.122	0.117	0.114	0.112	0.11	0.107	0.105	0.1	0.097	0.092	0.089	0.085	0.083	0.081	0.079	0.077	0.076	0.076	0.076	0.078	0.078	0.079	0.08	0.081	0.081	0.082	0.082	0.084	0.085	0.086	0.088	0.089
A05	Sample	Dilution_20%	0.2	DMSO	Lycopene	Standard_Development	Run088	Standard_Measurement	Plate_01	Clariostar_Study	MB	Biofoundry_,_London	Linear_Dilution_Pattern_V2	0.118	0.116	0.113	0.11	0.106	0.102	0.099	0.097	0.094	0.092	0.089	0.086	0.082	0.078	0.075	0.072	0.07	0.069	0.067	0.066	0.064	0.064	0.064	0.064	0.064	0.064	0.064	0.064	0.064	0.064	0.064	0.065	0.065	0.066	0.066	0.066
A06	Sample	Dilution_100%	1.0	DMSO	Lycopene	Standard_Development	Run088	Standard_Measurement	Plate_01	Clariostar_Study	MB	Biofoundry_,_London	Linear_Dilution_Pattern_V2	0.167	0.166	0.163	0.159	0.156	0.152	0.148	0.147	0.146	0.145	0.143	0.14	0.135	0.13	0.127	0.123	0.12	0.118	0.117	0.115	0.115	0.116	0.117	0.119	0.121	0.124	0.128	0.132	0.136	0.138	0.141	0.144	0.148	0.152	0.156	0.161
A07	Sample	Dilution_80%	0.8	DMSO	Lycopene	Standard_Development	Run088	Standard_Measurement	Plate_01	Clariostar_Study	MB	Biofoundry_,_London	Linear_Dilution_Pattern_V2	0.157	0.156	0.153	0.149	0.147	0.143	0.139	0.136	0.135	0.135	0.133	0.128	0.124	0.119	0.116	0.113	0.109	0.107	0.106	0.104	0.103	0.104	0.104	0.106	0.108	0.11	0.113	0.115	0.117	0.119	0.122	0.123	0.127	0.13	0.133	0.137
A08	Sample	Dilution_60%	0.6	DMSO	Lycopene	Standard_Development	Run088	Standard_Measurement	Plate_01	Clariostar_Study	MB	Biofoundry_,_London	Linear_Dilution_Pattern_V2	0.143	0.142	0.139	0.136	0.132	0.129	0.124	0.122	0.12	0.119	0.117	0.113	0.109	0.104	0.101	0.097	0.095	0.093	0.092	0.09	0.089	0.089	0.089	0.09	0.092	0.093	0.094	0.096	0.098	0.1	0.1	0.103	0.104	0.106	0.109	0.111
A09	Sample	Dilution_40%	0.4	DMSO	Lycopene	Standard_Development	Run088	Standard_Measurement	Plate_01	Clariostar_Study	MB	Biofoundry_,_London	Linear_Dilution_Pattern_V2	0.136	0.133	0.13	0.127	0.124	0.12	0.116	0.114	0.111	0.108	0.106	0.101	0.098	0.094	0.09	0.087	0.084	0.082	0.081	0.079	0.078	0.078	0.078	0.078	0.079	0.08	0.081	0.082	0.083	0.083	0.084	0.085	0.086	0.088	0.089	0.09
A10	Sample	Dilution_20%	0.2	DMSO	Lycopene	Standard_Development	Run088	Standard_Measurement	Plate_01	Clariostar_Study	MB	Biofoundry_,_London	Linear_Dilution_Pattern_V2	0.127	0.124	0.121	0.118	0.114	0.111	0.107	0.104	0.101	0.098	0.096	0.092	0.087	0.082	0.079	0.077	0.075	0.073	0.071	0.069	0.068	0.068	0.067	0.067	0.067	0.067	0.067	0.067	0.067	0.068	0.068	0.068	0.069	0.069	0.069	0.069
A11	Blank	DMSO_Blank		DMSO		Standard_Development	Run088	Standard_Measurement	Plate_01	Clariostar_Study	MB	Biofoundry_,_London	Linear_Dilution_Pattern_V2	0.112	0.11	0.107	0.103	0.1	0.097	0.092	0.089	0.086	0.083	0.079	0.074	0.069	0.066	0.063	0.06	0.059	0.057	0.056	0.054	0.053	0.052	0.051	0.051	0.051	0.051	0.05	0.049	0.049	0.048	0.048	0.047	0.047	0.047	0.047	0.046
A12	Blank	DMSO_Blank		DMSO		Standard_Development	Run088	Standard_Measurement	Plate_01	Clariostar_Study	MB	Biofoundry_,_London	Linear_Dilution_Pattern_V2	0.111	0.109	0.106	0.103	0.1	0.096	0.091	0.089	0.085	0.082	0.078	0.073	0.07	0.066	0.063	0.061	0.059	0.057	0.056	0.054	0.053	0.053	0.052	0.051	0.051	0.05	0.05	0.05	0.049	0.049	0.049	0.048	0.048	0.048	0.047	0.046
B01	Sample	Dilution_100%	1.0	DMSO	Lycopene	Standard_Development	Run088	Standard_Measurement	Plate_01	Clariostar_Study	MB	Biofoundry_,_London	Linear_Dilution_Pattern_V2	0.183	0.183	0.181	0.177	0.174	0.171	0.167	0.165	0.164	0.164	0.162	0.159	0.155	0.149	0.146	0.142	0.139	0.137	0.136	0.135	0.135	0.135	0.135	0.138	0.141	0.144	0.148	0.151	0.155	0.159	0.161	0.165	0.168	0.172	0.176	0.182
B02	Sample	Dilution_80%	0.8	DMSO	Lycopene	Standard_Development	Run088	Standard_Measurement	Plate_01	Clariostar_Study	MB	Biofoundry_,_London	Linear_Dilution_Pattern_V2	0.166	0.164	0.162	0.159	0.155	0.152	0.148	0.147	0.146	0.145	0.144	0.141	0.137	0.132	0.128	0.125	0.123	0.12	0.118	0.117	0.117	0.117	0.117	0.119	0.121	0.124	0.126	0.128	0.131	0.133	0.135	0.138	0.14	0.143	0.146	0.15
B03	Sample	Dilution_60%	0.6	DMSO	Lycopene	Standard_Development	Run088	Standard_Measurement	Plate_01	Clariostar_Study	MB	Biofoundry_,_London	Linear_Dilution_Pattern_V2	0.146	0.144	0.142	0.138	0.135	0.132	0.128	0.126	0.125	0.124	0.121	0.118	0.114	0.11	0.106	0.103	0.101	0.1	0.098	0.096	0.096	0.096	0.096	0.097	0.098	0.099	0.101	0.103	0.105	0.106	0.107	0.109	0.111	0.113	0.115	0.117
B04	Sample	Dilution_40%	0.4	DMSO	Lycopene	Standard_Development	Run088	Standard_Measurement	Plate_01	Clariostar_Study	MB	Biofoundry_,_London	Linear_Dilution_Pattern_V2	0.131	0.13	0.127	0.124	0.121	0.117	0.114	0.112	0.11	0.108	0.106	0.102	0.098	0.094	0.091	0.089	0.087	0.084	0.083	0.082	0.08	0.081	0.08	0.081	0.082	0.082	0.083	0.083	0.085	0.086	0.086	0.087	0.088	0.089	0.09	0.092
B05	Sample	Dilution_20%	0.2	DMSO	Lycopene	Standard_Development	Run088	Standard_Measurement	Plate_01	Clariostar_Study	MB	Biofoundry_,_London	Linear_Dilution_Pattern_V2	0.115	0.113	0.11	0.107	0.104	0.101	0.097	0.096	0.093	0.09	0.088	0.085	0.082	0.079	0.076	0.073	0.072	0.07	0.069	0.067	0.066	0.066	0.065	0.065	0.065	0.065	0.066	0.065	0.066	0.066	0.066	0.067	0.068	0.068	0.067	0.067
B06	Sample	Dilution_100%	1.0	DMSO	Lycopene	Standard_Development	Run088	Standard_Measurement	Plate_01	Clariostar_Study	MB	Biofoundry_,_London	Linear_Dilution_Pattern_V2	0.169	0.168	0.164	0.161	0.158	0.155	0.151	0.15	0.15	0.15	0.148	0.146	0.14	0.136	0.132	0.128	0.127	0.125	0.123	0.122	0.121	0.122	0.123	0.126	0.128	0.131	0.135	0.138	0.142	0.144	0.147	0.15	0.154	0.158	0.163	0.168
B07	Sample	Dilution_80%	0.8	DMSO	Lycopene	Standard_Development	Run088	Standard_Measurement	Plate_01	Clariostar_Study	MB	Biofoundry_,_London	Linear_Dilution_Pattern_V2	0.159	0.157	0.155	0.152	0.148	0.145	0.142	0.14	0.139	0.138	0.138	0.135	0.131	0.126	0.123	0.12	0.118	0.115	0.114	0.113	0.112	0.112	0.113	0.115	0.117	0.119	0.121	0.124	0.126	0.129	0.131	0.133	0.136	0.139	0.142	0.145
B08	Sample	Dilution_60%	0.6	DMSO	Lycopene	Standard_Development	Run088	Standard_Measurement	Plate_01	Clariostar_Study	MB	Biofoundry_,_London	Linear_Dilution_Pattern_V2	0.145	0.144	0.142	0.138	0.136	0.132	0.129	0.127	0.125	0.124	0.122	0.119	0.115	0.111	0.108	0.104	0.102	0.1	0.099	0.098	0.097	0.097	0.097	0.098	0.099	0.101	0.102	0.103	0.106	0.107	0.108	0.109	0.111	0.114	0.116	0.118
B09	Sample	Dilution_40%	0.4	DMSO	Lycopene	Standard_Development	Run088	Standard_Measurement	Plate_01	Clariostar_Study	MB	Biofoundry_,_London	Linear_Dilution_Pattern_V2	0.131	0.129	0.126	0.123	0.119	0.116	0.112	0.111	0.109	0.107	0.105	0.101	0.096	0.092	0.089	0.086	0.084	0.083	0.081	0.08	0.079	0.079	0.078	0.079	0.08	0.08	0.081	0.082	0.083	0.083	0.084	0.085	0.086	0.088	0.089	0.09
B10	Sample	Dilution_20%	0.2	DMSO	Lycopene	Standard_Development	Run088	Standard_Measurement	Plate_01	Clariostar_Study	MB	Biofoundry_,_London	Linear_Dilution_Pattern_V2	0.118	0.117	0.114	0.111	0.108	0.105	0.101	0.098	0.096	0.093	0.09	0.086	0.082	0.078	0.076	0.073	0.071	0.07	0.068	0.067	0.066	0.066	0.065	0.065	0.065	0.065	0.065	0.065	0.065	0.066	0.066	0.066	0.067	0.067	0.067	0.067
B11	Blank	DMSO_Blank		DMSO		Standard_Development	Run088	Standard_Measurement	Plate_01	Clariostar_Study	MB	Biofoundry_,_London	Linear_Dilution_Pattern_V2	0.105	0.103	0.1	0.097	0.093	0.09	0.086	0.084	0.081	0.077	0.075	0.071	0.067	0.064	0.061	0.059	0.058	0.056	0.055	0.053	0.052	0.052	0.051	0.051	0.05	0.05	0.05	0.049	0.048	0.048	0.048	0.047	0.047	0.047	0.046	0.046
B12	Blank	DMSO_Blank		DMSO		Standard_Development	Run088	Standard_Measurement	Plate_01	Clariostar_Study	MB	Biofoundry_,_London	Linear_Dilution_Pattern_V2	0.106	0.104	0.101	0.098	0.095	0.091	0.087	0.085	0.082	0.079	0.075	0.071	0.066	0.063	0.061	0.059	0.057	0.056	0.053	0.052	0.051	0.051	0.05	0.05	0.05	0.05	0.049	0.048	0.048	0.047	0.047	0.047	0.046	0.047	0.046	0.045
C01	Sample	Dilution_95%	0.95	DMSO	Lycopene	Standard_Development	Run088	Standard_Measurement	Plate_01	Clariostar_Study	MB	Biofoundry_,_London	Linear_Dilution_Pattern_V2	0.179	0.179	0.176	0.173	0.17	0.166	0.162	0.16	0.16	0.16	0.159	0.155	0.15	0.146	0.142	0.139	0.136	0.134	0.132	0.131	0.131	0.131	0.132	0.134	0.137	0.14	0.143	0.147	0.15	0.153	0.155	0.159	0.162	0.166	0.17	0.176
C02	Sample	Dilution_75%	0.75	DMSO	Lycopene	Standard_Development	Run088	Standard_Measurement	Plate_01	Clariostar_Study	MB	Biofoundry_,_London	Linear_Dilution_Pattern_V2	0.157	0.156	0.153	0.149	0.146	0.143	0.14	0.138	0.138	0.137	0.136	0.131	0.127	0.123	0.119	0.116	0.114	0.112	0.111	0.109	0.108	0.108	0.109	0.11	0.112	0.114	0.117	0.119	0.121	0.122	0.124	0.127	0.129	0.132	0.134	0.138
C03	Sample	Dilution_55%	0.55	DMSO	Lycopene	Standard_Development	Run088	Standard_Measurement	Plate_01	Clariostar_Study	MB	Biofoundry_,_London	Linear_Dilution_Pattern_V2	0.14	0.138	0.135	0.132	0.129	0.126	0.122	0.121	0.119	0.118	0.116	0.113	0.108	0.104	0.101	0.099	0.097	0.095	0.093	0.092	0.091	0.091	0.091	0.092	0.093	0.094	0.096	0.097	0.098	0.099	0.1	0.101	0.103	0.105	0.107	0.109
C04	Sample	Dilution_35%	0.35	DMSO	Lycopene	Standard_Development	Run088	Standard_Measurement	Plate_01	Clariostar_Study	MB	Biofoundry_,_London	Linear_Dilution_Pattern_V2	0.128	0.126	0.124	0.121	0.118	0.114	0.111	0.11	0.107	0.106	0.104	0.1	0.097	0.093	0.09	0.087	0.086	0.084	0.083	0.081	0.08	0.08	0.08	0.08	0.08	0.08	0.082	0.082	0.082	0.083	0.083	0.084	0.085	0.086	0.087	0.087
C05	Sample	Dilution_15%	0.15	DMSO	Lycopene	Standard_Development	Run088	Standard_Measurement	Plate_01	Clariostar_Study	MB	Biofoundry_,_London	Linear_Dilution_Pattern_V2	0.109	0.107	0.105	0.102	0.099	0.096	0.092	0.09	0.088	0.086	0.084	0.081	0.077	0.074	0.072	0.07	0.068	0.068	0.065	0.064	0.063	0.063	0.062	0.062	0.062	0.061	0.062	0.061	0.061	0.061	0.061	0.061	0.062	0.063	0.062	0.062
C06	Sample	Dilution_95%	0.95	DMSO	Lycopene	Standard_Development	Run088	Standard_Measurement	Plate_01	Clariostar_Study	MB	Biofoundry_,_London	Linear_Dilution_Pattern_V2	0.167	0.166	0.164	0.161	0.158	0.155	0.151	0.149	0.149	0.149	0.147	0.144	0.141	0.137	0.133	0.13	0.128	0.125	0.124	0.123	0.123	0.123	0.123	0.126	0.129	0.132	0.135	0.138	0.141	0.144	0.146	0.149	0.152	0.156	0.16	0.165
C07	Sample	Dilution_75%	0.75	DMSO	Lycopene	Standard_Development	Run088	Standard_Measurement	Plate_01	Clariostar_Study	MB	Biofoundry_,_London	Linear_Dilution_Pattern_V2	0.156	0.154	0.152	0.149	0.145	0.143	0.139	0.137	0.137	0.136	0.134	0.131	0.128	0.124	0.12	0.117	0.115	0.113	0.112	0.11	0.11	0.11	0.11	0.111	0.114	0.115	0.117	0.119	0.121	0.123	0.125	0.127	0.129	0.132	0.134	0.137
C08	Sample	Dilution_55%	0.55	DMSO	Lycopene	Standard_Development	Run088	Standard_Measurement	Plate_01	Clariostar_Study	MB	Biofoundry_,_London	Linear_Dilution_Pattern_V2	0.142	0.14	0.137	0.133	0.13	0.128	0.124	0.122	0.122	0.121	0.118	0.115	0.111	0.107	0.104	0.102	0.1	0.098	0.097	0.095	0.093	0.093	0.094	0.095	0.096	0.097	0.099	0.1	0.101	0.102	0.103	0.104	0.106	0.108	0.109	0.111
C09	Sample	Dilution_35%	0.35	DMSO	Lycopene	Standard_Development	Run088	Standard_Measurement	Plate_01	Clariostar_Study	MB	Biofoundry_,_London	Linear_Dilution_Pattern_V2	0.13	0.129	0.126	0.122	0.118	0.115	0.11	0.109	0.108	0.106	0.105	0.101	0.096	0.092	0.089	0.087	0.085	0.083	0.081	0.08	0.079	0.078	0.077	0.079	0.079	0.08	0.08	0.08	0.082	0.082	0.082	0.083	0.083	0.084	0.085	0.086
C10	Sample	Dilution_15%	0.15	DMSO	Lycopene	Standard_Development	Run088	Standard_Measurement	Plate_01	Clariostar_Study	MB	Biofoundry_,_London	Linear_Dilution_Pattern_V2	0.116	0.113	0.11	0.107	0.103	0.101	0.097	0.094	0.091	0.089	0.087	0.083	0.079	0.075	0.073	0.071	0.069	0.067	0.066	0.065	0.064	0.063	0.062	0.063	0.062	0.062	0.063	0.062	0.062	0.062	0.061	0.062	0.062	0.062	0.062	0.062
C11	Blank	DMSO_Blank		DMSO		Standard_Development	Run088	Standard_Measurement	Plate_01	Clariostar_Study	MB	Biofoundry_,_London	Linear_Dilution_Pattern_V2	0.106	0.103	0.1	0.097	0.094	0.091	0.086	0.085	0.081	0.079	0.075	0.071	0.067	0.064	0.061	0.059	0.058	0.057	0.056	0.054	0.053	0.052	0.051	0.051	0.051	0.05	0.05	0.049	0.049	0.049	0.048	0.048	0.048	0.047	0.046	0.046
C12	Blank	DMSO_Blank		DMSO		Standard_Development	Run088	Standard_Measurement	Plate_01	Clariostar_Study	MB	Biofoundry_,_London	Linear_Dilution_Pattern_V2	0.11	0.108	0.104	0.101	0.099	0.095	0.091	0.089	0.086	0.082	0.079	0.074	0.07	0.067	0.066	0.063	0.061	0.06	0.059	0.057	0.056	0.056	0.055	0.055	0.054	0.053	0.053	0.052	0.052	0.052	0.051	0.051	0.051	0.051	0.05	0.049
D01	Sample	Dilution_95%	0.95	DMSO	Lycopene	Standard_Development	Run088	Standard_Measurement	Plate_01	Clariostar_Study	MB	Biofoundry_,_London	Linear_Dilution_Pattern_V2	0.203	0.202	0.201	0.197	0.194	0.19	0.186	0.185	0.184	0.183	0.182	0.179	0.175	0.17	0.165	0.162	0.16	0.157	0.155	0.154	0.153	0.153	0.153	0.156	0.157	0.16	0.164	0.166	0.169	0.171	0.173	0.176	0.179	0.182	0.185	0.189
D02	Sample	Dilution_75%	0.75	DMSO	Lycopene	Standard_Development	Run088	Standard_Measurement	Plate_01	Clariostar_Study	MB	Biofoundry_,_London	Linear_Dilution_Pattern_V2	0.169	0.168	0.165	0.162	0.159	0.156	0.152	0.151	0.15	0.15	0.148	0.145	0.14	0.136	0.132	0.13	0.128	0.125	0.124	0.122	0.121	0.122	0.121	0.123	0.125	0.127	0.129	0.131	0.133	0.135	0.137	0.138	0.141	0.143	0.146	0.148
D03	Sample	Dilution_55%	0.55	DMSO	Lycopene	Standard_Development	Run088	Standard_Measurement	Plate_01	Clariostar_Study	MB	Biofoundry_,_London	Linear_Dilution_Pattern_V2	0.151	0.149	0.146	0.143	0.139	0.136	0.132	0.131	0.13	0.129	0.128	0.124	0.12	0.116	0.113	0.111	0.108	0.106	0.105	0.103	0.102	0.102	0.102	0.102	0.103	0.104	0.106	0.107	0.109	0.11	0.111	0.112	0.113	0.115	0.116	0.117
D04	Sample	Dilution_35%	0.35	DMSO	Lycopene	Standard_Development	Run088	Standard_Measurement	Plate_01	Clariostar_Study	MB	Biofoundry_,_London	Linear_Dilution_Pattern_V2	0.132	0.13	0.127	0.123	0.121	0.117	0.114	0.112	0.111	0.11	0.108	0.103	0.1	0.096	0.093	0.091	0.089	0.087	0.086	0.084	0.083	0.082	0.082	0.083	0.083	0.084	0.085	0.085	0.086	0.085	0.086	0.086	0.088	0.088	0.089	0.089
D05	Sample	Dilution_15%	0.15	DMSO	Lycopene	Standard_Development	Run088	Standard_Measurement	Plate_01	Clariostar_Study	MB	Biofoundry_,_London	Linear_Dilution_Pattern_V2	0.116	0.114	0.111	0.108	0.105	0.102	0.098	0.096	0.095	0.093	0.091	0.088	0.084	0.08	0.078	0.076	0.074	0.073	0.071	0.07	0.069	0.069	0.068	0.068	0.068	0.068	0.068	0.067	0.068	0.068	0.067	0.068	0.068	0.068	0.068	0.067
D06	Sample	Dilution_95%	0.95	DMSO	Lycopene	Standard_Development	Run088	Standard_Measurement	Plate_01	Clariostar_Study	MB	Biofoundry_,_London	Linear_Dilution_Pattern_V2	0.174	0.172	0.17	0.167	0.164	0.16	0.156	0.155	0.155	0.156	0.155	0.152	0.148	0.144	0.14	0.137	0.135	0.133	0.131	0.13	0.13	0.13	0.131	0.133	0.136	0.139	0.142	0.145	0.148	0.151	0.153	0.156	0.16	0.164	0.168	0.172
D07	Sample	Dilution_75%	0.75	DMSO	Lycopene	Standard_Development	Run088	Standard_Measurement	Plate_01	Clariostar_Study	MB	Biofoundry_,_London	Linear_Dilution_Pattern_V2	0.2	0.199	0.196	0.192	0.189	0.186	0.181	0.181	0.179	0.178	0.177	0.174	0.169	0.164	0.161	0.158	0.156	0.154	0.151	0.15	0.148	0.147	0.146	0.148	0.149	0.15	0.151	0.152	0.153	0.154	0.154	0.155	0.156	0.158	0.159	0.16
D08	Sample	Dilution_55%	0.55	DMSO	Lycopene	Standard_Development	Run088	Standard_Measurement	Plate_01	Clariostar_Study	MB	Biofoundry_,_London	Linear_Dilution_Pattern_V2	0.141	0.14	0.137	0.134	0.131	0.127	0.123	0.122	0.121	0.121	0.118	0.115	0.111	0.107	0.104	0.101	0.099	0.097	0.096	0.095	0.093	0.093	0.093	0.094	0.096	0.097	0.099	0.099	0.101	0.102	0.103	0.104	0.106	0.108	0.11	0.111
D09	Sample	Dilution_35%	0.35	DMSO	Lycopene	Standard_Development	Run088	Standard_Measurement	Plate_01	Clariostar_Study	MB	Biofoundry_,_London	Linear_Dilution_Pattern_V2	0.131	0.13	0.126	0.123	0.12	0.117	0.113	0.111	0.109	0.108	0.106	0.103	0.099	0.094	0.091	0.089	0.087	0.085	0.084	0.082	0.081	0.081	0.081	0.081	0.082	0.083	0.083	0.083	0.085	0.085	0.085	0.086	0.087	0.088	0.088	0.089
D10	Sample	Dilution_15%	0.15	DMSO	Lycopene	Standard_Development	Run088	Standard_Measurement	Plate_01	Clariostar_Study	MB	Biofoundry_,_London	Linear_Dilution_Pattern_V2	0.139	0.138	0.135	0.132	0.128	0.125	0.121	0.121	0.118	0.116	0.113	0.109	0.106	0.102	0.1	0.097	0.096	0.094	0.092	0.091	0.09	0.089	0.088	0.088	0.088	0.088	0.087	0.087	0.087	0.087	0.086	0.086	0.087	0.086	0.086	0.085
D11	Blank	DMSO_Blank		DMSO		Standard_Development	Run088	Standard_Measurement	Plate_01	Clariostar_Study	MB	Biofoundry_,_London	Linear_Dilution_Pattern_V2	0.109	0.106	0.103	0.1	0.097	0.094	0.09	0.087	0.086	0.082	0.079	0.075	0.071	0.068	0.065	0.064	0.062	0.061	0.059	0.058	0.056	0.056	0.055	0.055	0.054	0.054	0.054	0.052	0.052	0.052	0.051	0.051	0.051	0.051	0.05	0.049
D12	Blank	DMSO_Blank		DMSO		Standard_Development	Run088	Standard_Measurement	Plate_01	Clariostar_Study	MB	Biofoundry_,_London	Linear_Dilution_Pattern_V2	0.107	0.104	0.101	0.098	0.094	0.091	0.087	0.085	0.083	0.08	0.077	0.072	0.068	0.064	0.062	0.06	0.059	0.058	0.056	0.055	0.053	0.052	0.051	0.051	0.051	0.051	0.051	0.049	0.049	0.049	0.048	0.048	0.048	0.048	0.047	0.046
E01	Sample	Dilution_90%	0.9	DMSO	Lycopene	Standard_Development	Run088	Standard_Measurement	Plate_01	Clariostar_Study	MB	Biofoundry_,_London	Linear_Dilution_Pattern_V2	0.222	0.221	0.218	0.215	0.211	0.208	0.204	0.203	0.201	0.2	0.199	0.195	0.19	0.184	0.181	0.177	0.174	0.172	0.169	0.168	0.167	0.166	0.166	0.168	0.17	0.172	0.174	0.175	0.177	0.179	0.18	0.182	0.184	0.186	0.188	0.191
E02	Sample	Dilution_70%	0.7	DMSO	Lycopene	Standard_Development	Run088	Standard_Measurement	Plate_01	Clariostar_Study	MB	Biofoundry_,_London	Linear_Dilution_Pattern_V2	0.196	0.195	0.192	0.189	0.186	0.182	0.177	0.176	0.176	0.175	0.173	0.169	0.166	0.161	0.156	0.154	0.152	0.15	0.147	0.146	0.144	0.144	0.143	0.144	0.145	0.146	0.147	0.147	0.149	0.15	0.15	0.152	0.153	0.154	0.155	0.156
E03	Sample	Dilution_50%	0.5	DMSO	Lycopene	Standard_Development	Run088	Standard_Measurement	Plate_01	Clariostar_Study	MB	Biofoundry_,_London	Linear_Dilution_Pattern_V2	0.147	0.145	0.143	0.14	0.136	0.133	0.129	0.127	0.126	0.125	0.124	0.12	0.117	0.112	0.109	0.107	0.104	0.103	0.101	0.1	0.098	0.098	0.098	0.099	0.1	0.101	0.102	0.102	0.104	0.105	0.106	0.107	0.108	0.11	0.111	0.112
E04	Sample	Dilution_30%	0.3	DMSO	Lycopene	Standard_Development	Run088	Standard_Measurement	Plate_01	Clariostar_Study	MB	Biofoundry_,_London	Linear_Dilution_Pattern_V2	0.141	0.139	0.137	0.133	0.131	0.128	0.123	0.121	0.12	0.118	0.117	0.113	0.11	0.106	0.103	0.101	0.099	0.097	0.096	0.094	0.092	0.092	0.092	0.093	0.092	0.092	0.093	0.092	0.093	0.093	0.092	0.093	0.093	0.094	0.094	0.093
E05	Sample	Dilution_10%	0.1	DMSO	Lycopene	Standard_Development	Run088	Standard_Measurement	Plate_01	Clariostar_Study	MB	Biofoundry_,_London	Linear_Dilution_Pattern_V2	0.106	0.104	0.102	0.098	0.095	0.092	0.089	0.087	0.085	0.083	0.081	0.078	0.074	0.071	0.07	0.067	0.065	0.064	0.062	0.061	0.06	0.059	0.059	0.059	0.059	0.059	0.059	0.058	0.058	0.058	0.057	0.058	0.058	0.058	0.058	0.057
E06	Sample	Dilution_90%	0.9	DMSO	Lycopene	Standard_Development	Run088	Standard_Measurement	Plate_01	Clariostar_Study	MB	Biofoundry_,_London	Linear_Dilution_Pattern_V2	0.165	0.163	0.161	0.157	0.154	0.151	0.146	0.146	0.146	0.145	0.145	0.143	0.139	0.134	0.13	0.128	0.126	0.124	0.122	0.121	0.12	0.12	0.121	0.123	0.126	0.129	0.132	0.134	0.137	0.14	0.141	0.145	0.148	0.151	0.155	0.158
E07	Sample	Dilution_70%	0.7	DMSO	Lycopene	Standard_Development	Run088	Standard_Measurement	Plate_01	Clariostar_Study	MB	Biofoundry_,_London	Linear_Dilution_Pattern_V2	0.174	0.172	0.169	0.165	0.162	0.159	0.155	0.153	0.152	0.151	0.15	0.147	0.143	0.138	0.134	0.132	0.129	0.127	0.125	0.124	0.123	0.123	0.122	0.123	0.124	0.125	0.127	0.127	0.129	0.13	0.13	0.132	0.133	0.135	0.137	0.138
E08	Sample	Dilution_50%	0.5	DMSO	Lycopene	Standard_Development	Run088	Standard_Measurement	Plate_01	Clariostar_Study	MB	Biofoundry_,_London	Linear_Dilution_Pattern_V2	0.162	0.161	0.158	0.155	0.151	0.148	0.144	0.143	0.141	0.14	0.137	0.134	0.131	0.127	0.124	0.121	0.119	0.117	0.115	0.113	0.112	0.111	0.11	0.111	0.111	0.112	0.112	0.112	0.113	0.113	0.113	0.114	0.114	0.115	0.115	0.115
E09	Sample	Dilution_30%	0.3	DMSO	Lycopene	Standard_Development	Run088	Standard_Measurement	Plate_01	Clariostar_Study	MB	Biofoundry_,_London	Linear_Dilution_Pattern_V2	0.134	0.132	0.128	0.125	0.122	0.119	0.115	0.113	0.111	0.109	0.107	0.103	0.1	0.095	0.093	0.09	0.088	0.087	0.085	0.084	0.083	0.083	0.082	0.083	0.083	0.082	0.083	0.083	0.084	0.084	0.084	0.085	0.085	0.086	0.086	0.087
E10	Sample	Dilution_10%	0.1	DMSO	Lycopene	Standard_Development	Run088	Standard_Measurement	Plate_01	Clariostar_Study	MB	Biofoundry_,_London	Linear_Dilution_Pattern_V2	0.116	0.114	0.111	0.108	0.105	0.102	0.098	0.096	0.094	0.092	0.09	0.086	0.082	0.078	0.075	0.073	0.072	0.07	0.069	0.067	0.067	0.066	0.065	0.065	0.065	0.065	0.065	0.065	0.065	0.065	0.064	0.064	0.065	0.064	0.064	0.063
E11	Blank	DMSO_Blank		DMSO		Standard_Development	Run088	Standard_Measurement	Plate_01	Clariostar_Study	MB	Biofoundry_,_London	Linear_Dilution_Pattern_V2	0.107	0.105	0.102	0.098	0.094	0.092	0.087	0.085	0.083	0.08	0.077	0.073	0.069	0.065	0.062	0.061	0.06	0.058	0.056	0.054	0.053	0.052	0.052	0.052	0.051	0.051	0.051	0.05	0.05	0.05	0.049	0.049	0.048	0.048	0.047	0.046
E12	Blank	DMSO_Blank		DMSO		Standard_Development	Run088	Standard_Measurement	Plate_01	Clariostar_Study	MB	Biofoundry_,_London	Linear_Dilution_Pattern_V2	0.106	0.104	0.101	0.097	0.094	0.091	0.087	0.085	0.082	0.079	0.075	0.071	0.066	0.063	0.061	0.06	0.058	0.057	0.055	0.053	0.052	0.051	0.05	0.051	0.05	0.049	0.049	0.048	0.048	0.048	0.047	0.047	0.046	0.046	0.046	0.045
F01	Sample	Dilution_90%	0.9	DMSO	Lycopene	Standard_Development	Run088	Standard_Measurement	Plate_01	Clariostar_Study	MB	Biofoundry_,_London	Linear_Dilution_Pattern_V2	0.206	0.205	0.202	0.198	0.194	0.19	0.185	0.185	0.183	0.183	0.181	0.178	0.172	0.167	0.163	0.159	0.156	0.154	0.152	0.15	0.149	0.149	0.149	0.151	0.152	0.154	0.157	0.159	0.161	0.163	0.165	0.167	0.169	0.172	0.174	0.177
F02	Sample	Dilution_70%	0.7	DMSO	Lycopene	Standard_Development	Run088	Standard_Measurement	Plate_01	Clariostar_Study	MB	Biofoundry_,_London	Linear_Dilution_Pattern_V2	0.186	0.185	0.182	0.179	0.176	0.172	0.168	0.167	0.165	0.163	0.161	0.159	0.155	0.149	0.146	0.143	0.141	0.139	0.137	0.135	0.133	0.133	0.133	0.134	0.134	0.136	0.137	0.138	0.139	0.14	0.14	0.141	0.143	0.144	0.146	0.147
F03	Sample	Dilution_50%	0.5	DMSO	Lycopene	Standard_Development	Run088	Standard_Measurement	Plate_01	Clariostar_Study	MB	Biofoundry_,_London	Linear_Dilution_Pattern_V2	0.146	0.145	0.142	0.138	0.135	0.132	0.127	0.126	0.125	0.124	0.122	0.119	0.115	0.111	0.107	0.105	0.102	0.101	0.099	0.097	0.096	0.096	0.096	0.097	0.098	0.099	0.1	0.1	0.102	0.103	0.104	0.105	0.107	0.107	0.109	0.11
F04	Sample	Dilution_30%	0.3	DMSO	Lycopene	Standard_Development	Run088	Standard_Measurement	Plate_01	Clariostar_Study	MB	Biofoundry_,_London	Linear_Dilution_Pattern_V2	0.133	0.131	0.128	0.126	0.122	0.119	0.115	0.114	0.112	0.109	0.108	0.105	0.101	0.097	0.094	0.091	0.09	0.088	0.086	0.085	0.084	0.084	0.083	0.083	0.084	0.084	0.084	0.085	0.085	0.085	0.085	0.086	0.087	0.088	0.087	0.087
F05	Sample	Dilution_10%	0.1	DMSO	Lycopene	Standard_Development	Run088	Standard_Measurement	Plate_01	Clariostar_Study	MB	Biofoundry_,_London	Linear_Dilution_Pattern_V2	0.11	0.107	0.104	0.101	0.097	0.094	0.09	0.089	0.087	0.086	0.083	0.079	0.076	0.072	0.07	0.068	0.067	0.065	0.064	0.062	0.061	0.06	0.06	0.06	0.059	0.059	0.06	0.059	0.059	0.059	0.058	0.059	0.059	0.059	0.058	0.057
F06	Sample	Dilution_90%	0.9	DMSO	Lycopene	Standard_Development	Run088	Standard_Measurement	Plate_01	Clariostar_Study	MB	Biofoundry_,_London	Linear_Dilution_Pattern_V2	0.184	0.184	0.182	0.178	0.174	0.171	0.166	0.166	0.165	0.163	0.162	0.159	0.155	0.15	0.147	0.143	0.141	0.14	0.137	0.136	0.135	0.135	0.135	0.137	0.138	0.14	0.143	0.144	0.146	0.149	0.15	0.152	0.155	0.158	0.16	0.162
F07	Sample	Dilution_70%	0.7	DMSO	Lycopene	Standard_Development	Run088	Standard_Measurement	Plate_01	Clariostar_Study	MB	Biofoundry_,_London	Linear_Dilution_Pattern_V2	0.163	0.162	0.158	0.154	0.152	0.149	0.145	0.143	0.143	0.142	0.141	0.137	0.133	0.129	0.125	0.123	0.12	0.118	0.116	0.115	0.114	0.114	0.114	0.115	0.117	0.118	0.12	0.121	0.123	0.125	0.126	0.128	0.13	0.132	0.134	0.135
F08	Sample	Dilution_50%	0.5	DMSO	Lycopene	Standard_Development	Run088	Standard_Measurement	Plate_01	Clariostar_Study	MB	Biofoundry_,_London	Linear_Dilution_Pattern_V2	0.149	0.147	0.145	0.141	0.137	0.134	0.13	0.129	0.128	0.127	0.125	0.122	0.118	0.113	0.11	0.107	0.105	0.103	0.102	0.1	0.099	0.099	0.099	0.1	0.101	0.102	0.102	0.103	0.103	0.105	0.105	0.107	0.108	0.109	0.11	0.111
F09	Sample	Dilution_30%	0.3	DMSO	Lycopene	Standard_Development	Run088	Standard_Measurement	Plate_01	Clariostar_Study	MB	Biofoundry_,_London	Linear_Dilution_Pattern_V2	0.126	0.124	0.121	0.117	0.114	0.111	0.107	0.105	0.103	0.102	0.1	0.096	0.092	0.088	0.086	0.084	0.081	0.08	0.078	0.076	0.075	0.075	0.075	0.075	0.075	0.076	0.077	0.076	0.077	0.078	0.078	0.079	0.08	0.081	0.081	0.081
F10	Sample	Dilution_10%	0.1	DMSO	Lycopene	Standard_Development	Run088	Standard_Measurement	Plate_01	Clariostar_Study	MB	Biofoundry_,_London	Linear_Dilution_Pattern_V2	0.113	0.11	0.107	0.103	0.1	0.097	0.093	0.091	0.089	0.086	0.084	0.08	0.076	0.073	0.07	0.069	0.067	0.065	0.064	0.062	0.06	0.061	0.06	0.06	0.06	0.06	0.06	0.059	0.059	0.059	0.059	0.059	0.058	0.059	0.058	0.058
F11	Blank	DMSO		DMSO		Standard_Development	Run088	Standard_Measurement	Plate_01	Clariostar_Study	MB	Biofoundry_,_London	Linear_Dilution_Pattern_V2	0.106	0.103	0.099	0.096	0.093	0.09	0.085	0.084	0.081	0.078	0.075	0.071	0.067	0.064	0.062	0.06	0.059	0.057	0.055	0.054	0.053	0.052	0.051	0.051	0.051	0.05	0.05	0.05	0.05	0.049	0.049	0.048	0.048	0.048	0.047	0.045
F12	Blank	DMSO		DMSO		Standard_Development	Run088	Standard_Measurement	Plate_01	Clariostar_Study	MB	Biofoundry_,_London	Linear_Dilution_Pattern_V2	0.109	0.106	0.103	0.1	0.097	0.094	0.09	0.087	0.084	0.081	0.079	0.073	0.07	0.066	0.064	0.062	0.06	0.059	0.057	0.055	0.054	0.054	0.054	0.053	0.052	0.052	0.051	0.05	0.05	0.05	0.049	0.05	0.049	0.049	0.048	0.047
G01	Sample	Dilution_85%	0.85	DMSO	Lycopene	Standard_Development	Run088	Standard_Measurement	Plate_01	Clariostar_Study	MB	Biofoundry_,_London	Linear_Dilution_Pattern_V2	0.183	0.181	0.179	0.175	0.172	0.168	0.164	0.163	0.162	0.161	0.16	0.157	0.152	0.147	0.144	0.14	0.137	0.135	0.133	0.131	0.13	0.13	0.13	0.132	0.134	0.137	0.139	0.141	0.144	0.146	0.147	0.149	0.152	0.155	0.158	0.161
G02	Sample	Dilution_65%	0.65	DMSO	Lycopene	Standard_Development	Run088	Standard_Measurement	Plate_01	Clariostar_Study	MB	Biofoundry_,_London	Linear_Dilution_Pattern_V2	0.148	0.147	0.144	0.141	0.137	0.134	0.13	0.129	0.128	0.127	0.126	0.122	0.119	0.114	0.111	0.108	0.105	0.105	0.102	0.1	0.1	0.099	0.1	0.101	0.103	0.105	0.106	0.108	0.11	0.112	0.113	0.114	0.116	0.118	0.12	0.123
G03	Sample	Dilution_45%	0.45	DMSO	Lycopene	Standard_Development	Run088	Standard_Measurement	Plate_01	Clariostar_Study	MB	Biofoundry_,_London	Linear_Dilution_Pattern_V2	0.141	0.14	0.136	0.133	0.129	0.127	0.123	0.122	0.12	0.119	0.117	0.113	0.109	0.105	0.102	0.1	0.097	0.096	0.094	0.092	0.091	0.091	0.091	0.092	0.093	0.094	0.095	0.096	0.097	0.098	0.098	0.099	0.1	0.102	0.102	0.103
G04	Sample	Dilution_25%	0.25	DMSO	Lycopene	Standard_Development	Run088	Standard_Measurement	Plate_01	Clariostar_Study	MB	Biofoundry_,_London	Linear_Dilution_Pattern_V2	0.12	0.117	0.114	0.111	0.108	0.105	0.101	0.1	0.098	0.096	0.094	0.091	0.087	0.083	0.081	0.078	0.076	0.075	0.073	0.072	0.07	0.07	0.07	0.07	0.07	0.071	0.071	0.071	0.071	0.071	0.071	0.072	0.073	0.074	0.073	0.073
G05	Sample	Dilution_05%	0.0499999999999999	DMSO	Lycopene	Standard_Development	Run088	Standard_Measurement	Plate_01	Clariostar_Study	MB	Biofoundry_,_London	Linear_Dilution_Pattern_V2	0.105	0.101	0.099	0.095	0.092	0.089	0.084	0.084	0.082	0.079	0.077	0.074	0.071	0.067	0.066	0.064	0.062	0.061	0.059	0.058	0.056	0.056	0.055	0.055	0.054	0.054	0.055	0.054	0.054	0.054	0.053	0.053	0.053	0.053	0.052	0.05
G06	Sample	Dilution_85%	0.85	DMSO	Lycopene	Standard_Development	Run088	Standard_Measurement	Plate_01	Clariostar_Study	MB	Biofoundry_,_London	Linear_Dilution_Pattern_V2	0.163	0.162	0.159	0.156	0.153	0.15	0.145	0.144	0.143	0.143	0.142	0.139	0.136	0.131	0.128	0.125	0.122	0.12	0.118	0.117	0.116	0.117	0.117	0.119	0.121	0.123	0.126	0.128	0.131	0.133	0.134	0.137	0.14	0.143	0.146	0.149
G07	Sample	Dilution_65%	0.65	DMSO	Lycopene	Standard_Development	Run088	Standard_Measurement	Plate_01	Clariostar_Study	MB	Biofoundry_,_London	Linear_Dilution_Pattern_V2	0.144	0.142	0.139	0.136	0.133	0.13	0.125	0.125	0.124	0.123	0.122	0.118	0.114	0.11	0.106	0.104	0.102	0.1	0.099	0.097	0.097	0.097	0.096	0.098	0.1	0.101	0.103	0.104	0.107	0.108	0.109	0.111	0.113	0.115	0.117	0.119
G08	Sample	Dilution_45%	0.45	DMSO	Lycopene	Standard_Development	Run088	Standard_Measurement	Plate_01	Clariostar_Study	MB	Biofoundry_,_London	Linear_Dilution_Pattern_V2	0.144	0.142	0.139	0.135	0.131	0.128	0.123	0.123	0.122	0.12	0.118	0.115	0.111	0.106	0.104	0.101	0.1	0.097	0.096	0.094	0.093	0.092	0.091	0.093	0.093	0.094	0.094	0.094	0.095	0.095	0.096	0.096	0.097	0.098	0.097	0.097
G09	Sample	Dilution_25%	0.25	DMSO	Lycopene	Standard_Development	Run088	Standard_Measurement	Plate_01	Clariostar_Study	MB	Biofoundry_,_London	Linear_Dilution_Pattern_V2	0.122	0.12	0.117	0.114	0.11	0.107	0.103	0.101	0.099	0.098	0.095	0.091	0.087	0.084	0.081	0.079	0.077	0.075	0.073	0.072	0.072	0.071	0.07	0.071	0.071	0.071	0.072	0.071	0.072	0.072	0.072	0.073	0.074	0.074	0.074	0.073
G10	Sample	Dilution_05%	0.0499999999999999	DMSO	Lycopene	Standard_Development	Run088	Standard_Measurement	Plate_01	Clariostar_Study	MB	Biofoundry_,_London	Linear_Dilution_Pattern_V2	0.107	0.105	0.101	0.098	0.095	0.092	0.087	0.085	0.084	0.081	0.078	0.074	0.071	0.067	0.066	0.064	0.061	0.06	0.059	0.058	0.056	0.055	0.055	0.055	0.054	0.054	0.054	0.053	0.053	0.052	0.052	0.052	0.052	0.052	0.051	0.05
G11	Blank	DMSO_Blank		DMSO		Standard_Development	Run088	Standard_Measurement	Plate_01	Clariostar_Study	MB	Biofoundry_,_London	Linear_Dilution_Pattern_V2	0.108	0.105	0.102	0.099	0.094	0.092	0.087	0.085	0.083	0.08	0.076	0.072	0.069	0.065	0.063	0.061	0.059	0.059	0.057	0.055	0.054	0.053	0.052	0.052	0.052	0.052	0.051	0.05	0.05	0.05	0.049	0.05	0.049	0.049	0.048	0.046
G12	Blank	DMSO_Blank		DMSO		Standard_Development	Run088	Standard_Measurement	Plate_01	Clariostar_Study	MB	Biofoundry_,_London	Linear_Dilution_Pattern_V2	0.108	0.105	0.101	0.097	0.094	0.091	0.086	0.085	0.082	0.079	0.076	0.071	0.067	0.063	0.061	0.059	0.058	0.056	0.055	0.052	0.051	0.051	0.05	0.05	0.05	0.049	0.049	0.047	0.048	0.048	0.047	0.047	0.047	0.046	0.045	0.044
H01	Sample	Dilution_85%	0.85	DMSO	Lycopene	Standard_Development	Run088	Standard_Measurement	Plate_01	Clariostar_Study	MB	Biofoundry_,_London	Linear_Dilution_Pattern_V2	0.186	0.186	0.182	0.178	0.174	0.172	0.167	0.165	0.163	0.163	0.162	0.158	0.153	0.146	0.142	0.139	0.137	0.135	0.133	0.131	0.13	0.129	0.129	0.131	0.133	0.135	0.137	0.138	0.14	0.142	0.144	0.146	0.148	0.151	0.153	0.156
H02	Sample	Dilution_65%	0.65	DMSO	Lycopene	Standard_Development	Run088	Standard_Measurement	Plate_01	Clariostar_Study	MB	Biofoundry_,_London	Linear_Dilution_Pattern_V2	0.147	0.145	0.142	0.138	0.135	0.131	0.127	0.125	0.124	0.123	0.121	0.118	0.113	0.109	0.106	0.103	0.101	0.098	0.097	0.095	0.094	0.094	0.094	0.096	0.097	0.099	0.101	0.102	0.104	0.106	0.107	0.109	0.111	0.113	0.115	0.117
H03	Sample	Dilution_45%	0.45	DMSO	Lycopene	Standard_Development	Run088	Standard_Measurement	Plate_01	Clariostar_Study	MB	Biofoundry_,_London	Linear_Dilution_Pattern_V2	0.14	0.138	0.135	0.13	0.127	0.123	0.119	0.117	0.115	0.114	0.111	0.108	0.104	0.099	0.095	0.093	0.091	0.089	0.087	0.086	0.085	0.084	0.083	0.085	0.086	0.087	0.087	0.088	0.09	0.09	0.091	0.092	0.093	0.094	0.095	0.096
H04	Sample	Dilution_25%	0.25	DMSO	Lycopene	Standard_Development	Run088	Standard_Measurement	Plate_01	Clariostar_Study	MB	Biofoundry_,_London	Linear_Dilution_Pattern_V2	0.123	0.121	0.117	0.114	0.111	0.108	0.104	0.101	0.099	0.097	0.095	0.09	0.086	0.082	0.079	0.077	0.075	0.073	0.071	0.07	0.069	0.069	0.068	0.068	0.069	0.069	0.069	0.069	0.07	0.07	0.07	0.07	0.071	0.072	0.072	0.072
H05	Sample	Dilution_05%	0.0499999999999999	DMSO	Lycopene	Standard_Development	Run088	Standard_Measurement	Plate_01	Clariostar_Study	MB	Biofoundry_,_London	Linear_Dilution_Pattern_V2	0.109	0.108	0.103	0.101	0.098	0.094	0.089	0.088	0.085	0.083	0.08	0.076	0.072	0.068	0.066	0.064	0.063	0.061	0.06	0.058	0.057	0.057	0.055	0.056	0.055	0.055	0.055	0.054	0.053	0.054	0.053	0.053	0.053	0.053	0.052	0.051
H06	Sample	Dilution_85%	0.85	DMSO	Lycopene	Standard_Development	Run088	Standard_Measurement	Plate_01	Clariostar_Study	MB	Biofoundry_,_London	Linear_Dilution_Pattern_V2	0.159	0.157	0.152	0.149	0.145	0.142	0.138	0.137	0.137	0.137	0.135	0.132	0.128	0.123	0.119	0.117	0.114	0.112	0.11	0.109	0.108	0.108	0.109	0.111	0.113	0.116	0.118	0.12	0.123	0.126	0.127	0.13	0.132	0.135	0.138	0.141
H07	Sample	Dilution_65%	0.65	DMSO	Lycopene	Standard_Development	Run088	Standard_Measurement	Plate_01	Clariostar_Study	MB	Biofoundry_,_London	Linear_Dilution_Pattern_V2	0.149	0.146	0.143	0.14	0.136	0.133	0.129	0.128	0.126	0.125	0.123	0.12	0.116	0.111	0.108	0.105	0.103	0.101	0.099	0.098	0.097	0.097	0.097	0.099	0.1	0.101	0.104	0.105	0.106	0.108	0.109	0.111	0.113	0.115	0.117	0.119
H08	Sample	Dilution_45%	0.45	DMSO	Lycopene	Standard_Development	Run088	Standard_Measurement	Plate_01	Clariostar_Study	MB	Biofoundry_,_London	Linear_Dilution_Pattern_V2	0.137	0.134	0.131	0.127	0.124	0.121	0.116	0.115	0.113	0.112	0.11	0.105	0.101	0.098	0.094	0.091	0.089	0.087	0.086	0.084	0.083	0.083	0.082	0.084	0.085	0.086	0.087	0.087	0.089	0.09	0.09	0.091	0.092	0.094	0.095	0.095
H09	Sample	Dilution_25%	0.25	DMSO	Lycopene	Standard_Development	Run088	Standard_Measurement	Plate_01	Clariostar_Study	MB	Biofoundry_,_London	Linear_Dilution_Pattern_V2	0.125	0.123	0.12	0.117	0.113	0.11	0.105	0.104	0.102	0.099	0.096	0.092	0.088	0.084	0.081	0.078	0.077	0.075	0.073	0.071	0.07	0.07	0.07	0.07	0.07	0.07	0.071	0.071	0.071	0.072	0.072	0.072	0.073	0.073	0.073	0.074
H10	Sample	Dilution_05%	0.0499999999999999	DMSO	Lycopene	Standard_Development	Run088	Standard_Measurement	Plate_01	Clariostar_Study	MB	Biofoundry_,_London	Linear_Dilution_Pattern_V2	0.114	0.112	0.108	0.104	0.101	0.097	0.093	0.09	0.088	0.085	0.082	0.078	0.074	0.07	0.068	0.066	0.064	0.063	0.06	0.059	0.057	0.057	0.056	0.056	0.056	0.055	0.055	0.054	0.054	0.054	0.053	0.053	0.053	0.053	0.052	0.052
H11	Blank	DMSO_Blank		DMSO		Standard_Development	Run088	Standard_Measurement	Plate_01	Clariostar_Study	MB	Biofoundry_,_London	Linear_Dilution_Pattern_V2	0.108	0.106	0.102	0.099	0.095	0.092	0.086	0.085	0.082	0.079	0.076	0.071	0.068	0.064	0.061	0.06	0.058	0.057	0.055	0.053	0.052	0.051	0.051	0.051	0.05	0.05	0.05	0.049	0.048	0.048	0.048	0.047	0.047	0.047	0.046	0.045
H12	Blank	DMSO_Blank		DMSO		Standard_Development	Run088	Standard_Measurement	Plate_01	Clariostar_Study	MB	Biofoundry_,_London	Linear_Dilution_Pattern_V2	0.113	0.11	0.107	0.104	0.1	0.097	0.092	0.09	0.087	0.083	0.079	0.074	0.069	0.065	0.062	0.06	0.059	0.057	0.055	0.053	0.052	0.052	0.051	0.051	0.051	0.05	0.05	0.049	0.048	0.048	0.047	0.048	0.047	0.047	0.046	0.045
A01	Sample	Dilution_100%	1.0	DMSO	Lycopene	Standard_Development	Run088	Standard_Measurement	Plate_01	Clariostar_Study	MB	Biofoundry_,_London	Linear_Dilution_Pattern_V2	0.189	0.188	0.184	0.182	0.177	0.174	0.17	0.168	0.168	0.167	0.165	0.162	0.158	0.153	0.147	0.144	0.14	0.138	0.137	0.136	0.136	0.135	0.136	0.139	0.142	0.144	0.148	0.151	0.156	0.158	0.161	0.164	0.168	0.171	0.176	0.182
A02	Sample	Dilution_80%	0.8	DMSO	Lycopene	Standard_Development	Run088	Standard_Measurement	Plate_01	Clariostar_Study	MB	Biofoundry_,_London	Linear_Dilution_Pattern_V2	0.16	0.158	0.153	0.151	0.148	0.144	0.14	0.138	0.138	0.136	0.134	0.131	0.127	0.122	0.117	0.115	0.112	0.109	0.108	0.107	0.106	0.105	0.106	0.108	0.11	0.112	0.114	0.116	0.12	0.122	0.123	0.125	0.128	0.13	0.134	0.138
A03	Sample	Dilution_60%	0.6	DMSO	Lycopene	Standard_Development	Run088	Standard_Measurement	Plate_01	Clariostar_Study	MB	Biofoundry_,_London	Linear_Dilution_Pattern_V2	0.145	0.143	0.14	0.137	0.134	0.13	0.126	0.124	0.123	0.121	0.12	0.116	0.112	0.108	0.103	0.101	0.097	0.096	0.094	0.093	0.092	0.091	0.092	0.093	0.094	0.095	0.097	0.099	0.101	0.101	0.103	0.104	0.106	0.108	0.11	0.113
A04	Sample	Dilution_40%	0.4	DMSO	Lycopene	Standard_Development	Run088	Standard_Measurement	Plate_01	Clariostar_Study	MB	Biofoundry_,_London	Linear_Dilution_Pattern_V2	0.134	0.131	0.13	0.126	0.123	0.119	0.116	0.113	0.111	0.108	0.106	0.101	0.098	0.094	0.089	0.087	0.084	0.081	0.08	0.079	0.079	0.077	0.077	0.078	0.079	0.079	0.08	0.081	0.082	0.082	0.083	0.084	0.085	0.086	0.087	0.089
A05	Sample	Dilution_20%	0.2	DMSO	Lycopene	Standard_Development	Run088	Standard_Measurement	Plate_01	Clariostar_Study	MB	Biofoundry_,_London	Linear_Dilution_Pattern_V2	0.121	0.118	0.114	0.112	0.108	0.104	0.1	0.097	0.096	0.094	0.09	0.087	0.083	0.08	0.076	0.074	0.071	0.069	0.068	0.067	0.065	0.065	0.065	0.064	0.065	0.064	0.064	0.064	0.065	0.065	0.065	0.065	0.065	0.065	0.066	0.066
A06	Sample	Dilution_100%	1.0	DMSO	Lycopene	Standard_Development	Run088	Standard_Measurement	Plate_01	Clariostar_Study	MB	Biofoundry_,_London	Linear_Dilution_Pattern_V2	0.169	0.166	0.163	0.16	0.157	0.153	0.148	0.147	0.147	0.146	0.144	0.141	0.137	0.133	0.128	0.125	0.121	0.119	0.118	0.117	0.116	0.116	0.117	0.119	0.123	0.125	0.129	0.131	0.136	0.139	0.141	0.144	0.147	0.15	0.155	0.161
A07	Sample	Dilution_80%	0.8	DMSO	Lycopene	Standard_Development	Run088	Standard_Measurement	Plate_01	Clariostar_Study	MB	Biofoundry_,_London	Linear_Dilution_Pattern_V2	0.158	0.155	0.151	0.149	0.146	0.142	0.139	0.137	0.136	0.135	0.132	0.129	0.124	0.12	0.116	0.113	0.109	0.106	0.105	0.104	0.104	0.104	0.104	0.106	0.108	0.11	0.113	0.115	0.118	0.12	0.122	0.124	0.126	0.129	0.133	0.136
A08	Sample	Dilution_60%	0.6	DMSO	Lycopene	Standard_Development	Run088	Standard_Measurement	Plate_01	Clariostar_Study	MB	Biofoundry_,_London	Linear_Dilution_Pattern_V2	0.146	0.144	0.14	0.137	0.134	0.13	0.126	0.124	0.122	0.121	0.118	0.115	0.11	0.107	0.102	0.1	0.096	0.094	0.093	0.092	0.091	0.09	0.091	0.091	0.093	0.094	0.096	0.097	0.099	0.101	0.102	0.103	0.105	0.106	0.108	0.111
A09	Sample	Dilution_40%	0.4	DMSO	Lycopene	Standard_Development	Run088	Standard_Measurement	Plate_01	Clariostar_Study	MB	Biofoundry_,_London	Linear_Dilution_Pattern_V2	0.137	0.134	0.13	0.127	0.124	0.12	0.116	0.114	0.112	0.111	0.108	0.103	0.099	0.095	0.091	0.088	0.085	0.083	0.081	0.08	0.079	0.079	0.079	0.079	0.081	0.08	0.081	0.081	0.083	0.083	0.084	0.085	0.086	0.086	0.088	0.09
A10	Sample	Dilution_20%	0.2	DMSO	Lycopene	Standard_Development	Run088	Standard_Measurement	Plate_01	Clariostar_Study	MB	Biofoundry_,_London	Linear_Dilution_Pattern_V2	0.127	0.124	0.121	0.118	0.115	0.111	0.107	0.104	0.102	0.099	0.095	0.091	0.087	0.083	0.079	0.077	0.074	0.071	0.071	0.069	0.069	0.068	0.067	0.067	0.068	0.067	0.067	0.067	0.068	0.068	0.068	0.068	0.068	0.068	0.069	0.069
A11	Blank	DMSO_Blank		DMSO		Standard_Development	Run088	Standard_Measurement	Plate_01	Clariostar_Study	MB	Biofoundry_,_London	Linear_Dilution_Pattern_V2	0.113	0.11	0.106	0.103	0.1	0.096	0.092	0.09	0.086	0.083	0.079	0.074	0.07	0.066	0.063	0.061	0.058	0.056	0.056	0.054	0.053	0.052	0.052	0.052	0.052	0.051	0.049	0.049	0.049	0.048	0.048	0.047	0.047	0.047	0.046	0.046
A12	Blank	DMSO_Blank		DMSO		Standard_Development	Run088	Standard_Measurement	Plate_01	Clariostar_Study	MB	Biofoundry_,_London	Linear_Dilution_Pattern_V2	0.113	0.11	0.106	0.103	0.099	0.096	0.092	0.089	0.086	0.082	0.077	0.074	0.07	0.067	0.063	0.062	0.059	0.058	0.056	0.055	0.054	0.052	0.052	0.051	0.052	0.051	0.05	0.049	0.049	0.049	0.048	0.048	0.048	0.047	0.046	0.046
B01	Sample	Dilution_100%	1.0	DMSO	Lycopene	Standard_Development	Run088	Standard_Measurement	Plate_01	Clariostar_Study	MB	Biofoundry_,_London	Linear_Dilution_Pattern_V2	0.185	0.183	0.18	0.177	0.174	0.171	0.167	0.165	0.165	0.163	0.162	0.159	0.156	0.151	0.146	0.143	0.14	0.137	0.137	0.136	0.135	0.134	0.136	0.138	0.142	0.144	0.147	0.151	0.156	0.159	0.161	0.164	0.167	0.172	0.176	0.182
B02	Sample	Dilution_80%	0.8	DMSO	Lycopene	Standard_Development	Run088	Standard_Measurement	Plate_01	Clariostar_Study	MB	Biofoundry_,_London	Linear_Dilution_Pattern_V2	0.169	0.167	0.163	0.161	0.157	0.154	0.15	0.149	0.148	0.148	0.146	0.143	0.138	0.135	0.13	0.127	0.125	0.122	0.121	0.12	0.119	0.118	0.119	0.121	0.124	0.125	0.127	0.13	0.133	0.134	0.137	0.139	0.141	0.143	0.147	0.15
B03	Sample	Dilution_60%	0.6	DMSO	Lycopene	Standard_Development	Run088	Standard_Measurement	Plate_01	Clariostar_Study	MB	Biofoundry_,_London	Linear_Dilution_Pattern_V2	0.147	0.145	0.141	0.138	0.136	0.133	0.129	0.127	0.125	0.125	0.122	0.12	0.115	0.111	0.107	0.104	0.102	0.1	0.098	0.097	0.097	0.096	0.096	0.097	0.099	0.099	0.101	0.102	0.105	0.106	0.107	0.109	0.11	0.112	0.114	0.117
B04	Sample	Dilution_40%	0.4	DMSO	Lycopene	Standard_Development	Run088	Standard_Measurement	Plate_01	Clariostar_Study	MB	Biofoundry_,_London	Linear_Dilution_Pattern_V2	0.132	0.13	0.127	0.125	0.121	0.118	0.115	0.113	0.111	0.109	0.107	0.104	0.099	0.096	0.091	0.09	0.087	0.085	0.084	0.083	0.082	0.081	0.081	0.082	0.083	0.083	0.084	0.084	0.086	0.086	0.086	0.087	0.088	0.089	0.09	0.092
B05	Sample	Dilution_20%	0.2	DMSO	Lycopene	Standard_Development	Run088	Standard_Measurement	Plate_01	Clariostar_Study	MB	Biofoundry_,_London	Linear_Dilution_Pattern_V2	0.117	0.114	0.11	0.107	0.105	0.102	0.098	0.096	0.094	0.092	0.09	0.086	0.083	0.079	0.076	0.074	0.073	0.07	0.07	0.068	0.067	0.066	0.066	0.066	0.067	0.067	0.066	0.066	0.067	0.067	0.067	0.067	0.067	0.067	0.067	0.068
B06	Sample	Dilution_100%	1.0	DMSO	Lycopene	Standard_Development	Run088	Standard_Measurement	Plate_01	Clariostar_Study	MB	Biofoundry_,_London	Linear_Dilution_Pattern_V2	0.171	0.169	0.167	0.164	0.16	0.157	0.153	0.152	0.151	0.151	0.15	0.147	0.143	0.139	0.134	0.132	0.128	0.126	0.125	0.125	0.125	0.124	0.125	0.127	0.131	0.133	0.136	0.139	0.143	0.146	0.149	0.152	0.155	0.159	0.163	0.169
B07	Sample	Dilution_80%	0.8	DMSO	Lycopene	Standard_Development	Run088	Standard_Measurement	Plate_01	Clariostar_Study	MB	Biofoundry_,_London	Linear_Dilution_Pattern_V2	0.159	0.157	0.153	0.151	0.148	0.145	0.142	0.14	0.14	0.139	0.137	0.135	0.131	0.127	0.123	0.12	0.118	0.115	0.114	0.113	0.113	0.112	0.113	0.114	0.117	0.119	0.121	0.123	0.126	0.128	0.129	0.132	0.135	0.137	0.14	0.144
B08	Sample	Dilution_60%	0.6	DMSO	Lycopene	Standard_Development	Run088	Standard_Measurement	Plate_01	Clariostar_Study	MB	Biofoundry_,_London	Linear_Dilution_Pattern_V2	0.147	0.145	0.142	0.14	0.137	0.132	0.129	0.128	0.127	0.125	0.123	0.121	0.117	0.113	0.109	0.107	0.103	0.101	0.101	0.1	0.099	0.097	0.098	0.099	0.101	0.102	0.103	0.104	0.106	0.108	0.109	0.11	0.112	0.113	0.115	0.117
B09	Sample	Dilution_40%	0.4	DMSO	Lycopene	Standard_Development	Run088	Standard_Measurement	Plate_01	Clariostar_Study	MB	Biofoundry_,_London	Linear_Dilution_Pattern_V2	0.133	0.131	0.127	0.124	0.12	0.116	0.113	0.112	0.11	0.108	0.106	0.102	0.098	0.094	0.09	0.088	0.086	0.084	0.082	0.082	0.08	0.079	0.08	0.08	0.081	0.082	0.082	0.083	0.084	0.085	0.085	0.086	0.087	0.088	0.088	0.09
B10	Sample	Dilution_20%	0.2	DMSO	Lycopene	Standard_Development	Run088	Standard_Measurement	Plate_01	Clariostar_Study	MB	Biofoundry_,_London	Linear_Dilution_Pattern_V2	0.12	0.117	0.114	0.111	0.108	0.104	0.101	0.099	0.097	0.094	0.091	0.087	0.083	0.079	0.076	0.074	0.072	0.07	0.068	0.068	0.067	0.066	0.065	0.066	0.066	0.066	0.066	0.066	0.066	0.066	0.066	0.067	0.067	0.067	0.067	0.068
B11	Blank	DMSO_Blank		DMSO		Standard_Development	Run088	Standard_Measurement	Plate_01	Clariostar_Study	MB	Biofoundry_,_London	Linear_Dilution_Pattern_V2	0.106	0.103	0.1	0.097	0.093	0.09	0.086	0.084	0.082	0.079	0.075	0.071	0.067	0.064	0.061	0.06	0.058	0.057	0.056	0.054	0.053	0.051	0.051	0.051	0.052	0.05	0.05	0.048	0.049	0.049	0.048	0.048	0.047	0.047	0.046	0.045
B12	Blank	DMSO_Blank		DMSO		Standard_Development	Run088	Standard_Measurement	Plate_01	Clariostar_Study	MB	Biofoundry_,_London	Linear_Dilution_Pattern_V2	0.106	0.104	0.101	0.097	0.094	0.091	0.087	0.085	0.082	0.079	0.075	0.07	0.067	0.063	0.06	0.059	0.057	0.055	0.053	0.053	0.051	0.05	0.05	0.05	0.05	0.049	0.048	0.047	0.048	0.047	0.047	0.046	0.046	0.045	0.044	0.044
C01	Sample	Dilution_95%	0.95	DMSO	Lycopene	Standard_Development	Run088	Standard_Measurement	Plate_01	Clariostar_Study	MB	Biofoundry_,_London	Linear_Dilution_Pattern_V2	0.182	0.18	0.178	0.175	0.172	0.168	0.164	0.163	0.162	0.162	0.161	0.158	0.153	0.148	0.144	0.141	0.138	0.136	0.134	0.133	0.133	0.132	0.134	0.136	0.139	0.141	0.144	0.147	0.151	0.154	0.157	0.16	0.163	0.166	0.17	0.175
C02	Sample	Dilution_75%	0.75	DMSO	Lycopene	Standard_Development	Run088	Standard_Measurement	Plate_01	Clariostar_Study	MB	Biofoundry_,_London	Linear_Dilution_Pattern_V2	0.158	0.157	0.153	0.15	0.147	0.144	0.141	0.14	0.139	0.137	0.135	0.132	0.128	0.124	0.12	0.117	0.115	0.112	0.111	0.111	0.109	0.109	0.109	0.11	0.113	0.114	0.117	0.118	0.121	0.123	0.125	0.127	0.129	0.131	0.134	0.138
C03	Sample	Dilution_55%	0.55	DMSO	Lycopene	Standard_Development	Run088	Standard_Measurement	Plate_01	Clariostar_Study	MB	Biofoundry_,_London	Linear_Dilution_Pattern_V2	0.142	0.14	0.137	0.134	0.132	0.128	0.124	0.122	0.121	0.12	0.119	0.115	0.111	0.107	0.103	0.101	0.099	0.097	0.096	0.095	0.094	0.092	0.093	0.094	0.096	0.096	0.097	0.098	0.1	0.101	0.102	0.103	0.105	0.106	0.108	0.11
C04	Sample	Dilution_35%	0.35	DMSO	Lycopene	Standard_Development	Run088	Standard_Measurement	Plate_01	Clariostar_Study	MB	Biofoundry_,_London	Linear_Dilution_Pattern_V2	0.131	0.128	0.125	0.123	0.12	0.116	0.113	0.111	0.109	0.107	0.104	0.103	0.098	0.095	0.091	0.089	0.087	0.085	0.083	0.083	0.082	0.081	0.081	0.081	0.082	0.082	0.082	0.083	0.084	0.084	0.084	0.086	0.086	0.086	0.087	0.087
C05	Sample	Dilution_15%	0.15	DMSO	Lycopene	Standard_Development	Run088	Standard_Measurement	Plate_01	Clariostar_Study	MB	Biofoundry_,_London	Linear_Dilution_Pattern_V2	0.111	0.108	0.105	0.102	0.099	0.096	0.092	0.091	0.089	0.088	0.085	0.081	0.078	0.075	0.072	0.071	0.069	0.067	0.066	0.065	0.064	0.062	0.062	0.062	0.063	0.062	0.062	0.062	0.062	0.062	0.062	0.062	0.062	0.062	0.061	0.061
C06	Sample	Dilution_95%	0.95	DMSO	Lycopene	Standard_Development	Run088	Standard_Measurement	Plate_01	Clariostar_Study	MB	Biofoundry_,_London	Linear_Dilution_Pattern_V2	0.17	0.168	0.165	0.163	0.16	0.156	0.152	0.151	0.151	0.151	0.15	0.147	0.143	0.139	0.134	0.132	0.129	0.126	0.126	0.125	0.124	0.123	0.124	0.127	0.13	0.132	0.136	0.138	0.142	0.145	0.148	0.15	0.153	0.156	0.16	0.165
C07	Sample	Dilution_75%	0.75	DMSO	Lycopene	Standard_Development	Run088	Standard_Measurement	Plate_01	Clariostar_Study	MB	Biofoundry_,_London	Linear_Dilution_Pattern_V2	0.158	0.155	0.152	0.149	0.146	0.143	0.14	0.139	0.138	0.137	0.135	0.132	0.128	0.124	0.121	0.118	0.116	0.114	0.113	0.111	0.111	0.11	0.11	0.112	0.114	0.116	0.118	0.119	0.122	0.123	0.125	0.127	0.129	0.131	0.134	0.137
C08	Sample	Dilution_55%	0.55	DMSO	Lycopene	Standard_Development	Run088	Standard_Measurement	Plate_01	Clariostar_Study	MB	Biofoundry_,_London	Linear_Dilution_Pattern_V2	0.141	0.139	0.136	0.133	0.13	0.127	0.124	0.122	0.121	0.12	0.118	0.115	0.11	0.108	0.104	0.102	0.099	0.096	0.096	0.095	0.094	0.093	0.093	0.094	0.096	0.097	0.098	0.099	0.101	0.102	0.102	0.104	0.105	0.106	0.108	0.11
C09	Sample	Dilution_35%	0.35	DMSO	Lycopene	Standard_Development	Run088	Standard_Measurement	Plate_01	Clariostar_Study	MB	Biofoundry_,_London	Linear_Dilution_Pattern_V2	0.13	0.127	0.124	0.122	0.118	0.115	0.112	0.11	0.108	0.105	0.103	0.099	0.095	0.092	0.089	0.087	0.084	0.081	0.08	0.08	0.079	0.078	0.078	0.078	0.079	0.079	0.079	0.079	0.081	0.081	0.081	0.082	0.083	0.083	0.084	0.086
C10	Sample	Dilution_15%	0.15	DMSO	Lycopene	Standard_Development	Run088	Standard_Measurement	Plate_01	Clariostar_Study	MB	Biofoundry_,_London	Linear_Dilution_Pattern_V2	0.115	0.113	0.109	0.107	0.104	0.1	0.096	0.095	0.092	0.089	0.087	0.083	0.079	0.076	0.073	0.071	0.069	0.067	0.066	0.065	0.064	0.063	0.062	0.062	0.063	0.062	0.062	0.062	0.063	0.062	0.062	0.062	0.062	0.062	0.062	0.062
C11	Blank	DMSO_Blank		DMSO		Standard_Development	Run088	Standard_Measurement	Plate_01	Clariostar_Study	MB	Biofoundry_,_London	Linear_Dilution_Pattern_V2	0.106	0.104	0.1	0.098	0.094	0.09	0.086	0.084	0.082	0.079	0.076	0.071	0.068	0.064	0.062	0.06	0.058	0.056	0.055	0.054	0.053	0.052	0.052	0.051	0.052	0.05	0.05	0.049	0.049	0.049	0.048	0.048	0.048	0.047	0.046	0.046
C12	Blank	DMSO_Blank		DMSO		Standard_Development	Run088	Standard_Measurement	Plate_01	Clariostar_Study	MB	Biofoundry_,_London	Linear_Dilution_Pattern_V2	0.111	0.108	0.104	0.101	0.098	0.095	0.09	0.088	0.086	0.082	0.079	0.075	0.071	0.068	0.065	0.064	0.062	0.06	0.059	0.058	0.057	0.055	0.055	0.055	0.055	0.054	0.053	0.052	0.052	0.052	0.051	0.051	0.051	0.051	0.05	0.049
D01	Sample	Dilution_95%	0.95	DMSO	Lycopene	Standard_Development	Run088	Standard_Measurement	Plate_01	Clariostar_Study	MB	Biofoundry_,_London	Linear_Dilution_Pattern_V2	0.211	0.209	0.206	0.203	0.199	0.196	0.192	0.191	0.19	0.19	0.188	0.185	0.18	0.175	0.171	0.167	0.164	0.162	0.16	0.159	0.158	0.158	0.158	0.16	0.162	0.163	0.166	0.168	0.172	0.174	0.175	0.178	0.18	0.183	0.186	0.19
D02	Sample	Dilution_75%	0.75	DMSO	Lycopene	Standard_Development	Run088	Standard_Measurement	Plate_01	Clariostar_Study	MB	Biofoundry_,_London	Linear_Dilution_Pattern_V2	0.171	0.17	0.166	0.164	0.16	0.157	0.154	0.152	0.151	0.151	0.149	0.146	0.142	0.138	0.134	0.131	0.128	0.126	0.125	0.124	0.123	0.122	0.123	0.124	0.127	0.127	0.129	0.13	0.134	0.135	0.137	0.139	0.141	0.142	0.145	0.148
D03	Sample	Dilution_55%	0.55	DMSO	Lycopene	Standard_Development	Run088	Standard_Measurement	Plate_01	Clariostar_Study	MB	Biofoundry_,_London	Linear_Dilution_Pattern_V2	0.151	0.148	0.145	0.143	0.14	0.137	0.133	0.132	0.131	0.129	0.127	0.124	0.12	0.117	0.113	0.111	0.108	0.106	0.105	0.103	0.102	0.102	0.102	0.103	0.104	0.105	0.106	0.107	0.109	0.109	0.11	0.112	0.113	0.114	0.115	0.117
D04	Sample	Dilution_35%	0.35	DMSO	Lycopene	Standard_Development	Run088	Standard_Measurement	Plate_01	Clariostar_Study	MB	Biofoundry_,_London	Linear_Dilution_Pattern_V2	0.133	0.13	0.127	0.124	0.121	0.117	0.114	0.113	0.111	0.109	0.107	0.104	0.1	0.096	0.092	0.091	0.089	0.086	0.086	0.084	0.083	0.082	0.082	0.082	0.083	0.084	0.084	0.084	0.085	0.086	0.086	0.086	0.087	0.087	0.088	0.089
D05	Sample	Dilution_15%	0.15	DMSO	Lycopene	Standard_Development	Run088	Standard_Measurement	Plate_01	Clariostar_Study	MB	Biofoundry_,_London	Linear_Dilution_Pattern_V2	0.118	0.114	0.111	0.109	0.105	0.102	0.098	0.097	0.096	0.094	0.092	0.089	0.085	0.081	0.079	0.077	0.075	0.073	0.072	0.071	0.07	0.068	0.068	0.068	0.069	0.068	0.068	0.068	0.069	0.068	0.068	0.068	0.068	0.068	0.067	0.068
D06	Sample	Dilution_95%	0.95	DMSO	Lycopene	Standard_Development	Run088	Standard_Measurement	Plate_01	Clariostar_Study	MB	Biofoundry_,_London	Linear_Dilution_Pattern_V2	0.172	0.17	0.168	0.165	0.162	0.158	0.155	0.154	0.154	0.154	0.153	0.15	0.146	0.142	0.137	0.135	0.132	0.129	0.128	0.128	0.127	0.127	0.128	0.13	0.133	0.135	0.139	0.141	0.145	0.148	0.151	0.154	0.156	0.159	0.163	0.168
D07	Sample	Dilution_75%	0.75	DMSO	Lycopene	Standard_Development	Run088	Standard_Measurement	Plate_01	Clariostar_Study	MB	Biofoundry_,_London	Linear_Dilution_Pattern_V2	0.204	0.203	0.2	0.197	0.193	0.189	0.186	0.185	0.183	0.182	0.18	0.177	0.173	0.168	0.164	0.162	0.159	0.156	0.155	0.153	0.151	0.149	0.149	0.15	0.151	0.151	0.152	0.153	0.154	0.155	0.155	0.156	0.156	0.156	0.157	0.158
D08	Sample	Dilution_55%	0.55	DMSO	Lycopene	Standard_Development	Run088	Standard_Measurement	Plate_01	Clariostar_Study	MB	Biofoundry_,_London	Linear_Dilution_Pattern_V2	0.143	0.142	0.138	0.135	0.132	0.128	0.125	0.123	0.122	0.121	0.119	0.116	0.113	0.108	0.105	0.103	0.101	0.098	0.097	0.096	0.095	0.094	0.095	0.096	0.098	0.099	0.1	0.1	0.102	0.103	0.104	0.106	0.107	0.108	0.11	0.112
D09	Sample	Dilution_35%	0.35	DMSO	Lycopene	Standard_Development	Run088	Standard_Measurement	Plate_01	Clariostar_Study	MB	Biofoundry_,_London	Linear_Dilution_Pattern_V2	0.133	0.13	0.127	0.124	0.121	0.118	0.114	0.112	0.111	0.109	0.107	0.103	0.1	0.096	0.092	0.091	0.088	0.086	0.085	0.084	0.083	0.082	0.082	0.082	0.084	0.083	0.083	0.084	0.085	0.086	0.086	0.086	0.087	0.088	0.088	0.089
D10	Sample	Dilution_15%	0.15	DMSO	Lycopene	Standard_Development	Run088	Standard_Measurement	Plate_01	Clariostar_Study	MB	Biofoundry_,_London	Linear_Dilution_Pattern_V2	0.142	0.139	0.136	0.133	0.131	0.128	0.124	0.122	0.12	0.118	0.115	0.111	0.108	0.104	0.101	0.1	0.097	0.095	0.095	0.094	0.092	0.09	0.09	0.09	0.09	0.089	0.089	0.088	0.089	0.088	0.088	0.088	0.087	0.087	0.087	0.087
D11	Blank	DMSO_Blank		DMSO		Standard_Development	Run088	Standard_Measurement	Plate_01	Clariostar_Study	MB	Biofoundry_,_London	Linear_Dilution_Pattern_V2	0.11	0.107	0.103	0.101	0.097	0.093	0.09	0.088	0.086	0.083	0.079	0.075	0.071	0.068	0.065	0.064	0.062	0.06	0.059	0.059	0.057	0.055	0.055	0.056	0.055	0.054	0.054	0.053	0.053	0.052	0.052	0.051	0.051	0.05	0.049	0.049
D12	Blank	DMSO_Blank		DMSO		Standard_Development	Run088	Standard_Measurement	Plate_01	Clariostar_Study	MB	Biofoundry_,_London	Linear_Dilution_Pattern_V2	0.106	0.103	0.101	0.098	0.095	0.091	0.087	0.085	0.082	0.079	0.076	0.072	0.068	0.065	0.062	0.06	0.058	0.057	0.056	0.055	0.053	0.052	0.052	0.051	0.052	0.051	0.05	0.049	0.05	0.049	0.049	0.048	0.048	0.047	0.046	0.046
E01	Sample	Dilution_90%	0.9	DMSO	Lycopene	Standard_Development	Run088	Standard_Measurement	Plate_01	Clariostar_Study	MB	Biofoundry_,_London	Linear_Dilution_Pattern_V2	0.229	0.228	0.224	0.221	0.216	0.212	0.207	0.206	0.206	0.205	0.203	0.2	0.195	0.19	0.184	0.182	0.179	0.176	0.174	0.172	0.17	0.169	0.169	0.171	0.172	0.173	0.175	0.176	0.178	0.179	0.18	0.181	0.182	0.184	0.185	0.187
E02	Sample	Dilution_70%	0.7	DMSO	Lycopene	Standard_Development	Run088	Standard_Measurement	Plate_01	Clariostar_Study	MB	Biofoundry_,_London	Linear_Dilution_Pattern_V2	0.198	0.196	0.194	0.19	0.187	0.183	0.18	0.177	0.176	0.176	0.173	0.17	0.166	0.162	0.158	0.155	0.152	0.15	0.148	0.146	0.145	0.143	0.143	0.144	0.146	0.146	0.146	0.146	0.148	0.148	0.149	0.149	0.15	0.151	0.152	0.153
E03	Sample	Dilution_50%	0.5	DMSO	Lycopene	Standard_Development	Run088	Standard_Measurement	Plate_01	Clariostar_Study	MB	Biofoundry_,_London	Linear_Dilution_Pattern_V2	0.151	0.148	0.144	0.142	0.139	0.135	0.131	0.131	0.13	0.128	0.125	0.122	0.119	0.115	0.111	0.109	0.106	0.104	0.103	0.102	0.101	0.1	0.1	0.101	0.103	0.103	0.103	0.104	0.106	0.107	0.107	0.108	0.109	0.11	0.111	0.113
E04	Sample	Dilution_30%	0.3	DMSO	Lycopene	Standard_Development	Run088	Standard_Measurement	Plate_01	Clariostar_Study	MB	Biofoundry_,_London	Linear_Dilution_Pattern_V2	0.142	0.14	0.137	0.134	0.131	0.128	0.124	0.123	0.121	0.119	0.117	0.114	0.11	0.107	0.103	0.102	0.099	0.097	0.096	0.094	0.094	0.092	0.092	0.092	0.093	0.092	0.092	0.092	0.093	0.093	0.093	0.093	0.093	0.093	0.093	0.093
E05	Sample	Dilution_10%	0.1	DMSO	Lycopene	Standard_Development	Run088	Standard_Measurement	Plate_01	Clariostar_Study	MB	Biofoundry_,_London	Linear_Dilution_Pattern_V2	0.108	0.105	0.102	0.099	0.095	0.092	0.088	0.087	0.086	0.083	0.081	0.079	0.074	0.072	0.069	0.068	0.066	0.064	0.062	0.062	0.061	0.059	0.059	0.059	0.06	0.059	0.059	0.058	0.059	0.058	0.058	0.058	0.058	0.057	0.057	0.057
E06	Sample	Dilution_90%	0.9	DMSO	Lycopene	Standard_Development	Run088	Standard_Measurement	Plate_01	Clariostar_Study	MB	Biofoundry_,_London	Linear_Dilution_Pattern_V2	0.166	0.163	0.161	0.158	0.155	0.152	0.148	0.147	0.147	0.147	0.146	0.144	0.14	0.135	0.13	0.128	0.126	0.123	0.122	0.121	0.121	0.121	0.122	0.124	0.126	0.128	0.131	0.133	0.137	0.14	0.141	0.144	0.147	0.149	0.153	0.157
E07	Sample	Dilution_70%	0.7	DMSO	Lycopene	Standard_Development	Run088	Standard_Measurement	Plate_01	Clariostar_Study	MB	Biofoundry_,_London	Linear_Dilution_Pattern_V2	0.178	0.176	0.173	0.17	0.166	0.162	0.159	0.158	0.157	0.155	0.153	0.15	0.146	0.142	0.138	0.135	0.133	0.13	0.128	0.127	0.126	0.124	0.124	0.125	0.126	0.127	0.128	0.128	0.13	0.131	0.131	0.132	0.133	0.133	0.134	0.136
E08	Sample	Dilution_50%	0.5	DMSO	Lycopene	Standard_Development	Run088	Standard_Measurement	Plate_01	Clariostar_Study	MB	Biofoundry_,_London	Linear_Dilution_Pattern_V2	0.165	0.164	0.16	0.158	0.154	0.15	0.147	0.145	0.144	0.142	0.14	0.137	0.133	0.129	0.126	0.124	0.121	0.118	0.117	0.115	0.114	0.112	0.113	0.113	0.114	0.113	0.113	0.113	0.114	0.114	0.114	0.115	0.115	0.115	0.115	0.116
E09	Sample	Dilution_30%	0.3	DMSO	Lycopene	Standard_Development	Run088	Standard_Measurement	Plate_01	Clariostar_Study	MB	Biofoundry_,_London	Linear_Dilution_Pattern_V2	0.136	0.134	0.13	0.127	0.124	0.12	0.116	0.114	0.113	0.112	0.109	0.106	0.102	0.098	0.093	0.093	0.091	0.088	0.087	0.086	0.085	0.084	0.083	0.085	0.085	0.084	0.084	0.084	0.086	0.086	0.086	0.086	0.086	0.087	0.087	0.087
E10	Sample	Dilution_10%	0.1	DMSO	Lycopene	Standard_Development	Run088	Standard_Measurement	Plate_01	Clariostar_Study	MB	Biofoundry_,_London	Linear_Dilution_Pattern_V2	0.117	0.114	0.111	0.109	0.106	0.102	0.098	0.096	0.094	0.092	0.088	0.085	0.081	0.078	0.076	0.074	0.072	0.07	0.068	0.067	0.067	0.065	0.065	0.065	0.066	0.065	0.064	0.064	0.065	0.065	0.064	0.064	0.064	0.065	0.064	0.064
E11	Blank	DMSO_Blank		DMSO		Standard_Development	Run088	Standard_Measurement	Plate_01	Clariostar_Study	MB	Biofoundry_,_London	Linear_Dilution_Pattern_V2	0.107	0.105	0.101	0.098	0.095	0.091	0.087	0.085	0.082	0.08	0.076	0.071	0.068	0.065	0.062	0.06	0.059	0.057	0.056	0.055	0.054	0.052	0.052	0.051	0.052	0.051	0.05	0.049	0.05	0.049	0.049	0.049	0.048	0.048	0.047	0.046
E12	Blank	DMSO_Blank		DMSO		Standard_Development	Run088	Standard_Measurement	Plate_01	Clariostar_Study	MB	Biofoundry_,_London	Linear_Dilution_Pattern_V2	0.107	0.104	0.1	0.097	0.094	0.091	0.086	0.084	0.082	0.079	0.074	0.07	0.067	0.064	0.06	0.059	0.057	0.056	0.054	0.053	0.052	0.051	0.051	0.051	0.051	0.05	0.049	0.048	0.049	0.048	0.048	0.048	0.047	0.046	0.045	0.045
F01	Sample	Dilution_90%	0.9	DMSO	Lycopene	Standard_Development	Run088	Standard_Measurement	Plate_01	Clariostar_Study	MB	Biofoundry_,_London	Linear_Dilution_Pattern_V2	0.213	0.211	0.208	0.205	0.201	0.197	0.193	0.191	0.19	0.188	0.186	0.182	0.178	0.173	0.167	0.164	0.16	0.158	0.156	0.155	0.153	0.151	0.152	0.154	0.155	0.156	0.157	0.158	0.161	0.163	0.164	0.165	0.167	0.168	0.17	0.173
F02	Sample	Dilution_70%	0.7	DMSO	Lycopene	Standard_Development	Run088	Standard_Measurement	Plate_01	Clariostar_Study	MB	Biofoundry_,_London	Linear_Dilution_Pattern_V2	0.19	0.188	0.184	0.181	0.177	0.174	0.169	0.168	0.168	0.167	0.165	0.161	0.156	0.152	0.147	0.145	0.142	0.14	0.138	0.137	0.135	0.133	0.133	0.134	0.135	0.136	0.136	0.136	0.138	0.139	0.139	0.14	0.141	0.141	0.142	0.143
F03	Sample	Dilution_50%	0.5	DMSO	Lycopene	Standard_Development	Run088	Standard_Measurement	Plate_01	Clariostar_Study	MB	Biofoundry_,_London	Linear_Dilution_Pattern_V2	0.146	0.144	0.141	0.138	0.135	0.131	0.128	0.126	0.125	0.124	0.122	0.118	0.115	0.111	0.107	0.105	0.103	0.1	0.099	0.097	0.097	0.095	0.096	0.096	0.098	0.099	0.099	0.1	0.101	0.102	0.103	0.104	0.105	0.106	0.107	0.108
F04	Sample	Dilution_30%	0.3	DMSO	Lycopene	Standard_Development	Run088	Standard_Measurement	Plate_01	Clariostar_Study	MB	Biofoundry_,_London	Linear_Dilution_Pattern_V2	0.131	0.129	0.126	0.123	0.12	0.117	0.114	0.112	0.11	0.107	0.105	0.102	0.098	0.095	0.092	0.09	0.087	0.085	0.084	0.083	0.082	0.081	0.081	0.081	0.082	0.082	0.082	0.082	0.083	0.083	0.083	0.085	0.085	0.085	0.084	0.085
F05	Sample	Dilution_10%	0.1	DMSO	Lycopene	Standard_Development	Run088	Standard_Measurement	Plate_01	Clariostar_Study	MB	Biofoundry_,_London	Linear_Dilution_Pattern_V2	0.11	0.107	0.104	0.101	0.099	0.096	0.091	0.089	0.088	0.085	0.083	0.079	0.076	0.073	0.07	0.07	0.067	0.065	0.064	0.063	0.062	0.06	0.06	0.06	0.06	0.06	0.06	0.059	0.06	0.06	0.059	0.059	0.059	0.058	0.058	0.057
F06	Sample	Dilution_90%	0.9	DMSO	Lycopene	Standard_Development	Run088	Standard_Measurement	Plate_01	Clariostar_Study	MB	Biofoundry_,_London	Linear_Dilution_Pattern_V2	0.189	0.187	0.184	0.18	0.177	0.173	0.169	0.168	0.167	0.166	0.164	0.162	0.157	0.153	0.149	0.146	0.143	0.141	0.139	0.137	0.136	0.135	0.135	0.137	0.139	0.14	0.141	0.141	0.144	0.146	0.146	0.148	0.15	0.15	0.152	0.154
F07	Sample	Dilution_70%	0.7	DMSO	Lycopene	Standard_Development	Run088	Standard_Measurement	Plate_01	Clariostar_Study	MB	Biofoundry_,_London	Linear_Dilution_Pattern_V2	0.167	0.166	0.162	0.159	0.155	0.152	0.148	0.147	0.146	0.144	0.143	0.14	0.135	0.131	0.127	0.125	0.122	0.12	0.118	0.117	0.116	0.114	0.114	0.115	0.117	0.118	0.119	0.119	0.122	0.123	0.124	0.125	0.126	0.127	0.128	0.13
F08	Sample	Dilution_50%	0.5	DMSO	Lycopene	Standard_Development	Run088	Standard_Measurement	Plate_01	Clariostar_Study	MB	Biofoundry_,_London	Linear_Dilution_Pattern_V2	0.154	0.152	0.148	0.145	0.142	0.139	0.134	0.133	0.132	0.131	0.128	0.125	0.121	0.117	0.113	0.111	0.108	0.106	0.105	0.104	0.103	0.101	0.102	0.102	0.103	0.103	0.104	0.104	0.106	0.107	0.107	0.108	0.108	0.109	0.11	0.11
F09	Sample	Dilution_30%	0.3	DMSO	Lycopene	Standard_Development	Run088	Standard_Measurement	Plate_01	Clariostar_Study	MB	Biofoundry_,_London	Linear_Dilution_Pattern_V2	0.128	0.125	0.121	0.119	0.115	0.111	0.108	0.106	0.105	0.103	0.101	0.097	0.093	0.09	0.086	0.085	0.082	0.08	0.078	0.078	0.077	0.075	0.076	0.076	0.078	0.077	0.077	0.077	0.079	0.079	0.079	0.079	0.08	0.08	0.081	0.081
F10	Sample	Dilution_10%	0.1	DMSO	Lycopene	Standard_Development	Run088	Standard_Measurement	Plate_01	Clariostar_Study	MB	Biofoundry_,_London	Linear_Dilution_Pattern_V2	0.114	0.111	0.107	0.104	0.101	0.098	0.093	0.092	0.09	0.088	0.084	0.081	0.077	0.074	0.07	0.07	0.068	0.066	0.064	0.064	0.062	0.061	0.061	0.061	0.061	0.06	0.06	0.06	0.06	0.059	0.059	0.059	0.059	0.059	0.058	0.058
F11	Blank	DMSO		DMSO		Standard_Development	Run088	Standard_Measurement	Plate_01	Clariostar_Study	MB	Biofoundry_,_London	Linear_Dilution_Pattern_V2	0.108	0.104	0.101	0.098	0.093	0.09	0.087	0.085	0.083	0.08	0.076	0.072	0.069	0.066	0.062	0.062	0.06	0.058	0.057	0.056	0.055	0.053	0.053	0.053	0.053	0.052	0.052	0.05	0.051	0.05	0.05	0.05	0.049	0.048	0.048	0.046
F12	Blank	DMSO		DMSO		Standard_Development	Run088	Standard_Measurement	Plate_01	Clariostar_Study	MB	Biofoundry_,_London	Linear_Dilution_Pattern_V2	0.11	0.107	0.103	0.101	0.097	0.094	0.09	0.088	0.085	0.083	0.078	0.074	0.07	0.067	0.064	0.063	0.061	0.059	0.058	0.057	0.055	0.053	0.054	0.053	0.054	0.052	0.051	0.051	0.052	0.051	0.05	0.05	0.05	0.049	0.048	0.048
G01	Sample	Dilution_85%	0.85	DMSO	Lycopene	Standard_Development	Run088	Standard_Measurement	Plate_01	Clariostar_Study	MB	Biofoundry_,_London	Linear_Dilution_Pattern_V2	0.188	0.186	0.182	0.18	0.176	0.172	0.168	0.167	0.166	0.166	0.163	0.16	0.155	0.151	0.146	0.144	0.14	0.137	0.135	0.135	0.133	0.132	0.133	0.134	0.137	0.137	0.14	0.141	0.143	0.145	0.147	0.148	0.15	0.152	0.154	0.158
G02	Sample	Dilution_65%	0.65	DMSO	Lycopene	Standard_Development	Run088	Standard_Measurement	Plate_01	Clariostar_Study	MB	Biofoundry_,_London	Linear_Dilution_Pattern_V2	0.149	0.147	0.144	0.141	0.139	0.135	0.131	0.129	0.128	0.128	0.126	0.123	0.119	0.115	0.111	0.109	0.106	0.103	0.102	0.101	0.101	0.1	0.1	0.102	0.104	0.104	0.106	0.107	0.11	0.111	0.112	0.114	0.116	0.117	0.119	0.121
G03	Sample	Dilution_45%	0.45	DMSO	Lycopene	Standard_Development	Run088	Standard_Measurement	Plate_01	Clariostar_Study	MB	Biofoundry_,_London	Linear_Dilution_Pattern_V2	0.142	0.14	0.136	0.133	0.13	0.127	0.123	0.122	0.121	0.12	0.117	0.114	0.11	0.106	0.102	0.101	0.098	0.096	0.095	0.094	0.093	0.091	0.091	0.093	0.094	0.095	0.096	0.096	0.097	0.098	0.099	0.1	0.1	0.101	0.102	0.103
G04	Sample	Dilution_25%	0.25	DMSO	Lycopene	Standard_Development	Run088	Standard_Measurement	Plate_01	Clariostar_Study	MB	Biofoundry_,_London	Linear_Dilution_Pattern_V2	0.121	0.119	0.116	0.112	0.11	0.106	0.103	0.101	0.099	0.097	0.095	0.092	0.088	0.085	0.082	0.081	0.078	0.076	0.074	0.073	0.073	0.071	0.071	0.072	0.072	0.072	0.072	0.072	0.073	0.073	0.073	0.073	0.074	0.074	0.074	0.075
G05	Sample	Dilution_05%	0.0499999999999999	DMSO	Lycopene	Standard_Development	Run088	Standard_Measurement	Plate_01	Clariostar_Study	MB	Biofoundry_,_London	Linear_Dilution_Pattern_V2	0.104	0.102	0.098	0.096	0.092	0.089	0.085	0.084	0.082	0.08	0.077	0.073	0.07	0.068	0.065	0.064	0.062	0.06	0.059	0.058	0.056	0.055	0.055	0.055	0.056	0.054	0.053	0.053	0.054	0.053	0.053	0.052	0.052	0.052	0.051	0.05
G06	Sample	Dilution_85%	0.85	DMSO	Lycopene	Standard_Development	Run088	Standard_Measurement	Plate_01	Clariostar_Study	MB	Biofoundry_,_London	Linear_Dilution_Pattern_V2	0.164	0.162	0.159	0.157	0.153	0.15	0.146	0.144	0.144	0.144	0.142	0.139	0.135	0.131	0.126	0.124	0.121	0.119	0.118	0.117	0.116	0.116	0.116	0.118	0.12	0.122	0.124	0.125	0.129	0.131	0.133	0.135	0.137	0.139	0.142	0.146
G07	Sample	Dilution_65%	0.65	DMSO	Lycopene	Standard_Development	Run088	Standard_Measurement	Plate_01	Clariostar_Study	MB	Biofoundry_,_London	Linear_Dilution_Pattern_V2	0.146	0.144	0.141	0.138	0.134	0.131	0.127	0.126	0.125	0.124	0.122	0.12	0.116	0.112	0.107	0.106	0.103	0.101	0.1	0.099	0.098	0.097	0.097	0.099	0.101	0.102	0.104	0.105	0.107	0.109	0.109	0.112	0.114	0.115	0.117	0.119
G08	Sample	Dilution_45%	0.45	DMSO	Lycopene	Standard_Development	Run088	Standard_Measurement	Plate_01	Clariostar_Study	MB	Biofoundry_,_London	Linear_Dilution_Pattern_V2	0.146	0.143	0.139	0.137	0.134	0.13	0.126	0.124	0.123	0.121	0.119	0.115	0.112	0.108	0.104	0.103	0.1	0.098	0.097	0.096	0.095	0.092	0.092	0.093	0.093	0.093	0.093	0.094	0.095	0.095	0.095	0.096	0.096	0.096	0.096	0.096
G09	Sample	Dilution_25%	0.25	DMSO	Lycopene	Standard_Development	Run088	Standard_Measurement	Plate_01	Clariostar_Study	MB	Biofoundry_,_London	Linear_Dilution_Pattern_V2	0.122	0.12	0.117	0.114	0.111	0.107	0.103	0.101	0.1	0.098	0.095	0.092	0.088	0.085	0.082	0.08	0.077	0.075	0.074	0.073	0.072	0.071	0.071	0.071	0.073	0.072	0.072	0.072	0.073	0.073	0.073	0.073	0.074	0.073	0.074	0.074
G10	Sample	Dilution_05%	0.0499999999999999	DMSO	Lycopene	Standard_Development	Run088	Standard_Measurement	Plate_01	Clariostar_Study	MB	Biofoundry_,_London	Linear_Dilution_Pattern_V2	0.109	0.106	0.102	0.099	0.096	0.093	0.088	0.087	0.085	0.083	0.079	0.076	0.072	0.069	0.066	0.065	0.063	0.061	0.06	0.058	0.057	0.056	0.055	0.055	0.056	0.054	0.054	0.053	0.054	0.054	0.053	0.053	0.053	0.052	0.051	0.05
G11	Blank	DMSO_Blank		DMSO		Standard_Development	Run088	Standard_Measurement	Plate_01	Clariostar_Study	MB	Biofoundry_,_London	Linear_Dilution_Pattern_V2	0.107	0.104	0.1	0.097	0.094	0.09	0.086	0.084	0.082	0.079	0.075	0.071	0.068	0.065	0.062	0.061	0.059	0.057	0.056	0.055	0.053	0.052	0.051	0.051	0.052	0.051	0.05	0.049	0.05	0.049	0.048	0.048	0.048	0.047	0.046	0.046
G12	Blank	DMSO_Blank		DMSO		Standard_Development	Run088	Standard_Measurement	Plate_01	Clariostar_Study	MB	Biofoundry_,_London	Linear_Dilution_Pattern_V2	0.107	0.104	0.101	0.097	0.094	0.091	0.087	0.085	0.082	0.079	0.074	0.07	0.067	0.063	0.06	0.059	0.057	0.055	0.053	0.053	0.052	0.05	0.05	0.05	0.05	0.049	0.048	0.047	0.048	0.048	0.047	0.047	0.046	0.045	0.044	0.044
H01	Sample	Dilution_85%	0.85	DMSO	Lycopene	Standard_Development	Run088	Standard_Measurement	Plate_01	Clariostar_Study	MB	Biofoundry_,_London	Linear_Dilution_Pattern_V2	0.194	0.193	0.19	0.186	0.182	0.178	0.174	0.172	0.171	0.169	0.166	0.163	0.157	0.152	0.147	0.145	0.141	0.138	0.136	0.135	0.134	0.132	0.132	0.134	0.135	0.136	0.137	0.138	0.14	0.141	0.142	0.143	0.145	0.145	0.147	0.149
H02	Sample	Dilution_65%	0.65	DMSO	Lycopene	Standard_Development	Run088	Standard_Measurement	Plate_01	Clariostar_Study	MB	Biofoundry_,_London	Linear_Dilution_Pattern_V2	0.148	0.146	0.143	0.139	0.136	0.133	0.128	0.127	0.125	0.125	0.123	0.12	0.116	0.111	0.106	0.104	0.102	0.099	0.098	0.097	0.096	0.095	0.096	0.097	0.1	0.1	0.101	0.102	0.105	0.107	0.108	0.11	0.111	0.113	0.115	0.118
H03	Sample	Dilution_45%	0.45	DMSO	Lycopene	Standard_Development	Run088	Standard_Measurement	Plate_01	Clariostar_Study	MB	Biofoundry_,_London	Linear_Dilution_Pattern_V2	0.14	0.138	0.134	0.13	0.127	0.123	0.119	0.117	0.116	0.114	0.111	0.108	0.104	0.1	0.096	0.094	0.091	0.089	0.088	0.086	0.085	0.085	0.084	0.085	0.087	0.086	0.087	0.088	0.089	0.09	0.091	0.092	0.092	0.093	0.094	0.096
H04	Sample	Dilution_25%	0.25	DMSO	Lycopene	Standard_Development	Run088	Standard_Measurement	Plate_01	Clariostar_Study	MB	Biofoundry_,_London	Linear_Dilution_Pattern_V2	0.126	0.123	0.119	0.116	0.113	0.109	0.104	0.102	0.101	0.099	0.097	0.092	0.088	0.084	0.08	0.079	0.077	0.074	0.073	0.072	0.071	0.069	0.069	0.069	0.07	0.07	0.07	0.07	0.071	0.071	0.071	0.072	0.072	0.072	0.071	0.071
H05	Sample	Dilution_05%	0.0499999999999999	DMSO	Lycopene	Standard_Development	Run088	Standard_Measurement	Plate_01	Clariostar_Study	MB	Biofoundry_,_London	Linear_Dilution_Pattern_V2	0.11	0.107	0.103	0.101	0.097	0.093	0.089	0.088	0.085	0.083	0.079	0.075	0.073	0.069	0.066	0.065	0.063	0.061	0.059	0.059	0.057	0.056	0.055	0.055	0.056	0.055	0.054	0.053	0.054	0.053	0.053	0.053	0.053	0.052	0.051	0.05
H06	Sample	Dilution_85%	0.85	DMSO	Lycopene	Standard_Development	Run088	Standard_Measurement	Plate_01	Clariostar_Study	MB	Biofoundry_,_London	Linear_Dilution_Pattern_V2	0.161	0.157	0.154	0.151	0.148	0.144	0.14	0.139	0.138	0.138	0.137	0.133	0.13	0.125	0.121	0.118	0.116	0.113	0.112	0.111	0.11	0.109	0.11	0.113	0.116	0.117	0.119	0.121	0.124	0.127	0.129	0.131	0.133	0.136	0.139	0.143
H07	Sample	Dilution_65%	0.65	DMSO	Lycopene	Standard_Development	Run088	Standard_Measurement	Plate_01	Clariostar_Study	MB	Biofoundry_,_London	Linear_Dilution_Pattern_V2	0.15	0.149	0.145	0.142	0.139	0.136	0.132	0.13	0.129	0.127	0.125	0.121	0.118	0.113	0.11	0.108	0.104	0.102	0.101	0.1	0.098	0.098	0.098	0.1	0.101	0.102	0.104	0.105	0.107	0.109	0.11	0.112	0.114	0.115	0.117	0.119
H08	Sample	Dilution_45%	0.45	DMSO	Lycopene	Standard_Development	Run088	Standard_Measurement	Plate_01	Clariostar_Study	MB	Biofoundry_,_London	Linear_Dilution_Pattern_V2	0.139	0.136	0.133	0.13	0.126	0.122	0.118	0.116	0.115	0.113	0.11	0.106	0.102	0.099	0.095	0.093	0.091	0.088	0.087	0.086	0.086	0.084	0.085	0.085	0.087	0.087	0.087	0.087	0.09	0.09	0.091	0.092	0.093	0.094	0.095	0.097
H09	Sample	Dilution_25%	0.25	DMSO	Lycopene	Standard_Development	Run088	Standard_Measurement	Plate_01	Clariostar_Study	MB	Biofoundry_,_London	Linear_Dilution_Pattern_V2	0.128	0.125	0.121	0.118	0.115	0.11	0.106	0.105	0.103	0.101	0.098	0.094	0.089	0.086	0.082	0.081	0.079	0.076	0.074	0.074	0.073	0.071	0.071	0.072	0.073	0.072	0.072	0.072	0.073	0.073	0.074	0.074	0.074	0.073	0.074	0.074
H10	Sample	Dilution_05%	0.0499999999999999	DMSO	Lycopene	Standard_Development	Run088	Standard_Measurement	Plate_01	Clariostar_Study	MB	Biofoundry_,_London	Linear_Dilution_Pattern_V2	0.116	0.113	0.11	0.105	0.102	0.099	0.095	0.093	0.09	0.087	0.083	0.079	0.076	0.073	0.069	0.068	0.066	0.063	0.062	0.061	0.059	0.058	0.058	0.058	0.058	0.057	0.057	0.055	0.056	0.055	0.055	0.055	0.054	0.053	0.053	0.052
H11	Blank	DMSO_Blank		DMSO		Standard_Development	Run088	Standard_Measurement	Plate_01	Clariostar_Study	MB	Biofoundry_,_London	Linear_Dilution_Pattern_V2	0.112	0.108	0.103	0.1	0.096	0.092	0.087	0.086	0.085	0.082	0.078	0.074	0.07	0.067	0.063	0.062	0.06	0.058	0.057	0.056	0.055	0.053	0.053	0.053	0.053	0.052	0.052	0.051	0.051	0.05	0.05	0.049	0.049	0.048	0.047	0.046
H12	Blank	DMSO_Blank		DMSO		Standard_Development	Run088	Standard_Measurement	Plate_01	Clariostar_Study	MB	Biofoundry_,_London	Linear_Dilution_Pattern_V2	0.115	0.112	0.107	0.104	0.1	0.096	0.092	0.09	0.088	0.084	0.08	0.074	0.07	0.066	0.062	0.062	0.06	0.057	0.056	0.055	0.054	0.052	0.051	0.052	0.052	0.051	0.05	0.049	0.049	0.049	0.049	0.049	0.048	0.047	0.046	0.045
A01	Sample	Dilution_100%	1.0	DMSO	Lycopene	Standard_Development	Run088	Standard_Measurement	Plate_01	Clariostar_Study	MB	Biofoundry_,_London	Linear_Dilution_Pattern_V2	0.19	0.188	0.185	0.181	0.177	0.174	0.17	0.168	0.168	0.166	0.165	0.163	0.158	0.153	0.149	0.144	0.14	0.139	0.137	0.135	0.135	0.136	0.137	0.138	0.141	0.145	0.148	0.152	0.155	0.159	0.162	0.164	0.167	0.171	0.176	0.182
A02	Sample	Dilution_80%	0.8	DMSO	Lycopene	Standard_Development	Run088	Standard_Measurement	Plate_01	Clariostar_Study	MB	Biofoundry_,_London	Linear_Dilution_Pattern_V2	0.162	0.16	0.157	0.153	0.149	0.145	0.141	0.139	0.139	0.137	0.135	0.133	0.129	0.123	0.119	0.115	0.113	0.11	0.109	0.107	0.106	0.107	0.108	0.109	0.111	0.113	0.115	0.118	0.12	0.122	0.123	0.126	0.129	0.131	0.135	0.139
A03	Sample	Dilution_60%	0.6	DMSO	Lycopene	Standard_Development	Run088	Standard_Measurement	Plate_01	Clariostar_Study	MB	Biofoundry_,_London	Linear_Dilution_Pattern_V2	0.147	0.145	0.142	0.139	0.135	0.131	0.128	0.126	0.124	0.122	0.119	0.117	0.113	0.109	0.105	0.103	0.1	0.097	0.095	0.093	0.093	0.092	0.093	0.093	0.095	0.097	0.098	0.1	0.101	0.102	0.103	0.105	0.107	0.108	0.11	0.113
A04	Sample	Dilution_40%	0.4	DMSO	Lycopene	Standard_Development	Run088	Standard_Measurement	Plate_01	Clariostar_Study	MB	Biofoundry_,_London	Linear_Dilution_Pattern_V2	0.137	0.135	0.131	0.127	0.123	0.12	0.116	0.114	0.112	0.11	0.107	0.103	0.1	0.095	0.091	0.088	0.085	0.083	0.081	0.08	0.079	0.079	0.079	0.079	0.08	0.081	0.081	0.082	0.083	0.084	0.084	0.085	0.086	0.086	0.088	0.09
A05	Sample	Dilution_20%	0.2	DMSO	Lycopene	Standard_Development	Run088	Standard_Measurement	Plate_01	Clariostar_Study	MB	Biofoundry_,_London	Linear_Dilution_Pattern_V2	0.12	0.119	0.116	0.112	0.108	0.105	0.101	0.098	0.096	0.093	0.089	0.087	0.084	0.08	0.077	0.074	0.072	0.069	0.068	0.066	0.065	0.065	0.065	0.064	0.065	0.065	0.065	0.065	0.065	0.065	0.065	0.065	0.065	0.065	0.065	0.066
A06	Sample	Dilution_100%	1.0	DMSO	Lycopene	Standard_Development	Run088	Standard_Measurement	Plate_01	Clariostar_Study	MB	Biofoundry_,_London	Linear_Dilution_Pattern_V2	0.171	0.168	0.166	0.162	0.158	0.154	0.151	0.149	0.148	0.147	0.146	0.143	0.138	0.134	0.13	0.127	0.124	0.12	0.119	0.118	0.118	0.118	0.119	0.121	0.124	0.127	0.13	0.134	0.137	0.139	0.142	0.145	0.148	0.151	0.155	0.161
A07	Sample	Dilution_80%	0.8	DMSO	Lycopene	Standard_Development	Run088	Standard_Measurement	Plate_01	Clariostar_Study	MB	Biofoundry_,_London	Linear_Dilution_Pattern_V2	0.161	0.159	0.156	0.151	0.148	0.144	0.14	0.138	0.138	0.137	0.135	0.132	0.127	0.122	0.118	0.115	0.112	0.109	0.107	0.106	0.106	0.106	0.107	0.108	0.11	0.113	0.115	0.118	0.12	0.121	0.124	0.125	0.128	0.13	0.134	0.137
A08	Sample	Dilution_60%	0.6	DMSO	Lycopene	Standard_Development	Run088	Standard_Measurement	Plate_01	Clariostar_Study	MB	Biofoundry_,_London	Linear_Dilution_Pattern_V2	0.147	0.145	0.142	0.138	0.134	0.13	0.126	0.124	0.123	0.121	0.119	0.116	0.112	0.107	0.103	0.1	0.097	0.094	0.093	0.092	0.091	0.09	0.091	0.092	0.093	0.095	0.096	0.098	0.1	0.101	0.102	0.103	0.105	0.107	0.109	0.111
A09	Sample	Dilution_40%	0.4	DMSO	Lycopene	Standard_Development	Run088	Standard_Measurement	Plate_01	Clariostar_Study	MB	Biofoundry_,_London	Linear_Dilution_Pattern_V2	0.138	0.137	0.133	0.129	0.125	0.121	0.117	0.115	0.113	0.111	0.108	0.104	0.101	0.096	0.092	0.089	0.086	0.084	0.082	0.081	0.079	0.079	0.08	0.08	0.081	0.082	0.083	0.083	0.083	0.084	0.085	0.086	0.086	0.087	0.088	0.089
A10	Sample	Dilution_20%	0.2	DMSO	Lycopene	Standard_Development	Run088	Standard_Measurement	Plate_01	Clariostar_Study	MB	Biofoundry_,_London	Linear_Dilution_Pattern_V2	0.129	0.127	0.122	0.118	0.115	0.111	0.107	0.105	0.102	0.099	0.096	0.092	0.088	0.084	0.08	0.078	0.075	0.073	0.071	0.07	0.068	0.068	0.068	0.068	0.069	0.068	0.068	0.068	0.068	0.068	0.068	0.068	0.069	0.068	0.068	0.069
A11	Blank	DMSO_Blank		DMSO		Standard_Development	Run088	Standard_Measurement	Plate_01	Clariostar_Study	MB	Biofoundry_,_London	Linear_Dilution_Pattern_V2	0.114	0.112	0.107	0.104	0.101	0.097	0.092	0.089	0.086	0.083	0.078	0.074	0.07	0.067	0.064	0.062	0.06	0.058	0.056	0.054	0.053	0.053	0.052	0.051	0.051	0.05	0.05	0.049	0.049	0.048	0.048	0.047	0.047	0.046	0.046	0.046
A12	Blank	DMSO_Blank		DMSO		Standard_Development	Run088	Standard_Measurement	Plate_01	Clariostar_Study	MB	Biofoundry_,_London	Linear_Dilution_Pattern_V2	0.113	0.11	0.106	0.103	0.099	0.096	0.092	0.088	0.085	0.083	0.079	0.074	0.07	0.067	0.063	0.061	0.06	0.057	0.056	0.054	0.053	0.053	0.052	0.052	0.051	0.051	0.05	0.05	0.05	0.049	0.049	0.049	0.048	0.048	0.047	0.046
B01	Sample	Dilution_100%	1.0	DMSO	Lycopene	Standard_Development	Run088	Standard_Measurement	Plate_01	Clariostar_Study	MB	Biofoundry_,_London	Linear_Dilution_Pattern_V2	0.186	0.185	0.182	0.178	0.175	0.172	0.168	0.166	0.166	0.164	0.163	0.16	0.157	0.152	0.147	0.143	0.141	0.139	0.136	0.135	0.135	0.135	0.136	0.138	0.142	0.145	0.148	0.152	0.155	0.159	0.162	0.164	0.168	0.171	0.176	0.182
B02	Sample	Dilution_80%	0.8	DMSO	Lycopene	Standard_Development	Run088	Standard_Measurement	Plate_01	Clariostar_Study	MB	Biofoundry_,_London	Linear_Dilution_Pattern_V2	0.169	0.168	0.165	0.162	0.159	0.155	0.152	0.15	0.149	0.148	0.146	0.144	0.14	0.135	0.132	0.129	0.126	0.123	0.121	0.12	0.12	0.12	0.12	0.121	0.124	0.126	0.128	0.131	0.133	0.136	0.137	0.139	0.141	0.144	0.147	0.151
B03	Sample	Dilution_60%	0.6	DMSO	Lycopene	Standard_Development	Run088	Standard_Measurement	Plate_01	Clariostar_Study	MB	Biofoundry_,_London	Linear_Dilution_Pattern_V2	0.147	0.146	0.143	0.139	0.136	0.133	0.13	0.128	0.127	0.124	0.122	0.12	0.116	0.112	0.108	0.105	0.103	0.101	0.099	0.098	0.097	0.097	0.098	0.098	0.1	0.101	0.102	0.104	0.105	0.106	0.107	0.109	0.111	0.113	0.114	0.116
B04	Sample	Dilution_40%	0.4	DMSO	Lycopene	Standard_Development	Run088	Standard_Measurement	Plate_01	Clariostar_Study	MB	Biofoundry_,_London	Linear_Dilution_Pattern_V2	0.134	0.132	0.128	0.125	0.121	0.118	0.115	0.113	0.112	0.11	0.108	0.104	0.1	0.096	0.092	0.09	0.088	0.085	0.085	0.083	0.082	0.082	0.082	0.082	0.084	0.084	0.084	0.085	0.086	0.086	0.086	0.088	0.088	0.089	0.09	0.092
B05	Sample	Dilution_20%	0.2	DMSO	Lycopene	Standard_Development	Run088	Standard_Measurement	Plate_01	Clariostar_Study	MB	Biofoundry_,_London	Linear_Dilution_Pattern_V2	0.117	0.116	0.112	0.108	0.105	0.102	0.098	0.096	0.094	0.092	0.09	0.087	0.084	0.08	0.077	0.075	0.073	0.071	0.069	0.068	0.067	0.067	0.067	0.066	0.067	0.067	0.067	0.067	0.067	0.068	0.067	0.067	0.067	0.067	0.067	0.067
B06	Sample	Dilution_100%	1.0	DMSO	Lycopene	Standard_Development	Run088	Standard_Measurement	Plate_01	Clariostar_Study	MB	Biofoundry_,_London	Linear_Dilution_Pattern_V2	0.174	0.172	0.169	0.166	0.163	0.159	0.156	0.155	0.155	0.154	0.153	0.151	0.146	0.142	0.137	0.134	0.131	0.129	0.128	0.127	0.126	0.126	0.128	0.13	0.133	0.136	0.139	0.142	0.146	0.149	0.151	0.154	0.157	0.161	0.165	0.17
B07	Sample	Dilution_80%	0.8	DMSO	Lycopene	Standard_Development	Run088	Standard_Measurement	Plate_01	Clariostar_Study	MB	Biofoundry_,_London	Linear_Dilution_Pattern_V2	0.161	0.16	0.157	0.153	0.149	0.146	0.143	0.141	0.141	0.14	0.14	0.137	0.133	0.128	0.124	0.121	0.119	0.117	0.116	0.114	0.113	0.114	0.115	0.116	0.118	0.12	0.122	0.125	0.127	0.13	0.131	0.133	0.135	0.137	0.141	0.144
B08	Sample	Dilution_60%	0.6	DMSO	Lycopene	Standard_Development	Run088	Standard_Measurement	Plate_01	Clariostar_Study	MB	Biofoundry_,_London	Linear_Dilution_Pattern_V2	0.15	0.148	0.145	0.141	0.138	0.134	0.132	0.129	0.128	0.127	0.125	0.122	0.119	0.114	0.111	0.108	0.106	0.103	0.102	0.101	0.1	0.1	0.1	0.101	0.103	0.103	0.105	0.107	0.108	0.11	0.11	0.112	0.113	0.114	0.116	0.119
B09	Sample	Dilution_40%	0.4	DMSO	Lycopene	Standard_Development	Run088	Standard_Measurement	Plate_01	Clariostar_Study	MB	Biofoundry_,_London	Linear_Dilution_Pattern_V2	0.133	0.131	0.127	0.124	0.121	0.118	0.114	0.111	0.11	0.108	0.105	0.102	0.098	0.094	0.091	0.088	0.086	0.084	0.082	0.081	0.081	0.08	0.08	0.08	0.081	0.082	0.082	0.083	0.084	0.085	0.085	0.086	0.087	0.087	0.088	0.09
B10	Sample	Dilution_20%	0.2	DMSO	Lycopene	Standard_Development	Run088	Standard_Measurement	Plate_01	Clariostar_Study	MB	Biofoundry_,_London	Linear_Dilution_Pattern_V2	0.121	0.118	0.115	0.112	0.109	0.105	0.102	0.1	0.097	0.094	0.091	0.088	0.084	0.081	0.078	0.076	0.073	0.071	0.069	0.069	0.067	0.067	0.067	0.066	0.067	0.067	0.066	0.067	0.067	0.067	0.066	0.067	0.067	0.067	0.067	0.068
B11	Blank	DMSO_Blank		DMSO		Standard_Development	Run088	Standard_Measurement	Plate_01	Clariostar_Study	MB	Biofoundry_,_London	Linear_Dilution_Pattern_V2	0.107	0.104	0.101	0.097	0.093	0.09	0.087	0.084	0.082	0.079	0.075	0.071	0.068	0.066	0.062	0.06	0.058	0.057	0.055	0.054	0.053	0.052	0.052	0.051	0.051	0.051	0.05	0.05	0.049	0.049	0.048	0.048	0.048	0.047	0.046	0.046
B12	Blank	DMSO_Blank		DMSO		Standard_Development	Run088	Standard_Measurement	Plate_01	Clariostar_Study	MB	Biofoundry_,_London	Linear_Dilution_Pattern_V2	0.108	0.106	0.102	0.099	0.095	0.091	0.087	0.085	0.082	0.079	0.075	0.071	0.067	0.064	0.061	0.059	0.057	0.056	0.054	0.053	0.052	0.051	0.051	0.05	0.05	0.049	0.048	0.049	0.048	0.047	0.047	0.046	0.046	0.046	0.045	0.044
C01	Sample	Dilution_95%	0.95	DMSO	Lycopene	Standard_Development	Run088	Standard_Measurement	Plate_01	Clariostar_Study	MB	Biofoundry_,_London	Linear_Dilution_Pattern_V2	0.184	0.182	0.179	0.176	0.172	0.169	0.166	0.164	0.164	0.162	0.162	0.158	0.155	0.15	0.145	0.142	0.139	0.137	0.135	0.134	0.134	0.134	0.135	0.136	0.139	0.142	0.145	0.149	0.152	0.155	0.157	0.159	0.163	0.166	0.17	0.175
C02	Sample	Dilution_75%	0.75	DMSO	Lycopene	Standard_Development	Run088	Standard_Measurement	Plate_01	Clariostar_Study	MB	Biofoundry_,_London	Linear_Dilution_Pattern_V2	0.16	0.159	0.155	0.152	0.147	0.144	0.141	0.14	0.139	0.138	0.136	0.133	0.13	0.125	0.121	0.118	0.116	0.114	0.112	0.11	0.11	0.11	0.11	0.111	0.114	0.116	0.117	0.12	0.121	0.124	0.125	0.127	0.129	0.131	0.133	0.137
C03	Sample	Dilution_55%	0.55	DMSO	Lycopene	Standard_Development	Run088	Standard_Measurement	Plate_01	Clariostar_Study	MB	Biofoundry_,_London	Linear_Dilution_Pattern_V2	0.144	0.142	0.139	0.135	0.132	0.129	0.126	0.124	0.122	0.121	0.119	0.117	0.113	0.109	0.105	0.103	0.1	0.098	0.096	0.095	0.095	0.094	0.095	0.095	0.096	0.097	0.098	0.1	0.101	0.103	0.103	0.104	0.105	0.106	0.108	0.111
C04	Sample	Dilution_35%	0.35	DMSO	Lycopene	Standard_Development	Run088	Standard_Measurement	Plate_01	Clariostar_Study	MB	Biofoundry_,_London	Linear_Dilution_Pattern_V2	0.131	0.13	0.127	0.123	0.12	0.117	0.113	0.111	0.11	0.107	0.105	0.102	0.099	0.095	0.092	0.09	0.087	0.086	0.084	0.082	0.082	0.081	0.082	0.081	0.082	0.082	0.082	0.083	0.084	0.085	0.084	0.085	0.086	0.086	0.086	0.087
C05	Sample	Dilution_15%	0.15	DMSO	Lycopene	Standard_Development	Run088	Standard_Measurement	Plate_01	Clariostar_Study	MB	Biofoundry_,_London	Linear_Dilution_Pattern_V2	0.112	0.11	0.107	0.103	0.1	0.097	0.094	0.091	0.09	0.088	0.085	0.082	0.08	0.077	0.073	0.072	0.07	0.068	0.066	0.065	0.064	0.064	0.064	0.063	0.063	0.063	0.063	0.063	0.063	0.063	0.062	0.062	0.063	0.062	0.062	0.062
C06	Sample	Dilution_95%	0.95	DMSO	Lycopene	Standard_Development	Run088	Standard_Measurement	Plate_01	Clariostar_Study	MB	Biofoundry_,_London	Linear_Dilution_Pattern_V2	0.171	0.169	0.167	0.163	0.159	0.157	0.153	0.152	0.151	0.151	0.15	0.147	0.144	0.139	0.135	0.132	0.129	0.127	0.126	0.124	0.124	0.125	0.126	0.127	0.13	0.133	0.136	0.14	0.142	0.145	0.147	0.149	0.153	0.156	0.159	0.164
C07	Sample	Dilution_75%	0.75	DMSO	Lycopene	Standard_Development	Run088	Standard_Measurement	Plate_01	Clariostar_Study	MB	Biofoundry_,_London	Linear_Dilution_Pattern_V2	0.158	0.157	0.153	0.15	0.147	0.143	0.141	0.14	0.138	0.137	0.135	0.133	0.13	0.125	0.121	0.119	0.117	0.114	0.113	0.112	0.111	0.111	0.111	0.112	0.115	0.116	0.118	0.12	0.122	0.123	0.125	0.127	0.129	0.131	0.133	0.136
C08	Sample	Dilution_55%	0.55	DMSO	Lycopene	Standard_Development	Run088	Standard_Measurement	Plate_01	Clariostar_Study	MB	Biofoundry_,_London	Linear_Dilution_Pattern_V2	0.143	0.141	0.138	0.134	0.131	0.128	0.125	0.123	0.123	0.121	0.118	0.117	0.113	0.109	0.105	0.102	0.101	0.098	0.097	0.096	0.095	0.095	0.095	0.095	0.097	0.098	0.099	0.1	0.101	0.102	0.103	0.104	0.105	0.107	0.108	0.11
C09	Sample	Dilution_35%	0.35	DMSO	Lycopene	Standard_Development	Run088	Standard_Measurement	Plate_01	Clariostar_Study	MB	Biofoundry_,_London	Linear_Dilution_Pattern_V2	0.133	0.131	0.127	0.123	0.119	0.117	0.113	0.11	0.109	0.107	0.104	0.101	0.097	0.093	0.09	0.088	0.085	0.083	0.082	0.08	0.079	0.079	0.079	0.079	0.08	0.08	0.081	0.082	0.082	0.083	0.082	0.083	0.084	0.084	0.085	0.086
C10	Sample	Dilution_15%	0.15	DMSO	Lycopene	Standard_Development	Run088	Standard_Measurement	Plate_01	Clariostar_Study	MB	Biofoundry_,_London	Linear_Dilution_Pattern_V2	0.117	0.114	0.11	0.107	0.104	0.101	0.097	0.095	0.093	0.089	0.086	0.083	0.08	0.076	0.073	0.071	0.07	0.067	0.066	0.065	0.064	0.064	0.063	0.063	0.063	0.063	0.062	0.062	0.062	0.062	0.062	0.062	0.062	0.062	0.061	0.062
C11	Blank	DMSO_Blank		DMSO		Standard_Development	Run088	Standard_Measurement	Plate_01	Clariostar_Study	MB	Biofoundry_,_London	Linear_Dilution_Pattern_V2	0.107	0.104	0.1	0.098	0.094	0.09	0.087	0.084	0.082	0.079	0.074	0.071	0.068	0.065	0.062	0.06	0.058	0.057	0.055	0.054	0.053	0.052	0.052	0.051	0.051	0.051	0.05	0.05	0.049	0.049	0.048	0.048	0.048	0.047	0.047	0.046
C12	Blank	DMSO_Blank		DMSO		Standard_Development	Run088	Standard_Measurement	Plate_01	Clariostar_Study	MB	Biofoundry_,_London	Linear_Dilution_Pattern_V2	0.113	0.11	0.106	0.102	0.099	0.095	0.091	0.089	0.086	0.083	0.08	0.075	0.072	0.069	0.067	0.065	0.063	0.061	0.06	0.058	0.057	0.056	0.056	0.055	0.056	0.055	0.054	0.054	0.053	0.053	0.052	0.051	0.051	0.051	0.05	0.049
D01	Sample	Dilution_95%	0.95	DMSO	Lycopene	Standard_Development	Run088	Standard_Measurement	Plate_01	Clariostar_Study	MB	Biofoundry_,_London	Linear_Dilution_Pattern_V2	0.215	0.213	0.21	0.208	0.203	0.2	0.196	0.193	0.193	0.192	0.191	0.188	0.183	0.178	0.173	0.169	0.167	0.164	0.162	0.159	0.158	0.159	0.159	0.16	0.162	0.164	0.167	0.169	0.17	0.173	0.174	0.176	0.179	0.181	0.183	0.187
D02	Sample	Dilution_75%	0.75	DMSO	Lycopene	Standard_Development	Run088	Standard_Measurement	Plate_01	Clariostar_Study	MB	Biofoundry_,_London	Linear_Dilution_Pattern_V2	0.172	0.171	0.168	0.165	0.162	0.159	0.155	0.153	0.153	0.151	0.15	0.148	0.144	0.139	0.135	0.132	0.13	0.127	0.125	0.124	0.123	0.123	0.124	0.124	0.126	0.128	0.13	0.132	0.134	0.135	0.136	0.139	0.141	0.142	0.144	0.147
D03	Sample	Dilution_55%	0.55	DMSO	Lycopene	Standard_Development	Run088	Standard_Measurement	Plate_01	Clariostar_Study	MB	Biofoundry_,_London	Linear_Dilution_Pattern_V2	0.153	0.152	0.149	0.146	0.141	0.138	0.135	0.133	0.132	0.13	0.129	0.126	0.123	0.118	0.115	0.112	0.11	0.107	0.106	0.105	0.104	0.103	0.104	0.104	0.106	0.107	0.107	0.109	0.11	0.11	0.111	0.112	0.114	0.114	0.116	0.118
D04	Sample	Dilution_35%	0.35	DMSO	Lycopene	Standard_Development	Run088	Standard_Measurement	Plate_01	Clariostar_Study	MB	Biofoundry_,_London	Linear_Dilution_Pattern_V2	0.136	0.134	0.131	0.127	0.124	0.12	0.117	0.116	0.114	0.112	0.109	0.106	0.103	0.1	0.097	0.094	0.091	0.089	0.088	0.087	0.086	0.085	0.085	0.086	0.086	0.086	0.086	0.087	0.088	0.088	0.088	0.088	0.089	0.089	0.089	0.09
D05	Sample	Dilution_15%	0.15	DMSO	Lycopene	Standard_Development	Run088	Standard_Measurement	Plate_01	Clariostar_Study	MB	Biofoundry_,_London	Linear_Dilution_Pattern_V2	0.117	0.116	0.112	0.109	0.106	0.103	0.099	0.098	0.096	0.094	0.091	0.088	0.085	0.082	0.079	0.077	0.075	0.073	0.071	0.071	0.07	0.07	0.069	0.068	0.069	0.069	0.068	0.069	0.069	0.068	0.068	0.068	0.068	0.068	0.067	0.067
D06	Sample	Dilution_95%	0.95	DMSO	Lycopene	Standard_Development	Run088	Standard_Measurement	Plate_01	Clariostar_Study	MB	Biofoundry_,_London	Linear_Dilution_Pattern_V2	0.174	0.171	0.169	0.166	0.162	0.159	0.155	0.154	0.155	0.154	0.153	0.151	0.148	0.143	0.139	0.136	0.134	0.131	0.129	0.128	0.128	0.128	0.13	0.131	0.134	0.137	0.139	0.142	0.145	0.148	0.15	0.153	0.156	0.159	0.163	0.168
D07	Sample	Dilution_75%	0.75	DMSO	Lycopene	Standard_Development	Run088	Standard_Measurement	Plate_01	Clariostar_Study	MB	Biofoundry_,_London	Linear_Dilution_Pattern_V2	0.208	0.206	0.204	0.2	0.197	0.194	0.191	0.187	0.187	0.184	0.182	0.18	0.175	0.171	0.166	0.164	0.162	0.158	0.157	0.155	0.153	0.152	0.152	0.151	0.152	0.153	0.154	0.154	0.155	0.155	0.155	0.155	0.156	0.156	0.157	0.158
D08	Sample	Dilution_55%	0.55	DMSO	Lycopene	Standard_Development	Run088	Standard_Measurement	Plate_01	Clariostar_Study	MB	Biofoundry_,_London	Linear_Dilution_Pattern_V2	0.144	0.142	0.139	0.134	0.132	0.129	0.125	0.122	0.121	0.121	0.118	0.115	0.112	0.109	0.105	0.103	0.101	0.098	0.097	0.096	0.095	0.095	0.096	0.095	0.097	0.098	0.099	0.1	0.102	0.103	0.104	0.104	0.106	0.107	0.108	0.111
D09	Sample	Dilution_35%	0.35	DMSO	Lycopene	Standard_Development	Run088	Standard_Measurement	Plate_01	Clariostar_Study	MB	Biofoundry_,_London	Linear_Dilution_Pattern_V2	0.135	0.133	0.13	0.127	0.123	0.12	0.116	0.114	0.112	0.111	0.108	0.105	0.102	0.098	0.095	0.093	0.09	0.088	0.087	0.086	0.086	0.085	0.084	0.084	0.085	0.086	0.086	0.087	0.087	0.087	0.087	0.088	0.089	0.09	0.09	0.09
D10	Sample	Dilution_15%	0.15	DMSO	Lycopene	Standard_Development	Run088	Standard_Measurement	Plate_01	Clariostar_Study	MB	Biofoundry_,_London	Linear_Dilution_Pattern_V2	0.145	0.143	0.14	0.136	0.133	0.13	0.125	0.124	0.123	0.12	0.118	0.115	0.112	0.108	0.105	0.103	0.101	0.098	0.098	0.096	0.095	0.093	0.094	0.093	0.093	0.093	0.092	0.092	0.092	0.091	0.09	0.091	0.09	0.089	0.088	0.088
D11	Blank	DMSO_Blank		DMSO		Standard_Development	Run088	Standard_Measurement	Plate_01	Clariostar_Study	MB	Biofoundry_,_London	Linear_Dilution_Pattern_V2	0.11	0.108	0.104	0.1	0.097	0.094	0.09	0.088	0.086	0.083	0.079	0.075	0.072	0.069	0.066	0.065	0.063	0.06	0.059	0.058	0.057	0.056	0.056	0.055	0.055	0.054	0.054	0.054	0.053	0.053	0.052	0.051	0.051	0.05	0.049	0.049
D12	Blank	DMSO_Blank		DMSO		Standard_Development	Run088	Standard_Measurement	Plate_01	Clariostar_Study	MB	Biofoundry_,_London	Linear_Dilution_Pattern_V2	0.108	0.105	0.102	0.098	0.095	0.091	0.087	0.085	0.083	0.08	0.076	0.072	0.069	0.066	0.063	0.061	0.059	0.057	0.055	0.054	0.053	0.052	0.052	0.052	0.052	0.052	0.051	0.051	0.049	0.049	0.048	0.048	0.048	0.047	0.046	0.045
E01	Sample	Dilution_90%	0.9	DMSO	Lycopene	Standard_Development	Run088	Standard_Measurement	Plate_01	Clariostar_Study	MB	Biofoundry_,_London	Linear_Dilution_Pattern_V2	0.234	0.233	0.229	0.225	0.221	0.218	0.213	0.211	0.21	0.208	0.205	0.202	0.198	0.193	0.188	0.185	0.181	0.178	0.176	0.174	0.173	0.172	0.172	0.172	0.174	0.174	0.175	0.176	0.177	0.179	0.179	0.179	0.181	0.182	0.183	0.185
E02	Sample	Dilution_70%	0.7	DMSO	Lycopene	Standard_Development	Run088	Standard_Measurement	Plate_01	Clariostar_Study	MB	Biofoundry_,_London	Linear_Dilution_Pattern_V2	0.201	0.199	0.196	0.194	0.19	0.186	0.183	0.18	0.179	0.177	0.175	0.172	0.168	0.164	0.16	0.157	0.154	0.151	0.149	0.148	0.146	0.145	0.145	0.145	0.145	0.146	0.147	0.148	0.148	0.148	0.149	0.149	0.149	0.15	0.15	0.151
E03	Sample	Dilution_50%	0.5	DMSO	Lycopene	Standard_Development	Run088	Standard_Measurement	Plate_01	Clariostar_Study	MB	Biofoundry_,_London	Linear_Dilution_Pattern_V2	0.152	0.15	0.147	0.143	0.14	0.137	0.132	0.131	0.13	0.129	0.127	0.125	0.121	0.116	0.113	0.111	0.108	0.106	0.104	0.103	0.102	0.102	0.102	0.102	0.103	0.105	0.105	0.106	0.107	0.108	0.108	0.109	0.11	0.111	0.112	0.114
E04	Sample	Dilution_30%	0.3	DMSO	Lycopene	Standard_Development	Run088	Standard_Measurement	Plate_01	Clariostar_Study	MB	Biofoundry_,_London	Linear_Dilution_Pattern_V2	0.145	0.143	0.141	0.137	0.134	0.131	0.127	0.126	0.124	0.122	0.119	0.117	0.113	0.109	0.107	0.104	0.102	0.1	0.098	0.097	0.096	0.095	0.095	0.095	0.096	0.096	0.095	0.095	0.095	0.095	0.095	0.095	0.095	0.095	0.094	0.095
E05	Sample	Dilution_10%	0.1	DMSO	Lycopene	Standard_Development	Run088	Standard_Measurement	Plate_01	Clariostar_Study	MB	Biofoundry_,_London	Linear_Dilution_Pattern_V2	0.108	0.106	0.102	0.099	0.095	0.093	0.089	0.087	0.086	0.083	0.081	0.078	0.075	0.072	0.069	0.068	0.067	0.064	0.063	0.061	0.061	0.06	0.06	0.059	0.06	0.06	0.059	0.059	0.059	0.058	0.058	0.058	0.058	0.058	0.057	0.057
E06	Sample	Dilution_90%	0.9	DMSO	Lycopene	Standard_Development	Run088	Standard_Measurement	Plate_01	Clariostar_Study	MB	Biofoundry_,_London	Linear_Dilution_Pattern_V2	0.17	0.169	0.166	0.162	0.158	0.156	0.152	0.15	0.15	0.149	0.149	0.146	0.142	0.137	0.134	0.132	0.129	0.127	0.125	0.123	0.123	0.123	0.124	0.125	0.128	0.13	0.132	0.135	0.137	0.139	0.141	0.143	0.145	0.147	0.15	0.154
E07	Sample	Dilution_70%	0.7	DMSO	Lycopene	Standard_Development	Run088	Standard_Measurement	Plate_01	Clariostar_Study	MB	Biofoundry_,_London	Linear_Dilution_Pattern_V2	0.185	0.182	0.179	0.175	0.171	0.168	0.164	0.163	0.162	0.16	0.158	0.155	0.151	0.146	0.143	0.14	0.137	0.135	0.133	0.131	0.131	0.13	0.129	0.129	0.131	0.131	0.132	0.133	0.133	0.134	0.134	0.134	0.135	0.135	0.135	0.136
E08	Sample	Dilution_50%	0.5	DMSO	Lycopene	Standard_Development	Run088	Standard_Measurement	Plate_01	Clariostar_Study	MB	Biofoundry_,_London	Linear_Dilution_Pattern_V2	0.17	0.168	0.165	0.162	0.158	0.155	0.151	0.149	0.148	0.147	0.144	0.141	0.137	0.134	0.13	0.127	0.125	0.123	0.121	0.119	0.117	0.117	0.117	0.116	0.117	0.117	0.117	0.117	0.117	0.117	0.117	0.118	0.118	0.118	0.117	0.117
E09	Sample	Dilution_30%	0.3	DMSO	Lycopene	Standard_Development	Run088	Standard_Measurement	Plate_01	Clariostar_Study	MB	Biofoundry_,_London	Linear_Dilution_Pattern_V2	0.138	0.137	0.133	0.129	0.126	0.123	0.119	0.117	0.115	0.113	0.11	0.106	0.104	0.1	0.097	0.095	0.093	0.09	0.089	0.088	0.087	0.087	0.086	0.086	0.086	0.087	0.087	0.087	0.087	0.088	0.087	0.088	0.088	0.088	0.088	0.089
E10	Sample	Dilution_10%	0.1	DMSO	Lycopene	Standard_Development	Run088	Standard_Measurement	Plate_01	Clariostar_Study	MB	Biofoundry_,_London	Linear_Dilution_Pattern_V2	0.118	0.116	0.112	0.108	0.105	0.102	0.098	0.097	0.095	0.092	0.089	0.086	0.083	0.079	0.076	0.075	0.073	0.071	0.07	0.068	0.067	0.066	0.066	0.066	0.067	0.066	0.066	0.066	0.066	0.065	0.065	0.065	0.065	0.064	0.064	0.063
E11	Blank	DMSO_Blank		DMSO		Standard_Development	Run088	Standard_Measurement	Plate_01	Clariostar_Study	MB	Biofoundry_,_London	Linear_Dilution_Pattern_V2	0.11	0.106	0.102	0.099	0.096	0.092	0.088	0.086	0.084	0.08	0.077	0.073	0.069	0.065	0.063	0.061	0.059	0.058	0.057	0.055	0.054	0.053	0.053	0.052	0.053	0.052	0.051	0.05	0.05	0.05	0.049	0.049	0.048	0.048	0.047	0.046
E12	Blank	DMSO_Blank		DMSO		Standard_Development	Run088	Standard_Measurement	Plate_01	Clariostar_Study	MB	Biofoundry_,_London	Linear_Dilution_Pattern_V2	0.108	0.105	0.101	0.098	0.094	0.091	0.087	0.084	0.081	0.078	0.075	0.071	0.068	0.064	0.061	0.06	0.058	0.056	0.055	0.054	0.053	0.052	0.051	0.051	0.051	0.05	0.049	0.049	0.049	0.049	0.048	0.048	0.048	0.047	0.046	0.045
F01	Sample	Dilution_90%	0.9	DMSO	Lycopene	Standard_Development	Run088	Standard_Measurement	Plate_01	Clariostar_Study	MB	Biofoundry_,_London	Linear_Dilution_Pattern_V2	0.22	0.218	0.216	0.211	0.207	0.203	0.199	0.197	0.196	0.194	0.191	0.188	0.183	0.178	0.173	0.169	0.166	0.163	0.16	0.158	0.157	0.157	0.156	0.156	0.158	0.159	0.16	0.161	0.162	0.163	0.164	0.164	0.166	0.167	0.168	0.17
F02	Sample	Dilution_70%	0.7	DMSO	Lycopene	Standard_Development	Run088	Standard_Measurement	Plate_01	Clariostar_Study	MB	Biofoundry_,_London	Linear_Dilution_Pattern_V2	0.196	0.194	0.191	0.188	0.184	0.18	0.176	0.173	0.172	0.171	0.169	0.166	0.162	0.158	0.153	0.15	0.147	0.144	0.142	0.14	0.139	0.138	0.138	0.138	0.139	0.139	0.139	0.14	0.14	0.141	0.141	0.141	0.142	0.142	0.143	0.144
F03	Sample	Dilution_50%	0.5	DMSO	Lycopene	Standard_Development	Run088	Standard_Measurement	Plate_01	Clariostar_Study	MB	Biofoundry_,_London	Linear_Dilution_Pattern_V2	0.148	0.146	0.142	0.139	0.136	0.132	0.129	0.127	0.126	0.125	0.122	0.12	0.116	0.112	0.108	0.106	0.103	0.101	0.1	0.099	0.097	0.097	0.097	0.097	0.099	0.099	0.1	0.101	0.102	0.103	0.104	0.104	0.105	0.106	0.107	0.109
F04	Sample	Dilution_30%	0.3	DMSO	Lycopene	Standard_Development	Run088	Standard_Measurement	Plate_01	Clariostar_Study	MB	Biofoundry_,_London	Linear_Dilution_Pattern_V2	0.132	0.129	0.126	0.123	0.119	0.116	0.112	0.11	0.109	0.107	0.105	0.102	0.099	0.095	0.092	0.089	0.087	0.086	0.084	0.082	0.082	0.081	0.081	0.081	0.081	0.082	0.082	0.082	0.083	0.083	0.083	0.083	0.084	0.083	0.084	0.084
F05	Sample	Dilution_10%	0.1	DMSO	Lycopene	Standard_Development	Run088	Standard_Measurement	Plate_01	Clariostar_Study	MB	Biofoundry_,_London	Linear_Dilution_Pattern_V2	0.111	0.109	0.106	0.102	0.098	0.095	0.091	0.09	0.088	0.086	0.083	0.08	0.077	0.073	0.071	0.07	0.068	0.066	0.064	0.063	0.062	0.062	0.061	0.062	0.062	0.061	0.06	0.06	0.06	0.06	0.059	0.059	0.06	0.059	0.058	0.058
F06	Sample	Dilution_90%	0.9	DMSO	Lycopene	Standard_Development	Run088	Standard_Measurement	Plate_01	Clariostar_Study	MB	Biofoundry_,_London	Linear_Dilution_Pattern_V2	0.195	0.193	0.19	0.185	0.182	0.179	0.175	0.172	0.172	0.171	0.169	0.166	0.162	0.157	0.154	0.151	0.147	0.144	0.143	0.141	0.14	0.139	0.139	0.14	0.141	0.141	0.142	0.144	0.145	0.146	0.146	0.147	0.149	0.15	0.151	0.152
F07	Sample	Dilution_70%	0.7	DMSO	Lycopene	Standard_Development	Run088	Standard_Measurement	Plate_01	Clariostar_Study	MB	Biofoundry_,_London	Linear_Dilution_Pattern_V2	0.172	0.171	0.168	0.163	0.16	0.156	0.152	0.15	0.15	0.148	0.146	0.143	0.139	0.135	0.131	0.128	0.126	0.123	0.12	0.119	0.118	0.117	0.118	0.118	0.119	0.119	0.12	0.121	0.122	0.123	0.123	0.124	0.125	0.125	0.126	0.127
F08	Sample	Dilution_50%	0.5	DMSO	Lycopene	Standard_Development	Run088	Standard_Measurement	Plate_01	Clariostar_Study	MB	Biofoundry_,_London	Linear_Dilution_Pattern_V2	0.156	0.153	0.15	0.147	0.142	0.139	0.136	0.134	0.133	0.131	0.128	0.125	0.123	0.118	0.114	0.112	0.11	0.108	0.106	0.104	0.104	0.103	0.103	0.103	0.104	0.104	0.104	0.105	0.106	0.106	0.106	0.107	0.107	0.107	0.108	0.109
F09	Sample	Dilution_30%	0.3	DMSO	Lycopene	Standard_Development	Run088	Standard_Measurement	Plate_01	Clariostar_Study	MB	Biofoundry_,_London	Linear_Dilution_Pattern_V2	0.129	0.126	0.123	0.119	0.116	0.113	0.109	0.107	0.105	0.103	0.101	0.097	0.094	0.09	0.087	0.086	0.083	0.081	0.08	0.078	0.077	0.076	0.077	0.077	0.078	0.078	0.078	0.078	0.079	0.079	0.079	0.08	0.08	0.08	0.08	0.081
F10	Sample	Dilution_10%	0.1	DMSO	Lycopene	Standard_Development	Run088	Standard_Measurement	Plate_01	Clariostar_Study	MB	Biofoundry_,_London	Linear_Dilution_Pattern_V2	0.115	0.112	0.108	0.105	0.101	0.099	0.095	0.092	0.09	0.088	0.085	0.081	0.078	0.075	0.072	0.07	0.068	0.066	0.065	0.064	0.063	0.062	0.062	0.061	0.062	0.061	0.061	0.061	0.06	0.06	0.06	0.059	0.059	0.058	0.058	0.058
F11	Blank	DMSO		DMSO		Standard_Development	Run088	Standard_Measurement	Plate_01	Clariostar_Study	MB	Biofoundry_,_London	Linear_Dilution_Pattern_V2	0.108	0.105	0.101	0.098	0.094	0.091	0.087	0.085	0.083	0.08	0.076	0.072	0.07	0.066	0.063	0.062	0.06	0.058	0.056	0.055	0.055	0.054	0.053	0.053	0.053	0.052	0.051	0.051	0.051	0.05	0.05	0.049	0.049	0.048	0.047	0.047
F12	Blank	DMSO		DMSO		Standard_Development	Run088	Standard_Measurement	Plate_01	Clariostar_Study	MB	Biofoundry_,_London	Linear_Dilution_Pattern_V2	0.112	0.109	0.105	0.102	0.098	0.095	0.091	0.089	0.086	0.082	0.079	0.075	0.072	0.069	0.066	0.064	0.062	0.06	0.059	0.057	0.056	0.056	0.055	0.054	0.054	0.054	0.053	0.053	0.052	0.052	0.051	0.051	0.051	0.05	0.049	0.048
G01	Sample	Dilution_85%	0.85	DMSO	Lycopene	Standard_Development	Run088	Standard_Measurement	Plate_01	Clariostar_Study	MB	Biofoundry_,_London	Linear_Dilution_Pattern_V2	0.198	0.195	0.192	0.188	0.184	0.18	0.176	0.175	0.173	0.172	0.169	0.166	0.162	0.157	0.153	0.149	0.146	0.142	0.141	0.139	0.137	0.137	0.137	0.137	0.139	0.14	0.141	0.142	0.143	0.145	0.145	0.146	0.147	0.148	0.149	0.151
G02	Sample	Dilution_65%	0.65	DMSO	Lycopene	Standard_Development	Run088	Standard_Measurement	Plate_01	Clariostar_Study	MB	Biofoundry_,_London	Linear_Dilution_Pattern_V2	0.151	0.149	0.146	0.142	0.138	0.135	0.131	0.13	0.129	0.128	0.127	0.124	0.121	0.117	0.113	0.11	0.107	0.105	0.103	0.102	0.102	0.101	0.102	0.102	0.104	0.106	0.107	0.109	0.111	0.112	0.113	0.114	0.116	0.117	0.119	0.121
G03	Sample	Dilution_45%	0.45	DMSO	Lycopene	Standard_Development	Run088	Standard_Measurement	Plate_01	Clariostar_Study	MB	Biofoundry_,_London	Linear_Dilution_Pattern_V2	0.144	0.141	0.138	0.134	0.131	0.128	0.124	0.122	0.12	0.119	0.116	0.115	0.111	0.107	0.103	0.101	0.098	0.096	0.095	0.093	0.092	0.092	0.092	0.092	0.093	0.094	0.094	0.096	0.097	0.098	0.098	0.099	0.1	0.1	0.101	0.102
G04	Sample	Dilution_25%	0.25	DMSO	Lycopene	Standard_Development	Run088	Standard_Measurement	Plate_01	Clariostar_Study	MB	Biofoundry_,_London	Linear_Dilution_Pattern_V2	0.122	0.119	0.116	0.112	0.108	0.106	0.103	0.101	0.099	0.097	0.094	0.092	0.088	0.085	0.082	0.08	0.078	0.076	0.074	0.072	0.072	0.071	0.072	0.071	0.072	0.072	0.071	0.072	0.072	0.073	0.072	0.073	0.073	0.073	0.073	0.073
G05	Sample	Dilution_05%	0.0499999999999999	DMSO	Lycopene	Standard_Development	Run088	Standard_Measurement	Plate_01	Clariostar_Study	MB	Biofoundry_,_London	Linear_Dilution_Pattern_V2	0.106	0.103	0.1	0.097	0.093	0.09	0.086	0.085	0.083	0.08	0.077	0.075	0.072	0.069	0.066	0.066	0.063	0.061	0.06	0.059	0.058	0.057	0.057	0.057	0.057	0.056	0.055	0.055	0.055	0.054	0.054	0.053	0.053	0.053	0.052	0.051
G06	Sample	Dilution_85%	0.85	DMSO	Lycopene	Standard_Development	Run088	Standard_Measurement	Plate_01	Clariostar_Study	MB	Biofoundry_,_London	Linear_Dilution_Pattern_V2	0.169	0.168	0.164	0.16	0.156	0.153	0.149	0.149	0.148	0.147	0.145	0.142	0.138	0.134	0.129	0.127	0.124	0.122	0.12	0.119	0.118	0.118	0.119	0.119	0.121	0.123	0.124	0.126	0.128	0.13	0.131	0.132	0.135	0.136	0.138	0.14
G07	Sample	Dilution_65%	0.65	DMSO	Lycopene	Standard_Development	Run088	Standard_Measurement	Plate_01	Clariostar_Study	MB	Biofoundry_,_London	Linear_Dilution_Pattern_V2	0.147	0.145	0.142	0.139	0.135	0.131	0.128	0.127	0.126	0.125	0.123	0.121	0.118	0.113	0.109	0.106	0.104	0.101	0.1	0.099	0.098	0.099	0.099	0.1	0.101	0.103	0.104	0.106	0.107	0.109	0.11	0.111	0.113	0.115	0.116	0.118
G08	Sample	Dilution_45%	0.45	DMSO	Lycopene	Standard_Development	Run088	Standard_Measurement	Plate_01	Clariostar_Study	MB	Biofoundry_,_London	Linear_Dilution_Pattern_V2	0.147	0.145	0.141	0.138	0.135	0.132	0.128	0.126	0.124	0.122	0.119	0.116	0.113	0.11	0.106	0.104	0.101	0.099	0.097	0.095	0.094	0.094	0.094	0.094	0.095	0.094	0.095	0.095	0.095	0.095	0.095	0.095	0.096	0.096	0.095	0.096
G09	Sample	Dilution_25%	0.25	DMSO	Lycopene	Standard_Development	Run088	Standard_Measurement	Plate_01	Clariostar_Study	MB	Biofoundry_,_London	Linear_Dilution_Pattern_V2	0.123	0.121	0.118	0.115	0.111	0.108	0.104	0.102	0.1	0.098	0.095	0.092	0.089	0.085	0.082	0.081	0.078	0.076	0.075	0.074	0.073	0.072	0.072	0.072	0.072	0.072	0.072	0.073	0.073	0.073	0.073	0.073	0.074	0.073	0.073	0.074
G10	Sample	Dilution_05%	0.0499999999999999	DMSO	Lycopene	Standard_Development	Run088	Standard_Measurement	Plate_01	Clariostar_Study	MB	Biofoundry_,_London	Linear_Dilution_Pattern_V2	0.11	0.107	0.103	0.099	0.096	0.093	0.089	0.087	0.085	0.083	0.079	0.076	0.072	0.069	0.066	0.065	0.063	0.061	0.059	0.058	0.057	0.056	0.057	0.056	0.056	0.056	0.055	0.055	0.054	0.054	0.053	0.053	0.053	0.052	0.051	0.051
G11	Blank	DMSO_Blank		DMSO		Standard_Development	Run088	Standard_Measurement	Plate_01	Clariostar_Study	MB	Biofoundry_,_London	Linear_Dilution_Pattern_V2	0.109	0.106	0.102	0.098	0.094	0.091	0.088	0.086	0.083	0.08	0.075	0.072	0.069	0.066	0.063	0.062	0.06	0.058	0.057	0.055	0.054	0.053	0.053	0.052	0.052	0.052	0.051	0.05	0.05	0.05	0.049	0.049	0.049	0.048	0.047	0.046
G12	Blank	DMSO_Blank		DMSO		Standard_Development	Run088	Standard_Measurement	Plate_01	Clariostar_Study	MB	Biofoundry_,_London	Linear_Dilution_Pattern_V2	0.108	0.105	0.101	0.097	0.094	0.091	0.087	0.084	0.082	0.078	0.074	0.071	0.067	0.063	0.061	0.06	0.058	0.055	0.054	0.053	0.051	0.051	0.05	0.05	0.05	0.049	0.049	0.048	0.048	0.048	0.047	0.047	0.047	0.046	0.045	0.044
H01	Sample	Dilution_85%	0.85	DMSO	Lycopene	Standard_Development	Run088	Standard_Measurement	Plate_01	Clariostar_Study	MB	Biofoundry_,_London	Linear_Dilution_Pattern_V2	0.2	0.198	0.195	0.19	0.186	0.181	0.177	0.175	0.173	0.172	0.169	0.166	0.16	0.155	0.151	0.147	0.144	0.141	0.139	0.137	0.136	0.135	0.135	0.136	0.137	0.137	0.137	0.139	0.14	0.141	0.141	0.141	0.142	0.143	0.144	0.145
H02	Sample	Dilution_65%	0.65	DMSO	Lycopene	Standard_Development	Run088	Standard_Measurement	Plate_01	Clariostar_Study	MB	Biofoundry_,_London	Linear_Dilution_Pattern_V2	0.15	0.148	0.144	0.141	0.136	0.133	0.129	0.128	0.126	0.125	0.122	0.119	0.116	0.112	0.108	0.105	0.102	0.1	0.099	0.097	0.096	0.096	0.097	0.098	0.1	0.101	0.102	0.104	0.105	0.107	0.108	0.11	0.111	0.113	0.114	0.117
H03	Sample	Dilution_45%	0.45	DMSO	Lycopene	Standard_Development	Run088	Standard_Measurement	Plate_01	Clariostar_Study	MB	Biofoundry_,_London	Linear_Dilution_Pattern_V2	0.144	0.141	0.138	0.133	0.13	0.126	0.121	0.12	0.119	0.117	0.114	0.111	0.107	0.102	0.099	0.097	0.094	0.091	0.09	0.088	0.088	0.087	0.087	0.087	0.088	0.089	0.089	0.091	0.091	0.092	0.092	0.093	0.094	0.095	0.095	0.096
H04	Sample	Dilution_25%	0.25	DMSO	Lycopene	Standard_Development	Run088	Standard_Measurement	Plate_01	Clariostar_Study	MB	Biofoundry_,_London	Linear_Dilution_Pattern_V2	0.127	0.124	0.12	0.116	0.112	0.108	0.104	0.103	0.101	0.098	0.095	0.092	0.088	0.085	0.081	0.079	0.077	0.075	0.073	0.072	0.071	0.07	0.07	0.07	0.071	0.071	0.071	0.071	0.071	0.072	0.071	0.072	0.072	0.072	0.071	0.072
H05	Sample	Dilution_05%	0.0499999999999999	DMSO	Lycopene	Standard_Development	Run088	Standard_Measurement	Plate_01	Clariostar_Study	MB	Biofoundry_,_London	Linear_Dilution_Pattern_V2	0.113	0.11	0.106	0.102	0.099	0.096	0.093	0.09	0.088	0.084	0.081	0.078	0.075	0.072	0.069	0.068	0.066	0.063	0.061	0.06	0.059	0.059	0.058	0.058	0.058	0.058	0.057	0.057	0.057	0.057	0.056	0.055	0.055	0.054	0.053	0.053
H06	Sample	Dilution_85%	0.85	DMSO	Lycopene	Standard_Development	Run088	Standard_Measurement	Plate_01	Clariostar_Study	MB	Biofoundry_,_London	Linear_Dilution_Pattern_V2	0.162	0.159	0.156	0.152	0.148	0.145	0.142	0.14	0.139	0.138	0.137	0.134	0.13	0.125	0.121	0.119	0.116	0.113	0.112	0.111	0.11	0.11	0.11	0.111	0.114	0.117	0.118	0.121	0.123	0.125	0.127	0.129	0.131	0.133	0.136	0.139
H07	Sample	Dilution_65%	0.65	DMSO	Lycopene	Standard_Development	Run088	Standard_Measurement	Plate_01	Clariostar_Study	MB	Biofoundry_,_London	Linear_Dilution_Pattern_V2	0.154	0.151	0.148	0.144	0.14	0.136	0.132	0.13	0.13	0.129	0.127	0.123	0.12	0.115	0.112	0.109	0.107	0.104	0.102	0.101	0.1	0.1	0.101	0.101	0.103	0.104	0.105	0.107	0.109	0.111	0.111	0.112	0.114	0.115	0.117	0.119
H08	Sample	Dilution_45%	0.45	DMSO	Lycopene	Standard_Development	Run088	Standard_Measurement	Plate_01	Clariostar_Study	MB	Biofoundry_,_London	Linear_Dilution_Pattern_V2	0.14	0.137	0.133	0.129	0.125	0.123	0.118	0.117	0.115	0.113	0.11	0.106	0.103	0.099	0.096	0.094	0.092	0.089	0.087	0.086	0.086	0.085	0.086	0.086	0.087	0.087	0.088	0.089	0.09	0.091	0.091	0.092	0.093	0.094	0.095	0.096
H09	Sample	Dilution_25%	0.25	DMSO	Lycopene	Standard_Development	Run088	Standard_Measurement	Plate_01	Clariostar_Study	MB	Biofoundry_,_London	Linear_Dilution_Pattern_V2	0.13	0.127	0.123	0.119	0.115	0.112	0.108	0.106	0.104	0.101	0.098	0.094	0.091	0.087	0.083	0.081	0.079	0.078	0.076	0.074	0.074	0.073	0.073	0.072	0.073	0.074	0.073	0.074	0.074	0.074	0.074	0.074	0.074	0.074	0.074	0.075
H10	Sample	Dilution_05%	0.0499999999999999	DMSO	Lycopene	Standard_Development	Run088	Standard_Measurement	Plate_01	Clariostar_Study	MB	Biofoundry_,_London	Linear_Dilution_Pattern_V2	0.116	0.112	0.109	0.105	0.102	0.098	0.093	0.092	0.089	0.086	0.082	0.079	0.075	0.071	0.069	0.067	0.065	0.062	0.06	0.059	0.058	0.058	0.058	0.057	0.057	0.056	0.055	0.055	0.055	0.054	0.054	0.054	0.053	0.053	0.052	0.051
H11	Blank	DMSO_Blank		DMSO		Standard_Development	Run088	Standard_Measurement	Plate_01	Clariostar_Study	MB	Biofoundry_,_London	Linear_Dilution_Pattern_V2	0.11	0.107	0.103	0.1	0.096	0.093	0.088	0.086	0.084	0.08	0.075	0.072	0.069	0.066	0.063	0.061	0.059	0.058	0.056	0.054	0.053	0.053	0.052	0.051	0.051	0.051	0.05	0.05	0.05	0.049	0.048	0.048	0.048	0.047	0.046	0.046
H12	Blank	DMSO_Blank		DMSO		Standard_Development	Run088	Standard_Measurement	Plate_01	Clariostar_Study	MB	Biofoundry_,_London	Linear_Dilution_Pattern_V2	0.114	0.111	0.107	0.103	0.1	0.096	0.093	0.09	0.087	0.083	0.078	0.075	0.07	0.066	0.063	0.061	0.059	0.057	0.056	0.054	0.053	0.052	0.052	0.051	0.051	0.051	0.05	0.049	0.049	0.049	0.048	0.048	0.047	0.047	0.046	0.045
A01	Sample	Dilution_100%	1.0	DMSO	Lycopene	Standard_Development	Run088	Standard_Measurement	Plate_01	Clariostar_Study	MB	Biofoundry_,_London	Linear_Dilution_Pattern_V2	0.191	0.188	0.186	0.183	0.179	0.176	0.173	0.171	0.169	0.168	0.166	0.162	0.159	0.154	0.149	0.145	0.141	0.14	0.138	0.138	0.137	0.137	0.138	0.14	0.142	0.146	0.15	0.153	0.157	0.159	0.163	0.165	0.168	0.173	0.177	0.183
A02	Sample	Dilution_80%	0.8	DMSO	Lycopene	Standard_Development	Run088	Standard_Measurement	Plate_01	Clariostar_Study	MB	Biofoundry_,_London	Linear_Dilution_Pattern_V2	0.162	0.159	0.156	0.152	0.149	0.146	0.142	0.141	0.138	0.136	0.135	0.131	0.128	0.124	0.119	0.115	0.112	0.11	0.108	0.107	0.107	0.107	0.107	0.109	0.11	0.112	0.115	0.118	0.12	0.122	0.124	0.126	0.129	0.132	0.135	0.139
A03	Sample	Dilution_60%	0.6	DMSO	Lycopene	Standard_Development	Run088	Standard_Measurement	Plate_01	Clariostar_Study	MB	Biofoundry_,_London	Linear_Dilution_Pattern_V2	0.147	0.145	0.142	0.139	0.135	0.132	0.128	0.127	0.125	0.123	0.121	0.117	0.114	0.109	0.105	0.102	0.099	0.096	0.095	0.094	0.093	0.093	0.093	0.094	0.095	0.096	0.098	0.1	0.102	0.102	0.104	0.106	0.107	0.109	0.111	0.113
A04	Sample	Dilution_40%	0.4	DMSO	Lycopene	Standard_Development	Run088	Standard_Measurement	Plate_01	Clariostar_Study	MB	Biofoundry_,_London	Linear_Dilution_Pattern_V2	0.136	0.133	0.129	0.127	0.123	0.119	0.116	0.114	0.111	0.109	0.106	0.102	0.099	0.094	0.09	0.087	0.084	0.082	0.08	0.079	0.079	0.079	0.078	0.079	0.079	0.08	0.081	0.082	0.083	0.083	0.084	0.084	0.086	0.087	0.088	0.089
A05	Sample	Dilution_20%	0.2	DMSO	Lycopene	Standard_Development	Run088	Standard_Measurement	Plate_01	Clariostar_Study	MB	Biofoundry_,_London	Linear_Dilution_Pattern_V2	0.119	0.116	0.114	0.11	0.107	0.104	0.101	0.099	0.095	0.092	0.089	0.086	0.083	0.079	0.075	0.073	0.07	0.068	0.067	0.066	0.065	0.065	0.064	0.064	0.064	0.064	0.064	0.064	0.064	0.064	0.064	0.064	0.065	0.065	0.066	0.066
A06	Sample	Dilution_100%	1.0	DMSO	Lycopene	Standard_Development	Run088	Standard_Measurement	Plate_01	Clariostar_Study	MB	Biofoundry_,_London	Linear_Dilution_Pattern_V2	0.171	0.169	0.165	0.162	0.158	0.155	0.151	0.15	0.149	0.148	0.147	0.143	0.14	0.134	0.13	0.126	0.123	0.121	0.12	0.119	0.119	0.119	0.119	0.121	0.124	0.127	0.131	0.134	0.137	0.139	0.142	0.145	0.148	0.152	0.156	0.16
A07	Sample	Dilution_80%	0.8	DMSO	Lycopene	Standard_Development	Run088	Standard_Measurement	Plate_01	Clariostar_Study	MB	Biofoundry_,_London	Linear_Dilution_Pattern_V2	0.16	0.159	0.155	0.152	0.148	0.145	0.141	0.14	0.138	0.137	0.134	0.131	0.127	0.122	0.118	0.115	0.112	0.109	0.108	0.106	0.107	0.106	0.106	0.108	0.11	0.112	0.114	0.117	0.119	0.121	0.124	0.126	0.128	0.131	0.134	0.138
A08	Sample	Dilution_60%	0.6	DMSO	Lycopene	Standard_Development	Run088	Standard_Measurement	Plate_01	Clariostar_Study	MB	Biofoundry_,_London	Linear_Dilution_Pattern_V2	0.147	0.145	0.141	0.138	0.135	0.131	0.128	0.125	0.123	0.121	0.119	0.116	0.112	0.107	0.104	0.1	0.098	0.095	0.093	0.091	0.092	0.091	0.091	0.092	0.093	0.094	0.096	0.098	0.099	0.101	0.102	0.103	0.105	0.107	0.109	0.111
A09	Sample	Dilution_40%	0.4	DMSO	Lycopene	Standard_Development	Run088	Standard_Measurement	Plate_01	Clariostar_Study	MB	Biofoundry_,_London	Linear_Dilution_Pattern_V2	0.138	0.134	0.132	0.129	0.125	0.122	0.118	0.115	0.113	0.111	0.108	0.103	0.1	0.096	0.092	0.089	0.086	0.084	0.082	0.081	0.08	0.08	0.08	0.08	0.081	0.081	0.082	0.083	0.084	0.084	0.085	0.086	0.087	0.088	0.088	0.089
A10	Sample	Dilution_20%	0.2	DMSO	Lycopene	Standard_Development	Run088	Standard_Measurement	Plate_01	Clariostar_Study	MB	Biofoundry_,_London	Linear_Dilution_Pattern_V2	0.128	0.124	0.121	0.117	0.114	0.111	0.107	0.105	0.102	0.098	0.095	0.09	0.088	0.083	0.08	0.076	0.075	0.072	0.07	0.07	0.069	0.068	0.067	0.067	0.067	0.067	0.068	0.067	0.068	0.067	0.068	0.068	0.069	0.069	0.068	0.068
A11	Blank	DMSO_Blank		DMSO		Standard_Development	Run088	Standard_Measurement	Plate_01	Clariostar_Study	MB	Biofoundry_,_London	Linear_Dilution_Pattern_V2	0.114	0.11	0.107	0.103	0.1	0.097	0.093	0.091	0.088	0.083	0.079	0.074	0.071	0.067	0.064	0.061	0.059	0.057	0.056	0.055	0.054	0.053	0.052	0.052	0.052	0.051	0.051	0.05	0.049	0.049	0.049	0.048	0.048	0.048	0.047	0.046
A12	Blank	DMSO_Blank		DMSO		Standard_Development	Run088	Standard_Measurement	Plate_01	Clariostar_Study	MB	Biofoundry_,_London	Linear_Dilution_Pattern_V2	0.112	0.109	0.105	0.103	0.099	0.096	0.092	0.089	0.086	0.081	0.077	0.072	0.07	0.066	0.063	0.06	0.059	0.057	0.055	0.054	0.053	0.053	0.051	0.051	0.051	0.05	0.05	0.05	0.049	0.048	0.048	0.048	0.048	0.048	0.046	0.046
B01	Sample	Dilution_100%	1.0	DMSO	Lycopene	Standard_Development	Run088	Standard_Measurement	Plate_01	Clariostar_Study	MB	Biofoundry_,_London	Linear_Dilution_Pattern_V2	0.188	0.186	0.183	0.179	0.176	0.173	0.169	0.168	0.167	0.166	0.165	0.162	0.159	0.153	0.149	0.144	0.142	0.14	0.138	0.137	0.137	0.137	0.137	0.14	0.143	0.146	0.15	0.153	0.156	0.16	0.162	0.166	0.169	0.173	0.177	0.182
B02	Sample	Dilution_80%	0.8	DMSO	Lycopene	Standard_Development	Run088	Standard_Measurement	Plate_01	Clariostar_Study	MB	Biofoundry_,_London	Linear_Dilution_Pattern_V2	0.171	0.169	0.166	0.162	0.16	0.157	0.154	0.152	0.151	0.15	0.148	0.144	0.141	0.137	0.133	0.129	0.127	0.124	0.123	0.122	0.121	0.121	0.122	0.123	0.125	0.127	0.13	0.132	0.134	0.136	0.137	0.14	0.143	0.145	0.148	0.151
B03	Sample	Dilution_60%	0.6	DMSO	Lycopene	Standard_Development	Run088	Standard_Measurement	Plate_01	Clariostar_Study	MB	Biofoundry_,_London	Linear_Dilution_Pattern_V2	0.149	0.147	0.144	0.14	0.137	0.133	0.13	0.129	0.127	0.125	0.123	0.12	0.118	0.112	0.109	0.106	0.104	0.101	0.099	0.098	0.098	0.098	0.097	0.099	0.1	0.101	0.103	0.104	0.105	0.107	0.108	0.109	0.111	0.113	0.115	0.117
B04	Sample	Dilution_40%	0.4	DMSO	Lycopene	Standard_Development	Run088	Standard_Measurement	Plate_01	Clariostar_Study	MB	Biofoundry_,_London	Linear_Dilution_Pattern_V2	0.133	0.13	0.128	0.125	0.122	0.119	0.115	0.114	0.112	0.11	0.107	0.103	0.101	0.096	0.093	0.09	0.088	0.086	0.084	0.083	0.083	0.082	0.081	0.083	0.083	0.083	0.084	0.085	0.086	0.086	0.087	0.088	0.089	0.089	0.09	0.091
B05	Sample	Dilution_20%	0.2	DMSO	Lycopene	Standard_Development	Run088	Standard_Measurement	Plate_01	Clariostar_Study	MB	Biofoundry_,_London	Linear_Dilution_Pattern_V2	0.117	0.114	0.111	0.108	0.105	0.102	0.099	0.097	0.095	0.092	0.089	0.086	0.084	0.08	0.077	0.074	0.073	0.07	0.069	0.068	0.068	0.068	0.067	0.067	0.067	0.067	0.067	0.067	0.067	0.067	0.067	0.067	0.068	0.068	0.068	0.068
B06	Sample	Dilution_100%	1.0	DMSO	Lycopene	Standard_Development	Run088	Standard_Measurement	Plate_01	Clariostar_Study	MB	Biofoundry_,_London	Linear_Dilution_Pattern_V2	0.176	0.173	0.17	0.168	0.164	0.161	0.157	0.156	0.155	0.155	0.154	0.151	0.148	0.142	0.138	0.134	0.132	0.13	0.128	0.127	0.127	0.127	0.128	0.131	0.133	0.136	0.14	0.144	0.147	0.149	0.152	0.155	0.158	0.162	0.166	0.171
B07	Sample	Dilution_80%	0.8	DMSO	Lycopene	Standard_Development	Run088	Standard_Measurement	Plate_01	Clariostar_Study	MB	Biofoundry_,_London	Linear_Dilution_Pattern_V2	0.162	0.16	0.157	0.154	0.151	0.148	0.145	0.143	0.142	0.142	0.14	0.137	0.135	0.13	0.125	0.123	0.121	0.118	0.116	0.115	0.116	0.115	0.115	0.117	0.119	0.121	0.124	0.126	0.128	0.13	0.132	0.134	0.136	0.139	0.142	0.145
B08	Sample	Dilution_60%	0.6	DMSO	Lycopene	Standard_Development	Run088	Standard_Measurement	Plate_01	Clariostar_Study	MB	Biofoundry_,_London	Linear_Dilution_Pattern_V2	0.15	0.148	0.145	0.141	0.139	0.136	0.132	0.131	0.129	0.127	0.125	0.122	0.119	0.115	0.111	0.107	0.105	0.104	0.103	0.101	0.101	0.1	0.1	0.101	0.102	0.103	0.105	0.107	0.108	0.109	0.11	0.112	0.113	0.115	0.117	0.119
B09	Sample	Dilution_40%	0.4	DMSO	Lycopene	Standard_Development	Run088	Standard_Measurement	Plate_01	Clariostar_Study	MB	Biofoundry_,_London	Linear_Dilution_Pattern_V2	0.133	0.13	0.128	0.124	0.121	0.117	0.115	0.113	0.11	0.108	0.105	0.101	0.099	0.094	0.09	0.088	0.085	0.084	0.082	0.081	0.081	0.08	0.079	0.081	0.081	0.082	0.082	0.083	0.084	0.085	0.085	0.086	0.088	0.089	0.089	0.089
B10	Sample	Dilution_20%	0.2	DMSO	Lycopene	Standard_Development	Run088	Standard_Measurement	Plate_01	Clariostar_Study	MB	Biofoundry_,_London	Linear_Dilution_Pattern_V2	0.121	0.118	0.115	0.112	0.109	0.106	0.102	0.1	0.098	0.095	0.091	0.087	0.084	0.081	0.077	0.074	0.072	0.071	0.07	0.068	0.068	0.067	0.066	0.067	0.066	0.066	0.067	0.066	0.067	0.066	0.067	0.067	0.068	0.068	0.067	0.068
B11	Blank	DMSO_Blank		DMSO		Standard_Development	Run088	Standard_Measurement	Plate_01	Clariostar_Study	MB	Biofoundry_,_London	Linear_Dilution_Pattern_V2	0.107	0.103	0.1	0.097	0.093	0.09	0.087	0.084	0.082	0.079	0.075	0.07	0.069	0.065	0.062	0.059	0.059	0.056	0.055	0.054	0.054	0.053	0.052	0.052	0.051	0.05	0.051	0.05	0.049	0.049	0.048	0.048	0.048	0.048	0.047	0.046
B12	Blank	DMSO_Blank		DMSO		Standard_Development	Run088	Standard_Measurement	Plate_01	Clariostar_Study	MB	Biofoundry_,_London	Linear_Dilution_Pattern_V2	0.107	0.104	0.101	0.098	0.094	0.091	0.088	0.085	0.082	0.078	0.074	0.07	0.068	0.064	0.061	0.058	0.057	0.056	0.054	0.052	0.052	0.051	0.05	0.05	0.049	0.049	0.049	0.049	0.048	0.047	0.047	0.047	0.047	0.046	0.045	0.045
C01	Sample	Dilution_95%	0.95	DMSO	Lycopene	Standard_Development	Run088	Standard_Measurement	Plate_01	Clariostar_Study	MB	Biofoundry_,_London	Linear_Dilution_Pattern_V2	0.184	0.183	0.18	0.176	0.173	0.17	0.167	0.166	0.165	0.164	0.162	0.159	0.156	0.15	0.146	0.142	0.14	0.138	0.136	0.135	0.135	0.134	0.135	0.137	0.14	0.143	0.146	0.149	0.152	0.154	0.157	0.16	0.163	0.166	0.17	0.175
C02	Sample	Dilution_75%	0.75	DMSO	Lycopene	Standard_Development	Run088	Standard_Measurement	Plate_01	Clariostar_Study	MB	Biofoundry_,_London	Linear_Dilution_Pattern_V2	0.161	0.158	0.155	0.152	0.148	0.145	0.143	0.141	0.14	0.139	0.137	0.133	0.131	0.125	0.121	0.117	0.115	0.113	0.112	0.111	0.111	0.111	0.11	0.112	0.113	0.116	0.118	0.12	0.122	0.124	0.126	0.128	0.13	0.132	0.134	0.138
C03	Sample	Dilution_55%	0.55	DMSO	Lycopene	Standard_Development	Run088	Standard_Measurement	Plate_01	Clariostar_Study	MB	Biofoundry_,_London	Linear_Dilution_Pattern_V2	0.146	0.144	0.141	0.138	0.134	0.132	0.129	0.128	0.126	0.124	0.122	0.118	0.116	0.112	0.107	0.104	0.102	0.1	0.098	0.098	0.097	0.097	0.097	0.098	0.098	0.099	0.101	0.102	0.103	0.104	0.105	0.106	0.108	0.109	0.111	0.112
C04	Sample	Dilution_35%	0.35	DMSO	Lycopene	Standard_Development	Run088	Standard_Measurement	Plate_01	Clariostar_Study	MB	Biofoundry_,_London	Linear_Dilution_Pattern_V2	0.131	0.129	0.125	0.122	0.119	0.117	0.113	0.111	0.109	0.107	0.105	0.101	0.099	0.094	0.092	0.089	0.087	0.085	0.084	0.083	0.082	0.082	0.081	0.081	0.082	0.082	0.083	0.083	0.084	0.084	0.085	0.085	0.086	0.086	0.087	0.087
C05	Sample	Dilution_15%	0.15	DMSO	Lycopene	Standard_Development	Run088	Standard_Measurement	Plate_01	Clariostar_Study	MB	Biofoundry_,_London	Linear_Dilution_Pattern_V2	0.111	0.109	0.106	0.102	0.099	0.097	0.094	0.091	0.09	0.087	0.085	0.081	0.08	0.075	0.072	0.07	0.069	0.067	0.066	0.065	0.064	0.064	0.063	0.062	0.063	0.062	0.062	0.062	0.062	0.062	0.062	0.062	0.063	0.062	0.062	0.061
C06	Sample	Dilution_95%	0.95	DMSO	Lycopene	Standard_Development	Run088	Standard_Measurement	Plate_01	Clariostar_Study	MB	Biofoundry_,_London	Linear_Dilution_Pattern_V2	0.172	0.17	0.168	0.165	0.161	0.16	0.156	0.154	0.154	0.152	0.151	0.148	0.145	0.141	0.137	0.133	0.131	0.129	0.127	0.127	0.127	0.127	0.127	0.129	0.131	0.134	0.137	0.141	0.143	0.145	0.148	0.151	0.154	0.157	0.161	0.166
C07	Sample	Dilution_75%	0.75	DMSO	Lycopene	Standard_Development	Run088	Standard_Measurement	Plate_01	Clariostar_Study	MB	Biofoundry_,_London	Linear_Dilution_Pattern_V2	0.159	0.157	0.155	0.151	0.148	0.145	0.142	0.141	0.139	0.138	0.137	0.133	0.13	0.127	0.123	0.119	0.117	0.115	0.114	0.113	0.112	0.112	0.112	0.113	0.115	0.116	0.119	0.121	0.122	0.123	0.126	0.127	0.129	0.132	0.133	0.136
C08	Sample	Dilution_55%	0.55	DMSO	Lycopene	Standard_Development	Run088	Standard_Measurement	Plate_01	Clariostar_Study	MB	Biofoundry_,_London	Linear_Dilution_Pattern_V2	0.143	0.14	0.137	0.135	0.131	0.128	0.125	0.124	0.122	0.121	0.119	0.115	0.113	0.109	0.105	0.103	0.101	0.098	0.097	0.096	0.096	0.095	0.094	0.095	0.096	0.097	0.099	0.1	0.101	0.102	0.103	0.104	0.105	0.107	0.108	0.11
C09	Sample	Dilution_35%	0.35	DMSO	Lycopene	Standard_Development	Run088	Standard_Measurement	Plate_01	Clariostar_Study	MB	Biofoundry_,_London	Linear_Dilution_Pattern_V2	0.132	0.129	0.126	0.123	0.12	0.117	0.113	0.111	0.109	0.107	0.104	0.1	0.097	0.093	0.089	0.087	0.086	0.083	0.082	0.081	0.08	0.079	0.079	0.079	0.08	0.08	0.081	0.081	0.082	0.083	0.083	0.083	0.084	0.085	0.085	0.086
C10	Sample	Dilution_15%	0.15	DMSO	Lycopene	Standard_Development	Run088	Standard_Measurement	Plate_01	Clariostar_Study	MB	Biofoundry_,_London	Linear_Dilution_Pattern_V2	0.116	0.113	0.11	0.108	0.104	0.101	0.098	0.096	0.094	0.09	0.087	0.082	0.08	0.077	0.073	0.072	0.07	0.068	0.066	0.065	0.065	0.064	0.063	0.064	0.063	0.062	0.062	0.063	0.063	0.062	0.062	0.062	0.063	0.062	0.062	0.062
C11	Blank	DMSO_Blank		DMSO		Standard_Development	Run088	Standard_Measurement	Plate_01	Clariostar_Study	MB	Biofoundry_,_London	Linear_Dilution_Pattern_V2	0.106	0.103	0.1	0.097	0.094	0.091	0.087	0.086	0.083	0.079	0.075	0.07	0.068	0.065	0.062	0.06	0.059	0.057	0.055	0.054	0.054	0.053	0.052	0.052	0.051	0.051	0.051	0.05	0.049	0.049	0.049	0.048	0.048	0.048	0.047	0.046
C12	Blank	DMSO_Blank		DMSO		Standard_Development	Run088	Standard_Measurement	Plate_01	Clariostar_Study	MB	Biofoundry_,_London	Linear_Dilution_Pattern_V2	0.111	0.108	0.105	0.101	0.097	0.094	0.09	0.089	0.086	0.083	0.079	0.074	0.072	0.068	0.065	0.064	0.062	0.06	0.059	0.057	0.057	0.056	0.055	0.055	0.054	0.054	0.054	0.053	0.053	0.052	0.052	0.051	0.051	0.051	0.05	0.049
D01	Sample	Dilution_95%	0.95	DMSO	Lycopene	Standard_Development	Run088	Standard_Measurement	Plate_01	Clariostar_Study	MB	Biofoundry_,_London	Linear_Dilution_Pattern_V2	0.22	0.218	0.215	0.212	0.208	0.204	0.202	0.2	0.199	0.196	0.194	0.19	0.187	0.181	0.176	0.173	0.17	0.166	0.165	0.163	0.162	0.161	0.161	0.162	0.164	0.165	0.168	0.169	0.17	0.172	0.174	0.175	0.178	0.179	0.181	0.183
D02	Sample	Dilution_75%	0.75	DMSO	Lycopene	Standard_Development	Run088	Standard_Measurement	Plate_01	Clariostar_Study	MB	Biofoundry_,_London	Linear_Dilution_Pattern_V2	0.174	0.172	0.17	0.167	0.164	0.161	0.157	0.156	0.156	0.154	0.152	0.148	0.146	0.141	0.137	0.133	0.13	0.128	0.127	0.126	0.125	0.125	0.124	0.126	0.127	0.129	0.131	0.132	0.134	0.136	0.138	0.139	0.141	0.143	0.145	0.147
D03	Sample	Dilution_55%	0.55	DMSO	Lycopene	Standard_Development	Run088	Standard_Measurement	Plate_01	Clariostar_Study	MB	Biofoundry_,_London	Linear_Dilution_Pattern_V2	0.154	0.153	0.151	0.147	0.143	0.141	0.137	0.136	0.134	0.133	0.13	0.127	0.124	0.12	0.117	0.114	0.112	0.109	0.107	0.106	0.107	0.106	0.105	0.106	0.107	0.108	0.109	0.11	0.111	0.112	0.113	0.114	0.115	0.116	0.117	0.119
D04	Sample	Dilution_35%	0.35	DMSO	Lycopene	Standard_Development	Run088	Standard_Measurement	Plate_01	Clariostar_Study	MB	Biofoundry_,_London	Linear_Dilution_Pattern_V2	0.135	0.133	0.13	0.127	0.123	0.12	0.118	0.116	0.114	0.112	0.109	0.105	0.103	0.099	0.096	0.093	0.092	0.09	0.088	0.087	0.086	0.086	0.086	0.086	0.086	0.086	0.087	0.088	0.088	0.088	0.089	0.089	0.09	0.091	0.09	0.091
D05	Sample	Dilution_15%	0.15	DMSO	Lycopene	Standard_Development	Run088	Standard_Measurement	Plate_01	Clariostar_Study	MB	Biofoundry_,_London	Linear_Dilution_Pattern_V2	0.119	0.117	0.114	0.111	0.108	0.106	0.103	0.1	0.098	0.095	0.093	0.089	0.087	0.085	0.081	0.078	0.077	0.075	0.074	0.073	0.072	0.072	0.071	0.07	0.07	0.07	0.071	0.07	0.07	0.07	0.07	0.07	0.07	0.07	0.069	0.069
D06	Sample	Dilution_95%	0.95	DMSO	Lycopene	Standard_Development	Run088	Standard_Measurement	Plate_01	Clariostar_Study	MB	Biofoundry_,_London	Linear_Dilution_Pattern_V2	0.174	0.172	0.17	0.166	0.162	0.16	0.157	0.156	0.155	0.154	0.154	0.151	0.148	0.143	0.139	0.136	0.133	0.131	0.129	0.128	0.128	0.128	0.128	0.131	0.134	0.136	0.14	0.143	0.145	0.148	0.151	0.153	0.156	0.159	0.163	0.167
D07	Sample	Dilution_75%	0.75	DMSO	Lycopene	Standard_Development	Run088	Standard_Measurement	Plate_01	Clariostar_Study	MB	Biofoundry_,_London	Linear_Dilution_Pattern_V2	0.212	0.209	0.206	0.203	0.199	0.197	0.193	0.191	0.19	0.188	0.186	0.182	0.179	0.175	0.17	0.167	0.165	0.162	0.16	0.158	0.157	0.156	0.155	0.156	0.156	0.156	0.156	0.156	0.157	0.157	0.157	0.158	0.159	0.159	0.159	0.159
D08	Sample	Dilution_55%	0.55	DMSO	Lycopene	Standard_Development	Run088	Standard_Measurement	Plate_01	Clariostar_Study	MB	Biofoundry_,_London	Linear_Dilution_Pattern_V2	0.146	0.143	0.14	0.137	0.134	0.131	0.128	0.126	0.123	0.122	0.121	0.117	0.115	0.11	0.107	0.105	0.102	0.099	0.098	0.098	0.097	0.097	0.097	0.097	0.098	0.098	0.1	0.101	0.103	0.104	0.104	0.106	0.108	0.109	0.109	0.111
D09	Sample	Dilution_35%	0.35	DMSO	Lycopene	Standard_Development	Run088	Standard_Measurement	Plate_01	Clariostar_Study	MB	Biofoundry_,_London	Linear_Dilution_Pattern_V2	0.135	0.133	0.13	0.126	0.123	0.12	0.117	0.115	0.113	0.111	0.108	0.105	0.103	0.098	0.095	0.093	0.09	0.089	0.087	0.086	0.085	0.084	0.084	0.084	0.085	0.086	0.086	0.087	0.087	0.087	0.088	0.089	0.09	0.09	0.09	0.091
D10	Sample	Dilution_15%	0.15	DMSO	Lycopene	Standard_Development	Run088	Standard_Measurement	Plate_01	Clariostar_Study	MB	Biofoundry_,_London	Linear_Dilution_Pattern_V2	0.146	0.143	0.14	0.137	0.134	0.132	0.128	0.127	0.124	0.122	0.118	0.114	0.112	0.108	0.105	0.103	0.102	0.099	0.098	0.097	0.097	0.096	0.094	0.094	0.093	0.093	0.093	0.093	0.093	0.091	0.091	0.091	0.092	0.091	0.09	0.089
D11	Blank	DMSO_Blank		DMSO		Standard_Development	Run088	Standard_Measurement	Plate_01	Clariostar_Study	MB	Biofoundry_,_London	Linear_Dilution_Pattern_V2	0.11	0.107	0.104	0.101	0.098	0.095	0.091	0.089	0.086	0.082	0.078	0.074	0.072	0.069	0.066	0.063	0.062	0.061	0.059	0.058	0.058	0.057	0.055	0.055	0.055	0.054	0.054	0.053	0.052	0.052	0.052	0.052	0.052	0.051	0.05	0.049
D12	Blank	DMSO_Blank		DMSO		Standard_Development	Run088	Standard_Measurement	Plate_01	Clariostar_Study	MB	Biofoundry_,_London	Linear_Dilution_Pattern_V2	0.108	0.105	0.102	0.098	0.095	0.091	0.088	0.087	0.084	0.08	0.076	0.072	0.069	0.065	0.062	0.061	0.06	0.058	0.056	0.055	0.054	0.053	0.052	0.053	0.052	0.051	0.051	0.051	0.05	0.049	0.049	0.049	0.049	0.048	0.047	0.046
E01	Sample	Dilution_90%	0.9	DMSO	Lycopene	Standard_Development	Run088	Standard_Measurement	Plate_01	Clariostar_Study	MB	Biofoundry_,_London	Linear_Dilution_Pattern_V2	0.235	0.233	0.23	0.227	0.223	0.22	0.215	0.213	0.212	0.209	0.207	0.204	0.2	0.194	0.189	0.185	0.182	0.179	0.177	0.175	0.174	0.172	0.172	0.172	0.173	0.174	0.175	0.175	0.176	0.178	0.178	0.179	0.179	0.18	0.181	0.182
E02	Sample	Dilution_70%	0.7	DMSO	Lycopene	Standard_Development	Run088	Standard_Measurement	Plate_01	Clariostar_Study	MB	Biofoundry_,_London	Linear_Dilution_Pattern_V2	0.205	0.203	0.2	0.197	0.193	0.19	0.186	0.184	0.183	0.181	0.179	0.175	0.172	0.167	0.164	0.16	0.158	0.155	0.153	0.152	0.15	0.149	0.148	0.148	0.149	0.149	0.15	0.15	0.15	0.15	0.15	0.15	0.152	0.152	0.151	0.152
E03	Sample	Dilution_50%	0.5	DMSO	Lycopene	Standard_Development	Run088	Standard_Measurement	Plate_01	Clariostar_Study	MB	Biofoundry_,_London	Linear_Dilution_Pattern_V2	0.152	0.15	0.148	0.143	0.141	0.138	0.134	0.132	0.131	0.129	0.128	0.124	0.121	0.117	0.113	0.111	0.109	0.106	0.105	0.103	0.104	0.103	0.102	0.103	0.103	0.104	0.105	0.106	0.107	0.107	0.108	0.109	0.11	0.111	0.111	0.112
E04	Sample	Dilution_30%	0.3	DMSO	Lycopene	Standard_Development	Run088	Standard_Measurement	Plate_01	Clariostar_Study	MB	Biofoundry_,_London	Linear_Dilution_Pattern_V2	0.148	0.146	0.142	0.139	0.136	0.134	0.129	0.128	0.126	0.123	0.121	0.118	0.116	0.112	0.108	0.107	0.104	0.102	0.101	0.1	0.099	0.098	0.097	0.097	0.097	0.097	0.097	0.097	0.097	0.097	0.097	0.097	0.098	0.098	0.097	0.096
E05	Sample	Dilution_10%	0.1	DMSO	Lycopene	Standard_Development	Run088	Standard_Measurement	Plate_01	Clariostar_Study	MB	Biofoundry_,_London	Linear_Dilution_Pattern_V2	0.109	0.106	0.102	0.099	0.096	0.094	0.09	0.088	0.087	0.084	0.082	0.078	0.076	0.073	0.07	0.068	0.066	0.065	0.064	0.062	0.061	0.06	0.059	0.06	0.06	0.059	0.059	0.059	0.059	0.059	0.059	0.059	0.059	0.059	0.058	0.057
E06	Sample	Dilution_90%	0.9	DMSO	Lycopene	Standard_Development	Run088	Standard_Measurement	Plate_01	Clariostar_Study	MB	Biofoundry_,_London	Linear_Dilution_Pattern_V2	0.177	0.174	0.171	0.168	0.164	0.162	0.158	0.157	0.155	0.155	0.153	0.15	0.147	0.143	0.139	0.135	0.133	0.131	0.129	0.128	0.127	0.127	0.126	0.128	0.129	0.131	0.133	0.135	0.136	0.137	0.139	0.141	0.143	0.144	0.146	0.148
E07	Sample	Dilution_70%	0.7	DMSO	Lycopene	Standard_Development	Run088	Standard_Measurement	Plate_01	Clariostar_Study	MB	Biofoundry_,_London	Linear_Dilution_Pattern_V2	0.185	0.183	0.179	0.176	0.173	0.17	0.165	0.164	0.162	0.16	0.158	0.155	0.153	0.148	0.143	0.14	0.137	0.136	0.134	0.132	0.131	0.13	0.129	0.13	0.13	0.13	0.132	0.132	0.132	0.133	0.133	0.134	0.135	0.135	0.134	0.135
E08	Sample	Dilution_50%	0.5	DMSO	Lycopene	Standard_Development	Run088	Standard_Measurement	Plate_01	Clariostar_Study	MB	Biofoundry_,_London	Linear_Dilution_Pattern_V2	0.169	0.167	0.163	0.16	0.157	0.155	0.15	0.149	0.147	0.145	0.142	0.139	0.137	0.132	0.128	0.126	0.124	0.122	0.119	0.118	0.118	0.116	0.115	0.116	0.116	0.116	0.117	0.116	0.117	0.116	0.117	0.117	0.117	0.117	0.117	0.117
E09	Sample	Dilution_30%	0.3	DMSO	Lycopene	Standard_Development	Run088	Standard_Measurement	Plate_01	Clariostar_Study	MB	Biofoundry_,_London	Linear_Dilution_Pattern_V2	0.138	0.135	0.133	0.129	0.126	0.123	0.119	0.117	0.116	0.112	0.11	0.107	0.104	0.1	0.097	0.094	0.092	0.09	0.088	0.088	0.087	0.086	0.086	0.086	0.086	0.086	0.087	0.087	0.087	0.087	0.088	0.088	0.088	0.088	0.088	0.088
E10	Sample	Dilution_10%	0.1	DMSO	Lycopene	Standard_Development	Run088	Standard_Measurement	Plate_01	Clariostar_Study	MB	Biofoundry_,_London	Linear_Dilution_Pattern_V2	0.118	0.116	0.112	0.11	0.107	0.104	0.1	0.099	0.097	0.093	0.09	0.086	0.084	0.08	0.077	0.075	0.073	0.072	0.071	0.069	0.069	0.068	0.067	0.067	0.067	0.066	0.067	0.066	0.066	0.066	0.066	0.066	0.066	0.066	0.065	0.064
E11	Blank	DMSO_Blank		DMSO		Standard_Development	Run088	Standard_Measurement	Plate_01	Clariostar_Study	MB	Biofoundry_,_London	Linear_Dilution_Pattern_V2	0.109	0.106	0.103	0.099	0.096	0.093	0.089	0.087	0.084	0.081	0.076	0.072	0.07	0.067	0.063	0.061	0.061	0.059	0.057	0.056	0.055	0.054	0.053	0.053	0.053	0.052	0.052	0.051	0.051	0.051	0.05	0.05	0.05	0.05	0.049	0.047
E12	Blank	DMSO_Blank		DMSO		Standard_Development	Run088	Standard_Measurement	Plate_01	Clariostar_Study	MB	Biofoundry_,_London	Linear_Dilution_Pattern_V2	0.108	0.105	0.101	0.098	0.094	0.091	0.087	0.085	0.083	0.079	0.075	0.071	0.069	0.065	0.062	0.059	0.058	0.057	0.055	0.054	0.053	0.052	0.052	0.051	0.051	0.05	0.051	0.05	0.049	0.049	0.049	0.049	0.049	0.048	0.047	0.046
F01	Sample	Dilution_90%	0.9	DMSO	Lycopene	Standard_Development	Run088	Standard_Measurement	Plate_01	Clariostar_Study	MB	Biofoundry_,_London	Linear_Dilution_Pattern_V2	0.224	0.222	0.218	0.214	0.209	0.205	0.2	0.199	0.198	0.196	0.193	0.189	0.186	0.179	0.175	0.171	0.168	0.164	0.162	0.16	0.159	0.158	0.157	0.158	0.159	0.159	0.161	0.161	0.162	0.163	0.163	0.164	0.165	0.166	0.166	0.167
F02	Sample	Dilution_70%	0.7	DMSO	Lycopene	Standard_Development	Run088	Standard_Measurement	Plate_01	Clariostar_Study	MB	Biofoundry_,_London	Linear_Dilution_Pattern_V2	0.209	0.206	0.204	0.2	0.196	0.193	0.189	0.187	0.185	0.183	0.18	0.176	0.174	0.169	0.164	0.161	0.159	0.156	0.153	0.152	0.151	0.15	0.149	0.149	0.149	0.15	0.151	0.15	0.15	0.15	0.151	0.151	0.152	0.152	0.152	0.152
F03	Sample	Dilution_50%	0.5	DMSO	Lycopene	Standard_Development	Run088	Standard_Measurement	Plate_01	Clariostar_Study	MB	Biofoundry_,_London	Linear_Dilution_Pattern_V2	0.147	0.145	0.142	0.139	0.136	0.132	0.129	0.128	0.126	0.125	0.122	0.118	0.115	0.112	0.108	0.105	0.102	0.101	0.1	0.098	0.098	0.097	0.096	0.097	0.098	0.098	0.1	0.1	0.101	0.102	0.103	0.104	0.105	0.106	0.106	0.108
F04	Sample	Dilution_30%	0.3	DMSO	Lycopene	Standard_Development	Run088	Standard_Measurement	Plate_01	Clariostar_Study	MB	Biofoundry_,_London	Linear_Dilution_Pattern_V2	0.131	0.13	0.127	0.123	0.12	0.118	0.114	0.112	0.11	0.108	0.106	0.102	0.1	0.096	0.092	0.09	0.088	0.086	0.084	0.083	0.083	0.082	0.081	0.082	0.082	0.082	0.083	0.083	0.083	0.083	0.084	0.084	0.085	0.085	0.085	0.085
F05	Sample	Dilution_10%	0.1	DMSO	Lycopene	Standard_Development	Run088	Standard_Measurement	Plate_01	Clariostar_Study	MB	Biofoundry_,_London	Linear_Dilution_Pattern_V2	0.11	0.107	0.103	0.1	0.096	0.094	0.091	0.089	0.088	0.085	0.082	0.078	0.076	0.073	0.07	0.068	0.067	0.065	0.063	0.062	0.062	0.061	0.06	0.06	0.06	0.059	0.06	0.06	0.059	0.058	0.058	0.059	0.059	0.058	0.058	0.057
F06	Sample	Dilution_90%	0.9	DMSO	Lycopene	Standard_Development	Run088	Standard_Measurement	Plate_01	Clariostar_Study	MB	Biofoundry_,_London	Linear_Dilution_Pattern_V2	0.197	0.194	0.191	0.188	0.183	0.18	0.176	0.174	0.174	0.172	0.169	0.166	0.163	0.158	0.154	0.151	0.149	0.146	0.143	0.142	0.141	0.14	0.139	0.14	0.141	0.142	0.143	0.143	0.145	0.146	0.146	0.147	0.148	0.148	0.149	0.15
F07	Sample	Dilution_70%	0.7	DMSO	Lycopene	Standard_Development	Run088	Standard_Measurement	Plate_01	Clariostar_Study	MB	Biofoundry_,_London	Linear_Dilution_Pattern_V2	0.175	0.172	0.168	0.166	0.162	0.158	0.154	0.153	0.151	0.149	0.147	0.144	0.141	0.136	0.131	0.129	0.127	0.124	0.122	0.121	0.121	0.119	0.118	0.119	0.12	0.121	0.121	0.122	0.123	0.123	0.124	0.124	0.125	0.126	0.126	0.127
F08	Sample	Dilution_50%	0.5	DMSO	Lycopene	Standard_Development	Run088	Standard_Measurement	Plate_01	Clariostar_Study	MB	Biofoundry_,_London	Linear_Dilution_Pattern_V2	0.156	0.153	0.15	0.146	0.142	0.139	0.136	0.134	0.132	0.13	0.128	0.124	0.122	0.117	0.114	0.111	0.11	0.106	0.105	0.104	0.103	0.102	0.102	0.102	0.102	0.102	0.103	0.103	0.104	0.104	0.104	0.105	0.106	0.106	0.106	0.106
F09	Sample	Dilution_30%	0.3	DMSO	Lycopene	Standard_Development	Run088	Standard_Measurement	Plate_01	Clariostar_Study	MB	Biofoundry_,_London	Linear_Dilution_Pattern_V2	0.128	0.126	0.122	0.119	0.115	0.112	0.109	0.108	0.106	0.103	0.1	0.096	0.094	0.089	0.086	0.085	0.083	0.08	0.079	0.078	0.077	0.076	0.076	0.077	0.077	0.078	0.078	0.078	0.078	0.079	0.079	0.079	0.08	0.08	0.08	0.081
F10	Sample	Dilution_10%	0.1	DMSO	Lycopene	Standard_Development	Run088	Standard_Measurement	Plate_01	Clariostar_Study	MB	Biofoundry_,_London	Linear_Dilution_Pattern_V2	0.116	0.113	0.11	0.106	0.103	0.1	0.096	0.095	0.092	0.088	0.086	0.081	0.079	0.076	0.073	0.071	0.069	0.067	0.066	0.065	0.064	0.064	0.062	0.063	0.062	0.062	0.062	0.061	0.061	0.061	0.061	0.061	0.061	0.061	0.06	0.058
F11	Blank	DMSO		DMSO		Standard_Development	Run088	Standard_Measurement	Plate_01	Clariostar_Study	MB	Biofoundry_,_London	Linear_Dilution_Pattern_V2	0.107	0.104	0.1	0.097	0.093	0.09	0.087	0.086	0.083	0.079	0.075	0.071	0.069	0.066	0.063	0.061	0.06	0.058	0.056	0.055	0.055	0.054	0.053	0.053	0.052	0.051	0.052	0.051	0.05	0.05	0.05	0.05	0.05	0.049	0.047	0.046
F12	Blank	DMSO		DMSO		Standard_Development	Run088	Standard_Measurement	Plate_01	Clariostar_Study	MB	Biofoundry_,_London	Linear_Dilution_Pattern_V2	0.112	0.109	0.105	0.102	0.097	0.095	0.091	0.089	0.087	0.083	0.079	0.075	0.072	0.068	0.066	0.064	0.062	0.06	0.058	0.057	0.056	0.056	0.054	0.055	0.054	0.053	0.053	0.053	0.052	0.052	0.052	0.051	0.051	0.051	0.05	0.049
G01	Sample	Dilution_85%	0.85	DMSO	Lycopene	Standard_Development	Run088	Standard_Measurement	Plate_01	Clariostar_Study	MB	Biofoundry_,_London	Linear_Dilution_Pattern_V2	0.201	0.199	0.197	0.194	0.19	0.186	0.181	0.179	0.177	0.176	0.172	0.169	0.166	0.16	0.155	0.151	0.148	0.145	0.143	0.141	0.141	0.14	0.139	0.14	0.14	0.141	0.142	0.143	0.144	0.145	0.145	0.146	0.147	0.148	0.148	0.149
G02	Sample	Dilution_65%	0.65	DMSO	Lycopene	Standard_Development	Run088	Standard_Measurement	Plate_01	Clariostar_Study	MB	Biofoundry_,_London	Linear_Dilution_Pattern_V2	0.152	0.149	0.146	0.143	0.139	0.136	0.133	0.132	0.13	0.129	0.128	0.123	0.121	0.116	0.112	0.109	0.108	0.106	0.104	0.103	0.103	0.101	0.102	0.103	0.105	0.106	0.107	0.109	0.111	0.112	0.113	0.115	0.117	0.118	0.119	0.122
G03	Sample	Dilution_45%	0.45	DMSO	Lycopene	Standard_Development	Run088	Standard_Measurement	Plate_01	Clariostar_Study	MB	Biofoundry_,_London	Linear_Dilution_Pattern_V2	0.143	0.14	0.137	0.133	0.131	0.128	0.123	0.123	0.12	0.119	0.116	0.113	0.111	0.106	0.102	0.1	0.098	0.096	0.094	0.094	0.093	0.092	0.091	0.092	0.093	0.094	0.095	0.096	0.096	0.096	0.097	0.098	0.099	0.1	0.1	0.101
G04	Sample	Dilution_25%	0.25	DMSO	Lycopene	Standard_Development	Run088	Standard_Measurement	Plate_01	Clariostar_Study	MB	Biofoundry_,_London	Linear_Dilution_Pattern_V2	0.122	0.119	0.116	0.113	0.109	0.106	0.103	0.101	0.1	0.098	0.094	0.09	0.089	0.085	0.082	0.08	0.078	0.076	0.074	0.073	0.073	0.072	0.071	0.072	0.072	0.072	0.072	0.073	0.073	0.073	0.073	0.074	0.074	0.074	0.074	0.073
G05	Sample	Dilution_05%	0.0499999999999999	DMSO	Lycopene	Standard_Development	Run088	Standard_Measurement	Plate_01	Clariostar_Study	MB	Biofoundry_,_London	Linear_Dilution_Pattern_V2	0.105	0.103	0.099	0.096	0.093	0.09	0.085	0.085	0.083	0.08	0.077	0.074	0.072	0.069	0.066	0.064	0.062	0.06	0.059	0.058	0.057	0.057	0.056	0.055	0.055	0.055	0.055	0.054	0.054	0.054	0.053	0.053	0.053	0.053	0.051	0.051
G06	Sample	Dilution_85%	0.85	DMSO	Lycopene	Standard_Development	Run088	Standard_Measurement	Plate_01	Clariostar_Study	MB	Biofoundry_,_London	Linear_Dilution_Pattern_V2	0.172	0.17	0.167	0.163	0.159	0.156	0.153	0.152	0.15	0.149	0.147	0.144	0.141	0.136	0.132	0.129	0.127	0.124	0.122	0.121	0.119	0.119	0.118	0.12	0.121	0.122	0.124	0.125	0.126	0.128	0.128	0.13	0.132	0.133	0.133	0.135
G07	Sample	Dilution_65%	0.65	DMSO	Lycopene	Standard_Development	Run088	Standard_Measurement	Plate_01	Clariostar_Study	MB	Biofoundry_,_London	Linear_Dilution_Pattern_V2	0.149	0.146	0.143	0.139	0.136	0.134	0.13	0.129	0.126	0.125	0.122	0.119	0.117	0.113	0.11	0.106	0.105	0.102	0.101	0.1	0.099	0.099	0.099	0.1	0.101	0.102	0.104	0.105	0.107	0.108	0.109	0.11	0.112	0.113	0.114	0.116
G08	Sample	Dilution_45%	0.45	DMSO	Lycopene	Standard_Development	Run088	Standard_Measurement	Plate_01	Clariostar_Study	MB	Biofoundry_,_London	Linear_Dilution_Pattern_V2	0.148	0.146	0.142	0.139	0.135	0.132	0.128	0.127	0.124	0.123	0.121	0.117	0.114	0.11	0.107	0.104	0.103	0.1	0.098	0.097	0.096	0.095	0.094	0.095	0.095	0.095	0.095	0.095	0.096	0.095	0.096	0.096	0.096	0.096	0.096	0.095
G09	Sample	Dilution_25%	0.25	DMSO	Lycopene	Standard_Development	Run088	Standard_Measurement	Plate_01	Clariostar_Study	MB	Biofoundry_,_London	Linear_Dilution_Pattern_V2	0.125	0.122	0.119	0.115	0.112	0.108	0.105	0.104	0.101	0.098	0.096	0.092	0.09	0.087	0.084	0.081	0.079	0.078	0.076	0.075	0.075	0.073	0.072	0.073	0.074	0.073	0.074	0.073	0.074	0.074	0.074	0.074	0.075	0.075	0.074	0.074
G10	Sample	Dilution_05%	0.0499999999999999	DMSO	Lycopene	Standard_Development	Run088	Standard_Measurement	Plate_01	Clariostar_Study	MB	Biofoundry_,_London	Linear_Dilution_Pattern_V2	0.109	0.107	0.103	0.099	0.096	0.093	0.089	0.088	0.086	0.083	0.079	0.075	0.074	0.069	0.066	0.064	0.063	0.061	0.06	0.059	0.058	0.057	0.055	0.056	0.056	0.055	0.056	0.055	0.054	0.053	0.053	0.053	0.053	0.053	0.052	0.051
G11	Blank	DMSO_Blank		DMSO		Standard_Development	Run088	Standard_Measurement	Plate_01	Clariostar_Study	MB	Biofoundry_,_London	Linear_Dilution_Pattern_V2	0.11	0.106	0.103	0.099	0.095	0.092	0.088	0.087	0.084	0.081	0.077	0.073	0.071	0.067	0.064	0.062	0.061	0.059	0.057	0.057	0.055	0.054	0.053	0.054	0.053	0.053	0.052	0.052	0.051	0.051	0.05	0.051	0.05	0.049	0.048	0.047
G12	Blank	DMSO_Blank		DMSO		Standard_Development	Run088	Standard_Measurement	Plate_01	Clariostar_Study	MB	Biofoundry_,_London	Linear_Dilution_Pattern_V2	0.108	0.104	0.101	0.097	0.094	0.091	0.087	0.086	0.082	0.079	0.075	0.07	0.067	0.064	0.061	0.059	0.058	0.056	0.054	0.053	0.052	0.051	0.05	0.05	0.05	0.049	0.05	0.049	0.048	0.047	0.047	0.047	0.047	0.046	0.045	0.044
H01	Sample	Dilution_85%	0.85	DMSO	Lycopene	Standard_Development	Run088	Standard_Measurement	Plate_01	Clariostar_Study	MB	Biofoundry_,_London	Linear_Dilution_Pattern_V2	0.201	0.199	0.194	0.191	0.187	0.184	0.179	0.177	0.175	0.174	0.17	0.165	0.162	0.156	0.152	0.147	0.145	0.143	0.14	0.138	0.137	0.136	0.135	0.135	0.136	0.136	0.138	0.138	0.139	0.14	0.14	0.141	0.141	0.142	0.143	0.143
H02	Sample	Dilution_65%	0.65	DMSO	Lycopene	Standard_Development	Run088	Standard_Measurement	Plate_01	Clariostar_Study	MB	Biofoundry_,_London	Linear_Dilution_Pattern_V2	0.151	0.148	0.145	0.141	0.137	0.135	0.13	0.129	0.127	0.126	0.124	0.12	0.118	0.113	0.109	0.105	0.103	0.101	0.099	0.098	0.098	0.097	0.097	0.099	0.1	0.101	0.104	0.104	0.106	0.107	0.109	0.111	0.112	0.113	0.115	0.117
H03	Sample	Dilution_45%	0.45	DMSO	Lycopene	Standard_Development	Run088	Standard_Measurement	Plate_01	Clariostar_Study	MB	Biofoundry_,_London	Linear_Dilution_Pattern_V2	0.145	0.142	0.139	0.136	0.131	0.128	0.124	0.123	0.12	0.118	0.115	0.111	0.108	0.103	0.1	0.098	0.095	0.093	0.091	0.09	0.089	0.088	0.087	0.088	0.089	0.089	0.09	0.09	0.091	0.092	0.092	0.093	0.094	0.094	0.094	0.095
H04	Sample	Dilution_25%	0.25	DMSO	Lycopene	Standard_Development	Run088	Standard_Measurement	Plate_01	Clariostar_Study	MB	Biofoundry_,_London	Linear_Dilution_Pattern_V2	0.127	0.123	0.12	0.117	0.113	0.11	0.106	0.105	0.102	0.099	0.096	0.092	0.09	0.086	0.082	0.08	0.077	0.076	0.074	0.073	0.072	0.071	0.071	0.072	0.072	0.072	0.072	0.071	0.072	0.072	0.072	0.072	0.073	0.073	0.072	0.072
H05	Sample	Dilution_05%	0.0499999999999999	DMSO	Lycopene	Standard_Development	Run088	Standard_Measurement	Plate_01	Clariostar_Study	MB	Biofoundry_,_London	Linear_Dilution_Pattern_V2	0.11	0.106	0.103	0.1	0.097	0.094	0.091	0.089	0.086	0.083	0.08	0.075	0.073	0.07	0.067	0.065	0.063	0.061	0.059	0.058	0.058	0.057	0.056	0.056	0.056	0.055	0.055	0.054	0.054	0.054	0.054	0.053	0.054	0.054	0.052	0.051
H06	Sample	Dilution_85%	0.85	DMSO	Lycopene	Standard_Development	Run088	Standard_Measurement	Plate_01	Clariostar_Study	MB	Biofoundry_,_London	Linear_Dilution_Pattern_V2	0.166	0.163	0.16	0.156	0.152	0.149	0.145	0.144	0.142	0.14	0.138	0.136	0.134	0.127	0.123	0.12	0.118	0.116	0.114	0.113	0.113	0.111	0.111	0.114	0.115	0.116	0.118	0.119	0.121	0.122	0.124	0.125	0.127	0.129	0.13	0.132
H07	Sample	Dilution_65%	0.65	DMSO	Lycopene	Standard_Development	Run088	Standard_Measurement	Plate_01	Clariostar_Study	MB	Biofoundry_,_London	Linear_Dilution_Pattern_V2	0.155	0.152	0.149	0.145	0.141	0.138	0.134	0.132	0.131	0.129	0.127	0.124	0.12	0.116	0.111	0.108	0.106	0.104	0.103	0.102	0.102	0.101	0.1	0.102	0.102	0.103	0.106	0.106	0.108	0.109	0.11	0.112	0.113	0.114	0.115	0.117
H08	Sample	Dilution_45%	0.45	DMSO	Lycopene	Standard_Development	Run088	Standard_Measurement	Plate_01	Clariostar_Study	MB	Biofoundry_,_London	Linear_Dilution_Pattern_V2	0.14	0.138	0.134	0.13	0.126	0.123	0.119	0.118	0.115	0.113	0.11	0.107	0.104	0.1	0.096	0.093	0.092	0.089	0.087	0.086	0.086	0.086	0.085	0.086	0.087	0.088	0.088	0.089	0.09	0.09	0.091	0.092	0.093	0.094	0.094	0.095
H09	Sample	Dilution_25%	0.25	DMSO	Lycopene	Standard_Development	Run088	Standard_Measurement	Plate_01	Clariostar_Study	MB	Biofoundry_,_London	Linear_Dilution_Pattern_V2	0.131	0.127	0.124	0.121	0.117	0.114	0.11	0.108	0.106	0.103	0.1	0.096	0.093	0.089	0.085	0.083	0.081	0.079	0.077	0.077	0.076	0.075	0.074	0.075	0.075	0.075	0.075	0.075	0.075	0.076	0.076	0.076	0.076	0.077	0.076	0.075
H10	Sample	Dilution_05%	0.0499999999999999	DMSO	Lycopene	Standard_Development	Run088	Standard_Measurement	Plate_01	Clariostar_Study	MB	Biofoundry_,_London	Linear_Dilution_Pattern_V2	0.117	0.114	0.11	0.106	0.102	0.1	0.095	0.093	0.091	0.087	0.083	0.079	0.077	0.073	0.069	0.068	0.066	0.064	0.062	0.061	0.061	0.059	0.058	0.058	0.058	0.057	0.057	0.056	0.056	0.056	0.055	0.055	0.055	0.054	0.053	0.052
H11	Blank	DMSO_Blank		DMSO		Standard_Development	Run088	Standard_Measurement	Plate_01	Clariostar_Study	MB	Biofoundry_,_London	Linear_Dilution_Pattern_V2	0.113	0.109	0.106	0.102	0.099	0.096	0.092	0.09	0.087	0.082	0.079	0.075	0.072	0.069	0.066	0.064	0.062	0.06	0.059	0.057	0.056	0.055	0.054	0.054	0.054	0.054	0.054	0.053	0.052	0.052	0.052	0.051	0.051	0.051	0.049	0.048
H12	Blank	DMSO_Blank		DMSO		Standard_Development	Run088	Standard_Measurement	Plate_01	Clariostar_Study	MB	Biofoundry_,_London	Linear_Dilution_Pattern_V2	0.115	0.112	0.108	0.104	0.101	0.097	0.093	0.091	0.088	0.085	0.08	0.074	0.071	0.067	0.064	0.061	0.059	0.058	0.056	0.055	0.054	0.053	0.052	0.052	0.051	0.051	0.051	0.05	0.05	0.05	0.049	0.048	0.048	0.048	0.046	0.045
A01	Sample	Dilution_100%	1.0	DMSO	Lycopene	Standard_Development	Run088	Standard_Measurement	Plate_01	Clariostar_Study	MB	Biofoundry_,_London	Linear_Dilution_Pattern_V2	0.192	0.189	0.188	0.183	0.18	0.177	0.173	0.171	0.17	0.17	0.168	0.165	0.16	0.155	0.15	0.146	0.143	0.14	0.139	0.138	0.138	0.138	0.139	0.141	0.144	0.147	0.151	0.154	0.157	0.16	0.163	0.166	0.169	0.172	0.178	0.183
A02	Sample	Dilution_80%	0.8	DMSO	Lycopene	Standard_Development	Run088	Standard_Measurement	Plate_01	Clariostar_Study	MB	Biofoundry_,_London	Linear_Dilution_Pattern_V2	0.163	0.16	0.156	0.153	0.15	0.147	0.142	0.14	0.14	0.138	0.136	0.133	0.128	0.123	0.119	0.115	0.113	0.11	0.108	0.108	0.108	0.107	0.107	0.108	0.111	0.113	0.115	0.117	0.12	0.122	0.124	0.126	0.128	0.131	0.134	0.137
A03	Sample	Dilution_60%	0.6	DMSO	Lycopene	Standard_Development	Run088	Standard_Measurement	Plate_01	Clariostar_Study	MB	Biofoundry_,_London	Linear_Dilution_Pattern_V2	0.148	0.145	0.142	0.139	0.136	0.133	0.13	0.127	0.126	0.124	0.121	0.118	0.113	0.109	0.106	0.102	0.1	0.098	0.096	0.095	0.095	0.094	0.094	0.094	0.096	0.097	0.099	0.1	0.102	0.103	0.104	0.105	0.107	0.109	0.11	0.113
A04	Sample	Dilution_40%	0.4	DMSO	Lycopene	Standard_Development	Run088	Standard_Measurement	Plate_01	Clariostar_Study	MB	Biofoundry_,_London	Linear_Dilution_Pattern_V2	0.137	0.134	0.131	0.128	0.124	0.121	0.118	0.115	0.113	0.11	0.107	0.103	0.099	0.095	0.092	0.087	0.085	0.083	0.081	0.081	0.08	0.08	0.079	0.08	0.08	0.08	0.082	0.082	0.083	0.083	0.084	0.085	0.086	0.087	0.088	0.09
A05	Sample	Dilution_20%	0.2	DMSO	Lycopene	Standard_Development	Run088	Standard_Measurement	Plate_01	Clariostar_Study	MB	Biofoundry_,_London	Linear_Dilution_Pattern_V2	0.12	0.117	0.114	0.111	0.107	0.104	0.101	0.097	0.096	0.094	0.09	0.086	0.082	0.079	0.076	0.073	0.071	0.069	0.067	0.066	0.066	0.065	0.063	0.064	0.064	0.064	0.065	0.063	0.065	0.064	0.064	0.064	0.064	0.064	0.065	0.065
A06	Sample	Dilution_100%	1.0	DMSO	Lycopene	Standard_Development	Run088	Standard_Measurement	Plate_01	Clariostar_Study	MB	Biofoundry_,_London	Linear_Dilution_Pattern_V2	0.173	0.17	0.168	0.164	0.16	0.157	0.153	0.151	0.151	0.15	0.148	0.144	0.14	0.136	0.132	0.128	0.125	0.122	0.12	0.12	0.12	0.12	0.121	0.123	0.126	0.129	0.133	0.135	0.138	0.14	0.143	0.146	0.149	0.152	0.157	0.162
A07	Sample	Dilution_80%	0.8	DMSO	Lycopene	Standard_Development	Run088	Standard_Measurement	Plate_01	Clariostar_Study	MB	Biofoundry_,_London	Linear_Dilution_Pattern_V2	0.161	0.158	0.156	0.152	0.149	0.146	0.142	0.14	0.14	0.138	0.136	0.133	0.128	0.124	0.119	0.115	0.113	0.11	0.108	0.108	0.108	0.107	0.107	0.109	0.111	0.114	0.116	0.117	0.12	0.122	0.124	0.126	0.128	0.13	0.134	0.137
A08	Sample	Dilution_60%	0.6	DMSO	Lycopene	Standard_Development	Run088	Standard_Measurement	Plate_01	Clariostar_Study	MB	Biofoundry_,_London	Linear_Dilution_Pattern_V2	0.148	0.145	0.143	0.139	0.136	0.132	0.129	0.126	0.124	0.122	0.12	0.117	0.112	0.108	0.104	0.101	0.098	0.095	0.094	0.093	0.093	0.093	0.092	0.093	0.094	0.096	0.097	0.098	0.1	0.101	0.103	0.104	0.106	0.107	0.109	0.112
A09	Sample	Dilution_40%	0.4	DMSO	Lycopene	Standard_Development	Run088	Standard_Measurement	Plate_01	Clariostar_Study	MB	Biofoundry_,_London	Linear_Dilution_Pattern_V2	0.139	0.135	0.133	0.129	0.126	0.122	0.118	0.116	0.114	0.112	0.108	0.105	0.099	0.096	0.092	0.089	0.087	0.084	0.082	0.082	0.081	0.08	0.08	0.081	0.081	0.081	0.082	0.083	0.084	0.084	0.085	0.086	0.086	0.087	0.088	0.089
A10	Sample	Dilution_20%	0.2	DMSO	Lycopene	Standard_Development	Run088	Standard_Measurement	Plate_01	Clariostar_Study	MB	Biofoundry_,_London	Linear_Dilution_Pattern_V2	0.128	0.125	0.121	0.118	0.115	0.112	0.108	0.105	0.102	0.099	0.096	0.092	0.088	0.084	0.08	0.077	0.075	0.073	0.071	0.07	0.069	0.069	0.068	0.068	0.068	0.068	0.068	0.068	0.068	0.067	0.068	0.068	0.068	0.068	0.069	0.069
A11	Blank	DMSO_Blank		DMSO		Standard_Development	Run088	Standard_Measurement	Plate_01	Clariostar_Study	MB	Biofoundry_,_London	Linear_Dilution_Pattern_V2	0.112	0.108	0.106	0.102	0.099	0.096	0.093	0.089	0.086	0.083	0.078	0.073	0.069	0.066	0.062	0.059	0.057	0.056	0.054	0.053	0.053	0.052	0.051	0.05	0.05	0.05	0.049	0.049	0.048	0.047	0.048	0.047	0.046	0.046	0.046	0.046
A12	Blank	DMSO_Blank		DMSO		Standard_Development	Run088	Standard_Measurement	Plate_01	Clariostar_Study	MB	Biofoundry_,_London	Linear_Dilution_Pattern_V2	0.113	0.108	0.105	0.102	0.098	0.095	0.092	0.088	0.086	0.081	0.078	0.073	0.068	0.066	0.062	0.059	0.058	0.056	0.055	0.054	0.053	0.052	0.051	0.05	0.051	0.05	0.051	0.049	0.048	0.048	0.048	0.048	0.047	0.046	0.046	0.046
B01	Sample	Dilution_100%	1.0	DMSO	Lycopene	Standard_Development	Run088	Standard_Measurement	Plate_01	Clariostar_Study	MB	Biofoundry_,_London	Linear_Dilution_Pattern_V2	0.189	0.187	0.184	0.181	0.177	0.174	0.171	0.169	0.169	0.169	0.167	0.164	0.16	0.155	0.15	0.145	0.143	0.141	0.139	0.138	0.139	0.138	0.139	0.141	0.144	0.148	0.152	0.154	0.158	0.161	0.164	0.166	0.169	0.173	0.177	0.182
B02	Sample	Dilution_80%	0.8	DMSO	Lycopene	Standard_Development	Run088	Standard_Measurement	Plate_01	Clariostar_Study	MB	Biofoundry_,_London	Linear_Dilution_Pattern_V2	0.171	0.169	0.166	0.162	0.16	0.157	0.153	0.152	0.152	0.149	0.148	0.145	0.141	0.137	0.133	0.13	0.127	0.124	0.122	0.122	0.122	0.122	0.121	0.123	0.125	0.127	0.13	0.131	0.134	0.135	0.137	0.139	0.141	0.144	0.147	0.15
B03	Sample	Dilution_60%	0.6	DMSO	Lycopene	Standard_Development	Run088	Standard_Measurement	Plate_01	Clariostar_Study	MB	Biofoundry_,_London	Linear_Dilution_Pattern_V2	0.148	0.146	0.143	0.14	0.137	0.134	0.13	0.128	0.128	0.126	0.123	0.121	0.116	0.112	0.108	0.105	0.103	0.1	0.099	0.098	0.098	0.098	0.097	0.098	0.1	0.101	0.103	0.104	0.105	0.106	0.108	0.109	0.11	0.112	0.114	0.116
B04	Sample	Dilution_40%	0.4	DMSO	Lycopene	Standard_Development	Run088	Standard_Measurement	Plate_01	Clariostar_Study	MB	Biofoundry_,_London	Linear_Dilution_Pattern_V2	0.135	0.132	0.13	0.127	0.123	0.12	0.116	0.115	0.113	0.111	0.108	0.105	0.101	0.097	0.094	0.09	0.089	0.086	0.085	0.084	0.084	0.084	0.083	0.083	0.083	0.084	0.085	0.085	0.086	0.087	0.088	0.088	0.089	0.089	0.09	0.091
B05	Sample	Dilution_20%	0.2	DMSO	Lycopene	Standard_Development	Run088	Standard_Measurement	Plate_01	Clariostar_Study	MB	Biofoundry_,_London	Linear_Dilution_Pattern_V2	0.117	0.114	0.112	0.109	0.105	0.103	0.099	0.097	0.095	0.093	0.09	0.086	0.082	0.08	0.077	0.075	0.073	0.071	0.07	0.069	0.069	0.068	0.067	0.067	0.067	0.067	0.067	0.067	0.067	0.067	0.067	0.067	0.067	0.067	0.067	0.068
B06	Sample	Dilution_100%	1.0	DMSO	Lycopene	Standard_Development	Run088	Standard_Measurement	Plate_01	Clariostar_Study	MB	Biofoundry_,_London	Linear_Dilution_Pattern_V2	0.175	0.173	0.171	0.167	0.164	0.162	0.158	0.156	0.156	0.156	0.154	0.151	0.146	0.142	0.138	0.134	0.132	0.13	0.128	0.129	0.128	0.128	0.129	0.131	0.134	0.136	0.14	0.143	0.146	0.149	0.152	0.154	0.157	0.161	0.165	0.17
B07	Sample	Dilution_80%	0.8	DMSO	Lycopene	Standard_Development	Run088	Standard_Measurement	Plate_01	Clariostar_Study	MB	Biofoundry_,_London	Linear_Dilution_Pattern_V2	0.163	0.161	0.159	0.155	0.152	0.15	0.147	0.144	0.143	0.141	0.14	0.138	0.133	0.13	0.126	0.123	0.12	0.119	0.117	0.117	0.117	0.116	0.116	0.117	0.119	0.122	0.124	0.126	0.128	0.13	0.132	0.134	0.136	0.138	0.141	0.145
B08	Sample	Dilution_60%	0.6	DMSO	Lycopene	Standard_Development	Run088	Standard_Measurement	Plate_01	Clariostar_Study	MB	Biofoundry_,_London	Linear_Dilution_Pattern_V2	0.151	0.148	0.145	0.143	0.139	0.136	0.133	0.13	0.129	0.128	0.125	0.123	0.119	0.116	0.111	0.108	0.106	0.104	0.103	0.102	0.101	0.101	0.1	0.101	0.102	0.104	0.106	0.106	0.108	0.108	0.111	0.112	0.113	0.114	0.116	0.118
B09	Sample	Dilution_40%	0.4	DMSO	Lycopene	Standard_Development	Run088	Standard_Measurement	Plate_01	Clariostar_Study	MB	Biofoundry_,_London	Linear_Dilution_Pattern_V2	0.135	0.132	0.129	0.126	0.122	0.119	0.116	0.113	0.112	0.109	0.107	0.103	0.099	0.095	0.092	0.089	0.086	0.085	0.083	0.082	0.081	0.081	0.08	0.081	0.082	0.083	0.083	0.084	0.084	0.085	0.086	0.086	0.087	0.088	0.089	0.09
B10	Sample	Dilution_20%	0.2	DMSO	Lycopene	Standard_Development	Run088	Standard_Measurement	Plate_01	Clariostar_Study	MB	Biofoundry_,_London	Linear_Dilution_Pattern_V2	0.122	0.118	0.116	0.112	0.109	0.106	0.102	0.1	0.098	0.096	0.092	0.088	0.084	0.081	0.078	0.075	0.073	0.071	0.069	0.069	0.069	0.068	0.066	0.067	0.068	0.068	0.067	0.067	0.068	0.067	0.067	0.067	0.068	0.068	0.068	0.068
B11	Blank	DMSO_Blank		DMSO		Standard_Development	Run088	Standard_Measurement	Plate_01	Clariostar_Study	MB	Biofoundry_,_London	Linear_Dilution_Pattern_V2	0.105	0.101	0.1	0.096	0.092	0.09	0.087	0.084	0.081	0.078	0.074	0.07	0.066	0.064	0.061	0.059	0.057	0.056	0.054	0.054	0.053	0.052	0.051	0.05	0.05	0.05	0.05	0.048	0.048	0.047	0.047	0.047	0.047	0.046	0.046	0.046
B12	Blank	DMSO_Blank		DMSO		Standard_Development	Run088	Standard_Measurement	Plate_01	Clariostar_Study	MB	Biofoundry_,_London	Linear_Dilution_Pattern_V2	0.109	0.105	0.102	0.099	0.096	0.093	0.089	0.085	0.083	0.079	0.075	0.071	0.067	0.065	0.061	0.059	0.058	0.056	0.054	0.054	0.053	0.052	0.051	0.051	0.051	0.05	0.05	0.049	0.049	0.048	0.048	0.048	0.047	0.047	0.046	0.046
C01	Sample	Dilution_95%	0.95	DMSO	Lycopene	Standard_Development	Run088	Standard_Measurement	Plate_01	Clariostar_Study	MB	Biofoundry_,_London	Linear_Dilution_Pattern_V2	0.187	0.185	0.184	0.179	0.176	0.172	0.169	0.167	0.167	0.166	0.165	0.162	0.158	0.152	0.148	0.144	0.141	0.138	0.137	0.136	0.136	0.137	0.137	0.139	0.142	0.145	0.148	0.15	0.153	0.156	0.159	0.161	0.164	0.167	0.171	0.176
C02	Sample	Dilution_75%	0.75	DMSO	Lycopene	Standard_Development	Run088	Standard_Measurement	Plate_01	Clariostar_Study	MB	Biofoundry_,_London	Linear_Dilution_Pattern_V2	0.162	0.159	0.157	0.154	0.151	0.148	0.144	0.142	0.142	0.141	0.138	0.135	0.131	0.127	0.123	0.12	0.117	0.114	0.113	0.113	0.113	0.112	0.112	0.114	0.116	0.118	0.119	0.121	0.123	0.124	0.126	0.128	0.131	0.132	0.135	0.138
C03	Sample	Dilution_55%	0.55	DMSO	Lycopene	Standard_Development	Run088	Standard_Measurement	Plate_01	Clariostar_Study	MB	Biofoundry_,_London	Linear_Dilution_Pattern_V2	0.147	0.144	0.141	0.138	0.134	0.132	0.128	0.127	0.126	0.124	0.122	0.119	0.114	0.111	0.107	0.105	0.103	0.1	0.099	0.098	0.098	0.097	0.097	0.098	0.099	0.1	0.102	0.102	0.103	0.104	0.105	0.106	0.107	0.108	0.11	0.111
C04	Sample	Dilution_35%	0.35	DMSO	Lycopene	Standard_Development	Run088	Standard_Measurement	Plate_01	Clariostar_Study	MB	Biofoundry_,_London	Linear_Dilution_Pattern_V2	0.131	0.128	0.127	0.123	0.12	0.118	0.114	0.112	0.11	0.108	0.105	0.102	0.098	0.095	0.091	0.089	0.087	0.085	0.084	0.083	0.083	0.082	0.082	0.082	0.082	0.083	0.083	0.084	0.084	0.084	0.085	0.085	0.086	0.086	0.087	0.088
C05	Sample	Dilution_15%	0.15	DMSO	Lycopene	Standard_Development	Run088	Standard_Measurement	Plate_01	Clariostar_Study	MB	Biofoundry_,_London	Linear_Dilution_Pattern_V2	0.112	0.109	0.106	0.103	0.1	0.097	0.094	0.091	0.09	0.088	0.086	0.082	0.079	0.076	0.073	0.071	0.07	0.068	0.066	0.066	0.066	0.065	0.063	0.063	0.064	0.064	0.064	0.063	0.063	0.062	0.063	0.063	0.063	0.062	0.063	0.062
C06	Sample	Dilution_95%	0.95	DMSO	Lycopene	Standard_Development	Run088	Standard_Measurement	Plate_01	Clariostar_Study	MB	Biofoundry_,_London	Linear_Dilution_Pattern_V2	0.175	0.172	0.171	0.168	0.164	0.161	0.158	0.156	0.156	0.156	0.154	0.151	0.147	0.143	0.139	0.136	0.133	0.131	0.129	0.129	0.129	0.129	0.129	0.131	0.134	0.136	0.14	0.142	0.144	0.147	0.15	0.152	0.155	0.157	0.161	0.165
C07	Sample	Dilution_75%	0.75	DMSO	Lycopene	Standard_Development	Run088	Standard_Measurement	Plate_01	Clariostar_Study	MB	Biofoundry_,_London	Linear_Dilution_Pattern_V2	0.163	0.16	0.158	0.154	0.15	0.147	0.143	0.143	0.143	0.141	0.139	0.137	0.132	0.128	0.125	0.122	0.119	0.117	0.115	0.114	0.114	0.113	0.114	0.116	0.118	0.119	0.121	0.122	0.124	0.125	0.127	0.129	0.13	0.131	0.134	0.136
C08	Sample	Dilution_55%	0.55	DMSO	Lycopene	Standard_Development	Run088	Standard_Measurement	Plate_01	Clariostar_Study	MB	Biofoundry_,_London	Linear_Dilution_Pattern_V2	0.145	0.141	0.14	0.137	0.133	0.131	0.127	0.125	0.125	0.123	0.121	0.117	0.114	0.111	0.107	0.104	0.101	0.099	0.098	0.098	0.098	0.096	0.096	0.097	0.098	0.099	0.101	0.101	0.102	0.103	0.104	0.106	0.106	0.107	0.108	0.11
C09	Sample	Dilution_35%	0.35	DMSO	Lycopene	Standard_Development	Run088	Standard_Measurement	Plate_01	Clariostar_Study	MB	Biofoundry_,_London	Linear_Dilution_Pattern_V2	0.134	0.131	0.127	0.123	0.12	0.117	0.113	0.111	0.111	0.108	0.104	0.102	0.098	0.093	0.09	0.087	0.086	0.084	0.082	0.082	0.081	0.08	0.08	0.08	0.081	0.082	0.082	0.082	0.082	0.082	0.083	0.083	0.084	0.084	0.085	0.086
C10	Sample	Dilution_15%	0.15	DMSO	Lycopene	Standard_Development	Run088	Standard_Measurement	Plate_01	Clariostar_Study	MB	Biofoundry_,_London	Linear_Dilution_Pattern_V2	0.117	0.114	0.112	0.109	0.105	0.102	0.099	0.096	0.095	0.091	0.088	0.084	0.08	0.077	0.074	0.072	0.07	0.069	0.068	0.067	0.066	0.065	0.064	0.064	0.064	0.064	0.064	0.063	0.063	0.063	0.063	0.063	0.063	0.062	0.062	0.062
C11	Blank	DMSO_Blank		DMSO		Standard_Development	Run088	Standard_Measurement	Plate_01	Clariostar_Study	MB	Biofoundry_,_London	Linear_Dilution_Pattern_V2	0.107	0.103	0.101	0.097	0.094	0.091	0.088	0.084	0.083	0.079	0.075	0.071	0.067	0.064	0.062	0.06	0.058	0.056	0.055	0.054	0.054	0.053	0.051	0.051	0.051	0.051	0.051	0.05	0.05	0.049	0.049	0.048	0.048	0.047	0.046	0.046
C12	Blank	DMSO_Blank		DMSO		Standard_Development	Run088	Standard_Measurement	Plate_01	Clariostar_Study	MB	Biofoundry_,_London	Linear_Dilution_Pattern_V2	0.111	0.106	0.104	0.101	0.097	0.095	0.091	0.088	0.085	0.083	0.079	0.075	0.071	0.068	0.065	0.063	0.061	0.059	0.058	0.058	0.057	0.055	0.055	0.054	0.054	0.054	0.054	0.052	0.052	0.052	0.052	0.051	0.051	0.05	0.049	0.049
D01	Sample	Dilution_95%	0.95	DMSO	Lycopene	Standard_Development	Run088	Standard_Measurement	Plate_01	Clariostar_Study	MB	Biofoundry_,_London	Linear_Dilution_Pattern_V2	0.226	0.223	0.221	0.218	0.214	0.21	0.207	0.203	0.204	0.202	0.199	0.196	0.19	0.185	0.18	0.177	0.173	0.17	0.168	0.167	0.166	0.164	0.164	0.164	0.166	0.168	0.169	0.169	0.171	0.172	0.173	0.174	0.176	0.176	0.178	0.18
D02	Sample	Dilution_75%	0.75	DMSO	Lycopene	Standard_Development	Run088	Standard_Measurement	Plate_01	Clariostar_Study	MB	Biofoundry_,_London	Linear_Dilution_Pattern_V2	0.18	0.177	0.175	0.172	0.168	0.165	0.161	0.159	0.159	0.158	0.156	0.152	0.147	0.143	0.139	0.136	0.133	0.131	0.128	0.128	0.127	0.127	0.127	0.128	0.129	0.131	0.132	0.133	0.134	0.135	0.137	0.138	0.139	0.14	0.142	0.144
D03	Sample	Dilution_55%	0.55	DMSO	Lycopene	Standard_Development	Run088	Standard_Measurement	Plate_01	Clariostar_Study	MB	Biofoundry_,_London	Linear_Dilution_Pattern_V2	0.157	0.154	0.152	0.148	0.144	0.142	0.138	0.136	0.136	0.135	0.132	0.129	0.126	0.122	0.117	0.114	0.113	0.11	0.109	0.108	0.107	0.107	0.107	0.107	0.108	0.109	0.11	0.111	0.112	0.112	0.114	0.114	0.115	0.116	0.117	0.119
D04	Sample	Dilution_35%	0.35	DMSO	Lycopene	Standard_Development	Run088	Standard_Measurement	Plate_01	Clariostar_Study	MB	Biofoundry_,_London	Linear_Dilution_Pattern_V2	0.136	0.134	0.131	0.128	0.125	0.122	0.119	0.117	0.116	0.113	0.11	0.106	0.103	0.1	0.097	0.094	0.092	0.089	0.088	0.088	0.088	0.087	0.086	0.086	0.087	0.087	0.087	0.087	0.088	0.088	0.088	0.089	0.089	0.09	0.09	0.091
D05	Sample	Dilution_15%	0.15	DMSO	Lycopene	Standard_Development	Run088	Standard_Measurement	Plate_01	Clariostar_Study	MB	Biofoundry_,_London	Linear_Dilution_Pattern_V2	0.119	0.117	0.115	0.111	0.108	0.105	0.101	0.099	0.098	0.096	0.093	0.09	0.086	0.084	0.081	0.079	0.077	0.075	0.074	0.073	0.073	0.072	0.071	0.071	0.072	0.071	0.071	0.07	0.07	0.07	0.07	0.07	0.07	0.07	0.069	0.069
D06	Sample	Dilution_95%	0.95	DMSO	Lycopene	Standard_Development	Run088	Standard_Measurement	Plate_01	Clariostar_Study	MB	Biofoundry_,_London	Linear_Dilution_Pattern_V2	0.175	0.173	0.17	0.167	0.163	0.161	0.157	0.156	0.156	0.156	0.154	0.152	0.147	0.143	0.139	0.135	0.133	0.131	0.13	0.129	0.129	0.129	0.129	0.13	0.133	0.136	0.139	0.141	0.144	0.146	0.149	0.151	0.153	0.156	0.16	0.164
D07	Sample	Dilution_75%	0.75	DMSO	Lycopene	Standard_Development	Run088	Standard_Measurement	Plate_01	Clariostar_Study	MB	Biofoundry_,_London	Linear_Dilution_Pattern_V2	0.212	0.209	0.207	0.203	0.2	0.197	0.193	0.191	0.19	0.188	0.185	0.182	0.178	0.174	0.17	0.167	0.164	0.162	0.159	0.158	0.157	0.155	0.154	0.154	0.155	0.155	0.156	0.155	0.156	0.155	0.156	0.156	0.156	0.156	0.156	0.157
D08	Sample	Dilution_55%	0.55	DMSO	Lycopene	Standard_Development	Run088	Standard_Measurement	Plate_01	Clariostar_Study	MB	Biofoundry_,_London	Linear_Dilution_Pattern_V2	0.15	0.146	0.144	0.14	0.136	0.134	0.13	0.129	0.127	0.126	0.124	0.121	0.117	0.113	0.11	0.107	0.104	0.103	0.102	0.101	0.1	0.099	0.098	0.1	0.101	0.102	0.103	0.103	0.105	0.105	0.107	0.107	0.108	0.108	0.11	0.111
D09	Sample	Dilution_35%	0.35	DMSO	Lycopene	Standard_Development	Run088	Standard_Measurement	Plate_01	Clariostar_Study	MB	Biofoundry_,_London	Linear_Dilution_Pattern_V2	0.136	0.132	0.13	0.128	0.124	0.121	0.117	0.116	0.115	0.113	0.11	0.107	0.103	0.099	0.095	0.093	0.091	0.089	0.087	0.087	0.086	0.085	0.085	0.085	0.087	0.086	0.087	0.087	0.088	0.088	0.089	0.089	0.089	0.089	0.09	0.09
D10	Sample	Dilution_15%	0.15	DMSO	Lycopene	Standard_Development	Run088	Standard_Measurement	Plate_01	Clariostar_Study	MB	Biofoundry_,_London	Linear_Dilution_Pattern_V2	0.146	0.143	0.141	0.138	0.135	0.132	0.129	0.127	0.125	0.123	0.119	0.116	0.112	0.109	0.106	0.104	0.102	0.101	0.099	0.098	0.097	0.096	0.095	0.095	0.095	0.094	0.094	0.093	0.093	0.093	0.092	0.092	0.091	0.09	0.09	0.09
D11	Blank	DMSO_Blank		DMSO		Standard_Development	Run088	Standard_Measurement	Plate_01	Clariostar_Study	MB	Biofoundry_,_London	Linear_Dilution_Pattern_V2	0.111	0.107	0.104	0.101	0.098	0.095	0.091	0.088	0.087	0.084	0.08	0.075	0.071	0.069	0.066	0.064	0.063	0.061	0.059	0.059	0.058	0.057	0.056	0.055	0.055	0.056	0.055	0.054	0.054	0.053	0.053	0.052	0.052	0.051	0.051	0.05
D12	Blank	DMSO_Blank		DMSO		Standard_Development	Run088	Standard_Measurement	Plate_01	Clariostar_Study	MB	Biofoundry_,_London	Linear_Dilution_Pattern_V2	0.108	0.104	0.1	0.098	0.094	0.091	0.088	0.085	0.083	0.079	0.076	0.071	0.067	0.065	0.061	0.06	0.058	0.056	0.055	0.054	0.054	0.052	0.051	0.051	0.051	0.051	0.051	0.049	0.049	0.048	0.049	0.048	0.047	0.047	0.046	0.046
E01	Sample	Dilution_90%	0.9	DMSO	Lycopene	Standard_Development	Run088	Standard_Measurement	Plate_01	Clariostar_Study	MB	Biofoundry_,_London	Linear_Dilution_Pattern_V2	0.238	0.234	0.232	0.229	0.225	0.221	0.217	0.214	0.213	0.213	0.209	0.205	0.201	0.195	0.19	0.186	0.183	0.181	0.178	0.177	0.175	0.173	0.172	0.173	0.174	0.175	0.176	0.175	0.177	0.177	0.177	0.177	0.178	0.178	0.178	0.179
E02	Sample	Dilution_70%	0.7	DMSO	Lycopene	Standard_Development	Run088	Standard_Measurement	Plate_01	Clariostar_Study	MB	Biofoundry_,_London	Linear_Dilution_Pattern_V2	0.207	0.203	0.201	0.198	0.194	0.192	0.188	0.185	0.184	0.182	0.18	0.177	0.172	0.168	0.164	0.16	0.159	0.156	0.153	0.152	0.151	0.15	0.148	0.148	0.149	0.15	0.15	0.15	0.15	0.15	0.151	0.151	0.151	0.151	0.151	0.151
E03	Sample	Dilution_50%	0.5	DMSO	Lycopene	Standard_Development	Run088	Standard_Measurement	Plate_01	Clariostar_Study	MB	Biofoundry_,_London	Linear_Dilution_Pattern_V2	0.154	0.151	0.148	0.144	0.141	0.139	0.136	0.133	0.133	0.131	0.129	0.126	0.121	0.118	0.114	0.111	0.109	0.107	0.106	0.104	0.104	0.103	0.103	0.103	0.103	0.104	0.105	0.106	0.106	0.106	0.107	0.108	0.109	0.109	0.11	0.111
E04	Sample	Dilution_30%	0.3	DMSO	Lycopene	Standard_Development	Run088	Standard_Measurement	Plate_01	Clariostar_Study	MB	Biofoundry_,_London	Linear_Dilution_Pattern_V2	0.15	0.147	0.145	0.141	0.138	0.136	0.132	0.129	0.129	0.127	0.124	0.121	0.117	0.114	0.111	0.108	0.106	0.104	0.103	0.102	0.101	0.101	0.099	0.099	0.1	0.1	0.1	0.099	0.099	0.099	0.099	0.099	0.099	0.098	0.098	0.098
E05	Sample	Dilution_10%	0.1	DMSO	Lycopene	Standard_Development	Run088	Standard_Measurement	Plate_01	Clariostar_Study	MB	Biofoundry_,_London	Linear_Dilution_Pattern_V2	0.108	0.105	0.102	0.099	0.096	0.093	0.09	0.088	0.086	0.084	0.081	0.077	0.075	0.072	0.069	0.068	0.066	0.064	0.062	0.061	0.061	0.061	0.059	0.06	0.06	0.059	0.059	0.059	0.058	0.058	0.059	0.058	0.058	0.057	0.057	0.057
E06	Sample	Dilution_90%	0.9	DMSO	Lycopene	Standard_Development	Run088	Standard_Measurement	Plate_01	Clariostar_Study	MB	Biofoundry_,_London	Linear_Dilution_Pattern_V2	0.18	0.177	0.175	0.171	0.168	0.164	0.162	0.16	0.159	0.157	0.155	0.152	0.149	0.145	0.14	0.137	0.135	0.132	0.13	0.13	0.129	0.128	0.128	0.129	0.13	0.132	0.133	0.133	0.135	0.136	0.137	0.138	0.14	0.141	0.142	0.144
E07	Sample	Dilution_70%	0.7	DMSO	Lycopene	Standard_Development	Run088	Standard_Measurement	Plate_01	Clariostar_Study	MB	Biofoundry_,_London	Linear_Dilution_Pattern_V2	0.185	0.183	0.18	0.176	0.173	0.17	0.166	0.164	0.163	0.161	0.158	0.155	0.151	0.147	0.143	0.14	0.138	0.135	0.134	0.132	0.131	0.13	0.13	0.13	0.13	0.131	0.132	0.132	0.132	0.133	0.133	0.133	0.133	0.133	0.134	0.134
E08	Sample	Dilution_50%	0.5	DMSO	Lycopene	Standard_Development	Run088	Standard_Measurement	Plate_01	Clariostar_Study	MB	Biofoundry_,_London	Linear_Dilution_Pattern_V2	0.17	0.166	0.164	0.161	0.157	0.154	0.151	0.149	0.148	0.145	0.142	0.139	0.135	0.132	0.128	0.126	0.124	0.121	0.119	0.118	0.117	0.116	0.115	0.116	0.116	0.116	0.116	0.115	0.116	0.116	0.115	0.116	0.115	0.115	0.115	0.115
E09	Sample	Dilution_30%	0.3	DMSO	Lycopene	Standard_Development	Run088	Standard_Measurement	Plate_01	Clariostar_Study	MB	Biofoundry_,_London	Linear_Dilution_Pattern_V2	0.14	0.137	0.134	0.131	0.127	0.124	0.12	0.118	0.118	0.115	0.112	0.109	0.104	0.101	0.098	0.096	0.094	0.092	0.091	0.09	0.09	0.088	0.087	0.087	0.088	0.088	0.088	0.088	0.088	0.088	0.089	0.089	0.089	0.089	0.089	0.089
E10	Sample	Dilution_10%	0.1	DMSO	Lycopene	Standard_Development	Run088	Standard_Measurement	Plate_01	Clariostar_Study	MB	Biofoundry_,_London	Linear_Dilution_Pattern_V2	0.118	0.115	0.113	0.11	0.106	0.104	0.1	0.098	0.096	0.094	0.09	0.087	0.083	0.08	0.077	0.075	0.073	0.072	0.07	0.069	0.069	0.068	0.067	0.067	0.068	0.067	0.067	0.067	0.066	0.066	0.066	0.066	0.066	0.065	0.065	0.064
E11	Blank	DMSO_Blank		DMSO		Standard_Development	Run088	Standard_Measurement	Plate_01	Clariostar_Study	MB	Biofoundry_,_London	Linear_Dilution_Pattern_V2	0.108	0.103	0.102	0.098	0.096	0.092	0.088	0.086	0.083	0.08	0.076	0.072	0.068	0.065	0.062	0.06	0.059	0.057	0.056	0.055	0.054	0.053	0.052	0.052	0.052	0.052	0.051	0.05	0.05	0.05	0.049	0.049	0.049	0.048	0.047	0.046
E12	Blank	DMSO_Blank		DMSO		Standard_Development	Run088	Standard_Measurement	Plate_01	Clariostar_Study	MB	Biofoundry_,_London	Linear_Dilution_Pattern_V2	0.108	0.105	0.102	0.098	0.095	0.093	0.088	0.085	0.084	0.08	0.077	0.072	0.068	0.065	0.062	0.06	0.059	0.057	0.055	0.055	0.054	0.053	0.052	0.052	0.051	0.052	0.051	0.05	0.05	0.049	0.049	0.049	0.048	0.047	0.046	0.045
F01	Sample	Dilution_90%	0.9	DMSO	Lycopene	Standard_Development	Run088	Standard_Measurement	Plate_01	Clariostar_Study	MB	Biofoundry_,_London	Linear_Dilution_Pattern_V2	0.225	0.222	0.22	0.216	0.211	0.207	0.203	0.2	0.2	0.198	0.195	0.19	0.185	0.179	0.175	0.172	0.169	0.165	0.162	0.161	0.16	0.158	0.158	0.158	0.159	0.16	0.16	0.16	0.161	0.161	0.163	0.163	0.163	0.163	0.164	0.165
F02	Sample	Dilution_70%	0.7	DMSO	Lycopene	Standard_Development	Run088	Standard_Measurement	Plate_01	Clariostar_Study	MB	Biofoundry_,_London	Linear_Dilution_Pattern_V2	0.221	0.218	0.215	0.212	0.207	0.204	0.2	0.197	0.196	0.194	0.192	0.188	0.183	0.179	0.174	0.171	0.169	0.166	0.163	0.163	0.162	0.16	0.158	0.158	0.158	0.159	0.159	0.159	0.159	0.159	0.16	0.159	0.159	0.159	0.159	0.159
F03	Sample	Dilution_50%	0.5	DMSO	Lycopene	Standard_Development	Run088	Standard_Measurement	Plate_01	Clariostar_Study	MB	Biofoundry_,_London	Linear_Dilution_Pattern_V2	0.15	0.147	0.144	0.14	0.137	0.135	0.131	0.129	0.128	0.126	0.123	0.121	0.118	0.113	0.109	0.106	0.104	0.102	0.1	0.1	0.099	0.098	0.098	0.098	0.099	0.1	0.101	0.101	0.102	0.103	0.103	0.104	0.104	0.105	0.107	0.107
F04	Sample	Dilution_30%	0.3	DMSO	Lycopene	Standard_Development	Run088	Standard_Measurement	Plate_01	Clariostar_Study	MB	Biofoundry_,_London	Linear_Dilution_Pattern_V2	0.134	0.131	0.128	0.125	0.121	0.119	0.115	0.112	0.112	0.109	0.107	0.104	0.1	0.097	0.093	0.091	0.089	0.087	0.086	0.085	0.084	0.083	0.083	0.083	0.084	0.084	0.085	0.084	0.085	0.084	0.085	0.085	0.085	0.085	0.085	0.085
F05	Sample	Dilution_10%	0.1	DMSO	Lycopene	Standard_Development	Run088	Standard_Measurement	Plate_01	Clariostar_Study	MB	Biofoundry_,_London	Linear_Dilution_Pattern_V2	0.114	0.109	0.107	0.104	0.1	0.097	0.093	0.091	0.091	0.088	0.085	0.081	0.078	0.076	0.072	0.071	0.07	0.067	0.066	0.065	0.065	0.063	0.062	0.062	0.063	0.062	0.062	0.061	0.062	0.061	0.061	0.061	0.061	0.06	0.06	0.059
F06	Sample	Dilution_90%	0.9	DMSO	Lycopene	Standard_Development	Run088	Standard_Measurement	Plate_01	Clariostar_Study	MB	Biofoundry_,_London	Linear_Dilution_Pattern_V2	0.198	0.195	0.193	0.189	0.185	0.182	0.177	0.175	0.174	0.174	0.171	0.168	0.165	0.159	0.155	0.151	0.149	0.146	0.144	0.143	0.142	0.141	0.14	0.14	0.142	0.142	0.143	0.144	0.145	0.145	0.146	0.146	0.147	0.147	0.147	0.148
F07	Sample	Dilution_70%	0.7	DMSO	Lycopene	Standard_Development	Run088	Standard_Measurement	Plate_01	Clariostar_Study	MB	Biofoundry_,_London	Linear_Dilution_Pattern_V2	0.175	0.172	0.17	0.167	0.162	0.159	0.155	0.153	0.153	0.151	0.149	0.145	0.14	0.137	0.133	0.13	0.128	0.125	0.123	0.121	0.121	0.119	0.119	0.119	0.12	0.121	0.122	0.122	0.122	0.123	0.124	0.124	0.124	0.124	0.124	0.125
F08	Sample	Dilution_50%	0.5	DMSO	Lycopene	Standard_Development	Run088	Standard_Measurement	Plate_01	Clariostar_Study	MB	Biofoundry_,_London	Linear_Dilution_Pattern_V2	0.157	0.153	0.151	0.147	0.144	0.141	0.137	0.135	0.134	0.132	0.13	0.126	0.122	0.118	0.114	0.112	0.109	0.107	0.106	0.105	0.105	0.103	0.102	0.103	0.103	0.103	0.104	0.104	0.104	0.104	0.105	0.105	0.105	0.105	0.106	0.105
F09	Sample	Dilution_30%	0.3	DMSO	Lycopene	Standard_Development	Run088	Standard_Measurement	Plate_01	Clariostar_Study	MB	Biofoundry_,_London	Linear_Dilution_Pattern_V2	0.131	0.128	0.126	0.122	0.118	0.115	0.111	0.109	0.108	0.107	0.104	0.1	0.096	0.093	0.09	0.087	0.086	0.084	0.082	0.081	0.081	0.08	0.079	0.079	0.08	0.08	0.081	0.08	0.081	0.081	0.082	0.083	0.083	0.082	0.082	0.082
F10	Sample	Dilution_10%	0.1	DMSO	Lycopene	Standard_Development	Run088	Standard_Measurement	Plate_01	Clariostar_Study	MB	Biofoundry_,_London	Linear_Dilution_Pattern_V2	0.116	0.112	0.11	0.106	0.102	0.1	0.096	0.094	0.092	0.09	0.086	0.082	0.079	0.076	0.073	0.071	0.07	0.068	0.066	0.065	0.065	0.064	0.062	0.063	0.063	0.062	0.063	0.061	0.061	0.061	0.061	0.061	0.061	0.06	0.059	0.059
F11	Blank	DMSO		DMSO		Standard_Development	Run088	Standard_Measurement	Plate_01	Clariostar_Study	MB	Biofoundry_,_London	Linear_Dilution_Pattern_V2	0.109	0.105	0.103	0.099	0.096	0.093	0.089	0.086	0.085	0.082	0.079	0.075	0.071	0.067	0.064	0.062	0.061	0.059	0.058	0.057	0.057	0.055	0.054	0.054	0.055	0.054	0.054	0.052	0.052	0.052	0.051	0.051	0.05	0.05	0.049	0.048
F12	Blank	DMSO		DMSO		Standard_Development	Run088	Standard_Measurement	Plate_01	Clariostar_Study	MB	Biofoundry_,_London	Linear_Dilution_Pattern_V2	0.113	0.109	0.106	0.103	0.1	0.096	0.092	0.09	0.088	0.084	0.08	0.076	0.072	0.069	0.066	0.064	0.063	0.061	0.059	0.058	0.058	0.056	0.055	0.055	0.055	0.055	0.055	0.053	0.053	0.052	0.052	0.052	0.051	0.05	0.049	0.049
G01	Sample	Dilution_85%	0.85	DMSO	Lycopene	Standard_Development	Run088	Standard_Measurement	Plate_01	Clariostar_Study	MB	Biofoundry_,_London	Linear_Dilution_Pattern_V2	0.202	0.2	0.197	0.193	0.189	0.186	0.181	0.179	0.179	0.176	0.174	0.17	0.165	0.16	0.155	0.152	0.149	0.146	0.143	0.142	0.141	0.14	0.139	0.139	0.14	0.142	0.143	0.142	0.143	0.144	0.144	0.145	0.146	0.146	0.146	0.147
G02	Sample	Dilution_65%	0.65	DMSO	Lycopene	Standard_Development	Run088	Standard_Measurement	Plate_01	Clariostar_Study	MB	Biofoundry_,_London	Linear_Dilution_Pattern_V2	0.154	0.151	0.149	0.145	0.141	0.139	0.135	0.133	0.133	0.132	0.129	0.126	0.122	0.119	0.115	0.112	0.109	0.107	0.105	0.105	0.104	0.103	0.103	0.104	0.105	0.107	0.108	0.109	0.11	0.112	0.113	0.114	0.116	0.116	0.118	0.119
G03	Sample	Dilution_45%	0.45	DMSO	Lycopene	Standard_Development	Run088	Standard_Measurement	Plate_01	Clariostar_Study	MB	Biofoundry_,_London	Linear_Dilution_Pattern_V2	0.144	0.141	0.139	0.135	0.131	0.129	0.125	0.123	0.122	0.12	0.118	0.115	0.11	0.107	0.103	0.1	0.098	0.096	0.095	0.094	0.094	0.092	0.092	0.093	0.093	0.094	0.095	0.095	0.095	0.096	0.097	0.098	0.098	0.098	0.099	0.1
G04	Sample	Dilution_25%	0.25	DMSO	Lycopene	Standard_Development	Run088	Standard_Measurement	Plate_01	Clariostar_Study	MB	Biofoundry_,_London	Linear_Dilution_Pattern_V2	0.124	0.12	0.117	0.114	0.11	0.107	0.103	0.101	0.101	0.098	0.096	0.093	0.089	0.086	0.083	0.08	0.079	0.077	0.075	0.075	0.075	0.073	0.072	0.073	0.073	0.074	0.074	0.074	0.074	0.074	0.074	0.074	0.075	0.074	0.074	0.074
G05	Sample	Dilution_05%	0.0499999999999999	DMSO	Lycopene	Standard_Development	Run088	Standard_Measurement	Plate_01	Clariostar_Study	MB	Biofoundry_,_London	Linear_Dilution_Pattern_V2	0.106	0.102	0.1	0.097	0.093	0.091	0.087	0.085	0.083	0.081	0.078	0.075	0.072	0.069	0.066	0.064	0.062	0.061	0.059	0.059	0.058	0.057	0.056	0.056	0.056	0.056	0.056	0.054	0.055	0.054	0.054	0.053	0.053	0.052	0.052	0.051
G06	Sample	Dilution_85%	0.85	DMSO	Lycopene	Standard_Development	Run088	Standard_Measurement	Plate_01	Clariostar_Study	MB	Biofoundry_,_London	Linear_Dilution_Pattern_V2	0.175	0.172	0.17	0.166	0.162	0.159	0.155	0.154	0.152	0.151	0.149	0.145	0.141	0.137	0.133	0.13	0.128	0.126	0.124	0.122	0.121	0.121	0.12	0.121	0.122	0.124	0.125	0.125	0.126	0.127	0.128	0.129	0.13	0.13	0.131	0.133
G07	Sample	Dilution_65%	0.65	DMSO	Lycopene	Standard_Development	Run088	Standard_Measurement	Plate_01	Clariostar_Study	MB	Biofoundry_,_London	Linear_Dilution_Pattern_V2	0.153	0.15	0.147	0.143	0.139	0.136	0.132	0.13	0.13	0.129	0.126	0.123	0.12	0.116	0.111	0.108	0.106	0.104	0.103	0.102	0.102	0.101	0.1	0.101	0.103	0.103	0.105	0.105	0.107	0.108	0.108	0.109	0.11	0.111	0.111	0.113
G08	Sample	Dilution_45%	0.45	DMSO	Lycopene	Standard_Development	Run088	Standard_Measurement	Plate_01	Clariostar_Study	MB	Biofoundry_,_London	Linear_Dilution_Pattern_V2	0.151	0.147	0.144	0.141	0.137	0.133	0.129	0.128	0.128	0.125	0.122	0.118	0.115	0.112	0.108	0.106	0.104	0.101	0.099	0.099	0.098	0.097	0.096	0.096	0.097	0.097	0.097	0.096	0.097	0.097	0.098	0.097	0.097	0.097	0.096	0.096
G09	Sample	Dilution_25%	0.25	DMSO	Lycopene	Standard_Development	Run088	Standard_Measurement	Plate_01	Clariostar_Study	MB	Biofoundry_,_London	Linear_Dilution_Pattern_V2	0.125	0.122	0.12	0.116	0.112	0.109	0.105	0.103	0.102	0.1	0.096	0.093	0.089	0.086	0.083	0.081	0.08	0.077	0.076	0.075	0.075	0.074	0.073	0.073	0.074	0.074	0.074	0.074	0.075	0.075	0.074	0.074	0.074	0.074	0.074	0.074
G10	Sample	Dilution_05%	0.0499999999999999	DMSO	Lycopene	Standard_Development	Run088	Standard_Measurement	Plate_01	Clariostar_Study	MB	Biofoundry_,_London	Linear_Dilution_Pattern_V2	0.11	0.106	0.104	0.1	0.097	0.094	0.09	0.088	0.086	0.083	0.079	0.076	0.073	0.07	0.067	0.064	0.063	0.062	0.059	0.059	0.059	0.057	0.056	0.056	0.057	0.056	0.055	0.055	0.055	0.053	0.054	0.053	0.053	0.052	0.051	0.051
G11	Blank	DMSO_Blank		DMSO		Standard_Development	Run088	Standard_Measurement	Plate_01	Clariostar_Study	MB	Biofoundry_,_London	Linear_Dilution_Pattern_V2	0.11	0.107	0.103	0.1	0.096	0.093	0.089	0.086	0.085	0.081	0.078	0.073	0.069	0.067	0.064	0.062	0.061	0.059	0.057	0.057	0.056	0.055	0.054	0.054	0.054	0.054	0.053	0.052	0.051	0.051	0.051	0.051	0.05	0.049	0.048	0.048
G12	Blank	DMSO_Blank		DMSO		Standard_Development	Run088	Standard_Measurement	Plate_01	Clariostar_Study	MB	Biofoundry_,_London	Linear_Dilution_Pattern_V2	0.109	0.105	0.103	0.099	0.096	0.093	0.089	0.086	0.084	0.081	0.077	0.073	0.069	0.066	0.062	0.06	0.059	0.057	0.056	0.055	0.054	0.053	0.052	0.052	0.052	0.051	0.051	0.05	0.05	0.049	0.049	0.049	0.048	0.048	0.047	0.046
H01	Sample	Dilution_85%	0.85	DMSO	Lycopene	Standard_Development	Run088	Standard_Measurement	Plate_01	Clariostar_Study	MB	Biofoundry_,_London	Linear_Dilution_Pattern_V2	0.204	0.2	0.197	0.193	0.188	0.185	0.18	0.177	0.177	0.176	0.172	0.168	0.163	0.158	0.152	0.149	0.147	0.144	0.141	0.14	0.139	0.137	0.136	0.137	0.137	0.138	0.139	0.139	0.14	0.14	0.141	0.141	0.141	0.141	0.141	0.142
H02	Sample	Dilution_65%	0.65	DMSO	Lycopene	Standard_Development	Run088	Standard_Measurement	Plate_01	Clariostar_Study	MB	Biofoundry_,_London	Linear_Dilution_Pattern_V2	0.152	0.149	0.145	0.142	0.139	0.136	0.132	0.13	0.129	0.127	0.125	0.122	0.118	0.114	0.109	0.106	0.105	0.102	0.1	0.1	0.1	0.099	0.098	0.099	0.101	0.102	0.104	0.104	0.106	0.107	0.109	0.11	0.112	0.113	0.114	0.116
H03	Sample	Dilution_45%	0.45	DMSO	Lycopene	Standard_Development	Run088	Standard_Measurement	Plate_01	Clariostar_Study	MB	Biofoundry_,_London	Linear_Dilution_Pattern_V2	0.149	0.146	0.143	0.138	0.134	0.131	0.127	0.124	0.124	0.121	0.118	0.114	0.11	0.107	0.103	0.1	0.098	0.095	0.094	0.093	0.092	0.09	0.089	0.09	0.091	0.092	0.093	0.091	0.092	0.092	0.093	0.093	0.093	0.093	0.094	0.094
H04	Sample	Dilution_25%	0.25	DMSO	Lycopene	Standard_Development	Run088	Standard_Measurement	Plate_01	Clariostar_Study	MB	Biofoundry_,_London	Linear_Dilution_Pattern_V2	0.129	0.125	0.122	0.119	0.116	0.112	0.108	0.106	0.104	0.101	0.098	0.095	0.091	0.087	0.084	0.082	0.08	0.078	0.076	0.075	0.075	0.074	0.073	0.073	0.074	0.074	0.074	0.073	0.073	0.074	0.074	0.074	0.074	0.074	0.074	0.074
H05	Sample	Dilution_05%	0.0499999999999999	DMSO	Lycopene	Standard_Development	Run088	Standard_Measurement	Plate_01	Clariostar_Study	MB	Biofoundry_,_London	Linear_Dilution_Pattern_V2	0.111	0.107	0.105	0.101	0.097	0.094	0.09	0.087	0.086	0.084	0.08	0.076	0.073	0.069	0.066	0.065	0.063	0.061	0.059	0.059	0.058	0.058	0.057	0.056	0.057	0.056	0.056	0.054	0.055	0.054	0.054	0.054	0.053	0.052	0.052	0.051
H06	Sample	Dilution_85%	0.85	DMSO	Lycopene	Standard_Development	Run088	Standard_Measurement	Plate_01	Clariostar_Study	MB	Biofoundry_,_London	Linear_Dilution_Pattern_V2	0.17	0.167	0.164	0.16	0.155	0.152	0.148	0.145	0.145	0.143	0.141	0.138	0.134	0.13	0.126	0.122	0.12	0.117	0.116	0.115	0.114	0.114	0.113	0.114	0.115	0.117	0.118	0.118	0.12	0.121	0.122	0.123	0.124	0.125	0.127	0.128
H07	Sample	Dilution_65%	0.65	DMSO	Lycopene	Standard_Development	Run088	Standard_Measurement	Plate_01	Clariostar_Study	MB	Biofoundry_,_London	Linear_Dilution_Pattern_V2	0.16	0.156	0.153	0.149	0.145	0.141	0.137	0.135	0.134	0.132	0.129	0.126	0.122	0.118	0.114	0.111	0.109	0.107	0.105	0.104	0.104	0.103	0.102	0.103	0.105	0.105	0.106	0.106	0.107	0.108	0.109	0.11	0.111	0.111	0.112	0.113
H08	Sample	Dilution_45%	0.45	DMSO	Lycopene	Standard_Development	Run088	Standard_Measurement	Plate_01	Clariostar_Study	MB	Biofoundry_,_London	Linear_Dilution_Pattern_V2	0.143	0.141	0.137	0.133	0.129	0.126	0.122	0.12	0.119	0.117	0.113	0.11	0.105	0.102	0.098	0.096	0.094	0.091	0.09	0.09	0.089	0.088	0.087	0.088	0.089	0.09	0.09	0.09	0.091	0.091	0.092	0.092	0.093	0.093	0.093	0.094
H09	Sample	Dilution_25%	0.25	DMSO	Lycopene	Standard_Development	Run088	Standard_Measurement	Plate_01	Clariostar_Study	MB	Biofoundry_,_London	Linear_Dilution_Pattern_V2	0.13	0.127	0.124	0.12	0.116	0.113	0.108	0.106	0.105	0.102	0.099	0.095	0.091	0.088	0.084	0.082	0.081	0.078	0.076	0.076	0.075	0.074	0.073	0.073	0.074	0.075	0.075	0.074	0.074	0.074	0.075	0.076	0.076	0.075	0.075	0.074
H10	Sample	Dilution_05%	0.0499999999999999	DMSO	Lycopene	Standard_Development	Run088	Standard_Measurement	Plate_01	Clariostar_Study	MB	Biofoundry_,_London	Linear_Dilution_Pattern_V2	0.118	0.114	0.112	0.107	0.104	0.102	0.097	0.094	0.092	0.089	0.085	0.081	0.077	0.074	0.07	0.068	0.066	0.065	0.063	0.062	0.061	0.06	0.059	0.059	0.059	0.059	0.059	0.057	0.057	0.056	0.056	0.056	0.055	0.054	0.054	0.053
H11	Blank	DMSO_Blank		DMSO		Standard_Development	Run088	Standard_Measurement	Plate_01	Clariostar_Study	MB	Biofoundry_,_London	Linear_Dilution_Pattern_V2	0.112	0.108	0.105	0.101	0.097	0.094	0.09	0.087	0.085	0.082	0.078	0.073	0.069	0.067	0.063	0.061	0.06	0.058	0.056	0.056	0.055	0.054	0.052	0.053	0.053	0.052	0.052	0.051	0.05	0.05	0.05	0.05	0.049	0.048	0.047	0.046
H12	Blank	DMSO_Blank		DMSO		Standard_Development	Run088	Standard_Measurement	Plate_01	Clariostar_Study	MB	Biofoundry_,_London	Linear_Dilution_Pattern_V2	0.117	0.113	0.11	0.106	0.103	0.1	0.095	0.092	0.09	0.086	0.082	0.077	0.072	0.069	0.065	0.063	0.062	0.059	0.058	0.057	0.056	0.055	0.054	0.054	0.054	0.054	0.053	0.052	0.051	0.051	0.05	0.05	0.05	0.049	0.048	0.047
A01	Sample	Dilution_100%	1.0	DMSO	Lycopene	Standard_Development	Run088	Standard_Measurement	Plate_01	Clariostar_Study	MB	Biofoundry_,_London	Linear_Dilution_Pattern_V2	0.194	0.192	0.189	0.185	0.182	0.178	0.174	0.174	0.174	0.172	0.172	0.168	0.163	0.157	0.152	0.148	0.145	0.142	0.141	0.14	0.14	0.14	0.141	0.142	0.146	0.148	0.152	0.155	0.159	0.162	0.164	0.167	0.171	0.174	0.178	0.183
A02	Sample	Dilution_80%	0.8	DMSO	Lycopene	Standard_Development	Run088	Standard_Measurement	Plate_01	Clariostar_Study	MB	Biofoundry_,_London	Linear_Dilution_Pattern_V2	0.163	0.16	0.157	0.154	0.151	0.147	0.143	0.142	0.141	0.139	0.138	0.135	0.13	0.125	0.121	0.117	0.114	0.111	0.11	0.108	0.109	0.108	0.109	0.109	0.111	0.113	0.116	0.119	0.121	0.123	0.125	0.127	0.129	0.131	0.135	0.138
A03	Sample	Dilution_60%	0.6	DMSO	Lycopene	Standard_Development	Run088	Standard_Measurement	Plate_01	Clariostar_Study	MB	Biofoundry_,_London	Linear_Dilution_Pattern_V2	0.15	0.147	0.142	0.141	0.137	0.133	0.13	0.129	0.127	0.125	0.123	0.119	0.115	0.111	0.108	0.104	0.101	0.099	0.097	0.096	0.096	0.094	0.095	0.095	0.096	0.098	0.1	0.101	0.103	0.104	0.105	0.106	0.107	0.109	0.111	0.114
A04	Sample	Dilution_40%	0.4	DMSO	Lycopene	Standard_Development	Run088	Standard_Measurement	Plate_01	Clariostar_Study	MB	Biofoundry_,_London	Linear_Dilution_Pattern_V2	0.137	0.135	0.131	0.128	0.125	0.121	0.117	0.116	0.114	0.111	0.108	0.104	0.101	0.097	0.092	0.089	0.086	0.084	0.083	0.082	0.081	0.08	0.08	0.08	0.08	0.081	0.082	0.083	0.085	0.085	0.085	0.086	0.086	0.087	0.088	0.089
A05	Sample	Dilution_20%	0.2	DMSO	Lycopene	Standard_Development	Run088	Standard_Measurement	Plate_01	Clariostar_Study	MB	Biofoundry_,_London	Linear_Dilution_Pattern_V2	0.121	0.117	0.113	0.11	0.107	0.103	0.101	0.099	0.097	0.093	0.091	0.087	0.084	0.08	0.077	0.073	0.072	0.069	0.068	0.066	0.066	0.065	0.065	0.064	0.064	0.065	0.065	0.065	0.065	0.065	0.065	0.065	0.065	0.065	0.066	0.066
A06	Sample	Dilution_100%	1.0	DMSO	Lycopene	Standard_Development	Run088	Standard_Measurement	Plate_01	Clariostar_Study	MB	Biofoundry_,_London	Linear_Dilution_Pattern_V2	0.174	0.172	0.167	0.164	0.161	0.157	0.154	0.153	0.152	0.151	0.149	0.146	0.142	0.137	0.133	0.13	0.127	0.123	0.123	0.121	0.121	0.121	0.122	0.123	0.126	0.129	0.133	0.136	0.139	0.142	0.144	0.147	0.149	0.153	0.157	0.162
A07	Sample	Dilution_80%	0.8	DMSO	Lycopene	Standard_Development	Run088	Standard_Measurement	Plate_01	Clariostar_Study	MB	Biofoundry_,_London	Linear_Dilution_Pattern_V2	0.163	0.16	0.157	0.153	0.15	0.146	0.143	0.141	0.141	0.139	0.137	0.134	0.129	0.124	0.12	0.117	0.114	0.111	0.11	0.108	0.108	0.107	0.109	0.11	0.112	0.114	0.116	0.118	0.121	0.123	0.125	0.126	0.128	0.131	0.135	0.137
A08	Sample	Dilution_60%	0.6	DMSO	Lycopene	Standard_Development	Run088	Standard_Measurement	Plate_01	Clariostar_Study	MB	Biofoundry_,_London	Linear_Dilution_Pattern_V2	0.149	0.146	0.142	0.139	0.137	0.132	0.128	0.127	0.125	0.123	0.121	0.117	0.114	0.11	0.105	0.102	0.099	0.096	0.095	0.093	0.094	0.093	0.093	0.094	0.095	0.096	0.098	0.1	0.101	0.102	0.103	0.105	0.106	0.107	0.109	0.112
A09	Sample	Dilution_40%	0.4	DMSO	Lycopene	Standard_Development	Run088	Standard_Measurement	Plate_01	Clariostar_Study	MB	Biofoundry_,_London	Linear_Dilution_Pattern_V2	0.14	0.136	0.132	0.129	0.126	0.121	0.118	0.117	0.115	0.112	0.11	0.104	0.101	0.097	0.093	0.09	0.087	0.084	0.083	0.082	0.082	0.08	0.081	0.08	0.081	0.082	0.083	0.084	0.085	0.085	0.085	0.086	0.086	0.088	0.088	0.089
A10	Sample	Dilution_20%	0.2	DMSO	Lycopene	Standard_Development	Run088	Standard_Measurement	Plate_01	Clariostar_Study	MB	Biofoundry_,_London	Linear_Dilution_Pattern_V2	0.13	0.126	0.121	0.118	0.115	0.111	0.108	0.105	0.103	0.1	0.097	0.091	0.087	0.085	0.081	0.078	0.075	0.073	0.072	0.07	0.07	0.069	0.069	0.068	0.068	0.069	0.069	0.069	0.069	0.069	0.069	0.069	0.069	0.069	0.069	0.069
A11	Blank	DMSO_Blank		DMSO		Standard_Development	Run088	Standard_Measurement	Plate_01	Clariostar_Study	MB	Biofoundry_,_London	Linear_Dilution_Pattern_V2	0.113	0.11	0.105	0.102	0.1	0.095	0.091	0.089	0.087	0.083	0.079	0.074	0.07	0.067	0.063	0.061	0.059	0.057	0.055	0.054	0.053	0.052	0.051	0.051	0.05	0.05	0.05	0.049	0.049	0.049	0.048	0.047	0.047	0.047	0.046	0.045
A12	Blank	DMSO_Blank		DMSO		Standard_Development	Run088	Standard_Measurement	Plate_01	Clariostar_Study	MB	Biofoundry_,_London	Linear_Dilution_Pattern_V2	0.112	0.109	0.104	0.102	0.099	0.095	0.091	0.089	0.087	0.082	0.079	0.074	0.07	0.067	0.064	0.06	0.059	0.056	0.056	0.054	0.053	0.053	0.052	0.051	0.051	0.051	0.05	0.05	0.049	0.049	0.049	0.048	0.048	0.047	0.047	0.046
B01	Sample	Dilution_100%	1.0	DMSO	Lycopene	Standard_Development	Run088	Standard_Measurement	Plate_01	Clariostar_Study	MB	Biofoundry_,_London	Linear_Dilution_Pattern_V2	0.19	0.188	0.185	0.182	0.179	0.175	0.173	0.171	0.171	0.169	0.169	0.165	0.161	0.156	0.152	0.147	0.144	0.142	0.14	0.139	0.139	0.139	0.14	0.142	0.145	0.147	0.151	0.155	0.158	0.161	0.164	0.167	0.17	0.173	0.178	0.183
B02	Sample	Dilution_80%	0.8	DMSO	Lycopene	Standard_Development	Run088	Standard_Measurement	Plate_01	Clariostar_Study	MB	Biofoundry_,_London	Linear_Dilution_Pattern_V2	0.172	0.169	0.166	0.163	0.16	0.157	0.153	0.152	0.152	0.15	0.149	0.145	0.141	0.138	0.133	0.129	0.127	0.124	0.123	0.121	0.121	0.12	0.121	0.122	0.124	0.127	0.129	0.131	0.134	0.135	0.137	0.139	0.141	0.143	0.147	0.15
B03	Sample	Dilution_60%	0.6	DMSO	Lycopene	Standard_Development	Run088	Standard_Measurement	Plate_01	Clariostar_Study	MB	Biofoundry_,_London	Linear_Dilution_Pattern_V2	0.151	0.148	0.144	0.141	0.138	0.134	0.131	0.13	0.129	0.128	0.126	0.122	0.119	0.114	0.11	0.107	0.105	0.103	0.101	0.1	0.1	0.098	0.099	0.1	0.101	0.103	0.103	0.105	0.107	0.108	0.109	0.11	0.111	0.113	0.115	0.116
B04	Sample	Dilution_40%	0.4	DMSO	Lycopene	Standard_Development	Run088	Standard_Measurement	Plate_01	Clariostar_Study	MB	Biofoundry_,_London	Linear_Dilution_Pattern_V2	0.136	0.132	0.128	0.125	0.122	0.118	0.115	0.115	0.114	0.111	0.108	0.104	0.101	0.097	0.094	0.091	0.089	0.086	0.085	0.084	0.084	0.083	0.083	0.082	0.083	0.085	0.086	0.086	0.087	0.087	0.088	0.088	0.089	0.09	0.091	0.091
B05	Sample	Dilution_20%	0.2	DMSO	Lycopene	Standard_Development	Run088	Standard_Measurement	Plate_01	Clariostar_Study	MB	Biofoundry_,_London	Linear_Dilution_Pattern_V2	0.118	0.115	0.111	0.108	0.105	0.101	0.098	0.097	0.096	0.093	0.091	0.087	0.084	0.081	0.078	0.075	0.074	0.072	0.07	0.069	0.069	0.067	0.067	0.067	0.067	0.068	0.068	0.067	0.068	0.068	0.068	0.068	0.068	0.068	0.068	0.067
B06	Sample	Dilution_100%	1.0	DMSO	Lycopene	Standard_Development	Run088	Standard_Measurement	Plate_01	Clariostar_Study	MB	Biofoundry_,_London	Linear_Dilution_Pattern_V2	0.177	0.174	0.171	0.168	0.165	0.162	0.158	0.158	0.158	0.156	0.156	0.152	0.148	0.143	0.14	0.136	0.134	0.131	0.129	0.128	0.129	0.128	0.13	0.131	0.134	0.138	0.141	0.143	0.147	0.15	0.153	0.155	0.158	0.162	0.166	0.17
B07	Sample	Dilution_80%	0.8	DMSO	Lycopene	Standard_Development	Run088	Standard_Measurement	Plate_01	Clariostar_Study	MB	Biofoundry_,_London	Linear_Dilution_Pattern_V2	0.166	0.163	0.159	0.156	0.153	0.149	0.146	0.146	0.146	0.144	0.144	0.141	0.138	0.133	0.128	0.126	0.124	0.12	0.119	0.117	0.118	0.117	0.118	0.119	0.121	0.124	0.125	0.127	0.129	0.132	0.134	0.135	0.137	0.139	0.141	0.144
B08	Sample	Dilution_60%	0.6	DMSO	Lycopene	Standard_Development	Run088	Standard_Measurement	Plate_01	Clariostar_Study	MB	Biofoundry_,_London	Linear_Dilution_Pattern_V2	0.153	0.149	0.145	0.143	0.141	0.136	0.133	0.131	0.131	0.13	0.128	0.124	0.121	0.116	0.113	0.11	0.108	0.105	0.104	0.102	0.102	0.101	0.102	0.102	0.104	0.105	0.107	0.108	0.109	0.111	0.111	0.112	0.113	0.115	0.117	0.118
B09	Sample	Dilution_40%	0.4	DMSO	Lycopene	Standard_Development	Run088	Standard_Measurement	Plate_01	Clariostar_Study	MB	Biofoundry_,_London	Linear_Dilution_Pattern_V2	0.136	0.133	0.129	0.126	0.123	0.119	0.116	0.115	0.113	0.11	0.108	0.104	0.1	0.096	0.093	0.09	0.088	0.086	0.085	0.083	0.083	0.082	0.082	0.082	0.082	0.083	0.084	0.084	0.086	0.086	0.087	0.087	0.087	0.088	0.089	0.09
B10	Sample	Dilution_20%	0.2	DMSO	Lycopene	Standard_Development	Run088	Standard_Measurement	Plate_01	Clariostar_Study	MB	Biofoundry_,_London	Linear_Dilution_Pattern_V2	0.122	0.119	0.115	0.112	0.109	0.105	0.102	0.101	0.099	0.096	0.092	0.089	0.085	0.082	0.079	0.076	0.074	0.072	0.071	0.069	0.069	0.068	0.068	0.067	0.067	0.068	0.068	0.068	0.068	0.068	0.068	0.068	0.068	0.068	0.068	0.068
B11	Blank	DMSO_Blank		DMSO		Standard_Development	Run088	Standard_Measurement	Plate_01	Clariostar_Study	MB	Biofoundry_,_London	Linear_Dilution_Pattern_V2	0.106	0.102	0.099	0.097	0.094	0.09	0.086	0.084	0.082	0.079	0.076	0.071	0.068	0.065	0.063	0.06	0.058	0.056	0.055	0.054	0.053	0.052	0.051	0.051	0.051	0.05	0.05	0.05	0.05	0.049	0.049	0.048	0.048	0.048	0.047	0.046
B12	Blank	DMSO_Blank		DMSO		Standard_Development	Run088	Standard_Measurement	Plate_01	Clariostar_Study	MB	Biofoundry_,_London	Linear_Dilution_Pattern_V2	0.108	0.105	0.1	0.098	0.095	0.091	0.087	0.085	0.083	0.08	0.076	0.071	0.067	0.064	0.061	0.059	0.058	0.055	0.054	0.053	0.052	0.051	0.051	0.05	0.05	0.05	0.049	0.048	0.048	0.048	0.047	0.047	0.047	0.046	0.046	0.044
C01	Sample	Dilution_95%	0.95	DMSO	Lycopene	Standard_Development	Run088	Standard_Measurement	Plate_01	Clariostar_Study	MB	Biofoundry_,_London	Linear_Dilution_Pattern_V2	0.189	0.188	0.184	0.181	0.179	0.174	0.171	0.17	0.17	0.169	0.168	0.164	0.16	0.154	0.15	0.147	0.144	0.14	0.139	0.138	0.138	0.137	0.138	0.14	0.142	0.145	0.148	0.15	0.154	0.156	0.158	0.161	0.163	0.166	0.169	0.173
C02	Sample	Dilution_75%	0.75	DMSO	Lycopene	Standard_Development	Run088	Standard_Measurement	Plate_01	Clariostar_Study	MB	Biofoundry_,_London	Linear_Dilution_Pattern_V2	0.163	0.16	0.156	0.153	0.151	0.147	0.144	0.143	0.142	0.141	0.14	0.136	0.132	0.128	0.124	0.12	0.118	0.116	0.114	0.113	0.113	0.112	0.113	0.113	0.115	0.117	0.12	0.122	0.124	0.126	0.127	0.129	0.13	0.133	0.135	0.138
C03	Sample	Dilution_55%	0.55	DMSO	Lycopene	Standard_Development	Run088	Standard_Measurement	Plate_01	Clariostar_Study	MB	Biofoundry_,_London	Linear_Dilution_Pattern_V2	0.147	0.145	0.141	0.138	0.136	0.132	0.128	0.128	0.126	0.124	0.122	0.118	0.115	0.111	0.108	0.105	0.103	0.1	0.099	0.098	0.097	0.097	0.097	0.097	0.098	0.099	0.1	0.101	0.103	0.104	0.105	0.106	0.107	0.108	0.109	0.11
C04	Sample	Dilution_35%	0.35	DMSO	Lycopene	Standard_Development	Run088	Standard_Measurement	Plate_01	Clariostar_Study	MB	Biofoundry_,_London	Linear_Dilution_Pattern_V2	0.134	0.131	0.127	0.123	0.121	0.118	0.115	0.114	0.112	0.11	0.108	0.103	0.101	0.097	0.094	0.092	0.089	0.087	0.086	0.084	0.084	0.083	0.083	0.083	0.084	0.085	0.085	0.085	0.086	0.086	0.086	0.087	0.087	0.088	0.088	0.088
C05	Sample	Dilution_15%	0.15	DMSO	Lycopene	Standard_Development	Run088	Standard_Measurement	Plate_01	Clariostar_Study	MB	Biofoundry_,_London	Linear_Dilution_Pattern_V2	0.114	0.11	0.107	0.104	0.101	0.097	0.094	0.093	0.092	0.089	0.086	0.082	0.08	0.077	0.074	0.071	0.07	0.068	0.067	0.066	0.066	0.065	0.064	0.064	0.064	0.064	0.064	0.064	0.064	0.064	0.063	0.063	0.063	0.063	0.063	0.062
C06	Sample	Dilution_95%	0.95	DMSO	Lycopene	Standard_Development	Run088	Standard_Measurement	Plate_01	Clariostar_Study	MB	Biofoundry_,_London	Linear_Dilution_Pattern_V2	0.18	0.177	0.174	0.171	0.168	0.164	0.161	0.16	0.16	0.159	0.158	0.155	0.151	0.146	0.142	0.138	0.137	0.134	0.133	0.131	0.131	0.13	0.132	0.133	0.135	0.138	0.14	0.143	0.145	0.147	0.149	0.152	0.154	0.156	0.16	0.163
C07	Sample	Dilution_75%	0.75	DMSO	Lycopene	Standard_Development	Run088	Standard_Measurement	Plate_01	Clariostar_Study	MB	Biofoundry_,_London	Linear_Dilution_Pattern_V2	0.165	0.163	0.158	0.156	0.153	0.149	0.146	0.146	0.145	0.143	0.141	0.138	0.135	0.13	0.127	0.123	0.121	0.118	0.117	0.116	0.115	0.114	0.115	0.115	0.116	0.118	0.119	0.121	0.122	0.124	0.124	0.126	0.127	0.129	0.13	0.131
C08	Sample	Dilution_55%	0.55	DMSO	Lycopene	Standard_Development	Run088	Standard_Measurement	Plate_01	Clariostar_Study	MB	Biofoundry_,_London	Linear_Dilution_Pattern_V2	0.146	0.144	0.14	0.138	0.135	0.131	0.128	0.128	0.127	0.124	0.123	0.119	0.115	0.112	0.109	0.105	0.104	0.101	0.1	0.099	0.099	0.098	0.098	0.098	0.099	0.101	0.102	0.103	0.105	0.105	0.106	0.107	0.108	0.109	0.11	0.111
C09	Sample	Dilution_35%	0.35	DMSO	Lycopene	Standard_Development	Run088	Standard_Measurement	Plate_01	Clariostar_Study	MB	Biofoundry_,_London	Linear_Dilution_Pattern_V2	0.133	0.131	0.126	0.123	0.12	0.116	0.113	0.112	0.111	0.108	0.105	0.101	0.098	0.094	0.091	0.088	0.086	0.084	0.083	0.081	0.081	0.08	0.081	0.08	0.081	0.081	0.082	0.082	0.083	0.083	0.084	0.083	0.084	0.085	0.086	0.086
C10	Sample	Dilution_15%	0.15	DMSO	Lycopene	Standard_Development	Run088	Standard_Measurement	Plate_01	Clariostar_Study	MB	Biofoundry_,_London	Linear_Dilution_Pattern_V2	0.118	0.115	0.111	0.108	0.105	0.101	0.098	0.097	0.095	0.091	0.09	0.085	0.081	0.078	0.075	0.072	0.072	0.069	0.068	0.067	0.066	0.065	0.065	0.064	0.064	0.064	0.065	0.064	0.064	0.065	0.064	0.063	0.064	0.064	0.063	0.063
C11	Blank	DMSO_Blank		DMSO		Standard_Development	Run088	Standard_Measurement	Plate_01	Clariostar_Study	MB	Biofoundry_,_London	Linear_Dilution_Pattern_V2	0.108	0.105	0.1	0.097	0.095	0.09	0.087	0.086	0.084	0.08	0.077	0.072	0.069	0.066	0.063	0.061	0.059	0.057	0.056	0.055	0.055	0.053	0.052	0.052	0.052	0.051	0.051	0.051	0.051	0.051	0.05	0.049	0.049	0.049	0.048	0.046
C12	Blank	DMSO_Blank		DMSO		Standard_Development	Run088	Standard_Measurement	Plate_01	Clariostar_Study	MB	Biofoundry_,_London	Linear_Dilution_Pattern_V2	0.112	0.108	0.104	0.102	0.098	0.094	0.09	0.089	0.087	0.083	0.08	0.074	0.071	0.068	0.066	0.063	0.062	0.06	0.059	0.058	0.057	0.056	0.055	0.054	0.054	0.054	0.053	0.053	0.053	0.052	0.052	0.052	0.051	0.05	0.05	0.049
D01	Sample	Dilution_95%	0.95	DMSO	Lycopene	Standard_Development	Run088	Standard_Measurement	Plate_01	Clariostar_Study	MB	Biofoundry_,_London	Linear_Dilution_Pattern_V2	0.229	0.226	0.222	0.22	0.217	0.213	0.208	0.207	0.205	0.203	0.202	0.197	0.193	0.187	0.183	0.179	0.176	0.172	0.17	0.168	0.166	0.165	0.165	0.165	0.167	0.168	0.169	0.17	0.171	0.172	0.173	0.173	0.174	0.175	0.177	0.177
D02	Sample	Dilution_75%	0.75	DMSO	Lycopene	Standard_Development	Run088	Standard_Measurement	Plate_01	Clariostar_Study	MB	Biofoundry_,_London	Linear_Dilution_Pattern_V2	0.183	0.18	0.177	0.175	0.172	0.168	0.164	0.163	0.162	0.16	0.159	0.155	0.152	0.146	0.142	0.138	0.136	0.133	0.132	0.13	0.13	0.129	0.128	0.128	0.13	0.13	0.132	0.133	0.134	0.135	0.136	0.137	0.138	0.138	0.14	0.141
D03	Sample	Dilution_55%	0.55	DMSO	Lycopene	Standard_Development	Run088	Standard_Measurement	Plate_01	Clariostar_Study	MB	Biofoundry_,_London	Linear_Dilution_Pattern_V2	0.159	0.156	0.153	0.15	0.147	0.143	0.139	0.139	0.139	0.137	0.135	0.131	0.128	0.124	0.12	0.117	0.115	0.112	0.111	0.11	0.109	0.108	0.108	0.108	0.109	0.11	0.111	0.112	0.113	0.114	0.114	0.115	0.116	0.117	0.117	0.118
D04	Sample	Dilution_35%	0.35	DMSO	Lycopene	Standard_Development	Run088	Standard_Measurement	Plate_01	Clariostar_Study	MB	Biofoundry_,_London	Linear_Dilution_Pattern_V2	0.138	0.135	0.132	0.129	0.126	0.122	0.12	0.119	0.117	0.115	0.113	0.109	0.106	0.102	0.099	0.096	0.094	0.092	0.091	0.09	0.089	0.088	0.087	0.087	0.088	0.088	0.088	0.089	0.09	0.09	0.09	0.09	0.091	0.09	0.09	0.09
D05	Sample	Dilution_15%	0.15	DMSO	Lycopene	Standard_Development	Run088	Standard_Measurement	Plate_01	Clariostar_Study	MB	Biofoundry_,_London	Linear_Dilution_Pattern_V2	0.119	0.115	0.112	0.109	0.106	0.103	0.1	0.099	0.098	0.095	0.093	0.09	0.086	0.084	0.081	0.079	0.077	0.075	0.073	0.072	0.071	0.07	0.071	0.07	0.07	0.07	0.07	0.07	0.07	0.07	0.07	0.07	0.07	0.07	0.069	0.068
D06	Sample	Dilution_95%	0.95	DMSO	Lycopene	Standard_Development	Run088	Standard_Measurement	Plate_01	Clariostar_Study	MB	Biofoundry_,_London	Linear_Dilution_Pattern_V2	0.182	0.18	0.176	0.173	0.171	0.167	0.164	0.162	0.161	0.16	0.16	0.156	0.152	0.147	0.143	0.14	0.137	0.134	0.133	0.132	0.132	0.131	0.132	0.133	0.135	0.137	0.138	0.14	0.142	0.144	0.145	0.147	0.149	0.151	0.153	0.156
D07	Sample	Dilution_75%	0.75	DMSO	Lycopene	Standard_Development	Run088	Standard_Measurement	Plate_01	Clariostar_Study	MB	Biofoundry_,_London	Linear_Dilution_Pattern_V2	0.216	0.214	0.21	0.207	0.204	0.2	0.197	0.196	0.195	0.192	0.191	0.186	0.183	0.178	0.174	0.171	0.168	0.166	0.164	0.162	0.161	0.159	0.159	0.158	0.158	0.159	0.159	0.159	0.16	0.16	0.16	0.159	0.159	0.159	0.16	0.159
D08	Sample	Dilution_55%	0.55	DMSO	Lycopene	Standard_Development	Run088	Standard_Measurement	Plate_01	Clariostar_Study	MB	Biofoundry_,_London	Linear_Dilution_Pattern_V2	0.15	0.147	0.144	0.141	0.137	0.133	0.131	0.13	0.129	0.127	0.126	0.121	0.118	0.114	0.111	0.108	0.106	0.103	0.102	0.1	0.1	0.099	0.1	0.1	0.1	0.101	0.102	0.102	0.104	0.105	0.105	0.106	0.106	0.107	0.107	0.108
D09	Sample	Dilution_35%	0.35	DMSO	Lycopene	Standard_Development	Run088	Standard_Measurement	Plate_01	Clariostar_Study	MB	Biofoundry_,_London	Linear_Dilution_Pattern_V2	0.137	0.134	0.131	0.128	0.126	0.122	0.119	0.117	0.116	0.113	0.112	0.108	0.105	0.1	0.097	0.094	0.093	0.09	0.089	0.087	0.088	0.086	0.086	0.086	0.087	0.088	0.088	0.088	0.089	0.089	0.089	0.089	0.09	0.09	0.091	0.091
D10	Sample	Dilution_15%	0.15	DMSO	Lycopene	Standard_Development	Run088	Standard_Measurement	Plate_01	Clariostar_Study	MB	Biofoundry_,_London	Linear_Dilution_Pattern_V2	0.144	0.141	0.138	0.136	0.134	0.13	0.128	0.126	0.123	0.12	0.117	0.114	0.11	0.107	0.105	0.102	0.101	0.098	0.097	0.096	0.096	0.094	0.093	0.092	0.092	0.092	0.091	0.091	0.091	0.091	0.09	0.09	0.089	0.089	0.088	0.087
D11	Blank	DMSO_Blank		DMSO		Standard_Development	Run088	Standard_Measurement	Plate_01	Clariostar_Study	MB	Biofoundry_,_London	Linear_Dilution_Pattern_V2	0.112	0.108	0.103	0.101	0.098	0.094	0.091	0.089	0.087	0.083	0.08	0.075	0.072	0.069	0.066	0.064	0.063	0.061	0.06	0.058	0.058	0.057	0.056	0.056	0.056	0.055	0.055	0.054	0.054	0.053	0.053	0.053	0.052	0.051	0.05	0.05
D12	Blank	DMSO_Blank		DMSO		Standard_Development	Run088	Standard_Measurement	Plate_01	Clariostar_Study	MB	Biofoundry_,_London	Linear_Dilution_Pattern_V2	0.108	0.105	0.1	0.097	0.095	0.09	0.086	0.086	0.085	0.08	0.077	0.072	0.069	0.065	0.063	0.061	0.06	0.057	0.056	0.054	0.054	0.052	0.052	0.052	0.052	0.052	0.051	0.05	0.05	0.05	0.049	0.049	0.048	0.047	0.047	0.046
E01	Sample	Dilution_90%	0.9	DMSO	Lycopene	Standard_Development	Run088	Standard_Measurement	Plate_01	Clariostar_Study	MB	Biofoundry_,_London	Linear_Dilution_Pattern_V2	0.239	0.236	0.233	0.23	0.227	0.222	0.218	0.217	0.214	0.212	0.211	0.207	0.202	0.196	0.192	0.188	0.185	0.181	0.179	0.177	0.176	0.174	0.174	0.173	0.174	0.175	0.175	0.176	0.177	0.177	0.177	0.177	0.177	0.177	0.178	0.179
E02	Sample	Dilution_70%	0.7	DMSO	Lycopene	Standard_Development	Run088	Standard_Measurement	Plate_01	Clariostar_Study	MB	Biofoundry_,_London	Linear_Dilution_Pattern_V2	0.208	0.206	0.203	0.199	0.196	0.191	0.188	0.187	0.186	0.183	0.182	0.177	0.174	0.17	0.165	0.163	0.16	0.157	0.155	0.153	0.152	0.149	0.149	0.149	0.149	0.15	0.151	0.15	0.15	0.151	0.15	0.151	0.151	0.151	0.151	0.15
E03	Sample	Dilution_50%	0.5	DMSO	Lycopene	Standard_Development	Run088	Standard_Measurement	Plate_01	Clariostar_Study	MB	Biofoundry_,_London	Linear_Dilution_Pattern_V2	0.156	0.153	0.15	0.146	0.143	0.14	0.137	0.136	0.134	0.133	0.131	0.127	0.124	0.119	0.116	0.113	0.111	0.109	0.108	0.105	0.105	0.104	0.104	0.104	0.104	0.105	0.106	0.106	0.107	0.108	0.108	0.108	0.108	0.109	0.109	0.109
E04	Sample	Dilution_30%	0.3	DMSO	Lycopene	Standard_Development	Run088	Standard_Measurement	Plate_01	Clariostar_Study	MB	Biofoundry_,_London	Linear_Dilution_Pattern_V2	0.15	0.147	0.143	0.14	0.138	0.134	0.131	0.129	0.128	0.125	0.124	0.12	0.117	0.114	0.11	0.108	0.107	0.103	0.102	0.102	0.101	0.099	0.1	0.098	0.099	0.099	0.099	0.098	0.099	0.099	0.098	0.098	0.098	0.098	0.098	0.097
E05	Sample	Dilution_10%	0.1	DMSO	Lycopene	Standard_Development	Run088	Standard_Measurement	Plate_01	Clariostar_Study	MB	Biofoundry_,_London	Linear_Dilution_Pattern_V2	0.108	0.105	0.101	0.098	0.096	0.092	0.089	0.088	0.087	0.084	0.082	0.078	0.075	0.072	0.07	0.067	0.066	0.065	0.063	0.062	0.061	0.06	0.06	0.059	0.06	0.059	0.059	0.059	0.059	0.059	0.058	0.059	0.058	0.058	0.058	0.057
E06	Sample	Dilution_90%	0.9	DMSO	Lycopene	Standard_Development	Run088	Standard_Measurement	Plate_01	Clariostar_Study	MB	Biofoundry_,_London	Linear_Dilution_Pattern_V2	0.185	0.181	0.178	0.175	0.172	0.168	0.164	0.164	0.163	0.162	0.161	0.157	0.152	0.148	0.144	0.141	0.14	0.136	0.135	0.132	0.131	0.13	0.13	0.131	0.132	0.133	0.135	0.136	0.137	0.138	0.139	0.14	0.14	0.141	0.142	0.143
E07	Sample	Dilution_70%	0.7	DMSO	Lycopene	Standard_Development	Run088	Standard_Measurement	Plate_01	Clariostar_Study	MB	Biofoundry_,_London	Linear_Dilution_Pattern_V2	0.186	0.184	0.18	0.176	0.173	0.169	0.165	0.165	0.164	0.162	0.159	0.157	0.152	0.147	0.144	0.141	0.139	0.137	0.135	0.133	0.132	0.13	0.13	0.129	0.13	0.131	0.132	0.131	0.132	0.133	0.133	0.133	0.133	0.133	0.133	0.133
E08	Sample	Dilution_50%	0.5	DMSO	Lycopene	Standard_Development	Run088	Standard_Measurement	Plate_01	Clariostar_Study	MB	Biofoundry_,_London	Linear_Dilution_Pattern_V2	0.171	0.168	0.164	0.161	0.159	0.154	0.151	0.15	0.149	0.146	0.145	0.141	0.137	0.133	0.13	0.127	0.125	0.122	0.121	0.12	0.119	0.117	0.117	0.117	0.117	0.116	0.117	0.116	0.117	0.118	0.117	0.117	0.117	0.117	0.116	0.116
E09	Sample	Dilution_30%	0.3	DMSO	Lycopene	Standard_Development	Run088	Standard_Measurement	Plate_01	Clariostar_Study	MB	Biofoundry_,_London	Linear_Dilution_Pattern_V2	0.141	0.137	0.133	0.13	0.127	0.123	0.119	0.118	0.118	0.115	0.113	0.109	0.104	0.101	0.099	0.096	0.094	0.091	0.09	0.09	0.089	0.087	0.087	0.087	0.088	0.088	0.088	0.088	0.088	0.089	0.089	0.089	0.088	0.088	0.089	0.088
E10	Sample	Dilution_10%	0.1	DMSO	Lycopene	Standard_Development	Run088	Standard_Measurement	Plate_01	Clariostar_Study	MB	Biofoundry_,_London	Linear_Dilution_Pattern_V2	0.121	0.117	0.113	0.11	0.108	0.104	0.101	0.1	0.098	0.094	0.092	0.088	0.085	0.082	0.079	0.077	0.075	0.073	0.072	0.071	0.071	0.069	0.069	0.068	0.068	0.068	0.068	0.068	0.068	0.068	0.068	0.067	0.067	0.067	0.066	0.065
E11	Blank	DMSO_Blank		DMSO		Standard_Development	Run088	Standard_Measurement	Plate_01	Clariostar_Study	MB	Biofoundry_,_London	Linear_Dilution_Pattern_V2	0.109	0.106	0.101	0.098	0.095	0.091	0.088	0.087	0.085	0.082	0.078	0.073	0.07	0.066	0.063	0.061	0.06	0.058	0.057	0.055	0.055	0.054	0.053	0.052	0.052	0.052	0.052	0.051	0.051	0.051	0.05	0.05	0.05	0.049	0.048	0.047
E12	Blank	DMSO_Blank		DMSO		Standard_Development	Run088	Standard_Measurement	Plate_01	Clariostar_Study	MB	Biofoundry_,_London	Linear_Dilution_Pattern_V2	0.108	0.105	0.101	0.097	0.095	0.091	0.087	0.086	0.084	0.079	0.076	0.072	0.068	0.065	0.062	0.06	0.059	0.056	0.055	0.054	0.053	0.052	0.051	0.051	0.051	0.051	0.05	0.05	0.05	0.05	0.049	0.049	0.048	0.047	0.047	0.045
F01	Sample	Dilution_90%	0.9	DMSO	Lycopene	Standard_Development	Run088	Standard_Measurement	Plate_01	Clariostar_Study	MB	Biofoundry_,_London	Linear_Dilution_Pattern_V2	0.225	0.222	0.219	0.215	0.212	0.207	0.203	0.201	0.2	0.197	0.195	0.19	0.186	0.18	0.175	0.171	0.168	0.165	0.163	0.16	0.16	0.158	0.158	0.157	0.158	0.159	0.16	0.16	0.161	0.162	0.162	0.162	0.162	0.162	0.163	0.163
F02	Sample	Dilution_70%	0.7	DMSO	Lycopene	Standard_Development	Run088	Standard_Measurement	Plate_01	Clariostar_Study	MB	Biofoundry_,_London	Linear_Dilution_Pattern_V2	0.216	0.213	0.209	0.206	0.202	0.199	0.195	0.193	0.192	0.19	0.189	0.184	0.18	0.176	0.171	0.168	0.165	0.162	0.16	0.158	0.157	0.155	0.155	0.154	0.154	0.154	0.155	0.155	0.156	0.156	0.155	0.155	0.155	0.155	0.155	0.154
F03	Sample	Dilution_50%	0.5	DMSO	Lycopene	Standard_Development	Run088	Standard_Measurement	Plate_01	Clariostar_Study	MB	Biofoundry_,_London	Linear_Dilution_Pattern_V2	0.154	0.15	0.145	0.143	0.14	0.136	0.132	0.132	0.131	0.128	0.126	0.123	0.12	0.116	0.112	0.109	0.107	0.105	0.103	0.102	0.101	0.1	0.1	0.1	0.101	0.101	0.102	0.102	0.102	0.104	0.103	0.104	0.105	0.105	0.105	0.105
F04	Sample	Dilution_30%	0.3	DMSO	Lycopene	Standard_Development	Run088	Standard_Measurement	Plate_01	Clariostar_Study	MB	Biofoundry_,_London	Linear_Dilution_Pattern_V2	0.135	0.132	0.127	0.125	0.122	0.118	0.115	0.114	0.113	0.11	0.108	0.103	0.1	0.098	0.095	0.092	0.09	0.088	0.086	0.085	0.085	0.083	0.083	0.083	0.084	0.084	0.084	0.084	0.085	0.085	0.085	0.086	0.085	0.085	0.085	0.085
F05	Sample	Dilution_10%	0.1	DMSO	Lycopene	Standard_Development	Run088	Standard_Measurement	Plate_01	Clariostar_Study	MB	Biofoundry_,_London	Linear_Dilution_Pattern_V2	0.114	0.109	0.106	0.103	0.1	0.097	0.093	0.092	0.091	0.088	0.086	0.082	0.079	0.076	0.073	0.071	0.071	0.068	0.067	0.066	0.065	0.064	0.063	0.062	0.063	0.063	0.063	0.062	0.062	0.062	0.062	0.062	0.062	0.061	0.06	0.059
F06	Sample	Dilution_90%	0.9	DMSO	Lycopene	Standard_Development	Run088	Standard_Measurement	Plate_01	Clariostar_Study	MB	Biofoundry_,_London	Linear_Dilution_Pattern_V2	0.199	0.196	0.193	0.189	0.185	0.181	0.177	0.176	0.176	0.173	0.172	0.169	0.164	0.16	0.156	0.152	0.15	0.147	0.145	0.144	0.142	0.141	0.14	0.141	0.141	0.142	0.143	0.144	0.145	0.146	0.145	0.146	0.147	0.147	0.147	0.147
F07	Sample	Dilution_70%	0.7	DMSO	Lycopene	Standard_Development	Run088	Standard_Measurement	Plate_01	Clariostar_Study	MB	Biofoundry_,_London	Linear_Dilution_Pattern_V2	0.176	0.172	0.168	0.165	0.162	0.157	0.154	0.153	0.152	0.15	0.148	0.144	0.141	0.137	0.133	0.129	0.128	0.125	0.123	0.122	0.12	0.119	0.119	0.119	0.12	0.12	0.12	0.121	0.122	0.123	0.123	0.124	0.124	0.124	0.124	0.124
F08	Sample	Dilution_50%	0.5	DMSO	Lycopene	Standard_Development	Run088	Standard_Measurement	Plate_01	Clariostar_Study	MB	Biofoundry_,_London	Linear_Dilution_Pattern_V2	0.158	0.155	0.15	0.147	0.144	0.14	0.137	0.136	0.135	0.133	0.131	0.127	0.123	0.119	0.116	0.113	0.112	0.108	0.107	0.106	0.105	0.103	0.103	0.103	0.103	0.104	0.105	0.104	0.104	0.105	0.105	0.105	0.105	0.105	0.106	0.105
F09	Sample	Dilution_30%	0.3	DMSO	Lycopene	Standard_Development	Run088	Standard_Measurement	Plate_01	Clariostar_Study	MB	Biofoundry_,_London	Linear_Dilution_Pattern_V2	0.132	0.129	0.126	0.122	0.119	0.116	0.112	0.11	0.109	0.106	0.104	0.1	0.097	0.094	0.091	0.088	0.087	0.084	0.083	0.082	0.081	0.08	0.08	0.08	0.081	0.082	0.082	0.081	0.082	0.082	0.082	0.082	0.083	0.083	0.083	0.082
F10	Sample	Dilution_10%	0.1	DMSO	Lycopene	Standard_Development	Run088	Standard_Measurement	Plate_01	Clariostar_Study	MB	Biofoundry_,_London	Linear_Dilution_Pattern_V2	0.116	0.113	0.109	0.106	0.103	0.099	0.096	0.094	0.093	0.089	0.086	0.083	0.079	0.076	0.073	0.071	0.07	0.068	0.067	0.065	0.065	0.064	0.064	0.063	0.063	0.063	0.062	0.062	0.062	0.062	0.062	0.061	0.061	0.06	0.059	0.059
F11	Blank	DMSO		DMSO		Standard_Development	Run088	Standard_Measurement	Plate_01	Clariostar_Study	MB	Biofoundry_,_London	Linear_Dilution_Pattern_V2	0.108	0.105	0.101	0.097	0.095	0.091	0.087	0.085	0.084	0.08	0.077	0.072	0.069	0.067	0.064	0.062	0.06	0.058	0.057	0.056	0.055	0.054	0.054	0.053	0.053	0.053	0.052	0.051	0.051	0.051	0.051	0.05	0.049	0.049	0.048	0.047
F12	Blank	DMSO		DMSO		Standard_Development	Run088	Standard_Measurement	Plate_01	Clariostar_Study	MB	Biofoundry_,_London	Linear_Dilution_Pattern_V2	0.112	0.108	0.105	0.102	0.099	0.095	0.091	0.09	0.088	0.084	0.081	0.076	0.072	0.069	0.066	0.064	0.062	0.06	0.059	0.058	0.057	0.056	0.055	0.054	0.054	0.055	0.054	0.053	0.053	0.053	0.052	0.052	0.051	0.05	0.05	0.048
G01	Sample	Dilution_85%	0.85	DMSO	Lycopene	Standard_Development	Run088	Standard_Measurement	Plate_01	Clariostar_Study	MB	Biofoundry_,_London	Linear_Dilution_Pattern_V2	0.204	0.2	0.197	0.194	0.19	0.185	0.181	0.18	0.179	0.176	0.174	0.17	0.166	0.162	0.157	0.152	0.15	0.147	0.145	0.143	0.142	0.14	0.139	0.139	0.14	0.141	0.142	0.142	0.143	0.144	0.144	0.144	0.144	0.145	0.145	0.146
G02	Sample	Dilution_65%	0.65	DMSO	Lycopene	Standard_Development	Run088	Standard_Measurement	Plate_01	Clariostar_Study	MB	Biofoundry_,_London	Linear_Dilution_Pattern_V2	0.159	0.156	0.151	0.149	0.146	0.142	0.138	0.137	0.136	0.134	0.133	0.129	0.126	0.121	0.118	0.115	0.112	0.11	0.108	0.106	0.106	0.105	0.105	0.105	0.106	0.107	0.108	0.109	0.11	0.111	0.112	0.113	0.113	0.114	0.115	0.115
G03	Sample	Dilution_45%	0.45	DMSO	Lycopene	Standard_Development	Run088	Standard_Measurement	Plate_01	Clariostar_Study	MB	Biofoundry_,_London	Linear_Dilution_Pattern_V2	0.147	0.144	0.14	0.138	0.135	0.13	0.127	0.126	0.125	0.122	0.121	0.117	0.113	0.109	0.105	0.103	0.101	0.099	0.097	0.096	0.095	0.094	0.094	0.094	0.095	0.095	0.096	0.096	0.097	0.097	0.097	0.098	0.098	0.098	0.098	0.099
G04	Sample	Dilution_25%	0.25	DMSO	Lycopene	Standard_Development	Run088	Standard_Measurement	Plate_01	Clariostar_Study	MB	Biofoundry_,_London	Linear_Dilution_Pattern_V2	0.123	0.121	0.116	0.113	0.11	0.106	0.103	0.102	0.1	0.099	0.096	0.092	0.089	0.085	0.083	0.08	0.079	0.077	0.076	0.074	0.074	0.072	0.072	0.073	0.073	0.073	0.073	0.073	0.073	0.074	0.074	0.074	0.074	0.074	0.074	0.074
G05	Sample	Dilution_05%	0.0499999999999999	DMSO	Lycopene	Standard_Development	Run088	Standard_Measurement	Plate_01	Clariostar_Study	MB	Biofoundry_,_London	Linear_Dilution_Pattern_V2	0.107	0.103	0.099	0.095	0.093	0.09	0.086	0.085	0.084	0.081	0.079	0.075	0.072	0.07	0.067	0.064	0.064	0.061	0.06	0.059	0.058	0.056	0.056	0.056	0.056	0.056	0.055	0.055	0.055	0.055	0.054	0.054	0.053	0.053	0.052	0.05
G06	Sample	Dilution_85%	0.85	DMSO	Lycopene	Standard_Development	Run088	Standard_Measurement	Plate_01	Clariostar_Study	MB	Biofoundry_,_London	Linear_Dilution_Pattern_V2	0.178	0.175	0.171	0.167	0.164	0.16	0.156	0.155	0.155	0.152	0.151	0.147	0.143	0.139	0.135	0.132	0.13	0.127	0.125	0.123	0.123	0.122	0.121	0.122	0.123	0.124	0.125	0.126	0.127	0.129	0.129	0.129	0.13	0.13	0.131	0.132
G07	Sample	Dilution_65%	0.65	DMSO	Lycopene	Standard_Development	Run088	Standard_Measurement	Plate_01	Clariostar_Study	MB	Biofoundry_,_London	Linear_Dilution_Pattern_V2	0.155	0.152	0.147	0.144	0.141	0.137	0.133	0.132	0.132	0.129	0.127	0.124	0.121	0.117	0.113	0.11	0.108	0.105	0.104	0.103	0.103	0.101	0.101	0.102	0.103	0.104	0.104	0.105	0.106	0.107	0.108	0.109	0.109	0.11	0.11	0.11
G08	Sample	Dilution_45%	0.45	DMSO	Lycopene	Standard_Development	Run088	Standard_Measurement	Plate_01	Clariostar_Study	MB	Biofoundry_,_London	Linear_Dilution_Pattern_V2	0.151	0.147	0.143	0.14	0.137	0.133	0.13	0.128	0.127	0.124	0.122	0.118	0.115	0.111	0.108	0.106	0.104	0.101	0.1	0.098	0.098	0.097	0.097	0.096	0.096	0.096	0.097	0.096	0.097	0.097	0.097	0.097	0.097	0.097	0.096	0.095
G09	Sample	Dilution_25%	0.25	DMSO	Lycopene	Standard_Development	Run088	Standard_Measurement	Plate_01	Clariostar_Study	MB	Biofoundry_,_London	Linear_Dilution_Pattern_V2	0.127	0.124	0.119	0.116	0.113	0.108	0.105	0.105	0.103	0.099	0.097	0.094	0.09	0.088	0.085	0.082	0.081	0.078	0.077	0.076	0.075	0.074	0.074	0.074	0.074	0.075	0.074	0.074	0.075	0.076	0.075	0.076	0.076	0.075	0.075	0.074
G10	Sample	Dilution_05%	0.0499999999999999	DMSO	Lycopene	Standard_Development	Run088	Standard_Measurement	Plate_01	Clariostar_Study	MB	Biofoundry_,_London	Linear_Dilution_Pattern_V2	0.11	0.106	0.102	0.1	0.097	0.092	0.089	0.088	0.086	0.083	0.08	0.076	0.074	0.07	0.067	0.065	0.065	0.062	0.06	0.059	0.059	0.057	0.057	0.056	0.056	0.056	0.056	0.055	0.055	0.055	0.054	0.054	0.053	0.053	0.052	0.051
G11	Blank	DMSO_Blank		DMSO		Standard_Development	Run088	Standard_Measurement	Plate_01	Clariostar_Study	MB	Biofoundry_,_London	Linear_Dilution_Pattern_V2	0.111	0.107	0.103	0.1	0.097	0.093	0.089	0.088	0.086	0.082	0.079	0.075	0.071	0.068	0.066	0.063	0.062	0.06	0.059	0.057	0.056	0.055	0.055	0.054	0.054	0.054	0.054	0.053	0.053	0.053	0.053	0.052	0.051	0.051	0.05	0.048
G12	Blank	DMSO_Blank		DMSO		Standard_Development	Run088	Standard_Measurement	Plate_01	Clariostar_Study	MB	Biofoundry_,_London	Linear_Dilution_Pattern_V2	0.109	0.106	0.102	0.098	0.095	0.091	0.087	0.086	0.084	0.08	0.077	0.072	0.069	0.065	0.063	0.061	0.06	0.057	0.056	0.054	0.054	0.052	0.052	0.052	0.052	0.051	0.051	0.05	0.05	0.05	0.049	0.049	0.048	0.047	0.047	0.045
H01	Sample	Dilution_85%	0.85	DMSO	Lycopene	Standard_Development	Run088	Standard_Measurement	Plate_01	Clariostar_Study	MB	Biofoundry_,_London	Linear_Dilution_Pattern_V2	0.203	0.201	0.197	0.193	0.19	0.185	0.181	0.18	0.178	0.174	0.173	0.168	0.163	0.158	0.154	0.15	0.147	0.144	0.142	0.14	0.139	0.137	0.137	0.137	0.137	0.138	0.139	0.139	0.14	0.14	0.14	0.141	0.141	0.142	0.142	0.142
H02	Sample	Dilution_65%	0.65	DMSO	Lycopene	Standard_Development	Run088	Standard_Measurement	Plate_01	Clariostar_Study	MB	Biofoundry_,_London	Linear_Dilution_Pattern_V2	0.156	0.153	0.149	0.145	0.142	0.138	0.134	0.132	0.131	0.129	0.127	0.123	0.119	0.115	0.112	0.109	0.106	0.104	0.102	0.101	0.101	0.1	0.1	0.101	0.102	0.102	0.103	0.105	0.106	0.107	0.108	0.109	0.111	0.111	0.112	0.113
H03	Sample	Dilution_45%	0.45	DMSO	Lycopene	Standard_Development	Run088	Standard_Measurement	Plate_01	Clariostar_Study	MB	Biofoundry_,_London	Linear_Dilution_Pattern_V2	0.151	0.147	0.142	0.138	0.135	0.131	0.127	0.126	0.124	0.121	0.119	0.115	0.111	0.107	0.103	0.1	0.099	0.096	0.095	0.093	0.092	0.091	0.091	0.09	0.091	0.091	0.091	0.092	0.093	0.093	0.093	0.093	0.093	0.093	0.093	0.093
[truncated: 1,353 more rows]
[truncated: 122 more columns]
