# Supplementary material for: Construction of a Calibration Curve for Lycopene on a Liquid-Handling Platform—Wider Lessons for the Development of Automated Dilution Protocols
Source: ACS Synth Biol. 2024 Aug 3;13(8):2357–75. doi: 10.1021/acssynbio.4c00031 (PMC11334188; doi:10.1021/acssynbio.4c00031)
Supplement: Supplementary file 2 — sb4c00031_si_002.zip [file sb4c00031_si_002.zip › AggregatedData/Run088/Plate_02/Clariostar_Study/Clariostar_Study.csv]

Well	Content	Label	Dilution	Solvent	Solute	Project	Run	Step	Container	Study	Author	Institution	Comment	OD350	OD352	OD354	OD356	OD358	OD360	OD362	OD364	OD366	OD368	OD370	OD372	OD374	OD376	OD378	OD380	OD382	OD384	OD386	OD388	OD390	OD392	OD394	OD396	OD398	OD400	OD402	OD404	OD406	OD408	OD410	OD412	OD414	OD416	OD418	OD420
A01	Sample	Dilution_100%	1.0	DMSO	Lycopene	Standard_Development	Run088	Standard_Measurement	Plate_02	Clariostar_Study	MB	Biofoundry_,_London	Linear_Dilution_Pattern_V2	0.164	0.16	0.157	0.153	0.149	0.144	0.142	0.141	0.138	0.135	0.132	0.127	0.123	0.117	0.113	0.109	0.106	0.104	0.103	0.102	0.102	0.104	0.105	0.107	0.11	0.114	0.119	0.122	0.126	0.13	0.133	0.137	0.14	0.145	0.152	0.16
A02	Sample	Dilution_80%	0.8	DMSO	Lycopene	Standard_Development	Run088	Standard_Measurement	Plate_02	Clariostar_Study	MB	Biofoundry_,_London	Linear_Dilution_Pattern_V2	0.151	0.148	0.145	0.141	0.137	0.133	0.131	0.13	0.127	0.124	0.121	0.117	0.112	0.107	0.104	0.101	0.098	0.096	0.095	0.095	0.094	0.094	0.096	0.098	0.1	0.103	0.107	0.11	0.113	0.115	0.118	0.121	0.123	0.127	0.132	0.138
A03	Sample	Dilution_60%	0.6	DMSO	Lycopene	Standard_Development	Run088	Standard_Measurement	Plate_02	Clariostar_Study	MB	Biofoundry_,_London	Linear_Dilution_Pattern_V2	0.143	0.14	0.137	0.132	0.128	0.123	0.121	0.12	0.118	0.113	0.11	0.106	0.102	0.097	0.094	0.091	0.088	0.086	0.085	0.085	0.084	0.084	0.085	0.086	0.088	0.09	0.092	0.094	0.095	0.098	0.1	0.102	0.102	0.105	0.109	0.114
A04	Sample	Dilution_40%	0.4	DMSO	Lycopene	Standard_Development	Run088	Standard_Measurement	Plate_02	Clariostar_Study	MB	Biofoundry_,_London	Linear_Dilution_Pattern_V2	0.133	0.13	0.128	0.124	0.119	0.115	0.113	0.11	0.107	0.103	0.1	0.096	0.091	0.086	0.083	0.08	0.078	0.076	0.075	0.074	0.073	0.073	0.072	0.074	0.075	0.075	0.077	0.078	0.079	0.08	0.082	0.082	0.083	0.085	0.087	0.09
A05	Sample	Dilution_20%	0.2	DMSO	Lycopene	Standard_Development	Run088	Standard_Measurement	Plate_02	Clariostar_Study	MB	Biofoundry_,_London	Linear_Dilution_Pattern_V2	0.127	0.123	0.12	0.115	0.111	0.107	0.104	0.102	0.099	0.093	0.09	0.085	0.081	0.076	0.073	0.069	0.068	0.066	0.065	0.063	0.062	0.061	0.061	0.061	0.061	0.062	0.063	0.063	0.063	0.063	0.064	0.064	0.064	0.065	0.065	0.066
A06	Sample	Dilution_100%	1.0	DMSO	Lycopene	Standard_Development	Run088	Standard_Measurement	Plate_02	Clariostar_Study	MB	Biofoundry_,_London	Linear_Dilution_Pattern_V2	0.161	0.158	0.155	0.151	0.147	0.142	0.14	0.139	0.137	0.134	0.132	0.128	0.125	0.12	0.116	0.112	0.11	0.108	0.107	0.106	0.106	0.106	0.107	0.11	0.113	0.117	0.121	0.124	0.128	0.133	0.136	0.138	0.141	0.146	0.152	0.16
A07	Sample	Dilution_80%	0.8	DMSO	Lycopene	Standard_Development	Run088	Standard_Measurement	Plate_02	Clariostar_Study	MB	Biofoundry_,_London	Linear_Dilution_Pattern_V2	0.159	0.155	0.152	0.148	0.144	0.141	0.138	0.136	0.134	0.13	0.127	0.123	0.119	0.114	0.11	0.106	0.103	0.102	0.101	0.1	0.099	0.099	0.1	0.102	0.104	0.107	0.111	0.113	0.116	0.119	0.121	0.123	0.126	0.129	0.133	0.139
A08	Sample	Dilution_60%	0.6	DMSO	Lycopene	Standard_Development	Run088	Standard_Measurement	Plate_02	Clariostar_Study	MB	Biofoundry_,_London	Linear_Dilution_Pattern_V2	0.145	0.141	0.138	0.135	0.13	0.126	0.123	0.121	0.119	0.115	0.112	0.108	0.104	0.099	0.096	0.093	0.09	0.089	0.087	0.086	0.085	0.086	0.086	0.088	0.089	0.091	0.094	0.095	0.097	0.1	0.102	0.103	0.104	0.106	0.11	0.114
A09	Sample	Dilution_40%	0.4	DMSO	Lycopene	Standard_Development	Run088	Standard_Measurement	Plate_02	Clariostar_Study	MB	Biofoundry_,_London	Linear_Dilution_Pattern_V2	0.139	0.136	0.132	0.129	0.124	0.121	0.117	0.116	0.113	0.109	0.105	0.102	0.097	0.093	0.089	0.086	0.084	0.082	0.081	0.08	0.079	0.078	0.078	0.079	0.08	0.081	0.082	0.083	0.084	0.085	0.086	0.087	0.087	0.089	0.091	0.093
A10	Sample	Dilution_20%	0.2	DMSO	Lycopene	Standard_Development	Run088	Standard_Measurement	Plate_02	Clariostar_Study	MB	Biofoundry_,_London	Linear_Dilution_Pattern_V2	0.126	0.123	0.119	0.116	0.113	0.108	0.104	0.102	0.099	0.093	0.089	0.086	0.082	0.079	0.074	0.071	0.068	0.066	0.065	0.064	0.062	0.062	0.062	0.062	0.062	0.062	0.063	0.063	0.064	0.064	0.064	0.064	0.064	0.065	0.066	0.067
A11	Blank	DMSO_Blank		DMSO		Standard_Development	Run088	Standard_Measurement	Plate_02	Clariostar_Study	MB	Biofoundry_,_London	Linear_Dilution_Pattern_V2	0.129	0.125	0.122	0.119	0.115	0.11	0.106	0.104	0.1	0.094	0.089	0.084	0.08	0.075	0.071	0.068	0.067	0.065	0.063	0.061	0.06	0.058	0.058	0.057	0.056	0.057	0.057	0.055	0.054	0.054	0.053	0.052	0.052	0.051	0.051	0.05
A12	Blank	DMSO_Blank		DMSO		Standard_Development	Run088	Standard_Measurement	Plate_02	Clariostar_Study	MB	Biofoundry_,_London	Linear_Dilution_Pattern_V2	0.124	0.12	0.117	0.114	0.109	0.105	0.102	0.099	0.096	0.09	0.086	0.082	0.077	0.073	0.07	0.067	0.064	0.062	0.061	0.06	0.058	0.057	0.056	0.055	0.055	0.055	0.054	0.053	0.052	0.052	0.052	0.051	0.05	0.05	0.049	0.048
B01	Sample	Dilution_100%	1.0	DMSO	Lycopene	Standard_Development	Run088	Standard_Measurement	Plate_02	Clariostar_Study	MB	Biofoundry_,_London	Linear_Dilution_Pattern_V2	0.17	0.167	0.164	0.16	0.156	0.151	0.148	0.147	0.144	0.143	0.139	0.136	0.13	0.125	0.121	0.117	0.115	0.113	0.111	0.11	0.11	0.11	0.112	0.115	0.118	0.121	0.127	0.131	0.134	0.139	0.142	0.145	0.149	0.153	0.159	0.167
B02	Sample	Dilution_80%	0.8	DMSO	Lycopene	Standard_Development	Run088	Standard_Measurement	Plate_02	Clariostar_Study	MB	Biofoundry_,_London	Linear_Dilution_Pattern_V2	0.168	0.166	0.164	0.16	0.156	0.152	0.149	0.148	0.146	0.143	0.14	0.136	0.132	0.128	0.124	0.121	0.119	0.117	0.116	0.115	0.114	0.114	0.115	0.118	0.12	0.123	0.126	0.128	0.131	0.134	0.137	0.139	0.14	0.143	0.148	0.154
B03	Sample	Dilution_60%	0.6	DMSO	Lycopene	Standard_Development	Run088	Standard_Measurement	Plate_02	Clariostar_Study	MB	Biofoundry_,_London	Linear_Dilution_Pattern_V2	0.15	0.147	0.145	0.141	0.137	0.133	0.13	0.128	0.127	0.123	0.12	0.115	0.112	0.108	0.104	0.1	0.098	0.096	0.096	0.095	0.093	0.093	0.094	0.096	0.097	0.099	0.101	0.103	0.105	0.107	0.108	0.11	0.112	0.114	0.117	0.121
B04	Sample	Dilution_40%	0.4	DMSO	Lycopene	Standard_Development	Run088	Standard_Measurement	Plate_02	Clariostar_Study	MB	Biofoundry_,_London	Linear_Dilution_Pattern_V2	0.145	0.142	0.14	0.136	0.133	0.129	0.126	0.124	0.121	0.117	0.114	0.111	0.107	0.102	0.099	0.095	0.093	0.092	0.091	0.09	0.088	0.088	0.088	0.089	0.089	0.09	0.092	0.092	0.093	0.094	0.096	0.096	0.097	0.098	0.1	0.102
B05	Sample	Dilution_20%	0.2	DMSO	Lycopene	Standard_Development	Run088	Standard_Measurement	Plate_02	Clariostar_Study	MB	Biofoundry_,_London	Linear_Dilution_Pattern_V2	0.121	0.118	0.115	0.111	0.107	0.103	0.1	0.1	0.097	0.092	0.088	0.085	0.081	0.076	0.073	0.07	0.069	0.067	0.065	0.064	0.063	0.062	0.062	0.063	0.063	0.064	0.063	0.063	0.064	0.064	0.065	0.065	0.065	0.066	0.067	0.067
B06	Sample	Dilution_100%	1.0	DMSO	Lycopene	Standard_Development	Run088	Standard_Measurement	Plate_02	Clariostar_Study	MB	Biofoundry_,_London	Linear_Dilution_Pattern_V2	0.163	0.16	0.157	0.154	0.15	0.146	0.143	0.142	0.14	0.138	0.135	0.133	0.129	0.123	0.119	0.116	0.114	0.112	0.111	0.11	0.109	0.11	0.111	0.114	0.117	0.121	0.125	0.128	0.132	0.136	0.139	0.142	0.145	0.149	0.155	0.162
B07	Sample	Dilution_80%	0.8	DMSO	Lycopene	Standard_Development	Run088	Standard_Measurement	Plate_02	Clariostar_Study	MB	Biofoundry_,_London	Linear_Dilution_Pattern_V2	0.154	0.151	0.148	0.144	0.141	0.137	0.134	0.133	0.131	0.128	0.126	0.123	0.119	0.115	0.111	0.107	0.105	0.103	0.103	0.102	0.101	0.101	0.102	0.104	0.106	0.109	0.113	0.115	0.118	0.121	0.123	0.124	0.127	0.131	0.135	0.141
B08	Sample	Dilution_60%	0.6	DMSO	Lycopene	Standard_Development	Run088	Standard_Measurement	Plate_02	Clariostar_Study	MB	Biofoundry_,_London	Linear_Dilution_Pattern_V2	0.146	0.143	0.14	0.136	0.133	0.128	0.125	0.124	0.121	0.118	0.115	0.111	0.107	0.103	0.099	0.096	0.094	0.092	0.091	0.089	0.088	0.088	0.089	0.091	0.092	0.094	0.096	0.098	0.1	0.102	0.104	0.106	0.107	0.11	0.113	0.117
B09	Sample	Dilution_40%	0.4	DMSO	Lycopene	Standard_Development	Run088	Standard_Measurement	Plate_02	Clariostar_Study	MB	Biofoundry_,_London	Linear_Dilution_Pattern_V2	0.135	0.132	0.128	0.125	0.121	0.118	0.115	0.112	0.111	0.106	0.103	0.099	0.095	0.09	0.087	0.084	0.082	0.08	0.078	0.078	0.076	0.076	0.077	0.078	0.078	0.079	0.081	0.081	0.083	0.084	0.085	0.086	0.086	0.088	0.09	0.093
B10	Sample	Dilution_20%	0.2	DMSO	Lycopene	Standard_Development	Run088	Standard_Measurement	Plate_02	Clariostar_Study	MB	Biofoundry_,_London	Linear_Dilution_Pattern_V2	0.128	0.125	0.122	0.118	0.115	0.11	0.107	0.106	0.103	0.098	0.094	0.091	0.087	0.082	0.079	0.075	0.074	0.072	0.07	0.069	0.068	0.068	0.067	0.067	0.067	0.068	0.068	0.068	0.068	0.069	0.069	0.07	0.069	0.07	0.07	0.071
B11	Blank	DMSO_Blank		DMSO		Standard_Development	Run088	Standard_Measurement	Plate_02	Clariostar_Study	MB	Biofoundry_,_London	Linear_Dilution_Pattern_V2	0.124	0.12	0.117	0.113	0.109	0.105	0.102	0.1	0.096	0.091	0.087	0.082	0.079	0.075	0.071	0.068	0.067	0.065	0.064	0.062	0.061	0.06	0.059	0.059	0.058	0.057	0.057	0.056	0.056	0.056	0.055	0.054	0.053	0.052	0.052	0.051
B12	Blank	DMSO_Blank		DMSO		Standard_Development	Run088	Standard_Measurement	Plate_02	Clariostar_Study	MB	Biofoundry_,_London	Linear_Dilution_Pattern_V2	0.118	0.115	0.112	0.107	0.104	0.1	0.096	0.094	0.091	0.086	0.082	0.078	0.074	0.069	0.066	0.063	0.062	0.06	0.058	0.057	0.056	0.054	0.053	0.053	0.053	0.052	0.052	0.051	0.05	0.05	0.051	0.049	0.048	0.048	0.047	0.046
C01	Sample	Dilution_95%	0.95	DMSO	Lycopene	Standard_Development	Run088	Standard_Measurement	Plate_02	Clariostar_Study	MB	Biofoundry_,_London	Linear_Dilution_Pattern_V2	0.166	0.163	0.16	0.156	0.151	0.148	0.145	0.144	0.142	0.139	0.136	0.132	0.128	0.122	0.118	0.115	0.113	0.11	0.11	0.109	0.108	0.108	0.109	0.112	0.115	0.118	0.122	0.125	0.129	0.132	0.136	0.139	0.141	0.146	0.151	0.158
C02	Sample	Dilution_75%	0.75	DMSO	Lycopene	Standard_Development	Run088	Standard_Measurement	Plate_02	Clariostar_Study	MB	Biofoundry_,_London	Linear_Dilution_Pattern_V2	0.151	0.147	0.144	0.14	0.137	0.133	0.13	0.129	0.128	0.125	0.122	0.118	0.115	0.11	0.105	0.102	0.1	0.098	0.097	0.096	0.096	0.096	0.097	0.099	0.102	0.103	0.106	0.108	0.111	0.114	0.116	0.118	0.12	0.123	0.128	0.132
C03	Sample	Dilution_55%	0.55	DMSO	Lycopene	Standard_Development	Run088	Standard_Measurement	Plate_02	Clariostar_Study	MB	Biofoundry_,_London	Linear_Dilution_Pattern_V2	0.139	0.136	0.134	0.13	0.126	0.123	0.12	0.119	0.116	0.113	0.11	0.106	0.103	0.098	0.095	0.092	0.09	0.089	0.087	0.086	0.085	0.085	0.086	0.087	0.089	0.09	0.092	0.094	0.095	0.097	0.099	0.1	0.101	0.104	0.106	0.11
C04	Sample	Dilution_35%	0.35	DMSO	Lycopene	Standard_Development	Run088	Standard_Measurement	Plate_02	Clariostar_Study	MB	Biofoundry_,_London	Linear_Dilution_Pattern_V2	0.128	0.125	0.121	0.117	0.114	0.11	0.106	0.105	0.103	0.099	0.095	0.092	0.088	0.083	0.08	0.078	0.075	0.073	0.072	0.072	0.07	0.069	0.07	0.071	0.072	0.073	0.074	0.074	0.076	0.077	0.078	0.078	0.079	0.08	0.082	0.084
C05	Sample	Dilution_15%	0.15	DMSO	Lycopene	Standard_Development	Run088	Standard_Measurement	Plate_02	Clariostar_Study	MB	Biofoundry_,_London	Linear_Dilution_Pattern_V2	0.12	0.117	0.114	0.11	0.106	0.102	0.099	0.098	0.095	0.09	0.087	0.084	0.08	0.076	0.073	0.07	0.069	0.067	0.065	0.064	0.062	0.062	0.061	0.062	0.062	0.062	0.063	0.062	0.063	0.063	0.064	0.064	0.063	0.063	0.063	0.063
C06	Sample	Dilution_95%	0.95	DMSO	Lycopene	Standard_Development	Run088	Standard_Measurement	Plate_02	Clariostar_Study	MB	Biofoundry_,_London	Linear_Dilution_Pattern_V2	0.158	0.154	0.152	0.148	0.144	0.14	0.137	0.137	0.136	0.133	0.131	0.128	0.124	0.119	0.115	0.112	0.11	0.108	0.107	0.106	0.105	0.106	0.107	0.11	0.113	0.117	0.121	0.123	0.127	0.131	0.134	0.136	0.14	0.144	0.149	0.156
C07	Sample	Dilution_75%	0.75	DMSO	Lycopene	Standard_Development	Run088	Standard_Measurement	Plate_02	Clariostar_Study	MB	Biofoundry_,_London	Linear_Dilution_Pattern_V2	0.147	0.143	0.141	0.137	0.133	0.129	0.126	0.126	0.124	0.121	0.118	0.116	0.113	0.108	0.104	0.1	0.098	0.097	0.096	0.095	0.094	0.094	0.095	0.098	0.1	0.102	0.106	0.107	0.11	0.114	0.116	0.118	0.12	0.122	0.126	0.132
C08	Sample	Dilution_55%	0.55	DMSO	Lycopene	Standard_Development	Run088	Standard_Measurement	Plate_02	Clariostar_Study	MB	Biofoundry_,_London	Linear_Dilution_Pattern_V2	0.14	0.137	0.133	0.129	0.126	0.121	0.118	0.117	0.115	0.113	0.11	0.107	0.102	0.097	0.095	0.091	0.09	0.089	0.087	0.086	0.086	0.085	0.085	0.087	0.088	0.09	0.092	0.093	0.095	0.097	0.099	0.1	0.101	0.103	0.106	0.109
C09	Sample	Dilution_35%	0.35	DMSO	Lycopene	Standard_Development	Run088	Standard_Measurement	Plate_02	Clariostar_Study	MB	Biofoundry_,_London	Linear_Dilution_Pattern_V2	0.127	0.124	0.121	0.118	0.113	0.109	0.106	0.105	0.103	0.099	0.096	0.093	0.089	0.084	0.081	0.079	0.076	0.074	0.073	0.072	0.071	0.07	0.07	0.072	0.073	0.074	0.075	0.075	0.077	0.078	0.079	0.079	0.08	0.081	0.083	0.084
C10	Sample	Dilution_15%	0.15	DMSO	Lycopene	Standard_Development	Run088	Standard_Measurement	Plate_02	Clariostar_Study	MB	Biofoundry_,_London	Linear_Dilution_Pattern_V2	0.12	0.117	0.114	0.11	0.106	0.102	0.099	0.097	0.095	0.09	0.086	0.082	0.079	0.075	0.072	0.069	0.067	0.065	0.065	0.063	0.061	0.06	0.06	0.061	0.061	0.061	0.061	0.06	0.061	0.062	0.062	0.062	0.061	0.062	0.062	0.062
C11	Blank	DMSO_Blank		DMSO		Standard_Development	Run088	Standard_Measurement	Plate_02	Clariostar_Study	MB	Biofoundry_,_London	Linear_Dilution_Pattern_V2	0.115	0.112	0.109	0.105	0.101	0.097	0.094	0.092	0.089	0.085	0.08	0.075	0.072	0.067	0.064	0.062	0.06	0.057	0.056	0.056	0.054	0.053	0.052	0.052	0.052	0.052	0.051	0.05	0.05	0.05	0.05	0.049	0.048	0.048	0.047	0.046
C12	Blank	DMSO_Blank		DMSO		Standard_Development	Run088	Standard_Measurement	Plate_02	Clariostar_Study	MB	Biofoundry_,_London	Linear_Dilution_Pattern_V2	0.111	0.107	0.105	0.101	0.098	0.093	0.09	0.089	0.086	0.081	0.076	0.073	0.069	0.065	0.062	0.06	0.058	0.055	0.054	0.052	0.051	0.05	0.05	0.05	0.049	0.049	0.049	0.048	0.048	0.048	0.048	0.046	0.046	0.046	0.045	0.044
D01	Sample	Dilution_95%	0.95	DMSO	Lycopene	Standard_Development	Run088	Standard_Measurement	Plate_02	Clariostar_Study	MB	Biofoundry_,_London	Linear_Dilution_Pattern_V2	0.173	0.169	0.166	0.162	0.158	0.153	0.149	0.149	0.147	0.145	0.141	0.138	0.134	0.128	0.124	0.12	0.118	0.116	0.115	0.114	0.113	0.113	0.115	0.118	0.121	0.124	0.129	0.131	0.135	0.14	0.142	0.145	0.148	0.153	0.158	0.165
D02	Sample	Dilution_75%	0.75	DMSO	Lycopene	Standard_Development	Run088	Standard_Measurement	Plate_02	Clariostar_Study	MB	Biofoundry_,_London	Linear_Dilution_Pattern_V2	0.186	0.184	0.18	0.177	0.173	0.169	0.166	0.165	0.164	0.161	0.158	0.155	0.151	0.145	0.142	0.14	0.137	0.134	0.134	0.133	0.131	0.131	0.132	0.134	0.136	0.138	0.14	0.142	0.145	0.147	0.149	0.15	0.152	0.154	0.158	0.162
D03	Sample	Dilution_55%	0.55	DMSO	Lycopene	Standard_Development	Run088	Standard_Measurement	Plate_02	Clariostar_Study	MB	Biofoundry_,_London	Linear_Dilution_Pattern_V2	0.146	0.144	0.141	0.136	0.133	0.13	0.126	0.125	0.123	0.12	0.117	0.114	0.111	0.106	0.102	0.099	0.097	0.096	0.094	0.093	0.092	0.092	0.092	0.094	0.096	0.097	0.099	0.1	0.102	0.104	0.105	0.106	0.107	0.11	0.112	0.115
D04	Sample	Dilution_35%	0.35	DMSO	Lycopene	Standard_Development	Run088	Standard_Measurement	Plate_02	Clariostar_Study	MB	Biofoundry_,_London	Linear_Dilution_Pattern_V2	0.133	0.13	0.126	0.122	0.118	0.114	0.111	0.11	0.109	0.104	0.101	0.098	0.094	0.089	0.086	0.084	0.082	0.08	0.079	0.077	0.075	0.075	0.076	0.076	0.077	0.078	0.08	0.079	0.081	0.082	0.083	0.083	0.083	0.084	0.085	0.087
D05	Sample	Dilution_15%	0.15	DMSO	Lycopene	Standard_Development	Run088	Standard_Measurement	Plate_02	Clariostar_Study	MB	Biofoundry_,_London	Linear_Dilution_Pattern_V2	0.118	0.115	0.112	0.108	0.104	0.101	0.097	0.097	0.093	0.089	0.086	0.082	0.079	0.075	0.072	0.07	0.067	0.066	0.065	0.064	0.062	0.062	0.061	0.062	0.061	0.062	0.062	0.061	0.062	0.063	0.063	0.062	0.062	0.062	0.062	0.063
D06	Sample	Dilution_95%	0.95	DMSO	Lycopene	Standard_Development	Run088	Standard_Measurement	Plate_02	Clariostar_Study	MB	Biofoundry_,_London	Linear_Dilution_Pattern_V2	0.166	0.163	0.161	0.157	0.153	0.149	0.146	0.146	0.145	0.143	0.141	0.138	0.135	0.129	0.125	0.122	0.12	0.117	0.116	0.117	0.115	0.115	0.117	0.119	0.122	0.126	0.131	0.133	0.137	0.141	0.144	0.147	0.15	0.154	0.16	0.167
D07	Sample	Dilution_75%	0.75	DMSO	Lycopene	Standard_Development	Run088	Standard_Measurement	Plate_02	Clariostar_Study	MB	Biofoundry_,_London	Linear_Dilution_Pattern_V2	0.151	0.148	0.145	0.141	0.137	0.133	0.13	0.13	0.128	0.126	0.123	0.12	0.116	0.112	0.107	0.105	0.102	0.101	0.1	0.099	0.099	0.098	0.099	0.101	0.104	0.107	0.109	0.111	0.114	0.117	0.119	0.121	0.123	0.127	0.13	0.136
D08	Sample	Dilution_55%	0.55	DMSO	Lycopene	Standard_Development	Run088	Standard_Measurement	Plate_02	Clariostar_Study	MB	Biofoundry_,_London	Linear_Dilution_Pattern_V2	0.156	0.153	0.15	0.146	0.142	0.137	0.134	0.134	0.132	0.129	0.126	0.122	0.118	0.113	0.11	0.106	0.104	0.102	0.102	0.1	0.099	0.098	0.099	0.101	0.102	0.104	0.105	0.106	0.108	0.11	0.112	0.113	0.114	0.116	0.118	0.121
D09	Sample	Dilution_35%	0.35	DMSO	Lycopene	Standard_Development	Run088	Standard_Measurement	Plate_02	Clariostar_Study	MB	Biofoundry_,_London	Linear_Dilution_Pattern_V2	0.139	0.136	0.134	0.129	0.125	0.121	0.118	0.117	0.115	0.111	0.107	0.104	0.1	0.095	0.092	0.09	0.087	0.086	0.084	0.083	0.082	0.081	0.081	0.082	0.083	0.084	0.085	0.085	0.087	0.088	0.089	0.089	0.09	0.091	0.092	0.094
D10	Sample	Dilution_15%	0.15	DMSO	Lycopene	Standard_Development	Run088	Standard_Measurement	Plate_02	Clariostar_Study	MB	Biofoundry_,_London	Linear_Dilution_Pattern_V2	0.122	0.119	0.116	0.112	0.108	0.104	0.101	0.099	0.096	0.092	0.088	0.084	0.08	0.075	0.072	0.07	0.068	0.066	0.064	0.063	0.061	0.061	0.061	0.061	0.061	0.062	0.062	0.061	0.061	0.061	0.062	0.062	0.062	0.062	0.062	0.063
D11	Blank	DMSO_Blank		DMSO		Standard_Development	Run088	Standard_Measurement	Plate_02	Clariostar_Study	MB	Biofoundry_,_London	Linear_Dilution_Pattern_V2	0.117	0.114	0.111	0.108	0.104	0.099	0.096	0.094	0.091	0.086	0.082	0.078	0.074	0.07	0.067	0.064	0.062	0.06	0.059	0.058	0.056	0.054	0.054	0.054	0.053	0.053	0.053	0.051	0.051	0.051	0.051	0.05	0.049	0.048	0.048	0.046
D12	Blank	DMSO_Blank		DMSO		Standard_Development	Run088	Standard_Measurement	Plate_02	Clariostar_Study	MB	Biofoundry_,_London	Linear_Dilution_Pattern_V2	0.114	0.111	0.107	0.103	0.099	0.094	0.091	0.09	0.086	0.082	0.077	0.072	0.068	0.064	0.061	0.058	0.057	0.055	0.053	0.052	0.05	0.049	0.049	0.05	0.049	0.049	0.049	0.047	0.047	0.048	0.048	0.047	0.045	0.045	0.044	0.043
E01	Sample	Dilution_90%	0.9	DMSO	Lycopene	Standard_Development	Run088	Standard_Measurement	Plate_02	Clariostar_Study	MB	Biofoundry_,_London	Linear_Dilution_Pattern_V2	0.178	0.174	0.17	0.166	0.162	0.158	0.154	0.153	0.152	0.148	0.145	0.142	0.138	0.132	0.128	0.124	0.122	0.12	0.119	0.118	0.116	0.116	0.118	0.121	0.123	0.126	0.131	0.133	0.136	0.141	0.143	0.145	0.148	0.152	0.157	0.164
E02	Sample	Dilution_70%	0.7	DMSO	Lycopene	Standard_Development	Run088	Standard_Measurement	Plate_02	Clariostar_Study	MB	Biofoundry_,_London	Linear_Dilution_Pattern_V2	0.152	0.149	0.146	0.142	0.138	0.134	0.131	0.131	0.129	0.126	0.123	0.119	0.116	0.11	0.107	0.104	0.102	0.099	0.098	0.098	0.096	0.097	0.098	0.1	0.101	0.103	0.106	0.108	0.111	0.114	0.116	0.118	0.119	0.122	0.126	0.131
E03	Sample	Dilution_50%	0.5	DMSO	Lycopene	Standard_Development	Run088	Standard_Measurement	Plate_02	Clariostar_Study	MB	Biofoundry_,_London	Linear_Dilution_Pattern_V2	0.138	0.134	0.131	0.128	0.124	0.119	0.117	0.116	0.113	0.109	0.106	0.103	0.099	0.095	0.091	0.088	0.086	0.084	0.083	0.082	0.081	0.081	0.082	0.083	0.084	0.087	0.088	0.09	0.091	0.094	0.095	0.095	0.097	0.099	0.101	0.105
E04	Sample	Dilution_30%	0.3	DMSO	Lycopene	Standard_Development	Run088	Standard_Measurement	Plate_02	Clariostar_Study	MB	Biofoundry_,_London	Linear_Dilution_Pattern_V2	0.177	0.175	0.171	0.167	0.164	0.159	0.157	0.156	0.153	0.149	0.145	0.141	0.138	0.133	0.13	0.128	0.126	0.123	0.122	0.121	0.119	0.118	0.118	0.118	0.118	0.118	0.119	0.118	0.118	0.118	0.118	0.119	0.118	0.117	0.118	0.118
E05	Sample	Dilution_10%	0.1	DMSO	Lycopene	Standard_Development	Run088	Standard_Measurement	Plate_02	Clariostar_Study	MB	Biofoundry_,_London	Linear_Dilution_Pattern_V2	0.113	0.11	0.107	0.104	0.1	0.096	0.093	0.092	0.089	0.084	0.08	0.078	0.074	0.07	0.067	0.064	0.063	0.061	0.06	0.059	0.057	0.057	0.057	0.057	0.057	0.057	0.057	0.056	0.057	0.057	0.057	0.057	0.056	0.057	0.056	0.056
E06	Sample	Dilution_90%	0.9	DMSO	Lycopene	Standard_Development	Run088	Standard_Measurement	Plate_02	Clariostar_Study	MB	Biofoundry_,_London	Linear_Dilution_Pattern_V2	0.159	0.155	0.152	0.148	0.144	0.14	0.137	0.136	0.136	0.133	0.131	0.128	0.124	0.119	0.115	0.112	0.109	0.108	0.107	0.106	0.105	0.105	0.107	0.111	0.112	0.116	0.12	0.124	0.127	0.131	0.134	0.136	0.139	0.143	0.148	0.154
E07	Sample	Dilution_70%	0.7	DMSO	Lycopene	Standard_Development	Run088	Standard_Measurement	Plate_02	Clariostar_Study	MB	Biofoundry_,_London	Linear_Dilution_Pattern_V2	0.148	0.145	0.143	0.139	0.135	0.131	0.129	0.127	0.125	0.123	0.121	0.117	0.114	0.109	0.105	0.102	0.1	0.098	0.098	0.096	0.095	0.095	0.096	0.098	0.101	0.103	0.105	0.107	0.111	0.113	0.115	0.116	0.118	0.121	0.124	0.129
E08	Sample	Dilution_50%	0.5	DMSO	Lycopene	Standard_Development	Run088	Standard_Measurement	Plate_02	Clariostar_Study	MB	Biofoundry_,_London	Linear_Dilution_Pattern_V2	0.137	0.134	0.131	0.127	0.122	0.118	0.115	0.114	0.112	0.109	0.106	0.102	0.099	0.094	0.09	0.088	0.086	0.084	0.083	0.082	0.081	0.08	0.082	0.083	0.084	0.086	0.088	0.089	0.09	0.093	0.094	0.095	0.097	0.099	0.101	0.104
E09	Sample	Dilution_30%	0.3	DMSO	Lycopene	Standard_Development	Run088	Standard_Measurement	Plate_02	Clariostar_Study	MB	Biofoundry_,_London	Linear_Dilution_Pattern_V2	0.146	0.143	0.138	0.135	0.131	0.127	0.123	0.123	0.119	0.115	0.113	0.109	0.105	0.1	0.097	0.095	0.092	0.091	0.089	0.088	0.086	0.086	0.086	0.087	0.087	0.088	0.088	0.088	0.089	0.09	0.091	0.091	0.09	0.091	0.092	0.092
E10	Sample	Dilution_10%	0.1	DMSO	Lycopene	Standard_Development	Run088	Standard_Measurement	Plate_02	Clariostar_Study	MB	Biofoundry_,_London	Linear_Dilution_Pattern_V2	0.119	0.116	0.112	0.108	0.104	0.1	0.096	0.095	0.092	0.088	0.084	0.079	0.075	0.071	0.068	0.065	0.063	0.061	0.06	0.059	0.057	0.057	0.056	0.057	0.058	0.057	0.057	0.056	0.056	0.057	0.057	0.056	0.056	0.056	0.056	0.055
E11	Blank	DMSO_Blank		DMSO		Standard_Development	Run088	Standard_Measurement	Plate_02	Clariostar_Study	MB	Biofoundry_,_London	Linear_Dilution_Pattern_V2	0.118	0.114	0.11	0.107	0.102	0.098	0.095	0.093	0.09	0.086	0.08	0.076	0.072	0.067	0.064	0.062	0.06	0.058	0.056	0.055	0.053	0.052	0.053	0.052	0.052	0.052	0.051	0.05	0.05	0.05	0.05	0.049	0.048	0.047	0.047	0.045
E12	Blank	DMSO_Blank		DMSO		Standard_Development	Run088	Standard_Measurement	Plate_02	Clariostar_Study	MB	Biofoundry_,_London	Linear_Dilution_Pattern_V2	0.114	0.11	0.106	0.103	0.099	0.094	0.091	0.09	0.086	0.081	0.076	0.072	0.068	0.064	0.061	0.058	0.056	0.054	0.053	0.052	0.05	0.05	0.049	0.05	0.049	0.049	0.048	0.047	0.047	0.047	0.047	0.046	0.045	0.044	0.044	0.043
F01	Sample	Dilution_90%	0.9	DMSO	Lycopene	Standard_Development	Run088	Standard_Measurement	Plate_02	Clariostar_Study	MB	Biofoundry_,_London	Linear_Dilution_Pattern_V2	0.178	0.175	0.171	0.167	0.162	0.158	0.154	0.154	0.152	0.148	0.145	0.141	0.138	0.132	0.127	0.123	0.121	0.119	0.118	0.117	0.116	0.116	0.117	0.119	0.122	0.126	0.129	0.131	0.135	0.139	0.141	0.144	0.146	0.149	0.154	0.16
F02	Sample	Dilution_70%	0.7	DMSO	Lycopene	Standard_Development	Run088	Standard_Measurement	Plate_02	Clariostar_Study	MB	Biofoundry_,_London	Linear_Dilution_Pattern_V2	0.165	0.161	0.158	0.154	0.15	0.146	0.143	0.142	0.14	0.137	0.134	0.131	0.127	0.122	0.118	0.114	0.113	0.11	0.109	0.108	0.107	0.106	0.107	0.109	0.111	0.113	0.116	0.117	0.12	0.122	0.125	0.126	0.127	0.13	0.133	0.138
F03	Sample	Dilution_50%	0.5	DMSO	Lycopene	Standard_Development	Run088	Standard_Measurement	Plate_02	Clariostar_Study	MB	Biofoundry_,_London	Linear_Dilution_Pattern_V2	0.157	0.154	0.15	0.147	0.143	0.138	0.134	0.134	0.133	0.13	0.127	0.123	0.119	0.114	0.109	0.107	0.105	0.103	0.101	0.1	0.099	0.098	0.099	0.101	0.102	0.102	0.104	0.105	0.107	0.108	0.109	0.109	0.11	0.111	0.113	0.116
F04	Sample	Dilution_30%	0.3	DMSO	Lycopene	Standard_Development	Run088	Standard_Measurement	Plate_02	Clariostar_Study	MB	Biofoundry_,_London	Linear_Dilution_Pattern_V2	0.136	0.132	0.128	0.125	0.121	0.117	0.113	0.113	0.111	0.107	0.104	0.101	0.098	0.093	0.09	0.087	0.085	0.083	0.082	0.08	0.079	0.078	0.078	0.079	0.08	0.081	0.082	0.081	0.082	0.083	0.084	0.084	0.084	0.085	0.086	0.087
F05	Sample	Dilution_10%	0.1	DMSO	Lycopene	Standard_Development	Run088	Standard_Measurement	Plate_02	Clariostar_Study	MB	Biofoundry_,_London	Linear_Dilution_Pattern_V2	0.117	0.114	0.112	0.108	0.104	0.1	0.096	0.096	0.094	0.09	0.087	0.083	0.08	0.075	0.072	0.07	0.069	0.067	0.065	0.064	0.062	0.061	0.061	0.061	0.061	0.061	0.061	0.06	0.06	0.061	0.06	0.06	0.06	0.059	0.059	0.059
F06	Sample	Dilution_90%	0.9	DMSO	Lycopene	Standard_Development	Run088	Standard_Measurement	Plate_02	Clariostar_Study	MB	Biofoundry_,_London	Linear_Dilution_Pattern_V2	0.159	0.156	0.153	0.149	0.146	0.142	0.138	0.138	0.137	0.135	0.132	0.13	0.126	0.121	0.117	0.115	0.113	0.111	0.11	0.109	0.108	0.108	0.109	0.112	0.115	0.118	0.122	0.125	0.129	0.133	0.135	0.138	0.14	0.144	0.149	0.155
F07	Sample	Dilution_70%	0.7	DMSO	Lycopene	Standard_Development	Run088	Standard_Measurement	Plate_02	Clariostar_Study	MB	Biofoundry_,_London	Linear_Dilution_Pattern_V2	0.15	0.146	0.142	0.139	0.136	0.131	0.128	0.128	0.126	0.124	0.122	0.119	0.115	0.11	0.107	0.103	0.102	0.1	0.099	0.098	0.097	0.097	0.097	0.099	0.102	0.104	0.107	0.108	0.111	0.114	0.116	0.118	0.119	0.122	0.126	0.13
F08	Sample	Dilution_50%	0.5	DMSO	Lycopene	Standard_Development	Run088	Standard_Measurement	Plate_02	Clariostar_Study	MB	Biofoundry_,_London	Linear_Dilution_Pattern_V2	0.139	0.137	0.133	0.129	0.126	0.122	0.119	0.118	0.116	0.113	0.11	0.107	0.103	0.098	0.095	0.092	0.09	0.089	0.087	0.086	0.085	0.084	0.085	0.086	0.088	0.089	0.091	0.092	0.094	0.096	0.098	0.099	0.1	0.101	0.103	0.106
F09	Sample	Dilution_30%	0.3	DMSO	Lycopene	Standard_Development	Run088	Standard_Measurement	Plate_02	Clariostar_Study	MB	Biofoundry_,_London	Linear_Dilution_Pattern_V2	0.128	0.124	0.122	0.118	0.114	0.11	0.106	0.106	0.103	0.1	0.096	0.092	0.089	0.085	0.081	0.079	0.076	0.074	0.073	0.072	0.071	0.07	0.07	0.071	0.071	0.072	0.074	0.073	0.074	0.075	0.076	0.077	0.077	0.078	0.079	0.081
F10	Sample	Dilution_10%	0.1	DMSO	Lycopene	Standard_Development	Run088	Standard_Measurement	Plate_02	Clariostar_Study	MB	Biofoundry_,_London	Linear_Dilution_Pattern_V2	0.116	0.112	0.109	0.105	0.102	0.098	0.094	0.093	0.089	0.086	0.083	0.078	0.074	0.07	0.067	0.065	0.063	0.061	0.06	0.059	0.057	0.057	0.056	0.057	0.057	0.056	0.057	0.056	0.056	0.057	0.056	0.056	0.055	0.056	0.055	0.055
F11	Blank	DMSO		DMSO		Standard_Development	Run088	Standard_Measurement	Plate_02	Clariostar_Study	MB	Biofoundry_,_London	Linear_Dilution_Pattern_V2	0.115	0.111	0.108	0.103	0.1	0.095	0.092	0.091	0.087	0.083	0.079	0.074	0.071	0.066	0.063	0.06	0.059	0.057	0.055	0.054	0.053	0.052	0.051	0.052	0.051	0.051	0.051	0.049	0.05	0.049	0.049	0.048	0.047	0.047	0.046	0.045
F12	Blank	DMSO		DMSO		Standard_Development	Run088	Standard_Measurement	Plate_02	Clariostar_Study	MB	Biofoundry_,_London	Linear_Dilution_Pattern_V2	0.112	0.108	0.104	0.1	0.096	0.091	0.087	0.087	0.084	0.078	0.075	0.071	0.067	0.062	0.059	0.057	0.055	0.053	0.051	0.05	0.049	0.048	0.048	0.048	0.048	0.047	0.047	0.045	0.046	0.046	0.046	0.045	0.045	0.044	0.043	0.042
G01	Sample	Dilution_85%	0.85	DMSO	Lycopene	Standard_Development	Run088	Standard_Measurement	Plate_02	Clariostar_Study	MB	Biofoundry_,_London	Linear_Dilution_Pattern_V2	0.177	0.173	0.17	0.165	0.161	0.157	0.153	0.151	0.15	0.147	0.143	0.14	0.136	0.13	0.126	0.122	0.119	0.118	0.116	0.114	0.113	0.113	0.115	0.116	0.118	0.121	0.125	0.128	0.131	0.134	0.137	0.138	0.141	0.144	0.149	0.155
G02	Sample	Dilution_65%	0.65	DMSO	Lycopene	Standard_Development	Run088	Standard_Measurement	Plate_02	Clariostar_Study	MB	Biofoundry_,_London	Linear_Dilution_Pattern_V2	0.156	0.153	0.15	0.145	0.141	0.137	0.134	0.133	0.131	0.128	0.126	0.122	0.118	0.112	0.109	0.106	0.103	0.101	0.1	0.099	0.098	0.097	0.099	0.1	0.102	0.104	0.107	0.108	0.11	0.113	0.114	0.115	0.117	0.12	0.122	0.126
G03	Sample	Dilution_45%	0.45	DMSO	Lycopene	Standard_Development	Run088	Standard_Measurement	Plate_02	Clariostar_Study	MB	Biofoundry_,_London	Linear_Dilution_Pattern_V2	0.15	0.146	0.143	0.14	0.136	0.132	0.128	0.128	0.125	0.121	0.119	0.115	0.111	0.106	0.103	0.099	0.098	0.096	0.095	0.093	0.092	0.091	0.091	0.092	0.093	0.094	0.096	0.096	0.098	0.1	0.1	0.1	0.101	0.102	0.104	0.106
G04	Sample	Dilution_25%	0.25	DMSO	Lycopene	Standard_Development	Run088	Standard_Measurement	Plate_02	Clariostar_Study	MB	Biofoundry_,_London	Linear_Dilution_Pattern_V2	0.125	0.121	0.119	0.115	0.112	0.108	0.104	0.103	0.1	0.097	0.094	0.09	0.087	0.082	0.079	0.076	0.074	0.072	0.071	0.07	0.069	0.068	0.068	0.068	0.068	0.069	0.07	0.069	0.07	0.071	0.072	0.072	0.072	0.072	0.073	0.074
G05	Sample	Dilution_05%	0.0499999999999999	DMSO	Lycopene	Standard_Development	Run088	Standard_Measurement	Plate_02	Clariostar_Study	MB	Biofoundry_,_London	Linear_Dilution_Pattern_V2	0.118	0.115	0.112	0.107	0.103	0.099	0.096	0.095	0.092	0.088	0.084	0.081	0.077	0.072	0.069	0.067	0.065	0.064	0.062	0.061	0.059	0.058	0.058	0.058	0.058	0.058	0.057	0.057	0.057	0.057	0.057	0.056	0.056	0.055	0.054	0.053
G06	Sample	Dilution_85%	0.85	DMSO	Lycopene	Standard_Development	Run088	Standard_Measurement	Plate_02	Clariostar_Study	MB	Biofoundry_,_London	Linear_Dilution_Pattern_V2	0.163	0.16	0.157	0.152	0.149	0.144	0.141	0.141	0.14	0.137	0.135	0.132	0.128	0.122	0.119	0.116	0.114	0.112	0.11	0.109	0.107	0.108	0.109	0.111	0.114	0.117	0.12	0.122	0.126	0.129	0.132	0.134	0.136	0.14	0.144	0.15
G07	Sample	Dilution_65%	0.65	DMSO	Lycopene	Standard_Development	Run088	Standard_Measurement	Plate_02	Clariostar_Study	MB	Biofoundry_,_London	Linear_Dilution_Pattern_V2	0.149	0.145	0.143	0.139	0.135	0.131	0.128	0.127	0.126	0.123	0.121	0.118	0.114	0.109	0.105	0.102	0.1	0.098	0.097	0.096	0.094	0.095	0.096	0.097	0.099	0.101	0.104	0.105	0.107	0.11	0.112	0.114	0.115	0.117	0.121	0.125
G08	Sample	Dilution_45%	0.45	DMSO	Lycopene	Standard_Development	Run088	Standard_Measurement	Plate_02	Clariostar_Study	MB	Biofoundry_,_London	Linear_Dilution_Pattern_V2	0.141	0.137	0.134	0.129	0.125	0.121	0.118	0.117	0.115	0.112	0.109	0.106	0.102	0.097	0.093	0.09	0.088	0.086	0.085	0.084	0.082	0.082	0.082	0.083	0.085	0.087	0.088	0.089	0.09	0.092	0.093	0.094	0.095	0.096	0.098	0.101
G09	Sample	Dilution_25%	0.25	DMSO	Lycopene	Standard_Development	Run088	Standard_Measurement	Plate_02	Clariostar_Study	MB	Biofoundry_,_London	Linear_Dilution_Pattern_V2	0.125	0.122	0.118	0.114	0.11	0.105	0.102	0.101	0.098	0.094	0.091	0.087	0.083	0.079	0.076	0.073	0.071	0.069	0.068	0.067	0.065	0.065	0.065	0.066	0.066	0.067	0.067	0.068	0.069	0.07	0.07	0.07	0.07	0.071	0.072	0.073
G10	Sample	Dilution_05%	0.0499999999999999	DMSO	Lycopene	Standard_Development	Run088	Standard_Measurement	Plate_02	Clariostar_Study	MB	Biofoundry_,_London	Linear_Dilution_Pattern_V2	0.119	0.116	0.113	0.108	0.104	0.1	0.097	0.095	0.092	0.087	0.084	0.08	0.076	0.071	0.069	0.066	0.064	0.061	0.06	0.059	0.057	0.057	0.056	0.057	0.057	0.056	0.056	0.054	0.055	0.055	0.055	0.054	0.054	0.053	0.053	0.052
G11	Blank	DMSO_Blank		DMSO		Standard_Development	Run088	Standard_Measurement	Plate_02	Clariostar_Study	MB	Biofoundry_,_London	Linear_Dilution_Pattern_V2	0.116	0.112	0.109	0.105	0.101	0.095	0.092	0.091	0.088	0.083	0.078	0.075	0.07	0.066	0.063	0.061	0.059	0.056	0.055	0.054	0.053	0.051	0.051	0.051	0.051	0.051	0.051	0.049	0.049	0.049	0.049	0.048	0.047	0.047	0.046	0.044
G12	Blank	DMSO_Blank		DMSO		Standard_Development	Run088	Standard_Measurement	Plate_02	Clariostar_Study	MB	Biofoundry_,_London	Linear_Dilution_Pattern_V2	0.113	0.109	0.105	0.101	0.096	0.092	0.089	0.088	0.084	0.079	0.074	0.07	0.066	0.06	0.058	0.055	0.053	0.051	0.05	0.049	0.047	0.046	0.046	0.046	0.046	0.045	0.045	0.044	0.044	0.045	0.045	0.044	0.043	0.043	0.042	0.041
H01	Sample	Dilution_85%	0.85	DMSO	Lycopene	Standard_Development	Run088	Standard_Measurement	Plate_02	Clariostar_Study	MB	Biofoundry_,_London	Linear_Dilution_Pattern_V2	0.185	0.181	0.178	0.173	0.168	0.163	0.159	0.158	0.156	0.152	0.148	0.143	0.138	0.132	0.127	0.123	0.12	0.118	0.116	0.115	0.113	0.113	0.114	0.116	0.118	0.121	0.124	0.127	0.13	0.133	0.136	0.137	0.139	0.143	0.147	0.152
H02	Sample	Dilution_65%	0.65	DMSO	Lycopene	Standard_Development	Run088	Standard_Measurement	Plate_02	Clariostar_Study	MB	Biofoundry_,_London	Linear_Dilution_Pattern_V2	0.167	0.163	0.16	0.155	0.151	0.146	0.142	0.142	0.141	0.137	0.133	0.129	0.124	0.118	0.113	0.111	0.108	0.106	0.105	0.103	0.102	0.101	0.102	0.103	0.105	0.108	0.11	0.111	0.113	0.116	0.117	0.118	0.119	0.121	0.124	0.127
H03	Sample	Dilution_45%	0.45	DMSO	Lycopene	Standard_Development	Run088	Standard_Measurement	Plate_02	Clariostar_Study	MB	Biofoundry_,_London	Linear_Dilution_Pattern_V2	0.145	0.142	0.14	0.136	0.131	0.127	0.123	0.122	0.12	0.117	0.114	0.111	0.107	0.102	0.098	0.096	0.092	0.091	0.09	0.088	0.086	0.086	0.087	0.088	0.089	0.091	0.092	0.092	0.093	0.095	0.096	0.097	0.098	0.099	0.101	0.103
H04	Sample	Dilution_25%	0.25	DMSO	Lycopene	Standard_Development	Run088	Standard_Measurement	Plate_02	Clariostar_Study	MB	Biofoundry_,_London	Linear_Dilution_Pattern_V2	0.135	0.132	0.129	0.125	0.121	0.117	0.113	0.111	0.108	0.104	0.1	0.096	0.091	0.086	0.083	0.08	0.078	0.076	0.074	0.073	0.072	0.071	0.07	0.071	0.072	0.072	0.073	0.072	0.073	0.074	0.074	0.075	0.074	0.075	0.075	0.076
H05	Sample	Dilution_05%	0.0499999999999999	DMSO	Lycopene	Standard_Development	Run088	Standard_Measurement	Plate_02	Clariostar_Study	MB	Biofoundry_,_London	Linear_Dilution_Pattern_V2	0.121	0.118	0.116	0.111	0.107	0.104	0.1	0.098	0.095	0.09	0.087	0.084	0.08	0.076	0.072	0.07	0.068	0.066	0.064	0.063	0.061	0.06	0.059	0.059	0.059	0.059	0.059	0.058	0.058	0.058	0.058	0.057	0.056	0.056	0.055	0.054
H06	Sample	Dilution_85%	0.85	DMSO	Lycopene	Standard_Development	Run088	Standard_Measurement	Plate_02	Clariostar_Study	MB	Biofoundry_,_London	Linear_Dilution_Pattern_V2	0.162	0.157	0.154	0.15	0.145	0.142	0.139	0.138	0.136	0.134	0.132	0.129	0.124	0.119	0.116	0.112	0.111	0.108	0.107	0.106	0.104	0.104	0.106	0.109	0.112	0.114	0.118	0.12	0.123	0.127	0.129	0.131	0.133	0.137	0.141	0.147
H07	Sample	Dilution_65%	0.65	DMSO	Lycopene	Standard_Development	Run088	Standard_Measurement	Plate_02	Clariostar_Study	MB	Biofoundry_,_London	Linear_Dilution_Pattern_V2	0.151	0.148	0.145	0.141	0.136	0.132	0.129	0.129	0.128	0.125	0.122	0.119	0.116	0.11	0.106	0.103	0.102	0.099	0.098	0.097	0.096	0.094	0.095	0.097	0.1	0.102	0.104	0.106	0.108	0.11	0.112	0.114	0.115	0.117	0.12	0.124
H08	Sample	Dilution_45%	0.45	DMSO	Lycopene	Standard_Development	Run088	Standard_Measurement	Plate_02	Clariostar_Study	MB	Biofoundry_,_London	Linear_Dilution_Pattern_V2	0.144	0.139	0.137	0.132	0.128	0.124	0.12	0.119	0.117	0.113	0.109	0.105	0.101	0.096	0.092	0.089	0.086	0.085	0.083	0.083	0.081	0.081	0.081	0.082	0.083	0.084	0.086	0.087	0.088	0.09	0.092	0.092	0.092	0.094	0.096	0.099
H09	Sample	Dilution_25%	0.25	DMSO	Lycopene	Standard_Development	Run088	Standard_Measurement	Plate_02	Clariostar_Study	MB	Biofoundry_,_London	Linear_Dilution_Pattern_V2	0.134	0.131	0.128	0.124	0.119	0.116	0.112	0.11	0.107	0.103	0.099	0.095	0.091	0.087	0.082	0.08	0.078	0.076	0.074	0.073	0.071	0.07	0.07	0.071	0.072	0.072	0.073	0.073	0.073	0.074	0.075	0.074	0.075	0.075	0.076	0.076
H10	Sample	Dilution_05%	0.0499999999999999	DMSO	Lycopene	Standard_Development	Run088	Standard_Measurement	Plate_02	Clariostar_Study	MB	Biofoundry_,_London	Linear_Dilution_Pattern_V2	0.121	0.118	0.115	0.111	0.106	0.102	0.098	0.096	0.093	0.089	0.086	0.082	0.077	0.073	0.069	0.067	0.065	0.062	0.061	0.06	0.058	0.056	0.056	0.056	0.056	0.056	0.056	0.054	0.054	0.055	0.055	0.054	0.053	0.053	0.052	0.051
H11	Blank	DMSO_Blank		DMSO		Standard_Development	Run088	Standard_Measurement	Plate_02	Clariostar_Study	MB	Biofoundry_,_London	Linear_Dilution_Pattern_V2	0.118	0.113	0.11	0.107	0.102	0.097	0.093	0.092	0.09	0.085	0.081	0.076	0.073	0.068	0.065	0.062	0.06	0.059	0.058	0.056	0.055	0.053	0.053	0.054	0.053	0.052	0.052	0.051	0.051	0.051	0.05	0.05	0.048	0.048	0.047	0.045
H12	Blank	DMSO_Blank		DMSO		Standard_Development	Run088	Standard_Measurement	Plate_02	Clariostar_Study	MB	Biofoundry_,_London	Linear_Dilution_Pattern_V2	0.127	0.122	0.118	0.114	0.109	0.104	0.099	0.098	0.094	0.088	0.082	0.078	0.072	0.067	0.063	0.061	0.059	0.056	0.054	0.053	0.051	0.051	0.05	0.051	0.05	0.05	0.049	0.048	0.048	0.048	0.048	0.048	0.046	0.046	0.045	0.044
A01	Sample	Dilution_100%	1.0	DMSO	Lycopene	Standard_Development	Run088	Standard_Measurement	Plate_02	Clariostar_Study	MB	Biofoundry_,_London	Linear_Dilution_Pattern_V2	0.16	0.157	0.153	0.149	0.145	0.14	0.138	0.136	0.134	0.132	0.129	0.123	0.119	0.114	0.111	0.106	0.103	0.101	0.1	0.1	0.1	0.101	0.102	0.105	0.109	0.112	0.117	0.121	0.125	0.129	0.132	0.136	0.14	0.144	0.151	0.159
A02	Sample	Dilution_80%	0.8	DMSO	Lycopene	Standard_Development	Run088	Standard_Measurement	Plate_02	Clariostar_Study	MB	Biofoundry_,_London	Linear_Dilution_Pattern_V2	0.155	0.152	0.149	0.144	0.141	0.137	0.134	0.133	0.131	0.129	0.124	0.119	0.116	0.111	0.108	0.105	0.101	0.1	0.099	0.099	0.098	0.099	0.1	0.102	0.105	0.108	0.111	0.115	0.117	0.119	0.122	0.125	0.128	0.132	0.137	0.143
A03	Sample	Dilution_60%	0.6	DMSO	Lycopene	Standard_Development	Run088	Standard_Measurement	Plate_02	Clariostar_Study	MB	Biofoundry_,_London	Linear_Dilution_Pattern_V2	0.139	0.136	0.132	0.128	0.124	0.119	0.117	0.116	0.113	0.11	0.106	0.102	0.099	0.093	0.091	0.088	0.084	0.083	0.081	0.08	0.081	0.08	0.081	0.083	0.085	0.087	0.088	0.091	0.093	0.095	0.097	0.099	0.1	0.104	0.108	0.112
A04	Sample	Dilution_40%	0.4	DMSO	Lycopene	Standard_Development	Run088	Standard_Measurement	Plate_02	Clariostar_Study	MB	Biofoundry_,_London	Linear_Dilution_Pattern_V2	0.142	0.139	0.135	0.131	0.128	0.122	0.119	0.117	0.116	0.112	0.107	0.103	0.099	0.095	0.092	0.088	0.086	0.084	0.082	0.081	0.081	0.08	0.08	0.081	0.083	0.084	0.085	0.086	0.087	0.088	0.089	0.089	0.091	0.093	0.095	0.098
A05	Sample	Dilution_20%	0.2	DMSO	Lycopene	Standard_Development	Run088	Standard_Measurement	Plate_02	Clariostar_Study	MB	Biofoundry_,_London	Linear_Dilution_Pattern_V2	0.123	0.119	0.116	0.111	0.108	0.103	0.1	0.097	0.094	0.09	0.086	0.081	0.077	0.073	0.07	0.066	0.064	0.061	0.06	0.06	0.059	0.058	0.058	0.058	0.059	0.059	0.059	0.06	0.06	0.06	0.061	0.061	0.062	0.063	0.064	0.064
A06	Sample	Dilution_100%	1.0	DMSO	Lycopene	Standard_Development	Run088	Standard_Measurement	Plate_02	Clariostar_Study	MB	Biofoundry_,_London	Linear_Dilution_Pattern_V2	0.158	0.155	0.151	0.147	0.144	0.139	0.136	0.135	0.134	0.132	0.129	0.125	0.121	0.116	0.113	0.109	0.107	0.105	0.103	0.103	0.103	0.103	0.105	0.108	0.111	0.115	0.119	0.123	0.126	0.13	0.133	0.136	0.14	0.145	0.15	0.159
A07	Sample	Dilution_80%	0.8	DMSO	Lycopene	Standard_Development	Run088	Standard_Measurement	Plate_02	Clariostar_Study	MB	Biofoundry_,_London	Linear_Dilution_Pattern_V2	0.156	0.153	0.15	0.145	0.142	0.138	0.134	0.133	0.131	0.129	0.125	0.12	0.116	0.111	0.108	0.105	0.102	0.101	0.098	0.097	0.097	0.098	0.098	0.1	0.103	0.106	0.108	0.112	0.115	0.117	0.119	0.121	0.124	0.128	0.132	0.138
A08	Sample	Dilution_60%	0.6	DMSO	Lycopene	Standard_Development	Run088	Standard_Measurement	Plate_02	Clariostar_Study	MB	Biofoundry_,_London	Linear_Dilution_Pattern_V2	0.142	0.139	0.135	0.13	0.127	0.122	0.119	0.117	0.116	0.113	0.109	0.104	0.102	0.097	0.094	0.091	0.087	0.086	0.083	0.083	0.082	0.083	0.084	0.085	0.087	0.088	0.091	0.092	0.095	0.097	0.098	0.1	0.102	0.105	0.108	0.113
A09	Sample	Dilution_40%	0.4	DMSO	Lycopene	Standard_Development	Run088	Standard_Measurement	Plate_02	Clariostar_Study	MB	Biofoundry_,_London	Linear_Dilution_Pattern_V2	0.136	0.132	0.129	0.125	0.121	0.116	0.113	0.111	0.109	0.106	0.102	0.098	0.095	0.09	0.087	0.084	0.081	0.079	0.077	0.076	0.075	0.075	0.075	0.076	0.077	0.078	0.079	0.08	0.081	0.082	0.083	0.083	0.085	0.087	0.089	0.091
A10	Sample	Dilution_20%	0.2	DMSO	Lycopene	Standard_Development	Run088	Standard_Measurement	Plate_02	Clariostar_Study	MB	Biofoundry_,_London	Linear_Dilution_Pattern_V2	0.124	0.121	0.117	0.113	0.109	0.104	0.101	0.099	0.096	0.092	0.087	0.082	0.079	0.074	0.071	0.068	0.065	0.063	0.061	0.061	0.06	0.06	0.059	0.06	0.06	0.061	0.06	0.061	0.061	0.062	0.062	0.062	0.063	0.064	0.065	0.065
A11	Blank	DMSO_Blank		DMSO		Standard_Development	Run088	Standard_Measurement	Plate_02	Clariostar_Study	MB	Biofoundry_,_London	Linear_Dilution_Pattern_V2	0.125	0.121	0.118	0.113	0.11	0.105	0.102	0.099	0.096	0.09	0.086	0.08	0.075	0.071	0.069	0.066	0.063	0.06	0.058	0.057	0.057	0.055	0.054	0.054	0.054	0.053	0.053	0.052	0.051	0.051	0.05	0.049	0.049	0.049	0.048	0.047
A12	Blank	DMSO_Blank		DMSO		Standard_Development	Run088	Standard_Measurement	Plate_02	Clariostar_Study	MB	Biofoundry_,_London	Linear_Dilution_Pattern_V2	0.12	0.117	0.114	0.109	0.105	0.101	0.097	0.095	0.092	0.087	0.083	0.078	0.073	0.069	0.067	0.064	0.061	0.059	0.057	0.056	0.055	0.053	0.053	0.053	0.053	0.052	0.052	0.051	0.05	0.05	0.05	0.048	0.048	0.047	0.047	0.046
B01	Sample	Dilution_100%	1.0	DMSO	Lycopene	Standard_Development	Run088	Standard_Measurement	Plate_02	Clariostar_Study	MB	Biofoundry_,_London	Linear_Dilution_Pattern_V2	0.168	0.165	0.161	0.156	0.153	0.147	0.144	0.144	0.142	0.141	0.137	0.132	0.128	0.122	0.119	0.116	0.112	0.111	0.109	0.108	0.108	0.109	0.111	0.114	0.118	0.122	0.126	0.131	0.135	0.138	0.142	0.145	0.149	0.154	0.161	0.169
B02	Sample	Dilution_80%	0.8	DMSO	Lycopene	Standard_Development	Run088	Standard_Measurement	Plate_02	Clariostar_Study	MB	Biofoundry_,_London	Linear_Dilution_Pattern_V2	0.159	0.156	0.153	0.149	0.144	0.139	0.137	0.137	0.135	0.133	0.13	0.126	0.122	0.117	0.114	0.111	0.107	0.106	0.104	0.104	0.103	0.104	0.105	0.108	0.11	0.114	0.117	0.12	0.122	0.126	0.128	0.13	0.133	0.137	0.141	0.147
B03	Sample	Dilution_60%	0.6	DMSO	Lycopene	Standard_Development	Run088	Standard_Measurement	Plate_02	Clariostar_Study	MB	Biofoundry_,_London	Linear_Dilution_Pattern_V2	0.157	0.153	0.149	0.146	0.142	0.138	0.135	0.134	0.133	0.13	0.127	0.121	0.118	0.113	0.111	0.108	0.104	0.102	0.101	0.101	0.1	0.1	0.1	0.101	0.103	0.105	0.108	0.109	0.111	0.113	0.114	0.116	0.117	0.119	0.122	0.126
B04	Sample	Dilution_40%	0.4	DMSO	Lycopene	Standard_Development	Run088	Standard_Measurement	Plate_02	Clariostar_Study	MB	Biofoundry_,_London	Linear_Dilution_Pattern_V2	0.132	0.13	0.127	0.122	0.119	0.114	0.111	0.11	0.108	0.106	0.101	0.097	0.093	0.089	0.087	0.084	0.081	0.078	0.077	0.077	0.076	0.075	0.075	0.076	0.078	0.079	0.08	0.081	0.082	0.083	0.084	0.085	0.086	0.088	0.09	0.092
B05	Sample	Dilution_20%	0.2	DMSO	Lycopene	Standard_Development	Run088	Standard_Measurement	Plate_02	Clariostar_Study	MB	Biofoundry_,_London	Linear_Dilution_Pattern_V2	0.119	0.115	0.112	0.107	0.105	0.099	0.097	0.095	0.092	0.088	0.085	0.081	0.078	0.073	0.07	0.068	0.065	0.063	0.061	0.06	0.06	0.06	0.059	0.06	0.061	0.061	0.061	0.061	0.061	0.062	0.062	0.063	0.063	0.064	0.065	0.065
B06	Sample	Dilution_100%	1.0	DMSO	Lycopene	Standard_Development	Run088	Standard_Measurement	Plate_02	Clariostar_Study	MB	Biofoundry_,_London	Linear_Dilution_Pattern_V2	0.161	0.158	0.155	0.151	0.147	0.142	0.14	0.14	0.139	0.137	0.135	0.131	0.127	0.121	0.118	0.115	0.112	0.111	0.109	0.108	0.108	0.108	0.109	0.112	0.116	0.119	0.123	0.127	0.131	0.134	0.138	0.141	0.143	0.149	0.155	0.162
B07	Sample	Dilution_80%	0.8	DMSO	Lycopene	Standard_Development	Run088	Standard_Measurement	Plate_02	Clariostar_Study	MB	Biofoundry_,_London	Linear_Dilution_Pattern_V2	0.152	0.149	0.145	0.142	0.139	0.135	0.132	0.131	0.13	0.127	0.124	0.121	0.118	0.113	0.11	0.106	0.103	0.102	0.1	0.1	0.1	0.1	0.1	0.103	0.106	0.108	0.111	0.114	0.117	0.12	0.122	0.124	0.127	0.131	0.135	0.141
B08	Sample	Dilution_60%	0.6	DMSO	Lycopene	Standard_Development	Run088	Standard_Measurement	Plate_02	Clariostar_Study	MB	Biofoundry_,_London	Linear_Dilution_Pattern_V2	0.142	0.139	0.136	0.131	0.128	0.123	0.12	0.118	0.117	0.114	0.111	0.106	0.103	0.098	0.095	0.092	0.09	0.088	0.086	0.086	0.085	0.085	0.085	0.087	0.089	0.09	0.092	0.094	0.097	0.099	0.1	0.102	0.104	0.106	0.11	0.114
B09	Sample	Dilution_40%	0.4	DMSO	Lycopene	Standard_Development	Run088	Standard_Measurement	Plate_02	Clariostar_Study	MB	Biofoundry_,_London	Linear_Dilution_Pattern_V2	0.133	0.13	0.126	0.122	0.119	0.115	0.111	0.109	0.108	0.104	0.101	0.096	0.093	0.088	0.086	0.084	0.08	0.078	0.076	0.075	0.075	0.074	0.074	0.075	0.077	0.078	0.079	0.08	0.081	0.082	0.083	0.084	0.085	0.087	0.088	0.09
B10	Sample	Dilution_20%	0.2	DMSO	Lycopene	Standard_Development	Run088	Standard_Measurement	Plate_02	Clariostar_Study	MB	Biofoundry_,_London	Linear_Dilution_Pattern_V2	0.125	0.123	0.119	0.115	0.112	0.106	0.104	0.101	0.099	0.095	0.091	0.087	0.084	0.08	0.076	0.073	0.071	0.069	0.067	0.066	0.065	0.065	0.064	0.065	0.065	0.066	0.065	0.066	0.066	0.066	0.067	0.066	0.067	0.068	0.068	0.069
B11	Blank	DMSO_Blank		DMSO		Standard_Development	Run088	Standard_Measurement	Plate_02	Clariostar_Study	MB	Biofoundry_,_London	Linear_Dilution_Pattern_V2	0.119	0.116	0.112	0.108	0.105	0.101	0.098	0.095	0.092	0.088	0.083	0.077	0.075	0.071	0.068	0.065	0.063	0.06	0.059	0.058	0.057	0.056	0.055	0.055	0.055	0.055	0.054	0.053	0.052	0.052	0.051	0.051	0.051	0.05	0.05	0.049
B12	Blank	DMSO_Blank		DMSO		Standard_Development	Run088	Standard_Measurement	Plate_02	Clariostar_Study	MB	Biofoundry_,_London	Linear_Dilution_Pattern_V2	0.114	0.11	0.107	0.103	0.1	0.095	0.092	0.089	0.086	0.083	0.078	0.073	0.07	0.066	0.063	0.06	0.058	0.056	0.054	0.053	0.052	0.051	0.051	0.05	0.05	0.049	0.049	0.049	0.048	0.047	0.047	0.047	0.046	0.046	0.046	0.045
C01	Sample	Dilution_95%	0.95	DMSO	Lycopene	Standard_Development	Run088	Standard_Measurement	Plate_02	Clariostar_Study	MB	Biofoundry_,_London	Linear_Dilution_Pattern_V2	0.163	0.16	0.156	0.152	0.148	0.143	0.14	0.139	0.138	0.136	0.133	0.129	0.125	0.119	0.115	0.112	0.109	0.107	0.106	0.105	0.105	0.105	0.107	0.11	0.113	0.117	0.12	0.124	0.127	0.131	0.134	0.136	0.14	0.144	0.15	0.158
C02	Sample	Dilution_75%	0.75	DMSO	Lycopene	Standard_Development	Run088	Standard_Measurement	Plate_02	Clariostar_Study	MB	Biofoundry_,_London	Linear_Dilution_Pattern_V2	0.149	0.147	0.143	0.139	0.135	0.131	0.129	0.127	0.125	0.123	0.12	0.116	0.113	0.108	0.105	0.103	0.099	0.097	0.096	0.096	0.095	0.095	0.096	0.098	0.1	0.103	0.106	0.108	0.111	0.114	0.115	0.117	0.12	0.124	0.128	0.133
C03	Sample	Dilution_55%	0.55	DMSO	Lycopene	Standard_Development	Run088	Standard_Measurement	Plate_02	Clariostar_Study	MB	Biofoundry_,_London	Linear_Dilution_Pattern_V2	0.137	0.133	0.13	0.126	0.123	0.118	0.116	0.115	0.113	0.111	0.107	0.102	0.1	0.094	0.092	0.09	0.086	0.085	0.083	0.083	0.082	0.082	0.082	0.084	0.086	0.088	0.089	0.091	0.092	0.095	0.096	0.097	0.099	0.102	0.104	0.108
C04	Sample	Dilution_35%	0.35	DMSO	Lycopene	Standard_Development	Run088	Standard_Measurement	Plate_02	Clariostar_Study	MB	Biofoundry_,_London	Linear_Dilution_Pattern_V2	0.124	0.121	0.117	0.113	0.11	0.105	0.102	0.101	0.098	0.095	0.092	0.087	0.084	0.079	0.077	0.074	0.071	0.069	0.068	0.068	0.067	0.067	0.067	0.069	0.07	0.07	0.071	0.072	0.072	0.074	0.075	0.076	0.077	0.078	0.08	0.081
C05	Sample	Dilution_15%	0.15	DMSO	Lycopene	Standard_Development	Run088	Standard_Measurement	Plate_02	Clariostar_Study	MB	Biofoundry_,_London	Linear_Dilution_Pattern_V2	0.116	0.114	0.11	0.105	0.102	0.097	0.095	0.093	0.091	0.088	0.084	0.08	0.077	0.072	0.07	0.068	0.065	0.063	0.061	0.06	0.059	0.059	0.058	0.059	0.06	0.059	0.059	0.059	0.06	0.06	0.06	0.061	0.061	0.061	0.061	0.062
C06	Sample	Dilution_95%	0.95	DMSO	Lycopene	Standard_Development	Run088	Standard_Measurement	Plate_02	Clariostar_Study	MB	Biofoundry_,_London	Linear_Dilution_Pattern_V2	0.154	0.151	0.148	0.144	0.14	0.136	0.134	0.133	0.132	0.131	0.128	0.124	0.121	0.116	0.114	0.11	0.107	0.105	0.104	0.103	0.103	0.104	0.105	0.107	0.111	0.114	0.118	0.122	0.126	0.13	0.133	0.136	0.14	0.144	0.15	0.157
C07	Sample	Dilution_75%	0.75	DMSO	Lycopene	Standard_Development	Run088	Standard_Measurement	Plate_02	Clariostar_Study	MB	Biofoundry_,_London	Linear_Dilution_Pattern_V2	0.143	0.139	0.136	0.132	0.129	0.124	0.122	0.121	0.12	0.117	0.116	0.112	0.108	0.103	0.1	0.099	0.095	0.093	0.091	0.091	0.09	0.091	0.092	0.095	0.097	0.099	0.102	0.105	0.108	0.11	0.112	0.115	0.117	0.121	0.125	0.13
C08	Sample	Dilution_55%	0.55	DMSO	Lycopene	Standard_Development	Run088	Standard_Measurement	Plate_02	Clariostar_Study	MB	Biofoundry_,_London	Linear_Dilution_Pattern_V2	0.134	0.132	0.128	0.123	0.12	0.116	0.113	0.112	0.11	0.108	0.104	0.101	0.097	0.093	0.09	0.088	0.084	0.083	0.082	0.081	0.081	0.081	0.081	0.082	0.084	0.086	0.088	0.09	0.092	0.093	0.095	0.097	0.098	0.101	0.103	0.106
C09	Sample	Dilution_35%	0.35	DMSO	Lycopene	Standard_Development	Run088	Standard_Measurement	Plate_02	Clariostar_Study	MB	Biofoundry_,_London	Linear_Dilution_Pattern_V2	0.123	0.12	0.116	0.112	0.109	0.105	0.102	0.1	0.098	0.095	0.092	0.087	0.084	0.08	0.078	0.076	0.073	0.07	0.069	0.068	0.068	0.067	0.068	0.068	0.07	0.071	0.072	0.072	0.073	0.075	0.075	0.076	0.077	0.079	0.08	0.082
C10	Sample	Dilution_15%	0.15	DMSO	Lycopene	Standard_Development	Run088	Standard_Measurement	Plate_02	Clariostar_Study	MB	Biofoundry_,_London	Linear_Dilution_Pattern_V2	0.116	0.114	0.11	0.106	0.103	0.098	0.096	0.093	0.091	0.088	0.084	0.079	0.075	0.072	0.07	0.067	0.064	0.062	0.06	0.06	0.059	0.058	0.058	0.058	0.058	0.059	0.059	0.058	0.059	0.059	0.059	0.059	0.059	0.06	0.061	0.061
C11	Blank	DMSO_Blank		DMSO		Standard_Development	Run088	Standard_Measurement	Plate_02	Clariostar_Study	MB	Biofoundry_,_London	Linear_Dilution_Pattern_V2	0.112	0.109	0.105	0.101	0.097	0.092	0.089	0.088	0.085	0.081	0.076	0.072	0.068	0.064	0.061	0.059	0.057	0.054	0.053	0.051	0.05	0.05	0.049	0.05	0.049	0.049	0.049	0.048	0.048	0.047	0.047	0.046	0.046	0.045	0.045	0.044
C12	Blank	DMSO_Blank		DMSO		Standard_Development	Run088	Standard_Measurement	Plate_02	Clariostar_Study	MB	Biofoundry_,_London	Linear_Dilution_Pattern_V2	0.108	0.105	0.101	0.097	0.094	0.089	0.085	0.084	0.082	0.078	0.073	0.068	0.065	0.06	0.058	0.056	0.053	0.051	0.05	0.049	0.048	0.047	0.046	0.046	0.046	0.046	0.046	0.045	0.045	0.045	0.044	0.044	0.044	0.043	0.043	0.042
D01	Sample	Dilution_95%	0.95	DMSO	Lycopene	Standard_Development	Run088	Standard_Measurement	Plate_02	Clariostar_Study	MB	Biofoundry_,_London	Linear_Dilution_Pattern_V2	0.17	0.167	0.163	0.158	0.154	0.149	0.146	0.144	0.144	0.142	0.138	0.134	0.13	0.125	0.121	0.118	0.115	0.112	0.11	0.11	0.11	0.11	0.112	0.115	0.119	0.122	0.126	0.13	0.133	0.137	0.14	0.143	0.147	0.152	0.157	0.164
D02	Sample	Dilution_75%	0.75	DMSO	Lycopene	Standard_Development	Run088	Standard_Measurement	Plate_02	Clariostar_Study	MB	Biofoundry_,_London	Linear_Dilution_Pattern_V2	0.167	0.166	0.163	0.157	0.155	0.15	0.147	0.146	0.145	0.142	0.14	0.135	0.132	0.127	0.124	0.121	0.118	0.116	0.115	0.114	0.114	0.114	0.115	0.117	0.119	0.121	0.124	0.126	0.129	0.131	0.134	0.135	0.137	0.14	0.144	0.149
D03	Sample	Dilution_55%	0.55	DMSO	Lycopene	Standard_Development	Run088	Standard_Measurement	Plate_02	Clariostar_Study	MB	Biofoundry_,_London	Linear_Dilution_Pattern_V2	0.141	0.139	0.135	0.131	0.128	0.123	0.12	0.119	0.118	0.116	0.112	0.108	0.105	0.1	0.098	0.095	0.093	0.091	0.09	0.089	0.088	0.087	0.088	0.09	0.092	0.093	0.096	0.097	0.098	0.1	0.102	0.103	0.104	0.107	0.109	0.113
D04	Sample	Dilution_35%	0.35	DMSO	Lycopene	Standard_Development	Run088	Standard_Measurement	Plate_02	Clariostar_Study	MB	Biofoundry_,_London	Linear_Dilution_Pattern_V2	0.128	0.124	0.121	0.116	0.113	0.108	0.106	0.104	0.102	0.099	0.096	0.091	0.089	0.084	0.082	0.079	0.077	0.075	0.073	0.072	0.071	0.071	0.071	0.073	0.073	0.075	0.075	0.076	0.077	0.078	0.079	0.079	0.08	0.082	0.083	0.085
D05	Sample	Dilution_15%	0.15	DMSO	Lycopene	Standard_Development	Run088	Standard_Measurement	Plate_02	Clariostar_Study	MB	Biofoundry_,_London	Linear_Dilution_Pattern_V2	0.115	0.113	0.108	0.104	0.101	0.097	0.094	0.093	0.091	0.088	0.084	0.08	0.077	0.072	0.07	0.068	0.065	0.063	0.061	0.061	0.06	0.058	0.058	0.059	0.06	0.06	0.059	0.06	0.06	0.06	0.06	0.06	0.06	0.061	0.061	0.061
D06	Sample	Dilution_95%	0.95	DMSO	Lycopene	Standard_Development	Run088	Standard_Measurement	Plate_02	Clariostar_Study	MB	Biofoundry_,_London	Linear_Dilution_Pattern_V2	0.165	0.161	0.158	0.154	0.151	0.147	0.144	0.143	0.142	0.141	0.139	0.136	0.133	0.127	0.125	0.121	0.119	0.117	0.115	0.115	0.114	0.115	0.116	0.119	0.123	0.127	0.13	0.134	0.138	0.142	0.145	0.148	0.151	0.156	0.162	0.169
D07	Sample	Dilution_75%	0.75	DMSO	Lycopene	Standard_Development	Run088	Standard_Measurement	Plate_02	Clariostar_Study	MB	Biofoundry_,_London	Linear_Dilution_Pattern_V2	0.146	0.144	0.141	0.137	0.133	0.129	0.127	0.126	0.125	0.124	0.121	0.117	0.113	0.108	0.106	0.103	0.1	0.098	0.097	0.096	0.096	0.095	0.096	0.098	0.101	0.103	0.106	0.108	0.111	0.115	0.117	0.119	0.121	0.124	0.128	0.134
D08	Sample	Dilution_55%	0.55	DMSO	Lycopene	Standard_Development	Run088	Standard_Measurement	Plate_02	Clariostar_Study	MB	Biofoundry_,_London	Linear_Dilution_Pattern_V2	0.145	0.142	0.139	0.135	0.132	0.126	0.123	0.122	0.121	0.119	0.115	0.111	0.107	0.103	0.1	0.097	0.094	0.092	0.091	0.09	0.089	0.089	0.09	0.091	0.093	0.095	0.097	0.098	0.1	0.102	0.103	0.104	0.106	0.108	0.111	0.114
D09	Sample	Dilution_35%	0.35	DMSO	Lycopene	Standard_Development	Run088	Standard_Measurement	Plate_02	Clariostar_Study	MB	Biofoundry_,_London	Linear_Dilution_Pattern_V2	0.142	0.138	0.135	0.131	0.127	0.123	0.12	0.118	0.117	0.114	0.11	0.106	0.102	0.097	0.095	0.093	0.09	0.087	0.086	0.085	0.084	0.083	0.084	0.085	0.086	0.087	0.087	0.088	0.089	0.089	0.09	0.091	0.092	0.094	0.095	0.096
D10	Sample	Dilution_15%	0.15	DMSO	Lycopene	Standard_Development	Run088	Standard_Measurement	Plate_02	Clariostar_Study	MB	Biofoundry_,_London	Linear_Dilution_Pattern_V2	0.119	0.116	0.112	0.108	0.105	0.1	0.098	0.096	0.093	0.09	0.085	0.08	0.077	0.072	0.071	0.068	0.065	0.063	0.061	0.06	0.059	0.059	0.059	0.059	0.06	0.06	0.06	0.059	0.059	0.06	0.06	0.06	0.06	0.061	0.061	0.061
D11	Blank	DMSO_Blank		DMSO		Standard_Development	Run088	Standard_Measurement	Plate_02	Clariostar_Study	MB	Biofoundry_,_London	Linear_Dilution_Pattern_V2	0.115	0.112	0.108	0.104	0.101	0.096	0.092	0.09	0.088	0.084	0.079	0.075	0.071	0.067	0.065	0.062	0.059	0.057	0.055	0.054	0.054	0.053	0.051	0.051	0.051	0.051	0.05	0.049	0.049	0.049	0.048	0.048	0.047	0.047	0.047	0.045
D12	Blank	DMSO_Blank		DMSO		Standard_Development	Run088	Standard_Measurement	Plate_02	Clariostar_Study	MB	Biofoundry_,_London	Linear_Dilution_Pattern_V2	0.11	0.106	0.102	0.098	0.095	0.09	0.087	0.085	0.082	0.079	0.073	0.068	0.064	0.06	0.057	0.055	0.053	0.05	0.049	0.048	0.047	0.046	0.046	0.046	0.046	0.046	0.045	0.044	0.044	0.044	0.043	0.043	0.043	0.043	0.042	0.042
E01	Sample	Dilution_90%	0.9	DMSO	Lycopene	Standard_Development	Run088	Standard_Measurement	Plate_02	Clariostar_Study	MB	Biofoundry_,_London	Linear_Dilution_Pattern_V2	0.175	0.172	0.168	0.164	0.16	0.155	0.152	0.15	0.149	0.147	0.145	0.141	0.137	0.131	0.126	0.123	0.119	0.117	0.116	0.116	0.115	0.115	0.116	0.118	0.122	0.126	0.129	0.132	0.136	0.139	0.142	0.145	0.148	0.152	0.158	0.165
E02	Sample	Dilution_70%	0.7	DMSO	Lycopene	Standard_Development	Run088	Standard_Measurement	Plate_02	Clariostar_Study	MB	Biofoundry_,_London	Linear_Dilution_Pattern_V2	0.158	0.155	0.152	0.147	0.144	0.139	0.137	0.135	0.134	0.132	0.129	0.124	0.121	0.116	0.113	0.11	0.107	0.106	0.103	0.103	0.103	0.103	0.103	0.106	0.108	0.11	0.112	0.114	0.117	0.119	0.121	0.123	0.125	0.127	0.131	0.136
E03	Sample	Dilution_50%	0.5	DMSO	Lycopene	Standard_Development	Run088	Standard_Measurement	Plate_02	Clariostar_Study	MB	Biofoundry_,_London	Linear_Dilution_Pattern_V2	0.136	0.133	0.129	0.124	0.121	0.116	0.113	0.112	0.11	0.107	0.104	0.1	0.097	0.092	0.089	0.087	0.083	0.081	0.08	0.08	0.079	0.078	0.08	0.081	0.083	0.085	0.086	0.087	0.089	0.091	0.092	0.093	0.095	0.097	0.1	0.102
E04	Sample	Dilution_30%	0.3	DMSO	Lycopene	Standard_Development	Run088	Standard_Measurement	Plate_02	Clariostar_Study	MB	Biofoundry_,_London	Linear_Dilution_Pattern_V2	0.146	0.143	0.139	0.135	0.131	0.126	0.123	0.123	0.12	0.117	0.114	0.109	0.106	0.101	0.099	0.097	0.094	0.091	0.09	0.089	0.088	0.087	0.088	0.089	0.089	0.09	0.09	0.091	0.091	0.091	0.091	0.091	0.092	0.093	0.093	0.094
E05	Sample	Dilution_10%	0.1	DMSO	Lycopene	Standard_Development	Run088	Standard_Measurement	Plate_02	Clariostar_Study	MB	Biofoundry_,_London	Linear_Dilution_Pattern_V2	0.112	0.108	0.104	0.1	0.096	0.091	0.088	0.087	0.085	0.082	0.078	0.073	0.07	0.066	0.064	0.062	0.059	0.056	0.056	0.055	0.054	0.053	0.053	0.054	0.054	0.055	0.054	0.053	0.053	0.054	0.054	0.054	0.054	0.054	0.053	0.053
E06	Sample	Dilution_90%	0.9	DMSO	Lycopene	Standard_Development	Run088	Standard_Measurement	Plate_02	Clariostar_Study	MB	Biofoundry_,_London	Linear_Dilution_Pattern_V2	0.159	0.156	0.152	0.147	0.144	0.139	0.137	0.136	0.136	0.134	0.132	0.127	0.124	0.118	0.116	0.113	0.109	0.108	0.106	0.106	0.106	0.106	0.108	0.11	0.114	0.117	0.121	0.124	0.128	0.132	0.134	0.137	0.14	0.145	0.149	0.156
E07	Sample	Dilution_70%	0.7	DMSO	Lycopene	Standard_Development	Run088	Standard_Measurement	Plate_02	Clariostar_Study	MB	Biofoundry_,_London	Linear_Dilution_Pattern_V2	0.148	0.146	0.142	0.137	0.135	0.13	0.127	0.126	0.125	0.123	0.12	0.117	0.114	0.108	0.106	0.103	0.1	0.098	0.096	0.095	0.095	0.095	0.096	0.098	0.101	0.103	0.105	0.107	0.11	0.113	0.115	0.117	0.119	0.121	0.125	0.13
E08	Sample	Dilution_50%	0.5	DMSO	Lycopene	Standard_Development	Run088	Standard_Measurement	Plate_02	Clariostar_Study	MB	Biofoundry_,_London	Linear_Dilution_Pattern_V2	0.134	0.13	0.126	0.121	0.118	0.113	0.11	0.11	0.108	0.106	0.103	0.099	0.095	0.09	0.088	0.086	0.083	0.081	0.079	0.078	0.077	0.077	0.078	0.08	0.081	0.083	0.084	0.086	0.088	0.089	0.091	0.092	0.093	0.096	0.098	0.101
E09	Sample	Dilution_30%	0.3	DMSO	Lycopene	Standard_Development	Run088	Standard_Measurement	Plate_02	Clariostar_Study	MB	Biofoundry_,_London	Linear_Dilution_Pattern_V2	0.141	0.138	0.133	0.129	0.126	0.121	0.118	0.117	0.115	0.112	0.107	0.104	0.1	0.095	0.092	0.09	0.088	0.086	0.084	0.084	0.083	0.082	0.081	0.083	0.083	0.084	0.084	0.084	0.085	0.086	0.086	0.087	0.087	0.088	0.089	0.09
E10	Sample	Dilution_10%	0.1	DMSO	Lycopene	Standard_Development	Run088	Standard_Measurement	Plate_02	Clariostar_Study	MB	Biofoundry_,_London	Linear_Dilution_Pattern_V2	0.117	0.113	0.11	0.105	0.102	0.097	0.094	0.092	0.09	0.086	0.081	0.076	0.072	0.068	0.066	0.063	0.06	0.058	0.057	0.056	0.055	0.055	0.054	0.055	0.055	0.055	0.055	0.054	0.055	0.055	0.055	0.055	0.055	0.054	0.054	0.054
E11	Blank	DMSO_Blank		DMSO		Standard_Development	Run088	Standard_Measurement	Plate_02	Clariostar_Study	MB	Biofoundry_,_London	Linear_Dilution_Pattern_V2	0.116	0.112	0.109	0.104	0.101	0.095	0.091	0.09	0.088	0.083	0.078	0.073	0.07	0.065	0.062	0.06	0.057	0.055	0.053	0.052	0.051	0.051	0.05	0.051	0.05	0.05	0.049	0.048	0.048	0.048	0.047	0.047	0.046	0.046	0.045	0.044
E12	Blank	DMSO_Blank		DMSO		Standard_Development	Run088	Standard_Measurement	Plate_02	Clariostar_Study	MB	Biofoundry_,_London	Linear_Dilution_Pattern_V2	0.111	0.107	0.103	0.099	0.096	0.089	0.087	0.085	0.082	0.078	0.073	0.068	0.064	0.06	0.058	0.056	0.052	0.051	0.05	0.049	0.048	0.046	0.046	0.047	0.046	0.047	0.046	0.045	0.045	0.044	0.044	0.043	0.043	0.042	0.042	0.041
F01	Sample	Dilution_90%	0.9	DMSO	Lycopene	Standard_Development	Run088	Standard_Measurement	Plate_02	Clariostar_Study	MB	Biofoundry_,_London	Linear_Dilution_Pattern_V2	0.173	0.17	0.166	0.161	0.158	0.153	0.149	0.147	0.146	0.145	0.141	0.136	0.133	0.127	0.123	0.119	0.117	0.115	0.113	0.112	0.112	0.112	0.113	0.115	0.119	0.122	0.125	0.13	0.132	0.135	0.138	0.141	0.144	0.148	0.153	0.159
F02	Sample	Dilution_70%	0.7	DMSO	Lycopene	Standard_Development	Run088	Standard_Measurement	Plate_02	Clariostar_Study	MB	Biofoundry_,_London	Linear_Dilution_Pattern_V2	0.155	0.152	0.148	0.143	0.14	0.136	0.133	0.132	0.131	0.129	0.125	0.121	0.117	0.112	0.109	0.106	0.103	0.101	0.1	0.099	0.098	0.098	0.098	0.101	0.103	0.106	0.108	0.11	0.113	0.115	0.117	0.119	0.121	0.124	0.127	0.132
F03	Sample	Dilution_50%	0.5	DMSO	Lycopene	Standard_Development	Run088	Standard_Measurement	Plate_02	Clariostar_Study	MB	Biofoundry_,_London	Linear_Dilution_Pattern_V2	0.162	0.159	0.155	0.151	0.148	0.143	0.139	0.139	0.138	0.135	0.131	0.127	0.123	0.119	0.116	0.113	0.111	0.108	0.106	0.105	0.104	0.104	0.104	0.105	0.106	0.108	0.109	0.11	0.112	0.113	0.113	0.114	0.115	0.117	0.118	0.12
F04	Sample	Dilution_30%	0.3	DMSO	Lycopene	Standard_Development	Run088	Standard_Measurement	Plate_02	Clariostar_Study	MB	Biofoundry_,_London	Linear_Dilution_Pattern_V2	0.127	0.125	0.121	0.116	0.113	0.108	0.106	0.105	0.103	0.1	0.097	0.093	0.09	0.085	0.082	0.081	0.078	0.076	0.074	0.073	0.073	0.071	0.071	0.072	0.073	0.074	0.075	0.075	0.076	0.077	0.077	0.078	0.079	0.08	0.081	0.081
F05	Sample	Dilution_10%	0.1	DMSO	Lycopene	Standard_Development	Run088	Standard_Measurement	Plate_02	Clariostar_Study	MB	Biofoundry_,_London	Linear_Dilution_Pattern_V2	0.114	0.111	0.107	0.103	0.1	0.095	0.092	0.091	0.089	0.086	0.083	0.079	0.076	0.072	0.07	0.068	0.065	0.063	0.061	0.06	0.059	0.058	0.058	0.059	0.059	0.059	0.058	0.058	0.057	0.058	0.058	0.057	0.057	0.057	0.057	0.057
F06	Sample	Dilution_90%	0.9	DMSO	Lycopene	Standard_Development	Run088	Standard_Measurement	Plate_02	Clariostar_Study	MB	Biofoundry_,_London	Linear_Dilution_Pattern_V2	0.238	0.237	0.234	0.231	0.227	0.222	0.219	0.218	0.218	0.217	0.214	0.211	0.207	0.202	0.199	0.196	0.194	0.191	0.189	0.189	0.188	0.188	0.189	0.191	0.193	0.196	0.199	0.202	0.204	0.207	0.208	0.21	0.212	0.216	0.22	0.225
F07	Sample	Dilution_70%	0.7	DMSO	Lycopene	Standard_Development	Run088	Standard_Measurement	Plate_02	Clariostar_Study	MB	Biofoundry_,_London	Linear_Dilution_Pattern_V2	0.142	0.14	0.137	0.132	0.129	0.124	0.121	0.121	0.121	0.119	0.116	0.113	0.11	0.105	0.102	0.1	0.097	0.095	0.093	0.092	0.091	0.091	0.092	0.095	0.098	0.1	0.102	0.104	0.106	0.109	0.111	0.113	0.115	0.118	0.122	0.126
F08	Sample	Dilution_50%	0.5	DMSO	Lycopene	Standard_Development	Run088	Standard_Measurement	Plate_02	Clariostar_Study	MB	Biofoundry_,_London	Linear_Dilution_Pattern_V2	0.136	0.133	0.129	0.125	0.122	0.117	0.115	0.113	0.112	0.11	0.107	0.103	0.1	0.095	0.093	0.09	0.087	0.085	0.083	0.083	0.082	0.082	0.082	0.084	0.085	0.087	0.088	0.09	0.091	0.094	0.094	0.096	0.098	0.099	0.102	0.105
F09	Sample	Dilution_30%	0.3	DMSO	Lycopene	Standard_Development	Run088	Standard_Measurement	Plate_02	Clariostar_Study	MB	Biofoundry_,_London	Linear_Dilution_Pattern_V2	0.125	0.122	0.118	0.114	0.11	0.106	0.103	0.101	0.1	0.097	0.094	0.09	0.086	0.081	0.078	0.076	0.073	0.071	0.07	0.069	0.068	0.068	0.068	0.069	0.07	0.07	0.071	0.071	0.073	0.073	0.074	0.075	0.076	0.077	0.077	0.079
F10	Sample	Dilution_10%	0.1	DMSO	Lycopene	Standard_Development	Run088	Standard_Measurement	Plate_02	Clariostar_Study	MB	Biofoundry_,_London	Linear_Dilution_Pattern_V2	0.112	0.109	0.105	0.101	0.098	0.092	0.09	0.088	0.086	0.083	0.079	0.074	0.072	0.067	0.065	0.062	0.06	0.058	0.056	0.056	0.055	0.055	0.053	0.054	0.054	0.055	0.054	0.054	0.054	0.054	0.054	0.054	0.054	0.054	0.054	0.054
F11	Blank	DMSO		DMSO		Standard_Development	Run088	Standard_Measurement	Plate_02	Clariostar_Study	MB	Biofoundry_,_London	Linear_Dilution_Pattern_V2	0.111	0.108	0.105	0.1	0.097	0.092	0.088	0.087	0.084	0.08	0.075	0.07	0.067	0.063	0.06	0.059	0.056	0.054	0.052	0.051	0.05	0.05	0.049	0.049	0.049	0.049	0.048	0.048	0.048	0.047	0.046	0.046	0.046	0.046	0.044	0.044
F12	Blank	DMSO		DMSO		Standard_Development	Run088	Standard_Measurement	Plate_02	Clariostar_Study	MB	Biofoundry_,_London	Linear_Dilution_Pattern_V2	0.108	0.104	0.1	0.096	0.093	0.087	0.085	0.083	0.08	0.076	0.071	0.066	0.062	0.058	0.056	0.054	0.051	0.049	0.048	0.047	0.047	0.045	0.045	0.045	0.044	0.044	0.044	0.043	0.043	0.043	0.043	0.042	0.042	0.042	0.042	0.041
G01	Sample	Dilution_85%	0.85	DMSO	Lycopene	Standard_Development	Run088	Standard_Measurement	Plate_02	Clariostar_Study	MB	Biofoundry_,_London	Linear_Dilution_Pattern_V2	0.176	0.172	0.168	0.164	0.16	0.155	0.152	0.15	0.149	0.147	0.144	0.14	0.136	0.129	0.126	0.122	0.119	0.117	0.115	0.114	0.113	0.113	0.114	0.116	0.119	0.122	0.125	0.128	0.131	0.134	0.137	0.139	0.142	0.146	0.15	0.156
G02	Sample	Dilution_65%	0.65	DMSO	Lycopene	Standard_Development	Run088	Standard_Measurement	Plate_02	Clariostar_Study	MB	Biofoundry_,_London	Linear_Dilution_Pattern_V2	0.152	0.149	0.145	0.141	0.138	0.133	0.13	0.129	0.128	0.125	0.122	0.118	0.114	0.109	0.106	0.103	0.1	0.098	0.096	0.095	0.095	0.095	0.095	0.098	0.1	0.102	0.104	0.106	0.108	0.111	0.112	0.114	0.116	0.119	0.122	0.126
G03	Sample	Dilution_45%	0.45	DMSO	Lycopene	Standard_Development	Run088	Standard_Measurement	Plate_02	Clariostar_Study	MB	Biofoundry_,_London	Linear_Dilution_Pattern_V2	0.147	0.145	0.141	0.137	0.133	0.128	0.124	0.123	0.123	0.119	0.116	0.112	0.109	0.103	0.101	0.098	0.095	0.093	0.091	0.091	0.09	0.089	0.089	0.09	0.092	0.093	0.094	0.095	0.096	0.098	0.098	0.099	0.1	0.102	0.103	0.105
G04	Sample	Dilution_25%	0.25	DMSO	Lycopene	Standard_Development	Run088	Standard_Measurement	Plate_02	Clariostar_Study	MB	Biofoundry_,_London	Linear_Dilution_Pattern_V2	0.12	0.117	0.113	0.108	0.105	0.101	0.098	0.097	0.095	0.092	0.089	0.084	0.081	0.076	0.074	0.071	0.069	0.067	0.065	0.064	0.064	0.063	0.063	0.064	0.065	0.066	0.066	0.066	0.067	0.068	0.069	0.068	0.069	0.07	0.07	0.071
G05	Sample	Dilution_05%	0.0499999999999999	DMSO	Lycopene	Standard_Development	Run088	Standard_Measurement	Plate_02	Clariostar_Study	MB	Biofoundry_,_London	Linear_Dilution_Pattern_V2	0.115	0.111	0.108	0.104	0.099	0.095	0.092	0.09	0.088	0.085	0.081	0.077	0.074	0.069	0.067	0.064	0.062	0.059	0.057	0.058	0.057	0.056	0.055	0.055	0.055	0.056	0.055	0.054	0.054	0.054	0.054	0.053	0.053	0.052	0.052	0.051
G06	Sample	Dilution_85%	0.85	DMSO	Lycopene	Standard_Development	Run088	Standard_Measurement	Plate_02	Clariostar_Study	MB	Biofoundry_,_London	Linear_Dilution_Pattern_V2	0.159	0.156	0.152	0.147	0.144	0.139	0.136	0.136	0.136	0.134	0.131	0.127	0.123	0.117	0.115	0.112	0.11	0.107	0.106	0.105	0.104	0.105	0.105	0.108	0.11	0.114	0.116	0.119	0.123	0.126	0.128	0.131	0.134	0.137	0.142	0.147
G07	Sample	Dilution_65%	0.65	DMSO	Lycopene	Standard_Development	Run088	Standard_Measurement	Plate_02	Clariostar_Study	MB	Biofoundry_,_London	Linear_Dilution_Pattern_V2	0.149	0.146	0.142	0.137	0.134	0.129	0.127	0.126	0.125	0.123	0.12	0.115	0.112	0.108	0.105	0.102	0.099	0.097	0.096	0.094	0.094	0.094	0.094	0.096	0.098	0.101	0.103	0.105	0.107	0.11	0.112	0.113	0.115	0.117	0.121	0.125
G08	Sample	Dilution_45%	0.45	DMSO	Lycopene	Standard_Development	Run088	Standard_Measurement	Plate_02	Clariostar_Study	MB	Biofoundry_,_London	Linear_Dilution_Pattern_V2	0.139	0.135	0.131	0.126	0.123	0.118	0.115	0.114	0.112	0.11	0.107	0.102	0.099	0.093	0.091	0.089	0.086	0.084	0.081	0.081	0.08	0.079	0.08	0.081	0.084	0.085	0.086	0.086	0.088	0.09	0.091	0.092	0.093	0.095	0.097	0.099
G09	Sample	Dilution_25%	0.25	DMSO	Lycopene	Standard_Development	Run088	Standard_Measurement	Plate_02	Clariostar_Study	MB	Biofoundry_,_London	Linear_Dilution_Pattern_V2	0.124	0.121	0.117	0.112	0.108	0.103	0.1	0.099	0.097	0.094	0.09	0.085	0.083	0.077	0.075	0.072	0.07	0.068	0.066	0.065	0.065	0.064	0.064	0.065	0.066	0.066	0.066	0.067	0.068	0.068	0.069	0.069	0.07	0.07	0.071	0.071
G10	Sample	Dilution_05%	0.0499999999999999	DMSO	Lycopene	Standard_Development	Run088	Standard_Measurement	Plate_02	Clariostar_Study	MB	Biofoundry_,_London	Linear_Dilution_Pattern_V2	0.115	0.111	0.107	0.102	0.099	0.094	0.091	0.089	0.087	0.084	0.08	0.074	0.072	0.067	0.065	0.062	0.059	0.057	0.055	0.055	0.054	0.053	0.052	0.053	0.052	0.053	0.052	0.051	0.051	0.051	0.051	0.051	0.051	0.05	0.05	0.05
G11	Blank	DMSO_Blank		DMSO		Standard_Development	Run088	Standard_Measurement	Plate_02	Clariostar_Study	MB	Biofoundry_,_London	Linear_Dilution_Pattern_V2	0.113	0.108	0.105	0.1	0.097	0.091	0.088	0.086	0.084	0.08	0.075	0.07	0.067	0.063	0.06	0.058	0.055	0.053	0.052	0.051	0.05	0.049	0.048	0.049	0.049	0.048	0.048	0.047	0.046	0.047	0.046	0.046	0.045	0.045	0.044	0.043
G12	Blank	DMSO_Blank		DMSO		Standard_Development	Run088	Standard_Measurement	Plate_02	Clariostar_Study	MB	Biofoundry_,_London	Linear_Dilution_Pattern_V2	0.11	0.105	0.102	0.097	0.094	0.088	0.086	0.084	0.081	0.076	0.071	0.066	0.063	0.058	0.056	0.053	0.051	0.049	0.047	0.046	0.045	0.044	0.044	0.045	0.044	0.044	0.043	0.043	0.043	0.043	0.042	0.042	0.042	0.041	0.041	0.04
H01	Sample	Dilution_85%	0.85	DMSO	Lycopene	Standard_Development	Run088	Standard_Measurement	Plate_02	Clariostar_Study	MB	Biofoundry_,_London	Linear_Dilution_Pattern_V2	0.182	0.178	0.173	0.169	0.165	0.159	0.156	0.154	0.152	0.148	0.145	0.139	0.135	0.129	0.125	0.121	0.118	0.115	0.113	0.112	0.112	0.111	0.111	0.114	0.117	0.12	0.123	0.125	0.129	0.132	0.134	0.135	0.138	0.142	0.146	0.152
H02	Sample	Dilution_65%	0.65	DMSO	Lycopene	Standard_Development	Run088	Standard_Measurement	Plate_02	Clariostar_Study	MB	Biofoundry_,_London	Linear_Dilution_Pattern_V2	0.159	0.155	0.151	0.147	0.144	0.139	0.136	0.134	0.132	0.129	0.126	0.121	0.117	0.112	0.109	0.105	0.101	0.099	0.098	0.097	0.096	0.096	0.096	0.098	0.1	0.102	0.104	0.107	0.109	0.11	0.112	0.113	0.115	0.118	0.121	0.126
H03	Sample	Dilution_45%	0.45	DMSO	Lycopene	Standard_Development	Run088	Standard_Measurement	Plate_02	Clariostar_Study	MB	Biofoundry_,_London	Linear_Dilution_Pattern_V2	0.141	0.138	0.134	0.13	0.126	0.122	0.118	0.117	0.115	0.112	0.109	0.105	0.102	0.097	0.095	0.091	0.089	0.086	0.085	0.084	0.084	0.083	0.083	0.085	0.086	0.087	0.088	0.09	0.091	0.092	0.093	0.094	0.095	0.097	0.098	0.101
H04	Sample	Dilution_25%	0.25	DMSO	Lycopene	Standard_Development	Run088	Standard_Measurement	Plate_02	Clariostar_Study	MB	Biofoundry_,_London	Linear_Dilution_Pattern_V2	0.129	0.126	0.122	0.117	0.115	0.11	0.106	0.104	0.102	0.098	0.095	0.089	0.085	0.081	0.078	0.075	0.073	0.07	0.068	0.068	0.067	0.066	0.066	0.067	0.068	0.069	0.068	0.069	0.07	0.07	0.07	0.07	0.071	0.072	0.073	0.073
H05	Sample	Dilution_05%	0.0499999999999999	DMSO	Lycopene	Standard_Development	Run088	Standard_Measurement	Plate_02	Clariostar_Study	MB	Biofoundry_,_London	Linear_Dilution_Pattern_V2	0.118	0.115	0.112	0.107	0.104	0.099	0.096	0.094	0.093	0.089	0.084	0.079	0.076	0.072	0.069	0.067	0.064	0.062	0.06	0.059	0.058	0.057	0.057	0.057	0.057	0.057	0.057	0.056	0.055	0.056	0.055	0.054	0.054	0.054	0.053	0.052
H06	Sample	Dilution_85%	0.85	DMSO	Lycopene	Standard_Development	Run088	Standard_Measurement	Plate_02	Clariostar_Study	MB	Biofoundry_,_London	Linear_Dilution_Pattern_V2	0.159	0.156	0.152	0.147	0.144	0.139	0.136	0.135	0.134	0.133	0.13	0.127	0.123	0.117	0.114	0.111	0.108	0.106	0.104	0.103	0.104	0.104	0.105	0.108	0.11	0.113	0.116	0.119	0.122	0.126	0.128	0.129	0.132	0.136	0.14	0.146
H07	Sample	Dilution_65%	0.65	DMSO	Lycopene	Standard_Development	Run088	Standard_Measurement	Plate_02	Clariostar_Study	MB	Biofoundry_,_London	Linear_Dilution_Pattern_V2	0.146	0.144	0.141	0.136	0.132	0.128	0.124	0.123	0.122	0.121	0.117	0.114	0.11	0.105	0.103	0.1	0.097	0.094	0.093	0.091	0.091	0.091	0.092	0.094	0.096	0.098	0.101	0.102	0.105	0.107	0.108	0.11	0.112	0.115	0.118	0.122
H08	Sample	Dilution_45%	0.45	DMSO	Lycopene	Standard_Development	Run088	Standard_Measurement	Plate_02	Clariostar_Study	MB	Biofoundry_,_London	Linear_Dilution_Pattern_V2	0.138	0.135	0.131	0.127	0.123	0.117	0.114	0.113	0.111	0.107	0.104	0.1	0.096	0.09	0.087	0.085	0.082	0.08	0.078	0.077	0.076	0.076	0.076	0.078	0.079	0.081	0.083	0.084	0.085	0.086	0.087	0.088	0.089	0.091	0.093	0.096
H09	Sample	Dilution_25%	0.25	DMSO	Lycopene	Standard_Development	Run088	Standard_Measurement	Plate_02	Clariostar_Study	MB	Biofoundry_,_London	Linear_Dilution_Pattern_V2	0.13	0.127	0.122	0.118	0.115	0.11	0.106	0.104	0.103	0.099	0.095	0.089	0.086	0.081	0.078	0.076	0.073	0.071	0.069	0.068	0.067	0.067	0.067	0.067	0.068	0.069	0.069	0.069	0.07	0.07	0.07	0.071	0.071	0.072	0.073	0.074
H10	Sample	Dilution_05%	0.0499999999999999	DMSO	Lycopene	Standard_Development	Run088	Standard_Measurement	Plate_02	Clariostar_Study	MB	Biofoundry_,_London	Linear_Dilution_Pattern_V2	0.118	0.114	0.11	0.106	0.102	0.097	0.093	0.091	0.09	0.086	0.082	0.077	0.073	0.069	0.066	0.063	0.061	0.058	0.056	0.056	0.055	0.053	0.052	0.053	0.053	0.053	0.053	0.052	0.052	0.051	0.051	0.051	0.05	0.05	0.05	0.049
H11	Blank	DMSO_Blank		DMSO		Standard_Development	Run088	Standard_Measurement	Plate_02	Clariostar_Study	MB	Biofoundry_,_London	Linear_Dilution_Pattern_V2	0.112	0.108	0.104	0.1	0.096	0.091	0.089	0.086	0.084	0.08	0.075	0.07	0.067	0.062	0.061	0.059	0.056	0.053	0.052	0.051	0.05	0.05	0.049	0.049	0.049	0.049	0.048	0.047	0.047	0.047	0.046	0.046	0.045	0.045	0.044	0.043
H12	Blank	DMSO_Blank		DMSO		Standard_Development	Run088	Standard_Measurement	Plate_02	Clariostar_Study	MB	Biofoundry_,_London	Linear_Dilution_Pattern_V2	0.122	0.119	0.114	0.109	0.106	0.1	0.096	0.094	0.09	0.085	0.079	0.074	0.07	0.063	0.061	0.059	0.055	0.053	0.051	0.05	0.05	0.048	0.048	0.049	0.048	0.048	0.047	0.046	0.046	0.046	0.045	0.045	0.045	0.045	0.044	0.042
A01	Sample	Dilution_100%	1.0	DMSO	Lycopene	Standard_Development	Run088	Standard_Measurement	Plate_02	Clariostar_Study	MB	Biofoundry_,_London	Linear_Dilution_Pattern_V2	0.163	0.16	0.155	0.152	0.148	0.143	0.14	0.138	0.136	0.135	0.131	0.127	0.122	0.117	0.112	0.108	0.105	0.104	0.102	0.101	0.101	0.102	0.105	0.108	0.11	0.114	0.118	0.122	0.127	0.131	0.134	0.137	0.141	0.146	0.152	0.161
A02	Sample	Dilution_80%	0.8	DMSO	Lycopene	Standard_Development	Run088	Standard_Measurement	Plate_02	Clariostar_Study	MB	Biofoundry_,_London	Linear_Dilution_Pattern_V2	0.157	0.153	0.15	0.146	0.142	0.138	0.135	0.133	0.132	0.129	0.125	0.122	0.118	0.113	0.11	0.106	0.103	0.101	0.099	0.099	0.099	0.1	0.101	0.102	0.105	0.108	0.112	0.114	0.118	0.12	0.122	0.125	0.129	0.132	0.137	0.143
A03	Sample	Dilution_60%	0.6	DMSO	Lycopene	Standard_Development	Run088	Standard_Measurement	Plate_02	Clariostar_Study	MB	Biofoundry_,_London	Linear_Dilution_Pattern_V2	0.138	0.135	0.132	0.128	0.125	0.12	0.117	0.114	0.113	0.11	0.106	0.103	0.098	0.094	0.091	0.087	0.084	0.082	0.08	0.08	0.08	0.08	0.081	0.082	0.084	0.086	0.088	0.09	0.093	0.095	0.096	0.098	0.1	0.103	0.106	0.111
A04	Sample	Dilution_40%	0.4	DMSO	Lycopene	Standard_Development	Run088	Standard_Measurement	Plate_02	Clariostar_Study	MB	Biofoundry_,_London	Linear_Dilution_Pattern_V2	0.145	0.143	0.139	0.135	0.132	0.127	0.124	0.122	0.119	0.116	0.112	0.107	0.103	0.099	0.095	0.092	0.09	0.088	0.086	0.086	0.085	0.084	0.085	0.085	0.086	0.087	0.088	0.089	0.091	0.092	0.092	0.094	0.095	0.096	0.098	0.101
A05	Sample	Dilution_20%	0.2	DMSO	Lycopene	Standard_Development	Run088	Standard_Measurement	Plate_02	Clariostar_Study	MB	Biofoundry_,_London	Linear_Dilution_Pattern_V2	0.124	0.121	0.117	0.113	0.108	0.104	0.101	0.099	0.096	0.093	0.088	0.083	0.077	0.074	0.071	0.068	0.065	0.062	0.06	0.06	0.059	0.059	0.059	0.06	0.059	0.06	0.06	0.06	0.061	0.061	0.061	0.063	0.063	0.062	0.064	0.065
A06	Sample	Dilution_100%	1.0	DMSO	Lycopene	Standard_Development	Run088	Standard_Measurement	Plate_02	Clariostar_Study	MB	Biofoundry_,_London	Linear_Dilution_Pattern_V2	0.159	0.156	0.152	0.148	0.144	0.139	0.137	0.136	0.134	0.133	0.13	0.126	0.122	0.117	0.114	0.11	0.107	0.105	0.103	0.104	0.103	0.104	0.105	0.108	0.11	0.114	0.118	0.122	0.126	0.129	0.133	0.137	0.14	0.144	0.15	0.158
A07	Sample	Dilution_80%	0.8	DMSO	Lycopene	Standard_Development	Run088	Standard_Measurement	Plate_02	Clariostar_Study	MB	Biofoundry_,_London	Linear_Dilution_Pattern_V2	0.157	0.154	0.151	0.147	0.143	0.139	0.135	0.133	0.132	0.129	0.125	0.121	0.117	0.112	0.108	0.105	0.102	0.1	0.098	0.098	0.098	0.097	0.099	0.1	0.103	0.105	0.108	0.111	0.114	0.117	0.119	0.122	0.124	0.128	0.132	0.137
A08	Sample	Dilution_60%	0.6	DMSO	Lycopene	Standard_Development	Run088	Standard_Measurement	Plate_02	Clariostar_Study	MB	Biofoundry_,_London	Linear_Dilution_Pattern_V2	0.142	0.14	0.136	0.132	0.128	0.123	0.12	0.118	0.117	0.114	0.111	0.107	0.102	0.098	0.094	0.09	0.088	0.086	0.084	0.083	0.083	0.083	0.085	0.086	0.087	0.089	0.091	0.092	0.095	0.097	0.098	0.1	0.102	0.104	0.108	0.112
A09	Sample	Dilution_40%	0.4	DMSO	Lycopene	Standard_Development	Run088	Standard_Measurement	Plate_02	Clariostar_Study	MB	Biofoundry_,_London	Linear_Dilution_Pattern_V2	0.136	0.133	0.128	0.124	0.121	0.117	0.113	0.111	0.109	0.106	0.103	0.098	0.094	0.089	0.086	0.083	0.081	0.079	0.076	0.076	0.075	0.074	0.075	0.075	0.077	0.078	0.079	0.08	0.082	0.082	0.083	0.084	0.085	0.086	0.088	0.09
A10	Sample	Dilution_20%	0.2	DMSO	Lycopene	Standard_Development	Run088	Standard_Measurement	Plate_02	Clariostar_Study	MB	Biofoundry_,_London	Linear_Dilution_Pattern_V2	0.124	0.121	0.118	0.114	0.109	0.105	0.102	0.099	0.097	0.093	0.089	0.084	0.079	0.075	0.071	0.069	0.066	0.064	0.061	0.061	0.06	0.059	0.06	0.06	0.06	0.06	0.06	0.06	0.061	0.062	0.062	0.063	0.063	0.064	0.064	0.065
A11	Blank	DMSO_Blank		DMSO		Standard_Development	Run088	Standard_Measurement	Plate_02	Clariostar_Study	MB	Biofoundry_,_London	Linear_Dilution_Pattern_V2	0.125	0.122	0.118	0.114	0.11	0.106	0.102	0.098	0.096	0.091	0.085	0.081	0.076	0.071	0.068	0.065	0.063	0.06	0.058	0.056	0.056	0.055	0.055	0.054	0.054	0.053	0.052	0.051	0.052	0.051	0.05	0.05	0.049	0.048	0.048	0.047
A12	Blank	DMSO_Blank		DMSO		Standard_Development	Run088	Standard_Measurement	Plate_02	Clariostar_Study	MB	Biofoundry_,_London	Linear_Dilution_Pattern_V2	0.121	0.118	0.114	0.112	0.107	0.102	0.099	0.095	0.093	0.088	0.083	0.079	0.074	0.07	0.066	0.064	0.061	0.06	0.058	0.057	0.056	0.054	0.053	0.053	0.053	0.052	0.052	0.051	0.051	0.05	0.049	0.049	0.048	0.047	0.047	0.046
B01	Sample	Dilution_100%	1.0	DMSO	Lycopene	Standard_Development	Run088	Standard_Measurement	Plate_02	Clariostar_Study	MB	Biofoundry_,_London	Linear_Dilution_Pattern_V2	0.17	0.167	0.163	0.159	0.154	0.15	0.146	0.146	0.146	0.144	0.139	0.134	0.13	0.125	0.121	0.117	0.115	0.112	0.111	0.11	0.11	0.111	0.113	0.116	0.119	0.123	0.128	0.132	0.137	0.141	0.143	0.148	0.152	0.157	0.164	0.172
B02	Sample	Dilution_80%	0.8	DMSO	Lycopene	Standard_Development	Run088	Standard_Measurement	Plate_02	Clariostar_Study	MB	Biofoundry_,_London	Linear_Dilution_Pattern_V2	0.159	0.156	0.152	0.15	0.145	0.14	0.137	0.136	0.135	0.133	0.13	0.128	0.123	0.117	0.113	0.111	0.108	0.105	0.103	0.104	0.104	0.104	0.105	0.108	0.11	0.113	0.116	0.118	0.122	0.125	0.127	0.13	0.133	0.135	0.14	0.146
B03	Sample	Dilution_60%	0.6	DMSO	Lycopene	Standard_Development	Run088	Standard_Measurement	Plate_02	Clariostar_Study	MB	Biofoundry_,_London	Linear_Dilution_Pattern_V2	0.155	0.152	0.148	0.145	0.142	0.137	0.134	0.132	0.131	0.129	0.124	0.121	0.117	0.113	0.109	0.106	0.103	0.101	0.1	0.099	0.098	0.098	0.099	0.101	0.102	0.103	0.105	0.107	0.11	0.111	0.112	0.114	0.116	0.117	0.12	0.124
B04	Sample	Dilution_40%	0.4	DMSO	Lycopene	Standard_Development	Run088	Standard_Measurement	Plate_02	Clariostar_Study	MB	Biofoundry_,_London	Linear_Dilution_Pattern_V2	0.133	0.13	0.127	0.123	0.119	0.115	0.111	0.11	0.108	0.105	0.102	0.097	0.092	0.089	0.085	0.083	0.08	0.078	0.076	0.076	0.076	0.075	0.076	0.077	0.077	0.079	0.079	0.08	0.082	0.083	0.084	0.085	0.086	0.087	0.089	0.091
B05	Sample	Dilution_20%	0.2	DMSO	Lycopene	Standard_Development	Run088	Standard_Measurement	Plate_02	Clariostar_Study	MB	Biofoundry_,_London	Linear_Dilution_Pattern_V2	0.119	0.116	0.112	0.109	0.105	0.101	0.098	0.095	0.094	0.09	0.086	0.081	0.078	0.074	0.07	0.068	0.066	0.064	0.062	0.061	0.06	0.06	0.06	0.06	0.06	0.061	0.061	0.061	0.062	0.062	0.062	0.063	0.063	0.063	0.064	0.065
B06	Sample	Dilution_100%	1.0	DMSO	Lycopene	Standard_Development	Run088	Standard_Measurement	Plate_02	Clariostar_Study	MB	Biofoundry_,_London	Linear_Dilution_Pattern_V2	0.162	0.16	0.156	0.153	0.148	0.144	0.141	0.14	0.14	0.138	0.135	0.132	0.127	0.122	0.118	0.115	0.113	0.11	0.108	0.108	0.108	0.109	0.111	0.114	0.116	0.12	0.124	0.128	0.132	0.136	0.138	0.142	0.146	0.15	0.156	0.163
B07	Sample	Dilution_80%	0.8	DMSO	Lycopene	Standard_Development	Run088	Standard_Measurement	Plate_02	Clariostar_Study	MB	Biofoundry_,_London	Linear_Dilution_Pattern_V2	0.161	0.159	0.155	0.152	0.148	0.143	0.141	0.139	0.138	0.137	0.134	0.13	0.127	0.122	0.118	0.115	0.113	0.11	0.109	0.108	0.107	0.107	0.109	0.111	0.113	0.116	0.118	0.12	0.124	0.127	0.129	0.131	0.134	0.136	0.141	0.146
B08	Sample	Dilution_60%	0.6	DMSO	Lycopene	Standard_Development	Run088	Standard_Measurement	Plate_02	Clariostar_Study	MB	Biofoundry_,_London	Linear_Dilution_Pattern_V2	0.143	0.14	0.137	0.133	0.129	0.125	0.121	0.119	0.117	0.116	0.112	0.108	0.104	0.099	0.096	0.093	0.09	0.088	0.087	0.086	0.085	0.085	0.086	0.087	0.089	0.091	0.092	0.094	0.097	0.099	0.1	0.102	0.104	0.106	0.109	0.114
B09	Sample	Dilution_40%	0.4	DMSO	Lycopene	Standard_Development	Run088	Standard_Measurement	Plate_02	Clariostar_Study	MB	Biofoundry_,_London	Linear_Dilution_Pattern_V2	0.134	0.132	0.128	0.124	0.121	0.117	0.113	0.111	0.11	0.106	0.102	0.099	0.094	0.09	0.087	0.083	0.081	0.079	0.077	0.077	0.076	0.075	0.075	0.076	0.077	0.078	0.079	0.08	0.081	0.082	0.083	0.084	0.085	0.086	0.088	0.09
B10	Sample	Dilution_20%	0.2	DMSO	Lycopene	Standard_Development	Run088	Standard_Measurement	Plate_02	Clariostar_Study	MB	Biofoundry_,_London	Linear_Dilution_Pattern_V2	0.125	0.122	0.118	0.115	0.112	0.107	0.104	0.101	0.099	0.095	0.091	0.087	0.083	0.079	0.076	0.073	0.07	0.068	0.066	0.066	0.065	0.063	0.064	0.064	0.064	0.064	0.065	0.065	0.065	0.065	0.065	0.067	0.067	0.066	0.067	0.068
B11	Blank	DMSO_Blank		DMSO		Standard_Development	Run088	Standard_Measurement	Plate_02	Clariostar_Study	MB	Biofoundry_,_London	Linear_Dilution_Pattern_V2	0.12	0.116	0.113	0.109	0.106	0.101	0.097	0.094	0.092	0.088	0.083	0.079	0.074	0.071	0.068	0.066	0.064	0.061	0.059	0.059	0.057	0.056	0.057	0.056	0.054	0.054	0.054	0.053	0.053	0.052	0.052	0.051	0.051	0.05	0.05	0.049
B12	Blank	DMSO_Blank		DMSO		Standard_Development	Run088	Standard_Measurement	Plate_02	Clariostar_Study	MB	Biofoundry_,_London	Linear_Dilution_Pattern_V2	0.115	0.111	0.108	0.105	0.101	0.097	0.093	0.091	0.088	0.085	0.079	0.075	0.071	0.067	0.063	0.061	0.059	0.057	0.054	0.054	0.053	0.052	0.051	0.051	0.05	0.05	0.049	0.049	0.049	0.048	0.047	0.048	0.047	0.046	0.045	0.044
C01	Sample	Dilution_95%	0.95	DMSO	Lycopene	Standard_Development	Run088	Standard_Measurement	Plate_02	Clariostar_Study	MB	Biofoundry_,_London	Linear_Dilution_Pattern_V2	0.165	0.162	0.158	0.155	0.15	0.146	0.142	0.141	0.141	0.139	0.136	0.131	0.127	0.122	0.117	0.114	0.111	0.11	0.108	0.107	0.107	0.107	0.109	0.112	0.114	0.118	0.122	0.125	0.13	0.133	0.136	0.14	0.143	0.147	0.152	0.16
C02	Sample	Dilution_75%	0.75	DMSO	Lycopene	Standard_Development	Run088	Standard_Measurement	Plate_02	Clariostar_Study	MB	Biofoundry_,_London	Linear_Dilution_Pattern_V2	0.154	0.151	0.147	0.143	0.14	0.136	0.132	0.132	0.131	0.129	0.125	0.121	0.117	0.113	0.109	0.107	0.104	0.102	0.101	0.1	0.099	0.099	0.1	0.103	0.104	0.107	0.109	0.112	0.115	0.117	0.119	0.121	0.124	0.127	0.131	0.136
C03	Sample	Dilution_55%	0.55	DMSO	Lycopene	Standard_Development	Run088	Standard_Measurement	Plate_02	Clariostar_Study	MB	Biofoundry_,_London	Linear_Dilution_Pattern_V2	0.135	0.133	0.129	0.125	0.122	0.118	0.115	0.113	0.113	0.109	0.106	0.102	0.098	0.094	0.091	0.088	0.085	0.084	0.082	0.082	0.081	0.081	0.082	0.083	0.084	0.086	0.087	0.089	0.091	0.093	0.094	0.096	0.098	0.1	0.103	0.106
C04	Sample	Dilution_35%	0.35	DMSO	Lycopene	Standard_Development	Run088	Standard_Measurement	Plate_02	Clariostar_Study	MB	Biofoundry_,_London	Linear_Dilution_Pattern_V2	0.125	0.122	0.118	0.114	0.111	0.106	0.103	0.102	0.1	0.097	0.093	0.089	0.085	0.08	0.077	0.075	0.072	0.07	0.068	0.069	0.068	0.067	0.068	0.069	0.069	0.07	0.071	0.071	0.073	0.074	0.075	0.077	0.077	0.078	0.079	0.081
C05	Sample	Dilution_15%	0.15	DMSO	Lycopene	Standard_Development	Run088	Standard_Measurement	Plate_02	Clariostar_Study	MB	Biofoundry_,_London	Linear_Dilution_Pattern_V2	0.117	0.114	0.111	0.107	0.104	0.1	0.097	0.095	0.093	0.089	0.084	0.081	0.077	0.073	0.071	0.068	0.066	0.063	0.061	0.061	0.06	0.06	0.06	0.06	0.06	0.06	0.06	0.06	0.06	0.061	0.061	0.061	0.062	0.061	0.061	0.062
C06	Sample	Dilution_95%	0.95	DMSO	Lycopene	Standard_Development	Run088	Standard_Measurement	Plate_02	Clariostar_Study	MB	Biofoundry_,_London	Linear_Dilution_Pattern_V2	0.156	0.154	0.15	0.146	0.143	0.139	0.136	0.136	0.135	0.134	0.131	0.128	0.123	0.118	0.115	0.112	0.109	0.107	0.105	0.105	0.105	0.105	0.108	0.11	0.113	0.117	0.12	0.123	0.128	0.132	0.134	0.139	0.141	0.145	0.151	0.158
C07	Sample	Dilution_75%	0.75	DMSO	Lycopene	Standard_Development	Run088	Standard_Measurement	Plate_02	Clariostar_Study	MB	Biofoundry_,_London	Linear_Dilution_Pattern_V2	0.145	0.142	0.138	0.134	0.13	0.126	0.123	0.122	0.121	0.119	0.116	0.113	0.11	0.104	0.101	0.099	0.096	0.094	0.092	0.092	0.092	0.092	0.094	0.096	0.097	0.1	0.103	0.105	0.108	0.111	0.113	0.116	0.118	0.121	0.125	0.13
C08	Sample	Dilution_55%	0.55	DMSO	Lycopene	Standard_Development	Run088	Standard_Measurement	Plate_02	Clariostar_Study	MB	Biofoundry_,_London	Linear_Dilution_Pattern_V2	0.135	0.132	0.128	0.125	0.121	0.117	0.114	0.112	0.111	0.109	0.105	0.102	0.098	0.093	0.09	0.087	0.085	0.084	0.082	0.081	0.081	0.08	0.082	0.083	0.084	0.086	0.087	0.089	0.092	0.093	0.094	0.097	0.099	0.1	0.103	0.106
C09	Sample	Dilution_35%	0.35	DMSO	Lycopene	Standard_Development	Run088	Standard_Measurement	Plate_02	Clariostar_Study	MB	Biofoundry_,_London	Linear_Dilution_Pattern_V2	0.125	0.122	0.118	0.114	0.11	0.106	0.103	0.102	0.1	0.098	0.094	0.09	0.086	0.081	0.079	0.076	0.074	0.071	0.07	0.069	0.069	0.068	0.068	0.07	0.07	0.071	0.072	0.072	0.074	0.075	0.075	0.077	0.078	0.079	0.08	0.081
C10	Sample	Dilution_15%	0.15	DMSO	Lycopene	Standard_Development	Run088	Standard_Measurement	Plate_02	Clariostar_Study	MB	Biofoundry_,_London	Linear_Dilution_Pattern_V2	0.117	0.114	0.111	0.107	0.104	0.099	0.096	0.095	0.092	0.089	0.084	0.08	0.077	0.073	0.069	0.067	0.064	0.062	0.06	0.06	0.059	0.058	0.058	0.058	0.059	0.059	0.058	0.058	0.059	0.06	0.059	0.06	0.06	0.059	0.059	0.06
C11	Blank	DMSO_Blank		DMSO		Standard_Development	Run088	Standard_Measurement	Plate_02	Clariostar_Study	MB	Biofoundry_,_London	Linear_Dilution_Pattern_V2	0.113	0.109	0.106	0.102	0.098	0.093	0.09	0.088	0.085	0.081	0.076	0.072	0.068	0.065	0.061	0.059	0.056	0.055	0.053	0.052	0.051	0.05	0.05	0.05	0.049	0.049	0.048	0.047	0.048	0.048	0.047	0.047	0.046	0.045	0.045	0.044
C12	Blank	DMSO_Blank		DMSO		Standard_Development	Run088	Standard_Measurement	Plate_02	Clariostar_Study	MB	Biofoundry_,_London	Linear_Dilution_Pattern_V2	0.108	0.104	0.102	0.097	0.094	0.089	0.087	0.085	0.082	0.078	0.073	0.069	0.065	0.061	0.058	0.055	0.054	0.052	0.05	0.049	0.048	0.047	0.047	0.048	0.047	0.046	0.045	0.044	0.046	0.045	0.044	0.045	0.044	0.043	0.043	0.042
D01	Sample	Dilution_95%	0.95	DMSO	Lycopene	Standard_Development	Run088	Standard_Measurement	Plate_02	Clariostar_Study	MB	Biofoundry_,_London	Linear_Dilution_Pattern_V2	0.169	0.166	0.161	0.158	0.154	0.149	0.145	0.144	0.143	0.141	0.138	0.135	0.13	0.125	0.12	0.117	0.114	0.112	0.11	0.11	0.11	0.11	0.112	0.115	0.118	0.122	0.125	0.129	0.134	0.137	0.14	0.143	0.147	0.151	0.157	0.164
D02	Sample	Dilution_75%	0.75	DMSO	Lycopene	Standard_Development	Run088	Standard_Measurement	Plate_02	Clariostar_Study	MB	Biofoundry_,_London	Linear_Dilution_Pattern_V2	0.161	0.158	0.154	0.151	0.147	0.142	0.138	0.138	0.137	0.136	0.132	0.128	0.124	0.119	0.117	0.114	0.111	0.108	0.107	0.106	0.105	0.106	0.108	0.11	0.112	0.114	0.116	0.119	0.123	0.126	0.127	0.13	0.131	0.134	0.138	0.143
D03	Sample	Dilution_55%	0.55	DMSO	Lycopene	Standard_Development	Run088	Standard_Measurement	Plate_02	Clariostar_Study	MB	Biofoundry_,_London	Linear_Dilution_Pattern_V2	0.14	0.137	0.134	0.131	0.126	0.122	0.119	0.117	0.116	0.114	0.111	0.108	0.104	0.099	0.096	0.094	0.091	0.089	0.087	0.087	0.086	0.086	0.087	0.088	0.089	0.091	0.093	0.095	0.097	0.099	0.099	0.101	0.103	0.105	0.108	0.111
D04	Sample	Dilution_35%	0.35	DMSO	Lycopene	Standard_Development	Run088	Standard_Measurement	Plate_02	Clariostar_Study	MB	Biofoundry_,_London	Linear_Dilution_Pattern_V2	0.128	0.125	0.12	0.117	0.113	0.109	0.105	0.104	0.103	0.1	0.096	0.092	0.088	0.084	0.081	0.079	0.076	0.075	0.072	0.072	0.071	0.071	0.072	0.072	0.072	0.074	0.075	0.075	0.077	0.077	0.077	0.079	0.079	0.081	0.082	0.084
D05	Sample	Dilution_15%	0.15	DMSO	Lycopene	Standard_Development	Run088	Standard_Measurement	Plate_02	Clariostar_Study	MB	Biofoundry_,_London	Linear_Dilution_Pattern_V2	0.115	0.112	0.108	0.105	0.102	0.097	0.094	0.092	0.091	0.088	0.083	0.08	0.076	0.072	0.069	0.067	0.065	0.062	0.06	0.06	0.059	0.058	0.058	0.059	0.058	0.059	0.059	0.058	0.06	0.059	0.059	0.06	0.059	0.059	0.06	0.06
D06	Sample	Dilution_95%	0.95	DMSO	Lycopene	Standard_Development	Run088	Standard_Measurement	Plate_02	Clariostar_Study	MB	Biofoundry_,_London	Linear_Dilution_Pattern_V2	0.172	0.17	0.166	0.163	0.159	0.156	0.152	0.151	0.151	0.15	0.148	0.145	0.141	0.137	0.132	0.129	0.127	0.124	0.122	0.123	0.123	0.123	0.125	0.127	0.13	0.134	0.138	0.142	0.147	0.15	0.153	0.157	0.16	0.164	0.17	0.178
D07	Sample	Dilution_75%	0.75	DMSO	Lycopene	Standard_Development	Run088	Standard_Measurement	Plate_02	Clariostar_Study	MB	Biofoundry_,_London	Linear_Dilution_Pattern_V2	0.149	0.145	0.142	0.138	0.135	0.131	0.128	0.127	0.126	0.124	0.122	0.118	0.116	0.11	0.106	0.104	0.102	0.1	0.097	0.096	0.096	0.096	0.098	0.1	0.102	0.104	0.107	0.109	0.113	0.115	0.117	0.12	0.122	0.125	0.129	0.134
D08	Sample	Dilution_55%	0.55	DMSO	Lycopene	Standard_Development	Run088	Standard_Measurement	Plate_02	Clariostar_Study	MB	Biofoundry_,_London	Linear_Dilution_Pattern_V2	0.145	0.142	0.139	0.135	0.13	0.126	0.123	0.121	0.121	0.118	0.115	0.112	0.107	0.103	0.099	0.095	0.093	0.091	0.09	0.09	0.089	0.088	0.089	0.09	0.091	0.093	0.095	0.096	0.099	0.101	0.102	0.103	0.105	0.106	0.109	0.112
D09	Sample	Dilution_35%	0.35	DMSO	Lycopene	Standard_Development	Run088	Standard_Measurement	Plate_02	Clariostar_Study	MB	Biofoundry_,_London	Linear_Dilution_Pattern_V2	0.134	0.131	0.128	0.123	0.12	0.115	0.112	0.11	0.109	0.105	0.102	0.098	0.095	0.09	0.087	0.084	0.081	0.079	0.077	0.077	0.076	0.075	0.076	0.077	0.077	0.079	0.079	0.079	0.081	0.082	0.083	0.083	0.085	0.085	0.087	0.088
D10	Sample	Dilution_15%	0.15	DMSO	Lycopene	Standard_Development	Run088	Standard_Measurement	Plate_02	Clariostar_Study	MB	Biofoundry_,_London	Linear_Dilution_Pattern_V2	0.12	0.117	0.113	0.109	0.106	0.101	0.098	0.096	0.093	0.09	0.086	0.082	0.078	0.073	0.071	0.068	0.066	0.063	0.061	0.061	0.06	0.059	0.059	0.06	0.059	0.06	0.059	0.059	0.061	0.061	0.06	0.061	0.061	0.06	0.06	0.061
D11	Blank	DMSO_Blank		DMSO		Standard_Development	Run088	Standard_Measurement	Plate_02	Clariostar_Study	MB	Biofoundry_,_London	Linear_Dilution_Pattern_V2	0.114	0.111	0.106	0.103	0.1	0.096	0.092	0.089	0.087	0.084	0.079	0.074	0.071	0.067	0.064	0.061	0.059	0.058	0.055	0.054	0.053	0.052	0.052	0.051	0.051	0.05	0.05	0.049	0.049	0.049	0.047	0.048	0.048	0.046	0.046	0.045
D12	Blank	DMSO_Blank		DMSO		Standard_Development	Run088	Standard_Measurement	Plate_02	Clariostar_Study	MB	Biofoundry_,_London	Linear_Dilution_Pattern_V2	0.11	0.107	0.104	0.099	0.095	0.09	0.087	0.085	0.082	0.078	0.073	0.07	0.065	0.061	0.058	0.056	0.053	0.051	0.049	0.049	0.047	0.046	0.046	0.047	0.046	0.045	0.045	0.044	0.044	0.044	0.044	0.044	0.043	0.042	0.043	0.042
E01	Sample	Dilution_90%	0.9	DMSO	Lycopene	Standard_Development	Run088	Standard_Measurement	Plate_02	Clariostar_Study	MB	Biofoundry_,_London	Linear_Dilution_Pattern_V2	0.185	0.182	0.177	0.173	0.169	0.165	0.161	0.159	0.158	0.157	0.154	0.15	0.145	0.14	0.136	0.133	0.129	0.127	0.125	0.124	0.124	0.124	0.126	0.128	0.13	0.134	0.137	0.14	0.144	0.148	0.15	0.154	0.157	0.16	0.166	0.173
E02	Sample	Dilution_70%	0.7	DMSO	Lycopene	Standard_Development	Run088	Standard_Measurement	Plate_02	Clariostar_Study	MB	Biofoundry_,_London	Linear_Dilution_Pattern_V2	0.157	0.153	0.15	0.146	0.142	0.138	0.135	0.133	0.132	0.131	0.127	0.123	0.12	0.115	0.111	0.108	0.106	0.104	0.102	0.101	0.101	0.101	0.102	0.103	0.105	0.107	0.11	0.112	0.115	0.117	0.118	0.121	0.123	0.125	0.129	0.133
E03	Sample	Dilution_50%	0.5	DMSO	Lycopene	Standard_Development	Run088	Standard_Measurement	Plate_02	Clariostar_Study	MB	Biofoundry_,_London	Linear_Dilution_Pattern_V2	0.138	0.134	0.131	0.127	0.123	0.118	0.115	0.115	0.113	0.11	0.107	0.103	0.099	0.095	0.091	0.089	0.086	0.084	0.082	0.082	0.081	0.081	0.082	0.083	0.084	0.086	0.087	0.089	0.091	0.092	0.093	0.096	0.097	0.098	0.1	0.103
E04	Sample	Dilution_30%	0.3	DMSO	Lycopene	Standard_Development	Run088	Standard_Measurement	Plate_02	Clariostar_Study	MB	Biofoundry_,_London	Linear_Dilution_Pattern_V2	0.144	0.141	0.136	0.133	0.13	0.125	0.122	0.121	0.119	0.116	0.112	0.108	0.104	0.099	0.097	0.094	0.091	0.09	0.088	0.087	0.086	0.085	0.086	0.086	0.087	0.087	0.087	0.087	0.089	0.089	0.089	0.09	0.091	0.091	0.092	0.092
E05	Sample	Dilution_10%	0.1	DMSO	Lycopene	Standard_Development	Run088	Standard_Measurement	Plate_02	Clariostar_Study	MB	Biofoundry_,_London	Linear_Dilution_Pattern_V2	0.112	0.108	0.103	0.1	0.097	0.091	0.089	0.087	0.086	0.082	0.078	0.074	0.07	0.066	0.063	0.061	0.059	0.057	0.055	0.055	0.054	0.053	0.054	0.054	0.053	0.054	0.053	0.053	0.054	0.054	0.053	0.054	0.054	0.053	0.053	0.053
E06	Sample	Dilution_90%	0.9	DMSO	Lycopene	Standard_Development	Run088	Standard_Measurement	Plate_02	Clariostar_Study	MB	Biofoundry_,_London	Linear_Dilution_Pattern_V2	0.158	0.156	0.151	0.147	0.144	0.14	0.136	0.136	0.136	0.135	0.132	0.129	0.124	0.119	0.115	0.112	0.109	0.108	0.107	0.106	0.105	0.105	0.108	0.111	0.113	0.117	0.12	0.124	0.129	0.131	0.133	0.138	0.141	0.145	0.15	0.157
E07	Sample	Dilution_70%	0.7	DMSO	Lycopene	Standard_Development	Run088	Standard_Measurement	Plate_02	Clariostar_Study	MB	Biofoundry_,_London	Linear_Dilution_Pattern_V2	0.15	0.148	0.144	0.14	0.137	0.132	0.129	0.128	0.127	0.126	0.122	0.119	0.115	0.11	0.108	0.105	0.102	0.1	0.099	0.098	0.097	0.097	0.098	0.101	0.102	0.104	0.106	0.108	0.112	0.114	0.115	0.118	0.12	0.122	0.126	0.13
E08	Sample	Dilution_50%	0.5	DMSO	Lycopene	Standard_Development	Run088	Standard_Measurement	Plate_02	Clariostar_Study	MB	Biofoundry_,_London	Linear_Dilution_Pattern_V2	0.136	0.133	0.129	0.124	0.12	0.116	0.113	0.112	0.111	0.109	0.105	0.101	0.097	0.093	0.09	0.087	0.084	0.082	0.08	0.08	0.079	0.079	0.08	0.081	0.083	0.084	0.085	0.086	0.088	0.09	0.091	0.093	0.095	0.096	0.098	0.101
E09	Sample	Dilution_30%	0.3	DMSO	Lycopene	Standard_Development	Run088	Standard_Measurement	Plate_02	Clariostar_Study	MB	Biofoundry_,_London	Linear_Dilution_Pattern_V2	0.133	0.129	0.126	0.121	0.118	0.114	0.111	0.108	0.107	0.104	0.1	0.096	0.092	0.087	0.084	0.082	0.079	0.077	0.075	0.075	0.074	0.074	0.074	0.074	0.075	0.076	0.076	0.076	0.078	0.079	0.078	0.08	0.08	0.081	0.081	0.083
E10	Sample	Dilution_10%	0.1	DMSO	Lycopene	Standard_Development	Run088	Standard_Measurement	Plate_02	Clariostar_Study	MB	Biofoundry_,_London	Linear_Dilution_Pattern_V2	0.118	0.114	0.11	0.105	0.101	0.096	0.094	0.092	0.09	0.086	0.082	0.077	0.073	0.069	0.066	0.064	0.061	0.059	0.056	0.056	0.055	0.054	0.054	0.055	0.054	0.054	0.054	0.053	0.055	0.055	0.054	0.054	0.055	0.054	0.054	0.054
E11	Blank	DMSO_Blank		DMSO		Standard_Development	Run088	Standard_Measurement	Plate_02	Clariostar_Study	MB	Biofoundry_,_London	Linear_Dilution_Pattern_V2	0.115	0.112	0.108	0.104	0.1	0.096	0.092	0.089	0.087	0.083	0.078	0.074	0.069	0.065	0.061	0.059	0.057	0.055	0.053	0.052	0.051	0.05	0.05	0.051	0.049	0.049	0.048	0.048	0.048	0.048	0.046	0.047	0.047	0.045	0.045	0.043
E12	Blank	DMSO_Blank		DMSO		Standard_Development	Run088	Standard_Measurement	Plate_02	Clariostar_Study	MB	Biofoundry_,_London	Linear_Dilution_Pattern_V2	0.112	0.108	0.104	0.1	0.095	0.09	0.087	0.085	0.083	0.079	0.073	0.069	0.065	0.061	0.058	0.056	0.053	0.051	0.049	0.048	0.047	0.046	0.047	0.047	0.046	0.046	0.045	0.044	0.044	0.045	0.043	0.044	0.044	0.043	0.042	0.041
F01	Sample	Dilution_90%	0.9	DMSO	Lycopene	Standard_Development	Run088	Standard_Measurement	Plate_02	Clariostar_Study	MB	Biofoundry_,_London	Linear_Dilution_Pattern_V2	0.177	0.174	0.17	0.165	0.161	0.156	0.152	0.151	0.151	0.149	0.146	0.142	0.136	0.131	0.126	0.123	0.121	0.118	0.117	0.116	0.115	0.115	0.117	0.119	0.121	0.125	0.128	0.131	0.136	0.138	0.141	0.144	0.147	0.15	0.155	0.161
F02	Sample	Dilution_70%	0.7	DMSO	Lycopene	Standard_Development	Run088	Standard_Measurement	Plate_02	Clariostar_Study	MB	Biofoundry_,_London	Linear_Dilution_Pattern_V2	0.155	0.153	0.149	0.145	0.141	0.137	0.133	0.131	0.13	0.129	0.125	0.122	0.118	0.113	0.109	0.106	0.103	0.101	0.099	0.099	0.097	0.097	0.098	0.101	0.103	0.105	0.107	0.109	0.112	0.114	0.116	0.119	0.121	0.123	0.126	0.131
F03	Sample	Dilution_50%	0.5	DMSO	Lycopene	Standard_Development	Run088	Standard_Measurement	Plate_02	Clariostar_Study	MB	Biofoundry_,_London	Linear_Dilution_Pattern_V2	0.147	0.144	0.141	0.137	0.133	0.129	0.125	0.124	0.123	0.121	0.116	0.112	0.109	0.105	0.101	0.099	0.096	0.094	0.091	0.091	0.09	0.09	0.09	0.092	0.093	0.094	0.096	0.097	0.099	0.1	0.1	0.102	0.103	0.104	0.106	0.109
F04	Sample	Dilution_30%	0.3	DMSO	Lycopene	Standard_Development	Run088	Standard_Measurement	Plate_02	Clariostar_Study	MB	Biofoundry_,_London	Linear_Dilution_Pattern_V2	0.138	0.135	0.132	0.128	0.125	0.12	0.116	0.115	0.115	0.112	0.108	0.104	0.1	0.096	0.093	0.091	0.088	0.086	0.084	0.083	0.081	0.081	0.081	0.082	0.082	0.083	0.084	0.083	0.085	0.086	0.085	0.086	0.087	0.087	0.088	0.089
F05	Sample	Dilution_10%	0.1	DMSO	Lycopene	Standard_Development	Run088	Standard_Measurement	Plate_02	Clariostar_Study	MB	Biofoundry_,_London	Linear_Dilution_Pattern_V2	0.115	0.112	0.108	0.103	0.101	0.096	0.093	0.092	0.091	0.088	0.084	0.081	0.077	0.073	0.069	0.067	0.065	0.063	0.061	0.061	0.06	0.059	0.058	0.059	0.058	0.059	0.058	0.058	0.058	0.058	0.058	0.058	0.058	0.058	0.057	0.056
F06	Sample	Dilution_90%	0.9	DMSO	Lycopene	Standard_Development	Run088	Standard_Measurement	Plate_02	Clariostar_Study	MB	Biofoundry_,_London	Linear_Dilution_Pattern_V2	0.162	0.159	0.156	0.151	0.147	0.144	0.14	0.139	0.14	0.139	0.136	0.133	0.129	0.124	0.12	0.118	0.115	0.113	0.112	0.111	0.111	0.111	0.112	0.115	0.118	0.122	0.125	0.129	0.133	0.136	0.138	0.141	0.145	0.148	0.153	0.16
F07	Sample	Dilution_70%	0.7	DMSO	Lycopene	Standard_Development	Run088	Standard_Measurement	Plate_02	Clariostar_Study	MB	Biofoundry_,_London	Linear_Dilution_Pattern_V2	0.147	0.144	0.141	0.137	0.133	0.129	0.126	0.125	0.125	0.123	0.12	0.118	0.114	0.109	0.105	0.103	0.1	0.098	0.096	0.096	0.096	0.096	0.096	0.098	0.1	0.102	0.105	0.106	0.11	0.112	0.113	0.116	0.118	0.12	0.124	0.128
F08	Sample	Dilution_50%	0.5	DMSO	Lycopene	Standard_Development	Run088	Standard_Measurement	Plate_02	Clariostar_Study	MB	Biofoundry_,_London	Linear_Dilution_Pattern_V2	0.139	0.137	0.133	0.129	0.126	0.122	0.118	0.117	0.117	0.114	0.111	0.107	0.103	0.098	0.095	0.093	0.09	0.088	0.086	0.086	0.085	0.084	0.085	0.086	0.088	0.089	0.091	0.091	0.094	0.096	0.096	0.098	0.099	0.1	0.103	0.106
F09	Sample	Dilution_30%	0.3	DMSO	Lycopene	Standard_Development	Run088	Standard_Measurement	Plate_02	Clariostar_Study	MB	Biofoundry_,_London	Linear_Dilution_Pattern_V2	0.126	0.123	0.119	0.116	0.111	0.107	0.103	0.103	0.102	0.099	0.095	0.091	0.087	0.083	0.079	0.077	0.075	0.072	0.07	0.07	0.069	0.068	0.068	0.069	0.07	0.071	0.071	0.072	0.074	0.074	0.074	0.075	0.076	0.077	0.078	0.079
F10	Sample	Dilution_10%	0.1	DMSO	Lycopene	Standard_Development	Run088	Standard_Measurement	Plate_02	Clariostar_Study	MB	Biofoundry_,_London	Linear_Dilution_Pattern_V2	0.114	0.111	0.107	0.103	0.099	0.095	0.091	0.089	0.087	0.084	0.08	0.076	0.072	0.068	0.065	0.063	0.061	0.059	0.057	0.056	0.055	0.054	0.054	0.055	0.054	0.054	0.054	0.053	0.055	0.055	0.054	0.054	0.054	0.054	0.054	0.053
F11	Blank	DMSO		DMSO		Standard_Development	Run088	Standard_Measurement	Plate_02	Clariostar_Study	MB	Biofoundry_,_London	Linear_Dilution_Pattern_V2	0.112	0.108	0.105	0.1	0.097	0.092	0.089	0.087	0.084	0.081	0.076	0.071	0.067	0.064	0.06	0.058	0.056	0.053	0.052	0.051	0.05	0.049	0.05	0.05	0.049	0.048	0.048	0.047	0.047	0.047	0.046	0.046	0.046	0.045	0.044	0.043
F12	Blank	DMSO		DMSO		Standard_Development	Run088	Standard_Measurement	Plate_02	Clariostar_Study	MB	Biofoundry_,_London	Linear_Dilution_Pattern_V2	0.108	0.104	0.1	0.096	0.093	0.088	0.085	0.083	0.08	0.076	0.07	0.068	0.063	0.059	0.056	0.054	0.052	0.05	0.048	0.047	0.046	0.045	0.046	0.045	0.045	0.044	0.043	0.042	0.043	0.043	0.042	0.043	0.042	0.042	0.041	0.04
G01	Sample	Dilution_85%	0.85	DMSO	Lycopene	Standard_Development	Run088	Standard_Measurement	Plate_02	Clariostar_Study	MB	Biofoundry_,_London	Linear_Dilution_Pattern_V2	0.182	0.179	0.175	0.171	0.167	0.162	0.159	0.158	0.157	0.154	0.151	0.147	0.142	0.137	0.132	0.129	0.126	0.123	0.121	0.121	0.12	0.119	0.121	0.122	0.125	0.128	0.131	0.134	0.137	0.14	0.142	0.145	0.147	0.15	0.155	0.161
G02	Sample	Dilution_65%	0.65	DMSO	Lycopene	Standard_Development	Run088	Standard_Measurement	Plate_02	Clariostar_Study	MB	Biofoundry_,_London	Linear_Dilution_Pattern_V2	0.155	0.151	0.147	0.143	0.139	0.135	0.132	0.131	0.13	0.127	0.124	0.12	0.116	0.111	0.107	0.104	0.102	0.1	0.098	0.097	0.097	0.096	0.097	0.099	0.101	0.103	0.105	0.107	0.109	0.111	0.113	0.115	0.117	0.119	0.122	0.126
G03	Sample	Dilution_45%	0.45	DMSO	Lycopene	Standard_Development	Run088	Standard_Measurement	Plate_02	Clariostar_Study	MB	Biofoundry_,_London	Linear_Dilution_Pattern_V2	0.148	0.144	0.14	0.137	0.133	0.129	0.125	0.124	0.123	0.121	0.117	0.113	0.109	0.105	0.101	0.098	0.095	0.093	0.092	0.091	0.09	0.089	0.09	0.09	0.091	0.092	0.093	0.093	0.095	0.097	0.097	0.099	0.099	0.1	0.102	0.104
G04	Sample	Dilution_25%	0.25	DMSO	Lycopene	Standard_Development	Run088	Standard_Measurement	Plate_02	Clariostar_Study	MB	Biofoundry_,_London	Linear_Dilution_Pattern_V2	0.121	0.117	0.115	0.111	0.107	0.103	0.099	0.097	0.096	0.093	0.089	0.085	0.082	0.077	0.074	0.072	0.07	0.068	0.065	0.065	0.064	0.063	0.063	0.064	0.064	0.065	0.066	0.065	0.067	0.068	0.068	0.069	0.069	0.069	0.07	0.071
G05	Sample	Dilution_05%	0.0499999999999999	DMSO	Lycopene	Standard_Development	Run088	Standard_Measurement	Plate_02	Clariostar_Study	MB	Biofoundry_,_London	Linear_Dilution_Pattern_V2	0.114	0.111	0.107	0.104	0.101	0.096	0.092	0.09	0.088	0.085	0.081	0.076	0.073	0.069	0.066	0.064	0.062	0.059	0.057	0.057	0.056	0.054	0.055	0.055	0.054	0.054	0.054	0.053	0.053	0.054	0.053	0.053	0.053	0.052	0.052	0.051
G06	Sample	Dilution_85%	0.85	DMSO	Lycopene	Standard_Development	Run088	Standard_Measurement	Plate_02	Clariostar_Study	MB	Biofoundry_,_London	Linear_Dilution_Pattern_V2	0.16	0.157	0.153	0.149	0.146	0.141	0.138	0.137	0.137	0.135	0.132	0.13	0.125	0.121	0.116	0.113	0.11	0.108	0.106	0.106	0.105	0.104	0.107	0.109	0.111	0.114	0.117	0.12	0.124	0.127	0.129	0.132	0.134	0.137	0.142	0.148
G07	Sample	Dilution_65%	0.65	DMSO	Lycopene	Standard_Development	Run088	Standard_Measurement	Plate_02	Clariostar_Study	MB	Biofoundry_,_London	Linear_Dilution_Pattern_V2	0.157	0.154	0.15	0.146	0.143	0.139	0.136	0.135	0.134	0.132	0.128	0.126	0.122	0.117	0.113	0.111	0.108	0.106	0.104	0.103	0.102	0.102	0.103	0.105	0.106	0.108	0.109	0.112	0.114	0.117	0.117	0.12	0.122	0.123	0.126	0.13
G08	Sample	Dilution_45%	0.45	DMSO	Lycopene	Standard_Development	Run088	Standard_Measurement	Plate_02	Clariostar_Study	MB	Biofoundry_,_London	Linear_Dilution_Pattern_V2	0.138	0.135	0.132	0.127	0.123	0.119	0.115	0.114	0.113	0.111	0.107	0.104	0.099	0.095	0.092	0.089	0.086	0.084	0.082	0.081	0.08	0.079	0.08	0.081	0.082	0.083	0.084	0.086	0.088	0.089	0.09	0.091	0.092	0.093	0.096	0.098
G09	Sample	Dilution_25%	0.25	DMSO	Lycopene	Standard_Development	Run088	Standard_Measurement	Plate_02	Clariostar_Study	MB	Biofoundry_,_London	Linear_Dilution_Pattern_V2	0.124	0.121	0.117	0.113	0.109	0.104	0.101	0.099	0.097	0.094	0.09	0.086	0.082	0.078	0.075	0.072	0.07	0.068	0.066	0.065	0.064	0.063	0.064	0.065	0.065	0.066	0.065	0.065	0.067	0.067	0.067	0.069	0.069	0.07	0.07	0.071
G10	Sample	Dilution_05%	0.0499999999999999	DMSO	Lycopene	Standard_Development	Run088	Standard_Measurement	Plate_02	Clariostar_Study	MB	Biofoundry_,_London	Linear_Dilution_Pattern_V2	0.116	0.112	0.108	0.104	0.1	0.095	0.091	0.09	0.088	0.085	0.079	0.076	0.072	0.068	0.066	0.063	0.06	0.058	0.056	0.055	0.053	0.052	0.053	0.053	0.052	0.052	0.052	0.051	0.052	0.052	0.051	0.051	0.051	0.05	0.05	0.049
G11	Blank	DMSO_Blank		DMSO		Standard_Development	Run088	Standard_Measurement	Plate_02	Clariostar_Study	MB	Biofoundry_,_London	Linear_Dilution_Pattern_V2	0.112	0.108	0.104	0.1	0.096	0.091	0.088	0.086	0.083	0.079	0.075	0.07	0.067	0.062	0.059	0.057	0.055	0.053	0.051	0.051	0.049	0.048	0.048	0.048	0.048	0.048	0.047	0.046	0.046	0.046	0.045	0.045	0.045	0.044	0.044	0.043
G12	Blank	DMSO_Blank		DMSO		Standard_Development	Run088	Standard_Measurement	Plate_02	Clariostar_Study	MB	Biofoundry_,_London	Linear_Dilution_Pattern_V2	0.111	0.107	0.103	0.099	0.095	0.09	0.086	0.084	0.081	0.078	0.072	0.067	0.063	0.059	0.056	0.054	0.051	0.049	0.047	0.046	0.045	0.044	0.044	0.044	0.044	0.044	0.043	0.042	0.043	0.043	0.042	0.043	0.043	0.041	0.041	0.04
H01	Sample	Dilution_85%	0.85	DMSO	Lycopene	Standard_Development	Run088	Standard_Measurement	Plate_02	Clariostar_Study	MB	Biofoundry_,_London	Linear_Dilution_Pattern_V2	0.184	0.181	0.176	0.171	0.167	0.162	0.158	0.156	0.154	0.152	0.147	0.144	0.138	0.131	0.126	0.122	0.12	0.117	0.115	0.114	0.113	0.112	0.114	0.116	0.118	0.12	0.124	0.126	0.13	0.133	0.134	0.137	0.14	0.143	0.147	0.152
H02	Sample	Dilution_65%	0.65	DMSO	Lycopene	Standard_Development	Run088	Standard_Measurement	Plate_02	Clariostar_Study	MB	Biofoundry_,_London	Linear_Dilution_Pattern_V2	0.162	0.16	0.155	0.151	0.147	0.142	0.138	0.137	0.136	0.133	0.13	0.125	0.12	0.115	0.11	0.107	0.104	0.102	0.1	0.099	0.098	0.098	0.099	0.101	0.102	0.104	0.106	0.107	0.11	0.113	0.113	0.116	0.117	0.118	0.121	0.125
H03	Sample	Dilution_45%	0.45	DMSO	Lycopene	Standard_Development	Run088	Standard_Measurement	Plate_02	Clariostar_Study	MB	Biofoundry_,_London	Linear_Dilution_Pattern_V2	0.144	0.14	0.137	0.132	0.127	0.123	0.12	0.118	0.118	0.115	0.112	0.108	0.104	0.099	0.096	0.093	0.09	0.088	0.086	0.085	0.085	0.084	0.085	0.086	0.087	0.088	0.089	0.09	0.092	0.093	0.093	0.095	0.096	0.097	0.099	0.1
H04	Sample	Dilution_25%	0.25	DMSO	Lycopene	Standard_Development	Run088	Standard_Measurement	Plate_02	Clariostar_Study	MB	Biofoundry_,_London	Linear_Dilution_Pattern_V2	0.13	0.127	0.124	0.12	0.116	0.112	0.108	0.106	0.104	0.101	0.096	0.091	0.087	0.082	0.079	0.076	0.074	0.072	0.069	0.069	0.067	0.067	0.067	0.068	0.068	0.068	0.069	0.069	0.071	0.071	0.07	0.071	0.072	0.072	0.072	0.073
H05	Sample	Dilution_05%	0.0499999999999999	DMSO	Lycopene	Standard_Development	Run088	Standard_Measurement	Plate_02	Clariostar_Study	MB	Biofoundry_,_London	Linear_Dilution_Pattern_V2	0.12	0.117	0.112	0.108	0.106	0.101	0.097	0.094	0.093	0.089	0.085	0.081	0.076	0.073	0.069	0.067	0.066	0.063	0.061	0.06	0.058	0.058	0.058	0.057	0.057	0.057	0.057	0.056	0.056	0.056	0.054	0.054	0.054	0.053	0.053	0.052
H06	Sample	Dilution_85%	0.85	DMSO	Lycopene	Standard_Development	Run088	Standard_Measurement	Plate_02	Clariostar_Study	MB	Biofoundry_,_London	Linear_Dilution_Pattern_V2	0.16	0.157	0.153	0.148	0.144	0.14	0.136	0.136	0.136	0.134	0.131	0.127	0.123	0.118	0.114	0.112	0.109	0.106	0.104	0.104	0.103	0.103	0.105	0.108	0.11	0.113	0.116	0.118	0.122	0.125	0.126	0.13	0.133	0.136	0.14	0.145
H07	Sample	Dilution_65%	0.65	DMSO	Lycopene	Standard_Development	Run088	Standard_Measurement	Plate_02	Clariostar_Study	MB	Biofoundry_,_London	Linear_Dilution_Pattern_V2	0.149	0.145	0.142	0.138	0.134	0.13	0.126	0.126	0.125	0.122	0.119	0.117	0.113	0.107	0.104	0.101	0.098	0.096	0.095	0.093	0.093	0.092	0.093	0.095	0.097	0.099	0.101	0.102	0.105	0.107	0.108	0.111	0.113	0.115	0.118	0.122
H08	Sample	Dilution_45%	0.45	DMSO	Lycopene	Standard_Development	Run088	Standard_Measurement	Plate_02	Clariostar_Study	MB	Biofoundry_,_London	Linear_Dilution_Pattern_V2	0.14	0.137	0.133	0.129	0.125	0.12	0.116	0.115	0.113	0.11	0.106	0.102	0.099	0.093	0.09	0.087	0.084	0.082	0.079	0.079	0.078	0.077	0.078	0.08	0.08	0.082	0.083	0.084	0.086	0.087	0.088	0.089	0.091	0.092	0.093	0.096
H09	Sample	Dilution_25%	0.25	DMSO	Lycopene	Standard_Development	Run088	Standard_Measurement	Plate_02	Clariostar_Study	MB	Biofoundry_,_London	Linear_Dilution_Pattern_V2	0.13	0.128	0.124	0.12	0.116	0.111	0.108	0.106	0.104	0.1	0.096	0.091	0.087	0.083	0.079	0.076	0.073	0.071	0.069	0.069	0.068	0.067	0.067	0.069	0.068	0.069	0.07	0.069	0.07	0.071	0.071	0.072	0.072	0.072	0.073	0.073
H10	Sample	Dilution_05%	0.0499999999999999	DMSO	Lycopene	Standard_Development	Run088	Standard_Measurement	Plate_02	Clariostar_Study	MB	Biofoundry_,_London	Linear_Dilution_Pattern_V2	0.117	0.115	0.11	0.107	0.103	0.098	0.094	0.092	0.09	0.087	0.081	0.077	0.073	0.069	0.065	0.064	0.061	0.059	0.057	0.056	0.055	0.054	0.054	0.053	0.053	0.053	0.052	0.051	0.052	0.051	0.051	0.051	0.051	0.05	0.05	0.049
H11	Blank	DMSO_Blank		DMSO		Standard_Development	Run088	Standard_Measurement	Plate_02	Clariostar_Study	MB	Biofoundry_,_London	Linear_Dilution_Pattern_V2	0.113	0.109	0.104	0.101	0.097	0.092	0.087	0.086	0.084	0.08	0.075	0.071	0.067	0.063	0.06	0.058	0.056	0.054	0.052	0.051	0.05	0.049	0.05	0.05	0.049	0.048	0.048	0.046	0.047	0.047	0.046	0.046	0.046	0.044	0.044	0.043
H12	Blank	DMSO_Blank		DMSO		Standard_Development	Run088	Standard_Measurement	Plate_02	Clariostar_Study	MB	Biofoundry_,_London	Linear_Dilution_Pattern_V2	0.123	0.119	0.115	0.11	0.106	0.1	0.096	0.093	0.091	0.086	0.08	0.075	0.07	0.064	0.06	0.058	0.055	0.053	0.051	0.051	0.049	0.048	0.048	0.048	0.047	0.047	0.046	0.045	0.046	0.046	0.045	0.045	0.045	0.044	0.043	0.042
A01	Sample	Dilution_100%	1.0	DMSO	Lycopene	Standard_Development	Run088	Standard_Measurement	Plate_02	Clariostar_Study	MB	Biofoundry_,_London	Linear_Dilution_Pattern_V2	0.165	0.162	0.159	0.155	0.15	0.146	0.143	0.141	0.139	0.137	0.134	0.129	0.124	0.119	0.115	0.111	0.109	0.106	0.105	0.103	0.103	0.105	0.107	0.11	0.114	0.117	0.121	0.125	0.129	0.133	0.136	0.14	0.144	0.149	0.155	0.164
A02	Sample	Dilution_80%	0.8	DMSO	Lycopene	Standard_Development	Run088	Standard_Measurement	Plate_02	Clariostar_Study	MB	Biofoundry_,_London	Linear_Dilution_Pattern_V2	0.158	0.156	0.152	0.148	0.145	0.14	0.137	0.135	0.133	0.131	0.128	0.123	0.119	0.114	0.111	0.108	0.105	0.103	0.102	0.101	0.101	0.101	0.102	0.105	0.108	0.11	0.113	0.116	0.119	0.121	0.123	0.127	0.13	0.133	0.138	0.144
A03	Sample	Dilution_60%	0.6	DMSO	Lycopene	Standard_Development	Run088	Standard_Measurement	Plate_02	Clariostar_Study	MB	Biofoundry_,_London	Linear_Dilution_Pattern_V2	0.139	0.136	0.132	0.13	0.127	0.121	0.118	0.116	0.113	0.111	0.108	0.103	0.098	0.095	0.09	0.088	0.086	0.084	0.082	0.08	0.081	0.081	0.082	0.083	0.085	0.086	0.088	0.09	0.093	0.095	0.097	0.099	0.101	0.104	0.107	0.112
A04	Sample	Dilution_40%	0.4	DMSO	Lycopene	Standard_Development	Run088	Standard_Measurement	Plate_02	Clariostar_Study	MB	Biofoundry_,_London	Linear_Dilution_Pattern_V2	0.145	0.142	0.139	0.135	0.132	0.127	0.123	0.121	0.118	0.115	0.11	0.108	0.102	0.098	0.094	0.091	0.089	0.086	0.085	0.084	0.083	0.084	0.083	0.085	0.086	0.086	0.087	0.088	0.089	0.091	0.091	0.093	0.094	0.095	0.097	0.101
A05	Sample	Dilution_20%	0.2	DMSO	Lycopene	Standard_Development	Run088	Standard_Measurement	Plate_02	Clariostar_Study	MB	Biofoundry_,_London	Linear_Dilution_Pattern_V2	0.125	0.122	0.118	0.114	0.11	0.105	0.102	0.099	0.096	0.092	0.088	0.083	0.078	0.075	0.071	0.068	0.066	0.064	0.062	0.061	0.06	0.059	0.059	0.06	0.06	0.06	0.06	0.061	0.062	0.062	0.061	0.062	0.063	0.063	0.064	0.065
A06	Sample	Dilution_100%	1.0	DMSO	Lycopene	Standard_Development	Run088	Standard_Measurement	Plate_02	Clariostar_Study	MB	Biofoundry_,_London	Linear_Dilution_Pattern_V2	0.16	0.157	0.152	0.149	0.146	0.141	0.138	0.136	0.135	0.134	0.131	0.127	0.122	0.118	0.114	0.111	0.108	0.106	0.104	0.103	0.104	0.104	0.106	0.108	0.112	0.115	0.119	0.122	0.127	0.13	0.133	0.136	0.14	0.145	0.15	0.158
A07	Sample	Dilution_80%	0.8	DMSO	Lycopene	Standard_Development	Run088	Standard_Measurement	Plate_02	Clariostar_Study	MB	Biofoundry_,_London	Linear_Dilution_Pattern_V2	0.155	0.153	0.151	0.147	0.143	0.139	0.134	0.133	0.131	0.13	0.126	0.121	0.116	0.113	0.108	0.105	0.102	0.101	0.099	0.097	0.097	0.098	0.098	0.1	0.103	0.105	0.108	0.11	0.114	0.116	0.118	0.122	0.124	0.127	0.132	0.138
A08	Sample	Dilution_60%	0.6	DMSO	Lycopene	Standard_Development	Run088	Standard_Measurement	Plate_02	Clariostar_Study	MB	Biofoundry_,_London	Linear_Dilution_Pattern_V2	0.142	0.14	0.137	0.133	0.129	0.124	0.121	0.119	0.118	0.115	0.111	0.108	0.103	0.099	0.094	0.091	0.089	0.086	0.085	0.085	0.084	0.084	0.084	0.085	0.088	0.089	0.091	0.093	0.096	0.098	0.098	0.1	0.103	0.105	0.108	0.113
A09	Sample	Dilution_40%	0.4	DMSO	Lycopene	Standard_Development	Run088	Standard_Measurement	Plate_02	Clariostar_Study	MB	Biofoundry_,_London	Linear_Dilution_Pattern_V2	0.136	0.133	0.13	0.126	0.123	0.118	0.114	0.112	0.11	0.107	0.104	0.1	0.095	0.091	0.087	0.084	0.081	0.079	0.078	0.076	0.076	0.075	0.075	0.076	0.078	0.078	0.079	0.08	0.082	0.083	0.083	0.085	0.086	0.086	0.088	0.091
A10	Sample	Dilution_20%	0.2	DMSO	Lycopene	Standard_Development	Run088	Standard_Measurement	Plate_02	Clariostar_Study	MB	Biofoundry_,_London	Linear_Dilution_Pattern_V2	0.125	0.121	0.118	0.114	0.111	0.106	0.102	0.1	0.097	0.092	0.088	0.083	0.079	0.076	0.071	0.068	0.066	0.064	0.062	0.061	0.06	0.06	0.06	0.059	0.061	0.061	0.061	0.061	0.061	0.062	0.062	0.063	0.064	0.064	0.064	0.065
A11	Blank	DMSO_Blank		DMSO		Standard_Development	Run088	Standard_Measurement	Plate_02	Clariostar_Study	MB	Biofoundry_,_London	Linear_Dilution_Pattern_V2	0.124	0.122	0.117	0.114	0.11	0.106	0.102	0.098	0.095	0.091	0.085	0.08	0.075	0.071	0.067	0.065	0.062	0.06	0.058	0.057	0.056	0.055	0.054	0.054	0.055	0.053	0.053	0.052	0.052	0.051	0.05	0.05	0.049	0.049	0.048	0.047
A12	Blank	DMSO_Blank		DMSO		Standard_Development	Run088	Standard_Measurement	Plate_02	Clariostar_Study	MB	Biofoundry_,_London	Linear_Dilution_Pattern_V2	0.12	0.117	0.114	0.111	0.107	0.101	0.098	0.095	0.091	0.088	0.082	0.077	0.073	0.07	0.066	0.063	0.061	0.059	0.057	0.056	0.054	0.053	0.052	0.052	0.052	0.052	0.051	0.05	0.05	0.05	0.049	0.049	0.048	0.047	0.046	0.046
B01	Sample	Dilution_100%	1.0	DMSO	Lycopene	Standard_Development	Run088	Standard_Measurement	Plate_02	Clariostar_Study	MB	Biofoundry_,_London	Linear_Dilution_Pattern_V2	0.2	0.198	0.194	0.19	0.186	0.181	0.179	0.177	0.176	0.174	0.171	0.166	0.162	0.157	0.151	0.148	0.145	0.142	0.141	0.141	0.14	0.141	0.142	0.146	0.15	0.153	0.157	0.16	0.165	0.168	0.172	0.176	0.18	0.184	0.19	0.199
B02	Sample	Dilution_80%	0.8	DMSO	Lycopene	Standard_Development	Run088	Standard_Measurement	Plate_02	Clariostar_Study	MB	Biofoundry_,_London	Linear_Dilution_Pattern_V2	0.159	0.156	0.153	0.149	0.146	0.14	0.136	0.136	0.135	0.133	0.131	0.127	0.122	0.117	0.113	0.11	0.108	0.106	0.105	0.104	0.103	0.103	0.105	0.107	0.11	0.113	0.115	0.118	0.122	0.124	0.126	0.13	0.132	0.136	0.14	0.145
B03	Sample	Dilution_60%	0.6	DMSO	Lycopene	Standard_Development	Run088	Standard_Measurement	Plate_02	Clariostar_Study	MB	Biofoundry_,_London	Linear_Dilution_Pattern_V2	0.147	0.145	0.142	0.139	0.136	0.131	0.128	0.125	0.123	0.121	0.118	0.114	0.109	0.105	0.102	0.098	0.096	0.095	0.093	0.092	0.091	0.092	0.092	0.094	0.095	0.096	0.099	0.1	0.102	0.104	0.106	0.108	0.109	0.111	0.114	0.119
B04	Sample	Dilution_40%	0.4	DMSO	Lycopene	Standard_Development	Run088	Standard_Measurement	Plate_02	Clariostar_Study	MB	Biofoundry_,_London	Linear_Dilution_Pattern_V2	0.133	0.131	0.128	0.125	0.122	0.117	0.114	0.112	0.109	0.106	0.103	0.099	0.094	0.091	0.087	0.085	0.082	0.08	0.078	0.078	0.077	0.077	0.076	0.078	0.079	0.079	0.08	0.081	0.083	0.084	0.084	0.086	0.087	0.088	0.089	0.092
B05	Sample	Dilution_20%	0.2	DMSO	Lycopene	Standard_Development	Run088	Standard_Measurement	Plate_02	Clariostar_Study	MB	Biofoundry_,_London	Linear_Dilution_Pattern_V2	0.12	0.117	0.113	0.11	0.107	0.102	0.099	0.096	0.093	0.091	0.087	0.083	0.078	0.075	0.071	0.069	0.067	0.065	0.063	0.061	0.06	0.06	0.06	0.06	0.061	0.061	0.061	0.061	0.062	0.062	0.062	0.063	0.064	0.064	0.064	0.066
B06	Sample	Dilution_100%	1.0	DMSO	Lycopene	Standard_Development	Run088	Standard_Measurement	Plate_02	Clariostar_Study	MB	Biofoundry_,_London	Linear_Dilution_Pattern_V2	0.163	0.16	0.157	0.154	0.15	0.145	0.142	0.141	0.14	0.139	0.135	0.132	0.128	0.124	0.119	0.116	0.114	0.112	0.11	0.109	0.109	0.11	0.111	0.114	0.118	0.121	0.126	0.129	0.133	0.137	0.139	0.143	0.147	0.151	0.157	0.165
B07	Sample	Dilution_80%	0.8	DMSO	Lycopene	Standard_Development	Run088	Standard_Measurement	Plate_02	Clariostar_Study	MB	Biofoundry_,_London	Linear_Dilution_Pattern_V2	0.154	0.151	0.148	0.145	0.142	0.137	0.134	0.132	0.131	0.13	0.127	0.123	0.119	0.115	0.11	0.108	0.105	0.104	0.102	0.101	0.1	0.101	0.102	0.104	0.106	0.109	0.113	0.115	0.118	0.12	0.122	0.125	0.128	0.131	0.135	0.141
B08	Sample	Dilution_60%	0.6	DMSO	Lycopene	Standard_Development	Run088	Standard_Measurement	Plate_02	Clariostar_Study	MB	Biofoundry_,_London	Linear_Dilution_Pattern_V2	0.144	0.141	0.137	0.135	0.131	0.126	0.122	0.121	0.119	0.117	0.114	0.11	0.106	0.101	0.097	0.094	0.092	0.09	0.088	0.086	0.086	0.086	0.087	0.088	0.09	0.091	0.093	0.095	0.098	0.1	0.101	0.103	0.105	0.106	0.11	0.114
B09	Sample	Dilution_40%	0.4	DMSO	Lycopene	Standard_Development	Run088	Standard_Measurement	Plate_02	Clariostar_Study	MB	Biofoundry_,_London	Linear_Dilution_Pattern_V2	0.135	0.132	0.129	0.125	0.121	0.116	0.113	0.111	0.109	0.106	0.102	0.098	0.094	0.09	0.086	0.083	0.081	0.079	0.077	0.075	0.075	0.075	0.075	0.076	0.078	0.077	0.079	0.08	0.081	0.082	0.083	0.085	0.085	0.086	0.088	0.091
B10	Sample	Dilution_20%	0.2	DMSO	Lycopene	Standard_Development	Run088	Standard_Measurement	Plate_02	Clariostar_Study	MB	Biofoundry_,_London	Linear_Dilution_Pattern_V2	0.125	0.123	0.119	0.116	0.113	0.108	0.104	0.102	0.099	0.096	0.092	0.088	0.084	0.08	0.076	0.073	0.071	0.069	0.067	0.066	0.065	0.065	0.064	0.065	0.065	0.065	0.065	0.065	0.066	0.066	0.066	0.067	0.067	0.067	0.068	0.069
B11	Blank	DMSO_Blank		DMSO		Standard_Development	Run088	Standard_Measurement	Plate_02	Clariostar_Study	MB	Biofoundry_,_London	Linear_Dilution_Pattern_V2	0.12	0.117	0.114	0.11	0.107	0.102	0.098	0.096	0.093	0.088	0.083	0.078	0.075	0.072	0.069	0.066	0.064	0.062	0.06	0.059	0.057	0.056	0.056	0.056	0.056	0.054	0.054	0.053	0.054	0.053	0.051	0.052	0.051	0.05	0.05	0.049
B12	Blank	DMSO_Blank		DMSO		Standard_Development	Run088	Standard_Measurement	Plate_02	Clariostar_Study	MB	Biofoundry_,_London	Linear_Dilution_Pattern_V2	0.114	0.111	0.107	0.104	0.101	0.096	0.093	0.09	0.086	0.083	0.078	0.073	0.07	0.067	0.062	0.06	0.059	0.056	0.054	0.053	0.052	0.052	0.05	0.05	0.05	0.049	0.049	0.048	0.048	0.048	0.047	0.047	0.046	0.045	0.044	0.044
C01	Sample	Dilution_95%	0.95	DMSO	Lycopene	Standard_Development	Run088	Standard_Measurement	Plate_02	Clariostar_Study	MB	Biofoundry_,_London	Linear_Dilution_Pattern_V2	0.166	0.164	0.161	0.156	0.153	0.147	0.145	0.143	0.142	0.141	0.137	0.133	0.128	0.123	0.119	0.116	0.114	0.111	0.11	0.109	0.108	0.109	0.11	0.114	0.117	0.12	0.124	0.127	0.131	0.135	0.138	0.141	0.145	0.149	0.154	0.161
C02	Sample	Dilution_75%	0.75	DMSO	Lycopene	Standard_Development	Run088	Standard_Measurement	Plate_02	Clariostar_Study	MB	Biofoundry_,_London	Linear_Dilution_Pattern_V2	0.157	0.154	0.151	0.147	0.144	0.139	0.136	0.135	0.133	0.132	0.128	0.124	0.12	0.116	0.112	0.109	0.106	0.105	0.103	0.102	0.102	0.102	0.103	0.105	0.108	0.11	0.113	0.114	0.117	0.12	0.122	0.124	0.126	0.129	0.133	0.138
C03	Sample	Dilution_55%	0.55	DMSO	Lycopene	Standard_Development	Run088	Standard_Measurement	Plate_02	Clariostar_Study	MB	Biofoundry_,_London	Linear_Dilution_Pattern_V2	0.136	0.133	0.13	0.127	0.124	0.12	0.117	0.114	0.113	0.111	0.107	0.103	0.099	0.095	0.091	0.089	0.087	0.085	0.083	0.082	0.081	0.081	0.082	0.084	0.086	0.087	0.088	0.09	0.092	0.093	0.095	0.097	0.099	0.1	0.103	0.107
C04	Sample	Dilution_35%	0.35	DMSO	Lycopene	Standard_Development	Run088	Standard_Measurement	Plate_02	Clariostar_Study	MB	Biofoundry_,_London	Linear_Dilution_Pattern_V2	0.124	0.122	0.118	0.115	0.111	0.106	0.103	0.102	0.099	0.096	0.093	0.088	0.084	0.08	0.077	0.074	0.073	0.07	0.069	0.067	0.067	0.067	0.067	0.068	0.07	0.07	0.071	0.071	0.073	0.074	0.074	0.076	0.077	0.078	0.079	0.081
C05	Sample	Dilution_15%	0.15	DMSO	Lycopene	Standard_Development	Run088	Standard_Measurement	Plate_02	Clariostar_Study	MB	Biofoundry_,_London	Linear_Dilution_Pattern_V2	0.116	0.113	0.111	0.107	0.104	0.099	0.097	0.094	0.092	0.088	0.084	0.08	0.076	0.073	0.069	0.067	0.065	0.063	0.061	0.06	0.059	0.059	0.059	0.059	0.06	0.059	0.059	0.06	0.06	0.06	0.06	0.061	0.061	0.061	0.06	0.061
C06	Sample	Dilution_95%	0.95	DMSO	Lycopene	Standard_Development	Run088	Standard_Measurement	Plate_02	Clariostar_Study	MB	Biofoundry_,_London	Linear_Dilution_Pattern_V2	0.157	0.155	0.151	0.148	0.144	0.139	0.137	0.136	0.135	0.134	0.132	0.128	0.124	0.119	0.115	0.113	0.11	0.108	0.107	0.105	0.106	0.106	0.107	0.111	0.114	0.118	0.121	0.124	0.129	0.132	0.135	0.139	0.142	0.146	0.152	0.16
C07	Sample	Dilution_75%	0.75	DMSO	Lycopene	Standard_Development	Run088	Standard_Measurement	Plate_02	Clariostar_Study	MB	Biofoundry_,_London	Linear_Dilution_Pattern_V2	0.147	0.144	0.141	0.138	0.134	0.13	0.126	0.125	0.124	0.123	0.119	0.117	0.112	0.108	0.103	0.101	0.1	0.097	0.096	0.095	0.094	0.095	0.095	0.098	0.1	0.102	0.105	0.108	0.111	0.113	0.114	0.118	0.12	0.122	0.126	0.131
C08	Sample	Dilution_55%	0.55	DMSO	Lycopene	Standard_Development	Run088	Standard_Measurement	Plate_02	Clariostar_Study	MB	Biofoundry_,_London	Linear_Dilution_Pattern_V2	0.137	0.135	0.131	0.128	0.124	0.12	0.117	0.115	0.114	0.111	0.109	0.105	0.1	0.096	0.092	0.091	0.089	0.087	0.085	0.083	0.083	0.083	0.084	0.085	0.088	0.089	0.091	0.092	0.094	0.095	0.096	0.098	0.1	0.102	0.104	0.107
C09	Sample	Dilution_35%	0.35	DMSO	Lycopene	Standard_Development	Run088	Standard_Measurement	Plate_02	Clariostar_Study	MB	Biofoundry_,_London	Linear_Dilution_Pattern_V2	0.124	0.121	0.117	0.114	0.111	0.105	0.103	0.101	0.1	0.097	0.093	0.089	0.085	0.081	0.077	0.075	0.073	0.071	0.069	0.068	0.068	0.068	0.068	0.068	0.07	0.07	0.071	0.071	0.073	0.074	0.075	0.076	0.078	0.078	0.079	0.082
C10	Sample	Dilution_15%	0.15	DMSO	Lycopene	Standard_Development	Run088	Standard_Measurement	Plate_02	Clariostar_Study	MB	Biofoundry_,_London	Linear_Dilution_Pattern_V2	0.118	0.115	0.111	0.108	0.105	0.1	0.097	0.095	0.092	0.089	0.085	0.081	0.077	0.073	0.07	0.067	0.065	0.063	0.061	0.06	0.059	0.059	0.059	0.059	0.059	0.059	0.059	0.058	0.059	0.06	0.059	0.06	0.06	0.06	0.06	0.06
C11	Blank	DMSO_Blank		DMSO		Standard_Development	Run088	Standard_Measurement	Plate_02	Clariostar_Study	MB	Biofoundry_,_London	Linear_Dilution_Pattern_V2	0.111	0.109	0.105	0.102	0.099	0.093	0.09	0.088	0.084	0.081	0.076	0.072	0.068	0.064	0.06	0.058	0.056	0.054	0.052	0.051	0.05	0.05	0.049	0.049	0.05	0.048	0.048	0.047	0.047	0.046	0.046	0.046	0.046	0.045	0.044	0.044
C12	Blank	DMSO_Blank		DMSO		Standard_Development	Run088	Standard_Measurement	Plate_02	Clariostar_Study	MB	Biofoundry_,_London	Linear_Dilution_Pattern_V2	0.108	0.105	0.102	0.098	0.095	0.09	0.086	0.085	0.083	0.079	0.073	0.069	0.065	0.061	0.059	0.057	0.054	0.052	0.051	0.05	0.048	0.048	0.047	0.047	0.047	0.047	0.046	0.045	0.045	0.045	0.044	0.045	0.045	0.044	0.043	0.042
D01	Sample	Dilution_95%	0.95	DMSO	Lycopene	Standard_Development	Run088	Standard_Measurement	Plate_02	Clariostar_Study	MB	Biofoundry_,_London	Linear_Dilution_Pattern_V2	0.172	0.169	0.165	0.162	0.158	0.153	0.149	0.147	0.147	0.145	0.141	0.138	0.133	0.128	0.123	0.121	0.118	0.116	0.114	0.113	0.112	0.113	0.115	0.118	0.122	0.126	0.129	0.133	0.137	0.14	0.143	0.147	0.15	0.155	0.16	0.167
D02	Sample	Dilution_75%	0.75	DMSO	Lycopene	Standard_Development	Run088	Standard_Measurement	Plate_02	Clariostar_Study	MB	Biofoundry_,_London	Linear_Dilution_Pattern_V2	0.162	0.16	0.157	0.153	0.149	0.144	0.141	0.141	0.139	0.137	0.134	0.13	0.126	0.121	0.118	0.116	0.112	0.11	0.109	0.108	0.107	0.107	0.109	0.111	0.113	0.115	0.118	0.121	0.123	0.126	0.127	0.131	0.133	0.136	0.139	0.144
D03	Sample	Dilution_55%	0.55	DMSO	Lycopene	Standard_Development	Run088	Standard_Measurement	Plate_02	Clariostar_Study	MB	Biofoundry_,_London	Linear_Dilution_Pattern_V2	0.139	0.137	0.134	0.13	0.127	0.122	0.119	0.118	0.117	0.115	0.111	0.107	0.103	0.099	0.095	0.093	0.091	0.089	0.087	0.086	0.086	0.086	0.086	0.088	0.09	0.091	0.093	0.094	0.097	0.098	0.099	0.101	0.102	0.105	0.107	0.11
D04	Sample	Dilution_35%	0.35	DMSO	Lycopene	Standard_Development	Run088	Standard_Measurement	Plate_02	Clariostar_Study	MB	Biofoundry_,_London	Linear_Dilution_Pattern_V2	0.127	0.124	0.121	0.117	0.115	0.11	0.106	0.105	0.103	0.1	0.096	0.092	0.088	0.085	0.081	0.08	0.077	0.075	0.073	0.072	0.071	0.071	0.071	0.072	0.073	0.074	0.074	0.075	0.076	0.077	0.078	0.079	0.08	0.081	0.082	0.084
D05	Sample	Dilution_15%	0.15	DMSO	Lycopene	Standard_Development	Run088	Standard_Measurement	Plate_02	Clariostar_Study	MB	Biofoundry_,_London	Linear_Dilution_Pattern_V2	0.115	0.112	0.108	0.106	0.103	0.098	0.095	0.093	0.09	0.087	0.084	0.08	0.076	0.073	0.07	0.068	0.066	0.064	0.061	0.06	0.06	0.059	0.059	0.06	0.06	0.059	0.059	0.059	0.06	0.06	0.059	0.061	0.06	0.061	0.06	0.06
D06	Sample	Dilution_95%	0.95	DMSO	Lycopene	Standard_Development	Run088	Standard_Measurement	Plate_02	Clariostar_Study	MB	Biofoundry_,_London	Linear_Dilution_Pattern_V2	0.173	0.171	0.168	0.164	0.161	0.157	0.153	0.153	0.152	0.152	0.15	0.146	0.142	0.137	0.133	0.131	0.128	0.126	0.125	0.124	0.123	0.124	0.125	0.129	0.133	0.136	0.14	0.144	0.148	0.152	0.155	0.159	0.163	0.167	0.173	0.181
D07	Sample	Dilution_75%	0.75	DMSO	Lycopene	Standard_Development	Run088	Standard_Measurement	Plate_02	Clariostar_Study	MB	Biofoundry_,_London	Linear_Dilution_Pattern_V2	0.149	0.146	0.143	0.14	0.137	0.132	0.129	0.128	0.127	0.125	0.123	0.119	0.115	0.111	0.107	0.104	0.102	0.1	0.098	0.097	0.097	0.097	0.098	0.1	0.103	0.105	0.107	0.11	0.113	0.115	0.117	0.121	0.123	0.125	0.129	0.134
D08	Sample	Dilution_55%	0.55	DMSO	Lycopene	Standard_Development	Run088	Standard_Measurement	Plate_02	Clariostar_Study	MB	Biofoundry_,_London	Linear_Dilution_Pattern_V2	0.146	0.145	0.141	0.138	0.135	0.129	0.126	0.124	0.122	0.121	0.118	0.114	0.109	0.105	0.101	0.099	0.096	0.094	0.092	0.091	0.09	0.089	0.09	0.092	0.094	0.095	0.097	0.098	0.1	0.102	0.103	0.105	0.107	0.108	0.111	0.114
D09	Sample	Dilution_35%	0.35	DMSO	Lycopene	Standard_Development	Run088	Standard_Measurement	Plate_02	Clariostar_Study	MB	Biofoundry_,_London	Linear_Dilution_Pattern_V2	0.132	0.129	0.126	0.123	0.12	0.114	0.111	0.11	0.107	0.105	0.101	0.097	0.093	0.089	0.085	0.083	0.081	0.079	0.077	0.075	0.075	0.074	0.075	0.076	0.077	0.078	0.078	0.079	0.08	0.081	0.081	0.083	0.084	0.085	0.086	0.088
D10	Sample	Dilution_15%	0.15	DMSO	Lycopene	Standard_Development	Run088	Standard_Measurement	Plate_02	Clariostar_Study	MB	Biofoundry_,_London	Linear_Dilution_Pattern_V2	0.119	0.117	0.113	0.109	0.105	0.101	0.098	0.096	0.094	0.091	0.086	0.082	0.078	0.074	0.07	0.068	0.066	0.063	0.062	0.06	0.059	0.059	0.059	0.059	0.06	0.059	0.059	0.059	0.06	0.059	0.059	0.06	0.06	0.06	0.06	0.061
D11	Blank	DMSO_Blank		DMSO		Standard_Development	Run088	Standard_Measurement	Plate_02	Clariostar_Study	MB	Biofoundry_,_London	Linear_Dilution_Pattern_V2	0.113	0.111	0.108	0.104	0.102	0.096	0.093	0.09	0.087	0.084	0.079	0.074	0.071	0.067	0.063	0.061	0.059	0.057	0.056	0.054	0.053	0.052	0.051	0.051	0.051	0.051	0.05	0.049	0.049	0.049	0.048	0.048	0.047	0.047	0.046	0.045
D12	Blank	DMSO_Blank		DMSO		Standard_Development	Run088	Standard_Measurement	Plate_02	Clariostar_Study	MB	Biofoundry_,_London	Linear_Dilution_Pattern_V2	0.11	0.106	0.103	0.1	0.096	0.091	0.088	0.086	0.083	0.079	0.074	0.069	0.064	0.061	0.057	0.055	0.054	0.051	0.049	0.049	0.047	0.047	0.047	0.046	0.047	0.046	0.045	0.044	0.044	0.044	0.044	0.044	0.044	0.043	0.042	0.042
E01	Sample	Dilution_90%	0.9	DMSO	Lycopene	Standard_Development	Run088	Standard_Measurement	Plate_02	Clariostar_Study	MB	Biofoundry_,_London	Linear_Dilution_Pattern_V2	0.189	0.186	0.183	0.179	0.176	0.17	0.167	0.165	0.163	0.162	0.159	0.155	0.15	0.145	0.14	0.137	0.135	0.132	0.13	0.129	0.129	0.129	0.13	0.133	0.137	0.139	0.143	0.146	0.149	0.153	0.155	0.158	0.161	0.165	0.171	0.177
E02	Sample	Dilution_70%	0.7	DMSO	Lycopene	Standard_Development	Run088	Standard_Measurement	Plate_02	Clariostar_Study	MB	Biofoundry_,_London	Linear_Dilution_Pattern_V2	0.161	0.159	0.155	0.151	0.149	0.143	0.141	0.139	0.138	0.136	0.132	0.129	0.125	0.12	0.116	0.114	0.111	0.109	0.107	0.107	0.106	0.106	0.107	0.109	0.111	0.113	0.115	0.117	0.119	0.122	0.123	0.126	0.128	0.131	0.133	0.138
E03	Sample	Dilution_50%	0.5	DMSO	Lycopene	Standard_Development	Run088	Standard_Measurement	Plate_02	Clariostar_Study	MB	Biofoundry_,_London	Linear_Dilution_Pattern_V2	0.139	0.137	0.134	0.131	0.127	0.122	0.119	0.118	0.116	0.113	0.11	0.106	0.101	0.097	0.093	0.091	0.089	0.087	0.086	0.084	0.083	0.083	0.084	0.085	0.087	0.088	0.09	0.091	0.093	0.095	0.096	0.098	0.099	0.1	0.102	0.105
E04	Sample	Dilution_30%	0.3	DMSO	Lycopene	Standard_Development	Run088	Standard_Measurement	Plate_02	Clariostar_Study	MB	Biofoundry_,_London	Linear_Dilution_Pattern_V2	0.133	0.131	0.127	0.123	0.12	0.115	0.111	0.11	0.108	0.105	0.101	0.098	0.093	0.088	0.086	0.083	0.082	0.08	0.077	0.076	0.075	0.075	0.076	0.076	0.077	0.077	0.078	0.078	0.08	0.08	0.08	0.081	0.082	0.082	0.083	0.084
E05	Sample	Dilution_10%	0.1	DMSO	Lycopene	Standard_Development	Run088	Standard_Measurement	Plate_02	Clariostar_Study	MB	Biofoundry_,_London	Linear_Dilution_Pattern_V2	0.111	0.109	0.104	0.101	0.098	0.093	0.089	0.088	0.085	0.083	0.078	0.074	0.07	0.067	0.064	0.062	0.06	0.058	0.056	0.055	0.054	0.054	0.053	0.054	0.054	0.054	0.054	0.053	0.054	0.054	0.053	0.054	0.054	0.054	0.053	0.053
E06	Sample	Dilution_90%	0.9	DMSO	Lycopene	Standard_Development	Run088	Standard_Measurement	Plate_02	Clariostar_Study	MB	Biofoundry_,_London	Linear_Dilution_Pattern_V2	0.163	0.161	0.157	0.153	0.15	0.145	0.141	0.141	0.14	0.14	0.137	0.135	0.13	0.125	0.12	0.118	0.115	0.114	0.112	0.111	0.11	0.111	0.113	0.116	0.119	0.122	0.126	0.129	0.133	0.137	0.139	0.143	0.146	0.15	0.155	0.162
E07	Sample	Dilution_70%	0.7	DMSO	Lycopene	Standard_Development	Run088	Standard_Measurement	Plate_02	Clariostar_Study	MB	Biofoundry_,_London	Linear_Dilution_Pattern_V2	0.163	0.161	0.157	0.154	0.151	0.145	0.142	0.141	0.14	0.139	0.136	0.132	0.128	0.124	0.119	0.117	0.115	0.113	0.111	0.11	0.109	0.109	0.11	0.112	0.115	0.116	0.118	0.12	0.122	0.125	0.126	0.129	0.131	0.133	0.136	0.141
E08	Sample	Dilution_50%	0.5	DMSO	Lycopene	Standard_Development	Run088	Standard_Measurement	Plate_02	Clariostar_Study	MB	Biofoundry_,_London	Linear_Dilution_Pattern_V2	0.135	0.132	0.128	0.125	0.122	0.117	0.114	0.112	0.111	0.109	0.105	0.102	0.098	0.094	0.089	0.087	0.085	0.083	0.081	0.08	0.079	0.079	0.08	0.081	0.083	0.084	0.086	0.087	0.089	0.09	0.091	0.094	0.096	0.097	0.098	0.102
E09	Sample	Dilution_30%	0.3	DMSO	Lycopene	Standard_Development	Run088	Standard_Measurement	Plate_02	Clariostar_Study	MB	Biofoundry_,_London	Linear_Dilution_Pattern_V2	0.133	0.13	0.127	0.124	0.12	0.115	0.112	0.11	0.107	0.104	0.1	0.097	0.092	0.088	0.085	0.083	0.081	0.079	0.077	0.076	0.075	0.074	0.075	0.076	0.077	0.077	0.077	0.077	0.079	0.079	0.079	0.08	0.08	0.081	0.082	0.083
E10	Sample	Dilution_10%	0.1	DMSO	Lycopene	Standard_Development	Run088	Standard_Measurement	Plate_02	Clariostar_Study	MB	Biofoundry_,_London	Linear_Dilution_Pattern_V2	0.117	0.115	0.111	0.107	0.104	0.098	0.095	0.092	0.089	0.086	0.082	0.077	0.073	0.069	0.066	0.064	0.061	0.059	0.057	0.056	0.055	0.054	0.054	0.055	0.055	0.055	0.054	0.054	0.054	0.055	0.054	0.055	0.055	0.054	0.054	0.054
E11	Blank	DMSO_Blank		DMSO		Standard_Development	Run088	Standard_Measurement	Plate_02	Clariostar_Study	MB	Biofoundry_,_London	Linear_Dilution_Pattern_V2	0.114	0.111	0.107	0.103	0.1	0.094	0.09	0.088	0.086	0.082	0.077	0.072	0.068	0.064	0.061	0.059	0.057	0.055	0.053	0.051	0.05	0.049	0.049	0.05	0.05	0.049	0.048	0.046	0.047	0.047	0.046	0.046	0.046	0.045	0.044	0.043
E12	Blank	DMSO_Blank		DMSO		Standard_Development	Run088	Standard_Measurement	Plate_02	Clariostar_Study	MB	Biofoundry_,_London	Linear_Dilution_Pattern_V2	0.111	0.108	0.104	0.1	0.097	0.09	0.086	0.085	0.083	0.079	0.073	0.069	0.065	0.061	0.058	0.056	0.054	0.051	0.05	0.048	0.046	0.046	0.046	0.047	0.047	0.046	0.045	0.044	0.045	0.045	0.043	0.044	0.043	0.043	0.042	0.041
F01	Sample	Dilution_90%	0.9	DMSO	Lycopene	Standard_Development	Run088	Standard_Measurement	Plate_02	Clariostar_Study	MB	Biofoundry_,_London	Linear_Dilution_Pattern_V2	0.175	0.173	0.17	0.166	0.162	0.157	0.153	0.152	0.15	0.148	0.144	0.142	0.137	0.131	0.126	0.124	0.121	0.119	0.117	0.116	0.115	0.115	0.116	0.119	0.123	0.124	0.128	0.131	0.134	0.138	0.141	0.143	0.146	0.15	0.154	0.162
F02	Sample	Dilution_70%	0.7	DMSO	Lycopene	Standard_Development	Run088	Standard_Measurement	Plate_02	Clariostar_Study	MB	Biofoundry_,_London	Linear_Dilution_Pattern_V2	0.156	0.153	0.149	0.145	0.142	0.137	0.134	0.132	0.13	0.13	0.125	0.122	0.118	0.113	0.109	0.106	0.104	0.101	0.1	0.098	0.097	0.097	0.099	0.101	0.103	0.104	0.107	0.109	0.112	0.114	0.116	0.119	0.121	0.123	0.126	0.131
F03	Sample	Dilution_50%	0.5	DMSO	Lycopene	Standard_Development	Run088	Standard_Measurement	Plate_02	Clariostar_Study	MB	Biofoundry_,_London	Linear_Dilution_Pattern_V2	0.145	0.143	0.139	0.135	0.133	0.127	0.123	0.122	0.121	0.117	0.114	0.11	0.106	0.102	0.098	0.096	0.094	0.091	0.09	0.088	0.088	0.088	0.088	0.089	0.091	0.092	0.093	0.094	0.096	0.097	0.098	0.1	0.101	0.102	0.104	0.106
F04	Sample	Dilution_30%	0.3	DMSO	Lycopene	Standard_Development	Run088	Standard_Measurement	Plate_02	Clariostar_Study	MB	Biofoundry_,_London	Linear_Dilution_Pattern_V2	0.139	0.137	0.134	0.13	0.127	0.122	0.12	0.118	0.115	0.113	0.11	0.106	0.102	0.099	0.094	0.092	0.09	0.088	0.086	0.084	0.084	0.083	0.083	0.083	0.084	0.084	0.085	0.085	0.086	0.086	0.086	0.087	0.088	0.088	0.088	0.09
F05	Sample	Dilution_10%	0.1	DMSO	Lycopene	Standard_Development	Run088	Standard_Measurement	Plate_02	Clariostar_Study	MB	Biofoundry_,_London	Linear_Dilution_Pattern_V2	0.115	0.112	0.108	0.105	0.102	0.097	0.094	0.092	0.091	0.088	0.085	0.08	0.077	0.073	0.069	0.068	0.066	0.064	0.062	0.061	0.06	0.059	0.059	0.059	0.06	0.059	0.058	0.058	0.058	0.058	0.058	0.058	0.058	0.057	0.057	0.056
F06	Sample	Dilution_90%	0.9	DMSO	Lycopene	Standard_Development	Run088	Standard_Measurement	Plate_02	Clariostar_Study	MB	Biofoundry_,_London	Linear_Dilution_Pattern_V2	0.164	0.161	0.158	0.155	0.151	0.146	0.143	0.143	0.142	0.141	0.138	0.136	0.132	0.127	0.123	0.12	0.118	0.116	0.114	0.114	0.113	0.113	0.115	0.117	0.121	0.124	0.128	0.131	0.135	0.138	0.141	0.144	0.147	0.15	0.155	0.161
F07	Sample	Dilution_70%	0.7	DMSO	Lycopene	Standard_Development	Run088	Standard_Measurement	Plate_02	Clariostar_Study	MB	Biofoundry_,_London	Linear_Dilution_Pattern_V2	0.148	0.145	0.142	0.139	0.135	0.131	0.128	0.127	0.126	0.124	0.123	0.119	0.115	0.111	0.107	0.104	0.101	0.099	0.098	0.097	0.096	0.097	0.097	0.099	0.101	0.103	0.105	0.107	0.11	0.113	0.114	0.117	0.118	0.121	0.124	0.129
F08	Sample	Dilution_50%	0.5	DMSO	Lycopene	Standard_Development	Run088	Standard_Measurement	Plate_02	Clariostar_Study	MB	Biofoundry_,_London	Linear_Dilution_Pattern_V2	0.139	0.137	0.134	0.13	0.127	0.122	0.119	0.118	0.117	0.114	0.111	0.108	0.104	0.1	0.095	0.093	0.091	0.088	0.087	0.086	0.085	0.085	0.085	0.087	0.088	0.089	0.091	0.092	0.094	0.096	0.096	0.098	0.099	0.101	0.103	0.105
F09	Sample	Dilution_30%	0.3	DMSO	Lycopene	Standard_Development	Run088	Standard_Measurement	Plate_02	Clariostar_Study	MB	Biofoundry_,_London	Linear_Dilution_Pattern_V2	0.126	0.124	0.121	0.116	0.114	0.109	0.105	0.104	0.102	0.099	0.096	0.092	0.087	0.083	0.08	0.078	0.076	0.073	0.071	0.071	0.069	0.068	0.069	0.07	0.071	0.071	0.072	0.072	0.073	0.074	0.074	0.076	0.076	0.076	0.077	0.079
F10	Sample	Dilution_10%	0.1	DMSO	Lycopene	Standard_Development	Run088	Standard_Measurement	Plate_02	Clariostar_Study	MB	Biofoundry_,_London	Linear_Dilution_Pattern_V2	0.113	0.11	0.106	0.103	0.1	0.095	0.091	0.09	0.086	0.083	0.079	0.076	0.072	0.068	0.064	0.062	0.061	0.059	0.057	0.056	0.055	0.054	0.054	0.055	0.055	0.054	0.054	0.053	0.054	0.054	0.053	0.054	0.054	0.054	0.054	0.053
F11	Blank	DMSO		DMSO		Standard_Development	Run088	Standard_Measurement	Plate_02	Clariostar_Study	MB	Biofoundry_,_London	Linear_Dilution_Pattern_V2	0.111	0.108	0.104	0.1	0.097	0.091	0.088	0.086	0.083	0.08	0.075	0.07	0.067	0.063	0.059	0.058	0.056	0.054	0.052	0.05	0.05	0.049	0.049	0.049	0.05	0.049	0.048	0.047	0.047	0.046	0.046	0.046	0.045	0.045	0.044	0.043
F12	Blank	DMSO		DMSO		Standard_Development	Run088	Standard_Measurement	Plate_02	Clariostar_Study	MB	Biofoundry_,_London	Linear_Dilution_Pattern_V2	0.108	0.105	0.101	0.098	0.094	0.088	0.085	0.083	0.08	0.077	0.072	0.067	0.063	0.059	0.056	0.054	0.052	0.051	0.049	0.048	0.047	0.046	0.045	0.045	0.045	0.044	0.044	0.043	0.044	0.043	0.043	0.043	0.043	0.042	0.041	0.04
G01	Sample	Dilution_85%	0.85	DMSO	Lycopene	Standard_Development	Run088	Standard_Measurement	Plate_02	Clariostar_Study	MB	Biofoundry_,_London	Linear_Dilution_Pattern_V2	0.196	0.194	0.191	0.186	0.182	0.177	0.173	0.172	0.171	0.17	0.167	0.162	0.157	0.151	0.147	0.143	0.141	0.138	0.136	0.135	0.134	0.134	0.134	0.137	0.14	0.142	0.145	0.147	0.149	0.152	0.154	0.157	0.159	0.162	0.166	0.171
G02	Sample	Dilution_65%	0.65	DMSO	Lycopene	Standard_Development	Run088	Standard_Measurement	Plate_02	Clariostar_Study	MB	Biofoundry_,_London	Linear_Dilution_Pattern_V2	0.152	0.15	0.146	0.143	0.139	0.134	0.131	0.13	0.128	0.126	0.122	0.119	0.115	0.11	0.106	0.103	0.101	0.099	0.097	0.096	0.095	0.095	0.096	0.097	0.101	0.101	0.103	0.105	0.108	0.11	0.111	0.113	0.115	0.117	0.12	0.124
G03	Sample	Dilution_45%	0.45	DMSO	Lycopene	Standard_Development	Run088	Standard_Measurement	Plate_02	Clariostar_Study	MB	Biofoundry_,_London	Linear_Dilution_Pattern_V2	0.15	0.148	0.144	0.14	0.137	0.131	0.129	0.127	0.125	0.123	0.12	0.116	0.112	0.108	0.103	0.101	0.099	0.096	0.095	0.093	0.092	0.092	0.092	0.093	0.095	0.095	0.096	0.096	0.098	0.099	0.1	0.1	0.102	0.102	0.104	0.106
G04	Sample	Dilution_25%	0.25	DMSO	Lycopene	Standard_Development	Run088	Standard_Measurement	Plate_02	Clariostar_Study	MB	Biofoundry_,_London	Linear_Dilution_Pattern_V2	0.121	0.118	0.114	0.111	0.108	0.103	0.1	0.098	0.096	0.093	0.089	0.086	0.082	0.078	0.074	0.072	0.07	0.068	0.067	0.065	0.064	0.064	0.064	0.065	0.066	0.066	0.066	0.066	0.067	0.068	0.069	0.07	0.07	0.07	0.071	0.072
G05	Sample	Dilution_05%	0.0499999999999999	DMSO	Lycopene	Standard_Development	Run088	Standard_Measurement	Plate_02	Clariostar_Study	MB	Biofoundry_,_London	Linear_Dilution_Pattern_V2	0.114	0.111	0.107	0.104	0.101	0.096	0.092	0.09	0.087	0.084	0.081	0.076	0.072	0.069	0.066	0.064	0.062	0.059	0.058	0.057	0.056	0.055	0.054	0.055	0.055	0.055	0.054	0.054	0.054	0.054	0.053	0.054	0.053	0.052	0.052	0.051
G06	Sample	Dilution_85%	0.85	DMSO	Lycopene	Standard_Development	Run088	Standard_Measurement	Plate_02	Clariostar_Study	MB	Biofoundry_,_London	Linear_Dilution_Pattern_V2	0.166	0.162	0.159	0.156	0.152	0.148	0.145	0.143	0.142	0.14	0.138	0.135	0.13	0.126	0.122	0.119	0.116	0.113	0.112	0.111	0.11	0.111	0.111	0.114	0.117	0.119	0.122	0.124	0.128	0.131	0.133	0.136	0.139	0.142	0.146	0.152
G07	Sample	Dilution_65%	0.65	DMSO	Lycopene	Standard_Development	Run088	Standard_Measurement	Plate_02	Clariostar_Study	MB	Biofoundry_,_London	Linear_Dilution_Pattern_V2	0.154	0.151	0.147	0.144	0.141	0.136	0.133	0.131	0.131	0.129	0.126	0.122	0.119	0.114	0.11	0.107	0.106	0.103	0.101	0.1	0.099	0.099	0.1	0.102	0.104	0.106	0.107	0.109	0.112	0.113	0.115	0.117	0.119	0.121	0.124	0.128
G08	Sample	Dilution_45%	0.45	DMSO	Lycopene	Standard_Development	Run088	Standard_Measurement	Plate_02	Clariostar_Study	MB	Biofoundry_,_London	Linear_Dilution_Pattern_V2	0.138	0.135	0.131	0.128	0.125	0.119	0.116	0.115	0.113	0.111	0.107	0.104	0.099	0.095	0.091	0.088	0.086	0.084	0.082	0.081	0.08	0.08	0.08	0.082	0.083	0.084	0.085	0.086	0.088	0.089	0.09	0.092	0.092	0.094	0.095	0.098
G09	Sample	Dilution_25%	0.25	DMSO	Lycopene	Standard_Development	Run088	Standard_Measurement	Plate_02	Clariostar_Study	MB	Biofoundry_,_London	Linear_Dilution_Pattern_V2	0.124	0.121	0.117	0.113	0.11	0.105	0.102	0.1	0.097	0.094	0.09	0.086	0.083	0.079	0.074	0.073	0.071	0.068	0.067	0.065	0.064	0.064	0.064	0.065	0.066	0.066	0.066	0.066	0.067	0.068	0.068	0.069	0.07	0.07	0.07	0.071
G10	Sample	Dilution_05%	0.0499999999999999	DMSO	Lycopene	Standard_Development	Run088	Standard_Measurement	Plate_02	Clariostar_Study	MB	Biofoundry_,_London	Linear_Dilution_Pattern_V2	0.115	0.112	0.108	0.103	0.101	0.096	0.093	0.09	0.087	0.085	0.081	0.076	0.072	0.069	0.064	0.063	0.061	0.059	0.057	0.055	0.053	0.053	0.053	0.053	0.054	0.053	0.053	0.051	0.052	0.052	0.051	0.052	0.052	0.051	0.05	0.05
G11	Blank	DMSO_Blank		DMSO		Standard_Development	Run088	Standard_Measurement	Plate_02	Clariostar_Study	MB	Biofoundry_,_London	Linear_Dilution_Pattern_V2	0.111	0.108	0.104	0.1	0.097	0.091	0.088	0.086	0.083	0.079	0.074	0.07	0.066	0.062	0.059	0.057	0.055	0.053	0.051	0.05	0.049	0.048	0.048	0.047	0.048	0.047	0.047	0.046	0.046	0.046	0.045	0.046	0.045	0.044	0.043	0.042
G12	Blank	DMSO_Blank		DMSO		Standard_Development	Run088	Standard_Measurement	Plate_02	Clariostar_Study	MB	Biofoundry_,_London	Linear_Dilution_Pattern_V2	0.111	0.108	0.103	0.099	0.095	0.09	0.086	0.084	0.081	0.078	0.072	0.067	0.063	0.059	0.056	0.054	0.051	0.049	0.047	0.046	0.045	0.044	0.044	0.044	0.045	0.044	0.043	0.043	0.043	0.042	0.042	0.043	0.042	0.041	0.041	0.039
H01	Sample	Dilution_85%	0.85	DMSO	Lycopene	Standard_Development	Run088	Standard_Measurement	Plate_02	Clariostar_Study	MB	Biofoundry_,_London	Linear_Dilution_Pattern_V2	0.188	0.184	0.18	0.176	0.172	0.166	0.162	0.16	0.158	0.155	0.151	0.146	0.141	0.136	0.13	0.127	0.124	0.12	0.119	0.117	0.117	0.116	0.117	0.119	0.123	0.125	0.128	0.13	0.133	0.136	0.138	0.141	0.143	0.146	0.15	0.156
H02	Sample	Dilution_65%	0.65	DMSO	Lycopene	Standard_Development	Run088	Standard_Measurement	Plate_02	Clariostar_Study	MB	Biofoundry_,_London	Linear_Dilution_Pattern_V2	0.162	0.159	0.155	0.152	0.148	0.143	0.139	0.137	0.136	0.134	0.129	0.125	0.12	0.116	0.11	0.107	0.105	0.102	0.1	0.099	0.099	0.098	0.098	0.1	0.103	0.104	0.106	0.108	0.11	0.112	0.113	0.116	0.117	0.119	0.121	0.125
H03	Sample	Dilution_45%	0.45	DMSO	Lycopene	Standard_Development	Run088	Standard_Measurement	Plate_02	Clariostar_Study	MB	Biofoundry_,_London	Linear_Dilution_Pattern_V2	0.155	0.152	0.148	0.145	0.142	0.137	0.133	0.131	0.13	0.127	0.123	0.118	0.115	0.111	0.107	0.104	0.101	0.099	0.097	0.096	0.095	0.094	0.094	0.096	0.098	0.098	0.099	0.099	0.101	0.103	0.103	0.104	0.105	0.106	0.107	0.11
H04	Sample	Dilution_25%	0.25	DMSO	Lycopene	Standard_Development	Run088	Standard_Measurement	Plate_02	Clariostar_Study	MB	Biofoundry_,_London	Linear_Dilution_Pattern_V2	0.131	0.128	0.125	0.121	0.118	0.113	0.109	0.107	0.104	0.101	0.096	0.092	0.088	0.083	0.079	0.076	0.075	0.072	0.07	0.07	0.068	0.068	0.068	0.068	0.07	0.069	0.07	0.069	0.07	0.071	0.071	0.072	0.072	0.072	0.072	0.074
H05	Sample	Dilution_05%	0.0499999999999999	DMSO	Lycopene	Standard_Development	Run088	Standard_Measurement	Plate_02	Clariostar_Study	MB	Biofoundry_,_London	Linear_Dilution_Pattern_V2	0.118	0.115	0.112	0.108	0.105	0.1	0.096	0.095	0.092	0.088	0.084	0.08	0.075	0.072	0.068	0.066	0.064	0.062	0.061	0.059	0.058	0.058	0.057	0.057	0.057	0.056	0.056	0.055	0.056	0.055	0.054	0.054	0.054	0.053	0.052	0.051
H06	Sample	Dilution_85%	0.85	DMSO	Lycopene	Standard_Development	Run088	Standard_Measurement	Plate_02	Clariostar_Study	MB	Biofoundry_,_London	Linear_Dilution_Pattern_V2	0.16	0.158	0.154	0.151	0.147	0.142	0.138	0.138	0.136	0.135	0.132	0.129	0.124	0.119	0.115	0.113	0.111	0.108	0.106	0.105	0.105	0.105	0.106	0.108	0.112	0.114	0.117	0.12	0.123	0.126	0.128	0.132	0.134	0.137	0.14	0.146
H07	Sample	Dilution_65%	0.65	DMSO	Lycopene	Standard_Development	Run088	Standard_Measurement	Plate_02	Clariostar_Study	MB	Biofoundry_,_London	Linear_Dilution_Pattern_V2	0.148	0.146	0.143	0.139	0.136	0.13	0.127	0.126	0.124	0.123	0.12	0.116	0.113	0.108	0.103	0.101	0.099	0.096	0.095	0.093	0.092	0.092	0.093	0.095	0.098	0.099	0.102	0.103	0.105	0.108	0.109	0.111	0.114	0.115	0.118	0.122
H08	Sample	Dilution_45%	0.45	DMSO	Lycopene	Standard_Development	Run088	Standard_Measurement	Plate_02	Clariostar_Study	MB	Biofoundry_,_London	Linear_Dilution_Pattern_V2	0.139	0.137	0.133	0.129	0.126	0.12	0.117	0.115	0.113	0.11	0.106	0.102	0.098	0.093	0.089	0.086	0.084	0.081	0.08	0.079	0.078	0.077	0.078	0.08	0.081	0.081	0.083	0.083	0.085	0.087	0.088	0.089	0.09	0.092	0.093	0.096
H09	Sample	Dilution_25%	0.25	DMSO	Lycopene	Standard_Development	Run088	Standard_Measurement	Plate_02	Clariostar_Study	MB	Biofoundry_,_London	Linear_Dilution_Pattern_V2	0.13	0.127	0.124	0.12	0.117	0.112	0.108	0.106	0.103	0.101	0.096	0.091	0.087	0.083	0.079	0.076	0.073	0.071	0.07	0.068	0.067	0.067	0.066	0.068	0.068	0.068	0.069	0.069	0.07	0.07	0.07	0.071	0.072	0.072	0.072	0.073
H10	Sample	Dilution_05%	0.0499999999999999	DMSO	Lycopene	Standard_Development	Run088	Standard_Measurement	Plate_02	Clariostar_Study	MB	Biofoundry_,_London	Linear_Dilution_Pattern_V2	0.117	0.114	0.111	0.107	0.102	0.097	0.094	0.091	0.089	0.085	0.08	0.076	0.072	0.069	0.065	0.063	0.061	0.058	0.056	0.055	0.053	0.053	0.053	0.052	0.053	0.052	0.052	0.051	0.051	0.051	0.05	0.051	0.05	0.05	0.049	0.048
H11	Blank	DMSO_Blank		DMSO		Standard_Development	Run088	Standard_Measurement	Plate_02	Clariostar_Study	MB	Biofoundry_,_London	Linear_Dilution_Pattern_V2	0.112	0.108	0.104	0.101	0.098	0.092	0.088	0.086	0.083	0.081	0.076	0.071	0.067	0.063	0.06	0.058	0.056	0.053	0.052	0.051	0.049	0.049	0.049	0.049	0.05	0.048	0.048	0.046	0.047	0.047	0.046	0.046	0.045	0.044	0.043	0.043
H12	Blank	DMSO_Blank		DMSO		Standard_Development	Run088	Standard_Measurement	Plate_02	Clariostar_Study	MB	Biofoundry_,_London	Linear_Dilution_Pattern_V2	0.122	0.118	0.114	0.11	0.106	0.1	0.096	0.094	0.09	0.085	0.079	0.072	0.067	0.063	0.06	0.057	0.055	0.053	0.051	0.05	0.049	0.047	0.047	0.048	0.048	0.046	0.046	0.045	0.045	0.045	0.044	0.045	0.044	0.044	0.043	0.042
A01	Sample	Dilution_100%	1.0	DMSO	Lycopene	Standard_Development	Run088	Standard_Measurement	Plate_02	Clariostar_Study	MB	Biofoundry_,_London	Linear_Dilution_Pattern_V2	0.168	0.163	0.16	0.156	0.151	0.146	0.144	0.143	0.14	0.138	0.134	0.13	0.125	0.12	0.116	0.113	0.11	0.107	0.106	0.106	0.105	0.106	0.108	0.111	0.114	0.117	0.122	0.126	0.131	0.134	0.137	0.141	0.145	0.15	0.157	0.165
A02	Sample	Dilution_80%	0.8	DMSO	Lycopene	Standard_Development	Run088	Standard_Measurement	Plate_02	Clariostar_Study	MB	Biofoundry_,_London	Linear_Dilution_Pattern_V2	0.16	0.155	0.152	0.149	0.145	0.14	0.138	0.136	0.133	0.131	0.128	0.125	0.119	0.115	0.112	0.108	0.105	0.103	0.103	0.101	0.101	0.101	0.103	0.105	0.107	0.109	0.112	0.116	0.119	0.121	0.124	0.127	0.129	0.133	0.138	0.144
A03	Sample	Dilution_60%	0.6	DMSO	Lycopene	Standard_Development	Run088	Standard_Measurement	Plate_02	Clariostar_Study	MB	Biofoundry_,_London	Linear_Dilution_Pattern_V2	0.142	0.138	0.134	0.13	0.126	0.121	0.119	0.117	0.116	0.112	0.108	0.105	0.1	0.096	0.092	0.088	0.087	0.084	0.083	0.082	0.081	0.082	0.083	0.084	0.085	0.087	0.089	0.091	0.094	0.096	0.098	0.099	0.101	0.103	0.107	0.111
A04	Sample	Dilution_40%	0.4	DMSO	Lycopene	Standard_Development	Run088	Standard_Measurement	Plate_02	Clariostar_Study	MB	Biofoundry_,_London	Linear_Dilution_Pattern_V2	0.148	0.145	0.141	0.137	0.133	0.128	0.125	0.124	0.12	0.116	0.113	0.11	0.103	0.099	0.096	0.093	0.091	0.089	0.086	0.085	0.085	0.085	0.086	0.086	0.087	0.086	0.089	0.09	0.091	0.092	0.093	0.094	0.095	0.096	0.099	0.101
A05	Sample	Dilution_20%	0.2	DMSO	Lycopene	Standard_Development	Run088	Standard_Measurement	Plate_02	Clariostar_Study	MB	Biofoundry_,_London	Linear_Dilution_Pattern_V2	0.127	0.122	0.119	0.115	0.111	0.106	0.103	0.101	0.098	0.093	0.089	0.085	0.08	0.076	0.072	0.07	0.067	0.065	0.063	0.062	0.061	0.06	0.06	0.061	0.061	0.06	0.061	0.061	0.062	0.063	0.062	0.063	0.063	0.064	0.065	0.065
A06	Sample	Dilution_100%	1.0	DMSO	Lycopene	Standard_Development	Run088	Standard_Measurement	Plate_02	Clariostar_Study	MB	Biofoundry_,_London	Linear_Dilution_Pattern_V2	0.162	0.158	0.154	0.15	0.146	0.141	0.139	0.138	0.136	0.134	0.131	0.128	0.123	0.119	0.114	0.112	0.108	0.106	0.105	0.104	0.103	0.105	0.107	0.109	0.112	0.115	0.12	0.123	0.127	0.131	0.134	0.137	0.14	0.144	0.15	0.159
A07	Sample	Dilution_80%	0.8	DMSO	Lycopene	Standard_Development	Run088	Standard_Measurement	Plate_02	Clariostar_Study	MB	Biofoundry_,_London	Linear_Dilution_Pattern_V2	0.16	0.155	0.151	0.148	0.144	0.139	0.136	0.135	0.133	0.131	0.128	0.124	0.118	0.114	0.109	0.107	0.103	0.101	0.1	0.098	0.098	0.099	0.1	0.101	0.104	0.106	0.109	0.112	0.115	0.117	0.119	0.122	0.124	0.127	0.131	0.137
A08	Sample	Dilution_60%	0.6	DMSO	Lycopene	Standard_Development	Run088	Standard_Measurement	Plate_02	Clariostar_Study	MB	Biofoundry_,_London	Linear_Dilution_Pattern_V2	0.144	0.141	0.138	0.134	0.13	0.125	0.123	0.121	0.118	0.115	0.112	0.109	0.104	0.1	0.095	0.092	0.089	0.087	0.086	0.084	0.084	0.085	0.085	0.086	0.088	0.089	0.092	0.094	0.095	0.097	0.098	0.101	0.102	0.104	0.108	0.112
A09	Sample	Dilution_40%	0.4	DMSO	Lycopene	Standard_Development	Run088	Standard_Measurement	Plate_02	Clariostar_Study	MB	Biofoundry_,_London	Linear_Dilution_Pattern_V2	0.139	0.135	0.131	0.128	0.124	0.119	0.116	0.114	0.112	0.109	0.105	0.102	0.097	0.092	0.089	0.086	0.082	0.08	0.079	0.077	0.076	0.076	0.076	0.077	0.078	0.078	0.08	0.081	0.082	0.083	0.084	0.084	0.085	0.086	0.088	0.09
A10	Sample	Dilution_20%	0.2	DMSO	Lycopene	Standard_Development	Run088	Standard_Measurement	Plate_02	Clariostar_Study	MB	Biofoundry_,_London	Linear_Dilution_Pattern_V2	0.125	0.121	0.117	0.115	0.11	0.105	0.102	0.1	0.097	0.093	0.089	0.085	0.079	0.075	0.072	0.069	0.066	0.064	0.063	0.061	0.061	0.06	0.06	0.06	0.06	0.059	0.06	0.061	0.061	0.062	0.062	0.063	0.062	0.063	0.064	0.065
A11	Blank	DMSO_Blank		DMSO		Standard_Development	Run088	Standard_Measurement	Plate_02	Clariostar_Study	MB	Biofoundry_,_London	Linear_Dilution_Pattern_V2	0.127	0.123	0.118	0.115	0.11	0.106	0.102	0.099	0.095	0.091	0.085	0.081	0.076	0.072	0.068	0.065	0.063	0.061	0.059	0.058	0.056	0.056	0.056	0.055	0.055	0.053	0.053	0.052	0.052	0.051	0.05	0.05	0.049	0.049	0.048	0.047
A12	Blank	DMSO_Blank		DMSO		Standard_Development	Run088	Standard_Measurement	Plate_02	Clariostar_Study	MB	Biofoundry_,_London	Linear_Dilution_Pattern_V2	0.123	0.118	0.114	0.111	0.107	0.102	0.099	0.096	0.093	0.088	0.083	0.079	0.074	0.07	0.067	0.064	0.061	0.059	0.058	0.056	0.055	0.055	0.054	0.053	0.053	0.051	0.052	0.051	0.051	0.05	0.049	0.048	0.048	0.047	0.047	0.046
B01	Sample	Dilution_100%	1.0	DMSO	Lycopene	Standard_Development	Run088	Standard_Measurement	Plate_02	Clariostar_Study	MB	Biofoundry_,_London	Linear_Dilution_Pattern_V2	0.186	0.181	0.178	0.174	0.17	0.165	0.163	0.161	0.159	0.158	0.154	0.152	0.146	0.14	0.136	0.133	0.13	0.127	0.126	0.125	0.125	0.126	0.128	0.131	0.135	0.138	0.143	0.147	0.151	0.155	0.158	0.163	0.166	0.171	0.178	0.186
B02	Sample	Dilution_80%	0.8	DMSO	Lycopene	Standard_Development	Run088	Standard_Measurement	Plate_02	Clariostar_Study	MB	Biofoundry_,_London	Linear_Dilution_Pattern_V2	0.164	0.161	0.158	0.154	0.149	0.145	0.143	0.142	0.141	0.138	0.134	0.132	0.127	0.122	0.118	0.116	0.112	0.11	0.11	0.109	0.108	0.109	0.111	0.113	0.115	0.117	0.121	0.124	0.127	0.129	0.131	0.134	0.137	0.14	0.144	0.15
B03	Sample	Dilution_60%	0.6	DMSO	Lycopene	Standard_Development	Run088	Standard_Measurement	Plate_02	Clariostar_Study	MB	Biofoundry_,_London	Linear_Dilution_Pattern_V2	0.15	0.146	0.142	0.139	0.135	0.13	0.127	0.127	0.125	0.122	0.119	0.116	0.111	0.106	0.103	0.1	0.097	0.095	0.094	0.092	0.092	0.092	0.093	0.094	0.096	0.097	0.1	0.101	0.103	0.105	0.106	0.107	0.109	0.112	0.114	0.118
B04	Sample	Dilution_40%	0.4	DMSO	Lycopene	Standard_Development	Run088	Standard_Measurement	Plate_02	Clariostar_Study	MB	Biofoundry_,_London	Linear_Dilution_Pattern_V2	0.138	0.134	0.131	0.127	0.123	0.118	0.115	0.115	0.112	0.109	0.106	0.102	0.097	0.093	0.089	0.086	0.084	0.082	0.08	0.079	0.078	0.078	0.079	0.079	0.08	0.081	0.082	0.082	0.084	0.086	0.086	0.086	0.088	0.089	0.091	0.092
B05	Sample	Dilution_20%	0.2	DMSO	Lycopene	Standard_Development	Run088	Standard_Measurement	Plate_02	Clariostar_Study	MB	Biofoundry_,_London	Linear_Dilution_Pattern_V2	0.122	0.118	0.115	0.111	0.107	0.102	0.1	0.098	0.094	0.092	0.088	0.085	0.08	0.076	0.072	0.07	0.067	0.065	0.064	0.063	0.062	0.061	0.061	0.061	0.062	0.061	0.062	0.062	0.063	0.063	0.063	0.064	0.064	0.064	0.065	0.065
B06	Sample	Dilution_100%	1.0	DMSO	Lycopene	Standard_Development	Run088	Standard_Measurement	Plate_02	Clariostar_Study	MB	Biofoundry_,_London	Linear_Dilution_Pattern_V2	0.166	0.162	0.158	0.155	0.15	0.146	0.143	0.143	0.141	0.14	0.138	0.136	0.13	0.125	0.122	0.118	0.115	0.113	0.112	0.111	0.11	0.111	0.113	0.116	0.119	0.122	0.127	0.13	0.135	0.138	0.141	0.145	0.148	0.152	0.159	0.166
B07	Sample	Dilution_80%	0.8	DMSO	Lycopene	Standard_Development	Run088	Standard_Measurement	Plate_02	Clariostar_Study	MB	Biofoundry_,_London	Linear_Dilution_Pattern_V2	0.157	0.153	0.149	0.146	0.143	0.139	0.137	0.135	0.133	0.131	0.129	0.126	0.121	0.116	0.113	0.11	0.107	0.104	0.104	0.102	0.102	0.103	0.104	0.105	0.108	0.11	0.113	0.116	0.119	0.121	0.124	0.126	0.128	0.131	0.136	0.141
B08	Sample	Dilution_60%	0.6	DMSO	Lycopene	Standard_Development	Run088	Standard_Measurement	Plate_02	Clariostar_Study	MB	Biofoundry_,_London	Linear_Dilution_Pattern_V2	0.146	0.142	0.139	0.135	0.131	0.127	0.124	0.122	0.121	0.118	0.115	0.111	0.107	0.102	0.099	0.095	0.092	0.089	0.089	0.087	0.086	0.087	0.088	0.089	0.091	0.091	0.095	0.096	0.098	0.1	0.101	0.103	0.104	0.106	0.11	0.113
B09	Sample	Dilution_40%	0.4	DMSO	Lycopene	Standard_Development	Run088	Standard_Measurement	Plate_02	Clariostar_Study	MB	Biofoundry_,_London	Linear_Dilution_Pattern_V2	0.136	0.132	0.129	0.125	0.121	0.117	0.115	0.112	0.11	0.108	0.104	0.1	0.096	0.092	0.088	0.085	0.082	0.08	0.078	0.077	0.076	0.076	0.076	0.077	0.078	0.078	0.08	0.082	0.082	0.082	0.083	0.084	0.086	0.087	0.089	0.091
B10	Sample	Dilution_20%	0.2	DMSO	Lycopene	Standard_Development	Run088	Standard_Measurement	Plate_02	Clariostar_Study	MB	Biofoundry_,_London	Linear_Dilution_Pattern_V2	0.129	0.124	0.121	0.117	0.113	0.109	0.106	0.103	0.101	0.097	0.093	0.09	0.086	0.081	0.077	0.074	0.072	0.07	0.068	0.067	0.066	0.066	0.066	0.065	0.066	0.065	0.066	0.065	0.066	0.067	0.067	0.067	0.067	0.067	0.068	0.068
B11	Blank	DMSO_Blank		DMSO		Standard_Development	Run088	Standard_Measurement	Plate_02	Clariostar_Study	MB	Biofoundry_,_London	Linear_Dilution_Pattern_V2	0.121	0.117	0.113	0.11	0.106	0.101	0.098	0.095	0.092	0.088	0.084	0.079	0.076	0.072	0.069	0.066	0.063	0.061	0.06	0.059	0.057	0.057	0.056	0.056	0.055	0.054	0.054	0.053	0.053	0.053	0.052	0.051	0.051	0.05	0.05	0.049
B12	Blank	DMSO_Blank		DMSO		Standard_Development	Run088	Standard_Measurement	Plate_02	Clariostar_Study	MB	Biofoundry_,_London	Linear_Dilution_Pattern_V2	0.116	0.112	0.108	0.105	0.101	0.097	0.093	0.091	0.088	0.084	0.079	0.075	0.07	0.067	0.063	0.06	0.058	0.057	0.055	0.054	0.053	0.052	0.052	0.05	0.05	0.049	0.05	0.049	0.049	0.049	0.048	0.047	0.046	0.046	0.045	0.045
C01	Sample	Dilution_95%	0.95	DMSO	Lycopene	Standard_Development	Run088	Standard_Measurement	Plate_02	Clariostar_Study	MB	Biofoundry_,_London	Linear_Dilution_Pattern_V2	0.17	0.167	0.163	0.159	0.155	0.15	0.148	0.147	0.145	0.143	0.14	0.137	0.132	0.127	0.122	0.119	0.117	0.114	0.112	0.111	0.111	0.112	0.113	0.116	0.119	0.122	0.126	0.129	0.133	0.137	0.14	0.143	0.146	0.15	0.156	0.163
C02	Sample	Dilution_75%	0.75	DMSO	Lycopene	Standard_Development	Run088	Standard_Measurement	Plate_02	Clariostar_Study	MB	Biofoundry_,_London	Linear_Dilution_Pattern_V2	0.161	0.158	0.154	0.15	0.147	0.142	0.14	0.139	0.137	0.134	0.132	0.129	0.124	0.119	0.116	0.113	0.111	0.108	0.106	0.105	0.105	0.106	0.107	0.108	0.11	0.112	0.115	0.117	0.12	0.123	0.124	0.127	0.128	0.131	0.135	0.14
C03	Sample	Dilution_55%	0.55	DMSO	Lycopene	Standard_Development	Run088	Standard_Measurement	Plate_02	Clariostar_Study	MB	Biofoundry_,_London	Linear_Dilution_Pattern_V2	0.141	0.137	0.133	0.129	0.126	0.121	0.119	0.118	0.116	0.113	0.11	0.107	0.102	0.098	0.094	0.092	0.089	0.087	0.085	0.084	0.084	0.084	0.085	0.086	0.087	0.088	0.091	0.091	0.093	0.096	0.096	0.098	0.1	0.102	0.104	0.107
C04	Sample	Dilution_35%	0.35	DMSO	Lycopene	Standard_Development	Run088	Standard_Measurement	Plate_02	Clariostar_Study	MB	Biofoundry_,_London	Linear_Dilution_Pattern_V2	0.129	0.124	0.12	0.117	0.114	0.108	0.106	0.105	0.102	0.099	0.095	0.092	0.087	0.083	0.079	0.077	0.075	0.072	0.07	0.07	0.069	0.069	0.07	0.07	0.071	0.071	0.072	0.073	0.075	0.076	0.077	0.077	0.078	0.079	0.08	0.082
C05	Sample	Dilution_15%	0.15	DMSO	Lycopene	Standard_Development	Run088	Standard_Measurement	Plate_02	Clariostar_Study	MB	Biofoundry_,_London	Linear_Dilution_Pattern_V2	0.119	0.115	0.112	0.108	0.104	0.1	0.096	0.095	0.092	0.089	0.085	0.082	0.077	0.074	0.071	0.069	0.065	0.063	0.062	0.061	0.06	0.059	0.06	0.06	0.059	0.059	0.059	0.06	0.059	0.06	0.06	0.06	0.06	0.06	0.061	0.061
C06	Sample	Dilution_95%	0.95	DMSO	Lycopene	Standard_Development	Run088	Standard_Measurement	Plate_02	Clariostar_Study	MB	Biofoundry_,_London	Linear_Dilution_Pattern_V2	0.16	0.157	0.153	0.149	0.146	0.142	0.14	0.138	0.138	0.137	0.134	0.13	0.126	0.121	0.118	0.115	0.112	0.109	0.109	0.108	0.108	0.108	0.11	0.112	0.116	0.118	0.123	0.127	0.131	0.134	0.137	0.141	0.144	0.148	0.154	0.161
C07	Sample	Dilution_75%	0.75	DMSO	Lycopene	Standard_Development	Run088	Standard_Measurement	Plate_02	Clariostar_Study	MB	Biofoundry_,_London	Linear_Dilution_Pattern_V2	0.147	0.144	0.141	0.136	0.133	0.128	0.126	0.125	0.123	0.121	0.119	0.117	0.112	0.107	0.103	0.101	0.098	0.096	0.095	0.094	0.093	0.094	0.095	0.097	0.099	0.101	0.104	0.106	0.109	0.112	0.114	0.116	0.118	0.121	0.125	0.13
C08	Sample	Dilution_55%	0.55	DMSO	Lycopene	Standard_Development	Run088	Standard_Measurement	Plate_02	Clariostar_Study	MB	Biofoundry_,_London	Linear_Dilution_Pattern_V2	0.139	0.135	0.132	0.128	0.124	0.119	0.117	0.116	0.113	0.111	0.109	0.106	0.101	0.096	0.094	0.092	0.088	0.086	0.085	0.084	0.084	0.083	0.084	0.085	0.087	0.088	0.09	0.091	0.093	0.096	0.096	0.098	0.1	0.101	0.104	0.107
C09	Sample	Dilution_35%	0.35	DMSO	Lycopene	Standard_Development	Run088	Standard_Measurement	Plate_02	Clariostar_Study	MB	Biofoundry_,_London	Linear_Dilution_Pattern_V2	0.127	0.122	0.118	0.114	0.112	0.106	0.104	0.103	0.101	0.099	0.095	0.092	0.086	0.083	0.079	0.076	0.074	0.072	0.07	0.07	0.069	0.069	0.069	0.07	0.071	0.071	0.072	0.073	0.074	0.075	0.076	0.077	0.077	0.078	0.08	0.082
C10	Sample	Dilution_15%	0.15	DMSO	Lycopene	Standard_Development	Run088	Standard_Measurement	Plate_02	Clariostar_Study	MB	Biofoundry_,_London	Linear_Dilution_Pattern_V2	0.12	0.116	0.113	0.108	0.105	0.1	0.098	0.097	0.093	0.09	0.086	0.083	0.078	0.073	0.071	0.068	0.066	0.063	0.062	0.061	0.059	0.059	0.059	0.059	0.06	0.059	0.059	0.059	0.059	0.06	0.059	0.06	0.06	0.06	0.06	0.06
C11	Blank	DMSO_Blank		DMSO		Standard_Development	Run088	Standard_Measurement	Plate_02	Clariostar_Study	MB	Biofoundry_,_London	Linear_Dilution_Pattern_V2	0.112	0.108	0.105	0.101	0.097	0.092	0.09	0.088	0.084	0.08	0.076	0.072	0.067	0.064	0.06	0.058	0.056	0.054	0.053	0.051	0.051	0.05	0.05	0.049	0.049	0.047	0.048	0.046	0.047	0.047	0.047	0.046	0.046	0.045	0.044	0.043
C12	Blank	DMSO_Blank		DMSO		Standard_Development	Run088	Standard_Measurement	Plate_02	Clariostar_Study	MB	Biofoundry_,_London	Linear_Dilution_Pattern_V2	0.109	0.105	0.102	0.098	0.095	0.09	0.087	0.086	0.082	0.077	0.073	0.071	0.066	0.062	0.059	0.057	0.054	0.052	0.051	0.05	0.048	0.048	0.048	0.047	0.047	0.046	0.046	0.045	0.045	0.045	0.044	0.045	0.044	0.043	0.043	0.042
D01	Sample	Dilution_95%	0.95	DMSO	Lycopene	Standard_Development	Run088	Standard_Measurement	Plate_02	Clariostar_Study	MB	Biofoundry_,_London	Linear_Dilution_Pattern_V2	0.176	0.172	0.168	0.164	0.16	0.155	0.152	0.151	0.149	0.147	0.145	0.142	0.136	0.13	0.127	0.123	0.12	0.118	0.117	0.116	0.115	0.116	0.118	0.12	0.125	0.127	0.132	0.135	0.139	0.143	0.146	0.149	0.152	0.157	0.162	0.169
D02	Sample	Dilution_75%	0.75	DMSO	Lycopene	Standard_Development	Run088	Standard_Measurement	Plate_02	Clariostar_Study	MB	Biofoundry_,_London	Linear_Dilution_Pattern_V2	0.168	0.164	0.16	0.157	0.152	0.148	0.145	0.144	0.143	0.141	0.138	0.134	0.13	0.125	0.122	0.12	0.117	0.114	0.113	0.111	0.111	0.111	0.113	0.114	0.117	0.118	0.121	0.123	0.126	0.129	0.131	0.133	0.135	0.137	0.141	0.146
D03	Sample	Dilution_55%	0.55	DMSO	Lycopene	Standard_Development	Run088	Standard_Measurement	Plate_02	Clariostar_Study	MB	Biofoundry_,_London	Linear_Dilution_Pattern_V2	0.143	0.139	0.136	0.133	0.129	0.125	0.122	0.121	0.119	0.118	0.114	0.111	0.107	0.102	0.099	0.097	0.093	0.091	0.09	0.088	0.088	0.089	0.089	0.09	0.092	0.093	0.095	0.096	0.098	0.1	0.101	0.103	0.104	0.105	0.108	0.111
D04	Sample	Dilution_35%	0.35	DMSO	Lycopene	Standard_Development	Run088	Standard_Measurement	Plate_02	Clariostar_Study	MB	Biofoundry_,_London	Linear_Dilution_Pattern_V2	0.131	0.127	0.122	0.119	0.116	0.111	0.108	0.107	0.105	0.102	0.099	0.095	0.091	0.086	0.083	0.081	0.078	0.076	0.075	0.074	0.073	0.072	0.073	0.074	0.075	0.075	0.076	0.076	0.077	0.078	0.078	0.08	0.08	0.081	0.083	0.084
D05	Sample	Dilution_15%	0.15	DMSO	Lycopene	Standard_Development	Run088	Standard_Measurement	Plate_02	Clariostar_Study	MB	Biofoundry_,_London	Linear_Dilution_Pattern_V2	0.117	0.113	0.11	0.105	0.102	0.098	0.094	0.093	0.091	0.088	0.086	0.082	0.077	0.073	0.07	0.068	0.066	0.063	0.062	0.061	0.059	0.059	0.059	0.059	0.059	0.059	0.06	0.059	0.059	0.06	0.06	0.06	0.06	0.06	0.06	0.06
D06	Sample	Dilution_95%	0.95	DMSO	Lycopene	Standard_Development	Run088	Standard_Measurement	Plate_02	Clariostar_Study	MB	Biofoundry_,_London	Linear_Dilution_Pattern_V2	0.176	0.173	0.17	0.166	0.162	0.158	0.155	0.155	0.155	0.154	0.152	0.15	0.144	0.139	0.136	0.132	0.13	0.127	0.126	0.126	0.125	0.126	0.128	0.13	0.134	0.137	0.142	0.146	0.15	0.154	0.157	0.161	0.165	0.169	0.174	0.183
D07	Sample	Dilution_75%	0.75	DMSO	Lycopene	Standard_Development	Run088	Standard_Measurement	Plate_02	Clariostar_Study	MB	Biofoundry_,_London	Linear_Dilution_Pattern_V2	0.152	0.149	0.145	0.142	0.138	0.133	0.131	0.13	0.129	0.127	0.124	0.122	0.117	0.112	0.109	0.106	0.103	0.101	0.1	0.099	0.099	0.099	0.1	0.102	0.103	0.106	0.109	0.112	0.115	0.117	0.119	0.121	0.123	0.126	0.13	0.135
D08	Sample	Dilution_55%	0.55	DMSO	Lycopene	Standard_Development	Run088	Standard_Measurement	Plate_02	Clariostar_Study	MB	Biofoundry_,_London	Linear_Dilution_Pattern_V2	0.15	0.146	0.142	0.138	0.135	0.129	0.127	0.126	0.124	0.122	0.119	0.116	0.111	0.106	0.102	0.1	0.096	0.094	0.093	0.091	0.091	0.091	0.091	0.093	0.095	0.095	0.097	0.098	0.101	0.103	0.104	0.105	0.107	0.108	0.111	0.114
D09	Sample	Dilution_35%	0.35	DMSO	Lycopene	Standard_Development	Run088	Standard_Measurement	Plate_02	Clariostar_Study	MB	Biofoundry_,_London	Linear_Dilution_Pattern_V2	0.136	0.132	0.128	0.124	0.12	0.115	0.112	0.112	0.11	0.106	0.103	0.099	0.095	0.09	0.087	0.084	0.081	0.079	0.078	0.077	0.076	0.076	0.076	0.077	0.078	0.078	0.079	0.079	0.081	0.082	0.082	0.083	0.084	0.085	0.086	0.088
D10	Sample	Dilution_15%	0.15	DMSO	Lycopene	Standard_Development	Run088	Standard_Measurement	Plate_02	Clariostar_Study	MB	Biofoundry_,_London	Linear_Dilution_Pattern_V2	0.122	0.118	0.114	0.111	0.106	0.101	0.099	0.097	0.094	0.091	0.087	0.083	0.078	0.075	0.071	0.069	0.066	0.064	0.063	0.061	0.06	0.06	0.06	0.06	0.06	0.059	0.06	0.06	0.06	0.061	0.06	0.061	0.061	0.06	0.06	0.061
D11	Blank	DMSO_Blank		DMSO		Standard_Development	Run088	Standard_Measurement	Plate_02	Clariostar_Study	MB	Biofoundry_,_London	Linear_Dilution_Pattern_V2	0.115	0.111	0.107	0.104	0.1	0.095	0.092	0.09	0.087	0.083	0.079	0.075	0.071	0.067	0.064	0.062	0.059	0.057	0.056	0.054	0.052	0.052	0.051	0.051	0.051	0.05	0.05	0.049	0.049	0.048	0.048	0.048	0.047	0.046	0.046	0.044
D12	Blank	DMSO_Blank		DMSO		Standard_Development	Run088	Standard_Measurement	Plate_02	Clariostar_Study	MB	Biofoundry_,_London	Linear_Dilution_Pattern_V2	0.112	0.108	0.105	0.1	0.097	0.091	0.089	0.087	0.083	0.08	0.075	0.071	0.066	0.062	0.059	0.057	0.054	0.051	0.05	0.05	0.049	0.048	0.048	0.047	0.047	0.046	0.046	0.045	0.045	0.045	0.044	0.045	0.044	0.043	0.043	0.042
E01	Sample	Dilution_90%	0.9	DMSO	Lycopene	Standard_Development	Run088	Standard_Measurement	Plate_02	Clariostar_Study	MB	Biofoundry_,_London	Linear_Dilution_Pattern_V2	0.203	0.199	0.195	0.19	0.186	0.181	0.178	0.178	0.176	0.174	0.171	0.168	0.163	0.157	0.152	0.149	0.146	0.143	0.142	0.141	0.14	0.141	0.142	0.144	0.147	0.149	0.153	0.155	0.159	0.162	0.165	0.167	0.17	0.174	0.178	0.185
E02	Sample	Dilution_70%	0.7	DMSO	Lycopene	Standard_Development	Run088	Standard_Measurement	Plate_02	Clariostar_Study	MB	Biofoundry_,_London	Linear_Dilution_Pattern_V2	0.162	0.159	0.156	0.151	0.148	0.143	0.14	0.14	0.138	0.135	0.133	0.13	0.125	0.12	0.117	0.115	0.111	0.108	0.108	0.106	0.105	0.106	0.107	0.109	0.11	0.112	0.115	0.116	0.119	0.121	0.122	0.125	0.127	0.129	0.133	0.137
E03	Sample	Dilution_50%	0.5	DMSO	Lycopene	Standard_Development	Run088	Standard_Measurement	Plate_02	Clariostar_Study	MB	Biofoundry_,_London	Linear_Dilution_Pattern_V2	0.148	0.145	0.142	0.138	0.134	0.128	0.127	0.126	0.123	0.121	0.118	0.115	0.11	0.105	0.102	0.099	0.096	0.094	0.092	0.091	0.09	0.09	0.091	0.092	0.094	0.094	0.096	0.097	0.099	0.101	0.102	0.103	0.104	0.105	0.107	0.11
E04	Sample	Dilution_30%	0.3	DMSO	Lycopene	Standard_Development	Run088	Standard_Measurement	Plate_02	Clariostar_Study	MB	Biofoundry_,_London	Linear_Dilution_Pattern_V2	0.131	0.128	0.124	0.119	0.116	0.111	0.109	0.108	0.105	0.102	0.098	0.095	0.09	0.086	0.084	0.081	0.078	0.075	0.074	0.073	0.072	0.072	0.073	0.073	0.073	0.073	0.075	0.074	0.076	0.077	0.076	0.078	0.079	0.079	0.08	0.081
E05	Sample	Dilution_10%	0.1	DMSO	Lycopene	Standard_Development	Run088	Standard_Measurement	Plate_02	Clariostar_Study	MB	Biofoundry_,_London	Linear_Dilution_Pattern_V2	0.113	0.108	0.104	0.101	0.097	0.092	0.09	0.088	0.086	0.083	0.078	0.075	0.071	0.067	0.064	0.062	0.061	0.058	0.057	0.055	0.054	0.055	0.055	0.054	0.054	0.054	0.054	0.053	0.054	0.054	0.054	0.054	0.054	0.053	0.053	0.053
E06	Sample	Dilution_90%	0.9	DMSO	Lycopene	Standard_Development	Run088	Standard_Measurement	Plate_02	Clariostar_Study	MB	Biofoundry_,_London	Linear_Dilution_Pattern_V2	0.166	0.163	0.16	0.156	0.151	0.147	0.145	0.145	0.143	0.142	0.139	0.138	0.132	0.128	0.124	0.121	0.117	0.115	0.115	0.113	0.113	0.114	0.115	0.117	0.121	0.123	0.127	0.131	0.135	0.139	0.141	0.144	0.147	0.151	0.157	0.163
E07	Sample	Dilution_70%	0.7	DMSO	Lycopene	Standard_Development	Run088	Standard_Measurement	Plate_02	Clariostar_Study	MB	Biofoundry_,_London	Linear_Dilution_Pattern_V2	0.172	0.168	0.164	0.16	0.157	0.152	0.15	0.149	0.147	0.145	0.143	0.141	0.135	0.131	0.127	0.124	0.121	0.118	0.118	0.116	0.116	0.115	0.117	0.118	0.12	0.122	0.124	0.126	0.128	0.13	0.131	0.134	0.136	0.138	0.141	0.144
E08	Sample	Dilution_50%	0.5	DMSO	Lycopene	Standard_Development	Run088	Standard_Measurement	Plate_02	Clariostar_Study	MB	Biofoundry_,_London	Linear_Dilution_Pattern_V2	0.141	0.138	0.133	0.129	0.125	0.121	0.118	0.117	0.116	0.113	0.11	0.107	0.102	0.098	0.094	0.091	0.089	0.086	0.085	0.084	0.083	0.083	0.084	0.085	0.087	0.087	0.089	0.09	0.092	0.094	0.095	0.096	0.097	0.099	0.101	0.103
E09	Sample	Dilution_30%	0.3	DMSO	Lycopene	Standard_Development	Run088	Standard_Measurement	Plate_02	Clariostar_Study	MB	Biofoundry_,_London	Linear_Dilution_Pattern_V2	0.136	0.133	0.129	0.124	0.12	0.115	0.112	0.112	0.11	0.107	0.102	0.099	0.095	0.09	0.086	0.085	0.082	0.079	0.078	0.077	0.076	0.076	0.076	0.077	0.077	0.077	0.078	0.078	0.079	0.08	0.08	0.081	0.081	0.082	0.083	0.084
E10	Sample	Dilution_10%	0.1	DMSO	Lycopene	Standard_Development	Run088	Standard_Measurement	Plate_02	Clariostar_Study	MB	Biofoundry_,_London	Linear_Dilution_Pattern_V2	0.118	0.115	0.11	0.106	0.103	0.097	0.094	0.093	0.089	0.086	0.082	0.078	0.073	0.069	0.066	0.064	0.061	0.059	0.058	0.056	0.055	0.055	0.055	0.055	0.055	0.054	0.055	0.054	0.054	0.055	0.054	0.054	0.054	0.054	0.054	0.054
E11	Blank	DMSO_Blank		DMSO		Standard_Development	Run088	Standard_Measurement	Plate_02	Clariostar_Study	MB	Biofoundry_,_London	Linear_Dilution_Pattern_V2	0.115	0.111	0.107	0.103	0.098	0.094	0.09	0.089	0.086	0.081	0.077	0.072	0.068	0.064	0.061	0.059	0.057	0.054	0.053	0.051	0.05	0.049	0.049	0.049	0.048	0.047	0.048	0.047	0.046	0.047	0.046	0.047	0.046	0.045	0.044	0.043
E12	Blank	DMSO_Blank		DMSO		Standard_Development	Run088	Standard_Measurement	Plate_02	Clariostar_Study	MB	Biofoundry_,_London	Linear_Dilution_Pattern_V2	0.113	0.109	0.105	0.1	0.097	0.091	0.088	0.086	0.083	0.08	0.074	0.07	0.066	0.062	0.059	0.057	0.054	0.051	0.051	0.049	0.048	0.048	0.047	0.048	0.048	0.047	0.046	0.045	0.045	0.045	0.044	0.044	0.044	0.043	0.042	0.041
F01	Sample	Dilution_90%	0.9	DMSO	Lycopene	Standard_Development	Run088	Standard_Measurement	Plate_02	Clariostar_Study	MB	Biofoundry_,_London	Linear_Dilution_Pattern_V2	0.182	0.178	0.174	0.17	0.166	0.161	0.158	0.157	0.155	0.153	0.15	0.146	0.141	0.135	0.131	0.127	0.124	0.122	0.12	0.119	0.119	0.119	0.121	0.123	0.125	0.128	0.132	0.135	0.139	0.141	0.144	0.147	0.15	0.153	0.158	0.164
F02	Sample	Dilution_70%	0.7	DMSO	Lycopene	Standard_Development	Run088	Standard_Measurement	Plate_02	Clariostar_Study	MB	Biofoundry_,_London	Linear_Dilution_Pattern_V2	0.158	0.154	0.151	0.147	0.144	0.139	0.136	0.134	0.133	0.13	0.127	0.124	0.118	0.114	0.111	0.108	0.105	0.103	0.101	0.099	0.098	0.1	0.1	0.102	0.104	0.105	0.109	0.111	0.113	0.115	0.117	0.12	0.122	0.124	0.128	0.132
F03	Sample	Dilution_50%	0.5	DMSO	Lycopene	Standard_Development	Run088	Standard_Measurement	Plate_02	Clariostar_Study	MB	Biofoundry_,_London	Linear_Dilution_Pattern_V2	0.15	0.147	0.144	0.14	0.136	0.131	0.128	0.127	0.125	0.122	0.12	0.117	0.113	0.108	0.104	0.101	0.099	0.096	0.095	0.093	0.092	0.093	0.093	0.093	0.095	0.096	0.098	0.098	0.1	0.102	0.102	0.103	0.104	0.105	0.107	0.11
F04	Sample	Dilution_30%	0.3	DMSO	Lycopene	Standard_Development	Run088	Standard_Measurement	Plate_02	Clariostar_Study	MB	Biofoundry_,_London	Linear_Dilution_Pattern_V2	0.139	0.134	0.132	0.128	0.124	0.119	0.116	0.115	0.114	0.111	0.107	0.105	0.1	0.095	0.092	0.09	0.088	0.085	0.084	0.082	0.081	0.081	0.081	0.082	0.082	0.082	0.083	0.082	0.084	0.084	0.084	0.085	0.086	0.086	0.086	0.087
F05	Sample	Dilution_10%	0.1	DMSO	Lycopene	Standard_Development	Run088	Standard_Measurement	Plate_02	Clariostar_Study	MB	Biofoundry_,_London	Linear_Dilution_Pattern_V2	0.116	0.112	0.109	0.105	0.101	0.097	0.095	0.093	0.09	0.088	0.085	0.082	0.077	0.073	0.07	0.068	0.066	0.064	0.062	0.061	0.06	0.059	0.059	0.06	0.059	0.058	0.059	0.058	0.059	0.058	0.058	0.059	0.058	0.058	0.057	0.057
F06	Sample	Dilution_90%	0.9	DMSO	Lycopene	Standard_Development	Run088	Standard_Measurement	Plate_02	Clariostar_Study	MB	Biofoundry_,_London	Linear_Dilution_Pattern_V2	0.172	0.169	0.165	0.161	0.157	0.152	0.149	0.149	0.148	0.147	0.145	0.143	0.138	0.133	0.13	0.127	0.124	0.121	0.12	0.12	0.119	0.12	0.121	0.123	0.127	0.129	0.133	0.136	0.14	0.144	0.145	0.149	0.151	0.155	0.159	0.166
F07	Sample	Dilution_70%	0.7	DMSO	Lycopene	Standard_Development	Run088	Standard_Measurement	Plate_02	Clariostar_Study	MB	Biofoundry_,_London	Linear_Dilution_Pattern_V2	0.151	0.147	0.143	0.14	0.136	0.131	0.129	0.129	0.127	0.126	0.124	0.121	0.116	0.112	0.108	0.105	0.102	0.101	0.1	0.098	0.097	0.097	0.098	0.1	0.102	0.103	0.106	0.108	0.111	0.113	0.115	0.117	0.119	0.121	0.124	0.129
F08	Sample	Dilution_50%	0.5	DMSO	Lycopene	Standard_Development	Run088	Standard_Measurement	Plate_02	Clariostar_Study	MB	Biofoundry_,_London	Linear_Dilution_Pattern_V2	0.143	0.139	0.136	0.132	0.129	0.124	0.122	0.121	0.118	0.117	0.114	0.112	0.107	0.101	0.098	0.095	0.093	0.091	0.089	0.088	0.087	0.086	0.087	0.088	0.089	0.09	0.092	0.093	0.095	0.097	0.097	0.099	0.1	0.101	0.103	0.106
F09	Sample	Dilution_30%	0.3	DMSO	Lycopene	Standard_Development	Run088	Standard_Measurement	Plate_02	Clariostar_Study	MB	Biofoundry_,_London	Linear_Dilution_Pattern_V2	0.128	0.124	0.12	0.117	0.114	0.109	0.106	0.105	0.102	0.1	0.096	0.093	0.088	0.084	0.08	0.078	0.075	0.073	0.072	0.07	0.07	0.069	0.069	0.07	0.07	0.07	0.071	0.072	0.073	0.074	0.075	0.075	0.076	0.076	0.077	0.079
F10	Sample	Dilution_10%	0.1	DMSO	Lycopene	Standard_Development	Run088	Standard_Measurement	Plate_02	Clariostar_Study	MB	Biofoundry_,_London	Linear_Dilution_Pattern_V2	0.115	0.111	0.106	0.103	0.1	0.095	0.092	0.091	0.087	0.085	0.08	0.077	0.073	0.068	0.066	0.064	0.061	0.058	0.058	0.057	0.055	0.055	0.055	0.055	0.055	0.054	0.055	0.054	0.055	0.055	0.054	0.055	0.054	0.054	0.053	0.053
F11	Blank	DMSO		DMSO		Standard_Development	Run088	Standard_Measurement	Plate_02	Clariostar_Study	MB	Biofoundry_,_London	Linear_Dilution_Pattern_V2	0.112	0.108	0.104	0.1	0.097	0.092	0.089	0.087	0.083	0.08	0.075	0.071	0.067	0.063	0.06	0.058	0.056	0.053	0.052	0.051	0.05	0.05	0.049	0.049	0.049	0.048	0.048	0.047	0.047	0.047	0.046	0.046	0.045	0.044	0.044	0.043
F12	Blank	DMSO		DMSO		Standard_Development	Run088	Standard_Measurement	Plate_02	Clariostar_Study	MB	Biofoundry_,_London	Linear_Dilution_Pattern_V2	0.111	0.106	0.102	0.098	0.094	0.089	0.085	0.084	0.082	0.078	0.073	0.069	0.064	0.06	0.058	0.056	0.053	0.051	0.05	0.049	0.047	0.046	0.046	0.046	0.046	0.045	0.045	0.043	0.044	0.044	0.043	0.044	0.043	0.042	0.041	0.04
G01	Sample	Dilution_85%	0.85	DMSO	Lycopene	Standard_Development	Run088	Standard_Measurement	Plate_02	Clariostar_Study	MB	Biofoundry_,_London	Linear_Dilution_Pattern_V2	0.201	0.198	0.195	0.191	0.186	0.181	0.177	0.176	0.175	0.173	0.17	0.167	0.161	0.156	0.15	0.147	0.144	0.141	0.14	0.138	0.137	0.138	0.139	0.14	0.142	0.144	0.148	0.15	0.153	0.156	0.157	0.159	0.162	0.164	0.168	0.174
G02	Sample	Dilution_65%	0.65	DMSO	Lycopene	Standard_Development	Run088	Standard_Measurement	Plate_02	Clariostar_Study	MB	Biofoundry_,_London	Linear_Dilution_Pattern_V2	0.161	0.157	0.153	0.149	0.144	0.14	0.137	0.136	0.134	0.132	0.129	0.126	0.12	0.116	0.112	0.109	0.107	0.104	0.103	0.101	0.101	0.1	0.101	0.103	0.105	0.106	0.109	0.11	0.112	0.114	0.116	0.118	0.119	0.121	0.123	0.127
G03	Sample	Dilution_45%	0.45	DMSO	Lycopene	Standard_Development	Run088	Standard_Measurement	Plate_02	Clariostar_Study	MB	Biofoundry_,_London	Linear_Dilution_Pattern_V2	0.157	0.153	0.149	0.146	0.142	0.138	0.135	0.134	0.131	0.129	0.125	0.123	0.118	0.113	0.109	0.107	0.104	0.102	0.1	0.098	0.097	0.097	0.097	0.098	0.099	0.099	0.1	0.101	0.102	0.103	0.103	0.104	0.105	0.106	0.107	0.109
G04	Sample	Dilution_25%	0.25	DMSO	Lycopene	Standard_Development	Run088	Standard_Measurement	Plate_02	Clariostar_Study	MB	Biofoundry_,_London	Linear_Dilution_Pattern_V2	0.123	0.119	0.116	0.112	0.108	0.103	0.1	0.099	0.097	0.094	0.091	0.088	0.083	0.079	0.075	0.073	0.071	0.068	0.067	0.065	0.064	0.064	0.065	0.065	0.066	0.066	0.066	0.067	0.068	0.069	0.068	0.069	0.07	0.07	0.071	0.071
G05	Sample	Dilution_05%	0.0499999999999999	DMSO	Lycopene	Standard_Development	Run088	Standard_Measurement	Plate_02	Clariostar_Study	MB	Biofoundry_,_London	Linear_Dilution_Pattern_V2	0.117	0.113	0.109	0.104	0.101	0.096	0.093	0.092	0.089	0.086	0.081	0.079	0.074	0.07	0.067	0.065	0.063	0.061	0.059	0.058	0.056	0.056	0.056	0.056	0.056	0.055	0.056	0.054	0.055	0.055	0.054	0.054	0.054	0.053	0.052	0.051
G06	Sample	Dilution_85%	0.85	DMSO	Lycopene	Standard_Development	Run088	Standard_Measurement	Plate_02	Clariostar_Study	MB	Biofoundry_,_London	Linear_Dilution_Pattern_V2	0.166	0.162	0.16	0.156	0.151	0.148	0.145	0.144	0.142	0.141	0.139	0.136	0.132	0.126	0.122	0.118	0.117	0.114	0.112	0.111	0.111	0.111	0.112	0.114	0.117	0.119	0.122	0.125	0.128	0.131	0.133	0.136	0.138	0.141	0.146	0.151
G07	Sample	Dilution_65%	0.65	DMSO	Lycopene	Standard_Development	Run088	Standard_Measurement	Plate_02	Clariostar_Study	MB	Biofoundry_,_London	Linear_Dilution_Pattern_V2	0.164	0.16	0.157	0.152	0.149	0.144	0.141	0.141	0.139	0.137	0.135	0.132	0.128	0.122	0.119	0.117	0.114	0.111	0.109	0.108	0.107	0.107	0.109	0.11	0.111	0.112	0.115	0.116	0.119	0.12	0.122	0.123	0.125	0.127	0.13	0.134
G08	Sample	Dilution_45%	0.45	DMSO	Lycopene	Standard_Development	Run088	Standard_Measurement	Plate_02	Clariostar_Study	MB	Biofoundry_,_London	Linear_Dilution_Pattern_V2	0.141	0.137	0.133	0.129	0.125	0.12	0.117	0.116	0.115	0.112	0.109	0.105	0.101	0.096	0.093	0.09	0.087	0.085	0.083	0.082	0.081	0.081	0.081	0.082	0.083	0.084	0.085	0.086	0.088	0.089	0.09	0.092	0.092	0.094	0.095	0.098
G09	Sample	Dilution_25%	0.25	DMSO	Lycopene	Standard_Development	Run088	Standard_Measurement	Plate_02	Clariostar_Study	MB	Biofoundry_,_London	Linear_Dilution_Pattern_V2	0.126	0.122	0.118	0.113	0.109	0.105	0.102	0.101	0.098	0.095	0.09	0.088	0.083	0.078	0.075	0.074	0.07	0.068	0.067	0.066	0.064	0.064	0.065	0.065	0.066	0.065	0.066	0.066	0.067	0.068	0.068	0.069	0.069	0.069	0.07	0.071
G10	Sample	Dilution_05%	0.0499999999999999	DMSO	Lycopene	Standard_Development	Run088	Standard_Measurement	Plate_02	Clariostar_Study	MB	Biofoundry_,_London	Linear_Dilution_Pattern_V2	0.117	0.113	0.108	0.104	0.101	0.096	0.092	0.091	0.088	0.084	0.08	0.077	0.072	0.069	0.065	0.063	0.061	0.058	0.057	0.055	0.054	0.053	0.053	0.053	0.053	0.052	0.053	0.052	0.052	0.052	0.051	0.052	0.051	0.05	0.05	0.049
G11	Blank	DMSO_Blank		DMSO		Standard_Development	Run088	Standard_Measurement	Plate_02	Clariostar_Study	MB	Biofoundry_,_London	Linear_Dilution_Pattern_V2	0.113	0.108	0.104	0.1	0.096	0.091	0.088	0.086	0.083	0.079	0.075	0.07	0.066	0.062	0.059	0.058	0.055	0.052	0.051	0.05	0.048	0.049	0.048	0.047	0.048	0.047	0.047	0.046	0.046	0.046	0.045	0.045	0.045	0.044	0.043	0.042
G12	Blank	DMSO_Blank		DMSO		Standard_Development	Run088	Standard_Measurement	Plate_02	Clariostar_Study	MB	Biofoundry_,_London	Linear_Dilution_Pattern_V2	0.112	0.107	0.103	0.099	0.095	0.09	0.086	0.085	0.082	0.078	0.074	0.069	0.064	0.059	0.057	0.054	0.052	0.049	0.048	0.047	0.045	0.045	0.045	0.044	0.045	0.044	0.043	0.043	0.043	0.043	0.043	0.043	0.043	0.042	0.041	0.04
H01	Sample	Dilution_85%	0.85	DMSO	Lycopene	Standard_Development	Run088	Standard_Measurement	Plate_02	Clariostar_Study	MB	Biofoundry_,_London	Linear_Dilution_Pattern_V2	0.192	0.187	0.183	0.179	0.174	0.168	0.164	0.163	0.16	0.158	0.153	0.15	0.144	0.138	0.133	0.13	0.125	0.123	0.121	0.12	0.119	0.119	0.12	0.121	0.124	0.126	0.129	0.132	0.135	0.138	0.14	0.142	0.145	0.147	0.151	0.156
H02	Sample	Dilution_65%	0.65	DMSO	Lycopene	Standard_Development	Run088	Standard_Measurement	Plate_02	Clariostar_Study	MB	Biofoundry_,_London	Linear_Dilution_Pattern_V2	0.165	0.161	0.157	0.153	0.149	0.144	0.14	0.139	0.137	0.135	0.131	0.127	0.122	0.116	0.112	0.109	0.105	0.103	0.102	0.1	0.099	0.099	0.1	0.101	0.104	0.104	0.107	0.109	0.111	0.114	0.114	0.116	0.118	0.119	0.122	0.126
H03	Sample	Dilution_45%	0.45	DMSO	Lycopene	Standard_Development	Run088	Standard_Measurement	Plate_02	Clariostar_Study	MB	Biofoundry_,_London	Linear_Dilution_Pattern_V2	0.152	0.149	0.145	0.142	0.137	0.133	0.129	0.128	0.126	0.124	0.121	0.117	0.113	0.107	0.103	0.101	0.098	0.095	0.094	0.094	0.092	0.092	0.092	0.093	0.094	0.094	0.097	0.097	0.098	0.1	0.1	0.101	0.102	0.103	0.105	0.107
H04	Sample	Dilution_25%	0.25	DMSO	Lycopene	Standard_Development	Run088	Standard_Measurement	Plate_02	Clariostar_Study	MB	Biofoundry_,_London	Linear_Dilution_Pattern_V2	0.132	0.129	0.125	0.121	0.117	0.112	0.109	0.107	0.105	0.101	0.097	0.093	0.088	0.083	0.079	0.077	0.074	0.072	0.071	0.07	0.068	0.068	0.068	0.068	0.068	0.068	0.07	0.07	0.07	0.071	0.071	0.071	0.071	0.072	0.073	0.073
H05	Sample	Dilution_05%	0.0499999999999999	DMSO	Lycopene	Standard_Development	Run088	Standard_Measurement	Plate_02	Clariostar_Study	MB	Biofoundry_,_London	Linear_Dilution_Pattern_V2	0.124	0.12	0.116	0.112	0.108	0.104	0.101	0.099	0.096	0.092	0.088	0.084	0.08	0.076	0.073	0.07	0.068	0.065	0.064	0.063	0.061	0.061	0.06	0.059	0.06	0.059	0.059	0.057	0.058	0.058	0.057	0.057	0.056	0.056	0.055	0.054
H06	Sample	Dilution_85%	0.85	DMSO	Lycopene	Standard_Development	Run088	Standard_Measurement	Plate_02	Clariostar_Study	MB	Biofoundry_,_London	Linear_Dilution_Pattern_V2	0.163	0.16	0.156	0.151	0.147	0.142	0.14	0.139	0.138	0.136	0.133	0.131	0.126	0.12	0.116	0.114	0.111	0.109	0.108	0.107	0.105	0.106	0.107	0.11	0.113	0.114	0.118	0.121	0.124	0.127	0.129	0.132	0.133	0.137	0.141	0.146
H07	Sample	Dilution_65%	0.65	DMSO	Lycopene	Standard_Development	Run088	Standard_Measurement	Plate_02	Clariostar_Study	MB	Biofoundry_,_London	Linear_Dilution_Pattern_V2	0.149	0.147	0.143	0.139	0.135	0.131	0.128	0.127	0.125	0.124	0.121	0.118	0.114	0.108	0.105	0.102	0.099	0.096	0.095	0.093	0.093	0.093	0.094	0.095	0.098	0.099	0.102	0.103	0.105	0.107	0.109	0.111	0.113	0.115	0.118	0.121
H08	Sample	Dilution_45%	0.45	DMSO	Lycopene	Standard_Development	Run088	Standard_Measurement	Plate_02	Clariostar_Study	MB	Biofoundry_,_London	Linear_Dilution_Pattern_V2	0.142	0.139	0.135	0.13	0.126	0.121	0.118	0.117	0.115	0.112	0.109	0.105	0.1	0.094	0.09	0.087	0.085	0.082	0.081	0.08	0.078	0.079	0.079	0.08	0.081	0.082	0.084	0.085	0.087	0.087	0.088	0.09	0.09	0.091	0.093	0.096
H09	Sample	Dilution_25%	0.25	DMSO	Lycopene	Standard_Development	Run088	Standard_Measurement	Plate_02	Clariostar_Study	MB	Biofoundry_,_London	Linear_Dilution_Pattern_V2	0.131	0.128	0.124	0.12	0.116	0.111	0.108	0.107	0.104	0.1	0.096	0.092	0.087	0.082	0.079	0.076	0.074	0.071	0.07	0.069	0.067	0.068	0.067	0.067	0.068	0.068	0.069	0.069	0.07	0.071	0.07	0.071	0.071	0.071	0.072	0.073
H10	Sample	Dilution_05%	0.0499999999999999	DMSO	Lycopene	Standard_Development	Run088	Standard_Measurement	Plate_02	Clariostar_Study	MB	Biofoundry_,_London	Linear_Dilution_Pattern_V2	0.12	0.115	0.111	0.107	0.104	0.098	0.095	0.093	0.091	0.086	0.083	0.079	0.074	0.071	0.067	0.065	0.062	0.06	0.058	0.057	0.055	0.054	0.054	0.054	0.054	0.052	0.052	0.052	0.052	0.052	0.051	0.052	0.051	0.05	0.049	0.049
H11	Blank	DMSO_Blank		DMSO		Standard_Development	Run088	Standard_Measurement	Plate_02	Clariostar_Study	MB	Biofoundry_,_London	Linear_Dilution_Pattern_V2	0.112	0.108	0.106	0.1	0.097	0.092	0.089	0.087	0.084	0.079	0.075	0.072	0.067	0.063	0.061	0.058	0.056	0.053	0.052	0.051	0.05	0.049	0.05	0.049	0.049	0.048	0.048	0.046	0.047	0.046	0.046	0.046	0.045	0.044	0.044	0.043
H12	Blank	DMSO_Blank		DMSO		Standard_Development	Run088	Standard_Measurement	Plate_02	Clariostar_Study	MB	Biofoundry_,_London	Linear_Dilution_Pattern_V2	0.124	0.119	0.115	0.11	0.106	0.1	0.097	0.094	0.09	0.086	0.08	0.075	0.07	0.065	0.061	0.059	0.056	0.053	0.052	0.051	0.049	0.049	0.048	0.048	0.048	0.047	0.047	0.046	0.046	0.046	0.045	0.045	0.044	0.044	0.043	0.042
A01	Sample	Dilution_100%	1.0	DMSO	Lycopene	Standard_Development	Run088	Standard_Measurement	Plate_02	Clariostar_Study	MB	Biofoundry_,_London	Linear_Dilution_Pattern_V2	0.169	0.167	0.162	0.158	0.154	0.149	0.148	0.145	0.144	0.141	0.138	0.134	0.128	0.123	0.119	0.115	0.112	0.11	0.109	0.108	0.108	0.109	0.111	0.113	0.117	0.12	0.124	0.128	0.132	0.136	0.14	0.143	0.147	0.151	0.157	0.166
A02	Sample	Dilution_80%	0.8	DMSO	Lycopene	Standard_Development	Run088	Standard_Measurement	Plate_02	Clariostar_Study	MB	Biofoundry_,_London	Linear_Dilution_Pattern_V2	0.16	0.157	0.153	0.149	0.146	0.141	0.14	0.137	0.135	0.134	0.129	0.125	0.12	0.116	0.112	0.108	0.106	0.104	0.103	0.102	0.102	0.102	0.104	0.106	0.108	0.11	0.113	0.117	0.119	0.121	0.124	0.127	0.13	0.133	0.137	0.143
A03	Sample	Dilution_60%	0.6	DMSO	Lycopene	Standard_Development	Run088	Standard_Measurement	Plate_02	Clariostar_Study	MB	Biofoundry_,_London	Linear_Dilution_Pattern_V2	0.143	0.139	0.135	0.131	0.127	0.122	0.12	0.119	0.116	0.113	0.11	0.106	0.101	0.096	0.092	0.09	0.087	0.085	0.083	0.083	0.082	0.082	0.084	0.085	0.086	0.088	0.09	0.092	0.093	0.096	0.098	0.1	0.102	0.104	0.107	0.111
A04	Sample	Dilution_40%	0.4	DMSO	Lycopene	Standard_Development	Run088	Standard_Measurement	Plate_02	Clariostar_Study	MB	Biofoundry_,_London	Linear_Dilution_Pattern_V2	0.15	0.146	0.142	0.139	0.135	0.131	0.129	0.126	0.123	0.119	0.117	0.112	0.107	0.103	0.098	0.095	0.093	0.091	0.089	0.087	0.088	0.087	0.087	0.088	0.088	0.089	0.09	0.091	0.092	0.093	0.095	0.095	0.096	0.097	0.099	0.101
A05	Sample	Dilution_20%	0.2	DMSO	Lycopene	Standard_Development	Run088	Standard_Measurement	Plate_02	Clariostar_Study	MB	Biofoundry_,_London	Linear_Dilution_Pattern_V2	0.125	0.122	0.118	0.114	0.111	0.106	0.103	0.1	0.097	0.093	0.089	0.085	0.079	0.075	0.071	0.068	0.066	0.064	0.062	0.061	0.06	0.059	0.06	0.06	0.06	0.06	0.06	0.06	0.06	0.061	0.062	0.062	0.062	0.062	0.063	0.064
A06	Sample	Dilution_100%	1.0	DMSO	Lycopene	Standard_Development	Run088	Standard_Measurement	Plate_02	Clariostar_Study	MB	Biofoundry_,_London	Linear_Dilution_Pattern_V2	0.161	0.158	0.153	0.15	0.146	0.142	0.14	0.139	0.137	0.136	0.133	0.13	0.124	0.119	0.115	0.112	0.109	0.107	0.106	0.105	0.105	0.106	0.107	0.11	0.113	0.116	0.12	0.124	0.127	0.131	0.134	0.137	0.141	0.145	0.15	0.158
A07	Sample	Dilution_80%	0.8	DMSO	Lycopene	Standard_Development	Run088	Standard_Measurement	Plate_02	Clariostar_Study	MB	Biofoundry_,_London	Linear_Dilution_Pattern_V2	0.158	0.156	0.152	0.148	0.144	0.14	0.138	0.136	0.133	0.131	0.129	0.124	0.118	0.114	0.109	0.106	0.103	0.102	0.1	0.098	0.098	0.099	0.1	0.102	0.103	0.107	0.11	0.112	0.114	0.117	0.12	0.122	0.124	0.127	0.131	0.137
A08	Sample	Dilution_60%	0.6	DMSO	Lycopene	Standard_Development	Run088	Standard_Measurement	Plate_02	Clariostar_Study	MB	Biofoundry_,_London	Linear_Dilution_Pattern_V2	0.145	0.142	0.139	0.135	0.13	0.126	0.124	0.122	0.119	0.117	0.114	0.11	0.104	0.1	0.096	0.093	0.089	0.088	0.086	0.086	0.085	0.085	0.087	0.087	0.088	0.09	0.092	0.094	0.096	0.098	0.1	0.101	0.103	0.105	0.108	0.112
A09	Sample	Dilution_40%	0.4	DMSO	Lycopene	Standard_Development	Run088	Standard_Measurement	Plate_02	Clariostar_Study	MB	Biofoundry_,_London	Linear_Dilution_Pattern_V2	0.137	0.135	0.131	0.127	0.123	0.119	0.117	0.114	0.111	0.108	0.105	0.1	0.096	0.092	0.087	0.084	0.082	0.081	0.078	0.077	0.077	0.076	0.076	0.077	0.078	0.079	0.079	0.08	0.081	0.082	0.084	0.084	0.085	0.086	0.088	0.09
A10	Sample	Dilution_20%	0.2	DMSO	Lycopene	Standard_Development	Run088	Standard_Measurement	Plate_02	Clariostar_Study	MB	Biofoundry_,_London	Linear_Dilution_Pattern_V2	0.125	0.121	0.117	0.114	0.11	0.105	0.103	0.1	0.097	0.094	0.089	0.085	0.079	0.075	0.071	0.069	0.066	0.064	0.062	0.061	0.06	0.059	0.06	0.06	0.06	0.06	0.06	0.061	0.061	0.061	0.062	0.062	0.062	0.063	0.064	0.064
A11	Blank	DMSO_Blank		DMSO		Standard_Development	Run088	Standard_Measurement	Plate_02	Clariostar_Study	MB	Biofoundry_,_London	Linear_Dilution_Pattern_V2	0.125	0.122	0.118	0.114	0.11	0.106	0.103	0.099	0.096	0.091	0.086	0.082	0.076	0.072	0.068	0.065	0.063	0.061	0.058	0.057	0.056	0.055	0.055	0.054	0.054	0.053	0.053	0.052	0.051	0.051	0.051	0.05	0.05	0.049	0.048	0.047
A12	Blank	DMSO_Blank		DMSO		Standard_Development	Run088	Standard_Measurement	Plate_02	Clariostar_Study	MB	Biofoundry_,_London	Linear_Dilution_Pattern_V2	0.121	0.118	0.114	0.111	0.107	0.102	0.099	0.096	0.092	0.088	0.084	0.078	0.073	0.07	0.067	0.064	0.061	0.06	0.058	0.057	0.055	0.054	0.054	0.053	0.053	0.052	0.051	0.051	0.05	0.05	0.049	0.049	0.049	0.048	0.046	0.045
B01	Sample	Dilution_100%	1.0	DMSO	Lycopene	Standard_Development	Run088	Standard_Measurement	Plate_02	Clariostar_Study	MB	Biofoundry_,_London	Linear_Dilution_Pattern_V2	0.193	0.189	0.185	0.181	0.176	0.171	0.17	0.169	0.168	0.167	0.162	0.158	0.152	0.146	0.142	0.14	0.137	0.134	0.133	0.131	0.131	0.133	0.135	0.138	0.141	0.145	0.149	0.153	0.157	0.161	0.164	0.168	0.172	0.177	0.182	0.191
B02	Sample	Dilution_80%	0.8	DMSO	Lycopene	Standard_Development	Run088	Standard_Measurement	Plate_02	Clariostar_Study	MB	Biofoundry_,_London	Linear_Dilution_Pattern_V2	0.168	0.166	0.162	0.159	0.155	0.15	0.148	0.146	0.146	0.143	0.14	0.136	0.132	0.126	0.122	0.119	0.117	0.115	0.114	0.113	0.113	0.113	0.114	0.117	0.119	0.121	0.123	0.127	0.129	0.132	0.135	0.137	0.141	0.143	0.147	0.152
B03	Sample	Dilution_60%	0.6	DMSO	Lycopene	Standard_Development	Run088	Standard_Measurement	Plate_02	Clariostar_Study	MB	Biofoundry_,_London	Linear_Dilution_Pattern_V2	0.154	0.151	0.148	0.144	0.14	0.136	0.133	0.132	0.13	0.127	0.124	0.12	0.116	0.111	0.107	0.104	0.102	0.1	0.098	0.097	0.097	0.097	0.097	0.098	0.1	0.101	0.103	0.104	0.106	0.108	0.11	0.111	0.114	0.115	0.117	0.121
B04	Sample	Dilution_40%	0.4	DMSO	Lycopene	Standard_Development	Run088	Standard_Measurement	Plate_02	Clariostar_Study	MB	Biofoundry_,_London	Linear_Dilution_Pattern_V2	0.141	0.139	0.135	0.132	0.128	0.124	0.121	0.12	0.117	0.115	0.111	0.108	0.102	0.097	0.094	0.091	0.089	0.087	0.085	0.085	0.083	0.084	0.084	0.084	0.084	0.086	0.087	0.087	0.088	0.089	0.09	0.091	0.092	0.092	0.093	0.095
B05	Sample	Dilution_20%	0.2	DMSO	Lycopene	Standard_Development	Run088	Standard_Measurement	Plate_02	Clariostar_Study	MB	Biofoundry_,_London	Linear_Dilution_Pattern_V2	0.12	0.117	0.114	0.11	0.107	0.102	0.1	0.097	0.095	0.093	0.088	0.084	0.08	0.075	0.072	0.069	0.067	0.065	0.063	0.063	0.061	0.061	0.061	0.062	0.061	0.061	0.061	0.062	0.062	0.063	0.063	0.064	0.064	0.064	0.064	0.065
B06	Sample	Dilution_100%	1.0	DMSO	Lycopene	Standard_Development	Run088	Standard_Measurement	Plate_02	Clariostar_Study	MB	Biofoundry_,_London	Linear_Dilution_Pattern_V2	0.166	0.164	0.16	0.155	0.151	0.147	0.146	0.144	0.143	0.142	0.139	0.136	0.131	0.126	0.121	0.118	0.116	0.114	0.113	0.112	0.112	0.113	0.114	0.117	0.12	0.123	0.128	0.131	0.134	0.139	0.142	0.146	0.149	0.154	0.158	0.166
B07	Sample	Dilution_80%	0.8	DMSO	Lycopene	Standard_Development	Run088	Standard_Measurement	Plate_02	Clariostar_Study	MB	Biofoundry_,_London	Linear_Dilution_Pattern_V2	0.158	0.155	0.151	0.148	0.144	0.139	0.137	0.136	0.135	0.133	0.131	0.128	0.123	0.117	0.114	0.111	0.108	0.106	0.105	0.103	0.103	0.104	0.105	0.107	0.109	0.111	0.114	0.117	0.119	0.122	0.125	0.126	0.129	0.132	0.136	0.141
B08	Sample	Dilution_60%	0.6	DMSO	Lycopene	Standard_Development	Run088	Standard_Measurement	Plate_02	Clariostar_Study	MB	Biofoundry_,_London	Linear_Dilution_Pattern_V2	0.146	0.143	0.14	0.137	0.133	0.129	0.126	0.123	0.121	0.119	0.116	0.112	0.107	0.103	0.1	0.096	0.093	0.091	0.089	0.088	0.088	0.087	0.088	0.089	0.091	0.093	0.095	0.097	0.098	0.1	0.102	0.103	0.105	0.107	0.11	0.113
B09	Sample	Dilution_40%	0.4	DMSO	Lycopene	Standard_Development	Run088	Standard_Measurement	Plate_02	Clariostar_Study	MB	Biofoundry_,_London	Linear_Dilution_Pattern_V2	0.136	0.133	0.129	0.125	0.122	0.118	0.116	0.113	0.111	0.107	0.105	0.1	0.096	0.091	0.087	0.084	0.082	0.08	0.078	0.077	0.076	0.076	0.077	0.077	0.078	0.078	0.079	0.081	0.081	0.082	0.083	0.084	0.086	0.087	0.088	0.09
B10	Sample	Dilution_20%	0.2	DMSO	Lycopene	Standard_Development	Run088	Standard_Measurement	Plate_02	Clariostar_Study	MB	Biofoundry_,_London	Linear_Dilution_Pattern_V2	0.127	0.124	0.12	0.117	0.113	0.109	0.106	0.103	0.101	0.098	0.094	0.09	0.085	0.081	0.076	0.073	0.071	0.07	0.068	0.067	0.066	0.066	0.066	0.066	0.065	0.065	0.066	0.065	0.066	0.067	0.067	0.067	0.067	0.068	0.067	0.068
B11	Blank	DMSO_Blank		DMSO		Standard_Development	Run088	Standard_Measurement	Plate_02	Clariostar_Study	MB	Biofoundry_,_London	Linear_Dilution_Pattern_V2	0.12	0.117	0.113	0.109	0.105	0.101	0.099	0.096	0.092	0.088	0.083	0.079	0.075	0.072	0.068	0.065	0.063	0.061	0.059	0.058	0.058	0.057	0.057	0.056	0.055	0.055	0.054	0.053	0.052	0.053	0.052	0.051	0.051	0.05	0.049	0.048
B12	Blank	DMSO_Blank		DMSO		Standard_Development	Run088	Standard_Measurement	Plate_02	Clariostar_Study	MB	Biofoundry_,_London	Linear_Dilution_Pattern_V2	0.115	0.112	0.107	0.104	0.101	0.097	0.094	0.091	0.088	0.084	0.08	0.075	0.07	0.067	0.063	0.06	0.059	0.057	0.056	0.054	0.053	0.052	0.052	0.052	0.051	0.051	0.05	0.049	0.048	0.048	0.048	0.047	0.047	0.046	0.045	0.044
C01	Sample	Dilution_95%	0.95	DMSO	Lycopene	Standard_Development	Run088	Standard_Measurement	Plate_02	Clariostar_Study	MB	Biofoundry_,_London	Linear_Dilution_Pattern_V2	0.173	0.17	0.167	0.163	0.159	0.154	0.152	0.15	0.149	0.148	0.145	0.14	0.135	0.13	0.125	0.122	0.119	0.117	0.115	0.114	0.114	0.115	0.116	0.119	0.122	0.125	0.129	0.132	0.135	0.14	0.143	0.145	0.149	0.153	0.157	0.165
C02	Sample	Dilution_75%	0.75	DMSO	Lycopene	Standard_Development	Run088	Standard_Measurement	Plate_02	Clariostar_Study	MB	Biofoundry_,_London	Linear_Dilution_Pattern_V2	0.162	0.159	0.155	0.152	0.148	0.143	0.142	0.141	0.139	0.138	0.135	0.131	0.126	0.12	0.116	0.114	0.112	0.11	0.108	0.108	0.106	0.107	0.108	0.109	0.112	0.114	0.116	0.119	0.121	0.123	0.125	0.127	0.13	0.132	0.135	0.14
C03	Sample	Dilution_55%	0.55	DMSO	Lycopene	Standard_Development	Run088	Standard_Measurement	Plate_02	Clariostar_Study	MB	Biofoundry_,_London	Linear_Dilution_Pattern_V2	0.141	0.139	0.135	0.132	0.129	0.125	0.122	0.121	0.12	0.116	0.113	0.11	0.105	0.1	0.097	0.095	0.092	0.09	0.089	0.088	0.086	0.087	0.088	0.089	0.09	0.091	0.093	0.095	0.096	0.098	0.099	0.1	0.102	0.104	0.106	0.11
C04	Sample	Dilution_35%	0.35	DMSO	Lycopene	Standard_Development	Run088	Standard_Measurement	Plate_02	Clariostar_Study	MB	Biofoundry_,_London	Linear_Dilution_Pattern_V2	0.126	0.124	0.119	0.116	0.112	0.108	0.106	0.104	0.102	0.098	0.095	0.091	0.086	0.081	0.078	0.076	0.074	0.071	0.069	0.069	0.068	0.068	0.068	0.069	0.07	0.071	0.071	0.072	0.073	0.075	0.076	0.077	0.078	0.078	0.079	0.081
C05	Sample	Dilution_15%	0.15	DMSO	Lycopene	Standard_Development	Run088	Standard_Measurement	Plate_02	Clariostar_Study	MB	Biofoundry_,_London	Linear_Dilution_Pattern_V2	0.118	0.116	0.111	0.107	0.104	0.1	0.099	0.095	0.092	0.089	0.086	0.082	0.077	0.074	0.07	0.068	0.066	0.064	0.063	0.062	0.06	0.06	0.06	0.06	0.06	0.06	0.059	0.06	0.06	0.06	0.061	0.06	0.061	0.061	0.06	0.06
C06	Sample	Dilution_95%	0.95	DMSO	Lycopene	Standard_Development	Run088	Standard_Measurement	Plate_02	Clariostar_Study	MB	Biofoundry_,_London	Linear_Dilution_Pattern_V2	0.16	0.158	0.154	0.15	0.147	0.143	0.141	0.139	0.139	0.137	0.135	0.132	0.127	0.122	0.118	0.115	0.113	0.111	0.11	0.109	0.108	0.11	0.111	0.114	0.117	0.12	0.124	0.128	0.131	0.135	0.138	0.141	0.145	0.149	0.154	0.161
C07	Sample	Dilution_75%	0.75	DMSO	Lycopene	Standard_Development	Run088	Standard_Measurement	Plate_02	Clariostar_Study	MB	Biofoundry_,_London	Linear_Dilution_Pattern_V2	0.146	0.143	0.139	0.136	0.133	0.128	0.127	0.125	0.123	0.122	0.119	0.116	0.112	0.107	0.103	0.1	0.099	0.096	0.094	0.093	0.093	0.094	0.095	0.097	0.099	0.102	0.103	0.106	0.109	0.112	0.114	0.116	0.119	0.121	0.124	0.129
C08	Sample	Dilution_55%	0.55	DMSO	Lycopene	Standard_Development	Run088	Standard_Measurement	Plate_02	Clariostar_Study	MB	Biofoundry_,_London	Linear_Dilution_Pattern_V2	0.14	0.137	0.133	0.129	0.126	0.122	0.119	0.117	0.117	0.114	0.111	0.107	0.102	0.098	0.094	0.093	0.091	0.088	0.087	0.086	0.085	0.085	0.086	0.087	0.088	0.09	0.091	0.092	0.094	0.097	0.099	0.1	0.101	0.103	0.104	0.108
C09	Sample	Dilution_35%	0.35	DMSO	Lycopene	Standard_Development	Run088	Standard_Measurement	Plate_02	Clariostar_Study	MB	Biofoundry_,_London	Linear_Dilution_Pattern_V2	0.126	0.124	0.12	0.116	0.113	0.108	0.106	0.105	0.102	0.1	0.096	0.092	0.087	0.084	0.08	0.077	0.075	0.073	0.072	0.071	0.07	0.07	0.07	0.071	0.071	0.072	0.073	0.074	0.074	0.075	0.076	0.077	0.079	0.079	0.08	0.081
C10	Sample	Dilution_15%	0.15	DMSO	Lycopene	Standard_Development	Run088	Standard_Measurement	Plate_02	Clariostar_Study	MB	Biofoundry_,_London	Linear_Dilution_Pattern_V2	0.118	0.116	0.112	0.108	0.105	0.1	0.099	0.097	0.094	0.091	0.087	0.082	0.078	0.073	0.07	0.068	0.065	0.064	0.062	0.061	0.06	0.059	0.06	0.06	0.059	0.059	0.059	0.059	0.059	0.06	0.06	0.06	0.06	0.06	0.06	0.06
C11	Blank	DMSO_Blank		DMSO		Standard_Development	Run088	Standard_Measurement	Plate_02	Clariostar_Study	MB	Biofoundry_,_London	Linear_Dilution_Pattern_V2	0.114	0.109	0.105	0.102	0.098	0.093	0.091	0.088	0.085	0.082	0.077	0.073	0.068	0.064	0.06	0.059	0.057	0.055	0.053	0.052	0.051	0.05	0.05	0.05	0.049	0.049	0.048	0.047	0.047	0.047	0.047	0.047	0.046	0.046	0.044	0.043
C12	Blank	DMSO_Blank		DMSO		Standard_Development	Run088	Standard_Measurement	Plate_02	Clariostar_Study	MB	Biofoundry_,_London	Linear_Dilution_Pattern_V2	0.108	0.105	0.102	0.098	0.095	0.091	0.089	0.086	0.083	0.079	0.074	0.07	0.066	0.062	0.058	0.057	0.054	0.053	0.051	0.05	0.049	0.049	0.049	0.048	0.048	0.047	0.046	0.046	0.045	0.045	0.045	0.044	0.044	0.044	0.043	0.042
D01	Sample	Dilution_95%	0.95	DMSO	Lycopene	Standard_Development	Run088	Standard_Measurement	Plate_02	Clariostar_Study	MB	Biofoundry_,_London	Linear_Dilution_Pattern_V2	0.176	0.173	0.168	0.164	0.16	0.155	0.153	0.152	0.151	0.149	0.146	0.142	0.136	0.131	0.127	0.123	0.121	0.119	0.117	0.116	0.116	0.117	0.118	0.121	0.124	0.128	0.131	0.135	0.138	0.142	0.145	0.149	0.153	0.156	0.161	0.168
D02	Sample	Dilution_75%	0.75	DMSO	Lycopene	Standard_Development	Run088	Standard_Measurement	Plate_02	Clariostar_Study	MB	Biofoundry_,_London	Linear_Dilution_Pattern_V2	0.17	0.167	0.163	0.159	0.156	0.151	0.149	0.148	0.146	0.143	0.141	0.139	0.133	0.128	0.125	0.121	0.119	0.117	0.116	0.115	0.114	0.115	0.116	0.117	0.119	0.122	0.124	0.126	0.128	0.131	0.133	0.136	0.138	0.141	0.143	0.148
D03	Sample	Dilution_55%	0.55	DMSO	Lycopene	Standard_Development	Run088	Standard_Measurement	Plate_02	Clariostar_Study	MB	Biofoundry_,_London	Linear_Dilution_Pattern_V2	0.148	0.145	0.141	0.137	0.133	0.13	0.127	0.126	0.123	0.122	0.119	0.116	0.11	0.105	0.102	0.1	0.097	0.096	0.095	0.093	0.092	0.092	0.093	0.095	0.096	0.098	0.099	0.1	0.101	0.103	0.105	0.106	0.108	0.109	0.111	0.114
D04	Sample	Dilution_35%	0.35	DMSO	Lycopene	Standard_Development	Run088	Standard_Measurement	Plate_02	Clariostar_Study	MB	Biofoundry_,_London	Linear_Dilution_Pattern_V2	0.13	0.128	0.123	0.119	0.115	0.112	0.108	0.107	0.105	0.103	0.1	0.096	0.091	0.086	0.082	0.08	0.079	0.077	0.075	0.074	0.073	0.073	0.073	0.074	0.074	0.075	0.076	0.076	0.076	0.078	0.079	0.08	0.081	0.081	0.082	0.083
D05	Sample	Dilution_15%	0.15	DMSO	Lycopene	Standard_Development	Run088	Standard_Measurement	Plate_02	Clariostar_Study	MB	Biofoundry_,_London	Linear_Dilution_Pattern_V2	0.117	0.114	0.11	0.106	0.103	0.099	0.097	0.094	0.092	0.089	0.086	0.082	0.078	0.074	0.07	0.068	0.066	0.064	0.063	0.062	0.06	0.06	0.06	0.06	0.06	0.06	0.06	0.06	0.06	0.06	0.061	0.061	0.061	0.061	0.06	0.06
D06	Sample	Dilution_95%	0.95	DMSO	Lycopene	Standard_Development	Run088	Standard_Measurement	Plate_02	Clariostar_Study	MB	Biofoundry_,_London	Linear_Dilution_Pattern_V2	0.181	0.179	0.175	0.171	0.167	0.164	0.162	0.161	0.16	0.159	0.158	0.155	0.149	0.145	0.14	0.137	0.134	0.132	0.131	0.131	0.131	0.131	0.133	0.136	0.139	0.143	0.146	0.15	0.154	0.158	0.161	0.165	0.169	0.173	0.178	0.186
D07	Sample	Dilution_75%	0.75	DMSO	Lycopene	Standard_Development	Run088	Standard_Measurement	Plate_02	Clariostar_Study	MB	Biofoundry_,_London	Linear_Dilution_Pattern_V2	0.151	0.149	0.145	0.141	0.138	0.134	0.132	0.131	0.13	0.128	0.126	0.123	0.118	0.113	0.109	0.106	0.104	0.101	0.1	0.099	0.098	0.099	0.1	0.102	0.104	0.107	0.109	0.112	0.114	0.116	0.119	0.121	0.123	0.126	0.129	0.134
D08	Sample	Dilution_55%	0.55	DMSO	Lycopene	Standard_Development	Run088	Standard_Measurement	Plate_02	Clariostar_Study	MB	Biofoundry_,_London	Linear_Dilution_Pattern_V2	0.149	0.146	0.141	0.138	0.134	0.13	0.128	0.127	0.125	0.123	0.12	0.116	0.111	0.106	0.102	0.099	0.097	0.095	0.093	0.092	0.091	0.091	0.092	0.094	0.095	0.096	0.097	0.099	0.101	0.102	0.104	0.105	0.107	0.109	0.11	0.114
D09	Sample	Dilution_35%	0.35	DMSO	Lycopene	Standard_Development	Run088	Standard_Measurement	Plate_02	Clariostar_Study	MB	Biofoundry_,_London	Linear_Dilution_Pattern_V2	0.137	0.134	0.13	0.126	0.123	0.118	0.116	0.115	0.113	0.11	0.106	0.102	0.097	0.093	0.089	0.086	0.084	0.082	0.08	0.079	0.078	0.078	0.078	0.079	0.079	0.08	0.081	0.082	0.082	0.083	0.084	0.085	0.085	0.086	0.086	0.088
D10	Sample	Dilution_15%	0.15	DMSO	Lycopene	Standard_Development	Run088	Standard_Measurement	Plate_02	Clariostar_Study	MB	Biofoundry_,_London	Linear_Dilution_Pattern_V2	0.122	0.118	0.114	0.111	0.107	0.103	0.101	0.098	0.095	0.093	0.088	0.084	0.079	0.074	0.071	0.069	0.067	0.065	0.063	0.062	0.061	0.06	0.061	0.061	0.061	0.06	0.06	0.06	0.06	0.061	0.061	0.061	0.061	0.061	0.06	0.06
D11	Blank	DMSO_Blank		DMSO		Standard_Development	Run088	Standard_Measurement	Plate_02	Clariostar_Study	MB	Biofoundry_,_London	Linear_Dilution_Pattern_V2	0.116	0.113	0.108	0.104	0.101	0.096	0.093	0.091	0.088	0.084	0.079	0.074	0.07	0.066	0.063	0.061	0.059	0.057	0.056	0.054	0.053	0.052	0.052	0.052	0.051	0.051	0.05	0.049	0.049	0.049	0.048	0.048	0.048	0.046	0.044	0.044
D12	Blank	DMSO_Blank		DMSO		Standard_Development	Run088	Standard_Measurement	Plate_02	Clariostar_Study	MB	Biofoundry_,_London	Linear_Dilution_Pattern_V2	0.111	0.108	0.103	0.1	0.097	0.092	0.089	0.087	0.084	0.079	0.074	0.07	0.065	0.062	0.059	0.056	0.054	0.052	0.05	0.049	0.049	0.048	0.047	0.047	0.047	0.047	0.046	0.045	0.045	0.045	0.044	0.044	0.045	0.044	0.043	0.042
E01	Sample	Dilution_90%	0.9	DMSO	Lycopene	Standard_Development	Run088	Standard_Measurement	Plate_02	Clariostar_Study	MB	Biofoundry_,_London	Linear_Dilution_Pattern_V2	0.213	0.21	0.206	0.202	0.198	0.193	0.191	0.19	0.188	0.187	0.184	0.18	0.174	0.168	0.164	0.16	0.158	0.155	0.153	0.152	0.151	0.151	0.152	0.155	0.158	0.161	0.164	0.166	0.169	0.172	0.175	0.177	0.18	0.183	0.188	0.194
E02	Sample	Dilution_70%	0.7	DMSO	Lycopene	Standard_Development	Run088	Standard_Measurement	Plate_02	Clariostar_Study	MB	Biofoundry_,_London	Linear_Dilution_Pattern_V2	0.163	0.16	0.157	0.153	0.149	0.145	0.143	0.142	0.14	0.138	0.135	0.132	0.126	0.121	0.118	0.115	0.113	0.11	0.109	0.108	0.107	0.107	0.108	0.11	0.111	0.113	0.116	0.118	0.119	0.122	0.124	0.126	0.129	0.131	0.133	0.137
E03	Sample	Dilution_50%	0.5	DMSO	Lycopene	Standard_Development	Run088	Standard_Measurement	Plate_02	Clariostar_Study	MB	Biofoundry_,_London	Linear_Dilution_Pattern_V2	0.156	0.152	0.149	0.145	0.142	0.137	0.135	0.134	0.131	0.129	0.126	0.122	0.117	0.111	0.109	0.106	0.104	0.102	0.101	0.099	0.098	0.098	0.098	0.1	0.101	0.102	0.103	0.103	0.105	0.106	0.107	0.109	0.11	0.111	0.112	0.115
E04	Sample	Dilution_30%	0.3	DMSO	Lycopene	Standard_Development	Run088	Standard_Measurement	Plate_02	Clariostar_Study	MB	Biofoundry_,_London	Linear_Dilution_Pattern_V2	0.13	0.127	0.123	0.12	0.116	0.111	0.109	0.108	0.105	0.103	0.099	0.095	0.09	0.086	0.082	0.08	0.078	0.076	0.074	0.073	0.072	0.072	0.072	0.073	0.074	0.075	0.074	0.075	0.075	0.077	0.077	0.078	0.079	0.079	0.079	0.08
E05	Sample	Dilution_10%	0.1	DMSO	Lycopene	Standard_Development	Run088	Standard_Measurement	Plate_02	Clariostar_Study	MB	Biofoundry_,_London	Linear_Dilution_Pattern_V2	0.112	0.108	0.105	0.101	0.098	0.093	0.09	0.088	0.086	0.083	0.08	0.075	0.071	0.067	0.064	0.062	0.06	0.058	0.056	0.056	0.054	0.054	0.055	0.055	0.054	0.054	0.054	0.054	0.054	0.054	0.054	0.054	0.054	0.054	0.053	0.053
E06	Sample	Dilution_90%	0.9	DMSO	Lycopene	Standard_Development	Run088	Standard_Measurement	Plate_02	Clariostar_Study	MB	Biofoundry_,_London	Linear_Dilution_Pattern_V2	0.168	0.166	0.161	0.158	0.155	0.15	0.149	0.147	0.145	0.144	0.142	0.139	0.134	0.129	0.125	0.122	0.12	0.118	0.116	0.116	0.116	0.116	0.117	0.12	0.123	0.126	0.13	0.133	0.136	0.141	0.143	0.146	0.149	0.154	0.158	0.165
E07	Sample	Dilution_70%	0.7	DMSO	Lycopene	Standard_Development	Run088	Standard_Measurement	Plate_02	Clariostar_Study	MB	Biofoundry_,_London	Linear_Dilution_Pattern_V2	0.173	0.17	0.166	0.162	0.159	0.154	0.152	0.151	0.149	0.148	0.145	0.141	0.137	0.131	0.128	0.126	0.123	0.121	0.119	0.119	0.117	0.118	0.118	0.12	0.122	0.123	0.125	0.127	0.129	0.132	0.133	0.135	0.137	0.139	0.141	0.144
E08	Sample	Dilution_50%	0.5	DMSO	Lycopene	Standard_Development	Run088	Standard_Measurement	Plate_02	Clariostar_Study	MB	Biofoundry_,_London	Linear_Dilution_Pattern_V2	0.143	0.141	0.136	0.132	0.128	0.123	0.121	0.121	0.118	0.116	0.114	0.11	0.105	0.099	0.096	0.094	0.091	0.089	0.087	0.086	0.086	0.086	0.086	0.088	0.088	0.089	0.09	0.092	0.093	0.096	0.096	0.097	0.099	0.1	0.101	0.104
E09	Sample	Dilution_30%	0.3	DMSO	Lycopene	Standard_Development	Run088	Standard_Measurement	Plate_02	Clariostar_Study	MB	Biofoundry_,_London	Linear_Dilution_Pattern_V2	0.137	0.134	0.13	0.125	0.121	0.117	0.114	0.114	0.111	0.107	0.104	0.101	0.095	0.09	0.087	0.085	0.082	0.081	0.079	0.078	0.077	0.077	0.077	0.078	0.078	0.078	0.079	0.079	0.079	0.08	0.081	0.081	0.082	0.083	0.082	0.083
E10	Sample	Dilution_10%	0.1	DMSO	Lycopene	Standard_Development	Run088	Standard_Measurement	Plate_02	Clariostar_Study	MB	Biofoundry_,_London	Linear_Dilution_Pattern_V2	0.117	0.114	0.11	0.105	0.102	0.097	0.095	0.093	0.09	0.086	0.082	0.078	0.074	0.069	0.065	0.063	0.061	0.059	0.058	0.056	0.055	0.055	0.054	0.055	0.055	0.055	0.054	0.053	0.053	0.054	0.055	0.054	0.054	0.055	0.053	0.053
E11	Blank	DMSO_Blank		DMSO		Standard_Development	Run088	Standard_Measurement	Plate_02	Clariostar_Study	MB	Biofoundry_,_London	Linear_Dilution_Pattern_V2	0.114	0.11	0.107	0.103	0.099	0.095	0.092	0.089	0.086	0.082	0.078	0.073	0.068	0.063	0.06	0.058	0.057	0.054	0.052	0.051	0.05	0.05	0.049	0.049	0.049	0.048	0.047	0.046	0.046	0.046	0.047	0.046	0.046	0.045	0.043	0.042
E12	Blank	DMSO_Blank		DMSO		Standard_Development	Run088	Standard_Measurement	Plate_02	Clariostar_Study	MB	Biofoundry_,_London	Linear_Dilution_Pattern_V2	0.111	0.107	0.103	0.099	0.095	0.09	0.088	0.086	0.082	0.079	0.074	0.07	0.064	0.06	0.057	0.055	0.053	0.051	0.049	0.048	0.046	0.046	0.047	0.047	0.046	0.046	0.045	0.044	0.044	0.045	0.044	0.044	0.043	0.043	0.041	0.04
F01	Sample	Dilution_90%	0.9	DMSO	Lycopene	Standard_Development	Run088	Standard_Measurement	Plate_02	Clariostar_Study	MB	Biofoundry_,_London	Linear_Dilution_Pattern_V2	0.184	0.18	0.176	0.172	0.168	0.163	0.16	0.159	0.157	0.155	0.153	0.148	0.143	0.138	0.132	0.129	0.127	0.125	0.122	0.121	0.121	0.12	0.122	0.124	0.127	0.13	0.134	0.137	0.14	0.143	0.146	0.148	0.152	0.155	0.158	0.164
F02	Sample	Dilution_70%	0.7	DMSO	Lycopene	Standard_Development	Run088	Standard_Measurement	Plate_02	Clariostar_Study	MB	Biofoundry_,_London	Linear_Dilution_Pattern_V2	0.162	0.158	0.155	0.151	0.148	0.143	0.14	0.139	0.137	0.135	0.132	0.129	0.124	0.119	0.115	0.112	0.109	0.107	0.105	0.104	0.103	0.103	0.105	0.106	0.108	0.111	0.113	0.114	0.116	0.119	0.121	0.123	0.126	0.127	0.13	0.135
F03	Sample	Dilution_50%	0.5	DMSO	Lycopene	Standard_Development	Run088	Standard_Measurement	Plate_02	Clariostar_Study	MB	Biofoundry_,_London	Linear_Dilution_Pattern_V2	0.152	0.149	0.146	0.142	0.138	0.134	0.132	0.13	0.129	0.126	0.123	0.119	0.115	0.109	0.105	0.103	0.101	0.099	0.098	0.096	0.095	0.095	0.095	0.096	0.097	0.099	0.099	0.101	0.101	0.102	0.105	0.105	0.106	0.108	0.109	0.111
F04	Sample	Dilution_30%	0.3	DMSO	Lycopene	Standard_Development	Run088	Standard_Measurement	Plate_02	Clariostar_Study	MB	Biofoundry_,_London	Linear_Dilution_Pattern_V2	0.134	0.131	0.128	0.123	0.12	0.116	0.114	0.112	0.11	0.108	0.105	0.101	0.096	0.092	0.088	0.086	0.084	0.082	0.08	0.079	0.078	0.077	0.077	0.078	0.079	0.078	0.079	0.079	0.079	0.081	0.082	0.082	0.082	0.083	0.083	0.084
F05	Sample	Dilution_10%	0.1	DMSO	Lycopene	Standard_Development	Run088	Standard_Measurement	Plate_02	Clariostar_Study	MB	Biofoundry_,_London	Linear_Dilution_Pattern_V2	0.116	0.113	0.109	0.105	0.102	0.098	0.095	0.093	0.091	0.088	0.086	0.082	0.077	0.073	0.07	0.068	0.066	0.064	0.062	0.061	0.06	0.06	0.059	0.06	0.059	0.059	0.059	0.058	0.057	0.059	0.058	0.058	0.059	0.058	0.057	0.056
F06	Sample	Dilution_90%	0.9	DMSO	Lycopene	Standard_Development	Run088	Standard_Measurement	Plate_02	Clariostar_Study	MB	Biofoundry_,_London	Linear_Dilution_Pattern_V2	0.17	0.168	0.163	0.158	0.155	0.151	0.149	0.147	0.147	0.147	0.144	0.142	0.137	0.131	0.127	0.124	0.123	0.121	0.12	0.118	0.118	0.119	0.121	0.122	0.124	0.129	0.132	0.135	0.138	0.142	0.145	0.147	0.151	0.155	0.159	0.164
F07	Sample	Dilution_70%	0.7	DMSO	Lycopene	Standard_Development	Run088	Standard_Measurement	Plate_02	Clariostar_Study	MB	Biofoundry_,_London	Linear_Dilution_Pattern_V2	0.152	0.149	0.145	0.141	0.138	0.133	0.132	0.131	0.13	0.128	0.125	0.123	0.118	0.112	0.109	0.106	0.104	0.102	0.101	0.1	0.099	0.098	0.099	0.102	0.103	0.105	0.107	0.11	0.111	0.114	0.116	0.118	0.12	0.122	0.125	0.129
F08	Sample	Dilution_50%	0.5	DMSO	Lycopene	Standard_Development	Run088	Standard_Measurement	Plate_02	Clariostar_Study	MB	Biofoundry_,_London	Linear_Dilution_Pattern_V2	0.144	0.142	0.138	0.135	0.131	0.126	0.124	0.122	0.12	0.119	0.116	0.113	0.109	0.103	0.099	0.097	0.094	0.092	0.09	0.089	0.088	0.088	0.089	0.09	0.091	0.092	0.093	0.095	0.096	0.098	0.099	0.1	0.102	0.103	0.104	0.106
F09	Sample	Dilution_30%	0.3	DMSO	Lycopene	Standard_Development	Run088	Standard_Measurement	Plate_02	Clariostar_Study	MB	Biofoundry_,_London	Linear_Dilution_Pattern_V2	0.128	0.126	0.122	0.118	0.114	0.11	0.108	0.107	0.105	0.102	0.099	0.095	0.089	0.085	0.082	0.079	0.076	0.074	0.072	0.072	0.07	0.07	0.07	0.071	0.072	0.072	0.072	0.073	0.073	0.075	0.075	0.076	0.077	0.077	0.077	0.078
F10	Sample	Dilution_10%	0.1	DMSO	Lycopene	Standard_Development	Run088	Standard_Measurement	Plate_02	Clariostar_Study	MB	Biofoundry_,_London	Linear_Dilution_Pattern_V2	0.114	0.111	0.106	0.102	0.099	0.095	0.092	0.091	0.087	0.084	0.08	0.077	0.072	0.068	0.065	0.063	0.061	0.059	0.058	0.055	0.055	0.055	0.055	0.055	0.055	0.055	0.055	0.054	0.054	0.054	0.054	0.054	0.054	0.055	0.053	0.052
F11	Blank	DMSO		DMSO		Standard_Development	Run088	Standard_Measurement	Plate_02	Clariostar_Study	MB	Biofoundry_,_London	Linear_Dilution_Pattern_V2	0.111	0.108	0.104	0.1	0.097	0.092	0.09	0.087	0.084	0.081	0.076	0.072	0.067	0.063	0.06	0.058	0.056	0.054	0.052	0.051	0.05	0.05	0.05	0.05	0.049	0.049	0.048	0.047	0.046	0.047	0.047	0.046	0.046	0.045	0.044	0.043
F12	Blank	DMSO		DMSO		Standard_Development	Run088	Standard_Measurement	Plate_02	Clariostar_Study	MB	Biofoundry_,_London	Linear_Dilution_Pattern_V2	0.109	0.105	0.101	0.097	0.094	0.089	0.087	0.084	0.081	0.077	0.073	0.069	0.064	0.06	0.057	0.055	0.053	0.051	0.05	0.048	0.047	0.047	0.046	0.046	0.046	0.045	0.045	0.044	0.044	0.044	0.044	0.043	0.043	0.043	0.041	0.04
G01	Sample	Dilution_85%	0.85	DMSO	Lycopene	Standard_Development	Run088	Standard_Measurement	Plate_02	Clariostar_Study	MB	Biofoundry_,_London	Linear_Dilution_Pattern_V2	0.196	0.193	0.189	0.185	0.181	0.177	0.174	0.171	0.17	0.168	0.165	0.161	0.156	0.149	0.144	0.141	0.139	0.137	0.135	0.134	0.133	0.133	0.133	0.135	0.138	0.14	0.143	0.145	0.148	0.151	0.153	0.155	0.158	0.16	0.164	0.17
G02	Sample	Dilution_65%	0.65	DMSO	Lycopene	Standard_Development	Run088	Standard_Measurement	Plate_02	Clariostar_Study	MB	Biofoundry_,_London	Linear_Dilution_Pattern_V2	0.159	0.156	0.152	0.149	0.144	0.14	0.138	0.136	0.134	0.132	0.129	0.125	0.119	0.115	0.111	0.108	0.105	0.104	0.102	0.101	0.101	0.1	0.101	0.102	0.105	0.106	0.108	0.11	0.111	0.114	0.116	0.117	0.119	0.121	0.123	0.127
G03	Sample	Dilution_45%	0.45	DMSO	Lycopene	Standard_Development	Run088	Standard_Measurement	Plate_02	Clariostar_Study	MB	Biofoundry_,_London	Linear_Dilution_Pattern_V2	0.165	0.162	0.158	0.155	0.151	0.146	0.143	0.142	0.141	0.138	0.134	0.13	0.126	0.121	0.117	0.115	0.113	0.111	0.108	0.107	0.106	0.105	0.105	0.106	0.107	0.107	0.108	0.108	0.109	0.11	0.111	0.111	0.112	0.112	0.113	0.114
G04	Sample	Dilution_25%	0.25	DMSO	Lycopene	Standard_Development	Run088	Standard_Measurement	Plate_02	Clariostar_Study	MB	Biofoundry_,_London	Linear_Dilution_Pattern_V2	0.122	0.118	0.115	0.112	0.108	0.104	0.102	0.099	0.097	0.095	0.091	0.087	0.082	0.078	0.075	0.073	0.071	0.069	0.067	0.066	0.065	0.065	0.065	0.066	0.066	0.066	0.066	0.067	0.067	0.068	0.069	0.069	0.07	0.07	0.07	0.071
G05	Sample	Dilution_05%	0.0499999999999999	DMSO	Lycopene	Standard_Development	Run088	Standard_Measurement	Plate_02	Clariostar_Study	MB	Biofoundry_,_London	Linear_Dilution_Pattern_V2	0.115	0.112	0.108	0.104	0.101	0.096	0.093	0.092	0.089	0.086	0.082	0.078	0.073	0.069	0.066	0.064	0.062	0.061	0.058	0.057	0.056	0.056	0.056	0.056	0.055	0.055	0.054	0.054	0.054	0.054	0.054	0.054	0.053	0.053	0.051	0.051
G06	Sample	Dilution_85%	0.85	DMSO	Lycopene	Standard_Development	Run088	Standard_Measurement	Plate_02	Clariostar_Study	MB	Biofoundry_,_London	Linear_Dilution_Pattern_V2	0.165	0.163	0.159	0.155	0.151	0.147	0.145	0.143	0.142	0.141	0.139	0.136	0.13	0.125	0.12	0.118	0.115	0.113	0.112	0.11	0.109	0.11	0.111	0.113	0.116	0.118	0.121	0.124	0.127	0.13	0.133	0.135	0.138	0.141	0.144	0.15
G07	Sample	Dilution_65%	0.65	DMSO	Lycopene	Standard_Development	Run088	Standard_Measurement	Plate_02	Clariostar_Study	MB	Biofoundry_,_London	Linear_Dilution_Pattern_V2	0.163	0.16	0.156	0.152	0.149	0.144	0.142	0.14	0.139	0.138	0.136	0.132	0.127	0.121	0.118	0.116	0.113	0.11	0.108	0.108	0.107	0.107	0.108	0.11	0.111	0.113	0.114	0.115	0.118	0.12	0.121	0.123	0.125	0.127	0.128	0.132
G08	Sample	Dilution_45%	0.45	DMSO	Lycopene	Standard_Development	Run088	Standard_Measurement	Plate_02	Clariostar_Study	MB	Biofoundry_,_London	Linear_Dilution_Pattern_V2	0.142	0.138	0.135	0.131	0.127	0.122	0.12	0.118	0.116	0.114	0.112	0.107	0.102	0.098	0.094	0.091	0.089	0.086	0.085	0.083	0.082	0.082	0.083	0.084	0.084	0.085	0.086	0.087	0.088	0.09	0.091	0.092	0.093	0.095	0.096	0.098
G09	Sample	Dilution_25%	0.25	DMSO	Lycopene	Standard_Development	Run088	Standard_Measurement	Plate_02	Clariostar_Study	MB	Biofoundry_,_London	Linear_Dilution_Pattern_V2	0.125	0.123	0.118	0.114	0.111	0.105	0.103	0.102	0.098	0.096	0.093	0.089	0.084	0.08	0.075	0.073	0.07	0.069	0.067	0.066	0.065	0.065	0.066	0.066	0.066	0.067	0.066	0.066	0.067	0.068	0.069	0.069	0.07	0.07	0.07	0.07
G10	Sample	Dilution_05%	0.0499999999999999	DMSO	Lycopene	Standard_Development	Run088	Standard_Measurement	Plate_02	Clariostar_Study	MB	Biofoundry_,_London	Linear_Dilution_Pattern_V2	0.116	0.113	0.108	0.105	0.101	0.096	0.094	0.091	0.089	0.086	0.081	0.077	0.072	0.068	0.065	0.062	0.06	0.059	0.057	0.055	0.054	0.054	0.054	0.054	0.054	0.053	0.052	0.052	0.051	0.052	0.051	0.052	0.052	0.051	0.05	0.049
G11	Blank	DMSO_Blank		DMSO		Standard_Development	Run088	Standard_Measurement	Plate_02	Clariostar_Study	MB	Biofoundry_,_London	Linear_Dilution_Pattern_V2	0.113	0.11	0.105	0.101	0.097	0.092	0.089	0.087	0.084	0.08	0.076	0.071	0.066	0.062	0.06	0.058	0.056	0.053	0.052	0.051	0.049	0.049	0.049	0.049	0.049	0.048	0.047	0.046	0.046	0.046	0.046	0.046	0.046	0.045	0.043	0.042
G12	Blank	DMSO_Blank		DMSO		Standard_Development	Run088	Standard_Measurement	Plate_02	Clariostar_Study	MB	Biofoundry_,_London	Linear_Dilution_Pattern_V2	0.11	0.106	0.102	0.098	0.094	0.089	0.087	0.084	0.081	0.077	0.072	0.068	0.062	0.058	0.055	0.053	0.051	0.049	0.047	0.046	0.045	0.044	0.044	0.044	0.043	0.043	0.043	0.042	0.042	0.043	0.043	0.042	0.043	0.042	0.04	0.039
H01	Sample	Dilution_85%	0.85	DMSO	Lycopene	Standard_Development	Run088	Standard_Measurement	Plate_02	Clariostar_Study	MB	Biofoundry_,_London	Linear_Dilution_Pattern_V2	0.193	0.189	0.185	0.18	0.175	0.169	0.167	0.165	0.163	0.16	0.157	0.153	0.146	0.139	0.134	0.13	0.128	0.125	0.123	0.122	0.121	0.12	0.122	0.124	0.125	0.128	0.131	0.134	0.136	0.14	0.142	0.143	0.146	0.149	0.152	0.157
H02	Sample	Dilution_65%	0.65	DMSO	Lycopene	Standard_Development	Run088	Standard_Measurement	Plate_02	Clariostar_Study	MB	Biofoundry_,_London	Linear_Dilution_Pattern_V2	0.165	0.162	0.159	0.155	0.151	0.146	0.143	0.141	0.139	0.137	0.133	0.129	0.124	0.118	0.113	0.11	0.107	0.105	0.103	0.102	0.101	0.101	0.102	0.103	0.105	0.106	0.108	0.11	0.112	0.114	0.116	0.116	0.119	0.12	0.123	0.127
H03	Sample	Dilution_45%	0.45	DMSO	Lycopene	Standard_Development	Run088	Standard_Measurement	Plate_02	Clariostar_Study	MB	Biofoundry_,_London	Linear_Dilution_Pattern_V2	0.145	0.142	0.138	0.134	0.131	0.127	0.124	0.122	0.12	0.118	0.114	0.111	0.105	0.101	0.097	0.095	0.092	0.09	0.088	0.088	0.087	0.087	0.087	0.088	0.088	0.09	0.091	0.091	0.092	0.094	0.095	0.096	0.097	0.098	0.099	0.102
H04	Sample	Dilution_25%	0.25	DMSO	Lycopene	Standard_Development	Run088	Standard_Measurement	Plate_02	Clariostar_Study	MB	Biofoundry_,_London	Linear_Dilution_Pattern_V2	0.133	0.13	0.126	0.121	0.118	0.113	0.111	0.109	0.107	0.103	0.099	0.095	0.089	0.085	0.081	0.078	0.076	0.074	0.072	0.07	0.069	0.069	0.069	0.07	0.07	0.07	0.07	0.07	0.07	0.072	0.073	0.073	0.073	0.073	0.072	0.073
H05	Sample	Dilution_05%	0.0499999999999999	DMSO	Lycopene	Standard_Development	Run088	Standard_Measurement	Plate_02	Clariostar_Study	MB	Biofoundry_,_London	Linear_Dilution_Pattern_V2	0.121	0.118	0.114	0.11	0.107	0.102	0.099	0.097	0.095	0.091	0.087	0.082	0.078	0.074	0.07	0.068	0.067	0.065	0.063	0.061	0.06	0.059	0.059	0.059	0.059	0.059	0.058	0.057	0.056	0.056	0.057	0.056	0.056	0.055	0.053	0.052
H06	Sample	Dilution_85%	0.85	DMSO	Lycopene	Standard_Development	Run088	Standard_Measurement	Plate_02	Clariostar_Study	MB	Biofoundry_,_London	Linear_Dilution_Pattern_V2	0.162	0.16	0.156	0.152	0.148	0.143	0.14	0.14	0.138	0.136	0.134	0.131	0.127	0.122	0.117	0.114	0.112	0.11	0.108	0.107	0.106	0.106	0.108	0.111	0.113	0.115	0.118	0.121	0.123	0.126	0.129	0.131	0.134	0.138	0.141	0.146
H07	Sample	Dilution_65%	0.65	DMSO	Lycopene	Standard_Development	Run088	Standard_Measurement	Plate_02	Clariostar_Study	MB	Biofoundry_,_London	Linear_Dilution_Pattern_V2	0.149	0.147	0.143	0.139	0.136	0.131	0.129	0.128	0.126	0.125	0.122	0.119	0.113	0.108	0.105	0.102	0.1	0.097	0.095	0.094	0.093	0.093	0.095	0.096	0.098	0.1	0.102	0.103	0.105	0.108	0.11	0.111	0.113	0.115	0.117	0.121
H08	Sample	Dilution_45%	0.45	DMSO	Lycopene	Standard_Development	Run088	Standard_Measurement	Plate_02	Clariostar_Study	MB	Biofoundry_,_London	Linear_Dilution_Pattern_V2	0.142	0.139	0.134	0.13	0.127	0.122	0.119	0.117	0.115	0.112	0.109	0.104	0.099	0.094	0.09	0.087	0.085	0.083	0.08	0.08	0.079	0.079	0.079	0.08	0.081	0.082	0.083	0.084	0.086	0.087	0.088	0.089	0.09	0.092	0.092	0.095
H09	Sample	Dilution_25%	0.25	DMSO	Lycopene	Standard_Development	Run088	Standard_Measurement	Plate_02	Clariostar_Study	MB	Biofoundry_,_London	Linear_Dilution_Pattern_V2	0.133	0.13	0.125	0.122	0.118	0.113	0.111	0.108	0.106	0.103	0.099	0.094	0.089	0.084	0.081	0.078	0.075	0.073	0.071	0.07	0.069	0.068	0.069	0.069	0.07	0.07	0.07	0.07	0.07	0.071	0.072	0.072	0.073	0.073	0.072	0.073
H10	Sample	Dilution_05%	0.0499999999999999	DMSO	Lycopene	Standard_Development	Run088	Standard_Measurement	Plate_02	Clariostar_Study	MB	Biofoundry_,_London	Linear_Dilution_Pattern_V2	0.118	0.115	0.11	0.105	0.102	0.097	0.095	0.092	0.089	0.086	0.082	0.078	0.073	0.069	0.065	0.062	0.06	0.058	0.057	0.056	0.054	0.053	0.053	0.053	0.053	0.052	0.051	0.051	0.051	0.051	0.051	0.05	0.05	0.05	0.049	0.048
H11	Blank	DMSO_Blank		DMSO		Standard_Development	Run088	Standard_Measurement	Plate_02	Clariostar_Study	MB	Biofoundry_,_London	Linear_Dilution_Pattern_V2	0.112	0.108	0.104	0.1	0.097	0.091	0.089	0.087	0.084	0.08	0.075	0.071	0.067	0.063	0.059	0.057	0.056	0.054	0.052	0.051	0.05	0.049	0.049	0.049	0.048	0.048	0.047	0.047	0.046	0.046	0.047	0.046	0.045	0.045	0.043	0.043
H12	Blank	DMSO_Blank		DMSO		Standard_Development	Run088	Standard_Measurement	Plate_02	Clariostar_Study	MB	Biofoundry_,_London	Linear_Dilution_Pattern_V2	0.123	0.119	0.115	0.109	0.106	0.1	0.098	0.095	0.09	0.086	0.08	0.074	0.068	0.064	0.06	0.058	0.056	0.053	0.051	0.05	0.05	0.049	0.049	0.048	0.048	0.047	0.046	0.046	0.045	0.046	0.046	0.045	0.045	0.044	0.042	0.042
A01	Sample	Dilution_100%	1.0	DMSO	Lycopene	Standard_Development	Run088	Standard_Measurement	Plate_02	Clariostar_Study	MB	Biofoundry_,_London	Linear_Dilution_Pattern_V2	0.171	0.168	0.165	0.16	0.156	0.152	0.149	0.148	0.145	0.143	0.14	0.136	0.131	0.125	0.121	0.118	0.114	0.112	0.111	0.11	0.109	0.11	0.111	0.114	0.117	0.121	0.125	0.129	0.133	0.137	0.141	0.144	0.148	0.153	0.159	0.167
A02	Sample	Dilution_80%	0.8	DMSO	Lycopene	Standard_Development	Run088	Standard_Measurement	Plate_02	Clariostar_Study	MB	Biofoundry_,_London	Linear_Dilution_Pattern_V2	0.16	0.158	0.154	0.15	0.146	0.141	0.139	0.138	0.135	0.133	0.13	0.125	0.121	0.117	0.113	0.109	0.107	0.105	0.104	0.103	0.101	0.102	0.104	0.106	0.108	0.11	0.114	0.117	0.119	0.122	0.124	0.127	0.13	0.134	0.138	0.144
A03	Sample	Dilution_60%	0.6	DMSO	Lycopene	Standard_Development	Run088	Standard_Measurement	Plate_02	Clariostar_Study	MB	Biofoundry_,_London	Linear_Dilution_Pattern_V2	0.142	0.138	0.135	0.132	0.128	0.123	0.121	0.118	0.117	0.114	0.11	0.106	0.101	0.097	0.093	0.09	0.087	0.086	0.084	0.083	0.082	0.083	0.083	0.084	0.085	0.088	0.09	0.092	0.093	0.096	0.097	0.099	0.102	0.104	0.107	0.111
A04	Sample	Dilution_40%	0.4	DMSO	Lycopene	Standard_Development	Run088	Standard_Measurement	Plate_02	Clariostar_Study	MB	Biofoundry_,_London	Linear_Dilution_Pattern_V2	0.151	0.148	0.144	0.141	0.136	0.132	0.129	0.126	0.124	0.121	0.117	0.112	0.108	0.104	0.099	0.097	0.094	0.092	0.091	0.089	0.089	0.088	0.088	0.088	0.089	0.09	0.091	0.092	0.093	0.094	0.095	0.096	0.098	0.098	0.101	0.103
A05	Sample	Dilution_20%	0.2	DMSO	Lycopene	Standard_Development	Run088	Standard_Measurement	Plate_02	Clariostar_Study	MB	Biofoundry_,_London	Linear_Dilution_Pattern_V2	0.126	0.123	0.118	0.114	0.11	0.105	0.103	0.101	0.097	0.093	0.088	0.083	0.08	0.075	0.072	0.069	0.066	0.064	0.062	0.061	0.06	0.059	0.059	0.06	0.06	0.06	0.059	0.06	0.061	0.062	0.061	0.062	0.063	0.063	0.063	0.064
A06	Sample	Dilution_100%	1.0	DMSO	Lycopene	Standard_Development	Run088	Standard_Measurement	Plate_02	Clariostar_Study	MB	Biofoundry_,_London	Linear_Dilution_Pattern_V2	0.163	0.16	0.156	0.152	0.148	0.144	0.141	0.14	0.138	0.137	0.133	0.129	0.126	0.121	0.117	0.114	0.111	0.108	0.107	0.106	0.105	0.106	0.107	0.111	0.113	0.117	0.121	0.125	0.128	0.132	0.135	0.138	0.142	0.146	0.152	0.159
A07	Sample	Dilution_80%	0.8	DMSO	Lycopene	Standard_Development	Run088	Standard_Measurement	Plate_02	Clariostar_Study	MB	Biofoundry_,_London	Linear_Dilution_Pattern_V2	0.159	0.156	0.153	0.149	0.145	0.141	0.139	0.136	0.134	0.132	0.128	0.124	0.119	0.115	0.111	0.107	0.103	0.102	0.1	0.099	0.098	0.099	0.099	0.101	0.103	0.106	0.109	0.112	0.114	0.117	0.119	0.121	0.125	0.127	0.132	0.137
A08	Sample	Dilution_60%	0.6	DMSO	Lycopene	Standard_Development	Run088	Standard_Measurement	Plate_02	Clariostar_Study	MB	Biofoundry_,_London	Linear_Dilution_Pattern_V2	0.148	0.144	0.141	0.137	0.134	0.129	0.126	0.125	0.122	0.12	0.117	0.113	0.108	0.103	0.1	0.097	0.094	0.091	0.09	0.088	0.087	0.087	0.088	0.089	0.09	0.093	0.095	0.096	0.098	0.1	0.101	0.102	0.105	0.107	0.11	0.114
A09	Sample	Dilution_40%	0.4	DMSO	Lycopene	Standard_Development	Run088	Standard_Measurement	Plate_02	Clariostar_Study	MB	Biofoundry_,_London	Linear_Dilution_Pattern_V2	0.14	0.137	0.133	0.13	0.125	0.121	0.118	0.116	0.113	0.111	0.107	0.102	0.099	0.094	0.09	0.088	0.084	0.082	0.08	0.079	0.078	0.078	0.078	0.078	0.078	0.079	0.081	0.081	0.082	0.084	0.084	0.085	0.086	0.087	0.089	0.091
A10	Sample	Dilution_20%	0.2	DMSO	Lycopene	Standard_Development	Run088	Standard_Measurement	Plate_02	Clariostar_Study	MB	Biofoundry_,_London	Linear_Dilution_Pattern_V2	0.127	0.123	0.119	0.115	0.11	0.106	0.103	0.101	0.099	0.096	0.09	0.085	0.081	0.077	0.073	0.07	0.067	0.065	0.064	0.063	0.061	0.06	0.06	0.06	0.06	0.06	0.061	0.061	0.062	0.062	0.062	0.062	0.063	0.063	0.064	0.065
A11	Blank	DMSO_Blank		DMSO		Standard_Development	Run088	Standard_Measurement	Plate_02	Clariostar_Study	MB	Biofoundry_,_London	Linear_Dilution_Pattern_V2	0.126	0.123	0.118	0.115	0.11	0.106	0.103	0.1	0.096	0.092	0.086	0.081	0.077	0.073	0.068	0.065	0.064	0.062	0.06	0.059	0.057	0.055	0.055	0.054	0.053	0.053	0.053	0.052	0.051	0.051	0.05	0.05	0.05	0.049	0.048	0.047
A12	Blank	DMSO_Blank		DMSO		Standard_Development	Run088	Standard_Measurement	Plate_02	Clariostar_Study	MB	Biofoundry_,_London	Linear_Dilution_Pattern_V2	0.123	0.119	0.116	0.111	0.107	0.103	0.1	0.096	0.094	0.09	0.084	0.079	0.075	0.071	0.068	0.065	0.063	0.061	0.059	0.058	0.056	0.055	0.054	0.053	0.053	0.053	0.052	0.052	0.051	0.051	0.05	0.049	0.049	0.048	0.047	0.046
B01	Sample	Dilution_100%	1.0	DMSO	Lycopene	Standard_Development	Run088	Standard_Measurement	Plate_02	Clariostar_Study	MB	Biofoundry_,_London	Linear_Dilution_Pattern_V2	0.203	0.2	0.197	0.193	0.188	0.183	0.182	0.18	0.178	0.177	0.174	0.169	0.165	0.158	0.154	0.151	0.148	0.145	0.144	0.144	0.143	0.143	0.144	0.147	0.151	0.155	0.159	0.164	0.168	0.171	0.174	0.177	0.182	0.186	0.191	0.2
B02	Sample	Dilution_80%	0.8	DMSO	Lycopene	Standard_Development	Run088	Standard_Measurement	Plate_02	Clariostar_Study	MB	Biofoundry_,_London	Linear_Dilution_Pattern_V2	0.173	0.17	0.167	0.163	0.159	0.154	0.152	0.15	0.149	0.148	0.144	0.139	0.135	0.132	0.127	0.124	0.121	0.119	0.118	0.117	0.116	0.116	0.117	0.119	0.122	0.124	0.127	0.13	0.133	0.136	0.138	0.14	0.143	0.146	0.149	0.155
B03	Sample	Dilution_60%	0.6	DMSO	Lycopene	Standard_Development	Run088	Standard_Measurement	Plate_02	Clariostar_Study	MB	Biofoundry_,_London	Linear_Dilution_Pattern_V2	0.156	0.152	0.149	0.145	0.141	0.138	0.135	0.133	0.131	0.129	0.125	0.121	0.117	0.113	0.109	0.106	0.103	0.102	0.1	0.099	0.098	0.097	0.098	0.099	0.1	0.102	0.104	0.106	0.108	0.11	0.11	0.112	0.115	0.116	0.119	0.122
B04	Sample	Dilution_40%	0.4	DMSO	Lycopene	Standard_Development	Run088	Standard_Measurement	Plate_02	Clariostar_Study	MB	Biofoundry_,_London	Linear_Dilution_Pattern_V2	0.143	0.14	0.137	0.133	0.129	0.125	0.122	0.12	0.118	0.116	0.113	0.107	0.103	0.099	0.095	0.093	0.09	0.088	0.086	0.086	0.084	0.083	0.084	0.085	0.085	0.086	0.087	0.087	0.089	0.09	0.091	0.092	0.092	0.093	0.094	0.096
B05	Sample	Dilution_20%	0.2	DMSO	Lycopene	Standard_Development	Run088	Standard_Measurement	Plate_02	Clariostar_Study	MB	Biofoundry_,_London	Linear_Dilution_Pattern_V2	0.122	0.119	0.115	0.111	0.107	0.103	0.1	0.098	0.096	0.093	0.088	0.084	0.081	0.076	0.073	0.07	0.067	0.066	0.064	0.063	0.061	0.061	0.061	0.062	0.061	0.062	0.062	0.062	0.063	0.063	0.063	0.063	0.064	0.064	0.064	0.065
B06	Sample	Dilution_100%	1.0	DMSO	Lycopene	Standard_Development	Run088	Standard_Measurement	Plate_02	Clariostar_Study	MB	Biofoundry_,_London	Linear_Dilution_Pattern_V2	0.168	0.164	0.161	0.157	0.153	0.149	0.147	0.145	0.144	0.143	0.14	0.137	0.133	0.127	0.124	0.12	0.117	0.115	0.114	0.113	0.113	0.113	0.114	0.116	0.119	0.123	0.128	0.131	0.135	0.14	0.142	0.146	0.149	0.154	0.16	0.166
B07	Sample	Dilution_80%	0.8	DMSO	Lycopene	Standard_Development	Run088	Standard_Measurement	Plate_02	Clariostar_Study	MB	Biofoundry_,_London	Linear_Dilution_Pattern_V2	0.158	0.155	0.152	0.148	0.144	0.14	0.137	0.136	0.135	0.134	0.131	0.128	0.124	0.119	0.115	0.112	0.109	0.107	0.106	0.104	0.103	0.103	0.104	0.106	0.108	0.111	0.114	0.117	0.12	0.122	0.124	0.127	0.13	0.133	0.136	0.141
B08	Sample	Dilution_60%	0.6	DMSO	Lycopene	Standard_Development	Run088	Standard_Measurement	Plate_02	Clariostar_Study	MB	Biofoundry_,_London	Linear_Dilution_Pattern_V2	0.148	0.145	0.142	0.137	0.133	0.129	0.127	0.125	0.123	0.122	0.117	0.114	0.11	0.105	0.101	0.098	0.095	0.092	0.091	0.09	0.088	0.088	0.09	0.091	0.092	0.094	0.096	0.097	0.1	0.102	0.102	0.104	0.106	0.108	0.111	0.114
B09	Sample	Dilution_40%	0.4	DMSO	Lycopene	Standard_Development	Run088	Standard_Measurement	Plate_02	Clariostar_Study	MB	Biofoundry_,_London	Linear_Dilution_Pattern_V2	0.137	0.134	0.13	0.126	0.122	0.118	0.115	0.113	0.111	0.109	0.105	0.101	0.097	0.092	0.088	0.086	0.083	0.081	0.079	0.078	0.076	0.076	0.076	0.076	0.077	0.079	0.08	0.08	0.082	0.083	0.084	0.085	0.086	0.086	0.088	0.09
B10	Sample	Dilution_20%	0.2	DMSO	Lycopene	Standard_Development	Run088	Standard_Measurement	Plate_02	Clariostar_Study	MB	Biofoundry_,_London	Linear_Dilution_Pattern_V2	0.128	0.124	0.121	0.118	0.114	0.109	0.107	0.105	0.101	0.099	0.094	0.09	0.086	0.082	0.078	0.074	0.072	0.07	0.069	0.068	0.066	0.066	0.066	0.066	0.065	0.065	0.065	0.066	0.066	0.067	0.067	0.066	0.067	0.067	0.068	0.068
B11	Blank	DMSO_Blank		DMSO		Standard_Development	Run088	Standard_Measurement	Plate_02	Clariostar_Study	MB	Biofoundry_,_London	Linear_Dilution_Pattern_V2	0.121	0.117	0.112	0.11	0.107	0.102	0.098	0.096	0.093	0.089	0.084	0.079	0.076	0.073	0.069	0.066	0.064	0.062	0.06	0.059	0.058	0.057	0.056	0.056	0.055	0.055	0.054	0.053	0.053	0.053	0.052	0.051	0.051	0.051	0.05	0.049
B12	Blank	DMSO_Blank		DMSO		Standard_Development	Run088	Standard_Measurement	Plate_02	Clariostar_Study	MB	Biofoundry_,_London	Linear_Dilution_Pattern_V2	0.116	0.112	0.109	0.106	0.102	0.098	0.094	0.092	0.088	0.084	0.079	0.075	0.071	0.068	0.065	0.062	0.06	0.058	0.056	0.055	0.053	0.052	0.051	0.051	0.051	0.05	0.051	0.049	0.049	0.049	0.048	0.047	0.048	0.046	0.045	0.044
C01	Sample	Dilution_95%	0.95	DMSO	Lycopene	Standard_Development	Run088	Standard_Measurement	Plate_02	Clariostar_Study	MB	Biofoundry_,_London	Linear_Dilution_Pattern_V2	0.177	0.173	0.169	0.165	0.161	0.156	0.154	0.153	0.152	0.15	0.147	0.143	0.139	0.133	0.129	0.126	0.122	0.12	0.118	0.117	0.117	0.117	0.118	0.121	0.124	0.127	0.131	0.134	0.138	0.141	0.145	0.148	0.151	0.155	0.16	0.167
C02	Sample	Dilution_75%	0.75	DMSO	Lycopene	Standard_Development	Run088	Standard_Measurement	Plate_02	Clariostar_Study	MB	Biofoundry_,_London	Linear_Dilution_Pattern_V2	0.168	0.167	0.163	0.16	0.155	0.151	0.149	0.148	0.146	0.144	0.14	0.136	0.133	0.128	0.124	0.121	0.118	0.116	0.115	0.114	0.113	0.113	0.114	0.116	0.117	0.119	0.122	0.124	0.126	0.129	0.131	0.132	0.135	0.138	0.141	0.144
C03	Sample	Dilution_55%	0.55	DMSO	Lycopene	Standard_Development	Run088	Standard_Measurement	Plate_02	Clariostar_Study	MB	Biofoundry_,_London	Linear_Dilution_Pattern_V2	0.142	0.138	0.135	0.132	0.128	0.123	0.121	0.121	0.118	0.116	0.113	0.109	0.105	0.1	0.097	0.095	0.092	0.09	0.088	0.087	0.086	0.086	0.087	0.088	0.089	0.091	0.092	0.093	0.096	0.097	0.099	0.1	0.102	0.104	0.106	0.109
C04	Sample	Dilution_35%	0.35	DMSO	Lycopene	Standard_Development	Run088	Standard_Measurement	Plate_02	Clariostar_Study	MB	Biofoundry_,_London	Linear_Dilution_Pattern_V2	0.128	0.124	0.121	0.117	0.113	0.108	0.105	0.104	0.102	0.099	0.095	0.09	0.087	0.083	0.079	0.077	0.074	0.072	0.071	0.07	0.069	0.068	0.069	0.069	0.069	0.071	0.072	0.072	0.074	0.076	0.075	0.076	0.078	0.078	0.079	0.081
C05	Sample	Dilution_15%	0.15	DMSO	Lycopene	Standard_Development	Run088	Standard_Measurement	Plate_02	Clariostar_Study	MB	Biofoundry_,_London	Linear_Dilution_Pattern_V2	0.119	0.115	0.112	0.108	0.104	0.1	0.097	0.096	0.093	0.09	0.087	0.081	0.079	0.075	0.071	0.068	0.066	0.064	0.063	0.062	0.06	0.06	0.059	0.06	0.06	0.06	0.06	0.06	0.06	0.061	0.06	0.061	0.061	0.061	0.061	0.061
C06	Sample	Dilution_95%	0.95	DMSO	Lycopene	Standard_Development	Run088	Standard_Measurement	Plate_02	Clariostar_Study	MB	Biofoundry_,_London	Linear_Dilution_Pattern_V2	0.164	0.16	0.157	0.154	0.149	0.145	0.143	0.142	0.141	0.141	0.138	0.134	0.13	0.126	0.121	0.119	0.115	0.113	0.112	0.112	0.111	0.111	0.113	0.116	0.118	0.121	0.126	0.13	0.133	0.137	0.139	0.142	0.147	0.151	0.156	0.163
C07	Sample	Dilution_75%	0.75	DMSO	Lycopene	Standard_Development	Run088	Standard_Measurement	Plate_02	Clariostar_Study	MB	Biofoundry_,_London	Linear_Dilution_Pattern_V2	0.148	0.145	0.142	0.138	0.134	0.13	0.127	0.127	0.125	0.123	0.12	0.117	0.113	0.109	0.104	0.103	0.1	0.098	0.097	0.095	0.094	0.094	0.096	0.097	0.099	0.102	0.105	0.107	0.109	0.112	0.114	0.117	0.119	0.122	0.126	0.13
C08	Sample	Dilution_55%	0.55	DMSO	Lycopene	Standard_Development	Run088	Standard_Measurement	Plate_02	Clariostar_Study	MB	Biofoundry_,_London	Linear_Dilution_Pattern_V2	0.141	0.138	0.134	0.131	0.127	0.123	0.12	0.118	0.117	0.114	0.112	0.108	0.104	0.099	0.096	0.094	0.091	0.088	0.087	0.087	0.085	0.085	0.086	0.087	0.088	0.09	0.091	0.092	0.095	0.097	0.097	0.099	0.101	0.103	0.105	0.108
C09	Sample	Dilution_35%	0.35	DMSO	Lycopene	Standard_Development	Run088	Standard_Measurement	Plate_02	Clariostar_Study	MB	Biofoundry_,_London	Linear_Dilution_Pattern_V2	0.129	0.125	0.122	0.118	0.114	0.109	0.107	0.106	0.104	0.102	0.098	0.094	0.089	0.085	0.082	0.079	0.077	0.074	0.072	0.072	0.07	0.07	0.07	0.071	0.071	0.073	0.073	0.074	0.075	0.076	0.077	0.078	0.079	0.079	0.08	0.081
C10	Sample	Dilution_15%	0.15	DMSO	Lycopene	Standard_Development	Run088	Standard_Measurement	Plate_02	Clariostar_Study	MB	Biofoundry_,_London	Linear_Dilution_Pattern_V2	0.122	0.117	0.114	0.11	0.106	0.102	0.1	0.098	0.095	0.092	0.087	0.084	0.08	0.076	0.073	0.07	0.067	0.065	0.064	0.063	0.061	0.06	0.06	0.061	0.06	0.06	0.06	0.06	0.06	0.061	0.06	0.06	0.061	0.06	0.06	0.06
C11	Blank	DMSO_Blank		DMSO		Standard_Development	Run088	Standard_Measurement	Plate_02	Clariostar_Study	MB	Biofoundry_,_London	Linear_Dilution_Pattern_V2	0.113	0.109	0.105	0.101	0.098	0.093	0.09	0.089	0.086	0.081	0.076	0.071	0.068	0.064	0.061	0.059	0.056	0.055	0.053	0.052	0.05	0.05	0.049	0.05	0.049	0.048	0.048	0.047	0.047	0.047	0.046	0.046	0.046	0.045	0.044	0.044
C12	Blank	DMSO_Blank		DMSO		Standard_Development	Run088	Standard_Measurement	Plate_02	Clariostar_Study	MB	Biofoundry_,_London	Linear_Dilution_Pattern_V2	0.108	0.105	0.101	0.098	0.094	0.09	0.087	0.085	0.082	0.078	0.074	0.069	0.065	0.061	0.058	0.057	0.054	0.052	0.051	0.05	0.048	0.047	0.047	0.047	0.046	0.046	0.046	0.045	0.045	0.045	0.044	0.044	0.045	0.044	0.043	0.042
D01	Sample	Dilution_95%	0.95	DMSO	Lycopene	Standard_Development	Run088	Standard_Measurement	Plate_02	Clariostar_Study	MB	Biofoundry_,_London	Linear_Dilution_Pattern_V2	0.176	0.172	0.169	0.165	0.162	0.156	0.154	0.152	0.151	0.15	0.146	0.142	0.137	0.132	0.128	0.125	0.121	0.119	0.118	0.117	0.116	0.117	0.118	0.121	0.124	0.127	0.131	0.135	0.139	0.143	0.146	0.149	0.153	0.156	0.161	0.168
D02	Sample	Dilution_75%	0.75	DMSO	Lycopene	Standard_Development	Run088	Standard_Measurement	Plate_02	Clariostar_Study	MB	Biofoundry_,_London	Linear_Dilution_Pattern_V2	0.17	0.167	0.164	0.16	0.156	0.152	0.149	0.148	0.146	0.145	0.142	0.137	0.132	0.128	0.125	0.122	0.119	0.117	0.116	0.115	0.114	0.114	0.115	0.117	0.119	0.122	0.124	0.127	0.129	0.132	0.134	0.136	0.138	0.141	0.144	0.148
D03	Sample	Dilution_55%	0.55	DMSO	Lycopene	Standard_Development	Run088	Standard_Measurement	Plate_02	Clariostar_Study	MB	Biofoundry_,_London	Linear_Dilution_Pattern_V2	0.151	0.147	0.144	0.141	0.137	0.133	0.131	0.13	0.128	0.126	0.123	0.118	0.115	0.11	0.107	0.105	0.101	0.099	0.098	0.097	0.096	0.095	0.096	0.097	0.098	0.1	0.101	0.102	0.104	0.106	0.107	0.108	0.11	0.112	0.113	0.116
D04	Sample	Dilution_35%	0.35	DMSO	Lycopene	Standard_Development	Run088	Standard_Measurement	Plate_02	Clariostar_Study	MB	Biofoundry_,_London	Linear_Dilution_Pattern_V2	0.132	0.128	0.124	0.12	0.116	0.112	0.11	0.108	0.106	0.104	0.1	0.096	0.092	0.087	0.085	0.083	0.08	0.077	0.075	0.075	0.073	0.073	0.073	0.074	0.074	0.075	0.076	0.077	0.078	0.079	0.079	0.081	0.082	0.082	0.082	0.084
D05	Sample	Dilution_15%	0.15	DMSO	Lycopene	Standard_Development	Run088	Standard_Measurement	Plate_02	Clariostar_Study	MB	Biofoundry_,_London	Linear_Dilution_Pattern_V2	0.119	0.114	0.109	0.106	0.102	0.098	0.096	0.095	0.092	0.089	0.084	0.081	0.078	0.074	0.07	0.069	0.066	0.064	0.063	0.062	0.06	0.059	0.059	0.06	0.059	0.06	0.06	0.06	0.061	0.06	0.06	0.06	0.061	0.06	0.06	0.06
D06	Sample	Dilution_95%	0.95	DMSO	Lycopene	Standard_Development	Run088	Standard_Measurement	Plate_02	Clariostar_Study	MB	Biofoundry_,_London	Linear_Dilution_Pattern_V2	0.184	0.181	0.176	0.174	0.169	0.165	0.164	0.163	0.162	0.162	0.16	0.155	0.152	0.147	0.143	0.14	0.137	0.135	0.134	0.133	0.132	0.133	0.134	0.137	0.14	0.145	0.149	0.153	0.157	0.161	0.163	0.166	0.171	0.175	0.18	0.188
D07	Sample	Dilution_75%	0.75	DMSO	Lycopene	Standard_Development	Run088	Standard_Measurement	Plate_02	Clariostar_Study	MB	Biofoundry_,_London	Linear_Dilution_Pattern_V2	0.154	0.152	0.148	0.144	0.14	0.136	0.134	0.134	0.133	0.131	0.127	0.124	0.12	0.115	0.111	0.108	0.106	0.104	0.102	0.102	0.1	0.1	0.101	0.103	0.105	0.108	0.111	0.113	0.116	0.119	0.12	0.122	0.125	0.127	0.131	0.136
D08	Sample	Dilution_55%	0.55	DMSO	Lycopene	Standard_Development	Run088	Standard_Measurement	Plate_02	Clariostar_Study	MB	Biofoundry_,_London	Linear_Dilution_Pattern_V2	0.149	0.146	0.142	0.139	0.135	0.131	0.128	0.127	0.125	0.123	0.119	0.116	0.112	0.107	0.104	0.1	0.098	0.095	0.093	0.092	0.091	0.091	0.091	0.093	0.094	0.096	0.098	0.099	0.101	0.103	0.104	0.105	0.107	0.109	0.111	0.114
D09	Sample	Dilution_35%	0.35	DMSO	Lycopene	Standard_Development	Run088	Standard_Measurement	Plate_02	Clariostar_Study	MB	Biofoundry_,_London	Linear_Dilution_Pattern_V2	0.138	0.135	0.131	0.127	0.123	0.118	0.116	0.115	0.113	0.11	0.106	0.102	0.097	0.093	0.091	0.088	0.085	0.083	0.081	0.079	0.078	0.078	0.079	0.079	0.079	0.081	0.081	0.082	0.083	0.084	0.084	0.086	0.087	0.087	0.088	0.09
D10	Sample	Dilution_15%	0.15	DMSO	Lycopene	Standard_Development	Run088	Standard_Measurement	Plate_02	Clariostar_Study	MB	Biofoundry_,_London	Linear_Dilution_Pattern_V2	0.122	0.118	0.115	0.111	0.107	0.102	0.101	0.098	0.096	0.092	0.087	0.084	0.079	0.075	0.072	0.07	0.067	0.065	0.063	0.063	0.061	0.06	0.06	0.06	0.06	0.06	0.06	0.06	0.06	0.061	0.061	0.061	0.062	0.061	0.061	0.061
D11	Blank	DMSO_Blank		DMSO		Standard_Development	Run088	Standard_Measurement	Plate_02	Clariostar_Study	MB	Biofoundry_,_London	Linear_Dilution_Pattern_V2	0.115	0.11	0.107	0.104	0.1	0.095	0.092	0.09	0.087	0.084	0.078	0.074	0.07	0.066	0.063	0.061	0.059	0.057	0.056	0.054	0.052	0.051	0.051	0.051	0.05	0.05	0.049	0.049	0.049	0.048	0.048	0.047	0.047	0.046	0.045	0.044
D12	Blank	DMSO_Blank		DMSO		Standard_Development	Run088	Standard_Measurement	Plate_02	Clariostar_Study	MB	Biofoundry_,_London	Linear_Dilution_Pattern_V2	0.111	0.107	0.103	0.1	0.096	0.09	0.088	0.087	0.083	0.078	0.073	0.069	0.065	0.06	0.058	0.056	0.054	0.052	0.05	0.049	0.047	0.046	0.046	0.046	0.045	0.045	0.045	0.044	0.044	0.044	0.043	0.044	0.044	0.043	0.042	0.041
E01	Sample	Dilution_90%	0.9	DMSO	Lycopene	Standard_Development	Run088	Standard_Measurement	Plate_02	Clariostar_Study	MB	Biofoundry_,_London	Linear_Dilution_Pattern_V2	0.221	0.217	0.214	0.21	0.205	0.201	0.198	0.197	0.195	0.194	0.191	0.186	0.182	0.176	0.171	0.168	0.165	0.163	0.161	0.16	0.159	0.158	0.159	0.161	0.163	0.166	0.17	0.172	0.175	0.178	0.18	0.182	0.186	0.189	0.193	0.198
E02	Sample	Dilution_70%	0.7	DMSO	Lycopene	Standard_Development	Run088	Standard_Measurement	Plate_02	Clariostar_Study	MB	Biofoundry_,_London	Linear_Dilution_Pattern_V2	0.17	0.168	0.164	0.159	0.156	0.151	0.148	0.147	0.146	0.144	0.14	0.137	0.133	0.128	0.124	0.121	0.118	0.117	0.115	0.114	0.112	0.113	0.113	0.115	0.116	0.118	0.121	0.122	0.125	0.128	0.129	0.131	0.133	0.135	0.138	0.141
E03	Sample	Dilution_50%	0.5	DMSO	Lycopene	Standard_Development	Run088	Standard_Measurement	Plate_02	Clariostar_Study	MB	Biofoundry_,_London	Linear_Dilution_Pattern_V2	0.161	0.157	0.153	0.148	0.145	0.14	0.138	0.137	0.135	0.133	0.129	0.124	0.122	0.116	0.112	0.11	0.108	0.105	0.103	0.103	0.101	0.101	0.101	0.103	0.103	0.105	0.106	0.107	0.108	0.109	0.11	0.112	0.113	0.114	0.116	0.117
E04	Sample	Dilution_30%	0.3	DMSO	Lycopene	Standard_Development	Run088	Standard_Measurement	Plate_02	Clariostar_Study	MB	Biofoundry_,_London	Linear_Dilution_Pattern_V2	0.134	0.13	0.126	0.123	0.119	0.114	0.112	0.11	0.107	0.105	0.101	0.097	0.093	0.089	0.086	0.083	0.081	0.079	0.076	0.076	0.074	0.074	0.074	0.075	0.075	0.076	0.076	0.077	0.078	0.079	0.079	0.079	0.081	0.081	0.081	0.082
E05	Sample	Dilution_10%	0.1	DMSO	Lycopene	Standard_Development	Run088	Standard_Measurement	Plate_02	Clariostar_Study	MB	Biofoundry_,_London	Linear_Dilution_Pattern_V2	0.115	0.111	0.106	0.102	0.099	0.094	0.091	0.09	0.088	0.084	0.08	0.076	0.072	0.068	0.066	0.065	0.062	0.06	0.059	0.058	0.055	0.054	0.055	0.055	0.055	0.056	0.055	0.054	0.055	0.056	0.055	0.055	0.055	0.054	0.054	0.053
E06	Sample	Dilution_90%	0.9	DMSO	Lycopene	Standard_Development	Run088	Standard_Measurement	Plate_02	Clariostar_Study	MB	Biofoundry_,_London	Linear_Dilution_Pattern_V2	0.17	0.166	0.163	0.159	0.155	0.151	0.148	0.148	0.147	0.145	0.143	0.139	0.135	0.131	0.127	0.124	0.121	0.118	0.118	0.117	0.115	0.116	0.117	0.12	0.123	0.127	0.13	0.133	0.137	0.141	0.144	0.146	0.15	0.154	0.158	0.165
E07	Sample	Dilution_70%	0.7	DMSO	Lycopene	Standard_Development	Run088	Standard_Measurement	Plate_02	Clariostar_Study	MB	Biofoundry_,_London	Linear_Dilution_Pattern_V2	0.179	0.175	0.171	0.168	0.163	0.16	0.157	0.157	0.154	0.153	0.15	0.147	0.143	0.138	0.134	0.131	0.128	0.126	0.124	0.124	0.122	0.122	0.122	0.124	0.126	0.128	0.13	0.131	0.134	0.136	0.137	0.138	0.141	0.142	0.145	0.149
E08	Sample	Dilution_50%	0.5	DMSO	Lycopene	Standard_Development	Run088	Standard_Measurement	Plate_02	Clariostar_Study	MB	Biofoundry_,_London	Linear_Dilution_Pattern_V2	0.144	0.14	0.136	0.132	0.128	0.123	0.121	0.12	0.118	0.116	0.113	0.109	0.105	0.101	0.097	0.095	0.092	0.089	0.088	0.087	0.086	0.085	0.086	0.087	0.087	0.089	0.09	0.091	0.093	0.095	0.097	0.097	0.099	0.1	0.102	0.104
E09	Sample	Dilution_30%	0.3	DMSO	Lycopene	Standard_Development	Run088	Standard_Measurement	Plate_02	Clariostar_Study	MB	Biofoundry_,_London	Linear_Dilution_Pattern_V2	0.138	0.135	0.131	0.127	0.122	0.118	0.115	0.114	0.113	0.11	0.105	0.101	0.097	0.092	0.089	0.087	0.084	0.082	0.081	0.08	0.078	0.078	0.078	0.078	0.079	0.079	0.08	0.08	0.081	0.081	0.081	0.082	0.083	0.083	0.083	0.084
E10	Sample	Dilution_10%	0.1	DMSO	Lycopene	Standard_Development	Run088	Standard_Measurement	Plate_02	Clariostar_Study	MB	Biofoundry_,_London	Linear_Dilution_Pattern_V2	0.119	0.116	0.111	0.107	0.102	0.098	0.095	0.093	0.09	0.087	0.083	0.078	0.074	0.07	0.066	0.064	0.062	0.06	0.058	0.058	0.056	0.055	0.055	0.055	0.054	0.054	0.055	0.054	0.054	0.055	0.055	0.055	0.056	0.055	0.054	0.053
E11	Blank	DMSO_Blank		DMSO		Standard_Development	Run088	Standard_Measurement	Plate_02	Clariostar_Study	MB	Biofoundry_,_London	Linear_Dilution_Pattern_V2	0.116	0.112	0.107	0.103	0.099	0.095	0.091	0.09	0.087	0.083	0.077	0.073	0.069	0.066	0.062	0.059	0.058	0.056	0.054	0.052	0.051	0.049	0.05	0.05	0.048	0.049	0.049	0.048	0.047	0.048	0.047	0.045	0.046	0.045	0.044	0.043
E12	Blank	DMSO_Blank		DMSO		Standard_Development	Run088	Standard_Measurement	Plate_02	Clariostar_Study	MB	Biofoundry_,_London	Linear_Dilution_Pattern_V2	0.113	0.108	0.104	0.1	0.096	0.091	0.088	0.087	0.084	0.08	0.074	0.069	0.065	0.061	0.058	0.056	0.054	0.052	0.051	0.049	0.048	0.047	0.047	0.047	0.046	0.046	0.045	0.044	0.045	0.045	0.044	0.044	0.044	0.043	0.042	0.041
F01	Sample	Dilution_90%	0.9	DMSO	Lycopene	Standard_Development	Run088	Standard_Measurement	Plate_02	Clariostar_Study	MB	Biofoundry_,_London	Linear_Dilution_Pattern_V2	0.185	0.181	0.177	0.172	0.167	0.163	0.161	0.16	0.158	0.157	0.153	0.149	0.144	0.138	0.134	0.13	0.127	0.125	0.124	0.122	0.121	0.121	0.122	0.124	0.127	0.13	0.134	0.138	0.14	0.144	0.146	0.148	0.152	0.155	0.16	0.166
F02	Sample	Dilution_70%	0.7	DMSO	Lycopene	Standard_Development	Run088	Standard_Measurement	Plate_02	Clariostar_Study	MB	Biofoundry_,_London	Linear_Dilution_Pattern_V2	0.163	0.16	0.156	0.152	0.148	0.144	0.141	0.14	0.14	0.137	0.134	0.13	0.126	0.121	0.116	0.114	0.111	0.109	0.107	0.106	0.104	0.104	0.106	0.107	0.109	0.111	0.114	0.116	0.117	0.121	0.122	0.123	0.127	0.129	0.131	0.135
F03	Sample	Dilution_50%	0.5	DMSO	Lycopene	Standard_Development	Run088	Standard_Measurement	Plate_02	Clariostar_Study	MB	Biofoundry_,_London	Linear_Dilution_Pattern_V2	0.157	0.152	0.149	0.145	0.142	0.138	0.135	0.134	0.132	0.13	0.126	0.122	0.117	0.113	0.109	0.107	0.104	0.102	0.101	0.099	0.098	0.097	0.098	0.099	0.099	0.101	0.102	0.103	0.104	0.106	0.106	0.107	0.109	0.11	0.111	0.113
F04	Sample	Dilution_30%	0.3	DMSO	Lycopene	Standard_Development	Run088	Standard_Measurement	Plate_02	Clariostar_Study	MB	Biofoundry_,_London	Linear_Dilution_Pattern_V2	0.134	0.131	0.127	0.123	0.119	0.115	0.112	0.111	0.11	0.107	0.103	0.099	0.096	0.091	0.088	0.086	0.083	0.081	0.079	0.078	0.076	0.076	0.076	0.077	0.077	0.078	0.078	0.078	0.079	0.08	0.08	0.081	0.082	0.082	0.082	0.084
F05	Sample	Dilution_10%	0.1	DMSO	Lycopene	Standard_Development	Run088	Standard_Measurement	Plate_02	Clariostar_Study	MB	Biofoundry_,_London	Linear_Dilution_Pattern_V2	0.115	0.112	0.109	0.105	0.101	0.097	0.095	0.093	0.091	0.088	0.085	0.08	0.077	0.073	0.07	0.068	0.066	0.064	0.063	0.061	0.06	0.059	0.059	0.059	0.058	0.058	0.058	0.058	0.057	0.059	0.059	0.058	0.058	0.058	0.057	0.056
F06	Sample	Dilution_90%	0.9	DMSO	Lycopene	Standard_Development	Run088	Standard_Measurement	Plate_02	Clariostar_Study	MB	Biofoundry_,_London	Linear_Dilution_Pattern_V2	0.172	0.169	0.166	0.162	0.158	0.153	0.151	0.151	0.15	0.149	0.146	0.143	0.14	0.135	0.13	0.128	0.124	0.123	0.122	0.121	0.12	0.12	0.121	0.124	0.127	0.13	0.134	0.136	0.14	0.144	0.146	0.149	0.152	0.155	0.16	0.166
F07	Sample	Dilution_70%	0.7	DMSO	Lycopene	Standard_Development	Run088	Standard_Measurement	Plate_02	Clariostar_Study	MB	Biofoundry_,_London	Linear_Dilution_Pattern_V2	0.153	0.149	0.146	0.142	0.138	0.134	0.132	0.131	0.13	0.129	0.125	0.121	0.119	0.114	0.11	0.108	0.105	0.103	0.101	0.1	0.099	0.099	0.1	0.101	0.103	0.105	0.108	0.11	0.112	0.115	0.116	0.118	0.12	0.122	0.125	0.129
F08	Sample	Dilution_50%	0.5	DMSO	Lycopene	Standard_Development	Run088	Standard_Measurement	Plate_02	Clariostar_Study	MB	Biofoundry_,_London	Linear_Dilution_Pattern_V2	0.146	0.142	0.139	0.135	0.131	0.126	0.124	0.124	0.122	0.119	0.116	0.113	0.109	0.105	0.101	0.098	0.095	0.093	0.092	0.09	0.088	0.088	0.089	0.09	0.091	0.093	0.094	0.095	0.096	0.099	0.099	0.1	0.102	0.103	0.104	0.106
F09	Sample	Dilution_30%	0.3	DMSO	Lycopene	Standard_Development	Run088	Standard_Measurement	Plate_02	Clariostar_Study	MB	Biofoundry_,_London	Linear_Dilution_Pattern_V2	0.13	0.125	0.122	0.118	0.115	0.11	0.107	0.106	0.105	0.102	0.098	0.094	0.09	0.086	0.083	0.08	0.077	0.075	0.073	0.073	0.071	0.07	0.07	0.071	0.071	0.072	0.073	0.073	0.074	0.075	0.075	0.076	0.077	0.077	0.078	0.079
F10	Sample	Dilution_10%	0.1	DMSO	Lycopene	Standard_Development	Run088	Standard_Measurement	Plate_02	Clariostar_Study	MB	Biofoundry_,_London	Linear_Dilution_Pattern_V2	0.115	0.111	0.107	0.103	0.1	0.095	0.092	0.09	0.088	0.084	0.081	0.077	0.072	0.069	0.065	0.064	0.061	0.059	0.058	0.057	0.055	0.054	0.054	0.054	0.054	0.055	0.054	0.054	0.054	0.055	0.054	0.054	0.054	0.054	0.053	0.053
F11	Blank	DMSO		DMSO		Standard_Development	Run088	Standard_Measurement	Plate_02	Clariostar_Study	MB	Biofoundry_,_London	Linear_Dilution_Pattern_V2	0.112	0.108	0.104	0.1	0.097	0.092	0.088	0.087	0.084	0.08	0.075	0.07	0.067	0.063	0.06	0.058	0.056	0.054	0.053	0.052	0.05	0.05	0.049	0.049	0.048	0.048	0.047	0.047	0.047	0.047	0.046	0.045	0.046	0.044	0.043	0.043
F12	Blank	DMSO		DMSO		Standard_Development	Run088	Standard_Measurement	Plate_02	Clariostar_Study	MB	Biofoundry_,_London	Linear_Dilution_Pattern_V2	0.11	0.106	0.102	0.098	0.093	0.089	0.086	0.085	0.082	0.078	0.073	0.068	0.065	0.06	0.058	0.055	0.054	0.051	0.05	0.049	0.047	0.046	0.046	0.046	0.045	0.045	0.045	0.044	0.044	0.044	0.043	0.043	0.043	0.043	0.042	0.04
G01	Sample	Dilution_85%	0.85	DMSO	Lycopene	Standard_Development	Run088	Standard_Measurement	Plate_02	Clariostar_Study	MB	Biofoundry_,_London	Linear_Dilution_Pattern_V2	0.214	0.212	0.208	0.204	0.199	0.194	0.191	0.19	0.189	0.187	0.183	0.179	0.174	0.169	0.164	0.161	0.157	0.155	0.152	0.151	0.15	0.149	0.15	0.152	0.154	0.157	0.16	0.161	0.164	0.166	0.167	0.17	0.172	0.175	0.178	0.183
G02	Sample	Dilution_65%	0.65	DMSO	Lycopene	Standard_Development	Run088	Standard_Measurement	Plate_02	Clariostar_Study	MB	Biofoundry_,_London	Linear_Dilution_Pattern_V2	0.16	0.158	0.153	0.15	0.145	0.141	0.138	0.137	0.135	0.133	0.129	0.126	0.121	0.116	0.112	0.11	0.107	0.105	0.104	0.102	0.101	0.1	0.101	0.103	0.104	0.106	0.109	0.11	0.112	0.114	0.116	0.117	0.119	0.121	0.123	0.127
G03	Sample	Dilution_45%	0.45	DMSO	Lycopene	Standard_Development	Run088	Standard_Measurement	Plate_02	Clariostar_Study	MB	Biofoundry_,_London	Linear_Dilution_Pattern_V2	0.172	0.169	0.165	0.161	0.157	0.153	0.151	0.148	0.146	0.144	0.141	0.137	0.133	0.128	0.124	0.122	0.12	0.117	0.115	0.114	0.112	0.111	0.111	0.112	0.112	0.113	0.114	0.114	0.115	0.116	0.116	0.116	0.117	0.117	0.118	0.119
G04	Sample	Dilution_25%	0.25	DMSO	Lycopene	Standard_Development	Run088	Standard_Measurement	Plate_02	Clariostar_Study	MB	Biofoundry_,_London	Linear_Dilution_Pattern_V2	0.123	0.119	0.115	0.112	0.107	0.103	0.101	0.1	0.098	0.095	0.091	0.086	0.083	0.079	0.075	0.074	0.071	0.069	0.067	0.066	0.064	0.064	0.064	0.065	0.065	0.066	0.067	0.066	0.068	0.068	0.068	0.069	0.07	0.07	0.071	0.071
G05	Sample	Dilution_05%	0.0499999999999999	DMSO	Lycopene	Standard_Development	Run088	Standard_Measurement	Plate_02	Clariostar_Study	MB	Biofoundry_,_London	Linear_Dilution_Pattern_V2	0.117	0.113	0.109	0.105	0.101	0.097	0.094	0.093	0.09	0.086	0.082	0.077	0.074	0.071	0.067	0.065	0.063	0.06	0.059	0.058	0.057	0.056	0.055	0.056	0.056	0.056	0.055	0.054	0.055	0.056	0.054	0.054	0.054	0.053	0.052	0.051
G06	Sample	Dilution_85%	0.85	DMSO	Lycopene	Standard_Development	Run088	Standard_Measurement	Plate_02	Clariostar_Study	MB	Biofoundry_,_London	Linear_Dilution_Pattern_V2	0.166	0.162	0.159	0.155	0.151	0.146	0.144	0.143	0.142	0.141	0.138	0.135	0.13	0.124	0.121	0.118	0.115	0.113	0.111	0.111	0.109	0.11	0.111	0.113	0.115	0.118	0.122	0.124	0.127	0.131	0.133	0.135	0.139	0.142	0.145	0.151
G07	Sample	Dilution_65%	0.65	DMSO	Lycopene	Standard_Development	Run088	Standard_Measurement	Plate_02	Clariostar_Study	MB	Biofoundry_,_London	Linear_Dilution_Pattern_V2	0.169	0.165	0.16	0.157	0.153	0.149	0.147	0.145	0.144	0.143	0.14	0.136	0.132	0.127	0.123	0.12	0.117	0.115	0.113	0.113	0.111	0.111	0.111	0.113	0.114	0.116	0.117	0.119	0.121	0.123	0.124	0.126	0.128	0.129	0.131	0.135
G08	Sample	Dilution_45%	0.45	DMSO	Lycopene	Standard_Development	Run088	Standard_Measurement	Plate_02	Clariostar_Study	MB	Biofoundry_,_London	Linear_Dilution_Pattern_V2	0.142	0.139	0.135	0.131	0.126	0.122	0.119	0.118	0.116	0.115	0.111	0.107	0.103	0.098	0.094	0.092	0.089	0.087	0.085	0.084	0.082	0.082	0.082	0.083	0.084	0.086	0.087	0.087	0.088	0.09	0.091	0.092	0.094	0.095	0.096	0.098
G09	Sample	Dilution_25%	0.25	DMSO	Lycopene	Standard_Development	Run088	Standard_Measurement	Plate_02	Clariostar_Study	MB	Biofoundry_,_London	Linear_Dilution_Pattern_V2	0.127	0.123	0.118	0.115	0.111	0.106	0.104	0.102	0.101	0.097	0.093	0.088	0.085	0.081	0.077	0.075	0.072	0.07	0.068	0.067	0.066	0.065	0.065	0.066	0.066	0.067	0.067	0.067	0.068	0.069	0.069	0.069	0.07	0.07	0.07	0.071
G10	Sample	Dilution_05%	0.0499999999999999	DMSO	Lycopene	Standard_Development	Run088	Standard_Measurement	Plate_02	Clariostar_Study	MB	Biofoundry_,_London	Linear_Dilution_Pattern_V2	0.117	0.113	0.109	0.105	0.101	0.096	0.093	0.092	0.089	0.086	0.08	0.076	0.073	0.069	0.065	0.063	0.061	0.058	0.057	0.056	0.054	0.053	0.053	0.054	0.053	0.053	0.052	0.051	0.052	0.052	0.052	0.051	0.052	0.051	0.05	0.049
G11	Blank	DMSO_Blank		DMSO		Standard_Development	Run088	Standard_Measurement	Plate_02	Clariostar_Study	MB	Biofoundry_,_London	Linear_Dilution_Pattern_V2	0.112	0.108	0.104	0.1	0.096	0.091	0.088	0.086	0.083	0.079	0.073	0.07	0.066	0.062	0.059	0.057	0.054	0.053	0.051	0.05	0.049	0.048	0.048	0.048	0.047	0.047	0.047	0.046	0.046	0.047	0.046	0.045	0.045	0.044	0.043	0.042
G12	Blank	DMSO_Blank		DMSO		Standard_Development	Run088	Standard_Measurement	Plate_02	Clariostar_Study	MB	Biofoundry_,_London	Linear_Dilution_Pattern_V2	0.111	0.106	0.102	0.098	0.094	0.089	0.086	0.085	0.082	0.077	0.072	0.067	0.063	0.058	0.056	0.054	0.051	0.049	0.048	0.047	0.045	0.044	0.044	0.044	0.044	0.044	0.043	0.042	0.043	0.043	0.043	0.042	0.043	0.042	0.041	0.04
H01	Sample	Dilution_85%	0.85	DMSO	Lycopene	Standard_Development	Run088	Standard_Measurement	Plate_02	Clariostar_Study	MB	Biofoundry_,_London	Linear_Dilution_Pattern_V2	0.195	0.191	0.187	0.183	0.178	0.172	0.169	0.167	0.165	0.163	0.159	0.153	0.149	0.142	0.136	0.133	0.13	0.127	0.125	0.124	0.123	0.122	0.123	0.125	0.127	0.13	0.133	0.136	0.138	0.141	0.143	0.145	0.148	0.15	0.154	0.159
H02	Sample	Dilution_65%	0.65	DMSO	Lycopene	Standard_Development	Run088	Standard_Measurement	Plate_02	Clariostar_Study	MB	Biofoundry_,_London	Linear_Dilution_Pattern_V2	0.168	0.165	0.161	0.156	0.152	0.147	0.143	0.142	0.14	0.138	0.135	0.13	0.125	0.12	0.115	0.112	0.109	0.107	0.105	0.103	0.102	0.101	0.101	0.103	0.104	0.107	0.109	0.11	0.112	0.115	0.116	0.117	0.12	0.12	0.123	0.125
H03	Sample	Dilution_45%	0.45	DMSO	Lycopene	Standard_Development	Run088	Standard_Measurement	Plate_02	Clariostar_Study	MB	Biofoundry_,_London	Linear_Dilution_Pattern_V2	0.147	0.144	0.139	0.135	0.131	0.127	0.124	0.123	0.121	0.118	0.115	0.111	0.108	0.102	0.098	0.096	0.093	0.091	0.089	0.088	0.087	0.086	0.087	0.088	0.088	0.09	0.091	0.092	0.093	0.095	0.095	0.096	0.098	0.098	0.099	0.1
H04	Sample	Dilution_25%	0.25	DMSO	Lycopene	Standard_Development	Run088	Standard_Measurement	Plate_02	Clariostar_Study	MB	Biofoundry_,_London	Linear_Dilution_Pattern_V2	0.134	0.13	0.126	0.122	0.117	0.113	0.11	0.108	0.106	0.102	0.098	0.093	0.089	0.084	0.081	0.078	0.075	0.073	0.072	0.071	0.069	0.068	0.068	0.069	0.069	0.07	0.07	0.07	0.07	0.071	0.071	0.072	0.073	0.073	0.073	0.073
H05	Sample	Dilution_05%	0.0499999999999999	DMSO	Lycopene	Standard_Development	Run088	Standard_Measurement	Plate_02	Clariostar_Study	MB	Biofoundry_,_London	Linear_Dilution_Pattern_V2	0.124	0.12	0.116	0.112	0.108	0.104	0.101	0.099	0.097	0.094	0.088	0.084	0.081	0.077	0.074	0.071	0.069	0.067	0.065	0.064	0.062	0.061	0.061	0.061	0.059	0.06	0.059	0.058	0.058	0.059	0.058	0.057	0.058	0.056	0.055	0.053
H06	Sample	Dilution_85%	0.85	DMSO	Lycopene	Standard_Development	Run088	Standard_Measurement	Plate_02	Clariostar_Study	MB	Biofoundry_,_London	Linear_Dilution_Pattern_V2	0.165	0.161	0.157	0.153	0.148	0.144	0.141	0.14	0.139	0.138	0.135	0.132	0.127	0.122	0.118	0.115	0.113	0.11	0.109	0.108	0.106	0.107	0.108	0.11	0.112	0.116	0.119	0.122	0.124	0.127	0.129	0.132	0.135	0.138	0.142	0.147
H07	Sample	Dilution_65%	0.65	DMSO	Lycopene	Standard_Development	Run088	Standard_Measurement	Plate_02	Clariostar_Study	MB	Biofoundry_,_London	Linear_Dilution_Pattern_V2	0.153	0.149	0.145	0.142	0.137	0.133	0.13	0.129	0.128	0.127	0.124	0.12	0.116	0.111	0.107	0.104	0.101	0.098	0.097	0.096	0.095	0.094	0.095	0.097	0.098	0.101	0.102	0.104	0.106	0.109	0.11	0.112	0.114	0.116	0.118	0.122
H08	Sample	Dilution_45%	0.45	DMSO	Lycopene	Standard_Development	Run088	Standard_Measurement	Plate_02	Clariostar_Study	MB	Biofoundry_,_London	Linear_Dilution_Pattern_V2	0.144	0.14	0.136	0.132	0.128	0.123	0.12	0.118	0.116	0.114	0.11	0.105	0.101	0.095	0.091	0.089	0.086	0.084	0.082	0.081	0.08	0.079	0.079	0.08	0.081	0.083	0.083	0.085	0.086	0.088	0.089	0.09	0.091	0.091	0.093	0.095
H09	Sample	Dilution_25%	0.25	DMSO	Lycopene	Standard_Development	Run088	Standard_Measurement	Plate_02	Clariostar_Study	MB	Biofoundry_,_London	Linear_Dilution_Pattern_V2	0.135	0.132	0.127	0.123	0.119	0.115	0.111	0.11	0.107	0.104	0.099	0.095	0.09	0.086	0.082	0.079	0.076	0.074	0.073	0.072	0.07	0.069	0.068	0.069	0.069	0.07	0.07	0.07	0.071	0.072	0.072	0.073	0.073	0.073	0.073	0.073
H10	Sample	Dilution_05%	0.0499999999999999	DMSO	Lycopene	Standard_Development	Run088	Standard_Measurement	Plate_02	Clariostar_Study	MB	Biofoundry_,_London	Linear_Dilution_Pattern_V2	0.119	0.116	0.111	0.107	0.103	0.098	0.095	0.093	0.09	0.087	0.083	0.077	0.075	0.07	0.066	0.065	0.062	0.06	0.058	0.057	0.055	0.054	0.053	0.053	0.053	0.053	0.053	0.052	0.052	0.052	0.051	0.051	0.051	0.051	0.049	0.048
H11	Blank	DMSO_Blank		DMSO		Standard_Development	Run088	Standard_Measurement	Plate_02	Clariostar_Study	MB	Biofoundry_,_London	Linear_Dilution_Pattern_V2	0.114	0.11	0.105	0.101	0.097	0.092	0.089	0.088	0.085	0.081	0.076	0.071	0.068	0.064	0.06	0.059	0.057	0.055	0.053	0.052	0.05	0.049	0.049	0.049	0.049	0.049	0.048	0.046	0.047	0.047	0.046	0.046	0.046	0.045	0.043	0.042
H12	Blank	DMSO_Blank		DMSO		Standard_Development	Run088	Standard_Measurement	Plate_02	Clariostar_Study	MB	Biofoundry_,_London	Linear_Dilution_Pattern_V2	0.124	0.119	0.115	0.11	0.106	0.101	0.097	0.095	0.091	0.086	0.08	0.074	0.069	0.065	0.061	0.059	0.056	0.053	0.052	0.051	0.049	0.049	0.048	0.048	0.048	0.048	0.047	0.046	0.046	0.046	0.045	0.045	0.046	0.044	0.043	0.042
A01	Sample	Dilution_100%	1.0	DMSO	Lycopene	Standard_Development	Run088	Standard_Measurement	Plate_02	Clariostar_Study	MB	Biofoundry_,_London	Linear_Dilution_Pattern_V2	0.172	0.168	0.164	0.161	0.158	0.152	0.15	0.148	0.147	0.143	0.14	0.136	0.131	0.126	0.121	0.117	0.114	0.112	0.111	0.11	0.111	0.111	0.113	0.116	0.119	0.122	0.126	0.13	0.135	0.138	0.141	0.145	0.149	0.153	0.159	0.167
A02	Sample	Dilution_80%	0.8	DMSO	Lycopene	Standard_Development	Run088	Standard_Measurement	Plate_02	Clariostar_Study	MB	Biofoundry_,_London	Linear_Dilution_Pattern_V2	0.159	0.156	0.153	0.15	0.146	0.141	0.138	0.137	0.135	0.132	0.129	0.124	0.119	0.115	0.112	0.109	0.106	0.104	0.102	0.102	0.101	0.102	0.104	0.105	0.107	0.11	0.113	0.116	0.119	0.122	0.124	0.126	0.13	0.133	0.137	0.143
A03	Sample	Dilution_60%	0.6	DMSO	Lycopene	Standard_Development	Run088	Standard_Measurement	Plate_02	Clariostar_Study	MB	Biofoundry_,_London	Linear_Dilution_Pattern_V2	0.14	0.136	0.134	0.131	0.127	0.122	0.121	0.118	0.116	0.112	0.108	0.104	0.099	0.095	0.092	0.089	0.086	0.084	0.082	0.082	0.081	0.081	0.083	0.085	0.085	0.087	0.089	0.091	0.093	0.096	0.097	0.099	0.101	0.103	0.107	0.111
A04	Sample	Dilution_40%	0.4	DMSO	Lycopene	Standard_Development	Run088	Standard_Measurement	Plate_02	Clariostar_Study	MB	Biofoundry_,_London	Linear_Dilution_Pattern_V2	0.151	0.148	0.145	0.141	0.138	0.134	0.131	0.128	0.127	0.123	0.118	0.114	0.109	0.104	0.101	0.097	0.095	0.093	0.091	0.09	0.09	0.089	0.09	0.09	0.091	0.091	0.092	0.093	0.094	0.095	0.096	0.097	0.098	0.099	0.102	0.104
A05	Sample	Dilution_20%	0.2	DMSO	Lycopene	Standard_Development	Run088	Standard_Measurement	Plate_02	Clariostar_Study	MB	Biofoundry_,_London	Linear_Dilution_Pattern_V2	0.124	0.12	0.117	0.114	0.11	0.105	0.103	0.1	0.096	0.092	0.087	0.083	0.078	0.074	0.07	0.067	0.064	0.063	0.061	0.06	0.059	0.059	0.059	0.059	0.059	0.059	0.06	0.06	0.06	0.06	0.061	0.061	0.062	0.062	0.064	0.064
A06	Sample	Dilution_100%	1.0	DMSO	Lycopene	Standard_Development	Run088	Standard_Measurement	Plate_02	Clariostar_Study	MB	Biofoundry_,_London	Linear_Dilution_Pattern_V2	0.161	0.158	0.154	0.152	0.148	0.143	0.141	0.14	0.138	0.135	0.133	0.129	0.124	0.12	0.116	0.112	0.11	0.108	0.106	0.105	0.105	0.106	0.108	0.11	0.113	0.116	0.12	0.124	0.128	0.132	0.134	0.137	0.141	0.145	0.151	0.159
A07	Sample	Dilution_80%	0.8	DMSO	Lycopene	Standard_Development	Run088	Standard_Measurement	Plate_02	Clariostar_Study	MB	Biofoundry_,_London	Linear_Dilution_Pattern_V2	0.157	0.153	0.152	0.149	0.145	0.14	0.138	0.136	0.134	0.13	0.127	0.123	0.119	0.114	0.11	0.107	0.103	0.1	0.1	0.099	0.098	0.098	0.1	0.101	0.103	0.106	0.109	0.112	0.115	0.117	0.119	0.121	0.123	0.127	0.131	0.137
A08	Sample	Dilution_60%	0.6	DMSO	Lycopene	Standard_Development	Run088	Standard_Measurement	Plate_02	Clariostar_Study	MB	Biofoundry_,_London	Linear_Dilution_Pattern_V2	0.145	0.141	0.138	0.135	0.131	0.126	0.123	0.122	0.121	0.116	0.114	0.11	0.105	0.1	0.097	0.093	0.09	0.088	0.086	0.086	0.085	0.085	0.086	0.087	0.088	0.09	0.092	0.094	0.096	0.098	0.099	0.101	0.103	0.105	0.108	0.111
A09	Sample	Dilution_40%	0.4	DMSO	Lycopene	Standard_Development	Run088	Standard_Measurement	Plate_02	Clariostar_Study	MB	Biofoundry_,_London	Linear_Dilution_Pattern_V2	0.138	0.135	0.133	0.13	0.126	0.121	0.118	0.116	0.114	0.109	0.106	0.102	0.098	0.094	0.089	0.086	0.083	0.081	0.08	0.079	0.078	0.078	0.079	0.079	0.079	0.08	0.081	0.081	0.082	0.083	0.084	0.085	0.086	0.086	0.089	0.091
A10	Sample	Dilution_20%	0.2	DMSO	Lycopene	Standard_Development	Run088	Standard_Measurement	Plate_02	Clariostar_Study	MB	Biofoundry_,_London	Linear_Dilution_Pattern_V2	0.124	0.119	0.117	0.113	0.11	0.105	0.102	0.1	0.097	0.092	0.088	0.083	0.079	0.075	0.071	0.068	0.066	0.063	0.061	0.061	0.06	0.059	0.06	0.06	0.06	0.059	0.06	0.06	0.061	0.061	0.061	0.062	0.063	0.062	0.063	0.064
A11	Blank	DMSO_Blank		DMSO		Standard_Development	Run088	Standard_Measurement	Plate_02	Clariostar_Study	MB	Biofoundry_,_London	Linear_Dilution_Pattern_V2	0.123	0.119	0.116	0.113	0.11	0.105	0.102	0.098	0.095	0.089	0.084	0.078	0.073	0.07	0.067	0.063	0.061	0.059	0.058	0.056	0.055	0.054	0.054	0.053	0.053	0.052	0.052	0.051	0.051	0.051	0.05	0.049	0.049	0.048	0.048	0.047
A12	Blank	DMSO_Blank		DMSO		Standard_Development	Run088	Standard_Measurement	Plate_02	Clariostar_Study	MB	Biofoundry_,_London	Linear_Dilution_Pattern_V2	0.119	0.114	0.112	0.109	0.105	0.102	0.098	0.094	0.091	0.086	0.081	0.076	0.072	0.068	0.065	0.062	0.06	0.058	0.057	0.056	0.054	0.053	0.053	0.052	0.052	0.051	0.051	0.05	0.049	0.049	0.049	0.048	0.047	0.046	0.046	0.045
B01	Sample	Dilution_100%	1.0	DMSO	Lycopene	Standard_Development	Run088	Standard_Measurement	Plate_02	Clariostar_Study	MB	Biofoundry_,_London	Linear_Dilution_Pattern_V2	0.21	0.206	0.203	0.2	0.197	0.191	0.189	0.188	0.187	0.184	0.181	0.176	0.172	0.166	0.162	0.158	0.154	0.152	0.151	0.15	0.149	0.15	0.152	0.155	0.159	0.162	0.166	0.169	0.173	0.177	0.18	0.183	0.187	0.191	0.198	0.206
B02	Sample	Dilution_80%	0.8	DMSO	Lycopene	Standard_Development	Run088	Standard_Measurement	Plate_02	Clariostar_Study	MB	Biofoundry_,_London	Linear_Dilution_Pattern_V2	0.17	0.166	0.163	0.16	0.157	0.152	0.15	0.148	0.147	0.144	0.142	0.138	0.133	0.128	0.125	0.122	0.119	0.117	0.115	0.114	0.114	0.114	0.116	0.118	0.12	0.122	0.126	0.128	0.131	0.134	0.136	0.139	0.141	0.144	0.149	0.154
B03	Sample	Dilution_60%	0.6	DMSO	Lycopene	Standard_Development	Run088	Standard_Measurement	Plate_02	Clariostar_Study	MB	Biofoundry_,_London	Linear_Dilution_Pattern_V2	0.155	0.152	0.149	0.145	0.142	0.138	0.135	0.134	0.132	0.128	0.126	0.122	0.117	0.113	0.109	0.106	0.104	0.101	0.1	0.099	0.098	0.097	0.099	0.101	0.102	0.103	0.105	0.106	0.108	0.11	0.111	0.113	0.115	0.116	0.119	0.122
B04	Sample	Dilution_40%	0.4	DMSO	Lycopene	Standard_Development	Run088	Standard_Measurement	Plate_02	Clariostar_Study	MB	Biofoundry_,_London	Linear_Dilution_Pattern_V2	0.14	0.137	0.135	0.132	0.128	0.123	0.121	0.119	0.116	0.113	0.11	0.105	0.101	0.096	0.093	0.09	0.088	0.086	0.084	0.083	0.082	0.082	0.083	0.083	0.084	0.085	0.085	0.086	0.087	0.088	0.089	0.09	0.091	0.092	0.093	0.095
B05	Sample	Dilution_20%	0.2	DMSO	Lycopene	Standard_Development	Run088	Standard_Measurement	Plate_02	Clariostar_Study	MB	Biofoundry_,_London	Linear_Dilution_Pattern_V2	0.119	0.115	0.113	0.11	0.105	0.102	0.099	0.097	0.095	0.09	0.087	0.083	0.078	0.074	0.071	0.069	0.067	0.065	0.063	0.062	0.061	0.06	0.061	0.061	0.061	0.061	0.061	0.061	0.062	0.062	0.062	0.063	0.063	0.063	0.064	0.064
B06	Sample	Dilution_100%	1.0	DMSO	Lycopene	Standard_Development	Run088	Standard_Measurement	Plate_02	Clariostar_Study	MB	Biofoundry_,_London	Linear_Dilution_Pattern_V2	0.167	0.162	0.16	0.157	0.153	0.149	0.146	0.145	0.144	0.141	0.14	0.135	0.131	0.127	0.123	0.119	0.116	0.114	0.113	0.112	0.113	0.113	0.115	0.117	0.12	0.123	0.128	0.132	0.136	0.14	0.142	0.146	0.149	0.153	0.159	0.167
B07	Sample	Dilution_80%	0.8	DMSO	Lycopene	Standard_Development	Run088	Standard_Measurement	Plate_02	Clariostar_Study	MB	Biofoundry_,_London	Linear_Dilution_Pattern_V2	0.156	0.152	0.15	0.147	0.144	0.14	0.137	0.135	0.134	0.132	0.13	0.126	0.122	0.117	0.114	0.111	0.108	0.106	0.104	0.103	0.102	0.103	0.105	0.106	0.108	0.11	0.114	0.116	0.119	0.121	0.123	0.126	0.129	0.131	0.136	0.141
B08	Sample	Dilution_60%	0.6	DMSO	Lycopene	Standard_Development	Run088	Standard_Measurement	Plate_02	Clariostar_Study	MB	Biofoundry_,_London	Linear_Dilution_Pattern_V2	0.146	0.143	0.14	0.137	0.133	0.129	0.126	0.124	0.122	0.119	0.116	0.112	0.107	0.103	0.1	0.096	0.093	0.09	0.09	0.089	0.088	0.088	0.089	0.09	0.091	0.092	0.095	0.096	0.097	0.1	0.101	0.102	0.105	0.107	0.11	0.113
B09	Sample	Dilution_40%	0.4	DMSO	Lycopene	Standard_Development	Run088	Standard_Measurement	Plate_02	Clariostar_Study	MB	Biofoundry_,_London	Linear_Dilution_Pattern_V2	0.137	0.133	0.131	0.128	0.124	0.119	0.117	0.115	0.113	0.109	0.106	0.102	0.097	0.093	0.089	0.086	0.083	0.081	0.08	0.079	0.077	0.076	0.078	0.078	0.078	0.079	0.081	0.081	0.082	0.084	0.084	0.085	0.086	0.087	0.088	0.09
B10	Sample	Dilution_20%	0.2	DMSO	Lycopene	Standard_Development	Run088	Standard_Measurement	Plate_02	Clariostar_Study	MB	Biofoundry_,_London	Linear_Dilution_Pattern_V2	0.126	0.123	0.119	0.117	0.113	0.109	0.106	0.104	0.101	0.097	0.093	0.089	0.085	0.081	0.078	0.074	0.071	0.069	0.068	0.067	0.065	0.065	0.065	0.065	0.065	0.065	0.065	0.065	0.066	0.066	0.066	0.066	0.067	0.067	0.067	0.068
B11	Blank	DMSO_Blank		DMSO		Standard_Development	Run088	Standard_Measurement	Plate_02	Clariostar_Study	MB	Biofoundry_,_London	Linear_Dilution_Pattern_V2	0.118	0.114	0.111	0.108	0.105	0.101	0.098	0.095	0.092	0.087	0.082	0.077	0.074	0.07	0.066	0.064	0.062	0.06	0.058	0.058	0.057	0.056	0.056	0.055	0.054	0.054	0.054	0.053	0.052	0.052	0.051	0.05	0.05	0.049	0.049	0.049
B12	Blank	DMSO_Blank		DMSO		Standard_Development	Run088	Standard_Measurement	Plate_02	Clariostar_Study	MB	Biofoundry_,_London	Linear_Dilution_Pattern_V2	0.114	0.11	0.107	0.104	0.1	0.096	0.093	0.09	0.086	0.082	0.077	0.073	0.069	0.065	0.063	0.06	0.058	0.056	0.054	0.053	0.052	0.05	0.051	0.05	0.049	0.049	0.049	0.048	0.048	0.048	0.047	0.047	0.046	0.045	0.045	0.044
C01	Sample	Dilution_95%	0.95	DMSO	Lycopene	Standard_Development	Run088	Standard_Measurement	Plate_02	Clariostar_Study	MB	Biofoundry_,_London	Linear_Dilution_Pattern_V2	0.176	0.173	0.17	0.167	0.163	0.158	0.156	0.155	0.153	0.151	0.148	0.144	0.138	0.134	0.129	0.126	0.123	0.12	0.119	0.119	0.118	0.118	0.12	0.123	0.125	0.128	0.133	0.136	0.139	0.143	0.145	0.149	0.152	0.156	0.161	0.169
C02	Sample	Dilution_75%	0.75	DMSO	Lycopene	Standard_Development	Run088	Standard_Measurement	Plate_02	Clariostar_Study	MB	Biofoundry_,_London	Linear_Dilution_Pattern_V2	0.171	0.168	0.166	0.163	0.159	0.154	0.152	0.15	0.149	0.146	0.143	0.14	0.135	0.13	0.127	0.123	0.121	0.119	0.118	0.117	0.116	0.116	0.118	0.12	0.121	0.122	0.124	0.127	0.129	0.131	0.133	0.135	0.137	0.14	0.143	0.147
C03	Sample	Dilution_55%	0.55	DMSO	Lycopene	Standard_Development	Run088	Standard_Measurement	Plate_02	Clariostar_Study	MB	Biofoundry_,_London	Linear_Dilution_Pattern_V2	0.14	0.136	0.134	0.131	0.127	0.123	0.12	0.119	0.117	0.114	0.111	0.108	0.103	0.099	0.096	0.092	0.09	0.088	0.086	0.085	0.085	0.085	0.086	0.087	0.088	0.09	0.091	0.092	0.095	0.096	0.097	0.099	0.1	0.102	0.105	0.108
C04	Sample	Dilution_35%	0.35	DMSO	Lycopene	Standard_Development	Run088	Standard_Measurement	Plate_02	Clariostar_Study	MB	Biofoundry_,_London	Linear_Dilution_Pattern_V2	0.126	0.122	0.119	0.116	0.112	0.108	0.105	0.104	0.102	0.098	0.094	0.09	0.086	0.082	0.078	0.075	0.074	0.071	0.069	0.069	0.068	0.067	0.069	0.07	0.07	0.07	0.071	0.072	0.074	0.075	0.075	0.077	0.077	0.078	0.079	0.081
C05	Sample	Dilution_15%	0.15	DMSO	Lycopene	Standard_Development	Run088	Standard_Measurement	Plate_02	Clariostar_Study	MB	Biofoundry_,_London	Linear_Dilution_Pattern_V2	0.117	0.114	0.111	0.108	0.104	0.1	0.097	0.095	0.093	0.089	0.086	0.081	0.077	0.073	0.07	0.069	0.066	0.063	0.062	0.061	0.06	0.059	0.06	0.061	0.06	0.06	0.06	0.059	0.06	0.061	0.06	0.061	0.061	0.061	0.061	0.061
C06	Sample	Dilution_95%	0.95	DMSO	Lycopene	Standard_Development	Run088	Standard_Measurement	Plate_02	Clariostar_Study	MB	Biofoundry_,_London	Linear_Dilution_Pattern_V2	0.162	0.159	0.155	0.152	0.149	0.145	0.143	0.141	0.141	0.139	0.137	0.134	0.129	0.125	0.12	0.117	0.115	0.112	0.111	0.11	0.11	0.111	0.113	0.115	0.118	0.121	0.125	0.128	0.133	0.136	0.139	0.142	0.145	0.149	0.156	0.163
C07	Sample	Dilution_75%	0.75	DMSO	Lycopene	Standard_Development	Run088	Standard_Measurement	Plate_02	Clariostar_Study	MB	Biofoundry_,_London	Linear_Dilution_Pattern_V2	0.146	0.143	0.141	0.137	0.134	0.129	0.127	0.126	0.125	0.122	0.12	0.116	0.112	0.107	0.104	0.101	0.099	0.096	0.095	0.094	0.093	0.093	0.095	0.097	0.099	0.102	0.104	0.106	0.109	0.112	0.113	0.116	0.118	0.121	0.125	0.13
C08	Sample	Dilution_55%	0.55	DMSO	Lycopene	Standard_Development	Run088	Standard_Measurement	Plate_02	Clariostar_Study	MB	Biofoundry_,_London	Linear_Dilution_Pattern_V2	0.139	0.135	0.133	0.13	0.127	0.122	0.12	0.118	0.117	0.114	0.111	0.106	0.103	0.099	0.095	0.093	0.09	0.088	0.086	0.085	0.085	0.085	0.086	0.087	0.089	0.089	0.091	0.092	0.094	0.096	0.097	0.099	0.1	0.102	0.104	0.108
C09	Sample	Dilution_35%	0.35	DMSO	Lycopene	Standard_Development	Run088	Standard_Measurement	Plate_02	Clariostar_Study	MB	Biofoundry_,_London	Linear_Dilution_Pattern_V2	0.126	0.122	0.119	0.116	0.113	0.109	0.107	0.105	0.103	0.099	0.097	0.092	0.088	0.084	0.081	0.077	0.076	0.073	0.071	0.071	0.07	0.07	0.07	0.07	0.071	0.071	0.072	0.074	0.075	0.076	0.076	0.077	0.078	0.079	0.08	0.082
C10	Sample	Dilution_15%	0.15	DMSO	Lycopene	Standard_Development	Run088	Standard_Measurement	Plate_02	Clariostar_Study	MB	Biofoundry_,_London	Linear_Dilution_Pattern_V2	0.119	0.114	0.112	0.109	0.105	0.101	0.098	0.097	0.094	0.089	0.086	0.081	0.078	0.074	0.071	0.068	0.066	0.063	0.062	0.061	0.06	0.059	0.06	0.06	0.059	0.06	0.06	0.059	0.059	0.059	0.059	0.06	0.06	0.059	0.06	0.06
C11	Blank	DMSO_Blank		DMSO		Standard_Development	Run088	Standard_Measurement	Plate_02	Clariostar_Study	MB	Biofoundry_,_London	Linear_Dilution_Pattern_V2	0.111	0.107	0.104	0.101	0.097	0.093	0.089	0.088	0.084	0.079	0.076	0.071	0.067	0.063	0.06	0.058	0.056	0.054	0.052	0.051	0.05	0.049	0.05	0.049	0.049	0.048	0.048	0.046	0.047	0.047	0.046	0.046	0.046	0.045	0.044	0.043
C12	Blank	DMSO_Blank		DMSO		Standard_Development	Run088	Standard_Measurement	Plate_02	Clariostar_Study	MB	Biofoundry_,_London	Linear_Dilution_Pattern_V2	0.107	0.103	0.101	0.097	0.094	0.089	0.086	0.085	0.082	0.077	0.072	0.068	0.064	0.061	0.058	0.056	0.054	0.051	0.05	0.049	0.048	0.047	0.047	0.047	0.046	0.046	0.045	0.045	0.045	0.045	0.044	0.044	0.044	0.043	0.042	0.042
D01	Sample	Dilution_95%	0.95	DMSO	Lycopene	Standard_Development	Run088	Standard_Measurement	Plate_02	Clariostar_Study	MB	Biofoundry_,_London	Linear_Dilution_Pattern_V2	0.175	0.172	0.168	0.165	0.162	0.157	0.154	0.153	0.151	0.147	0.145	0.142	0.137	0.132	0.128	0.124	0.122	0.119	0.117	0.117	0.116	0.117	0.119	0.122	0.125	0.128	0.132	0.136	0.139	0.142	0.145	0.149	0.152	0.156	0.162	0.17
D02	Sample	Dilution_75%	0.75	DMSO	Lycopene	Standard_Development	Run088	Standard_Measurement	Plate_02	Clariostar_Study	MB	Biofoundry_,_London	Linear_Dilution_Pattern_V2	0.176	0.173	0.171	0.167	0.164	0.159	0.157	0.155	0.154	0.151	0.149	0.145	0.14	0.136	0.133	0.129	0.127	0.124	0.123	0.122	0.121	0.12	0.122	0.124	0.127	0.128	0.131	0.133	0.135	0.138	0.14	0.142	0.143	0.146	0.149	0.154
D03	Sample	Dilution_55%	0.55	DMSO	Lycopene	Standard_Development	Run088	Standard_Measurement	Plate_02	Clariostar_Study	MB	Biofoundry_,_London	Linear_Dilution_Pattern_V2	0.149	0.144	0.142	0.14	0.135	0.131	0.129	0.127	0.126	0.122	0.12	0.116	0.112	0.108	0.104	0.102	0.1	0.097	0.096	0.095	0.094	0.094	0.094	0.096	0.097	0.099	0.1	0.101	0.103	0.104	0.106	0.107	0.108	0.11	0.112	0.115
D04	Sample	Dilution_35%	0.35	DMSO	Lycopene	Standard_Development	Run088	Standard_Measurement	Plate_02	Clariostar_Study	MB	Biofoundry_,_London	Linear_Dilution_Pattern_V2	0.128	0.125	0.123	0.119	0.116	0.112	0.109	0.107	0.105	0.101	0.099	0.094	0.09	0.086	0.083	0.08	0.078	0.076	0.074	0.074	0.073	0.072	0.072	0.073	0.074	0.075	0.075	0.076	0.077	0.078	0.079	0.08	0.081	0.081	0.082	0.084
D05	Sample	Dilution_15%	0.15	DMSO	Lycopene	Standard_Development	Run088	Standard_Measurement	Plate_02	Clariostar_Study	MB	Biofoundry_,_London	Linear_Dilution_Pattern_V2	0.116	0.112	0.109	0.105	0.102	0.098	0.095	0.093	0.091	0.087	0.084	0.08	0.076	0.072	0.069	0.067	0.065	0.063	0.061	0.06	0.059	0.059	0.059	0.06	0.059	0.059	0.059	0.059	0.06	0.059	0.06	0.06	0.06	0.06	0.06	0.06
D06	Sample	Dilution_95%	0.95	DMSO	Lycopene	Standard_Development	Run088	Standard_Measurement	Plate_02	Clariostar_Study	MB	Biofoundry_,_London	Linear_Dilution_Pattern_V2	0.183	0.18	0.178	0.174	0.171	0.167	0.164	0.163	0.163	0.162	0.161	0.157	0.152	0.147	0.144	0.141	0.138	0.135	0.134	0.134	0.134	0.134	0.136	0.139	0.142	0.146	0.15	0.153	0.158	0.161	0.164	0.167	0.172	0.176	0.182	0.19
D07	Sample	Dilution_75%	0.75	DMSO	Lycopene	Standard_Development	Run088	Standard_Measurement	Plate_02	Clariostar_Study	MB	Biofoundry_,_London	Linear_Dilution_Pattern_V2	0.152	0.149	0.147	0.144	0.14	0.135	0.133	0.132	0.132	0.129	0.127	0.123	0.119	0.114	0.111	0.107	0.105	0.102	0.101	0.1	0.1	0.099	0.101	0.103	0.104	0.107	0.11	0.112	0.115	0.118	0.119	0.122	0.123	0.126	0.13	0.135
D08	Sample	Dilution_55%	0.55	DMSO	Lycopene	Standard_Development	Run088	Standard_Measurement	Plate_02	Clariostar_Study	MB	Biofoundry_,_London	Linear_Dilution_Pattern_V2	0.149	0.145	0.142	0.14	0.137	0.132	0.129	0.128	0.126	0.123	0.121	0.116	0.112	0.107	0.104	0.102	0.098	0.096	0.094	0.093	0.092	0.092	0.093	0.095	0.096	0.097	0.099	0.1	0.102	0.104	0.104	0.106	0.107	0.109	0.111	0.115
D09	Sample	Dilution_35%	0.35	DMSO	Lycopene	Standard_Development	Run088	Standard_Measurement	Plate_02	Clariostar_Study	MB	Biofoundry_,_London	Linear_Dilution_Pattern_V2	0.136	0.132	0.129	0.127	0.123	0.117	0.115	0.114	0.112	0.108	0.105	0.101	0.097	0.092	0.089	0.086	0.083	0.081	0.08	0.079	0.077	0.077	0.078	0.079	0.08	0.08	0.08	0.081	0.082	0.083	0.084	0.085	0.086	0.086	0.087	0.089
D10	Sample	Dilution_15%	0.15	DMSO	Lycopene	Standard_Development	Run088	Standard_Measurement	Plate_02	Clariostar_Study	MB	Biofoundry_,_London	Linear_Dilution_Pattern_V2	0.121	0.117	0.115	0.112	0.108	0.103	0.1	0.098	0.096	0.091	0.087	0.083	0.079	0.075	0.072	0.069	0.067	0.065	0.063	0.062	0.061	0.06	0.061	0.061	0.06	0.06	0.06	0.059	0.06	0.06	0.06	0.06	0.061	0.06	0.061	0.06
D11	Blank	DMSO_Blank		DMSO		Standard_Development	Run088	Standard_Measurement	Plate_02	Clariostar_Study	MB	Biofoundry_,_London	Linear_Dilution_Pattern_V2	0.113	0.109	0.106	0.103	0.1	0.095	0.091	0.089	0.087	0.082	0.078	0.073	0.069	0.065	0.063	0.06	0.059	0.056	0.054	0.054	0.053	0.051	0.051	0.051	0.051	0.05	0.05	0.049	0.049	0.049	0.048	0.048	0.047	0.046	0.045	0.044
D12	Blank	DMSO_Blank		DMSO		Standard_Development	Run088	Standard_Measurement	Plate_02	Clariostar_Study	MB	Biofoundry_,_London	Linear_Dilution_Pattern_V2	0.109	0.105	0.102	0.099	0.095	0.091	0.088	0.086	0.082	0.078	0.073	0.068	0.064	0.06	0.058	0.055	0.053	0.051	0.049	0.048	0.047	0.046	0.046	0.046	0.046	0.046	0.045	0.045	0.044	0.044	0.044	0.044	0.043	0.042	0.042	0.042
E01	Sample	Dilution_90%	0.9	DMSO	Lycopene	Standard_Development	Run088	Standard_Measurement	Plate_02	Clariostar_Study	MB	Biofoundry_,_London	Linear_Dilution_Pattern_V2	0.222	0.219	0.216	0.213	0.208	0.203	0.201	0.2	0.199	0.195	0.192	0.188	0.184	0.179	0.174	0.17	0.167	0.164	0.163	0.161	0.16	0.16	0.162	0.164	0.167	0.17	0.172	0.175	0.178	0.181	0.182	0.184	0.188	0.191	0.195	0.201
E02	Sample	Dilution_70%	0.7	DMSO	Lycopene	Standard_Development	Run088	Standard_Measurement	Plate_02	Clariostar_Study	MB	Biofoundry_,_London	Linear_Dilution_Pattern_V2	0.173	0.17	0.166	0.164	0.16	0.156	0.153	0.151	0.15	0.147	0.145	0.141	0.136	0.131	0.128	0.125	0.123	0.121	0.119	0.118	0.117	0.117	0.118	0.12	0.121	0.123	0.125	0.127	0.13	0.132	0.133	0.135	0.137	0.138	0.141	0.146
E03	Sample	Dilution_50%	0.5	DMSO	Lycopene	Standard_Development	Run088	Standard_Measurement	Plate_02	Clariostar_Study	MB	Biofoundry_,_London	Linear_Dilution_Pattern_V2	0.155	0.151	0.149	0.145	0.141	0.137	0.134	0.133	0.13	0.127	0.125	0.121	0.116	0.112	0.109	0.106	0.103	0.101	0.099	0.099	0.099	0.097	0.098	0.099	0.1	0.1	0.102	0.103	0.105	0.106	0.107	0.108	0.11	0.111	0.112	0.115
E04	Sample	Dilution_30%	0.3	DMSO	Lycopene	Standard_Development	Run088	Standard_Measurement	Plate_02	Clariostar_Study	MB	Biofoundry_,_London	Linear_Dilution_Pattern_V2	0.131	0.128	0.125	0.122	0.118	0.114	0.111	0.11	0.107	0.103	0.1	0.096	0.091	0.087	0.085	0.082	0.079	0.077	0.075	0.076	0.074	0.073	0.074	0.075	0.075	0.076	0.076	0.077	0.078	0.079	0.079	0.08	0.08	0.081	0.081	0.083
E05	Sample	Dilution_10%	0.1	DMSO	Lycopene	Standard_Development	Run088	Standard_Measurement	Plate_02	Clariostar_Study	MB	Biofoundry_,_London	Linear_Dilution_Pattern_V2	0.11	0.106	0.103	0.1	0.097	0.092	0.089	0.087	0.085	0.081	0.077	0.074	0.07	0.066	0.064	0.062	0.059	0.057	0.056	0.055	0.053	0.053	0.054	0.054	0.054	0.054	0.053	0.052	0.053	0.054	0.054	0.053	0.054	0.053	0.053	0.053
E06	Sample	Dilution_90%	0.9	DMSO	Lycopene	Standard_Development	Run088	Standard_Measurement	Plate_02	Clariostar_Study	MB	Biofoundry_,_London	Linear_Dilution_Pattern_V2	0.168	0.165	0.161	0.158	0.155	0.151	0.148	0.147	0.147	0.144	0.143	0.139	0.134	0.13	0.126	0.123	0.121	0.118	0.116	0.115	0.116	0.115	0.118	0.12	0.123	0.126	0.13	0.133	0.137	0.141	0.143	0.146	0.149	0.154	0.158	0.165
E07	Sample	Dilution_70%	0.7	DMSO	Lycopene	Standard_Development	Run088	Standard_Measurement	Plate_02	Clariostar_Study	MB	Biofoundry_,_London	Linear_Dilution_Pattern_V2	0.179	0.176	0.173	0.171	0.167	0.162	0.16	0.159	0.158	0.155	0.153	0.15	0.145	0.141	0.137	0.133	0.131	0.129	0.127	0.126	0.125	0.124	0.126	0.127	0.128	0.13	0.132	0.134	0.136	0.138	0.139	0.141	0.143	0.145	0.148	0.151
E08	Sample	Dilution_50%	0.5	DMSO	Lycopene	Standard_Development	Run088	Standard_Measurement	Plate_02	Clariostar_Study	MB	Biofoundry_,_London	Linear_Dilution_Pattern_V2	0.141	0.137	0.134	0.131	0.127	0.122	0.12	0.118	0.117	0.114	0.112	0.108	0.103	0.098	0.095	0.092	0.09	0.088	0.086	0.085	0.084	0.084	0.085	0.086	0.087	0.088	0.09	0.09	0.092	0.094	0.095	0.096	0.098	0.099	0.102	0.103
E09	Sample	Dilution_30%	0.3	DMSO	Lycopene	Standard_Development	Run088	Standard_Measurement	Plate_02	Clariostar_Study	MB	Biofoundry_,_London	Linear_Dilution_Pattern_V2	0.136	0.133	0.131	0.127	0.123	0.118	0.116	0.114	0.112	0.108	0.105	0.101	0.096	0.092	0.088	0.086	0.084	0.081	0.08	0.079	0.077	0.077	0.078	0.079	0.079	0.079	0.08	0.079	0.08	0.082	0.082	0.082	0.083	0.082	0.083	0.084
E10	Sample	Dilution_10%	0.1	DMSO	Lycopene	Standard_Development	Run088	Standard_Measurement	Plate_02	Clariostar_Study	MB	Biofoundry_,_London	Linear_Dilution_Pattern_V2	0.117	0.113	0.109	0.107	0.103	0.097	0.094	0.092	0.09	0.085	0.081	0.077	0.073	0.07	0.066	0.064	0.061	0.059	0.057	0.057	0.056	0.055	0.055	0.056	0.056	0.055	0.055	0.054	0.054	0.054	0.054	0.055	0.055	0.054	0.054	0.053
E11	Blank	DMSO_Blank		DMSO		Standard_Development	Run088	Standard_Measurement	Plate_02	Clariostar_Study	MB	Biofoundry_,_London	Linear_Dilution_Pattern_V2	0.114	0.109	0.106	0.103	0.099	0.094	0.091	0.088	0.086	0.08	0.076	0.071	0.067	0.063	0.06	0.057	0.055	0.053	0.052	0.052	0.05	0.048	0.049	0.049	0.048	0.047	0.047	0.046	0.046	0.046	0.045	0.045	0.045	0.045	0.044	0.043
E12	Blank	DMSO_Blank		DMSO		Standard_Development	Run088	Standard_Measurement	Plate_02	Clariostar_Study	MB	Biofoundry_,_London	Linear_Dilution_Pattern_V2	0.11	0.106	0.103	0.099	0.095	0.09	0.087	0.086	0.083	0.077	0.073	0.068	0.063	0.06	0.057	0.055	0.053	0.051	0.049	0.048	0.047	0.046	0.047	0.047	0.046	0.045	0.045	0.044	0.045	0.045	0.044	0.044	0.044	0.043	0.042	0.04
F01	Sample	Dilution_90%	0.9	DMSO	Lycopene	Standard_Development	Run088	Standard_Measurement	Plate_02	Clariostar_Study	MB	Biofoundry_,_London	Linear_Dilution_Pattern_V2	0.182	0.179	0.176	0.172	0.168	0.164	0.161	0.159	0.157	0.155	0.152	0.148	0.142	0.138	0.134	0.13	0.127	0.124	0.122	0.122	0.121	0.121	0.123	0.125	0.128	0.13	0.134	0.136	0.14	0.143	0.146	0.148	0.151	0.154	0.159	0.165
F02	Sample	Dilution_70%	0.7	DMSO	Lycopene	Standard_Development	Run088	Standard_Measurement	Plate_02	Clariostar_Study	MB	Biofoundry_,_London	Linear_Dilution_Pattern_V2	0.161	0.158	0.155	0.152	0.148	0.143	0.14	0.139	0.138	0.135	0.132	0.128	0.123	0.119	0.115	0.112	0.11	0.107	0.105	0.105	0.104	0.103	0.105	0.107	0.109	0.111	0.113	0.115	0.117	0.12	0.121	0.124	0.126	0.128	0.131	0.135
F03	Sample	Dilution_50%	0.5	DMSO	Lycopene	Standard_Development	Run088	Standard_Measurement	Plate_02	Clariostar_Study	MB	Biofoundry_,_London	Linear_Dilution_Pattern_V2	0.155	0.152	0.149	0.145	0.142	0.138	0.135	0.133	0.132	0.129	0.126	0.122	0.117	0.112	0.109	0.107	0.104	0.102	0.1	0.099	0.098	0.097	0.099	0.099	0.1	0.101	0.102	0.103	0.104	0.106	0.106	0.108	0.109	0.109	0.111	0.113
F04	Sample	Dilution_30%	0.3	DMSO	Lycopene	Standard_Development	Run088	Standard_Measurement	Plate_02	Clariostar_Study	MB	Biofoundry_,_London	Linear_Dilution_Pattern_V2	0.133	0.129	0.127	0.124	0.12	0.116	0.113	0.111	0.11	0.106	0.104	0.1	0.095	0.091	0.089	0.085	0.083	0.081	0.08	0.079	0.078	0.076	0.077	0.078	0.079	0.078	0.079	0.079	0.08	0.081	0.081	0.081	0.082	0.082	0.083	0.085
F05	Sample	Dilution_10%	0.1	DMSO	Lycopene	Standard_Development	Run088	Standard_Measurement	Plate_02	Clariostar_Study	MB	Biofoundry_,_London	Linear_Dilution_Pattern_V2	0.114	0.11	0.107	0.104	0.101	0.097	0.094	0.092	0.09	0.086	0.084	0.08	0.076	0.072	0.07	0.067	0.066	0.063	0.061	0.06	0.059	0.058	0.059	0.059	0.058	0.058	0.058	0.058	0.058	0.058	0.058	0.058	0.058	0.057	0.057	0.057
F06	Sample	Dilution_90%	0.9	DMSO	Lycopene	Standard_Development	Run088	Standard_Measurement	Plate_02	Clariostar_Study	MB	Biofoundry_,_London	Linear_Dilution_Pattern_V2	0.171	0.167	0.165	0.162	0.158	0.153	0.15	0.15	0.15	0.148	0.147	0.144	0.139	0.134	0.13	0.127	0.125	0.122	0.12	0.12	0.12	0.12	0.122	0.124	0.128	0.13	0.134	0.137	0.141	0.144	0.146	0.149	0.152	0.156	0.161	0.167
F07	Sample	Dilution_70%	0.7	DMSO	Lycopene	Standard_Development	Run088	Standard_Measurement	Plate_02	Clariostar_Study	MB	Biofoundry_,_London	Linear_Dilution_Pattern_V2	0.151	0.148	0.145	0.142	0.138	0.135	0.132	0.13	0.13	0.128	0.126	0.122	0.118	0.114	0.11	0.106	0.104	0.103	0.102	0.1	0.099	0.098	0.101	0.103	0.104	0.105	0.108	0.11	0.113	0.114	0.116	0.118	0.12	0.122	0.125	0.129
F08	Sample	Dilution_50%	0.5	DMSO	Lycopene	Standard_Development	Run088	Standard_Measurement	Plate_02	Clariostar_Study	MB	Biofoundry_,_London	Linear_Dilution_Pattern_V2	0.146	0.142	0.139	0.136	0.132	0.128	0.126	0.125	0.123	0.12	0.117	0.113	0.109	0.105	0.102	0.099	0.096	0.093	0.092	0.091	0.09	0.089	0.091	0.092	0.093	0.094	0.095	0.096	0.098	0.099	0.1	0.102	0.102	0.104	0.106	0.108
F09	Sample	Dilution_30%	0.3	DMSO	Lycopene	Standard_Development	Run088	Standard_Measurement	Plate_02	Clariostar_Study	MB	Biofoundry_,_London	Linear_Dilution_Pattern_V2	0.128	0.125	0.122	0.119	0.115	0.11	0.107	0.106	0.104	0.1	0.098	0.094	0.089	0.085	0.082	0.08	0.078	0.074	0.072	0.072	0.071	0.07	0.071	0.072	0.072	0.072	0.073	0.072	0.074	0.075	0.075	0.076	0.077	0.077	0.078	0.079
F10	Sample	Dilution_10%	0.1	DMSO	Lycopene	Standard_Development	Run088	Standard_Measurement	Plate_02	Clariostar_Study	MB	Biofoundry_,_London	Linear_Dilution_Pattern_V2	0.114	0.11	0.106	0.102	0.099	0.095	0.092	0.09	0.087	0.083	0.08	0.075	0.072	0.068	0.065	0.062	0.061	0.058	0.057	0.056	0.055	0.054	0.055	0.055	0.054	0.055	0.054	0.054	0.054	0.054	0.054	0.054	0.054	0.053	0.053	0.053
F11	Blank	DMSO		DMSO		Standard_Development	Run088	Standard_Measurement	Plate_02	Clariostar_Study	MB	Biofoundry_,_London	Linear_Dilution_Pattern_V2	0.109	0.105	0.103	0.099	0.096	0.091	0.088	0.086	0.084	0.078	0.074	0.069	0.066	0.062	0.059	0.057	0.054	0.052	0.051	0.051	0.05	0.048	0.049	0.049	0.048	0.047	0.047	0.046	0.046	0.046	0.046	0.046	0.045	0.044	0.043	0.043
F12	Blank	DMSO		DMSO		Standard_Development	Run088	Standard_Measurement	Plate_02	Clariostar_Study	MB	Biofoundry_,_London	Linear_Dilution_Pattern_V2	0.107	0.104	0.1	0.097	0.093	0.088	0.084	0.083	0.08	0.075	0.071	0.066	0.063	0.059	0.056	0.054	0.052	0.05	0.048	0.048	0.047	0.045	0.046	0.046	0.045	0.045	0.044	0.043	0.044	0.043	0.043	0.043	0.043	0.042	0.041	0.041
G01	Sample	Dilution_85%	0.85	DMSO	Lycopene	Standard_Development	Run088	Standard_Measurement	Plate_02	Clariostar_Study	MB	Biofoundry_,_London	Linear_Dilution_Pattern_V2	0.204	0.2	0.197	0.194	0.189	0.184	0.181	0.18	0.179	0.177	0.174	0.169	0.163	0.159	0.154	0.15	0.147	0.144	0.142	0.141	0.141	0.14	0.141	0.143	0.145	0.148	0.15	0.152	0.155	0.158	0.159	0.161	0.164	0.166	0.17	0.175
G02	Sample	Dilution_65%	0.65	DMSO	Lycopene	Standard_Development	Run088	Standard_Measurement	Plate_02	Clariostar_Study	MB	Biofoundry_,_London	Linear_Dilution_Pattern_V2	0.158	0.154	0.151	0.148	0.144	0.14	0.137	0.135	0.134	0.131	0.128	0.124	0.119	0.115	0.111	0.108	0.106	0.103	0.101	0.101	0.101	0.1	0.101	0.102	0.104	0.106	0.108	0.109	0.111	0.113	0.115	0.117	0.119	0.12	0.123	0.127
G03	Sample	Dilution_45%	0.45	DMSO	Lycopene	Standard_Development	Run088	Standard_Measurement	Plate_02	Clariostar_Study	MB	Biofoundry_,_London	Linear_Dilution_Pattern_V2	0.167	0.164	0.161	0.158	0.154	0.15	0.147	0.145	0.144	0.14	0.137	0.134	0.129	0.125	0.121	0.118	0.116	0.113	0.111	0.11	0.109	0.108	0.108	0.109	0.109	0.11	0.111	0.111	0.112	0.113	0.113	0.113	0.114	0.115	0.116	0.117
G04	Sample	Dilution_25%	0.25	DMSO	Lycopene	Standard_Development	Run088	Standard_Measurement	Plate_02	Clariostar_Study	MB	Biofoundry_,_London	Linear_Dilution_Pattern_V2	0.121	0.117	0.113	0.11	0.107	0.102	0.1	0.098	0.096	0.092	0.089	0.085	0.081	0.077	0.074	0.072	0.07	0.067	0.065	0.065	0.064	0.063	0.064	0.065	0.064	0.065	0.066	0.065	0.067	0.068	0.068	0.068	0.069	0.069	0.07	0.07
G05	Sample	Dilution_05%	0.0499999999999999	DMSO	Lycopene	Standard_Development	Run088	Standard_Measurement	Plate_02	Clariostar_Study	MB	Biofoundry_,_London	Linear_Dilution_Pattern_V2	0.114	0.11	0.107	0.104	0.1	0.096	0.093	0.091	0.088	0.083	0.079	0.075	0.072	0.068	0.065	0.063	0.061	0.059	0.058	0.057	0.056	0.055	0.055	0.056	0.055	0.055	0.054	0.053	0.054	0.054	0.053	0.053	0.053	0.052	0.051	0.05
G06	Sample	Dilution_85%	0.85	DMSO	Lycopene	Standard_Development	Run088	Standard_Measurement	Plate_02	Clariostar_Study	MB	Biofoundry_,_London	Linear_Dilution_Pattern_V2	0.164	0.16	0.157	0.155	0.15	0.146	0.144	0.142	0.141	0.139	0.137	0.133	0.129	0.124	0.12	0.117	0.114	0.112	0.11	0.11	0.109	0.109	0.111	0.113	0.116	0.118	0.121	0.124	0.127	0.13	0.132	0.135	0.138	0.14	0.145	0.15
G07	Sample	Dilution_65%	0.65	DMSO	Lycopene	Standard_Development	Run088	Standard_Measurement	Plate_02	Clariostar_Study	MB	Biofoundry_,_London	Linear_Dilution_Pattern_V2	0.165	0.161	0.159	0.156	0.152	0.148	0.145	0.144	0.143	0.14	0.137	0.133	0.13	0.125	0.122	0.118	0.116	0.113	0.112	0.11	0.109	0.109	0.111	0.112	0.114	0.115	0.116	0.118	0.12	0.122	0.123	0.124	0.126	0.128	0.131	0.134
G08	Sample	Dilution_45%	0.45	DMSO	Lycopene	Standard_Development	Run088	Standard_Measurement	Plate_02	Clariostar_Study	MB	Biofoundry_,_London	Linear_Dilution_Pattern_V2	0.141	0.137	0.134	0.131	0.128	0.123	0.12	0.119	0.117	0.113	0.111	0.106	0.102	0.098	0.094	0.091	0.088	0.086	0.084	0.083	0.082	0.082	0.082	0.083	0.084	0.085	0.086	0.087	0.088	0.09	0.091	0.092	0.093	0.094	0.096	0.098
G09	Sample	Dilution_25%	0.25	DMSO	Lycopene	Standard_Development	Run088	Standard_Measurement	Plate_02	Clariostar_Study	MB	Biofoundry_,_London	Linear_Dilution_Pattern_V2	0.124	0.121	0.118	0.115	0.111	0.106	0.103	0.102	0.099	0.095	0.092	0.088	0.084	0.08	0.076	0.073	0.071	0.069	0.067	0.066	0.065	0.064	0.065	0.066	0.066	0.067	0.067	0.066	0.067	0.068	0.068	0.069	0.069	0.07	0.07	0.071
G10	Sample	Dilution_05%	0.0499999999999999	DMSO	Lycopene	Standard_Development	Run088	Standard_Measurement	Plate_02	Clariostar_Study	MB	Biofoundry_,_London	Linear_Dilution_Pattern_V2	0.115	0.11	0.107	0.104	0.1	0.096	0.092	0.091	0.088	0.083	0.08	0.075	0.071	0.067	0.064	0.062	0.06	0.058	0.056	0.055	0.054	0.053	0.054	0.054	0.053	0.053	0.053	0.051	0.052	0.052	0.051	0.052	0.051	0.05	0.05	0.049
G11	Blank	DMSO_Blank		DMSO		Standard_Development	Run088	Standard_Measurement	Plate_02	Clariostar_Study	MB	Biofoundry_,_London	Linear_Dilution_Pattern_V2	0.11	0.105	0.103	0.099	0.095	0.091	0.087	0.085	0.083	0.077	0.073	0.069	0.064	0.061	0.058	0.056	0.054	0.051	0.05	0.05	0.048	0.047	0.048	0.048	0.047	0.046	0.046	0.045	0.045	0.046	0.045	0.045	0.045	0.044	0.043	0.042
G12	Blank	DMSO_Blank		DMSO		Standard_Development	Run088	Standard_Measurement	Plate_02	Clariostar_Study	MB	Biofoundry_,_London	Linear_Dilution_Pattern_V2	0.11	0.104	0.102	0.098	0.093	0.088	0.086	0.084	0.081	0.076	0.071	0.066	0.061	0.058	0.055	0.053	0.051	0.049	0.047	0.046	0.044	0.043	0.044	0.044	0.044	0.043	0.043	0.042	0.042	0.042	0.042	0.042	0.043	0.042	0.041	0.04
H01	Sample	Dilution_85%	0.85	DMSO	Lycopene	Standard_Development	Run088	Standard_Measurement	Plate_02	Clariostar_Study	MB	Biofoundry_,_London	Linear_Dilution_Pattern_V2	0.197	0.194	0.19	0.185	0.18	0.176	0.172	0.171	0.168	0.165	0.162	0.155	0.15	0.145	0.14	0.136	0.133	0.13	0.128	0.127	0.126	0.125	0.126	0.128	0.13	0.132	0.136	0.138	0.141	0.144	0.145	0.147	0.15	0.152	0.156	0.161
H02	Sample	Dilution_65%	0.65	DMSO	Lycopene	Standard_Development	Run088	Standard_Measurement	Plate_02	Clariostar_Study	MB	Biofoundry_,_London	Linear_Dilution_Pattern_V2	0.164	0.161	0.157	0.154	0.15	0.145	0.141	0.141	0.139	0.135	0.132	0.126	0.122	0.117	0.113	0.109	0.106	0.103	0.101	0.1	0.1	0.099	0.1	0.101	0.103	0.105	0.107	0.109	0.111	0.113	0.114	0.116	0.117	0.119	0.122	0.126
H03	Sample	Dilution_45%	0.45	DMSO	Lycopene	Standard_Development	Run088	Standard_Measurement	Plate_02	Clariostar_Study	MB	Biofoundry_,_London	Linear_Dilution_Pattern_V2	0.144	0.141	0.138	0.134	0.131	0.126	0.123	0.122	0.12	0.116	0.113	0.11	0.106	0.101	0.097	0.095	0.092	0.09	0.088	0.086	0.086	0.085	0.086	0.087	0.089	0.089	0.091	0.091	0.092	0.094	0.095	0.095	0.097	0.097	0.099	0.101
H04	Sample	Dilution_25%	0.25	DMSO	Lycopene	Standard_Development	Run088	Standard_Measurement	Plate_02	Clariostar_Study	MB	Biofoundry_,_London	Linear_Dilution_Pattern_V2	0.132	0.128	0.124	0.122	0.118	0.113	0.11	0.109	0.106	0.102	0.097	0.093	0.088	0.084	0.08	0.078	0.075	0.073	0.071	0.07	0.069	0.068	0.069	0.07	0.069	0.069	0.07	0.07	0.07	0.071	0.071	0.072	0.073	0.073	0.073	0.073
H05	Sample	Dilution_05%	0.0499999999999999	DMSO	Lycopene	Standard_Development	Run088	Standard_Measurement	Plate_02	Clariostar_Study	MB	Biofoundry_,_London	Linear_Dilution_Pattern_V2	0.12	0.117	0.114	0.11	0.106	0.102	0.099	0.097	0.095	0.089	0.086	0.081	0.078	0.073	0.07	0.069	0.067	0.065	0.062	0.061	0.06	0.059	0.06	0.059	0.059	0.058	0.058	0.057	0.057	0.057	0.056	0.056	0.055	0.054	0.054	0.053
H06	Sample	Dilution_85%	0.85	DMSO	Lycopene	Standard_Development	Run088	Standard_Measurement	Plate_02	Clariostar_Study	MB	Biofoundry_,_London	Linear_Dilution_Pattern_V2	0.162	0.159	0.156	0.153	0.149	0.145	0.141	0.141	0.14	0.138	0.135	0.131	0.127	0.122	0.118	0.115	0.112	0.111	0.108	0.107	0.107	0.107	0.109	0.11	0.114	0.116	0.119	0.121	0.124	0.128	0.13	0.133	0.136	0.138	0.142	0.147
H07	Sample	Dilution_65%	0.65	DMSO	Lycopene	Standard_Development	Run088	Standard_Measurement	Plate_02	Clariostar_Study	MB	Biofoundry_,_London	Linear_Dilution_Pattern_V2	0.15	0.146	0.143	0.14	0.136	0.132	0.13	0.128	0.127	0.125	0.123	0.118	0.114	0.11	0.105	0.102	0.1	0.097	0.096	0.095	0.094	0.093	0.095	0.097	0.098	0.1	0.102	0.104	0.105	0.108	0.109	0.111	0.113	0.115	0.118	0.121
H08	Sample	Dilution_45%	0.45	DMSO	Lycopene	Standard_Development	Run088	Standard_Measurement	Plate_02	Clariostar_Study	MB	Biofoundry_,_London	Linear_Dilution_Pattern_V2	0.141	0.138	0.135	0.131	0.127	0.122	0.119	0.118	0.116	0.112	0.109	0.104	0.099	0.095	0.091	0.088	0.085	0.083	0.081	0.08	0.079	0.078	0.08	0.08	0.081	0.082	0.084	0.084	0.086	0.087	0.088	0.089	0.091	0.091	0.093	0.095
H09	Sample	Dilution_25%	0.25	DMSO	Lycopene	Standard_Development	Run088	Standard_Measurement	Plate_02	Clariostar_Study	MB	Biofoundry_,_London	Linear_Dilution_Pattern_V2	0.133	0.129	0.127	0.123	0.119	0.114	0.111	0.109	0.107	0.103	0.099	0.094	0.089	0.085	0.081	0.079	0.076	0.073	0.071	0.07	0.07	0.068	0.069	0.07	0.07	0.07	0.07	0.07	0.071	0.072	0.072	0.073	0.073	0.073	0.073	0.073
H10	Sample	Dilution_05%	0.0499999999999999	DMSO	Lycopene	Standard_Development	Run088	Standard_Measurement	Plate_02	Clariostar_Study	MB	Biofoundry_,_London	Linear_Dilution_Pattern_V2	0.117	0.113	0.11	0.107	0.102	0.097	0.095	0.093	0.09	0.085	0.081	0.076	0.072	0.069	0.065	0.063	0.061	0.059	0.057	0.057	0.055	0.053	0.054	0.054	0.053	0.053	0.052	0.051	0.052	0.052	0.05	0.051	0.051	0.05	0.049	0.048
H11	Blank	DMSO_Blank		DMSO		Standard_Development	Run088	Standard_Measurement	Plate_02	Clariostar_Study	MB	Biofoundry_,_London	Linear_Dilution_Pattern_V2	0.11	0.105	0.103	0.099	0.095	0.091	0.088	0.086	0.082	0.078	0.073	0.069	0.065	0.062	0.058	0.056	0.055	0.052	0.051	0.05	0.049	0.048	0.049	0.048	0.048	0.047	0.047	0.046	0.046	0.045	0.045	0.045	0.045	0.043	0.043	0.042
H12	Blank	DMSO_Blank		DMSO		Standard_Development	Run088	Standard_Measurement	Plate_02	Clariostar_Study	MB	Biofoundry_,_London	Linear_Dilution_Pattern_V2	0.121	0.117	0.113	0.109	0.105	0.1	0.096	0.094	0.09	0.084	0.079	0.073	0.068	0.063	0.06	0.057	0.055	0.053	0.051	0.05	0.049	0.048	0.048	0.048	0.047	0.047	0.046	0.045	0.046	0.046	0.045	0.046	0.045	0.044	0.043	0.042
A01	Sample	Dilution_100%	1.0	DMSO	Lycopene	Standard_Development	Run088	Standard_Measurement	Plate_02	Clariostar_Study	MB	Biofoundry_,_London	Linear_Dilution_Pattern_V2	0.173	0.169	0.166	0.162	0.158	0.153	0.151	0.15	0.147	0.144	0.141	0.137	0.132	0.126	0.122	0.119	0.116	0.113	0.112	0.111	0.111	0.112	0.113	0.116	0.119	0.123	0.127	0.13	0.135	0.139	0.141	0.145	0.149	0.153	0.159	0.168
A02	Sample	Dilution_80%	0.8	DMSO	Lycopene	Standard_Development	Run088	Standard_Measurement	Plate_02	Clariostar_Study	MB	Biofoundry_,_London	Linear_Dilution_Pattern_V2	0.16	0.157	0.153	0.15	0.147	0.141	0.139	0.138	0.135	0.133	0.13	0.125	0.121	0.116	0.113	0.11	0.106	0.105	0.103	0.102	0.102	0.102	0.103	0.105	0.108	0.111	0.114	0.116	0.119	0.122	0.124	0.127	0.129	0.133	0.137	0.144
A03	Sample	Dilution_60%	0.6	DMSO	Lycopene	Standard_Development	Run088	Standard_Measurement	Plate_02	Clariostar_Study	MB	Biofoundry_,_London	Linear_Dilution_Pattern_V2	0.14	0.138	0.135	0.131	0.128	0.122	0.121	0.119	0.116	0.112	0.109	0.105	0.101	0.096	0.093	0.089	0.085	0.084	0.082	0.082	0.082	0.082	0.082	0.084	0.086	0.088	0.09	0.091	0.093	0.095	0.097	0.099	0.1	0.102	0.107	0.112
A04	Sample	Dilution_40%	0.4	DMSO	Lycopene	Standard_Development	Run088	Standard_Measurement	Plate_02	Clariostar_Study	MB	Biofoundry_,_London	Linear_Dilution_Pattern_V2	0.153	0.15	0.146	0.143	0.14	0.135	0.133	0.13	0.126	0.123	0.12	0.116	0.111	0.107	0.103	0.1	0.096	0.094	0.093	0.091	0.091	0.09	0.091	0.092	0.093	0.094	0.095	0.095	0.095	0.097	0.097	0.098	0.099	0.1	0.103	0.105
A05	Sample	Dilution_20%	0.2	DMSO	Lycopene	Standard_Development	Run088	Standard_Measurement	Plate_02	Clariostar_Study	MB	Biofoundry_,_London	Linear_Dilution_Pattern_V2	0.125	0.121	0.117	0.114	0.11	0.105	0.103	0.101	0.097	0.094	0.088	0.083	0.079	0.075	0.072	0.069	0.066	0.064	0.061	0.061	0.059	0.059	0.058	0.059	0.059	0.06	0.06	0.06	0.061	0.061	0.061	0.061	0.062	0.062	0.063	0.064
A06	Sample	Dilution_100%	1.0	DMSO	Lycopene	Standard_Development	Run088	Standard_Measurement	Plate_02	Clariostar_Study	MB	Biofoundry_,_London	Linear_Dilution_Pattern_V2	0.162	0.16	0.156	0.151	0.148	0.143	0.141	0.14	0.138	0.136	0.134	0.13	0.125	0.12	0.116	0.113	0.109	0.109	0.106	0.106	0.105	0.105	0.107	0.11	0.113	0.117	0.122	0.124	0.128	0.132	0.134	0.137	0.141	0.145	0.151	0.159
A07	Sample	Dilution_80%	0.8	DMSO	Lycopene	Standard_Development	Run088	Standard_Measurement	Plate_02	Clariostar_Study	MB	Biofoundry_,_London	Linear_Dilution_Pattern_V2	0.159	0.157	0.153	0.149	0.146	0.141	0.138	0.137	0.135	0.133	0.13	0.126	0.121	0.116	0.111	0.108	0.104	0.102	0.1	0.1	0.1	0.099	0.1	0.102	0.104	0.107	0.11	0.111	0.114	0.118	0.119	0.121	0.124	0.127	0.132	0.137
A08	Sample	Dilution_60%	0.6	DMSO	Lycopene	Standard_Development	Run088	Standard_Measurement	Plate_02	Clariostar_Study	MB	Biofoundry_,_London	Linear_Dilution_Pattern_V2	0.145	0.143	0.139	0.135	0.131	0.126	0.124	0.123	0.119	0.118	0.115	0.11	0.106	0.101	0.097	0.093	0.09	0.088	0.086	0.086	0.085	0.085	0.085	0.087	0.089	0.091	0.093	0.093	0.095	0.098	0.099	0.101	0.102	0.105	0.108	0.112
A09	Sample	Dilution_40%	0.4	DMSO	Lycopene	Standard_Development	Run088	Standard_Measurement	Plate_02	Clariostar_Study	MB	Biofoundry_,_London	Linear_Dilution_Pattern_V2	0.139	0.136	0.133	0.129	0.125	0.121	0.118	0.116	0.113	0.111	0.107	0.103	0.097	0.093	0.09	0.086	0.084	0.082	0.079	0.079	0.078	0.077	0.077	0.078	0.079	0.08	0.081	0.081	0.083	0.084	0.084	0.085	0.085	0.086	0.088	0.091
A10	Sample	Dilution_20%	0.2	DMSO	Lycopene	Standard_Development	Run088	Standard_Measurement	Plate_02	Clariostar_Study	MB	Biofoundry_,_London	Linear_Dilution_Pattern_V2	0.125	0.122	0.118	0.114	0.11	0.105	0.103	0.1	0.097	0.093	0.089	0.084	0.079	0.075	0.072	0.069	0.066	0.064	0.062	0.062	0.061	0.06	0.059	0.059	0.06	0.061	0.061	0.061	0.061	0.061	0.061	0.062	0.062	0.062	0.063	0.065
A11	Blank	DMSO_Blank		DMSO		Standard_Development	Run088	Standard_Measurement	Plate_02	Clariostar_Study	MB	Biofoundry_,_London	Linear_Dilution_Pattern_V2	0.124	0.12	0.117	0.114	0.109	0.105	0.101	0.099	0.095	0.089	0.084	0.079	0.074	0.071	0.066	0.064	0.061	0.06	0.057	0.056	0.056	0.055	0.053	0.053	0.053	0.053	0.053	0.051	0.051	0.051	0.05	0.049	0.048	0.048	0.048	0.047
A12	Blank	DMSO_Blank		DMSO		Standard_Development	Run088	Standard_Measurement	Plate_02	Clariostar_Study	MB	Biofoundry_,_London	Linear_Dilution_Pattern_V2	0.121	0.117	0.113	0.11	0.106	0.102	0.099	0.096	0.092	0.088	0.082	0.078	0.074	0.07	0.065	0.063	0.061	0.059	0.057	0.056	0.055	0.054	0.053	0.053	0.053	0.053	0.053	0.05	0.05	0.05	0.049	0.049	0.048	0.047	0.047	0.046
B01	Sample	Dilution_100%	1.0	DMSO	Lycopene	Standard_Development	Run088	Standard_Measurement	Plate_02	Clariostar_Study	MB	Biofoundry_,_London	Linear_Dilution_Pattern_V2	0.207	0.204	0.201	0.198	0.194	0.189	0.186	0.186	0.184	0.182	0.179	0.175	0.17	0.164	0.16	0.156	0.152	0.15	0.148	0.148	0.148	0.148	0.149	0.152	0.157	0.161	0.165	0.167	0.172	0.175	0.178	0.181	0.185	0.189	0.196	0.204
B02	Sample	Dilution_80%	0.8	DMSO	Lycopene	Standard_Development	Run088	Standard_Measurement	Plate_02	Clariostar_Study	MB	Biofoundry_,_London	Linear_Dilution_Pattern_V2	0.171	0.168	0.164	0.161	0.157	0.152	0.15	0.149	0.147	0.146	0.142	0.139	0.133	0.129	0.125	0.122	0.119	0.117	0.115	0.115	0.115	0.115	0.115	0.118	0.121	0.124	0.127	0.128	0.132	0.135	0.136	0.139	0.141	0.144	0.148	0.155
B03	Sample	Dilution_60%	0.6	DMSO	Lycopene	Standard_Development	Run088	Standard_Measurement	Plate_02	Clariostar_Study	MB	Biofoundry_,_London	Linear_Dilution_Pattern_V2	0.157	0.154	0.151	0.148	0.143	0.139	0.136	0.136	0.133	0.132	0.128	0.123	0.119	0.115	0.111	0.108	0.105	0.104	0.101	0.1	0.099	0.099	0.099	0.101	0.103	0.105	0.107	0.107	0.109	0.111	0.112	0.114	0.115	0.117	0.12	0.124
B04	Sample	Dilution_40%	0.4	DMSO	Lycopene	Standard_Development	Run088	Standard_Measurement	Plate_02	Clariostar_Study	MB	Biofoundry_,_London	Linear_Dilution_Pattern_V2	0.142	0.139	0.136	0.132	0.128	0.124	0.121	0.121	0.117	0.115	0.111	0.107	0.103	0.098	0.094	0.092	0.089	0.087	0.085	0.084	0.084	0.083	0.082	0.084	0.085	0.087	0.087	0.087	0.087	0.089	0.09	0.09	0.091	0.092	0.093	0.096
B05	Sample	Dilution_20%	0.2	DMSO	Lycopene	Standard_Development	Run088	Standard_Measurement	Plate_02	Clariostar_Study	MB	Biofoundry_,_London	Linear_Dilution_Pattern_V2	0.12	0.115	0.113	0.11	0.106	0.102	0.099	0.098	0.094	0.09	0.086	0.082	0.078	0.075	0.071	0.068	0.065	0.064	0.062	0.062	0.06	0.06	0.06	0.06	0.061	0.062	0.062	0.06	0.062	0.062	0.062	0.063	0.063	0.063	0.064	0.065
B06	Sample	Dilution_100%	1.0	DMSO	Lycopene	Standard_Development	Run088	Standard_Measurement	Plate_02	Clariostar_Study	MB	Biofoundry_,_London	Linear_Dilution_Pattern_V2	0.167	0.165	0.162	0.158	0.153	0.148	0.147	0.146	0.145	0.143	0.141	0.138	0.134	0.128	0.124	0.121	0.118	0.115	0.113	0.113	0.113	0.114	0.115	0.117	0.121	0.126	0.129	0.132	0.136	0.14	0.143	0.146	0.15	0.154	0.16	0.167
B07	Sample	Dilution_80%	0.8	DMSO	Lycopene	Standard_Development	Run088	Standard_Measurement	Plate_02	Clariostar_Study	MB	Biofoundry_,_London	Linear_Dilution_Pattern_V2	0.159	0.156	0.153	0.149	0.145	0.141	0.138	0.138	0.136	0.134	0.132	0.128	0.124	0.119	0.116	0.113	0.109	0.108	0.105	0.104	0.104	0.104	0.104	0.107	0.109	0.112	0.116	0.117	0.12	0.123	0.124	0.126	0.129	0.132	0.136	0.141
B08	Sample	Dilution_60%	0.6	DMSO	Lycopene	Standard_Development	Run088	Standard_Measurement	Plate_02	Clariostar_Study	MB	Biofoundry_,_London	Linear_Dilution_Pattern_V2	0.146	0.143	0.139	0.137	0.133	0.128	0.125	0.124	0.121	0.119	0.116	0.112	0.107	0.103	0.099	0.096	0.093	0.091	0.089	0.088	0.088	0.087	0.088	0.09	0.091	0.093	0.096	0.096	0.098	0.1	0.101	0.102	0.104	0.106	0.109	0.113
B09	Sample	Dilution_40%	0.4	DMSO	Lycopene	Standard_Development	Run088	Standard_Measurement	Plate_02	Clariostar_Study	MB	Biofoundry_,_London	Linear_Dilution_Pattern_V2	0.136	0.133	0.129	0.127	0.123	0.118	0.116	0.115	0.112	0.109	0.105	0.102	0.097	0.093	0.088	0.085	0.082	0.081	0.078	0.078	0.077	0.076	0.076	0.077	0.078	0.079	0.081	0.08	0.081	0.082	0.083	0.084	0.085	0.086	0.088	0.09
B10	Sample	Dilution_20%	0.2	DMSO	Lycopene	Standard_Development	Run088	Standard_Measurement	Plate_02	Clariostar_Study	MB	Biofoundry_,_London	Linear_Dilution_Pattern_V2	0.127	0.124	0.121	0.117	0.114	0.109	0.105	0.104	0.101	0.097	0.093	0.089	0.085	0.082	0.078	0.074	0.072	0.07	0.068	0.067	0.066	0.065	0.065	0.065	0.065	0.066	0.066	0.065	0.066	0.066	0.066	0.066	0.066	0.067	0.067	0.068
B11	Blank	DMSO_Blank		DMSO		Standard_Development	Run088	Standard_Measurement	Plate_02	Clariostar_Study	MB	Biofoundry_,_London	Linear_Dilution_Pattern_V2	0.119	0.116	0.111	0.108	0.105	0.1	0.097	0.095	0.091	0.087	0.082	0.078	0.074	0.071	0.068	0.065	0.063	0.06	0.058	0.058	0.057	0.056	0.055	0.055	0.055	0.054	0.054	0.052	0.052	0.052	0.051	0.051	0.05	0.05	0.049	0.049
B12	Blank	DMSO_Blank		DMSO		Standard_Development	Run088	Standard_Measurement	Plate_02	Clariostar_Study	MB	Biofoundry_,_London	Linear_Dilution_Pattern_V2	0.114	0.111	0.107	0.104	0.101	0.096	0.092	0.09	0.087	0.083	0.078	0.073	0.069	0.066	0.063	0.06	0.058	0.056	0.054	0.053	0.052	0.051	0.05	0.051	0.05	0.051	0.051	0.048	0.048	0.048	0.048	0.047	0.046	0.045	0.045	0.045
C01	Sample	Dilution_95%	0.95	DMSO	Lycopene	Standard_Development	Run088	Standard_Measurement	Plate_02	Clariostar_Study	MB	Biofoundry_,_London	Linear_Dilution_Pattern_V2	0.177	0.175	0.171	0.167	0.163	0.158	0.156	0.156	0.154	0.152	0.149	0.144	0.14	0.135	0.13	0.127	0.124	0.121	0.12	0.119	0.118	0.118	0.12	0.123	0.126	0.13	0.134	0.136	0.14	0.143	0.146	0.149	0.152	0.157	0.162	0.169
C02	Sample	Dilution_75%	0.75	DMSO	Lycopene	Standard_Development	Run088	Standard_Measurement	Plate_02	Clariostar_Study	MB	Biofoundry_,_London	Linear_Dilution_Pattern_V2	0.172	0.17	0.167	0.164	0.16	0.154	0.152	0.152	0.15	0.148	0.145	0.141	0.137	0.132	0.128	0.125	0.122	0.12	0.119	0.118	0.117	0.117	0.117	0.12	0.122	0.124	0.127	0.128	0.13	0.132	0.134	0.136	0.138	0.14	0.143	0.149
C03	Sample	Dilution_55%	0.55	DMSO	Lycopene	Standard_Development	Run088	Standard_Measurement	Plate_02	Clariostar_Study	MB	Biofoundry_,_London	Linear_Dilution_Pattern_V2	0.14	0.138	0.135	0.131	0.128	0.123	0.122	0.12	0.117	0.115	0.111	0.108	0.104	0.1	0.096	0.094	0.091	0.089	0.087	0.086	0.086	0.085	0.085	0.087	0.088	0.09	0.092	0.092	0.094	0.096	0.098	0.099	0.101	0.102	0.105	0.109
C04	Sample	Dilution_35%	0.35	DMSO	Lycopene	Standard_Development	Run088	Standard_Measurement	Plate_02	Clariostar_Study	MB	Biofoundry_,_London	Linear_Dilution_Pattern_V2	0.126	0.123	0.119	0.116	0.113	0.107	0.105	0.104	0.102	0.099	0.095	0.09	0.086	0.083	0.079	0.076	0.073	0.071	0.07	0.069	0.068	0.068	0.068	0.069	0.07	0.071	0.072	0.072	0.074	0.074	0.075	0.077	0.077	0.078	0.079	0.082
C05	Sample	Dilution_15%	0.15	DMSO	Lycopene	Standard_Development	Run088	Standard_Measurement	Plate_02	Clariostar_Study	MB	Biofoundry_,_London	Linear_Dilution_Pattern_V2	0.117	0.114	0.111	0.107	0.104	0.099	0.097	0.095	0.092	0.088	0.084	0.081	0.077	0.073	0.07	0.068	0.065	0.063	0.061	0.06	0.06	0.059	0.059	0.059	0.06	0.06	0.06	0.059	0.06	0.06	0.06	0.06	0.06	0.06	0.061	0.061
C06	Sample	Dilution_95%	0.95	DMSO	Lycopene	Standard_Development	Run088	Standard_Measurement	Plate_02	Clariostar_Study	MB	Biofoundry_,_London	Linear_Dilution_Pattern_V2	0.163	0.16	0.156	0.153	0.15	0.145	0.143	0.143	0.142	0.14	0.138	0.135	0.13	0.125	0.121	0.118	0.115	0.113	0.111	0.111	0.111	0.111	0.112	0.115	0.118	0.122	0.126	0.128	0.133	0.136	0.139	0.142	0.145	0.149	0.155	0.163
C07	Sample	Dilution_75%	0.75	DMSO	Lycopene	Standard_Development	Run088	Standard_Measurement	Plate_02	Clariostar_Study	MB	Biofoundry_,_London	Linear_Dilution_Pattern_V2	0.148	0.145	0.142	0.138	0.134	0.129	0.127	0.126	0.124	0.124	0.121	0.118	0.113	0.108	0.104	0.101	0.098	0.097	0.095	0.095	0.094	0.094	0.094	0.097	0.1	0.103	0.105	0.106	0.109	0.112	0.114	0.116	0.118	0.121	0.125	0.13
C08	Sample	Dilution_55%	0.55	DMSO	Lycopene	Standard_Development	Run088	Standard_Measurement	Plate_02	Clariostar_Study	MB	Biofoundry_,_London	Linear_Dilution_Pattern_V2	0.142	0.139	0.135	0.131	0.128	0.123	0.12	0.12	0.118	0.117	0.113	0.11	0.106	0.101	0.098	0.095	0.091	0.089	0.088	0.087	0.086	0.086	0.086	0.088	0.09	0.092	0.093	0.093	0.095	0.097	0.099	0.1	0.101	0.102	0.105	0.109
C09	Sample	Dilution_35%	0.35	DMSO	Lycopene	Standard_Development	Run088	Standard_Measurement	Plate_02	Clariostar_Study	MB	Biofoundry_,_London	Linear_Dilution_Pattern_V2	0.127	0.125	0.121	0.118	0.114	0.11	0.107	0.106	0.104	0.101	0.097	0.094	0.089	0.085	0.082	0.079	0.076	0.074	0.072	0.071	0.07	0.07	0.07	0.071	0.072	0.074	0.074	0.074	0.075	0.077	0.077	0.078	0.078	0.079	0.081	0.082
C10	Sample	Dilution_15%	0.15	DMSO	Lycopene	Standard_Development	Run088	Standard_Measurement	Plate_02	Clariostar_Study	MB	Biofoundry_,_London	Linear_Dilution_Pattern_V2	0.12	0.117	0.113	0.11	0.106	0.102	0.1	0.098	0.094	0.09	0.087	0.083	0.079	0.075	0.072	0.069	0.066	0.064	0.063	0.062	0.061	0.06	0.059	0.059	0.06	0.061	0.061	0.059	0.06	0.06	0.06	0.06	0.06	0.06	0.06	0.06
C11	Blank	DMSO_Blank		DMSO		Standard_Development	Run088	Standard_Measurement	Plate_02	Clariostar_Study	MB	Biofoundry_,_London	Linear_Dilution_Pattern_V2	0.112	0.108	0.103	0.1	0.097	0.092	0.09	0.087	0.085	0.08	0.075	0.071	0.067	0.063	0.06	0.058	0.055	0.053	0.052	0.051	0.05	0.049	0.049	0.049	0.049	0.049	0.049	0.047	0.047	0.047	0.046	0.046	0.045	0.045	0.044	0.044
C12	Blank	DMSO_Blank		DMSO		Standard_Development	Run088	Standard_Measurement	Plate_02	Clariostar_Study	MB	Biofoundry_,_London	Linear_Dilution_Pattern_V2	0.107	0.105	0.101	0.098	0.094	0.088	0.086	0.085	0.082	0.078	0.073	0.069	0.064	0.061	0.058	0.057	0.054	0.053	0.051	0.05	0.048	0.048	0.047	0.047	0.047	0.047	0.046	0.044	0.045	0.045	0.044	0.045	0.043	0.043	0.043	0.042
D01	Sample	Dilution_95%	0.95	DMSO	Lycopene	Standard_Development	Run088	Standard_Measurement	Plate_02	Clariostar_Study	MB	Biofoundry_,_London	Linear_Dilution_Pattern_V2	0.177	0.175	0.172	0.168	0.164	0.159	0.156	0.156	0.154	0.152	0.149	0.145	0.139	0.134	0.129	0.127	0.123	0.12	0.119	0.119	0.118	0.119	0.12	0.124	0.127	0.131	0.135	0.137	0.141	0.145	0.148	0.151	0.154	0.158	0.164	0.171
D02	Sample	Dilution_75%	0.75	DMSO	Lycopene	Standard_Development	Run088	Standard_Measurement	Plate_02	Clariostar_Study	MB	Biofoundry_,_London	Linear_Dilution_Pattern_V2	0.175	0.172	0.168	0.165	0.161	0.157	0.155	0.154	0.152	0.15	0.147	0.143	0.139	0.135	0.13	0.128	0.125	0.123	0.121	0.12	0.119	0.119	0.12	0.123	0.125	0.127	0.13	0.131	0.133	0.136	0.138	0.14	0.141	0.144	0.148	0.153
D03	Sample	Dilution_55%	0.55	DMSO	Lycopene	Standard_Development	Run088	Standard_Measurement	Plate_02	Clariostar_Study	MB	Biofoundry_,_London	Linear_Dilution_Pattern_V2	0.15	0.146	0.142	0.139	0.135	0.131	0.129	0.128	0.126	0.124	0.121	0.117	0.114	0.109	0.105	0.103	0.101	0.098	0.096	0.095	0.094	0.094	0.094	0.096	0.098	0.1	0.101	0.101	0.103	0.105	0.106	0.107	0.108	0.11	0.112	0.115
D04	Sample	Dilution_35%	0.35	DMSO	Lycopene	Standard_Development	Run088	Standard_Measurement	Plate_02	Clariostar_Study	MB	Biofoundry_,_London	Linear_Dilution_Pattern_V2	0.129	0.128	0.124	0.12	0.116	0.111	0.109	0.108	0.105	0.103	0.099	0.095	0.091	0.086	0.083	0.082	0.078	0.077	0.075	0.074	0.073	0.072	0.072	0.074	0.075	0.075	0.076	0.076	0.077	0.078	0.079	0.08	0.081	0.08	0.082	0.084
D05	Sample	Dilution_15%	0.15	DMSO	Lycopene	Standard_Development	Run088	Standard_Measurement	Plate_02	Clariostar_Study	MB	Biofoundry_,_London	Linear_Dilution_Pattern_V2	0.116	0.113	0.11	0.106	0.103	0.097	0.095	0.094	0.092	0.088	0.085	0.081	0.077	0.073	0.07	0.068	0.066	0.064	0.061	0.061	0.06	0.059	0.059	0.059	0.06	0.06	0.06	0.059	0.059	0.06	0.06	0.06	0.06	0.059	0.06	0.06
D06	Sample	Dilution_95%	0.95	DMSO	Lycopene	Standard_Development	Run088	Standard_Measurement	Plate_02	Clariostar_Study	MB	Biofoundry_,_London	Linear_Dilution_Pattern_V2	0.187	0.185	0.181	0.178	0.174	0.17	0.168	0.167	0.166	0.166	0.163	0.16	0.157	0.152	0.147	0.144	0.14	0.138	0.137	0.137	0.136	0.136	0.137	0.141	0.145	0.149	0.153	0.155	0.159	0.163	0.167	0.17	0.173	0.177	0.183	0.191
D07	Sample	Dilution_75%	0.75	DMSO	Lycopene	Standard_Development	Run088	Standard_Measurement	Plate_02	Clariostar_Study	MB	Biofoundry_,_London	Linear_Dilution_Pattern_V2	0.153	0.15	0.148	0.144	0.141	0.136	0.134	0.133	0.131	0.13	0.128	0.124	0.12	0.116	0.111	0.108	0.105	0.103	0.101	0.101	0.1	0.1	0.101	0.103	0.105	0.108	0.111	0.112	0.115	0.118	0.119	0.121	0.124	0.126	0.13	0.135
D08	Sample	Dilution_55%	0.55	DMSO	Lycopene	Standard_Development	Run088	Standard_Measurement	Plate_02	Clariostar_Study	MB	Biofoundry_,_London	Linear_Dilution_Pattern_V2	0.151	0.148	0.144	0.141	0.137	0.132	0.131	0.13	0.127	0.125	0.123	0.118	0.113	0.109	0.105	0.102	0.099	0.097	0.096	0.094	0.093	0.093	0.094	0.096	0.097	0.099	0.101	0.101	0.103	0.104	0.105	0.106	0.108	0.11	0.112	0.115
D09	Sample	Dilution_35%	0.35	DMSO	Lycopene	Standard_Development	Run088	Standard_Measurement	Plate_02	Clariostar_Study	MB	Biofoundry_,_London	Linear_Dilution_Pattern_V2	0.138	0.135	0.132	0.129	0.124	0.119	0.118	0.117	0.114	0.111	0.107	0.104	0.099	0.095	0.091	0.088	0.085	0.083	0.081	0.081	0.08	0.079	0.079	0.081	0.081	0.083	0.083	0.082	0.084	0.084	0.085	0.086	0.086	0.087	0.088	0.091
D10	Sample	Dilution_15%	0.15	DMSO	Lycopene	Standard_Development	Run088	Standard_Measurement	Plate_02	Clariostar_Study	MB	Biofoundry_,_London	Linear_Dilution_Pattern_V2	0.121	0.118	0.115	0.111	0.107	0.102	0.1	0.098	0.095	0.092	0.088	0.084	0.079	0.075	0.071	0.069	0.066	0.065	0.062	0.062	0.061	0.06	0.06	0.06	0.061	0.06	0.061	0.059	0.06	0.06	0.06	0.061	0.06	0.06	0.06	0.06
D11	Blank	DMSO_Blank		DMSO		Standard_Development	Run088	Standard_Measurement	Plate_02	Clariostar_Study	MB	Biofoundry_,_London	Linear_Dilution_Pattern_V2	0.113	0.11	0.106	0.102	0.099	0.094	0.092	0.09	0.086	0.082	0.077	0.073	0.069	0.066	0.062	0.06	0.058	0.056	0.054	0.053	0.052	0.051	0.05	0.051	0.05	0.051	0.05	0.048	0.048	0.048	0.048	0.047	0.046	0.045	0.045	0.045
D12	Blank	DMSO_Blank		DMSO		Standard_Development	Run088	Standard_Measurement	Plate_02	Clariostar_Study	MB	Biofoundry_,_London	Linear_Dilution_Pattern_V2	0.109	0.106	0.101	0.098	0.094	0.09	0.087	0.086	0.081	0.078	0.073	0.068	0.064	0.06	0.057	0.055	0.052	0.05	0.048	0.047	0.047	0.046	0.045	0.046	0.046	0.046	0.045	0.043	0.043	0.044	0.043	0.043	0.043	0.042	0.042	0.042
E01	Sample	Dilution_90%	0.9	DMSO	Lycopene	Standard_Development	Run088	Standard_Measurement	Plate_02	Clariostar_Study	MB	Biofoundry_,_London	Linear_Dilution_Pattern_V2	0.22	0.217	0.213	0.21	0.206	0.2	0.198	0.197	0.195	0.194	0.191	0.187	0.181	0.176	0.171	0.168	0.164	0.162	0.16	0.159	0.158	0.158	0.158	0.161	0.164	0.167	0.17	0.171	0.175	0.177	0.179	0.182	0.185	0.188	0.192	0.199
E02	Sample	Dilution_70%	0.7	DMSO	Lycopene	Standard_Development	Run088	Standard_Measurement	Plate_02	Clariostar_Study	MB	Biofoundry_,_London	Linear_Dilution_Pattern_V2	0.178	0.175	0.172	0.169	0.164	0.16	0.157	0.156	0.154	0.153	0.149	0.146	0.141	0.137	0.133	0.13	0.128	0.125	0.123	0.122	0.121	0.12	0.121	0.123	0.125	0.127	0.129	0.13	0.133	0.135	0.136	0.138	0.139	0.141	0.145	0.149
E03	Sample	Dilution_50%	0.5	DMSO	Lycopene	Standard_Development	Run088	Standard_Measurement	Plate_02	Clariostar_Study	MB	Biofoundry_,_London	Linear_Dilution_Pattern_V2	0.152	0.149	0.146	0.143	0.138	0.133	0.131	0.131	0.127	0.126	0.122	0.118	0.114	0.11	0.106	0.103	0.1	0.099	0.096	0.096	0.095	0.095	0.095	0.097	0.098	0.1	0.1	0.1	0.103	0.104	0.104	0.106	0.107	0.108	0.11	0.113
E04	Sample	Dilution_30%	0.3	DMSO	Lycopene	Standard_Development	Run088	Standard_Measurement	Plate_02	Clariostar_Study	MB	Biofoundry_,_London	Linear_Dilution_Pattern_V2	0.135	0.131	0.128	0.123	0.12	0.115	0.113	0.112	0.109	0.106	0.103	0.098	0.094	0.09	0.086	0.085	0.082	0.079	0.078	0.077	0.076	0.075	0.075	0.076	0.077	0.078	0.079	0.078	0.079	0.081	0.08	0.081	0.081	0.082	0.082	0.084
E05	Sample	Dilution_10%	0.1	DMSO	Lycopene	Standard_Development	Run088	Standard_Measurement	Plate_02	Clariostar_Study	MB	Biofoundry_,_London	Linear_Dilution_Pattern_V2	0.113	0.108	0.104	0.101	0.097	0.092	0.089	0.089	0.086	0.082	0.078	0.074	0.071	0.067	0.064	0.062	0.059	0.058	0.056	0.055	0.054	0.054	0.053	0.054	0.054	0.054	0.054	0.053	0.053	0.054	0.053	0.054	0.053	0.053	0.052	0.053
E06	Sample	Dilution_90%	0.9	DMSO	Lycopene	Standard_Development	Run088	Standard_Measurement	Plate_02	Clariostar_Study	MB	Biofoundry_,_London	Linear_Dilution_Pattern_V2	0.171	0.167	0.164	0.16	0.157	0.152	0.15	0.149	0.148	0.146	0.145	0.141	0.137	0.132	0.128	0.125	0.121	0.119	0.118	0.117	0.118	0.117	0.118	0.121	0.125	0.129	0.133	0.134	0.138	0.142	0.144	0.147	0.151	0.154	0.16	0.167
E07	Sample	Dilution_70%	0.7	DMSO	Lycopene	Standard_Development	Run088	Standard_Measurement	Plate_02	Clariostar_Study	MB	Biofoundry_,_London	Linear_Dilution_Pattern_V2	0.183	0.181	0.177	0.173	0.169	0.165	0.163	0.162	0.161	0.159	0.157	0.153	0.148	0.144	0.14	0.137	0.134	0.132	0.13	0.129	0.128	0.128	0.128	0.13	0.131	0.134	0.135	0.136	0.139	0.141	0.141	0.143	0.144	0.147	0.149	0.153
E08	Sample	Dilution_50%	0.5	DMSO	Lycopene	Standard_Development	Run088	Standard_Measurement	Plate_02	Clariostar_Study	MB	Biofoundry_,_London	Linear_Dilution_Pattern_V2	0.142	0.139	0.136	0.132	0.128	0.122	0.121	0.12	0.119	0.116	0.112	0.108	0.105	0.1	0.097	0.093	0.091	0.089	0.087	0.086	0.085	0.085	0.085	0.087	0.088	0.09	0.09	0.091	0.093	0.095	0.095	0.097	0.098	0.099	0.102	0.104
E09	Sample	Dilution_30%	0.3	DMSO	Lycopene	Standard_Development	Run088	Standard_Measurement	Plate_02	Clariostar_Study	MB	Biofoundry_,_London	Linear_Dilution_Pattern_V2	0.137	0.135	0.131	0.127	0.123	0.118	0.116	0.115	0.112	0.108	0.105	0.101	0.097	0.093	0.09	0.087	0.084	0.082	0.08	0.079	0.078	0.077	0.077	0.078	0.079	0.08	0.08	0.079	0.08	0.081	0.081	0.082	0.082	0.083	0.083	0.084
E10	Sample	Dilution_10%	0.1	DMSO	Lycopene	Standard_Development	Run088	Standard_Measurement	Plate_02	Clariostar_Study	MB	Biofoundry_,_London	Linear_Dilution_Pattern_V2	0.116	0.112	0.109	0.105	0.101	0.096	0.093	0.092	0.089	0.085	0.08	0.076	0.072	0.068	0.065	0.063	0.06	0.058	0.056	0.056	0.054	0.054	0.054	0.054	0.054	0.055	0.054	0.052	0.054	0.054	0.053	0.054	0.054	0.054	0.053	0.054
E11	Blank	DMSO_Blank		DMSO		Standard_Development	Run088	Standard_Measurement	Plate_02	Clariostar_Study	MB	Biofoundry_,_London	Linear_Dilution_Pattern_V2	0.113	0.11	0.106	0.102	0.099	0.093	0.091	0.089	0.085	0.081	0.076	0.071	0.067	0.063	0.06	0.058	0.055	0.054	0.051	0.051	0.05	0.048	0.048	0.048	0.048	0.048	0.048	0.046	0.046	0.047	0.046	0.046	0.045	0.045	0.044	0.043
E12	Blank	DMSO_Blank		DMSO		Standard_Development	Run088	Standard_Measurement	Plate_02	Clariostar_Study	MB	Biofoundry_,_London	Linear_Dilution_Pattern_V2	0.11	0.106	0.103	0.098	0.095	0.089	0.087	0.085	0.082	0.077	0.072	0.069	0.065	0.06	0.056	0.054	0.052	0.051	0.048	0.048	0.047	0.046	0.045	0.046	0.046	0.046	0.045	0.044	0.044	0.044	0.044	0.044	0.043	0.042	0.041	0.041
F01	Sample	Dilution_90%	0.9	DMSO	Lycopene	Standard_Development	Run088	Standard_Measurement	Plate_02	Clariostar_Study	MB	Biofoundry_,_London	Linear_Dilution_Pattern_V2	0.183	0.18	0.177	0.173	0.169	0.163	0.16	0.16	0.159	0.156	0.153	0.149	0.144	0.139	0.134	0.131	0.127	0.125	0.123	0.122	0.121	0.121	0.122	0.125	0.127	0.131	0.134	0.136	0.141	0.143	0.146	0.148	0.151	0.155	0.16	0.166
F02	Sample	Dilution_70%	0.7	DMSO	Lycopene	Standard_Development	Run088	Standard_Measurement	Plate_02	Clariostar_Study	MB	Biofoundry_,_London	Linear_Dilution_Pattern_V2	0.163	0.159	0.155	0.152	0.148	0.143	0.14	0.14	0.138	0.136	0.134	0.129	0.124	0.12	0.115	0.113	0.11	0.107	0.105	0.104	0.103	0.103	0.104	0.106	0.108	0.111	0.113	0.114	0.117	0.119	0.121	0.122	0.124	0.127	0.13	0.135
F03	Sample	Dilution_50%	0.5	DMSO	Lycopene	Standard_Development	Run088	Standard_Measurement	Plate_02	Clariostar_Study	MB	Biofoundry_,_London	Linear_Dilution_Pattern_V2	0.156	0.154	0.15	0.147	0.142	0.139	0.136	0.134	0.132	0.131	0.127	0.123	0.119	0.114	0.11	0.107	0.105	0.103	0.1	0.099	0.099	0.098	0.098	0.099	0.101	0.102	0.103	0.104	0.105	0.106	0.107	0.107	0.108	0.11	0.112	0.114
F04	Sample	Dilution_30%	0.3	DMSO	Lycopene	Standard_Development	Run088	Standard_Measurement	Plate_02	Clariostar_Study	MB	Biofoundry_,_London	Linear_Dilution_Pattern_V2	0.135	0.132	0.128	0.125	0.121	0.117	0.114	0.113	0.111	0.108	0.105	0.101	0.097	0.093	0.09	0.088	0.085	0.083	0.08	0.08	0.079	0.078	0.078	0.079	0.079	0.08	0.081	0.079	0.08	0.081	0.081	0.082	0.082	0.083	0.084	0.085
F05	Sample	Dilution_10%	0.1	DMSO	Lycopene	Standard_Development	Run088	Standard_Measurement	Plate_02	Clariostar_Study	MB	Biofoundry_,_London	Linear_Dilution_Pattern_V2	0.115	0.111	0.107	0.104	0.1	0.096	0.094	0.092	0.09	0.087	0.085	0.08	0.077	0.073	0.069	0.068	0.065	0.063	0.061	0.061	0.059	0.058	0.057	0.058	0.058	0.059	0.058	0.058	0.058	0.058	0.058	0.058	0.057	0.057	0.056	0.057
F06	Sample	Dilution_90%	0.9	DMSO	Lycopene	Standard_Development	Run088	Standard_Measurement	Plate_02	Clariostar_Study	MB	Biofoundry_,_London	Linear_Dilution_Pattern_V2	0.172	0.17	0.166	0.163	0.159	0.155	0.152	0.152	0.151	0.149	0.146	0.145	0.14	0.135	0.131	0.128	0.125	0.123	0.122	0.121	0.12	0.121	0.122	0.124	0.127	0.132	0.135	0.137	0.141	0.145	0.146	0.149	0.152	0.156	0.161	0.167
F07	Sample	Dilution_70%	0.7	DMSO	Lycopene	Standard_Development	Run088	Standard_Measurement	Plate_02	Clariostar_Study	MB	Biofoundry_,_London	Linear_Dilution_Pattern_V2	0.151	0.149	0.145	0.142	0.139	0.133	0.132	0.131	0.13	0.127	0.125	0.122	0.118	0.114	0.11	0.107	0.104	0.102	0.1	0.099	0.099	0.098	0.099	0.101	0.103	0.106	0.108	0.109	0.112	0.114	0.115	0.117	0.119	0.122	0.125	0.13
F08	Sample	Dilution_50%	0.5	DMSO	Lycopene	Standard_Development	Run088	Standard_Measurement	Plate_02	Clariostar_Study	MB	Biofoundry_,_London	Linear_Dilution_Pattern_V2	0.146	0.143	0.14	0.136	0.133	0.13	0.127	0.125	0.123	0.122	0.118	0.115	0.11	0.106	0.102	0.099	0.096	0.094	0.092	0.091	0.091	0.09	0.09	0.092	0.093	0.095	0.096	0.096	0.097	0.099	0.1	0.101	0.102	0.104	0.106	0.109
F09	Sample	Dilution_30%	0.3	DMSO	Lycopene	Standard_Development	Run088	Standard_Measurement	Plate_02	Clariostar_Study	MB	Biofoundry_,_London	Linear_Dilution_Pattern_V2	0.129	0.126	0.121	0.118	0.116	0.111	0.108	0.107	0.105	0.102	0.099	0.095	0.09	0.086	0.082	0.08	0.077	0.075	0.073	0.072	0.071	0.07	0.07	0.072	0.072	0.073	0.074	0.073	0.074	0.075	0.075	0.076	0.076	0.077	0.078	0.079
F10	Sample	Dilution_10%	0.1	DMSO	Lycopene	Standard_Development	Run088	Standard_Measurement	Plate_02	Clariostar_Study	MB	Biofoundry_,_London	Linear_Dilution_Pattern_V2	0.114	0.11	0.106	0.102	0.099	0.094	0.091	0.091	0.088	0.084	0.08	0.076	0.072	0.068	0.065	0.063	0.06	0.058	0.056	0.056	0.055	0.054	0.054	0.055	0.055	0.056	0.055	0.053	0.054	0.054	0.053	0.054	0.054	0.053	0.053	0.053
F11	Blank	DMSO		DMSO		Standard_Development	Run088	Standard_Measurement	Plate_02	Clariostar_Study	MB	Biofoundry_,_London	Linear_Dilution_Pattern_V2	0.11	0.107	0.103	0.099	0.096	0.091	0.088	0.086	0.083	0.079	0.075	0.07	0.067	0.063	0.059	0.058	0.055	0.053	0.051	0.051	0.05	0.048	0.048	0.049	0.049	0.049	0.048	0.046	0.047	0.047	0.046	0.046	0.045	0.044	0.044	0.043
F12	Blank	DMSO		DMSO		Standard_Development	Run088	Standard_Measurement	Plate_02	Clariostar_Study	MB	Biofoundry_,_London	Linear_Dilution_Pattern_V2	0.109	0.105	0.101	0.097	0.093	0.088	0.085	0.083	0.08	0.076	0.072	0.067	0.062	0.059	0.057	0.055	0.052	0.05	0.048	0.048	0.046	0.046	0.045	0.045	0.045	0.045	0.045	0.043	0.044	0.043	0.043	0.044	0.042	0.042	0.041	0.041
G01	Sample	Dilution_85%	0.85	DMSO	Lycopene	Standard_Development	Run088	Standard_Measurement	Plate_02	Clariostar_Study	MB	Biofoundry_,_London	Linear_Dilution_Pattern_V2	0.203	0.201	0.198	0.195	0.19	0.185	0.183	0.181	0.18	0.177	0.174	0.169	0.164	0.16	0.155	0.151	0.147	0.146	0.143	0.142	0.141	0.14	0.141	0.143	0.146	0.149	0.151	0.153	0.155	0.158	0.16	0.161	0.164	0.167	0.171	0.176
G02	Sample	Dilution_65%	0.65	DMSO	Lycopene	Standard_Development	Run088	Standard_Measurement	Plate_02	Clariostar_Study	MB	Biofoundry_,_London	Linear_Dilution_Pattern_V2	0.16	0.157	0.153	0.149	0.146	0.141	0.138	0.137	0.135	0.133	0.129	0.126	0.121	0.117	0.113	0.109	0.107	0.105	0.103	0.102	0.101	0.101	0.101	0.103	0.105	0.107	0.109	0.11	0.113	0.114	0.116	0.117	0.119	0.121	0.124	0.128
G03	Sample	Dilution_45%	0.45	DMSO	Lycopene	Standard_Development	Run088	Standard_Measurement	Plate_02	Clariostar_Study	MB	Biofoundry_,_London	Linear_Dilution_Pattern_V2	0.164	0.162	0.158	0.154	0.15	0.146	0.142	0.142	0.141	0.138	0.134	0.13	0.126	0.121	0.117	0.114	0.112	0.11	0.108	0.107	0.105	0.104	0.104	0.105	0.106	0.108	0.108	0.107	0.108	0.11	0.11	0.111	0.111	0.112	0.113	0.115
G04	Sample	Dilution_25%	0.25	DMSO	Lycopene	Standard_Development	Run088	Standard_Measurement	Plate_02	Clariostar_Study	MB	Biofoundry_,_London	Linear_Dilution_Pattern_V2	0.121	0.118	0.114	0.111	0.107	0.103	0.1	0.099	0.097	0.094	0.09	0.087	0.083	0.079	0.075	0.073	0.07	0.068	0.066	0.066	0.064	0.063	0.064	0.064	0.065	0.066	0.066	0.066	0.067	0.068	0.068	0.069	0.069	0.07	0.07	0.071
G05	Sample	Dilution_05%	0.0499999999999999	DMSO	Lycopene	Standard_Development	Run088	Standard_Measurement	Plate_02	Clariostar_Study	MB	Biofoundry_,_London	Linear_Dilution_Pattern_V2	0.115	0.111	0.107	0.103	0.1	0.095	0.092	0.092	0.089	0.085	0.081	0.077	0.073	0.069	0.066	0.064	0.061	0.06	0.058	0.057	0.056	0.055	0.055	0.056	0.056	0.056	0.055	0.053	0.053	0.053	0.053	0.053	0.053	0.052	0.052	0.052
G06	Sample	Dilution_85%	0.85	DMSO	Lycopene	Standard_Development	Run088	Standard_Measurement	Plate_02	Clariostar_Study	MB	Biofoundry_,_London	Linear_Dilution_Pattern_V2	0.165	0.161	0.158	0.154	0.15	0.146	0.143	0.143	0.141	0.14	0.138	0.134	0.129	0.124	0.121	0.117	0.115	0.113	0.11	0.11	0.109	0.109	0.11	0.112	0.115	0.118	0.121	0.123	0.127	0.13	0.132	0.135	0.137	0.141	0.145	0.151
G07	Sample	Dilution_65%	0.65	DMSO	Lycopene	Standard_Development	Run088	Standard_Measurement	Plate_02	Clariostar_Study	MB	Biofoundry_,_London	Linear_Dilution_Pattern_V2	0.166	0.163	0.16	0.157	0.153	0.148	0.145	0.145	0.144	0.142	0.139	0.135	0.131	0.127	0.123	0.12	0.116	0.114	0.113	0.111	0.111	0.11	0.111	0.112	0.114	0.116	0.118	0.119	0.121	0.122	0.124	0.125	0.127	0.129	0.132	0.136
G08	Sample	Dilution_45%	0.45	DMSO	Lycopene	Standard_Development	Run088	Standard_Measurement	Plate_02	Clariostar_Study	MB	Biofoundry_,_London	Linear_Dilution_Pattern_V2	0.141	0.137	0.133	0.13	0.126	0.121	0.118	0.117	0.116	0.114	0.111	0.107	0.102	0.098	0.094	0.091	0.088	0.086	0.083	0.083	0.082	0.082	0.081	0.082	0.084	0.086	0.087	0.087	0.088	0.09	0.091	0.091	0.093	0.094	0.096	0.098
G09	Sample	Dilution_25%	0.25	DMSO	Lycopene	Standard_Development	Run088	Standard_Measurement	Plate_02	Clariostar_Study	MB	Biofoundry_,_London	Linear_Dilution_Pattern_V2	0.127	0.122	0.119	0.115	0.111	0.106	0.103	0.102	0.1	0.097	0.093	0.088	0.085	0.08	0.076	0.074	0.072	0.07	0.067	0.067	0.066	0.065	0.065	0.066	0.067	0.067	0.068	0.067	0.068	0.069	0.068	0.069	0.07	0.07	0.07	0.071
G10	Sample	Dilution_05%	0.0499999999999999	DMSO	Lycopene	Standard_Development	Run088	Standard_Measurement	Plate_02	Clariostar_Study	MB	Biofoundry_,_London	Linear_Dilution_Pattern_V2	0.116	0.112	0.108	0.104	0.102	0.096	0.093	0.092	0.088	0.085	0.08	0.076	0.071	0.068	0.065	0.064	0.06	0.058	0.056	0.056	0.054	0.053	0.052	0.053	0.053	0.053	0.053	0.051	0.052	0.052	0.051	0.051	0.051	0.05	0.05	0.05
G11	Blank	DMSO_Blank		DMSO		Standard_Development	Run088	Standard_Measurement	Plate_02	Clariostar_Study	MB	Biofoundry_,_London	Linear_Dilution_Pattern_V2	0.11	0.107	0.103	0.099	0.096	0.09	0.088	0.086	0.083	0.078	0.073	0.07	0.065	0.061	0.059	0.056	0.054	0.052	0.05	0.05	0.048	0.048	0.047	0.047	0.047	0.047	0.046	0.045	0.046	0.045	0.045	0.045	0.044	0.044	0.043	0.042
G12	Blank	DMSO_Blank		DMSO		Standard_Development	Run088	Standard_Measurement	Plate_02	Clariostar_Study	MB	Biofoundry_,_London	Linear_Dilution_Pattern_V2	0.11	0.106	0.102	0.099	0.094	0.088	0.086	0.085	0.081	0.076	0.072	0.068	0.062	0.059	0.055	0.053	0.051	0.049	0.047	0.046	0.045	0.044	0.043	0.044	0.045	0.044	0.044	0.042	0.042	0.043	0.042	0.043	0.042	0.042	0.041	0.04
H01	Sample	Dilution_85%	0.85	DMSO	Lycopene	Standard_Development	Run088	Standard_Measurement	Plate_02	Clariostar_Study	MB	Biofoundry_,_London	Linear_Dilution_Pattern_V2	0.199	0.195	0.192	0.188	0.182	0.177	0.175	0.173	0.171	0.168	0.164	0.158	0.152	0.147	0.142	0.138	0.135	0.132	0.13	0.129	0.128	0.127	0.128	0.13	0.132	0.135	0.138	0.139	0.142	0.145	0.146	0.148	0.151	0.154	0.158	0.163
H02	Sample	Dilution_65%	0.65	DMSO	Lycopene	Standard_Development	Run088	Standard_Measurement	Plate_02	Clariostar_Study	MB	Biofoundry_,_London	Linear_Dilution_Pattern_V2	0.165	0.163	0.159	0.155	0.15	0.145	0.143	0.141	0.139	0.137	0.134	0.13	0.124	0.118	0.113	0.111	0.107	0.105	0.103	0.102	0.101	0.1	0.1	0.102	0.105	0.107	0.109	0.109	0.112	0.113	0.115	0.117	0.118	0.12	0.123	0.126
H03	Sample	Dilution_45%	0.45	DMSO	Lycopene	Standard_Development	Run088	Standard_Measurement	Plate_02	Clariostar_Study	MB	Biofoundry_,_London	Linear_Dilution_Pattern_V2	0.144	0.141	0.138	0.134	0.13	0.126	0.123	0.121	0.12	0.117	0.114	0.11	0.106	0.102	0.097	0.095	0.092	0.09	0.088	0.087	0.086	0.085	0.085	0.087	0.088	0.09	0.091	0.09	0.091	0.093	0.094	0.094	0.095	0.097	0.098	0.101
H04	Sample	Dilution_25%	0.25	DMSO	Lycopene	Standard_Development	Run088	Standard_Measurement	Plate_02	Clariostar_Study	MB	Biofoundry_,_London	Linear_Dilution_Pattern_V2	0.132	0.129	0.124	0.121	0.117	0.112	0.11	0.107	0.105	0.101	0.097	0.092	0.088	0.083	0.08	0.078	0.074	0.072	0.07	0.07	0.068	0.068	0.068	0.068	0.069	0.07	0.07	0.069	0.07	0.071	0.071	0.071	0.071	0.072	0.072	0.073
H05	Sample	Dilution_05%	0.0499999999999999	DMSO	Lycopene	Standard_Development	Run088	Standard_Measurement	Plate_02	Clariostar_Study	MB	Biofoundry_,_London	Linear_Dilution_Pattern_V2	0.121	0.118	0.113	0.11	0.107	0.102	0.099	0.098	0.094	0.09	0.087	0.082	0.079	0.075	0.071	0.069	0.067	0.065	0.062	0.061	0.06	0.059	0.058	0.059	0.059	0.059	0.058	0.057	0.057	0.057	0.057	0.056	0.055	0.054	0.053	0.053
H06	Sample	Dilution_85%	0.85	DMSO	Lycopene	Standard_Development	Run088	Standard_Measurement	Plate_02	Clariostar_Study	MB	Biofoundry_,_London	Linear_Dilution_Pattern_V2	0.163	0.161	0.157	0.153	0.149	0.144	0.141	0.14	0.139	0.137	0.134	0.131	0.127	0.122	0.118	0.115	0.112	0.11	0.108	0.107	0.106	0.107	0.107	0.11	0.113	0.117	0.12	0.121	0.125	0.127	0.13	0.132	0.134	0.138	0.141	0.147
H07	Sample	Dilution_65%	0.65	DMSO	Lycopene	Standard_Development	Run088	Standard_Measurement	Plate_02	Clariostar_Study	MB	Biofoundry_,_London	Linear_Dilution_Pattern_V2	0.152	0.148	0.145	0.141	0.137	0.132	0.13	0.13	0.128	0.126	0.124	0.12	0.116	0.111	0.106	0.103	0.1	0.098	0.096	0.096	0.094	0.094	0.094	0.096	0.099	0.101	0.103	0.103	0.106	0.108	0.109	0.111	0.113	0.115	0.118	0.122
H08	Sample	Dilution_45%	0.45	DMSO	Lycopene	Standard_Development	Run088	Standard_Measurement	Plate_02	Clariostar_Study	MB	Biofoundry_,_London	Linear_Dilution_Pattern_V2	0.144	0.141	0.136	0.132	0.129	0.123	0.12	0.119	0.116	0.114	0.111	0.106	0.102	0.097	0.092	0.089	0.085	0.084	0.082	0.081	0.08	0.08	0.08	0.081	0.082	0.085	0.085	0.085	0.087	0.088	0.089	0.09	0.09	0.091	0.093	0.096
H09	Sample	Dilution_25%	0.25	DMSO	Lycopene	Standard_Development	Run088	Standard_Measurement	Plate_02	Clariostar_Study	MB	Biofoundry_,_London	Linear_Dilution_Pattern_V2	0.134	0.13	0.126	0.123	0.118	0.113	0.11	0.108	0.107	0.103	0.099	0.094	0.089	0.085	0.081	0.079	0.075	0.073	0.071	0.07	0.069	0.068	0.068	0.068	0.069	0.07	0.07	0.07	0.07	0.071	0.071	0.072	0.071	0.072	0.073	0.073
H10	Sample	Dilution_05%	0.0499999999999999	DMSO	Lycopene	Standard_Development	Run088	Standard_Measurement	Plate_02	Clariostar_Study	MB	Biofoundry_,_London	Linear_Dilution_Pattern_V2	0.118	0.115	0.111	0.106	0.102	0.097	0.094	0.092	0.09	0.086	0.082	0.077	0.073	0.069	0.066	0.063	0.061	0.058	0.057	0.056	0.054	0.054	0.053	0.053	0.053	0.053	0.053	0.051	0.051	0.051	0.051	0.051	0.05	0.05	0.049	0.048
H11	Blank	DMSO_Blank		DMSO		Standard_Development	Run088	Standard_Measurement	Plate_02	Clariostar_Study	MB	Biofoundry_,_London	Linear_Dilution_Pattern_V2	0.112	0.108	0.105	0.101	0.097	0.091	0.088	0.087	0.083	0.08	0.075	0.071	0.067	0.063	0.059	0.058	0.056	0.054	0.052	0.051	0.05	0.049	0.048	0.049	0.049	0.049	0.048	0.046	0.046	0.047	0.046	0.046	0.045	0.044	0.043	0.043
H12	Blank	DMSO_Blank		DMSO		Standard_Development	Run088	Standard_Measurement	Plate_02	Clariostar_Study	MB	Biofoundry_,_London	Linear_Dilution_Pattern_V2	0.121	0.118	0.113	0.109	0.105	0.099	0.095	0.094	0.089	0.085	0.079	0.073	0.068	0.063	0.06	0.057	0.054	0.053	0.05	0.049	0.048	0.048	0.047	0.047	0.048	0.048	0.047	0.045	0.045	0.045	0.044	0.045	0.044	0.043	0.043	0.043
A01	Sample	Dilution_100%	1.0	DMSO	Lycopene	Standard_Development	Run088	Standard_Measurement	Plate_02	Clariostar_Study	MB	Biofoundry_,_London	Linear_Dilution_Pattern_V2	0.178	0.173	0.17	0.167	0.161	0.157	0.155	0.154	0.15	0.149	0.146	0.142	0.136	0.13	0.126	0.122	0.119	0.117	0.115	0.115	0.114	0.115	0.117	0.119	0.122	0.126	0.129	0.133	0.137	0.14	0.143	0.147	0.151	0.156	0.162	0.17
A02	Sample	Dilution_80%	0.8	DMSO	Lycopene	Standard_Development	Run088	Standard_Measurement	Plate_02	Clariostar_Study	MB	Biofoundry_,_London	Linear_Dilution_Pattern_V2	0.161	0.158	0.155	0.151	0.147	0.143	0.141	0.139	0.137	0.134	0.13	0.126	0.122	0.117	0.114	0.11	0.107	0.105	0.103	0.102	0.102	0.103	0.105	0.107	0.109	0.111	0.113	0.116	0.119	0.122	0.124	0.127	0.13	0.133	0.138	0.144
A03	Sample	Dilution_60%	0.6	DMSO	Lycopene	Standard_Development	Run088	Standard_Measurement	Plate_02	Clariostar_Study	MB	Biofoundry_,_London	Linear_Dilution_Pattern_V2	0.142	0.139	0.135	0.132	0.128	0.124	0.122	0.12	0.116	0.115	0.11	0.107	0.102	0.097	0.093	0.09	0.088	0.085	0.083	0.083	0.082	0.082	0.084	0.084	0.086	0.088	0.09	0.091	0.093	0.095	0.096	0.099	0.1	0.103	0.106	0.111
A04	Sample	Dilution_40%	0.4	DMSO	Lycopene	Standard_Development	Run088	Standard_Measurement	Plate_02	Clariostar_Study	MB	Biofoundry_,_London	Linear_Dilution_Pattern_V2	0.151	0.147	0.145	0.142	0.138	0.133	0.13	0.128	0.125	0.121	0.117	0.113	0.108	0.104	0.101	0.097	0.095	0.092	0.09	0.089	0.089	0.088	0.088	0.089	0.089	0.09	0.091	0.092	0.093	0.094	0.094	0.094	0.096	0.098	0.1	0.102
A05	Sample	Dilution_20%	0.2	DMSO	Lycopene	Standard_Development	Run088	Standard_Measurement	Plate_02	Clariostar_Study	MB	Biofoundry_,_London	Linear_Dilution_Pattern_V2	0.126	0.122	0.119	0.115	0.111	0.106	0.104	0.101	0.097	0.094	0.089	0.085	0.08	0.075	0.072	0.069	0.066	0.064	0.062	0.061	0.06	0.059	0.06	0.06	0.06	0.06	0.06	0.06	0.06	0.061	0.061	0.061	0.062	0.062	0.064	0.064
A06	Sample	Dilution_100%	1.0	DMSO	Lycopene	Standard_Development	Run088	Standard_Measurement	Plate_02	Clariostar_Study	MB	Biofoundry_,_London	Linear_Dilution_Pattern_V2	0.163	0.16	0.157	0.153	0.148	0.143	0.142	0.141	0.138	0.139	0.135	0.131	0.127	0.121	0.117	0.113	0.111	0.109	0.107	0.106	0.106	0.106	0.108	0.111	0.114	0.117	0.12	0.124	0.128	0.131	0.134	0.137	0.141	0.145	0.151	0.158
A07	Sample	Dilution_80%	0.8	DMSO	Lycopene	Standard_Development	Run088	Standard_Measurement	Plate_02	Clariostar_Study	MB	Biofoundry_,_London	Linear_Dilution_Pattern_V2	0.159	0.156	0.154	0.151	0.146	0.141	0.139	0.137	0.134	0.133	0.129	0.125	0.12	0.116	0.112	0.107	0.104	0.102	0.1	0.099	0.099	0.099	0.101	0.102	0.104	0.106	0.108	0.111	0.114	0.116	0.118	0.121	0.124	0.126	0.131	0.137
A08	Sample	Dilution_60%	0.6	DMSO	Lycopene	Standard_Development	Run088	Standard_Measurement	Plate_02	Clariostar_Study	MB	Biofoundry_,_London	Linear_Dilution_Pattern_V2	0.147	0.143	0.14	0.137	0.133	0.128	0.125	0.124	0.121	0.119	0.115	0.111	0.106	0.102	0.098	0.094	0.092	0.089	0.087	0.086	0.086	0.086	0.087	0.088	0.09	0.091	0.093	0.094	0.096	0.098	0.099	0.101	0.103	0.105	0.108	0.112
A09	Sample	Dilution_40%	0.4	DMSO	Lycopene	Standard_Development	Run088	Standard_Measurement	Plate_02	Clariostar_Study	MB	Biofoundry_,_London	Linear_Dilution_Pattern_V2	0.141	0.137	0.133	0.13	0.126	0.121	0.119	0.118	0.115	0.112	0.108	0.103	0.099	0.094	0.09	0.087	0.085	0.082	0.08	0.079	0.078	0.078	0.078	0.079	0.079	0.08	0.081	0.081	0.083	0.083	0.083	0.084	0.086	0.087	0.088	0.09
A10	Sample	Dilution_20%	0.2	DMSO	Lycopene	Standard_Development	Run088	Standard_Measurement	Plate_02	Clariostar_Study	MB	Biofoundry_,_London	Linear_Dilution_Pattern_V2	0.126	0.123	0.119	0.116	0.112	0.107	0.104	0.102	0.099	0.095	0.09	0.084	0.081	0.077	0.073	0.069	0.068	0.065	0.063	0.062	0.062	0.061	0.061	0.061	0.061	0.061	0.061	0.061	0.061	0.061	0.062	0.062	0.062	0.063	0.063	0.064
A11	Blank	DMSO_Blank		DMSO		Standard_Development	Run088	Standard_Measurement	Plate_02	Clariostar_Study	MB	Biofoundry_,_London	Linear_Dilution_Pattern_V2	0.123	0.12	0.117	0.114	0.11	0.105	0.102	0.098	0.095	0.09	0.083	0.079	0.074	0.07	0.067	0.063	0.062	0.06	0.057	0.056	0.055	0.054	0.054	0.053	0.052	0.052	0.051	0.051	0.051	0.05	0.049	0.049	0.049	0.048	0.047	0.047
A12	Blank	DMSO_Blank		DMSO		Standard_Development	Run088	Standard_Measurement	Plate_02	Clariostar_Study	MB	Biofoundry_,_London	Linear_Dilution_Pattern_V2	0.121	0.117	0.114	0.111	0.107	0.102	0.098	0.096	0.092	0.088	0.082	0.078	0.074	0.07	0.067	0.064	0.062	0.059	0.057	0.056	0.055	0.054	0.054	0.053	0.053	0.052	0.051	0.051	0.05	0.049	0.049	0.048	0.048	0.047	0.047	0.046
B01	Sample	Dilution_100%	1.0	DMSO	Lycopene	Standard_Development	Run088	Standard_Measurement	Plate_02	Clariostar_Study	MB	Biofoundry_,_London	Linear_Dilution_Pattern_V2	0.215	0.212	0.209	0.204	0.2	0.195	0.193	0.193	0.191	0.189	0.185	0.182	0.176	0.17	0.166	0.162	0.159	0.157	0.154	0.153	0.154	0.154	0.156	0.159	0.161	0.165	0.168	0.172	0.176	0.179	0.181	0.185	0.189	0.193	0.199	0.207
B02	Sample	Dilution_80%	0.8	DMSO	Lycopene	Standard_Development	Run088	Standard_Measurement	Plate_02	Clariostar_Study	MB	Biofoundry_,_London	Linear_Dilution_Pattern_V2	0.174	0.171	0.169	0.165	0.161	0.156	0.153	0.153	0.151	0.149	0.145	0.142	0.137	0.132	0.129	0.125	0.122	0.12	0.118	0.118	0.118	0.118	0.119	0.121	0.123	0.125	0.128	0.13	0.134	0.136	0.138	0.14	0.143	0.146	0.15	0.155
B03	Sample	Dilution_60%	0.6	DMSO	Lycopene	Standard_Development	Run088	Standard_Measurement	Plate_02	Clariostar_Study	MB	Biofoundry_,_London	Linear_Dilution_Pattern_V2	0.158	0.155	0.152	0.15	0.146	0.141	0.138	0.138	0.135	0.133	0.129	0.125	0.12	0.116	0.113	0.109	0.107	0.104	0.102	0.102	0.101	0.1	0.102	0.103	0.104	0.105	0.106	0.108	0.11	0.112	0.113	0.114	0.116	0.117	0.12	0.124
B04	Sample	Dilution_40%	0.4	DMSO	Lycopene	Standard_Development	Run088	Standard_Measurement	Plate_02	Clariostar_Study	MB	Biofoundry_,_London	Linear_Dilution_Pattern_V2	0.142	0.14	0.137	0.134	0.13	0.125	0.123	0.122	0.119	0.116	0.111	0.107	0.102	0.099	0.096	0.093	0.09	0.087	0.085	0.085	0.084	0.083	0.084	0.085	0.085	0.086	0.086	0.087	0.089	0.089	0.089	0.09	0.091	0.092	0.094	0.096
B05	Sample	Dilution_20%	0.2	DMSO	Lycopene	Standard_Development	Run088	Standard_Measurement	Plate_02	Clariostar_Study	MB	Biofoundry_,_London	Linear_Dilution_Pattern_V2	0.12	0.117	0.115	0.111	0.107	0.103	0.1	0.099	0.096	0.093	0.088	0.084	0.08	0.075	0.073	0.069	0.067	0.065	0.063	0.063	0.062	0.062	0.062	0.062	0.062	0.061	0.061	0.061	0.062	0.062	0.062	0.063	0.063	0.064	0.064	0.065
B06	Sample	Dilution_100%	1.0	DMSO	Lycopene	Standard_Development	Run088	Standard_Measurement	Plate_02	Clariostar_Study	MB	Biofoundry_,_London	Linear_Dilution_Pattern_V2	0.168	0.164	0.162	0.159	0.154	0.15	0.147	0.147	0.145	0.144	0.141	0.138	0.133	0.128	0.125	0.12	0.119	0.116	0.114	0.114	0.114	0.114	0.116	0.118	0.121	0.124	0.129	0.132	0.136	0.139	0.142	0.146	0.15	0.154	0.16	0.168
B07	Sample	Dilution_80%	0.8	DMSO	Lycopene	Standard_Development	Run088	Standard_Measurement	Plate_02	Clariostar_Study	MB	Biofoundry_,_London	Linear_Dilution_Pattern_V2	0.162	0.158	0.155	0.152	0.148	0.144	0.142	0.141	0.139	0.138	0.135	0.131	0.127	0.122	0.118	0.115	0.112	0.11	0.107	0.107	0.108	0.106	0.108	0.11	0.112	0.114	0.116	0.119	0.122	0.124	0.125	0.128	0.13	0.133	0.137	0.143
B08	Sample	Dilution_60%	0.6	DMSO	Lycopene	Standard_Development	Run088	Standard_Measurement	Plate_02	Clariostar_Study	MB	Biofoundry_,_London	Linear_Dilution_Pattern_V2	0.147	0.144	0.141	0.138	0.133	0.129	0.127	0.126	0.123	0.121	0.117	0.114	0.109	0.103	0.1	0.097	0.094	0.091	0.09	0.089	0.089	0.088	0.089	0.091	0.092	0.093	0.095	0.097	0.098	0.1	0.101	0.103	0.105	0.106	0.109	0.113
B09	Sample	Dilution_40%	0.4	DMSO	Lycopene	Standard_Development	Run088	Standard_Measurement	Plate_02	Clariostar_Study	MB	Biofoundry_,_London	Linear_Dilution_Pattern_V2	0.137	0.135	0.13	0.128	0.124	0.119	0.117	0.115	0.113	0.11	0.106	0.102	0.098	0.093	0.09	0.086	0.084	0.081	0.079	0.078	0.078	0.077	0.077	0.078	0.079	0.079	0.08	0.081	0.082	0.082	0.083	0.084	0.085	0.086	0.088	0.09
B10	Sample	Dilution_20%	0.2	DMSO	Lycopene	Standard_Development	Run088	Standard_Measurement	Plate_02	Clariostar_Study	MB	Biofoundry_,_London	Linear_Dilution_Pattern_V2	0.128	0.125	0.122	0.119	0.115	0.111	0.108	0.106	0.104	0.099	0.095	0.091	0.086	0.082	0.079	0.076	0.073	0.071	0.069	0.068	0.068	0.067	0.067	0.067	0.067	0.066	0.066	0.066	0.067	0.066	0.066	0.067	0.067	0.067	0.068	0.068
B11	Blank	DMSO_Blank		DMSO		Standard_Development	Run088	Standard_Measurement	Plate_02	Clariostar_Study	MB	Biofoundry_,_London	Linear_Dilution_Pattern_V2	0.119	0.115	0.113	0.109	0.105	0.1	0.097	0.095	0.092	0.088	0.083	0.079	0.074	0.071	0.068	0.065	0.064	0.061	0.058	0.058	0.057	0.056	0.056	0.055	0.055	0.053	0.053	0.053	0.052	0.051	0.051	0.051	0.05	0.049	0.049	0.048
B12	Blank	DMSO_Blank		DMSO		Standard_Development	Run088	Standard_Measurement	Plate_02	Clariostar_Study	MB	Biofoundry_,_London	Linear_Dilution_Pattern_V2	0.115	0.111	0.109	0.105	0.101	0.097	0.093	0.091	0.088	0.084	0.079	0.075	0.07	0.066	0.063	0.061	0.059	0.056	0.054	0.053	0.053	0.052	0.051	0.051	0.051	0.05	0.049	0.048	0.048	0.048	0.047	0.047	0.046	0.046	0.045	0.045
C01	Sample	Dilution_95%	0.95	DMSO	Lycopene	Standard_Development	Run088	Standard_Measurement	Plate_02	Clariostar_Study	MB	Biofoundry_,_London	Linear_Dilution_Pattern_V2	0.18	0.177	0.173	0.169	0.165	0.161	0.159	0.158	0.156	0.155	0.15	0.147	0.142	0.136	0.132	0.128	0.126	0.122	0.121	0.12	0.12	0.12	0.122	0.125	0.128	0.13	0.133	0.137	0.14	0.144	0.147	0.15	0.153	0.157	0.162	0.169
C02	Sample	Dilution_75%	0.75	DMSO	Lycopene	Standard_Development	Run088	Standard_Measurement	Plate_02	Clariostar_Study	MB	Biofoundry_,_London	Linear_Dilution_Pattern_V2	0.175	0.172	0.169	0.167	0.162	0.158	0.157	0.155	0.153	0.15	0.147	0.144	0.139	0.134	0.131	0.128	0.126	0.122	0.12	0.119	0.119	0.119	0.12	0.122	0.123	0.125	0.128	0.13	0.132	0.134	0.135	0.138	0.14	0.142	0.145	0.15
C03	Sample	Dilution_55%	0.55	DMSO	Lycopene	Standard_Development	Run088	Standard_Measurement	Plate_02	Clariostar_Study	MB	Biofoundry_,_London	Linear_Dilution_Pattern_V2	0.141	0.138	0.135	0.132	0.128	0.124	0.121	0.121	0.119	0.116	0.112	0.109	0.104	0.1	0.096	0.093	0.091	0.088	0.086	0.086	0.086	0.085	0.086	0.088	0.089	0.089	0.091	0.093	0.095	0.097	0.097	0.099	0.1	0.102	0.104	0.108
C04	Sample	Dilution_35%	0.35	DMSO	Lycopene	Standard_Development	Run088	Standard_Measurement	Plate_02	Clariostar_Study	MB	Biofoundry_,_London	Linear_Dilution_Pattern_V2	0.127	0.124	0.122	0.117	0.114	0.11	0.106	0.106	0.103	0.1	0.096	0.092	0.087	0.083	0.08	0.077	0.075	0.072	0.07	0.07	0.069	0.069	0.07	0.07	0.071	0.071	0.072	0.072	0.074	0.074	0.075	0.076	0.077	0.078	0.079	0.081
C05	Sample	Dilution_15%	0.15	DMSO	Lycopene	Standard_Development	Run088	Standard_Measurement	Plate_02	Clariostar_Study	MB	Biofoundry_,_London	Linear_Dilution_Pattern_V2	0.118	0.116	0.112	0.109	0.105	0.1	0.098	0.096	0.093	0.091	0.086	0.082	0.078	0.074	0.071	0.068	0.066	0.065	0.062	0.062	0.061	0.06	0.06	0.06	0.06	0.06	0.06	0.059	0.06	0.06	0.06	0.061	0.061	0.061	0.061	0.061
C06	Sample	Dilution_95%	0.95	DMSO	Lycopene	Standard_Development	Run088	Standard_Measurement	Plate_02	Clariostar_Study	MB	Biofoundry_,_London	Linear_Dilution_Pattern_V2	0.163	0.161	0.157	0.155	0.151	0.147	0.144	0.144	0.143	0.141	0.138	0.135	0.131	0.126	0.122	0.119	0.117	0.114	0.112	0.111	0.112	0.112	0.114	0.117	0.119	0.122	0.126	0.129	0.133	0.136	0.14	0.143	0.146	0.15	0.156	0.163
C07	Sample	Dilution_75%	0.75	DMSO	Lycopene	Standard_Development	Run088	Standard_Measurement	Plate_02	Clariostar_Study	MB	Biofoundry_,_London	Linear_Dilution_Pattern_V2	0.15	0.147	0.143	0.14	0.136	0.131	0.129	0.128	0.127	0.127	0.123	0.119	0.114	0.11	0.107	0.103	0.101	0.098	0.097	0.096	0.095	0.096	0.097	0.098	0.101	0.103	0.105	0.107	0.11	0.112	0.115	0.117	0.119	0.121	0.125	0.13
C08	Sample	Dilution_55%	0.55	DMSO	Lycopene	Standard_Development	Run088	Standard_Measurement	Plate_02	Clariostar_Study	MB	Biofoundry_,_London	Linear_Dilution_Pattern_V2	0.143	0.141	0.139	0.134	0.13	0.126	0.123	0.122	0.12	0.118	0.114	0.112	0.107	0.102	0.099	0.096	0.094	0.091	0.089	0.088	0.088	0.087	0.089	0.09	0.091	0.092	0.093	0.095	0.097	0.098	0.099	0.1	0.102	0.104	0.106	0.109
C09	Sample	Dilution_35%	0.35	DMSO	Lycopene	Standard_Development	Run088	Standard_Measurement	Plate_02	Clariostar_Study	MB	Biofoundry_,_London	Linear_Dilution_Pattern_V2	0.128	0.125	0.122	0.119	0.115	0.111	0.108	0.108	0.105	0.102	0.098	0.094	0.09	0.085	0.082	0.08	0.078	0.076	0.073	0.072	0.072	0.071	0.071	0.072	0.073	0.073	0.073	0.074	0.076	0.076	0.077	0.078	0.078	0.079	0.08	0.081
C10	Sample	Dilution_15%	0.15	DMSO	Lycopene	Standard_Development	Run088	Standard_Measurement	Plate_02	Clariostar_Study	MB	Biofoundry_,_London	Linear_Dilution_Pattern_V2	0.119	0.116	0.112	0.11	0.106	0.102	0.099	0.098	0.095	0.091	0.086	0.083	0.079	0.074	0.071	0.068	0.067	0.065	0.062	0.061	0.061	0.06	0.06	0.06	0.06	0.059	0.059	0.059	0.06	0.06	0.06	0.06	0.06	0.06	0.06	0.06
C11	Blank	DMSO_Blank		DMSO		Standard_Development	Run088	Standard_Measurement	Plate_02	Clariostar_Study	MB	Biofoundry_,_London	Linear_Dilution_Pattern_V2	0.112	0.108	0.104	0.102	0.098	0.094	0.091	0.089	0.085	0.081	0.075	0.071	0.067	0.063	0.061	0.059	0.056	0.054	0.052	0.052	0.051	0.05	0.05	0.05	0.049	0.048	0.048	0.048	0.047	0.047	0.046	0.046	0.046	0.045	0.044	0.044
C12	Blank	DMSO_Blank		DMSO		Standard_Development	Run088	Standard_Measurement	Plate_02	Clariostar_Study	MB	Biofoundry_,_London	Linear_Dilution_Pattern_V2	0.109	0.105	0.102	0.099	0.095	0.09	0.087	0.086	0.083	0.079	0.073	0.07	0.066	0.062	0.059	0.057	0.055	0.052	0.05	0.051	0.049	0.048	0.048	0.048	0.047	0.047	0.047	0.045	0.046	0.045	0.044	0.045	0.045	0.043	0.043	0.042
D01	Sample	Dilution_95%	0.95	DMSO	Lycopene	Standard_Development	Run088	Standard_Measurement	Plate_02	Clariostar_Study	MB	Biofoundry_,_London	Linear_Dilution_Pattern_V2	0.179	0.175	0.172	0.169	0.163	0.159	0.157	0.157	0.155	0.153	0.15	0.147	0.141	0.135	0.131	0.127	0.124	0.121	0.12	0.12	0.12	0.12	0.122	0.124	0.127	0.13	0.134	0.138	0.141	0.145	0.147	0.151	0.154	0.158	0.163	0.171
D02	Sample	Dilution_75%	0.75	DMSO	Lycopene	Standard_Development	Run088	Standard_Measurement	Plate_02	Clariostar_Study	MB	Biofoundry_,_London	Linear_Dilution_Pattern_V2	0.178	0.175	0.172	0.169	0.165	0.16	0.158	0.158	0.155	0.154	0.15	0.147	0.142	0.137	0.133	0.13	0.128	0.125	0.123	0.123	0.122	0.121	0.123	0.125	0.127	0.129	0.13	0.132	0.135	0.137	0.139	0.141	0.144	0.145	0.149	0.153
D03	Sample	Dilution_55%	0.55	DMSO	Lycopene	Standard_Development	Run088	Standard_Measurement	Plate_02	Clariostar_Study	MB	Biofoundry_,_London	Linear_Dilution_Pattern_V2	0.15	0.147	0.144	0.141	0.138	0.133	0.131	0.13	0.128	0.126	0.122	0.119	0.114	0.11	0.107	0.104	0.102	0.099	0.097	0.096	0.096	0.095	0.096	0.097	0.098	0.1	0.101	0.102	0.104	0.105	0.106	0.108	0.109	0.111	0.113	0.116
D04	Sample	Dilution_35%	0.35	DMSO	Lycopene	Standard_Development	Run088	Standard_Measurement	Plate_02	Clariostar_Study	MB	Biofoundry_,_London	Linear_Dilution_Pattern_V2	0.131	0.127	0.124	0.122	0.117	0.113	0.11	0.109	0.106	0.103	0.1	0.097	0.092	0.088	0.085	0.082	0.08	0.077	0.075	0.075	0.074	0.073	0.073	0.075	0.075	0.075	0.076	0.076	0.078	0.079	0.079	0.08	0.081	0.082	0.083	0.084
D05	Sample	Dilution_15%	0.15	DMSO	Lycopene	Standard_Development	Run088	Standard_Measurement	Plate_02	Clariostar_Study	MB	Biofoundry_,_London	Linear_Dilution_Pattern_V2	0.118	0.115	0.112	0.108	0.105	0.099	0.096	0.097	0.094	0.091	0.086	0.083	0.079	0.074	0.072	0.069	0.067	0.065	0.063	0.062	0.061	0.06	0.061	0.061	0.061	0.06	0.06	0.06	0.061	0.061	0.06	0.061	0.061	0.061	0.06	0.06
D06	Sample	Dilution_95%	0.95	DMSO	Lycopene	Standard_Development	Run088	Standard_Measurement	Plate_02	Clariostar_Study	MB	Biofoundry_,_London	Linear_Dilution_Pattern_V2	0.186	0.184	0.181	0.177	0.173	0.17	0.167	0.168	0.167	0.167	0.164	0.161	0.155	0.15	0.146	0.144	0.142	0.139	0.137	0.137	0.136	0.136	0.139	0.141	0.144	0.148	0.152	0.155	0.159	0.163	0.165	0.169	0.173	0.176	0.182	0.19
D07	Sample	Dilution_75%	0.75	DMSO	Lycopene	Standard_Development	Run088	Standard_Measurement	Plate_02	Clariostar_Study	MB	Biofoundry_,_London	Linear_Dilution_Pattern_V2	0.154	0.152	0.149	0.145	0.141	0.137	0.134	0.134	0.133	0.132	0.128	0.126	0.121	0.116	0.112	0.109	0.107	0.104	0.102	0.102	0.101	0.101	0.102	0.104	0.106	0.108	0.11	0.113	0.116	0.118	0.119	0.122	0.124	0.127	0.131	0.135
D08	Sample	Dilution_55%	0.55	DMSO	Lycopene	Standard_Development	Run088	Standard_Measurement	Plate_02	Clariostar_Study	MB	Biofoundry_,_London	Linear_Dilution_Pattern_V2	0.152	0.149	0.146	0.142	0.138	0.134	0.131	0.13	0.127	0.126	0.123	0.119	0.115	0.109	0.106	0.102	0.1	0.098	0.096	0.095	0.094	0.093	0.095	0.096	0.097	0.099	0.1	0.101	0.102	0.104	0.105	0.106	0.108	0.109	0.112	0.115
D09	Sample	Dilution_35%	0.35	DMSO	Lycopene	Standard_Development	Run088	Standard_Measurement	Plate_02	Clariostar_Study	MB	Biofoundry_,_London	Linear_Dilution_Pattern_V2	0.138	0.136	0.133	0.13	0.126	0.121	0.119	0.118	0.115	0.113	0.108	0.105	0.1	0.095	0.093	0.089	0.087	0.084	0.082	0.081	0.081	0.08	0.081	0.081	0.082	0.082	0.082	0.083	0.083	0.084	0.084	0.085	0.087	0.087	0.088	0.09
D10	Sample	Dilution_15%	0.15	DMSO	Lycopene	Standard_Development	Run088	Standard_Measurement	Plate_02	Clariostar_Study	MB	Biofoundry_,_London	Linear_Dilution_Pattern_V2	0.122	0.119	0.116	0.112	0.108	0.103	0.101	0.1	0.097	0.094	0.088	0.084	0.08	0.075	0.073	0.07	0.068	0.066	0.063	0.063	0.061	0.061	0.061	0.061	0.061	0.061	0.061	0.06	0.061	0.061	0.06	0.061	0.061	0.061	0.06	0.06
D11	Blank	DMSO_Blank		DMSO		Standard_Development	Run088	Standard_Measurement	Plate_02	Clariostar_Study	MB	Biofoundry_,_London	Linear_Dilution_Pattern_V2	0.115	0.111	0.108	0.104	0.1	0.095	0.092	0.091	0.087	0.083	0.078	0.074	0.07	0.066	0.064	0.062	0.06	0.057	0.055	0.054	0.054	0.052	0.051	0.051	0.051	0.05	0.049	0.049	0.049	0.048	0.047	0.047	0.046	0.046	0.045	0.045
D12	Blank	DMSO_Blank		DMSO		Standard_Development	Run088	Standard_Measurement	Plate_02	Clariostar_Study	MB	Biofoundry_,_London	Linear_Dilution_Pattern_V2	0.11	0.107	0.104	0.1	0.096	0.091	0.088	0.086	0.083	0.08	0.073	0.07	0.065	0.061	0.058	0.056	0.054	0.051	0.05	0.049	0.048	0.047	0.047	0.047	0.047	0.046	0.045	0.044	0.045	0.044	0.044	0.044	0.044	0.043	0.043	0.042
E01	Sample	Dilution_90%	0.9	DMSO	Lycopene	Standard_Development	Run088	Standard_Measurement	Plate_02	Clariostar_Study	MB	Biofoundry_,_London	Linear_Dilution_Pattern_V2	0.223	0.22	0.217	0.213	0.209	0.204	0.201	0.201	0.198	0.197	0.194	0.191	0.185	0.179	0.175	0.171	0.168	0.165	0.162	0.162	0.161	0.161	0.162	0.164	0.167	0.169	0.171	0.173	0.177	0.179	0.181	0.183	0.186	0.189	0.194	0.2
E02	Sample	Dilution_70%	0.7	DMSO	Lycopene	Standard_Development	Run088	Standard_Measurement	Plate_02	Clariostar_Study	MB	Biofoundry_,_London	Linear_Dilution_Pattern_V2	0.177	0.174	0.172	0.168	0.164	0.159	0.157	0.156	0.154	0.153	0.149	0.145	0.141	0.136	0.132	0.13	0.127	0.124	0.123	0.122	0.121	0.121	0.121	0.122	0.125	0.126	0.128	0.13	0.132	0.134	0.135	0.137	0.139	0.14	0.143	0.147
E03	Sample	Dilution_50%	0.5	DMSO	Lycopene	Standard_Development	Run088	Standard_Measurement	Plate_02	Clariostar_Study	MB	Biofoundry_,_London	Linear_Dilution_Pattern_V2	0.153	0.149	0.145	0.143	0.139	0.135	0.132	0.131	0.129	0.126	0.121	0.118	0.115	0.109	0.106	0.103	0.101	0.098	0.096	0.095	0.095	0.094	0.095	0.096	0.097	0.098	0.1	0.1	0.102	0.103	0.104	0.105	0.107	0.108	0.11	0.112
E04	Sample	Dilution_30%	0.3	DMSO	Lycopene	Standard_Development	Run088	Standard_Measurement	Plate_02	Clariostar_Study	MB	Biofoundry_,_London	Linear_Dilution_Pattern_V2	0.136	0.132	0.129	0.126	0.121	0.116	0.114	0.114	0.111	0.108	0.104	0.1	0.095	0.091	0.088	0.086	0.083	0.081	0.079	0.079	0.078	0.077	0.077	0.078	0.079	0.079	0.079	0.079	0.08	0.08	0.081	0.082	0.082	0.082	0.083	0.084
E05	Sample	Dilution_10%	0.1	DMSO	Lycopene	Standard_Development	Run088	Standard_Measurement	Plate_02	Clariostar_Study	MB	Biofoundry_,_London	Linear_Dilution_Pattern_V2	0.112	0.109	0.105	0.102	0.097	0.092	0.09	0.09	0.087	0.083	0.079	0.075	0.071	0.067	0.065	0.063	0.061	0.058	0.056	0.055	0.055	0.054	0.054	0.055	0.055	0.054	0.054	0.053	0.054	0.054	0.053	0.054	0.054	0.053	0.053	0.053
E06	Sample	Dilution_90%	0.9	DMSO	Lycopene	Standard_Development	Run088	Standard_Measurement	Plate_02	Clariostar_Study	MB	Biofoundry_,_London	Linear_Dilution_Pattern_V2	0.17	0.168	0.164	0.162	0.157	0.153	0.15	0.15	0.149	0.148	0.145	0.142	0.137	0.132	0.128	0.124	0.122	0.12	0.118	0.118	0.117	0.117	0.119	0.122	0.124	0.127	0.132	0.134	0.138	0.141	0.144	0.147	0.151	0.154	0.159	0.166
E07	Sample	Dilution_70%	0.7	DMSO	Lycopene	Standard_Development	Run088	Standard_Measurement	Plate_02	Clariostar_Study	MB	Biofoundry_,_London	Linear_Dilution_Pattern_V2	0.184	0.181	0.177	0.174	0.17	0.166	0.163	0.163	0.162	0.16	0.156	0.153	0.148	0.144	0.14	0.137	0.134	0.132	0.129	0.129	0.129	0.128	0.128	0.13	0.131	0.132	0.135	0.137	0.138	0.139	0.14	0.142	0.144	0.146	0.149	0.152
E08	Sample	Dilution_50%	0.5	DMSO	Lycopene	Standard_Development	Run088	Standard_Measurement	Plate_02	Clariostar_Study	MB	Biofoundry_,_London	Linear_Dilution_Pattern_V2	0.144	0.14	0.138	0.134	0.13	0.125	0.122	0.122	0.12	0.118	0.114	0.111	0.107	0.102	0.099	0.096	0.092	0.09	0.088	0.087	0.087	0.086	0.087	0.088	0.09	0.09	0.091	0.092	0.094	0.095	0.096	0.098	0.099	0.1	0.102	0.104
E09	Sample	Dilution_30%	0.3	DMSO	Lycopene	Standard_Development	Run088	Standard_Measurement	Plate_02	Clariostar_Study	MB	Biofoundry_,_London	Linear_Dilution_Pattern_V2	0.138	0.135	0.132	0.128	0.124	0.118	0.116	0.115	0.113	0.11	0.106	0.103	0.098	0.093	0.09	0.088	0.086	0.082	0.08	0.079	0.079	0.077	0.078	0.079	0.079	0.079	0.08	0.08	0.08	0.081	0.081	0.082	0.082	0.082	0.083	0.084
E10	Sample	Dilution_10%	0.1	DMSO	Lycopene	Standard_Development	Run088	Standard_Measurement	Plate_02	Clariostar_Study	MB	Biofoundry_,_London	Linear_Dilution_Pattern_V2	0.118	0.115	0.111	0.108	0.104	0.099	0.096	0.095	0.092	0.088	0.082	0.078	0.074	0.07	0.067	0.065	0.062	0.059	0.058	0.057	0.056	0.055	0.055	0.056	0.056	0.055	0.055	0.054	0.056	0.055	0.054	0.055	0.055	0.054	0.054	0.054
E11	Blank	DMSO_Blank		DMSO		Standard_Development	Run088	Standard_Measurement	Plate_02	Clariostar_Study	MB	Biofoundry_,_London	Linear_Dilution_Pattern_V2	0.114	0.11	0.107	0.103	0.099	0.094	0.091	0.089	0.086	0.081	0.076	0.072	0.067	0.063	0.06	0.057	0.056	0.053	0.051	0.051	0.05	0.049	0.049	0.049	0.049	0.048	0.047	0.046	0.047	0.046	0.045	0.046	0.045	0.044	0.044	0.043
E12	Blank	DMSO_Blank		DMSO		Standard_Development	Run088	Standard_Measurement	Plate_02	Clariostar_Study	MB	Biofoundry_,_London	Linear_Dilution_Pattern_V2	0.11	0.107	0.103	0.099	0.095	0.09	0.087	0.086	0.082	0.077	0.072	0.068	0.064	0.06	0.057	0.055	0.053	0.05	0.049	0.048	0.047	0.046	0.046	0.046	0.046	0.045	0.045	0.044	0.044	0.044	0.043	0.044	0.043	0.042	0.042	0.04
F01	Sample	Dilution_90%	0.9	DMSO	Lycopene	Standard_Development	Run088	Standard_Measurement	Plate_02	Clariostar_Study	MB	Biofoundry_,_London	Linear_Dilution_Pattern_V2	0.185	0.182	0.179	0.174	0.171	0.166	0.162	0.162	0.16	0.158	0.154	0.151	0.145	0.14	0.136	0.132	0.13	0.126	0.124	0.123	0.123	0.123	0.125	0.127	0.13	0.132	0.135	0.138	0.141	0.143	0.146	0.149	0.152	0.155	0.16	0.166
F02	Sample	Dilution_70%	0.7	DMSO	Lycopene	Standard_Development	Run088	Standard_Measurement	Plate_02	Clariostar_Study	MB	Biofoundry_,_London	Linear_Dilution_Pattern_V2	0.164	0.161	0.157	0.154	0.149	0.145	0.142	0.141	0.139	0.138	0.134	0.131	0.126	0.121	0.117	0.114	0.111	0.108	0.106	0.105	0.105	0.104	0.105	0.107	0.11	0.111	0.114	0.115	0.117	0.119	0.121	0.123	0.125	0.128	0.13	0.134
F03	Sample	Dilution_50%	0.5	DMSO	Lycopene	Standard_Development	Run088	Standard_Measurement	Plate_02	Clariostar_Study	MB	Biofoundry_,_London	Linear_Dilution_Pattern_V2	0.157	0.153	0.15	0.147	0.143	0.139	0.136	0.135	0.133	0.131	0.128	0.123	0.119	0.114	0.11	0.108	0.106	0.103	0.101	0.1	0.099	0.098	0.099	0.1	0.102	0.102	0.103	0.104	0.105	0.106	0.106	0.107	0.109	0.109	0.111	0.113
F04	Sample	Dilution_30%	0.3	DMSO	Lycopene	Standard_Development	Run088	Standard_Measurement	Plate_02	Clariostar_Study	MB	Biofoundry_,_London	Linear_Dilution_Pattern_V2	0.138	0.135	0.132	0.129	0.125	0.12	0.118	0.117	0.115	0.112	0.108	0.105	0.1	0.096	0.093	0.091	0.089	0.086	0.083	0.083	0.082	0.08	0.08	0.081	0.081	0.082	0.082	0.082	0.083	0.083	0.084	0.085	0.085	0.084	0.085	0.086
F05	Sample	Dilution_10%	0.1	DMSO	Lycopene	Standard_Development	Run088	Standard_Measurement	Plate_02	Clariostar_Study	MB	Biofoundry_,_London	Linear_Dilution_Pattern_V2	0.115	0.111	0.108	0.105	0.1	0.096	0.094	0.093	0.09	0.088	0.083	0.081	0.077	0.073	0.07	0.068	0.065	0.063	0.061	0.061	0.059	0.059	0.059	0.059	0.059	0.058	0.058	0.057	0.058	0.058	0.057	0.057	0.057	0.057	0.056	0.057
F06	Sample	Dilution_90%	0.9	DMSO	Lycopene	Standard_Development	Run088	Standard_Measurement	Plate_02	Clariostar_Study	MB	Biofoundry_,_London	Linear_Dilution_Pattern_V2	0.173	0.171	0.168	0.165	0.16	0.156	0.153	0.153	0.152	0.152	0.149	0.146	0.141	0.137	0.132	0.128	0.127	0.124	0.123	0.122	0.122	0.122	0.123	0.126	0.129	0.132	0.135	0.138	0.141	0.144	0.147	0.15	0.153	0.156	0.161	0.167
F07	Sample	Dilution_70%	0.7	DMSO	Lycopene	Standard_Development	Run088	Standard_Measurement	Plate_02	Clariostar_Study	MB	Biofoundry_,_London	Linear_Dilution_Pattern_V2	0.152	0.15	0.147	0.144	0.139	0.135	0.133	0.133	0.131	0.13	0.127	0.124	0.119	0.115	0.111	0.108	0.106	0.103	0.101	0.1	0.099	0.099	0.101	0.102	0.104	0.106	0.107	0.11	0.112	0.113	0.115	0.117	0.12	0.121	0.125	0.129
F08	Sample	Dilution_50%	0.5	DMSO	Lycopene	Standard_Development	Run088	Standard_Measurement	Plate_02	Clariostar_Study	MB	Biofoundry_,_London	Linear_Dilution_Pattern_V2	0.147	0.144	0.142	0.138	0.134	0.13	0.127	0.127	0.125	0.123	0.12	0.116	0.111	0.107	0.103	0.1	0.099	0.096	0.093	0.092	0.092	0.091	0.092	0.092	0.094	0.094	0.096	0.097	0.099	0.1	0.1	0.102	0.103	0.104	0.106	0.108
F09	Sample	Dilution_30%	0.3	DMSO	Lycopene	Standard_Development	Run088	Standard_Measurement	Plate_02	Clariostar_Study	MB	Biofoundry_,_London	Linear_Dilution_Pattern_V2	0.129	0.126	0.123	0.12	0.116	0.112	0.109	0.108	0.106	0.103	0.098	0.096	0.091	0.086	0.083	0.08	0.077	0.075	0.073	0.073	0.072	0.071	0.072	0.072	0.073	0.072	0.073	0.073	0.074	0.075	0.075	0.076	0.076	0.077	0.078	0.079
F10	Sample	Dilution_10%	0.1	DMSO	Lycopene	Standard_Development	Run088	Standard_Measurement	Plate_02	Clariostar_Study	MB	Biofoundry_,_London	Linear_Dilution_Pattern_V2	0.115	0.112	0.108	0.104	0.1	0.096	0.093	0.092	0.088	0.085	0.08	0.077	0.073	0.069	0.067	0.064	0.062	0.06	0.058	0.057	0.056	0.056	0.056	0.056	0.056	0.055	0.055	0.054	0.055	0.054	0.054	0.054	0.054	0.054	0.053	0.053
F11	Blank	DMSO		DMSO		Standard_Development	Run088	Standard_Measurement	Plate_02	Clariostar_Study	MB	Biofoundry_,_London	Linear_Dilution_Pattern_V2	0.112	0.108	0.104	0.101	0.097	0.092	0.089	0.087	0.084	0.081	0.076	0.071	0.067	0.063	0.06	0.058	0.057	0.054	0.052	0.051	0.05	0.049	0.05	0.05	0.049	0.048	0.048	0.047	0.047	0.046	0.046	0.046	0.046	0.045	0.044	0.043
F12	Blank	DMSO		DMSO		Standard_Development	Run088	Standard_Measurement	Plate_02	Clariostar_Study	MB	Biofoundry_,_London	Linear_Dilution_Pattern_V2	0.109	0.106	0.102	0.099	0.093	0.089	0.086	0.085	0.082	0.077	0.072	0.068	0.064	0.059	0.057	0.055	0.053	0.051	0.048	0.048	0.047	0.046	0.046	0.046	0.046	0.045	0.044	0.044	0.044	0.043	0.043	0.043	0.043	0.042	0.042	0.04
G01	Sample	Dilution_85%	0.85	DMSO	Lycopene	Standard_Development	Run088	Standard_Measurement	Plate_02	Clariostar_Study	MB	Biofoundry_,_London	Linear_Dilution_Pattern_V2	0.212	0.21	0.208	0.204	0.198	0.194	0.191	0.189	0.188	0.186	0.182	0.178	0.174	0.168	0.163	0.159	0.157	0.153	0.151	0.149	0.149	0.148	0.149	0.151	0.153	0.155	0.158	0.16	0.161	0.164	0.165	0.168	0.17	0.172	0.176	0.181
G02	Sample	Dilution_65%	0.65	DMSO	Lycopene	Standard_Development	Run088	Standard_Measurement	Plate_02	Clariostar_Study	MB	Biofoundry_,_London	Linear_Dilution_Pattern_V2	0.16	0.157	0.154	0.15	0.146	0.141	0.138	0.138	0.136	0.134	0.131	0.127	0.123	0.117	0.113	0.111	0.108	0.105	0.103	0.102	0.102	0.101	0.102	0.104	0.105	0.107	0.108	0.11	0.113	0.114	0.115	0.117	0.119	0.121	0.124	0.127
G03	Sample	Dilution_45%	0.45	DMSO	Lycopene	Standard_Development	Run088	Standard_Measurement	Plate_02	Clariostar_Study	MB	Biofoundry_,_London	Linear_Dilution_Pattern_V2	0.168	0.165	0.162	0.159	0.155	0.151	0.148	0.146	0.144	0.142	0.138	0.134	0.13	0.125	0.122	0.119	0.116	0.113	0.112	0.11	0.109	0.108	0.109	0.109	0.109	0.11	0.111	0.111	0.112	0.112	0.112	0.113	0.114	0.114	0.115	0.117
G04	Sample	Dilution_25%	0.25	DMSO	Lycopene	Standard_Development	Run088	Standard_Measurement	Plate_02	Clariostar_Study	MB	Biofoundry_,_London	Linear_Dilution_Pattern_V2	0.122	0.119	0.117	0.113	0.109	0.104	0.101	0.101	0.098	0.095	0.092	0.088	0.084	0.079	0.076	0.074	0.071	0.069	0.067	0.066	0.065	0.064	0.065	0.065	0.066	0.066	0.067	0.067	0.068	0.068	0.068	0.069	0.069	0.069	0.07	0.071
G05	Sample	Dilution_05%	0.0499999999999999	DMSO	Lycopene	Standard_Development	Run088	Standard_Measurement	Plate_02	Clariostar_Study	MB	Biofoundry_,_London	Linear_Dilution_Pattern_V2	0.115	0.112	0.108	0.105	0.102	0.097	0.094	0.093	0.089	0.085	0.08	0.077	0.073	0.07	0.067	0.065	0.063	0.06	0.059	0.058	0.057	0.056	0.056	0.056	0.056	0.055	0.055	0.054	0.054	0.054	0.053	0.053	0.053	0.052	0.051	0.051
G06	Sample	Dilution_85%	0.85	DMSO	Lycopene	Standard_Development	Run088	Standard_Measurement	Plate_02	Clariostar_Study	MB	Biofoundry_,_London	Linear_Dilution_Pattern_V2	0.167	0.164	0.16	0.157	0.152	0.148	0.145	0.146	0.144	0.142	0.14	0.137	0.132	0.126	0.122	0.119	0.117	0.114	0.112	0.111	0.111	0.111	0.112	0.114	0.117	0.119	0.122	0.125	0.128	0.131	0.133	0.135	0.138	0.141	0.145	0.151
G07	Sample	Dilution_65%	0.65	DMSO	Lycopene	Standard_Development	Run088	Standard_Measurement	Plate_02	Clariostar_Study	MB	Biofoundry_,_London	Linear_Dilution_Pattern_V2	0.166	0.164	0.161	0.157	0.153	0.149	0.146	0.146	0.144	0.143	0.139	0.136	0.132	0.126	0.123	0.12	0.117	0.114	0.113	0.111	0.111	0.11	0.112	0.113	0.114	0.115	0.117	0.118	0.121	0.122	0.123	0.125	0.126	0.128	0.131	0.134
G08	Sample	Dilution_45%	0.45	DMSO	Lycopene	Standard_Development	Run088	Standard_Measurement	Plate_02	Clariostar_Study	MB	Biofoundry_,_London	Linear_Dilution_Pattern_V2	0.143	0.141	0.137	0.133	0.128	0.124	0.12	0.12	0.118	0.116	0.112	0.108	0.104	0.099	0.096	0.093	0.09	0.088	0.085	0.084	0.083	0.082	0.084	0.084	0.086	0.086	0.087	0.088	0.089	0.09	0.091	0.092	0.094	0.095	0.096	0.098
G09	Sample	Dilution_25%	0.25	DMSO	Lycopene	Standard_Development	Run088	Standard_Measurement	Plate_02	Clariostar_Study	MB	Biofoundry_,_London	Linear_Dilution_Pattern_V2	0.126	0.123	0.12	0.116	0.112	0.107	0.104	0.103	0.101	0.098	0.094	0.09	0.086	0.081	0.078	0.075	0.073	0.07	0.068	0.067	0.067	0.066	0.066	0.067	0.067	0.067	0.067	0.068	0.068	0.068	0.068	0.069	0.07	0.069	0.07	0.071
G10	Sample	Dilution_05%	0.0499999999999999	DMSO	Lycopene	Standard_Development	Run088	Standard_Measurement	Plate_02	Clariostar_Study	MB	Biofoundry_,_London	Linear_Dilution_Pattern_V2	0.116	0.112	0.109	0.106	0.101	0.096	0.093	0.092	0.089	0.085	0.08	0.076	0.073	0.068	0.065	0.063	0.061	0.059	0.057	0.056	0.055	0.053	0.054	0.054	0.053	0.053	0.052	0.051	0.051	0.052	0.051	0.051	0.051	0.051	0.05	0.049
G11	Blank	DMSO_Blank		DMSO		Standard_Development	Run088	Standard_Measurement	Plate_02	Clariostar_Study	MB	Biofoundry_,_London	Linear_Dilution_Pattern_V2	0.112	0.108	0.104	0.101	0.096	0.091	0.087	0.087	0.083	0.08	0.073	0.07	0.066	0.061	0.058	0.057	0.055	0.053	0.051	0.05	0.049	0.048	0.048	0.048	0.048	0.047	0.046	0.045	0.045	0.045	0.045	0.045	0.045	0.044	0.043	0.042
G12	Blank	DMSO_Blank		DMSO		Standard_Development	Run088	Standard_Measurement	Plate_02	Clariostar_Study	MB	Biofoundry_,_London	Linear_Dilution_Pattern_V2	0.11	0.107	0.103	0.1	0.095	0.09	0.087	0.086	0.082	0.078	0.072	0.068	0.063	0.059	0.057	0.054	0.052	0.049	0.047	0.047	0.046	0.045	0.046	0.045	0.045	0.044	0.043	0.043	0.043	0.043	0.042	0.042	0.043	0.041	0.041	0.04
H01	Sample	Dilution_85%	0.85	DMSO	Lycopene	Standard_Development	Run088	Standard_Measurement	Plate_02	Clariostar_Study	MB	Biofoundry_,_London	Linear_Dilution_Pattern_V2	0.205	0.201	0.197	0.193	0.187	0.182	0.179	0.178	0.176	0.173	0.169	0.163	0.157	0.152	0.146	0.142	0.139	0.135	0.134	0.132	0.131	0.131	0.132	0.133	0.136	0.138	0.14	0.142	0.145	0.147	0.149	0.151	0.153	0.156	0.16	0.165
H02	Sample	Dilution_65%	0.65	DMSO	Lycopene	Standard_Development	Run088	Standard_Measurement	Plate_02	Clariostar_Study	MB	Biofoundry_,_London	Linear_Dilution_Pattern_V2	0.167	0.163	0.16	0.156	0.152	0.147	0.143	0.142	0.141	0.138	0.133	0.13	0.124	0.119	0.115	0.111	0.109	0.106	0.104	0.103	0.102	0.101	0.102	0.103	0.105	0.106	0.108	0.11	0.112	0.114	0.115	0.116	0.118	0.119	0.122	0.126
H03	Sample	Dilution_45%	0.45	DMSO	Lycopene	Standard_Development	Run088	Standard_Measurement	Plate_02	Clariostar_Study	MB	Biofoundry_,_London	Linear_Dilution_Pattern_V2	0.146	0.143	0.14	0.137	0.132	0.127	0.124	0.123	0.122	0.119	0.115	0.111	0.107	0.102	0.098	0.096	0.094	0.091	0.089	0.088	0.087	0.087	0.087	0.088	0.089	0.09	0.091	0.092	0.093	0.094	0.095	0.096	0.097	0.098	0.099	0.101
H04	Sample	Dilution_25%	0.25	DMSO	Lycopene	Standard_Development	Run088	Standard_Measurement	Plate_02	Clariostar_Study	MB	Biofoundry_,_London	Linear_Dilution_Pattern_V2	0.133	0.129	0.127	0.123	0.118	0.114	0.111	0.11	0.107	0.103	0.098	0.094	0.09	0.085	0.081	0.078	0.076	0.073	0.071	0.071	0.07	0.069	0.068	0.069	0.07	0.07	0.07	0.07	0.07	0.071	0.071	0.072	0.072	0.072	0.072	0.073
H05	Sample	Dilution_05%	0.0499999999999999	DMSO	Lycopene	Standard_Development	Run088	Standard_Measurement	Plate_02	Clariostar_Study	MB	Biofoundry_,_London	Linear_Dilution_Pattern_V2	0.122	0.118	0.115	0.111	0.107	0.103	0.1	0.099	0.096	0.092	0.087	0.083	0.079	0.075	0.073	0.07	0.069	0.066	0.063	0.062	0.061	0.06	0.06	0.06	0.06	0.059	0.058	0.058	0.058	0.057	0.057	0.056	0.056	0.055	0.054	0.053
H06	Sample	Dilution_85%	0.85	DMSO	Lycopene	Standard_Development	Run088	Standard_Measurement	Plate_02	Clariostar_Study	MB	Biofoundry_,_London	Linear_Dilution_Pattern_V2	0.164	0.162	0.159	0.156	0.151	0.146	0.144	0.143	0.142	0.14	0.137	0.133	0.128	0.123	0.12	0.116	0.114	0.111	0.109	0.108	0.108	0.108	0.11	0.112	0.115	0.117	0.12	0.122	0.125	0.128	0.13	0.132	0.135	0.138	0.142	0.147
H07	Sample	Dilution_65%	0.65	DMSO	Lycopene	Standard_Development	Run088	Standard_Measurement	Plate_02	Clariostar_Study	MB	Biofoundry_,_London	Linear_Dilution_Pattern_V2	0.152	0.15	0.147	0.143	0.139	0.134	0.131	0.131	0.13	0.129	0.124	0.121	0.117	0.112	0.108	0.104	0.102	0.1	0.097	0.096	0.096	0.095	0.096	0.098	0.099	0.101	0.103	0.104	0.107	0.108	0.109	0.111	0.114	0.115	0.118	0.121
H08	Sample	Dilution_45%	0.45	DMSO	Lycopene	Standard_Development	Run088	Standard_Measurement	Plate_02	Clariostar_Study	MB	Biofoundry_,_London	Linear_Dilution_Pattern_V2	0.144	0.14	0.137	0.133	0.129	0.124	0.121	0.12	0.117	0.115	0.11	0.106	0.101	0.097	0.093	0.09	0.087	0.084	0.082	0.081	0.08	0.08	0.081	0.081	0.082	0.083	0.084	0.085	0.087	0.088	0.089	0.089	0.091	0.092	0.093	0.096
H09	Sample	Dilution_25%	0.25	DMSO	Lycopene	Standard_Development	Run088	Standard_Measurement	Plate_02	Clariostar_Study	MB	Biofoundry_,_London	Linear_Dilution_Pattern_V2	0.134	0.131	0.128	0.125	0.12	0.115	0.112	0.111	0.107	0.104	0.1	0.094	0.089	0.085	0.082	0.079	0.076	0.074	0.072	0.071	0.07	0.069	0.07	0.07	0.07	0.071	0.07	0.07	0.071	0.072	0.071	0.072	0.072	0.072	0.073	0.073
H10	Sample	Dilution_05%	0.0499999999999999	DMSO	Lycopene	Standard_Development	Run088	Standard_Measurement	Plate_02	Clariostar_Study	MB	Biofoundry_,_London	Linear_Dilution_Pattern_V2	0.119	0.115	0.112	0.108	0.103	0.099	0.095	0.094	0.091	0.087	0.083	0.079	0.073	0.07	0.067	0.065	0.063	0.059	0.057	0.056	0.056	0.054	0.054	0.054	0.054	0.053	0.052	0.052	0.052	0.052	0.051	0.051	0.051	0.05	0.05	0.049
H11	Blank	DMSO_Blank		DMSO		Standard_Development	Run088	Standard_Measurement	Plate_02	Clariostar_Study	MB	Biofoundry_,_London	Linear_Dilution_Pattern_V2	0.111	0.107	0.104	0.1	0.096	0.092	0.089	0.087	0.084	0.079	0.074	0.07	0.067	0.062	0.06	0.058	0.055	0.053	0.051	0.051	0.05	0.049	0.049	0.049	0.049	0.048	0.047	0.046	0.047	0.046	0.045	0.045	0.045	0.044	0.044	0.043
H12	Blank	DMSO_Blank		DMSO		Standard_Development	Run088	Standard_Measurement	Plate_02	Clariostar_Study	MB	Biofoundry_,_London	Linear_Dilution_Pattern_V2	0.123	0.12	0.116	0.111	0.106	0.101	0.098	0.096	0.091	0.086	0.08	0.076	0.069	0.064	0.062	0.059	0.056	0.054	0.051	0.051	0.05	0.049	0.049	0.05	0.049	0.048	0.047	0.046	0.046	0.046	0.046	0.046	0.046	0.044	0.044	0.043
A01	Sample	Dilution_100%	1.0	DMSO	Lycopene	Standard_Development	Run088	Standard_Measurement	Plate_02	Clariostar_Study	MB	Biofoundry_,_London	Linear_Dilution_Pattern_V2	0.176	0.173	0.17	0.166	0.162	0.156	0.154	0.153	0.15	0.148	0.146	0.141	0.136	0.131	0.126	0.122	0.118	0.116	0.115	0.114	0.113	0.115	0.116	0.118	0.122	0.125	0.129	0.133	0.136	0.14	0.143	0.147	0.15	0.155	0.161	0.168
A02	Sample	Dilution_80%	0.8	DMSO	Lycopene	Standard_Development	Run088	Standard_Measurement	Plate_02	Clariostar_Study	MB	Biofoundry_,_London	Linear_Dilution_Pattern_V2	0.162	0.159	0.156	0.152	0.148	0.144	0.141	0.141	0.138	0.136	0.133	0.128	0.124	0.119	0.115	0.111	0.108	0.107	0.105	0.103	0.103	0.104	0.105	0.107	0.109	0.111	0.114	0.117	0.121	0.122	0.124	0.128	0.13	0.134	0.138	0.144
A03	Sample	Dilution_60%	0.6	DMSO	Lycopene	Standard_Development	Run088	Standard_Measurement	Plate_02	Clariostar_Study	MB	Biofoundry_,_London	Linear_Dilution_Pattern_V2	0.144	0.14	0.136	0.133	0.129	0.124	0.121	0.121	0.118	0.115	0.112	0.107	0.103	0.098	0.094	0.09	0.088	0.086	0.084	0.083	0.082	0.083	0.084	0.085	0.087	0.088	0.09	0.091	0.094	0.096	0.097	0.099	0.101	0.104	0.107	0.11
A04	Sample	Dilution_40%	0.4	DMSO	Lycopene	Standard_Development	Run088	Standard_Measurement	Plate_02	Clariostar_Study	MB	Biofoundry_,_London	Linear_Dilution_Pattern_V2	0.154	0.151	0.148	0.145	0.141	0.136	0.133	0.131	0.128	0.125	0.122	0.117	0.112	0.107	0.104	0.101	0.097	0.095	0.093	0.092	0.091	0.092	0.092	0.092	0.092	0.093	0.094	0.095	0.095	0.096	0.097	0.098	0.099	0.1	0.102	0.104
A05	Sample	Dilution_20%	0.2	DMSO	Lycopene	Standard_Development	Run088	Standard_Measurement	Plate_02	Clariostar_Study	MB	Biofoundry_,_London	Linear_Dilution_Pattern_V2	0.126	0.122	0.118	0.115	0.111	0.106	0.103	0.101	0.098	0.094	0.089	0.084	0.079	0.075	0.072	0.069	0.066	0.063	0.062	0.06	0.06	0.06	0.06	0.06	0.06	0.059	0.06	0.06	0.061	0.061	0.061	0.061	0.062	0.063	0.063	0.064
A06	Sample	Dilution_100%	1.0	DMSO	Lycopene	Standard_Development	Run088	Standard_Measurement	Plate_02	Clariostar_Study	MB	Biofoundry_,_London	Linear_Dilution_Pattern_V2	0.163	0.16	0.157	0.152	0.149	0.145	0.142	0.141	0.139	0.138	0.135	0.132	0.127	0.122	0.118	0.114	0.111	0.109	0.107	0.106	0.106	0.107	0.108	0.111	0.114	0.117	0.12	0.124	0.128	0.131	0.134	0.138	0.141	0.146	0.151	0.158
A07	Sample	Dilution_80%	0.8	DMSO	Lycopene	Standard_Development	Run088	Standard_Measurement	Plate_02	Clariostar_Study	MB	Biofoundry_,_London	Linear_Dilution_Pattern_V2	0.162	0.158	0.155	0.152	0.147	0.142	0.139	0.139	0.137	0.134	0.131	0.127	0.121	0.117	0.113	0.108	0.105	0.103	0.101	0.1	0.1	0.1	0.101	0.102	0.105	0.107	0.11	0.112	0.115	0.117	0.12	0.122	0.124	0.128	0.131	0.136
A08	Sample	Dilution_60%	0.6	DMSO	Lycopene	Standard_Development	Run088	Standard_Measurement	Plate_02	Clariostar_Study	MB	Biofoundry_,_London	Linear_Dilution_Pattern_V2	0.149	0.145	0.141	0.137	0.133	0.128	0.125	0.124	0.122	0.12	0.117	0.112	0.108	0.103	0.099	0.095	0.092	0.089	0.088	0.088	0.087	0.087	0.087	0.088	0.09	0.091	0.092	0.095	0.096	0.098	0.099	0.101	0.103	0.105	0.108	0.111
A09	Sample	Dilution_40%	0.4	DMSO	Lycopene	Standard_Development	Run088	Standard_Measurement	Plate_02	Clariostar_Study	MB	Biofoundry_,_London	Linear_Dilution_Pattern_V2	0.14	0.137	0.134	0.131	0.127	0.122	0.119	0.117	0.115	0.112	0.108	0.104	0.1	0.095	0.091	0.087	0.085	0.082	0.08	0.079	0.078	0.078	0.078	0.079	0.08	0.08	0.081	0.081	0.082	0.083	0.083	0.085	0.086	0.087	0.088	0.09
A10	Sample	Dilution_20%	0.2	DMSO	Lycopene	Standard_Development	Run088	Standard_Measurement	Plate_02	Clariostar_Study	MB	Biofoundry_,_London	Linear_Dilution_Pattern_V2	0.128	0.124	0.12	0.116	0.112	0.107	0.104	0.103	0.099	0.096	0.091	0.086	0.083	0.078	0.074	0.071	0.068	0.066	0.064	0.063	0.062	0.062	0.061	0.061	0.062	0.061	0.062	0.061	0.062	0.062	0.062	0.063	0.063	0.064	0.064	0.064
A11	Blank	DMSO_Blank		DMSO		Standard_Development	Run088	Standard_Measurement	Plate_02	Clariostar_Study	MB	Biofoundry_,_London	Linear_Dilution_Pattern_V2	0.125	0.121	0.118	0.114	0.11	0.104	0.101	0.099	0.095	0.091	0.086	0.08	0.076	0.071	0.068	0.064	0.063	0.06	0.058	0.057	0.056	0.055	0.054	0.054	0.053	0.053	0.052	0.051	0.051	0.051	0.049	0.049	0.049	0.049	0.048	0.046
A12	Blank	DMSO_Blank		DMSO		Standard_Development	Run088	Standard_Measurement	Plate_02	Clariostar_Study	MB	Biofoundry_,_London	Linear_Dilution_Pattern_V2	0.121	0.117	0.113	0.11	0.106	0.102	0.098	0.096	0.093	0.089	0.083	0.078	0.074	0.07	0.067	0.064	0.062	0.059	0.058	0.056	0.055	0.054	0.054	0.053	0.053	0.052	0.051	0.05	0.05	0.05	0.049	0.048	0.048	0.048	0.047	0.045
B01	Sample	Dilution_100%	1.0	DMSO	Lycopene	Standard_Development	Run088	Standard_Measurement	Plate_02	Clariostar_Study	MB	Biofoundry_,_London	Linear_Dilution_Pattern_V2	0.216	0.212	0.208	0.206	0.201	0.196	0.193	0.193	0.192	0.19	0.187	0.183	0.177	0.17	0.166	0.162	0.159	0.157	0.155	0.154	0.154	0.155	0.156	0.158	0.161	0.165	0.169	0.172	0.175	0.18	0.182	0.186	0.19	0.194	0.199	0.207
B02	Sample	Dilution_80%	0.8	DMSO	Lycopene	Standard_Development	Run088	Standard_Measurement	Plate_02	Clariostar_Study	MB	Biofoundry_,_London	Linear_Dilution_Pattern_V2	0.173	0.17	0.166	0.163	0.159	0.154	0.152	0.151	0.149	0.148	0.144	0.142	0.137	0.132	0.128	0.124	0.122	0.119	0.118	0.117	0.116	0.117	0.117	0.12	0.122	0.124	0.127	0.129	0.133	0.135	0.136	0.14	0.142	0.145	0.149	0.154
B03	Sample	Dilution_60%	0.6	DMSO	Lycopene	Standard_Development	Run088	Standard_Measurement	Plate_02	Clariostar_Study	MB	Biofoundry_,_London	Linear_Dilution_Pattern_V2	0.16	0.156	0.153	0.15	0.146	0.141	0.139	0.138	0.136	0.135	0.131	0.127	0.122	0.118	0.114	0.11	0.108	0.106	0.103	0.102	0.102	0.102	0.102	0.104	0.105	0.106	0.108	0.108	0.11	0.112	0.113	0.115	0.116	0.118	0.121	0.124
B04	Sample	Dilution_40%	0.4	DMSO	Lycopene	Standard_Development	Run088	Standard_Measurement	Plate_02	Clariostar_Study	MB	Biofoundry_,_London	Linear_Dilution_Pattern_V2	0.143	0.14	0.137	0.133	0.13	0.126	0.122	0.121	0.119	0.116	0.112	0.107	0.103	0.099	0.096	0.092	0.09	0.087	0.086	0.084	0.084	0.084	0.084	0.085	0.085	0.085	0.086	0.087	0.088	0.089	0.089	0.091	0.091	0.093	0.094	0.095
B05	Sample	Dilution_20%	0.2	DMSO	Lycopene	Standard_Development	Run088	Standard_Measurement	Plate_02	Clariostar_Study	MB	Biofoundry_,_London	Linear_Dilution_Pattern_V2	0.121	0.117	0.114	0.111	0.108	0.103	0.1	0.098	0.096	0.093	0.088	0.085	0.08	0.076	0.073	0.07	0.067	0.065	0.063	0.062	0.061	0.061	0.061	0.061	0.061	0.061	0.061	0.061	0.062	0.062	0.062	0.063	0.064	0.064	0.064	0.064
B06	Sample	Dilution_100%	1.0	DMSO	Lycopene	Standard_Development	Run088	Standard_Measurement	Plate_02	Clariostar_Study	MB	Biofoundry_,_London	Linear_Dilution_Pattern_V2	0.17	0.166	0.162	0.159	0.155	0.151	0.148	0.148	0.146	0.146	0.142	0.139	0.135	0.13	0.126	0.121	0.119	0.117	0.115	0.114	0.114	0.115	0.116	0.118	0.122	0.126	0.129	0.133	0.136	0.141	0.143	0.146	0.15	0.155	0.16	0.167
B07	Sample	Dilution_80%	0.8	DMSO	Lycopene	Standard_Development	Run088	Standard_Measurement	Plate_02	Clariostar_Study	MB	Biofoundry_,_London	Linear_Dilution_Pattern_V2	0.162	0.159	0.155	0.152	0.148	0.144	0.141	0.14	0.138	0.137	0.136	0.131	0.127	0.123	0.118	0.114	0.112	0.11	0.108	0.106	0.106	0.106	0.107	0.109	0.111	0.113	0.116	0.118	0.12	0.123	0.125	0.128	0.131	0.133	0.137	0.142
B08	Sample	Dilution_60%	0.6	DMSO	Lycopene	Standard_Development	Run088	Standard_Measurement	Plate_02	Clariostar_Study	MB	Biofoundry_,_London	Linear_Dilution_Pattern_V2	0.149	0.146	0.142	0.139	0.135	0.131	0.128	0.127	0.125	0.122	0.119	0.114	0.109	0.106	0.102	0.098	0.095	0.093	0.091	0.09	0.089	0.089	0.09	0.091	0.092	0.094	0.095	0.097	0.098	0.1	0.102	0.103	0.105	0.107	0.109	0.112
B09	Sample	Dilution_40%	0.4	DMSO	Lycopene	Standard_Development	Run088	Standard_Measurement	Plate_02	Clariostar_Study	MB	Biofoundry_,_London	Linear_Dilution_Pattern_V2	0.138	0.135	0.131	0.128	0.125	0.12	0.116	0.116	0.113	0.111	0.108	0.104	0.098	0.094	0.09	0.086	0.085	0.082	0.08	0.079	0.078	0.077	0.078	0.078	0.079	0.08	0.08	0.081	0.082	0.083	0.083	0.085	0.085	0.087	0.088	0.089
B10	Sample	Dilution_20%	0.2	DMSO	Lycopene	Standard_Development	Run088	Standard_Measurement	Plate_02	Clariostar_Study	MB	Biofoundry_,_London	Linear_Dilution_Pattern_V2	0.13	0.125	0.122	0.119	0.115	0.11	0.106	0.105	0.103	0.099	0.095	0.091	0.087	0.083	0.079	0.075	0.073	0.071	0.069	0.068	0.067	0.066	0.066	0.066	0.067	0.066	0.066	0.066	0.066	0.067	0.066	0.067	0.067	0.068	0.067	0.067
B11	Blank	DMSO_Blank		DMSO		Standard_Development	Run088	Standard_Measurement	Plate_02	Clariostar_Study	MB	Biofoundry_,_London	Linear_Dilution_Pattern_V2	0.12	0.116	0.113	0.11	0.105	0.101	0.098	0.096	0.092	0.087	0.083	0.079	0.075	0.072	0.068	0.065	0.063	0.061	0.059	0.058	0.057	0.056	0.055	0.055	0.055	0.053	0.053	0.053	0.052	0.052	0.052	0.051	0.051	0.05	0.049	0.049
B12	Blank	DMSO_Blank		DMSO		Standard_Development	Run088	Standard_Measurement	Plate_02	Clariostar_Study	MB	Biofoundry_,_London	Linear_Dilution_Pattern_V2	0.115	0.111	0.108	0.104	0.101	0.096	0.093	0.091	0.087	0.083	0.079	0.073	0.07	0.067	0.063	0.06	0.059	0.057	0.054	0.053	0.053	0.052	0.051	0.05	0.05	0.05	0.049	0.048	0.048	0.048	0.047	0.047	0.046	0.046	0.045	0.044
C01	Sample	Dilution_95%	0.95	DMSO	Lycopene	Standard_Development	Run088	Standard_Measurement	Plate_02	Clariostar_Study	MB	Biofoundry_,_London	Linear_Dilution_Pattern_V2	0.18	0.178	0.174	0.171	0.167	0.162	0.159	0.159	0.158	0.155	0.152	0.148	0.144	0.138	0.134	0.13	0.127	0.124	0.123	0.122	0.121	0.122	0.123	0.126	0.128	0.131	0.135	0.138	0.142	0.145	0.147	0.151	0.154	0.158	0.163	0.17
C02	Sample	Dilution_75%	0.75	DMSO	Lycopene	Standard_Development	Run088	Standard_Measurement	Plate_02	Clariostar_Study	MB	Biofoundry_,_London	Linear_Dilution_Pattern_V2	0.177	0.173	0.17	0.167	0.162	0.158	0.155	0.155	0.154	0.152	0.149	0.144	0.14	0.136	0.132	0.128	0.125	0.123	0.121	0.121	0.12	0.12	0.121	0.123	0.123	0.126	0.128	0.129	0.132	0.134	0.135	0.137	0.139	0.142	0.145	0.148
C03	Sample	Dilution_55%	0.55	DMSO	Lycopene	Standard_Development	Run088	Standard_Measurement	Plate_02	Clariostar_Study	MB	Biofoundry_,_London	Linear_Dilution_Pattern_V2	0.142	0.139	0.136	0.133	0.129	0.124	0.121	0.121	0.119	0.117	0.115	0.11	0.105	0.101	0.098	0.095	0.092	0.09	0.088	0.087	0.086	0.086	0.087	0.088	0.089	0.09	0.092	0.093	0.094	0.096	0.098	0.099	0.101	0.103	0.104	0.107
C04	Sample	Dilution_35%	0.35	DMSO	Lycopene	Standard_Development	Run088	Standard_Measurement	Plate_02	Clariostar_Study	MB	Biofoundry_,_London	Linear_Dilution_Pattern_V2	0.129	0.126	0.122	0.119	0.115	0.11	0.107	0.107	0.103	0.1	0.097	0.094	0.088	0.084	0.081	0.077	0.075	0.073	0.071	0.071	0.07	0.07	0.07	0.071	0.071	0.072	0.072	0.073	0.074	0.075	0.076	0.077	0.078	0.079	0.08	0.081
C05	Sample	Dilution_15%	0.15	DMSO	Lycopene	Standard_Development	Run088	Standard_Measurement	Plate_02	Clariostar_Study	MB	Biofoundry_,_London	Linear_Dilution_Pattern_V2	0.12	0.117	0.113	0.109	0.105	0.101	0.098	0.097	0.094	0.091	0.087	0.083	0.079	0.075	0.072	0.069	0.067	0.065	0.063	0.061	0.061	0.061	0.061	0.061	0.061	0.06	0.06	0.06	0.06	0.061	0.061	0.061	0.061	0.061	0.06	0.06
C06	Sample	Dilution_95%	0.95	DMSO	Lycopene	Standard_Development	Run088	Standard_Measurement	Plate_02	Clariostar_Study	MB	Biofoundry_,_London	Linear_Dilution_Pattern_V2	0.166	0.162	0.159	0.156	0.152	0.147	0.145	0.145	0.144	0.144	0.141	0.137	0.133	0.127	0.122	0.119	0.117	0.115	0.114	0.113	0.112	0.113	0.114	0.117	0.12	0.123	0.127	0.13	0.134	0.137	0.14	0.143	0.146	0.151	0.156	0.163
C07	Sample	Dilution_75%	0.75	DMSO	Lycopene	Standard_Development	Run088	Standard_Measurement	Plate_02	Clariostar_Study	MB	Biofoundry_,_London	Linear_Dilution_Pattern_V2	0.15	0.146	0.143	0.141	0.136	0.132	0.129	0.129	0.127	0.126	0.123	0.119	0.116	0.111	0.107	0.104	0.101	0.099	0.097	0.096	0.095	0.096	0.097	0.099	0.101	0.103	0.105	0.107	0.109	0.112	0.114	0.117	0.119	0.122	0.125	0.13
C08	Sample	Dilution_55%	0.55	DMSO	Lycopene	Standard_Development	Run088	Standard_Measurement	Plate_02	Clariostar_Study	MB	Biofoundry_,_London	Linear_Dilution_Pattern_V2	0.144	0.141	0.137	0.133	0.13	0.125	0.123	0.122	0.119	0.118	0.116	0.111	0.106	0.103	0.1	0.096	0.093	0.09	0.089	0.088	0.087	0.087	0.088	0.089	0.091	0.091	0.093	0.094	0.095	0.097	0.099	0.101	0.102	0.104	0.106	0.108
C09	Sample	Dilution_35%	0.35	DMSO	Lycopene	Standard_Development	Run088	Standard_Measurement	Plate_02	Clariostar_Study	MB	Biofoundry_,_London	Linear_Dilution_Pattern_V2	0.13	0.126	0.123	0.12	0.116	0.111	0.108	0.108	0.105	0.103	0.099	0.096	0.091	0.087	0.084	0.08	0.077	0.075	0.074	0.073	0.071	0.071	0.071	0.072	0.073	0.074	0.074	0.074	0.075	0.076	0.077	0.078	0.079	0.08	0.08	0.082
C10	Sample	Dilution_15%	0.15	DMSO	Lycopene	Standard_Development	Run088	Standard_Measurement	Plate_02	Clariostar_Study	MB	Biofoundry_,_London	Linear_Dilution_Pattern_V2	0.121	0.118	0.115	0.111	0.107	0.102	0.099	0.099	0.095	0.092	0.089	0.085	0.08	0.076	0.072	0.069	0.068	0.065	0.064	0.062	0.061	0.061	0.061	0.061	0.061	0.061	0.06	0.06	0.06	0.06	0.06	0.061	0.061	0.061	0.06	0.06
C11	Blank	DMSO_Blank		DMSO		Standard_Development	Run088	Standard_Measurement	Plate_02	Clariostar_Study	MB	Biofoundry_,_London	Linear_Dilution_Pattern_V2	0.112	0.109	0.104	0.102	0.098	0.093	0.089	0.088	0.085	0.081	0.076	0.071	0.067	0.063	0.061	0.058	0.056	0.054	0.052	0.051	0.05	0.05	0.05	0.049	0.049	0.048	0.048	0.046	0.047	0.047	0.046	0.045	0.046	0.046	0.044	0.044
C12	Blank	DMSO_Blank		DMSO		Standard_Development	Run088	Standard_Measurement	Plate_02	Clariostar_Study	MB	Biofoundry_,_London	Linear_Dilution_Pattern_V2	0.109	0.105	0.102	0.1	0.096	0.091	0.087	0.086	0.083	0.079	0.074	0.07	0.067	0.063	0.06	0.057	0.056	0.053	0.051	0.051	0.05	0.049	0.048	0.048	0.048	0.048	0.047	0.046	0.045	0.046	0.045	0.045	0.045	0.045	0.043	0.042
D01	Sample	Dilution_95%	0.95	DMSO	Lycopene	Standard_Development	Run088	Standard_Measurement	Plate_02	Clariostar_Study	MB	Biofoundry_,_London	Linear_Dilution_Pattern_V2	0.181	0.177	0.173	0.17	0.166	0.161	0.158	0.158	0.157	0.155	0.152	0.148	0.142	0.137	0.133	0.129	0.125	0.123	0.122	0.122	0.121	0.122	0.123	0.125	0.128	0.132	0.136	0.138	0.142	0.146	0.148	0.152	0.155	0.159	0.164	0.171
D02	Sample	Dilution_75%	0.75	DMSO	Lycopene	Standard_Development	Run088	Standard_Measurement	Plate_02	Clariostar_Study	MB	Biofoundry_,_London	Linear_Dilution_Pattern_V2	0.18	0.176	0.173	0.17	0.167	0.162	0.159	0.159	0.157	0.155	0.152	0.148	0.143	0.139	0.135	0.132	0.129	0.127	0.125	0.124	0.123	0.123	0.124	0.126	0.128	0.13	0.133	0.134	0.136	0.139	0.14	0.142	0.144	0.147	0.15	0.154
D03	Sample	Dilution_55%	0.55	DMSO	Lycopene	Standard_Development	Run088	Standard_Measurement	Plate_02	Clariostar_Study	MB	Biofoundry_,_London	Linear_Dilution_Pattern_V2	0.152	0.148	0.145	0.142	0.138	0.133	0.13	0.131	0.128	0.126	0.122	0.119	0.115	0.111	0.107	0.104	0.101	0.099	0.098	0.097	0.096	0.096	0.097	0.098	0.099	0.1	0.101	0.102	0.103	0.106	0.107	0.108	0.11	0.111	0.113	0.115
D04	Sample	Dilution_35%	0.35	DMSO	Lycopene	Standard_Development	Run088	Standard_Measurement	Plate_02	Clariostar_Study	MB	Biofoundry_,_London	Linear_Dilution_Pattern_V2	0.133	0.129	0.125	0.122	0.118	0.114	0.111	0.11	0.108	0.105	0.101	0.097	0.093	0.089	0.086	0.083	0.081	0.078	0.077	0.076	0.074	0.074	0.075	0.075	0.075	0.076	0.076	0.077	0.078	0.079	0.079	0.08	0.081	0.082	0.083	0.084
D05	Sample	Dilution_15%	0.15	DMSO	Lycopene	Standard_Development	Run088	Standard_Measurement	Plate_02	Clariostar_Study	MB	Biofoundry_,_London	Linear_Dilution_Pattern_V2	0.117	0.113	0.11	0.107	0.103	0.098	0.095	0.095	0.092	0.089	0.085	0.081	0.077	0.074	0.07	0.068	0.066	0.064	0.062	0.061	0.061	0.06	0.059	0.06	0.06	0.06	0.06	0.059	0.059	0.06	0.059	0.06	0.06	0.06	0.06	0.06
D06	Sample	Dilution_95%	0.95	DMSO	Lycopene	Standard_Development	Run088	Standard_Measurement	Plate_02	Clariostar_Study	MB	Biofoundry_,_London	Linear_Dilution_Pattern_V2	0.189	0.184	0.181	0.179	0.174	0.171	0.169	0.169	0.168	0.167	0.166	0.162	0.157	0.152	0.148	0.144	0.141	0.14	0.138	0.138	0.137	0.137	0.138	0.141	0.145	0.148	0.152	0.156	0.159	0.163	0.166	0.169	0.173	0.178	0.183	0.191
D07	Sample	Dilution_75%	0.75	DMSO	Lycopene	Standard_Development	Run088	Standard_Measurement	Plate_02	Clariostar_Study	MB	Biofoundry_,_London	Linear_Dilution_Pattern_V2	0.157	0.153	0.149	0.146	0.142	0.138	0.136	0.135	0.134	0.133	0.13	0.127	0.122	0.117	0.114	0.11	0.107	0.105	0.103	0.102	0.102	0.102	0.102	0.104	0.106	0.108	0.112	0.114	0.115	0.118	0.12	0.123	0.124	0.128	0.13	0.135
D08	Sample	Dilution_55%	0.55	DMSO	Lycopene	Standard_Development	Run088	Standard_Measurement	Plate_02	Clariostar_Study	MB	Biofoundry_,_London	Linear_Dilution_Pattern_V2	0.153	0.15	0.146	0.142	0.138	0.134	0.131	0.13	0.128	0.126	0.123	0.119	0.115	0.11	0.107	0.104	0.1	0.098	0.096	0.095	0.095	0.095	0.095	0.096	0.097	0.098	0.1	0.101	0.102	0.104	0.105	0.106	0.108	0.11	0.111	0.114
D09	Sample	Dilution_35%	0.35	DMSO	Lycopene	Standard_Development	Run088	Standard_Measurement	Plate_02	Clariostar_Study	MB	Biofoundry_,_London	Linear_Dilution_Pattern_V2	0.14	0.137	0.134	0.13	0.126	0.121	0.118	0.117	0.116	0.113	0.11	0.106	0.101	0.096	0.093	0.089	0.087	0.085	0.082	0.082	0.081	0.081	0.08	0.082	0.082	0.082	0.083	0.083	0.084	0.085	0.085	0.086	0.087	0.088	0.088	0.089
D10	Sample	Dilution_15%	0.15	DMSO	Lycopene	Standard_Development	Run088	Standard_Measurement	Plate_02	Clariostar_Study	MB	Biofoundry_,_London	Linear_Dilution_Pattern_V2	0.123	0.119	0.116	0.113	0.109	0.104	0.101	0.1	0.097	0.094	0.089	0.085	0.081	0.076	0.073	0.07	0.068	0.066	0.064	0.063	0.062	0.062	0.061	0.062	0.062	0.062	0.061	0.06	0.061	0.061	0.061	0.062	0.062	0.061	0.06	0.06
D11	Blank	DMSO_Blank		DMSO		Standard_Development	Run088	Standard_Measurement	Plate_02	Clariostar_Study	MB	Biofoundry_,_London	Linear_Dilution_Pattern_V2	0.115	0.112	0.108	0.105	0.101	0.097	0.093	0.091	0.088	0.084	0.08	0.075	0.071	0.067	0.064	0.061	0.059	0.058	0.056	0.055	0.054	0.053	0.052	0.052	0.052	0.051	0.05	0.049	0.049	0.049	0.047	0.048	0.047	0.047	0.045	0.044
D12	Blank	DMSO_Blank		DMSO		Standard_Development	Run088	Standard_Measurement	Plate_02	Clariostar_Study	MB	Biofoundry_,_London	Linear_Dilution_Pattern_V2	0.113	0.107	0.103	0.1	0.097	0.091	0.088	0.087	0.084	0.08	0.074	0.07	0.066	0.062	0.059	0.057	0.054	0.052	0.05	0.049	0.048	0.047	0.047	0.047	0.048	0.046	0.046	0.045	0.045	0.045	0.045	0.045	0.044	0.044	0.043	0.041
E01	Sample	Dilution_90%	0.9	DMSO	Lycopene	Standard_Development	Run088	Standard_Measurement	Plate_02	Clariostar_Study	MB	Biofoundry_,_London	Linear_Dilution_Pattern_V2	0.226	0.223	0.219	0.215	0.21	0.206	0.203	0.202	0.201	0.199	0.197	0.193	0.187	0.181	0.176	0.172	0.169	0.167	0.165	0.164	0.163	0.162	0.163	0.165	0.167	0.17	0.173	0.175	0.178	0.181	0.183	0.185	0.187	0.19	0.195	0.2
E02	Sample	Dilution_70%	0.7	DMSO	Lycopene	Standard_Development	Run088	Standard_Measurement	Plate_02	Clariostar_Study	MB	Biofoundry_,_London	Linear_Dilution_Pattern_V2	0.181	0.176	0.173	0.17	0.165	0.161	0.159	0.158	0.157	0.155	0.151	0.147	0.143	0.139	0.134	0.132	0.129	0.126	0.125	0.123	0.123	0.122	0.123	0.125	0.127	0.128	0.13	0.132	0.133	0.135	0.137	0.139	0.14	0.143	0.145	0.149
E03	Sample	Dilution_50%	0.5	DMSO	Lycopene	Standard_Development	Run088	Standard_Measurement	Plate_02	Clariostar_Study	MB	Biofoundry_,_London	Linear_Dilution_Pattern_V2	0.153	0.15	0.147	0.144	0.139	0.135	0.132	0.131	0.129	0.127	0.124	0.12	0.115	0.111	0.107	0.104	0.101	0.099	0.098	0.096	0.096	0.095	0.096	0.097	0.098	0.099	0.1	0.101	0.102	0.104	0.104	0.105	0.107	0.108	0.11	0.112
E04	Sample	Dilution_30%	0.3	DMSO	Lycopene	Standard_Development	Run088	Standard_Measurement	Plate_02	Clariostar_Study	MB	Biofoundry_,_London	Linear_Dilution_Pattern_V2	0.136	0.133	0.13	0.126	0.123	0.118	0.115	0.114	0.112	0.108	0.105	0.101	0.096	0.092	0.089	0.086	0.084	0.082	0.08	0.078	0.078	0.078	0.078	0.079	0.078	0.079	0.079	0.079	0.08	0.081	0.081	0.082	0.083	0.083	0.083	0.084
E05	Sample	Dilution_10%	0.1	DMSO	Lycopene	Standard_Development	Run088	Standard_Measurement	Plate_02	Clariostar_Study	MB	Biofoundry_,_London	Linear_Dilution_Pattern_V2	0.111	0.107	0.104	0.101	0.098	0.093	0.089	0.089	0.086	0.083	0.079	0.074	0.071	0.067	0.065	0.062	0.059	0.058	0.056	0.055	0.054	0.054	0.054	0.054	0.054	0.054	0.053	0.053	0.053	0.054	0.053	0.053	0.054	0.054	0.053	0.052
E06	Sample	Dilution_90%	0.9	DMSO	Lycopene	Standard_Development	Run088	Standard_Measurement	Plate_02	Clariostar_Study	MB	Biofoundry_,_London	Linear_Dilution_Pattern_V2	0.173	0.17	0.166	0.163	0.159	0.154	0.151	0.152	0.15	0.149	0.147	0.144	0.139	0.133	0.129	0.126	0.123	0.122	0.12	0.119	0.119	0.119	0.12	0.123	0.126	0.129	0.132	0.135	0.139	0.143	0.145	0.148	0.151	0.155	0.16	0.166
E07	Sample	Dilution_70%	0.7	DMSO	Lycopene	Standard_Development	Run088	Standard_Measurement	Plate_02	Clariostar_Study	MB	Biofoundry_,_London	Linear_Dilution_Pattern_V2	0.187	0.183	0.179	0.176	0.172	0.168	0.166	0.165	0.163	0.162	0.16	0.156	0.151	0.146	0.142	0.139	0.136	0.133	0.132	0.131	0.131	0.13	0.13	0.131	0.133	0.134	0.136	0.137	0.14	0.142	0.143	0.144	0.145	0.148	0.15	0.153
E08	Sample	Dilution_50%	0.5	DMSO	Lycopene	Standard_Development	Run088	Standard_Measurement	Plate_02	Clariostar_Study	MB	Biofoundry_,_London	Linear_Dilution_Pattern_V2	0.146	0.142	0.138	0.135	0.131	0.126	0.123	0.123	0.121	0.119	0.115	0.112	0.108	0.103	0.1	0.096	0.094	0.091	0.089	0.088	0.087	0.087	0.087	0.089	0.09	0.091	0.092	0.092	0.094	0.096	0.097	0.098	0.099	0.101	0.102	0.104
E09	Sample	Dilution_30%	0.3	DMSO	Lycopene	Standard_Development	Run088	Standard_Measurement	Plate_02	Clariostar_Study	MB	Biofoundry_,_London	Linear_Dilution_Pattern_V2	0.14	0.137	0.132	0.129	0.125	0.12	0.117	0.117	0.114	0.111	0.107	0.103	0.099	0.095	0.091	0.088	0.086	0.083	0.081	0.08	0.08	0.079	0.08	0.08	0.081	0.08	0.08	0.08	0.081	0.081	0.081	0.083	0.083	0.084	0.083	0.084
E10	Sample	Dilution_10%	0.1	DMSO	Lycopene	Standard_Development	Run088	Standard_Measurement	Plate_02	Clariostar_Study	MB	Biofoundry_,_London	Linear_Dilution_Pattern_V2	0.118	0.113	0.11	0.106	0.103	0.098	0.094	0.094	0.091	0.087	0.082	0.079	0.074	0.07	0.067	0.063	0.061	0.059	0.058	0.057	0.056	0.055	0.055	0.055	0.055	0.054	0.054	0.054	0.054	0.054	0.054	0.054	0.054	0.054	0.053	0.053
E11	Blank	DMSO_Blank		DMSO		Standard_Development	Run088	Standard_Measurement	Plate_02	Clariostar_Study	MB	Biofoundry_,_London	Linear_Dilution_Pattern_V2	0.115	0.111	0.107	0.103	0.099	0.094	0.091	0.09	0.086	0.082	0.077	0.073	0.07	0.065	0.062	0.059	0.057	0.054	0.052	0.052	0.05	0.049	0.049	0.05	0.049	0.049	0.048	0.047	0.047	0.047	0.046	0.046	0.046	0.046	0.044	0.043
E12	Blank	DMSO_Blank		DMSO		Standard_Development	Run088	Standard_Measurement	Plate_02	Clariostar_Study	MB	Biofoundry_,_London	Linear_Dilution_Pattern_V2	0.111	0.108	0.104	0.1	0.095	0.09	0.087	0.086	0.082	0.078	0.074	0.069	0.065	0.061	0.058	0.055	0.054	0.052	0.049	0.048	0.048	0.047	0.046	0.047	0.047	0.046	0.045	0.044	0.044	0.044	0.043	0.044	0.043	0.043	0.041	0.041
F01	Sample	Dilution_90%	0.9	DMSO	Lycopene	Standard_Development	Run088	Standard_Measurement	Plate_02	Clariostar_Study	MB	Biofoundry_,_London	Linear_Dilution_Pattern_V2	0.187	0.183	0.179	0.176	0.172	0.166	0.163	0.162	0.16	0.159	0.156	0.151	0.146	0.141	0.136	0.133	0.13	0.127	0.125	0.124	0.124	0.123	0.125	0.126	0.129	0.132	0.136	0.138	0.141	0.144	0.146	0.149	0.152	0.156	0.16	0.166
F02	Sample	Dilution_70%	0.7	DMSO	Lycopene	Standard_Development	Run088	Standard_Measurement	Plate_02	Clariostar_Study	MB	Biofoundry_,_London	Linear_Dilution_Pattern_V2	0.165	0.161	0.157	0.154	0.15	0.145	0.142	0.142	0.14	0.139	0.135	0.131	0.127	0.122	0.118	0.114	0.112	0.109	0.108	0.106	0.105	0.105	0.106	0.108	0.11	0.111	0.114	0.116	0.117	0.12	0.121	0.124	0.126	0.129	0.131	0.135
F03	Sample	Dilution_50%	0.5	DMSO	Lycopene	Standard_Development	Run088	Standard_Measurement	Plate_02	Clariostar_Study	MB	Biofoundry_,_London	Linear_Dilution_Pattern_V2	0.158	0.155	0.151	0.148	0.144	0.14	0.136	0.136	0.133	0.131	0.129	0.124	0.12	0.115	0.111	0.108	0.106	0.103	0.102	0.101	0.1	0.099	0.099	0.101	0.102	0.101	0.103	0.104	0.105	0.107	0.107	0.108	0.109	0.11	0.111	0.114
F04	Sample	Dilution_30%	0.3	DMSO	Lycopene	Standard_Development	Run088	Standard_Measurement	Plate_02	Clariostar_Study	MB	Biofoundry_,_London	Linear_Dilution_Pattern_V2	0.142	0.139	0.135	0.132	0.129	0.124	0.121	0.12	0.118	0.116	0.112	0.107	0.104	0.1	0.097	0.095	0.091	0.089	0.087	0.086	0.085	0.085	0.084	0.085	0.086	0.085	0.085	0.085	0.086	0.087	0.087	0.087	0.088	0.089	0.088	0.089
F05	Sample	Dilution_10%	0.1	DMSO	Lycopene	Standard_Development	Run088	Standard_Measurement	Plate_02	Clariostar_Study	MB	Biofoundry_,_London	Linear_Dilution_Pattern_V2	0.116	0.112	0.109	0.105	0.101	0.097	0.094	0.093	0.091	0.088	0.085	0.081	0.077	0.074	0.07	0.068	0.066	0.063	0.062	0.061	0.06	0.059	0.059	0.059	0.059	0.059	0.058	0.058	0.057	0.058	0.058	0.058	0.058	0.058	0.057	0.057
F06	Sample	Dilution_90%	0.9	DMSO	Lycopene	Standard_Development	Run088	Standard_Measurement	Plate_02	Clariostar_Study	MB	Biofoundry_,_London	Linear_Dilution_Pattern_V2	0.176	0.173	0.17	0.166	0.161	0.157	0.154	0.154	0.154	0.153	0.151	0.147	0.142	0.138	0.134	0.131	0.127	0.125	0.123	0.123	0.123	0.123	0.124	0.126	0.129	0.132	0.136	0.138	0.142	0.145	0.147	0.151	0.153	0.157	0.162	0.167
F07	Sample	Dilution_70%	0.7	DMSO	Lycopene	Standard_Development	Run088	Standard_Measurement	Plate_02	Clariostar_Study	MB	Biofoundry_,_London	Linear_Dilution_Pattern_V2	0.155	0.151	0.148	0.144	0.141	0.136	0.134	0.133	0.132	0.131	0.129	0.125	0.121	0.116	0.112	0.109	0.107	0.104	0.102	0.101	0.101	0.101	0.101	0.103	0.105	0.106	0.108	0.11	0.112	0.115	0.116	0.118	0.12	0.123	0.125	0.129
F08	Sample	Dilution_50%	0.5	DMSO	Lycopene	Standard_Development	Run088	Standard_Measurement	Plate_02	Clariostar_Study	MB	Biofoundry_,_London	Linear_Dilution_Pattern_V2	0.148	0.145	0.141	0.138	0.135	0.13	0.126	0.127	0.125	0.123	0.121	0.117	0.112	0.107	0.103	0.101	0.097	0.096	0.094	0.092	0.092	0.091	0.092	0.093	0.093	0.095	0.096	0.097	0.098	0.099	0.1	0.102	0.103	0.105	0.106	0.108
F09	Sample	Dilution_30%	0.3	DMSO	Lycopene	Standard_Development	Run088	Standard_Measurement	Plate_02	Clariostar_Study	MB	Biofoundry_,_London	Linear_Dilution_Pattern_V2	0.131	0.127	0.124	0.121	0.116	0.112	0.109	0.109	0.106	0.104	0.101	0.096	0.092	0.088	0.084	0.081	0.078	0.076	0.074	0.073	0.072	0.071	0.072	0.072	0.073	0.073	0.073	0.074	0.074	0.075	0.075	0.076	0.077	0.078	0.078	0.078
F10	Sample	Dilution_10%	0.1	DMSO	Lycopene	Standard_Development	Run088	Standard_Measurement	Plate_02	Clariostar_Study	MB	Biofoundry_,_London	Linear_Dilution_Pattern_V2	0.117	0.112	0.108	0.104	0.1	0.095	0.092	0.092	0.089	0.086	0.082	0.078	0.074	0.07	0.066	0.064	0.063	0.06	0.058	0.057	0.056	0.056	0.056	0.056	0.056	0.055	0.055	0.055	0.054	0.055	0.054	0.055	0.055	0.054	0.053	0.052
F11	Blank	DMSO		DMSO		Standard_Development	Run088	Standard_Measurement	Plate_02	Clariostar_Study	MB	Biofoundry_,_London	Linear_Dilution_Pattern_V2	0.112	0.108	0.105	0.101	0.098	0.093	0.089	0.088	0.085	0.081	0.076	0.072	0.068	0.065	0.061	0.058	0.057	0.055	0.053	0.052	0.051	0.05	0.05	0.05	0.049	0.049	0.049	0.048	0.047	0.047	0.046	0.046	0.046	0.045	0.044	0.043
F12	Blank	DMSO		DMSO		Standard_Development	Run088	Standard_Measurement	Plate_02	Clariostar_Study	MB	Biofoundry_,_London	Linear_Dilution_Pattern_V2	0.111	0.106	0.102	0.098	0.094	0.088	0.086	0.085	0.082	0.078	0.073	0.069	0.065	0.061	0.058	0.056	0.054	0.052	0.05	0.048	0.048	0.047	0.046	0.046	0.046	0.045	0.044	0.044	0.044	0.044	0.044	0.044	0.043	0.043	0.041	0.04
G01	Sample	Dilution_85%	0.85	DMSO	Lycopene	Standard_Development	Run088	Standard_Measurement	Plate_02	Clariostar_Study	MB	Biofoundry_,_London	Linear_Dilution_Pattern_V2	0.211	0.209	0.205	0.201	0.197	0.191	0.187	0.186	0.185	0.183	0.18	0.177	0.172	0.166	0.16	0.156	0.153	0.151	0.148	0.147	0.147	0.146	0.146	0.148	0.15	0.152	0.155	0.157	0.159	0.161	0.163	0.165	0.168	0.17	0.173	0.178
G02	Sample	Dilution_65%	0.65	DMSO	Lycopene	Standard_Development	Run088	Standard_Measurement	Plate_02	Clariostar_Study	MB	Biofoundry_,_London	Linear_Dilution_Pattern_V2	0.162	0.159	0.155	0.151	0.147	0.142	0.138	0.139	0.137	0.136	0.132	0.128	0.123	0.118	0.114	0.111	0.108	0.105	0.103	0.102	0.101	0.102	0.102	0.104	0.106	0.106	0.108	0.11	0.113	0.114	0.115	0.117	0.119	0.121	0.123	0.126
G03	Sample	Dilution_45%	0.45	DMSO	Lycopene	Standard_Development	Run088	Standard_Measurement	Plate_02	Clariostar_Study	MB	Biofoundry_,_London	Linear_Dilution_Pattern_V2	0.17	0.167	0.163	0.16	0.156	0.151	0.148	0.147	0.145	0.143	0.14	0.136	0.132	0.127	0.123	0.12	0.117	0.115	0.113	0.111	0.111	0.11	0.109	0.11	0.11	0.111	0.111	0.111	0.112	0.113	0.113	0.114	0.115	0.115	0.116	0.117
G04	Sample	Dilution_25%	0.25	DMSO	Lycopene	Standard_Development	Run088	Standard_Measurement	Plate_02	Clariostar_Study	MB	Biofoundry_,_London	Linear_Dilution_Pattern_V2	0.123	0.12	0.116	0.113	0.109	0.104	0.101	0.1	0.098	0.096	0.092	0.088	0.084	0.08	0.077	0.074	0.072	0.069	0.067	0.066	0.065	0.065	0.065	0.066	0.066	0.066	0.066	0.066	0.066	0.068	0.068	0.069	0.07	0.07	0.07	0.071
G05	Sample	Dilution_05%	0.0499999999999999	DMSO	Lycopene	Standard_Development	Run088	Standard_Measurement	Plate_02	Clariostar_Study	MB	Biofoundry_,_London	Linear_Dilution_Pattern_V2	0.116	0.112	0.108	0.105	0.101	0.096	0.093	0.092	0.088	0.086	0.082	0.077	0.073	0.07	0.067	0.065	0.063	0.06	0.058	0.058	0.056	0.056	0.056	0.056	0.056	0.055	0.054	0.053	0.054	0.054	0.053	0.054	0.053	0.053	0.051	0.051
G06	Sample	Dilution_85%	0.85	DMSO	Lycopene	Standard_Development	Run088	Standard_Measurement	Plate_02	Clariostar_Study	MB	Biofoundry_,_London	Linear_Dilution_Pattern_V2	0.169	0.165	0.162	0.158	0.153	0.149	0.146	0.146	0.146	0.144	0.142	0.138	0.134	0.129	0.124	0.12	0.118	0.115	0.113	0.113	0.112	0.112	0.113	0.115	0.117	0.12	0.123	0.125	0.128	0.131	0.133	0.136	0.139	0.142	0.146	0.151
G07	Sample	Dilution_65%	0.65	DMSO	Lycopene	Standard_Development	Run088	Standard_Measurement	Plate_02	Clariostar_Study	MB	Biofoundry_,_London	Linear_Dilution_Pattern_V2	0.171	0.167	0.164	0.16	0.156	0.151	0.148	0.148	0.147	0.145	0.141	0.139	0.135	0.131	0.126	0.122	0.12	0.117	0.115	0.115	0.113	0.113	0.114	0.115	0.117	0.118	0.119	0.12	0.122	0.124	0.125	0.127	0.129	0.131	0.133	0.135
G08	Sample	Dilution_45%	0.45	DMSO	Lycopene	Standard_Development	Run088	Standard_Measurement	Plate_02	Clariostar_Study	MB	Biofoundry_,_London	Linear_Dilution_Pattern_V2	0.144	0.14	0.136	0.133	0.129	0.124	0.12	0.12	0.118	0.116	0.114	0.109	0.104	0.1	0.096	0.093	0.09	0.087	0.086	0.085	0.084	0.083	0.083	0.084	0.085	0.086	0.087	0.087	0.089	0.091	0.091	0.092	0.093	0.095	0.096	0.098
G09	Sample	Dilution_25%	0.25	DMSO	Lycopene	Standard_Development	Run088	Standard_Measurement	Plate_02	Clariostar_Study	MB	Biofoundry_,_London	Linear_Dilution_Pattern_V2	0.128	0.124	0.12	0.117	0.112	0.107	0.104	0.103	0.101	0.099	0.095	0.089	0.086	0.082	0.079	0.075	0.073	0.071	0.069	0.068	0.068	0.067	0.066	0.067	0.068	0.067	0.067	0.067	0.068	0.069	0.068	0.069	0.07	0.071	0.07	0.071
G10	Sample	Dilution_05%	0.0499999999999999	DMSO	Lycopene	Standard_Development	Run088	Standard_Measurement	Plate_02	Clariostar_Study	MB	Biofoundry_,_London	Linear_Dilution_Pattern_V2	0.117	0.112	0.108	0.105	0.101	0.096	0.093	0.092	0.088	0.085	0.081	0.077	0.073	0.069	0.066	0.063	0.061	0.058	0.056	0.055	0.054	0.054	0.054	0.053	0.053	0.053	0.052	0.051	0.051	0.051	0.051	0.052	0.051	0.051	0.05	0.049
G11	Blank	DMSO_Blank		DMSO		Standard_Development	Run088	Standard_Measurement	Plate_02	Clariostar_Study	MB	Biofoundry_,_London	Linear_Dilution_Pattern_V2	0.113	0.109	0.105	0.1	0.097	0.091	0.088	0.087	0.084	0.08	0.075	0.071	0.067	0.063	0.06	0.057	0.056	0.054	0.052	0.051	0.05	0.049	0.048	0.049	0.048	0.047	0.047	0.046	0.046	0.046	0.045	0.046	0.045	0.045	0.043	0.043
G12	Blank	DMSO_Blank		DMSO		Standard_Development	Run088	Standard_Measurement	Plate_02	Clariostar_Study	MB	Biofoundry_,_London	Linear_Dilution_Pattern_V2	0.112	0.107	0.103	0.099	0.096	0.09	0.087	0.086	0.082	0.079	0.073	0.068	0.064	0.06	0.057	0.054	0.053	0.05	0.048	0.047	0.046	0.045	0.045	0.046	0.045	0.045	0.044	0.043	0.043	0.043	0.043	0.044	0.043	0.043	0.041	0.04
H01	Sample	Dilution_85%	0.85	DMSO	Lycopene	Standard_Development	Run088	Standard_Measurement	Plate_02	Clariostar_Study	MB	Biofoundry_,_London	Linear_Dilution_Pattern_V2	0.203	0.199	0.195	0.191	0.185	0.18	0.176	0.175	0.174	0.171	0.168	0.163	0.156	0.15	0.145	0.141	0.137	0.134	0.132	0.131	0.13	0.13	0.13	0.132	0.135	0.136	0.139	0.141	0.144	0.146	0.148	0.15	0.152	0.155	0.158	0.163
H02	Sample	Dilution_65%	0.65	DMSO	Lycopene	Standard_Development	Run088	Standard_Measurement	Plate_02	Clariostar_Study	MB	Biofoundry_,_London	Linear_Dilution_Pattern_V2	0.169	0.165	0.16	0.157	0.152	0.147	0.144	0.143	0.142	0.14	0.135	0.13	0.126	0.12	0.115	0.112	0.11	0.107	0.105	0.102	0.102	0.102	0.102	0.104	0.105	0.107	0.109	0.11	0.112	0.114	0.115	0.117	0.119	0.121	0.122	0.126
H03	Sample	Dilution_45%	0.45	DMSO	Lycopene	Standard_Development	Run088	Standard_Measurement	Plate_02	Clariostar_Study	MB	Biofoundry_,_London	Linear_Dilution_Pattern_V2	0.147	0.144	0.14	0.136	0.133	0.128	0.125	0.124	0.122	0.119	0.116	0.112	0.108	0.103	0.099	0.096	0.093	0.092	0.089	0.088	0.088	0.087	0.087	0.087	0.089	0.09	0.091	0.091	0.093	0.094	0.094	0.096	0.097	0.098	0.099	0.101
H04	Sample	Dilution_25%	0.25	DMSO	Lycopene	Standard_Development	Run088	Standard_Measurement	Plate_02	Clariostar_Study	MB	Biofoundry_,_London	Linear_Dilution_Pattern_V2	0.134	0.13	0.126	0.123	0.119	0.114	0.11	0.109	0.106	0.103	0.099	0.095	0.089	0.085	0.081	0.078	0.076	0.073	0.071	0.07	0.069	0.069	0.069	0.069	0.07	0.07	0.07	0.069	0.07	0.071	0.071	0.072	0.072	0.073	0.073	0.073
[truncated: 1,352 more rows]
[truncated: 122 more columns]
