# Supplementary material for: Construction of a Calibration Curve for Lycopene on a Liquid-Handling Platform—Wider Lessons for the Development of Automated Dilution Protocols
Source: ACS Synth Biol. 2024 Aug 3;13(8):2357–75. doi: 10.1021/acssynbio.4c00031 (PMC11334188; doi:10.1021/acssynbio.4c00031)
Supplement: Supplementary file 2 — sb4c00031_si_002.zip [file sb4c00031_si_002.zip › AggregatedData/Run072/Plate_01/Clariostar_Study/Clariostar_Study.csv]

Well	Content	Label	Dilution	Solvent	Solute	Project	Run	Step	Container	Study	Author	Institution	Comment	OD350	OD352	OD354	OD356	OD358	OD360	OD362	OD364	OD366	OD368	OD370	OD372	OD374	OD376	OD378	OD380	OD382	OD384	OD386	OD388	OD390	OD392	OD394	OD396	OD398	OD400	OD402	OD404	OD406	OD408	OD410	OD412	OD414	OD416	OD418	OD420
A01	Sample	Dilution_100%	1.0	DMSO	Lycopene	Standard_Development	Run072	Standard_Measurement	Plate_01	Clariostar_Study	MB	Biofoundry_,_London	Linear_Dilution_Pattern_V2	1.034	1.026	1.018	1.01	1.004	0.991	0.988	0.987	0.986	0.99	0.992	0.984	0.978	0.971	0.963	0.959	0.952	0.944	0.938	0.927	0.917	0.911	0.901	0.897	0.896	0.896	0.901	0.903	0.905	0.908	0.905	0.895	0.883	0.869	0.854	0.839
A02	Sample	Dilution_80%	0.8	DMSO	Lycopene	Standard_Development	Run072	Standard_Measurement	Plate_01	Clariostar_Study	MB	Biofoundry_,_London	Linear_Dilution_Pattern_V2	0.939	0.929	0.921	0.914	0.907	0.899	0.895	0.893	0.891	0.891	0.891	0.888	0.886	0.876	0.867	0.862	0.857	0.849	0.842	0.834	0.826	0.821	0.813	0.807	0.806	0.806	0.81	0.814	0.816	0.817	0.814	0.806	0.794	0.782	0.769	0.755
A03	Sample	Dilution_60%	0.6	DMSO	Lycopene	Standard_Development	Run072	Standard_Measurement	Plate_01	Clariostar_Study	MB	Biofoundry_,_London	Linear_Dilution_Pattern_V2	0.749	0.742	0.736	0.728	0.72	0.713	0.71	0.707	0.706	0.707	0.704	0.7	0.698	0.69	0.685	0.68	0.674	0.667	0.661	0.654	0.65	0.644	0.638	0.633	0.633	0.633	0.636	0.639	0.64	0.641	0.638	0.633	0.625	0.615	0.605	0.595
A04	Sample	Dilution_40%	0.4	DMSO	Lycopene	Standard_Development	Run072	Standard_Measurement	Plate_01	Clariostar_Study	MB	Biofoundry_,_London	Linear_Dilution_Pattern_V2	0.574	0.566	0.56	0.554	0.548	0.541	0.537	0.534	0.533	0.533	0.53	0.526	0.521	0.515	0.51	0.505	0.5	0.494	0.491	0.487	0.481	0.476	0.471	0.469	0.469	0.469	0.469	0.472	0.472	0.473	0.471	0.468	0.462	0.454	0.447	0.439
A05	Sample	Dilution_20%	0.2	DMSO	Lycopene	Standard_Development	Run072	Standard_Measurement	Plate_01	Clariostar_Study	MB	Biofoundry_,_London	Linear_Dilution_Pattern_V2	0.337	0.332	0.327	0.322	0.317	0.312	0.308	0.306	0.304	0.302	0.298	0.294	0.29	0.285	0.28	0.277	0.273	0.27	0.268	0.264	0.261	0.258	0.256	0.255	0.254	0.254	0.256	0.257	0.257	0.257	0.257	0.256	0.253	0.249	0.246	0.243
A06	Sample	Dilution_100%	1.0	DMSO	Lycopene	Standard_Development	Run072	Standard_Measurement	Plate_01	Clariostar_Study	MB	Biofoundry_,_London	Linear_Dilution_Pattern_V2	1.006	0.995	0.987	0.98	0.972	0.962	0.958	0.955	0.953	0.957	0.957	0.953	0.949	0.94	0.932	0.926	0.919	0.911	0.905	0.895	0.888	0.879	0.872	0.867	0.865	0.866	0.869	0.873	0.874	0.876	0.874	0.864	0.852	0.838	0.824	0.81
A07	Sample	Dilution_80%	0.8	DMSO	Lycopene	Standard_Development	Run072	Standard_Measurement	Plate_01	Clariostar_Study	MB	Biofoundry_,_London	Linear_Dilution_Pattern_V2	0.909	0.901	0.891	0.883	0.877	0.867	0.863	0.859	0.863	0.864	0.864	0.861	0.855	0.848	0.84	0.835	0.829	0.822	0.816	0.807	0.799	0.794	0.789	0.784	0.781	0.782	0.784	0.786	0.789	0.79	0.788	0.781	0.771	0.758	0.744	0.731
A08	Sample	Dilution_60%	0.6	DMSO	Lycopene	Standard_Development	Run072	Standard_Measurement	Plate_01	Clariostar_Study	MB	Biofoundry_,_London	Linear_Dilution_Pattern_V2	0.755	0.747	0.741	0.734	0.726	0.716	0.713	0.712	0.712	0.711	0.71	0.707	0.702	0.695	0.688	0.683	0.678	0.672	0.666	0.659	0.653	0.647	0.642	0.637	0.636	0.637	0.638	0.641	0.643	0.643	0.642	0.636	0.627	0.618	0.607	0.595
A09	Sample	Dilution_40%	0.4	DMSO	Lycopene	Standard_Development	Run072	Standard_Measurement	Plate_01	Clariostar_Study	MB	Biofoundry_,_London	Linear_Dilution_Pattern_V2	0.594	0.588	0.582	0.576	0.57	0.562	0.56	0.556	0.555	0.554	0.551	0.547	0.543	0.536	0.531	0.526	0.521	0.515	0.511	0.505	0.5	0.495	0.491	0.489	0.488	0.487	0.489	0.49	0.492	0.493	0.491	0.488	0.48	0.473	0.465	0.457
A10	Sample	Dilution_20%	0.2	DMSO	Lycopene	Standard_Development	Run072	Standard_Measurement	Plate_01	Clariostar_Study	MB	Biofoundry_,_London	Linear_Dilution_Pattern_V2	0.307	0.303	0.3	0.294	0.289	0.284	0.281	0.277	0.275	0.272	0.269	0.265	0.261	0.257	0.253	0.25	0.245	0.242	0.24	0.238	0.235	0.233	0.231	0.229	0.229	0.229	0.229	0.229	0.23	0.231	0.23	0.228	0.225	0.222	0.219	0.215
A11	Blank	DMSO_Blank		DMSO		Standard_Development	Run072	Standard_Measurement	Plate_01	Clariostar_Study	MB	Biofoundry_,_London	Linear_Dilution_Pattern_V2	0.114	0.11	0.107	0.103	0.099	0.097	0.093	0.09	0.086	0.083	0.079	0.075	0.072	0.068	0.065	0.062	0.06	0.059	0.057	0.056	0.055	0.054	0.053	0.052	0.052	0.051	0.051	0.051	0.05	0.05	0.049	0.049	0.049	0.048	0.048	0.048
A12	Blank	DMSO_Blank		DMSO		Standard_Development	Run072	Standard_Measurement	Plate_01	Clariostar_Study	MB	Biofoundry_,_London	Linear_Dilution_Pattern_V2	0.121	0.116	0.113	0.11	0.105	0.102	0.098	0.094	0.091	0.087	0.083	0.079	0.075	0.072	0.068	0.065	0.063	0.061	0.059	0.058	0.057	0.056	0.055	0.054	0.054	0.053	0.053	0.052	0.051	0.051	0.051	0.051	0.05	0.05	0.05	0.049
B01	Sample	Dilution_100%	1.0	DMSO	Lycopene	Standard_Development	Run072	Standard_Measurement	Plate_01	Clariostar_Study	MB	Biofoundry_,_London	Linear_Dilution_Pattern_V2	1.044	1.035	1.028	1.017	1.012	0.998	0.997	0.994	0.995	0.996	0.998	0.991	0.992	0.983	0.972	0.967	0.961	0.951	0.946	0.936	0.927	0.919	0.909	0.903	0.903	0.903	0.907	0.911	0.912	0.915	0.911	0.904	0.89	0.875	0.86	0.844
B02	Sample	Dilution_80%	0.8	DMSO	Lycopene	Standard_Development	Run072	Standard_Measurement	Plate_01	Clariostar_Study	MB	Biofoundry_,_London	Linear_Dilution_Pattern_V2	0.944	0.939	0.932	0.922	0.914	0.905	0.904	0.9	0.899	0.9	0.902	0.899	0.896	0.885	0.879	0.873	0.867	0.861	0.854	0.845	0.838	0.831	0.824	0.818	0.816	0.817	0.821	0.822	0.826	0.827	0.824	0.815	0.805	0.792	0.779	0.765
B03	Sample	Dilution_60%	0.6	DMSO	Lycopene	Standard_Development	Run072	Standard_Measurement	Plate_01	Clariostar_Study	MB	Biofoundry_,_London	Linear_Dilution_Pattern_V2	0.768	0.762	0.753	0.745	0.738	0.731	0.725	0.724	0.724	0.724	0.725	0.718	0.714	0.708	0.702	0.695	0.69	0.684	0.678	0.672	0.666	0.661	0.654	0.65	0.649	0.649	0.651	0.655	0.656	0.659	0.657	0.651	0.641	0.631	0.62	0.609
B04	Sample	Dilution_40%	0.4	DMSO	Lycopene	Standard_Development	Run072	Standard_Measurement	Plate_01	Clariostar_Study	MB	Biofoundry_,_London	Linear_Dilution_Pattern_V2	0.557	0.55	0.543	0.538	0.532	0.524	0.519	0.517	0.517	0.516	0.516	0.511	0.506	0.501	0.496	0.491	0.485	0.481	0.478	0.472	0.467	0.463	0.459	0.457	0.455	0.455	0.458	0.459	0.461	0.462	0.46	0.457	0.452	0.445	0.437	0.43
B05	Sample	Dilution_20%	0.2	DMSO	Lycopene	Standard_Development	Run072	Standard_Measurement	Plate_01	Clariostar_Study	MB	Biofoundry_,_London	Linear_Dilution_Pattern_V2	0.348	0.343	0.338	0.334	0.329	0.323	0.32	0.316	0.313	0.312	0.309	0.305	0.301	0.297	0.293	0.288	0.285	0.282	0.279	0.276	0.273	0.271	0.268	0.267	0.266	0.267	0.267	0.269	0.27	0.272	0.271	0.269	0.267	0.263	0.26	0.257
B06	Sample	Dilution_100%	1.0	DMSO	Lycopene	Standard_Development	Run072	Standard_Measurement	Plate_01	Clariostar_Study	MB	Biofoundry_,_London	Linear_Dilution_Pattern_V2	1.011	1.003	0.995	0.984	0.977	0.966	0.96	0.957	0.962	0.964	0.966	0.964	0.957	0.951	0.942	0.936	0.927	0.921	0.915	0.905	0.896	0.89	0.881	0.876	0.873	0.874	0.877	0.882	0.884	0.884	0.881	0.874	0.86	0.846	0.831	0.816
B07	Sample	Dilution_80%	0.8	DMSO	Lycopene	Standard_Development	Run072	Standard_Measurement	Plate_01	Clariostar_Study	MB	Biofoundry_,_London	Linear_Dilution_Pattern_V2	0.931	0.921	0.911	0.906	0.898	0.887	0.884	0.88	0.885	0.884	0.887	0.882	0.88	0.872	0.865	0.858	0.851	0.842	0.837	0.829	0.821	0.815	0.808	0.802	0.8	0.8	0.803	0.807	0.809	0.81	0.807	0.8	0.788	0.776	0.762	0.749
B08	Sample	Dilution_60%	0.6	DMSO	Lycopene	Standard_Development	Run072	Standard_Measurement	Plate_01	Clariostar_Study	MB	Biofoundry_,_London	Linear_Dilution_Pattern_V2	0.764	0.756	0.749	0.742	0.734	0.727	0.724	0.722	0.721	0.723	0.723	0.718	0.715	0.706	0.701	0.697	0.69	0.683	0.679	0.672	0.666	0.66	0.654	0.65	0.649	0.649	0.65	0.653	0.656	0.656	0.654	0.648	0.64	0.629	0.618	0.607
B09	Sample	Dilution_40%	0.4	DMSO	Lycopene	Standard_Development	Run072	Standard_Measurement	Plate_01	Clariostar_Study	MB	Biofoundry_,_London	Linear_Dilution_Pattern_V2	0.523	0.517	0.51	0.504	0.497	0.492	0.488	0.485	0.484	0.484	0.483	0.478	0.473	0.467	0.463	0.459	0.455	0.45	0.445	0.441	0.437	0.433	0.429	0.426	0.426	0.426	0.429	0.43	0.432	0.432	0.431	0.427	0.421	0.414	0.408	0.401
B10	Sample	Dilution_20%	0.2	DMSO	Lycopene	Standard_Development	Run072	Standard_Measurement	Plate_01	Clariostar_Study	MB	Biofoundry_,_London	Linear_Dilution_Pattern_V2	0.351	0.344	0.34	0.336	0.33	0.326	0.322	0.319	0.318	0.315	0.313	0.309	0.305	0.3	0.295	0.292	0.288	0.285	0.282	0.279	0.276	0.274	0.271	0.269	0.269	0.269	0.271	0.271	0.272	0.273	0.272	0.269	0.267	0.263	0.259	0.255
B11	Blank	DMSO_Blank		DMSO		Standard_Development	Run072	Standard_Measurement	Plate_01	Clariostar_Study	MB	Biofoundry_,_London	Linear_Dilution_Pattern_V2	0.114	0.11	0.106	0.104	0.1	0.095	0.093	0.089	0.087	0.084	0.079	0.075	0.072	0.069	0.065	0.063	0.062	0.06	0.058	0.056	0.056	0.056	0.054	0.054	0.053	0.053	0.053	0.052	0.051	0.051	0.051	0.05	0.05	0.05	0.049	0.048
B12	Blank	DMSO_Blank		DMSO		Standard_Development	Run072	Standard_Measurement	Plate_01	Clariostar_Study	MB	Biofoundry_,_London	Linear_Dilution_Pattern_V2	0.117	0.113	0.109	0.106	0.103	0.1	0.096	0.092	0.089	0.084	0.08	0.077	0.073	0.07	0.067	0.064	0.062	0.06	0.059	0.058	0.056	0.056	0.055	0.054	0.054	0.053	0.053	0.052	0.052	0.051	0.051	0.05	0.05	0.05	0.05	0.049
C01	Sample	Dilution_95%	0.95	DMSO	Lycopene	Standard_Development	Run072	Standard_Measurement	Plate_01	Clariostar_Study	MB	Biofoundry_,_London	Linear_Dilution_Pattern_V2	0.991	0.98	0.971	0.965	0.957	0.946	0.942	0.941	0.942	0.944	0.946	0.941	0.936	0.929	0.919	0.913	0.908	0.899	0.893	0.884	0.876	0.869	0.86	0.855	0.854	0.855	0.857	0.861	0.865	0.866	0.863	0.854	0.841	0.827	0.813	0.798
C02	Sample	Dilution_75%	0.75	DMSO	Lycopene	Standard_Development	Run072	Standard_Measurement	Plate_01	Clariostar_Study	MB	Biofoundry_,_London	Linear_Dilution_Pattern_V2	0.902	0.898	0.887	0.879	0.873	0.862	0.858	0.856	0.859	0.86	0.858	0.854	0.85	0.844	0.835	0.829	0.824	0.816	0.81	0.802	0.795	0.79	0.781	0.777	0.775	0.775	0.778	0.781	0.784	0.784	0.781	0.774	0.764	0.75	0.738	0.725
C03	Sample	Dilution_55%	0.55	DMSO	Lycopene	Standard_Development	Run072	Standard_Measurement	Plate_01	Clariostar_Study	MB	Biofoundry_,_London	Linear_Dilution_Pattern_V2	0.728	0.723	0.712	0.705	0.698	0.692	0.688	0.687	0.684	0.685	0.686	0.68	0.676	0.669	0.663	0.657	0.652	0.645	0.64	0.632	0.628	0.623	0.617	0.613	0.612	0.612	0.614	0.617	0.62	0.621	0.619	0.612	0.604	0.594	0.585	0.574
C04	Sample	Dilution_35%	0.35	DMSO	Lycopene	Standard_Development	Run072	Standard_Measurement	Plate_01	Clariostar_Study	MB	Biofoundry_,_London	Linear_Dilution_Pattern_V2	0.5	0.494	0.488	0.484	0.477	0.471	0.467	0.464	0.463	0.461	0.46	0.455	0.451	0.446	0.441	0.436	0.431	0.427	0.423	0.419	0.413	0.411	0.407	0.405	0.404	0.404	0.405	0.407	0.409	0.411	0.409	0.406	0.401	0.395	0.389	0.383
C05	Sample	Dilution_15%	0.15	DMSO	Lycopene	Standard_Development	Run072	Standard_Measurement	Plate_01	Clariostar_Study	MB	Biofoundry_,_London	Linear_Dilution_Pattern_V2	0.291	0.286	0.281	0.276	0.271	0.266	0.262	0.26	0.258	0.255	0.253	0.249	0.246	0.242	0.238	0.234	0.23	0.227	0.224	0.222	0.219	0.217	0.215	0.214	0.214	0.214	0.215	0.217	0.217	0.218	0.217	0.217	0.215	0.213	0.21	0.208
C06	Sample	Dilution_95%	0.95	DMSO	Lycopene	Standard_Development	Run072	Standard_Measurement	Plate_01	Clariostar_Study	MB	Biofoundry_,_London	Linear_Dilution_Pattern_V2	0.997	0.985	0.976	0.971	0.965	0.952	0.949	0.948	0.949	0.95	0.953	0.951	0.948	0.936	0.927	0.922	0.915	0.908	0.902	0.894	0.886	0.877	0.87	0.864	0.861	0.862	0.867	0.87	0.872	0.875	0.871	0.863	0.85	0.835	0.82	0.806
C07	Sample	Dilution_75%	0.75	DMSO	Lycopene	Standard_Development	Run072	Standard_Measurement	Plate_01	Clariostar_Study	MB	Biofoundry_,_London	Linear_Dilution_Pattern_V2	0.873	0.866	0.855	0.849	0.841	0.832	0.829	0.827	0.827	0.83	0.83	0.827	0.821	0.812	0.806	0.801	0.798	0.791	0.781	0.773	0.766	0.76	0.753	0.749	0.747	0.747	0.749	0.753	0.755	0.757	0.753	0.747	0.737	0.725	0.713	0.699
C08	Sample	Dilution_55%	0.55	DMSO	Lycopene	Standard_Development	Run072	Standard_Measurement	Plate_01	Clariostar_Study	MB	Biofoundry_,_London	Linear_Dilution_Pattern_V2	0.719	0.713	0.704	0.698	0.691	0.683	0.679	0.677	0.678	0.677	0.678	0.673	0.67	0.663	0.655	0.651	0.646	0.641	0.635	0.627	0.622	0.617	0.611	0.608	0.607	0.607	0.609	0.611	0.612	0.615	0.612	0.606	0.597	0.587	0.577	0.567
C09	Sample	Dilution_35%	0.35	DMSO	Lycopene	Standard_Development	Run072	Standard_Measurement	Plate_01	Clariostar_Study	MB	Biofoundry_,_London	Linear_Dilution_Pattern_V2	0.509	0.503	0.497	0.492	0.485	0.479	0.475	0.474	0.473	0.473	0.471	0.466	0.463	0.457	0.451	0.448	0.444	0.439	0.435	0.43	0.424	0.421	0.418	0.415	0.415	0.414	0.416	0.417	0.418	0.419	0.417	0.414	0.409	0.402	0.396	0.389
C10	Sample	Dilution_15%	0.15	DMSO	Lycopene	Standard_Development	Run072	Standard_Measurement	Plate_01	Clariostar_Study	MB	Biofoundry_,_London	Linear_Dilution_Pattern_V2	0.313	0.308	0.304	0.299	0.293	0.289	0.285	0.281	0.279	0.277	0.275	0.271	0.267	0.263	0.259	0.255	0.251	0.247	0.244	0.242	0.239	0.238	0.236	0.234	0.234	0.234	0.235	0.236	0.237	0.238	0.237	0.235	0.233	0.23	0.228	0.224
C11	Blank	DMSO_Blank		DMSO		Standard_Development	Run072	Standard_Measurement	Plate_01	Clariostar_Study	MB	Biofoundry_,_London	Linear_Dilution_Pattern_V2	0.114	0.11	0.106	0.103	0.099	0.095	0.092	0.089	0.085	0.082	0.078	0.075	0.072	0.068	0.065	0.062	0.06	0.059	0.057	0.055	0.054	0.053	0.053	0.052	0.052	0.051	0.05	0.05	0.049	0.05	0.049	0.048	0.049	0.048	0.047	0.046
C12	Blank	DMSO_Blank		DMSO		Standard_Development	Run072	Standard_Measurement	Plate_01	Clariostar_Study	MB	Biofoundry_,_London	Linear_Dilution_Pattern_V2	0.116	0.112	0.109	0.105	0.101	0.098	0.094	0.092	0.089	0.085	0.081	0.077	0.073	0.07	0.066	0.065	0.062	0.06	0.059	0.058	0.057	0.056	0.055	0.054	0.055	0.054	0.053	0.052	0.052	0.052	0.052	0.051	0.051	0.051	0.05	0.049
D01	Sample	Dilution_95%	0.95	DMSO	Lycopene	Standard_Development	Run072	Standard_Measurement	Plate_01	Clariostar_Study	MB	Biofoundry_,_London	Linear_Dilution_Pattern_V2	1.027	1.018	1.01	1.0	0.994	0.984	0.98	0.98	0.978	0.978	0.978	0.975	0.971	0.964	0.955	0.945	0.94	0.931	0.924	0.914	0.908	0.899	0.892	0.884	0.883	0.883	0.886	0.89	0.893	0.894	0.892	0.883	0.871	0.856	0.84	0.824
D02	Sample	Dilution_75%	0.75	DMSO	Lycopene	Standard_Development	Run072	Standard_Measurement	Plate_01	Clariostar_Study	MB	Biofoundry_,_London	Linear_Dilution_Pattern_V2	0.951	0.943	0.935	0.927	0.921	0.908	0.904	0.902	0.904	0.907	0.907	0.899	0.895	0.887	0.879	0.874	0.867	0.859	0.853	0.842	0.835	0.829	0.822	0.816	0.815	0.814	0.817	0.821	0.824	0.825	0.823	0.813	0.802	0.789	0.774	0.759
D03	Sample	Dilution_55%	0.55	DMSO	Lycopene	Standard_Development	Run072	Standard_Measurement	Plate_01	Clariostar_Study	MB	Biofoundry_,_London	Linear_Dilution_Pattern_V2	0.716	0.709	0.701	0.693	0.689	0.679	0.677	0.674	0.675	0.673	0.672	0.668	0.664	0.657	0.652	0.646	0.64	0.634	0.628	0.622	0.615	0.61	0.606	0.602	0.601	0.601	0.604	0.606	0.608	0.609	0.607	0.602	0.594	0.585	0.575	0.564
D04	Sample	Dilution_35%	0.35	DMSO	Lycopene	Standard_Development	Run072	Standard_Measurement	Plate_01	Clariostar_Study	MB	Biofoundry_,_London	Linear_Dilution_Pattern_V2	0.52	0.515	0.509	0.501	0.495	0.489	0.484	0.482	0.481	0.48	0.478	0.474	0.469	0.463	0.457	0.453	0.449	0.445	0.44	0.435	0.431	0.427	0.423	0.421	0.421	0.421	0.422	0.424	0.427	0.428	0.427	0.423	0.418	0.411	0.405	0.399
D05	Sample	Dilution_15%	0.15	DMSO	Lycopene	Standard_Development	Run072	Standard_Measurement	Plate_01	Clariostar_Study	MB	Biofoundry_,_London	Linear_Dilution_Pattern_V2	0.291	0.285	0.279	0.274	0.269	0.265	0.26	0.257	0.255	0.253	0.25	0.246	0.242	0.237	0.233	0.23	0.226	0.223	0.22	0.218	0.214	0.213	0.211	0.21	0.211	0.211	0.212	0.213	0.214	0.215	0.215	0.214	0.213	0.21	0.207	0.205
D06	Sample	Dilution_95%	0.95	DMSO	Lycopene	Standard_Development	Run072	Standard_Measurement	Plate_01	Clariostar_Study	MB	Biofoundry_,_London	Linear_Dilution_Pattern_V2	0.994	0.987	0.977	0.973	0.961	0.951	0.948	0.947	0.95	0.95	0.952	0.946	0.944	0.936	0.928	0.919	0.912	0.905	0.897	0.888	0.882	0.874	0.866	0.859	0.858	0.857	0.86	0.864	0.866	0.868	0.865	0.857	0.847	0.831	0.817	0.802
D07	Sample	Dilution_75%	0.75	DMSO	Lycopene	Standard_Development	Run072	Standard_Measurement	Plate_01	Clariostar_Study	MB	Biofoundry_,_London	Linear_Dilution_Pattern_V2	0.884	0.875	0.866	0.859	0.85	0.843	0.838	0.837	0.836	0.839	0.84	0.837	0.831	0.823	0.816	0.809	0.803	0.795	0.789	0.782	0.775	0.767	0.761	0.756	0.753	0.755	0.758	0.76	0.762	0.764	0.761	0.754	0.743	0.731	0.718	0.705
D08	Sample	Dilution_55%	0.55	DMSO	Lycopene	Standard_Development	Run072	Standard_Measurement	Plate_01	Clariostar_Study	MB	Biofoundry_,_London	Linear_Dilution_Pattern_V2	0.716	0.708	0.7	0.693	0.687	0.68	0.675	0.673	0.673	0.672	0.672	0.667	0.664	0.656	0.651	0.646	0.64	0.634	0.628	0.621	0.616	0.611	0.605	0.601	0.601	0.601	0.602	0.605	0.608	0.609	0.606	0.599	0.592	0.582	0.572	0.562
D09	Sample	Dilution_35%	0.35	DMSO	Lycopene	Standard_Development	Run072	Standard_Measurement	Plate_01	Clariostar_Study	MB	Biofoundry_,_London	Linear_Dilution_Pattern_V2	0.492	0.486	0.48	0.474	0.468	0.462	0.457	0.456	0.454	0.452	0.45	0.446	0.442	0.437	0.432	0.428	0.423	0.418	0.415	0.411	0.406	0.403	0.398	0.396	0.395	0.396	0.397	0.398	0.4	0.4	0.399	0.395	0.39	0.384	0.377	0.371
D10	Sample	Dilution_15%	0.15	DMSO	Lycopene	Standard_Development	Run072	Standard_Measurement	Plate_01	Clariostar_Study	MB	Biofoundry_,_London	Linear_Dilution_Pattern_V2	0.275	0.272	0.266	0.261	0.257	0.252	0.249	0.245	0.243	0.24	0.237	0.233	0.23	0.225	0.222	0.218	0.215	0.211	0.209	0.207	0.204	0.202	0.2	0.199	0.199	0.199	0.2	0.2	0.201	0.201	0.2	0.199	0.197	0.194	0.192	0.189
D11	Blank	DMSO_Blank		DMSO		Standard_Development	Run072	Standard_Measurement	Plate_01	Clariostar_Study	MB	Biofoundry_,_London	Linear_Dilution_Pattern_V2	0.116	0.112	0.108	0.103	0.099	0.096	0.092	0.089	0.086	0.083	0.08	0.075	0.072	0.068	0.065	0.063	0.061	0.058	0.056	0.056	0.055	0.054	0.053	0.052	0.052	0.052	0.051	0.05	0.05	0.05	0.05	0.049	0.049	0.048	0.048	0.047
D12	Blank	DMSO_Blank		DMSO		Standard_Development	Run072	Standard_Measurement	Plate_01	Clariostar_Study	MB	Biofoundry_,_London	Linear_Dilution_Pattern_V2	0.121	0.117	0.114	0.111	0.106	0.103	0.1	0.096	0.092	0.088	0.083	0.078	0.074	0.072	0.069	0.065	0.062	0.06	0.059	0.058	0.057	0.056	0.055	0.054	0.053	0.053	0.052	0.051	0.051	0.051	0.051	0.051	0.05	0.049	0.049	0.048
E01	Sample	Dilution_90%	0.9	DMSO	Lycopene	Standard_Development	Run072	Standard_Measurement	Plate_01	Clariostar_Study	MB	Biofoundry_,_London	Linear_Dilution_Pattern_V2	1.048	1.04	1.027	1.02	1.014	1.002	0.999	1.0	0.998	1.001	1.003	0.997	0.991	0.981	0.972	0.966	0.958	0.952	0.945	0.934	0.926	0.917	0.909	0.906	0.902	0.903	0.906	0.911	0.91	0.914	0.911	0.901	0.889	0.873	0.858	0.843
E02	Sample	Dilution_70%	0.7	DMSO	Lycopene	Standard_Development	Run072	Standard_Measurement	Plate_01	Clariostar_Study	MB	Biofoundry_,_London	Linear_Dilution_Pattern_V2	0.912	0.903	0.895	0.886	0.878	0.868	0.865	0.861	0.861	0.863	0.864	0.86	0.854	0.844	0.834	0.829	0.823	0.816	0.808	0.8	0.794	0.786	0.78	0.775	0.773	0.774	0.775	0.779	0.78	0.782	0.779	0.773	0.762	0.749	0.736	0.722
E03	Sample	Dilution_50%	0.5	DMSO	Lycopene	Standard_Development	Run072	Standard_Measurement	Plate_01	Clariostar_Study	MB	Biofoundry_,_London	Linear_Dilution_Pattern_V2	0.682	0.674	0.668	0.662	0.654	0.647	0.643	0.64	0.64	0.641	0.638	0.635	0.63	0.623	0.616	0.61	0.604	0.6	0.594	0.588	0.583	0.578	0.573	0.57	0.569	0.569	0.571	0.573	0.575	0.577	0.575	0.569	0.562	0.553	0.544	0.534
E04	Sample	Dilution_30%	0.3	DMSO	Lycopene	Standard_Development	Run072	Standard_Measurement	Plate_01	Clariostar_Study	MB	Biofoundry_,_London	Linear_Dilution_Pattern_V2	0.481	0.474	0.467	0.462	0.456	0.45	0.446	0.443	0.442	0.44	0.438	0.433	0.429	0.423	0.419	0.414	0.41	0.405	0.402	0.396	0.392	0.389	0.386	0.383	0.383	0.384	0.385	0.386	0.388	0.389	0.388	0.385	0.38	0.375	0.369	0.363
E05	Sample	Dilution_10%	0.1	DMSO	Lycopene	Standard_Development	Run072	Standard_Measurement	Plate_01	Clariostar_Study	MB	Biofoundry_,_London	Linear_Dilution_Pattern_V2	0.214	0.209	0.204	0.2	0.195	0.191	0.186	0.183	0.182	0.179	0.176	0.171	0.168	0.163	0.159	0.156	0.153	0.15	0.148	0.146	0.144	0.143	0.141	0.141	0.141	0.141	0.141	0.141	0.142	0.143	0.141	0.141	0.14	0.139	0.138	0.136
E06	Sample	Dilution_90%	0.9	DMSO	Lycopene	Standard_Development	Run072	Standard_Measurement	Plate_01	Clariostar_Study	MB	Biofoundry_,_London	Linear_Dilution_Pattern_V2	1.005	0.998	0.988	0.979	0.971	0.96	0.957	0.956	0.957	0.958	0.959	0.954	0.951	0.941	0.934	0.928	0.921	0.915	0.906	0.897	0.888	0.88	0.872	0.868	0.865	0.864	0.866	0.871	0.873	0.874	0.87	0.862	0.85	0.835	0.821	0.806
E07	Sample	Dilution_70%	0.7	DMSO	Lycopene	Standard_Development	Run072	Standard_Measurement	Plate_01	Clariostar_Study	MB	Biofoundry_,_London	Linear_Dilution_Pattern_V2	0.827	0.819	0.811	0.801	0.794	0.786	0.781	0.782	0.782	0.783	0.782	0.779	0.775	0.765	0.761	0.754	0.748	0.742	0.736	0.728	0.72	0.715	0.709	0.704	0.703	0.703	0.706	0.708	0.711	0.712	0.708	0.702	0.694	0.681	0.669	0.657
E08	Sample	Dilution_50%	0.5	DMSO	Lycopene	Standard_Development	Run072	Standard_Measurement	Plate_01	Clariostar_Study	MB	Biofoundry_,_London	Linear_Dilution_Pattern_V2	0.673	0.665	0.658	0.651	0.643	0.637	0.632	0.631	0.631	0.632	0.631	0.626	0.622	0.614	0.608	0.604	0.599	0.592	0.587	0.582	0.577	0.57	0.565	0.562	0.561	0.561	0.563	0.565	0.567	0.568	0.566	0.562	0.554	0.545	0.535	0.526
E09	Sample	Dilution_30%	0.3	DMSO	Lycopene	Standard_Development	Run072	Standard_Measurement	Plate_01	Clariostar_Study	MB	Biofoundry_,_London	Linear_Dilution_Pattern_V2	0.447	0.442	0.436	0.429	0.423	0.417	0.413	0.412	0.41	0.409	0.406	0.402	0.399	0.393	0.388	0.384	0.38	0.375	0.371	0.367	0.363	0.36	0.357	0.354	0.354	0.354	0.356	0.356	0.357	0.358	0.356	0.353	0.349	0.343	0.338	0.331
E10	Sample	Dilution_10%	0.1	DMSO	Lycopene	Standard_Development	Run072	Standard_Measurement	Plate_01	Clariostar_Study	MB	Biofoundry_,_London	Linear_Dilution_Pattern_V2	0.239	0.234	0.229	0.224	0.219	0.215	0.211	0.208	0.205	0.204	0.199	0.196	0.192	0.188	0.183	0.18	0.177	0.175	0.172	0.17	0.168	0.166	0.165	0.164	0.164	0.165	0.165	0.165	0.166	0.167	0.167	0.166	0.164	0.163	0.161	0.159
E11	Blank	DMSO_Blank		DMSO		Standard_Development	Run072	Standard_Measurement	Plate_01	Clariostar_Study	MB	Biofoundry_,_London	Linear_Dilution_Pattern_V2	0.118	0.114	0.11	0.106	0.102	0.098	0.094	0.092	0.089	0.085	0.081	0.077	0.073	0.07	0.067	0.064	0.062	0.059	0.058	0.057	0.056	0.054	0.054	0.053	0.053	0.052	0.053	0.051	0.051	0.051	0.051	0.05	0.05	0.049	0.049	0.048
E12	Blank	DMSO_Blank		DMSO		Standard_Development	Run072	Standard_Measurement	Plate_01	Clariostar_Study	MB	Biofoundry_,_London	Linear_Dilution_Pattern_V2	0.12	0.115	0.112	0.108	0.104	0.1	0.097	0.094	0.09	0.086	0.082	0.078	0.075	0.071	0.068	0.066	0.064	0.061	0.059	0.058	0.057	0.057	0.056	0.055	0.055	0.054	0.054	0.053	0.053	0.053	0.052	0.052	0.051	0.051	0.051	0.049
F01	Sample	Dilution_90%	0.9	DMSO	Lycopene	Standard_Development	Run072	Standard_Measurement	Plate_01	Clariostar_Study	MB	Biofoundry_,_London	Linear_Dilution_Pattern_V2	1.039	1.029	1.016	1.009	1.003	0.99	0.986	0.983	0.985	0.987	0.988	0.984	0.981	0.97	0.965	0.955	0.947	0.94	0.933	0.924	0.915	0.908	0.897	0.892	0.891	0.892	0.897	0.899	0.9	0.901	0.899	0.891	0.878	0.864	0.849	0.833
F02	Sample	Dilution_70%	0.7	DMSO	Lycopene	Standard_Development	Run072	Standard_Measurement	Plate_01	Clariostar_Study	MB	Biofoundry_,_London	Linear_Dilution_Pattern_V2	0.868	0.859	0.849	0.841	0.834	0.824	0.82	0.818	0.82	0.819	0.819	0.816	0.81	0.802	0.796	0.791	0.785	0.777	0.772	0.763	0.756	0.75	0.743	0.738	0.737	0.737	0.74	0.743	0.746	0.747	0.744	0.738	0.727	0.716	0.702	0.689
F03	Sample	Dilution_50%	0.5	DMSO	Lycopene	Standard_Development	Run072	Standard_Measurement	Plate_01	Clariostar_Study	MB	Biofoundry_,_London	Linear_Dilution_Pattern_V2	0.68	0.672	0.663	0.658	0.651	0.643	0.639	0.637	0.636	0.636	0.636	0.632	0.629	0.622	0.615	0.609	0.604	0.598	0.592	0.587	0.581	0.577	0.571	0.567	0.566	0.567	0.569	0.571	0.574	0.575	0.572	0.568	0.561	0.551	0.543	0.532
F04	Sample	Dilution_30%	0.3	DMSO	Lycopene	Standard_Development	Run072	Standard_Measurement	Plate_01	Clariostar_Study	MB	Biofoundry_,_London	Linear_Dilution_Pattern_V2	0.449	0.444	0.438	0.432	0.425	0.42	0.416	0.413	0.411	0.41	0.408	0.403	0.4	0.395	0.39	0.385	0.381	0.376	0.372	0.368	0.365	0.362	0.359	0.356	0.356	0.356	0.357	0.359	0.36	0.362	0.359	0.357	0.353	0.348	0.342	0.337
F05	Sample	Dilution_10%	0.1	DMSO	Lycopene	Standard_Development	Run072	Standard_Measurement	Plate_01	Clariostar_Study	MB	Biofoundry_,_London	Linear_Dilution_Pattern_V2	0.215	0.21	0.206	0.203	0.197	0.193	0.189	0.185	0.183	0.18	0.176	0.173	0.17	0.165	0.162	0.159	0.156	0.153	0.15	0.149	0.147	0.146	0.144	0.142	0.143	0.143	0.144	0.144	0.144	0.145	0.145	0.144	0.144	0.142	0.141	0.139
F06	Sample	Dilution_90%	0.9	DMSO	Lycopene	Standard_Development	Run072	Standard_Measurement	Plate_01	Clariostar_Study	MB	Biofoundry_,_London	Linear_Dilution_Pattern_V2	0.993	0.981	0.971	0.963	0.954	0.944	0.941	0.94	0.939	0.942	0.946	0.939	0.935	0.927	0.919	0.914	0.907	0.898	0.891	0.882	0.872	0.867	0.857	0.852	0.851	0.85	0.855	0.859	0.861	0.863	0.859	0.85	0.839	0.826	0.81	0.795
F07	Sample	Dilution_70%	0.7	DMSO	Lycopene	Standard_Development	Run072	Standard_Measurement	Plate_01	Clariostar_Study	MB	Biofoundry_,_London	Linear_Dilution_Pattern_V2	0.833	0.824	0.816	0.808	0.802	0.791	0.786	0.785	0.785	0.788	0.787	0.784	0.779	0.773	0.766	0.76	0.752	0.745	0.74	0.731	0.726	0.719	0.712	0.708	0.707	0.707	0.709	0.713	0.715	0.716	0.714	0.708	0.697	0.686	0.674	0.662
F08	Sample	Dilution_50%	0.5	DMSO	Lycopene	Standard_Development	Run072	Standard_Measurement	Plate_01	Clariostar_Study	MB	Biofoundry_,_London	Linear_Dilution_Pattern_V2	0.654	0.648	0.641	0.634	0.627	0.62	0.616	0.614	0.614	0.615	0.614	0.608	0.605	0.601	0.592	0.587	0.582	0.576	0.571	0.566	0.56	0.555	0.55	0.546	0.546	0.548	0.548	0.55	0.552	0.553	0.55	0.546	0.538	0.529	0.521	0.511
F09	Sample	Dilution_30%	0.3	DMSO	Lycopene	Standard_Development	Run072	Standard_Measurement	Plate_01	Clariostar_Study	MB	Biofoundry_,_London	Linear_Dilution_Pattern_V2	0.443	0.437	0.43	0.424	0.418	0.413	0.409	0.406	0.407	0.404	0.402	0.399	0.395	0.39	0.385	0.381	0.375	0.371	0.368	0.364	0.36	0.356	0.353	0.351	0.351	0.351	0.352	0.353	0.355	0.356	0.354	0.351	0.347	0.342	0.336	0.33
F10	Sample	Dilution_10%	0.1	DMSO	Lycopene	Standard_Development	Run072	Standard_Measurement	Plate_01	Clariostar_Study	MB	Biofoundry_,_London	Linear_Dilution_Pattern_V2	0.25	0.246	0.241	0.237	0.231	0.227	0.222	0.219	0.217	0.215	0.213	0.208	0.204	0.199	0.196	0.193	0.19	0.186	0.184	0.181	0.179	0.177	0.175	0.175	0.176	0.176	0.177	0.177	0.177	0.178	0.178	0.177	0.176	0.174	0.172	0.169
F11	Blank	DMSO		DMSO		Standard_Development	Run072	Standard_Measurement	Plate_01	Clariostar_Study	MB	Biofoundry_,_London	Linear_Dilution_Pattern_V2	0.118	0.114	0.109	0.106	0.102	0.098	0.094	0.092	0.088	0.085	0.081	0.077	0.073	0.069	0.067	0.065	0.063	0.06	0.058	0.057	0.056	0.055	0.054	0.053	0.054	0.053	0.053	0.052	0.051	0.051	0.05	0.05	0.05	0.049	0.049	0.047
F12	Blank	DMSO		DMSO		Standard_Development	Run072	Standard_Measurement	Plate_01	Clariostar_Study	MB	Biofoundry_,_London	Linear_Dilution_Pattern_V2	0.118	0.115	0.112	0.107	0.103	0.1	0.096	0.092	0.089	0.085	0.081	0.077	0.074	0.07	0.066	0.063	0.062	0.059	0.058	0.056	0.055	0.054	0.054	0.053	0.052	0.052	0.052	0.051	0.05	0.05	0.05	0.05	0.049	0.049	0.049	0.047
G01	Sample	Dilution_85%	0.85	DMSO	Lycopene	Standard_Development	Run072	Standard_Measurement	Plate_01	Clariostar_Study	MB	Biofoundry_,_London	Linear_Dilution_Pattern_V2	1.007	0.998	0.989	0.982	0.974	0.964	0.959	0.958	0.96	0.961	0.964	0.957	0.952	0.943	0.934	0.925	0.919	0.912	0.906	0.897	0.89	0.882	0.874	0.868	0.866	0.866	0.869	0.873	0.875	0.876	0.873	0.865	0.853	0.839	0.823	0.809
G02	Sample	Dilution_65%	0.65	DMSO	Lycopene	Standard_Development	Run072	Standard_Measurement	Plate_01	Clariostar_Study	MB	Biofoundry_,_London	Linear_Dilution_Pattern_V2	0.843	0.836	0.828	0.819	0.81	0.804	0.798	0.798	0.798	0.799	0.798	0.793	0.787	0.779	0.774	0.768	0.761	0.755	0.75	0.742	0.733	0.727	0.722	0.718	0.715	0.716	0.718	0.721	0.723	0.724	0.722	0.715	0.706	0.694	0.682	0.669
G03	Sample	Dilution_45%	0.45	DMSO	Lycopene	Standard_Development	Run072	Standard_Measurement	Plate_01	Clariostar_Study	MB	Biofoundry_,_London	Linear_Dilution_Pattern_V2	0.617	0.61	0.603	0.595	0.589	0.583	0.577	0.574	0.575	0.574	0.572	0.569	0.564	0.556	0.551	0.545	0.539	0.535	0.53	0.524	0.519	0.514	0.511	0.509	0.506	0.506	0.508	0.512	0.513	0.515	0.512	0.507	0.501	0.494	0.486	0.477
G04	Sample	Dilution_25%	0.25	DMSO	Lycopene	Standard_Development	Run072	Standard_Measurement	Plate_01	Clariostar_Study	MB	Biofoundry_,_London	Linear_Dilution_Pattern_V2	0.403	0.398	0.391	0.386	0.379	0.374	0.37	0.368	0.365	0.363	0.362	0.358	0.353	0.347	0.343	0.339	0.335	0.33	0.327	0.323	0.32	0.318	0.315	0.312	0.312	0.313	0.314	0.316	0.317	0.318	0.318	0.316	0.312	0.308	0.303	0.299
G05	Sample	Dilution_05%	0.0499999999999999	DMSO	Lycopene	Standard_Development	Run072	Standard_Measurement	Plate_01	Clariostar_Study	MB	Biofoundry_,_London	Linear_Dilution_Pattern_V2	0.164	0.16	0.156	0.152	0.148	0.144	0.14	0.136	0.134	0.13	0.126	0.122	0.119	0.115	0.111	0.108	0.106	0.103	0.102	0.1	0.098	0.097	0.096	0.095	0.095	0.095	0.095	0.094	0.094	0.095	0.095	0.094	0.093	0.092	0.092	0.09
G06	Sample	Dilution_85%	0.85	DMSO	Lycopene	Standard_Development	Run072	Standard_Measurement	Plate_01	Clariostar_Study	MB	Biofoundry_,_London	Linear_Dilution_Pattern_V2	0.969	0.961	0.955	0.944	0.935	0.925	0.92	0.92	0.923	0.925	0.924	0.921	0.915	0.905	0.897	0.892	0.885	0.877	0.872	0.862	0.853	0.846	0.837	0.832	0.83	0.832	0.836	0.84	0.84	0.841	0.839	0.83	0.819	0.805	0.79	0.776
G07	Sample	Dilution_65%	0.65	DMSO	Lycopene	Standard_Development	Run072	Standard_Measurement	Plate_01	Clariostar_Study	MB	Biofoundry_,_London	Linear_Dilution_Pattern_V2	0.788	0.781	0.773	0.763	0.757	0.75	0.744	0.744	0.742	0.744	0.745	0.74	0.738	0.729	0.722	0.718	0.712	0.706	0.699	0.691	0.684	0.678	0.673	0.669	0.668	0.668	0.67	0.673	0.675	0.677	0.675	0.668	0.659	0.649	0.637	0.625
G08	Sample	Dilution_45%	0.45	DMSO	Lycopene	Standard_Development	Run072	Standard_Measurement	Plate_01	Clariostar_Study	MB	Biofoundry_,_London	Linear_Dilution_Pattern_V2	0.563	0.556	0.55	0.544	0.538	0.529	0.527	0.524	0.524	0.523	0.521	0.517	0.515	0.508	0.503	0.498	0.493	0.489	0.485	0.48	0.475	0.471	0.467	0.463	0.463	0.464	0.465	0.467	0.468	0.47	0.468	0.465	0.459	0.451	0.444	0.436
G09	Sample	Dilution_25%	0.25	DMSO	Lycopene	Standard_Development	Run072	Standard_Measurement	Plate_01	Clariostar_Study	MB	Biofoundry_,_London	Linear_Dilution_Pattern_V2	0.386	0.38	0.376	0.37	0.363	0.358	0.354	0.352	0.35	0.348	0.346	0.343	0.339	0.333	0.328	0.325	0.32	0.317	0.314	0.31	0.307	0.304	0.301	0.299	0.299	0.298	0.3	0.301	0.302	0.303	0.301	0.299	0.296	0.292	0.287	0.282
G10	Sample	Dilution_05%	0.0499999999999999	DMSO	Lycopene	Standard_Development	Run072	Standard_Measurement	Plate_01	Clariostar_Study	MB	Biofoundry_,_London	Linear_Dilution_Pattern_V2	0.172	0.169	0.164	0.159	0.155	0.151	0.146	0.144	0.141	0.138	0.134	0.13	0.127	0.122	0.119	0.117	0.113	0.11	0.109	0.107	0.106	0.104	0.103	0.103	0.103	0.102	0.103	0.102	0.102	0.102	0.102	0.102	0.101	0.1	0.099	0.097
G11	Blank	DMSO_Blank		DMSO		Standard_Development	Run072	Standard_Measurement	Plate_01	Clariostar_Study	MB	Biofoundry_,_London	Linear_Dilution_Pattern_V2	0.118	0.115	0.11	0.107	0.103	0.099	0.096	0.093	0.089	0.085	0.081	0.077	0.074	0.071	0.068	0.065	0.062	0.061	0.059	0.058	0.056	0.056	0.055	0.054	0.053	0.053	0.052	0.051	0.051	0.051	0.051	0.051	0.05	0.05	0.05	0.049
G12	Blank	DMSO_Blank		DMSO		Standard_Development	Run072	Standard_Measurement	Plate_01	Clariostar_Study	MB	Biofoundry_,_London	Linear_Dilution_Pattern_V2	0.12	0.116	0.112	0.109	0.105	0.101	0.097	0.094	0.091	0.087	0.082	0.078	0.074	0.07	0.067	0.064	0.062	0.059	0.057	0.056	0.054	0.054	0.054	0.053	0.053	0.052	0.051	0.051	0.05	0.051	0.05	0.05	0.05	0.049	0.049	0.048
H01	Sample	Dilution_85%	0.85	DMSO	Lycopene	Standard_Development	Run072	Standard_Measurement	Plate_01	Clariostar_Study	MB	Biofoundry_,_London	Linear_Dilution_Pattern_V2	1.011	1.002	0.992	0.983	0.975	0.964	0.959	0.956	0.958	0.961	0.958	0.956	0.949	0.937	0.931	0.923	0.917	0.909	0.901	0.891	0.883	0.877	0.87	0.863	0.864	0.86	0.866	0.868	0.871	0.871	0.868	0.861	0.849	0.836	0.82	0.805
H02	Sample	Dilution_65%	0.65	DMSO	Lycopene	Standard_Development	Run072	Standard_Measurement	Plate_01	Clariostar_Study	MB	Biofoundry_,_London	Linear_Dilution_Pattern_V2	0.866	0.856	0.849	0.841	0.832	0.822	0.817	0.818	0.821	0.82	0.818	0.814	0.812	0.802	0.795	0.788	0.783	0.776	0.77	0.76	0.753	0.746	0.74	0.736	0.735	0.736	0.738	0.741	0.743	0.743	0.74	0.734	0.724	0.712	0.699	0.686
H03	Sample	Dilution_45%	0.45	DMSO	Lycopene	Standard_Development	Run072	Standard_Measurement	Plate_01	Clariostar_Study	MB	Biofoundry_,_London	Linear_Dilution_Pattern_V2	0.609	0.604	0.595	0.589	0.581	0.574	0.572	0.569	0.568	0.567	0.566	0.561	0.556	0.55	0.546	0.541	0.536	0.529	0.525	0.521	0.516	0.511	0.506	0.502	0.503	0.503	0.505	0.507	0.508	0.51	0.509	0.504	0.497	0.49	0.482	0.473
H04	Sample	Dilution_25%	0.25	DMSO	Lycopene	Standard_Development	Run072	Standard_Measurement	Plate_01	Clariostar_Study	MB	Biofoundry_,_London	Linear_Dilution_Pattern_V2	0.393	0.387	0.381	0.374	0.368	0.362	0.358	0.356	0.354	0.351	0.348	0.344	0.339	0.333	0.328	0.324	0.321	0.317	0.313	0.31	0.306	0.303	0.301	0.299	0.299	0.299	0.301	0.302	0.303	0.304	0.304	0.302	0.299	0.295	0.291	0.287
H05	Sample	Dilution_05%	0.0499999999999999	DMSO	Lycopene	Standard_Development	Run072	Standard_Measurement	Plate_01	Clariostar_Study	MB	Biofoundry_,_London	Linear_Dilution_Pattern_V2	0.171	0.166	0.161	0.157	0.153	0.148	0.144	0.141	0.138	0.135	0.131	0.127	0.123	0.119	0.115	0.111	0.109	0.106	0.104	0.103	0.102	0.1	0.099	0.099	0.099	0.099	0.099	0.098	0.098	0.098	0.098	0.098	0.097	0.097	0.095	0.094
H06	Sample	Dilution_85%	0.85	DMSO	Lycopene	Standard_Development	Run072	Standard_Measurement	Plate_01	Clariostar_Study	MB	Biofoundry_,_London	Linear_Dilution_Pattern_V2	0.963	0.958	0.948	0.941	0.933	0.923	0.918	0.916	0.917	0.921	0.921	0.918	0.912	0.902	0.896	0.891	0.882	0.875	0.868	0.86	0.851	0.845	0.837	0.832	0.831	0.83	0.833	0.837	0.839	0.841	0.838	0.829	0.818	0.805	0.79	0.775
H07	Sample	Dilution_65%	0.65	DMSO	Lycopene	Standard_Development	Run072	Standard_Measurement	Plate_01	Clariostar_Study	MB	Biofoundry_,_London	Linear_Dilution_Pattern_V2	0.799	0.79	0.782	0.774	0.765	0.759	0.753	0.753	0.753	0.755	0.754	0.751	0.746	0.737	0.731	0.726	0.722	0.713	0.708	0.7	0.696	0.689	0.682	0.677	0.676	0.678	0.68	0.682	0.684	0.685	0.683	0.676	0.667	0.657	0.645	0.633
H08	Sample	Dilution_45%	0.45	DMSO	Lycopene	Standard_Development	Run072	Standard_Measurement	Plate_01	Clariostar_Study	MB	Biofoundry_,_London	Linear_Dilution_Pattern_V2	0.581	0.576	0.568	0.561	0.555	0.547	0.543	0.541	0.54	0.539	0.537	0.534	0.529	0.523	0.517	0.512	0.508	0.504	0.5	0.494	0.488	0.485	0.48	0.478	0.477	0.477	0.479	0.479	0.481	0.482	0.48	0.476	0.47	0.463	0.455	0.446
H09	Sample	Dilution_25%	0.25	DMSO	Lycopene	Standard_Development	Run072	Standard_Measurement	Plate_01	Clariostar_Study	MB	Biofoundry_,_London	Linear_Dilution_Pattern_V2	0.374	0.368	0.363	0.356	0.35	0.345	0.341	0.338	0.337	0.336	0.333	0.328	0.324	0.318	0.312	0.309	0.305	0.301	0.299	0.295	0.291	0.288	0.286	0.285	0.284	0.285	0.285	0.286	0.287	0.287	0.286	0.284	0.281	0.276	0.272	0.267
H10	Sample	Dilution_05%	0.0499999999999999	DMSO	Lycopene	Standard_Development	Run072	Standard_Measurement	Plate_01	Clariostar_Study	MB	Biofoundry_,_London	Linear_Dilution_Pattern_V2	0.173	0.168	0.163	0.159	0.154	0.151	0.146	0.143	0.141	0.137	0.134	0.13	0.126	0.12	0.117	0.115	0.112	0.109	0.107	0.105	0.104	0.102	0.101	0.101	0.101	0.101	0.101	0.1	0.1	0.1	0.1	0.1	0.099	0.098	0.097	0.095
H11	Blank	DMSO_Blank		DMSO		Standard_Development	Run072	Standard_Measurement	Plate_01	Clariostar_Study	MB	Biofoundry_,_London	Linear_Dilution_Pattern_V2	0.12	0.116	0.112	0.107	0.103	0.1	0.097	0.093	0.091	0.087	0.082	0.078	0.075	0.072	0.068	0.066	0.063	0.061	0.059	0.058	0.057	0.056	0.055	0.055	0.054	0.054	0.054	0.052	0.052	0.052	0.052	0.051	0.051	0.05	0.05	0.048
H12	Blank	DMSO_Blank		DMSO		Standard_Development	Run072	Standard_Measurement	Plate_01	Clariostar_Study	MB	Biofoundry_,_London	Linear_Dilution_Pattern_V2	0.12	0.116	0.111	0.108	0.104	0.1	0.096	0.093	0.09	0.085	0.081	0.076	0.073	0.068	0.065	0.063	0.06	0.059	0.057	0.055	0.054	0.054	0.053	0.052	0.052	0.052	0.051	0.05	0.05	0.05	0.049	0.049	0.049	0.048	0.047	0.047
A01	Sample	Dilution_100%	1.0	DMSO	Lycopene	Standard_Development	Run072	Standard_Measurement	Plate_01	Clariostar_Study	MB	Biofoundry_,_London	Linear_Dilution_Pattern_V2	1.026	1.019	1.013	1.004	0.996	0.986	0.981	0.987	0.986	0.986	0.989	0.982	0.975	0.964	0.959	0.951	0.944	0.938	0.932	0.921	0.913	0.906	0.899	0.895	0.895	0.894	0.895	0.902	0.905	0.906	0.899	0.891	0.877	0.862	0.846	0.83
A02	Sample	Dilution_80%	0.8	DMSO	Lycopene	Standard_Development	Run072	Standard_Measurement	Plate_01	Clariostar_Study	MB	Biofoundry_,_London	Linear_Dilution_Pattern_V2	0.92	0.913	0.905	0.896	0.89	0.884	0.879	0.881	0.882	0.88	0.88	0.875	0.867	0.861	0.854	0.847	0.841	0.836	0.83	0.82	0.812	0.807	0.8	0.796	0.795	0.796	0.799	0.803	0.805	0.806	0.8	0.792	0.781	0.769	0.755	0.741
A03	Sample	Dilution_60%	0.6	DMSO	Lycopene	Standard_Development	Run072	Standard_Measurement	Plate_01	Clariostar_Study	MB	Biofoundry_,_London	Linear_Dilution_Pattern_V2	0.736	0.73	0.724	0.716	0.709	0.703	0.699	0.7	0.702	0.699	0.698	0.693	0.688	0.681	0.675	0.669	0.664	0.659	0.654	0.648	0.641	0.637	0.631	0.628	0.627	0.628	0.63	0.634	0.635	0.635	0.631	0.625	0.618	0.607	0.596	0.585
A04	Sample	Dilution_40%	0.4	DMSO	Lycopene	Standard_Development	Run072	Standard_Measurement	Plate_01	Clariostar_Study	MB	Biofoundry_,_London	Linear_Dilution_Pattern_V2	0.55	0.545	0.539	0.533	0.526	0.521	0.518	0.518	0.517	0.515	0.511	0.507	0.502	0.497	0.49	0.487	0.481	0.476	0.472	0.467	0.464	0.459	0.455	0.454	0.452	0.452	0.454	0.457	0.458	0.458	0.455	0.451	0.446	0.439	0.431	0.423
A05	Sample	Dilution_20%	0.2	DMSO	Lycopene	Standard_Development	Run072	Standard_Measurement	Plate_01	Clariostar_Study	MB	Biofoundry_,_London	Linear_Dilution_Pattern_V2	0.33	0.325	0.32	0.315	0.31	0.305	0.302	0.301	0.299	0.296	0.293	0.29	0.285	0.281	0.276	0.274	0.27	0.267	0.263	0.261	0.257	0.256	0.253	0.253	0.252	0.253	0.253	0.255	0.256	0.256	0.255	0.253	0.25	0.247	0.243	0.24
A06	Sample	Dilution_100%	1.0	DMSO	Lycopene	Standard_Development	Run072	Standard_Measurement	Plate_01	Clariostar_Study	MB	Biofoundry_,_London	Linear_Dilution_Pattern_V2	0.996	0.992	0.983	0.972	0.964	0.956	0.95	0.956	0.955	0.952	0.956	0.951	0.942	0.935	0.928	0.92	0.914	0.905	0.895	0.89	0.882	0.874	0.866	0.865	0.862	0.863	0.864	0.87	0.873	0.873	0.868	0.857	0.846	0.831	0.815	0.799
A07	Sample	Dilution_80%	0.8	DMSO	Lycopene	Standard_Development	Run072	Standard_Measurement	Plate_01	Clariostar_Study	MB	Biofoundry_,_London	Linear_Dilution_Pattern_V2	0.915	0.91	0.904	0.895	0.888	0.88	0.876	0.879	0.877	0.877	0.879	0.874	0.866	0.863	0.856	0.849	0.842	0.837	0.831	0.822	0.812	0.806	0.8	0.795	0.794	0.796	0.797	0.801	0.803	0.804	0.8	0.791	0.78	0.766	0.752	0.738
A08	Sample	Dilution_60%	0.6	DMSO	Lycopene	Standard_Development	Run072	Standard_Measurement	Plate_01	Clariostar_Study	MB	Biofoundry_,_London	Linear_Dilution_Pattern_V2	0.738	0.73	0.723	0.715	0.708	0.703	0.699	0.702	0.701	0.7	0.701	0.695	0.687	0.684	0.676	0.669	0.664	0.66	0.653	0.646	0.64	0.636	0.63	0.626	0.626	0.627	0.628	0.633	0.634	0.635	0.631	0.624	0.616	0.605	0.594	0.582
A09	Sample	Dilution_40%	0.4	DMSO	Lycopene	Standard_Development	Run072	Standard_Measurement	Plate_01	Clariostar_Study	MB	Biofoundry_,_London	Linear_Dilution_Pattern_V2	0.572	0.566	0.559	0.553	0.548	0.543	0.539	0.539	0.539	0.536	0.533	0.528	0.523	0.516	0.511	0.507	0.502	0.497	0.492	0.488	0.484	0.479	0.475	0.473	0.472	0.472	0.474	0.475	0.477	0.478	0.474	0.47	0.464	0.455	0.448	0.439
A10	Sample	Dilution_20%	0.2	DMSO	Lycopene	Standard_Development	Run072	Standard_Measurement	Plate_01	Clariostar_Study	MB	Biofoundry_,_London	Linear_Dilution_Pattern_V2	0.313	0.31	0.305	0.3	0.296	0.29	0.287	0.286	0.284	0.282	0.279	0.274	0.269	0.266	0.262	0.258	0.255	0.251	0.249	0.246	0.244	0.241	0.239	0.239	0.238	0.238	0.239	0.241	0.241	0.241	0.24	0.238	0.235	0.231	0.227	0.224
A11	Blank	DMSO_Blank		DMSO		Standard_Development	Run072	Standard_Measurement	Plate_01	Clariostar_Study	MB	Biofoundry_,_London	Linear_Dilution_Pattern_V2	0.116	0.113	0.109	0.107	0.103	0.099	0.096	0.093	0.092	0.087	0.083	0.079	0.076	0.072	0.069	0.067	0.064	0.062	0.061	0.059	0.059	0.058	0.057	0.057	0.056	0.055	0.055	0.054	0.053	0.053	0.052	0.052	0.051	0.05	0.05	0.049
A12	Blank	DMSO_Blank		DMSO		Standard_Development	Run072	Standard_Measurement	Plate_01	Clariostar_Study	MB	Biofoundry_,_London	Linear_Dilution_Pattern_V2	0.122	0.118	0.115	0.112	0.108	0.103	0.099	0.097	0.095	0.091	0.086	0.082	0.078	0.074	0.071	0.069	0.065	0.064	0.062	0.061	0.059	0.059	0.059	0.059	0.057	0.057	0.056	0.056	0.054	0.054	0.053	0.052	0.052	0.051	0.051	0.049
B01	Sample	Dilution_100%	1.0	DMSO	Lycopene	Standard_Development	Run072	Standard_Measurement	Plate_01	Clariostar_Study	MB	Biofoundry_,_London	Linear_Dilution_Pattern_V2	1.043	1.034	1.026	1.015	1.008	0.999	0.994	1.002	1.001	1.002	1.003	0.995	0.99	0.984	0.976	0.968	0.961	0.954	0.949	0.939	0.928	0.921	0.915	0.913	0.909	0.909	0.913	0.918	0.92	0.922	0.917	0.907	0.894	0.878	0.861	0.845
B02	Sample	Dilution_80%	0.8	DMSO	Lycopene	Standard_Development	Run072	Standard_Measurement	Plate_01	Clariostar_Study	MB	Biofoundry_,_London	Linear_Dilution_Pattern_V2	0.912	0.905	0.895	0.889	0.883	0.876	0.869	0.875	0.877	0.874	0.876	0.869	0.864	0.857	0.852	0.846	0.837	0.832	0.825	0.818	0.81	0.803	0.794	0.791	0.79	0.791	0.794	0.8	0.801	0.801	0.796	0.789	0.779	0.764	0.75	0.736
B03	Sample	Dilution_60%	0.6	DMSO	Lycopene	Standard_Development	Run072	Standard_Measurement	Plate_01	Clariostar_Study	MB	Biofoundry_,_London	Linear_Dilution_Pattern_V2	0.737	0.732	0.726	0.719	0.711	0.705	0.701	0.701	0.703	0.702	0.7	0.695	0.69	0.683	0.677	0.672	0.665	0.661	0.655	0.649	0.642	0.636	0.631	0.629	0.628	0.629	0.631	0.633	0.636	0.637	0.633	0.627	0.619	0.608	0.596	0.585
B04	Sample	Dilution_40%	0.4	DMSO	Lycopene	Standard_Development	Run072	Standard_Measurement	Plate_01	Clariostar_Study	MB	Biofoundry_,_London	Linear_Dilution_Pattern_V2	0.544	0.538	0.532	0.527	0.521	0.515	0.512	0.512	0.511	0.508	0.507	0.503	0.497	0.493	0.488	0.484	0.477	0.473	0.47	0.465	0.461	0.457	0.453	0.451	0.45	0.451	0.453	0.456	0.457	0.457	0.453	0.449	0.444	0.437	0.43	0.422
B05	Sample	Dilution_20%	0.2	DMSO	Lycopene	Standard_Development	Run072	Standard_Measurement	Plate_01	Clariostar_Study	MB	Biofoundry_,_London	Linear_Dilution_Pattern_V2	0.335	0.33	0.325	0.32	0.315	0.309	0.307	0.306	0.305	0.302	0.3	0.297	0.291	0.287	0.283	0.28	0.276	0.273	0.269	0.266	0.263	0.262	0.259	0.259	0.259	0.259	0.26	0.262	0.262	0.263	0.261	0.26	0.258	0.254	0.25	0.247
B06	Sample	Dilution_100%	1.0	DMSO	Lycopene	Standard_Development	Run072	Standard_Measurement	Plate_01	Clariostar_Study	MB	Biofoundry_,_London	Linear_Dilution_Pattern_V2	1.014	1.007	0.999	0.99	0.981	0.973	0.971	0.974	0.973	0.972	0.976	0.97	0.962	0.956	0.951	0.945	0.937	0.927	0.921	0.911	0.902	0.894	0.889	0.884	0.883	0.883	0.886	0.892	0.893	0.892	0.887	0.879	0.867	0.852	0.835	0.818
B07	Sample	Dilution_80%	0.8	DMSO	Lycopene	Standard_Development	Run072	Standard_Measurement	Plate_01	Clariostar_Study	MB	Biofoundry_,_London	Linear_Dilution_Pattern_V2	0.933	0.927	0.92	0.911	0.903	0.898	0.893	0.896	0.898	0.895	0.897	0.893	0.884	0.879	0.873	0.865	0.86	0.856	0.848	0.838	0.828	0.823	0.817	0.813	0.81	0.813	0.816	0.819	0.822	0.822	0.816	0.807	0.796	0.782	0.768	0.753
B08	Sample	Dilution_60%	0.6	DMSO	Lycopene	Standard_Development	Run072	Standard_Measurement	Plate_01	Clariostar_Study	MB	Biofoundry_,_London	Linear_Dilution_Pattern_V2	0.763	0.757	0.75	0.742	0.735	0.729	0.725	0.727	0.73	0.729	0.729	0.724	0.716	0.711	0.703	0.699	0.693	0.689	0.681	0.674	0.669	0.662	0.656	0.655	0.652	0.654	0.656	0.659	0.661	0.66	0.657	0.65	0.641	0.631	0.618	0.606
B09	Sample	Dilution_40%	0.4	DMSO	Lycopene	Standard_Development	Run072	Standard_Measurement	Plate_01	Clariostar_Study	MB	Biofoundry_,_London	Linear_Dilution_Pattern_V2	0.513	0.507	0.501	0.497	0.49	0.485	0.482	0.48	0.48	0.478	0.476	0.472	0.467	0.462	0.457	0.453	0.447	0.444	0.439	0.434	0.43	0.426	0.423	0.422	0.421	0.421	0.422	0.425	0.426	0.427	0.424	0.42	0.415	0.409	0.402	0.394
B10	Sample	Dilution_20%	0.2	DMSO	Lycopene	Standard_Development	Run072	Standard_Measurement	Plate_01	Clariostar_Study	MB	Biofoundry_,_London	Linear_Dilution_Pattern_V2	0.345	0.34	0.336	0.331	0.327	0.322	0.318	0.318	0.318	0.315	0.312	0.308	0.303	0.298	0.294	0.291	0.287	0.284	0.281	0.278	0.275	0.272	0.271	0.27	0.269	0.27	0.271	0.272	0.272	0.273	0.271	0.269	0.266	0.263	0.258	0.254
B11	Blank	DMSO_Blank		DMSO		Standard_Development	Run072	Standard_Measurement	Plate_01	Clariostar_Study	MB	Biofoundry_,_London	Linear_Dilution_Pattern_V2	0.114	0.111	0.107	0.105	0.101	0.097	0.094	0.092	0.09	0.086	0.082	0.078	0.075	0.072	0.068	0.067	0.065	0.062	0.061	0.059	0.059	0.058	0.057	0.057	0.056	0.056	0.055	0.055	0.054	0.054	0.053	0.051	0.051	0.051	0.05	0.049
B12	Blank	DMSO_Blank		DMSO		Standard_Development	Run072	Standard_Measurement	Plate_01	Clariostar_Study	MB	Biofoundry_,_London	Linear_Dilution_Pattern_V2	0.113	0.111	0.107	0.105	0.1	0.096	0.093	0.091	0.089	0.085	0.08	0.076	0.073	0.07	0.067	0.065	0.062	0.06	0.059	0.057	0.057	0.056	0.055	0.055	0.054	0.054	0.054	0.053	0.052	0.052	0.051	0.05	0.049	0.049	0.049	0.048
C01	Sample	Dilution_95%	0.95	DMSO	Lycopene	Standard_Development	Run072	Standard_Measurement	Plate_01	Clariostar_Study	MB	Biofoundry_,_London	Linear_Dilution_Pattern_V2	0.975	0.966	0.956	0.948	0.94	0.933	0.934	0.935	0.935	0.935	0.932	0.929	0.922	0.916	0.908	0.899	0.893	0.889	0.879	0.87	0.865	0.856	0.852	0.846	0.846	0.847	0.85	0.854	0.855	0.856	0.851	0.842	0.83	0.814	0.8	0.784
C02	Sample	Dilution_75%	0.75	DMSO	Lycopene	Standard_Development	Run072	Standard_Measurement	Plate_01	Clariostar_Study	MB	Biofoundry_,_London	Linear_Dilution_Pattern_V2	0.911	0.904	0.898	0.888	0.879	0.873	0.87	0.872	0.874	0.873	0.871	0.866	0.861	0.855	0.848	0.841	0.834	0.83	0.823	0.814	0.805	0.798	0.791	0.788	0.786	0.789	0.79	0.794	0.796	0.796	0.792	0.783	0.773	0.759	0.744	0.731
C03	Sample	Dilution_55%	0.55	DMSO	Lycopene	Standard_Development	Run072	Standard_Measurement	Plate_01	Clariostar_Study	MB	Biofoundry_,_London	Linear_Dilution_Pattern_V2	0.7	0.693	0.688	0.681	0.673	0.666	0.665	0.664	0.664	0.663	0.663	0.659	0.652	0.646	0.639	0.632	0.627	0.623	0.617	0.612	0.605	0.6	0.595	0.594	0.591	0.592	0.595	0.599	0.601	0.6	0.597	0.591	0.583	0.572	0.562	0.551
C04	Sample	Dilution_35%	0.35	DMSO	Lycopene	Standard_Development	Run072	Standard_Measurement	Plate_01	Clariostar_Study	MB	Biofoundry_,_London	Linear_Dilution_Pattern_V2	0.481	0.476	0.471	0.464	0.459	0.454	0.449	0.45	0.449	0.446	0.444	0.441	0.436	0.431	0.426	0.422	0.417	0.412	0.408	0.404	0.4	0.396	0.392	0.391	0.39	0.391	0.393	0.395	0.396	0.397	0.394	0.391	0.386	0.379	0.372	0.366
C05	Sample	Dilution_15%	0.15	DMSO	Lycopene	Standard_Development	Run072	Standard_Measurement	Plate_01	Clariostar_Study	MB	Biofoundry_,_London	Linear_Dilution_Pattern_V2	0.262	0.258	0.254	0.249	0.244	0.239	0.236	0.235	0.234	0.231	0.228	0.223	0.219	0.216	0.212	0.209	0.206	0.203	0.201	0.198	0.196	0.194	0.193	0.193	0.193	0.193	0.194	0.194	0.195	0.195	0.194	0.193	0.192	0.189	0.187	0.184
C06	Sample	Dilution_95%	0.95	DMSO	Lycopene	Standard_Development	Run072	Standard_Measurement	Plate_01	Clariostar_Study	MB	Biofoundry_,_London	Linear_Dilution_Pattern_V2	0.979	0.968	0.959	0.948	0.941	0.934	0.931	0.933	0.936	0.939	0.939	0.933	0.927	0.922	0.914	0.907	0.9	0.895	0.886	0.876	0.868	0.861	0.855	0.852	0.849	0.849	0.851	0.856	0.859	0.86	0.853	0.844	0.832	0.817	0.801	0.785
C07	Sample	Dilution_75%	0.75	DMSO	Lycopene	Standard_Development	Run072	Standard_Measurement	Plate_01	Clariostar_Study	MB	Biofoundry_,_London	Linear_Dilution_Pattern_V2	0.872	0.865	0.858	0.848	0.841	0.836	0.834	0.836	0.836	0.834	0.832	0.831	0.827	0.819	0.812	0.804	0.798	0.793	0.785	0.778	0.769	0.763	0.757	0.754	0.752	0.752	0.753	0.759	0.763	0.761	0.756	0.749	0.738	0.724	0.711	0.697
C08	Sample	Dilution_55%	0.55	DMSO	Lycopene	Standard_Development	Run072	Standard_Measurement	Plate_01	Clariostar_Study	MB	Biofoundry_,_London	Linear_Dilution_Pattern_V2	0.683	0.677	0.672	0.663	0.657	0.65	0.646	0.647	0.647	0.646	0.647	0.643	0.637	0.631	0.626	0.62	0.615	0.611	0.604	0.598	0.593	0.587	0.583	0.582	0.578	0.579	0.581	0.585	0.587	0.586	0.582	0.577	0.569	0.559	0.547	0.538
C09	Sample	Dilution_35%	0.35	DMSO	Lycopene	Standard_Development	Run072	Standard_Measurement	Plate_01	Clariostar_Study	MB	Biofoundry_,_London	Linear_Dilution_Pattern_V2	0.479	0.474	0.468	0.464	0.457	0.451	0.448	0.448	0.449	0.447	0.445	0.441	0.436	0.43	0.426	0.422	0.418	0.413	0.409	0.405	0.4	0.397	0.394	0.393	0.391	0.391	0.393	0.394	0.396	0.396	0.393	0.39	0.385	0.379	0.371	0.365
C10	Sample	Dilution_15%	0.15	DMSO	Lycopene	Standard_Development	Run072	Standard_Measurement	Plate_01	Clariostar_Study	MB	Biofoundry_,_London	Linear_Dilution_Pattern_V2	0.291	0.286	0.283	0.277	0.272	0.267	0.264	0.262	0.262	0.259	0.255	0.252	0.247	0.243	0.239	0.235	0.233	0.23	0.226	0.224	0.222	0.22	0.218	0.218	0.217	0.218	0.219	0.22	0.221	0.222	0.22	0.218	0.216	0.213	0.211	0.208
C11	Blank	DMSO_Blank		DMSO		Standard_Development	Run072	Standard_Measurement	Plate_01	Clariostar_Study	MB	Biofoundry_,_London	Linear_Dilution_Pattern_V2	0.113	0.11	0.106	0.102	0.099	0.094	0.091	0.09	0.088	0.084	0.08	0.077	0.073	0.069	0.066	0.065	0.062	0.06	0.058	0.057	0.056	0.055	0.054	0.055	0.054	0.053	0.053	0.053	0.052	0.051	0.051	0.05	0.05	0.049	0.048	0.047
C12	Blank	DMSO_Blank		DMSO		Standard_Development	Run072	Standard_Measurement	Plate_01	Clariostar_Study	MB	Biofoundry_,_London	Linear_Dilution_Pattern_V2	0.114	0.111	0.108	0.105	0.101	0.096	0.093	0.092	0.09	0.086	0.082	0.078	0.074	0.071	0.068	0.066	0.063	0.061	0.06	0.059	0.058	0.057	0.056	0.056	0.055	0.054	0.054	0.054	0.053	0.052	0.052	0.051	0.051	0.05	0.049	0.048
D01	Sample	Dilution_95%	0.95	DMSO	Lycopene	Standard_Development	Run072	Standard_Measurement	Plate_01	Clariostar_Study	MB	Biofoundry_,_London	Linear_Dilution_Pattern_V2	1.01	1.001	0.993	0.984	0.974	0.967	0.964	0.967	0.968	0.966	0.967	0.96	0.955	0.949	0.938	0.93	0.923	0.917	0.911	0.902	0.891	0.884	0.878	0.874	0.87	0.872	0.875	0.879	0.882	0.883	0.876	0.869	0.855	0.838	0.823	0.808
D02	Sample	Dilution_75%	0.75	DMSO	Lycopene	Standard_Development	Run072	Standard_Measurement	Plate_01	Clariostar_Study	MB	Biofoundry_,_London	Linear_Dilution_Pattern_V2	0.926	0.918	0.91	0.902	0.894	0.889	0.884	0.885	0.887	0.889	0.888	0.879	0.874	0.868	0.861	0.852	0.847	0.841	0.833	0.823	0.814	0.809	0.803	0.799	0.797	0.798	0.801	0.803	0.805	0.806	0.8	0.793	0.781	0.767	0.752	0.737
D03	Sample	Dilution_55%	0.55	DMSO	Lycopene	Standard_Development	Run072	Standard_Measurement	Plate_01	Clariostar_Study	MB	Biofoundry_,_London	Linear_Dilution_Pattern_V2	0.692	0.685	0.678	0.671	0.665	0.658	0.655	0.654	0.656	0.654	0.653	0.648	0.643	0.636	0.63	0.626	0.618	0.613	0.607	0.602	0.596	0.591	0.586	0.584	0.582	0.583	0.586	0.588	0.59	0.591	0.587	0.581	0.573	0.564	0.553	0.542
D04	Sample	Dilution_35%	0.35	DMSO	Lycopene	Standard_Development	Run072	Standard_Measurement	Plate_01	Clariostar_Study	MB	Biofoundry_,_London	Linear_Dilution_Pattern_V2	0.503	0.497	0.492	0.485	0.479	0.474	0.47	0.47	0.469	0.468	0.464	0.461	0.455	0.449	0.445	0.441	0.436	0.432	0.427	0.422	0.417	0.415	0.411	0.41	0.408	0.41	0.412	0.413	0.415	0.417	0.413	0.409	0.404	0.399	0.391	0.385
D05	Sample	Dilution_15%	0.15	DMSO	Lycopene	Standard_Development	Run072	Standard_Measurement	Plate_01	Clariostar_Study	MB	Biofoundry_,_London	Linear_Dilution_Pattern_V2	0.259	0.255	0.25	0.245	0.241	0.235	0.232	0.231	0.23	0.227	0.223	0.219	0.216	0.211	0.207	0.204	0.2	0.197	0.195	0.192	0.19	0.188	0.187	0.187	0.186	0.187	0.188	0.189	0.189	0.189	0.188	0.188	0.185	0.183	0.181	0.179
D06	Sample	Dilution_95%	0.95	DMSO	Lycopene	Standard_Development	Run072	Standard_Measurement	Plate_01	Clariostar_Study	MB	Biofoundry_,_London	Linear_Dilution_Pattern_V2	1.02	1.015	1.005	0.995	0.985	0.977	0.974	0.976	0.98	0.979	0.98	0.973	0.966	0.961	0.951	0.943	0.939	0.928	0.921	0.909	0.903	0.893	0.886	0.883	0.88	0.881	0.884	0.887	0.887	0.89	0.883	0.873	0.861	0.845	0.828	0.811
D07	Sample	Dilution_75%	0.75	DMSO	Lycopene	Standard_Development	Run072	Standard_Measurement	Plate_01	Clariostar_Study	MB	Biofoundry_,_London	Linear_Dilution_Pattern_V2	0.887	0.882	0.873	0.864	0.855	0.849	0.844	0.847	0.849	0.847	0.847	0.841	0.835	0.83	0.825	0.815	0.81	0.804	0.798	0.789	0.781	0.775	0.768	0.763	0.762	0.763	0.766	0.769	0.771	0.771	0.768	0.758	0.749	0.735	0.721	0.707
D08	Sample	Dilution_55%	0.55	DMSO	Lycopene	Standard_Development	Run072	Standard_Measurement	Plate_01	Clariostar_Study	MB	Biofoundry_,_London	Linear_Dilution_Pattern_V2	0.695	0.687	0.679	0.672	0.665	0.66	0.655	0.654	0.655	0.656	0.655	0.651	0.645	0.638	0.631	0.627	0.621	0.616	0.611	0.604	0.598	0.593	0.587	0.586	0.585	0.585	0.588	0.591	0.592	0.591	0.589	0.582	0.575	0.566	0.554	0.544
D09	Sample	Dilution_35%	0.35	DMSO	Lycopene	Standard_Development	Run072	Standard_Measurement	Plate_01	Clariostar_Study	MB	Biofoundry_,_London	Linear_Dilution_Pattern_V2	0.479	0.474	0.467	0.463	0.458	0.451	0.448	0.448	0.447	0.445	0.444	0.439	0.433	0.428	0.424	0.419	0.414	0.41	0.406	0.402	0.398	0.394	0.391	0.39	0.389	0.39	0.39	0.392	0.393	0.394	0.391	0.387	0.383	0.376	0.369	0.363
D10	Sample	Dilution_15%	0.15	DMSO	Lycopene	Standard_Development	Run072	Standard_Measurement	Plate_01	Clariostar_Study	MB	Biofoundry_,_London	Linear_Dilution_Pattern_V2	0.279	0.274	0.269	0.265	0.26	0.255	0.252	0.251	0.249	0.246	0.243	0.239	0.235	0.23	0.227	0.224	0.221	0.217	0.214	0.211	0.209	0.208	0.206	0.206	0.205	0.206	0.206	0.207	0.207	0.208	0.207	0.206	0.203	0.201	0.198	0.194
D11	Blank	DMSO_Blank		DMSO		Standard_Development	Run072	Standard_Measurement	Plate_01	Clariostar_Study	MB	Biofoundry_,_London	Linear_Dilution_Pattern_V2	0.116	0.112	0.109	0.105	0.101	0.097	0.093	0.091	0.089	0.085	0.082	0.078	0.074	0.071	0.068	0.066	0.063	0.062	0.059	0.058	0.057	0.056	0.056	0.056	0.055	0.054	0.054	0.053	0.052	0.052	0.051	0.05	0.05	0.049	0.048	0.048
D12	Blank	DMSO_Blank		DMSO		Standard_Development	Run072	Standard_Measurement	Plate_01	Clariostar_Study	MB	Biofoundry_,_London	Linear_Dilution_Pattern_V2	0.118	0.115	0.111	0.109	0.104	0.099	0.096	0.095	0.092	0.088	0.084	0.079	0.075	0.072	0.068	0.067	0.064	0.062	0.06	0.058	0.058	0.057	0.056	0.056	0.055	0.055	0.055	0.054	0.053	0.052	0.052	0.051	0.051	0.05	0.049	0.048
E01	Sample	Dilution_90%	0.9	DMSO	Lycopene	Standard_Development	Run072	Standard_Measurement	Plate_01	Clariostar_Study	MB	Biofoundry_,_London	Linear_Dilution_Pattern_V2	0.963	0.956	0.948	0.936	0.928	0.918	0.916	0.921	0.922	0.92	0.921	0.914	0.908	0.9	0.893	0.887	0.881	0.875	0.866	0.858	0.848	0.842	0.834	0.831	0.829	0.831	0.832	0.837	0.84	0.839	0.833	0.824	0.812	0.798	0.782	0.767
E02	Sample	Dilution_70%	0.7	DMSO	Lycopene	Standard_Development	Run072	Standard_Measurement	Plate_01	Clariostar_Study	MB	Biofoundry_,_London	Linear_Dilution_Pattern_V2	0.886	0.881	0.872	0.862	0.854	0.845	0.841	0.845	0.846	0.845	0.843	0.838	0.829	0.823	0.817	0.81	0.803	0.797	0.788	0.78	0.771	0.765	0.758	0.756	0.754	0.756	0.758	0.761	0.762	0.764	0.759	0.751	0.741	0.728	0.714	0.701
E03	Sample	Dilution_50%	0.5	DMSO	Lycopene	Standard_Development	Run072	Standard_Measurement	Plate_01	Clariostar_Study	MB	Biofoundry_,_London	Linear_Dilution_Pattern_V2	0.659	0.654	0.648	0.638	0.631	0.625	0.622	0.622	0.622	0.62	0.621	0.616	0.609	0.603	0.597	0.593	0.588	0.582	0.576	0.571	0.564	0.559	0.555	0.554	0.552	0.554	0.555	0.559	0.56	0.56	0.557	0.552	0.544	0.534	0.524	0.514
E04	Sample	Dilution_30%	0.3	DMSO	Lycopene	Standard_Development	Run072	Standard_Measurement	Plate_01	Clariostar_Study	MB	Biofoundry_,_London	Linear_Dilution_Pattern_V2	0.46	0.456	0.449	0.443	0.438	0.431	0.427	0.428	0.427	0.425	0.423	0.419	0.412	0.408	0.404	0.4	0.394	0.39	0.385	0.382	0.378	0.375	0.37	0.37	0.369	0.37	0.371	0.373	0.375	0.374	0.372	0.369	0.364	0.359	0.352	0.346
E05	Sample	Dilution_10%	0.1	DMSO	Lycopene	Standard_Development	Run072	Standard_Measurement	Plate_01	Clariostar_Study	MB	Biofoundry_,_London	Linear_Dilution_Pattern_V2	0.205	0.201	0.197	0.192	0.187	0.182	0.179	0.179	0.177	0.173	0.17	0.166	0.162	0.158	0.153	0.152	0.148	0.145	0.142	0.14	0.139	0.137	0.136	0.137	0.136	0.136	0.137	0.136	0.137	0.138	0.137	0.136	0.134	0.133	0.131	0.129
E06	Sample	Dilution_90%	0.9	DMSO	Lycopene	Standard_Development	Run072	Standard_Measurement	Plate_01	Clariostar_Study	MB	Biofoundry_,_London	Linear_Dilution_Pattern_V2	0.974	0.968	0.961	0.948	0.94	0.934	0.931	0.934	0.937	0.934	0.935	0.93	0.923	0.916	0.906	0.897	0.896	0.887	0.879	0.87	0.86	0.854	0.847	0.844	0.841	0.841	0.844	0.847	0.85	0.852	0.847	0.837	0.825	0.81	0.794	0.778
E07	Sample	Dilution_70%	0.7	DMSO	Lycopene	Standard_Development	Run072	Standard_Measurement	Plate_01	Clariostar_Study	MB	Biofoundry_,_London	Linear_Dilution_Pattern_V2	0.809	0.804	0.799	0.789	0.781	0.774	0.77	0.773	0.776	0.775	0.775	0.769	0.763	0.757	0.75	0.746	0.738	0.731	0.725	0.718	0.709	0.704	0.699	0.697	0.694	0.695	0.697	0.7	0.703	0.702	0.699	0.691	0.681	0.669	0.657	0.644
E08	Sample	Dilution_50%	0.5	DMSO	Lycopene	Standard_Development	Run072	Standard_Measurement	Plate_01	Clariostar_Study	MB	Biofoundry_,_London	Linear_Dilution_Pattern_V2	0.644	0.636	0.631	0.625	0.618	0.611	0.608	0.609	0.61	0.608	0.607	0.602	0.598	0.592	0.586	0.581	0.576	0.571	0.566	0.56	0.553	0.55	0.545	0.543	0.541	0.541	0.544	0.546	0.548	0.549	0.545	0.54	0.533	0.524	0.513	0.504
E09	Sample	Dilution_30%	0.3	DMSO	Lycopene	Standard_Development	Run072	Standard_Measurement	Plate_01	Clariostar_Study	MB	Biofoundry_,_London	Linear_Dilution_Pattern_V2	0.435	0.431	0.424	0.419	0.413	0.408	0.404	0.405	0.404	0.4	0.398	0.394	0.39	0.385	0.38	0.376	0.371	0.367	0.364	0.36	0.355	0.352	0.35	0.349	0.348	0.348	0.349	0.35	0.351	0.352	0.349	0.346	0.341	0.335	0.33	0.323
E10	Sample	Dilution_10%	0.1	DMSO	Lycopene	Standard_Development	Run072	Standard_Measurement	Plate_01	Clariostar_Study	MB	Biofoundry_,_London	Linear_Dilution_Pattern_V2	0.223	0.219	0.214	0.209	0.204	0.199	0.195	0.195	0.194	0.189	0.186	0.182	0.178	0.174	0.17	0.168	0.164	0.161	0.159	0.157	0.155	0.155	0.154	0.154	0.153	0.154	0.154	0.154	0.155	0.156	0.155	0.154	0.153	0.151	0.149	0.147
E11	Blank	DMSO_Blank		DMSO		Standard_Development	Run072	Standard_Measurement	Plate_01	Clariostar_Study	MB	Biofoundry_,_London	Linear_Dilution_Pattern_V2	0.116	0.113	0.109	0.105	0.101	0.096	0.093	0.092	0.09	0.085	0.08	0.077	0.073	0.07	0.067	0.066	0.063	0.06	0.059	0.057	0.057	0.056	0.055	0.056	0.055	0.054	0.054	0.053	0.052	0.052	0.051	0.051	0.05	0.049	0.048	0.047
E12	Blank	DMSO_Blank		DMSO		Standard_Development	Run072	Standard_Measurement	Plate_01	Clariostar_Study	MB	Biofoundry_,_London	Linear_Dilution_Pattern_V2	0.117	0.113	0.11	0.107	0.103	0.098	0.095	0.094	0.092	0.088	0.083	0.08	0.076	0.072	0.068	0.067	0.065	0.063	0.061	0.059	0.059	0.058	0.057	0.058	0.057	0.056	0.056	0.055	0.054	0.055	0.054	0.053	0.052	0.051	0.05	0.049
F01	Sample	Dilution_90%	0.9	DMSO	Lycopene	Standard_Development	Run072	Standard_Measurement	Plate_01	Clariostar_Study	MB	Biofoundry_,_London	Linear_Dilution_Pattern_V2	0.974	0.967	0.956	0.945	0.938	0.933	0.928	0.931	0.933	0.931	0.929	0.927	0.924	0.912	0.902	0.897	0.892	0.885	0.876	0.866	0.859	0.851	0.844	0.841	0.838	0.84	0.844	0.848	0.851	0.851	0.845	0.835	0.824	0.808	0.792	0.777
F02	Sample	Dilution_70%	0.7	DMSO	Lycopene	Standard_Development	Run072	Standard_Measurement	Plate_01	Clariostar_Study	MB	Biofoundry_,_London	Linear_Dilution_Pattern_V2	0.881	0.874	0.865	0.856	0.848	0.842	0.838	0.841	0.842	0.841	0.837	0.836	0.827	0.822	0.815	0.807	0.803	0.796	0.788	0.781	0.773	0.766	0.76	0.757	0.754	0.756	0.759	0.763	0.764	0.765	0.76	0.752	0.741	0.729	0.715	0.7
F03	Sample	Dilution_50%	0.5	DMSO	Lycopene	Standard_Development	Run072	Standard_Measurement	Plate_01	Clariostar_Study	MB	Biofoundry_,_London	Linear_Dilution_Pattern_V2	0.66	0.655	0.648	0.642	0.634	0.628	0.624	0.623	0.623	0.622	0.623	0.619	0.613	0.605	0.6	0.594	0.59	0.584	0.578	0.572	0.567	0.563	0.558	0.555	0.553	0.554	0.557	0.559	0.56	0.562	0.558	0.551	0.544	0.534	0.525	0.516
F04	Sample	Dilution_30%	0.3	DMSO	Lycopene	Standard_Development	Run072	Standard_Measurement	Plate_01	Clariostar_Study	MB	Biofoundry_,_London	Linear_Dilution_Pattern_V2	0.448	0.443	0.438	0.431	0.426	0.42	0.416	0.417	0.417	0.413	0.411	0.408	0.404	0.399	0.393	0.389	0.385	0.38	0.375	0.371	0.367	0.364	0.362	0.361	0.359	0.359	0.361	0.362	0.364	0.364	0.362	0.358	0.353	0.347	0.342	0.336
F05	Sample	Dilution_10%	0.1	DMSO	Lycopene	Standard_Development	Run072	Standard_Measurement	Plate_01	Clariostar_Study	MB	Biofoundry_,_London	Linear_Dilution_Pattern_V2	0.216	0.212	0.208	0.203	0.198	0.194	0.19	0.188	0.187	0.185	0.181	0.176	0.172	0.169	0.165	0.162	0.159	0.156	0.153	0.151	0.15	0.148	0.147	0.147	0.147	0.147	0.147	0.147	0.148	0.148	0.148	0.146	0.145	0.144	0.141	0.14
F06	Sample	Dilution_90%	0.9	DMSO	Lycopene	Standard_Development	Run072	Standard_Measurement	Plate_01	Clariostar_Study	MB	Biofoundry_,_London	Linear_Dilution_Pattern_V2	0.971	0.965	0.959	0.95	0.939	0.935	0.932	0.934	0.936	0.933	0.935	0.929	0.922	0.917	0.906	0.899	0.895	0.888	0.879	0.869	0.862	0.854	0.848	0.843	0.841	0.843	0.845	0.848	0.85	0.85	0.845	0.836	0.823	0.809	0.793	0.778
F07	Sample	Dilution_70%	0.7	DMSO	Lycopene	Standard_Development	Run072	Standard_Measurement	Plate_01	Clariostar_Study	MB	Biofoundry_,_London	Linear_Dilution_Pattern_V2	0.83	0.822	0.814	0.807	0.8	0.792	0.789	0.791	0.793	0.792	0.79	0.789	0.782	0.774	0.767	0.761	0.753	0.748	0.742	0.733	0.725	0.719	0.714	0.712	0.71	0.711	0.712	0.717	0.719	0.72	0.714	0.707	0.697	0.685	0.672	0.659
F08	Sample	Dilution_50%	0.5	DMSO	Lycopene	Standard_Development	Run072	Standard_Measurement	Plate_01	Clariostar_Study	MB	Biofoundry_,_London	Linear_Dilution_Pattern_V2	0.643	0.637	0.632	0.623	0.615	0.611	0.607	0.608	0.608	0.605	0.604	0.602	0.596	0.59	0.583	0.579	0.573	0.569	0.564	0.557	0.553	0.548	0.543	0.541	0.54	0.54	0.542	0.545	0.547	0.548	0.544	0.538	0.531	0.521	0.511	0.501
F09	Sample	Dilution_30%	0.3	DMSO	Lycopene	Standard_Development	Run072	Standard_Measurement	Plate_01	Clariostar_Study	MB	Biofoundry_,_London	Linear_Dilution_Pattern_V2	0.433	0.428	0.423	0.417	0.411	0.405	0.401	0.401	0.401	0.4	0.398	0.394	0.389	0.383	0.378	0.376	0.371	0.367	0.362	0.359	0.356	0.352	0.349	0.348	0.347	0.349	0.349	0.35	0.352	0.352	0.35	0.347	0.343	0.337	0.331	0.325
F10	Sample	Dilution_10%	0.1	DMSO	Lycopene	Standard_Development	Run072	Standard_Measurement	Plate_01	Clariostar_Study	MB	Biofoundry_,_London	Linear_Dilution_Pattern_V2	0.236	0.233	0.227	0.222	0.218	0.212	0.209	0.209	0.206	0.205	0.201	0.198	0.193	0.189	0.185	0.183	0.178	0.176	0.173	0.171	0.169	0.167	0.166	0.167	0.167	0.167	0.167	0.168	0.168	0.169	0.168	0.167	0.166	0.164	0.162	0.16
F11	Blank	DMSO		DMSO		Standard_Development	Run072	Standard_Measurement	Plate_01	Clariostar_Study	MB	Biofoundry_,_London	Linear_Dilution_Pattern_V2	0.113	0.111	0.106	0.102	0.099	0.094	0.09	0.09	0.088	0.083	0.079	0.076	0.072	0.069	0.065	0.064	0.061	0.059	0.058	0.057	0.056	0.054	0.054	0.054	0.053	0.053	0.053	0.052	0.051	0.051	0.051	0.05	0.049	0.048	0.047	0.046
F12	Blank	DMSO		DMSO		Standard_Development	Run072	Standard_Measurement	Plate_01	Clariostar_Study	MB	Biofoundry_,_London	Linear_Dilution_Pattern_V2	0.116	0.113	0.109	0.106	0.102	0.097	0.093	0.092	0.09	0.086	0.082	0.077	0.073	0.07	0.067	0.065	0.062	0.06	0.058	0.057	0.056	0.055	0.054	0.055	0.054	0.054	0.053	0.053	0.052	0.052	0.051	0.051	0.05	0.049	0.049	0.047
G01	Sample	Dilution_85%	0.85	DMSO	Lycopene	Standard_Development	Run072	Standard_Measurement	Plate_01	Clariostar_Study	MB	Biofoundry_,_London	Linear_Dilution_Pattern_V2	0.986	0.979	0.974	0.959	0.949	0.944	0.942	0.946	0.945	0.947	0.943	0.938	0.932	0.923	0.916	0.909	0.9	0.897	0.887	0.877	0.87	0.863	0.856	0.854	0.851	0.852	0.853	0.857	0.861	0.862	0.854	0.845	0.834	0.819	0.802	0.787
G02	Sample	Dilution_65%	0.65	DMSO	Lycopene	Standard_Development	Run072	Standard_Measurement	Plate_01	Clariostar_Study	MB	Biofoundry_,_London	Linear_Dilution_Pattern_V2	0.845	0.835	0.831	0.82	0.813	0.807	0.804	0.807	0.807	0.805	0.805	0.799	0.791	0.785	0.779	0.774	0.769	0.762	0.755	0.746	0.739	0.733	0.726	0.724	0.72	0.723	0.726	0.728	0.731	0.732	0.726	0.718	0.709	0.697	0.683	0.67
G03	Sample	Dilution_45%	0.45	DMSO	Lycopene	Standard_Development	Run072	Standard_Measurement	Plate_01	Clariostar_Study	MB	Biofoundry_,_London	Linear_Dilution_Pattern_V2	0.606	0.599	0.594	0.587	0.579	0.572	0.568	0.57	0.569	0.568	0.565	0.561	0.556	0.55	0.544	0.539	0.533	0.53	0.524	0.519	0.513	0.509	0.505	0.503	0.502	0.503	0.506	0.507	0.508	0.508	0.505	0.5	0.495	0.485	0.477	0.467
G04	Sample	Dilution_25%	0.25	DMSO	Lycopene	Standard_Development	Run072	Standard_Measurement	Plate_01	Clariostar_Study	MB	Biofoundry_,_London	Linear_Dilution_Pattern_V2	0.391	0.387	0.383	0.377	0.37	0.364	0.361	0.36	0.36	0.358	0.355	0.351	0.345	0.341	0.336	0.332	0.328	0.324	0.321	0.317	0.314	0.311	0.307	0.307	0.307	0.307	0.309	0.31	0.31	0.31	0.309	0.306	0.303	0.298	0.293	0.289
G05	Sample	Dilution_05%	0.0499999999999999	DMSO	Lycopene	Standard_Development	Run072	Standard_Measurement	Plate_01	Clariostar_Study	MB	Biofoundry_,_London	Linear_Dilution_Pattern_V2	0.15	0.146	0.142	0.138	0.134	0.129	0.126	0.124	0.123	0.119	0.115	0.111	0.107	0.104	0.1	0.098	0.095	0.093	0.091	0.089	0.087	0.086	0.085	0.086	0.085	0.085	0.084	0.084	0.084	0.083	0.082	0.082	0.081	0.08	0.078	0.077
G06	Sample	Dilution_85%	0.85	DMSO	Lycopene	Standard_Development	Run072	Standard_Measurement	Plate_01	Clariostar_Study	MB	Biofoundry_,_London	Linear_Dilution_Pattern_V2	0.932	0.922	0.914	0.905	0.898	0.89	0.885	0.889	0.891	0.888	0.888	0.886	0.878	0.87	0.864	0.859	0.851	0.844	0.836	0.828	0.82	0.812	0.806	0.803	0.802	0.802	0.803	0.807	0.81	0.81	0.805	0.795	0.784	0.771	0.755	0.741
G07	Sample	Dilution_65%	0.65	DMSO	Lycopene	Standard_Development	Run072	Standard_Measurement	Plate_01	Clariostar_Study	MB	Biofoundry_,_London	Linear_Dilution_Pattern_V2	0.774	0.768	0.762	0.753	0.746	0.738	0.733	0.738	0.74	0.737	0.737	0.733	0.726	0.72	0.713	0.707	0.701	0.696	0.69	0.683	0.676	0.669	0.663	0.661	0.66	0.661	0.663	0.665	0.668	0.668	0.665	0.657	0.648	0.637	0.624	0.612
G08	Sample	Dilution_45%	0.45	DMSO	Lycopene	Standard_Development	Run072	Standard_Measurement	Plate_01	Clariostar_Study	MB	Biofoundry_,_London	Linear_Dilution_Pattern_V2	0.562	0.558	0.551	0.544	0.538	0.531	0.528	0.528	0.529	0.526	0.526	0.522	0.516	0.51	0.506	0.502	0.497	0.493	0.488	0.483	0.478	0.473	0.47	0.468	0.467	0.468	0.47	0.472	0.474	0.474	0.471	0.466	0.461	0.453	0.445	0.437
G09	Sample	Dilution_25%	0.25	DMSO	Lycopene	Standard_Development	Run072	Standard_Measurement	Plate_01	Clariostar_Study	MB	Biofoundry_,_London	Linear_Dilution_Pattern_V2	0.38	0.375	0.37	0.365	0.358	0.352	0.349	0.349	0.349	0.345	0.342	0.339	0.335	0.329	0.324	0.321	0.317	0.314	0.311	0.306	0.303	0.3	0.297	0.298	0.297	0.297	0.298	0.299	0.3	0.3	0.299	0.296	0.293	0.287	0.282	0.277
G10	Sample	Dilution_05%	0.0499999999999999	DMSO	Lycopene	Standard_Development	Run072	Standard_Measurement	Plate_01	Clariostar_Study	MB	Biofoundry_,_London	Linear_Dilution_Pattern_V2	0.165	0.162	0.157	0.153	0.148	0.143	0.14	0.139	0.136	0.133	0.129	0.126	0.121	0.118	0.114	0.112	0.109	0.106	0.104	0.103	0.101	0.1	0.099	0.1	0.099	0.099	0.1	0.1	0.099	0.1	0.098	0.098	0.097	0.096	0.095	0.093
G11	Blank	DMSO_Blank		DMSO		Standard_Development	Run072	Standard_Measurement	Plate_01	Clariostar_Study	MB	Biofoundry_,_London	Linear_Dilution_Pattern_V2	0.116	0.113	0.109	0.105	0.1	0.095	0.092	0.091	0.089	0.085	0.08	0.077	0.073	0.07	0.066	0.065	0.062	0.061	0.059	0.057	0.056	0.056	0.055	0.056	0.054	0.054	0.054	0.053	0.052	0.052	0.051	0.051	0.05	0.05	0.049	0.047
G12	Blank	DMSO_Blank		DMSO		Standard_Development	Run072	Standard_Measurement	Plate_01	Clariostar_Study	MB	Biofoundry_,_London	Linear_Dilution_Pattern_V2	0.12	0.116	0.113	0.108	0.104	0.1	0.096	0.095	0.092	0.089	0.084	0.08	0.075	0.072	0.069	0.067	0.064	0.062	0.06	0.059	0.058	0.056	0.056	0.056	0.055	0.055	0.054	0.053	0.053	0.053	0.051	0.051	0.051	0.05	0.048	0.048
H01	Sample	Dilution_85%	0.85	DMSO	Lycopene	Standard_Development	Run072	Standard_Measurement	Plate_01	Clariostar_Study	MB	Biofoundry_,_London	Linear_Dilution_Pattern_V2	1.001	0.994	0.982	0.971	0.964	0.957	0.953	0.957	0.958	0.954	0.955	0.948	0.942	0.932	0.924	0.916	0.91	0.904	0.897	0.887	0.877	0.871	0.863	0.86	0.858	0.859	0.862	0.865	0.867	0.868	0.863	0.853	0.842	0.826	0.809	0.793
H02	Sample	Dilution_65%	0.65	DMSO	Lycopene	Standard_Development	Run072	Standard_Measurement	Plate_01	Clariostar_Study	MB	Biofoundry_,_London	Linear_Dilution_Pattern_V2	0.825	0.819	0.81	0.803	0.796	0.791	0.785	0.789	0.79	0.786	0.788	0.783	0.775	0.769	0.761	0.757	0.75	0.742	0.737	0.727	0.72	0.716	0.709	0.708	0.705	0.706	0.709	0.713	0.714	0.714	0.709	0.703	0.693	0.68	0.667	0.654
H03	Sample	Dilution_45%	0.45	DMSO	Lycopene	Standard_Development	Run072	Standard_Measurement	Plate_01	Clariostar_Study	MB	Biofoundry_,_London	Linear_Dilution_Pattern_V2	0.601	0.596	0.589	0.582	0.577	0.57	0.566	0.566	0.566	0.565	0.562	0.559	0.554	0.548	0.541	0.537	0.532	0.528	0.522	0.516	0.51	0.506	0.503	0.501	0.499	0.5	0.502	0.505	0.505	0.505	0.502	0.497	0.491	0.482	0.473	0.465
H04	Sample	Dilution_25%	0.25	DMSO	Lycopene	Standard_Development	Run072	Standard_Measurement	Plate_01	Clariostar_Study	MB	Biofoundry_,_London	Linear_Dilution_Pattern_V2	0.395	0.39	0.383	0.377	0.371	0.366	0.362	0.361	0.361	0.359	0.355	0.35	0.345	0.34	0.334	0.331	0.326	0.322	0.319	0.315	0.311	0.309	0.306	0.306	0.306	0.306	0.307	0.308	0.309	0.31	0.308	0.305	0.302	0.297	0.293	0.288
H05	Sample	Dilution_05%	0.0499999999999999	DMSO	Lycopene	Standard_Development	Run072	Standard_Measurement	Plate_01	Clariostar_Study	MB	Biofoundry_,_London	Linear_Dilution_Pattern_V2	0.174	0.17	0.166	0.162	0.157	0.152	0.149	0.147	0.145	0.142	0.138	0.133	0.129	0.124	0.12	0.118	0.115	0.113	0.111	0.108	0.107	0.105	0.105	0.105	0.104	0.104	0.103	0.103	0.103	0.103	0.101	0.1	0.099	0.098	0.096	0.094
H06	Sample	Dilution_85%	0.85	DMSO	Lycopene	Standard_Development	Run072	Standard_Measurement	Plate_01	Clariostar_Study	MB	Biofoundry_,_London	Linear_Dilution_Pattern_V2	0.961	0.953	0.947	0.937	0.926	0.92	0.916	0.922	0.921	0.917	0.92	0.915	0.909	0.901	0.894	0.886	0.881	0.875	0.869	0.86	0.852	0.844	0.836	0.833	0.832	0.833	0.834	0.84	0.842	0.842	0.835	0.826	0.813	0.8	0.785	0.769
H07	Sample	Dilution_65%	0.65	DMSO	Lycopene	Standard_Development	Run072	Standard_Measurement	Plate_01	Clariostar_Study	MB	Biofoundry_,_London	Linear_Dilution_Pattern_V2	0.787	0.781	0.773	0.767	0.759	0.753	0.749	0.752	0.752	0.75	0.751	0.747	0.741	0.734	0.727	0.721	0.716	0.71	0.702	0.696	0.689	0.683	0.678	0.676	0.673	0.673	0.677	0.681	0.682	0.684	0.678	0.672	0.663	0.651	0.638	0.626
H08	Sample	Dilution_45%	0.45	DMSO	Lycopene	Standard_Development	Run072	Standard_Measurement	Plate_01	Clariostar_Study	MB	Biofoundry_,_London	Linear_Dilution_Pattern_V2	0.587	0.582	0.574	0.568	0.561	0.554	0.55	0.553	0.552	0.55	0.546	0.542	0.538	0.533	0.527	0.522	0.518	0.512	0.508	0.503	0.498	0.493	0.488	0.487	0.486	0.487	0.488	0.49	0.491	0.493	0.489	0.484	0.478	0.47	0.461	0.453
H09	Sample	Dilution_25%	0.25	DMSO	Lycopene	Standard_Development	Run072	Standard_Measurement	Plate_01	Clariostar_Study	MB	Biofoundry_,_London	Linear_Dilution_Pattern_V2	0.372	0.366	0.361	0.356	0.35	0.345	0.342	0.341	0.34	0.338	0.334	0.329	0.325	0.32	0.314	0.312	0.307	0.303	0.3	0.297	0.292	0.289	0.287	0.287	0.286	0.287	0.288	0.288	0.289	0.289	0.287	0.284	0.281	0.276	0.272	0.266
H10	Sample	Dilution_05%	0.0499999999999999	DMSO	Lycopene	Standard_Development	Run072	Standard_Measurement	Plate_01	Clariostar_Study	MB	Biofoundry_,_London	Linear_Dilution_Pattern_V2	0.159	0.155	0.151	0.147	0.143	0.137	0.134	0.133	0.13	0.127	0.123	0.118	0.115	0.111	0.108	0.105	0.102	0.1	0.097	0.096	0.094	0.093	0.092	0.093	0.092	0.092	0.091	0.091	0.091	0.091	0.091	0.09	0.089	0.088	0.087	0.086
H11	Blank	DMSO_Blank		DMSO		Standard_Development	Run072	Standard_Measurement	Plate_01	Clariostar_Study	MB	Biofoundry_,_London	Linear_Dilution_Pattern_V2	0.115	0.113	0.109	0.105	0.101	0.096	0.093	0.092	0.09	0.085	0.082	0.078	0.074	0.069	0.067	0.065	0.062	0.06	0.058	0.057	0.056	0.055	0.055	0.055	0.054	0.054	0.053	0.052	0.051	0.051	0.051	0.05	0.05	0.049	0.048	0.046
H12	Blank	DMSO_Blank		DMSO		Standard_Development	Run072	Standard_Measurement	Plate_01	Clariostar_Study	MB	Biofoundry_,_London	Linear_Dilution_Pattern_V2	0.118	0.114	0.111	0.107	0.102	0.097	0.093	0.092	0.09	0.086	0.081	0.077	0.073	0.069	0.065	0.065	0.062	0.06	0.058	0.056	0.055	0.054	0.054	0.054	0.054	0.053	0.052	0.052	0.052	0.051	0.05	0.05	0.049	0.048	0.048	0.045
[truncated: 122 more columns]
