# Supplementary material for: Construction of a Calibration Curve for Lycopene on a Liquid-Handling Platform—Wider Lessons for the Development of Automated Dilution Protocols
Source: ACS Synth Biol. 2024 Aug 3;13(8):2357–75. doi: 10.1021/acssynbio.4c00031 (PMC11334188; doi:10.1021/acssynbio.4c00031)
Supplement: Supplementary file 2 — sb4c00031_si_002.zip [file sb4c00031_si_002.zip › AggregatedData/Run086/Plate_01/Clariostar_Study/Clariostar_Study.csv]

Well	Content	Label	Dilution	Solvent	Solute	Project	Run	Step	Container	Study	Author	Institution	Comment	OD350	OD352	OD354	OD356	OD358	OD360	OD362	OD364	OD366	OD368	OD370	OD372	OD374	OD376	OD378	OD380	OD382	OD384	OD386	OD388	OD390	OD392	OD394	OD396	OD398	OD400	OD402	OD404	OD406	OD408	OD410	OD412	OD414	OD416	OD418	OD420
A01	Sample	Dilution_100%	1.0	DMSO	Lycopene	Standard_Development	Run086	Standard_Measurement	Plate_01	Clariostar_Study	MB	Biofoundry_,_London	Linear_Dilution_Pattern_V2	0.16	0.157	0.152	0.149	0.146	0.141	0.138	0.137	0.136	0.134	0.132	0.129	0.125	0.12	0.116	0.113	0.111	0.108	0.107	0.106	0.107	0.106	0.107	0.11	0.114	0.117	0.12	0.124	0.128	0.132	0.135	0.138	0.141	0.146	0.151	0.156
A02	Sample	Dilution_80%	0.8	DMSO	Lycopene	Standard_Development	Run086	Standard_Measurement	Plate_01	Clariostar_Study	MB	Biofoundry_,_London	Linear_Dilution_Pattern_V2	0.149	0.147	0.143	0.139	0.136	0.132	0.128	0.127	0.125	0.123	0.121	0.117	0.114	0.11	0.106	0.103	0.101	0.099	0.098	0.097	0.097	0.096	0.097	0.099	0.102	0.104	0.107	0.11	0.114	0.116	0.12	0.122	0.125	0.128	0.132	0.137
A03	Sample	Dilution_60%	0.6	DMSO	Lycopene	Standard_Development	Run086	Standard_Measurement	Plate_01	Clariostar_Study	MB	Biofoundry_,_London	Linear_Dilution_Pattern_V2	0.137	0.135	0.13	0.127	0.124	0.121	0.117	0.115	0.113	0.111	0.108	0.105	0.102	0.098	0.095	0.092	0.091	0.088	0.086	0.085	0.086	0.085	0.086	0.087	0.089	0.091	0.093	0.096	0.098	0.099	0.102	0.103	0.105	0.108	0.111	0.114
A04	Sample	Dilution_40%	0.4	DMSO	Lycopene	Standard_Development	Run086	Standard_Measurement	Plate_01	Clariostar_Study	MB	Biofoundry_,_London	Linear_Dilution_Pattern_V2	0.129	0.127	0.123	0.12	0.117	0.113	0.109	0.107	0.105	0.102	0.099	0.095	0.091	0.088	0.085	0.082	0.081	0.079	0.077	0.076	0.075	0.074	0.075	0.075	0.077	0.077	0.078	0.08	0.08	0.082	0.083	0.083	0.084	0.086	0.088	0.089
A05	Sample	Dilution_20%	0.2	DMSO	Lycopene	Standard_Development	Run086	Standard_Measurement	Plate_01	Clariostar_Study	MB	Biofoundry_,_London	Linear_Dilution_Pattern_V2	0.115	0.112	0.109	0.106	0.102	0.099	0.096	0.093	0.09	0.087	0.084	0.08	0.076	0.074	0.071	0.069	0.067	0.065	0.062	0.061	0.061	0.061	0.06	0.061	0.061	0.061	0.061	0.061	0.063	0.063	0.064	0.063	0.064	0.065	0.065	0.066
A06	Sample	Dilution_100%	1.0	DMSO	Lycopene	Standard_Development	Run086	Standard_Measurement	Plate_01	Clariostar_Study	MB	Biofoundry_,_London	Linear_Dilution_Pattern_V2	0.156	0.154	0.149	0.146	0.143	0.139	0.136	0.135	0.134	0.132	0.13	0.127	0.123	0.119	0.116	0.113	0.111	0.108	0.107	0.106	0.106	0.106	0.107	0.11	0.112	0.116	0.12	0.124	0.128	0.131	0.135	0.137	0.141	0.145	0.15	0.155
A07	Sample	Dilution_80%	0.8	DMSO	Lycopene	Standard_Development	Run086	Standard_Measurement	Plate_01	Clariostar_Study	MB	Biofoundry_,_London	Linear_Dilution_Pattern_V2	0.146	0.143	0.139	0.135	0.133	0.129	0.126	0.124	0.122	0.12	0.118	0.114	0.112	0.106	0.103	0.1	0.098	0.096	0.095	0.094	0.094	0.094	0.094	0.096	0.099	0.101	0.103	0.106	0.109	0.112	0.115	0.117	0.119	0.123	0.127	0.13
A08	Sample	Dilution_60%	0.6	DMSO	Lycopene	Standard_Development	Run086	Standard_Measurement	Plate_01	Clariostar_Study	MB	Biofoundry_,_London	Linear_Dilution_Pattern_V2	0.136	0.133	0.13	0.126	0.122	0.119	0.116	0.114	0.112	0.109	0.106	0.103	0.1	0.096	0.093	0.09	0.088	0.086	0.084	0.083	0.083	0.082	0.083	0.084	0.086	0.088	0.09	0.092	0.094	0.096	0.098	0.099	0.101	0.103	0.106	0.109
A09	Sample	Dilution_40%	0.4	DMSO	Lycopene	Standard_Development	Run086	Standard_Measurement	Plate_01	Clariostar_Study	MB	Biofoundry_,_London	Linear_Dilution_Pattern_V2	0.13	0.127	0.123	0.119	0.116	0.112	0.108	0.106	0.104	0.102	0.098	0.094	0.09	0.086	0.083	0.081	0.079	0.077	0.075	0.074	0.073	0.073	0.073	0.074	0.076	0.076	0.077	0.078	0.079	0.08	0.082	0.082	0.083	0.085	0.086	0.087
A10	Sample	Dilution_20%	0.2	DMSO	Lycopene	Standard_Development	Run086	Standard_Measurement	Plate_01	Clariostar_Study	MB	Biofoundry_,_London	Linear_Dilution_Pattern_V2	0.12	0.117	0.114	0.11	0.106	0.102	0.098	0.096	0.094	0.09	0.087	0.082	0.079	0.075	0.072	0.07	0.068	0.065	0.063	0.063	0.062	0.061	0.06	0.061	0.061	0.061	0.061	0.061	0.062	0.062	0.063	0.062	0.062	0.063	0.064	0.063
A11	Blank	DMSO_Blank		DMSO		Standard_Development	Run086	Standard_Measurement	Plate_01	Clariostar_Study	MB	Biofoundry_,_London	Linear_Dilution_Pattern_V2	0.114	0.111	0.107	0.103	0.101	0.097	0.093	0.091	0.087	0.083	0.079	0.074	0.07	0.067	0.064	0.061	0.06	0.057	0.056	0.054	0.053	0.053	0.052	0.052	0.052	0.051	0.05	0.05	0.05	0.049	0.049	0.049	0.048	0.048	0.047	0.046
A12	Blank	DMSO_Blank		DMSO		Standard_Development	Run086	Standard_Measurement	Plate_01	Clariostar_Study	MB	Biofoundry_,_London	Linear_Dilution_Pattern_V2	0.113	0.11	0.106	0.102	0.1	0.095	0.091	0.089	0.087	0.082	0.078	0.073	0.07	0.066	0.063	0.06	0.059	0.057	0.055	0.054	0.054	0.052	0.052	0.051	0.051	0.051	0.05	0.05	0.049	0.048	0.048	0.048	0.048	0.047	0.047	0.046
B01	Sample	Dilution_100%	1.0	DMSO	Lycopene	Standard_Development	Run086	Standard_Measurement	Plate_01	Clariostar_Study	MB	Biofoundry_,_London	Linear_Dilution_Pattern_V2	0.159	0.155	0.152	0.149	0.146	0.142	0.139	0.137	0.136	0.134	0.132	0.13	0.126	0.121	0.117	0.115	0.113	0.11	0.109	0.108	0.108	0.108	0.11	0.112	0.116	0.119	0.122	0.127	0.131	0.134	0.138	0.141	0.144	0.148	0.153	0.159
B02	Sample	Dilution_80%	0.8	DMSO	Lycopene	Standard_Development	Run086	Standard_Measurement	Plate_01	Clariostar_Study	MB	Biofoundry_,_London	Linear_Dilution_Pattern_V2	0.145	0.143	0.14	0.136	0.134	0.13	0.126	0.125	0.125	0.122	0.12	0.117	0.114	0.11	0.107	0.104	0.102	0.1	0.1	0.098	0.098	0.098	0.098	0.101	0.104	0.106	0.109	0.112	0.116	0.118	0.121	0.123	0.125	0.128	0.132	0.137
B03	Sample	Dilution_60%	0.6	DMSO	Lycopene	Standard_Development	Run086	Standard_Measurement	Plate_01	Clariostar_Study	MB	Biofoundry_,_London	Linear_Dilution_Pattern_V2	0.133	0.131	0.127	0.124	0.121	0.117	0.114	0.113	0.112	0.109	0.107	0.103	0.1	0.097	0.093	0.09	0.089	0.087	0.085	0.084	0.085	0.084	0.085	0.087	0.088	0.09	0.092	0.094	0.097	0.099	0.1	0.102	0.103	0.106	0.109	0.112
B04	Sample	Dilution_40%	0.4	DMSO	Lycopene	Standard_Development	Run086	Standard_Measurement	Plate_01	Clariostar_Study	MB	Biofoundry_,_London	Linear_Dilution_Pattern_V2	0.123	0.121	0.118	0.114	0.112	0.108	0.105	0.103	0.101	0.098	0.096	0.093	0.09	0.085	0.083	0.081	0.079	0.077	0.075	0.074	0.074	0.074	0.074	0.075	0.076	0.077	0.079	0.08	0.081	0.083	0.084	0.085	0.086	0.088	0.089	0.091
B05	Sample	Dilution_20%	0.2	DMSO	Lycopene	Standard_Development	Run086	Standard_Measurement	Plate_01	Clariostar_Study	MB	Biofoundry_,_London	Linear_Dilution_Pattern_V2	0.109	0.106	0.103	0.1	0.097	0.093	0.09	0.089	0.087	0.084	0.081	0.077	0.074	0.07	0.068	0.067	0.066	0.064	0.062	0.061	0.061	0.06	0.059	0.06	0.061	0.061	0.061	0.061	0.062	0.062	0.063	0.062	0.063	0.063	0.064	0.064
B06	Sample	Dilution_100%	1.0	DMSO	Lycopene	Standard_Development	Run086	Standard_Measurement	Plate_01	Clariostar_Study	MB	Biofoundry_,_London	Linear_Dilution_Pattern_V2	0.152	0.149	0.146	0.143	0.14	0.137	0.133	0.132	0.13	0.13	0.129	0.125	0.121	0.117	0.114	0.111	0.11	0.108	0.107	0.105	0.106	0.106	0.107	0.11	0.113	0.117	0.12	0.124	0.128	0.131	0.135	0.138	0.141	0.145	0.15	0.156
B07	Sample	Dilution_80%	0.8	DMSO	Lycopene	Standard_Development	Run086	Standard_Measurement	Plate_01	Clariostar_Study	MB	Biofoundry_,_London	Linear_Dilution_Pattern_V2	0.142	0.14	0.136	0.133	0.13	0.126	0.123	0.121	0.121	0.12	0.117	0.115	0.111	0.107	0.104	0.102	0.101	0.099	0.097	0.097	0.097	0.096	0.097	0.099	0.102	0.104	0.106	0.11	0.113	0.116	0.118	0.12	0.123	0.126	0.13	0.133
B08	Sample	Dilution_60%	0.6	DMSO	Lycopene	Standard_Development	Run086	Standard_Measurement	Plate_01	Clariostar_Study	MB	Biofoundry_,_London	Linear_Dilution_Pattern_V2	0.13	0.128	0.124	0.121	0.118	0.114	0.11	0.11	0.108	0.106	0.104	0.101	0.098	0.094	0.09	0.088	0.087	0.085	0.084	0.083	0.083	0.082	0.083	0.085	0.086	0.088	0.09	0.092	0.094	0.096	0.098	0.099	0.101	0.104	0.106	0.109
B09	Sample	Dilution_40%	0.4	DMSO	Lycopene	Standard_Development	Run086	Standard_Measurement	Plate_01	Clariostar_Study	MB	Biofoundry_,_London	Linear_Dilution_Pattern_V2	0.122	0.12	0.117	0.114	0.111	0.107	0.104	0.102	0.1	0.097	0.094	0.09	0.087	0.084	0.081	0.078	0.077	0.075	0.073	0.073	0.073	0.072	0.072	0.073	0.073	0.075	0.076	0.077	0.078	0.079	0.081	0.081	0.082	0.083	0.085	0.086
B10	Sample	Dilution_20%	0.2	DMSO	Lycopene	Standard_Development	Run086	Standard_Measurement	Plate_01	Clariostar_Study	MB	Biofoundry_,_London	Linear_Dilution_Pattern_V2	0.114	0.112	0.109	0.105	0.102	0.099	0.094	0.093	0.09	0.088	0.085	0.081	0.077	0.073	0.07	0.069	0.068	0.065	0.064	0.063	0.062	0.062	0.061	0.061	0.062	0.062	0.062	0.063	0.063	0.064	0.064	0.064	0.064	0.064	0.065	0.065
B11	Blank	DMSO_Blank		DMSO		Standard_Development	Run086	Standard_Measurement	Plate_01	Clariostar_Study	MB	Biofoundry_,_London	Linear_Dilution_Pattern_V2	0.108	0.105	0.101	0.098	0.095	0.091	0.087	0.085	0.083	0.08	0.077	0.072	0.069	0.066	0.062	0.06	0.06	0.058	0.056	0.054	0.055	0.053	0.052	0.052	0.053	0.052	0.051	0.051	0.05	0.05	0.05	0.049	0.049	0.048	0.048	0.047
B12	Blank	DMSO_Blank		DMSO		Standard_Development	Run086	Standard_Measurement	Plate_01	Clariostar_Study	MB	Biofoundry_,_London	Linear_Dilution_Pattern_V2	0.108	0.105	0.101	0.097	0.094	0.09	0.087	0.085	0.083	0.078	0.075	0.071	0.067	0.064	0.061	0.059	0.057	0.055	0.053	0.052	0.052	0.051	0.05	0.05	0.05	0.049	0.048	0.048	0.048	0.048	0.048	0.047	0.047	0.046	0.046	0.045
C01	Sample	Dilution_95%	0.95	DMSO	Lycopene	Standard_Development	Run086	Standard_Measurement	Plate_01	Clariostar_Study	MB	Biofoundry_,_London	Linear_Dilution_Pattern_V2	0.16	0.158	0.154	0.15	0.147	0.142	0.139	0.138	0.137	0.136	0.133	0.131	0.128	0.123	0.119	0.117	0.115	0.113	0.112	0.111	0.11	0.11	0.111	0.114	0.117	0.12	0.123	0.127	0.131	0.134	0.137	0.14	0.144	0.147	0.151	0.157
C02	Sample	Dilution_75%	0.75	DMSO	Lycopene	Standard_Development	Run086	Standard_Measurement	Plate_01	Clariostar_Study	MB	Biofoundry_,_London	Linear_Dilution_Pattern_V2	0.142	0.14	0.136	0.133	0.13	0.126	0.122	0.121	0.12	0.118	0.116	0.114	0.111	0.106	0.102	0.101	0.099	0.097	0.096	0.095	0.095	0.094	0.095	0.097	0.099	0.102	0.105	0.107	0.11	0.112	0.115	0.117	0.12	0.122	0.125	0.13
C03	Sample	Dilution_55%	0.55	DMSO	Lycopene	Standard_Development	Run086	Standard_Measurement	Plate_01	Clariostar_Study	MB	Biofoundry_,_London	Linear_Dilution_Pattern_V2	0.131	0.129	0.124	0.121	0.118	0.114	0.112	0.11	0.109	0.106	0.104	0.101	0.098	0.094	0.091	0.088	0.087	0.086	0.085	0.083	0.083	0.083	0.083	0.085	0.086	0.088	0.09	0.091	0.093	0.095	0.097	0.099	0.1	0.102	0.105	0.107
C04	Sample	Dilution_35%	0.35	DMSO	Lycopene	Standard_Development	Run086	Standard_Measurement	Plate_01	Clariostar_Study	MB	Biofoundry_,_London	Linear_Dilution_Pattern_V2	0.185	0.182	0.179	0.175	0.172	0.168	0.164	0.162	0.161	0.158	0.155	0.152	0.148	0.145	0.142	0.139	0.138	0.135	0.133	0.132	0.131	0.13	0.129	0.13	0.13	0.131	0.131	0.131	0.132	0.132	0.133	0.133	0.134	0.134	0.135	0.135
C05	Sample	Dilution_15%	0.15	DMSO	Lycopene	Standard_Development	Run086	Standard_Measurement	Plate_01	Clariostar_Study	MB	Biofoundry_,_London	Linear_Dilution_Pattern_V2	0.106	0.104	0.1	0.098	0.095	0.091	0.087	0.086	0.085	0.082	0.079	0.076	0.073	0.07	0.067	0.066	0.064	0.063	0.062	0.06	0.06	0.059	0.059	0.06	0.06	0.059	0.059	0.059	0.06	0.06	0.06	0.061	0.061	0.061	0.061	0.062
C06	Sample	Dilution_95%	0.95	DMSO	Lycopene	Standard_Development	Run086	Standard_Measurement	Plate_01	Clariostar_Study	MB	Biofoundry_,_London	Linear_Dilution_Pattern_V2	0.15	0.148	0.144	0.141	0.138	0.134	0.131	0.13	0.129	0.128	0.127	0.124	0.121	0.116	0.113	0.111	0.109	0.107	0.106	0.105	0.105	0.105	0.106	0.108	0.111	0.115	0.118	0.122	0.125	0.129	0.132	0.134	0.138	0.141	0.146	0.15
C07	Sample	Dilution_75%	0.75	DMSO	Lycopene	Standard_Development	Run086	Standard_Measurement	Plate_01	Clariostar_Study	MB	Biofoundry_,_London	Linear_Dilution_Pattern_V2	0.138	0.135	0.132	0.128	0.125	0.121	0.119	0.118	0.117	0.115	0.113	0.111	0.108	0.103	0.1	0.099	0.098	0.096	0.094	0.092	0.093	0.092	0.093	0.096	0.098	0.1	0.103	0.105	0.108	0.111	0.114	0.115	0.118	0.121	0.124	0.128
C08	Sample	Dilution_55%	0.55	DMSO	Lycopene	Standard_Development	Run086	Standard_Measurement	Plate_01	Clariostar_Study	MB	Biofoundry_,_London	Linear_Dilution_Pattern_V2	0.127	0.125	0.121	0.118	0.116	0.113	0.109	0.107	0.106	0.104	0.102	0.098	0.095	0.091	0.089	0.087	0.086	0.084	0.082	0.082	0.082	0.081	0.082	0.083	0.084	0.086	0.087	0.089	0.091	0.092	0.095	0.096	0.097	0.099	0.102	0.104
C09	Sample	Dilution_35%	0.35	DMSO	Lycopene	Standard_Development	Run086	Standard_Measurement	Plate_01	Clariostar_Study	MB	Biofoundry_,_London	Linear_Dilution_Pattern_V2	0.124	0.12	0.116	0.112	0.11	0.107	0.103	0.101	0.1	0.097	0.094	0.09	0.087	0.083	0.08	0.078	0.077	0.075	0.073	0.072	0.072	0.071	0.071	0.072	0.073	0.073	0.074	0.075	0.076	0.077	0.078	0.079	0.08	0.08	0.082	0.082
C10	Sample	Dilution_15%	0.15	DMSO	Lycopene	Standard_Development	Run086	Standard_Measurement	Plate_01	Clariostar_Study	MB	Biofoundry_,_London	Linear_Dilution_Pattern_V2	0.112	0.109	0.104	0.101	0.098	0.094	0.09	0.088	0.087	0.084	0.081	0.078	0.075	0.07	0.067	0.066	0.065	0.063	0.061	0.06	0.059	0.058	0.058	0.058	0.06	0.059	0.059	0.059	0.059	0.059	0.059	0.059	0.059	0.059	0.059	0.059
C11	Blank	DMSO_Blank		DMSO		Standard_Development	Run086	Standard_Measurement	Plate_01	Clariostar_Study	MB	Biofoundry_,_London	Linear_Dilution_Pattern_V2	0.107	0.105	0.101	0.097	0.094	0.091	0.087	0.085	0.082	0.078	0.075	0.072	0.069	0.065	0.062	0.06	0.059	0.057	0.055	0.054	0.053	0.052	0.052	0.052	0.052	0.052	0.051	0.05	0.05	0.049	0.049	0.049	0.049	0.048	0.048	0.047
C12	Blank	DMSO_Blank		DMSO		Standard_Development	Run086	Standard_Measurement	Plate_01	Clariostar_Study	MB	Biofoundry_,_London	Linear_Dilution_Pattern_V2	0.113	0.111	0.106	0.103	0.1	0.097	0.093	0.091	0.088	0.085	0.08	0.077	0.073	0.069	0.067	0.065	0.063	0.061	0.06	0.058	0.058	0.057	0.056	0.056	0.056	0.055	0.055	0.054	0.054	0.053	0.053	0.053	0.052	0.052	0.051	0.05
D01	Sample	Dilution_95%	0.95	DMSO	Lycopene	Standard_Development	Run086	Standard_Measurement	Plate_01	Clariostar_Study	MB	Biofoundry_,_London	Linear_Dilution_Pattern_V2	0.155	0.154	0.15	0.146	0.142	0.139	0.135	0.135	0.134	0.132	0.131	0.127	0.124	0.119	0.115	0.113	0.111	0.108	0.107	0.106	0.106	0.106	0.106	0.11	0.114	0.116	0.119	0.123	0.127	0.131	0.134	0.137	0.141	0.144	0.148	0.153
D02	Sample	Dilution_75%	0.75	DMSO	Lycopene	Standard_Development	Run086	Standard_Measurement	Plate_01	Clariostar_Study	MB	Biofoundry_,_London	Linear_Dilution_Pattern_V2	0.144	0.142	0.138	0.135	0.132	0.128	0.125	0.124	0.123	0.121	0.119	0.116	0.113	0.108	0.105	0.104	0.102	0.099	0.098	0.097	0.097	0.097	0.097	0.1	0.102	0.105	0.107	0.11	0.113	0.116	0.118	0.12	0.123	0.125	0.129	0.133
D03	Sample	Dilution_55%	0.55	DMSO	Lycopene	Standard_Development	Run086	Standard_Measurement	Plate_01	Clariostar_Study	MB	Biofoundry_,_London	Linear_Dilution_Pattern_V2	0.139	0.137	0.133	0.13	0.127	0.124	0.121	0.119	0.118	0.116	0.114	0.111	0.108	0.104	0.101	0.099	0.098	0.096	0.094	0.093	0.093	0.093	0.093	0.095	0.096	0.098	0.1	0.101	0.104	0.106	0.107	0.109	0.11	0.112	0.114	0.117
D04	Sample	Dilution_35%	0.35	DMSO	Lycopene	Standard_Development	Run086	Standard_Measurement	Plate_01	Clariostar_Study	MB	Biofoundry_,_London	Linear_Dilution_Pattern_V2	0.123	0.12	0.117	0.114	0.111	0.107	0.103	0.102	0.101	0.098	0.096	0.093	0.09	0.086	0.083	0.081	0.08	0.078	0.077	0.075	0.075	0.074	0.074	0.075	0.077	0.078	0.078	0.08	0.081	0.082	0.083	0.084	0.085	0.086	0.087	0.088
D05	Sample	Dilution_15%	0.15	DMSO	Lycopene	Standard_Development	Run086	Standard_Measurement	Plate_01	Clariostar_Study	MB	Biofoundry_,_London	Linear_Dilution_Pattern_V2	0.107	0.105	0.101	0.098	0.095	0.091	0.088	0.088	0.086	0.083	0.08	0.077	0.074	0.07	0.068	0.067	0.066	0.063	0.062	0.061	0.06	0.059	0.059	0.059	0.06	0.06	0.06	0.06	0.059	0.059	0.06	0.06	0.06	0.06	0.06	0.06
D06	Sample	Dilution_95%	0.95	DMSO	Lycopene	Standard_Development	Run086	Standard_Measurement	Plate_01	Clariostar_Study	MB	Biofoundry_,_London	Linear_Dilution_Pattern_V2	0.151	0.149	0.145	0.142	0.139	0.136	0.133	0.132	0.131	0.13	0.129	0.126	0.123	0.118	0.116	0.113	0.111	0.109	0.107	0.106	0.107	0.107	0.108	0.111	0.113	0.117	0.12	0.124	0.128	0.132	0.135	0.138	0.141	0.144	0.149	0.154
D07	Sample	Dilution_75%	0.75	DMSO	Lycopene	Standard_Development	Run086	Standard_Measurement	Plate_01	Clariostar_Study	MB	Biofoundry_,_London	Linear_Dilution_Pattern_V2	0.147	0.145	0.14	0.137	0.134	0.131	0.128	0.127	0.126	0.124	0.122	0.12	0.117	0.112	0.109	0.107	0.106	0.103	0.102	0.102	0.102	0.101	0.102	0.104	0.106	0.108	0.11	0.113	0.117	0.119	0.122	0.124	0.126	0.129	0.132	0.136
D08	Sample	Dilution_55%	0.55	DMSO	Lycopene	Standard_Development	Run086	Standard_Measurement	Plate_01	Clariostar_Study	MB	Biofoundry_,_London	Linear_Dilution_Pattern_V2	0.128	0.126	0.122	0.118	0.116	0.111	0.108	0.108	0.106	0.104	0.102	0.099	0.097	0.093	0.09	0.088	0.087	0.085	0.083	0.082	0.082	0.082	0.082	0.083	0.085	0.087	0.088	0.09	0.092	0.095	0.096	0.097	0.098	0.101	0.103	0.105
D09	Sample	Dilution_35%	0.35	DMSO	Lycopene	Standard_Development	Run086	Standard_Measurement	Plate_01	Clariostar_Study	MB	Biofoundry_,_London	Linear_Dilution_Pattern_V2	0.118	0.116	0.113	0.109	0.107	0.103	0.099	0.098	0.097	0.094	0.091	0.087	0.084	0.081	0.078	0.077	0.075	0.074	0.072	0.071	0.07	0.069	0.07	0.071	0.071	0.072	0.073	0.073	0.075	0.076	0.077	0.078	0.078	0.079	0.08	0.081
D10	Sample	Dilution_15%	0.15	DMSO	Lycopene	Standard_Development	Run086	Standard_Measurement	Plate_01	Clariostar_Study	MB	Biofoundry_,_London	Linear_Dilution_Pattern_V2	0.108	0.106	0.102	0.099	0.096	0.092	0.089	0.088	0.086	0.083	0.079	0.076	0.072	0.07	0.067	0.065	0.064	0.062	0.06	0.059	0.059	0.058	0.058	0.058	0.059	0.058	0.058	0.058	0.058	0.059	0.059	0.059	0.059	0.059	0.059	0.059
D11	Blank	DMSO_Blank		DMSO		Standard_Development	Run086	Standard_Measurement	Plate_01	Clariostar_Study	MB	Biofoundry_,_London	Linear_Dilution_Pattern_V2	0.113	0.11	0.106	0.103	0.1	0.096	0.092	0.091	0.089	0.085	0.081	0.078	0.074	0.07	0.068	0.066	0.065	0.063	0.062	0.061	0.059	0.058	0.058	0.058	0.058	0.057	0.056	0.055	0.056	0.055	0.055	0.054	0.053	0.053	0.052	0.051
D12	Blank	DMSO_Blank		DMSO		Standard_Development	Run086	Standard_Measurement	Plate_01	Clariostar_Study	MB	Biofoundry_,_London	Linear_Dilution_Pattern_V2	0.107	0.105	0.101	0.098	0.094	0.091	0.088	0.086	0.084	0.079	0.075	0.071	0.068	0.065	0.062	0.06	0.059	0.057	0.055	0.054	0.053	0.053	0.052	0.052	0.052	0.051	0.051	0.05	0.049	0.049	0.049	0.049	0.048	0.048	0.047	0.046
E01	Sample	Dilution_90%	0.9	DMSO	Lycopene	Standard_Development	Run086	Standard_Measurement	Plate_01	Clariostar_Study	MB	Biofoundry_,_London	Linear_Dilution_Pattern_V2	0.157	0.155	0.151	0.146	0.143	0.139	0.136	0.135	0.134	0.133	0.131	0.128	0.125	0.12	0.116	0.114	0.112	0.11	0.108	0.108	0.108	0.107	0.108	0.11	0.114	0.117	0.12	0.123	0.128	0.131	0.134	0.136	0.139	0.142	0.147	0.152
E02	Sample	Dilution_70%	0.7	DMSO	Lycopene	Standard_Development	Run086	Standard_Measurement	Plate_01	Clariostar_Study	MB	Biofoundry_,_London	Linear_Dilution_Pattern_V2	0.145	0.143	0.139	0.135	0.132	0.128	0.124	0.123	0.123	0.121	0.12	0.117	0.114	0.109	0.106	0.104	0.102	0.1	0.099	0.098	0.098	0.097	0.098	0.1	0.102	0.104	0.107	0.109	0.112	0.115	0.117	0.119	0.121	0.123	0.126	0.13
E03	Sample	Dilution_50%	0.5	DMSO	Lycopene	Standard_Development	Run086	Standard_Measurement	Plate_01	Clariostar_Study	MB	Biofoundry_,_London	Linear_Dilution_Pattern_V2	0.125	0.123	0.119	0.116	0.112	0.108	0.105	0.104	0.104	0.101	0.099	0.096	0.092	0.088	0.086	0.084	0.083	0.08	0.079	0.078	0.078	0.077	0.077	0.079	0.081	0.082	0.083	0.085	0.087	0.088	0.089	0.09	0.091	0.093	0.095	0.097
E04	Sample	Dilution_30%	0.3	DMSO	Lycopene	Standard_Development	Run086	Standard_Measurement	Plate_01	Clariostar_Study	MB	Biofoundry_,_London	Linear_Dilution_Pattern_V2	0.114	0.111	0.107	0.104	0.102	0.098	0.094	0.093	0.091	0.088	0.086	0.083	0.08	0.076	0.074	0.072	0.071	0.069	0.067	0.066	0.066	0.066	0.066	0.066	0.067	0.067	0.068	0.068	0.069	0.07	0.071	0.071	0.072	0.072	0.073	0.074
E05	Sample	Dilution_10%	0.1	DMSO	Lycopene	Standard_Development	Run086	Standard_Measurement	Plate_01	Clariostar_Study	MB	Biofoundry_,_London	Linear_Dilution_Pattern_V2	0.105	0.102	0.098	0.095	0.092	0.089	0.086	0.084	0.083	0.08	0.077	0.074	0.072	0.068	0.066	0.063	0.063	0.061	0.06	0.058	0.058	0.057	0.057	0.057	0.057	0.057	0.057	0.057	0.057	0.057	0.057	0.057	0.057	0.058	0.057	0.057
E06	Sample	Dilution_90%	0.9	DMSO	Lycopene	Standard_Development	Run086	Standard_Measurement	Plate_01	Clariostar_Study	MB	Biofoundry_,_London	Linear_Dilution_Pattern_V2	0.156	0.154	0.151	0.148	0.146	0.142	0.139	0.138	0.137	0.136	0.134	0.132	0.13	0.125	0.122	0.119	0.118	0.117	0.114	0.114	0.115	0.115	0.115	0.118	0.121	0.123	0.127	0.131	0.134	0.137	0.14	0.143	0.146	0.15	0.154	0.159
E07	Sample	Dilution_70%	0.7	DMSO	Lycopene	Standard_Development	Run086	Standard_Measurement	Plate_01	Clariostar_Study	MB	Biofoundry_,_London	Linear_Dilution_Pattern_V2	0.138	0.135	0.131	0.127	0.125	0.121	0.118	0.117	0.116	0.114	0.113	0.11	0.107	0.103	0.1	0.098	0.096	0.094	0.093	0.092	0.092	0.091	0.092	0.094	0.097	0.099	0.102	0.104	0.107	0.109	0.111	0.114	0.116	0.118	0.121	0.124
E08	Sample	Dilution_50%	0.5	DMSO	Lycopene	Standard_Development	Run086	Standard_Measurement	Plate_01	Clariostar_Study	MB	Biofoundry_,_London	Linear_Dilution_Pattern_V2	0.127	0.124	0.121	0.117	0.114	0.111	0.107	0.106	0.105	0.103	0.101	0.098	0.095	0.091	0.088	0.087	0.085	0.083	0.081	0.081	0.08	0.079	0.08	0.081	0.083	0.085	0.086	0.087	0.089	0.091	0.093	0.094	0.096	0.097	0.099	0.101
E09	Sample	Dilution_30%	0.3	DMSO	Lycopene	Standard_Development	Run086	Standard_Measurement	Plate_01	Clariostar_Study	MB	Biofoundry_,_London	Linear_Dilution_Pattern_V2	0.12	0.118	0.114	0.111	0.108	0.103	0.1	0.099	0.097	0.093	0.092	0.088	0.084	0.081	0.079	0.077	0.075	0.073	0.072	0.071	0.071	0.069	0.069	0.07	0.071	0.071	0.072	0.072	0.073	0.074	0.074	0.075	0.076	0.076	0.077	0.077
E10	Sample	Dilution_10%	0.1	DMSO	Lycopene	Standard_Development	Run086	Standard_Measurement	Plate_01	Clariostar_Study	MB	Biofoundry_,_London	Linear_Dilution_Pattern_V2	0.108	0.105	0.101	0.098	0.094	0.091	0.087	0.086	0.085	0.081	0.078	0.074	0.071	0.067	0.065	0.063	0.063	0.06	0.058	0.058	0.057	0.056	0.055	0.057	0.057	0.057	0.056	0.055	0.056	0.056	0.056	0.056	0.055	0.056	0.055	0.054
E11	Blank	DMSO_Blank		DMSO		Standard_Development	Run086	Standard_Measurement	Plate_01	Clariostar_Study	MB	Biofoundry_,_London	Linear_Dilution_Pattern_V2	0.11	0.106	0.102	0.099	0.095	0.091	0.088	0.086	0.084	0.08	0.077	0.073	0.07	0.065	0.063	0.061	0.06	0.057	0.056	0.055	0.055	0.053	0.052	0.053	0.052	0.052	0.051	0.05	0.051	0.05	0.05	0.05	0.049	0.049	0.048	0.046
E12	Blank	DMSO_Blank		DMSO		Standard_Development	Run086	Standard_Measurement	Plate_01	Clariostar_Study	MB	Biofoundry_,_London	Linear_Dilution_Pattern_V2	0.109	0.107	0.102	0.098	0.095	0.09	0.086	0.085	0.084	0.08	0.076	0.072	0.068	0.064	0.061	0.06	0.059	0.057	0.056	0.053	0.053	0.052	0.051	0.052	0.053	0.052	0.051	0.049	0.05	0.05	0.049	0.049	0.048	0.048	0.047	0.045
F01	Sample	Dilution_90%	0.9	DMSO	Lycopene	Standard_Development	Run086	Standard_Measurement	Plate_01	Clariostar_Study	MB	Biofoundry_,_London	Linear_Dilution_Pattern_V2	0.158	0.155	0.151	0.148	0.144	0.139	0.136	0.135	0.134	0.132	0.13	0.127	0.124	0.119	0.115	0.112	0.11	0.108	0.107	0.105	0.106	0.105	0.106	0.108	0.112	0.115	0.118	0.121	0.124	0.127	0.131	0.134	0.137	0.141	0.145	0.149
F02	Sample	Dilution_70%	0.7	DMSO	Lycopene	Standard_Development	Run086	Standard_Measurement	Plate_01	Clariostar_Study	MB	Biofoundry_,_London	Linear_Dilution_Pattern_V2	0.145	0.142	0.139	0.135	0.131	0.127	0.124	0.123	0.121	0.12	0.119	0.115	0.112	0.108	0.104	0.102	0.101	0.098	0.096	0.095	0.096	0.095	0.096	0.098	0.1	0.102	0.104	0.107	0.11	0.112	0.114	0.116	0.118	0.121	0.123	0.127
F03	Sample	Dilution_50%	0.5	DMSO	Lycopene	Standard_Development	Run086	Standard_Measurement	Plate_01	Clariostar_Study	MB	Biofoundry_,_London	Linear_Dilution_Pattern_V2	0.13	0.127	0.123	0.12	0.117	0.113	0.11	0.108	0.107	0.103	0.101	0.099	0.095	0.092	0.089	0.087	0.085	0.083	0.082	0.081	0.081	0.08	0.08	0.082	0.083	0.084	0.085	0.087	0.088	0.09	0.091	0.092	0.094	0.095	0.097	0.099
F04	Sample	Dilution_30%	0.3	DMSO	Lycopene	Standard_Development	Run086	Standard_Measurement	Plate_01	Clariostar_Study	MB	Biofoundry_,_London	Linear_Dilution_Pattern_V2	0.176	0.174	0.17	0.165	0.161	0.157	0.152	0.152	0.151	0.148	0.146	0.142	0.14	0.135	0.131	0.13	0.129	0.126	0.124	0.123	0.122	0.121	0.121	0.121	0.123	0.123	0.123	0.124	0.124	0.125	0.126	0.126	0.127	0.127	0.127	0.128
F05	Sample	Dilution_10%	0.1	DMSO	Lycopene	Standard_Development	Run086	Standard_Measurement	Plate_01	Clariostar_Study	MB	Biofoundry_,_London	Linear_Dilution_Pattern_V2	0.107	0.105	0.101	0.098	0.094	0.09	0.087	0.086	0.085	0.082	0.079	0.076	0.073	0.069	0.066	0.065	0.064	0.062	0.061	0.059	0.059	0.057	0.057	0.058	0.058	0.059	0.058	0.058	0.058	0.058	0.059	0.058	0.058	0.058	0.058	0.057
F06	Sample	Dilution_90%	0.9	DMSO	Lycopene	Standard_Development	Run086	Standard_Measurement	Plate_01	Clariostar_Study	MB	Biofoundry_,_London	Linear_Dilution_Pattern_V2	0.153	0.15	0.146	0.143	0.14	0.136	0.133	0.133	0.132	0.131	0.13	0.127	0.123	0.119	0.116	0.114	0.113	0.11	0.109	0.108	0.108	0.107	0.108	0.111	0.115	0.117	0.121	0.125	0.128	0.131	0.135	0.137	0.141	0.144	0.148	0.152
F07	Sample	Dilution_70%	0.7	DMSO	Lycopene	Standard_Development	Run086	Standard_Measurement	Plate_01	Clariostar_Study	MB	Biofoundry_,_London	Linear_Dilution_Pattern_V2	0.141	0.139	0.135	0.131	0.129	0.124	0.121	0.12	0.119	0.118	0.116	0.113	0.11	0.106	0.102	0.1	0.099	0.097	0.096	0.095	0.095	0.094	0.094	0.096	0.099	0.101	0.103	0.105	0.108	0.11	0.113	0.115	0.117	0.119	0.122	0.126
F08	Sample	Dilution_50%	0.5	DMSO	Lycopene	Standard_Development	Run086	Standard_Measurement	Plate_01	Clariostar_Study	MB	Biofoundry_,_London	Linear_Dilution_Pattern_V2	0.127	0.124	0.121	0.118	0.114	0.11	0.106	0.105	0.104	0.101	0.1	0.097	0.094	0.089	0.086	0.085	0.084	0.082	0.08	0.079	0.079	0.078	0.078	0.079	0.081	0.082	0.082	0.084	0.086	0.088	0.089	0.09	0.09	0.092	0.094	0.095
F09	Sample	Dilution_30%	0.3	DMSO	Lycopene	Standard_Development	Run086	Standard_Measurement	Plate_01	Clariostar_Study	MB	Biofoundry_,_London	Linear_Dilution_Pattern_V2	0.12	0.116	0.113	0.11	0.106	0.102	0.099	0.098	0.096	0.093	0.09	0.086	0.084	0.08	0.077	0.075	0.074	0.072	0.07	0.07	0.07	0.068	0.068	0.069	0.07	0.07	0.071	0.071	0.072	0.073	0.074	0.074	0.075	0.076	0.076	0.077
F10	Sample	Dilution_10%	0.1	DMSO	Lycopene	Standard_Development	Run086	Standard_Measurement	Plate_01	Clariostar_Study	MB	Biofoundry_,_London	Linear_Dilution_Pattern_V2	0.111	0.108	0.104	0.101	0.098	0.094	0.09	0.089	0.087	0.084	0.081	0.077	0.074	0.07	0.068	0.066	0.065	0.063	0.061	0.06	0.059	0.058	0.058	0.058	0.058	0.058	0.058	0.057	0.057	0.058	0.058	0.057	0.058	0.057	0.057	0.056
F11	Blank	DMSO		DMSO		Standard_Development	Run086	Standard_Measurement	Plate_01	Clariostar_Study	MB	Biofoundry_,_London	Linear_Dilution_Pattern_V2	0.108	0.105	0.101	0.097	0.095	0.091	0.087	0.085	0.084	0.08	0.077	0.073	0.07	0.066	0.064	0.062	0.06	0.058	0.057	0.055	0.055	0.054	0.053	0.054	0.054	0.053	0.052	0.051	0.051	0.051	0.051	0.05	0.05	0.049	0.048	0.047
F12	Blank	DMSO		DMSO		Standard_Development	Run086	Standard_Measurement	Plate_01	Clariostar_Study	MB	Biofoundry_,_London	Linear_Dilution_Pattern_V2	0.112	0.109	0.105	0.101	0.099	0.095	0.091	0.089	0.087	0.083	0.079	0.075	0.072	0.068	0.065	0.063	0.061	0.06	0.059	0.056	0.056	0.055	0.054	0.055	0.055	0.053	0.053	0.052	0.052	0.051	0.052	0.051	0.051	0.05	0.049	0.048
G01	Sample	Dilution_85%	0.85	DMSO	Lycopene	Standard_Development	Run086	Standard_Measurement	Plate_01	Clariostar_Study	MB	Biofoundry_,_London	Linear_Dilution_Pattern_V2	0.156	0.153	0.149	0.145	0.142	0.138	0.135	0.134	0.134	0.132	0.129	0.126	0.123	0.118	0.114	0.112	0.11	0.108	0.106	0.105	0.105	0.105	0.106	0.108	0.111	0.114	0.117	0.12	0.124	0.126	0.129	0.131	0.134	0.137	0.141	0.146
G02	Sample	Dilution_65%	0.65	DMSO	Lycopene	Standard_Development	Run086	Standard_Measurement	Plate_01	Clariostar_Study	MB	Biofoundry_,_London	Linear_Dilution_Pattern_V2	0.141	0.137	0.134	0.13	0.127	0.124	0.12	0.119	0.118	0.116	0.115	0.112	0.11	0.105	0.102	0.1	0.098	0.096	0.094	0.093	0.093	0.093	0.093	0.095	0.097	0.099	0.101	0.103	0.106	0.108	0.111	0.112	0.114	0.116	0.119	0.122
G03	Sample	Dilution_45%	0.45	DMSO	Lycopene	Standard_Development	Run086	Standard_Measurement	Plate_01	Clariostar_Study	MB	Biofoundry_,_London	Linear_Dilution_Pattern_V2	0.127	0.124	0.119	0.117	0.114	0.11	0.106	0.106	0.103	0.101	0.1	0.096	0.093	0.089	0.086	0.084	0.083	0.081	0.079	0.078	0.078	0.077	0.077	0.079	0.081	0.082	0.083	0.085	0.086	0.088	0.09	0.091	0.092	0.094	0.096	0.098
G04	Sample	Dilution_25%	0.25	DMSO	Lycopene	Standard_Development	Run086	Standard_Measurement	Plate_01	Clariostar_Study	MB	Biofoundry_,_London	Linear_Dilution_Pattern_V2	0.114	0.111	0.107	0.104	0.102	0.098	0.094	0.092	0.091	0.088	0.086	0.083	0.08	0.076	0.074	0.072	0.071	0.069	0.067	0.066	0.066	0.065	0.065	0.066	0.067	0.067	0.067	0.068	0.069	0.07	0.07	0.07	0.071	0.071	0.072	0.072
G05	Sample	Dilution_05%	0.0499999999999999	DMSO	Lycopene	Standard_Development	Run086	Standard_Measurement	Plate_01	Clariostar_Study	MB	Biofoundry_,_London	Linear_Dilution_Pattern_V2	0.103	0.1	0.096	0.093	0.09	0.086	0.082	0.081	0.08	0.077	0.074	0.071	0.069	0.065	0.063	0.061	0.06	0.058	0.056	0.055	0.054	0.054	0.053	0.054	0.054	0.054	0.053	0.052	0.053	0.052	0.053	0.052	0.052	0.052	0.051	0.05
G06	Sample	Dilution_85%	0.85	DMSO	Lycopene	Standard_Development	Run086	Standard_Measurement	Plate_01	Clariostar_Study	MB	Biofoundry_,_London	Linear_Dilution_Pattern_V2	0.154	0.151	0.148	0.143	0.14	0.137	0.134	0.133	0.132	0.131	0.129	0.127	0.124	0.12	0.117	0.115	0.113	0.11	0.109	0.108	0.108	0.107	0.109	0.112	0.114	0.116	0.119	0.122	0.126	0.129	0.132	0.134	0.137	0.14	0.144	0.148
G07	Sample	Dilution_65%	0.65	DMSO	Lycopene	Standard_Development	Run086	Standard_Measurement	Plate_01	Clariostar_Study	MB	Biofoundry_,_London	Linear_Dilution_Pattern_V2	0.135	0.133	0.13	0.126	0.123	0.119	0.116	0.114	0.114	0.112	0.11	0.108	0.104	0.1	0.097	0.095	0.094	0.091	0.09	0.089	0.089	0.089	0.089	0.091	0.094	0.096	0.098	0.1	0.103	0.105	0.107	0.109	0.111	0.114	0.117	0.119
G08	Sample	Dilution_45%	0.45	DMSO	Lycopene	Standard_Development	Run086	Standard_Measurement	Plate_01	Clariostar_Study	MB	Biofoundry_,_London	Linear_Dilution_Pattern_V2	0.123	0.12	0.117	0.113	0.11	0.107	0.103	0.102	0.101	0.098	0.096	0.092	0.089	0.086	0.083	0.082	0.08	0.078	0.076	0.076	0.075	0.074	0.075	0.076	0.077	0.078	0.079	0.081	0.082	0.084	0.086	0.086	0.087	0.088	0.09	0.091
G09	Sample	Dilution_25%	0.25	DMSO	Lycopene	Standard_Development	Run086	Standard_Measurement	Plate_01	Clariostar_Study	MB	Biofoundry_,_London	Linear_Dilution_Pattern_V2	0.115	0.112	0.109	0.106	0.103	0.098	0.095	0.093	0.092	0.089	0.085	0.082	0.08	0.076	0.073	0.072	0.07	0.068	0.066	0.065	0.065	0.065	0.064	0.064	0.065	0.065	0.065	0.066	0.067	0.067	0.068	0.068	0.068	0.069	0.07	0.069
G10	Sample	Dilution_05%	0.0499999999999999	DMSO	Lycopene	Standard_Development	Run086	Standard_Measurement	Plate_01	Clariostar_Study	MB	Biofoundry_,_London	Linear_Dilution_Pattern_V2	0.105	0.103	0.1	0.096	0.093	0.09	0.086	0.085	0.084	0.079	0.075	0.072	0.069	0.065	0.063	0.061	0.06	0.058	0.056	0.055	0.055	0.054	0.053	0.053	0.053	0.053	0.053	0.052	0.052	0.052	0.052	0.052	0.051	0.051	0.05	0.049
G11	Blank	DMSO_Blank		DMSO		Standard_Development	Run086	Standard_Measurement	Plate_01	Clariostar_Study	MB	Biofoundry_,_London	Linear_Dilution_Pattern_V2	0.11	0.106	0.102	0.099	0.096	0.092	0.088	0.086	0.085	0.08	0.076	0.073	0.07	0.065	0.063	0.061	0.06	0.058	0.057	0.055	0.055	0.054	0.053	0.053	0.053	0.053	0.052	0.051	0.051	0.05	0.05	0.05	0.049	0.049	0.048	0.047
G12	Blank	DMSO_Blank		DMSO		Standard_Development	Run086	Standard_Measurement	Plate_01	Clariostar_Study	MB	Biofoundry_,_London	Linear_Dilution_Pattern_V2	0.109	0.106	0.101	0.098	0.095	0.091	0.087	0.086	0.083	0.079	0.075	0.071	0.068	0.063	0.06	0.06	0.058	0.056	0.054	0.053	0.052	0.051	0.051	0.051	0.051	0.05	0.049	0.048	0.049	0.048	0.048	0.048	0.047	0.047	0.046	0.045
H01	Sample	Dilution_85%	0.85	DMSO	Lycopene	Standard_Development	Run086	Standard_Measurement	Plate_01	Clariostar_Study	MB	Biofoundry_,_London	Linear_Dilution_Pattern_V2	0.177	0.175	0.172	0.168	0.165	0.16	0.157	0.155	0.154	0.152	0.15	0.147	0.143	0.139	0.135	0.132	0.131	0.128	0.126	0.125	0.125	0.125	0.126	0.128	0.131	0.134	0.137	0.138	0.142	0.145	0.148	0.15	0.153	0.156	0.159	0.163
H02	Sample	Dilution_65%	0.65	DMSO	Lycopene	Standard_Development	Run086	Standard_Measurement	Plate_01	Clariostar_Study	MB	Biofoundry_,_London	Linear_Dilution_Pattern_V2	0.14	0.138	0.134	0.13	0.127	0.123	0.118	0.117	0.116	0.114	0.112	0.109	0.105	0.101	0.097	0.096	0.094	0.091	0.09	0.089	0.089	0.088	0.089	0.091	0.093	0.095	0.097	0.099	0.102	0.104	0.107	0.108	0.11	0.111	0.114	0.117
H03	Sample	Dilution_45%	0.45	DMSO	Lycopene	Standard_Development	Run086	Standard_Measurement	Plate_01	Clariostar_Study	MB	Biofoundry_,_London	Linear_Dilution_Pattern_V2	0.136	0.132	0.128	0.124	0.121	0.116	0.113	0.112	0.11	0.107	0.105	0.102	0.098	0.093	0.09	0.088	0.087	0.085	0.082	0.082	0.081	0.081	0.081	0.082	0.083	0.085	0.086	0.087	0.09	0.091	0.092	0.093	0.095	0.097	0.099	0.1
H04	Sample	Dilution_25%	0.25	DMSO	Lycopene	Standard_Development	Run086	Standard_Measurement	Plate_01	Clariostar_Study	MB	Biofoundry_,_London	Linear_Dilution_Pattern_V2	0.12	0.117	0.113	0.109	0.106	0.102	0.099	0.097	0.096	0.092	0.089	0.085	0.082	0.078	0.075	0.073	0.072	0.069	0.067	0.067	0.066	0.065	0.065	0.066	0.067	0.067	0.067	0.067	0.069	0.069	0.07	0.07	0.071	0.071	0.072	0.072
H05	Sample	Dilution_05%	0.0499999999999999	DMSO	Lycopene	Standard_Development	Run086	Standard_Measurement	Plate_01	Clariostar_Study	MB	Biofoundry_,_London	Linear_Dilution_Pattern_V2	0.108	0.105	0.101	0.098	0.095	0.091	0.088	0.086	0.083	0.08	0.077	0.073	0.07	0.067	0.064	0.062	0.061	0.059	0.057	0.056	0.055	0.054	0.054	0.054	0.054	0.054	0.053	0.053	0.053	0.052	0.053	0.052	0.052	0.052	0.051	0.05
H06	Sample	Dilution_85%	0.85	DMSO	Lycopene	Standard_Development	Run086	Standard_Measurement	Plate_01	Clariostar_Study	MB	Biofoundry_,_London	Linear_Dilution_Pattern_V2	0.147	0.146	0.141	0.137	0.134	0.129	0.126	0.125	0.124	0.123	0.121	0.119	0.116	0.112	0.108	0.105	0.104	0.102	0.1	0.099	0.099	0.099	0.1	0.102	0.106	0.108	0.111	0.114	0.117	0.12	0.123	0.127	0.129	0.132	0.136	0.139
H07	Sample	Dilution_65%	0.65	DMSO	Lycopene	Standard_Development	Run086	Standard_Measurement	Plate_01	Clariostar_Study	MB	Biofoundry_,_London	Linear_Dilution_Pattern_V2	0.14	0.138	0.134	0.13	0.127	0.123	0.119	0.119	0.117	0.115	0.113	0.11	0.106	0.102	0.099	0.097	0.095	0.093	0.092	0.09	0.09	0.089	0.09	0.092	0.095	0.096	0.098	0.1	0.103	0.105	0.107	0.109	0.111	0.113	0.116	0.119
H08	Sample	Dilution_45%	0.45	DMSO	Lycopene	Standard_Development	Run086	Standard_Measurement	Plate_01	Clariostar_Study	MB	Biofoundry_,_London	Linear_Dilution_Pattern_V2	0.127	0.125	0.121	0.117	0.114	0.11	0.107	0.105	0.103	0.101	0.098	0.094	0.09	0.087	0.084	0.082	0.08	0.079	0.077	0.076	0.075	0.075	0.075	0.076	0.078	0.079	0.08	0.081	0.083	0.085	0.086	0.087	0.087	0.089	0.091	0.093
H09	Sample	Dilution_25%	0.25	DMSO	Lycopene	Standard_Development	Run086	Standard_Measurement	Plate_01	Clariostar_Study	MB	Biofoundry_,_London	Linear_Dilution_Pattern_V2	0.121	0.117	0.114	0.111	0.107	0.103	0.099	0.097	0.096	0.093	0.09	0.086	0.083	0.078	0.075	0.074	0.073	0.07	0.069	0.068	0.067	0.066	0.065	0.066	0.068	0.068	0.068	0.068	0.069	0.07	0.07	0.07	0.07	0.071	0.071	0.071
H10	Sample	Dilution_05%	0.0499999999999999	DMSO	Lycopene	Standard_Development	Run086	Standard_Measurement	Plate_01	Clariostar_Study	MB	Biofoundry_,_London	Linear_Dilution_Pattern_V2	0.113	0.111	0.106	0.103	0.099	0.096	0.091	0.09	0.088	0.084	0.081	0.077	0.073	0.069	0.066	0.065	0.063	0.061	0.059	0.057	0.057	0.056	0.055	0.056	0.055	0.055	0.054	0.053	0.054	0.054	0.053	0.053	0.053	0.052	0.052	0.051
H11	Blank	DMSO_Blank		DMSO		Standard_Development	Run086	Standard_Measurement	Plate_01	Clariostar_Study	MB	Biofoundry_,_London	Linear_Dilution_Pattern_V2	0.111	0.108	0.103	0.1	0.096	0.093	0.089	0.087	0.085	0.081	0.077	0.073	0.07	0.066	0.063	0.061	0.06	0.058	0.057	0.055	0.054	0.053	0.052	0.053	0.053	0.052	0.051	0.05	0.05	0.05	0.05	0.049	0.049	0.049	0.047	0.046
H12	Blank	DMSO_Blank		DMSO		Standard_Development	Run086	Standard_Measurement	Plate_01	Clariostar_Study	MB	Biofoundry_,_London	Linear_Dilution_Pattern_V2	0.115	0.111	0.108	0.104	0.101	0.096	0.092	0.09	0.088	0.084	0.08	0.075	0.07	0.066	0.063	0.061	0.06	0.058	0.056	0.054	0.054	0.053	0.052	0.052	0.052	0.051	0.051	0.05	0.05	0.05	0.049	0.049	0.048	0.048	0.046	0.045
A01	Sample	Dilution_100%	1.0	DMSO	Lycopene	Standard_Development	Run086	Standard_Measurement	Plate_01	Clariostar_Study	MB	Biofoundry_,_London	Linear_Dilution_Pattern_V2	0.159	0.157	0.154	0.15	0.146	0.142	0.139	0.137	0.135	0.134	0.132	0.128	0.124	0.121	0.117	0.114	0.11	0.108	0.107	0.107	0.107	0.106	0.108	0.11	0.113	0.116	0.12	0.124	0.128	0.132	0.134	0.138	0.142	0.145	0.151	0.157
A02	Sample	Dilution_80%	0.8	DMSO	Lycopene	Standard_Development	Run086	Standard_Measurement	Plate_01	Clariostar_Study	MB	Biofoundry_,_London	Linear_Dilution_Pattern_V2	0.149	0.147	0.143	0.139	0.136	0.133	0.129	0.127	0.126	0.123	0.121	0.117	0.113	0.11	0.107	0.103	0.101	0.099	0.098	0.097	0.097	0.097	0.097	0.099	0.102	0.104	0.107	0.111	0.114	0.116	0.119	0.121	0.124	0.127	0.131	0.136
A03	Sample	Dilution_60%	0.6	DMSO	Lycopene	Standard_Development	Run086	Standard_Measurement	Plate_01	Clariostar_Study	MB	Biofoundry_,_London	Linear_Dilution_Pattern_V2	0.134	0.131	0.128	0.125	0.122	0.118	0.115	0.113	0.11	0.108	0.106	0.102	0.098	0.096	0.092	0.09	0.087	0.086	0.084	0.083	0.083	0.083	0.083	0.084	0.086	0.088	0.089	0.091	0.094	0.096	0.097	0.099	0.101	0.103	0.106	0.11
A04	Sample	Dilution_40%	0.4	DMSO	Lycopene	Standard_Development	Run086	Standard_Measurement	Plate_01	Clariostar_Study	MB	Biofoundry_,_London	Linear_Dilution_Pattern_V2	0.125	0.122	0.119	0.116	0.113	0.109	0.106	0.103	0.1	0.097	0.094	0.09	0.086	0.083	0.08	0.077	0.075	0.073	0.072	0.071	0.071	0.07	0.07	0.07	0.071	0.073	0.074	0.075	0.076	0.077	0.078	0.08	0.081	0.082	0.084	0.086
A05	Sample	Dilution_20%	0.2	DMSO	Lycopene	Standard_Development	Run086	Standard_Measurement	Plate_01	Clariostar_Study	MB	Biofoundry_,_London	Linear_Dilution_Pattern_V2	0.114	0.111	0.109	0.105	0.101	0.097	0.095	0.093	0.089	0.085	0.083	0.079	0.076	0.074	0.07	0.068	0.066	0.064	0.063	0.062	0.061	0.061	0.06	0.06	0.06	0.061	0.061	0.062	0.063	0.063	0.062	0.063	0.064	0.064	0.065	0.066
A06	Sample	Dilution_100%	1.0	DMSO	Lycopene	Standard_Development	Run086	Standard_Measurement	Plate_01	Clariostar_Study	MB	Biofoundry_,_London	Linear_Dilution_Pattern_V2	0.155	0.153	0.149	0.146	0.143	0.139	0.136	0.134	0.133	0.131	0.13	0.126	0.122	0.118	0.115	0.112	0.109	0.108	0.107	0.105	0.106	0.107	0.107	0.109	0.112	0.116	0.119	0.123	0.127	0.131	0.134	0.137	0.14	0.144	0.149	0.155
A07	Sample	Dilution_80%	0.8	DMSO	Lycopene	Standard_Development	Run086	Standard_Measurement	Plate_01	Clariostar_Study	MB	Biofoundry_,_London	Linear_Dilution_Pattern_V2	0.164	0.162	0.159	0.156	0.152	0.148	0.145	0.142	0.141	0.138	0.136	0.132	0.129	0.126	0.123	0.12	0.117	0.116	0.114	0.113	0.113	0.113	0.113	0.114	0.116	0.119	0.122	0.125	0.128	0.13	0.132	0.135	0.138	0.14	0.144	0.149
A08	Sample	Dilution_60%	0.6	DMSO	Lycopene	Standard_Development	Run086	Standard_Measurement	Plate_01	Clariostar_Study	MB	Biofoundry_,_London	Linear_Dilution_Pattern_V2	0.134	0.132	0.129	0.126	0.122	0.118	0.115	0.112	0.111	0.108	0.105	0.101	0.098	0.095	0.091	0.088	0.086	0.085	0.084	0.082	0.082	0.082	0.082	0.083	0.084	0.086	0.088	0.091	0.092	0.094	0.097	0.098	0.1	0.101	0.105	0.109
A09	Sample	Dilution_40%	0.4	DMSO	Lycopene	Standard_Development	Run086	Standard_Measurement	Plate_01	Clariostar_Study	MB	Biofoundry_,_London	Linear_Dilution_Pattern_V2	0.126	0.123	0.12	0.117	0.113	0.109	0.106	0.103	0.101	0.098	0.094	0.09	0.086	0.083	0.081	0.078	0.075	0.074	0.072	0.071	0.071	0.07	0.07	0.07	0.071	0.072	0.074	0.075	0.076	0.077	0.078	0.079	0.081	0.082	0.083	0.085
A10	Sample	Dilution_20%	0.2	DMSO	Lycopene	Standard_Development	Run086	Standard_Measurement	Plate_01	Clariostar_Study	MB	Biofoundry_,_London	Linear_Dilution_Pattern_V2	0.119	0.116	0.113	0.111	0.107	0.103	0.099	0.097	0.093	0.089	0.086	0.082	0.077	0.075	0.072	0.07	0.067	0.066	0.064	0.063	0.062	0.062	0.06	0.06	0.06	0.061	0.061	0.062	0.062	0.062	0.062	0.062	0.063	0.063	0.064	0.065
A11	Blank	DMSO_Blank		DMSO		Standard_Development	Run086	Standard_Measurement	Plate_01	Clariostar_Study	MB	Biofoundry_,_London	Linear_Dilution_Pattern_V2	0.113	0.111	0.107	0.104	0.1	0.096	0.092	0.09	0.087	0.083	0.078	0.073	0.069	0.066	0.062	0.06	0.058	0.057	0.055	0.054	0.054	0.052	0.051	0.051	0.051	0.05	0.049	0.049	0.048	0.048	0.048	0.048	0.047	0.046	0.046	0.046
A12	Blank	DMSO_Blank		DMSO		Standard_Development	Run086	Standard_Measurement	Plate_01	Clariostar_Study	MB	Biofoundry_,_London	Linear_Dilution_Pattern_V2	0.112	0.109	0.106	0.102	0.098	0.095	0.091	0.089	0.086	0.082	0.079	0.074	0.07	0.067	0.065	0.062	0.059	0.058	0.057	0.055	0.054	0.053	0.052	0.051	0.051	0.051	0.05	0.049	0.049	0.05	0.049	0.049	0.048	0.047	0.047	0.046
B01	Sample	Dilution_100%	1.0	DMSO	Lycopene	Standard_Development	Run086	Standard_Measurement	Plate_01	Clariostar_Study	MB	Biofoundry_,_London	Linear_Dilution_Pattern_V2	0.2	0.199	0.196	0.192	0.189	0.185	0.181	0.179	0.178	0.177	0.175	0.172	0.168	0.165	0.161	0.158	0.155	0.154	0.152	0.152	0.152	0.152	0.153	0.155	0.158	0.162	0.165	0.17	0.174	0.177	0.18	0.183	0.186	0.19	0.196	0.202
B02	Sample	Dilution_80%	0.8	DMSO	Lycopene	Standard_Development	Run086	Standard_Measurement	Plate_01	Clariostar_Study	MB	Biofoundry_,_London	Linear_Dilution_Pattern_V2	0.143	0.141	0.138	0.135	0.131	0.127	0.124	0.122	0.121	0.119	0.117	0.114	0.111	0.107	0.104	0.102	0.1	0.098	0.097	0.096	0.096	0.096	0.097	0.098	0.101	0.104	0.106	0.11	0.113	0.116	0.119	0.121	0.124	0.127	0.131	0.135
B03	Sample	Dilution_60%	0.6	DMSO	Lycopene	Standard_Development	Run086	Standard_Measurement	Plate_01	Clariostar_Study	MB	Biofoundry_,_London	Linear_Dilution_Pattern_V2	0.134	0.132	0.129	0.126	0.122	0.119	0.117	0.114	0.112	0.11	0.108	0.104	0.1	0.098	0.095	0.092	0.09	0.089	0.088	0.086	0.087	0.087	0.086	0.088	0.09	0.092	0.094	0.097	0.099	0.101	0.102	0.104	0.107	0.108	0.112	0.116
B04	Sample	Dilution_40%	0.4	DMSO	Lycopene	Standard_Development	Run086	Standard_Measurement	Plate_01	Clariostar_Study	MB	Biofoundry_,_London	Linear_Dilution_Pattern_V2	0.123	0.121	0.117	0.114	0.111	0.107	0.104	0.103	0.101	0.098	0.095	0.091	0.088	0.085	0.083	0.08	0.078	0.077	0.076	0.075	0.075	0.074	0.074	0.075	0.076	0.077	0.079	0.08	0.081	0.083	0.084	0.085	0.086	0.087	0.089	0.092
B05	Sample	Dilution_20%	0.2	DMSO	Lycopene	Standard_Development	Run086	Standard_Measurement	Plate_01	Clariostar_Study	MB	Biofoundry_,_London	Linear_Dilution_Pattern_V2	0.109	0.105	0.102	0.099	0.096	0.093	0.09	0.088	0.085	0.083	0.08	0.075	0.073	0.071	0.068	0.066	0.065	0.063	0.062	0.061	0.06	0.06	0.059	0.06	0.06	0.06	0.061	0.061	0.062	0.063	0.062	0.062	0.063	0.064	0.064	0.066
B06	Sample	Dilution_100%	1.0	DMSO	Lycopene	Standard_Development	Run086	Standard_Measurement	Plate_01	Clariostar_Study	MB	Biofoundry_,_London	Linear_Dilution_Pattern_V2	0.153	0.15	0.147	0.144	0.14	0.136	0.133	0.132	0.132	0.13	0.129	0.126	0.121	0.118	0.115	0.113	0.109	0.108	0.108	0.106	0.107	0.106	0.107	0.11	0.113	0.117	0.12	0.124	0.128	0.132	0.134	0.138	0.141	0.145	0.15	0.156
B07	Sample	Dilution_80%	0.8	DMSO	Lycopene	Standard_Development	Run086	Standard_Measurement	Plate_01	Clariostar_Study	MB	Biofoundry_,_London	Linear_Dilution_Pattern_V2	0.145	0.143	0.14	0.137	0.134	0.129	0.126	0.125	0.124	0.122	0.12	0.117	0.114	0.111	0.109	0.105	0.103	0.102	0.101	0.1	0.101	0.1	0.1	0.102	0.105	0.107	0.11	0.113	0.117	0.12	0.122	0.124	0.127	0.13	0.134	0.138
B08	Sample	Dilution_60%	0.6	DMSO	Lycopene	Standard_Development	Run086	Standard_Measurement	Plate_01	Clariostar_Study	MB	Biofoundry_,_London	Linear_Dilution_Pattern_V2	0.13	0.127	0.125	0.121	0.118	0.114	0.112	0.11	0.108	0.106	0.104	0.1	0.097	0.094	0.092	0.089	0.087	0.085	0.085	0.084	0.084	0.083	0.083	0.084	0.086	0.088	0.089	0.092	0.094	0.096	0.097	0.099	0.102	0.103	0.106	0.109
B09	Sample	Dilution_40%	0.4	DMSO	Lycopene	Standard_Development	Run086	Standard_Measurement	Plate_01	Clariostar_Study	MB	Biofoundry_,_London	Linear_Dilution_Pattern_V2	0.121	0.119	0.116	0.113	0.11	0.106	0.103	0.101	0.098	0.095	0.092	0.089	0.085	0.083	0.08	0.077	0.075	0.074	0.072	0.072	0.071	0.071	0.071	0.071	0.072	0.073	0.074	0.076	0.077	0.078	0.079	0.08	0.081	0.082	0.084	0.086
B10	Sample	Dilution_20%	0.2	DMSO	Lycopene	Standard_Development	Run086	Standard_Measurement	Plate_01	Clariostar_Study	MB	Biofoundry_,_London	Linear_Dilution_Pattern_V2	0.114	0.111	0.108	0.105	0.102	0.098	0.095	0.092	0.089	0.086	0.083	0.079	0.075	0.073	0.071	0.068	0.066	0.065	0.063	0.062	0.062	0.061	0.06	0.06	0.061	0.061	0.061	0.061	0.062	0.062	0.062	0.063	0.063	0.063	0.064	0.065
B11	Blank	DMSO_Blank		DMSO		Standard_Development	Run086	Standard_Measurement	Plate_01	Clariostar_Study	MB	Biofoundry_,_London	Linear_Dilution_Pattern_V2	0.106	0.102	0.1	0.096	0.093	0.089	0.085	0.083	0.08	0.076	0.073	0.069	0.066	0.064	0.061	0.059	0.057	0.055	0.054	0.052	0.052	0.052	0.05	0.05	0.05	0.05	0.049	0.048	0.048	0.048	0.047	0.046	0.046	0.046	0.046	0.046
B12	Blank	DMSO_Blank		DMSO		Standard_Development	Run086	Standard_Measurement	Plate_01	Clariostar_Study	MB	Biofoundry_,_London	Linear_Dilution_Pattern_V2	0.106	0.104	0.1	0.097	0.094	0.09	0.086	0.084	0.081	0.077	0.074	0.069	0.066	0.063	0.06	0.058	0.056	0.055	0.053	0.052	0.052	0.051	0.05	0.05	0.049	0.049	0.048	0.048	0.047	0.047	0.047	0.046	0.046	0.045	0.045	0.045
C01	Sample	Dilution_95%	0.95	DMSO	Lycopene	Standard_Development	Run086	Standard_Measurement	Plate_01	Clariostar_Study	MB	Biofoundry_,_London	Linear_Dilution_Pattern_V2	0.156	0.154	0.151	0.147	0.144	0.14	0.138	0.135	0.133	0.132	0.13	0.126	0.123	0.12	0.117	0.114	0.111	0.109	0.108	0.107	0.107	0.107	0.107	0.11	0.113	0.117	0.12	0.124	0.127	0.131	0.134	0.137	0.14	0.143	0.149	0.154
C02	Sample	Dilution_75%	0.75	DMSO	Lycopene	Standard_Development	Run086	Standard_Measurement	Plate_01	Clariostar_Study	MB	Biofoundry_,_London	Linear_Dilution_Pattern_V2	0.153	0.15	0.148	0.145	0.142	0.138	0.135	0.133	0.132	0.131	0.128	0.125	0.121	0.119	0.116	0.112	0.111	0.109	0.108	0.107	0.106	0.106	0.106	0.108	0.11	0.113	0.115	0.118	0.12	0.123	0.125	0.128	0.129	0.132	0.136	0.14
C03	Sample	Dilution_55%	0.55	DMSO	Lycopene	Standard_Development	Run086	Standard_Measurement	Plate_01	Clariostar_Study	MB	Biofoundry_,_London	Linear_Dilution_Pattern_V2	0.129	0.127	0.124	0.12	0.117	0.113	0.111	0.11	0.107	0.104	0.103	0.1	0.097	0.094	0.091	0.088	0.086	0.085	0.084	0.082	0.083	0.083	0.082	0.084	0.085	0.087	0.088	0.091	0.093	0.095	0.097	0.098	0.1	0.101	0.104	0.108
C04	Sample	Dilution_35%	0.35	DMSO	Lycopene	Standard_Development	Run086	Standard_Measurement	Plate_01	Clariostar_Study	MB	Biofoundry_,_London	Linear_Dilution_Pattern_V2	0.117	0.115	0.112	0.108	0.105	0.102	0.099	0.097	0.095	0.092	0.089	0.085	0.083	0.08	0.077	0.076	0.074	0.072	0.071	0.07	0.07	0.07	0.069	0.07	0.07	0.071	0.072	0.073	0.074	0.075	0.076	0.077	0.078	0.078	0.08	0.082
C05	Sample	Dilution_15%	0.15	DMSO	Lycopene	Standard_Development	Run086	Standard_Measurement	Plate_01	Clariostar_Study	MB	Biofoundry_,_London	Linear_Dilution_Pattern_V2	0.104	0.102	0.099	0.096	0.092	0.089	0.086	0.084	0.082	0.079	0.077	0.073	0.07	0.069	0.066	0.064	0.062	0.061	0.059	0.059	0.058	0.057	0.056	0.057	0.057	0.057	0.057	0.057	0.058	0.058	0.058	0.058	0.058	0.058	0.059	0.06
C06	Sample	Dilution_95%	0.95	DMSO	Lycopene	Standard_Development	Run086	Standard_Measurement	Plate_01	Clariostar_Study	MB	Biofoundry_,_London	Linear_Dilution_Pattern_V2	0.149	0.146	0.144	0.14	0.137	0.134	0.131	0.129	0.129	0.128	0.126	0.122	0.119	0.116	0.113	0.111	0.108	0.106	0.106	0.105	0.105	0.105	0.106	0.108	0.111	0.115	0.117	0.121	0.125	0.129	0.132	0.135	0.138	0.141	0.146	0.152
C07	Sample	Dilution_75%	0.75	DMSO	Lycopene	Standard_Development	Run086	Standard_Measurement	Plate_01	Clariostar_Study	MB	Biofoundry_,_London	Linear_Dilution_Pattern_V2	0.136	0.135	0.131	0.128	0.125	0.121	0.119	0.117	0.115	0.113	0.111	0.108	0.105	0.102	0.1	0.097	0.095	0.093	0.092	0.091	0.091	0.092	0.092	0.093	0.096	0.099	0.101	0.104	0.107	0.109	0.112	0.114	0.117	0.119	0.123	0.128
C08	Sample	Dilution_55%	0.55	DMSO	Lycopene	Standard_Development	Run086	Standard_Measurement	Plate_01	Clariostar_Study	MB	Biofoundry_,_London	Linear_Dilution_Pattern_V2	0.127	0.124	0.121	0.118	0.114	0.111	0.108	0.107	0.105	0.103	0.101	0.098	0.095	0.092	0.089	0.087	0.085	0.084	0.083	0.082	0.081	0.081	0.081	0.083	0.084	0.085	0.087	0.089	0.091	0.093	0.094	0.095	0.097	0.098	0.101	0.104
C09	Sample	Dilution_35%	0.35	DMSO	Lycopene	Standard_Development	Run086	Standard_Measurement	Plate_01	Clariostar_Study	MB	Biofoundry_,_London	Linear_Dilution_Pattern_V2	0.125	0.121	0.119	0.116	0.113	0.109	0.106	0.103	0.101	0.098	0.095	0.092	0.088	0.086	0.083	0.081	0.078	0.077	0.076	0.075	0.074	0.074	0.073	0.074	0.074	0.075	0.076	0.077	0.078	0.079	0.079	0.08	0.081	0.081	0.083	0.084
C10	Sample	Dilution_15%	0.15	DMSO	Lycopene	Standard_Development	Run086	Standard_Measurement	Plate_01	Clariostar_Study	MB	Biofoundry_,_London	Linear_Dilution_Pattern_V2	0.109	0.106	0.103	0.1	0.097	0.093	0.09	0.088	0.085	0.082	0.08	0.075	0.071	0.069	0.067	0.064	0.062	0.061	0.06	0.059	0.059	0.059	0.057	0.057	0.057	0.057	0.057	0.058	0.058	0.058	0.058	0.058	0.059	0.058	0.059	0.059
C11	Blank	DMSO_Blank		DMSO		Standard_Development	Run086	Standard_Measurement	Plate_01	Clariostar_Study	MB	Biofoundry_,_London	Linear_Dilution_Pattern_V2	0.106	0.103	0.1	0.096	0.093	0.09	0.086	0.084	0.081	0.078	0.075	0.07	0.066	0.064	0.062	0.059	0.058	0.056	0.055	0.053	0.053	0.052	0.051	0.051	0.051	0.05	0.05	0.049	0.049	0.048	0.048	0.048	0.047	0.047	0.046	0.046
C12	Blank	DMSO_Blank		DMSO		Standard_Development	Run086	Standard_Measurement	Plate_01	Clariostar_Study	MB	Biofoundry_,_London	Linear_Dilution_Pattern_V2	0.11	0.108	0.104	0.1	0.098	0.094	0.09	0.087	0.085	0.082	0.078	0.073	0.069	0.068	0.065	0.063	0.061	0.059	0.058	0.057	0.056	0.055	0.054	0.054	0.054	0.053	0.052	0.052	0.052	0.051	0.051	0.05	0.05	0.049	0.049	0.049
D01	Sample	Dilution_95%	0.95	DMSO	Lycopene	Standard_Development	Run086	Standard_Measurement	Plate_01	Clariostar_Study	MB	Biofoundry_,_London	Linear_Dilution_Pattern_V2	0.154	0.152	0.149	0.145	0.141	0.138	0.135	0.133	0.132	0.13	0.129	0.126	0.121	0.118	0.115	0.112	0.11	0.108	0.107	0.106	0.106	0.106	0.107	0.109	0.112	0.116	0.119	0.122	0.127	0.13	0.133	0.136	0.139	0.143	0.148	0.154
D02	Sample	Dilution_75%	0.75	DMSO	Lycopene	Standard_Development	Run086	Standard_Measurement	Plate_01	Clariostar_Study	MB	Biofoundry_,_London	Linear_Dilution_Pattern_V2	0.147	0.145	0.142	0.139	0.135	0.132	0.129	0.127	0.126	0.124	0.122	0.119	0.116	0.112	0.11	0.107	0.104	0.103	0.102	0.101	0.101	0.101	0.102	0.103	0.105	0.108	0.11	0.113	0.116	0.119	0.121	0.123	0.126	0.128	0.132	0.137
D03	Sample	Dilution_55%	0.55	DMSO	Lycopene	Standard_Development	Run086	Standard_Measurement	Plate_01	Clariostar_Study	MB	Biofoundry_,_London	Linear_Dilution_Pattern_V2	0.134	0.131	0.128	0.125	0.122	0.119	0.116	0.115	0.113	0.11	0.109	0.105	0.102	0.1	0.097	0.094	0.092	0.091	0.09	0.088	0.089	0.088	0.088	0.089	0.091	0.093	0.095	0.096	0.099	0.1	0.102	0.103	0.105	0.107	0.11	0.113
D04	Sample	Dilution_35%	0.35	DMSO	Lycopene	Standard_Development	Run086	Standard_Measurement	Plate_01	Clariostar_Study	MB	Biofoundry_,_London	Linear_Dilution_Pattern_V2	0.119	0.118	0.115	0.112	0.109	0.105	0.103	0.1	0.098	0.096	0.094	0.09	0.086	0.084	0.082	0.079	0.077	0.076	0.075	0.074	0.073	0.074	0.073	0.074	0.075	0.075	0.076	0.078	0.079	0.08	0.081	0.082	0.084	0.084	0.086	0.088
D05	Sample	Dilution_15%	0.15	DMSO	Lycopene	Standard_Development	Run086	Standard_Measurement	Plate_01	Clariostar_Study	MB	Biofoundry_,_London	Linear_Dilution_Pattern_V2	0.106	0.103	0.099	0.097	0.093	0.09	0.087	0.085	0.083	0.08	0.078	0.074	0.071	0.07	0.067	0.065	0.063	0.062	0.061	0.059	0.059	0.059	0.058	0.058	0.059	0.058	0.058	0.058	0.059	0.06	0.059	0.06	0.06	0.059	0.06	0.061
D06	Sample	Dilution_95%	0.95	DMSO	Lycopene	Standard_Development	Run086	Standard_Measurement	Plate_01	Clariostar_Study	MB	Biofoundry_,_London	Linear_Dilution_Pattern_V2	0.148	0.146	0.144	0.14	0.137	0.134	0.131	0.129	0.129	0.128	0.126	0.123	0.12	0.118	0.115	0.112	0.108	0.107	0.106	0.106	0.106	0.106	0.107	0.108	0.111	0.115	0.118	0.122	0.126	0.129	0.132	0.135	0.138	0.142	0.147	0.153
D07	Sample	Dilution_75%	0.75	DMSO	Lycopene	Standard_Development	Run086	Standard_Measurement	Plate_01	Clariostar_Study	MB	Biofoundry_,_London	Linear_Dilution_Pattern_V2	0.142	0.139	0.136	0.133	0.129	0.126	0.123	0.121	0.12	0.119	0.117	0.114	0.11	0.108	0.104	0.102	0.1	0.098	0.097	0.096	0.097	0.096	0.096	0.098	0.1	0.103	0.105	0.108	0.112	0.114	0.116	0.118	0.121	0.123	0.127	0.131
D08	Sample	Dilution_55%	0.55	DMSO	Lycopene	Standard_Development	Run086	Standard_Measurement	Plate_01	Clariostar_Study	MB	Biofoundry_,_London	Linear_Dilution_Pattern_V2	0.127	0.124	0.122	0.118	0.114	0.111	0.108	0.106	0.105	0.103	0.101	0.097	0.094	0.091	0.089	0.087	0.084	0.083	0.082	0.081	0.081	0.08	0.081	0.082	0.083	0.085	0.087	0.089	0.091	0.093	0.094	0.096	0.098	0.099	0.102	0.105
D09	Sample	Dilution_35%	0.35	DMSO	Lycopene	Standard_Development	Run086	Standard_Measurement	Plate_01	Clariostar_Study	MB	Biofoundry_,_London	Linear_Dilution_Pattern_V2	0.117	0.114	0.111	0.108	0.104	0.101	0.099	0.096	0.095	0.092	0.089	0.085	0.082	0.08	0.077	0.075	0.073	0.072	0.071	0.069	0.069	0.068	0.068	0.069	0.069	0.071	0.071	0.072	0.073	0.074	0.075	0.076	0.076	0.077	0.078	0.081
D10	Sample	Dilution_15%	0.15	DMSO	Lycopene	Standard_Development	Run086	Standard_Measurement	Plate_01	Clariostar_Study	MB	Biofoundry_,_London	Linear_Dilution_Pattern_V2	0.11	0.107	0.103	0.1	0.096	0.093	0.089	0.088	0.087	0.083	0.08	0.077	0.073	0.07	0.068	0.066	0.064	0.063	0.061	0.06	0.059	0.059	0.059	0.059	0.059	0.059	0.059	0.058	0.059	0.059	0.059	0.059	0.059	0.059	0.059	0.06
D11	Blank	DMSO_Blank		DMSO		Standard_Development	Run086	Standard_Measurement	Plate_01	Clariostar_Study	MB	Biofoundry_,_London	Linear_Dilution_Pattern_V2	0.111	0.108	0.106	0.102	0.098	0.095	0.091	0.089	0.087	0.083	0.08	0.075	0.072	0.069	0.067	0.066	0.062	0.061	0.06	0.059	0.059	0.057	0.056	0.056	0.056	0.056	0.055	0.054	0.054	0.054	0.053	0.052	0.052	0.051	0.051	0.05
D12	Blank	DMSO_Blank		DMSO		Standard_Development	Run086	Standard_Measurement	Plate_01	Clariostar_Study	MB	Biofoundry_,_London	Linear_Dilution_Pattern_V2	0.107	0.104	0.1	0.098	0.095	0.091	0.088	0.085	0.082	0.078	0.074	0.07	0.066	0.064	0.062	0.059	0.057	0.056	0.055	0.053	0.053	0.052	0.051	0.051	0.05	0.05	0.049	0.049	0.048	0.048	0.048	0.047	0.047	0.046	0.046	0.046
E01	Sample	Dilution_90%	0.9	DMSO	Lycopene	Standard_Development	Run086	Standard_Measurement	Plate_01	Clariostar_Study	MB	Biofoundry_,_London	Linear_Dilution_Pattern_V2	0.154	0.152	0.149	0.144	0.141	0.138	0.135	0.132	0.131	0.129	0.128	0.125	0.121	0.118	0.115	0.112	0.109	0.108	0.106	0.105	0.105	0.105	0.106	0.108	0.111	0.115	0.118	0.121	0.124	0.129	0.131	0.134	0.137	0.14	0.145	0.151
E02	Sample	Dilution_70%	0.7	DMSO	Lycopene	Standard_Development	Run086	Standard_Measurement	Plate_01	Clariostar_Study	MB	Biofoundry_,_London	Linear_Dilution_Pattern_V2	0.143	0.141	0.139	0.135	0.132	0.128	0.125	0.124	0.122	0.121	0.119	0.115	0.113	0.11	0.106	0.104	0.101	0.1	0.099	0.098	0.098	0.097	0.098	0.099	0.102	0.104	0.106	0.109	0.112	0.114	0.116	0.118	0.121	0.123	0.127	0.131
E03	Sample	Dilution_50%	0.5	DMSO	Lycopene	Standard_Development	Run086	Standard_Measurement	Plate_01	Clariostar_Study	MB	Biofoundry_,_London	Linear_Dilution_Pattern_V2	0.125	0.122	0.119	0.116	0.113	0.109	0.106	0.104	0.103	0.101	0.098	0.095	0.091	0.089	0.086	0.084	0.082	0.081	0.08	0.078	0.078	0.078	0.077	0.079	0.08	0.082	0.083	0.085	0.087	0.089	0.09	0.091	0.093	0.094	0.096	0.099
E04	Sample	Dilution_30%	0.3	DMSO	Lycopene	Standard_Development	Run086	Standard_Measurement	Plate_01	Clariostar_Study	MB	Biofoundry_,_London	Linear_Dilution_Pattern_V2	0.113	0.111	0.108	0.104	0.102	0.098	0.095	0.093	0.091	0.087	0.085	0.082	0.079	0.076	0.074	0.072	0.07	0.069	0.068	0.066	0.066	0.065	0.065	0.065	0.066	0.067	0.067	0.068	0.069	0.07	0.07	0.071	0.072	0.072	0.073	0.075
E05	Sample	Dilution_10%	0.1	DMSO	Lycopene	Standard_Development	Run086	Standard_Measurement	Plate_01	Clariostar_Study	MB	Biofoundry_,_London	Linear_Dilution_Pattern_V2	0.102	0.1	0.097	0.094	0.091	0.087	0.085	0.083	0.081	0.077	0.074	0.071	0.068	0.066	0.064	0.062	0.06	0.059	0.058	0.057	0.056	0.056	0.055	0.056	0.055	0.056	0.055	0.055	0.055	0.056	0.055	0.056	0.056	0.055	0.055	0.056
E06	Sample	Dilution_90%	0.9	DMSO	Lycopene	Standard_Development	Run086	Standard_Measurement	Plate_01	Clariostar_Study	MB	Biofoundry_,_London	Linear_Dilution_Pattern_V2	0.166	0.164	0.161	0.158	0.154	0.151	0.148	0.146	0.146	0.145	0.144	0.142	0.138	0.135	0.132	0.129	0.127	0.126	0.124	0.124	0.123	0.123	0.124	0.126	0.129	0.132	0.135	0.139	0.143	0.146	0.148	0.151	0.154	0.157	0.162	0.168
E07	Sample	Dilution_70%	0.7	DMSO	Lycopene	Standard_Development	Run086	Standard_Measurement	Plate_01	Clariostar_Study	MB	Biofoundry_,_London	Linear_Dilution_Pattern_V2	0.137	0.135	0.132	0.128	0.125	0.121	0.118	0.117	0.116	0.114	0.112	0.109	0.106	0.104	0.101	0.099	0.096	0.094	0.093	0.093	0.093	0.092	0.092	0.094	0.096	0.098	0.101	0.104	0.107	0.11	0.111	0.114	0.116	0.118	0.122	0.127
E08	Sample	Dilution_50%	0.5	DMSO	Lycopene	Standard_Development	Run086	Standard_Measurement	Plate_01	Clariostar_Study	MB	Biofoundry_,_London	Linear_Dilution_Pattern_V2	0.125	0.123	0.119	0.116	0.113	0.109	0.106	0.104	0.103	0.101	0.098	0.095	0.093	0.09	0.087	0.085	0.083	0.082	0.08	0.079	0.079	0.078	0.078	0.079	0.081	0.083	0.084	0.086	0.088	0.089	0.09	0.091	0.093	0.094	0.097	0.1
E09	Sample	Dilution_30%	0.3	DMSO	Lycopene	Standard_Development	Run086	Standard_Measurement	Plate_01	Clariostar_Study	MB	Biofoundry_,_London	Linear_Dilution_Pattern_V2	0.119	0.117	0.114	0.11	0.107	0.103	0.1	0.098	0.096	0.094	0.091	0.087	0.083	0.081	0.079	0.076	0.074	0.073	0.071	0.07	0.071	0.07	0.069	0.07	0.07	0.071	0.071	0.072	0.073	0.074	0.074	0.075	0.075	0.076	0.077	0.079
E10	Sample	Dilution_10%	0.1	DMSO	Lycopene	Standard_Development	Run086	Standard_Measurement	Plate_01	Clariostar_Study	MB	Biofoundry_,_London	Linear_Dilution_Pattern_V2	0.107	0.104	0.102	0.099	0.095	0.091	0.089	0.086	0.084	0.081	0.077	0.073	0.07	0.068	0.066	0.063	0.061	0.061	0.059	0.058	0.058	0.057	0.055	0.056	0.056	0.056	0.056	0.055	0.056	0.056	0.056	0.056	0.056	0.056	0.055	0.056
E11	Blank	DMSO_Blank		DMSO		Standard_Development	Run086	Standard_Measurement	Plate_01	Clariostar_Study	MB	Biofoundry_,_London	Linear_Dilution_Pattern_V2	0.107	0.104	0.101	0.098	0.094	0.09	0.087	0.085	0.082	0.078	0.075	0.071	0.066	0.064	0.061	0.059	0.057	0.056	0.055	0.053	0.053	0.052	0.051	0.051	0.05	0.051	0.05	0.049	0.049	0.049	0.048	0.048	0.048	0.046	0.046	0.046
E12	Blank	DMSO_Blank		DMSO		Standard_Development	Run086	Standard_Measurement	Plate_01	Clariostar_Study	MB	Biofoundry_,_London	Linear_Dilution_Pattern_V2	0.105	0.102	0.099	0.095	0.092	0.088	0.085	0.083	0.08	0.076	0.072	0.067	0.064	0.062	0.06	0.057	0.055	0.054	0.052	0.051	0.051	0.05	0.048	0.049	0.049	0.049	0.047	0.047	0.047	0.046	0.046	0.046	0.045	0.044	0.044	0.044
F01	Sample	Dilution_90%	0.9	DMSO	Lycopene	Standard_Development	Run086	Standard_Measurement	Plate_01	Clariostar_Study	MB	Biofoundry_,_London	Linear_Dilution_Pattern_V2	0.157	0.154	0.151	0.146	0.142	0.139	0.135	0.133	0.131	0.13	0.128	0.125	0.122	0.118	0.115	0.111	0.108	0.106	0.105	0.104	0.104	0.104	0.105	0.107	0.109	0.113	0.116	0.119	0.123	0.126	0.129	0.132	0.135	0.138	0.143	0.148
F02	Sample	Dilution_70%	0.7	DMSO	Lycopene	Standard_Development	Run086	Standard_Measurement	Plate_01	Clariostar_Study	MB	Biofoundry_,_London	Linear_Dilution_Pattern_V2	0.144	0.141	0.138	0.134	0.13	0.127	0.122	0.121	0.12	0.119	0.117	0.114	0.111	0.107	0.103	0.101	0.099	0.098	0.096	0.095	0.094	0.094	0.095	0.096	0.098	0.101	0.103	0.106	0.108	0.111	0.113	0.115	0.117	0.119	0.122	0.125
F03	Sample	Dilution_50%	0.5	DMSO	Lycopene	Standard_Development	Run086	Standard_Measurement	Plate_01	Clariostar_Study	MB	Biofoundry_,_London	Linear_Dilution_Pattern_V2	0.13	0.128	0.125	0.121	0.118	0.114	0.111	0.109	0.107	0.105	0.103	0.1	0.096	0.093	0.091	0.089	0.086	0.085	0.084	0.083	0.083	0.082	0.082	0.083	0.084	0.086	0.087	0.089	0.091	0.093	0.094	0.095	0.097	0.099	0.101	0.103
F04	Sample	Dilution_30%	0.3	DMSO	Lycopene	Standard_Development	Run086	Standard_Measurement	Plate_01	Clariostar_Study	MB	Biofoundry_,_London	Linear_Dilution_Pattern_V2	0.153	0.149	0.147	0.143	0.14	0.137	0.133	0.131	0.128	0.126	0.123	0.12	0.117	0.115	0.112	0.109	0.107	0.106	0.105	0.103	0.103	0.102	0.101	0.102	0.103	0.104	0.104	0.105	0.106	0.107	0.107	0.108	0.109	0.11	0.111	0.112
F05	Sample	Dilution_10%	0.1	DMSO	Lycopene	Standard_Development	Run086	Standard_Measurement	Plate_01	Clariostar_Study	MB	Biofoundry_,_London	Linear_Dilution_Pattern_V2	0.104	0.101	0.098	0.094	0.092	0.088	0.085	0.083	0.081	0.078	0.075	0.072	0.068	0.067	0.064	0.062	0.06	0.059	0.058	0.056	0.056	0.056	0.055	0.055	0.055	0.055	0.055	0.054	0.055	0.055	0.054	0.055	0.055	0.054	0.055	0.055
F06	Sample	Dilution_90%	0.9	DMSO	Lycopene	Standard_Development	Run086	Standard_Measurement	Plate_01	Clariostar_Study	MB	Biofoundry_,_London	Linear_Dilution_Pattern_V2	0.15	0.148	0.144	0.141	0.138	0.135	0.132	0.13	0.128	0.127	0.126	0.123	0.12	0.117	0.114	0.111	0.109	0.108	0.106	0.105	0.106	0.106	0.106	0.108	0.11	0.115	0.117	0.121	0.124	0.128	0.13	0.133	0.137	0.14	0.145	0.15
F07	Sample	Dilution_70%	0.7	DMSO	Lycopene	Standard_Development	Run086	Standard_Measurement	Plate_01	Clariostar_Study	MB	Biofoundry_,_London	Linear_Dilution_Pattern_V2	0.141	0.138	0.136	0.132	0.129	0.125	0.122	0.12	0.119	0.117	0.116	0.113	0.109	0.106	0.104	0.101	0.098	0.097	0.097	0.095	0.095	0.094	0.095	0.096	0.099	0.101	0.104	0.106	0.109	0.111	0.113	0.116	0.118	0.12	0.124	0.128
F08	Sample	Dilution_50%	0.5	DMSO	Lycopene	Standard_Development	Run086	Standard_Measurement	Plate_01	Clariostar_Study	MB	Biofoundry_,_London	Linear_Dilution_Pattern_V2	0.127	0.125	0.122	0.118	0.115	0.111	0.108	0.105	0.104	0.102	0.1	0.096	0.094	0.09	0.088	0.085	0.083	0.082	0.081	0.08	0.08	0.08	0.08	0.08	0.082	0.083	0.084	0.086	0.088	0.089	0.09	0.091	0.093	0.095	0.098	0.1
F09	Sample	Dilution_30%	0.3	DMSO	Lycopene	Standard_Development	Run086	Standard_Measurement	Plate_01	Clariostar_Study	MB	Biofoundry_,_London	Linear_Dilution_Pattern_V2	0.116	0.114	0.112	0.108	0.104	0.101	0.097	0.095	0.094	0.091	0.088	0.084	0.081	0.078	0.076	0.074	0.071	0.07	0.069	0.068	0.068	0.067	0.066	0.067	0.068	0.068	0.068	0.07	0.07	0.071	0.071	0.072	0.073	0.074	0.074	0.076
F10	Sample	Dilution_10%	0.1	DMSO	Lycopene	Standard_Development	Run086	Standard_Measurement	Plate_01	Clariostar_Study	MB	Biofoundry_,_London	Linear_Dilution_Pattern_V2	0.109	0.106	0.103	0.1	0.097	0.093	0.09	0.087	0.085	0.081	0.079	0.075	0.071	0.069	0.067	0.064	0.063	0.061	0.06	0.058	0.058	0.058	0.057	0.057	0.057	0.057	0.056	0.056	0.056	0.056	0.056	0.056	0.056	0.055	0.056	0.056
F11	Blank	DMSO		DMSO		Standard_Development	Run086	Standard_Measurement	Plate_01	Clariostar_Study	MB	Biofoundry_,_London	Linear_Dilution_Pattern_V2	0.106	0.103	0.1	0.096	0.093	0.089	0.086	0.083	0.081	0.077	0.074	0.07	0.067	0.065	0.062	0.06	0.058	0.057	0.055	0.054	0.053	0.052	0.051	0.051	0.051	0.051	0.05	0.049	0.049	0.049	0.049	0.048	0.048	0.047	0.047	0.046
F12	Blank	DMSO		DMSO		Standard_Development	Run086	Standard_Measurement	Plate_01	Clariostar_Study	MB	Biofoundry_,_London	Linear_Dilution_Pattern_V2	0.108	0.106	0.103	0.1	0.096	0.092	0.089	0.086	0.083	0.08	0.077	0.072	0.068	0.065	0.063	0.061	0.059	0.057	0.056	0.055	0.054	0.053	0.052	0.052	0.051	0.051	0.051	0.05	0.05	0.05	0.049	0.048	0.048	0.048	0.047	0.048
G01	Sample	Dilution_85%	0.85	DMSO	Lycopene	Standard_Development	Run086	Standard_Measurement	Plate_01	Clariostar_Study	MB	Biofoundry_,_London	Linear_Dilution_Pattern_V2	0.152	0.149	0.146	0.142	0.139	0.135	0.131	0.13	0.128	0.127	0.125	0.122	0.118	0.115	0.112	0.108	0.106	0.104	0.103	0.102	0.102	0.101	0.102	0.104	0.107	0.11	0.113	0.116	0.119	0.122	0.125	0.127	0.13	0.133	0.138	0.143
G02	Sample	Dilution_65%	0.65	DMSO	Lycopene	Standard_Development	Run086	Standard_Measurement	Plate_01	Clariostar_Study	MB	Biofoundry_,_London	Linear_Dilution_Pattern_V2	0.14	0.138	0.135	0.131	0.127	0.123	0.12	0.119	0.117	0.116	0.115	0.11	0.107	0.105	0.102	0.1	0.097	0.095	0.094	0.093	0.093	0.093	0.093	0.094	0.096	0.098	0.1	0.103	0.105	0.107	0.109	0.11	0.113	0.115	0.118	0.121
G03	Sample	Dilution_45%	0.45	DMSO	Lycopene	Standard_Development	Run086	Standard_Measurement	Plate_01	Clariostar_Study	MB	Biofoundry_,_London	Linear_Dilution_Pattern_V2	0.125	0.122	0.119	0.116	0.112	0.109	0.106	0.104	0.103	0.1	0.098	0.095	0.091	0.088	0.086	0.083	0.081	0.08	0.079	0.077	0.077	0.077	0.076	0.078	0.079	0.081	0.082	0.084	0.085	0.087	0.088	0.089	0.091	0.092	0.094	0.096
G04	Sample	Dilution_25%	0.25	DMSO	Lycopene	Standard_Development	Run086	Standard_Measurement	Plate_01	Clariostar_Study	MB	Biofoundry_,_London	Linear_Dilution_Pattern_V2	0.114	0.111	0.107	0.104	0.101	0.097	0.094	0.092	0.09	0.088	0.085	0.081	0.079	0.077	0.074	0.072	0.07	0.068	0.067	0.067	0.066	0.065	0.064	0.065	0.066	0.067	0.067	0.068	0.069	0.07	0.07	0.071	0.071	0.071	0.073	0.074
G05	Sample	Dilution_05%	0.0499999999999999	DMSO	Lycopene	Standard_Development	Run086	Standard_Measurement	Plate_01	Clariostar_Study	MB	Biofoundry_,_London	Linear_Dilution_Pattern_V2	0.1	0.097	0.094	0.09	0.088	0.085	0.081	0.079	0.077	0.074	0.072	0.068	0.066	0.064	0.061	0.059	0.057	0.056	0.055	0.053	0.052	0.052	0.051	0.051	0.051	0.051	0.05	0.05	0.05	0.05	0.05	0.05	0.05	0.049	0.049	0.049
G06	Sample	Dilution_85%	0.85	DMSO	Lycopene	Standard_Development	Run086	Standard_Measurement	Plate_01	Clariostar_Study	MB	Biofoundry_,_London	Linear_Dilution_Pattern_V2	0.151	0.148	0.145	0.143	0.139	0.135	0.133	0.131	0.129	0.128	0.126	0.124	0.121	0.117	0.115	0.112	0.11	0.108	0.107	0.106	0.106	0.106	0.106	0.108	0.111	0.114	0.117	0.12	0.124	0.127	0.129	0.132	0.134	0.137	0.142	0.147
G07	Sample	Dilution_65%	0.65	DMSO	Lycopene	Standard_Development	Run086	Standard_Measurement	Plate_01	Clariostar_Study	MB	Biofoundry_,_London	Linear_Dilution_Pattern_V2	0.135	0.132	0.128	0.125	0.121	0.118	0.115	0.114	0.113	0.11	0.108	0.105	0.102	0.099	0.097	0.094	0.091	0.09	0.089	0.088	0.088	0.088	0.088	0.09	0.092	0.094	0.096	0.099	0.101	0.104	0.105	0.108	0.109	0.112	0.115	0.119
G08	Sample	Dilution_45%	0.45	DMSO	Lycopene	Standard_Development	Run086	Standard_Measurement	Plate_01	Clariostar_Study	MB	Biofoundry_,_London	Linear_Dilution_Pattern_V2	0.122	0.119	0.116	0.113	0.11	0.106	0.103	0.102	0.1	0.098	0.096	0.092	0.089	0.086	0.083	0.082	0.08	0.078	0.077	0.075	0.075	0.073	0.074	0.075	0.077	0.078	0.079	0.08	0.082	0.083	0.084	0.086	0.086	0.087	0.089	0.091
G09	Sample	Dilution_25%	0.25	DMSO	Lycopene	Standard_Development	Run086	Standard_Measurement	Plate_01	Clariostar_Study	MB	Biofoundry_,_London	Linear_Dilution_Pattern_V2	0.113	0.111	0.107	0.104	0.101	0.097	0.093	0.091	0.09	0.087	0.084	0.08	0.077	0.075	0.072	0.07	0.068	0.067	0.065	0.064	0.064	0.063	0.063	0.063	0.064	0.065	0.064	0.065	0.065	0.066	0.066	0.067	0.067	0.068	0.068	0.069
G10	Sample	Dilution_05%	0.0499999999999999	DMSO	Lycopene	Standard_Development	Run086	Standard_Measurement	Plate_01	Clariostar_Study	MB	Biofoundry_,_London	Linear_Dilution_Pattern_V2	0.105	0.102	0.1	0.096	0.093	0.089	0.085	0.083	0.081	0.078	0.075	0.071	0.068	0.065	0.063	0.061	0.059	0.058	0.056	0.054	0.053	0.053	0.052	0.052	0.052	0.052	0.052	0.051	0.051	0.051	0.05	0.051	0.05	0.05	0.05	0.049
G11	Blank	DMSO_Blank		DMSO		Standard_Development	Run086	Standard_Measurement	Plate_01	Clariostar_Study	MB	Biofoundry_,_London	Linear_Dilution_Pattern_V2	0.108	0.104	0.101	0.098	0.095	0.09	0.087	0.084	0.081	0.078	0.075	0.071	0.067	0.065	0.062	0.06	0.059	0.057	0.056	0.054	0.053	0.053	0.053	0.052	0.051	0.051	0.05	0.05	0.049	0.049	0.049	0.048	0.048	0.047	0.047	0.046
G12	Blank	DMSO_Blank		DMSO		Standard_Development	Run086	Standard_Measurement	Plate_01	Clariostar_Study	MB	Biofoundry_,_London	Linear_Dilution_Pattern_V2	0.106	0.103	0.099	0.096	0.093	0.089	0.086	0.083	0.081	0.076	0.073	0.068	0.064	0.063	0.06	0.058	0.055	0.054	0.053	0.051	0.051	0.049	0.049	0.049	0.048	0.048	0.047	0.046	0.047	0.046	0.046	0.046	0.045	0.044	0.044	0.044
H01	Sample	Dilution_85%	0.85	DMSO	Lycopene	Standard_Development	Run086	Standard_Measurement	Plate_01	Clariostar_Study	MB	Biofoundry_,_London	Linear_Dilution_Pattern_V2	0.165	0.164	0.161	0.157	0.153	0.148	0.145	0.143	0.141	0.14	0.138	0.135	0.131	0.127	0.123	0.12	0.117	0.116	0.114	0.114	0.114	0.113	0.113	0.116	0.118	0.121	0.123	0.127	0.13	0.133	0.135	0.138	0.14	0.142	0.147	0.152
H02	Sample	Dilution_65%	0.65	DMSO	Lycopene	Standard_Development	Run086	Standard_Measurement	Plate_01	Clariostar_Study	MB	Biofoundry_,_London	Linear_Dilution_Pattern_V2	0.139	0.136	0.133	0.129	0.125	0.121	0.118	0.116	0.115	0.113	0.111	0.107	0.104	0.1	0.097	0.095	0.092	0.091	0.089	0.088	0.089	0.088	0.088	0.089	0.091	0.093	0.095	0.098	0.1	0.102	0.104	0.106	0.108	0.11	0.113	0.117
H03	Sample	Dilution_45%	0.45	DMSO	Lycopene	Standard_Development	Run086	Standard_Measurement	Plate_01	Clariostar_Study	MB	Biofoundry_,_London	Linear_Dilution_Pattern_V2	0.131	0.128	0.124	0.12	0.117	0.114	0.11	0.108	0.106	0.104	0.1	0.096	0.093	0.091	0.088	0.084	0.081	0.08	0.079	0.078	0.077	0.077	0.077	0.078	0.079	0.081	0.082	0.083	0.085	0.086	0.088	0.089	0.091	0.092	0.094	0.097
H04	Sample	Dilution_25%	0.25	DMSO	Lycopene	Standard_Development	Run086	Standard_Measurement	Plate_01	Clariostar_Study	MB	Biofoundry_,_London	Linear_Dilution_Pattern_V2	0.117	0.113	0.111	0.107	0.104	0.1	0.096	0.094	0.092	0.088	0.085	0.081	0.078	0.075	0.073	0.07	0.068	0.067	0.065	0.064	0.063	0.062	0.061	0.062	0.063	0.064	0.064	0.064	0.065	0.065	0.065	0.066	0.066	0.067	0.068	0.069
H05	Sample	Dilution_05%	0.0499999999999999	DMSO	Lycopene	Standard_Development	Run086	Standard_Measurement	Plate_01	Clariostar_Study	MB	Biofoundry_,_London	Linear_Dilution_Pattern_V2	0.107	0.103	0.101	0.097	0.094	0.09	0.086	0.084	0.082	0.079	0.075	0.071	0.068	0.066	0.063	0.061	0.059	0.058	0.056	0.055	0.054	0.053	0.052	0.052	0.053	0.053	0.051	0.052	0.052	0.051	0.051	0.051	0.051	0.05	0.05	0.05
H06	Sample	Dilution_85%	0.85	DMSO	Lycopene	Standard_Development	Run086	Standard_Measurement	Plate_01	Clariostar_Study	MB	Biofoundry_,_London	Linear_Dilution_Pattern_V2	0.145	0.143	0.14	0.136	0.132	0.128	0.125	0.123	0.122	0.121	0.119	0.115	0.112	0.109	0.106	0.103	0.102	0.1	0.099	0.097	0.098	0.097	0.098	0.1	0.102	0.106	0.108	0.112	0.115	0.117	0.12	0.123	0.126	0.129	0.133	0.138
H07	Sample	Dilution_65%	0.65	DMSO	Lycopene	Standard_Development	Run086	Standard_Measurement	Plate_01	Clariostar_Study	MB	Biofoundry_,_London	Linear_Dilution_Pattern_V2	0.137	0.134	0.131	0.129	0.125	0.121	0.118	0.116	0.114	0.112	0.11	0.106	0.103	0.1	0.097	0.094	0.092	0.09	0.089	0.088	0.088	0.088	0.088	0.089	0.091	0.092	0.095	0.097	0.1	0.102	0.103	0.105	0.107	0.11	0.113	0.117
H08	Sample	Dilution_45%	0.45	DMSO	Lycopene	Standard_Development	Run086	Standard_Measurement	Plate_01	Clariostar_Study	MB	Biofoundry_,_London	Linear_Dilution_Pattern_V2	0.124	0.122	0.118	0.114	0.112	0.108	0.104	0.102	0.1	0.098	0.095	0.091	0.088	0.085	0.082	0.079	0.076	0.075	0.075	0.074	0.073	0.072	0.072	0.073	0.074	0.076	0.077	0.078	0.08	0.081	0.082	0.083	0.085	0.086	0.088	0.09
H09	Sample	Dilution_25%	0.25	DMSO	Lycopene	Standard_Development	Run086	Standard_Measurement	Plate_01	Clariostar_Study	MB	Biofoundry_,_London	Linear_Dilution_Pattern_V2	0.121	0.118	0.114	0.111	0.108	0.104	0.1	0.097	0.095	0.092	0.089	0.085	0.081	0.079	0.076	0.073	0.071	0.07	0.069	0.067	0.067	0.066	0.065	0.066	0.067	0.067	0.067	0.068	0.069	0.07	0.07	0.071	0.071	0.071	0.073	0.074
H10	Sample	Dilution_05%	0.0499999999999999	DMSO	Lycopene	Standard_Development	Run086	Standard_Measurement	Plate_01	Clariostar_Study	MB	Biofoundry_,_London	Linear_Dilution_Pattern_V2	0.113	0.109	0.106	0.102	0.098	0.095	0.091	0.088	0.085	0.082	0.078	0.075	0.071	0.068	0.065	0.062	0.06	0.059	0.058	0.056	0.056	0.055	0.054	0.054	0.053	0.054	0.053	0.052	0.052	0.052	0.051	0.052	0.052	0.051	0.051	0.051
H11	Blank	DMSO_Blank		DMSO		Standard_Development	Run086	Standard_Measurement	Plate_01	Clariostar_Study	MB	Biofoundry_,_London	Linear_Dilution_Pattern_V2	0.109	0.106	0.102	0.099	0.095	0.092	0.088	0.086	0.083	0.079	0.075	0.071	0.067	0.065	0.062	0.061	0.058	0.057	0.055	0.054	0.053	0.052	0.051	0.051	0.05	0.05	0.049	0.049	0.048	0.048	0.047	0.048	0.047	0.046	0.045	0.045
H12	Blank	DMSO_Blank		DMSO		Standard_Development	Run086	Standard_Measurement	Plate_01	Clariostar_Study	MB	Biofoundry_,_London	Linear_Dilution_Pattern_V2	0.113	0.111	0.106	0.102	0.099	0.095	0.092	0.089	0.086	0.081	0.077	0.072	0.068	0.064	0.061	0.059	0.057	0.056	0.054	0.053	0.052	0.051	0.05	0.05	0.05	0.049	0.049	0.048	0.048	0.048	0.047	0.047	0.046	0.045	0.045	0.044
A01	Sample	Dilution_100%	1.0	DMSO	Lycopene	Standard_Development	Run086	Standard_Measurement	Plate_01	Clariostar_Study	MB	Biofoundry_,_London	Linear_Dilution_Pattern_V2	0.16	0.157	0.153	0.15	0.146	0.143	0.14	0.138	0.136	0.134	0.132	0.129	0.125	0.121	0.117	0.114	0.112	0.11	0.108	0.107	0.107	0.107	0.109	0.11	0.113	0.117	0.121	0.125	0.128	0.132	0.136	0.139	0.142	0.146	0.151	0.158
A02	Sample	Dilution_80%	0.8	DMSO	Lycopene	Standard_Development	Run086	Standard_Measurement	Plate_01	Clariostar_Study	MB	Biofoundry_,_London	Linear_Dilution_Pattern_V2	0.149	0.146	0.142	0.139	0.136	0.132	0.128	0.126	0.125	0.123	0.12	0.117	0.113	0.109	0.106	0.103	0.101	0.099	0.097	0.097	0.097	0.097	0.097	0.099	0.101	0.105	0.107	0.11	0.113	0.116	0.119	0.12	0.123	0.127	0.131	0.136
A03	Sample	Dilution_60%	0.6	DMSO	Lycopene	Standard_Development	Run086	Standard_Measurement	Plate_01	Clariostar_Study	MB	Biofoundry_,_London	Linear_Dilution_Pattern_V2	0.135	0.131	0.128	0.124	0.121	0.118	0.114	0.113	0.111	0.108	0.106	0.103	0.1	0.096	0.093	0.09	0.088	0.086	0.085	0.084	0.083	0.083	0.083	0.085	0.087	0.088	0.091	0.092	0.094	0.096	0.098	0.1	0.101	0.104	0.106	0.11
A04	Sample	Dilution_40%	0.4	DMSO	Lycopene	Standard_Development	Run086	Standard_Measurement	Plate_01	Clariostar_Study	MB	Biofoundry_,_London	Linear_Dilution_Pattern_V2	0.127	0.124	0.12	0.117	0.113	0.11	0.106	0.104	0.102	0.099	0.096	0.092	0.089	0.085	0.081	0.079	0.077	0.075	0.074	0.073	0.073	0.072	0.072	0.072	0.073	0.075	0.076	0.077	0.078	0.079	0.081	0.082	0.082	0.084	0.085	0.087
A05	Sample	Dilution_20%	0.2	DMSO	Lycopene	Standard_Development	Run086	Standard_Measurement	Plate_01	Clariostar_Study	MB	Biofoundry_,_London	Linear_Dilution_Pattern_V2	0.114	0.111	0.108	0.104	0.101	0.098	0.095	0.092	0.09	0.086	0.084	0.08	0.077	0.073	0.07	0.068	0.067	0.064	0.063	0.062	0.062	0.06	0.06	0.06	0.061	0.061	0.062	0.062	0.062	0.062	0.063	0.063	0.064	0.064	0.065	0.067
A06	Sample	Dilution_100%	1.0	DMSO	Lycopene	Standard_Development	Run086	Standard_Measurement	Plate_01	Clariostar_Study	MB	Biofoundry_,_London	Linear_Dilution_Pattern_V2	0.157	0.154	0.151	0.147	0.143	0.141	0.138	0.136	0.134	0.133	0.131	0.128	0.124	0.12	0.117	0.114	0.111	0.109	0.108	0.107	0.107	0.107	0.107	0.109	0.113	0.117	0.121	0.124	0.128	0.131	0.135	0.138	0.141	0.145	0.15	0.156
A07	Sample	Dilution_80%	0.8	DMSO	Lycopene	Standard_Development	Run086	Standard_Measurement	Plate_01	Clariostar_Study	MB	Biofoundry_,_London	Linear_Dilution_Pattern_V2	0.162	0.16	0.157	0.153	0.149	0.146	0.142	0.141	0.14	0.137	0.136	0.132	0.129	0.125	0.121	0.118	0.116	0.114	0.113	0.112	0.112	0.111	0.112	0.113	0.116	0.118	0.122	0.124	0.126	0.13	0.132	0.135	0.136	0.14	0.144	0.148
A08	Sample	Dilution_60%	0.6	DMSO	Lycopene	Standard_Development	Run086	Standard_Measurement	Plate_01	Clariostar_Study	MB	Biofoundry_,_London	Linear_Dilution_Pattern_V2	0.137	0.135	0.131	0.127	0.124	0.121	0.117	0.115	0.113	0.111	0.108	0.105	0.101	0.097	0.094	0.091	0.089	0.087	0.085	0.085	0.085	0.084	0.084	0.085	0.087	0.089	0.092	0.094	0.095	0.098	0.1	0.101	0.103	0.105	0.109	0.112
A09	Sample	Dilution_40%	0.4	DMSO	Lycopene	Standard_Development	Run086	Standard_Measurement	Plate_01	Clariostar_Study	MB	Biofoundry_,_London	Linear_Dilution_Pattern_V2	0.128	0.125	0.121	0.118	0.114	0.111	0.106	0.105	0.103	0.099	0.096	0.093	0.089	0.085	0.082	0.08	0.078	0.076	0.074	0.073	0.073	0.072	0.071	0.072	0.074	0.074	0.076	0.076	0.078	0.079	0.081	0.081	0.082	0.083	0.085	0.086
A10	Sample	Dilution_20%	0.2	DMSO	Lycopene	Standard_Development	Run086	Standard_Measurement	Plate_01	Clariostar_Study	MB	Biofoundry_,_London	Linear_Dilution_Pattern_V2	0.121	0.118	0.115	0.11	0.107	0.103	0.1	0.098	0.095	0.091	0.087	0.084	0.081	0.076	0.073	0.071	0.069	0.067	0.065	0.065	0.065	0.063	0.062	0.062	0.062	0.063	0.063	0.063	0.064	0.064	0.064	0.064	0.064	0.065	0.066	0.066
A11	Blank	DMSO_Blank		DMSO		Standard_Development	Run086	Standard_Measurement	Plate_01	Clariostar_Study	MB	Biofoundry_,_London	Linear_Dilution_Pattern_V2	0.112	0.109	0.105	0.102	0.099	0.096	0.092	0.089	0.086	0.082	0.077	0.073	0.069	0.066	0.062	0.06	0.059	0.056	0.055	0.053	0.053	0.052	0.051	0.051	0.05	0.05	0.05	0.049	0.048	0.048	0.048	0.047	0.047	0.047	0.046	0.046
A12	Blank	DMSO_Blank		DMSO		Standard_Development	Run086	Standard_Measurement	Plate_01	Clariostar_Study	MB	Biofoundry_,_London	Linear_Dilution_Pattern_V2	0.113	0.11	0.106	0.103	0.099	0.095	0.091	0.089	0.086	0.083	0.078	0.074	0.07	0.067	0.064	0.062	0.06	0.058	0.056	0.055	0.054	0.053	0.052	0.051	0.051	0.051	0.051	0.05	0.049	0.049	0.049	0.048	0.048	0.047	0.047	0.046
B01	Sample	Dilution_100%	1.0	DMSO	Lycopene	Standard_Development	Run086	Standard_Measurement	Plate_01	Clariostar_Study	MB	Biofoundry_,_London	Linear_Dilution_Pattern_V2	0.169	0.167	0.164	0.16	0.157	0.154	0.151	0.149	0.148	0.146	0.143	0.141	0.138	0.134	0.129	0.126	0.125	0.123	0.122	0.121	0.121	0.121	0.122	0.123	0.127	0.131	0.135	0.139	0.143	0.147	0.15	0.153	0.156	0.161	0.165	0.172
B02	Sample	Dilution_80%	0.8	DMSO	Lycopene	Standard_Development	Run086	Standard_Measurement	Plate_01	Clariostar_Study	MB	Biofoundry_,_London	Linear_Dilution_Pattern_V2	0.144	0.141	0.137	0.135	0.131	0.128	0.125	0.123	0.122	0.121	0.118	0.116	0.112	0.108	0.105	0.103	0.101	0.099	0.098	0.097	0.097	0.096	0.097	0.1	0.102	0.105	0.107	0.11	0.113	0.116	0.119	0.122	0.124	0.127	0.131	0.136
B03	Sample	Dilution_60%	0.6	DMSO	Lycopene	Standard_Development	Run086	Standard_Measurement	Plate_01	Clariostar_Study	MB	Biofoundry_,_London	Linear_Dilution_Pattern_V2	0.135	0.133	0.13	0.126	0.123	0.119	0.116	0.115	0.113	0.111	0.108	0.105	0.102	0.099	0.095	0.093	0.091	0.089	0.088	0.088	0.087	0.087	0.087	0.088	0.091	0.093	0.096	0.098	0.1	0.102	0.104	0.105	0.108	0.11	0.112	0.116
B04	Sample	Dilution_40%	0.4	DMSO	Lycopene	Standard_Development	Run086	Standard_Measurement	Plate_01	Clariostar_Study	MB	Biofoundry_,_London	Linear_Dilution_Pattern_V2	0.123	0.12	0.118	0.114	0.11	0.107	0.103	0.102	0.101	0.099	0.096	0.093	0.09	0.086	0.082	0.081	0.079	0.077	0.076	0.075	0.075	0.074	0.074	0.075	0.076	0.077	0.079	0.08	0.081	0.082	0.084	0.084	0.085	0.087	0.089	0.091
B05	Sample	Dilution_20%	0.2	DMSO	Lycopene	Standard_Development	Run086	Standard_Measurement	Plate_01	Clariostar_Study	MB	Biofoundry_,_London	Linear_Dilution_Pattern_V2	0.11	0.107	0.105	0.101	0.097	0.094	0.091	0.089	0.087	0.085	0.082	0.079	0.076	0.073	0.071	0.068	0.067	0.065	0.064	0.063	0.063	0.061	0.061	0.062	0.062	0.062	0.063	0.063	0.063	0.064	0.065	0.065	0.066	0.066	0.066	0.067
B06	Sample	Dilution_100%	1.0	DMSO	Lycopene	Standard_Development	Run086	Standard_Measurement	Plate_01	Clariostar_Study	MB	Biofoundry_,_London	Linear_Dilution_Pattern_V2	0.153	0.15	0.147	0.143	0.139	0.137	0.133	0.133	0.132	0.13	0.128	0.126	0.123	0.118	0.115	0.113	0.111	0.109	0.107	0.107	0.107	0.106	0.107	0.109	0.113	0.117	0.121	0.124	0.128	0.131	0.135	0.138	0.141	0.145	0.15	0.156
B07	Sample	Dilution_80%	0.8	DMSO	Lycopene	Standard_Development	Run086	Standard_Measurement	Plate_01	Clariostar_Study	MB	Biofoundry_,_London	Linear_Dilution_Pattern_V2	0.151	0.149	0.146	0.142	0.139	0.136	0.133	0.131	0.13	0.129	0.127	0.124	0.121	0.117	0.114	0.112	0.111	0.109	0.107	0.107	0.107	0.107	0.108	0.109	0.111	0.114	0.117	0.12	0.123	0.126	0.128	0.13	0.132	0.136	0.14	0.144
B08	Sample	Dilution_60%	0.6	DMSO	Lycopene	Standard_Development	Run086	Standard_Measurement	Plate_01	Clariostar_Study	MB	Biofoundry_,_London	Linear_Dilution_Pattern_V2	0.163	0.161	0.158	0.154	0.151	0.148	0.144	0.143	0.142	0.139	0.137	0.134	0.132	0.128	0.124	0.122	0.121	0.119	0.117	0.117	0.117	0.116	0.116	0.117	0.119	0.121	0.123	0.126	0.127	0.129	0.132	0.133	0.134	0.137	0.14	0.143
B09	Sample	Dilution_40%	0.4	DMSO	Lycopene	Standard_Development	Run086	Standard_Measurement	Plate_01	Clariostar_Study	MB	Biofoundry_,_London	Linear_Dilution_Pattern_V2	0.123	0.121	0.117	0.114	0.11	0.108	0.103	0.102	0.1	0.097	0.094	0.09	0.088	0.084	0.081	0.079	0.077	0.075	0.074	0.074	0.073	0.072	0.072	0.073	0.074	0.075	0.077	0.078	0.079	0.08	0.081	0.082	0.083	0.084	0.086	0.088
B10	Sample	Dilution_20%	0.2	DMSO	Lycopene	Standard_Development	Run086	Standard_Measurement	Plate_01	Clariostar_Study	MB	Biofoundry_,_London	Linear_Dilution_Pattern_V2	0.113	0.111	0.107	0.104	0.1	0.097	0.092	0.091	0.09	0.087	0.083	0.078	0.075	0.072	0.069	0.068	0.066	0.064	0.063	0.062	0.061	0.06	0.059	0.06	0.06	0.061	0.061	0.061	0.061	0.062	0.062	0.062	0.062	0.063	0.063	0.064
B11	Blank	DMSO_Blank		DMSO		Standard_Development	Run086	Standard_Measurement	Plate_01	Clariostar_Study	MB	Biofoundry_,_London	Linear_Dilution_Pattern_V2	0.106	0.103	0.1	0.096	0.092	0.089	0.086	0.084	0.082	0.078	0.074	0.071	0.067	0.064	0.061	0.059	0.058	0.057	0.055	0.054	0.053	0.052	0.051	0.051	0.051	0.05	0.05	0.05	0.049	0.048	0.048	0.048	0.047	0.047	0.046	0.046
B12	Blank	DMSO_Blank		DMSO		Standard_Development	Run086	Standard_Measurement	Plate_01	Clariostar_Study	MB	Biofoundry_,_London	Linear_Dilution_Pattern_V2	0.107	0.103	0.1	0.097	0.093	0.09	0.086	0.084	0.081	0.077	0.073	0.069	0.066	0.063	0.06	0.058	0.057	0.054	0.053	0.053	0.052	0.05	0.05	0.049	0.049	0.049	0.049	0.048	0.047	0.046	0.046	0.046	0.046	0.046	0.045	0.044
C01	Sample	Dilution_95%	0.95	DMSO	Lycopene	Standard_Development	Run086	Standard_Measurement	Plate_01	Clariostar_Study	MB	Biofoundry_,_London	Linear_Dilution_Pattern_V2	0.157	0.154	0.15	0.147	0.143	0.14	0.136	0.135	0.133	0.132	0.13	0.128	0.125	0.12	0.117	0.115	0.112	0.11	0.109	0.108	0.108	0.108	0.108	0.111	0.114	0.117	0.121	0.125	0.128	0.131	0.135	0.137	0.141	0.144	0.149	0.155
C02	Sample	Dilution_75%	0.75	DMSO	Lycopene	Standard_Development	Run086	Standard_Measurement	Plate_01	Clariostar_Study	MB	Biofoundry_,_London	Linear_Dilution_Pattern_V2	0.161	0.159	0.156	0.153	0.149	0.147	0.143	0.142	0.141	0.138	0.136	0.133	0.131	0.126	0.123	0.121	0.119	0.117	0.116	0.115	0.115	0.114	0.115	0.117	0.119	0.121	0.124	0.126	0.129	0.131	0.133	0.135	0.137	0.14	0.143	0.147
C03	Sample	Dilution_55%	0.55	DMSO	Lycopene	Standard_Development	Run086	Standard_Measurement	Plate_01	Clariostar_Study	MB	Biofoundry_,_London	Linear_Dilution_Pattern_V2	0.13	0.128	0.124	0.121	0.118	0.114	0.111	0.11	0.109	0.107	0.103	0.101	0.098	0.095	0.091	0.089	0.088	0.086	0.085	0.084	0.084	0.084	0.084	0.085	0.087	0.089	0.091	0.093	0.094	0.096	0.097	0.099	0.101	0.103	0.105	0.108
C04	Sample	Dilution_35%	0.35	DMSO	Lycopene	Standard_Development	Run086	Standard_Measurement	Plate_01	Clariostar_Study	MB	Biofoundry_,_London	Linear_Dilution_Pattern_V2	0.119	0.116	0.113	0.11	0.106	0.103	0.1	0.099	0.097	0.095	0.091	0.089	0.086	0.082	0.08	0.078	0.076	0.074	0.073	0.072	0.072	0.071	0.071	0.072	0.073	0.074	0.075	0.076	0.077	0.078	0.079	0.079	0.08	0.081	0.083	0.084
C05	Sample	Dilution_15%	0.15	DMSO	Lycopene	Standard_Development	Run086	Standard_Measurement	Plate_01	Clariostar_Study	MB	Biofoundry_,_London	Linear_Dilution_Pattern_V2	0.105	0.103	0.1	0.097	0.093	0.091	0.087	0.086	0.084	0.081	0.078	0.075	0.073	0.07	0.068	0.065	0.064	0.062	0.061	0.06	0.06	0.059	0.058	0.058	0.059	0.059	0.059	0.059	0.059	0.059	0.06	0.06	0.06	0.06	0.061	0.061
C06	Sample	Dilution_95%	0.95	DMSO	Lycopene	Standard_Development	Run086	Standard_Measurement	Plate_01	Clariostar_Study	MB	Biofoundry_,_London	Linear_Dilution_Pattern_V2	0.151	0.147	0.144	0.141	0.137	0.134	0.13	0.129	0.129	0.128	0.126	0.124	0.121	0.117	0.113	0.111	0.11	0.107	0.106	0.106	0.106	0.105	0.106	0.109	0.112	0.115	0.119	0.122	0.126	0.13	0.133	0.136	0.139	0.142	0.147	0.153
C07	Sample	Dilution_75%	0.75	DMSO	Lycopene	Standard_Development	Run086	Standard_Measurement	Plate_01	Clariostar_Study	MB	Biofoundry_,_London	Linear_Dilution_Pattern_V2	0.139	0.136	0.133	0.129	0.126	0.123	0.12	0.119	0.118	0.116	0.114	0.111	0.109	0.105	0.102	0.099	0.097	0.095	0.094	0.094	0.094	0.093	0.094	0.096	0.098	0.1	0.103	0.106	0.108	0.111	0.114	0.116	0.117	0.121	0.124	0.128
C08	Sample	Dilution_55%	0.55	DMSO	Lycopene	Standard_Development	Run086	Standard_Measurement	Plate_01	Clariostar_Study	MB	Biofoundry_,_London	Linear_Dilution_Pattern_V2	0.127	0.125	0.122	0.119	0.115	0.112	0.109	0.108	0.106	0.105	0.102	0.1	0.096	0.092	0.09	0.088	0.087	0.085	0.083	0.083	0.083	0.082	0.082	0.083	0.085	0.087	0.089	0.091	0.092	0.094	0.096	0.097	0.099	0.101	0.103	0.106
C09	Sample	Dilution_35%	0.35	DMSO	Lycopene	Standard_Development	Run086	Standard_Measurement	Plate_01	Clariostar_Study	MB	Biofoundry_,_London	Linear_Dilution_Pattern_V2	0.124	0.121	0.118	0.114	0.111	0.108	0.104	0.103	0.101	0.099	0.095	0.092	0.088	0.085	0.082	0.08	0.079	0.077	0.075	0.075	0.074	0.072	0.073	0.074	0.075	0.075	0.076	0.076	0.077	0.078	0.079	0.08	0.08	0.081	0.082	0.084
C10	Sample	Dilution_15%	0.15	DMSO	Lycopene	Standard_Development	Run086	Standard_Measurement	Plate_01	Clariostar_Study	MB	Biofoundry_,_London	Linear_Dilution_Pattern_V2	0.11	0.107	0.104	0.101	0.098	0.094	0.091	0.089	0.086	0.083	0.08	0.076	0.073	0.07	0.067	0.066	0.064	0.062	0.06	0.06	0.059	0.058	0.058	0.057	0.058	0.058	0.059	0.058	0.059	0.059	0.059	0.059	0.059	0.059	0.059	0.059
C11	Blank	DMSO_Blank		DMSO		Standard_Development	Run086	Standard_Measurement	Plate_01	Clariostar_Study	MB	Biofoundry_,_London	Linear_Dilution_Pattern_V2	0.106	0.103	0.1	0.096	0.093	0.09	0.086	0.084	0.081	0.078	0.073	0.071	0.067	0.063	0.061	0.059	0.057	0.056	0.054	0.054	0.053	0.052	0.051	0.051	0.051	0.05	0.05	0.049	0.048	0.048	0.048	0.048	0.047	0.047	0.046	0.046
C12	Blank	DMSO_Blank		DMSO		Standard_Development	Run086	Standard_Measurement	Plate_01	Clariostar_Study	MB	Biofoundry_,_London	Linear_Dilution_Pattern_V2	0.11	0.106	0.103	0.099	0.096	0.093	0.09	0.088	0.084	0.081	0.076	0.073	0.071	0.066	0.064	0.062	0.061	0.059	0.057	0.056	0.056	0.055	0.054	0.053	0.053	0.053	0.052	0.052	0.051	0.051	0.051	0.051	0.05	0.05	0.049	0.048
D01	Sample	Dilution_95%	0.95	DMSO	Lycopene	Standard_Development	Run086	Standard_Measurement	Plate_01	Clariostar_Study	MB	Biofoundry_,_London	Linear_Dilution_Pattern_V2	0.153	0.151	0.147	0.143	0.14	0.137	0.133	0.132	0.131	0.131	0.128	0.126	0.122	0.117	0.114	0.112	0.11	0.107	0.106	0.105	0.105	0.105	0.106	0.108	0.111	0.115	0.119	0.122	0.125	0.129	0.133	0.135	0.138	0.142	0.147	0.153
D02	Sample	Dilution_75%	0.75	DMSO	Lycopene	Standard_Development	Run086	Standard_Measurement	Plate_01	Clariostar_Study	MB	Biofoundry_,_London	Linear_Dilution_Pattern_V2	0.16	0.157	0.154	0.151	0.148	0.144	0.141	0.14	0.14	0.138	0.136	0.133	0.13	0.126	0.123	0.121	0.119	0.117	0.116	0.115	0.115	0.115	0.115	0.117	0.119	0.121	0.124	0.127	0.129	0.131	0.134	0.136	0.138	0.141	0.144	0.148
D03	Sample	Dilution_55%	0.55	DMSO	Lycopene	Standard_Development	Run086	Standard_Measurement	Plate_01	Clariostar_Study	MB	Biofoundry_,_London	Linear_Dilution_Pattern_V2	0.132	0.13	0.127	0.123	0.119	0.116	0.112	0.112	0.111	0.109	0.107	0.105	0.101	0.097	0.094	0.092	0.091	0.089	0.087	0.087	0.087	0.086	0.086	0.087	0.089	0.091	0.094	0.095	0.097	0.098	0.101	0.101	0.103	0.105	0.108	0.11
D04	Sample	Dilution_35%	0.35	DMSO	Lycopene	Standard_Development	Run086	Standard_Measurement	Plate_01	Clariostar_Study	MB	Biofoundry_,_London	Linear_Dilution_Pattern_V2	0.121	0.118	0.115	0.112	0.109	0.106	0.103	0.102	0.1	0.097	0.094	0.091	0.089	0.085	0.082	0.08	0.079	0.077	0.076	0.075	0.074	0.074	0.074	0.074	0.076	0.076	0.078	0.079	0.08	0.08	0.082	0.082	0.084	0.085	0.086	0.088
D05	Sample	Dilution_15%	0.15	DMSO	Lycopene	Standard_Development	Run086	Standard_Measurement	Plate_01	Clariostar_Study	MB	Biofoundry_,_London	Linear_Dilution_Pattern_V2	0.107	0.105	0.102	0.098	0.095	0.092	0.089	0.087	0.085	0.082	0.08	0.076	0.074	0.071	0.069	0.067	0.065	0.064	0.063	0.062	0.061	0.06	0.06	0.059	0.06	0.06	0.061	0.061	0.061	0.062	0.062	0.062	0.062	0.062	0.062	0.063
D06	Sample	Dilution_95%	0.95	DMSO	Lycopene	Standard_Development	Run086	Standard_Measurement	Plate_01	Clariostar_Study	MB	Biofoundry_,_London	Linear_Dilution_Pattern_V2	0.149	0.147	0.144	0.14	0.137	0.134	0.131	0.13	0.129	0.128	0.126	0.124	0.121	0.117	0.113	0.111	0.109	0.107	0.106	0.106	0.106	0.106	0.106	0.109	0.112	0.115	0.119	0.123	0.127	0.13	0.133	0.136	0.139	0.143	0.147	0.153
D07	Sample	Dilution_75%	0.75	DMSO	Lycopene	Standard_Development	Run086	Standard_Measurement	Plate_01	Clariostar_Study	MB	Biofoundry_,_London	Linear_Dilution_Pattern_V2	0.143	0.141	0.137	0.134	0.131	0.128	0.124	0.123	0.122	0.12	0.119	0.117	0.113	0.109	0.106	0.103	0.102	0.1	0.099	0.098	0.098	0.098	0.098	0.1	0.102	0.105	0.108	0.111	0.113	0.115	0.118	0.12	0.123	0.126	0.129	0.133
D08	Sample	Dilution_55%	0.55	DMSO	Lycopene	Standard_Development	Run086	Standard_Measurement	Plate_01	Clariostar_Study	MB	Biofoundry_,_London	Linear_Dilution_Pattern_V2	0.128	0.125	0.122	0.119	0.116	0.113	0.109	0.108	0.107	0.105	0.102	0.1	0.096	0.093	0.09	0.088	0.086	0.084	0.084	0.083	0.083	0.082	0.082	0.083	0.086	0.087	0.089	0.09	0.092	0.094	0.096	0.098	0.099	0.101	0.104	0.107
D09	Sample	Dilution_35%	0.35	DMSO	Lycopene	Standard_Development	Run086	Standard_Measurement	Plate_01	Clariostar_Study	MB	Biofoundry_,_London	Linear_Dilution_Pattern_V2	0.118	0.116	0.113	0.109	0.105	0.103	0.1	0.098	0.097	0.093	0.09	0.088	0.084	0.081	0.079	0.077	0.075	0.074	0.072	0.072	0.071	0.07	0.07	0.07	0.072	0.073	0.074	0.074	0.075	0.076	0.077	0.078	0.079	0.08	0.081	0.083
D10	Sample	Dilution_15%	0.15	DMSO	Lycopene	Standard_Development	Run086	Standard_Measurement	Plate_01	Clariostar_Study	MB	Biofoundry_,_London	Linear_Dilution_Pattern_V2	0.108	0.106	0.102	0.099	0.095	0.093	0.089	0.088	0.085	0.082	0.079	0.076	0.073	0.069	0.067	0.065	0.065	0.062	0.06	0.06	0.059	0.058	0.058	0.058	0.058	0.058	0.059	0.059	0.059	0.059	0.059	0.059	0.059	0.06	0.06	0.06
D11	Blank	DMSO_Blank		DMSO		Standard_Development	Run086	Standard_Measurement	Plate_01	Clariostar_Study	MB	Biofoundry_,_London	Linear_Dilution_Pattern_V2	0.108	0.105	0.102	0.099	0.095	0.093	0.089	0.087	0.084	0.08	0.077	0.073	0.07	0.067	0.065	0.062	0.061	0.059	0.058	0.057	0.055	0.054	0.054	0.054	0.053	0.053	0.053	0.052	0.051	0.051	0.051	0.05	0.05	0.049	0.049	0.049
D12	Blank	DMSO_Blank		DMSO		Standard_Development	Run086	Standard_Measurement	Plate_01	Clariostar_Study	MB	Biofoundry_,_London	Linear_Dilution_Pattern_V2	0.106	0.103	0.1	0.096	0.092	0.09	0.085	0.084	0.082	0.078	0.074	0.07	0.067	0.064	0.061	0.059	0.058	0.056	0.055	0.053	0.053	0.051	0.05	0.05	0.051	0.05	0.05	0.049	0.048	0.048	0.047	0.047	0.046	0.046	0.045	0.045
E01	Sample	Dilution_90%	0.9	DMSO	Lycopene	Standard_Development	Run086	Standard_Measurement	Plate_01	Clariostar_Study	MB	Biofoundry_,_London	Linear_Dilution_Pattern_V2	0.155	0.153	0.15	0.146	0.142	0.139	0.135	0.135	0.133	0.131	0.13	0.127	0.123	0.12	0.116	0.113	0.111	0.109	0.108	0.107	0.107	0.106	0.108	0.109	0.112	0.116	0.12	0.123	0.126	0.129	0.132	0.135	0.138	0.141	0.146	0.151
E02	Sample	Dilution_70%	0.7	DMSO	Lycopene	Standard_Development	Run086	Standard_Measurement	Plate_01	Clariostar_Study	MB	Biofoundry_,_London	Linear_Dilution_Pattern_V2	0.148	0.145	0.142	0.138	0.135	0.132	0.128	0.127	0.126	0.124	0.122	0.119	0.116	0.112	0.109	0.108	0.106	0.103	0.102	0.101	0.102	0.101	0.101	0.102	0.105	0.107	0.11	0.112	0.114	0.117	0.119	0.121	0.123	0.126	0.129	0.133
E03	Sample	Dilution_50%	0.5	DMSO	Lycopene	Standard_Development	Run086	Standard_Measurement	Plate_01	Clariostar_Study	MB	Biofoundry_,_London	Linear_Dilution_Pattern_V2	0.128	0.124	0.121	0.118	0.114	0.112	0.108	0.107	0.106	0.103	0.101	0.098	0.095	0.091	0.088	0.087	0.086	0.084	0.082	0.082	0.081	0.08	0.08	0.081	0.083	0.085	0.087	0.088	0.09	0.091	0.093	0.095	0.096	0.098	0.099	0.102
E04	Sample	Dilution_30%	0.3	DMSO	Lycopene	Standard_Development	Run086	Standard_Measurement	Plate_01	Clariostar_Study	MB	Biofoundry_,_London	Linear_Dilution_Pattern_V2	0.115	0.113	0.11	0.106	0.103	0.101	0.097	0.096	0.094	0.092	0.089	0.086	0.083	0.079	0.076	0.075	0.074	0.072	0.07	0.07	0.069	0.068	0.068	0.069	0.071	0.071	0.072	0.072	0.073	0.074	0.075	0.075	0.076	0.078	0.078	0.079
E05	Sample	Dilution_10%	0.1	DMSO	Lycopene	Standard_Development	Run086	Standard_Measurement	Plate_01	Clariostar_Study	MB	Biofoundry_,_London	Linear_Dilution_Pattern_V2	0.102	0.099	0.096	0.094	0.09	0.088	0.084	0.083	0.082	0.079	0.075	0.072	0.069	0.067	0.064	0.063	0.061	0.06	0.058	0.057	0.057	0.055	0.055	0.055	0.055	0.055	0.056	0.056	0.055	0.056	0.056	0.056	0.055	0.055	0.055	0.056
E06	Sample	Dilution_90%	0.9	DMSO	Lycopene	Standard_Development	Run086	Standard_Measurement	Plate_01	Clariostar_Study	MB	Biofoundry_,_London	Linear_Dilution_Pattern_V2	0.172	0.169	0.165	0.161	0.158	0.155	0.152	0.151	0.15	0.15	0.148	0.146	0.143	0.139	0.136	0.134	0.132	0.13	0.129	0.129	0.129	0.128	0.129	0.131	0.135	0.138	0.141	0.143	0.146	0.149	0.152	0.155	0.158	0.162	0.166	0.172
E07	Sample	Dilution_70%	0.7	DMSO	Lycopene	Standard_Development	Run086	Standard_Measurement	Plate_01	Clariostar_Study	MB	Biofoundry_,_London	Linear_Dilution_Pattern_V2	0.136	0.134	0.131	0.127	0.124	0.12	0.117	0.116	0.115	0.114	0.112	0.109	0.106	0.103	0.099	0.097	0.095	0.093	0.092	0.092	0.092	0.092	0.092	0.093	0.096	0.099	0.101	0.104	0.106	0.109	0.111	0.114	0.116	0.118	0.121	0.126
E08	Sample	Dilution_50%	0.5	DMSO	Lycopene	Standard_Development	Run086	Standard_Measurement	Plate_01	Clariostar_Study	MB	Biofoundry_,_London	Linear_Dilution_Pattern_V2	0.128	0.124	0.121	0.117	0.114	0.111	0.108	0.107	0.106	0.104	0.102	0.1	0.096	0.092	0.089	0.088	0.086	0.084	0.083	0.082	0.082	0.081	0.081	0.083	0.084	0.086	0.088	0.089	0.09	0.093	0.094	0.095	0.097	0.099	0.101	0.104
E09	Sample	Dilution_30%	0.3	DMSO	Lycopene	Standard_Development	Run086	Standard_Measurement	Plate_01	Clariostar_Study	MB	Biofoundry_,_London	Linear_Dilution_Pattern_V2	0.12	0.117	0.114	0.11	0.106	0.103	0.098	0.098	0.097	0.094	0.091	0.088	0.085	0.081	0.078	0.077	0.075	0.074	0.072	0.071	0.07	0.069	0.069	0.07	0.071	0.072	0.072	0.073	0.073	0.074	0.075	0.075	0.075	0.077	0.077	0.077
E10	Sample	Dilution_10%	0.1	DMSO	Lycopene	Standard_Development	Run086	Standard_Measurement	Plate_01	Clariostar_Study	MB	Biofoundry_,_London	Linear_Dilution_Pattern_V2	0.108	0.105	0.102	0.098	0.095	0.092	0.088	0.087	0.085	0.082	0.079	0.075	0.072	0.069	0.066	0.064	0.063	0.061	0.06	0.059	0.059	0.057	0.057	0.057	0.057	0.058	0.058	0.057	0.057	0.057	0.057	0.057	0.057	0.057	0.057	0.057
E11	Blank	DMSO_Blank		DMSO		Standard_Development	Run086	Standard_Measurement	Plate_01	Clariostar_Study	MB	Biofoundry_,_London	Linear_Dilution_Pattern_V2	0.107	0.104	0.101	0.097	0.093	0.091	0.087	0.084	0.082	0.078	0.074	0.071	0.067	0.063	0.061	0.059	0.058	0.056	0.055	0.054	0.053	0.052	0.051	0.051	0.05	0.05	0.05	0.049	0.049	0.048	0.048	0.048	0.047	0.047	0.046	0.046
E12	Blank	DMSO_Blank		DMSO		Standard_Development	Run086	Standard_Measurement	Plate_01	Clariostar_Study	MB	Biofoundry_,_London	Linear_Dilution_Pattern_V2	0.107	0.103	0.1	0.096	0.093	0.09	0.086	0.084	0.081	0.078	0.073	0.07	0.067	0.063	0.06	0.059	0.058	0.056	0.054	0.053	0.052	0.051	0.05	0.05	0.05	0.05	0.049	0.048	0.047	0.047	0.048	0.047	0.046	0.046	0.045	0.044
F01	Sample	Dilution_90%	0.9	DMSO	Lycopene	Standard_Development	Run086	Standard_Measurement	Plate_01	Clariostar_Study	MB	Biofoundry_,_London	Linear_Dilution_Pattern_V2	0.161	0.158	0.155	0.151	0.147	0.144	0.14	0.139	0.138	0.136	0.133	0.131	0.127	0.122	0.119	0.116	0.114	0.112	0.111	0.11	0.11	0.109	0.11	0.112	0.115	0.118	0.122	0.125	0.128	0.132	0.134	0.137	0.14	0.144	0.148	0.153
F02	Sample	Dilution_70%	0.7	DMSO	Lycopene	Standard_Development	Run086	Standard_Measurement	Plate_01	Clariostar_Study	MB	Biofoundry_,_London	Linear_Dilution_Pattern_V2	0.143	0.14	0.137	0.132	0.128	0.126	0.122	0.121	0.12	0.118	0.116	0.113	0.111	0.106	0.103	0.102	0.1	0.097	0.096	0.095	0.095	0.094	0.094	0.096	0.099	0.101	0.104	0.105	0.108	0.11	0.113	0.115	0.117	0.119	0.123	0.126
F03	Sample	Dilution_50%	0.5	DMSO	Lycopene	Standard_Development	Run086	Standard_Measurement	Plate_01	Clariostar_Study	MB	Biofoundry_,_London	Linear_Dilution_Pattern_V2	0.132	0.13	0.126	0.123	0.12	0.117	0.114	0.112	0.11	0.107	0.105	0.102	0.099	0.096	0.093	0.091	0.089	0.087	0.086	0.085	0.085	0.084	0.084	0.085	0.086	0.088	0.09	0.091	0.092	0.095	0.097	0.097	0.099	0.101	0.103	0.105
F04	Sample	Dilution_30%	0.3	DMSO	Lycopene	Standard_Development	Run086	Standard_Measurement	Plate_01	Clariostar_Study	MB	Biofoundry_,_London	Linear_Dilution_Pattern_V2	0.125	0.123	0.119	0.116	0.112	0.109	0.106	0.105	0.103	0.101	0.098	0.096	0.092	0.089	0.086	0.085	0.083	0.081	0.08	0.079	0.078	0.077	0.077	0.078	0.079	0.079	0.081	0.081	0.082	0.083	0.084	0.085	0.085	0.086	0.087	0.089
F05	Sample	Dilution_10%	0.1	DMSO	Lycopene	Standard_Development	Run086	Standard_Measurement	Plate_01	Clariostar_Study	MB	Biofoundry_,_London	Linear_Dilution_Pattern_V2	0.105	0.102	0.099	0.095	0.093	0.09	0.086	0.085	0.083	0.08	0.077	0.073	0.071	0.068	0.065	0.064	0.062	0.061	0.059	0.059	0.058	0.057	0.056	0.056	0.057	0.057	0.057	0.057	0.056	0.057	0.056	0.056	0.056	0.057	0.056	0.056
F06	Sample	Dilution_90%	0.9	DMSO	Lycopene	Standard_Development	Run086	Standard_Measurement	Plate_01	Clariostar_Study	MB	Biofoundry_,_London	Linear_Dilution_Pattern_V2	0.151	0.149	0.145	0.141	0.138	0.135	0.131	0.131	0.131	0.129	0.128	0.126	0.122	0.117	0.115	0.113	0.111	0.109	0.107	0.107	0.107	0.106	0.107	0.11	0.113	0.116	0.12	0.123	0.126	0.13	0.132	0.135	0.138	0.142	0.146	0.151
F07	Sample	Dilution_70%	0.7	DMSO	Lycopene	Standard_Development	Run086	Standard_Measurement	Plate_01	Clariostar_Study	MB	Biofoundry_,_London	Linear_Dilution_Pattern_V2	0.143	0.139	0.135	0.132	0.129	0.126	0.122	0.121	0.12	0.119	0.117	0.114	0.111	0.107	0.104	0.102	0.1	0.098	0.097	0.097	0.096	0.095	0.096	0.097	0.101	0.103	0.106	0.108	0.11	0.113	0.115	0.117	0.119	0.122	0.125	0.129
F08	Sample	Dilution_50%	0.5	DMSO	Lycopene	Standard_Development	Run086	Standard_Measurement	Plate_01	Clariostar_Study	MB	Biofoundry_,_London	Linear_Dilution_Pattern_V2	0.133	0.13	0.127	0.123	0.12	0.118	0.115	0.113	0.112	0.109	0.106	0.103	0.1	0.097	0.094	0.092	0.09	0.088	0.087	0.087	0.086	0.086	0.086	0.087	0.088	0.089	0.091	0.093	0.094	0.096	0.098	0.099	0.1	0.102	0.104	0.107
F09	Sample	Dilution_30%	0.3	DMSO	Lycopene	Standard_Development	Run086	Standard_Measurement	Plate_01	Clariostar_Study	MB	Biofoundry_,_London	Linear_Dilution_Pattern_V2	0.118	0.115	0.112	0.108	0.105	0.102	0.098	0.097	0.095	0.091	0.088	0.085	0.082	0.079	0.076	0.074	0.073	0.071	0.07	0.069	0.069	0.068	0.068	0.068	0.069	0.069	0.07	0.07	0.071	0.072	0.073	0.073	0.074	0.075	0.076	0.077
F10	Sample	Dilution_10%	0.1	DMSO	Lycopene	Standard_Development	Run086	Standard_Measurement	Plate_01	Clariostar_Study	MB	Biofoundry_,_London	Linear_Dilution_Pattern_V2	0.11	0.107	0.103	0.099	0.095	0.092	0.088	0.087	0.085	0.082	0.079	0.076	0.072	0.069	0.066	0.065	0.064	0.062	0.06	0.059	0.059	0.057	0.057	0.057	0.057	0.057	0.057	0.056	0.056	0.056	0.056	0.056	0.056	0.056	0.056	0.055
F11	Blank	DMSO		DMSO		Standard_Development	Run086	Standard_Measurement	Plate_01	Clariostar_Study	MB	Biofoundry_,_London	Linear_Dilution_Pattern_V2	0.105	0.103	0.099	0.095	0.091	0.089	0.085	0.083	0.082	0.078	0.074	0.07	0.067	0.064	0.061	0.06	0.058	0.057	0.055	0.054	0.053	0.052	0.051	0.051	0.051	0.051	0.05	0.05	0.049	0.049	0.048	0.049	0.048	0.047	0.046	0.045
F12	Blank	DMSO		DMSO		Standard_Development	Run086	Standard_Measurement	Plate_01	Clariostar_Study	MB	Biofoundry_,_London	Linear_Dilution_Pattern_V2	0.111	0.107	0.103	0.1	0.095	0.093	0.088	0.087	0.085	0.082	0.077	0.074	0.07	0.066	0.063	0.062	0.061	0.059	0.057	0.057	0.055	0.054	0.053	0.053	0.053	0.052	0.052	0.051	0.051	0.05	0.05	0.049	0.049	0.048	0.047	0.047
G01	Sample	Dilution_85%	0.85	DMSO	Lycopene	Standard_Development	Run086	Standard_Measurement	Plate_01	Clariostar_Study	MB	Biofoundry_,_London	Linear_Dilution_Pattern_V2	0.15	0.147	0.143	0.14	0.136	0.133	0.129	0.128	0.127	0.125	0.123	0.12	0.117	0.113	0.109	0.107	0.105	0.103	0.101	0.1	0.1	0.1	0.101	0.102	0.105	0.108	0.112	0.115	0.117	0.12	0.124	0.126	0.129	0.132	0.137	0.141
G02	Sample	Dilution_65%	0.65	DMSO	Lycopene	Standard_Development	Run086	Standard_Measurement	Plate_01	Clariostar_Study	MB	Biofoundry_,_London	Linear_Dilution_Pattern_V2	0.139	0.137	0.134	0.13	0.127	0.124	0.12	0.119	0.118	0.116	0.115	0.112	0.109	0.105	0.102	0.099	0.098	0.096	0.094	0.093	0.093	0.092	0.093	0.094	0.096	0.098	0.101	0.103	0.105	0.108	0.11	0.112	0.113	0.116	0.119	0.122
G03	Sample	Dilution_45%	0.45	DMSO	Lycopene	Standard_Development	Run086	Standard_Measurement	Plate_01	Clariostar_Study	MB	Biofoundry_,_London	Linear_Dilution_Pattern_V2	0.125	0.123	0.119	0.116	0.112	0.109	0.106	0.105	0.103	0.1	0.097	0.095	0.091	0.088	0.086	0.083	0.082	0.081	0.079	0.078	0.078	0.077	0.077	0.078	0.08	0.081	0.083	0.084	0.086	0.087	0.088	0.089	0.091	0.092	0.094	0.097
G04	Sample	Dilution_25%	0.25	DMSO	Lycopene	Standard_Development	Run086	Standard_Measurement	Plate_01	Clariostar_Study	MB	Biofoundry_,_London	Linear_Dilution_Pattern_V2	0.113	0.11	0.107	0.104	0.1	0.098	0.094	0.092	0.09	0.087	0.084	0.082	0.079	0.075	0.074	0.071	0.07	0.068	0.067	0.066	0.066	0.065	0.064	0.065	0.066	0.066	0.067	0.067	0.068	0.069	0.069	0.07	0.07	0.071	0.072	0.073
G05	Sample	Dilution_05%	0.0499999999999999	DMSO	Lycopene	Standard_Development	Run086	Standard_Measurement	Plate_01	Clariostar_Study	MB	Biofoundry_,_London	Linear_Dilution_Pattern_V2	0.102	0.098	0.094	0.092	0.088	0.086	0.082	0.08	0.078	0.076	0.073	0.069	0.067	0.064	0.061	0.059	0.059	0.057	0.055	0.054	0.054	0.053	0.052	0.052	0.052	0.052	0.051	0.051	0.05	0.051	0.051	0.05	0.05	0.051	0.05	0.05
G06	Sample	Dilution_85%	0.85	DMSO	Lycopene	Standard_Development	Run086	Standard_Measurement	Plate_01	Clariostar_Study	MB	Biofoundry_,_London	Linear_Dilution_Pattern_V2	0.15	0.148	0.144	0.141	0.138	0.135	0.131	0.13	0.129	0.128	0.126	0.123	0.121	0.117	0.114	0.111	0.109	0.108	0.106	0.106	0.106	0.105	0.106	0.107	0.11	0.113	0.117	0.12	0.123	0.126	0.128	0.131	0.134	0.137	0.141	0.145
G07	Sample	Dilution_65%	0.65	DMSO	Lycopene	Standard_Development	Run086	Standard_Measurement	Plate_01	Clariostar_Study	MB	Biofoundry_,_London	Linear_Dilution_Pattern_V2	0.135	0.131	0.127	0.124	0.121	0.117	0.114	0.113	0.112	0.11	0.109	0.106	0.102	0.099	0.096	0.094	0.092	0.091	0.089	0.089	0.088	0.087	0.088	0.09	0.092	0.094	0.097	0.099	0.1	0.103	0.106	0.108	0.11	0.112	0.115	0.119
G08	Sample	Dilution_45%	0.45	DMSO	Lycopene	Standard_Development	Run086	Standard_Measurement	Plate_01	Clariostar_Study	MB	Biofoundry_,_London	Linear_Dilution_Pattern_V2	0.123	0.121	0.118	0.114	0.11	0.107	0.104	0.103	0.101	0.099	0.097	0.094	0.091	0.087	0.084	0.083	0.081	0.079	0.077	0.076	0.076	0.075	0.075	0.076	0.078	0.08	0.082	0.083	0.084	0.085	0.087	0.087	0.089	0.091	0.092	0.094
G09	Sample	Dilution_25%	0.25	DMSO	Lycopene	Standard_Development	Run086	Standard_Measurement	Plate_01	Clariostar_Study	MB	Biofoundry_,_London	Linear_Dilution_Pattern_V2	0.114	0.112	0.108	0.104	0.101	0.098	0.094	0.093	0.091	0.089	0.086	0.082	0.08	0.076	0.072	0.071	0.07	0.068	0.067	0.066	0.065	0.064	0.064	0.065	0.065	0.066	0.066	0.067	0.067	0.068	0.068	0.069	0.069	0.069	0.07	0.071
G10	Sample	Dilution_05%	0.0499999999999999	DMSO	Lycopene	Standard_Development	Run086	Standard_Measurement	Plate_01	Clariostar_Study	MB	Biofoundry_,_London	Linear_Dilution_Pattern_V2	0.104	0.102	0.098	0.095	0.091	0.089	0.085	0.084	0.082	0.079	0.075	0.071	0.068	0.064	0.062	0.06	0.059	0.057	0.056	0.055	0.054	0.053	0.052	0.052	0.052	0.052	0.052	0.051	0.051	0.051	0.051	0.051	0.05	0.05	0.05	0.05
G11	Blank	DMSO_Blank		DMSO		Standard_Development	Run086	Standard_Measurement	Plate_01	Clariostar_Study	MB	Biofoundry_,_London	Linear_Dilution_Pattern_V2	0.108	0.104	0.101	0.097	0.093	0.09	0.086	0.085	0.082	0.078	0.075	0.071	0.069	0.065	0.062	0.061	0.06	0.058	0.056	0.055	0.054	0.052	0.051	0.052	0.052	0.051	0.051	0.05	0.049	0.049	0.049	0.049	0.048	0.048	0.047	0.046
G12	Blank	DMSO_Blank		DMSO		Standard_Development	Run086	Standard_Measurement	Plate_01	Clariostar_Study	MB	Biofoundry_,_London	Linear_Dilution_Pattern_V2	0.107	0.104	0.1	0.096	0.093	0.089	0.085	0.084	0.082	0.078	0.074	0.07	0.067	0.063	0.06	0.059	0.057	0.055	0.053	0.052	0.052	0.051	0.05	0.049	0.049	0.049	0.049	0.048	0.047	0.047	0.047	0.046	0.046	0.046	0.044	0.043
H01	Sample	Dilution_85%	0.85	DMSO	Lycopene	Standard_Development	Run086	Standard_Measurement	Plate_01	Clariostar_Study	MB	Biofoundry_,_London	Linear_Dilution_Pattern_V2	0.162	0.159	0.155	0.152	0.147	0.144	0.14	0.139	0.138	0.136	0.133	0.13	0.126	0.122	0.118	0.116	0.113	0.111	0.11	0.109	0.109	0.108	0.109	0.11	0.114	0.117	0.12	0.123	0.125	0.128	0.131	0.134	0.136	0.139	0.143	0.147
H02	Sample	Dilution_65%	0.65	DMSO	Lycopene	Standard_Development	Run086	Standard_Measurement	Plate_01	Clariostar_Study	MB	Biofoundry_,_London	Linear_Dilution_Pattern_V2	0.139	0.136	0.132	0.128	0.124	0.12	0.117	0.117	0.115	0.112	0.11	0.107	0.104	0.099	0.096	0.095	0.093	0.089	0.089	0.089	0.088	0.087	0.088	0.089	0.091	0.093	0.096	0.098	0.1	0.102	0.104	0.106	0.108	0.111	0.113	0.117
H03	Sample	Dilution_45%	0.45	DMSO	Lycopene	Standard_Development	Run086	Standard_Measurement	Plate_01	Clariostar_Study	MB	Biofoundry_,_London	Linear_Dilution_Pattern_V2	0.131	0.128	0.123	0.12	0.116	0.113	0.109	0.108	0.106	0.104	0.1	0.097	0.094	0.09	0.086	0.085	0.083	0.081	0.08	0.078	0.078	0.077	0.077	0.078	0.08	0.081	0.083	0.084	0.085	0.086	0.088	0.089	0.09	0.092	0.094	0.096
H04	Sample	Dilution_25%	0.25	DMSO	Lycopene	Standard_Development	Run086	Standard_Measurement	Plate_01	Clariostar_Study	MB	Biofoundry_,_London	Linear_Dilution_Pattern_V2	0.117	0.114	0.111	0.107	0.104	0.101	0.097	0.095	0.093	0.09	0.087	0.083	0.08	0.076	0.072	0.071	0.069	0.067	0.066	0.065	0.064	0.064	0.064	0.063	0.064	0.065	0.066	0.066	0.066	0.067	0.068	0.068	0.068	0.069	0.069	0.07
H05	Sample	Dilution_05%	0.0499999999999999	DMSO	Lycopene	Standard_Development	Run086	Standard_Measurement	Plate_01	Clariostar_Study	MB	Biofoundry_,_London	Linear_Dilution_Pattern_V2	0.106	0.103	0.1	0.096	0.092	0.09	0.086	0.084	0.081	0.078	0.075	0.071	0.069	0.065	0.062	0.061	0.059	0.058	0.056	0.055	0.054	0.053	0.052	0.052	0.052	0.051	0.052	0.051	0.051	0.051	0.051	0.051	0.05	0.051	0.05	0.05
H06	Sample	Dilution_85%	0.85	DMSO	Lycopene	Standard_Development	Run086	Standard_Measurement	Plate_01	Clariostar_Study	MB	Biofoundry_,_London	Linear_Dilution_Pattern_V2	0.146	0.142	0.139	0.136	0.132	0.129	0.125	0.124	0.123	0.121	0.119	0.117	0.114	0.11	0.106	0.104	0.102	0.101	0.099	0.098	0.098	0.098	0.099	0.101	0.104	0.107	0.11	0.113	0.115	0.118	0.121	0.123	0.126	0.13	0.133	0.138
H07	Sample	Dilution_65%	0.65	DMSO	Lycopene	Standard_Development	Run086	Standard_Measurement	Plate_01	Clariostar_Study	MB	Biofoundry_,_London	Linear_Dilution_Pattern_V2	0.138	0.136	0.132	0.129	0.126	0.122	0.118	0.117	0.115	0.114	0.111	0.108	0.105	0.101	0.098	0.096	0.093	0.092	0.091	0.09	0.09	0.089	0.089	0.09	0.093	0.095	0.098	0.1	0.101	0.103	0.106	0.108	0.11	0.112	0.115	0.119
H08	Sample	Dilution_45%	0.45	DMSO	Lycopene	Standard_Development	Run086	Standard_Measurement	Plate_01	Clariostar_Study	MB	Biofoundry_,_London	Linear_Dilution_Pattern_V2	0.126	0.123	0.12	0.116	0.113	0.11	0.106	0.104	0.102	0.1	0.097	0.093	0.091	0.086	0.084	0.082	0.08	0.078	0.077	0.076	0.076	0.074	0.075	0.075	0.077	0.079	0.08	0.081	0.082	0.084	0.086	0.086	0.088	0.09	0.091	0.093
H09	Sample	Dilution_25%	0.25	DMSO	Lycopene	Standard_Development	Run086	Standard_Measurement	Plate_01	Clariostar_Study	MB	Biofoundry_,_London	Linear_Dilution_Pattern_V2	0.12	0.117	0.114	0.11	0.106	0.103	0.099	0.098	0.095	0.093	0.089	0.086	0.083	0.078	0.076	0.073	0.072	0.07	0.069	0.068	0.067	0.066	0.066	0.067	0.068	0.068	0.069	0.069	0.069	0.07	0.07	0.071	0.072	0.073	0.073	0.074
H10	Sample	Dilution_05%	0.0499999999999999	DMSO	Lycopene	Standard_Development	Run086	Standard_Measurement	Plate_01	Clariostar_Study	MB	Biofoundry_,_London	Linear_Dilution_Pattern_V2	0.113	0.11	0.106	0.102	0.098	0.095	0.09	0.088	0.086	0.083	0.079	0.075	0.072	0.068	0.065	0.063	0.062	0.059	0.059	0.057	0.056	0.054	0.053	0.053	0.054	0.054	0.053	0.053	0.053	0.052	0.052	0.052	0.051	0.051	0.051	0.051
H11	Blank	DMSO_Blank		DMSO		Standard_Development	Run086	Standard_Measurement	Plate_01	Clariostar_Study	MB	Biofoundry_,_London	Linear_Dilution_Pattern_V2	0.109	0.106	0.102	0.098	0.094	0.091	0.087	0.085	0.083	0.079	0.075	0.071	0.068	0.064	0.062	0.06	0.058	0.056	0.055	0.054	0.053	0.052	0.051	0.05	0.05	0.05	0.05	0.049	0.048	0.048	0.048	0.047	0.047	0.046	0.046	0.045
H12	Blank	DMSO_Blank		DMSO		Standard_Development	Run086	Standard_Measurement	Plate_01	Clariostar_Study	MB	Biofoundry_,_London	Linear_Dilution_Pattern_V2	0.113	0.11	0.106	0.102	0.098	0.095	0.091	0.089	0.086	0.082	0.077	0.073	0.068	0.064	0.061	0.06	0.058	0.056	0.054	0.054	0.052	0.051	0.051	0.051	0.051	0.05	0.05	0.048	0.048	0.048	0.048	0.048	0.047	0.047	0.045	0.045
A01	Sample	Dilution_100%	1.0	DMSO	Lycopene	Standard_Development	Run086	Standard_Measurement	Plate_01	Clariostar_Study	MB	Biofoundry_,_London	Linear_Dilution_Pattern_V2	0.161	0.158	0.154	0.151	0.147	0.143	0.141	0.139	0.137	0.135	0.133	0.129	0.126	0.121	0.118	0.114	0.112	0.11	0.109	0.108	0.108	0.108	0.11	0.111	0.114	0.117	0.121	0.125	0.129	0.133	0.135	0.139	0.142	0.146	0.151	0.157
A02	Sample	Dilution_80%	0.8	DMSO	Lycopene	Standard_Development	Run086	Standard_Measurement	Plate_01	Clariostar_Study	MB	Biofoundry_,_London	Linear_Dilution_Pattern_V2	0.147	0.143	0.14	0.138	0.134	0.13	0.127	0.124	0.123	0.12	0.118	0.115	0.111	0.107	0.105	0.101	0.099	0.097	0.096	0.095	0.095	0.096	0.096	0.097	0.099	0.102	0.105	0.109	0.111	0.114	0.116	0.119	0.121	0.125	0.129	0.134
A03	Sample	Dilution_60%	0.6	DMSO	Lycopene	Standard_Development	Run086	Standard_Measurement	Plate_01	Clariostar_Study	MB	Biofoundry_,_London	Linear_Dilution_Pattern_V2	0.135	0.132	0.129	0.125	0.122	0.119	0.116	0.113	0.112	0.109	0.107	0.102	0.099	0.096	0.093	0.09	0.088	0.086	0.085	0.084	0.084	0.084	0.085	0.086	0.086	0.089	0.091	0.094	0.095	0.097	0.098	0.101	0.102	0.104	0.107	0.11
A04	Sample	Dilution_40%	0.4	DMSO	Lycopene	Standard_Development	Run086	Standard_Measurement	Plate_01	Clariostar_Study	MB	Biofoundry_,_London	Linear_Dilution_Pattern_V2	0.127	0.123	0.12	0.117	0.113	0.11	0.107	0.104	0.102	0.099	0.096	0.091	0.088	0.084	0.082	0.079	0.077	0.075	0.074	0.073	0.072	0.072	0.072	0.072	0.074	0.075	0.076	0.078	0.079	0.08	0.08	0.082	0.083	0.085	0.086	0.088
A05	Sample	Dilution_20%	0.2	DMSO	Lycopene	Standard_Development	Run086	Standard_Measurement	Plate_01	Clariostar_Study	MB	Biofoundry_,_London	Linear_Dilution_Pattern_V2	0.114	0.111	0.108	0.105	0.101	0.098	0.094	0.092	0.09	0.086	0.084	0.08	0.076	0.073	0.07	0.068	0.066	0.064	0.063	0.061	0.061	0.061	0.061	0.06	0.06	0.061	0.061	0.062	0.063	0.063	0.063	0.063	0.064	0.064	0.065	0.066
A06	Sample	Dilution_100%	1.0	DMSO	Lycopene	Standard_Development	Run086	Standard_Measurement	Plate_01	Clariostar_Study	MB	Biofoundry_,_London	Linear_Dilution_Pattern_V2	0.156	0.153	0.15	0.147	0.143	0.14	0.136	0.134	0.133	0.132	0.131	0.126	0.123	0.119	0.115	0.112	0.11	0.108	0.107	0.106	0.106	0.106	0.107	0.109	0.112	0.116	0.12	0.124	0.127	0.131	0.134	0.137	0.14	0.144	0.15	0.155
A07	Sample	Dilution_80%	0.8	DMSO	Lycopene	Standard_Development	Run086	Standard_Measurement	Plate_01	Clariostar_Study	MB	Biofoundry_,_London	Linear_Dilution_Pattern_V2	0.148	0.145	0.141	0.138	0.134	0.131	0.127	0.125	0.124	0.123	0.121	0.117	0.113	0.109	0.106	0.102	0.1	0.097	0.097	0.096	0.096	0.096	0.097	0.098	0.101	0.104	0.107	0.11	0.113	0.116	0.118	0.121	0.123	0.126	0.13	0.134
A08	Sample	Dilution_60%	0.6	DMSO	Lycopene	Standard_Development	Run086	Standard_Measurement	Plate_01	Clariostar_Study	MB	Biofoundry_,_London	Linear_Dilution_Pattern_V2	0.137	0.134	0.13	0.127	0.124	0.12	0.117	0.114	0.112	0.109	0.107	0.103	0.1	0.095	0.093	0.09	0.087	0.086	0.085	0.084	0.084	0.084	0.085	0.085	0.086	0.089	0.091	0.093	0.095	0.098	0.099	0.101	0.103	0.106	0.109	0.112
A09	Sample	Dilution_40%	0.4	DMSO	Lycopene	Standard_Development	Run086	Standard_Measurement	Plate_01	Clariostar_Study	MB	Biofoundry_,_London	Linear_Dilution_Pattern_V2	0.128	0.125	0.122	0.118	0.115	0.111	0.108	0.106	0.103	0.1	0.097	0.093	0.089	0.085	0.082	0.079	0.077	0.076	0.074	0.073	0.073	0.073	0.073	0.073	0.074	0.075	0.076	0.078	0.079	0.08	0.081	0.083	0.083	0.085	0.087	0.088
A10	Sample	Dilution_20%	0.2	DMSO	Lycopene	Standard_Development	Run086	Standard_Measurement	Plate_01	Clariostar_Study	MB	Biofoundry_,_London	Linear_Dilution_Pattern_V2	0.121	0.117	0.114	0.11	0.106	0.103	0.099	0.096	0.095	0.09	0.087	0.082	0.079	0.076	0.073	0.07	0.069	0.066	0.065	0.063	0.062	0.062	0.062	0.062	0.061	0.063	0.063	0.064	0.063	0.064	0.064	0.065	0.065	0.065	0.066	0.067
A11	Blank	DMSO_Blank		DMSO		Standard_Development	Run086	Standard_Measurement	Plate_01	Clariostar_Study	MB	Biofoundry_,_London	Linear_Dilution_Pattern_V2	0.114	0.11	0.106	0.104	0.1	0.096	0.092	0.089	0.087	0.082	0.078	0.073	0.069	0.065	0.063	0.06	0.059	0.057	0.056	0.054	0.053	0.052	0.052	0.051	0.051	0.051	0.051	0.05	0.049	0.049	0.048	0.048	0.048	0.048	0.047	0.046
A12	Blank	DMSO_Blank		DMSO		Standard_Development	Run086	Standard_Measurement	Plate_01	Clariostar_Study	MB	Biofoundry_,_London	Linear_Dilution_Pattern_V2	0.112	0.109	0.105	0.102	0.098	0.094	0.091	0.087	0.085	0.081	0.077	0.072	0.069	0.066	0.063	0.06	0.059	0.057	0.055	0.054	0.053	0.052	0.052	0.051	0.05	0.051	0.05	0.05	0.049	0.049	0.048	0.048	0.047	0.048	0.047	0.046
B01	Sample	Dilution_100%	1.0	DMSO	Lycopene	Standard_Development	Run086	Standard_Measurement	Plate_01	Clariostar_Study	MB	Biofoundry_,_London	Linear_Dilution_Pattern_V2	0.159	0.155	0.152	0.149	0.145	0.142	0.139	0.137	0.136	0.134	0.133	0.129	0.126	0.121	0.118	0.115	0.113	0.111	0.11	0.109	0.109	0.11	0.111	0.113	0.115	0.12	0.123	0.127	0.132	0.135	0.138	0.142	0.145	0.148	0.153	0.16
B02	Sample	Dilution_80%	0.8	DMSO	Lycopene	Standard_Development	Run086	Standard_Measurement	Plate_01	Clariostar_Study	MB	Biofoundry_,_London	Linear_Dilution_Pattern_V2	0.143	0.14	0.138	0.134	0.131	0.127	0.124	0.123	0.121	0.118	0.117	0.114	0.111	0.107	0.104	0.101	0.099	0.098	0.097	0.096	0.096	0.096	0.097	0.098	0.1	0.103	0.106	0.11	0.112	0.115	0.118	0.121	0.123	0.126	0.13	0.134
B03	Sample	Dilution_60%	0.6	DMSO	Lycopene	Standard_Development	Run086	Standard_Measurement	Plate_01	Clariostar_Study	MB	Biofoundry_,_London	Linear_Dilution_Pattern_V2	0.133	0.13	0.127	0.124	0.121	0.117	0.115	0.113	0.111	0.109	0.108	0.104	0.1	0.096	0.094	0.091	0.09	0.088	0.087	0.086	0.086	0.086	0.086	0.087	0.089	0.091	0.093	0.096	0.097	0.1	0.101	0.104	0.105	0.108	0.111	0.114
B04	Sample	Dilution_40%	0.4	DMSO	Lycopene	Standard_Development	Run086	Standard_Measurement	Plate_01	Clariostar_Study	MB	Biofoundry_,_London	Linear_Dilution_Pattern_V2	0.123	0.119	0.116	0.114	0.11	0.107	0.104	0.102	0.101	0.098	0.095	0.092	0.088	0.084	0.082	0.08	0.078	0.077	0.076	0.074	0.074	0.074	0.074	0.074	0.075	0.077	0.078	0.08	0.081	0.082	0.083	0.085	0.085	0.087	0.089	0.09
B05	Sample	Dilution_20%	0.2	DMSO	Lycopene	Standard_Development	Run086	Standard_Measurement	Plate_01	Clariostar_Study	MB	Biofoundry_,_London	Linear_Dilution_Pattern_V2	0.109	0.106	0.103	0.1	0.098	0.094	0.091	0.089	0.087	0.083	0.081	0.078	0.075	0.071	0.069	0.067	0.066	0.064	0.063	0.062	0.061	0.061	0.061	0.06	0.061	0.062	0.063	0.063	0.063	0.063	0.064	0.065	0.065	0.065	0.066	0.066
B06	Sample	Dilution_100%	1.0	DMSO	Lycopene	Standard_Development	Run086	Standard_Measurement	Plate_01	Clariostar_Study	MB	Biofoundry_,_London	Linear_Dilution_Pattern_V2	0.153	0.15	0.148	0.145	0.142	0.138	0.136	0.134	0.132	0.131	0.13	0.126	0.123	0.119	0.117	0.113	0.111	0.11	0.108	0.108	0.108	0.108	0.11	0.111	0.114	0.119	0.122	0.127	0.13	0.134	0.136	0.14	0.143	0.147	0.152	0.158
B07	Sample	Dilution_80%	0.8	DMSO	Lycopene	Standard_Development	Run086	Standard_Measurement	Plate_01	Clariostar_Study	MB	Biofoundry_,_London	Linear_Dilution_Pattern_V2	0.15	0.146	0.144	0.141	0.138	0.134	0.131	0.13	0.129	0.127	0.126	0.123	0.119	0.116	0.113	0.11	0.109	0.107	0.105	0.104	0.105	0.105	0.106	0.107	0.109	0.113	0.115	0.119	0.121	0.123	0.126	0.129	0.132	0.134	0.138	0.142
B08	Sample	Dilution_60%	0.6	DMSO	Lycopene	Standard_Development	Run086	Standard_Measurement	Plate_01	Clariostar_Study	MB	Biofoundry_,_London	Linear_Dilution_Pattern_V2	0.208	0.205	0.203	0.199	0.195	0.191	0.186	0.184	0.182	0.18	0.179	0.175	0.172	0.168	0.164	0.161	0.16	0.159	0.156	0.154	0.154	0.154	0.153	0.153	0.156	0.157	0.159	0.161	0.163	0.165	0.166	0.168	0.17	0.172	0.174	0.178
B09	Sample	Dilution_40%	0.4	DMSO	Lycopene	Standard_Development	Run086	Standard_Measurement	Plate_01	Clariostar_Study	MB	Biofoundry_,_London	Linear_Dilution_Pattern_V2	0.123	0.12	0.117	0.113	0.11	0.106	0.103	0.101	0.1	0.096	0.094	0.09	0.087	0.083	0.081	0.078	0.077	0.075	0.074	0.073	0.073	0.073	0.073	0.073	0.073	0.075	0.076	0.077	0.079	0.08	0.081	0.083	0.083	0.084	0.086	0.088
B10	Sample	Dilution_20%	0.2	DMSO	Lycopene	Standard_Development	Run086	Standard_Measurement	Plate_01	Clariostar_Study	MB	Biofoundry_,_London	Linear_Dilution_Pattern_V2	0.114	0.111	0.108	0.105	0.101	0.098	0.095	0.093	0.09	0.087	0.084	0.08	0.077	0.074	0.071	0.068	0.067	0.065	0.064	0.063	0.062	0.062	0.062	0.061	0.062	0.062	0.062	0.063	0.063	0.063	0.063	0.064	0.065	0.065	0.066	0.066
B11	Blank	DMSO_Blank		DMSO		Standard_Development	Run086	Standard_Measurement	Plate_01	Clariostar_Study	MB	Biofoundry_,_London	Linear_Dilution_Pattern_V2	0.106	0.103	0.1	0.097	0.093	0.089	0.086	0.084	0.082	0.078	0.075	0.071	0.068	0.065	0.062	0.059	0.059	0.057	0.056	0.054	0.053	0.053	0.052	0.052	0.051	0.051	0.05	0.05	0.049	0.049	0.048	0.048	0.047	0.047	0.047	0.046
B12	Blank	DMSO_Blank		DMSO		Standard_Development	Run086	Standard_Measurement	Plate_01	Clariostar_Study	MB	Biofoundry_,_London	Linear_Dilution_Pattern_V2	0.108	0.104	0.101	0.097	0.094	0.09	0.087	0.085	0.083	0.079	0.075	0.07	0.068	0.063	0.06	0.058	0.057	0.056	0.054	0.053	0.052	0.051	0.051	0.051	0.05	0.05	0.049	0.049	0.048	0.048	0.047	0.048	0.046	0.046	0.045	0.045
C01	Sample	Dilution_95%	0.95	DMSO	Lycopene	Standard_Development	Run086	Standard_Measurement	Plate_01	Clariostar_Study	MB	Biofoundry_,_London	Linear_Dilution_Pattern_V2	0.155	0.152	0.147	0.144	0.141	0.138	0.135	0.133	0.133	0.131	0.129	0.125	0.122	0.118	0.115	0.111	0.109	0.108	0.107	0.106	0.106	0.106	0.107	0.109	0.111	0.116	0.119	0.122	0.126	0.13	0.132	0.136	0.138	0.142	0.147	0.152
C02	Sample	Dilution_75%	0.75	DMSO	Lycopene	Standard_Development	Run086	Standard_Measurement	Plate_01	Clariostar_Study	MB	Biofoundry_,_London	Linear_Dilution_Pattern_V2	0.162	0.159	0.156	0.154	0.15	0.147	0.144	0.142	0.141	0.138	0.137	0.133	0.131	0.127	0.124	0.121	0.119	0.117	0.117	0.115	0.115	0.115	0.115	0.116	0.118	0.121	0.124	0.126	0.128	0.131	0.132	0.135	0.136	0.139	0.143	0.146
C03	Sample	Dilution_55%	0.55	DMSO	Lycopene	Standard_Development	Run086	Standard_Measurement	Plate_01	Clariostar_Study	MB	Biofoundry_,_London	Linear_Dilution_Pattern_V2	0.129	0.127	0.123	0.12	0.117	0.114	0.111	0.109	0.107	0.105	0.103	0.1	0.097	0.092	0.091	0.088	0.086	0.085	0.084	0.083	0.083	0.082	0.083	0.084	0.085	0.087	0.089	0.091	0.093	0.095	0.096	0.098	0.1	0.101	0.104	0.107
C04	Sample	Dilution_35%	0.35	DMSO	Lycopene	Standard_Development	Run086	Standard_Measurement	Plate_01	Clariostar_Study	MB	Biofoundry_,_London	Linear_Dilution_Pattern_V2	0.119	0.116	0.113	0.11	0.107	0.103	0.101	0.099	0.097	0.094	0.093	0.089	0.085	0.082	0.08	0.078	0.076	0.074	0.073	0.073	0.072	0.072	0.072	0.072	0.073	0.074	0.075	0.076	0.077	0.078	0.079	0.08	0.081	0.082	0.084	0.085
C05	Sample	Dilution_15%	0.15	DMSO	Lycopene	Standard_Development	Run086	Standard_Measurement	Plate_01	Clariostar_Study	MB	Biofoundry_,_London	Linear_Dilution_Pattern_V2	0.107	0.104	0.101	0.098	0.095	0.091	0.089	0.087	0.086	0.082	0.08	0.076	0.075	0.071	0.069	0.067	0.066	0.064	0.063	0.062	0.061	0.06	0.06	0.06	0.06	0.061	0.061	0.061	0.061	0.061	0.061	0.062	0.062	0.062	0.062	0.062
C06	Sample	Dilution_95%	0.95	DMSO	Lycopene	Standard_Development	Run086	Standard_Measurement	Plate_01	Clariostar_Study	MB	Biofoundry_,_London	Linear_Dilution_Pattern_V2	0.154	0.151	0.148	0.145	0.141	0.138	0.135	0.134	0.133	0.132	0.131	0.127	0.124	0.12	0.117	0.115	0.113	0.111	0.11	0.109	0.109	0.11	0.111	0.112	0.115	0.119	0.122	0.126	0.13	0.133	0.136	0.139	0.142	0.145	0.15	0.155
C07	Sample	Dilution_75%	0.75	DMSO	Lycopene	Standard_Development	Run086	Standard_Measurement	Plate_01	Clariostar_Study	MB	Biofoundry_,_London	Linear_Dilution_Pattern_V2	0.139	0.135	0.132	0.128	0.125	0.121	0.118	0.117	0.117	0.114	0.114	0.11	0.107	0.104	0.1	0.098	0.097	0.095	0.094	0.093	0.093	0.093	0.094	0.095	0.097	0.1	0.102	0.106	0.108	0.112	0.113	0.116	0.117	0.12	0.124	0.127
C08	Sample	Dilution_55%	0.55	DMSO	Lycopene	Standard_Development	Run086	Standard_Measurement	Plate_01	Clariostar_Study	MB	Biofoundry_,_London	Linear_Dilution_Pattern_V2	0.129	0.126	0.123	0.12	0.117	0.113	0.11	0.109	0.108	0.105	0.103	0.1	0.097	0.093	0.091	0.088	0.087	0.086	0.085	0.084	0.084	0.083	0.084	0.084	0.086	0.088	0.089	0.092	0.093	0.095	0.097	0.098	0.1	0.102	0.104	0.107
C09	Sample	Dilution_35%	0.35	DMSO	Lycopene	Standard_Development	Run086	Standard_Measurement	Plate_01	Clariostar_Study	MB	Biofoundry_,_London	Linear_Dilution_Pattern_V2	0.122	0.118	0.115	0.112	0.108	0.105	0.102	0.099	0.098	0.094	0.092	0.088	0.085	0.082	0.08	0.077	0.075	0.073	0.072	0.072	0.071	0.071	0.071	0.071	0.071	0.073	0.074	0.075	0.075	0.076	0.077	0.078	0.079	0.08	0.081	0.082
C10	Sample	Dilution_15%	0.15	DMSO	Lycopene	Standard_Development	Run086	Standard_Measurement	Plate_01	Clariostar_Study	MB	Biofoundry_,_London	Linear_Dilution_Pattern_V2	0.11	0.107	0.104	0.101	0.097	0.094	0.091	0.088	0.086	0.083	0.081	0.076	0.073	0.07	0.067	0.065	0.064	0.062	0.061	0.06	0.059	0.059	0.059	0.058	0.058	0.059	0.059	0.059	0.059	0.059	0.059	0.059	0.059	0.06	0.06	0.059
C11	Blank	DMSO_Blank		DMSO		Standard_Development	Run086	Standard_Measurement	Plate_01	Clariostar_Study	MB	Biofoundry_,_London	Linear_Dilution_Pattern_V2	0.106	0.103	0.1	0.096	0.092	0.089	0.087	0.084	0.082	0.078	0.075	0.07	0.067	0.063	0.061	0.059	0.058	0.056	0.055	0.053	0.053	0.052	0.052	0.051	0.051	0.051	0.05	0.05	0.049	0.049	0.049	0.048	0.047	0.047	0.046	0.045
C12	Blank	DMSO_Blank		DMSO		Standard_Development	Run086	Standard_Measurement	Plate_01	Clariostar_Study	MB	Biofoundry_,_London	Linear_Dilution_Pattern_V2	0.111	0.107	0.104	0.102	0.098	0.095	0.092	0.089	0.086	0.082	0.079	0.074	0.071	0.067	0.065	0.063	0.061	0.059	0.058	0.057	0.057	0.056	0.056	0.054	0.054	0.053	0.053	0.053	0.052	0.051	0.051	0.052	0.051	0.05	0.05	0.049
D01	Sample	Dilution_95%	0.95	DMSO	Lycopene	Standard_Development	Run086	Standard_Measurement	Plate_01	Clariostar_Study	MB	Biofoundry_,_London	Linear_Dilution_Pattern_V2	0.159	0.156	0.154	0.15	0.146	0.142	0.139	0.137	0.137	0.135	0.134	0.13	0.127	0.122	0.119	0.116	0.115	0.113	0.112	0.11	0.11	0.11	0.112	0.113	0.116	0.119	0.124	0.128	0.131	0.134	0.137	0.14	0.143	0.147	0.152	0.157
D02	Sample	Dilution_75%	0.75	DMSO	Lycopene	Standard_Development	Run086	Standard_Measurement	Plate_01	Clariostar_Study	MB	Biofoundry_,_London	Linear_Dilution_Pattern_V2	0.173	0.17	0.167	0.163	0.159	0.156	0.153	0.152	0.152	0.15	0.149	0.146	0.142	0.139	0.136	0.133	0.131	0.129	0.128	0.127	0.127	0.127	0.127	0.129	0.131	0.134	0.136	0.139	0.141	0.144	0.146	0.148	0.15	0.153	0.156	0.16
D03	Sample	Dilution_55%	0.55	DMSO	Lycopene	Standard_Development	Run086	Standard_Measurement	Plate_01	Clariostar_Study	MB	Biofoundry_,_London	Linear_Dilution_Pattern_V2	0.132	0.129	0.127	0.123	0.12	0.117	0.114	0.112	0.111	0.109	0.107	0.103	0.101	0.097	0.094	0.092	0.09	0.089	0.087	0.086	0.086	0.086	0.086	0.087	0.089	0.091	0.093	0.095	0.096	0.099	0.1	0.102	0.103	0.105	0.108	0.111
D04	Sample	Dilution_35%	0.35	DMSO	Lycopene	Standard_Development	Run086	Standard_Measurement	Plate_01	Clariostar_Study	MB	Biofoundry_,_London	Linear_Dilution_Pattern_V2	0.121	0.119	0.115	0.113	0.109	0.106	0.102	0.101	0.1	0.097	0.095	0.091	0.088	0.085	0.083	0.08	0.079	0.077	0.075	0.074	0.074	0.074	0.074	0.074	0.075	0.076	0.077	0.079	0.079	0.08	0.08	0.082	0.083	0.084	0.086	0.087
D05	Sample	Dilution_15%	0.15	DMSO	Lycopene	Standard_Development	Run086	Standard_Measurement	Plate_01	Clariostar_Study	MB	Biofoundry_,_London	Linear_Dilution_Pattern_V2	0.108	0.104	0.102	0.098	0.095	0.091	0.088	0.087	0.085	0.082	0.08	0.076	0.074	0.07	0.069	0.067	0.065	0.063	0.062	0.061	0.06	0.06	0.059	0.059	0.06	0.06	0.06	0.06	0.061	0.061	0.061	0.062	0.061	0.062	0.062	0.062
D06	Sample	Dilution_95%	0.95	DMSO	Lycopene	Standard_Development	Run086	Standard_Measurement	Plate_01	Clariostar_Study	MB	Biofoundry_,_London	Linear_Dilution_Pattern_V2	0.149	0.147	0.144	0.14	0.137	0.134	0.131	0.13	0.129	0.127	0.127	0.123	0.121	0.116	0.114	0.11	0.109	0.108	0.107	0.106	0.105	0.106	0.107	0.109	0.112	0.116	0.119	0.123	0.127	0.13	0.133	0.136	0.139	0.143	0.148	0.153
D07	Sample	Dilution_75%	0.75	DMSO	Lycopene	Standard_Development	Run086	Standard_Measurement	Plate_01	Clariostar_Study	MB	Biofoundry_,_London	Linear_Dilution_Pattern_V2	0.142	0.139	0.136	0.133	0.13	0.127	0.124	0.122	0.12	0.119	0.118	0.115	0.112	0.108	0.105	0.102	0.101	0.099	0.098	0.097	0.097	0.097	0.098	0.099	0.101	0.104	0.107	0.11	0.113	0.115	0.117	0.12	0.122	0.125	0.129	0.133
D08	Sample	Dilution_55%	0.55	DMSO	Lycopene	Standard_Development	Run086	Standard_Measurement	Plate_01	Clariostar_Study	MB	Biofoundry_,_London	Linear_Dilution_Pattern_V2	0.129	0.125	0.122	0.119	0.115	0.112	0.11	0.109	0.107	0.104	0.103	0.099	0.097	0.093	0.091	0.088	0.087	0.085	0.084	0.083	0.083	0.082	0.083	0.084	0.085	0.087	0.089	0.092	0.093	0.095	0.096	0.099	0.1	0.102	0.104	0.107
D09	Sample	Dilution_35%	0.35	DMSO	Lycopene	Standard_Development	Run086	Standard_Measurement	Plate_01	Clariostar_Study	MB	Biofoundry_,_London	Linear_Dilution_Pattern_V2	0.12	0.117	0.114	0.112	0.109	0.106	0.102	0.101	0.099	0.096	0.094	0.09	0.087	0.083	0.081	0.079	0.077	0.076	0.074	0.074	0.073	0.073	0.073	0.073	0.073	0.075	0.076	0.078	0.079	0.08	0.08	0.082	0.082	0.084	0.085	0.087
D10	Sample	Dilution_15%	0.15	DMSO	Lycopene	Standard_Development	Run086	Standard_Measurement	Plate_01	Clariostar_Study	MB	Biofoundry_,_London	Linear_Dilution_Pattern_V2	0.111	0.107	0.104	0.102	0.098	0.095	0.091	0.09	0.088	0.084	0.082	0.078	0.075	0.072	0.07	0.067	0.066	0.064	0.063	0.062	0.061	0.061	0.061	0.06	0.06	0.061	0.061	0.061	0.061	0.061	0.061	0.061	0.062	0.062	0.062	0.062
D11	Blank	DMSO_Blank		DMSO		Standard_Development	Run086	Standard_Measurement	Plate_01	Clariostar_Study	MB	Biofoundry_,_London	Linear_Dilution_Pattern_V2	0.11	0.107	0.105	0.101	0.098	0.095	0.092	0.089	0.086	0.083	0.08	0.075	0.072	0.068	0.066	0.064	0.062	0.061	0.06	0.058	0.058	0.058	0.057	0.056	0.055	0.055	0.055	0.054	0.054	0.053	0.052	0.053	0.052	0.052	0.051	0.051
D12	Blank	DMSO_Blank		DMSO		Standard_Development	Run086	Standard_Measurement	Plate_01	Clariostar_Study	MB	Biofoundry_,_London	Linear_Dilution_Pattern_V2	0.107	0.103	0.1	0.097	0.094	0.09	0.087	0.084	0.082	0.078	0.074	0.07	0.067	0.063	0.061	0.059	0.057	0.055	0.054	0.053	0.053	0.052	0.051	0.051	0.05	0.05	0.049	0.049	0.048	0.048	0.048	0.048	0.047	0.047	0.046	0.045
E01	Sample	Dilution_90%	0.9	DMSO	Lycopene	Standard_Development	Run086	Standard_Measurement	Plate_01	Clariostar_Study	MB	Biofoundry_,_London	Linear_Dilution_Pattern_V2	0.156	0.153	0.148	0.145	0.141	0.138	0.134	0.133	0.132	0.131	0.13	0.127	0.123	0.119	0.116	0.113	0.111	0.109	0.107	0.106	0.106	0.107	0.107	0.11	0.112	0.115	0.119	0.123	0.126	0.129	0.132	0.135	0.138	0.142	0.146	0.151
E02	Sample	Dilution_70%	0.7	DMSO	Lycopene	Standard_Development	Run086	Standard_Measurement	Plate_01	Clariostar_Study	MB	Biofoundry_,_London	Linear_Dilution_Pattern_V2	0.147	0.143	0.141	0.137	0.134	0.13	0.127	0.126	0.125	0.122	0.121	0.118	0.115	0.111	0.109	0.106	0.104	0.102	0.101	0.101	0.1	0.1	0.1	0.102	0.104	0.106	0.109	0.111	0.114	0.116	0.118	0.121	0.122	0.125	0.128	0.131
E03	Sample	Dilution_50%	0.5	DMSO	Lycopene	Standard_Development	Run086	Standard_Measurement	Plate_01	Clariostar_Study	MB	Biofoundry_,_London	Linear_Dilution_Pattern_V2	0.128	0.124	0.121	0.118	0.114	0.111	0.108	0.106	0.105	0.103	0.102	0.098	0.095	0.091	0.089	0.086	0.084	0.083	0.082	0.081	0.081	0.08	0.081	0.082	0.083	0.086	0.087	0.089	0.091	0.092	0.093	0.095	0.097	0.099	0.101	0.103
E04	Sample	Dilution_30%	0.3	DMSO	Lycopene	Standard_Development	Run086	Standard_Measurement	Plate_01	Clariostar_Study	MB	Biofoundry_,_London	Linear_Dilution_Pattern_V2	0.116	0.113	0.11	0.107	0.104	0.1	0.098	0.096	0.094	0.092	0.09	0.086	0.082	0.08	0.077	0.075	0.074	0.071	0.07	0.07	0.069	0.069	0.069	0.069	0.07	0.071	0.071	0.072	0.073	0.074	0.075	0.076	0.076	0.077	0.079	0.08
E05	Sample	Dilution_10%	0.1	DMSO	Lycopene	Standard_Development	Run086	Standard_Measurement	Plate_01	Clariostar_Study	MB	Biofoundry_,_London	Linear_Dilution_Pattern_V2	0.102	0.099	0.097	0.093	0.089	0.086	0.083	0.082	0.081	0.077	0.075	0.072	0.069	0.066	0.064	0.062	0.06	0.059	0.058	0.057	0.056	0.056	0.055	0.055	0.055	0.055	0.055	0.055	0.055	0.055	0.055	0.055	0.055	0.055	0.055	0.055
E06	Sample	Dilution_90%	0.9	DMSO	Lycopene	Standard_Development	Run086	Standard_Measurement	Plate_01	Clariostar_Study	MB	Biofoundry_,_London	Linear_Dilution_Pattern_V2	0.161	0.157	0.154	0.152	0.148	0.144	0.142	0.141	0.141	0.139	0.138	0.135	0.132	0.129	0.126	0.123	0.122	0.119	0.118	0.118	0.118	0.118	0.119	0.12	0.124	0.127	0.131	0.134	0.137	0.141	0.143	0.147	0.149	0.153	0.157	0.162
E07	Sample	Dilution_70%	0.7	DMSO	Lycopene	Standard_Development	Run086	Standard_Measurement	Plate_01	Clariostar_Study	MB	Biofoundry_,_London	Linear_Dilution_Pattern_V2	0.137	0.134	0.131	0.128	0.125	0.121	0.118	0.117	0.116	0.114	0.113	0.11	0.107	0.103	0.1	0.098	0.096	0.095	0.094	0.093	0.092	0.093	0.094	0.095	0.097	0.099	0.102	0.105	0.108	0.11	0.112	0.115	0.116	0.12	0.123	0.126
E08	Sample	Dilution_50%	0.5	DMSO	Lycopene	Standard_Development	Run086	Standard_Measurement	Plate_01	Clariostar_Study	MB	Biofoundry_,_London	Linear_Dilution_Pattern_V2	0.13	0.127	0.123	0.121	0.117	0.114	0.111	0.109	0.108	0.106	0.104	0.101	0.097	0.094	0.092	0.089	0.087	0.086	0.085	0.084	0.083	0.084	0.084	0.085	0.086	0.088	0.09	0.092	0.093	0.095	0.096	0.098	0.099	0.101	0.103	0.106
E09	Sample	Dilution_30%	0.3	DMSO	Lycopene	Standard_Development	Run086	Standard_Measurement	Plate_01	Clariostar_Study	MB	Biofoundry_,_London	Linear_Dilution_Pattern_V2	0.119	0.116	0.113	0.109	0.105	0.102	0.098	0.097	0.096	0.093	0.091	0.087	0.083	0.081	0.077	0.075	0.074	0.072	0.071	0.07	0.07	0.069	0.069	0.069	0.07	0.071	0.072	0.072	0.073	0.074	0.074	0.075	0.075	0.076	0.077	0.078
E10	Sample	Dilution_10%	0.1	DMSO	Lycopene	Standard_Development	Run086	Standard_Measurement	Plate_01	Clariostar_Study	MB	Biofoundry_,_London	Linear_Dilution_Pattern_V2	0.109	0.105	0.102	0.099	0.095	0.092	0.088	0.087	0.085	0.081	0.079	0.075	0.072	0.068	0.066	0.064	0.063	0.061	0.06	0.059	0.058	0.057	0.057	0.057	0.057	0.057	0.057	0.057	0.057	0.057	0.056	0.057	0.057	0.057	0.057	0.056
E11	Blank	DMSO_Blank		DMSO		Standard_Development	Run086	Standard_Measurement	Plate_01	Clariostar_Study	MB	Biofoundry_,_London	Linear_Dilution_Pattern_V2	0.108	0.104	0.101	0.098	0.093	0.091	0.086	0.085	0.083	0.079	0.076	0.071	0.067	0.064	0.061	0.059	0.058	0.056	0.056	0.054	0.053	0.053	0.052	0.051	0.051	0.051	0.05	0.05	0.049	0.049	0.048	0.048	0.048	0.047	0.046	0.045
E12	Blank	DMSO_Blank		DMSO		Standard_Development	Run086	Standard_Measurement	Plate_01	Clariostar_Study	MB	Biofoundry_,_London	Linear_Dilution_Pattern_V2	0.106	0.103	0.099	0.096	0.093	0.09	0.087	0.084	0.082	0.077	0.074	0.069	0.065	0.062	0.06	0.057	0.056	0.055	0.054	0.053	0.052	0.051	0.05	0.05	0.049	0.05	0.049	0.048	0.047	0.047	0.047	0.047	0.047	0.046	0.045	0.044
F01	Sample	Dilution_90%	0.9	DMSO	Lycopene	Standard_Development	Run086	Standard_Measurement	Plate_01	Clariostar_Study	MB	Biofoundry_,_London	Linear_Dilution_Pattern_V2	0.168	0.164	0.161	0.157	0.152	0.148	0.145	0.143	0.143	0.141	0.14	0.136	0.133	0.128	0.125	0.122	0.12	0.118	0.116	0.115	0.115	0.115	0.116	0.118	0.12	0.124	0.127	0.131	0.134	0.137	0.14	0.143	0.145	0.149	0.154	0.158
F02	Sample	Dilution_70%	0.7	DMSO	Lycopene	Standard_Development	Run086	Standard_Measurement	Plate_01	Clariostar_Study	MB	Biofoundry_,_London	Linear_Dilution_Pattern_V2	0.142	0.138	0.136	0.132	0.128	0.124	0.121	0.12	0.119	0.117	0.116	0.112	0.109	0.105	0.102	0.099	0.098	0.095	0.095	0.094	0.094	0.093	0.094	0.095	0.097	0.099	0.102	0.105	0.107	0.109	0.111	0.114	0.115	0.118	0.121	0.125
F03	Sample	Dilution_50%	0.5	DMSO	Lycopene	Standard_Development	Run086	Standard_Measurement	Plate_01	Clariostar_Study	MB	Biofoundry_,_London	Linear_Dilution_Pattern_V2	0.133	0.129	0.126	0.122	0.117	0.114	0.111	0.11	0.11	0.107	0.106	0.102	0.099	0.094	0.092	0.09	0.088	0.086	0.085	0.084	0.084	0.084	0.084	0.084	0.086	0.087	0.089	0.091	0.092	0.094	0.095	0.097	0.098	0.1	0.102	0.104
F04	Sample	Dilution_30%	0.3	DMSO	Lycopene	Standard_Development	Run086	Standard_Measurement	Plate_01	Clariostar_Study	MB	Biofoundry_,_London	Linear_Dilution_Pattern_V2	0.121	0.118	0.114	0.11	0.107	0.104	0.101	0.099	0.097	0.095	0.093	0.089	0.086	0.083	0.081	0.079	0.076	0.075	0.074	0.072	0.072	0.071	0.071	0.072	0.073	0.074	0.074	0.075	0.075	0.076	0.077	0.078	0.079	0.08	0.081	0.081
F05	Sample	Dilution_10%	0.1	DMSO	Lycopene	Standard_Development	Run086	Standard_Measurement	Plate_01	Clariostar_Study	MB	Biofoundry_,_London	Linear_Dilution_Pattern_V2	0.105	0.102	0.099	0.096	0.092	0.089	0.086	0.084	0.083	0.08	0.077	0.073	0.071	0.068	0.065	0.064	0.063	0.06	0.059	0.059	0.058	0.057	0.056	0.056	0.056	0.057	0.057	0.056	0.056	0.057	0.056	0.057	0.057	0.056	0.057	0.056
F06	Sample	Dilution_90%	0.9	DMSO	Lycopene	Standard_Development	Run086	Standard_Measurement	Plate_01	Clariostar_Study	MB	Biofoundry_,_London	Linear_Dilution_Pattern_V2	0.15	0.146	0.143	0.14	0.136	0.133	0.13	0.129	0.129	0.127	0.126	0.123	0.12	0.116	0.113	0.11	0.108	0.106	0.105	0.105	0.105	0.105	0.106	0.107	0.111	0.115	0.118	0.121	0.124	0.128	0.131	0.134	0.136	0.14	0.145	0.15
F07	Sample	Dilution_70%	0.7	DMSO	Lycopene	Standard_Development	Run086	Standard_Measurement	Plate_01	Clariostar_Study	MB	Biofoundry_,_London	Linear_Dilution_Pattern_V2	0.143	0.14	0.136	0.133	0.129	0.126	0.122	0.121	0.121	0.119	0.118	0.114	0.11	0.107	0.104	0.102	0.1	0.098	0.097	0.096	0.096	0.096	0.097	0.098	0.1	0.103	0.105	0.108	0.11	0.113	0.115	0.117	0.119	0.122	0.125	0.129
F08	Sample	Dilution_50%	0.5	DMSO	Lycopene	Standard_Development	Run086	Standard_Measurement	Plate_01	Clariostar_Study	MB	Biofoundry_,_London	Linear_Dilution_Pattern_V2	0.133	0.131	0.127	0.124	0.119	0.115	0.114	0.112	0.111	0.108	0.106	0.103	0.101	0.096	0.094	0.092	0.09	0.088	0.087	0.086	0.085	0.085	0.085	0.086	0.088	0.089	0.091	0.093	0.094	0.096	0.097	0.099	0.1	0.102	0.104	0.105
F09	Sample	Dilution_30%	0.3	DMSO	Lycopene	Standard_Development	Run086	Standard_Measurement	Plate_01	Clariostar_Study	MB	Biofoundry_,_London	Linear_Dilution_Pattern_V2	0.119	0.116	0.113	0.109	0.106	0.103	0.099	0.097	0.096	0.093	0.091	0.088	0.084	0.08	0.078	0.076	0.074	0.072	0.071	0.07	0.07	0.069	0.069	0.069	0.07	0.071	0.072	0.073	0.074	0.074	0.074	0.076	0.077	0.077	0.078	0.079
F10	Sample	Dilution_10%	0.1	DMSO	Lycopene	Standard_Development	Run086	Standard_Measurement	Plate_01	Clariostar_Study	MB	Biofoundry_,_London	Linear_Dilution_Pattern_V2	0.111	0.107	0.103	0.1	0.097	0.093	0.09	0.088	0.086	0.083	0.081	0.076	0.073	0.07	0.068	0.065	0.065	0.063	0.061	0.06	0.059	0.059	0.059	0.058	0.058	0.059	0.058	0.058	0.058	0.058	0.058	0.059	0.058	0.058	0.058	0.058
F11	Blank	DMSO		DMSO		Standard_Development	Run086	Standard_Measurement	Plate_01	Clariostar_Study	MB	Biofoundry_,_London	Linear_Dilution_Pattern_V2	0.107	0.102	0.099	0.096	0.092	0.089	0.085	0.084	0.082	0.078	0.075	0.07	0.068	0.064	0.062	0.06	0.059	0.057	0.056	0.054	0.053	0.053	0.052	0.052	0.051	0.051	0.051	0.05	0.05	0.049	0.048	0.048	0.048	0.047	0.046	0.046
F12	Blank	DMSO		DMSO		Standard_Development	Run086	Standard_Measurement	Plate_01	Clariostar_Study	MB	Biofoundry_,_London	Linear_Dilution_Pattern_V2	0.11	0.107	0.103	0.1	0.096	0.092	0.089	0.087	0.085	0.081	0.077	0.072	0.069	0.066	0.063	0.061	0.06	0.058	0.057	0.056	0.055	0.054	0.053	0.053	0.052	0.052	0.051	0.051	0.05	0.05	0.049	0.05	0.048	0.049	0.048	0.047
G01	Sample	Dilution_85%	0.85	DMSO	Lycopene	Standard_Development	Run086	Standard_Measurement	Plate_01	Clariostar_Study	MB	Biofoundry_,_London	Linear_Dilution_Pattern_V2	0.151	0.148	0.144	0.141	0.137	0.133	0.13	0.128	0.128	0.125	0.125	0.121	0.118	0.113	0.11	0.107	0.105	0.103	0.102	0.101	0.101	0.101	0.102	0.103	0.105	0.109	0.112	0.115	0.118	0.121	0.124	0.127	0.129	0.132	0.137	0.141
G02	Sample	Dilution_65%	0.65	DMSO	Lycopene	Standard_Development	Run086	Standard_Measurement	Plate_01	Clariostar_Study	MB	Biofoundry_,_London	Linear_Dilution_Pattern_V2	0.14	0.136	0.132	0.129	0.125	0.122	0.118	0.117	0.117	0.115	0.114	0.11	0.107	0.103	0.101	0.099	0.096	0.094	0.093	0.092	0.092	0.092	0.093	0.094	0.095	0.098	0.1	0.102	0.104	0.107	0.108	0.11	0.112	0.114	0.117	0.12
G03	Sample	Dilution_45%	0.45	DMSO	Lycopene	Standard_Development	Run086	Standard_Measurement	Plate_01	Clariostar_Study	MB	Biofoundry_,_London	Linear_Dilution_Pattern_V2	0.124	0.121	0.117	0.114	0.111	0.107	0.104	0.103	0.102	0.1	0.098	0.094	0.092	0.087	0.084	0.082	0.08	0.079	0.078	0.076	0.076	0.075	0.076	0.076	0.078	0.08	0.081	0.083	0.084	0.085	0.087	0.089	0.089	0.09	0.093	0.095
G04	Sample	Dilution_25%	0.25	DMSO	Lycopene	Standard_Development	Run086	Standard_Measurement	Plate_01	Clariostar_Study	MB	Biofoundry_,_London	Linear_Dilution_Pattern_V2	0.113	0.11	0.107	0.103	0.099	0.096	0.093	0.092	0.091	0.088	0.086	0.082	0.079	0.075	0.073	0.071	0.07	0.068	0.067	0.066	0.065	0.065	0.065	0.065	0.065	0.067	0.068	0.068	0.068	0.069	0.07	0.07	0.07	0.072	0.072	0.073
G05	Sample	Dilution_05%	0.0499999999999999	DMSO	Lycopene	Standard_Development	Run086	Standard_Measurement	Plate_01	Clariostar_Study	MB	Biofoundry_,_London	Linear_Dilution_Pattern_V2	0.102	0.099	0.095	0.092	0.088	0.085	0.082	0.08	0.079	0.076	0.074	0.07	0.068	0.064	0.061	0.06	0.059	0.058	0.056	0.054	0.054	0.053	0.052	0.052	0.053	0.052	0.052	0.052	0.051	0.051	0.05	0.051	0.05	0.05	0.05	0.049
G06	Sample	Dilution_85%	0.85	DMSO	Lycopene	Standard_Development	Run086	Standard_Measurement	Plate_01	Clariostar_Study	MB	Biofoundry_,_London	Linear_Dilution_Pattern_V2	0.149	0.146	0.143	0.14	0.136	0.132	0.129	0.129	0.128	0.127	0.125	0.121	0.118	0.115	0.112	0.109	0.108	0.106	0.104	0.103	0.103	0.103	0.104	0.106	0.108	0.112	0.115	0.118	0.121	0.124	0.127	0.13	0.132	0.135	0.139	0.143
G07	Sample	Dilution_65%	0.65	DMSO	Lycopene	Standard_Development	Run086	Standard_Measurement	Plate_01	Clariostar_Study	MB	Biofoundry_,_London	Linear_Dilution_Pattern_V2	0.133	0.131	0.128	0.124	0.12	0.117	0.114	0.112	0.112	0.11	0.108	0.105	0.102	0.098	0.096	0.093	0.091	0.089	0.089	0.088	0.088	0.087	0.088	0.089	0.091	0.094	0.097	0.099	0.101	0.103	0.105	0.107	0.109	0.111	0.115	0.118
G08	Sample	Dilution_45%	0.45	DMSO	Lycopene	Standard_Development	Run086	Standard_Measurement	Plate_01	Clariostar_Study	MB	Biofoundry_,_London	Linear_Dilution_Pattern_V2	0.125	0.121	0.118	0.114	0.111	0.107	0.104	0.103	0.102	0.1	0.098	0.095	0.091	0.087	0.085	0.083	0.081	0.079	0.078	0.077	0.077	0.077	0.077	0.077	0.079	0.081	0.082	0.083	0.085	0.086	0.087	0.089	0.09	0.091	0.093	0.095
G09	Sample	Dilution_25%	0.25	DMSO	Lycopene	Standard_Development	Run086	Standard_Measurement	Plate_01	Clariostar_Study	MB	Biofoundry_,_London	Linear_Dilution_Pattern_V2	0.115	0.112	0.108	0.105	0.101	0.098	0.096	0.093	0.091	0.088	0.086	0.082	0.079	0.075	0.074	0.071	0.07	0.068	0.067	0.065	0.065	0.065	0.065	0.065	0.065	0.066	0.066	0.067	0.067	0.068	0.068	0.069	0.07	0.07	0.071	0.072
G10	Sample	Dilution_05%	0.0499999999999999	DMSO	Lycopene	Standard_Development	Run086	Standard_Measurement	Plate_01	Clariostar_Study	MB	Biofoundry_,_London	Linear_Dilution_Pattern_V2	0.105	0.102	0.099	0.095	0.092	0.089	0.086	0.084	0.082	0.078	0.075	0.071	0.068	0.065	0.062	0.06	0.059	0.057	0.056	0.055	0.054	0.054	0.053	0.053	0.052	0.053	0.052	0.052	0.052	0.052	0.051	0.052	0.051	0.05	0.05	0.049
G11	Blank	DMSO_Blank		DMSO		Standard_Development	Run086	Standard_Measurement	Plate_01	Clariostar_Study	MB	Biofoundry_,_London	Linear_Dilution_Pattern_V2	0.108	0.104	0.101	0.098	0.094	0.09	0.087	0.085	0.082	0.079	0.075	0.071	0.068	0.064	0.063	0.061	0.059	0.057	0.056	0.054	0.054	0.053	0.052	0.052	0.051	0.052	0.051	0.05	0.05	0.05	0.049	0.049	0.048	0.048	0.047	0.046
G12	Blank	DMSO_Blank		DMSO		Standard_Development	Run086	Standard_Measurement	Plate_01	Clariostar_Study	MB	Biofoundry_,_London	Linear_Dilution_Pattern_V2	0.107	0.103	0.099	0.096	0.092	0.089	0.085	0.083	0.081	0.077	0.074	0.069	0.066	0.061	0.059	0.058	0.057	0.055	0.053	0.051	0.051	0.05	0.05	0.049	0.049	0.048	0.048	0.047	0.046	0.047	0.046	0.046	0.045	0.045	0.045	0.044
H01	Sample	Dilution_85%	0.85	DMSO	Lycopene	Standard_Development	Run086	Standard_Measurement	Plate_01	Clariostar_Study	MB	Biofoundry_,_London	Linear_Dilution_Pattern_V2	0.162	0.158	0.155	0.15	0.147	0.144	0.14	0.138	0.137	0.135	0.133	0.129	0.124	0.121	0.118	0.114	0.113	0.11	0.109	0.108	0.108	0.108	0.109	0.11	0.113	0.115	0.118	0.122	0.125	0.128	0.131	0.133	0.135	0.139	0.143	0.147
H02	Sample	Dilution_65%	0.65	DMSO	Lycopene	Standard_Development	Run086	Standard_Measurement	Plate_01	Clariostar_Study	MB	Biofoundry_,_London	Linear_Dilution_Pattern_V2	0.142	0.137	0.133	0.13	0.126	0.122	0.118	0.117	0.116	0.114	0.113	0.108	0.105	0.101	0.098	0.095	0.094	0.091	0.09	0.089	0.089	0.089	0.089	0.09	0.092	0.094	0.097	0.099	0.101	0.103	0.105	0.107	0.109	0.111	0.114	0.116
H03	Sample	Dilution_45%	0.45	DMSO	Lycopene	Standard_Development	Run086	Standard_Measurement	Plate_01	Clariostar_Study	MB	Biofoundry_,_London	Linear_Dilution_Pattern_V2	0.134	0.131	0.126	0.122	0.117	0.114	0.11	0.109	0.108	0.105	0.103	0.099	0.096	0.091	0.088	0.086	0.084	0.082	0.081	0.08	0.079	0.079	0.08	0.08	0.081	0.083	0.084	0.085	0.087	0.088	0.089	0.091	0.092	0.094	0.095	0.097
H04	Sample	Dilution_25%	0.25	DMSO	Lycopene	Standard_Development	Run086	Standard_Measurement	Plate_01	Clariostar_Study	MB	Biofoundry_,_London	Linear_Dilution_Pattern_V2	0.119	0.116	0.112	0.109	0.105	0.101	0.099	0.096	0.094	0.091	0.089	0.084	0.081	0.077	0.075	0.073	0.071	0.069	0.068	0.066	0.066	0.066	0.066	0.066	0.066	0.067	0.068	0.068	0.068	0.069	0.07	0.071	0.071	0.071	0.072	0.073
H05	Sample	Dilution_05%	0.0499999999999999	DMSO	Lycopene	Standard_Development	Run086	Standard_Measurement	Plate_01	Clariostar_Study	MB	Biofoundry_,_London	Linear_Dilution_Pattern_V2	0.108	0.105	0.1	0.097	0.093	0.09	0.086	0.084	0.083	0.079	0.077	0.072	0.069	0.066	0.063	0.061	0.06	0.058	0.056	0.055	0.055	0.054	0.054	0.053	0.053	0.053	0.052	0.052	0.051	0.051	0.052	0.052	0.051	0.051	0.05	0.05
H06	Sample	Dilution_85%	0.85	DMSO	Lycopene	Standard_Development	Run086	Standard_Measurement	Plate_01	Clariostar_Study	MB	Biofoundry_,_London	Linear_Dilution_Pattern_V2	0.145	0.142	0.139	0.136	0.131	0.128	0.124	0.123	0.122	0.121	0.12	0.117	0.114	0.11	0.106	0.103	0.102	0.1	0.099	0.098	0.098	0.098	0.098	0.1	0.103	0.106	0.109	0.112	0.115	0.118	0.12	0.123	0.126	0.129	0.133	0.138
H07	Sample	Dilution_65%	0.65	DMSO	Lycopene	Standard_Development	Run086	Standard_Measurement	Plate_01	Clariostar_Study	MB	Biofoundry_,_London	Linear_Dilution_Pattern_V2	0.14	0.138	0.134	0.13	0.126	0.123	0.119	0.117	0.117	0.116	0.114	0.109	0.107	0.102	0.099	0.097	0.095	0.093	0.092	0.091	0.09	0.09	0.09	0.092	0.094	0.096	0.099	0.101	0.103	0.105	0.107	0.11	0.111	0.114	0.116	0.118
H08	Sample	Dilution_45%	0.45	DMSO	Lycopene	Standard_Development	Run086	Standard_Measurement	Plate_01	Clariostar_Study	MB	Biofoundry_,_London	Linear_Dilution_Pattern_V2	0.129	0.125	0.122	0.119	0.115	0.111	0.108	0.106	0.104	0.102	0.099	0.094	0.092	0.088	0.085	0.083	0.081	0.079	0.078	0.077	0.076	0.076	0.076	0.077	0.078	0.08	0.081	0.083	0.084	0.086	0.087	0.088	0.089	0.091	0.093	0.095
H09	Sample	Dilution_25%	0.25	DMSO	Lycopene	Standard_Development	Run086	Standard_Measurement	Plate_01	Clariostar_Study	MB	Biofoundry_,_London	Linear_Dilution_Pattern_V2	0.122	0.119	0.115	0.112	0.108	0.104	0.101	0.098	0.098	0.094	0.092	0.087	0.084	0.079	0.077	0.074	0.073	0.071	0.07	0.068	0.068	0.068	0.067	0.068	0.068	0.069	0.07	0.07	0.07	0.071	0.071	0.072	0.073	0.074	0.074	0.075
H10	Sample	Dilution_05%	0.0499999999999999	DMSO	Lycopene	Standard_Development	Run086	Standard_Measurement	Plate_01	Clariostar_Study	MB	Biofoundry_,_London	Linear_Dilution_Pattern_V2	0.113	0.11	0.106	0.101	0.097	0.094	0.09	0.088	0.086	0.082	0.079	0.075	0.072	0.067	0.065	0.063	0.061	0.059	0.058	0.056	0.055	0.055	0.054	0.054	0.053	0.053	0.053	0.053	0.052	0.052	0.052	0.052	0.052	0.051	0.051	0.05
H11	Blank	DMSO_Blank		DMSO		Standard_Development	Run086	Standard_Measurement	Plate_01	Clariostar_Study	MB	Biofoundry_,_London	Linear_Dilution_Pattern_V2	0.109	0.105	0.102	0.098	0.094	0.091	0.087	0.085	0.082	0.078	0.075	0.071	0.067	0.063	0.061	0.059	0.058	0.055	0.054	0.053	0.052	0.052	0.051	0.05	0.05	0.05	0.049	0.049	0.049	0.049	0.048	0.048	0.047	0.046	0.046	0.045
H12	Blank	DMSO_Blank		DMSO		Standard_Development	Run086	Standard_Measurement	Plate_01	Clariostar_Study	MB	Biofoundry_,_London	Linear_Dilution_Pattern_V2	0.113	0.109	0.106	0.102	0.099	0.096	0.092	0.089	0.086	0.081	0.078	0.072	0.068	0.065	0.062	0.059	0.057	0.055	0.054	0.053	0.052	0.052	0.051	0.05	0.049	0.049	0.049	0.048	0.047	0.048	0.047	0.047	0.046	0.045	0.045	0.044
A01	Sample	Dilution_100%	1.0	DMSO	Lycopene	Standard_Development	Run086	Standard_Measurement	Plate_01	Clariostar_Study	MB	Biofoundry_,_London	Linear_Dilution_Pattern_V2	0.158	0.155	0.153	0.15	0.145	0.142	0.14	0.138	0.135	0.133	0.13	0.128	0.124	0.12	0.117	0.113	0.111	0.109	0.108	0.106	0.106	0.107	0.107	0.109	0.113	0.116	0.12	0.123	0.127	0.132	0.134	0.137	0.141	0.145	0.15	0.157
A02	Sample	Dilution_80%	0.8	DMSO	Lycopene	Standard_Development	Run086	Standard_Measurement	Plate_01	Clariostar_Study	MB	Biofoundry_,_London	Linear_Dilution_Pattern_V2	0.147	0.143	0.141	0.137	0.134	0.13	0.127	0.125	0.122	0.12	0.117	0.115	0.11	0.107	0.104	0.101	0.099	0.097	0.096	0.095	0.095	0.095	0.095	0.096	0.099	0.102	0.104	0.107	0.11	0.113	0.116	0.118	0.121	0.124	0.128	0.134
A03	Sample	Dilution_60%	0.6	DMSO	Lycopene	Standard_Development	Run086	Standard_Measurement	Plate_01	Clariostar_Study	MB	Biofoundry_,_London	Linear_Dilution_Pattern_V2	0.135	0.131	0.129	0.126	0.122	0.119	0.116	0.114	0.111	0.108	0.105	0.102	0.099	0.096	0.093	0.091	0.088	0.086	0.085	0.085	0.084	0.084	0.084	0.085	0.086	0.089	0.09	0.092	0.094	0.097	0.099	0.1	0.102	0.104	0.107	0.111
A04	Sample	Dilution_40%	0.4	DMSO	Lycopene	Standard_Development	Run086	Standard_Measurement	Plate_01	Clariostar_Study	MB	Biofoundry_,_London	Linear_Dilution_Pattern_V2	0.126	0.122	0.12	0.117	0.113	0.109	0.106	0.104	0.102	0.098	0.095	0.091	0.088	0.084	0.081	0.078	0.077	0.076	0.073	0.072	0.072	0.072	0.072	0.072	0.074	0.075	0.075	0.077	0.078	0.079	0.081	0.081	0.083	0.085	0.087	0.089
A05	Sample	Dilution_20%	0.2	DMSO	Lycopene	Standard_Development	Run086	Standard_Measurement	Plate_01	Clariostar_Study	MB	Biofoundry_,_London	Linear_Dilution_Pattern_V2	0.114	0.111	0.108	0.105	0.101	0.097	0.095	0.092	0.089	0.086	0.082	0.08	0.076	0.073	0.071	0.068	0.066	0.064	0.063	0.061	0.061	0.061	0.06	0.06	0.061	0.061	0.062	0.061	0.062	0.063	0.063	0.064	0.064	0.065	0.066	0.066
A06	Sample	Dilution_100%	1.0	DMSO	Lycopene	Standard_Development	Run086	Standard_Measurement	Plate_01	Clariostar_Study	MB	Biofoundry_,_London	Linear_Dilution_Pattern_V2	0.156	0.152	0.15	0.147	0.143	0.14	0.137	0.135	0.132	0.131	0.128	0.126	0.122	0.118	0.115	0.112	0.11	0.107	0.106	0.105	0.106	0.106	0.106	0.108	0.112	0.116	0.119	0.123	0.127	0.131	0.134	0.136	0.14	0.144	0.149	0.156
A07	Sample	Dilution_80%	0.8	DMSO	Lycopene	Standard_Development	Run086	Standard_Measurement	Plate_01	Clariostar_Study	MB	Biofoundry_,_London	Linear_Dilution_Pattern_V2	0.146	0.144	0.141	0.138	0.134	0.131	0.128	0.126	0.123	0.121	0.118	0.116	0.112	0.108	0.105	0.102	0.101	0.098	0.097	0.096	0.096	0.096	0.097	0.098	0.1	0.104	0.106	0.109	0.112	0.114	0.118	0.12	0.123	0.126	0.13	0.135
A08	Sample	Dilution_60%	0.6	DMSO	Lycopene	Standard_Development	Run086	Standard_Measurement	Plate_01	Clariostar_Study	MB	Biofoundry_,_London	Linear_Dilution_Pattern_V2	0.137	0.133	0.13	0.127	0.123	0.12	0.116	0.115	0.112	0.109	0.106	0.103	0.1	0.096	0.093	0.09	0.089	0.086	0.085	0.084	0.084	0.084	0.084	0.085	0.087	0.089	0.091	0.092	0.094	0.097	0.099	0.101	0.102	0.104	0.107	0.111
A09	Sample	Dilution_40%	0.4	DMSO	Lycopene	Standard_Development	Run086	Standard_Measurement	Plate_01	Clariostar_Study	MB	Biofoundry_,_London	Linear_Dilution_Pattern_V2	0.128	0.125	0.122	0.119	0.115	0.112	0.108	0.106	0.103	0.1	0.096	0.093	0.09	0.086	0.083	0.08	0.079	0.076	0.075	0.074	0.073	0.073	0.072	0.073	0.074	0.076	0.077	0.078	0.079	0.08	0.082	0.083	0.084	0.085	0.087	0.089
A10	Sample	Dilution_20%	0.2	DMSO	Lycopene	Standard_Development	Run086	Standard_Measurement	Plate_01	Clariostar_Study	MB	Biofoundry_,_London	Linear_Dilution_Pattern_V2	0.122	0.119	0.116	0.112	0.108	0.104	0.101	0.099	0.096	0.092	0.088	0.084	0.081	0.077	0.075	0.072	0.071	0.068	0.067	0.065	0.065	0.064	0.064	0.063	0.064	0.065	0.065	0.065	0.065	0.066	0.067	0.067	0.067	0.068	0.068	0.069
A11	Blank	DMSO_Blank		DMSO		Standard_Development	Run086	Standard_Measurement	Plate_01	Clariostar_Study	MB	Biofoundry_,_London	Linear_Dilution_Pattern_V2	0.113	0.109	0.107	0.104	0.1	0.096	0.093	0.09	0.086	0.082	0.077	0.073	0.07	0.066	0.063	0.061	0.059	0.057	0.055	0.054	0.054	0.053	0.052	0.051	0.051	0.05	0.05	0.049	0.049	0.049	0.049	0.048	0.048	0.047	0.047	0.046
A12	Blank	DMSO_Blank		DMSO		Standard_Development	Run086	Standard_Measurement	Plate_01	Clariostar_Study	MB	Biofoundry_,_London	Linear_Dilution_Pattern_V2	0.112	0.109	0.106	0.103	0.099	0.095	0.091	0.089	0.085	0.081	0.076	0.073	0.069	0.066	0.063	0.061	0.059	0.057	0.056	0.055	0.054	0.053	0.052	0.051	0.051	0.05	0.05	0.049	0.048	0.048	0.048	0.048	0.048	0.048	0.047	0.046
B01	Sample	Dilution_100%	1.0	DMSO	Lycopene	Standard_Development	Run086	Standard_Measurement	Plate_01	Clariostar_Study	MB	Biofoundry_,_London	Linear_Dilution_Pattern_V2	0.156	0.154	0.151	0.146	0.143	0.139	0.136	0.135	0.133	0.131	0.129	0.127	0.123	0.119	0.115	0.112	0.111	0.109	0.107	0.106	0.106	0.107	0.108	0.11	0.114	0.117	0.121	0.124	0.128	0.132	0.136	0.139	0.143	0.147	0.151	0.157
B02	Sample	Dilution_80%	0.8	DMSO	Lycopene	Standard_Development	Run086	Standard_Measurement	Plate_01	Clariostar_Study	MB	Biofoundry_,_London	Linear_Dilution_Pattern_V2	0.144	0.141	0.139	0.135	0.132	0.129	0.125	0.124	0.123	0.12	0.118	0.116	0.112	0.108	0.106	0.102	0.101	0.099	0.098	0.097	0.097	0.097	0.097	0.099	0.102	0.104	0.107	0.11	0.113	0.117	0.119	0.121	0.124	0.127	0.131	0.136
B03	Sample	Dilution_60%	0.6	DMSO	Lycopene	Standard_Development	Run086	Standard_Measurement	Plate_01	Clariostar_Study	MB	Biofoundry_,_London	Linear_Dilution_Pattern_V2	0.133	0.13	0.127	0.124	0.121	0.117	0.115	0.113	0.111	0.108	0.106	0.103	0.099	0.096	0.093	0.091	0.09	0.088	0.086	0.086	0.085	0.085	0.086	0.086	0.089	0.091	0.093	0.094	0.096	0.099	0.101	0.102	0.104	0.107	0.109	0.113
B04	Sample	Dilution_40%	0.4	DMSO	Lycopene	Standard_Development	Run086	Standard_Measurement	Plate_01	Clariostar_Study	MB	Biofoundry_,_London	Linear_Dilution_Pattern_V2	0.122	0.119	0.117	0.113	0.11	0.107	0.104	0.103	0.099	0.097	0.095	0.091	0.088	0.084	0.082	0.08	0.078	0.076	0.075	0.074	0.073	0.074	0.074	0.074	0.075	0.077	0.078	0.079	0.08	0.081	0.082	0.084	0.084	0.086	0.088	0.09
B05	Sample	Dilution_20%	0.2	DMSO	Lycopene	Standard_Development	Run086	Standard_Measurement	Plate_01	Clariostar_Study	MB	Biofoundry_,_London	Linear_Dilution_Pattern_V2	0.11	0.107	0.104	0.101	0.097	0.094	0.091	0.089	0.087	0.084	0.081	0.078	0.074	0.072	0.07	0.068	0.067	0.065	0.063	0.062	0.062	0.062	0.06	0.061	0.061	0.062	0.062	0.062	0.062	0.063	0.064	0.065	0.065	0.065	0.065	0.066
B06	Sample	Dilution_100%	1.0	DMSO	Lycopene	Standard_Development	Run086	Standard_Measurement	Plate_01	Clariostar_Study	MB	Biofoundry_,_London	Linear_Dilution_Pattern_V2	0.153	0.15	0.147	0.144	0.14	0.136	0.133	0.132	0.131	0.129	0.127	0.125	0.122	0.118	0.115	0.112	0.11	0.108	0.107	0.106	0.106	0.107	0.107	0.109	0.113	0.117	0.12	0.123	0.127	0.131	0.134	0.138	0.141	0.145	0.151	0.156
B07	Sample	Dilution_80%	0.8	DMSO	Lycopene	Standard_Development	Run086	Standard_Measurement	Plate_01	Clariostar_Study	MB	Biofoundry_,_London	Linear_Dilution_Pattern_V2	0.151	0.148	0.146	0.143	0.139	0.136	0.133	0.132	0.13	0.128	0.126	0.125	0.122	0.118	0.114	0.113	0.111	0.109	0.108	0.107	0.107	0.107	0.107	0.109	0.111	0.114	0.117	0.12	0.122	0.126	0.128	0.131	0.133	0.136	0.14	0.144
B08	Sample	Dilution_60%	0.6	DMSO	Lycopene	Standard_Development	Run086	Standard_Measurement	Plate_01	Clariostar_Study	MB	Biofoundry_,_London	Linear_Dilution_Pattern_V2	0.131	0.128	0.126	0.123	0.119	0.115	0.113	0.111	0.109	0.108	0.105	0.103	0.1	0.095	0.093	0.091	0.089	0.087	0.087	0.085	0.085	0.085	0.085	0.086	0.088	0.09	0.092	0.094	0.096	0.099	0.101	0.102	0.104	0.106	0.109	0.113
B09	Sample	Dilution_40%	0.4	DMSO	Lycopene	Standard_Development	Run086	Standard_Measurement	Plate_01	Clariostar_Study	MB	Biofoundry_,_London	Linear_Dilution_Pattern_V2	0.123	0.12	0.118	0.115	0.112	0.108	0.105	0.103	0.1	0.097	0.094	0.092	0.088	0.084	0.082	0.08	0.078	0.076	0.075	0.074	0.073	0.073	0.073	0.073	0.074	0.075	0.077	0.078	0.079	0.08	0.082	0.083	0.084	0.086	0.087	0.089
B10	Sample	Dilution_20%	0.2	DMSO	Lycopene	Standard_Development	Run086	Standard_Measurement	Plate_01	Clariostar_Study	MB	Biofoundry_,_London	Linear_Dilution_Pattern_V2	0.114	0.111	0.109	0.106	0.102	0.099	0.096	0.094	0.091	0.087	0.083	0.08	0.077	0.074	0.071	0.069	0.067	0.066	0.065	0.064	0.063	0.062	0.062	0.062	0.062	0.063	0.063	0.063	0.063	0.064	0.065	0.066	0.066	0.066	0.067	0.068
B11	Blank	DMSO_Blank		DMSO		Standard_Development	Run086	Standard_Measurement	Plate_01	Clariostar_Study	MB	Biofoundry_,_London	Linear_Dilution_Pattern_V2	0.105	0.102	0.1	0.097	0.093	0.09	0.087	0.084	0.081	0.077	0.072	0.069	0.066	0.064	0.061	0.059	0.058	0.057	0.055	0.053	0.053	0.052	0.051	0.051	0.05	0.05	0.049	0.049	0.048	0.048	0.048	0.048	0.048	0.047	0.047	0.047
B12	Blank	DMSO_Blank		DMSO		Standard_Development	Run086	Standard_Measurement	Plate_01	Clariostar_Study	MB	Biofoundry_,_London	Linear_Dilution_Pattern_V2	0.106	0.102	0.1	0.096	0.093	0.09	0.087	0.084	0.081	0.076	0.073	0.069	0.066	0.062	0.06	0.058	0.057	0.055	0.054	0.052	0.051	0.051	0.05	0.049	0.049	0.049	0.048	0.047	0.047	0.047	0.047	0.046	0.047	0.046	0.046	0.045
C01	Sample	Dilution_95%	0.95	DMSO	Lycopene	Standard_Development	Run086	Standard_Measurement	Plate_01	Clariostar_Study	MB	Biofoundry_,_London	Linear_Dilution_Pattern_V2	0.154	0.151	0.148	0.144	0.14	0.138	0.135	0.133	0.132	0.13	0.127	0.125	0.121	0.117	0.113	0.111	0.109	0.108	0.106	0.105	0.106	0.106	0.106	0.108	0.111	0.115	0.119	0.122	0.125	0.129	0.133	0.135	0.139	0.143	0.148	0.153
C02	Sample	Dilution_75%	0.75	DMSO	Lycopene	Standard_Development	Run086	Standard_Measurement	Plate_01	Clariostar_Study	MB	Biofoundry_,_London	Linear_Dilution_Pattern_V2	0.203	0.201	0.2	0.196	0.193	0.19	0.187	0.185	0.184	0.182	0.179	0.176	0.173	0.169	0.166	0.164	0.163	0.162	0.16	0.158	0.158	0.158	0.158	0.159	0.161	0.163	0.166	0.167	0.169	0.172	0.173	0.174	0.177	0.179	0.182	0.186
C03	Sample	Dilution_55%	0.55	DMSO	Lycopene	Standard_Development	Run086	Standard_Measurement	Plate_01	Clariostar_Study	MB	Biofoundry_,_London	Linear_Dilution_Pattern_V2	0.129	0.126	0.124	0.12	0.117	0.114	0.111	0.11	0.108	0.106	0.102	0.1	0.097	0.093	0.09	0.089	0.087	0.086	0.085	0.083	0.083	0.084	0.083	0.084	0.086	0.087	0.089	0.091	0.092	0.094	0.096	0.098	0.1	0.101	0.104	0.106
C04	Sample	Dilution_35%	0.35	DMSO	Lycopene	Standard_Development	Run086	Standard_Measurement	Plate_01	Clariostar_Study	MB	Biofoundry_,_London	Linear_Dilution_Pattern_V2	0.118	0.116	0.113	0.11	0.107	0.104	0.102	0.1	0.097	0.094	0.091	0.088	0.085	0.082	0.08	0.078	0.076	0.075	0.073	0.072	0.072	0.071	0.071	0.071	0.072	0.073	0.074	0.075	0.076	0.077	0.078	0.079	0.08	0.081	0.082	0.084
C05	Sample	Dilution_15%	0.15	DMSO	Lycopene	Standard_Development	Run086	Standard_Measurement	Plate_01	Clariostar_Study	MB	Biofoundry_,_London	Linear_Dilution_Pattern_V2	0.107	0.104	0.101	0.098	0.094	0.092	0.088	0.087	0.085	0.082	0.079	0.076	0.073	0.07	0.068	0.066	0.065	0.064	0.062	0.061	0.061	0.06	0.059	0.06	0.06	0.06	0.059	0.059	0.06	0.061	0.061	0.061	0.062	0.062	0.061	0.062
C06	Sample	Dilution_95%	0.95	DMSO	Lycopene	Standard_Development	Run086	Standard_Measurement	Plate_01	Clariostar_Study	MB	Biofoundry_,_London	Linear_Dilution_Pattern_V2	0.161	0.158	0.156	0.152	0.148	0.145	0.141	0.141	0.139	0.138	0.136	0.134	0.131	0.127	0.124	0.122	0.12	0.118	0.117	0.116	0.116	0.116	0.117	0.119	0.122	0.125	0.129	0.132	0.134	0.139	0.141	0.144	0.148	0.151	0.156	0.161
C07	Sample	Dilution_75%	0.75	DMSO	Lycopene	Standard_Development	Run086	Standard_Measurement	Plate_01	Clariostar_Study	MB	Biofoundry_,_London	Linear_Dilution_Pattern_V2	0.138	0.135	0.132	0.129	0.126	0.122	0.119	0.118	0.116	0.114	0.112	0.11	0.107	0.104	0.101	0.099	0.097	0.096	0.094	0.093	0.093	0.093	0.093	0.094	0.097	0.099	0.102	0.105	0.107	0.11	0.113	0.115	0.117	0.12	0.123	0.128
C08	Sample	Dilution_55%	0.55	DMSO	Lycopene	Standard_Development	Run086	Standard_Measurement	Plate_01	Clariostar_Study	MB	Biofoundry_,_London	Linear_Dilution_Pattern_V2	0.129	0.127	0.124	0.12	0.116	0.113	0.109	0.109	0.107	0.105	0.103	0.101	0.098	0.094	0.092	0.09	0.088	0.086	0.085	0.084	0.083	0.083	0.083	0.084	0.086	0.088	0.09	0.091	0.093	0.095	0.097	0.098	0.1	0.102	0.104	0.106
C09	Sample	Dilution_35%	0.35	DMSO	Lycopene	Standard_Development	Run086	Standard_Measurement	Plate_01	Clariostar_Study	MB	Biofoundry_,_London	Linear_Dilution_Pattern_V2	0.122	0.12	0.117	0.113	0.11	0.107	0.103	0.102	0.099	0.097	0.093	0.089	0.087	0.084	0.081	0.079	0.078	0.077	0.075	0.073	0.073	0.073	0.073	0.073	0.074	0.075	0.076	0.076	0.078	0.079	0.08	0.081	0.082	0.083	0.084	0.086
C10	Sample	Dilution_15%	0.15	DMSO	Lycopene	Standard_Development	Run086	Standard_Measurement	Plate_01	Clariostar_Study	MB	Biofoundry_,_London	Linear_Dilution_Pattern_V2	0.111	0.108	0.105	0.101	0.098	0.096	0.092	0.091	0.087	0.084	0.081	0.077	0.074	0.071	0.069	0.067	0.066	0.064	0.062	0.061	0.061	0.06	0.059	0.059	0.06	0.06	0.06	0.06	0.06	0.06	0.061	0.061	0.062	0.062	0.062	0.062
C11	Blank	DMSO_Blank		DMSO		Standard_Development	Run086	Standard_Measurement	Plate_01	Clariostar_Study	MB	Biofoundry_,_London	Linear_Dilution_Pattern_V2	0.105	0.102	0.099	0.096	0.093	0.089	0.086	0.084	0.081	0.077	0.074	0.07	0.067	0.063	0.061	0.06	0.059	0.056	0.054	0.053	0.053	0.052	0.051	0.051	0.051	0.051	0.05	0.048	0.048	0.049	0.049	0.048	0.048	0.047	0.046	0.046
C12	Blank	DMSO_Blank		DMSO		Standard_Development	Run086	Standard_Measurement	Plate_01	Clariostar_Study	MB	Biofoundry_,_London	Linear_Dilution_Pattern_V2	0.112	0.108	0.105	0.102	0.098	0.095	0.091	0.089	0.086	0.083	0.078	0.075	0.071	0.068	0.066	0.064	0.063	0.061	0.06	0.059	0.058	0.056	0.055	0.055	0.055	0.054	0.054	0.053	0.052	0.052	0.052	0.052	0.051	0.051	0.051	0.05
D01	Sample	Dilution_95%	0.95	DMSO	Lycopene	Standard_Development	Run086	Standard_Measurement	Plate_01	Clariostar_Study	MB	Biofoundry_,_London	Linear_Dilution_Pattern_V2	0.154	0.151	0.148	0.144	0.141	0.138	0.134	0.133	0.131	0.13	0.128	0.125	0.122	0.117	0.114	0.112	0.109	0.108	0.106	0.105	0.105	0.106	0.106	0.108	0.111	0.115	0.118	0.121	0.125	0.129	0.133	0.135	0.139	0.143	0.147	0.153
D02	Sample	Dilution_75%	0.75	DMSO	Lycopene	Standard_Development	Run086	Standard_Measurement	Plate_01	Clariostar_Study	MB	Biofoundry_,_London	Linear_Dilution_Pattern_V2	0.287	0.285	0.282	0.279	0.276	0.273	0.27	0.269	0.267	0.264	0.262	0.26	0.256	0.252	0.249	0.247	0.246	0.242	0.241	0.24	0.24	0.239	0.24	0.241	0.242	0.244	0.246	0.249	0.251	0.253	0.255	0.257	0.259	0.261	0.264	0.267
D03	Sample	Dilution_55%	0.55	DMSO	Lycopene	Standard_Development	Run086	Standard_Measurement	Plate_01	Clariostar_Study	MB	Biofoundry_,_London	Linear_Dilution_Pattern_V2	0.133	0.129	0.126	0.122	0.119	0.116	0.113	0.112	0.111	0.109	0.107	0.104	0.101	0.096	0.094	0.093	0.091	0.089	0.088	0.087	0.086	0.086	0.086	0.087	0.089	0.091	0.093	0.094	0.096	0.098	0.1	0.102	0.103	0.105	0.107	0.11
D04	Sample	Dilution_35%	0.35	DMSO	Lycopene	Standard_Development	Run086	Standard_Measurement	Plate_01	Clariostar_Study	MB	Biofoundry_,_London	Linear_Dilution_Pattern_V2	0.121	0.118	0.116	0.113	0.109	0.105	0.102	0.101	0.099	0.097	0.094	0.091	0.089	0.085	0.082	0.081	0.08	0.077	0.076	0.075	0.074	0.074	0.074	0.074	0.075	0.077	0.077	0.078	0.079	0.08	0.081	0.082	0.083	0.084	0.085	0.086
D05	Sample	Dilution_15%	0.15	DMSO	Lycopene	Standard_Development	Run086	Standard_Measurement	Plate_01	Clariostar_Study	MB	Biofoundry_,_London	Linear_Dilution_Pattern_V2	0.107	0.104	0.101	0.098	0.095	0.092	0.089	0.087	0.085	0.082	0.079	0.076	0.074	0.07	0.068	0.067	0.066	0.064	0.063	0.061	0.061	0.06	0.059	0.059	0.06	0.06	0.06	0.06	0.06	0.061	0.061	0.062	0.062	0.062	0.062	0.063
D06	Sample	Dilution_95%	0.95	DMSO	Lycopene	Standard_Development	Run086	Standard_Measurement	Plate_01	Clariostar_Study	MB	Biofoundry_,_London	Linear_Dilution_Pattern_V2	0.149	0.147	0.144	0.141	0.138	0.134	0.131	0.13	0.129	0.128	0.125	0.124	0.121	0.117	0.114	0.112	0.11	0.108	0.107	0.106	0.106	0.107	0.107	0.109	0.112	0.115	0.119	0.122	0.126	0.13	0.133	0.136	0.14	0.143	0.148	0.153
D07	Sample	Dilution_75%	0.75	DMSO	Lycopene	Standard_Development	Run086	Standard_Measurement	Plate_01	Clariostar_Study	MB	Biofoundry_,_London	Linear_Dilution_Pattern_V2	0.142	0.14	0.137	0.133	0.13	0.126	0.123	0.123	0.121	0.119	0.117	0.114	0.112	0.108	0.105	0.103	0.102	0.099	0.099	0.098	0.097	0.097	0.098	0.1	0.102	0.105	0.107	0.109	0.112	0.115	0.118	0.12	0.122	0.126	0.129	0.133
D08	Sample	Dilution_55%	0.55	DMSO	Lycopene	Standard_Development	Run086	Standard_Measurement	Plate_01	Clariostar_Study	MB	Biofoundry_,_London	Linear_Dilution_Pattern_V2	0.128	0.125	0.122	0.12	0.117	0.114	0.111	0.109	0.107	0.105	0.102	0.1	0.097	0.093	0.091	0.089	0.087	0.086	0.085	0.084	0.083	0.083	0.084	0.084	0.086	0.087	0.089	0.091	0.093	0.095	0.097	0.099	0.101	0.103	0.105	0.108
D09	Sample	Dilution_35%	0.35	DMSO	Lycopene	Standard_Development	Run086	Standard_Measurement	Plate_01	Clariostar_Study	MB	Biofoundry_,_London	Linear_Dilution_Pattern_V2	0.124	0.121	0.119	0.116	0.112	0.11	0.106	0.105	0.102	0.099	0.096	0.093	0.091	0.087	0.085	0.083	0.081	0.08	0.078	0.077	0.076	0.076	0.076	0.077	0.078	0.079	0.08	0.08	0.081	0.083	0.084	0.085	0.086	0.087	0.088	0.09
D10	Sample	Dilution_15%	0.15	DMSO	Lycopene	Standard_Development	Run086	Standard_Measurement	Plate_01	Clariostar_Study	MB	Biofoundry_,_London	Linear_Dilution_Pattern_V2	0.112	0.108	0.106	0.103	0.099	0.096	0.093	0.092	0.089	0.086	0.082	0.079	0.076	0.072	0.071	0.069	0.068	0.066	0.064	0.063	0.062	0.062	0.061	0.061	0.062	0.062	0.062	0.062	0.062	0.063	0.063	0.063	0.064	0.064	0.063	0.064
D11	Blank	DMSO_Blank		DMSO		Standard_Development	Run086	Standard_Measurement	Plate_01	Clariostar_Study	MB	Biofoundry_,_London	Linear_Dilution_Pattern_V2	0.112	0.109	0.105	0.103	0.098	0.095	0.091	0.09	0.088	0.083	0.079	0.076	0.073	0.069	0.067	0.065	0.064	0.062	0.061	0.06	0.059	0.058	0.057	0.056	0.057	0.056	0.056	0.054	0.054	0.054	0.054	0.053	0.053	0.052	0.052	0.05
D12	Blank	DMSO_Blank		DMSO		Standard_Development	Run086	Standard_Measurement	Plate_01	Clariostar_Study	MB	Biofoundry_,_London	Linear_Dilution_Pattern_V2	0.106	0.103	0.101	0.098	0.094	0.091	0.087	0.085	0.082	0.079	0.074	0.071	0.068	0.064	0.062	0.06	0.059	0.057	0.056	0.054	0.053	0.052	0.052	0.052	0.051	0.051	0.05	0.049	0.049	0.048	0.048	0.048	0.048	0.047	0.047	0.046
E01	Sample	Dilution_90%	0.9	DMSO	Lycopene	Standard_Development	Run086	Standard_Measurement	Plate_01	Clariostar_Study	MB	Biofoundry_,_London	Linear_Dilution_Pattern_V2	0.16	0.157	0.154	0.15	0.146	0.143	0.14	0.139	0.138	0.136	0.134	0.131	0.128	0.123	0.12	0.118	0.116	0.114	0.113	0.111	0.111	0.111	0.112	0.115	0.117	0.12	0.124	0.127	0.13	0.134	0.137	0.14	0.143	0.146	0.15	0.156
E02	Sample	Dilution_70%	0.7	DMSO	Lycopene	Standard_Development	Run086	Standard_Measurement	Plate_01	Clariostar_Study	MB	Biofoundry_,_London	Linear_Dilution_Pattern_V2	0.157	0.154	0.152	0.148	0.144	0.141	0.139	0.137	0.135	0.134	0.131	0.129	0.126	0.122	0.12	0.117	0.116	0.114	0.112	0.111	0.111	0.111	0.111	0.113	0.115	0.117	0.119	0.121	0.123	0.126	0.127	0.13	0.132	0.135	0.137	0.141
E03	Sample	Dilution_50%	0.5	DMSO	Lycopene	Standard_Development	Run086	Standard_Measurement	Plate_01	Clariostar_Study	MB	Biofoundry_,_London	Linear_Dilution_Pattern_V2	0.127	0.124	0.121	0.119	0.115	0.111	0.109	0.107	0.105	0.103	0.1	0.098	0.094	0.091	0.089	0.087	0.085	0.084	0.082	0.081	0.081	0.081	0.08	0.081	0.083	0.085	0.086	0.087	0.089	0.091	0.093	0.094	0.096	0.098	0.1	0.103
E04	Sample	Dilution_30%	0.3	DMSO	Lycopene	Standard_Development	Run086	Standard_Measurement	Plate_01	Clariostar_Study	MB	Biofoundry_,_London	Linear_Dilution_Pattern_V2	0.119	0.116	0.113	0.111	0.108	0.105	0.102	0.1	0.097	0.094	0.091	0.088	0.086	0.083	0.081	0.079	0.077	0.076	0.075	0.073	0.072	0.072	0.072	0.072	0.073	0.073	0.074	0.074	0.076	0.076	0.077	0.078	0.079	0.08	0.081	0.082
E05	Sample	Dilution_10%	0.1	DMSO	Lycopene	Standard_Development	Run086	Standard_Measurement	Plate_01	Clariostar_Study	MB	Biofoundry_,_London	Linear_Dilution_Pattern_V2	0.102	0.099	0.096	0.093	0.09	0.087	0.084	0.083	0.08	0.077	0.074	0.072	0.069	0.065	0.064	0.063	0.061	0.059	0.058	0.057	0.056	0.056	0.055	0.055	0.055	0.055	0.055	0.055	0.054	0.055	0.055	0.055	0.055	0.055	0.055	0.055
E06	Sample	Dilution_90%	0.9	DMSO	Lycopene	Standard_Development	Run086	Standard_Measurement	Plate_01	Clariostar_Study	MB	Biofoundry_,_London	Linear_Dilution_Pattern_V2	0.151	0.148	0.145	0.142	0.138	0.136	0.132	0.132	0.131	0.13	0.127	0.126	0.123	0.119	0.116	0.114	0.113	0.111	0.11	0.108	0.109	0.109	0.11	0.112	0.115	0.118	0.121	0.124	0.128	0.132	0.134	0.137	0.141	0.144	0.148	0.153
E07	Sample	Dilution_70%	0.7	DMSO	Lycopene	Standard_Development	Run086	Standard_Measurement	Plate_01	Clariostar_Study	MB	Biofoundry_,_London	Linear_Dilution_Pattern_V2	0.137	0.134	0.132	0.128	0.125	0.122	0.119	0.118	0.115	0.114	0.112	0.109	0.107	0.103	0.101	0.098	0.097	0.095	0.093	0.093	0.093	0.093	0.093	0.095	0.097	0.099	0.101	0.104	0.106	0.11	0.112	0.114	0.116	0.119	0.122	0.126
E08	Sample	Dilution_50%	0.5	DMSO	Lycopene	Standard_Development	Run086	Standard_Measurement	Plate_01	Clariostar_Study	MB	Biofoundry_,_London	Linear_Dilution_Pattern_V2	0.129	0.125	0.122	0.12	0.116	0.112	0.11	0.108	0.106	0.104	0.102	0.099	0.096	0.092	0.09	0.088	0.086	0.085	0.084	0.082	0.082	0.082	0.082	0.083	0.085	0.086	0.088	0.089	0.091	0.093	0.095	0.096	0.098	0.1	0.102	0.104
E09	Sample	Dilution_30%	0.3	DMSO	Lycopene	Standard_Development	Run086	Standard_Measurement	Plate_01	Clariostar_Study	MB	Biofoundry_,_London	Linear_Dilution_Pattern_V2	0.123	0.121	0.117	0.114	0.11	0.107	0.104	0.102	0.1	0.098	0.094	0.092	0.088	0.084	0.083	0.081	0.079	0.077	0.076	0.074	0.074	0.074	0.073	0.074	0.075	0.076	0.076	0.077	0.078	0.08	0.079	0.081	0.081	0.083	0.083	0.085
E10	Sample	Dilution_10%	0.1	DMSO	Lycopene	Standard_Development	Run086	Standard_Measurement	Plate_01	Clariostar_Study	MB	Biofoundry_,_London	Linear_Dilution_Pattern_V2	0.107	0.104	0.101	0.098	0.095	0.092	0.089	0.087	0.084	0.08	0.077	0.074	0.071	0.068	0.066	0.064	0.063	0.061	0.06	0.059	0.058	0.058	0.057	0.056	0.057	0.057	0.057	0.056	0.056	0.057	0.057	0.057	0.057	0.057	0.057	0.057
E11	Blank	DMSO_Blank		DMSO		Standard_Development	Run086	Standard_Measurement	Plate_01	Clariostar_Study	MB	Biofoundry_,_London	Linear_Dilution_Pattern_V2	0.108	0.103	0.101	0.098	0.094	0.091	0.088	0.086	0.082	0.078	0.074	0.071	0.067	0.064	0.061	0.06	0.059	0.057	0.056	0.054	0.054	0.053	0.051	0.051	0.051	0.051	0.05	0.049	0.049	0.049	0.049	0.049	0.048	0.048	0.047	0.046
E12	Blank	DMSO_Blank		DMSO		Standard_Development	Run086	Standard_Measurement	Plate_01	Clariostar_Study	MB	Biofoundry_,_London	Linear_Dilution_Pattern_V2	0.106	0.103	0.099	0.096	0.093	0.089	0.085	0.084	0.081	0.077	0.073	0.069	0.066	0.062	0.06	0.058	0.057	0.055	0.054	0.052	0.052	0.051	0.05	0.049	0.05	0.049	0.049	0.048	0.048	0.047	0.047	0.047	0.047	0.046	0.045	0.045
F01	Sample	Dilution_90%	0.9	DMSO	Lycopene	Standard_Development	Run086	Standard_Measurement	Plate_01	Clariostar_Study	MB	Biofoundry_,_London	Linear_Dilution_Pattern_V2	0.162	0.159	0.155	0.152	0.147	0.144	0.141	0.14	0.138	0.136	0.134	0.131	0.128	0.124	0.12	0.117	0.115	0.113	0.112	0.11	0.111	0.111	0.112	0.113	0.116	0.119	0.123	0.126	0.129	0.133	0.136	0.139	0.141	0.145	0.149	0.155
F02	Sample	Dilution_70%	0.7	DMSO	Lycopene	Standard_Development	Run086	Standard_Measurement	Plate_01	Clariostar_Study	MB	Biofoundry_,_London	Linear_Dilution_Pattern_V2	0.143	0.14	0.137	0.133	0.129	0.126	0.123	0.122	0.12	0.118	0.115	0.113	0.11	0.106	0.103	0.101	0.099	0.097	0.096	0.094	0.094	0.094	0.095	0.096	0.099	0.101	0.103	0.105	0.107	0.11	0.112	0.115	0.117	0.119	0.122	0.126
F03	Sample	Dilution_50%	0.5	DMSO	Lycopene	Standard_Development	Run086	Standard_Measurement	Plate_01	Clariostar_Study	MB	Biofoundry_,_London	Linear_Dilution_Pattern_V2	0.131	0.127	0.124	0.12	0.117	0.115	0.112	0.11	0.107	0.106	0.103	0.101	0.098	0.094	0.091	0.088	0.087	0.085	0.084	0.083	0.083	0.082	0.082	0.083	0.085	0.087	0.088	0.089	0.09	0.092	0.094	0.095	0.098	0.099	0.101	0.103
F04	Sample	Dilution_30%	0.3	DMSO	Lycopene	Standard_Development	Run086	Standard_Measurement	Plate_01	Clariostar_Study	MB	Biofoundry_,_London	Linear_Dilution_Pattern_V2	0.118	0.115	0.113	0.109	0.105	0.102	0.099	0.099	0.096	0.093	0.09	0.087	0.085	0.081	0.079	0.077	0.076	0.074	0.073	0.071	0.071	0.07	0.069	0.07	0.072	0.073	0.073	0.074	0.074	0.075	0.076	0.076	0.078	0.078	0.079	0.081
F05	Sample	Dilution_10%	0.1	DMSO	Lycopene	Standard_Development	Run086	Standard_Measurement	Plate_01	Clariostar_Study	MB	Biofoundry_,_London	Linear_Dilution_Pattern_V2	0.105	0.103	0.1	0.096	0.092	0.089	0.085	0.085	0.083	0.08	0.076	0.073	0.071	0.068	0.065	0.064	0.063	0.061	0.06	0.058	0.058	0.057	0.056	0.057	0.057	0.057	0.057	0.056	0.056	0.057	0.057	0.057	0.057	0.057	0.056	0.056
F06	Sample	Dilution_90%	0.9	DMSO	Lycopene	Standard_Development	Run086	Standard_Measurement	Plate_01	Clariostar_Study	MB	Biofoundry_,_London	Linear_Dilution_Pattern_V2	0.153	0.15	0.148	0.144	0.141	0.138	0.135	0.133	0.133	0.131	0.129	0.128	0.125	0.121	0.118	0.115	0.114	0.112	0.11	0.11	0.11	0.11	0.11	0.113	0.116	0.119	0.122	0.125	0.128	0.132	0.135	0.138	0.141	0.145	0.149	0.154
F07	Sample	Dilution_70%	0.7	DMSO	Lycopene	Standard_Development	Run086	Standard_Measurement	Plate_01	Clariostar_Study	MB	Biofoundry_,_London	Linear_Dilution_Pattern_V2	0.15	0.147	0.144	0.141	0.138	0.135	0.131	0.13	0.129	0.127	0.125	0.123	0.119	0.116	0.113	0.111	0.109	0.107	0.106	0.105	0.104	0.104	0.104	0.106	0.108	0.111	0.113	0.115	0.117	0.119	0.121	0.124	0.126	0.129	0.132	0.136
F08	Sample	Dilution_50%	0.5	DMSO	Lycopene	Standard_Development	Run086	Standard_Measurement	Plate_01	Clariostar_Study	MB	Biofoundry_,_London	Linear_Dilution_Pattern_V2	0.132	0.128	0.124	0.122	0.118	0.115	0.112	0.111	0.109	0.106	0.103	0.101	0.098	0.095	0.092	0.091	0.089	0.087	0.086	0.084	0.084	0.084	0.084	0.085	0.087	0.088	0.089	0.091	0.092	0.095	0.096	0.097	0.099	0.101	0.102	0.105
F09	Sample	Dilution_30%	0.3	DMSO	Lycopene	Standard_Development	Run086	Standard_Measurement	Plate_01	Clariostar_Study	MB	Biofoundry_,_London	Linear_Dilution_Pattern_V2	0.119	0.116	0.113	0.11	0.106	0.103	0.1	0.099	0.097	0.093	0.089	0.087	0.085	0.081	0.078	0.076	0.075	0.074	0.072	0.071	0.07	0.07	0.07	0.07	0.071	0.072	0.073	0.073	0.074	0.075	0.075	0.076	0.078	0.079	0.08	0.081
F10	Sample	Dilution_10%	0.1	DMSO	Lycopene	Standard_Development	Run086	Standard_Measurement	Plate_01	Clariostar_Study	MB	Biofoundry_,_London	Linear_Dilution_Pattern_V2	0.11	0.106	0.103	0.1	0.097	0.093	0.09	0.089	0.086	0.083	0.08	0.076	0.074	0.07	0.068	0.066	0.064	0.063	0.062	0.06	0.059	0.059	0.058	0.058	0.059	0.059	0.058	0.058	0.058	0.058	0.058	0.058	0.058	0.058	0.058	0.058
F11	Blank	DMSO		DMSO		Standard_Development	Run086	Standard_Measurement	Plate_01	Clariostar_Study	MB	Biofoundry_,_London	Linear_Dilution_Pattern_V2	0.106	0.102	0.099	0.096	0.092	0.089	0.086	0.084	0.081	0.077	0.074	0.07	0.068	0.063	0.061	0.06	0.059	0.057	0.056	0.054	0.053	0.052	0.052	0.051	0.051	0.051	0.05	0.049	0.049	0.049	0.049	0.049	0.049	0.048	0.047	0.046
F12	Blank	DMSO		DMSO		Standard_Development	Run086	Standard_Measurement	Plate_01	Clariostar_Study	MB	Biofoundry_,_London	Linear_Dilution_Pattern_V2	0.111	0.107	0.103	0.1	0.097	0.094	0.09	0.088	0.085	0.081	0.077	0.074	0.07	0.067	0.065	0.063	0.061	0.059	0.057	0.056	0.056	0.055	0.054	0.053	0.053	0.053	0.052	0.051	0.051	0.051	0.051	0.051	0.05	0.05	0.049	0.048
G01	Sample	Dilution_85%	0.85	DMSO	Lycopene	Standard_Development	Run086	Standard_Measurement	Plate_01	Clariostar_Study	MB	Biofoundry_,_London	Linear_Dilution_Pattern_V2	0.149	0.146	0.144	0.14	0.137	0.134	0.131	0.129	0.126	0.125	0.122	0.12	0.117	0.112	0.109	0.106	0.105	0.102	0.101	0.1	0.1	0.1	0.101	0.103	0.106	0.109	0.112	0.114	0.118	0.121	0.124	0.127	0.13	0.133	0.137	0.143
G02	Sample	Dilution_65%	0.65	DMSO	Lycopene	Standard_Development	Run086	Standard_Measurement	Plate_01	Clariostar_Study	MB	Biofoundry_,_London	Linear_Dilution_Pattern_V2	0.139	0.135	0.133	0.129	0.125	0.123	0.119	0.118	0.117	0.115	0.113	0.11	0.108	0.104	0.101	0.099	0.098	0.096	0.093	0.092	0.092	0.092	0.092	0.094	0.096	0.099	0.101	0.102	0.105	0.107	0.109	0.111	0.113	0.115	0.118	0.121
G03	Sample	Dilution_45%	0.45	DMSO	Lycopene	Standard_Development	Run086	Standard_Measurement	Plate_01	Clariostar_Study	MB	Biofoundry_,_London	Linear_Dilution_Pattern_V2	0.126	0.123	0.12	0.117	0.112	0.11	0.106	0.105	0.103	0.102	0.099	0.095	0.093	0.089	0.087	0.085	0.083	0.081	0.08	0.079	0.078	0.077	0.077	0.079	0.08	0.082	0.083	0.084	0.085	0.087	0.089	0.09	0.091	0.093	0.094	0.096
G04	Sample	Dilution_25%	0.25	DMSO	Lycopene	Standard_Development	Run086	Standard_Measurement	Plate_01	Clariostar_Study	MB	Biofoundry_,_London	Linear_Dilution_Pattern_V2	0.113	0.109	0.106	0.103	0.1	0.097	0.093	0.092	0.09	0.086	0.084	0.082	0.079	0.075	0.073	0.071	0.07	0.068	0.067	0.066	0.065	0.065	0.064	0.064	0.066	0.066	0.066	0.067	0.067	0.068	0.069	0.069	0.07	0.07	0.071	0.072
G05	Sample	Dilution_05%	0.0499999999999999	DMSO	Lycopene	Standard_Development	Run086	Standard_Measurement	Plate_01	Clariostar_Study	MB	Biofoundry_,_London	Linear_Dilution_Pattern_V2	0.101	0.098	0.095	0.092	0.088	0.086	0.083	0.081	0.078	0.075	0.072	0.069	0.066	0.063	0.062	0.06	0.059	0.057	0.056	0.054	0.053	0.053	0.052	0.052	0.052	0.052	0.051	0.051	0.05	0.051	0.051	0.051	0.051	0.05	0.05	0.05
G06	Sample	Dilution_85%	0.85	DMSO	Lycopene	Standard_Development	Run086	Standard_Measurement	Plate_01	Clariostar_Study	MB	Biofoundry_,_London	Linear_Dilution_Pattern_V2	0.145	0.143	0.14	0.136	0.133	0.13	0.128	0.126	0.125	0.123	0.121	0.118	0.116	0.112	0.109	0.106	0.105	0.103	0.103	0.101	0.101	0.101	0.102	0.104	0.106	0.109	0.112	0.116	0.118	0.122	0.125	0.128	0.13	0.133	0.138	0.142
G07	Sample	Dilution_65%	0.65	DMSO	Lycopene	Standard_Development	Run086	Standard_Measurement	Plate_01	Clariostar_Study	MB	Biofoundry_,_London	Linear_Dilution_Pattern_V2	0.134	0.131	0.127	0.123	0.12	0.117	0.114	0.113	0.112	0.11	0.107	0.105	0.102	0.097	0.095	0.094	0.092	0.09	0.089	0.088	0.088	0.088	0.088	0.089	0.092	0.094	0.096	0.098	0.1	0.103	0.105	0.107	0.11	0.112	0.115	0.118
G08	Sample	Dilution_45%	0.45	DMSO	Lycopene	Standard_Development	Run086	Standard_Measurement	Plate_01	Clariostar_Study	MB	Biofoundry_,_London	Linear_Dilution_Pattern_V2	0.126	0.122	0.12	0.117	0.112	0.11	0.107	0.105	0.103	0.101	0.098	0.095	0.093	0.089	0.086	0.084	0.083	0.081	0.08	0.079	0.079	0.078	0.078	0.079	0.08	0.082	0.084	0.084	0.086	0.088	0.089	0.09	0.092	0.094	0.095	0.097
G09	Sample	Dilution_25%	0.25	DMSO	Lycopene	Standard_Development	Run086	Standard_Measurement	Plate_01	Clariostar_Study	MB	Biofoundry_,_London	Linear_Dilution_Pattern_V2	0.117	0.114	0.111	0.107	0.104	0.101	0.097	0.096	0.093	0.09	0.088	0.085	0.082	0.078	0.076	0.074	0.073	0.07	0.069	0.068	0.067	0.067	0.067	0.067	0.068	0.068	0.069	0.069	0.07	0.071	0.072	0.072	0.073	0.074	0.074	0.075
G10	Sample	Dilution_05%	0.0499999999999999	DMSO	Lycopene	Standard_Development	Run086	Standard_Measurement	Plate_01	Clariostar_Study	MB	Biofoundry_,_London	Linear_Dilution_Pattern_V2	0.105	0.102	0.1	0.097	0.092	0.089	0.086	0.085	0.082	0.078	0.074	0.071	0.069	0.065	0.063	0.061	0.06	0.058	0.057	0.055	0.055	0.054	0.053	0.053	0.053	0.052	0.052	0.051	0.051	0.052	0.052	0.052	0.051	0.051	0.051	0.05
G11	Blank	DMSO_Blank		DMSO		Standard_Development	Run086	Standard_Measurement	Plate_01	Clariostar_Study	MB	Biofoundry_,_London	Linear_Dilution_Pattern_V2	0.108	0.104	0.101	0.098	0.095	0.091	0.088	0.086	0.083	0.079	0.074	0.071	0.069	0.065	0.063	0.061	0.06	0.058	0.057	0.055	0.055	0.054	0.053	0.052	0.053	0.052	0.052	0.05	0.05	0.05	0.05	0.049	0.049	0.049	0.048	0.047
G12	Blank	DMSO_Blank		DMSO		Standard_Development	Run086	Standard_Measurement	Plate_01	Clariostar_Study	MB	Biofoundry_,_London	Linear_Dilution_Pattern_V2	0.106	0.102	0.099	0.096	0.092	0.089	0.085	0.083	0.08	0.076	0.072	0.068	0.065	0.062	0.06	0.058	0.056	0.055	0.053	0.052	0.051	0.05	0.05	0.049	0.049	0.048	0.048	0.047	0.046	0.046	0.046	0.046	0.046	0.045	0.045	0.044
H01	Sample	Dilution_85%	0.85	DMSO	Lycopene	Standard_Development	Run086	Standard_Measurement	Plate_01	Clariostar_Study	MB	Biofoundry_,_London	Linear_Dilution_Pattern_V2	0.156	0.153	0.15	0.147	0.142	0.139	0.136	0.134	0.133	0.13	0.127	0.125	0.121	0.117	0.113	0.11	0.109	0.106	0.105	0.104	0.104	0.103	0.104	0.105	0.108	0.112	0.114	0.117	0.12	0.123	0.126	0.129	0.132	0.135	0.14	0.144
H02	Sample	Dilution_65%	0.65	DMSO	Lycopene	Standard_Development	Run086	Standard_Measurement	Plate_01	Clariostar_Study	MB	Biofoundry_,_London	Linear_Dilution_Pattern_V2	0.139	0.136	0.133	0.131	0.126	0.122	0.119	0.117	0.115	0.113	0.111	0.108	0.105	0.101	0.098	0.096	0.094	0.092	0.091	0.089	0.089	0.089	0.09	0.09	0.093	0.095	0.097	0.098	0.101	0.104	0.105	0.107	0.109	0.112	0.114	0.118
H03	Sample	Dilution_45%	0.45	DMSO	Lycopene	Standard_Development	Run086	Standard_Measurement	Plate_01	Clariostar_Study	MB	Biofoundry_,_London	Linear_Dilution_Pattern_V2	0.131	0.128	0.125	0.121	0.117	0.113	0.11	0.109	0.106	0.104	0.1	0.097	0.094	0.09	0.087	0.085	0.084	0.081	0.08	0.079	0.078	0.078	0.078	0.078	0.08	0.081	0.083	0.083	0.085	0.087	0.088	0.089	0.091	0.092	0.094	0.096
H04	Sample	Dilution_25%	0.25	DMSO	Lycopene	Standard_Development	Run086	Standard_Measurement	Plate_01	Clariostar_Study	MB	Biofoundry_,_London	Linear_Dilution_Pattern_V2	0.12	0.116	0.112	0.109	0.104	0.101	0.097	0.097	0.095	0.091	0.088	0.085	0.082	0.077	0.074	0.073	0.072	0.07	0.068	0.067	0.066	0.065	0.065	0.065	0.066	0.067	0.067	0.067	0.067	0.069	0.069	0.07	0.07	0.071	0.071	0.072
H05	Sample	Dilution_05%	0.0499999999999999	DMSO	Lycopene	Standard_Development	Run086	Standard_Measurement	Plate_01	Clariostar_Study	MB	Biofoundry_,_London	Linear_Dilution_Pattern_V2	0.108	0.104	0.102	0.098	0.094	0.09	0.086	0.085	0.083	0.08	0.076	0.073	0.07	0.066	0.064	0.062	0.06	0.059	0.058	0.057	0.055	0.054	0.053	0.053	0.053	0.053	0.053	0.052	0.052	0.052	0.052	0.052	0.052	0.051	0.051	0.05
H06	Sample	Dilution_85%	0.85	DMSO	Lycopene	Standard_Development	Run086	Standard_Measurement	Plate_01	Clariostar_Study	MB	Biofoundry_,_London	Linear_Dilution_Pattern_V2	0.145	0.142	0.139	0.136	0.132	0.129	0.125	0.125	0.122	0.121	0.119	0.116	0.114	0.11	0.106	0.104	0.102	0.1	0.099	0.098	0.098	0.098	0.098	0.1	0.103	0.106	0.108	0.111	0.114	0.118	0.121	0.124	0.126	0.129	0.133	0.138
H07	Sample	Dilution_65%	0.65	DMSO	Lycopene	Standard_Development	Run086	Standard_Measurement	Plate_01	Clariostar_Study	MB	Biofoundry_,_London	Linear_Dilution_Pattern_V2	0.139	0.135	0.132	0.129	0.125	0.122	0.119	0.117	0.115	0.113	0.11	0.108	0.104	0.1	0.098	0.096	0.094	0.092	0.09	0.088	0.089	0.088	0.089	0.09	0.093	0.094	0.097	0.098	0.101	0.103	0.105	0.107	0.109	0.112	0.115	0.118
H08	Sample	Dilution_45%	0.45	DMSO	Lycopene	Standard_Development	Run086	Standard_Measurement	Plate_01	Clariostar_Study	MB	Biofoundry_,_London	Linear_Dilution_Pattern_V2	0.129	0.124	0.121	0.117	0.115	0.111	0.107	0.105	0.103	0.1	0.097	0.094	0.091	0.087	0.084	0.083	0.081	0.079	0.078	0.077	0.076	0.075	0.076	0.076	0.077	0.079	0.08	0.081	0.082	0.084	0.085	0.087	0.088	0.089	0.091	0.093
H09	Sample	Dilution_25%	0.25	DMSO	Lycopene	Standard_Development	Run086	Standard_Measurement	Plate_01	Clariostar_Study	MB	Biofoundry_,_London	Linear_Dilution_Pattern_V2	0.122	0.118	0.115	0.111	0.107	0.105	0.1	0.099	0.097	0.093	0.09	0.086	0.084	0.079	0.076	0.075	0.074	0.072	0.07	0.069	0.068	0.067	0.067	0.067	0.068	0.069	0.069	0.069	0.07	0.071	0.071	0.072	0.073	0.074	0.073	0.074
H10	Sample	Dilution_05%	0.0499999999999999	DMSO	Lycopene	Standard_Development	Run086	Standard_Measurement	Plate_01	Clariostar_Study	MB	Biofoundry_,_London	Linear_Dilution_Pattern_V2	0.113	0.109	0.105	0.102	0.098	0.095	0.09	0.089	0.086	0.083	0.078	0.074	0.072	0.068	0.065	0.064	0.062	0.06	0.058	0.057	0.056	0.054	0.054	0.054	0.054	0.054	0.054	0.052	0.052	0.053	0.053	0.052	0.052	0.052	0.051	0.051
H11	Blank	DMSO_Blank		DMSO		Standard_Development	Run086	Standard_Measurement	Plate_01	Clariostar_Study	MB	Biofoundry_,_London	Linear_Dilution_Pattern_V2	0.109	0.105	0.102	0.098	0.095	0.091	0.087	0.086	0.082	0.079	0.074	0.071	0.068	0.064	0.062	0.059	0.058	0.056	0.055	0.053	0.053	0.052	0.051	0.05	0.05	0.05	0.05	0.049	0.048	0.049	0.048	0.048	0.048	0.047	0.046	0.045
H12	Blank	DMSO_Blank		DMSO		Standard_Development	Run086	Standard_Measurement	Plate_01	Clariostar_Study	MB	Biofoundry_,_London	Linear_Dilution_Pattern_V2	0.113	0.11	0.107	0.103	0.099	0.096	0.092	0.09	0.086	0.082	0.077	0.073	0.069	0.064	0.062	0.06	0.059	0.057	0.055	0.053	0.052	0.051	0.05	0.05	0.05	0.05	0.05	0.048	0.048	0.048	0.048	0.047	0.047	0.047	0.046	0.045
A01	Sample	Dilution_100%	1.0	DMSO	Lycopene	Standard_Development	Run086	Standard_Measurement	Plate_01	Clariostar_Study	MB	Biofoundry_,_London	Linear_Dilution_Pattern_V2	0.149	0.145	0.143	0.139	0.135	0.13	0.13	0.129	0.127	0.124	0.122	0.119	0.115	0.11	0.107	0.104	0.102	0.1	0.098	0.097	0.098	0.099	0.101	0.104	0.106	0.111	0.115	0.119	0.123	0.127	0.13	0.133	0.137	0.141	0.148	0.155
A02	Sample	Dilution_80%	0.8	DMSO	Lycopene	Standard_Development	Run086	Standard_Measurement	Plate_01	Clariostar_Study	MB	Biofoundry_,_London	Linear_Dilution_Pattern_V2	0.139	0.135	0.133	0.129	0.126	0.121	0.12	0.119	0.117	0.113	0.111	0.107	0.104	0.1	0.098	0.095	0.093	0.091	0.089	0.089	0.088	0.089	0.091	0.093	0.095	0.098	0.101	0.104	0.107	0.11	0.113	0.115	0.118	0.122	0.127	0.133
A03	Sample	Dilution_60%	0.6	DMSO	Lycopene	Standard_Development	Run086	Standard_Measurement	Plate_01	Clariostar_Study	MB	Biofoundry_,_London	Linear_Dilution_Pattern_V2	0.129	0.125	0.123	0.119	0.116	0.112	0.11	0.109	0.107	0.104	0.101	0.098	0.094	0.091	0.089	0.086	0.083	0.081	0.08	0.08	0.079	0.079	0.081	0.083	0.084	0.086	0.089	0.091	0.093	0.095	0.097	0.098	0.1	0.103	0.106	0.111
A04	Sample	Dilution_40%	0.4	DMSO	Lycopene	Standard_Development	Run086	Standard_Measurement	Plate_01	Clariostar_Study	MB	Biofoundry_,_London	Linear_Dilution_Pattern_V2	0.12	0.117	0.115	0.111	0.108	0.103	0.101	0.1	0.097	0.094	0.091	0.086	0.083	0.079	0.077	0.075	0.073	0.071	0.069	0.068	0.068	0.068	0.069	0.07	0.071	0.072	0.074	0.075	0.076	0.077	0.079	0.08	0.081	0.083	0.085	0.088
A05	Sample	Dilution_20%	0.2	DMSO	Lycopene	Standard_Development	Run086	Standard_Measurement	Plate_01	Clariostar_Study	MB	Biofoundry_,_London	Linear_Dilution_Pattern_V2	0.107	0.104	0.102	0.098	0.094	0.09	0.088	0.087	0.085	0.081	0.077	0.074	0.071	0.068	0.066	0.063	0.062	0.06	0.058	0.057	0.056	0.057	0.057	0.057	0.057	0.058	0.058	0.059	0.059	0.06	0.06	0.06	0.061	0.062	0.063	0.065
A06	Sample	Dilution_100%	1.0	DMSO	Lycopene	Standard_Development	Run086	Standard_Measurement	Plate_01	Clariostar_Study	MB	Biofoundry_,_London	Linear_Dilution_Pattern_V2	0.15	0.148	0.145	0.142	0.139	0.135	0.133	0.133	0.131	0.128	0.126	0.123	0.12	0.115	0.112	0.11	0.107	0.106	0.105	0.103	0.103	0.105	0.106	0.108	0.112	0.115	0.12	0.123	0.127	0.13	0.134	0.136	0.14	0.145	0.151	0.158
A07	Sample	Dilution_80%	0.8	DMSO	Lycopene	Standard_Development	Run086	Standard_Measurement	Plate_01	Clariostar_Study	MB	Biofoundry_,_London	Linear_Dilution_Pattern_V2	0.146	0.143	0.14	0.137	0.133	0.129	0.127	0.126	0.124	0.122	0.12	0.117	0.113	0.108	0.105	0.103	0.1	0.099	0.097	0.096	0.096	0.096	0.098	0.099	0.102	0.105	0.108	0.112	0.114	0.117	0.119	0.121	0.124	0.127	0.132	0.138
A08	Sample	Dilution_60%	0.6	DMSO	Lycopene	Standard_Development	Run086	Standard_Measurement	Plate_01	Clariostar_Study	MB	Biofoundry_,_London	Linear_Dilution_Pattern_V2	0.131	0.129	0.126	0.122	0.118	0.114	0.112	0.111	0.109	0.106	0.102	0.099	0.095	0.092	0.089	0.087	0.085	0.083	0.081	0.08	0.08	0.08	0.082	0.083	0.085	0.087	0.089	0.091	0.093	0.095	0.097	0.099	0.1	0.103	0.107	0.111
A09	Sample	Dilution_40%	0.4	DMSO	Lycopene	Standard_Development	Run086	Standard_Measurement	Plate_01	Clariostar_Study	MB	Biofoundry_,_London	Linear_Dilution_Pattern_V2	0.127	0.123	0.121	0.117	0.113	0.11	0.107	0.105	0.103	0.1	0.097	0.093	0.089	0.085	0.082	0.08	0.077	0.075	0.074	0.073	0.073	0.074	0.074	0.074	0.076	0.077	0.079	0.08	0.08	0.082	0.083	0.084	0.085	0.086	0.088	0.091
A10	Sample	Dilution_20%	0.2	DMSO	Lycopene	Standard_Development	Run086	Standard_Measurement	Plate_01	Clariostar_Study	MB	Biofoundry_,_London	Linear_Dilution_Pattern_V2	0.118	0.115	0.113	0.109	0.105	0.1	0.098	0.096	0.094	0.09	0.086	0.083	0.078	0.074	0.071	0.069	0.068	0.066	0.065	0.063	0.063	0.062	0.063	0.062	0.062	0.064	0.064	0.064	0.064	0.064	0.066	0.065	0.065	0.066	0.067	0.068
A11	Blank	DMSO_Blank		DMSO		Standard_Development	Run086	Standard_Measurement	Plate_01	Clariostar_Study	MB	Biofoundry_,_London	Linear_Dilution_Pattern_V2	0.11	0.107	0.103	0.1	0.097	0.092	0.089	0.087	0.085	0.08	0.076	0.072	0.068	0.064	0.061	0.059	0.058	0.056	0.054	0.052	0.052	0.051	0.052	0.051	0.05	0.051	0.05	0.049	0.049	0.048	0.048	0.047	0.047	0.045	0.046	0.045
A12	Blank	DMSO_Blank		DMSO		Standard_Development	Run086	Standard_Measurement	Plate_01	Clariostar_Study	MB	Biofoundry_,_London	Linear_Dilution_Pattern_V2	0.108	0.105	0.102	0.099	0.095	0.091	0.088	0.087	0.084	0.079	0.075	0.072	0.068	0.064	0.061	0.059	0.057	0.056	0.053	0.051	0.051	0.051	0.051	0.05	0.05	0.049	0.049	0.049	0.048	0.047	0.048	0.046	0.047	0.046	0.045	0.044
B01	Sample	Dilution_100%	1.0	DMSO	Lycopene	Standard_Development	Run086	Standard_Measurement	Plate_01	Clariostar_Study	MB	Biofoundry_,_London	Linear_Dilution_Pattern_V2	0.151	0.147	0.144	0.141	0.138	0.133	0.131	0.131	0.13	0.129	0.126	0.122	0.119	0.114	0.111	0.108	0.106	0.105	0.103	0.102	0.102	0.103	0.106	0.108	0.112	0.116	0.12	0.123	0.128	0.132	0.135	0.138	0.142	0.146	0.152	0.159
B02	Sample	Dilution_80%	0.8	DMSO	Lycopene	Standard_Development	Run086	Standard_Measurement	Plate_01	Clariostar_Study	MB	Biofoundry_,_London	Linear_Dilution_Pattern_V2	0.135	0.132	0.131	0.127	0.123	0.118	0.117	0.117	0.116	0.114	0.111	0.108	0.104	0.1	0.097	0.096	0.094	0.093	0.091	0.09	0.09	0.091	0.093	0.095	0.097	0.101	0.105	0.107	0.11	0.113	0.116	0.118	0.121	0.125	0.129	0.135
B03	Sample	Dilution_60%	0.6	DMSO	Lycopene	Standard_Development	Run086	Standard_Measurement	Plate_01	Clariostar_Study	MB	Biofoundry_,_London	Linear_Dilution_Pattern_V2	0.13	0.127	0.124	0.122	0.118	0.114	0.112	0.111	0.111	0.108	0.105	0.102	0.098	0.095	0.092	0.09	0.088	0.086	0.085	0.084	0.084	0.084	0.086	0.087	0.088	0.09	0.093	0.095	0.097	0.099	0.101	0.102	0.104	0.106	0.11	0.113
B04	Sample	Dilution_40%	0.4	DMSO	Lycopene	Standard_Development	Run086	Standard_Measurement	Plate_01	Clariostar_Study	MB	Biofoundry_,_London	Linear_Dilution_Pattern_V2	0.118	0.115	0.112	0.109	0.106	0.102	0.1	0.099	0.097	0.094	0.091	0.087	0.084	0.081	0.078	0.077	0.075	0.073	0.071	0.07	0.07	0.07	0.072	0.072	0.073	0.075	0.076	0.077	0.078	0.08	0.081	0.082	0.083	0.085	0.087	0.089
B05	Sample	Dilution_20%	0.2	DMSO	Lycopene	Standard_Development	Run086	Standard_Measurement	Plate_01	Clariostar_Study	MB	Biofoundry_,_London	Linear_Dilution_Pattern_V2	0.103	0.1	0.098	0.094	0.091	0.088	0.086	0.085	0.082	0.079	0.076	0.073	0.07	0.067	0.065	0.063	0.062	0.06	0.058	0.057	0.057	0.057	0.057	0.058	0.058	0.059	0.059	0.06	0.06	0.061	0.062	0.062	0.062	0.063	0.064	0.065
B06	Sample	Dilution_100%	1.0	DMSO	Lycopene	Standard_Development	Run086	Standard_Measurement	Plate_01	Clariostar_Study	MB	Biofoundry_,_London	Linear_Dilution_Pattern_V2	0.148	0.145	0.143	0.139	0.136	0.131	0.13	0.13	0.129	0.127	0.125	0.122	0.118	0.115	0.112	0.109	0.107	0.106	0.104	0.103	0.103	0.104	0.107	0.109	0.112	0.116	0.12	0.123	0.127	0.131	0.135	0.138	0.141	0.145	0.151	0.158
B07	Sample	Dilution_80%	0.8	DMSO	Lycopene	Standard_Development	Run086	Standard_Measurement	Plate_01	Clariostar_Study	MB	Biofoundry_,_London	Linear_Dilution_Pattern_V2	0.146	0.142	0.14	0.137	0.133	0.129	0.128	0.127	0.126	0.124	0.122	0.119	0.116	0.112	0.11	0.108	0.106	0.104	0.103	0.102	0.102	0.103	0.104	0.106	0.108	0.111	0.115	0.117	0.119	0.122	0.126	0.127	0.13	0.134	0.138	0.143
B08	Sample	Dilution_60%	0.6	DMSO	Lycopene	Standard_Development	Run086	Standard_Measurement	Plate_01	Clariostar_Study	MB	Biofoundry_,_London	Linear_Dilution_Pattern_V2	0.128	0.124	0.122	0.118	0.115	0.112	0.11	0.108	0.107	0.105	0.103	0.1	0.096	0.091	0.09	0.088	0.087	0.085	0.083	0.082	0.082	0.082	0.085	0.086	0.087	0.09	0.092	0.094	0.096	0.098	0.1	0.102	0.103	0.105	0.109	0.113
B09	Sample	Dilution_40%	0.4	DMSO	Lycopene	Standard_Development	Run086	Standard_Measurement	Plate_01	Clariostar_Study	MB	Biofoundry_,_London	Linear_Dilution_Pattern_V2	0.122	0.118	0.116	0.113	0.11	0.106	0.104	0.103	0.1	0.097	0.094	0.091	0.088	0.085	0.082	0.079	0.077	0.076	0.074	0.073	0.073	0.073	0.074	0.074	0.075	0.077	0.079	0.08	0.081	0.082	0.083	0.084	0.086	0.087	0.089	0.092
B10	Sample	Dilution_20%	0.2	DMSO	Lycopene	Standard_Development	Run086	Standard_Measurement	Plate_01	Clariostar_Study	MB	Biofoundry_,_London	Linear_Dilution_Pattern_V2	0.111	0.108	0.105	0.102	0.099	0.095	0.093	0.092	0.089	0.086	0.082	0.078	0.075	0.072	0.069	0.068	0.066	0.064	0.062	0.062	0.061	0.061	0.061	0.061	0.062	0.063	0.063	0.063	0.063	0.064	0.065	0.065	0.065	0.066	0.067	0.068
B11	Blank	DMSO_Blank		DMSO		Standard_Development	Run086	Standard_Measurement	Plate_01	Clariostar_Study	MB	Biofoundry_,_London	Linear_Dilution_Pattern_V2	0.099	0.095	0.093	0.09	0.087	0.083	0.081	0.079	0.077	0.072	0.069	0.066	0.063	0.059	0.056	0.055	0.054	0.052	0.051	0.05	0.049	0.049	0.049	0.048	0.048	0.047	0.047	0.047	0.046	0.045	0.046	0.045	0.044	0.044	0.044	0.043
B12	Blank	DMSO_Blank		DMSO		Standard_Development	Run086	Standard_Measurement	Plate_01	Clariostar_Study	MB	Biofoundry_,_London	Linear_Dilution_Pattern_V2	0.101	0.097	0.094	0.091	0.087	0.083	0.081	0.08	0.077	0.073	0.068	0.064	0.061	0.057	0.055	0.053	0.052	0.051	0.049	0.048	0.047	0.047	0.047	0.046	0.046	0.046	0.046	0.045	0.045	0.044	0.045	0.044	0.043	0.043	0.044	0.043
C01	Sample	Dilution_95%	0.95	DMSO	Lycopene	Standard_Development	Run086	Standard_Measurement	Plate_01	Clariostar_Study	MB	Biofoundry_,_London	Linear_Dilution_Pattern_V2	0.148	0.144	0.142	0.138	0.135	0.13	0.129	0.129	0.127	0.125	0.122	0.119	0.116	0.111	0.109	0.107	0.105	0.102	0.101	0.1	0.1	0.102	0.104	0.106	0.109	0.114	0.118	0.121	0.124	0.128	0.131	0.134	0.138	0.142	0.147	0.154
C02	Sample	Dilution_75%	0.75	DMSO	Lycopene	Standard_Development	Run086	Standard_Measurement	Plate_01	Clariostar_Study	MB	Biofoundry_,_London	Linear_Dilution_Pattern_V2	0.177	0.174	0.172	0.168	0.165	0.161	0.159	0.159	0.158	0.155	0.153	0.15	0.147	0.142	0.14	0.138	0.137	0.135	0.133	0.132	0.132	0.132	0.133	0.134	0.136	0.139	0.141	0.143	0.145	0.147	0.15	0.151	0.153	0.155	0.159	0.163
C03	Sample	Dilution_55%	0.55	DMSO	Lycopene	Standard_Development	Run086	Standard_Measurement	Plate_01	Clariostar_Study	MB	Biofoundry_,_London	Linear_Dilution_Pattern_V2	0.125	0.122	0.121	0.116	0.114	0.109	0.108	0.107	0.105	0.102	0.1	0.097	0.093	0.09	0.087	0.086	0.084	0.083	0.081	0.079	0.08	0.08	0.081	0.083	0.084	0.086	0.088	0.089	0.091	0.093	0.095	0.097	0.098	0.1	0.103	0.107
C04	Sample	Dilution_35%	0.35	DMSO	Lycopene	Standard_Development	Run086	Standard_Measurement	Plate_01	Clariostar_Study	MB	Biofoundry_,_London	Linear_Dilution_Pattern_V2	0.116	0.112	0.111	0.106	0.103	0.099	0.098	0.097	0.096	0.092	0.09	0.087	0.083	0.079	0.077	0.076	0.075	0.073	0.072	0.071	0.07	0.07	0.071	0.072	0.072	0.074	0.075	0.075	0.077	0.078	0.079	0.08	0.08	0.082	0.083	0.084
C05	Sample	Dilution_15%	0.15	DMSO	Lycopene	Standard_Development	Run086	Standard_Measurement	Plate_01	Clariostar_Study	MB	Biofoundry_,_London	Linear_Dilution_Pattern_V2	0.1	0.097	0.095	0.091	0.088	0.083	0.082	0.082	0.08	0.076	0.073	0.07	0.067	0.065	0.062	0.061	0.059	0.058	0.056	0.055	0.055	0.055	0.056	0.055	0.056	0.057	0.056	0.056	0.057	0.057	0.057	0.057	0.057	0.058	0.059	0.059
C06	Sample	Dilution_95%	0.95	DMSO	Lycopene	Standard_Development	Run086	Standard_Measurement	Plate_01	Clariostar_Study	MB	Biofoundry_,_London	Linear_Dilution_Pattern_V2	0.146	0.142	0.14	0.137	0.134	0.13	0.128	0.128	0.127	0.126	0.123	0.12	0.117	0.113	0.111	0.109	0.107	0.105	0.104	0.102	0.103	0.104	0.106	0.108	0.11	0.114	0.117	0.121	0.125	0.128	0.132	0.134	0.137	0.142	0.147	0.153
C07	Sample	Dilution_75%	0.75	DMSO	Lycopene	Standard_Development	Run086	Standard_Measurement	Plate_01	Clariostar_Study	MB	Biofoundry_,_London	Linear_Dilution_Pattern_V2	0.129	0.126	0.123	0.119	0.116	0.112	0.111	0.111	0.11	0.108	0.105	0.103	0.099	0.095	0.094	0.092	0.09	0.088	0.086	0.086	0.086	0.087	0.088	0.09	0.092	0.097	0.099	0.101	0.104	0.106	0.109	0.112	0.115	0.118	0.122	0.127
C08	Sample	Dilution_55%	0.55	DMSO	Lycopene	Standard_Development	Run086	Standard_Measurement	Plate_01	Clariostar_Study	MB	Biofoundry_,_London	Linear_Dilution_Pattern_V2	0.121	0.118	0.116	0.112	0.109	0.105	0.104	0.103	0.102	0.1	0.097	0.094	0.091	0.088	0.085	0.084	0.082	0.081	0.079	0.079	0.078	0.079	0.08	0.081	0.083	0.085	0.087	0.088	0.09	0.092	0.094	0.096	0.097	0.1	0.102	0.106
C09	Sample	Dilution_35%	0.35	DMSO	Lycopene	Standard_Development	Run086	Standard_Measurement	Plate_01	Clariostar_Study	MB	Biofoundry_,_London	Linear_Dilution_Pattern_V2	0.117	0.114	0.113	0.108	0.104	0.101	0.099	0.098	0.096	0.093	0.09	0.086	0.083	0.079	0.077	0.076	0.073	0.072	0.069	0.069	0.069	0.069	0.07	0.07	0.071	0.073	0.074	0.075	0.076	0.077	0.079	0.08	0.081	0.082	0.083	0.085
C10	Sample	Dilution_15%	0.15	DMSO	Lycopene	Standard_Development	Run086	Standard_Measurement	Plate_01	Clariostar_Study	MB	Biofoundry_,_London	Linear_Dilution_Pattern_V2	0.102	0.1	0.098	0.093	0.09	0.086	0.084	0.084	0.081	0.078	0.075	0.071	0.068	0.064	0.062	0.06	0.059	0.057	0.056	0.055	0.054	0.054	0.054	0.055	0.055	0.056	0.056	0.056	0.056	0.056	0.057	0.057	0.057	0.057	0.058	0.058
C11	Blank	DMSO_Blank		DMSO		Standard_Development	Run086	Standard_Measurement	Plate_01	Clariostar_Study	MB	Biofoundry_,_London	Linear_Dilution_Pattern_V2	0.098	0.093	0.09	0.087	0.085	0.08	0.078	0.077	0.074	0.071	0.067	0.063	0.059	0.056	0.053	0.053	0.051	0.049	0.048	0.047	0.046	0.046	0.046	0.046	0.045	0.046	0.045	0.044	0.044	0.044	0.044	0.044	0.044	0.043	0.043	0.042
C12	Blank	DMSO_Blank		DMSO		Standard_Development	Run086	Standard_Measurement	Plate_01	Clariostar_Study	MB	Biofoundry_,_London	Linear_Dilution_Pattern_V2	0.103	0.099	0.097	0.093	0.089	0.085	0.083	0.082	0.079	0.075	0.071	0.067	0.064	0.06	0.058	0.057	0.055	0.053	0.051	0.051	0.05	0.049	0.05	0.05	0.049	0.05	0.049	0.048	0.048	0.048	0.048	0.048	0.047	0.047	0.046	0.044
D01	Sample	Dilution_95%	0.95	DMSO	Lycopene	Standard_Development	Run086	Standard_Measurement	Plate_01	Clariostar_Study	MB	Biofoundry_,_London	Linear_Dilution_Pattern_V2	0.148	0.145	0.143	0.14	0.136	0.132	0.13	0.13	0.128	0.127	0.124	0.122	0.119	0.114	0.111	0.108	0.107	0.104	0.103	0.103	0.102	0.103	0.105	0.108	0.111	0.115	0.118	0.122	0.125	0.129	0.133	0.136	0.139	0.143	0.148	0.155
D02	Sample	Dilution_75%	0.75	DMSO	Lycopene	Standard_Development	Run086	Standard_Measurement	Plate_01	Clariostar_Study	MB	Biofoundry_,_London	Linear_Dilution_Pattern_V2	0.185	0.183	0.18	0.177	0.173	0.169	0.168	0.169	0.167	0.165	0.162	0.161	0.157	0.153	0.151	0.149	0.147	0.145	0.143	0.143	0.142	0.142	0.143	0.145	0.147	0.151	0.153	0.155	0.157	0.159	0.162	0.163	0.166	0.168	0.172	0.175
D03	Sample	Dilution_55%	0.55	DMSO	Lycopene	Standard_Development	Run086	Standard_Measurement	Plate_01	Clariostar_Study	MB	Biofoundry_,_London	Linear_Dilution_Pattern_V2	0.129	0.126	0.124	0.12	0.118	0.113	0.112	0.111	0.11	0.107	0.105	0.102	0.099	0.096	0.093	0.091	0.089	0.088	0.086	0.085	0.086	0.086	0.087	0.088	0.089	0.092	0.094	0.095	0.097	0.099	0.101	0.102	0.104	0.106	0.108	0.111
D04	Sample	Dilution_35%	0.35	DMSO	Lycopene	Standard_Development	Run086	Standard_Measurement	Plate_01	Clariostar_Study	MB	Biofoundry_,_London	Linear_Dilution_Pattern_V2	0.118	0.115	0.112	0.109	0.105	0.101	0.099	0.099	0.097	0.095	0.091	0.089	0.086	0.082	0.08	0.078	0.078	0.075	0.074	0.073	0.072	0.072	0.074	0.073	0.074	0.076	0.077	0.078	0.078	0.08	0.081	0.081	0.082	0.083	0.085	0.087
D05	Sample	Dilution_15%	0.15	DMSO	Lycopene	Standard_Development	Run086	Standard_Measurement	Plate_01	Clariostar_Study	MB	Biofoundry_,_London	Linear_Dilution_Pattern_V2	0.104	0.1	0.098	0.095	0.091	0.087	0.085	0.085	0.083	0.08	0.077	0.074	0.072	0.068	0.066	0.064	0.063	0.06	0.059	0.059	0.058	0.058	0.058	0.058	0.059	0.06	0.059	0.059	0.059	0.06	0.06	0.06	0.06	0.061	0.061	0.061
D06	Sample	Dilution_95%	0.95	DMSO	Lycopene	Standard_Development	Run086	Standard_Measurement	Plate_01	Clariostar_Study	MB	Biofoundry_,_London	Linear_Dilution_Pattern_V2	0.146	0.143	0.14	0.137	0.134	0.13	0.128	0.128	0.128	0.126	0.125	0.122	0.118	0.114	0.112	0.11	0.107	0.106	0.105	0.103	0.104	0.105	0.107	0.108	0.111	0.116	0.12	0.123	0.126	0.13	0.133	0.136	0.139	0.143	0.148	0.154
D07	Sample	Dilution_75%	0.75	DMSO	Lycopene	Standard_Development	Run086	Standard_Measurement	Plate_01	Clariostar_Study	MB	Biofoundry_,_London	Linear_Dilution_Pattern_V2	0.139	0.136	0.135	0.131	0.127	0.123	0.122	0.121	0.12	0.119	0.117	0.114	0.111	0.107	0.104	0.102	0.1	0.099	0.098	0.096	0.096	0.096	0.098	0.1	0.102	0.106	0.108	0.11	0.113	0.116	0.118	0.12	0.123	0.126	0.13	0.134
D08	Sample	Dilution_55%	0.55	DMSO	Lycopene	Standard_Development	Run086	Standard_Measurement	Plate_01	Clariostar_Study	MB	Biofoundry_,_London	Linear_Dilution_Pattern_V2	0.123	0.12	0.118	0.114	0.111	0.107	0.105	0.105	0.104	0.101	0.098	0.096	0.092	0.089	0.086	0.085	0.083	0.081	0.08	0.079	0.079	0.079	0.081	0.082	0.083	0.086	0.087	0.089	0.091	0.093	0.095	0.097	0.099	0.101	0.104	0.107
D09	Sample	Dilution_35%	0.35	DMSO	Lycopene	Standard_Development	Run086	Standard_Measurement	Plate_01	Clariostar_Study	MB	Biofoundry_,_London	Linear_Dilution_Pattern_V2	0.115	0.112	0.109	0.105	0.103	0.099	0.097	0.096	0.095	0.092	0.089	0.085	0.082	0.079	0.077	0.075	0.074	0.072	0.07	0.07	0.069	0.069	0.07	0.071	0.071	0.073	0.074	0.075	0.076	0.077	0.079	0.079	0.08	0.081	0.083	0.085
D10	Sample	Dilution_15%	0.15	DMSO	Lycopene	Standard_Development	Run086	Standard_Measurement	Plate_01	Clariostar_Study	MB	Biofoundry_,_London	Linear_Dilution_Pattern_V2	0.103	0.1	0.099	0.094	0.092	0.088	0.086	0.085	0.083	0.08	0.077	0.073	0.069	0.066	0.065	0.063	0.061	0.06	0.058	0.057	0.057	0.057	0.058	0.058	0.057	0.058	0.059	0.058	0.058	0.059	0.059	0.06	0.06	0.06	0.06	0.06
D11	Blank	DMSO_Blank		DMSO		Standard_Development	Run086	Standard_Measurement	Plate_01	Clariostar_Study	MB	Biofoundry_,_London	Linear_Dilution_Pattern_V2	0.104	0.1	0.098	0.095	0.092	0.087	0.086	0.085	0.082	0.078	0.075	0.07	0.067	0.064	0.061	0.061	0.059	0.057	0.056	0.055	0.054	0.053	0.053	0.053	0.053	0.053	0.052	0.051	0.051	0.051	0.051	0.05	0.05	0.05	0.049	0.048
D12	Blank	DMSO_Blank		DMSO		Standard_Development	Run086	Standard_Measurement	Plate_01	Clariostar_Study	MB	Biofoundry_,_London	Linear_Dilution_Pattern_V2	0.098	0.094	0.092	0.088	0.085	0.081	0.078	0.078	0.075	0.071	0.067	0.064	0.06	0.056	0.054	0.053	0.052	0.05	0.048	0.047	0.046	0.046	0.047	0.046	0.045	0.046	0.046	0.045	0.045	0.044	0.044	0.044	0.044	0.043	0.043	0.042
E01	Sample	Dilution_90%	0.9	DMSO	Lycopene	Standard_Development	Run086	Standard_Measurement	Plate_01	Clariostar_Study	MB	Biofoundry_,_London	Linear_Dilution_Pattern_V2	0.152	0.149	0.146	0.142	0.138	0.134	0.132	0.132	0.131	0.129	0.127	0.124	0.121	0.116	0.113	0.111	0.109	0.107	0.106	0.105	0.105	0.106	0.108	0.11	0.114	0.117	0.121	0.124	0.127	0.131	0.134	0.137	0.14	0.144	0.149	0.155
E02	Sample	Dilution_70%	0.7	DMSO	Lycopene	Standard_Development	Run086	Standard_Measurement	Plate_01	Clariostar_Study	MB	Biofoundry_,_London	Linear_Dilution_Pattern_V2	0.147	0.143	0.141	0.138	0.135	0.131	0.13	0.129	0.128	0.125	0.123	0.121	0.117	0.113	0.11	0.108	0.107	0.106	0.104	0.102	0.102	0.103	0.104	0.106	0.108	0.112	0.114	0.116	0.119	0.121	0.123	0.125	0.127	0.13	0.134	0.138
E03	Sample	Dilution_50%	0.5	DMSO	Lycopene	Standard_Development	Run086	Standard_Measurement	Plate_01	Clariostar_Study	MB	Biofoundry_,_London	Linear_Dilution_Pattern_V2	0.123	0.119	0.117	0.114	0.111	0.106	0.104	0.104	0.102	0.1	0.098	0.095	0.092	0.088	0.086	0.084	0.082	0.08	0.078	0.078	0.078	0.078	0.079	0.08	0.082	0.084	0.085	0.087	0.089	0.09	0.092	0.094	0.096	0.097	0.099	0.102
E04	Sample	Dilution_30%	0.3	DMSO	Lycopene	Standard_Development	Run086	Standard_Measurement	Plate_01	Clariostar_Study	MB	Biofoundry_,_London	Linear_Dilution_Pattern_V2	0.11	0.106	0.103	0.101	0.097	0.093	0.092	0.091	0.089	0.086	0.083	0.08	0.077	0.074	0.071	0.07	0.069	0.067	0.065	0.065	0.065	0.064	0.065	0.066	0.067	0.068	0.069	0.069	0.07	0.071	0.072	0.073	0.074	0.074	0.076	0.078
E05	Sample	Dilution_10%	0.1	DMSO	Lycopene	Standard_Development	Run086	Standard_Measurement	Plate_01	Clariostar_Study	MB	Biofoundry_,_London	Linear_Dilution_Pattern_V2	0.097	0.094	0.091	0.088	0.085	0.081	0.08	0.079	0.077	0.074	0.072	0.068	0.066	0.062	0.06	0.059	0.058	0.057	0.055	0.054	0.053	0.053	0.053	0.054	0.053	0.054	0.054	0.053	0.053	0.053	0.054	0.054	0.053	0.054	0.053	0.053
E06	Sample	Dilution_90%	0.9	DMSO	Lycopene	Standard_Development	Run086	Standard_Measurement	Plate_01	Clariostar_Study	MB	Biofoundry_,_London	Linear_Dilution_Pattern_V2	0.142	0.139	0.137	0.134	0.129	0.126	0.125	0.125	0.124	0.123	0.121	0.119	0.116	0.111	0.108	0.107	0.106	0.104	0.102	0.101	0.102	0.103	0.105	0.107	0.11	0.114	0.117	0.12	0.124	0.127	0.131	0.134	0.137	0.14	0.145	0.152
E07	Sample	Dilution_70%	0.7	DMSO	Lycopene	Standard_Development	Run086	Standard_Measurement	Plate_01	Clariostar_Study	MB	Biofoundry_,_London	Linear_Dilution_Pattern_V2	0.132	0.13	0.128	0.123	0.12	0.115	0.114	0.115	0.113	0.112	0.11	0.107	0.103	0.099	0.096	0.096	0.093	0.092	0.09	0.089	0.09	0.09	0.091	0.094	0.096	0.099	0.101	0.103	0.106	0.108	0.111	0.114	0.116	0.118	0.122	0.126
E08	Sample	Dilution_50%	0.5	DMSO	Lycopene	Standard_Development	Run086	Standard_Measurement	Plate_01	Clariostar_Study	MB	Biofoundry_,_London	Linear_Dilution_Pattern_V2	0.12	0.117	0.114	0.11	0.107	0.103	0.102	0.102	0.1	0.098	0.096	0.092	0.089	0.085	0.084	0.083	0.08	0.079	0.077	0.077	0.077	0.076	0.078	0.079	0.081	0.083	0.085	0.086	0.088	0.089	0.091	0.092	0.094	0.096	0.099	0.102
E09	Sample	Dilution_30%	0.3	DMSO	Lycopene	Standard_Development	Run086	Standard_Measurement	Plate_01	Clariostar_Study	MB	Biofoundry_,_London	Linear_Dilution_Pattern_V2	0.117	0.114	0.111	0.107	0.103	0.099	0.098	0.098	0.095	0.092	0.089	0.086	0.083	0.079	0.077	0.076	0.075	0.073	0.071	0.07	0.069	0.07	0.07	0.071	0.071	0.073	0.074	0.075	0.076	0.076	0.077	0.078	0.079	0.079	0.081	0.082
E10	Sample	Dilution_10%	0.1	DMSO	Lycopene	Standard_Development	Run086	Standard_Measurement	Plate_01	Clariostar_Study	MB	Biofoundry_,_London	Linear_Dilution_Pattern_V2	0.099	0.097	0.095	0.091	0.088	0.083	0.082	0.081	0.078	0.075	0.071	0.067	0.064	0.061	0.06	0.059	0.056	0.054	0.054	0.052	0.052	0.052	0.052	0.053	0.052	0.053	0.053	0.052	0.053	0.053	0.054	0.054	0.054	0.054	0.054	0.054
E11	Blank	DMSO_Blank		DMSO		Standard_Development	Run086	Standard_Measurement	Plate_01	Clariostar_Study	MB	Biofoundry_,_London	Linear_Dilution_Pattern_V2	0.099	0.095	0.092	0.088	0.085	0.081	0.079	0.078	0.075	0.071	0.067	0.064	0.06	0.056	0.054	0.053	0.052	0.049	0.048	0.047	0.047	0.046	0.047	0.047	0.047	0.046	0.046	0.045	0.045	0.045	0.044	0.044	0.044	0.044	0.043	0.042
E12	Blank	DMSO_Blank		DMSO		Standard_Development	Run086	Standard_Measurement	Plate_01	Clariostar_Study	MB	Biofoundry_,_London	Linear_Dilution_Pattern_V2	0.095	0.09	0.088	0.085	0.081	0.076	0.075	0.074	0.071	0.067	0.062	0.059	0.056	0.052	0.05	0.049	0.047	0.046	0.044	0.043	0.042	0.043	0.044	0.043	0.043	0.043	0.043	0.042	0.042	0.042	0.042	0.042	0.042	0.041	0.041	0.04
F01	Sample	Dilution_90%	0.9	DMSO	Lycopene	Standard_Development	Run086	Standard_Measurement	Plate_01	Clariostar_Study	MB	Biofoundry_,_London	Linear_Dilution_Pattern_V2	0.161	0.158	0.155	0.15	0.147	0.143	0.141	0.141	0.139	0.138	0.135	0.133	0.129	0.124	0.12	0.118	0.115	0.113	0.111	0.11	0.111	0.111	0.113	0.115	0.118	0.122	0.126	0.129	0.132	0.135	0.138	0.14	0.143	0.147	0.152	0.158
F02	Sample	Dilution_70%	0.7	DMSO	Lycopene	Standard_Development	Run086	Standard_Measurement	Plate_01	Clariostar_Study	MB	Biofoundry_,_London	Linear_Dilution_Pattern_V2	0.142	0.139	0.137	0.132	0.129	0.125	0.123	0.123	0.122	0.12	0.118	0.115	0.111	0.107	0.104	0.103	0.1	0.099	0.097	0.097	0.096	0.096	0.097	0.099	0.101	0.104	0.107	0.108	0.111	0.113	0.115	0.117	0.119	0.121	0.125	0.129
F03	Sample	Dilution_50%	0.5	DMSO	Lycopene	Standard_Development	Run086	Standard_Measurement	Plate_01	Clariostar_Study	MB	Biofoundry_,_London	Linear_Dilution_Pattern_V2	0.133	0.13	0.127	0.123	0.119	0.115	0.113	0.113	0.112	0.11	0.107	0.104	0.101	0.097	0.095	0.093	0.091	0.089	0.088	0.087	0.086	0.086	0.087	0.089	0.09	0.092	0.094	0.095	0.096	0.097	0.099	0.1	0.101	0.102	0.105	0.107
F04	Sample	Dilution_30%	0.3	DMSO	Lycopene	Standard_Development	Run086	Standard_Measurement	Plate_01	Clariostar_Study	MB	Biofoundry_,_London	Linear_Dilution_Pattern_V2	0.115	0.112	0.111	0.107	0.103	0.099	0.098	0.097	0.096	0.093	0.09	0.087	0.083	0.079	0.077	0.076	0.074	0.072	0.07	0.069	0.069	0.069	0.069	0.07	0.07	0.072	0.073	0.073	0.074	0.075	0.076	0.076	0.077	0.078	0.079	0.079
F05	Sample	Dilution_10%	0.1	DMSO	Lycopene	Standard_Development	Run086	Standard_Measurement	Plate_01	Clariostar_Study	MB	Biofoundry_,_London	Linear_Dilution_Pattern_V2	0.101	0.098	0.095	0.091	0.089	0.085	0.083	0.082	0.08	0.076	0.073	0.07	0.068	0.064	0.062	0.061	0.059	0.058	0.056	0.055	0.054	0.054	0.055	0.054	0.055	0.056	0.055	0.056	0.055	0.055	0.056	0.056	0.055	0.055	0.055	0.055
F06	Sample	Dilution_90%	0.9	DMSO	Lycopene	Standard_Development	Run086	Standard_Measurement	Plate_01	Clariostar_Study	MB	Biofoundry_,_London	Linear_Dilution_Pattern_V2	0.177	0.174	0.172	0.167	0.165	0.161	0.159	0.159	0.158	0.157	0.156	0.153	0.15	0.145	0.142	0.14	0.138	0.137	0.135	0.135	0.135	0.135	0.137	0.139	0.141	0.146	0.149	0.152	0.154	0.158	0.161	0.163	0.166	0.17	0.174	0.18
F07	Sample	Dilution_70%	0.7	DMSO	Lycopene	Standard_Development	Run086	Standard_Measurement	Plate_01	Clariostar_Study	MB	Biofoundry_,_London	Linear_Dilution_Pattern_V2	0.144	0.141	0.139	0.135	0.132	0.127	0.126	0.126	0.125	0.124	0.121	0.118	0.115	0.111	0.108	0.106	0.104	0.103	0.101	0.1	0.1	0.1	0.102	0.103	0.105	0.108	0.111	0.112	0.115	0.117	0.12	0.122	0.124	0.127	0.13	0.134
F08	Sample	Dilution_50%	0.5	DMSO	Lycopene	Standard_Development	Run086	Standard_Measurement	Plate_01	Clariostar_Study	MB	Biofoundry_,_London	Linear_Dilution_Pattern_V2	0.127	0.123	0.12	0.117	0.113	0.109	0.107	0.107	0.105	0.103	0.1	0.097	0.095	0.091	0.088	0.086	0.085	0.083	0.082	0.081	0.08	0.081	0.082	0.082	0.084	0.086	0.088	0.089	0.09	0.093	0.094	0.095	0.096	0.098	0.1	0.103
F09	Sample	Dilution_30%	0.3	DMSO	Lycopene	Standard_Development	Run086	Standard_Measurement	Plate_01	Clariostar_Study	MB	Biofoundry_,_London	Linear_Dilution_Pattern_V2	0.113	0.11	0.107	0.103	0.1	0.096	0.094	0.094	0.092	0.088	0.085	0.082	0.079	0.075	0.072	0.071	0.07	0.068	0.066	0.065	0.065	0.065	0.065	0.066	0.067	0.069	0.07	0.07	0.071	0.072	0.073	0.074	0.075	0.075	0.076	0.078
F10	Sample	Dilution_10%	0.1	DMSO	Lycopene	Standard_Development	Run086	Standard_Measurement	Plate_01	Clariostar_Study	MB	Biofoundry_,_London	Linear_Dilution_Pattern_V2	0.102	0.097	0.096	0.092	0.089	0.084	0.082	0.082	0.08	0.077	0.073	0.069	0.066	0.063	0.061	0.06	0.058	0.057	0.055	0.054	0.053	0.053	0.053	0.054	0.054	0.054	0.054	0.054	0.054	0.055	0.054	0.054	0.054	0.054	0.054	0.054
F11	Blank	DMSO		DMSO		Standard_Development	Run086	Standard_Measurement	Plate_01	Clariostar_Study	MB	Biofoundry_,_London	Linear_Dilution_Pattern_V2	0.099	0.096	0.093	0.089	0.086	0.081	0.079	0.079	0.076	0.072	0.068	0.065	0.061	0.058	0.056	0.055	0.053	0.051	0.05	0.049	0.049	0.049	0.049	0.048	0.048	0.048	0.048	0.047	0.047	0.047	0.046	0.046	0.046	0.045	0.044	0.043
F12	Blank	DMSO		DMSO		Standard_Development	Run086	Standard_Measurement	Plate_01	Clariostar_Study	MB	Biofoundry_,_London	Linear_Dilution_Pattern_V2	0.101	0.097	0.094	0.091	0.087	0.082	0.081	0.08	0.077	0.074	0.069	0.065	0.062	0.058	0.056	0.055	0.053	0.051	0.05	0.049	0.048	0.047	0.048	0.048	0.048	0.048	0.047	0.046	0.046	0.045	0.046	0.045	0.045	0.045	0.044	0.043
G01	Sample	Dilution_85%	0.85	DMSO	Lycopene	Standard_Development	Run086	Standard_Measurement	Plate_01	Clariostar_Study	MB	Biofoundry_,_London	Linear_Dilution_Pattern_V2	0.146	0.143	0.141	0.137	0.133	0.129	0.128	0.128	0.126	0.125	0.123	0.12	0.117	0.112	0.109	0.107	0.104	0.102	0.1	0.099	0.1	0.1	0.102	0.104	0.107	0.11	0.114	0.117	0.12	0.123	0.126	0.129	0.131	0.135	0.14	0.145
G02	Sample	Dilution_65%	0.65	DMSO	Lycopene	Standard_Development	Run086	Standard_Measurement	Plate_01	Clariostar_Study	MB	Biofoundry_,_London	Linear_Dilution_Pattern_V2	0.134	0.131	0.128	0.124	0.121	0.117	0.115	0.115	0.113	0.112	0.109	0.107	0.104	0.099	0.097	0.095	0.094	0.091	0.09	0.089	0.089	0.089	0.091	0.092	0.094	0.096	0.099	0.101	0.103	0.105	0.107	0.109	0.111	0.113	0.116	0.12
G03	Sample	Dilution_45%	0.45	DMSO	Lycopene	Standard_Development	Run086	Standard_Measurement	Plate_01	Clariostar_Study	MB	Biofoundry_,_London	Linear_Dilution_Pattern_V2	0.123	0.12	0.118	0.114	0.11	0.107	0.105	0.104	0.103	0.1	0.098	0.096	0.091	0.088	0.085	0.084	0.082	0.08	0.079	0.078	0.077	0.077	0.079	0.079	0.08	0.082	0.083	0.084	0.086	0.088	0.089	0.09	0.092	0.093	0.095	0.097
G04	Sample	Dilution_25%	0.25	DMSO	Lycopene	Standard_Development	Run086	Standard_Measurement	Plate_01	Clariostar_Study	MB	Biofoundry_,_London	Linear_Dilution_Pattern_V2	0.106	0.103	0.101	0.097	0.094	0.089	0.088	0.087	0.085	0.082	0.08	0.076	0.074	0.07	0.068	0.067	0.065	0.063	0.062	0.061	0.06	0.06	0.061	0.062	0.062	0.064	0.064	0.064	0.065	0.066	0.067	0.068	0.068	0.069	0.07	0.07
G05	Sample	Dilution_05%	0.0499999999999999	DMSO	Lycopene	Standard_Development	Run086	Standard_Measurement	Plate_01	Clariostar_Study	MB	Biofoundry_,_London	Linear_Dilution_Pattern_V2	0.096	0.092	0.09	0.086	0.083	0.079	0.077	0.077	0.075	0.072	0.069	0.066	0.063	0.06	0.058	0.057	0.056	0.053	0.052	0.051	0.05	0.05	0.05	0.05	0.05	0.05	0.05	0.049	0.048	0.049	0.049	0.049	0.048	0.048	0.048	0.047
G06	Sample	Dilution_85%	0.85	DMSO	Lycopene	Standard_Development	Run086	Standard_Measurement	Plate_01	Clariostar_Study	MB	Biofoundry_,_London	Linear_Dilution_Pattern_V2	0.14	0.137	0.134	0.131	0.128	0.123	0.122	0.122	0.122	0.12	0.118	0.117	0.113	0.108	0.105	0.103	0.102	0.099	0.098	0.097	0.097	0.098	0.1	0.102	0.105	0.108	0.112	0.114	0.117	0.12	0.124	0.127	0.129	0.133	0.137	0.143
G07	Sample	Dilution_65%	0.65	DMSO	Lycopene	Standard_Development	Run086	Standard_Measurement	Plate_01	Clariostar_Study	MB	Biofoundry_,_London	Linear_Dilution_Pattern_V2	0.129	0.125	0.122	0.119	0.115	0.112	0.11	0.11	0.109	0.107	0.105	0.102	0.098	0.094	0.092	0.09	0.088	0.086	0.086	0.085	0.085	0.084	0.086	0.088	0.09	0.093	0.095	0.097	0.1	0.102	0.104	0.106	0.108	0.11	0.114	0.118
G08	Sample	Dilution_45%	0.45	DMSO	Lycopene	Standard_Development	Run086	Standard_Measurement	Plate_01	Clariostar_Study	MB	Biofoundry_,_London	Linear_Dilution_Pattern_V2	0.122	0.118	0.115	0.112	0.109	0.105	0.103	0.103	0.102	0.099	0.097	0.093	0.089	0.086	0.084	0.082	0.081	0.079	0.078	0.077	0.077	0.077	0.078	0.079	0.08	0.082	0.083	0.084	0.086	0.087	0.089	0.09	0.091	0.093	0.095	0.097
G09	Sample	Dilution_25%	0.25	DMSO	Lycopene	Standard_Development	Run086	Standard_Measurement	Plate_01	Clariostar_Study	MB	Biofoundry_,_London	Linear_Dilution_Pattern_V2	0.109	0.106	0.103	0.099	0.096	0.092	0.09	0.09	0.088	0.085	0.082	0.078	0.075	0.071	0.069	0.068	0.067	0.065	0.063	0.062	0.062	0.062	0.063	0.064	0.064	0.065	0.065	0.066	0.067	0.068	0.068	0.069	0.069	0.07	0.071	0.072
G10	Sample	Dilution_05%	0.0499999999999999	DMSO	Lycopene	Standard_Development	Run086	Standard_Measurement	Plate_01	Clariostar_Study	MB	Biofoundry_,_London	Linear_Dilution_Pattern_V2	0.096	0.093	0.09	0.086	0.083	0.078	0.077	0.077	0.074	0.071	0.067	0.064	0.061	0.057	0.055	0.053	0.052	0.05	0.049	0.048	0.046	0.047	0.047	0.048	0.046	0.048	0.047	0.047	0.047	0.047	0.048	0.047	0.047	0.047	0.047	0.046
G11	Blank	DMSO_Blank		DMSO		Standard_Development	Run086	Standard_Measurement	Plate_01	Clariostar_Study	MB	Biofoundry_,_London	Linear_Dilution_Pattern_V2	0.097	0.093	0.091	0.087	0.083	0.079	0.077	0.076	0.074	0.07	0.066	0.062	0.059	0.056	0.054	0.053	0.051	0.049	0.048	0.047	0.046	0.046	0.046	0.046	0.046	0.046	0.046	0.044	0.044	0.044	0.044	0.044	0.044	0.043	0.043	0.041
G12	Blank	DMSO_Blank		DMSO		Standard_Development	Run086	Standard_Measurement	Plate_01	Clariostar_Study	MB	Biofoundry_,_London	Linear_Dilution_Pattern_V2	0.094	0.09	0.087	0.084	0.08	0.075	0.074	0.073	0.071	0.067	0.062	0.059	0.055	0.051	0.049	0.048	0.046	0.044	0.044	0.042	0.041	0.041	0.042	0.042	0.041	0.041	0.041	0.04	0.041	0.04	0.04	0.04	0.04	0.04	0.039	0.038
H01	Sample	Dilution_85%	0.85	DMSO	Lycopene	Standard_Development	Run086	Standard_Measurement	Plate_01	Clariostar_Study	MB	Biofoundry_,_London	Linear_Dilution_Pattern_V2	0.159	0.156	0.153	0.149	0.145	0.141	0.138	0.138	0.137	0.134	0.132	0.129	0.125	0.12	0.116	0.113	0.111	0.11	0.108	0.107	0.107	0.108	0.109	0.11	0.113	0.116	0.119	0.121	0.125	0.128	0.13	0.132	0.135	0.138	0.142	0.148
H02	Sample	Dilution_65%	0.65	DMSO	Lycopene	Standard_Development	Run086	Standard_Measurement	Plate_01	Clariostar_Study	MB	Biofoundry_,_London	Linear_Dilution_Pattern_V2	0.136	0.133	0.13	0.126	0.121	0.117	0.116	0.116	0.114	0.113	0.11	0.107	0.103	0.099	0.096	0.095	0.092	0.09	0.089	0.088	0.087	0.087	0.089	0.091	0.093	0.095	0.098	0.099	0.102	0.104	0.106	0.108	0.11	0.112	0.115	0.118
H03	Sample	Dilution_45%	0.45	DMSO	Lycopene	Standard_Development	Run086	Standard_Measurement	Plate_01	Clariostar_Study	MB	Biofoundry_,_London	Linear_Dilution_Pattern_V2	0.131	0.127	0.124	0.119	0.116	0.113	0.11	0.109	0.107	0.104	0.101	0.099	0.095	0.092	0.088	0.086	0.085	0.083	0.081	0.08	0.079	0.079	0.08	0.08	0.081	0.083	0.085	0.086	0.087	0.089	0.09	0.091	0.092	0.093	0.095	0.098
H04	Sample	Dilution_25%	0.25	DMSO	Lycopene	Standard_Development	Run086	Standard_Measurement	Plate_01	Clariostar_Study	MB	Biofoundry_,_London	Linear_Dilution_Pattern_V2	0.113	0.109	0.106	0.103	0.099	0.095	0.093	0.092	0.09	0.087	0.084	0.08	0.076	0.072	0.07	0.069	0.067	0.065	0.063	0.062	0.062	0.062	0.062	0.062	0.063	0.064	0.065	0.066	0.066	0.066	0.068	0.068	0.068	0.069	0.07	0.071
H05	Sample	Dilution_05%	0.0499999999999999	DMSO	Lycopene	Standard_Development	Run086	Standard_Measurement	Plate_01	Clariostar_Study	MB	Biofoundry_,_London	Linear_Dilution_Pattern_V2	0.107	0.103	0.101	0.097	0.093	0.089	0.086	0.086	0.085	0.081	0.078	0.074	0.071	0.067	0.064	0.063	0.062	0.059	0.057	0.056	0.056	0.055	0.055	0.055	0.055	0.055	0.055	0.054	0.054	0.054	0.054	0.053	0.052	0.052	0.052	0.05
H06	Sample	Dilution_85%	0.85	DMSO	Lycopene	Standard_Development	Run086	Standard_Measurement	Plate_01	Clariostar_Study	MB	Biofoundry_,_London	Linear_Dilution_Pattern_V2	0.144	0.141	0.138	0.133	0.13	0.126	0.124	0.124	0.122	0.121	0.119	0.117	0.113	0.108	0.105	0.104	0.102	0.101	0.099	0.098	0.098	0.098	0.1	0.102	0.104	0.108	0.111	0.114	0.117	0.12	0.123	0.126	0.129	0.131	0.136	0.141
H07	Sample	Dilution_65%	0.65	DMSO	Lycopene	Standard_Development	Run086	Standard_Measurement	Plate_01	Clariostar_Study	MB	Biofoundry_,_London	Linear_Dilution_Pattern_V2	0.137	0.134	0.132	0.129	0.125	0.121	0.119	0.118	0.117	0.115	0.112	0.11	0.107	0.101	0.099	0.097	0.094	0.093	0.091	0.089	0.089	0.089	0.091	0.093	0.094	0.097	0.099	0.101	0.103	0.105	0.107	0.109	0.111	0.114	0.117	0.12
H08	Sample	Dilution_45%	0.45	DMSO	Lycopene	Standard_Development	Run086	Standard_Measurement	Plate_01	Clariostar_Study	MB	Biofoundry_,_London	Linear_Dilution_Pattern_V2	0.119	0.116	0.113	0.11	0.107	0.102	0.1	0.1	0.098	0.095	0.092	0.089	0.085	0.081	0.079	0.077	0.076	0.074	0.072	0.071	0.07	0.071	0.072	0.073	0.074	0.076	0.078	0.079	0.081	0.083	0.084	0.085	0.087	0.088	0.09	0.093
H09	Sample	Dilution_25%	0.25	DMSO	Lycopene	Standard_Development	Run086	Standard_Measurement	Plate_01	Clariostar_Study	MB	Biofoundry_,_London	Linear_Dilution_Pattern_V2	0.118	0.115	0.112	0.108	0.105	0.1	0.097	0.097	0.095	0.092	0.088	0.084	0.08	0.076	0.073	0.071	0.07	0.068	0.066	0.065	0.065	0.064	0.065	0.065	0.066	0.067	0.067	0.067	0.068	0.069	0.069	0.07	0.07	0.071	0.071	0.072
H10	Sample	Dilution_05%	0.0499999999999999	DMSO	Lycopene	Standard_Development	Run086	Standard_Measurement	Plate_01	Clariostar_Study	MB	Biofoundry_,_London	Linear_Dilution_Pattern_V2	0.104	0.1	0.097	0.093	0.09	0.085	0.082	0.081	0.079	0.075	0.071	0.067	0.064	0.059	0.057	0.056	0.054	0.052	0.051	0.05	0.049	0.049	0.049	0.049	0.049	0.049	0.049	0.048	0.048	0.048	0.048	0.048	0.048	0.048	0.047	0.046
H11	Blank	DMSO_Blank		DMSO		Standard_Development	Run086	Standard_Measurement	Plate_01	Clariostar_Study	MB	Biofoundry_,_London	Linear_Dilution_Pattern_V2	0.1	0.096	0.093	0.089	0.086	0.081	0.079	0.079	0.076	0.071	0.068	0.063	0.061	0.057	0.055	0.053	0.052	0.049	0.048	0.048	0.046	0.046	0.046	0.046	0.046	0.046	0.045	0.044	0.044	0.044	0.044	0.044	0.043	0.043	0.043	0.041
H12	Blank	DMSO_Blank		DMSO		Standard_Development	Run086	Standard_Measurement	Plate_01	Clariostar_Study	MB	Biofoundry_,_London	Linear_Dilution_Pattern_V2	0.1	0.096	0.093	0.09	0.086	0.081	0.08	0.079	0.075	0.07	0.065	0.061	0.056	0.052	0.051	0.05	0.048	0.045	0.043	0.043	0.042	0.042	0.043	0.043	0.042	0.042	0.042	0.041	0.042	0.042	0.042	0.041	0.041	0.041	0.04	0.038
A01	Sample	Dilution_100%	1.0	DMSO	Lycopene	Standard_Development	Run086	Standard_Measurement	Plate_01	Clariostar_Study	MB	Biofoundry_,_London	Linear_Dilution_Pattern_V2	0.148	0.146	0.143	0.138	0.136	0.131	0.128	0.127	0.126	0.125	0.123	0.118	0.115	0.11	0.107	0.105	0.102	0.1	0.099	0.099	0.098	0.1	0.101	0.104	0.107	0.111	0.115	0.119	0.123	0.126	0.13	0.134	0.137	0.142	0.148	0.156
A02	Sample	Dilution_80%	0.8	DMSO	Lycopene	Standard_Development	Run086	Standard_Measurement	Plate_01	Clariostar_Study	MB	Biofoundry_,_London	Linear_Dilution_Pattern_V2	0.138	0.136	0.133	0.128	0.126	0.121	0.119	0.118	0.116	0.114	0.112	0.108	0.104	0.1	0.098	0.096	0.093	0.091	0.09	0.089	0.089	0.089	0.091	0.093	0.095	0.099	0.101	0.104	0.108	0.11	0.113	0.117	0.119	0.122	0.128	0.134
A03	Sample	Dilution_60%	0.6	DMSO	Lycopene	Standard_Development	Run086	Standard_Measurement	Plate_01	Clariostar_Study	MB	Biofoundry_,_London	Linear_Dilution_Pattern_V2	0.126	0.124	0.122	0.118	0.115	0.111	0.109	0.108	0.105	0.103	0.101	0.096	0.093	0.089	0.088	0.085	0.083	0.08	0.08	0.08	0.079	0.079	0.081	0.081	0.084	0.086	0.088	0.09	0.092	0.094	0.096	0.098	0.1	0.103	0.107	0.111
A04	Sample	Dilution_40%	0.4	DMSO	Lycopene	Standard_Development	Run086	Standard_Measurement	Plate_01	Clariostar_Study	MB	Biofoundry_,_London	Linear_Dilution_Pattern_V2	0.118	0.116	0.113	0.109	0.106	0.102	0.1	0.098	0.096	0.092	0.089	0.084	0.081	0.078	0.076	0.074	0.071	0.069	0.068	0.068	0.067	0.067	0.068	0.068	0.07	0.071	0.072	0.074	0.075	0.076	0.077	0.08	0.081	0.082	0.085	0.088
A05	Sample	Dilution_20%	0.2	DMSO	Lycopene	Standard_Development	Run086	Standard_Measurement	Plate_01	Clariostar_Study	MB	Biofoundry_,_London	Linear_Dilution_Pattern_V2	0.106	0.104	0.102	0.097	0.095	0.091	0.089	0.086	0.084	0.08	0.078	0.073	0.071	0.067	0.066	0.064	0.061	0.06	0.059	0.057	0.057	0.057	0.057	0.057	0.057	0.058	0.058	0.059	0.059	0.059	0.06	0.061	0.061	0.062	0.063	0.064
A06	Sample	Dilution_100%	1.0	DMSO	Lycopene	Standard_Development	Run086	Standard_Measurement	Plate_01	Clariostar_Study	MB	Biofoundry_,_London	Linear_Dilution_Pattern_V2	0.151	0.15	0.147	0.142	0.14	0.136	0.134	0.132	0.131	0.129	0.127	0.124	0.12	0.116	0.113	0.111	0.108	0.106	0.106	0.105	0.105	0.105	0.107	0.109	0.112	0.116	0.12	0.124	0.127	0.131	0.134	0.137	0.141	0.145	0.151	0.158
A07	Sample	Dilution_80%	0.8	DMSO	Lycopene	Standard_Development	Run086	Standard_Measurement	Plate_01	Clariostar_Study	MB	Biofoundry_,_London	Linear_Dilution_Pattern_V2	0.148	0.147	0.144	0.139	0.137	0.133	0.131	0.129	0.128	0.126	0.124	0.12	0.117	0.112	0.109	0.107	0.105	0.103	0.102	0.101	0.101	0.101	0.102	0.103	0.106	0.109	0.112	0.115	0.118	0.119	0.123	0.126	0.128	0.132	0.136	0.142
A08	Sample	Dilution_60%	0.6	DMSO	Lycopene	Standard_Development	Run086	Standard_Measurement	Plate_01	Clariostar_Study	MB	Biofoundry_,_London	Linear_Dilution_Pattern_V2	0.129	0.126	0.123	0.118	0.116	0.112	0.109	0.107	0.106	0.103	0.1	0.096	0.093	0.089	0.086	0.085	0.082	0.081	0.08	0.08	0.079	0.079	0.079	0.08	0.083	0.086	0.087	0.089	0.091	0.093	0.096	0.098	0.1	0.102	0.106	0.11
A09	Sample	Dilution_40%	0.4	DMSO	Lycopene	Standard_Development	Run086	Standard_Measurement	Plate_01	Clariostar_Study	MB	Biofoundry_,_London	Linear_Dilution_Pattern_V2	0.124	0.122	0.119	0.114	0.111	0.107	0.105	0.103	0.101	0.098	0.096	0.09	0.087	0.083	0.08	0.078	0.076	0.075	0.073	0.072	0.072	0.071	0.072	0.072	0.074	0.075	0.076	0.078	0.079	0.08	0.081	0.083	0.084	0.086	0.088	0.09
A10	Sample	Dilution_20%	0.2	DMSO	Lycopene	Standard_Development	Run086	Standard_Measurement	Plate_01	Clariostar_Study	MB	Biofoundry_,_London	Linear_Dilution_Pattern_V2	0.117	0.114	0.111	0.106	0.104	0.1	0.098	0.095	0.092	0.088	0.086	0.08	0.077	0.073	0.071	0.069	0.066	0.064	0.064	0.062	0.062	0.061	0.061	0.061	0.061	0.062	0.062	0.063	0.064	0.063	0.064	0.065	0.065	0.066	0.067	0.068
A11	Blank	DMSO_Blank		DMSO		Standard_Development	Run086	Standard_Measurement	Plate_01	Clariostar_Study	MB	Biofoundry_,_London	Linear_Dilution_Pattern_V2	0.106	0.103	0.1	0.096	0.094	0.09	0.087	0.085	0.082	0.077	0.074	0.068	0.065	0.061	0.059	0.057	0.055	0.053	0.052	0.051	0.05	0.05	0.049	0.049	0.048	0.048	0.048	0.047	0.046	0.046	0.046	0.046	0.045	0.045	0.045	0.044
A12	Blank	DMSO_Blank		DMSO		Standard_Development	Run086	Standard_Measurement	Plate_01	Clariostar_Study	MB	Biofoundry_,_London	Linear_Dilution_Pattern_V2	0.107	0.105	0.101	0.097	0.095	0.091	0.087	0.085	0.082	0.078	0.074	0.069	0.067	0.063	0.06	0.058	0.057	0.054	0.053	0.052	0.051	0.051	0.05	0.05	0.049	0.049	0.048	0.048	0.047	0.047	0.047	0.047	0.046	0.046	0.046	0.045
B01	Sample	Dilution_100%	1.0	DMSO	Lycopene	Standard_Development	Run086	Standard_Measurement	Plate_01	Clariostar_Study	MB	Biofoundry_,_London	Linear_Dilution_Pattern_V2	0.146	0.144	0.142	0.137	0.135	0.131	0.128	0.128	0.126	0.125	0.124	0.119	0.116	0.111	0.109	0.106	0.104	0.102	0.101	0.101	0.101	0.102	0.104	0.106	0.11	0.114	0.118	0.122	0.126	0.13	0.133	0.137	0.141	0.146	0.152	0.16
B02	Sample	Dilution_80%	0.8	DMSO	Lycopene	Standard_Development	Run086	Standard_Measurement	Plate_01	Clariostar_Study	MB	Biofoundry_,_London	Linear_Dilution_Pattern_V2	0.133	0.132	0.129	0.124	0.121	0.117	0.115	0.114	0.114	0.112	0.109	0.105	0.103	0.099	0.097	0.095	0.092	0.091	0.09	0.09	0.089	0.089	0.091	0.093	0.095	0.099	0.102	0.105	0.109	0.111	0.115	0.117	0.12	0.124	0.129	0.134
B03	Sample	Dilution_60%	0.6	DMSO	Lycopene	Standard_Development	Run086	Standard_Measurement	Plate_01	Clariostar_Study	MB	Biofoundry_,_London	Linear_Dilution_Pattern_V2	0.128	0.126	0.123	0.118	0.117	0.113	0.109	0.109	0.107	0.105	0.103	0.099	0.097	0.093	0.09	0.089	0.087	0.085	0.084	0.083	0.083	0.083	0.083	0.085	0.086	0.089	0.091	0.094	0.096	0.097	0.099	0.101	0.103	0.106	0.11	0.113
B04	Sample	Dilution_40%	0.4	DMSO	Lycopene	Standard_Development	Run086	Standard_Measurement	Plate_01	Clariostar_Study	MB	Biofoundry_,_London	Linear_Dilution_Pattern_V2	0.115	0.113	0.11	0.105	0.103	0.099	0.097	0.096	0.094	0.091	0.088	0.084	0.082	0.079	0.076	0.075	0.072	0.071	0.07	0.07	0.069	0.069	0.069	0.07	0.072	0.073	0.074	0.076	0.077	0.078	0.079	0.081	0.083	0.084	0.086	0.089
B05	Sample	Dilution_20%	0.2	DMSO	Lycopene	Standard_Development	Run086	Standard_Measurement	Plate_01	Clariostar_Study	MB	Biofoundry_,_London	Linear_Dilution_Pattern_V2	0.101	0.099	0.097	0.092	0.09	0.086	0.084	0.083	0.081	0.077	0.075	0.071	0.069	0.065	0.064	0.061	0.06	0.058	0.057	0.057	0.056	0.055	0.055	0.056	0.057	0.058	0.058	0.059	0.059	0.059	0.06	0.061	0.062	0.063	0.064	0.065
B06	Sample	Dilution_100%	1.0	DMSO	Lycopene	Standard_Development	Run086	Standard_Measurement	Plate_01	Clariostar_Study	MB	Biofoundry_,_London	Linear_Dilution_Pattern_V2	0.147	0.145	0.142	0.138	0.135	0.131	0.128	0.128	0.127	0.127	0.125	0.121	0.118	0.114	0.111	0.109	0.107	0.104	0.104	0.103	0.103	0.103	0.105	0.108	0.112	0.115	0.119	0.123	0.127	0.13	0.133	0.138	0.141	0.145	0.151	0.158
B07	Sample	Dilution_80%	0.8	DMSO	Lycopene	Standard_Development	Run086	Standard_Measurement	Plate_01	Clariostar_Study	MB	Biofoundry_,_London	Linear_Dilution_Pattern_V2	0.143	0.141	0.139	0.134	0.131	0.128	0.125	0.125	0.124	0.123	0.121	0.118	0.115	0.111	0.108	0.107	0.104	0.102	0.102	0.102	0.102	0.101	0.103	0.104	0.107	0.11	0.113	0.116	0.119	0.121	0.124	0.127	0.13	0.133	0.138	0.143
B08	Sample	Dilution_60%	0.6	DMSO	Lycopene	Standard_Development	Run086	Standard_Measurement	Plate_01	Clariostar_Study	MB	Biofoundry_,_London	Linear_Dilution_Pattern_V2	0.126	0.124	0.121	0.116	0.114	0.111	0.108	0.107	0.105	0.103	0.102	0.098	0.095	0.091	0.089	0.088	0.085	0.084	0.083	0.082	0.082	0.082	0.083	0.085	0.085	0.088	0.09	0.093	0.095	0.096	0.099	0.101	0.103	0.106	0.109	0.113
B09	Sample	Dilution_40%	0.4	DMSO	Lycopene	Standard_Development	Run086	Standard_Measurement	Plate_01	Clariostar_Study	MB	Biofoundry_,_London	Linear_Dilution_Pattern_V2	0.119	0.117	0.114	0.11	0.106	0.103	0.101	0.1	0.098	0.095	0.092	0.087	0.084	0.081	0.079	0.076	0.075	0.073	0.073	0.072	0.071	0.071	0.071	0.072	0.074	0.075	0.077	0.078	0.079	0.08	0.082	0.083	0.084	0.086	0.089	0.091
B10	Sample	Dilution_20%	0.2	DMSO	Lycopene	Standard_Development	Run086	Standard_Measurement	Plate_01	Clariostar_Study	MB	Biofoundry_,_London	Linear_Dilution_Pattern_V2	0.108	0.105	0.103	0.099	0.097	0.093	0.09	0.088	0.086	0.083	0.08	0.075	0.072	0.069	0.067	0.065	0.063	0.061	0.061	0.06	0.059	0.059	0.059	0.059	0.06	0.061	0.06	0.061	0.062	0.062	0.063	0.064	0.064	0.065	0.066	0.067
B11	Blank	DMSO_Blank		DMSO		Standard_Development	Run086	Standard_Measurement	Plate_01	Clariostar_Study	MB	Biofoundry_,_London	Linear_Dilution_Pattern_V2	0.099	0.097	0.095	0.091	0.088	0.085	0.082	0.079	0.078	0.074	0.07	0.067	0.064	0.061	0.058	0.057	0.055	0.053	0.053	0.051	0.05	0.049	0.049	0.049	0.049	0.048	0.048	0.048	0.046	0.046	0.046	0.046	0.046	0.046	0.045	0.045
B12	Blank	DMSO_Blank		DMSO		Standard_Development	Run086	Standard_Measurement	Plate_01	Clariostar_Study	MB	Biofoundry_,_London	Linear_Dilution_Pattern_V2	0.098	0.096	0.092	0.088	0.086	0.082	0.079	0.077	0.074	0.071	0.067	0.062	0.059	0.055	0.054	0.053	0.05	0.049	0.048	0.047	0.046	0.045	0.045	0.045	0.045	0.045	0.044	0.044	0.044	0.043	0.043	0.043	0.043	0.043	0.043	0.042
C01	Sample	Dilution_95%	0.95	DMSO	Lycopene	Standard_Development	Run086	Standard_Measurement	Plate_01	Clariostar_Study	MB	Biofoundry_,_London	Linear_Dilution_Pattern_V2	0.146	0.143	0.14	0.136	0.133	0.129	0.127	0.126	0.125	0.125	0.122	0.117	0.115	0.11	0.108	0.106	0.103	0.102	0.101	0.1	0.1	0.101	0.102	0.105	0.108	0.113	0.116	0.12	0.124	0.127	0.13	0.134	0.138	0.142	0.148	0.155
C02	Sample	Dilution_75%	0.75	DMSO	Lycopene	Standard_Development	Run086	Standard_Measurement	Plate_01	Clariostar_Study	MB	Biofoundry_,_London	Linear_Dilution_Pattern_V2	0.163	0.162	0.159	0.154	0.152	0.149	0.146	0.145	0.144	0.142	0.141	0.136	0.134	0.13	0.126	0.125	0.122	0.122	0.12	0.119	0.119	0.119	0.12	0.121	0.124	0.127	0.129	0.131	0.133	0.135	0.137	0.14	0.142	0.144	0.149	0.153
C03	Sample	Dilution_55%	0.55	DMSO	Lycopene	Standard_Development	Run086	Standard_Measurement	Plate_01	Clariostar_Study	MB	Biofoundry_,_London	Linear_Dilution_Pattern_V2	0.124	0.123	0.12	0.115	0.113	0.11	0.107	0.106	0.106	0.103	0.101	0.097	0.093	0.09	0.088	0.087	0.085	0.082	0.082	0.082	0.081	0.081	0.082	0.083	0.085	0.087	0.088	0.091	0.092	0.093	0.095	0.097	0.099	0.101	0.104	0.108
C04	Sample	Dilution_35%	0.35	DMSO	Lycopene	Standard_Development	Run086	Standard_Measurement	Plate_01	Clariostar_Study	MB	Biofoundry_,_London	Linear_Dilution_Pattern_V2	0.112	0.111	0.108	0.103	0.102	0.098	0.096	0.095	0.093	0.091	0.088	0.085	0.082	0.078	0.076	0.075	0.073	0.071	0.07	0.07	0.069	0.069	0.07	0.07	0.071	0.072	0.073	0.074	0.075	0.076	0.077	0.079	0.08	0.081	0.083	0.085
C05	Sample	Dilution_15%	0.15	DMSO	Lycopene	Standard_Development	Run086	Standard_Measurement	Plate_01	Clariostar_Study	MB	Biofoundry_,_London	Linear_Dilution_Pattern_V2	0.098	0.095	0.092	0.088	0.086	0.083	0.08	0.079	0.077	0.074	0.071	0.068	0.066	0.062	0.06	0.06	0.058	0.057	0.056	0.055	0.054	0.053	0.054	0.054	0.054	0.055	0.055	0.055	0.056	0.056	0.056	0.057	0.057	0.057	0.058	0.059
C06	Sample	Dilution_95%	0.95	DMSO	Lycopene	Standard_Development	Run086	Standard_Measurement	Plate_01	Clariostar_Study	MB	Biofoundry_,_London	Linear_Dilution_Pattern_V2	0.142	0.141	0.138	0.133	0.132	0.128	0.125	0.126	0.124	0.122	0.122	0.117	0.115	0.111	0.109	0.107	0.104	0.102	0.102	0.102	0.101	0.101	0.104	0.106	0.109	0.112	0.116	0.119	0.124	0.126	0.129	0.133	0.137	0.141	0.146	0.153
C07	Sample	Dilution_75%	0.75	DMSO	Lycopene	Standard_Development	Run086	Standard_Measurement	Plate_01	Clariostar_Study	MB	Biofoundry_,_London	Linear_Dilution_Pattern_V2	0.126	0.124	0.122	0.117	0.115	0.111	0.109	0.109	0.108	0.105	0.104	0.1	0.097	0.093	0.092	0.09	0.088	0.087	0.086	0.086	0.086	0.086	0.088	0.089	0.091	0.095	0.097	0.1	0.103	0.105	0.108	0.112	0.114	0.117	0.121	0.127
C08	Sample	Dilution_55%	0.55	DMSO	Lycopene	Standard_Development	Run086	Standard_Measurement	Plate_01	Clariostar_Study	MB	Biofoundry_,_London	Linear_Dilution_Pattern_V2	0.119	0.118	0.115	0.11	0.108	0.105	0.102	0.101	0.1	0.098	0.096	0.092	0.089	0.086	0.085	0.083	0.081	0.079	0.078	0.078	0.077	0.077	0.078	0.08	0.081	0.083	0.085	0.087	0.089	0.091	0.092	0.095	0.097	0.099	0.102	0.106
C09	Sample	Dilution_35%	0.35	DMSO	Lycopene	Standard_Development	Run086	Standard_Measurement	Plate_01	Clariostar_Study	MB	Biofoundry_,_London	Linear_Dilution_Pattern_V2	0.115	0.113	0.11	0.104	0.102	0.098	0.096	0.095	0.093	0.09	0.088	0.083	0.08	0.076	0.074	0.073	0.071	0.07	0.068	0.068	0.067	0.067	0.068	0.068	0.07	0.071	0.072	0.073	0.074	0.075	0.076	0.078	0.079	0.08	0.083	0.085
C10	Sample	Dilution_15%	0.15	DMSO	Lycopene	Standard_Development	Run086	Standard_Measurement	Plate_01	Clariostar_Study	MB	Biofoundry_,_London	Linear_Dilution_Pattern_V2	0.1	0.098	0.096	0.091	0.088	0.085	0.082	0.082	0.078	0.075	0.072	0.068	0.066	0.061	0.06	0.059	0.057	0.055	0.054	0.054	0.052	0.052	0.052	0.053	0.053	0.054	0.054	0.054	0.054	0.054	0.056	0.056	0.057	0.057	0.057	0.058
C11	Blank	DMSO_Blank		DMSO		Standard_Development	Run086	Standard_Measurement	Plate_01	Clariostar_Study	MB	Biofoundry_,_London	Linear_Dilution_Pattern_V2	0.094	0.092	0.09	0.085	0.082	0.079	0.076	0.074	0.072	0.069	0.065	0.06	0.057	0.054	0.052	0.051	0.05	0.048	0.047	0.046	0.045	0.045	0.045	0.045	0.044	0.044	0.044	0.043	0.043	0.043	0.043	0.044	0.043	0.042	0.042	0.042
C12	Blank	DMSO_Blank		DMSO		Standard_Development	Run086	Standard_Measurement	Plate_01	Clariostar_Study	MB	Biofoundry_,_London	Linear_Dilution_Pattern_V2	0.101	0.098	0.095	0.091	0.088	0.084	0.081	0.08	0.077	0.074	0.07	0.065	0.062	0.059	0.057	0.055	0.053	0.052	0.051	0.051	0.049	0.049	0.049	0.048	0.048	0.049	0.048	0.047	0.047	0.046	0.046	0.047	0.047	0.046	0.046	0.044
D01	Sample	Dilution_95%	0.95	DMSO	Lycopene	Standard_Development	Run086	Standard_Measurement	Plate_01	Clariostar_Study	MB	Biofoundry_,_London	Linear_Dilution_Pattern_V2	0.147	0.146	0.143	0.138	0.136	0.132	0.13	0.13	0.128	0.127	0.125	0.12	0.118	0.114	0.111	0.109	0.106	0.104	0.104	0.103	0.103	0.103	0.105	0.108	0.111	0.115	0.118	0.122	0.126	0.129	0.132	0.136	0.14	0.144	0.15	0.157
D02	Sample	Dilution_75%	0.75	DMSO	Lycopene	Standard_Development	Run086	Standard_Measurement	Plate_01	Clariostar_Study	MB	Biofoundry_,_London	Linear_Dilution_Pattern_V2	0.153	0.152	0.15	0.146	0.143	0.139	0.138	0.136	0.135	0.134	0.133	0.129	0.126	0.122	0.119	0.118	0.115	0.113	0.113	0.113	0.112	0.112	0.113	0.115	0.117	0.12	0.122	0.125	0.127	0.13	0.132	0.134	0.137	0.14	0.144	0.149
D03	Sample	Dilution_55%	0.55	DMSO	Lycopene	Standard_Development	Run086	Standard_Measurement	Plate_01	Clariostar_Study	MB	Biofoundry_,_London	Linear_Dilution_Pattern_V2	0.133	0.131	0.129	0.124	0.122	0.119	0.117	0.116	0.114	0.112	0.111	0.106	0.104	0.1	0.099	0.097	0.095	0.093	0.093	0.092	0.091	0.091	0.092	0.093	0.095	0.097	0.098	0.1	0.102	0.104	0.105	0.107	0.109	0.111	0.113	0.117
D04	Sample	Dilution_35%	0.35	DMSO	Lycopene	Standard_Development	Run086	Standard_Measurement	Plate_01	Clariostar_Study	MB	Biofoundry_,_London	Linear_Dilution_Pattern_V2	0.115	0.113	0.11	0.106	0.104	0.101	0.098	0.097	0.095	0.093	0.091	0.087	0.085	0.081	0.079	0.077	0.075	0.074	0.073	0.072	0.072	0.071	0.071	0.072	0.073	0.074	0.076	0.076	0.077	0.078	0.079	0.08	0.081	0.083	0.085	0.087
D05	Sample	Dilution_15%	0.15	DMSO	Lycopene	Standard_Development	Run086	Standard_Measurement	Plate_01	Clariostar_Study	MB	Biofoundry_,_London	Linear_Dilution_Pattern_V2	0.101	0.099	0.096	0.092	0.09	0.086	0.083	0.082	0.081	0.078	0.076	0.072	0.07	0.066	0.065	0.063	0.062	0.06	0.059	0.059	0.058	0.057	0.057	0.057	0.058	0.059	0.059	0.059	0.059	0.059	0.059	0.06	0.061	0.061	0.061	0.061
D06	Sample	Dilution_95%	0.95	DMSO	Lycopene	Standard_Development	Run086	Standard_Measurement	Plate_01	Clariostar_Study	MB	Biofoundry_,_London	Linear_Dilution_Pattern_V2	0.144	0.142	0.14	0.135	0.132	0.129	0.127	0.126	0.127	0.125	0.124	0.12	0.118	0.114	0.111	0.11	0.107	0.106	0.105	0.104	0.104	0.104	0.106	0.108	0.111	0.115	0.119	0.123	0.127	0.129	0.132	0.136	0.139	0.143	0.149	0.156
D07	Sample	Dilution_75%	0.75	DMSO	Lycopene	Standard_Development	Run086	Standard_Measurement	Plate_01	Clariostar_Study	MB	Biofoundry_,_London	Linear_Dilution_Pattern_V2	0.137	0.136	0.133	0.129	0.126	0.124	0.121	0.12	0.119	0.117	0.116	0.112	0.11	0.106	0.103	0.102	0.1	0.097	0.097	0.097	0.096	0.096	0.097	0.099	0.101	0.104	0.107	0.11	0.113	0.115	0.117	0.12	0.123	0.126	0.131	0.136
D08	Sample	Dilution_55%	0.55	DMSO	Lycopene	Standard_Development	Run086	Standard_Measurement	Plate_01	Clariostar_Study	MB	Biofoundry_,_London	Linear_Dilution_Pattern_V2	0.121	0.118	0.115	0.111	0.109	0.105	0.103	0.102	0.101	0.099	0.097	0.092	0.09	0.087	0.085	0.084	0.081	0.08	0.079	0.078	0.078	0.078	0.079	0.08	0.082	0.084	0.086	0.088	0.091	0.092	0.094	0.096	0.098	0.101	0.103	0.107
D09	Sample	Dilution_35%	0.35	DMSO	Lycopene	Standard_Development	Run086	Standard_Measurement	Plate_01	Clariostar_Study	MB	Biofoundry_,_London	Linear_Dilution_Pattern_V2	0.112	0.11	0.108	0.103	0.101	0.098	0.095	0.095	0.093	0.09	0.087	0.082	0.08	0.077	0.075	0.074	0.071	0.07	0.069	0.068	0.067	0.068	0.068	0.069	0.07	0.071	0.072	0.074	0.075	0.076	0.077	0.079	0.079	0.081	0.083	0.085
D10	Sample	Dilution_15%	0.15	DMSO	Lycopene	Standard_Development	Run086	Standard_Measurement	Plate_01	Clariostar_Study	MB	Biofoundry_,_London	Linear_Dilution_Pattern_V2	0.104	0.101	0.098	0.093	0.091	0.088	0.086	0.084	0.082	0.08	0.075	0.071	0.069	0.065	0.064	0.064	0.061	0.059	0.059	0.058	0.057	0.056	0.057	0.057	0.057	0.058	0.058	0.059	0.059	0.059	0.059	0.06	0.06	0.06	0.061	0.061
D11	Blank	DMSO_Blank		DMSO		Standard_Development	Run086	Standard_Measurement	Plate_01	Clariostar_Study	MB	Biofoundry_,_London	Linear_Dilution_Pattern_V2	0.102	0.1	0.098	0.093	0.09	0.087	0.084	0.083	0.08	0.077	0.073	0.068	0.066	0.063	0.06	0.059	0.058	0.056	0.055	0.054	0.053	0.052	0.052	0.052	0.051	0.052	0.051	0.05	0.051	0.049	0.049	0.05	0.049	0.049	0.049	0.048
D12	Blank	DMSO_Blank		DMSO		Standard_Development	Run086	Standard_Measurement	Plate_01	Clariostar_Study	MB	Biofoundry_,_London	Linear_Dilution_Pattern_V2	0.096	0.093	0.09	0.085	0.084	0.08	0.077	0.076	0.073	0.07	0.066	0.061	0.059	0.055	0.053	0.052	0.05	0.048	0.048	0.047	0.046	0.045	0.046	0.045	0.045	0.045	0.044	0.044	0.044	0.043	0.043	0.044	0.044	0.043	0.043	0.043
E01	Sample	Dilution_90%	0.9	DMSO	Lycopene	Standard_Development	Run086	Standard_Measurement	Plate_01	Clariostar_Study	MB	Biofoundry_,_London	Linear_Dilution_Pattern_V2	0.148	0.146	0.144	0.139	0.136	0.132	0.13	0.129	0.128	0.127	0.125	0.121	0.118	0.114	0.112	0.109	0.107	0.105	0.104	0.103	0.103	0.104	0.106	0.108	0.111	0.115	0.119	0.122	0.126	0.129	0.132	0.136	0.139	0.143	0.148	0.155
E02	Sample	Dilution_70%	0.7	DMSO	Lycopene	Standard_Development	Run086	Standard_Measurement	Plate_01	Clariostar_Study	MB	Biofoundry_,_London	Linear_Dilution_Pattern_V2	0.144	0.142	0.139	0.134	0.132	0.129	0.126	0.126	0.125	0.122	0.121	0.117	0.115	0.11	0.108	0.107	0.105	0.103	0.102	0.101	0.101	0.101	0.102	0.104	0.107	0.109	0.111	0.114	0.117	0.119	0.121	0.124	0.126	0.129	0.133	0.138
E03	Sample	Dilution_50%	0.5	DMSO	Lycopene	Standard_Development	Run086	Standard_Measurement	Plate_01	Clariostar_Study	MB	Biofoundry_,_London	Linear_Dilution_Pattern_V2	0.121	0.118	0.115	0.112	0.109	0.106	0.103	0.103	0.101	0.098	0.096	0.092	0.09	0.086	0.084	0.082	0.08	0.078	0.078	0.077	0.077	0.077	0.078	0.079	0.08	0.083	0.085	0.086	0.088	0.089	0.091	0.093	0.095	0.097	0.099	0.103
E04	Sample	Dilution_30%	0.3	DMSO	Lycopene	Standard_Development	Run086	Standard_Measurement	Plate_01	Clariostar_Study	MB	Biofoundry_,_London	Linear_Dilution_Pattern_V2	0.11	0.107	0.103	0.1	0.098	0.093	0.091	0.09	0.088	0.086	0.084	0.079	0.077	0.073	0.07	0.07	0.068	0.066	0.066	0.065	0.064	0.064	0.065	0.065	0.066	0.067	0.068	0.069	0.07	0.071	0.071	0.073	0.074	0.075	0.076	0.078
E05	Sample	Dilution_10%	0.1	DMSO	Lycopene	Standard_Development	Run086	Standard_Measurement	Plate_01	Clariostar_Study	MB	Biofoundry_,_London	Linear_Dilution_Pattern_V2	0.095	0.094	0.091	0.086	0.084	0.08	0.077	0.077	0.075	0.073	0.07	0.066	0.064	0.06	0.059	0.058	0.057	0.055	0.054	0.053	0.052	0.052	0.052	0.052	0.052	0.053	0.052	0.052	0.052	0.052	0.052	0.054	0.053	0.053	0.054	0.054
E06	Sample	Dilution_90%	0.9	DMSO	Lycopene	Standard_Development	Run086	Standard_Measurement	Plate_01	Clariostar_Study	MB	Biofoundry_,_London	Linear_Dilution_Pattern_V2	0.139	0.137	0.135	0.13	0.128	0.125	0.123	0.122	0.121	0.12	0.119	0.115	0.113	0.109	0.106	0.105	0.103	0.101	0.101	0.1	0.101	0.101	0.102	0.104	0.108	0.111	0.115	0.119	0.122	0.125	0.129	0.132	0.135	0.139	0.145	0.151
E07	Sample	Dilution_70%	0.7	DMSO	Lycopene	Standard_Development	Run086	Standard_Measurement	Plate_01	Clariostar_Study	MB	Biofoundry_,_London	Linear_Dilution_Pattern_V2	0.13	0.128	0.125	0.12	0.118	0.115	0.113	0.112	0.111	0.11	0.108	0.104	0.101	0.098	0.096	0.094	0.092	0.09	0.089	0.088	0.088	0.088	0.09	0.092	0.094	0.098	0.1	0.103	0.106	0.107	0.11	0.113	0.116	0.118	0.122	0.127
E08	Sample	Dilution_50%	0.5	DMSO	Lycopene	Standard_Development	Run086	Standard_Measurement	Plate_01	Clariostar_Study	MB	Biofoundry_,_London	Linear_Dilution_Pattern_V2	0.118	0.117	0.114	0.109	0.107	0.103	0.101	0.101	0.099	0.096	0.095	0.091	0.088	0.084	0.082	0.081	0.08	0.078	0.076	0.076	0.075	0.076	0.077	0.078	0.08	0.082	0.083	0.085	0.086	0.088	0.09	0.092	0.094	0.096	0.099	0.102
E09	Sample	Dilution_30%	0.3	DMSO	Lycopene	Standard_Development	Run086	Standard_Measurement	Plate_01	Clariostar_Study	MB	Biofoundry_,_London	Linear_Dilution_Pattern_V2	0.115	0.113	0.11	0.105	0.103	0.099	0.097	0.096	0.093	0.09	0.088	0.084	0.081	0.078	0.075	0.075	0.072	0.071	0.07	0.07	0.069	0.069	0.069	0.07	0.071	0.072	0.073	0.074	0.075	0.076	0.076	0.078	0.079	0.08	0.081	0.084
E10	Sample	Dilution_10%	0.1	DMSO	Lycopene	Standard_Development	Run086	Standard_Measurement	Plate_01	Clariostar_Study	MB	Biofoundry_,_London	Linear_Dilution_Pattern_V2	0.099	0.097	0.094	0.09	0.087	0.084	0.081	0.08	0.077	0.075	0.071	0.067	0.065	0.062	0.06	0.058	0.057	0.055	0.054	0.054	0.052	0.052	0.052	0.052	0.053	0.053	0.053	0.053	0.053	0.053	0.053	0.054	0.054	0.055	0.055	0.055
E11	Blank	DMSO_Blank		DMSO		Standard_Development	Run086	Standard_Measurement	Plate_01	Clariostar_Study	MB	Biofoundry_,_London	Linear_Dilution_Pattern_V2	0.097	0.095	0.091	0.087	0.084	0.081	0.079	0.077	0.074	0.07	0.066	0.061	0.059	0.055	0.053	0.052	0.051	0.049	0.049	0.047	0.046	0.045	0.046	0.046	0.046	0.046	0.044	0.045	0.045	0.043	0.044	0.044	0.044	0.044	0.043	0.043
E12	Blank	DMSO_Blank		DMSO		Standard_Development	Run086	Standard_Measurement	Plate_01	Clariostar_Study	MB	Biofoundry_,_London	Linear_Dilution_Pattern_V2	0.094	0.092	0.088	0.083	0.081	0.076	0.074	0.073	0.07	0.066	0.063	0.058	0.054	0.051	0.05	0.049	0.046	0.045	0.044	0.044	0.043	0.042	0.042	0.043	0.042	0.042	0.042	0.041	0.041	0.041	0.041	0.042	0.041	0.041	0.04	0.04
F01	Sample	Dilution_90%	0.9	DMSO	Lycopene	Standard_Development	Run086	Standard_Measurement	Plate_01	Clariostar_Study	MB	Biofoundry_,_London	Linear_Dilution_Pattern_V2	0.154	0.153	0.15	0.145	0.142	0.138	0.135	0.135	0.134	0.132	0.131	0.127	0.123	0.119	0.116	0.113	0.111	0.108	0.108	0.107	0.106	0.107	0.108	0.111	0.115	0.117	0.121	0.125	0.128	0.13	0.134	0.137	0.14	0.144	0.149	0.156
F02	Sample	Dilution_70%	0.7	DMSO	Lycopene	Standard_Development	Run086	Standard_Measurement	Plate_01	Clariostar_Study	MB	Biofoundry_,_London	Linear_Dilution_Pattern_V2	0.141	0.138	0.136	0.131	0.128	0.124	0.122	0.12	0.12	0.118	0.117	0.113	0.11	0.105	0.103	0.102	0.099	0.097	0.096	0.095	0.095	0.095	0.096	0.098	0.1	0.103	0.105	0.107	0.11	0.112	0.114	0.117	0.119	0.122	0.125	0.13
F03	Sample	Dilution_50%	0.5	DMSO	Lycopene	Standard_Development	Run086	Standard_Measurement	Plate_01	Clariostar_Study	MB	Biofoundry_,_London	Linear_Dilution_Pattern_V2	0.128	0.126	0.124	0.119	0.117	0.113	0.111	0.11	0.109	0.107	0.104	0.101	0.098	0.094	0.091	0.09	0.088	0.086	0.086	0.085	0.085	0.084	0.085	0.086	0.087	0.089	0.091	0.092	0.094	0.095	0.096	0.098	0.099	0.101	0.104	0.107
F04	Sample	Dilution_30%	0.3	DMSO	Lycopene	Standard_Development	Run086	Standard_Measurement	Plate_01	Clariostar_Study	MB	Biofoundry_,_London	Linear_Dilution_Pattern_V2	0.114	0.112	0.108	0.104	0.102	0.098	0.096	0.096	0.094	0.091	0.089	0.084	0.082	0.079	0.076	0.075	0.073	0.071	0.071	0.069	0.068	0.068	0.068	0.069	0.07	0.071	0.072	0.072	0.073	0.073	0.075	0.076	0.076	0.077	0.079	0.08
F05	Sample	Dilution_10%	0.1	DMSO	Lycopene	Standard_Development	Run086	Standard_Measurement	Plate_01	Clariostar_Study	MB	Biofoundry_,_London	Linear_Dilution_Pattern_V2	0.099	0.097	0.095	0.091	0.089	0.085	0.082	0.081	0.079	0.076	0.073	0.07	0.067	0.064	0.062	0.061	0.059	0.057	0.057	0.056	0.055	0.054	0.054	0.054	0.054	0.055	0.054	0.055	0.055	0.054	0.054	0.055	0.055	0.055	0.056	0.056
F06	Sample	Dilution_90%	0.9	DMSO	Lycopene	Standard_Development	Run086	Standard_Measurement	Plate_01	Clariostar_Study	MB	Biofoundry_,_London	Linear_Dilution_Pattern_V2	0.154	0.153	0.151	0.147	0.144	0.141	0.139	0.138	0.137	0.137	0.136	0.131	0.129	0.124	0.122	0.12	0.117	0.116	0.116	0.115	0.115	0.115	0.116	0.118	0.122	0.125	0.129	0.132	0.135	0.138	0.141	0.144	0.148	0.151	0.156	0.163
F07	Sample	Dilution_70%	0.7	DMSO	Lycopene	Standard_Development	Run086	Standard_Measurement	Plate_01	Clariostar_Study	MB	Biofoundry_,_London	Linear_Dilution_Pattern_V2	0.141	0.139	0.137	0.133	0.131	0.127	0.125	0.124	0.122	0.121	0.12	0.116	0.113	0.109	0.106	0.105	0.102	0.101	0.1	0.099	0.099	0.099	0.101	0.102	0.104	0.107	0.109	0.112	0.114	0.116	0.118	0.121	0.124	0.126	0.131	0.135
F08	Sample	Dilution_50%	0.5	DMSO	Lycopene	Standard_Development	Run086	Standard_Measurement	Plate_01	Clariostar_Study	MB	Biofoundry_,_London	Linear_Dilution_Pattern_V2	0.123	0.121	0.119	0.113	0.111	0.107	0.105	0.105	0.103	0.1	0.098	0.094	0.092	0.088	0.086	0.085	0.083	0.081	0.08	0.08	0.079	0.079	0.08	0.081	0.083	0.085	0.086	0.088	0.089	0.09	0.092	0.094	0.096	0.097	0.101	0.104
F09	Sample	Dilution_30%	0.3	DMSO	Lycopene	Standard_Development	Run086	Standard_Measurement	Plate_01	Clariostar_Study	MB	Biofoundry_,_London	Linear_Dilution_Pattern_V2	0.11	0.107	0.104	0.1	0.099	0.094	0.092	0.091	0.089	0.086	0.084	0.08	0.077	0.072	0.071	0.069	0.067	0.066	0.065	0.065	0.064	0.064	0.064	0.065	0.065	0.067	0.067	0.068	0.07	0.07	0.071	0.073	0.073	0.075	0.076	0.078
F10	Sample	Dilution_10%	0.1	DMSO	Lycopene	Standard_Development	Run086	Standard_Measurement	Plate_01	Clariostar_Study	MB	Biofoundry_,_London	Linear_Dilution_Pattern_V2	0.099	0.096	0.093	0.089	0.087	0.083	0.081	0.08	0.077	0.074	0.071	0.066	0.063	0.061	0.059	0.059	0.056	0.054	0.054	0.053	0.052	0.052	0.052	0.052	0.052	0.052	0.052	0.053	0.053	0.052	0.053	0.053	0.053	0.053	0.054	0.054
F11	Blank	DMSO		DMSO		Standard_Development	Run086	Standard_Measurement	Plate_01	Clariostar_Study	MB	Biofoundry_,_London	Linear_Dilution_Pattern_V2	0.097	0.095	0.091	0.086	0.084	0.08	0.078	0.076	0.074	0.07	0.067	0.062	0.06	0.057	0.055	0.053	0.052	0.051	0.049	0.049	0.048	0.047	0.047	0.047	0.047	0.046	0.046	0.046	0.046	0.045	0.045	0.045	0.045	0.045	0.044	0.043
F12	Blank	DMSO		DMSO		Standard_Development	Run086	Standard_Measurement	Plate_01	Clariostar_Study	MB	Biofoundry_,_London	Linear_Dilution_Pattern_V2	0.098	0.095	0.093	0.088	0.086	0.082	0.079	0.077	0.075	0.071	0.068	0.063	0.06	0.056	0.055	0.054	0.051	0.049	0.049	0.048	0.047	0.046	0.045	0.046	0.045	0.045	0.044	0.045	0.045	0.044	0.044	0.045	0.045	0.044	0.044	0.043
G01	Sample	Dilution_85%	0.85	DMSO	Lycopene	Standard_Development	Run086	Standard_Measurement	Plate_01	Clariostar_Study	MB	Biofoundry_,_London	Linear_Dilution_Pattern_V2	0.147	0.144	0.142	0.137	0.134	0.13	0.128	0.127	0.126	0.125	0.124	0.12	0.117	0.112	0.11	0.107	0.105	0.103	0.102	0.101	0.101	0.101	0.102	0.104	0.107	0.111	0.114	0.118	0.121	0.124	0.127	0.13	0.133	0.136	0.141	0.147
G02	Sample	Dilution_65%	0.65	DMSO	Lycopene	Standard_Development	Run086	Standard_Measurement	Plate_01	Clariostar_Study	MB	Biofoundry_,_London	Linear_Dilution_Pattern_V2	0.131	0.129	0.126	0.121	0.119	0.115	0.113	0.112	0.111	0.11	0.108	0.103	0.101	0.098	0.095	0.093	0.091	0.089	0.088	0.088	0.087	0.087	0.088	0.09	0.092	0.095	0.097	0.099	0.101	0.103	0.105	0.107	0.11	0.112	0.116	0.12
G03	Sample	Dilution_45%	0.45	DMSO	Lycopene	Standard_Development	Run086	Standard_Measurement	Plate_01	Clariostar_Study	MB	Biofoundry_,_London	Linear_Dilution_Pattern_V2	0.12	0.119	0.116	0.111	0.109	0.105	0.103	0.103	0.101	0.098	0.096	0.092	0.09	0.086	0.083	0.082	0.08	0.078	0.077	0.077	0.076	0.075	0.077	0.078	0.08	0.081	0.082	0.083	0.085	0.086	0.087	0.089	0.091	0.092	0.095	0.098
G04	Sample	Dilution_25%	0.25	DMSO	Lycopene	Standard_Development	Run086	Standard_Measurement	Plate_01	Clariostar_Study	MB	Biofoundry_,_London	Linear_Dilution_Pattern_V2	0.104	0.102	0.098	0.094	0.092	0.088	0.086	0.085	0.083	0.081	0.078	0.074	0.071	0.068	0.066	0.065	0.063	0.061	0.06	0.06	0.059	0.059	0.06	0.06	0.061	0.062	0.062	0.063	0.064	0.065	0.065	0.067	0.067	0.068	0.069	0.07
G05	Sample	Dilution_05%	0.0499999999999999	DMSO	Lycopene	Standard_Development	Run086	Standard_Measurement	Plate_01	Clariostar_Study	MB	Biofoundry_,_London	Linear_Dilution_Pattern_V2	0.094	0.093	0.09	0.085	0.082	0.079	0.077	0.075	0.074	0.071	0.068	0.064	0.062	0.059	0.058	0.056	0.054	0.052	0.052	0.051	0.05	0.049	0.05	0.049	0.049	0.05	0.048	0.048	0.048	0.048	0.048	0.049	0.048	0.049	0.048	0.048
G06	Sample	Dilution_85%	0.85	DMSO	Lycopene	Standard_Development	Run086	Standard_Measurement	Plate_01	Clariostar_Study	MB	Biofoundry_,_London	Linear_Dilution_Pattern_V2	0.138	0.137	0.132	0.129	0.126	0.122	0.121	0.121	0.119	0.118	0.117	0.113	0.111	0.106	0.104	0.102	0.1	0.098	0.097	0.097	0.096	0.096	0.098	0.1	0.103	0.106	0.11	0.113	0.117	0.119	0.122	0.125	0.128	0.132	0.138	0.143
G07	Sample	Dilution_65%	0.65	DMSO	Lycopene	Standard_Development	Run086	Standard_Measurement	Plate_01	Clariostar_Study	MB	Biofoundry_,_London	Linear_Dilution_Pattern_V2	0.127	0.125	0.121	0.117	0.115	0.111	0.108	0.109	0.107	0.106	0.103	0.099	0.097	0.093	0.091	0.09	0.087	0.085	0.085	0.084	0.084	0.084	0.085	0.086	0.089	0.092	0.093	0.096	0.099	0.101	0.103	0.105	0.108	0.11	0.114	0.118
G08	Sample	Dilution_45%	0.45	DMSO	Lycopene	Standard_Development	Run086	Standard_Measurement	Plate_01	Clariostar_Study	MB	Biofoundry_,_London	Linear_Dilution_Pattern_V2	0.123	0.122	0.118	0.114	0.111	0.108	0.106	0.105	0.104	0.101	0.099	0.095	0.093	0.089	0.087	0.086	0.084	0.082	0.081	0.081	0.079	0.079	0.08	0.081	0.082	0.084	0.085	0.087	0.088	0.089	0.091	0.093	0.094	0.095	0.098	0.101
G09	Sample	Dilution_25%	0.25	DMSO	Lycopene	Standard_Development	Run086	Standard_Measurement	Plate_01	Clariostar_Study	MB	Biofoundry_,_London	Linear_Dilution_Pattern_V2	0.107	0.104	0.101	0.096	0.094	0.091	0.088	0.086	0.084	0.081	0.079	0.075	0.072	0.069	0.067	0.066	0.064	0.063	0.062	0.061	0.06	0.06	0.061	0.061	0.062	0.063	0.063	0.064	0.065	0.065	0.067	0.067	0.068	0.069	0.07	0.072
G10	Sample	Dilution_05%	0.0499999999999999	DMSO	Lycopene	Standard_Development	Run086	Standard_Measurement	Plate_01	Clariostar_Study	MB	Biofoundry_,_London	Linear_Dilution_Pattern_V2	0.092	0.09	0.087	0.083	0.08	0.076	0.074	0.073	0.071	0.067	0.065	0.06	0.058	0.054	0.052	0.052	0.049	0.047	0.047	0.047	0.045	0.045	0.045	0.045	0.045	0.045	0.045	0.045	0.045	0.045	0.044	0.045	0.046	0.046	0.046	0.046
G11	Blank	DMSO_Blank		DMSO		Standard_Development	Run086	Standard_Measurement	Plate_01	Clariostar_Study	MB	Biofoundry_,_London	Linear_Dilution_Pattern_V2	0.097	0.094	0.09	0.086	0.083	0.079	0.077	0.075	0.073	0.069	0.066	0.061	0.058	0.055	0.053	0.052	0.051	0.049	0.048	0.047	0.046	0.045	0.045	0.045	0.045	0.045	0.045	0.044	0.044	0.043	0.043	0.044	0.044	0.043	0.043	0.042
G12	Blank	DMSO_Blank		DMSO		Standard_Development	Run086	Standard_Measurement	Plate_01	Clariostar_Study	MB	Biofoundry_,_London	Linear_Dilution_Pattern_V2	0.092	0.089	0.085	0.081	0.079	0.074	0.072	0.071	0.068	0.065	0.06	0.055	0.053	0.05	0.047	0.046	0.045	0.043	0.043	0.042	0.04	0.04	0.04	0.04	0.04	0.04	0.039	0.039	0.04	0.039	0.039	0.039	0.04	0.04	0.039	0.039
H01	Sample	Dilution_85%	0.85	DMSO	Lycopene	Standard_Development	Run086	Standard_Measurement	Plate_01	Clariostar_Study	MB	Biofoundry_,_London	Linear_Dilution_Pattern_V2	0.156	0.154	0.151	0.147	0.144	0.141	0.137	0.136	0.135	0.133	0.13	0.127	0.124	0.118	0.115	0.113	0.11	0.108	0.107	0.107	0.106	0.106	0.107	0.11	0.112	0.115	0.118	0.121	0.124	0.127	0.13	0.133	0.136	0.139	0.143	0.149
H02	Sample	Dilution_65%	0.65	DMSO	Lycopene	Standard_Development	Run086	Standard_Measurement	Plate_01	Clariostar_Study	MB	Biofoundry_,_London	Linear_Dilution_Pattern_V2	0.133	0.132	0.129	0.124	0.122	0.117	0.114	0.114	0.112	0.11	0.108	0.104	0.101	0.098	0.095	0.093	0.09	0.089	0.088	0.088	0.087	0.087	0.088	0.09	0.091	0.094	0.096	0.098	0.101	0.102	0.105	0.107	0.109	0.111	0.115	0.119
H03	Sample	Dilution_45%	0.45	DMSO	Lycopene	Standard_Development	Run086	Standard_Measurement	Plate_01	Clariostar_Study	MB	Biofoundry_,_London	Linear_Dilution_Pattern_V2	0.128	0.125	0.122	0.118	0.115	0.111	0.108	0.107	0.105	0.102	0.1	0.096	0.093	0.089	0.087	0.085	0.082	0.081	0.08	0.079	0.078	0.078	0.078	0.079	0.08	0.082	0.083	0.085	0.086	0.087	0.088	0.09	0.091	0.094	0.096	0.099
H04	Sample	Dilution_25%	0.25	DMSO	Lycopene	Standard_Development	Run086	Standard_Measurement	Plate_01	Clariostar_Study	MB	Biofoundry_,_London	Linear_Dilution_Pattern_V2	0.112	0.109	0.106	0.102	0.1	0.096	0.093	0.092	0.09	0.087	0.083	0.078	0.075	0.072	0.069	0.068	0.065	0.064	0.063	0.063	0.061	0.061	0.062	0.062	0.063	0.063	0.064	0.065	0.066	0.066	0.066	0.068	0.069	0.069	0.07	0.071
H05	Sample	Dilution_05%	0.0499999999999999	DMSO	Lycopene	Standard_Development	Run086	Standard_Measurement	Plate_01	Clariostar_Study	MB	Biofoundry_,_London	Linear_Dilution_Pattern_V2	0.103	0.101	0.098	0.093	0.091	0.087	0.084	0.083	0.081	0.077	0.074	0.069	0.068	0.065	0.062	0.061	0.058	0.057	0.056	0.054	0.054	0.053	0.053	0.053	0.052	0.052	0.052	0.052	0.052	0.051	0.051	0.051	0.051	0.051	0.051	0.051
H06	Sample	Dilution_85%	0.85	DMSO	Lycopene	Standard_Development	Run086	Standard_Measurement	Plate_01	Clariostar_Study	MB	Biofoundry_,_London	Linear_Dilution_Pattern_V2	0.141	0.14	0.137	0.132	0.129	0.125	0.122	0.121	0.12	0.119	0.118	0.114	0.111	0.107	0.104	0.102	0.1	0.098	0.098	0.097	0.096	0.097	0.099	0.101	0.103	0.106	0.11	0.113	0.116	0.118	0.121	0.124	0.127	0.131	0.136	0.142
H07	Sample	Dilution_65%	0.65	DMSO	Lycopene	Standard_Development	Run086	Standard_Measurement	Plate_01	Clariostar_Study	MB	Biofoundry_,_London	Linear_Dilution_Pattern_V2	0.137	0.134	0.132	0.127	0.124	0.121	0.118	0.117	0.116	0.114	0.111	0.107	0.105	0.101	0.098	0.096	0.094	0.092	0.091	0.09	0.09	0.09	0.09	0.092	0.094	0.096	0.098	0.101	0.103	0.104	0.106	0.109	0.111	0.113	0.117	0.121
H08	Sample	Dilution_45%	0.45	DMSO	Lycopene	Standard_Development	Run086	Standard_Measurement	Plate_01	Clariostar_Study	MB	Biofoundry_,_London	Linear_Dilution_Pattern_V2	0.116	0.115	0.112	0.107	0.104	0.101	0.099	0.098	0.095	0.092	0.09	0.086	0.083	0.079	0.076	0.075	0.073	0.071	0.071	0.07	0.069	0.069	0.07	0.071	0.072	0.074	0.075	0.077	0.08	0.08	0.082	0.084	0.085	0.087	0.09	0.093
H09	Sample	Dilution_25%	0.25	DMSO	Lycopene	Standard_Development	Run086	Standard_Measurement	Plate_01	Clariostar_Study	MB	Biofoundry_,_London	Linear_Dilution_Pattern_V2	0.115	0.112	0.109	0.105	0.102	0.098	0.095	0.094	0.092	0.089	0.086	0.081	0.078	0.074	0.072	0.07	0.068	0.066	0.066	0.065	0.064	0.063	0.063	0.064	0.064	0.065	0.065	0.066	0.068	0.067	0.068	0.069	0.069	0.07	0.071	0.072
H10	Sample	Dilution_05%	0.0499999999999999	DMSO	Lycopene	Standard_Development	Run086	Standard_Measurement	Plate_01	Clariostar_Study	MB	Biofoundry_,_London	Linear_Dilution_Pattern_V2	0.102	0.099	0.096	0.09	0.088	0.083	0.08	0.08	0.077	0.073	0.07	0.066	0.063	0.059	0.056	0.055	0.053	0.051	0.05	0.05	0.048	0.048	0.048	0.048	0.047	0.048	0.047	0.047	0.047	0.046	0.046	0.048	0.047	0.047	0.047	0.046
H11	Blank	DMSO_Blank		DMSO		Standard_Development	Run086	Standard_Measurement	Plate_01	Clariostar_Study	MB	Biofoundry_,_London	Linear_Dilution_Pattern_V2	0.098	0.095	0.091	0.087	0.084	0.08	0.078	0.076	0.074	0.069	0.066	0.061	0.058	0.055	0.053	0.052	0.05	0.048	0.047	0.047	0.046	0.045	0.045	0.045	0.045	0.044	0.044	0.043	0.043	0.043	0.042	0.043	0.043	0.042	0.042	0.041
H12	Blank	DMSO_Blank		DMSO		Standard_Development	Run086	Standard_Measurement	Plate_01	Clariostar_Study	MB	Biofoundry_,_London	Linear_Dilution_Pattern_V2	0.1	0.097	0.093	0.088	0.086	0.081	0.079	0.077	0.073	0.069	0.065	0.059	0.056	0.051	0.049	0.048	0.047	0.045	0.044	0.043	0.042	0.042	0.041	0.041	0.041	0.041	0.041	0.041	0.041	0.041	0.041	0.041	0.04	0.04	0.04	0.04
A01	Sample	Dilution_100%	1.0	DMSO	Lycopene	Standard_Development	Run086	Standard_Measurement	Plate_01	Clariostar_Study	MB	Biofoundry_,_London	Linear_Dilution_Pattern_V2	0.154	0.15	0.147	0.144	0.14	0.137	0.134	0.133	0.132	0.13	0.126	0.123	0.119	0.115	0.112	0.108	0.105	0.104	0.103	0.103	0.102	0.103	0.105	0.107	0.11	0.114	0.118	0.122	0.127	0.13	0.133	0.137	0.141	0.145	0.151	0.159
A02	Sample	Dilution_80%	0.8	DMSO	Lycopene	Standard_Development	Run086	Standard_Measurement	Plate_01	Clariostar_Study	MB	Biofoundry_,_London	Linear_Dilution_Pattern_V2	0.139	0.136	0.132	0.129	0.126	0.122	0.119	0.118	0.116	0.114	0.111	0.108	0.104	0.101	0.098	0.095	0.092	0.091	0.09	0.089	0.089	0.09	0.091	0.092	0.096	0.098	0.101	0.105	0.108	0.111	0.113	0.115	0.118	0.122	0.127	0.133
A03	Sample	Dilution_60%	0.6	DMSO	Lycopene	Standard_Development	Run086	Standard_Measurement	Plate_01	Clariostar_Study	MB	Biofoundry_,_London	Linear_Dilution_Pattern_V2	0.128	0.125	0.122	0.119	0.116	0.111	0.109	0.107	0.106	0.103	0.101	0.098	0.094	0.09	0.087	0.085	0.082	0.082	0.081	0.079	0.08	0.08	0.08	0.082	0.084	0.086	0.087	0.09	0.092	0.094	0.096	0.098	0.1	0.103	0.106	0.111
A04	Sample	Dilution_40%	0.4	DMSO	Lycopene	Standard_Development	Run086	Standard_Measurement	Plate_01	Clariostar_Study	MB	Biofoundry_,_London	Linear_Dilution_Pattern_V2	0.12	0.117	0.114	0.111	0.107	0.103	0.101	0.099	0.097	0.094	0.09	0.086	0.083	0.079	0.076	0.073	0.072	0.07	0.069	0.068	0.068	0.068	0.068	0.069	0.07	0.071	0.073	0.074	0.075	0.077	0.077	0.079	0.08	0.082	0.084	0.087
A05	Sample	Dilution_20%	0.2	DMSO	Lycopene	Standard_Development	Run086	Standard_Measurement	Plate_01	Clariostar_Study	MB	Biofoundry_,_London	Linear_Dilution_Pattern_V2	0.108	0.104	0.101	0.099	0.095	0.091	0.089	0.087	0.085	0.081	0.077	0.074	0.071	0.069	0.066	0.063	0.061	0.06	0.058	0.058	0.057	0.057	0.057	0.057	0.058	0.058	0.058	0.059	0.059	0.059	0.06	0.061	0.062	0.063	0.063	0.064
A06	Sample	Dilution_100%	1.0	DMSO	Lycopene	Standard_Development	Run086	Standard_Measurement	Plate_01	Clariostar_Study	MB	Biofoundry_,_London	Linear_Dilution_Pattern_V2	0.151	0.148	0.145	0.142	0.138	0.135	0.133	0.131	0.131	0.129	0.126	0.123	0.119	0.115	0.112	0.109	0.107	0.106	0.105	0.104	0.104	0.105	0.106	0.108	0.112	0.115	0.118	0.123	0.127	0.13	0.133	0.136	0.14	0.144	0.151	0.158
A07	Sample	Dilution_80%	0.8	DMSO	Lycopene	Standard_Development	Run086	Standard_Measurement	Plate_01	Clariostar_Study	MB	Biofoundry_,_London	Linear_Dilution_Pattern_V2	0.147	0.143	0.141	0.138	0.134	0.131	0.128	0.126	0.124	0.123	0.12	0.117	0.113	0.109	0.106	0.103	0.101	0.1	0.099	0.097	0.097	0.098	0.098	0.1	0.102	0.105	0.109	0.112	0.115	0.117	0.12	0.121	0.124	0.128	0.133	0.138
A08	Sample	Dilution_60%	0.6	DMSO	Lycopene	Standard_Development	Run086	Standard_Measurement	Plate_01	Clariostar_Study	MB	Biofoundry_,_London	Linear_Dilution_Pattern_V2	0.129	0.126	0.123	0.12	0.116	0.113	0.11	0.109	0.106	0.104	0.101	0.098	0.094	0.091	0.087	0.085	0.082	0.081	0.08	0.079	0.079	0.079	0.08	0.081	0.083	0.085	0.088	0.09	0.092	0.094	0.096	0.097	0.099	0.102	0.106	0.111
A09	Sample	Dilution_40%	0.4	DMSO	Lycopene	Standard_Development	Run086	Standard_Measurement	Plate_01	Clariostar_Study	MB	Biofoundry_,_London	Linear_Dilution_Pattern_V2	0.124	0.121	0.118	0.116	0.112	0.109	0.105	0.103	0.101	0.098	0.095	0.091	0.087	0.084	0.081	0.078	0.075	0.075	0.073	0.072	0.072	0.072	0.072	0.072	0.073	0.075	0.077	0.078	0.079	0.08	0.081	0.082	0.084	0.086	0.088	0.09
A10	Sample	Dilution_20%	0.2	DMSO	Lycopene	Standard_Development	Run086	Standard_Measurement	Plate_01	Clariostar_Study	MB	Biofoundry_,_London	Linear_Dilution_Pattern_V2	0.117	0.114	0.111	0.108	0.105	0.101	0.098	0.095	0.093	0.089	0.085	0.081	0.077	0.074	0.071	0.069	0.067	0.065	0.064	0.063	0.062	0.061	0.061	0.062	0.062	0.062	0.062	0.063	0.064	0.064	0.064	0.065	0.065	0.066	0.067	0.068
A11	Blank	DMSO_Blank		DMSO		Standard_Development	Run086	Standard_Measurement	Plate_01	Clariostar_Study	MB	Biofoundry_,_London	Linear_Dilution_Pattern_V2	0.108	0.104	0.101	0.099	0.095	0.091	0.088	0.086	0.083	0.079	0.074	0.07	0.066	0.062	0.06	0.058	0.056	0.054	0.052	0.051	0.051	0.05	0.049	0.049	0.049	0.048	0.048	0.048	0.047	0.047	0.047	0.046	0.046	0.045	0.045	0.044
A12	Blank	DMSO_Blank		DMSO		Standard_Development	Run086	Standard_Measurement	Plate_01	Clariostar_Study	MB	Biofoundry_,_London	Linear_Dilution_Pattern_V2	0.107	0.103	0.1	0.098	0.094	0.091	0.087	0.085	0.082	0.078	0.074	0.069	0.066	0.063	0.059	0.058	0.056	0.054	0.053	0.052	0.051	0.051	0.05	0.049	0.049	0.048	0.048	0.048	0.047	0.047	0.046	0.045	0.046	0.045	0.045	0.044
B01	Sample	Dilution_100%	1.0	DMSO	Lycopene	Standard_Development	Run086	Standard_Measurement	Plate_01	Clariostar_Study	MB	Biofoundry_,_London	Linear_Dilution_Pattern_V2	0.149	0.145	0.143	0.14	0.136	0.132	0.13	0.129	0.128	0.126	0.124	0.121	0.117	0.114	0.109	0.107	0.104	0.103	0.102	0.101	0.101	0.103	0.103	0.106	0.11	0.114	0.118	0.122	0.126	0.13	0.133	0.137	0.14	0.145	0.151	0.159
B02	Sample	Dilution_80%	0.8	DMSO	Lycopene	Standard_Development	Run086	Standard_Measurement	Plate_01	Clariostar_Study	MB	Biofoundry_,_London	Linear_Dilution_Pattern_V2	0.135	0.131	0.128	0.125	0.122	0.119	0.117	0.115	0.114	0.112	0.11	0.107	0.103	0.1	0.097	0.095	0.092	0.091	0.09	0.089	0.09	0.09	0.092	0.094	0.097	0.099	0.102	0.106	0.11	0.112	0.114	0.117	0.12	0.124	0.129	0.135
B03	Sample	Dilution_60%	0.6	DMSO	Lycopene	Standard_Development	Run086	Standard_Measurement	Plate_01	Clariostar_Study	MB	Biofoundry_,_London	Linear_Dilution_Pattern_V2	0.127	0.124	0.121	0.119	0.116	0.113	0.111	0.109	0.107	0.105	0.102	0.099	0.095	0.093	0.09	0.087	0.085	0.085	0.084	0.083	0.082	0.083	0.083	0.085	0.086	0.088	0.091	0.093	0.095	0.098	0.099	0.1	0.103	0.106	0.109	0.114
B04	Sample	Dilution_40%	0.4	DMSO	Lycopene	Standard_Development	Run086	Standard_Measurement	Plate_01	Clariostar_Study	MB	Biofoundry_,_London	Linear_Dilution_Pattern_V2	0.117	0.114	0.111	0.108	0.105	0.102	0.099	0.097	0.095	0.092	0.089	0.086	0.082	0.079	0.077	0.075	0.073	0.072	0.071	0.071	0.07	0.07	0.071	0.071	0.073	0.073	0.075	0.076	0.078	0.079	0.08	0.082	0.083	0.085	0.087	0.089
B05	Sample	Dilution_20%	0.2	DMSO	Lycopene	Standard_Development	Run086	Standard_Measurement	Plate_01	Clariostar_Study	MB	Biofoundry_,_London	Linear_Dilution_Pattern_V2	0.102	0.099	0.096	0.094	0.09	0.087	0.085	0.083	0.08	0.077	0.074	0.071	0.068	0.066	0.064	0.062	0.06	0.059	0.058	0.057	0.056	0.057	0.056	0.056	0.057	0.058	0.058	0.059	0.059	0.06	0.06	0.06	0.062	0.062	0.063	0.065
B06	Sample	Dilution_100%	1.0	DMSO	Lycopene	Standard_Development	Run086	Standard_Measurement	Plate_01	Clariostar_Study	MB	Biofoundry_,_London	Linear_Dilution_Pattern_V2	0.147	0.143	0.141	0.138	0.135	0.132	0.13	0.128	0.127	0.126	0.124	0.121	0.118	0.114	0.111	0.108	0.106	0.105	0.104	0.104	0.103	0.104	0.106	0.108	0.111	0.114	0.119	0.123	0.128	0.131	0.134	0.137	0.141	0.145	0.151	0.159
B07	Sample	Dilution_80%	0.8	DMSO	Lycopene	Standard_Development	Run086	Standard_Measurement	Plate_01	Clariostar_Study	MB	Biofoundry_,_London	Linear_Dilution_Pattern_V2	0.148	0.145	0.143	0.139	0.136	0.133	0.131	0.129	0.127	0.127	0.124	0.122	0.119	0.116	0.112	0.11	0.108	0.107	0.106	0.105	0.105	0.105	0.106	0.107	0.11	0.113	0.117	0.119	0.122	0.125	0.127	0.129	0.132	0.136	0.14	0.146
B08	Sample	Dilution_60%	0.6	DMSO	Lycopene	Standard_Development	Run086	Standard_Measurement	Plate_01	Clariostar_Study	MB	Biofoundry_,_London	Linear_Dilution_Pattern_V2	0.125	0.123	0.12	0.118	0.114	0.111	0.108	0.107	0.105	0.103	0.101	0.098	0.093	0.091	0.088	0.086	0.084	0.083	0.082	0.081	0.081	0.082	0.082	0.083	0.086	0.087	0.09	0.092	0.094	0.097	0.098	0.1	0.102	0.105	0.108	0.113
B09	Sample	Dilution_40%	0.4	DMSO	Lycopene	Standard_Development	Run086	Standard_Measurement	Plate_01	Clariostar_Study	MB	Biofoundry_,_London	Linear_Dilution_Pattern_V2	0.12	0.117	0.115	0.112	0.108	0.105	0.103	0.101	0.098	0.097	0.094	0.09	0.086	0.083	0.08	0.078	0.076	0.075	0.074	0.073	0.072	0.072	0.072	0.073	0.075	0.076	0.078	0.079	0.081	0.082	0.083	0.084	0.086	0.088	0.09	0.092
B10	Sample	Dilution_20%	0.2	DMSO	Lycopene	Standard_Development	Run086	Standard_Measurement	Plate_01	Clariostar_Study	MB	Biofoundry_,_London	Linear_Dilution_Pattern_V2	0.11	0.106	0.103	0.101	0.098	0.095	0.091	0.089	0.088	0.084	0.081	0.077	0.073	0.071	0.068	0.066	0.064	0.063	0.063	0.062	0.061	0.06	0.06	0.06	0.061	0.061	0.062	0.062	0.063	0.064	0.064	0.064	0.065	0.066	0.067	0.068
B11	Blank	DMSO_Blank		DMSO		Standard_Development	Run086	Standard_Measurement	Plate_01	Clariostar_Study	MB	Biofoundry_,_London	Linear_Dilution_Pattern_V2	0.1	0.097	0.094	0.092	0.089	0.086	0.082	0.08	0.077	0.073	0.07	0.067	0.062	0.061	0.058	0.056	0.054	0.053	0.052	0.051	0.051	0.05	0.049	0.049	0.049	0.048	0.047	0.047	0.047	0.047	0.046	0.046	0.046	0.045	0.045	0.044
B12	Blank	DMSO_Blank		DMSO		Standard_Development	Run086	Standard_Measurement	Plate_01	Clariostar_Study	MB	Biofoundry_,_London	Linear_Dilution_Pattern_V2	0.099	0.095	0.092	0.089	0.085	0.082	0.079	0.078	0.074	0.071	0.066	0.061	0.058	0.056	0.054	0.052	0.05	0.049	0.048	0.047	0.046	0.046	0.045	0.045	0.045	0.044	0.044	0.044	0.044	0.043	0.043	0.043	0.043	0.042	0.043	0.043
C01	Sample	Dilution_95%	0.95	DMSO	Lycopene	Standard_Development	Run086	Standard_Measurement	Plate_01	Clariostar_Study	MB	Biofoundry_,_London	Linear_Dilution_Pattern_V2	0.147	0.143	0.14	0.137	0.133	0.13	0.128	0.127	0.126	0.124	0.122	0.118	0.114	0.111	0.108	0.105	0.103	0.102	0.101	0.1	0.1	0.101	0.103	0.105	0.108	0.112	0.116	0.12	0.124	0.127	0.13	0.134	0.138	0.142	0.147	0.155
C02	Sample	Dilution_75%	0.75	DMSO	Lycopene	Standard_Development	Run086	Standard_Measurement	Plate_01	Clariostar_Study	MB	Biofoundry_,_London	Linear_Dilution_Pattern_V2	0.157	0.154	0.151	0.15	0.146	0.142	0.14	0.139	0.137	0.135	0.133	0.131	0.126	0.123	0.12	0.118	0.116	0.114	0.113	0.113	0.112	0.113	0.113	0.115	0.117	0.119	0.122	0.125	0.127	0.13	0.131	0.133	0.136	0.139	0.143	0.148
C03	Sample	Dilution_55%	0.55	DMSO	Lycopene	Standard_Development	Run086	Standard_Measurement	Plate_01	Clariostar_Study	MB	Biofoundry_,_London	Linear_Dilution_Pattern_V2	0.128	0.125	0.122	0.119	0.116	0.113	0.111	0.109	0.108	0.105	0.103	0.099	0.095	0.093	0.089	0.088	0.086	0.085	0.084	0.084	0.083	0.083	0.084	0.084	0.087	0.088	0.09	0.092	0.094	0.096	0.097	0.098	0.1	0.103	0.106	0.11
C04	Sample	Dilution_35%	0.35	DMSO	Lycopene	Standard_Development	Run086	Standard_Measurement	Plate_01	Clariostar_Study	MB	Biofoundry_,_London	Linear_Dilution_Pattern_V2	0.112	0.109	0.105	0.103	0.1	0.096	0.094	0.092	0.091	0.088	0.085	0.083	0.079	0.075	0.073	0.072	0.07	0.068	0.068	0.067	0.067	0.066	0.066	0.067	0.068	0.069	0.071	0.072	0.073	0.074	0.075	0.076	0.077	0.078	0.08	0.083
C05	Sample	Dilution_15%	0.15	DMSO	Lycopene	Standard_Development	Run086	Standard_Measurement	Plate_01	Clariostar_Study	MB	Biofoundry_,_London	Linear_Dilution_Pattern_V2	0.099	0.096	0.093	0.091	0.087	0.084	0.081	0.08	0.078	0.076	0.072	0.069	0.066	0.064	0.061	0.06	0.058	0.057	0.057	0.055	0.054	0.054	0.054	0.054	0.055	0.055	0.055	0.055	0.056	0.057	0.057	0.056	0.057	0.058	0.058	0.059
C06	Sample	Dilution_95%	0.95	DMSO	Lycopene	Standard_Development	Run086	Standard_Measurement	Plate_01	Clariostar_Study	MB	Biofoundry_,_London	Linear_Dilution_Pattern_V2	0.144	0.141	0.138	0.136	0.132	0.129	0.127	0.126	0.125	0.123	0.12	0.119	0.116	0.112	0.109	0.106	0.104	0.103	0.102	0.101	0.101	0.102	0.103	0.106	0.109	0.112	0.116	0.12	0.124	0.127	0.13	0.133	0.137	0.141	0.146	0.154
C07	Sample	Dilution_75%	0.75	DMSO	Lycopene	Standard_Development	Run086	Standard_Measurement	Plate_01	Clariostar_Study	MB	Biofoundry_,_London	Linear_Dilution_Pattern_V2	0.128	0.125	0.123	0.12	0.116	0.113	0.11	0.109	0.108	0.106	0.103	0.101	0.097	0.095	0.092	0.09	0.088	0.087	0.087	0.085	0.085	0.087	0.088	0.089	0.091	0.094	0.097	0.1	0.103	0.106	0.108	0.111	0.114	0.117	0.121	0.127
C08	Sample	Dilution_55%	0.55	DMSO	Lycopene	Standard_Development	Run086	Standard_Measurement	Plate_01	Clariostar_Study	MB	Biofoundry_,_London	Linear_Dilution_Pattern_V2	0.121	0.117	0.114	0.112	0.108	0.105	0.103	0.102	0.1	0.098	0.096	0.093	0.089	0.086	0.084	0.082	0.08	0.08	0.079	0.078	0.078	0.078	0.078	0.079	0.082	0.083	0.085	0.087	0.089	0.091	0.092	0.094	0.096	0.098	0.102	0.105
C09	Sample	Dilution_35%	0.35	DMSO	Lycopene	Standard_Development	Run086	Standard_Measurement	Plate_01	Clariostar_Study	MB	Biofoundry_,_London	Linear_Dilution_Pattern_V2	0.117	0.113	0.11	0.107	0.103	0.1	0.098	0.096	0.094	0.091	0.088	0.084	0.081	0.078	0.075	0.073	0.071	0.07	0.07	0.068	0.068	0.068	0.068	0.069	0.07	0.07	0.072	0.074	0.075	0.076	0.077	0.078	0.079	0.081	0.083	0.085
C10	Sample	Dilution_15%	0.15	DMSO	Lycopene	Standard_Development	Run086	Standard_Measurement	Plate_01	Clariostar_Study	MB	Biofoundry_,_London	Linear_Dilution_Pattern_V2	0.102	0.099	0.096	0.093	0.09	0.086	0.083	0.082	0.079	0.077	0.073	0.069	0.066	0.063	0.061	0.059	0.057	0.056	0.055	0.054	0.054	0.053	0.053	0.053	0.054	0.054	0.054	0.054	0.055	0.055	0.056	0.056	0.057	0.057	0.058	0.058
C11	Blank	DMSO_Blank		DMSO		Standard_Development	Run086	Standard_Measurement	Plate_01	Clariostar_Study	MB	Biofoundry_,_London	Linear_Dilution_Pattern_V2	0.096	0.091	0.088	0.086	0.083	0.08	0.076	0.075	0.072	0.068	0.064	0.06	0.057	0.054	0.052	0.051	0.049	0.048	0.046	0.045	0.045	0.044	0.044	0.044	0.044	0.044	0.043	0.043	0.043	0.043	0.043	0.042	0.042	0.042	0.042	0.041
C12	Blank	DMSO_Blank		DMSO		Standard_Development	Run086	Standard_Measurement	Plate_01	Clariostar_Study	MB	Biofoundry_,_London	Linear_Dilution_Pattern_V2	0.1	0.096	0.094	0.091	0.087	0.084	0.081	0.078	0.075	0.073	0.068	0.064	0.061	0.058	0.055	0.054	0.052	0.052	0.05	0.049	0.049	0.049	0.048	0.047	0.048	0.047	0.046	0.047	0.046	0.046	0.046	0.045	0.046	0.046	0.045	0.045
D01	Sample	Dilution_95%	0.95	DMSO	Lycopene	Standard_Development	Run086	Standard_Measurement	Plate_01	Clariostar_Study	MB	Biofoundry_,_London	Linear_Dilution_Pattern_V2	0.147	0.144	0.141	0.139	0.135	0.132	0.129	0.129	0.127	0.125	0.123	0.12	0.116	0.113	0.11	0.108	0.105	0.103	0.102	0.101	0.101	0.103	0.103	0.106	0.109	0.113	0.117	0.121	0.124	0.128	0.131	0.134	0.138	0.142	0.148	0.155
D02	Sample	Dilution_75%	0.75	DMSO	Lycopene	Standard_Development	Run086	Standard_Measurement	Plate_01	Clariostar_Study	MB	Biofoundry_,_London	Linear_Dilution_Pattern_V2	0.151	0.147	0.144	0.142	0.139	0.135	0.133	0.132	0.131	0.129	0.126	0.124	0.12	0.118	0.115	0.112	0.11	0.11	0.108	0.107	0.106	0.107	0.108	0.109	0.111	0.114	0.116	0.119	0.123	0.125	0.127	0.129	0.131	0.134	0.138	0.144
D03	Sample	Dilution_55%	0.55	DMSO	Lycopene	Standard_Development	Run086	Standard_Measurement	Plate_01	Clariostar_Study	MB	Biofoundry_,_London	Linear_Dilution_Pattern_V2	0.139	0.135	0.133	0.13	0.127	0.124	0.121	0.119	0.118	0.117	0.114	0.112	0.108	0.105	0.102	0.1	0.098	0.097	0.096	0.095	0.095	0.095	0.095	0.096	0.098	0.099	0.101	0.103	0.105	0.107	0.108	0.109	0.111	0.113	0.116	0.119
D04	Sample	Dilution_35%	0.35	DMSO	Lycopene	Standard_Development	Run086	Standard_Measurement	Plate_01	Clariostar_Study	MB	Biofoundry_,_London	Linear_Dilution_Pattern_V2	0.116	0.113	0.112	0.109	0.105	0.102	0.099	0.098	0.097	0.093	0.09	0.087	0.084	0.082	0.079	0.077	0.074	0.074	0.073	0.072	0.072	0.071	0.071	0.072	0.073	0.074	0.075	0.076	0.078	0.079	0.079	0.08	0.081	0.083	0.085	0.087
D05	Sample	Dilution_15%	0.15	DMSO	Lycopene	Standard_Development	Run086	Standard_Measurement	Plate_01	Clariostar_Study	MB	Biofoundry_,_London	Linear_Dilution_Pattern_V2	0.103	0.1	0.096	0.094	0.09	0.087	0.085	0.084	0.082	0.079	0.075	0.072	0.069	0.067	0.064	0.063	0.062	0.06	0.059	0.058	0.058	0.058	0.057	0.058	0.058	0.058	0.058	0.059	0.059	0.059	0.059	0.06	0.06	0.06	0.061	0.061
D06	Sample	Dilution_95%	0.95	DMSO	Lycopene	Standard_Development	Run086	Standard_Measurement	Plate_01	Clariostar_Study	MB	Biofoundry_,_London	Linear_Dilution_Pattern_V2	0.145	0.142	0.14	0.138	0.133	0.131	0.128	0.128	0.127	0.126	0.123	0.121	0.118	0.115	0.112	0.109	0.106	0.105	0.105	0.105	0.104	0.105	0.106	0.108	0.111	0.114	0.119	0.123	0.127	0.13	0.134	0.136	0.14	0.144	0.15	0.157
D07	Sample	Dilution_75%	0.75	DMSO	Lycopene	Standard_Development	Run086	Standard_Measurement	Plate_01	Clariostar_Study	MB	Biofoundry_,_London	Linear_Dilution_Pattern_V2	0.139	0.135	0.133	0.131	0.127	0.124	0.122	0.12	0.119	0.118	0.116	0.113	0.11	0.106	0.104	0.102	0.099	0.098	0.098	0.097	0.097	0.097	0.097	0.1	0.102	0.104	0.107	0.11	0.113	0.115	0.117	0.119	0.122	0.125	0.13	0.136
D08	Sample	Dilution_55%	0.55	DMSO	Lycopene	Standard_Development	Run086	Standard_Measurement	Plate_01	Clariostar_Study	MB	Biofoundry_,_London	Linear_Dilution_Pattern_V2	0.122	0.119	0.116	0.113	0.111	0.107	0.105	0.104	0.102	0.1	0.097	0.094	0.091	0.089	0.086	0.084	0.081	0.08	0.08	0.079	0.079	0.079	0.08	0.081	0.083	0.085	0.087	0.089	0.091	0.093	0.094	0.096	0.099	0.101	0.104	0.108
D09	Sample	Dilution_35%	0.35	DMSO	Lycopene	Standard_Development	Run086	Standard_Measurement	Plate_01	Clariostar_Study	MB	Biofoundry_,_London	Linear_Dilution_Pattern_V2	0.113	0.11	0.106	0.105	0.101	0.098	0.095	0.094	0.092	0.09	0.087	0.083	0.08	0.077	0.075	0.073	0.071	0.07	0.069	0.069	0.068	0.068	0.067	0.068	0.07	0.07	0.071	0.073	0.075	0.075	0.076	0.078	0.079	0.08	0.082	0.084
D10	Sample	Dilution_15%	0.15	DMSO	Lycopene	Standard_Development	Run086	Standard_Measurement	Plate_01	Clariostar_Study	MB	Biofoundry_,_London	Linear_Dilution_Pattern_V2	0.105	0.102	0.099	0.096	0.093	0.089	0.087	0.085	0.083	0.08	0.075	0.073	0.07	0.068	0.065	0.064	0.062	0.06	0.06	0.059	0.059	0.058	0.058	0.058	0.059	0.059	0.059	0.059	0.059	0.059	0.059	0.06	0.061	0.061	0.061	0.062
D11	Blank	DMSO_Blank		DMSO		Standard_Development	Run086	Standard_Measurement	Plate_01	Clariostar_Study	MB	Biofoundry_,_London	Linear_Dilution_Pattern_V2	0.103	0.1	0.097	0.095	0.092	0.088	0.085	0.083	0.08	0.077	0.072	0.069	0.066	0.064	0.061	0.059	0.057	0.057	0.056	0.054	0.053	0.053	0.052	0.052	0.052	0.051	0.05	0.05	0.051	0.05	0.05	0.049	0.049	0.049	0.048	0.048
D12	Blank	DMSO_Blank		DMSO		Standard_Development	Run086	Standard_Measurement	Plate_01	Clariostar_Study	MB	Biofoundry_,_London	Linear_Dilution_Pattern_V2	0.097	0.093	0.089	0.088	0.084	0.081	0.079	0.076	0.073	0.07	0.065	0.062	0.058	0.055	0.053	0.051	0.05	0.048	0.048	0.047	0.046	0.046	0.046	0.045	0.045	0.044	0.044	0.044	0.044	0.043	0.043	0.043	0.043	0.043	0.043	0.043
E01	Sample	Dilution_90%	0.9	DMSO	Lycopene	Standard_Development	Run086	Standard_Measurement	Plate_01	Clariostar_Study	MB	Biofoundry_,_London	Linear_Dilution_Pattern_V2	0.148	0.146	0.142	0.14	0.136	0.133	0.13	0.129	0.127	0.127	0.124	0.121	0.117	0.113	0.11	0.107	0.105	0.104	0.103	0.102	0.103	0.103	0.104	0.107	0.11	0.114	0.118	0.122	0.125	0.129	0.131	0.134	0.138	0.142	0.148	0.155
E02	Sample	Dilution_70%	0.7	DMSO	Lycopene	Standard_Development	Run086	Standard_Measurement	Plate_01	Clariostar_Study	MB	Biofoundry_,_London	Linear_Dilution_Pattern_V2	0.145	0.142	0.139	0.136	0.132	0.129	0.127	0.126	0.125	0.122	0.119	0.118	0.114	0.11	0.108	0.105	0.104	0.102	0.102	0.101	0.101	0.102	0.103	0.104	0.106	0.109	0.112	0.114	0.117	0.119	0.121	0.123	0.126	0.128	0.133	0.138
E03	Sample	Dilution_50%	0.5	DMSO	Lycopene	Standard_Development	Run086	Standard_Measurement	Plate_01	Clariostar_Study	MB	Biofoundry_,_London	Linear_Dilution_Pattern_V2	0.122	0.119	0.115	0.114	0.11	0.107	0.104	0.103	0.101	0.098	0.096	0.094	0.09	0.088	0.085	0.083	0.081	0.079	0.079	0.078	0.078	0.078	0.079	0.079	0.081	0.082	0.085	0.087	0.088	0.09	0.091	0.093	0.095	0.097	0.1	0.103
E04	Sample	Dilution_30%	0.3	DMSO	Lycopene	Standard_Development	Run086	Standard_Measurement	Plate_01	Clariostar_Study	MB	Biofoundry_,_London	Linear_Dilution_Pattern_V2	0.108	0.105	0.103	0.1	0.097	0.093	0.091	0.09	0.088	0.085	0.081	0.079	0.075	0.073	0.07	0.068	0.067	0.066	0.065	0.064	0.064	0.065	0.064	0.065	0.066	0.066	0.067	0.068	0.069	0.07	0.071	0.072	0.073	0.074	0.075	0.077
E05	Sample	Dilution_10%	0.1	DMSO	Lycopene	Standard_Development	Run086	Standard_Measurement	Plate_01	Clariostar_Study	MB	Biofoundry_,_London	Linear_Dilution_Pattern_V2	0.098	0.094	0.091	0.088	0.085	0.082	0.08	0.078	0.076	0.073	0.07	0.067	0.064	0.062	0.06	0.058	0.057	0.055	0.055	0.054	0.053	0.053	0.052	0.052	0.052	0.053	0.052	0.052	0.052	0.053	0.052	0.052	0.053	0.053	0.053	0.054
E06	Sample	Dilution_90%	0.9	DMSO	Lycopene	Standard_Development	Run086	Standard_Measurement	Plate_01	Clariostar_Study	MB	Biofoundry_,_London	Linear_Dilution_Pattern_V2	0.141	0.138	0.134	0.132	0.129	0.125	0.123	0.123	0.122	0.12	0.119	0.117	0.113	0.109	0.107	0.105	0.103	0.102	0.101	0.1	0.1	0.101	0.102	0.105	0.108	0.112	0.115	0.118	0.123	0.126	0.129	0.131	0.134	0.138	0.144	0.151
E07	Sample	Dilution_70%	0.7	DMSO	Lycopene	Standard_Development	Run086	Standard_Measurement	Plate_01	Clariostar_Study	MB	Biofoundry_,_London	Linear_Dilution_Pattern_V2	0.132	0.127	0.126	0.123	0.119	0.116	0.114	0.113	0.112	0.11	0.107	0.105	0.102	0.098	0.096	0.094	0.091	0.09	0.09	0.089	0.089	0.089	0.09	0.092	0.094	0.096	0.099	0.102	0.105	0.108	0.11	0.112	0.115	0.118	0.122	0.128
E08	Sample	Dilution_50%	0.5	DMSO	Lycopene	Standard_Development	Run086	Standard_Measurement	Plate_01	Clariostar_Study	MB	Biofoundry_,_London	Linear_Dilution_Pattern_V2	0.12	0.117	0.114	0.111	0.107	0.105	0.103	0.101	0.099	0.097	0.094	0.092	0.089	0.086	0.083	0.082	0.079	0.078	0.077	0.076	0.076	0.076	0.076	0.078	0.079	0.081	0.083	0.085	0.087	0.088	0.09	0.092	0.093	0.095	0.098	0.103
E09	Sample	Dilution_30%	0.3	DMSO	Lycopene	Standard_Development	Run086	Standard_Measurement	Plate_01	Clariostar_Study	MB	Biofoundry_,_London	Linear_Dilution_Pattern_V2	0.117	0.114	0.111	0.108	0.104	0.101	0.099	0.097	0.095	0.092	0.089	0.086	0.083	0.079	0.077	0.075	0.073	0.071	0.071	0.07	0.07	0.07	0.07	0.071	0.071	0.072	0.073	0.074	0.075	0.076	0.077	0.078	0.079	0.08	0.082	0.084
E10	Sample	Dilution_10%	0.1	DMSO	Lycopene	Standard_Development	Run086	Standard_Measurement	Plate_01	Clariostar_Study	MB	Biofoundry_,_London	Linear_Dilution_Pattern_V2	0.101	0.097	0.094	0.091	0.088	0.085	0.082	0.081	0.078	0.075	0.071	0.068	0.064	0.062	0.06	0.058	0.056	0.055	0.054	0.053	0.052	0.052	0.052	0.052	0.053	0.052	0.053	0.053	0.053	0.054	0.053	0.054	0.054	0.055	0.055	0.055
E11	Blank	DMSO_Blank		DMSO		Standard_Development	Run086	Standard_Measurement	Plate_01	Clariostar_Study	MB	Biofoundry_,_London	Linear_Dilution_Pattern_V2	0.098	0.093	0.09	0.088	0.085	0.081	0.079	0.076	0.073	0.069	0.065	0.062	0.058	0.055	0.053	0.052	0.049	0.048	0.047	0.046	0.046	0.046	0.045	0.045	0.045	0.044	0.044	0.044	0.044	0.044	0.043	0.043	0.043	0.043	0.042	0.043
E12	Blank	DMSO_Blank		DMSO		Standard_Development	Run086	Standard_Measurement	Plate_01	Clariostar_Study	MB	Biofoundry_,_London	Linear_Dilution_Pattern_V2	0.094	0.09	0.087	0.084	0.081	0.077	0.075	0.072	0.07	0.065	0.062	0.058	0.053	0.051	0.049	0.047	0.046	0.044	0.043	0.043	0.042	0.042	0.042	0.041	0.042	0.041	0.041	0.041	0.041	0.04	0.04	0.04	0.041	0.041	0.04	0.04
F01	Sample	Dilution_90%	0.9	DMSO	Lycopene	Standard_Development	Run086	Standard_Measurement	Plate_01	Clariostar_Study	MB	Biofoundry_,_London	Linear_Dilution_Pattern_V2	0.156	0.152	0.149	0.147	0.142	0.138	0.136	0.135	0.134	0.132	0.129	0.127	0.123	0.12	0.116	0.112	0.109	0.108	0.107	0.106	0.106	0.108	0.108	0.11	0.113	0.116	0.12	0.124	0.128	0.131	0.134	0.136	0.14	0.143	0.149	0.155
F02	Sample	Dilution_70%	0.7	DMSO	Lycopene	Standard_Development	Run086	Standard_Measurement	Plate_01	Clariostar_Study	MB	Biofoundry_,_London	Linear_Dilution_Pattern_V2	0.143	0.14	0.137	0.134	0.13	0.127	0.124	0.123	0.122	0.119	0.117	0.115	0.111	0.108	0.105	0.102	0.1	0.099	0.098	0.097	0.097	0.097	0.098	0.099	0.101	0.103	0.106	0.109	0.111	0.113	0.115	0.117	0.119	0.122	0.126	0.131
F03	Sample	Dilution_50%	0.5	DMSO	Lycopene	Standard_Development	Run086	Standard_Measurement	Plate_01	Clariostar_Study	MB	Biofoundry_,_London	Linear_Dilution_Pattern_V2	0.13	0.127	0.123	0.121	0.117	0.114	0.111	0.11	0.108	0.106	0.104	0.101	0.098	0.094	0.092	0.09	0.088	0.087	0.086	0.085	0.084	0.084	0.084	0.086	0.087	0.088	0.09	0.092	0.093	0.095	0.096	0.097	0.099	0.101	0.103	0.106
F04	Sample	Dilution_30%	0.3	DMSO	Lycopene	Standard_Development	Run086	Standard_Measurement	Plate_01	Clariostar_Study	MB	Biofoundry_,_London	Linear_Dilution_Pattern_V2	0.114	0.111	0.108	0.105	0.103	0.099	0.096	0.095	0.093	0.09	0.088	0.085	0.081	0.078	0.075	0.073	0.072	0.071	0.07	0.069	0.068	0.068	0.068	0.068	0.069	0.069	0.071	0.071	0.072	0.073	0.074	0.074	0.075	0.076	0.078	0.08
F05	Sample	Dilution_10%	0.1	DMSO	Lycopene	Standard_Development	Run086	Standard_Measurement	Plate_01	Clariostar_Study	MB	Biofoundry_,_London	Linear_Dilution_Pattern_V2	0.1	0.096	0.094	0.092	0.088	0.085	0.082	0.08	0.08	0.075	0.072	0.07	0.067	0.064	0.061	0.06	0.058	0.057	0.056	0.055	0.054	0.054	0.053	0.053	0.054	0.054	0.054	0.054	0.054	0.055	0.054	0.054	0.054	0.055	0.055	0.054
F06	Sample	Dilution_90%	0.9	DMSO	Lycopene	Standard_Development	Run086	Standard_Measurement	Plate_01	Clariostar_Study	MB	Biofoundry_,_London	Linear_Dilution_Pattern_V2	0.157	0.154	0.152	0.149	0.145	0.141	0.139	0.139	0.138	0.138	0.135	0.132	0.13	0.126	0.122	0.121	0.118	0.117	0.116	0.116	0.115	0.116	0.117	0.119	0.121	0.125	0.129	0.132	0.136	0.138	0.141	0.143	0.147	0.15	0.156	0.163
F07	Sample	Dilution_70%	0.7	DMSO	Lycopene	Standard_Development	Run086	Standard_Measurement	Plate_01	Clariostar_Study	MB	Biofoundry_,_London	Linear_Dilution_Pattern_V2	0.143	0.139	0.137	0.135	0.131	0.128	0.125	0.124	0.123	0.121	0.118	0.116	0.113	0.11	0.107	0.104	0.102	0.102	0.101	0.099	0.099	0.099	0.1	0.102	0.105	0.106	0.108	0.111	0.114	0.117	0.118	0.12	0.123	0.126	0.13	0.135
F08	Sample	Dilution_50%	0.5	DMSO	Lycopene	Standard_Development	Run086	Standard_Measurement	Plate_01	Clariostar_Study	MB	Biofoundry_,_London	Linear_Dilution_Pattern_V2	0.124	0.121	0.119	0.116	0.112	0.109	0.106	0.105	0.104	0.101	0.098	0.095	0.092	0.089	0.087	0.085	0.083	0.082	0.081	0.08	0.08	0.079	0.08	0.081	0.083	0.084	0.086	0.088	0.089	0.091	0.092	0.093	0.096	0.097	0.1	0.103
F09	Sample	Dilution_30%	0.3	DMSO	Lycopene	Standard_Development	Run086	Standard_Measurement	Plate_01	Clariostar_Study	MB	Biofoundry_,_London	Linear_Dilution_Pattern_V2	0.111	0.108	0.105	0.102	0.098	0.095	0.093	0.091	0.089	0.086	0.083	0.079	0.076	0.073	0.07	0.068	0.067	0.066	0.065	0.064	0.064	0.064	0.064	0.064	0.065	0.067	0.067	0.069	0.07	0.071	0.071	0.072	0.074	0.074	0.076	0.078
F10	Sample	Dilution_10%	0.1	DMSO	Lycopene	Standard_Development	Run086	Standard_Measurement	Plate_01	Clariostar_Study	MB	Biofoundry_,_London	Linear_Dilution_Pattern_V2	0.101	0.097	0.095	0.092	0.089	0.085	0.083	0.081	0.078	0.074	0.071	0.068	0.066	0.063	0.06	0.059	0.057	0.056	0.056	0.054	0.053	0.053	0.053	0.053	0.053	0.054	0.053	0.053	0.053	0.054	0.053	0.053	0.054	0.054	0.054	0.054
F11	Blank	DMSO		DMSO		Standard_Development	Run086	Standard_Measurement	Plate_01	Clariostar_Study	MB	Biofoundry_,_London	Linear_Dilution_Pattern_V2	0.097	0.093	0.09	0.088	0.084	0.08	0.078	0.076	0.073	0.07	0.066	0.062	0.059	0.056	0.054	0.053	0.051	0.049	0.048	0.048	0.047	0.047	0.047	0.047	0.046	0.046	0.045	0.045	0.045	0.045	0.044	0.044	0.044	0.044	0.043	0.043
F12	Blank	DMSO		DMSO		Standard_Development	Run086	Standard_Measurement	Plate_01	Clariostar_Study	MB	Biofoundry_,_London	Linear_Dilution_Pattern_V2	0.1	0.096	0.092	0.09	0.087	0.083	0.081	0.078	0.075	0.071	0.067	0.064	0.06	0.057	0.055	0.053	0.051	0.05	0.049	0.048	0.047	0.047	0.046	0.047	0.046	0.045	0.045	0.045	0.045	0.045	0.044	0.044	0.044	0.044	0.044	0.044
G01	Sample	Dilution_85%	0.85	DMSO	Lycopene	Standard_Development	Run086	Standard_Measurement	Plate_01	Clariostar_Study	MB	Biofoundry_,_London	Linear_Dilution_Pattern_V2	0.147	0.144	0.142	0.138	0.134	0.131	0.129	0.127	0.127	0.125	0.123	0.12	0.116	0.112	0.108	0.106	0.104	0.102	0.102	0.101	0.1	0.101	0.102	0.105	0.107	0.11	0.114	0.117	0.121	0.124	0.127	0.128	0.132	0.136	0.141	0.147
G02	Sample	Dilution_65%	0.65	DMSO	Lycopene	Standard_Development	Run086	Standard_Measurement	Plate_01	Clariostar_Study	MB	Biofoundry_,_London	Linear_Dilution_Pattern_V2	0.131	0.128	0.124	0.121	0.118	0.115	0.113	0.112	0.11	0.109	0.107	0.104	0.1	0.097	0.094	0.092	0.09	0.089	0.088	0.087	0.086	0.087	0.088	0.089	0.091	0.094	0.096	0.098	0.1	0.102	0.104	0.106	0.108	0.111	0.115	0.12
G03	Sample	Dilution_45%	0.45	DMSO	Lycopene	Standard_Development	Run086	Standard_Measurement	Plate_01	Clariostar_Study	MB	Biofoundry_,_London	Linear_Dilution_Pattern_V2	0.122	0.118	0.115	0.113	0.109	0.106	0.103	0.103	0.101	0.099	0.096	0.092	0.089	0.086	0.084	0.081	0.079	0.079	0.077	0.077	0.077	0.077	0.077	0.077	0.079	0.08	0.082	0.083	0.085	0.086	0.087	0.089	0.091	0.092	0.094	0.097
G04	Sample	Dilution_25%	0.25	DMSO	Lycopene	Standard_Development	Run086	Standard_Measurement	Plate_01	Clariostar_Study	MB	Biofoundry_,_London	Linear_Dilution_Pattern_V2	0.105	0.101	0.098	0.096	0.093	0.09	0.087	0.085	0.083	0.081	0.078	0.074	0.071	0.069	0.066	0.065	0.063	0.062	0.061	0.06	0.06	0.06	0.059	0.06	0.061	0.061	0.062	0.064	0.064	0.065	0.065	0.066	0.066	0.067	0.068	0.07
G05	Sample	Dilution_05%	0.0499999999999999	DMSO	Lycopene	Standard_Development	Run086	Standard_Measurement	Plate_01	Clariostar_Study	MB	Biofoundry_,_London	Linear_Dilution_Pattern_V2	0.096	0.092	0.089	0.087	0.083	0.079	0.077	0.076	0.073	0.07	0.067	0.064	0.061	0.059	0.057	0.055	0.053	0.053	0.051	0.051	0.05	0.05	0.049	0.049	0.049	0.048	0.048	0.048	0.048	0.048	0.047	0.048	0.048	0.048	0.048	0.048
G06	Sample	Dilution_85%	0.85	DMSO	Lycopene	Standard_Development	Run086	Standard_Measurement	Plate_01	Clariostar_Study	MB	Biofoundry_,_London	Linear_Dilution_Pattern_V2	0.139	0.135	0.132	0.13	0.127	0.123	0.121	0.12	0.12	0.118	0.116	0.113	0.11	0.107	0.104	0.101	0.099	0.098	0.098	0.096	0.096	0.097	0.098	0.1	0.103	0.106	0.109	0.113	0.116	0.12	0.122	0.125	0.127	0.132	0.137	0.143
G07	Sample	Dilution_65%	0.65	DMSO	Lycopene	Standard_Development	Run086	Standard_Measurement	Plate_01	Clariostar_Study	MB	Biofoundry_,_London	Linear_Dilution_Pattern_V2	0.127	0.124	0.121	0.119	0.115	0.111	0.109	0.108	0.107	0.105	0.102	0.1	0.097	0.094	0.091	0.089	0.086	0.086	0.085	0.084	0.084	0.085	0.085	0.086	0.089	0.09	0.093	0.096	0.098	0.1	0.103	0.104	0.107	0.11	0.114	0.118
G08	Sample	Dilution_45%	0.45	DMSO	Lycopene	Standard_Development	Run086	Standard_Measurement	Plate_01	Clariostar_Study	MB	Biofoundry_,_London	Linear_Dilution_Pattern_V2	0.12	0.117	0.114	0.111	0.108	0.105	0.102	0.101	0.099	0.097	0.094	0.091	0.087	0.085	0.083	0.081	0.078	0.078	0.078	0.077	0.076	0.076	0.076	0.078	0.079	0.08	0.082	0.083	0.085	0.087	0.087	0.088	0.09	0.092	0.095	0.098
G09	Sample	Dilution_25%	0.25	DMSO	Lycopene	Standard_Development	Run086	Standard_Measurement	Plate_01	Clariostar_Study	MB	Biofoundry_,_London	Linear_Dilution_Pattern_V2	0.108	0.104	0.101	0.099	0.096	0.092	0.089	0.087	0.085	0.082	0.079	0.076	0.072	0.07	0.067	0.066	0.064	0.062	0.061	0.061	0.061	0.06	0.06	0.061	0.062	0.062	0.062	0.064	0.065	0.066	0.066	0.067	0.068	0.068	0.069	0.072
G10	Sample	Dilution_05%	0.0499999999999999	DMSO	Lycopene	Standard_Development	Run086	Standard_Measurement	Plate_01	Clariostar_Study	MB	Biofoundry_,_London	Linear_Dilution_Pattern_V2	0.097	0.093	0.09	0.087	0.083	0.08	0.078	0.076	0.073	0.07	0.067	0.063	0.06	0.057	0.055	0.053	0.051	0.05	0.05	0.048	0.047	0.047	0.046	0.047	0.047	0.046	0.047	0.047	0.046	0.047	0.046	0.046	0.047	0.047	0.047	0.046
G11	Blank	DMSO_Blank		DMSO		Standard_Development	Run086	Standard_Measurement	Plate_01	Clariostar_Study	MB	Biofoundry_,_London	Linear_Dilution_Pattern_V2	0.098	0.095	0.091	0.089	0.086	0.082	0.079	0.077	0.072	0.069	0.065	0.061	0.059	0.056	0.054	0.052	0.05	0.049	0.049	0.048	0.047	0.047	0.046	0.046	0.045	0.044	0.045	0.044	0.044	0.044	0.044	0.044	0.044	0.043	0.043	0.042
G12	Blank	DMSO_Blank		DMSO		Standard_Development	Run086	Standard_Measurement	Plate_01	Clariostar_Study	MB	Biofoundry_,_London	Linear_Dilution_Pattern_V2	0.094	0.09	0.086	0.083	0.08	0.075	0.073	0.071	0.069	0.064	0.059	0.056	0.052	0.05	0.048	0.046	0.045	0.043	0.042	0.042	0.04	0.041	0.04	0.04	0.04	0.039	0.038	0.038	0.039	0.039	0.039	0.039	0.039	0.039	0.038	0.038
H01	Sample	Dilution_85%	0.85	DMSO	Lycopene	Standard_Development	Run086	Standard_Measurement	Plate_01	Clariostar_Study	MB	Biofoundry_,_London	Linear_Dilution_Pattern_V2	0.157	0.154	0.151	0.148	0.145	0.141	0.138	0.136	0.135	0.134	0.131	0.127	0.122	0.119	0.115	0.112	0.11	0.108	0.108	0.106	0.106	0.106	0.107	0.109	0.112	0.115	0.118	0.121	0.124	0.126	0.129	0.131	0.135	0.138	0.143	0.149
H02	Sample	Dilution_65%	0.65	DMSO	Lycopene	Standard_Development	Run086	Standard_Measurement	Plate_01	Clariostar_Study	MB	Biofoundry_,_London	Linear_Dilution_Pattern_V2	0.134	0.131	0.128	0.124	0.121	0.117	0.114	0.114	0.112	0.11	0.107	0.104	0.101	0.097	0.094	0.092	0.09	0.089	0.088	0.087	0.086	0.087	0.088	0.09	0.092	0.093	0.095	0.098	0.1	0.103	0.104	0.105	0.109	0.111	0.114	0.119
H03	Sample	Dilution_45%	0.45	DMSO	Lycopene	Standard_Development	Run086	Standard_Measurement	Plate_01	Clariostar_Study	MB	Biofoundry_,_London	Linear_Dilution_Pattern_V2	0.129	0.127	0.123	0.12	0.116	0.113	0.109	0.108	0.105	0.103	0.1	0.097	0.093	0.091	0.087	0.085	0.082	0.082	0.081	0.08	0.079	0.079	0.078	0.079	0.081	0.082	0.084	0.085	0.086	0.088	0.089	0.089	0.091	0.093	0.096	0.099
H04	Sample	Dilution_25%	0.25	DMSO	Lycopene	Standard_Development	Run086	Standard_Measurement	Plate_01	Clariostar_Study	MB	Biofoundry_,_London	Linear_Dilution_Pattern_V2	0.114	0.11	0.107	0.103	0.099	0.097	0.094	0.092	0.09	0.087	0.083	0.08	0.077	0.073	0.07	0.068	0.066	0.064	0.063	0.062	0.061	0.062	0.062	0.062	0.063	0.063	0.064	0.065	0.065	0.066	0.067	0.067	0.068	0.069	0.07	0.071
H05	Sample	Dilution_05%	0.0499999999999999	DMSO	Lycopene	Standard_Development	Run086	Standard_Measurement	Plate_01	Clariostar_Study	MB	Biofoundry_,_London	Linear_Dilution_Pattern_V2	0.104	0.101	0.098	0.095	0.092	0.088	0.085	0.084	0.081	0.078	0.075	0.071	0.068	0.065	0.062	0.061	0.059	0.058	0.057	0.056	0.055	0.054	0.053	0.053	0.053	0.053	0.053	0.052	0.052	0.052	0.052	0.051	0.051	0.051	0.051	0.051
H06	Sample	Dilution_85%	0.85	DMSO	Lycopene	Standard_Development	Run086	Standard_Measurement	Plate_01	Clariostar_Study	MB	Biofoundry_,_London	Linear_Dilution_Pattern_V2	0.141	0.138	0.135	0.133	0.129	0.126	0.123	0.121	0.12	0.119	0.117	0.114	0.111	0.107	0.104	0.102	0.1	0.098	0.098	0.096	0.097	0.098	0.098	0.1	0.103	0.105	0.109	0.112	0.116	0.118	0.12	0.123	0.126	0.13	0.135	0.141
H07	Sample	Dilution_65%	0.65	DMSO	Lycopene	Standard_Development	Run086	Standard_Measurement	Plate_01	Clariostar_Study	MB	Biofoundry_,_London	Linear_Dilution_Pattern_V2	0.138	0.134	0.131	0.128	0.125	0.121	0.119	0.117	0.116	0.114	0.111	0.108	0.104	0.101	0.098	0.095	0.093	0.092	0.091	0.089	0.089	0.089	0.09	0.092	0.094	0.095	0.098	0.1	0.102	0.105	0.106	0.107	0.11	0.113	0.116	0.12
H08	Sample	Dilution_45%	0.45	DMSO	Lycopene	Standard_Development	Run086	Standard_Measurement	Plate_01	Clariostar_Study	MB	Biofoundry_,_London	Linear_Dilution_Pattern_V2	0.119	0.114	0.111	0.109	0.105	0.102	0.099	0.098	0.096	0.093	0.089	0.086	0.083	0.08	0.077	0.075	0.073	0.071	0.07	0.07	0.07	0.07	0.07	0.071	0.073	0.074	0.076	0.078	0.08	0.081	0.082	0.084	0.085	0.087	0.09	0.093
H09	Sample	Dilution_25%	0.25	DMSO	Lycopene	Standard_Development	Run086	Standard_Measurement	Plate_01	Clariostar_Study	MB	Biofoundry_,_London	Linear_Dilution_Pattern_V2	0.115	0.111	0.109	0.107	0.103	0.099	0.096	0.094	0.091	0.088	0.085	0.081	0.077	0.074	0.071	0.07	0.068	0.066	0.065	0.064	0.064	0.063	0.063	0.063	0.064	0.065	0.066	0.066	0.067	0.067	0.068	0.069	0.07	0.07	0.071	0.073
H10	Sample	Dilution_05%	0.0499999999999999	DMSO	Lycopene	Standard_Development	Run086	Standard_Measurement	Plate_01	Clariostar_Study	MB	Biofoundry_,_London	Linear_Dilution_Pattern_V2	0.103	0.099	0.096	0.093	0.089	0.085	0.082	0.081	0.078	0.075	0.07	0.066	0.062	0.059	0.057	0.056	0.053	0.052	0.051	0.05	0.049	0.049	0.048	0.048	0.048	0.048	0.047	0.047	0.047	0.048	0.047	0.047	0.047	0.047	0.047	0.047
H11	Blank	DMSO_Blank		DMSO		Standard_Development	Run086	Standard_Measurement	Plate_01	Clariostar_Study	MB	Biofoundry_,_London	Linear_Dilution_Pattern_V2	0.099	0.095	0.092	0.089	0.085	0.081	0.079	0.077	0.073	0.07	0.065	0.062	0.059	0.057	0.054	0.052	0.051	0.049	0.048	0.047	0.046	0.046	0.045	0.044	0.044	0.044	0.043	0.043	0.043	0.043	0.043	0.043	0.042	0.043	0.042	0.042
H12	Blank	DMSO_Blank		DMSO		Standard_Development	Run086	Standard_Measurement	Plate_01	Clariostar_Study	MB	Biofoundry_,_London	Linear_Dilution_Pattern_V2	0.1	0.096	0.092	0.089	0.086	0.081	0.078	0.077	0.073	0.068	0.064	0.06	0.054	0.051	0.05	0.047	0.046	0.043	0.043	0.043	0.042	0.041	0.041	0.041	0.041	0.04	0.04	0.04	0.04	0.04	0.04	0.04	0.04	0.04	0.04	0.04
A01	Sample	Dilution_100%	1.0	DMSO	Lycopene	Standard_Development	Run086	Standard_Measurement	Plate_01	Clariostar_Study	MB	Biofoundry_,_London	Linear_Dilution_Pattern_V2	0.149	0.146	0.144	0.139	0.136	0.132	0.131	0.129	0.127	0.126	0.123	0.12	0.117	0.111	0.108	0.105	0.102	0.101	0.1	0.1	0.1	0.101	0.102	0.104	0.107	0.112	0.116	0.12	0.124	0.128	0.131	0.134	0.138	0.143	0.149	0.157
A02	Sample	Dilution_80%	0.8	DMSO	Lycopene	Standard_Development	Run086	Standard_Measurement	Plate_01	Clariostar_Study	MB	Biofoundry_,_London	Linear_Dilution_Pattern_V2	0.138	0.135	0.133	0.129	0.126	0.122	0.12	0.118	0.116	0.114	0.112	0.108	0.105	0.1	0.098	0.095	0.092	0.091	0.09	0.09	0.089	0.09	0.091	0.093	0.095	0.098	0.102	0.105	0.108	0.111	0.113	0.116	0.119	0.122	0.127	0.133
A03	Sample	Dilution_60%	0.6	DMSO	Lycopene	Standard_Development	Run086	Standard_Measurement	Plate_01	Clariostar_Study	MB	Biofoundry_,_London	Linear_Dilution_Pattern_V2	0.128	0.125	0.123	0.117	0.115	0.112	0.11	0.108	0.106	0.104	0.101	0.098	0.095	0.09	0.088	0.085	0.083	0.081	0.081	0.081	0.08	0.08	0.081	0.082	0.084	0.086	0.089	0.091	0.093	0.095	0.096	0.098	0.1	0.103	0.106	0.11
A04	Sample	Dilution_40%	0.4	DMSO	Lycopene	Standard_Development	Run086	Standard_Measurement	Plate_01	Clariostar_Study	MB	Biofoundry_,_London	Linear_Dilution_Pattern_V2	0.118	0.114	0.113	0.109	0.106	0.102	0.1	0.098	0.096	0.093	0.09	0.086	0.082	0.078	0.075	0.073	0.071	0.07	0.068	0.067	0.067	0.068	0.068	0.069	0.07	0.071	0.072	0.074	0.075	0.077	0.078	0.079	0.08	0.082	0.085	0.087
A05	Sample	Dilution_20%	0.2	DMSO	Lycopene	Standard_Development	Run086	Standard_Measurement	Plate_01	Clariostar_Study	MB	Biofoundry_,_London	Linear_Dilution_Pattern_V2	0.106	0.102	0.099	0.095	0.093	0.09	0.088	0.085	0.083	0.081	0.077	0.073	0.07	0.067	0.065	0.062	0.06	0.059	0.058	0.057	0.056	0.056	0.056	0.056	0.056	0.058	0.058	0.058	0.059	0.059	0.059	0.06	0.061	0.061	0.062	0.063
A06	Sample	Dilution_100%	1.0	DMSO	Lycopene	Standard_Development	Run086	Standard_Measurement	Plate_01	Clariostar_Study	MB	Biofoundry_,_London	Linear_Dilution_Pattern_V2	0.151	0.148	0.145	0.142	0.139	0.135	0.132	0.131	0.13	0.128	0.126	0.124	0.119	0.115	0.112	0.11	0.106	0.105	0.104	0.103	0.104	0.104	0.106	0.108	0.111	0.115	0.119	0.123	0.127	0.131	0.134	0.137	0.141	0.145	0.151	0.159
A07	Sample	Dilution_80%	0.8	DMSO	Lycopene	Standard_Development	Run086	Standard_Measurement	Plate_01	Clariostar_Study	MB	Biofoundry_,_London	Linear_Dilution_Pattern_V2	0.144	0.141	0.139	0.135	0.133	0.129	0.127	0.125	0.123	0.122	0.119	0.116	0.112	0.108	0.105	0.102	0.1	0.098	0.097	0.096	0.096	0.096	0.097	0.099	0.101	0.104	0.107	0.111	0.114	0.117	0.119	0.121	0.124	0.128	0.132	0.138
A08	Sample	Dilution_60%	0.6	DMSO	Lycopene	Standard_Development	Run086	Standard_Measurement	Plate_01	Clariostar_Study	MB	Biofoundry_,_London	Linear_Dilution_Pattern_V2	0.128	0.124	0.122	0.118	0.116	0.112	0.11	0.108	0.106	0.104	0.101	0.098	0.094	0.089	0.087	0.084	0.082	0.081	0.079	0.079	0.079	0.079	0.08	0.081	0.083	0.085	0.087	0.09	0.091	0.094	0.096	0.098	0.1	0.102	0.106	0.11
A09	Sample	Dilution_40%	0.4	DMSO	Lycopene	Standard_Development	Run086	Standard_Measurement	Plate_01	Clariostar_Study	MB	Biofoundry_,_London	Linear_Dilution_Pattern_V2	0.123	0.12	0.118	0.114	0.111	0.108	0.105	0.103	0.1	0.098	0.095	0.091	0.088	0.083	0.08	0.077	0.075	0.074	0.073	0.072	0.071	0.072	0.072	0.073	0.074	0.075	0.077	0.078	0.079	0.081	0.082	0.083	0.084	0.085	0.088	0.09
A10	Sample	Dilution_20%	0.2	DMSO	Lycopene	Standard_Development	Run086	Standard_Measurement	Plate_01	Clariostar_Study	MB	Biofoundry_,_London	Linear_Dilution_Pattern_V2	0.117	0.113	0.111	0.107	0.104	0.101	0.099	0.095	0.092	0.09	0.087	0.083	0.079	0.074	0.071	0.069	0.066	0.065	0.063	0.063	0.063	0.062	0.062	0.061	0.062	0.062	0.063	0.064	0.064	0.065	0.065	0.065	0.065	0.066	0.067	0.068
A11	Blank	DMSO_Blank		DMSO		Standard_Development	Run086	Standard_Measurement	Plate_01	Clariostar_Study	MB	Biofoundry_,_London	Linear_Dilution_Pattern_V2	0.108	0.104	0.102	0.098	0.095	0.091	0.089	0.085	0.083	0.078	0.074	0.07	0.067	0.063	0.06	0.058	0.056	0.054	0.053	0.052	0.051	0.05	0.05	0.049	0.049	0.048	0.049	0.048	0.048	0.047	0.047	0.046	0.046	0.046	0.044	0.045
A12	Blank	DMSO_Blank		DMSO		Standard_Development	Run086	Standard_Measurement	Plate_01	Clariostar_Study	MB	Biofoundry_,_London	Linear_Dilution_Pattern_V2	0.106	0.103	0.1	0.096	0.093	0.09	0.087	0.084	0.082	0.078	0.073	0.07	0.066	0.062	0.059	0.057	0.055	0.054	0.052	0.051	0.051	0.05	0.05	0.049	0.048	0.048	0.048	0.048	0.047	0.047	0.046	0.046	0.045	0.045	0.044	0.044
B01	Sample	Dilution_100%	1.0	DMSO	Lycopene	Standard_Development	Run086	Standard_Measurement	Plate_01	Clariostar_Study	MB	Biofoundry_,_London	Linear_Dilution_Pattern_V2	0.149	0.146	0.143	0.139	0.136	0.132	0.131	0.13	0.128	0.127	0.124	0.121	0.118	0.113	0.11	0.108	0.104	0.103	0.102	0.102	0.102	0.103	0.105	0.107	0.11	0.115	0.119	0.123	0.127	0.131	0.134	0.138	0.142	0.146	0.152	0.16
B02	Sample	Dilution_80%	0.8	DMSO	Lycopene	Standard_Development	Run086	Standard_Measurement	Plate_01	Clariostar_Study	MB	Biofoundry_,_London	Linear_Dilution_Pattern_V2	0.134	0.131	0.128	0.124	0.121	0.118	0.116	0.115	0.114	0.112	0.11	0.107	0.104	0.099	0.098	0.095	0.092	0.092	0.09	0.09	0.09	0.091	0.092	0.095	0.097	0.099	0.103	0.106	0.109	0.112	0.114	0.117	0.121	0.124	0.129	0.135
B03	Sample	Dilution_60%	0.6	DMSO	Lycopene	Standard_Development	Run086	Standard_Measurement	Plate_01	Clariostar_Study	MB	Biofoundry_,_London	Linear_Dilution_Pattern_V2	0.128	0.124	0.123	0.118	0.116	0.113	0.11	0.109	0.107	0.105	0.103	0.1	0.096	0.092	0.091	0.088	0.085	0.084	0.083	0.083	0.083	0.083	0.084	0.085	0.086	0.089	0.091	0.094	0.095	0.097	0.099	0.101	0.103	0.106	0.108	0.113
B04	Sample	Dilution_40%	0.4	DMSO	Lycopene	Standard_Development	Run086	Standard_Measurement	Plate_01	Clariostar_Study	MB	Biofoundry_,_London	Linear_Dilution_Pattern_V2	0.117	0.114	0.111	0.107	0.105	0.101	0.099	0.098	0.095	0.093	0.09	0.088	0.084	0.079	0.078	0.076	0.073	0.072	0.071	0.071	0.07	0.07	0.071	0.071	0.072	0.074	0.076	0.077	0.078	0.08	0.081	0.082	0.083	0.085	0.087	0.089
B05	Sample	Dilution_20%	0.2	DMSO	Lycopene	Standard_Development	Run086	Standard_Measurement	Plate_01	Clariostar_Study	MB	Biofoundry_,_London	Linear_Dilution_Pattern_V2	0.102	0.099	0.097	0.092	0.09	0.087	0.084	0.083	0.08	0.078	0.074	0.071	0.069	0.065	0.064	0.062	0.06	0.059	0.057	0.057	0.057	0.057	0.057	0.057	0.057	0.057	0.058	0.059	0.059	0.061	0.06	0.061	0.062	0.063	0.063	0.064
B06	Sample	Dilution_100%	1.0	DMSO	Lycopene	Standard_Development	Run086	Standard_Measurement	Plate_01	Clariostar_Study	MB	Biofoundry_,_London	Linear_Dilution_Pattern_V2	0.146	0.143	0.141	0.137	0.135	0.132	0.129	0.128	0.127	0.126	0.124	0.122	0.119	0.114	0.11	0.108	0.106	0.105	0.104	0.103	0.103	0.104	0.106	0.108	0.111	0.115	0.119	0.124	0.127	0.131	0.134	0.137	0.141	0.145	0.151	0.158
B07	Sample	Dilution_80%	0.8	DMSO	Lycopene	Standard_Development	Run086	Standard_Measurement	Plate_01	Clariostar_Study	MB	Biofoundry_,_London	Linear_Dilution_Pattern_V2	0.142	0.138	0.136	0.133	0.13	0.127	0.125	0.124	0.123	0.122	0.12	0.118	0.114	0.11	0.107	0.104	0.103	0.102	0.101	0.1	0.1	0.1	0.102	0.103	0.106	0.109	0.112	0.115	0.117	0.12	0.122	0.125	0.128	0.131	0.135	0.141
B08	Sample	Dilution_60%	0.6	DMSO	Lycopene	Standard_Development	Run086	Standard_Measurement	Plate_01	Clariostar_Study	MB	Biofoundry_,_London	Linear_Dilution_Pattern_V2	0.126	0.123	0.121	0.117	0.114	0.111	0.109	0.107	0.106	0.104	0.102	0.098	0.095	0.091	0.089	0.087	0.084	0.083	0.082	0.081	0.082	0.082	0.083	0.084	0.086	0.088	0.091	0.093	0.096	0.097	0.099	0.101	0.103	0.105	0.108	0.113
B09	Sample	Dilution_40%	0.4	DMSO	Lycopene	Standard_Development	Run086	Standard_Measurement	Plate_01	Clariostar_Study	MB	Biofoundry_,_London	Linear_Dilution_Pattern_V2	0.119	0.116	0.113	0.11	0.107	0.104	0.102	0.1	0.097	0.095	0.092	0.088	0.086	0.082	0.08	0.077	0.075	0.073	0.073	0.071	0.071	0.071	0.072	0.072	0.074	0.075	0.077	0.078	0.08	0.082	0.082	0.083	0.085	0.086	0.088	0.091
B10	Sample	Dilution_20%	0.2	DMSO	Lycopene	Standard_Development	Run086	Standard_Measurement	Plate_01	Clariostar_Study	MB	Biofoundry_,_London	Linear_Dilution_Pattern_V2	0.11	0.106	0.104	0.1	0.098	0.094	0.091	0.09	0.088	0.085	0.081	0.078	0.075	0.07	0.069	0.067	0.064	0.063	0.062	0.061	0.061	0.06	0.06	0.06	0.061	0.062	0.062	0.063	0.063	0.064	0.064	0.064	0.065	0.065	0.066	0.067
B11	Blank	DMSO_Blank		DMSO		Standard_Development	Run086	Standard_Measurement	Plate_01	Clariostar_Study	MB	Biofoundry_,_London	Linear_Dilution_Pattern_V2	0.1	0.097	0.094	0.09	0.088	0.085	0.083	0.08	0.077	0.073	0.069	0.067	0.065	0.06	0.058	0.056	0.054	0.053	0.052	0.051	0.051	0.05	0.05	0.049	0.048	0.048	0.048	0.048	0.047	0.047	0.046	0.046	0.046	0.045	0.044	0.044
B12	Blank	DMSO_Blank		DMSO		Standard_Development	Run086	Standard_Measurement	Plate_01	Clariostar_Study	MB	Biofoundry_,_London	Linear_Dilution_Pattern_V2	0.098	0.094	0.093	0.089	0.086	0.083	0.08	0.077	0.074	0.071	0.066	0.063	0.06	0.056	0.054	0.052	0.05	0.049	0.048	0.047	0.047	0.046	0.046	0.046	0.045	0.045	0.045	0.045	0.043	0.044	0.044	0.043	0.044	0.043	0.042	0.042
C01	Sample	Dilution_95%	0.95	DMSO	Lycopene	Standard_Development	Run086	Standard_Measurement	Plate_01	Clariostar_Study	MB	Biofoundry_,_London	Linear_Dilution_Pattern_V2	0.147	0.143	0.14	0.136	0.134	0.13	0.128	0.127	0.125	0.124	0.121	0.119	0.115	0.11	0.109	0.105	0.103	0.101	0.1	0.1	0.1	0.101	0.103	0.106	0.108	0.113	0.117	0.12	0.124	0.128	0.131	0.135	0.138	0.142	0.148	0.156
C02	Sample	Dilution_75%	0.75	DMSO	Lycopene	Standard_Development	Run086	Standard_Measurement	Plate_01	Clariostar_Study	MB	Biofoundry_,_London	Linear_Dilution_Pattern_V2	0.156	0.152	0.151	0.146	0.143	0.141	0.138	0.137	0.135	0.134	0.131	0.129	0.126	0.121	0.118	0.116	0.114	0.113	0.112	0.111	0.111	0.111	0.112	0.114	0.115	0.118	0.12	0.123	0.126	0.129	0.131	0.132	0.135	0.138	0.142	0.147
C03	Sample	Dilution_55%	0.55	DMSO	Lycopene	Standard_Development	Run086	Standard_Measurement	Plate_01	Clariostar_Study	MB	Biofoundry_,_London	Linear_Dilution_Pattern_V2	0.128	0.125	0.123	0.119	0.116	0.113	0.111	0.109	0.108	0.106	0.103	0.101	0.097	0.093	0.091	0.089	0.087	0.086	0.084	0.084	0.084	0.083	0.084	0.085	0.086	0.089	0.091	0.093	0.095	0.097	0.098	0.099	0.101	0.103	0.105	0.11
C04	Sample	Dilution_35%	0.35	DMSO	Lycopene	Standard_Development	Run086	Standard_Measurement	Plate_01	Clariostar_Study	MB	Biofoundry_,_London	Linear_Dilution_Pattern_V2	0.11	0.107	0.104	0.1	0.098	0.095	0.093	0.091	0.09	0.087	0.084	0.081	0.078	0.074	0.073	0.07	0.068	0.068	0.067	0.066	0.065	0.066	0.066	0.067	0.067	0.069	0.069	0.071	0.073	0.074	0.074	0.075	0.077	0.078	0.08	0.082
C05	Sample	Dilution_15%	0.15	DMSO	Lycopene	Standard_Development	Run086	Standard_Measurement	Plate_01	Clariostar_Study	MB	Biofoundry_,_London	Linear_Dilution_Pattern_V2	0.098	0.094	0.093	0.089	0.086	0.082	0.08	0.079	0.077	0.074	0.071	0.069	0.066	0.062	0.061	0.059	0.057	0.056	0.055	0.054	0.053	0.053	0.054	0.054	0.054	0.054	0.055	0.055	0.055	0.056	0.056	0.056	0.056	0.057	0.057	0.058
C06	Sample	Dilution_95%	0.95	DMSO	Lycopene	Standard_Development	Run086	Standard_Measurement	Plate_01	Clariostar_Study	MB	Biofoundry_,_London	Linear_Dilution_Pattern_V2	0.141	0.139	0.137	0.133	0.132	0.128	0.126	0.126	0.125	0.124	0.121	0.119	0.116	0.111	0.109	0.106	0.104	0.102	0.102	0.101	0.101	0.102	0.103	0.105	0.108	0.112	0.116	0.12	0.124	0.127	0.129	0.133	0.137	0.141	0.146	0.153
C07	Sample	Dilution_75%	0.75	DMSO	Lycopene	Standard_Development	Run086	Standard_Measurement	Plate_01	Clariostar_Study	MB	Biofoundry_,_London	Linear_Dilution_Pattern_V2	0.127	0.124	0.122	0.119	0.116	0.112	0.111	0.11	0.109	0.107	0.104	0.102	0.099	0.095	0.093	0.091	0.089	0.087	0.086	0.086	0.086	0.086	0.088	0.089	0.092	0.095	0.098	0.101	0.104	0.107	0.109	0.111	0.115	0.117	0.121	0.127
C08	Sample	Dilution_55%	0.55	DMSO	Lycopene	Standard_Development	Run086	Standard_Measurement	Plate_01	Clariostar_Study	MB	Biofoundry_,_London	Linear_Dilution_Pattern_V2	0.119	0.118	0.115	0.111	0.109	0.105	0.104	0.102	0.101	0.099	0.096	0.093	0.09	0.086	0.085	0.083	0.081	0.08	0.079	0.079	0.078	0.078	0.079	0.08	0.082	0.084	0.086	0.088	0.09	0.092	0.094	0.095	0.097	0.1	0.102	0.106
C09	Sample	Dilution_35%	0.35	DMSO	Lycopene	Standard_Development	Run086	Standard_Measurement	Plate_01	Clariostar_Study	MB	Biofoundry_,_London	Linear_Dilution_Pattern_V2	0.115	0.111	0.109	0.105	0.102	0.099	0.097	0.095	0.093	0.09	0.087	0.084	0.081	0.076	0.075	0.073	0.07	0.069	0.069	0.068	0.067	0.067	0.068	0.068	0.069	0.071	0.072	0.073	0.074	0.075	0.076	0.077	0.079	0.08	0.081	0.084
C10	Sample	Dilution_15%	0.15	DMSO	Lycopene	Standard_Development	Run086	Standard_Measurement	Plate_01	Clariostar_Study	MB	Biofoundry_,_London	Linear_Dilution_Pattern_V2	0.101	0.098	0.096	0.091	0.089	0.086	0.083	0.081	0.08	0.076	0.072	0.069	0.067	0.062	0.061	0.059	0.057	0.056	0.055	0.054	0.054	0.053	0.053	0.054	0.054	0.055	0.055	0.055	0.055	0.056	0.056	0.056	0.057	0.057	0.057	0.058
C11	Blank	DMSO_Blank		DMSO		Standard_Development	Run086	Standard_Measurement	Plate_01	Clariostar_Study	MB	Biofoundry_,_London	Linear_Dilution_Pattern_V2	0.095	0.091	0.089	0.085	0.082	0.079	0.076	0.074	0.072	0.068	0.064	0.061	0.057	0.053	0.052	0.05	0.049	0.047	0.046	0.045	0.045	0.044	0.044	0.044	0.044	0.043	0.043	0.043	0.043	0.043	0.043	0.043	0.043	0.042	0.042	0.041
C12	Blank	DMSO_Blank		DMSO		Standard_Development	Run086	Standard_Measurement	Plate_01	Clariostar_Study	MB	Biofoundry_,_London	Linear_Dilution_Pattern_V2	0.101	0.097	0.095	0.09	0.088	0.085	0.082	0.08	0.077	0.074	0.069	0.066	0.063	0.058	0.057	0.055	0.053	0.051	0.051	0.05	0.049	0.049	0.049	0.049	0.048	0.048	0.048	0.047	0.047	0.047	0.046	0.047	0.046	0.046	0.045	0.044
D01	Sample	Dilution_95%	0.95	DMSO	Lycopene	Standard_Development	Run086	Standard_Measurement	Plate_01	Clariostar_Study	MB	Biofoundry_,_London	Linear_Dilution_Pattern_V2	0.148	0.145	0.142	0.138	0.136	0.133	0.131	0.129	0.128	0.127	0.124	0.122	0.119	0.113	0.111	0.108	0.106	0.105	0.104	0.103	0.103	0.104	0.105	0.108	0.111	0.115	0.118	0.122	0.127	0.131	0.133	0.136	0.14	0.144	0.149	0.158
D02	Sample	Dilution_75%	0.75	DMSO	Lycopene	Standard_Development	Run086	Standard_Measurement	Plate_01	Clariostar_Study	MB	Biofoundry_,_London	Linear_Dilution_Pattern_V2	0.149	0.146	0.144	0.141	0.138	0.135	0.133	0.132	0.13	0.13	0.127	0.124	0.121	0.116	0.114	0.111	0.109	0.108	0.107	0.107	0.106	0.107	0.108	0.109	0.111	0.114	0.117	0.119	0.122	0.124	0.127	0.129	0.132	0.134	0.138	0.143
D03	Sample	Dilution_55%	0.55	DMSO	Lycopene	Standard_Development	Run086	Standard_Measurement	Plate_01	Clariostar_Study	MB	Biofoundry_,_London	Linear_Dilution_Pattern_V2	0.141	0.137	0.136	0.132	0.13	0.126	0.124	0.122	0.121	0.12	0.116	0.114	0.111	0.107	0.106	0.103	0.101	0.099	0.098	0.098	0.098	0.097	0.098	0.099	0.101	0.102	0.103	0.105	0.106	0.108	0.109	0.111	0.113	0.115	0.117	0.12
D04	Sample	Dilution_35%	0.35	DMSO	Lycopene	Standard_Development	Run086	Standard_Measurement	Plate_01	Clariostar_Study	MB	Biofoundry_,_London	Linear_Dilution_Pattern_V2	0.116	0.113	0.112	0.108	0.106	0.103	0.099	0.099	0.097	0.095	0.092	0.089	0.086	0.082	0.08	0.078	0.076	0.075	0.074	0.073	0.073	0.072	0.073	0.073	0.074	0.075	0.076	0.078	0.078	0.079	0.08	0.081	0.082	0.084	0.084	0.086
D05	Sample	Dilution_15%	0.15	DMSO	Lycopene	Standard_Development	Run086	Standard_Measurement	Plate_01	Clariostar_Study	MB	Biofoundry_,_London	Linear_Dilution_Pattern_V2	0.102	0.099	0.096	0.093	0.09	0.087	0.085	0.083	0.081	0.079	0.075	0.073	0.071	0.066	0.065	0.063	0.061	0.06	0.059	0.058	0.058	0.057	0.057	0.057	0.057	0.057	0.059	0.059	0.059	0.059	0.059	0.06	0.06	0.06	0.06	0.061
D06	Sample	Dilution_95%	0.95	DMSO	Lycopene	Standard_Development	Run086	Standard_Measurement	Plate_01	Clariostar_Study	MB	Biofoundry_,_London	Linear_Dilution_Pattern_V2	0.145	0.141	0.139	0.136	0.134	0.13	0.128	0.126	0.126	0.126	0.124	0.122	0.118	0.113	0.112	0.109	0.107	0.106	0.105	0.104	0.103	0.104	0.106	0.108	0.111	0.116	0.12	0.123	0.127	0.13	0.133	0.136	0.139	0.144	0.149	0.157
D07	Sample	Dilution_75%	0.75	DMSO	Lycopene	Standard_Development	Run086	Standard_Measurement	Plate_01	Clariostar_Study	MB	Biofoundry_,_London	Linear_Dilution_Pattern_V2	0.138	0.136	0.134	0.129	0.127	0.124	0.122	0.121	0.119	0.118	0.116	0.114	0.111	0.106	0.104	0.101	0.099	0.098	0.098	0.097	0.096	0.097	0.098	0.1	0.102	0.105	0.108	0.111	0.113	0.116	0.118	0.121	0.123	0.126	0.13	0.136
D08	Sample	Dilution_55%	0.55	DMSO	Lycopene	Standard_Development	Run086	Standard_Measurement	Plate_01	Clariostar_Study	MB	Biofoundry_,_London	Linear_Dilution_Pattern_V2	0.12	0.117	0.115	0.111	0.11	0.106	0.104	0.103	0.101	0.1	0.096	0.094	0.091	0.086	0.085	0.083	0.08	0.08	0.078	0.078	0.078	0.079	0.078	0.08	0.082	0.084	0.086	0.088	0.09	0.092	0.094	0.096	0.098	0.1	0.103	0.107
D09	Sample	Dilution_35%	0.35	DMSO	Lycopene	Standard_Development	Run086	Standard_Measurement	Plate_01	Clariostar_Study	MB	Biofoundry_,_London	Linear_Dilution_Pattern_V2	0.113	0.109	0.107	0.102	0.1	0.097	0.095	0.094	0.092	0.089	0.086	0.083	0.081	0.076	0.075	0.073	0.071	0.07	0.069	0.068	0.068	0.068	0.068	0.069	0.069	0.07	0.072	0.073	0.074	0.076	0.076	0.078	0.079	0.08	0.082	0.084
D10	Sample	Dilution_15%	0.15	DMSO	Lycopene	Standard_Development	Run086	Standard_Measurement	Plate_01	Clariostar_Study	MB	Biofoundry_,_London	Linear_Dilution_Pattern_V2	0.105	0.102	0.099	0.096	0.093	0.09	0.088	0.086	0.084	0.081	0.077	0.075	0.072	0.068	0.067	0.065	0.063	0.062	0.06	0.06	0.059	0.059	0.059	0.059	0.059	0.059	0.06	0.06	0.06	0.061	0.061	0.061	0.061	0.061	0.061	0.063
D11	Blank	DMSO_Blank		DMSO		Standard_Development	Run086	Standard_Measurement	Plate_01	Clariostar_Study	MB	Biofoundry_,_London	Linear_Dilution_Pattern_V2	0.102	0.099	0.096	0.092	0.09	0.086	0.084	0.082	0.08	0.076	0.072	0.069	0.066	0.062	0.06	0.059	0.057	0.056	0.054	0.053	0.052	0.052	0.051	0.052	0.051	0.051	0.05	0.05	0.049	0.049	0.049	0.049	0.049	0.049	0.048	0.048
D12	Blank	DMSO_Blank		DMSO		Standard_Development	Run086	Standard_Measurement	Plate_01	Clariostar_Study	MB	Biofoundry_,_London	Linear_Dilution_Pattern_V2	0.097	0.093	0.091	0.086	0.085	0.081	0.079	0.077	0.073	0.069	0.066	0.063	0.059	0.055	0.054	0.053	0.051	0.049	0.048	0.048	0.047	0.046	0.046	0.045	0.045	0.045	0.045	0.045	0.045	0.045	0.044	0.044	0.044	0.043	0.043	0.043
E01	Sample	Dilution_90%	0.9	DMSO	Lycopene	Standard_Development	Run086	Standard_Measurement	Plate_01	Clariostar_Study	MB	Biofoundry_,_London	Linear_Dilution_Pattern_V2	0.147	0.144	0.141	0.137	0.135	0.131	0.129	0.128	0.126	0.125	0.123	0.12	0.117	0.112	0.11	0.107	0.105	0.103	0.102	0.101	0.102	0.102	0.104	0.107	0.11	0.113	0.117	0.12	0.124	0.128	0.13	0.134	0.137	0.142	0.146	0.153
E02	Sample	Dilution_70%	0.7	DMSO	Lycopene	Standard_Development	Run086	Standard_Measurement	Plate_01	Clariostar_Study	MB	Biofoundry_,_London	Linear_Dilution_Pattern_V2	0.144	0.141	0.139	0.135	0.133	0.129	0.127	0.126	0.124	0.123	0.12	0.118	0.114	0.11	0.108	0.106	0.104	0.103	0.102	0.101	0.101	0.101	0.102	0.105	0.106	0.109	0.112	0.114	0.117	0.12	0.121	0.123	0.126	0.129	0.133	0.138
E03	Sample	Dilution_50%	0.5	DMSO	Lycopene	Standard_Development	Run086	Standard_Measurement	Plate_01	Clariostar_Study	MB	Biofoundry_,_London	Linear_Dilution_Pattern_V2	0.123	0.119	0.117	0.114	0.112	0.108	0.106	0.105	0.102	0.101	0.098	0.095	0.093	0.088	0.086	0.084	0.082	0.081	0.08	0.079	0.079	0.079	0.08	0.081	0.082	0.085	0.086	0.088	0.09	0.092	0.092	0.094	0.096	0.098	0.1	0.104
E04	Sample	Dilution_30%	0.3	DMSO	Lycopene	Standard_Development	Run086	Standard_Measurement	Plate_01	Clariostar_Study	MB	Biofoundry_,_London	Linear_Dilution_Pattern_V2	0.108	0.104	0.102	0.098	0.096	0.093	0.091	0.09	0.087	0.085	0.082	0.08	0.076	0.072	0.071	0.069	0.067	0.066	0.064	0.064	0.064	0.064	0.064	0.065	0.065	0.067	0.068	0.069	0.07	0.071	0.071	0.072	0.073	0.074	0.075	0.078
E05	Sample	Dilution_10%	0.1	DMSO	Lycopene	Standard_Development	Run086	Standard_Measurement	Plate_01	Clariostar_Study	MB	Biofoundry_,_London	Linear_Dilution_Pattern_V2	0.097	0.093	0.09	0.087	0.085	0.081	0.079	0.078	0.076	0.073	0.07	0.068	0.065	0.062	0.06	0.058	0.056	0.055	0.053	0.053	0.053	0.053	0.053	0.052	0.051	0.052	0.052	0.053	0.053	0.053	0.053	0.053	0.054	0.054	0.053	0.054
E06	Sample	Dilution_90%	0.9	DMSO	Lycopene	Standard_Development	Run086	Standard_Measurement	Plate_01	Clariostar_Study	MB	Biofoundry_,_London	Linear_Dilution_Pattern_V2	0.137	0.135	0.133	0.129	0.127	0.123	0.122	0.12	0.12	0.119	0.117	0.115	0.112	0.108	0.106	0.103	0.101	0.1	0.1	0.099	0.099	0.1	0.102	0.104	0.106	0.11	0.114	0.118	0.121	0.125	0.128	0.131	0.134	0.138	0.143	0.15
E07	Sample	Dilution_70%	0.7	DMSO	Lycopene	Standard_Development	Run086	Standard_Measurement	Plate_01	Clariostar_Study	MB	Biofoundry_,_London	Linear_Dilution_Pattern_V2	0.133	0.13	0.128	0.123	0.121	0.118	0.115	0.115	0.114	0.113	0.11	0.107	0.104	0.099	0.097	0.096	0.094	0.092	0.091	0.091	0.091	0.091	0.092	0.094	0.096	0.099	0.102	0.104	0.107	0.11	0.112	0.114	0.117	0.12	0.123	0.128
E08	Sample	Dilution_50%	0.5	DMSO	Lycopene	Standard_Development	Run086	Standard_Measurement	Plate_01	Clariostar_Study	MB	Biofoundry_,_London	Linear_Dilution_Pattern_V2	0.12	0.117	0.114	0.11	0.108	0.104	0.103	0.102	0.1	0.098	0.096	0.093	0.089	0.085	0.084	0.081	0.08	0.078	0.077	0.077	0.076	0.077	0.078	0.079	0.08	0.082	0.084	0.086	0.087	0.09	0.091	0.092	0.095	0.096	0.098	0.102
E09	Sample	Dilution_30%	0.3	DMSO	Lycopene	Standard_Development	Run086	Standard_Measurement	Plate_01	Clariostar_Study	MB	Biofoundry_,_London	Linear_Dilution_Pattern_V2	0.115	0.112	0.109	0.105	0.102	0.099	0.097	0.095	0.093	0.091	0.087	0.084	0.081	0.077	0.076	0.073	0.071	0.07	0.069	0.069	0.069	0.068	0.069	0.07	0.07	0.071	0.072	0.073	0.074	0.075	0.075	0.076	0.077	0.078	0.079	0.082
E10	Sample	Dilution_10%	0.1	DMSO	Lycopene	Standard_Development	Run086	Standard_Measurement	Plate_01	Clariostar_Study	MB	Biofoundry_,_London	Linear_Dilution_Pattern_V2	0.1	0.097	0.095	0.091	0.088	0.085	0.083	0.081	0.079	0.076	0.072	0.069	0.065	0.061	0.06	0.058	0.057	0.055	0.055	0.054	0.053	0.052	0.053	0.053	0.053	0.053	0.053	0.053	0.054	0.054	0.054	0.054	0.054	0.055	0.055	0.055
E11	Blank	DMSO_Blank		DMSO		Standard_Development	Run086	Standard_Measurement	Plate_01	Clariostar_Study	MB	Biofoundry_,_London	Linear_Dilution_Pattern_V2	0.096	0.092	0.09	0.086	0.083	0.08	0.077	0.075	0.072	0.069	0.065	0.062	0.058	0.054	0.053	0.051	0.049	0.048	0.047	0.046	0.045	0.045	0.044	0.044	0.044	0.044	0.044	0.043	0.043	0.044	0.043	0.043	0.043	0.043	0.043	0.042
E12	Blank	DMSO_Blank		DMSO		Standard_Development	Run086	Standard_Measurement	Plate_01	Clariostar_Study	MB	Biofoundry_,_London	Linear_Dilution_Pattern_V2	0.094	0.089	0.087	0.083	0.081	0.077	0.075	0.073	0.07	0.067	0.062	0.059	0.055	0.051	0.05	0.048	0.046	0.045	0.044	0.043	0.043	0.043	0.043	0.042	0.041	0.041	0.041	0.041	0.041	0.041	0.041	0.041	0.041	0.041	0.04	0.04
F01	Sample	Dilution_90%	0.9	DMSO	Lycopene	Standard_Development	Run086	Standard_Measurement	Plate_01	Clariostar_Study	MB	Biofoundry_,_London	Linear_Dilution_Pattern_V2	0.155	0.151	0.149	0.145	0.142	0.138	0.136	0.135	0.133	0.132	0.129	0.127	0.123	0.117	0.115	0.112	0.11	0.108	0.106	0.106	0.106	0.105	0.107	0.11	0.113	0.116	0.12	0.123	0.127	0.131	0.133	0.136	0.14	0.144	0.148	0.155
F02	Sample	Dilution_70%	0.7	DMSO	Lycopene	Standard_Development	Run086	Standard_Measurement	Plate_01	Clariostar_Study	MB	Biofoundry_,_London	Linear_Dilution_Pattern_V2	0.141	0.138	0.136	0.132	0.13	0.127	0.124	0.122	0.121	0.12	0.118	0.115	0.111	0.107	0.105	0.102	0.1	0.099	0.098	0.097	0.097	0.097	0.098	0.099	0.101	0.104	0.107	0.109	0.111	0.113	0.115	0.117	0.12	0.122	0.126	0.131
F03	Sample	Dilution_50%	0.5	DMSO	Lycopene	Standard_Development	Run086	Standard_Measurement	Plate_01	Clariostar_Study	MB	Biofoundry_,_London	Linear_Dilution_Pattern_V2	0.129	0.125	0.123	0.12	0.117	0.114	0.112	0.11	0.108	0.106	0.103	0.101	0.098	0.093	0.091	0.089	0.087	0.086	0.085	0.085	0.084	0.084	0.084	0.085	0.087	0.088	0.091	0.091	0.093	0.095	0.096	0.097	0.099	0.101	0.103	0.107
F04	Sample	Dilution_30%	0.3	DMSO	Lycopene	Standard_Development	Run086	Standard_Measurement	Plate_01	Clariostar_Study	MB	Biofoundry_,_London	Linear_Dilution_Pattern_V2	0.113	0.11	0.108	0.104	0.102	0.099	0.096	0.095	0.093	0.09	0.087	0.085	0.082	0.078	0.076	0.074	0.072	0.07	0.069	0.069	0.068	0.069	0.068	0.069	0.069	0.071	0.071	0.072	0.072	0.073	0.074	0.075	0.076	0.077	0.078	0.08
F05	Sample	Dilution_10%	0.1	DMSO	Lycopene	Standard_Development	Run086	Standard_Measurement	Plate_01	Clariostar_Study	MB	Biofoundry_,_London	Linear_Dilution_Pattern_V2	0.099	0.095	0.093	0.089	0.087	0.084	0.082	0.08	0.078	0.075	0.072	0.07	0.067	0.063	0.061	0.059	0.058	0.057	0.055	0.054	0.054	0.053	0.054	0.054	0.054	0.054	0.054	0.054	0.054	0.055	0.054	0.055	0.055	0.055	0.055	0.055
F06	Sample	Dilution_90%	0.9	DMSO	Lycopene	Standard_Development	Run086	Standard_Measurement	Plate_01	Clariostar_Study	MB	Biofoundry_,_London	Linear_Dilution_Pattern_V2	0.164	0.162	0.159	0.155	0.153	0.15	0.148	0.147	0.147	0.146	0.143	0.142	0.139	0.134	0.131	0.129	0.127	0.126	0.125	0.124	0.124	0.124	0.126	0.128	0.13	0.134	0.138	0.141	0.144	0.147	0.149	0.153	0.156	0.16	0.164	0.171
F07	Sample	Dilution_70%	0.7	DMSO	Lycopene	Standard_Development	Run086	Standard_Measurement	Plate_01	Clariostar_Study	MB	Biofoundry_,_London	Linear_Dilution_Pattern_V2	0.142	0.138	0.137	0.133	0.13	0.127	0.124	0.123	0.122	0.121	0.118	0.116	0.113	0.108	0.107	0.104	0.102	0.1	0.1	0.099	0.099	0.099	0.1	0.102	0.103	0.106	0.109	0.111	0.114	0.116	0.117	0.12	0.123	0.126	0.129	0.134
F08	Sample	Dilution_50%	0.5	DMSO	Lycopene	Standard_Development	Run086	Standard_Measurement	Plate_01	Clariostar_Study	MB	Biofoundry_,_London	Linear_Dilution_Pattern_V2	0.125	0.122	0.118	0.115	0.113	0.109	0.106	0.105	0.105	0.102	0.099	0.097	0.094	0.09	0.088	0.086	0.084	0.082	0.081	0.081	0.08	0.08	0.081	0.082	0.083	0.086	0.087	0.089	0.09	0.092	0.093	0.095	0.097	0.098	0.1	0.103
F09	Sample	Dilution_30%	0.3	DMSO	Lycopene	Standard_Development	Run086	Standard_Measurement	Plate_01	Clariostar_Study	MB	Biofoundry_,_London	Linear_Dilution_Pattern_V2	0.109	0.106	0.105	0.101	0.098	0.094	0.092	0.091	0.089	0.086	0.083	0.08	0.077	0.073	0.071	0.069	0.067	0.066	0.065	0.064	0.063	0.064	0.064	0.065	0.065	0.067	0.067	0.068	0.07	0.071	0.071	0.073	0.073	0.074	0.075	0.077
F10	Sample	Dilution_10%	0.1	DMSO	Lycopene	Standard_Development	Run086	Standard_Measurement	Plate_01	Clariostar_Study	MB	Biofoundry_,_London	Linear_Dilution_Pattern_V2	0.1	0.096	0.093	0.091	0.088	0.084	0.082	0.081	0.078	0.075	0.071	0.068	0.066	0.061	0.06	0.058	0.056	0.055	0.054	0.054	0.052	0.052	0.053	0.053	0.052	0.053	0.053	0.053	0.053	0.053	0.054	0.054	0.054	0.054	0.053	0.054
F11	Blank	DMSO		DMSO		Standard_Development	Run086	Standard_Measurement	Plate_01	Clariostar_Study	MB	Biofoundry_,_London	Linear_Dilution_Pattern_V2	0.096	0.093	0.09	0.086	0.084	0.081	0.079	0.076	0.074	0.07	0.066	0.063	0.06	0.056	0.055	0.053	0.052	0.05	0.049	0.049	0.048	0.047	0.047	0.046	0.046	0.046	0.046	0.045	0.045	0.046	0.045	0.045	0.045	0.044	0.043	0.043
F12	Blank	DMSO		DMSO		Standard_Development	Run086	Standard_Measurement	Plate_01	Clariostar_Study	MB	Biofoundry_,_London	Linear_Dilution_Pattern_V2	0.099	0.095	0.092	0.088	0.085	0.082	0.079	0.078	0.076	0.071	0.067	0.064	0.06	0.056	0.056	0.053	0.051	0.05	0.049	0.048	0.047	0.046	0.046	0.046	0.045	0.046	0.045	0.045	0.045	0.045	0.045	0.045	0.045	0.044	0.043	0.043
G01	Sample	Dilution_85%	0.85	DMSO	Lycopene	Standard_Development	Run086	Standard_Measurement	Plate_01	Clariostar_Study	MB	Biofoundry_,_London	Linear_Dilution_Pattern_V2	0.146	0.143	0.141	0.136	0.134	0.13	0.128	0.127	0.125	0.125	0.122	0.119	0.116	0.111	0.109	0.106	0.103	0.102	0.101	0.101	0.1	0.1	0.102	0.104	0.106	0.11	0.114	0.117	0.12	0.124	0.126	0.128	0.133	0.136	0.141	0.147
G02	Sample	Dilution_65%	0.65	DMSO	Lycopene	Standard_Development	Run086	Standard_Measurement	Plate_01	Clariostar_Study	MB	Biofoundry_,_London	Linear_Dilution_Pattern_V2	0.129	0.127	0.124	0.121	0.118	0.115	0.113	0.111	0.11	0.108	0.106	0.103	0.1	0.096	0.094	0.092	0.09	0.088	0.087	0.086	0.086	0.086	0.087	0.089	0.09	0.093	0.095	0.098	0.1	0.102	0.103	0.106	0.108	0.111	0.114	0.119
G03	Sample	Dilution_45%	0.45	DMSO	Lycopene	Standard_Development	Run086	Standard_Measurement	Plate_01	Clariostar_Study	MB	Biofoundry_,_London	Linear_Dilution_Pattern_V2	0.119	0.117	0.115	0.111	0.108	0.105	0.103	0.101	0.1	0.098	0.095	0.092	0.088	0.084	0.083	0.08	0.079	0.078	0.076	0.076	0.075	0.075	0.076	0.076	0.078	0.08	0.081	0.083	0.084	0.086	0.087	0.089	0.09	0.092	0.094	0.097
G04	Sample	Dilution_25%	0.25	DMSO	Lycopene	Standard_Development	Run086	Standard_Measurement	Plate_01	Clariostar_Study	MB	Biofoundry_,_London	Linear_Dilution_Pattern_V2	0.105	0.101	0.099	0.095	0.092	0.089	0.087	0.086	0.083	0.081	0.078	0.076	0.073	0.069	0.067	0.065	0.063	0.062	0.061	0.06	0.06	0.06	0.06	0.06	0.06	0.062	0.063	0.063	0.064	0.065	0.065	0.066	0.067	0.068	0.069	0.07
G05	Sample	Dilution_05%	0.0499999999999999	DMSO	Lycopene	Standard_Development	Run086	Standard_Measurement	Plate_01	Clariostar_Study	MB	Biofoundry_,_London	Linear_Dilution_Pattern_V2	0.094	0.091	0.088	0.084	0.082	0.079	0.076	0.074	0.073	0.07	0.067	0.064	0.061	0.058	0.056	0.054	0.053	0.052	0.05	0.049	0.048	0.048	0.048	0.048	0.048	0.048	0.048	0.047	0.047	0.048	0.047	0.048	0.048	0.047	0.047	0.047
G06	Sample	Dilution_85%	0.85	DMSO	Lycopene	Standard_Development	Run086	Standard_Measurement	Plate_01	Clariostar_Study	MB	Biofoundry_,_London	Linear_Dilution_Pattern_V2	0.138	0.135	0.133	0.129	0.127	0.123	0.121	0.121	0.12	0.118	0.116	0.114	0.111	0.106	0.105	0.102	0.099	0.098	0.097	0.097	0.097	0.097	0.098	0.101	0.102	0.106	0.11	0.113	0.116	0.119	0.122	0.125	0.128	0.132	0.137	0.143
G07	Sample	Dilution_65%	0.65	DMSO	Lycopene	Standard_Development	Run086	Standard_Measurement	Plate_01	Clariostar_Study	MB	Biofoundry_,_London	Linear_Dilution_Pattern_V2	0.127	0.124	0.121	0.116	0.115	0.111	0.109	0.108	0.107	0.105	0.103	0.101	0.098	0.093	0.091	0.089	0.087	0.086	0.084	0.084	0.083	0.084	0.085	0.087	0.088	0.09	0.093	0.096	0.098	0.101	0.102	0.105	0.107	0.11	0.113	0.118
G08	Sample	Dilution_45%	0.45	DMSO	Lycopene	Standard_Development	Run086	Standard_Measurement	Plate_01	Clariostar_Study	MB	Biofoundry_,_London	Linear_Dilution_Pattern_V2	0.116	0.113	0.11	0.105	0.103	0.1	0.098	0.097	0.096	0.093	0.09	0.088	0.085	0.08	0.079	0.076	0.075	0.073	0.072	0.072	0.072	0.071	0.072	0.073	0.074	0.076	0.078	0.079	0.081	0.083	0.084	0.085	0.087	0.088	0.091	0.094
G09	Sample	Dilution_25%	0.25	DMSO	Lycopene	Standard_Development	Run086	Standard_Measurement	Plate_01	Clariostar_Study	MB	Biofoundry_,_London	Linear_Dilution_Pattern_V2	0.107	0.103	0.101	0.097	0.094	0.09	0.088	0.087	0.085	0.082	0.079	0.076	0.073	0.069	0.067	0.065	0.064	0.063	0.061	0.061	0.06	0.06	0.06	0.061	0.061	0.063	0.063	0.064	0.064	0.065	0.066	0.066	0.068	0.068	0.069	0.07
G10	Sample	Dilution_05%	0.0499999999999999	DMSO	Lycopene	Standard_Development	Run086	Standard_Measurement	Plate_01	Clariostar_Study	MB	Biofoundry_,_London	Linear_Dilution_Pattern_V2	0.094	0.091	0.088	0.085	0.082	0.078	0.076	0.075	0.072	0.069	0.065	0.062	0.059	0.055	0.054	0.052	0.05	0.049	0.047	0.047	0.046	0.046	0.046	0.045	0.045	0.046	0.046	0.046	0.046	0.046	0.046	0.046	0.046	0.046	0.046	0.046
G11	Blank	DMSO_Blank		DMSO		Standard_Development	Run086	Standard_Measurement	Plate_01	Clariostar_Study	MB	Biofoundry_,_London	Linear_Dilution_Pattern_V2	0.095	0.091	0.089	0.084	0.082	0.079	0.076	0.074	0.07	0.068	0.064	0.061	0.057	0.053	0.053	0.051	0.049	0.047	0.046	0.046	0.045	0.044	0.044	0.045	0.045	0.044	0.044	0.043	0.044	0.044	0.043	0.043	0.043	0.043	0.042	0.041
G12	Blank	DMSO_Blank		DMSO		Standard_Development	Run086	Standard_Measurement	Plate_01	Clariostar_Study	MB	Biofoundry_,_London	Linear_Dilution_Pattern_V2	0.092	0.088	0.086	0.082	0.08	0.075	0.073	0.071	0.068	0.065	0.06	0.056	0.053	0.049	0.048	0.047	0.044	0.043	0.042	0.041	0.041	0.04	0.041	0.04	0.04	0.04	0.039	0.039	0.039	0.04	0.039	0.039	0.039	0.039	0.038	0.038
H01	Sample	Dilution_85%	0.85	DMSO	Lycopene	Standard_Development	Run086	Standard_Measurement	Plate_01	Clariostar_Study	MB	Biofoundry_,_London	Linear_Dilution_Pattern_V2	0.155	0.152	0.15	0.146	0.144	0.14	0.138	0.135	0.134	0.133	0.13	0.127	0.122	0.117	0.114	0.111	0.108	0.107	0.107	0.105	0.105	0.105	0.107	0.109	0.111	0.115	0.118	0.121	0.123	0.127	0.129	0.132	0.135	0.138	0.142	0.149
H02	Sample	Dilution_65%	0.65	DMSO	Lycopene	Standard_Development	Run086	Standard_Measurement	Plate_01	Clariostar_Study	MB	Biofoundry_,_London	Linear_Dilution_Pattern_V2	0.134	0.13	0.128	0.123	0.12	0.117	0.115	0.114	0.112	0.11	0.108	0.105	0.102	0.097	0.095	0.092	0.09	0.088	0.088	0.087	0.086	0.086	0.087	0.089	0.091	0.093	0.096	0.098	0.1	0.103	0.105	0.106	0.108	0.111	0.114	0.119
H03	Sample	Dilution_45%	0.45	DMSO	Lycopene	Standard_Development	Run086	Standard_Measurement	Plate_01	Clariostar_Study	MB	Biofoundry_,_London	Linear_Dilution_Pattern_V2	0.129	0.125	0.123	0.118	0.115	0.111	0.109	0.106	0.106	0.103	0.099	0.096	0.093	0.089	0.087	0.084	0.082	0.081	0.079	0.078	0.078	0.078	0.078	0.079	0.08	0.082	0.083	0.084	0.086	0.088	0.088	0.09	0.091	0.093	0.094	0.097
H04	Sample	Dilution_25%	0.25	DMSO	Lycopene	Standard_Development	Run086	Standard_Measurement	Plate_01	Clariostar_Study	MB	Biofoundry_,_London	Linear_Dilution_Pattern_V2	0.112	0.108	0.106	0.102	0.099	0.096	0.093	0.092	0.089	0.086	0.082	0.079	0.076	0.071	0.069	0.067	0.065	0.064	0.062	0.062	0.062	0.061	0.061	0.062	0.062	0.063	0.064	0.065	0.065	0.066	0.066	0.067	0.068	0.069	0.069	0.071
H05	Sample	Dilution_05%	0.0499999999999999	DMSO	Lycopene	Standard_Development	Run086	Standard_Measurement	Plate_01	Clariostar_Study	MB	Biofoundry_,_London	Linear_Dilution_Pattern_V2	0.105	0.101	0.099	0.095	0.092	0.089	0.086	0.084	0.081	0.079	0.075	0.071	0.069	0.065	0.064	0.061	0.059	0.058	0.056	0.056	0.055	0.054	0.054	0.054	0.053	0.053	0.053	0.053	0.052	0.053	0.052	0.052	0.052	0.052	0.051	0.05
H06	Sample	Dilution_85%	0.85	DMSO	Lycopene	Standard_Development	Run086	Standard_Measurement	Plate_01	Clariostar_Study	MB	Biofoundry_,_London	Linear_Dilution_Pattern_V2	0.14	0.137	0.134	0.131	0.128	0.124	0.122	0.121	0.119	0.119	0.117	0.115	0.111	0.105	0.104	0.101	0.099	0.098	0.097	0.096	0.096	0.096	0.098	0.1	0.102	0.105	0.109	0.112	0.115	0.119	0.121	0.123	0.126	0.13	0.134	0.141
H07	Sample	Dilution_65%	0.65	DMSO	Lycopene	Standard_Development	Run086	Standard_Measurement	Plate_01	Clariostar_Study	MB	Biofoundry_,_London	Linear_Dilution_Pattern_V2	0.137	0.134	0.131	0.126	0.124	0.121	0.118	0.117	0.115	0.113	0.111	0.108	0.105	0.1	0.098	0.095	0.093	0.092	0.09	0.09	0.09	0.089	0.09	0.091	0.093	0.096	0.098	0.101	0.103	0.105	0.107	0.108	0.111	0.113	0.116	0.121
H08	Sample	Dilution_45%	0.45	DMSO	Lycopene	Standard_Development	Run086	Standard_Measurement	Plate_01	Clariostar_Study	MB	Biofoundry_,_London	Linear_Dilution_Pattern_V2	0.117	0.114	0.112	0.107	0.104	0.1	0.099	0.097	0.095	0.093	0.09	0.086	0.083	0.079	0.077	0.074	0.072	0.071	0.069	0.07	0.069	0.069	0.07	0.071	0.072	0.074	0.076	0.077	0.08	0.082	0.082	0.084	0.086	0.087	0.088	0.092
H09	Sample	Dilution_25%	0.25	DMSO	Lycopene	Standard_Development	Run086	Standard_Measurement	Plate_01	Clariostar_Study	MB	Biofoundry_,_London	Linear_Dilution_Pattern_V2	0.114	0.11	0.107	0.104	0.101	0.098	0.095	0.093	0.091	0.088	0.084	0.081	0.079	0.074	0.071	0.07	0.067	0.066	0.065	0.064	0.063	0.063	0.063	0.063	0.063	0.065	0.065	0.066	0.066	0.068	0.068	0.069	0.07	0.07	0.07	0.072
H10	Sample	Dilution_05%	0.0499999999999999	DMSO	Lycopene	Standard_Development	Run086	Standard_Measurement	Plate_01	Clariostar_Study	MB	Biofoundry_,_London	Linear_Dilution_Pattern_V2	0.101	0.096	0.094	0.09	0.088	0.084	0.081	0.079	0.076	0.073	0.068	0.065	0.061	0.058	0.057	0.054	0.052	0.051	0.049	0.048	0.048	0.047	0.048	0.047	0.046	0.047	0.046	0.046	0.047	0.047	0.046	0.047	0.047	0.047	0.046	0.046
H11	Blank	DMSO_Blank		DMSO		Standard_Development	Run086	Standard_Measurement	Plate_01	Clariostar_Study	MB	Biofoundry_,_London	Linear_Dilution_Pattern_V2	0.098	0.095	0.092	0.088	0.085	0.08	0.078	0.076	0.073	0.07	0.066	0.063	0.059	0.055	0.053	0.052	0.05	0.049	0.048	0.047	0.046	0.045	0.045	0.045	0.045	0.044	0.044	0.043	0.044	0.044	0.043	0.043	0.043	0.043	0.042	0.041
H12	Blank	DMSO_Blank		DMSO		Standard_Development	Run086	Standard_Measurement	Plate_01	Clariostar_Study	MB	Biofoundry_,_London	Linear_Dilution_Pattern_V2	0.098	0.093	0.09	0.087	0.084	0.08	0.077	0.076	0.072	0.067	0.063	0.058	0.054	0.05	0.048	0.047	0.045	0.043	0.042	0.042	0.041	0.04	0.04	0.04	0.04	0.04	0.04	0.04	0.04	0.04	0.039	0.039	0.039	0.039	0.039	0.039
A01	Sample	Dilution_100%	1.0	DMSO	Lycopene	Standard_Development	Run086	Standard_Measurement	Plate_01	Clariostar_Study	MB	Biofoundry_,_London	Linear_Dilution_Pattern_V2	0.15	0.145	0.143	0.14	0.137	0.133	0.13	0.129	0.128	0.125	0.123	0.12	0.115	0.112	0.109	0.106	0.103	0.101	0.1	0.1	0.099	0.1	0.102	0.105	0.109	0.112	0.116	0.12	0.125	0.128	0.131	0.135	0.139	0.144	0.149	0.158
A02	Sample	Dilution_80%	0.8	DMSO	Lycopene	Standard_Development	Run086	Standard_Measurement	Plate_01	Clariostar_Study	MB	Biofoundry_,_London	Linear_Dilution_Pattern_V2	0.137	0.133	0.132	0.129	0.125	0.121	0.119	0.118	0.115	0.113	0.111	0.107	0.104	0.1	0.097	0.095	0.091	0.089	0.089	0.089	0.089	0.09	0.091	0.093	0.095	0.097	0.101	0.104	0.108	0.11	0.113	0.116	0.119	0.122	0.127	0.133
A03	Sample	Dilution_60%	0.6	DMSO	Lycopene	Standard_Development	Run086	Standard_Measurement	Plate_01	Clariostar_Study	MB	Biofoundry_,_London	Linear_Dilution_Pattern_V2	0.127	0.124	0.121	0.119	0.115	0.111	0.108	0.108	0.106	0.103	0.1	0.097	0.094	0.09	0.087	0.085	0.083	0.081	0.08	0.08	0.08	0.08	0.081	0.082	0.083	0.085	0.088	0.09	0.092	0.095	0.096	0.098	0.101	0.103	0.106	0.111
A04	Sample	Dilution_40%	0.4	DMSO	Lycopene	Standard_Development	Run086	Standard_Measurement	Plate_01	Clariostar_Study	MB	Biofoundry_,_London	Linear_Dilution_Pattern_V2	0.118	0.115	0.112	0.108	0.105	0.102	0.099	0.099	0.095	0.092	0.088	0.085	0.081	0.078	0.075	0.072	0.07	0.069	0.067	0.067	0.066	0.067	0.068	0.069	0.069	0.07	0.072	0.073	0.075	0.076	0.077	0.078	0.08	0.082	0.084	0.087
A05	Sample	Dilution_20%	0.2	DMSO	Lycopene	Standard_Development	Run086	Standard_Measurement	Plate_01	Clariostar_Study	MB	Biofoundry_,_London	Linear_Dilution_Pattern_V2	0.106	0.103	0.1	0.097	0.094	0.09	0.087	0.086	0.083	0.08	0.076	0.073	0.07	0.067	0.064	0.062	0.06	0.058	0.057	0.057	0.056	0.056	0.056	0.056	0.057	0.057	0.058	0.058	0.059	0.059	0.059	0.06	0.061	0.061	0.062	0.064
A06	Sample	Dilution_100%	1.0	DMSO	Lycopene	Standard_Development	Run086	Standard_Measurement	Plate_01	Clariostar_Study	MB	Biofoundry_,_London	Linear_Dilution_Pattern_V2	0.15	0.146	0.144	0.141	0.138	0.134	0.132	0.131	0.13	0.128	0.126	0.123	0.119	0.116	0.112	0.109	0.106	0.105	0.104	0.103	0.103	0.104	0.106	0.108	0.111	0.114	0.119	0.123	0.127	0.131	0.134	0.136	0.141	0.145	0.151	0.159
A07	Sample	Dilution_80%	0.8	DMSO	Lycopene	Standard_Development	Run086	Standard_Measurement	Plate_01	Clariostar_Study	MB	Biofoundry_,_London	Linear_Dilution_Pattern_V2	0.145	0.142	0.139	0.136	0.133	0.129	0.126	0.125	0.124	0.121	0.119	0.116	0.112	0.108	0.105	0.102	0.1	0.099	0.098	0.097	0.096	0.097	0.097	0.1	0.102	0.104	0.108	0.111	0.114	0.117	0.119	0.121	0.124	0.127	0.132	0.138
A08	Sample	Dilution_60%	0.6	DMSO	Lycopene	Standard_Development	Run086	Standard_Measurement	Plate_01	Clariostar_Study	MB	Biofoundry_,_London	Linear_Dilution_Pattern_V2	0.129	0.125	0.122	0.12	0.116	0.112	0.109	0.108	0.106	0.103	0.101	0.097	0.093	0.09	0.087	0.084	0.082	0.081	0.08	0.079	0.079	0.08	0.08	0.082	0.083	0.085	0.087	0.089	0.092	0.094	0.096	0.098	0.1	0.102	0.105	0.111
A09	Sample	Dilution_40%	0.4	DMSO	Lycopene	Standard_Development	Run086	Standard_Measurement	Plate_01	Clariostar_Study	MB	Biofoundry_,_London	Linear_Dilution_Pattern_V2	0.124	0.121	0.117	0.115	0.112	0.107	0.104	0.103	0.1	0.097	0.094	0.09	0.087	0.082	0.08	0.079	0.076	0.074	0.073	0.072	0.071	0.072	0.072	0.072	0.073	0.074	0.076	0.077	0.079	0.08	0.081	0.082	0.084	0.085	0.087	0.09
A10	Sample	Dilution_20%	0.2	DMSO	Lycopene	Standard_Development	Run086	Standard_Measurement	Plate_01	Clariostar_Study	MB	Biofoundry_,_London	Linear_Dilution_Pattern_V2	0.116	0.113	0.11	0.107	0.104	0.1	0.097	0.095	0.092	0.088	0.085	0.081	0.077	0.074	0.071	0.069	0.066	0.064	0.063	0.063	0.062	0.062	0.061	0.061	0.061	0.061	0.062	0.063	0.064	0.064	0.064	0.064	0.065	0.066	0.066	0.068
A11	Blank	DMSO_Blank		DMSO		Standard_Development	Run086	Standard_Measurement	Plate_01	Clariostar_Study	MB	Biofoundry_,_London	Linear_Dilution_Pattern_V2	0.107	0.103	0.1	0.097	0.094	0.09	0.087	0.085	0.081	0.077	0.073	0.069	0.065	0.062	0.059	0.057	0.055	0.052	0.053	0.051	0.05	0.05	0.05	0.049	0.048	0.048	0.048	0.047	0.047	0.047	0.046	0.046	0.046	0.045	0.044	0.044
A12	Blank	DMSO_Blank		DMSO		Standard_Development	Run086	Standard_Measurement	Plate_01	Clariostar_Study	MB	Biofoundry_,_London	Linear_Dilution_Pattern_V2	0.106	0.103	0.1	0.097	0.094	0.09	0.087	0.086	0.082	0.077	0.073	0.07	0.066	0.063	0.06	0.058	0.056	0.054	0.053	0.052	0.051	0.051	0.05	0.05	0.049	0.048	0.048	0.048	0.047	0.047	0.047	0.046	0.046	0.046	0.045	0.045
B01	Sample	Dilution_100%	1.0	DMSO	Lycopene	Standard_Development	Run086	Standard_Measurement	Plate_01	Clariostar_Study	MB	Biofoundry_,_London	Linear_Dilution_Pattern_V2	0.147	0.145	0.142	0.139	0.136	0.132	0.129	0.129	0.128	0.126	0.123	0.121	0.117	0.113	0.109	0.107	0.105	0.102	0.102	0.102	0.102	0.102	0.104	0.107	0.11	0.114	0.117	0.123	0.127	0.131	0.134	0.138	0.142	0.146	0.152	0.161
B02	Sample	Dilution_80%	0.8	DMSO	Lycopene	Standard_Development	Run086	Standard_Measurement	Plate_01	Clariostar_Study	MB	Biofoundry_,_London	Linear_Dilution_Pattern_V2	0.134	0.131	0.127	0.125	0.122	0.118	0.115	0.116	0.115	0.112	0.11	0.107	0.103	0.1	0.097	0.095	0.093	0.091	0.091	0.09	0.09	0.091	0.092	0.095	0.097	0.1	0.103	0.106	0.11	0.112	0.115	0.117	0.121	0.124	0.129	0.135
B03	Sample	Dilution_60%	0.6	DMSO	Lycopene	Standard_Development	Run086	Standard_Measurement	Plate_01	Clariostar_Study	MB	Biofoundry_,_London	Linear_Dilution_Pattern_V2	0.127	0.124	0.121	0.119	0.116	0.112	0.109	0.108	0.107	0.104	0.102	0.099	0.095	0.093	0.089	0.087	0.085	0.084	0.083	0.082	0.081	0.082	0.084	0.085	0.086	0.088	0.091	0.093	0.096	0.097	0.099	0.101	0.103	0.105	0.108	0.113
B04	Sample	Dilution_40%	0.4	DMSO	Lycopene	Standard_Development	Run086	Standard_Measurement	Plate_01	Clariostar_Study	MB	Biofoundry_,_London	Linear_Dilution_Pattern_V2	0.116	0.113	0.11	0.108	0.105	0.101	0.099	0.098	0.096	0.092	0.089	0.086	0.083	0.08	0.077	0.075	0.074	0.072	0.071	0.07	0.07	0.07	0.07	0.072	0.072	0.074	0.075	0.076	0.078	0.08	0.081	0.082	0.083	0.084	0.086	0.09
B05	Sample	Dilution_20%	0.2	DMSO	Lycopene	Standard_Development	Run086	Standard_Measurement	Plate_01	Clariostar_Study	MB	Biofoundry_,_London	Linear_Dilution_Pattern_V2	0.101	0.098	0.095	0.092	0.089	0.086	0.084	0.083	0.08	0.077	0.074	0.071	0.068	0.066	0.063	0.061	0.06	0.058	0.058	0.057	0.056	0.056	0.057	0.058	0.057	0.057	0.058	0.058	0.06	0.06	0.06	0.061	0.062	0.063	0.063	0.065
B06	Sample	Dilution_100%	1.0	DMSO	Lycopene	Standard_Development	Run086	Standard_Measurement	Plate_01	Clariostar_Study	MB	Biofoundry_,_London	Linear_Dilution_Pattern_V2	0.145	0.143	0.14	0.138	0.134	0.13	0.128	0.128	0.126	0.125	0.122	0.12	0.117	0.113	0.11	0.107	0.105	0.104	0.104	0.103	0.102	0.103	0.105	0.108	0.111	0.114	0.118	0.123	0.128	0.131	0.134	0.137	0.141	0.145	0.151	0.159
B07	Sample	Dilution_80%	0.8	DMSO	Lycopene	Standard_Development	Run086	Standard_Measurement	Plate_01	Clariostar_Study	MB	Biofoundry_,_London	Linear_Dilution_Pattern_V2	0.139	0.135	0.133	0.131	0.128	0.125	0.122	0.122	0.121	0.119	0.116	0.114	0.11	0.107	0.104	0.103	0.101	0.099	0.098	0.098	0.097	0.098	0.099	0.101	0.103	0.106	0.109	0.113	0.116	0.119	0.121	0.123	0.127	0.13	0.134	0.141
B08	Sample	Dilution_60%	0.6	DMSO	Lycopene	Standard_Development	Run086	Standard_Measurement	Plate_01	Clariostar_Study	MB	Biofoundry_,_London	Linear_Dilution_Pattern_V2	0.125	0.122	0.12	0.117	0.114	0.11	0.107	0.107	0.105	0.102	0.1	0.098	0.093	0.091	0.089	0.086	0.084	0.083	0.082	0.081	0.081	0.082	0.083	0.084	0.085	0.088	0.09	0.092	0.095	0.097	0.098	0.1	0.102	0.105	0.109	0.113
B09	Sample	Dilution_40%	0.4	DMSO	Lycopene	Standard_Development	Run086	Standard_Measurement	Plate_01	Clariostar_Study	MB	Biofoundry_,_London	Linear_Dilution_Pattern_V2	0.118	0.114	0.113	0.11	0.106	0.102	0.1	0.1	0.096	0.093	0.09	0.087	0.084	0.081	0.078	0.076	0.073	0.072	0.072	0.07	0.07	0.07	0.071	0.072	0.072	0.073	0.076	0.077	0.079	0.08	0.081	0.082	0.084	0.085	0.087	0.09
B10	Sample	Dilution_20%	0.2	DMSO	Lycopene	Standard_Development	Run086	Standard_Measurement	Plate_01	Clariostar_Study	MB	Biofoundry_,_London	Linear_Dilution_Pattern_V2	0.11	0.106	0.103	0.1	0.098	0.094	0.091	0.09	0.087	0.084	0.081	0.077	0.074	0.071	0.068	0.066	0.064	0.062	0.062	0.061	0.059	0.06	0.06	0.061	0.06	0.061	0.062	0.062	0.063	0.063	0.064	0.064	0.065	0.065	0.066	0.068
B11	Blank	DMSO_Blank		DMSO		Standard_Development	Run086	Standard_Measurement	Plate_01	Clariostar_Study	MB	Biofoundry_,_London	Linear_Dilution_Pattern_V2	0.1	0.096	0.093	0.091	0.088	0.085	0.082	0.08	0.077	0.073	0.07	0.067	0.063	0.06	0.058	0.056	0.054	0.053	0.052	0.051	0.051	0.05	0.049	0.048	0.048	0.048	0.047	0.047	0.047	0.047	0.046	0.046	0.046	0.045	0.044	0.045
B12	Blank	DMSO_Blank		DMSO		Standard_Development	Run086	Standard_Measurement	Plate_01	Clariostar_Study	MB	Biofoundry_,_London	Linear_Dilution_Pattern_V2	0.097	0.093	0.09	0.089	0.086	0.081	0.079	0.077	0.073	0.07	0.065	0.062	0.058	0.055	0.053	0.051	0.05	0.049	0.048	0.047	0.045	0.046	0.045	0.045	0.044	0.044	0.044	0.043	0.044	0.043	0.043	0.043	0.043	0.043	0.042	0.042
C01	Sample	Dilution_95%	0.95	DMSO	Lycopene	Standard_Development	Run086	Standard_Measurement	Plate_01	Clariostar_Study	MB	Biofoundry_,_London	Linear_Dilution_Pattern_V2	0.143	0.14	0.138	0.135	0.132	0.128	0.126	0.126	0.124	0.121	0.12	0.117	0.113	0.11	0.107	0.104	0.102	0.1	0.099	0.098	0.098	0.1	0.102	0.104	0.107	0.111	0.115	0.119	0.123	0.127	0.129	0.133	0.137	0.141	0.147	0.155
C02	Sample	Dilution_75%	0.75	DMSO	Lycopene	Standard_Development	Run086	Standard_Measurement	Plate_01	Clariostar_Study	MB	Biofoundry_,_London	Linear_Dilution_Pattern_V2	0.153	0.151	0.148	0.146	0.143	0.139	0.138	0.137	0.134	0.132	0.13	0.127	0.123	0.12	0.117	0.115	0.113	0.111	0.111	0.11	0.109	0.111	0.112	0.113	0.115	0.117	0.12	0.123	0.125	0.128	0.13	0.132	0.134	0.137	0.141	0.147
C03	Sample	Dilution_55%	0.55	DMSO	Lycopene	Standard_Development	Run086	Standard_Measurement	Plate_01	Clariostar_Study	MB	Biofoundry_,_London	Linear_Dilution_Pattern_V2	0.128	0.124	0.121	0.118	0.115	0.112	0.11	0.11	0.107	0.104	0.102	0.1	0.096	0.092	0.09	0.089	0.086	0.085	0.084	0.083	0.083	0.083	0.084	0.086	0.086	0.088	0.091	0.092	0.095	0.097	0.097	0.099	0.101	0.103	0.106	0.11
C04	Sample	Dilution_35%	0.35	DMSO	Lycopene	Standard_Development	Run086	Standard_Measurement	Plate_01	Clariostar_Study	MB	Biofoundry_,_London	Linear_Dilution_Pattern_V2	0.109	0.106	0.103	0.101	0.098	0.094	0.092	0.092	0.089	0.087	0.084	0.08	0.077	0.074	0.072	0.071	0.068	0.067	0.067	0.066	0.065	0.066	0.067	0.067	0.067	0.069	0.07	0.071	0.072	0.074	0.074	0.076	0.077	0.078	0.08	0.083
C05	Sample	Dilution_15%	0.15	DMSO	Lycopene	Standard_Development	Run086	Standard_Measurement	Plate_01	Clariostar_Study	MB	Biofoundry_,_London	Linear_Dilution_Pattern_V2	0.097	0.095	0.091	0.088	0.085	0.081	0.079	0.08	0.077	0.074	0.07	0.068	0.065	0.062	0.061	0.059	0.057	0.055	0.054	0.054	0.054	0.054	0.054	0.054	0.054	0.054	0.054	0.054	0.056	0.055	0.056	0.056	0.057	0.057	0.057	0.058
C06	Sample	Dilution_95%	0.95	DMSO	Lycopene	Standard_Development	Run086	Standard_Measurement	Plate_01	Clariostar_Study	MB	Biofoundry_,_London	Linear_Dilution_Pattern_V2	0.142	0.139	0.136	0.134	0.132	0.128	0.126	0.125	0.124	0.122	0.121	0.119	0.115	0.112	0.109	0.106	0.103	0.103	0.102	0.102	0.101	0.102	0.103	0.106	0.108	0.112	0.116	0.12	0.124	0.127	0.13	0.134	0.136	0.141	0.146	0.154
C07	Sample	Dilution_75%	0.75	DMSO	Lycopene	Standard_Development	Run086	Standard_Measurement	Plate_01	Clariostar_Study	MB	Biofoundry_,_London	Linear_Dilution_Pattern_V2	0.127	0.123	0.121	0.118	0.115	0.111	0.109	0.11	0.107	0.105	0.103	0.101	0.098	0.094	0.091	0.089	0.087	0.086	0.086	0.085	0.085	0.086	0.088	0.089	0.091	0.093	0.097	0.1	0.103	0.105	0.108	0.111	0.113	0.117	0.121	0.126
C08	Sample	Dilution_55%	0.55	DMSO	Lycopene	Standard_Development	Run086	Standard_Measurement	Plate_01	Clariostar_Study	MB	Biofoundry_,_London	Linear_Dilution_Pattern_V2	0.119	0.117	0.114	0.111	0.108	0.104	0.102	0.101	0.099	0.097	0.095	0.093	0.089	0.086	0.084	0.082	0.08	0.079	0.079	0.078	0.077	0.078	0.079	0.08	0.082	0.083	0.086	0.087	0.09	0.092	0.093	0.095	0.097	0.099	0.102	0.106
C09	Sample	Dilution_35%	0.35	DMSO	Lycopene	Standard_Development	Run086	Standard_Measurement	Plate_01	Clariostar_Study	MB	Biofoundry_,_London	Linear_Dilution_Pattern_V2	0.113	0.11	0.107	0.104	0.102	0.098	0.096	0.093	0.092	0.088	0.085	0.082	0.078	0.076	0.073	0.071	0.07	0.068	0.067	0.066	0.066	0.067	0.067	0.068	0.068	0.069	0.07	0.071	0.073	0.074	0.075	0.076	0.077	0.078	0.08	0.083
C10	Sample	Dilution_15%	0.15	DMSO	Lycopene	Standard_Development	Run086	Standard_Measurement	Plate_01	Clariostar_Study	MB	Biofoundry_,_London	Linear_Dilution_Pattern_V2	0.1	0.096	0.093	0.091	0.088	0.084	0.082	0.081	0.078	0.074	0.071	0.069	0.064	0.061	0.059	0.058	0.056	0.055	0.054	0.053	0.053	0.053	0.053	0.053	0.052	0.052	0.053	0.054	0.055	0.055	0.055	0.056	0.056	0.057	0.057	0.059
C11	Blank	DMSO_Blank		DMSO		Standard_Development	Run086	Standard_Measurement	Plate_01	Clariostar_Study	MB	Biofoundry_,_London	Linear_Dilution_Pattern_V2	0.094	0.091	0.087	0.085	0.083	0.078	0.075	0.074	0.071	0.067	0.063	0.06	0.056	0.054	0.052	0.05	0.048	0.047	0.046	0.045	0.044	0.044	0.044	0.044	0.043	0.043	0.043	0.042	0.043	0.043	0.042	0.043	0.042	0.042	0.042	0.042
C12	Blank	DMSO_Blank		DMSO		Standard_Development	Run086	Standard_Measurement	Plate_01	Clariostar_Study	MB	Biofoundry_,_London	Linear_Dilution_Pattern_V2	0.099	0.094	0.091	0.089	0.086	0.082	0.079	0.078	0.075	0.071	0.067	0.062	0.059	0.057	0.055	0.053	0.051	0.05	0.05	0.048	0.048	0.048	0.048	0.048	0.046	0.046	0.046	0.045	0.046	0.046	0.046	0.045	0.045	0.045	0.044	0.045
D01	Sample	Dilution_95%	0.95	DMSO	Lycopene	Standard_Development	Run086	Standard_Measurement	Plate_01	Clariostar_Study	MB	Biofoundry_,_London	Linear_Dilution_Pattern_V2	0.146	0.143	0.141	0.138	0.134	0.13	0.129	0.128	0.127	0.125	0.123	0.12	0.116	0.113	0.11	0.107	0.105	0.103	0.103	0.102	0.102	0.102	0.104	0.107	0.109	0.113	0.118	0.121	0.126	0.129	0.132	0.136	0.139	0.144	0.149	0.158
D02	Sample	Dilution_75%	0.75	DMSO	Lycopene	Standard_Development	Run086	Standard_Measurement	Plate_01	Clariostar_Study	MB	Biofoundry_,_London	Linear_Dilution_Pattern_V2	0.147	0.144	0.141	0.139	0.137	0.132	0.131	0.13	0.128	0.126	0.124	0.122	0.118	0.115	0.113	0.11	0.107	0.106	0.106	0.104	0.104	0.105	0.107	0.108	0.11	0.112	0.116	0.118	0.121	0.124	0.126	0.128	0.131	0.134	0.137	0.143
D03	Sample	Dilution_55%	0.55	DMSO	Lycopene	Standard_Development	Run086	Standard_Measurement	Plate_01	Clariostar_Study	MB	Biofoundry_,_London	Linear_Dilution_Pattern_V2	0.134	0.132	0.129	0.127	0.124	0.12	0.118	0.118	0.116	0.113	0.111	0.109	0.105	0.102	0.099	0.097	0.096	0.094	0.093	0.093	0.092	0.093	0.093	0.095	0.096	0.097	0.099	0.101	0.103	0.105	0.106	0.107	0.109	0.112	0.114	0.118
D04	Sample	Dilution_35%	0.35	DMSO	Lycopene	Standard_Development	Run086	Standard_Measurement	Plate_01	Clariostar_Study	MB	Biofoundry_,_London	Linear_Dilution_Pattern_V2	0.115	0.112	0.109	0.106	0.103	0.101	0.098	0.097	0.095	0.093	0.09	0.087	0.084	0.081	0.079	0.077	0.075	0.073	0.073	0.072	0.07	0.071	0.071	0.072	0.073	0.074	0.075	0.076	0.077	0.078	0.079	0.08	0.081	0.083	0.084	0.087
D05	Sample	Dilution_15%	0.15	DMSO	Lycopene	Standard_Development	Run086	Standard_Measurement	Plate_01	Clariostar_Study	MB	Biofoundry_,_London	Linear_Dilution_Pattern_V2	0.101	0.097	0.095	0.092	0.09	0.086	0.084	0.082	0.08	0.077	0.074	0.072	0.068	0.066	0.065	0.063	0.06	0.059	0.058	0.058	0.057	0.057	0.057	0.057	0.058	0.058	0.058	0.058	0.059	0.059	0.059	0.059	0.06	0.06	0.06	0.061
D06	Sample	Dilution_95%	0.95	DMSO	Lycopene	Standard_Development	Run086	Standard_Measurement	Plate_01	Clariostar_Study	MB	Biofoundry_,_London	Linear_Dilution_Pattern_V2	0.143	0.14	0.138	0.136	0.133	0.128	0.126	0.126	0.125	0.123	0.122	0.12	0.117	0.114	0.11	0.108	0.105	0.104	0.104	0.103	0.103	0.104	0.106	0.108	0.111	0.114	0.118	0.122	0.126	0.129	0.132	0.135	0.139	0.143	0.149	0.156
D07	Sample	Dilution_75%	0.75	DMSO	Lycopene	Standard_Development	Run086	Standard_Measurement	Plate_01	Clariostar_Study	MB	Biofoundry_,_London	Linear_Dilution_Pattern_V2	0.138	0.135	0.132	0.13	0.128	0.124	0.122	0.121	0.119	0.117	0.115	0.113	0.11	0.106	0.104	0.102	0.1	0.098	0.098	0.097	0.097	0.097	0.098	0.1	0.102	0.104	0.108	0.11	0.114	0.116	0.118	0.12	0.123	0.126	0.13	0.137
D08	Sample	Dilution_55%	0.55	DMSO	Lycopene	Standard_Development	Run086	Standard_Measurement	Plate_01	Clariostar_Study	MB	Biofoundry_,_London	Linear_Dilution_Pattern_V2	0.119	0.116	0.114	0.111	0.109	0.105	0.103	0.102	0.1	0.097	0.096	0.092	0.089	0.086	0.084	0.082	0.08	0.078	0.078	0.078	0.077	0.078	0.079	0.08	0.081	0.083	0.085	0.087	0.09	0.092	0.093	0.095	0.098	0.1	0.103	0.107
D09	Sample	Dilution_35%	0.35	DMSO	Lycopene	Standard_Development	Run086	Standard_Measurement	Plate_01	Clariostar_Study	MB	Biofoundry_,_London	Linear_Dilution_Pattern_V2	0.113	0.109	0.106	0.104	0.102	0.098	0.095	0.095	0.093	0.09	0.087	0.083	0.08	0.077	0.075	0.073	0.071	0.07	0.069	0.069	0.068	0.068	0.069	0.07	0.07	0.071	0.072	0.073	0.074	0.075	0.076	0.078	0.079	0.081	0.082	0.085
D10	Sample	Dilution_15%	0.15	DMSO	Lycopene	Standard_Development	Run086	Standard_Measurement	Plate_01	Clariostar_Study	MB	Biofoundry_,_London	Linear_Dilution_Pattern_V2	0.105	0.101	0.099	0.097	0.095	0.09	0.087	0.087	0.084	0.081	0.078	0.074	0.071	0.069	0.067	0.065	0.064	0.062	0.062	0.061	0.06	0.06	0.059	0.059	0.059	0.06	0.06	0.06	0.061	0.061	0.061	0.061	0.062	0.062	0.062	0.064
D11	Blank	DMSO_Blank		DMSO		Standard_Development	Run086	Standard_Measurement	Plate_01	Clariostar_Study	MB	Biofoundry_,_London	Linear_Dilution_Pattern_V2	0.102	0.098	0.095	0.093	0.09	0.086	0.084	0.083	0.08	0.075	0.071	0.068	0.064	0.062	0.059	0.058	0.057	0.055	0.055	0.053	0.053	0.052	0.051	0.052	0.051	0.051	0.05	0.05	0.05	0.05	0.049	0.049	0.049	0.048	0.048	0.048
D12	Blank	DMSO_Blank		DMSO		Standard_Development	Run086	Standard_Measurement	Plate_01	Clariostar_Study	MB	Biofoundry_,_London	Linear_Dilution_Pattern_V2	0.097	0.093	0.091	0.088	0.085	0.081	0.079	0.078	0.074	0.069	0.065	0.062	0.059	0.056	0.054	0.052	0.05	0.049	0.049	0.048	0.046	0.046	0.046	0.046	0.045	0.045	0.045	0.045	0.045	0.045	0.044	0.044	0.044	0.044	0.043	0.043
E01	Sample	Dilution_90%	0.9	DMSO	Lycopene	Standard_Development	Run086	Standard_Measurement	Plate_01	Clariostar_Study	MB	Biofoundry_,_London	Linear_Dilution_Pattern_V2	0.147	0.144	0.141	0.138	0.134	0.131	0.128	0.128	0.127	0.125	0.122	0.12	0.116	0.112	0.109	0.107	0.104	0.103	0.102	0.101	0.101	0.102	0.104	0.107	0.11	0.114	0.117	0.121	0.125	0.128	0.131	0.134	0.138	0.142	0.147	0.155
E02	Sample	Dilution_70%	0.7	DMSO	Lycopene	Standard_Development	Run086	Standard_Measurement	Plate_01	Clariostar_Study	MB	Biofoundry_,_London	Linear_Dilution_Pattern_V2	0.144	0.141	0.138	0.134	0.131	0.129	0.126	0.126	0.123	0.122	0.12	0.118	0.114	0.111	0.108	0.105	0.104	0.102	0.102	0.1	0.1	0.101	0.102	0.104	0.106	0.108	0.111	0.113	0.117	0.119	0.121	0.124	0.126	0.129	0.133	0.138
E03	Sample	Dilution_50%	0.5	DMSO	Lycopene	Standard_Development	Run086	Standard_Measurement	Plate_01	Clariostar_Study	MB	Biofoundry_,_London	Linear_Dilution_Pattern_V2	0.122	0.119	0.116	0.114	0.111	0.107	0.106	0.104	0.103	0.1	0.098	0.094	0.091	0.089	0.086	0.084	0.082	0.081	0.08	0.08	0.078	0.079	0.08	0.081	0.082	0.084	0.086	0.088	0.09	0.092	0.093	0.094	0.096	0.098	0.101	0.105
E04	Sample	Dilution_30%	0.3	DMSO	Lycopene	Standard_Development	Run086	Standard_Measurement	Plate_01	Clariostar_Study	MB	Biofoundry_,_London	Linear_Dilution_Pattern_V2	0.107	0.104	0.101	0.099	0.096	0.092	0.09	0.089	0.086	0.084	0.081	0.078	0.075	0.072	0.07	0.068	0.066	0.064	0.064	0.063	0.063	0.063	0.064	0.064	0.064	0.065	0.067	0.068	0.069	0.07	0.071	0.072	0.072	0.073	0.075	0.078
E05	Sample	Dilution_10%	0.1	DMSO	Lycopene	Standard_Development	Run086	Standard_Measurement	Plate_01	Clariostar_Study	MB	Biofoundry_,_London	Linear_Dilution_Pattern_V2	0.096	0.093	0.089	0.087	0.084	0.081	0.079	0.078	0.076	0.072	0.07	0.068	0.065	0.062	0.06	0.058	0.056	0.055	0.054	0.054	0.052	0.053	0.053	0.052	0.052	0.052	0.052	0.052	0.053	0.053	0.053	0.053	0.054	0.054	0.053	0.054
E06	Sample	Dilution_90%	0.9	DMSO	Lycopene	Standard_Development	Run086	Standard_Measurement	Plate_01	Clariostar_Study	MB	Biofoundry_,_London	Linear_Dilution_Pattern_V2	0.137	0.134	0.132	0.129	0.127	0.123	0.121	0.121	0.12	0.118	0.117	0.114	0.111	0.108	0.105	0.103	0.101	0.099	0.1	0.099	0.098	0.099	0.1	0.102	0.106	0.109	0.113	0.117	0.121	0.124	0.127	0.13	0.134	0.137	0.142	0.15
E07	Sample	Dilution_70%	0.7	DMSO	Lycopene	Standard_Development	Run086	Standard_Measurement	Plate_01	Clariostar_Study	MB	Biofoundry_,_London	Linear_Dilution_Pattern_V2	0.132	0.129	0.126	0.123	0.12	0.116	0.114	0.114	0.113	0.111	0.109	0.107	0.103	0.099	0.097	0.096	0.093	0.091	0.091	0.09	0.089	0.091	0.092	0.094	0.096	0.098	0.101	0.104	0.107	0.109	0.112	0.114	0.116	0.119	0.123	0.128
E08	Sample	Dilution_50%	0.5	DMSO	Lycopene	Standard_Development	Run086	Standard_Measurement	Plate_01	Clariostar_Study	MB	Biofoundry_,_London	Linear_Dilution_Pattern_V2	0.12	0.116	0.113	0.111	0.108	0.104	0.102	0.101	0.1	0.097	0.095	0.092	0.088	0.085	0.083	0.081	0.079	0.078	0.078	0.077	0.076	0.076	0.077	0.079	0.08	0.082	0.084	0.085	0.087	0.089	0.091	0.093	0.094	0.096	0.099	0.102
E09	Sample	Dilution_30%	0.3	DMSO	Lycopene	Standard_Development	Run086	Standard_Measurement	Plate_01	Clariostar_Study	MB	Biofoundry_,_London	Linear_Dilution_Pattern_V2	0.113	0.11	0.107	0.104	0.101	0.097	0.095	0.094	0.092	0.089	0.086	0.083	0.08	0.077	0.074	0.072	0.07	0.069	0.069	0.069	0.067	0.067	0.068	0.069	0.068	0.069	0.071	0.072	0.073	0.074	0.075	0.076	0.076	0.077	0.079	0.081
E10	Sample	Dilution_10%	0.1	DMSO	Lycopene	Standard_Development	Run086	Standard_Measurement	Plate_01	Clariostar_Study	MB	Biofoundry_,_London	Linear_Dilution_Pattern_V2	0.098	0.095	0.092	0.09	0.087	0.083	0.081	0.079	0.076	0.073	0.069	0.067	0.064	0.061	0.058	0.057	0.055	0.053	0.053	0.052	0.051	0.051	0.052	0.052	0.051	0.052	0.051	0.052	0.053	0.053	0.053	0.053	0.054	0.054	0.054	0.054
E11	Blank	DMSO_Blank		DMSO		Standard_Development	Run086	Standard_Measurement	Plate_01	Clariostar_Study	MB	Biofoundry_,_London	Linear_Dilution_Pattern_V2	0.097	0.093	0.09	0.087	0.084	0.08	0.078	0.077	0.074	0.069	0.065	0.062	0.058	0.056	0.053	0.051	0.05	0.048	0.048	0.047	0.045	0.045	0.045	0.046	0.045	0.045	0.044	0.044	0.044	0.044	0.044	0.044	0.043	0.043	0.042	0.043
E12	Blank	DMSO_Blank		DMSO		Standard_Development	Run086	Standard_Measurement	Plate_01	Clariostar_Study	MB	Biofoundry_,_London	Linear_Dilution_Pattern_V2	0.093	0.089	0.086	0.084	0.081	0.076	0.074	0.073	0.07	0.065	0.06	0.057	0.054	0.05	0.049	0.048	0.046	0.044	0.044	0.043	0.042	0.042	0.043	0.042	0.041	0.041	0.041	0.041	0.041	0.041	0.041	0.041	0.041	0.041	0.04	0.04
F01	Sample	Dilution_90%	0.9	DMSO	Lycopene	Standard_Development	Run086	Standard_Measurement	Plate_01	Clariostar_Study	MB	Biofoundry_,_London	Linear_Dilution_Pattern_V2	0.154	0.151	0.148	0.145	0.142	0.138	0.135	0.134	0.133	0.132	0.129	0.126	0.122	0.117	0.114	0.112	0.11	0.107	0.107	0.106	0.105	0.106	0.108	0.11	0.112	0.116	0.12	0.124	0.128	0.131	0.133	0.136	0.14	0.143	0.148	0.156
F02	Sample	Dilution_70%	0.7	DMSO	Lycopene	Standard_Development	Run086	Standard_Measurement	Plate_01	Clariostar_Study	MB	Biofoundry_,_London	Linear_Dilution_Pattern_V2	0.143	0.138	0.136	0.134	0.13	0.127	0.124	0.123	0.122	0.12	0.118	0.115	0.111	0.108	0.105	0.103	0.101	0.099	0.098	0.098	0.097	0.097	0.098	0.1	0.101	0.104	0.107	0.109	0.111	0.114	0.116	0.118	0.12	0.123	0.126	0.132
F03	Sample	Dilution_50%	0.5	DMSO	Lycopene	Standard_Development	Run086	Standard_Measurement	Plate_01	Clariostar_Study	MB	Biofoundry_,_London	Linear_Dilution_Pattern_V2	0.128	0.126	0.123	0.121	0.118	0.114	0.111	0.111	0.108	0.106	0.104	0.101	0.098	0.095	0.092	0.09	0.088	0.087	0.086	0.085	0.084	0.084	0.085	0.086	0.087	0.089	0.09	0.092	0.094	0.096	0.097	0.098	0.1	0.101	0.103	0.107
F04	Sample	Dilution_30%	0.3	DMSO	Lycopene	Standard_Development	Run086	Standard_Measurement	Plate_01	Clariostar_Study	MB	Biofoundry_,_London	Linear_Dilution_Pattern_V2	0.113	0.111	0.108	0.105	0.102	0.098	0.096	0.095	0.093	0.09	0.087	0.083	0.081	0.078	0.075	0.073	0.072	0.07	0.069	0.068	0.068	0.068	0.068	0.069	0.069	0.07	0.071	0.072	0.073	0.074	0.074	0.075	0.076	0.077	0.077	0.08
F05	Sample	Dilution_10%	0.1	DMSO	Lycopene	Standard_Development	Run086	Standard_Measurement	Plate_01	Clariostar_Study	MB	Biofoundry_,_London	Linear_Dilution_Pattern_V2	0.099	0.096	0.093	0.09	0.088	0.084	0.081	0.08	0.078	0.074	0.072	0.069	0.066	0.063	0.061	0.059	0.058	0.057	0.056	0.055	0.054	0.054	0.054	0.054	0.053	0.054	0.054	0.054	0.054	0.055	0.054	0.054	0.055	0.055	0.054	0.055
F06	Sample	Dilution_90%	0.9	DMSO	Lycopene	Standard_Development	Run086	Standard_Measurement	Plate_01	Clariostar_Study	MB	Biofoundry_,_London	Linear_Dilution_Pattern_V2	0.167	0.163	0.16	0.158	0.155	0.152	0.149	0.149	0.149	0.146	0.145	0.144	0.139	0.136	0.133	0.131	0.129	0.127	0.127	0.126	0.126	0.126	0.128	0.129	0.131	0.135	0.139	0.143	0.146	0.15	0.152	0.154	0.157	0.162	0.166	0.174
F07	Sample	Dilution_70%	0.7	DMSO	Lycopene	Standard_Development	Run086	Standard_Measurement	Plate_01	Clariostar_Study	MB	Biofoundry_,_London	Linear_Dilution_Pattern_V2	0.14	0.137	0.135	0.132	0.128	0.125	0.123	0.123	0.122	0.12	0.117	0.114	0.111	0.108	0.105	0.104	0.101	0.099	0.099	0.099	0.098	0.098	0.099	0.1	0.102	0.104	0.107	0.11	0.113	0.115	0.117	0.119	0.121	0.124	0.128	0.134
F08	Sample	Dilution_50%	0.5	DMSO	Lycopene	Standard_Development	Run086	Standard_Measurement	Plate_01	Clariostar_Study	MB	Biofoundry_,_London	Linear_Dilution_Pattern_V2	0.124	0.121	0.118	0.116	0.113	0.109	0.107	0.106	0.105	0.102	0.099	0.097	0.093	0.09	0.088	0.086	0.083	0.082	0.082	0.081	0.08	0.08	0.081	0.083	0.083	0.085	0.087	0.088	0.09	0.092	0.093	0.094	0.096	0.099	0.1	0.104
F09	Sample	Dilution_30%	0.3	DMSO	Lycopene	Standard_Development	Run086	Standard_Measurement	Plate_01	Clariostar_Study	MB	Biofoundry_,_London	Linear_Dilution_Pattern_V2	0.108	0.105	0.103	0.099	0.097	0.093	0.091	0.09	0.087	0.084	0.081	0.079	0.075	0.071	0.07	0.068	0.066	0.064	0.064	0.063	0.062	0.063	0.063	0.064	0.064	0.065	0.066	0.068	0.069	0.069	0.07	0.071	0.073	0.074	0.075	0.077
F10	Sample	Dilution_10%	0.1	DMSO	Lycopene	Standard_Development	Run086	Standard_Measurement	Plate_01	Clariostar_Study	MB	Biofoundry_,_London	Linear_Dilution_Pattern_V2	0.099	0.096	0.093	0.09	0.088	0.084	0.081	0.08	0.077	0.075	0.071	0.068	0.064	0.062	0.06	0.058	0.056	0.055	0.054	0.054	0.052	0.052	0.052	0.053	0.052	0.052	0.052	0.052	0.053	0.053	0.053	0.054	0.053	0.054	0.053	0.054
F11	Blank	DMSO		DMSO		Standard_Development	Run086	Standard_Measurement	Plate_01	Clariostar_Study	MB	Biofoundry_,_London	Linear_Dilution_Pattern_V2	0.095	0.091	0.088	0.086	0.084	0.08	0.077	0.075	0.073	0.069	0.064	0.061	0.058	0.055	0.053	0.051	0.05	0.049	0.048	0.047	0.046	0.046	0.046	0.046	0.046	0.045	0.045	0.044	0.045	0.044	0.044	0.044	0.043	0.043	0.043	0.043
F12	Blank	DMSO		DMSO		Standard_Development	Run086	Standard_Measurement	Plate_01	Clariostar_Study	MB	Biofoundry_,_London	Linear_Dilution_Pattern_V2	0.098	0.095	0.092	0.088	0.086	0.082	0.08	0.078	0.075	0.071	0.067	0.063	0.06	0.057	0.055	0.053	0.051	0.049	0.049	0.049	0.046	0.046	0.046	0.046	0.045	0.045	0.045	0.045	0.045	0.045	0.044	0.045	0.045	0.044	0.043	0.043
G01	Sample	Dilution_85%	0.85	DMSO	Lycopene	Standard_Development	Run086	Standard_Measurement	Plate_01	Clariostar_Study	MB	Biofoundry_,_London	Linear_Dilution_Pattern_V2	0.146	0.142	0.139	0.137	0.134	0.131	0.128	0.127	0.126	0.124	0.122	0.119	0.115	0.112	0.108	0.106	0.103	0.102	0.101	0.1	0.1	0.101	0.102	0.104	0.106	0.109	0.113	0.116	0.12	0.124	0.126	0.129	0.132	0.136	0.141	0.147
G02	Sample	Dilution_65%	0.65	DMSO	Lycopene	Standard_Development	Run086	Standard_Measurement	Plate_01	Clariostar_Study	MB	Biofoundry_,_London	Linear_Dilution_Pattern_V2	0.131	0.128	0.125	0.122	0.119	0.115	0.112	0.113	0.11	0.108	0.106	0.104	0.102	0.097	0.095	0.092	0.09	0.089	0.089	0.087	0.087	0.087	0.088	0.09	0.091	0.094	0.096	0.098	0.101	0.103	0.104	0.107	0.109	0.111	0.114	0.119
G03	Sample	Dilution_45%	0.45	DMSO	Lycopene	Standard_Development	Run086	Standard_Measurement	Plate_01	Clariostar_Study	MB	Biofoundry_,_London	Linear_Dilution_Pattern_V2	0.12	0.117	0.115	0.112	0.109	0.105	0.102	0.102	0.1	0.097	0.095	0.092	0.089	0.085	0.083	0.081	0.08	0.077	0.076	0.076	0.075	0.075	0.076	0.077	0.078	0.08	0.082	0.083	0.085	0.086	0.087	0.088	0.09	0.091	0.093	0.097
G04	Sample	Dilution_25%	0.25	DMSO	Lycopene	Standard_Development	Run086	Standard_Measurement	Plate_01	Clariostar_Study	MB	Biofoundry_,_London	Linear_Dilution_Pattern_V2	0.104	0.101	0.099	0.096	0.093	0.088	0.086	0.086	0.084	0.081	0.077	0.075	0.072	0.069	0.066	0.065	0.063	0.061	0.06	0.06	0.059	0.06	0.06	0.061	0.061	0.062	0.062	0.063	0.064	0.065	0.065	0.067	0.067	0.068	0.069	0.07
G05	Sample	Dilution_05%	0.0499999999999999	DMSO	Lycopene	Standard_Development	Run086	Standard_Measurement	Plate_01	Clariostar_Study	MB	Biofoundry_,_London	Linear_Dilution_Pattern_V2	0.095	0.091	0.088	0.086	0.083	0.078	0.076	0.076	0.074	0.07	0.067	0.065	0.062	0.06	0.057	0.055	0.054	0.052	0.052	0.051	0.05	0.049	0.049	0.049	0.048	0.048	0.048	0.048	0.048	0.048	0.048	0.048	0.048	0.048	0.047	0.047
G06	Sample	Dilution_85%	0.85	DMSO	Lycopene	Standard_Development	Run086	Standard_Measurement	Plate_01	Clariostar_Study	MB	Biofoundry_,_London	Linear_Dilution_Pattern_V2	0.137	0.134	0.131	0.128	0.126	0.122	0.12	0.119	0.118	0.117	0.115	0.113	0.109	0.106	0.103	0.1	0.099	0.097	0.097	0.097	0.095	0.097	0.098	0.1	0.102	0.106	0.109	0.113	0.117	0.12	0.122	0.125	0.128	0.132	0.137	0.143
G07	Sample	Dilution_65%	0.65	DMSO	Lycopene	Standard_Development	Run086	Standard_Measurement	Plate_01	Clariostar_Study	MB	Biofoundry_,_London	Linear_Dilution_Pattern_V2	0.126	0.122	0.12	0.117	0.114	0.11	0.108	0.107	0.106	0.103	0.101	0.1	0.096	0.093	0.09	0.089	0.086	0.084	0.084	0.083	0.083	0.084	0.085	0.086	0.088	0.09	0.093	0.095	0.098	0.101	0.102	0.104	0.107	0.11	0.114	0.119
G08	Sample	Dilution_45%	0.45	DMSO	Lycopene	Standard_Development	Run086	Standard_Measurement	Plate_01	Clariostar_Study	MB	Biofoundry_,_London	Linear_Dilution_Pattern_V2	0.116	0.112	0.109	0.106	0.103	0.099	0.097	0.096	0.094	0.092	0.089	0.086	0.083	0.079	0.078	0.076	0.074	0.072	0.072	0.071	0.071	0.071	0.072	0.073	0.073	0.075	0.077	0.078	0.081	0.082	0.083	0.085	0.086	0.088	0.09	0.094
G09	Sample	Dilution_25%	0.25	DMSO	Lycopene	Standard_Development	Run086	Standard_Measurement	Plate_01	Clariostar_Study	MB	Biofoundry_,_London	Linear_Dilution_Pattern_V2	0.106	0.102	0.101	0.098	0.094	0.09	0.088	0.087	0.085	0.081	0.078	0.075	0.071	0.069	0.067	0.065	0.063	0.062	0.061	0.06	0.06	0.06	0.06	0.061	0.061	0.061	0.062	0.063	0.064	0.065	0.066	0.067	0.067	0.067	0.068	0.071
G10	Sample	Dilution_05%	0.0499999999999999	DMSO	Lycopene	Standard_Development	Run086	Standard_Measurement	Plate_01	Clariostar_Study	MB	Biofoundry_,_London	Linear_Dilution_Pattern_V2	0.092	0.089	0.086	0.083	0.081	0.077	0.074	0.073	0.07	0.066	0.063	0.06	0.057	0.054	0.052	0.051	0.049	0.047	0.046	0.046	0.045	0.045	0.045	0.046	0.044	0.044	0.044	0.045	0.045	0.045	0.045	0.046	0.045	0.045	0.045	0.046
G11	Blank	DMSO_Blank		DMSO		Standard_Development	Run086	Standard_Measurement	Plate_01	Clariostar_Study	MB	Biofoundry_,_London	Linear_Dilution_Pattern_V2	0.096	0.091	0.089	0.086	0.083	0.079	0.077	0.075	0.072	0.068	0.063	0.06	0.058	0.054	0.052	0.051	0.049	0.048	0.047	0.046	0.045	0.045	0.045	0.045	0.044	0.043	0.043	0.043	0.044	0.043	0.043	0.043	0.043	0.043	0.042	0.043
G12	Blank	DMSO_Blank		DMSO		Standard_Development	Run086	Standard_Measurement	Plate_01	Clariostar_Study	MB	Biofoundry_,_London	Linear_Dilution_Pattern_V2	0.092	0.088	0.085	0.082	0.079	0.074	0.072	0.071	0.068	0.063	0.059	0.056	0.052	0.049	0.047	0.046	0.044	0.043	0.041	0.041	0.04	0.04	0.04	0.04	0.04	0.039	0.039	0.039	0.04	0.039	0.039	0.039	0.039	0.039	0.039	0.038
H01	Sample	Dilution_85%	0.85	DMSO	Lycopene	Standard_Development	Run086	Standard_Measurement	Plate_01	Clariostar_Study	MB	Biofoundry_,_London	Linear_Dilution_Pattern_V2	0.155	0.152	0.15	0.147	0.143	0.139	0.136	0.135	0.133	0.132	0.129	0.126	0.121	0.118	0.114	0.112	0.109	0.107	0.106	0.105	0.105	0.106	0.107	0.108	0.111	0.114	0.117	0.12	0.124	0.127	0.129	0.131	0.134	0.138	0.143	0.149
H02	Sample	Dilution_65%	0.65	DMSO	Lycopene	Standard_Development	Run086	Standard_Measurement	Plate_01	Clariostar_Study	MB	Biofoundry_,_London	Linear_Dilution_Pattern_V2	0.133	0.13	0.127	0.125	0.121	0.117	0.115	0.114	0.112	0.11	0.106	0.104	0.1	0.097	0.094	0.091	0.089	0.088	0.087	0.087	0.086	0.087	0.088	0.089	0.091	0.093	0.095	0.098	0.101	0.103	0.104	0.106	0.108	0.11	0.114	0.119
H03	Sample	Dilution_45%	0.45	DMSO	Lycopene	Standard_Development	Run086	Standard_Measurement	Plate_01	Clariostar_Study	MB	Biofoundry_,_London	Linear_Dilution_Pattern_V2	0.127	0.123	0.119	0.116	0.114	0.11	0.107	0.106	0.104	0.1	0.098	0.095	0.091	0.089	0.086	0.083	0.08	0.079	0.078	0.077	0.077	0.077	0.077	0.078	0.08	0.081	0.082	0.084	0.085	0.087	0.087	0.089	0.09	0.092	0.094	0.098
H04	Sample	Dilution_25%	0.25	DMSO	Lycopene	Standard_Development	Run086	Standard_Measurement	Plate_01	Clariostar_Study	MB	Biofoundry_,_London	Linear_Dilution_Pattern_V2	0.111	0.108	0.105	0.102	0.099	0.095	0.092	0.091	0.089	0.086	0.082	0.079	0.075	0.072	0.069	0.068	0.065	0.064	0.063	0.062	0.061	0.062	0.062	0.062	0.062	0.063	0.064	0.064	0.065	0.066	0.066	0.067	0.068	0.069	0.069	0.071
H05	Sample	Dilution_05%	0.0499999999999999	DMSO	Lycopene	Standard_Development	Run086	Standard_Measurement	Plate_01	Clariostar_Study	MB	Biofoundry_,_London	Linear_Dilution_Pattern_V2	0.103	0.101	0.098	0.095	0.092	0.088	0.085	0.083	0.081	0.078	0.074	0.071	0.067	0.065	0.062	0.06	0.059	0.057	0.056	0.056	0.055	0.054	0.054	0.053	0.053	0.052	0.052	0.052	0.052	0.052	0.051	0.052	0.052	0.051	0.05	0.051
H06	Sample	Dilution_85%	0.85	DMSO	Lycopene	Standard_Development	Run086	Standard_Measurement	Plate_01	Clariostar_Study	MB	Biofoundry_,_London	Linear_Dilution_Pattern_V2	0.142	0.137	0.135	0.132	0.128	0.124	0.123	0.121	0.121	0.118	0.116	0.114	0.111	0.107	0.103	0.101	0.099	0.098	0.097	0.096	0.096	0.096	0.098	0.1	0.102	0.105	0.109	0.112	0.115	0.118	0.12	0.123	0.126	0.13	0.134	0.14
H07	Sample	Dilution_65%	0.65	DMSO	Lycopene	Standard_Development	Run086	Standard_Measurement	Plate_01	Clariostar_Study	MB	Biofoundry_,_London	Linear_Dilution_Pattern_V2	0.136	0.133	0.13	0.127	0.124	0.121	0.118	0.117	0.114	0.113	0.111	0.108	0.104	0.101	0.098	0.095	0.092	0.091	0.09	0.089	0.089	0.089	0.09	0.091	0.093	0.096	0.098	0.1	0.102	0.105	0.106	0.108	0.11	0.113	0.116	0.121
H08	Sample	Dilution_45%	0.45	DMSO	Lycopene	Standard_Development	Run086	Standard_Measurement	Plate_01	Clariostar_Study	MB	Biofoundry_,_London	Linear_Dilution_Pattern_V2	0.117	0.113	0.11	0.108	0.105	0.101	0.099	0.097	0.095	0.092	0.089	0.086	0.082	0.079	0.076	0.074	0.072	0.071	0.07	0.069	0.069	0.07	0.07	0.071	0.072	0.074	0.076	0.077	0.079	0.081	0.082	0.084	0.085	0.087	0.089	0.093
H09	Sample	Dilution_25%	0.25	DMSO	Lycopene	Standard_Development	Run086	Standard_Measurement	Plate_01	Clariostar_Study	MB	Biofoundry_,_London	Linear_Dilution_Pattern_V2	0.113	0.109	0.107	0.104	0.102	0.098	0.095	0.093	0.09	0.087	0.082	0.079	0.076	0.074	0.071	0.069	0.067	0.065	0.065	0.064	0.063	0.063	0.063	0.063	0.063	0.063	0.064	0.065	0.067	0.067	0.068	0.068	0.069	0.07	0.07	0.073
H10	Sample	Dilution_05%	0.0499999999999999	DMSO	Lycopene	Standard_Development	Run086	Standard_Measurement	Plate_01	Clariostar_Study	MB	Biofoundry_,_London	Linear_Dilution_Pattern_V2	0.102	0.098	0.094	0.092	0.088	0.083	0.081	0.08	0.077	0.073	0.068	0.065	0.062	0.059	0.057	0.054	0.052	0.05	0.05	0.049	0.048	0.048	0.048	0.048	0.047	0.047	0.047	0.046	0.047	0.047	0.047	0.047	0.047	0.046	0.046	0.046
H11	Blank	DMSO_Blank		DMSO		Standard_Development	Run086	Standard_Measurement	Plate_01	Clariostar_Study	MB	Biofoundry_,_London	Linear_Dilution_Pattern_V2	0.097	0.094	0.091	0.089	0.085	0.081	0.078	0.076	0.073	0.069	0.065	0.061	0.057	0.055	0.053	0.051	0.05	0.048	0.047	0.046	0.045	0.045	0.045	0.045	0.044	0.043	0.044	0.043	0.043	0.043	0.043	0.043	0.043	0.042	0.042	0.041
H12	Blank	DMSO_Blank		DMSO		Standard_Development	Run086	Standard_Measurement	Plate_01	Clariostar_Study	MB	Biofoundry_,_London	Linear_Dilution_Pattern_V2	0.098	0.094	0.09	0.087	0.084	0.08	0.077	0.076	0.072	0.068	0.063	0.059	0.054	0.051	0.048	0.047	0.044	0.043	0.042	0.042	0.04	0.04	0.041	0.041	0.04	0.04	0.039	0.039	0.04	0.04	0.04	0.04	0.04	0.04	0.039	0.039
A01	Sample	Dilution_100%	1.0	DMSO	Lycopene	Standard_Development	Run086	Standard_Measurement	Plate_01	Clariostar_Study	MB	Biofoundry_,_London	Linear_Dilution_Pattern_V2	0.149	0.146	0.144	0.139	0.136	0.132	0.13	0.13	0.128	0.126	0.123	0.12	0.116	0.112	0.108	0.105	0.102	0.101	0.1	0.099	0.099	0.101	0.102	0.105	0.108	0.112	0.117	0.119	0.124	0.128	0.131	0.134	0.139	0.143	0.15	0.158
A02	Sample	Dilution_80%	0.8	DMSO	Lycopene	Standard_Development	Run086	Standard_Measurement	Plate_01	Clariostar_Study	MB	Biofoundry_,_London	Linear_Dilution_Pattern_V2	0.139	0.136	0.132	0.129	0.125	0.121	0.119	0.118	0.117	0.115	0.111	0.109	0.104	0.101	0.097	0.094	0.092	0.091	0.089	0.089	0.088	0.089	0.091	0.092	0.095	0.098	0.102	0.104	0.107	0.111	0.113	0.115	0.118	0.122	0.127	0.133
A03	Sample	Dilution_60%	0.6	DMSO	Lycopene	Standard_Development	Run086	Standard_Measurement	Plate_01	Clariostar_Study	MB	Biofoundry_,_London	Linear_Dilution_Pattern_V2	0.128	0.125	0.122	0.118	0.115	0.112	0.109	0.108	0.106	0.104	0.1	0.098	0.095	0.091	0.088	0.086	0.083	0.082	0.081	0.08	0.08	0.08	0.08	0.083	0.084	0.085	0.089	0.091	0.093	0.095	0.096	0.098	0.1	0.103	0.107	0.111
A04	Sample	Dilution_40%	0.4	DMSO	Lycopene	Standard_Development	Run086	Standard_Measurement	Plate_01	Clariostar_Study	MB	Biofoundry_,_London	Linear_Dilution_Pattern_V2	0.119	0.116	0.113	0.109	0.106	0.102	0.1	0.099	0.097	0.093	0.089	0.086	0.082	0.079	0.075	0.074	0.071	0.069	0.068	0.068	0.068	0.068	0.067	0.069	0.07	0.071	0.073	0.074	0.075	0.076	0.077	0.078	0.08	0.082	0.084	0.087
A05	Sample	Dilution_20%	0.2	DMSO	Lycopene	Standard_Development	Run086	Standard_Measurement	Plate_01	Clariostar_Study	MB	Biofoundry_,_London	Linear_Dilution_Pattern_V2	0.106	0.103	0.1	0.097	0.094	0.09	0.087	0.086	0.084	0.081	0.076	0.074	0.07	0.067	0.065	0.063	0.06	0.059	0.057	0.057	0.057	0.057	0.056	0.056	0.057	0.057	0.059	0.058	0.058	0.059	0.059	0.06	0.061	0.061	0.063	0.064
A06	Sample	Dilution_100%	1.0	DMSO	Lycopene	Standard_Development	Run086	Standard_Measurement	Plate_01	Clariostar_Study	MB	Biofoundry_,_London	Linear_Dilution_Pattern_V2	0.149	0.146	0.144	0.141	0.137	0.133	0.131	0.131	0.129	0.127	0.125	0.122	0.119	0.115	0.112	0.108	0.105	0.105	0.103	0.102	0.103	0.103	0.105	0.107	0.111	0.115	0.119	0.122	0.126	0.13	0.133	0.136	0.14	0.144	0.151	0.158
A07	Sample	Dilution_80%	0.8	DMSO	Lycopene	Standard_Development	Run086	Standard_Measurement	Plate_01	Clariostar_Study	MB	Biofoundry_,_London	Linear_Dilution_Pattern_V2	0.144	0.142	0.139	0.136	0.132	0.129	0.126	0.125	0.124	0.122	0.119	0.116	0.113	0.108	0.104	0.101	0.099	0.098	0.096	0.096	0.096	0.096	0.097	0.099	0.102	0.104	0.108	0.11	0.113	0.116	0.118	0.12	0.123	0.127	0.132	0.138
A08	Sample	Dilution_60%	0.6	DMSO	Lycopene	Standard_Development	Run086	Standard_Measurement	Plate_01	Clariostar_Study	MB	Biofoundry_,_London	Linear_Dilution_Pattern_V2	0.129	0.126	0.124	0.12	0.116	0.113	0.11	0.109	0.107	0.104	0.101	0.098	0.095	0.091	0.088	0.085	0.083	0.081	0.08	0.08	0.079	0.079	0.08	0.082	0.084	0.085	0.088	0.09	0.092	0.094	0.095	0.096	0.1	0.102	0.106	0.111
A09	Sample	Dilution_40%	0.4	DMSO	Lycopene	Standard_Development	Run086	Standard_Measurement	Plate_01	Clariostar_Study	MB	Biofoundry_,_London	Linear_Dilution_Pattern_V2	0.123	0.12	0.117	0.114	0.111	0.107	0.104	0.102	0.101	0.097	0.093	0.091	0.087	0.083	0.081	0.078	0.075	0.073	0.071	0.071	0.071	0.071	0.071	0.072	0.073	0.074	0.075	0.076	0.078	0.079	0.08	0.081	0.083	0.084	0.086	0.09
A10	Sample	Dilution_20%	0.2	DMSO	Lycopene	Standard_Development	Run086	Standard_Measurement	Plate_01	Clariostar_Study	MB	Biofoundry_,_London	Linear_Dilution_Pattern_V2	0.116	0.114	0.11	0.107	0.104	0.1	0.097	0.095	0.093	0.089	0.084	0.081	0.078	0.074	0.071	0.069	0.066	0.064	0.063	0.062	0.061	0.061	0.061	0.061	0.061	0.062	0.063	0.062	0.063	0.063	0.063	0.063	0.065	0.065	0.066	0.067
A11	Blank	DMSO_Blank		DMSO		Standard_Development	Run086	Standard_Measurement	Plate_01	Clariostar_Study	MB	Biofoundry_,_London	Linear_Dilution_Pattern_V2	0.106	0.103	0.1	0.098	0.095	0.09	0.086	0.085	0.082	0.077	0.072	0.068	0.065	0.061	0.059	0.057	0.055	0.053	0.051	0.051	0.05	0.05	0.049	0.049	0.049	0.048	0.048	0.047	0.046	0.046	0.046	0.046	0.045	0.045	0.045	0.044
A12	Blank	DMSO_Blank		DMSO		Standard_Development	Run086	Standard_Measurement	Plate_01	Clariostar_Study	MB	Biofoundry_,_London	Linear_Dilution_Pattern_V2	0.107	0.103	0.101	0.098	0.095	0.09	0.087	0.086	0.082	0.078	0.073	0.07	0.067	0.063	0.061	0.059	0.056	0.053	0.052	0.052	0.051	0.051	0.05	0.05	0.049	0.049	0.049	0.048	0.047	0.047	0.047	0.046	0.047	0.045	0.046	0.045
B01	Sample	Dilution_100%	1.0	DMSO	Lycopene	Standard_Development	Run086	Standard_Measurement	Plate_01	Clariostar_Study	MB	Biofoundry_,_London	Linear_Dilution_Pattern_V2	0.146	0.145	0.141	0.138	0.135	0.131	0.129	0.129	0.128	0.126	0.122	0.121	0.117	0.112	0.11	0.106	0.103	0.102	0.101	0.101	0.101	0.102	0.104	0.106	0.11	0.113	0.118	0.122	0.126	0.13	0.133	0.136	0.141	0.146	0.153	0.161
B02	Sample	Dilution_80%	0.8	DMSO	Lycopene	Standard_Development	Run086	Standard_Measurement	Plate_01	Clariostar_Study	MB	Biofoundry_,_London	Linear_Dilution_Pattern_V2	0.135	0.131	0.129	0.125	0.122	0.118	0.116	0.116	0.115	0.113	0.111	0.108	0.104	0.1	0.098	0.096	0.093	0.092	0.09	0.09	0.09	0.091	0.093	0.095	0.097	0.1	0.104	0.106	0.11	0.113	0.115	0.117	0.121	0.124	0.129	0.135
B03	Sample	Dilution_60%	0.6	DMSO	Lycopene	Standard_Development	Run086	Standard_Measurement	Plate_01	Clariostar_Study	MB	Biofoundry_,_London	Linear_Dilution_Pattern_V2	0.126	0.124	0.122	0.118	0.115	0.112	0.11	0.109	0.107	0.105	0.102	0.099	0.096	0.092	0.09	0.087	0.086	0.084	0.083	0.082	0.082	0.083	0.083	0.085	0.086	0.088	0.091	0.093	0.096	0.097	0.099	0.1	0.103	0.105	0.109	0.114
B04	Sample	Dilution_40%	0.4	DMSO	Lycopene	Standard_Development	Run086	Standard_Measurement	Plate_01	Clariostar_Study	MB	Biofoundry_,_London	Linear_Dilution_Pattern_V2	0.116	0.114	0.111	0.107	0.104	0.101	0.098	0.098	0.095	0.093	0.089	0.086	0.083	0.08	0.078	0.076	0.073	0.072	0.07	0.07	0.07	0.071	0.07	0.071	0.072	0.073	0.075	0.076	0.078	0.079	0.08	0.081	0.083	0.085	0.087	0.09
B05	Sample	Dilution_20%	0.2	DMSO	Lycopene	Standard_Development	Run086	Standard_Measurement	Plate_01	Clariostar_Study	MB	Biofoundry_,_London	Linear_Dilution_Pattern_V2	0.102	0.1	0.097	0.093	0.09	0.087	0.085	0.084	0.082	0.078	0.075	0.072	0.07	0.066	0.064	0.062	0.06	0.059	0.058	0.057	0.057	0.057	0.056	0.056	0.058	0.058	0.059	0.059	0.06	0.06	0.061	0.061	0.062	0.063	0.064	0.065
B06	Sample	Dilution_100%	1.0	DMSO	Lycopene	Standard_Development	Run086	Standard_Measurement	Plate_01	Clariostar_Study	MB	Biofoundry_,_London	Linear_Dilution_Pattern_V2	0.147	0.145	0.142	0.138	0.134	0.131	0.129	0.128	0.128	0.127	0.123	0.122	0.119	0.114	0.111	0.109	0.106	0.105	0.104	0.103	0.103	0.104	0.106	0.108	0.112	0.116	0.12	0.123	0.127	0.131	0.134	0.137	0.141	0.145	0.151	0.159
B07	Sample	Dilution_80%	0.8	DMSO	Lycopene	Standard_Development	Run086	Standard_Measurement	Plate_01	Clariostar_Study	MB	Biofoundry_,_London	Linear_Dilution_Pattern_V2	0.138	0.135	0.134	0.131	0.127	0.124	0.122	0.122	0.12	0.118	0.115	0.114	0.111	0.107	0.105	0.101	0.099	0.098	0.097	0.097	0.097	0.098	0.099	0.1	0.103	0.105	0.109	0.112	0.115	0.117	0.119	0.122	0.125	0.128	0.134	0.14
B08	Sample	Dilution_60%	0.6	DMSO	Lycopene	Standard_Development	Run086	Standard_Measurement	Plate_01	Clariostar_Study	MB	Biofoundry_,_London	Linear_Dilution_Pattern_V2	0.127	0.124	0.122	0.118	0.115	0.111	0.108	0.107	0.106	0.104	0.101	0.098	0.096	0.092	0.089	0.087	0.085	0.084	0.082	0.082	0.082	0.082	0.082	0.084	0.086	0.088	0.091	0.092	0.094	0.097	0.098	0.1	0.103	0.105	0.109	0.113
B09	Sample	Dilution_40%	0.4	DMSO	Lycopene	Standard_Development	Run086	Standard_Measurement	Plate_01	Clariostar_Study	MB	Biofoundry_,_London	Linear_Dilution_Pattern_V2	0.116	0.114	0.112	0.109	0.105	0.102	0.099	0.098	0.096	0.093	0.089	0.087	0.084	0.08	0.077	0.075	0.073	0.071	0.07	0.069	0.07	0.07	0.07	0.071	0.071	0.073	0.075	0.076	0.076	0.078	0.079	0.08	0.082	0.083	0.086	0.089
B10	Sample	Dilution_20%	0.2	DMSO	Lycopene	Standard_Development	Run086	Standard_Measurement	Plate_01	Clariostar_Study	MB	Biofoundry_,_London	Linear_Dilution_Pattern_V2	0.108	0.105	0.102	0.1	0.097	0.093	0.091	0.089	0.087	0.083	0.079	0.076	0.073	0.07	0.067	0.066	0.063	0.062	0.06	0.06	0.06	0.06	0.059	0.059	0.06	0.06	0.062	0.061	0.062	0.062	0.062	0.063	0.064	0.064	0.066	0.067
B11	Blank	DMSO_Blank		DMSO		Standard_Development	Run086	Standard_Measurement	Plate_01	Clariostar_Study	MB	Biofoundry_,_London	Linear_Dilution_Pattern_V2	0.099	0.096	0.093	0.091	0.087	0.084	0.081	0.08	0.077	0.073	0.069	0.066	0.064	0.061	0.058	0.056	0.054	0.053	0.051	0.05	0.049	0.049	0.049	0.048	0.049	0.048	0.048	0.047	0.047	0.046	0.046	0.045	0.046	0.045	0.045	0.044
B12	Blank	DMSO_Blank		DMSO		Standard_Development	Run086	Standard_Measurement	Plate_01	Clariostar_Study	MB	Biofoundry_,_London	Linear_Dilution_Pattern_V2	0.098	0.094	0.092	0.089	0.086	0.082	0.079	0.077	0.075	0.07	0.065	0.063	0.059	0.056	0.054	0.052	0.05	0.049	0.047	0.047	0.046	0.046	0.045	0.045	0.045	0.044	0.045	0.044	0.043	0.043	0.043	0.042	0.043	0.042	0.043	0.042
C01	Sample	Dilution_95%	0.95	DMSO	Lycopene	Standard_Development	Run086	Standard_Measurement	Plate_01	Clariostar_Study	MB	Biofoundry_,_London	Linear_Dilution_Pattern_V2	0.145	0.142	0.139	0.135	0.132	0.128	0.127	0.127	0.125	0.123	0.121	0.118	0.115	0.111	0.108	0.105	0.102	0.101	0.1	0.099	0.1	0.101	0.102	0.105	0.108	0.112	0.116	0.119	0.123	0.127	0.13	0.133	0.138	0.142	0.148	0.156
C02	Sample	Dilution_75%	0.75	DMSO	Lycopene	Standard_Development	Run086	Standard_Measurement	Plate_01	Clariostar_Study	MB	Biofoundry_,_London	Linear_Dilution_Pattern_V2	0.15	0.147	0.145	0.142	0.139	0.135	0.133	0.132	0.131	0.128	0.127	0.124	0.12	0.115	0.113	0.111	0.109	0.107	0.106	0.105	0.105	0.106	0.107	0.108	0.111	0.113	0.117	0.118	0.121	0.124	0.125	0.128	0.131	0.133	0.137	0.143
C03	Sample	Dilution_55%	0.55	DMSO	Lycopene	Standard_Development	Run086	Standard_Measurement	Plate_01	Clariostar_Study	MB	Biofoundry_,_London	Linear_Dilution_Pattern_V2	0.127	0.124	0.121	0.118	0.115	0.112	0.109	0.109	0.107	0.104	0.102	0.1	0.096	0.093	0.089	0.087	0.085	0.084	0.083	0.083	0.083	0.083	0.083	0.084	0.086	0.088	0.091	0.091	0.094	0.096	0.097	0.098	0.1	0.102	0.105	0.109
C04	Sample	Dilution_35%	0.35	DMSO	Lycopene	Standard_Development	Run086	Standard_Measurement	Plate_01	Clariostar_Study	MB	Biofoundry_,_London	Linear_Dilution_Pattern_V2	0.11	0.107	0.105	0.102	0.099	0.095	0.092	0.092	0.091	0.088	0.084	0.083	0.079	0.075	0.074	0.072	0.069	0.068	0.067	0.067	0.067	0.067	0.067	0.068	0.069	0.07	0.071	0.072	0.073	0.074	0.075	0.076	0.078	0.079	0.081	0.083
C05	Sample	Dilution_15%	0.15	DMSO	Lycopene	Standard_Development	Run086	Standard_Measurement	Plate_01	Clariostar_Study	MB	Biofoundry_,_London	Linear_Dilution_Pattern_V2	0.097	0.094	0.092	0.089	0.085	0.082	0.079	0.079	0.077	0.074	0.071	0.068	0.066	0.063	0.061	0.059	0.058	0.055	0.054	0.055	0.054	0.053	0.053	0.053	0.054	0.054	0.055	0.054	0.055	0.055	0.055	0.055	0.056	0.057	0.057	0.058
C06	Sample	Dilution_95%	0.95	DMSO	Lycopene	Standard_Development	Run086	Standard_Measurement	Plate_01	Clariostar_Study	MB	Biofoundry_,_London	Linear_Dilution_Pattern_V2	0.143	0.14	0.138	0.135	0.131	0.127	0.126	0.126	0.124	0.123	0.12	0.118	0.116	0.111	0.108	0.106	0.104	0.102	0.101	0.101	0.101	0.102	0.103	0.105	0.108	0.112	0.117	0.119	0.123	0.127	0.13	0.133	0.137	0.141	0.146	0.154
C07	Sample	Dilution_75%	0.75	DMSO	Lycopene	Standard_Development	Run086	Standard_Measurement	Plate_01	Clariostar_Study	MB	Biofoundry_,_London	Linear_Dilution_Pattern_V2	0.127	0.125	0.122	0.118	0.116	0.112	0.11	0.11	0.108	0.106	0.103	0.101	0.098	0.095	0.092	0.09	0.087	0.086	0.085	0.085	0.085	0.086	0.087	0.089	0.091	0.094	0.098	0.1	0.102	0.106	0.107	0.11	0.113	0.116	0.121	0.127
C08	Sample	Dilution_55%	0.55	DMSO	Lycopene	Standard_Development	Run086	Standard_Measurement	Plate_01	Clariostar_Study	MB	Biofoundry_,_London	Linear_Dilution_Pattern_V2	0.12	0.116	0.114	0.111	0.107	0.104	0.102	0.101	0.1	0.097	0.095	0.092	0.089	0.086	0.084	0.082	0.08	0.079	0.077	0.077	0.077	0.077	0.078	0.079	0.081	0.083	0.085	0.087	0.089	0.091	0.092	0.094	0.097	0.098	0.101	0.105
C09	Sample	Dilution_35%	0.35	DMSO	Lycopene	Standard_Development	Run086	Standard_Measurement	Plate_01	Clariostar_Study	MB	Biofoundry_,_London	Linear_Dilution_Pattern_V2	0.114	0.111	0.108	0.105	0.101	0.098	0.095	0.094	0.092	0.089	0.085	0.083	0.079	0.075	0.073	0.072	0.069	0.068	0.067	0.066	0.066	0.066	0.066	0.067	0.068	0.069	0.071	0.071	0.073	0.074	0.074	0.076	0.077	0.078	0.08	0.083
C10	Sample	Dilution_15%	0.15	DMSO	Lycopene	Standard_Development	Run086	Standard_Measurement	Plate_01	Clariostar_Study	MB	Biofoundry_,_London	Linear_Dilution_Pattern_V2	0.101	0.098	0.095	0.092	0.089	0.085	0.083	0.082	0.079	0.075	0.072	0.069	0.065	0.063	0.061	0.059	0.057	0.055	0.054	0.054	0.053	0.053	0.053	0.053	0.054	0.054	0.055	0.054	0.054	0.054	0.055	0.055	0.056	0.056	0.057	0.058
C11	Blank	DMSO_Blank		DMSO		Standard_Development	Run086	Standard_Measurement	Plate_01	Clariostar_Study	MB	Biofoundry_,_London	Linear_Dilution_Pattern_V2	0.094	0.091	0.088	0.085	0.082	0.078	0.076	0.074	0.072	0.068	0.063	0.061	0.058	0.054	0.053	0.051	0.049	0.047	0.046	0.045	0.044	0.045	0.044	0.044	0.043	0.043	0.043	0.042	0.043	0.042	0.042	0.042	0.042	0.042	0.042	0.042
C12	Blank	DMSO_Blank		DMSO		Standard_Development	Run086	Standard_Measurement	Plate_01	Clariostar_Study	MB	Biofoundry_,_London	Linear_Dilution_Pattern_V2	0.099	0.096	0.093	0.09	0.086	0.082	0.081	0.08	0.077	0.072	0.067	0.064	0.061	0.057	0.055	0.054	0.052	0.05	0.049	0.049	0.048	0.048	0.048	0.048	0.047	0.047	0.046	0.046	0.046	0.046	0.046	0.045	0.046	0.045	0.045	0.045
D01	Sample	Dilution_95%	0.95	DMSO	Lycopene	Standard_Development	Run086	Standard_Measurement	Plate_01	Clariostar_Study	MB	Biofoundry_,_London	Linear_Dilution_Pattern_V2	0.147	0.145	0.142	0.139	0.135	0.131	0.13	0.13	0.129	0.126	0.124	0.121	0.119	0.114	0.111	0.108	0.105	0.103	0.103	0.102	0.102	0.103	0.105	0.107	0.111	0.114	0.118	0.121	0.125	0.129	0.132	0.136	0.139	0.143	0.149	0.157
D02	Sample	Dilution_75%	0.75	DMSO	Lycopene	Standard_Development	Run086	Standard_Measurement	Plate_01	Clariostar_Study	MB	Biofoundry_,_London	Linear_Dilution_Pattern_V2	0.144	0.141	0.139	0.135	0.132	0.129	0.127	0.127	0.125	0.123	0.121	0.118	0.115	0.111	0.11	0.107	0.104	0.103	0.102	0.101	0.101	0.102	0.102	0.104	0.106	0.109	0.112	0.115	0.118	0.12	0.122	0.124	0.127	0.13	0.135	0.14
D03	Sample	Dilution_55%	0.55	DMSO	Lycopene	Standard_Development	Run086	Standard_Measurement	Plate_01	Clariostar_Study	MB	Biofoundry_,_London	Linear_Dilution_Pattern_V2	0.133	0.13	0.128	0.125	0.122	0.118	0.116	0.116	0.115	0.112	0.109	0.107	0.104	0.101	0.099	0.096	0.094	0.093	0.092	0.09	0.09	0.09	0.091	0.092	0.093	0.095	0.098	0.099	0.1	0.103	0.104	0.105	0.106	0.108	0.112	0.116
D04	Sample	Dilution_35%	0.35	DMSO	Lycopene	Standard_Development	Run086	Standard_Measurement	Plate_01	Clariostar_Study	MB	Biofoundry_,_London	Linear_Dilution_Pattern_V2	0.115	0.112	0.11	0.107	0.104	0.101	0.098	0.097	0.096	0.094	0.09	0.087	0.085	0.082	0.079	0.077	0.075	0.073	0.072	0.071	0.071	0.071	0.071	0.072	0.073	0.074	0.076	0.076	0.077	0.078	0.079	0.08	0.081	0.083	0.084	0.087
D05	Sample	Dilution_15%	0.15	DMSO	Lycopene	Standard_Development	Run086	Standard_Measurement	Plate_01	Clariostar_Study	MB	Biofoundry_,_London	Linear_Dilution_Pattern_V2	0.102	0.099	0.097	0.093	0.09	0.086	0.083	0.084	0.082	0.079	0.075	0.073	0.07	0.067	0.065	0.063	0.061	0.06	0.059	0.058	0.057	0.058	0.057	0.057	0.058	0.058	0.059	0.057	0.058	0.059	0.059	0.059	0.059	0.06	0.061	0.061
D06	Sample	Dilution_95%	0.95	DMSO	Lycopene	Standard_Development	Run086	Standard_Measurement	Plate_01	Clariostar_Study	MB	Biofoundry_,_London	Linear_Dilution_Pattern_V2	0.144	0.142	0.139	0.135	0.132	0.129	0.127	0.127	0.126	0.125	0.123	0.121	0.117	0.114	0.111	0.108	0.106	0.105	0.104	0.103	0.103	0.104	0.106	0.108	0.111	0.115	0.119	0.122	0.127	0.13	0.132	0.135	0.139	0.143	0.149	0.157
D07	Sample	Dilution_75%	0.75	DMSO	Lycopene	Standard_Development	Run086	Standard_Measurement	Plate_01	Clariostar_Study	MB	Biofoundry_,_London	Linear_Dilution_Pattern_V2	0.137	0.134	0.133	0.129	0.126	0.123	0.121	0.12	0.12	0.118	0.115	0.113	0.11	0.106	0.104	0.102	0.099	0.098	0.097	0.096	0.096	0.097	0.098	0.099	0.102	0.104	0.108	0.109	0.113	0.115	0.117	0.119	0.122	0.126	0.131	0.136
D08	Sample	Dilution_55%	0.55	DMSO	Lycopene	Standard_Development	Run086	Standard_Measurement	Plate_01	Clariostar_Study	MB	Biofoundry_,_London	Linear_Dilution_Pattern_V2	0.121	0.118	0.116	0.112	0.109	0.105	0.103	0.103	0.102	0.1	0.097	0.094	0.091	0.087	0.085	0.084	0.081	0.08	0.078	0.078	0.078	0.079	0.079	0.081	0.082	0.084	0.087	0.088	0.09	0.092	0.094	0.095	0.098	0.099	0.103	0.107
D09	Sample	Dilution_35%	0.35	DMSO	Lycopene	Standard_Development	Run086	Standard_Measurement	Plate_01	Clariostar_Study	MB	Biofoundry_,_London	Linear_Dilution_Pattern_V2	0.112	0.108	0.107	0.103	0.1	0.097	0.095	0.094	0.092	0.089	0.086	0.083	0.081	0.077	0.075	0.073	0.071	0.069	0.068	0.068	0.068	0.068	0.068	0.069	0.07	0.071	0.072	0.072	0.074	0.075	0.076	0.077	0.078	0.08	0.082	0.085
D10	Sample	Dilution_15%	0.15	DMSO	Lycopene	Standard_Development	Run086	Standard_Measurement	Plate_01	Clariostar_Study	MB	Biofoundry_,_London	Linear_Dilution_Pattern_V2	0.104	0.101	0.098	0.096	0.092	0.088	0.086	0.086	0.084	0.08	0.076	0.073	0.07	0.067	0.065	0.064	0.062	0.061	0.059	0.059	0.058	0.058	0.058	0.058	0.059	0.058	0.059	0.059	0.059	0.059	0.06	0.06	0.06	0.06	0.062	0.062
D11	Blank	DMSO_Blank		DMSO		Standard_Development	Run086	Standard_Measurement	Plate_01	Clariostar_Study	MB	Biofoundry_,_London	Linear_Dilution_Pattern_V2	0.102	0.098	0.096	0.093	0.091	0.086	0.084	0.083	0.079	0.075	0.071	0.069	0.066	0.062	0.06	0.059	0.057	0.055	0.054	0.053	0.053	0.052	0.051	0.051	0.051	0.05	0.051	0.049	0.049	0.049	0.049	0.048	0.049	0.048	0.048	0.048
D12	Blank	DMSO_Blank		DMSO		Standard_Development	Run086	Standard_Measurement	Plate_01	Clariostar_Study	MB	Biofoundry_,_London	Linear_Dilution_Pattern_V2	0.097	0.095	0.092	0.088	0.085	0.081	0.078	0.077	0.075	0.071	0.066	0.062	0.059	0.056	0.054	0.052	0.05	0.049	0.048	0.047	0.046	0.046	0.045	0.046	0.046	0.045	0.045	0.044	0.044	0.044	0.043	0.043	0.044	0.043	0.043	0.043
E01	Sample	Dilution_90%	0.9	DMSO	Lycopene	Standard_Development	Run086	Standard_Measurement	Plate_01	Clariostar_Study	MB	Biofoundry_,_London	Linear_Dilution_Pattern_V2	0.147	0.144	0.142	0.139	0.136	0.132	0.129	0.129	0.127	0.126	0.123	0.121	0.117	0.113	0.111	0.108	0.105	0.104	0.102	0.101	0.102	0.103	0.105	0.106	0.111	0.114	0.118	0.121	0.125	0.128	0.131	0.134	0.138	0.142	0.147	0.155
E02	Sample	Dilution_70%	0.7	DMSO	Lycopene	Standard_Development	Run086	Standard_Measurement	Plate_01	Clariostar_Study	MB	Biofoundry_,_London	Linear_Dilution_Pattern_V2	0.142	0.14	0.136	0.133	0.13	0.126	0.124	0.124	0.123	0.121	0.118	0.116	0.113	0.109	0.105	0.103	0.101	0.1	0.099	0.099	0.099	0.099	0.1	0.102	0.104	0.106	0.11	0.112	0.115	0.118	0.119	0.121	0.125	0.127	0.131	0.136
E03	Sample	Dilution_50%	0.5	DMSO	Lycopene	Standard_Development	Run086	Standard_Measurement	Plate_01	Clariostar_Study	MB	Biofoundry_,_London	Linear_Dilution_Pattern_V2	0.124	0.122	0.119	0.114	0.112	0.108	0.106	0.105	0.104	0.101	0.099	0.096	0.093	0.089	0.087	0.085	0.083	0.082	0.08	0.08	0.08	0.08	0.08	0.082	0.083	0.084	0.087	0.088	0.09	0.092	0.093	0.094	0.096	0.098	0.101	0.105
E04	Sample	Dilution_30%	0.3	DMSO	Lycopene	Standard_Development	Run086	Standard_Measurement	Plate_01	Clariostar_Study	MB	Biofoundry_,_London	Linear_Dilution_Pattern_V2	0.108	0.105	0.102	0.099	0.096	0.092	0.09	0.09	0.087	0.085	0.082	0.079	0.076	0.072	0.071	0.069	0.067	0.066	0.064	0.064	0.064	0.064	0.064	0.065	0.066	0.067	0.068	0.068	0.069	0.07	0.07	0.072	0.073	0.074	0.075	0.078
E05	Sample	Dilution_10%	0.1	DMSO	Lycopene	Standard_Development	Run086	Standard_Measurement	Plate_01	Clariostar_Study	MB	Biofoundry_,_London	Linear_Dilution_Pattern_V2	0.095	0.094	0.091	0.088	0.085	0.081	0.079	0.078	0.076	0.073	0.069	0.068	0.066	0.062	0.06	0.059	0.057	0.055	0.054	0.053	0.053	0.053	0.053	0.053	0.053	0.053	0.054	0.052	0.053	0.053	0.052	0.052	0.053	0.054	0.054	0.054
E06	Sample	Dilution_90%	0.9	DMSO	Lycopene	Standard_Development	Run086	Standard_Measurement	Plate_01	Clariostar_Study	MB	Biofoundry_,_London	Linear_Dilution_Pattern_V2	0.138	0.135	0.132	0.13	0.127	0.123	0.121	0.121	0.12	0.118	0.116	0.115	0.112	0.108	0.105	0.103	0.101	0.099	0.098	0.098	0.098	0.1	0.1	0.103	0.106	0.11	0.114	0.117	0.12	0.124	0.127	0.13	0.133	0.137	0.143	0.15
E07	Sample	Dilution_70%	0.7	DMSO	Lycopene	Standard_Development	Run086	Standard_Measurement	Plate_01	Clariostar_Study	MB	Biofoundry_,_London	Linear_Dilution_Pattern_V2	0.132	0.131	0.128	0.124	0.121	0.118	0.116	0.116	0.115	0.112	0.109	0.108	0.105	0.101	0.099	0.096	0.094	0.093	0.092	0.091	0.091	0.092	0.093	0.095	0.097	0.1	0.103	0.105	0.107	0.109	0.112	0.114	0.117	0.12	0.124	0.13
E08	Sample	Dilution_50%	0.5	DMSO	Lycopene	Standard_Development	Run086	Standard_Measurement	Plate_01	Clariostar_Study	MB	Biofoundry_,_London	Linear_Dilution_Pattern_V2	0.119	0.116	0.113	0.11	0.106	0.103	0.1	0.1	0.1	0.098	0.095	0.092	0.088	0.085	0.083	0.082	0.08	0.078	0.077	0.077	0.076	0.076	0.077	0.078	0.08	0.081	0.084	0.085	0.087	0.089	0.09	0.092	0.093	0.096	0.099	0.102
E09	Sample	Dilution_30%	0.3	DMSO	Lycopene	Standard_Development	Run086	Standard_Measurement	Plate_01	Clariostar_Study	MB	Biofoundry_,_London	Linear_Dilution_Pattern_V2	0.114	0.111	0.108	0.104	0.102	0.098	0.095	0.095	0.093	0.09	0.086	0.082	0.08	0.076	0.075	0.073	0.072	0.07	0.068	0.067	0.067	0.067	0.067	0.068	0.07	0.07	0.071	0.071	0.073	0.074	0.074	0.075	0.076	0.076	0.078	0.08
E10	Sample	Dilution_10%	0.1	DMSO	Lycopene	Standard_Development	Run086	Standard_Measurement	Plate_01	Clariostar_Study	MB	Biofoundry_,_London	Linear_Dilution_Pattern_V2	0.099	0.098	0.094	0.091	0.088	0.084	0.081	0.08	0.078	0.074	0.071	0.068	0.065	0.061	0.06	0.058	0.056	0.054	0.052	0.052	0.052	0.052	0.052	0.052	0.052	0.052	0.053	0.052	0.053	0.053	0.052	0.053	0.054	0.054	0.055	0.055
E11	Blank	DMSO_Blank		DMSO		Standard_Development	Run086	Standard_Measurement	Plate_01	Clariostar_Study	MB	Biofoundry_,_London	Linear_Dilution_Pattern_V2	0.095	0.092	0.09	0.086	0.083	0.08	0.077	0.076	0.073	0.068	0.063	0.061	0.057	0.054	0.052	0.051	0.049	0.047	0.045	0.045	0.045	0.045	0.044	0.044	0.044	0.043	0.043	0.042	0.043	0.043	0.042	0.042	0.043	0.042	0.042	0.043
E12	Blank	DMSO_Blank		DMSO		Standard_Development	Run086	Standard_Measurement	Plate_01	Clariostar_Study	MB	Biofoundry_,_London	Linear_Dilution_Pattern_V2	0.093	0.09	0.087	0.084	0.081	0.076	0.074	0.073	0.07	0.067	0.061	0.059	0.055	0.051	0.049	0.048	0.046	0.045	0.043	0.043	0.043	0.043	0.042	0.043	0.042	0.041	0.042	0.041	0.041	0.041	0.04	0.04	0.041	0.04	0.04	0.039
F01	Sample	Dilution_90%	0.9	DMSO	Lycopene	Standard_Development	Run086	Standard_Measurement	Plate_01	Clariostar_Study	MB	Biofoundry_,_London	Linear_Dilution_Pattern_V2	0.153	0.151	0.148	0.145	0.141	0.137	0.135	0.134	0.133	0.131	0.129	0.126	0.122	0.117	0.115	0.112	0.109	0.107	0.106	0.105	0.105	0.106	0.107	0.11	0.113	0.116	0.121	0.123	0.127	0.13	0.132	0.135	0.139	0.143	0.148	0.156
F02	Sample	Dilution_70%	0.7	DMSO	Lycopene	Standard_Development	Run086	Standard_Measurement	Plate_01	Clariostar_Study	MB	Biofoundry_,_London	Linear_Dilution_Pattern_V2	0.143	0.14	0.137	0.134	0.131	0.127	0.124	0.124	0.123	0.121	0.118	0.116	0.113	0.109	0.106	0.104	0.102	0.1	0.098	0.098	0.098	0.098	0.098	0.1	0.102	0.104	0.108	0.11	0.112	0.115	0.116	0.117	0.12	0.123	0.127	0.132
F03	Sample	Dilution_50%	0.5	DMSO	Lycopene	Standard_Development	Run086	Standard_Measurement	Plate_01	Clariostar_Study	MB	Biofoundry_,_London	Linear_Dilution_Pattern_V2	0.129	0.127	0.124	0.121	0.118	0.114	0.111	0.112	0.11	0.107	0.104	0.102	0.099	0.095	0.093	0.091	0.088	0.087	0.086	0.085	0.085	0.085	0.086	0.086	0.088	0.089	0.091	0.092	0.094	0.095	0.096	0.097	0.1	0.101	0.104	0.107
F04	Sample	Dilution_30%	0.3	DMSO	Lycopene	Standard_Development	Run086	Standard_Measurement	Plate_01	Clariostar_Study	MB	Biofoundry_,_London	Linear_Dilution_Pattern_V2	0.113	0.111	0.107	0.104	0.102	0.098	0.095	0.095	0.093	0.09	0.088	0.085	0.082	0.079	0.076	0.074	0.072	0.071	0.069	0.068	0.068	0.068	0.068	0.069	0.07	0.07	0.071	0.071	0.072	0.073	0.074	0.074	0.075	0.077	0.078	0.08
F05	Sample	Dilution_10%	0.1	DMSO	Lycopene	Standard_Development	Run086	Standard_Measurement	Plate_01	Clariostar_Study	MB	Biofoundry_,_London	Linear_Dilution_Pattern_V2	0.1	0.096	0.092	0.09	0.088	0.084	0.081	0.08	0.078	0.075	0.071	0.069	0.067	0.064	0.061	0.06	0.058	0.057	0.055	0.054	0.054	0.053	0.054	0.053	0.054	0.053	0.054	0.053	0.053	0.054	0.054	0.054	0.054	0.054	0.055	0.055
F06	Sample	Dilution_90%	0.9	DMSO	Lycopene	Standard_Development	Run086	Standard_Measurement	Plate_01	Clariostar_Study	MB	Biofoundry_,_London	Linear_Dilution_Pattern_V2	0.167	0.164	0.162	0.159	0.155	0.151	0.149	0.149	0.149	0.147	0.146	0.143	0.14	0.136	0.134	0.131	0.129	0.127	0.126	0.126	0.126	0.126	0.127	0.129	0.132	0.136	0.139	0.142	0.145	0.149	0.151	0.154	0.158	0.161	0.166	0.173
F07	Sample	Dilution_70%	0.7	DMSO	Lycopene	Standard_Development	Run086	Standard_Measurement	Plate_01	Clariostar_Study	MB	Biofoundry_,_London	Linear_Dilution_Pattern_V2	0.138	0.135	0.133	0.13	0.127	0.123	0.121	0.121	0.119	0.117	0.115	0.112	0.11	0.105	0.103	0.1	0.098	0.097	0.096	0.096	0.095	0.095	0.097	0.099	0.101	0.103	0.105	0.107	0.111	0.113	0.115	0.117	0.12	0.122	0.127	0.132
F08	Sample	Dilution_50%	0.5	DMSO	Lycopene	Standard_Development	Run086	Standard_Measurement	Plate_01	Clariostar_Study	MB	Biofoundry_,_London	Linear_Dilution_Pattern_V2	0.125	0.123	0.12	0.116	0.113	0.11	0.107	0.106	0.105	0.103	0.099	0.097	0.094	0.09	0.088	0.086	0.084	0.082	0.081	0.081	0.08	0.081	0.081	0.082	0.084	0.085	0.087	0.088	0.09	0.092	0.093	0.094	0.096	0.098	0.101	0.104
F09	Sample	Dilution_30%	0.3	DMSO	Lycopene	Standard_Development	Run086	Standard_Measurement	Plate_01	Clariostar_Study	MB	Biofoundry_,_London	Linear_Dilution_Pattern_V2	0.109	0.106	0.104	0.1	0.097	0.093	0.091	0.091	0.088	0.085	0.082	0.079	0.076	0.072	0.07	0.068	0.066	0.064	0.063	0.063	0.063	0.063	0.064	0.064	0.065	0.066	0.067	0.067	0.068	0.07	0.07	0.071	0.072	0.073	0.075	0.077
F10	Sample	Dilution_10%	0.1	DMSO	Lycopene	Standard_Development	Run086	Standard_Measurement	Plate_01	Clariostar_Study	MB	Biofoundry_,_London	Linear_Dilution_Pattern_V2	0.099	0.097	0.094	0.091	0.088	0.084	0.081	0.08	0.078	0.074	0.071	0.068	0.065	0.062	0.06	0.058	0.055	0.055	0.054	0.053	0.053	0.053	0.052	0.052	0.053	0.052	0.053	0.052	0.052	0.053	0.052	0.052	0.053	0.053	0.054	0.054
F11	Blank	DMSO		DMSO		Standard_Development	Run086	Standard_Measurement	Plate_01	Clariostar_Study	MB	Biofoundry_,_London	Linear_Dilution_Pattern_V2	0.095	0.092	0.089	0.086	0.083	0.08	0.077	0.076	0.073	0.07	0.065	0.062	0.059	0.056	0.054	0.053	0.051	0.049	0.048	0.048	0.047	0.047	0.046	0.046	0.046	0.045	0.046	0.044	0.044	0.044	0.044	0.044	0.044	0.043	0.043	0.042
F12	Blank	DMSO		DMSO		Standard_Development	Run086	Standard_Measurement	Plate_01	Clariostar_Study	MB	Biofoundry_,_London	Linear_Dilution_Pattern_V2	0.098	0.095	0.092	0.088	0.084	0.081	0.078	0.078	0.075	0.07	0.066	0.062	0.059	0.056	0.054	0.053	0.051	0.049	0.047	0.047	0.046	0.046	0.045	0.045	0.045	0.044	0.045	0.044	0.044	0.044	0.044	0.043	0.044	0.043	0.044	0.043
G01	Sample	Dilution_85%	0.85	DMSO	Lycopene	Standard_Development	Run086	Standard_Measurement	Plate_01	Clariostar_Study	MB	Biofoundry_,_London	Linear_Dilution_Pattern_V2	0.146	0.143	0.141	0.137	0.134	0.131	0.128	0.128	0.127	0.125	0.122	0.12	0.117	0.113	0.109	0.106	0.104	0.102	0.101	0.1	0.101	0.101	0.103	0.104	0.107	0.11	0.114	0.117	0.12	0.123	0.126	0.129	0.132	0.136	0.141	0.148
G02	Sample	Dilution_65%	0.65	DMSO	Lycopene	Standard_Development	Run086	Standard_Measurement	Plate_01	Clariostar_Study	MB	Biofoundry_,_London	Linear_Dilution_Pattern_V2	0.129	0.127	0.124	0.121	0.118	0.114	0.112	0.112	0.111	0.109	0.107	0.103	0.1	0.097	0.095	0.092	0.089	0.088	0.087	0.087	0.087	0.087	0.087	0.089	0.091	0.093	0.096	0.097	0.1	0.102	0.103	0.105	0.108	0.111	0.115	0.12
G03	Sample	Dilution_45%	0.45	DMSO	Lycopene	Standard_Development	Run086	Standard_Measurement	Plate_01	Clariostar_Study	MB	Biofoundry_,_London	Linear_Dilution_Pattern_V2	0.12	0.117	0.115	0.111	0.108	0.105	0.103	0.102	0.1	0.098	0.095	0.092	0.089	0.086	0.084	0.082	0.079	0.078	0.076	0.075	0.076	0.075	0.075	0.076	0.078	0.079	0.082	0.082	0.084	0.086	0.086	0.088	0.09	0.092	0.094	0.097
G04	Sample	Dilution_25%	0.25	DMSO	Lycopene	Standard_Development	Run086	Standard_Measurement	Plate_01	Clariostar_Study	MB	Biofoundry_,_London	Linear_Dilution_Pattern_V2	0.104	0.102	0.099	0.095	0.092	0.089	0.086	0.085	0.084	0.081	0.077	0.075	0.072	0.068	0.067	0.065	0.063	0.061	0.06	0.059	0.059	0.06	0.059	0.06	0.061	0.061	0.063	0.063	0.064	0.065	0.065	0.066	0.067	0.067	0.069	0.07
G05	Sample	Dilution_05%	0.0499999999999999	DMSO	Lycopene	Standard_Development	Run086	Standard_Measurement	Plate_01	Clariostar_Study	MB	Biofoundry_,_London	Linear_Dilution_Pattern_V2	0.094	0.091	0.088	0.085	0.082	0.079	0.076	0.075	0.073	0.07	0.066	0.064	0.061	0.059	0.057	0.055	0.053	0.052	0.05	0.05	0.05	0.049	0.048	0.048	0.048	0.049	0.049	0.047	0.047	0.048	0.047	0.047	0.048	0.047	0.047	0.047
G06	Sample	Dilution_85%	0.85	DMSO	Lycopene	Standard_Development	Run086	Standard_Measurement	Plate_01	Clariostar_Study	MB	Biofoundry_,_London	Linear_Dilution_Pattern_V2	0.138	0.135	0.133	0.13	0.127	0.122	0.12	0.121	0.12	0.119	0.117	0.114	0.111	0.107	0.104	0.102	0.1	0.098	0.097	0.096	0.097	0.097	0.098	0.101	0.104	0.107	0.11	0.113	0.116	0.12	0.122	0.125	0.128	0.132	0.137	0.143
G07	Sample	Dilution_65%	0.65	DMSO	Lycopene	Standard_Development	Run086	Standard_Measurement	Plate_01	Clariostar_Study	MB	Biofoundry_,_London	Linear_Dilution_Pattern_V2	0.125	0.123	0.12	0.117	0.115	0.11	0.108	0.108	0.106	0.104	0.101	0.1	0.097	0.093	0.091	0.088	0.086	0.085	0.083	0.083	0.083	0.084	0.084	0.086	0.088	0.09	0.093	0.095	0.098	0.101	0.102	0.104	0.107	0.11	0.114	0.119
G08	Sample	Dilution_45%	0.45	DMSO	Lycopene	Standard_Development	Run086	Standard_Measurement	Plate_01	Clariostar_Study	MB	Biofoundry_,_London	Linear_Dilution_Pattern_V2	0.114	0.11	0.108	0.105	0.102	0.099	0.097	0.096	0.094	0.091	0.088	0.086	0.083	0.079	0.077	0.075	0.073	0.072	0.07	0.07	0.07	0.07	0.07	0.072	0.073	0.074	0.077	0.077	0.08	0.081	0.082	0.084	0.086	0.087	0.09	0.093
G09	Sample	Dilution_25%	0.25	DMSO	Lycopene	Standard_Development	Run086	Standard_Measurement	Plate_01	Clariostar_Study	MB	Biofoundry_,_London	Linear_Dilution_Pattern_V2	0.108	0.104	0.101	0.097	0.094	0.09	0.088	0.087	0.085	0.082	0.079	0.076	0.073	0.07	0.067	0.066	0.064	0.062	0.061	0.06	0.06	0.06	0.06	0.061	0.062	0.062	0.064	0.063	0.064	0.065	0.065	0.066	0.067	0.068	0.069	0.07
G10	Sample	Dilution_05%	0.0499999999999999	DMSO	Lycopene	Standard_Development	Run086	Standard_Measurement	Plate_01	Clariostar_Study	MB	Biofoundry_,_London	Linear_Dilution_Pattern_V2	0.094	0.091	0.089	0.084	0.082	0.078	0.075	0.075	0.073	0.069	0.065	0.062	0.059	0.055	0.054	0.052	0.05	0.049	0.047	0.047	0.046	0.046	0.046	0.046	0.046	0.045	0.046	0.045	0.046	0.046	0.045	0.046	0.046	0.046	0.046	0.045
G11	Blank	DMSO_Blank		DMSO		Standard_Development	Run086	Standard_Measurement	Plate_01	Clariostar_Study	MB	Biofoundry_,_London	Linear_Dilution_Pattern_V2	0.096	0.093	0.089	0.086	0.082	0.078	0.075	0.075	0.072	0.068	0.063	0.06	0.058	0.055	0.053	0.051	0.048	0.047	0.046	0.046	0.045	0.045	0.044	0.045	0.044	0.044	0.044	0.043	0.043	0.043	0.043	0.043	0.043	0.042	0.042	0.042
G12	Blank	DMSO_Blank		DMSO		Standard_Development	Run086	Standard_Measurement	Plate_01	Clariostar_Study	MB	Biofoundry_,_London	Linear_Dilution_Pattern_V2	0.094	0.09	0.086	0.082	0.079	0.075	0.073	0.072	0.069	0.065	0.06	0.058	0.053	0.05	0.049	0.046	0.044	0.043	0.042	0.041	0.041	0.041	0.04	0.041	0.041	0.04	0.04	0.039	0.039	0.039	0.039	0.039	0.039	0.039	0.039	0.039
H01	Sample	Dilution_85%	0.85	DMSO	Lycopene	Standard_Development	Run086	Standard_Measurement	Plate_01	Clariostar_Study	MB	Biofoundry_,_London	Linear_Dilution_Pattern_V2	0.157	0.153	0.15	0.147	0.143	0.14	0.136	0.136	0.135	0.133	0.131	0.128	0.123	0.118	0.115	0.112	0.11	0.108	0.107	0.105	0.106	0.106	0.107	0.108	0.112	0.115	0.118	0.12	0.124	0.127	0.129	0.131	0.135	0.138	0.143	0.149
H02	Sample	Dilution_65%	0.65	DMSO	Lycopene	Standard_Development	Run086	Standard_Measurement	Plate_01	Clariostar_Study	MB	Biofoundry_,_London	Linear_Dilution_Pattern_V2	0.134	0.131	0.128	0.125	0.121	0.117	0.115	0.114	0.113	0.11	0.108	0.105	0.102	0.098	0.095	0.092	0.09	0.089	0.087	0.087	0.087	0.087	0.088	0.09	0.092	0.094	0.096	0.098	0.1	0.103	0.104	0.106	0.108	0.11	0.115	0.119
H03	Sample	Dilution_45%	0.45	DMSO	Lycopene	Standard_Development	Run086	Standard_Measurement	Plate_01	Clariostar_Study	MB	Biofoundry_,_London	Linear_Dilution_Pattern_V2	0.127	0.124	0.12	0.118	0.114	0.11	0.108	0.106	0.104	0.102	0.099	0.096	0.093	0.088	0.086	0.084	0.081	0.08	0.078	0.078	0.077	0.077	0.077	0.078	0.08	0.081	0.083	0.083	0.085	0.087	0.087	0.088	0.09	0.092	0.094	0.098
[truncated: 9 more rows]
[truncated: 122 more columns]
