# Supplementary material for: Construction of a Calibration Curve for Lycopene on a Liquid-Handling Platform—Wider Lessons for the Development of Automated Dilution Protocols
Source: ACS Synth Biol. 2024 Aug 3;13(8):2357–75. doi: 10.1021/acssynbio.4c00031 (PMC11334188; doi:10.1021/acssynbio.4c00031)
Supplement: Supplementary file 2 — sb4c00031_si_002.zip [file sb4c00031_si_002.zip › AggregatedData/Run081/Plate_01/Clariostar_Study/Clariostar_Study.csv]

Well	Content	Label	Dilution	Solvent	Solute	Project	Run	Step	Container	Study	Author	Institution	Comment	OD350	OD352	OD354	OD356	OD358	OD360	OD362	OD364	OD366	OD368	OD370	OD372	OD374	OD376	OD378	OD380	OD382	OD384	OD386	OD388	OD390	OD392	OD394	OD396	OD398	OD400	OD402	OD404	OD406	OD408	OD410	OD412	OD414	OD416	OD418	OD420
A01	Sample	Dilution_100%	1.0	DMSO	Lycopene	Standard_Development	Run081	Standard_Measurement	Plate_01	Clariostar_Study	MB	Biofoundry_,_London	Linear_Dilution_Pattern_V2	0.159	0.154	0.151	0.146	0.143	0.139	0.136	0.133	0.129	0.127	0.123	0.12	0.115	0.111	0.107	0.104	0.102	0.099	0.097	0.096	0.095	0.095	0.095	0.097	0.098	0.1	0.102	0.105	0.107	0.108	0.112	0.113	0.115	0.117	0.12	0.124
A02	Sample	Dilution_80%	0.8	DMSO	Lycopene	Standard_Development	Run081	Standard_Measurement	Plate_01	Clariostar_Study	MB	Biofoundry_,_London	Linear_Dilution_Pattern_V2	0.149	0.145	0.142	0.137	0.134	0.13	0.126	0.124	0.12	0.117	0.114	0.11	0.106	0.102	0.098	0.096	0.092	0.09	0.088	0.087	0.087	0.086	0.086	0.087	0.089	0.09	0.092	0.094	0.096	0.097	0.099	0.1	0.102	0.103	0.105	0.109
A03	Sample	Dilution_60%	0.6	DMSO	Lycopene	Standard_Development	Run081	Standard_Measurement	Plate_01	Clariostar_Study	MB	Biofoundry_,_London	Linear_Dilution_Pattern_V2	0.138	0.135	0.13	0.126	0.123	0.119	0.116	0.113	0.109	0.107	0.104	0.1	0.096	0.091	0.087	0.085	0.083	0.08	0.078	0.077	0.076	0.076	0.076	0.076	0.077	0.079	0.08	0.082	0.082	0.084	0.085	0.086	0.086	0.088	0.089	0.091
A04	Sample	Dilution_40%	0.4	DMSO	Lycopene	Standard_Development	Run081	Standard_Measurement	Plate_01	Clariostar_Study	MB	Biofoundry_,_London	Linear_Dilution_Pattern_V2	0.135	0.132	0.129	0.125	0.122	0.118	0.115	0.112	0.107	0.103	0.098	0.094	0.09	0.087	0.083	0.079	0.077	0.075	0.072	0.072	0.071	0.071	0.07	0.07	0.071	0.071	0.072	0.073	0.073	0.074	0.075	0.076	0.076	0.077	0.078	0.08
A05	Sample	Dilution_20%	0.2	DMSO	Lycopene	Standard_Development	Run081	Standard_Measurement	Plate_01	Clariostar_Study	MB	Biofoundry_,_London	Linear_Dilution_Pattern_V2	0.12	0.117	0.113	0.108	0.105	0.101	0.098	0.095	0.091	0.087	0.083	0.08	0.077	0.073	0.07	0.067	0.065	0.063	0.06	0.06	0.058	0.058	0.057	0.057	0.057	0.057	0.056	0.057	0.058	0.057	0.058	0.058	0.058	0.058	0.057	0.058
A06	Sample	Dilution_100%	1.0	DMSO	Lycopene	Standard_Development	Run081	Standard_Measurement	Plate_01	Clariostar_Study	MB	Biofoundry_,_London	Linear_Dilution_Pattern_V2	0.155	0.152	0.149	0.144	0.141	0.138	0.134	0.131	0.128	0.124	0.12	0.117	0.114	0.11	0.106	0.103	0.101	0.098	0.095	0.095	0.094	0.094	0.093	0.095	0.097	0.098	0.101	0.103	0.105	0.107	0.11	0.111	0.113	0.115	0.117	0.121
A07	Sample	Dilution_80%	0.8	DMSO	Lycopene	Standard_Development	Run081	Standard_Measurement	Plate_01	Clariostar_Study	MB	Biofoundry_,_London	Linear_Dilution_Pattern_V2	0.148	0.145	0.141	0.137	0.133	0.129	0.125	0.123	0.12	0.117	0.113	0.11	0.104	0.1	0.096	0.093	0.091	0.088	0.086	0.085	0.084	0.083	0.083	0.084	0.086	0.087	0.088	0.09	0.093	0.093	0.096	0.096	0.098	0.099	0.101	0.103
A08	Sample	Dilution_60%	0.6	DMSO	Lycopene	Standard_Development	Run081	Standard_Measurement	Plate_01	Clariostar_Study	MB	Biofoundry_,_London	Linear_Dilution_Pattern_V2	0.14	0.136	0.131	0.127	0.123	0.119	0.115	0.113	0.11	0.107	0.103	0.099	0.095	0.09	0.087	0.085	0.083	0.079	0.077	0.076	0.075	0.074	0.075	0.075	0.076	0.077	0.078	0.08	0.08	0.081	0.083	0.084	0.084	0.085	0.086	0.088
A09	Sample	Dilution_40%	0.4	DMSO	Lycopene	Standard_Development	Run081	Standard_Measurement	Plate_01	Clariostar_Study	MB	Biofoundry_,_London	Linear_Dilution_Pattern_V2	0.132	0.129	0.125	0.121	0.118	0.115	0.111	0.107	0.103	0.099	0.095	0.09	0.085	0.081	0.077	0.075	0.072	0.071	0.068	0.068	0.067	0.066	0.066	0.066	0.066	0.066	0.067	0.067	0.068	0.068	0.069	0.069	0.069	0.07	0.071	0.072
A10	Sample	Dilution_20%	0.2	DMSO	Lycopene	Standard_Development	Run081	Standard_Measurement	Plate_01	Clariostar_Study	MB	Biofoundry_,_London	Linear_Dilution_Pattern_V2	0.127	0.122	0.119	0.114	0.112	0.108	0.104	0.101	0.097	0.092	0.087	0.083	0.079	0.074	0.071	0.069	0.067	0.065	0.062	0.061	0.059	0.059	0.058	0.058	0.058	0.058	0.058	0.058	0.058	0.057	0.058	0.058	0.058	0.058	0.058	0.059
A11	Blank	DMSO_Blank		DMSO		Standard_Development	Run081	Standard_Measurement	Plate_01	Clariostar_Study	MB	Biofoundry_,_London	Linear_Dilution_Pattern_V2	0.123	0.12	0.116	0.111	0.107	0.103	0.099	0.096	0.092	0.088	0.082	0.078	0.073	0.069	0.065	0.063	0.061	0.059	0.056	0.056	0.054	0.053	0.052	0.052	0.051	0.05	0.05	0.05	0.049	0.048	0.049	0.048	0.048	0.047	0.046	0.045
A12	Blank	DMSO_Blank		DMSO		Standard_Development	Run081	Standard_Measurement	Plate_01	Clariostar_Study	MB	Biofoundry_,_London	Linear_Dilution_Pattern_V2	0.122	0.118	0.114	0.109	0.105	0.101	0.098	0.095	0.09	0.086	0.081	0.077	0.072	0.068	0.064	0.062	0.061	0.058	0.055	0.054	0.053	0.052	0.051	0.051	0.051	0.05	0.049	0.049	0.048	0.048	0.048	0.048	0.047	0.047	0.046	0.046
B01	Sample	Dilution_100%	1.0	DMSO	Lycopene	Standard_Development	Run081	Standard_Measurement	Plate_01	Clariostar_Study	MB	Biofoundry_,_London	Linear_Dilution_Pattern_V2	0.153	0.151	0.146	0.141	0.138	0.135	0.131	0.128	0.125	0.123	0.12	0.117	0.113	0.108	0.104	0.102	0.099	0.097	0.095	0.095	0.093	0.093	0.093	0.094	0.097	0.099	0.101	0.103	0.105	0.108	0.11	0.112	0.113	0.116	0.118	0.121
B02	Sample	Dilution_80%	0.8	DMSO	Lycopene	Standard_Development	Run081	Standard_Measurement	Plate_01	Clariostar_Study	MB	Biofoundry_,_London	Linear_Dilution_Pattern_V2	0.146	0.142	0.139	0.134	0.131	0.128	0.124	0.122	0.118	0.116	0.113	0.109	0.106	0.102	0.097	0.096	0.093	0.091	0.089	0.088	0.087	0.086	0.086	0.088	0.089	0.091	0.093	0.095	0.097	0.098	0.1	0.102	0.102	0.104	0.106	0.109
B03	Sample	Dilution_60%	0.6	DMSO	Lycopene	Standard_Development	Run081	Standard_Measurement	Plate_01	Clariostar_Study	MB	Biofoundry_,_London	Linear_Dilution_Pattern_V2	0.139	0.135	0.132	0.128	0.124	0.12	0.117	0.115	0.111	0.108	0.105	0.101	0.098	0.094	0.09	0.088	0.086	0.083	0.081	0.08	0.079	0.079	0.078	0.079	0.081	0.081	0.083	0.085	0.086	0.086	0.088	0.089	0.09	0.091	0.092	0.095
B04	Sample	Dilution_40%	0.4	DMSO	Lycopene	Standard_Development	Run081	Standard_Measurement	Plate_01	Clariostar_Study	MB	Biofoundry_,_London	Linear_Dilution_Pattern_V2	0.13	0.127	0.123	0.118	0.115	0.112	0.109	0.106	0.103	0.1	0.095	0.091	0.088	0.084	0.08	0.078	0.076	0.074	0.072	0.071	0.07	0.069	0.069	0.07	0.071	0.071	0.071	0.072	0.073	0.073	0.074	0.075	0.075	0.076	0.076	0.078
B05	Sample	Dilution_20%	0.2	DMSO	Lycopene	Standard_Development	Run081	Standard_Measurement	Plate_01	Clariostar_Study	MB	Biofoundry_,_London	Linear_Dilution_Pattern_V2	0.118	0.114	0.11	0.106	0.103	0.099	0.095	0.094	0.09	0.087	0.084	0.08	0.077	0.073	0.07	0.068	0.066	0.064	0.062	0.061	0.06	0.059	0.059	0.059	0.059	0.059	0.059	0.059	0.06	0.059	0.06	0.061	0.061	0.06	0.06	0.06
B06	Sample	Dilution_100%	1.0	DMSO	Lycopene	Standard_Development	Run081	Standard_Measurement	Plate_01	Clariostar_Study	MB	Biofoundry_,_London	Linear_Dilution_Pattern_V2	0.166	0.164	0.16	0.156	0.152	0.149	0.145	0.143	0.14	0.138	0.134	0.131	0.128	0.123	0.119	0.116	0.114	0.112	0.109	0.109	0.108	0.107	0.108	0.109	0.111	0.112	0.115	0.118	0.12	0.122	0.124	0.126	0.127	0.13	0.132	0.136
B07	Sample	Dilution_80%	0.8	DMSO	Lycopene	Standard_Development	Run081	Standard_Measurement	Plate_01	Clariostar_Study	MB	Biofoundry_,_London	Linear_Dilution_Pattern_V2	0.143	0.14	0.136	0.131	0.127	0.124	0.12	0.118	0.116	0.113	0.111	0.108	0.104	0.1	0.096	0.094	0.092	0.089	0.087	0.086	0.086	0.085	0.085	0.086	0.088	0.089	0.091	0.093	0.095	0.097	0.098	0.1	0.101	0.102	0.104	0.107
B08	Sample	Dilution_60%	0.6	DMSO	Lycopene	Standard_Development	Run081	Standard_Measurement	Plate_01	Clariostar_Study	MB	Biofoundry_,_London	Linear_Dilution_Pattern_V2	0.14	0.136	0.133	0.128	0.124	0.12	0.116	0.114	0.112	0.109	0.106	0.103	0.1	0.096	0.092	0.089	0.087	0.085	0.083	0.082	0.081	0.08	0.08	0.081	0.083	0.084	0.085	0.086	0.087	0.088	0.089	0.09	0.091	0.091	0.092	0.094
B09	Sample	Dilution_40%	0.4	DMSO	Lycopene	Standard_Development	Run081	Standard_Measurement	Plate_01	Clariostar_Study	MB	Biofoundry_,_London	Linear_Dilution_Pattern_V2	0.129	0.125	0.121	0.117	0.114	0.11	0.106	0.104	0.101	0.097	0.093	0.09	0.086	0.081	0.077	0.076	0.073	0.071	0.069	0.068	0.067	0.066	0.066	0.067	0.067	0.067	0.068	0.069	0.069	0.07	0.071	0.071	0.072	0.072	0.072	0.073
B10	Sample	Dilution_20%	0.2	DMSO	Lycopene	Standard_Development	Run081	Standard_Measurement	Plate_01	Clariostar_Study	MB	Biofoundry_,_London	Linear_Dilution_Pattern_V2	0.123	0.12	0.116	0.111	0.107	0.104	0.099	0.098	0.094	0.09	0.086	0.082	0.078	0.074	0.071	0.069	0.067	0.064	0.062	0.062	0.06	0.059	0.059	0.059	0.059	0.059	0.059	0.059	0.059	0.059	0.059	0.059	0.059	0.059	0.058	0.058
B11	Blank	DMSO_Blank		DMSO		Standard_Development	Run081	Standard_Measurement	Plate_01	Clariostar_Study	MB	Biofoundry_,_London	Linear_Dilution_Pattern_V2	0.115	0.112	0.109	0.104	0.101	0.097	0.093	0.091	0.087	0.083	0.079	0.075	0.071	0.067	0.063	0.061	0.06	0.058	0.055	0.054	0.053	0.052	0.051	0.051	0.051	0.05	0.05	0.049	0.049	0.049	0.048	0.048	0.047	0.046	0.046	0.045
B12	Blank	DMSO_Blank		DMSO		Standard_Development	Run081	Standard_Measurement	Plate_01	Clariostar_Study	MB	Biofoundry_,_London	Linear_Dilution_Pattern_V2	0.118	0.114	0.11	0.105	0.102	0.098	0.094	0.092	0.088	0.084	0.08	0.076	0.071	0.067	0.063	0.062	0.059	0.057	0.055	0.054	0.053	0.052	0.051	0.051	0.051	0.05	0.049	0.049	0.048	0.048	0.048	0.048	0.047	0.046	0.046	0.045
C01	Sample	Dilution_95%	0.95	DMSO	Lycopene	Standard_Development	Run081	Standard_Measurement	Plate_01	Clariostar_Study	MB	Biofoundry_,_London	Linear_Dilution_Pattern_V2	0.152	0.149	0.145	0.14	0.137	0.133	0.128	0.127	0.125	0.122	0.118	0.115	0.11	0.106	0.103	0.1	0.098	0.096	0.094	0.093	0.091	0.091	0.091	0.092	0.094	0.097	0.098	0.101	0.103	0.105	0.107	0.109	0.11	0.112	0.115	0.118
C02	Sample	Dilution_75%	0.75	DMSO	Lycopene	Standard_Development	Run081	Standard_Measurement	Plate_01	Clariostar_Study	MB	Biofoundry_,_London	Linear_Dilution_Pattern_V2	0.142	0.139	0.135	0.13	0.127	0.123	0.12	0.118	0.115	0.112	0.109	0.106	0.102	0.098	0.093	0.091	0.09	0.088	0.085	0.085	0.083	0.083	0.083	0.084	0.085	0.086	0.088	0.091	0.092	0.093	0.095	0.096	0.097	0.099	0.1	0.103
C03	Sample	Dilution_55%	0.55	DMSO	Lycopene	Standard_Development	Run081	Standard_Measurement	Plate_01	Clariostar_Study	MB	Biofoundry_,_London	Linear_Dilution_Pattern_V2	0.135	0.131	0.128	0.123	0.12	0.117	0.113	0.111	0.108	0.105	0.102	0.099	0.095	0.091	0.087	0.085	0.083	0.081	0.078	0.078	0.077	0.076	0.076	0.076	0.078	0.079	0.08	0.081	0.082	0.083	0.084	0.085	0.086	0.088	0.088	0.09
C04	Sample	Dilution_35%	0.35	DMSO	Lycopene	Standard_Development	Run081	Standard_Measurement	Plate_01	Clariostar_Study	MB	Biofoundry_,_London	Linear_Dilution_Pattern_V2	0.126	0.122	0.119	0.114	0.111	0.107	0.103	0.102	0.099	0.097	0.093	0.089	0.085	0.081	0.077	0.076	0.073	0.072	0.069	0.069	0.068	0.067	0.067	0.067	0.068	0.068	0.069	0.07	0.07	0.07	0.071	0.072	0.072	0.072	0.072	0.073
C05	Sample	Dilution_15%	0.15	DMSO	Lycopene	Standard_Development	Run081	Standard_Measurement	Plate_01	Clariostar_Study	MB	Biofoundry_,_London	Linear_Dilution_Pattern_V2	0.113	0.11	0.106	0.102	0.099	0.096	0.093	0.091	0.087	0.085	0.081	0.078	0.075	0.071	0.068	0.066	0.065	0.063	0.061	0.06	0.059	0.058	0.058	0.057	0.058	0.057	0.057	0.057	0.057	0.057	0.057	0.057	0.057	0.057	0.056	0.057
C06	Sample	Dilution_95%	0.95	DMSO	Lycopene	Standard_Development	Run081	Standard_Measurement	Plate_01	Clariostar_Study	MB	Biofoundry_,_London	Linear_Dilution_Pattern_V2	0.151	0.148	0.144	0.14	0.137	0.133	0.13	0.128	0.126	0.123	0.12	0.118	0.114	0.11	0.106	0.103	0.101	0.098	0.097	0.096	0.095	0.094	0.095	0.096	0.097	0.099	0.102	0.104	0.106	0.108	0.11	0.112	0.113	0.115	0.117	0.12
C07	Sample	Dilution_75%	0.75	DMSO	Lycopene	Standard_Development	Run081	Standard_Measurement	Plate_01	Clariostar_Study	MB	Biofoundry_,_London	Linear_Dilution_Pattern_V2	0.139	0.135	0.132	0.127	0.124	0.12	0.116	0.114	0.112	0.11	0.107	0.104	0.1	0.096	0.092	0.09	0.089	0.086	0.084	0.084	0.082	0.081	0.082	0.083	0.084	0.085	0.087	0.088	0.09	0.091	0.093	0.094	0.095	0.096	0.097	0.1
C08	Sample	Dilution_55%	0.55	DMSO	Lycopene	Standard_Development	Run081	Standard_Measurement	Plate_01	Clariostar_Study	MB	Biofoundry_,_London	Linear_Dilution_Pattern_V2	0.13	0.126	0.123	0.118	0.115	0.112	0.108	0.106	0.103	0.101	0.098	0.094	0.091	0.087	0.083	0.082	0.08	0.078	0.075	0.074	0.074	0.072	0.072	0.074	0.074	0.075	0.076	0.077	0.078	0.079	0.08	0.081	0.081	0.082	0.082	0.084
C09	Sample	Dilution_35%	0.35	DMSO	Lycopene	Standard_Development	Run081	Standard_Measurement	Plate_01	Clariostar_Study	MB	Biofoundry_,_London	Linear_Dilution_Pattern_V2	0.129	0.125	0.123	0.118	0.115	0.111	0.107	0.105	0.102	0.098	0.094	0.091	0.087	0.083	0.079	0.077	0.075	0.073	0.071	0.07	0.069	0.068	0.068	0.068	0.068	0.068	0.069	0.07	0.07	0.07	0.071	0.072	0.071	0.072	0.072	0.073
C10	Sample	Dilution_15%	0.15	DMSO	Lycopene	Standard_Development	Run081	Standard_Measurement	Plate_01	Clariostar_Study	MB	Biofoundry_,_London	Linear_Dilution_Pattern_V2	0.119	0.116	0.112	0.108	0.105	0.101	0.097	0.095	0.091	0.087	0.083	0.08	0.076	0.072	0.069	0.067	0.065	0.062	0.061	0.06	0.059	0.058	0.057	0.057	0.058	0.057	0.057	0.057	0.057	0.056	0.057	0.057	0.057	0.057	0.056	0.056
C11	Blank	DMSO_Blank		DMSO		Standard_Development	Run081	Standard_Measurement	Plate_01	Clariostar_Study	MB	Biofoundry_,_London	Linear_Dilution_Pattern_V2	0.115	0.111	0.107	0.103	0.099	0.096	0.091	0.09	0.086	0.082	0.078	0.074	0.071	0.067	0.063	0.062	0.06	0.058	0.055	0.055	0.053	0.052	0.051	0.052	0.051	0.051	0.051	0.049	0.049	0.048	0.049	0.049	0.048	0.047	0.046	0.045
C12	Blank	DMSO_Blank		DMSO		Standard_Development	Run081	Standard_Measurement	Plate_01	Clariostar_Study	MB	Biofoundry_,_London	Linear_Dilution_Pattern_V2	0.118	0.114	0.11	0.105	0.102	0.098	0.094	0.092	0.088	0.085	0.081	0.076	0.072	0.069	0.065	0.063	0.061	0.059	0.056	0.055	0.054	0.053	0.052	0.053	0.053	0.052	0.051	0.051	0.05	0.05	0.05	0.05	0.049	0.048	0.047	0.046
D01	Sample	Dilution_95%	0.95	DMSO	Lycopene	Standard_Development	Run081	Standard_Measurement	Plate_01	Clariostar_Study	MB	Biofoundry_,_London	Linear_Dilution_Pattern_V2	0.153	0.15	0.146	0.141	0.138	0.134	0.13	0.128	0.126	0.123	0.12	0.117	0.113	0.108	0.104	0.102	0.099	0.097	0.094	0.094	0.093	0.093	0.093	0.095	0.096	0.098	0.1	0.103	0.105	0.107	0.109	0.111	0.113	0.115	0.117	0.12
D02	Sample	Dilution_75%	0.75	DMSO	Lycopene	Standard_Development	Run081	Standard_Measurement	Plate_01	Clariostar_Study	MB	Biofoundry_,_London	Linear_Dilution_Pattern_V2	0.144	0.14	0.137	0.134	0.13	0.126	0.122	0.121	0.118	0.116	0.112	0.109	0.106	0.101	0.097	0.095	0.094	0.091	0.089	0.088	0.087	0.087	0.087	0.088	0.089	0.091	0.093	0.095	0.096	0.097	0.099	0.101	0.102	0.103	0.105	0.107
D03	Sample	Dilution_55%	0.55	DMSO	Lycopene	Standard_Development	Run081	Standard_Measurement	Plate_01	Clariostar_Study	MB	Biofoundry_,_London	Linear_Dilution_Pattern_V2	0.143	0.141	0.137	0.133	0.13	0.126	0.123	0.122	0.118	0.117	0.113	0.11	0.106	0.102	0.098	0.096	0.094	0.093	0.09	0.09	0.089	0.088	0.088	0.089	0.09	0.09	0.091	0.092	0.093	0.095	0.096	0.096	0.097	0.098	0.099	0.1
D04	Sample	Dilution_35%	0.35	DMSO	Lycopene	Standard_Development	Run081	Standard_Measurement	Plate_01	Clariostar_Study	MB	Biofoundry_,_London	Linear_Dilution_Pattern_V2	0.126	0.123	0.119	0.116	0.111	0.109	0.105	0.103	0.1	0.097	0.094	0.09	0.087	0.083	0.079	0.078	0.077	0.074	0.072	0.071	0.07	0.069	0.068	0.069	0.07	0.071	0.07	0.071	0.072	0.072	0.074	0.074	0.074	0.075	0.075	0.076
D05	Sample	Dilution_15%	0.15	DMSO	Lycopene	Standard_Development	Run081	Standard_Measurement	Plate_01	Clariostar_Study	MB	Biofoundry_,_London	Linear_Dilution_Pattern_V2	0.115	0.112	0.108	0.103	0.1	0.097	0.093	0.092	0.089	0.086	0.082	0.079	0.076	0.072	0.069	0.067	0.066	0.064	0.062	0.061	0.059	0.059	0.059	0.059	0.059	0.058	0.058	0.058	0.058	0.059	0.059	0.059	0.058	0.058	0.058	0.058
D06	Sample	Dilution_95%	0.95	DMSO	Lycopene	Standard_Development	Run081	Standard_Measurement	Plate_01	Clariostar_Study	MB	Biofoundry_,_London	Linear_Dilution_Pattern_V2	0.15	0.146	0.144	0.139	0.135	0.131	0.128	0.127	0.125	0.123	0.121	0.118	0.114	0.11	0.106	0.103	0.102	0.099	0.097	0.096	0.095	0.094	0.095	0.097	0.099	0.101	0.102	0.105	0.107	0.109	0.112	0.113	0.114	0.116	0.118	0.121
D07	Sample	Dilution_75%	0.75	DMSO	Lycopene	Standard_Development	Run081	Standard_Measurement	Plate_01	Clariostar_Study	MB	Biofoundry_,_London	Linear_Dilution_Pattern_V2	0.142	0.139	0.135	0.131	0.128	0.124	0.121	0.119	0.116	0.114	0.112	0.109	0.105	0.101	0.097	0.095	0.093	0.091	0.088	0.088	0.087	0.086	0.086	0.087	0.089	0.09	0.091	0.094	0.095	0.097	0.098	0.1	0.101	0.102	0.104	0.107
D08	Sample	Dilution_55%	0.55	DMSO	Lycopene	Standard_Development	Run081	Standard_Measurement	Plate_01	Clariostar_Study	MB	Biofoundry_,_London	Linear_Dilution_Pattern_V2	0.131	0.127	0.124	0.12	0.117	0.113	0.109	0.107	0.105	0.102	0.1	0.097	0.093	0.088	0.085	0.083	0.082	0.08	0.077	0.076	0.075	0.074	0.074	0.075	0.076	0.077	0.078	0.079	0.08	0.081	0.082	0.083	0.083	0.083	0.084	0.086
D09	Sample	Dilution_35%	0.35	DMSO	Lycopene	Standard_Development	Run081	Standard_Measurement	Plate_01	Clariostar_Study	MB	Biofoundry_,_London	Linear_Dilution_Pattern_V2	0.124	0.121	0.118	0.113	0.11	0.107	0.103	0.102	0.099	0.095	0.092	0.089	0.084	0.08	0.077	0.075	0.074	0.071	0.069	0.068	0.067	0.067	0.066	0.067	0.068	0.068	0.068	0.068	0.069	0.069	0.07	0.07	0.07	0.07	0.07	0.071
D10	Sample	Dilution_15%	0.15	DMSO	Lycopene	Standard_Development	Run081	Standard_Measurement	Plate_01	Clariostar_Study	MB	Biofoundry_,_London	Linear_Dilution_Pattern_V2	0.116	0.112	0.11	0.105	0.102	0.098	0.094	0.092	0.089	0.086	0.083	0.078	0.075	0.071	0.067	0.066	0.064	0.062	0.06	0.06	0.058	0.057	0.056	0.056	0.057	0.056	0.056	0.056	0.055	0.055	0.056	0.056	0.056	0.056	0.055	0.055
D11	Blank	DMSO_Blank		DMSO		Standard_Development	Run081	Standard_Measurement	Plate_01	Clariostar_Study	MB	Biofoundry_,_London	Linear_Dilution_Pattern_V2	0.114	0.11	0.106	0.102	0.099	0.095	0.091	0.089	0.086	0.082	0.077	0.073	0.069	0.065	0.061	0.06	0.058	0.056	0.054	0.053	0.052	0.051	0.05	0.05	0.051	0.049	0.049	0.049	0.048	0.047	0.048	0.047	0.046	0.046	0.045	0.045
D12	Blank	DMSO_Blank		DMSO		Standard_Development	Run081	Standard_Measurement	Plate_01	Clariostar_Study	MB	Biofoundry_,_London	Linear_Dilution_Pattern_V2	0.116	0.112	0.109	0.104	0.101	0.098	0.093	0.091	0.088	0.083	0.077	0.074	0.07	0.067	0.063	0.061	0.059	0.056	0.055	0.054	0.052	0.052	0.051	0.051	0.051	0.05	0.049	0.049	0.048	0.047	0.048	0.047	0.046	0.046	0.045	0.045
E01	Sample	Dilution_90%	0.9	DMSO	Lycopene	Standard_Development	Run081	Standard_Measurement	Plate_01	Clariostar_Study	MB	Biofoundry_,_London	Linear_Dilution_Pattern_V2	0.152	0.148	0.145	0.14	0.136	0.132	0.128	0.127	0.124	0.122	0.119	0.116	0.112	0.108	0.103	0.101	0.099	0.096	0.093	0.093	0.093	0.092	0.092	0.093	0.095	0.097	0.099	0.102	0.103	0.105	0.108	0.109	0.111	0.113	0.115	0.118
E02	Sample	Dilution_70%	0.7	DMSO	Lycopene	Standard_Development	Run081	Standard_Measurement	Plate_01	Clariostar_Study	MB	Biofoundry_,_London	Linear_Dilution_Pattern_V2	0.143	0.139	0.135	0.131	0.128	0.124	0.12	0.119	0.116	0.114	0.11	0.108	0.104	0.1	0.096	0.094	0.092	0.089	0.087	0.086	0.086	0.085	0.085	0.086	0.087	0.089	0.091	0.093	0.094	0.095	0.097	0.098	0.099	0.101	0.102	0.105
E03	Sample	Dilution_50%	0.5	DMSO	Lycopene	Standard_Development	Run081	Standard_Measurement	Plate_01	Clariostar_Study	MB	Biofoundry_,_London	Linear_Dilution_Pattern_V2	0.132	0.129	0.124	0.12	0.118	0.114	0.11	0.108	0.106	0.104	0.101	0.097	0.093	0.089	0.085	0.083	0.082	0.08	0.078	0.077	0.076	0.075	0.075	0.076	0.077	0.078	0.079	0.08	0.08	0.081	0.083	0.084	0.084	0.085	0.086	0.087
E04	Sample	Dilution_30%	0.3	DMSO	Lycopene	Standard_Development	Run081	Standard_Measurement	Plate_01	Clariostar_Study	MB	Biofoundry_,_London	Linear_Dilution_Pattern_V2	0.122	0.119	0.116	0.11	0.106	0.103	0.099	0.098	0.095	0.092	0.089	0.086	0.082	0.078	0.075	0.074	0.072	0.069	0.068	0.067	0.066	0.064	0.065	0.065	0.066	0.065	0.066	0.066	0.067	0.067	0.068	0.068	0.068	0.068	0.068	0.068
E05	Sample	Dilution_10%	0.1	DMSO	Lycopene	Standard_Development	Run081	Standard_Measurement	Plate_01	Clariostar_Study	MB	Biofoundry_,_London	Linear_Dilution_Pattern_V2	0.11	0.106	0.103	0.099	0.096	0.093	0.089	0.087	0.084	0.082	0.078	0.076	0.073	0.068	0.066	0.064	0.063	0.06	0.059	0.058	0.057	0.056	0.055	0.056	0.055	0.055	0.055	0.054	0.054	0.054	0.055	0.054	0.054	0.054	0.053	0.053
E06	Sample	Dilution_90%	0.9	DMSO	Lycopene	Standard_Development	Run081	Standard_Measurement	Plate_01	Clariostar_Study	MB	Biofoundry_,_London	Linear_Dilution_Pattern_V2	0.144	0.141	0.138	0.133	0.13	0.126	0.122	0.121	0.12	0.118	0.115	0.113	0.109	0.104	0.101	0.099	0.097	0.095	0.093	0.092	0.091	0.091	0.091	0.093	0.095	0.096	0.098	0.101	0.103	0.104	0.107	0.109	0.11	0.112	0.114	0.117
E07	Sample	Dilution_70%	0.7	DMSO	Lycopene	Standard_Development	Run081	Standard_Measurement	Plate_01	Clariostar_Study	MB	Biofoundry_,_London	Linear_Dilution_Pattern_V2	0.14	0.135	0.132	0.127	0.124	0.121	0.117	0.116	0.113	0.11	0.108	0.105	0.101	0.097	0.094	0.092	0.09	0.088	0.085	0.085	0.084	0.084	0.084	0.084	0.086	0.088	0.089	0.091	0.092	0.094	0.096	0.097	0.097	0.099	0.1	0.103
E08	Sample	Dilution_50%	0.5	DMSO	Lycopene	Standard_Development	Run081	Standard_Measurement	Plate_01	Clariostar_Study	MB	Biofoundry_,_London	Linear_Dilution_Pattern_V2	0.129	0.126	0.122	0.118	0.115	0.111	0.108	0.106	0.104	0.101	0.098	0.095	0.091	0.086	0.083	0.081	0.079	0.077	0.075	0.074	0.073	0.072	0.072	0.073	0.073	0.075	0.076	0.077	0.077	0.078	0.079	0.08	0.081	0.081	0.082	0.083
E09	Sample	Dilution_30%	0.3	DMSO	Lycopene	Standard_Development	Run081	Standard_Measurement	Plate_01	Clariostar_Study	MB	Biofoundry_,_London	Linear_Dilution_Pattern_V2	0.124	0.12	0.118	0.114	0.11	0.107	0.103	0.102	0.098	0.094	0.09	0.087	0.083	0.079	0.076	0.074	0.072	0.069	0.068	0.067	0.066	0.065	0.065	0.065	0.065	0.065	0.065	0.065	0.066	0.066	0.067	0.067	0.067	0.067	0.067	0.067
E10	Sample	Dilution_10%	0.1	DMSO	Lycopene	Standard_Development	Run081	Standard_Measurement	Plate_01	Clariostar_Study	MB	Biofoundry_,_London	Linear_Dilution_Pattern_V2	0.115	0.112	0.108	0.103	0.1	0.096	0.092	0.091	0.088	0.085	0.081	0.076	0.073	0.069	0.066	0.064	0.063	0.06	0.058	0.057	0.056	0.056	0.054	0.055	0.055	0.054	0.054	0.054	0.054	0.053	0.054	0.054	0.053	0.053	0.052	0.052
E11	Blank	DMSO_Blank		DMSO		Standard_Development	Run081	Standard_Measurement	Plate_01	Clariostar_Study	MB	Biofoundry_,_London	Linear_Dilution_Pattern_V2	0.119	0.115	0.112	0.107	0.103	0.099	0.095	0.093	0.09	0.086	0.081	0.077	0.073	0.069	0.065	0.063	0.062	0.059	0.057	0.056	0.055	0.053	0.052	0.053	0.053	0.052	0.051	0.051	0.05	0.049	0.05	0.05	0.049	0.048	0.047	0.046
E12	Blank	DMSO_Blank		DMSO		Standard_Development	Run081	Standard_Measurement	Plate_01	Clariostar_Study	MB	Biofoundry_,_London	Linear_Dilution_Pattern_V2	0.118	0.114	0.11	0.106	0.103	0.098	0.094	0.092	0.089	0.085	0.079	0.076	0.072	0.067	0.063	0.062	0.06	0.057	0.055	0.055	0.053	0.052	0.052	0.051	0.051	0.051	0.05	0.05	0.049	0.049	0.049	0.049	0.048	0.047	0.046	0.045
F01	Sample	Dilution_90%	0.9	DMSO	Lycopene	Standard_Development	Run081	Standard_Measurement	Plate_01	Clariostar_Study	MB	Biofoundry_,_London	Linear_Dilution_Pattern_V2	0.157	0.154	0.15	0.144	0.14	0.137	0.133	0.132	0.129	0.126	0.123	0.121	0.116	0.112	0.107	0.104	0.102	0.1	0.097	0.097	0.096	0.095	0.095	0.097	0.099	0.101	0.102	0.104	0.107	0.108	0.111	0.113	0.114	0.116	0.118	0.121
F02	Sample	Dilution_70%	0.7	DMSO	Lycopene	Standard_Development	Run081	Standard_Measurement	Plate_01	Clariostar_Study	MB	Biofoundry_,_London	Linear_Dilution_Pattern_V2	0.143	0.139	0.136	0.13	0.127	0.124	0.12	0.118	0.116	0.113	0.111	0.107	0.103	0.099	0.096	0.093	0.091	0.088	0.086	0.086	0.085	0.084	0.084	0.085	0.087	0.088	0.089	0.091	0.093	0.094	0.096	0.097	0.098	0.099	0.1	0.103
F03	Sample	Dilution_50%	0.5	DMSO	Lycopene	Standard_Development	Run081	Standard_Measurement	Plate_01	Clariostar_Study	MB	Biofoundry_,_London	Linear_Dilution_Pattern_V2	0.137	0.134	0.131	0.126	0.122	0.12	0.117	0.115	0.112	0.109	0.106	0.102	0.098	0.095	0.091	0.089	0.087	0.085	0.083	0.082	0.081	0.081	0.08	0.08	0.082	0.082	0.084	0.085	0.086	0.086	0.087	0.088	0.088	0.09	0.09	0.092
F04	Sample	Dilution_30%	0.3	DMSO	Lycopene	Standard_Development	Run081	Standard_Measurement	Plate_01	Clariostar_Study	MB	Biofoundry_,_London	Linear_Dilution_Pattern_V2	0.128	0.124	0.12	0.116	0.113	0.11	0.106	0.104	0.101	0.099	0.095	0.092	0.089	0.085	0.081	0.08	0.078	0.075	0.073	0.072	0.072	0.071	0.07	0.071	0.071	0.071	0.072	0.072	0.073	0.073	0.074	0.074	0.075	0.074	0.075	0.076
F05	Sample	Dilution_10%	0.1	DMSO	Lycopene	Standard_Development	Run081	Standard_Measurement	Plate_01	Clariostar_Study	MB	Biofoundry_,_London	Linear_Dilution_Pattern_V2	0.111	0.107	0.104	0.099	0.096	0.093	0.089	0.088	0.085	0.081	0.078	0.076	0.073	0.069	0.065	0.065	0.063	0.061	0.058	0.058	0.057	0.056	0.055	0.055	0.056	0.055	0.055	0.054	0.055	0.054	0.055	0.054	0.054	0.054	0.053	0.053
F06	Sample	Dilution_90%	0.9	DMSO	Lycopene	Standard_Development	Run081	Standard_Measurement	Plate_01	Clariostar_Study	MB	Biofoundry_,_London	Linear_Dilution_Pattern_V2	0.157	0.154	0.151	0.146	0.143	0.139	0.136	0.134	0.133	0.13	0.128	0.125	0.122	0.117	0.114	0.112	0.109	0.107	0.105	0.105	0.104	0.103	0.103	0.105	0.107	0.108	0.11	0.112	0.114	0.117	0.12	0.121	0.122	0.124	0.126	0.129
F07	Sample	Dilution_70%	0.7	DMSO	Lycopene	Standard_Development	Run081	Standard_Measurement	Plate_01	Clariostar_Study	MB	Biofoundry_,_London	Linear_Dilution_Pattern_V2	0.142	0.138	0.135	0.13	0.126	0.122	0.118	0.117	0.116	0.114	0.111	0.108	0.105	0.1	0.096	0.094	0.092	0.089	0.088	0.087	0.086	0.085	0.085	0.087	0.088	0.089	0.091	0.092	0.093	0.095	0.097	0.098	0.099	0.1	0.101	0.103
F08	Sample	Dilution_50%	0.5	DMSO	Lycopene	Standard_Development	Run081	Standard_Measurement	Plate_01	Clariostar_Study	MB	Biofoundry_,_London	Linear_Dilution_Pattern_V2	0.132	0.129	0.126	0.121	0.118	0.114	0.11	0.109	0.106	0.103	0.1	0.097	0.093	0.089	0.085	0.084	0.082	0.079	0.077	0.077	0.076	0.075	0.075	0.076	0.077	0.077	0.078	0.079	0.08	0.08	0.081	0.082	0.082	0.083	0.084	0.085
F09	Sample	Dilution_30%	0.3	DMSO	Lycopene	Standard_Development	Run081	Standard_Measurement	Plate_01	Clariostar_Study	MB	Biofoundry_,_London	Linear_Dilution_Pattern_V2	0.123	0.12	0.116	0.112	0.108	0.104	0.101	0.1	0.096	0.092	0.089	0.085	0.082	0.078	0.074	0.073	0.071	0.068	0.067	0.066	0.065	0.063	0.063	0.064	0.065	0.065	0.064	0.065	0.065	0.065	0.066	0.066	0.067	0.066	0.066	0.067
F10	Sample	Dilution_10%	0.1	DMSO	Lycopene	Standard_Development	Run081	Standard_Measurement	Plate_01	Clariostar_Study	MB	Biofoundry_,_London	Linear_Dilution_Pattern_V2	0.117	0.115	0.111	0.106	0.102	0.099	0.095	0.093	0.09	0.086	0.083	0.08	0.076	0.072	0.068	0.067	0.065	0.063	0.061	0.06	0.059	0.058	0.058	0.057	0.057	0.057	0.056	0.056	0.056	0.056	0.056	0.056	0.055	0.055	0.054	0.054
F11	Blank	DMSO		DMSO		Standard_Development	Run081	Standard_Measurement	Plate_01	Clariostar_Study	MB	Biofoundry_,_London	Linear_Dilution_Pattern_V2	0.117	0.113	0.109	0.105	0.102	0.097	0.094	0.092	0.088	0.084	0.08	0.076	0.072	0.068	0.064	0.063	0.061	0.058	0.056	0.056	0.055	0.054	0.053	0.052	0.052	0.052	0.051	0.051	0.05	0.05	0.05	0.049	0.048	0.048	0.047	0.046
F12	Blank	DMSO		DMSO		Standard_Development	Run081	Standard_Measurement	Plate_01	Clariostar_Study	MB	Biofoundry_,_London	Linear_Dilution_Pattern_V2	0.122	0.117	0.114	0.109	0.106	0.102	0.098	0.096	0.092	0.088	0.083	0.078	0.074	0.07	0.067	0.065	0.063	0.061	0.058	0.058	0.056	0.055	0.054	0.054	0.054	0.053	0.052	0.052	0.051	0.051	0.051	0.051	0.05	0.05	0.048	0.048
G01	Sample	Dilution_85%	0.85	DMSO	Lycopene	Standard_Development	Run081	Standard_Measurement	Plate_01	Clariostar_Study	MB	Biofoundry_,_London	Linear_Dilution_Pattern_V2	0.149	0.146	0.142	0.137	0.134	0.13	0.126	0.124	0.122	0.119	0.117	0.113	0.11	0.105	0.101	0.099	0.097	0.094	0.092	0.091	0.09	0.089	0.089	0.091	0.092	0.094	0.096	0.098	0.1	0.101	0.103	0.105	0.106	0.108	0.11	0.113
G02	Sample	Dilution_65%	0.65	DMSO	Lycopene	Standard_Development	Run081	Standard_Measurement	Plate_01	Clariostar_Study	MB	Biofoundry_,_London	Linear_Dilution_Pattern_V2	0.137	0.132	0.129	0.125	0.122	0.118	0.114	0.113	0.11	0.109	0.106	0.103	0.099	0.095	0.091	0.09	0.088	0.086	0.083	0.083	0.081	0.081	0.081	0.082	0.083	0.084	0.086	0.087	0.088	0.089	0.091	0.092	0.093	0.095	0.096	0.097
G03	Sample	Dilution_45%	0.45	DMSO	Lycopene	Standard_Development	Run081	Standard_Measurement	Plate_01	Clariostar_Study	MB	Biofoundry_,_London	Linear_Dilution_Pattern_V2	0.131	0.126	0.123	0.118	0.114	0.11	0.106	0.106	0.103	0.101	0.098	0.096	0.092	0.087	0.084	0.082	0.08	0.077	0.075	0.075	0.074	0.073	0.072	0.073	0.075	0.075	0.076	0.076	0.077	0.078	0.079	0.08	0.08	0.081	0.081	0.082
G04	Sample	Dilution_25%	0.25	DMSO	Lycopene	Standard_Development	Run081	Standard_Measurement	Plate_01	Clariostar_Study	MB	Biofoundry_,_London	Linear_Dilution_Pattern_V2	0.12	0.116	0.112	0.107	0.104	0.101	0.097	0.096	0.093	0.09	0.087	0.083	0.081	0.077	0.073	0.072	0.07	0.068	0.066	0.066	0.064	0.063	0.063	0.063	0.064	0.064	0.064	0.063	0.064	0.064	0.065	0.066	0.065	0.065	0.065	0.065
G05	Sample	Dilution_05%	0.0499999999999999	DMSO	Lycopene	Standard_Development	Run081	Standard_Measurement	Plate_01	Clariostar_Study	MB	Biofoundry_,_London	Linear_Dilution_Pattern_V2	0.108	0.104	0.102	0.097	0.093	0.09	0.086	0.085	0.081	0.079	0.076	0.074	0.07	0.066	0.063	0.061	0.06	0.058	0.056	0.055	0.054	0.053	0.052	0.053	0.053	0.051	0.051	0.051	0.051	0.05	0.051	0.05	0.049	0.049	0.048	0.048
G06	Sample	Dilution_85%	0.85	DMSO	Lycopene	Standard_Development	Run081	Standard_Measurement	Plate_01	Clariostar_Study	MB	Biofoundry_,_London	Linear_Dilution_Pattern_V2	0.145	0.142	0.138	0.134	0.13	0.127	0.124	0.123	0.12	0.118	0.115	0.112	0.109	0.105	0.1	0.098	0.097	0.094	0.092	0.091	0.09	0.09	0.09	0.091	0.093	0.094	0.096	0.098	0.1	0.102	0.104	0.106	0.108	0.109	0.111	0.114
G07	Sample	Dilution_65%	0.65	DMSO	Lycopene	Standard_Development	Run081	Standard_Measurement	Plate_01	Clariostar_Study	MB	Biofoundry_,_London	Linear_Dilution_Pattern_V2	0.139	0.136	0.132	0.127	0.123	0.12	0.116	0.115	0.113	0.11	0.107	0.104	0.101	0.097	0.093	0.091	0.089	0.087	0.085	0.084	0.083	0.082	0.082	0.084	0.084	0.085	0.087	0.089	0.09	0.091	0.093	0.094	0.094	0.095	0.096	0.099
G08	Sample	Dilution_45%	0.45	DMSO	Lycopene	Standard_Development	Run081	Standard_Measurement	Plate_01	Clariostar_Study	MB	Biofoundry_,_London	Linear_Dilution_Pattern_V2	0.126	0.122	0.119	0.114	0.111	0.108	0.104	0.103	0.1	0.097	0.094	0.092	0.088	0.083	0.08	0.078	0.077	0.074	0.071	0.071	0.07	0.069	0.069	0.07	0.07	0.071	0.071	0.072	0.072	0.073	0.075	0.075	0.075	0.076	0.076	0.077
G09	Sample	Dilution_25%	0.25	DMSO	Lycopene	Standard_Development	Run081	Standard_Measurement	Plate_01	Clariostar_Study	MB	Biofoundry_,_London	Linear_Dilution_Pattern_V2	0.121	0.117	0.114	0.109	0.105	0.101	0.098	0.096	0.093	0.09	0.086	0.082	0.079	0.076	0.072	0.07	0.069	0.067	0.064	0.063	0.062	0.061	0.061	0.061	0.061	0.062	0.061	0.061	0.061	0.061	0.061	0.062	0.062	0.062	0.061	0.061
G10	Sample	Dilution_05%	0.0499999999999999	DMSO	Lycopene	Standard_Development	Run081	Standard_Measurement	Plate_01	Clariostar_Study	MB	Biofoundry_,_London	Linear_Dilution_Pattern_V2	0.114	0.11	0.106	0.102	0.1	0.096	0.092	0.09	0.086	0.082	0.078	0.074	0.071	0.067	0.063	0.061	0.061	0.058	0.055	0.055	0.054	0.053	0.052	0.052	0.052	0.051	0.051	0.05	0.05	0.049	0.05	0.05	0.049	0.049	0.048	0.048
G11	Blank	DMSO_Blank		DMSO		Standard_Development	Run081	Standard_Measurement	Plate_01	Clariostar_Study	MB	Biofoundry_,_London	Linear_Dilution_Pattern_V2	0.119	0.115	0.111	0.106	0.102	0.099	0.094	0.092	0.089	0.086	0.082	0.077	0.074	0.07	0.065	0.063	0.062	0.06	0.057	0.057	0.055	0.054	0.054	0.053	0.053	0.053	0.052	0.051	0.051	0.051	0.051	0.051	0.05	0.049	0.047	0.046
G12	Blank	DMSO_Blank		DMSO		Standard_Development	Run081	Standard_Measurement	Plate_01	Clariostar_Study	MB	Biofoundry_,_London	Linear_Dilution_Pattern_V2	0.12	0.115	0.111	0.106	0.103	0.099	0.094	0.092	0.089	0.085	0.08	0.076	0.072	0.068	0.063	0.062	0.06	0.058	0.055	0.054	0.053	0.052	0.051	0.051	0.051	0.051	0.05	0.049	0.048	0.048	0.048	0.047	0.047	0.046	0.045	0.044
H01	Sample	Dilution_85%	0.85	DMSO	Lycopene	Standard_Development	Run081	Standard_Measurement	Plate_01	Clariostar_Study	MB	Biofoundry_,_London	Linear_Dilution_Pattern_V2	0.154	0.15	0.146	0.142	0.138	0.134	0.13	0.128	0.126	0.123	0.12	0.115	0.112	0.107	0.102	0.1	0.098	0.095	0.092	0.092	0.091	0.09	0.09	0.092	0.094	0.095	0.097	0.099	0.101	0.102	0.105	0.106	0.107	0.109	0.11	0.113
H02	Sample	Dilution_65%	0.65	DMSO	Lycopene	Standard_Development	Run081	Standard_Measurement	Plate_01	Clariostar_Study	MB	Biofoundry_,_London	Linear_Dilution_Pattern_V2	0.139	0.136	0.132	0.126	0.123	0.12	0.116	0.114	0.111	0.108	0.105	0.102	0.099	0.095	0.09	0.088	0.086	0.084	0.082	0.081	0.08	0.079	0.079	0.08	0.082	0.082	0.084	0.085	0.086	0.087	0.089	0.09	0.091	0.092	0.093	0.095
H03	Sample	Dilution_45%	0.45	DMSO	Lycopene	Standard_Development	Run081	Standard_Measurement	Plate_01	Clariostar_Study	MB	Biofoundry_,_London	Linear_Dilution_Pattern_V2	0.136	0.133	0.129	0.123	0.119	0.116	0.111	0.11	0.107	0.103	0.1	0.097	0.093	0.089	0.085	0.082	0.081	0.078	0.076	0.075	0.073	0.072	0.072	0.073	0.074	0.075	0.075	0.076	0.076	0.077	0.078	0.079	0.079	0.08	0.08	0.081
H04	Sample	Dilution_25%	0.25	DMSO	Lycopene	Standard_Development	Run081	Standard_Measurement	Plate_01	Clariostar_Study	MB	Biofoundry_,_London	Linear_Dilution_Pattern_V2	0.125	0.121	0.118	0.113	0.109	0.106	0.101	0.1	0.097	0.093	0.09	0.086	0.082	0.077	0.073	0.072	0.07	0.067	0.065	0.064	0.063	0.062	0.062	0.063	0.063	0.063	0.063	0.063	0.064	0.064	0.064	0.064	0.064	0.064	0.064	0.065
H05	Sample	Dilution_05%	0.0499999999999999	DMSO	Lycopene	Standard_Development	Run081	Standard_Measurement	Plate_01	Clariostar_Study	MB	Biofoundry_,_London	Linear_Dilution_Pattern_V2	0.116	0.112	0.108	0.104	0.1	0.096	0.092	0.091	0.087	0.084	0.08	0.077	0.073	0.069	0.064	0.064	0.062	0.059	0.057	0.057	0.056	0.053	0.053	0.054	0.054	0.053	0.052	0.052	0.052	0.052	0.052	0.051	0.051	0.05	0.049	0.048
H06	Sample	Dilution_85%	0.85	DMSO	Lycopene	Standard_Development	Run081	Standard_Measurement	Plate_01	Clariostar_Study	MB	Biofoundry_,_London	Linear_Dilution_Pattern_V2	0.145	0.143	0.139	0.133	0.131	0.127	0.123	0.123	0.119	0.117	0.114	0.11	0.107	0.103	0.099	0.097	0.095	0.093	0.09	0.089	0.088	0.088	0.088	0.089	0.091	0.093	0.095	0.097	0.099	0.1	0.102	0.104	0.105	0.107	0.109	0.112
H07	Sample	Dilution_65%	0.65	DMSO	Lycopene	Standard_Development	Run081	Standard_Measurement	Plate_01	Clariostar_Study	MB	Biofoundry_,_London	Linear_Dilution_Pattern_V2	0.142	0.138	0.135	0.13	0.126	0.122	0.118	0.117	0.114	0.112	0.108	0.105	0.102	0.097	0.093	0.091	0.088	0.086	0.084	0.084	0.082	0.081	0.082	0.083	0.084	0.085	0.086	0.088	0.089	0.091	0.092	0.093	0.094	0.096	0.096	0.099
H08	Sample	Dilution_45%	0.45	DMSO	Lycopene	Standard_Development	Run081	Standard_Measurement	Plate_01	Clariostar_Study	MB	Biofoundry_,_London	Linear_Dilution_Pattern_V2	0.131	0.126	0.123	0.118	0.114	0.111	0.107	0.106	0.102	0.099	0.095	0.09	0.087	0.082	0.079	0.077	0.075	0.072	0.071	0.07	0.069	0.068	0.068	0.069	0.069	0.069	0.07	0.071	0.071	0.072	0.072	0.073	0.074	0.075	0.074	0.076
H09	Sample	Dilution_25%	0.25	DMSO	Lycopene	Standard_Development	Run081	Standard_Measurement	Plate_01	Clariostar_Study	MB	Biofoundry_,_London	Linear_Dilution_Pattern_V2	0.126	0.122	0.119	0.115	0.111	0.107	0.103	0.101	0.097	0.094	0.09	0.085	0.082	0.077	0.073	0.071	0.07	0.067	0.066	0.065	0.063	0.063	0.062	0.062	0.063	0.062	0.062	0.063	0.063	0.063	0.063	0.063	0.063	0.063	0.063	0.063
H10	Sample	Dilution_05%	0.0499999999999999	DMSO	Lycopene	Standard_Development	Run081	Standard_Measurement	Plate_01	Clariostar_Study	MB	Biofoundry_,_London	Linear_Dilution_Pattern_V2	0.121	0.116	0.112	0.107	0.104	0.101	0.096	0.093	0.09	0.086	0.082	0.078	0.075	0.07	0.066	0.065	0.063	0.059	0.057	0.057	0.055	0.055	0.054	0.053	0.053	0.053	0.053	0.052	0.052	0.051	0.051	0.051	0.05	0.05	0.049	0.049
H11	Blank	DMSO_Blank		DMSO		Standard_Development	Run081	Standard_Measurement	Plate_01	Clariostar_Study	MB	Biofoundry_,_London	Linear_Dilution_Pattern_V2	0.119	0.115	0.111	0.106	0.102	0.099	0.094	0.092	0.088	0.084	0.08	0.076	0.072	0.068	0.064	0.062	0.06	0.058	0.055	0.055	0.053	0.052	0.051	0.052	0.052	0.051	0.05	0.049	0.049	0.048	0.048	0.049	0.048	0.047	0.046	0.045
H12	Blank	DMSO_Blank		DMSO		Standard_Development	Run081	Standard_Measurement	Plate_01	Clariostar_Study	MB	Biofoundry_,_London	Linear_Dilution_Pattern_V2	0.126	0.121	0.117	0.112	0.109	0.105	0.1	0.097	0.094	0.09	0.084	0.079	0.075	0.07	0.065	0.063	0.061	0.059	0.057	0.056	0.054	0.053	0.052	0.053	0.053	0.051	0.051	0.051	0.05	0.049	0.049	0.049	0.048	0.048	0.046	0.046
A01	Sample	Dilution_100%	1.0	DMSO	Lycopene	Standard_Development	Run081	Standard_Measurement	Plate_01	Clariostar_Study	MB	Biofoundry_,_London	Linear_Dilution_Pattern_V2	0.158	0.154	0.15	0.146	0.141	0.137	0.133	0.131	0.128	0.125	0.122	0.118	0.114	0.109	0.105	0.103	0.1	0.097	0.097	0.094	0.093	0.093	0.094	0.095	0.097	0.098	0.101	0.103	0.105	0.108	0.11	0.111	0.113	0.115	0.118	0.122
A02	Sample	Dilution_80%	0.8	DMSO	Lycopene	Standard_Development	Run081	Standard_Measurement	Plate_01	Clariostar_Study	MB	Biofoundry_,_London	Linear_Dilution_Pattern_V2	0.148	0.146	0.142	0.137	0.133	0.13	0.126	0.123	0.12	0.117	0.113	0.11	0.106	0.101	0.097	0.095	0.092	0.09	0.089	0.087	0.086	0.086	0.086	0.087	0.089	0.09	0.091	0.094	0.096	0.097	0.099	0.1	0.101	0.103	0.105	0.108
A03	Sample	Dilution_60%	0.6	DMSO	Lycopene	Standard_Development	Run081	Standard_Measurement	Plate_01	Clariostar_Study	MB	Biofoundry_,_London	Linear_Dilution_Pattern_V2	0.139	0.136	0.133	0.127	0.123	0.119	0.115	0.113	0.109	0.107	0.104	0.1	0.096	0.091	0.088	0.086	0.082	0.08	0.079	0.078	0.077	0.076	0.076	0.077	0.078	0.078	0.08	0.082	0.083	0.084	0.085	0.085	0.086	0.088	0.089	0.09
A04	Sample	Dilution_40%	0.4	DMSO	Lycopene	Standard_Development	Run081	Standard_Measurement	Plate_01	Clariostar_Study	MB	Biofoundry_,_London	Linear_Dilution_Pattern_V2	0.133	0.13	0.126	0.122	0.118	0.114	0.11	0.107	0.103	0.1	0.096	0.092	0.087	0.083	0.08	0.077	0.074	0.072	0.071	0.07	0.069	0.068	0.068	0.068	0.069	0.069	0.069	0.07	0.072	0.072	0.073	0.073	0.074	0.075	0.076	0.077
A05	Sample	Dilution_20%	0.2	DMSO	Lycopene	Standard_Development	Run081	Standard_Measurement	Plate_01	Clariostar_Study	MB	Biofoundry_,_London	Linear_Dilution_Pattern_V2	0.119	0.117	0.113	0.108	0.105	0.101	0.097	0.094	0.09	0.086	0.083	0.079	0.075	0.072	0.069	0.066	0.063	0.061	0.061	0.06	0.059	0.057	0.057	0.057	0.057	0.056	0.056	0.057	0.057	0.057	0.058	0.057	0.058	0.058	0.058	0.058
A06	Sample	Dilution_100%	1.0	DMSO	Lycopene	Standard_Development	Run081	Standard_Measurement	Plate_01	Clariostar_Study	MB	Biofoundry_,_London	Linear_Dilution_Pattern_V2	0.154	0.151	0.147	0.142	0.139	0.134	0.13	0.128	0.126	0.122	0.12	0.116	0.111	0.107	0.104	0.101	0.098	0.095	0.095	0.093	0.092	0.092	0.092	0.093	0.095	0.097	0.1	0.102	0.105	0.107	0.109	0.11	0.112	0.115	0.117	0.12
A07	Sample	Dilution_80%	0.8	DMSO	Lycopene	Standard_Development	Run081	Standard_Measurement	Plate_01	Clariostar_Study	MB	Biofoundry_,_London	Linear_Dilution_Pattern_V2	0.151	0.148	0.143	0.139	0.135	0.131	0.126	0.124	0.121	0.117	0.114	0.11	0.105	0.102	0.098	0.095	0.092	0.09	0.088	0.087	0.085	0.085	0.085	0.086	0.087	0.089	0.09	0.093	0.095	0.096	0.098	0.099	0.1	0.102	0.104	0.106
A08	Sample	Dilution_60%	0.6	DMSO	Lycopene	Standard_Development	Run081	Standard_Measurement	Plate_01	Clariostar_Study	MB	Biofoundry_,_London	Linear_Dilution_Pattern_V2	0.139	0.136	0.132	0.127	0.123	0.119	0.115	0.112	0.109	0.105	0.103	0.099	0.094	0.09	0.086	0.084	0.081	0.079	0.078	0.076	0.075	0.075	0.074	0.075	0.075	0.076	0.078	0.079	0.08	0.081	0.083	0.083	0.084	0.086	0.087	0.089
A09	Sample	Dilution_40%	0.4	DMSO	Lycopene	Standard_Development	Run081	Standard_Measurement	Plate_01	Clariostar_Study	MB	Biofoundry_,_London	Linear_Dilution_Pattern_V2	0.131	0.128	0.124	0.119	0.116	0.112	0.107	0.105	0.101	0.096	0.094	0.088	0.084	0.08	0.077	0.075	0.071	0.069	0.068	0.067	0.066	0.065	0.064	0.065	0.065	0.065	0.066	0.067	0.067	0.067	0.068	0.068	0.069	0.07	0.07	0.071
A10	Sample	Dilution_20%	0.2	DMSO	Lycopene	Standard_Development	Run081	Standard_Measurement	Plate_01	Clariostar_Study	MB	Biofoundry_,_London	Linear_Dilution_Pattern_V2	0.129	0.125	0.121	0.117	0.113	0.11	0.105	0.101	0.097	0.092	0.088	0.083	0.079	0.075	0.072	0.07	0.066	0.064	0.064	0.062	0.061	0.06	0.059	0.059	0.059	0.058	0.059	0.059	0.059	0.059	0.059	0.059	0.059	0.059	0.059	0.059
A11	Blank	DMSO_Blank		DMSO		Standard_Development	Run081	Standard_Measurement	Plate_01	Clariostar_Study	MB	Biofoundry_,_London	Linear_Dilution_Pattern_V2	0.123	0.119	0.116	0.11	0.106	0.103	0.098	0.095	0.091	0.086	0.083	0.078	0.073	0.068	0.065	0.063	0.06	0.057	0.057	0.056	0.054	0.053	0.052	0.051	0.052	0.051	0.051	0.05	0.05	0.049	0.049	0.048	0.048	0.047	0.046	0.046
A12	Blank	DMSO_Blank		DMSO		Standard_Development	Run081	Standard_Measurement	Plate_01	Clariostar_Study	MB	Biofoundry_,_London	Linear_Dilution_Pattern_V2	0.121	0.117	0.114	0.11	0.106	0.101	0.097	0.094	0.089	0.085	0.08	0.076	0.072	0.067	0.064	0.062	0.059	0.057	0.056	0.054	0.053	0.052	0.051	0.051	0.051	0.05	0.049	0.049	0.048	0.048	0.048	0.047	0.047	0.047	0.046	0.046
B01	Sample	Dilution_100%	1.0	DMSO	Lycopene	Standard_Development	Run081	Standard_Measurement	Plate_01	Clariostar_Study	MB	Biofoundry_,_London	Linear_Dilution_Pattern_V2	0.154	0.151	0.146	0.141	0.138	0.133	0.129	0.127	0.126	0.123	0.12	0.118	0.113	0.109	0.105	0.103	0.099	0.097	0.096	0.095	0.093	0.092	0.093	0.095	0.097	0.099	0.101	0.103	0.106	0.108	0.11	0.111	0.113	0.115	0.118	0.121
B02	Sample	Dilution_80%	0.8	DMSO	Lycopene	Standard_Development	Run081	Standard_Measurement	Plate_01	Clariostar_Study	MB	Biofoundry_,_London	Linear_Dilution_Pattern_V2	0.185	0.183	0.18	0.175	0.171	0.168	0.164	0.162	0.159	0.156	0.154	0.15	0.146	0.143	0.139	0.136	0.133	0.13	0.13	0.128	0.128	0.127	0.127	0.128	0.13	0.131	0.132	0.134	0.137	0.139	0.14	0.141	0.142	0.144	0.146	0.148
B03	Sample	Dilution_60%	0.6	DMSO	Lycopene	Standard_Development	Run081	Standard_Measurement	Plate_01	Clariostar_Study	MB	Biofoundry_,_London	Linear_Dilution_Pattern_V2	0.14	0.137	0.133	0.128	0.124	0.121	0.116	0.114	0.112	0.109	0.106	0.103	0.098	0.094	0.09	0.089	0.086	0.084	0.083	0.081	0.08	0.079	0.08	0.08	0.081	0.082	0.084	0.085	0.086	0.087	0.088	0.089	0.09	0.092	0.093	0.095
B04	Sample	Dilution_40%	0.4	DMSO	Lycopene	Standard_Development	Run081	Standard_Measurement	Plate_01	Clariostar_Study	MB	Biofoundry_,_London	Linear_Dilution_Pattern_V2	0.131	0.127	0.124	0.119	0.115	0.111	0.107	0.106	0.102	0.099	0.095	0.092	0.088	0.084	0.081	0.078	0.076	0.073	0.072	0.071	0.07	0.07	0.069	0.07	0.071	0.071	0.072	0.073	0.074	0.074	0.075	0.075	0.076	0.077	0.077	0.078
B05	Sample	Dilution_20%	0.2	DMSO	Lycopene	Standard_Development	Run081	Standard_Measurement	Plate_01	Clariostar_Study	MB	Biofoundry_,_London	Linear_Dilution_Pattern_V2	0.115	0.112	0.108	0.104	0.101	0.097	0.093	0.091	0.088	0.084	0.082	0.078	0.074	0.07	0.068	0.067	0.063	0.061	0.061	0.059	0.058	0.058	0.057	0.057	0.058	0.057	0.057	0.057	0.057	0.057	0.058	0.058	0.059	0.059	0.059	0.059
B06	Sample	Dilution_100%	1.0	DMSO	Lycopene	Standard_Development	Run081	Standard_Measurement	Plate_01	Clariostar_Study	MB	Biofoundry_,_London	Linear_Dilution_Pattern_V2	0.16	0.157	0.153	0.148	0.144	0.141	0.137	0.134	0.132	0.13	0.127	0.124	0.121	0.117	0.113	0.111	0.108	0.105	0.104	0.103	0.101	0.101	0.102	0.103	0.105	0.106	0.109	0.112	0.114	0.117	0.118	0.12	0.122	0.124	0.126	0.13
B07	Sample	Dilution_80%	0.8	DMSO	Lycopene	Standard_Development	Run081	Standard_Measurement	Plate_01	Clariostar_Study	MB	Biofoundry_,_London	Linear_Dilution_Pattern_V2	0.141	0.139	0.135	0.131	0.127	0.123	0.12	0.118	0.115	0.112	0.11	0.106	0.103	0.099	0.095	0.093	0.091	0.088	0.088	0.086	0.085	0.085	0.085	0.086	0.088	0.089	0.091	0.092	0.095	0.097	0.098	0.099	0.101	0.103	0.105	0.107
B08	Sample	Dilution_60%	0.6	DMSO	Lycopene	Standard_Development	Run081	Standard_Measurement	Plate_01	Clariostar_Study	MB	Biofoundry_,_London	Linear_Dilution_Pattern_V2	0.143	0.14	0.136	0.131	0.127	0.124	0.12	0.118	0.115	0.111	0.11	0.107	0.103	0.099	0.095	0.093	0.09	0.087	0.087	0.086	0.085	0.085	0.084	0.085	0.086	0.087	0.088	0.09	0.091	0.091	0.092	0.093	0.094	0.096	0.097	0.098
B09	Sample	Dilution_40%	0.4	DMSO	Lycopene	Standard_Development	Run081	Standard_Measurement	Plate_01	Clariostar_Study	MB	Biofoundry_,_London	Linear_Dilution_Pattern_V2	0.128	0.125	0.122	0.118	0.114	0.111	0.106	0.103	0.1	0.096	0.093	0.089	0.084	0.081	0.078	0.075	0.073	0.071	0.07	0.069	0.068	0.067	0.067	0.067	0.067	0.067	0.068	0.069	0.07	0.07	0.071	0.071	0.071	0.073	0.073	0.075
B10	Sample	Dilution_20%	0.2	DMSO	Lycopene	Standard_Development	Run081	Standard_Measurement	Plate_01	Clariostar_Study	MB	Biofoundry_,_London	Linear_Dilution_Pattern_V2	0.124	0.121	0.117	0.112	0.108	0.105	0.1	0.098	0.094	0.09	0.086	0.083	0.079	0.075	0.071	0.069	0.067	0.064	0.063	0.062	0.061	0.061	0.059	0.059	0.059	0.059	0.059	0.059	0.059	0.059	0.059	0.059	0.06	0.06	0.06	0.059
B11	Blank	DMSO_Blank		DMSO		Standard_Development	Run081	Standard_Measurement	Plate_01	Clariostar_Study	MB	Biofoundry_,_London	Linear_Dilution_Pattern_V2	0.115	0.112	0.108	0.103	0.099	0.096	0.091	0.089	0.086	0.082	0.078	0.074	0.07	0.066	0.063	0.061	0.058	0.056	0.055	0.054	0.053	0.051	0.05	0.05	0.05	0.049	0.048	0.048	0.048	0.048	0.048	0.047	0.047	0.047	0.046	0.045
B12	Blank	DMSO_Blank		DMSO		Standard_Development	Run081	Standard_Measurement	Plate_01	Clariostar_Study	MB	Biofoundry_,_London	Linear_Dilution_Pattern_V2	0.116	0.113	0.11	0.105	0.102	0.098	0.094	0.091	0.086	0.082	0.077	0.073	0.07	0.066	0.063	0.06	0.057	0.055	0.054	0.053	0.052	0.051	0.05	0.05	0.049	0.048	0.048	0.048	0.047	0.046	0.046	0.046	0.046	0.045	0.045	0.045
C01	Sample	Dilution_95%	0.95	DMSO	Lycopene	Standard_Development	Run081	Standard_Measurement	Plate_01	Clariostar_Study	MB	Biofoundry_,_London	Linear_Dilution_Pattern_V2	0.152	0.149	0.145	0.14	0.136	0.132	0.128	0.126	0.123	0.12	0.118	0.114	0.111	0.105	0.102	0.1	0.096	0.094	0.093	0.092	0.091	0.09	0.09	0.092	0.094	0.096	0.098	0.1	0.102	0.105	0.107	0.108	0.11	0.112	0.114	0.117
C02	Sample	Dilution_75%	0.75	DMSO	Lycopene	Standard_Development	Run081	Standard_Measurement	Plate_01	Clariostar_Study	MB	Biofoundry_,_London	Linear_Dilution_Pattern_V2	0.141	0.138	0.134	0.129	0.125	0.121	0.117	0.116	0.114	0.11	0.107	0.105	0.101	0.097	0.093	0.091	0.088	0.086	0.085	0.084	0.083	0.082	0.083	0.083	0.085	0.086	0.088	0.09	0.091	0.092	0.094	0.095	0.096	0.099	0.1	0.102
C03	Sample	Dilution_55%	0.55	DMSO	Lycopene	Standard_Development	Run081	Standard_Measurement	Plate_01	Clariostar_Study	MB	Biofoundry_,_London	Linear_Dilution_Pattern_V2	0.133	0.13	0.125	0.121	0.118	0.114	0.111	0.108	0.105	0.102	0.1	0.096	0.091	0.088	0.085	0.083	0.08	0.078	0.078	0.076	0.075	0.074	0.074	0.075	0.076	0.076	0.078	0.079	0.08	0.081	0.083	0.083	0.084	0.085	0.086	0.088
C04	Sample	Dilution_35%	0.35	DMSO	Lycopene	Standard_Development	Run081	Standard_Measurement	Plate_01	Clariostar_Study	MB	Biofoundry_,_London	Linear_Dilution_Pattern_V2	0.124	0.121	0.117	0.113	0.109	0.106	0.102	0.1	0.097	0.093	0.09	0.086	0.082	0.079	0.076	0.074	0.071	0.07	0.069	0.067	0.066	0.066	0.065	0.066	0.066	0.066	0.067	0.068	0.069	0.069	0.07	0.07	0.07	0.071	0.071	0.073
C05	Sample	Dilution_15%	0.15	DMSO	Lycopene	Standard_Development	Run081	Standard_Measurement	Plate_01	Clariostar_Study	MB	Biofoundry_,_London	Linear_Dilution_Pattern_V2	0.114	0.111	0.107	0.103	0.099	0.095	0.091	0.09	0.087	0.085	0.081	0.078	0.074	0.071	0.067	0.066	0.064	0.062	0.061	0.06	0.059	0.058	0.057	0.057	0.058	0.057	0.057	0.056	0.057	0.057	0.057	0.056	0.057	0.057	0.056	0.056
C06	Sample	Dilution_95%	0.95	DMSO	Lycopene	Standard_Development	Run081	Standard_Measurement	Plate_01	Clariostar_Study	MB	Biofoundry_,_London	Linear_Dilution_Pattern_V2	0.148	0.145	0.142	0.137	0.133	0.13	0.126	0.124	0.121	0.118	0.117	0.113	0.11	0.106	0.102	0.101	0.097	0.095	0.095	0.094	0.092	0.092	0.092	0.094	0.095	0.096	0.099	0.102	0.104	0.106	0.108	0.11	0.111	0.113	0.117	0.119
C07	Sample	Dilution_75%	0.75	DMSO	Lycopene	Standard_Development	Run081	Standard_Measurement	Plate_01	Clariostar_Study	MB	Biofoundry_,_London	Linear_Dilution_Pattern_V2	0.139	0.135	0.132	0.127	0.123	0.119	0.115	0.114	0.112	0.109	0.107	0.103	0.101	0.096	0.092	0.091	0.088	0.086	0.085	0.084	0.082	0.082	0.082	0.083	0.085	0.086	0.087	0.089	0.091	0.093	0.094	0.095	0.096	0.098	0.1	0.102
C08	Sample	Dilution_55%	0.55	DMSO	Lycopene	Standard_Development	Run081	Standard_Measurement	Plate_01	Clariostar_Study	MB	Biofoundry_,_London	Linear_Dilution_Pattern_V2	0.13	0.128	0.124	0.12	0.116	0.112	0.109	0.107	0.104	0.101	0.098	0.095	0.091	0.087	0.085	0.083	0.079	0.078	0.077	0.076	0.075	0.074	0.074	0.075	0.075	0.076	0.077	0.079	0.079	0.08	0.081	0.082	0.083	0.084	0.085	0.087
C09	Sample	Dilution_35%	0.35	DMSO	Lycopene	Standard_Development	Run081	Standard_Measurement	Plate_01	Clariostar_Study	MB	Biofoundry_,_London	Linear_Dilution_Pattern_V2	0.127	0.123	0.12	0.116	0.112	0.108	0.104	0.102	0.098	0.094	0.091	0.088	0.084	0.08	0.077	0.075	0.072	0.07	0.07	0.068	0.066	0.066	0.065	0.066	0.066	0.065	0.066	0.067	0.068	0.068	0.069	0.069	0.069	0.07	0.07	0.071
C10	Sample	Dilution_15%	0.15	DMSO	Lycopene	Standard_Development	Run081	Standard_Measurement	Plate_01	Clariostar_Study	MB	Biofoundry_,_London	Linear_Dilution_Pattern_V2	0.117	0.115	0.11	0.106	0.102	0.098	0.094	0.092	0.089	0.085	0.081	0.077	0.074	0.07	0.067	0.066	0.063	0.06	0.059	0.057	0.057	0.057	0.056	0.056	0.056	0.055	0.055	0.055	0.055	0.055	0.055	0.055	0.055	0.055	0.054	0.055
C11	Blank	DMSO_Blank		DMSO		Standard_Development	Run081	Standard_Measurement	Plate_01	Clariostar_Study	MB	Biofoundry_,_London	Linear_Dilution_Pattern_V2	0.112	0.11	0.106	0.102	0.098	0.095	0.09	0.088	0.084	0.08	0.077	0.072	0.069	0.065	0.061	0.061	0.058	0.056	0.055	0.053	0.052	0.051	0.05	0.051	0.05	0.049	0.049	0.048	0.048	0.047	0.047	0.047	0.047	0.046	0.045	0.045
C12	Blank	DMSO_Blank		DMSO		Standard_Development	Run081	Standard_Measurement	Plate_01	Clariostar_Study	MB	Biofoundry_,_London	Linear_Dilution_Pattern_V2	0.116	0.113	0.11	0.105	0.101	0.097	0.093	0.091	0.087	0.083	0.079	0.075	0.071	0.067	0.064	0.062	0.06	0.058	0.057	0.055	0.054	0.053	0.052	0.052	0.052	0.051	0.05	0.05	0.049	0.049	0.049	0.048	0.048	0.048	0.047	0.046
D01	Sample	Dilution_95%	0.95	DMSO	Lycopene	Standard_Development	Run081	Standard_Measurement	Plate_01	Clariostar_Study	MB	Biofoundry_,_London	Linear_Dilution_Pattern_V2	0.152	0.149	0.145	0.139	0.135	0.132	0.127	0.126	0.124	0.121	0.119	0.115	0.112	0.107	0.103	0.101	0.098	0.095	0.094	0.093	0.091	0.091	0.091	0.093	0.095	0.097	0.099	0.101	0.104	0.106	0.108	0.109	0.111	0.114	0.116	0.119
D02	Sample	Dilution_75%	0.75	DMSO	Lycopene	Standard_Development	Run081	Standard_Measurement	Plate_01	Clariostar_Study	MB	Biofoundry_,_London	Linear_Dilution_Pattern_V2	0.142	0.139	0.135	0.131	0.127	0.123	0.118	0.117	0.114	0.112	0.11	0.108	0.103	0.098	0.096	0.094	0.091	0.089	0.088	0.086	0.085	0.084	0.084	0.086	0.087	0.089	0.09	0.092	0.094	0.096	0.097	0.098	0.099	0.101	0.103	0.105
D03	Sample	Dilution_55%	0.55	DMSO	Lycopene	Standard_Development	Run081	Standard_Measurement	Plate_01	Clariostar_Study	MB	Biofoundry_,_London	Linear_Dilution_Pattern_V2	0.149	0.146	0.144	0.139	0.136	0.133	0.13	0.127	0.123	0.12	0.117	0.115	0.111	0.107	0.105	0.102	0.099	0.097	0.096	0.096	0.094	0.093	0.094	0.094	0.094	0.095	0.095	0.098	0.098	0.099	0.099	0.1	0.101	0.102	0.103	0.105
D04	Sample	Dilution_35%	0.35	DMSO	Lycopene	Standard_Development	Run081	Standard_Measurement	Plate_01	Clariostar_Study	MB	Biofoundry_,_London	Linear_Dilution_Pattern_V2	0.128	0.125	0.122	0.117	0.114	0.111	0.106	0.105	0.102	0.098	0.095	0.092	0.088	0.085	0.082	0.08	0.078	0.075	0.075	0.073	0.072	0.072	0.071	0.072	0.072	0.072	0.073	0.074	0.074	0.075	0.076	0.075	0.076	0.077	0.077	0.079
D05	Sample	Dilution_15%	0.15	DMSO	Lycopene	Standard_Development	Run081	Standard_Measurement	Plate_01	Clariostar_Study	MB	Biofoundry_,_London	Linear_Dilution_Pattern_V2	0.112	0.109	0.106	0.102	0.098	0.095	0.091	0.089	0.086	0.082	0.079	0.076	0.073	0.07	0.067	0.065	0.062	0.06	0.06	0.058	0.057	0.057	0.056	0.056	0.057	0.056	0.056	0.056	0.056	0.056	0.056	0.056	0.056	0.056	0.056	0.057
D06	Sample	Dilution_95%	0.95	DMSO	Lycopene	Standard_Development	Run081	Standard_Measurement	Plate_01	Clariostar_Study	MB	Biofoundry_,_London	Linear_Dilution_Pattern_V2	0.149	0.145	0.143	0.138	0.134	0.13	0.126	0.124	0.123	0.121	0.118	0.116	0.112	0.108	0.104	0.103	0.099	0.097	0.096	0.095	0.094	0.093	0.094	0.096	0.097	0.099	0.101	0.104	0.106	0.108	0.11	0.111	0.113	0.116	0.118	0.121
D07	Sample	Dilution_75%	0.75	DMSO	Lycopene	Standard_Development	Run081	Standard_Measurement	Plate_01	Clariostar_Study	MB	Biofoundry_,_London	Linear_Dilution_Pattern_V2	0.14	0.138	0.134	0.129	0.125	0.121	0.117	0.116	0.114	0.111	0.109	0.105	0.102	0.099	0.095	0.093	0.09	0.088	0.088	0.086	0.085	0.085	0.084	0.086	0.086	0.088	0.09	0.091	0.093	0.095	0.097	0.098	0.099	0.101	0.102	0.104
D08	Sample	Dilution_55%	0.55	DMSO	Lycopene	Standard_Development	Run081	Standard_Measurement	Plate_01	Clariostar_Study	MB	Biofoundry_,_London	Linear_Dilution_Pattern_V2	0.129	0.126	0.123	0.118	0.115	0.111	0.107	0.105	0.103	0.1	0.099	0.095	0.091	0.087	0.084	0.083	0.079	0.077	0.077	0.076	0.075	0.074	0.073	0.074	0.075	0.075	0.077	0.078	0.08	0.081	0.081	0.082	0.083	0.085	0.085	0.087
D09	Sample	Dilution_35%	0.35	DMSO	Lycopene	Standard_Development	Run081	Standard_Measurement	Plate_01	Clariostar_Study	MB	Biofoundry_,_London	Linear_Dilution_Pattern_V2	0.123	0.12	0.117	0.113	0.109	0.106	0.102	0.099	0.097	0.093	0.09	0.086	0.083	0.079	0.076	0.074	0.072	0.07	0.069	0.067	0.066	0.066	0.065	0.066	0.067	0.066	0.067	0.068	0.068	0.069	0.069	0.069	0.07	0.071	0.07	0.071
D10	Sample	Dilution_15%	0.15	DMSO	Lycopene	Standard_Development	Run081	Standard_Measurement	Plate_01	Clariostar_Study	MB	Biofoundry_,_London	Linear_Dilution_Pattern_V2	0.116	0.113	0.109	0.105	0.101	0.098	0.094	0.092	0.088	0.085	0.081	0.077	0.073	0.07	0.067	0.066	0.063	0.061	0.06	0.059	0.057	0.057	0.056	0.057	0.057	0.056	0.056	0.056	0.056	0.056	0.057	0.056	0.056	0.056	0.056	0.056
D11	Blank	DMSO_Blank		DMSO		Standard_Development	Run081	Standard_Measurement	Plate_01	Clariostar_Study	MB	Biofoundry_,_London	Linear_Dilution_Pattern_V2	0.114	0.111	0.107	0.102	0.099	0.096	0.091	0.088	0.085	0.081	0.078	0.073	0.069	0.065	0.062	0.06	0.058	0.056	0.056	0.053	0.052	0.051	0.05	0.051	0.05	0.049	0.049	0.048	0.048	0.048	0.048	0.047	0.047	0.047	0.045	0.045
D12	Blank	DMSO_Blank		DMSO		Standard_Development	Run081	Standard_Measurement	Plate_01	Clariostar_Study	MB	Biofoundry_,_London	Linear_Dilution_Pattern_V2	0.115	0.112	0.109	0.104	0.101	0.097	0.093	0.089	0.086	0.082	0.077	0.073	0.07	0.066	0.062	0.06	0.058	0.055	0.055	0.053	0.052	0.051	0.05	0.051	0.05	0.049	0.048	0.048	0.047	0.048	0.047	0.046	0.046	0.046	0.045	0.045
E01	Sample	Dilution_90%	0.9	DMSO	Lycopene	Standard_Development	Run081	Standard_Measurement	Plate_01	Clariostar_Study	MB	Biofoundry_,_London	Linear_Dilution_Pattern_V2	0.15	0.148	0.144	0.14	0.135	0.131	0.127	0.125	0.122	0.119	0.117	0.114	0.11	0.106	0.102	0.1	0.097	0.094	0.093	0.092	0.092	0.091	0.091	0.092	0.094	0.095	0.098	0.1	0.102	0.104	0.106	0.107	0.109	0.112	0.114	0.116
E02	Sample	Dilution_70%	0.7	DMSO	Lycopene	Standard_Development	Run081	Standard_Measurement	Plate_01	Clariostar_Study	MB	Biofoundry_,_London	Linear_Dilution_Pattern_V2	0.142	0.139	0.136	0.131	0.128	0.124	0.12	0.119	0.115	0.113	0.111	0.107	0.102	0.1	0.096	0.094	0.091	0.089	0.089	0.087	0.086	0.086	0.086	0.087	0.088	0.089	0.09	0.092	0.094	0.096	0.097	0.097	0.099	0.101	0.102	0.105
E03	Sample	Dilution_50%	0.5	DMSO	Lycopene	Standard_Development	Run081	Standard_Measurement	Plate_01	Clariostar_Study	MB	Biofoundry_,_London	Linear_Dilution_Pattern_V2	0.132	0.129	0.126	0.12	0.116	0.113	0.108	0.107	0.105	0.101	0.1	0.096	0.092	0.088	0.085	0.084	0.081	0.079	0.078	0.076	0.076	0.075	0.074	0.075	0.076	0.077	0.078	0.079	0.08	0.081	0.082	0.083	0.084	0.085	0.086	0.087
E04	Sample	Dilution_30%	0.3	DMSO	Lycopene	Standard_Development	Run081	Standard_Measurement	Plate_01	Clariostar_Study	MB	Biofoundry_,_London	Linear_Dilution_Pattern_V2	0.121	0.118	0.114	0.109	0.105	0.102	0.097	0.096	0.094	0.09	0.087	0.084	0.08	0.077	0.074	0.072	0.07	0.067	0.067	0.066	0.065	0.064	0.063	0.064	0.065	0.064	0.065	0.065	0.066	0.066	0.067	0.067	0.067	0.068	0.068	0.068
E05	Sample	Dilution_10%	0.1	DMSO	Lycopene	Standard_Development	Run081	Standard_Measurement	Plate_01	Clariostar_Study	MB	Biofoundry_,_London	Linear_Dilution_Pattern_V2	0.107	0.105	0.102	0.097	0.093	0.091	0.088	0.086	0.083	0.079	0.077	0.073	0.07	0.067	0.064	0.063	0.06	0.058	0.058	0.057	0.056	0.054	0.054	0.054	0.053	0.053	0.053	0.053	0.053	0.053	0.053	0.052	0.052	0.052	0.052	0.052
E06	Sample	Dilution_90%	0.9	DMSO	Lycopene	Standard_Development	Run081	Standard_Measurement	Plate_01	Clariostar_Study	MB	Biofoundry_,_London	Linear_Dilution_Pattern_V2	0.143	0.141	0.137	0.132	0.128	0.125	0.122	0.12	0.118	0.116	0.114	0.111	0.108	0.103	0.1	0.098	0.095	0.093	0.092	0.091	0.09	0.09	0.09	0.092	0.093	0.095	0.097	0.1	0.102	0.104	0.106	0.108	0.11	0.112	0.114	0.117
E07	Sample	Dilution_70%	0.7	DMSO	Lycopene	Standard_Development	Run081	Standard_Measurement	Plate_01	Clariostar_Study	MB	Biofoundry_,_London	Linear_Dilution_Pattern_V2	0.136	0.134	0.13	0.126	0.122	0.118	0.114	0.112	0.11	0.107	0.105	0.102	0.099	0.095	0.091	0.09	0.086	0.084	0.084	0.083	0.082	0.081	0.081	0.083	0.085	0.086	0.087	0.089	0.091	0.092	0.094	0.094	0.096	0.098	0.1	0.102
E08	Sample	Dilution_50%	0.5	DMSO	Lycopene	Standard_Development	Run081	Standard_Measurement	Plate_01	Clariostar_Study	MB	Biofoundry_,_London	Linear_Dilution_Pattern_V2	0.174	0.172	0.169	0.164	0.159	0.156	0.152	0.149	0.148	0.145	0.142	0.139	0.136	0.131	0.129	0.126	0.123	0.121	0.12	0.119	0.118	0.117	0.116	0.117	0.117	0.117	0.118	0.119	0.12	0.12	0.122	0.121	0.122	0.123	0.123	0.124
E09	Sample	Dilution_30%	0.3	DMSO	Lycopene	Standard_Development	Run081	Standard_Measurement	Plate_01	Clariostar_Study	MB	Biofoundry_,_London	Linear_Dilution_Pattern_V2	0.124	0.121	0.118	0.113	0.109	0.105	0.101	0.099	0.096	0.092	0.089	0.085	0.082	0.078	0.075	0.073	0.071	0.069	0.068	0.066	0.065	0.065	0.064	0.064	0.065	0.064	0.065	0.065	0.065	0.066	0.066	0.066	0.067	0.067	0.067	0.068
E10	Sample	Dilution_10%	0.1	DMSO	Lycopene	Standard_Development	Run081	Standard_Measurement	Plate_01	Clariostar_Study	MB	Biofoundry_,_London	Linear_Dilution_Pattern_V2	0.115	0.112	0.109	0.105	0.101	0.098	0.093	0.091	0.088	0.084	0.081	0.077	0.074	0.069	0.066	0.064	0.061	0.06	0.059	0.058	0.056	0.056	0.055	0.056	0.055	0.054	0.054	0.054	0.054	0.054	0.054	0.053	0.053	0.053	0.053	0.052
E11	Blank	DMSO_Blank		DMSO		Standard_Development	Run081	Standard_Measurement	Plate_01	Clariostar_Study	MB	Biofoundry_,_London	Linear_Dilution_Pattern_V2	0.117	0.115	0.112	0.106	0.102	0.098	0.094	0.092	0.087	0.083	0.078	0.074	0.071	0.067	0.063	0.062	0.059	0.057	0.056	0.054	0.053	0.052	0.051	0.051	0.051	0.05	0.05	0.049	0.049	0.048	0.048	0.048	0.048	0.048	0.046	0.045
E12	Blank	DMSO_Blank		DMSO		Standard_Development	Run081	Standard_Measurement	Plate_01	Clariostar_Study	MB	Biofoundry_,_London	Linear_Dilution_Pattern_V2	0.117	0.114	0.11	0.105	0.101	0.097	0.092	0.091	0.086	0.082	0.078	0.074	0.07	0.065	0.062	0.061	0.059	0.055	0.055	0.053	0.052	0.051	0.05	0.05	0.05	0.05	0.049	0.048	0.048	0.048	0.047	0.047	0.047	0.046	0.046	0.045
F01	Sample	Dilution_90%	0.9	DMSO	Lycopene	Standard_Development	Run081	Standard_Measurement	Plate_01	Clariostar_Study	MB	Biofoundry_,_London	Linear_Dilution_Pattern_V2	0.156	0.153	0.15	0.144	0.14	0.135	0.131	0.129	0.127	0.125	0.122	0.119	0.115	0.11	0.106	0.104	0.101	0.099	0.098	0.096	0.095	0.094	0.094	0.097	0.098	0.099	0.102	0.104	0.106	0.108	0.11	0.111	0.113	0.115	0.118	0.12
F02	Sample	Dilution_70%	0.7	DMSO	Lycopene	Standard_Development	Run081	Standard_Measurement	Plate_01	Clariostar_Study	MB	Biofoundry_,_London	Linear_Dilution_Pattern_V2	0.142	0.139	0.135	0.129	0.126	0.122	0.118	0.117	0.114	0.111	0.109	0.106	0.102	0.098	0.095	0.093	0.089	0.088	0.087	0.085	0.084	0.083	0.083	0.085	0.086	0.087	0.088	0.09	0.092	0.093	0.095	0.096	0.097	0.099	0.1	0.102
F03	Sample	Dilution_50%	0.5	DMSO	Lycopene	Standard_Development	Run081	Standard_Measurement	Plate_01	Clariostar_Study	MB	Biofoundry_,_London	Linear_Dilution_Pattern_V2	0.138	0.135	0.132	0.127	0.124	0.12	0.116	0.114	0.111	0.108	0.105	0.102	0.098	0.095	0.092	0.089	0.087	0.085	0.085	0.083	0.082	0.081	0.081	0.082	0.082	0.083	0.084	0.085	0.086	0.087	0.088	0.088	0.089	0.09	0.091	0.092
F04	Sample	Dilution_30%	0.3	DMSO	Lycopene	Standard_Development	Run081	Standard_Measurement	Plate_01	Clariostar_Study	MB	Biofoundry_,_London	Linear_Dilution_Pattern_V2	0.128	0.125	0.122	0.118	0.114	0.111	0.106	0.105	0.102	0.099	0.096	0.093	0.089	0.085	0.083	0.081	0.078	0.076	0.075	0.074	0.073	0.072	0.072	0.072	0.073	0.073	0.073	0.073	0.074	0.075	0.075	0.075	0.075	0.076	0.076	0.077
F05	Sample	Dilution_10%	0.1	DMSO	Lycopene	Standard_Development	Run081	Standard_Measurement	Plate_01	Clariostar_Study	MB	Biofoundry_,_London	Linear_Dilution_Pattern_V2	0.11	0.108	0.104	0.099	0.095	0.092	0.088	0.086	0.083	0.08	0.077	0.075	0.072	0.069	0.065	0.064	0.062	0.06	0.059	0.058	0.056	0.055	0.054	0.055	0.055	0.054	0.054	0.054	0.053	0.054	0.054	0.053	0.053	0.053	0.052	0.052
F06	Sample	Dilution_90%	0.9	DMSO	Lycopene	Standard_Development	Run081	Standard_Measurement	Plate_01	Clariostar_Study	MB	Biofoundry_,_London	Linear_Dilution_Pattern_V2	0.165	0.162	0.159	0.154	0.151	0.147	0.143	0.142	0.14	0.137	0.135	0.132	0.129	0.126	0.122	0.12	0.117	0.115	0.114	0.113	0.112	0.112	0.111	0.113	0.115	0.116	0.118	0.12	0.122	0.124	0.127	0.128	0.13	0.132	0.134	0.137
F07	Sample	Dilution_70%	0.7	DMSO	Lycopene	Standard_Development	Run081	Standard_Measurement	Plate_01	Clariostar_Study	MB	Biofoundry_,_London	Linear_Dilution_Pattern_V2	0.139	0.136	0.133	0.128	0.125	0.122	0.117	0.115	0.113	0.11	0.109	0.105	0.102	0.097	0.094	0.092	0.09	0.088	0.087	0.086	0.085	0.084	0.083	0.085	0.086	0.087	0.088	0.091	0.092	0.094	0.095	0.096	0.097	0.098	0.1	0.102
F08	Sample	Dilution_50%	0.5	DMSO	Lycopene	Standard_Development	Run081	Standard_Measurement	Plate_01	Clariostar_Study	MB	Biofoundry_,_London	Linear_Dilution_Pattern_V2	0.132	0.129	0.125	0.12	0.115	0.112	0.108	0.106	0.104	0.101	0.098	0.095	0.092	0.088	0.085	0.084	0.08	0.078	0.077	0.075	0.074	0.074	0.074	0.075	0.076	0.076	0.077	0.077	0.079	0.08	0.08	0.081	0.082	0.083	0.084	0.084
F09	Sample	Dilution_30%	0.3	DMSO	Lycopene	Standard_Development	Run081	Standard_Measurement	Plate_01	Clariostar_Study	MB	Biofoundry_,_London	Linear_Dilution_Pattern_V2	0.123	0.12	0.116	0.112	0.108	0.105	0.1	0.099	0.095	0.092	0.088	0.085	0.081	0.078	0.075	0.074	0.07	0.069	0.068	0.066	0.065	0.065	0.064	0.065	0.065	0.064	0.065	0.066	0.067	0.067	0.067	0.067	0.068	0.068	0.069	0.069
F10	Sample	Dilution_10%	0.1	DMSO	Lycopene	Standard_Development	Run081	Standard_Measurement	Plate_01	Clariostar_Study	MB	Biofoundry_,_London	Linear_Dilution_Pattern_V2	0.117	0.114	0.111	0.106	0.102	0.098	0.095	0.092	0.089	0.085	0.082	0.078	0.074	0.071	0.068	0.066	0.064	0.061	0.061	0.059	0.058	0.057	0.056	0.057	0.057	0.055	0.055	0.055	0.056	0.055	0.055	0.054	0.055	0.055	0.054	0.054
F11	Blank	DMSO		DMSO		Standard_Development	Run081	Standard_Measurement	Plate_01	Clariostar_Study	MB	Biofoundry_,_London	Linear_Dilution_Pattern_V2	0.117	0.113	0.11	0.105	0.1	0.097	0.092	0.09	0.087	0.083	0.079	0.075	0.072	0.067	0.064	0.062	0.06	0.058	0.057	0.055	0.054	0.053	0.052	0.053	0.052	0.051	0.051	0.05	0.05	0.049	0.049	0.049	0.048	0.048	0.047	0.046
F12	Blank	DMSO		DMSO		Standard_Development	Run081	Standard_Measurement	Plate_01	Clariostar_Study	MB	Biofoundry_,_London	Linear_Dilution_Pattern_V2	0.12	0.117	0.113	0.108	0.104	0.101	0.097	0.094	0.089	0.086	0.082	0.077	0.072	0.069	0.065	0.063	0.061	0.059	0.058	0.056	0.055	0.054	0.052	0.053	0.053	0.052	0.051	0.051	0.05	0.05	0.05	0.049	0.049	0.048	0.048	0.048
G01	Sample	Dilution_85%	0.85	DMSO	Lycopene	Standard_Development	Run081	Standard_Measurement	Plate_01	Clariostar_Study	MB	Biofoundry_,_London	Linear_Dilution_Pattern_V2	0.148	0.144	0.141	0.136	0.132	0.129	0.123	0.122	0.12	0.117	0.115	0.112	0.108	0.103	0.1	0.098	0.094	0.092	0.091	0.089	0.089	0.088	0.088	0.09	0.091	0.093	0.095	0.097	0.099	0.101	0.102	0.104	0.105	0.107	0.11	0.112
G02	Sample	Dilution_65%	0.65	DMSO	Lycopene	Standard_Development	Run081	Standard_Measurement	Plate_01	Clariostar_Study	MB	Biofoundry_,_London	Linear_Dilution_Pattern_V2	0.137	0.134	0.13	0.126	0.123	0.12	0.115	0.114	0.112	0.108	0.107	0.103	0.099	0.095	0.092	0.091	0.088	0.086	0.085	0.083	0.082	0.082	0.081	0.082	0.084	0.085	0.086	0.087	0.089	0.09	0.091	0.092	0.094	0.095	0.097	0.098
G03	Sample	Dilution_45%	0.45	DMSO	Lycopene	Standard_Development	Run081	Standard_Measurement	Plate_01	Clariostar_Study	MB	Biofoundry_,_London	Linear_Dilution_Pattern_V2	0.128	0.126	0.122	0.117	0.113	0.11	0.106	0.104	0.101	0.099	0.097	0.094	0.09	0.086	0.082	0.081	0.078	0.076	0.074	0.073	0.073	0.072	0.071	0.073	0.073	0.073	0.074	0.075	0.076	0.077	0.077	0.078	0.079	0.08	0.08	0.082
G04	Sample	Dilution_25%	0.25	DMSO	Lycopene	Standard_Development	Run081	Standard_Measurement	Plate_01	Clariostar_Study	MB	Biofoundry_,_London	Linear_Dilution_Pattern_V2	0.117	0.114	0.111	0.106	0.103	0.099	0.095	0.093	0.09	0.087	0.085	0.082	0.078	0.074	0.071	0.071	0.068	0.066	0.065	0.064	0.062	0.062	0.061	0.062	0.062	0.062	0.062	0.062	0.063	0.063	0.063	0.063	0.064	0.064	0.064	0.065
G05	Sample	Dilution_05%	0.0499999999999999	DMSO	Lycopene	Standard_Development	Run081	Standard_Measurement	Plate_01	Clariostar_Study	MB	Biofoundry_,_London	Linear_Dilution_Pattern_V2	0.107	0.104	0.101	0.096	0.092	0.089	0.086	0.084	0.081	0.077	0.074	0.072	0.069	0.065	0.062	0.061	0.058	0.056	0.056	0.054	0.053	0.052	0.051	0.052	0.051	0.051	0.052	0.051	0.05	0.05	0.05	0.049	0.05	0.049	0.048	0.048
G06	Sample	Dilution_85%	0.85	DMSO	Lycopene	Standard_Development	Run081	Standard_Measurement	Plate_01	Clariostar_Study	MB	Biofoundry_,_London	Linear_Dilution_Pattern_V2	0.143	0.141	0.137	0.132	0.13	0.126	0.122	0.121	0.118	0.116	0.113	0.11	0.107	0.103	0.1	0.097	0.094	0.092	0.092	0.09	0.09	0.089	0.089	0.09	0.091	0.093	0.095	0.097	0.099	0.101	0.103	0.104	0.106	0.108	0.11	0.112
G07	Sample	Dilution_65%	0.65	DMSO	Lycopene	Standard_Development	Run081	Standard_Measurement	Plate_01	Clariostar_Study	MB	Biofoundry_,_London	Linear_Dilution_Pattern_V2	0.137	0.135	0.131	0.126	0.122	0.118	0.115	0.113	0.11	0.107	0.106	0.103	0.1	0.095	0.092	0.09	0.088	0.086	0.086	0.083	0.082	0.082	0.081	0.082	0.084	0.085	0.087	0.088	0.09	0.091	0.092	0.092	0.093	0.095	0.096	0.098
G08	Sample	Dilution_45%	0.45	DMSO	Lycopene	Standard_Development	Run081	Standard_Measurement	Plate_01	Clariostar_Study	MB	Biofoundry_,_London	Linear_Dilution_Pattern_V2	0.126	0.123	0.12	0.116	0.111	0.108	0.104	0.102	0.099	0.096	0.094	0.09	0.087	0.083	0.081	0.078	0.076	0.073	0.073	0.071	0.07	0.07	0.069	0.07	0.071	0.071	0.072	0.073	0.074	0.075	0.075	0.076	0.076	0.077	0.078	0.079
G09	Sample	Dilution_25%	0.25	DMSO	Lycopene	Standard_Development	Run081	Standard_Measurement	Plate_01	Clariostar_Study	MB	Biofoundry_,_London	Linear_Dilution_Pattern_V2	0.121	0.118	0.114	0.108	0.104	0.102	0.097	0.096	0.092	0.088	0.086	0.082	0.078	0.074	0.071	0.07	0.068	0.066	0.064	0.063	0.062	0.061	0.061	0.061	0.062	0.061	0.061	0.062	0.062	0.062	0.062	0.062	0.063	0.062	0.062	0.062
G10	Sample	Dilution_05%	0.0499999999999999	DMSO	Lycopene	Standard_Development	Run081	Standard_Measurement	Plate_01	Clariostar_Study	MB	Biofoundry_,_London	Linear_Dilution_Pattern_V2	0.113	0.111	0.107	0.103	0.099	0.095	0.092	0.089	0.086	0.081	0.077	0.074	0.07	0.066	0.063	0.061	0.059	0.057	0.056	0.055	0.054	0.053	0.052	0.052	0.052	0.051	0.051	0.05	0.05	0.05	0.05	0.05	0.05	0.049	0.049	0.049
G11	Blank	DMSO_Blank		DMSO		Standard_Development	Run081	Standard_Measurement	Plate_01	Clariostar_Study	MB	Biofoundry_,_London	Linear_Dilution_Pattern_V2	0.116	0.113	0.109	0.105	0.101	0.097	0.092	0.09	0.087	0.082	0.079	0.074	0.07	0.067	0.064	0.062	0.06	0.058	0.056	0.055	0.053	0.053	0.052	0.051	0.052	0.051	0.05	0.05	0.05	0.05	0.05	0.048	0.048	0.048	0.047	0.047
G12	Blank	DMSO_Blank		DMSO		Standard_Development	Run081	Standard_Measurement	Plate_01	Clariostar_Study	MB	Biofoundry_,_London	Linear_Dilution_Pattern_V2	0.117	0.114	0.11	0.105	0.101	0.097	0.093	0.09	0.087	0.082	0.078	0.073	0.069	0.065	0.062	0.06	0.057	0.055	0.054	0.052	0.052	0.05	0.049	0.05	0.05	0.049	0.048	0.047	0.047	0.046	0.046	0.046	0.046	0.045	0.044	0.044
H01	Sample	Dilution_85%	0.85	DMSO	Lycopene	Standard_Development	Run081	Standard_Measurement	Plate_01	Clariostar_Study	MB	Biofoundry_,_London	Linear_Dilution_Pattern_V2	0.152	0.149	0.145	0.139	0.136	0.132	0.128	0.126	0.124	0.12	0.116	0.113	0.108	0.104	0.1	0.099	0.095	0.093	0.092	0.09	0.089	0.089	0.089	0.09	0.092	0.093	0.095	0.097	0.099	0.1	0.102	0.103	0.105	0.107	0.109	0.112
H02	Sample	Dilution_65%	0.65	DMSO	Lycopene	Standard_Development	Run081	Standard_Measurement	Plate_01	Clariostar_Study	MB	Biofoundry_,_London	Linear_Dilution_Pattern_V2	0.138	0.135	0.131	0.126	0.122	0.119	0.115	0.113	0.11	0.107	0.104	0.101	0.096	0.092	0.089	0.087	0.085	0.082	0.082	0.08	0.079	0.078	0.078	0.08	0.08	0.081	0.083	0.084	0.086	0.087	0.087	0.089	0.09	0.091	0.092	0.094
H03	Sample	Dilution_45%	0.45	DMSO	Lycopene	Standard_Development	Run081	Standard_Measurement	Plate_01	Clariostar_Study	MB	Biofoundry_,_London	Linear_Dilution_Pattern_V2	0.134	0.133	0.128	0.123	0.12	0.115	0.111	0.109	0.105	0.102	0.098	0.094	0.091	0.087	0.084	0.082	0.078	0.076	0.075	0.073	0.072	0.072	0.071	0.072	0.072	0.073	0.073	0.074	0.075	0.075	0.076	0.076	0.077	0.078	0.079	0.08
H04	Sample	Dilution_25%	0.25	DMSO	Lycopene	Standard_Development	Run081	Standard_Measurement	Plate_01	Clariostar_Study	MB	Biofoundry_,_London	Linear_Dilution_Pattern_V2	0.123	0.121	0.117	0.113	0.109	0.105	0.101	0.099	0.095	0.091	0.088	0.084	0.08	0.076	0.072	0.072	0.069	0.066	0.065	0.064	0.062	0.062	0.061	0.061	0.062	0.061	0.062	0.062	0.062	0.063	0.063	0.063	0.064	0.064	0.064	0.064
H05	Sample	Dilution_05%	0.0499999999999999	DMSO	Lycopene	Standard_Development	Run081	Standard_Measurement	Plate_01	Clariostar_Study	MB	Biofoundry_,_London	Linear_Dilution_Pattern_V2	0.114	0.112	0.107	0.103	0.099	0.095	0.09	0.089	0.086	0.081	0.078	0.075	0.071	0.067	0.064	0.062	0.06	0.058	0.057	0.056	0.054	0.053	0.052	0.052	0.052	0.052	0.051	0.051	0.051	0.05	0.051	0.05	0.049	0.05	0.049	0.048
H06	Sample	Dilution_85%	0.85	DMSO	Lycopene	Standard_Development	Run081	Standard_Measurement	Plate_01	Clariostar_Study	MB	Biofoundry_,_London	Linear_Dilution_Pattern_V2	0.146	0.143	0.139	0.134	0.129	0.125	0.121	0.12	0.118	0.115	0.114	0.111	0.106	0.102	0.098	0.097	0.094	0.092	0.091	0.09	0.089	0.087	0.087	0.089	0.091	0.092	0.095	0.096	0.098	0.1	0.101	0.102	0.105	0.106	0.108	0.11
H07	Sample	Dilution_65%	0.65	DMSO	Lycopene	Standard_Development	Run081	Standard_Measurement	Plate_01	Clariostar_Study	MB	Biofoundry_,_London	Linear_Dilution_Pattern_V2	0.141	0.137	0.134	0.129	0.124	0.121	0.117	0.115	0.113	0.11	0.107	0.103	0.099	0.095	0.091	0.09	0.087	0.085	0.084	0.082	0.081	0.081	0.08	0.081	0.083	0.084	0.085	0.087	0.088	0.089	0.091	0.091	0.092	0.094	0.095	0.097
H08	Sample	Dilution_45%	0.45	DMSO	Lycopene	Standard_Development	Run081	Standard_Measurement	Plate_01	Clariostar_Study	MB	Biofoundry_,_London	Linear_Dilution_Pattern_V2	0.128	0.125	0.121	0.116	0.112	0.108	0.105	0.102	0.099	0.095	0.092	0.088	0.084	0.08	0.076	0.075	0.072	0.071	0.069	0.068	0.067	0.066	0.066	0.067	0.067	0.067	0.068	0.069	0.069	0.07	0.071	0.071	0.072	0.072	0.073	0.073
H09	Sample	Dilution_25%	0.25	DMSO	Lycopene	Standard_Development	Run081	Standard_Measurement	Plate_01	Clariostar_Study	MB	Biofoundry_,_London	Linear_Dilution_Pattern_V2	0.125	0.122	0.118	0.113	0.109	0.105	0.101	0.099	0.095	0.091	0.087	0.084	0.079	0.075	0.072	0.07	0.068	0.066	0.065	0.063	0.062	0.061	0.06	0.061	0.061	0.061	0.061	0.061	0.061	0.061	0.062	0.062	0.062	0.062	0.062	0.063
H10	Sample	Dilution_05%	0.0499999999999999	DMSO	Lycopene	Standard_Development	Run081	Standard_Measurement	Plate_01	Clariostar_Study	MB	Biofoundry_,_London	Linear_Dilution_Pattern_V2	0.12	0.117	0.113	0.109	0.104	0.1	0.095	0.093	0.091	0.086	0.082	0.078	0.074	0.07	0.067	0.065	0.062	0.06	0.059	0.057	0.056	0.055	0.053	0.054	0.054	0.053	0.052	0.052	0.052	0.052	0.052	0.051	0.051	0.051	0.05	0.05
H11	Blank	DMSO_Blank		DMSO		Standard_Development	Run081	Standard_Measurement	Plate_01	Clariostar_Study	MB	Biofoundry_,_London	Linear_Dilution_Pattern_V2	0.118	0.114	0.111	0.106	0.102	0.098	0.094	0.092	0.087	0.083	0.079	0.075	0.071	0.067	0.064	0.061	0.059	0.057	0.056	0.055	0.054	0.052	0.052	0.052	0.051	0.05	0.05	0.049	0.049	0.049	0.048	0.048	0.047	0.047	0.046	0.046
H12	Blank	DMSO_Blank		DMSO		Standard_Development	Run081	Standard_Measurement	Plate_01	Clariostar_Study	MB	Biofoundry_,_London	Linear_Dilution_Pattern_V2	0.123	0.12	0.117	0.111	0.107	0.103	0.098	0.096	0.091	0.086	0.082	0.077	0.072	0.067	0.064	0.062	0.059	0.057	0.056	0.054	0.053	0.051	0.051	0.051	0.051	0.05	0.05	0.049	0.048	0.048	0.048	0.047	0.047	0.047	0.046	0.044
A01	Sample	Dilution_100%	1.0	DMSO	Lycopene	Standard_Development	Run081	Standard_Measurement	Plate_01	Clariostar_Study	MB	Biofoundry_,_London	Linear_Dilution_Pattern_V2	0.144	0.14	0.137	0.132	0.128	0.124	0.121	0.119	0.116	0.113	0.108	0.105	0.102	0.097	0.094	0.091	0.088	0.086	0.085	0.084	0.084	0.084	0.085	0.086	0.087	0.09	0.092	0.096	0.099	0.101	0.103	0.105	0.107	0.109	0.113	0.118
A02	Sample	Dilution_80%	0.8	DMSO	Lycopene	Standard_Development	Run081	Standard_Measurement	Plate_01	Clariostar_Study	MB	Biofoundry_,_London	Linear_Dilution_Pattern_V2	0.136	0.133	0.129	0.124	0.121	0.117	0.114	0.112	0.109	0.105	0.102	0.098	0.094	0.09	0.087	0.084	0.082	0.079	0.078	0.078	0.077	0.077	0.078	0.079	0.08	0.082	0.084	0.086	0.088	0.09	0.092	0.093	0.096	0.097	0.1	0.104
A03	Sample	Dilution_60%	0.6	DMSO	Lycopene	Standard_Development	Run081	Standard_Measurement	Plate_01	Clariostar_Study	MB	Biofoundry_,_London	Linear_Dilution_Pattern_V2	0.128	0.124	0.12	0.117	0.113	0.109	0.106	0.104	0.101	0.098	0.093	0.09	0.086	0.083	0.08	0.077	0.074	0.072	0.071	0.07	0.07	0.07	0.07	0.071	0.072	0.072	0.073	0.076	0.077	0.079	0.08	0.08	0.082	0.083	0.086	0.089
A04	Sample	Dilution_40%	0.4	DMSO	Lycopene	Standard_Development	Run081	Standard_Measurement	Plate_01	Clariostar_Study	MB	Biofoundry_,_London	Linear_Dilution_Pattern_V2	0.122	0.118	0.115	0.111	0.107	0.103	0.1	0.098	0.094	0.09	0.085	0.081	0.077	0.074	0.071	0.068	0.066	0.064	0.062	0.061	0.061	0.06	0.061	0.061	0.062	0.062	0.063	0.064	0.065	0.066	0.067	0.067	0.069	0.069	0.071	0.072
A05	Sample	Dilution_20%	0.2	DMSO	Lycopene	Standard_Development	Run081	Standard_Measurement	Plate_01	Clariostar_Study	MB	Biofoundry_,_London	Linear_Dilution_Pattern_V2	0.11	0.106	0.103	0.1	0.096	0.092	0.089	0.087	0.083	0.079	0.074	0.071	0.068	0.065	0.063	0.06	0.058	0.055	0.054	0.053	0.052	0.051	0.052	0.051	0.051	0.051	0.052	0.053	0.053	0.053	0.053	0.054	0.054	0.054	0.055	0.056
A06	Sample	Dilution_100%	1.0	DMSO	Lycopene	Standard_Development	Run081	Standard_Measurement	Plate_01	Clariostar_Study	MB	Biofoundry_,_London	Linear_Dilution_Pattern_V2	0.147	0.144	0.14	0.136	0.132	0.128	0.125	0.123	0.121	0.118	0.114	0.111	0.107	0.103	0.1	0.097	0.095	0.092	0.09	0.089	0.089	0.089	0.09	0.091	0.093	0.095	0.098	0.1	0.103	0.105	0.107	0.109	0.111	0.113	0.116	0.121
A07	Sample	Dilution_80%	0.8	DMSO	Lycopene	Standard_Development	Run081	Standard_Measurement	Plate_01	Clariostar_Study	MB	Biofoundry_,_London	Linear_Dilution_Pattern_V2	0.145	0.142	0.139	0.135	0.131	0.127	0.123	0.121	0.119	0.115	0.111	0.107	0.103	0.099	0.095	0.092	0.09	0.088	0.086	0.086	0.085	0.084	0.084	0.086	0.086	0.088	0.09	0.092	0.094	0.096	0.097	0.098	0.1	0.101	0.104	0.108
A08	Sample	Dilution_60%	0.6	DMSO	Lycopene	Standard_Development	Run081	Standard_Measurement	Plate_01	Clariostar_Study	MB	Biofoundry_,_London	Linear_Dilution_Pattern_V2	0.134	0.129	0.125	0.121	0.118	0.113	0.11	0.108	0.105	0.102	0.097	0.093	0.089	0.085	0.083	0.08	0.077	0.075	0.074	0.073	0.072	0.072	0.073	0.073	0.074	0.075	0.076	0.078	0.079	0.081	0.082	0.083	0.084	0.085	0.087	0.089
A09	Sample	Dilution_40%	0.4	DMSO	Lycopene	Standard_Development	Run081	Standard_Measurement	Plate_01	Clariostar_Study	MB	Biofoundry_,_London	Linear_Dilution_Pattern_V2	0.128	0.124	0.12	0.117	0.113	0.109	0.105	0.102	0.099	0.096	0.091	0.087	0.083	0.079	0.076	0.073	0.071	0.069	0.067	0.066	0.066	0.065	0.065	0.065	0.065	0.066	0.066	0.067	0.068	0.069	0.069	0.069	0.07	0.07	0.071	0.073
A10	Sample	Dilution_20%	0.2	DMSO	Lycopene	Standard_Development	Run081	Standard_Measurement	Plate_01	Clariostar_Study	MB	Biofoundry_,_London	Linear_Dilution_Pattern_V2	0.121	0.118	0.114	0.111	0.107	0.102	0.099	0.097	0.093	0.088	0.083	0.079	0.075	0.072	0.069	0.066	0.063	0.06	0.06	0.058	0.057	0.057	0.057	0.056	0.056	0.057	0.057	0.057	0.058	0.058	0.057	0.058	0.058	0.057	0.058	0.058
A11	Blank	DMSO_Blank		DMSO		Standard_Development	Run081	Standard_Measurement	Plate_01	Clariostar_Study	MB	Biofoundry_,_London	Linear_Dilution_Pattern_V2	0.117	0.113	0.109	0.106	0.102	0.098	0.094	0.091	0.087	0.083	0.077	0.073	0.068	0.065	0.062	0.06	0.058	0.054	0.053	0.052	0.052	0.051	0.051	0.049	0.049	0.049	0.048	0.049	0.048	0.048	0.047	0.047	0.046	0.045	0.045	0.044
A12	Blank	DMSO_Blank		DMSO		Standard_Development	Run081	Standard_Measurement	Plate_01	Clariostar_Study	MB	Biofoundry_,_London	Linear_Dilution_Pattern_V2	0.116	0.112	0.109	0.105	0.101	0.097	0.093	0.089	0.087	0.082	0.076	0.073	0.068	0.065	0.061	0.059	0.056	0.053	0.052	0.051	0.051	0.05	0.05	0.049	0.048	0.048	0.047	0.047	0.047	0.046	0.046	0.045	0.046	0.044	0.044	0.044
B01	Sample	Dilution_100%	1.0	DMSO	Lycopene	Standard_Development	Run081	Standard_Measurement	Plate_01	Clariostar_Study	MB	Biofoundry_,_London	Linear_Dilution_Pattern_V2	0.142	0.137	0.134	0.131	0.127	0.123	0.119	0.118	0.117	0.113	0.109	0.107	0.102	0.098	0.096	0.093	0.09	0.087	0.087	0.086	0.085	0.085	0.086	0.088	0.089	0.093	0.095	0.098	0.1	0.102	0.104	0.107	0.109	0.111	0.115	0.12
B02	Sample	Dilution_80%	0.8	DMSO	Lycopene	Standard_Development	Run081	Standard_Measurement	Plate_01	Clariostar_Study	MB	Biofoundry_,_London	Linear_Dilution_Pattern_V2	0.22	0.217	0.213	0.208	0.206	0.202	0.198	0.197	0.195	0.192	0.188	0.184	0.18	0.176	0.173	0.17	0.167	0.165	0.165	0.164	0.163	0.163	0.163	0.164	0.164	0.167	0.168	0.17	0.172	0.174	0.175	0.176	0.177	0.179	0.181	0.184
B03	Sample	Dilution_60%	0.6	DMSO	Lycopene	Standard_Development	Run081	Standard_Measurement	Plate_01	Clariostar_Study	MB	Biofoundry_,_London	Linear_Dilution_Pattern_V2	0.131	0.127	0.124	0.121	0.118	0.113	0.111	0.109	0.107	0.104	0.099	0.096	0.091	0.088	0.086	0.082	0.081	0.079	0.077	0.076	0.076	0.076	0.076	0.077	0.077	0.079	0.08	0.082	0.084	0.085	0.086	0.087	0.088	0.089	0.091	0.094
B04	Sample	Dilution_40%	0.4	DMSO	Lycopene	Standard_Development	Run081	Standard_Measurement	Plate_01	Clariostar_Study	MB	Biofoundry_,_London	Linear_Dilution_Pattern_V2	0.12	0.117	0.114	0.11	0.107	0.103	0.1	0.098	0.095	0.091	0.087	0.084	0.08	0.076	0.074	0.071	0.069	0.067	0.066	0.065	0.064	0.064	0.064	0.065	0.066	0.066	0.067	0.068	0.069	0.07	0.071	0.071	0.072	0.072	0.074	0.075
B05	Sample	Dilution_20%	0.2	DMSO	Lycopene	Standard_Development	Run081	Standard_Measurement	Plate_01	Clariostar_Study	MB	Biofoundry_,_London	Linear_Dilution_Pattern_V2	0.108	0.105	0.102	0.098	0.095	0.091	0.088	0.086	0.084	0.08	0.075	0.072	0.069	0.066	0.064	0.062	0.059	0.057	0.056	0.055	0.055	0.054	0.054	0.054	0.054	0.054	0.054	0.056	0.056	0.056	0.056	0.057	0.058	0.057	0.057	0.058
B06	Sample	Dilution_100%	1.0	DMSO	Lycopene	Standard_Development	Run081	Standard_Measurement	Plate_01	Clariostar_Study	MB	Biofoundry_,_London	Linear_Dilution_Pattern_V2	0.148	0.144	0.141	0.137	0.133	0.13	0.127	0.126	0.125	0.121	0.117	0.115	0.111	0.107	0.104	0.101	0.099	0.097	0.096	0.095	0.094	0.094	0.095	0.096	0.097	0.101	0.102	0.106	0.108	0.111	0.112	0.114	0.116	0.118	0.121	0.126
B07	Sample	Dilution_80%	0.8	DMSO	Lycopene	Standard_Development	Run081	Standard_Measurement	Plate_01	Clariostar_Study	MB	Biofoundry_,_London	Linear_Dilution_Pattern_V2	0.137	0.133	0.13	0.126	0.123	0.119	0.116	0.114	0.113	0.109	0.106	0.104	0.1	0.097	0.094	0.09	0.088	0.086	0.085	0.084	0.084	0.083	0.084	0.084	0.086	0.088	0.09	0.092	0.094	0.096	0.097	0.098	0.1	0.101	0.104	0.108
B08	Sample	Dilution_60%	0.6	DMSO	Lycopene	Standard_Development	Run081	Standard_Measurement	Plate_01	Clariostar_Study	MB	Biofoundry_,_London	Linear_Dilution_Pattern_V2	0.141	0.138	0.135	0.131	0.127	0.123	0.12	0.118	0.116	0.113	0.109	0.105	0.102	0.099	0.095	0.093	0.091	0.089	0.088	0.087	0.086	0.085	0.086	0.087	0.088	0.089	0.09	0.092	0.094	0.095	0.096	0.096	0.098	0.098	0.1	0.102
B09	Sample	Dilution_40%	0.4	DMSO	Lycopene	Standard_Development	Run081	Standard_Measurement	Plate_01	Clariostar_Study	MB	Biofoundry_,_London	Linear_Dilution_Pattern_V2	0.124	0.12	0.117	0.114	0.111	0.107	0.103	0.102	0.099	0.095	0.09	0.087	0.083	0.08	0.076	0.073	0.071	0.069	0.069	0.067	0.067	0.066	0.066	0.066	0.067	0.067	0.068	0.069	0.07	0.07	0.071	0.072	0.072	0.072	0.074	0.075
B10	Sample	Dilution_20%	0.2	DMSO	Lycopene	Standard_Development	Run081	Standard_Measurement	Plate_01	Clariostar_Study	MB	Biofoundry_,_London	Linear_Dilution_Pattern_V2	0.116	0.113	0.109	0.106	0.102	0.098	0.095	0.093	0.089	0.085	0.08	0.077	0.073	0.07	0.067	0.065	0.062	0.06	0.059	0.058	0.057	0.056	0.056	0.056	0.056	0.056	0.056	0.057	0.057	0.057	0.057	0.057	0.057	0.057	0.058	0.058
B11	Blank	DMSO_Blank		DMSO		Standard_Development	Run081	Standard_Measurement	Plate_01	Clariostar_Study	MB	Biofoundry_,_London	Linear_Dilution_Pattern_V2	0.111	0.107	0.103	0.1	0.097	0.093	0.089	0.087	0.084	0.08	0.075	0.071	0.068	0.065	0.061	0.059	0.056	0.054	0.054	0.052	0.051	0.051	0.051	0.05	0.049	0.049	0.048	0.048	0.048	0.048	0.047	0.046	0.046	0.045	0.045	0.044
B12	Blank	DMSO_Blank		DMSO		Standard_Development	Run081	Standard_Measurement	Plate_01	Clariostar_Study	MB	Biofoundry_,_London	Linear_Dilution_Pattern_V2	0.108	0.104	0.1	0.097	0.093	0.089	0.086	0.084	0.08	0.075	0.07	0.066	0.062	0.059	0.057	0.053	0.051	0.05	0.049	0.048	0.047	0.046	0.046	0.045	0.045	0.045	0.044	0.044	0.045	0.044	0.043	0.043	0.043	0.042	0.042	0.042
C01	Sample	Dilution_95%	0.95	DMSO	Lycopene	Standard_Development	Run081	Standard_Measurement	Plate_01	Clariostar_Study	MB	Biofoundry_,_London	Linear_Dilution_Pattern_V2	0.139	0.136	0.132	0.129	0.124	0.119	0.116	0.116	0.114	0.111	0.107	0.104	0.1	0.096	0.093	0.09	0.087	0.085	0.084	0.083	0.083	0.083	0.084	0.085	0.087	0.09	0.092	0.095	0.098	0.1	0.102	0.104	0.106	0.107	0.111	0.115
C02	Sample	Dilution_75%	0.75	DMSO	Lycopene	Standard_Development	Run081	Standard_Measurement	Plate_01	Clariostar_Study	MB	Biofoundry_,_London	Linear_Dilution_Pattern_V2	0.132	0.128	0.124	0.121	0.118	0.113	0.111	0.11	0.108	0.104	0.1	0.097	0.093	0.089	0.087	0.084	0.082	0.079	0.078	0.078	0.077	0.077	0.078	0.078	0.08	0.082	0.083	0.085	0.088	0.09	0.091	0.092	0.094	0.095	0.098	0.101
C03	Sample	Dilution_55%	0.55	DMSO	Lycopene	Standard_Development	Run081	Standard_Measurement	Plate_01	Clariostar_Study	MB	Biofoundry_,_London	Linear_Dilution_Pattern_V2	0.124	0.12	0.117	0.113	0.11	0.106	0.103	0.102	0.1	0.096	0.091	0.088	0.085	0.081	0.079	0.076	0.074	0.071	0.07	0.069	0.069	0.069	0.069	0.07	0.07	0.072	0.073	0.075	0.076	0.077	0.078	0.08	0.081	0.081	0.083	0.086
C04	Sample	Dilution_35%	0.35	DMSO	Lycopene	Standard_Development	Run081	Standard_Measurement	Plate_01	Clariostar_Study	MB	Biofoundry_,_London	Linear_Dilution_Pattern_V2	0.113	0.109	0.106	0.103	0.099	0.095	0.092	0.091	0.089	0.086	0.081	0.077	0.074	0.07	0.068	0.066	0.064	0.062	0.061	0.06	0.059	0.058	0.059	0.06	0.06	0.06	0.061	0.062	0.063	0.065	0.065	0.066	0.067	0.067	0.068	0.069
C05	Sample	Dilution_15%	0.15	DMSO	Lycopene	Standard_Development	Run081	Standard_Measurement	Plate_01	Clariostar_Study	MB	Biofoundry_,_London	Linear_Dilution_Pattern_V2	0.105	0.1	0.098	0.094	0.09	0.086	0.083	0.082	0.079	0.077	0.072	0.069	0.066	0.063	0.06	0.058	0.056	0.054	0.053	0.052	0.052	0.051	0.052	0.052	0.051	0.052	0.051	0.051	0.053	0.052	0.052	0.053	0.053	0.052	0.052	0.052
C06	Sample	Dilution_95%	0.95	DMSO	Lycopene	Standard_Development	Run081	Standard_Measurement	Plate_01	Clariostar_Study	MB	Biofoundry_,_London	Linear_Dilution_Pattern_V2	0.142	0.138	0.135	0.131	0.129	0.124	0.121	0.12	0.118	0.115	0.113	0.109	0.106	0.101	0.099	0.096	0.093	0.091	0.09	0.089	0.089	0.089	0.09	0.091	0.092	0.094	0.097	0.1	0.102	0.105	0.107	0.108	0.11	0.112	0.115	0.119
C07	Sample	Dilution_75%	0.75	DMSO	Lycopene	Standard_Development	Run081	Standard_Measurement	Plate_01	Clariostar_Study	MB	Biofoundry_,_London	Linear_Dilution_Pattern_V2	0.126	0.122	0.118	0.115	0.111	0.108	0.105	0.104	0.102	0.1	0.096	0.093	0.089	0.086	0.083	0.081	0.079	0.076	0.075	0.074	0.074	0.074	0.075	0.076	0.077	0.079	0.08	0.082	0.085	0.087	0.088	0.09	0.091	0.092	0.095	0.098
C08	Sample	Dilution_55%	0.55	DMSO	Lycopene	Standard_Development	Run081	Standard_Measurement	Plate_01	Clariostar_Study	MB	Biofoundry_,_London	Linear_Dilution_Pattern_V2	0.122	0.118	0.114	0.11	0.107	0.103	0.101	0.099	0.098	0.095	0.09	0.087	0.084	0.08	0.078	0.076	0.074	0.072	0.071	0.07	0.069	0.069	0.07	0.07	0.071	0.072	0.074	0.075	0.077	0.078	0.079	0.08	0.081	0.081	0.083	0.085
C09	Sample	Dilution_35%	0.35	DMSO	Lycopene	Standard_Development	Run081	Standard_Measurement	Plate_01	Clariostar_Study	MB	Biofoundry_,_London	Linear_Dilution_Pattern_V2	0.12	0.117	0.113	0.11	0.106	0.102	0.099	0.097	0.095	0.091	0.086	0.082	0.08	0.075	0.072	0.07	0.068	0.065	0.064	0.063	0.063	0.062	0.063	0.063	0.063	0.064	0.064	0.065	0.067	0.067	0.067	0.068	0.069	0.069	0.069	0.07
C10	Sample	Dilution_15%	0.15	DMSO	Lycopene	Standard_Development	Run081	Standard_Measurement	Plate_01	Clariostar_Study	MB	Biofoundry_,_London	Linear_Dilution_Pattern_V2	0.109	0.105	0.101	0.098	0.094	0.09	0.087	0.085	0.082	0.078	0.073	0.07	0.067	0.064	0.06	0.059	0.057	0.054	0.053	0.052	0.052	0.051	0.051	0.051	0.051	0.051	0.051	0.051	0.052	0.052	0.052	0.052	0.052	0.052	0.052	0.052
C11	Blank	DMSO_Blank		DMSO		Standard_Development	Run081	Standard_Measurement	Plate_01	Clariostar_Study	MB	Biofoundry_,_London	Linear_Dilution_Pattern_V2	0.102	0.098	0.095	0.092	0.088	0.084	0.081	0.079	0.076	0.072	0.067	0.064	0.06	0.056	0.054	0.052	0.05	0.047	0.047	0.045	0.045	0.044	0.044	0.044	0.044	0.043	0.043	0.043	0.043	0.043	0.043	0.043	0.043	0.042	0.041	0.041
C12	Blank	DMSO_Blank		DMSO		Standard_Development	Run081	Standard_Measurement	Plate_01	Clariostar_Study	MB	Biofoundry_,_London	Linear_Dilution_Pattern_V2	0.106	0.102	0.098	0.094	0.09	0.086	0.083	0.081	0.079	0.074	0.069	0.066	0.062	0.058	0.055	0.053	0.051	0.049	0.048	0.047	0.046	0.046	0.046	0.046	0.045	0.045	0.044	0.044	0.045	0.044	0.044	0.043	0.043	0.043	0.042	0.041
D01	Sample	Dilution_95%	0.95	DMSO	Lycopene	Standard_Development	Run081	Standard_Measurement	Plate_01	Clariostar_Study	MB	Biofoundry_,_London	Linear_Dilution_Pattern_V2	0.143	0.14	0.136	0.132	0.129	0.124	0.121	0.121	0.119	0.116	0.112	0.11	0.106	0.102	0.099	0.096	0.093	0.09	0.089	0.088	0.088	0.088	0.088	0.09	0.091	0.094	0.097	0.099	0.102	0.105	0.106	0.108	0.111	0.112	0.115	0.119
D02	Sample	Dilution_75%	0.75	DMSO	Lycopene	Standard_Development	Run081	Standard_Measurement	Plate_01	Clariostar_Study	MB	Biofoundry_,_London	Linear_Dilution_Pattern_V2	0.135	0.131	0.127	0.124	0.12	0.117	0.113	0.112	0.11	0.108	0.103	0.101	0.098	0.094	0.091	0.088	0.087	0.084	0.082	0.082	0.081	0.082	0.083	0.083	0.084	0.086	0.088	0.09	0.091	0.093	0.095	0.096	0.098	0.099	0.101	0.104
D03	Sample	Dilution_55%	0.55	DMSO	Lycopene	Standard_Development	Run081	Standard_Measurement	Plate_01	Clariostar_Study	MB	Biofoundry_,_London	Linear_Dilution_Pattern_V2	0.145	0.143	0.139	0.137	0.133	0.129	0.126	0.126	0.122	0.119	0.115	0.113	0.11	0.106	0.103	0.101	0.099	0.097	0.096	0.095	0.095	0.094	0.094	0.094	0.094	0.096	0.097	0.098	0.099	0.101	0.101	0.101	0.102	0.102	0.104	0.106
D04	Sample	Dilution_35%	0.35	DMSO	Lycopene	Standard_Development	Run081	Standard_Measurement	Plate_01	Clariostar_Study	MB	Biofoundry_,_London	Linear_Dilution_Pattern_V2	0.123	0.119	0.116	0.113	0.11	0.106	0.103	0.102	0.099	0.096	0.093	0.09	0.086	0.082	0.08	0.078	0.076	0.074	0.072	0.071	0.071	0.07	0.07	0.07	0.07	0.072	0.071	0.072	0.074	0.074	0.074	0.075	0.075	0.075	0.076	0.077
D05	Sample	Dilution_15%	0.15	DMSO	Lycopene	Standard_Development	Run081	Standard_Measurement	Plate_01	Clariostar_Study	MB	Biofoundry_,_London	Linear_Dilution_Pattern_V2	0.106	0.102	0.099	0.096	0.093	0.088	0.086	0.085	0.082	0.079	0.074	0.072	0.069	0.066	0.062	0.061	0.059	0.057	0.056	0.055	0.055	0.054	0.054	0.054	0.054	0.054	0.054	0.054	0.054	0.055	0.055	0.055	0.055	0.054	0.054	0.054
D06	Sample	Dilution_95%	0.95	DMSO	Lycopene	Standard_Development	Run081	Standard_Measurement	Plate_01	Clariostar_Study	MB	Biofoundry_,_London	Linear_Dilution_Pattern_V2	0.143	0.14	0.137	0.132	0.129	0.125	0.122	0.121	0.12	0.118	0.115	0.112	0.109	0.105	0.102	0.099	0.097	0.095	0.093	0.092	0.092	0.091	0.092	0.094	0.096	0.098	0.1	0.102	0.105	0.108	0.11	0.111	0.112	0.114	0.117	0.121
D07	Sample	Dilution_75%	0.75	DMSO	Lycopene	Standard_Development	Run081	Standard_Measurement	Plate_01	Clariostar_Study	MB	Biofoundry_,_London	Linear_Dilution_Pattern_V2	0.136	0.133	0.128	0.126	0.122	0.118	0.115	0.114	0.112	0.109	0.106	0.103	0.101	0.097	0.094	0.091	0.089	0.087	0.085	0.085	0.084	0.083	0.083	0.085	0.086	0.087	0.09	0.092	0.093	0.095	0.097	0.098	0.1	0.1	0.102	0.105
D08	Sample	Dilution_55%	0.55	DMSO	Lycopene	Standard_Development	Run081	Standard_Measurement	Plate_01	Clariostar_Study	MB	Biofoundry_,_London	Linear_Dilution_Pattern_V2	0.123	0.12	0.117	0.114	0.11	0.106	0.103	0.103	0.101	0.097	0.093	0.09	0.086	0.083	0.081	0.079	0.076	0.074	0.073	0.072	0.072	0.071	0.071	0.072	0.074	0.075	0.075	0.077	0.079	0.08	0.082	0.083	0.084	0.084	0.086	0.087
D09	Sample	Dilution_35%	0.35	DMSO	Lycopene	Standard_Development	Run081	Standard_Measurement	Plate_01	Clariostar_Study	MB	Biofoundry_,_London	Linear_Dilution_Pattern_V2	0.119	0.115	0.111	0.108	0.105	0.101	0.097	0.096	0.095	0.091	0.087	0.084	0.08	0.076	0.074	0.072	0.069	0.068	0.067	0.065	0.064	0.064	0.064	0.065	0.065	0.065	0.066	0.067	0.068	0.069	0.07	0.07	0.071	0.071	0.072	0.072
D10	Sample	Dilution_15%	0.15	DMSO	Lycopene	Standard_Development	Run081	Standard_Measurement	Plate_01	Clariostar_Study	MB	Biofoundry_,_London	Linear_Dilution_Pattern_V2	0.107	0.103	0.099	0.097	0.094	0.089	0.086	0.084	0.082	0.079	0.073	0.07	0.067	0.064	0.062	0.06	0.057	0.055	0.054	0.053	0.052	0.052	0.052	0.052	0.052	0.052	0.052	0.052	0.053	0.053	0.053	0.053	0.053	0.052	0.053	0.053
D11	Blank	DMSO_Blank		DMSO		Standard_Development	Run081	Standard_Measurement	Plate_01	Clariostar_Study	MB	Biofoundry_,_London	Linear_Dilution_Pattern_V2	0.106	0.102	0.099	0.095	0.092	0.088	0.084	0.083	0.08	0.076	0.07	0.067	0.063	0.06	0.058	0.055	0.053	0.051	0.05	0.049	0.048	0.048	0.047	0.047	0.046	0.046	0.045	0.045	0.046	0.045	0.045	0.045	0.045	0.043	0.043	0.042
D12	Blank	DMSO_Blank		DMSO		Standard_Development	Run081	Standard_Measurement	Plate_01	Clariostar_Study	MB	Biofoundry_,_London	Linear_Dilution_Pattern_V2	0.105	0.102	0.098	0.095	0.091	0.087	0.084	0.082	0.078	0.074	0.068	0.065	0.061	0.057	0.055	0.053	0.05	0.049	0.048	0.046	0.046	0.045	0.045	0.044	0.044	0.044	0.043	0.043	0.043	0.043	0.043	0.042	0.043	0.042	0.041	0.04
E01	Sample	Dilution_90%	0.9	DMSO	Lycopene	Standard_Development	Run081	Standard_Measurement	Plate_01	Clariostar_Study	MB	Biofoundry_,_London	Linear_Dilution_Pattern_V2	0.143	0.139	0.135	0.13	0.127	0.123	0.119	0.118	0.116	0.114	0.11	0.107	0.104	0.1	0.096	0.093	0.091	0.088	0.088	0.086	0.086	0.086	0.087	0.089	0.09	0.093	0.095	0.097	0.1	0.102	0.104	0.105	0.108	0.109	0.112	0.116
E02	Sample	Dilution_70%	0.7	DMSO	Lycopene	Standard_Development	Run081	Standard_Measurement	Plate_01	Clariostar_Study	MB	Biofoundry_,_London	Linear_Dilution_Pattern_V2	0.134	0.13	0.127	0.123	0.12	0.115	0.112	0.112	0.11	0.107	0.102	0.1	0.096	0.092	0.09	0.088	0.086	0.083	0.082	0.082	0.081	0.081	0.082	0.083	0.084	0.085	0.087	0.089	0.092	0.094	0.095	0.096	0.098	0.098	0.101	0.104
E03	Sample	Dilution_50%	0.5	DMSO	Lycopene	Standard_Development	Run081	Standard_Measurement	Plate_01	Clariostar_Study	MB	Biofoundry_,_London	Linear_Dilution_Pattern_V2	0.123	0.12	0.116	0.113	0.109	0.105	0.102	0.101	0.1	0.097	0.092	0.089	0.086	0.082	0.079	0.078	0.075	0.073	0.071	0.071	0.071	0.07	0.071	0.072	0.072	0.073	0.074	0.076	0.078	0.079	0.079	0.08	0.081	0.082	0.083	0.085
E04	Sample	Dilution_30%	0.3	DMSO	Lycopene	Standard_Development	Run081	Standard_Measurement	Plate_01	Clariostar_Study	MB	Biofoundry_,_London	Linear_Dilution_Pattern_V2	0.111	0.107	0.103	0.1	0.097	0.092	0.089	0.089	0.086	0.083	0.078	0.075	0.072	0.069	0.066	0.064	0.063	0.061	0.06	0.058	0.058	0.057	0.058	0.058	0.059	0.059	0.06	0.061	0.061	0.062	0.063	0.063	0.064	0.064	0.064	0.065
E05	Sample	Dilution_10%	0.1	DMSO	Lycopene	Standard_Development	Run081	Standard_Measurement	Plate_01	Clariostar_Study	MB	Biofoundry_,_London	Linear_Dilution_Pattern_V2	0.101	0.097	0.093	0.09	0.088	0.084	0.08	0.08	0.078	0.074	0.07	0.068	0.065	0.062	0.06	0.058	0.057	0.054	0.053	0.052	0.051	0.05	0.051	0.051	0.05	0.05	0.05	0.049	0.05	0.05	0.05	0.05	0.05	0.049	0.049	0.048
E06	Sample	Dilution_90%	0.9	DMSO	Lycopene	Standard_Development	Run081	Standard_Measurement	Plate_01	Clariostar_Study	MB	Biofoundry_,_London	Linear_Dilution_Pattern_V2	0.136	0.132	0.129	0.125	0.121	0.118	0.115	0.114	0.112	0.111	0.107	0.105	0.102	0.098	0.095	0.093	0.091	0.089	0.088	0.087	0.086	0.087	0.088	0.089	0.09	0.093	0.095	0.097	0.1	0.103	0.104	0.106	0.108	0.109	0.112	0.116
E07	Sample	Dilution_70%	0.7	DMSO	Lycopene	Standard_Development	Run081	Standard_Measurement	Plate_01	Clariostar_Study	MB	Biofoundry_,_London	Linear_Dilution_Pattern_V2	0.131	0.127	0.124	0.12	0.116	0.112	0.109	0.109	0.107	0.104	0.101	0.098	0.095	0.091	0.088	0.086	0.084	0.082	0.081	0.08	0.079	0.079	0.08	0.081	0.081	0.084	0.085	0.087	0.089	0.091	0.092	0.094	0.095	0.096	0.098	0.101
E08	Sample	Dilution_50%	0.5	DMSO	Lycopene	Standard_Development	Run081	Standard_Measurement	Plate_01	Clariostar_Study	MB	Biofoundry_,_London	Linear_Dilution_Pattern_V2	0.119	0.116	0.112	0.108	0.105	0.102	0.099	0.098	0.096	0.092	0.087	0.085	0.082	0.078	0.075	0.074	0.071	0.069	0.069	0.068	0.067	0.066	0.067	0.068	0.069	0.069	0.07	0.072	0.074	0.075	0.075	0.077	0.078	0.078	0.08	0.082
E09	Sample	Dilution_30%	0.3	DMSO	Lycopene	Standard_Development	Run081	Standard_Measurement	Plate_01	Clariostar_Study	MB	Biofoundry_,_London	Linear_Dilution_Pattern_V2	0.116	0.112	0.108	0.104	0.101	0.097	0.094	0.092	0.09	0.086	0.082	0.078	0.074	0.071	0.069	0.067	0.065	0.062	0.062	0.061	0.061	0.06	0.06	0.06	0.061	0.062	0.062	0.062	0.064	0.064	0.065	0.065	0.065	0.066	0.066	0.067
E10	Sample	Dilution_10%	0.1	DMSO	Lycopene	Standard_Development	Run081	Standard_Measurement	Plate_01	Clariostar_Study	MB	Biofoundry_,_London	Linear_Dilution_Pattern_V2	0.107	0.103	0.1	0.096	0.092	0.088	0.084	0.083	0.081	0.077	0.072	0.069	0.066	0.062	0.059	0.058	0.056	0.054	0.053	0.051	0.051	0.05	0.05	0.05	0.05	0.05	0.05	0.049	0.05	0.05	0.05	0.05	0.05	0.05	0.049	0.049
E11	Blank	DMSO_Blank		DMSO		Standard_Development	Run081	Standard_Measurement	Plate_01	Clariostar_Study	MB	Biofoundry_,_London	Linear_Dilution_Pattern_V2	0.109	0.104	0.101	0.097	0.093	0.089	0.085	0.084	0.081	0.076	0.071	0.067	0.063	0.059	0.057	0.055	0.053	0.05	0.049	0.048	0.048	0.047	0.047	0.046	0.046	0.046	0.045	0.045	0.046	0.046	0.045	0.045	0.045	0.043	0.043	0.042
E12	Blank	DMSO_Blank		DMSO		Standard_Development	Run081	Standard_Measurement	Plate_01	Clariostar_Study	MB	Biofoundry_,_London	Linear_Dilution_Pattern_V2	0.105	0.101	0.097	0.094	0.091	0.086	0.083	0.081	0.077	0.073	0.067	0.063	0.059	0.056	0.053	0.051	0.048	0.047	0.046	0.044	0.044	0.043	0.044	0.044	0.043	0.043	0.042	0.042	0.043	0.043	0.042	0.042	0.042	0.041	0.04	0.04
F01	Sample	Dilution_90%	0.9	DMSO	Lycopene	Standard_Development	Run081	Standard_Measurement	Plate_01	Clariostar_Study	MB	Biofoundry_,_London	Linear_Dilution_Pattern_V2	0.151	0.148	0.144	0.14	0.136	0.132	0.129	0.128	0.127	0.123	0.119	0.117	0.113	0.108	0.105	0.103	0.1	0.097	0.096	0.094	0.094	0.094	0.095	0.097	0.098	0.1	0.102	0.105	0.107	0.11	0.111	0.113	0.114	0.116	0.119	0.122
F02	Sample	Dilution_70%	0.7	DMSO	Lycopene	Standard_Development	Run081	Standard_Measurement	Plate_01	Clariostar_Study	MB	Biofoundry_,_London	Linear_Dilution_Pattern_V2	0.138	0.134	0.131	0.127	0.123	0.12	0.116	0.115	0.113	0.111	0.107	0.104	0.101	0.097	0.094	0.091	0.089	0.087	0.086	0.084	0.083	0.083	0.084	0.085	0.086	0.087	0.089	0.091	0.093	0.095	0.095	0.096	0.097	0.098	0.1	0.103
F03	Sample	Dilution_50%	0.5	DMSO	Lycopene	Standard_Development	Run081	Standard_Measurement	Plate_01	Clariostar_Study	MB	Biofoundry_,_London	Linear_Dilution_Pattern_V2	0.136	0.131	0.128	0.124	0.121	0.117	0.114	0.113	0.111	0.108	0.104	0.101	0.098	0.094	0.091	0.089	0.088	0.085	0.084	0.083	0.082	0.081	0.082	0.082	0.082	0.084	0.085	0.086	0.087	0.088	0.089	0.089	0.089	0.09	0.091	0.093
F04	Sample	Dilution_30%	0.3	DMSO	Lycopene	Standard_Development	Run081	Standard_Measurement	Plate_01	Clariostar_Study	MB	Biofoundry_,_London	Linear_Dilution_Pattern_V2	0.125	0.122	0.119	0.116	0.112	0.108	0.104	0.104	0.102	0.099	0.095	0.092	0.089	0.084	0.082	0.08	0.078	0.076	0.075	0.073	0.073	0.072	0.072	0.073	0.073	0.073	0.073	0.074	0.075	0.076	0.076	0.076	0.077	0.076	0.076	0.077
F05	Sample	Dilution_10%	0.1	DMSO	Lycopene	Standard_Development	Run081	Standard_Measurement	Plate_01	Clariostar_Study	MB	Biofoundry_,_London	Linear_Dilution_Pattern_V2	0.102	0.099	0.095	0.092	0.089	0.085	0.082	0.081	0.079	0.075	0.07	0.068	0.066	0.063	0.06	0.059	0.057	0.055	0.054	0.052	0.052	0.051	0.051	0.051	0.051	0.051	0.051	0.051	0.051	0.051	0.051	0.052	0.051	0.05	0.05	0.05
F06	Sample	Dilution_90%	0.9	DMSO	Lycopene	Standard_Development	Run081	Standard_Measurement	Plate_01	Clariostar_Study	MB	Biofoundry_,_London	Linear_Dilution_Pattern_V2	0.163	0.159	0.156	0.152	0.149	0.145	0.142	0.141	0.14	0.139	0.136	0.133	0.13	0.125	0.123	0.121	0.119	0.115	0.114	0.113	0.113	0.112	0.113	0.115	0.116	0.118	0.12	0.122	0.125	0.127	0.129	0.13	0.132	0.133	0.136	0.139
F07	Sample	Dilution_70%	0.7	DMSO	Lycopene	Standard_Development	Run081	Standard_Measurement	Plate_01	Clariostar_Study	MB	Biofoundry_,_London	Linear_Dilution_Pattern_V2	0.133	0.129	0.125	0.121	0.118	0.115	0.111	0.111	0.109	0.107	0.103	0.1	0.096	0.093	0.091	0.088	0.085	0.083	0.082	0.081	0.081	0.08	0.081	0.082	0.084	0.085	0.086	0.088	0.09	0.092	0.093	0.095	0.096	0.097	0.099	0.102
F08	Sample	Dilution_50%	0.5	DMSO	Lycopene	Standard_Development	Run081	Standard_Measurement	Plate_01	Clariostar_Study	MB	Biofoundry_,_London	Linear_Dilution_Pattern_V2	0.126	0.122	0.119	0.115	0.112	0.108	0.104	0.103	0.101	0.099	0.094	0.091	0.088	0.084	0.082	0.079	0.077	0.075	0.074	0.073	0.073	0.072	0.073	0.073	0.074	0.074	0.075	0.077	0.078	0.08	0.08	0.081	0.082	0.082	0.083	0.085
F09	Sample	Dilution_30%	0.3	DMSO	Lycopene	Standard_Development	Run081	Standard_Measurement	Plate_01	Clariostar_Study	MB	Biofoundry_,_London	Linear_Dilution_Pattern_V2	0.115	0.112	0.109	0.105	0.101	0.097	0.094	0.093	0.091	0.087	0.083	0.079	0.076	0.072	0.07	0.068	0.066	0.064	0.062	0.061	0.061	0.06	0.06	0.061	0.061	0.062	0.062	0.062	0.064	0.065	0.065	0.065	0.066	0.066	0.066	0.067
F10	Sample	Dilution_10%	0.1	DMSO	Lycopene	Standard_Development	Run081	Standard_Measurement	Plate_01	Clariostar_Study	MB	Biofoundry_,_London	Linear_Dilution_Pattern_V2	0.107	0.103	0.1	0.096	0.093	0.088	0.085	0.084	0.081	0.078	0.073	0.07	0.066	0.062	0.06	0.059	0.057	0.054	0.053	0.053	0.052	0.051	0.052	0.052	0.051	0.051	0.051	0.051	0.051	0.052	0.051	0.051	0.051	0.051	0.049	0.049
F11	Blank	DMSO		DMSO		Standard_Development	Run081	Standard_Measurement	Plate_01	Clariostar_Study	MB	Biofoundry_,_London	Linear_Dilution_Pattern_V2	0.108	0.104	0.1	0.097	0.094	0.089	0.086	0.084	0.081	0.077	0.071	0.068	0.065	0.061	0.059	0.057	0.055	0.053	0.051	0.051	0.049	0.049	0.048	0.048	0.048	0.047	0.047	0.046	0.046	0.047	0.046	0.046	0.045	0.044	0.044	0.043
F12	Blank	DMSO		DMSO		Standard_Development	Run081	Standard_Measurement	Plate_01	Clariostar_Study	MB	Biofoundry_,_London	Linear_Dilution_Pattern_V2	0.111	0.107	0.103	0.099	0.095	0.091	0.088	0.086	0.083	0.078	0.073	0.069	0.065	0.061	0.059	0.057	0.054	0.052	0.051	0.05	0.049	0.047	0.048	0.047	0.047	0.047	0.046	0.046	0.046	0.046	0.046	0.046	0.045	0.045	0.044	0.043
G01	Sample	Dilution_85%	0.85	DMSO	Lycopene	Standard_Development	Run081	Standard_Measurement	Plate_01	Clariostar_Study	MB	Biofoundry_,_London	Linear_Dilution_Pattern_V2	0.14	0.137	0.133	0.128	0.125	0.121	0.118	0.118	0.116	0.112	0.109	0.107	0.102	0.099	0.096	0.093	0.09	0.088	0.087	0.086	0.085	0.085	0.086	0.087	0.088	0.09	0.092	0.095	0.097	0.1	0.101	0.103	0.105	0.106	0.108	0.112
G02	Sample	Dilution_65%	0.65	DMSO	Lycopene	Standard_Development	Run081	Standard_Measurement	Plate_01	Clariostar_Study	MB	Biofoundry_,_London	Linear_Dilution_Pattern_V2	0.132	0.128	0.124	0.121	0.118	0.114	0.111	0.111	0.109	0.105	0.102	0.1	0.096	0.093	0.09	0.087	0.085	0.084	0.082	0.081	0.081	0.08	0.08	0.082	0.082	0.084	0.085	0.087	0.089	0.09	0.091	0.092	0.094	0.095	0.096	0.099
G03	Sample	Dilution_45%	0.45	DMSO	Lycopene	Standard_Development	Run081	Standard_Measurement	Plate_01	Clariostar_Study	MB	Biofoundry_,_London	Linear_Dilution_Pattern_V2	0.12	0.117	0.113	0.11	0.106	0.102	0.099	0.098	0.097	0.093	0.089	0.087	0.084	0.08	0.078	0.075	0.073	0.071	0.07	0.069	0.068	0.068	0.068	0.069	0.069	0.07	0.072	0.072	0.073	0.075	0.075	0.076	0.077	0.077	0.079	0.08
G04	Sample	Dilution_25%	0.25	DMSO	Lycopene	Standard_Development	Run081	Standard_Measurement	Plate_01	Clariostar_Study	MB	Biofoundry_,_London	Linear_Dilution_Pattern_V2	0.106	0.102	0.099	0.096	0.092	0.088	0.085	0.084	0.082	0.079	0.074	0.072	0.069	0.066	0.063	0.061	0.059	0.057	0.056	0.055	0.055	0.054	0.055	0.055	0.055	0.056	0.056	0.057	0.058	0.059	0.058	0.059	0.06	0.059	0.06	0.06
G05	Sample	Dilution_05%	0.0499999999999999	DMSO	Lycopene	Standard_Development	Run081	Standard_Measurement	Plate_01	Clariostar_Study	MB	Biofoundry_,_London	Linear_Dilution_Pattern_V2	0.1	0.096	0.092	0.088	0.085	0.082	0.079	0.078	0.076	0.072	0.068	0.066	0.063	0.059	0.058	0.056	0.054	0.052	0.051	0.05	0.049	0.048	0.048	0.048	0.047	0.047	0.047	0.046	0.046	0.047	0.046	0.046	0.047	0.045	0.045	0.044
G06	Sample	Dilution_85%	0.85	DMSO	Lycopene	Standard_Development	Run081	Standard_Measurement	Plate_01	Clariostar_Study	MB	Biofoundry_,_London	Linear_Dilution_Pattern_V2	0.137	0.133	0.13	0.126	0.123	0.119	0.116	0.115	0.114	0.111	0.108	0.105	0.102	0.098	0.095	0.093	0.09	0.088	0.087	0.086	0.085	0.085	0.086	0.087	0.089	0.091	0.092	0.095	0.098	0.1	0.102	0.103	0.105	0.106	0.109	0.112
G07	Sample	Dilution_65%	0.65	DMSO	Lycopene	Standard_Development	Run081	Standard_Measurement	Plate_01	Clariostar_Study	MB	Biofoundry_,_London	Linear_Dilution_Pattern_V2	0.132	0.128	0.124	0.119	0.116	0.112	0.11	0.109	0.107	0.104	0.101	0.099	0.096	0.092	0.089	0.087	0.084	0.082	0.081	0.08	0.08	0.079	0.079	0.081	0.082	0.083	0.084	0.086	0.088	0.09	0.091	0.092	0.094	0.094	0.096	0.099
G08	Sample	Dilution_45%	0.45	DMSO	Lycopene	Standard_Development	Run081	Standard_Measurement	Plate_01	Clariostar_Study	MB	Biofoundry_,_London	Linear_Dilution_Pattern_V2	0.115	0.112	0.108	0.105	0.101	0.097	0.094	0.093	0.091	0.088	0.084	0.081	0.078	0.074	0.072	0.07	0.068	0.066	0.065	0.065	0.064	0.063	0.064	0.064	0.065	0.066	0.067	0.069	0.07	0.071	0.071	0.072	0.073	0.073	0.075	0.076
G09	Sample	Dilution_25%	0.25	DMSO	Lycopene	Standard_Development	Run081	Standard_Measurement	Plate_01	Clariostar_Study	MB	Biofoundry_,_London	Linear_Dilution_Pattern_V2	0.115	0.11	0.106	0.102	0.098	0.095	0.091	0.09	0.088	0.084	0.08	0.077	0.073	0.07	0.067	0.065	0.064	0.061	0.06	0.059	0.059	0.058	0.058	0.058	0.059	0.059	0.059	0.059	0.06	0.061	0.061	0.061	0.062	0.061	0.061	0.061
G10	Sample	Dilution_05%	0.0499999999999999	DMSO	Lycopene	Standard_Development	Run081	Standard_Measurement	Plate_01	Clariostar_Study	MB	Biofoundry_,_London	Linear_Dilution_Pattern_V2	0.102	0.099	0.096	0.091	0.088	0.083	0.08	0.08	0.077	0.073	0.068	0.065	0.061	0.058	0.055	0.054	0.052	0.049	0.048	0.046	0.046	0.045	0.046	0.046	0.045	0.045	0.045	0.044	0.045	0.045	0.045	0.046	0.045	0.044	0.044	0.043
G11	Blank	DMSO_Blank		DMSO		Standard_Development	Run081	Standard_Measurement	Plate_01	Clariostar_Study	MB	Biofoundry_,_London	Linear_Dilution_Pattern_V2	0.107	0.103	0.098	0.095	0.091	0.086	0.083	0.082	0.079	0.074	0.07	0.066	0.062	0.058	0.057	0.054	0.052	0.05	0.049	0.048	0.047	0.046	0.047	0.046	0.046	0.045	0.044	0.044	0.045	0.045	0.044	0.044	0.044	0.043	0.042	0.041
G12	Blank	DMSO_Blank		DMSO		Standard_Development	Run081	Standard_Measurement	Plate_01	Clariostar_Study	MB	Biofoundry_,_London	Linear_Dilution_Pattern_V2	0.103	0.099	0.095	0.091	0.088	0.082	0.079	0.078	0.075	0.07	0.064	0.061	0.057	0.053	0.051	0.049	0.047	0.044	0.043	0.042	0.042	0.041	0.041	0.041	0.04	0.041	0.039	0.039	0.04	0.04	0.04	0.04	0.04	0.039	0.038	0.037
H01	Sample	Dilution_85%	0.85	DMSO	Lycopene	Standard_Development	Run081	Standard_Measurement	Plate_01	Clariostar_Study	MB	Biofoundry_,_London	Linear_Dilution_Pattern_V2	0.149	0.145	0.142	0.137	0.134	0.131	0.127	0.125	0.123	0.12	0.115	0.113	0.11	0.104	0.101	0.099	0.096	0.093	0.092	0.091	0.09	0.09	0.09	0.092	0.093	0.095	0.097	0.098	0.101	0.103	0.104	0.105	0.107	0.108	0.11	0.113
H02	Sample	Dilution_65%	0.65	DMSO	Lycopene	Standard_Development	Run081	Standard_Measurement	Plate_01	Clariostar_Study	MB	Biofoundry_,_London	Linear_Dilution_Pattern_V2	0.132	0.129	0.126	0.122	0.117	0.113	0.11	0.109	0.107	0.104	0.101	0.098	0.094	0.09	0.087	0.085	0.082	0.08	0.079	0.078	0.077	0.077	0.077	0.079	0.08	0.081	0.082	0.083	0.086	0.087	0.088	0.089	0.09	0.09	0.092	0.094
H03	Sample	Dilution_45%	0.45	DMSO	Lycopene	Standard_Development	Run081	Standard_Measurement	Plate_01	Clariostar_Study	MB	Biofoundry_,_London	Linear_Dilution_Pattern_V2	0.13	0.125	0.121	0.116	0.113	0.109	0.105	0.105	0.102	0.099	0.096	0.093	0.088	0.085	0.081	0.079	0.076	0.074	0.073	0.072	0.071	0.07	0.07	0.071	0.071	0.072	0.073	0.074	0.075	0.075	0.077	0.077	0.077	0.078	0.078	0.08
H04	Sample	Dilution_25%	0.25	DMSO	Lycopene	Standard_Development	Run081	Standard_Measurement	Plate_01	Clariostar_Study	MB	Biofoundry_,_London	Linear_Dilution_Pattern_V2	0.116	0.113	0.109	0.105	0.101	0.097	0.094	0.093	0.09	0.085	0.081	0.078	0.074	0.07	0.068	0.066	0.063	0.06	0.059	0.058	0.058	0.057	0.057	0.058	0.058	0.058	0.058	0.059	0.06	0.06	0.061	0.061	0.061	0.061	0.061	0.061
H05	Sample	Dilution_05%	0.0499999999999999	DMSO	Lycopene	Standard_Development	Run081	Standard_Measurement	Plate_01	Clariostar_Study	MB	Biofoundry_,_London	Linear_Dilution_Pattern_V2	0.108	0.103	0.101	0.097	0.094	0.09	0.086	0.085	0.083	0.079	0.074	0.07	0.067	0.064	0.061	0.059	0.057	0.054	0.053	0.052	0.052	0.051	0.05	0.051	0.051	0.05	0.049	0.049	0.049	0.05	0.05	0.049	0.049	0.048	0.047	0.046
H06	Sample	Dilution_85%	0.85	DMSO	Lycopene	Standard_Development	Run081	Standard_Measurement	Plate_01	Clariostar_Study	MB	Biofoundry_,_London	Linear_Dilution_Pattern_V2	0.14	0.136	0.133	0.129	0.125	0.12	0.117	0.117	0.115	0.113	0.109	0.106	0.102	0.098	0.095	0.093	0.091	0.089	0.087	0.086	0.085	0.085	0.086	0.087	0.089	0.091	0.092	0.095	0.098	0.1	0.101	0.102	0.104	0.106	0.108	0.111
H07	Sample	Dilution_65%	0.65	DMSO	Lycopene	Standard_Development	Run081	Standard_Measurement	Plate_01	Clariostar_Study	MB	Biofoundry_,_London	Linear_Dilution_Pattern_V2	0.137	0.133	0.13	0.126	0.122	0.118	0.115	0.114	0.112	0.109	0.106	0.102	0.099	0.095	0.091	0.089	0.087	0.084	0.083	0.082	0.081	0.081	0.081	0.082	0.083	0.085	0.086	0.087	0.088	0.09	0.091	0.092	0.093	0.094	0.096	0.098
H08	Sample	Dilution_45%	0.45	DMSO	Lycopene	Standard_Development	Run081	Standard_Measurement	Plate_01	Clariostar_Study	MB	Biofoundry_,_London	Linear_Dilution_Pattern_V2	0.12	0.116	0.113	0.109	0.106	0.102	0.098	0.097	0.094	0.09	0.086	0.082	0.079	0.076	0.073	0.07	0.068	0.066	0.065	0.064	0.063	0.063	0.063	0.064	0.065	0.066	0.067	0.068	0.07	0.071	0.072	0.072	0.074	0.074	0.075	0.076
H09	Sample	Dilution_25%	0.25	DMSO	Lycopene	Standard_Development	Run081	Standard_Measurement	Plate_01	Clariostar_Study	MB	Biofoundry_,_London	Linear_Dilution_Pattern_V2	0.121	0.116	0.113	0.109	0.105	0.101	0.098	0.097	0.094	0.09	0.085	0.081	0.078	0.074	0.07	0.068	0.066	0.063	0.062	0.061	0.061	0.06	0.06	0.06	0.06	0.061	0.06	0.061	0.062	0.063	0.062	0.063	0.063	0.062	0.062	0.063
H10	Sample	Dilution_05%	0.0499999999999999	DMSO	Lycopene	Standard_Development	Run081	Standard_Measurement	Plate_01	Clariostar_Study	MB	Biofoundry_,_London	Linear_Dilution_Pattern_V2	0.11	0.106	0.103	0.099	0.095	0.09	0.087	0.085	0.082	0.078	0.073	0.07	0.065	0.062	0.059	0.057	0.056	0.053	0.051	0.05	0.049	0.048	0.049	0.049	0.048	0.048	0.047	0.047	0.048	0.048	0.048	0.047	0.047	0.046	0.045	0.045
H11	Blank	DMSO_Blank		DMSO		Standard_Development	Run081	Standard_Measurement	Plate_01	Clariostar_Study	MB	Biofoundry_,_London	Linear_Dilution_Pattern_V2	0.106	0.102	0.099	0.094	0.09	0.086	0.083	0.081	0.078	0.074	0.069	0.066	0.062	0.058	0.056	0.053	0.051	0.049	0.048	0.046	0.046	0.045	0.045	0.045	0.045	0.044	0.043	0.043	0.044	0.044	0.044	0.043	0.043	0.042	0.041	0.041
H12	Blank	DMSO_Blank		DMSO		Standard_Development	Run081	Standard_Measurement	Plate_01	Clariostar_Study	MB	Biofoundry_,_London	Linear_Dilution_Pattern_V2	0.11	0.105	0.101	0.097	0.094	0.088	0.084	0.083	0.08	0.075	0.069	0.065	0.06	0.055	0.052	0.05	0.048	0.046	0.045	0.044	0.043	0.042	0.042	0.043	0.043	0.042	0.041	0.041	0.041	0.042	0.041	0.042	0.042	0.04	0.039	0.039
A01	Sample	Dilution_100%	1.0	DMSO	Lycopene	Standard_Development	Run081	Standard_Measurement	Plate_01	Clariostar_Study	MB	Biofoundry_,_London	Linear_Dilution_Pattern_V2	0.147	0.144	0.141	0.136	0.133	0.128	0.126	0.124	0.12	0.116	0.113	0.11	0.106	0.103	0.098	0.094	0.091	0.089	0.088	0.088	0.087	0.088	0.088	0.09	0.091	0.093	0.096	0.099	0.101	0.104	0.105	0.107	0.109	0.112	0.116	0.121
A02	Sample	Dilution_80%	0.8	DMSO	Lycopene	Standard_Development	Run081	Standard_Measurement	Plate_01	Clariostar_Study	MB	Biofoundry_,_London	Linear_Dilution_Pattern_V2	0.139	0.136	0.133	0.129	0.125	0.12	0.119	0.116	0.113	0.109	0.106	0.102	0.098	0.095	0.091	0.087	0.085	0.083	0.082	0.082	0.081	0.081	0.082	0.082	0.084	0.085	0.087	0.089	0.091	0.093	0.094	0.096	0.097	0.099	0.102	0.106
A03	Sample	Dilution_60%	0.6	DMSO	Lycopene	Standard_Development	Run081	Standard_Measurement	Plate_01	Clariostar_Study	MB	Biofoundry_,_London	Linear_Dilution_Pattern_V2	0.132	0.128	0.126	0.121	0.118	0.114	0.111	0.109	0.106	0.102	0.099	0.096	0.091	0.089	0.084	0.082	0.079	0.077	0.075	0.075	0.074	0.074	0.075	0.075	0.075	0.076	0.078	0.08	0.081	0.083	0.084	0.085	0.085	0.086	0.089	0.091
A04	Sample	Dilution_40%	0.4	DMSO	Lycopene	Standard_Development	Run081	Standard_Measurement	Plate_01	Clariostar_Study	MB	Biofoundry_,_London	Linear_Dilution_Pattern_V2	0.124	0.12	0.117	0.114	0.11	0.105	0.103	0.101	0.097	0.092	0.089	0.085	0.081	0.077	0.073	0.07	0.068	0.066	0.065	0.064	0.063	0.063	0.063	0.063	0.063	0.063	0.065	0.065	0.066	0.068	0.068	0.068	0.069	0.07	0.071	0.073
A05	Sample	Dilution_20%	0.2	DMSO	Lycopene	Standard_Development	Run081	Standard_Measurement	Plate_01	Clariostar_Study	MB	Biofoundry_,_London	Linear_Dilution_Pattern_V2	0.113	0.109	0.107	0.104	0.1	0.096	0.093	0.09	0.087	0.082	0.078	0.075	0.071	0.069	0.065	0.062	0.06	0.058	0.056	0.056	0.055	0.055	0.055	0.055	0.054	0.054	0.054	0.055	0.055	0.056	0.055	0.055	0.056	0.056	0.056	0.057
A06	Sample	Dilution_100%	1.0	DMSO	Lycopene	Standard_Development	Run081	Standard_Measurement	Plate_01	Clariostar_Study	MB	Biofoundry_,_London	Linear_Dilution_Pattern_V2	0.149	0.146	0.143	0.139	0.135	0.131	0.129	0.127	0.124	0.12	0.118	0.115	0.111	0.107	0.103	0.1	0.097	0.095	0.093	0.093	0.092	0.092	0.093	0.094	0.096	0.098	0.1	0.102	0.105	0.108	0.109	0.11	0.112	0.114	0.118	0.123
A07	Sample	Dilution_80%	0.8	DMSO	Lycopene	Standard_Development	Run081	Standard_Measurement	Plate_01	Clariostar_Study	MB	Biofoundry_,_London	Linear_Dilution_Pattern_V2	0.148	0.145	0.143	0.139	0.135	0.13	0.128	0.125	0.122	0.118	0.115	0.111	0.107	0.104	0.1	0.096	0.093	0.091	0.089	0.089	0.088	0.088	0.088	0.088	0.089	0.091	0.093	0.095	0.097	0.098	0.099	0.1	0.102	0.103	0.105	0.109
A08	Sample	Dilution_60%	0.6	DMSO	Lycopene	Standard_Development	Run081	Standard_Measurement	Plate_01	Clariostar_Study	MB	Biofoundry_,_London	Linear_Dilution_Pattern_V2	0.135	0.13	0.128	0.124	0.12	0.115	0.113	0.111	0.107	0.103	0.1	0.096	0.091	0.089	0.085	0.082	0.079	0.077	0.075	0.075	0.074	0.074	0.074	0.075	0.075	0.076	0.078	0.079	0.08	0.081	0.082	0.083	0.084	0.085	0.087	0.09
A09	Sample	Dilution_40%	0.4	DMSO	Lycopene	Standard_Development	Run081	Standard_Measurement	Plate_01	Clariostar_Study	MB	Biofoundry_,_London	Linear_Dilution_Pattern_V2	0.13	0.125	0.123	0.119	0.115	0.111	0.108	0.105	0.102	0.097	0.093	0.089	0.084	0.082	0.077	0.075	0.072	0.07	0.069	0.068	0.067	0.067	0.067	0.067	0.067	0.066	0.068	0.069	0.069	0.07	0.07	0.07	0.071	0.072	0.073	0.074
A10	Sample	Dilution_20%	0.2	DMSO	Lycopene	Standard_Development	Run081	Standard_Measurement	Plate_01	Clariostar_Study	MB	Biofoundry_,_London	Linear_Dilution_Pattern_V2	0.124	0.121	0.118	0.115	0.11	0.106	0.103	0.1	0.096	0.091	0.087	0.083	0.078	0.076	0.071	0.068	0.066	0.063	0.062	0.062	0.061	0.06	0.059	0.059	0.059	0.059	0.06	0.059	0.059	0.059	0.059	0.059	0.059	0.059	0.06	0.06
A11	Blank	DMSO_Blank		DMSO		Standard_Development	Run081	Standard_Measurement	Plate_01	Clariostar_Study	MB	Biofoundry_,_London	Linear_Dilution_Pattern_V2	0.119	0.116	0.113	0.11	0.105	0.101	0.098	0.095	0.091	0.086	0.081	0.077	0.072	0.069	0.065	0.062	0.06	0.058	0.056	0.055	0.054	0.054	0.053	0.053	0.052	0.051	0.051	0.05	0.049	0.05	0.049	0.048	0.048	0.048	0.047	0.046
A12	Blank	DMSO_Blank		DMSO		Standard_Development	Run081	Standard_Measurement	Plate_01	Clariostar_Study	MB	Biofoundry_,_London	Linear_Dilution_Pattern_V2	0.118	0.115	0.112	0.108	0.105	0.1	0.097	0.093	0.09	0.085	0.08	0.076	0.072	0.069	0.065	0.062	0.06	0.057	0.055	0.055	0.054	0.053	0.052	0.052	0.051	0.05	0.05	0.049	0.049	0.049	0.048	0.048	0.047	0.046	0.046	0.045
B01	Sample	Dilution_100%	1.0	DMSO	Lycopene	Standard_Development	Run081	Standard_Measurement	Plate_01	Clariostar_Study	MB	Biofoundry_,_London	Linear_Dilution_Pattern_V2	0.144	0.141	0.138	0.134	0.13	0.126	0.123	0.121	0.119	0.116	0.113	0.11	0.105	0.102	0.098	0.096	0.092	0.09	0.089	0.089	0.088	0.088	0.089	0.09	0.092	0.094	0.097	0.1	0.102	0.105	0.106	0.108	0.11	0.113	0.117	0.121
B02	Sample	Dilution_80%	0.8	DMSO	Lycopene	Standard_Development	Run081	Standard_Measurement	Plate_01	Clariostar_Study	MB	Biofoundry_,_London	Linear_Dilution_Pattern_V2	0.222	0.219	0.216	0.213	0.21	0.205	0.203	0.201	0.197	0.194	0.191	0.188	0.183	0.18	0.177	0.174	0.17	0.169	0.167	0.167	0.165	0.166	0.166	0.166	0.167	0.169	0.172	0.172	0.175	0.176	0.177	0.178	0.179	0.18	0.183	0.187
B03	Sample	Dilution_60%	0.6	DMSO	Lycopene	Standard_Development	Run081	Standard_Measurement	Plate_01	Clariostar_Study	MB	Biofoundry_,_London	Linear_Dilution_Pattern_V2	0.134	0.131	0.129	0.125	0.121	0.117	0.115	0.112	0.11	0.106	0.103	0.1	0.095	0.093	0.089	0.086	0.083	0.082	0.081	0.079	0.079	0.079	0.079	0.08	0.081	0.081	0.083	0.084	0.086	0.087	0.088	0.089	0.09	0.091	0.093	0.096
B04	Sample	Dilution_40%	0.4	DMSO	Lycopene	Standard_Development	Run081	Standard_Measurement	Plate_01	Clariostar_Study	MB	Biofoundry_,_London	Linear_Dilution_Pattern_V2	0.123	0.12	0.118	0.114	0.11	0.105	0.103	0.101	0.098	0.094	0.09	0.086	0.082	0.08	0.076	0.073	0.071	0.069	0.068	0.068	0.067	0.067	0.066	0.066	0.067	0.067	0.068	0.069	0.07	0.072	0.072	0.072	0.073	0.073	0.074	0.076
B05	Sample	Dilution_20%	0.2	DMSO	Lycopene	Standard_Development	Run081	Standard_Measurement	Plate_01	Clariostar_Study	MB	Biofoundry_,_London	Linear_Dilution_Pattern_V2	0.109	0.105	0.104	0.1	0.096	0.092	0.091	0.088	0.085	0.08	0.077	0.075	0.071	0.068	0.065	0.062	0.06	0.059	0.057	0.057	0.056	0.056	0.056	0.056	0.055	0.055	0.056	0.056	0.057	0.057	0.057	0.057	0.057	0.057	0.058	0.058
B06	Sample	Dilution_100%	1.0	DMSO	Lycopene	Standard_Development	Run081	Standard_Measurement	Plate_01	Clariostar_Study	MB	Biofoundry_,_London	Linear_Dilution_Pattern_V2	0.148	0.145	0.142	0.139	0.135	0.131	0.129	0.127	0.124	0.121	0.119	0.116	0.112	0.109	0.104	0.102	0.099	0.097	0.096	0.095	0.094	0.095	0.096	0.097	0.098	0.1	0.102	0.105	0.107	0.111	0.112	0.114	0.115	0.117	0.12	0.125
B07	Sample	Dilution_80%	0.8	DMSO	Lycopene	Standard_Development	Run081	Standard_Measurement	Plate_01	Clariostar_Study	MB	Biofoundry_,_London	Linear_Dilution_Pattern_V2	0.14	0.137	0.134	0.131	0.127	0.123	0.121	0.119	0.116	0.113	0.11	0.108	0.104	0.101	0.097	0.095	0.092	0.09	0.088	0.088	0.087	0.088	0.087	0.088	0.089	0.091	0.092	0.094	0.096	0.098	0.1	0.101	0.102	0.104	0.107	0.11
B08	Sample	Dilution_60%	0.6	DMSO	Lycopene	Standard_Development	Run081	Standard_Measurement	Plate_01	Clariostar_Study	MB	Biofoundry_,_London	Linear_Dilution_Pattern_V2	0.144	0.14	0.137	0.134	0.13	0.126	0.123	0.122	0.119	0.116	0.113	0.109	0.105	0.103	0.099	0.096	0.094	0.091	0.09	0.09	0.088	0.089	0.089	0.09	0.09	0.091	0.092	0.093	0.095	0.097	0.097	0.098	0.098	0.099	0.102	0.104
B09	Sample	Dilution_40%	0.4	DMSO	Lycopene	Standard_Development	Run081	Standard_Measurement	Plate_01	Clariostar_Study	MB	Biofoundry_,_London	Linear_Dilution_Pattern_V2	0.126	0.122	0.12	0.117	0.112	0.108	0.106	0.103	0.101	0.096	0.093	0.089	0.085	0.081	0.077	0.075	0.073	0.071	0.069	0.069	0.068	0.068	0.067	0.068	0.068	0.068	0.07	0.07	0.071	0.072	0.072	0.072	0.072	0.073	0.074	0.076
B10	Sample	Dilution_20%	0.2	DMSO	Lycopene	Standard_Development	Run081	Standard_Measurement	Plate_01	Clariostar_Study	MB	Biofoundry_,_London	Linear_Dilution_Pattern_V2	0.117	0.114	0.112	0.109	0.105	0.101	0.099	0.096	0.092	0.087	0.083	0.079	0.075	0.073	0.069	0.066	0.063	0.062	0.06	0.06	0.058	0.059	0.058	0.058	0.058	0.058	0.058	0.058	0.058	0.059	0.059	0.059	0.059	0.059	0.059	0.06
B11	Blank	DMSO_Blank		DMSO		Standard_Development	Run081	Standard_Measurement	Plate_01	Clariostar_Study	MB	Biofoundry_,_London	Linear_Dilution_Pattern_V2	0.113	0.11	0.107	0.104	0.101	0.096	0.094	0.091	0.088	0.083	0.079	0.075	0.071	0.068	0.064	0.061	0.059	0.058	0.056	0.056	0.055	0.054	0.053	0.053	0.052	0.051	0.051	0.05	0.049	0.05	0.049	0.048	0.048	0.047	0.047	0.046
B12	Blank	DMSO_Blank		DMSO		Standard_Development	Run081	Standard_Measurement	Plate_01	Clariostar_Study	MB	Biofoundry_,_London	Linear_Dilution_Pattern_V2	0.111	0.107	0.104	0.101	0.097	0.092	0.09	0.087	0.083	0.078	0.074	0.07	0.066	0.064	0.059	0.057	0.055	0.053	0.051	0.051	0.049	0.049	0.049	0.048	0.047	0.047	0.047	0.047	0.046	0.046	0.045	0.045	0.045	0.044	0.044	0.043
C01	Sample	Dilution_95%	0.95	DMSO	Lycopene	Standard_Development	Run081	Standard_Measurement	Plate_01	Clariostar_Study	MB	Biofoundry_,_London	Linear_Dilution_Pattern_V2	0.141	0.137	0.134	0.131	0.126	0.122	0.121	0.118	0.115	0.112	0.108	0.106	0.101	0.098	0.095	0.092	0.09	0.087	0.086	0.086	0.085	0.086	0.087	0.088	0.089	0.091	0.094	0.097	0.099	0.102	0.103	0.105	0.107	0.109	0.113	0.117
C02	Sample	Dilution_75%	0.75	DMSO	Lycopene	Standard_Development	Run081	Standard_Measurement	Plate_01	Clariostar_Study	MB	Biofoundry_,_London	Linear_Dilution_Pattern_V2	0.134	0.13	0.128	0.124	0.12	0.116	0.114	0.111	0.109	0.105	0.102	0.099	0.095	0.092	0.089	0.086	0.083	0.081	0.08	0.08	0.079	0.08	0.08	0.081	0.081	0.083	0.085	0.086	0.089	0.091	0.091	0.093	0.094	0.096	0.099	0.102
C03	Sample	Dilution_55%	0.55	DMSO	Lycopene	Standard_Development	Run081	Standard_Measurement	Plate_01	Clariostar_Study	MB	Biofoundry_,_London	Linear_Dilution_Pattern_V2	0.126	0.123	0.12	0.117	0.113	0.11	0.107	0.105	0.102	0.098	0.095	0.092	0.088	0.086	0.081	0.078	0.076	0.074	0.073	0.073	0.072	0.072	0.073	0.073	0.073	0.074	0.075	0.077	0.079	0.08	0.081	0.081	0.083	0.084	0.086	0.088
C04	Sample	Dilution_35%	0.35	DMSO	Lycopene	Standard_Development	Run081	Standard_Measurement	Plate_01	Clariostar_Study	MB	Biofoundry_,_London	Linear_Dilution_Pattern_V2	0.116	0.113	0.11	0.105	0.103	0.098	0.096	0.094	0.091	0.088	0.083	0.081	0.076	0.074	0.071	0.068	0.066	0.064	0.063	0.063	0.062	0.062	0.062	0.063	0.063	0.063	0.063	0.064	0.065	0.066	0.067	0.067	0.067	0.068	0.07	0.07
C05	Sample	Dilution_15%	0.15	DMSO	Lycopene	Standard_Development	Run081	Standard_Measurement	Plate_01	Clariostar_Study	MB	Biofoundry_,_London	Linear_Dilution_Pattern_V2	0.105	0.102	0.1	0.096	0.094	0.089	0.087	0.084	0.081	0.078	0.074	0.071	0.068	0.066	0.062	0.06	0.058	0.056	0.054	0.055	0.054	0.054	0.054	0.053	0.052	0.053	0.053	0.052	0.053	0.053	0.053	0.054	0.053	0.054	0.054	0.054
C06	Sample	Dilution_95%	0.95	DMSO	Lycopene	Standard_Development	Run081	Standard_Measurement	Plate_01	Clariostar_Study	MB	Biofoundry_,_London	Linear_Dilution_Pattern_V2	0.144	0.142	0.139	0.135	0.131	0.127	0.126	0.123	0.121	0.118	0.115	0.113	0.108	0.106	0.101	0.098	0.096	0.094	0.092	0.093	0.091	0.091	0.092	0.094	0.095	0.096	0.099	0.101	0.104	0.107	0.108	0.11	0.111	0.113	0.116	0.121
C07	Sample	Dilution_75%	0.75	DMSO	Lycopene	Standard_Development	Run081	Standard_Measurement	Plate_01	Clariostar_Study	MB	Biofoundry_,_London	Linear_Dilution_Pattern_V2	0.13	0.127	0.124	0.12	0.117	0.113	0.111	0.109	0.107	0.103	0.101	0.098	0.095	0.091	0.087	0.085	0.082	0.081	0.079	0.079	0.078	0.079	0.079	0.08	0.081	0.083	0.085	0.086	0.088	0.091	0.092	0.094	0.095	0.096	0.099	0.103
C08	Sample	Dilution_55%	0.55	DMSO	Lycopene	Standard_Development	Run081	Standard_Measurement	Plate_01	Clariostar_Study	MB	Biofoundry_,_London	Linear_Dilution_Pattern_V2	0.124	0.12	0.118	0.113	0.11	0.106	0.105	0.103	0.1	0.096	0.093	0.09	0.086	0.084	0.081	0.078	0.075	0.074	0.073	0.073	0.072	0.072	0.072	0.072	0.073	0.074	0.075	0.076	0.078	0.08	0.08	0.081	0.082	0.083	0.085	0.087
C09	Sample	Dilution_35%	0.35	DMSO	Lycopene	Standard_Development	Run081	Standard_Measurement	Plate_01	Clariostar_Study	MB	Biofoundry_,_London	Linear_Dilution_Pattern_V2	0.124	0.12	0.117	0.114	0.109	0.105	0.103	0.101	0.098	0.094	0.09	0.086	0.082	0.08	0.075	0.073	0.07	0.069	0.068	0.067	0.065	0.065	0.065	0.066	0.066	0.067	0.067	0.067	0.068	0.07	0.07	0.07	0.07	0.071	0.072	0.073
C10	Sample	Dilution_15%	0.15	DMSO	Lycopene	Standard_Development	Run081	Standard_Measurement	Plate_01	Clariostar_Study	MB	Biofoundry_,_London	Linear_Dilution_Pattern_V2	0.11	0.107	0.105	0.102	0.098	0.094	0.092	0.09	0.086	0.082	0.078	0.074	0.07	0.068	0.064	0.062	0.06	0.058	0.056	0.056	0.054	0.055	0.054	0.054	0.053	0.053	0.054	0.054	0.053	0.054	0.054	0.054	0.054	0.054	0.054	0.054
C11	Blank	DMSO_Blank		DMSO		Standard_Development	Run081	Standard_Measurement	Plate_01	Clariostar_Study	MB	Biofoundry_,_London	Linear_Dilution_Pattern_V2	0.105	0.102	0.099	0.095	0.092	0.088	0.086	0.083	0.079	0.074	0.07	0.068	0.063	0.061	0.057	0.056	0.053	0.051	0.05	0.05	0.048	0.048	0.047	0.047	0.046	0.046	0.046	0.045	0.045	0.046	0.045	0.045	0.044	0.044	0.043	0.043
C12	Blank	DMSO_Blank		DMSO		Standard_Development	Run081	Standard_Measurement	Plate_01	Clariostar_Study	MB	Biofoundry_,_London	Linear_Dilution_Pattern_V2	0.107	0.104	0.101	0.097	0.093	0.089	0.087	0.085	0.081	0.076	0.072	0.069	0.064	0.062	0.058	0.055	0.053	0.051	0.05	0.05	0.048	0.049	0.049	0.048	0.047	0.047	0.047	0.046	0.046	0.045	0.045	0.045	0.045	0.044	0.044	0.044
D01	Sample	Dilution_95%	0.95	DMSO	Lycopene	Standard_Development	Run081	Standard_Measurement	Plate_01	Clariostar_Study	MB	Biofoundry_,_London	Linear_Dilution_Pattern_V2	0.147	0.143	0.141	0.137	0.134	0.129	0.127	0.124	0.122	0.119	0.116	0.114	0.11	0.106	0.102	0.099	0.096	0.094	0.093	0.092	0.091	0.091	0.092	0.094	0.095	0.097	0.1	0.102	0.105	0.108	0.109	0.111	0.113	0.114	0.118	0.122
D02	Sample	Dilution_75%	0.75	DMSO	Lycopene	Standard_Development	Run081	Standard_Measurement	Plate_01	Clariostar_Study	MB	Biofoundry_,_London	Linear_Dilution_Pattern_V2	0.138	0.134	0.132	0.128	0.124	0.12	0.118	0.117	0.114	0.111	0.109	0.106	0.102	0.099	0.095	0.092	0.089	0.087	0.086	0.086	0.085	0.086	0.086	0.086	0.087	0.089	0.091	0.092	0.093	0.096	0.097	0.099	0.1	0.101	0.104	0.107
D03	Sample	Dilution_55%	0.55	DMSO	Lycopene	Standard_Development	Run081	Standard_Measurement	Plate_01	Clariostar_Study	MB	Biofoundry_,_London	Linear_Dilution_Pattern_V2	0.154	0.151	0.149	0.145	0.142	0.138	0.136	0.135	0.132	0.129	0.127	0.123	0.119	0.117	0.113	0.111	0.108	0.107	0.106	0.105	0.103	0.103	0.103	0.104	0.104	0.105	0.107	0.107	0.108	0.11	0.11	0.11	0.111	0.111	0.113	0.115
D04	Sample	Dilution_35%	0.35	DMSO	Lycopene	Standard_Development	Run081	Standard_Measurement	Plate_01	Clariostar_Study	MB	Biofoundry_,_London	Linear_Dilution_Pattern_V2	0.129	0.126	0.123	0.12	0.117	0.113	0.111	0.108	0.106	0.102	0.099	0.097	0.092	0.091	0.086	0.085	0.082	0.08	0.079	0.078	0.077	0.077	0.077	0.077	0.077	0.077	0.077	0.078	0.078	0.08	0.079	0.079	0.08	0.08	0.081	0.082
D05	Sample	Dilution_15%	0.15	DMSO	Lycopene	Standard_Development	Run081	Standard_Measurement	Plate_01	Clariostar_Study	MB	Biofoundry_,_London	Linear_Dilution_Pattern_V2	0.107	0.105	0.102	0.099	0.095	0.092	0.089	0.087	0.085	0.081	0.077	0.075	0.071	0.069	0.066	0.063	0.061	0.06	0.058	0.058	0.056	0.056	0.056	0.056	0.056	0.055	0.056	0.056	0.056	0.057	0.056	0.056	0.056	0.056	0.056	0.056
D06	Sample	Dilution_95%	0.95	DMSO	Lycopene	Standard_Development	Run081	Standard_Measurement	Plate_01	Clariostar_Study	MB	Biofoundry_,_London	Linear_Dilution_Pattern_V2	0.145	0.142	0.14	0.136	0.132	0.128	0.127	0.125	0.123	0.12	0.117	0.114	0.11	0.108	0.104	0.101	0.099	0.097	0.095	0.095	0.093	0.095	0.095	0.096	0.097	0.099	0.102	0.104	0.106	0.109	0.11	0.112	0.113	0.115	0.119	0.123
D07	Sample	Dilution_75%	0.75	DMSO	Lycopene	Standard_Development	Run081	Standard_Measurement	Plate_01	Clariostar_Study	MB	Biofoundry_,_London	Linear_Dilution_Pattern_V2	0.139	0.135	0.133	0.13	0.126	0.122	0.12	0.118	0.115	0.113	0.11	0.107	0.104	0.101	0.097	0.095	0.092	0.09	0.088	0.088	0.087	0.087	0.087	0.089	0.089	0.09	0.093	0.094	0.096	0.098	0.098	0.099	0.101	0.102	0.104	0.108
D08	Sample	Dilution_55%	0.55	DMSO	Lycopene	Standard_Development	Run081	Standard_Measurement	Plate_01	Clariostar_Study	MB	Biofoundry_,_London	Linear_Dilution_Pattern_V2	0.125	0.123	0.121	0.117	0.114	0.11	0.108	0.106	0.103	0.1	0.097	0.093	0.089	0.087	0.084	0.081	0.079	0.077	0.075	0.075	0.074	0.074	0.075	0.075	0.076	0.076	0.078	0.079	0.08	0.083	0.083	0.084	0.085	0.086	0.088	0.09
D09	Sample	Dilution_35%	0.35	DMSO	Lycopene	Standard_Development	Run081	Standard_Measurement	Plate_01	Clariostar_Study	MB	Biofoundry_,_London	Linear_Dilution_Pattern_V2	0.12	0.116	0.113	0.11	0.107	0.103	0.101	0.099	0.095	0.091	0.089	0.085	0.081	0.08	0.075	0.073	0.071	0.069	0.068	0.068	0.066	0.067	0.066	0.067	0.066	0.067	0.068	0.068	0.069	0.071	0.071	0.071	0.072	0.072	0.074	0.075
D10	Sample	Dilution_15%	0.15	DMSO	Lycopene	Standard_Development	Run081	Standard_Measurement	Plate_01	Clariostar_Study	MB	Biofoundry_,_London	Linear_Dilution_Pattern_V2	0.108	0.105	0.103	0.1	0.097	0.092	0.09	0.088	0.085	0.081	0.077	0.074	0.07	0.068	0.064	0.062	0.059	0.057	0.056	0.056	0.055	0.055	0.054	0.054	0.054	0.054	0.054	0.053	0.054	0.055	0.054	0.054	0.054	0.054	0.055	0.054
D11	Blank	DMSO_Blank		DMSO		Standard_Development	Run081	Standard_Measurement	Plate_01	Clariostar_Study	MB	Biofoundry_,_London	Linear_Dilution_Pattern_V2	0.109	0.106	0.103	0.1	0.097	0.091	0.089	0.087	0.084	0.079	0.075	0.071	0.067	0.065	0.061	0.059	0.056	0.054	0.053	0.053	0.052	0.051	0.051	0.05	0.049	0.049	0.049	0.048	0.047	0.048	0.047	0.047	0.046	0.045	0.045	0.044
D12	Blank	DMSO_Blank		DMSO		Standard_Development	Run081	Standard_Measurement	Plate_01	Clariostar_Study	MB	Biofoundry_,_London	Linear_Dilution_Pattern_V2	0.108	0.105	0.102	0.099	0.095	0.09	0.088	0.085	0.081	0.077	0.072	0.069	0.065	0.062	0.058	0.056	0.053	0.051	0.05	0.049	0.049	0.048	0.047	0.047	0.046	0.045	0.045	0.045	0.044	0.045	0.044	0.044	0.044	0.043	0.043	0.042
E01	Sample	Dilution_90%	0.9	DMSO	Lycopene	Standard_Development	Run081	Standard_Measurement	Plate_01	Clariostar_Study	MB	Biofoundry_,_London	Linear_Dilution_Pattern_V2	0.145	0.142	0.14	0.136	0.131	0.127	0.124	0.123	0.12	0.117	0.114	0.112	0.108	0.104	0.1	0.098	0.094	0.092	0.092	0.091	0.09	0.09	0.091	0.092	0.094	0.096	0.098	0.1	0.103	0.105	0.106	0.108	0.109	0.112	0.115	0.118
E02	Sample	Dilution_70%	0.7	DMSO	Lycopene	Standard_Development	Run081	Standard_Measurement	Plate_01	Clariostar_Study	MB	Biofoundry_,_London	Linear_Dilution_Pattern_V2	0.136	0.132	0.129	0.126	0.122	0.118	0.116	0.115	0.112	0.109	0.106	0.103	0.099	0.096	0.092	0.09	0.087	0.086	0.085	0.084	0.084	0.084	0.084	0.085	0.086	0.088	0.089	0.091	0.093	0.095	0.096	0.098	0.099	0.101	0.103	0.106
E03	Sample	Dilution_50%	0.5	DMSO	Lycopene	Standard_Development	Run081	Standard_Measurement	Plate_01	Clariostar_Study	MB	Biofoundry_,_London	Linear_Dilution_Pattern_V2	0.125	0.122	0.12	0.117	0.113	0.109	0.107	0.105	0.102	0.099	0.095	0.093	0.089	0.087	0.082	0.08	0.078	0.076	0.074	0.074	0.073	0.073	0.073	0.074	0.074	0.075	0.077	0.077	0.079	0.08	0.081	0.082	0.083	0.083	0.085	0.087
E04	Sample	Dilution_30%	0.3	DMSO	Lycopene	Standard_Development	Run081	Standard_Measurement	Plate_01	Clariostar_Study	MB	Biofoundry_,_London	Linear_Dilution_Pattern_V2	0.112	0.109	0.106	0.102	0.099	0.095	0.093	0.091	0.088	0.085	0.081	0.078	0.074	0.072	0.068	0.066	0.064	0.062	0.061	0.061	0.061	0.061	0.06	0.06	0.061	0.06	0.061	0.062	0.063	0.064	0.063	0.064	0.065	0.065	0.066	0.067
E05	Sample	Dilution_10%	0.1	DMSO	Lycopene	Standard_Development	Run081	Standard_Measurement	Plate_01	Clariostar_Study	MB	Biofoundry_,_London	Linear_Dilution_Pattern_V2	0.103	0.1	0.097	0.094	0.091	0.088	0.086	0.083	0.079	0.076	0.073	0.071	0.067	0.066	0.062	0.06	0.059	0.056	0.055	0.054	0.054	0.054	0.053	0.053	0.052	0.052	0.052	0.052	0.051	0.052	0.052	0.051	0.051	0.051	0.051	0.051
E06	Sample	Dilution_90%	0.9	DMSO	Lycopene	Standard_Development	Run081	Standard_Measurement	Plate_01	Clariostar_Study	MB	Biofoundry_,_London	Linear_Dilution_Pattern_V2	0.139	0.136	0.133	0.129	0.126	0.122	0.12	0.118	0.116	0.114	0.112	0.109	0.105	0.102	0.099	0.097	0.094	0.092	0.091	0.091	0.09	0.09	0.09	0.092	0.093	0.095	0.098	0.1	0.102	0.105	0.106	0.108	0.109	0.112	0.115	0.119
E07	Sample	Dilution_70%	0.7	DMSO	Lycopene	Standard_Development	Run081	Standard_Measurement	Plate_01	Clariostar_Study	MB	Biofoundry_,_London	Linear_Dilution_Pattern_V2	0.133	0.13	0.128	0.124	0.121	0.117	0.114	0.112	0.11	0.107	0.103	0.101	0.098	0.096	0.091	0.089	0.087	0.085	0.083	0.083	0.082	0.083	0.083	0.083	0.084	0.086	0.088	0.09	0.091	0.094	0.094	0.095	0.096	0.098	0.101	0.104
E08	Sample	Dilution_50%	0.5	DMSO	Lycopene	Standard_Development	Run081	Standard_Measurement	Plate_01	Clariostar_Study	MB	Biofoundry_,_London	Linear_Dilution_Pattern_V2	0.122	0.117	0.116	0.112	0.109	0.104	0.102	0.1	0.098	0.094	0.091	0.088	0.084	0.083	0.079	0.076	0.074	0.071	0.07	0.071	0.07	0.07	0.07	0.071	0.071	0.072	0.074	0.074	0.075	0.077	0.077	0.079	0.079	0.081	0.082	0.085
E09	Sample	Dilution_30%	0.3	DMSO	Lycopene	Standard_Development	Run081	Standard_Measurement	Plate_01	Clariostar_Study	MB	Biofoundry_,_London	Linear_Dilution_Pattern_V2	0.119	0.116	0.114	0.11	0.106	0.102	0.099	0.097	0.094	0.09	0.087	0.084	0.079	0.076	0.073	0.071	0.069	0.067	0.065	0.065	0.064	0.064	0.063	0.064	0.064	0.065	0.065	0.065	0.066	0.067	0.067	0.067	0.068	0.068	0.069	0.07
E10	Sample	Dilution_10%	0.1	DMSO	Lycopene	Standard_Development	Run081	Standard_Measurement	Plate_01	Clariostar_Study	MB	Biofoundry_,_London	Linear_Dilution_Pattern_V2	0.107	0.104	0.102	0.098	0.095	0.09	0.088	0.086	0.083	0.078	0.074	0.071	0.067	0.065	0.062	0.059	0.057	0.055	0.054	0.054	0.053	0.053	0.052	0.052	0.051	0.051	0.051	0.051	0.051	0.052	0.051	0.051	0.051	0.051	0.051	0.051
E11	Blank	DMSO_Blank		DMSO		Standard_Development	Run081	Standard_Measurement	Plate_01	Clariostar_Study	MB	Biofoundry_,_London	Linear_Dilution_Pattern_V2	0.11	0.106	0.103	0.1	0.096	0.092	0.089	0.086	0.082	0.077	0.073	0.07	0.065	0.063	0.059	0.057	0.054	0.053	0.051	0.051	0.049	0.05	0.049	0.049	0.048	0.047	0.047	0.046	0.046	0.047	0.046	0.046	0.046	0.045	0.045	0.044
E12	Blank	DMSO_Blank		DMSO		Standard_Development	Run081	Standard_Measurement	Plate_01	Clariostar_Study	MB	Biofoundry_,_London	Linear_Dilution_Pattern_V2	0.107	0.103	0.101	0.097	0.093	0.089	0.086	0.084	0.08	0.075	0.07	0.066	0.062	0.059	0.055	0.053	0.051	0.049	0.048	0.048	0.046	0.046	0.045	0.046	0.045	0.044	0.044	0.044	0.043	0.044	0.043	0.043	0.043	0.042	0.042	0.042
F01	Sample	Dilution_90%	0.9	DMSO	Lycopene	Standard_Development	Run081	Standard_Measurement	Plate_01	Clariostar_Study	MB	Biofoundry_,_London	Linear_Dilution_Pattern_V2	0.155	0.152	0.148	0.145	0.141	0.137	0.135	0.132	0.13	0.128	0.124	0.121	0.117	0.114	0.108	0.105	0.103	0.101	0.099	0.099	0.097	0.098	0.099	0.099	0.101	0.102	0.105	0.107	0.109	0.112	0.113	0.114	0.116	0.118	0.121	0.126
F02	Sample	Dilution_70%	0.7	DMSO	Lycopene	Standard_Development	Run081	Standard_Measurement	Plate_01	Clariostar_Study	MB	Biofoundry_,_London	Linear_Dilution_Pattern_V2	0.14	0.138	0.134	0.13	0.127	0.123	0.12	0.118	0.116	0.113	0.111	0.107	0.103	0.101	0.096	0.095	0.091	0.089	0.088	0.087	0.086	0.087	0.087	0.088	0.088	0.09	0.091	0.092	0.094	0.096	0.097	0.098	0.099	0.1	0.102	0.106
F03	Sample	Dilution_50%	0.5	DMSO	Lycopene	Standard_Development	Run081	Standard_Measurement	Plate_01	Clariostar_Study	MB	Biofoundry_,_London	Linear_Dilution_Pattern_V2	0.139	0.136	0.134	0.13	0.126	0.122	0.12	0.118	0.116	0.112	0.11	0.107	0.102	0.1	0.096	0.094	0.091	0.089	0.088	0.087	0.086	0.086	0.085	0.086	0.086	0.087	0.088	0.089	0.089	0.091	0.09	0.091	0.092	0.092	0.094	0.096
F04	Sample	Dilution_30%	0.3	DMSO	Lycopene	Standard_Development	Run081	Standard_Measurement	Plate_01	Clariostar_Study	MB	Biofoundry_,_London	Linear_Dilution_Pattern_V2	0.132	0.129	0.126	0.123	0.12	0.116	0.113	0.112	0.109	0.105	0.102	0.099	0.095	0.093	0.089	0.087	0.085	0.083	0.081	0.081	0.079	0.079	0.079	0.079	0.079	0.079	0.08	0.08	0.081	0.081	0.081	0.081	0.081	0.082	0.082	0.083
F05	Sample	Dilution_10%	0.1	DMSO	Lycopene	Standard_Development	Run081	Standard_Measurement	Plate_01	Clariostar_Study	MB	Biofoundry_,_London	Linear_Dilution_Pattern_V2	0.105	0.102	0.099	0.096	0.093	0.089	0.088	0.085	0.082	0.079	0.075	0.073	0.07	0.067	0.064	0.062	0.06	0.058	0.056	0.057	0.055	0.055	0.054	0.054	0.053	0.053	0.054	0.053	0.053	0.054	0.053	0.053	0.053	0.052	0.052	0.052
F06	Sample	Dilution_90%	0.9	DMSO	Lycopene	Standard_Development	Run081	Standard_Measurement	Plate_01	Clariostar_Study	MB	Biofoundry_,_London	Linear_Dilution_Pattern_V2	0.157	0.152	0.15	0.147	0.144	0.14	0.138	0.137	0.135	0.132	0.129	0.127	0.123	0.12	0.116	0.113	0.111	0.109	0.108	0.107	0.106	0.107	0.107	0.108	0.109	0.111	0.114	0.116	0.118	0.12	0.121	0.123	0.124	0.126	0.129	0.133
F07	Sample	Dilution_70%	0.7	DMSO	Lycopene	Standard_Development	Run081	Standard_Measurement	Plate_01	Clariostar_Study	MB	Biofoundry_,_London	Linear_Dilution_Pattern_V2	0.135	0.133	0.131	0.127	0.123	0.119	0.117	0.116	0.113	0.11	0.107	0.105	0.101	0.098	0.094	0.092	0.09	0.088	0.086	0.086	0.084	0.085	0.085	0.086	0.087	0.088	0.089	0.091	0.093	0.095	0.096	0.097	0.098	0.1	0.101	0.104
F08	Sample	Dilution_50%	0.5	DMSO	Lycopene	Standard_Development	Run081	Standard_Measurement	Plate_01	Clariostar_Study	MB	Biofoundry_,_London	Linear_Dilution_Pattern_V2	0.129	0.126	0.124	0.12	0.116	0.112	0.109	0.108	0.105	0.101	0.098	0.095	0.091	0.089	0.085	0.083	0.081	0.079	0.077	0.077	0.076	0.076	0.076	0.076	0.076	0.077	0.079	0.079	0.081	0.082	0.082	0.082	0.083	0.084	0.086	0.088
F09	Sample	Dilution_30%	0.3	DMSO	Lycopene	Standard_Development	Run081	Standard_Measurement	Plate_01	Clariostar_Study	MB	Biofoundry_,_London	Linear_Dilution_Pattern_V2	0.117	0.113	0.11	0.107	0.104	0.1	0.098	0.095	0.092	0.088	0.085	0.081	0.078	0.075	0.071	0.069	0.067	0.065	0.064	0.064	0.063	0.063	0.062	0.062	0.062	0.063	0.063	0.064	0.065	0.066	0.066	0.066	0.066	0.067	0.068	0.069
F10	Sample	Dilution_10%	0.1	DMSO	Lycopene	Standard_Development	Run081	Standard_Measurement	Plate_01	Clariostar_Study	MB	Biofoundry_,_London	Linear_Dilution_Pattern_V2	0.11	0.106	0.103	0.1	0.096	0.092	0.09	0.087	0.084	0.08	0.076	0.073	0.069	0.067	0.063	0.061	0.059	0.057	0.056	0.055	0.055	0.054	0.054	0.054	0.053	0.053	0.053	0.053	0.053	0.053	0.053	0.053	0.052	0.052	0.052	0.052
F11	Blank	DMSO		DMSO		Standard_Development	Run081	Standard_Measurement	Plate_01	Clariostar_Study	MB	Biofoundry_,_London	Linear_Dilution_Pattern_V2	0.11	0.106	0.105	0.101	0.097	0.093	0.09	0.088	0.084	0.079	0.076	0.072	0.068	0.065	0.061	0.059	0.057	0.055	0.054	0.054	0.053	0.052	0.051	0.051	0.051	0.05	0.05	0.049	0.049	0.049	0.048	0.047	0.047	0.046	0.046	0.046
F12	Blank	DMSO		DMSO		Standard_Development	Run081	Standard_Measurement	Plate_01	Clariostar_Study	MB	Biofoundry_,_London	Linear_Dilution_Pattern_V2	0.113	0.108	0.106	0.102	0.099	0.094	0.091	0.089	0.085	0.08	0.076	0.072	0.067	0.065	0.061	0.059	0.056	0.054	0.053	0.053	0.051	0.051	0.05	0.05	0.049	0.049	0.048	0.047	0.048	0.048	0.047	0.047	0.046	0.046	0.046	0.045
G01	Sample	Dilution_85%	0.85	DMSO	Lycopene	Standard_Development	Run081	Standard_Measurement	Plate_01	Clariostar_Study	MB	Biofoundry_,_London	Linear_Dilution_Pattern_V2	0.144	0.14	0.137	0.134	0.13	0.126	0.123	0.121	0.119	0.116	0.114	0.11	0.106	0.104	0.099	0.096	0.093	0.091	0.09	0.089	0.088	0.088	0.089	0.09	0.091	0.093	0.095	0.097	0.099	0.102	0.103	0.104	0.106	0.108	0.111	0.114
G02	Sample	Dilution_65%	0.65	DMSO	Lycopene	Standard_Development	Run081	Standard_Measurement	Plate_01	Clariostar_Study	MB	Biofoundry_,_London	Linear_Dilution_Pattern_V2	0.136	0.133	0.13	0.126	0.123	0.118	0.116	0.114	0.113	0.109	0.106	0.104	0.1	0.098	0.094	0.091	0.089	0.087	0.086	0.085	0.085	0.085	0.085	0.085	0.086	0.087	0.088	0.09	0.091	0.094	0.095	0.095	0.096	0.097	0.099	0.102
G03	Sample	Dilution_45%	0.45	DMSO	Lycopene	Standard_Development	Run081	Standard_Measurement	Plate_01	Clariostar_Study	MB	Biofoundry_,_London	Linear_Dilution_Pattern_V2	0.124	0.12	0.118	0.114	0.111	0.107	0.105	0.103	0.1	0.097	0.094	0.092	0.087	0.085	0.081	0.079	0.077	0.075	0.073	0.073	0.071	0.071	0.071	0.072	0.072	0.073	0.074	0.075	0.076	0.077	0.078	0.078	0.079	0.08	0.08	0.082
G04	Sample	Dilution_25%	0.25	DMSO	Lycopene	Standard_Development	Run081	Standard_Measurement	Plate_01	Clariostar_Study	MB	Biofoundry_,_London	Linear_Dilution_Pattern_V2	0.11	0.106	0.103	0.1	0.097	0.092	0.09	0.088	0.086	0.083	0.079	0.077	0.073	0.071	0.067	0.065	0.063	0.061	0.059	0.06	0.058	0.058	0.058	0.059	0.059	0.059	0.059	0.059	0.06	0.061	0.061	0.061	0.061	0.062	0.062	0.063
G05	Sample	Dilution_05%	0.0499999999999999	DMSO	Lycopene	Standard_Development	Run081	Standard_Measurement	Plate_01	Clariostar_Study	MB	Biofoundry_,_London	Linear_Dilution_Pattern_V2	0.102	0.1	0.097	0.093	0.09	0.086	0.084	0.082	0.079	0.076	0.072	0.07	0.067	0.064	0.061	0.059	0.057	0.055	0.054	0.053	0.052	0.052	0.051	0.051	0.05	0.05	0.05	0.049	0.049	0.049	0.048	0.049	0.048	0.048	0.047	0.047
G06	Sample	Dilution_85%	0.85	DMSO	Lycopene	Standard_Development	Run081	Standard_Measurement	Plate_01	Clariostar_Study	MB	Biofoundry_,_London	Linear_Dilution_Pattern_V2	0.138	0.135	0.133	0.13	0.126	0.121	0.12	0.118	0.116	0.114	0.111	0.109	0.105	0.102	0.098	0.095	0.093	0.09	0.089	0.089	0.087	0.087	0.088	0.09	0.09	0.092	0.095	0.097	0.099	0.102	0.103	0.104	0.106	0.108	0.11	0.114
G07	Sample	Dilution_65%	0.65	DMSO	Lycopene	Standard_Development	Run081	Standard_Measurement	Plate_01	Clariostar_Study	MB	Biofoundry_,_London	Linear_Dilution_Pattern_V2	0.132	0.128	0.126	0.122	0.118	0.114	0.112	0.11	0.107	0.104	0.103	0.1	0.095	0.093	0.089	0.087	0.084	0.083	0.081	0.081	0.08	0.08	0.08	0.081	0.081	0.083	0.085	0.086	0.087	0.089	0.09	0.091	0.092	0.094	0.096	0.099
G08	Sample	Dilution_45%	0.45	DMSO	Lycopene	Standard_Development	Run081	Standard_Measurement	Plate_01	Clariostar_Study	MB	Biofoundry_,_London	Linear_Dilution_Pattern_V2	0.119	0.116	0.113	0.109	0.107	0.102	0.099	0.097	0.095	0.092	0.089	0.086	0.083	0.079	0.075	0.074	0.071	0.07	0.068	0.068	0.067	0.067	0.068	0.068	0.068	0.068	0.07	0.07	0.072	0.073	0.073	0.074	0.075	0.076	0.077	0.079
G09	Sample	Dilution_25%	0.25	DMSO	Lycopene	Standard_Development	Run081	Standard_Measurement	Plate_01	Clariostar_Study	MB	Biofoundry_,_London	Linear_Dilution_Pattern_V2	0.116	0.113	0.11	0.107	0.103	0.099	0.097	0.094	0.091	0.087	0.084	0.081	0.077	0.074	0.07	0.068	0.066	0.065	0.063	0.063	0.061	0.061	0.061	0.061	0.062	0.062	0.062	0.062	0.062	0.063	0.063	0.063	0.064	0.064	0.064	0.065
G10	Sample	Dilution_05%	0.0499999999999999	DMSO	Lycopene	Standard_Development	Run081	Standard_Measurement	Plate_01	Clariostar_Study	MB	Biofoundry_,_London	Linear_Dilution_Pattern_V2	0.105	0.101	0.099	0.095	0.092	0.087	0.085	0.083	0.079	0.075	0.071	0.068	0.064	0.061	0.058	0.055	0.054	0.052	0.05	0.05	0.048	0.049	0.049	0.048	0.048	0.047	0.047	0.047	0.047	0.048	0.047	0.047	0.047	0.046	0.046	0.046
G11	Blank	DMSO_Blank		DMSO		Standard_Development	Run081	Standard_Measurement	Plate_01	Clariostar_Study	MB	Biofoundry_,_London	Linear_Dilution_Pattern_V2	0.107	0.104	0.102	0.097	0.094	0.09	0.087	0.084	0.081	0.076	0.071	0.068	0.064	0.061	0.058	0.055	0.053	0.052	0.05	0.05	0.049	0.049	0.049	0.049	0.047	0.047	0.047	0.046	0.046	0.047	0.046	0.046	0.045	0.045	0.045	0.044
G12	Blank	DMSO_Blank		DMSO		Standard_Development	Run081	Standard_Measurement	Plate_01	Clariostar_Study	MB	Biofoundry_,_London	Linear_Dilution_Pattern_V2	0.104	0.1	0.098	0.094	0.09	0.085	0.083	0.081	0.077	0.072	0.066	0.063	0.058	0.056	0.052	0.05	0.048	0.046	0.045	0.045	0.043	0.043	0.043	0.043	0.042	0.041	0.041	0.041	0.041	0.041	0.04	0.04	0.041	0.04	0.04	0.04
H01	Sample	Dilution_85%	0.85	DMSO	Lycopene	Standard_Development	Run081	Standard_Measurement	Plate_01	Clariostar_Study	MB	Biofoundry_,_London	Linear_Dilution_Pattern_V2	0.152	0.148	0.146	0.143	0.139	0.135	0.132	0.129	0.126	0.123	0.12	0.117	0.112	0.108	0.104	0.102	0.099	0.096	0.095	0.094	0.093	0.094	0.093	0.094	0.095	0.097	0.099	0.101	0.102	0.105	0.106	0.107	0.109	0.11	0.113	0.116
H02	Sample	Dilution_65%	0.65	DMSO	Lycopene	Standard_Development	Run081	Standard_Measurement	Plate_01	Clariostar_Study	MB	Biofoundry_,_London	Linear_Dilution_Pattern_V2	0.135	0.132	0.129	0.125	0.121	0.117	0.114	0.113	0.11	0.106	0.104	0.101	0.096	0.094	0.09	0.087	0.085	0.083	0.081	0.081	0.079	0.079	0.08	0.081	0.081	0.082	0.084	0.085	0.087	0.088	0.089	0.09	0.091	0.092	0.094	0.096
H03	Sample	Dilution_45%	0.45	DMSO	Lycopene	Standard_Development	Run081	Standard_Measurement	Plate_01	Clariostar_Study	MB	Biofoundry_,_London	Linear_Dilution_Pattern_V2	0.129	0.126	0.123	0.119	0.116	0.112	0.109	0.106	0.103	0.099	0.097	0.093	0.089	0.087	0.083	0.08	0.077	0.075	0.074	0.073	0.072	0.072	0.072	0.072	0.073	0.073	0.073	0.074	0.075	0.077	0.077	0.077	0.078	0.078	0.08	0.081
H04	Sample	Dilution_25%	0.25	DMSO	Lycopene	Standard_Development	Run081	Standard_Measurement	Plate_01	Clariostar_Study	MB	Biofoundry_,_London	Linear_Dilution_Pattern_V2	0.119	0.117	0.114	0.11	0.106	0.101	0.099	0.096	0.093	0.089	0.085	0.082	0.078	0.075	0.071	0.068	0.066	0.064	0.063	0.063	0.061	0.061	0.061	0.061	0.06	0.06	0.061	0.061	0.061	0.063	0.062	0.063	0.063	0.063	0.063	0.064
H05	Sample	Dilution_05%	0.0499999999999999	DMSO	Lycopene	Standard_Development	Run081	Standard_Measurement	Plate_01	Clariostar_Study	MB	Biofoundry_,_London	Linear_Dilution_Pattern_V2	0.112	0.108	0.106	0.102	0.099	0.095	0.093	0.09	0.087	0.082	0.078	0.075	0.071	0.069	0.065	0.062	0.06	0.059	0.057	0.057	0.056	0.056	0.055	0.054	0.054	0.053	0.053	0.053	0.052	0.053	0.052	0.051	0.051	0.051	0.05	0.05
H06	Sample	Dilution_85%	0.85	DMSO	Lycopene	Standard_Development	Run081	Standard_Measurement	Plate_01	Clariostar_Study	MB	Biofoundry_,_London	Linear_Dilution_Pattern_V2	0.142	0.138	0.135	0.131	0.128	0.124	0.121	0.119	0.117	0.113	0.111	0.108	0.104	0.102	0.098	0.096	0.093	0.09	0.089	0.088	0.087	0.087	0.088	0.089	0.09	0.091	0.094	0.096	0.098	0.1	0.101	0.103	0.104	0.106	0.109	0.113
H07	Sample	Dilution_65%	0.65	DMSO	Lycopene	Standard_Development	Run081	Standard_Measurement	Plate_01	Clariostar_Study	MB	Biofoundry_,_London	Linear_Dilution_Pattern_V2	0.139	0.135	0.133	0.13	0.125	0.122	0.119	0.117	0.115	0.111	0.108	0.105	0.101	0.098	0.094	0.091	0.089	0.086	0.085	0.084	0.084	0.084	0.083	0.084	0.085	0.086	0.087	0.089	0.09	0.091	0.092	0.093	0.094	0.095	0.097	0.1
H08	Sample	Dilution_45%	0.45	DMSO	Lycopene	Standard_Development	Run081	Standard_Measurement	Plate_01	Clariostar_Study	MB	Biofoundry_,_London	Linear_Dilution_Pattern_V2	0.124	0.121	0.119	0.115	0.111	0.107	0.104	0.102	0.099	0.096	0.092	0.089	0.084	0.081	0.077	0.075	0.072	0.07	0.069	0.069	0.068	0.068	0.068	0.069	0.068	0.069	0.07	0.071	0.073	0.074	0.074	0.075	0.076	0.076	0.078	0.08
H09	Sample	Dilution_25%	0.25	DMSO	Lycopene	Standard_Development	Run081	Standard_Measurement	Plate_01	Clariostar_Study	MB	Biofoundry_,_London	Linear_Dilution_Pattern_V2	0.122	0.118	0.116	0.113	0.108	0.104	0.102	0.099	0.096	0.092	0.087	0.084	0.08	0.077	0.073	0.07	0.068	0.066	0.064	0.064	0.063	0.062	0.063	0.062	0.062	0.062	0.062	0.062	0.063	0.064	0.064	0.064	0.064	0.064	0.064	0.065
H10	Sample	Dilution_05%	0.0499999999999999	DMSO	Lycopene	Standard_Development	Run081	Standard_Measurement	Plate_01	Clariostar_Study	MB	Biofoundry_,_London	Linear_Dilution_Pattern_V2	0.112	0.109	0.105	0.102	0.098	0.093	0.091	0.088	0.084	0.08	0.076	0.072	0.068	0.065	0.062	0.06	0.057	0.054	0.053	0.053	0.052	0.052	0.051	0.051	0.05	0.049	0.049	0.048	0.049	0.049	0.048	0.049	0.048	0.047	0.047	0.047
H11	Blank	DMSO_Blank		DMSO		Standard_Development	Run081	Standard_Measurement	Plate_01	Clariostar_Study	MB	Biofoundry_,_London	Linear_Dilution_Pattern_V2	0.108	0.105	0.102	0.098	0.094	0.09	0.087	0.085	0.081	0.076	0.072	0.068	0.064	0.062	0.058	0.056	0.053	0.051	0.05	0.05	0.049	0.049	0.048	0.047	0.047	0.046	0.046	0.045	0.045	0.046	0.045	0.045	0.044	0.044	0.043	0.043
H12	Blank	DMSO_Blank		DMSO		Standard_Development	Run081	Standard_Measurement	Plate_01	Clariostar_Study	MB	Biofoundry_,_London	Linear_Dilution_Pattern_V2	0.11	0.106	0.102	0.099	0.095	0.09	0.087	0.086	0.081	0.075	0.069	0.065	0.06	0.057	0.053	0.051	0.049	0.047	0.045	0.045	0.044	0.044	0.043	0.043	0.043	0.043	0.042	0.041	0.042	0.042	0.041	0.042	0.042	0.041	0.041	0.041
[truncated: 122 more columns]
