# Supplementary material for: Construction of a Calibration Curve for Lycopene on a Liquid-Handling Platform—Wider Lessons for the Development of Automated Dilution Protocols
Source: ACS Synth Biol. 2024 Aug 3;13(8):2357–75. doi: 10.1021/acssynbio.4c00031 (PMC11334188; doi:10.1021/acssynbio.4c00031)
Supplement: Supplementary file 2 — sb4c00031_si_002.zip [file sb4c00031_si_002.zip › AggregatedData/Run075/Plate_01/Clariostar_Study/Clariostar_Study.csv]

Well	Content	Label	Dilution	Solvent	Solute	Project	Run	Step	Container	Study	Author	Institution	Comment	OD350	OD352	OD354	OD356	OD358	OD360	OD362	OD364	OD366	OD368	OD370	OD372	OD374	OD376	OD378	OD380	OD382	OD384	OD386	OD388	OD390	OD392	OD394	OD396	OD398	OD400	OD402	OD404	OD406	OD408	OD410	OD412	OD414	OD416	OD418	OD420
A01	Sample	Dilution_100%	1.0	DMSO	Food_Colorant	Standard_Development	Run075	Standard_Measurement	Plate_01	Clariostar_Study	MB	Biofoundry_,_London	Linear_Dilution_Pattern_V2	0.352	0.335	0.319	0.307	0.297	0.292	0.286	0.284	0.284	0.285	0.286	0.287	0.289	0.291	0.293	0.297	0.301	0.306	0.312	0.317	0.324	0.332	0.339	0.347	0.356	0.364	0.371	0.378	0.385	0.391	0.399	0.404	0.41	0.416	0.423	0.427
A02	Sample	Dilution_80%	0.8	DMSO	Food_Colorant	Standard_Development	Run075	Standard_Measurement	Plate_01	Clariostar_Study	MB	Biofoundry_,_London	Linear_Dilution_Pattern_V2	0.312	0.296	0.284	0.272	0.265	0.259	0.255	0.252	0.251	0.251	0.251	0.252	0.252	0.253	0.254	0.258	0.262	0.265	0.269	0.274	0.28	0.285	0.291	0.298	0.305	0.311	0.318	0.323	0.329	0.335	0.34	0.344	0.35	0.355	0.359	0.363
A03	Sample	Dilution_60%	0.6	DMSO	Food_Colorant	Standard_Development	Run075	Standard_Measurement	Plate_01	Clariostar_Study	MB	Biofoundry_,_London	Linear_Dilution_Pattern_V2	0.265	0.253	0.242	0.233	0.226	0.221	0.217	0.215	0.212	0.211	0.21	0.209	0.209	0.21	0.211	0.213	0.213	0.216	0.22	0.223	0.227	0.232	0.236	0.241	0.246	0.251	0.255	0.26	0.264	0.268	0.273	0.275	0.28	0.283	0.287	0.29
A04	Sample	Dilution_40%	0.4	DMSO	Food_Colorant	Standard_Development	Run075	Standard_Measurement	Plate_01	Clariostar_Study	MB	Biofoundry_,_London	Linear_Dilution_Pattern_V2	0.206	0.198	0.188	0.181	0.176	0.171	0.167	0.165	0.162	0.16	0.158	0.156	0.154	0.152	0.152	0.153	0.152	0.153	0.154	0.156	0.158	0.16	0.163	0.166	0.169	0.171	0.174	0.176	0.178	0.181	0.184	0.186	0.189	0.19	0.192	0.193
A05	Sample	Dilution_20%	0.2	DMSO	Food_Colorant	Standard_Development	Run075	Standard_Measurement	Plate_01	Clariostar_Study	MB	Biofoundry_,_London	Linear_Dilution_Pattern_V2	0.152	0.145	0.14	0.133	0.129	0.126	0.122	0.12	0.117	0.114	0.112	0.109	0.106	0.104	0.103	0.102	0.101	0.099	0.1	0.1	0.1	0.101	0.101	0.102	0.103	0.104	0.105	0.106	0.107	0.109	0.109	0.11	0.111	0.112	0.112	0.113
A06	Sample	Dilution_100%	1.0	DMSO	Food_Colorant	Standard_Development	Run075	Standard_Measurement	Plate_01	Clariostar_Study	MB	Biofoundry_,_London	Linear_Dilution_Pattern_V2	0.357	0.338	0.323	0.312	0.302	0.296	0.291	0.29	0.288	0.288	0.289	0.291	0.294	0.295	0.298	0.3	0.305	0.309	0.315	0.321	0.328	0.336	0.344	0.35	0.359	0.368	0.375	0.381	0.388	0.396	0.402	0.407	0.414	0.42	0.426	0.431
A07	Sample	Dilution_80%	0.8	DMSO	Food_Colorant	Standard_Development	Run075	Standard_Measurement	Plate_01	Clariostar_Study	MB	Biofoundry_,_London	Linear_Dilution_Pattern_V2	0.32	0.305	0.291	0.28	0.271	0.265	0.261	0.259	0.257	0.256	0.257	0.256	0.257	0.259	0.259	0.262	0.265	0.269	0.272	0.278	0.283	0.289	0.295	0.301	0.308	0.314	0.321	0.326	0.332	0.338	0.344	0.348	0.353	0.358	0.362	0.367
A08	Sample	Dilution_60%	0.6	DMSO	Food_Colorant	Standard_Development	Run075	Standard_Measurement	Plate_01	Clariostar_Study	MB	Biofoundry_,_London	Linear_Dilution_Pattern_V2	0.263	0.251	0.24	0.231	0.224	0.218	0.214	0.212	0.209	0.208	0.208	0.206	0.205	0.206	0.205	0.207	0.208	0.21	0.213	0.216	0.219	0.224	0.228	0.233	0.238	0.242	0.246	0.251	0.255	0.259	0.263	0.267	0.27	0.273	0.276	0.279
A09	Sample	Dilution_40%	0.4	DMSO	Food_Colorant	Standard_Development	Run075	Standard_Measurement	Plate_01	Clariostar_Study	MB	Biofoundry_,_London	Linear_Dilution_Pattern_V2	0.215	0.205	0.198	0.189	0.183	0.179	0.175	0.172	0.169	0.167	0.166	0.163	0.161	0.161	0.16	0.16	0.16	0.16	0.162	0.163	0.165	0.168	0.171	0.175	0.177	0.179	0.182	0.185	0.187	0.191	0.193	0.195	0.198	0.2	0.201	0.203
A10	Sample	Dilution_20%	0.2	DMSO	Food_Colorant	Standard_Development	Run075	Standard_Measurement	Plate_01	Clariostar_Study	MB	Biofoundry_,_London	Linear_Dilution_Pattern_V2	0.164	0.157	0.151	0.145	0.141	0.137	0.133	0.13	0.126	0.123	0.121	0.117	0.115	0.112	0.11	0.108	0.107	0.107	0.107	0.107	0.107	0.109	0.109	0.11	0.112	0.114	0.114	0.115	0.116	0.118	0.119	0.119	0.121	0.121	0.122	0.123
A11	Blank	DMSO_Blank		DMSO		Standard_Development	Run075	Standard_Measurement	Plate_01	Clariostar_Study	MB	Biofoundry_,_London	Linear_Dilution_Pattern_V2	0.115	0.111	0.107	0.103	0.1	0.097	0.092	0.09	0.086	0.083	0.08	0.074	0.07	0.066	0.062	0.061	0.059	0.057	0.056	0.054	0.052	0.052	0.052	0.051	0.05	0.05	0.05	0.049	0.049	0.049	0.049	0.048	0.048	0.047	0.046	0.046
A12	Blank	DMSO_Blank		DMSO		Standard_Development	Run075	Standard_Measurement	Plate_01	Clariostar_Study	MB	Biofoundry_,_London	Linear_Dilution_Pattern_V2	0.113	0.109	0.105	0.101	0.098	0.095	0.091	0.088	0.085	0.081	0.078	0.073	0.069	0.065	0.062	0.061	0.058	0.056	0.056	0.054	0.053	0.052	0.052	0.051	0.051	0.05	0.049	0.049	0.049	0.049	0.049	0.048	0.048	0.047	0.046	0.046
B01	Sample	Dilution_100%	1.0	DMSO	Food_Colorant	Standard_Development	Run075	Standard_Measurement	Plate_01	Clariostar_Study	MB	Biofoundry_,_London	Linear_Dilution_Pattern_V2	0.355	0.339	0.324	0.31	0.301	0.296	0.292	0.289	0.288	0.289	0.291	0.291	0.294	0.295	0.298	0.302	0.306	0.311	0.318	0.323	0.33	0.338	0.346	0.353	0.363	0.371	0.378	0.384	0.391	0.399	0.406	0.411	0.418	0.424	0.429	0.434
B02	Sample	Dilution_80%	0.8	DMSO	Food_Colorant	Standard_Development	Run075	Standard_Measurement	Plate_01	Clariostar_Study	MB	Biofoundry_,_London	Linear_Dilution_Pattern_V2	0.315	0.299	0.286	0.275	0.266	0.261	0.256	0.255	0.254	0.254	0.254	0.255	0.257	0.257	0.259	0.263	0.265	0.269	0.273	0.278	0.284	0.29	0.296	0.303	0.31	0.316	0.323	0.327	0.334	0.34	0.345	0.351	0.356	0.36	0.365	0.368
B03	Sample	Dilution_60%	0.6	DMSO	Food_Colorant	Standard_Development	Run075	Standard_Measurement	Plate_01	Clariostar_Study	MB	Biofoundry_,_London	Linear_Dilution_Pattern_V2	0.267	0.255	0.243	0.233	0.226	0.221	0.217	0.215	0.213	0.212	0.212	0.21	0.211	0.212	0.212	0.214	0.216	0.218	0.221	0.224	0.229	0.233	0.237	0.242	0.247	0.252	0.257	0.261	0.265	0.271	0.274	0.277	0.282	0.285	0.288	0.291
B04	Sample	Dilution_40%	0.4	DMSO	Food_Colorant	Standard_Development	Run075	Standard_Measurement	Plate_01	Clariostar_Study	MB	Biofoundry_,_London	Linear_Dilution_Pattern_V2	0.214	0.205	0.197	0.189	0.182	0.177	0.174	0.172	0.17	0.168	0.167	0.164	0.164	0.162	0.161	0.162	0.162	0.164	0.166	0.167	0.169	0.172	0.175	0.177	0.181	0.184	0.187	0.189	0.192	0.195	0.198	0.201	0.203	0.205	0.206	0.208
B05	Sample	Dilution_20%	0.2	DMSO	Food_Colorant	Standard_Development	Run075	Standard_Measurement	Plate_01	Clariostar_Study	MB	Biofoundry_,_London	Linear_Dilution_Pattern_V2	0.153	0.147	0.141	0.135	0.13	0.127	0.122	0.121	0.118	0.116	0.115	0.111	0.109	0.106	0.104	0.105	0.104	0.103	0.103	0.102	0.102	0.104	0.105	0.106	0.108	0.109	0.11	0.11	0.111	0.113	0.114	0.114	0.116	0.116	0.116	0.116
B06	Sample	Dilution_100%	1.0	DMSO	Food_Colorant	Standard_Development	Run075	Standard_Measurement	Plate_01	Clariostar_Study	MB	Biofoundry_,_London	Linear_Dilution_Pattern_V2	0.356	0.34	0.324	0.312	0.303	0.297	0.293	0.29	0.289	0.289	0.29	0.292	0.294	0.296	0.298	0.302	0.307	0.311	0.316	0.322	0.329	0.338	0.345	0.353	0.361	0.369	0.377	0.384	0.39	0.397	0.405	0.41	0.416	0.422	0.428	0.433
B07	Sample	Dilution_80%	0.8	DMSO	Food_Colorant	Standard_Development	Run075	Standard_Measurement	Plate_01	Clariostar_Study	MB	Biofoundry_,_London	Linear_Dilution_Pattern_V2	0.318	0.302	0.289	0.278	0.269	0.264	0.259	0.257	0.255	0.255	0.256	0.255	0.257	0.258	0.26	0.263	0.266	0.269	0.273	0.278	0.283	0.29	0.296	0.302	0.309	0.316	0.323	0.328	0.334	0.34	0.345	0.349	0.355	0.36	0.365	0.369
B08	Sample	Dilution_60%	0.6	DMSO	Food_Colorant	Standard_Development	Run075	Standard_Measurement	Plate_01	Clariostar_Study	MB	Biofoundry_,_London	Linear_Dilution_Pattern_V2	0.266	0.254	0.243	0.234	0.226	0.222	0.217	0.214	0.213	0.212	0.211	0.21	0.211	0.21	0.21	0.213	0.214	0.216	0.22	0.222	0.225	0.23	0.235	0.239	0.244	0.249	0.254	0.258	0.262	0.267	0.271	0.274	0.278	0.281	0.285	0.287
B09	Sample	Dilution_40%	0.4	DMSO	Food_Colorant	Standard_Development	Run075	Standard_Measurement	Plate_01	Clariostar_Study	MB	Biofoundry_,_London	Linear_Dilution_Pattern_V2	0.22	0.21	0.201	0.193	0.187	0.183	0.178	0.177	0.174	0.172	0.17	0.168	0.167	0.165	0.164	0.164	0.164	0.166	0.167	0.168	0.17	0.174	0.177	0.179	0.183	0.186	0.188	0.19	0.193	0.196	0.199	0.201	0.203	0.206	0.208	0.209
B10	Sample	Dilution_20%	0.2	DMSO	Food_Colorant	Standard_Development	Run075	Standard_Measurement	Plate_01	Clariostar_Study	MB	Biofoundry_,_London	Linear_Dilution_Pattern_V2	0.167	0.16	0.154	0.148	0.143	0.139	0.134	0.132	0.129	0.127	0.124	0.121	0.119	0.116	0.115	0.114	0.113	0.112	0.112	0.113	0.113	0.114	0.115	0.116	0.118	0.119	0.12	0.122	0.122	0.124	0.125	0.126	0.128	0.128	0.129	0.13
B11	Blank	DMSO_Blank		DMSO		Standard_Development	Run075	Standard_Measurement	Plate_01	Clariostar_Study	MB	Biofoundry_,_London	Linear_Dilution_Pattern_V2	0.11	0.107	0.103	0.099	0.095	0.093	0.089	0.086	0.083	0.08	0.076	0.072	0.068	0.066	0.062	0.06	0.058	0.056	0.055	0.053	0.052	0.052	0.051	0.05	0.05	0.05	0.049	0.049	0.049	0.049	0.048	0.048	0.047	0.046	0.046	0.045
B12	Blank	DMSO_Blank		DMSO		Standard_Development	Run075	Standard_Measurement	Plate_01	Clariostar_Study	MB	Biofoundry_,_London	Linear_Dilution_Pattern_V2	0.112	0.109	0.105	0.1	0.098	0.095	0.09	0.088	0.084	0.081	0.077	0.072	0.068	0.065	0.062	0.06	0.058	0.056	0.056	0.054	0.052	0.052	0.051	0.05	0.05	0.05	0.05	0.049	0.048	0.049	0.049	0.048	0.047	0.046	0.046	0.045
C01	Sample	Dilution_95%	0.95	DMSO	Food_Colorant	Standard_Development	Run075	Standard_Measurement	Plate_01	Clariostar_Study	MB	Biofoundry_,_London	Linear_Dilution_Pattern_V2	0.34	0.323	0.308	0.296	0.288	0.281	0.275	0.274	0.275	0.274	0.276	0.277	0.278	0.279	0.281	0.285	0.288	0.293	0.298	0.304	0.309	0.316	0.324	0.332	0.34	0.346	0.353	0.359	0.365	0.373	0.379	0.383	0.39	0.395	0.401	0.404
C02	Sample	Dilution_75%	0.75	DMSO	Food_Colorant	Standard_Development	Run075	Standard_Measurement	Plate_01	Clariostar_Study	MB	Biofoundry_,_London	Linear_Dilution_Pattern_V2	0.299	0.284	0.272	0.261	0.254	0.249	0.244	0.242	0.239	0.239	0.241	0.241	0.24	0.242	0.244	0.246	0.249	0.251	0.255	0.26	0.265	0.271	0.278	0.283	0.289	0.294	0.301	0.306	0.311	0.316	0.322	0.326	0.331	0.336	0.339	0.343
C03	Sample	Dilution_55%	0.55	DMSO	Food_Colorant	Standard_Development	Run075	Standard_Measurement	Plate_01	Clariostar_Study	MB	Biofoundry_,_London	Linear_Dilution_Pattern_V2	0.251	0.238	0.228	0.219	0.213	0.208	0.203	0.202	0.2	0.199	0.198	0.196	0.196	0.196	0.196	0.198	0.199	0.2	0.204	0.206	0.209	0.214	0.218	0.222	0.227	0.231	0.235	0.238	0.242	0.247	0.251	0.253	0.257	0.26	0.262	0.265
C04	Sample	Dilution_35%	0.35	DMSO	Food_Colorant	Standard_Development	Run075	Standard_Measurement	Plate_01	Clariostar_Study	MB	Biofoundry_,_London	Linear_Dilution_Pattern_V2	0.197	0.188	0.18	0.174	0.167	0.163	0.159	0.158	0.155	0.154	0.153	0.15	0.148	0.146	0.145	0.146	0.146	0.147	0.148	0.149	0.151	0.153	0.156	0.158	0.161	0.163	0.165	0.167	0.169	0.172	0.174	0.176	0.179	0.18	0.181	0.182
C05	Sample	Dilution_15%	0.15	DMSO	Food_Colorant	Standard_Development	Run075	Standard_Measurement	Plate_01	Clariostar_Study	MB	Biofoundry_,_London	Linear_Dilution_Pattern_V2	0.142	0.136	0.131	0.126	0.122	0.119	0.115	0.112	0.11	0.108	0.105	0.102	0.101	0.098	0.096	0.095	0.094	0.093	0.093	0.093	0.092	0.093	0.093	0.093	0.094	0.095	0.096	0.097	0.097	0.098	0.099	0.099	0.1	0.1	0.1	0.099
C06	Sample	Dilution_95%	0.95	DMSO	Food_Colorant	Standard_Development	Run075	Standard_Measurement	Plate_01	Clariostar_Study	MB	Biofoundry_,_London	Linear_Dilution_Pattern_V2	0.343	0.326	0.312	0.3	0.291	0.285	0.28	0.278	0.277	0.277	0.279	0.279	0.281	0.283	0.285	0.288	0.291	0.297	0.302	0.307	0.313	0.32	0.327	0.334	0.342	0.349	0.356	0.361	0.368	0.375	0.382	0.387	0.393	0.398	0.403	0.408
C07	Sample	Dilution_75%	0.75	DMSO	Food_Colorant	Standard_Development	Run075	Standard_Measurement	Plate_01	Clariostar_Study	MB	Biofoundry_,_London	Linear_Dilution_Pattern_V2	0.298	0.285	0.271	0.261	0.254	0.249	0.244	0.242	0.241	0.239	0.24	0.239	0.24	0.242	0.243	0.245	0.247	0.251	0.255	0.259	0.264	0.27	0.275	0.28	0.286	0.291	0.297	0.302	0.307	0.313	0.319	0.323	0.328	0.332	0.336	0.339
C08	Sample	Dilution_55%	0.55	DMSO	Food_Colorant	Standard_Development	Run075	Standard_Measurement	Plate_01	Clariostar_Study	MB	Biofoundry_,_London	Linear_Dilution_Pattern_V2	0.252	0.24	0.23	0.221	0.214	0.209	0.204	0.202	0.201	0.199	0.199	0.198	0.199	0.198	0.198	0.198	0.2	0.202	0.203	0.206	0.21	0.214	0.218	0.222	0.226	0.231	0.234	0.237	0.241	0.245	0.249	0.252	0.256	0.258	0.26	0.263
C09	Sample	Dilution_35%	0.35	DMSO	Food_Colorant	Standard_Development	Run075	Standard_Measurement	Plate_01	Clariostar_Study	MB	Biofoundry_,_London	Linear_Dilution_Pattern_V2	0.206	0.198	0.189	0.182	0.176	0.172	0.167	0.165	0.163	0.161	0.159	0.156	0.155	0.153	0.152	0.151	0.151	0.152	0.153	0.154	0.156	0.158	0.16	0.163	0.165	0.167	0.17	0.172	0.174	0.176	0.178	0.179	0.182	0.184	0.185	0.186
C10	Sample	Dilution_15%	0.15	DMSO	Food_Colorant	Standard_Development	Run075	Standard_Measurement	Plate_01	Clariostar_Study	MB	Biofoundry_,_London	Linear_Dilution_Pattern_V2	0.151	0.145	0.139	0.133	0.129	0.126	0.121	0.119	0.117	0.115	0.112	0.108	0.106	0.103	0.1	0.1	0.098	0.096	0.097	0.097	0.096	0.097	0.097	0.099	0.1	0.1	0.101	0.101	0.102	0.104	0.104	0.104	0.105	0.105	0.105	0.105
C11	Blank	DMSO_Blank		DMSO		Standard_Development	Run075	Standard_Measurement	Plate_01	Clariostar_Study	MB	Biofoundry_,_London	Linear_Dilution_Pattern_V2	0.113	0.11	0.105	0.101	0.098	0.095	0.09	0.089	0.085	0.082	0.079	0.074	0.071	0.067	0.064	0.063	0.061	0.059	0.058	0.056	0.054	0.054	0.054	0.053	0.053	0.052	0.052	0.051	0.051	0.051	0.051	0.05	0.049	0.049	0.048	0.047
C12	Blank	DMSO_Blank		DMSO		Standard_Development	Run075	Standard_Measurement	Plate_01	Clariostar_Study	MB	Biofoundry_,_London	Linear_Dilution_Pattern_V2	0.114	0.111	0.106	0.102	0.098	0.095	0.091	0.089	0.085	0.083	0.079	0.074	0.071	0.067	0.064	0.062	0.06	0.058	0.057	0.055	0.054	0.054	0.053	0.053	0.052	0.052	0.051	0.05	0.05	0.051	0.05	0.049	0.049	0.048	0.048	0.046
D01	Sample	Dilution_95%	0.95	DMSO	Food_Colorant	Standard_Development	Run075	Standard_Measurement	Plate_01	Clariostar_Study	MB	Biofoundry_,_London	Linear_Dilution_Pattern_V2	0.344	0.327	0.312	0.3	0.291	0.286	0.28	0.279	0.278	0.279	0.28	0.281	0.282	0.283	0.286	0.289	0.292	0.298	0.303	0.309	0.314	0.321	0.329	0.337	0.345	0.352	0.359	0.365	0.372	0.379	0.384	0.39	0.397	0.401	0.406	0.411
D02	Sample	Dilution_75%	0.75	DMSO	Food_Colorant	Standard_Development	Run075	Standard_Measurement	Plate_01	Clariostar_Study	MB	Biofoundry_,_London	Linear_Dilution_Pattern_V2	0.298	0.284	0.272	0.261	0.253	0.248	0.243	0.241	0.24	0.239	0.24	0.24	0.242	0.243	0.244	0.247	0.25	0.253	0.257	0.261	0.265	0.272	0.278	0.283	0.289	0.296	0.301	0.306	0.311	0.317	0.322	0.327	0.332	0.335	0.34	0.343
D03	Sample	Dilution_55%	0.55	DMSO	Food_Colorant	Standard_Development	Run075	Standard_Measurement	Plate_01	Clariostar_Study	MB	Biofoundry_,_London	Linear_Dilution_Pattern_V2	0.254	0.241	0.231	0.222	0.214	0.21	0.206	0.204	0.202	0.201	0.201	0.199	0.199	0.199	0.2	0.202	0.202	0.205	0.208	0.21	0.214	0.218	0.222	0.226	0.231	0.234	0.239	0.243	0.246	0.251	0.255	0.258	0.262	0.265	0.267	0.27
D04	Sample	Dilution_35%	0.35	DMSO	Food_Colorant	Standard_Development	Run075	Standard_Measurement	Plate_01	Clariostar_Study	MB	Biofoundry_,_London	Linear_Dilution_Pattern_V2	0.199	0.19	0.182	0.176	0.17	0.165	0.161	0.159	0.157	0.155	0.154	0.152	0.151	0.149	0.148	0.148	0.148	0.15	0.151	0.152	0.153	0.155	0.158	0.161	0.163	0.166	0.168	0.17	0.172	0.175	0.177	0.179	0.181	0.183	0.184	0.185
D05	Sample	Dilution_15%	0.15	DMSO	Food_Colorant	Standard_Development	Run075	Standard_Measurement	Plate_01	Clariostar_Study	MB	Biofoundry_,_London	Linear_Dilution_Pattern_V2	0.144	0.138	0.133	0.127	0.123	0.12	0.116	0.114	0.111	0.108	0.106	0.104	0.102	0.099	0.097	0.096	0.095	0.095	0.095	0.094	0.094	0.095	0.095	0.096	0.097	0.098	0.098	0.098	0.099	0.101	0.101	0.101	0.102	0.102	0.102	0.102
D06	Sample	Dilution_95%	0.95	DMSO	Food_Colorant	Standard_Development	Run075	Standard_Measurement	Plate_01	Clariostar_Study	MB	Biofoundry_,_London	Linear_Dilution_Pattern_V2	0.349	0.333	0.319	0.306	0.297	0.291	0.285	0.284	0.283	0.283	0.285	0.287	0.289	0.29	0.292	0.296	0.3	0.305	0.309	0.314	0.321	0.328	0.336	0.344	0.351	0.359	0.366	0.373	0.38	0.387	0.393	0.398	0.404	0.409	0.414	0.42
D07	Sample	Dilution_75%	0.75	DMSO	Food_Colorant	Standard_Development	Run075	Standard_Measurement	Plate_01	Clariostar_Study	MB	Biofoundry_,_London	Linear_Dilution_Pattern_V2	0.307	0.293	0.28	0.269	0.261	0.255	0.25	0.248	0.247	0.247	0.247	0.247	0.248	0.249	0.25	0.253	0.255	0.258	0.262	0.266	0.271	0.277	0.282	0.289	0.294	0.3	0.306	0.312	0.317	0.322	0.328	0.332	0.338	0.342	0.346	0.348
D08	Sample	Dilution_55%	0.55	DMSO	Food_Colorant	Standard_Development	Run075	Standard_Measurement	Plate_01	Clariostar_Study	MB	Biofoundry_,_London	Linear_Dilution_Pattern_V2	0.254	0.242	0.232	0.223	0.216	0.211	0.205	0.204	0.202	0.202	0.201	0.2	0.2	0.199	0.199	0.2	0.201	0.203	0.205	0.208	0.211	0.215	0.219	0.223	0.229	0.233	0.236	0.24	0.244	0.248	0.253	0.255	0.259	0.261	0.264	0.266
D09	Sample	Dilution_35%	0.35	DMSO	Food_Colorant	Standard_Development	Run075	Standard_Measurement	Plate_01	Clariostar_Study	MB	Biofoundry_,_London	Linear_Dilution_Pattern_V2	0.205	0.196	0.189	0.181	0.175	0.171	0.166	0.164	0.162	0.16	0.159	0.156	0.154	0.152	0.152	0.151	0.151	0.151	0.153	0.154	0.155	0.158	0.161	0.164	0.166	0.168	0.171	0.172	0.174	0.178	0.18	0.181	0.184	0.185	0.186	0.187
D10	Sample	Dilution_15%	0.15	DMSO	Food_Colorant	Standard_Development	Run075	Standard_Measurement	Plate_01	Clariostar_Study	MB	Biofoundry_,_London	Linear_Dilution_Pattern_V2	0.148	0.142	0.136	0.131	0.127	0.123	0.119	0.117	0.114	0.111	0.109	0.105	0.103	0.1	0.098	0.097	0.096	0.095	0.095	0.094	0.093	0.094	0.095	0.096	0.097	0.097	0.098	0.099	0.099	0.101	0.102	0.102	0.103	0.103	0.103	0.103
D11	Blank	DMSO_Blank		DMSO		Standard_Development	Run075	Standard_Measurement	Plate_01	Clariostar_Study	MB	Biofoundry_,_London	Linear_Dilution_Pattern_V2	0.112	0.108	0.103	0.1	0.096	0.093	0.089	0.087	0.084	0.081	0.077	0.072	0.07	0.066	0.063	0.061	0.059	0.056	0.056	0.054	0.053	0.052	0.052	0.051	0.051	0.051	0.05	0.05	0.049	0.05	0.049	0.048	0.048	0.047	0.046	0.045
D12	Blank	DMSO_Blank		DMSO		Standard_Development	Run075	Standard_Measurement	Plate_01	Clariostar_Study	MB	Biofoundry_,_London	Linear_Dilution_Pattern_V2	0.113	0.109	0.105	0.102	0.098	0.095	0.091	0.089	0.085	0.081	0.077	0.073	0.069	0.066	0.062	0.061	0.059	0.057	0.056	0.054	0.053	0.053	0.052	0.051	0.051	0.05	0.05	0.049	0.048	0.049	0.049	0.048	0.048	0.047	0.046	0.045
E01	Sample	Dilution_90%	0.9	DMSO	Food_Colorant	Standard_Development	Run075	Standard_Measurement	Plate_01	Clariostar_Study	MB	Biofoundry_,_London	Linear_Dilution_Pattern_V2	0.335	0.318	0.303	0.292	0.283	0.277	0.272	0.271	0.27	0.269	0.271	0.271	0.273	0.275	0.276	0.279	0.282	0.286	0.292	0.296	0.303	0.31	0.317	0.324	0.331	0.338	0.344	0.351	0.357	0.363	0.37	0.375	0.38	0.386	0.391	0.395
E02	Sample	Dilution_70%	0.7	DMSO	Food_Colorant	Standard_Development	Run075	Standard_Measurement	Plate_01	Clariostar_Study	MB	Biofoundry_,_London	Linear_Dilution_Pattern_V2	0.29	0.277	0.265	0.254	0.245	0.241	0.236	0.234	0.233	0.232	0.234	0.233	0.233	0.234	0.235	0.237	0.24	0.243	0.247	0.251	0.255	0.261	0.266	0.273	0.278	0.283	0.289	0.293	0.298	0.304	0.308	0.312	0.317	0.322	0.324	0.328
E03	Sample	Dilution_50%	0.5	DMSO	Food_Colorant	Standard_Development	Run075	Standard_Measurement	Plate_01	Clariostar_Study	MB	Biofoundry_,_London	Linear_Dilution_Pattern_V2	0.242	0.232	0.221	0.212	0.206	0.203	0.198	0.195	0.193	0.192	0.192	0.191	0.19	0.189	0.189	0.19	0.192	0.193	0.196	0.198	0.201	0.206	0.209	0.213	0.217	0.221	0.226	0.228	0.232	0.237	0.24	0.242	0.246	0.248	0.251	0.253
E04	Sample	Dilution_30%	0.3	DMSO	Food_Colorant	Standard_Development	Run075	Standard_Measurement	Plate_01	Clariostar_Study	MB	Biofoundry_,_London	Linear_Dilution_Pattern_V2	0.186	0.178	0.17	0.164	0.159	0.155	0.15	0.149	0.146	0.145	0.143	0.14	0.14	0.137	0.136	0.136	0.137	0.136	0.137	0.138	0.139	0.141	0.143	0.145	0.148	0.15	0.152	0.153	0.155	0.158	0.159	0.161	0.163	0.164	0.165	0.165
E05	Sample	Dilution_10%	0.1	DMSO	Food_Colorant	Standard_Development	Run075	Standard_Measurement	Plate_01	Clariostar_Study	MB	Biofoundry_,_London	Linear_Dilution_Pattern_V2	0.128	0.122	0.118	0.113	0.11	0.106	0.102	0.101	0.098	0.095	0.095	0.091	0.088	0.085	0.083	0.082	0.08	0.079	0.079	0.078	0.078	0.078	0.078	0.078	0.079	0.079	0.079	0.079	0.08	0.081	0.081	0.08	0.081	0.081	0.081	0.08
E06	Sample	Dilution_90%	0.9	DMSO	Food_Colorant	Standard_Development	Run075	Standard_Measurement	Plate_01	Clariostar_Study	MB	Biofoundry_,_London	Linear_Dilution_Pattern_V2	0.335	0.318	0.304	0.292	0.283	0.277	0.272	0.271	0.27	0.271	0.272	0.273	0.274	0.276	0.278	0.282	0.285	0.289	0.294	0.3	0.306	0.312	0.32	0.327	0.334	0.342	0.349	0.354	0.361	0.368	0.373	0.379	0.385	0.39	0.396	0.4
E07	Sample	Dilution_70%	0.7	DMSO	Food_Colorant	Standard_Development	Run075	Standard_Measurement	Plate_01	Clariostar_Study	MB	Biofoundry_,_London	Linear_Dilution_Pattern_V2	0.296	0.282	0.269	0.259	0.251	0.246	0.24	0.238	0.237	0.236	0.238	0.238	0.238	0.239	0.239	0.242	0.244	0.246	0.25	0.255	0.259	0.264	0.27	0.275	0.281	0.287	0.293	0.297	0.303	0.308	0.312	0.317	0.322	0.326	0.329	0.333
E08	Sample	Dilution_50%	0.5	DMSO	Food_Colorant	Standard_Development	Run075	Standard_Measurement	Plate_01	Clariostar_Study	MB	Biofoundry_,_London	Linear_Dilution_Pattern_V2	0.245	0.234	0.223	0.215	0.207	0.203	0.198	0.196	0.194	0.193	0.193	0.192	0.191	0.19	0.189	0.191	0.192	0.193	0.196	0.198	0.2	0.204	0.209	0.212	0.216	0.221	0.225	0.228	0.231	0.235	0.239	0.242	0.245	0.247	0.25	0.251
E09	Sample	Dilution_30%	0.3	DMSO	Food_Colorant	Standard_Development	Run075	Standard_Measurement	Plate_01	Clariostar_Study	MB	Biofoundry_,_London	Linear_Dilution_Pattern_V2	0.195	0.187	0.179	0.172	0.165	0.161	0.155	0.154	0.152	0.15	0.149	0.146	0.144	0.141	0.14	0.141	0.14	0.14	0.141	0.142	0.142	0.144	0.146	0.148	0.151	0.153	0.155	0.155	0.158	0.161	0.163	0.164	0.166	0.167	0.167	0.168
E10	Sample	Dilution_10%	0.1	DMSO	Food_Colorant	Standard_Development	Run075	Standard_Measurement	Plate_01	Clariostar_Study	MB	Biofoundry_,_London	Linear_Dilution_Pattern_V2	0.138	0.132	0.127	0.122	0.119	0.116	0.111	0.108	0.106	0.102	0.099	0.096	0.093	0.09	0.087	0.086	0.085	0.084	0.083	0.082	0.081	0.082	0.082	0.082	0.083	0.084	0.084	0.084	0.084	0.086	0.086	0.086	0.087	0.087	0.086	0.086
E11	Blank	DMSO_Blank		DMSO		Standard_Development	Run075	Standard_Measurement	Plate_01	Clariostar_Study	MB	Biofoundry_,_London	Linear_Dilution_Pattern_V2	0.116	0.113	0.108	0.104	0.1	0.097	0.092	0.09	0.088	0.084	0.08	0.075	0.071	0.067	0.064	0.062	0.06	0.058	0.057	0.055	0.054	0.053	0.053	0.053	0.053	0.052	0.051	0.05	0.05	0.051	0.05	0.049	0.049	0.048	0.047	0.046
E12	Blank	DMSO_Blank		DMSO		Standard_Development	Run075	Standard_Measurement	Plate_01	Clariostar_Study	MB	Biofoundry_,_London	Linear_Dilution_Pattern_V2	0.115	0.112	0.107	0.102	0.099	0.096	0.091	0.089	0.086	0.082	0.079	0.074	0.071	0.066	0.062	0.062	0.059	0.058	0.056	0.054	0.053	0.052	0.052	0.052	0.051	0.051	0.05	0.05	0.049	0.05	0.049	0.049	0.049	0.047	0.046	0.045
F01	Sample	Dilution_90%	0.9	DMSO	Food_Colorant	Standard_Development	Run075	Standard_Measurement	Plate_01	Clariostar_Study	MB	Biofoundry_,_London	Linear_Dilution_Pattern_V2	0.338	0.321	0.308	0.297	0.288	0.283	0.277	0.275	0.274	0.273	0.275	0.275	0.277	0.278	0.28	0.282	0.285	0.29	0.294	0.299	0.305	0.312	0.32	0.326	0.334	0.341	0.348	0.354	0.36	0.366	0.372	0.378	0.383	0.388	0.393	0.397
F02	Sample	Dilution_70%	0.7	DMSO	Food_Colorant	Standard_Development	Run075	Standard_Measurement	Plate_01	Clariostar_Study	MB	Biofoundry_,_London	Linear_Dilution_Pattern_V2	0.287	0.274	0.261	0.251	0.243	0.238	0.233	0.231	0.23	0.23	0.229	0.229	0.23	0.23	0.231	0.233	0.235	0.238	0.242	0.246	0.25	0.255	0.26	0.265	0.271	0.277	0.282	0.286	0.291	0.297	0.301	0.305	0.31	0.313	0.316	0.32
F03	Sample	Dilution_50%	0.5	DMSO	Food_Colorant	Standard_Development	Run075	Standard_Measurement	Plate_01	Clariostar_Study	MB	Biofoundry_,_London	Linear_Dilution_Pattern_V2	0.237	0.227	0.217	0.208	0.202	0.198	0.192	0.19	0.189	0.188	0.187	0.186	0.185	0.184	0.184	0.185	0.186	0.188	0.19	0.193	0.195	0.198	0.201	0.205	0.21	0.213	0.217	0.22	0.223	0.227	0.23	0.233	0.236	0.237	0.24	0.242
F04	Sample	Dilution_30%	0.3	DMSO	Food_Colorant	Standard_Development	Run075	Standard_Measurement	Plate_01	Clariostar_Study	MB	Biofoundry_,_London	Linear_Dilution_Pattern_V2	0.186	0.179	0.171	0.164	0.159	0.155	0.15	0.148	0.147	0.145	0.142	0.14	0.139	0.136	0.135	0.135	0.136	0.135	0.136	0.137	0.138	0.14	0.141	0.143	0.146	0.148	0.15	0.151	0.153	0.156	0.158	0.158	0.16	0.162	0.163	0.164
F05	Sample	Dilution_10%	0.1	DMSO	Food_Colorant	Standard_Development	Run075	Standard_Measurement	Plate_01	Clariostar_Study	MB	Biofoundry_,_London	Linear_Dilution_Pattern_V2	0.13	0.125	0.12	0.116	0.112	0.108	0.104	0.102	0.1	0.097	0.095	0.091	0.089	0.086	0.084	0.084	0.082	0.08	0.08	0.079	0.078	0.079	0.078	0.079	0.079	0.08	0.079	0.079	0.08	0.081	0.081	0.081	0.081	0.081	0.081	0.08
F06	Sample	Dilution_90%	0.9	DMSO	Food_Colorant	Standard_Development	Run075	Standard_Measurement	Plate_01	Clariostar_Study	MB	Biofoundry_,_London	Linear_Dilution_Pattern_V2	0.342	0.325	0.311	0.299	0.29	0.284	0.278	0.277	0.276	0.277	0.278	0.279	0.28	0.282	0.283	0.287	0.29	0.294	0.3	0.305	0.31	0.317	0.324	0.332	0.339	0.346	0.353	0.359	0.365	0.372	0.378	0.383	0.389	0.394	0.398	0.402
F07	Sample	Dilution_70%	0.7	DMSO	Food_Colorant	Standard_Development	Run075	Standard_Measurement	Plate_01	Clariostar_Study	MB	Biofoundry_,_London	Linear_Dilution_Pattern_V2	0.295	0.281	0.27	0.259	0.25	0.244	0.239	0.239	0.237	0.236	0.237	0.237	0.237	0.237	0.238	0.24	0.242	0.245	0.248	0.252	0.256	0.262	0.267	0.272	0.279	0.284	0.289	0.294	0.298	0.304	0.309	0.313	0.318	0.321	0.325	0.328
F08	Sample	Dilution_50%	0.5	DMSO	Food_Colorant	Standard_Development	Run075	Standard_Measurement	Plate_01	Clariostar_Study	MB	Biofoundry_,_London	Linear_Dilution_Pattern_V2	0.244	0.232	0.223	0.214	0.206	0.202	0.197	0.196	0.194	0.193	0.192	0.19	0.19	0.188	0.188	0.189	0.191	0.192	0.193	0.196	0.199	0.202	0.205	0.209	0.213	0.217	0.22	0.223	0.227	0.231	0.234	0.237	0.24	0.242	0.244	0.246
F09	Sample	Dilution_30%	0.3	DMSO	Food_Colorant	Standard_Development	Run075	Standard_Measurement	Plate_01	Clariostar_Study	MB	Biofoundry_,_London	Linear_Dilution_Pattern_V2	0.192	0.184	0.176	0.169	0.164	0.16	0.156	0.154	0.15	0.148	0.146	0.143	0.142	0.14	0.139	0.138	0.138	0.138	0.139	0.139	0.141	0.143	0.145	0.146	0.148	0.151	0.153	0.154	0.156	0.159	0.161	0.162	0.164	0.166	0.167	0.168
F10	Sample	Dilution_10%	0.1	DMSO	Food_Colorant	Standard_Development	Run075	Standard_Measurement	Plate_01	Clariostar_Study	MB	Biofoundry_,_London	Linear_Dilution_Pattern_V2	0.138	0.133	0.127	0.122	0.118	0.115	0.111	0.108	0.105	0.102	0.099	0.095	0.092	0.089	0.087	0.086	0.083	0.083	0.083	0.081	0.08	0.081	0.081	0.081	0.081	0.082	0.082	0.082	0.083	0.083	0.084	0.083	0.084	0.084	0.084	0.084
F11	Blank	DMSO		DMSO		Standard_Development	Run075	Standard_Measurement	Plate_01	Clariostar_Study	MB	Biofoundry_,_London	Linear_Dilution_Pattern_V2	0.115	0.111	0.107	0.103	0.099	0.097	0.092	0.09	0.087	0.082	0.08	0.075	0.071	0.067	0.064	0.062	0.06	0.058	0.058	0.056	0.054	0.054	0.054	0.053	0.053	0.052	0.051	0.05	0.05	0.051	0.051	0.05	0.05	0.049	0.047	0.046
F12	Blank	DMSO		DMSO		Standard_Development	Run075	Standard_Measurement	Plate_01	Clariostar_Study	MB	Biofoundry_,_London	Linear_Dilution_Pattern_V2	0.118	0.114	0.11	0.105	0.102	0.099	0.094	0.092	0.089	0.085	0.082	0.077	0.073	0.069	0.066	0.064	0.062	0.06	0.058	0.057	0.055	0.055	0.055	0.054	0.053	0.053	0.052	0.052	0.051	0.051	0.051	0.05	0.051	0.049	0.048	0.047
G01	Sample	Dilution_85%	0.85	DMSO	Food_Colorant	Standard_Development	Run075	Standard_Measurement	Plate_01	Clariostar_Study	MB	Biofoundry_,_London	Linear_Dilution_Pattern_V2	0.318	0.303	0.29	0.279	0.27	0.265	0.259	0.257	0.256	0.257	0.258	0.258	0.258	0.26	0.26	0.264	0.267	0.27	0.274	0.279	0.285	0.291	0.298	0.303	0.31	0.318	0.324	0.329	0.335	0.342	0.347	0.351	0.357	0.362	0.366	0.37
G02	Sample	Dilution_65%	0.65	DMSO	Food_Colorant	Standard_Development	Run075	Standard_Measurement	Plate_01	Clariostar_Study	MB	Biofoundry_,_London	Linear_Dilution_Pattern_V2	0.275	0.262	0.25	0.24	0.233	0.227	0.223	0.221	0.22	0.218	0.219	0.219	0.22	0.22	0.221	0.223	0.225	0.228	0.231	0.233	0.238	0.243	0.247	0.253	0.258	0.263	0.268	0.273	0.277	0.282	0.286	0.289	0.294	0.299	0.302	0.304
G03	Sample	Dilution_45%	0.45	DMSO	Food_Colorant	Standard_Development	Run075	Standard_Measurement	Plate_01	Clariostar_Study	MB	Biofoundry_,_London	Linear_Dilution_Pattern_V2	0.229	0.218	0.209	0.201	0.194	0.19	0.185	0.184	0.182	0.18	0.18	0.179	0.177	0.177	0.176	0.178	0.179	0.179	0.182	0.184	0.187	0.189	0.192	0.195	0.2	0.203	0.206	0.209	0.212	0.216	0.22	0.222	0.224	0.227	0.228	0.23
G04	Sample	Dilution_25%	0.25	DMSO	Food_Colorant	Standard_Development	Run075	Standard_Measurement	Plate_01	Clariostar_Study	MB	Biofoundry_,_London	Linear_Dilution_Pattern_V2	0.171	0.163	0.155	0.149	0.145	0.141	0.137	0.135	0.132	0.13	0.128	0.125	0.123	0.122	0.12	0.12	0.119	0.119	0.12	0.12	0.12	0.122	0.123	0.125	0.127	0.128	0.13	0.131	0.132	0.134	0.136	0.136	0.139	0.139	0.14	0.14
G05	Sample	Dilution_05%	0.0499999999999999	DMSO	Food_Colorant	Standard_Development	Run075	Standard_Measurement	Plate_01	Clariostar_Study	MB	Biofoundry_,_London	Linear_Dilution_Pattern_V2	0.118	0.114	0.109	0.105	0.101	0.099	0.095	0.093	0.089	0.087	0.084	0.081	0.078	0.075	0.073	0.071	0.069	0.068	0.067	0.066	0.065	0.065	0.065	0.064	0.065	0.065	0.064	0.064	0.064	0.064	0.064	0.064	0.064	0.064	0.063	0.062
G06	Sample	Dilution_85%	0.85	DMSO	Food_Colorant	Standard_Development	Run075	Standard_Measurement	Plate_01	Clariostar_Study	MB	Biofoundry_,_London	Linear_Dilution_Pattern_V2	0.334	0.317	0.304	0.292	0.283	0.277	0.272	0.269	0.269	0.269	0.27	0.271	0.273	0.274	0.275	0.279	0.281	0.285	0.289	0.294	0.3	0.307	0.313	0.32	0.327	0.334	0.34	0.347	0.353	0.36	0.366	0.37	0.377	0.381	0.386	0.39
G07	Sample	Dilution_65%	0.65	DMSO	Food_Colorant	Standard_Development	Run075	Standard_Measurement	Plate_01	Clariostar_Study	MB	Biofoundry_,_London	Linear_Dilution_Pattern_V2	0.282	0.268	0.257	0.246	0.239	0.233	0.228	0.227	0.225	0.224	0.224	0.223	0.224	0.224	0.224	0.226	0.228	0.23	0.233	0.237	0.24	0.245	0.251	0.256	0.261	0.267	0.272	0.276	0.281	0.285	0.29	0.293	0.298	0.302	0.305	0.308
G08	Sample	Dilution_45%	0.45	DMSO	Food_Colorant	Standard_Development	Run075	Standard_Measurement	Plate_01	Clariostar_Study	MB	Biofoundry_,_London	Linear_Dilution_Pattern_V2	0.231	0.22	0.21	0.202	0.196	0.191	0.186	0.184	0.182	0.181	0.179	0.178	0.177	0.176	0.175	0.176	0.177	0.177	0.179	0.181	0.184	0.187	0.19	0.193	0.197	0.2	0.204	0.206	0.209	0.213	0.216	0.219	0.222	0.224	0.226	0.227
G09	Sample	Dilution_25%	0.25	DMSO	Food_Colorant	Standard_Development	Run075	Standard_Measurement	Plate_01	Clariostar_Study	MB	Biofoundry_,_London	Linear_Dilution_Pattern_V2	0.182	0.174	0.167	0.16	0.154	0.149	0.145	0.143	0.14	0.139	0.137	0.134	0.131	0.129	0.127	0.127	0.126	0.126	0.126	0.127	0.128	0.129	0.131	0.132	0.134	0.136	0.137	0.138	0.139	0.142	0.143	0.144	0.146	0.147	0.148	0.148
G10	Sample	Dilution_05%	0.0499999999999999	DMSO	Food_Colorant	Standard_Development	Run075	Standard_Measurement	Plate_01	Clariostar_Study	MB	Biofoundry_,_London	Linear_Dilution_Pattern_V2	0.125	0.12	0.115	0.11	0.106	0.104	0.099	0.097	0.094	0.091	0.089	0.084	0.081	0.077	0.074	0.073	0.071	0.069	0.068	0.067	0.066	0.066	0.065	0.065	0.065	0.065	0.065	0.065	0.064	0.065	0.065	0.065	0.065	0.065	0.064	0.063
G11	Blank	DMSO_Blank		DMSO		Standard_Development	Run075	Standard_Measurement	Plate_01	Clariostar_Study	MB	Biofoundry_,_London	Linear_Dilution_Pattern_V2	0.118	0.115	0.111	0.106	0.102	0.099	0.094	0.092	0.089	0.085	0.082	0.076	0.073	0.069	0.066	0.064	0.062	0.06	0.059	0.057	0.056	0.055	0.055	0.054	0.053	0.053	0.053	0.051	0.051	0.051	0.051	0.05	0.05	0.049	0.048	0.047
G12	Blank	DMSO_Blank		DMSO		Standard_Development	Run075	Standard_Measurement	Plate_01	Clariostar_Study	MB	Biofoundry_,_London	Linear_Dilution_Pattern_V2	0.116	0.113	0.108	0.104	0.1	0.097	0.093	0.09	0.087	0.083	0.079	0.074	0.071	0.067	0.063	0.061	0.059	0.057	0.056	0.053	0.053	0.052	0.052	0.051	0.05	0.05	0.049	0.049	0.049	0.049	0.048	0.047	0.048	0.047	0.046	0.044
H01	Sample	Dilution_85%	0.85	DMSO	Food_Colorant	Standard_Development	Run075	Standard_Measurement	Plate_01	Clariostar_Study	MB	Biofoundry_,_London	Linear_Dilution_Pattern_V2	0.328	0.311	0.298	0.286	0.278	0.272	0.267	0.265	0.263	0.263	0.264	0.263	0.265	0.264	0.266	0.268	0.271	0.275	0.28	0.284	0.289	0.296	0.303	0.309	0.317	0.323	0.329	0.335	0.341	0.347	0.353	0.358	0.363	0.368	0.372	0.375
H02	Sample	Dilution_65%	0.65	DMSO	Food_Colorant	Standard_Development	Run075	Standard_Measurement	Plate_01	Clariostar_Study	MB	Biofoundry_,_London	Linear_Dilution_Pattern_V2	0.274	0.26	0.249	0.239	0.232	0.227	0.223	0.22	0.218	0.217	0.216	0.215	0.215	0.216	0.216	0.218	0.219	0.222	0.225	0.228	0.232	0.237	0.242	0.246	0.252	0.257	0.261	0.265	0.27	0.275	0.279	0.282	0.287	0.29	0.294	0.297
H03	Sample	Dilution_45%	0.45	DMSO	Food_Colorant	Standard_Development	Run075	Standard_Measurement	Plate_01	Clariostar_Study	MB	Biofoundry_,_London	Linear_Dilution_Pattern_V2	0.226	0.216	0.207	0.198	0.192	0.187	0.182	0.18	0.178	0.175	0.174	0.17	0.17	0.169	0.168	0.168	0.169	0.17	0.171	0.172	0.174	0.177	0.18	0.183	0.186	0.19	0.193	0.195	0.198	0.201	0.204	0.206	0.209	0.211	0.212	0.214
H04	Sample	Dilution_25%	0.25	DMSO	Food_Colorant	Standard_Development	Run075	Standard_Measurement	Plate_01	Clariostar_Study	MB	Biofoundry_,_London	Linear_Dilution_Pattern_V2	0.178	0.171	0.163	0.156	0.152	0.148	0.142	0.141	0.137	0.134	0.133	0.13	0.127	0.124	0.121	0.121	0.121	0.119	0.12	0.119	0.12	0.121	0.123	0.125	0.127	0.128	0.129	0.131	0.131	0.134	0.135	0.136	0.137	0.138	0.138	0.138
H05	Sample	Dilution_05%	0.0499999999999999	DMSO	Food_Colorant	Standard_Development	Run075	Standard_Measurement	Plate_01	Clariostar_Study	MB	Biofoundry_,_London	Linear_Dilution_Pattern_V2	0.126	0.122	0.117	0.112	0.108	0.105	0.1	0.098	0.095	0.092	0.089	0.085	0.082	0.078	0.075	0.074	0.072	0.07	0.069	0.067	0.067	0.067	0.067	0.067	0.067	0.066	0.066	0.065	0.065	0.066	0.066	0.066	0.066	0.065	0.065	0.064
H06	Sample	Dilution_85%	0.85	DMSO	Food_Colorant	Standard_Development	Run075	Standard_Measurement	Plate_01	Clariostar_Study	MB	Biofoundry_,_London	Linear_Dilution_Pattern_V2	0.33	0.315	0.3	0.287	0.279	0.272	0.267	0.265	0.264	0.263	0.265	0.264	0.265	0.266	0.266	0.269	0.272	0.275	0.28	0.285	0.289	0.296	0.302	0.309	0.316	0.323	0.33	0.335	0.34	0.347	0.352	0.357	0.363	0.368	0.372	0.376
H07	Sample	Dilution_65%	0.65	DMSO	Food_Colorant	Standard_Development	Run075	Standard_Measurement	Plate_01	Clariostar_Study	MB	Biofoundry_,_London	Linear_Dilution_Pattern_V2	0.291	0.277	0.265	0.254	0.245	0.24	0.235	0.232	0.23	0.229	0.229	0.227	0.228	0.228	0.227	0.229	0.231	0.232	0.235	0.239	0.243	0.248	0.252	0.258	0.263	0.268	0.273	0.277	0.282	0.287	0.291	0.295	0.299	0.303	0.306	0.309
H08	Sample	Dilution_45%	0.45	DMSO	Food_Colorant	Standard_Development	Run075	Standard_Measurement	Plate_01	Clariostar_Study	MB	Biofoundry_,_London	Linear_Dilution_Pattern_V2	0.235	0.224	0.214	0.206	0.199	0.194	0.188	0.186	0.184	0.182	0.182	0.178	0.177	0.175	0.174	0.175	0.174	0.176	0.177	0.178	0.181	0.184	0.187	0.191	0.194	0.197	0.2	0.203	0.206	0.21	0.212	0.215	0.217	0.22	0.221	0.223
H09	Sample	Dilution_25%	0.25	DMSO	Food_Colorant	Standard_Development	Run075	Standard_Measurement	Plate_01	Clariostar_Study	MB	Biofoundry_,_London	Linear_Dilution_Pattern_V2	0.188	0.179	0.172	0.165	0.16	0.157	0.152	0.148	0.145	0.142	0.138	0.135	0.133	0.13	0.128	0.127	0.126	0.125	0.126	0.126	0.127	0.128	0.13	0.13	0.132	0.134	0.135	0.136	0.138	0.141	0.142	0.142	0.144	0.145	0.146	0.146
H10	Sample	Dilution_05%	0.0499999999999999	DMSO	Food_Colorant	Standard_Development	Run075	Standard_Measurement	Plate_01	Clariostar_Study	MB	Biofoundry_,_London	Linear_Dilution_Pattern_V2	0.135	0.13	0.125	0.12	0.115	0.111	0.106	0.104	0.1	0.097	0.093	0.088	0.085	0.081	0.078	0.076	0.073	0.07	0.07	0.068	0.067	0.067	0.066	0.066	0.066	0.066	0.066	0.065	0.065	0.066	0.066	0.065	0.066	0.065	0.065	0.064
H11	Blank	DMSO_Blank		DMSO		Standard_Development	Run075	Standard_Measurement	Plate_01	Clariostar_Study	MB	Biofoundry_,_London	Linear_Dilution_Pattern_V2	0.122	0.118	0.112	0.108	0.105	0.102	0.097	0.094	0.089	0.086	0.082	0.076	0.073	0.07	0.066	0.063	0.06	0.058	0.057	0.055	0.054	0.054	0.053	0.052	0.052	0.051	0.05	0.05	0.049	0.05	0.049	0.048	0.049	0.047	0.046	0.045
H12	Blank	DMSO_Blank		DMSO		Standard_Development	Run075	Standard_Measurement	Plate_01	Clariostar_Study	MB	Biofoundry_,_London	Linear_Dilution_Pattern_V2	0.124	0.121	0.117	0.111	0.108	0.104	0.099	0.097	0.092	0.088	0.084	0.078	0.074	0.069	0.066	0.064	0.061	0.058	0.057	0.055	0.053	0.053	0.053	0.052	0.051	0.051	0.05	0.05	0.05	0.05	0.05	0.049	0.048	0.048	0.047	0.046
A01	Sample	Dilution_100%	1.0	DMSO	Food_Colorant	Standard_Development	Run075	Standard_Measurement	Plate_01	Clariostar_Study	MB	Biofoundry_,_London	Linear_Dilution_Pattern_V2	0.333	0.318	0.305	0.294	0.288	0.281	0.28	0.279	0.278	0.277	0.278	0.279	0.281	0.283	0.287	0.291	0.295	0.3	0.306	0.312	0.32	0.329	0.336	0.344	0.352	0.36	0.368	0.374	0.382	0.389	0.395	0.402	0.408	0.415	0.42	0.428
A02	Sample	Dilution_80%	0.8	DMSO	Food_Colorant	Standard_Development	Run075	Standard_Measurement	Plate_01	Clariostar_Study	MB	Biofoundry_,_London	Linear_Dilution_Pattern_V2	0.296	0.283	0.27	0.261	0.255	0.249	0.247	0.246	0.244	0.243	0.243	0.244	0.245	0.248	0.25	0.252	0.256	0.259	0.264	0.27	0.276	0.282	0.288	0.295	0.302	0.309	0.316	0.322	0.327	0.333	0.338	0.344	0.349	0.355	0.36	0.366
A03	Sample	Dilution_60%	0.6	DMSO	Food_Colorant	Standard_Development	Run075	Standard_Measurement	Plate_01	Clariostar_Study	MB	Biofoundry_,_London	Linear_Dilution_Pattern_V2	0.248	0.236	0.227	0.219	0.214	0.208	0.207	0.206	0.204	0.203	0.201	0.2	0.201	0.202	0.204	0.205	0.206	0.208	0.212	0.216	0.22	0.225	0.23	0.235	0.24	0.245	0.25	0.253	0.258	0.263	0.266	0.271	0.275	0.278	0.282	0.286
A04	Sample	Dilution_40%	0.4	DMSO	Food_Colorant	Standard_Development	Run075	Standard_Measurement	Plate_01	Clariostar_Study	MB	Biofoundry_,_London	Linear_Dilution_Pattern_V2	0.194	0.185	0.178	0.171	0.166	0.16	0.159	0.158	0.155	0.152	0.149	0.148	0.146	0.146	0.146	0.145	0.145	0.147	0.148	0.151	0.153	0.155	0.158	0.161	0.164	0.167	0.17	0.172	0.175	0.177	0.179	0.182	0.185	0.187	0.19	0.192
A05	Sample	Dilution_20%	0.2	DMSO	Food_Colorant	Standard_Development	Run075	Standard_Measurement	Plate_01	Clariostar_Study	MB	Biofoundry_,_London	Linear_Dilution_Pattern_V2	0.142	0.137	0.131	0.126	0.122	0.118	0.116	0.115	0.113	0.11	0.106	0.103	0.101	0.099	0.098	0.097	0.096	0.095	0.095	0.097	0.098	0.099	0.1	0.101	0.103	0.103	0.105	0.106	0.108	0.109	0.11	0.112	0.112	0.113	0.115	0.115
A06	Sample	Dilution_100%	1.0	DMSO	Food_Colorant	Standard_Development	Run075	Standard_Measurement	Plate_01	Clariostar_Study	MB	Biofoundry_,_London	Linear_Dilution_Pattern_V2	0.341	0.325	0.312	0.3	0.294	0.287	0.284	0.284	0.283	0.284	0.283	0.284	0.287	0.29	0.293	0.296	0.301	0.305	0.311	0.317	0.325	0.334	0.34	0.349	0.358	0.365	0.373	0.379	0.387	0.394	0.4	0.406	0.412	0.418	0.425	0.431
A07	Sample	Dilution_80%	0.8	DMSO	Food_Colorant	Standard_Development	Run075	Standard_Measurement	Plate_01	Clariostar_Study	MB	Biofoundry_,_London	Linear_Dilution_Pattern_V2	0.306	0.293	0.281	0.272	0.264	0.258	0.257	0.256	0.254	0.254	0.252	0.252	0.254	0.255	0.256	0.258	0.261	0.264	0.27	0.275	0.28	0.286	0.292	0.299	0.306	0.311	0.319	0.324	0.329	0.336	0.34	0.345	0.349	0.355	0.36	0.365
A08	Sample	Dilution_60%	0.6	DMSO	Food_Colorant	Standard_Development	Run075	Standard_Measurement	Plate_01	Clariostar_Study	MB	Biofoundry_,_London	Linear_Dilution_Pattern_V2	0.25	0.239	0.23	0.221	0.215	0.209	0.207	0.206	0.204	0.202	0.2	0.2	0.2	0.2	0.202	0.202	0.203	0.205	0.209	0.212	0.216	0.22	0.223	0.229	0.234	0.238	0.244	0.247	0.251	0.255	0.259	0.263	0.267	0.27	0.273	0.277
A09	Sample	Dilution_40%	0.4	DMSO	Food_Colorant	Standard_Development	Run075	Standard_Measurement	Plate_01	Clariostar_Study	MB	Biofoundry_,_London	Linear_Dilution_Pattern_V2	0.205	0.196	0.189	0.182	0.178	0.172	0.17	0.168	0.165	0.162	0.16	0.157	0.157	0.156	0.156	0.156	0.156	0.155	0.158	0.16	0.163	0.166	0.168	0.171	0.174	0.177	0.18	0.182	0.185	0.187	0.19	0.193	0.194	0.197	0.2	0.202
A10	Sample	Dilution_20%	0.2	DMSO	Food_Colorant	Standard_Development	Run075	Standard_Measurement	Plate_01	Clariostar_Study	MB	Biofoundry_,_London	Linear_Dilution_Pattern_V2	0.156	0.15	0.145	0.14	0.136	0.13	0.129	0.126	0.123	0.12	0.116	0.113	0.11	0.108	0.108	0.106	0.105	0.103	0.104	0.104	0.105	0.106	0.107	0.109	0.11	0.111	0.112	0.113	0.115	0.115	0.115	0.117	0.118	0.118	0.119	0.12
A11	Blank	DMSO_Blank		DMSO		Standard_Development	Run075	Standard_Measurement	Plate_01	Clariostar_Study	MB	Biofoundry_,_London	Linear_Dilution_Pattern_V2	0.11	0.107	0.104	0.1	0.096	0.092	0.09	0.088	0.084	0.08	0.075	0.071	0.068	0.064	0.061	0.058	0.056	0.054	0.053	0.052	0.051	0.051	0.05	0.05	0.05	0.049	0.049	0.049	0.048	0.048	0.047	0.046	0.046	0.046	0.045	0.044
A12	Blank	DMSO_Blank		DMSO		Standard_Development	Run075	Standard_Measurement	Plate_01	Clariostar_Study	MB	Biofoundry_,_London	Linear_Dilution_Pattern_V2	0.108	0.105	0.101	0.097	0.094	0.091	0.089	0.087	0.083	0.079	0.073	0.069	0.066	0.062	0.06	0.057	0.055	0.053	0.052	0.051	0.051	0.05	0.049	0.049	0.049	0.049	0.049	0.047	0.047	0.047	0.046	0.046	0.046	0.045	0.044	0.044
B01	Sample	Dilution_100%	1.0	DMSO	Food_Colorant	Standard_Development	Run075	Standard_Measurement	Plate_01	Clariostar_Study	MB	Biofoundry_,_London	Linear_Dilution_Pattern_V2	0.342	0.326	0.312	0.301	0.294	0.286	0.284	0.285	0.284	0.286	0.286	0.287	0.289	0.291	0.295	0.298	0.303	0.308	0.314	0.32	0.328	0.337	0.344	0.353	0.361	0.369	0.377	0.383	0.39	0.397	0.404	0.41	0.417	0.423	0.429	0.435
B02	Sample	Dilution_80%	0.8	DMSO	Food_Colorant	Standard_Development	Run075	Standard_Measurement	Plate_01	Clariostar_Study	MB	Biofoundry_,_London	Linear_Dilution_Pattern_V2	0.29	0.277	0.265	0.256	0.249	0.242	0.242	0.242	0.239	0.24	0.239	0.239	0.241	0.243	0.245	0.248	0.251	0.255	0.259	0.264	0.271	0.277	0.283	0.29	0.297	0.304	0.309	0.315	0.321	0.326	0.331	0.337	0.342	0.347	0.352	0.357
B03	Sample	Dilution_60%	0.6	DMSO	Food_Colorant	Standard_Development	Run075	Standard_Measurement	Plate_01	Clariostar_Study	MB	Biofoundry_,_London	Linear_Dilution_Pattern_V2	0.253	0.241	0.231	0.223	0.218	0.212	0.211	0.21	0.209	0.208	0.206	0.205	0.206	0.206	0.208	0.209	0.211	0.213	0.216	0.221	0.225	0.23	0.234	0.24	0.245	0.251	0.255	0.258	0.263	0.268	0.272	0.276	0.28	0.283	0.286	0.29
B04	Sample	Dilution_40%	0.4	DMSO	Food_Colorant	Standard_Development	Run075	Standard_Measurement	Plate_01	Clariostar_Study	MB	Biofoundry_,_London	Linear_Dilution_Pattern_V2	0.201	0.192	0.184	0.177	0.172	0.166	0.165	0.164	0.162	0.16	0.158	0.156	0.155	0.153	0.154	0.154	0.154	0.155	0.157	0.159	0.162	0.165	0.167	0.171	0.175	0.178	0.181	0.183	0.186	0.189	0.191	0.194	0.196	0.198	0.201	0.203
B05	Sample	Dilution_20%	0.2	DMSO	Food_Colorant	Standard_Development	Run075	Standard_Measurement	Plate_01	Clariostar_Study	MB	Biofoundry_,_London	Linear_Dilution_Pattern_V2	0.141	0.136	0.13	0.126	0.121	0.117	0.115	0.114	0.112	0.109	0.105	0.102	0.1	0.099	0.099	0.098	0.097	0.096	0.097	0.098	0.098	0.099	0.1	0.102	0.104	0.104	0.105	0.106	0.108	0.11	0.11	0.112	0.113	0.114	0.114	0.115
B06	Sample	Dilution_100%	1.0	DMSO	Food_Colorant	Standard_Development	Run075	Standard_Measurement	Plate_01	Clariostar_Study	MB	Biofoundry_,_London	Linear_Dilution_Pattern_V2	0.342	0.327	0.314	0.303	0.296	0.289	0.287	0.286	0.286	0.286	0.287	0.289	0.291	0.293	0.296	0.299	0.304	0.309	0.315	0.322	0.329	0.337	0.344	0.353	0.362	0.37	0.377	0.382	0.39	0.397	0.403	0.41	0.417	0.423	0.428	0.434
B07	Sample	Dilution_80%	0.8	DMSO	Food_Colorant	Standard_Development	Run075	Standard_Measurement	Plate_01	Clariostar_Study	MB	Biofoundry_,_London	Linear_Dilution_Pattern_V2	0.301	0.289	0.275	0.265	0.259	0.253	0.251	0.25	0.25	0.249	0.249	0.249	0.251	0.253	0.255	0.258	0.26	0.263	0.268	0.274	0.279	0.285	0.291	0.298	0.306	0.312	0.318	0.322	0.328	0.334	0.339	0.345	0.35	0.355	0.36	0.364
B08	Sample	Dilution_60%	0.6	DMSO	Food_Colorant	Standard_Development	Run075	Standard_Measurement	Plate_01	Clariostar_Study	MB	Biofoundry_,_London	Linear_Dilution_Pattern_V2	0.254	0.243	0.233	0.224	0.218	0.212	0.211	0.209	0.207	0.206	0.205	0.204	0.204	0.204	0.206	0.207	0.208	0.21	0.213	0.216	0.221	0.226	0.23	0.235	0.239	0.245	0.248	0.252	0.257	0.261	0.266	0.269	0.273	0.277	0.28	0.282
B09	Sample	Dilution_40%	0.4	DMSO	Food_Colorant	Standard_Development	Run075	Standard_Measurement	Plate_01	Clariostar_Study	MB	Biofoundry_,_London	Linear_Dilution_Pattern_V2	0.206	0.198	0.19	0.183	0.178	0.172	0.171	0.17	0.168	0.164	0.162	0.16	0.16	0.158	0.158	0.158	0.158	0.159	0.161	0.163	0.166	0.168	0.171	0.174	0.178	0.181	0.184	0.185	0.189	0.192	0.193	0.196	0.199	0.201	0.204	0.206
B10	Sample	Dilution_20%	0.2	DMSO	Food_Colorant	Standard_Development	Run075	Standard_Measurement	Plate_01	Clariostar_Study	MB	Biofoundry_,_London	Linear_Dilution_Pattern_V2	0.151	0.145	0.139	0.134	0.13	0.126	0.124	0.121	0.119	0.116	0.112	0.109	0.106	0.105	0.104	0.103	0.101	0.101	0.102	0.102	0.102	0.104	0.105	0.106	0.108	0.109	0.11	0.111	0.113	0.114	0.115	0.117	0.117	0.118	0.119	0.12
B11	Blank	DMSO_Blank		DMSO		Standard_Development	Run075	Standard_Measurement	Plate_01	Clariostar_Study	MB	Biofoundry_,_London	Linear_Dilution_Pattern_V2	0.105	0.102	0.099	0.096	0.092	0.088	0.086	0.084	0.081	0.077	0.073	0.069	0.066	0.062	0.06	0.058	0.056	0.054	0.053	0.052	0.051	0.051	0.05	0.05	0.049	0.049	0.049	0.048	0.048	0.048	0.046	0.046	0.046	0.046	0.045	0.044
B12	Blank	DMSO_Blank		DMSO		Standard_Development	Run075	Standard_Measurement	Plate_01	Clariostar_Study	MB	Biofoundry_,_London	Linear_Dilution_Pattern_V2	0.104	0.1	0.097	0.092	0.09	0.085	0.083	0.081	0.078	0.074	0.07	0.065	0.062	0.059	0.056	0.054	0.051	0.049	0.049	0.048	0.047	0.047	0.046	0.046	0.046	0.045	0.045	0.044	0.045	0.045	0.044	0.044	0.044	0.043	0.043	0.042
C01	Sample	Dilution_95%	0.95	DMSO	Food_Colorant	Standard_Development	Run075	Standard_Measurement	Plate_01	Clariostar_Study	MB	Biofoundry_,_London	Linear_Dilution_Pattern_V2	0.324	0.309	0.296	0.285	0.278	0.272	0.27	0.27	0.269	0.268	0.268	0.27	0.271	0.274	0.277	0.28	0.284	0.288	0.293	0.299	0.307	0.315	0.321	0.329	0.337	0.344	0.352	0.357	0.364	0.37	0.376	0.382	0.388	0.393	0.4	0.405
C02	Sample	Dilution_75%	0.75	DMSO	Food_Colorant	Standard_Development	Run075	Standard_Measurement	Plate_01	Clariostar_Study	MB	Biofoundry_,_London	Linear_Dilution_Pattern_V2	0.278	0.265	0.254	0.245	0.239	0.233	0.231	0.23	0.229	0.229	0.228	0.228	0.229	0.23	0.233	0.235	0.237	0.239	0.244	0.249	0.255	0.26	0.266	0.272	0.278	0.283	0.289	0.294	0.299	0.305	0.31	0.315	0.32	0.324	0.328	0.332
C03	Sample	Dilution_55%	0.55	DMSO	Food_Colorant	Standard_Development	Run075	Standard_Measurement	Plate_01	Clariostar_Study	MB	Biofoundry_,_London	Linear_Dilution_Pattern_V2	0.23	0.22	0.211	0.203	0.198	0.192	0.191	0.19	0.188	0.187	0.186	0.185	0.184	0.185	0.186	0.186	0.188	0.19	0.193	0.196	0.199	0.203	0.207	0.212	0.216	0.22	0.225	0.228	0.232	0.236	0.239	0.243	0.247	0.25	0.253	0.256
C04	Sample	Dilution_35%	0.35	DMSO	Food_Colorant	Standard_Development	Run075	Standard_Measurement	Plate_01	Clariostar_Study	MB	Biofoundry_,_London	Linear_Dilution_Pattern_V2	0.183	0.176	0.168	0.162	0.157	0.152	0.15	0.15	0.147	0.146	0.143	0.141	0.14	0.138	0.138	0.139	0.138	0.139	0.14	0.142	0.144	0.147	0.149	0.153	0.155	0.159	0.161	0.162	0.165	0.167	0.169	0.172	0.174	0.176	0.177	0.179
C05	Sample	Dilution_15%	0.15	DMSO	Food_Colorant	Standard_Development	Run075	Standard_Measurement	Plate_01	Clariostar_Study	MB	Biofoundry_,_London	Linear_Dilution_Pattern_V2	0.131	0.125	0.121	0.116	0.113	0.108	0.106	0.105	0.103	0.1	0.096	0.093	0.092	0.089	0.088	0.087	0.086	0.085	0.085	0.085	0.085	0.086	0.087	0.088	0.089	0.09	0.09	0.09	0.092	0.093	0.093	0.094	0.094	0.095	0.095	0.095
C06	Sample	Dilution_95%	0.95	DMSO	Food_Colorant	Standard_Development	Run075	Standard_Measurement	Plate_01	Clariostar_Study	MB	Biofoundry_,_London	Linear_Dilution_Pattern_V2	0.329	0.313	0.301	0.29	0.283	0.276	0.274	0.274	0.273	0.273	0.273	0.274	0.277	0.279	0.281	0.285	0.288	0.292	0.298	0.304	0.311	0.318	0.324	0.332	0.341	0.348	0.355	0.36	0.367	0.374	0.379	0.385	0.391	0.397	0.403	0.408
C07	Sample	Dilution_75%	0.75	DMSO	Food_Colorant	Standard_Development	Run075	Standard_Measurement	Plate_01	Clariostar_Study	MB	Biofoundry_,_London	Linear_Dilution_Pattern_V2	0.282	0.269	0.257	0.248	0.241	0.235	0.233	0.233	0.232	0.232	0.23	0.23	0.231	0.232	0.234	0.236	0.238	0.241	0.245	0.25	0.255	0.261	0.267	0.273	0.279	0.286	0.291	0.295	0.301	0.306	0.31	0.316	0.321	0.325	0.33	0.334
C08	Sample	Dilution_55%	0.55	DMSO	Food_Colorant	Standard_Development	Run075	Standard_Measurement	Plate_01	Clariostar_Study	MB	Biofoundry_,_London	Linear_Dilution_Pattern_V2	0.234	0.223	0.214	0.206	0.2	0.195	0.193	0.192	0.191	0.189	0.188	0.187	0.187	0.187	0.188	0.189	0.191	0.191	0.194	0.197	0.201	0.205	0.209	0.214	0.218	0.222	0.226	0.229	0.233	0.238	0.24	0.244	0.248	0.25	0.253	0.257
C09	Sample	Dilution_35%	0.35	DMSO	Food_Colorant	Standard_Development	Run075	Standard_Measurement	Plate_01	Clariostar_Study	MB	Biofoundry_,_London	Linear_Dilution_Pattern_V2	0.193	0.185	0.178	0.171	0.167	0.161	0.159	0.157	0.155	0.152	0.149	0.147	0.146	0.145	0.144	0.144	0.143	0.144	0.144	0.146	0.148	0.15	0.152	0.155	0.158	0.161	0.164	0.165	0.168	0.17	0.172	0.175	0.176	0.178	0.179	0.181
C10	Sample	Dilution_15%	0.15	DMSO	Food_Colorant	Standard_Development	Run075	Standard_Measurement	Plate_01	Clariostar_Study	MB	Biofoundry_,_London	Linear_Dilution_Pattern_V2	0.136	0.132	0.126	0.121	0.118	0.113	0.112	0.111	0.107	0.103	0.099	0.096	0.093	0.091	0.09	0.088	0.087	0.086	0.086	0.086	0.087	0.088	0.088	0.09	0.091	0.092	0.093	0.093	0.094	0.095	0.096	0.097	0.098	0.098	0.099	0.099
C11	Blank	DMSO_Blank		DMSO		Standard_Development	Run075	Standard_Measurement	Plate_01	Clariostar_Study	MB	Biofoundry_,_London	Linear_Dilution_Pattern_V2	0.1	0.098	0.093	0.089	0.086	0.082	0.08	0.079	0.076	0.072	0.068	0.063	0.06	0.057	0.055	0.053	0.051	0.048	0.047	0.047	0.046	0.046	0.045	0.046	0.045	0.045	0.044	0.043	0.044	0.044	0.043	0.044	0.043	0.043	0.042	0.041
C12	Blank	DMSO_Blank		DMSO		Standard_Development	Run075	Standard_Measurement	Plate_01	Clariostar_Study	MB	Biofoundry_,_London	Linear_Dilution_Pattern_V2	0.103	0.1	0.096	0.092	0.089	0.085	0.083	0.081	0.078	0.074	0.069	0.065	0.062	0.059	0.057	0.054	0.052	0.05	0.049	0.048	0.047	0.047	0.047	0.047	0.047	0.047	0.046	0.045	0.045	0.045	0.044	0.045	0.045	0.044	0.043	0.042
D01	Sample	Dilution_95%	0.95	DMSO	Food_Colorant	Standard_Development	Run075	Standard_Measurement	Plate_01	Clariostar_Study	MB	Biofoundry_,_London	Linear_Dilution_Pattern_V2	0.33	0.315	0.301	0.291	0.285	0.278	0.276	0.275	0.276	0.276	0.276	0.277	0.279	0.282	0.284	0.288	0.292	0.296	0.301	0.307	0.314	0.321	0.328	0.337	0.344	0.352	0.358	0.365	0.371	0.378	0.384	0.391	0.397	0.402	0.408	0.413
D02	Sample	Dilution_75%	0.75	DMSO	Food_Colorant	Standard_Development	Run075	Standard_Measurement	Plate_01	Clariostar_Study	MB	Biofoundry_,_London	Linear_Dilution_Pattern_V2	0.28	0.267	0.257	0.248	0.242	0.236	0.233	0.233	0.232	0.233	0.232	0.231	0.233	0.234	0.236	0.239	0.241	0.244	0.248	0.253	0.258	0.264	0.27	0.276	0.283	0.288	0.294	0.298	0.304	0.309	0.314	0.319	0.323	0.328	0.332	0.336
D03	Sample	Dilution_55%	0.55	DMSO	Food_Colorant	Standard_Development	Run075	Standard_Measurement	Plate_01	Clariostar_Study	MB	Biofoundry_,_London	Linear_Dilution_Pattern_V2	0.236	0.226	0.216	0.209	0.203	0.198	0.196	0.196	0.194	0.193	0.192	0.19	0.191	0.191	0.192	0.193	0.194	0.196	0.199	0.202	0.206	0.21	0.214	0.22	0.224	0.228	0.233	0.235	0.239	0.243	0.246	0.251	0.253	0.257	0.26	0.262
D04	Sample	Dilution_35%	0.35	DMSO	Food_Colorant	Standard_Development	Run075	Standard_Measurement	Plate_01	Clariostar_Study	MB	Biofoundry_,_London	Linear_Dilution_Pattern_V2	0.189	0.18	0.173	0.167	0.162	0.157	0.155	0.154	0.152	0.151	0.148	0.146	0.147	0.145	0.144	0.144	0.144	0.145	0.147	0.149	0.15	0.152	0.154	0.157	0.161	0.164	0.166	0.167	0.17	0.173	0.174	0.177	0.179	0.181	0.183	0.184
D05	Sample	Dilution_15%	0.15	DMSO	Food_Colorant	Standard_Development	Run075	Standard_Measurement	Plate_01	Clariostar_Study	MB	Biofoundry_,_London	Linear_Dilution_Pattern_V2	0.132	0.127	0.121	0.116	0.113	0.108	0.107	0.106	0.103	0.1	0.097	0.095	0.093	0.09	0.089	0.087	0.086	0.086	0.085	0.085	0.086	0.087	0.087	0.089	0.089	0.09	0.091	0.091	0.092	0.093	0.093	0.095	0.096	0.096	0.096	0.096
D06	Sample	Dilution_95%	0.95	DMSO	Food_Colorant	Standard_Development	Run075	Standard_Measurement	Plate_01	Clariostar_Study	MB	Biofoundry_,_London	Linear_Dilution_Pattern_V2	0.333	0.317	0.304	0.293	0.287	0.28	0.278	0.278	0.279	0.279	0.278	0.279	0.281	0.285	0.287	0.29	0.295	0.298	0.305	0.311	0.318	0.326	0.332	0.34	0.347	0.356	0.363	0.369	0.376	0.382	0.388	0.395	0.401	0.407	0.412	0.418
D07	Sample	Dilution_75%	0.75	DMSO	Food_Colorant	Standard_Development	Run075	Standard_Measurement	Plate_01	Clariostar_Study	MB	Biofoundry_,_London	Linear_Dilution_Pattern_V2	0.292	0.279	0.267	0.258	0.252	0.246	0.244	0.243	0.243	0.242	0.242	0.242	0.243	0.244	0.245	0.248	0.251	0.253	0.258	0.263	0.268	0.274	0.279	0.286	0.291	0.298	0.303	0.307	0.313	0.318	0.323	0.328	0.333	0.337	0.341	0.345
D08	Sample	Dilution_55%	0.55	DMSO	Food_Colorant	Standard_Development	Run075	Standard_Measurement	Plate_01	Clariostar_Study	MB	Biofoundry_,_London	Linear_Dilution_Pattern_V2	0.237	0.226	0.218	0.21	0.205	0.198	0.196	0.195	0.193	0.193	0.192	0.191	0.19	0.19	0.19	0.191	0.193	0.194	0.197	0.201	0.204	0.208	0.211	0.216	0.221	0.225	0.23	0.232	0.236	0.24	0.243	0.247	0.251	0.254	0.257	0.26
D09	Sample	Dilution_35%	0.35	DMSO	Food_Colorant	Standard_Development	Run075	Standard_Measurement	Plate_01	Clariostar_Study	MB	Biofoundry_,_London	Linear_Dilution_Pattern_V2	0.189	0.181	0.173	0.167	0.162	0.157	0.155	0.154	0.152	0.15	0.147	0.145	0.144	0.143	0.143	0.142	0.141	0.142	0.143	0.145	0.147	0.15	0.151	0.154	0.158	0.16	0.162	0.163	0.166	0.169	0.17	0.173	0.175	0.177	0.179	0.18
D10	Sample	Dilution_15%	0.15	DMSO	Food_Colorant	Standard_Development	Run075	Standard_Measurement	Plate_01	Clariostar_Study	MB	Biofoundry_,_London	Linear_Dilution_Pattern_V2	0.138	0.133	0.127	0.122	0.119	0.114	0.112	0.11	0.108	0.105	0.102	0.098	0.095	0.093	0.092	0.09	0.089	0.088	0.088	0.089	0.089	0.09	0.091	0.092	0.093	0.094	0.095	0.095	0.097	0.098	0.098	0.099	0.099	0.1	0.1	0.1
D11	Blank	DMSO_Blank		DMSO		Standard_Development	Run075	Standard_Measurement	Plate_01	Clariostar_Study	MB	Biofoundry_,_London	Linear_Dilution_Pattern_V2	0.102	0.099	0.094	0.091	0.087	0.083	0.081	0.08	0.078	0.074	0.069	0.065	0.062	0.057	0.056	0.053	0.051	0.049	0.049	0.048	0.047	0.047	0.046	0.046	0.046	0.046	0.045	0.044	0.045	0.045	0.044	0.044	0.044	0.043	0.043	0.042
D12	Blank	DMSO_Blank		DMSO		Standard_Development	Run075	Standard_Measurement	Plate_01	Clariostar_Study	MB	Biofoundry_,_London	Linear_Dilution_Pattern_V2	0.102	0.099	0.095	0.09	0.087	0.083	0.082	0.08	0.077	0.074	0.068	0.064	0.06	0.058	0.055	0.052	0.051	0.048	0.047	0.047	0.046	0.045	0.045	0.045	0.045	0.044	0.044	0.043	0.043	0.044	0.043	0.043	0.043	0.042	0.042	0.041
E01	Sample	Dilution_90%	0.9	DMSO	Food_Colorant	Standard_Development	Run075	Standard_Measurement	Plate_01	Clariostar_Study	MB	Biofoundry_,_London	Linear_Dilution_Pattern_V2	0.321	0.307	0.294	0.284	0.277	0.27	0.268	0.268	0.268	0.267	0.268	0.268	0.27	0.273	0.275	0.279	0.284	0.286	0.291	0.297	0.303	0.31	0.317	0.325	0.333	0.34	0.346	0.352	0.359	0.366	0.371	0.377	0.383	0.388	0.393	0.398
E02	Sample	Dilution_70%	0.7	DMSO	Food_Colorant	Standard_Development	Run075	Standard_Measurement	Plate_01	Clariostar_Study	MB	Biofoundry_,_London	Linear_Dilution_Pattern_V2	0.268	0.254	0.244	0.235	0.229	0.223	0.221	0.221	0.219	0.218	0.218	0.218	0.219	0.22	0.221	0.224	0.226	0.229	0.232	0.237	0.242	0.248	0.253	0.26	0.265	0.27	0.276	0.28	0.286	0.291	0.295	0.3	0.304	0.308	0.312	0.316
E03	Sample	Dilution_50%	0.5	DMSO	Food_Colorant	Standard_Development	Run075	Standard_Measurement	Plate_01	Clariostar_Study	MB	Biofoundry_,_London	Linear_Dilution_Pattern_V2	0.222	0.212	0.203	0.196	0.191	0.186	0.184	0.183	0.181	0.18	0.178	0.176	0.176	0.177	0.178	0.179	0.18	0.181	0.184	0.186	0.19	0.194	0.197	0.201	0.205	0.21	0.214	0.217	0.221	0.225	0.227	0.232	0.234	0.237	0.24	0.243
E04	Sample	Dilution_30%	0.3	DMSO	Food_Colorant	Standard_Development	Run075	Standard_Measurement	Plate_01	Clariostar_Study	MB	Biofoundry_,_London	Linear_Dilution_Pattern_V2	0.171	0.163	0.157	0.151	0.146	0.141	0.14	0.139	0.137	0.134	0.131	0.129	0.129	0.127	0.127	0.127	0.126	0.126	0.128	0.13	0.131	0.133	0.135	0.138	0.14	0.142	0.144	0.146	0.149	0.15	0.152	0.155	0.157	0.159	0.16	0.161
E05	Sample	Dilution_10%	0.1	DMSO	Food_Colorant	Standard_Development	Run075	Standard_Measurement	Plate_01	Clariostar_Study	MB	Biofoundry_,_London	Linear_Dilution_Pattern_V2	0.117	0.112	0.108	0.103	0.1	0.096	0.094	0.092	0.09	0.088	0.085	0.083	0.08	0.077	0.076	0.074	0.074	0.072	0.071	0.071	0.071	0.071	0.071	0.072	0.073	0.073	0.074	0.073	0.074	0.074	0.074	0.075	0.076	0.076	0.075	0.075
E06	Sample	Dilution_90%	0.9	DMSO	Food_Colorant	Standard_Development	Run075	Standard_Measurement	Plate_01	Clariostar_Study	MB	Biofoundry_,_London	Linear_Dilution_Pattern_V2	0.318	0.303	0.29	0.279	0.273	0.266	0.263	0.264	0.264	0.264	0.264	0.265	0.267	0.269	0.273	0.276	0.28	0.282	0.288	0.294	0.301	0.308	0.315	0.323	0.331	0.338	0.344	0.35	0.357	0.363	0.369	0.374	0.381	0.386	0.391	0.396
E07	Sample	Dilution_70%	0.7	DMSO	Food_Colorant	Standard_Development	Run075	Standard_Measurement	Plate_01	Clariostar_Study	MB	Biofoundry_,_London	Linear_Dilution_Pattern_V2	0.28	0.267	0.255	0.247	0.241	0.234	0.232	0.231	0.23	0.23	0.229	0.228	0.229	0.23	0.232	0.234	0.237	0.239	0.243	0.248	0.253	0.258	0.264	0.27	0.276	0.282	0.288	0.292	0.297	0.302	0.307	0.312	0.317	0.321	0.325	0.328
E08	Sample	Dilution_50%	0.5	DMSO	Food_Colorant	Standard_Development	Run075	Standard_Measurement	Plate_01	Clariostar_Study	MB	Biofoundry_,_London	Linear_Dilution_Pattern_V2	0.226	0.214	0.206	0.198	0.193	0.188	0.186	0.185	0.183	0.182	0.18	0.178	0.178	0.178	0.178	0.18	0.181	0.183	0.185	0.188	0.191	0.195	0.198	0.203	0.207	0.211	0.214	0.217	0.222	0.226	0.229	0.233	0.235	0.238	0.241	0.244
E09	Sample	Dilution_30%	0.3	DMSO	Food_Colorant	Standard_Development	Run075	Standard_Measurement	Plate_01	Clariostar_Study	MB	Biofoundry_,_London	Linear_Dilution_Pattern_V2	0.178	0.171	0.164	0.158	0.153	0.147	0.145	0.145	0.142	0.14	0.137	0.135	0.133	0.131	0.131	0.131	0.13	0.13	0.131	0.133	0.134	0.135	0.138	0.141	0.144	0.145	0.147	0.148	0.151	0.153	0.154	0.156	0.159	0.16	0.161	0.162
E10	Sample	Dilution_10%	0.1	DMSO	Food_Colorant	Standard_Development	Run075	Standard_Measurement	Plate_01	Clariostar_Study	MB	Biofoundry_,_London	Linear_Dilution_Pattern_V2	0.126	0.12	0.116	0.111	0.107	0.102	0.101	0.1	0.097	0.094	0.089	0.086	0.083	0.08	0.079	0.077	0.076	0.074	0.074	0.074	0.074	0.073	0.073	0.075	0.075	0.076	0.076	0.076	0.077	0.078	0.077	0.079	0.08	0.08	0.079	0.079
E11	Blank	DMSO_Blank		DMSO		Standard_Development	Run075	Standard_Measurement	Plate_01	Clariostar_Study	MB	Biofoundry_,_London	Linear_Dilution_Pattern_V2	0.106	0.103	0.098	0.094	0.09	0.086	0.083	0.083	0.079	0.075	0.07	0.065	0.062	0.058	0.056	0.053	0.051	0.049	0.049	0.048	0.047	0.046	0.046	0.047	0.046	0.046	0.045	0.044	0.044	0.045	0.044	0.044	0.044	0.043	0.042	0.041
E12	Blank	DMSO_Blank		DMSO		Standard_Development	Run075	Standard_Measurement	Plate_01	Clariostar_Study	MB	Biofoundry_,_London	Linear_Dilution_Pattern_V2	0.101	0.098	0.095	0.09	0.087	0.082	0.08	0.078	0.075	0.071	0.066	0.062	0.058	0.054	0.053	0.05	0.048	0.046	0.045	0.044	0.044	0.044	0.043	0.044	0.043	0.043	0.042	0.042	0.043	0.042	0.041	0.042	0.042	0.041	0.041	0.04
F01	Sample	Dilution_90%	0.9	DMSO	Food_Colorant	Standard_Development	Run075	Standard_Measurement	Plate_01	Clariostar_Study	MB	Biofoundry_,_London	Linear_Dilution_Pattern_V2	0.331	0.315	0.302	0.292	0.286	0.279	0.276	0.276	0.275	0.276	0.275	0.275	0.277	0.28	0.282	0.284	0.289	0.292	0.297	0.303	0.309	0.316	0.322	0.33	0.337	0.344	0.352	0.357	0.364	0.37	0.375	0.381	0.386	0.391	0.396	0.401
F02	Sample	Dilution_70%	0.7	DMSO	Food_Colorant	Standard_Development	Run075	Standard_Measurement	Plate_01	Clariostar_Study	MB	Biofoundry_,_London	Linear_Dilution_Pattern_V2	0.274	0.262	0.252	0.244	0.238	0.232	0.229	0.229	0.228	0.227	0.226	0.226	0.227	0.228	0.23	0.232	0.234	0.237	0.24	0.244	0.249	0.254	0.259	0.264	0.27	0.275	0.28	0.284	0.289	0.294	0.297	0.301	0.306	0.31	0.314	0.317
F03	Sample	Dilution_50%	0.5	DMSO	Food_Colorant	Standard_Development	Run075	Standard_Measurement	Plate_01	Clariostar_Study	MB	Biofoundry_,_London	Linear_Dilution_Pattern_V2	0.23	0.22	0.21	0.203	0.197	0.192	0.19	0.189	0.187	0.186	0.185	0.184	0.183	0.184	0.183	0.184	0.186	0.186	0.189	0.192	0.195	0.198	0.201	0.206	0.21	0.213	0.217	0.219	0.223	0.227	0.229	0.233	0.235	0.238	0.24	0.242
F04	Sample	Dilution_30%	0.3	DMSO	Food_Colorant	Standard_Development	Run075	Standard_Measurement	Plate_01	Clariostar_Study	MB	Biofoundry_,_London	Linear_Dilution_Pattern_V2	0.176	0.168	0.162	0.155	0.151	0.145	0.144	0.143	0.141	0.14	0.138	0.136	0.133	0.131	0.131	0.13	0.131	0.131	0.131	0.133	0.134	0.135	0.137	0.14	0.142	0.145	0.147	0.149	0.151	0.153	0.155	0.156	0.158	0.16	0.16	0.161
F05	Sample	Dilution_10%	0.1	DMSO	Food_Colorant	Standard_Development	Run075	Standard_Measurement	Plate_01	Clariostar_Study	MB	Biofoundry_,_London	Linear_Dilution_Pattern_V2	0.121	0.117	0.112	0.108	0.104	0.1	0.098	0.097	0.094	0.09	0.088	0.085	0.082	0.08	0.078	0.077	0.076	0.074	0.073	0.074	0.074	0.075	0.074	0.075	0.076	0.076	0.076	0.076	0.077	0.078	0.078	0.079	0.079	0.079	0.079	0.078
F06	Sample	Dilution_90%	0.9	DMSO	Food_Colorant	Standard_Development	Run075	Standard_Measurement	Plate_01	Clariostar_Study	MB	Biofoundry_,_London	Linear_Dilution_Pattern_V2	0.326	0.31	0.298	0.288	0.281	0.274	0.271	0.271	0.271	0.272	0.271	0.272	0.275	0.276	0.279	0.282	0.285	0.289	0.294	0.3	0.307	0.313	0.32	0.328	0.335	0.342	0.35	0.354	0.361	0.367	0.372	0.379	0.384	0.39	0.395	0.4
F07	Sample	Dilution_70%	0.7	DMSO	Food_Colorant	Standard_Development	Run075	Standard_Measurement	Plate_01	Clariostar_Study	MB	Biofoundry_,_London	Linear_Dilution_Pattern_V2	0.282	0.269	0.258	0.249	0.242	0.236	0.234	0.233	0.232	0.231	0.23	0.23	0.232	0.231	0.233	0.235	0.238	0.24	0.244	0.248	0.253	0.259	0.264	0.27	0.276	0.282	0.287	0.291	0.297	0.302	0.305	0.31	0.315	0.319	0.323	0.326
F08	Sample	Dilution_50%	0.5	DMSO	Food_Colorant	Standard_Development	Run075	Standard_Measurement	Plate_01	Clariostar_Study	MB	Biofoundry_,_London	Linear_Dilution_Pattern_V2	0.232	0.223	0.214	0.206	0.201	0.195	0.193	0.192	0.19	0.189	0.188	0.186	0.185	0.185	0.185	0.186	0.187	0.188	0.191	0.193	0.196	0.2	0.203	0.208	0.213	0.217	0.22	0.222	0.226	0.23	0.232	0.236	0.239	0.241	0.244	0.246
F09	Sample	Dilution_30%	0.3	DMSO	Food_Colorant	Standard_Development	Run075	Standard_Measurement	Plate_01	Clariostar_Study	MB	Biofoundry_,_London	Linear_Dilution_Pattern_V2	0.177	0.17	0.162	0.156	0.151	0.146	0.144	0.144	0.141	0.139	0.136	0.133	0.131	0.129	0.129	0.128	0.128	0.127	0.129	0.13	0.131	0.133	0.135	0.138	0.141	0.142	0.144	0.145	0.148	0.15	0.151	0.154	0.156	0.157	0.158	0.159
F10	Sample	Dilution_10%	0.1	DMSO	Food_Colorant	Standard_Development	Run075	Standard_Measurement	Plate_01	Clariostar_Study	MB	Biofoundry_,_London	Linear_Dilution_Pattern_V2	0.126	0.121	0.116	0.111	0.108	0.102	0.101	0.1	0.097	0.093	0.089	0.086	0.083	0.081	0.079	0.077	0.076	0.074	0.074	0.074	0.073	0.074	0.073	0.075	0.075	0.076	0.076	0.075	0.077	0.078	0.077	0.078	0.079	0.079	0.078	0.077
F11	Blank	DMSO		DMSO		Standard_Development	Run075	Standard_Measurement	Plate_01	Clariostar_Study	MB	Biofoundry_,_London	Linear_Dilution_Pattern_V2	0.104	0.1	0.096	0.093	0.089	0.085	0.083	0.082	0.078	0.074	0.07	0.066	0.062	0.059	0.056	0.054	0.052	0.05	0.049	0.048	0.048	0.047	0.046	0.047	0.047	0.046	0.046	0.045	0.046	0.046	0.045	0.045	0.045	0.043	0.043	0.042
F12	Blank	DMSO		DMSO		Standard_Development	Run075	Standard_Measurement	Plate_01	Clariostar_Study	MB	Biofoundry_,_London	Linear_Dilution_Pattern_V2	0.107	0.103	0.099	0.095	0.092	0.087	0.085	0.084	0.081	0.076	0.071	0.068	0.064	0.06	0.058	0.056	0.053	0.051	0.05	0.049	0.048	0.048	0.047	0.048	0.047	0.047	0.047	0.045	0.046	0.046	0.046	0.046	0.046	0.045	0.044	0.043
G01	Sample	Dilution_85%	0.85	DMSO	Food_Colorant	Standard_Development	Run075	Standard_Measurement	Plate_01	Clariostar_Study	MB	Biofoundry_,_London	Linear_Dilution_Pattern_V2	0.307	0.294	0.281	0.271	0.265	0.258	0.256	0.256	0.255	0.256	0.255	0.255	0.257	0.258	0.261	0.263	0.266	0.27	0.275	0.28	0.287	0.293	0.299	0.307	0.315	0.32	0.326	0.332	0.339	0.344	0.349	0.356	0.361	0.366	0.371	0.376
G02	Sample	Dilution_65%	0.65	DMSO	Food_Colorant	Standard_Development	Run075	Standard_Measurement	Plate_01	Clariostar_Study	MB	Biofoundry_,_London	Linear_Dilution_Pattern_V2	0.256	0.245	0.235	0.226	0.22	0.214	0.213	0.213	0.212	0.211	0.21	0.21	0.211	0.212	0.213	0.215	0.217	0.219	0.223	0.227	0.231	0.236	0.24	0.246	0.251	0.256	0.26	0.264	0.27	0.274	0.278	0.282	0.288	0.291	0.294	0.297
G03	Sample	Dilution_45%	0.45	DMSO	Food_Colorant	Standard_Development	Run075	Standard_Measurement	Plate_01	Clariostar_Study	MB	Biofoundry_,_London	Linear_Dilution_Pattern_V2	0.211	0.202	0.193	0.186	0.181	0.175	0.174	0.173	0.173	0.171	0.168	0.167	0.166	0.166	0.167	0.167	0.168	0.169	0.17	0.173	0.175	0.179	0.181	0.186	0.19	0.194	0.196	0.198	0.202	0.206	0.207	0.211	0.213	0.215	0.218	0.22
G04	Sample	Dilution_25%	0.25	DMSO	Food_Colorant	Standard_Development	Run075	Standard_Measurement	Plate_01	Clariostar_Study	MB	Biofoundry_,_London	Linear_Dilution_Pattern_V2	0.159	0.152	0.146	0.14	0.136	0.13	0.129	0.129	0.126	0.124	0.121	0.119	0.118	0.116	0.116	0.114	0.114	0.113	0.114	0.115	0.116	0.117	0.119	0.122	0.124	0.125	0.127	0.128	0.13	0.133	0.133	0.135	0.136	0.137	0.138	0.139
G05	Sample	Dilution_05%	0.0499999999999999	DMSO	Food_Colorant	Standard_Development	Run075	Standard_Measurement	Plate_01	Clariostar_Study	MB	Biofoundry_,_London	Linear_Dilution_Pattern_V2	0.107	0.103	0.099	0.095	0.092	0.087	0.086	0.085	0.082	0.079	0.076	0.073	0.07	0.067	0.065	0.063	0.062	0.06	0.059	0.059	0.059	0.058	0.058	0.059	0.059	0.059	0.058	0.058	0.059	0.059	0.059	0.059	0.059	0.059	0.058	0.057
G06	Sample	Dilution_85%	0.85	DMSO	Food_Colorant	Standard_Development	Run075	Standard_Measurement	Plate_01	Clariostar_Study	MB	Biofoundry_,_London	Linear_Dilution_Pattern_V2	0.316	0.301	0.289	0.278	0.272	0.265	0.263	0.263	0.262	0.263	0.262	0.263	0.265	0.266	0.269	0.271	0.274	0.277	0.283	0.288	0.294	0.301	0.306	0.314	0.322	0.329	0.334	0.339	0.346	0.352	0.357	0.363	0.369	0.375	0.38	0.384
G07	Sample	Dilution_65%	0.65	DMSO	Food_Colorant	Standard_Development	Run075	Standard_Measurement	Plate_01	Clariostar_Study	MB	Biofoundry_,_London	Linear_Dilution_Pattern_V2	0.266	0.254	0.243	0.234	0.229	0.223	0.221	0.221	0.219	0.218	0.216	0.217	0.217	0.218	0.219	0.221	0.222	0.224	0.228	0.232	0.236	0.242	0.247	0.252	0.258	0.263	0.268	0.272	0.278	0.282	0.286	0.291	0.295	0.299	0.302	0.305
G08	Sample	Dilution_45%	0.45	DMSO	Food_Colorant	Standard_Development	Run075	Standard_Measurement	Plate_01	Clariostar_Study	MB	Biofoundry_,_London	Linear_Dilution_Pattern_V2	0.212	0.203	0.194	0.187	0.181	0.175	0.174	0.173	0.171	0.17	0.167	0.166	0.165	0.164	0.164	0.165	0.164	0.165	0.168	0.171	0.173	0.177	0.179	0.184	0.188	0.191	0.194	0.196	0.2	0.203	0.205	0.208	0.211	0.214	0.216	0.218
G09	Sample	Dilution_25%	0.25	DMSO	Food_Colorant	Standard_Development	Run075	Standard_Measurement	Plate_01	Clariostar_Study	MB	Biofoundry_,_London	Linear_Dilution_Pattern_V2	0.163	0.155	0.149	0.144	0.139	0.134	0.131	0.13	0.128	0.126	0.122	0.12	0.117	0.115	0.114	0.114	0.112	0.112	0.113	0.114	0.115	0.116	0.118	0.121	0.122	0.123	0.125	0.126	0.129	0.13	0.131	0.133	0.134	0.135	0.136	0.137
G10	Sample	Dilution_05%	0.0499999999999999	DMSO	Food_Colorant	Standard_Development	Run075	Standard_Measurement	Plate_01	Clariostar_Study	MB	Biofoundry_,_London	Linear_Dilution_Pattern_V2	0.113	0.11	0.105	0.1	0.097	0.092	0.09	0.089	0.086	0.083	0.079	0.075	0.071	0.068	0.066	0.064	0.062	0.06	0.059	0.059	0.059	0.059	0.059	0.06	0.059	0.06	0.06	0.059	0.06	0.06	0.06	0.061	0.061	0.061	0.06	0.06
G11	Blank	DMSO_Blank		DMSO		Standard_Development	Run075	Standard_Measurement	Plate_01	Clariostar_Study	MB	Biofoundry_,_London	Linear_Dilution_Pattern_V2	0.103	0.1	0.096	0.092	0.088	0.082	0.081	0.08	0.076	0.072	0.067	0.064	0.061	0.057	0.054	0.052	0.051	0.049	0.047	0.047	0.045	0.045	0.045	0.045	0.045	0.045	0.044	0.043	0.044	0.044	0.044	0.044	0.044	0.043	0.042	0.041
G12	Blank	DMSO_Blank		DMSO		Standard_Development	Run075	Standard_Measurement	Plate_01	Clariostar_Study	MB	Biofoundry_,_London	Linear_Dilution_Pattern_V2	0.1	0.097	0.092	0.087	0.084	0.079	0.077	0.076	0.072	0.069	0.064	0.059	0.056	0.051	0.05	0.048	0.045	0.043	0.042	0.042	0.041	0.041	0.04	0.041	0.04	0.04	0.039	0.038	0.039	0.04	0.039	0.04	0.04	0.039	0.038	0.037
H01	Sample	Dilution_85%	0.85	DMSO	Food_Colorant	Standard_Development	Run075	Standard_Measurement	Plate_01	Clariostar_Study	MB	Biofoundry_,_London	Linear_Dilution_Pattern_V2	0.318	0.304	0.291	0.281	0.274	0.268	0.265	0.265	0.264	0.265	0.263	0.264	0.265	0.266	0.268	0.27	0.274	0.277	0.281	0.286	0.293	0.299	0.305	0.313	0.32	0.327	0.333	0.338	0.344	0.35	0.355	0.361	0.367	0.371	0.375	0.38
H02	Sample	Dilution_65%	0.65	DMSO	Food_Colorant	Standard_Development	Run075	Standard_Measurement	Plate_01	Clariostar_Study	MB	Biofoundry_,_London	Linear_Dilution_Pattern_V2	0.26	0.249	0.238	0.23	0.224	0.217	0.215	0.214	0.214	0.213	0.211	0.211	0.211	0.211	0.211	0.213	0.216	0.217	0.22	0.224	0.228	0.233	0.237	0.243	0.249	0.254	0.259	0.262	0.267	0.272	0.275	0.279	0.284	0.287	0.29	0.292
H03	Sample	Dilution_45%	0.45	DMSO	Food_Colorant	Standard_Development	Run075	Standard_Measurement	Plate_01	Clariostar_Study	MB	Biofoundry_,_London	Linear_Dilution_Pattern_V2	0.218	0.209	0.202	0.194	0.188	0.181	0.179	0.179	0.176	0.174	0.173	0.17	0.169	0.169	0.168	0.168	0.169	0.169	0.171	0.173	0.176	0.178	0.18	0.184	0.189	0.192	0.195	0.196	0.199	0.203	0.205	0.208	0.21	0.212	0.213	0.216
H04	Sample	Dilution_25%	0.25	DMSO	Food_Colorant	Standard_Development	Run075	Standard_Measurement	Plate_01	Clariostar_Study	MB	Biofoundry_,_London	Linear_Dilution_Pattern_V2	0.166	0.16	0.153	0.148	0.143	0.138	0.135	0.134	0.132	0.129	0.125	0.122	0.12	0.117	0.117	0.115	0.115	0.113	0.114	0.115	0.115	0.117	0.118	0.12	0.122	0.123	0.125	0.125	0.127	0.129	0.13	0.132	0.132	0.133	0.134	0.134
H05	Sample	Dilution_05%	0.0499999999999999	DMSO	Food_Colorant	Standard_Development	Run075	Standard_Measurement	Plate_01	Clariostar_Study	MB	Biofoundry_,_London	Linear_Dilution_Pattern_V2	0.12	0.116	0.112	0.108	0.104	0.1	0.097	0.096	0.093	0.089	0.085	0.083	0.079	0.075	0.072	0.07	0.069	0.067	0.066	0.066	0.065	0.065	0.065	0.065	0.065	0.065	0.065	0.064	0.064	0.065	0.064	0.065	0.065	0.064	0.063	0.062
H06	Sample	Dilution_85%	0.85	DMSO	Food_Colorant	Standard_Development	Run075	Standard_Measurement	Plate_01	Clariostar_Study	MB	Biofoundry_,_London	Linear_Dilution_Pattern_V2	0.314	0.3	0.287	0.277	0.269	0.262	0.259	0.258	0.258	0.257	0.258	0.258	0.259	0.261	0.262	0.265	0.268	0.27	0.275	0.28	0.286	0.292	0.298	0.306	0.313	0.32	0.326	0.33	0.338	0.343	0.348	0.354	0.359	0.364	0.369	0.374
H07	Sample	Dilution_65%	0.65	DMSO	Food_Colorant	Standard_Development	Run075	Standard_Measurement	Plate_01	Clariostar_Study	MB	Biofoundry_,_London	Linear_Dilution_Pattern_V2	0.276	0.263	0.252	0.243	0.237	0.23	0.227	0.226	0.225	0.225	0.223	0.222	0.222	0.222	0.222	0.224	0.226	0.227	0.231	0.234	0.239	0.243	0.248	0.254	0.259	0.264	0.269	0.273	0.278	0.283	0.286	0.291	0.294	0.298	0.301	0.304
H08	Sample	Dilution_45%	0.45	DMSO	Food_Colorant	Standard_Development	Run075	Standard_Measurement	Plate_01	Clariostar_Study	MB	Biofoundry_,_London	Linear_Dilution_Pattern_V2	0.219	0.208	0.2	0.192	0.187	0.181	0.179	0.178	0.175	0.174	0.17	0.168	0.167	0.165	0.165	0.166	0.166	0.166	0.168	0.171	0.173	0.176	0.178	0.183	0.186	0.19	0.193	0.195	0.199	0.202	0.204	0.207	0.21	0.212	0.214	0.216
H09	Sample	Dilution_25%	0.25	DMSO	Food_Colorant	Standard_Development	Run075	Standard_Measurement	Plate_01	Clariostar_Study	MB	Biofoundry_,_London	Linear_Dilution_Pattern_V2	0.176	0.169	0.162	0.156	0.151	0.145	0.143	0.141	0.139	0.136	0.132	0.129	0.127	0.124	0.122	0.121	0.121	0.12	0.12	0.12	0.121	0.123	0.124	0.126	0.127	0.13	0.131	0.132	0.134	0.136	0.137	0.138	0.139	0.14	0.141	0.141
H10	Sample	Dilution_05%	0.0499999999999999	DMSO	Food_Colorant	Standard_Development	Run075	Standard_Measurement	Plate_01	Clariostar_Study	MB	Biofoundry_,_London	Linear_Dilution_Pattern_V2	0.123	0.118	0.114	0.109	0.104	0.099	0.097	0.095	0.091	0.087	0.083	0.079	0.075	0.072	0.07	0.067	0.065	0.062	0.061	0.061	0.059	0.059	0.06	0.061	0.06	0.06	0.06	0.059	0.061	0.061	0.06	0.061	0.061	0.061	0.06	0.059
H11	Blank	DMSO_Blank		DMSO		Standard_Development	Run075	Standard_Measurement	Plate_01	Clariostar_Study	MB	Biofoundry_,_London	Linear_Dilution_Pattern_V2	0.106	0.103	0.099	0.094	0.091	0.085	0.083	0.082	0.078	0.074	0.07	0.065	0.061	0.058	0.055	0.052	0.05	0.047	0.046	0.046	0.044	0.044	0.044	0.044	0.044	0.043	0.043	0.042	0.043	0.043	0.042	0.042	0.042	0.041	0.041	0.04
H12	Blank	DMSO_Blank		DMSO		Standard_Development	Run075	Standard_Measurement	Plate_01	Clariostar_Study	MB	Biofoundry_,_London	Linear_Dilution_Pattern_V2	0.108	0.103	0.099	0.094	0.091	0.085	0.083	0.082	0.078	0.074	0.067	0.063	0.058	0.054	0.052	0.049	0.047	0.044	0.043	0.042	0.041	0.041	0.04	0.041	0.041	0.041	0.04	0.039	0.04	0.041	0.04	0.04	0.04	0.04	0.039	0.038
[truncated: 122 more columns]
