# Supplementary material for: Construction of a Calibration Curve for Lycopene on a Liquid-Handling Platform—Wider Lessons for the Development of Automated Dilution Protocols
Source: ACS Synth Biol. 2024 Aug 3;13(8):2357–75. doi: 10.1021/acssynbio.4c00031 (PMC11334188; doi:10.1021/acssynbio.4c00031)
Supplement: Supplementary file 2 — sb4c00031_si_002.zip [file sb4c00031_si_002.zip › AggregatedData/Run074/Plate_01/Clariostar_Study/Clariostar_Study.csv]

Well	Content	Label	Dilution	Solvent	Solute	Project	Run	Step	Container	Study	Author	Institution	Comment	OD350	OD352	OD354	OD356	OD358	OD360	OD362	OD364	OD366	OD368	OD370	OD372	OD374	OD376	OD378	OD380	OD382	OD384	OD386	OD388	OD390	OD392	OD394	OD396	OD398	OD400	OD402	OD404	OD406	OD408	OD410	OD412	OD414	OD416	OD418	OD420
A01	Sample	Dilution_100%	1.0	DMSO	Food_Colorant	Standard_Development	Run074	Standard_Measurement	Plate_01	Clariostar_Study	MB	Biofoundry_,_London	Linear_Dilution_Pattern_V2	0.638	0.607	0.581	0.558	0.544	0.531	0.524	0.524	0.525	0.529	0.536	0.541	0.551	0.56	0.569	0.577	0.589	0.603	0.616	0.631	0.647	0.663	0.68	0.697	0.717	0.734	0.752	0.767	0.781	0.797	0.811	0.825	0.84	0.852	0.866	0.878
A02	Sample	Dilution_80%	0.8	DMSO	Food_Colorant	Standard_Development	Run074	Standard_Measurement	Plate_01	Clariostar_Study	MB	Biofoundry_,_London	Linear_Dilution_Pattern_V2	0.555	0.526	0.502	0.483	0.47	0.46	0.454	0.453	0.453	0.455	0.459	0.463	0.469	0.476	0.484	0.491	0.498	0.509	0.52	0.532	0.544	0.558	0.572	0.586	0.602	0.616	0.629	0.643	0.655	0.668	0.68	0.691	0.702	0.713	0.725	0.737
A03	Sample	Dilution_60%	0.6	DMSO	Food_Colorant	Standard_Development	Run074	Standard_Measurement	Plate_01	Clariostar_Study	MB	Biofoundry_,_London	Linear_Dilution_Pattern_V2	0.443	0.422	0.403	0.386	0.375	0.366	0.361	0.361	0.36	0.362	0.364	0.367	0.372	0.375	0.38	0.385	0.392	0.399	0.406	0.414	0.424	0.433	0.445	0.456	0.468	0.478	0.488	0.497	0.507	0.517	0.525	0.534	0.543	0.55	0.559	0.567
A04	Sample	Dilution_40%	0.4	DMSO	Food_Colorant	Standard_Development	Run074	Standard_Measurement	Plate_01	Clariostar_Study	MB	Biofoundry_,_London	Linear_Dilution_Pattern_V2	0.339	0.323	0.308	0.297	0.288	0.28	0.275	0.274	0.274	0.273	0.274	0.275	0.277	0.279	0.281	0.284	0.286	0.292	0.296	0.301	0.308	0.314	0.321	0.328	0.336	0.343	0.35	0.356	0.362	0.369	0.376	0.381	0.386	0.392	0.398	0.403
A05	Sample	Dilution_20%	0.2	DMSO	Food_Colorant	Standard_Development	Run074	Standard_Measurement	Plate_01	Clariostar_Study	MB	Biofoundry_,_London	Linear_Dilution_Pattern_V2	0.212	0.202	0.195	0.187	0.182	0.177	0.172	0.169	0.167	0.166	0.164	0.162	0.161	0.161	0.161	0.161	0.161	0.163	0.164	0.165	0.167	0.169	0.172	0.175	0.178	0.181	0.185	0.187	0.19	0.193	0.195	0.197	0.199	0.202	0.204	0.206
A06	Sample	Dilution_100%	1.0	DMSO	Food_Colorant	Standard_Development	Run074	Standard_Measurement	Plate_01	Clariostar_Study	MB	Biofoundry_,_London	Linear_Dilution_Pattern_V2	0.636	0.604	0.575	0.555	0.541	0.529	0.523	0.522	0.524	0.528	0.534	0.54	0.549	0.558	0.567	0.576	0.587	0.601	0.612	0.627	0.644	0.66	0.676	0.695	0.714	0.73	0.749	0.765	0.779	0.793	0.807	0.822	0.836	0.849	0.862	0.876
A07	Sample	Dilution_80%	0.8	DMSO	Food_Colorant	Standard_Development	Run074	Standard_Measurement	Plate_01	Clariostar_Study	MB	Biofoundry_,_London	Linear_Dilution_Pattern_V2	0.551	0.522	0.498	0.479	0.466	0.456	0.45	0.448	0.45	0.455	0.459	0.464	0.469	0.476	0.483	0.491	0.5	0.511	0.521	0.532	0.546	0.558	0.573	0.588	0.604	0.617	0.631	0.644	0.657	0.67	0.681	0.693	0.705	0.715	0.727	0.738
A08	Sample	Dilution_60%	0.6	DMSO	Food_Colorant	Standard_Development	Run074	Standard_Measurement	Plate_01	Clariostar_Study	MB	Biofoundry_,_London	Linear_Dilution_Pattern_V2	0.442	0.421	0.402	0.386	0.376	0.367	0.36	0.359	0.36	0.362	0.364	0.366	0.371	0.376	0.38	0.386	0.392	0.398	0.405	0.413	0.422	0.432	0.442	0.454	0.466	0.475	0.486	0.496	0.505	0.515	0.523	0.532	0.54	0.549	0.556	0.564
A09	Sample	Dilution_40%	0.4	DMSO	Food_Colorant	Standard_Development	Run074	Standard_Measurement	Plate_01	Clariostar_Study	MB	Biofoundry_,_London	Linear_Dilution_Pattern_V2	0.33	0.315	0.3	0.289	0.28	0.274	0.268	0.267	0.266	0.265	0.267	0.267	0.268	0.271	0.273	0.275	0.279	0.283	0.287	0.291	0.298	0.304	0.31	0.318	0.325	0.333	0.34	0.345	0.351	0.357	0.363	0.369	0.375	0.38	0.385	0.39
A10	Sample	Dilution_20%	0.2	DMSO	Food_Colorant	Standard_Development	Run074	Standard_Measurement	Plate_01	Clariostar_Study	MB	Biofoundry_,_London	Linear_Dilution_Pattern_V2	0.216	0.206	0.197	0.19	0.184	0.179	0.174	0.172	0.171	0.171	0.17	0.169	0.168	0.166	0.166	0.167	0.168	0.169	0.171	0.172	0.174	0.176	0.18	0.184	0.187	0.19	0.193	0.195	0.199	0.202	0.204	0.207	0.209	0.212	0.214	0.215
A11	Blank	DMSO_Blank		DMSO		Standard_Development	Run074	Standard_Measurement	Plate_01	Clariostar_Study	MB	Biofoundry_,_London	Linear_Dilution_Pattern_V2	0.101	0.098	0.094	0.091	0.088	0.084	0.08	0.079	0.077	0.075	0.073	0.069	0.066	0.063	0.061	0.06	0.058	0.056	0.055	0.054	0.053	0.051	0.051	0.051	0.051	0.051	0.051	0.05	0.049	0.049	0.049	0.048	0.048	0.048	0.047	0.046
A12	Blank	DMSO_Blank		DMSO		Standard_Development	Run074	Standard_Measurement	Plate_01	Clariostar_Study	MB	Biofoundry_,_London	Linear_Dilution_Pattern_V2	0.101	0.097	0.094	0.09	0.087	0.084	0.08	0.079	0.077	0.074	0.072	0.069	0.066	0.063	0.061	0.059	0.057	0.056	0.055	0.054	0.053	0.052	0.051	0.051	0.051	0.051	0.05	0.049	0.05	0.049	0.049	0.049	0.048	0.048	0.047	0.047
B01	Sample	Dilution_100%	1.0	DMSO	Food_Colorant	Standard_Development	Run074	Standard_Measurement	Plate_01	Clariostar_Study	MB	Biofoundry_,_London	Linear_Dilution_Pattern_V2	0.645	0.611	0.584	0.561	0.547	0.535	0.529	0.529	0.53	0.534	0.54	0.547	0.554	0.564	0.573	0.584	0.595	0.608	0.621	0.636	0.652	0.668	0.686	0.704	0.724	0.74	0.759	0.773	0.788	0.804	0.819	0.831	0.846	0.859	0.874	0.887
B02	Sample	Dilution_80%	0.8	DMSO	Food_Colorant	Standard_Development	Run074	Standard_Measurement	Plate_01	Clariostar_Study	MB	Biofoundry_,_London	Linear_Dilution_Pattern_V2	0.556	0.528	0.503	0.483	0.47	0.461	0.453	0.453	0.456	0.458	0.462	0.468	0.474	0.48	0.486	0.495	0.504	0.515	0.524	0.536	0.55	0.562	0.577	0.593	0.608	0.622	0.637	0.649	0.661	0.675	0.687	0.699	0.71	0.72	0.73	0.74
B03	Sample	Dilution_60%	0.6	DMSO	Food_Colorant	Standard_Development	Run074	Standard_Measurement	Plate_01	Clariostar_Study	MB	Biofoundry_,_London	Linear_Dilution_Pattern_V2	0.449	0.427	0.408	0.392	0.382	0.372	0.366	0.365	0.365	0.368	0.37	0.373	0.377	0.38	0.386	0.392	0.398	0.404	0.412	0.421	0.43	0.44	0.451	0.462	0.474	0.485	0.495	0.505	0.515	0.525	0.533	0.543	0.551	0.558	0.567	0.574
B04	Sample	Dilution_40%	0.4	DMSO	Food_Colorant	Standard_Development	Run074	Standard_Measurement	Plate_01	Clariostar_Study	MB	Biofoundry_,_London	Linear_Dilution_Pattern_V2	0.336	0.32	0.306	0.294	0.284	0.278	0.273	0.271	0.27	0.269	0.27	0.272	0.273	0.275	0.277	0.28	0.283	0.288	0.293	0.298	0.303	0.309	0.316	0.324	0.331	0.338	0.345	0.351	0.358	0.364	0.369	0.374	0.38	0.385	0.391	0.396
B05	Sample	Dilution_20%	0.2	DMSO	Food_Colorant	Standard_Development	Run074	Standard_Measurement	Plate_01	Clariostar_Study	MB	Biofoundry_,_London	Linear_Dilution_Pattern_V2	0.229	0.219	0.21	0.201	0.195	0.19	0.185	0.183	0.182	0.181	0.18	0.179	0.178	0.178	0.178	0.179	0.179	0.181	0.183	0.184	0.187	0.19	0.194	0.198	0.201	0.205	0.208	0.211	0.215	0.218	0.221	0.224	0.226	0.229	0.231	0.233
B06	Sample	Dilution_100%	1.0	DMSO	Food_Colorant	Standard_Development	Run074	Standard_Measurement	Plate_01	Clariostar_Study	MB	Biofoundry_,_London	Linear_Dilution_Pattern_V2	0.643	0.611	0.584	0.561	0.546	0.533	0.526	0.527	0.529	0.533	0.541	0.548	0.557	0.566	0.575	0.585	0.597	0.609	0.623	0.638	0.653	0.67	0.688	0.705	0.725	0.741	0.759	0.775	0.791	0.807	0.823	0.836	0.85	0.861	0.875	0.888
B07	Sample	Dilution_80%	0.8	DMSO	Food_Colorant	Standard_Development	Run074	Standard_Measurement	Plate_01	Clariostar_Study	MB	Biofoundry_,_London	Linear_Dilution_Pattern_V2	0.551	0.524	0.5	0.479	0.466	0.458	0.452	0.45	0.451	0.455	0.459	0.465	0.47	0.476	0.484	0.492	0.501	0.511	0.521	0.533	0.547	0.56	0.574	0.589	0.605	0.618	0.633	0.646	0.659	0.671	0.682	0.694	0.706	0.717	0.728	0.738
B08	Sample	Dilution_60%	0.6	DMSO	Food_Colorant	Standard_Development	Run074	Standard_Measurement	Plate_01	Clariostar_Study	MB	Biofoundry_,_London	Linear_Dilution_Pattern_V2	0.448	0.425	0.406	0.39	0.379	0.37	0.363	0.364	0.363	0.364	0.368	0.372	0.375	0.378	0.384	0.39	0.395	0.402	0.41	0.418	0.427	0.436	0.448	0.459	0.471	0.481	0.492	0.501	0.51	0.52	0.529	0.537	0.547	0.555	0.563	0.57
B09	Sample	Dilution_40%	0.4	DMSO	Food_Colorant	Standard_Development	Run074	Standard_Measurement	Plate_01	Clariostar_Study	MB	Biofoundry_,_London	Linear_Dilution_Pattern_V2	0.335	0.318	0.304	0.292	0.284	0.277	0.272	0.27	0.269	0.269	0.27	0.271	0.273	0.275	0.277	0.28	0.284	0.289	0.293	0.297	0.303	0.309	0.316	0.323	0.331	0.338	0.345	0.351	0.358	0.364	0.369	0.376	0.381	0.386	0.392	0.396
B10	Sample	Dilution_20%	0.2	DMSO	Food_Colorant	Standard_Development	Run074	Standard_Measurement	Plate_01	Clariostar_Study	MB	Biofoundry_,_London	Linear_Dilution_Pattern_V2	0.211	0.202	0.194	0.186	0.18	0.176	0.17	0.169	0.167	0.166	0.166	0.164	0.163	0.162	0.162	0.163	0.164	0.164	0.165	0.167	0.169	0.171	0.174	0.177	0.181	0.184	0.187	0.189	0.192	0.194	0.197	0.199	0.202	0.204	0.206	0.207
B11	Blank	DMSO_Blank		DMSO		Standard_Development	Run074	Standard_Measurement	Plate_01	Clariostar_Study	MB	Biofoundry_,_London	Linear_Dilution_Pattern_V2	0.102	0.098	0.095	0.091	0.088	0.085	0.081	0.08	0.077	0.075	0.072	0.069	0.067	0.063	0.061	0.06	0.058	0.056	0.055	0.054	0.053	0.052	0.051	0.051	0.051	0.05	0.051	0.05	0.049	0.049	0.048	0.048	0.048	0.047	0.047	0.046
B12	Blank	DMSO_Blank		DMSO		Standard_Development	Run074	Standard_Measurement	Plate_01	Clariostar_Study	MB	Biofoundry_,_London	Linear_Dilution_Pattern_V2	0.101	0.098	0.095	0.091	0.088	0.084	0.081	0.08	0.077	0.075	0.072	0.069	0.066	0.063	0.061	0.059	0.058	0.056	0.055	0.054	0.053	0.052	0.052	0.051	0.051	0.051	0.051	0.049	0.05	0.049	0.049	0.048	0.048	0.048	0.047	0.047
C01	Sample	Dilution_95%	0.95	DMSO	Food_Colorant	Standard_Development	Run074	Standard_Measurement	Plate_01	Clariostar_Study	MB	Biofoundry_,_London	Linear_Dilution_Pattern_V2	0.604	0.574	0.548	0.526	0.513	0.502	0.495	0.495	0.497	0.501	0.505	0.512	0.52	0.527	0.534	0.544	0.554	0.566	0.578	0.591	0.606	0.622	0.639	0.655	0.672	0.688	0.705	0.719	0.734	0.748	0.76	0.773	0.788	0.799	0.811	0.821
C02	Sample	Dilution_75%	0.75	DMSO	Food_Colorant	Standard_Development	Run074	Standard_Measurement	Plate_01	Clariostar_Study	MB	Biofoundry_,_London	Linear_Dilution_Pattern_V2	0.523	0.497	0.473	0.455	0.444	0.434	0.427	0.426	0.426	0.429	0.432	0.436	0.443	0.448	0.454	0.461	0.469	0.479	0.489	0.498	0.51	0.523	0.537	0.55	0.564	0.577	0.59	0.602	0.614	0.625	0.636	0.647	0.658	0.668	0.678	0.687
C03	Sample	Dilution_55%	0.55	DMSO	Food_Colorant	Standard_Development	Run074	Standard_Measurement	Plate_01	Clariostar_Study	MB	Biofoundry_,_London	Linear_Dilution_Pattern_V2	0.418	0.396	0.379	0.364	0.353	0.345	0.34	0.338	0.338	0.34	0.343	0.344	0.347	0.351	0.355	0.36	0.365	0.371	0.377	0.385	0.394	0.402	0.412	0.423	0.432	0.442	0.453	0.461	0.469	0.479	0.486	0.494	0.502	0.509	0.516	0.523
C04	Sample	Dilution_35%	0.35	DMSO	Food_Colorant	Standard_Development	Run074	Standard_Measurement	Plate_01	Clariostar_Study	MB	Biofoundry_,_London	Linear_Dilution_Pattern_V2	0.307	0.294	0.281	0.27	0.262	0.254	0.249	0.248	0.247	0.246	0.247	0.247	0.248	0.249	0.25	0.253	0.256	0.259	0.262	0.267	0.272	0.277	0.283	0.289	0.296	0.301	0.308	0.313	0.319	0.324	0.329	0.333	0.338	0.343	0.348	0.351
C05	Sample	Dilution_15%	0.15	DMSO	Food_Colorant	Standard_Development	Run074	Standard_Measurement	Plate_01	Clariostar_Study	MB	Biofoundry_,_London	Linear_Dilution_Pattern_V2	0.185	0.178	0.17	0.163	0.158	0.153	0.149	0.147	0.145	0.144	0.142	0.14	0.139	0.138	0.137	0.137	0.137	0.137	0.138	0.139	0.141	0.141	0.144	0.146	0.149	0.151	0.153	0.154	0.157	0.159	0.16	0.162	0.164	0.166	0.167	0.168
C06	Sample	Dilution_95%	0.95	DMSO	Food_Colorant	Standard_Development	Run074	Standard_Measurement	Plate_01	Clariostar_Study	MB	Biofoundry_,_London	Linear_Dilution_Pattern_V2	0.603	0.572	0.545	0.525	0.51	0.5	0.493	0.492	0.493	0.498	0.504	0.511	0.52	0.528	0.535	0.545	0.554	0.566	0.577	0.59	0.606	0.622	0.638	0.654	0.672	0.688	0.704	0.718	0.731	0.746	0.76	0.773	0.787	0.798	0.809	0.822
C07	Sample	Dilution_75%	0.75	DMSO	Food_Colorant	Standard_Development	Run074	Standard_Measurement	Plate_01	Clariostar_Study	MB	Biofoundry_,_London	Linear_Dilution_Pattern_V2	0.512	0.486	0.464	0.446	0.434	0.423	0.418	0.416	0.417	0.42	0.424	0.427	0.434	0.44	0.446	0.454	0.461	0.47	0.48	0.49	0.501	0.512	0.526	0.539	0.554	0.567	0.58	0.591	0.602	0.615	0.626	0.635	0.646	0.655	0.665	0.675
C08	Sample	Dilution_55%	0.55	DMSO	Food_Colorant	Standard_Development	Run074	Standard_Measurement	Plate_01	Clariostar_Study	MB	Biofoundry_,_London	Linear_Dilution_Pattern_V2	0.419	0.399	0.381	0.365	0.354	0.347	0.34	0.34	0.34	0.34	0.344	0.346	0.351	0.353	0.357	0.362	0.368	0.374	0.38	0.388	0.397	0.405	0.414	0.425	0.436	0.445	0.456	0.464	0.472	0.481	0.489	0.496	0.505	0.512	0.519	0.526
C09	Sample	Dilution_35%	0.35	DMSO	Food_Colorant	Standard_Development	Run074	Standard_Measurement	Plate_01	Clariostar_Study	MB	Biofoundry_,_London	Linear_Dilution_Pattern_V2	0.305	0.291	0.277	0.266	0.258	0.251	0.246	0.246	0.244	0.243	0.244	0.244	0.245	0.245	0.247	0.249	0.252	0.256	0.259	0.263	0.268	0.273	0.279	0.285	0.292	0.298	0.303	0.308	0.314	0.319	0.324	0.329	0.334	0.338	0.342	0.345
C10	Sample	Dilution_15%	0.15	DMSO	Food_Colorant	Standard_Development	Run074	Standard_Measurement	Plate_01	Clariostar_Study	MB	Biofoundry_,_London	Linear_Dilution_Pattern_V2	0.189	0.181	0.174	0.167	0.161	0.157	0.152	0.151	0.149	0.147	0.146	0.145	0.143	0.142	0.141	0.142	0.141	0.142	0.142	0.144	0.145	0.147	0.149	0.152	0.155	0.157	0.159	0.161	0.163	0.165	0.167	0.169	0.171	0.172	0.174	0.175
C11	Blank	DMSO_Blank		DMSO		Standard_Development	Run074	Standard_Measurement	Plate_01	Clariostar_Study	MB	Biofoundry_,_London	Linear_Dilution_Pattern_V2	0.101	0.098	0.094	0.091	0.087	0.084	0.08	0.079	0.076	0.074	0.071	0.069	0.066	0.063	0.06	0.058	0.057	0.055	0.054	0.053	0.052	0.05	0.051	0.051	0.051	0.049	0.05	0.049	0.048	0.048	0.048	0.047	0.047	0.046	0.046	0.045
C12	Blank	DMSO_Blank		DMSO		Standard_Development	Run074	Standard_Measurement	Plate_01	Clariostar_Study	MB	Biofoundry_,_London	Linear_Dilution_Pattern_V2	0.103	0.1	0.096	0.093	0.09	0.086	0.083	0.081	0.079	0.077	0.074	0.071	0.067	0.064	0.062	0.061	0.059	0.057	0.056	0.054	0.053	0.053	0.053	0.053	0.052	0.051	0.052	0.051	0.05	0.05	0.05	0.049	0.049	0.048	0.047	0.046
D01	Sample	Dilution_95%	0.95	DMSO	Food_Colorant	Standard_Development	Run074	Standard_Measurement	Plate_01	Clariostar_Study	MB	Biofoundry_,_London	Linear_Dilution_Pattern_V2	0.622	0.588	0.562	0.541	0.526	0.515	0.508	0.506	0.509	0.514	0.52	0.526	0.536	0.542	0.549	0.56	0.572	0.583	0.596	0.611	0.625	0.641	0.658	0.676	0.694	0.709	0.726	0.741	0.756	0.771	0.786	0.799	0.813	0.825	0.837	0.849
D02	Sample	Dilution_75%	0.75	DMSO	Food_Colorant	Standard_Development	Run074	Standard_Measurement	Plate_01	Clariostar_Study	MB	Biofoundry_,_London	Linear_Dilution_Pattern_V2	0.534	0.507	0.485	0.466	0.453	0.445	0.437	0.436	0.436	0.439	0.444	0.448	0.454	0.46	0.467	0.474	0.481	0.49	0.501	0.513	0.525	0.536	0.55	0.564	0.579	0.592	0.607	0.618	0.63	0.641	0.653	0.664	0.675	0.685	0.695	0.705
D03	Sample	Dilution_55%	0.55	DMSO	Food_Colorant	Standard_Development	Run074	Standard_Measurement	Plate_01	Clariostar_Study	MB	Biofoundry_,_London	Linear_Dilution_Pattern_V2	0.418	0.398	0.38	0.365	0.354	0.346	0.34	0.339	0.34	0.341	0.344	0.346	0.349	0.352	0.357	0.362	0.367	0.373	0.38	0.388	0.396	0.405	0.414	0.424	0.436	0.445	0.456	0.463	0.472	0.48	0.489	0.498	0.505	0.512	0.52	0.527
D04	Sample	Dilution_35%	0.35	DMSO	Food_Colorant	Standard_Development	Run074	Standard_Measurement	Plate_01	Clariostar_Study	MB	Biofoundry_,_London	Linear_Dilution_Pattern_V2	0.305	0.29	0.278	0.267	0.259	0.253	0.247	0.246	0.245	0.245	0.245	0.245	0.246	0.247	0.248	0.251	0.254	0.256	0.26	0.264	0.269	0.274	0.28	0.286	0.293	0.3	0.305	0.31	0.315	0.321	0.326	0.331	0.336	0.34	0.344	0.348
D05	Sample	Dilution_15%	0.15	DMSO	Food_Colorant	Standard_Development	Run074	Standard_Measurement	Plate_01	Clariostar_Study	MB	Biofoundry_,_London	Linear_Dilution_Pattern_V2	0.2	0.19	0.182	0.175	0.169	0.164	0.159	0.158	0.157	0.155	0.154	0.154	0.151	0.149	0.149	0.149	0.15	0.15	0.151	0.152	0.154	0.156	0.158	0.161	0.164	0.166	0.17	0.171	0.173	0.176	0.177	0.18	0.182	0.183	0.185	0.186
D06	Sample	Dilution_95%	0.95	DMSO	Food_Colorant	Standard_Development	Run074	Standard_Measurement	Plate_01	Clariostar_Study	MB	Biofoundry_,_London	Linear_Dilution_Pattern_V2	0.618	0.587	0.561	0.54	0.525	0.515	0.508	0.508	0.509	0.513	0.52	0.527	0.535	0.543	0.551	0.56	0.572	0.582	0.596	0.609	0.626	0.639	0.657	0.673	0.692	0.708	0.726	0.74	0.755	0.769	0.783	0.797	0.81	0.823	0.836	0.847
D07	Sample	Dilution_75%	0.75	DMSO	Food_Colorant	Standard_Development	Run074	Standard_Measurement	Plate_01	Clariostar_Study	MB	Biofoundry_,_London	Linear_Dilution_Pattern_V2	0.528	0.501	0.478	0.46	0.447	0.438	0.43	0.43	0.431	0.436	0.439	0.443	0.45	0.455	0.462	0.469	0.477	0.487	0.496	0.507	0.518	0.53	0.544	0.558	0.574	0.587	0.6	0.612	0.623	0.635	0.647	0.657	0.668	0.678	0.689	0.698
D08	Sample	Dilution_55%	0.55	DMSO	Food_Colorant	Standard_Development	Run074	Standard_Measurement	Plate_01	Clariostar_Study	MB	Biofoundry_,_London	Linear_Dilution_Pattern_V2	0.415	0.394	0.377	0.362	0.352	0.344	0.338	0.336	0.337	0.339	0.342	0.344	0.347	0.35	0.355	0.359	0.365	0.371	0.376	0.383	0.392	0.401	0.409	0.42	0.43	0.44	0.451	0.458	0.467	0.475	0.483	0.491	0.499	0.507	0.514	0.52
D09	Sample	Dilution_35%	0.35	DMSO	Food_Colorant	Standard_Development	Run074	Standard_Measurement	Plate_01	Clariostar_Study	MB	Biofoundry_,_London	Linear_Dilution_Pattern_V2	0.308	0.293	0.281	0.269	0.262	0.255	0.249	0.248	0.248	0.248	0.248	0.249	0.25	0.251	0.253	0.255	0.258	0.261	0.265	0.268	0.273	0.278	0.285	0.291	0.297	0.304	0.31	0.316	0.32	0.326	0.331	0.336	0.34	0.345	0.349	0.353
D10	Sample	Dilution_15%	0.15	DMSO	Food_Colorant	Standard_Development	Run074	Standard_Measurement	Plate_01	Clariostar_Study	MB	Biofoundry_,_London	Linear_Dilution_Pattern_V2	0.189	0.181	0.174	0.167	0.161	0.157	0.151	0.151	0.15	0.147	0.146	0.145	0.144	0.142	0.141	0.141	0.142	0.142	0.142	0.144	0.145	0.146	0.149	0.152	0.154	0.156	0.159	0.16	0.163	0.165	0.167	0.168	0.17	0.172	0.173	0.174
D11	Blank	DMSO_Blank		DMSO		Standard_Development	Run074	Standard_Measurement	Plate_01	Clariostar_Study	MB	Biofoundry_,_London	Linear_Dilution_Pattern_V2	0.101	0.099	0.096	0.092	0.089	0.086	0.082	0.08	0.077	0.074	0.073	0.069	0.066	0.064	0.062	0.06	0.059	0.057	0.056	0.054	0.053	0.052	0.052	0.051	0.051	0.05	0.051	0.05	0.05	0.049	0.049	0.048	0.048	0.047	0.046	0.045
D12	Blank	DMSO_Blank		DMSO		Standard_Development	Run074	Standard_Measurement	Plate_01	Clariostar_Study	MB	Biofoundry_,_London	Linear_Dilution_Pattern_V2	0.102	0.098	0.095	0.091	0.087	0.085	0.081	0.079	0.077	0.074	0.072	0.069	0.067	0.063	0.061	0.059	0.058	0.056	0.055	0.054	0.052	0.052	0.051	0.051	0.051	0.05	0.051	0.049	0.049	0.049	0.048	0.048	0.048	0.047	0.047	0.045
E01	Sample	Dilution_90%	0.9	DMSO	Food_Colorant	Standard_Development	Run074	Standard_Measurement	Plate_01	Clariostar_Study	MB	Biofoundry_,_London	Linear_Dilution_Pattern_V2	0.593	0.566	0.538	0.515	0.501	0.491	0.485	0.485	0.487	0.49	0.495	0.501	0.509	0.516	0.523	0.532	0.542	0.554	0.566	0.579	0.593	0.608	0.623	0.64	0.656	0.671	0.688	0.702	0.716	0.73	0.743	0.754	0.769	0.779	0.791	0.803
E02	Sample	Dilution_70%	0.7	DMSO	Food_Colorant	Standard_Development	Run074	Standard_Measurement	Plate_01	Clariostar_Study	MB	Biofoundry_,_London	Linear_Dilution_Pattern_V2	0.501	0.475	0.454	0.436	0.424	0.415	0.409	0.408	0.408	0.412	0.416	0.42	0.423	0.427	0.433	0.441	0.449	0.457	0.467	0.476	0.487	0.499	0.512	0.524	0.538	0.551	0.563	0.574	0.586	0.596	0.605	0.615	0.627	0.636	0.645	0.655
E03	Sample	Dilution_50%	0.5	DMSO	Food_Colorant	Standard_Development	Run074	Standard_Measurement	Plate_01	Clariostar_Study	MB	Biofoundry_,_London	Linear_Dilution_Pattern_V2	0.399	0.38	0.363	0.349	0.337	0.33	0.324	0.324	0.323	0.325	0.327	0.329	0.332	0.334	0.338	0.343	0.348	0.353	0.358	0.366	0.374	0.382	0.392	0.401	0.41	0.419	0.429	0.436	0.446	0.453	0.461	0.468	0.476	0.482	0.489	0.495
E04	Sample	Dilution_30%	0.3	DMSO	Food_Colorant	Standard_Development	Run074	Standard_Measurement	Plate_01	Clariostar_Study	MB	Biofoundry_,_London	Linear_Dilution_Pattern_V2	0.286	0.273	0.261	0.25	0.242	0.237	0.231	0.229	0.229	0.229	0.229	0.229	0.23	0.229	0.231	0.234	0.236	0.239	0.242	0.245	0.249	0.254	0.259	0.264	0.271	0.276	0.282	0.285	0.29	0.296	0.3	0.304	0.309	0.313	0.317	0.319
E05	Sample	Dilution_10%	0.1	DMSO	Food_Colorant	Standard_Development	Run074	Standard_Measurement	Plate_01	Clariostar_Study	MB	Biofoundry_,_London	Linear_Dilution_Pattern_V2	0.165	0.158	0.151	0.145	0.14	0.135	0.13	0.13	0.129	0.127	0.125	0.123	0.121	0.119	0.118	0.118	0.117	0.117	0.118	0.118	0.119	0.119	0.121	0.122	0.125	0.126	0.128	0.128	0.13	0.131	0.133	0.134	0.135	0.136	0.137	0.137
E06	Sample	Dilution_90%	0.9	DMSO	Food_Colorant	Standard_Development	Run074	Standard_Measurement	Plate_01	Clariostar_Study	MB	Biofoundry_,_London	Linear_Dilution_Pattern_V2	0.597	0.567	0.541	0.52	0.506	0.495	0.488	0.489	0.491	0.496	0.501	0.507	0.515	0.522	0.529	0.539	0.548	0.56	0.572	0.586	0.6	0.614	0.631	0.648	0.664	0.68	0.697	0.711	0.724	0.739	0.752	0.764	0.777	0.788	0.801	0.813
E07	Sample	Dilution_70%	0.7	DMSO	Food_Colorant	Standard_Development	Run074	Standard_Measurement	Plate_01	Clariostar_Study	MB	Biofoundry_,_London	Linear_Dilution_Pattern_V2	0.503	0.478	0.457	0.44	0.427	0.416	0.41	0.409	0.41	0.414	0.418	0.422	0.428	0.432	0.437	0.446	0.455	0.462	0.47	0.48	0.492	0.504	0.517	0.53	0.543	0.555	0.569	0.58	0.591	0.6	0.611	0.622	0.633	0.641	0.651	0.66
E08	Sample	Dilution_50%	0.5	DMSO	Food_Colorant	Standard_Development	Run074	Standard_Measurement	Plate_01	Clariostar_Study	MB	Biofoundry_,_London	Linear_Dilution_Pattern_V2	0.392	0.374	0.357	0.342	0.333	0.325	0.32	0.318	0.318	0.319	0.321	0.323	0.325	0.33	0.332	0.337	0.34	0.346	0.353	0.359	0.367	0.376	0.385	0.394	0.404	0.412	0.42	0.429	0.437	0.444	0.451	0.46	0.466	0.473	0.479	0.485
E09	Sample	Dilution_30%	0.3	DMSO	Food_Colorant	Standard_Development	Run074	Standard_Measurement	Plate_01	Clariostar_Study	MB	Biofoundry_,_London	Linear_Dilution_Pattern_V2	0.278	0.266	0.254	0.244	0.237	0.231	0.226	0.224	0.222	0.222	0.222	0.222	0.223	0.223	0.224	0.226	0.228	0.23	0.233	0.237	0.241	0.245	0.25	0.256	0.261	0.265	0.271	0.275	0.28	0.284	0.289	0.293	0.297	0.3	0.304	0.308
E10	Sample	Dilution_10%	0.1	DMSO	Food_Colorant	Standard_Development	Run074	Standard_Measurement	Plate_01	Clariostar_Study	MB	Biofoundry_,_London	Linear_Dilution_Pattern_V2	0.16	0.152	0.146	0.14	0.136	0.132	0.127	0.126	0.124	0.123	0.121	0.119	0.116	0.114	0.113	0.113	0.112	0.112	0.112	0.112	0.113	0.113	0.114	0.116	0.118	0.119	0.121	0.121	0.123	0.124	0.125	0.127	0.128	0.128	0.128	0.129
E11	Blank	DMSO_Blank		DMSO		Standard_Development	Run074	Standard_Measurement	Plate_01	Clariostar_Study	MB	Biofoundry_,_London	Linear_Dilution_Pattern_V2	0.101	0.098	0.095	0.09	0.087	0.084	0.08	0.079	0.077	0.075	0.072	0.068	0.067	0.063	0.061	0.059	0.057	0.056	0.055	0.053	0.052	0.051	0.051	0.051	0.051	0.05	0.051	0.049	0.049	0.048	0.048	0.048	0.048	0.047	0.046	0.045
E12	Blank	DMSO_Blank		DMSO		Standard_Development	Run074	Standard_Measurement	Plate_01	Clariostar_Study	MB	Biofoundry_,_London	Linear_Dilution_Pattern_V2	0.102	0.099	0.097	0.092	0.089	0.086	0.082	0.081	0.079	0.076	0.073	0.07	0.067	0.064	0.061	0.06	0.059	0.058	0.056	0.055	0.054	0.052	0.052	0.052	0.052	0.051	0.051	0.05	0.05	0.05	0.049	0.049	0.049	0.048	0.047	0.046
F01	Sample	Dilution_90%	0.9	DMSO	Food_Colorant	Standard_Development	Run074	Standard_Measurement	Plate_01	Clariostar_Study	MB	Biofoundry_,_London	Linear_Dilution_Pattern_V2	0.591	0.561	0.536	0.515	0.501	0.49	0.484	0.484	0.485	0.488	0.494	0.5	0.509	0.515	0.521	0.531	0.542	0.552	0.564	0.577	0.591	0.606	0.622	0.638	0.656	0.67	0.687	0.701	0.714	0.728	0.741	0.753	0.766	0.778	0.789	0.8
F02	Sample	Dilution_70%	0.7	DMSO	Food_Colorant	Standard_Development	Run074	Standard_Measurement	Plate_01	Clariostar_Study	MB	Biofoundry_,_London	Linear_Dilution_Pattern_V2	0.504	0.479	0.458	0.439	0.426	0.417	0.409	0.41	0.412	0.415	0.418	0.421	0.427	0.431	0.437	0.444	0.451	0.46	0.469	0.479	0.491	0.502	0.514	0.527	0.542	0.554	0.566	0.577	0.588	0.6	0.609	0.621	0.63	0.638	0.647	0.656
F03	Sample	Dilution_50%	0.5	DMSO	Food_Colorant	Standard_Development	Run074	Standard_Measurement	Plate_01	Clariostar_Study	MB	Biofoundry_,_London	Linear_Dilution_Pattern_V2	0.393	0.373	0.357	0.343	0.334	0.326	0.32	0.319	0.318	0.319	0.323	0.325	0.327	0.329	0.332	0.337	0.342	0.347	0.354	0.361	0.368	0.376	0.384	0.394	0.403	0.412	0.422	0.429	0.437	0.445	0.453	0.46	0.468	0.474	0.48	0.486
F04	Sample	Dilution_30%	0.3	DMSO	Food_Colorant	Standard_Development	Run074	Standard_Measurement	Plate_01	Clariostar_Study	MB	Biofoundry_,_London	Linear_Dilution_Pattern_V2	0.287	0.275	0.262	0.252	0.245	0.238	0.232	0.231	0.23	0.231	0.23	0.231	0.232	0.231	0.233	0.235	0.237	0.239	0.243	0.246	0.251	0.254	0.26	0.265	0.272	0.277	0.282	0.287	0.291	0.297	0.302	0.306	0.31	0.313	0.317	0.32
F05	Sample	Dilution_10%	0.1	DMSO	Food_Colorant	Standard_Development	Run074	Standard_Measurement	Plate_01	Clariostar_Study	MB	Biofoundry_,_London	Linear_Dilution_Pattern_V2	0.154	0.147	0.141	0.136	0.131	0.126	0.121	0.12	0.119	0.118	0.116	0.114	0.112	0.109	0.108	0.107	0.107	0.107	0.107	0.106	0.107	0.107	0.108	0.11	0.111	0.113	0.114	0.114	0.115	0.117	0.117	0.119	0.119	0.12	0.12	0.119
F06	Sample	Dilution_90%	0.9	DMSO	Food_Colorant	Standard_Development	Run074	Standard_Measurement	Plate_01	Clariostar_Study	MB	Biofoundry_,_London	Linear_Dilution_Pattern_V2	0.61	0.578	0.551	0.53	0.516	0.505	0.498	0.498	0.499	0.504	0.51	0.518	0.525	0.533	0.54	0.55	0.56	0.573	0.585	0.599	0.614	0.628	0.644	0.661	0.679	0.695	0.712	0.725	0.739	0.754	0.768	0.782	0.794	0.805	0.817	0.831
F07	Sample	Dilution_70%	0.7	DMSO	Food_Colorant	Standard_Development	Run074	Standard_Measurement	Plate_01	Clariostar_Study	MB	Biofoundry_,_London	Linear_Dilution_Pattern_V2	0.506	0.481	0.459	0.441	0.429	0.419	0.413	0.412	0.413	0.416	0.42	0.425	0.43	0.435	0.44	0.447	0.455	0.464	0.471	0.483	0.494	0.505	0.519	0.531	0.545	0.558	0.571	0.58	0.592	0.604	0.614	0.624	0.634	0.644	0.653	0.663
F08	Sample	Dilution_50%	0.5	DMSO	Food_Colorant	Standard_Development	Run074	Standard_Measurement	Plate_01	Clariostar_Study	MB	Biofoundry_,_London	Linear_Dilution_Pattern_V2	0.395	0.376	0.36	0.346	0.336	0.328	0.322	0.32	0.322	0.323	0.325	0.326	0.329	0.332	0.335	0.34	0.344	0.351	0.357	0.364	0.372	0.379	0.389	0.399	0.408	0.417	0.426	0.433	0.441	0.449	0.457	0.464	0.471	0.478	0.484	0.49
F09	Sample	Dilution_30%	0.3	DMSO	Food_Colorant	Standard_Development	Run074	Standard_Measurement	Plate_01	Clariostar_Study	MB	Biofoundry_,_London	Linear_Dilution_Pattern_V2	0.277	0.265	0.253	0.243	0.235	0.23	0.224	0.223	0.222	0.22	0.221	0.221	0.223	0.223	0.223	0.225	0.227	0.23	0.233	0.236	0.24	0.244	0.249	0.255	0.261	0.265	0.27	0.274	0.279	0.284	0.288	0.293	0.297	0.301	0.304	0.307
F10	Sample	Dilution_10%	0.1	DMSO	Food_Colorant	Standard_Development	Run074	Standard_Measurement	Plate_01	Clariostar_Study	MB	Biofoundry_,_London	Linear_Dilution_Pattern_V2	0.16	0.154	0.148	0.141	0.136	0.132	0.128	0.127	0.125	0.124	0.123	0.12	0.118	0.116	0.115	0.115	0.115	0.114	0.114	0.115	0.115	0.116	0.117	0.119	0.121	0.122	0.124	0.124	0.125	0.127	0.128	0.13	0.131	0.131	0.132	0.132
F11	Blank	DMSO		DMSO		Standard_Development	Run074	Standard_Measurement	Plate_01	Clariostar_Study	MB	Biofoundry_,_London	Linear_Dilution_Pattern_V2	0.102	0.099	0.095	0.091	0.088	0.085	0.08	0.08	0.078	0.076	0.074	0.07	0.068	0.064	0.061	0.06	0.059	0.057	0.055	0.054	0.053	0.052	0.051	0.051	0.051	0.051	0.051	0.05	0.049	0.049	0.049	0.048	0.048	0.047	0.047	0.045
F12	Blank	DMSO		DMSO		Standard_Development	Run074	Standard_Measurement	Plate_01	Clariostar_Study	MB	Biofoundry_,_London	Linear_Dilution_Pattern_V2	0.105	0.102	0.098	0.094	0.091	0.088	0.084	0.082	0.079	0.076	0.074	0.07	0.067	0.064	0.062	0.06	0.058	0.056	0.054	0.053	0.052	0.052	0.051	0.051	0.051	0.05	0.05	0.049	0.049	0.049	0.048	0.048	0.047	0.047	0.046	0.046
G01	Sample	Dilution_85%	0.85	DMSO	Food_Colorant	Standard_Development	Run074	Standard_Measurement	Plate_01	Clariostar_Study	MB	Biofoundry_,_London	Linear_Dilution_Pattern_V2	0.566	0.537	0.513	0.493	0.479	0.469	0.462	0.461	0.463	0.467	0.473	0.478	0.484	0.491	0.498	0.506	0.515	0.525	0.536	0.548	0.562	0.576	0.592	0.606	0.622	0.636	0.651	0.663	0.677	0.69	0.702	0.714	0.727	0.737	0.748	0.758
G02	Sample	Dilution_65%	0.65	DMSO	Food_Colorant	Standard_Development	Run074	Standard_Measurement	Plate_01	Clariostar_Study	MB	Biofoundry_,_London	Linear_Dilution_Pattern_V2	0.484	0.458	0.437	0.42	0.408	0.4	0.394	0.393	0.393	0.397	0.4	0.403	0.408	0.412	0.417	0.425	0.432	0.439	0.447	0.458	0.469	0.478	0.49	0.503	0.517	0.527	0.54	0.55	0.56	0.571	0.581	0.59	0.6	0.609	0.617	0.625
G03	Sample	Dilution_45%	0.45	DMSO	Food_Colorant	Standard_Development	Run074	Standard_Measurement	Plate_01	Clariostar_Study	MB	Biofoundry_,_London	Linear_Dilution_Pattern_V2	0.366	0.348	0.333	0.32	0.31	0.303	0.296	0.296	0.296	0.298	0.299	0.3	0.303	0.303	0.306	0.311	0.315	0.32	0.325	0.332	0.339	0.345	0.354	0.362	0.371	0.378	0.387	0.393	0.401	0.409	0.415	0.421	0.428	0.434	0.44	0.444
G04	Sample	Dilution_25%	0.25	DMSO	Food_Colorant	Standard_Development	Run074	Standard_Measurement	Plate_01	Clariostar_Study	MB	Biofoundry_,_London	Linear_Dilution_Pattern_V2	0.252	0.24	0.229	0.22	0.212	0.208	0.202	0.201	0.2	0.2	0.2	0.199	0.199	0.198	0.199	0.2	0.202	0.204	0.206	0.209	0.212	0.215	0.22	0.225	0.23	0.234	0.238	0.241	0.245	0.25	0.253	0.256	0.26	0.263	0.265	0.267
G05	Sample	Dilution_05%	0.0499999999999999	DMSO	Food_Colorant	Standard_Development	Run074	Standard_Measurement	Plate_01	Clariostar_Study	MB	Biofoundry_,_London	Linear_Dilution_Pattern_V2	0.127	0.123	0.118	0.112	0.109	0.106	0.101	0.1	0.098	0.096	0.094	0.091	0.088	0.086	0.084	0.084	0.082	0.081	0.081	0.081	0.08	0.08	0.08	0.081	0.082	0.082	0.082	0.082	0.083	0.084	0.084	0.084	0.084	0.084	0.085	0.084
G06	Sample	Dilution_85%	0.85	DMSO	Food_Colorant	Standard_Development	Run074	Standard_Measurement	Plate_01	Clariostar_Study	MB	Biofoundry_,_London	Linear_Dilution_Pattern_V2	0.58	0.55	0.525	0.504	0.489	0.48	0.473	0.473	0.475	0.478	0.484	0.49	0.498	0.505	0.512	0.521	0.53	0.541	0.551	0.565	0.58	0.594	0.61	0.625	0.642	0.656	0.67	0.684	0.698	0.712	0.725	0.737	0.749	0.761	0.773	0.783
G07	Sample	Dilution_65%	0.65	DMSO	Food_Colorant	Standard_Development	Run074	Standard_Measurement	Plate_01	Clariostar_Study	MB	Biofoundry_,_London	Linear_Dilution_Pattern_V2	0.474	0.451	0.431	0.413	0.401	0.392	0.386	0.386	0.387	0.389	0.394	0.398	0.402	0.406	0.411	0.418	0.424	0.433	0.441	0.45	0.461	0.471	0.482	0.495	0.508	0.519	0.531	0.54	0.551	0.562	0.571	0.58	0.59	0.599	0.607	0.614
G08	Sample	Dilution_45%	0.45	DMSO	Food_Colorant	Standard_Development	Run074	Standard_Measurement	Plate_01	Clariostar_Study	MB	Biofoundry_,_London	Linear_Dilution_Pattern_V2	0.369	0.352	0.336	0.322	0.313	0.305	0.3	0.298	0.298	0.299	0.301	0.303	0.306	0.308	0.311	0.315	0.319	0.323	0.33	0.336	0.343	0.349	0.357	0.367	0.376	0.383	0.392	0.398	0.406	0.413	0.419	0.426	0.433	0.438	0.445	0.45
G09	Sample	Dilution_25%	0.25	DMSO	Food_Colorant	Standard_Development	Run074	Standard_Measurement	Plate_01	Clariostar_Study	MB	Biofoundry_,_London	Linear_Dilution_Pattern_V2	0.253	0.241	0.231	0.221	0.214	0.21	0.205	0.203	0.202	0.201	0.2	0.201	0.2	0.2	0.201	0.202	0.204	0.206	0.208	0.21	0.214	0.218	0.222	0.227	0.232	0.236	0.241	0.244	0.248	0.252	0.256	0.259	0.263	0.266	0.268	0.271
G10	Sample	Dilution_05%	0.0499999999999999	DMSO	Food_Colorant	Standard_Development	Run074	Standard_Measurement	Plate_01	Clariostar_Study	MB	Biofoundry_,_London	Linear_Dilution_Pattern_V2	0.127	0.122	0.117	0.112	0.109	0.105	0.101	0.1	0.098	0.096	0.094	0.091	0.09	0.086	0.084	0.084	0.083	0.082	0.081	0.081	0.08	0.08	0.08	0.081	0.082	0.082	0.083	0.083	0.083	0.084	0.084	0.085	0.085	0.084	0.084	0.083
G11	Blank	DMSO_Blank		DMSO		Standard_Development	Run074	Standard_Measurement	Plate_01	Clariostar_Study	MB	Biofoundry_,_London	Linear_Dilution_Pattern_V2	0.102	0.098	0.095	0.091	0.088	0.084	0.08	0.079	0.077	0.075	0.072	0.069	0.066	0.062	0.06	0.059	0.058	0.056	0.054	0.054	0.052	0.051	0.051	0.051	0.051	0.051	0.051	0.05	0.049	0.049	0.049	0.048	0.048	0.047	0.047	0.045
G12	Blank	DMSO_Blank		DMSO		Standard_Development	Run074	Standard_Measurement	Plate_01	Clariostar_Study	MB	Biofoundry_,_London	Linear_Dilution_Pattern_V2	0.104	0.1	0.096	0.093	0.089	0.085	0.081	0.08	0.078	0.076	0.073	0.07	0.068	0.064	0.061	0.061	0.059	0.057	0.056	0.055	0.053	0.052	0.052	0.052	0.052	0.051	0.051	0.05	0.05	0.049	0.049	0.048	0.048	0.048	0.047	0.046
H01	Sample	Dilution_85%	0.85	DMSO	Food_Colorant	Standard_Development	Run074	Standard_Measurement	Plate_01	Clariostar_Study	MB	Biofoundry_,_London	Linear_Dilution_Pattern_V2	0.57	0.541	0.517	0.497	0.484	0.474	0.467	0.466	0.467	0.469	0.474	0.48	0.486	0.492	0.499	0.508	0.515	0.527	0.538	0.55	0.564	0.578	0.591	0.607	0.623	0.638	0.652	0.665	0.679	0.691	0.704	0.716	0.728	0.739	0.75	0.76
H02	Sample	Dilution_65%	0.65	DMSO	Food_Colorant	Standard_Development	Run074	Standard_Measurement	Plate_01	Clariostar_Study	MB	Biofoundry_,_London	Linear_Dilution_Pattern_V2	0.459	0.436	0.417	0.4	0.389	0.38	0.373	0.373	0.373	0.374	0.378	0.382	0.385	0.389	0.394	0.401	0.406	0.414	0.422	0.431	0.44	0.45	0.461	0.473	0.484	0.495	0.507	0.515	0.526	0.536	0.544	0.554	0.563	0.571	0.579	0.587
H03	Sample	Dilution_45%	0.45	DMSO	Food_Colorant	Standard_Development	Run074	Standard_Measurement	Plate_01	Clariostar_Study	MB	Biofoundry_,_London	Linear_Dilution_Pattern_V2	0.352	0.335	0.321	0.307	0.298	0.291	0.285	0.283	0.283	0.285	0.285	0.287	0.289	0.291	0.294	0.297	0.301	0.306	0.311	0.316	0.321	0.328	0.336	0.344	0.352	0.36	0.368	0.374	0.38	0.388	0.393	0.4	0.407	0.411	0.417	0.421
H04	Sample	Dilution_25%	0.25	DMSO	Food_Colorant	Standard_Development	Run074	Standard_Measurement	Plate_01	Clariostar_Study	MB	Biofoundry_,_London	Linear_Dilution_Pattern_V2	0.236	0.226	0.216	0.207	0.201	0.195	0.189	0.188	0.188	0.187	0.185	0.185	0.184	0.182	0.182	0.185	0.185	0.187	0.188	0.191	0.193	0.196	0.2	0.205	0.209	0.212	0.216	0.219	0.222	0.227	0.229	0.232	0.235	0.237	0.239	0.242
H05	Sample	Dilution_05%	0.0499999999999999	DMSO	Food_Colorant	Standard_Development	Run074	Standard_Measurement	Plate_01	Clariostar_Study	MB	Biofoundry_,_London	Linear_Dilution_Pattern_V2	0.13	0.125	0.12	0.115	0.111	0.107	0.103	0.102	0.099	0.097	0.094	0.091	0.09	0.086	0.084	0.083	0.082	0.081	0.08	0.08	0.079	0.079	0.079	0.08	0.082	0.082	0.083	0.082	0.082	0.083	0.083	0.083	0.084	0.084	0.084	0.083
H06	Sample	Dilution_85%	0.85	DMSO	Food_Colorant	Standard_Development	Run074	Standard_Measurement	Plate_01	Clariostar_Study	MB	Biofoundry_,_London	Linear_Dilution_Pattern_V2	0.568	0.539	0.513	0.492	0.478	0.468	0.461	0.461	0.464	0.468	0.474	0.478	0.487	0.492	0.499	0.508	0.517	0.528	0.538	0.55	0.564	0.577	0.591	0.608	0.625	0.639	0.653	0.665	0.679	0.693	0.703	0.715	0.727	0.738	0.749	0.759
H07	Sample	Dilution_65%	0.65	DMSO	Food_Colorant	Standard_Development	Run074	Standard_Measurement	Plate_01	Clariostar_Study	MB	Biofoundry_,_London	Linear_Dilution_Pattern_V2	0.465	0.44	0.421	0.405	0.393	0.384	0.378	0.377	0.378	0.381	0.383	0.388	0.392	0.396	0.402	0.408	0.415	0.422	0.43	0.439	0.449	0.458	0.47	0.483	0.494	0.506	0.517	0.526	0.537	0.548	0.557	0.566	0.575	0.583	0.593	0.599
H08	Sample	Dilution_45%	0.45	DMSO	Food_Colorant	Standard_Development	Run074	Standard_Measurement	Plate_01	Clariostar_Study	MB	Biofoundry_,_London	Linear_Dilution_Pattern_V2	0.363	0.346	0.33	0.317	0.307	0.3	0.294	0.293	0.293	0.294	0.296	0.297	0.299	0.3	0.303	0.307	0.312	0.316	0.32	0.326	0.333	0.339	0.348	0.357	0.365	0.373	0.381	0.387	0.394	0.401	0.408	0.414	0.421	0.426	0.432	0.437
H09	Sample	Dilution_25%	0.25	DMSO	Food_Colorant	Standard_Development	Run074	Standard_Measurement	Plate_01	Clariostar_Study	MB	Biofoundry_,_London	Linear_Dilution_Pattern_V2	0.248	0.238	0.228	0.219	0.212	0.206	0.202	0.199	0.198	0.198	0.198	0.197	0.196	0.196	0.196	0.197	0.198	0.2	0.201	0.204	0.207	0.21	0.215	0.22	0.224	0.228	0.233	0.235	0.239	0.244	0.246	0.25	0.254	0.256	0.259	0.262
H10	Sample	Dilution_05%	0.0499999999999999	DMSO	Food_Colorant	Standard_Development	Run074	Standard_Measurement	Plate_01	Clariostar_Study	MB	Biofoundry_,_London	Linear_Dilution_Pattern_V2	0.131	0.126	0.121	0.116	0.112	0.107	0.102	0.102	0.1	0.099	0.097	0.093	0.091	0.089	0.087	0.086	0.085	0.084	0.083	0.082	0.082	0.082	0.082	0.083	0.084	0.085	0.085	0.085	0.085	0.086	0.086	0.087	0.087	0.087	0.086	0.086
H11	Blank	DMSO_Blank		DMSO		Standard_Development	Run074	Standard_Measurement	Plate_01	Clariostar_Study	MB	Biofoundry_,_London	Linear_Dilution_Pattern_V2	0.106	0.103	0.099	0.095	0.092	0.089	0.085	0.084	0.081	0.079	0.077	0.074	0.071	0.067	0.064	0.063	0.061	0.06	0.058	0.057	0.056	0.055	0.054	0.054	0.055	0.054	0.053	0.052	0.052	0.052	0.051	0.051	0.051	0.05	0.049	0.048
H12	Blank	DMSO_Blank		DMSO		Standard_Development	Run074	Standard_Measurement	Plate_01	Clariostar_Study	MB	Biofoundry_,_London	Linear_Dilution_Pattern_V2	0.104	0.1	0.097	0.092	0.088	0.085	0.082	0.08	0.078	0.075	0.072	0.069	0.066	0.062	0.061	0.059	0.057	0.056	0.054	0.053	0.052	0.051	0.051	0.051	0.051	0.05	0.05	0.049	0.049	0.048	0.048	0.048	0.048	0.047	0.046	0.045
A01	Sample	Dilution_100%	1.0	DMSO	Food_Colorant	Standard_Development	Run074	Standard_Measurement	Plate_01	Clariostar_Study	MB	Biofoundry_,_London	Linear_Dilution_Pattern_V2	0.616	0.586	0.56	0.541	0.529	0.519	0.516	0.517	0.52	0.524	0.529	0.536	0.546	0.555	0.563	0.574	0.586	0.599	0.613	0.628	0.646	0.664	0.681	0.698	0.716	0.733	0.749	0.766	0.781	0.796	0.811	0.826	0.84	0.852	0.867	0.883
A02	Sample	Dilution_80%	0.8	DMSO	Food_Colorant	Standard_Development	Run074	Standard_Measurement	Plate_01	Clariostar_Study	MB	Biofoundry_,_London	Linear_Dilution_Pattern_V2	0.528	0.502	0.48	0.464	0.454	0.445	0.441	0.441	0.443	0.445	0.449	0.453	0.46	0.467	0.474	0.481	0.49	0.5	0.511	0.523	0.538	0.552	0.566	0.58	0.594	0.607	0.622	0.636	0.647	0.658	0.671	0.684	0.694	0.705	0.718	0.73
A03	Sample	Dilution_60%	0.6	DMSO	Food_Colorant	Standard_Development	Run074	Standard_Measurement	Plate_01	Clariostar_Study	MB	Biofoundry_,_London	Linear_Dilution_Pattern_V2	0.417	0.397	0.379	0.366	0.357	0.349	0.346	0.346	0.346	0.348	0.35	0.352	0.357	0.361	0.366	0.371	0.378	0.386	0.393	0.402	0.412	0.422	0.432	0.443	0.453	0.464	0.474	0.484	0.492	0.501	0.511	0.52	0.529	0.537	0.546	0.556
A04	Sample	Dilution_40%	0.4	DMSO	Food_Colorant	Standard_Development	Run074	Standard_Measurement	Plate_01	Clariostar_Study	MB	Biofoundry_,_London	Linear_Dilution_Pattern_V2	0.308	0.293	0.28	0.27	0.263	0.256	0.254	0.253	0.252	0.251	0.251	0.252	0.254	0.256	0.26	0.262	0.265	0.269	0.274	0.279	0.285	0.291	0.298	0.304	0.311	0.317	0.323	0.33	0.337	0.342	0.348	0.354	0.36	0.365	0.37	0.376
A05	Sample	Dilution_20%	0.2	DMSO	Food_Colorant	Standard_Development	Run074	Standard_Measurement	Plate_01	Clariostar_Study	MB	Biofoundry_,_London	Linear_Dilution_Pattern_V2	0.207	0.198	0.19	0.183	0.179	0.172	0.17	0.17	0.168	0.166	0.164	0.162	0.161	0.161	0.162	0.162	0.162	0.164	0.165	0.167	0.17	0.173	0.175	0.179	0.182	0.185	0.188	0.191	0.194	0.197	0.2	0.204	0.206	0.208	0.211	0.213
A06	Sample	Dilution_100%	1.0	DMSO	Food_Colorant	Standard_Development	Run074	Standard_Measurement	Plate_01	Clariostar_Study	MB	Biofoundry_,_London	Linear_Dilution_Pattern_V2	0.614	0.582	0.558	0.543	0.531	0.52	0.516	0.518	0.521	0.526	0.531	0.538	0.548	0.558	0.567	0.576	0.588	0.6	0.613	0.629	0.647	0.663	0.682	0.699	0.715	0.732	0.749	0.766	0.782	0.796	0.811	0.825	0.84	0.854	0.866	0.882
A07	Sample	Dilution_80%	0.8	DMSO	Food_Colorant	Standard_Development	Run074	Standard_Measurement	Plate_01	Clariostar_Study	MB	Biofoundry_,_London	Linear_Dilution_Pattern_V2	0.527	0.499	0.48	0.464	0.454	0.445	0.442	0.441	0.443	0.447	0.452	0.457	0.465	0.47	0.478	0.485	0.495	0.505	0.515	0.528	0.542	0.555	0.569	0.584	0.599	0.612	0.626	0.64	0.652	0.663	0.675	0.688	0.699	0.709	0.721	0.734
A08	Sample	Dilution_60%	0.6	DMSO	Food_Colorant	Standard_Development	Run074	Standard_Measurement	Plate_01	Clariostar_Study	MB	Biofoundry_,_London	Linear_Dilution_Pattern_V2	0.422	0.4	0.384	0.369	0.361	0.353	0.349	0.35	0.351	0.353	0.355	0.358	0.363	0.367	0.372	0.377	0.384	0.391	0.398	0.407	0.416	0.426	0.436	0.447	0.457	0.468	0.478	0.487	0.497	0.505	0.515	0.524	0.532	0.54	0.549	0.558
A09	Sample	Dilution_40%	0.4	DMSO	Food_Colorant	Standard_Development	Run074	Standard_Measurement	Plate_01	Clariostar_Study	MB	Biofoundry_,_London	Linear_Dilution_Pattern_V2	0.318	0.303	0.29	0.28	0.273	0.266	0.263	0.263	0.263	0.263	0.263	0.264	0.266	0.267	0.268	0.273	0.277	0.281	0.285	0.29	0.296	0.302	0.309	0.315	0.323	0.329	0.336	0.342	0.349	0.354	0.36	0.366	0.371	0.376	0.382	0.388
A10	Sample	Dilution_20%	0.2	DMSO	Food_Colorant	Standard_Development	Run074	Standard_Measurement	Plate_01	Clariostar_Study	MB	Biofoundry_,_London	Linear_Dilution_Pattern_V2	0.204	0.195	0.187	0.181	0.176	0.171	0.168	0.167	0.166	0.164	0.162	0.162	0.162	0.161	0.161	0.161	0.162	0.163	0.165	0.167	0.169	0.172	0.175	0.178	0.181	0.184	0.187	0.19	0.192	0.195	0.198	0.201	0.203	0.205	0.208	0.211
A11	Blank	DMSO_Blank		DMSO		Standard_Development	Run074	Standard_Measurement	Plate_01	Clariostar_Study	MB	Biofoundry_,_London	Linear_Dilution_Pattern_V2	0.098	0.095	0.092	0.089	0.087	0.083	0.081	0.078	0.076	0.073	0.07	0.067	0.065	0.063	0.06	0.059	0.057	0.056	0.055	0.054	0.053	0.053	0.052	0.051	0.05	0.05	0.05	0.049	0.049	0.049	0.048	0.048	0.048	0.047	0.047	0.046
A12	Blank	DMSO_Blank		DMSO		Standard_Development	Run074	Standard_Measurement	Plate_01	Clariostar_Study	MB	Biofoundry_,_London	Linear_Dilution_Pattern_V2	0.101	0.097	0.094	0.091	0.088	0.084	0.082	0.08	0.079	0.075	0.073	0.07	0.067	0.066	0.063	0.062	0.06	0.059	0.057	0.056	0.056	0.055	0.054	0.053	0.052	0.052	0.052	0.051	0.051	0.05	0.05	0.05	0.05	0.048	0.048	0.047
B01	Sample	Dilution_100%	1.0	DMSO	Food_Colorant	Standard_Development	Run074	Standard_Measurement	Plate_01	Clariostar_Study	MB	Biofoundry_,_London	Linear_Dilution_Pattern_V2	0.627	0.594	0.569	0.551	0.539	0.528	0.525	0.527	0.529	0.534	0.54	0.547	0.558	0.566	0.574	0.585	0.597	0.61	0.625	0.64	0.657	0.674	0.691	0.71	0.728	0.744	0.761	0.777	0.793	0.808	0.823	0.839	0.852	0.864	0.879	0.894
B02	Sample	Dilution_80%	0.8	DMSO	Food_Colorant	Standard_Development	Run074	Standard_Measurement	Plate_01	Clariostar_Study	MB	Biofoundry_,_London	Linear_Dilution_Pattern_V2	0.527	0.501	0.479	0.463	0.454	0.445	0.441	0.442	0.444	0.448	0.452	0.456	0.463	0.47	0.478	0.484	0.494	0.504	0.515	0.528	0.54	0.554	0.568	0.581	0.597	0.61	0.623	0.638	0.649	0.661	0.675	0.685	0.697	0.706	0.718	0.731
B03	Sample	Dilution_60%	0.6	DMSO	Food_Colorant	Standard_Development	Run074	Standard_Measurement	Plate_01	Clariostar_Study	MB	Biofoundry_,_London	Linear_Dilution_Pattern_V2	0.422	0.402	0.386	0.373	0.364	0.355	0.352	0.353	0.354	0.354	0.358	0.361	0.365	0.369	0.373	0.379	0.386	0.392	0.401	0.409	0.419	0.429	0.44	0.45	0.461	0.471	0.481	0.491	0.5	0.51	0.519	0.528	0.536	0.544	0.552	0.56
B04	Sample	Dilution_40%	0.4	DMSO	Food_Colorant	Standard_Development	Run074	Standard_Measurement	Plate_01	Clariostar_Study	MB	Biofoundry_,_London	Linear_Dilution_Pattern_V2	0.313	0.298	0.285	0.275	0.269	0.262	0.259	0.259	0.258	0.258	0.257	0.258	0.262	0.263	0.265	0.268	0.271	0.275	0.279	0.284	0.291	0.296	0.303	0.309	0.317	0.323	0.329	0.337	0.342	0.348	0.354	0.359	0.365	0.37	0.375	0.38
B05	Sample	Dilution_20%	0.2	DMSO	Food_Colorant	Standard_Development	Run074	Standard_Measurement	Plate_01	Clariostar_Study	MB	Biofoundry_,_London	Linear_Dilution_Pattern_V2	0.205	0.197	0.188	0.181	0.176	0.17	0.168	0.167	0.165	0.163	0.162	0.161	0.162	0.16	0.161	0.161	0.161	0.163	0.165	0.167	0.169	0.172	0.174	0.177	0.181	0.185	0.187	0.19	0.193	0.196	0.199	0.203	0.205	0.206	0.208	0.212
B06	Sample	Dilution_100%	1.0	DMSO	Food_Colorant	Standard_Development	Run074	Standard_Measurement	Plate_01	Clariostar_Study	MB	Biofoundry_,_London	Linear_Dilution_Pattern_V2	0.627	0.596	0.572	0.552	0.541	0.531	0.527	0.529	0.533	0.538	0.545	0.551	0.56	0.57	0.58	0.59	0.603	0.616	0.629	0.644	0.662	0.678	0.696	0.714	0.731	0.746	0.764	0.782	0.795	0.81	0.826	0.841	0.855	0.868	0.881	0.897
B07	Sample	Dilution_80%	0.8	DMSO	Food_Colorant	Standard_Development	Run074	Standard_Measurement	Plate_01	Clariostar_Study	MB	Biofoundry_,_London	Linear_Dilution_Pattern_V2	0.527	0.499	0.48	0.464	0.454	0.446	0.442	0.443	0.444	0.448	0.452	0.458	0.466	0.472	0.477	0.486	0.495	0.505	0.516	0.528	0.542	0.555	0.569	0.583	0.597	0.611	0.624	0.638	0.651	0.662	0.673	0.685	0.696	0.707	0.718	0.73
B08	Sample	Dilution_60%	0.6	DMSO	Food_Colorant	Standard_Development	Run074	Standard_Measurement	Plate_01	Clariostar_Study	MB	Biofoundry_,_London	Linear_Dilution_Pattern_V2	0.431	0.409	0.392	0.38	0.371	0.363	0.36	0.36	0.36	0.361	0.363	0.367	0.373	0.377	0.382	0.387	0.393	0.401	0.407	0.416	0.426	0.437	0.446	0.457	0.468	0.478	0.488	0.498	0.507	0.517	0.526	0.535	0.543	0.551	0.56	0.569
B09	Sample	Dilution_40%	0.4	DMSO	Food_Colorant	Standard_Development	Run074	Standard_Measurement	Plate_01	Clariostar_Study	MB	Biofoundry_,_London	Linear_Dilution_Pattern_V2	0.318	0.302	0.29	0.28	0.274	0.266	0.263	0.263	0.262	0.262	0.263	0.263	0.266	0.268	0.27	0.274	0.276	0.28	0.285	0.29	0.297	0.303	0.31	0.316	0.323	0.329	0.336	0.342	0.349	0.355	0.361	0.367	0.372	0.376	0.382	0.388
B10	Sample	Dilution_20%	0.2	DMSO	Food_Colorant	Standard_Development	Run074	Standard_Measurement	Plate_01	Clariostar_Study	MB	Biofoundry_,_London	Linear_Dilution_Pattern_V2	0.206	0.197	0.19	0.183	0.178	0.173	0.171	0.17	0.168	0.166	0.164	0.162	0.162	0.163	0.163	0.164	0.164	0.165	0.167	0.169	0.172	0.174	0.177	0.18	0.184	0.186	0.189	0.193	0.195	0.198	0.201	0.203	0.206	0.208	0.211	0.213
B11	Blank	DMSO_Blank		DMSO		Standard_Development	Run074	Standard_Measurement	Plate_01	Clariostar_Study	MB	Biofoundry_,_London	Linear_Dilution_Pattern_V2	0.099	0.096	0.093	0.09	0.087	0.083	0.081	0.08	0.078	0.074	0.071	0.068	0.066	0.064	0.061	0.059	0.057	0.056	0.055	0.054	0.053	0.053	0.052	0.051	0.051	0.05	0.05	0.05	0.049	0.049	0.049	0.048	0.048	0.047	0.047	0.046
B12	Blank	DMSO_Blank		DMSO		Standard_Development	Run074	Standard_Measurement	Plate_01	Clariostar_Study	MB	Biofoundry_,_London	Linear_Dilution_Pattern_V2	0.1	0.095	0.092	0.089	0.087	0.083	0.08	0.079	0.077	0.073	0.07	0.068	0.066	0.063	0.06	0.058	0.057	0.056	0.055	0.053	0.052	0.052	0.051	0.05	0.051	0.05	0.049	0.049	0.048	0.048	0.048	0.048	0.048	0.047	0.046	0.046
C01	Sample	Dilution_95%	0.95	DMSO	Food_Colorant	Standard_Development	Run074	Standard_Measurement	Plate_01	Clariostar_Study	MB	Biofoundry_,_London	Linear_Dilution_Pattern_V2	0.594	0.563	0.541	0.521	0.509	0.501	0.497	0.499	0.501	0.505	0.511	0.518	0.526	0.535	0.543	0.552	0.562	0.574	0.587	0.601	0.617	0.632	0.648	0.664	0.681	0.697	0.713	0.73	0.743	0.755	0.769	0.782	0.796	0.808	0.82	0.834
C02	Sample	Dilution_75%	0.75	DMSO	Food_Colorant	Standard_Development	Run074	Standard_Measurement	Plate_01	Clariostar_Study	MB	Biofoundry_,_London	Linear_Dilution_Pattern_V2	0.496	0.471	0.451	0.435	0.426	0.417	0.413	0.414	0.416	0.418	0.421	0.426	0.432	0.437	0.444	0.451	0.459	0.468	0.479	0.49	0.502	0.514	0.527	0.541	0.554	0.566	0.58	0.592	0.603	0.614	0.626	0.638	0.648	0.657	0.667	0.678
C03	Sample	Dilution_55%	0.55	DMSO	Food_Colorant	Standard_Development	Run074	Standard_Measurement	Plate_01	Clariostar_Study	MB	Biofoundry_,_London	Linear_Dilution_Pattern_V2	0.394	0.374	0.358	0.345	0.337	0.328	0.325	0.326	0.326	0.327	0.329	0.333	0.335	0.339	0.343	0.348	0.354	0.359	0.366	0.374	0.384	0.393	0.403	0.412	0.421	0.431	0.441	0.45	0.459	0.467	0.475	0.484	0.492	0.499	0.507	0.515
C04	Sample	Dilution_35%	0.35	DMSO	Food_Colorant	Standard_Development	Run074	Standard_Measurement	Plate_01	Clariostar_Study	MB	Biofoundry_,_London	Linear_Dilution_Pattern_V2	0.285	0.272	0.26	0.25	0.244	0.238	0.235	0.234	0.233	0.232	0.232	0.232	0.233	0.235	0.237	0.239	0.241	0.244	0.249	0.253	0.258	0.264	0.269	0.275	0.28	0.287	0.292	0.297	0.303	0.308	0.313	0.319	0.324	0.327	0.332	0.336
C05	Sample	Dilution_15%	0.15	DMSO	Food_Colorant	Standard_Development	Run074	Standard_Measurement	Plate_01	Clariostar_Study	MB	Biofoundry_,_London	Linear_Dilution_Pattern_V2	0.179	0.17	0.163	0.157	0.153	0.147	0.145	0.144	0.142	0.14	0.139	0.138	0.136	0.136	0.135	0.135	0.135	0.136	0.136	0.137	0.139	0.141	0.143	0.145	0.147	0.15	0.151	0.154	0.155	0.158	0.16	0.162	0.164	0.165	0.167	0.168
C06	Sample	Dilution_95%	0.95	DMSO	Food_Colorant	Standard_Development	Run074	Standard_Measurement	Plate_01	Clariostar_Study	MB	Biofoundry_,_London	Linear_Dilution_Pattern_V2	0.589	0.557	0.534	0.517	0.507	0.497	0.492	0.494	0.496	0.5	0.506	0.513	0.521	0.529	0.538	0.547	0.558	0.57	0.584	0.597	0.613	0.628	0.645	0.661	0.677	0.693	0.709	0.725	0.739	0.752	0.766	0.779	0.793	0.804	0.817	0.83
C07	Sample	Dilution_75%	0.75	DMSO	Food_Colorant	Standard_Development	Run074	Standard_Measurement	Plate_01	Clariostar_Study	MB	Biofoundry_,_London	Linear_Dilution_Pattern_V2	0.494	0.469	0.449	0.435	0.425	0.416	0.413	0.413	0.414	0.417	0.42	0.426	0.432	0.437	0.443	0.451	0.459	0.467	0.477	0.487	0.5	0.513	0.525	0.538	0.551	0.562	0.575	0.587	0.598	0.608	0.62	0.631	0.641	0.65	0.66	0.67
C08	Sample	Dilution_55%	0.55	DMSO	Food_Colorant	Standard_Development	Run074	Standard_Measurement	Plate_01	Clariostar_Study	MB	Biofoundry_,_London	Linear_Dilution_Pattern_V2	0.398	0.378	0.362	0.35	0.341	0.333	0.33	0.33	0.33	0.333	0.334	0.337	0.341	0.344	0.348	0.354	0.359	0.364	0.372	0.38	0.389	0.398	0.407	0.416	0.427	0.435	0.445	0.454	0.463	0.47	0.479	0.488	0.495	0.502	0.509	0.518
C09	Sample	Dilution_35%	0.35	DMSO	Food_Colorant	Standard_Development	Run074	Standard_Measurement	Plate_01	Clariostar_Study	MB	Biofoundry_,_London	Linear_Dilution_Pattern_V2	0.287	0.274	0.262	0.253	0.247	0.24	0.237	0.236	0.235	0.234	0.235	0.235	0.237	0.237	0.239	0.241	0.243	0.247	0.25	0.255	0.26	0.265	0.271	0.277	0.283	0.288	0.293	0.3	0.304	0.309	0.314	0.321	0.325	0.329	0.333	0.337
C10	Sample	Dilution_15%	0.15	DMSO	Food_Colorant	Standard_Development	Run074	Standard_Measurement	Plate_01	Clariostar_Study	MB	Biofoundry_,_London	Linear_Dilution_Pattern_V2	0.178	0.169	0.163	0.157	0.153	0.147	0.145	0.144	0.142	0.14	0.138	0.136	0.136	0.135	0.135	0.135	0.135	0.136	0.136	0.138	0.139	0.141	0.144	0.147	0.148	0.151	0.153	0.155	0.158	0.16	0.162	0.164	0.166	0.168	0.169	0.171
C11	Blank	DMSO_Blank		DMSO		Standard_Development	Run074	Standard_Measurement	Plate_01	Clariostar_Study	MB	Biofoundry_,_London	Linear_Dilution_Pattern_V2	0.097	0.093	0.09	0.087	0.084	0.08	0.078	0.076	0.074	0.072	0.068	0.065	0.063	0.061	0.058	0.057	0.055	0.053	0.052	0.052	0.051	0.05	0.049	0.049	0.048	0.048	0.047	0.047	0.047	0.047	0.046	0.047	0.046	0.045	0.044	0.044
C12	Blank	DMSO_Blank		DMSO		Standard_Development	Run074	Standard_Measurement	Plate_01	Clariostar_Study	MB	Biofoundry_,_London	Linear_Dilution_Pattern_V2	0.1	0.096	0.092	0.089	0.086	0.083	0.08	0.079	0.077	0.073	0.071	0.067	0.066	0.063	0.06	0.059	0.057	0.056	0.054	0.053	0.053	0.052	0.051	0.051	0.05	0.05	0.049	0.049	0.049	0.049	0.048	0.049	0.048	0.047	0.047	0.045
D01	Sample	Dilution_95%	0.95	DMSO	Food_Colorant	Standard_Development	Run074	Standard_Measurement	Plate_01	Clariostar_Study	MB	Biofoundry_,_London	Linear_Dilution_Pattern_V2	0.605	0.575	0.552	0.533	0.521	0.511	0.507	0.509	0.511	0.515	0.521	0.528	0.537	0.546	0.554	0.565	0.577	0.589	0.603	0.617	0.633	0.648	0.665	0.681	0.699	0.715	0.73	0.747	0.761	0.774	0.789	0.803	0.816	0.827	0.841	0.857
D02	Sample	Dilution_75%	0.75	DMSO	Food_Colorant	Standard_Development	Run074	Standard_Measurement	Plate_01	Clariostar_Study	MB	Biofoundry_,_London	Linear_Dilution_Pattern_V2	0.496	0.47	0.45	0.434	0.425	0.416	0.412	0.414	0.415	0.418	0.422	0.426	0.433	0.438	0.444	0.453	0.461	0.469	0.48	0.491	0.503	0.517	0.529	0.542	0.555	0.567	0.58	0.593	0.606	0.617	0.628	0.64	0.649	0.659	0.67	0.68
D03	Sample	Dilution_55%	0.55	DMSO	Food_Colorant	Standard_Development	Run074	Standard_Measurement	Plate_01	Clariostar_Study	MB	Biofoundry_,_London	Linear_Dilution_Pattern_V2	0.392	0.374	0.358	0.346	0.338	0.33	0.327	0.327	0.327	0.328	0.331	0.334	0.338	0.341	0.345	0.351	0.356	0.361	0.368	0.377	0.386	0.394	0.403	0.412	0.422	0.431	0.44	0.449	0.458	0.466	0.474	0.483	0.49	0.497	0.504	0.511
D04	Sample	Dilution_35%	0.35	DMSO	Food_Colorant	Standard_Development	Run074	Standard_Measurement	Plate_01	Clariostar_Study	MB	Biofoundry_,_London	Linear_Dilution_Pattern_V2	0.287	0.274	0.262	0.253	0.247	0.24	0.236	0.235	0.236	0.235	0.235	0.235	0.236	0.237	0.239	0.241	0.243	0.247	0.25	0.255	0.261	0.265	0.271	0.277	0.283	0.288	0.294	0.299	0.304	0.309	0.315	0.321	0.325	0.329	0.333	0.338
D05	Sample	Dilution_15%	0.15	DMSO	Food_Colorant	Standard_Development	Run074	Standard_Measurement	Plate_01	Clariostar_Study	MB	Biofoundry_,_London	Linear_Dilution_Pattern_V2	0.184	0.176	0.168	0.163	0.158	0.153	0.15	0.149	0.148	0.145	0.144	0.143	0.142	0.141	0.139	0.14	0.14	0.141	0.142	0.143	0.144	0.146	0.148	0.15	0.153	0.155	0.157	0.158	0.161	0.163	0.165	0.167	0.17	0.171	0.172	0.174
D06	Sample	Dilution_95%	0.95	DMSO	Food_Colorant	Standard_Development	Run074	Standard_Measurement	Plate_01	Clariostar_Study	MB	Biofoundry_,_London	Linear_Dilution_Pattern_V2	0.605	0.575	0.551	0.534	0.522	0.512	0.509	0.511	0.512	0.517	0.525	0.532	0.541	0.549	0.556	0.566	0.578	0.588	0.603	0.617	0.633	0.648	0.665	0.681	0.699	0.714	0.732	0.748	0.76	0.773	0.788	0.802	0.815	0.828	0.84	0.854
D07	Sample	Dilution_75%	0.75	DMSO	Food_Colorant	Standard_Development	Run074	Standard_Measurement	Plate_01	Clariostar_Study	MB	Biofoundry_,_London	Linear_Dilution_Pattern_V2	0.508	0.483	0.463	0.449	0.439	0.429	0.425	0.426	0.428	0.431	0.435	0.44	0.447	0.454	0.46	0.467	0.476	0.484	0.495	0.506	0.519	0.531	0.544	0.558	0.571	0.583	0.596	0.608	0.621	0.631	0.643	0.653	0.664	0.675	0.685	0.696
D08	Sample	Dilution_55%	0.55	DMSO	Food_Colorant	Standard_Development	Run074	Standard_Measurement	Plate_01	Clariostar_Study	MB	Biofoundry_,_London	Linear_Dilution_Pattern_V2	0.402	0.382	0.366	0.353	0.344	0.337	0.333	0.333	0.335	0.336	0.337	0.341	0.346	0.348	0.352	0.357	0.363	0.369	0.376	0.383	0.391	0.401	0.411	0.42	0.43	0.439	0.449	0.458	0.466	0.474	0.483	0.492	0.499	0.506	0.513	0.521
D09	Sample	Dilution_35%	0.35	DMSO	Food_Colorant	Standard_Development	Run074	Standard_Measurement	Plate_01	Clariostar_Study	MB	Biofoundry_,_London	Linear_Dilution_Pattern_V2	0.295	0.281	0.269	0.259	0.253	0.246	0.243	0.244	0.243	0.242	0.242	0.243	0.245	0.246	0.248	0.251	0.253	0.257	0.261	0.265	0.27	0.276	0.281	0.288	0.294	0.301	0.305	0.311	0.316	0.321	0.327	0.333	0.337	0.341	0.346	0.35
D10	Sample	Dilution_15%	0.15	DMSO	Food_Colorant	Standard_Development	Run074	Standard_Measurement	Plate_01	Clariostar_Study	MB	Biofoundry_,_London	Linear_Dilution_Pattern_V2	0.181	0.173	0.166	0.159	0.155	0.15	0.147	0.146	0.144	0.142	0.141	0.14	0.139	0.138	0.138	0.138	0.138	0.138	0.139	0.141	0.143	0.145	0.147	0.149	0.151	0.154	0.155	0.157	0.16	0.162	0.164	0.167	0.169	0.169	0.171	0.172
D11	Blank	DMSO_Blank		DMSO		Standard_Development	Run074	Standard_Measurement	Plate_01	Clariostar_Study	MB	Biofoundry_,_London	Linear_Dilution_Pattern_V2	0.094	0.091	0.088	0.085	0.082	0.078	0.076	0.075	0.073	0.07	0.067	0.064	0.061	0.059	0.057	0.054	0.053	0.052	0.051	0.051	0.05	0.049	0.049	0.048	0.048	0.047	0.047	0.046	0.047	0.046	0.046	0.046	0.046	0.045	0.044	0.043
D12	Blank	DMSO_Blank		DMSO		Standard_Development	Run074	Standard_Measurement	Plate_01	Clariostar_Study	MB	Biofoundry_,_London	Linear_Dilution_Pattern_V2	0.092	0.089	0.085	0.083	0.08	0.075	0.073	0.072	0.07	0.067	0.064	0.062	0.059	0.056	0.055	0.054	0.051	0.05	0.049	0.048	0.047	0.047	0.047	0.046	0.046	0.045	0.045	0.044	0.045	0.044	0.044	0.045	0.045	0.043	0.043	0.042
E01	Sample	Dilution_90%	0.9	DMSO	Food_Colorant	Standard_Development	Run074	Standard_Measurement	Plate_01	Clariostar_Study	MB	Biofoundry_,_London	Linear_Dilution_Pattern_V2	0.582	0.551	0.529	0.511	0.501	0.491	0.488	0.488	0.491	0.495	0.501	0.506	0.514	0.522	0.532	0.541	0.551	0.562	0.575	0.589	0.604	0.619	0.635	0.651	0.666	0.681	0.697	0.713	0.726	0.74	0.752	0.766	0.78	0.791	0.802	0.816
E02	Sample	Dilution_70%	0.7	DMSO	Food_Colorant	Standard_Development	Run074	Standard_Measurement	Plate_01	Clariostar_Study	MB	Biofoundry_,_London	Linear_Dilution_Pattern_V2	0.474	0.449	0.431	0.417	0.408	0.399	0.394	0.396	0.396	0.398	0.402	0.406	0.411	0.418	0.422	0.429	0.439	0.446	0.455	0.466	0.477	0.488	0.501	0.514	0.526	0.538	0.549	0.559	0.571	0.581	0.591	0.603	0.612	0.621	0.631	0.64
E03	Sample	Dilution_50%	0.5	DMSO	Food_Colorant	Standard_Development	Run074	Standard_Measurement	Plate_01	Clariostar_Study	MB	Biofoundry_,_London	Linear_Dilution_Pattern_V2	0.375	0.355	0.341	0.33	0.321	0.313	0.31	0.311	0.31	0.312	0.314	0.316	0.32	0.322	0.326	0.331	0.335	0.341	0.347	0.355	0.362	0.371	0.38	0.388	0.398	0.406	0.414	0.423	0.431	0.439	0.446	0.454	0.461	0.467	0.474	0.482
E04	Sample	Dilution_30%	0.3	DMSO	Food_Colorant	Standard_Development	Run074	Standard_Measurement	Plate_01	Clariostar_Study	MB	Biofoundry_,_London	Linear_Dilution_Pattern_V2	0.256	0.244	0.234	0.226	0.22	0.214	0.212	0.211	0.21	0.209	0.209	0.208	0.209	0.209	0.21	0.212	0.215	0.217	0.22	0.224	0.228	0.232	0.237	0.242	0.247	0.252	0.257	0.261	0.265	0.269	0.273	0.278	0.283	0.285	0.288	0.291
E05	Sample	Dilution_10%	0.1	DMSO	Food_Colorant	Standard_Development	Run074	Standard_Measurement	Plate_01	Clariostar_Study	MB	Biofoundry_,_London	Linear_Dilution_Pattern_V2	0.152	0.145	0.139	0.135	0.131	0.126	0.123	0.123	0.121	0.118	0.117	0.115	0.114	0.112	0.11	0.111	0.111	0.11	0.111	0.111	0.111	0.113	0.114	0.116	0.117	0.119	0.12	0.121	0.123	0.124	0.125	0.127	0.128	0.128	0.129	0.129
E06	Sample	Dilution_90%	0.9	DMSO	Food_Colorant	Standard_Development	Run074	Standard_Measurement	Plate_01	Clariostar_Study	MB	Biofoundry_,_London	Linear_Dilution_Pattern_V2	0.582	0.551	0.528	0.51	0.499	0.489	0.486	0.487	0.49	0.494	0.5	0.507	0.514	0.523	0.532	0.54	0.552	0.562	0.575	0.59	0.604	0.619	0.635	0.651	0.667	0.682	0.697	0.712	0.726	0.739	0.753	0.768	0.78	0.791	0.803	0.817
E07	Sample	Dilution_70%	0.7	DMSO	Food_Colorant	Standard_Development	Run074	Standard_Measurement	Plate_01	Clariostar_Study	MB	Biofoundry_,_London	Linear_Dilution_Pattern_V2	0.489	0.464	0.445	0.43	0.42	0.412	0.408	0.408	0.41	0.413	0.417	0.422	0.428	0.433	0.44	0.446	0.454	0.463	0.472	0.482	0.495	0.506	0.519	0.533	0.545	0.557	0.569	0.581	0.592	0.602	0.614	0.625	0.635	0.644	0.653	0.664
E08	Sample	Dilution_50%	0.5	DMSO	Food_Colorant	Standard_Development	Run074	Standard_Measurement	Plate_01	Clariostar_Study	MB	Biofoundry_,_London	Linear_Dilution_Pattern_V2	0.377	0.359	0.343	0.331	0.324	0.315	0.311	0.313	0.313	0.314	0.316	0.319	0.323	0.326	0.328	0.333	0.339	0.343	0.349	0.357	0.365	0.374	0.383	0.392	0.4	0.409	0.418	0.426	0.434	0.442	0.449	0.459	0.465	0.471	0.478	0.487
E09	Sample	Dilution_30%	0.3	DMSO	Food_Colorant	Standard_Development	Run074	Standard_Measurement	Plate_01	Clariostar_Study	MB	Biofoundry_,_London	Linear_Dilution_Pattern_V2	0.265	0.252	0.242	0.234	0.228	0.221	0.219	0.218	0.217	0.217	0.217	0.218	0.217	0.217	0.219	0.221	0.224	0.226	0.229	0.234	0.237	0.242	0.248	0.253	0.258	0.264	0.269	0.273	0.278	0.282	0.287	0.292	0.296	0.299	0.303	0.307
E10	Sample	Dilution_10%	0.1	DMSO	Food_Colorant	Standard_Development	Run074	Standard_Measurement	Plate_01	Clariostar_Study	MB	Biofoundry_,_London	Linear_Dilution_Pattern_V2	0.148	0.141	0.136	0.131	0.128	0.122	0.12	0.119	0.117	0.115	0.113	0.111	0.109	0.107	0.106	0.106	0.105	0.106	0.106	0.105	0.106	0.108	0.109	0.11	0.112	0.114	0.115	0.116	0.118	0.119	0.121	0.122	0.123	0.123	0.124	0.125
E11	Blank	DMSO_Blank		DMSO		Standard_Development	Run074	Standard_Measurement	Plate_01	Clariostar_Study	MB	Biofoundry_,_London	Linear_Dilution_Pattern_V2	0.095	0.091	0.087	0.084	0.082	0.077	0.075	0.074	0.072	0.069	0.066	0.062	0.061	0.058	0.056	0.055	0.052	0.052	0.05	0.049	0.048	0.048	0.048	0.047	0.047	0.047	0.046	0.046	0.046	0.046	0.045	0.046	0.046	0.045	0.044	0.043
E12	Blank	DMSO_Blank		DMSO		Standard_Development	Run074	Standard_Measurement	Plate_01	Clariostar_Study	MB	Biofoundry_,_London	Linear_Dilution_Pattern_V2	0.096	0.093	0.09	0.086	0.083	0.079	0.077	0.076	0.074	0.071	0.067	0.065	0.063	0.06	0.058	0.057	0.054	0.053	0.052	0.051	0.05	0.05	0.049	0.049	0.048	0.048	0.047	0.047	0.047	0.047	0.047	0.048	0.047	0.046	0.045	0.044
F01	Sample	Dilution_90%	0.9	DMSO	Food_Colorant	Standard_Development	Run074	Standard_Measurement	Plate_01	Clariostar_Study	MB	Biofoundry_,_London	Linear_Dilution_Pattern_V2	0.583	0.554	0.531	0.515	0.503	0.493	0.49	0.492	0.494	0.499	0.503	0.509	0.518	0.525	0.533	0.543	0.554	0.565	0.578	0.592	0.606	0.621	0.635	0.652	0.669	0.682	0.699	0.713	0.726	0.738	0.751	0.765	0.776	0.787	0.8	0.814
F02	Sample	Dilution_70%	0.7	DMSO	Food_Colorant	Standard_Development	Run074	Standard_Measurement	Plate_01	Clariostar_Study	MB	Biofoundry_,_London	Linear_Dilution_Pattern_V2	0.478	0.455	0.435	0.42	0.411	0.402	0.397	0.398	0.399	0.402	0.405	0.409	0.416	0.422	0.427	0.435	0.442	0.45	0.458	0.47	0.482	0.493	0.506	0.518	0.532	0.543	0.555	0.566	0.577	0.589	0.599	0.611	0.62	0.629	0.638	0.648
F03	Sample	Dilution_50%	0.5	DMSO	Food_Colorant	Standard_Development	Run074	Standard_Measurement	Plate_01	Clariostar_Study	MB	Biofoundry_,_London	Linear_Dilution_Pattern_V2	0.373	0.355	0.341	0.329	0.321	0.313	0.31	0.311	0.312	0.312	0.314	0.316	0.32	0.323	0.326	0.331	0.335	0.341	0.346	0.354	0.362	0.37	0.379	0.388	0.396	0.405	0.414	0.422	0.43	0.437	0.445	0.451	0.459	0.465	0.472	0.478
F04	Sample	Dilution_30%	0.3	DMSO	Food_Colorant	Standard_Development	Run074	Standard_Measurement	Plate_01	Clariostar_Study	MB	Biofoundry_,_London	Linear_Dilution_Pattern_V2	0.261	0.248	0.238	0.23	0.225	0.218	0.215	0.215	0.215	0.213	0.213	0.213	0.214	0.214	0.216	0.217	0.219	0.221	0.225	0.229	0.232	0.236	0.241	0.247	0.252	0.256	0.261	0.265	0.27	0.274	0.278	0.282	0.286	0.29	0.293	0.297
F05	Sample	Dilution_10%	0.1	DMSO	Food_Colorant	Standard_Development	Run074	Standard_Measurement	Plate_01	Clariostar_Study	MB	Biofoundry_,_London	Linear_Dilution_Pattern_V2	0.153	0.147	0.141	0.137	0.133	0.129	0.126	0.125	0.123	0.12	0.118	0.117	0.116	0.114	0.113	0.112	0.111	0.111	0.111	0.112	0.113	0.114	0.115	0.116	0.117	0.118	0.12	0.121	0.122	0.124	0.125	0.126	0.128	0.128	0.128	0.128
F06	Sample	Dilution_90%	0.9	DMSO	Food_Colorant	Standard_Development	Run074	Standard_Measurement	Plate_01	Clariostar_Study	MB	Biofoundry_,_London	Linear_Dilution_Pattern_V2	0.591	0.561	0.538	0.52	0.508	0.499	0.496	0.498	0.501	0.504	0.51	0.516	0.527	0.534	0.543	0.552	0.563	0.574	0.588	0.601	0.618	0.632	0.647	0.665	0.681	0.697	0.712	0.728	0.742	0.754	0.768	0.782	0.794	0.806	0.818	0.832
F07	Sample	Dilution_70%	0.7	DMSO	Food_Colorant	Standard_Development	Run074	Standard_Measurement	Plate_01	Clariostar_Study	MB	Biofoundry_,_London	Linear_Dilution_Pattern_V2	0.493	0.468	0.449	0.435	0.425	0.416	0.412	0.412	0.414	0.417	0.421	0.426	0.432	0.439	0.444	0.451	0.459	0.467	0.477	0.487	0.499	0.512	0.524	0.536	0.549	0.561	0.574	0.586	0.596	0.607	0.618	0.628	0.637	0.647	0.657	0.667
F08	Sample	Dilution_50%	0.5	DMSO	Food_Colorant	Standard_Development	Run074	Standard_Measurement	Plate_01	Clariostar_Study	MB	Biofoundry_,_London	Linear_Dilution_Pattern_V2	0.38	0.36	0.345	0.334	0.325	0.317	0.314	0.315	0.316	0.316	0.318	0.32	0.325	0.328	0.332	0.336	0.342	0.347	0.354	0.361	0.368	0.376	0.385	0.395	0.405	0.413	0.422	0.43	0.438	0.446	0.454	0.462	0.469	0.475	0.482	0.489
F09	Sample	Dilution_30%	0.3	DMSO	Food_Colorant	Standard_Development	Run074	Standard_Measurement	Plate_01	Clariostar_Study	MB	Biofoundry_,_London	Linear_Dilution_Pattern_V2	0.265	0.251	0.242	0.233	0.226	0.219	0.216	0.217	0.216	0.217	0.215	0.215	0.217	0.217	0.218	0.221	0.223	0.226	0.229	0.233	0.237	0.242	0.247	0.252	0.257	0.263	0.268	0.272	0.277	0.282	0.287	0.291	0.296	0.299	0.302	0.306
F10	Sample	Dilution_10%	0.1	DMSO	Food_Colorant	Standard_Development	Run074	Standard_Measurement	Plate_01	Clariostar_Study	MB	Biofoundry_,_London	Linear_Dilution_Pattern_V2	0.15	0.143	0.138	0.132	0.129	0.124	0.121	0.121	0.119	0.118	0.116	0.114	0.113	0.111	0.11	0.11	0.109	0.109	0.109	0.11	0.11	0.112	0.113	0.114	0.115	0.117	0.118	0.119	0.121	0.122	0.123	0.125	0.126	0.127	0.128	0.128
F11	Blank	DMSO		DMSO		Standard_Development	Run074	Standard_Measurement	Plate_01	Clariostar_Study	MB	Biofoundry_,_London	Linear_Dilution_Pattern_V2	0.099	0.097	0.093	0.089	0.087	0.083	0.08	0.079	0.077	0.074	0.072	0.068	0.066	0.063	0.061	0.06	0.059	0.057	0.056	0.054	0.053	0.052	0.052	0.051	0.051	0.051	0.05	0.049	0.049	0.049	0.049	0.049	0.049	0.047	0.046	0.045
F12	Blank	DMSO		DMSO		Standard_Development	Run074	Standard_Measurement	Plate_01	Clariostar_Study	MB	Biofoundry_,_London	Linear_Dilution_Pattern_V2	0.098	0.093	0.09	0.086	0.084	0.079	0.076	0.076	0.073	0.07	0.066	0.064	0.061	0.057	0.055	0.054	0.053	0.051	0.05	0.049	0.048	0.047	0.047	0.047	0.047	0.046	0.046	0.045	0.046	0.046	0.045	0.045	0.045	0.044	0.043	0.043
G01	Sample	Dilution_85%	0.85	DMSO	Food_Colorant	Standard_Development	Run074	Standard_Measurement	Plate_01	Clariostar_Study	MB	Biofoundry_,_London	Linear_Dilution_Pattern_V2	0.554	0.526	0.506	0.49	0.48	0.471	0.466	0.467	0.469	0.473	0.478	0.483	0.49	0.497	0.504	0.513	0.523	0.533	0.544	0.557	0.572	0.584	0.598	0.613	0.628	0.643	0.659	0.672	0.684	0.696	0.708	0.72	0.732	0.741	0.752	0.766
G02	Sample	Dilution_65%	0.65	DMSO	Food_Colorant	Standard_Development	Run074	Standard_Measurement	Plate_01	Clariostar_Study	MB	Biofoundry_,_London	Linear_Dilution_Pattern_V2	0.447	0.426	0.407	0.393	0.384	0.374	0.371	0.374	0.374	0.377	0.379	0.383	0.389	0.394	0.399	0.406	0.413	0.421	0.429	0.437	0.449	0.458	0.47	0.481	0.494	0.504	0.515	0.526	0.536	0.547	0.556	0.567	0.576	0.583	0.591	0.601
G03	Sample	Dilution_45%	0.45	DMSO	Food_Colorant	Standard_Development	Run074	Standard_Measurement	Plate_01	Clariostar_Study	MB	Biofoundry_,_London	Linear_Dilution_Pattern_V2	0.338	0.321	0.308	0.297	0.29	0.282	0.28	0.279	0.279	0.281	0.281	0.282	0.285	0.287	0.291	0.295	0.299	0.303	0.309	0.316	0.322	0.329	0.337	0.344	0.352	0.359	0.367	0.375	0.381	0.388	0.394	0.402	0.409	0.413	0.42	0.426
G04	Sample	Dilution_25%	0.25	DMSO	Food_Colorant	Standard_Development	Run074	Standard_Measurement	Plate_01	Clariostar_Study	MB	Biofoundry_,_London	Linear_Dilution_Pattern_V2	0.224	0.214	0.205	0.197	0.192	0.186	0.183	0.183	0.182	0.181	0.18	0.18	0.179	0.179	0.179	0.18	0.181	0.184	0.187	0.189	0.192	0.196	0.199	0.203	0.207	0.211	0.214	0.218	0.222	0.225	0.228	0.232	0.235	0.237	0.239	0.242
G05	Sample	Dilution_05%	0.0499999999999999	DMSO	Food_Colorant	Standard_Development	Run074	Standard_Measurement	Plate_01	Clariostar_Study	MB	Biofoundry_,_London	Linear_Dilution_Pattern_V2	0.121	0.116	0.111	0.107	0.104	0.099	0.097	0.096	0.094	0.092	0.09	0.087	0.086	0.083	0.082	0.082	0.08	0.079	0.078	0.078	0.077	0.078	0.078	0.078	0.079	0.08	0.08	0.08	0.081	0.081	0.081	0.083	0.083	0.083	0.082	0.082
G06	Sample	Dilution_85%	0.85	DMSO	Food_Colorant	Standard_Development	Run074	Standard_Measurement	Plate_01	Clariostar_Study	MB	Biofoundry_,_London	Linear_Dilution_Pattern_V2	0.563	0.535	0.513	0.495	0.484	0.475	0.47	0.471	0.475	0.479	0.485	0.492	0.5	0.506	0.513	0.522	0.533	0.543	0.556	0.57	0.584	0.597	0.614	0.63	0.646	0.659	0.674	0.689	0.702	0.715	0.728	0.741	0.753	0.766	0.776	0.789
G07	Sample	Dilution_65%	0.65	DMSO	Food_Colorant	Standard_Development	Run074	Standard_Measurement	Plate_01	Clariostar_Study	MB	Biofoundry_,_London	Linear_Dilution_Pattern_V2	0.462	0.439	0.42	0.406	0.397	0.388	0.385	0.386	0.388	0.39	0.393	0.396	0.405	0.409	0.415	0.421	0.428	0.435	0.446	0.454	0.465	0.476	0.487	0.5	0.511	0.522	0.535	0.545	0.555	0.566	0.576	0.586	0.595	0.603	0.612	0.621
G08	Sample	Dilution_45%	0.45	DMSO	Food_Colorant	Standard_Development	Run074	Standard_Measurement	Plate_01	Clariostar_Study	MB	Biofoundry_,_London	Linear_Dilution_Pattern_V2	0.351	0.335	0.32	0.307	0.3	0.292	0.289	0.29	0.29	0.291	0.294	0.296	0.299	0.301	0.304	0.308	0.313	0.318	0.325	0.332	0.338	0.347	0.355	0.363	0.372	0.379	0.388	0.395	0.403	0.41	0.417	0.426	0.432	0.436	0.444	0.45
G09	Sample	Dilution_25%	0.25	DMSO	Food_Colorant	Standard_Development	Run074	Standard_Measurement	Plate_01	Clariostar_Study	MB	Biofoundry_,_London	Linear_Dilution_Pattern_V2	0.24	0.228	0.218	0.211	0.205	0.199	0.196	0.196	0.196	0.195	0.194	0.194	0.194	0.194	0.195	0.197	0.199	0.2	0.203	0.206	0.21	0.214	0.218	0.223	0.228	0.232	0.236	0.24	0.244	0.248	0.252	0.257	0.26	0.262	0.265	0.268
G10	Sample	Dilution_05%	0.0499999999999999	DMSO	Food_Colorant	Standard_Development	Run074	Standard_Measurement	Plate_01	Clariostar_Study	MB	Biofoundry_,_London	Linear_Dilution_Pattern_V2	0.12	0.115	0.11	0.106	0.102	0.098	0.096	0.095	0.093	0.09	0.088	0.085	0.084	0.081	0.08	0.08	0.078	0.078	0.077	0.077	0.077	0.078	0.078	0.079	0.079	0.079	0.08	0.08	0.08	0.082	0.082	0.083	0.084	0.084	0.083	0.083
G11	Blank	DMSO_Blank		DMSO		Standard_Development	Run074	Standard_Measurement	Plate_01	Clariostar_Study	MB	Biofoundry_,_London	Linear_Dilution_Pattern_V2	0.092	0.089	0.085	0.082	0.079	0.074	0.072	0.072	0.069	0.066	0.064	0.061	0.059	0.056	0.053	0.052	0.05	0.049	0.048	0.048	0.046	0.047	0.046	0.046	0.045	0.045	0.044	0.044	0.044	0.044	0.044	0.045	0.044	0.043	0.042	0.042
G12	Blank	DMSO_Blank		DMSO		Standard_Development	Run074	Standard_Measurement	Plate_01	Clariostar_Study	MB	Biofoundry_,_London	Linear_Dilution_Pattern_V2	0.099	0.095	0.091	0.087	0.084	0.08	0.078	0.077	0.075	0.073	0.07	0.067	0.065	0.061	0.059	0.058	0.056	0.054	0.053	0.052	0.051	0.051	0.05	0.05	0.05	0.049	0.048	0.048	0.048	0.047	0.047	0.047	0.047	0.046	0.045	0.044
H01	Sample	Dilution_85%	0.85	DMSO	Food_Colorant	Standard_Development	Run074	Standard_Measurement	Plate_01	Clariostar_Study	MB	Biofoundry_,_London	Linear_Dilution_Pattern_V2	0.56	0.532	0.51	0.493	0.483	0.474	0.468	0.471	0.473	0.475	0.48	0.486	0.493	0.499	0.506	0.514	0.525	0.536	0.547	0.559	0.574	0.587	0.602	0.617	0.633	0.645	0.659	0.675	0.688	0.7	0.713	0.724	0.736	0.747	0.758	0.77
H02	Sample	Dilution_65%	0.65	DMSO	Food_Colorant	Standard_Development	Run074	Standard_Measurement	Plate_01	Clariostar_Study	MB	Biofoundry_,_London	Linear_Dilution_Pattern_V2	0.446	0.422	0.404	0.391	0.382	0.373	0.37	0.371	0.372	0.373	0.377	0.381	0.386	0.391	0.395	0.402	0.408	0.415	0.424	0.433	0.444	0.454	0.466	0.476	0.489	0.499	0.51	0.521	0.531	0.541	0.549	0.56	0.569	0.577	0.584	0.594
H03	Sample	Dilution_45%	0.45	DMSO	Food_Colorant	Standard_Development	Run074	Standard_Measurement	Plate_01	Clariostar_Study	MB	Biofoundry_,_London	Linear_Dilution_Pattern_V2	0.343	0.325	0.312	0.3	0.293	0.286	0.283	0.282	0.282	0.283	0.285	0.285	0.288	0.29	0.294	0.298	0.302	0.306	0.312	0.317	0.325	0.333	0.341	0.347	0.355	0.363	0.37	0.377	0.384	0.39	0.398	0.405	0.412	0.416	0.422	0.429
H04	Sample	Dilution_25%	0.25	DMSO	Food_Colorant	Standard_Development	Run074	Standard_Measurement	Plate_01	Clariostar_Study	MB	Biofoundry_,_London	Linear_Dilution_Pattern_V2	0.222	0.212	0.203	0.195	0.19	0.184	0.181	0.181	0.179	0.177	0.177	0.175	0.176	0.175	0.175	0.176	0.178	0.18	0.181	0.184	0.187	0.19	0.195	0.199	0.203	0.206	0.209	0.212	0.216	0.219	0.223	0.227	0.23	0.232	0.234	0.237
H05	Sample	Dilution_05%	0.0499999999999999	DMSO	Food_Colorant	Standard_Development	Run074	Standard_Measurement	Plate_01	Clariostar_Study	MB	Biofoundry_,_London	Linear_Dilution_Pattern_V2	0.127	0.122	0.117	0.113	0.11	0.106	0.103	0.101	0.099	0.096	0.094	0.091	0.089	0.087	0.085	0.084	0.082	0.082	0.082	0.081	0.081	0.081	0.081	0.081	0.082	0.082	0.082	0.083	0.083	0.084	0.085	0.086	0.086	0.085	0.084	0.084
H06	Sample	Dilution_85%	0.85	DMSO	Food_Colorant	Standard_Development	Run074	Standard_Measurement	Plate_01	Clariostar_Study	MB	Biofoundry_,_London	Linear_Dilution_Pattern_V2	0.548	0.521	0.5	0.481	0.472	0.462	0.458	0.459	0.462	0.466	0.471	0.477	0.484	0.491	0.499	0.507	0.518	0.526	0.539	0.552	0.565	0.58	0.594	0.609	0.625	0.639	0.652	0.666	0.678	0.692	0.704	0.717	0.728	0.738	0.749	0.761
H07	Sample	Dilution_65%	0.65	DMSO	Food_Colorant	Standard_Development	Run074	Standard_Measurement	Plate_01	Clariostar_Study	MB	Biofoundry_,_London	Linear_Dilution_Pattern_V2	0.443	0.422	0.404	0.39	0.381	0.372	0.37	0.37	0.371	0.374	0.377	0.381	0.387	0.392	0.397	0.402	0.409	0.417	0.427	0.435	0.447	0.456	0.467	0.478	0.491	0.502	0.513	0.523	0.534	0.542	0.552	0.562	0.572	0.581	0.589	0.598
H08	Sample	Dilution_45%	0.45	DMSO	Food_Colorant	Standard_Development	Run074	Standard_Measurement	Plate_01	Clariostar_Study	MB	Biofoundry_,_London	Linear_Dilution_Pattern_V2	0.346	0.33	0.316	0.303	0.297	0.289	0.286	0.286	0.287	0.287	0.288	0.29	0.293	0.294	0.297	0.301	0.305	0.31	0.315	0.321	0.328	0.335	0.343	0.35	0.358	0.366	0.373	0.381	0.388	0.394	0.401	0.407	0.414	0.419	0.424	0.431
H09	Sample	Dilution_25%	0.25	DMSO	Food_Colorant	Standard_Development	Run074	Standard_Measurement	Plate_01	Clariostar_Study	MB	Biofoundry_,_London	Linear_Dilution_Pattern_V2	0.235	0.224	0.214	0.207	0.202	0.196	0.193	0.193	0.192	0.189	0.189	0.189	0.189	0.189	0.189	0.191	0.192	0.194	0.195	0.198	0.201	0.204	0.208	0.212	0.216	0.219	0.223	0.226	0.23	0.234	0.236	0.24	0.243	0.245	0.247	0.25
H10	Sample	Dilution_05%	0.0499999999999999	DMSO	Food_Colorant	Standard_Development	Run074	Standard_Measurement	Plate_01	Clariostar_Study	MB	Biofoundry_,_London	Linear_Dilution_Pattern_V2	0.114	0.109	0.105	0.101	0.098	0.094	0.091	0.09	0.088	0.085	0.083	0.08	0.079	0.076	0.074	0.073	0.072	0.072	0.071	0.071	0.07	0.07	0.071	0.071	0.072	0.072	0.072	0.072	0.073	0.073	0.074	0.075	0.076	0.075	0.074	0.074
H11	Blank	DMSO_Blank		DMSO		Standard_Development	Run074	Standard_Measurement	Plate_01	Clariostar_Study	MB	Biofoundry_,_London	Linear_Dilution_Pattern_V2	0.1	0.095	0.091	0.088	0.086	0.081	0.079	0.078	0.077	0.074	0.071	0.067	0.066	0.062	0.06	0.058	0.056	0.055	0.053	0.053	0.051	0.051	0.05	0.05	0.05	0.05	0.049	0.048	0.048	0.048	0.048	0.049	0.048	0.046	0.046	0.045
H12	Blank	DMSO_Blank		DMSO		Standard_Development	Run074	Standard_Measurement	Plate_01	Clariostar_Study	MB	Biofoundry_,_London	Linear_Dilution_Pattern_V2	0.096	0.092	0.089	0.085	0.082	0.077	0.075	0.074	0.072	0.069	0.065	0.062	0.06	0.057	0.055	0.054	0.052	0.05	0.05	0.048	0.047	0.047	0.047	0.046	0.046	0.046	0.045	0.045	0.045	0.045	0.045	0.045	0.045	0.044	0.043	0.041
[truncated: 122 more columns]
