# Supplementary material for: Construction of a Calibration Curve for Lycopene on a Liquid-Handling Platform—Wider Lessons for the Development of Automated Dilution Protocols
Source: ACS Synth Biol. 2024 Aug 3;13(8):2357–75. doi: 10.1021/acssynbio.4c00031 (PMC11334188; doi:10.1021/acssynbio.4c00031)
Supplement: Supplementary file 2 — sb4c00031_si_002.zip [file sb4c00031_si_002.zip › AggregatedData/Run080/Plate_01/Clariostar_Study/Clariostar_Study.csv]

Well	Content	Label	Dilution	Solvent	Solute	Project	Run	Step	Container	Study	Author	Institution	Comment	OD350	OD352	OD354	OD356	OD358	OD360	OD362	OD364	OD366	OD368	OD370	OD372	OD374	OD376	OD378	OD380	OD382	OD384	OD386	OD388	OD390	OD392	OD394	OD396	OD398	OD400	OD402	OD404	OD406	OD408	OD410	OD412	OD414	OD416	OD418	OD420
A01	Sample	Dilution_100%	1.0	DMSO	Lycopene	Standard_Development	Run080	Standard_Measurement	Plate_01	Clariostar_Study	MB	Biofoundry_,_London	Linear_Dilution_Pattern_V2	0.155	0.152	0.149	0.145	0.141	0.137	0.133	0.131	0.129	0.126	0.124	0.12	0.116	0.112	0.106	0.104	0.101	0.099	0.098	0.096	0.096	0.096	0.095	0.097	0.098	0.1	0.103	0.105	0.108	0.11	0.111	0.113	0.114	0.117	0.12	0.123
A02	Sample	Dilution_80%	0.8	DMSO	Lycopene	Standard_Development	Run080	Standard_Measurement	Plate_01	Clariostar_Study	MB	Biofoundry_,_London	Linear_Dilution_Pattern_V2	0.144	0.141	0.137	0.132	0.129	0.125	0.121	0.119	0.117	0.114	0.112	0.108	0.104	0.1	0.095	0.093	0.091	0.09	0.088	0.087	0.086	0.085	0.085	0.086	0.087	0.089	0.091	0.093	0.095	0.097	0.096	0.098	0.099	0.101	0.103	0.105
A03	Sample	Dilution_60%	0.6	DMSO	Lycopene	Standard_Development	Run080	Standard_Measurement	Plate_01	Clariostar_Study	MB	Biofoundry_,_London	Linear_Dilution_Pattern_V2	0.132	0.129	0.125	0.121	0.117	0.114	0.111	0.109	0.107	0.104	0.101	0.098	0.093	0.09	0.086	0.084	0.081	0.079	0.078	0.077	0.077	0.076	0.075	0.076	0.077	0.078	0.08	0.081	0.082	0.083	0.083	0.085	0.085	0.086	0.088	0.089
A04	Sample	Dilution_40%	0.4	DMSO	Lycopene	Standard_Development	Run080	Standard_Measurement	Plate_01	Clariostar_Study	MB	Biofoundry_,_London	Linear_Dilution_Pattern_V2	0.137	0.134	0.129	0.125	0.122	0.118	0.114	0.112	0.11	0.107	0.104	0.101	0.096	0.092	0.087	0.086	0.083	0.082	0.08	0.079	0.078	0.077	0.076	0.077	0.077	0.078	0.078	0.079	0.08	0.08	0.08	0.08	0.081	0.081	0.082	0.082
A05	Sample	Dilution_20%	0.2	DMSO	Lycopene	Standard_Development	Run080	Standard_Measurement	Plate_01	Clariostar_Study	MB	Biofoundry_,_London	Linear_Dilution_Pattern_V2	0.116	0.114	0.11	0.105	0.102	0.1	0.096	0.092	0.09	0.086	0.083	0.079	0.076	0.072	0.069	0.067	0.064	0.064	0.062	0.061	0.06	0.059	0.058	0.059	0.058	0.059	0.059	0.059	0.059	0.059	0.058	0.059	0.059	0.059	0.059	0.059
A06	Sample	Dilution_100%	1.0	DMSO	Lycopene	Standard_Development	Run080	Standard_Measurement	Plate_01	Clariostar_Study	MB	Biofoundry_,_London	Linear_Dilution_Pattern_V2	0.15	0.147	0.142	0.138	0.135	0.131	0.127	0.125	0.124	0.121	0.119	0.117	0.112	0.107	0.103	0.1	0.098	0.096	0.095	0.094	0.093	0.092	0.092	0.093	0.095	0.097	0.099	0.102	0.105	0.106	0.107	0.11	0.112	0.113	0.116	0.118
A07	Sample	Dilution_80%	0.8	DMSO	Lycopene	Standard_Development	Run080	Standard_Measurement	Plate_01	Clariostar_Study	MB	Biofoundry_,_London	Linear_Dilution_Pattern_V2	0.145	0.141	0.138	0.133	0.129	0.126	0.121	0.12	0.119	0.116	0.113	0.109	0.105	0.1	0.096	0.094	0.091	0.09	0.088	0.087	0.086	0.085	0.086	0.087	0.088	0.089	0.09	0.093	0.095	0.096	0.096	0.098	0.099	0.1	0.102	0.104
A08	Sample	Dilution_60%	0.6	DMSO	Lycopene	Standard_Development	Run080	Standard_Measurement	Plate_01	Clariostar_Study	MB	Biofoundry_,_London	Linear_Dilution_Pattern_V2	0.134	0.131	0.127	0.122	0.118	0.114	0.111	0.109	0.106	0.104	0.102	0.097	0.094	0.09	0.085	0.083	0.081	0.08	0.077	0.076	0.075	0.075	0.075	0.075	0.076	0.077	0.078	0.079	0.08	0.082	0.082	0.083	0.083	0.084	0.086	0.087
A09	Sample	Dilution_40%	0.4	DMSO	Lycopene	Standard_Development	Run080	Standard_Measurement	Plate_01	Clariostar_Study	MB	Biofoundry_,_London	Linear_Dilution_Pattern_V2	0.127	0.123	0.119	0.116	0.112	0.108	0.105	0.102	0.1	0.097	0.093	0.089	0.085	0.081	0.077	0.075	0.073	0.071	0.07	0.069	0.068	0.067	0.066	0.067	0.067	0.068	0.068	0.069	0.07	0.071	0.07	0.07	0.071	0.071	0.072	0.073
A10	Sample	Dilution_20%	0.2	DMSO	Lycopene	Standard_Development	Run080	Standard_Measurement	Plate_01	Clariostar_Study	MB	Biofoundry_,_London	Linear_Dilution_Pattern_V2	0.121	0.119	0.116	0.111	0.106	0.103	0.099	0.097	0.094	0.09	0.087	0.083	0.079	0.075	0.07	0.069	0.067	0.065	0.063	0.062	0.061	0.06	0.059	0.059	0.06	0.059	0.06	0.059	0.06	0.06	0.059	0.059	0.059	0.059	0.059	0.059
A11	Blank	DMSO_Blank		DMSO		Standard_Development	Run080	Standard_Measurement	Plate_01	Clariostar_Study	MB	Biofoundry_,_London	Linear_Dilution_Pattern_V2	0.116	0.113	0.11	0.106	0.102	0.099	0.094	0.092	0.089	0.084	0.081	0.076	0.072	0.069	0.064	0.061	0.06	0.058	0.057	0.055	0.054	0.053	0.053	0.052	0.052	0.051	0.051	0.05	0.05	0.049	0.048	0.048	0.048	0.048	0.048	0.047
A12	Blank	DMSO_Blank		DMSO		Standard_Development	Run080	Standard_Measurement	Plate_01	Clariostar_Study	MB	Biofoundry_,_London	Linear_Dilution_Pattern_V2	0.121	0.118	0.114	0.11	0.105	0.102	0.098	0.095	0.092	0.088	0.085	0.08	0.076	0.072	0.069	0.067	0.064	0.063	0.061	0.06	0.058	0.058	0.057	0.057	0.056	0.056	0.055	0.055	0.055	0.054	0.053	0.053	0.053	0.052	0.052	0.051
B01	Sample	Dilution_100%	1.0	DMSO	Lycopene	Standard_Development	Run080	Standard_Measurement	Plate_01	Clariostar_Study	MB	Biofoundry_,_London	Linear_Dilution_Pattern_V2	0.151	0.148	0.144	0.14	0.136	0.132	0.128	0.127	0.125	0.123	0.121	0.117	0.113	0.109	0.104	0.102	0.099	0.098	0.096	0.095	0.095	0.094	0.093	0.095	0.097	0.099	0.102	0.104	0.106	0.108	0.11	0.112	0.114	0.115	0.118	0.12
B02	Sample	Dilution_80%	0.8	DMSO	Lycopene	Standard_Development	Run080	Standard_Measurement	Plate_01	Clariostar_Study	MB	Biofoundry_,_London	Linear_Dilution_Pattern_V2	0.145	0.142	0.139	0.134	0.131	0.128	0.125	0.123	0.121	0.119	0.117	0.114	0.11	0.105	0.101	0.099	0.097	0.095	0.094	0.093	0.092	0.091	0.091	0.093	0.094	0.095	0.097	0.099	0.101	0.103	0.103	0.105	0.106	0.108	0.11	0.112
B03	Sample	Dilution_60%	0.6	DMSO	Lycopene	Standard_Development	Run080	Standard_Measurement	Plate_01	Clariostar_Study	MB	Biofoundry_,_London	Linear_Dilution_Pattern_V2	0.159	0.156	0.152	0.149	0.144	0.142	0.138	0.136	0.135	0.132	0.13	0.127	0.123	0.119	0.115	0.113	0.111	0.109	0.108	0.107	0.106	0.104	0.104	0.106	0.106	0.107	0.107	0.108	0.109	0.11	0.11	0.111	0.111	0.111	0.113	0.113
B04	Sample	Dilution_40%	0.4	DMSO	Lycopene	Standard_Development	Run080	Standard_Measurement	Plate_01	Clariostar_Study	MB	Biofoundry_,_London	Linear_Dilution_Pattern_V2	0.122	0.119	0.115	0.112	0.109	0.105	0.102	0.099	0.097	0.093	0.092	0.088	0.084	0.08	0.077	0.075	0.073	0.072	0.07	0.069	0.068	0.067	0.067	0.067	0.067	0.068	0.068	0.069	0.07	0.07	0.07	0.071	0.071	0.072	0.072	0.073
B05	Sample	Dilution_20%	0.2	DMSO	Lycopene	Standard_Development	Run080	Standard_Measurement	Plate_01	Clariostar_Study	MB	Biofoundry_,_London	Linear_Dilution_Pattern_V2	0.112	0.109	0.105	0.101	0.097	0.094	0.09	0.089	0.087	0.084	0.081	0.078	0.075	0.071	0.068	0.066	0.065	0.064	0.062	0.061	0.061	0.059	0.059	0.059	0.059	0.06	0.059	0.059	0.06	0.06	0.059	0.06	0.06	0.06	0.06	0.059
B06	Sample	Dilution_100%	1.0	DMSO	Lycopene	Standard_Development	Run080	Standard_Measurement	Plate_01	Clariostar_Study	MB	Biofoundry_,_London	Linear_Dilution_Pattern_V2	0.147	0.144	0.14	0.136	0.133	0.129	0.126	0.124	0.122	0.12	0.119	0.116	0.112	0.108	0.103	0.101	0.099	0.097	0.096	0.095	0.095	0.094	0.094	0.095	0.096	0.099	0.101	0.103	0.106	0.109	0.11	0.112	0.114	0.115	0.117	0.12
B07	Sample	Dilution_80%	0.8	DMSO	Lycopene	Standard_Development	Run080	Standard_Measurement	Plate_01	Clariostar_Study	MB	Biofoundry_,_London	Linear_Dilution_Pattern_V2	0.145	0.142	0.139	0.135	0.131	0.127	0.124	0.122	0.121	0.118	0.117	0.113	0.111	0.107	0.103	0.101	0.099	0.098	0.096	0.095	0.094	0.094	0.093	0.094	0.095	0.097	0.099	0.101	0.103	0.104	0.105	0.106	0.108	0.109	0.111	0.113
B08	Sample	Dilution_60%	0.6	DMSO	Lycopene	Standard_Development	Run080	Standard_Measurement	Plate_01	Clariostar_Study	MB	Biofoundry_,_London	Linear_Dilution_Pattern_V2	0.127	0.124	0.12	0.117	0.113	0.11	0.106	0.105	0.103	0.1	0.099	0.095	0.091	0.088	0.084	0.082	0.08	0.079	0.077	0.076	0.076	0.075	0.075	0.076	0.076	0.077	0.079	0.08	0.081	0.082	0.082	0.083	0.084	0.085	0.086	0.088
B09	Sample	Dilution_40%	0.4	DMSO	Lycopene	Standard_Development	Run080	Standard_Measurement	Plate_01	Clariostar_Study	MB	Biofoundry_,_London	Linear_Dilution_Pattern_V2	0.128	0.125	0.122	0.117	0.114	0.111	0.107	0.105	0.104	0.1	0.098	0.094	0.091	0.087	0.083	0.081	0.079	0.078	0.076	0.076	0.075	0.073	0.073	0.074	0.074	0.075	0.075	0.076	0.077	0.077	0.077	0.078	0.078	0.078	0.079	0.08
B10	Sample	Dilution_20%	0.2	DMSO	Lycopene	Standard_Development	Run080	Standard_Measurement	Plate_01	Clariostar_Study	MB	Biofoundry_,_London	Linear_Dilution_Pattern_V2	0.116	0.113	0.109	0.104	0.101	0.098	0.095	0.092	0.09	0.088	0.084	0.08	0.076	0.073	0.069	0.068	0.066	0.064	0.063	0.062	0.061	0.059	0.059	0.059	0.059	0.059	0.059	0.059	0.06	0.06	0.059	0.059	0.059	0.059	0.059	0.059
B11	Blank	DMSO_Blank		DMSO		Standard_Development	Run080	Standard_Measurement	Plate_01	Clariostar_Study	MB	Biofoundry_,_London	Linear_Dilution_Pattern_V2	0.109	0.106	0.103	0.099	0.095	0.092	0.088	0.086	0.084	0.08	0.077	0.073	0.07	0.066	0.062	0.061	0.06	0.058	0.056	0.055	0.054	0.053	0.053	0.052	0.052	0.052	0.051	0.05	0.05	0.05	0.049	0.049	0.049	0.048	0.047	0.046
B12	Blank	DMSO_Blank		DMSO		Standard_Development	Run080	Standard_Measurement	Plate_01	Clariostar_Study	MB	Biofoundry_,_London	Linear_Dilution_Pattern_V2	0.111	0.108	0.105	0.101	0.097	0.094	0.09	0.088	0.085	0.081	0.078	0.073	0.07	0.066	0.064	0.061	0.059	0.057	0.056	0.055	0.054	0.052	0.052	0.052	0.051	0.051	0.05	0.049	0.049	0.049	0.048	0.048	0.047	0.047	0.046	0.045
C01	Sample	Dilution_95%	0.95	DMSO	Lycopene	Standard_Development	Run080	Standard_Measurement	Plate_01	Clariostar_Study	MB	Biofoundry_,_London	Linear_Dilution_Pattern_V2	0.199	0.197	0.193	0.188	0.184	0.181	0.177	0.175	0.174	0.172	0.17	0.167	0.163	0.158	0.154	0.152	0.15	0.148	0.146	0.145	0.144	0.143	0.143	0.145	0.146	0.148	0.15	0.152	0.155	0.157	0.157	0.159	0.16	0.162	0.165	0.167
C02	Sample	Dilution_75%	0.75	DMSO	Lycopene	Standard_Development	Run080	Standard_Measurement	Plate_01	Clariostar_Study	MB	Biofoundry_,_London	Linear_Dilution_Pattern_V2	0.14	0.137	0.134	0.129	0.125	0.122	0.118	0.117	0.115	0.113	0.111	0.107	0.104	0.1	0.096	0.094	0.092	0.091	0.089	0.088	0.087	0.086	0.086	0.088	0.089	0.09	0.093	0.095	0.096	0.098	0.099	0.1	0.102	0.103	0.105	0.107
C03	Sample	Dilution_55%	0.55	DMSO	Lycopene	Standard_Development	Run080	Standard_Measurement	Plate_01	Clariostar_Study	MB	Biofoundry_,_London	Linear_Dilution_Pattern_V2	0.128	0.125	0.121	0.117	0.112	0.11	0.106	0.104	0.104	0.101	0.098	0.096	0.091	0.088	0.083	0.082	0.08	0.079	0.077	0.077	0.076	0.075	0.075	0.075	0.076	0.077	0.078	0.079	0.08	0.081	0.081	0.083	0.082	0.084	0.084	0.085
C04	Sample	Dilution_35%	0.35	DMSO	Lycopene	Standard_Development	Run080	Standard_Measurement	Plate_01	Clariostar_Study	MB	Biofoundry_,_London	Linear_Dilution_Pattern_V2	0.117	0.115	0.112	0.107	0.104	0.102	0.098	0.096	0.095	0.091	0.089	0.085	0.081	0.078	0.074	0.073	0.071	0.071	0.069	0.068	0.067	0.066	0.066	0.066	0.066	0.066	0.067	0.067	0.068	0.068	0.067	0.068	0.068	0.068	0.069	0.069
C05	Sample	Dilution_15%	0.15	DMSO	Lycopene	Standard_Development	Run080	Standard_Measurement	Plate_01	Clariostar_Study	MB	Biofoundry_,_London	Linear_Dilution_Pattern_V2	0.11	0.107	0.104	0.099	0.095	0.092	0.089	0.088	0.087	0.083	0.082	0.079	0.076	0.073	0.068	0.068	0.066	0.064	0.063	0.062	0.061	0.059	0.059	0.06	0.06	0.059	0.059	0.06	0.06	0.06	0.059	0.059	0.059	0.059	0.059	0.058
C06	Sample	Dilution_95%	0.95	DMSO	Lycopene	Standard_Development	Run080	Standard_Measurement	Plate_01	Clariostar_Study	MB	Biofoundry_,_London	Linear_Dilution_Pattern_V2	0.144	0.142	0.138	0.134	0.13	0.127	0.123	0.122	0.121	0.118	0.117	0.114	0.11	0.107	0.102	0.101	0.099	0.097	0.096	0.095	0.094	0.093	0.094	0.095	0.096	0.099	0.101	0.103	0.105	0.107	0.108	0.111	0.112	0.114	0.116	0.118
C07	Sample	Dilution_75%	0.75	DMSO	Lycopene	Standard_Development	Run080	Standard_Measurement	Plate_01	Clariostar_Study	MB	Biofoundry_,_London	Linear_Dilution_Pattern_V2	0.164	0.162	0.159	0.155	0.152	0.15	0.146	0.144	0.143	0.141	0.139	0.135	0.133	0.129	0.125	0.124	0.122	0.121	0.119	0.118	0.117	0.116	0.116	0.117	0.117	0.118	0.12	0.121	0.122	0.123	0.123	0.125	0.126	0.127	0.127	0.129
C08	Sample	Dilution_55%	0.55	DMSO	Lycopene	Standard_Development	Run080	Standard_Measurement	Plate_01	Clariostar_Study	MB	Biofoundry_,_London	Linear_Dilution_Pattern_V2	0.129	0.126	0.122	0.118	0.115	0.111	0.108	0.106	0.105	0.103	0.101	0.098	0.095	0.091	0.087	0.086	0.084	0.083	0.082	0.081	0.08	0.078	0.078	0.079	0.08	0.081	0.082	0.082	0.083	0.085	0.085	0.086	0.086	0.087	0.088	0.089
C09	Sample	Dilution_35%	0.35	DMSO	Lycopene	Standard_Development	Run080	Standard_Measurement	Plate_01	Clariostar_Study	MB	Biofoundry_,_London	Linear_Dilution_Pattern_V2	0.122	0.119	0.115	0.111	0.107	0.104	0.101	0.099	0.097	0.094	0.092	0.088	0.084	0.081	0.076	0.075	0.074	0.072	0.07	0.07	0.069	0.068	0.067	0.068	0.068	0.068	0.069	0.069	0.07	0.07	0.069	0.07	0.07	0.07	0.071	0.071
C10	Sample	Dilution_15%	0.15	DMSO	Lycopene	Standard_Development	Run080	Standard_Measurement	Plate_01	Clariostar_Study	MB	Biofoundry_,_London	Linear_Dilution_Pattern_V2	0.113	0.11	0.108	0.103	0.1	0.097	0.093	0.091	0.089	0.086	0.083	0.079	0.075	0.072	0.068	0.067	0.065	0.064	0.062	0.061	0.061	0.06	0.059	0.059	0.059	0.059	0.059	0.059	0.059	0.059	0.058	0.058	0.058	0.058	0.057	0.057
C11	Blank	DMSO_Blank		DMSO		Standard_Development	Run080	Standard_Measurement	Plate_01	Clariostar_Study	MB	Biofoundry_,_London	Linear_Dilution_Pattern_V2	0.108	0.105	0.101	0.098	0.095	0.092	0.088	0.086	0.083	0.079	0.077	0.072	0.069	0.066	0.062	0.061	0.059	0.058	0.057	0.055	0.055	0.053	0.053	0.053	0.052	0.052	0.051	0.051	0.051	0.051	0.049	0.049	0.049	0.048	0.048	0.047
C12	Blank	DMSO_Blank		DMSO		Standard_Development	Run080	Standard_Measurement	Plate_01	Clariostar_Study	MB	Biofoundry_,_London	Linear_Dilution_Pattern_V2	0.111	0.109	0.105	0.101	0.099	0.095	0.091	0.089	0.086	0.082	0.078	0.075	0.072	0.068	0.064	0.063	0.061	0.06	0.058	0.058	0.058	0.056	0.055	0.055	0.054	0.053	0.053	0.052	0.052	0.052	0.051	0.05	0.05	0.05	0.049	0.048
D01	Sample	Dilution_95%	0.95	DMSO	Lycopene	Standard_Development	Run080	Standard_Measurement	Plate_01	Clariostar_Study	MB	Biofoundry_,_London	Linear_Dilution_Pattern_V2	0.149	0.147	0.143	0.138	0.134	0.132	0.128	0.125	0.123	0.122	0.12	0.117	0.113	0.108	0.104	0.102	0.099	0.097	0.096	0.095	0.094	0.093	0.094	0.095	0.097	0.099	0.102	0.104	0.106	0.109	0.11	0.112	0.113	0.116	0.118	0.121
D02	Sample	Dilution_75%	0.75	DMSO	Lycopene	Standard_Development	Run080	Standard_Measurement	Plate_01	Clariostar_Study	MB	Biofoundry_,_London	Linear_Dilution_Pattern_V2	0.139	0.135	0.131	0.127	0.123	0.12	0.117	0.115	0.114	0.113	0.111	0.107	0.104	0.1	0.095	0.094	0.092	0.091	0.089	0.088	0.087	0.086	0.086	0.088	0.089	0.09	0.092	0.094	0.096	0.098	0.098	0.1	0.101	0.102	0.104	0.105
D03	Sample	Dilution_55%	0.55	DMSO	Lycopene	Standard_Development	Run080	Standard_Measurement	Plate_01	Clariostar_Study	MB	Biofoundry_,_London	Linear_Dilution_Pattern_V2	0.139	0.135	0.132	0.128	0.125	0.121	0.118	0.117	0.116	0.113	0.111	0.108	0.104	0.101	0.097	0.096	0.093	0.092	0.091	0.09	0.089	0.088	0.087	0.088	0.089	0.09	0.091	0.092	0.093	0.094	0.093	0.095	0.095	0.096	0.096	0.097
D04	Sample	Dilution_35%	0.35	DMSO	Lycopene	Standard_Development	Run080	Standard_Measurement	Plate_01	Clariostar_Study	MB	Biofoundry_,_London	Linear_Dilution_Pattern_V2	0.116	0.114	0.11	0.106	0.102	0.1	0.096	0.095	0.093	0.09	0.089	0.085	0.082	0.078	0.075	0.073	0.072	0.071	0.069	0.068	0.067	0.066	0.066	0.066	0.066	0.067	0.067	0.068	0.068	0.069	0.068	0.069	0.069	0.069	0.07	0.07
D05	Sample	Dilution_15%	0.15	DMSO	Lycopene	Standard_Development	Run080	Standard_Measurement	Plate_01	Clariostar_Study	MB	Biofoundry_,_London	Linear_Dilution_Pattern_V2	0.11	0.107	0.103	0.099	0.096	0.093	0.089	0.088	0.086	0.083	0.082	0.079	0.076	0.071	0.068	0.067	0.066	0.064	0.062	0.062	0.061	0.059	0.059	0.06	0.059	0.059	0.059	0.059	0.059	0.059	0.058	0.059	0.058	0.057	0.057	0.057
D06	Sample	Dilution_95%	0.95	DMSO	Lycopene	Standard_Development	Run080	Standard_Measurement	Plate_01	Clariostar_Study	MB	Biofoundry_,_London	Linear_Dilution_Pattern_V2	0.143	0.141	0.137	0.132	0.129	0.126	0.123	0.121	0.12	0.118	0.117	0.115	0.111	0.107	0.103	0.102	0.1	0.098	0.097	0.096	0.095	0.094	0.094	0.096	0.097	0.1	0.102	0.104	0.107	0.109	0.11	0.112	0.113	0.114	0.117	0.119
D07	Sample	Dilution_75%	0.75	DMSO	Lycopene	Standard_Development	Run080	Standard_Measurement	Plate_01	Clariostar_Study	MB	Biofoundry_,_London	Linear_Dilution_Pattern_V2	0.135	0.132	0.129	0.125	0.121	0.118	0.115	0.113	0.112	0.109	0.108	0.105	0.102	0.098	0.094	0.091	0.09	0.089	0.087	0.086	0.086	0.085	0.085	0.086	0.087	0.088	0.089	0.091	0.094	0.095	0.095	0.097	0.097	0.099	0.101	0.103
D08	Sample	Dilution_55%	0.55	DMSO	Lycopene	Standard_Development	Run080	Standard_Measurement	Plate_01	Clariostar_Study	MB	Biofoundry_,_London	Linear_Dilution_Pattern_V2	0.124	0.122	0.118	0.114	0.11	0.107	0.104	0.102	0.101	0.099	0.096	0.093	0.09	0.086	0.083	0.082	0.08	0.079	0.077	0.076	0.075	0.074	0.075	0.075	0.076	0.076	0.078	0.078	0.08	0.081	0.081	0.082	0.082	0.083	0.084	0.085
D09	Sample	Dilution_35%	0.35	DMSO	Lycopene	Standard_Development	Run080	Standard_Measurement	Plate_01	Clariostar_Study	MB	Biofoundry_,_London	Linear_Dilution_Pattern_V2	0.119	0.116	0.112	0.108	0.105	0.102	0.099	0.097	0.095	0.091	0.09	0.086	0.083	0.079	0.075	0.074	0.073	0.071	0.07	0.069	0.068	0.067	0.066	0.067	0.068	0.068	0.068	0.069	0.07	0.07	0.07	0.071	0.071	0.071	0.072	0.072
D10	Sample	Dilution_15%	0.15	DMSO	Lycopene	Standard_Development	Run080	Standard_Measurement	Plate_01	Clariostar_Study	MB	Biofoundry_,_London	Linear_Dilution_Pattern_V2	0.11	0.107	0.104	0.1	0.097	0.094	0.09	0.088	0.086	0.083	0.081	0.077	0.074	0.07	0.067	0.066	0.064	0.062	0.061	0.061	0.06	0.058	0.058	0.058	0.058	0.058	0.058	0.058	0.058	0.058	0.057	0.057	0.057	0.057	0.057	0.056
D11	Blank	DMSO_Blank		DMSO		Standard_Development	Run080	Standard_Measurement	Plate_01	Clariostar_Study	MB	Biofoundry_,_London	Linear_Dilution_Pattern_V2	0.107	0.104	0.102	0.098	0.094	0.091	0.088	0.085	0.083	0.079	0.077	0.072	0.069	0.066	0.062	0.061	0.059	0.057	0.056	0.055	0.054	0.053	0.052	0.053	0.052	0.051	0.051	0.05	0.05	0.05	0.049	0.049	0.049	0.048	0.047	0.047
D12	Blank	DMSO_Blank		DMSO		Standard_Development	Run080	Standard_Measurement	Plate_01	Clariostar_Study	MB	Biofoundry_,_London	Linear_Dilution_Pattern_V2	0.107	0.105	0.102	0.098	0.094	0.091	0.087	0.086	0.083	0.079	0.076	0.072	0.069	0.065	0.061	0.06	0.058	0.057	0.056	0.054	0.054	0.053	0.051	0.051	0.051	0.051	0.05	0.05	0.05	0.049	0.048	0.049	0.048	0.048	0.047	0.046
E01	Sample	Dilution_90%	0.9	DMSO	Lycopene	Standard_Development	Run080	Standard_Measurement	Plate_01	Clariostar_Study	MB	Biofoundry_,_London	Linear_Dilution_Pattern_V2	0.148	0.145	0.141	0.137	0.132	0.129	0.125	0.123	0.123	0.12	0.118	0.115	0.111	0.107	0.102	0.1	0.099	0.096	0.095	0.094	0.093	0.091	0.092	0.094	0.095	0.097	0.099	0.101	0.104	0.106	0.106	0.109	0.11	0.112	0.114	0.117
E02	Sample	Dilution_70%	0.7	DMSO	Lycopene	Standard_Development	Run080	Standard_Measurement	Plate_01	Clariostar_Study	MB	Biofoundry_,_London	Linear_Dilution_Pattern_V2	0.139	0.136	0.132	0.128	0.125	0.122	0.118	0.116	0.114	0.112	0.111	0.108	0.104	0.101	0.097	0.095	0.093	0.092	0.09	0.089	0.089	0.088	0.088	0.089	0.09	0.091	0.092	0.094	0.096	0.097	0.097	0.099	0.1	0.101	0.102	0.104
E03	Sample	Dilution_50%	0.5	DMSO	Lycopene	Standard_Development	Run080	Standard_Measurement	Plate_01	Clariostar_Study	MB	Biofoundry_,_London	Linear_Dilution_Pattern_V2	0.143	0.14	0.137	0.133	0.129	0.126	0.122	0.121	0.12	0.117	0.116	0.113	0.109	0.105	0.101	0.101	0.098	0.098	0.096	0.095	0.094	0.093	0.092	0.093	0.094	0.094	0.095	0.095	0.096	0.097	0.097	0.097	0.097	0.097	0.098	0.098
E04	Sample	Dilution_30%	0.3	DMSO	Lycopene	Standard_Development	Run080	Standard_Measurement	Plate_01	Clariostar_Study	MB	Biofoundry_,_London	Linear_Dilution_Pattern_V2	0.115	0.112	0.109	0.106	0.102	0.099	0.095	0.094	0.092	0.09	0.087	0.084	0.08	0.077	0.073	0.072	0.07	0.069	0.068	0.066	0.065	0.064	0.064	0.064	0.064	0.065	0.065	0.065	0.066	0.066	0.065	0.066	0.066	0.066	0.065	0.065
E05	Sample	Dilution_10%	0.1	DMSO	Lycopene	Standard_Development	Run080	Standard_Measurement	Plate_01	Clariostar_Study	MB	Biofoundry_,_London	Linear_Dilution_Pattern_V2	0.106	0.103	0.1	0.095	0.092	0.089	0.084	0.084	0.083	0.08	0.078	0.075	0.072	0.068	0.065	0.064	0.063	0.062	0.06	0.059	0.058	0.056	0.056	0.057	0.057	0.056	0.056	0.056	0.056	0.056	0.055	0.055	0.055	0.054	0.054	0.052
E06	Sample	Dilution_90%	0.9	DMSO	Lycopene	Standard_Development	Run080	Standard_Measurement	Plate_01	Clariostar_Study	MB	Biofoundry_,_London	Linear_Dilution_Pattern_V2	0.139	0.136	0.133	0.129	0.125	0.122	0.118	0.118	0.116	0.114	0.114	0.111	0.108	0.104	0.1	0.098	0.097	0.095	0.093	0.093	0.093	0.091	0.091	0.093	0.095	0.096	0.098	0.101	0.103	0.105	0.106	0.108	0.11	0.112	0.114	0.116
E07	Sample	Dilution_70%	0.7	DMSO	Lycopene	Standard_Development	Run080	Standard_Measurement	Plate_01	Clariostar_Study	MB	Biofoundry_,_London	Linear_Dilution_Pattern_V2	0.131	0.128	0.125	0.121	0.117	0.114	0.11	0.108	0.107	0.105	0.104	0.101	0.098	0.094	0.09	0.089	0.087	0.086	0.085	0.084	0.082	0.082	0.082	0.083	0.084	0.086	0.087	0.088	0.09	0.092	0.092	0.093	0.094	0.096	0.097	0.098
E08	Sample	Dilution_50%	0.5	DMSO	Lycopene	Standard_Development	Run080	Standard_Measurement	Plate_01	Clariostar_Study	MB	Biofoundry_,_London	Linear_Dilution_Pattern_V2	0.124	0.121	0.117	0.114	0.11	0.107	0.103	0.102	0.101	0.097	0.096	0.093	0.089	0.086	0.082	0.081	0.079	0.078	0.076	0.075	0.075	0.073	0.073	0.074	0.075	0.076	0.076	0.077	0.078	0.08	0.079	0.08	0.08	0.081	0.082	0.083
E09	Sample	Dilution_30%	0.3	DMSO	Lycopene	Standard_Development	Run080	Standard_Measurement	Plate_01	Clariostar_Study	MB	Biofoundry_,_London	Linear_Dilution_Pattern_V2	0.132	0.13	0.126	0.121	0.117	0.114	0.111	0.11	0.108	0.105	0.103	0.099	0.096	0.092	0.088	0.087	0.085	0.084	0.083	0.081	0.08	0.079	0.079	0.079	0.079	0.079	0.079	0.079	0.08	0.08	0.08	0.08	0.08	0.08	0.08	0.079
E10	Sample	Dilution_10%	0.1	DMSO	Lycopene	Standard_Development	Run080	Standard_Measurement	Plate_01	Clariostar_Study	MB	Biofoundry_,_London	Linear_Dilution_Pattern_V2	0.111	0.108	0.104	0.1	0.095	0.093	0.089	0.087	0.085	0.083	0.081	0.077	0.073	0.069	0.065	0.065	0.063	0.062	0.061	0.06	0.059	0.057	0.057	0.057	0.057	0.057	0.057	0.057	0.057	0.057	0.055	0.055	0.055	0.054	0.054	0.053
E11	Blank	DMSO_Blank		DMSO		Standard_Development	Run080	Standard_Measurement	Plate_01	Clariostar_Study	MB	Biofoundry_,_London	Linear_Dilution_Pattern_V2	0.11	0.108	0.103	0.099	0.095	0.092	0.088	0.086	0.085	0.081	0.078	0.074	0.07	0.067	0.062	0.061	0.06	0.059	0.057	0.056	0.055	0.053	0.052	0.053	0.052	0.052	0.052	0.052	0.051	0.051	0.049	0.05	0.049	0.049	0.048	0.047
E12	Blank	DMSO_Blank		DMSO		Standard_Development	Run080	Standard_Measurement	Plate_01	Clariostar_Study	MB	Biofoundry_,_London	Linear_Dilution_Pattern_V2	0.109	0.106	0.103	0.099	0.095	0.092	0.088	0.086	0.083	0.08	0.076	0.072	0.069	0.065	0.061	0.06	0.058	0.057	0.055	0.054	0.054	0.052	0.051	0.052	0.051	0.051	0.051	0.05	0.05	0.049	0.049	0.048	0.048	0.047	0.047	0.045
F01	Sample	Dilution_90%	0.9	DMSO	Lycopene	Standard_Development	Run080	Standard_Measurement	Plate_01	Clariostar_Study	MB	Biofoundry_,_London	Linear_Dilution_Pattern_V2	0.16	0.158	0.153	0.148	0.144	0.141	0.137	0.135	0.133	0.131	0.129	0.125	0.121	0.117	0.112	0.11	0.107	0.105	0.104	0.103	0.102	0.1	0.1	0.102	0.104	0.106	0.108	0.11	0.112	0.114	0.115	0.117	0.119	0.12	0.122	0.124
F02	Sample	Dilution_70%	0.7	DMSO	Lycopene	Standard_Development	Run080	Standard_Measurement	Plate_01	Clariostar_Study	MB	Biofoundry_,_London	Linear_Dilution_Pattern_V2	0.146	0.143	0.139	0.134	0.131	0.128	0.124	0.123	0.122	0.119	0.118	0.115	0.112	0.107	0.103	0.101	0.1	0.098	0.096	0.095	0.094	0.093	0.093	0.095	0.096	0.097	0.098	0.1	0.102	0.103	0.104	0.104	0.106	0.107	0.108	0.11
F03	Sample	Dilution_50%	0.5	DMSO	Lycopene	Standard_Development	Run080	Standard_Measurement	Plate_01	Clariostar_Study	MB	Biofoundry_,_London	Linear_Dilution_Pattern_V2	0.132	0.128	0.123	0.119	0.116	0.113	0.109	0.108	0.106	0.103	0.102	0.098	0.095	0.092	0.088	0.086	0.084	0.083	0.082	0.081	0.08	0.079	0.079	0.079	0.08	0.081	0.082	0.082	0.083	0.084	0.084	0.085	0.085	0.085	0.086	0.087
F04	Sample	Dilution_30%	0.3	DMSO	Lycopene	Standard_Development	Run080	Standard_Measurement	Plate_01	Clariostar_Study	MB	Biofoundry_,_London	Linear_Dilution_Pattern_V2	0.118	0.116	0.112	0.108	0.104	0.101	0.098	0.096	0.094	0.091	0.089	0.085	0.083	0.079	0.075	0.074	0.073	0.071	0.069	0.068	0.068	0.066	0.066	0.066	0.066	0.067	0.067	0.067	0.068	0.069	0.068	0.068	0.069	0.069	0.069	0.069
F05	Sample	Dilution_10%	0.1	DMSO	Lycopene	Standard_Development	Run080	Standard_Measurement	Plate_01	Clariostar_Study	MB	Biofoundry_,_London	Linear_Dilution_Pattern_V2	0.105	0.103	0.1	0.097	0.093	0.09	0.087	0.085	0.084	0.08	0.079	0.075	0.073	0.069	0.066	0.064	0.063	0.062	0.06	0.06	0.059	0.058	0.057	0.057	0.057	0.057	0.057	0.056	0.056	0.056	0.055	0.056	0.055	0.055	0.055	0.054
F06	Sample	Dilution_90%	0.9	DMSO	Lycopene	Standard_Development	Run080	Standard_Measurement	Plate_01	Clariostar_Study	MB	Biofoundry_,_London	Linear_Dilution_Pattern_V2	0.162	0.159	0.155	0.15	0.147	0.144	0.139	0.138	0.138	0.136	0.136	0.133	0.13	0.125	0.121	0.12	0.118	0.116	0.115	0.114	0.113	0.112	0.112	0.113	0.115	0.117	0.12	0.121	0.123	0.126	0.126	0.128	0.13	0.131	0.133	0.135
F07	Sample	Dilution_70%	0.7	DMSO	Lycopene	Standard_Development	Run080	Standard_Measurement	Plate_01	Clariostar_Study	MB	Biofoundry_,_London	Linear_Dilution_Pattern_V2	0.136	0.132	0.129	0.125	0.121	0.118	0.114	0.113	0.113	0.11	0.109	0.105	0.102	0.099	0.094	0.093	0.091	0.09	0.088	0.087	0.086	0.085	0.085	0.086	0.088	0.089	0.09	0.091	0.093	0.094	0.094	0.095	0.097	0.098	0.099	0.1
F08	Sample	Dilution_50%	0.5	DMSO	Lycopene	Standard_Development	Run080	Standard_Measurement	Plate_01	Clariostar_Study	MB	Biofoundry_,_London	Linear_Dilution_Pattern_V2	0.126	0.124	0.12	0.116	0.112	0.109	0.105	0.104	0.103	0.1	0.098	0.095	0.092	0.088	0.084	0.083	0.082	0.08	0.079	0.077	0.076	0.075	0.075	0.076	0.076	0.077	0.078	0.078	0.08	0.081	0.08	0.082	0.082	0.082	0.082	0.083
F09	Sample	Dilution_30%	0.3	DMSO	Lycopene	Standard_Development	Run080	Standard_Measurement	Plate_01	Clariostar_Study	MB	Biofoundry_,_London	Linear_Dilution_Pattern_V2	0.122	0.119	0.115	0.111	0.108	0.105	0.101	0.1	0.098	0.095	0.093	0.089	0.086	0.082	0.079	0.077	0.076	0.074	0.073	0.072	0.071	0.069	0.069	0.07	0.07	0.07	0.071	0.071	0.071	0.071	0.071	0.071	0.072	0.072	0.071	0.071
F10	Sample	Dilution_10%	0.1	DMSO	Lycopene	Standard_Development	Run080	Standard_Measurement	Plate_01	Clariostar_Study	MB	Biofoundry_,_London	Linear_Dilution_Pattern_V2	0.112	0.11	0.106	0.102	0.097	0.095	0.091	0.089	0.087	0.084	0.082	0.078	0.075	0.071	0.067	0.067	0.065	0.063	0.062	0.06	0.06	0.059	0.058	0.058	0.058	0.058	0.058	0.057	0.057	0.057	0.056	0.056	0.056	0.056	0.055	0.054
F11	Blank	DMSO		DMSO		Standard_Development	Run080	Standard_Measurement	Plate_01	Clariostar_Study	MB	Biofoundry_,_London	Linear_Dilution_Pattern_V2	0.11	0.107	0.103	0.099	0.096	0.093	0.088	0.087	0.085	0.082	0.078	0.074	0.071	0.067	0.064	0.062	0.06	0.06	0.058	0.057	0.056	0.054	0.054	0.054	0.054	0.053	0.053	0.052	0.052	0.051	0.05	0.05	0.05	0.049	0.049	0.047
F12	Blank	DMSO		DMSO		Standard_Development	Run080	Standard_Measurement	Plate_01	Clariostar_Study	MB	Biofoundry_,_London	Linear_Dilution_Pattern_V2	0.114	0.111	0.107	0.102	0.099	0.096	0.091	0.09	0.088	0.084	0.082	0.077	0.073	0.069	0.066	0.064	0.063	0.061	0.059	0.058	0.057	0.056	0.055	0.055	0.055	0.054	0.054	0.053	0.053	0.052	0.051	0.051	0.051	0.05	0.05	0.048
G01	Sample	Dilution_85%	0.85	DMSO	Lycopene	Standard_Development	Run080	Standard_Measurement	Plate_01	Clariostar_Study	MB	Biofoundry_,_London	Linear_Dilution_Pattern_V2	0.149	0.145	0.141	0.136	0.133	0.129	0.125	0.123	0.122	0.12	0.118	0.114	0.11	0.106	0.101	0.099	0.097	0.095	0.093	0.092	0.092	0.09	0.091	0.092	0.093	0.095	0.097	0.099	0.101	0.103	0.104	0.106	0.107	0.109	0.111	0.113
G02	Sample	Dilution_65%	0.65	DMSO	Lycopene	Standard_Development	Run080	Standard_Measurement	Plate_01	Clariostar_Study	MB	Biofoundry_,_London	Linear_Dilution_Pattern_V2	0.137	0.134	0.13	0.126	0.122	0.119	0.116	0.115	0.113	0.111	0.11	0.107	0.103	0.099	0.096	0.094	0.092	0.091	0.089	0.088	0.088	0.086	0.086	0.087	0.088	0.089	0.091	0.092	0.094	0.095	0.096	0.097	0.098	0.099	0.101	0.102
G03	Sample	Dilution_45%	0.45	DMSO	Lycopene	Standard_Development	Run080	Standard_Measurement	Plate_01	Clariostar_Study	MB	Biofoundry_,_London	Linear_Dilution_Pattern_V2	0.12	0.117	0.114	0.109	0.106	0.103	0.1	0.098	0.097	0.094	0.092	0.088	0.085	0.082	0.078	0.077	0.074	0.073	0.072	0.071	0.07	0.069	0.069	0.07	0.07	0.07	0.071	0.072	0.072	0.073	0.073	0.074	0.074	0.074	0.075	0.075
G04	Sample	Dilution_25%	0.25	DMSO	Lycopene	Standard_Development	Run080	Standard_Measurement	Plate_01	Clariostar_Study	MB	Biofoundry_,_London	Linear_Dilution_Pattern_V2	0.116	0.113	0.109	0.105	0.1	0.098	0.094	0.093	0.092	0.089	0.087	0.084	0.081	0.077	0.073	0.072	0.071	0.07	0.068	0.067	0.066	0.064	0.064	0.065	0.065	0.065	0.065	0.065	0.066	0.066	0.065	0.066	0.066	0.066	0.066	0.065
G05	Sample	Dilution_05%	0.0499999999999999	DMSO	Lycopene	Standard_Development	Run080	Standard_Measurement	Plate_01	Clariostar_Study	MB	Biofoundry_,_London	Linear_Dilution_Pattern_V2	0.103	0.101	0.096	0.092	0.089	0.086	0.082	0.081	0.08	0.077	0.075	0.071	0.069	0.065	0.061	0.061	0.06	0.059	0.057	0.056	0.055	0.054	0.053	0.053	0.053	0.053	0.053	0.052	0.052	0.052	0.051	0.051	0.051	0.051	0.049	0.049
G06	Sample	Dilution_85%	0.85	DMSO	Lycopene	Standard_Development	Run080	Standard_Measurement	Plate_01	Clariostar_Study	MB	Biofoundry_,_London	Linear_Dilution_Pattern_V2	0.14	0.137	0.134	0.129	0.125	0.122	0.12	0.118	0.117	0.115	0.114	0.111	0.108	0.103	0.099	0.098	0.096	0.094	0.093	0.092	0.091	0.09	0.091	0.092	0.093	0.096	0.097	0.099	0.102	0.103	0.104	0.106	0.107	0.109	0.11	0.112
G07	Sample	Dilution_65%	0.65	DMSO	Lycopene	Standard_Development	Run080	Standard_Measurement	Plate_01	Clariostar_Study	MB	Biofoundry_,_London	Linear_Dilution_Pattern_V2	0.146	0.144	0.14	0.136	0.132	0.129	0.127	0.125	0.124	0.121	0.12	0.117	0.114	0.109	0.106	0.105	0.103	0.101	0.1	0.099	0.099	0.097	0.097	0.098	0.099	0.099	0.101	0.102	0.103	0.104	0.104	0.105	0.105	0.106	0.107	0.108
G08	Sample	Dilution_45%	0.45	DMSO	Lycopene	Standard_Development	Run080	Standard_Measurement	Plate_01	Clariostar_Study	MB	Biofoundry_,_London	Linear_Dilution_Pattern_V2	0.124	0.121	0.117	0.114	0.109	0.107	0.102	0.101	0.1	0.097	0.096	0.092	0.089	0.086	0.082	0.081	0.079	0.078	0.077	0.075	0.075	0.074	0.073	0.074	0.074	0.075	0.075	0.076	0.077	0.077	0.077	0.078	0.078	0.078	0.079	0.079
G09	Sample	Dilution_25%	0.25	DMSO	Lycopene	Standard_Development	Run080	Standard_Measurement	Plate_01	Clariostar_Study	MB	Biofoundry_,_London	Linear_Dilution_Pattern_V2	0.12	0.117	0.114	0.11	0.107	0.104	0.101	0.099	0.095	0.092	0.089	0.086	0.083	0.081	0.076	0.074	0.072	0.072	0.071	0.07	0.069	0.068	0.067	0.067	0.066	0.067	0.067	0.067	0.068	0.067	0.067	0.067	0.067	0.067	0.067	0.067
G10	Sample	Dilution_05%	0.0499999999999999	DMSO	Lycopene	Standard_Development	Run080	Standard_Measurement	Plate_01	Clariostar_Study	MB	Biofoundry_,_London	Linear_Dilution_Pattern_V2	0.109	0.107	0.103	0.099	0.094	0.091	0.088	0.086	0.085	0.081	0.079	0.075	0.073	0.068	0.063	0.063	0.062	0.06	0.059	0.058	0.057	0.055	0.054	0.055	0.055	0.054	0.054	0.053	0.053	0.053	0.052	0.052	0.052	0.051	0.05	0.049
G11	Blank	DMSO_Blank		DMSO		Standard_Development	Run080	Standard_Measurement	Plate_01	Clariostar_Study	MB	Biofoundry_,_London	Linear_Dilution_Pattern_V2	0.113	0.109	0.106	0.102	0.097	0.095	0.09	0.088	0.086	0.082	0.08	0.076	0.072	0.068	0.064	0.063	0.062	0.061	0.058	0.058	0.057	0.056	0.055	0.055	0.054	0.054	0.053	0.053	0.053	0.052	0.051	0.052	0.051	0.05	0.049	0.048
G12	Blank	DMSO_Blank		DMSO		Standard_Development	Run080	Standard_Measurement	Plate_01	Clariostar_Study	MB	Biofoundry_,_London	Linear_Dilution_Pattern_V2	0.11	0.107	0.103	0.099	0.095	0.092	0.088	0.086	0.083	0.079	0.076	0.073	0.068	0.065	0.061	0.06	0.058	0.057	0.055	0.054	0.053	0.052	0.052	0.052	0.051	0.051	0.05	0.05	0.049	0.049	0.048	0.048	0.048	0.047	0.047	0.045
H01	Sample	Dilution_85%	0.85	DMSO	Lycopene	Standard_Development	Run080	Standard_Measurement	Plate_01	Clariostar_Study	MB	Biofoundry_,_London	Linear_Dilution_Pattern_V2	0.152	0.148	0.144	0.139	0.135	0.132	0.127	0.126	0.125	0.121	0.12	0.116	0.112	0.107	0.102	0.1	0.098	0.097	0.094	0.093	0.093	0.091	0.091	0.093	0.094	0.096	0.098	0.099	0.101	0.103	0.104	0.105	0.107	0.108	0.11	0.112
H02	Sample	Dilution_65%	0.65	DMSO	Lycopene	Standard_Development	Run080	Standard_Measurement	Plate_01	Clariostar_Study	MB	Biofoundry_,_London	Linear_Dilution_Pattern_V2	0.138	0.135	0.131	0.126	0.122	0.118	0.114	0.113	0.112	0.109	0.108	0.104	0.101	0.097	0.092	0.09	0.089	0.086	0.086	0.084	0.084	0.082	0.082	0.083	0.084	0.086	0.087	0.088	0.09	0.091	0.091	0.092	0.093	0.094	0.096	0.096
H03	Sample	Dilution_45%	0.45	DMSO	Lycopene	Standard_Development	Run080	Standard_Measurement	Plate_01	Clariostar_Study	MB	Biofoundry_,_London	Linear_Dilution_Pattern_V2	0.13	0.127	0.122	0.118	0.113	0.11	0.105	0.104	0.103	0.1	0.098	0.095	0.09	0.087	0.082	0.081	0.079	0.077	0.076	0.074	0.074	0.072	0.072	0.073	0.073	0.074	0.075	0.075	0.076	0.078	0.077	0.079	0.079	0.079	0.079	0.079
H04	Sample	Dilution_25%	0.25	DMSO	Lycopene	Standard_Development	Run080	Standard_Measurement	Plate_01	Clariostar_Study	MB	Biofoundry_,_London	Linear_Dilution_Pattern_V2	0.119	0.116	0.112	0.107	0.104	0.101	0.097	0.095	0.093	0.089	0.088	0.083	0.08	0.076	0.072	0.071	0.069	0.067	0.065	0.065	0.063	0.062	0.062	0.062	0.062	0.062	0.062	0.062	0.063	0.063	0.062	0.062	0.062	0.062	0.062	0.061
H05	Sample	Dilution_05%	0.0499999999999999	DMSO	Lycopene	Standard_Development	Run080	Standard_Measurement	Plate_01	Clariostar_Study	MB	Biofoundry_,_London	Linear_Dilution_Pattern_V2	0.11	0.107	0.103	0.099	0.094	0.091	0.086	0.086	0.085	0.082	0.08	0.075	0.072	0.068	0.064	0.064	0.062	0.06	0.059	0.058	0.057	0.055	0.055	0.055	0.055	0.055	0.054	0.054	0.054	0.054	0.052	0.052	0.052	0.051	0.051	0.049
H06	Sample	Dilution_85%	0.85	DMSO	Lycopene	Standard_Development	Run080	Standard_Measurement	Plate_01	Clariostar_Study	MB	Biofoundry_,_London	Linear_Dilution_Pattern_V2	0.14	0.137	0.134	0.129	0.125	0.122	0.118	0.116	0.114	0.113	0.111	0.109	0.105	0.101	0.097	0.095	0.093	0.092	0.09	0.09	0.089	0.088	0.088	0.089	0.09	0.092	0.094	0.095	0.098	0.099	0.1	0.102	0.103	0.104	0.106	0.108
H07	Sample	Dilution_65%	0.65	DMSO	Lycopene	Standard_Development	Run080	Standard_Measurement	Plate_01	Clariostar_Study	MB	Biofoundry_,_London	Linear_Dilution_Pattern_V2	0.134	0.13	0.126	0.121	0.117	0.115	0.111	0.109	0.108	0.105	0.104	0.1	0.097	0.093	0.089	0.088	0.086	0.084	0.083	0.082	0.081	0.08	0.079	0.081	0.081	0.082	0.083	0.085	0.086	0.087	0.087	0.089	0.09	0.091	0.092	0.093
H08	Sample	Dilution_45%	0.45	DMSO	Lycopene	Standard_Development	Run080	Standard_Measurement	Plate_01	Clariostar_Study	MB	Biofoundry_,_London	Linear_Dilution_Pattern_V2	0.123	0.121	0.117	0.113	0.109	0.107	0.102	0.101	0.099	0.096	0.093	0.089	0.086	0.082	0.079	0.077	0.075	0.074	0.072	0.071	0.071	0.069	0.069	0.069	0.07	0.071	0.071	0.072	0.073	0.074	0.073	0.074	0.075	0.075	0.075	0.076
H09	Sample	Dilution_25%	0.25	DMSO	Lycopene	Standard_Development	Run080	Standard_Measurement	Plate_01	Clariostar_Study	MB	Biofoundry_,_London	Linear_Dilution_Pattern_V2	0.12	0.116	0.113	0.108	0.105	0.102	0.098	0.096	0.094	0.091	0.088	0.084	0.081	0.077	0.073	0.071	0.07	0.068	0.067	0.066	0.065	0.064	0.063	0.063	0.063	0.064	0.064	0.064	0.064	0.064	0.064	0.064	0.065	0.064	0.064	0.064
H10	Sample	Dilution_05%	0.0499999999999999	DMSO	Lycopene	Standard_Development	Run080	Standard_Measurement	Plate_01	Clariostar_Study	MB	Biofoundry_,_London	Linear_Dilution_Pattern_V2	0.114	0.11	0.106	0.102	0.098	0.095	0.09	0.089	0.086	0.082	0.08	0.075	0.072	0.069	0.065	0.064	0.062	0.06	0.059	0.057	0.057	0.055	0.054	0.055	0.054	0.054	0.054	0.053	0.053	0.053	0.052	0.052	0.052	0.051	0.05	0.049
H11	Blank	DMSO_Blank		DMSO		Standard_Development	Run080	Standard_Measurement	Plate_01	Clariostar_Study	MB	Biofoundry_,_London	Linear_Dilution_Pattern_V2	0.112	0.109	0.105	0.101	0.097	0.094	0.089	0.087	0.085	0.082	0.079	0.075	0.072	0.067	0.063	0.063	0.061	0.059	0.057	0.057	0.056	0.054	0.053	0.053	0.053	0.053	0.052	0.051	0.051	0.051	0.05	0.05	0.049	0.049	0.048	0.046
H12	Blank	DMSO_Blank		DMSO		Standard_Development	Run080	Standard_Measurement	Plate_01	Clariostar_Study	MB	Biofoundry_,_London	Linear_Dilution_Pattern_V2	0.117	0.114	0.111	0.107	0.103	0.1	0.096	0.093	0.09	0.085	0.082	0.077	0.072	0.069	0.065	0.063	0.061	0.059	0.058	0.057	0.056	0.055	0.053	0.054	0.053	0.052	0.052	0.052	0.051	0.051	0.05	0.05	0.049	0.048	0.048	0.046
						Standard_Development	Run080	Standard_Measurement	Plate_01	Clariostar_Study
A01	Sample	Dilution_100%	1.0	DMSO	Lycopene	Standard_Development	Run080	Standard_Measurement	Plate_01	Clariostar_Study	MB	Biofoundry_,_London	Linear_Dilution_Pattern_V2	0.166	0.164	0.16	0.156	0.153	0.149	0.145	0.142	0.139	0.137	0.135	0.131	0.126	0.122	0.118	0.114	0.112	0.11	0.108	0.107	0.106	0.106	0.107	0.107	0.109	0.111	0.114	0.117	0.118	0.121	0.122	0.124	0.126	0.128	0.131	0.134
A02	Sample	Dilution_80%	0.8	DMSO	Lycopene	Standard_Development	Run080	Standard_Measurement	Plate_01	Clariostar_Study	MB	Biofoundry_,_London	Linear_Dilution_Pattern_V2	0.141	0.138	0.134	0.131	0.128	0.125	0.122	0.118	0.115	0.113	0.109	0.105	0.102	0.098	0.095	0.091	0.089	0.087	0.085	0.085	0.083	0.084	0.084	0.084	0.085	0.087	0.089	0.091	0.092	0.094	0.096	0.096	0.099	0.101	0.102	0.105
A03	Sample	Dilution_60%	0.6	DMSO	Lycopene	Standard_Development	Run080	Standard_Measurement	Plate_01	Clariostar_Study	MB	Biofoundry_,_London	Linear_Dilution_Pattern_V2	0.129	0.126	0.123	0.119	0.116	0.113	0.109	0.107	0.103	0.101	0.098	0.095	0.091	0.088	0.084	0.081	0.079	0.077	0.075	0.074	0.073	0.073	0.073	0.074	0.074	0.075	0.076	0.077	0.079	0.081	0.081	0.082	0.083	0.084	0.085	0.087
A04	Sample	Dilution_40%	0.4	DMSO	Lycopene	Standard_Development	Run080	Standard_Measurement	Plate_01	Clariostar_Study	MB	Biofoundry_,_London	Linear_Dilution_Pattern_V2	0.127	0.124	0.121	0.118	0.114	0.111	0.107	0.105	0.101	0.098	0.094	0.09	0.086	0.084	0.081	0.077	0.075	0.073	0.071	0.07	0.069	0.069	0.069	0.069	0.069	0.069	0.07	0.071	0.071	0.072	0.072	0.071	0.073	0.074	0.074	0.075
A05	Sample	Dilution_20%	0.2	DMSO	Lycopene	Standard_Development	Run080	Standard_Measurement	Plate_01	Clariostar_Study	MB	Biofoundry_,_London	Linear_Dilution_Pattern_V2	0.113	0.11	0.107	0.103	0.1	0.098	0.095	0.092	0.087	0.084	0.08	0.077	0.073	0.071	0.068	0.065	0.062	0.061	0.06	0.059	0.058	0.057	0.057	0.056	0.056	0.056	0.056	0.057	0.057	0.057	0.057	0.056	0.057	0.058	0.058	0.059
A06	Sample	Dilution_100%	1.0	DMSO	Lycopene	Standard_Development	Run080	Standard_Measurement	Plate_01	Clariostar_Study	MB	Biofoundry_,_London	Linear_Dilution_Pattern_V2	0.145	0.143	0.139	0.135	0.132	0.129	0.126	0.124	0.12	0.117	0.115	0.112	0.107	0.105	0.101	0.097	0.095	0.093	0.092	0.091	0.09	0.09	0.091	0.091	0.092	0.094	0.097	0.099	0.102	0.104	0.106	0.106	0.109	0.111	0.114	0.118
A07	Sample	Dilution_80%	0.8	DMSO	Lycopene	Standard_Development	Run080	Standard_Measurement	Plate_01	Clariostar_Study	MB	Biofoundry_,_London	Linear_Dilution_Pattern_V2	0.14	0.137	0.134	0.131	0.127	0.124	0.121	0.119	0.115	0.113	0.109	0.105	0.101	0.098	0.095	0.091	0.088	0.087	0.085	0.084	0.084	0.084	0.084	0.084	0.085	0.086	0.088	0.09	0.092	0.094	0.095	0.095	0.098	0.099	0.101	0.104
A08	Sample	Dilution_60%	0.6	DMSO	Lycopene	Standard_Development	Run080	Standard_Measurement	Plate_01	Clariostar_Study	MB	Biofoundry_,_London	Linear_Dilution_Pattern_V2	0.13	0.127	0.124	0.121	0.118	0.114	0.111	0.108	0.104	0.102	0.099	0.095	0.091	0.088	0.084	0.081	0.079	0.077	0.076	0.074	0.074	0.074	0.074	0.074	0.074	0.075	0.077	0.078	0.078	0.08	0.081	0.081	0.083	0.084	0.086	0.087
A09	Sample	Dilution_40%	0.4	DMSO	Lycopene	Standard_Development	Run080	Standard_Measurement	Plate_01	Clariostar_Study	MB	Biofoundry_,_London	Linear_Dilution_Pattern_V2	0.124	0.121	0.118	0.115	0.112	0.109	0.106	0.102	0.098	0.094	0.09	0.087	0.083	0.08	0.077	0.073	0.071	0.07	0.068	0.067	0.066	0.066	0.066	0.066	0.066	0.066	0.066	0.068	0.068	0.069	0.069	0.069	0.07	0.071	0.072	0.073
A10	Sample	Dilution_20%	0.2	DMSO	Lycopene	Standard_Development	Run080	Standard_Measurement	Plate_01	Clariostar_Study	MB	Biofoundry_,_London	Linear_Dilution_Pattern_V2	0.117	0.114	0.111	0.108	0.105	0.102	0.099	0.096	0.09	0.087	0.082	0.079	0.075	0.072	0.069	0.066	0.064	0.062	0.06	0.059	0.058	0.058	0.058	0.057	0.056	0.056	0.056	0.057	0.057	0.057	0.057	0.056	0.057	0.057	0.058	0.058
A11	Blank	DMSO_Blank		DMSO		Standard_Development	Run080	Standard_Measurement	Plate_01	Clariostar_Study	MB	Biofoundry_,_London	Linear_Dilution_Pattern_V2	0.115	0.112	0.109	0.105	0.102	0.099	0.096	0.092	0.087	0.084	0.079	0.075	0.07	0.068	0.065	0.061	0.059	0.058	0.056	0.054	0.053	0.054	0.053	0.052	0.051	0.051	0.05	0.05	0.05	0.05	0.049	0.048	0.049	0.049	0.049	0.048
A12	Blank	DMSO_Blank		DMSO		Standard_Development	Run080	Standard_Measurement	Plate_01	Clariostar_Study	MB	Biofoundry_,_London	Linear_Dilution_Pattern_V2	0.117	0.114	0.112	0.109	0.105	0.102	0.099	0.095	0.09	0.087	0.082	0.078	0.075	0.071	0.068	0.065	0.063	0.061	0.059	0.058	0.057	0.057	0.056	0.056	0.055	0.054	0.054	0.054	0.053	0.053	0.053	0.052	0.052	0.052	0.052	0.052
B01	Sample	Dilution_100%	1.0	DMSO	Lycopene	Standard_Development	Run080	Standard_Measurement	Plate_01	Clariostar_Study	MB	Biofoundry_,_London	Linear_Dilution_Pattern_V2	0.148	0.146	0.142	0.139	0.135	0.132	0.128	0.125	0.122	0.12	0.117	0.114	0.11	0.107	0.103	0.1	0.097	0.095	0.094	0.093	0.092	0.092	0.092	0.093	0.095	0.097	0.1	0.102	0.104	0.107	0.109	0.11	0.113	0.115	0.117	0.121
B02	Sample	Dilution_80%	0.8	DMSO	Lycopene	Standard_Development	Run080	Standard_Measurement	Plate_01	Clariostar_Study	MB	Biofoundry_,_London	Linear_Dilution_Pattern_V2	0.137	0.134	0.131	0.128	0.125	0.121	0.119	0.117	0.113	0.111	0.107	0.104	0.1	0.098	0.094	0.091	0.089	0.088	0.086	0.084	0.084	0.084	0.085	0.085	0.086	0.087	0.09	0.092	0.094	0.096	0.097	0.098	0.1	0.102	0.104	0.107
B03	Sample	Dilution_60%	0.6	DMSO	Lycopene	Standard_Development	Run080	Standard_Measurement	Plate_01	Clariostar_Study	MB	Biofoundry_,_London	Linear_Dilution_Pattern_V2	0.202	0.199	0.198	0.195	0.193	0.19	0.188	0.185	0.181	0.179	0.176	0.173	0.169	0.166	0.163	0.16	0.158	0.157	0.154	0.153	0.152	0.152	0.151	0.151	0.15	0.15	0.151	0.152	0.152	0.152	0.152	0.151	0.152	0.152	0.153	0.154
B04	Sample	Dilution_40%	0.4	DMSO	Lycopene	Standard_Development	Run080	Standard_Measurement	Plate_01	Clariostar_Study	MB	Biofoundry_,_London	Linear_Dilution_Pattern_V2	0.12	0.117	0.114	0.112	0.108	0.106	0.103	0.101	0.097	0.094	0.09	0.087	0.083	0.081	0.078	0.074	0.072	0.071	0.07	0.069	0.068	0.068	0.068	0.068	0.068	0.068	0.069	0.07	0.07	0.071	0.071	0.071	0.073	0.074	0.075	0.075
B05	Sample	Dilution_20%	0.2	DMSO	Lycopene	Standard_Development	Run080	Standard_Measurement	Plate_01	Clariostar_Study	MB	Biofoundry_,_London	Linear_Dilution_Pattern_V2	0.107	0.105	0.102	0.098	0.096	0.093	0.09	0.088	0.084	0.081	0.078	0.074	0.072	0.069	0.066	0.064	0.062	0.06	0.059	0.058	0.057	0.057	0.057	0.056	0.056	0.056	0.057	0.057	0.057	0.058	0.057	0.058	0.058	0.059	0.059	0.059
B06	Sample	Dilution_100%	1.0	DMSO	Lycopene	Standard_Development	Run080	Standard_Measurement	Plate_01	Clariostar_Study	MB	Biofoundry_,_London	Linear_Dilution_Pattern_V2	0.143	0.141	0.138	0.135	0.132	0.129	0.126	0.124	0.12	0.117	0.114	0.112	0.109	0.106	0.102	0.098	0.096	0.095	0.094	0.093	0.092	0.092	0.092	0.093	0.094	0.096	0.099	0.101	0.103	0.106	0.108	0.109	0.111	0.113	0.116	0.119
B07	Sample	Dilution_80%	0.8	DMSO	Lycopene	Standard_Development	Run080	Standard_Measurement	Plate_01	Clariostar_Study	MB	Biofoundry_,_London	Linear_Dilution_Pattern_V2	0.14	0.137	0.134	0.131	0.127	0.124	0.122	0.12	0.117	0.115	0.113	0.11	0.106	0.103	0.1	0.097	0.096	0.093	0.092	0.091	0.091	0.09	0.09	0.091	0.092	0.094	0.095	0.098	0.099	0.101	0.102	0.102	0.104	0.106	0.108	0.11
B08	Sample	Dilution_60%	0.6	DMSO	Lycopene	Standard_Development	Run080	Standard_Measurement	Plate_01	Clariostar_Study	MB	Biofoundry_,_London	Linear_Dilution_Pattern_V2	0.123	0.12	0.117	0.115	0.112	0.11	0.106	0.104	0.1	0.097	0.094	0.091	0.088	0.086	0.083	0.08	0.078	0.076	0.074	0.073	0.073	0.074	0.073	0.073	0.073	0.074	0.076	0.078	0.078	0.08	0.081	0.081	0.083	0.084	0.085	0.088
B09	Sample	Dilution_40%	0.4	DMSO	Lycopene	Standard_Development	Run080	Standard_Measurement	Plate_01	Clariostar_Study	MB	Biofoundry_,_London	Linear_Dilution_Pattern_V2	0.126	0.124	0.121	0.118	0.115	0.112	0.108	0.106	0.102	0.1	0.096	0.093	0.089	0.087	0.084	0.081	0.079	0.077	0.076	0.075	0.074	0.074	0.074	0.074	0.074	0.074	0.075	0.076	0.076	0.077	0.077	0.077	0.078	0.079	0.08	0.08
B10	Sample	Dilution_20%	0.2	DMSO	Lycopene	Standard_Development	Run080	Standard_Measurement	Plate_01	Clariostar_Study	MB	Biofoundry_,_London	Linear_Dilution_Pattern_V2	0.112	0.109	0.106	0.102	0.1	0.097	0.094	0.091	0.087	0.084	0.08	0.077	0.072	0.071	0.068	0.065	0.063	0.061	0.06	0.059	0.058	0.058	0.057	0.057	0.057	0.057	0.057	0.057	0.057	0.057	0.057	0.057	0.057	0.058	0.058	0.058
B11	Blank	DMSO_Blank		DMSO		Standard_Development	Run080	Standard_Measurement	Plate_01	Clariostar_Study	MB	Biofoundry_,_London	Linear_Dilution_Pattern_V2	0.106	0.103	0.1	0.097	0.094	0.091	0.088	0.085	0.082	0.078	0.074	0.071	0.066	0.065	0.062	0.059	0.057	0.056	0.054	0.053	0.052	0.051	0.051	0.051	0.05	0.049	0.049	0.049	0.048	0.049	0.048	0.047	0.047	0.047	0.047	0.047
B12	Blank	DMSO_Blank		DMSO		Standard_Development	Run080	Standard_Measurement	Plate_01	Clariostar_Study	MB	Biofoundry_,_London	Linear_Dilution_Pattern_V2	0.107	0.105	0.102	0.099	0.096	0.093	0.09	0.087	0.082	0.078	0.074	0.07	0.066	0.065	0.062	0.059	0.057	0.055	0.054	0.053	0.052	0.051	0.051	0.05	0.05	0.049	0.049	0.049	0.048	0.048	0.047	0.046	0.047	0.047	0.046	0.046
C01	Sample	Dilution_95%	0.95	DMSO	Lycopene	Standard_Development	Run080	Standard_Measurement	Plate_01	Clariostar_Study	MB	Biofoundry_,_London	Linear_Dilution_Pattern_V2	0.189	0.186	0.183	0.18	0.177	0.173	0.17	0.168	0.164	0.162	0.158	0.155	0.152	0.149	0.146	0.141	0.14	0.138	0.136	0.135	0.134	0.134	0.135	0.135	0.136	0.138	0.14	0.143	0.145	0.147	0.148	0.149	0.151	0.153	0.156	0.159
C02	Sample	Dilution_75%	0.75	DMSO	Lycopene	Standard_Development	Run080	Standard_Measurement	Plate_01	Clariostar_Study	MB	Biofoundry_,_London	Linear_Dilution_Pattern_V2	0.134	0.131	0.128	0.124	0.121	0.118	0.115	0.113	0.11	0.108	0.105	0.102	0.098	0.095	0.092	0.089	0.088	0.085	0.084	0.083	0.082	0.082	0.083	0.084	0.084	0.086	0.088	0.09	0.091	0.094	0.095	0.095	0.097	0.099	0.101	0.104
C03	Sample	Dilution_55%	0.55	DMSO	Lycopene	Standard_Development	Run080	Standard_Measurement	Plate_01	Clariostar_Study	MB	Biofoundry_,_London	Linear_Dilution_Pattern_V2	0.125	0.121	0.119	0.115	0.112	0.109	0.106	0.104	0.101	0.098	0.096	0.092	0.088	0.086	0.083	0.08	0.078	0.077	0.075	0.074	0.073	0.073	0.074	0.074	0.074	0.075	0.076	0.077	0.078	0.08	0.08	0.08	0.082	0.083	0.084	0.085
C04	Sample	Dilution_35%	0.35	DMSO	Lycopene	Standard_Development	Run080	Standard_Measurement	Plate_01	Clariostar_Study	MB	Biofoundry_,_London	Linear_Dilution_Pattern_V2	0.115	0.111	0.108	0.105	0.102	0.099	0.096	0.094	0.091	0.088	0.085	0.081	0.078	0.076	0.072	0.07	0.069	0.067	0.066	0.065	0.064	0.064	0.064	0.064	0.063	0.064	0.064	0.065	0.065	0.066	0.066	0.066	0.067	0.067	0.068	0.069
C05	Sample	Dilution_15%	0.15	DMSO	Lycopene	Standard_Development	Run080	Standard_Measurement	Plate_01	Clariostar_Study	MB	Biofoundry_,_London	Linear_Dilution_Pattern_V2	0.105	0.103	0.1	0.097	0.094	0.091	0.089	0.086	0.082	0.08	0.076	0.074	0.071	0.069	0.066	0.064	0.062	0.061	0.06	0.059	0.058	0.058	0.057	0.057	0.056	0.057	0.057	0.057	0.057	0.057	0.057	0.056	0.057	0.058	0.058	0.057
C06	Sample	Dilution_95%	0.95	DMSO	Lycopene	Standard_Development	Run080	Standard_Measurement	Plate_01	Clariostar_Study	MB	Biofoundry_,_London	Linear_Dilution_Pattern_V2	0.141	0.138	0.134	0.132	0.128	0.126	0.122	0.12	0.118	0.116	0.113	0.111	0.107	0.104	0.101	0.098	0.096	0.095	0.093	0.092	0.092	0.092	0.092	0.093	0.094	0.096	0.099	0.101	0.103	0.106	0.107	0.108	0.111	0.113	0.115	0.118
C07	Sample	Dilution_75%	0.75	DMSO	Lycopene	Standard_Development	Run080	Standard_Measurement	Plate_01	Clariostar_Study	MB	Biofoundry_,_London	Linear_Dilution_Pattern_V2	0.157	0.154	0.151	0.148	0.145	0.142	0.139	0.138	0.134	0.133	0.131	0.127	0.124	0.121	0.118	0.116	0.114	0.113	0.111	0.11	0.108	0.108	0.108	0.109	0.11	0.111	0.113	0.114	0.115	0.117	0.117	0.117	0.118	0.12	0.122	0.123
C08	Sample	Dilution_55%	0.55	DMSO	Lycopene	Standard_Development	Run080	Standard_Measurement	Plate_01	Clariostar_Study	MB	Biofoundry_,_London	Linear_Dilution_Pattern_V2	0.129	0.126	0.124	0.121	0.118	0.115	0.112	0.11	0.107	0.105	0.102	0.099	0.096	0.093	0.091	0.088	0.086	0.085	0.083	0.083	0.081	0.081	0.081	0.081	0.082	0.082	0.084	0.085	0.086	0.087	0.087	0.087	0.089	0.09	0.09	0.091
C09	Sample	Dilution_35%	0.35	DMSO	Lycopene	Standard_Development	Run080	Standard_Measurement	Plate_01	Clariostar_Study	MB	Biofoundry_,_London	Linear_Dilution_Pattern_V2	0.118	0.116	0.112	0.108	0.105	0.102	0.099	0.097	0.093	0.091	0.087	0.084	0.081	0.078	0.075	0.072	0.071	0.069	0.068	0.067	0.065	0.066	0.066	0.066	0.065	0.066	0.066	0.067	0.068	0.068	0.068	0.068	0.069	0.069	0.07	0.071
C10	Sample	Dilution_15%	0.15	DMSO	Lycopene	Standard_Development	Run080	Standard_Measurement	Plate_01	Clariostar_Study	MB	Biofoundry_,_London	Linear_Dilution_Pattern_V2	0.11	0.108	0.104	0.101	0.099	0.096	0.092	0.09	0.086	0.083	0.079	0.075	0.072	0.07	0.067	0.065	0.063	0.061	0.06	0.059	0.058	0.058	0.058	0.057	0.056	0.056	0.056	0.057	0.056	0.057	0.056	0.056	0.056	0.056	0.057	0.057
C11	Blank	DMSO_Blank		DMSO		Standard_Development	Run080	Standard_Measurement	Plate_01	Clariostar_Study	MB	Biofoundry_,_London	Linear_Dilution_Pattern_V2	0.104	0.101	0.098	0.095	0.091	0.089	0.085	0.084	0.08	0.076	0.072	0.069	0.066	0.063	0.06	0.058	0.057	0.055	0.053	0.052	0.051	0.051	0.051	0.05	0.049	0.049	0.049	0.049	0.048	0.048	0.047	0.046	0.047	0.046	0.046	0.045
C12	Blank	DMSO_Blank		DMSO		Standard_Development	Run080	Standard_Measurement	Plate_01	Clariostar_Study	MB	Biofoundry_,_London	Linear_Dilution_Pattern_V2	0.107	0.105	0.102	0.098	0.095	0.092	0.088	0.086	0.082	0.08	0.076	0.072	0.069	0.066	0.063	0.06	0.059	0.058	0.056	0.054	0.053	0.053	0.052	0.052	0.051	0.051	0.051	0.051	0.05	0.05	0.049	0.048	0.049	0.048	0.048	0.047
D01	Sample	Dilution_95%	0.95	DMSO	Lycopene	Standard_Development	Run080	Standard_Measurement	Plate_01	Clariostar_Study	MB	Biofoundry_,_London	Linear_Dilution_Pattern_V2	0.145	0.142	0.138	0.134	0.131	0.128	0.125	0.122	0.12	0.117	0.114	0.112	0.108	0.105	0.102	0.098	0.095	0.094	0.092	0.09	0.09	0.09	0.09	0.091	0.093	0.095	0.097	0.1	0.102	0.104	0.106	0.107	0.109	0.112	0.115	0.118
D02	Sample	Dilution_75%	0.75	DMSO	Lycopene	Standard_Development	Run080	Standard_Measurement	Plate_01	Clariostar_Study	MB	Biofoundry_,_London	Linear_Dilution_Pattern_V2	0.134	0.131	0.127	0.124	0.122	0.119	0.116	0.114	0.11	0.108	0.105	0.103	0.099	0.097	0.093	0.09	0.088	0.086	0.085	0.084	0.083	0.083	0.084	0.085	0.085	0.086	0.089	0.09	0.092	0.094	0.096	0.096	0.098	0.1	0.102	0.104
D03	Sample	Dilution_55%	0.55	DMSO	Lycopene	Standard_Development	Run080	Standard_Measurement	Plate_01	Clariostar_Study	MB	Biofoundry_,_London	Linear_Dilution_Pattern_V2	0.134	0.131	0.128	0.124	0.121	0.119	0.116	0.115	0.111	0.109	0.106	0.104	0.1	0.097	0.094	0.091	0.089	0.088	0.087	0.085	0.084	0.085	0.085	0.085	0.085	0.086	0.087	0.089	0.089	0.091	0.091	0.091	0.093	0.094	0.095	0.096
D04	Sample	Dilution_35%	0.35	DMSO	Lycopene	Standard_Development	Run080	Standard_Measurement	Plate_01	Clariostar_Study	MB	Biofoundry_,_London	Linear_Dilution_Pattern_V2	0.114	0.112	0.108	0.105	0.102	0.099	0.096	0.095	0.091	0.089	0.086	0.083	0.08	0.077	0.074	0.072	0.07	0.069	0.067	0.066	0.065	0.065	0.065	0.065	0.065	0.066	0.067	0.067	0.067	0.068	0.068	0.068	0.069	0.07	0.07	0.071
D05	Sample	Dilution_15%	0.15	DMSO	Lycopene	Standard_Development	Run080	Standard_Measurement	Plate_01	Clariostar_Study	MB	Biofoundry_,_London	Linear_Dilution_Pattern_V2	0.107	0.103	0.101	0.099	0.095	0.092	0.089	0.088	0.084	0.081	0.079	0.075	0.072	0.07	0.068	0.065	0.063	0.062	0.06	0.06	0.059	0.059	0.059	0.058	0.057	0.057	0.057	0.058	0.057	0.057	0.057	0.057	0.058	0.058	0.058	0.058
D06	Sample	Dilution_95%	0.95	DMSO	Lycopene	Standard_Development	Run080	Standard_Measurement	Plate_01	Clariostar_Study	MB	Biofoundry_,_London	Linear_Dilution_Pattern_V2	0.139	0.136	0.133	0.13	0.127	0.124	0.121	0.12	0.116	0.114	0.112	0.11	0.107	0.104	0.101	0.098	0.097	0.095	0.093	0.093	0.092	0.091	0.092	0.093	0.094	0.097	0.099	0.102	0.104	0.106	0.108	0.109	0.112	0.114	0.117	0.12
D07	Sample	Dilution_75%	0.75	DMSO	Lycopene	Standard_Development	Run080	Standard_Measurement	Plate_01	Clariostar_Study	MB	Biofoundry_,_London	Linear_Dilution_Pattern_V2	0.133	0.13	0.127	0.124	0.12	0.117	0.114	0.113	0.111	0.108	0.106	0.103	0.1	0.097	0.094	0.091	0.089	0.088	0.086	0.085	0.084	0.084	0.085	0.085	0.086	0.087	0.089	0.091	0.093	0.095	0.096	0.096	0.097	0.099	0.101	0.103
D08	Sample	Dilution_55%	0.55	DMSO	Lycopene	Standard_Development	Run080	Standard_Measurement	Plate_01	Clariostar_Study	MB	Biofoundry_,_London	Linear_Dilution_Pattern_V2	0.12	0.117	0.114	0.111	0.108	0.106	0.102	0.101	0.097	0.094	0.092	0.09	0.086	0.084	0.08	0.078	0.076	0.075	0.074	0.072	0.072	0.072	0.072	0.072	0.073	0.073	0.075	0.076	0.077	0.079	0.079	0.079	0.081	0.082	0.083	0.085
D09	Sample	Dilution_35%	0.35	DMSO	Lycopene	Standard_Development	Run080	Standard_Measurement	Plate_01	Clariostar_Study	MB	Biofoundry_,_London	Linear_Dilution_Pattern_V2	0.115	0.113	0.109	0.107	0.105	0.101	0.098	0.097	0.093	0.09	0.087	0.084	0.08	0.078	0.075	0.072	0.07	0.069	0.068	0.066	0.066	0.066	0.066	0.066	0.065	0.066	0.067	0.067	0.068	0.068	0.069	0.068	0.07	0.07	0.071	0.071
D10	Sample	Dilution_15%	0.15	DMSO	Lycopene	Standard_Development	Run080	Standard_Measurement	Plate_01	Clariostar_Study	MB	Biofoundry_,_London	Linear_Dilution_Pattern_V2	0.107	0.104	0.102	0.098	0.095	0.092	0.088	0.087	0.083	0.081	0.077	0.074	0.071	0.068	0.066	0.063	0.062	0.06	0.059	0.058	0.057	0.056	0.056	0.056	0.055	0.055	0.055	0.055	0.055	0.056	0.056	0.055	0.056	0.055	0.055	0.055
D11	Blank	DMSO_Blank		DMSO		Standard_Development	Run080	Standard_Measurement	Plate_01	Clariostar_Study	MB	Biofoundry_,_London	Linear_Dilution_Pattern_V2	0.104	0.102	0.099	0.097	0.095	0.092	0.089	0.086	0.081	0.077	0.072	0.069	0.066	0.065	0.062	0.059	0.058	0.056	0.054	0.054	0.052	0.052	0.052	0.051	0.05	0.049	0.05	0.049	0.049	0.049	0.048	0.047	0.048	0.047	0.046	0.046
D12	Blank	DMSO_Blank		DMSO		Standard_Development	Run080	Standard_Measurement	Plate_01	Clariostar_Study	MB	Biofoundry_,_London	Linear_Dilution_Pattern_V2	0.104	0.101	0.098	0.096	0.093	0.09	0.087	0.084	0.08	0.076	0.072	0.068	0.065	0.062	0.06	0.057	0.055	0.054	0.052	0.051	0.051	0.05	0.05	0.049	0.048	0.048	0.048	0.047	0.047	0.047	0.046	0.045	0.046	0.046	0.046	0.045
E01	Sample	Dilution_90%	0.9	DMSO	Lycopene	Standard_Development	Run080	Standard_Measurement	Plate_01	Clariostar_Study	MB	Biofoundry_,_London	Linear_Dilution_Pattern_V2	0.144	0.141	0.138	0.134	0.13	0.128	0.124	0.122	0.118	0.115	0.113	0.11	0.106	0.103	0.1	0.096	0.094	0.092	0.09	0.089	0.089	0.088	0.089	0.09	0.091	0.093	0.095	0.098	0.1	0.103	0.103	0.104	0.108	0.11	0.112	0.115
E02	Sample	Dilution_70%	0.7	DMSO	Lycopene	Standard_Development	Run080	Standard_Measurement	Plate_01	Clariostar_Study	MB	Biofoundry_,_London	Linear_Dilution_Pattern_V2	0.136	0.133	0.13	0.126	0.122	0.119	0.116	0.115	0.113	0.111	0.108	0.105	0.102	0.099	0.095	0.093	0.091	0.089	0.088	0.086	0.086	0.086	0.086	0.087	0.087	0.089	0.091	0.092	0.094	0.096	0.097	0.097	0.099	0.101	0.102	0.104
E03	Sample	Dilution_50%	0.5	DMSO	Lycopene	Standard_Development	Run080	Standard_Measurement	Plate_01	Clariostar_Study	MB	Biofoundry_,_London	Linear_Dilution_Pattern_V2	0.126	0.124	0.121	0.118	0.116	0.113	0.11	0.108	0.104	0.102	0.099	0.096	0.092	0.091	0.088	0.085	0.083	0.082	0.081	0.079	0.079	0.079	0.079	0.079	0.079	0.08	0.081	0.082	0.083	0.085	0.085	0.085	0.086	0.087	0.088	0.09
E04	Sample	Dilution_30%	0.3	DMSO	Lycopene	Standard_Development	Run080	Standard_Measurement	Plate_01	Clariostar_Study	MB	Biofoundry_,_London	Linear_Dilution_Pattern_V2	0.11	0.106	0.103	0.1	0.097	0.094	0.091	0.09	0.087	0.085	0.081	0.078	0.075	0.072	0.07	0.067	0.066	0.065	0.063	0.062	0.061	0.061	0.061	0.061	0.061	0.061	0.061	0.062	0.062	0.063	0.063	0.062	0.063	0.063	0.064	0.064
E05	Sample	Dilution_10%	0.1	DMSO	Lycopene	Standard_Development	Run080	Standard_Measurement	Plate_01	Clariostar_Study	MB	Biofoundry_,_London	Linear_Dilution_Pattern_V2	0.101	0.099	0.096	0.094	0.09	0.088	0.085	0.083	0.079	0.077	0.074	0.071	0.068	0.067	0.064	0.061	0.06	0.059	0.057	0.056	0.055	0.054	0.055	0.055	0.054	0.054	0.054	0.054	0.054	0.054	0.054	0.054	0.054	0.054	0.054	0.053
E06	Sample	Dilution_90%	0.9	DMSO	Lycopene	Standard_Development	Run080	Standard_Measurement	Plate_01	Clariostar_Study	MB	Biofoundry_,_London	Linear_Dilution_Pattern_V2	0.135	0.133	0.13	0.126	0.123	0.121	0.117	0.116	0.113	0.111	0.11	0.107	0.104	0.101	0.098	0.095	0.094	0.092	0.09	0.09	0.089	0.089	0.09	0.09	0.091	0.094	0.096	0.098	0.101	0.103	0.104	0.105	0.108	0.11	0.112	0.115
E07	Sample	Dilution_70%	0.7	DMSO	Lycopene	Standard_Development	Run080	Standard_Measurement	Plate_01	Clariostar_Study	MB	Biofoundry_,_London	Linear_Dilution_Pattern_V2	0.129	0.126	0.122	0.119	0.115	0.112	0.109	0.108	0.106	0.104	0.101	0.098	0.095	0.093	0.09	0.087	0.085	0.084	0.083	0.081	0.081	0.081	0.081	0.081	0.082	0.084	0.086	0.087	0.089	0.09	0.092	0.092	0.094	0.095	0.097	0.099
E08	Sample	Dilution_50%	0.5	DMSO	Lycopene	Standard_Development	Run080	Standard_Measurement	Plate_01	Clariostar_Study	MB	Biofoundry_,_London	Linear_Dilution_Pattern_V2	0.122	0.119	0.116	0.112	0.109	0.106	0.103	0.102	0.099	0.097	0.094	0.091	0.087	0.086	0.082	0.079	0.078	0.077	0.075	0.073	0.073	0.073	0.073	0.073	0.073	0.074	0.075	0.077	0.077	0.079	0.079	0.08	0.081	0.082	0.082	0.084
E09	Sample	Dilution_30%	0.3	DMSO	Lycopene	Standard_Development	Run080	Standard_Measurement	Plate_01	Clariostar_Study	MB	Biofoundry_,_London	Linear_Dilution_Pattern_V2	0.121	0.118	0.116	0.112	0.109	0.107	0.103	0.101	0.097	0.095	0.091	0.088	0.084	0.082	0.08	0.077	0.075	0.074	0.072	0.071	0.071	0.07	0.07	0.07	0.07	0.069	0.07	0.071	0.071	0.071	0.072	0.071	0.072	0.073	0.073	0.074
E10	Sample	Dilution_10%	0.1	DMSO	Lycopene	Standard_Development	Run080	Standard_Measurement	Plate_01	Clariostar_Study	MB	Biofoundry_,_London	Linear_Dilution_Pattern_V2	0.104	0.101	0.099	0.096	0.093	0.09	0.087	0.085	0.081	0.077	0.074	0.071	0.067	0.066	0.063	0.06	0.059	0.057	0.056	0.055	0.054	0.054	0.054	0.053	0.052	0.052	0.053	0.052	0.052	0.052	0.052	0.051	0.052	0.052	0.052	0.052
E11	Blank	DMSO_Blank		DMSO		Standard_Development	Run080	Standard_Measurement	Plate_01	Clariostar_Study	MB	Biofoundry_,_London	Linear_Dilution_Pattern_V2	0.105	0.103	0.1	0.097	0.094	0.091	0.087	0.085	0.081	0.078	0.073	0.069	0.065	0.063	0.061	0.058	0.056	0.055	0.054	0.052	0.051	0.052	0.052	0.051	0.049	0.049	0.049	0.049	0.048	0.048	0.048	0.047	0.047	0.047	0.046	0.046
E12	Blank	DMSO_Blank		DMSO		Standard_Development	Run080	Standard_Measurement	Plate_01	Clariostar_Study	MB	Biofoundry_,_London	Linear_Dilution_Pattern_V2	0.107	0.103	0.1	0.097	0.094	0.091	0.087	0.085	0.081	0.077	0.072	0.069	0.066	0.063	0.06	0.057	0.056	0.055	0.053	0.052	0.051	0.051	0.051	0.05	0.049	0.048	0.048	0.048	0.048	0.048	0.046	0.046	0.046	0.046	0.046	0.045
F01	Sample	Dilution_90%	0.9	DMSO	Lycopene	Standard_Development	Run080	Standard_Measurement	Plate_01	Clariostar_Study	MB	Biofoundry_,_London	Linear_Dilution_Pattern_V2	0.155	0.152	0.147	0.144	0.14	0.137	0.133	0.131	0.128	0.126	0.123	0.12	0.116	0.113	0.109	0.104	0.102	0.101	0.099	0.098	0.097	0.097	0.097	0.098	0.099	0.101	0.103	0.105	0.108	0.11	0.112	0.112	0.115	0.116	0.119	0.121
F02	Sample	Dilution_70%	0.7	DMSO	Lycopene	Standard_Development	Run080	Standard_Measurement	Plate_01	Clariostar_Study	MB	Biofoundry_,_London	Linear_Dilution_Pattern_V2	0.139	0.137	0.134	0.13	0.128	0.125	0.122	0.12	0.116	0.114	0.111	0.108	0.104	0.102	0.099	0.096	0.094	0.092	0.091	0.09	0.089	0.089	0.089	0.089	0.089	0.091	0.093	0.095	0.096	0.098	0.098	0.099	0.101	0.102	0.104	0.107
F03	Sample	Dilution_50%	0.5	DMSO	Lycopene	Standard_Development	Run080	Standard_Measurement	Plate_01	Clariostar_Study	MB	Biofoundry_,_London	Linear_Dilution_Pattern_V2	0.129	0.125	0.122	0.119	0.116	0.113	0.11	0.108	0.105	0.103	0.101	0.097	0.093	0.091	0.087	0.085	0.083	0.082	0.081	0.08	0.079	0.079	0.079	0.079	0.08	0.08	0.081	0.083	0.083	0.085	0.085	0.086	0.087	0.088	0.089	0.09
F04	Sample	Dilution_30%	0.3	DMSO	Lycopene	Standard_Development	Run080	Standard_Measurement	Plate_01	Clariostar_Study	MB	Biofoundry_,_London	Linear_Dilution_Pattern_V2	0.117	0.114	0.111	0.109	0.105	0.102	0.099	0.098	0.094	0.091	0.089	0.085	0.082	0.08	0.077	0.073	0.072	0.071	0.07	0.069	0.067	0.067	0.067	0.067	0.067	0.067	0.068	0.069	0.069	0.069	0.07	0.069	0.071	0.071	0.072	0.072
F05	Sample	Dilution_10%	0.1	DMSO	Lycopene	Standard_Development	Run080	Standard_Measurement	Plate_01	Clariostar_Study	MB	Biofoundry_,_London	Linear_Dilution_Pattern_V2	0.102	0.099	0.097	0.093	0.091	0.088	0.085	0.083	0.08	0.077	0.074	0.071	0.068	0.066	0.063	0.061	0.06	0.059	0.057	0.056	0.055	0.054	0.054	0.054	0.053	0.053	0.053	0.053	0.053	0.053	0.053	0.052	0.053	0.052	0.052	0.053
F06	Sample	Dilution_90%	0.9	DMSO	Lycopene	Standard_Development	Run080	Standard_Measurement	Plate_01	Clariostar_Study	MB	Biofoundry_,_London	Linear_Dilution_Pattern_V2	0.156	0.153	0.151	0.147	0.143	0.141	0.137	0.136	0.134	0.133	0.131	0.128	0.124	0.121	0.118	0.115	0.113	0.111	0.11	0.109	0.108	0.108	0.109	0.109	0.111	0.113	0.114	0.117	0.119	0.121	0.122	0.124	0.126	0.128	0.13	0.133
F07	Sample	Dilution_70%	0.7	DMSO	Lycopene	Standard_Development	Run080	Standard_Measurement	Plate_01	Clariostar_Study	MB	Biofoundry_,_London	Linear_Dilution_Pattern_V2	0.132	0.13	0.127	0.123	0.12	0.117	0.114	0.112	0.109	0.108	0.105	0.102	0.098	0.095	0.093	0.09	0.088	0.087	0.085	0.084	0.083	0.083	0.084	0.084	0.084	0.086	0.088	0.09	0.091	0.093	0.094	0.094	0.096	0.098	0.099	0.101
F08	Sample	Dilution_50%	0.5	DMSO	Lycopene	Standard_Development	Run080	Standard_Measurement	Plate_01	Clariostar_Study	MB	Biofoundry_,_London	Linear_Dilution_Pattern_V2	0.124	0.121	0.118	0.115	0.113	0.11	0.107	0.104	0.1	0.098	0.094	0.092	0.089	0.087	0.084	0.081	0.079	0.078	0.077	0.076	0.075	0.075	0.075	0.074	0.074	0.075	0.076	0.077	0.078	0.079	0.08	0.08	0.081	0.082	0.083	0.084
F09	Sample	Dilution_30%	0.3	DMSO	Lycopene	Standard_Development	Run080	Standard_Measurement	Plate_01	Clariostar_Study	MB	Biofoundry_,_London	Linear_Dilution_Pattern_V2	0.126	0.124	0.121	0.119	0.116	0.113	0.11	0.108	0.104	0.101	0.097	0.094	0.09	0.088	0.086	0.083	0.081	0.08	0.079	0.078	0.077	0.076	0.076	0.076	0.075	0.075	0.075	0.076	0.076	0.077	0.076	0.076	0.076	0.077	0.077	0.078
F10	Sample	Dilution_10%	0.1	DMSO	Lycopene	Standard_Development	Run080	Standard_Measurement	Plate_01	Clariostar_Study	MB	Biofoundry_,_London	Linear_Dilution_Pattern_V2	0.107	0.105	0.102	0.099	0.097	0.094	0.091	0.088	0.084	0.081	0.077	0.073	0.071	0.068	0.065	0.062	0.06	0.06	0.058	0.057	0.057	0.057	0.056	0.055	0.055	0.054	0.054	0.054	0.054	0.054	0.054	0.053	0.054	0.054	0.053	0.053
F11	Blank	DMSO		DMSO		Standard_Development	Run080	Standard_Measurement	Plate_01	Clariostar_Study	MB	Biofoundry_,_London	Linear_Dilution_Pattern_V2	0.105	0.103	0.1	0.097	0.093	0.09	0.087	0.085	0.081	0.078	0.074	0.07	0.066	0.064	0.061	0.059	0.057	0.056	0.054	0.053	0.052	0.052	0.051	0.051	0.05	0.049	0.049	0.049	0.049	0.049	0.048	0.047	0.048	0.047	0.047	0.046
F12	Blank	DMSO		DMSO		Standard_Development	Run080	Standard_Measurement	Plate_01	Clariostar_Study	MB	Biofoundry_,_London	Linear_Dilution_Pattern_V2	0.11	0.106	0.103	0.101	0.098	0.096	0.092	0.089	0.085	0.081	0.076	0.073	0.069	0.067	0.063	0.061	0.059	0.057	0.056	0.055	0.053	0.053	0.053	0.052	0.051	0.051	0.05	0.051	0.05	0.05	0.049	0.048	0.049	0.049	0.048	0.048
G01	Sample	Dilution_85%	0.85	DMSO	Lycopene	Standard_Development	Run080	Standard_Measurement	Plate_01	Clariostar_Study	MB	Biofoundry_,_London	Linear_Dilution_Pattern_V2	0.144	0.141	0.138	0.135	0.131	0.128	0.124	0.123	0.119	0.117	0.114	0.111	0.106	0.103	0.1	0.096	0.094	0.092	0.09	0.089	0.088	0.088	0.088	0.089	0.09	0.091	0.094	0.097	0.099	0.1	0.101	0.103	0.105	0.107	0.109	0.112
G02	Sample	Dilution_65%	0.65	DMSO	Lycopene	Standard_Development	Run080	Standard_Measurement	Plate_01	Clariostar_Study	MB	Biofoundry_,_London	Linear_Dilution_Pattern_V2	0.132	0.129	0.126	0.123	0.12	0.117	0.114	0.112	0.109	0.108	0.105	0.102	0.098	0.096	0.092	0.09	0.088	0.086	0.085	0.084	0.083	0.083	0.083	0.084	0.084	0.085	0.087	0.088	0.089	0.091	0.092	0.092	0.094	0.095	0.097	0.099
G03	Sample	Dilution_45%	0.45	DMSO	Lycopene	Standard_Development	Run080	Standard_Measurement	Plate_01	Clariostar_Study	MB	Biofoundry_,_London	Linear_Dilution_Pattern_V2	0.119	0.116	0.113	0.111	0.107	0.104	0.101	0.1	0.096	0.093	0.091	0.088	0.085	0.082	0.079	0.076	0.075	0.073	0.071	0.07	0.069	0.069	0.069	0.069	0.069	0.07	0.071	0.072	0.073	0.074	0.074	0.075	0.075	0.076	0.077	0.078
G04	Sample	Dilution_25%	0.25	DMSO	Lycopene	Standard_Development	Run080	Standard_Measurement	Plate_01	Clariostar_Study	MB	Biofoundry_,_London	Linear_Dilution_Pattern_V2	0.11	0.108	0.105	0.102	0.098	0.095	0.092	0.091	0.088	0.085	0.082	0.079	0.076	0.074	0.071	0.068	0.066	0.065	0.064	0.063	0.062	0.061	0.061	0.061	0.061	0.061	0.062	0.062	0.062	0.063	0.063	0.063	0.064	0.064	0.064	0.064
G05	Sample	Dilution_05%	0.0499999999999999	DMSO	Lycopene	Standard_Development	Run080	Standard_Measurement	Plate_01	Clariostar_Study	MB	Biofoundry_,_London	Linear_Dilution_Pattern_V2	0.099	0.097	0.094	0.092	0.089	0.086	0.084	0.082	0.078	0.075	0.071	0.069	0.066	0.064	0.062	0.059	0.057	0.056	0.054	0.053	0.053	0.052	0.052	0.051	0.051	0.051	0.05	0.05	0.05	0.05	0.049	0.048	0.049	0.049	0.049	0.048
G06	Sample	Dilution_85%	0.85	DMSO	Lycopene	Standard_Development	Run080	Standard_Measurement	Plate_01	Clariostar_Study	MB	Biofoundry_,_London	Linear_Dilution_Pattern_V2	0.137	0.133	0.13	0.126	0.122	0.119	0.117	0.115	0.113	0.111	0.109	0.108	0.104	0.1	0.097	0.095	0.092	0.091	0.089	0.088	0.087	0.087	0.088	0.089	0.09	0.092	0.094	0.097	0.098	0.1	0.101	0.102	0.105	0.106	0.108	0.111
G07	Sample	Dilution_65%	0.65	DMSO	Lycopene	Standard_Development	Run080	Standard_Measurement	Plate_01	Clariostar_Study	MB	Biofoundry_,_London	Linear_Dilution_Pattern_V2	0.145	0.144	0.14	0.138	0.135	0.132	0.129	0.127	0.124	0.122	0.118	0.116	0.113	0.111	0.108	0.105	0.103	0.102	0.1	0.099	0.099	0.098	0.099	0.099	0.099	0.099	0.101	0.102	0.103	0.104	0.105	0.105	0.107	0.108	0.11	0.111
G08	Sample	Dilution_45%	0.45	DMSO	Lycopene	Standard_Development	Run080	Standard_Measurement	Plate_01	Clariostar_Study	MB	Biofoundry_,_London	Linear_Dilution_Pattern_V2	0.123	0.12	0.117	0.114	0.111	0.109	0.105	0.104	0.1	0.098	0.095	0.092	0.089	0.087	0.084	0.081	0.08	0.078	0.076	0.076	0.074	0.074	0.075	0.074	0.074	0.075	0.076	0.076	0.077	0.078	0.078	0.078	0.079	0.08	0.081	0.081
G09	Sample	Dilution_25%	0.25	DMSO	Lycopene	Standard_Development	Run080	Standard_Measurement	Plate_01	Clariostar_Study	MB	Biofoundry_,_London	Linear_Dilution_Pattern_V2	0.113	0.111	0.107	0.103	0.101	0.097	0.094	0.092	0.089	0.087	0.083	0.08	0.077	0.074	0.072	0.07	0.068	0.067	0.065	0.063	0.063	0.062	0.062	0.062	0.061	0.061	0.062	0.062	0.063	0.063	0.063	0.062	0.063	0.063	0.064	0.063
G10	Sample	Dilution_05%	0.0499999999999999	DMSO	Lycopene	Standard_Development	Run080	Standard_Measurement	Plate_01	Clariostar_Study	MB	Biofoundry_,_London	Linear_Dilution_Pattern_V2	0.104	0.102	0.099	0.097	0.094	0.091	0.088	0.086	0.082	0.078	0.074	0.07	0.067	0.065	0.063	0.06	0.058	0.056	0.054	0.054	0.053	0.053	0.052	0.051	0.051	0.051	0.051	0.051	0.05	0.05	0.05	0.049	0.049	0.049	0.049	0.049
G11	Blank	DMSO_Blank		DMSO		Standard_Development	Run080	Standard_Measurement	Plate_01	Clariostar_Study	MB	Biofoundry_,_London	Linear_Dilution_Pattern_V2	0.107	0.105	0.102	0.098	0.095	0.093	0.089	0.086	0.082	0.079	0.075	0.071	0.067	0.065	0.062	0.06	0.058	0.057	0.055	0.054	0.053	0.053	0.052	0.052	0.05	0.05	0.05	0.05	0.049	0.049	0.049	0.048	0.049	0.049	0.048	0.047
G12	Blank	DMSO_Blank		DMSO		Standard_Development	Run080	Standard_Measurement	Plate_01	Clariostar_Study	MB	Biofoundry_,_London	Linear_Dilution_Pattern_V2	0.106	0.103	0.099	0.097	0.094	0.09	0.087	0.085	0.08	0.077	0.072	0.069	0.065	0.062	0.06	0.057	0.055	0.053	0.052	0.051	0.05	0.05	0.049	0.049	0.048	0.048	0.047	0.047	0.047	0.046	0.045	0.045	0.045	0.045	0.045	0.044
H01	Sample	Dilution_85%	0.85	DMSO	Lycopene	Standard_Development	Run080	Standard_Measurement	Plate_01	Clariostar_Study	MB	Biofoundry_,_London	Linear_Dilution_Pattern_V2	0.146	0.143	0.139	0.136	0.132	0.129	0.126	0.123	0.119	0.118	0.114	0.11	0.106	0.102	0.099	0.095	0.093	0.091	0.089	0.088	0.088	0.087	0.088	0.089	0.09	0.091	0.093	0.095	0.097	0.099	0.1	0.101	0.103	0.105	0.107	0.11
H02	Sample	Dilution_65%	0.65	DMSO	Lycopene	Standard_Development	Run080	Standard_Measurement	Plate_01	Clariostar_Study	MB	Biofoundry_,_London	Linear_Dilution_Pattern_V2	0.131	0.128	0.124	0.122	0.119	0.115	0.112	0.11	0.106	0.104	0.101	0.098	0.094	0.092	0.088	0.084	0.083	0.082	0.08	0.079	0.078	0.078	0.078	0.078	0.079	0.08	0.082	0.083	0.084	0.086	0.087	0.087	0.089	0.091	0.092	0.094
H03	Sample	Dilution_45%	0.45	DMSO	Lycopene	Standard_Development	Run080	Standard_Measurement	Plate_01	Clariostar_Study	MB	Biofoundry_,_London	Linear_Dilution_Pattern_V2	0.125	0.121	0.119	0.116	0.112	0.108	0.105	0.102	0.099	0.096	0.093	0.09	0.086	0.083	0.08	0.077	0.075	0.073	0.072	0.071	0.07	0.07	0.07	0.069	0.07	0.07	0.071	0.072	0.073	0.074	0.074	0.074	0.075	0.076	0.078	0.079
H04	Sample	Dilution_25%	0.25	DMSO	Lycopene	Standard_Development	Run080	Standard_Measurement	Plate_01	Clariostar_Study	MB	Biofoundry_,_London	Linear_Dilution_Pattern_V2	0.115	0.111	0.11	0.105	0.103	0.099	0.096	0.094	0.09	0.087	0.084	0.08	0.076	0.073	0.07	0.068	0.066	0.065	0.063	0.062	0.061	0.06	0.06	0.06	0.06	0.06	0.06	0.06	0.06	0.061	0.061	0.06	0.06	0.061	0.061	0.062
H05	Sample	Dilution_05%	0.0499999999999999	DMSO	Lycopene	Standard_Development	Run080	Standard_Measurement	Plate_01	Clariostar_Study	MB	Biofoundry_,_London	Linear_Dilution_Pattern_V2	0.104	0.101	0.098	0.095	0.093	0.09	0.086	0.084	0.081	0.077	0.073	0.071	0.067	0.065	0.062	0.06	0.058	0.056	0.055	0.054	0.053	0.052	0.052	0.052	0.051	0.05	0.05	0.051	0.05	0.05	0.049	0.049	0.049	0.049	0.049	0.049
H06	Sample	Dilution_85%	0.85	DMSO	Lycopene	Standard_Development	Run080	Standard_Measurement	Plate_01	Clariostar_Study	MB	Biofoundry_,_London	Linear_Dilution_Pattern_V2	0.136	0.133	0.13	0.127	0.123	0.12	0.116	0.115	0.112	0.11	0.108	0.104	0.101	0.099	0.095	0.092	0.09	0.088	0.087	0.086	0.085	0.085	0.086	0.086	0.087	0.089	0.091	0.093	0.095	0.097	0.098	0.099	0.101	0.103	0.104	0.107
H07	Sample	Dilution_65%	0.65	DMSO	Lycopene	Standard_Development	Run080	Standard_Measurement	Plate_01	Clariostar_Study	MB	Biofoundry_,_London	Linear_Dilution_Pattern_V2	0.13	0.127	0.124	0.12	0.117	0.114	0.11	0.108	0.105	0.103	0.101	0.098	0.094	0.091	0.088	0.085	0.083	0.082	0.08	0.078	0.078	0.078	0.078	0.078	0.079	0.08	0.082	0.083	0.084	0.086	0.086	0.087	0.088	0.09	0.091	0.092
H08	Sample	Dilution_45%	0.45	DMSO	Lycopene	Standard_Development	Run080	Standard_Measurement	Plate_01	Clariostar_Study	MB	Biofoundry_,_London	Linear_Dilution_Pattern_V2	0.121	0.118	0.115	0.111	0.108	0.105	0.102	0.1	0.096	0.093	0.088	0.086	0.082	0.08	0.077	0.074	0.072	0.071	0.069	0.068	0.068	0.067	0.068	0.067	0.068	0.068	0.069	0.07	0.07	0.071	0.071	0.071	0.073	0.073	0.074	0.074
H09	Sample	Dilution_25%	0.25	DMSO	Lycopene	Standard_Development	Run080	Standard_Measurement	Plate_01	Clariostar_Study	MB	Biofoundry_,_London	Linear_Dilution_Pattern_V2	0.123	0.12	0.117	0.113	0.11	0.107	0.104	0.102	0.098	0.095	0.091	0.087	0.084	0.082	0.078	0.075	0.073	0.072	0.071	0.07	0.069	0.068	0.068	0.068	0.068	0.068	0.068	0.068	0.068	0.068	0.069	0.068	0.069	0.069	0.069	0.069
H10	Sample	Dilution_05%	0.0499999999999999	DMSO	Lycopene	Standard_Development	Run080	Standard_Measurement	Plate_01	Clariostar_Study	MB	Biofoundry_,_London	Linear_Dilution_Pattern_V2	0.109	0.106	0.103	0.1	0.096	0.093	0.09	0.087	0.083	0.08	0.076	0.072	0.069	0.067	0.064	0.061	0.059	0.057	0.056	0.055	0.054	0.053	0.053	0.053	0.052	0.051	0.051	0.05	0.05	0.051	0.05	0.05	0.05	0.05	0.049	0.049
H11	Blank	DMSO_Blank		DMSO		Standard_Development	Run080	Standard_Measurement	Plate_01	Clariostar_Study	MB	Biofoundry_,_London	Linear_Dilution_Pattern_V2	0.108	0.105	0.102	0.098	0.095	0.092	0.088	0.086	0.082	0.079	0.075	0.07	0.067	0.065	0.061	0.059	0.057	0.056	0.054	0.053	0.052	0.051	0.051	0.051	0.05	0.049	0.049	0.048	0.048	0.048	0.047	0.046	0.047	0.047	0.046	0.046
H12	Blank	DMSO_Blank		DMSO		Standard_Development	Run080	Standard_Measurement	Plate_01	Clariostar_Study	MB	Biofoundry_,_London	Linear_Dilution_Pattern_V2	0.112	0.11	0.106	0.102	0.1	0.097	0.093	0.09	0.086	0.082	0.076	0.072	0.068	0.065	0.061	0.059	0.057	0.056	0.054	0.052	0.051	0.051	0.051	0.05	0.049	0.049	0.049	0.048	0.047	0.047	0.047	0.046	0.046	0.046	0.046	0.045
A01	Sample	Dilution_100%	1.0	DMSO	Lycopene	Standard_Development	Run080	Standard_Measurement	Plate_01	Clariostar_Study	MB	Biofoundry_,_London	Linear_Dilution_Pattern_V2	0.148	0.145	0.141	0.138	0.133	0.128	0.127	0.126	0.123	0.12	0.116	0.113	0.108	0.104	0.103	0.1	0.096	0.094	0.093	0.092	0.091	0.092	0.093	0.095	0.096	0.098	0.1	0.103	0.106	0.108	0.111	0.113	0.114	0.117	0.12	0.124
A02	Sample	Dilution_80%	0.8	DMSO	Lycopene	Standard_Development	Run080	Standard_Measurement	Plate_01	Clariostar_Study	MB	Biofoundry_,_London	Linear_Dilution_Pattern_V2	0.133	0.13	0.126	0.122	0.119	0.114	0.112	0.111	0.108	0.105	0.101	0.097	0.094	0.089	0.087	0.085	0.082	0.08	0.079	0.077	0.077	0.078	0.079	0.08	0.081	0.083	0.084	0.086	0.088	0.09	0.091	0.093	0.094	0.096	0.099	0.102
A03	Sample	Dilution_60%	0.6	DMSO	Lycopene	Standard_Development	Run080	Standard_Measurement	Plate_01	Clariostar_Study	MB	Biofoundry_,_London	Linear_Dilution_Pattern_V2	0.122	0.12	0.116	0.112	0.109	0.104	0.102	0.101	0.099	0.096	0.091	0.088	0.084	0.081	0.079	0.076	0.074	0.072	0.07	0.07	0.069	0.069	0.07	0.071	0.072	0.073	0.074	0.075	0.076	0.078	0.078	0.08	0.081	0.082	0.083	0.086
A04	Sample	Dilution_40%	0.4	DMSO	Lycopene	Standard_Development	Run080	Standard_Measurement	Plate_01	Clariostar_Study	MB	Biofoundry_,_London	Linear_Dilution_Pattern_V2	0.122	0.119	0.115	0.112	0.109	0.103	0.101	0.101	0.097	0.093	0.089	0.085	0.081	0.077	0.076	0.074	0.071	0.069	0.067	0.067	0.066	0.066	0.066	0.067	0.067	0.067	0.068	0.068	0.069	0.07	0.071	0.071	0.071	0.072	0.073	0.073
A05	Sample	Dilution_20%	0.2	DMSO	Lycopene	Standard_Development	Run080	Standard_Measurement	Plate_01	Clariostar_Study	MB	Biofoundry_,_London	Linear_Dilution_Pattern_V2	0.108	0.105	0.1	0.097	0.093	0.089	0.087	0.086	0.083	0.079	0.074	0.071	0.068	0.065	0.062	0.06	0.058	0.056	0.055	0.054	0.053	0.053	0.053	0.054	0.053	0.054	0.053	0.053	0.054	0.055	0.055	0.055	0.055	0.055	0.055	0.055
A06	Sample	Dilution_100%	1.0	DMSO	Lycopene	Standard_Development	Run080	Standard_Measurement	Plate_01	Clariostar_Study	MB	Biofoundry_,_London	Linear_Dilution_Pattern_V2	0.144	0.141	0.137	0.134	0.131	0.125	0.123	0.122	0.12	0.118	0.115	0.111	0.107	0.102	0.1	0.098	0.095	0.092	0.091	0.09	0.09	0.089	0.091	0.092	0.093	0.096	0.098	0.1	0.102	0.105	0.106	0.108	0.11	0.112	0.115	0.118
A07	Sample	Dilution_80%	0.8	DMSO	Lycopene	Standard_Development	Run080	Standard_Measurement	Plate_01	Clariostar_Study	MB	Biofoundry_,_London	Linear_Dilution_Pattern_V2	0.14	0.137	0.133	0.13	0.126	0.122	0.119	0.118	0.116	0.113	0.109	0.105	0.101	0.097	0.095	0.093	0.09	0.088	0.086	0.085	0.085	0.084	0.085	0.086	0.087	0.088	0.09	0.092	0.093	0.096	0.097	0.098	0.099	0.101	0.102	0.105
A08	Sample	Dilution_60%	0.6	DMSO	Lycopene	Standard_Development	Run080	Standard_Measurement	Plate_01	Clariostar_Study	MB	Biofoundry_,_London	Linear_Dilution_Pattern_V2	0.127	0.124	0.121	0.117	0.113	0.108	0.105	0.105	0.102	0.1	0.095	0.092	0.088	0.084	0.081	0.079	0.077	0.075	0.073	0.072	0.071	0.071	0.072	0.073	0.074	0.075	0.075	0.077	0.079	0.08	0.081	0.082	0.083	0.083	0.085	0.087
A09	Sample	Dilution_40%	0.4	DMSO	Lycopene	Standard_Development	Run080	Standard_Measurement	Plate_01	Clariostar_Study	MB	Biofoundry_,_London	Linear_Dilution_Pattern_V2	0.125	0.121	0.117	0.114	0.11	0.106	0.104	0.102	0.098	0.095	0.09	0.087	0.084	0.08	0.077	0.074	0.072	0.07	0.069	0.068	0.068	0.067	0.067	0.068	0.068	0.068	0.069	0.069	0.07	0.071	0.071	0.071	0.072	0.072	0.073	0.073
A10	Sample	Dilution_20%	0.2	DMSO	Lycopene	Standard_Development	Run080	Standard_Measurement	Plate_01	Clariostar_Study	MB	Biofoundry_,_London	Linear_Dilution_Pattern_V2	0.119	0.115	0.111	0.108	0.104	0.1	0.097	0.096	0.092	0.089	0.084	0.08	0.076	0.072	0.07	0.067	0.065	0.063	0.061	0.061	0.06	0.06	0.059	0.059	0.059	0.059	0.059	0.058	0.059	0.059	0.059	0.059	0.059	0.059	0.059	0.058
A11	Blank	DMSO_Blank		DMSO		Standard_Development	Run080	Standard_Measurement	Plate_01	Clariostar_Study	MB	Biofoundry_,_London	Linear_Dilution_Pattern_V2	0.112	0.108	0.105	0.102	0.098	0.094	0.091	0.09	0.086	0.082	0.076	0.073	0.069	0.065	0.063	0.061	0.058	0.056	0.054	0.054	0.053	0.052	0.051	0.052	0.051	0.051	0.05	0.049	0.049	0.049	0.049	0.047	0.047	0.047	0.047	0.045
A12	Blank	DMSO_Blank		DMSO		Standard_Development	Run080	Standard_Measurement	Plate_01	Clariostar_Study	MB	Biofoundry_,_London	Linear_Dilution_Pattern_V2	0.117	0.114	0.111	0.108	0.103	0.099	0.096	0.095	0.091	0.087	0.082	0.079	0.074	0.071	0.068	0.066	0.063	0.061	0.059	0.059	0.059	0.057	0.057	0.057	0.056	0.056	0.055	0.054	0.054	0.054	0.053	0.053	0.052	0.051	0.051	0.049
B01	Sample	Dilution_100%	1.0	DMSO	Lycopene	Standard_Development	Run080	Standard_Measurement	Plate_01	Clariostar_Study	MB	Biofoundry_,_London	Linear_Dilution_Pattern_V2	0.141	0.138	0.134	0.13	0.126	0.121	0.119	0.119	0.117	0.114	0.111	0.107	0.103	0.1	0.097	0.095	0.092	0.09	0.088	0.087	0.087	0.087	0.089	0.091	0.093	0.095	0.097	0.099	0.102	0.105	0.107	0.109	0.111	0.113	0.116	0.12
B02	Sample	Dilution_80%	0.8	DMSO	Lycopene	Standard_Development	Run080	Standard_Measurement	Plate_01	Clariostar_Study	MB	Biofoundry_,_London	Linear_Dilution_Pattern_V2	0.13	0.128	0.124	0.12	0.116	0.112	0.111	0.111	0.108	0.105	0.102	0.098	0.095	0.091	0.089	0.087	0.084	0.082	0.081	0.081	0.08	0.079	0.081	0.082	0.083	0.085	0.086	0.088	0.09	0.093	0.094	0.096	0.097	0.098	0.1	0.103
B03	Sample	Dilution_60%	0.6	DMSO	Lycopene	Standard_Development	Run080	Standard_Measurement	Plate_01	Clariostar_Study	MB	Biofoundry_,_London	Linear_Dilution_Pattern_V2	0.185	0.183	0.18	0.177	0.174	0.17	0.168	0.168	0.166	0.163	0.159	0.155	0.153	0.149	0.147	0.144	0.142	0.14	0.138	0.138	0.137	0.136	0.136	0.136	0.136	0.137	0.137	0.138	0.138	0.138	0.138	0.138	0.139	0.139	0.139	0.14
B04	Sample	Dilution_40%	0.4	DMSO	Lycopene	Standard_Development	Run080	Standard_Measurement	Plate_01	Clariostar_Study	MB	Biofoundry_,_London	Linear_Dilution_Pattern_V2	0.116	0.114	0.109	0.106	0.103	0.099	0.097	0.096	0.093	0.09	0.086	0.082	0.079	0.075	0.073	0.071	0.069	0.067	0.066	0.065	0.065	0.064	0.065	0.066	0.067	0.067	0.068	0.068	0.069	0.07	0.07	0.071	0.071	0.072	0.073	0.074
B05	Sample	Dilution_20%	0.2	DMSO	Lycopene	Standard_Development	Run080	Standard_Measurement	Plate_01	Clariostar_Study	MB	Biofoundry_,_London	Linear_Dilution_Pattern_V2	0.103	0.1	0.096	0.094	0.09	0.086	0.084	0.083	0.081	0.077	0.072	0.07	0.067	0.064	0.062	0.06	0.059	0.057	0.055	0.055	0.054	0.054	0.055	0.055	0.054	0.055	0.054	0.054	0.055	0.056	0.056	0.056	0.056	0.056	0.056	0.056
B06	Sample	Dilution_100%	1.0	DMSO	Lycopene	Standard_Development	Run080	Standard_Measurement	Plate_01	Clariostar_Study	MB	Biofoundry_,_London	Linear_Dilution_Pattern_V2	0.14	0.137	0.133	0.13	0.127	0.122	0.12	0.119	0.117	0.115	0.112	0.11	0.105	0.102	0.1	0.098	0.095	0.093	0.091	0.091	0.09	0.091	0.091	0.093	0.095	0.096	0.099	0.101	0.104	0.106	0.108	0.109	0.111	0.113	0.116	0.12
B07	Sample	Dilution_80%	0.8	DMSO	Lycopene	Standard_Development	Run080	Standard_Measurement	Plate_01	Clariostar_Study	MB	Biofoundry_,_London	Linear_Dilution_Pattern_V2	0.136	0.134	0.129	0.126	0.123	0.119	0.117	0.117	0.115	0.113	0.108	0.106	0.103	0.099	0.098	0.096	0.093	0.091	0.09	0.09	0.089	0.089	0.089	0.091	0.092	0.093	0.095	0.097	0.099	0.101	0.102	0.103	0.105	0.106	0.108	0.111
B08	Sample	Dilution_60%	0.6	DMSO	Lycopene	Standard_Development	Run080	Standard_Measurement	Plate_01	Clariostar_Study	MB	Biofoundry_,_London	Linear_Dilution_Pattern_V2	0.123	0.12	0.116	0.112	0.109	0.105	0.103	0.102	0.1	0.097	0.094	0.091	0.087	0.084	0.082	0.08	0.078	0.076	0.074	0.074	0.073	0.073	0.074	0.074	0.075	0.077	0.077	0.078	0.08	0.081	0.082	0.083	0.084	0.085	0.086	0.088
B09	Sample	Dilution_40%	0.4	DMSO	Lycopene	Standard_Development	Run080	Standard_Measurement	Plate_01	Clariostar_Study	MB	Biofoundry_,_London	Linear_Dilution_Pattern_V2	0.117	0.114	0.11	0.107	0.104	0.099	0.098	0.097	0.094	0.09	0.086	0.083	0.079	0.076	0.074	0.072	0.07	0.067	0.066	0.066	0.065	0.065	0.065	0.066	0.066	0.067	0.067	0.067	0.068	0.069	0.069	0.069	0.07	0.07	0.071	0.072
B10	Sample	Dilution_20%	0.2	DMSO	Lycopene	Standard_Development	Run080	Standard_Measurement	Plate_01	Clariostar_Study	MB	Biofoundry_,_London	Linear_Dilution_Pattern_V2	0.108	0.106	0.101	0.098	0.095	0.092	0.09	0.088	0.085	0.082	0.077	0.073	0.071	0.067	0.065	0.063	0.061	0.059	0.058	0.057	0.056	0.056	0.056	0.056	0.056	0.056	0.056	0.056	0.056	0.057	0.056	0.057	0.056	0.056	0.056	0.056
B11	Blank	DMSO_Blank		DMSO		Standard_Development	Run080	Standard_Measurement	Plate_01	Clariostar_Study	MB	Biofoundry_,_London	Linear_Dilution_Pattern_V2	0.104	0.1	0.097	0.095	0.091	0.087	0.085	0.083	0.08	0.076	0.071	0.068	0.065	0.062	0.06	0.058	0.056	0.054	0.053	0.052	0.052	0.051	0.051	0.051	0.05	0.05	0.049	0.048	0.048	0.048	0.048	0.047	0.046	0.046	0.045	0.044
B12	Blank	DMSO_Blank		DMSO		Standard_Development	Run080	Standard_Measurement	Plate_01	Clariostar_Study	MB	Biofoundry_,_London	Linear_Dilution_Pattern_V2	0.101	0.098	0.095	0.092	0.088	0.084	0.081	0.08	0.076	0.072	0.068	0.064	0.06	0.058	0.056	0.054	0.051	0.049	0.048	0.048	0.047	0.046	0.047	0.047	0.046	0.046	0.045	0.044	0.044	0.044	0.044	0.045	0.044	0.043	0.043	0.042
C01	Sample	Dilution_95%	0.95	DMSO	Lycopene	Standard_Development	Run080	Standard_Measurement	Plate_01	Clariostar_Study	MB	Biofoundry_,_London	Linear_Dilution_Pattern_V2	0.145	0.141	0.138	0.133	0.129	0.125	0.123	0.123	0.12	0.117	0.115	0.112	0.108	0.104	0.101	0.099	0.096	0.095	0.093	0.092	0.092	0.092	0.094	0.096	0.097	0.099	0.101	0.103	0.106	0.108	0.11	0.112	0.114	0.116	0.118	0.122
C02	Sample	Dilution_75%	0.75	DMSO	Lycopene	Standard_Development	Run080	Standard_Measurement	Plate_01	Clariostar_Study	MB	Biofoundry_,_London	Linear_Dilution_Pattern_V2	0.13	0.127	0.123	0.12	0.117	0.111	0.109	0.109	0.106	0.105	0.101	0.097	0.094	0.09	0.088	0.087	0.084	0.082	0.081	0.081	0.08	0.079	0.08	0.082	0.083	0.085	0.086	0.088	0.09	0.092	0.093	0.094	0.096	0.097	0.1	0.102
C03	Sample	Dilution_55%	0.55	DMSO	Lycopene	Standard_Development	Run080	Standard_Measurement	Plate_01	Clariostar_Study	MB	Biofoundry_,_London	Linear_Dilution_Pattern_V2	0.121	0.118	0.115	0.111	0.108	0.103	0.101	0.101	0.099	0.096	0.092	0.089	0.085	0.082	0.08	0.078	0.076	0.074	0.072	0.073	0.071	0.071	0.072	0.073	0.074	0.075	0.076	0.077	0.079	0.08	0.081	0.082	0.082	0.083	0.085	0.086
C04	Sample	Dilution_35%	0.35	DMSO	Lycopene	Standard_Development	Run080	Standard_Measurement	Plate_01	Clariostar_Study	MB	Biofoundry_,_London	Linear_Dilution_Pattern_V2	0.111	0.108	0.105	0.101	0.098	0.093	0.091	0.09	0.089	0.085	0.081	0.079	0.075	0.072	0.071	0.069	0.066	0.065	0.064	0.064	0.063	0.062	0.063	0.064	0.064	0.065	0.065	0.065	0.066	0.068	0.068	0.068	0.068	0.069	0.07	0.071
C05	Sample	Dilution_15%	0.15	DMSO	Lycopene	Standard_Development	Run080	Standard_Measurement	Plate_01	Clariostar_Study	MB	Biofoundry_,_London	Linear_Dilution_Pattern_V2	0.1	0.097	0.093	0.09	0.087	0.083	0.081	0.081	0.078	0.075	0.071	0.069	0.066	0.062	0.061	0.06	0.058	0.056	0.054	0.055	0.053	0.053	0.054	0.054	0.053	0.054	0.053	0.052	0.053	0.054	0.054	0.054	0.054	0.054	0.053	0.053
C06	Sample	Dilution_95%	0.95	DMSO	Lycopene	Standard_Development	Run080	Standard_Measurement	Plate_01	Clariostar_Study	MB	Biofoundry_,_London	Linear_Dilution_Pattern_V2	0.138	0.134	0.131	0.128	0.123	0.119	0.117	0.118	0.116	0.113	0.11	0.107	0.105	0.101	0.098	0.097	0.094	0.092	0.09	0.09	0.089	0.089	0.09	0.092	0.093	0.096	0.098	0.1	0.102	0.104	0.106	0.108	0.109	0.111	0.114	0.117
C07	Sample	Dilution_75%	0.75	DMSO	Lycopene	Standard_Development	Run080	Standard_Measurement	Plate_01	Clariostar_Study	MB	Biofoundry_,_London	Linear_Dilution_Pattern_V2	0.147	0.143	0.14	0.137	0.134	0.129	0.128	0.128	0.126	0.123	0.12	0.117	0.114	0.11	0.109	0.107	0.105	0.103	0.102	0.102	0.101	0.1	0.102	0.102	0.103	0.105	0.106	0.107	0.109	0.111	0.112	0.113	0.114	0.115	0.117	0.119
C08	Sample	Dilution_55%	0.55	DMSO	Lycopene	Standard_Development	Run080	Standard_Measurement	Plate_01	Clariostar_Study	MB	Biofoundry_,_London	Linear_Dilution_Pattern_V2	0.123	0.12	0.116	0.113	0.11	0.105	0.104	0.103	0.102	0.099	0.095	0.092	0.089	0.086	0.085	0.083	0.08	0.079	0.077	0.077	0.076	0.076	0.076	0.078	0.079	0.08	0.08	0.081	0.083	0.084	0.085	0.085	0.086	0.087	0.087	0.089
C09	Sample	Dilution_35%	0.35	DMSO	Lycopene	Standard_Development	Run080	Standard_Measurement	Plate_01	Clariostar_Study	MB	Biofoundry_,_London	Linear_Dilution_Pattern_V2	0.115	0.113	0.108	0.105	0.102	0.097	0.095	0.095	0.091	0.089	0.084	0.081	0.078	0.074	0.072	0.071	0.069	0.067	0.065	0.065	0.064	0.063	0.064	0.065	0.065	0.065	0.066	0.066	0.067	0.068	0.068	0.069	0.069	0.069	0.069	0.07
C10	Sample	Dilution_15%	0.15	DMSO	Lycopene	Standard_Development	Run080	Standard_Measurement	Plate_01	Clariostar_Study	MB	Biofoundry_,_London	Linear_Dilution_Pattern_V2	0.104	0.101	0.097	0.093	0.09	0.086	0.084	0.083	0.08	0.077	0.072	0.07	0.065	0.061	0.06	0.059	0.057	0.055	0.053	0.054	0.053	0.052	0.053	0.053	0.053	0.053	0.052	0.051	0.053	0.053	0.053	0.053	0.053	0.053	0.052	0.052
C11	Blank	DMSO_Blank		DMSO		Standard_Development	Run080	Standard_Measurement	Plate_01	Clariostar_Study	MB	Biofoundry_,_London	Linear_Dilution_Pattern_V2	0.095	0.093	0.089	0.085	0.082	0.077	0.076	0.075	0.072	0.069	0.064	0.06	0.057	0.054	0.053	0.051	0.049	0.047	0.046	0.046	0.045	0.044	0.045	0.045	0.044	0.044	0.044	0.043	0.043	0.043	0.043	0.043	0.042	0.042	0.041	0.041
C12	Blank	DMSO_Blank		DMSO		Standard_Development	Run080	Standard_Measurement	Plate_01	Clariostar_Study	MB	Biofoundry_,_London	Linear_Dilution_Pattern_V2	0.1	0.097	0.092	0.09	0.086	0.082	0.08	0.079	0.075	0.072	0.067	0.064	0.059	0.057	0.055	0.053	0.051	0.049	0.048	0.048	0.047	0.047	0.047	0.047	0.046	0.046	0.045	0.044	0.045	0.046	0.045	0.045	0.045	0.043	0.043	0.042
D01	Sample	Dilution_95%	0.95	DMSO	Lycopene	Standard_Development	Run080	Standard_Measurement	Plate_01	Clariostar_Study	MB	Biofoundry_,_London	Linear_Dilution_Pattern_V2	0.141	0.137	0.134	0.13	0.125	0.12	0.119	0.119	0.118	0.115	0.112	0.108	0.105	0.101	0.098	0.096	0.093	0.091	0.089	0.089	0.088	0.088	0.089	0.091	0.092	0.095	0.097	0.098	0.102	0.104	0.105	0.108	0.109	0.111	0.114	0.117
D02	Sample	Dilution_75%	0.75	DMSO	Lycopene	Standard_Development	Run080	Standard_Measurement	Plate_01	Clariostar_Study	MB	Biofoundry_,_London	Linear_Dilution_Pattern_V2	0.13	0.128	0.124	0.12	0.117	0.113	0.111	0.11	0.108	0.106	0.103	0.1	0.097	0.093	0.091	0.089	0.087	0.085	0.083	0.083	0.082	0.082	0.083	0.085	0.085	0.087	0.088	0.09	0.092	0.094	0.095	0.097	0.098	0.099	0.101	0.104
D03	Sample	Dilution_55%	0.55	DMSO	Lycopene	Standard_Development	Run080	Standard_Measurement	Plate_01	Clariostar_Study	MB	Biofoundry_,_London	Linear_Dilution_Pattern_V2	0.135	0.132	0.128	0.125	0.122	0.118	0.116	0.116	0.114	0.111	0.108	0.105	0.102	0.099	0.097	0.096	0.093	0.091	0.089	0.089	0.088	0.088	0.088	0.09	0.09	0.09	0.091	0.092	0.093	0.094	0.094	0.095	0.096	0.097	0.098	0.098
D04	Sample	Dilution_35%	0.35	DMSO	Lycopene	Standard_Development	Run080	Standard_Measurement	Plate_01	Clariostar_Study	MB	Biofoundry_,_London	Linear_Dilution_Pattern_V2	0.112	0.11	0.105	0.102	0.099	0.095	0.093	0.092	0.091	0.088	0.085	0.082	0.078	0.075	0.073	0.071	0.07	0.068	0.066	0.065	0.064	0.064	0.065	0.066	0.066	0.066	0.066	0.066	0.067	0.068	0.069	0.069	0.069	0.07	0.07	0.071
D05	Sample	Dilution_15%	0.15	DMSO	Lycopene	Standard_Development	Run080	Standard_Measurement	Plate_01	Clariostar_Study	MB	Biofoundry_,_London	Linear_Dilution_Pattern_V2	0.104	0.101	0.097	0.094	0.09	0.086	0.085	0.084	0.081	0.079	0.075	0.072	0.068	0.066	0.065	0.064	0.061	0.059	0.058	0.058	0.057	0.056	0.057	0.057	0.057	0.057	0.056	0.056	0.056	0.058	0.057	0.057	0.057	0.057	0.056	0.056
D06	Sample	Dilution_95%	0.95	DMSO	Lycopene	Standard_Development	Run080	Standard_Measurement	Plate_01	Clariostar_Study	MB	Biofoundry_,_London	Linear_Dilution_Pattern_V2	0.137	0.135	0.131	0.128	0.125	0.121	0.118	0.118	0.116	0.115	0.112	0.11	0.106	0.102	0.101	0.099	0.096	0.094	0.093	0.092	0.092	0.092	0.092	0.094	0.096	0.098	0.1	0.101	0.104	0.107	0.109	0.111	0.112	0.114	0.116	0.12
D07	Sample	Dilution_75%	0.75	DMSO	Lycopene	Standard_Development	Run080	Standard_Measurement	Plate_01	Clariostar_Study	MB	Biofoundry_,_London	Linear_Dilution_Pattern_V2	0.131	0.128	0.124	0.121	0.118	0.115	0.112	0.112	0.11	0.108	0.104	0.101	0.099	0.095	0.092	0.091	0.088	0.087	0.085	0.085	0.084	0.084	0.085	0.086	0.087	0.089	0.09	0.091	0.093	0.095	0.097	0.097	0.098	0.1	0.102	0.104
D08	Sample	Dilution_55%	0.55	DMSO	Lycopene	Standard_Development	Run080	Standard_Measurement	Plate_01	Clariostar_Study	MB	Biofoundry_,_London	Linear_Dilution_Pattern_V2	0.153	0.151	0.147	0.145	0.141	0.137	0.135	0.136	0.133	0.131	0.127	0.124	0.121	0.117	0.116	0.114	0.112	0.111	0.109	0.108	0.106	0.106	0.107	0.108	0.108	0.109	0.109	0.109	0.111	0.112	0.112	0.113	0.113	0.114	0.115	0.115
D09	Sample	Dilution_35%	0.35	DMSO	Lycopene	Standard_Development	Run080	Standard_Measurement	Plate_01	Clariostar_Study	MB	Biofoundry_,_London	Linear_Dilution_Pattern_V2	0.111	0.108	0.105	0.102	0.099	0.095	0.092	0.092	0.09	0.087	0.083	0.079	0.077	0.074	0.073	0.07	0.068	0.066	0.066	0.065	0.064	0.064	0.064	0.065	0.065	0.066	0.065	0.066	0.067	0.068	0.068	0.069	0.069	0.069	0.069	0.07
D10	Sample	Dilution_15%	0.15	DMSO	Lycopene	Standard_Development	Run080	Standard_Measurement	Plate_01	Clariostar_Study	MB	Biofoundry_,_London	Linear_Dilution_Pattern_V2	0.101	0.098	0.095	0.092	0.088	0.084	0.082	0.082	0.079	0.076	0.071	0.069	0.065	0.062	0.061	0.06	0.057	0.056	0.054	0.054	0.053	0.053	0.053	0.053	0.053	0.053	0.053	0.052	0.052	0.053	0.053	0.053	0.053	0.052	0.053	0.052
D11	Blank	DMSO_Blank		DMSO		Standard_Development	Run080	Standard_Measurement	Plate_01	Clariostar_Study	MB	Biofoundry_,_London	Linear_Dilution_Pattern_V2	0.097	0.095	0.09	0.088	0.085	0.081	0.079	0.078	0.075	0.072	0.067	0.063	0.061	0.057	0.056	0.054	0.052	0.05	0.049	0.049	0.048	0.047	0.048	0.048	0.047	0.047	0.046	0.045	0.045	0.045	0.045	0.045	0.044	0.043	0.042	0.041
D12	Blank	DMSO_Blank		DMSO		Standard_Development	Run080	Standard_Measurement	Plate_01	Clariostar_Study	MB	Biofoundry_,_London	Linear_Dilution_Pattern_V2	0.097	0.094	0.089	0.086	0.083	0.079	0.077	0.076	0.073	0.07	0.065	0.061	0.058	0.054	0.053	0.052	0.05	0.048	0.046	0.046	0.045	0.044	0.045	0.045	0.045	0.044	0.043	0.043	0.043	0.043	0.043	0.043	0.042	0.042	0.041	0.04
E01	Sample	Dilution_90%	0.9	DMSO	Lycopene	Standard_Development	Run080	Standard_Measurement	Plate_01	Clariostar_Study	MB	Biofoundry_,_London	Linear_Dilution_Pattern_V2	0.149	0.145	0.141	0.137	0.133	0.128	0.127	0.127	0.125	0.122	0.119	0.116	0.112	0.107	0.106	0.104	0.101	0.098	0.097	0.096	0.096	0.096	0.097	0.098	0.101	0.102	0.104	0.106	0.108	0.111	0.112	0.114	0.115	0.117	0.119	0.122
E02	Sample	Dilution_70%	0.7	DMSO	Lycopene	Standard_Development	Run080	Standard_Measurement	Plate_01	Clariostar_Study	MB	Biofoundry_,_London	Linear_Dilution_Pattern_V2	0.131	0.128	0.124	0.12	0.117	0.113	0.111	0.111	0.109	0.106	0.103	0.1	0.097	0.093	0.091	0.09	0.087	0.085	0.084	0.084	0.083	0.083	0.084	0.086	0.087	0.089	0.089	0.09	0.093	0.095	0.096	0.097	0.098	0.1	0.102	0.104
E03	Sample	Dilution_50%	0.5	DMSO	Lycopene	Standard_Development	Run080	Standard_Measurement	Plate_01	Clariostar_Study	MB	Biofoundry_,_London	Linear_Dilution_Pattern_V2	0.118	0.116	0.112	0.109	0.105	0.101	0.099	0.1	0.097	0.095	0.092	0.09	0.085	0.081	0.08	0.079	0.076	0.074	0.072	0.072	0.071	0.072	0.072	0.073	0.074	0.075	0.076	0.076	0.078	0.079	0.08	0.081	0.081	0.082	0.083	0.084
E04	Sample	Dilution_30%	0.3	DMSO	Lycopene	Standard_Development	Run080	Standard_Measurement	Plate_01	Clariostar_Study	MB	Biofoundry_,_London	Linear_Dilution_Pattern_V2	0.104	0.101	0.098	0.095	0.092	0.087	0.086	0.085	0.083	0.08	0.076	0.074	0.07	0.067	0.065	0.064	0.062	0.06	0.059	0.059	0.058	0.057	0.058	0.059	0.059	0.06	0.06	0.06	0.06	0.061	0.061	0.062	0.062	0.062	0.062	0.063
E05	Sample	Dilution_10%	0.1	DMSO	Lycopene	Standard_Development	Run080	Standard_Measurement	Plate_01	Clariostar_Study	MB	Biofoundry_,_London	Linear_Dilution_Pattern_V2	0.097	0.094	0.091	0.088	0.085	0.081	0.079	0.079	0.076	0.074	0.07	0.068	0.065	0.062	0.061	0.06	0.057	0.056	0.054	0.054	0.053	0.053	0.053	0.053	0.053	0.053	0.052	0.052	0.052	0.053	0.052	0.053	0.052	0.052	0.052	0.051
E06	Sample	Dilution_90%	0.9	DMSO	Lycopene	Standard_Development	Run080	Standard_Measurement	Plate_01	Clariostar_Study	MB	Biofoundry_,_London	Linear_Dilution_Pattern_V2	0.133	0.13	0.126	0.123	0.119	0.115	0.113	0.114	0.112	0.111	0.107	0.104	0.102	0.098	0.096	0.095	0.092	0.09	0.089	0.088	0.087	0.088	0.089	0.09	0.092	0.094	0.096	0.098	0.101	0.103	0.105	0.106	0.108	0.109	0.112	0.114
E07	Sample	Dilution_70%	0.7	DMSO	Lycopene	Standard_Development	Run080	Standard_Measurement	Plate_01	Clariostar_Study	MB	Biofoundry_,_London	Linear_Dilution_Pattern_V2	0.125	0.122	0.117	0.114	0.111	0.107	0.105	0.105	0.103	0.101	0.098	0.095	0.092	0.088	0.086	0.085	0.083	0.081	0.08	0.079	0.079	0.079	0.08	0.081	0.081	0.083	0.085	0.086	0.088	0.09	0.091	0.092	0.093	0.095	0.096	0.098
E08	Sample	Dilution_50%	0.5	DMSO	Lycopene	Standard_Development	Run080	Standard_Measurement	Plate_01	Clariostar_Study	MB	Biofoundry_,_London	Linear_Dilution_Pattern_V2	0.116	0.112	0.108	0.104	0.101	0.097	0.095	0.096	0.093	0.091	0.087	0.085	0.081	0.077	0.076	0.075	0.072	0.071	0.07	0.069	0.068	0.068	0.069	0.07	0.07	0.071	0.072	0.072	0.074	0.076	0.076	0.078	0.078	0.079	0.08	0.081
E09	Sample	Dilution_30%	0.3	DMSO	Lycopene	Standard_Development	Run080	Standard_Measurement	Plate_01	Clariostar_Study	MB	Biofoundry_,_London	Linear_Dilution_Pattern_V2	0.115	0.113	0.109	0.105	0.102	0.097	0.095	0.095	0.093	0.089	0.085	0.082	0.079	0.075	0.074	0.073	0.071	0.069	0.067	0.067	0.067	0.066	0.067	0.067	0.067	0.068	0.068	0.067	0.068	0.069	0.069	0.07	0.07	0.07	0.07	0.07
E10	Sample	Dilution_10%	0.1	DMSO	Lycopene	Standard_Development	Run080	Standard_Measurement	Plate_01	Clariostar_Study	MB	Biofoundry_,_London	Linear_Dilution_Pattern_V2	0.099	0.096	0.093	0.089	0.086	0.082	0.08	0.079	0.077	0.074	0.069	0.066	0.063	0.059	0.058	0.057	0.055	0.053	0.052	0.052	0.051	0.051	0.051	0.052	0.051	0.051	0.051	0.05	0.05	0.051	0.051	0.051	0.051	0.05	0.05	0.049
E11	Blank	DMSO_Blank		DMSO		Standard_Development	Run080	Standard_Measurement	Plate_01	Clariostar_Study	MB	Biofoundry_,_London	Linear_Dilution_Pattern_V2	0.099	0.095	0.092	0.089	0.086	0.081	0.08	0.079	0.075	0.072	0.067	0.063	0.059	0.056	0.055	0.053	0.052	0.05	0.048	0.048	0.047	0.047	0.048	0.048	0.047	0.046	0.046	0.045	0.045	0.045	0.045	0.045	0.045	0.044	0.044	0.042
E12	Blank	DMSO_Blank		DMSO		Standard_Development	Run080	Standard_Measurement	Plate_01	Clariostar_Study	MB	Biofoundry_,_London	Linear_Dilution_Pattern_V2	0.097	0.094	0.09	0.086	0.083	0.078	0.077	0.076	0.072	0.069	0.064	0.06	0.057	0.053	0.051	0.051	0.048	0.046	0.045	0.045	0.044	0.044	0.044	0.045	0.044	0.044	0.043	0.042	0.043	0.043	0.042	0.042	0.043	0.042	0.041	0.04
F01	Sample	Dilution_90%	0.9	DMSO	Lycopene	Standard_Development	Run080	Standard_Measurement	Plate_01	Clariostar_Study	MB	Biofoundry_,_London	Linear_Dilution_Pattern_V2	0.153	0.15	0.145	0.142	0.138	0.133	0.131	0.131	0.129	0.126	0.122	0.119	0.115	0.111	0.108	0.105	0.103	0.101	0.099	0.098	0.097	0.097	0.099	0.1	0.102	0.104	0.105	0.107	0.109	0.112	0.114	0.114	0.116	0.117	0.12	0.122
F02	Sample	Dilution_70%	0.7	DMSO	Lycopene	Standard_Development	Run080	Standard_Measurement	Plate_01	Clariostar_Study	MB	Biofoundry_,_London	Linear_Dilution_Pattern_V2	0.142	0.139	0.135	0.132	0.128	0.124	0.123	0.122	0.12	0.118	0.114	0.111	0.109	0.105	0.103	0.101	0.098	0.097	0.095	0.095	0.094	0.093	0.094	0.095	0.096	0.097	0.098	0.099	0.101	0.102	0.103	0.104	0.105	0.106	0.107	0.11
F03	Sample	Dilution_50%	0.5	DMSO	Lycopene	Standard_Development	Run080	Standard_Measurement	Plate_01	Clariostar_Study	MB	Biofoundry_,_London	Linear_Dilution_Pattern_V2	0.132	0.13	0.125	0.121	0.118	0.114	0.111	0.112	0.11	0.107	0.104	0.101	0.098	0.095	0.092	0.091	0.088	0.087	0.085	0.084	0.084	0.083	0.084	0.084	0.085	0.086	0.086	0.087	0.088	0.09	0.09	0.091	0.091	0.092	0.092	0.093
F04	Sample	Dilution_30%	0.3	DMSO	Lycopene	Standard_Development	Run080	Standard_Measurement	Plate_01	Clariostar_Study	MB	Biofoundry_,_London	Linear_Dilution_Pattern_V2	0.115	0.113	0.109	0.105	0.102	0.098	0.096	0.096	0.093	0.09	0.086	0.083	0.081	0.077	0.075	0.074	0.072	0.07	0.069	0.068	0.067	0.066	0.067	0.068	0.068	0.068	0.068	0.068	0.069	0.07	0.07	0.071	0.07	0.07	0.071	0.071
F05	Sample	Dilution_10%	0.1	DMSO	Lycopene	Standard_Development	Run080	Standard_Measurement	Plate_01	Clariostar_Study	MB	Biofoundry_,_London	Linear_Dilution_Pattern_V2	0.099	0.096	0.093	0.09	0.086	0.083	0.08	0.081	0.078	0.074	0.071	0.069	0.066	0.062	0.061	0.06	0.058	0.056	0.055	0.055	0.053	0.053	0.053	0.054	0.054	0.054	0.053	0.052	0.053	0.053	0.053	0.053	0.053	0.052	0.051	0.051
F06	Sample	Dilution_90%	0.9	DMSO	Lycopene	Standard_Development	Run080	Standard_Measurement	Plate_01	Clariostar_Study	MB	Biofoundry_,_London	Linear_Dilution_Pattern_V2	0.15	0.148	0.144	0.141	0.137	0.133	0.132	0.132	0.13	0.129	0.125	0.122	0.12	0.116	0.113	0.112	0.109	0.107	0.106	0.105	0.105	0.104	0.106	0.107	0.108	0.111	0.112	0.114	0.116	0.119	0.12	0.121	0.123	0.124	0.126	0.129
F07	Sample	Dilution_70%	0.7	DMSO	Lycopene	Standard_Development	Run080	Standard_Measurement	Plate_01	Clariostar_Study	MB	Biofoundry_,_London	Linear_Dilution_Pattern_V2	0.129	0.125	0.122	0.118	0.115	0.111	0.109	0.109	0.107	0.106	0.102	0.1	0.096	0.092	0.09	0.089	0.087	0.085	0.083	0.083	0.082	0.082	0.082	0.084	0.085	0.086	0.087	0.088	0.09	0.093	0.093	0.094	0.096	0.097	0.098	0.1
F08	Sample	Dilution_50%	0.5	DMSO	Lycopene	Standard_Development	Run080	Standard_Measurement	Plate_01	Clariostar_Study	MB	Biofoundry_,_London	Linear_Dilution_Pattern_V2	0.12	0.117	0.113	0.11	0.106	0.102	0.1	0.1	0.098	0.094	0.091	0.089	0.085	0.082	0.08	0.079	0.076	0.074	0.073	0.073	0.072	0.072	0.072	0.073	0.074	0.075	0.076	0.076	0.077	0.078	0.079	0.08	0.08	0.081	0.081	0.082
F09	Sample	Dilution_30%	0.3	DMSO	Lycopene	Standard_Development	Run080	Standard_Measurement	Plate_01	Clariostar_Study	MB	Biofoundry_,_London	Linear_Dilution_Pattern_V2	0.128	0.126	0.121	0.118	0.115	0.111	0.109	0.109	0.106	0.103	0.099	0.096	0.093	0.089	0.088	0.087	0.085	0.082	0.081	0.081	0.08	0.079	0.079	0.08	0.08	0.08	0.08	0.079	0.079	0.08	0.08	0.081	0.08	0.08	0.079	0.079
F10	Sample	Dilution_10%	0.1	DMSO	Lycopene	Standard_Development	Run080	Standard_Measurement	Plate_01	Clariostar_Study	MB	Biofoundry_,_London	Linear_Dilution_Pattern_V2	0.1	0.098	0.094	0.091	0.087	0.083	0.081	0.08	0.076	0.074	0.07	0.067	0.063	0.06	0.059	0.057	0.056	0.053	0.052	0.052	0.051	0.051	0.051	0.052	0.052	0.051	0.051	0.05	0.05	0.051	0.051	0.051	0.051	0.05	0.049	0.049
F11	Blank	DMSO		DMSO		Standard_Development	Run080	Standard_Measurement	Plate_01	Clariostar_Study	MB	Biofoundry_,_London	Linear_Dilution_Pattern_V2	0.099	0.097	0.093	0.09	0.086	0.082	0.08	0.08	0.076	0.072	0.068	0.064	0.061	0.058	0.057	0.055	0.053	0.051	0.049	0.049	0.049	0.049	0.049	0.048	0.048	0.047	0.047	0.046	0.047	0.047	0.046	0.046	0.046	0.044	0.044	0.043
F12	Blank	DMSO		DMSO		Standard_Development	Run080	Standard_Measurement	Plate_01	Clariostar_Study	MB	Biofoundry_,_London	Linear_Dilution_Pattern_V2	0.103	0.1	0.096	0.092	0.089	0.084	0.082	0.082	0.079	0.075	0.069	0.066	0.062	0.058	0.057	0.056	0.053	0.051	0.05	0.05	0.049	0.048	0.049	0.049	0.048	0.047	0.047	0.045	0.046	0.046	0.046	0.046	0.046	0.045	0.044	0.043
G01	Sample	Dilution_85%	0.85	DMSO	Lycopene	Standard_Development	Run080	Standard_Measurement	Plate_01	Clariostar_Study	MB	Biofoundry_,_London	Linear_Dilution_Pattern_V2	0.139	0.136	0.132	0.128	0.124	0.119	0.117	0.117	0.115	0.113	0.109	0.106	0.102	0.097	0.096	0.094	0.091	0.088	0.087	0.086	0.085	0.085	0.086	0.089	0.089	0.091	0.093	0.095	0.097	0.1	0.102	0.103	0.105	0.107	0.109	0.111
G02	Sample	Dilution_65%	0.65	DMSO	Lycopene	Standard_Development	Run080	Standard_Measurement	Plate_01	Clariostar_Study	MB	Biofoundry_,_London	Linear_Dilution_Pattern_V2	0.128	0.125	0.121	0.117	0.114	0.11	0.108	0.108	0.107	0.104	0.101	0.098	0.095	0.091	0.089	0.088	0.085	0.083	0.082	0.081	0.081	0.081	0.082	0.083	0.083	0.084	0.086	0.086	0.088	0.09	0.091	0.092	0.093	0.094	0.095	0.097
G03	Sample	Dilution_45%	0.45	DMSO	Lycopene	Standard_Development	Run080	Standard_Measurement	Plate_01	Clariostar_Study	MB	Biofoundry_,_London	Linear_Dilution_Pattern_V2	0.116	0.113	0.109	0.105	0.102	0.098	0.096	0.096	0.094	0.092	0.088	0.085	0.082	0.079	0.077	0.076	0.073	0.071	0.07	0.07	0.068	0.068	0.069	0.07	0.07	0.071	0.071	0.072	0.073	0.074	0.075	0.076	0.076	0.077	0.077	0.078
G04	Sample	Dilution_25%	0.25	DMSO	Lycopene	Standard_Development	Run080	Standard_Measurement	Plate_01	Clariostar_Study	MB	Biofoundry_,_London	Linear_Dilution_Pattern_V2	0.104	0.1	0.096	0.093	0.09	0.086	0.085	0.084	0.081	0.079	0.075	0.073	0.07	0.066	0.065	0.063	0.06	0.059	0.057	0.058	0.057	0.056	0.057	0.058	0.058	0.059	0.058	0.058	0.059	0.06	0.06	0.06	0.061	0.061	0.061	0.061
G05	Sample	Dilution_05%	0.0499999999999999	DMSO	Lycopene	Standard_Development	Run080	Standard_Measurement	Plate_01	Clariostar_Study	MB	Biofoundry_,_London	Linear_Dilution_Pattern_V2	0.094	0.091	0.087	0.084	0.08	0.076	0.074	0.074	0.071	0.069	0.066	0.062	0.06	0.057	0.056	0.055	0.053	0.052	0.051	0.049	0.048	0.048	0.048	0.049	0.048	0.048	0.047	0.046	0.047	0.047	0.047	0.047	0.047	0.046	0.046	0.045
G06	Sample	Dilution_85%	0.85	DMSO	Lycopene	Standard_Development	Run080	Standard_Measurement	Plate_01	Clariostar_Study	MB	Biofoundry_,_London	Linear_Dilution_Pattern_V2	0.131	0.128	0.123	0.12	0.117	0.113	0.111	0.112	0.11	0.108	0.104	0.102	0.099	0.095	0.093	0.092	0.089	0.087	0.086	0.085	0.084	0.084	0.085	0.087	0.088	0.09	0.092	0.093	0.096	0.099	0.1	0.102	0.103	0.105	0.107	0.109
G07	Sample	Dilution_65%	0.65	DMSO	Lycopene	Standard_Development	Run080	Standard_Measurement	Plate_01	Clariostar_Study	MB	Biofoundry_,_London	Linear_Dilution_Pattern_V2	0.186	0.183	0.18	0.177	0.173	0.169	0.168	0.169	0.166	0.164	0.161	0.158	0.155	0.152	0.15	0.149	0.146	0.145	0.143	0.142	0.141	0.14	0.141	0.142	0.142	0.143	0.144	0.144	0.146	0.147	0.147	0.148	0.147	0.148	0.149	0.15
G08	Sample	Dilution_45%	0.45	DMSO	Lycopene	Standard_Development	Run080	Standard_Measurement	Plate_01	Clariostar_Study	MB	Biofoundry_,_London	Linear_Dilution_Pattern_V2	0.118	0.115	0.111	0.108	0.105	0.1	0.099	0.098	0.097	0.094	0.09	0.087	0.084	0.081	0.08	0.079	0.077	0.075	0.073	0.073	0.072	0.072	0.072	0.073	0.073	0.074	0.074	0.074	0.076	0.077	0.078	0.079	0.079	0.079	0.079	0.08
G09	Sample	Dilution_25%	0.25	DMSO	Lycopene	Standard_Development	Run080	Standard_Measurement	Plate_01	Clariostar_Study	MB	Biofoundry_,_London	Linear_Dilution_Pattern_V2	0.105	0.102	0.099	0.095	0.091	0.087	0.085	0.085	0.082	0.079	0.075	0.072	0.069	0.065	0.064	0.063	0.061	0.059	0.058	0.058	0.056	0.056	0.057	0.057	0.057	0.057	0.058	0.057	0.057	0.058	0.058	0.059	0.058	0.058	0.058	0.058
G10	Sample	Dilution_05%	0.0499999999999999	DMSO	Lycopene	Standard_Development	Run080	Standard_Measurement	Plate_01	Clariostar_Study	MB	Biofoundry_,_London	Linear_Dilution_Pattern_V2	0.097	0.093	0.089	0.086	0.082	0.077	0.076	0.076	0.074	0.07	0.066	0.062	0.059	0.056	0.054	0.053	0.051	0.049	0.047	0.047	0.046	0.046	0.046	0.047	0.047	0.046	0.045	0.045	0.045	0.046	0.046	0.046	0.046	0.044	0.044	0.043
G11	Blank	DMSO_Blank		DMSO		Standard_Development	Run080	Standard_Measurement	Plate_01	Clariostar_Study	MB	Biofoundry_,_London	Linear_Dilution_Pattern_V2	0.1	0.097	0.092	0.088	0.085	0.081	0.078	0.078	0.075	0.071	0.066	0.062	0.059	0.056	0.055	0.054	0.051	0.05	0.049	0.048	0.047	0.046	0.046	0.047	0.047	0.047	0.045	0.044	0.045	0.045	0.045	0.045	0.045	0.044	0.042	0.041
G12	Blank	DMSO_Blank		DMSO		Standard_Development	Run080	Standard_Measurement	Plate_01	Clariostar_Study	MB	Biofoundry_,_London	Linear_Dilution_Pattern_V2	0.096	0.092	0.087	0.084	0.081	0.076	0.074	0.073	0.07	0.066	0.061	0.057	0.053	0.05	0.049	0.048	0.046	0.044	0.043	0.043	0.041	0.042	0.042	0.042	0.041	0.041	0.04	0.039	0.04	0.04	0.041	0.041	0.04	0.039	0.039	0.038
H01	Sample	Dilution_85%	0.85	DMSO	Lycopene	Standard_Development	Run080	Standard_Measurement	Plate_01	Clariostar_Study	MB	Biofoundry_,_London	Linear_Dilution_Pattern_V2	0.146	0.143	0.139	0.135	0.132	0.127	0.125	0.124	0.122	0.119	0.115	0.113	0.108	0.104	0.102	0.099	0.095	0.093	0.091	0.091	0.09	0.09	0.091	0.092	0.093	0.095	0.096	0.098	0.1	0.102	0.104	0.105	0.105	0.107	0.108	0.111
H02	Sample	Dilution_65%	0.65	DMSO	Lycopene	Standard_Development	Run080	Standard_Measurement	Plate_01	Clariostar_Study	MB	Biofoundry_,_London	Linear_Dilution_Pattern_V2	0.129	0.126	0.121	0.118	0.114	0.11	0.107	0.107	0.105	0.102	0.099	0.097	0.093	0.089	0.087	0.085	0.083	0.08	0.079	0.079	0.078	0.078	0.079	0.08	0.081	0.082	0.083	0.084	0.086	0.088	0.088	0.089	0.09	0.092	0.093	0.094
H03	Sample	Dilution_45%	0.45	DMSO	Lycopene	Standard_Development	Run080	Standard_Measurement	Plate_01	Clariostar_Study	MB	Biofoundry_,_London	Linear_Dilution_Pattern_V2	0.124	0.121	0.116	0.112	0.109	0.104	0.102	0.102	0.1	0.097	0.093	0.09	0.087	0.082	0.08	0.078	0.076	0.074	0.072	0.072	0.071	0.07	0.07	0.072	0.072	0.072	0.073	0.073	0.074	0.076	0.076	0.076	0.077	0.078	0.078	0.078
H04	Sample	Dilution_25%	0.25	DMSO	Lycopene	Standard_Development	Run080	Standard_Measurement	Plate_01	Clariostar_Study	MB	Biofoundry_,_London	Linear_Dilution_Pattern_V2	0.113	0.109	0.105	0.102	0.098	0.093	0.091	0.091	0.087	0.084	0.081	0.077	0.074	0.07	0.068	0.067	0.064	0.063	0.062	0.06	0.059	0.059	0.059	0.06	0.061	0.06	0.061	0.06	0.061	0.062	0.062	0.062	0.063	0.062	0.062	0.062
H05	Sample	Dilution_05%	0.0499999999999999	DMSO	Lycopene	Standard_Development	Run080	Standard_Measurement	Plate_01	Clariostar_Study	MB	Biofoundry_,_London	Linear_Dilution_Pattern_V2	0.102	0.099	0.096	0.093	0.089	0.085	0.082	0.082	0.079	0.076	0.071	0.069	0.065	0.062	0.061	0.059	0.057	0.055	0.054	0.053	0.052	0.052	0.052	0.052	0.052	0.052	0.051	0.05	0.05	0.051	0.05	0.05	0.05	0.049	0.048	0.047
H06	Sample	Dilution_85%	0.85	DMSO	Lycopene	Standard_Development	Run080	Standard_Measurement	Plate_01	Clariostar_Study	MB	Biofoundry_,_London	Linear_Dilution_Pattern_V2	0.133	0.131	0.127	0.123	0.12	0.115	0.113	0.113	0.111	0.108	0.105	0.102	0.1	0.096	0.094	0.092	0.089	0.087	0.086	0.085	0.084	0.084	0.086	0.087	0.088	0.09	0.091	0.093	0.095	0.098	0.099	0.1	0.102	0.103	0.105	0.108
H07	Sample	Dilution_65%	0.65	DMSO	Lycopene	Standard_Development	Run080	Standard_Measurement	Plate_01	Clariostar_Study	MB	Biofoundry_,_London	Linear_Dilution_Pattern_V2	0.132	0.128	0.124	0.12	0.117	0.112	0.11	0.11	0.108	0.107	0.103	0.1	0.097	0.093	0.09	0.088	0.086	0.084	0.082	0.082	0.081	0.081	0.081	0.082	0.083	0.084	0.086	0.087	0.088	0.09	0.091	0.091	0.092	0.093	0.094	0.096
H08	Sample	Dilution_45%	0.45	DMSO	Lycopene	Standard_Development	Run080	Standard_Measurement	Plate_01	Clariostar_Study	MB	Biofoundry_,_London	Linear_Dilution_Pattern_V2	0.113	0.109	0.106	0.102	0.099	0.094	0.091	0.091	0.089	0.086	0.082	0.078	0.075	0.071	0.069	0.068	0.066	0.064	0.062	0.062	0.062	0.061	0.062	0.063	0.064	0.064	0.064	0.064	0.066	0.067	0.068	0.069	0.069	0.07	0.07	0.071
H09	Sample	Dilution_25%	0.25	DMSO	Lycopene	Standard_Development	Run080	Standard_Measurement	Plate_01	Clariostar_Study	MB	Biofoundry_,_London	Linear_Dilution_Pattern_V2	0.115	0.112	0.108	0.104	0.101	0.097	0.094	0.093	0.091	0.088	0.083	0.079	0.076	0.073	0.071	0.069	0.067	0.065	0.063	0.063	0.062	0.062	0.062	0.062	0.062	0.062	0.062	0.061	0.062	0.063	0.064	0.064	0.063	0.063	0.063	0.063
H10	Sample	Dilution_05%	0.0499999999999999	DMSO	Lycopene	Standard_Development	Run080	Standard_Measurement	Plate_01	Clariostar_Study	MB	Biofoundry_,_London	Linear_Dilution_Pattern_V2	0.101	0.097	0.093	0.09	0.087	0.082	0.079	0.079	0.076	0.072	0.069	0.064	0.061	0.058	0.056	0.055	0.052	0.05	0.049	0.048	0.047	0.047	0.048	0.048	0.047	0.047	0.046	0.045	0.046	0.046	0.046	0.046	0.046	0.045	0.045	0.043
H11	Blank	DMSO_Blank		DMSO		Standard_Development	Run080	Standard_Measurement	Plate_01	Clariostar_Study	MB	Biofoundry_,_London	Linear_Dilution_Pattern_V2	0.101	0.098	0.094	0.091	0.087	0.082	0.08	0.08	0.076	0.073	0.068	0.064	0.062	0.058	0.056	0.055	0.053	0.051	0.05	0.05	0.049	0.048	0.048	0.048	0.047	0.047	0.046	0.045	0.045	0.045	0.045	0.045	0.045	0.044	0.043	0.042
H12	Blank	DMSO_Blank		DMSO		Standard_Development	Run080	Standard_Measurement	Plate_01	Clariostar_Study	MB	Biofoundry_,_London	Linear_Dilution_Pattern_V2	0.101	0.098	0.094	0.09	0.086	0.081	0.079	0.079	0.075	0.071	0.065	0.061	0.057	0.052	0.051	0.05	0.048	0.046	0.044	0.045	0.043	0.042	0.043	0.043	0.043	0.043	0.042	0.041	0.042	0.042	0.041	0.042	0.042	0.041	0.04	0.038
A01	Sample	Dilution_100%	1.0	DMSO	Lycopene	Standard_Development	Run080	Standard_Measurement	Plate_01	Clariostar_Study	MB	Biofoundry_,_London	Linear_Dilution_Pattern_V2	0.163	0.159	0.155	0.152	0.148	0.143	0.141	0.139	0.137	0.134	0.131	0.127	0.123	0.118	0.116	0.113	0.111	0.109	0.107	0.107	0.106	0.106	0.107	0.108	0.108	0.112	0.114	0.116	0.119	0.121	0.123	0.126	0.127	0.13	0.133	0.137
A02	Sample	Dilution_80%	0.8	DMSO	Lycopene	Standard_Development	Run080	Standard_Measurement	Plate_01	Clariostar_Study	MB	Biofoundry_,_London	Linear_Dilution_Pattern_V2	0.135	0.132	0.128	0.125	0.121	0.117	0.115	0.112	0.11	0.107	0.103	0.1	0.097	0.093	0.09	0.087	0.084	0.083	0.082	0.081	0.08	0.08	0.08	0.081	0.082	0.085	0.086	0.087	0.09	0.091	0.093	0.094	0.096	0.098	0.101	0.104
A03	Sample	Dilution_60%	0.6	DMSO	Lycopene	Standard_Development	Run080	Standard_Measurement	Plate_01	Clariostar_Study	MB	Biofoundry_,_London	Linear_Dilution_Pattern_V2	0.126	0.123	0.119	0.117	0.112	0.109	0.107	0.104	0.102	0.099	0.096	0.091	0.087	0.085	0.082	0.08	0.077	0.077	0.074	0.074	0.073	0.073	0.073	0.073	0.074	0.075	0.077	0.077	0.079	0.08	0.081	0.082	0.083	0.085	0.086	0.089
A04	Sample	Dilution_40%	0.4	DMSO	Lycopene	Standard_Development	Run080	Standard_Measurement	Plate_01	Clariostar_Study	MB	Biofoundry_,_London	Linear_Dilution_Pattern_V2	0.121	0.118	0.114	0.112	0.108	0.104	0.102	0.1	0.097	0.093	0.09	0.085	0.081	0.078	0.075	0.073	0.071	0.07	0.067	0.067	0.066	0.066	0.066	0.066	0.066	0.067	0.067	0.068	0.069	0.07	0.07	0.071	0.071	0.073	0.074	0.076
A05	Sample	Dilution_20%	0.2	DMSO	Lycopene	Standard_Development	Run080	Standard_Measurement	Plate_01	Clariostar_Study	MB	Biofoundry_,_London	Linear_Dilution_Pattern_V2	0.111	0.107	0.103	0.101	0.097	0.093	0.091	0.088	0.086	0.083	0.079	0.074	0.071	0.069	0.067	0.064	0.061	0.06	0.059	0.058	0.057	0.057	0.056	0.055	0.055	0.056	0.056	0.056	0.056	0.056	0.057	0.057	0.057	0.057	0.057	0.059
A06	Sample	Dilution_100%	1.0	DMSO	Lycopene	Standard_Development	Run080	Standard_Measurement	Plate_01	Clariostar_Study	MB	Biofoundry_,_London	Linear_Dilution_Pattern_V2	0.146	0.142	0.138	0.135	0.132	0.128	0.126	0.124	0.121	0.12	0.117	0.113	0.109	0.105	0.102	0.1	0.097	0.095	0.093	0.093	0.092	0.092	0.092	0.093	0.094	0.097	0.099	0.102	0.104	0.107	0.108	0.109	0.111	0.114	0.116	0.121
A07	Sample	Dilution_80%	0.8	DMSO	Lycopene	Standard_Development	Run080	Standard_Measurement	Plate_01	Clariostar_Study	MB	Biofoundry_,_London	Linear_Dilution_Pattern_V2	0.143	0.14	0.137	0.133	0.129	0.126	0.123	0.121	0.119	0.116	0.113	0.109	0.105	0.101	0.098	0.096	0.094	0.092	0.089	0.088	0.088	0.087	0.088	0.089	0.09	0.091	0.093	0.095	0.096	0.098	0.099	0.1	0.101	0.103	0.106	0.109
A08	Sample	Dilution_60%	0.6	DMSO	Lycopene	Standard_Development	Run080	Standard_Measurement	Plate_01	Clariostar_Study	MB	Biofoundry_,_London	Linear_Dilution_Pattern_V2	0.128	0.126	0.122	0.119	0.115	0.111	0.109	0.107	0.104	0.1	0.098	0.093	0.09	0.086	0.083	0.081	0.079	0.078	0.075	0.075	0.074	0.074	0.074	0.074	0.075	0.076	0.077	0.078	0.079	0.081	0.082	0.083	0.084	0.085	0.086	0.089
A09	Sample	Dilution_40%	0.4	DMSO	Lycopene	Standard_Development	Run080	Standard_Measurement	Plate_01	Clariostar_Study	MB	Biofoundry_,_London	Linear_Dilution_Pattern_V2	0.126	0.123	0.119	0.117	0.112	0.108	0.107	0.104	0.101	0.097	0.094	0.089	0.085	0.082	0.079	0.076	0.075	0.073	0.071	0.071	0.07	0.069	0.069	0.069	0.069	0.07	0.071	0.071	0.071	0.072	0.072	0.072	0.073	0.074	0.074	0.076
A10	Sample	Dilution_20%	0.2	DMSO	Lycopene	Standard_Development	Run080	Standard_Measurement	Plate_01	Clariostar_Study	MB	Biofoundry_,_London	Linear_Dilution_Pattern_V2	0.119	0.116	0.113	0.11	0.106	0.102	0.099	0.097	0.094	0.09	0.086	0.081	0.078	0.074	0.072	0.069	0.067	0.066	0.064	0.062	0.062	0.061	0.061	0.06	0.06	0.061	0.061	0.06	0.061	0.061	0.061	0.06	0.06	0.06	0.061	0.062
A11	Blank	DMSO_Blank		DMSO		Standard_Development	Run080	Standard_Measurement	Plate_01	Clariostar_Study	MB	Biofoundry_,_London	Linear_Dilution_Pattern_V2	0.112	0.111	0.107	0.103	0.1	0.096	0.094	0.091	0.087	0.084	0.079	0.074	0.07	0.067	0.064	0.061	0.06	0.058	0.056	0.056	0.054	0.053	0.053	0.053	0.052	0.052	0.051	0.051	0.05	0.05	0.05	0.049	0.048	0.048	0.047	0.047
A12	Blank	DMSO_Blank		DMSO		Standard_Development	Run080	Standard_Measurement	Plate_01	Clariostar_Study	MB	Biofoundry_,_London	Linear_Dilution_Pattern_V2	0.12	0.117	0.113	0.11	0.106	0.102	0.1	0.097	0.093	0.089	0.085	0.08	0.077	0.074	0.071	0.068	0.066	0.065	0.063	0.062	0.061	0.06	0.06	0.059	0.057	0.058	0.058	0.056	0.056	0.056	0.055	0.054	0.054	0.053	0.053	0.053
B01	Sample	Dilution_100%	1.0	DMSO	Lycopene	Standard_Development	Run080	Standard_Measurement	Plate_01	Clariostar_Study	MB	Biofoundry_,_London	Linear_Dilution_Pattern_V2	0.142	0.139	0.135	0.132	0.128	0.123	0.122	0.12	0.119	0.115	0.113	0.109	0.105	0.101	0.099	0.096	0.093	0.092	0.09	0.09	0.089	0.089	0.09	0.091	0.092	0.096	0.098	0.101	0.103	0.106	0.108	0.11	0.112	0.115	0.118	0.123
B02	Sample	Dilution_80%	0.8	DMSO	Lycopene	Standard_Development	Run080	Standard_Measurement	Plate_01	Clariostar_Study	MB	Biofoundry_,_London	Linear_Dilution_Pattern_V2	0.131	0.129	0.126	0.123	0.119	0.115	0.113	0.112	0.109	0.107	0.104	0.099	0.097	0.094	0.091	0.089	0.086	0.085	0.083	0.083	0.082	0.082	0.082	0.083	0.084	0.087	0.088	0.09	0.092	0.093	0.096	0.097	0.098	0.101	0.103	0.107
B03	Sample	Dilution_60%	0.6	DMSO	Lycopene	Standard_Development	Run080	Standard_Measurement	Plate_01	Clariostar_Study	MB	Biofoundry_,_London	Linear_Dilution_Pattern_V2	0.178	0.175	0.172	0.17	0.166	0.163	0.161	0.159	0.157	0.155	0.152	0.148	0.144	0.141	0.139	0.137	0.134	0.132	0.131	0.131	0.129	0.128	0.128	0.128	0.128	0.129	0.129	0.13	0.13	0.131	0.131	0.131	0.131	0.132	0.133	0.134
B04	Sample	Dilution_40%	0.4	DMSO	Lycopene	Standard_Development	Run080	Standard_Measurement	Plate_01	Clariostar_Study	MB	Biofoundry_,_London	Linear_Dilution_Pattern_V2	0.118	0.115	0.111	0.109	0.104	0.101	0.099	0.097	0.095	0.092	0.088	0.084	0.08	0.077	0.076	0.073	0.071	0.069	0.068	0.068	0.067	0.066	0.066	0.067	0.067	0.068	0.069	0.07	0.07	0.072	0.072	0.073	0.073	0.074	0.075	0.077
B05	Sample	Dilution_20%	0.2	DMSO	Lycopene	Standard_Development	Run080	Standard_Measurement	Plate_01	Clariostar_Study	MB	Biofoundry_,_London	Linear_Dilution_Pattern_V2	0.103	0.1	0.097	0.095	0.09	0.087	0.086	0.084	0.082	0.079	0.076	0.071	0.069	0.066	0.063	0.061	0.059	0.058	0.057	0.056	0.055	0.055	0.055	0.055	0.055	0.055	0.056	0.056	0.056	0.056	0.057	0.057	0.057	0.057	0.057	0.058
B06	Sample	Dilution_100%	1.0	DMSO	Lycopene	Standard_Development	Run080	Standard_Measurement	Plate_01	Clariostar_Study	MB	Biofoundry_,_London	Linear_Dilution_Pattern_V2	0.141	0.138	0.134	0.132	0.128	0.125	0.122	0.12	0.119	0.117	0.115	0.11	0.107	0.104	0.101	0.098	0.096	0.095	0.093	0.092	0.092	0.091	0.093	0.094	0.095	0.098	0.1	0.102	0.105	0.107	0.109	0.11	0.112	0.114	0.117	0.122
B07	Sample	Dilution_80%	0.8	DMSO	Lycopene	Standard_Development	Run080	Standard_Measurement	Plate_01	Clariostar_Study	MB	Biofoundry_,_London	Linear_Dilution_Pattern_V2	0.135	0.132	0.128	0.126	0.122	0.119	0.117	0.116	0.114	0.111	0.109	0.106	0.103	0.099	0.097	0.094	0.092	0.092	0.089	0.089	0.088	0.088	0.088	0.089	0.09	0.092	0.094	0.096	0.097	0.099	0.1	0.101	0.103	0.105	0.107	0.111
B08	Sample	Dilution_60%	0.6	DMSO	Lycopene	Standard_Development	Run080	Standard_Measurement	Plate_01	Clariostar_Study	MB	Biofoundry_,_London	Linear_Dilution_Pattern_V2	0.124	0.121	0.116	0.114	0.11	0.107	0.105	0.103	0.101	0.098	0.096	0.091	0.089	0.086	0.084	0.081	0.079	0.078	0.076	0.076	0.075	0.075	0.075	0.075	0.076	0.078	0.079	0.08	0.082	0.082	0.083	0.084	0.085	0.087	0.089	0.091
B09	Sample	Dilution_40%	0.4	DMSO	Lycopene	Standard_Development	Run080	Standard_Measurement	Plate_01	Clariostar_Study	MB	Biofoundry_,_London	Linear_Dilution_Pattern_V2	0.119	0.116	0.113	0.111	0.106	0.103	0.101	0.099	0.096	0.092	0.089	0.085	0.082	0.08	0.077	0.075	0.072	0.071	0.07	0.069	0.068	0.068	0.067	0.068	0.067	0.068	0.069	0.069	0.07	0.071	0.071	0.071	0.072	0.072	0.074	0.075
B10	Sample	Dilution_20%	0.2	DMSO	Lycopene	Standard_Development	Run080	Standard_Measurement	Plate_01	Clariostar_Study	MB	Biofoundry_,_London	Linear_Dilution_Pattern_V2	0.11	0.107	0.103	0.101	0.097	0.093	0.091	0.089	0.087	0.083	0.079	0.075	0.072	0.069	0.067	0.064	0.062	0.061	0.059	0.059	0.058	0.058	0.057	0.058	0.057	0.058	0.058	0.058	0.057	0.057	0.058	0.058	0.058	0.058	0.058	0.058
B11	Blank	DMSO_Blank		DMSO		Standard_Development	Run080	Standard_Measurement	Plate_01	Clariostar_Study	MB	Biofoundry_,_London	Linear_Dilution_Pattern_V2	0.106	0.103	0.1	0.098	0.094	0.09	0.088	0.085	0.083	0.079	0.075	0.071	0.068	0.065	0.063	0.061	0.059	0.058	0.056	0.055	0.054	0.053	0.053	0.052	0.051	0.051	0.052	0.05	0.049	0.05	0.049	0.048	0.048	0.048	0.048	0.047
B12	Blank	DMSO_Blank		DMSO		Standard_Development	Run080	Standard_Measurement	Plate_01	Clariostar_Study	MB	Biofoundry_,_London	Linear_Dilution_Pattern_V2	0.104	0.1	0.097	0.094	0.09	0.087	0.085	0.082	0.079	0.075	0.071	0.066	0.063	0.06	0.058	0.056	0.054	0.053	0.051	0.05	0.049	0.049	0.049	0.048	0.048	0.048	0.047	0.047	0.046	0.046	0.046	0.045	0.045	0.045	0.045	0.044
C01	Sample	Dilution_95%	0.95	DMSO	Lycopene	Standard_Development	Run080	Standard_Measurement	Plate_01	Clariostar_Study	MB	Biofoundry_,_London	Linear_Dilution_Pattern_V2	0.155	0.153	0.148	0.146	0.142	0.138	0.137	0.135	0.133	0.13	0.127	0.124	0.12	0.116	0.114	0.112	0.109	0.107	0.106	0.105	0.104	0.105	0.105	0.107	0.108	0.11	0.113	0.115	0.118	0.12	0.122	0.123	0.125	0.128	0.131	0.135
C02	Sample	Dilution_75%	0.75	DMSO	Lycopene	Standard_Development	Run080	Standard_Measurement	Plate_01	Clariostar_Study	MB	Biofoundry_,_London	Linear_Dilution_Pattern_V2	0.132	0.129	0.125	0.122	0.118	0.115	0.113	0.112	0.109	0.106	0.104	0.1	0.096	0.093	0.091	0.089	0.086	0.085	0.083	0.083	0.082	0.083	0.083	0.084	0.085	0.086	0.088	0.09	0.092	0.094	0.095	0.096	0.097	0.1	0.102	0.105
C03	Sample	Dilution_55%	0.55	DMSO	Lycopene	Standard_Development	Run080	Standard_Measurement	Plate_01	Clariostar_Study	MB	Biofoundry_,_London	Linear_Dilution_Pattern_V2	0.123	0.12	0.116	0.113	0.11	0.106	0.104	0.102	0.101	0.098	0.095	0.09	0.087	0.085	0.083	0.081	0.077	0.076	0.074	0.075	0.074	0.073	0.073	0.074	0.075	0.076	0.077	0.078	0.079	0.08	0.081	0.083	0.083	0.084	0.086	0.088
C04	Sample	Dilution_35%	0.35	DMSO	Lycopene	Standard_Development	Run080	Standard_Measurement	Plate_01	Clariostar_Study	MB	Biofoundry_,_London	Linear_Dilution_Pattern_V2	0.113	0.11	0.106	0.104	0.1	0.096	0.095	0.093	0.091	0.088	0.085	0.081	0.077	0.074	0.072	0.071	0.069	0.067	0.066	0.066	0.065	0.064	0.064	0.065	0.065	0.066	0.067	0.067	0.068	0.068	0.069	0.07	0.07	0.071	0.072	0.073
C05	Sample	Dilution_15%	0.15	DMSO	Lycopene	Standard_Development	Run080	Standard_Measurement	Plate_01	Clariostar_Study	MB	Biofoundry_,_London	Linear_Dilution_Pattern_V2	0.1	0.097	0.093	0.091	0.088	0.085	0.083	0.081	0.079	0.075	0.072	0.069	0.066	0.064	0.061	0.06	0.058	0.057	0.055	0.055	0.054	0.054	0.054	0.054	0.054	0.054	0.054	0.054	0.054	0.054	0.054	0.054	0.054	0.054	0.054	0.055
C06	Sample	Dilution_95%	0.95	DMSO	Lycopene	Standard_Development	Run080	Standard_Measurement	Plate_01	Clariostar_Study	MB	Biofoundry_,_London	Linear_Dilution_Pattern_V2	0.14	0.136	0.132	0.128	0.125	0.122	0.121	0.119	0.117	0.116	0.113	0.11	0.106	0.102	0.101	0.098	0.096	0.095	0.093	0.092	0.092	0.091	0.092	0.093	0.095	0.097	0.099	0.101	0.104	0.105	0.107	0.109	0.11	0.113	0.116	0.12
C07	Sample	Dilution_75%	0.75	DMSO	Lycopene	Standard_Development	Run080	Standard_Measurement	Plate_01	Clariostar_Study	MB	Biofoundry_,_London	Linear_Dilution_Pattern_V2	0.138	0.136	0.132	0.13	0.126	0.122	0.121	0.12	0.118	0.116	0.113	0.11	0.107	0.104	0.102	0.099	0.097	0.096	0.094	0.094	0.094	0.094	0.094	0.095	0.096	0.098	0.099	0.101	0.103	0.104	0.105	0.106	0.108	0.109	0.111	0.115
C08	Sample	Dilution_55%	0.55	DMSO	Lycopene	Standard_Development	Run080	Standard_Measurement	Plate_01	Clariostar_Study	MB	Biofoundry_,_London	Linear_Dilution_Pattern_V2	0.127	0.123	0.12	0.117	0.114	0.11	0.109	0.107	0.106	0.103	0.1	0.096	0.093	0.091	0.089	0.087	0.084	0.083	0.082	0.082	0.081	0.081	0.081	0.082	0.083	0.084	0.084	0.085	0.086	0.087	0.088	0.088	0.089	0.09	0.092	0.094
C09	Sample	Dilution_35%	0.35	DMSO	Lycopene	Standard_Development	Run080	Standard_Measurement	Plate_01	Clariostar_Study	MB	Biofoundry_,_London	Linear_Dilution_Pattern_V2	0.116	0.113	0.109	0.107	0.103	0.1	0.098	0.095	0.092	0.09	0.086	0.081	0.079	0.077	0.074	0.072	0.071	0.069	0.067	0.067	0.066	0.066	0.065	0.066	0.065	0.066	0.067	0.068	0.068	0.069	0.069	0.069	0.069	0.07	0.071	0.072
C10	Sample	Dilution_15%	0.15	DMSO	Lycopene	Standard_Development	Run080	Standard_Measurement	Plate_01	Clariostar_Study	MB	Biofoundry_,_London	Linear_Dilution_Pattern_V2	0.103	0.101	0.098	0.095	0.091	0.088	0.086	0.085	0.082	0.078	0.074	0.071	0.067	0.064	0.063	0.06	0.058	0.057	0.055	0.055	0.054	0.054	0.054	0.054	0.053	0.054	0.054	0.053	0.053	0.054	0.054	0.054	0.054	0.054	0.054	0.055
C11	Blank	DMSO_Blank		DMSO		Standard_Development	Run080	Standard_Measurement	Plate_01	Clariostar_Study	MB	Biofoundry_,_London	Linear_Dilution_Pattern_V2	0.096	0.093	0.089	0.087	0.083	0.08	0.078	0.076	0.073	0.07	0.066	0.062	0.059	0.056	0.054	0.053	0.05	0.049	0.047	0.047	0.046	0.046	0.045	0.046	0.044	0.045	0.044	0.044	0.044	0.044	0.044	0.044	0.043	0.043	0.043	0.043
C12	Blank	DMSO_Blank		DMSO		Standard_Development	Run080	Standard_Measurement	Plate_01	Clariostar_Study	MB	Biofoundry_,_London	Linear_Dilution_Pattern_V2	0.099	0.096	0.093	0.091	0.086	0.083	0.081	0.079	0.076	0.072	0.068	0.064	0.06	0.057	0.056	0.054	0.052	0.051	0.049	0.049	0.048	0.048	0.047	0.047	0.046	0.047	0.046	0.046	0.046	0.046	0.045	0.046	0.045	0.044	0.044	0.044
D01	Sample	Dilution_95%	0.95	DMSO	Lycopene	Standard_Development	Run080	Standard_Measurement	Plate_01	Clariostar_Study	MB	Biofoundry_,_London	Linear_Dilution_Pattern_V2	0.143	0.14	0.136	0.133	0.129	0.125	0.123	0.121	0.119	0.117	0.115	0.111	0.107	0.103	0.101	0.098	0.096	0.095	0.093	0.091	0.091	0.091	0.091	0.093	0.094	0.097	0.099	0.101	0.103	0.105	0.107	0.109	0.111	0.113	0.116	0.12
D02	Sample	Dilution_75%	0.75	DMSO	Lycopene	Standard_Development	Run080	Standard_Measurement	Plate_01	Clariostar_Study	MB	Biofoundry_,_London	Linear_Dilution_Pattern_V2	0.135	0.132	0.128	0.126	0.122	0.118	0.116	0.115	0.114	0.111	0.108	0.105	0.102	0.099	0.097	0.094	0.091	0.09	0.089	0.088	0.087	0.087	0.088	0.089	0.089	0.092	0.093	0.095	0.096	0.098	0.1	0.101	0.102	0.104	0.106	0.109
D03	Sample	Dilution_55%	0.55	DMSO	Lycopene	Standard_Development	Run080	Standard_Measurement	Plate_01	Clariostar_Study	MB	Biofoundry_,_London	Linear_Dilution_Pattern_V2	0.137	0.135	0.132	0.13	0.126	0.123	0.122	0.12	0.118	0.115	0.113	0.109	0.105	0.103	0.101	0.098	0.096	0.095	0.093	0.093	0.092	0.092	0.091	0.092	0.092	0.093	0.095	0.095	0.096	0.097	0.098	0.098	0.098	0.099	0.1	0.103
D04	Sample	Dilution_35%	0.35	DMSO	Lycopene	Standard_Development	Run080	Standard_Measurement	Plate_01	Clariostar_Study	MB	Biofoundry_,_London	Linear_Dilution_Pattern_V2	0.114	0.112	0.108	0.105	0.102	0.099	0.097	0.095	0.093	0.091	0.088	0.084	0.081	0.078	0.075	0.074	0.072	0.071	0.069	0.069	0.068	0.068	0.067	0.067	0.067	0.068	0.069	0.069	0.07	0.071	0.07	0.071	0.072	0.072	0.073	0.074
D05	Sample	Dilution_15%	0.15	DMSO	Lycopene	Standard_Development	Run080	Standard_Measurement	Plate_01	Clariostar_Study	MB	Biofoundry_,_London	Linear_Dilution_Pattern_V2	0.104	0.101	0.097	0.096	0.092	0.089	0.087	0.085	0.083	0.079	0.076	0.073	0.07	0.068	0.065	0.064	0.062	0.06	0.059	0.059	0.058	0.058	0.057	0.057	0.057	0.057	0.057	0.057	0.057	0.058	0.058	0.058	0.057	0.057	0.057	0.057
D06	Sample	Dilution_95%	0.95	DMSO	Lycopene	Standard_Development	Run080	Standard_Measurement	Plate_01	Clariostar_Study	MB	Biofoundry_,_London	Linear_Dilution_Pattern_V2	0.138	0.135	0.132	0.128	0.125	0.122	0.12	0.119	0.117	0.115	0.113	0.11	0.107	0.104	0.101	0.098	0.096	0.095	0.094	0.093	0.093	0.093	0.093	0.094	0.095	0.098	0.1	0.102	0.105	0.107	0.109	0.111	0.112	0.115	0.118	0.122
D07	Sample	Dilution_75%	0.75	DMSO	Lycopene	Standard_Development	Run080	Standard_Measurement	Plate_01	Clariostar_Study	MB	Biofoundry_,_London	Linear_Dilution_Pattern_V2	0.133	0.13	0.126	0.124	0.12	0.117	0.115	0.114	0.112	0.109	0.107	0.104	0.101	0.098	0.096	0.093	0.091	0.09	0.088	0.088	0.087	0.086	0.087	0.087	0.088	0.09	0.092	0.094	0.095	0.097	0.098	0.1	0.101	0.102	0.105	0.107
D08	Sample	Dilution_55%	0.55	DMSO	Lycopene	Standard_Development	Run080	Standard_Measurement	Plate_01	Clariostar_Study	MB	Biofoundry_,_London	Linear_Dilution_Pattern_V2	0.122	0.119	0.116	0.114	0.109	0.107	0.105	0.103	0.101	0.099	0.096	0.092	0.09	0.087	0.085	0.082	0.08	0.08	0.078	0.077	0.076	0.076	0.076	0.078	0.078	0.079	0.08	0.081	0.082	0.084	0.085	0.085	0.086	0.087	0.089	0.091
D09	Sample	Dilution_35%	0.35	DMSO	Lycopene	Standard_Development	Run080	Standard_Measurement	Plate_01	Clariostar_Study	MB	Biofoundry_,_London	Linear_Dilution_Pattern_V2	0.113	0.109	0.106	0.103	0.1	0.096	0.094	0.093	0.092	0.088	0.085	0.081	0.079	0.075	0.074	0.072	0.07	0.069	0.067	0.067	0.065	0.065	0.064	0.065	0.065	0.066	0.067	0.067	0.067	0.068	0.069	0.069	0.07	0.07	0.071	0.073
D10	Sample	Dilution_15%	0.15	DMSO	Lycopene	Standard_Development	Run080	Standard_Measurement	Plate_01	Clariostar_Study	MB	Biofoundry_,_London	Linear_Dilution_Pattern_V2	0.103	0.1	0.096	0.094	0.09	0.087	0.085	0.083	0.08	0.078	0.075	0.07	0.067	0.065	0.063	0.06	0.059	0.058	0.057	0.056	0.055	0.054	0.054	0.054	0.054	0.054	0.054	0.054	0.054	0.054	0.054	0.054	0.054	0.054	0.054	0.055
D11	Blank	DMSO_Blank		DMSO		Standard_Development	Run080	Standard_Measurement	Plate_01	Clariostar_Study	MB	Biofoundry_,_London	Linear_Dilution_Pattern_V2	0.1	0.096	0.093	0.09	0.087	0.083	0.081	0.079	0.076	0.073	0.069	0.065	0.062	0.059	0.058	0.056	0.054	0.053	0.051	0.051	0.05	0.049	0.049	0.048	0.047	0.048	0.047	0.046	0.046	0.046	0.046	0.046	0.045	0.045	0.044	0.044
D12	Blank	DMSO_Blank		DMSO		Standard_Development	Run080	Standard_Measurement	Plate_01	Clariostar_Study	MB	Biofoundry_,_London	Linear_Dilution_Pattern_V2	0.098	0.096	0.091	0.089	0.086	0.082	0.08	0.078	0.074	0.07	0.067	0.063	0.06	0.057	0.056	0.053	0.051	0.05	0.048	0.048	0.047	0.047	0.046	0.046	0.045	0.046	0.045	0.044	0.044	0.044	0.044	0.044	0.043	0.043	0.043	0.043
E01	Sample	Dilution_90%	0.9	DMSO	Lycopene	Standard_Development	Run080	Standard_Measurement	Plate_01	Clariostar_Study	MB	Biofoundry_,_London	Linear_Dilution_Pattern_V2	0.142	0.139	0.134	0.131	0.127	0.123	0.121	0.119	0.117	0.115	0.113	0.109	0.105	0.102	0.1	0.097	0.094	0.093	0.091	0.09	0.089	0.089	0.091	0.092	0.093	0.096	0.098	0.1	0.102	0.104	0.105	0.107	0.109	0.111	0.114	0.118
E02	Sample	Dilution_70%	0.7	DMSO	Lycopene	Standard_Development	Run080	Standard_Measurement	Plate_01	Clariostar_Study	MB	Biofoundry_,_London	Linear_Dilution_Pattern_V2	0.136	0.132	0.129	0.126	0.123	0.119	0.118	0.116	0.114	0.112	0.109	0.105	0.102	0.099	0.097	0.094	0.092	0.091	0.09	0.09	0.088	0.088	0.089	0.09	0.09	0.092	0.094	0.096	0.098	0.099	0.1	0.101	0.102	0.104	0.107	0.11
E03	Sample	Dilution_50%	0.5	DMSO	Lycopene	Standard_Development	Run080	Standard_Measurement	Plate_01	Clariostar_Study	MB	Biofoundry_,_London	Linear_Dilution_Pattern_V2	0.118	0.116	0.113	0.111	0.107	0.104	0.102	0.1	0.097	0.095	0.093	0.089	0.086	0.083	0.081	0.079	0.076	0.076	0.074	0.073	0.073	0.073	0.073	0.073	0.073	0.075	0.076	0.077	0.078	0.079	0.081	0.081	0.082	0.083	0.084	0.087
E04	Sample	Dilution_30%	0.3	DMSO	Lycopene	Standard_Development	Run080	Standard_Measurement	Plate_01	Clariostar_Study	MB	Biofoundry_,_London	Linear_Dilution_Pattern_V2	0.107	0.106	0.102	0.099	0.096	0.092	0.091	0.089	0.086	0.084	0.081	0.077	0.074	0.072	0.07	0.068	0.066	0.064	0.062	0.063	0.062	0.061	0.061	0.062	0.061	0.063	0.063	0.063	0.065	0.065	0.065	0.065	0.066	0.066	0.067	0.068
E05	Sample	Dilution_10%	0.1	DMSO	Lycopene	Standard_Development	Run080	Standard_Measurement	Plate_01	Clariostar_Study	MB	Biofoundry_,_London	Linear_Dilution_Pattern_V2	0.1	0.097	0.094	0.091	0.087	0.085	0.084	0.081	0.08	0.078	0.074	0.071	0.069	0.066	0.064	0.063	0.061	0.06	0.058	0.058	0.056	0.056	0.056	0.056	0.055	0.056	0.055	0.055	0.055	0.055	0.055	0.054	0.054	0.054	0.055	0.054
E06	Sample	Dilution_90%	0.9	DMSO	Lycopene	Standard_Development	Run080	Standard_Measurement	Plate_01	Clariostar_Study	MB	Biofoundry_,_London	Linear_Dilution_Pattern_V2	0.132	0.13	0.126	0.124	0.119	0.117	0.115	0.114	0.112	0.11	0.108	0.105	0.102	0.099	0.097	0.094	0.092	0.091	0.089	0.089	0.088	0.088	0.089	0.091	0.091	0.094	0.096	0.098	0.1	0.103	0.104	0.105	0.107	0.109	0.112	0.117
E07	Sample	Dilution_70%	0.7	DMSO	Lycopene	Standard_Development	Run080	Standard_Measurement	Plate_01	Clariostar_Study	MB	Biofoundry_,_London	Linear_Dilution_Pattern_V2	0.128	0.124	0.121	0.118	0.116	0.111	0.109	0.108	0.106	0.103	0.102	0.099	0.096	0.092	0.09	0.088	0.085	0.085	0.083	0.083	0.082	0.081	0.082	0.083	0.084	0.085	0.086	0.089	0.09	0.092	0.093	0.094	0.095	0.097	0.099	0.101
E08	Sample	Dilution_50%	0.5	DMSO	Lycopene	Standard_Development	Run080	Standard_Measurement	Plate_01	Clariostar_Study	MB	Biofoundry_,_London	Linear_Dilution_Pattern_V2	0.115	0.112	0.108	0.106	0.103	0.099	0.098	0.096	0.095	0.091	0.089	0.085	0.082	0.08	0.078	0.076	0.073	0.072	0.071	0.071	0.07	0.069	0.07	0.07	0.071	0.072	0.073	0.074	0.075	0.076	0.077	0.078	0.079	0.08	0.082	0.084
E09	Sample	Dilution_30%	0.3	DMSO	Lycopene	Standard_Development	Run080	Standard_Measurement	Plate_01	Clariostar_Study	MB	Biofoundry_,_London	Linear_Dilution_Pattern_V2	0.116	0.113	0.109	0.106	0.103	0.1	0.099	0.096	0.093	0.09	0.087	0.083	0.081	0.077	0.075	0.073	0.072	0.07	0.068	0.069	0.068	0.068	0.068	0.068	0.067	0.068	0.069	0.069	0.069	0.069	0.07	0.071	0.07	0.071	0.071	0.073
E10	Sample	Dilution_10%	0.1	DMSO	Lycopene	Standard_Development	Run080	Standard_Measurement	Plate_01	Clariostar_Study	MB	Biofoundry_,_London	Linear_Dilution_Pattern_V2	0.103	0.1	0.096	0.093	0.09	0.087	0.085	0.082	0.08	0.077	0.074	0.069	0.067	0.065	0.062	0.06	0.058	0.057	0.056	0.055	0.055	0.054	0.053	0.053	0.053	0.053	0.054	0.053	0.053	0.053	0.053	0.053	0.053	0.053	0.053	0.053
E11	Blank	DMSO_Blank		DMSO		Standard_Development	Run080	Standard_Measurement	Plate_01	Clariostar_Study	MB	Biofoundry_,_London	Linear_Dilution_Pattern_V2	0.101	0.098	0.094	0.092	0.089	0.084	0.083	0.081	0.077	0.072	0.069	0.064	0.062	0.059	0.057	0.056	0.053	0.052	0.05	0.051	0.049	0.048	0.048	0.048	0.047	0.047	0.047	0.046	0.046	0.046	0.046	0.045	0.045	0.045	0.045	0.044
E12	Blank	DMSO_Blank		DMSO		Standard_Development	Run080	Standard_Measurement	Plate_01	Clariostar_Study	MB	Biofoundry_,_London	Linear_Dilution_Pattern_V2	0.097	0.094	0.091	0.088	0.084	0.08	0.079	0.077	0.073	0.068	0.066	0.061	0.058	0.054	0.053	0.051	0.049	0.048	0.047	0.046	0.045	0.045	0.045	0.044	0.044	0.044	0.043	0.043	0.043	0.044	0.043	0.043	0.042	0.042	0.042	0.042
F01	Sample	Dilution_90%	0.9	DMSO	Lycopene	Standard_Development	Run080	Standard_Measurement	Plate_01	Clariostar_Study	MB	Biofoundry_,_London	Linear_Dilution_Pattern_V2	0.154	0.15	0.146	0.144	0.14	0.136	0.134	0.132	0.129	0.127	0.125	0.12	0.117	0.112	0.11	0.107	0.103	0.102	0.1	0.099	0.099	0.099	0.099	0.1	0.101	0.103	0.106	0.108	0.11	0.112	0.113	0.115	0.117	0.119	0.121	0.125
F02	Sample	Dilution_70%	0.7	DMSO	Lycopene	Standard_Development	Run080	Standard_Measurement	Plate_01	Clariostar_Study	MB	Biofoundry_,_London	Linear_Dilution_Pattern_V2	0.15	0.147	0.144	0.142	0.138	0.134	0.133	0.131	0.129	0.126	0.124	0.12	0.117	0.114	0.111	0.109	0.106	0.105	0.103	0.103	0.102	0.101	0.101	0.103	0.103	0.105	0.106	0.107	0.108	0.109	0.11	0.111	0.112	0.113	0.115	0.118
F03	Sample	Dilution_50%	0.5	DMSO	Lycopene	Standard_Development	Run080	Standard_Measurement	Plate_01	Clariostar_Study	MB	Biofoundry_,_London	Linear_Dilution_Pattern_V2	0.135	0.132	0.129	0.126	0.122	0.119	0.117	0.116	0.114	0.111	0.108	0.104	0.101	0.098	0.097	0.094	0.091	0.09	0.089	0.088	0.087	0.087	0.087	0.087	0.087	0.088	0.089	0.09	0.091	0.092	0.092	0.092	0.093	0.095	0.096	0.098
F04	Sample	Dilution_30%	0.3	DMSO	Lycopene	Standard_Development	Run080	Standard_Measurement	Plate_01	Clariostar_Study	MB	Biofoundry_,_London	Linear_Dilution_Pattern_V2	0.117	0.115	0.111	0.108	0.105	0.102	0.1	0.098	0.096	0.093	0.09	0.086	0.084	0.081	0.078	0.076	0.074	0.073	0.072	0.071	0.07	0.069	0.069	0.069	0.069	0.07	0.07	0.071	0.07	0.071	0.072	0.072	0.072	0.073	0.073	0.075
F05	Sample	Dilution_10%	0.1	DMSO	Lycopene	Standard_Development	Run080	Standard_Measurement	Plate_01	Clariostar_Study	MB	Biofoundry_,_London	Linear_Dilution_Pattern_V2	0.101	0.098	0.094	0.091	0.088	0.085	0.083	0.082	0.08	0.076	0.073	0.07	0.067	0.065	0.062	0.061	0.059	0.058	0.057	0.056	0.055	0.054	0.054	0.054	0.054	0.054	0.054	0.053	0.054	0.054	0.054	0.053	0.053	0.053	0.053	0.053
F06	Sample	Dilution_90%	0.9	DMSO	Lycopene	Standard_Development	Run080	Standard_Measurement	Plate_01	Clariostar_Study	MB	Biofoundry_,_London	Linear_Dilution_Pattern_V2	0.153	0.15	0.146	0.144	0.14	0.137	0.135	0.135	0.132	0.13	0.128	0.126	0.122	0.119	0.117	0.114	0.112	0.111	0.109	0.109	0.107	0.107	0.108	0.109	0.11	0.112	0.115	0.117	0.118	0.121	0.122	0.124	0.124	0.126	0.129	0.133
F07	Sample	Dilution_70%	0.7	DMSO	Lycopene	Standard_Development	Run080	Standard_Measurement	Plate_01	Clariostar_Study	MB	Biofoundry_,_London	Linear_Dilution_Pattern_V2	0.13	0.127	0.123	0.12	0.116	0.113	0.112	0.111	0.108	0.107	0.105	0.101	0.098	0.095	0.092	0.091	0.088	0.087	0.085	0.085	0.084	0.084	0.084	0.085	0.086	0.088	0.089	0.09	0.092	0.094	0.095	0.096	0.097	0.099	0.1	0.104
F08	Sample	Dilution_50%	0.5	DMSO	Lycopene	Standard_Development	Run080	Standard_Measurement	Plate_01	Clariostar_Study	MB	Biofoundry_,_London	Linear_Dilution_Pattern_V2	0.121	0.118	0.115	0.112	0.108	0.105	0.103	0.101	0.099	0.097	0.093	0.09	0.087	0.085	0.082	0.08	0.078	0.076	0.075	0.075	0.074	0.074	0.074	0.075	0.075	0.076	0.077	0.077	0.078	0.08	0.081	0.081	0.081	0.082	0.084	0.086
F09	Sample	Dilution_30%	0.3	DMSO	Lycopene	Standard_Development	Run080	Standard_Measurement	Plate_01	Clariostar_Study	MB	Biofoundry_,_London	Linear_Dilution_Pattern_V2	0.124	0.122	0.118	0.116	0.113	0.109	0.107	0.106	0.103	0.1	0.098	0.093	0.09	0.088	0.086	0.084	0.081	0.081	0.078	0.077	0.077	0.077	0.076	0.076	0.077	0.076	0.077	0.077	0.077	0.078	0.078	0.078	0.077	0.078	0.079	0.08
F10	Sample	Dilution_10%	0.1	DMSO	Lycopene	Standard_Development	Run080	Standard_Measurement	Plate_01	Clariostar_Study	MB	Biofoundry_,_London	Linear_Dilution_Pattern_V2	0.103	0.1	0.095	0.093	0.089	0.086	0.084	0.083	0.08	0.076	0.072	0.069	0.066	0.064	0.062	0.06	0.058	0.056	0.055	0.055	0.053	0.053	0.052	0.053	0.052	0.053	0.052	0.052	0.052	0.052	0.052	0.051	0.052	0.052	0.052	0.052
F11	Blank	DMSO		DMSO		Standard_Development	Run080	Standard_Measurement	Plate_01	Clariostar_Study	MB	Biofoundry_,_London	Linear_Dilution_Pattern_V2	0.102	0.1	0.095	0.093	0.089	0.085	0.083	0.081	0.078	0.074	0.07	0.065	0.063	0.061	0.058	0.056	0.054	0.053	0.052	0.052	0.051	0.05	0.05	0.05	0.049	0.049	0.049	0.048	0.048	0.048	0.048	0.047	0.047	0.046	0.046	0.046
F12	Blank	DMSO		DMSO		Standard_Development	Run080	Standard_Measurement	Plate_01	Clariostar_Study	MB	Biofoundry_,_London	Linear_Dilution_Pattern_V2	0.104	0.101	0.097	0.094	0.09	0.086	0.084	0.082	0.079	0.075	0.071	0.067	0.064	0.061	0.058	0.057	0.055	0.053	0.051	0.051	0.05	0.049	0.049	0.049	0.048	0.049	0.048	0.046	0.047	0.047	0.047	0.047	0.046	0.046	0.045	0.045
G01	Sample	Dilution_85%	0.85	DMSO	Lycopene	Standard_Development	Run080	Standard_Measurement	Plate_01	Clariostar_Study	MB	Biofoundry_,_London	Linear_Dilution_Pattern_V2	0.14	0.137	0.134	0.131	0.127	0.123	0.121	0.119	0.117	0.114	0.112	0.108	0.105	0.101	0.098	0.096	0.092	0.091	0.089	0.088	0.088	0.088	0.088	0.089	0.091	0.093	0.096	0.097	0.099	0.101	0.103	0.104	0.106	0.109	0.111	0.115
G02	Sample	Dilution_65%	0.65	DMSO	Lycopene	Standard_Development	Run080	Standard_Measurement	Plate_01	Clariostar_Study	MB	Biofoundry_,_London	Linear_Dilution_Pattern_V2	0.131	0.128	0.125	0.122	0.118	0.115	0.114	0.111	0.11	0.107	0.105	0.101	0.098	0.095	0.093	0.091	0.088	0.087	0.086	0.085	0.084	0.084	0.085	0.085	0.085	0.087	0.089	0.09	0.091	0.092	0.093	0.094	0.095	0.096	0.099	0.101
G03	Sample	Dilution_45%	0.45	DMSO	Lycopene	Standard_Development	Run080	Standard_Measurement	Plate_01	Clariostar_Study	MB	Biofoundry_,_London	Linear_Dilution_Pattern_V2	0.118	0.115	0.111	0.108	0.105	0.102	0.1	0.098	0.097	0.094	0.092	0.088	0.085	0.082	0.079	0.077	0.075	0.075	0.073	0.072	0.071	0.071	0.071	0.071	0.071	0.072	0.074	0.074	0.075	0.075	0.076	0.077	0.078	0.078	0.079	0.081
G04	Sample	Dilution_25%	0.25	DMSO	Lycopene	Standard_Development	Run080	Standard_Measurement	Plate_01	Clariostar_Study	MB	Biofoundry_,_London	Linear_Dilution_Pattern_V2	0.105	0.102	0.098	0.095	0.092	0.088	0.087	0.085	0.083	0.08	0.076	0.073	0.07	0.068	0.066	0.063	0.061	0.061	0.059	0.058	0.058	0.058	0.058	0.058	0.058	0.059	0.059	0.059	0.06	0.06	0.06	0.061	0.061	0.062	0.063	0.064
G05	Sample	Dilution_05%	0.0499999999999999	DMSO	Lycopene	Standard_Development	Run080	Standard_Measurement	Plate_01	Clariostar_Study	MB	Biofoundry_,_London	Linear_Dilution_Pattern_V2	0.095	0.092	0.089	0.087	0.083	0.081	0.079	0.077	0.075	0.072	0.069	0.065	0.063	0.061	0.059	0.057	0.056	0.054	0.053	0.052	0.051	0.051	0.05	0.05	0.049	0.049	0.049	0.049	0.048	0.048	0.048	0.048	0.048	0.048	0.048	0.047
G06	Sample	Dilution_85%	0.85	DMSO	Lycopene	Standard_Development	Run080	Standard_Measurement	Plate_01	Clariostar_Study	MB	Biofoundry_,_London	Linear_Dilution_Pattern_V2	0.132	0.129	0.125	0.123	0.119	0.116	0.115	0.114	0.111	0.11	0.107	0.104	0.101	0.098	0.095	0.093	0.091	0.089	0.087	0.087	0.086	0.086	0.087	0.088	0.089	0.091	0.093	0.095	0.097	0.099	0.101	0.102	0.104	0.106	0.109	0.113
G07	Sample	Dilution_65%	0.65	DMSO	Lycopene	Standard_Development	Run080	Standard_Measurement	Plate_01	Clariostar_Study	MB	Biofoundry_,_London	Linear_Dilution_Pattern_V2	0.232	0.23	0.227	0.226	0.222	0.219	0.218	0.216	0.214	0.212	0.209	0.205	0.203	0.201	0.198	0.196	0.194	0.191	0.19	0.189	0.187	0.186	0.186	0.186	0.185	0.186	0.186	0.187	0.187	0.187	0.187	0.187	0.186	0.186	0.187	0.188
G08	Sample	Dilution_45%	0.45	DMSO	Lycopene	Standard_Development	Run080	Standard_Measurement	Plate_01	Clariostar_Study	MB	Biofoundry_,_London	Linear_Dilution_Pattern_V2	0.124	0.123	0.118	0.115	0.112	0.109	0.107	0.106	0.104	0.102	0.099	0.095	0.092	0.09	0.087	0.086	0.083	0.082	0.081	0.08	0.079	0.078	0.079	0.08	0.079	0.08	0.081	0.082	0.082	0.083	0.084	0.084	0.085	0.085	0.087	0.088
G09	Sample	Dilution_25%	0.25	DMSO	Lycopene	Standard_Development	Run080	Standard_Measurement	Plate_01	Clariostar_Study	MB	Biofoundry_,_London	Linear_Dilution_Pattern_V2	0.107	0.104	0.101	0.098	0.095	0.09	0.089	0.087	0.084	0.081	0.078	0.075	0.071	0.069	0.067	0.065	0.063	0.062	0.06	0.06	0.059	0.059	0.058	0.059	0.058	0.059	0.059	0.059	0.06	0.06	0.06	0.06	0.06	0.06	0.06	0.061
G10	Sample	Dilution_05%	0.0499999999999999	DMSO	Lycopene	Standard_Development	Run080	Standard_Measurement	Plate_01	Clariostar_Study	MB	Biofoundry_,_London	Linear_Dilution_Pattern_V2	0.097	0.095	0.091	0.089	0.085	0.081	0.079	0.077	0.075	0.072	0.068	0.064	0.061	0.058	0.056	0.054	0.052	0.051	0.05	0.05	0.048	0.048	0.048	0.048	0.047	0.047	0.047	0.046	0.046	0.046	0.047	0.046	0.046	0.046	0.046	0.046
G11	Blank	DMSO_Blank		DMSO		Standard_Development	Run080	Standard_Measurement	Plate_01	Clariostar_Study	MB	Biofoundry_,_London	Linear_Dilution_Pattern_V2	0.1	0.097	0.093	0.09	0.087	0.082	0.081	0.079	0.076	0.071	0.067	0.064	0.061	0.058	0.056	0.054	0.052	0.051	0.05	0.049	0.048	0.048	0.048	0.047	0.046	0.047	0.047	0.046	0.046	0.046	0.045	0.045	0.045	0.045	0.044	0.044
G12	Blank	DMSO_Blank		DMSO		Standard_Development	Run080	Standard_Measurement	Plate_01	Clariostar_Study	MB	Biofoundry_,_London	Linear_Dilution_Pattern_V2	0.095	0.093	0.088	0.085	0.082	0.077	0.075	0.074	0.071	0.067	0.062	0.058	0.055	0.051	0.051	0.049	0.047	0.045	0.044	0.043	0.043	0.043	0.043	0.042	0.042	0.041	0.041	0.04	0.041	0.041	0.041	0.041	0.041	0.04	0.04	0.04
H01	Sample	Dilution_85%	0.85	DMSO	Lycopene	Standard_Development	Run080	Standard_Measurement	Plate_01	Clariostar_Study	MB	Biofoundry_,_London	Linear_Dilution_Pattern_V2	0.148	0.145	0.141	0.137	0.134	0.13	0.127	0.125	0.123	0.12	0.118	0.113	0.11	0.106	0.103	0.099	0.097	0.095	0.093	0.093	0.092	0.091	0.091	0.092	0.094	0.096	0.097	0.099	0.1	0.102	0.104	0.105	0.106	0.108	0.11	0.114
H02	Sample	Dilution_65%	0.65	DMSO	Lycopene	Standard_Development	Run080	Standard_Measurement	Plate_01	Clariostar_Study	MB	Biofoundry_,_London	Linear_Dilution_Pattern_V2	0.132	0.128	0.123	0.12	0.116	0.113	0.111	0.11	0.107	0.104	0.102	0.098	0.094	0.092	0.089	0.087	0.085	0.083	0.081	0.081	0.08	0.08	0.08	0.081	0.081	0.084	0.085	0.085	0.087	0.088	0.089	0.09	0.091	0.092	0.094	0.096
H03	Sample	Dilution_45%	0.45	DMSO	Lycopene	Standard_Development	Run080	Standard_Measurement	Plate_01	Clariostar_Study	MB	Biofoundry_,_London	Linear_Dilution_Pattern_V2	0.124	0.122	0.117	0.114	0.11	0.107	0.105	0.103	0.101	0.097	0.095	0.091	0.088	0.084	0.081	0.079	0.077	0.075	0.073	0.073	0.072	0.071	0.071	0.072	0.071	0.072	0.073	0.074	0.075	0.075	0.076	0.076	0.077	0.078	0.079	0.081
H04	Sample	Dilution_25%	0.25	DMSO	Lycopene	Standard_Development	Run080	Standard_Measurement	Plate_01	Clariostar_Study	MB	Biofoundry_,_London	Linear_Dilution_Pattern_V2	0.114	0.111	0.107	0.105	0.101	0.098	0.095	0.093	0.09	0.087	0.083	0.08	0.076	0.074	0.072	0.069	0.067	0.065	0.064	0.062	0.062	0.062	0.061	0.061	0.061	0.062	0.062	0.062	0.063	0.064	0.063	0.064	0.064	0.064	0.065	0.066
H05	Sample	Dilution_05%	0.0499999999999999	DMSO	Lycopene	Standard_Development	Run080	Standard_Measurement	Plate_01	Clariostar_Study	MB	Biofoundry_,_London	Linear_Dilution_Pattern_V2	0.105	0.102	0.099	0.096	0.092	0.089	0.087	0.085	0.083	0.079	0.076	0.072	0.069	0.066	0.064	0.061	0.06	0.059	0.057	0.056	0.056	0.055	0.054	0.054	0.053	0.053	0.053	0.052	0.052	0.052	0.052	0.051	0.051	0.051	0.05	0.05
H06	Sample	Dilution_85%	0.85	DMSO	Lycopene	Standard_Development	Run080	Standard_Measurement	Plate_01	Clariostar_Study	MB	Biofoundry_,_London	Linear_Dilution_Pattern_V2	0.136	0.133	0.129	0.126	0.122	0.118	0.117	0.114	0.113	0.111	0.109	0.105	0.102	0.099	0.097	0.095	0.091	0.09	0.088	0.088	0.087	0.087	0.087	0.089	0.089	0.092	0.094	0.095	0.097	0.099	0.1	0.101	0.103	0.105	0.107	0.11
H07	Sample	Dilution_65%	0.65	DMSO	Lycopene	Standard_Development	Run080	Standard_Measurement	Plate_01	Clariostar_Study	MB	Biofoundry_,_London	Linear_Dilution_Pattern_V2	0.134	0.132	0.127	0.125	0.121	0.117	0.115	0.113	0.112	0.109	0.106	0.102	0.099	0.097	0.094	0.091	0.089	0.087	0.086	0.085	0.084	0.083	0.084	0.084	0.085	0.087	0.088	0.089	0.09	0.092	0.092	0.093	0.094	0.095	0.096	0.099
H08	Sample	Dilution_45%	0.45	DMSO	Lycopene	Standard_Development	Run080	Standard_Measurement	Plate_01	Clariostar_Study	MB	Biofoundry_,_London	Linear_Dilution_Pattern_V2	0.116	0.113	0.109	0.107	0.103	0.099	0.097	0.095	0.092	0.09	0.086	0.083	0.079	0.076	0.074	0.071	0.069	0.068	0.067	0.067	0.066	0.065	0.066	0.066	0.066	0.067	0.068	0.069	0.07	0.071	0.072	0.072	0.073	0.074	0.075	0.077
H09	Sample	Dilution_25%	0.25	DMSO	Lycopene	Standard_Development	Run080	Standard_Measurement	Plate_01	Clariostar_Study	MB	Biofoundry_,_London	Linear_Dilution_Pattern_V2	0.116	0.112	0.108	0.106	0.102	0.099	0.097	0.094	0.092	0.088	0.085	0.08	0.077	0.074	0.072	0.07	0.068	0.067	0.065	0.064	0.064	0.063	0.063	0.062	0.062	0.063	0.064	0.063	0.063	0.064	0.064	0.064	0.064	0.064	0.065	0.066
H10	Sample	Dilution_05%	0.0499999999999999	DMSO	Lycopene	Standard_Development	Run080	Standard_Measurement	Plate_01	Clariostar_Study	MB	Biofoundry_,_London	Linear_Dilution_Pattern_V2	0.103	0.1	0.095	0.093	0.088	0.085	0.083	0.081	0.078	0.073	0.07	0.066	0.063	0.06	0.059	0.057	0.054	0.053	0.051	0.051	0.05	0.049	0.049	0.048	0.048	0.048	0.048	0.047	0.047	0.048	0.048	0.047	0.047	0.046	0.046	0.046
H11	Blank	DMSO_Blank		DMSO		Standard_Development	Run080	Standard_Measurement	Plate_01	Clariostar_Study	MB	Biofoundry_,_London	Linear_Dilution_Pattern_V2	0.1	0.097	0.093	0.091	0.087	0.083	0.081	0.08	0.076	0.072	0.069	0.064	0.061	0.058	0.056	0.054	0.052	0.051	0.05	0.049	0.048	0.048	0.047	0.047	0.047	0.047	0.046	0.045	0.045	0.045	0.045	0.045	0.044	0.044	0.044	0.043
H12	Blank	DMSO_Blank		DMSO		Standard_Development	Run080	Standard_Measurement	Plate_01	Clariostar_Study	MB	Biofoundry_,_London	Linear_Dilution_Pattern_V2	0.1	0.097	0.093	0.09	0.087	0.082	0.08	0.078	0.074	0.07	0.066	0.06	0.056	0.053	0.052	0.049	0.046	0.045	0.044	0.044	0.042	0.042	0.043	0.043	0.042	0.042	0.041	0.04	0.041	0.041	0.041	0.041	0.04	0.041	0.04	0.041
[truncated: 122 more columns]
