# Supplementary material for: Construction of a Calibration Curve for Lycopene on a Liquid-Handling Platform—Wider Lessons for the Development of Automated Dilution Protocols
Source: ACS Synth Biol. 2024 Aug 3;13(8):2357–75. doi: 10.1021/acssynbio.4c00031 (PMC11334188; doi:10.1021/acssynbio.4c00031)
Supplement: Supplementary file 2 — sb4c00031_si_002.zip [file sb4c00031_si_002.zip › AggregatedData/Run087/Plate_01/Clariostar_Study/Clariostar_Study.csv]

Well	Content	Label	Dilution	Solvent	Solute	Project	Run	Step	Container	Study	Author	Institution	Comment	OD350	OD352	OD354	OD356	OD358	OD360	OD362	OD364	OD366	OD368	OD370	OD372	OD374	OD376	OD378	OD380	OD382	OD384	OD386	OD388	OD390	OD392	OD394	OD396	OD398	OD400	OD402	OD404	OD406	OD408	OD410	OD412	OD414	OD416	OD418	OD420
A01	Sample	Dilution_100%	1.0	DMSO	Lycopene	Standard_Development	Run087	Standard_Measurement	Plate_01	Clariostar_Study	MB	Biofoundry_,_London	Linear_Dilution_Pattern_V2	0.173	0.17	0.165	0.161	0.156	0.152	0.147	0.145	0.143	0.141	0.138	0.134	0.131	0.124	0.12	0.117	0.114	0.111	0.109	0.108	0.108	0.108	0.109	0.111	0.114	0.117	0.121	0.126	0.129	0.132	0.136	0.139	0.141	0.146	0.151	0.157
A02	Sample	Dilution_80%	0.8	DMSO	Lycopene	Standard_Development	Run087	Standard_Measurement	Plate_01	Clariostar_Study	MB	Biofoundry_,_London	Linear_Dilution_Pattern_V2	0.181	0.178	0.173	0.17	0.166	0.161	0.158	0.155	0.153	0.151	0.148	0.144	0.14	0.135	0.132	0.128	0.126	0.124	0.122	0.121	0.121	0.121	0.122	0.122	0.125	0.127	0.13	0.133	0.136	0.14	0.142	0.144	0.146	0.149	0.154	0.159
A03	Sample	Dilution_60%	0.6	DMSO	Lycopene	Standard_Development	Run087	Standard_Measurement	Plate_01	Clariostar_Study	MB	Biofoundry_,_London	Linear_Dilution_Pattern_V2	0.151	0.146	0.142	0.139	0.134	0.129	0.126	0.124	0.121	0.119	0.116	0.111	0.107	0.103	0.099	0.096	0.094	0.091	0.089	0.089	0.088	0.088	0.088	0.089	0.091	0.093	0.095	0.097	0.099	0.101	0.103	0.104	0.106	0.109	0.112	0.115
A04	Sample	Dilution_40%	0.4	DMSO	Lycopene	Standard_Development	Run087	Standard_Measurement	Plate_01	Clariostar_Study	MB	Biofoundry_,_London	Linear_Dilution_Pattern_V2	0.141	0.137	0.132	0.129	0.125	0.12	0.115	0.113	0.11	0.108	0.104	0.1	0.095	0.09	0.088	0.085	0.082	0.08	0.077	0.077	0.076	0.076	0.076	0.076	0.077	0.078	0.08	0.08	0.082	0.083	0.084	0.086	0.086	0.088	0.089	0.091
A05	Sample	Dilution_20%	0.2	DMSO	Lycopene	Standard_Development	Run087	Standard_Measurement	Plate_01	Clariostar_Study	MB	Biofoundry_,_London	Linear_Dilution_Pattern_V2	0.134	0.13	0.125	0.121	0.117	0.112	0.106	0.105	0.102	0.098	0.094	0.089	0.086	0.08	0.077	0.075	0.072	0.07	0.067	0.066	0.065	0.065	0.064	0.064	0.064	0.065	0.065	0.065	0.065	0.065	0.066	0.067	0.066	0.067	0.067	0.067
A06	Sample	Dilution_100%	1.0	DMSO	Lycopene	Standard_Development	Run087	Standard_Measurement	Plate_01	Clariostar_Study	MB	Biofoundry_,_London	Linear_Dilution_Pattern_V2	0.168	0.164	0.16	0.156	0.151	0.147	0.143	0.141	0.14	0.138	0.135	0.133	0.128	0.123	0.119	0.117	0.113	0.111	0.109	0.108	0.108	0.108	0.108	0.111	0.115	0.118	0.122	0.125	0.129	0.133	0.136	0.139	0.142	0.146	0.151	0.157
A07	Sample	Dilution_80%	0.8	DMSO	Lycopene	Standard_Development	Run087	Standard_Measurement	Plate_01	Clariostar_Study	MB	Biofoundry_,_London	Linear_Dilution_Pattern_V2	0.163	0.158	0.153	0.15	0.145	0.14	0.135	0.135	0.133	0.131	0.128	0.124	0.119	0.113	0.11	0.108	0.104	0.102	0.1	0.099	0.098	0.098	0.099	0.101	0.103	0.106	0.108	0.111	0.114	0.117	0.12	0.122	0.124	0.127	0.131	0.135
A08	Sample	Dilution_60%	0.6	DMSO	Lycopene	Standard_Development	Run087	Standard_Measurement	Plate_01	Clariostar_Study	MB	Biofoundry_,_London	Linear_Dilution_Pattern_V2	0.148	0.144	0.141	0.137	0.133	0.128	0.123	0.122	0.119	0.117	0.114	0.11	0.106	0.101	0.097	0.095	0.092	0.091	0.088	0.086	0.086	0.086	0.086	0.088	0.089	0.091	0.093	0.095	0.097	0.1	0.101	0.103	0.105	0.107	0.11	0.113
A09	Sample	Dilution_40%	0.4	DMSO	Lycopene	Standard_Development	Run087	Standard_Measurement	Plate_01	Clariostar_Study	MB	Biofoundry_,_London	Linear_Dilution_Pattern_V2	0.138	0.134	0.129	0.126	0.122	0.117	0.113	0.111	0.108	0.104	0.101	0.097	0.093	0.088	0.085	0.083	0.08	0.078	0.076	0.074	0.074	0.074	0.074	0.074	0.074	0.076	0.077	0.078	0.079	0.08	0.082	0.082	0.083	0.084	0.086	0.088
A10	Sample	Dilution_20%	0.2	DMSO	Lycopene	Standard_Development	Run087	Standard_Measurement	Plate_01	Clariostar_Study	MB	Biofoundry_,_London	Linear_Dilution_Pattern_V2	0.13	0.127	0.123	0.118	0.115	0.11	0.105	0.103	0.099	0.095	0.091	0.086	0.082	0.077	0.074	0.071	0.069	0.066	0.064	0.063	0.062	0.062	0.061	0.061	0.061	0.062	0.062	0.062	0.063	0.063	0.063	0.064	0.064	0.064	0.065	0.065
A11	Blank	DMSO_Blank		DMSO		Standard_Development	Run087	Standard_Measurement	Plate_01	Clariostar_Study	MB	Biofoundry_,_London	Linear_Dilution_Pattern_V2	0.13	0.124	0.12	0.117	0.112	0.107	0.103	0.1	0.096	0.091	0.086	0.08	0.076	0.071	0.068	0.065	0.063	0.06	0.058	0.057	0.056	0.056	0.054	0.053	0.053	0.053	0.052	0.051	0.051	0.051	0.05	0.05	0.049	0.049	0.049	0.048
A12	Blank	DMSO_Blank		DMSO		Standard_Development	Run087	Standard_Measurement	Plate_01	Clariostar_Study	MB	Biofoundry_,_London	Linear_Dilution_Pattern_V2	0.124	0.12	0.116	0.112	0.107	0.103	0.098	0.095	0.091	0.088	0.083	0.079	0.074	0.069	0.066	0.064	0.06	0.058	0.057	0.054	0.054	0.054	0.052	0.051	0.051	0.051	0.051	0.05	0.05	0.049	0.049	0.049	0.048	0.048	0.047	0.046
B01	Sample	Dilution_100%	1.0	DMSO	Lycopene	Standard_Development	Run087	Standard_Measurement	Plate_01	Clariostar_Study	MB	Biofoundry_,_London	Linear_Dilution_Pattern_V2	0.176	0.172	0.167	0.163	0.159	0.154	0.149	0.148	0.147	0.144	0.142	0.137	0.133	0.127	0.122	0.12	0.117	0.114	0.112	0.112	0.111	0.112	0.112	0.114	0.118	0.121	0.125	0.129	0.133	0.137	0.14	0.143	0.146	0.15	0.155	0.161
B02	Sample	Dilution_80%	0.8	DMSO	Lycopene	Standard_Development	Run087	Standard_Measurement	Plate_01	Clariostar_Study	MB	Biofoundry_,_London	Linear_Dilution_Pattern_V2	0.23	0.227	0.223	0.22	0.216	0.213	0.209	0.207	0.205	0.203	0.2	0.197	0.193	0.187	0.184	0.18	0.178	0.175	0.174	0.172	0.172	0.171	0.171	0.172	0.173	0.175	0.178	0.18	0.181	0.183	0.185	0.186	0.187	0.189	0.193	0.196
B03	Sample	Dilution_60%	0.6	DMSO	Lycopene	Standard_Development	Run087	Standard_Measurement	Plate_01	Clariostar_Study	MB	Biofoundry_,_London	Linear_Dilution_Pattern_V2	0.154	0.151	0.147	0.143	0.139	0.135	0.131	0.129	0.127	0.125	0.121	0.118	0.114	0.109	0.106	0.103	0.1	0.098	0.096	0.095	0.095	0.095	0.095	0.096	0.098	0.099	0.102	0.104	0.106	0.108	0.11	0.111	0.113	0.115	0.118	0.121
B04	Sample	Dilution_40%	0.4	DMSO	Lycopene	Standard_Development	Run087	Standard_Measurement	Plate_01	Clariostar_Study	MB	Biofoundry_,_London	Linear_Dilution_Pattern_V2	0.185	0.182	0.178	0.175	0.171	0.166	0.161	0.16	0.157	0.155	0.151	0.146	0.142	0.138	0.134	0.132	0.129	0.127	0.125	0.124	0.123	0.122	0.121	0.12	0.121	0.122	0.122	0.123	0.123	0.123	0.124	0.124	0.124	0.124	0.125	0.126
B05	Sample	Dilution_20%	0.2	DMSO	Lycopene	Standard_Development	Run087	Standard_Measurement	Plate_01	Clariostar_Study	MB	Biofoundry_,_London	Linear_Dilution_Pattern_V2	0.126	0.122	0.118	0.115	0.111	0.107	0.103	0.101	0.097	0.095	0.09	0.086	0.082	0.078	0.075	0.073	0.07	0.068	0.067	0.065	0.065	0.065	0.064	0.063	0.064	0.064	0.066	0.065	0.065	0.066	0.066	0.067	0.067	0.067	0.067	0.068
B06	Sample	Dilution_100%	1.0	DMSO	Lycopene	Standard_Development	Run087	Standard_Measurement	Plate_01	Clariostar_Study	MB	Biofoundry_,_London	Linear_Dilution_Pattern_V2	0.167	0.163	0.159	0.156	0.152	0.147	0.143	0.142	0.14	0.138	0.136	0.133	0.129	0.123	0.119	0.117	0.114	0.112	0.11	0.109	0.109	0.11	0.111	0.112	0.115	0.119	0.123	0.127	0.131	0.135	0.138	0.141	0.144	0.148	0.153	0.159
B07	Sample	Dilution_80%	0.8	DMSO	Lycopene	Standard_Development	Run087	Standard_Measurement	Plate_01	Clariostar_Study	MB	Biofoundry_,_London	Linear_Dilution_Pattern_V2	0.155	0.152	0.148	0.144	0.141	0.137	0.133	0.132	0.13	0.127	0.126	0.122	0.118	0.113	0.11	0.108	0.104	0.102	0.1	0.099	0.1	0.099	0.1	0.101	0.104	0.106	0.11	0.113	0.115	0.118	0.121	0.123	0.126	0.129	0.133	0.138
B08	Sample	Dilution_60%	0.6	DMSO	Lycopene	Standard_Development	Run087	Standard_Measurement	Plate_01	Clariostar_Study	MB	Biofoundry_,_London	Linear_Dilution_Pattern_V2	0.146	0.143	0.139	0.135	0.131	0.126	0.121	0.12	0.118	0.115	0.113	0.109	0.105	0.1	0.097	0.094	0.091	0.089	0.087	0.086	0.086	0.086	0.086	0.087	0.089	0.091	0.093	0.095	0.097	0.099	0.1	0.102	0.103	0.106	0.109	0.111
B09	Sample	Dilution_40%	0.4	DMSO	Lycopene	Standard_Development	Run087	Standard_Measurement	Plate_01	Clariostar_Study	MB	Biofoundry_,_London	Linear_Dilution_Pattern_V2	0.136	0.132	0.127	0.124	0.12	0.115	0.111	0.11	0.107	0.103	0.1	0.096	0.092	0.088	0.085	0.082	0.08	0.077	0.076	0.074	0.074	0.073	0.073	0.073	0.074	0.075	0.076	0.077	0.079	0.08	0.081	0.082	0.083	0.084	0.086	0.088
B10	Sample	Dilution_20%	0.2	DMSO	Lycopene	Standard_Development	Run087	Standard_Measurement	Plate_01	Clariostar_Study	MB	Biofoundry_,_London	Linear_Dilution_Pattern_V2	0.129	0.126	0.121	0.117	0.114	0.11	0.105	0.103	0.099	0.095	0.092	0.088	0.084	0.079	0.076	0.074	0.071	0.07	0.067	0.066	0.066	0.065	0.064	0.064	0.064	0.064	0.065	0.065	0.065	0.066	0.066	0.066	0.066	0.066	0.067	0.067
B11	Blank	DMSO_Blank		DMSO		Standard_Development	Run087	Standard_Measurement	Plate_01	Clariostar_Study	MB	Biofoundry_,_London	Linear_Dilution_Pattern_V2	0.127	0.122	0.117	0.115	0.11	0.105	0.101	0.098	0.095	0.092	0.087	0.082	0.079	0.074	0.071	0.069	0.066	0.064	0.062	0.061	0.06	0.059	0.058	0.057	0.057	0.057	0.056	0.055	0.055	0.055	0.054	0.053	0.053	0.053	0.052	0.051
B12	Blank	DMSO_Blank		DMSO		Standard_Development	Run087	Standard_Measurement	Plate_01	Clariostar_Study	MB	Biofoundry_,_London	Linear_Dilution_Pattern_V2	0.119	0.115	0.111	0.108	0.104	0.099	0.095	0.093	0.089	0.085	0.08	0.076	0.072	0.067	0.065	0.062	0.06	0.058	0.056	0.055	0.054	0.053	0.051	0.051	0.051	0.051	0.05	0.049	0.049	0.049	0.048	0.048	0.047	0.047	0.047	0.046
C01	Sample	Dilution_95%	0.95	DMSO	Lycopene	Standard_Development	Run087	Standard_Measurement	Plate_01	Clariostar_Study	MB	Biofoundry_,_London	Linear_Dilution_Pattern_V2	0.17	0.166	0.162	0.158	0.153	0.149	0.144	0.142	0.141	0.139	0.137	0.133	0.128	0.122	0.118	0.116	0.113	0.11	0.108	0.107	0.107	0.107	0.108	0.11	0.112	0.115	0.12	0.123	0.127	0.13	0.133	0.136	0.139	0.143	0.147	0.153
C02	Sample	Dilution_75%	0.75	DMSO	Lycopene	Standard_Development	Run087	Standard_Measurement	Plate_01	Clariostar_Study	MB	Biofoundry_,_London	Linear_Dilution_Pattern_V2	0.153	0.15	0.146	0.142	0.139	0.134	0.13	0.129	0.127	0.124	0.121	0.118	0.114	0.109	0.106	0.103	0.101	0.099	0.097	0.096	0.096	0.095	0.096	0.097	0.099	0.102	0.105	0.107	0.11	0.113	0.115	0.117	0.119	0.122	0.126	0.13
C03	Sample	Dilution_55%	0.55	DMSO	Lycopene	Standard_Development	Run087	Standard_Measurement	Plate_01	Clariostar_Study	MB	Biofoundry_,_London	Linear_Dilution_Pattern_V2	0.156	0.152	0.148	0.145	0.141	0.137	0.133	0.131	0.128	0.126	0.124	0.121	0.116	0.111	0.108	0.105	0.103	0.101	0.099	0.098	0.098	0.097	0.097	0.098	0.1	0.101	0.103	0.105	0.106	0.108	0.11	0.111	0.113	0.114	0.116	0.119
C04	Sample	Dilution_35%	0.35	DMSO	Lycopene	Standard_Development	Run087	Standard_Measurement	Plate_01	Clariostar_Study	MB	Biofoundry_,_London	Linear_Dilution_Pattern_V2	0.134	0.131	0.126	0.123	0.118	0.114	0.11	0.108	0.106	0.103	0.101	0.096	0.092	0.087	0.084	0.082	0.079	0.078	0.076	0.074	0.074	0.073	0.073	0.074	0.075	0.076	0.077	0.078	0.079	0.08	0.081	0.082	0.083	0.084	0.085	0.086
C05	Sample	Dilution_15%	0.15	DMSO	Lycopene	Standard_Development	Run087	Standard_Measurement	Plate_01	Clariostar_Study	MB	Biofoundry_,_London	Linear_Dilution_Pattern_V2	0.125	0.121	0.116	0.113	0.109	0.105	0.101	0.098	0.096	0.093	0.09	0.085	0.082	0.077	0.074	0.073	0.07	0.068	0.066	0.065	0.064	0.064	0.063	0.062	0.063	0.063	0.063	0.063	0.064	0.064	0.064	0.064	0.064	0.064	0.065	0.064
C06	Sample	Dilution_95%	0.95	DMSO	Lycopene	Standard_Development	Run087	Standard_Measurement	Plate_01	Clariostar_Study	MB	Biofoundry_,_London	Linear_Dilution_Pattern_V2	0.161	0.158	0.154	0.15	0.146	0.142	0.138	0.137	0.135	0.135	0.133	0.129	0.126	0.12	0.117	0.113	0.111	0.108	0.107	0.107	0.106	0.106	0.107	0.109	0.112	0.115	0.119	0.122	0.126	0.13	0.132	0.136	0.138	0.142	0.146	0.152
C07	Sample	Dilution_75%	0.75	DMSO	Lycopene	Standard_Development	Run087	Standard_Measurement	Plate_01	Clariostar_Study	MB	Biofoundry_,_London	Linear_Dilution_Pattern_V2	0.15	0.147	0.143	0.14	0.136	0.132	0.128	0.126	0.124	0.122	0.12	0.117	0.113	0.108	0.105	0.103	0.1	0.098	0.096	0.095	0.095	0.095	0.095	0.097	0.099	0.101	0.104	0.107	0.11	0.112	0.115	0.117	0.119	0.121	0.125	0.129
C08	Sample	Dilution_55%	0.55	DMSO	Lycopene	Standard_Development	Run087	Standard_Measurement	Plate_01	Clariostar_Study	MB	Biofoundry_,_London	Linear_Dilution_Pattern_V2	0.141	0.137	0.133	0.129	0.126	0.121	0.117	0.115	0.113	0.111	0.108	0.105	0.101	0.097	0.093	0.091	0.088	0.086	0.085	0.084	0.083	0.083	0.083	0.084	0.086	0.087	0.089	0.09	0.092	0.094	0.095	0.097	0.099	0.1	0.102	0.105
C09	Sample	Dilution_35%	0.35	DMSO	Lycopene	Standard_Development	Run087	Standard_Measurement	Plate_01	Clariostar_Study	MB	Biofoundry_,_London	Linear_Dilution_Pattern_V2	0.129	0.126	0.122	0.118	0.114	0.11	0.106	0.104	0.102	0.099	0.095	0.092	0.088	0.084	0.081	0.078	0.076	0.074	0.072	0.071	0.071	0.071	0.07	0.07	0.071	0.071	0.073	0.073	0.074	0.075	0.076	0.077	0.077	0.078	0.079	0.08
C10	Sample	Dilution_15%	0.15	DMSO	Lycopene	Standard_Development	Run087	Standard_Measurement	Plate_01	Clariostar_Study	MB	Biofoundry_,_London	Linear_Dilution_Pattern_V2	0.124	0.121	0.116	0.113	0.109	0.105	0.101	0.099	0.096	0.092	0.088	0.084	0.081	0.076	0.073	0.071	0.069	0.067	0.064	0.063	0.063	0.062	0.061	0.061	0.061	0.061	0.061	0.061	0.061	0.061	0.061	0.062	0.062	0.062	0.062	0.062
C11	Blank	DMSO_Blank		DMSO		Standard_Development	Run087	Standard_Measurement	Plate_01	Clariostar_Study	MB	Biofoundry_,_London	Linear_Dilution_Pattern_V2	0.121	0.117	0.113	0.108	0.104	0.1	0.095	0.093	0.092	0.088	0.083	0.078	0.074	0.07	0.067	0.065	0.063	0.061	0.058	0.057	0.056	0.055	0.054	0.054	0.053	0.053	0.053	0.051	0.051	0.051	0.051	0.051	0.05	0.049	0.048	0.047
C12	Blank	DMSO_Blank		DMSO		Standard_Development	Run087	Standard_Measurement	Plate_01	Clariostar_Study	MB	Biofoundry_,_London	Linear_Dilution_Pattern_V2	0.117	0.113	0.109	0.105	0.102	0.098	0.093	0.091	0.087	0.084	0.08	0.076	0.071	0.067	0.065	0.062	0.06	0.058	0.055	0.054	0.053	0.053	0.052	0.051	0.051	0.05	0.051	0.05	0.049	0.049	0.049	0.048	0.048	0.047	0.047	0.045
D01	Sample	Dilution_95%	0.95	DMSO	Lycopene	Standard_Development	Run087	Standard_Measurement	Plate_01	Clariostar_Study	MB	Biofoundry_,_London	Linear_Dilution_Pattern_V2	0.173	0.169	0.164	0.16	0.157	0.151	0.146	0.145	0.144	0.141	0.138	0.135	0.13	0.124	0.12	0.118	0.114	0.112	0.11	0.11	0.11	0.11	0.11	0.112	0.115	0.118	0.123	0.126	0.13	0.133	0.137	0.14	0.143	0.147	0.152	0.157
D02	Sample	Dilution_75%	0.75	DMSO	Lycopene	Standard_Development	Run087	Standard_Measurement	Plate_01	Clariostar_Study	MB	Biofoundry_,_London	Linear_Dilution_Pattern_V2	0.165	0.162	0.158	0.154	0.149	0.145	0.141	0.14	0.138	0.136	0.133	0.13	0.126	0.12	0.116	0.115	0.112	0.109	0.108	0.107	0.107	0.107	0.107	0.108	0.11	0.113	0.116	0.119	0.121	0.124	0.126	0.128	0.13	0.133	0.136	0.14
D03	Sample	Dilution_55%	0.55	DMSO	Lycopene	Standard_Development	Run087	Standard_Measurement	Plate_01	Clariostar_Study	MB	Biofoundry_,_London	Linear_Dilution_Pattern_V2	0.15	0.146	0.142	0.139	0.135	0.13	0.126	0.125	0.123	0.121	0.118	0.114	0.11	0.105	0.102	0.1	0.098	0.096	0.093	0.092	0.092	0.092	0.092	0.093	0.095	0.097	0.098	0.1	0.102	0.104	0.105	0.107	0.108	0.111	0.113	0.116
D04	Sample	Dilution_35%	0.35	DMSO	Lycopene	Standard_Development	Run087	Standard_Measurement	Plate_01	Clariostar_Study	MB	Biofoundry_,_London	Linear_Dilution_Pattern_V2	0.135	0.132	0.128	0.124	0.119	0.115	0.111	0.11	0.107	0.105	0.102	0.098	0.094	0.089	0.086	0.084	0.081	0.079	0.078	0.077	0.076	0.076	0.075	0.076	0.076	0.078	0.079	0.079	0.081	0.082	0.083	0.084	0.085	0.086	0.087	0.088
D05	Sample	Dilution_15%	0.15	DMSO	Lycopene	Standard_Development	Run087	Standard_Measurement	Plate_01	Clariostar_Study	MB	Biofoundry_,_London	Linear_Dilution_Pattern_V2	0.122	0.119	0.114	0.111	0.107	0.103	0.099	0.097	0.095	0.091	0.088	0.085	0.081	0.076	0.074	0.072	0.07	0.067	0.065	0.063	0.063	0.063	0.062	0.062	0.062	0.062	0.063	0.062	0.063	0.063	0.063	0.064	0.063	0.064	0.064	0.064
D06	Sample	Dilution_95%	0.95	DMSO	Lycopene	Standard_Development	Run087	Standard_Measurement	Plate_01	Clariostar_Study	MB	Biofoundry_,_London	Linear_Dilution_Pattern_V2	0.167	0.164	0.16	0.156	0.152	0.148	0.144	0.143	0.143	0.141	0.139	0.136	0.132	0.127	0.123	0.12	0.118	0.116	0.114	0.113	0.113	0.113	0.114	0.115	0.118	0.122	0.126	0.13	0.134	0.137	0.14	0.143	0.146	0.15	0.155	0.161
D07	Sample	Dilution_75%	0.75	DMSO	Lycopene	Standard_Development	Run087	Standard_Measurement	Plate_01	Clariostar_Study	MB	Biofoundry_,_London	Linear_Dilution_Pattern_V2	0.154	0.15	0.146	0.142	0.138	0.133	0.129	0.128	0.127	0.125	0.122	0.119	0.116	0.111	0.108	0.105	0.102	0.101	0.099	0.097	0.097	0.097	0.098	0.099	0.102	0.104	0.107	0.11	0.112	0.115	0.117	0.12	0.122	0.125	0.128	0.132
D08	Sample	Dilution_55%	0.55	DMSO	Lycopene	Standard_Development	Run087	Standard_Measurement	Plate_01	Clariostar_Study	MB	Biofoundry_,_London	Linear_Dilution_Pattern_V2	0.183	0.179	0.175	0.171	0.167	0.162	0.158	0.156	0.155	0.152	0.15	0.146	0.142	0.138	0.135	0.132	0.13	0.128	0.125	0.124	0.124	0.123	0.122	0.123	0.125	0.125	0.128	0.128	0.13	0.132	0.133	0.134	0.135	0.136	0.138	0.14
D09	Sample	Dilution_35%	0.35	DMSO	Lycopene	Standard_Development	Run087	Standard_Measurement	Plate_01	Clariostar_Study	MB	Biofoundry_,_London	Linear_Dilution_Pattern_V2	0.199	0.196	0.192	0.189	0.185	0.181	0.177	0.175	0.173	0.169	0.166	0.162	0.158	0.153	0.15	0.147	0.145	0.143	0.141	0.139	0.137	0.137	0.136	0.135	0.135	0.136	0.135	0.135	0.135	0.136	0.135	0.135	0.134	0.134	0.134	0.135
D10	Sample	Dilution_15%	0.15	DMSO	Lycopene	Standard_Development	Run087	Standard_Measurement	Plate_01	Clariostar_Study	MB	Biofoundry_,_London	Linear_Dilution_Pattern_V2	0.125	0.121	0.117	0.113	0.109	0.105	0.101	0.099	0.096	0.093	0.088	0.084	0.08	0.075	0.072	0.071	0.068	0.066	0.064	0.062	0.062	0.061	0.06	0.06	0.06	0.06	0.06	0.06	0.059	0.06	0.06	0.06	0.06	0.06	0.06	0.06
D11	Blank	DMSO_Blank		DMSO		Standard_Development	Run087	Standard_Measurement	Plate_01	Clariostar_Study	MB	Biofoundry_,_London	Linear_Dilution_Pattern_V2	0.121	0.117	0.114	0.11	0.106	0.101	0.097	0.094	0.091	0.088	0.083	0.079	0.075	0.07	0.067	0.065	0.063	0.061	0.058	0.057	0.056	0.055	0.054	0.054	0.054	0.053	0.053	0.052	0.051	0.051	0.051	0.051	0.05	0.05	0.049	0.048
D12	Blank	DMSO_Blank		DMSO		Standard_Development	Run087	Standard_Measurement	Plate_01	Clariostar_Study	MB	Biofoundry_,_London	Linear_Dilution_Pattern_V2	0.122	0.118	0.114	0.11	0.106	0.102	0.098	0.096	0.091	0.087	0.083	0.078	0.074	0.069	0.067	0.065	0.062	0.059	0.057	0.056	0.056	0.054	0.053	0.053	0.053	0.053	0.052	0.051	0.05	0.05	0.05	0.05	0.049	0.049	0.048	0.047
E01	Sample	Dilution_90%	0.9	DMSO	Lycopene	Standard_Development	Run087	Standard_Measurement	Plate_01	Clariostar_Study	MB	Biofoundry_,_London	Linear_Dilution_Pattern_V2	0.176	0.172	0.168	0.163	0.159	0.153	0.148	0.147	0.147	0.144	0.14	0.137	0.132	0.126	0.122	0.119	0.117	0.114	0.112	0.11	0.11	0.111	0.111	0.113	0.116	0.119	0.123	0.126	0.129	0.133	0.136	0.138	0.141	0.145	0.149	0.154
E02	Sample	Dilution_70%	0.7	DMSO	Lycopene	Standard_Development	Run087	Standard_Measurement	Plate_01	Clariostar_Study	MB	Biofoundry_,_London	Linear_Dilution_Pattern_V2	0.174	0.171	0.166	0.162	0.158	0.153	0.148	0.148	0.146	0.144	0.142	0.138	0.134	0.129	0.125	0.122	0.12	0.117	0.115	0.114	0.114	0.113	0.113	0.115	0.116	0.119	0.121	0.123	0.126	0.128	0.129	0.131	0.133	0.135	0.138	0.141
E03	Sample	Dilution_50%	0.5	DMSO	Lycopene	Standard_Development	Run087	Standard_Measurement	Plate_01	Clariostar_Study	MB	Biofoundry_,_London	Linear_Dilution_Pattern_V2	0.143	0.139	0.135	0.131	0.127	0.123	0.118	0.117	0.115	0.112	0.109	0.105	0.101	0.097	0.093	0.091	0.088	0.086	0.084	0.083	0.083	0.083	0.082	0.083	0.085	0.087	0.089	0.09	0.091	0.093	0.095	0.096	0.098	0.1	0.102	0.104
E04	Sample	Dilution_30%	0.3	DMSO	Lycopene	Standard_Development	Run087	Standard_Measurement	Plate_01	Clariostar_Study	MB	Biofoundry_,_London	Linear_Dilution_Pattern_V2	0.133	0.13	0.126	0.122	0.117	0.114	0.109	0.107	0.105	0.102	0.099	0.095	0.091	0.086	0.084	0.082	0.08	0.077	0.075	0.074	0.073	0.072	0.072	0.072	0.073	0.074	0.075	0.075	0.076	0.078	0.078	0.079	0.079	0.08	0.081	0.082
E05	Sample	Dilution_10%	0.1	DMSO	Lycopene	Standard_Development	Run087	Standard_Measurement	Plate_01	Clariostar_Study	MB	Biofoundry_,_London	Linear_Dilution_Pattern_V2	0.121	0.117	0.113	0.108	0.104	0.1	0.095	0.093	0.091	0.088	0.085	0.082	0.077	0.073	0.07	0.069	0.066	0.064	0.062	0.061	0.06	0.059	0.058	0.058	0.058	0.058	0.058	0.058	0.058	0.058	0.058	0.058	0.058	0.058	0.057	0.057
E06	Sample	Dilution_90%	0.9	DMSO	Lycopene	Standard_Development	Run087	Standard_Measurement	Plate_01	Clariostar_Study	MB	Biofoundry_,_London	Linear_Dilution_Pattern_V2	0.163	0.159	0.155	0.15	0.147	0.143	0.138	0.137	0.136	0.134	0.131	0.129	0.125	0.12	0.117	0.114	0.111	0.109	0.107	0.106	0.106	0.106	0.106	0.109	0.111	0.114	0.118	0.122	0.125	0.129	0.132	0.134	0.137	0.141	0.145	0.15
E07	Sample	Dilution_70%	0.7	DMSO	Lycopene	Standard_Development	Run087	Standard_Measurement	Plate_01	Clariostar_Study	MB	Biofoundry_,_London	Linear_Dilution_Pattern_V2	0.15	0.147	0.143	0.14	0.135	0.13	0.126	0.125	0.123	0.121	0.119	0.116	0.113	0.107	0.104	0.101	0.099	0.097	0.094	0.093	0.093	0.093	0.093	0.095	0.096	0.099	0.101	0.103	0.106	0.109	0.11	0.113	0.115	0.117	0.12	0.123
E08	Sample	Dilution_50%	0.5	DMSO	Lycopene	Standard_Development	Run087	Standard_Measurement	Plate_01	Clariostar_Study	MB	Biofoundry_,_London	Linear_Dilution_Pattern_V2	0.143	0.139	0.134	0.131	0.126	0.121	0.117	0.116	0.114	0.112	0.11	0.106	0.102	0.097	0.094	0.091	0.088	0.086	0.084	0.083	0.083	0.082	0.082	0.083	0.085	0.086	0.087	0.089	0.09	0.092	0.093	0.095	0.096	0.098	0.1	0.101
E09	Sample	Dilution_30%	0.3	DMSO	Lycopene	Standard_Development	Run087	Standard_Measurement	Plate_01	Clariostar_Study	MB	Biofoundry_,_London	Linear_Dilution_Pattern_V2	0.133	0.129	0.123	0.12	0.117	0.112	0.108	0.106	0.103	0.1	0.097	0.093	0.089	0.085	0.081	0.079	0.076	0.074	0.072	0.071	0.071	0.07	0.069	0.07	0.07	0.071	0.072	0.072	0.073	0.074	0.074	0.075	0.076	0.077	0.078	0.079
E10	Sample	Dilution_10%	0.1	DMSO	Lycopene	Standard_Development	Run087	Standard_Measurement	Plate_01	Clariostar_Study	MB	Biofoundry_,_London	Linear_Dilution_Pattern_V2	0.124	0.12	0.115	0.112	0.107	0.103	0.098	0.096	0.094	0.09	0.086	0.082	0.078	0.073	0.07	0.068	0.065	0.063	0.061	0.06	0.059	0.058	0.057	0.057	0.056	0.056	0.057	0.056	0.056	0.056	0.057	0.056	0.056	0.056	0.056	0.055
E11	Blank	DMSO_Blank		DMSO		Standard_Development	Run087	Standard_Measurement	Plate_01	Clariostar_Study	MB	Biofoundry_,_London	Linear_Dilution_Pattern_V2	0.123	0.12	0.115	0.112	0.107	0.102	0.097	0.096	0.093	0.089	0.085	0.08	0.076	0.07	0.067	0.065	0.063	0.061	0.059	0.056	0.056	0.056	0.054	0.054	0.053	0.053	0.053	0.052	0.051	0.051	0.051	0.051	0.05	0.049	0.049	0.048
E12	Blank	DMSO_Blank		DMSO		Standard_Development	Run087	Standard_Measurement	Plate_01	Clariostar_Study	MB	Biofoundry_,_London	Linear_Dilution_Pattern_V2	0.122	0.118	0.114	0.11	0.105	0.1	0.095	0.093	0.09	0.087	0.082	0.077	0.074	0.069	0.066	0.064	0.061	0.059	0.057	0.056	0.055	0.054	0.053	0.052	0.052	0.051	0.051	0.05	0.05	0.05	0.049	0.049	0.048	0.048	0.047	0.046
F01	Sample	Dilution_90%	0.9	DMSO	Lycopene	Standard_Development	Run087	Standard_Measurement	Plate_01	Clariostar_Study	MB	Biofoundry_,_London	Linear_Dilution_Pattern_V2	0.185	0.181	0.177	0.173	0.169	0.164	0.159	0.158	0.156	0.154	0.15	0.147	0.142	0.136	0.133	0.13	0.127	0.124	0.122	0.121	0.121	0.121	0.122	0.123	0.126	0.129	0.133	0.136	0.139	0.143	0.145	0.148	0.151	0.154	0.159	0.164
F02	Sample	Dilution_70%	0.7	DMSO	Lycopene	Standard_Development	Run087	Standard_Measurement	Plate_01	Clariostar_Study	MB	Biofoundry_,_London	Linear_Dilution_Pattern_V2	0.157	0.153	0.149	0.145	0.141	0.137	0.132	0.13	0.129	0.127	0.123	0.119	0.116	0.11	0.106	0.104	0.1	0.099	0.097	0.096	0.095	0.095	0.095	0.097	0.099	0.102	0.105	0.107	0.109	0.111	0.114	0.116	0.118	0.121	0.124	0.128
F03	Sample	Dilution_50%	0.5	DMSO	Lycopene	Standard_Development	Run087	Standard_Measurement	Plate_01	Clariostar_Study	MB	Biofoundry_,_London	Linear_Dilution_Pattern_V2	0.185	0.182	0.178	0.175	0.171	0.166	0.162	0.16	0.158	0.156	0.153	0.149	0.144	0.14	0.137	0.134	0.131	0.129	0.127	0.125	0.125	0.124	0.124	0.124	0.125	0.126	0.128	0.128	0.129	0.13	0.131	0.132	0.132	0.133	0.135	0.136
F04	Sample	Dilution_30%	0.3	DMSO	Lycopene	Standard_Development	Run087	Standard_Measurement	Plate_01	Clariostar_Study	MB	Biofoundry_,_London	Linear_Dilution_Pattern_V2	0.17	0.167	0.164	0.159	0.155	0.151	0.147	0.145	0.144	0.141	0.137	0.133	0.13	0.125	0.121	0.12	0.117	0.114	0.113	0.112	0.111	0.11	0.109	0.108	0.109	0.109	0.11	0.11	0.109	0.11	0.11	0.11	0.11	0.11	0.111	0.111
F05	Sample	Dilution_10%	0.1	DMSO	Lycopene	Standard_Development	Run087	Standard_Measurement	Plate_01	Clariostar_Study	MB	Biofoundry_,_London	Linear_Dilution_Pattern_V2	0.119	0.114	0.111	0.107	0.104	0.1	0.095	0.094	0.091	0.088	0.085	0.082	0.078	0.074	0.071	0.069	0.067	0.064	0.062	0.061	0.06	0.06	0.059	0.059	0.058	0.059	0.059	0.059	0.059	0.059	0.059	0.059	0.059	0.059	0.059	0.058
F06	Sample	Dilution_90%	0.9	DMSO	Lycopene	Standard_Development	Run087	Standard_Measurement	Plate_01	Clariostar_Study	MB	Biofoundry_,_London	Linear_Dilution_Pattern_V2	0.16	0.157	0.153	0.149	0.145	0.141	0.136	0.135	0.134	0.132	0.131	0.128	0.124	0.119	0.115	0.113	0.11	0.108	0.106	0.106	0.105	0.106	0.106	0.108	0.11	0.114	0.118	0.121	0.124	0.128	0.13	0.133	0.136	0.14	0.144	0.149
F07	Sample	Dilution_70%	0.7	DMSO	Lycopene	Standard_Development	Run087	Standard_Measurement	Plate_01	Clariostar_Study	MB	Biofoundry_,_London	Linear_Dilution_Pattern_V2	0.148	0.144	0.14	0.137	0.132	0.128	0.124	0.123	0.121	0.12	0.118	0.115	0.111	0.106	0.103	0.101	0.098	0.096	0.094	0.093	0.093	0.092	0.093	0.095	0.097	0.099	0.102	0.104	0.106	0.109	0.111	0.113	0.115	0.117	0.121	0.124
F08	Sample	Dilution_50%	0.5	DMSO	Lycopene	Standard_Development	Run087	Standard_Measurement	Plate_01	Clariostar_Study	MB	Biofoundry_,_London	Linear_Dilution_Pattern_V2	0.138	0.135	0.131	0.127	0.123	0.119	0.115	0.114	0.111	0.108	0.106	0.102	0.099	0.094	0.091	0.089	0.086	0.084	0.083	0.081	0.081	0.08	0.08	0.081	0.083	0.083	0.085	0.087	0.088	0.09	0.091	0.092	0.094	0.095	0.097	0.099
F09	Sample	Dilution_30%	0.3	DMSO	Lycopene	Standard_Development	Run087	Standard_Measurement	Plate_01	Clariostar_Study	MB	Biofoundry_,_London	Linear_Dilution_Pattern_V2	0.129	0.126	0.122	0.118	0.114	0.109	0.105	0.103	0.101	0.099	0.096	0.092	0.088	0.083	0.08	0.078	0.076	0.073	0.071	0.07	0.069	0.068	0.069	0.069	0.07	0.07	0.071	0.071	0.072	0.073	0.074	0.074	0.074	0.075	0.076	0.076
F10	Sample	Dilution_10%	0.1	DMSO	Lycopene	Standard_Development	Run087	Standard_Measurement	Plate_01	Clariostar_Study	MB	Biofoundry_,_London	Linear_Dilution_Pattern_V2	0.12	0.116	0.112	0.108	0.105	0.1	0.095	0.094	0.091	0.088	0.084	0.079	0.076	0.072	0.069	0.066	0.064	0.062	0.06	0.059	0.059	0.058	0.057	0.057	0.056	0.056	0.056	0.056	0.055	0.056	0.056	0.056	0.055	0.055	0.055	0.054
F11	Blank	DMSO		DMSO		Standard_Development	Run087	Standard_Measurement	Plate_01	Clariostar_Study	MB	Biofoundry_,_London	Linear_Dilution_Pattern_V2	0.12	0.116	0.111	0.107	0.103	0.099	0.094	0.093	0.09	0.086	0.082	0.077	0.073	0.068	0.065	0.063	0.061	0.059	0.056	0.055	0.055	0.054	0.052	0.052	0.052	0.052	0.051	0.05	0.05	0.05	0.05	0.049	0.048	0.048	0.047	0.046
F12	Blank	DMSO		DMSO		Standard_Development	Run087	Standard_Measurement	Plate_01	Clariostar_Study	MB	Biofoundry_,_London	Linear_Dilution_Pattern_V2	0.12	0.117	0.112	0.108	0.105	0.1	0.095	0.094	0.09	0.086	0.081	0.077	0.073	0.068	0.066	0.063	0.06	0.058	0.056	0.055	0.054	0.054	0.053	0.052	0.051	0.051	0.05	0.049	0.049	0.05	0.049	0.049	0.048	0.047	0.047	0.046
G01	Sample	Dilution_85%	0.85	DMSO	Lycopene	Standard_Development	Run087	Standard_Measurement	Plate_01	Clariostar_Study	MB	Biofoundry_,_London	Linear_Dilution_Pattern_V2	0.175	0.172	0.168	0.163	0.159	0.153	0.148	0.147	0.146	0.143	0.14	0.136	0.132	0.126	0.121	0.118	0.115	0.113	0.111	0.11	0.109	0.109	0.11	0.111	0.114	0.117	0.12	0.123	0.126	0.13	0.133	0.134	0.137	0.14	0.143	0.148
G02	Sample	Dilution_65%	0.65	DMSO	Lycopene	Standard_Development	Run087	Standard_Measurement	Plate_01	Clariostar_Study	MB	Biofoundry_,_London	Linear_Dilution_Pattern_V2	0.17	0.168	0.163	0.159	0.155	0.151	0.147	0.145	0.143	0.141	0.138	0.134	0.13	0.125	0.122	0.119	0.116	0.114	0.112	0.11	0.111	0.11	0.11	0.111	0.113	0.115	0.117	0.119	0.121	0.124	0.126	0.127	0.129	0.131	0.134	0.137
G03	Sample	Dilution_45%	0.45	DMSO	Lycopene	Standard_Development	Run087	Standard_Measurement	Plate_01	Clariostar_Study	MB	Biofoundry_,_London	Linear_Dilution_Pattern_V2	0.143	0.139	0.136	0.132	0.128	0.123	0.118	0.117	0.115	0.112	0.11	0.106	0.102	0.097	0.093	0.091	0.088	0.086	0.084	0.083	0.083	0.083	0.082	0.083	0.084	0.086	0.087	0.089	0.09	0.092	0.093	0.095	0.096	0.098	0.099	0.1
G04	Sample	Dilution_25%	0.25	DMSO	Lycopene	Standard_Development	Run087	Standard_Measurement	Plate_01	Clariostar_Study	MB	Biofoundry_,_London	Linear_Dilution_Pattern_V2	0.128	0.125	0.12	0.116	0.113	0.108	0.103	0.102	0.101	0.097	0.094	0.09	0.086	0.082	0.079	0.077	0.075	0.072	0.07	0.069	0.069	0.068	0.067	0.067	0.069	0.069	0.069	0.07	0.07	0.071	0.072	0.073	0.073	0.074	0.074	0.075
G05	Sample	Dilution_05%	0.0499999999999999	DMSO	Lycopene	Standard_Development	Run087	Standard_Measurement	Plate_01	Clariostar_Study	MB	Biofoundry_,_London	Linear_Dilution_Pattern_V2	0.122	0.119	0.114	0.111	0.106	0.101	0.096	0.095	0.093	0.09	0.086	0.082	0.078	0.073	0.07	0.069	0.068	0.064	0.063	0.061	0.061	0.06	0.059	0.059	0.058	0.058	0.058	0.057	0.057	0.057	0.057	0.057	0.056	0.056	0.055	0.054
G06	Sample	Dilution_85%	0.85	DMSO	Lycopene	Standard_Development	Run087	Standard_Measurement	Plate_01	Clariostar_Study	MB	Biofoundry_,_London	Linear_Dilution_Pattern_V2	0.163	0.159	0.154	0.15	0.146	0.142	0.138	0.137	0.135	0.134	0.131	0.129	0.125	0.119	0.116	0.113	0.11	0.108	0.106	0.105	0.105	0.105	0.105	0.107	0.11	0.113	0.117	0.119	0.122	0.126	0.128	0.131	0.134	0.137	0.141	0.145
G07	Sample	Dilution_65%	0.65	DMSO	Lycopene	Standard_Development	Run087	Standard_Measurement	Plate_01	Clariostar_Study	MB	Biofoundry_,_London	Linear_Dilution_Pattern_V2	0.151	0.148	0.143	0.14	0.135	0.131	0.127	0.126	0.124	0.121	0.119	0.116	0.112	0.107	0.103	0.101	0.099	0.097	0.095	0.094	0.093	0.093	0.093	0.094	0.096	0.099	0.101	0.103	0.105	0.107	0.109	0.111	0.113	0.115	0.118	0.12
G08	Sample	Dilution_45%	0.45	DMSO	Lycopene	Standard_Development	Run087	Standard_Measurement	Plate_01	Clariostar_Study	MB	Biofoundry_,_London	Linear_Dilution_Pattern_V2	0.144	0.14	0.135	0.132	0.128	0.123	0.119	0.117	0.115	0.112	0.109	0.106	0.102	0.097	0.094	0.091	0.089	0.086	0.085	0.084	0.083	0.082	0.082	0.083	0.084	0.085	0.087	0.088	0.089	0.091	0.092	0.093	0.094	0.096	0.097	0.099
G09	Sample	Dilution_25%	0.25	DMSO	Lycopene	Standard_Development	Run087	Standard_Measurement	Plate_01	Clariostar_Study	MB	Biofoundry_,_London	Linear_Dilution_Pattern_V2	0.131	0.128	0.123	0.119	0.115	0.111	0.106	0.105	0.102	0.098	0.095	0.091	0.086	0.083	0.079	0.077	0.074	0.072	0.07	0.069	0.069	0.068	0.067	0.068	0.068	0.068	0.069	0.069	0.07	0.07	0.07	0.071	0.071	0.072	0.073	0.073
G10	Sample	Dilution_05%	0.0499999999999999	DMSO	Lycopene	Standard_Development	Run087	Standard_Measurement	Plate_01	Clariostar_Study	MB	Biofoundry_,_London	Linear_Dilution_Pattern_V2	0.124	0.12	0.115	0.112	0.108	0.103	0.099	0.097	0.093	0.09	0.085	0.082	0.078	0.073	0.07	0.068	0.066	0.064	0.061	0.059	0.059	0.059	0.058	0.057	0.057	0.056	0.056	0.055	0.055	0.056	0.055	0.055	0.054	0.053	0.053	0.053
G11	Blank	DMSO_Blank		DMSO		Standard_Development	Run087	Standard_Measurement	Plate_01	Clariostar_Study	MB	Biofoundry_,_London	Linear_Dilution_Pattern_V2	0.122	0.118	0.114	0.109	0.105	0.101	0.096	0.094	0.09	0.087	0.083	0.078	0.074	0.07	0.066	0.065	0.062	0.06	0.058	0.056	0.056	0.055	0.054	0.053	0.053	0.052	0.052	0.051	0.05	0.05	0.05	0.05	0.049	0.049	0.048	0.047
G12	Blank	DMSO_Blank		DMSO		Standard_Development	Run087	Standard_Measurement	Plate_01	Clariostar_Study	MB	Biofoundry_,_London	Linear_Dilution_Pattern_V2	0.123	0.119	0.115	0.112	0.107	0.102	0.097	0.096	0.093	0.088	0.084	0.078	0.074	0.069	0.066	0.064	0.061	0.058	0.056	0.056	0.055	0.053	0.053	0.052	0.052	0.051	0.051	0.05	0.049	0.05	0.049	0.049	0.048	0.048	0.047	0.046
H01	Sample	Dilution_85%	0.85	DMSO	Lycopene	Standard_Development	Run087	Standard_Measurement	Plate_01	Clariostar_Study	MB	Biofoundry_,_London	Linear_Dilution_Pattern_V2	0.181	0.178	0.172	0.168	0.162	0.157	0.152	0.15	0.148	0.146	0.142	0.136	0.131	0.124	0.121	0.117	0.114	0.111	0.109	0.107	0.107	0.107	0.107	0.109	0.112	0.114	0.118	0.12	0.123	0.127	0.129	0.132	0.134	0.137	0.141	0.146
H02	Sample	Dilution_65%	0.65	DMSO	Lycopene	Standard_Development	Run087	Standard_Measurement	Plate_01	Clariostar_Study	MB	Biofoundry_,_London	Linear_Dilution_Pattern_V2	0.161	0.157	0.153	0.148	0.144	0.139	0.135	0.132	0.13	0.127	0.124	0.119	0.115	0.109	0.105	0.103	0.1	0.097	0.095	0.094	0.093	0.093	0.093	0.094	0.097	0.098	0.101	0.103	0.105	0.108	0.11	0.112	0.113	0.115	0.118	0.121
H03	Sample	Dilution_45%	0.45	DMSO	Lycopene	Standard_Development	Run087	Standard_Measurement	Plate_01	Clariostar_Study	MB	Biofoundry_,_London	Linear_Dilution_Pattern_V2	0.142	0.138	0.135	0.13	0.126	0.121	0.116	0.116	0.113	0.11	0.108	0.104	0.101	0.096	0.092	0.089	0.087	0.085	0.082	0.082	0.081	0.08	0.081	0.082	0.083	0.085	0.086	0.088	0.088	0.09	0.092	0.093	0.094	0.096	0.098	0.099
H04	Sample	Dilution_25%	0.25	DMSO	Lycopene	Standard_Development	Run087	Standard_Measurement	Plate_01	Clariostar_Study	MB	Biofoundry_,_London	Linear_Dilution_Pattern_V2	0.133	0.13	0.126	0.121	0.117	0.113	0.108	0.106	0.102	0.099	0.095	0.091	0.086	0.081	0.078	0.076	0.073	0.071	0.069	0.068	0.068	0.067	0.066	0.066	0.067	0.067	0.068	0.068	0.069	0.07	0.069	0.07	0.071	0.071	0.071	0.072
H05	Sample	Dilution_05%	0.0499999999999999	DMSO	Lycopene	Standard_Development	Run087	Standard_Measurement	Plate_01	Clariostar_Study	MB	Biofoundry_,_London	Linear_Dilution_Pattern_V2	0.12	0.116	0.113	0.108	0.104	0.099	0.093	0.093	0.09	0.087	0.084	0.079	0.075	0.07	0.067	0.065	0.063	0.061	0.059	0.057	0.056	0.056	0.055	0.054	0.055	0.055	0.055	0.053	0.054	0.053	0.053	0.053	0.053	0.052	0.051	0.05
H06	Sample	Dilution_85%	0.85	DMSO	Lycopene	Standard_Development	Run087	Standard_Measurement	Plate_01	Clariostar_Study	MB	Biofoundry_,_London	Linear_Dilution_Pattern_V2	0.17	0.166	0.162	0.158	0.153	0.148	0.144	0.143	0.141	0.141	0.137	0.134	0.13	0.125	0.121	0.118	0.115	0.113	0.112	0.111	0.11	0.11	0.11	0.113	0.115	0.118	0.122	0.124	0.127	0.13	0.133	0.135	0.138	0.141	0.144	0.149
H07	Sample	Dilution_65%	0.65	DMSO	Lycopene	Standard_Development	Run087	Standard_Measurement	Plate_01	Clariostar_Study	MB	Biofoundry_,_London	Linear_Dilution_Pattern_V2	0.15	0.146	0.141	0.137	0.134	0.128	0.124	0.124	0.121	0.119	0.117	0.114	0.109	0.104	0.101	0.099	0.096	0.094	0.091	0.091	0.09	0.09	0.09	0.091	0.093	0.095	0.098	0.1	0.102	0.105	0.107	0.108	0.11	0.113	0.115	0.118
H08	Sample	Dilution_45%	0.45	DMSO	Lycopene	Standard_Development	Run087	Standard_Measurement	Plate_01	Clariostar_Study	MB	Biofoundry_,_London	Linear_Dilution_Pattern_V2	0.149	0.145	0.141	0.137	0.132	0.127	0.123	0.12	0.119	0.115	0.111	0.107	0.103	0.098	0.096	0.092	0.089	0.087	0.086	0.084	0.084	0.083	0.082	0.083	0.084	0.085	0.087	0.088	0.09	0.091	0.092	0.093	0.094	0.095	0.097	0.098
H09	Sample	Dilution_25%	0.25	DMSO	Lycopene	Standard_Development	Run087	Standard_Measurement	Plate_01	Clariostar_Study	MB	Biofoundry_,_London	Linear_Dilution_Pattern_V2	0.136	0.132	0.127	0.122	0.118	0.113	0.108	0.107	0.104	0.102	0.097	0.093	0.089	0.083	0.079	0.078	0.075	0.073	0.071	0.069	0.069	0.068	0.068	0.068	0.068	0.069	0.069	0.069	0.07	0.071	0.071	0.072	0.072	0.072	0.072	0.072
H10	Sample	Dilution_05%	0.0499999999999999	DMSO	Lycopene	Standard_Development	Run087	Standard_Measurement	Plate_01	Clariostar_Study	MB	Biofoundry_,_London	Linear_Dilution_Pattern_V2	0.124	0.12	0.116	0.111	0.108	0.103	0.098	0.097	0.093	0.088	0.084	0.081	0.076	0.072	0.069	0.067	0.064	0.061	0.059	0.057	0.057	0.056	0.055	0.055	0.054	0.054	0.054	0.053	0.053	0.053	0.052	0.052	0.051	0.051	0.05	0.05
H11	Blank	DMSO_Blank		DMSO		Standard_Development	Run087	Standard_Measurement	Plate_01	Clariostar_Study	MB	Biofoundry_,_London	Linear_Dilution_Pattern_V2	0.121	0.117	0.113	0.109	0.105	0.101	0.095	0.093	0.09	0.087	0.082	0.078	0.074	0.069	0.066	0.064	0.063	0.06	0.058	0.056	0.056	0.054	0.053	0.053	0.053	0.052	0.052	0.051	0.051	0.051	0.05	0.05	0.049	0.049	0.047	0.046
H12	Blank	DMSO_Blank		DMSO		Standard_Development	Run087	Standard_Measurement	Plate_01	Clariostar_Study	MB	Biofoundry_,_London	Linear_Dilution_Pattern_V2	0.134	0.13	0.125	0.121	0.116	0.111	0.106	0.103	0.1	0.095	0.09	0.084	0.078	0.073	0.069	0.067	0.064	0.061	0.059	0.058	0.057	0.056	0.054	0.054	0.054	0.053	0.053	0.052	0.052	0.052	0.051	0.051	0.051	0.05	0.049	0.047
A01	Sample	Dilution_100%	1.0	DMSO	Lycopene	Standard_Development	Run087	Standard_Measurement	Plate_01	Clariostar_Study	MB	Biofoundry_,_London	Linear_Dilution_Pattern_V2	0.172	0.169	0.165	0.161	0.157	0.153	0.149	0.146	0.143	0.141	0.138	0.134	0.129	0.125	0.12	0.116	0.113	0.111	0.109	0.108	0.107	0.107	0.108	0.111	0.114	0.117	0.121	0.125	0.128	0.132	0.135	0.138	0.141	0.146	0.151	0.157
A02	Sample	Dilution_80%	0.8	DMSO	Lycopene	Standard_Development	Run087	Standard_Measurement	Plate_01	Clariostar_Study	MB	Biofoundry_,_London	Linear_Dilution_Pattern_V2	0.183	0.18	0.177	0.173	0.17	0.166	0.162	0.159	0.157	0.154	0.151	0.148	0.143	0.139	0.135	0.132	0.129	0.127	0.125	0.124	0.124	0.124	0.125	0.126	0.129	0.131	0.135	0.137	0.14	0.143	0.145	0.147	0.15	0.153	0.157	0.162
A03	Sample	Dilution_60%	0.6	DMSO	Lycopene	Standard_Development	Run087	Standard_Measurement	Plate_01	Clariostar_Study	MB	Biofoundry_,_London	Linear_Dilution_Pattern_V2	0.148	0.145	0.142	0.138	0.134	0.13	0.127	0.124	0.121	0.118	0.115	0.111	0.107	0.103	0.099	0.095	0.092	0.09	0.089	0.088	0.087	0.087	0.087	0.088	0.09	0.092	0.094	0.096	0.098	0.1	0.102	0.104	0.106	0.109	0.111	0.115
A04	Sample	Dilution_40%	0.4	DMSO	Lycopene	Standard_Development	Run087	Standard_Measurement	Plate_01	Clariostar_Study	MB	Biofoundry_,_London	Linear_Dilution_Pattern_V2	0.136	0.132	0.129	0.126	0.123	0.119	0.115	0.112	0.108	0.104	0.1	0.096	0.092	0.088	0.085	0.082	0.079	0.077	0.074	0.074	0.073	0.073	0.073	0.073	0.074	0.075	0.075	0.077	0.079	0.08	0.081	0.082	0.082	0.084	0.086	0.089
A05	Sample	Dilution_20%	0.2	DMSO	Lycopene	Standard_Development	Run087	Standard_Measurement	Plate_01	Clariostar_Study	MB	Biofoundry_,_London	Linear_Dilution_Pattern_V2	0.131	0.127	0.123	0.119	0.116	0.112	0.107	0.104	0.1	0.096	0.091	0.086	0.082	0.079	0.075	0.072	0.069	0.067	0.066	0.064	0.063	0.062	0.061	0.062	0.061	0.062	0.063	0.063	0.062	0.063	0.063	0.063	0.063	0.064	0.064	0.065
A06	Sample	Dilution_100%	1.0	DMSO	Lycopene	Standard_Development	Run087	Standard_Measurement	Plate_01	Clariostar_Study	MB	Biofoundry_,_London	Linear_Dilution_Pattern_V2	0.166	0.162	0.159	0.156	0.152	0.148	0.144	0.142	0.14	0.137	0.135	0.132	0.127	0.124	0.119	0.115	0.112	0.11	0.108	0.108	0.107	0.108	0.108	0.11	0.113	0.116	0.12	0.124	0.128	0.132	0.135	0.138	0.141	0.146	0.15	0.156
A07	Sample	Dilution_80%	0.8	DMSO	Lycopene	Standard_Development	Run087	Standard_Measurement	Plate_01	Clariostar_Study	MB	Biofoundry_,_London	Linear_Dilution_Pattern_V2	0.159	0.157	0.153	0.15	0.145	0.141	0.137	0.134	0.132	0.129	0.126	0.122	0.117	0.113	0.108	0.105	0.102	0.1	0.099	0.098	0.098	0.097	0.097	0.099	0.101	0.104	0.107	0.11	0.113	0.116	0.118	0.121	0.123	0.126	0.131	0.135
A08	Sample	Dilution_60%	0.6	DMSO	Lycopene	Standard_Development	Run087	Standard_Measurement	Plate_01	Clariostar_Study	MB	Biofoundry_,_London	Linear_Dilution_Pattern_V2	0.146	0.144	0.141	0.136	0.133	0.129	0.125	0.121	0.119	0.116	0.113	0.109	0.104	0.101	0.097	0.094	0.09	0.089	0.087	0.086	0.086	0.085	0.085	0.086	0.088	0.089	0.091	0.094	0.096	0.098	0.099	0.102	0.104	0.106	0.109	0.112
A09	Sample	Dilution_40%	0.4	DMSO	Lycopene	Standard_Development	Run087	Standard_Measurement	Plate_01	Clariostar_Study	MB	Biofoundry_,_London	Linear_Dilution_Pattern_V2	0.135	0.132	0.128	0.124	0.121	0.117	0.113	0.109	0.106	0.102	0.099	0.096	0.091	0.087	0.084	0.081	0.078	0.077	0.074	0.073	0.072	0.072	0.072	0.072	0.073	0.073	0.075	0.076	0.077	0.078	0.079	0.08	0.081	0.083	0.084	0.086
A10	Sample	Dilution_20%	0.2	DMSO	Lycopene	Standard_Development	Run087	Standard_Measurement	Plate_01	Clariostar_Study	MB	Biofoundry_,_London	Linear_Dilution_Pattern_V2	0.129	0.125	0.121	0.117	0.113	0.109	0.105	0.102	0.098	0.094	0.09	0.085	0.08	0.076	0.073	0.07	0.067	0.066	0.064	0.062	0.062	0.061	0.06	0.06	0.06	0.06	0.06	0.061	0.061	0.061	0.061	0.062	0.062	0.063	0.064	0.064
A11	Blank	DMSO_Blank		DMSO		Standard_Development	Run087	Standard_Measurement	Plate_01	Clariostar_Study	MB	Biofoundry_,_London	Linear_Dilution_Pattern_V2	0.128	0.124	0.121	0.118	0.113	0.109	0.104	0.1	0.096	0.092	0.087	0.081	0.076	0.073	0.069	0.066	0.063	0.061	0.059	0.057	0.057	0.056	0.055	0.054	0.054	0.053	0.052	0.052	0.052	0.052	0.051	0.05	0.049	0.049	0.049	0.049
A12	Blank	DMSO_Blank		DMSO		Standard_Development	Run087	Standard_Measurement	Plate_01	Clariostar_Study	MB	Biofoundry_,_London	Linear_Dilution_Pattern_V2	0.123	0.118	0.116	0.113	0.108	0.104	0.1	0.096	0.092	0.088	0.083	0.078	0.074	0.07	0.066	0.064	0.061	0.059	0.057	0.056	0.054	0.054	0.053	0.052	0.052	0.051	0.051	0.05	0.05	0.05	0.049	0.049	0.049	0.049	0.048	0.047
B01	Sample	Dilution_100%	1.0	DMSO	Lycopene	Standard_Development	Run087	Standard_Measurement	Plate_01	Clariostar_Study	MB	Biofoundry_,_London	Linear_Dilution_Pattern_V2	0.172	0.17	0.166	0.162	0.158	0.154	0.149	0.147	0.145	0.141	0.139	0.135	0.13	0.126	0.121	0.117	0.114	0.112	0.111	0.109	0.109	0.11	0.111	0.113	0.116	0.12	0.123	0.127	0.131	0.135	0.138	0.141	0.145	0.149	0.154	0.161
B02	Sample	Dilution_80%	0.8	DMSO	Lycopene	Standard_Development	Run087	Standard_Measurement	Plate_01	Clariostar_Study	MB	Biofoundry_,_London	Linear_Dilution_Pattern_V2	0.338	0.336	0.333	0.33	0.326	0.322	0.318	0.315	0.313	0.31	0.307	0.304	0.298	0.295	0.291	0.286	0.283	0.281	0.28	0.278	0.276	0.275	0.275	0.276	0.277	0.278	0.279	0.282	0.284	0.284	0.285	0.287	0.287	0.289	0.291	0.294
B03	Sample	Dilution_60%	0.6	DMSO	Lycopene	Standard_Development	Run087	Standard_Measurement	Plate_01	Clariostar_Study	MB	Biofoundry_,_London	Linear_Dilution_Pattern_V2	0.171	0.169	0.166	0.162	0.159	0.155	0.151	0.148	0.146	0.143	0.139	0.136	0.132	0.128	0.124	0.121	0.118	0.116	0.115	0.113	0.113	0.113	0.112	0.114	0.114	0.116	0.118	0.12	0.121	0.124	0.125	0.126	0.128	0.13	0.132	0.135
B04	Sample	Dilution_40%	0.4	DMSO	Lycopene	Standard_Development	Run087	Standard_Measurement	Plate_01	Clariostar_Study	MB	Biofoundry_,_London	Linear_Dilution_Pattern_V2	0.141	0.137	0.134	0.13	0.127	0.123	0.119	0.117	0.115	0.111	0.108	0.104	0.099	0.095	0.092	0.09	0.086	0.084	0.083	0.082	0.081	0.08	0.079	0.081	0.081	0.083	0.084	0.085	0.085	0.086	0.087	0.088	0.089	0.091	0.091	0.093
B05	Sample	Dilution_20%	0.2	DMSO	Lycopene	Standard_Development	Run087	Standard_Measurement	Plate_01	Clariostar_Study	MB	Biofoundry_,_London	Linear_Dilution_Pattern_V2	0.126	0.121	0.118	0.115	0.111	0.107	0.103	0.1	0.098	0.094	0.09	0.086	0.082	0.079	0.075	0.073	0.07	0.068	0.067	0.065	0.064	0.064	0.063	0.063	0.064	0.064	0.065	0.065	0.066	0.066	0.066	0.066	0.066	0.067	0.068	0.069
B06	Sample	Dilution_100%	1.0	DMSO	Lycopene	Standard_Development	Run087	Standard_Measurement	Plate_01	Clariostar_Study	MB	Biofoundry_,_London	Linear_Dilution_Pattern_V2	0.165	0.162	0.158	0.155	0.152	0.147	0.144	0.141	0.139	0.138	0.136	0.132	0.127	0.124	0.119	0.116	0.113	0.111	0.11	0.109	0.108	0.109	0.11	0.112	0.114	0.118	0.122	0.126	0.129	0.134	0.137	0.14	0.143	0.147	0.152	0.158
B07	Sample	Dilution_80%	0.8	DMSO	Lycopene	Standard_Development	Run087	Standard_Measurement	Plate_01	Clariostar_Study	MB	Biofoundry_,_London	Linear_Dilution_Pattern_V2	0.152	0.149	0.146	0.142	0.139	0.135	0.132	0.129	0.127	0.125	0.122	0.119	0.115	0.112	0.107	0.104	0.101	0.1	0.098	0.097	0.097	0.096	0.097	0.099	0.101	0.104	0.106	0.109	0.112	0.115	0.117	0.12	0.122	0.126	0.129	0.134
B08	Sample	Dilution_60%	0.6	DMSO	Lycopene	Standard_Development	Run087	Standard_Measurement	Plate_01	Clariostar_Study	MB	Biofoundry_,_London	Linear_Dilution_Pattern_V2	0.144	0.141	0.137	0.134	0.13	0.126	0.121	0.119	0.117	0.115	0.111	0.108	0.103	0.1	0.096	0.093	0.09	0.089	0.086	0.085	0.084	0.084	0.084	0.086	0.088	0.089	0.091	0.093	0.095	0.097	0.098	0.1	0.101	0.104	0.106	0.109
B09	Sample	Dilution_40%	0.4	DMSO	Lycopene	Standard_Development	Run087	Standard_Measurement	Plate_01	Clariostar_Study	MB	Biofoundry_,_London	Linear_Dilution_Pattern_V2	0.134	0.13	0.127	0.123	0.12	0.116	0.112	0.109	0.105	0.103	0.099	0.096	0.091	0.088	0.084	0.081	0.077	0.076	0.074	0.073	0.073	0.072	0.072	0.073	0.073	0.075	0.075	0.077	0.078	0.08	0.08	0.081	0.082	0.084	0.085	0.087
B10	Sample	Dilution_20%	0.2	DMSO	Lycopene	Standard_Development	Run087	Standard_Measurement	Plate_01	Clariostar_Study	MB	Biofoundry_,_London	Linear_Dilution_Pattern_V2	0.127	0.123	0.12	0.117	0.113	0.109	0.105	0.102	0.099	0.095	0.091	0.087	0.082	0.079	0.076	0.072	0.07	0.069	0.067	0.066	0.065	0.064	0.063	0.064	0.064	0.064	0.064	0.064	0.064	0.065	0.065	0.065	0.066	0.066	0.067	0.068
B11	Blank	DMSO_Blank		DMSO		Standard_Development	Run087	Standard_Measurement	Plate_01	Clariostar_Study	MB	Biofoundry_,_London	Linear_Dilution_Pattern_V2	0.124	0.121	0.117	0.114	0.11	0.106	0.101	0.098	0.095	0.091	0.086	0.082	0.078	0.075	0.07	0.068	0.066	0.064	0.061	0.06	0.059	0.059	0.057	0.057	0.056	0.056	0.055	0.054	0.054	0.053	0.053	0.053	0.052	0.052	0.052	0.051
B12	Blank	DMSO_Blank		DMSO		Standard_Development	Run087	Standard_Measurement	Plate_01	Clariostar_Study	MB	Biofoundry_,_London	Linear_Dilution_Pattern_V2	0.117	0.114	0.111	0.107	0.104	0.1	0.095	0.091	0.089	0.084	0.08	0.075	0.072	0.068	0.065	0.061	0.059	0.058	0.056	0.054	0.053	0.052	0.051	0.051	0.051	0.051	0.05	0.049	0.049	0.049	0.048	0.047	0.047	0.047	0.046	0.046
C01	Sample	Dilution_95%	0.95	DMSO	Lycopene	Standard_Development	Run087	Standard_Measurement	Plate_01	Clariostar_Study	MB	Biofoundry_,_London	Linear_Dilution_Pattern_V2	0.167	0.164	0.161	0.156	0.153	0.149	0.144	0.142	0.14	0.137	0.135	0.13	0.126	0.121	0.117	0.113	0.111	0.109	0.107	0.106	0.105	0.105	0.106	0.109	0.111	0.114	0.118	0.121	0.125	0.129	0.131	0.135	0.137	0.141	0.145	0.151
C02	Sample	Dilution_75%	0.75	DMSO	Lycopene	Standard_Development	Run087	Standard_Measurement	Plate_01	Clariostar_Study	MB	Biofoundry_,_London	Linear_Dilution_Pattern_V2	0.152	0.149	0.146	0.142	0.138	0.135	0.131	0.129	0.127	0.124	0.121	0.118	0.113	0.11	0.106	0.102	0.1	0.098	0.096	0.095	0.095	0.095	0.095	0.096	0.099	0.101	0.104	0.107	0.109	0.111	0.114	0.116	0.118	0.122	0.125	0.129
C03	Sample	Dilution_55%	0.55	DMSO	Lycopene	Standard_Development	Run087	Standard_Measurement	Plate_01	Clariostar_Study	MB	Biofoundry_,_London	Linear_Dilution_Pattern_V2	0.147	0.144	0.141	0.138	0.134	0.131	0.126	0.124	0.122	0.119	0.117	0.113	0.109	0.105	0.102	0.099	0.096	0.094	0.093	0.092	0.091	0.09	0.091	0.092	0.093	0.095	0.097	0.099	0.101	0.102	0.104	0.106	0.106	0.109	0.111	0.114
C04	Sample	Dilution_35%	0.35	DMSO	Lycopene	Standard_Development	Run087	Standard_Measurement	Plate_01	Clariostar_Study	MB	Biofoundry_,_London	Linear_Dilution_Pattern_V2	0.133	0.129	0.126	0.122	0.119	0.115	0.111	0.108	0.105	0.102	0.099	0.094	0.091	0.088	0.084	0.081	0.078	0.076	0.075	0.073	0.073	0.073	0.072	0.073	0.074	0.075	0.076	0.077	0.078	0.08	0.08	0.082	0.082	0.084	0.085	0.087
C05	Sample	Dilution_15%	0.15	DMSO	Lycopene	Standard_Development	Run087	Standard_Measurement	Plate_01	Clariostar_Study	MB	Biofoundry_,_London	Linear_Dilution_Pattern_V2	0.121	0.118	0.114	0.111	0.107	0.103	0.1	0.097	0.094	0.09	0.087	0.083	0.079	0.076	0.073	0.07	0.068	0.066	0.064	0.063	0.062	0.061	0.061	0.061	0.061	0.061	0.061	0.061	0.062	0.062	0.061	0.062	0.062	0.063	0.063	0.063
C06	Sample	Dilution_95%	0.95	DMSO	Lycopene	Standard_Development	Run087	Standard_Measurement	Plate_01	Clariostar_Study	MB	Biofoundry_,_London	Linear_Dilution_Pattern_V2	0.158	0.156	0.153	0.149	0.146	0.142	0.138	0.136	0.135	0.133	0.13	0.127	0.123	0.119	0.115	0.112	0.108	0.107	0.105	0.105	0.105	0.105	0.106	0.108	0.111	0.114	0.117	0.12	0.124	0.128	0.131	0.134	0.136	0.141	0.145	0.15
C07	Sample	Dilution_75%	0.75	DMSO	Lycopene	Standard_Development	Run087	Standard_Measurement	Plate_01	Clariostar_Study	MB	Biofoundry_,_London	Linear_Dilution_Pattern_V2	0.148	0.145	0.142	0.138	0.134	0.131	0.127	0.124	0.123	0.12	0.118	0.115	0.111	0.108	0.104	0.101	0.098	0.097	0.095	0.093	0.093	0.093	0.094	0.095	0.097	0.099	0.102	0.105	0.107	0.11	0.112	0.115	0.117	0.12	0.123	0.127
C08	Sample	Dilution_55%	0.55	DMSO	Lycopene	Standard_Development	Run087	Standard_Measurement	Plate_01	Clariostar_Study	MB	Biofoundry_,_London	Linear_Dilution_Pattern_V2	0.137	0.133	0.13	0.128	0.124	0.12	0.117	0.114	0.112	0.109	0.106	0.103	0.099	0.095	0.092	0.089	0.086	0.085	0.083	0.082	0.081	0.081	0.081	0.083	0.084	0.085	0.087	0.089	0.091	0.092	0.093	0.095	0.096	0.099	0.102	0.105
C09	Sample	Dilution_35%	0.35	DMSO	Lycopene	Standard_Development	Run087	Standard_Measurement	Plate_01	Clariostar_Study	MB	Biofoundry_,_London	Linear_Dilution_Pattern_V2	0.127	0.124	0.12	0.117	0.114	0.111	0.107	0.104	0.101	0.098	0.095	0.09	0.086	0.084	0.08	0.078	0.075	0.073	0.071	0.07	0.07	0.069	0.069	0.069	0.07	0.071	0.071	0.073	0.073	0.074	0.075	0.076	0.077	0.078	0.079	0.081
C10	Sample	Dilution_15%	0.15	DMSO	Lycopene	Standard_Development	Run087	Standard_Measurement	Plate_01	Clariostar_Study	MB	Biofoundry_,_London	Linear_Dilution_Pattern_V2	0.122	0.118	0.115	0.113	0.108	0.105	0.101	0.097	0.094	0.09	0.086	0.082	0.078	0.075	0.072	0.07	0.067	0.065	0.063	0.062	0.061	0.06	0.06	0.06	0.059	0.06	0.059	0.06	0.06	0.06	0.06	0.06	0.06	0.06	0.061	0.061
C11	Blank	DMSO_Blank		DMSO		Standard_Development	Run087	Standard_Measurement	Plate_01	Clariostar_Study	MB	Biofoundry_,_London	Linear_Dilution_Pattern_V2	0.117	0.114	0.111	0.108	0.104	0.1	0.096	0.092	0.089	0.085	0.081	0.076	0.072	0.069	0.065	0.062	0.06	0.058	0.056	0.055	0.054	0.053	0.052	0.052	0.051	0.051	0.051	0.05	0.049	0.049	0.048	0.048	0.048	0.048	0.047	0.047
C12	Blank	DMSO_Blank		DMSO		Standard_Development	Run087	Standard_Measurement	Plate_01	Clariostar_Study	MB	Biofoundry_,_London	Linear_Dilution_Pattern_V2	0.116	0.113	0.109	0.105	0.101	0.097	0.092	0.09	0.087	0.084	0.079	0.074	0.07	0.067	0.064	0.061	0.059	0.056	0.054	0.053	0.052	0.052	0.051	0.051	0.05	0.05	0.049	0.048	0.048	0.048	0.048	0.048	0.046	0.046	0.046	0.045
D01	Sample	Dilution_95%	0.95	DMSO	Lycopene	Standard_Development	Run087	Standard_Measurement	Plate_01	Clariostar_Study	MB	Biofoundry_,_London	Linear_Dilution_Pattern_V2	0.17	0.168	0.165	0.161	0.157	0.152	0.148	0.145	0.144	0.141	0.138	0.134	0.129	0.125	0.121	0.117	0.113	0.111	0.111	0.109	0.109	0.11	0.11	0.112	0.115	0.118	0.121	0.125	0.129	0.133	0.135	0.138	0.141	0.145	0.15	0.156
D02	Sample	Dilution_75%	0.75	DMSO	Lycopene	Standard_Development	Run087	Standard_Measurement	Plate_01	Clariostar_Study	MB	Biofoundry_,_London	Linear_Dilution_Pattern_V2	0.176	0.173	0.17	0.167	0.164	0.159	0.155	0.153	0.15	0.148	0.146	0.143	0.138	0.134	0.13	0.127	0.125	0.123	0.121	0.119	0.119	0.119	0.119	0.12	0.122	0.125	0.127	0.13	0.132	0.135	0.136	0.138	0.14	0.143	0.146	0.15
D03	Sample	Dilution_55%	0.55	DMSO	Lycopene	Standard_Development	Run087	Standard_Measurement	Plate_01	Clariostar_Study	MB	Biofoundry_,_London	Linear_Dilution_Pattern_V2	0.15	0.148	0.144	0.14	0.136	0.133	0.128	0.126	0.125	0.122	0.12	0.115	0.111	0.107	0.104	0.101	0.098	0.097	0.095	0.094	0.093	0.093	0.093	0.095	0.096	0.098	0.1	0.101	0.104	0.105	0.107	0.108	0.109	0.112	0.115	0.118
D04	Sample	Dilution_35%	0.35	DMSO	Lycopene	Standard_Development	Run087	Standard_Measurement	Plate_01	Clariostar_Study	MB	Biofoundry_,_London	Linear_Dilution_Pattern_V2	0.132	0.129	0.125	0.123	0.118	0.115	0.111	0.108	0.105	0.102	0.099	0.095	0.091	0.088	0.084	0.081	0.08	0.078	0.075	0.075	0.074	0.073	0.073	0.074	0.075	0.076	0.077	0.078	0.078	0.08	0.08	0.081	0.082	0.084	0.085	0.087
D05	Sample	Dilution_15%	0.15	DMSO	Lycopene	Standard_Development	Run087	Standard_Measurement	Plate_01	Clariostar_Study	MB	Biofoundry_,_London	Linear_Dilution_Pattern_V2	0.121	0.117	0.114	0.111	0.108	0.104	0.1	0.098	0.094	0.091	0.088	0.084	0.08	0.076	0.073	0.071	0.069	0.067	0.065	0.064	0.063	0.062	0.062	0.061	0.062	0.062	0.062	0.062	0.063	0.063	0.063	0.063	0.063	0.064	0.064	0.064
D06	Sample	Dilution_95%	0.95	DMSO	Lycopene	Standard_Development	Run087	Standard_Measurement	Plate_01	Clariostar_Study	MB	Biofoundry_,_London	Linear_Dilution_Pattern_V2	0.163	0.16	0.157	0.153	0.149	0.146	0.142	0.14	0.139	0.138	0.135	0.132	0.127	0.123	0.119	0.117	0.114	0.112	0.11	0.109	0.11	0.11	0.11	0.112	0.115	0.118	0.123	0.126	0.13	0.133	0.136	0.139	0.142	0.146	0.151	0.156
D07	Sample	Dilution_75%	0.75	DMSO	Lycopene	Standard_Development	Run087	Standard_Measurement	Plate_01	Clariostar_Study	MB	Biofoundry_,_London	Linear_Dilution_Pattern_V2	0.15	0.147	0.144	0.141	0.137	0.132	0.129	0.126	0.125	0.123	0.121	0.117	0.114	0.11	0.105	0.103	0.1	0.099	0.097	0.095	0.096	0.096	0.096	0.098	0.099	0.102	0.105	0.108	0.111	0.113	0.116	0.118	0.12	0.124	0.127	0.131
D08	Sample	Dilution_55%	0.55	DMSO	Lycopene	Standard_Development	Run087	Standard_Measurement	Plate_01	Clariostar_Study	MB	Biofoundry_,_London	Linear_Dilution_Pattern_V2	0.172	0.169	0.166	0.163	0.159	0.155	0.151	0.148	0.146	0.143	0.14	0.137	0.132	0.129	0.126	0.122	0.119	0.118	0.116	0.115	0.114	0.114	0.113	0.114	0.115	0.117	0.118	0.12	0.121	0.123	0.123	0.125	0.126	0.128	0.13	0.133
D09	Sample	Dilution_35%	0.35	DMSO	Lycopene	Standard_Development	Run087	Standard_Measurement	Plate_01	Clariostar_Study	MB	Biofoundry_,_London	Linear_Dilution_Pattern_V2	0.192	0.189	0.186	0.183	0.179	0.176	0.171	0.168	0.166	0.163	0.159	0.155	0.15	0.147	0.143	0.14	0.138	0.136	0.133	0.132	0.131	0.13	0.129	0.129	0.128	0.128	0.129	0.128	0.129	0.129	0.128	0.129	0.128	0.129	0.129	0.13
D10	Sample	Dilution_15%	0.15	DMSO	Lycopene	Standard_Development	Run087	Standard_Measurement	Plate_01	Clariostar_Study	MB	Biofoundry_,_London	Linear_Dilution_Pattern_V2	0.125	0.122	0.118	0.115	0.112	0.108	0.103	0.1	0.097	0.093	0.089	0.084	0.081	0.078	0.074	0.071	0.069	0.066	0.065	0.063	0.063	0.062	0.061	0.061	0.061	0.061	0.061	0.061	0.061	0.061	0.06	0.061	0.061	0.061	0.061	0.061
D11	Blank	DMSO_Blank		DMSO		Standard_Development	Run087	Standard_Measurement	Plate_01	Clariostar_Study	MB	Biofoundry_,_London	Linear_Dilution_Pattern_V2	0.119	0.116	0.111	0.108	0.104	0.101	0.096	0.093	0.09	0.086	0.081	0.077	0.072	0.069	0.066	0.064	0.061	0.059	0.056	0.055	0.054	0.054	0.052	0.052	0.052	0.051	0.05	0.05	0.05	0.05	0.049	0.049	0.048	0.048	0.047	0.046
D12	Blank	DMSO_Blank		DMSO		Standard_Development	Run087	Standard_Measurement	Plate_01	Clariostar_Study	MB	Biofoundry_,_London	Linear_Dilution_Pattern_V2	0.119	0.116	0.113	0.109	0.105	0.101	0.096	0.093	0.09	0.086	0.08	0.076	0.072	0.068	0.065	0.062	0.06	0.058	0.056	0.054	0.053	0.052	0.051	0.051	0.051	0.05	0.049	0.049	0.049	0.048	0.048	0.048	0.046	0.047	0.046	0.045
E01	Sample	Dilution_90%	0.9	DMSO	Lycopene	Standard_Development	Run087	Standard_Measurement	Plate_01	Clariostar_Study	MB	Biofoundry_,_London	Linear_Dilution_Pattern_V2	0.173	0.171	0.166	0.162	0.157	0.153	0.149	0.147	0.145	0.142	0.139	0.135	0.13	0.126	0.122	0.118	0.115	0.113	0.111	0.11	0.11	0.11	0.11	0.113	0.115	0.118	0.121	0.125	0.128	0.132	0.134	0.138	0.14	0.144	0.148	0.154
E02	Sample	Dilution_70%	0.7	DMSO	Lycopene	Standard_Development	Run087	Standard_Measurement	Plate_01	Clariostar_Study	MB	Biofoundry_,_London	Linear_Dilution_Pattern_V2	0.172	0.169	0.166	0.163	0.159	0.154	0.15	0.148	0.147	0.144	0.141	0.138	0.133	0.129	0.125	0.123	0.119	0.117	0.115	0.115	0.114	0.114	0.114	0.115	0.117	0.119	0.121	0.123	0.126	0.127	0.129	0.131	0.133	0.135	0.138	0.142
E03	Sample	Dilution_50%	0.5	DMSO	Lycopene	Standard_Development	Run087	Standard_Measurement	Plate_01	Clariostar_Study	MB	Biofoundry_,_London	Linear_Dilution_Pattern_V2	0.142	0.138	0.135	0.132	0.127	0.123	0.119	0.117	0.114	0.111	0.108	0.104	0.101	0.097	0.093	0.091	0.088	0.086	0.084	0.083	0.083	0.082	0.082	0.083	0.085	0.087	0.088	0.09	0.092	0.093	0.095	0.096	0.098	0.1	0.102	0.104
E04	Sample	Dilution_30%	0.3	DMSO	Lycopene	Standard_Development	Run087	Standard_Measurement	Plate_01	Clariostar_Study	MB	Biofoundry_,_London	Linear_Dilution_Pattern_V2	0.131	0.128	0.125	0.121	0.117	0.113	0.109	0.106	0.104	0.1	0.097	0.093	0.089	0.086	0.082	0.08	0.077	0.075	0.073	0.072	0.071	0.071	0.071	0.072	0.072	0.073	0.074	0.074	0.075	0.075	0.076	0.077	0.078	0.079	0.08	0.082
E05	Sample	Dilution_10%	0.1	DMSO	Lycopene	Standard_Development	Run087	Standard_Measurement	Plate_01	Clariostar_Study	MB	Biofoundry_,_London	Linear_Dilution_Pattern_V2	0.118	0.114	0.111	0.108	0.104	0.1	0.096	0.093	0.09	0.087	0.083	0.079	0.075	0.072	0.069	0.067	0.064	0.062	0.06	0.059	0.058	0.058	0.057	0.058	0.058	0.057	0.057	0.057	0.057	0.057	0.057	0.057	0.057	0.057	0.057	0.057
E06	Sample	Dilution_90%	0.9	DMSO	Lycopene	Standard_Development	Run087	Standard_Measurement	Plate_01	Clariostar_Study	MB	Biofoundry_,_London	Linear_Dilution_Pattern_V2	0.16	0.157	0.153	0.15	0.146	0.142	0.138	0.136	0.134	0.132	0.13	0.126	0.123	0.119	0.115	0.112	0.108	0.107	0.105	0.104	0.104	0.104	0.105	0.107	0.11	0.112	0.116	0.12	0.123	0.127	0.129	0.133	0.135	0.139	0.144	0.149
E07	Sample	Dilution_70%	0.7	DMSO	Lycopene	Standard_Development	Run087	Standard_Measurement	Plate_01	Clariostar_Study	MB	Biofoundry_,_London	Linear_Dilution_Pattern_V2	0.147	0.144	0.14	0.136	0.132	0.128	0.124	0.123	0.122	0.119	0.117	0.113	0.109	0.105	0.102	0.1	0.097	0.095	0.093	0.091	0.091	0.09	0.09	0.092	0.095	0.097	0.1	0.102	0.104	0.107	0.109	0.111	0.112	0.116	0.119	0.122
E08	Sample	Dilution_50%	0.5	DMSO	Lycopene	Standard_Development	Run087	Standard_Measurement	Plate_01	Clariostar_Study	MB	Biofoundry_,_London	Linear_Dilution_Pattern_V2	0.139	0.136	0.132	0.128	0.124	0.121	0.117	0.114	0.112	0.109	0.107	0.103	0.099	0.096	0.091	0.089	0.086	0.084	0.082	0.081	0.08	0.08	0.08	0.081	0.083	0.084	0.085	0.087	0.089	0.09	0.091	0.094	0.094	0.096	0.098	0.101
E09	Sample	Dilution_30%	0.3	DMSO	Lycopene	Standard_Development	Run087	Standard_Measurement	Plate_01	Clariostar_Study	MB	Biofoundry_,_London	Linear_Dilution_Pattern_V2	0.132	0.129	0.124	0.121	0.118	0.114	0.11	0.106	0.104	0.101	0.098	0.093	0.089	0.086	0.082	0.079	0.077	0.075	0.073	0.072	0.071	0.071	0.071	0.07	0.071	0.071	0.072	0.073	0.074	0.075	0.075	0.076	0.076	0.078	0.079	0.08
E10	Sample	Dilution_10%	0.1	DMSO	Lycopene	Standard_Development	Run087	Standard_Measurement	Plate_01	Clariostar_Study	MB	Biofoundry_,_London	Linear_Dilution_Pattern_V2	0.121	0.119	0.115	0.111	0.107	0.103	0.099	0.096	0.092	0.088	0.084	0.08	0.076	0.073	0.069	0.066	0.063	0.061	0.06	0.058	0.057	0.057	0.056	0.056	0.056	0.056	0.056	0.055	0.055	0.055	0.055	0.055	0.055	0.055	0.055	0.055
E11	Blank	DMSO_Blank		DMSO		Standard_Development	Run087	Standard_Measurement	Plate_01	Clariostar_Study	MB	Biofoundry_,_London	Linear_Dilution_Pattern_V2	0.122	0.117	0.114	0.11	0.106	0.102	0.097	0.095	0.091	0.087	0.082	0.077	0.073	0.07	0.066	0.064	0.061	0.059	0.057	0.056	0.054	0.053	0.052	0.052	0.051	0.051	0.05	0.05	0.05	0.049	0.049	0.049	0.047	0.047	0.047	0.046
E12	Blank	DMSO_Blank		DMSO		Standard_Development	Run087	Standard_Measurement	Plate_01	Clariostar_Study	MB	Biofoundry_,_London	Linear_Dilution_Pattern_V2	0.12	0.116	0.113	0.11	0.105	0.1	0.096	0.093	0.089	0.085	0.08	0.076	0.071	0.068	0.065	0.062	0.06	0.057	0.055	0.054	0.053	0.052	0.051	0.051	0.051	0.051	0.05	0.049	0.048	0.048	0.048	0.048	0.047	0.046	0.046	0.045
F01	Sample	Dilution_90%	0.9	DMSO	Lycopene	Standard_Development	Run087	Standard_Measurement	Plate_01	Clariostar_Study	MB	Biofoundry_,_London	Linear_Dilution_Pattern_V2	0.186	0.182	0.179	0.175	0.17	0.167	0.162	0.16	0.158	0.155	0.152	0.148	0.144	0.139	0.135	0.131	0.128	0.126	0.124	0.124	0.123	0.123	0.123	0.125	0.128	0.131	0.134	0.138	0.141	0.145	0.147	0.15	0.153	0.156	0.16	0.165
F02	Sample	Dilution_70%	0.7	DMSO	Lycopene	Standard_Development	Run087	Standard_Measurement	Plate_01	Clariostar_Study	MB	Biofoundry_,_London	Linear_Dilution_Pattern_V2	0.154	0.15	0.146	0.143	0.139	0.136	0.131	0.128	0.126	0.123	0.12	0.117	0.113	0.109	0.104	0.101	0.098	0.096	0.095	0.093	0.093	0.093	0.093	0.095	0.096	0.1	0.102	0.105	0.107	0.109	0.111	0.113	0.115	0.118	0.122	0.125
F03	Sample	Dilution_50%	0.5	DMSO	Lycopene	Standard_Development	Run087	Standard_Measurement	Plate_01	Clariostar_Study	MB	Biofoundry_,_London	Linear_Dilution_Pattern_V2	0.173	0.171	0.167	0.163	0.159	0.156	0.152	0.15	0.147	0.144	0.141	0.137	0.133	0.129	0.126	0.122	0.119	0.118	0.117	0.115	0.114	0.113	0.113	0.114	0.115	0.116	0.117	0.119	0.119	0.12	0.121	0.122	0.123	0.125	0.126	0.128
F04	Sample	Dilution_30%	0.3	DMSO	Lycopene	Standard_Development	Run087	Standard_Measurement	Plate_01	Clariostar_Study	MB	Biofoundry_,_London	Linear_Dilution_Pattern_V2	0.176	0.173	0.17	0.168	0.163	0.159	0.155	0.153	0.15	0.148	0.144	0.14	0.136	0.133	0.13	0.127	0.124	0.122	0.121	0.118	0.117	0.116	0.115	0.116	0.116	0.116	0.116	0.116	0.116	0.116	0.116	0.116	0.116	0.117	0.116	0.117
F05	Sample	Dilution_10%	0.1	DMSO	Lycopene	Standard_Development	Run087	Standard_Measurement	Plate_01	Clariostar_Study	MB	Biofoundry_,_London	Linear_Dilution_Pattern_V2	0.119	0.115	0.112	0.109	0.106	0.101	0.097	0.095	0.092	0.089	0.085	0.081	0.078	0.075	0.072	0.069	0.066	0.065	0.063	0.062	0.06	0.06	0.059	0.059	0.059	0.059	0.059	0.059	0.059	0.059	0.058	0.059	0.058	0.059	0.058	0.058
F06	Sample	Dilution_90%	0.9	DMSO	Lycopene	Standard_Development	Run087	Standard_Measurement	Plate_01	Clariostar_Study	MB	Biofoundry_,_London	Linear_Dilution_Pattern_V2	0.159	0.156	0.152	0.148	0.145	0.141	0.136	0.135	0.133	0.131	0.129	0.126	0.123	0.119	0.114	0.111	0.109	0.107	0.106	0.104	0.104	0.104	0.105	0.107	0.11	0.113	0.116	0.119	0.123	0.127	0.129	0.132	0.135	0.139	0.143	0.148
F07	Sample	Dilution_70%	0.7	DMSO	Lycopene	Standard_Development	Run087	Standard_Measurement	Plate_01	Clariostar_Study	MB	Biofoundry_,_London	Linear_Dilution_Pattern_V2	0.147	0.144	0.141	0.137	0.134	0.129	0.125	0.123	0.121	0.12	0.117	0.114	0.111	0.107	0.103	0.1	0.097	0.096	0.094	0.093	0.093	0.092	0.092	0.095	0.096	0.099	0.101	0.104	0.107	0.109	0.111	0.113	0.116	0.119	0.122	0.126
F08	Sample	Dilution_50%	0.5	DMSO	Lycopene	Standard_Development	Run087	Standard_Measurement	Plate_01	Clariostar_Study	MB	Biofoundry_,_London	Linear_Dilution_Pattern_V2	0.136	0.132	0.129	0.125	0.122	0.118	0.115	0.112	0.11	0.108	0.104	0.1	0.097	0.094	0.089	0.087	0.084	0.083	0.081	0.079	0.079	0.079	0.079	0.08	0.081	0.082	0.084	0.085	0.087	0.089	0.09	0.092	0.093	0.095	0.097	0.1
F09	Sample	Dilution_30%	0.3	DMSO	Lycopene	Standard_Development	Run087	Standard_Measurement	Plate_01	Clariostar_Study	MB	Biofoundry_,_London	Linear_Dilution_Pattern_V2	0.128	0.124	0.121	0.118	0.114	0.11	0.106	0.103	0.101	0.097	0.093	0.09	0.086	0.083	0.08	0.076	0.074	0.072	0.07	0.069	0.068	0.068	0.068	0.068	0.068	0.069	0.07	0.07	0.071	0.072	0.072	0.073	0.074	0.075	0.076	0.077
F10	Sample	Dilution_10%	0.1	DMSO	Lycopene	Standard_Development	Run087	Standard_Measurement	Plate_01	Clariostar_Study	MB	Biofoundry_,_London	Linear_Dilution_Pattern_V2	0.118	0.115	0.11	0.107	0.103	0.1	0.095	0.093	0.09	0.086	0.081	0.077	0.074	0.071	0.067	0.065	0.062	0.061	0.058	0.057	0.056	0.056	0.055	0.055	0.055	0.055	0.055	0.054	0.054	0.054	0.053	0.054	0.054	0.053	0.053	0.053
F11	Blank	DMSO		DMSO		Standard_Development	Run087	Standard_Measurement	Plate_01	Clariostar_Study	MB	Biofoundry_,_London	Linear_Dilution_Pattern_V2	0.116	0.112	0.109	0.105	0.102	0.097	0.094	0.091	0.087	0.083	0.079	0.074	0.07	0.066	0.063	0.061	0.058	0.056	0.054	0.053	0.052	0.052	0.05	0.051	0.05	0.05	0.049	0.048	0.048	0.048	0.047	0.047	0.046	0.046	0.045	0.045
F12	Blank	DMSO		DMSO		Standard_Development	Run087	Standard_Measurement	Plate_01	Clariostar_Study	MB	Biofoundry_,_London	Linear_Dilution_Pattern_V2	0.117	0.113	0.11	0.106	0.103	0.098	0.095	0.091	0.087	0.083	0.079	0.074	0.07	0.067	0.063	0.061	0.058	0.057	0.055	0.053	0.052	0.051	0.05	0.051	0.05	0.049	0.048	0.048	0.047	0.048	0.046	0.047	0.046	0.046	0.045	0.045
G01	Sample	Dilution_85%	0.85	DMSO	Lycopene	Standard_Development	Run087	Standard_Measurement	Plate_01	Clariostar_Study	MB	Biofoundry_,_London	Linear_Dilution_Pattern_V2	0.172	0.168	0.164	0.16	0.156	0.152	0.147	0.144	0.142	0.141	0.137	0.133	0.128	0.124	0.119	0.116	0.112	0.11	0.108	0.106	0.106	0.106	0.107	0.108	0.111	0.114	0.117	0.121	0.124	0.127	0.129	0.132	0.134	0.139	0.142	0.147
G02	Sample	Dilution_65%	0.65	DMSO	Lycopene	Standard_Development	Run087	Standard_Measurement	Plate_01	Clariostar_Study	MB	Biofoundry_,_London	Linear_Dilution_Pattern_V2	0.166	0.163	0.161	0.157	0.153	0.149	0.144	0.142	0.14	0.137	0.134	0.131	0.126	0.122	0.118	0.115	0.111	0.11	0.108	0.107	0.107	0.107	0.106	0.107	0.109	0.111	0.113	0.115	0.118	0.12	0.121	0.123	0.124	0.127	0.13	0.133
G03	Sample	Dilution_45%	0.45	DMSO	Lycopene	Standard_Development	Run087	Standard_Measurement	Plate_01	Clariostar_Study	MB	Biofoundry_,_London	Linear_Dilution_Pattern_V2	0.141	0.138	0.134	0.13	0.126	0.123	0.118	0.116	0.114	0.111	0.107	0.104	0.099	0.095	0.091	0.089	0.085	0.084	0.082	0.081	0.08	0.08	0.08	0.081	0.083	0.084	0.085	0.086	0.088	0.09	0.09	0.092	0.094	0.096	0.097	0.099
G04	Sample	Dilution_25%	0.25	DMSO	Lycopene	Standard_Development	Run087	Standard_Measurement	Plate_01	Clariostar_Study	MB	Biofoundry_,_London	Linear_Dilution_Pattern_V2	0.124	0.12	0.117	0.113	0.11	0.107	0.102	0.1	0.098	0.094	0.09	0.087	0.082	0.079	0.076	0.073	0.07	0.069	0.067	0.066	0.065	0.065	0.064	0.065	0.065	0.065	0.066	0.067	0.068	0.068	0.069	0.069	0.069	0.07	0.071	0.073
G05	Sample	Dilution_05%	0.0499999999999999	DMSO	Lycopene	Standard_Development	Run087	Standard_Measurement	Plate_01	Clariostar_Study	MB	Biofoundry_,_London	Linear_Dilution_Pattern_V2	0.119	0.115	0.112	0.108	0.105	0.101	0.097	0.093	0.09	0.086	0.083	0.079	0.075	0.073	0.069	0.067	0.064	0.062	0.061	0.059	0.058	0.057	0.056	0.056	0.056	0.055	0.055	0.055	0.055	0.054	0.054	0.054	0.054	0.054	0.053	0.053
G06	Sample	Dilution_85%	0.85	DMSO	Lycopene	Standard_Development	Run087	Standard_Measurement	Plate_01	Clariostar_Study	MB	Biofoundry_,_London	Linear_Dilution_Pattern_V2	0.159	0.156	0.152	0.148	0.145	0.142	0.138	0.136	0.135	0.132	0.129	0.126	0.121	0.118	0.114	0.111	0.107	0.105	0.104	0.103	0.102	0.103	0.103	0.105	0.108	0.11	0.114	0.117	0.12	0.123	0.125	0.129	0.132	0.135	0.139	0.144
G07	Sample	Dilution_65%	0.65	DMSO	Lycopene	Standard_Development	Run087	Standard_Measurement	Plate_01	Clariostar_Study	MB	Biofoundry_,_London	Linear_Dilution_Pattern_V2	0.147	0.144	0.14	0.138	0.134	0.13	0.126	0.124	0.122	0.119	0.116	0.114	0.109	0.105	0.102	0.099	0.096	0.094	0.092	0.091	0.091	0.091	0.09	0.092	0.094	0.096	0.098	0.1	0.103	0.105	0.107	0.109	0.111	0.113	0.116	0.12
G08	Sample	Dilution_45%	0.45	DMSO	Lycopene	Standard_Development	Run087	Standard_Measurement	Plate_01	Clariostar_Study	MB	Biofoundry_,_London	Linear_Dilution_Pattern_V2	0.142	0.138	0.135	0.131	0.127	0.123	0.118	0.116	0.114	0.111	0.108	0.105	0.101	0.097	0.093	0.09	0.087	0.086	0.084	0.083	0.082	0.082	0.082	0.082	0.083	0.084	0.085	0.087	0.088	0.09	0.09	0.092	0.093	0.095	0.097	0.099
G09	Sample	Dilution_25%	0.25	DMSO	Lycopene	Standard_Development	Run087	Standard_Measurement	Plate_01	Clariostar_Study	MB	Biofoundry_,_London	Linear_Dilution_Pattern_V2	0.128	0.124	0.121	0.117	0.113	0.109	0.105	0.102	0.1	0.096	0.092	0.089	0.085	0.081	0.077	0.074	0.071	0.07	0.068	0.067	0.066	0.066	0.065	0.066	0.066	0.066	0.067	0.067	0.068	0.069	0.068	0.069	0.07	0.07	0.071	0.072
G10	Sample	Dilution_05%	0.0499999999999999	DMSO	Lycopene	Standard_Development	Run087	Standard_Measurement	Plate_01	Clariostar_Study	MB	Biofoundry_,_London	Linear_Dilution_Pattern_V2	0.121	0.117	0.113	0.11	0.106	0.102	0.097	0.095	0.092	0.088	0.084	0.08	0.076	0.072	0.068	0.066	0.064	0.062	0.059	0.058	0.057	0.056	0.055	0.055	0.055	0.054	0.054	0.053	0.053	0.053	0.052	0.052	0.052	0.052	0.051	0.051
G11	Blank	DMSO_Blank		DMSO		Standard_Development	Run087	Standard_Measurement	Plate_01	Clariostar_Study	MB	Biofoundry_,_London	Linear_Dilution_Pattern_V2	0.12	0.117	0.112	0.109	0.105	0.1	0.096	0.093	0.09	0.086	0.081	0.077	0.073	0.069	0.066	0.063	0.06	0.059	0.056	0.055	0.054	0.053	0.052	0.052	0.052	0.051	0.05	0.05	0.049	0.049	0.048	0.049	0.048	0.048	0.046	0.046
G12	Blank	DMSO_Blank		DMSO		Standard_Development	Run087	Standard_Measurement	Plate_01	Clariostar_Study	MB	Biofoundry_,_London	Linear_Dilution_Pattern_V2	0.121	0.116	0.113	0.11	0.106	0.102	0.098	0.094	0.091	0.086	0.08	0.076	0.072	0.068	0.065	0.061	0.059	0.057	0.055	0.053	0.052	0.052	0.05	0.05	0.049	0.049	0.049	0.048	0.048	0.047	0.047	0.047	0.046	0.046	0.045	0.044
H01	Sample	Dilution_85%	0.85	DMSO	Lycopene	Standard_Development	Run087	Standard_Measurement	Plate_01	Clariostar_Study	MB	Biofoundry_,_London	Linear_Dilution_Pattern_V2	0.177	0.174	0.17	0.165	0.16	0.155	0.151	0.148	0.145	0.141	0.138	0.133	0.128	0.123	0.117	0.114	0.11	0.108	0.106	0.105	0.104	0.103	0.104	0.106	0.108	0.111	0.114	0.117	0.12	0.124	0.126	0.129	0.132	0.135	0.139	0.144
H02	Sample	Dilution_65%	0.65	DMSO	Lycopene	Standard_Development	Run087	Standard_Measurement	Plate_01	Clariostar_Study	MB	Biofoundry_,_London	Linear_Dilution_Pattern_V2	0.158	0.155	0.151	0.148	0.143	0.139	0.134	0.131	0.129	0.127	0.123	0.118	0.114	0.109	0.104	0.101	0.098	0.096	0.094	0.093	0.092	0.092	0.092	0.093	0.095	0.097	0.1	0.102	0.104	0.107	0.108	0.11	0.112	0.115	0.117	0.12
H03	Sample	Dilution_45%	0.45	DMSO	Lycopene	Standard_Development	Run087	Standard_Measurement	Plate_01	Clariostar_Study	MB	Biofoundry_,_London	Linear_Dilution_Pattern_V2	0.139	0.135	0.132	0.128	0.124	0.12	0.116	0.114	0.111	0.108	0.105	0.102	0.097	0.093	0.089	0.087	0.084	0.082	0.08	0.079	0.079	0.079	0.079	0.079	0.081	0.082	0.083	0.085	0.086	0.088	0.088	0.09	0.091	0.093	0.095	0.097
H04	Sample	Dilution_25%	0.25	DMSO	Lycopene	Standard_Development	Run087	Standard_Measurement	Plate_01	Clariostar_Study	MB	Biofoundry_,_London	Linear_Dilution_Pattern_V2	0.13	0.126	0.123	0.12	0.116	0.111	0.108	0.105	0.101	0.097	0.093	0.089	0.085	0.081	0.077	0.074	0.071	0.07	0.067	0.066	0.065	0.065	0.064	0.065	0.065	0.065	0.066	0.066	0.067	0.068	0.068	0.068	0.069	0.07	0.07	0.072
H05	Sample	Dilution_05%	0.0499999999999999	DMSO	Lycopene	Standard_Development	Run087	Standard_Measurement	Plate_01	Clariostar_Study	MB	Biofoundry_,_London	Linear_Dilution_Pattern_V2	0.118	0.115	0.111	0.107	0.103	0.099	0.096	0.092	0.089	0.086	0.082	0.078	0.073	0.071	0.066	0.064	0.062	0.06	0.058	0.056	0.055	0.054	0.053	0.054	0.054	0.053	0.053	0.052	0.052	0.052	0.052	0.052	0.052	0.052	0.051	0.05
H06	Sample	Dilution_85%	0.85	DMSO	Lycopene	Standard_Development	Run087	Standard_Measurement	Plate_01	Clariostar_Study	MB	Biofoundry_,_London	Linear_Dilution_Pattern_V2	0.164	0.162	0.158	0.154	0.15	0.146	0.141	0.14	0.138	0.135	0.134	0.13	0.126	0.122	0.118	0.115	0.111	0.11	0.108	0.107	0.107	0.107	0.107	0.109	0.112	0.114	0.117	0.12	0.123	0.127	0.13	0.133	0.135	0.138	0.142	0.147
H07	Sample	Dilution_65%	0.65	DMSO	Lycopene	Standard_Development	Run087	Standard_Measurement	Plate_01	Clariostar_Study	MB	Biofoundry_,_London	Linear_Dilution_Pattern_V2	0.148	0.144	0.141	0.138	0.134	0.13	0.126	0.124	0.122	0.119	0.116	0.113	0.109	0.106	0.102	0.098	0.095	0.094	0.092	0.091	0.09	0.09	0.09	0.092	0.094	0.096	0.098	0.1	0.102	0.104	0.106	0.108	0.11	0.113	0.116	0.119
H08	Sample	Dilution_45%	0.45	DMSO	Lycopene	Standard_Development	Run087	Standard_Measurement	Plate_01	Clariostar_Study	MB	Biofoundry_,_London	Linear_Dilution_Pattern_V2	0.142	0.138	0.134	0.131	0.127	0.122	0.118	0.115	0.113	0.109	0.105	0.101	0.097	0.093	0.089	0.085	0.083	0.081	0.079	0.078	0.077	0.077	0.076	0.077	0.078	0.079	0.081	0.082	0.084	0.085	0.086	0.087	0.088	0.09	0.091	0.093
H09	Sample	Dilution_25%	0.25	DMSO	Lycopene	Standard_Development	Run087	Standard_Measurement	Plate_01	Clariostar_Study	MB	Biofoundry_,_London	Linear_Dilution_Pattern_V2	0.131	0.128	0.124	0.121	0.117	0.113	0.109	0.105	0.102	0.098	0.094	0.089	0.085	0.081	0.078	0.075	0.072	0.07	0.068	0.067	0.066	0.066	0.065	0.065	0.065	0.066	0.066	0.067	0.067	0.068	0.068	0.069	0.069	0.07	0.07	0.071
H10	Sample	Dilution_05%	0.0499999999999999	DMSO	Lycopene	Standard_Development	Run087	Standard_Measurement	Plate_01	Clariostar_Study	MB	Biofoundry_,_London	Linear_Dilution_Pattern_V2	0.121	0.117	0.114	0.11	0.106	0.102	0.098	0.095	0.091	0.087	0.082	0.078	0.074	0.071	0.067	0.064	0.061	0.06	0.057	0.056	0.055	0.054	0.053	0.053	0.053	0.052	0.052	0.051	0.051	0.051	0.051	0.05	0.049	0.05	0.049	0.049
H11	Blank	DMSO_Blank		DMSO		Standard_Development	Run087	Standard_Measurement	Plate_01	Clariostar_Study	MB	Biofoundry_,_London	Linear_Dilution_Pattern_V2	0.119	0.115	0.112	0.108	0.104	0.1	0.095	0.093	0.089	0.085	0.081	0.077	0.072	0.068	0.065	0.063	0.061	0.058	0.056	0.055	0.053	0.053	0.052	0.052	0.051	0.051	0.051	0.05	0.049	0.049	0.048	0.048	0.048	0.048	0.047	0.046
H12	Blank	DMSO_Blank		DMSO		Standard_Development	Run087	Standard_Measurement	Plate_01	Clariostar_Study	MB	Biofoundry_,_London	Linear_Dilution_Pattern_V2	0.134	0.129	0.125	0.121	0.117	0.112	0.106	0.103	0.099	0.094	0.088	0.083	0.078	0.073	0.069	0.066	0.063	0.061	0.059	0.057	0.057	0.055	0.054	0.054	0.053	0.052	0.052	0.051	0.051	0.051	0.05	0.05	0.049	0.049	0.048	0.047
A01	Sample	Dilution_100%	1.0	DMSO	Lycopene	Standard_Development	Run087	Standard_Measurement	Plate_01	Clariostar_Study	MB	Biofoundry_,_London	Linear_Dilution_Pattern_V2	0.172	0.169	0.165	0.161	0.156	0.152	0.148	0.144	0.142	0.141	0.137	0.134	0.128	0.123	0.119	0.115	0.112	0.109	0.108	0.107	0.107	0.108	0.108	0.11	0.113	0.117	0.121	0.125	0.129	0.132	0.135	0.138	0.142	0.146	0.151	0.157
A02	Sample	Dilution_80%	0.8	DMSO	Lycopene	Standard_Development	Run087	Standard_Measurement	Plate_01	Clariostar_Study	MB	Biofoundry_,_London	Linear_Dilution_Pattern_V2	0.186	0.183	0.18	0.175	0.171	0.167	0.163	0.161	0.159	0.157	0.153	0.15	0.145	0.141	0.137	0.134	0.131	0.129	0.127	0.126	0.126	0.126	0.127	0.128	0.13	0.133	0.137	0.139	0.142	0.144	0.147	0.149	0.152	0.155	0.159	0.164
A03	Sample	Dilution_60%	0.6	DMSO	Lycopene	Standard_Development	Run087	Standard_Measurement	Plate_01	Clariostar_Study	MB	Biofoundry_,_London	Linear_Dilution_Pattern_V2	0.148	0.144	0.141	0.137	0.133	0.129	0.125	0.122	0.119	0.117	0.114	0.11	0.105	0.101	0.097	0.094	0.091	0.089	0.087	0.086	0.086	0.086	0.086	0.088	0.089	0.09	0.093	0.095	0.097	0.099	0.101	0.103	0.104	0.107	0.111	0.114
A04	Sample	Dilution_40%	0.4	DMSO	Lycopene	Standard_Development	Run087	Standard_Measurement	Plate_01	Clariostar_Study	MB	Biofoundry_,_London	Linear_Dilution_Pattern_V2	0.137	0.134	0.131	0.126	0.122	0.119	0.115	0.111	0.108	0.105	0.101	0.097	0.091	0.088	0.085	0.082	0.078	0.076	0.075	0.074	0.074	0.073	0.073	0.074	0.074	0.075	0.077	0.078	0.079	0.08	0.081	0.082	0.083	0.085	0.086	0.089
A05	Sample	Dilution_20%	0.2	DMSO	Lycopene	Standard_Development	Run087	Standard_Measurement	Plate_01	Clariostar_Study	MB	Biofoundry_,_London	Linear_Dilution_Pattern_V2	0.131	0.128	0.124	0.119	0.115	0.111	0.107	0.103	0.099	0.095	0.091	0.086	0.082	0.078	0.075	0.073	0.069	0.067	0.065	0.064	0.063	0.063	0.061	0.062	0.061	0.061	0.062	0.062	0.062	0.062	0.063	0.063	0.063	0.064	0.065	0.066
A06	Sample	Dilution_100%	1.0	DMSO	Lycopene	Standard_Development	Run087	Standard_Measurement	Plate_01	Clariostar_Study	MB	Biofoundry_,_London	Linear_Dilution_Pattern_V2	0.165	0.162	0.159	0.154	0.15	0.146	0.143	0.139	0.138	0.137	0.134	0.13	0.126	0.121	0.118	0.115	0.11	0.108	0.107	0.106	0.107	0.106	0.108	0.11	0.112	0.116	0.12	0.124	0.128	0.131	0.134	0.137	0.14	0.145	0.15	0.156
A07	Sample	Dilution_80%	0.8	DMSO	Lycopene	Standard_Development	Run087	Standard_Measurement	Plate_01	Clariostar_Study	MB	Biofoundry_,_London	Linear_Dilution_Pattern_V2	0.158	0.156	0.152	0.148	0.144	0.14	0.135	0.132	0.13	0.129	0.124	0.12	0.116	0.111	0.107	0.104	0.101	0.098	0.097	0.096	0.096	0.096	0.097	0.099	0.1	0.103	0.106	0.109	0.112	0.114	0.117	0.119	0.121	0.125	0.129	0.134
A08	Sample	Dilution_60%	0.6	DMSO	Lycopene	Standard_Development	Run087	Standard_Measurement	Plate_01	Clariostar_Study	MB	Biofoundry_,_London	Linear_Dilution_Pattern_V2	0.146	0.143	0.14	0.136	0.132	0.128	0.124	0.121	0.117	0.116	0.112	0.108	0.104	0.101	0.096	0.093	0.09	0.088	0.086	0.085	0.085	0.085	0.085	0.086	0.087	0.089	0.092	0.094	0.096	0.097	0.099	0.101	0.103	0.105	0.109	0.113
A09	Sample	Dilution_40%	0.4	DMSO	Lycopene	Standard_Development	Run087	Standard_Measurement	Plate_01	Clariostar_Study	MB	Biofoundry_,_London	Linear_Dilution_Pattern_V2	0.135	0.133	0.13	0.125	0.121	0.117	0.113	0.109	0.107	0.104	0.1	0.096	0.091	0.087	0.084	0.081	0.078	0.076	0.074	0.073	0.073	0.073	0.072	0.073	0.073	0.074	0.076	0.077	0.078	0.079	0.08	0.081	0.082	0.083	0.085	0.087
A10	Sample	Dilution_20%	0.2	DMSO	Lycopene	Standard_Development	Run087	Standard_Measurement	Plate_01	Clariostar_Study	MB	Biofoundry_,_London	Linear_Dilution_Pattern_V2	0.128	0.124	0.12	0.116	0.112	0.108	0.104	0.1	0.097	0.093	0.088	0.084	0.08	0.075	0.072	0.07	0.066	0.064	0.063	0.062	0.06	0.059	0.059	0.06	0.059	0.059	0.06	0.06	0.06	0.06	0.06	0.061	0.061	0.062	0.063	0.063
A11	Blank	DMSO_Blank		DMSO		Standard_Development	Run087	Standard_Measurement	Plate_01	Clariostar_Study	MB	Biofoundry_,_London	Linear_Dilution_Pattern_V2	0.129	0.125	0.121	0.117	0.113	0.109	0.104	0.099	0.096	0.091	0.086	0.082	0.076	0.072	0.069	0.067	0.063	0.061	0.059	0.057	0.057	0.056	0.055	0.055	0.054	0.053	0.053	0.053	0.052	0.051	0.05	0.05	0.049	0.049	0.049	0.049
A12	Blank	DMSO_Blank		DMSO		Standard_Development	Run087	Standard_Measurement	Plate_01	Clariostar_Study	MB	Biofoundry_,_London	Linear_Dilution_Pattern_V2	0.123	0.12	0.116	0.112	0.108	0.104	0.099	0.095	0.092	0.088	0.083	0.079	0.074	0.07	0.066	0.064	0.06	0.059	0.057	0.056	0.056	0.054	0.053	0.053	0.052	0.051	0.051	0.051	0.05	0.049	0.049	0.049	0.048	0.048	0.048	0.048
B01	Sample	Dilution_100%	1.0	DMSO	Lycopene	Standard_Development	Run087	Standard_Measurement	Plate_01	Clariostar_Study	MB	Biofoundry_,_London	Linear_Dilution_Pattern_V2	0.173	0.17	0.167	0.161	0.158	0.155	0.15	0.146	0.145	0.143	0.14	0.136	0.13	0.126	0.122	0.118	0.115	0.112	0.11	0.11	0.11	0.11	0.111	0.114	0.116	0.119	0.124	0.128	0.132	0.135	0.139	0.141	0.145	0.149	0.154	0.161
B02	Sample	Dilution_80%	0.8	DMSO	Lycopene	Standard_Development	Run087	Standard_Measurement	Plate_01	Clariostar_Study	MB	Biofoundry_,_London	Linear_Dilution_Pattern_V2	0.239	0.236	0.234	0.229	0.225	0.222	0.218	0.215	0.214	0.213	0.21	0.206	0.201	0.197	0.193	0.191	0.187	0.184	0.183	0.182	0.181	0.18	0.181	0.183	0.184	0.186	0.189	0.191	0.193	0.195	0.197	0.199	0.2	0.202	0.205	0.209
B03	Sample	Dilution_60%	0.6	DMSO	Lycopene	Standard_Development	Run087	Standard_Measurement	Plate_01	Clariostar_Study	MB	Biofoundry_,_London	Linear_Dilution_Pattern_V2	0.167	0.164	0.161	0.157	0.153	0.149	0.146	0.143	0.141	0.139	0.134	0.131	0.127	0.122	0.119	0.116	0.113	0.111	0.109	0.108	0.108	0.107	0.108	0.109	0.109	0.111	0.113	0.115	0.117	0.119	0.121	0.122	0.124	0.126	0.128	0.132
B04	Sample	Dilution_40%	0.4	DMSO	Lycopene	Standard_Development	Run087	Standard_Measurement	Plate_01	Clariostar_Study	MB	Biofoundry_,_London	Linear_Dilution_Pattern_V2	0.138	0.134	0.131	0.128	0.124	0.12	0.117	0.113	0.111	0.108	0.104	0.099	0.095	0.092	0.088	0.086	0.083	0.081	0.08	0.078	0.078	0.077	0.077	0.078	0.078	0.079	0.081	0.082	0.083	0.084	0.085	0.086	0.087	0.089	0.09	0.092
B05	Sample	Dilution_20%	0.2	DMSO	Lycopene	Standard_Development	Run087	Standard_Measurement	Plate_01	Clariostar_Study	MB	Biofoundry_,_London	Linear_Dilution_Pattern_V2	0.125	0.123	0.119	0.114	0.111	0.108	0.103	0.101	0.097	0.094	0.089	0.087	0.082	0.078	0.076	0.073	0.07	0.068	0.067	0.065	0.065	0.064	0.064	0.064	0.064	0.064	0.065	0.065	0.065	0.066	0.066	0.067	0.067	0.067	0.068	0.069
B06	Sample	Dilution_100%	1.0	DMSO	Lycopene	Standard_Development	Run087	Standard_Measurement	Plate_01	Clariostar_Study	MB	Biofoundry_,_London	Linear_Dilution_Pattern_V2	0.165	0.162	0.159	0.154	0.15	0.146	0.143	0.14	0.138	0.137	0.134	0.131	0.127	0.123	0.118	0.115	0.112	0.11	0.108	0.108	0.108	0.108	0.109	0.111	0.114	0.117	0.121	0.125	0.129	0.133	0.136	0.139	0.142	0.147	0.152	0.157
B07	Sample	Dilution_80%	0.8	DMSO	Lycopene	Standard_Development	Run087	Standard_Measurement	Plate_01	Clariostar_Study	MB	Biofoundry_,_London	Linear_Dilution_Pattern_V2	0.153	0.15	0.147	0.142	0.139	0.136	0.132	0.128	0.127	0.125	0.122	0.119	0.116	0.112	0.108	0.105	0.102	0.099	0.098	0.097	0.097	0.098	0.098	0.099	0.101	0.104	0.108	0.111	0.113	0.116	0.118	0.12	0.123	0.126	0.131	0.136
B08	Sample	Dilution_60%	0.6	DMSO	Lycopene	Standard_Development	Run087	Standard_Measurement	Plate_01	Clariostar_Study	MB	Biofoundry_,_London	Linear_Dilution_Pattern_V2	0.144	0.141	0.138	0.133	0.129	0.126	0.121	0.119	0.117	0.115	0.112	0.107	0.103	0.1	0.096	0.093	0.089	0.088	0.086	0.085	0.085	0.085	0.085	0.086	0.088	0.09	0.092	0.095	0.096	0.098	0.1	0.101	0.102	0.105	0.108	0.112
B09	Sample	Dilution_40%	0.4	DMSO	Lycopene	Standard_Development	Run087	Standard_Measurement	Plate_01	Clariostar_Study	MB	Biofoundry_,_London	Linear_Dilution_Pattern_V2	0.133	0.13	0.126	0.123	0.119	0.115	0.111	0.108	0.105	0.103	0.099	0.095	0.09	0.087	0.083	0.081	0.078	0.076	0.074	0.073	0.072	0.072	0.072	0.072	0.073	0.074	0.076	0.077	0.078	0.079	0.08	0.081	0.082	0.083	0.085	0.087
B10	Sample	Dilution_20%	0.2	DMSO	Lycopene	Standard_Development	Run087	Standard_Measurement	Plate_01	Clariostar_Study	MB	Biofoundry_,_London	Linear_Dilution_Pattern_V2	0.128	0.125	0.122	0.118	0.114	0.11	0.106	0.102	0.1	0.097	0.092	0.088	0.083	0.08	0.077	0.074	0.071	0.069	0.067	0.066	0.066	0.065	0.065	0.065	0.064	0.064	0.065	0.066	0.065	0.065	0.066	0.067	0.066	0.067	0.068	0.069
B11	Blank	DMSO_Blank		DMSO		Standard_Development	Run087	Standard_Measurement	Plate_01	Clariostar_Study	MB	Biofoundry_,_London	Linear_Dilution_Pattern_V2	0.125	0.121	0.118	0.114	0.11	0.106	0.102	0.098	0.095	0.091	0.086	0.082	0.076	0.074	0.07	0.068	0.066	0.063	0.061	0.06	0.059	0.059	0.058	0.057	0.056	0.056	0.056	0.054	0.054	0.053	0.053	0.053	0.052	0.052	0.052	0.052
B12	Blank	DMSO_Blank		DMSO		Standard_Development	Run087	Standard_Measurement	Plate_01	Clariostar_Study	MB	Biofoundry_,_London	Linear_Dilution_Pattern_V2	0.118	0.115	0.112	0.108	0.103	0.099	0.095	0.091	0.088	0.085	0.08	0.076	0.071	0.068	0.065	0.062	0.059	0.057	0.056	0.054	0.054	0.052	0.051	0.051	0.051	0.05	0.051	0.049	0.048	0.048	0.048	0.047	0.047	0.047	0.046	0.046
C01	Sample	Dilution_95%	0.95	DMSO	Lycopene	Standard_Development	Run087	Standard_Measurement	Plate_01	Clariostar_Study	MB	Biofoundry_,_London	Linear_Dilution_Pattern_V2	0.167	0.164	0.16	0.155	0.152	0.147	0.143	0.14	0.138	0.137	0.134	0.13	0.125	0.12	0.116	0.113	0.11	0.107	0.106	0.105	0.105	0.105	0.105	0.107	0.11	0.113	0.117	0.12	0.124	0.127	0.13	0.133	0.136	0.14	0.144	0.15
C02	Sample	Dilution_75%	0.75	DMSO	Lycopene	Standard_Development	Run087	Standard_Measurement	Plate_01	Clariostar_Study	MB	Biofoundry_,_London	Linear_Dilution_Pattern_V2	0.152	0.148	0.145	0.141	0.138	0.134	0.13	0.127	0.125	0.123	0.12	0.117	0.112	0.108	0.104	0.102	0.099	0.096	0.095	0.095	0.094	0.095	0.095	0.096	0.098	0.1	0.103	0.106	0.108	0.111	0.113	0.116	0.118	0.12	0.124	0.129
C03	Sample	Dilution_55%	0.55	DMSO	Lycopene	Standard_Development	Run087	Standard_Measurement	Plate_01	Clariostar_Study	MB	Biofoundry_,_London	Linear_Dilution_Pattern_V2	0.149	0.145	0.143	0.138	0.134	0.13	0.126	0.124	0.122	0.12	0.117	0.113	0.109	0.105	0.102	0.1	0.096	0.094	0.093	0.092	0.091	0.091	0.091	0.093	0.093	0.095	0.097	0.099	0.1	0.102	0.103	0.105	0.106	0.108	0.111	0.114
C04	Sample	Dilution_35%	0.35	DMSO	Lycopene	Standard_Development	Run087	Standard_Measurement	Plate_01	Clariostar_Study	MB	Biofoundry_,_London	Linear_Dilution_Pattern_V2	0.132	0.129	0.126	0.121	0.117	0.114	0.11	0.107	0.104	0.102	0.098	0.094	0.089	0.086	0.083	0.081	0.078	0.075	0.075	0.073	0.073	0.072	0.072	0.072	0.073	0.074	0.075	0.076	0.077	0.078	0.079	0.08	0.081	0.082	0.084	0.085
C05	Sample	Dilution_15%	0.15	DMSO	Lycopene	Standard_Development	Run087	Standard_Measurement	Plate_01	Clariostar_Study	MB	Biofoundry_,_London	Linear_Dilution_Pattern_V2	0.12	0.117	0.114	0.11	0.106	0.102	0.099	0.095	0.093	0.09	0.086	0.082	0.078	0.075	0.072	0.07	0.066	0.065	0.063	0.062	0.062	0.061	0.06	0.06	0.06	0.06	0.06	0.06	0.06	0.061	0.061	0.061	0.061	0.062	0.062	0.063
C06	Sample	Dilution_95%	0.95	DMSO	Lycopene	Standard_Development	Run087	Standard_Measurement	Plate_01	Clariostar_Study	MB	Biofoundry_,_London	Linear_Dilution_Pattern_V2	0.161	0.157	0.154	0.149	0.145	0.141	0.138	0.135	0.134	0.133	0.131	0.127	0.123	0.119	0.115	0.112	0.11	0.107	0.106	0.105	0.105	0.105	0.106	0.108	0.11	0.114	0.118	0.121	0.125	0.128	0.131	0.134	0.137	0.141	0.146	0.152
C07	Sample	Dilution_75%	0.75	DMSO	Lycopene	Standard_Development	Run087	Standard_Measurement	Plate_01	Clariostar_Study	MB	Biofoundry_,_London	Linear_Dilution_Pattern_V2	0.149	0.146	0.143	0.139	0.136	0.132	0.128	0.126	0.123	0.122	0.119	0.116	0.112	0.108	0.105	0.102	0.099	0.097	0.096	0.095	0.095	0.094	0.095	0.097	0.098	0.1	0.104	0.106	0.109	0.111	0.114	0.116	0.117	0.12	0.124	0.128
C08	Sample	Dilution_55%	0.55	DMSO	Lycopene	Standard_Development	Run087	Standard_Measurement	Plate_01	Clariostar_Study	MB	Biofoundry_,_London	Linear_Dilution_Pattern_V2	0.138	0.135	0.131	0.128	0.124	0.121	0.117	0.115	0.112	0.11	0.106	0.102	0.099	0.096	0.092	0.089	0.086	0.084	0.083	0.082	0.082	0.082	0.082	0.083	0.084	0.085	0.088	0.089	0.091	0.092	0.094	0.096	0.097	0.099	0.102	0.105
C09	Sample	Dilution_35%	0.35	DMSO	Lycopene	Standard_Development	Run087	Standard_Measurement	Plate_01	Clariostar_Study	MB	Biofoundry_,_London	Linear_Dilution_Pattern_V2	0.128	0.125	0.121	0.117	0.114	0.11	0.106	0.103	0.101	0.098	0.095	0.091	0.086	0.083	0.079	0.078	0.075	0.073	0.072	0.07	0.07	0.069	0.069	0.07	0.07	0.071	0.072	0.073	0.073	0.074	0.076	0.077	0.077	0.078	0.08	0.082
C10	Sample	Dilution_15%	0.15	DMSO	Lycopene	Standard_Development	Run087	Standard_Measurement	Plate_01	Clariostar_Study	MB	Biofoundry_,_London	Linear_Dilution_Pattern_V2	0.122	0.119	0.116	0.113	0.108	0.104	0.1	0.097	0.094	0.091	0.087	0.083	0.078	0.075	0.072	0.07	0.067	0.065	0.063	0.062	0.061	0.06	0.06	0.06	0.059	0.059	0.06	0.06	0.06	0.06	0.06	0.061	0.06	0.061	0.061	0.062
C11	Blank	DMSO_Blank		DMSO		Standard_Development	Run087	Standard_Measurement	Plate_01	Clariostar_Study	MB	Biofoundry_,_London	Linear_Dilution_Pattern_V2	0.118	0.115	0.111	0.107	0.103	0.099	0.095	0.092	0.088	0.085	0.08	0.076	0.07	0.068	0.065	0.062	0.06	0.058	0.056	0.054	0.054	0.053	0.052	0.052	0.051	0.05	0.051	0.05	0.049	0.049	0.049	0.048	0.048	0.048	0.047	0.047
C12	Blank	DMSO_Blank		DMSO		Standard_Development	Run087	Standard_Measurement	Plate_01	Clariostar_Study	MB	Biofoundry_,_London	Linear_Dilution_Pattern_V2	0.115	0.112	0.109	0.104	0.101	0.097	0.092	0.089	0.087	0.083	0.079	0.074	0.07	0.067	0.063	0.061	0.058	0.056	0.055	0.053	0.053	0.052	0.051	0.051	0.05	0.05	0.049	0.049	0.048	0.048	0.048	0.047	0.047	0.047	0.046	0.045
D01	Sample	Dilution_95%	0.95	DMSO	Lycopene	Standard_Development	Run087	Standard_Measurement	Plate_01	Clariostar_Study	MB	Biofoundry_,_London	Linear_Dilution_Pattern_V2	0.169	0.165	0.163	0.158	0.154	0.15	0.146	0.143	0.141	0.139	0.136	0.133	0.128	0.122	0.118	0.116	0.112	0.109	0.108	0.107	0.107	0.107	0.108	0.111	0.113	0.116	0.12	0.124	0.128	0.131	0.134	0.137	0.14	0.144	0.149	0.156
D02	Sample	Dilution_75%	0.75	DMSO	Lycopene	Standard_Development	Run087	Standard_Measurement	Plate_01	Clariostar_Study	MB	Biofoundry_,_London	Linear_Dilution_Pattern_V2	0.173	0.17	0.167	0.163	0.159	0.155	0.151	0.149	0.147	0.144	0.142	0.139	0.134	0.13	0.127	0.124	0.12	0.118	0.117	0.116	0.115	0.115	0.116	0.117	0.119	0.12	0.124	0.126	0.128	0.131	0.133	0.135	0.137	0.139	0.143	0.147
D03	Sample	Dilution_55%	0.55	DMSO	Lycopene	Standard_Development	Run087	Standard_Measurement	Plate_01	Clariostar_Study	MB	Biofoundry_,_London	Linear_Dilution_Pattern_V2	0.151	0.148	0.145	0.14	0.137	0.133	0.129	0.127	0.125	0.122	0.119	0.115	0.111	0.107	0.104	0.102	0.099	0.096	0.096	0.095	0.094	0.094	0.094	0.095	0.096	0.097	0.1	0.102	0.104	0.105	0.107	0.109	0.11	0.112	0.115	0.118
D04	Sample	Dilution_35%	0.35	DMSO	Lycopene	Standard_Development	Run087	Standard_Measurement	Plate_01	Clariostar_Study	MB	Biofoundry_,_London	Linear_Dilution_Pattern_V2	0.132	0.13	0.127	0.121	0.118	0.114	0.111	0.108	0.105	0.103	0.099	0.095	0.091	0.087	0.085	0.082	0.079	0.077	0.076	0.074	0.074	0.073	0.073	0.074	0.074	0.075	0.077	0.078	0.079	0.079	0.08	0.082	0.082	0.084	0.085	0.087
D05	Sample	Dilution_15%	0.15	DMSO	Lycopene	Standard_Development	Run087	Standard_Measurement	Plate_01	Clariostar_Study	MB	Biofoundry_,_London	Linear_Dilution_Pattern_V2	0.119	0.116	0.113	0.11	0.106	0.102	0.098	0.096	0.093	0.09	0.086	0.082	0.078	0.075	0.073	0.07	0.067	0.065	0.063	0.063	0.062	0.061	0.06	0.061	0.06	0.061	0.061	0.061	0.061	0.061	0.061	0.062	0.061	0.062	0.063	0.064
D06	Sample	Dilution_95%	0.95	DMSO	Lycopene	Standard_Development	Run087	Standard_Measurement	Plate_01	Clariostar_Study	MB	Biofoundry_,_London	Linear_Dilution_Pattern_V2	0.165	0.162	0.158	0.154	0.151	0.146	0.143	0.141	0.14	0.139	0.136	0.134	0.128	0.125	0.121	0.119	0.116	0.112	0.111	0.111	0.111	0.111	0.112	0.114	0.117	0.12	0.124	0.128	0.132	0.135	0.138	0.141	0.144	0.149	0.154	0.16
D07	Sample	Dilution_75%	0.75	DMSO	Lycopene	Standard_Development	Run087	Standard_Measurement	Plate_01	Clariostar_Study	MB	Biofoundry_,_London	Linear_Dilution_Pattern_V2	0.15	0.148	0.145	0.141	0.136	0.133	0.128	0.126	0.126	0.124	0.121	0.117	0.113	0.109	0.105	0.103	0.1	0.098	0.097	0.096	0.095	0.095	0.096	0.098	0.099	0.102	0.105	0.108	0.111	0.113	0.116	0.119	0.12	0.124	0.128	0.132
D08	Sample	Dilution_55%	0.55	DMSO	Lycopene	Standard_Development	Run087	Standard_Measurement	Plate_01	Clariostar_Study	MB	Biofoundry_,_London	Linear_Dilution_Pattern_V2	0.168	0.165	0.163	0.158	0.155	0.15	0.147	0.144	0.141	0.139	0.136	0.132	0.128	0.124	0.121	0.119	0.116	0.113	0.112	0.111	0.111	0.11	0.11	0.111	0.111	0.112	0.115	0.116	0.117	0.118	0.119	0.121	0.122	0.124	0.126	0.129
D09	Sample	Dilution_35%	0.35	DMSO	Lycopene	Standard_Development	Run087	Standard_Measurement	Plate_01	Clariostar_Study	MB	Biofoundry_,_London	Linear_Dilution_Pattern_V2	0.192	0.187	0.185	0.18	0.176	0.172	0.169	0.166	0.163	0.16	0.157	0.153	0.149	0.144	0.14	0.139	0.135	0.133	0.131	0.13	0.129	0.128	0.127	0.127	0.127	0.127	0.127	0.128	0.127	0.128	0.127	0.128	0.127	0.127	0.128	0.129
D10	Sample	Dilution_15%	0.15	DMSO	Lycopene	Standard_Development	Run087	Standard_Measurement	Plate_01	Clariostar_Study	MB	Biofoundry_,_London	Linear_Dilution_Pattern_V2	0.124	0.12	0.117	0.113	0.108	0.105	0.101	0.098	0.095	0.092	0.088	0.083	0.078	0.075	0.072	0.07	0.067	0.064	0.063	0.062	0.061	0.061	0.06	0.059	0.059	0.059	0.06	0.06	0.06	0.06	0.06	0.06	0.06	0.06	0.061	0.061
D11	Blank	DMSO_Blank		DMSO		Standard_Development	Run087	Standard_Measurement	Plate_01	Clariostar_Study	MB	Biofoundry_,_London	Linear_Dilution_Pattern_V2	0.119	0.116	0.112	0.108	0.104	0.1	0.096	0.093	0.09	0.086	0.081	0.077	0.072	0.068	0.065	0.064	0.06	0.058	0.056	0.055	0.054	0.053	0.052	0.052	0.052	0.051	0.051	0.05	0.05	0.049	0.049	0.049	0.048	0.048	0.047	0.047
D12	Blank	DMSO_Blank		DMSO		Standard_Development	Run087	Standard_Measurement	Plate_01	Clariostar_Study	MB	Biofoundry_,_London	Linear_Dilution_Pattern_V2	0.121	0.117	0.114	0.11	0.105	0.101	0.097	0.093	0.091	0.086	0.081	0.076	0.071	0.068	0.065	0.063	0.06	0.058	0.056	0.054	0.054	0.053	0.052	0.052	0.051	0.05	0.05	0.05	0.049	0.048	0.048	0.047	0.047	0.047	0.046	0.046
E01	Sample	Dilution_90%	0.9	DMSO	Lycopene	Standard_Development	Run087	Standard_Measurement	Plate_01	Clariostar_Study	MB	Biofoundry_,_London	Linear_Dilution_Pattern_V2	0.174	0.171	0.167	0.163	0.158	0.154	0.15	0.147	0.144	0.143	0.14	0.136	0.13	0.125	0.122	0.119	0.115	0.112	0.111	0.11	0.11	0.11	0.111	0.113	0.116	0.118	0.122	0.126	0.129	0.132	0.135	0.138	0.141	0.144	0.149	0.155
E02	Sample	Dilution_70%	0.7	DMSO	Lycopene	Standard_Development	Run087	Standard_Measurement	Plate_01	Clariostar_Study	MB	Biofoundry_,_London	Linear_Dilution_Pattern_V2	0.171	0.168	0.165	0.16	0.157	0.153	0.149	0.146	0.144	0.142	0.139	0.135	0.131	0.126	0.123	0.121	0.117	0.114	0.114	0.113	0.113	0.113	0.113	0.114	0.115	0.117	0.12	0.122	0.124	0.125	0.127	0.129	0.131	0.134	0.137	0.141
E03	Sample	Dilution_50%	0.5	DMSO	Lycopene	Standard_Development	Run087	Standard_Measurement	Plate_01	Clariostar_Study	MB	Biofoundry_,_London	Linear_Dilution_Pattern_V2	0.14	0.137	0.133	0.13	0.126	0.123	0.118	0.115	0.113	0.111	0.107	0.104	0.099	0.095	0.092	0.089	0.087	0.084	0.083	0.081	0.081	0.081	0.081	0.082	0.083	0.085	0.087	0.089	0.09	0.092	0.093	0.095	0.096	0.099	0.101	0.104
E04	Sample	Dilution_30%	0.3	DMSO	Lycopene	Standard_Development	Run087	Standard_Measurement	Plate_01	Clariostar_Study	MB	Biofoundry_,_London	Linear_Dilution_Pattern_V2	0.132	0.127	0.124	0.121	0.117	0.114	0.11	0.106	0.103	0.1	0.096	0.092	0.088	0.085	0.082	0.08	0.076	0.074	0.073	0.071	0.071	0.071	0.071	0.071	0.071	0.072	0.073	0.074	0.075	0.075	0.077	0.077	0.077	0.08	0.08	0.082
E05	Sample	Dilution_10%	0.1	DMSO	Lycopene	Standard_Development	Run087	Standard_Measurement	Plate_01	Clariostar_Study	MB	Biofoundry_,_London	Linear_Dilution_Pattern_V2	0.118	0.115	0.111	0.107	0.103	0.099	0.095	0.092	0.09	0.088	0.083	0.079	0.075	0.072	0.069	0.067	0.064	0.062	0.06	0.059	0.059	0.058	0.057	0.057	0.057	0.056	0.057	0.057	0.057	0.057	0.057	0.057	0.057	0.057	0.057	0.057
E06	Sample	Dilution_90%	0.9	DMSO	Lycopene	Standard_Development	Run087	Standard_Measurement	Plate_01	Clariostar_Study	MB	Biofoundry_,_London	Linear_Dilution_Pattern_V2	0.16	0.157	0.153	0.149	0.145	0.142	0.138	0.136	0.134	0.133	0.13	0.128	0.122	0.118	0.115	0.112	0.109	0.106	0.106	0.104	0.105	0.105	0.105	0.107	0.11	0.113	0.117	0.121	0.124	0.127	0.13	0.133	0.136	0.139	0.143	0.149
E07	Sample	Dilution_70%	0.7	DMSO	Lycopene	Standard_Development	Run087	Standard_Measurement	Plate_01	Clariostar_Study	MB	Biofoundry_,_London	Linear_Dilution_Pattern_V2	0.148	0.145	0.141	0.136	0.133	0.13	0.126	0.123	0.121	0.119	0.116	0.113	0.109	0.106	0.102	0.099	0.096	0.093	0.092	0.091	0.091	0.091	0.091	0.092	0.095	0.097	0.1	0.102	0.104	0.106	0.109	0.111	0.113	0.116	0.12	0.124
E08	Sample	Dilution_50%	0.5	DMSO	Lycopene	Standard_Development	Run087	Standard_Measurement	Plate_01	Clariostar_Study	MB	Biofoundry_,_London	Linear_Dilution_Pattern_V2	0.146	0.143	0.139	0.136	0.131	0.128	0.124	0.121	0.119	0.116	0.114	0.11	0.105	0.102	0.098	0.096	0.092	0.09	0.089	0.087	0.088	0.086	0.087	0.088	0.088	0.089	0.092	0.093	0.095	0.096	0.097	0.098	0.1	0.101	0.103	0.106
E09	Sample	Dilution_30%	0.3	DMSO	Lycopene	Standard_Development	Run087	Standard_Measurement	Plate_01	Clariostar_Study	MB	Biofoundry_,_London	Linear_Dilution_Pattern_V2	0.135	0.131	0.128	0.123	0.12	0.116	0.113	0.11	0.106	0.103	0.1	0.097	0.091	0.088	0.085	0.083	0.079	0.077	0.076	0.074	0.073	0.074	0.073	0.074	0.074	0.074	0.075	0.076	0.076	0.077	0.078	0.079	0.079	0.079	0.08	0.082
E10	Sample	Dilution_10%	0.1	DMSO	Lycopene	Standard_Development	Run087	Standard_Measurement	Plate_01	Clariostar_Study	MB	Biofoundry_,_London	Linear_Dilution_Pattern_V2	0.122	0.118	0.115	0.111	0.106	0.102	0.098	0.095	0.091	0.088	0.083	0.079	0.074	0.071	0.068	0.066	0.063	0.06	0.058	0.057	0.057	0.056	0.056	0.056	0.055	0.055	0.056	0.055	0.054	0.055	0.054	0.055	0.054	0.055	0.054	0.055
E11	Blank	DMSO_Blank		DMSO		Standard_Development	Run087	Standard_Measurement	Plate_01	Clariostar_Study	MB	Biofoundry_,_London	Linear_Dilution_Pattern_V2	0.121	0.117	0.115	0.109	0.106	0.101	0.097	0.094	0.091	0.087	0.082	0.077	0.072	0.069	0.066	0.064	0.06	0.058	0.056	0.055	0.054	0.053	0.052	0.052	0.051	0.051	0.051	0.051	0.05	0.049	0.049	0.049	0.048	0.048	0.048	0.047
E12	Blank	DMSO_Blank		DMSO		Standard_Development	Run087	Standard_Measurement	Plate_01	Clariostar_Study	MB	Biofoundry_,_London	Linear_Dilution_Pattern_V2	0.119	0.116	0.113	0.109	0.104	0.1	0.095	0.092	0.089	0.085	0.08	0.075	0.07	0.066	0.064	0.061	0.059	0.057	0.055	0.053	0.053	0.052	0.051	0.051	0.05	0.05	0.05	0.049	0.048	0.047	0.047	0.046	0.046	0.046	0.045	0.045
F01	Sample	Dilution_90%	0.9	DMSO	Lycopene	Standard_Development	Run087	Standard_Measurement	Plate_01	Clariostar_Study	MB	Biofoundry_,_London	Linear_Dilution_Pattern_V2	0.177	0.173	0.17	0.164	0.16	0.156	0.152	0.148	0.146	0.145	0.141	0.138	0.132	0.127	0.123	0.121	0.117	0.114	0.113	0.112	0.112	0.112	0.112	0.114	0.117	0.119	0.124	0.127	0.13	0.133	0.136	0.139	0.142	0.145	0.15	0.155
F02	Sample	Dilution_70%	0.7	DMSO	Lycopene	Standard_Development	Run087	Standard_Measurement	Plate_01	Clariostar_Study	MB	Biofoundry_,_London	Linear_Dilution_Pattern_V2	0.153	0.15	0.147	0.143	0.138	0.135	0.131	0.128	0.126	0.124	0.121	0.117	0.112	0.107	0.104	0.101	0.098	0.095	0.094	0.093	0.093	0.093	0.093	0.094	0.096	0.099	0.101	0.104	0.107	0.109	0.111	0.113	0.116	0.118	0.122	0.126
F03	Sample	Dilution_50%	0.5	DMSO	Lycopene	Standard_Development	Run087	Standard_Measurement	Plate_01	Clariostar_Study	MB	Biofoundry_,_London	Linear_Dilution_Pattern_V2	0.171	0.168	0.165	0.161	0.157	0.153	0.149	0.146	0.144	0.142	0.138	0.134	0.13	0.126	0.123	0.12	0.117	0.114	0.113	0.112	0.112	0.111	0.111	0.111	0.112	0.113	0.115	0.116	0.117	0.117	0.118	0.12	0.12	0.122	0.124	0.126
F04	Sample	Dilution_30%	0.3	DMSO	Lycopene	Standard_Development	Run087	Standard_Measurement	Plate_01	Clariostar_Study	MB	Biofoundry_,_London	Linear_Dilution_Pattern_V2	0.181	0.177	0.175	0.171	0.167	0.164	0.16	0.157	0.155	0.152	0.148	0.145	0.141	0.138	0.134	0.132	0.129	0.126	0.125	0.123	0.122	0.121	0.121	0.121	0.12	0.121	0.121	0.121	0.121	0.121	0.121	0.121	0.12	0.12	0.121	0.122
F05	Sample	Dilution_10%	0.1	DMSO	Lycopene	Standard_Development	Run087	Standard_Measurement	Plate_01	Clariostar_Study	MB	Biofoundry_,_London	Linear_Dilution_Pattern_V2	0.118	0.115	0.112	0.107	0.104	0.1	0.096	0.094	0.091	0.088	0.084	0.08	0.077	0.073	0.07	0.069	0.065	0.064	0.062	0.061	0.06	0.059	0.058	0.058	0.058	0.058	0.058	0.058	0.057	0.058	0.058	0.058	0.057	0.058	0.057	0.057
F06	Sample	Dilution_90%	0.9	DMSO	Lycopene	Standard_Development	Run087	Standard_Measurement	Plate_01	Clariostar_Study	MB	Biofoundry_,_London	Linear_Dilution_Pattern_V2	0.157	0.155	0.151	0.148	0.143	0.139	0.136	0.133	0.132	0.131	0.13	0.126	0.121	0.118	0.114	0.112	0.108	0.106	0.105	0.104	0.104	0.104	0.104	0.106	0.109	0.112	0.117	0.119	0.123	0.125	0.129	0.132	0.135	0.139	0.143	0.148
F07	Sample	Dilution_70%	0.7	DMSO	Lycopene	Standard_Development	Run087	Standard_Measurement	Plate_01	Clariostar_Study	MB	Biofoundry_,_London	Linear_Dilution_Pattern_V2	0.146	0.143	0.14	0.136	0.132	0.128	0.125	0.122	0.12	0.118	0.116	0.113	0.109	0.106	0.102	0.099	0.096	0.094	0.092	0.091	0.092	0.092	0.092	0.093	0.096	0.098	0.101	0.103	0.105	0.108	0.11	0.112	0.114	0.117	0.121	0.125
F08	Sample	Dilution_50%	0.5	DMSO	Lycopene	Standard_Development	Run087	Standard_Measurement	Plate_01	Clariostar_Study	MB	Biofoundry_,_London	Linear_Dilution_Pattern_V2	0.136	0.133	0.13	0.126	0.122	0.118	0.114	0.112	0.109	0.106	0.103	0.1	0.096	0.092	0.089	0.087	0.084	0.082	0.08	0.08	0.079	0.078	0.078	0.08	0.08	0.082	0.084	0.085	0.087	0.088	0.09	0.091	0.092	0.094	0.096	0.099
F09	Sample	Dilution_30%	0.3	DMSO	Lycopene	Standard_Development	Run087	Standard_Measurement	Plate_01	Clariostar_Study	MB	Biofoundry_,_London	Linear_Dilution_Pattern_V2	0.131	0.127	0.124	0.119	0.116	0.112	0.108	0.105	0.103	0.1	0.096	0.092	0.088	0.084	0.082	0.079	0.076	0.074	0.072	0.071	0.071	0.07	0.07	0.07	0.07	0.071	0.072	0.072	0.073	0.074	0.075	0.075	0.076	0.077	0.078	0.079
F10	Sample	Dilution_10%	0.1	DMSO	Lycopene	Standard_Development	Run087	Standard_Measurement	Plate_01	Clariostar_Study	MB	Biofoundry_,_London	Linear_Dilution_Pattern_V2	0.119	0.116	0.112	0.107	0.103	0.1	0.096	0.093	0.09	0.087	0.082	0.079	0.074	0.071	0.068	0.067	0.063	0.061	0.059	0.058	0.057	0.057	0.056	0.056	0.055	0.055	0.056	0.055	0.055	0.055	0.055	0.055	0.055	0.055	0.055	0.055
F11	Blank	DMSO		DMSO		Standard_Development	Run087	Standard_Measurement	Plate_01	Clariostar_Study	MB	Biofoundry_,_London	Linear_Dilution_Pattern_V2	0.117	0.113	0.11	0.106	0.102	0.098	0.094	0.091	0.087	0.084	0.079	0.075	0.07	0.066	0.063	0.062	0.059	0.056	0.055	0.053	0.053	0.052	0.051	0.051	0.05	0.049	0.05	0.049	0.048	0.048	0.048	0.048	0.047	0.046	0.046	0.046
F12	Blank	DMSO		DMSO		Standard_Development	Run087	Standard_Measurement	Plate_01	Clariostar_Study	MB	Biofoundry_,_London	Linear_Dilution_Pattern_V2	0.118	0.114	0.111	0.107	0.103	0.098	0.094	0.091	0.088	0.084	0.08	0.074	0.07	0.066	0.063	0.061	0.059	0.056	0.055	0.053	0.052	0.051	0.05	0.05	0.049	0.049	0.049	0.048	0.048	0.047	0.046	0.046	0.045	0.045	0.045	0.045
G01	Sample	Dilution_85%	0.85	DMSO	Lycopene	Standard_Development	Run087	Standard_Measurement	Plate_01	Clariostar_Study	MB	Biofoundry_,_London	Linear_Dilution_Pattern_V2	0.172	0.169	0.165	0.16	0.157	0.152	0.148	0.144	0.142	0.14	0.136	0.133	0.128	0.123	0.119	0.116	0.112	0.109	0.108	0.107	0.107	0.107	0.107	0.108	0.111	0.114	0.118	0.12	0.123	0.126	0.129	0.131	0.134	0.138	0.142	0.147
G02	Sample	Dilution_65%	0.65	DMSO	Lycopene	Standard_Development	Run087	Standard_Measurement	Plate_01	Clariostar_Study	MB	Biofoundry_,_London	Linear_Dilution_Pattern_V2	0.165	0.163	0.16	0.155	0.151	0.147	0.143	0.14	0.138	0.136	0.132	0.128	0.123	0.12	0.116	0.113	0.11	0.108	0.106	0.106	0.105	0.105	0.105	0.106	0.107	0.109	0.112	0.114	0.116	0.117	0.119	0.121	0.123	0.125	0.128	0.132
G03	Sample	Dilution_45%	0.45	DMSO	Lycopene	Standard_Development	Run087	Standard_Measurement	Plate_01	Clariostar_Study	MB	Biofoundry_,_London	Linear_Dilution_Pattern_V2	0.142	0.139	0.136	0.131	0.126	0.122	0.118	0.116	0.113	0.111	0.108	0.104	0.099	0.095	0.091	0.09	0.086	0.084	0.082	0.081	0.081	0.08	0.081	0.082	0.082	0.084	0.085	0.086	0.088	0.089	0.09	0.092	0.093	0.095	0.096	0.098
G04	Sample	Dilution_25%	0.25	DMSO	Lycopene	Standard_Development	Run087	Standard_Measurement	Plate_01	Clariostar_Study	MB	Biofoundry_,_London	Linear_Dilution_Pattern_V2	0.126	0.122	0.118	0.114	0.111	0.107	0.102	0.1	0.098	0.096	0.092	0.088	0.084	0.08	0.076	0.075	0.071	0.069	0.068	0.067	0.066	0.065	0.065	0.066	0.066	0.066	0.068	0.068	0.068	0.069	0.069	0.07	0.071	0.071	0.072	0.073
G05	Sample	Dilution_05%	0.0499999999999999	DMSO	Lycopene	Standard_Development	Run087	Standard_Measurement	Plate_01	Clariostar_Study	MB	Biofoundry_,_London	Linear_Dilution_Pattern_V2	0.119	0.115	0.112	0.109	0.105	0.101	0.097	0.093	0.091	0.087	0.083	0.079	0.075	0.072	0.069	0.067	0.064	0.061	0.06	0.059	0.059	0.057	0.056	0.057	0.056	0.055	0.056	0.055	0.055	0.054	0.054	0.054	0.054	0.054	0.053	0.053
G06	Sample	Dilution_85%	0.85	DMSO	Lycopene	Standard_Development	Run087	Standard_Measurement	Plate_01	Clariostar_Study	MB	Biofoundry_,_London	Linear_Dilution_Pattern_V2	0.161	0.159	0.154	0.15	0.145	0.142	0.137	0.135	0.134	0.133	0.13	0.127	0.122	0.118	0.114	0.111	0.107	0.105	0.105	0.103	0.104	0.103	0.104	0.106	0.108	0.111	0.115	0.117	0.12	0.124	0.126	0.129	0.131	0.135	0.139	0.144
G07	Sample	Dilution_65%	0.65	DMSO	Lycopene	Standard_Development	Run087	Standard_Measurement	Plate_01	Clariostar_Study	MB	Biofoundry_,_London	Linear_Dilution_Pattern_V2	0.15	0.147	0.143	0.138	0.134	0.13	0.126	0.124	0.123	0.121	0.118	0.114	0.111	0.106	0.103	0.1	0.097	0.095	0.094	0.093	0.092	0.092	0.092	0.093	0.095	0.097	0.1	0.102	0.104	0.107	0.108	0.11	0.112	0.115	0.118	0.121
G08	Sample	Dilution_45%	0.45	DMSO	Lycopene	Standard_Development	Run087	Standard_Measurement	Plate_01	Clariostar_Study	MB	Biofoundry_,_London	Linear_Dilution_Pattern_V2	0.142	0.138	0.134	0.13	0.126	0.122	0.118	0.115	0.113	0.11	0.106	0.103	0.099	0.096	0.092	0.09	0.087	0.085	0.083	0.082	0.082	0.08	0.08	0.081	0.081	0.082	0.085	0.086	0.087	0.089	0.09	0.091	0.092	0.094	0.096	0.098
G09	Sample	Dilution_25%	0.25	DMSO	Lycopene	Standard_Development	Run087	Standard_Measurement	Plate_01	Clariostar_Study	MB	Biofoundry_,_London	Linear_Dilution_Pattern_V2	0.128	0.124	0.121	0.117	0.112	0.108	0.104	0.101	0.099	0.095	0.092	0.088	0.084	0.079	0.077	0.074	0.071	0.069	0.067	0.066	0.066	0.066	0.065	0.065	0.065	0.066	0.067	0.067	0.067	0.068	0.068	0.069	0.069	0.07	0.071	0.072
G10	Sample	Dilution_05%	0.0499999999999999	DMSO	Lycopene	Standard_Development	Run087	Standard_Measurement	Plate_01	Clariostar_Study	MB	Biofoundry_,_London	Linear_Dilution_Pattern_V2	0.121	0.118	0.114	0.109	0.105	0.102	0.098	0.094	0.091	0.087	0.083	0.079	0.074	0.07	0.068	0.066	0.063	0.06	0.059	0.057	0.057	0.056	0.055	0.055	0.054	0.054	0.054	0.053	0.053	0.052	0.052	0.052	0.052	0.052	0.051	0.051
G11	Blank	DMSO_Blank		DMSO		Standard_Development	Run087	Standard_Measurement	Plate_01	Clariostar_Study	MB	Biofoundry_,_London	Linear_Dilution_Pattern_V2	0.12	0.117	0.113	0.109	0.104	0.1	0.096	0.092	0.089	0.085	0.081	0.076	0.071	0.068	0.065	0.063	0.06	0.058	0.056	0.054	0.054	0.053	0.052	0.052	0.051	0.05	0.05	0.05	0.049	0.049	0.049	0.048	0.047	0.046	0.046	0.046
G12	Blank	DMSO_Blank		DMSO		Standard_Development	Run087	Standard_Measurement	Plate_01	Clariostar_Study	MB	Biofoundry_,_London	Linear_Dilution_Pattern_V2	0.121	0.117	0.113	0.108	0.105	0.1	0.096	0.092	0.089	0.085	0.08	0.075	0.07	0.067	0.064	0.061	0.058	0.056	0.054	0.052	0.052	0.051	0.05	0.05	0.049	0.049	0.049	0.048	0.047	0.047	0.046	0.046	0.045	0.045	0.045	0.045
H01	Sample	Dilution_85%	0.85	DMSO	Lycopene	Standard_Development	Run087	Standard_Measurement	Plate_01	Clariostar_Study	MB	Biofoundry_,_London	Linear_Dilution_Pattern_V2	0.18	0.176	0.172	0.167	0.162	0.157	0.152	0.148	0.146	0.143	0.139	0.135	0.129	0.123	0.119	0.116	0.112	0.109	0.107	0.106	0.106	0.106	0.106	0.108	0.11	0.113	0.116	0.119	0.122	0.124	0.128	0.13	0.133	0.136	0.14	0.144
H02	Sample	Dilution_65%	0.65	DMSO	Lycopene	Standard_Development	Run087	Standard_Measurement	Plate_01	Clariostar_Study	MB	Biofoundry_,_London	Linear_Dilution_Pattern_V2	0.16	0.156	0.152	0.147	0.143	0.139	0.134	0.131	0.129	0.126	0.122	0.118	0.113	0.108	0.104	0.102	0.098	0.096	0.094	0.093	0.092	0.092	0.092	0.094	0.095	0.097	0.1	0.102	0.104	0.106	0.108	0.11	0.112	0.114	0.117	0.121
H03	Sample	Dilution_45%	0.45	DMSO	Lycopene	Standard_Development	Run087	Standard_Measurement	Plate_01	Clariostar_Study	MB	Biofoundry_,_London	Linear_Dilution_Pattern_V2	0.139	0.136	0.132	0.127	0.123	0.119	0.115	0.112	0.11	0.109	0.104	0.1	0.097	0.092	0.089	0.086	0.083	0.081	0.08	0.079	0.079	0.078	0.077	0.079	0.08	0.081	0.083	0.084	0.086	0.087	0.088	0.089	0.09	0.093	0.094	0.097
H04	Sample	Dilution_25%	0.25	DMSO	Lycopene	Standard_Development	Run087	Standard_Measurement	Plate_01	Clariostar_Study	MB	Biofoundry_,_London	Linear_Dilution_Pattern_V2	0.133	0.129	0.126	0.121	0.118	0.113	0.109	0.106	0.102	0.099	0.096	0.091	0.086	0.082	0.079	0.076	0.073	0.07	0.069	0.068	0.068	0.067	0.066	0.067	0.067	0.067	0.069	0.069	0.069	0.07	0.071	0.071	0.071	0.073	0.073	0.074
H05	Sample	Dilution_05%	0.0499999999999999	DMSO	Lycopene	Standard_Development	Run087	Standard_Measurement	Plate_01	Clariostar_Study	MB	Biofoundry_,_London	Linear_Dilution_Pattern_V2	0.117	0.114	0.111	0.107	0.103	0.099	0.094	0.091	0.089	0.086	0.081	0.077	0.072	0.069	0.065	0.063	0.06	0.058	0.057	0.056	0.055	0.054	0.053	0.053	0.052	0.053	0.053	0.052	0.052	0.052	0.051	0.051	0.051	0.05	0.051	0.05
H06	Sample	Dilution_85%	0.85	DMSO	Lycopene	Standard_Development	Run087	Standard_Measurement	Plate_01	Clariostar_Study	MB	Biofoundry_,_London	Linear_Dilution_Pattern_V2	0.163	0.16	0.155	0.151	0.148	0.144	0.14	0.137	0.135	0.134	0.131	0.128	0.122	0.119	0.116	0.113	0.11	0.107	0.106	0.105	0.105	0.104	0.105	0.107	0.109	0.112	0.116	0.119	0.122	0.124	0.127	0.13	0.132	0.136	0.141	0.146
H07	Sample	Dilution_65%	0.65	DMSO	Lycopene	Standard_Development	Run087	Standard_Measurement	Plate_01	Clariostar_Study	MB	Biofoundry_,_London	Linear_Dilution_Pattern_V2	0.147	0.144	0.14	0.136	0.132	0.128	0.124	0.121	0.119	0.118	0.114	0.112	0.107	0.103	0.099	0.097	0.094	0.091	0.09	0.089	0.089	0.088	0.089	0.09	0.092	0.094	0.097	0.099	0.101	0.103	0.105	0.107	0.109	0.112	0.115	0.118
H08	Sample	Dilution_45%	0.45	DMSO	Lycopene	Standard_Development	Run087	Standard_Measurement	Plate_01	Clariostar_Study	MB	Biofoundry_,_London	Linear_Dilution_Pattern_V2	0.142	0.138	0.134	0.13	0.126	0.122	0.118	0.114	0.112	0.11	0.105	0.101	0.097	0.092	0.089	0.086	0.083	0.08	0.079	0.077	0.078	0.077	0.077	0.078	0.078	0.08	0.082	0.083	0.084	0.085	0.086	0.087	0.088	0.09	0.092	0.094
H09	Sample	Dilution_25%	0.25	DMSO	Lycopene	Standard_Development	Run087	Standard_Measurement	Plate_01	Clariostar_Study	MB	Biofoundry_,_London	Linear_Dilution_Pattern_V2	0.131	0.127	0.123	0.119	0.115	0.111	0.106	0.103	0.101	0.098	0.093	0.088	0.084	0.08	0.076	0.074	0.071	0.068	0.067	0.066	0.065	0.065	0.064	0.064	0.064	0.065	0.066	0.066	0.066	0.066	0.067	0.067	0.067	0.068	0.069	0.07
H10	Sample	Dilution_05%	0.0499999999999999	DMSO	Lycopene	Standard_Development	Run087	Standard_Measurement	Plate_01	Clariostar_Study	MB	Biofoundry_,_London	Linear_Dilution_Pattern_V2	0.122	0.119	0.116	0.111	0.107	0.102	0.098	0.095	0.092	0.088	0.083	0.079	0.075	0.071	0.067	0.065	0.062	0.06	0.058	0.057	0.056	0.056	0.055	0.055	0.053	0.053	0.053	0.052	0.052	0.052	0.052	0.052	0.052	0.051	0.051	0.051
H11	Blank	DMSO_Blank		DMSO		Standard_Development	Run087	Standard_Measurement	Plate_01	Clariostar_Study	MB	Biofoundry_,_London	Linear_Dilution_Pattern_V2	0.118	0.115	0.111	0.107	0.103	0.099	0.095	0.091	0.088	0.085	0.08	0.076	0.071	0.068	0.065	0.062	0.059	0.057	0.056	0.054	0.053	0.052	0.051	0.051	0.05	0.05	0.05	0.049	0.048	0.048	0.047	0.047	0.046	0.046	0.046	0.046
H12	Blank	DMSO_Blank		DMSO		Standard_Development	Run087	Standard_Measurement	Plate_01	Clariostar_Study	MB	Biofoundry_,_London	Linear_Dilution_Pattern_V2	0.133	0.129	0.125	0.12	0.116	0.112	0.107	0.102	0.099	0.094	0.088	0.082	0.077	0.072	0.069	0.067	0.062	0.059	0.058	0.057	0.056	0.055	0.054	0.054	0.053	0.052	0.052	0.051	0.051	0.05	0.05	0.05	0.049	0.049	0.048	0.048
A01	Sample	Dilution_100%	1.0	DMSO	Lycopene	Standard_Development	Run087	Standard_Measurement	Plate_01	Clariostar_Study	MB	Biofoundry_,_London	Linear_Dilution_Pattern_V2	0.172	0.169	0.166	0.162	0.157	0.154	0.149	0.147	0.144	0.141	0.138	0.134	0.13	0.125	0.121	0.116	0.113	0.111	0.109	0.108	0.108	0.108	0.109	0.111	0.114	0.118	0.122	0.125	0.129	0.132	0.136	0.139	0.142	0.146	0.151	0.158
A02	Sample	Dilution_80%	0.8	DMSO	Lycopene	Standard_Development	Run087	Standard_Measurement	Plate_01	Clariostar_Study	MB	Biofoundry_,_London	Linear_Dilution_Pattern_V2	0.182	0.178	0.176	0.172	0.168	0.164	0.16	0.158	0.155	0.152	0.149	0.145	0.142	0.137	0.134	0.131	0.127	0.125	0.123	0.123	0.123	0.122	0.123	0.124	0.126	0.13	0.133	0.135	0.138	0.14	0.143	0.145	0.148	0.151	0.156	0.161
A03	Sample	Dilution_60%	0.6	DMSO	Lycopene	Standard_Development	Run087	Standard_Measurement	Plate_01	Clariostar_Study	MB	Biofoundry_,_London	Linear_Dilution_Pattern_V2	0.148	0.145	0.141	0.137	0.133	0.129	0.126	0.123	0.12	0.117	0.114	0.109	0.105	0.101	0.098	0.094	0.091	0.088	0.088	0.087	0.086	0.086	0.086	0.088	0.089	0.092	0.093	0.096	0.098	0.099	0.101	0.103	0.105	0.107	0.111	0.114
A04	Sample	Dilution_40%	0.4	DMSO	Lycopene	Standard_Development	Run087	Standard_Measurement	Plate_01	Clariostar_Study	MB	Biofoundry_,_London	Linear_Dilution_Pattern_V2	0.138	0.134	0.132	0.128	0.124	0.119	0.114	0.113	0.109	0.105	0.102	0.097	0.094	0.089	0.086	0.083	0.08	0.077	0.076	0.075	0.074	0.073	0.074	0.074	0.075	0.077	0.078	0.079	0.08	0.081	0.082	0.083	0.085	0.086	0.088	0.09
A05	Sample	Dilution_20%	0.2	DMSO	Lycopene	Standard_Development	Run087	Standard_Measurement	Plate_01	Clariostar_Study	MB	Biofoundry_,_London	Linear_Dilution_Pattern_V2	0.132	0.128	0.125	0.121	0.116	0.112	0.108	0.105	0.101	0.097	0.093	0.089	0.085	0.081	0.077	0.074	0.07	0.068	0.067	0.066	0.064	0.064	0.064	0.063	0.063	0.064	0.065	0.064	0.065	0.065	0.065	0.065	0.066	0.066	0.067	0.068
A06	Sample	Dilution_100%	1.0	DMSO	Lycopene	Standard_Development	Run087	Standard_Measurement	Plate_01	Clariostar_Study	MB	Biofoundry_,_London	Linear_Dilution_Pattern_V2	0.165	0.162	0.159	0.155	0.15	0.146	0.142	0.141	0.139	0.137	0.134	0.131	0.127	0.123	0.119	0.116	0.112	0.109	0.108	0.107	0.106	0.106	0.108	0.11	0.113	0.117	0.121	0.124	0.128	0.131	0.134	0.138	0.141	0.145	0.15	0.156
A07	Sample	Dilution_80%	0.8	DMSO	Lycopene	Standard_Development	Run087	Standard_Measurement	Plate_01	Clariostar_Study	MB	Biofoundry_,_London	Linear_Dilution_Pattern_V2	0.16	0.156	0.152	0.149	0.144	0.14	0.136	0.135	0.132	0.129	0.126	0.122	0.118	0.113	0.109	0.105	0.102	0.1	0.098	0.098	0.097	0.097	0.098	0.1	0.102	0.105	0.107	0.11	0.113	0.116	0.118	0.12	0.123	0.127	0.13	0.135
A08	Sample	Dilution_60%	0.6	DMSO	Lycopene	Standard_Development	Run087	Standard_Measurement	Plate_01	Clariostar_Study	MB	Biofoundry_,_London	Linear_Dilution_Pattern_V2	0.146	0.143	0.141	0.137	0.133	0.128	0.124	0.122	0.119	0.116	0.113	0.109	0.105	0.101	0.097	0.094	0.091	0.088	0.087	0.086	0.085	0.085	0.086	0.086	0.088	0.091	0.093	0.095	0.096	0.099	0.1	0.102	0.104	0.106	0.109	0.113
A09	Sample	Dilution_40%	0.4	DMSO	Lycopene	Standard_Development	Run087	Standard_Measurement	Plate_01	Clariostar_Study	MB	Biofoundry_,_London	Linear_Dilution_Pattern_V2	0.139	0.136	0.132	0.128	0.123	0.119	0.115	0.114	0.11	0.106	0.103	0.099	0.095	0.091	0.088	0.085	0.082	0.079	0.077	0.077	0.075	0.075	0.075	0.077	0.077	0.078	0.079	0.08	0.081	0.082	0.082	0.083	0.085	0.086	0.088	0.09
A10	Sample	Dilution_20%	0.2	DMSO	Lycopene	Standard_Development	Run087	Standard_Measurement	Plate_01	Clariostar_Study	MB	Biofoundry_,_London	Linear_Dilution_Pattern_V2	0.129	0.124	0.121	0.117	0.113	0.108	0.104	0.101	0.098	0.093	0.089	0.085	0.081	0.077	0.074	0.07	0.067	0.065	0.064	0.063	0.061	0.061	0.061	0.06	0.061	0.061	0.061	0.061	0.062	0.062	0.062	0.062	0.063	0.064	0.065	0.065
A11	Blank	DMSO_Blank		DMSO		Standard_Development	Run087	Standard_Measurement	Plate_01	Clariostar_Study	MB	Biofoundry_,_London	Linear_Dilution_Pattern_V2	0.13	0.126	0.123	0.119	0.114	0.109	0.104	0.102	0.097	0.092	0.087	0.083	0.078	0.074	0.07	0.068	0.065	0.062	0.06	0.059	0.058	0.057	0.056	0.055	0.055	0.055	0.054	0.053	0.052	0.052	0.052	0.051	0.051	0.051	0.05	0.05
A12	Blank	DMSO_Blank		DMSO		Standard_Development	Run087	Standard_Measurement	Plate_01	Clariostar_Study	MB	Biofoundry_,_London	Linear_Dilution_Pattern_V2	0.124	0.12	0.116	0.113	0.108	0.104	0.099	0.096	0.092	0.088	0.084	0.078	0.075	0.07	0.068	0.064	0.061	0.058	0.057	0.056	0.055	0.054	0.053	0.053	0.052	0.052	0.051	0.05	0.05	0.05	0.05	0.049	0.049	0.048	0.048	0.048
B01	Sample	Dilution_100%	1.0	DMSO	Lycopene	Standard_Development	Run087	Standard_Measurement	Plate_01	Clariostar_Study	MB	Biofoundry_,_London	Linear_Dilution_Pattern_V2	0.172	0.168	0.165	0.162	0.157	0.153	0.149	0.147	0.144	0.142	0.139	0.135	0.131	0.126	0.121	0.117	0.114	0.112	0.11	0.11	0.109	0.109	0.111	0.113	0.116	0.12	0.124	0.128	0.131	0.135	0.138	0.141	0.145	0.15	0.155	0.161
B02	Sample	Dilution_80%	0.8	DMSO	Lycopene	Standard_Development	Run087	Standard_Measurement	Plate_01	Clariostar_Study	MB	Biofoundry_,_London	Linear_Dilution_Pattern_V2	0.229	0.226	0.224	0.22	0.216	0.212	0.209	0.208	0.205	0.203	0.2	0.196	0.193	0.189	0.185	0.181	0.178	0.175	0.174	0.174	0.173	0.172	0.172	0.173	0.175	0.178	0.18	0.182	0.184	0.185	0.187	0.189	0.191	0.193	0.196	0.2
B03	Sample	Dilution_60%	0.6	DMSO	Lycopene	Standard_Development	Run087	Standard_Measurement	Plate_01	Clariostar_Study	MB	Biofoundry_,_London	Linear_Dilution_Pattern_V2	0.165	0.162	0.159	0.156	0.15	0.147	0.144	0.141	0.138	0.136	0.133	0.129	0.124	0.12	0.117	0.114	0.111	0.109	0.107	0.106	0.105	0.105	0.105	0.106	0.109	0.11	0.112	0.113	0.115	0.117	0.118	0.12	0.122	0.124	0.127	0.13
B04	Sample	Dilution_40%	0.4	DMSO	Lycopene	Standard_Development	Run087	Standard_Measurement	Plate_01	Clariostar_Study	MB	Biofoundry_,_London	Linear_Dilution_Pattern_V2	0.143	0.139	0.137	0.133	0.129	0.125	0.122	0.12	0.116	0.113	0.109	0.104	0.101	0.098	0.094	0.091	0.088	0.086	0.085	0.084	0.083	0.082	0.083	0.083	0.084	0.086	0.086	0.087	0.088	0.089	0.09	0.091	0.092	0.094	0.095	0.097
B05	Sample	Dilution_20%	0.2	DMSO	Lycopene	Standard_Development	Run087	Standard_Measurement	Plate_01	Clariostar_Study	MB	Biofoundry_,_London	Linear_Dilution_Pattern_V2	0.124	0.121	0.118	0.115	0.11	0.106	0.102	0.1	0.096	0.093	0.09	0.086	0.082	0.078	0.075	0.072	0.069	0.067	0.065	0.065	0.064	0.063	0.063	0.063	0.064	0.064	0.064	0.064	0.064	0.065	0.065	0.066	0.066	0.067	0.067	0.069
B06	Sample	Dilution_100%	1.0	DMSO	Lycopene	Standard_Development	Run087	Standard_Measurement	Plate_01	Clariostar_Study	MB	Biofoundry_,_London	Linear_Dilution_Pattern_V2	0.165	0.162	0.159	0.155	0.15	0.147	0.143	0.141	0.139	0.137	0.135	0.131	0.128	0.123	0.12	0.116	0.112	0.11	0.109	0.109	0.108	0.108	0.109	0.112	0.115	0.118	0.122	0.126	0.13	0.133	0.136	0.14	0.143	0.147	0.153	0.159
B07	Sample	Dilution_80%	0.8	DMSO	Lycopene	Standard_Development	Run087	Standard_Measurement	Plate_01	Clariostar_Study	MB	Biofoundry_,_London	Linear_Dilution_Pattern_V2	0.153	0.15	0.147	0.143	0.139	0.135	0.132	0.13	0.127	0.126	0.123	0.119	0.115	0.112	0.108	0.105	0.102	0.1	0.098	0.098	0.097	0.097	0.098	0.099	0.102	0.105	0.108	0.11	0.113	0.116	0.118	0.121	0.124	0.127	0.131	0.136
B08	Sample	Dilution_60%	0.6	DMSO	Lycopene	Standard_Development	Run087	Standard_Measurement	Plate_01	Clariostar_Study	MB	Biofoundry_,_London	Linear_Dilution_Pattern_V2	0.145	0.141	0.137	0.133	0.13	0.125	0.122	0.12	0.117	0.114	0.111	0.107	0.103	0.099	0.096	0.093	0.09	0.088	0.086	0.085	0.085	0.085	0.085	0.086	0.088	0.09	0.092	0.094	0.095	0.097	0.099	0.101	0.103	0.105	0.108	0.112
B09	Sample	Dilution_40%	0.4	DMSO	Lycopene	Standard_Development	Run087	Standard_Measurement	Plate_01	Clariostar_Study	MB	Biofoundry_,_London	Linear_Dilution_Pattern_V2	0.134	0.13	0.128	0.123	0.119	0.116	0.112	0.11	0.106	0.103	0.099	0.095	0.092	0.087	0.084	0.082	0.078	0.076	0.075	0.074	0.073	0.073	0.073	0.073	0.073	0.075	0.077	0.077	0.078	0.08	0.081	0.082	0.083	0.084	0.086	0.088
B10	Sample	Dilution_20%	0.2	DMSO	Lycopene	Standard_Development	Run087	Standard_Measurement	Plate_01	Clariostar_Study	MB	Biofoundry_,_London	Linear_Dilution_Pattern_V2	0.128	0.125	0.122	0.118	0.114	0.11	0.105	0.103	0.1	0.096	0.091	0.087	0.083	0.08	0.077	0.073	0.07	0.068	0.066	0.066	0.065	0.065	0.065	0.064	0.064	0.065	0.065	0.065	0.065	0.065	0.066	0.066	0.067	0.067	0.068	0.069
B11	Blank	DMSO_Blank		DMSO		Standard_Development	Run087	Standard_Measurement	Plate_01	Clariostar_Study	MB	Biofoundry_,_London	Linear_Dilution_Pattern_V2	0.125	0.122	0.118	0.115	0.11	0.106	0.101	0.099	0.095	0.091	0.086	0.082	0.079	0.075	0.071	0.069	0.066	0.063	0.062	0.061	0.06	0.059	0.058	0.058	0.057	0.057	0.056	0.055	0.054	0.054	0.054	0.053	0.053	0.053	0.052	0.052
B12	Blank	DMSO_Blank		DMSO		Standard_Development	Run087	Standard_Measurement	Plate_01	Clariostar_Study	MB	Biofoundry_,_London	Linear_Dilution_Pattern_V2	0.119	0.115	0.111	0.107	0.103	0.1	0.095	0.093	0.089	0.084	0.08	0.075	0.071	0.067	0.065	0.062	0.06	0.057	0.056	0.054	0.053	0.052	0.052	0.051	0.051	0.051	0.05	0.049	0.049	0.048	0.048	0.048	0.047	0.047	0.047	0.046
C01	Sample	Dilution_95%	0.95	DMSO	Lycopene	Standard_Development	Run087	Standard_Measurement	Plate_01	Clariostar_Study	MB	Biofoundry_,_London	Linear_Dilution_Pattern_V2	0.167	0.163	0.16	0.156	0.151	0.147	0.143	0.142	0.139	0.136	0.134	0.13	0.126	0.12	0.117	0.113	0.109	0.107	0.106	0.105	0.105	0.105	0.106	0.108	0.11	0.114	0.117	0.121	0.124	0.128	0.131	0.134	0.137	0.14	0.145	0.151
C02	Sample	Dilution_75%	0.75	DMSO	Lycopene	Standard_Development	Run087	Standard_Measurement	Plate_01	Clariostar_Study	MB	Biofoundry_,_London	Linear_Dilution_Pattern_V2	0.151	0.148	0.145	0.141	0.137	0.133	0.129	0.128	0.126	0.123	0.121	0.117	0.113	0.108	0.105	0.102	0.099	0.096	0.095	0.095	0.094	0.094	0.095	0.096	0.098	0.101	0.104	0.106	0.108	0.111	0.113	0.116	0.118	0.12	0.124	0.129
C03	Sample	Dilution_55%	0.55	DMSO	Lycopene	Standard_Development	Run087	Standard_Measurement	Plate_01	Clariostar_Study	MB	Biofoundry_,_London	Linear_Dilution_Pattern_V2	0.148	0.144	0.142	0.139	0.135	0.131	0.127	0.126	0.123	0.12	0.117	0.114	0.11	0.105	0.102	0.099	0.096	0.095	0.093	0.092	0.091	0.092	0.092	0.092	0.094	0.096	0.098	0.099	0.101	0.102	0.103	0.105	0.107	0.109	0.111	0.115
C04	Sample	Dilution_35%	0.35	DMSO	Lycopene	Standard_Development	Run087	Standard_Measurement	Plate_01	Clariostar_Study	MB	Biofoundry_,_London	Linear_Dilution_Pattern_V2	0.132	0.129	0.125	0.122	0.119	0.115	0.112	0.109	0.105	0.101	0.097	0.094	0.09	0.087	0.084	0.08	0.077	0.075	0.074	0.074	0.073	0.073	0.073	0.072	0.073	0.074	0.075	0.076	0.077	0.077	0.078	0.079	0.08	0.081	0.084	0.086
C05	Sample	Dilution_15%	0.15	DMSO	Lycopene	Standard_Development	Run087	Standard_Measurement	Plate_01	Clariostar_Study	MB	Biofoundry_,_London	Linear_Dilution_Pattern_V2	0.121	0.118	0.115	0.111	0.107	0.103	0.1	0.098	0.095	0.092	0.087	0.084	0.081	0.076	0.073	0.071	0.068	0.066	0.065	0.064	0.062	0.062	0.062	0.062	0.062	0.062	0.062	0.062	0.062	0.062	0.062	0.062	0.063	0.062	0.063	0.063
C06	Sample	Dilution_95%	0.95	DMSO	Lycopene	Standard_Development	Run087	Standard_Measurement	Plate_01	Clariostar_Study	MB	Biofoundry_,_London	Linear_Dilution_Pattern_V2	0.158	0.155	0.152	0.148	0.144	0.14	0.136	0.135	0.132	0.131	0.13	0.126	0.123	0.118	0.115	0.111	0.108	0.106	0.105	0.104	0.103	0.104	0.105	0.107	0.111	0.114	0.118	0.12	0.124	0.127	0.13	0.134	0.137	0.141	0.145	0.152
C07	Sample	Dilution_75%	0.75	DMSO	Lycopene	Standard_Development	Run087	Standard_Measurement	Plate_01	Clariostar_Study	MB	Biofoundry_,_London	Linear_Dilution_Pattern_V2	0.15	0.147	0.144	0.141	0.136	0.132	0.128	0.127	0.124	0.122	0.12	0.117	0.114	0.11	0.107	0.103	0.1	0.098	0.097	0.096	0.095	0.095	0.096	0.098	0.1	0.103	0.105	0.108	0.11	0.113	0.115	0.117	0.119	0.122	0.126	0.131
C08	Sample	Dilution_55%	0.55	DMSO	Lycopene	Standard_Development	Run087	Standard_Measurement	Plate_01	Clariostar_Study	MB	Biofoundry_,_London	Linear_Dilution_Pattern_V2	0.138	0.135	0.132	0.128	0.124	0.12	0.116	0.115	0.111	0.109	0.106	0.102	0.099	0.095	0.092	0.089	0.086	0.085	0.083	0.082	0.081	0.081	0.082	0.083	0.084	0.086	0.088	0.089	0.091	0.093	0.094	0.096	0.098	0.099	0.102	0.105
C09	Sample	Dilution_35%	0.35	DMSO	Lycopene	Standard_Development	Run087	Standard_Measurement	Plate_01	Clariostar_Study	MB	Biofoundry_,_London	Linear_Dilution_Pattern_V2	0.127	0.124	0.12	0.117	0.113	0.109	0.106	0.104	0.1	0.098	0.094	0.09	0.087	0.083	0.08	0.077	0.074	0.072	0.071	0.07	0.069	0.068	0.068	0.069	0.07	0.071	0.072	0.073	0.073	0.074	0.075	0.076	0.077	0.078	0.079	0.081
C10	Sample	Dilution_15%	0.15	DMSO	Lycopene	Standard_Development	Run087	Standard_Measurement	Plate_01	Clariostar_Study	MB	Biofoundry_,_London	Linear_Dilution_Pattern_V2	0.122	0.119	0.115	0.112	0.107	0.104	0.1	0.099	0.095	0.091	0.087	0.083	0.079	0.075	0.073	0.069	0.067	0.064	0.063	0.063	0.061	0.06	0.06	0.06	0.06	0.061	0.06	0.06	0.06	0.06	0.06	0.06	0.061	0.061	0.062	0.062
C11	Blank	DMSO_Blank		DMSO		Standard_Development	Run087	Standard_Measurement	Plate_01	Clariostar_Study	MB	Biofoundry_,_London	Linear_Dilution_Pattern_V2	0.117	0.113	0.11	0.106	0.102	0.098	0.095	0.092	0.087	0.083	0.08	0.076	0.071	0.067	0.065	0.062	0.059	0.056	0.055	0.054	0.053	0.052	0.052	0.051	0.051	0.051	0.05	0.049	0.048	0.048	0.048	0.048	0.048	0.047	0.047	0.046
C12	Blank	DMSO_Blank		DMSO		Standard_Development	Run087	Standard_Measurement	Plate_01	Clariostar_Study	MB	Biofoundry_,_London	Linear_Dilution_Pattern_V2	0.115	0.111	0.109	0.105	0.101	0.096	0.093	0.091	0.086	0.082	0.078	0.074	0.07	0.066	0.064	0.061	0.058	0.055	0.055	0.054	0.052	0.052	0.051	0.051	0.05	0.05	0.049	0.048	0.048	0.047	0.047	0.047	0.047	0.047	0.046	0.045
D01	Sample	Dilution_95%	0.95	DMSO	Lycopene	Standard_Development	Run087	Standard_Measurement	Plate_01	Clariostar_Study	MB	Biofoundry_,_London	Linear_Dilution_Pattern_V2	0.17	0.166	0.163	0.159	0.154	0.15	0.146	0.145	0.142	0.14	0.136	0.133	0.129	0.123	0.119	0.116	0.112	0.11	0.109	0.109	0.107	0.108	0.109	0.111	0.114	0.117	0.121	0.124	0.128	0.132	0.135	0.138	0.141	0.145	0.15	0.156
D02	Sample	Dilution_75%	0.75	DMSO	Lycopene	Standard_Development	Run087	Standard_Measurement	Plate_01	Clariostar_Study	MB	Biofoundry_,_London	Linear_Dilution_Pattern_V2	0.167	0.164	0.16	0.156	0.152	0.149	0.145	0.143	0.14	0.138	0.136	0.132	0.129	0.123	0.12	0.117	0.114	0.112	0.111	0.11	0.11	0.109	0.11	0.111	0.113	0.116	0.118	0.12	0.123	0.125	0.127	0.13	0.132	0.135	0.139	0.142
D03	Sample	Dilution_55%	0.55	DMSO	Lycopene	Standard_Development	Run087	Standard_Measurement	Plate_01	Clariostar_Study	MB	Biofoundry_,_London	Linear_Dilution_Pattern_V2	0.151	0.147	0.144	0.14	0.135	0.131	0.128	0.127	0.124	0.122	0.119	0.116	0.112	0.107	0.104	0.102	0.098	0.096	0.095	0.094	0.093	0.092	0.093	0.094	0.096	0.099	0.1	0.101	0.103	0.105	0.107	0.108	0.11	0.111	0.114	0.116
D04	Sample	Dilution_35%	0.35	DMSO	Lycopene	Standard_Development	Run087	Standard_Measurement	Plate_01	Clariostar_Study	MB	Biofoundry_,_London	Linear_Dilution_Pattern_V2	0.132	0.129	0.126	0.122	0.118	0.114	0.111	0.109	0.105	0.103	0.099	0.096	0.091	0.087	0.085	0.083	0.079	0.077	0.076	0.075	0.074	0.074	0.074	0.075	0.076	0.076	0.077	0.078	0.079	0.08	0.081	0.082	0.083	0.084	0.085	0.087
D05	Sample	Dilution_15%	0.15	DMSO	Lycopene	Standard_Development	Run087	Standard_Measurement	Plate_01	Clariostar_Study	MB	Biofoundry_,_London	Linear_Dilution_Pattern_V2	0.12	0.117	0.113	0.11	0.106	0.102	0.099	0.097	0.093	0.089	0.086	0.083	0.079	0.075	0.072	0.07	0.067	0.065	0.063	0.062	0.062	0.061	0.061	0.061	0.061	0.061	0.061	0.061	0.061	0.061	0.062	0.062	0.062	0.062	0.063	0.064
D06	Sample	Dilution_95%	0.95	DMSO	Lycopene	Standard_Development	Run087	Standard_Measurement	Plate_01	Clariostar_Study	MB	Biofoundry_,_London	Linear_Dilution_Pattern_V2	0.173	0.17	0.166	0.163	0.158	0.154	0.151	0.15	0.148	0.147	0.145	0.141	0.138	0.134	0.13	0.127	0.123	0.121	0.119	0.119	0.119	0.119	0.12	0.122	0.125	0.128	0.133	0.136	0.139	0.142	0.145	0.148	0.152	0.156	0.161	0.166
D07	Sample	Dilution_75%	0.75	DMSO	Lycopene	Standard_Development	Run087	Standard_Measurement	Plate_01	Clariostar_Study	MB	Biofoundry_,_London	Linear_Dilution_Pattern_V2	0.149	0.146	0.144	0.14	0.136	0.132	0.129	0.127	0.125	0.123	0.121	0.117	0.114	0.11	0.106	0.103	0.1	0.098	0.096	0.096	0.095	0.095	0.096	0.098	0.1	0.102	0.105	0.108	0.11	0.113	0.115	0.117	0.121	0.124	0.127	0.132
D08	Sample	Dilution_55%	0.55	DMSO	Lycopene	Standard_Development	Run087	Standard_Measurement	Plate_01	Clariostar_Study	MB	Biofoundry_,_London	Linear_Dilution_Pattern_V2	0.166	0.164	0.16	0.157	0.152	0.148	0.145	0.143	0.14	0.137	0.134	0.129	0.127	0.122	0.119	0.117	0.114	0.111	0.11	0.109	0.107	0.107	0.107	0.108	0.109	0.111	0.112	0.114	0.115	0.116	0.117	0.119	0.12	0.121	0.124	0.126
D09	Sample	Dilution_35%	0.35	DMSO	Lycopene	Standard_Development	Run087	Standard_Measurement	Plate_01	Clariostar_Study	MB	Biofoundry_,_London	Linear_Dilution_Pattern_V2	0.186	0.183	0.18	0.178	0.173	0.17	0.166	0.163	0.16	0.158	0.153	0.149	0.146	0.141	0.138	0.134	0.132	0.13	0.128	0.127	0.125	0.125	0.124	0.124	0.124	0.125	0.125	0.125	0.124	0.125	0.125	0.124	0.125	0.125	0.126	0.127
D10	Sample	Dilution_15%	0.15	DMSO	Lycopene	Standard_Development	Run087	Standard_Measurement	Plate_01	Clariostar_Study	MB	Biofoundry_,_London	Linear_Dilution_Pattern_V2	0.124	0.121	0.117	0.114	0.109	0.105	0.102	0.099	0.095	0.092	0.088	0.084	0.08	0.076	0.073	0.07	0.067	0.065	0.063	0.062	0.061	0.061	0.06	0.06	0.06	0.061	0.061	0.06	0.06	0.06	0.06	0.061	0.061	0.061	0.061	0.062
D11	Blank	DMSO_Blank		DMSO		Standard_Development	Run087	Standard_Measurement	Plate_01	Clariostar_Study	MB	Biofoundry_,_London	Linear_Dilution_Pattern_V2	0.119	0.115	0.112	0.108	0.103	0.1	0.095	0.093	0.089	0.085	0.081	0.076	0.073	0.069	0.066	0.063	0.06	0.058	0.056	0.055	0.054	0.053	0.052	0.052	0.051	0.051	0.051	0.05	0.05	0.049	0.048	0.049	0.048	0.048	0.047	0.047
D12	Blank	DMSO_Blank		DMSO		Standard_Development	Run087	Standard_Measurement	Plate_01	Clariostar_Study	MB	Biofoundry_,_London	Linear_Dilution_Pattern_V2	0.12	0.116	0.113	0.11	0.105	0.101	0.097	0.095	0.09	0.086	0.081	0.076	0.072	0.069	0.066	0.062	0.059	0.058	0.056	0.055	0.053	0.053	0.052	0.051	0.051	0.051	0.05	0.049	0.049	0.048	0.048	0.048	0.047	0.047	0.047	0.046
E01	Sample	Dilution_90%	0.9	DMSO	Lycopene	Standard_Development	Run087	Standard_Measurement	Plate_01	Clariostar_Study	MB	Biofoundry_,_London	Linear_Dilution_Pattern_V2	0.174	0.17	0.167	0.163	0.158	0.154	0.15	0.148	0.145	0.142	0.139	0.136	0.132	0.126	0.123	0.119	0.115	0.113	0.111	0.11	0.109	0.11	0.111	0.113	0.115	0.119	0.123	0.126	0.129	0.132	0.135	0.138	0.141	0.145	0.149	0.155
E02	Sample	Dilution_70%	0.7	DMSO	Lycopene	Standard_Development	Run087	Standard_Measurement	Plate_01	Clariostar_Study	MB	Biofoundry_,_London	Linear_Dilution_Pattern_V2	0.17	0.166	0.164	0.16	0.156	0.152	0.148	0.146	0.143	0.141	0.138	0.135	0.132	0.126	0.123	0.119	0.116	0.114	0.113	0.112	0.111	0.111	0.111	0.113	0.115	0.116	0.118	0.12	0.123	0.125	0.126	0.128	0.13	0.133	0.136	0.139
E03	Sample	Dilution_50%	0.5	DMSO	Lycopene	Standard_Development	Run087	Standard_Measurement	Plate_01	Clariostar_Study	MB	Biofoundry_,_London	Linear_Dilution_Pattern_V2	0.14	0.137	0.133	0.129	0.125	0.121	0.118	0.116	0.113	0.11	0.107	0.103	0.099	0.095	0.091	0.088	0.086	0.084	0.082	0.082	0.081	0.081	0.08	0.082	0.084	0.086	0.087	0.088	0.09	0.091	0.093	0.094	0.096	0.098	0.101	0.104
E04	Sample	Dilution_30%	0.3	DMSO	Lycopene	Standard_Development	Run087	Standard_Measurement	Plate_01	Clariostar_Study	MB	Biofoundry_,_London	Linear_Dilution_Pattern_V2	0.131	0.128	0.125	0.122	0.118	0.113	0.11	0.108	0.105	0.101	0.097	0.093	0.091	0.086	0.083	0.08	0.077	0.075	0.074	0.073	0.072	0.072	0.072	0.072	0.073	0.074	0.075	0.075	0.076	0.077	0.077	0.078	0.079	0.08	0.081	0.083
E05	Sample	Dilution_10%	0.1	DMSO	Lycopene	Standard_Development	Run087	Standard_Measurement	Plate_01	Clariostar_Study	MB	Biofoundry_,_London	Linear_Dilution_Pattern_V2	0.119	0.115	0.112	0.108	0.103	0.1	0.096	0.094	0.091	0.088	0.083	0.079	0.076	0.072	0.07	0.067	0.065	0.063	0.061	0.061	0.059	0.058	0.058	0.058	0.058	0.059	0.058	0.057	0.058	0.057	0.057	0.057	0.057	0.057	0.057	0.057
E06	Sample	Dilution_90%	0.9	DMSO	Lycopene	Standard_Development	Run087	Standard_Measurement	Plate_01	Clariostar_Study	MB	Biofoundry_,_London	Linear_Dilution_Pattern_V2	0.161	0.157	0.153	0.149	0.144	0.141	0.137	0.136	0.134	0.132	0.13	0.126	0.123	0.118	0.115	0.112	0.109	0.107	0.105	0.105	0.104	0.104	0.105	0.107	0.11	0.113	0.117	0.12	0.123	0.127	0.13	0.133	0.136	0.139	0.144	0.15
E07	Sample	Dilution_70%	0.7	DMSO	Lycopene	Standard_Development	Run087	Standard_Measurement	Plate_01	Clariostar_Study	MB	Biofoundry_,_London	Linear_Dilution_Pattern_V2	0.15	0.146	0.143	0.14	0.135	0.131	0.128	0.126	0.124	0.121	0.119	0.116	0.112	0.108	0.104	0.101	0.098	0.096	0.095	0.094	0.093	0.093	0.094	0.095	0.098	0.1	0.102	0.104	0.107	0.109	0.112	0.114	0.116	0.119	0.123	0.126
E08	Sample	Dilution_50%	0.5	DMSO	Lycopene	Standard_Development	Run087	Standard_Measurement	Plate_01	Clariostar_Study	MB	Biofoundry_,_London	Linear_Dilution_Pattern_V2	0.146	0.143	0.139	0.136	0.131	0.127	0.123	0.122	0.119	0.116	0.113	0.11	0.107	0.102	0.099	0.096	0.093	0.09	0.089	0.088	0.087	0.086	0.087	0.088	0.089	0.091	0.092	0.093	0.094	0.096	0.097	0.099	0.1	0.101	0.104	0.106
E09	Sample	Dilution_30%	0.3	DMSO	Lycopene	Standard_Development	Run087	Standard_Measurement	Plate_01	Clariostar_Study	MB	Biofoundry_,_London	Linear_Dilution_Pattern_V2	0.15	0.146	0.143	0.139	0.134	0.131	0.126	0.124	0.121	0.118	0.114	0.111	0.107	0.102	0.1	0.098	0.094	0.092	0.091	0.089	0.088	0.087	0.087	0.087	0.087	0.088	0.088	0.088	0.089	0.089	0.089	0.09	0.09	0.091	0.092	0.092
E10	Sample	Dilution_10%	0.1	DMSO	Lycopene	Standard_Development	Run087	Standard_Measurement	Plate_01	Clariostar_Study	MB	Biofoundry_,_London	Linear_Dilution_Pattern_V2	0.121	0.118	0.114	0.11	0.105	0.102	0.098	0.095	0.091	0.088	0.084	0.079	0.076	0.071	0.068	0.066	0.063	0.06	0.059	0.058	0.056	0.056	0.056	0.056	0.056	0.056	0.056	0.055	0.055	0.055	0.054	0.054	0.055	0.055	0.055	0.055
E11	Blank	DMSO_Blank		DMSO		Standard_Development	Run087	Standard_Measurement	Plate_01	Clariostar_Study	MB	Biofoundry_,_London	Linear_Dilution_Pattern_V2	0.122	0.118	0.114	0.11	0.105	0.101	0.097	0.095	0.091	0.087	0.082	0.077	0.073	0.069	0.066	0.063	0.061	0.058	0.057	0.055	0.054	0.053	0.053	0.053	0.052	0.052	0.051	0.05	0.05	0.049	0.049	0.049	0.049	0.048	0.047	0.046
E12	Blank	DMSO_Blank		DMSO		Standard_Development	Run087	Standard_Measurement	Plate_01	Clariostar_Study	MB	Biofoundry_,_London	Linear_Dilution_Pattern_V2	0.137	0.132	0.129	0.126	0.12	0.116	0.112	0.109	0.105	0.101	0.096	0.092	0.089	0.084	0.081	0.079	0.075	0.072	0.071	0.071	0.069	0.069	0.068	0.067	0.066	0.066	0.065	0.064	0.064	0.063	0.063	0.063	0.062	0.062	0.061	0.061
F01	Sample	Dilution_90%	0.9	DMSO	Lycopene	Standard_Development	Run087	Standard_Measurement	Plate_01	Clariostar_Study	MB	Biofoundry_,_London	Linear_Dilution_Pattern_V2	0.173	0.169	0.165	0.162	0.157	0.152	0.148	0.146	0.144	0.141	0.139	0.135	0.131	0.125	0.122	0.118	0.114	0.111	0.11	0.11	0.109	0.109	0.11	0.112	0.115	0.118	0.121	0.124	0.127	0.131	0.134	0.136	0.139	0.143	0.147	0.153
F02	Sample	Dilution_70%	0.7	DMSO	Lycopene	Standard_Development	Run087	Standard_Measurement	Plate_01	Clariostar_Study	MB	Biofoundry_,_London	Linear_Dilution_Pattern_V2	0.154	0.15	0.147	0.143	0.139	0.135	0.131	0.129	0.125	0.124	0.121	0.118	0.113	0.109	0.105	0.102	0.099	0.096	0.095	0.094	0.093	0.093	0.094	0.096	0.098	0.1	0.102	0.104	0.107	0.109	0.112	0.114	0.116	0.118	0.122	0.126
F03	Sample	Dilution_50%	0.5	DMSO	Lycopene	Standard_Development	Run087	Standard_Measurement	Plate_01	Clariostar_Study	MB	Biofoundry_,_London	Linear_Dilution_Pattern_V2	0.174	0.17	0.167	0.163	0.159	0.155	0.153	0.15	0.148	0.143	0.141	0.137	0.134	0.129	0.126	0.122	0.119	0.117	0.116	0.115	0.114	0.113	0.113	0.113	0.114	0.116	0.117	0.118	0.118	0.12	0.12	0.122	0.122	0.124	0.126	0.128
F04	Sample	Dilution_30%	0.3	DMSO	Lycopene	Standard_Development	Run087	Standard_Measurement	Plate_01	Clariostar_Study	MB	Biofoundry_,_London	Linear_Dilution_Pattern_V2	0.189	0.186	0.184	0.181	0.176	0.173	0.169	0.168	0.165	0.162	0.158	0.155	0.151	0.147	0.144	0.141	0.138	0.136	0.134	0.133	0.131	0.13	0.129	0.129	0.129	0.129	0.129	0.128	0.128	0.127	0.128	0.128	0.127	0.127	0.128	0.128
F05	Sample	Dilution_10%	0.1	DMSO	Lycopene	Standard_Development	Run087	Standard_Measurement	Plate_01	Clariostar_Study	MB	Biofoundry_,_London	Linear_Dilution_Pattern_V2	0.118	0.114	0.111	0.107	0.103	0.1	0.096	0.094	0.091	0.087	0.084	0.081	0.077	0.073	0.071	0.068	0.066	0.064	0.062	0.061	0.06	0.059	0.059	0.058	0.058	0.058	0.059	0.058	0.058	0.058	0.058	0.058	0.058	0.058	0.058	0.058
F06	Sample	Dilution_90%	0.9	DMSO	Lycopene	Standard_Development	Run087	Standard_Measurement	Plate_01	Clariostar_Study	MB	Biofoundry_,_London	Linear_Dilution_Pattern_V2	0.158	0.155	0.152	0.148	0.144	0.141	0.136	0.136	0.133	0.131	0.129	0.126	0.122	0.117	0.114	0.112	0.109	0.106	0.104	0.105	0.104	0.104	0.105	0.108	0.11	0.114	0.117	0.12	0.123	0.127	0.129	0.133	0.136	0.14	0.144	0.149
F07	Sample	Dilution_70%	0.7	DMSO	Lycopene	Standard_Development	Run087	Standard_Measurement	Plate_01	Clariostar_Study	MB	Biofoundry_,_London	Linear_Dilution_Pattern_V2	0.147	0.144	0.141	0.137	0.133	0.129	0.125	0.124	0.122	0.12	0.117	0.114	0.111	0.107	0.104	0.101	0.098	0.096	0.094	0.094	0.092	0.092	0.093	0.095	0.097	0.1	0.102	0.104	0.107	0.109	0.111	0.114	0.116	0.118	0.122	0.126
F08	Sample	Dilution_50%	0.5	DMSO	Lycopene	Standard_Development	Run087	Standard_Measurement	Plate_01	Clariostar_Study	MB	Biofoundry_,_London	Linear_Dilution_Pattern_V2	0.137	0.132	0.129	0.126	0.122	0.118	0.114	0.113	0.11	0.108	0.105	0.101	0.097	0.093	0.09	0.087	0.085	0.083	0.081	0.08	0.079	0.079	0.079	0.08	0.082	0.083	0.085	0.086	0.087	0.089	0.09	0.092	0.093	0.095	0.097	0.099
F09	Sample	Dilution_30%	0.3	DMSO	Lycopene	Standard_Development	Run087	Standard_Measurement	Plate_01	Clariostar_Study	MB	Biofoundry_,_London	Linear_Dilution_Pattern_V2	0.13	0.126	0.122	0.118	0.114	0.111	0.106	0.104	0.102	0.099	0.095	0.091	0.088	0.084	0.081	0.078	0.075	0.073	0.071	0.071	0.069	0.069	0.069	0.069	0.07	0.071	0.071	0.072	0.072	0.072	0.073	0.074	0.075	0.076	0.076	0.078
F10	Sample	Dilution_10%	0.1	DMSO	Lycopene	Standard_Development	Run087	Standard_Measurement	Plate_01	Clariostar_Study	MB	Biofoundry_,_London	Linear_Dilution_Pattern_V2	0.119	0.115	0.112	0.108	0.103	0.1	0.096	0.094	0.09	0.086	0.082	0.078	0.075	0.071	0.069	0.066	0.063	0.061	0.059	0.059	0.057	0.056	0.056	0.056	0.056	0.056	0.056	0.056	0.055	0.055	0.055	0.055	0.056	0.056	0.056	0.055
F11	Blank	DMSO		DMSO		Standard_Development	Run087	Standard_Measurement	Plate_01	Clariostar_Study	MB	Biofoundry_,_London	Linear_Dilution_Pattern_V2	0.118	0.113	0.111	0.106	0.102	0.098	0.094	0.092	0.088	0.084	0.079	0.075	0.071	0.068	0.064	0.061	0.059	0.056	0.055	0.055	0.053	0.052	0.051	0.051	0.05	0.05	0.05	0.049	0.048	0.048	0.048	0.047	0.047	0.046	0.046	0.045
F12	Blank	DMSO		DMSO		Standard_Development	Run087	Standard_Measurement	Plate_01	Clariostar_Study	MB	Biofoundry_,_London	Linear_Dilution_Pattern_V2	0.117	0.113	0.109	0.106	0.102	0.098	0.094	0.091	0.086	0.083	0.079	0.074	0.07	0.066	0.063	0.06	0.058	0.055	0.054	0.053	0.052	0.051	0.05	0.05	0.05	0.049	0.048	0.047	0.047	0.047	0.046	0.046	0.045	0.045	0.045	0.044
G01	Sample	Dilution_85%	0.85	DMSO	Lycopene	Standard_Development	Run087	Standard_Measurement	Plate_01	Clariostar_Study	MB	Biofoundry_,_London	Linear_Dilution_Pattern_V2	0.176	0.172	0.168	0.163	0.158	0.154	0.15	0.148	0.145	0.143	0.14	0.136	0.132	0.126	0.122	0.119	0.115	0.113	0.111	0.11	0.109	0.108	0.109	0.111	0.115	0.117	0.12	0.123	0.126	0.129	0.132	0.134	0.137	0.14	0.144	0.149
G02	Sample	Dilution_65%	0.65	DMSO	Lycopene	Standard_Development	Run087	Standard_Measurement	Plate_01	Clariostar_Study	MB	Biofoundry_,_London	Linear_Dilution_Pattern_V2	0.165	0.161	0.158	0.154	0.148	0.144	0.141	0.139	0.137	0.135	0.132	0.128	0.124	0.119	0.116	0.112	0.11	0.107	0.105	0.105	0.104	0.103	0.103	0.105	0.107	0.11	0.112	0.113	0.115	0.117	0.119	0.121	0.123	0.125	0.128	0.131
G03	Sample	Dilution_45%	0.45	DMSO	Lycopene	Standard_Development	Run087	Standard_Measurement	Plate_01	Clariostar_Study	MB	Biofoundry_,_London	Linear_Dilution_Pattern_V2	0.142	0.14	0.136	0.131	0.127	0.123	0.118	0.117	0.115	0.112	0.108	0.105	0.102	0.096	0.093	0.091	0.087	0.085	0.083	0.083	0.082	0.081	0.081	0.082	0.084	0.085	0.087	0.088	0.089	0.09	0.091	0.093	0.095	0.097	0.098	0.1
G04	Sample	Dilution_25%	0.25	DMSO	Lycopene	Standard_Development	Run087	Standard_Measurement	Plate_01	Clariostar_Study	MB	Biofoundry_,_London	Linear_Dilution_Pattern_V2	0.126	0.123	0.119	0.115	0.11	0.106	0.103	0.101	0.098	0.096	0.092	0.088	0.084	0.08	0.077	0.074	0.071	0.069	0.068	0.067	0.066	0.065	0.066	0.066	0.066	0.067	0.068	0.068	0.069	0.069	0.069	0.07	0.071	0.072	0.073	0.073
G05	Sample	Dilution_05%	0.0499999999999999	DMSO	Lycopene	Standard_Development	Run087	Standard_Measurement	Plate_01	Clariostar_Study	MB	Biofoundry_,_London	Linear_Dilution_Pattern_V2	0.123	0.118	0.115	0.111	0.106	0.102	0.098	0.096	0.093	0.09	0.086	0.081	0.078	0.074	0.071	0.069	0.066	0.064	0.062	0.061	0.06	0.059	0.058	0.058	0.058	0.058	0.057	0.056	0.056	0.056	0.055	0.055	0.055	0.055	0.054	0.053
G06	Sample	Dilution_85%	0.85	DMSO	Lycopene	Standard_Development	Run087	Standard_Measurement	Plate_01	Clariostar_Study	MB	Biofoundry_,_London	Linear_Dilution_Pattern_V2	0.161	0.157	0.154	0.15	0.145	0.141	0.137	0.136	0.134	0.132	0.13	0.127	0.124	0.118	0.115	0.112	0.108	0.106	0.104	0.104	0.103	0.103	0.104	0.106	0.108	0.112	0.115	0.117	0.12	0.123	0.126	0.129	0.132	0.135	0.139	0.144
G07	Sample	Dilution_65%	0.65	DMSO	Lycopene	Standard_Development	Run087	Standard_Measurement	Plate_01	Clariostar_Study	MB	Biofoundry_,_London	Linear_Dilution_Pattern_V2	0.149	0.146	0.143	0.139	0.135	0.131	0.127	0.126	0.123	0.121	0.118	0.115	0.112	0.106	0.103	0.101	0.098	0.095	0.093	0.093	0.092	0.092	0.093	0.094	0.096	0.098	0.101	0.103	0.105	0.107	0.109	0.111	0.113	0.116	0.119	0.122
G08	Sample	Dilution_45%	0.45	DMSO	Lycopene	Standard_Development	Run087	Standard_Measurement	Plate_01	Clariostar_Study	MB	Biofoundry_,_London	Linear_Dilution_Pattern_V2	0.14	0.137	0.134	0.13	0.125	0.121	0.117	0.116	0.113	0.11	0.106	0.103	0.1	0.095	0.092	0.089	0.086	0.084	0.083	0.082	0.081	0.08	0.081	0.081	0.082	0.084	0.085	0.086	0.087	0.089	0.089	0.09	0.092	0.094	0.096	0.098
G09	Sample	Dilution_25%	0.25	DMSO	Lycopene	Standard_Development	Run087	Standard_Measurement	Plate_01	Clariostar_Study	MB	Biofoundry_,_London	Linear_Dilution_Pattern_V2	0.128	0.124	0.121	0.117	0.112	0.107	0.102	0.101	0.099	0.095	0.092	0.088	0.084	0.08	0.077	0.074	0.071	0.069	0.068	0.067	0.065	0.065	0.065	0.065	0.065	0.066	0.067	0.066	0.067	0.067	0.068	0.069	0.069	0.069	0.07	0.071
G10	Sample	Dilution_05%	0.0499999999999999	DMSO	Lycopene	Standard_Development	Run087	Standard_Measurement	Plate_01	Clariostar_Study	MB	Biofoundry_,_London	Linear_Dilution_Pattern_V2	0.121	0.117	0.114	0.111	0.106	0.1	0.097	0.095	0.09	0.087	0.083	0.079	0.076	0.071	0.068	0.065	0.062	0.059	0.058	0.058	0.056	0.056	0.055	0.054	0.055	0.054	0.053	0.052	0.052	0.052	0.052	0.051	0.052	0.051	0.051	0.051
G11	Blank	DMSO_Blank		DMSO		Standard_Development	Run087	Standard_Measurement	Plate_01	Clariostar_Study	MB	Biofoundry_,_London	Linear_Dilution_Pattern_V2	0.12	0.116	0.112	0.108	0.103	0.099	0.095	0.092	0.088	0.085	0.08	0.076	0.072	0.068	0.066	0.063	0.06	0.058	0.056	0.055	0.053	0.052	0.052	0.052	0.051	0.051	0.05	0.049	0.049	0.049	0.048	0.048	0.048	0.048	0.047	0.047
G12	Blank	DMSO_Blank		DMSO		Standard_Development	Run087	Standard_Measurement	Plate_01	Clariostar_Study	MB	Biofoundry_,_London	Linear_Dilution_Pattern_V2	0.121	0.118	0.113	0.11	0.105	0.102	0.096	0.094	0.091	0.086	0.081	0.076	0.072	0.067	0.064	0.062	0.059	0.056	0.055	0.053	0.052	0.051	0.051	0.051	0.051	0.05	0.049	0.048	0.048	0.047	0.046	0.047	0.046	0.046	0.045	0.044
H01	Sample	Dilution_85%	0.85	DMSO	Lycopene	Standard_Development	Run087	Standard_Measurement	Plate_01	Clariostar_Study	MB	Biofoundry_,_London	Linear_Dilution_Pattern_V2	0.177	0.174	0.171	0.166	0.161	0.156	0.151	0.148	0.146	0.143	0.139	0.133	0.128	0.122	0.119	0.114	0.11	0.108	0.106	0.105	0.104	0.104	0.105	0.107	0.109	0.113	0.116	0.118	0.121	0.124	0.126	0.129	0.133	0.136	0.14	0.145
H02	Sample	Dilution_65%	0.65	DMSO	Lycopene	Standard_Development	Run087	Standard_Measurement	Plate_01	Clariostar_Study	MB	Biofoundry_,_London	Linear_Dilution_Pattern_V2	0.16	0.157	0.153	0.148	0.143	0.139	0.134	0.133	0.13	0.127	0.124	0.119	0.114	0.109	0.106	0.102	0.099	0.097	0.095	0.094	0.093	0.093	0.093	0.095	0.096	0.099	0.101	0.102	0.105	0.107	0.109	0.111	0.113	0.115	0.118	0.121
H03	Sample	Dilution_45%	0.45	DMSO	Lycopene	Standard_Development	Run087	Standard_Measurement	Plate_01	Clariostar_Study	MB	Biofoundry_,_London	Linear_Dilution_Pattern_V2	0.139	0.136	0.133	0.129	0.124	0.12	0.116	0.114	0.11	0.108	0.104	0.101	0.097	0.092	0.09	0.087	0.084	0.082	0.08	0.079	0.078	0.078	0.079	0.079	0.081	0.082	0.083	0.084	0.086	0.087	0.088	0.09	0.091	0.093	0.095	0.097
H04	Sample	Dilution_25%	0.25	DMSO	Lycopene	Standard_Development	Run087	Standard_Measurement	Plate_01	Clariostar_Study	MB	Biofoundry_,_London	Linear_Dilution_Pattern_V2	0.133	0.13	0.126	0.121	0.117	0.113	0.108	0.107	0.104	0.1	0.096	0.091	0.087	0.083	0.079	0.076	0.074	0.071	0.069	0.069	0.067	0.067	0.067	0.067	0.068	0.069	0.069	0.069	0.07	0.07	0.071	0.072	0.073	0.073	0.074	0.075
H05	Sample	Dilution_05%	0.0499999999999999	DMSO	Lycopene	Standard_Development	Run087	Standard_Measurement	Plate_01	Clariostar_Study	MB	Biofoundry_,_London	Linear_Dilution_Pattern_V2	0.118	0.115	0.112	0.108	0.103	0.1	0.095	0.092	0.089	0.086	0.082	0.077	0.073	0.069	0.067	0.064	0.061	0.059	0.058	0.056	0.056	0.054	0.054	0.055	0.054	0.054	0.053	0.053	0.052	0.052	0.051	0.052	0.052	0.051	0.051	0.051
H06	Sample	Dilution_85%	0.85	DMSO	Lycopene	Standard_Development	Run087	Standard_Measurement	Plate_01	Clariostar_Study	MB	Biofoundry_,_London	Linear_Dilution_Pattern_V2	0.161	0.159	0.156	0.151	0.146	0.142	0.137	0.136	0.135	0.133	0.131	0.127	0.124	0.118	0.114	0.112	0.109	0.106	0.104	0.104	0.103	0.102	0.104	0.106	0.109	0.112	0.116	0.118	0.121	0.124	0.126	0.129	0.132	0.135	0.14	0.144
H07	Sample	Dilution_65%	0.65	DMSO	Lycopene	Standard_Development	Run087	Standard_Measurement	Plate_01	Clariostar_Study	MB	Biofoundry_,_London	Linear_Dilution_Pattern_V2	0.147	0.144	0.141	0.138	0.133	0.129	0.125	0.123	0.121	0.118	0.116	0.112	0.11	0.105	0.101	0.099	0.095	0.093	0.091	0.091	0.09	0.09	0.09	0.092	0.093	0.096	0.098	0.101	0.102	0.105	0.107	0.109	0.111	0.114	0.117	0.12
H08	Sample	Dilution_45%	0.45	DMSO	Lycopene	Standard_Development	Run087	Standard_Measurement	Plate_01	Clariostar_Study	MB	Biofoundry_,_London	Linear_Dilution_Pattern_V2	0.143	0.139	0.135	0.131	0.127	0.122	0.118	0.116	0.113	0.11	0.107	0.103	0.098	0.093	0.09	0.087	0.084	0.082	0.08	0.079	0.078	0.078	0.078	0.079	0.081	0.082	0.084	0.084	0.085	0.086	0.087	0.089	0.091	0.092	0.094	0.097
H09	Sample	Dilution_25%	0.25	DMSO	Lycopene	Standard_Development	Run087	Standard_Measurement	Plate_01	Clariostar_Study	MB	Biofoundry_,_London	Linear_Dilution_Pattern_V2	0.132	0.128	0.125	0.121	0.116	0.111	0.108	0.106	0.102	0.098	0.095	0.09	0.086	0.081	0.078	0.075	0.072	0.069	0.068	0.067	0.066	0.065	0.065	0.065	0.066	0.066	0.067	0.066	0.067	0.068	0.068	0.068	0.069	0.069	0.07	0.071
H10	Sample	Dilution_05%	0.0499999999999999	DMSO	Lycopene	Standard_Development	Run087	Standard_Measurement	Plate_01	Clariostar_Study	MB	Biofoundry_,_London	Linear_Dilution_Pattern_V2	0.122	0.118	0.115	0.111	0.106	0.102	0.098	0.095	0.091	0.087	0.083	0.079	0.076	0.071	0.068	0.064	0.062	0.06	0.058	0.057	0.056	0.055	0.054	0.054	0.054	0.054	0.053	0.052	0.052	0.052	0.052	0.052	0.052	0.051	0.051	0.051
H11	Blank	DMSO_Blank		DMSO		Standard_Development	Run087	Standard_Measurement	Plate_01	Clariostar_Study	MB	Biofoundry_,_London	Linear_Dilution_Pattern_V2	0.12	0.116	0.112	0.108	0.103	0.099	0.095	0.093	0.089	0.085	0.081	0.076	0.073	0.069	0.065	0.063	0.06	0.058	0.056	0.055	0.054	0.052	0.052	0.052	0.052	0.051	0.051	0.05	0.049	0.048	0.048	0.048	0.048	0.047	0.047	0.046
H12	Blank	DMSO_Blank		DMSO		Standard_Development	Run087	Standard_Measurement	Plate_01	Clariostar_Study	MB	Biofoundry_,_London	Linear_Dilution_Pattern_V2	0.133	0.128	0.124	0.121	0.116	0.111	0.106	0.103	0.098	0.094	0.088	0.083	0.078	0.073	0.069	0.066	0.062	0.06	0.059	0.057	0.056	0.055	0.054	0.054	0.053	0.053	0.052	0.051	0.051	0.05	0.05	0.05	0.049	0.049	0.048	0.047
A01	Sample	Dilution_100%	1.0	DMSO	Lycopene	Standard_Development	Run087	Standard_Measurement	Plate_01	Clariostar_Study	MB	Biofoundry_,_London	Linear_Dilution_Pattern_V2	0.172	0.168	0.165	0.16	0.156	0.152	0.148	0.144	0.143	0.139	0.137	0.133	0.129	0.123	0.119	0.116	0.113	0.11	0.108	0.107	0.107	0.107	0.108	0.11	0.113	0.117	0.121	0.125	0.128	0.132	0.135	0.138	0.142	0.146	0.151	0.157
A02	Sample	Dilution_80%	0.8	DMSO	Lycopene	Standard_Development	Run087	Standard_Measurement	Plate_01	Clariostar_Study	MB	Biofoundry_,_London	Linear_Dilution_Pattern_V2	0.18	0.177	0.173	0.17	0.167	0.163	0.159	0.156	0.153	0.15	0.148	0.145	0.14	0.137	0.132	0.128	0.126	0.124	0.122	0.122	0.121	0.122	0.121	0.122	0.125	0.127	0.131	0.134	0.137	0.139	0.141	0.143	0.146	0.15	0.154	0.159
A03	Sample	Dilution_60%	0.6	DMSO	Lycopene	Standard_Development	Run087	Standard_Measurement	Plate_01	Clariostar_Study	MB	Biofoundry_,_London	Linear_Dilution_Pattern_V2	0.146	0.143	0.141	0.137	0.134	0.13	0.125	0.122	0.12	0.116	0.113	0.109	0.104	0.101	0.098	0.094	0.091	0.089	0.087	0.086	0.086	0.086	0.086	0.086	0.088	0.09	0.092	0.095	0.096	0.098	0.1	0.102	0.104	0.106	0.11	0.113
A04	Sample	Dilution_40%	0.4	DMSO	Lycopene	Standard_Development	Run087	Standard_Measurement	Plate_01	Clariostar_Study	MB	Biofoundry_,_London	Linear_Dilution_Pattern_V2	0.137	0.133	0.13	0.127	0.123	0.12	0.115	0.111	0.108	0.104	0.101	0.097	0.091	0.088	0.085	0.082	0.079	0.077	0.075	0.075	0.073	0.073	0.073	0.073	0.074	0.075	0.076	0.078	0.079	0.08	0.082	0.082	0.083	0.085	0.087	0.09
A05	Sample	Dilution_20%	0.2	DMSO	Lycopene	Standard_Development	Run087	Standard_Measurement	Plate_01	Clariostar_Study	MB	Biofoundry_,_London	Linear_Dilution_Pattern_V2	0.132	0.128	0.126	0.121	0.118	0.114	0.11	0.105	0.102	0.098	0.093	0.089	0.084	0.081	0.078	0.074	0.072	0.07	0.068	0.066	0.066	0.065	0.065	0.064	0.064	0.064	0.065	0.066	0.066	0.066	0.066	0.066	0.067	0.068	0.069	0.07
A06	Sample	Dilution_100%	1.0	DMSO	Lycopene	Standard_Development	Run087	Standard_Measurement	Plate_01	Clariostar_Study	MB	Biofoundry_,_London	Linear_Dilution_Pattern_V2	0.165	0.162	0.159	0.155	0.151	0.147	0.143	0.14	0.138	0.136	0.134	0.131	0.126	0.122	0.119	0.115	0.112	0.109	0.108	0.108	0.107	0.107	0.108	0.11	0.113	0.117	0.12	0.124	0.128	0.131	0.135	0.138	0.141	0.145	0.151	0.157
A07	Sample	Dilution_80%	0.8	DMSO	Lycopene	Standard_Development	Run087	Standard_Measurement	Plate_01	Clariostar_Study	MB	Biofoundry_,_London	Linear_Dilution_Pattern_V2	0.159	0.156	0.153	0.149	0.146	0.142	0.138	0.135	0.132	0.129	0.126	0.122	0.118	0.114	0.109	0.105	0.103	0.1	0.099	0.098	0.098	0.098	0.098	0.099	0.101	0.103	0.106	0.11	0.113	0.116	0.118	0.121	0.123	0.127	0.131	0.136
A08	Sample	Dilution_60%	0.6	DMSO	Lycopene	Standard_Development	Run087	Standard_Measurement	Plate_01	Clariostar_Study	MB	Biofoundry_,_London	Linear_Dilution_Pattern_V2	0.146	0.144	0.141	0.136	0.133	0.129	0.124	0.121	0.119	0.115	0.113	0.109	0.104	0.101	0.097	0.093	0.091	0.089	0.087	0.086	0.086	0.085	0.086	0.086	0.087	0.089	0.091	0.094	0.096	0.098	0.1	0.101	0.103	0.106	0.109	0.112
A09	Sample	Dilution_40%	0.4	DMSO	Lycopene	Standard_Development	Run087	Standard_Measurement	Plate_01	Clariostar_Study	MB	Biofoundry_,_London	Linear_Dilution_Pattern_V2	0.135	0.131	0.129	0.125	0.122	0.118	0.114	0.11	0.106	0.104	0.1	0.095	0.092	0.087	0.085	0.081	0.079	0.077	0.075	0.074	0.074	0.073	0.073	0.073	0.074	0.074	0.075	0.077	0.078	0.079	0.08	0.081	0.083	0.084	0.086	0.088
A10	Sample	Dilution_20%	0.2	DMSO	Lycopene	Standard_Development	Run087	Standard_Measurement	Plate_01	Clariostar_Study	MB	Biofoundry_,_London	Linear_Dilution_Pattern_V2	0.13	0.126	0.122	0.118	0.115	0.111	0.105	0.102	0.099	0.096	0.09	0.086	0.081	0.077	0.074	0.072	0.07	0.067	0.065	0.064	0.063	0.062	0.061	0.061	0.062	0.062	0.062	0.063	0.063	0.064	0.063	0.064	0.065	0.065	0.066	0.067
A11	Blank	DMSO_Blank		DMSO		Standard_Development	Run087	Standard_Measurement	Plate_01	Clariostar_Study	MB	Biofoundry_,_London	Linear_Dilution_Pattern_V2	0.13	0.125	0.122	0.119	0.115	0.111	0.106	0.101	0.098	0.092	0.087	0.082	0.077	0.073	0.071	0.067	0.065	0.062	0.06	0.059	0.058	0.057	0.056	0.055	0.054	0.054	0.053	0.053	0.053	0.053	0.052	0.051	0.051	0.05	0.05	0.05
A12	Blank	DMSO_Blank		DMSO		Standard_Development	Run087	Standard_Measurement	Plate_01	Clariostar_Study	MB	Biofoundry_,_London	Linear_Dilution_Pattern_V2	0.123	0.119	0.117	0.112	0.109	0.106	0.1	0.096	0.093	0.088	0.083	0.079	0.074	0.071	0.067	0.064	0.062	0.059	0.057	0.056	0.056	0.055	0.053	0.052	0.052	0.051	0.051	0.051	0.05	0.05	0.049	0.049	0.049	0.049	0.049	0.048
B01	Sample	Dilution_100%	1.0	DMSO	Lycopene	Standard_Development	Run087	Standard_Measurement	Plate_01	Clariostar_Study	MB	Biofoundry_,_London	Linear_Dilution_Pattern_V2	0.172	0.168	0.165	0.16	0.157	0.153	0.149	0.146	0.143	0.141	0.138	0.134	0.129	0.124	0.12	0.117	0.114	0.112	0.109	0.108	0.108	0.109	0.11	0.112	0.115	0.118	0.122	0.127	0.131	0.134	0.138	0.141	0.144	0.149	0.154	0.16
B02	Sample	Dilution_80%	0.8	DMSO	Lycopene	Standard_Development	Run087	Standard_Measurement	Plate_01	Clariostar_Study	MB	Biofoundry_,_London	Linear_Dilution_Pattern_V2	0.237	0.235	0.233	0.229	0.225	0.222	0.219	0.216	0.214	0.211	0.209	0.206	0.201	0.197	0.194	0.19	0.188	0.184	0.183	0.182	0.182	0.18	0.181	0.182	0.184	0.185	0.188	0.191	0.192	0.194	0.195	0.197	0.199	0.201	0.205	0.208
B03	Sample	Dilution_60%	0.6	DMSO	Lycopene	Standard_Development	Run087	Standard_Measurement	Plate_01	Clariostar_Study	MB	Biofoundry_,_London	Linear_Dilution_Pattern_V2	0.162	0.159	0.156	0.152	0.149	0.145	0.14	0.137	0.135	0.132	0.13	0.126	0.121	0.117	0.115	0.111	0.109	0.106	0.104	0.103	0.103	0.103	0.103	0.103	0.105	0.106	0.108	0.11	0.113	0.114	0.116	0.117	0.119	0.121	0.124	0.127
B04	Sample	Dilution_40%	0.4	DMSO	Lycopene	Standard_Development	Run087	Standard_Measurement	Plate_01	Clariostar_Study	MB	Biofoundry_,_London	Linear_Dilution_Pattern_V2	0.158	0.154	0.152	0.148	0.144	0.141	0.136	0.133	0.131	0.128	0.124	0.12	0.116	0.112	0.11	0.106	0.104	0.102	0.1	0.098	0.097	0.097	0.096	0.096	0.097	0.097	0.099	0.1	0.101	0.101	0.102	0.103	0.104	0.105	0.107	0.108
B05	Sample	Dilution_20%	0.2	DMSO	Lycopene	Standard_Development	Run087	Standard_Measurement	Plate_01	Clariostar_Study	MB	Biofoundry_,_London	Linear_Dilution_Pattern_V2	0.125	0.121	0.118	0.115	0.111	0.108	0.103	0.1	0.098	0.093	0.09	0.086	0.082	0.078	0.075	0.073	0.071	0.068	0.066	0.065	0.064	0.064	0.064	0.064	0.064	0.064	0.064	0.065	0.065	0.066	0.066	0.066	0.067	0.067	0.069	0.069
B06	Sample	Dilution_100%	1.0	DMSO	Lycopene	Standard_Development	Run087	Standard_Measurement	Plate_01	Clariostar_Study	MB	Biofoundry_,_London	Linear_Dilution_Pattern_V2	0.164	0.161	0.159	0.154	0.151	0.147	0.142	0.14	0.138	0.136	0.134	0.131	0.127	0.123	0.118	0.116	0.113	0.11	0.109	0.108	0.108	0.108	0.108	0.111	0.114	0.117	0.121	0.125	0.129	0.133	0.136	0.139	0.143	0.147	0.152	0.158
B07	Sample	Dilution_80%	0.8	DMSO	Lycopene	Standard_Development	Run087	Standard_Measurement	Plate_01	Clariostar_Study	MB	Biofoundry_,_London	Linear_Dilution_Pattern_V2	0.154	0.15	0.146	0.142	0.14	0.137	0.132	0.13	0.128	0.125	0.123	0.12	0.117	0.113	0.109	0.106	0.104	0.101	0.099	0.098	0.098	0.098	0.099	0.1	0.102	0.105	0.108	0.112	0.115	0.117	0.12	0.122	0.125	0.128	0.132	0.136
B08	Sample	Dilution_60%	0.6	DMSO	Lycopene	Standard_Development	Run087	Standard_Measurement	Plate_01	Clariostar_Study	MB	Biofoundry_,_London	Linear_Dilution_Pattern_V2	0.146	0.141	0.138	0.134	0.131	0.127	0.122	0.119	0.117	0.114	0.111	0.107	0.103	0.1	0.097	0.093	0.09	0.088	0.087	0.086	0.086	0.085	0.085	0.086	0.087	0.089	0.091	0.094	0.096	0.098	0.1	0.101	0.103	0.105	0.109	0.111
B09	Sample	Dilution_40%	0.4	DMSO	Lycopene	Standard_Development	Run087	Standard_Measurement	Plate_01	Clariostar_Study	MB	Biofoundry_,_London	Linear_Dilution_Pattern_V2	0.134	0.131	0.128	0.124	0.12	0.116	0.112	0.109	0.106	0.102	0.1	0.096	0.091	0.088	0.085	0.081	0.079	0.077	0.075	0.074	0.073	0.074	0.074	0.074	0.075	0.075	0.076	0.078	0.079	0.08	0.081	0.082	0.083	0.085	0.087	0.089
B10	Sample	Dilution_20%	0.2	DMSO	Lycopene	Standard_Development	Run087	Standard_Measurement	Plate_01	Clariostar_Study	MB	Biofoundry_,_London	Linear_Dilution_Pattern_V2	0.128	0.124	0.121	0.118	0.115	0.111	0.106	0.102	0.099	0.096	0.092	0.087	0.083	0.08	0.077	0.075	0.072	0.069	0.068	0.066	0.066	0.065	0.064	0.064	0.064	0.064	0.065	0.066	0.066	0.067	0.067	0.067	0.067	0.068	0.069	0.069
B11	Blank	DMSO_Blank		DMSO		Standard_Development	Run087	Standard_Measurement	Plate_01	Clariostar_Study	MB	Biofoundry_,_London	Linear_Dilution_Pattern_V2	0.125	0.121	0.118	0.114	0.11	0.106	0.102	0.098	0.095	0.09	0.086	0.082	0.077	0.074	0.07	0.069	0.067	0.064	0.062	0.061	0.06	0.059	0.058	0.057	0.056	0.056	0.055	0.055	0.055	0.054	0.054	0.053	0.053	0.053	0.053	0.052
B12	Blank	DMSO_Blank		DMSO		Standard_Development	Run087	Standard_Measurement	Plate_01	Clariostar_Study	MB	Biofoundry_,_London	Linear_Dilution_Pattern_V2	0.118	0.114	0.112	0.107	0.104	0.1	0.096	0.092	0.088	0.083	0.079	0.075	0.071	0.068	0.065	0.062	0.059	0.058	0.055	0.054	0.053	0.053	0.052	0.051	0.05	0.05	0.049	0.049	0.048	0.048	0.048	0.047	0.048	0.047	0.047	0.046
C01	Sample	Dilution_95%	0.95	DMSO	Lycopene	Standard_Development	Run087	Standard_Measurement	Plate_01	Clariostar_Study	MB	Biofoundry_,_London	Linear_Dilution_Pattern_V2	0.167	0.162	0.159	0.155	0.152	0.147	0.144	0.14	0.138	0.135	0.133	0.129	0.124	0.12	0.116	0.112	0.11	0.108	0.106	0.105	0.104	0.104	0.105	0.107	0.11	0.113	0.117	0.121	0.124	0.127	0.13	0.133	0.136	0.14	0.145	0.151
C02	Sample	Dilution_75%	0.75	DMSO	Lycopene	Standard_Development	Run087	Standard_Measurement	Plate_01	Clariostar_Study	MB	Biofoundry_,_London	Linear_Dilution_Pattern_V2	0.152	0.148	0.145	0.141	0.138	0.134	0.13	0.128	0.126	0.123	0.12	0.117	0.113	0.109	0.105	0.102	0.1	0.097	0.096	0.095	0.095	0.094	0.095	0.096	0.098	0.1	0.103	0.106	0.108	0.111	0.113	0.116	0.118	0.121	0.125	0.129
C03	Sample	Dilution_55%	0.55	DMSO	Lycopene	Standard_Development	Run087	Standard_Measurement	Plate_01	Clariostar_Study	MB	Biofoundry_,_London	Linear_Dilution_Pattern_V2	0.15	0.147	0.144	0.141	0.137	0.134	0.129	0.126	0.125	0.121	0.118	0.115	0.112	0.108	0.105	0.101	0.099	0.097	0.095	0.095	0.094	0.093	0.093	0.094	0.095	0.097	0.099	0.101	0.102	0.104	0.105	0.106	0.108	0.11	0.113	0.116
C04	Sample	Dilution_35%	0.35	DMSO	Lycopene	Standard_Development	Run087	Standard_Measurement	Plate_01	Clariostar_Study	MB	Biofoundry_,_London	Linear_Dilution_Pattern_V2	0.131	0.127	0.124	0.122	0.118	0.115	0.111	0.107	0.105	0.101	0.097	0.093	0.09	0.086	0.083	0.08	0.078	0.075	0.074	0.073	0.072	0.072	0.072	0.072	0.073	0.073	0.074	0.076	0.077	0.078	0.078	0.079	0.081	0.081	0.083	0.085
C05	Sample	Dilution_15%	0.15	DMSO	Lycopene	Standard_Development	Run087	Standard_Measurement	Plate_01	Clariostar_Study	MB	Biofoundry_,_London	Linear_Dilution_Pattern_V2	0.122	0.118	0.116	0.112	0.108	0.105	0.101	0.098	0.095	0.091	0.087	0.084	0.08	0.077	0.073	0.071	0.069	0.067	0.065	0.064	0.064	0.063	0.062	0.062	0.062	0.062	0.062	0.062	0.062	0.063	0.063	0.063	0.063	0.064	0.064	0.065
C06	Sample	Dilution_95%	0.95	DMSO	Lycopene	Standard_Development	Run087	Standard_Measurement	Plate_01	Clariostar_Study	MB	Biofoundry_,_London	Linear_Dilution_Pattern_V2	0.158	0.155	0.152	0.148	0.144	0.141	0.137	0.135	0.133	0.131	0.129	0.126	0.122	0.118	0.114	0.111	0.109	0.107	0.105	0.104	0.104	0.104	0.105	0.107	0.11	0.113	0.117	0.121	0.125	0.128	0.131	0.133	0.137	0.141	0.146	0.152
C07	Sample	Dilution_75%	0.75	DMSO	Lycopene	Standard_Development	Run087	Standard_Measurement	Plate_01	Clariostar_Study	MB	Biofoundry_,_London	Linear_Dilution_Pattern_V2	0.148	0.144	0.142	0.138	0.135	0.131	0.127	0.125	0.123	0.121	0.118	0.115	0.111	0.107	0.104	0.101	0.098	0.096	0.095	0.094	0.094	0.093	0.094	0.095	0.097	0.099	0.102	0.106	0.108	0.11	0.113	0.114	0.118	0.121	0.125	0.129
C08	Sample	Dilution_55%	0.55	DMSO	Lycopene	Standard_Development	Run087	Standard_Measurement	Plate_01	Clariostar_Study	MB	Biofoundry_,_London	Linear_Dilution_Pattern_V2	0.138	0.134	0.132	0.128	0.125	0.122	0.118	0.114	0.112	0.109	0.106	0.102	0.098	0.095	0.093	0.089	0.087	0.085	0.084	0.083	0.082	0.081	0.082	0.083	0.084	0.086	0.088	0.09	0.092	0.093	0.095	0.096	0.098	0.1	0.103	0.106
C09	Sample	Dilution_35%	0.35	DMSO	Lycopene	Standard_Development	Run087	Standard_Measurement	Plate_01	Clariostar_Study	MB	Biofoundry_,_London	Linear_Dilution_Pattern_V2	0.126	0.122	0.121	0.116	0.114	0.11	0.105	0.102	0.1	0.097	0.093	0.089	0.085	0.082	0.08	0.077	0.074	0.072	0.071	0.07	0.069	0.068	0.069	0.069	0.069	0.07	0.071	0.072	0.073	0.074	0.075	0.075	0.077	0.078	0.08	0.081
C10	Sample	Dilution_15%	0.15	DMSO	Lycopene	Standard_Development	Run087	Standard_Measurement	Plate_01	Clariostar_Study	MB	Biofoundry_,_London	Linear_Dilution_Pattern_V2	0.123	0.119	0.116	0.112	0.109	0.105	0.1	0.097	0.095	0.091	0.087	0.083	0.079	0.075	0.073	0.07	0.068	0.066	0.064	0.062	0.062	0.061	0.06	0.061	0.061	0.06	0.061	0.06	0.061	0.06	0.061	0.061	0.061	0.062	0.062	0.062
C11	Blank	DMSO_Blank		DMSO		Standard_Development	Run087	Standard_Measurement	Plate_01	Clariostar_Study	MB	Biofoundry_,_London	Linear_Dilution_Pattern_V2	0.117	0.113	0.11	0.106	0.103	0.099	0.095	0.091	0.087	0.083	0.079	0.074	0.07	0.067	0.064	0.061	0.059	0.057	0.055	0.054	0.053	0.052	0.051	0.05	0.05	0.05	0.049	0.049	0.049	0.048	0.047	0.047	0.047	0.046	0.046	0.046
C12	Blank	DMSO_Blank		DMSO		Standard_Development	Run087	Standard_Measurement	Plate_01	Clariostar_Study	MB	Biofoundry_,_London	Linear_Dilution_Pattern_V2	0.115	0.111	0.107	0.104	0.101	0.098	0.093	0.09	0.087	0.081	0.077	0.073	0.07	0.066	0.064	0.061	0.059	0.057	0.054	0.052	0.052	0.051	0.051	0.049	0.049	0.049	0.048	0.048	0.048	0.048	0.047	0.046	0.046	0.046	0.046	0.045
D01	Sample	Dilution_95%	0.95	DMSO	Lycopene	Standard_Development	Run087	Standard_Measurement	Plate_01	Clariostar_Study	MB	Biofoundry_,_London	Linear_Dilution_Pattern_V2	0.17	0.167	0.164	0.16	0.155	0.151	0.147	0.144	0.142	0.14	0.138	0.134	0.129	0.124	0.12	0.117	0.114	0.111	0.11	0.109	0.109	0.108	0.109	0.111	0.114	0.118	0.121	0.126	0.129	0.132	0.135	0.138	0.141	0.146	0.151	0.156
D02	Sample	Dilution_75%	0.75	DMSO	Lycopene	Standard_Development	Run087	Standard_Measurement	Plate_01	Clariostar_Study	MB	Biofoundry_,_London	Linear_Dilution_Pattern_V2	0.163	0.159	0.157	0.153	0.15	0.145	0.141	0.138	0.137	0.134	0.131	0.128	0.124	0.119	0.116	0.113	0.111	0.108	0.107	0.106	0.106	0.105	0.106	0.107	0.109	0.111	0.115	0.117	0.119	0.121	0.124	0.126	0.128	0.132	0.135	0.139
D03	Sample	Dilution_55%	0.55	DMSO	Lycopene	Standard_Development	Run087	Standard_Measurement	Plate_01	Clariostar_Study	MB	Biofoundry_,_London	Linear_Dilution_Pattern_V2	0.153	0.149	0.147	0.142	0.14	0.136	0.131	0.129	0.127	0.125	0.121	0.118	0.114	0.109	0.106	0.104	0.101	0.099	0.098	0.096	0.096	0.095	0.096	0.096	0.098	0.099	0.101	0.104	0.105	0.107	0.108	0.109	0.111	0.113	0.116	0.118
D04	Sample	Dilution_35%	0.35	DMSO	Lycopene	Standard_Development	Run087	Standard_Measurement	Plate_01	Clariostar_Study	MB	Biofoundry_,_London	Linear_Dilution_Pattern_V2	0.131	0.128	0.125	0.12	0.117	0.113	0.109	0.107	0.105	0.101	0.098	0.094	0.09	0.087	0.084	0.08	0.079	0.076	0.075	0.074	0.073	0.072	0.072	0.073	0.074	0.074	0.075	0.077	0.078	0.079	0.079	0.08	0.081	0.083	0.084	0.086
D05	Sample	Dilution_15%	0.15	DMSO	Lycopene	Standard_Development	Run087	Standard_Measurement	Plate_01	Clariostar_Study	MB	Biofoundry_,_London	Linear_Dilution_Pattern_V2	0.12	0.117	0.115	0.11	0.107	0.104	0.099	0.096	0.094	0.091	0.087	0.083	0.079	0.076	0.073	0.071	0.069	0.066	0.065	0.063	0.062	0.062	0.061	0.061	0.061	0.061	0.061	0.062	0.062	0.063	0.063	0.062	0.063	0.063	0.063	0.064
D06	Sample	Dilution_95%	0.95	DMSO	Lycopene	Standard_Development	Run087	Standard_Measurement	Plate_01	Clariostar_Study	MB	Biofoundry_,_London	Linear_Dilution_Pattern_V2	0.187	0.184	0.182	0.178	0.174	0.171	0.168	0.166	0.164	0.162	0.16	0.156	0.153	0.149	0.145	0.142	0.139	0.137	0.135	0.134	0.135	0.135	0.135	0.136	0.139	0.142	0.146	0.15	0.153	0.156	0.159	0.161	0.164	0.168	0.173	0.178
D07	Sample	Dilution_75%	0.75	DMSO	Lycopene	Standard_Development	Run087	Standard_Measurement	Plate_01	Clariostar_Study	MB	Biofoundry_,_London	Linear_Dilution_Pattern_V2	0.152	0.148	0.145	0.142	0.138	0.134	0.13	0.128	0.126	0.124	0.121	0.119	0.115	0.111	0.107	0.104	0.102	0.1	0.098	0.098	0.097	0.097	0.097	0.099	0.101	0.103	0.106	0.11	0.113	0.115	0.117	0.119	0.122	0.125	0.129	0.133
D08	Sample	Dilution_55%	0.55	DMSO	Lycopene	Standard_Development	Run087	Standard_Measurement	Plate_01	Clariostar_Study	MB	Biofoundry_,_London	Linear_Dilution_Pattern_V2	0.168	0.164	0.161	0.157	0.154	0.149	0.145	0.143	0.141	0.137	0.135	0.131	0.127	0.124	0.12	0.117	0.115	0.113	0.111	0.11	0.109	0.108	0.108	0.109	0.109	0.111	0.113	0.114	0.115	0.117	0.118	0.119	0.12	0.122	0.125	0.127
D09	Sample	Dilution_35%	0.35	DMSO	Lycopene	Standard_Development	Run087	Standard_Measurement	Plate_01	Clariostar_Study	MB	Biofoundry_,_London	Linear_Dilution_Pattern_V2	0.193	0.19	0.188	0.183	0.18	0.177	0.173	0.17	0.167	0.163	0.161	0.156	0.151	0.148	0.145	0.142	0.139	0.137	0.134	0.133	0.133	0.131	0.131	0.13	0.13	0.13	0.131	0.131	0.131	0.131	0.131	0.13	0.13	0.13	0.131	0.132
D10	Sample	Dilution_15%	0.15	DMSO	Lycopene	Standard_Development	Run087	Standard_Measurement	Plate_01	Clariostar_Study	MB	Biofoundry_,_London	Linear_Dilution_Pattern_V2	0.125	0.121	0.118	0.114	0.111	0.107	0.102	0.099	0.097	0.092	0.088	0.084	0.079	0.076	0.073	0.07	0.068	0.066	0.064	0.062	0.062	0.061	0.061	0.06	0.06	0.06	0.06	0.06	0.06	0.061	0.06	0.06	0.061	0.062	0.062	0.062
D11	Blank	DMSO_Blank		DMSO		Standard_Development	Run087	Standard_Measurement	Plate_01	Clariostar_Study	MB	Biofoundry_,_London	Linear_Dilution_Pattern_V2	0.118	0.115	0.112	0.108	0.104	0.1	0.095	0.092	0.089	0.085	0.081	0.076	0.072	0.068	0.066	0.063	0.061	0.058	0.056	0.056	0.055	0.053	0.052	0.051	0.051	0.05	0.05	0.05	0.049	0.049	0.049	0.048	0.048	0.048	0.048	0.047
D12	Blank	DMSO_Blank		DMSO		Standard_Development	Run087	Standard_Measurement	Plate_01	Clariostar_Study	MB	Biofoundry_,_London	Linear_Dilution_Pattern_V2	0.119	0.116	0.113	0.108	0.106	0.101	0.096	0.093	0.09	0.085	0.081	0.076	0.071	0.068	0.065	0.062	0.06	0.058	0.056	0.054	0.054	0.053	0.052	0.051	0.051	0.05	0.049	0.049	0.049	0.048	0.048	0.047	0.047	0.047	0.046	0.045
E01	Sample	Dilution_90%	0.9	DMSO	Lycopene	Standard_Development	Run087	Standard_Measurement	Plate_01	Clariostar_Study	MB	Biofoundry_,_London	Linear_Dilution_Pattern_V2	0.172	0.169	0.166	0.162	0.158	0.153	0.148	0.145	0.144	0.141	0.138	0.134	0.129	0.124	0.121	0.117	0.115	0.112	0.11	0.109	0.11	0.109	0.11	0.111	0.114	0.117	0.121	0.125	0.128	0.131	0.134	0.136	0.14	0.144	0.149	0.154
E02	Sample	Dilution_70%	0.7	DMSO	Lycopene	Standard_Development	Run087	Standard_Measurement	Plate_01	Clariostar_Study	MB	Biofoundry_,_London	Linear_Dilution_Pattern_V2	0.167	0.164	0.161	0.156	0.153	0.149	0.145	0.142	0.141	0.137	0.134	0.131	0.127	0.123	0.119	0.116	0.114	0.112	0.11	0.109	0.108	0.108	0.108	0.109	0.111	0.113	0.116	0.118	0.12	0.122	0.124	0.126	0.128	0.13	0.134	0.137
E03	Sample	Dilution_50%	0.5	DMSO	Lycopene	Standard_Development	Run087	Standard_Measurement	Plate_01	Clariostar_Study	MB	Biofoundry_,_London	Linear_Dilution_Pattern_V2	0.141	0.137	0.134	0.13	0.127	0.123	0.118	0.115	0.113	0.111	0.108	0.103	0.099	0.095	0.092	0.089	0.087	0.084	0.083	0.083	0.082	0.081	0.082	0.082	0.083	0.085	0.087	0.089	0.09	0.092	0.093	0.094	0.097	0.099	0.101	0.104
E04	Sample	Dilution_30%	0.3	DMSO	Lycopene	Standard_Development	Run087	Standard_Measurement	Plate_01	Clariostar_Study	MB	Biofoundry_,_London	Linear_Dilution_Pattern_V2	0.136	0.132	0.13	0.126	0.123	0.119	0.115	0.112	0.108	0.105	0.101	0.098	0.094	0.09	0.087	0.085	0.082	0.08	0.078	0.077	0.077	0.076	0.076	0.076	0.077	0.077	0.077	0.079	0.08	0.08	0.08	0.081	0.082	0.083	0.084	0.085
E05	Sample	Dilution_10%	0.1	DMSO	Lycopene	Standard_Development	Run087	Standard_Measurement	Plate_01	Clariostar_Study	MB	Biofoundry_,_London	Linear_Dilution_Pattern_V2	0.118	0.114	0.11	0.107	0.103	0.1	0.095	0.093	0.09	0.086	0.083	0.079	0.076	0.072	0.069	0.067	0.065	0.062	0.06	0.059	0.059	0.058	0.057	0.057	0.056	0.056	0.057	0.057	0.057	0.057	0.057	0.057	0.057	0.057	0.057	0.057
E06	Sample	Dilution_90%	0.9	DMSO	Lycopene	Standard_Development	Run087	Standard_Measurement	Plate_01	Clariostar_Study	MB	Biofoundry_,_London	Linear_Dilution_Pattern_V2	0.16	0.157	0.154	0.15	0.147	0.143	0.139	0.137	0.136	0.133	0.131	0.127	0.124	0.12	0.116	0.112	0.11	0.108	0.105	0.105	0.105	0.105	0.106	0.108	0.111	0.113	0.117	0.121	0.124	0.128	0.13	0.133	0.136	0.14	0.145	0.151
E07	Sample	Dilution_70%	0.7	DMSO	Lycopene	Standard_Development	Run087	Standard_Measurement	Plate_01	Clariostar_Study	MB	Biofoundry_,_London	Linear_Dilution_Pattern_V2	0.15	0.146	0.143	0.139	0.136	0.132	0.127	0.125	0.123	0.12	0.117	0.115	0.111	0.106	0.103	0.101	0.098	0.095	0.094	0.093	0.093	0.092	0.093	0.094	0.096	0.098	0.101	0.104	0.106	0.109	0.111	0.113	0.116	0.118	0.122	0.126
E08	Sample	Dilution_50%	0.5	DMSO	Lycopene	Standard_Development	Run087	Standard_Measurement	Plate_01	Clariostar_Study	MB	Biofoundry_,_London	Linear_Dilution_Pattern_V2	0.145	0.142	0.139	0.134	0.131	0.127	0.123	0.12	0.118	0.115	0.113	0.109	0.105	0.101	0.098	0.095	0.092	0.09	0.089	0.087	0.086	0.086	0.086	0.086	0.088	0.089	0.091	0.093	0.094	0.095	0.096	0.098	0.1	0.102	0.104	0.106
E09	Sample	Dilution_30%	0.3	DMSO	Lycopene	Standard_Development	Run087	Standard_Measurement	Plate_01	Clariostar_Study	MB	Biofoundry_,_London	Linear_Dilution_Pattern_V2	0.161	0.157	0.154	0.15	0.147	0.142	0.138	0.135	0.133	0.13	0.127	0.123	0.117	0.115	0.112	0.108	0.106	0.103	0.102	0.101	0.099	0.098	0.098	0.097	0.098	0.097	0.098	0.099	0.099	0.099	0.099	0.099	0.099	0.1	0.1	0.101
E10	Sample	Dilution_10%	0.1	DMSO	Lycopene	Standard_Development	Run087	Standard_Measurement	Plate_01	Clariostar_Study	MB	Biofoundry_,_London	Linear_Dilution_Pattern_V2	0.123	0.119	0.116	0.112	0.108	0.105	0.1	0.097	0.094	0.089	0.085	0.081	0.077	0.073	0.071	0.068	0.065	0.063	0.061	0.06	0.059	0.058	0.058	0.057	0.057	0.057	0.057	0.057	0.057	0.057	0.057	0.057	0.057	0.057	0.058	0.057
E11	Blank	DMSO_Blank		DMSO		Standard_Development	Run087	Standard_Measurement	Plate_01	Clariostar_Study	MB	Biofoundry_,_London	Linear_Dilution_Pattern_V2	0.121	0.117	0.113	0.109	0.106	0.102	0.097	0.093	0.09	0.086	0.081	0.076	0.072	0.069	0.066	0.063	0.061	0.058	0.057	0.055	0.054	0.053	0.052	0.051	0.051	0.05	0.05	0.05	0.049	0.049	0.048	0.048	0.048	0.048	0.047	0.047
E12	Blank	DMSO_Blank		DMSO		Standard_Development	Run087	Standard_Measurement	Plate_01	Clariostar_Study	MB	Biofoundry_,_London	Linear_Dilution_Pattern_V2	0.12	0.117	0.113	0.109	0.106	0.102	0.097	0.093	0.09	0.085	0.081	0.076	0.072	0.068	0.065	0.063	0.061	0.058	0.057	0.055	0.055	0.053	0.052	0.052	0.051	0.05	0.051	0.05	0.05	0.049	0.049	0.048	0.048	0.048	0.047	0.047
F01	Sample	Dilution_90%	0.9	DMSO	Lycopene	Standard_Development	Run087	Standard_Measurement	Plate_01	Clariostar_Study	MB	Biofoundry_,_London	Linear_Dilution_Pattern_V2	0.173	0.169	0.166	0.161	0.157	0.152	0.148	0.144	0.143	0.141	0.138	0.134	0.129	0.124	0.12	0.116	0.114	0.111	0.11	0.109	0.109	0.108	0.109	0.111	0.113	0.116	0.12	0.123	0.127	0.13	0.133	0.135	0.139	0.142	0.147	0.152
F02	Sample	Dilution_70%	0.7	DMSO	Lycopene	Standard_Development	Run087	Standard_Measurement	Plate_01	Clariostar_Study	MB	Biofoundry_,_London	Linear_Dilution_Pattern_V2	0.153	0.15	0.147	0.142	0.139	0.135	0.131	0.128	0.125	0.123	0.12	0.116	0.112	0.108	0.104	0.101	0.099	0.096	0.094	0.093	0.093	0.093	0.093	0.094	0.096	0.099	0.101	0.104	0.107	0.109	0.11	0.113	0.115	0.118	0.121	0.125
F03	Sample	Dilution_50%	0.5	DMSO	Lycopene	Standard_Development	Run087	Standard_Measurement	Plate_01	Clariostar_Study	MB	Biofoundry_,_London	Linear_Dilution_Pattern_V2	0.19	0.188	0.185	0.182	0.178	0.174	0.17	0.167	0.165	0.161	0.158	0.155	0.151	0.146	0.142	0.139	0.137	0.135	0.133	0.131	0.131	0.13	0.13	0.13	0.131	0.131	0.132	0.134	0.134	0.135	0.135	0.136	0.137	0.138	0.14	0.141
F04	Sample	Dilution_30%	0.3	DMSO	Lycopene	Standard_Development	Run087	Standard_Measurement	Plate_01	Clariostar_Study	MB	Biofoundry_,_London	Linear_Dilution_Pattern_V2	0.204	0.201	0.198	0.196	0.193	0.189	0.185	0.182	0.18	0.177	0.174	0.171	0.165	0.162	0.159	0.155	0.153	0.151	0.149	0.148	0.146	0.145	0.144	0.144	0.143	0.142	0.142	0.143	0.142	0.141	0.141	0.14	0.14	0.14	0.141	0.14
F05	Sample	Dilution_10%	0.1	DMSO	Lycopene	Standard_Development	Run087	Standard_Measurement	Plate_01	Clariostar_Study	MB	Biofoundry_,_London	Linear_Dilution_Pattern_V2	0.117	0.114	0.111	0.107	0.104	0.1	0.096	0.093	0.091	0.087	0.084	0.08	0.076	0.073	0.07	0.067	0.066	0.063	0.062	0.06	0.059	0.059	0.059	0.058	0.058	0.058	0.057	0.058	0.058	0.058	0.058	0.057	0.057	0.058	0.058	0.058
F06	Sample	Dilution_90%	0.9	DMSO	Lycopene	Standard_Development	Run087	Standard_Measurement	Plate_01	Clariostar_Study	MB	Biofoundry_,_London	Linear_Dilution_Pattern_V2	0.158	0.154	0.151	0.148	0.144	0.14	0.137	0.134	0.133	0.13	0.128	0.126	0.122	0.118	0.114	0.111	0.109	0.107	0.105	0.105	0.104	0.104	0.105	0.106	0.109	0.112	0.116	0.12	0.124	0.127	0.129	0.132	0.136	0.14	0.144	0.149
F07	Sample	Dilution_70%	0.7	DMSO	Lycopene	Standard_Development	Run087	Standard_Measurement	Plate_01	Clariostar_Study	MB	Biofoundry_,_London	Linear_Dilution_Pattern_V2	0.148	0.143	0.141	0.137	0.134	0.13	0.126	0.124	0.121	0.119	0.117	0.114	0.11	0.106	0.103	0.1	0.099	0.095	0.094	0.094	0.093	0.093	0.093	0.094	0.097	0.099	0.101	0.104	0.107	0.109	0.111	0.113	0.116	0.118	0.123	0.126
F08	Sample	Dilution_50%	0.5	DMSO	Lycopene	Standard_Development	Run087	Standard_Measurement	Plate_01	Clariostar_Study	MB	Biofoundry_,_London	Linear_Dilution_Pattern_V2	0.137	0.133	0.13	0.127	0.123	0.119	0.115	0.112	0.11	0.107	0.105	0.102	0.097	0.093	0.09	0.088	0.086	0.083	0.082	0.081	0.08	0.08	0.08	0.08	0.082	0.083	0.085	0.087	0.088	0.09	0.091	0.092	0.094	0.096	0.098	0.1
F09	Sample	Dilution_30%	0.3	DMSO	Lycopene	Standard_Development	Run087	Standard_Measurement	Plate_01	Clariostar_Study	MB	Biofoundry_,_London	Linear_Dilution_Pattern_V2	0.152	0.149	0.146	0.142	0.139	0.135	0.13	0.127	0.125	0.121	0.118	0.114	0.11	0.106	0.104	0.1	0.098	0.096	0.094	0.093	0.093	0.092	0.091	0.091	0.091	0.091	0.092	0.092	0.092	0.093	0.094	0.094	0.094	0.095	0.096	0.096
F10	Sample	Dilution_10%	0.1	DMSO	Lycopene	Standard_Development	Run087	Standard_Measurement	Plate_01	Clariostar_Study	MB	Biofoundry_,_London	Linear_Dilution_Pattern_V2	0.119	0.116	0.113	0.109	0.105	0.101	0.096	0.093	0.09	0.086	0.082	0.079	0.074	0.071	0.068	0.066	0.064	0.062	0.06	0.058	0.058	0.057	0.057	0.056	0.055	0.056	0.056	0.056	0.056	0.055	0.055	0.055	0.056	0.056	0.056	0.055
F11	Blank	DMSO		DMSO		Standard_Development	Run087	Standard_Measurement	Plate_01	Clariostar_Study	MB	Biofoundry_,_London	Linear_Dilution_Pattern_V2	0.117	0.113	0.11	0.106	0.102	0.098	0.094	0.09	0.087	0.083	0.078	0.074	0.07	0.066	0.064	0.061	0.059	0.057	0.055	0.053	0.053	0.052	0.051	0.05	0.05	0.049	0.049	0.049	0.048	0.048	0.047	0.047	0.046	0.046	0.046	0.045
F12	Blank	DMSO		DMSO		Standard_Development	Run087	Standard_Measurement	Plate_01	Clariostar_Study	MB	Biofoundry_,_London	Linear_Dilution_Pattern_V2	0.117	0.113	0.111	0.106	0.102	0.098	0.094	0.091	0.087	0.083	0.079	0.074	0.069	0.067	0.063	0.06	0.059	0.056	0.054	0.053	0.052	0.052	0.051	0.05	0.049	0.049	0.048	0.048	0.048	0.047	0.047	0.046	0.046	0.045	0.045	0.044
G01	Sample	Dilution_85%	0.85	DMSO	Lycopene	Standard_Development	Run087	Standard_Measurement	Plate_01	Clariostar_Study	MB	Biofoundry_,_London	Linear_Dilution_Pattern_V2	0.174	0.169	0.165	0.16	0.156	0.152	0.148	0.144	0.142	0.14	0.137	0.133	0.128	0.122	0.119	0.116	0.113	0.11	0.108	0.107	0.107	0.107	0.107	0.108	0.111	0.113	0.117	0.121	0.123	0.126	0.129	0.131	0.134	0.138	0.142	0.147
G02	Sample	Dilution_65%	0.65	DMSO	Lycopene	Standard_Development	Run087	Standard_Measurement	Plate_01	Clariostar_Study	MB	Biofoundry_,_London	Linear_Dilution_Pattern_V2	0.159	0.155	0.152	0.148	0.144	0.141	0.136	0.133	0.131	0.128	0.125	0.121	0.116	0.113	0.11	0.106	0.104	0.102	0.1	0.099	0.098	0.098	0.099	0.099	0.101	0.103	0.105	0.108	0.11	0.111	0.113	0.115	0.117	0.119	0.123	0.126
G03	Sample	Dilution_45%	0.45	DMSO	Lycopene	Standard_Development	Run087	Standard_Measurement	Plate_01	Clariostar_Study	MB	Biofoundry_,_London	Linear_Dilution_Pattern_V2	0.14	0.137	0.133	0.13	0.127	0.123	0.118	0.115	0.113	0.109	0.106	0.103	0.098	0.095	0.091	0.088	0.086	0.084	0.082	0.081	0.081	0.08	0.08	0.081	0.082	0.083	0.084	0.086	0.088	0.089	0.09	0.091	0.093	0.094	0.097	0.099
G04	Sample	Dilution_25%	0.25	DMSO	Lycopene	Standard_Development	Run087	Standard_Measurement	Plate_01	Clariostar_Study	MB	Biofoundry_,_London	Linear_Dilution_Pattern_V2	0.125	0.121	0.118	0.114	0.11	0.107	0.102	0.1	0.098	0.093	0.09	0.086	0.083	0.079	0.075	0.073	0.071	0.069	0.068	0.066	0.066	0.065	0.064	0.065	0.065	0.066	0.067	0.068	0.068	0.069	0.069	0.07	0.07	0.071	0.072	0.073
G05	Sample	Dilution_05%	0.0499999999999999	DMSO	Lycopene	Standard_Development	Run087	Standard_Measurement	Plate_01	Clariostar_Study	MB	Biofoundry_,_London	Linear_Dilution_Pattern_V2	0.119	0.115	0.112	0.108	0.105	0.102	0.098	0.094	0.09	0.086	0.083	0.079	0.074	0.071	0.069	0.067	0.065	0.061	0.06	0.059	0.059	0.058	0.056	0.056	0.055	0.054	0.055	0.054	0.054	0.054	0.053	0.053	0.053	0.053	0.053	0.053
G06	Sample	Dilution_85%	0.85	DMSO	Lycopene	Standard_Development	Run087	Standard_Measurement	Plate_01	Clariostar_Study	MB	Biofoundry_,_London	Linear_Dilution_Pattern_V2	0.16	0.156	0.153	0.149	0.146	0.142	0.137	0.135	0.134	0.131	0.129	0.126	0.121	0.117	0.114	0.111	0.108	0.106	0.104	0.103	0.103	0.103	0.103	0.105	0.108	0.11	0.114	0.117	0.12	0.123	0.126	0.129	0.132	0.135	0.14	0.144
G07	Sample	Dilution_65%	0.65	DMSO	Lycopene	Standard_Development	Run087	Standard_Measurement	Plate_01	Clariostar_Study	MB	Biofoundry_,_London	Linear_Dilution_Pattern_V2	0.151	0.147	0.144	0.14	0.136	0.132	0.128	0.126	0.124	0.121	0.118	0.115	0.111	0.108	0.105	0.101	0.099	0.097	0.094	0.094	0.093	0.093	0.093	0.094	0.096	0.098	0.1	0.103	0.105	0.108	0.11	0.111	0.114	0.116	0.12	0.123
G08	Sample	Dilution_45%	0.45	DMSO	Lycopene	Standard_Development	Run087	Standard_Measurement	Plate_01	Clariostar_Study	MB	Biofoundry_,_London	Linear_Dilution_Pattern_V2	0.142	0.138	0.134	0.131	0.127	0.123	0.119	0.116	0.114	0.111	0.108	0.105	0.1	0.097	0.093	0.09	0.089	0.086	0.084	0.083	0.082	0.081	0.081	0.082	0.083	0.084	0.086	0.088	0.089	0.09	0.091	0.092	0.094	0.096	0.098	0.1
G09	Sample	Dilution_25%	0.25	DMSO	Lycopene	Standard_Development	Run087	Standard_Measurement	Plate_01	Clariostar_Study	MB	Biofoundry_,_London	Linear_Dilution_Pattern_V2	0.128	0.124	0.12	0.116	0.113	0.109	0.104	0.101	0.098	0.094	0.09	0.088	0.083	0.08	0.077	0.074	0.072	0.07	0.067	0.066	0.066	0.065	0.064	0.064	0.065	0.065	0.065	0.067	0.067	0.068	0.068	0.069	0.069	0.07	0.07	0.071
G10	Sample	Dilution_05%	0.0499999999999999	DMSO	Lycopene	Standard_Development	Run087	Standard_Measurement	Plate_01	Clariostar_Study	MB	Biofoundry_,_London	Linear_Dilution_Pattern_V2	0.12	0.116	0.113	0.109	0.106	0.102	0.096	0.093	0.091	0.087	0.082	0.079	0.074	0.07	0.068	0.065	0.063	0.061	0.059	0.058	0.057	0.055	0.055	0.054	0.054	0.054	0.053	0.053	0.053	0.052	0.052	0.052	0.052	0.052	0.052	0.051
G11	Blank	DMSO_Blank		DMSO		Standard_Development	Run087	Standard_Measurement	Plate_01	Clariostar_Study	MB	Biofoundry_,_London	Linear_Dilution_Pattern_V2	0.119	0.115	0.111	0.108	0.104	0.099	0.095	0.091	0.088	0.084	0.08	0.076	0.071	0.068	0.065	0.062	0.06	0.057	0.055	0.054	0.053	0.052	0.051	0.051	0.05	0.049	0.049	0.05	0.049	0.048	0.048	0.047	0.047	0.047	0.046	0.046
G12	Blank	DMSO_Blank		DMSO		Standard_Development	Run087	Standard_Measurement	Plate_01	Clariostar_Study	MB	Biofoundry_,_London	Linear_Dilution_Pattern_V2	0.121	0.117	0.113	0.11	0.106	0.101	0.097	0.093	0.09	0.085	0.081	0.076	0.071	0.067	0.064	0.061	0.059	0.057	0.055	0.054	0.052	0.051	0.051	0.05	0.049	0.049	0.048	0.048	0.047	0.047	0.046	0.046	0.046	0.046	0.045	0.044
H01	Sample	Dilution_85%	0.85	DMSO	Lycopene	Standard_Development	Run087	Standard_Measurement	Plate_01	Clariostar_Study	MB	Biofoundry_,_London	Linear_Dilution_Pattern_V2	0.178	0.174	0.171	0.165	0.161	0.156	0.151	0.147	0.145	0.142	0.138	0.133	0.128	0.123	0.118	0.115	0.112	0.108	0.106	0.104	0.105	0.104	0.105	0.106	0.109	0.112	0.115	0.118	0.121	0.125	0.127	0.13	0.133	0.136	0.14	0.145
H02	Sample	Dilution_65%	0.65	DMSO	Lycopene	Standard_Development	Run087	Standard_Measurement	Plate_01	Clariostar_Study	MB	Biofoundry_,_London	Linear_Dilution_Pattern_V2	0.159	0.155	0.151	0.147	0.144	0.14	0.134	0.131	0.129	0.126	0.123	0.118	0.113	0.109	0.105	0.101	0.099	0.096	0.095	0.093	0.093	0.092	0.093	0.094	0.095	0.097	0.099	0.102	0.104	0.106	0.108	0.11	0.112	0.115	0.118	0.121
H03	Sample	Dilution_45%	0.45	DMSO	Lycopene	Standard_Development	Run087	Standard_Measurement	Plate_01	Clariostar_Study	MB	Biofoundry_,_London	Linear_Dilution_Pattern_V2	0.139	0.136	0.133	0.129	0.124	0.121	0.116	0.113	0.111	0.107	0.104	0.101	0.096	0.093	0.089	0.086	0.084	0.082	0.081	0.08	0.079	0.078	0.078	0.079	0.08	0.081	0.082	0.084	0.086	0.088	0.088	0.089	0.091	0.093	0.095	0.097
H04	Sample	Dilution_25%	0.25	DMSO	Lycopene	Standard_Development	Run087	Standard_Measurement	Plate_01	Clariostar_Study	MB	Biofoundry_,_London	Linear_Dilution_Pattern_V2	0.133	0.13	0.126	0.121	0.118	0.114	0.109	0.106	0.103	0.099	0.096	0.091	0.086	0.082	0.079	0.076	0.074	0.071	0.07	0.068	0.068	0.067	0.067	0.067	0.068	0.068	0.069	0.07	0.07	0.071	0.071	0.071	0.072	0.073	0.074	0.075
H05	Sample	Dilution_05%	0.0499999999999999	DMSO	Lycopene	Standard_Development	Run087	Standard_Measurement	Plate_01	Clariostar_Study	MB	Biofoundry_,_London	Linear_Dilution_Pattern_V2	0.118	0.115	0.111	0.107	0.104	0.1	0.095	0.092	0.089	0.085	0.081	0.077	0.073	0.069	0.066	0.064	0.062	0.059	0.058	0.057	0.055	0.054	0.054	0.053	0.052	0.052	0.053	0.053	0.052	0.052	0.052	0.051	0.052	0.051	0.051	0.051
H06	Sample	Dilution_85%	0.85	DMSO	Lycopene	Standard_Development	Run087	Standard_Measurement	Plate_01	Clariostar_Study	MB	Biofoundry_,_London	Linear_Dilution_Pattern_V2	0.159	0.155	0.152	0.148	0.145	0.141	0.137	0.134	0.133	0.13	0.127	0.124	0.119	0.116	0.112	0.109	0.107	0.105	0.103	0.102	0.101	0.101	0.102	0.104	0.106	0.109	0.112	0.116	0.119	0.122	0.125	0.127	0.13	0.134	0.139	0.143
H07	Sample	Dilution_65%	0.65	DMSO	Lycopene	Standard_Development	Run087	Standard_Measurement	Plate_01	Clariostar_Study	MB	Biofoundry_,_London	Linear_Dilution_Pattern_V2	0.147	0.144	0.141	0.136	0.134	0.129	0.125	0.122	0.12	0.118	0.115	0.113	0.108	0.104	0.101	0.097	0.095	0.092	0.09	0.09	0.09	0.089	0.09	0.091	0.092	0.094	0.097	0.1	0.102	0.104	0.106	0.107	0.11	0.113	0.116	0.12
H08	Sample	Dilution_45%	0.45	DMSO	Lycopene	Standard_Development	Run087	Standard_Measurement	Plate_01	Clariostar_Study	MB	Biofoundry_,_London	Linear_Dilution_Pattern_V2	0.145	0.141	0.137	0.133	0.129	0.125	0.12	0.117	0.116	0.111	0.108	0.104	0.099	0.095	0.091	0.089	0.087	0.084	0.082	0.081	0.081	0.08	0.08	0.08	0.081	0.083	0.084	0.086	0.088	0.089	0.09	0.091	0.092	0.095	0.097	0.099
H09	Sample	Dilution_25%	0.25	DMSO	Lycopene	Standard_Development	Run087	Standard_Measurement	Plate_01	Clariostar_Study	MB	Biofoundry_,_London	Linear_Dilution_Pattern_V2	0.131	0.127	0.124	0.119	0.116	0.112	0.107	0.104	0.101	0.097	0.093	0.089	0.084	0.08	0.076	0.074	0.072	0.069	0.068	0.066	0.065	0.065	0.064	0.064	0.065	0.065	0.065	0.066	0.067	0.067	0.067	0.068	0.068	0.069	0.07	0.07
H10	Sample	Dilution_05%	0.0499999999999999	DMSO	Lycopene	Standard_Development	Run087	Standard_Measurement	Plate_01	Clariostar_Study	MB	Biofoundry_,_London	Linear_Dilution_Pattern_V2	0.122	0.117	0.114	0.11	0.106	0.102	0.098	0.094	0.091	0.086	0.083	0.079	0.074	0.071	0.067	0.065	0.063	0.06	0.058	0.057	0.056	0.054	0.054	0.053	0.053	0.052	0.052	0.052	0.052	0.051	0.051	0.051	0.051	0.051	0.051	0.05
H11	Blank	DMSO_Blank		DMSO		Standard_Development	Run087	Standard_Measurement	Plate_01	Clariostar_Study	MB	Biofoundry_,_London	Linear_Dilution_Pattern_V2	0.118	0.114	0.11	0.107	0.103	0.099	0.094	0.091	0.088	0.083	0.079	0.075	0.071	0.068	0.065	0.062	0.06	0.057	0.055	0.054	0.053	0.052	0.051	0.051	0.05	0.05	0.049	0.049	0.049	0.048	0.048	0.048	0.047	0.046	0.046	0.046
H12	Blank	DMSO_Blank		DMSO		Standard_Development	Run087	Standard_Measurement	Plate_01	Clariostar_Study	MB	Biofoundry_,_London	Linear_Dilution_Pattern_V2	0.132	0.128	0.124	0.12	0.116	0.111	0.105	0.102	0.098	0.092	0.087	0.081	0.076	0.072	0.068	0.065	0.063	0.06	0.057	0.057	0.056	0.055	0.053	0.053	0.052	0.051	0.051	0.051	0.051	0.049	0.049	0.049	0.049	0.048	0.048	0.047
A01	Sample	Dilution_100%	1.0	DMSO	Lycopene	Standard_Development	Run087	Standard_Measurement	Plate_01	Clariostar_Study	MB	Biofoundry_,_London	Linear_Dilution_Pattern_V2	0.173	0.169	0.166	0.161	0.157	0.152	0.147	0.145	0.143	0.141	0.138	0.135	0.129	0.125	0.12	0.115	0.113	0.111	0.109	0.108	0.107	0.108	0.109	0.111	0.114	0.117	0.121	0.126	0.129	0.133	0.136	0.138	0.142	0.146	0.152	0.158
A02	Sample	Dilution_80%	0.8	DMSO	Lycopene	Standard_Development	Run087	Standard_Measurement	Plate_01	Clariostar_Study	MB	Biofoundry_,_London	Linear_Dilution_Pattern_V2	0.182	0.178	0.174	0.17	0.166	0.162	0.158	0.155	0.153	0.151	0.148	0.145	0.141	0.137	0.132	0.128	0.126	0.124	0.122	0.12	0.121	0.12	0.122	0.123	0.126	0.127	0.13	0.134	0.136	0.139	0.142	0.143	0.146	0.149	0.153	0.158
A03	Sample	Dilution_60%	0.6	DMSO	Lycopene	Standard_Development	Run087	Standard_Measurement	Plate_01	Clariostar_Study	MB	Biofoundry_,_London	Linear_Dilution_Pattern_V2	0.147	0.143	0.141	0.137	0.134	0.129	0.125	0.122	0.119	0.116	0.112	0.109	0.105	0.102	0.097	0.093	0.09	0.088	0.087	0.086	0.086	0.086	0.087	0.087	0.089	0.09	0.092	0.095	0.096	0.099	0.101	0.102	0.104	0.106	0.109	0.113
A04	Sample	Dilution_40%	0.4	DMSO	Lycopene	Standard_Development	Run087	Standard_Measurement	Plate_01	Clariostar_Study	MB	Biofoundry_,_London	Linear_Dilution_Pattern_V2	0.137	0.134	0.13	0.126	0.122	0.119	0.115	0.111	0.108	0.104	0.101	0.097	0.092	0.09	0.085	0.081	0.079	0.076	0.075	0.074	0.073	0.073	0.074	0.074	0.075	0.075	0.077	0.078	0.079	0.08	0.081	0.083	0.084	0.085	0.087	0.089
A05	Sample	Dilution_20%	0.2	DMSO	Lycopene	Standard_Development	Run087	Standard_Measurement	Plate_01	Clariostar_Study	MB	Biofoundry_,_London	Linear_Dilution_Pattern_V2	0.134	0.13	0.126	0.122	0.118	0.114	0.109	0.106	0.102	0.099	0.094	0.091	0.086	0.082	0.078	0.075	0.072	0.07	0.069	0.067	0.066	0.066	0.065	0.066	0.066	0.066	0.067	0.067	0.067	0.067	0.068	0.068	0.068	0.069	0.07	0.071
A06	Sample	Dilution_100%	1.0	DMSO	Lycopene	Standard_Development	Run087	Standard_Measurement	Plate_01	Clariostar_Study	MB	Biofoundry_,_London	Linear_Dilution_Pattern_V2	0.166	0.163	0.159	0.155	0.15	0.147	0.143	0.14	0.138	0.137	0.133	0.132	0.127	0.123	0.118	0.114	0.111	0.11	0.108	0.107	0.107	0.107	0.108	0.111	0.113	0.116	0.12	0.124	0.128	0.131	0.135	0.138	0.141	0.146	0.151	0.157
A07	Sample	Dilution_80%	0.8	DMSO	Lycopene	Standard_Development	Run087	Standard_Measurement	Plate_01	Clariostar_Study	MB	Biofoundry_,_London	Linear_Dilution_Pattern_V2	0.161	0.157	0.153	0.148	0.144	0.14	0.136	0.134	0.131	0.129	0.126	0.123	0.118	0.113	0.108	0.105	0.102	0.1	0.099	0.098	0.098	0.097	0.098	0.1	0.102	0.104	0.107	0.11	0.113	0.116	0.118	0.12	0.123	0.127	0.131	0.135
A08	Sample	Dilution_60%	0.6	DMSO	Lycopene	Standard_Development	Run087	Standard_Measurement	Plate_01	Clariostar_Study	MB	Biofoundry_,_London	Linear_Dilution_Pattern_V2	0.147	0.143	0.14	0.136	0.132	0.129	0.124	0.122	0.12	0.117	0.113	0.11	0.105	0.101	0.097	0.093	0.091	0.088	0.087	0.087	0.086	0.086	0.086	0.087	0.088	0.089	0.092	0.095	0.097	0.098	0.101	0.102	0.103	0.106	0.109	0.113
A09	Sample	Dilution_40%	0.4	DMSO	Lycopene	Standard_Development	Run087	Standard_Measurement	Plate_01	Clariostar_Study	MB	Biofoundry_,_London	Linear_Dilution_Pattern_V2	0.137	0.133	0.13	0.125	0.122	0.118	0.113	0.11	0.107	0.104	0.101	0.098	0.093	0.089	0.085	0.082	0.079	0.078	0.076	0.074	0.074	0.074	0.074	0.074	0.075	0.076	0.077	0.078	0.079	0.08	0.082	0.082	0.083	0.085	0.087	0.089
A10	Sample	Dilution_20%	0.2	DMSO	Lycopene	Standard_Development	Run087	Standard_Measurement	Plate_01	Clariostar_Study	MB	Biofoundry_,_London	Linear_Dilution_Pattern_V2	0.129	0.126	0.123	0.118	0.114	0.11	0.105	0.103	0.099	0.096	0.091	0.087	0.082	0.079	0.073	0.071	0.069	0.066	0.066	0.064	0.063	0.062	0.062	0.062	0.062	0.062	0.064	0.063	0.064	0.064	0.064	0.064	0.065	0.066	0.067	0.068
A11	Blank	DMSO_Blank		DMSO		Standard_Development	Run087	Standard_Measurement	Plate_01	Clariostar_Study	MB	Biofoundry_,_London	Linear_Dilution_Pattern_V2	0.131	0.126	0.122	0.118	0.114	0.11	0.105	0.101	0.098	0.094	0.088	0.084	0.078	0.075	0.07	0.067	0.065	0.062	0.061	0.059	0.058	0.057	0.056	0.056	0.056	0.055	0.054	0.053	0.053	0.052	0.053	0.052	0.051	0.051	0.051	0.05
A12	Blank	DMSO_Blank		DMSO		Standard_Development	Run087	Standard_Measurement	Plate_01	Clariostar_Study	MB	Biofoundry_,_London	Linear_Dilution_Pattern_V2	0.124	0.12	0.116	0.112	0.108	0.104	0.099	0.096	0.092	0.088	0.083	0.08	0.075	0.071	0.067	0.063	0.061	0.059	0.058	0.056	0.055	0.054	0.054	0.053	0.053	0.051	0.051	0.051	0.05	0.05	0.05	0.049	0.049	0.048	0.048	0.048
B01	Sample	Dilution_100%	1.0	DMSO	Lycopene	Standard_Development	Run087	Standard_Measurement	Plate_01	Clariostar_Study	MB	Biofoundry_,_London	Linear_Dilution_Pattern_V2	0.172	0.169	0.166	0.161	0.157	0.153	0.148	0.146	0.144	0.142	0.139	0.135	0.13	0.126	0.121	0.117	0.114	0.112	0.11	0.109	0.109	0.11	0.111	0.113	0.116	0.119	0.123	0.127	0.131	0.134	0.138	0.141	0.145	0.149	0.154	0.161
B02	Sample	Dilution_80%	0.8	DMSO	Lycopene	Standard_Development	Run087	Standard_Measurement	Plate_01	Clariostar_Study	MB	Biofoundry_,_London	Linear_Dilution_Pattern_V2	0.384	0.382	0.379	0.376	0.372	0.367	0.362	0.36	0.359	0.356	0.352	0.349	0.343	0.34	0.334	0.331	0.326	0.324	0.322	0.32	0.317	0.316	0.316	0.316	0.316	0.316	0.317	0.318	0.319	0.32	0.32	0.319	0.319	0.32	0.321	0.324
B03	Sample	Dilution_60%	0.6	DMSO	Lycopene	Standard_Development	Run087	Standard_Measurement	Plate_01	Clariostar_Study	MB	Biofoundry_,_London	Linear_Dilution_Pattern_V2	0.162	0.158	0.156	0.152	0.148	0.144	0.141	0.138	0.135	0.133	0.13	0.127	0.122	0.119	0.114	0.111	0.108	0.106	0.105	0.104	0.103	0.103	0.103	0.104	0.105	0.106	0.109	0.111	0.112	0.115	0.117	0.118	0.119	0.121	0.124	0.128
B04	Sample	Dilution_40%	0.4	DMSO	Lycopene	Standard_Development	Run087	Standard_Measurement	Plate_01	Clariostar_Study	MB	Biofoundry_,_London	Linear_Dilution_Pattern_V2	0.147	0.143	0.14	0.136	0.132	0.129	0.123	0.12	0.117	0.116	0.112	0.109	0.105	0.101	0.097	0.094	0.091	0.089	0.087	0.086	0.085	0.085	0.086	0.086	0.087	0.087	0.089	0.089	0.09	0.091	0.092	0.093	0.094	0.095	0.096	0.098
B05	Sample	Dilution_20%	0.2	DMSO	Lycopene	Standard_Development	Run087	Standard_Measurement	Plate_01	Clariostar_Study	MB	Biofoundry_,_London	Linear_Dilution_Pattern_V2	0.125	0.121	0.118	0.114	0.111	0.107	0.102	0.1	0.098	0.094	0.089	0.086	0.082	0.079	0.074	0.072	0.069	0.067	0.066	0.064	0.064	0.064	0.063	0.063	0.064	0.064	0.064	0.065	0.064	0.065	0.066	0.066	0.066	0.067	0.067	0.069
B06	Sample	Dilution_100%	1.0	DMSO	Lycopene	Standard_Development	Run087	Standard_Measurement	Plate_01	Clariostar_Study	MB	Biofoundry_,_London	Linear_Dilution_Pattern_V2	0.165	0.162	0.159	0.154	0.15	0.146	0.142	0.14	0.139	0.137	0.135	0.133	0.128	0.124	0.119	0.116	0.113	0.111	0.11	0.108	0.108	0.108	0.109	0.112	0.115	0.118	0.122	0.126	0.129	0.133	0.137	0.139	0.143	0.147	0.152	0.158
B07	Sample	Dilution_80%	0.8	DMSO	Lycopene	Standard_Development	Run087	Standard_Measurement	Plate_01	Clariostar_Study	MB	Biofoundry_,_London	Linear_Dilution_Pattern_V2	0.154	0.15	0.147	0.143	0.139	0.136	0.131	0.129	0.128	0.126	0.122	0.121	0.116	0.113	0.108	0.105	0.102	0.1	0.099	0.098	0.098	0.098	0.099	0.101	0.103	0.105	0.108	0.111	0.114	0.117	0.119	0.121	0.124	0.128	0.131	0.136
B08	Sample	Dilution_60%	0.6	DMSO	Lycopene	Standard_Development	Run087	Standard_Measurement	Plate_01	Clariostar_Study	MB	Biofoundry_,_London	Linear_Dilution_Pattern_V2	0.145	0.141	0.138	0.133	0.13	0.126	0.121	0.119	0.118	0.115	0.112	0.109	0.104	0.101	0.096	0.093	0.091	0.088	0.087	0.086	0.085	0.085	0.085	0.086	0.088	0.09	0.092	0.094	0.097	0.098	0.1	0.101	0.103	0.106	0.108	0.112
B09	Sample	Dilution_40%	0.4	DMSO	Lycopene	Standard_Development	Run087	Standard_Measurement	Plate_01	Clariostar_Study	MB	Biofoundry_,_London	Linear_Dilution_Pattern_V2	0.135	0.132	0.129	0.124	0.12	0.117	0.112	0.109	0.107	0.104	0.1	0.097	0.092	0.089	0.085	0.082	0.079	0.077	0.076	0.074	0.073	0.073	0.074	0.074	0.075	0.075	0.077	0.078	0.079	0.08	0.081	0.082	0.083	0.085	0.086	0.089
B10	Sample	Dilution_20%	0.2	DMSO	Lycopene	Standard_Development	Run087	Standard_Measurement	Plate_01	Clariostar_Study	MB	Biofoundry_,_London	Linear_Dilution_Pattern_V2	0.13	0.126	0.122	0.117	0.114	0.11	0.106	0.103	0.1	0.096	0.092	0.089	0.084	0.081	0.077	0.074	0.071	0.069	0.068	0.067	0.066	0.065	0.065	0.065	0.065	0.065	0.066	0.066	0.066	0.067	0.067	0.067	0.068	0.069	0.069	0.07
B11	Blank	DMSO_Blank		DMSO		Standard_Development	Run087	Standard_Measurement	Plate_01	Clariostar_Study	MB	Biofoundry_,_London	Linear_Dilution_Pattern_V2	0.126	0.121	0.118	0.114	0.11	0.107	0.101	0.098	0.095	0.091	0.086	0.083	0.078	0.074	0.07	0.068	0.065	0.063	0.061	0.06	0.059	0.058	0.058	0.057	0.057	0.056	0.056	0.055	0.054	0.053	0.053	0.053	0.053	0.052	0.051	0.051
B12	Blank	DMSO_Blank		DMSO		Standard_Development	Run087	Standard_Measurement	Plate_01	Clariostar_Study	MB	Biofoundry_,_London	Linear_Dilution_Pattern_V2	0.118	0.114	0.11	0.107	0.103	0.1	0.095	0.092	0.088	0.084	0.079	0.075	0.071	0.068	0.064	0.061	0.059	0.056	0.055	0.054	0.054	0.052	0.052	0.051	0.051	0.05	0.049	0.049	0.048	0.048	0.048	0.047	0.047	0.047	0.047	0.046
C01	Sample	Dilution_95%	0.95	DMSO	Lycopene	Standard_Development	Run087	Standard_Measurement	Plate_01	Clariostar_Study	MB	Biofoundry_,_London	Linear_Dilution_Pattern_V2	0.169	0.165	0.161	0.156	0.152	0.148	0.144	0.141	0.14	0.137	0.133	0.131	0.126	0.121	0.117	0.113	0.11	0.108	0.107	0.105	0.104	0.105	0.106	0.109	0.111	0.114	0.118	0.121	0.125	0.128	0.132	0.135	0.137	0.141	0.146	0.151
C02	Sample	Dilution_75%	0.75	DMSO	Lycopene	Standard_Development	Run087	Standard_Measurement	Plate_01	Clariostar_Study	MB	Biofoundry_,_London	Linear_Dilution_Pattern_V2	0.151	0.148	0.145	0.141	0.138	0.133	0.129	0.128	0.126	0.123	0.121	0.118	0.113	0.109	0.105	0.102	0.099	0.097	0.096	0.095	0.095	0.095	0.095	0.096	0.099	0.101	0.103	0.106	0.109	0.111	0.114	0.116	0.118	0.121	0.125	0.129
C03	Sample	Dilution_55%	0.55	DMSO	Lycopene	Standard_Development	Run087	Standard_Measurement	Plate_01	Clariostar_Study	MB	Biofoundry_,_London	Linear_Dilution_Pattern_V2	0.154	0.15	0.147	0.144	0.14	0.137	0.131	0.13	0.128	0.125	0.122	0.119	0.116	0.113	0.107	0.104	0.101	0.1	0.099	0.097	0.097	0.096	0.096	0.098	0.099	0.1	0.102	0.103	0.105	0.107	0.108	0.109	0.111	0.113	0.115	0.118
C04	Sample	Dilution_35%	0.35	DMSO	Lycopene	Standard_Development	Run087	Standard_Measurement	Plate_01	Clariostar_Study	MB	Biofoundry_,_London	Linear_Dilution_Pattern_V2	0.132	0.128	0.125	0.121	0.117	0.114	0.11	0.107	0.104	0.101	0.097	0.094	0.089	0.087	0.083	0.079	0.077	0.075	0.074	0.073	0.072	0.071	0.072	0.073	0.073	0.073	0.074	0.076	0.076	0.078	0.079	0.079	0.08	0.082	0.083	0.085
C05	Sample	Dilution_15%	0.15	DMSO	Lycopene	Standard_Development	Run087	Standard_Measurement	Plate_01	Clariostar_Study	MB	Biofoundry_,_London	Linear_Dilution_Pattern_V2	0.123	0.119	0.116	0.112	0.108	0.105	0.101	0.098	0.096	0.092	0.089	0.086	0.081	0.079	0.074	0.072	0.07	0.068	0.066	0.065	0.064	0.064	0.063	0.063	0.063	0.063	0.064	0.063	0.063	0.063	0.064	0.063	0.064	0.064	0.065	0.065
C06	Sample	Dilution_95%	0.95	DMSO	Lycopene	Standard_Development	Run087	Standard_Measurement	Plate_01	Clariostar_Study	MB	Biofoundry_,_London	Linear_Dilution_Pattern_V2	0.158	0.154	0.152	0.147	0.145	0.141	0.137	0.134	0.133	0.131	0.129	0.127	0.122	0.118	0.113	0.111	0.108	0.106	0.105	0.103	0.103	0.104	0.105	0.106	0.109	0.112	0.116	0.12	0.123	0.127	0.13	0.133	0.136	0.14	0.145	0.151
C07	Sample	Dilution_75%	0.75	DMSO	Lycopene	Standard_Development	Run087	Standard_Measurement	Plate_01	Clariostar_Study	MB	Biofoundry_,_London	Linear_Dilution_Pattern_V2	0.15	0.146	0.142	0.139	0.134	0.131	0.127	0.125	0.123	0.121	0.118	0.117	0.112	0.109	0.104	0.102	0.099	0.097	0.095	0.095	0.094	0.094	0.095	0.097	0.098	0.101	0.104	0.106	0.109	0.112	0.114	0.116	0.118	0.121	0.125	0.13
C08	Sample	Dilution_55%	0.55	DMSO	Lycopene	Standard_Development	Run087	Standard_Measurement	Plate_01	Clariostar_Study	MB	Biofoundry_,_London	Linear_Dilution_Pattern_V2	0.14	0.136	0.133	0.128	0.125	0.121	0.116	0.115	0.112	0.11	0.107	0.105	0.101	0.098	0.093	0.09	0.087	0.086	0.085	0.083	0.083	0.083	0.083	0.084	0.085	0.086	0.088	0.09	0.092	0.094	0.096	0.097	0.099	0.101	0.104	0.107
C09	Sample	Dilution_35%	0.35	DMSO	Lycopene	Standard_Development	Run087	Standard_Measurement	Plate_01	Clariostar_Study	MB	Biofoundry_,_London	Linear_Dilution_Pattern_V2	0.128	0.125	0.121	0.118	0.114	0.111	0.106	0.104	0.102	0.098	0.094	0.092	0.087	0.084	0.08	0.078	0.075	0.073	0.072	0.071	0.07	0.069	0.069	0.07	0.07	0.071	0.072	0.073	0.074	0.075	0.076	0.076	0.077	0.078	0.08	0.082
C10	Sample	Dilution_15%	0.15	DMSO	Lycopene	Standard_Development	Run087	Standard_Measurement	Plate_01	Clariostar_Study	MB	Biofoundry_,_London	Linear_Dilution_Pattern_V2	0.124	0.12	0.117	0.114	0.109	0.105	0.101	0.099	0.096	0.092	0.088	0.085	0.081	0.078	0.073	0.071	0.068	0.066	0.065	0.064	0.063	0.062	0.061	0.061	0.061	0.061	0.062	0.062	0.062	0.062	0.063	0.062	0.063	0.063	0.063	0.063
C11	Blank	DMSO_Blank		DMSO		Standard_Development	Run087	Standard_Measurement	Plate_01	Clariostar_Study	MB	Biofoundry_,_London	Linear_Dilution_Pattern_V2	0.117	0.113	0.11	0.106	0.102	0.098	0.094	0.091	0.088	0.083	0.079	0.075	0.071	0.068	0.064	0.061	0.059	0.057	0.056	0.054	0.053	0.052	0.052	0.052	0.051	0.05	0.05	0.049	0.049	0.049	0.048	0.048	0.047	0.047	0.046	0.046
C12	Blank	DMSO_Blank		DMSO		Standard_Development	Run087	Standard_Measurement	Plate_01	Clariostar_Study	MB	Biofoundry_,_London	Linear_Dilution_Pattern_V2	0.115	0.111	0.108	0.103	0.099	0.096	0.091	0.089	0.086	0.083	0.078	0.074	0.07	0.066	0.063	0.06	0.058	0.056	0.054	0.052	0.052	0.051	0.05	0.05	0.049	0.049	0.049	0.048	0.047	0.047	0.047	0.046	0.046	0.046	0.046	0.045
D01	Sample	Dilution_95%	0.95	DMSO	Lycopene	Standard_Development	Run087	Standard_Measurement	Plate_01	Clariostar_Study	MB	Biofoundry_,_London	Linear_Dilution_Pattern_V2	0.171	0.167	0.164	0.16	0.155	0.151	0.147	0.145	0.142	0.141	0.137	0.134	0.129	0.125	0.119	0.116	0.113	0.111	0.11	0.109	0.108	0.108	0.11	0.111	0.114	0.117	0.121	0.125	0.129	0.132	0.135	0.138	0.141	0.146	0.151	0.157
D02	Sample	Dilution_75%	0.75	DMSO	Lycopene	Standard_Development	Run087	Standard_Measurement	Plate_01	Clariostar_Study	MB	Biofoundry_,_London	Linear_Dilution_Pattern_V2	0.161	0.158	0.154	0.151	0.147	0.143	0.139	0.137	0.135	0.133	0.129	0.126	0.122	0.118	0.114	0.111	0.108	0.106	0.105	0.103	0.104	0.103	0.104	0.105	0.108	0.11	0.113	0.115	0.118	0.12	0.122	0.124	0.127	0.13	0.133	0.137
D03	Sample	Dilution_55%	0.55	DMSO	Lycopene	Standard_Development	Run087	Standard_Measurement	Plate_01	Clariostar_Study	MB	Biofoundry_,_London	Linear_Dilution_Pattern_V2	0.151	0.148	0.145	0.141	0.138	0.134	0.13	0.127	0.126	0.123	0.119	0.117	0.113	0.109	0.104	0.102	0.099	0.097	0.096	0.095	0.094	0.094	0.094	0.096	0.097	0.099	0.101	0.102	0.103	0.106	0.107	0.108	0.11	0.112	0.115	0.118
D04	Sample	Dilution_35%	0.35	DMSO	Lycopene	Standard_Development	Run087	Standard_Measurement	Plate_01	Clariostar_Study	MB	Biofoundry_,_London	Linear_Dilution_Pattern_V2	0.132	0.128	0.125	0.121	0.117	0.114	0.109	0.107	0.104	0.102	0.098	0.096	0.091	0.087	0.083	0.081	0.078	0.076	0.075	0.074	0.073	0.073	0.073	0.073	0.074	0.075	0.076	0.077	0.078	0.079	0.081	0.081	0.082	0.083	0.085	0.087
D05	Sample	Dilution_15%	0.15	DMSO	Lycopene	Standard_Development	Run087	Standard_Measurement	Plate_01	Clariostar_Study	MB	Biofoundry_,_London	Linear_Dilution_Pattern_V2	0.121	0.117	0.113	0.11	0.106	0.103	0.098	0.096	0.093	0.09	0.087	0.084	0.079	0.076	0.073	0.07	0.068	0.065	0.064	0.063	0.062	0.061	0.061	0.061	0.061	0.061	0.061	0.061	0.061	0.062	0.062	0.061	0.062	0.063	0.063	0.063
D06	Sample	Dilution_95%	0.95	DMSO	Lycopene	Standard_Development	Run087	Standard_Measurement	Plate_01	Clariostar_Study	MB	Biofoundry_,_London	Linear_Dilution_Pattern_V2	0.21	0.207	0.205	0.201	0.197	0.193	0.189	0.188	0.186	0.184	0.182	0.18	0.176	0.172	0.168	0.165	0.162	0.16	0.158	0.157	0.157	0.157	0.158	0.16	0.162	0.165	0.168	0.172	0.175	0.179	0.182	0.184	0.187	0.191	0.195	0.201
D07	Sample	Dilution_75%	0.75	DMSO	Lycopene	Standard_Development	Run087	Standard_Measurement	Plate_01	Clariostar_Study	MB	Biofoundry_,_London	Linear_Dilution_Pattern_V2	0.151	0.147	0.144	0.14	0.137	0.133	0.129	0.127	0.126	0.123	0.121	0.118	0.114	0.111	0.106	0.103	0.1	0.099	0.097	0.097	0.096	0.096	0.097	0.099	0.101	0.103	0.106	0.108	0.111	0.114	0.116	0.118	0.121	0.124	0.128	0.132
D08	Sample	Dilution_55%	0.55	DMSO	Lycopene	Standard_Development	Run087	Standard_Measurement	Plate_01	Clariostar_Study	MB	Biofoundry_,_London	Linear_Dilution_Pattern_V2	0.176	0.173	0.17	0.166	0.162	0.159	0.154	0.152	0.15	0.147	0.144	0.141	0.137	0.133	0.129	0.126	0.123	0.121	0.119	0.118	0.118	0.117	0.117	0.117	0.119	0.12	0.121	0.122	0.123	0.125	0.126	0.127	0.128	0.13	0.132	0.134
D09	Sample	Dilution_35%	0.35	DMSO	Lycopene	Standard_Development	Run087	Standard_Measurement	Plate_01	Clariostar_Study	MB	Biofoundry_,_London	Linear_Dilution_Pattern_V2	0.196	0.193	0.19	0.187	0.183	0.179	0.174	0.172	0.17	0.167	0.163	0.159	0.155	0.152	0.148	0.144	0.141	0.139	0.138	0.136	0.135	0.134	0.133	0.133	0.133	0.133	0.134	0.133	0.133	0.133	0.133	0.133	0.133	0.133	0.134	0.134
D10	Sample	Dilution_15%	0.15	DMSO	Lycopene	Standard_Development	Run087	Standard_Measurement	Plate_01	Clariostar_Study	MB	Biofoundry_,_London	Linear_Dilution_Pattern_V2	0.127	0.123	0.119	0.115	0.112	0.108	0.103	0.101	0.098	0.094	0.09	0.086	0.082	0.079	0.075	0.072	0.07	0.067	0.066	0.064	0.064	0.063	0.063	0.062	0.063	0.062	0.062	0.062	0.063	0.063	0.063	0.062	0.062	0.064	0.064	0.064
D11	Blank	DMSO_Blank		DMSO		Standard_Development	Run087	Standard_Measurement	Plate_01	Clariostar_Study	MB	Biofoundry_,_London	Linear_Dilution_Pattern_V2	0.119	0.115	0.112	0.107	0.103	0.099	0.095	0.092	0.089	0.085	0.081	0.077	0.072	0.069	0.065	0.063	0.06	0.058	0.057	0.054	0.054	0.053	0.053	0.052	0.052	0.051	0.051	0.05	0.049	0.049	0.049	0.048	0.048	0.048	0.047	0.046
D12	Blank	DMSO_Blank		DMSO		Standard_Development	Run087	Standard_Measurement	Plate_01	Clariostar_Study	MB	Biofoundry_,_London	Linear_Dilution_Pattern_V2	0.12	0.116	0.112	0.109	0.105	0.101	0.096	0.093	0.09	0.086	0.081	0.077	0.071	0.068	0.065	0.062	0.059	0.057	0.056	0.055	0.054	0.053	0.052	0.051	0.051	0.05	0.05	0.049	0.049	0.048	0.048	0.048	0.047	0.047	0.046	0.046
E01	Sample	Dilution_90%	0.9	DMSO	Lycopene	Standard_Development	Run087	Standard_Measurement	Plate_01	Clariostar_Study	MB	Biofoundry_,_London	Linear_Dilution_Pattern_V2	0.175	0.171	0.167	0.163	0.158	0.154	0.149	0.147	0.145	0.143	0.14	0.137	0.132	0.127	0.122	0.119	0.116	0.112	0.111	0.111	0.111	0.11	0.111	0.113	0.115	0.118	0.122	0.126	0.129	0.133	0.136	0.138	0.141	0.144	0.149	0.155
E02	Sample	Dilution_70%	0.7	DMSO	Lycopene	Standard_Development	Run087	Standard_Measurement	Plate_01	Clariostar_Study	MB	Biofoundry_,_London	Linear_Dilution_Pattern_V2	0.164	0.161	0.158	0.154	0.15	0.146	0.142	0.139	0.138	0.135	0.132	0.13	0.126	0.121	0.117	0.113	0.111	0.108	0.107	0.106	0.105	0.105	0.106	0.107	0.109	0.11	0.113	0.115	0.117	0.119	0.122	0.123	0.125	0.128	0.131	0.134
E03	Sample	Dilution_50%	0.5	DMSO	Lycopene	Standard_Development	Run087	Standard_Measurement	Plate_01	Clariostar_Study	MB	Biofoundry_,_London	Linear_Dilution_Pattern_V2	0.141	0.138	0.134	0.13	0.126	0.122	0.117	0.116	0.114	0.111	0.108	0.105	0.101	0.096	0.092	0.089	0.086	0.085	0.084	0.082	0.082	0.081	0.082	0.083	0.084	0.085	0.087	0.089	0.09	0.092	0.093	0.095	0.096	0.098	0.1	0.103
E04	Sample	Dilution_30%	0.3	DMSO	Lycopene	Standard_Development	Run087	Standard_Measurement	Plate_01	Clariostar_Study	MB	Biofoundry_,_London	Linear_Dilution_Pattern_V2	0.17	0.168	0.164	0.161	0.157	0.153	0.148	0.146	0.143	0.14	0.137	0.134	0.129	0.126	0.121	0.118	0.116	0.114	0.113	0.112	0.11	0.109	0.108	0.108	0.109	0.108	0.109	0.109	0.109	0.109	0.11	0.11	0.11	0.11	0.111	0.111
E05	Sample	Dilution_10%	0.1	DMSO	Lycopene	Standard_Development	Run087	Standard_Measurement	Plate_01	Clariostar_Study	MB	Biofoundry_,_London	Linear_Dilution_Pattern_V2	0.118	0.114	0.111	0.107	0.103	0.099	0.095	0.092	0.09	0.086	0.083	0.08	0.075	0.072	0.069	0.066	0.064	0.062	0.061	0.059	0.058	0.058	0.058	0.057	0.057	0.056	0.057	0.057	0.057	0.056	0.057	0.057	0.057	0.057	0.057	0.057
E06	Sample	Dilution_90%	0.9	DMSO	Lycopene	Standard_Development	Run087	Standard_Measurement	Plate_01	Clariostar_Study	MB	Biofoundry_,_London	Linear_Dilution_Pattern_V2	0.162	0.159	0.156	0.151	0.148	0.144	0.139	0.138	0.137	0.135	0.132	0.13	0.125	0.122	0.118	0.114	0.111	0.109	0.108	0.107	0.107	0.107	0.108	0.111	0.113	0.116	0.119	0.123	0.126	0.129	0.132	0.135	0.138	0.142	0.146	0.151
E07	Sample	Dilution_70%	0.7	DMSO	Lycopene	Standard_Development	Run087	Standard_Measurement	Plate_01	Clariostar_Study	MB	Biofoundry_,_London	Linear_Dilution_Pattern_V2	0.149	0.146	0.142	0.139	0.135	0.131	0.127	0.125	0.122	0.121	0.117	0.116	0.112	0.108	0.103	0.1	0.097	0.096	0.095	0.094	0.093	0.093	0.094	0.095	0.097	0.099	0.101	0.104	0.106	0.109	0.111	0.113	0.116	0.119	0.122	0.126
E08	Sample	Dilution_50%	0.5	DMSO	Lycopene	Standard_Development	Run087	Standard_Measurement	Plate_01	Clariostar_Study	MB	Biofoundry_,_London	Linear_Dilution_Pattern_V2	0.143	0.14	0.137	0.133	0.129	0.125	0.12	0.118	0.116	0.114	0.11	0.108	0.104	0.1	0.096	0.093	0.09	0.088	0.086	0.085	0.085	0.085	0.084	0.085	0.087	0.088	0.09	0.091	0.092	0.094	0.096	0.097	0.098	0.1	0.102	0.105
E09	Sample	Dilution_30%	0.3	DMSO	Lycopene	Standard_Development	Run087	Standard_Measurement	Plate_01	Clariostar_Study	MB	Biofoundry_,_London	Linear_Dilution_Pattern_V2	0.158	0.154	0.151	0.148	0.144	0.14	0.135	0.132	0.13	0.127	0.123	0.12	0.116	0.112	0.108	0.105	0.102	0.1	0.099	0.098	0.096	0.095	0.095	0.095	0.095	0.096	0.096	0.096	0.096	0.097	0.096	0.097	0.097	0.098	0.098	0.099
E10	Sample	Dilution_10%	0.1	DMSO	Lycopene	Standard_Development	Run087	Standard_Measurement	Plate_01	Clariostar_Study	MB	Biofoundry_,_London	Linear_Dilution_Pattern_V2	0.123	0.119	0.116	0.112	0.108	0.103	0.099	0.096	0.093	0.088	0.085	0.081	0.077	0.074	0.07	0.067	0.064	0.062	0.061	0.06	0.059	0.058	0.058	0.058	0.057	0.057	0.057	0.057	0.056	0.057	0.056	0.056	0.057	0.056	0.056	0.056
E11	Blank	DMSO_Blank		DMSO		Standard_Development	Run087	Standard_Measurement	Plate_01	Clariostar_Study	MB	Biofoundry_,_London	Linear_Dilution_Pattern_V2	0.122	0.118	0.115	0.111	0.107	0.102	0.097	0.094	0.09	0.087	0.082	0.078	0.074	0.07	0.066	0.063	0.061	0.059	0.057	0.056	0.055	0.054	0.053	0.052	0.052	0.051	0.051	0.051	0.05	0.05	0.049	0.048	0.048	0.049	0.048	0.047
E12	Blank	DMSO_Blank		DMSO		Standard_Development	Run087	Standard_Measurement	Plate_01	Clariostar_Study	MB	Biofoundry_,_London	Linear_Dilution_Pattern_V2	0.121	0.117	0.112	0.11	0.105	0.101	0.096	0.093	0.089	0.086	0.081	0.077	0.072	0.069	0.065	0.062	0.06	0.058	0.056	0.054	0.054	0.053	0.052	0.051	0.051	0.05	0.05	0.05	0.049	0.048	0.049	0.048	0.048	0.047	0.046	0.046
F01	Sample	Dilution_90%	0.9	DMSO	Lycopene	Standard_Development	Run087	Standard_Measurement	Plate_01	Clariostar_Study	MB	Biofoundry_,_London	Linear_Dilution_Pattern_V2	0.172	0.168	0.165	0.159	0.155	0.151	0.146	0.143	0.142	0.139	0.136	0.133	0.128	0.123	0.118	0.115	0.112	0.11	0.109	0.107	0.107	0.107	0.107	0.11	0.112	0.115	0.118	0.122	0.125	0.128	0.132	0.134	0.137	0.141	0.145	0.151
F02	Sample	Dilution_70%	0.7	DMSO	Lycopene	Standard_Development	Run087	Standard_Measurement	Plate_01	Clariostar_Study	MB	Biofoundry_,_London	Linear_Dilution_Pattern_V2	0.156	0.152	0.149	0.145	0.141	0.137	0.132	0.13	0.129	0.126	0.123	0.12	0.115	0.111	0.106	0.103	0.1	0.098	0.098	0.096	0.095	0.095	0.095	0.097	0.099	0.101	0.104	0.106	0.108	0.11	0.113	0.115	0.117	0.119	0.123	0.126
F03	Sample	Dilution_50%	0.5	DMSO	Lycopene	Standard_Development	Run087	Standard_Measurement	Plate_01	Clariostar_Study	MB	Biofoundry_,_London	Linear_Dilution_Pattern_V2	0.21	0.207	0.205	0.201	0.196	0.193	0.188	0.186	0.184	0.182	0.178	0.175	0.17	0.167	0.161	0.158	0.156	0.154	0.152	0.15	0.149	0.148	0.148	0.148	0.148	0.149	0.149	0.149	0.15	0.15	0.151	0.151	0.151	0.152	0.153	0.154
F04	Sample	Dilution_30%	0.3	DMSO	Lycopene	Standard_Development	Run087	Standard_Measurement	Plate_01	Clariostar_Study	MB	Biofoundry_,_London	Linear_Dilution_Pattern_V2	0.204	0.202	0.199	0.195	0.192	0.188	0.183	0.181	0.18	0.177	0.173	0.17	0.166	0.162	0.157	0.154	0.152	0.15	0.148	0.147	0.146	0.144	0.143	0.143	0.143	0.142	0.142	0.141	0.141	0.141	0.141	0.14	0.14	0.14	0.14	0.139
F05	Sample	Dilution_10%	0.1	DMSO	Lycopene	Standard_Development	Run087	Standard_Measurement	Plate_01	Clariostar_Study	MB	Biofoundry_,_London	Linear_Dilution_Pattern_V2	0.118	0.114	0.111	0.107	0.103	0.099	0.095	0.093	0.091	0.087	0.083	0.081	0.077	0.073	0.069	0.068	0.065	0.063	0.062	0.06	0.059	0.059	0.059	0.058	0.058	0.058	0.057	0.058	0.057	0.057	0.058	0.057	0.057	0.057	0.057	0.057
F06	Sample	Dilution_90%	0.9	DMSO	Lycopene	Standard_Development	Run087	Standard_Measurement	Plate_01	Clariostar_Study	MB	Biofoundry_,_London	Linear_Dilution_Pattern_V2	0.159	0.155	0.153	0.149	0.145	0.141	0.136	0.135	0.133	0.132	0.13	0.127	0.123	0.12	0.115	0.112	0.109	0.107	0.105	0.105	0.105	0.105	0.106	0.107	0.111	0.113	0.117	0.12	0.123	0.126	0.13	0.132	0.136	0.14	0.144	0.149
F07	Sample	Dilution_70%	0.7	DMSO	Lycopene	Standard_Development	Run087	Standard_Measurement	Plate_01	Clariostar_Study	MB	Biofoundry_,_London	Linear_Dilution_Pattern_V2	0.147	0.144	0.14	0.136	0.133	0.13	0.125	0.123	0.122	0.12	0.117	0.115	0.111	0.108	0.102	0.101	0.097	0.096	0.095	0.093	0.093	0.093	0.093	0.095	0.097	0.099	0.101	0.104	0.106	0.109	0.111	0.113	0.115	0.118	0.121	0.125
F08	Sample	Dilution_50%	0.5	DMSO	Lycopene	Standard_Development	Run087	Standard_Measurement	Plate_01	Clariostar_Study	MB	Biofoundry_,_London	Linear_Dilution_Pattern_V2	0.138	0.134	0.131	0.127	0.123	0.12	0.115	0.113	0.112	0.109	0.105	0.103	0.098	0.095	0.091	0.088	0.086	0.084	0.083	0.081	0.081	0.08	0.08	0.082	0.083	0.084	0.086	0.087	0.089	0.09	0.092	0.093	0.095	0.096	0.099	0.101
F09	Sample	Dilution_30%	0.3	DMSO	Lycopene	Standard_Development	Run087	Standard_Measurement	Plate_01	Clariostar_Study	MB	Biofoundry_,_London	Linear_Dilution_Pattern_V2	0.153	0.15	0.146	0.143	0.139	0.136	0.13	0.129	0.126	0.123	0.119	0.116	0.112	0.108	0.104	0.102	0.099	0.097	0.095	0.094	0.093	0.092	0.092	0.092	0.092	0.092	0.093	0.093	0.093	0.094	0.094	0.093	0.094	0.095	0.096	0.096
F10	Sample	Dilution_10%	0.1	DMSO	Lycopene	Standard_Development	Run087	Standard_Measurement	Plate_01	Clariostar_Study	MB	Biofoundry_,_London	Linear_Dilution_Pattern_V2	0.12	0.116	0.112	0.109	0.104	0.101	0.096	0.093	0.091	0.087	0.083	0.08	0.075	0.072	0.068	0.066	0.064	0.062	0.06	0.059	0.058	0.058	0.057	0.056	0.056	0.056	0.056	0.056	0.055	0.056	0.057	0.056	0.055	0.056	0.056	0.056
F11	Blank	DMSO		DMSO		Standard_Development	Run087	Standard_Measurement	Plate_01	Clariostar_Study	MB	Biofoundry_,_London	Linear_Dilution_Pattern_V2	0.119	0.115	0.111	0.107	0.102	0.098	0.094	0.091	0.088	0.084	0.079	0.076	0.071	0.068	0.064	0.061	0.059	0.057	0.056	0.054	0.053	0.052	0.052	0.051	0.051	0.051	0.05	0.049	0.049	0.048	0.048	0.048	0.047	0.047	0.046	0.046
F12	Blank	DMSO		DMSO		Standard_Development	Run087	Standard_Measurement	Plate_01	Clariostar_Study	MB	Biofoundry_,_London	Linear_Dilution_Pattern_V2	0.119	0.115	0.111	0.107	0.102	0.098	0.093	0.091	0.088	0.084	0.079	0.075	0.07	0.068	0.064	0.062	0.059	0.057	0.055	0.054	0.052	0.051	0.051	0.051	0.05	0.05	0.049	0.048	0.048	0.048	0.047	0.047	0.046	0.046	0.045	0.044
G01	Sample	Dilution_85%	0.85	DMSO	Lycopene	Standard_Development	Run087	Standard_Measurement	Plate_01	Clariostar_Study	MB	Biofoundry_,_London	Linear_Dilution_Pattern_V2	0.172	0.169	0.164	0.16	0.156	0.152	0.146	0.144	0.142	0.14	0.136	0.133	0.128	0.124	0.119	0.115	0.112	0.109	0.108	0.107	0.106	0.106	0.106	0.108	0.111	0.114	0.117	0.12	0.123	0.126	0.129	0.131	0.134	0.138	0.141	0.146
G02	Sample	Dilution_65%	0.65	DMSO	Lycopene	Standard_Development	Run087	Standard_Measurement	Plate_01	Clariostar_Study	MB	Biofoundry_,_London	Linear_Dilution_Pattern_V2	0.156	0.153	0.15	0.146	0.141	0.138	0.133	0.131	0.129	0.126	0.123	0.12	0.115	0.111	0.106	0.103	0.101	0.098	0.098	0.097	0.096	0.096	0.096	0.097	0.099	0.1	0.103	0.105	0.107	0.109	0.111	0.113	0.114	0.117	0.12	0.124
G03	Sample	Dilution_45%	0.45	DMSO	Lycopene	Standard_Development	Run087	Standard_Measurement	Plate_01	Clariostar_Study	MB	Biofoundry_,_London	Linear_Dilution_Pattern_V2	0.141	0.138	0.134	0.13	0.126	0.123	0.118	0.116	0.113	0.11	0.106	0.104	0.099	0.096	0.092	0.088	0.086	0.083	0.082	0.081	0.081	0.08	0.08	0.08	0.082	0.083	0.085	0.086	0.087	0.089	0.09	0.092	0.093	0.095	0.096	0.099
G04	Sample	Dilution_25%	0.25	DMSO	Lycopene	Standard_Development	Run087	Standard_Measurement	Plate_01	Clariostar_Study	MB	Biofoundry_,_London	Linear_Dilution_Pattern_V2	0.126	0.122	0.119	0.115	0.111	0.107	0.102	0.1	0.098	0.095	0.091	0.089	0.084	0.081	0.077	0.073	0.071	0.07	0.068	0.067	0.066	0.066	0.066	0.066	0.067	0.067	0.068	0.068	0.068	0.069	0.07	0.07	0.071	0.072	0.073	0.073
G05	Sample	Dilution_05%	0.0499999999999999	DMSO	Lycopene	Standard_Development	Run087	Standard_Measurement	Plate_01	Clariostar_Study	MB	Biofoundry_,_London	Linear_Dilution_Pattern_V2	0.12	0.116	0.113	0.109	0.105	0.101	0.096	0.094	0.091	0.088	0.084	0.08	0.076	0.073	0.069	0.067	0.064	0.062	0.06	0.059	0.059	0.057	0.057	0.057	0.057	0.056	0.056	0.055	0.055	0.055	0.055	0.054	0.054	0.054	0.054	0.053
G06	Sample	Dilution_85%	0.85	DMSO	Lycopene	Standard_Development	Run087	Standard_Measurement	Plate_01	Clariostar_Study	MB	Biofoundry_,_London	Linear_Dilution_Pattern_V2	0.161	0.157	0.153	0.149	0.145	0.142	0.137	0.134	0.133	0.132	0.129	0.127	0.122	0.118	0.114	0.11	0.108	0.106	0.104	0.103	0.103	0.103	0.104	0.106	0.108	0.111	0.114	0.117	0.12	0.123	0.126	0.129	0.132	0.135	0.139	0.144
G07	Sample	Dilution_65%	0.65	DMSO	Lycopene	Standard_Development	Run087	Standard_Measurement	Plate_01	Clariostar_Study	MB	Biofoundry_,_London	Linear_Dilution_Pattern_V2	0.15	0.147	0.143	0.139	0.135	0.131	0.127	0.125	0.123	0.12	0.117	0.115	0.112	0.108	0.103	0.1	0.098	0.096	0.094	0.093	0.093	0.093	0.093	0.094	0.096	0.097	0.101	0.103	0.104	0.107	0.109	0.111	0.113	0.116	0.119	0.123
G08	Sample	Dilution_45%	0.45	DMSO	Lycopene	Standard_Development	Run087	Standard_Measurement	Plate_01	Clariostar_Study	MB	Biofoundry_,_London	Linear_Dilution_Pattern_V2	0.143	0.139	0.136	0.132	0.128	0.123	0.119	0.117	0.115	0.113	0.109	0.106	0.102	0.099	0.094	0.091	0.088	0.086	0.085	0.083	0.083	0.082	0.082	0.083	0.085	0.086	0.088	0.089	0.09	0.092	0.093	0.094	0.095	0.097	0.099	0.102
G09	Sample	Dilution_25%	0.25	DMSO	Lycopene	Standard_Development	Run087	Standard_Measurement	Plate_01	Clariostar_Study	MB	Biofoundry_,_London	Linear_Dilution_Pattern_V2	0.128	0.124	0.121	0.116	0.112	0.108	0.104	0.101	0.098	0.096	0.092	0.088	0.084	0.08	0.076	0.073	0.071	0.069	0.067	0.066	0.065	0.064	0.065	0.065	0.065	0.065	0.066	0.066	0.067	0.068	0.068	0.068	0.069	0.07	0.07	0.071
G10	Sample	Dilution_05%	0.0499999999999999	DMSO	Lycopene	Standard_Development	Run087	Standard_Measurement	Plate_01	Clariostar_Study	MB	Biofoundry_,_London	Linear_Dilution_Pattern_V2	0.121	0.117	0.114	0.11	0.106	0.103	0.098	0.095	0.091	0.087	0.084	0.08	0.075	0.072	0.068	0.066	0.064	0.061	0.06	0.058	0.057	0.056	0.056	0.055	0.055	0.054	0.054	0.053	0.053	0.053	0.053	0.053	0.052	0.052	0.052	0.052
G11	Blank	DMSO_Blank		DMSO		Standard_Development	Run087	Standard_Measurement	Plate_01	Clariostar_Study	MB	Biofoundry_,_London	Linear_Dilution_Pattern_V2	0.121	0.116	0.113	0.109	0.105	0.101	0.095	0.092	0.089	0.085	0.081	0.078	0.072	0.069	0.065	0.063	0.06	0.058	0.056	0.055	0.054	0.053	0.052	0.052	0.051	0.051	0.05	0.049	0.049	0.049	0.049	0.048	0.047	0.047	0.047	0.046
G12	Blank	DMSO_Blank		DMSO		Standard_Development	Run087	Standard_Measurement	Plate_01	Clariostar_Study	MB	Biofoundry_,_London	Linear_Dilution_Pattern_V2	0.122	0.117	0.114	0.11	0.105	0.102	0.097	0.093	0.09	0.086	0.081	0.077	0.071	0.069	0.064	0.061	0.058	0.056	0.055	0.053	0.052	0.052	0.051	0.051	0.05	0.049	0.049	0.048	0.047	0.047	0.048	0.047	0.046	0.046	0.045	0.045
H01	Sample	Dilution_85%	0.85	DMSO	Lycopene	Standard_Development	Run087	Standard_Measurement	Plate_01	Clariostar_Study	MB	Biofoundry_,_London	Linear_Dilution_Pattern_V2	0.179	0.174	0.17	0.166	0.161	0.156	0.15	0.148	0.145	0.142	0.138	0.134	0.129	0.123	0.118	0.114	0.111	0.107	0.106	0.105	0.105	0.104	0.105	0.107	0.109	0.112	0.115	0.118	0.121	0.124	0.127	0.129	0.132	0.135	0.14	0.145
H02	Sample	Dilution_65%	0.65	DMSO	Lycopene	Standard_Development	Run087	Standard_Measurement	Plate_01	Clariostar_Study	MB	Biofoundry_,_London	Linear_Dilution_Pattern_V2	0.16	0.156	0.152	0.148	0.144	0.139	0.135	0.132	0.13	0.127	0.123	0.119	0.114	0.11	0.105	0.102	0.099	0.097	0.096	0.094	0.093	0.093	0.094	0.095	0.096	0.098	0.101	0.102	0.105	0.107	0.109	0.11	0.113	0.115	0.118	0.121
H03	Sample	Dilution_45%	0.45	DMSO	Lycopene	Standard_Development	Run087	Standard_Measurement	Plate_01	Clariostar_Study	MB	Biofoundry_,_London	Linear_Dilution_Pattern_V2	0.14	0.137	0.132	0.128	0.123	0.12	0.115	0.113	0.111	0.109	0.105	0.102	0.097	0.094	0.089	0.086	0.084	0.082	0.08	0.079	0.079	0.078	0.079	0.079	0.08	0.081	0.083	0.084	0.085	0.087	0.088	0.089	0.09	0.093	0.094	0.096
H04	Sample	Dilution_25%	0.25	DMSO	Lycopene	Standard_Development	Run087	Standard_Measurement	Plate_01	Clariostar_Study	MB	Biofoundry_,_London	Linear_Dilution_Pattern_V2	0.132	0.129	0.125	0.121	0.117	0.113	0.108	0.105	0.103	0.099	0.095	0.091	0.087	0.083	0.078	0.076	0.073	0.07	0.069	0.068	0.067	0.067	0.067	0.067	0.067	0.067	0.068	0.069	0.069	0.07	0.071	0.071	0.072	0.073	0.074	0.075
H05	Sample	Dilution_05%	0.0499999999999999	DMSO	Lycopene	Standard_Development	Run087	Standard_Measurement	Plate_01	Clariostar_Study	MB	Biofoundry_,_London	Linear_Dilution_Pattern_V2	0.119	0.115	0.112	0.107	0.103	0.099	0.094	0.092	0.089	0.086	0.082	0.078	0.074	0.07	0.066	0.064	0.061	0.059	0.057	0.057	0.055	0.055	0.055	0.054	0.054	0.053	0.053	0.052	0.052	0.052	0.052	0.051	0.051	0.051	0.051	0.051
H06	Sample	Dilution_85%	0.85	DMSO	Lycopene	Standard_Development	Run087	Standard_Measurement	Plate_01	Clariostar_Study	MB	Biofoundry_,_London	Linear_Dilution_Pattern_V2	0.16	0.156	0.153	0.148	0.144	0.14	0.135	0.134	0.133	0.131	0.128	0.125	0.121	0.117	0.112	0.109	0.106	0.104	0.103	0.102	0.101	0.101	0.102	0.104	0.107	0.109	0.113	0.116	0.119	0.121	0.124	0.127	0.13	0.134	0.138	0.143
H07	Sample	Dilution_65%	0.65	DMSO	Lycopene	Standard_Development	Run087	Standard_Measurement	Plate_01	Clariostar_Study	MB	Biofoundry_,_London	Linear_Dilution_Pattern_V2	0.15	0.145	0.142	0.138	0.134	0.13	0.125	0.123	0.121	0.119	0.117	0.114	0.11	0.106	0.101	0.098	0.096	0.094	0.093	0.091	0.09	0.09	0.09	0.092	0.094	0.096	0.098	0.101	0.102	0.105	0.107	0.108	0.11	0.113	0.116	0.119
H08	Sample	Dilution_45%	0.45	DMSO	Lycopene	Standard_Development	Run087	Standard_Measurement	Plate_01	Clariostar_Study	MB	Biofoundry_,_London	Linear_Dilution_Pattern_V2	0.144	0.139	0.136	0.132	0.128	0.124	0.119	0.117	0.114	0.111	0.107	0.104	0.099	0.095	0.09	0.087	0.084	0.082	0.081	0.08	0.079	0.078	0.079	0.079	0.081	0.082	0.083	0.084	0.085	0.087	0.088	0.09	0.091	0.093	0.095	0.097
H09	Sample	Dilution_25%	0.25	DMSO	Lycopene	Standard_Development	Run087	Standard_Measurement	Plate_01	Clariostar_Study	MB	Biofoundry_,_London	Linear_Dilution_Pattern_V2	0.132	0.128	0.125	0.12	0.117	0.113	0.108	0.105	0.102	0.098	0.094	0.091	0.086	0.082	0.077	0.075	0.072	0.07	0.069	0.068	0.067	0.065	0.065	0.066	0.066	0.066	0.067	0.067	0.068	0.069	0.069	0.069	0.07	0.07	0.071	0.072
H10	Sample	Dilution_05%	0.0499999999999999	DMSO	Lycopene	Standard_Development	Run087	Standard_Measurement	Plate_01	Clariostar_Study	MB	Biofoundry_,_London	Linear_Dilution_Pattern_V2	0.122	0.118	0.115	0.111	0.106	0.102	0.097	0.095	0.091	0.087	0.083	0.08	0.075	0.072	0.067	0.065	0.062	0.059	0.057	0.057	0.055	0.055	0.054	0.053	0.053	0.052	0.052	0.052	0.051	0.052	0.052	0.051	0.051	0.051	0.05	0.05
H11	Blank	DMSO_Blank		DMSO		Standard_Development	Run087	Standard_Measurement	Plate_01	Clariostar_Study	MB	Biofoundry_,_London	Linear_Dilution_Pattern_V2	0.119	0.115	0.111	0.107	0.103	0.099	0.094	0.091	0.088	0.084	0.08	0.077	0.071	0.068	0.065	0.062	0.06	0.058	0.056	0.054	0.054	0.053	0.052	0.051	0.051	0.05	0.05	0.049	0.048	0.048	0.048	0.048	0.047	0.047	0.047	0.046
H12	Blank	DMSO_Blank		DMSO		Standard_Development	Run087	Standard_Measurement	Plate_01	Clariostar_Study	MB	Biofoundry_,_London	Linear_Dilution_Pattern_V2	0.133	0.129	0.125	0.121	0.117	0.112	0.106	0.102	0.098	0.093	0.087	0.083	0.077	0.073	0.069	0.066	0.062	0.06	0.059	0.057	0.056	0.055	0.054	0.054	0.053	0.052	0.052	0.051	0.05	0.05	0.05	0.049	0.049	0.049	0.048	0.048
A01	Sample	Dilution_100%	1.0	DMSO	Lycopene	Standard_Development	Run087	Standard_Measurement	Plate_01	Clariostar_Study	MB	Biofoundry_,_London	Linear_Dilution_Pattern_V2	0.164	0.16	0.157	0.152	0.147	0.143	0.14	0.139	0.136	0.134	0.13	0.126	0.121	0.117	0.113	0.109	0.106	0.103	0.101	0.101	0.102	0.102	0.103	0.106	0.11	0.113	0.118	0.121	0.126	0.129	0.132	0.135	0.139	0.144	0.15	0.158
A02	Sample	Dilution_80%	0.8	DMSO	Lycopene	Standard_Development	Run087	Standard_Measurement	Plate_01	Clariostar_Study	MB	Biofoundry_,_London	Linear_Dilution_Pattern_V2	0.156	0.153	0.151	0.147	0.143	0.137	0.136	0.134	0.131	0.129	0.125	0.121	0.117	0.113	0.11	0.106	0.104	0.102	0.1	0.1	0.1	0.101	0.101	0.103	0.106	0.109	0.112	0.115	0.117	0.12	0.123	0.126	0.129	0.132	0.137	0.142
A03	Sample	Dilution_60%	0.6	DMSO	Lycopene	Standard_Development	Run087	Standard_Measurement	Plate_01	Clariostar_Study	MB	Biofoundry_,_London	Linear_Dilution_Pattern_V2	0.143	0.14	0.137	0.133	0.129	0.124	0.121	0.12	0.117	0.114	0.111	0.106	0.102	0.098	0.095	0.092	0.089	0.087	0.085	0.084	0.084	0.086	0.086	0.086	0.089	0.091	0.093	0.095	0.096	0.099	0.101	0.102	0.104	0.106	0.11	0.114
A04	Sample	Dilution_40%	0.4	DMSO	Lycopene	Standard_Development	Run087	Standard_Measurement	Plate_01	Clariostar_Study	MB	Biofoundry_,_London	Linear_Dilution_Pattern_V2	0.133	0.13	0.126	0.123	0.119	0.115	0.112	0.11	0.107	0.103	0.098	0.094	0.091	0.087	0.084	0.081	0.079	0.076	0.074	0.074	0.073	0.073	0.073	0.074	0.075	0.076	0.077	0.078	0.079	0.08	0.082	0.082	0.084	0.085	0.088	0.091
A05	Sample	Dilution_20%	0.2	DMSO	Lycopene	Standard_Development	Run087	Standard_Measurement	Plate_01	Clariostar_Study	MB	Biofoundry_,_London	Linear_Dilution_Pattern_V2	0.128	0.124	0.121	0.117	0.114	0.108	0.105	0.102	0.099	0.095	0.09	0.085	0.081	0.078	0.075	0.072	0.069	0.067	0.065	0.064	0.064	0.064	0.063	0.063	0.064	0.063	0.064	0.064	0.064	0.064	0.065	0.065	0.066	0.066	0.067	0.068
A06	Sample	Dilution_100%	1.0	DMSO	Lycopene	Standard_Development	Run087	Standard_Measurement	Plate_01	Clariostar_Study	MB	Biofoundry_,_London	Linear_Dilution_Pattern_V2	0.163	0.16	0.156	0.152	0.148	0.143	0.14	0.14	0.137	0.136	0.132	0.128	0.124	0.12	0.117	0.114	0.111	0.108	0.107	0.106	0.106	0.107	0.108	0.11	0.114	0.117	0.122	0.125	0.129	0.132	0.136	0.138	0.142	0.146	0.152	0.159
A07	Sample	Dilution_80%	0.8	DMSO	Lycopene	Standard_Development	Run087	Standard_Measurement	Plate_01	Clariostar_Study	MB	Biofoundry_,_London	Linear_Dilution_Pattern_V2	0.161	0.159	0.155	0.151	0.147	0.143	0.139	0.137	0.135	0.133	0.129	0.124	0.121	0.116	0.113	0.109	0.106	0.104	0.103	0.102	0.101	0.102	0.102	0.103	0.106	0.108	0.112	0.115	0.117	0.121	0.123	0.124	0.128	0.131	0.135	0.141
A08	Sample	Dilution_60%	0.6	DMSO	Lycopene	Standard_Development	Run087	Standard_Measurement	Plate_01	Clariostar_Study	MB	Biofoundry_,_London	Linear_Dilution_Pattern_V2	0.147	0.143	0.139	0.135	0.132	0.127	0.125	0.123	0.119	0.117	0.114	0.109	0.104	0.101	0.098	0.095	0.092	0.09	0.088	0.088	0.087	0.088	0.087	0.089	0.091	0.093	0.095	0.097	0.099	0.101	0.103	0.104	0.106	0.108	0.112	0.116
A09	Sample	Dilution_40%	0.4	DMSO	Lycopene	Standard_Development	Run087	Standard_Measurement	Plate_01	Clariostar_Study	MB	Biofoundry_,_London	Linear_Dilution_Pattern_V2	0.14	0.137	0.133	0.129	0.126	0.121	0.118	0.116	0.113	0.11	0.106	0.102	0.098	0.095	0.091	0.088	0.085	0.083	0.081	0.08	0.079	0.079	0.079	0.079	0.08	0.081	0.083	0.084	0.084	0.085	0.086	0.086	0.087	0.089	0.091	0.093
A10	Sample	Dilution_20%	0.2	DMSO	Lycopene	Standard_Development	Run087	Standard_Measurement	Plate_01	Clariostar_Study	MB	Biofoundry_,_London	Linear_Dilution_Pattern_V2	0.131	0.127	0.123	0.119	0.115	0.111	0.107	0.105	0.102	0.097	0.093	0.088	0.084	0.081	0.077	0.075	0.072	0.069	0.067	0.067	0.065	0.066	0.065	0.065	0.066	0.066	0.066	0.066	0.067	0.067	0.067	0.066	0.068	0.068	0.069	0.07
A11	Blank	DMSO_Blank		DMSO		Standard_Development	Run087	Standard_Measurement	Plate_01	Clariostar_Study	MB	Biofoundry_,_London	Linear_Dilution_Pattern_V2	0.132	0.128	0.124	0.121	0.117	0.112	0.109	0.106	0.101	0.096	0.091	0.086	0.081	0.078	0.074	0.072	0.069	0.066	0.064	0.063	0.062	0.061	0.06	0.059	0.058	0.058	0.058	0.057	0.056	0.056	0.055	0.054	0.053	0.053	0.052	0.051
A12	Blank	DMSO_Blank		DMSO		Standard_Development	Run087	Standard_Measurement	Plate_01	Clariostar_Study	MB	Biofoundry_,_London	Linear_Dilution_Pattern_V2	0.126	0.122	0.119	0.115	0.112	0.107	0.103	0.1	0.096	0.091	0.087	0.082	0.078	0.075	0.071	0.068	0.065	0.064	0.062	0.06	0.059	0.059	0.058	0.056	0.056	0.056	0.056	0.054	0.053	0.054	0.053	0.051	0.051	0.051	0.05	0.049
B01	Sample	Dilution_100%	1.0	DMSO	Lycopene	Standard_Development	Run087	Standard_Measurement	Plate_01	Clariostar_Study	MB	Biofoundry_,_London	Linear_Dilution_Pattern_V2	0.171	0.167	0.162	0.159	0.154	0.149	0.146	0.146	0.143	0.142	0.137	0.133	0.128	0.123	0.12	0.117	0.113	0.111	0.109	0.109	0.109	0.11	0.111	0.113	0.117	0.12	0.125	0.128	0.131	0.136	0.14	0.143	0.146	0.151	0.157	0.164
B02	Sample	Dilution_80%	0.8	DMSO	Lycopene	Standard_Development	Run087	Standard_Measurement	Plate_01	Clariostar_Study	MB	Biofoundry_,_London	Linear_Dilution_Pattern_V2	0.194	0.191	0.187	0.184	0.181	0.176	0.173	0.173	0.17	0.167	0.165	0.161	0.157	0.153	0.15	0.146	0.144	0.142	0.14	0.14	0.139	0.139	0.139	0.141	0.144	0.146	0.148	0.151	0.153	0.155	0.158	0.159	0.161	0.164	0.168	0.173
B03	Sample	Dilution_60%	0.6	DMSO	Lycopene	Standard_Development	Run087	Standard_Measurement	Plate_01	Clariostar_Study	MB	Biofoundry_,_London	Linear_Dilution_Pattern_V2	0.161	0.158	0.154	0.151	0.147	0.142	0.139	0.138	0.135	0.133	0.13	0.126	0.122	0.118	0.116	0.112	0.109	0.107	0.105	0.104	0.104	0.104	0.104	0.105	0.108	0.11	0.111	0.112	0.114	0.116	0.118	0.118	0.12	0.122	0.125	0.129
B04	Sample	Dilution_40%	0.4	DMSO	Lycopene	Standard_Development	Run087	Standard_Measurement	Plate_01	Clariostar_Study	MB	Biofoundry_,_London	Linear_Dilution_Pattern_V2	0.14	0.137	0.134	0.13	0.127	0.122	0.118	0.117	0.114	0.112	0.108	0.104	0.099	0.096	0.093	0.091	0.087	0.086	0.083	0.083	0.083	0.082	0.082	0.082	0.083	0.085	0.086	0.087	0.088	0.089	0.09	0.09	0.092	0.093	0.094	0.096
B05	Sample	Dilution_20%	0.2	DMSO	Lycopene	Standard_Development	Run087	Standard_Measurement	Plate_01	Clariostar_Study	MB	Biofoundry_,_London	Linear_Dilution_Pattern_V2	0.123	0.12	0.116	0.112	0.109	0.104	0.101	0.1	0.097	0.093	0.089	0.085	0.081	0.077	0.074	0.072	0.07	0.067	0.065	0.065	0.064	0.064	0.063	0.063	0.064	0.064	0.064	0.064	0.065	0.065	0.066	0.065	0.067	0.067	0.067	0.068
B06	Sample	Dilution_100%	1.0	DMSO	Lycopene	Standard_Development	Run087	Standard_Measurement	Plate_01	Clariostar_Study	MB	Biofoundry_,_London	Linear_Dilution_Pattern_V2	0.165	0.162	0.158	0.154	0.15	0.146	0.143	0.142	0.141	0.139	0.135	0.132	0.128	0.124	0.121	0.117	0.114	0.112	0.111	0.111	0.11	0.111	0.112	0.114	0.117	0.121	0.125	0.129	0.132	0.136	0.14	0.142	0.146	0.149	0.155	0.163
B07	Sample	Dilution_80%	0.8	DMSO	Lycopene	Standard_Development	Run087	Standard_Measurement	Plate_01	Clariostar_Study	MB	Biofoundry_,_London	Linear_Dilution_Pattern_V2	0.157	0.154	0.149	0.146	0.142	0.138	0.135	0.134	0.132	0.13	0.129	0.124	0.12	0.117	0.114	0.11	0.108	0.105	0.103	0.103	0.103	0.103	0.103	0.105	0.108	0.111	0.114	0.116	0.119	0.122	0.124	0.126	0.129	0.132	0.136	0.142
B08	Sample	Dilution_60%	0.6	DMSO	Lycopene	Standard_Development	Run087	Standard_Measurement	Plate_01	Clariostar_Study	MB	Biofoundry_,_London	Linear_Dilution_Pattern_V2	0.147	0.144	0.14	0.135	0.132	0.128	0.124	0.123	0.121	0.118	0.115	0.111	0.108	0.104	0.1	0.097	0.094	0.092	0.091	0.09	0.089	0.089	0.09	0.091	0.093	0.095	0.097	0.098	0.1	0.102	0.104	0.105	0.107	0.11	0.113	0.117
B09	Sample	Dilution_40%	0.4	DMSO	Lycopene	Standard_Development	Run087	Standard_Measurement	Plate_01	Clariostar_Study	MB	Biofoundry_,_London	Linear_Dilution_Pattern_V2	0.136	0.133	0.129	0.125	0.123	0.118	0.115	0.113	0.11	0.106	0.103	0.099	0.095	0.091	0.088	0.086	0.083	0.081	0.079	0.077	0.077	0.077	0.077	0.077	0.078	0.079	0.081	0.082	0.083	0.084	0.085	0.085	0.087	0.088	0.09	0.092
B10	Sample	Dilution_20%	0.2	DMSO	Lycopene	Standard_Development	Run087	Standard_Measurement	Plate_01	Clariostar_Study	MB	Biofoundry_,_London	Linear_Dilution_Pattern_V2	0.13	0.127	0.124	0.12	0.116	0.112	0.108	0.106	0.103	0.1	0.095	0.091	0.087	0.084	0.081	0.078	0.075	0.073	0.072	0.07	0.07	0.069	0.069	0.068	0.068	0.069	0.069	0.069	0.069	0.069	0.07	0.069	0.07	0.071	0.071	0.072
B11	Blank	DMSO_Blank		DMSO		Standard_Development	Run087	Standard_Measurement	Plate_01	Clariostar_Study	MB	Biofoundry_,_London	Linear_Dilution_Pattern_V2	0.125	0.122	0.118	0.115	0.111	0.106	0.102	0.101	0.097	0.092	0.087	0.084	0.079	0.077	0.074	0.071	0.069	0.067	0.064	0.063	0.062	0.062	0.06	0.06	0.06	0.059	0.058	0.057	0.056	0.056	0.056	0.054	0.054	0.054	0.053	0.052
B12	Blank	DMSO_Blank		DMSO		Standard_Development	Run087	Standard_Measurement	Plate_01	Clariostar_Study	MB	Biofoundry_,_London	Linear_Dilution_Pattern_V2	0.119	0.117	0.113	0.109	0.105	0.101	0.097	0.094	0.09	0.087	0.082	0.077	0.073	0.071	0.068	0.065	0.063	0.06	0.059	0.058	0.057	0.056	0.055	0.055	0.054	0.054	0.053	0.052	0.051	0.051	0.051	0.05	0.049	0.049	0.048	0.047
C01	Sample	Dilution_95%	0.95	DMSO	Lycopene	Standard_Development	Run087	Standard_Measurement	Plate_01	Clariostar_Study	MB	Biofoundry_,_London	Linear_Dilution_Pattern_V2	0.166	0.163	0.159	0.155	0.151	0.147	0.143	0.142	0.141	0.138	0.135	0.131	0.127	0.122	0.118	0.115	0.112	0.11	0.108	0.107	0.107	0.108	0.109	0.111	0.114	0.117	0.122	0.125	0.127	0.131	0.134	0.137	0.14	0.144	0.149	0.156
C02	Sample	Dilution_75%	0.75	DMSO	Lycopene	Standard_Development	Run087	Standard_Measurement	Plate_01	Clariostar_Study	MB	Biofoundry_,_London	Linear_Dilution_Pattern_V2	0.15	0.147	0.143	0.14	0.136	0.131	0.128	0.128	0.126	0.124	0.12	0.117	0.112	0.108	0.105	0.102	0.099	0.098	0.096	0.095	0.095	0.095	0.096	0.098	0.1	0.103	0.106	0.107	0.11	0.113	0.116	0.117	0.119	0.122	0.126	0.132
C03	Sample	Dilution_55%	0.55	DMSO	Lycopene	Standard_Development	Run087	Standard_Measurement	Plate_01	Clariostar_Study	MB	Biofoundry_,_London	Linear_Dilution_Pattern_V2	0.152	0.15	0.147	0.143	0.139	0.135	0.132	0.131	0.128	0.125	0.123	0.118	0.115	0.111	0.108	0.106	0.103	0.101	0.099	0.098	0.097	0.097	0.097	0.098	0.1	0.102	0.103	0.105	0.106	0.107	0.109	0.11	0.112	0.113	0.116	0.119
C04	Sample	Dilution_35%	0.35	DMSO	Lycopene	Standard_Development	Run087	Standard_Measurement	Plate_01	Clariostar_Study	MB	Biofoundry_,_London	Linear_Dilution_Pattern_V2	0.128	0.126	0.123	0.118	0.115	0.11	0.107	0.105	0.103	0.1	0.096	0.091	0.087	0.084	0.081	0.079	0.076	0.075	0.073	0.072	0.071	0.071	0.071	0.072	0.073	0.074	0.075	0.076	0.077	0.077	0.079	0.08	0.081	0.082	0.083	0.085
C05	Sample	Dilution_15%	0.15	DMSO	Lycopene	Standard_Development	Run087	Standard_Measurement	Plate_01	Clariostar_Study	MB	Biofoundry_,_London	Linear_Dilution_Pattern_V2	0.12	0.117	0.113	0.109	0.106	0.102	0.099	0.097	0.094	0.09	0.086	0.082	0.078	0.076	0.073	0.07	0.068	0.066	0.064	0.063	0.062	0.062	0.062	0.061	0.061	0.062	0.062	0.062	0.062	0.062	0.063	0.062	0.063	0.063	0.063	0.063
C06	Sample	Dilution_95%	0.95	DMSO	Lycopene	Standard_Development	Run087	Standard_Measurement	Plate_01	Clariostar_Study	MB	Biofoundry_,_London	Linear_Dilution_Pattern_V2	0.159	0.155	0.152	0.148	0.145	0.14	0.137	0.137	0.135	0.134	0.131	0.128	0.124	0.12	0.117	0.114	0.11	0.109	0.108	0.107	0.106	0.107	0.107	0.11	0.113	0.117	0.12	0.123	0.127	0.131	0.133	0.136	0.14	0.143	0.149	0.156
C07	Sample	Dilution_75%	0.75	DMSO	Lycopene	Standard_Development	Run087	Standard_Measurement	Plate_01	Clariostar_Study	MB	Biofoundry_,_London	Linear_Dilution_Pattern_V2	0.148	0.145	0.141	0.138	0.134	0.13	0.127	0.127	0.124	0.123	0.12	0.116	0.113	0.109	0.106	0.103	0.1	0.098	0.096	0.096	0.096	0.096	0.097	0.098	0.101	0.104	0.106	0.109	0.112	0.115	0.117	0.118	0.121	0.124	0.128	0.133
C08	Sample	Dilution_55%	0.55	DMSO	Lycopene	Standard_Development	Run087	Standard_Measurement	Plate_01	Clariostar_Study	MB	Biofoundry_,_London	Linear_Dilution_Pattern_V2	0.138	0.135	0.131	0.128	0.124	0.119	0.117	0.116	0.113	0.111	0.107	0.103	0.1	0.097	0.094	0.092	0.088	0.087	0.085	0.085	0.085	0.085	0.085	0.086	0.088	0.09	0.091	0.093	0.094	0.096	0.098	0.099	0.102	0.104	0.106	0.11
C09	Sample	Dilution_35%	0.35	DMSO	Lycopene	Standard_Development	Run087	Standard_Measurement	Plate_01	Clariostar_Study	MB	Biofoundry_,_London	Linear_Dilution_Pattern_V2	0.125	0.122	0.118	0.115	0.112	0.107	0.104	0.104	0.101	0.098	0.094	0.09	0.086	0.084	0.081	0.077	0.075	0.073	0.071	0.071	0.07	0.07	0.07	0.071	0.072	0.072	0.073	0.074	0.074	0.076	0.077	0.077	0.078	0.08	0.081	0.082
C10	Sample	Dilution_15%	0.15	DMSO	Lycopene	Standard_Development	Run087	Standard_Measurement	Plate_01	Clariostar_Study	MB	Biofoundry_,_London	Linear_Dilution_Pattern_V2	0.122	0.119	0.115	0.111	0.108	0.103	0.1	0.099	0.096	0.092	0.089	0.084	0.08	0.077	0.074	0.072	0.069	0.067	0.065	0.065	0.063	0.063	0.062	0.063	0.063	0.063	0.063	0.062	0.062	0.063	0.063	0.063	0.063	0.064	0.064	0.064
C11	Blank	DMSO_Blank		DMSO		Standard_Development	Run087	Standard_Measurement	Plate_01	Clariostar_Study	MB	Biofoundry_,_London	Linear_Dilution_Pattern_V2	0.117	0.114	0.11	0.106	0.103	0.098	0.094	0.093	0.089	0.086	0.082	0.077	0.073	0.069	0.065	0.064	0.061	0.059	0.057	0.057	0.056	0.055	0.054	0.053	0.053	0.053	0.052	0.052	0.051	0.051	0.051	0.05	0.05	0.049	0.048	0.047
C12	Blank	DMSO_Blank		DMSO		Standard_Development	Run087	Standard_Measurement	Plate_01	Clariostar_Study	MB	Biofoundry_,_London	Linear_Dilution_Pattern_V2	0.112	0.109	0.105	0.101	0.098	0.094	0.09	0.089	0.085	0.081	0.077	0.073	0.069	0.066	0.063	0.061	0.058	0.056	0.054	0.053	0.053	0.052	0.051	0.051	0.05	0.05	0.05	0.049	0.048	0.049	0.049	0.048	0.048	0.047	0.046	0.045
D01	Sample	Dilution_95%	0.95	DMSO	Lycopene	Standard_Development	Run087	Standard_Measurement	Plate_01	Clariostar_Study	MB	Biofoundry_,_London	Linear_Dilution_Pattern_V2	0.172	0.168	0.164	0.16	0.156	0.151	0.148	0.147	0.145	0.143	0.14	0.136	0.131	0.127	0.122	0.119	0.116	0.114	0.113	0.112	0.111	0.112	0.113	0.116	0.119	0.123	0.126	0.13	0.133	0.137	0.14	0.143	0.146	0.15	0.155	0.162
D02	Sample	Dilution_75%	0.75	DMSO	Lycopene	Standard_Development	Run087	Standard_Measurement	Plate_01	Clariostar_Study	MB	Biofoundry_,_London	Linear_Dilution_Pattern_V2	0.163	0.16	0.156	0.152	0.149	0.144	0.141	0.141	0.139	0.136	0.134	0.13	0.126	0.121	0.118	0.116	0.113	0.111	0.109	0.108	0.108	0.108	0.108	0.111	0.113	0.115	0.118	0.12	0.123	0.126	0.128	0.129	0.132	0.135	0.138	0.143
D03	Sample	Dilution_55%	0.55	DMSO	Lycopene	Standard_Development	Run087	Standard_Measurement	Plate_01	Clariostar_Study	MB	Biofoundry_,_London	Linear_Dilution_Pattern_V2	0.149	0.147	0.143	0.139	0.136	0.131	0.128	0.127	0.124	0.122	0.119	0.115	0.112	0.108	0.105	0.103	0.1	0.098	0.096	0.095	0.095	0.095	0.095	0.096	0.098	0.099	0.101	0.102	0.104	0.106	0.108	0.109	0.11	0.112	0.115	0.117
D04	Sample	Dilution_35%	0.35	DMSO	Lycopene	Standard_Development	Run087	Standard_Measurement	Plate_01	Clariostar_Study	MB	Biofoundry_,_London	Linear_Dilution_Pattern_V2	0.132	0.129	0.125	0.122	0.118	0.113	0.11	0.109	0.106	0.103	0.1	0.097	0.092	0.089	0.087	0.083	0.081	0.08	0.077	0.077	0.076	0.075	0.075	0.076	0.077	0.078	0.079	0.08	0.08	0.081	0.082	0.082	0.083	0.085	0.086	0.087
D05	Sample	Dilution_15%	0.15	DMSO	Lycopene	Standard_Development	Run087	Standard_Measurement	Plate_01	Clariostar_Study	MB	Biofoundry_,_London	Linear_Dilution_Pattern_V2	0.12	0.116	0.112	0.109	0.106	0.102	0.098	0.097	0.095	0.091	0.087	0.083	0.081	0.077	0.074	0.072	0.069	0.068	0.065	0.065	0.064	0.063	0.062	0.062	0.063	0.063	0.063	0.063	0.062	0.063	0.063	0.063	0.063	0.064	0.063	0.063
D06	Sample	Dilution_95%	0.95	DMSO	Lycopene	Standard_Development	Run087	Standard_Measurement	Plate_01	Clariostar_Study	MB	Biofoundry_,_London	Linear_Dilution_Pattern_V2	0.246	0.244	0.241	0.238	0.234	0.23	0.227	0.227	0.225	0.223	0.222	0.217	0.213	0.209	0.205	0.203	0.2	0.198	0.195	0.195	0.194	0.195	0.195	0.198	0.201	0.204	0.207	0.209	0.212	0.215	0.218	0.22	0.223	0.226	0.231	0.237
D07	Sample	Dilution_75%	0.75	DMSO	Lycopene	Standard_Development	Run087	Standard_Measurement	Plate_01	Clariostar_Study	MB	Biofoundry_,_London	Linear_Dilution_Pattern_V2	0.153	0.15	0.146	0.142	0.14	0.135	0.132	0.131	0.129	0.127	0.124	0.12	0.117	0.114	0.11	0.107	0.105	0.102	0.101	0.1	0.099	0.1	0.1	0.103	0.105	0.107	0.11	0.112	0.115	0.118	0.12	0.122	0.125	0.127	0.131	0.136
D08	Sample	Dilution_55%	0.55	DMSO	Lycopene	Standard_Development	Run087	Standard_Measurement	Plate_01	Clariostar_Study	MB	Biofoundry_,_London	Linear_Dilution_Pattern_V2	0.173	0.17	0.166	0.162	0.158	0.153	0.15	0.15	0.147	0.145	0.141	0.137	0.134	0.13	0.127	0.124	0.121	0.119	0.117	0.116	0.115	0.115	0.115	0.116	0.117	0.119	0.12	0.121	0.123	0.124	0.125	0.126	0.128	0.129	0.131	0.134
D09	Sample	Dilution_35%	0.35	DMSO	Lycopene	Standard_Development	Run087	Standard_Measurement	Plate_01	Clariostar_Study	MB	Biofoundry_,_London	Linear_Dilution_Pattern_V2	0.19	0.188	0.184	0.179	0.177	0.172	0.169	0.168	0.164	0.161	0.158	0.153	0.149	0.146	0.143	0.14	0.138	0.135	0.133	0.132	0.13	0.13	0.129	0.129	0.13	0.13	0.13	0.13	0.13	0.131	0.131	0.131	0.131	0.131	0.132	0.133
D10	Sample	Dilution_15%	0.15	DMSO	Lycopene	Standard_Development	Run087	Standard_Measurement	Plate_01	Clariostar_Study	MB	Biofoundry_,_London	Linear_Dilution_Pattern_V2	0.129	0.125	0.121	0.118	0.114	0.109	0.106	0.105	0.102	0.098	0.094	0.089	0.085	0.081	0.079	0.077	0.074	0.072	0.07	0.069	0.068	0.067	0.067	0.067	0.067	0.067	0.067	0.067	0.067	0.067	0.068	0.067	0.067	0.068	0.067	0.067
D11	Blank	DMSO_Blank		DMSO		Standard_Development	Run087	Standard_Measurement	Plate_01	Clariostar_Study	MB	Biofoundry_,_London	Linear_Dilution_Pattern_V2	0.12	0.116	0.112	0.108	0.105	0.101	0.097	0.096	0.092	0.087	0.084	0.079	0.075	0.072	0.069	0.067	0.064	0.061	0.06	0.059	0.058	0.057	0.056	0.056	0.055	0.055	0.054	0.053	0.053	0.052	0.052	0.051	0.051	0.05	0.049	0.048
D12	Blank	DMSO_Blank		DMSO		Standard_Development	Run087	Standard_Measurement	Plate_01	Clariostar_Study	MB	Biofoundry_,_London	Linear_Dilution_Pattern_V2	0.116	0.112	0.108	0.104	0.101	0.095	0.092	0.091	0.087	0.083	0.078	0.073	0.069	0.066	0.063	0.061	0.058	0.056	0.053	0.053	0.052	0.051	0.051	0.05	0.051	0.05	0.049	0.048	0.048	0.048	0.048	0.048	0.047	0.046	0.045	0.044
E01	Sample	Dilution_90%	0.9	DMSO	Lycopene	Standard_Development	Run087	Standard_Measurement	Plate_01	Clariostar_Study	MB	Biofoundry_,_London	Linear_Dilution_Pattern_V2	0.175	0.172	0.168	0.164	0.16	0.156	0.152	0.151	0.149	0.147	0.144	0.139	0.134	0.13	0.126	0.123	0.12	0.118	0.116	0.115	0.114	0.115	0.115	0.118	0.121	0.124	0.127	0.131	0.134	0.137	0.14	0.142	0.146	0.149	0.154	0.161
E02	Sample	Dilution_70%	0.7	DMSO	Lycopene	Standard_Development	Run087	Standard_Measurement	Plate_01	Clariostar_Study	MB	Biofoundry_,_London	Linear_Dilution_Pattern_V2	0.159	0.155	0.152	0.147	0.144	0.139	0.136	0.135	0.133	0.132	0.129	0.125	0.12	0.116	0.113	0.111	0.108	0.106	0.104	0.103	0.102	0.103	0.103	0.105	0.107	0.11	0.112	0.113	0.116	0.118	0.121	0.122	0.125	0.127	0.13	0.134
E03	Sample	Dilution_50%	0.5	DMSO	Lycopene	Standard_Development	Run087	Standard_Measurement	Plate_01	Clariostar_Study	MB	Biofoundry_,_London	Linear_Dilution_Pattern_V2	0.139	0.136	0.132	0.128	0.124	0.119	0.116	0.115	0.113	0.11	0.107	0.103	0.099	0.096	0.093	0.09	0.087	0.085	0.083	0.082	0.083	0.082	0.083	0.084	0.086	0.087	0.089	0.089	0.092	0.094	0.096	0.096	0.098	0.1	0.102	0.105
E04	Sample	Dilution_30%	0.3	DMSO	Lycopene	Standard_Development	Run087	Standard_Measurement	Plate_01	Clariostar_Study	MB	Biofoundry_,_London	Linear_Dilution_Pattern_V2	0.154	0.151	0.147	0.143	0.14	0.135	0.132	0.131	0.128	0.125	0.122	0.118	0.114	0.11	0.107	0.104	0.102	0.1	0.098	0.097	0.097	0.096	0.095	0.096	0.097	0.098	0.098	0.097	0.098	0.099	0.1	0.1	0.1	0.1	0.1	0.102
E05	Sample	Dilution_10%	0.1	DMSO	Lycopene	Standard_Development	Run087	Standard_Measurement	Plate_01	Clariostar_Study	MB	Biofoundry_,_London	Linear_Dilution_Pattern_V2	0.116	0.113	0.108	0.105	0.101	0.096	0.093	0.092	0.089	0.086	0.082	0.077	0.075	0.071	0.068	0.065	0.064	0.062	0.059	0.059	0.058	0.058	0.057	0.058	0.058	0.058	0.058	0.057	0.057	0.057	0.058	0.057	0.058	0.057	0.056	0.056
E06	Sample	Dilution_90%	0.9	DMSO	Lycopene	Standard_Development	Run087	Standard_Measurement	Plate_01	Clariostar_Study	MB	Biofoundry_,_London	Linear_Dilution_Pattern_V2	0.161	0.158	0.154	0.15	0.147	0.142	0.139	0.14	0.138	0.136	0.133	0.13	0.126	0.121	0.118	0.115	0.112	0.11	0.109	0.109	0.108	0.109	0.11	0.112	0.115	0.118	0.122	0.124	0.128	0.131	0.134	0.137	0.14	0.143	0.149	0.155
E07	Sample	Dilution_70%	0.7	DMSO	Lycopene	Standard_Development	Run087	Standard_Measurement	Plate_01	Clariostar_Study	MB	Biofoundry_,_London	Linear_Dilution_Pattern_V2	0.149	0.145	0.142	0.138	0.135	0.13	0.128	0.127	0.125	0.122	0.119	0.115	0.112	0.108	0.106	0.103	0.099	0.097	0.096	0.096	0.095	0.095	0.096	0.097	0.1	0.102	0.105	0.107	0.109	0.112	0.114	0.115	0.118	0.121	0.124	0.129
E08	Sample	Dilution_50%	0.5	DMSO	Lycopene	Standard_Development	Run087	Standard_Measurement	Plate_01	Clariostar_Study	MB	Biofoundry_,_London	Linear_Dilution_Pattern_V2	0.139	0.136	0.132	0.128	0.125	0.12	0.117	0.116	0.113	0.111	0.108	0.104	0.101	0.097	0.093	0.091	0.089	0.087	0.084	0.084	0.083	0.083	0.083	0.085	0.086	0.088	0.09	0.091	0.092	0.094	0.095	0.097	0.098	0.1	0.102	0.105
E09	Sample	Dilution_30%	0.3	DMSO	Lycopene	Standard_Development	Run087	Standard_Measurement	Plate_01	Clariostar_Study	MB	Biofoundry_,_London	Linear_Dilution_Pattern_V2	0.153	0.15	0.146	0.142	0.139	0.134	0.131	0.13	0.127	0.123	0.12	0.117	0.112	0.108	0.106	0.103	0.101	0.098	0.097	0.096	0.094	0.094	0.093	0.094	0.095	0.096	0.096	0.096	0.096	0.096	0.097	0.097	0.098	0.098	0.099	0.099
E10	Sample	Dilution_10%	0.1	DMSO	Lycopene	Standard_Development	Run087	Standard_Measurement	Plate_01	Clariostar_Study	MB	Biofoundry_,_London	Linear_Dilution_Pattern_V2	0.121	0.117	0.113	0.109	0.106	0.102	0.098	0.096	0.092	0.088	0.084	0.08	0.077	0.073	0.07	0.068	0.065	0.063	0.06	0.06	0.059	0.059	0.058	0.058	0.059	0.059	0.059	0.058	0.058	0.058	0.058	0.058	0.058	0.058	0.057	0.057
E11	Blank	DMSO_Blank		DMSO		Standard_Development	Run087	Standard_Measurement	Plate_01	Clariostar_Study	MB	Biofoundry_,_London	Linear_Dilution_Pattern_V2	0.12	0.117	0.114	0.11	0.105	0.1	0.097	0.096	0.092	0.088	0.083	0.078	0.074	0.071	0.068	0.066	0.063	0.06	0.058	0.058	0.056	0.056	0.054	0.054	0.055	0.054	0.053	0.052	0.052	0.052	0.052	0.051	0.05	0.049	0.048	0.047
E12	Blank	DMSO_Blank		DMSO		Standard_Development	Run087	Standard_Measurement	Plate_01	Clariostar_Study	MB	Biofoundry_,_London	Linear_Dilution_Pattern_V2	0.117	0.113	0.108	0.104	0.1	0.095	0.092	0.09	0.087	0.083	0.078	0.073	0.07	0.066	0.063	0.061	0.058	0.056	0.054	0.053	0.052	0.051	0.051	0.051	0.05	0.05	0.05	0.048	0.048	0.048	0.048	0.047	0.047	0.046	0.045	0.044
F01	Sample	Dilution_90%	0.9	DMSO	Lycopene	Standard_Development	Run087	Standard_Measurement	Plate_01	Clariostar_Study	MB	Biofoundry_,_London	Linear_Dilution_Pattern_V2	0.176	0.173	0.169	0.165	0.16	0.156	0.152	0.15	0.148	0.146	0.143	0.139	0.134	0.13	0.125	0.123	0.119	0.117	0.115	0.114	0.114	0.114	0.115	0.117	0.119	0.123	0.126	0.129	0.132	0.136	0.139	0.141	0.143	0.146	0.152	0.158
F02	Sample	Dilution_70%	0.7	DMSO	Lycopene	Standard_Development	Run087	Standard_Measurement	Plate_01	Clariostar_Study	MB	Biofoundry_,_London	Linear_Dilution_Pattern_V2	0.155	0.152	0.147	0.143	0.14	0.135	0.132	0.132	0.13	0.127	0.125	0.12	0.116	0.111	0.108	0.105	0.102	0.1	0.098	0.097	0.097	0.097	0.098	0.099	0.102	0.104	0.107	0.108	0.111	0.114	0.116	0.117	0.12	0.122	0.125	0.13
F03	Sample	Dilution_50%	0.5	DMSO	Lycopene	Standard_Development	Run087	Standard_Measurement	Plate_01	Clariostar_Study	MB	Biofoundry_,_London	Linear_Dilution_Pattern_V2	0.197	0.194	0.19	0.188	0.184	0.179	0.175	0.174	0.172	0.17	0.167	0.162	0.158	0.154	0.151	0.149	0.146	0.143	0.141	0.14	0.139	0.138	0.137	0.138	0.139	0.14	0.14	0.139	0.14	0.142	0.142	0.141	0.142	0.143	0.144	0.145
F04	Sample	Dilution_30%	0.3	DMSO	Lycopene	Standard_Development	Run087	Standard_Measurement	Plate_01	Clariostar_Study	MB	Biofoundry_,_London	Linear_Dilution_Pattern_V2	0.182	0.179	0.175	0.172	0.169	0.164	0.162	0.161	0.158	0.154	0.151	0.147	0.144	0.14	0.137	0.135	0.132	0.131	0.129	0.127	0.126	0.125	0.124	0.124	0.124	0.124	0.125	0.124	0.123	0.124	0.124	0.124	0.123	0.123	0.123	0.124
F05	Sample	Dilution_10%	0.1	DMSO	Lycopene	Standard_Development	Run087	Standard_Measurement	Plate_01	Clariostar_Study	MB	Biofoundry_,_London	Linear_Dilution_Pattern_V2	0.118	0.114	0.111	0.107	0.103	0.099	0.096	0.095	0.092	0.09	0.087	0.083	0.079	0.076	0.073	0.071	0.069	0.067	0.064	0.063	0.063	0.062	0.06	0.061	0.061	0.061	0.061	0.06	0.059	0.06	0.061	0.06	0.06	0.06	0.059	0.059
F06	Sample	Dilution_90%	0.9	DMSO	Lycopene	Standard_Development	Run087	Standard_Measurement	Plate_01	Clariostar_Study	MB	Biofoundry_,_London	Linear_Dilution_Pattern_V2	0.163	0.16	0.156	0.152	0.148	0.143	0.14	0.141	0.14	0.139	0.136	0.132	0.129	0.125	0.121	0.118	0.115	0.114	0.112	0.111	0.111	0.111	0.112	0.114	0.117	0.121	0.124	0.127	0.13	0.134	0.137	0.139	0.142	0.146	0.15	0.156
F07	Sample	Dilution_70%	0.7	DMSO	Lycopene	Standard_Development	Run087	Standard_Measurement	Plate_01	Clariostar_Study	MB	Biofoundry_,_London	Linear_Dilution_Pattern_V2	0.15	0.146	0.142	0.139	0.136	0.131	0.128	0.128	0.126	0.125	0.122	0.118	0.115	0.111	0.108	0.105	0.102	0.1	0.098	0.098	0.097	0.098	0.098	0.1	0.102	0.104	0.107	0.109	0.111	0.114	0.117	0.117	0.12	0.123	0.126	0.13
F08	Sample	Dilution_50%	0.5	DMSO	Lycopene	Standard_Development	Run087	Standard_Measurement	Plate_01	Clariostar_Study	MB	Biofoundry_,_London	Linear_Dilution_Pattern_V2	0.139	0.137	0.133	0.129	0.126	0.121	0.118	0.117	0.115	0.112	0.109	0.105	0.102	0.098	0.095	0.093	0.091	0.089	0.087	0.086	0.085	0.085	0.086	0.087	0.088	0.089	0.091	0.092	0.093	0.096	0.097	0.098	0.099	0.101	0.103	0.106
F09	Sample	Dilution_30%	0.3	DMSO	Lycopene	Standard_Development	Run087	Standard_Measurement	Plate_01	Clariostar_Study	MB	Biofoundry_,_London	Linear_Dilution_Pattern_V2	0.128	0.125	0.121	0.117	0.114	0.109	0.105	0.105	0.102	0.1	0.096	0.092	0.088	0.085	0.082	0.08	0.077	0.074	0.072	0.071	0.071	0.07	0.07	0.071	0.072	0.073	0.073	0.073	0.074	0.075	0.076	0.076	0.076	0.077	0.078	0.08
F10	Sample	Dilution_10%	0.1	DMSO	Lycopene	Standard_Development	Run087	Standard_Measurement	Plate_01	Clariostar_Study	MB	Biofoundry_,_London	Linear_Dilution_Pattern_V2	0.118	0.114	0.11	0.106	0.102	0.098	0.094	0.093	0.089	0.086	0.082	0.078	0.075	0.071	0.069	0.067	0.065	0.062	0.06	0.059	0.058	0.058	0.057	0.057	0.058	0.058	0.058	0.057	0.057	0.057	0.057	0.057	0.057	0.057	0.056	0.056
F11	Blank	DMSO		DMSO		Standard_Development	Run087	Standard_Measurement	Plate_01	Clariostar_Study	MB	Biofoundry_,_London	Linear_Dilution_Pattern_V2	0.116	0.113	0.109	0.105	0.101	0.097	0.093	0.092	0.088	0.084	0.08	0.075	0.071	0.068	0.065	0.063	0.06	0.059	0.056	0.055	0.055	0.054	0.053	0.053	0.053	0.053	0.052	0.051	0.051	0.051	0.05	0.049	0.049	0.048	0.047	0.046
F12	Blank	DMSO		DMSO		Standard_Development	Run087	Standard_Measurement	Plate_01	Clariostar_Study	MB	Biofoundry_,_London	Linear_Dilution_Pattern_V2	0.113	0.109	0.105	0.101	0.098	0.092	0.089	0.088	0.084	0.079	0.075	0.071	0.067	0.064	0.061	0.059	0.057	0.054	0.052	0.052	0.051	0.05	0.049	0.049	0.049	0.048	0.048	0.046	0.047	0.046	0.046	0.045	0.045	0.045	0.044	0.043
G01	Sample	Dilution_85%	0.85	DMSO	Lycopene	Standard_Development	Run087	Standard_Measurement	Plate_01	Clariostar_Study	MB	Biofoundry_,_London	Linear_Dilution_Pattern_V2	0.18	0.177	0.173	0.169	0.165	0.159	0.156	0.155	0.153	0.15	0.148	0.143	0.139	0.134	0.13	0.127	0.124	0.121	0.118	0.117	0.117	0.117	0.118	0.119	0.122	0.125	0.128	0.13	0.134	0.136	0.139	0.141	0.144	0.146	0.151	0.156
G02	Sample	Dilution_65%	0.65	DMSO	Lycopene	Standard_Development	Run087	Standard_Measurement	Plate_01	Clariostar_Study	MB	Biofoundry_,_London	Linear_Dilution_Pattern_V2	0.156	0.153	0.149	0.145	0.141	0.137	0.133	0.133	0.13	0.128	0.125	0.121	0.116	0.113	0.109	0.106	0.103	0.101	0.1	0.099	0.098	0.098	0.099	0.1	0.102	0.104	0.107	0.108	0.11	0.113	0.114	0.115	0.118	0.12	0.122	0.126
G03	Sample	Dilution_45%	0.45	DMSO	Lycopene	Standard_Development	Run087	Standard_Measurement	Plate_01	Clariostar_Study	MB	Biofoundry_,_London	Linear_Dilution_Pattern_V2	0.145	0.142	0.138	0.134	0.131	0.127	0.123	0.122	0.119	0.116	0.113	0.109	0.106	0.102	0.099	0.096	0.093	0.091	0.089	0.088	0.087	0.087	0.087	0.088	0.089	0.09	0.092	0.092	0.093	0.095	0.096	0.096	0.098	0.099	0.101	0.103
G04	Sample	Dilution_25%	0.25	DMSO	Lycopene	Standard_Development	Run087	Standard_Measurement	Plate_01	Clariostar_Study	MB	Biofoundry_,_London	Linear_Dilution_Pattern_V2	0.125	0.122	0.119	0.114	0.111	0.106	0.103	0.102	0.099	0.096	0.093	0.088	0.085	0.081	0.079	0.076	0.074	0.072	0.07	0.069	0.068	0.067	0.067	0.068	0.068	0.07	0.07	0.07	0.07	0.071	0.072	0.072	0.073	0.073	0.074	0.074
G05	Sample	Dilution_05%	0.0499999999999999	DMSO	Lycopene	Standard_Development	Run087	Standard_Measurement	Plate_01	Clariostar_Study	MB	Biofoundry_,_London	Linear_Dilution_Pattern_V2	0.119	0.116	0.112	0.108	0.104	0.1	0.097	0.096	0.093	0.089	0.085	0.081	0.077	0.073	0.071	0.069	0.067	0.064	0.062	0.061	0.06	0.06	0.058	0.059	0.059	0.059	0.058	0.057	0.057	0.057	0.057	0.056	0.056	0.055	0.055	0.054
G06	Sample	Dilution_85%	0.85	DMSO	Lycopene	Standard_Development	Run087	Standard_Measurement	Plate_01	Clariostar_Study	MB	Biofoundry_,_London	Linear_Dilution_Pattern_V2	0.163	0.16	0.156	0.152	0.148	0.143	0.14	0.14	0.138	0.137	0.134	0.131	0.127	0.123	0.119	0.117	0.114	0.112	0.109	0.108	0.108	0.109	0.109	0.111	0.114	0.117	0.12	0.122	0.125	0.128	0.132	0.134	0.137	0.14	0.144	0.15
G07	Sample	Dilution_65%	0.65	DMSO	Lycopene	Standard_Development	Run087	Standard_Measurement	Plate_01	Clariostar_Study	MB	Biofoundry_,_London	Linear_Dilution_Pattern_V2	0.15	0.147	0.144	0.14	0.136	0.132	0.128	0.128	0.126	0.124	0.122	0.118	0.114	0.11	0.106	0.105	0.102	0.1	0.097	0.096	0.096	0.096	0.096	0.098	0.1	0.103	0.105	0.107	0.109	0.111	0.113	0.115	0.117	0.119	0.122	0.126
G08	Sample	Dilution_45%	0.45	DMSO	Lycopene	Standard_Development	Run087	Standard_Measurement	Plate_01	Clariostar_Study	MB	Biofoundry_,_London	Linear_Dilution_Pattern_V2	0.142	0.138	0.135	0.13	0.127	0.122	0.119	0.118	0.116	0.113	0.11	0.106	0.102	0.098	0.095	0.093	0.09	0.088	0.086	0.085	0.084	0.084	0.084	0.085	0.086	0.088	0.089	0.09	0.091	0.094	0.094	0.095	0.096	0.098	0.1	0.103
G09	Sample	Dilution_25%	0.25	DMSO	Lycopene	Standard_Development	Run087	Standard_Measurement	Plate_01	Clariostar_Study	MB	Biofoundry_,_London	Linear_Dilution_Pattern_V2	0.127	0.124	0.119	0.116	0.112	0.107	0.103	0.102	0.099	0.097	0.093	0.089	0.086	0.081	0.078	0.076	0.074	0.071	0.069	0.069	0.067	0.067	0.067	0.068	0.068	0.069	0.07	0.069	0.069	0.07	0.072	0.071	0.072	0.073	0.073	0.074
G10	Sample	Dilution_05%	0.0499999999999999	DMSO	Lycopene	Standard_Development	Run087	Standard_Measurement	Plate_01	Clariostar_Study	MB	Biofoundry_,_London	Linear_Dilution_Pattern_V2	0.12	0.116	0.112	0.108	0.104	0.1	0.096	0.096	0.092	0.088	0.083	0.079	0.075	0.072	0.069	0.067	0.065	0.062	0.06	0.059	0.058	0.058	0.057	0.057	0.057	0.056	0.056	0.055	0.055	0.055	0.055	0.054	0.054	0.054	0.053	0.053
G11	Blank	DMSO_Blank		DMSO		Standard_Development	Run087	Standard_Measurement	Plate_01	Clariostar_Study	MB	Biofoundry_,_London	Linear_Dilution_Pattern_V2	0.118	0.114	0.109	0.106	0.102	0.097	0.093	0.091	0.088	0.084	0.08	0.075	0.071	0.068	0.065	0.063	0.06	0.058	0.056	0.055	0.054	0.053	0.052	0.052	0.053	0.052	0.051	0.05	0.05	0.049	0.05	0.049	0.048	0.048	0.047	0.045
G12	Blank	DMSO_Blank		DMSO		Standard_Development	Run087	Standard_Measurement	Plate_01	Clariostar_Study	MB	Biofoundry_,_London	Linear_Dilution_Pattern_V2	0.115	0.111	0.107	0.102	0.098	0.094	0.09	0.089	0.085	0.081	0.076	0.071	0.066	0.063	0.06	0.058	0.056	0.053	0.051	0.051	0.049	0.049	0.048	0.048	0.048	0.048	0.047	0.046	0.046	0.046	0.046	0.045	0.045	0.044	0.043	0.042
H01	Sample	Dilution_85%	0.85	DMSO	Lycopene	Standard_Development	Run087	Standard_Measurement	Plate_01	Clariostar_Study	MB	Biofoundry_,_London	Linear_Dilution_Pattern_V2	0.184	0.18	0.176	0.171	0.166	0.161	0.157	0.155	0.152	0.15	0.146	0.141	0.135	0.13	0.126	0.122	0.119	0.116	0.113	0.113	0.112	0.113	0.113	0.115	0.118	0.12	0.123	0.125	0.128	0.131	0.134	0.135	0.138	0.141	0.146	0.151
H02	Sample	Dilution_65%	0.65	DMSO	Lycopene	Standard_Development	Run087	Standard_Measurement	Plate_01	Clariostar_Study	MB	Biofoundry_,_London	Linear_Dilution_Pattern_V2	0.166	0.163	0.158	0.155	0.151	0.145	0.141	0.141	0.14	0.136	0.132	0.127	0.122	0.118	0.114	0.111	0.109	0.106	0.103	0.102	0.102	0.102	0.102	0.103	0.105	0.107	0.109	0.111	0.113	0.115	0.117	0.118	0.12	0.122	0.124	0.128
H03	Sample	Dilution_45%	0.45	DMSO	Lycopene	Standard_Development	Run087	Standard_Measurement	Plate_01	Clariostar_Study	MB	Biofoundry_,_London	Linear_Dilution_Pattern_V2	0.148	0.145	0.141	0.137	0.134	0.129	0.125	0.124	0.122	0.119	0.116	0.112	0.107	0.104	0.101	0.099	0.096	0.094	0.092	0.09	0.09	0.09	0.089	0.09	0.092	0.093	0.094	0.095	0.096	0.097	0.099	0.099	0.1	0.101	0.102	0.104
H04	Sample	Dilution_25%	0.25	DMSO	Lycopene	Standard_Development	Run087	Standard_Measurement	Plate_01	Clariostar_Study	MB	Biofoundry_,_London	Linear_Dilution_Pattern_V2	0.136	0.133	0.129	0.124	0.121	0.116	0.112	0.111	0.108	0.105	0.101	0.096	0.092	0.088	0.084	0.082	0.079	0.077	0.075	0.074	0.073	0.072	0.071	0.072	0.073	0.073	0.074	0.074	0.074	0.075	0.076	0.076	0.076	0.077	0.077	0.078
H05	Sample	Dilution_05%	0.0499999999999999	DMSO	Lycopene	Standard_Development	Run087	Standard_Measurement	Plate_01	Clariostar_Study	MB	Biofoundry_,_London	Linear_Dilution_Pattern_V2	0.122	0.118	0.115	0.111	0.108	0.103	0.1	0.098	0.095	0.091	0.087	0.083	0.079	0.076	0.072	0.07	0.069	0.066	0.064	0.063	0.061	0.061	0.059	0.059	0.059	0.059	0.059	0.058	0.058	0.058	0.058	0.057	0.057	0.056	0.055	0.054
H06	Sample	Dilution_85%	0.85	DMSO	Lycopene	Standard_Development	Run087	Standard_Measurement	Plate_01	Clariostar_Study	MB	Biofoundry_,_London	Linear_Dilution_Pattern_V2	0.161	0.158	0.154	0.15	0.146	0.142	0.137	0.138	0.136	0.134	0.131	0.128	0.124	0.12	0.116	0.114	0.111	0.109	0.108	0.106	0.105	0.106	0.107	0.109	0.112	0.115	0.118	0.12	0.123	0.126	0.129	0.131	0.134	0.137	0.141	0.147
H07	Sample	Dilution_65%	0.65	DMSO	Lycopene	Standard_Development	Run087	Standard_Measurement	Plate_01	Clariostar_Study	MB	Biofoundry_,_London	Linear_Dilution_Pattern_V2	0.151	0.147	0.144	0.14	0.137	0.132	0.129	0.128	0.126	0.124	0.122	0.117	0.114	0.11	0.106	0.104	0.101	0.099	0.097	0.096	0.095	0.095	0.095	0.097	0.1	0.102	0.104	0.105	0.107	0.11	0.112	0.113	0.115	0.117	0.121	0.124
H08	Sample	Dilution_45%	0.45	DMSO	Lycopene	Standard_Development	Run087	Standard_Measurement	Plate_01	Clariostar_Study	MB	Biofoundry_,_London	Linear_Dilution_Pattern_V2	0.142	0.139	0.135	0.13	0.127	0.121	0.118	0.117	0.114	0.111	0.107	0.103	0.099	0.095	0.091	0.089	0.086	0.084	0.082	0.081	0.079	0.08	0.08	0.082	0.083	0.084	0.086	0.086	0.087	0.089	0.091	0.091	0.093	0.094	0.096	0.098
H09	Sample	Dilution_25%	0.25	DMSO	Lycopene	Standard_Development	Run087	Standard_Measurement	Plate_01	Clariostar_Study	MB	Biofoundry_,_London	Linear_Dilution_Pattern_V2	0.135	0.131	0.127	0.124	0.12	0.116	0.112	0.11	0.106	0.103	0.1	0.094	0.09	0.087	0.084	0.081	0.079	0.076	0.074	0.073	0.072	0.072	0.071	0.072	0.072	0.073	0.074	0.074	0.074	0.075	0.075	0.075	0.076	0.076	0.077	0.077
H10	Sample	Dilution_05%	0.0499999999999999	DMSO	Lycopene	Standard_Development	Run087	Standard_Measurement	Plate_01	Clariostar_Study	MB	Biofoundry_,_London	Linear_Dilution_Pattern_V2	0.123	0.119	0.114	0.11	0.106	0.101	0.098	0.097	0.093	0.089	0.085	0.081	0.077	0.074	0.071	0.068	0.065	0.063	0.061	0.06	0.059	0.058	0.057	0.057	0.057	0.056	0.056	0.055	0.054	0.054	0.054	0.054	0.054	0.053	0.051	0.05
H11	Blank	DMSO_Blank		DMSO		Standard_Development	Run087	Standard_Measurement	Plate_01	Clariostar_Study	MB	Biofoundry_,_London	Linear_Dilution_Pattern_V2	0.12	0.115	0.111	0.107	0.103	0.098	0.094	0.093	0.09	0.086	0.081	0.077	0.073	0.07	0.067	0.065	0.063	0.06	0.058	0.057	0.056	0.056	0.054	0.054	0.054	0.053	0.053	0.052	0.051	0.051	0.051	0.051	0.05	0.049	0.048	0.046
H12	Blank	DMSO_Blank		DMSO		Standard_Development	Run087	Standard_Measurement	Plate_01	Clariostar_Study	MB	Biofoundry_,_London	Linear_Dilution_Pattern_V2	0.128	0.123	0.119	0.114	0.11	0.104	0.1	0.099	0.095	0.09	0.084	0.078	0.073	0.068	0.066	0.063	0.061	0.058	0.056	0.054	0.053	0.052	0.051	0.052	0.052	0.051	0.05	0.049	0.049	0.049	0.049	0.048	0.048	0.047	0.046	0.044
A01	Sample	Dilution_100%	1.0	DMSO	Lycopene	Standard_Development	Run087	Standard_Measurement	Plate_01	Clariostar_Study	MB	Biofoundry_,_London	Linear_Dilution_Pattern_V2	0.159	0.156	0.151	0.148	0.143	0.138	0.136	0.135	0.131	0.129	0.126	0.121	0.117	0.112	0.108	0.105	0.102	0.1	0.098	0.098	0.098	0.098	0.101	0.104	0.106	0.11	0.115	0.118	0.121	0.126	0.13	0.132	0.137	0.141	0.148	0.155
A02	Sample	Dilution_80%	0.8	DMSO	Lycopene	Standard_Development	Run087	Standard_Measurement	Plate_01	Clariostar_Study	MB	Biofoundry_,_London	Linear_Dilution_Pattern_V2	0.162	0.159	0.155	0.151	0.147	0.142	0.14	0.139	0.136	0.133	0.13	0.126	0.122	0.118	0.115	0.111	0.109	0.107	0.106	0.106	0.105	0.106	0.107	0.11	0.112	0.114	0.117	0.12	0.123	0.126	0.128	0.131	0.134	0.137	0.142	0.149
A03	Sample	Dilution_60%	0.6	DMSO	Lycopene	Standard_Development	Run087	Standard_Measurement	Plate_01	Clariostar_Study	MB	Biofoundry_,_London	Linear_Dilution_Pattern_V2	0.137	0.134	0.131	0.127	0.122	0.118	0.117	0.114	0.111	0.108	0.104	0.1	0.096	0.092	0.089	0.086	0.083	0.082	0.08	0.08	0.08	0.08	0.082	0.083	0.084	0.086	0.088	0.09	0.092	0.095	0.096	0.098	0.101	0.103	0.107	0.112
A04	Sample	Dilution_40%	0.4	DMSO	Lycopene	Standard_Development	Run087	Standard_Measurement	Plate_01	Clariostar_Study	MB	Biofoundry_,_London	Linear_Dilution_Pattern_V2	0.129	0.126	0.122	0.119	0.115	0.11	0.108	0.106	0.102	0.098	0.095	0.089	0.085	0.082	0.079	0.076	0.074	0.072	0.07	0.07	0.07	0.069	0.07	0.071	0.072	0.072	0.074	0.075	0.075	0.078	0.079	0.079	0.081	0.084	0.086	0.089
A05	Sample	Dilution_20%	0.2	DMSO	Lycopene	Standard_Development	Run087	Standard_Measurement	Plate_01	Clariostar_Study	MB	Biofoundry_,_London	Linear_Dilution_Pattern_V2	0.122	0.12	0.116	0.112	0.108	0.103	0.1	0.098	0.094	0.09	0.085	0.08	0.076	0.073	0.07	0.067	0.064	0.063	0.06	0.06	0.059	0.059	0.059	0.059	0.059	0.06	0.06	0.059	0.06	0.061	0.061	0.061	0.063	0.064	0.064	0.066
A06	Sample	Dilution_100%	1.0	DMSO	Lycopene	Standard_Development	Run087	Standard_Measurement	Plate_01	Clariostar_Study	MB	Biofoundry_,_London	Linear_Dilution_Pattern_V2	0.156	0.153	0.151	0.146	0.142	0.139	0.136	0.134	0.132	0.13	0.127	0.123	0.119	0.115	0.112	0.108	0.105	0.104	0.102	0.102	0.102	0.102	0.104	0.107	0.11	0.113	0.117	0.121	0.125	0.129	0.132	0.134	0.138	0.143	0.149	0.157
A07	Sample	Dilution_80%	0.8	DMSO	Lycopene	Standard_Development	Run087	Standard_Measurement	Plate_01	Clariostar_Study	MB	Biofoundry_,_London	Linear_Dilution_Pattern_V2	0.155	0.152	0.149	0.145	0.141	0.136	0.133	0.132	0.13	0.127	0.124	0.119	0.115	0.111	0.106	0.104	0.101	0.099	0.098	0.096	0.097	0.097	0.098	0.1	0.102	0.105	0.108	0.111	0.113	0.117	0.119	0.121	0.124	0.128	0.132	0.138
A08	Sample	Dilution_60%	0.6	DMSO	Lycopene	Standard_Development	Run087	Standard_Measurement	Plate_01	Clariostar_Study	MB	Biofoundry_,_London	Linear_Dilution_Pattern_V2	0.141	0.138	0.135	0.13	0.126	0.121	0.119	0.118	0.115	0.112	0.109	0.104	0.1	0.097	0.093	0.09	0.087	0.086	0.084	0.084	0.083	0.083	0.084	0.086	0.087	0.089	0.091	0.092	0.095	0.097	0.099	0.1	0.103	0.106	0.11	0.114
A09	Sample	Dilution_40%	0.4	DMSO	Lycopene	Standard_Development	Run087	Standard_Measurement	Plate_01	Clariostar_Study	MB	Biofoundry_,_London	Linear_Dilution_Pattern_V2	0.133	0.131	0.127	0.123	0.12	0.115	0.113	0.11	0.107	0.104	0.101	0.095	0.091	0.088	0.085	0.082	0.079	0.078	0.076	0.075	0.074	0.074	0.074	0.075	0.076	0.076	0.078	0.079	0.079	0.082	0.082	0.082	0.084	0.086	0.088	0.091
A10	Sample	Dilution_20%	0.2	DMSO	Lycopene	Standard_Development	Run087	Standard_Measurement	Plate_01	Clariostar_Study	MB	Biofoundry_,_London	Linear_Dilution_Pattern_V2	0.121	0.119	0.115	0.112	0.108	0.103	0.101	0.098	0.094	0.09	0.085	0.08	0.077	0.073	0.07	0.067	0.064	0.063	0.06	0.06	0.059	0.059	0.06	0.059	0.06	0.06	0.06	0.06	0.061	0.062	0.062	0.062	0.063	0.064	0.065	0.066
A11	Blank	DMSO_Blank		DMSO		Standard_Development	Run087	Standard_Measurement	Plate_01	Clariostar_Study	MB	Biofoundry_,_London	Linear_Dilution_Pattern_V2	0.125	0.122	0.119	0.115	0.111	0.106	0.103	0.1	0.096	0.091	0.085	0.079	0.076	0.072	0.069	0.066	0.062	0.061	0.059	0.059	0.058	0.056	0.056	0.056	0.054	0.054	0.054	0.052	0.052	0.051	0.051	0.05	0.05	0.05	0.049	0.049
A12	Blank	DMSO_Blank		DMSO		Standard_Development	Run087	Standard_Measurement	Plate_01	Clariostar_Study	MB	Biofoundry_,_London	Linear_Dilution_Pattern_V2	0.12	0.117	0.114	0.111	0.106	0.101	0.098	0.095	0.091	0.087	0.082	0.077	0.073	0.07	0.066	0.064	0.061	0.06	0.057	0.056	0.055	0.054	0.053	0.053	0.053	0.052	0.052	0.05	0.05	0.05	0.05	0.048	0.048	0.048	0.047	0.046
B01	Sample	Dilution_100%	1.0	DMSO	Lycopene	Standard_Development	Run087	Standard_Measurement	Plate_01	Clariostar_Study	MB	Biofoundry_,_London	Linear_Dilution_Pattern_V2	0.164	0.161	0.157	0.152	0.148	0.143	0.141	0.14	0.138	0.136	0.132	0.128	0.124	0.118	0.115	0.111	0.107	0.106	0.105	0.104	0.104	0.104	0.107	0.11	0.112	0.116	0.121	0.124	0.128	0.133	0.136	0.138	0.143	0.148	0.154	0.162
B02	Sample	Dilution_80%	0.8	DMSO	Lycopene	Standard_Development	Run087	Standard_Measurement	Plate_01	Clariostar_Study	MB	Biofoundry_,_London	Linear_Dilution_Pattern_V2	0.179	0.177	0.174	0.17	0.166	0.162	0.159	0.159	0.156	0.154	0.151	0.147	0.143	0.139	0.135	0.133	0.129	0.128	0.126	0.127	0.126	0.125	0.127	0.129	0.13	0.133	0.136	0.138	0.141	0.143	0.146	0.147	0.15	0.153	0.158	0.164
B03	Sample	Dilution_60%	0.6	DMSO	Lycopene	Standard_Development	Run087	Standard_Measurement	Plate_01	Clariostar_Study	MB	Biofoundry_,_London	Linear_Dilution_Pattern_V2	0.152	0.15	0.146	0.142	0.138	0.134	0.132	0.131	0.128	0.125	0.121	0.117	0.113	0.11	0.106	0.103	0.1	0.1	0.098	0.097	0.096	0.097	0.098	0.099	0.1	0.102	0.105	0.105	0.108	0.11	0.111	0.113	0.115	0.117	0.121	0.124
B04	Sample	Dilution_40%	0.4	DMSO	Lycopene	Standard_Development	Run087	Standard_Measurement	Plate_01	Clariostar_Study	MB	Biofoundry_,_London	Linear_Dilution_Pattern_V2	0.13	0.128	0.124	0.12	0.117	0.113	0.111	0.108	0.106	0.102	0.099	0.094	0.09	0.087	0.084	0.08	0.078	0.077	0.075	0.075	0.074	0.074	0.074	0.076	0.077	0.076	0.079	0.08	0.08	0.082	0.084	0.084	0.086	0.087	0.09	0.093
B05	Sample	Dilution_20%	0.2	DMSO	Lycopene	Standard_Development	Run087	Standard_Measurement	Plate_01	Clariostar_Study	MB	Biofoundry_,_London	Linear_Dilution_Pattern_V2	0.117	0.115	0.111	0.107	0.104	0.099	0.096	0.095	0.092	0.088	0.084	0.08	0.076	0.073	0.07	0.067	0.065	0.063	0.061	0.061	0.06	0.059	0.059	0.06	0.06	0.06	0.06	0.06	0.061	0.062	0.062	0.062	0.063	0.064	0.065	0.066
B06	Sample	Dilution_100%	1.0	DMSO	Lycopene	Standard_Development	Run087	Standard_Measurement	Plate_01	Clariostar_Study	MB	Biofoundry_,_London	Linear_Dilution_Pattern_V2	0.158	0.157	0.152	0.149	0.145	0.14	0.137	0.137	0.135	0.133	0.131	0.127	0.123	0.119	0.116	0.113	0.109	0.108	0.106	0.106	0.106	0.106	0.108	0.111	0.114	0.117	0.121	0.125	0.129	0.132	0.135	0.138	0.142	0.146	0.153	0.16
B07	Sample	Dilution_80%	0.8	DMSO	Lycopene	Standard_Development	Run087	Standard_Measurement	Plate_01	Clariostar_Study	MB	Biofoundry_,_London	Linear_Dilution_Pattern_V2	0.15	0.147	0.144	0.141	0.137	0.133	0.131	0.129	0.128	0.125	0.122	0.118	0.114	0.112	0.108	0.105	0.101	0.1	0.099	0.098	0.098	0.098	0.1	0.102	0.103	0.106	0.109	0.112	0.115	0.118	0.121	0.122	0.126	0.13	0.134	0.14
B08	Sample	Dilution_60%	0.6	DMSO	Lycopene	Standard_Development	Run087	Standard_Measurement	Plate_01	Clariostar_Study	MB	Biofoundry_,_London	Linear_Dilution_Pattern_V2	0.141	0.139	0.136	0.132	0.127	0.123	0.121	0.119	0.116	0.113	0.11	0.106	0.103	0.099	0.096	0.092	0.089	0.088	0.086	0.086	0.086	0.085	0.087	0.088	0.089	0.091	0.094	0.095	0.097	0.1	0.101	0.102	0.105	0.108	0.112	0.116
B09	Sample	Dilution_40%	0.4	DMSO	Lycopene	Standard_Development	Run087	Standard_Measurement	Plate_01	Clariostar_Study	MB	Biofoundry_,_London	Linear_Dilution_Pattern_V2	0.13	0.127	0.124	0.12	0.116	0.112	0.109	0.108	0.105	0.101	0.098	0.094	0.09	0.086	0.083	0.08	0.077	0.076	0.074	0.073	0.073	0.072	0.073	0.074	0.075	0.076	0.077	0.077	0.079	0.08	0.082	0.081	0.083	0.085	0.087	0.09
B10	Sample	Dilution_20%	0.2	DMSO	Lycopene	Standard_Development	Run087	Standard_Measurement	Plate_01	Clariostar_Study	MB	Biofoundry_,_London	Linear_Dilution_Pattern_V2	0.124	0.122	0.119	0.115	0.111	0.107	0.103	0.102	0.098	0.094	0.09	0.085	0.082	0.079	0.076	0.073	0.071	0.069	0.068	0.066	0.066	0.065	0.065	0.065	0.066	0.066	0.066	0.066	0.066	0.067	0.068	0.067	0.067	0.069	0.069	0.07
B11	Blank	DMSO_Blank		DMSO		Standard_Development	Run087	Standard_Measurement	Plate_01	Clariostar_Study	MB	Biofoundry_,_London	Linear_Dilution_Pattern_V2	0.119	0.117	0.114	0.11	0.106	0.101	0.098	0.096	0.092	0.088	0.084	0.078	0.074	0.072	0.068	0.066	0.063	0.062	0.059	0.059	0.058	0.056	0.056	0.056	0.055	0.055	0.055	0.053	0.052	0.052	0.053	0.051	0.051	0.05	0.05	0.049
B12	Blank	DMSO_Blank		DMSO		Standard_Development	Run087	Standard_Measurement	Plate_01	Clariostar_Study	MB	Biofoundry_,_London	Linear_Dilution_Pattern_V2	0.114	0.112	0.108	0.104	0.101	0.096	0.092	0.09	0.087	0.082	0.078	0.072	0.069	0.066	0.063	0.06	0.058	0.056	0.054	0.053	0.052	0.051	0.051	0.051	0.05	0.049	0.048	0.048	0.048	0.048	0.047	0.046	0.046	0.046	0.046	0.045
C01	Sample	Dilution_95%	0.95	DMSO	Lycopene	Standard_Development	Run087	Standard_Measurement	Plate_01	Clariostar_Study	MB	Biofoundry_,_London	Linear_Dilution_Pattern_V2	0.159	0.157	0.153	0.148	0.145	0.14	0.138	0.136	0.134	0.132	0.129	0.124	0.121	0.116	0.112	0.109	0.105	0.104	0.102	0.102	0.102	0.102	0.104	0.107	0.109	0.112	0.116	0.119	0.122	0.126	0.13	0.132	0.136	0.141	0.146	0.154
C02	Sample	Dilution_75%	0.75	DMSO	Lycopene	Standard_Development	Run087	Standard_Measurement	Plate_01	Clariostar_Study	MB	Biofoundry_,_London	Linear_Dilution_Pattern_V2	0.145	0.142	0.138	0.134	0.131	0.126	0.124	0.123	0.12	0.118	0.115	0.111	0.107	0.103	0.1	0.097	0.094	0.093	0.092	0.092	0.091	0.091	0.092	0.094	0.096	0.098	0.102	0.104	0.106	0.109	0.112	0.114	0.117	0.12	0.124	0.13
C03	Sample	Dilution_55%	0.55	DMSO	Lycopene	Standard_Development	Run087	Standard_Measurement	Plate_01	Clariostar_Study	MB	Biofoundry_,_London	Linear_Dilution_Pattern_V2	0.145	0.143	0.139	0.136	0.132	0.127	0.126	0.124	0.121	0.119	0.115	0.111	0.108	0.104	0.101	0.098	0.096	0.094	0.093	0.092	0.092	0.092	0.092	0.094	0.095	0.096	0.098	0.099	0.101	0.103	0.104	0.105	0.107	0.11	0.112	0.116
C04	Sample	Dilution_35%	0.35	DMSO	Lycopene	Standard_Development	Run087	Standard_Measurement	Plate_01	Clariostar_Study	MB	Biofoundry_,_London	Linear_Dilution_Pattern_V2	0.122	0.12	0.115	0.111	0.108	0.103	0.101	0.1	0.097	0.094	0.09	0.085	0.081	0.078	0.075	0.072	0.07	0.068	0.067	0.067	0.066	0.066	0.066	0.068	0.069	0.069	0.07	0.071	0.072	0.074	0.075	0.075	0.076	0.078	0.08	0.083
C05	Sample	Dilution_15%	0.15	DMSO	Lycopene	Standard_Development	Run087	Standard_Measurement	Plate_01	Clariostar_Study	MB	Biofoundry_,_London	Linear_Dilution_Pattern_V2	0.115	0.112	0.108	0.105	0.102	0.096	0.094	0.093	0.089	0.085	0.081	0.077	0.074	0.071	0.068	0.065	0.062	0.061	0.059	0.059	0.058	0.057	0.058	0.058	0.058	0.059	0.059	0.058	0.058	0.059	0.059	0.059	0.06	0.061	0.061	0.061
C06	Sample	Dilution_95%	0.95	DMSO	Lycopene	Standard_Development	Run087	Standard_Measurement	Plate_01	Clariostar_Study	MB	Biofoundry_,_London	Linear_Dilution_Pattern_V2	0.151	0.149	0.146	0.142	0.139	0.134	0.131	0.13	0.129	0.127	0.124	0.12	0.117	0.113	0.11	0.106	0.104	0.102	0.1	0.101	0.1	0.101	0.103	0.105	0.108	0.111	0.115	0.118	0.122	0.126	0.129	0.131	0.135	0.139	0.145	0.152
C07	Sample	Dilution_75%	0.75	DMSO	Lycopene	Standard_Development	Run087	Standard_Measurement	Plate_01	Clariostar_Study	MB	Biofoundry_,_London	Linear_Dilution_Pattern_V2	0.142	0.139	0.135	0.133	0.129	0.124	0.122	0.12	0.119	0.117	0.115	0.11	0.106	0.103	0.1	0.097	0.094	0.093	0.092	0.091	0.091	0.091	0.093	0.095	0.097	0.099	0.102	0.104	0.107	0.11	0.113	0.114	0.117	0.12	0.126	0.131
C08	Sample	Dilution_55%	0.55	DMSO	Lycopene	Standard_Development	Run087	Standard_Measurement	Plate_01	Clariostar_Study	MB	Biofoundry_,_London	Linear_Dilution_Pattern_V2	0.134	0.132	0.128	0.123	0.12	0.115	0.113	0.112	0.109	0.107	0.104	0.1	0.096	0.092	0.09	0.088	0.084	0.084	0.082	0.081	0.081	0.08	0.082	0.084	0.085	0.086	0.088	0.09	0.092	0.094	0.096	0.097	0.099	0.102	0.105	0.109
C09	Sample	Dilution_35%	0.35	DMSO	Lycopene	Standard_Development	Run087	Standard_Measurement	Plate_01	Clariostar_Study	MB	Biofoundry_,_London	Linear_Dilution_Pattern_V2	0.121	0.118	0.115	0.111	0.108	0.104	0.101	0.1	0.097	0.092	0.09	0.086	0.082	0.079	0.076	0.074	0.071	0.069	0.067	0.067	0.066	0.066	0.066	0.068	0.068	0.069	0.071	0.07	0.071	0.073	0.074	0.074	0.076	0.077	0.079	0.081
C10	Sample	Dilution_15%	0.15	DMSO	Lycopene	Standard_Development	Run087	Standard_Measurement	Plate_01	Clariostar_Study	MB	Biofoundry_,_London	Linear_Dilution_Pattern_V2	0.116	0.113	0.11	0.106	0.102	0.098	0.096	0.093	0.09	0.087	0.082	0.078	0.075	0.071	0.068	0.065	0.063	0.062	0.06	0.06	0.059	0.058	0.058	0.059	0.059	0.059	0.058	0.058	0.059	0.059	0.059	0.059	0.06	0.06	0.061	0.062
C11	Blank	DMSO_Blank		DMSO		Standard_Development	Run087	Standard_Measurement	Plate_01	Clariostar_Study	MB	Biofoundry_,_London	Linear_Dilution_Pattern_V2	0.11	0.108	0.105	0.101	0.097	0.092	0.09	0.087	0.084	0.079	0.075	0.07	0.066	0.063	0.06	0.057	0.055	0.054	0.052	0.052	0.051	0.049	0.049	0.049	0.049	0.048	0.048	0.046	0.046	0.047	0.047	0.045	0.046	0.046	0.045	0.044
C12	Blank	DMSO_Blank		DMSO		Standard_Development	Run087	Standard_Measurement	Plate_01	Clariostar_Study	MB	Biofoundry_,_London	Linear_Dilution_Pattern_V2	0.106	0.103	0.1	0.097	0.093	0.088	0.085	0.083	0.08	0.076	0.072	0.067	0.064	0.06	0.057	0.055	0.053	0.051	0.049	0.049	0.048	0.047	0.047	0.047	0.046	0.046	0.045	0.044	0.044	0.044	0.044	0.043	0.044	0.044	0.043	0.043
D01	Sample	Dilution_95%	0.95	DMSO	Lycopene	Standard_Development	Run087	Standard_Measurement	Plate_01	Clariostar_Study	MB	Biofoundry_,_London	Linear_Dilution_Pattern_V2	0.164	0.162	0.158	0.153	0.149	0.144	0.142	0.141	0.139	0.136	0.133	0.128	0.125	0.12	0.116	0.113	0.109	0.108	0.107	0.106	0.105	0.106	0.108	0.111	0.113	0.117	0.121	0.124	0.128	0.132	0.135	0.138	0.142	0.146	0.152	0.159
D02	Sample	Dilution_75%	0.75	DMSO	Lycopene	Standard_Development	Run087	Standard_Measurement	Plate_01	Clariostar_Study	MB	Biofoundry_,_London	Linear_Dilution_Pattern_V2	0.154	0.152	0.148	0.144	0.141	0.136	0.133	0.133	0.131	0.128	0.125	0.121	0.117	0.113	0.11	0.106	0.103	0.103	0.101	0.101	0.101	0.1	0.102	0.104	0.106	0.108	0.111	0.113	0.116	0.119	0.121	0.123	0.126	0.129	0.134	0.139
D03	Sample	Dilution_55%	0.55	DMSO	Lycopene	Standard_Development	Run087	Standard_Measurement	Plate_01	Clariostar_Study	MB	Biofoundry_,_London	Linear_Dilution_Pattern_V2	0.141	0.139	0.136	0.132	0.128	0.124	0.121	0.12	0.118	0.115	0.112	0.107	0.104	0.1	0.098	0.095	0.092	0.091	0.09	0.089	0.089	0.088	0.089	0.091	0.092	0.094	0.096	0.097	0.099	0.101	0.103	0.103	0.105	0.108	0.111	0.115
D04	Sample	Dilution_35%	0.35	DMSO	Lycopene	Standard_Development	Run087	Standard_Measurement	Plate_01	Clariostar_Study	MB	Biofoundry_,_London	Linear_Dilution_Pattern_V2	0.126	0.124	0.12	0.117	0.113	0.109	0.106	0.104	0.102	0.098	0.095	0.09	0.087	0.084	0.081	0.079	0.076	0.075	0.073	0.072	0.072	0.071	0.072	0.073	0.073	0.074	0.075	0.076	0.077	0.078	0.079	0.08	0.081	0.083	0.084	0.086
D05	Sample	Dilution_15%	0.15	DMSO	Lycopene	Standard_Development	Run087	Standard_Measurement	Plate_01	Clariostar_Study	MB	Biofoundry_,_London	Linear_Dilution_Pattern_V2	0.112	0.109	0.106	0.102	0.099	0.095	0.093	0.091	0.088	0.084	0.08	0.076	0.073	0.07	0.067	0.064	0.062	0.061	0.059	0.058	0.058	0.057	0.057	0.058	0.058	0.058	0.058	0.058	0.058	0.059	0.059	0.058	0.059	0.06	0.06	0.061
D06	Sample	Dilution_95%	0.95	DMSO	Lycopene	Standard_Development	Run087	Standard_Measurement	Plate_01	Clariostar_Study	MB	Biofoundry_,_London	Linear_Dilution_Pattern_V2	0.166	0.164	0.16	0.157	0.153	0.148	0.147	0.145	0.144	0.143	0.14	0.137	0.133	0.129	0.126	0.122	0.119	0.118	0.117	0.117	0.116	0.116	0.118	0.121	0.124	0.127	0.131	0.134	0.137	0.141	0.144	0.146	0.149	0.154	0.16	0.167
D07	Sample	Dilution_75%	0.75	DMSO	Lycopene	Standard_Development	Run087	Standard_Measurement	Plate_01	Clariostar_Study	MB	Biofoundry_,_London	Linear_Dilution_Pattern_V2	0.146	0.144	0.141	0.137	0.133	0.129	0.126	0.125	0.123	0.121	0.118	0.115	0.111	0.107	0.104	0.101	0.098	0.097	0.096	0.095	0.094	0.095	0.096	0.098	0.1	0.102	0.105	0.108	0.11	0.113	0.115	0.117	0.121	0.124	0.128	0.133
D08	Sample	Dilution_55%	0.55	DMSO	Lycopene	Standard_Development	Run087	Standard_Measurement	Plate_01	Clariostar_Study	MB	Biofoundry_,_London	Linear_Dilution_Pattern_V2	0.174	0.172	0.168	0.165	0.161	0.157	0.154	0.153	0.15	0.147	0.143	0.14	0.136	0.133	0.129	0.126	0.124	0.122	0.12	0.119	0.119	0.118	0.118	0.119	0.12	0.122	0.123	0.124	0.126	0.127	0.128	0.129	0.13	0.132	0.135	0.138
D09	Sample	Dilution_35%	0.35	DMSO	Lycopene	Standard_Development	Run087	Standard_Measurement	Plate_01	Clariostar_Study	MB	Biofoundry_,_London	Linear_Dilution_Pattern_V2	0.183	0.181	0.177	0.174	0.171	0.166	0.164	0.163	0.159	0.154	0.152	0.148	0.143	0.14	0.137	0.134	0.131	0.13	0.127	0.126	0.125	0.124	0.125	0.125	0.125	0.125	0.125	0.125	0.126	0.126	0.126	0.126	0.127	0.128	0.129	0.13
D10	Sample	Dilution_15%	0.15	DMSO	Lycopene	Standard_Development	Run087	Standard_Measurement	Plate_01	Clariostar_Study	MB	Biofoundry_,_London	Linear_Dilution_Pattern_V2	0.119	0.117	0.113	0.109	0.105	0.1	0.098	0.096	0.092	0.089	0.084	0.08	0.076	0.073	0.07	0.067	0.065	0.063	0.061	0.061	0.06	0.059	0.059	0.06	0.06	0.06	0.06	0.059	0.06	0.061	0.061	0.061	0.061	0.062	0.062	0.063
D11	Blank	DMSO_Blank		DMSO		Standard_Development	Run087	Standard_Measurement	Plate_01	Clariostar_Study	MB	Biofoundry_,_London	Linear_Dilution_Pattern_V2	0.113	0.111	0.107	0.104	0.1	0.095	0.092	0.09	0.087	0.082	0.078	0.073	0.069	0.066	0.063	0.061	0.058	0.057	0.055	0.054	0.053	0.052	0.052	0.051	0.051	0.05	0.05	0.049	0.048	0.048	0.048	0.047	0.047	0.047	0.046	0.045
D12	Blank	DMSO_Blank		DMSO		Standard_Development	Run087	Standard_Measurement	Plate_01	Clariostar_Study	MB	Biofoundry_,_London	Linear_Dilution_Pattern_V2	0.109	0.106	0.103	0.099	0.095	0.091	0.088	0.086	0.082	0.078	0.072	0.068	0.064	0.06	0.057	0.055	0.053	0.052	0.049	0.049	0.048	0.047	0.047	0.047	0.046	0.046	0.045	0.044	0.044	0.044	0.044	0.043	0.044	0.043	0.043	0.043
E01	Sample	Dilution_90%	0.9	DMSO	Lycopene	Standard_Development	Run087	Standard_Measurement	Plate_01	Clariostar_Study	MB	Biofoundry_,_London	Linear_Dilution_Pattern_V2	0.17	0.168	0.164	0.159	0.155	0.15	0.147	0.147	0.145	0.142	0.139	0.135	0.13	0.125	0.121	0.118	0.115	0.114	0.111	0.11	0.11	0.11	0.111	0.115	0.117	0.12	0.124	0.127	0.131	0.135	0.138	0.14	0.143	0.147	0.153	0.16
E02	Sample	Dilution_70%	0.7	DMSO	Lycopene	Standard_Development	Run087	Standard_Measurement	Plate_01	Clariostar_Study	MB	Biofoundry_,_London	Linear_Dilution_Pattern_V2	0.149	0.146	0.143	0.139	0.135	0.131	0.129	0.128	0.125	0.122	0.12	0.115	0.111	0.107	0.104	0.101	0.098	0.097	0.096	0.095	0.095	0.095	0.096	0.098	0.099	0.102	0.104	0.106	0.109	0.112	0.114	0.116	0.118	0.121	0.125	0.131
E03	Sample	Dilution_50%	0.5	DMSO	Lycopene	Standard_Development	Run087	Standard_Measurement	Plate_01	Clariostar_Study	MB	Biofoundry_,_London	Linear_Dilution_Pattern_V2	0.132	0.129	0.125	0.121	0.117	0.113	0.111	0.109	0.107	0.104	0.101	0.097	0.093	0.089	0.086	0.083	0.08	0.08	0.078	0.077	0.076	0.076	0.078	0.08	0.081	0.082	0.084	0.085	0.087	0.089	0.091	0.092	0.094	0.096	0.099	0.103
E04	Sample	Dilution_30%	0.3	DMSO	Lycopene	Standard_Development	Run087	Standard_Measurement	Plate_01	Clariostar_Study	MB	Biofoundry_,_London	Linear_Dilution_Pattern_V2	0.152	0.15	0.147	0.143	0.14	0.135	0.132	0.131	0.128	0.124	0.121	0.117	0.113	0.11	0.107	0.104	0.101	0.1	0.098	0.098	0.097	0.096	0.097	0.097	0.097	0.098	0.098	0.098	0.099	0.1	0.1	0.099	0.1	0.102	0.102	0.103
E05	Sample	Dilution_10%	0.1	DMSO	Lycopene	Standard_Development	Run087	Standard_Measurement	Plate_01	Clariostar_Study	MB	Biofoundry_,_London	Linear_Dilution_Pattern_V2	0.108	0.106	0.102	0.098	0.095	0.09	0.088	0.086	0.082	0.079	0.076	0.071	0.067	0.064	0.061	0.06	0.057	0.056	0.054	0.054	0.053	0.052	0.052	0.053	0.052	0.052	0.052	0.051	0.052	0.053	0.053	0.053	0.053	0.054	0.054	0.054
E06	Sample	Dilution_90%	0.9	DMSO	Lycopene	Standard_Development	Run087	Standard_Measurement	Plate_01	Clariostar_Study	MB	Biofoundry_,_London	Linear_Dilution_Pattern_V2	0.157	0.155	0.151	0.147	0.144	0.139	0.137	0.137	0.134	0.132	0.131	0.127	0.122	0.118	0.115	0.112	0.109	0.108	0.106	0.106	0.106	0.106	0.108	0.11	0.113	0.115	0.119	0.122	0.127	0.13	0.133	0.135	0.139	0.142	0.147	0.154
E07	Sample	Dilution_70%	0.7	DMSO	Lycopene	Standard_Development	Run087	Standard_Measurement	Plate_01	Clariostar_Study	MB	Biofoundry_,_London	Linear_Dilution_Pattern_V2	0.142	0.141	0.137	0.133	0.129	0.125	0.122	0.121	0.118	0.116	0.114	0.11	0.107	0.103	0.1	0.097	0.094	0.093	0.09	0.09	0.09	0.09	0.092	0.094	0.095	0.097	0.1	0.102	0.105	0.108	0.11	0.112	0.115	0.118	0.122	0.127
E08	Sample	Dilution_50%	0.5	DMSO	Lycopene	Standard_Development	Run087	Standard_Measurement	Plate_01	Clariostar_Study	MB	Biofoundry_,_London	Linear_Dilution_Pattern_V2	0.131	0.128	0.125	0.12	0.117	0.112	0.111	0.11	0.106	0.102	0.1	0.097	0.093	0.089	0.086	0.083	0.081	0.079	0.078	0.077	0.077	0.077	0.078	0.079	0.081	0.082	0.084	0.085	0.087	0.089	0.091	0.092	0.094	0.096	0.099	0.103
E09	Sample	Dilution_30%	0.3	DMSO	Lycopene	Standard_Development	Run087	Standard_Measurement	Plate_01	Clariostar_Study	MB	Biofoundry_,_London	Linear_Dilution_Pattern_V2	0.151	0.149	0.145	0.141	0.138	0.133	0.13	0.128	0.126	0.123	0.119	0.115	0.112	0.108	0.105	0.103	0.1	0.098	0.096	0.095	0.094	0.094	0.094	0.095	0.095	0.095	0.096	0.095	0.096	0.096	0.097	0.097	0.098	0.099	0.099	0.101
E10	Sample	Dilution_10%	0.1	DMSO	Lycopene	Standard_Development	Run087	Standard_Measurement	Plate_01	Clariostar_Study	MB	Biofoundry_,_London	Linear_Dilution_Pattern_V2	0.114	0.112	0.107	0.103	0.1	0.095	0.092	0.09	0.087	0.082	0.078	0.073	0.07	0.066	0.063	0.061	0.058	0.057	0.055	0.054	0.053	0.053	0.053	0.053	0.053	0.053	0.053	0.053	0.052	0.053	0.054	0.053	0.053	0.054	0.054	0.054
E11	Blank	DMSO_Blank		DMSO		Standard_Development	Run087	Standard_Measurement	Plate_01	Clariostar_Study	MB	Biofoundry_,_London	Linear_Dilution_Pattern_V2	0.113	0.112	0.108	0.103	0.099	0.094	0.091	0.089	0.085	0.081	0.076	0.071	0.068	0.064	0.061	0.059	0.056	0.055	0.053	0.052	0.051	0.05	0.05	0.05	0.049	0.049	0.048	0.047	0.047	0.047	0.047	0.046	0.046	0.046	0.045	0.044
E12	Blank	DMSO_Blank		DMSO		Standard_Development	Run087	Standard_Measurement	Plate_01	Clariostar_Study	MB	Biofoundry_,_London	Linear_Dilution_Pattern_V2	0.11	0.107	0.103	0.099	0.095	0.09	0.087	0.085	0.081	0.076	0.072	0.068	0.063	0.06	0.057	0.055	0.051	0.05	0.048	0.048	0.047	0.047	0.046	0.046	0.046	0.045	0.045	0.044	0.044	0.044	0.044	0.043	0.043	0.043	0.042	0.041
F01	Sample	Dilution_90%	0.9	DMSO	Lycopene	Standard_Development	Run087	Standard_Measurement	Plate_01	Clariostar_Study	MB	Biofoundry_,_London	Linear_Dilution_Pattern_V2	0.169	0.167	0.164	0.159	0.154	0.149	0.146	0.145	0.142	0.14	0.137	0.133	0.128	0.124	0.119	0.116	0.113	0.112	0.109	0.109	0.109	0.109	0.111	0.113	0.115	0.119	0.123	0.125	0.128	0.131	0.135	0.136	0.14	0.144	0.149	0.155
F02	Sample	Dilution_70%	0.7	DMSO	Lycopene	Standard_Development	Run087	Standard_Measurement	Plate_01	Clariostar_Study	MB	Biofoundry_,_London	Linear_Dilution_Pattern_V2	0.149	0.147	0.143	0.14	0.136	0.132	0.13	0.128	0.125	0.122	0.119	0.114	0.111	0.107	0.104	0.101	0.097	0.096	0.095	0.094	0.094	0.093	0.095	0.096	0.098	0.101	0.104	0.106	0.107	0.11	0.113	0.114	0.117	0.12	0.124	0.129
F03	Sample	Dilution_50%	0.5	DMSO	Lycopene	Standard_Development	Run087	Standard_Measurement	Plate_01	Clariostar_Study	MB	Biofoundry_,_London	Linear_Dilution_Pattern_V2	0.203	0.201	0.197	0.194	0.191	0.187	0.184	0.182	0.18	0.177	0.174	0.169	0.165	0.162	0.159	0.157	0.153	0.151	0.149	0.148	0.147	0.146	0.146	0.147	0.147	0.147	0.148	0.148	0.148	0.149	0.15	0.149	0.15	0.151	0.152	0.154
F04	Sample	Dilution_30%	0.3	DMSO	Lycopene	Standard_Development	Run087	Standard_Measurement	Plate_01	Clariostar_Study	MB	Biofoundry_,_London	Linear_Dilution_Pattern_V2	0.213	0.211	0.209	0.205	0.202	0.198	0.195	0.193	0.19	0.187	0.184	0.179	0.176	0.173	0.17	0.167	0.163	0.162	0.161	0.159	0.158	0.156	0.155	0.155	0.155	0.153	0.153	0.152	0.152	0.152	0.151	0.15	0.15	0.149	0.149	0.149
F05	Sample	Dilution_10%	0.1	DMSO	Lycopene	Standard_Development	Run087	Standard_Measurement	Plate_01	Clariostar_Study	MB	Biofoundry_,_London	Linear_Dilution_Pattern_V2	0.112	0.109	0.106	0.102	0.099	0.095	0.092	0.091	0.088	0.084	0.081	0.077	0.074	0.07	0.067	0.066	0.063	0.062	0.06	0.059	0.059	0.058	0.057	0.058	0.057	0.057	0.057	0.056	0.056	0.057	0.057	0.056	0.057	0.057	0.057	0.057
F06	Sample	Dilution_90%	0.9	DMSO	Lycopene	Standard_Development	Run087	Standard_Measurement	Plate_01	Clariostar_Study	MB	Biofoundry_,_London	Linear_Dilution_Pattern_V2	0.157	0.155	0.152	0.147	0.144	0.14	0.137	0.136	0.135	0.133	0.13	0.127	0.123	0.12	0.116	0.113	0.111	0.11	0.108	0.108	0.107	0.107	0.11	0.111	0.114	0.117	0.121	0.124	0.127	0.131	0.134	0.136	0.139	0.143	0.149	0.155
F07	Sample	Dilution_70%	0.7	DMSO	Lycopene	Standard_Development	Run087	Standard_Measurement	Plate_01	Clariostar_Study	MB	Biofoundry_,_London	Linear_Dilution_Pattern_V2	0.145	0.142	0.139	0.135	0.131	0.126	0.124	0.124	0.122	0.12	0.117	0.113	0.111	0.107	0.104	0.101	0.099	0.097	0.095	0.095	0.094	0.094	0.095	0.097	0.099	0.101	0.103	0.105	0.108	0.111	0.113	0.115	0.117	0.12	0.124	0.129
F08	Sample	Dilution_50%	0.5	DMSO	Lycopene	Standard_Development	Run087	Standard_Measurement	Plate_01	Clariostar_Study	MB	Biofoundry_,_London	Linear_Dilution_Pattern_V2	0.134	0.133	0.129	0.125	0.122	0.118	0.116	0.114	0.111	0.109	0.106	0.102	0.099	0.095	0.091	0.089	0.086	0.085	0.084	0.082	0.082	0.082	0.083	0.084	0.085	0.086	0.089	0.09	0.091	0.093	0.095	0.096	0.098	0.1	0.103	0.106
F09	Sample	Dilution_30%	0.3	DMSO	Lycopene	Standard_Development	Run087	Standard_Measurement	Plate_01	Clariostar_Study	MB	Biofoundry_,_London	Linear_Dilution_Pattern_V2	0.123	0.12	0.117	0.113	0.11	0.104	0.102	0.101	0.098	0.094	0.091	0.086	0.082	0.08	0.077	0.074	0.071	0.07	0.068	0.068	0.067	0.067	0.067	0.067	0.068	0.069	0.069	0.07	0.071	0.072	0.073	0.073	0.074	0.075	0.077	0.079
F10	Sample	Dilution_10%	0.1	DMSO	Lycopene	Standard_Development	Run087	Standard_Measurement	Plate_01	Clariostar_Study	MB	Biofoundry_,_London	Linear_Dilution_Pattern_V2	0.113	0.111	0.106	0.102	0.099	0.093	0.09	0.089	0.086	0.083	0.078	0.073	0.07	0.067	0.064	0.062	0.059	0.058	0.056	0.056	0.055	0.054	0.054	0.055	0.054	0.054	0.055	0.054	0.054	0.055	0.054	0.054	0.054	0.055	0.054	0.054
F11	Blank	DMSO		DMSO		Standard_Development	Run087	Standard_Measurement	Plate_01	Clariostar_Study	MB	Biofoundry_,_London	Linear_Dilution_Pattern_V2	0.111	0.108	0.104	0.1	0.096	0.091	0.089	0.087	0.083	0.079	0.074	0.07	0.066	0.063	0.06	0.058	0.054	0.053	0.052	0.051	0.05	0.049	0.049	0.049	0.048	0.048	0.047	0.046	0.046	0.047	0.046	0.045	0.045	0.045	0.044	0.043
F12	Blank	DMSO		DMSO		Standard_Development	Run087	Standard_Measurement	Plate_01	Clariostar_Study	MB	Biofoundry_,_London	Linear_Dilution_Pattern_V2	0.107	0.103	0.1	0.096	0.092	0.087	0.085	0.083	0.08	0.074	0.069	0.065	0.062	0.058	0.055	0.053	0.05	0.049	0.047	0.047	0.046	0.045	0.045	0.045	0.043	0.043	0.043	0.043	0.043	0.043	0.043	0.042	0.042	0.042	0.042	0.041
G01	Sample	Dilution_85%	0.85	DMSO	Lycopene	Standard_Development	Run087	Standard_Measurement	Plate_01	Clariostar_Study	MB	Biofoundry_,_London	Linear_Dilution_Pattern_V2	0.173	0.17	0.166	0.162	0.158	0.153	0.15	0.149	0.146	0.144	0.141	0.136	0.132	0.128	0.123	0.119	0.116	0.115	0.112	0.112	0.112	0.111	0.112	0.115	0.117	0.119	0.123	0.126	0.128	0.131	0.134	0.136	0.139	0.142	0.147	0.153
G02	Sample	Dilution_65%	0.65	DMSO	Lycopene	Standard_Development	Run087	Standard_Measurement	Plate_01	Clariostar_Study	MB	Biofoundry_,_London	Linear_Dilution_Pattern_V2	0.149	0.147	0.143	0.139	0.135	0.13	0.128	0.126	0.124	0.121	0.118	0.114	0.11	0.106	0.102	0.1	0.097	0.096	0.094	0.093	0.092	0.092	0.094	0.095	0.097	0.099	0.101	0.103	0.105	0.108	0.11	0.111	0.114	0.116	0.119	0.124
G03	Sample	Dilution_45%	0.45	DMSO	Lycopene	Standard_Development	Run087	Standard_Measurement	Plate_01	Clariostar_Study	MB	Biofoundry_,_London	Linear_Dilution_Pattern_V2	0.139	0.137	0.133	0.13	0.126	0.121	0.118	0.117	0.114	0.111	0.109	0.104	0.1	0.096	0.093	0.091	0.088	0.086	0.084	0.084	0.083	0.083	0.083	0.085	0.085	0.086	0.088	0.088	0.09	0.091	0.093	0.093	0.095	0.097	0.098	0.101
G04	Sample	Dilution_25%	0.25	DMSO	Lycopene	Standard_Development	Run087	Standard_Measurement	Plate_01	Clariostar_Study	MB	Biofoundry_,_London	Linear_Dilution_Pattern_V2	0.117	0.115	0.112	0.107	0.104	0.1	0.097	0.096	0.093	0.089	0.086	0.082	0.077	0.075	0.072	0.07	0.066	0.066	0.063	0.063	0.062	0.062	0.062	0.063	0.064	0.063	0.065	0.065	0.065	0.066	0.067	0.067	0.069	0.069	0.071	0.072
G05	Sample	Dilution_05%	0.0499999999999999	DMSO	Lycopene	Standard_Development	Run087	Standard_Measurement	Plate_01	Clariostar_Study	MB	Biofoundry_,_London	Linear_Dilution_Pattern_V2	0.113	0.11	0.106	0.102	0.099	0.095	0.092	0.09	0.087	0.082	0.079	0.075	0.071	0.068	0.064	0.063	0.06	0.059	0.057	0.057	0.055	0.054	0.055	0.055	0.054	0.054	0.053	0.053	0.052	0.053	0.053	0.052	0.052	0.052	0.052	0.052
G06	Sample	Dilution_85%	0.85	DMSO	Lycopene	Standard_Development	Run087	Standard_Measurement	Plate_01	Clariostar_Study	MB	Biofoundry_,_London	Linear_Dilution_Pattern_V2	0.156	0.154	0.15	0.145	0.142	0.138	0.135	0.134	0.132	0.131	0.129	0.124	0.121	0.117	0.113	0.11	0.107	0.106	0.104	0.103	0.103	0.103	0.105	0.107	0.109	0.112	0.115	0.118	0.121	0.125	0.127	0.129	0.133	0.136	0.142	0.148
G07	Sample	Dilution_65%	0.65	DMSO	Lycopene	Standard_Development	Run087	Standard_Measurement	Plate_01	Clariostar_Study	MB	Biofoundry_,_London	Linear_Dilution_Pattern_V2	0.142	0.141	0.137	0.133	0.129	0.125	0.123	0.121	0.119	0.117	0.115	0.11	0.107	0.103	0.099	0.097	0.094	0.093	0.091	0.091	0.091	0.09	0.09	0.093	0.095	0.097	0.099	0.1	0.103	0.106	0.108	0.109	0.111	0.115	0.118	0.123
G08	Sample	Dilution_45%	0.45	DMSO	Lycopene	Standard_Development	Run087	Standard_Measurement	Plate_01	Clariostar_Study	MB	Biofoundry_,_London	Linear_Dilution_Pattern_V2	0.136	0.134	0.13	0.126	0.122	0.117	0.115	0.113	0.111	0.107	0.105	0.1	0.097	0.093	0.09	0.088	0.085	0.083	0.081	0.08	0.08	0.079	0.081	0.082	0.083	0.083	0.086	0.086	0.089	0.09	0.091	0.092	0.093	0.096	0.098	0.102
G09	Sample	Dilution_25%	0.25	DMSO	Lycopene	Standard_Development	Run087	Standard_Measurement	Plate_01	Clariostar_Study	MB	Biofoundry_,_London	Linear_Dilution_Pattern_V2	0.121	0.118	0.114	0.11	0.106	0.101	0.099	0.097	0.095	0.091	0.086	0.081	0.079	0.075	0.072	0.07	0.067	0.066	0.064	0.063	0.063	0.062	0.063	0.063	0.063	0.064	0.065	0.065	0.065	0.067	0.068	0.068	0.069	0.07	0.071	0.073
G10	Sample	Dilution_05%	0.0499999999999999	DMSO	Lycopene	Standard_Development	Run087	Standard_Measurement	Plate_01	Clariostar_Study	MB	Biofoundry_,_London	Linear_Dilution_Pattern_V2	0.113	0.11	0.106	0.102	0.098	0.093	0.09	0.089	0.085	0.081	0.076	0.072	0.069	0.066	0.063	0.06	0.058	0.056	0.054	0.054	0.052	0.051	0.051	0.052	0.051	0.051	0.051	0.05	0.05	0.05	0.05	0.049	0.05	0.05	0.05	0.049
G11	Blank	DMSO_Blank		DMSO		Standard_Development	Run087	Standard_Measurement	Plate_01	Clariostar_Study	MB	Biofoundry_,_London	Linear_Dilution_Pattern_V2	0.11	0.108	0.104	0.099	0.095	0.091	0.088	0.085	0.081	0.078	0.073	0.068	0.065	0.062	0.059	0.056	0.053	0.052	0.051	0.05	0.049	0.048	0.048	0.048	0.047	0.047	0.046	0.045	0.045	0.045	0.045	0.044	0.044	0.044	0.044	0.043
G12	Blank	DMSO_Blank		DMSO		Standard_Development	Run087	Standard_Measurement	Plate_01	Clariostar_Study	MB	Biofoundry_,_London	Linear_Dilution_Pattern_V2	0.109	0.105	0.102	0.098	0.093	0.088	0.086	0.084	0.079	0.075	0.07	0.065	0.061	0.057	0.054	0.052	0.049	0.048	0.045	0.045	0.045	0.044	0.044	0.044	0.043	0.043	0.043	0.041	0.041	0.042	0.042	0.041	0.041	0.041	0.041	0.041
H01	Sample	Dilution_85%	0.85	DMSO	Lycopene	Standard_Development	Run087	Standard_Measurement	Plate_01	Clariostar_Study	MB	Biofoundry_,_London	Linear_Dilution_Pattern_V2	0.176	0.174	0.17	0.165	0.161	0.156	0.153	0.15	0.147	0.144	0.14	0.134	0.13	0.124	0.12	0.117	0.113	0.111	0.109	0.107	0.107	0.107	0.109	0.111	0.113	0.116	0.119	0.121	0.124	0.127	0.129	0.131	0.135	0.139	0.143	0.149
H02	Sample	Dilution_65%	0.65	DMSO	Lycopene	Standard_Development	Run087	Standard_Measurement	Plate_01	Clariostar_Study	MB	Biofoundry_,_London	Linear_Dilution_Pattern_V2	0.161	0.159	0.155	0.151	0.147	0.142	0.139	0.136	0.134	0.132	0.128	0.123	0.118	0.114	0.11	0.107	0.104	0.102	0.101	0.1	0.099	0.098	0.099	0.101	0.102	0.104	0.106	0.108	0.11	0.113	0.115	0.115	0.117	0.119	0.122	0.127
H03	Sample	Dilution_45%	0.45	DMSO	Lycopene	Standard_Development	Run087	Standard_Measurement	Plate_01	Clariostar_Study	MB	Biofoundry_,_London	Linear_Dilution_Pattern_V2	0.138	0.136	0.133	0.129	0.125	0.12	0.117	0.115	0.113	0.11	0.107	0.103	0.1	0.095	0.092	0.09	0.086	0.086	0.084	0.083	0.082	0.081	0.082	0.084	0.085	0.086	0.087	0.088	0.089	0.091	0.092	0.092	0.094	0.096	0.098	0.101
H04	Sample	Dilution_25%	0.25	DMSO	Lycopene	Standard_Development	Run087	Standard_Measurement	Plate_01	Clariostar_Study	MB	Biofoundry_,_London	Linear_Dilution_Pattern_V2	0.127	0.124	0.121	0.117	0.114	0.109	0.105	0.103	0.1	0.097	0.092	0.087	0.083	0.079	0.076	0.073	0.071	0.069	0.067	0.067	0.066	0.065	0.066	0.066	0.067	0.067	0.068	0.068	0.068	0.07	0.07	0.069	0.071	0.072	0.073	0.074
H05	Sample	Dilution_05%	0.0499999999999999	DMSO	Lycopene	Standard_Development	Run087	Standard_Measurement	Plate_01	Clariostar_Study	MB	Biofoundry_,_London	Linear_Dilution_Pattern_V2	0.117	0.116	0.112	0.108	0.104	0.099	0.097	0.094	0.091	0.086	0.084	0.079	0.075	0.071	0.068	0.066	0.062	0.061	0.059	0.059	0.058	0.057	0.056	0.056	0.056	0.056	0.056	0.054	0.054	0.054	0.054	0.053	0.053	0.053	0.052	0.051
H06	Sample	Dilution_85%	0.85	DMSO	Lycopene	Standard_Development	Run087	Standard_Measurement	Plate_01	Clariostar_Study	MB	Biofoundry_,_London	Linear_Dilution_Pattern_V2	0.157	0.154	0.149	0.145	0.142	0.137	0.134	0.133	0.131	0.129	0.127	0.123	0.119	0.114	0.111	0.108	0.105	0.104	0.102	0.101	0.101	0.102	0.103	0.105	0.108	0.111	0.114	0.117	0.12	0.123	0.125	0.127	0.131	0.134	0.139	0.145
H07	Sample	Dilution_65%	0.65	DMSO	Lycopene	Standard_Development	Run087	Standard_Measurement	Plate_01	Clariostar_Study	MB	Biofoundry_,_London	Linear_Dilution_Pattern_V2	0.146	0.144	0.139	0.135	0.132	0.128	0.125	0.124	0.122	0.119	0.116	0.113	0.11	0.106	0.102	0.099	0.096	0.095	0.093	0.092	0.091	0.091	0.092	0.094	0.096	0.098	0.101	0.102	0.103	0.106	0.108	0.109	0.112	0.115	0.118	0.122
H08	Sample	Dilution_45%	0.45	DMSO	Lycopene	Standard_Development	Run087	Standard_Measurement	Plate_01	Clariostar_Study	MB	Biofoundry_,_London	Linear_Dilution_Pattern_V2	0.136	0.134	0.13	0.126	0.121	0.117	0.114	0.112	0.109	0.105	0.102	0.097	0.093	0.09	0.086	0.083	0.081	0.08	0.077	0.076	0.076	0.075	0.077	0.078	0.078	0.08	0.082	0.083	0.084	0.086	0.087	0.087	0.089	0.091	0.094	0.097
H09	Sample	Dilution_25%	0.25	DMSO	Lycopene	Standard_Development	Run087	Standard_Measurement	Plate_01	Clariostar_Study	MB	Biofoundry_,_London	Linear_Dilution_Pattern_V2	0.129	0.126	0.123	0.119	0.115	0.11	0.107	0.105	0.102	0.098	0.094	0.089	0.085	0.081	0.078	0.075	0.073	0.072	0.069	0.069	0.068	0.067	0.067	0.068	0.068	0.068	0.07	0.069	0.07	0.071	0.072	0.072	0.072	0.073	0.074	0.075
H10	Sample	Dilution_05%	0.0499999999999999	DMSO	Lycopene	Standard_Development	Run087	Standard_Measurement	Plate_01	Clariostar_Study	MB	Biofoundry_,_London	Linear_Dilution_Pattern_V2	0.116	0.113	0.109	0.105	0.101	0.096	0.093	0.091	0.088	0.084	0.079	0.074	0.071	0.068	0.064	0.062	0.059	0.057	0.055	0.054	0.053	0.052	0.052	0.052	0.051	0.051	0.051	0.05	0.049	0.05	0.05	0.05	0.05	0.049	0.049	0.048
H11	Blank	DMSO_Blank		DMSO		Standard_Development	Run087	Standard_Measurement	Plate_01	Clariostar_Study	MB	Biofoundry_,_London	Linear_Dilution_Pattern_V2	0.112	0.109	0.105	0.101	0.098	0.093	0.09	0.088	0.085	0.08	0.075	0.07	0.067	0.064	0.06	0.059	0.056	0.054	0.053	0.052	0.051	0.05	0.05	0.05	0.049	0.048	0.048	0.047	0.047	0.047	0.047	0.046	0.046	0.046	0.045	0.044
H12	Blank	DMSO_Blank		DMSO		Standard_Development	Run087	Standard_Measurement	Plate_01	Clariostar_Study	MB	Biofoundry_,_London	Linear_Dilution_Pattern_V2	0.123	0.119	0.115	0.11	0.106	0.1	0.097	0.095	0.09	0.085	0.079	0.072	0.068	0.064	0.061	0.058	0.055	0.053	0.052	0.051	0.049	0.048	0.048	0.048	0.048	0.047	0.047	0.046	0.045	0.045	0.045	0.044	0.045	0.045	0.044	0.043
A01	Sample	Dilution_100%	1.0	DMSO	Lycopene	Standard_Development	Run087	Standard_Measurement	Plate_01	Clariostar_Study	MB	Biofoundry_,_London	Linear_Dilution_Pattern_V2	0.158	0.155	0.151	0.147	0.144	0.139	0.136	0.134	0.131	0.128	0.125	0.122	0.116	0.111	0.108	0.105	0.102	0.099	0.098	0.098	0.097	0.098	0.1	0.102	0.105	0.109	0.114	0.117	0.122	0.126	0.129	0.133	0.136	0.141	0.147	0.155
A02	Sample	Dilution_80%	0.8	DMSO	Lycopene	Standard_Development	Run087	Standard_Measurement	Plate_01	Clariostar_Study	MB	Biofoundry_,_London	Linear_Dilution_Pattern_V2	0.164	0.16	0.156	0.152	0.149	0.145	0.143	0.141	0.138	0.136	0.132	0.13	0.124	0.119	0.116	0.114	0.111	0.108	0.108	0.107	0.106	0.107	0.109	0.111	0.113	0.115	0.119	0.122	0.126	0.128	0.13	0.132	0.135	0.139	0.144	0.15
A03	Sample	Dilution_60%	0.6	DMSO	Lycopene	Standard_Development	Run087	Standard_Measurement	Plate_01	Clariostar_Study	MB	Biofoundry_,_London	Linear_Dilution_Pattern_V2	0.138	0.135	0.131	0.128	0.124	0.119	0.116	0.114	0.111	0.108	0.104	0.102	0.097	0.093	0.09	0.088	0.085	0.082	0.081	0.08	0.08	0.08	0.081	0.082	0.084	0.086	0.089	0.091	0.093	0.095	0.096	0.098	0.101	0.103	0.107	0.112
A04	Sample	Dilution_40%	0.4	DMSO	Lycopene	Standard_Development	Run087	Standard_Measurement	Plate_01	Clariostar_Study	MB	Biofoundry_,_London	Linear_Dilution_Pattern_V2	0.129	0.126	0.123	0.119	0.115	0.11	0.107	0.105	0.101	0.098	0.095	0.091	0.086	0.082	0.079	0.077	0.074	0.071	0.07	0.069	0.069	0.069	0.07	0.071	0.071	0.072	0.074	0.075	0.077	0.079	0.079	0.08	0.082	0.084	0.086	0.089
A05	Sample	Dilution_20%	0.2	DMSO	Lycopene	Standard_Development	Run087	Standard_Measurement	Plate_01	Clariostar_Study	MB	Biofoundry_,_London	Linear_Dilution_Pattern_V2	0.122	0.119	0.115	0.111	0.107	0.102	0.1	0.097	0.093	0.09	0.086	0.081	0.077	0.072	0.069	0.067	0.064	0.061	0.06	0.059	0.059	0.058	0.058	0.059	0.059	0.059	0.059	0.06	0.061	0.061	0.061	0.061	0.062	0.063	0.064	0.064
A06	Sample	Dilution_100%	1.0	DMSO	Lycopene	Standard_Development	Run087	Standard_Measurement	Plate_01	Clariostar_Study	MB	Biofoundry_,_London	Linear_Dilution_Pattern_V2	0.157	0.153	0.15	0.146	0.142	0.138	0.135	0.133	0.131	0.13	0.126	0.124	0.119	0.115	0.11	0.108	0.106	0.103	0.102	0.101	0.102	0.102	0.103	0.106	0.109	0.113	0.117	0.121	0.125	0.129	0.131	0.135	0.139	0.143	0.149	0.157
A07	Sample	Dilution_80%	0.8	DMSO	Lycopene	Standard_Development	Run087	Standard_Measurement	Plate_01	Clariostar_Study	MB	Biofoundry_,_London	Linear_Dilution_Pattern_V2	0.154	0.151	0.148	0.145	0.14	0.136	0.133	0.13	0.128	0.126	0.123	0.119	0.114	0.11	0.106	0.103	0.1	0.097	0.096	0.096	0.096	0.096	0.097	0.098	0.101	0.104	0.107	0.11	0.114	0.116	0.117	0.12	0.123	0.127	0.132	0.137
A08	Sample	Dilution_60%	0.6	DMSO	Lycopene	Standard_Development	Run087	Standard_Measurement	Plate_01	Clariostar_Study	MB	Biofoundry_,_London	Linear_Dilution_Pattern_V2	0.14	0.137	0.134	0.13	0.127	0.122	0.119	0.117	0.113	0.111	0.108	0.105	0.1	0.096	0.092	0.09	0.087	0.084	0.084	0.083	0.082	0.083	0.083	0.084	0.086	0.088	0.091	0.093	0.095	0.097	0.098	0.1	0.103	0.105	0.109	0.114
A09	Sample	Dilution_40%	0.4	DMSO	Lycopene	Standard_Development	Run087	Standard_Measurement	Plate_01	Clariostar_Study	MB	Biofoundry_,_London	Linear_Dilution_Pattern_V2	0.135	0.132	0.128	0.124	0.121	0.117	0.113	0.111	0.107	0.104	0.102	0.098	0.092	0.089	0.086	0.084	0.081	0.078	0.077	0.076	0.075	0.075	0.075	0.075	0.076	0.077	0.079	0.08	0.082	0.083	0.083	0.084	0.085	0.087	0.089	0.091
A10	Sample	Dilution_20%	0.2	DMSO	Lycopene	Standard_Development	Run087	Standard_Measurement	Plate_01	Clariostar_Study	MB	Biofoundry_,_London	Linear_Dilution_Pattern_V2	0.123	0.119	0.115	0.112	0.108	0.103	0.1	0.098	0.093	0.09	0.085	0.082	0.076	0.073	0.07	0.067	0.065	0.062	0.061	0.06	0.059	0.059	0.059	0.059	0.06	0.059	0.06	0.061	0.062	0.062	0.062	0.063	0.063	0.064	0.065	0.066
A11	Blank	DMSO_Blank		DMSO		Standard_Development	Run087	Standard_Measurement	Plate_01	Clariostar_Study	MB	Biofoundry_,_London	Linear_Dilution_Pattern_V2	0.125	0.121	0.118	0.115	0.111	0.105	0.102	0.099	0.094	0.089	0.085	0.08	0.075	0.071	0.067	0.066	0.063	0.06	0.059	0.058	0.056	0.055	0.055	0.054	0.053	0.052	0.053	0.052	0.052	0.051	0.05	0.05	0.05	0.049	0.048	0.048
A12	Blank	DMSO_Blank		DMSO		Standard_Development	Run087	Standard_Measurement	Plate_01	Clariostar_Study	MB	Biofoundry_,_London	Linear_Dilution_Pattern_V2	0.12	0.117	0.113	0.11	0.106	0.102	0.098	0.095	0.091	0.087	0.083	0.078	0.072	0.069	0.066	0.065	0.061	0.058	0.057	0.057	0.055	0.054	0.053	0.052	0.052	0.052	0.052	0.051	0.05	0.05	0.049	0.049	0.048	0.048	0.047	0.046
B01	Sample	Dilution_100%	1.0	DMSO	Lycopene	Standard_Development	Run087	Standard_Measurement	Plate_01	Clariostar_Study	MB	Biofoundry_,_London	Linear_Dilution_Pattern_V2	0.164	0.161	0.157	0.153	0.149	0.144	0.142	0.14	0.137	0.135	0.133	0.128	0.123	0.118	0.114	0.112	0.108	0.106	0.105	0.105	0.104	0.105	0.107	0.109	0.113	0.116	0.121	0.125	0.129	0.133	0.136	0.14	0.144	0.148	0.154	0.162
B02	Sample	Dilution_80%	0.8	DMSO	Lycopene	Standard_Development	Run087	Standard_Measurement	Plate_01	Clariostar_Study	MB	Biofoundry_,_London	Linear_Dilution_Pattern_V2	0.209	0.208	0.204	0.201	0.197	0.192	0.19	0.189	0.187	0.185	0.182	0.179	0.174	0.17	0.166	0.164	0.16	0.158	0.157	0.156	0.156	0.155	0.156	0.157	0.16	0.162	0.164	0.166	0.169	0.171	0.172	0.174	0.176	0.179	0.183	0.188
B03	Sample	Dilution_60%	0.6	DMSO	Lycopene	Standard_Development	Run087	Standard_Measurement	Plate_01	Clariostar_Study	MB	Biofoundry_,_London	Linear_Dilution_Pattern_V2	0.15	0.148	0.144	0.141	0.137	0.133	0.131	0.129	0.126	0.123	0.12	0.117	0.112	0.107	0.104	0.103	0.1	0.098	0.096	0.097	0.096	0.095	0.096	0.097	0.098	0.1	0.103	0.105	0.108	0.109	0.11	0.111	0.113	0.116	0.119	0.124
B04	Sample	Dilution_40%	0.4	DMSO	Lycopene	Standard_Development	Run087	Standard_Measurement	Plate_01	Clariostar_Study	MB	Biofoundry_,_London	Linear_Dilution_Pattern_V2	0.131	0.128	0.124	0.121	0.117	0.114	0.111	0.108	0.105	0.102	0.098	0.096	0.091	0.087	0.084	0.082	0.08	0.077	0.076	0.075	0.074	0.074	0.074	0.076	0.077	0.077	0.079	0.08	0.082	0.083	0.084	0.086	0.086	0.088	0.09	0.093
B05	Sample	Dilution_20%	0.2	DMSO	Lycopene	Standard_Development	Run087	Standard_Measurement	Plate_01	Clariostar_Study	MB	Biofoundry_,_London	Linear_Dilution_Pattern_V2	0.117	0.114	0.11	0.106	0.103	0.099	0.096	0.093	0.09	0.087	0.083	0.079	0.075	0.071	0.069	0.066	0.064	0.061	0.06	0.06	0.059	0.059	0.059	0.059	0.059	0.059	0.06	0.06	0.061	0.061	0.061	0.061	0.062	0.063	0.064	0.065
B06	Sample	Dilution_100%	1.0	DMSO	Lycopene	Standard_Development	Run087	Standard_Measurement	Plate_01	Clariostar_Study	MB	Biofoundry_,_London	Linear_Dilution_Pattern_V2	0.159	0.156	0.152	0.149	0.145	0.14	0.137	0.136	0.135	0.133	0.13	0.128	0.123	0.119	0.116	0.113	0.11	0.107	0.106	0.105	0.105	0.106	0.108	0.11	0.112	0.117	0.121	0.125	0.13	0.133	0.135	0.138	0.142	0.146	0.153	0.16
B07	Sample	Dilution_80%	0.8	DMSO	Lycopene	Standard_Development	Run087	Standard_Measurement	Plate_01	Clariostar_Study	MB	Biofoundry_,_London	Linear_Dilution_Pattern_V2	0.15	0.148	0.144	0.141	0.137	0.133	0.13	0.128	0.127	0.125	0.123	0.12	0.115	0.112	0.108	0.105	0.103	0.1	0.1	0.098	0.098	0.097	0.099	0.101	0.103	0.106	0.11	0.112	0.116	0.119	0.121	0.123	0.126	0.129	0.134	0.14
B08	Sample	Dilution_60%	0.6	DMSO	Lycopene	Standard_Development	Run087	Standard_Measurement	Plate_01	Clariostar_Study	MB	Biofoundry_,_London	Linear_Dilution_Pattern_V2	0.141	0.137	0.134	0.13	0.127	0.123	0.12	0.117	0.115	0.113	0.11	0.106	0.101	0.097	0.094	0.092	0.089	0.087	0.085	0.085	0.084	0.084	0.085	0.086	0.088	0.09	0.093	0.095	0.097	0.099	0.1	0.102	0.105	0.107	0.111	0.115
B09	Sample	Dilution_40%	0.4	DMSO	Lycopene	Standard_Development	Run087	Standard_Measurement	Plate_01	Clariostar_Study	MB	Biofoundry_,_London	Linear_Dilution_Pattern_V2	0.131	0.128	0.125	0.12	0.117	0.113	0.11	0.108	0.105	0.102	0.098	0.095	0.09	0.086	0.084	0.081	0.078	0.076	0.075	0.074	0.074	0.073	0.073	0.074	0.075	0.076	0.077	0.079	0.081	0.081	0.081	0.083	0.084	0.086	0.088	0.09
B10	Sample	Dilution_20%	0.2	DMSO	Lycopene	Standard_Development	Run087	Standard_Measurement	Plate_01	Clariostar_Study	MB	Biofoundry_,_London	Linear_Dilution_Pattern_V2	0.124	0.121	0.117	0.114	0.11	0.106	0.102	0.1	0.097	0.093	0.09	0.086	0.082	0.077	0.074	0.073	0.07	0.068	0.066	0.065	0.065	0.064	0.064	0.064	0.065	0.065	0.065	0.066	0.067	0.067	0.067	0.067	0.067	0.068	0.07	0.071
B11	Blank	DMSO_Blank		DMSO		Standard_Development	Run087	Standard_Measurement	Plate_01	Clariostar_Study	MB	Biofoundry_,_London	Linear_Dilution_Pattern_V2	0.119	0.116	0.112	0.109	0.105	0.1	0.097	0.094	0.09	0.087	0.082	0.078	0.074	0.07	0.068	0.066	0.064	0.06	0.058	0.057	0.057	0.056	0.055	0.055	0.054	0.054	0.053	0.053	0.053	0.052	0.051	0.051	0.051	0.05	0.05	0.049
B12	Blank	DMSO_Blank		DMSO		Standard_Development	Run087	Standard_Measurement	Plate_01	Clariostar_Study	MB	Biofoundry_,_London	Linear_Dilution_Pattern_V2	0.115	0.111	0.107	0.104	0.1	0.095	0.092	0.089	0.085	0.081	0.077	0.073	0.069	0.066	0.062	0.061	0.059	0.055	0.054	0.053	0.052	0.051	0.051	0.05	0.05	0.049	0.049	0.048	0.049	0.048	0.047	0.046	0.046	0.046	0.046	0.045
C01	Sample	Dilution_95%	0.95	DMSO	Lycopene	Standard_Development	Run087	Standard_Measurement	Plate_01	Clariostar_Study	MB	Biofoundry_,_London	Linear_Dilution_Pattern_V2	0.16	0.157	0.153	0.149	0.144	0.141	0.138	0.136	0.133	0.131	0.129	0.126	0.12	0.116	0.112	0.109	0.105	0.103	0.102	0.101	0.101	0.102	0.104	0.106	0.11	0.112	0.116	0.12	0.123	0.127	0.129	0.132	0.137	0.14	0.146	0.154
C02	Sample	Dilution_75%	0.75	DMSO	Lycopene	Standard_Development	Run087	Standard_Measurement	Plate_01	Clariostar_Study	MB	Biofoundry_,_London	Linear_Dilution_Pattern_V2	0.145	0.141	0.138	0.134	0.131	0.127	0.125	0.123	0.121	0.119	0.116	0.112	0.107	0.102	0.1	0.099	0.095	0.092	0.091	0.091	0.091	0.091	0.092	0.094	0.096	0.099	0.102	0.104	0.107	0.11	0.112	0.114	0.117	0.119	0.124	0.129
C03	Sample	Dilution_55%	0.55	DMSO	Lycopene	Standard_Development	Run087	Standard_Measurement	Plate_01	Clariostar_Study	MB	Biofoundry_,_London	Linear_Dilution_Pattern_V2	0.144	0.142	0.138	0.136	0.132	0.128	0.125	0.123	0.12	0.117	0.115	0.112	0.107	0.103	0.101	0.099	0.095	0.093	0.092	0.092	0.091	0.09	0.091	0.093	0.094	0.095	0.097	0.099	0.102	0.103	0.103	0.105	0.106	0.109	0.112	0.115
C04	Sample	Dilution_35%	0.35	DMSO	Lycopene	Standard_Development	Run087	Standard_Measurement	Plate_01	Clariostar_Study	MB	Biofoundry_,_London	Linear_Dilution_Pattern_V2	0.122	0.119	0.116	0.112	0.108	0.104	0.101	0.1	0.096	0.094	0.09	0.086	0.082	0.078	0.075	0.073	0.071	0.068	0.067	0.067	0.066	0.065	0.066	0.067	0.068	0.069	0.07	0.071	0.073	0.074	0.074	0.076	0.077	0.078	0.08	0.082
C05	Sample	Dilution_15%	0.15	DMSO	Lycopene	Standard_Development	Run087	Standard_Measurement	Plate_01	Clariostar_Study	MB	Biofoundry_,_London	Linear_Dilution_Pattern_V2	0.114	0.111	0.107	0.104	0.101	0.096	0.093	0.092	0.088	0.085	0.081	0.078	0.073	0.071	0.068	0.065	0.063	0.06	0.059	0.059	0.058	0.057	0.057	0.057	0.057	0.058	0.058	0.058	0.059	0.059	0.059	0.059	0.059	0.06	0.06	0.061
C06	Sample	Dilution_95%	0.95	DMSO	Lycopene	Standard_Development	Run087	Standard_Measurement	Plate_01	Clariostar_Study	MB	Biofoundry_,_London	Linear_Dilution_Pattern_V2	0.151	0.149	0.145	0.142	0.139	0.134	0.131	0.13	0.128	0.127	0.125	0.122	0.117	0.113	0.109	0.107	0.105	0.102	0.101	0.101	0.1	0.101	0.102	0.105	0.107	0.111	0.115	0.118	0.123	0.126	0.129	0.132	0.135	0.14	0.145	0.152
C07	Sample	Dilution_75%	0.75	DMSO	Lycopene	Standard_Development	Run087	Standard_Measurement	Plate_01	Clariostar_Study	MB	Biofoundry_,_London	Linear_Dilution_Pattern_V2	0.141	0.138	0.134	0.13	0.128	0.123	0.121	0.119	0.117	0.115	0.113	0.11	0.106	0.101	0.099	0.097	0.094	0.091	0.09	0.09	0.09	0.09	0.091	0.093	0.095	0.098	0.101	0.104	0.107	0.11	0.111	0.114	0.117	0.121	0.125	0.13
C08	Sample	Dilution_55%	0.55	DMSO	Lycopene	Standard_Development	Run087	Standard_Measurement	Plate_01	Clariostar_Study	MB	Biofoundry_,_London	Linear_Dilution_Pattern_V2	0.134	0.131	0.128	0.124	0.12	0.116	0.113	0.112	0.109	0.107	0.104	0.101	0.097	0.092	0.09	0.089	0.086	0.082	0.081	0.081	0.081	0.081	0.082	0.083	0.085	0.087	0.089	0.09	0.093	0.095	0.096	0.098	0.1	0.102	0.105	0.108
C09	Sample	Dilution_35%	0.35	DMSO	Lycopene	Standard_Development	Run087	Standard_Measurement	Plate_01	Clariostar_Study	MB	Biofoundry_,_London	Linear_Dilution_Pattern_V2	0.121	0.119	0.115	0.112	0.108	0.104	0.101	0.099	0.097	0.094	0.09	0.087	0.083	0.079	0.076	0.074	0.072	0.069	0.068	0.068	0.067	0.066	0.067	0.067	0.068	0.069	0.071	0.071	0.073	0.074	0.074	0.075	0.076	0.077	0.079	0.082
C10	Sample	Dilution_15%	0.15	DMSO	Lycopene	Standard_Development	Run087	Standard_Measurement	Plate_01	Clariostar_Study	MB	Biofoundry_,_London	Linear_Dilution_Pattern_V2	0.115	0.113	0.109	0.105	0.102	0.098	0.095	0.093	0.089	0.085	0.082	0.079	0.074	0.071	0.068	0.066	0.063	0.06	0.059	0.058	0.058	0.057	0.057	0.057	0.057	0.058	0.058	0.058	0.06	0.059	0.059	0.059	0.059	0.059	0.06	0.061
C11	Blank	DMSO_Blank		DMSO		Standard_Development	Run087	Standard_Measurement	Plate_01	Clariostar_Study	MB	Biofoundry_,_London	Linear_Dilution_Pattern_V2	0.111	0.108	0.104	0.101	0.097	0.092	0.089	0.087	0.084	0.08	0.076	0.071	0.067	0.063	0.06	0.059	0.056	0.053	0.051	0.051	0.05	0.049	0.05	0.049	0.048	0.048	0.048	0.047	0.048	0.047	0.046	0.046	0.046	0.045	0.045	0.044
C12	Blank	DMSO_Blank		DMSO		Standard_Development	Run087	Standard_Measurement	Plate_01	Clariostar_Study	MB	Biofoundry_,_London	Linear_Dilution_Pattern_V2	0.107	0.104	0.1	0.097	0.093	0.089	0.086	0.083	0.08	0.076	0.072	0.068	0.064	0.06	0.058	0.056	0.053	0.051	0.05	0.048	0.048	0.047	0.047	0.046	0.046	0.045	0.045	0.044	0.045	0.045	0.044	0.044	0.044	0.043	0.043	0.043
D01	Sample	Dilution_95%	0.95	DMSO	Lycopene	Standard_Development	Run087	Standard_Measurement	Plate_01	Clariostar_Study	MB	Biofoundry_,_London	Linear_Dilution_Pattern_V2	0.164	0.16	0.157	0.153	0.15	0.145	0.141	0.14	0.137	0.135	0.132	0.129	0.124	0.119	0.115	0.113	0.11	0.107	0.106	0.106	0.106	0.106	0.108	0.11	0.113	0.117	0.121	0.125	0.129	0.133	0.135	0.138	0.142	0.146	0.152	0.16
D02	Sample	Dilution_75%	0.75	DMSO	Lycopene	Standard_Development	Run087	Standard_Measurement	Plate_01	Clariostar_Study	MB	Biofoundry_,_London	Linear_Dilution_Pattern_V2	0.156	0.153	0.15	0.146	0.142	0.139	0.135	0.134	0.132	0.13	0.127	0.124	0.119	0.116	0.111	0.11	0.107	0.104	0.103	0.102	0.102	0.102	0.104	0.105	0.107	0.11	0.113	0.116	0.119	0.122	0.123	0.125	0.128	0.131	0.136	0.141
D03	Sample	Dilution_55%	0.55	DMSO	Lycopene	Standard_Development	Run087	Standard_Measurement	Plate_01	Clariostar_Study	MB	Biofoundry_,_London	Linear_Dilution_Pattern_V2	0.141	0.138	0.135	0.131	0.128	0.124	0.122	0.119	0.117	0.115	0.111	0.108	0.104	0.1	0.098	0.096	0.092	0.09	0.09	0.089	0.088	0.088	0.089	0.09	0.092	0.093	0.095	0.097	0.099	0.101	0.102	0.103	0.105	0.107	0.11	0.114
D04	Sample	Dilution_35%	0.35	DMSO	Lycopene	Standard_Development	Run087	Standard_Measurement	Plate_01	Clariostar_Study	MB	Biofoundry_,_London	Linear_Dilution_Pattern_V2	0.126	0.124	0.119	0.116	0.112	0.108	0.105	0.103	0.1	0.097	0.094	0.091	0.086	0.083	0.08	0.079	0.075	0.073	0.072	0.072	0.071	0.07	0.07	0.072	0.073	0.073	0.075	0.076	0.077	0.078	0.078	0.079	0.081	0.082	0.084	0.086
D05	Sample	Dilution_15%	0.15	DMSO	Lycopene	Standard_Development	Run087	Standard_Measurement	Plate_01	Clariostar_Study	MB	Biofoundry_,_London	Linear_Dilution_Pattern_V2	0.113	0.11	0.106	0.103	0.1	0.095	0.092	0.091	0.087	0.084	0.08	0.078	0.073	0.07	0.067	0.066	0.064	0.061	0.059	0.059	0.058	0.058	0.057	0.058	0.058	0.058	0.058	0.058	0.059	0.058	0.059	0.059	0.059	0.059	0.06	0.061
D06	Sample	Dilution_95%	0.95	DMSO	Lycopene	Standard_Development	Run087	Standard_Measurement	Plate_01	Clariostar_Study	MB	Biofoundry_,_London	Linear_Dilution_Pattern_V2	0.163	0.16	0.158	0.154	0.15	0.147	0.143	0.142	0.14	0.139	0.137	0.135	0.129	0.125	0.122	0.12	0.117	0.114	0.113	0.113	0.113	0.113	0.115	0.117	0.119	0.123	0.127	0.131	0.136	0.139	0.141	0.144	0.148	0.151	0.157	0.164
D07	Sample	Dilution_75%	0.75	DMSO	Lycopene	Standard_Development	Run087	Standard_Measurement	Plate_01	Clariostar_Study	MB	Biofoundry_,_London	Linear_Dilution_Pattern_V2	0.146	0.143	0.139	0.135	0.133	0.129	0.125	0.124	0.122	0.12	0.118	0.115	0.111	0.107	0.104	0.102	0.099	0.096	0.095	0.095	0.094	0.094	0.096	0.097	0.1	0.102	0.105	0.108	0.111	0.114	0.115	0.117	0.12	0.123	0.128	0.134
D08	Sample	Dilution_55%	0.55	DMSO	Lycopene	Standard_Development	Run087	Standard_Measurement	Plate_01	Clariostar_Study	MB	Biofoundry_,_London	Linear_Dilution_Pattern_V2	0.177	0.175	0.172	0.169	0.165	0.16	0.158	0.156	0.152	0.15	0.147	0.144	0.139	0.136	0.133	0.13	0.127	0.124	0.123	0.122	0.122	0.121	0.122	0.122	0.123	0.125	0.126	0.127	0.129	0.13	0.131	0.132	0.133	0.135	0.138	0.141
D09	Sample	Dilution_35%	0.35	DMSO	Lycopene	Standard_Development	Run087	Standard_Measurement	Plate_01	Clariostar_Study	MB	Biofoundry_,_London	Linear_Dilution_Pattern_V2	0.189	0.185	0.182	0.178	0.176	0.171	0.168	0.166	0.163	0.16	0.156	0.153	0.149	0.144	0.141	0.14	0.137	0.134	0.132	0.132	0.129	0.128	0.129	0.129	0.128	0.128	0.129	0.129	0.131	0.13	0.13	0.13	0.131	0.131	0.132	0.133
D10	Sample	Dilution_15%	0.15	DMSO	Lycopene	Standard_Development	Run087	Standard_Measurement	Plate_01	Clariostar_Study	MB	Biofoundry_,_London	Linear_Dilution_Pattern_V2	0.118	0.116	0.113	0.109	0.105	0.1	0.097	0.095	0.092	0.088	0.084	0.081	0.076	0.073	0.07	0.068	0.065	0.062	0.061	0.06	0.059	0.059	0.059	0.059	0.059	0.059	0.059	0.059	0.06	0.061	0.06	0.06	0.061	0.061	0.062	0.062
D11	Blank	DMSO_Blank		DMSO		Standard_Development	Run087	Standard_Measurement	Plate_01	Clariostar_Study	MB	Biofoundry_,_London	Linear_Dilution_Pattern_V2	0.113	0.109	0.105	0.102	0.098	0.094	0.091	0.087	0.084	0.08	0.075	0.072	0.068	0.064	0.062	0.06	0.057	0.054	0.053	0.052	0.051	0.051	0.05	0.05	0.049	0.049	0.049	0.048	0.048	0.048	0.046	0.046	0.046	0.046	0.046	0.045
D12	Blank	DMSO_Blank		DMSO		Standard_Development	Run087	Standard_Measurement	Plate_01	Clariostar_Study	MB	Biofoundry_,_London	Linear_Dilution_Pattern_V2	0.11	0.107	0.103	0.1	0.096	0.091	0.088	0.086	0.082	0.077	0.072	0.069	0.064	0.06	0.058	0.056	0.053	0.051	0.049	0.049	0.048	0.047	0.047	0.046	0.046	0.045	0.045	0.044	0.045	0.045	0.044	0.044	0.044	0.043	0.043	0.043
E01	Sample	Dilution_90%	0.9	DMSO	Lycopene	Standard_Development	Run087	Standard_Measurement	Plate_01	Clariostar_Study	MB	Biofoundry_,_London	Linear_Dilution_Pattern_V2	0.171	0.167	0.163	0.159	0.155	0.15	0.147	0.146	0.143	0.142	0.139	0.136	0.13	0.125	0.122	0.119	0.115	0.112	0.111	0.11	0.11	0.11	0.111	0.114	0.116	0.12	0.124	0.127	0.132	0.135	0.137	0.14	0.143	0.147	0.153	0.159
E02	Sample	Dilution_70%	0.7	DMSO	Lycopene	Standard_Development	Run087	Standard_Measurement	Plate_01	Clariostar_Study	MB	Biofoundry_,_London	Linear_Dilution_Pattern_V2	0.149	0.146	0.143	0.139	0.135	0.131	0.128	0.126	0.124	0.122	0.12	0.116	0.111	0.107	0.104	0.102	0.099	0.096	0.096	0.095	0.095	0.095	0.096	0.097	0.099	0.101	0.104	0.107	0.11	0.112	0.114	0.115	0.118	0.121	0.125	0.13
E03	Sample	Dilution_50%	0.5	DMSO	Lycopene	Standard_Development	Run087	Standard_Measurement	Plate_01	Clariostar_Study	MB	Biofoundry_,_London	Linear_Dilution_Pattern_V2	0.133	0.13	0.127	0.123	0.12	0.114	0.11	0.109	0.107	0.105	0.102	0.098	0.093	0.089	0.087	0.085	0.082	0.079	0.078	0.079	0.077	0.077	0.078	0.08	0.081	0.082	0.085	0.086	0.089	0.09	0.091	0.092	0.094	0.096	0.099	0.103
E04	Sample	Dilution_30%	0.3	DMSO	Lycopene	Standard_Development	Run087	Standard_Measurement	Plate_01	Clariostar_Study	MB	Biofoundry_,_London	Linear_Dilution_Pattern_V2	0.165	0.163	0.16	0.157	0.152	0.148	0.145	0.143	0.14	0.138	0.134	0.13	0.126	0.122	0.12	0.118	0.115	0.112	0.112	0.111	0.109	0.108	0.109	0.109	0.109	0.11	0.11	0.11	0.112	0.111	0.11	0.111	0.111	0.112	0.113	0.114
E05	Sample	Dilution_10%	0.1	DMSO	Lycopene	Standard_Development	Run087	Standard_Measurement	Plate_01	Clariostar_Study	MB	Biofoundry_,_London	Linear_Dilution_Pattern_V2	0.109	0.106	0.102	0.098	0.095	0.09	0.087	0.086	0.082	0.08	0.075	0.072	0.068	0.065	0.062	0.06	0.058	0.055	0.054	0.053	0.053	0.052	0.052	0.052	0.052	0.052	0.053	0.052	0.053	0.053	0.053	0.053	0.053	0.053	0.054	0.054
E06	Sample	Dilution_90%	0.9	DMSO	Lycopene	Standard_Development	Run087	Standard_Measurement	Plate_01	Clariostar_Study	MB	Biofoundry_,_London	Linear_Dilution_Pattern_V2	0.157	0.154	0.15	0.146	0.143	0.138	0.136	0.134	0.132	0.131	0.13	0.127	0.122	0.117	0.114	0.112	0.108	0.107	0.105	0.105	0.104	0.104	0.106	0.109	0.111	0.115	0.119	0.123	0.127	0.129	0.132	0.135	0.138	0.142	0.147	0.154
E07	Sample	Dilution_70%	0.7	DMSO	Lycopene	Standard_Development	Run087	Standard_Measurement	Plate_01	Clariostar_Study	MB	Biofoundry_,_London	Linear_Dilution_Pattern_V2	0.143	0.14	0.137	0.132	0.129	0.125	0.122	0.121	0.118	0.116	0.113	0.111	0.106	0.103	0.1	0.098	0.094	0.092	0.091	0.09	0.09	0.09	0.091	0.093	0.095	0.098	0.101	0.103	0.106	0.109	0.11	0.112	0.114	0.117	0.122	0.127
E08	Sample	Dilution_50%	0.5	DMSO	Lycopene	Standard_Development	Run087	Standard_Measurement	Plate_01	Clariostar_Study	MB	Biofoundry_,_London	Linear_Dilution_Pattern_V2	0.132	0.129	0.125	0.121	0.118	0.114	0.11	0.108	0.106	0.104	0.101	0.098	0.093	0.09	0.086	0.085	0.082	0.079	0.079	0.078	0.077	0.077	0.078	0.079	0.08	0.082	0.084	0.086	0.088	0.09	0.09	0.092	0.094	0.096	0.099	0.103
E09	Sample	Dilution_30%	0.3	DMSO	Lycopene	Standard_Development	Run087	Standard_Measurement	Plate_01	Clariostar_Study	MB	Biofoundry_,_London	Linear_Dilution_Pattern_V2	0.16	0.157	0.153	0.149	0.146	0.142	0.139	0.137	0.133	0.131	0.127	0.124	0.119	0.115	0.113	0.112	0.108	0.106	0.104	0.103	0.102	0.102	0.102	0.102	0.102	0.102	0.102	0.103	0.104	0.104	0.104	0.104	0.105	0.105	0.106	0.107
E10	Sample	Dilution_10%	0.1	DMSO	Lycopene	Standard_Development	Run087	Standard_Measurement	Plate_01	Clariostar_Study	MB	Biofoundry_,_London	Linear_Dilution_Pattern_V2	0.115	0.111	0.107	0.104	0.101	0.096	0.093	0.091	0.087	0.083	0.079	0.075	0.07	0.067	0.064	0.062	0.059	0.056	0.056	0.055	0.054	0.053	0.054	0.053	0.053	0.053	0.053	0.053	0.054	0.054	0.053	0.053	0.054	0.054	0.054	0.054
E11	Blank	DMSO_Blank		DMSO		Standard_Development	Run087	Standard_Measurement	Plate_01	Clariostar_Study	MB	Biofoundry_,_London	Linear_Dilution_Pattern_V2	0.115	0.111	0.107	0.103	0.1	0.095	0.092	0.089	0.085	0.082	0.076	0.072	0.068	0.065	0.062	0.06	0.057	0.055	0.053	0.053	0.051	0.051	0.05	0.05	0.049	0.049	0.049	0.048	0.048	0.047	0.047	0.047	0.047	0.046	0.046	0.045
E12	Blank	DMSO_Blank		DMSO		Standard_Development	Run087	Standard_Measurement	Plate_01	Clariostar_Study	MB	Biofoundry_,_London	Linear_Dilution_Pattern_V2	0.11	0.105	0.102	0.098	0.094	0.089	0.086	0.084	0.08	0.076	0.071	0.068	0.064	0.059	0.057	0.055	0.052	0.05	0.048	0.047	0.046	0.045	0.046	0.045	0.045	0.045	0.044	0.044	0.044	0.044	0.043	0.043	0.043	0.043	0.042	0.042
F01	Sample	Dilution_90%	0.9	DMSO	Lycopene	Standard_Development	Run087	Standard_Measurement	Plate_01	Clariostar_Study	MB	Biofoundry_,_London	Linear_Dilution_Pattern_V2	0.169	0.166	0.162	0.159	0.155	0.15	0.147	0.144	0.141	0.139	0.137	0.133	0.128	0.123	0.12	0.116	0.113	0.11	0.109	0.108	0.108	0.108	0.11	0.112	0.114	0.118	0.122	0.125	0.129	0.132	0.134	0.136	0.14	0.144	0.149	0.156
F02	Sample	Dilution_70%	0.7	DMSO	Lycopene	Standard_Development	Run087	Standard_Measurement	Plate_01	Clariostar_Study	MB	Biofoundry_,_London	Linear_Dilution_Pattern_V2	0.151	0.148	0.144	0.141	0.137	0.133	0.129	0.128	0.126	0.123	0.121	0.117	0.112	0.108	0.104	0.102	0.099	0.096	0.095	0.094	0.094	0.094	0.095	0.096	0.099	0.101	0.104	0.106	0.109	0.112	0.113	0.115	0.117	0.12	0.124	0.129
F03	Sample	Dilution_50%	0.5	DMSO	Lycopene	Standard_Development	Run087	Standard_Measurement	Plate_01	Clariostar_Study	MB	Biofoundry_,_London	Linear_Dilution_Pattern_V2	0.21	0.208	0.206	0.203	0.198	0.195	0.192	0.19	0.186	0.183	0.18	0.177	0.173	0.169	0.165	0.164	0.161	0.157	0.156	0.155	0.153	0.152	0.152	0.152	0.153	0.154	0.154	0.154	0.156	0.155	0.155	0.155	0.155	0.156	0.157	0.159
F04	Sample	Dilution_30%	0.3	DMSO	Lycopene	Standard_Development	Run087	Standard_Measurement	Plate_01	Clariostar_Study	MB	Biofoundry_,_London	Linear_Dilution_Pattern_V2	0.175	0.172	0.169	0.166	0.163	0.158	0.155	0.154	0.151	0.149	0.145	0.142	0.137	0.135	0.131	0.13	0.126	0.123	0.122	0.121	0.12	0.119	0.118	0.119	0.119	0.119	0.119	0.118	0.12	0.12	0.119	0.119	0.119	0.119	0.12	0.12
F05	Sample	Dilution_10%	0.1	DMSO	Lycopene	Standard_Development	Run087	Standard_Measurement	Plate_01	Clariostar_Study	MB	Biofoundry_,_London	Linear_Dilution_Pattern_V2	0.112	0.108	0.104	0.101	0.098	0.094	0.091	0.089	0.086	0.083	0.08	0.078	0.073	0.07	0.067	0.066	0.063	0.06	0.059	0.059	0.057	0.057	0.057	0.057	0.056	0.056	0.056	0.056	0.057	0.057	0.056	0.056	0.056	0.056	0.057	0.057
F06	Sample	Dilution_90%	0.9	DMSO	Lycopene	Standard_Development	Run087	Standard_Measurement	Plate_01	Clariostar_Study	MB	Biofoundry_,_London	Linear_Dilution_Pattern_V2	0.159	0.157	0.152	0.149	0.145	0.141	0.138	0.137	0.135	0.135	0.132	0.129	0.125	0.121	0.117	0.115	0.112	0.11	0.109	0.108	0.108	0.108	0.11	0.112	0.115	0.118	0.122	0.126	0.13	0.132	0.134	0.137	0.141	0.144	0.15	0.156
F07	Sample	Dilution_70%	0.7	DMSO	Lycopene	Standard_Development	Run087	Standard_Measurement	Plate_01	Clariostar_Study	MB	Biofoundry_,_London	Linear_Dilution_Pattern_V2	0.144	0.141	0.138	0.135	0.132	0.128	0.125	0.123	0.121	0.12	0.117	0.114	0.11	0.106	0.103	0.101	0.099	0.096	0.094	0.094	0.093	0.094	0.094	0.096	0.099	0.101	0.103	0.106	0.109	0.111	0.113	0.115	0.117	0.12	0.124	0.128
F08	Sample	Dilution_50%	0.5	DMSO	Lycopene	Standard_Development	Run087	Standard_Measurement	Plate_01	Clariostar_Study	MB	Biofoundry_,_London	Linear_Dilution_Pattern_V2	0.135	0.132	0.129	0.125	0.121	0.117	0.115	0.112	0.11	0.108	0.105	0.102	0.097	0.094	0.091	0.089	0.086	0.083	0.082	0.081	0.081	0.081	0.082	0.083	0.084	0.086	0.088	0.089	0.092	0.093	0.095	0.096	0.098	0.1	0.103	0.106
F09	Sample	Dilution_30%	0.3	DMSO	Lycopene	Standard_Development	Run087	Standard_Measurement	Plate_01	Clariostar_Study	MB	Biofoundry_,_London	Linear_Dilution_Pattern_V2	0.124	0.121	0.117	0.114	0.111	0.106	0.103	0.101	0.099	0.096	0.091	0.088	0.083	0.08	0.077	0.076	0.073	0.07	0.069	0.068	0.067	0.067	0.067	0.068	0.069	0.069	0.07	0.071	0.073	0.073	0.073	0.074	0.076	0.076	0.078	0.08
F10	Sample	Dilution_10%	0.1	DMSO	Lycopene	Standard_Development	Run087	Standard_Measurement	Plate_01	Clariostar_Study	MB	Biofoundry_,_London	Linear_Dilution_Pattern_V2	0.113	0.109	0.105	0.102	0.098	0.093	0.09	0.087	0.084	0.081	0.077	0.074	0.069	0.066	0.064	0.062	0.059	0.057	0.055	0.055	0.054	0.053	0.053	0.053	0.053	0.053	0.054	0.053	0.054	0.054	0.053	0.054	0.054	0.054	0.055	0.054
F11	Blank	DMSO		DMSO		Standard_Development	Run087	Standard_Measurement	Plate_01	Clariostar_Study	MB	Biofoundry_,_London	Linear_Dilution_Pattern_V2	0.11	0.107	0.102	0.099	0.096	0.091	0.088	0.085	0.081	0.078	0.073	0.07	0.066	0.061	0.059	0.057	0.055	0.052	0.051	0.051	0.049	0.048	0.048	0.048	0.048	0.048	0.048	0.046	0.047	0.047	0.045	0.045	0.045	0.044	0.044	0.043
F12	Blank	DMSO		DMSO		Standard_Development	Run087	Standard_Measurement	Plate_01	Clariostar_Study	MB	Biofoundry_,_London	Linear_Dilution_Pattern_V2	0.107	0.103	0.099	0.096	0.092	0.087	0.084	0.082	0.077	0.073	0.069	0.066	0.061	0.058	0.055	0.053	0.051	0.048	0.048	0.047	0.045	0.044	0.044	0.044	0.044	0.043	0.043	0.042	0.044	0.042	0.042	0.042	0.042	0.042	0.042	0.041
G01	Sample	Dilution_85%	0.85	DMSO	Lycopene	Standard_Development	Run087	Standard_Measurement	Plate_01	Clariostar_Study	MB	Biofoundry_,_London	Linear_Dilution_Pattern_V2	0.174	0.171	0.167	0.164	0.16	0.155	0.151	0.149	0.147	0.145	0.141	0.138	0.133	0.128	0.124	0.121	0.118	0.115	0.114	0.113	0.112	0.113	0.113	0.115	0.117	0.12	0.123	0.126	0.13	0.133	0.135	0.137	0.14	0.143	0.149	0.154
G02	Sample	Dilution_65%	0.65	DMSO	Lycopene	Standard_Development	Run087	Standard_Measurement	Plate_01	Clariostar_Study	MB	Biofoundry_,_London	Linear_Dilution_Pattern_V2	0.149	0.146	0.143	0.139	0.135	0.131	0.128	0.126	0.123	0.121	0.118	0.114	0.11	0.106	0.103	0.101	0.097	0.095	0.093	0.093	0.092	0.092	0.093	0.094	0.097	0.099	0.101	0.103	0.106	0.108	0.109	0.111	0.113	0.115	0.119	0.123
G03	Sample	Dilution_45%	0.45	DMSO	Lycopene	Standard_Development	Run087	Standard_Measurement	Plate_01	Clariostar_Study	MB	Biofoundry_,_London	Linear_Dilution_Pattern_V2	0.138	0.136	0.131	0.128	0.125	0.12	0.118	0.115	0.112	0.109	0.106	0.104	0.099	0.095	0.092	0.09	0.087	0.085	0.083	0.082	0.082	0.081	0.082	0.083	0.084	0.085	0.087	0.088	0.09	0.091	0.091	0.092	0.094	0.096	0.098	0.101
G04	Sample	Dilution_25%	0.25	DMSO	Lycopene	Standard_Development	Run087	Standard_Measurement	Plate_01	Clariostar_Study	MB	Biofoundry_,_London	Linear_Dilution_Pattern_V2	0.118	0.116	0.112	0.108	0.104	0.1	0.097	0.095	0.092	0.09	0.086	0.083	0.079	0.075	0.072	0.07	0.067	0.065	0.064	0.063	0.062	0.062	0.062	0.063	0.063	0.063	0.065	0.065	0.066	0.067	0.067	0.068	0.068	0.07	0.07	0.071
G05	Sample	Dilution_05%	0.0499999999999999	DMSO	Lycopene	Standard_Development	Run087	Standard_Measurement	Plate_01	Clariostar_Study	MB	Biofoundry_,_London	Linear_Dilution_Pattern_V2	0.114	0.11	0.106	0.103	0.1	0.095	0.091	0.089	0.086	0.083	0.079	0.076	0.071	0.068	0.065	0.063	0.061	0.057	0.056	0.056	0.055	0.054	0.054	0.054	0.054	0.054	0.054	0.053	0.053	0.053	0.052	0.052	0.052	0.052	0.052	0.051
G06	Sample	Dilution_85%	0.85	DMSO	Lycopene	Standard_Development	Run087	Standard_Measurement	Plate_01	Clariostar_Study	MB	Biofoundry_,_London	Linear_Dilution_Pattern_V2	0.156	0.153	0.149	0.146	0.142	0.138	0.135	0.134	0.131	0.13	0.128	0.125	0.121	0.116	0.113	0.111	0.108	0.105	0.103	0.103	0.102	0.103	0.104	0.106	0.109	0.111	0.115	0.119	0.122	0.125	0.127	0.129	0.133	0.137	0.142	0.147
G07	Sample	Dilution_65%	0.65	DMSO	Lycopene	Standard_Development	Run087	Standard_Measurement	Plate_01	Clariostar_Study	MB	Biofoundry_,_London	Linear_Dilution_Pattern_V2	0.143	0.141	0.137	0.133	0.129	0.125	0.122	0.12	0.118	0.116	0.113	0.111	0.106	0.103	0.1	0.097	0.094	0.092	0.091	0.091	0.09	0.089	0.09	0.092	0.094	0.096	0.099	0.101	0.104	0.106	0.107	0.109	0.111	0.114	0.118	0.122
G08	Sample	Dilution_45%	0.45	DMSO	Lycopene	Standard_Development	Run087	Standard_Measurement	Plate_01	Clariostar_Study	MB	Biofoundry_,_London	Linear_Dilution_Pattern_V2	0.135	0.132	0.128	0.125	0.121	0.117	0.114	0.111	0.108	0.106	0.103	0.101	0.096	0.092	0.089	0.087	0.084	0.081	0.08	0.079	0.079	0.078	0.08	0.081	0.082	0.083	0.084	0.086	0.088	0.089	0.09	0.091	0.093	0.094	0.097	0.1
G09	Sample	Dilution_25%	0.25	DMSO	Lycopene	Standard_Development	Run087	Standard_Measurement	Plate_01	Clariostar_Study	MB	Biofoundry_,_London	Linear_Dilution_Pattern_V2	0.121	0.118	0.114	0.11	0.107	0.102	0.098	0.096	0.093	0.09	0.086	0.084	0.078	0.074	0.072	0.07	0.068	0.065	0.063	0.063	0.063	0.062	0.062	0.063	0.064	0.065	0.065	0.066	0.067	0.067	0.067	0.068	0.07	0.07	0.071	0.073
G10	Sample	Dilution_05%	0.0499999999999999	DMSO	Lycopene	Standard_Development	Run087	Standard_Measurement	Plate_01	Clariostar_Study	MB	Biofoundry_,_London	Linear_Dilution_Pattern_V2	0.113	0.11	0.105	0.102	0.098	0.094	0.089	0.088	0.085	0.081	0.077	0.073	0.07	0.066	0.062	0.061	0.058	0.055	0.054	0.054	0.052	0.052	0.052	0.051	0.051	0.051	0.05	0.05	0.051	0.051	0.05	0.05	0.051	0.05	0.05	0.05
G11	Blank	DMSO_Blank		DMSO		Standard_Development	Run087	Standard_Measurement	Plate_01	Clariostar_Study	MB	Biofoundry_,_London	Linear_Dilution_Pattern_V2	0.11	0.108	0.103	0.099	0.096	0.091	0.087	0.085	0.081	0.077	0.073	0.069	0.065	0.061	0.058	0.056	0.054	0.051	0.05	0.049	0.048	0.048	0.048	0.047	0.047	0.046	0.045	0.046	0.046	0.045	0.044	0.044	0.044	0.044	0.044	0.043
G12	Blank	DMSO_Blank		DMSO		Standard_Development	Run087	Standard_Measurement	Plate_01	Clariostar_Study	MB	Biofoundry_,_London	Linear_Dilution_Pattern_V2	0.11	0.105	0.101	0.097	0.094	0.088	0.085	0.084	0.079	0.075	0.07	0.066	0.061	0.057	0.054	0.053	0.051	0.047	0.045	0.045	0.044	0.043	0.043	0.043	0.043	0.043	0.043	0.042	0.043	0.042	0.041	0.041	0.041	0.041	0.04	0.04
H01	Sample	Dilution_85%	0.85	DMSO	Lycopene	Standard_Development	Run087	Standard_Measurement	Plate_01	Clariostar_Study	MB	Biofoundry_,_London	Linear_Dilution_Pattern_V2	0.18	0.177	0.172	0.168	0.164	0.158	0.155	0.151	0.148	0.145	0.142	0.138	0.132	0.127	0.122	0.119	0.115	0.112	0.111	0.11	0.11	0.109	0.11	0.112	0.114	0.118	0.121	0.124	0.127	0.13	0.131	0.133	0.136	0.139	0.145	0.15
H02	Sample	Dilution_65%	0.65	DMSO	Lycopene	Standard_Development	Run087	Standard_Measurement	Plate_01	Clariostar_Study	MB	Biofoundry_,_London	Linear_Dilution_Pattern_V2	0.161	0.158	0.153	0.15	0.145	0.141	0.137	0.136	0.134	0.13	0.127	0.123	0.117	0.112	0.109	0.107	0.103	0.101	0.099	0.098	0.098	0.097	0.098	0.099	0.101	0.103	0.105	0.107	0.111	0.112	0.113	0.114	0.116	0.118	0.122	0.127
H03	Sample	Dilution_45%	0.45	DMSO	Lycopene	Standard_Development	Run087	Standard_Measurement	Plate_01	Clariostar_Study	MB	Biofoundry_,_London	Linear_Dilution_Pattern_V2	0.139	0.136	0.133	0.129	0.126	0.122	0.118	0.115	0.113	0.11	0.108	0.103	0.1	0.096	0.092	0.09	0.088	0.085	0.084	0.083	0.083	0.082	0.083	0.083	0.085	0.086	0.087	0.088	0.09	0.092	0.092	0.092	0.094	0.096	0.098	0.101
H04	Sample	Dilution_25%	0.25	DMSO	Lycopene	Standard_Development	Run087	Standard_Measurement	Plate_01	Clariostar_Study	MB	Biofoundry_,_London	Linear_Dilution_Pattern_V2	0.128	0.125	0.121	0.117	0.114	0.109	0.106	0.103	0.1	0.096	0.092	0.088	0.083	0.079	0.076	0.074	0.071	0.069	0.067	0.067	0.066	0.065	0.065	0.066	0.066	0.067	0.068	0.068	0.069	0.069	0.069	0.07	0.071	0.072	0.073	0.074
H05	Sample	Dilution_05%	0.0499999999999999	DMSO	Lycopene	Standard_Development	Run087	Standard_Measurement	Plate_01	Clariostar_Study	MB	Biofoundry_,_London	Linear_Dilution_Pattern_V2	0.118	0.115	0.111	0.108	0.104	0.1	0.097	0.094	0.091	0.087	0.083	0.08	0.074	0.071	0.068	0.067	0.064	0.061	0.059	0.059	0.058	0.057	0.057	0.056	0.056	0.056	0.056	0.055	0.055	0.055	0.054	0.054	0.054	0.053	0.053	0.052
H06	Sample	Dilution_85%	0.85	DMSO	Lycopene	Standard_Development	Run087	Standard_Measurement	Plate_01	Clariostar_Study	MB	Biofoundry_,_London	Linear_Dilution_Pattern_V2	0.156	0.153	0.149	0.146	0.142	0.137	0.135	0.133	0.13	0.128	0.126	0.124	0.119	0.115	0.111	0.109	0.106	0.103	0.102	0.101	0.1	0.101	0.103	0.104	0.107	0.111	0.114	0.117	0.12	0.123	0.125	0.127	0.131	0.134	0.139	0.145
H07	Sample	Dilution_65%	0.65	DMSO	Lycopene	Standard_Development	Run087	Standard_Measurement	Plate_01	Clariostar_Study	MB	Biofoundry_,_London	Linear_Dilution_Pattern_V2	0.144	0.141	0.138	0.134	0.13	0.126	0.124	0.121	0.12	0.117	0.115	0.113	0.107	0.103	0.1	0.099	0.095	0.092	0.091	0.09	0.09	0.089	0.09	0.092	0.094	0.096	0.099	0.101	0.104	0.105	0.107	0.108	0.111	0.114	0.118	0.121
H08	Sample	Dilution_45%	0.45	DMSO	Lycopene	Standard_Development	Run087	Standard_Measurement	Plate_01	Clariostar_Study	MB	Biofoundry_,_London	Linear_Dilution_Pattern_V2	0.137	0.134	0.131	0.126	0.122	0.118	0.114	0.113	0.11	0.107	0.103	0.1	0.094	0.091	0.086	0.084	0.081	0.079	0.078	0.077	0.076	0.076	0.076	0.077	0.078	0.079	0.081	0.083	0.085	0.086	0.087	0.088	0.09	0.091	0.094	0.096
H09	Sample	Dilution_25%	0.25	DMSO	Lycopene	Standard_Development	Run087	Standard_Measurement	Plate_01	Clariostar_Study	MB	Biofoundry_,_London	Linear_Dilution_Pattern_V2	0.13	0.127	0.123	0.119	0.116	0.111	0.107	0.105	0.102	0.099	0.095	0.09	0.086	0.082	0.078	0.076	0.074	0.072	0.07	0.069	0.068	0.067	0.068	0.068	0.068	0.069	0.07	0.071	0.071	0.071	0.072	0.072	0.073	0.074	0.075	0.076
H10	Sample	Dilution_05%	0.0499999999999999	DMSO	Lycopene	Standard_Development	Run087	Standard_Measurement	Plate_01	Clariostar_Study	MB	Biofoundry_,_London	Linear_Dilution_Pattern_V2	0.116	0.113	0.108	0.105	0.102	0.096	0.092	0.09	0.087	0.083	0.079	0.075	0.071	0.067	0.064	0.062	0.06	0.057	0.055	0.054	0.053	0.052	0.051	0.052	0.052	0.051	0.051	0.05	0.051	0.051	0.05	0.05	0.05	0.05	0.049	0.049
H11	Blank	DMSO_Blank		DMSO		Standard_Development	Run087	Standard_Measurement	Plate_01	Clariostar_Study	MB	Biofoundry_,_London	Linear_Dilution_Pattern_V2	0.113	0.11	0.105	0.102	0.098	0.093	0.089	0.087	0.083	0.08	0.076	0.071	0.067	0.063	0.061	0.059	0.057	0.054	0.053	0.052	0.051	0.05	0.05	0.05	0.049	0.048	0.048	0.048	0.048	0.047	0.046	0.046	0.046	0.045	0.045	0.044
H12	Blank	DMSO_Blank		DMSO		Standard_Development	Run087	Standard_Measurement	Plate_01	Clariostar_Study	MB	Biofoundry_,_London	Linear_Dilution_Pattern_V2	0.121	0.117	0.113	0.109	0.105	0.1	0.096	0.093	0.088	0.083	0.078	0.073	0.067	0.063	0.06	0.058	0.054	0.051	0.05	0.049	0.049	0.047	0.047	0.047	0.046	0.046	0.046	0.045	0.046	0.045	0.044	0.044	0.044	0.044	0.043	0.043
A01	Sample	Dilution_100%	1.0	DMSO	Lycopene	Standard_Development	Run087	Standard_Measurement	Plate_01	Clariostar_Study	MB	Biofoundry_,_London	Linear_Dilution_Pattern_V2	0.159	0.155	0.151	0.148	0.144	0.139	0.137	0.135	0.132	0.129	0.126	0.122	0.116	0.112	0.108	0.105	0.102	0.1	0.098	0.098	0.098	0.099	0.101	0.103	0.106	0.11	0.114	0.117	0.122	0.126	0.13	0.133	0.137	0.141	0.148	0.156
A02	Sample	Dilution_80%	0.8	DMSO	Lycopene	Standard_Development	Run087	Standard_Measurement	Plate_01	Clariostar_Study	MB	Biofoundry_,_London	Linear_Dilution_Pattern_V2	0.163	0.16	0.157	0.154	0.15	0.146	0.143	0.141	0.139	0.136	0.133	0.129	0.124	0.12	0.117	0.114	0.111	0.109	0.108	0.108	0.107	0.108	0.109	0.111	0.114	0.116	0.118	0.121	0.125	0.128	0.13	0.133	0.136	0.139	0.143	0.15
A03	Sample	Dilution_60%	0.6	DMSO	Lycopene	Standard_Development	Run087	Standard_Measurement	Plate_01	Clariostar_Study	MB	Biofoundry_,_London	Linear_Dilution_Pattern_V2	0.136	0.134	0.131	0.127	0.123	0.118	0.116	0.115	0.112	0.107	0.104	0.1	0.096	0.092	0.089	0.086	0.083	0.081	0.08	0.079	0.079	0.08	0.081	0.082	0.084	0.086	0.087	0.09	0.092	0.094	0.096	0.098	0.1	0.103	0.107	0.112
A04	Sample	Dilution_40%	0.4	DMSO	Lycopene	Standard_Development	Run087	Standard_Measurement	Plate_01	Clariostar_Study	MB	Biofoundry_,_London	Linear_Dilution_Pattern_V2	0.129	0.126	0.122	0.119	0.115	0.111	0.108	0.106	0.103	0.099	0.096	0.09	0.086	0.083	0.079	0.076	0.074	0.072	0.07	0.07	0.07	0.07	0.07	0.071	0.072	0.073	0.074	0.076	0.077	0.078	0.079	0.081	0.082	0.083	0.086	0.089
A05	Sample	Dilution_20%	0.2	DMSO	Lycopene	Standard_Development	Run087	Standard_Measurement	Plate_01	Clariostar_Study	MB	Biofoundry_,_London	Linear_Dilution_Pattern_V2	0.122	0.118	0.115	0.111	0.108	0.103	0.1	0.098	0.093	0.089	0.084	0.08	0.076	0.072	0.069	0.066	0.063	0.061	0.059	0.058	0.059	0.058	0.057	0.058	0.058	0.058	0.058	0.058	0.059	0.06	0.06	0.062	0.061	0.061	0.062	0.065
A06	Sample	Dilution_100%	1.0	DMSO	Lycopene	Standard_Development	Run087	Standard_Measurement	Plate_01	Clariostar_Study	MB	Biofoundry_,_London	Linear_Dilution_Pattern_V2	0.158	0.154	0.151	0.148	0.143	0.138	0.136	0.135	0.134	0.131	0.128	0.124	0.12	0.115	0.113	0.109	0.106	0.104	0.103	0.103	0.103	0.103	0.104	0.107	0.11	0.114	0.117	0.121	0.125	0.129	0.133	0.136	0.139	0.143	0.15	0.158
A07	Sample	Dilution_80%	0.8	DMSO	Lycopene	Standard_Development	Run087	Standard_Measurement	Plate_01	Clariostar_Study	MB	Biofoundry_,_London	Linear_Dilution_Pattern_V2	0.154	0.151	0.148	0.145	0.141	0.137	0.134	0.132	0.13	0.127	0.123	0.119	0.115	0.11	0.106	0.104	0.101	0.099	0.097	0.096	0.097	0.097	0.097	0.1	0.102	0.104	0.107	0.11	0.113	0.116	0.119	0.121	0.123	0.127	0.132	0.138
A08	Sample	Dilution_60%	0.6	DMSO	Lycopene	Standard_Development	Run087	Standard_Measurement	Plate_01	Clariostar_Study	MB	Biofoundry_,_London	Linear_Dilution_Pattern_V2	0.141	0.137	0.134	0.131	0.127	0.123	0.12	0.118	0.115	0.113	0.109	0.104	0.101	0.096	0.093	0.09	0.087	0.085	0.083	0.083	0.083	0.084	0.084	0.085	0.087	0.089	0.09	0.092	0.095	0.097	0.099	0.101	0.102	0.105	0.108	0.114
A09	Sample	Dilution_40%	0.4	DMSO	Lycopene	Standard_Development	Run087	Standard_Measurement	Plate_01	Clariostar_Study	MB	Biofoundry_,_London	Linear_Dilution_Pattern_V2	0.134	0.131	0.129	0.124	0.121	0.118	0.114	0.111	0.109	0.106	0.103	0.097	0.093	0.09	0.086	0.084	0.081	0.079	0.077	0.076	0.075	0.076	0.076	0.076	0.077	0.078	0.079	0.081	0.082	0.083	0.084	0.085	0.086	0.087	0.09	0.093
A10	Sample	Dilution_20%	0.2	DMSO	Lycopene	Standard_Development	Run087	Standard_Measurement	Plate_01	Clariostar_Study	MB	Biofoundry_,_London	Linear_Dilution_Pattern_V2	0.121	0.119	0.115	0.112	0.108	0.103	0.1	0.098	0.095	0.089	0.086	0.081	0.076	0.073	0.07	0.067	0.064	0.062	0.06	0.06	0.059	0.059	0.059	0.059	0.059	0.059	0.059	0.06	0.061	0.061	0.062	0.063	0.063	0.063	0.064	0.065
A11	Blank	DMSO_Blank		DMSO		Standard_Development	Run087	Standard_Measurement	Plate_01	Clariostar_Study	MB	Biofoundry_,_London	Linear_Dilution_Pattern_V2	0.125	0.122	0.119	0.115	0.111	0.107	0.103	0.099	0.096	0.091	0.086	0.08	0.076	0.072	0.068	0.066	0.063	0.061	0.059	0.057	0.057	0.056	0.055	0.055	0.054	0.053	0.052	0.052	0.052	0.051	0.051	0.05	0.05	0.049	0.049	0.049
A12	Blank	DMSO_Blank		DMSO		Standard_Development	Run087	Standard_Measurement	Plate_01	Clariostar_Study	MB	Biofoundry_,_London	Linear_Dilution_Pattern_V2	0.12	0.117	0.112	0.11	0.106	0.102	0.098	0.095	0.092	0.087	0.082	0.077	0.073	0.069	0.065	0.063	0.06	0.058	0.057	0.056	0.055	0.054	0.053	0.053	0.052	0.052	0.051	0.05	0.05	0.049	0.048	0.048	0.048	0.047	0.047	0.047
B01	Sample	Dilution_100%	1.0	DMSO	Lycopene	Standard_Development	Run087	Standard_Measurement	Plate_01	Clariostar_Study	MB	Biofoundry_,_London	Linear_Dilution_Pattern_V2	0.165	0.162	0.158	0.155	0.15	0.145	0.142	0.141	0.14	0.137	0.134	0.129	0.124	0.119	0.116	0.112	0.109	0.107	0.106	0.105	0.105	0.106	0.108	0.11	0.114	0.118	0.121	0.125	0.129	0.133	0.137	0.141	0.144	0.148	0.155	0.163
B02	Sample	Dilution_80%	0.8	DMSO	Lycopene	Standard_Development	Run087	Standard_Measurement	Plate_01	Clariostar_Study	MB	Biofoundry_,_London	Linear_Dilution_Pattern_V2	0.21	0.208	0.204	0.202	0.199	0.195	0.192	0.191	0.189	0.187	0.183	0.179	0.175	0.171	0.169	0.165	0.163	0.161	0.159	0.159	0.158	0.158	0.159	0.16	0.162	0.164	0.166	0.169	0.171	0.173	0.175	0.176	0.178	0.181	0.185	0.191
B03	Sample	Dilution_60%	0.6	DMSO	Lycopene	Standard_Development	Run087	Standard_Measurement	Plate_01	Clariostar_Study	MB	Biofoundry_,_London	Linear_Dilution_Pattern_V2	0.155	0.153	0.15	0.147	0.144	0.14	0.137	0.135	0.133	0.13	0.126	0.122	0.118	0.114	0.111	0.108	0.105	0.103	0.102	0.101	0.1	0.101	0.102	0.103	0.104	0.106	0.107	0.109	0.111	0.113	0.115	0.117	0.118	0.12	0.124	0.128
B04	Sample	Dilution_40%	0.4	DMSO	Lycopene	Standard_Development	Run087	Standard_Measurement	Plate_01	Clariostar_Study	MB	Biofoundry_,_London	Linear_Dilution_Pattern_V2	0.129	0.127	0.123	0.12	0.117	0.113	0.11	0.108	0.106	0.102	0.099	0.094	0.089	0.085	0.082	0.081	0.078	0.076	0.074	0.074	0.073	0.073	0.074	0.075	0.076	0.077	0.078	0.079	0.08	0.082	0.083	0.084	0.086	0.087	0.089	0.092
B05	Sample	Dilution_20%	0.2	DMSO	Lycopene	Standard_Development	Run087	Standard_Measurement	Plate_01	Clariostar_Study	MB	Biofoundry_,_London	Linear_Dilution_Pattern_V2	0.116	0.113	0.11	0.107	0.103	0.099	0.096	0.094	0.091	0.087	0.084	0.08	0.075	0.072	0.069	0.067	0.065	0.062	0.061	0.06	0.059	0.059	0.059	0.059	0.059	0.059	0.059	0.06	0.06	0.061	0.062	0.062	0.062	0.063	0.064	0.065
B06	Sample	Dilution_100%	1.0	DMSO	Lycopene	Standard_Development	Run087	Standard_Measurement	Plate_01	Clariostar_Study	MB	Biofoundry_,_London	Linear_Dilution_Pattern_V2	0.158	0.155	0.152	0.15	0.146	0.142	0.139	0.137	0.136	0.133	0.13	0.127	0.123	0.119	0.115	0.112	0.11	0.107	0.106	0.106	0.107	0.106	0.107	0.11	0.113	0.116	0.12	0.125	0.128	0.132	0.135	0.139	0.142	0.147	0.153	0.161
B07	Sample	Dilution_80%	0.8	DMSO	Lycopene	Standard_Development	Run087	Standard_Measurement	Plate_01	Clariostar_Study	MB	Biofoundry_,_London	Linear_Dilution_Pattern_V2	0.148	0.146	0.143	0.14	0.137	0.133	0.13	0.129	0.126	0.124	0.122	0.119	0.114	0.111	0.107	0.104	0.102	0.099	0.098	0.097	0.098	0.098	0.099	0.101	0.103	0.106	0.109	0.112	0.115	0.118	0.12	0.122	0.125	0.128	0.133	0.14
B08	Sample	Dilution_60%	0.6	DMSO	Lycopene	Standard_Development	Run087	Standard_Measurement	Plate_01	Clariostar_Study	MB	Biofoundry_,_London	Linear_Dilution_Pattern_V2	0.14	0.137	0.135	0.132	0.128	0.123	0.12	0.119	0.116	0.113	0.11	0.106	0.102	0.098	0.095	0.092	0.089	0.088	0.086	0.085	0.085	0.085	0.086	0.087	0.089	0.091	0.092	0.095	0.097	0.099	0.1	0.103	0.105	0.107	0.111	0.115
B09	Sample	Dilution_40%	0.4	DMSO	Lycopene	Standard_Development	Run087	Standard_Measurement	Plate_01	Clariostar_Study	MB	Biofoundry_,_London	Linear_Dilution_Pattern_V2	0.131	0.128	0.124	0.121	0.118	0.113	0.111	0.109	0.106	0.102	0.099	0.095	0.09	0.087	0.083	0.081	0.078	0.076	0.074	0.073	0.073	0.073	0.074	0.074	0.075	0.075	0.077	0.078	0.08	0.081	0.082	0.082	0.084	0.086	0.088	0.091
B10	Sample	Dilution_20%	0.2	DMSO	Lycopene	Standard_Development	Run087	Standard_Measurement	Plate_01	Clariostar_Study	MB	Biofoundry_,_London	Linear_Dilution_Pattern_V2	0.125	0.121	0.118	0.115	0.111	0.108	0.104	0.102	0.099	0.095	0.091	0.086	0.083	0.079	0.075	0.073	0.07	0.068	0.067	0.066	0.066	0.065	0.065	0.065	0.065	0.065	0.066	0.066	0.067	0.067	0.067	0.068	0.068	0.069	0.07	0.071
B11	Blank	DMSO_Blank		DMSO		Standard_Development	Run087	Standard_Measurement	Plate_01	Clariostar_Study	MB	Biofoundry_,_London	Linear_Dilution_Pattern_V2	0.118	0.115	0.112	0.108	0.105	0.101	0.098	0.096	0.092	0.087	0.083	0.078	0.074	0.07	0.067	0.065	0.063	0.061	0.059	0.058	0.057	0.057	0.056	0.055	0.055	0.054	0.053	0.052	0.052	0.052	0.052	0.051	0.051	0.05	0.05	0.05
B12	Blank	DMSO_Blank		DMSO		Standard_Development	Run087	Standard_Measurement	Plate_01	Clariostar_Study	MB	Biofoundry_,_London	Linear_Dilution_Pattern_V2	0.113	0.111	0.107	0.103	0.1	0.095	0.092	0.09	0.087	0.082	0.076	0.073	0.069	0.066	0.062	0.06	0.058	0.055	0.053	0.052	0.051	0.052	0.051	0.051	0.05	0.049	0.048	0.048	0.048	0.047	0.047	0.047	0.046	0.045	0.046	0.045
C01	Sample	Dilution_95%	0.95	DMSO	Lycopene	Standard_Development	Run087	Standard_Measurement	Plate_01	Clariostar_Study	MB	Biofoundry_,_London	Linear_Dilution_Pattern_V2	0.159	0.156	0.153	0.15	0.146	0.142	0.139	0.137	0.136	0.132	0.129	0.125	0.12	0.116	0.112	0.109	0.106	0.104	0.103	0.102	0.102	0.102	0.104	0.107	0.11	0.113	0.116	0.12	0.124	0.127	0.13	0.134	0.137	0.141	0.147	0.154
C02	Sample	Dilution_75%	0.75	DMSO	Lycopene	Standard_Development	Run087	Standard_Measurement	Plate_01	Clariostar_Study	MB	Biofoundry_,_London	Linear_Dilution_Pattern_V2	0.145	0.142	0.138	0.136	0.132	0.127	0.125	0.124	0.122	0.118	0.117	0.113	0.108	0.104	0.101	0.099	0.096	0.093	0.092	0.092	0.092	0.092	0.093	0.095	0.097	0.099	0.101	0.104	0.107	0.11	0.112	0.115	0.117	0.12	0.125	0.13
C03	Sample	Dilution_55%	0.55	DMSO	Lycopene	Standard_Development	Run087	Standard_Measurement	Plate_01	Clariostar_Study	MB	Biofoundry_,_London	Linear_Dilution_Pattern_V2	0.142	0.14	0.137	0.134	0.131	0.126	0.124	0.123	0.12	0.117	0.114	0.109	0.106	0.102	0.099	0.097	0.094	0.093	0.091	0.09	0.09	0.09	0.09	0.091	0.093	0.094	0.096	0.098	0.099	0.101	0.103	0.105	0.106	0.107	0.11	0.115
C04	Sample	Dilution_35%	0.35	DMSO	Lycopene	Standard_Development	Run087	Standard_Measurement	Plate_01	Clariostar_Study	MB	Biofoundry_,_London	Linear_Dilution_Pattern_V2	0.121	0.119	0.116	0.113	0.109	0.105	0.102	0.101	0.097	0.094	0.09	0.085	0.081	0.078	0.075	0.073	0.071	0.068	0.067	0.066	0.066	0.066	0.067	0.067	0.068	0.069	0.07	0.071	0.072	0.073	0.074	0.076	0.076	0.078	0.08	0.082
C05	Sample	Dilution_15%	0.15	DMSO	Lycopene	Standard_Development	Run087	Standard_Measurement	Plate_01	Clariostar_Study	MB	Biofoundry_,_London	Linear_Dilution_Pattern_V2	0.114	0.112	0.108	0.105	0.102	0.098	0.095	0.093	0.09	0.086	0.082	0.078	0.074	0.07	0.068	0.065	0.063	0.061	0.06	0.059	0.059	0.058	0.058	0.058	0.058	0.058	0.058	0.058	0.058	0.059	0.059	0.059	0.06	0.06	0.061	0.062
C06	Sample	Dilution_95%	0.95	DMSO	Lycopene	Standard_Development	Run087	Standard_Measurement	Plate_01	Clariostar_Study	MB	Biofoundry_,_London	Linear_Dilution_Pattern_V2	0.152	0.148	0.145	0.142	0.139	0.135	0.132	0.131	0.13	0.128	0.125	0.121	0.117	0.113	0.11	0.108	0.106	0.103	0.102	0.101	0.101	0.103	0.103	0.105	0.109	0.112	0.115	0.119	0.123	0.126	0.129	0.133	0.137	0.141	0.146	0.154
C07	Sample	Dilution_75%	0.75	DMSO	Lycopene	Standard_Development	Run087	Standard_Measurement	Plate_01	Clariostar_Study	MB	Biofoundry_,_London	Linear_Dilution_Pattern_V2	0.14	0.138	0.135	0.132	0.129	0.124	0.122	0.12	0.118	0.115	0.113	0.109	0.106	0.102	0.099	0.096	0.093	0.092	0.09	0.09	0.09	0.09	0.091	0.093	0.096	0.097	0.1	0.103	0.106	0.109	0.111	0.114	0.116	0.119	0.124	0.13
C08	Sample	Dilution_55%	0.55	DMSO	Lycopene	Standard_Development	Run087	Standard_Measurement	Plate_01	Clariostar_Study	MB	Biofoundry_,_London	Linear_Dilution_Pattern_V2	0.132	0.13	0.125	0.122	0.119	0.115	0.112	0.111	0.109	0.105	0.103	0.099	0.095	0.092	0.089	0.086	0.084	0.082	0.08	0.08	0.08	0.08	0.081	0.082	0.084	0.085	0.086	0.088	0.09	0.092	0.094	0.096	0.098	0.1	0.103	0.107
C09	Sample	Dilution_35%	0.35	DMSO	Lycopene	Standard_Development	Run087	Standard_Measurement	Plate_01	Clariostar_Study	MB	Biofoundry_,_London	Linear_Dilution_Pattern_V2	0.12	0.118	0.114	0.112	0.109	0.104	0.102	0.1	0.098	0.094	0.09	0.087	0.082	0.078	0.076	0.074	0.071	0.069	0.068	0.067	0.067	0.067	0.068	0.068	0.069	0.07	0.07	0.072	0.073	0.074	0.075	0.077	0.077	0.078	0.081	0.084
C10	Sample	Dilution_15%	0.15	DMSO	Lycopene	Standard_Development	Run087	Standard_Measurement	Plate_01	Clariostar_Study	MB	Biofoundry_,_London	Linear_Dilution_Pattern_V2	0.115	0.113	0.109	0.107	0.103	0.098	0.095	0.094	0.091	0.086	0.083	0.079	0.075	0.071	0.068	0.066	0.063	0.062	0.06	0.059	0.059	0.058	0.058	0.058	0.058	0.058	0.058	0.058	0.059	0.059	0.059	0.06	0.06	0.06	0.06	0.062
C11	Blank	DMSO_Blank		DMSO		Standard_Development	Run087	Standard_Measurement	Plate_01	Clariostar_Study	MB	Biofoundry_,_London	Linear_Dilution_Pattern_V2	0.109	0.107	0.103	0.1	0.096	0.092	0.089	0.087	0.083	0.078	0.074	0.07	0.065	0.062	0.059	0.057	0.055	0.052	0.051	0.05	0.05	0.049	0.048	0.049	0.048	0.048	0.046	0.046	0.046	0.046	0.046	0.045	0.045	0.045	0.045	0.044
C12	Blank	DMSO_Blank		DMSO		Standard_Development	Run087	Standard_Measurement	Plate_01	Clariostar_Study	MB	Biofoundry_,_London	Linear_Dilution_Pattern_V2	0.105	0.102	0.099	0.096	0.092	0.088	0.086	0.083	0.08	0.075	0.071	0.066	0.062	0.059	0.057	0.055	0.053	0.051	0.049	0.048	0.047	0.046	0.046	0.046	0.046	0.045	0.044	0.044	0.043	0.043	0.043	0.044	0.043	0.043	0.042	0.042
D01	Sample	Dilution_95%	0.95	DMSO	Lycopene	Standard_Development	Run087	Standard_Measurement	Plate_01	Clariostar_Study	MB	Biofoundry_,_London	Linear_Dilution_Pattern_V2	0.163	0.161	0.158	0.154	0.15	0.145	0.142	0.141	0.139	0.136	0.133	0.129	0.124	0.119	0.116	0.113	0.11	0.107	0.106	0.105	0.106	0.106	0.108	0.111	0.114	0.117	0.12	0.124	0.129	0.132	0.135	0.139	0.142	0.146	0.152	0.16
D02	Sample	Dilution_75%	0.75	DMSO	Lycopene	Standard_Development	Run087	Standard_Measurement	Plate_01	Clariostar_Study	MB	Biofoundry_,_London	Linear_Dilution_Pattern_V2	0.156	0.153	0.15	0.147	0.144	0.139	0.137	0.135	0.133	0.131	0.128	0.124	0.119	0.116	0.113	0.11	0.107	0.105	0.103	0.103	0.103	0.103	0.105	0.106	0.108	0.111	0.113	0.116	0.119	0.122	0.124	0.126	0.128	0.132	0.136	0.142
D03	Sample	Dilution_55%	0.55	DMSO	Lycopene	Standard_Development	Run087	Standard_Measurement	Plate_01	Clariostar_Study	MB	Biofoundry_,_London	Linear_Dilution_Pattern_V2	0.141	0.139	0.136	0.133	0.129	0.126	0.123	0.122	0.119	0.116	0.113	0.109	0.105	0.102	0.099	0.096	0.093	0.091	0.09	0.089	0.09	0.09	0.089	0.091	0.093	0.094	0.095	0.097	0.099	0.101	0.102	0.104	0.105	0.107	0.111	0.115
D04	Sample	Dilution_35%	0.35	DMSO	Lycopene	Standard_Development	Run087	Standard_Measurement	Plate_01	Clariostar_Study	MB	Biofoundry_,_London	Linear_Dilution_Pattern_V2	0.125	0.122	0.119	0.116	0.113	0.108	0.106	0.104	0.101	0.098	0.094	0.089	0.086	0.083	0.08	0.078	0.076	0.074	0.072	0.071	0.071	0.071	0.071	0.072	0.072	0.073	0.073	0.074	0.076	0.077	0.078	0.079	0.079	0.081	0.083	0.085
D05	Sample	Dilution_15%	0.15	DMSO	Lycopene	Standard_Development	Run087	Standard_Measurement	Plate_01	Clariostar_Study	MB	Biofoundry_,_London	Linear_Dilution_Pattern_V2	0.111	0.108	0.105	0.102	0.1	0.095	0.092	0.091	0.088	0.084	0.081	0.077	0.073	0.07	0.067	0.065	0.063	0.061	0.059	0.058	0.058	0.057	0.057	0.057	0.058	0.057	0.057	0.057	0.058	0.058	0.059	0.059	0.059	0.059	0.06	0.061
D06	Sample	Dilution_95%	0.95	DMSO	Lycopene	Standard_Development	Run087	Standard_Measurement	Plate_01	Clariostar_Study	MB	Biofoundry_,_London	Linear_Dilution_Pattern_V2	0.159	0.156	0.153	0.15	0.146	0.142	0.14	0.138	0.137	0.136	0.133	0.13	0.127	0.122	0.119	0.115	0.113	0.112	0.11	0.109	0.11	0.11	0.112	0.115	0.118	0.12	0.123	0.128	0.132	0.135	0.139	0.142	0.144	0.149	0.155	0.163
D07	Sample	Dilution_75%	0.75	DMSO	Lycopene	Standard_Development	Run087	Standard_Measurement	Plate_01	Clariostar_Study	MB	Biofoundry_,_London	Linear_Dilution_Pattern_V2	0.144	0.142	0.139	0.136	0.132	0.128	0.126	0.124	0.122	0.119	0.117	0.114	0.11	0.106	0.103	0.1	0.097	0.096	0.094	0.093	0.094	0.095	0.096	0.097	0.099	0.101	0.104	0.106	0.11	0.113	0.115	0.118	0.12	0.123	0.127	0.134
D08	Sample	Dilution_55%	0.55	DMSO	Lycopene	Standard_Development	Run087	Standard_Measurement	Plate_01	Clariostar_Study	MB	Biofoundry_,_London	Linear_Dilution_Pattern_V2	0.169	0.167	0.164	0.161	0.157	0.153	0.15	0.149	0.147	0.143	0.14	0.136	0.132	0.129	0.126	0.123	0.12	0.118	0.116	0.115	0.115	0.114	0.114	0.115	0.117	0.118	0.119	0.12	0.122	0.124	0.125	0.127	0.128	0.13	0.132	0.135
D09	Sample	Dilution_35%	0.35	DMSO	Lycopene	Standard_Development	Run087	Standard_Measurement	Plate_01	Clariostar_Study	MB	Biofoundry_,_London	Linear_Dilution_Pattern_V2	0.183	0.181	0.178	0.174	0.172	0.167	0.165	0.163	0.16	0.156	0.152	0.148	0.144	0.14	0.137	0.135	0.133	0.13	0.128	0.127	0.126	0.126	0.125	0.125	0.125	0.125	0.124	0.126	0.126	0.126	0.126	0.127	0.127	0.128	0.129	0.131
D10	Sample	Dilution_15%	0.15	DMSO	Lycopene	Standard_Development	Run087	Standard_Measurement	Plate_01	Clariostar_Study	MB	Biofoundry_,_London	Linear_Dilution_Pattern_V2	0.118	0.115	0.112	0.108	0.105	0.101	0.098	0.096	0.093	0.089	0.085	0.08	0.076	0.072	0.069	0.068	0.066	0.063	0.061	0.06	0.06	0.059	0.059	0.059	0.06	0.06	0.06	0.059	0.06	0.06	0.061	0.061	0.061	0.061	0.062	0.063
D11	Blank	DMSO_Blank		DMSO		Standard_Development	Run087	Standard_Measurement	Plate_01	Clariostar_Study	MB	Biofoundry_,_London	Linear_Dilution_Pattern_V2	0.112	0.108	0.105	0.102	0.099	0.095	0.092	0.089	0.086	0.081	0.076	0.072	0.068	0.065	0.062	0.059	0.057	0.055	0.053	0.052	0.051	0.051	0.05	0.051	0.05	0.049	0.048	0.047	0.048	0.047	0.047	0.046	0.046	0.045	0.045	0.045
D12	Blank	DMSO_Blank		DMSO		Standard_Development	Run087	Standard_Measurement	Plate_01	Clariostar_Study	MB	Biofoundry_,_London	Linear_Dilution_Pattern_V2	0.109	0.105	0.102	0.1	0.095	0.09	0.087	0.085	0.081	0.077	0.072	0.067	0.063	0.059	0.057	0.055	0.052	0.05	0.048	0.048	0.047	0.046	0.046	0.046	0.045	0.045	0.044	0.043	0.043	0.043	0.043	0.043	0.043	0.042	0.042	0.043
E01	Sample	Dilution_90%	0.9	DMSO	Lycopene	Standard_Development	Run087	Standard_Measurement	Plate_01	Clariostar_Study	MB	Biofoundry_,_London	Linear_Dilution_Pattern_V2	0.17	0.167	0.163	0.16	0.156	0.151	0.148	0.146	0.145	0.142	0.139	0.135	0.13	0.125	0.121	0.118	0.116	0.113	0.111	0.11	0.11	0.111	0.112	0.115	0.117	0.12	0.124	0.127	0.131	0.134	0.137	0.14	0.143	0.147	0.153	0.161
E02	Sample	Dilution_70%	0.7	DMSO	Lycopene	Standard_Development	Run087	Standard_Measurement	Plate_01	Clariostar_Study	MB	Biofoundry_,_London	Linear_Dilution_Pattern_V2	0.149	0.145	0.142	0.139	0.135	0.13	0.128	0.127	0.125	0.122	0.119	0.115	0.111	0.107	0.103	0.101	0.098	0.096	0.094	0.094	0.094	0.094	0.095	0.097	0.099	0.101	0.104	0.106	0.109	0.111	0.113	0.116	0.118	0.12	0.124	0.13
E03	Sample	Dilution_50%	0.5	DMSO	Lycopene	Standard_Development	Run087	Standard_Measurement	Plate_01	Clariostar_Study	MB	Biofoundry_,_London	Linear_Dilution_Pattern_V2	0.132	0.129	0.125	0.122	0.119	0.114	0.111	0.11	0.108	0.105	0.101	0.097	0.093	0.089	0.086	0.084	0.081	0.079	0.078	0.078	0.078	0.078	0.078	0.08	0.081	0.083	0.084	0.085	0.087	0.089	0.091	0.093	0.094	0.096	0.099	0.103
E04	Sample	Dilution_30%	0.3	DMSO	Lycopene	Standard_Development	Run087	Standard_Measurement	Plate_01	Clariostar_Study	MB	Biofoundry_,_London	Linear_Dilution_Pattern_V2	0.188	0.186	0.184	0.181	0.178	0.174	0.171	0.168	0.166	0.162	0.158	0.154	0.15	0.147	0.144	0.141	0.139	0.137	0.135	0.134	0.133	0.133	0.132	0.132	0.132	0.131	0.131	0.131	0.131	0.13	0.13	0.13	0.13	0.13	0.13	0.131
E05	Sample	Dilution_10%	0.1	DMSO	Lycopene	Standard_Development	Run087	Standard_Measurement	Plate_01	Clariostar_Study	MB	Biofoundry_,_London	Linear_Dilution_Pattern_V2	0.108	0.105	0.101	0.098	0.096	0.09	0.087	0.087	0.083	0.079	0.075	0.072	0.067	0.064	0.062	0.059	0.057	0.055	0.053	0.053	0.053	0.053	0.052	0.052	0.052	0.052	0.051	0.051	0.052	0.052	0.052	0.053	0.053	0.053	0.053	0.054
E06	Sample	Dilution_90%	0.9	DMSO	Lycopene	Standard_Development	Run087	Standard_Measurement	Plate_01	Clariostar_Study	MB	Biofoundry_,_London	Linear_Dilution_Pattern_V2	0.156	0.153	0.149	0.146	0.143	0.139	0.136	0.135	0.134	0.131	0.129	0.125	0.121	0.116	0.113	0.11	0.107	0.106	0.105	0.104	0.104	0.105	0.107	0.109	0.111	0.115	0.118	0.122	0.126	0.129	0.132	0.135	0.138	0.141	0.148	0.155
E07	Sample	Dilution_70%	0.7	DMSO	Lycopene	Standard_Development	Run087	Standard_Measurement	Plate_01	Clariostar_Study	MB	Biofoundry_,_London	Linear_Dilution_Pattern_V2	0.142	0.14	0.136	0.132	0.129	0.125	0.122	0.121	0.119	0.116	0.114	0.111	0.107	0.102	0.1	0.096	0.095	0.092	0.091	0.091	0.09	0.09	0.091	0.093	0.095	0.097	0.099	0.102	0.105	0.107	0.109	0.112	0.114	0.117	0.121	0.127
E08	Sample	Dilution_50%	0.5	DMSO	Lycopene	Standard_Development	Run087	Standard_Measurement	Plate_01	Clariostar_Study	MB	Biofoundry_,_London	Linear_Dilution_Pattern_V2	0.131	0.128	0.124	0.121	0.117	0.114	0.11	0.109	0.107	0.103	0.1	0.096	0.092	0.088	0.086	0.084	0.081	0.079	0.078	0.077	0.077	0.077	0.077	0.079	0.08	0.082	0.082	0.085	0.086	0.088	0.091	0.092	0.094	0.095	0.098	0.103
E09	Sample	Dilution_30%	0.3	DMSO	Lycopene	Standard_Development	Run087	Standard_Measurement	Plate_01	Clariostar_Study	MB	Biofoundry_,_London	Linear_Dilution_Pattern_V2	0.163	0.16	0.156	0.154	0.151	0.147	0.144	0.143	0.139	0.135	0.131	0.128	0.124	0.12	0.118	0.116	0.113	0.11	0.108	0.107	0.107	0.106	0.106	0.106	0.106	0.106	0.106	0.106	0.106	0.107	0.107	0.107	0.108	0.107	0.108	0.11
E10	Sample	Dilution_10%	0.1	DMSO	Lycopene	Standard_Development	Run087	Standard_Measurement	Plate_01	Clariostar_Study	MB	Biofoundry_,_London	Linear_Dilution_Pattern_V2	0.115	0.111	0.106	0.104	0.1	0.096	0.092	0.09	0.087	0.083	0.078	0.074	0.07	0.066	0.063	0.061	0.059	0.057	0.055	0.054	0.054	0.053	0.054	0.054	0.053	0.053	0.053	0.052	0.053	0.053	0.054	0.054	0.054	0.054	0.054	0.054
E11	Blank	DMSO_Blank		DMSO		Standard_Development	Run087	Standard_Measurement	Plate_01	Clariostar_Study	MB	Biofoundry_,_London	Linear_Dilution_Pattern_V2	0.113	0.11	0.106	0.104	0.099	0.095	0.092	0.09	0.087	0.081	0.077	0.072	0.067	0.064	0.061	0.059	0.057	0.054	0.052	0.052	0.051	0.05	0.05	0.05	0.049	0.048	0.048	0.047	0.047	0.046	0.046	0.046	0.046	0.046	0.046	0.045
E12	Blank	DMSO_Blank		DMSO		Standard_Development	Run087	Standard_Measurement	Plate_01	Clariostar_Study	MB	Biofoundry_,_London	Linear_Dilution_Pattern_V2	0.108	0.104	0.101	0.099	0.095	0.09	0.087	0.084	0.081	0.076	0.071	0.068	0.063	0.059	0.057	0.054	0.051	0.049	0.047	0.046	0.046	0.045	0.046	0.045	0.045	0.045	0.044	0.043	0.043	0.043	0.043	0.043	0.043	0.042	0.042	0.042
F01	Sample	Dilution_90%	0.9	DMSO	Lycopene	Standard_Development	Run087	Standard_Measurement	Plate_01	Clariostar_Study	MB	Biofoundry_,_London	Linear_Dilution_Pattern_V2	0.169	0.166	0.162	0.159	0.155	0.151	0.148	0.146	0.144	0.141	0.138	0.134	0.129	0.124	0.12	0.117	0.114	0.112	0.11	0.109	0.11	0.11	0.111	0.113	0.116	0.118	0.121	0.125	0.129	0.132	0.135	0.138	0.141	0.144	0.149	0.157
F02	Sample	Dilution_70%	0.7	DMSO	Lycopene	Standard_Development	Run087	Standard_Measurement	Plate_01	Clariostar_Study	MB	Biofoundry_,_London	Linear_Dilution_Pattern_V2	0.151	0.148	0.145	0.141	0.138	0.134	0.13	0.129	0.128	0.124	0.121	0.117	0.113	0.108	0.105	0.102	0.1	0.097	0.096	0.095	0.095	0.095	0.096	0.099	0.1	0.102	0.104	0.106	0.109	0.111	0.114	0.116	0.118	0.121	0.125	0.131
F03	Sample	Dilution_50%	0.5	DMSO	Lycopene	Standard_Development	Run087	Standard_Measurement	Plate_01	Clariostar_Study	MB	Biofoundry_,_London	Linear_Dilution_Pattern_V2	0.196	0.194	0.19	0.187	0.183	0.179	0.176	0.175	0.173	0.17	0.166	0.162	0.158	0.154	0.151	0.148	0.145	0.143	0.141	0.14	0.14	0.138	0.139	0.139	0.14	0.141	0.141	0.141	0.142	0.142	0.143	0.144	0.143	0.144	0.146	0.148
F04	Sample	Dilution_30%	0.3	DMSO	Lycopene	Standard_Development	Run087	Standard_Measurement	Plate_01	Clariostar_Study	MB	Biofoundry_,_London	Linear_Dilution_Pattern_V2	0.152	0.15	0.147	0.144	0.141	0.137	0.134	0.132	0.13	0.126	0.123	0.119	0.116	0.112	0.109	0.107	0.104	0.101	0.1	0.099	0.099	0.098	0.098	0.098	0.098	0.099	0.099	0.099	0.1	0.1	0.1	0.101	0.101	0.102	0.103	0.104
F05	Sample	Dilution_10%	0.1	DMSO	Lycopene	Standard_Development	Run087	Standard_Measurement	Plate_01	Clariostar_Study	MB	Biofoundry_,_London	Linear_Dilution_Pattern_V2	0.111	0.108	0.105	0.102	0.098	0.095	0.092	0.091	0.088	0.084	0.08	0.077	0.073	0.07	0.068	0.065	0.063	0.061	0.059	0.058	0.058	0.057	0.057	0.057	0.057	0.057	0.056	0.056	0.056	0.056	0.056	0.057	0.057	0.056	0.056	0.057
F06	Sample	Dilution_90%	0.9	DMSO	Lycopene	Standard_Development	Run087	Standard_Measurement	Plate_01	Clariostar_Study	MB	Biofoundry_,_London	Linear_Dilution_Pattern_V2	0.157	0.155	0.152	0.149	0.145	0.142	0.139	0.137	0.136	0.133	0.132	0.129	0.125	0.12	0.117	0.115	0.112	0.11	0.109	0.108	0.108	0.108	0.11	0.112	0.115	0.118	0.121	0.124	0.128	0.132	0.134	0.137	0.14	0.144	0.149	0.156
F07	Sample	Dilution_70%	0.7	DMSO	Lycopene	Standard_Development	Run087	Standard_Measurement	Plate_01	Clariostar_Study	MB	Biofoundry_,_London	Linear_Dilution_Pattern_V2	0.145	0.141	0.138	0.136	0.132	0.128	0.125	0.124	0.122	0.119	0.118	0.115	0.111	0.107	0.103	0.101	0.098	0.097	0.095	0.094	0.093	0.094	0.095	0.097	0.099	0.1	0.102	0.105	0.108	0.11	0.112	0.115	0.117	0.12	0.123	0.129
F08	Sample	Dilution_50%	0.5	DMSO	Lycopene	Standard_Development	Run087	Standard_Measurement	Plate_01	Clariostar_Study	MB	Biofoundry_,_London	Linear_Dilution_Pattern_V2	0.132	0.129	0.126	0.124	0.12	0.116	0.114	0.113	0.11	0.107	0.104	0.1	0.097	0.093	0.09	0.087	0.085	0.082	0.081	0.08	0.08	0.08	0.081	0.082	0.083	0.085	0.086	0.088	0.09	0.092	0.093	0.095	0.096	0.098	0.101	0.105
F09	Sample	Dilution_30%	0.3	DMSO	Lycopene	Standard_Development	Run087	Standard_Measurement	Plate_01	Clariostar_Study	MB	Biofoundry_,_London	Linear_Dilution_Pattern_V2	0.124	0.122	0.119	0.115	0.111	0.107	0.105	0.103	0.1	0.097	0.093	0.089	0.085	0.082	0.079	0.076	0.074	0.071	0.07	0.069	0.069	0.068	0.069	0.069	0.07	0.071	0.071	0.071	0.073	0.074	0.075	0.076	0.077	0.078	0.079	0.081
F10	Sample	Dilution_10%	0.1	DMSO	Lycopene	Standard_Development	Run087	Standard_Measurement	Plate_01	Clariostar_Study	MB	Biofoundry_,_London	Linear_Dilution_Pattern_V2	0.11	0.107	0.103	0.101	0.097	0.092	0.09	0.089	0.084	0.08	0.076	0.072	0.068	0.065	0.063	0.061	0.058	0.056	0.054	0.054	0.053	0.052	0.053	0.053	0.053	0.053	0.052	0.052	0.052	0.052	0.053	0.053	0.053	0.053	0.053	0.054
F11	Blank	DMSO		DMSO		Standard_Development	Run087	Standard_Measurement	Plate_01	Clariostar_Study	MB	Biofoundry_,_London	Linear_Dilution_Pattern_V2	0.11	0.108	0.104	0.101	0.097	0.092	0.089	0.087	0.084	0.079	0.074	0.07	0.066	0.062	0.059	0.058	0.056	0.054	0.051	0.051	0.05	0.049	0.049	0.049	0.049	0.049	0.047	0.046	0.046	0.046	0.046	0.046	0.045	0.045	0.045	0.044
F12	Blank	DMSO		DMSO		Standard_Development	Run087	Standard_Measurement	Plate_01	Clariostar_Study	MB	Biofoundry_,_London	Linear_Dilution_Pattern_V2	0.106	0.103	0.099	0.096	0.092	0.088	0.084	0.082	0.078	0.074	0.07	0.065	0.061	0.058	0.056	0.053	0.051	0.048	0.047	0.046	0.045	0.044	0.045	0.044	0.044	0.043	0.043	0.042	0.042	0.042	0.041	0.042	0.042	0.041	0.041	0.041
G01	Sample	Dilution_85%	0.85	DMSO	Lycopene	Standard_Development	Run087	Standard_Measurement	Plate_01	Clariostar_Study	MB	Biofoundry_,_London	Linear_Dilution_Pattern_V2	0.172	0.169	0.166	0.161	0.158	0.153	0.149	0.148	0.146	0.143	0.14	0.135	0.131	0.126	0.122	0.119	0.116	0.114	0.111	0.111	0.11	0.111	0.111	0.113	0.116	0.119	0.122	0.125	0.128	0.13	0.133	0.136	0.139	0.142	0.147	0.153
G02	Sample	Dilution_65%	0.65	DMSO	Lycopene	Standard_Development	Run087	Standard_Measurement	Plate_01	Clariostar_Study	MB	Biofoundry_,_London	Linear_Dilution_Pattern_V2	0.147	0.145	0.142	0.139	0.135	0.131	0.128	0.126	0.124	0.121	0.118	0.114	0.11	0.106	0.102	0.1	0.097	0.095	0.094	0.093	0.093	0.093	0.093	0.094	0.097	0.098	0.1	0.102	0.105	0.107	0.109	0.112	0.114	0.116	0.119	0.125
G03	Sample	Dilution_45%	0.45	DMSO	Lycopene	Standard_Development	Run087	Standard_Measurement	Plate_01	Clariostar_Study	MB	Biofoundry_,_London	Linear_Dilution_Pattern_V2	0.139	0.136	0.133	0.13	0.127	0.122	0.118	0.117	0.115	0.111	0.108	0.104	0.101	0.096	0.092	0.09	0.088	0.086	0.084	0.083	0.083	0.083	0.083	0.084	0.085	0.086	0.087	0.088	0.089	0.091	0.093	0.094	0.094	0.096	0.098	0.101
G04	Sample	Dilution_25%	0.25	DMSO	Lycopene	Standard_Development	Run087	Standard_Measurement	Plate_01	Clariostar_Study	MB	Biofoundry_,_London	Linear_Dilution_Pattern_V2	0.117	0.113	0.11	0.107	0.105	0.1	0.097	0.095	0.093	0.09	0.086	0.082	0.078	0.074	0.071	0.069	0.067	0.065	0.064	0.062	0.062	0.062	0.062	0.063	0.063	0.063	0.063	0.064	0.065	0.066	0.067	0.068	0.068	0.069	0.07	0.071
G05	Sample	Dilution_05%	0.0499999999999999	DMSO	Lycopene	Standard_Development	Run087	Standard_Measurement	Plate_01	Clariostar_Study	MB	Biofoundry_,_London	Linear_Dilution_Pattern_V2	0.111	0.107	0.104	0.101	0.098	0.093	0.091	0.089	0.085	0.081	0.077	0.073	0.07	0.066	0.064	0.062	0.059	0.057	0.055	0.054	0.054	0.053	0.053	0.053	0.052	0.052	0.051	0.051	0.051	0.051	0.051	0.052	0.051	0.051	0.051	0.051
G06	Sample	Dilution_85%	0.85	DMSO	Lycopene	Standard_Development	Run087	Standard_Measurement	Plate_01	Clariostar_Study	MB	Biofoundry_,_London	Linear_Dilution_Pattern_V2	0.155	0.152	0.149	0.146	0.142	0.138	0.135	0.133	0.132	0.131	0.128	0.125	0.12	0.116	0.112	0.11	0.107	0.104	0.103	0.102	0.102	0.103	0.104	0.106	0.108	0.111	0.114	0.117	0.121	0.124	0.126	0.129	0.132	0.136	0.141	0.147
G07	Sample	Dilution_65%	0.65	DMSO	Lycopene	Standard_Development	Run087	Standard_Measurement	Plate_01	Clariostar_Study	MB	Biofoundry_,_London	Linear_Dilution_Pattern_V2	0.142	0.139	0.136	0.133	0.129	0.125	0.123	0.121	0.118	0.116	0.114	0.11	0.105	0.101	0.1	0.097	0.093	0.092	0.09	0.09	0.089	0.09	0.09	0.092	0.094	0.096	0.098	0.1	0.102	0.105	0.107	0.109	0.111	0.114	0.117	0.122
G08	Sample	Dilution_45%	0.45	DMSO	Lycopene	Standard_Development	Run087	Standard_Measurement	Plate_01	Clariostar_Study	MB	Biofoundry_,_London	Linear_Dilution_Pattern_V2	0.134	0.131	0.128	0.124	0.12	0.116	0.114	0.112	0.11	0.107	0.103	0.099	0.095	0.091	0.088	0.086	0.083	0.081	0.079	0.078	0.078	0.078	0.079	0.08	0.08	0.082	0.083	0.084	0.086	0.087	0.089	0.09	0.091	0.093	0.095	0.099
G09	Sample	Dilution_25%	0.25	DMSO	Lycopene	Standard_Development	Run087	Standard_Measurement	Plate_01	Clariostar_Study	MB	Biofoundry_,_London	Linear_Dilution_Pattern_V2	0.121	0.118	0.114	0.111	0.107	0.103	0.1	0.098	0.095	0.091	0.087	0.082	0.079	0.075	0.073	0.07	0.068	0.066	0.064	0.064	0.064	0.063	0.063	0.064	0.064	0.065	0.065	0.065	0.067	0.067	0.067	0.069	0.069	0.07	0.071	0.073
G10	Sample	Dilution_05%	0.0499999999999999	DMSO	Lycopene	Standard_Development	Run087	Standard_Measurement	Plate_01	Clariostar_Study	MB	Biofoundry_,_London	Linear_Dilution_Pattern_V2	0.112	0.108	0.104	0.102	0.098	0.094	0.09	0.089	0.085	0.081	0.077	0.073	0.068	0.065	0.062	0.06	0.058	0.055	0.053	0.053	0.052	0.051	0.051	0.051	0.051	0.05	0.05	0.05	0.05	0.049	0.049	0.05	0.05	0.05	0.05	0.05
G11	Blank	DMSO_Blank		DMSO		Standard_Development	Run087	Standard_Measurement	Plate_01	Clariostar_Study	MB	Biofoundry_,_London	Linear_Dilution_Pattern_V2	0.11	0.107	0.103	0.099	0.096	0.091	0.087	0.086	0.082	0.078	0.073	0.069	0.065	0.061	0.058	0.056	0.054	0.052	0.05	0.049	0.048	0.048	0.047	0.048	0.047	0.046	0.045	0.045	0.045	0.045	0.044	0.045	0.044	0.044	0.044	0.043
G12	Blank	DMSO_Blank		DMSO		Standard_Development	Run087	Standard_Measurement	Plate_01	Clariostar_Study	MB	Biofoundry_,_London	Linear_Dilution_Pattern_V2	0.107	0.104	0.1	0.096	0.093	0.088	0.085	0.084	0.079	0.074	0.069	0.064	0.061	0.057	0.054	0.052	0.049	0.047	0.045	0.044	0.044	0.043	0.042	0.042	0.042	0.042	0.041	0.04	0.041	0.041	0.041	0.041	0.041	0.04	0.04	0.04
H01	Sample	Dilution_85%	0.85	DMSO	Lycopene	Standard_Development	Run087	Standard_Measurement	Plate_01	Clariostar_Study	MB	Biofoundry_,_London	Linear_Dilution_Pattern_V2	0.179	0.176	0.171	0.168	0.164	0.159	0.155	0.153	0.15	0.146	0.143	0.137	0.132	0.127	0.122	0.119	0.116	0.113	0.111	0.11	0.11	0.11	0.111	0.113	0.115	0.117	0.12	0.122	0.126	0.128	0.131	0.134	0.136	0.14	0.144	0.15
H02	Sample	Dilution_65%	0.65	DMSO	Lycopene	Standard_Development	Run087	Standard_Measurement	Plate_01	Clariostar_Study	MB	Biofoundry_,_London	Linear_Dilution_Pattern_V2	0.159	0.156	0.153	0.15	0.146	0.142	0.139	0.136	0.134	0.131	0.127	0.122	0.117	0.113	0.108	0.105	0.103	0.1	0.099	0.098	0.097	0.097	0.098	0.1	0.102	0.103	0.105	0.107	0.109	0.111	0.113	0.114	0.117	0.119	0.122	0.127
H03	Sample	Dilution_45%	0.45	DMSO	Lycopene	Standard_Development	Run087	Standard_Measurement	Plate_01	Clariostar_Study	MB	Biofoundry_,_London	Linear_Dilution_Pattern_V2	0.139	0.136	0.132	0.129	0.126	0.121	0.117	0.116	0.114	0.11	0.107	0.104	0.099	0.095	0.092	0.089	0.087	0.085	0.084	0.083	0.082	0.082	0.082	0.084	0.085	0.086	0.086	0.088	0.09	0.091	0.092	0.093	0.094	0.095	0.097	0.1
H04	Sample	Dilution_25%	0.25	DMSO	Lycopene	Standard_Development	Run087	Standard_Measurement	Plate_01	Clariostar_Study	MB	Biofoundry_,_London	Linear_Dilution_Pattern_V2	0.127	0.124	0.12	0.117	0.114	0.11	0.106	0.104	0.101	0.097	0.092	0.087	0.084	0.08	0.076	0.074	0.071	0.07	0.068	0.067	0.067	0.066	0.065	0.066	0.067	0.067	0.067	0.067	0.068	0.069	0.069	0.07	0.07	0.071	0.072	0.074
H05	Sample	Dilution_05%	0.0499999999999999	DMSO	Lycopene	Standard_Development	Run087	Standard_Measurement	Plate_01	Clariostar_Study	MB	Biofoundry_,_London	Linear_Dilution_Pattern_V2	0.116	0.114	0.11	0.107	0.103	0.099	0.096	0.094	0.091	0.087	0.083	0.079	0.074	0.071	0.067	0.065	0.063	0.061	0.059	0.058	0.058	0.057	0.056	0.056	0.056	0.055	0.055	0.054	0.054	0.054	0.054	0.053	0.053	0.053	0.052	0.052
H06	Sample	Dilution_85%	0.85	DMSO	Lycopene	Standard_Development	Run087	Standard_Measurement	Plate_01	Clariostar_Study	MB	Biofoundry_,_London	Linear_Dilution_Pattern_V2	0.154	0.15	0.147	0.144	0.141	0.136	0.133	0.133	0.131	0.128	0.125	0.121	0.118	0.114	0.11	0.107	0.104	0.102	0.101	0.1	0.101	0.101	0.102	0.104	0.106	0.109	0.112	0.116	0.119	0.122	0.124	0.126	0.13	0.134	0.138	0.145
H07	Sample	Dilution_65%	0.65	DMSO	Lycopene	Standard_Development	Run087	Standard_Measurement	Plate_01	Clariostar_Study	MB	Biofoundry_,_London	Linear_Dilution_Pattern_V2	0.143	0.141	0.138	0.135	0.132	0.128	0.125	0.123	0.121	0.118	0.115	0.112	0.108	0.104	0.1	0.098	0.095	0.093	0.091	0.091	0.09	0.09	0.091	0.093	0.095	0.097	0.099	0.101	0.103	0.105	0.107	0.109	0.111	0.114	0.117	0.122
H08	Sample	Dilution_45%	0.45	DMSO	Lycopene	Standard_Development	Run087	Standard_Measurement	Plate_01	Clariostar_Study	MB	Biofoundry_,_London	Linear_Dilution_Pattern_V2	0.134	0.132	0.128	0.125	0.121	0.117	0.114	0.111	0.108	0.104	0.101	0.097	0.092	0.088	0.086	0.083	0.08	0.078	0.076	0.075	0.075	0.075	0.076	0.076	0.077	0.078	0.08	0.081	0.083	0.084	0.085	0.087	0.088	0.09	0.093	0.096
H09	Sample	Dilution_25%	0.25	DMSO	Lycopene	Standard_Development	Run087	Standard_Measurement	Plate_01	Clariostar_Study	MB	Biofoundry_,_London	Linear_Dilution_Pattern_V2	0.129	0.125	0.121	0.118	0.115	0.11	0.107	0.105	0.102	0.098	0.094	0.089	0.085	0.081	0.077	0.075	0.072	0.07	0.068	0.068	0.068	0.067	0.067	0.067	0.067	0.068	0.067	0.069	0.07	0.07	0.071	0.072	0.072	0.073	0.074	0.076
H10	Sample	Dilution_05%	0.0499999999999999	DMSO	Lycopene	Standard_Development	Run087	Standard_Measurement	Plate_01	Clariostar_Study	MB	Biofoundry_,_London	Linear_Dilution_Pattern_V2	0.115	0.112	0.108	0.104	0.101	0.097	0.093	0.091	0.087	0.083	0.079	0.074	0.071	0.067	0.064	0.062	0.059	0.057	0.055	0.054	0.053	0.052	0.052	0.052	0.052	0.051	0.05	0.05	0.05	0.05	0.05	0.05	0.049	0.049	0.049	0.049
H11	Blank	DMSO_Blank		DMSO		Standard_Development	Run087	Standard_Measurement	Plate_01	Clariostar_Study	MB	Biofoundry_,_London	Linear_Dilution_Pattern_V2	0.109	0.105	0.102	0.099	0.096	0.091	0.088	0.086	0.081	0.077	0.072	0.069	0.065	0.061	0.059	0.057	0.054	0.052	0.05	0.05	0.049	0.049	0.048	0.048	0.048	0.046	0.045	0.045	0.045	0.045	0.045	0.045	0.044	0.043	0.043	0.043
H12	Blank	DMSO_Blank		DMSO		Standard_Development	Run087	Standard_Measurement	Plate_01	Clariostar_Study	MB	Biofoundry_,_London	Linear_Dilution_Pattern_V2	0.121	0.118	0.114	0.109	0.105	0.1	0.096	0.094	0.089	0.084	0.078	0.072	0.067	0.063	0.06	0.058	0.055	0.052	0.05	0.05	0.049	0.048	0.048	0.048	0.047	0.046	0.045	0.045	0.045	0.045	0.044	0.044	0.044	0.044	0.043	0.043
A01	Sample	Dilution_100%	1.0	DMSO	Lycopene	Standard_Development	Run087	Standard_Measurement	Plate_01	Clariostar_Study	MB	Biofoundry_,_London	Linear_Dilution_Pattern_V2	0.16	0.156	0.152	0.148	0.145	0.139	0.137	0.136	0.132	0.13	0.127	0.122	0.118	0.112	0.108	0.105	0.102	0.101	0.099	0.098	0.098	0.099	0.101	0.104	0.107	0.111	0.114	0.119	0.123	0.126	0.13	0.134	0.137	0.142	0.147	0.156
A02	Sample	Dilution_80%	0.8	DMSO	Lycopene	Standard_Development	Run087	Standard_Measurement	Plate_01	Clariostar_Study	MB	Biofoundry_,_London	Linear_Dilution_Pattern_V2	0.163	0.16	0.157	0.153	0.149	0.145	0.142	0.141	0.138	0.135	0.132	0.129	0.124	0.12	0.116	0.113	0.11	0.109	0.107	0.107	0.106	0.108	0.11	0.111	0.113	0.116	0.118	0.122	0.124	0.127	0.129	0.133	0.135	0.139	0.143	0.15
A03	Sample	Dilution_60%	0.6	DMSO	Lycopene	Standard_Development	Run087	Standard_Measurement	Plate_01	Clariostar_Study	MB	Biofoundry_,_London	Linear_Dilution_Pattern_V2	0.137	0.134	0.13	0.127	0.123	0.118	0.115	0.114	0.111	0.108	0.105	0.101	0.096	0.093	0.089	0.086	0.083	0.082	0.08	0.08	0.079	0.08	0.081	0.082	0.084	0.086	0.088	0.09	0.092	0.094	0.096	0.098	0.1	0.103	0.107	0.112
A04	Sample	Dilution_40%	0.4	DMSO	Lycopene	Standard_Development	Run087	Standard_Measurement	Plate_01	Clariostar_Study	MB	Biofoundry_,_London	Linear_Dilution_Pattern_V2	0.129	0.126	0.123	0.119	0.116	0.111	0.108	0.106	0.102	0.098	0.095	0.091	0.086	0.082	0.078	0.076	0.073	0.072	0.07	0.069	0.068	0.07	0.07	0.071	0.071	0.072	0.073	0.074	0.076	0.077	0.078	0.08	0.081	0.083	0.084	0.088
A05	Sample	Dilution_20%	0.2	DMSO	Lycopene	Standard_Development	Run087	Standard_Measurement	Plate_01	Clariostar_Study	MB	Biofoundry_,_London	Linear_Dilution_Pattern_V2	0.122	0.119	0.116	0.112	0.108	0.102	0.099	0.097	0.094	0.089	0.085	0.081	0.076	0.072	0.068	0.066	0.063	0.062	0.06	0.059	0.058	0.058	0.058	0.058	0.058	0.059	0.059	0.059	0.059	0.06	0.061	0.061	0.061	0.062	0.063	0.064
A06	Sample	Dilution_100%	1.0	DMSO	Lycopene	Standard_Development	Run087	Standard_Measurement	Plate_01	Clariostar_Study	MB	Biofoundry_,_London	Linear_Dilution_Pattern_V2	0.156	0.153	0.15	0.146	0.143	0.139	0.136	0.134	0.133	0.131	0.128	0.124	0.118	0.114	0.111	0.108	0.105	0.103	0.102	0.101	0.101	0.103	0.105	0.107	0.11	0.114	0.117	0.121	0.125	0.129	0.132	0.135	0.139	0.144	0.149	0.157
A07	Sample	Dilution_80%	0.8	DMSO	Lycopene	Standard_Development	Run087	Standard_Measurement	Plate_01	Clariostar_Study	MB	Biofoundry_,_London	Linear_Dilution_Pattern_V2	0.154	0.151	0.148	0.144	0.141	0.136	0.133	0.132	0.129	0.126	0.124	0.119	0.114	0.11	0.105	0.102	0.1	0.098	0.097	0.096	0.096	0.096	0.098	0.1	0.101	0.104	0.107	0.111	0.112	0.116	0.118	0.12	0.123	0.127	0.131	0.137
A08	Sample	Dilution_60%	0.6	DMSO	Lycopene	Standard_Development	Run087	Standard_Measurement	Plate_01	Clariostar_Study	MB	Biofoundry_,_London	Linear_Dilution_Pattern_V2	0.139	0.137	0.133	0.129	0.126	0.12	0.118	0.116	0.113	0.11	0.107	0.103	0.099	0.095	0.091	0.089	0.086	0.085	0.082	0.081	0.081	0.081	0.083	0.084	0.085	0.088	0.089	0.092	0.094	0.096	0.098	0.099	0.102	0.104	0.107	0.112
A09	Sample	Dilution_40%	0.4	DMSO	Lycopene	Standard_Development	Run087	Standard_Measurement	Plate_01	Clariostar_Study	MB	Biofoundry_,_London	Linear_Dilution_Pattern_V2	0.134	0.132	0.129	0.125	0.121	0.116	0.113	0.111	0.108	0.104	0.102	0.097	0.093	0.089	0.085	0.083	0.08	0.079	0.077	0.076	0.075	0.075	0.076	0.076	0.077	0.078	0.079	0.08	0.082	0.083	0.084	0.085	0.086	0.088	0.089	0.093
A10	Sample	Dilution_20%	0.2	DMSO	Lycopene	Standard_Development	Run087	Standard_Measurement	Plate_01	Clariostar_Study	MB	Biofoundry_,_London	Linear_Dilution_Pattern_V2	0.123	0.12	0.116	0.112	0.108	0.103	0.1	0.098	0.094	0.09	0.086	0.081	0.077	0.073	0.069	0.067	0.065	0.063	0.06	0.059	0.059	0.059	0.059	0.059	0.059	0.059	0.06	0.061	0.06	0.061	0.061	0.062	0.062	0.063	0.064	0.065
A11	Blank	DMSO_Blank		DMSO		Standard_Development	Run087	Standard_Measurement	Plate_01	Clariostar_Study	MB	Biofoundry_,_London	Linear_Dilution_Pattern_V2	0.124	0.12	0.118	0.114	0.11	0.105	0.101	0.098	0.095	0.089	0.085	0.08	0.074	0.071	0.067	0.065	0.062	0.06	0.059	0.057	0.056	0.056	0.055	0.054	0.054	0.053	0.052	0.052	0.051	0.051	0.05	0.05	0.049	0.049	0.048	0.048
A12	Blank	DMSO_Blank		DMSO		Standard_Development	Run087	Standard_Measurement	Plate_01	Clariostar_Study	MB	Biofoundry_,_London	Linear_Dilution_Pattern_V2	0.12	0.117	0.113	0.11	0.107	0.102	0.098	0.095	0.091	0.086	0.082	0.077	0.073	0.068	0.065	0.062	0.061	0.059	0.057	0.056	0.055	0.054	0.053	0.053	0.052	0.051	0.05	0.05	0.05	0.049	0.049	0.048	0.048	0.047	0.046	0.046
B01	Sample	Dilution_100%	1.0	DMSO	Lycopene	Standard_Development	Run087	Standard_Measurement	Plate_01	Clariostar_Study	MB	Biofoundry_,_London	Linear_Dilution_Pattern_V2	0.163	0.161	0.158	0.153	0.15	0.145	0.142	0.14	0.138	0.136	0.133	0.129	0.123	0.118	0.114	0.11	0.108	0.107	0.105	0.104	0.104	0.105	0.107	0.11	0.113	0.117	0.12	0.125	0.129	0.133	0.136	0.14	0.143	0.148	0.155	0.163
B02	Sample	Dilution_80%	0.8	DMSO	Lycopene	Standard_Development	Run087	Standard_Measurement	Plate_01	Clariostar_Study	MB	Biofoundry_,_London	Linear_Dilution_Pattern_V2	0.206	0.203	0.201	0.198	0.194	0.189	0.187	0.186	0.183	0.181	0.178	0.175	0.171	0.166	0.163	0.16	0.157	0.156	0.154	0.153	0.153	0.153	0.154	0.155	0.157	0.159	0.161	0.164	0.166	0.168	0.169	0.172	0.173	0.176	0.18	0.186
B03	Sample	Dilution_60%	0.6	DMSO	Lycopene	Standard_Development	Run087	Standard_Measurement	Plate_01	Clariostar_Study	MB	Biofoundry_,_London	Linear_Dilution_Pattern_V2	0.158	0.154	0.15	0.147	0.144	0.14	0.137	0.136	0.133	0.13	0.127	0.123	0.119	0.115	0.111	0.108	0.106	0.104	0.103	0.102	0.101	0.102	0.102	0.104	0.105	0.107	0.108	0.11	0.112	0.114	0.115	0.116	0.119	0.121	0.123	0.128
B04	Sample	Dilution_40%	0.4	DMSO	Lycopene	Standard_Development	Run087	Standard_Measurement	Plate_01	Clariostar_Study	MB	Biofoundry_,_London	Linear_Dilution_Pattern_V2	0.129	0.127	0.123	0.119	0.117	0.112	0.109	0.108	0.105	0.102	0.098	0.095	0.089	0.086	0.082	0.08	0.078	0.076	0.074	0.073	0.073	0.073	0.073	0.075	0.075	0.076	0.077	0.078	0.08	0.081	0.082	0.083	0.084	0.086	0.088	0.09
B05	Sample	Dilution_20%	0.2	DMSO	Lycopene	Standard_Development	Run087	Standard_Measurement	Plate_01	Clariostar_Study	MB	Biofoundry_,_London	Linear_Dilution_Pattern_V2	0.116	0.113	0.11	0.107	0.103	0.099	0.096	0.094	0.091	0.087	0.083	0.08	0.075	0.072	0.068	0.066	0.064	0.062	0.06	0.059	0.058	0.059	0.059	0.059	0.059	0.06	0.06	0.06	0.061	0.061	0.061	0.062	0.062	0.063	0.064	0.065
B06	Sample	Dilution_100%	1.0	DMSO	Lycopene	Standard_Development	Run087	Standard_Measurement	Plate_01	Clariostar_Study	MB	Biofoundry_,_London	Linear_Dilution_Pattern_V2	0.159	0.156	0.153	0.149	0.146	0.141	0.138	0.136	0.135	0.133	0.131	0.128	0.123	0.119	0.115	0.113	0.11	0.108	0.106	0.106	0.105	0.107	0.109	0.111	0.114	0.117	0.121	0.125	0.129	0.133	0.136	0.139	0.142	0.147	0.152	0.161
B07	Sample	Dilution_80%	0.8	DMSO	Lycopene	Standard_Development	Run087	Standard_Measurement	Plate_01	Clariostar_Study	MB	Biofoundry_,_London	Linear_Dilution_Pattern_V2	0.15	0.147	0.144	0.141	0.138	0.134	0.131	0.129	0.127	0.124	0.123	0.119	0.115	0.111	0.107	0.105	0.102	0.1	0.099	0.098	0.098	0.099	0.099	0.101	0.104	0.106	0.109	0.112	0.114	0.117	0.119	0.123	0.125	0.129	0.133	0.139
B08	Sample	Dilution_60%	0.6	DMSO	Lycopene	Standard_Development	Run087	Standard_Measurement	Plate_01	Clariostar_Study	MB	Biofoundry_,_London	Linear_Dilution_Pattern_V2	0.14	0.137	0.134	0.131	0.128	0.123	0.12	0.118	0.116	0.112	0.109	0.106	0.102	0.097	0.093	0.091	0.089	0.086	0.085	0.084	0.084	0.084	0.086	0.087	0.088	0.09	0.092	0.094	0.096	0.098	0.099	0.102	0.103	0.106	0.109	0.114
B09	Sample	Dilution_40%	0.4	DMSO	Lycopene	Standard_Development	Run087	Standard_Measurement	Plate_01	Clariostar_Study	MB	Biofoundry_,_London	Linear_Dilution_Pattern_V2	0.132	0.13	0.126	0.122	0.119	0.114	0.111	0.109	0.107	0.104	0.101	0.096	0.092	0.088	0.085	0.082	0.08	0.079	0.076	0.075	0.074	0.075	0.075	0.076	0.076	0.078	0.079	0.08	0.082	0.082	0.084	0.085	0.086	0.088	0.09	0.093
B10	Sample	Dilution_20%	0.2	DMSO	Lycopene	Standard_Development	Run087	Standard_Measurement	Plate_01	Clariostar_Study	MB	Biofoundry_,_London	Linear_Dilution_Pattern_V2	0.125	0.122	0.118	0.115	0.112	0.107	0.104	0.102	0.098	0.094	0.091	0.086	0.082	0.078	0.074	0.072	0.071	0.069	0.067	0.066	0.065	0.065	0.065	0.065	0.065	0.065	0.066	0.066	0.066	0.067	0.067	0.067	0.068	0.068	0.069	0.07
B11	Blank	DMSO_Blank		DMSO		Standard_Development	Run087	Standard_Measurement	Plate_01	Clariostar_Study	MB	Biofoundry_,_London	Linear_Dilution_Pattern_V2	0.119	0.115	0.112	0.109	0.106	0.101	0.097	0.095	0.091	0.086	0.083	0.078	0.074	0.071	0.067	0.065	0.063	0.061	0.059	0.059	0.057	0.057	0.056	0.055	0.055	0.054	0.054	0.053	0.052	0.052	0.052	0.051	0.051	0.051	0.049	0.05
B12	Blank	DMSO_Blank		DMSO		Standard_Development	Run087	Standard_Measurement	Plate_01	Clariostar_Study	MB	Biofoundry_,_London	Linear_Dilution_Pattern_V2	0.114	0.11	0.107	0.104	0.101	0.095	0.092	0.09	0.086	0.081	0.077	0.073	0.068	0.065	0.062	0.06	0.058	0.056	0.054	0.053	0.052	0.051	0.051	0.05	0.05	0.049	0.048	0.048	0.047	0.047	0.047	0.046	0.046	0.046	0.045	0.045
C01	Sample	Dilution_95%	0.95	DMSO	Lycopene	Standard_Development	Run087	Standard_Measurement	Plate_01	Clariostar_Study	MB	Biofoundry_,_London	Linear_Dilution_Pattern_V2	0.16	0.157	0.154	0.15	0.146	0.142	0.139	0.137	0.134	0.132	0.13	0.126	0.12	0.116	0.112	0.11	0.106	0.104	0.103	0.102	0.102	0.103	0.105	0.107	0.11	0.113	0.117	0.121	0.124	0.128	0.13	0.134	0.137	0.141	0.147	0.154
C02	Sample	Dilution_75%	0.75	DMSO	Lycopene	Standard_Development	Run087	Standard_Measurement	Plate_01	Clariostar_Study	MB	Biofoundry_,_London	Linear_Dilution_Pattern_V2	0.146	0.143	0.14	0.136	0.133	0.128	0.126	0.125	0.123	0.121	0.117	0.113	0.108	0.104	0.101	0.099	0.096	0.095	0.093	0.093	0.092	0.093	0.094	0.096	0.098	0.1	0.103	0.106	0.108	0.111	0.113	0.116	0.117	0.121	0.124	0.13
C03	Sample	Dilution_55%	0.55	DMSO	Lycopene	Standard_Development	Run087	Standard_Measurement	Plate_01	Clariostar_Study	MB	Biofoundry_,_London	Linear_Dilution_Pattern_V2	0.138	0.134	0.132	0.128	0.125	0.121	0.119	0.117	0.115	0.111	0.108	0.104	0.1	0.096	0.093	0.091	0.088	0.087	0.085	0.085	0.084	0.085	0.086	0.086	0.088	0.089	0.091	0.093	0.095	0.097	0.097	0.099	0.101	0.103	0.106	0.11
C04	Sample	Dilution_35%	0.35	DMSO	Lycopene	Standard_Development	Run087	Standard_Measurement	Plate_01	Clariostar_Study	MB	Biofoundry_,_London	Linear_Dilution_Pattern_V2	0.122	0.119	0.116	0.112	0.109	0.104	0.101	0.099	0.097	0.093	0.089	0.086	0.081	0.077	0.074	0.073	0.07	0.069	0.067	0.066	0.066	0.066	0.066	0.067	0.067	0.069	0.069	0.07	0.072	0.073	0.074	0.075	0.076	0.077	0.079	0.082
C05	Sample	Dilution_15%	0.15	DMSO	Lycopene	Standard_Development	Run087	Standard_Measurement	Plate_01	Clariostar_Study	MB	Biofoundry_,_London	Linear_Dilution_Pattern_V2	0.115	0.111	0.108	0.105	0.102	0.097	0.094	0.093	0.088	0.085	0.082	0.078	0.074	0.071	0.068	0.065	0.064	0.062	0.06	0.059	0.058	0.058	0.058	0.058	0.059	0.058	0.058	0.059	0.059	0.059	0.059	0.059	0.06	0.059	0.06	0.061
C06	Sample	Dilution_95%	0.95	DMSO	Lycopene	Standard_Development	Run087	Standard_Measurement	Plate_01	Clariostar_Study	MB	Biofoundry_,_London	Linear_Dilution_Pattern_V2	0.152	0.148	0.145	0.142	0.14	0.134	0.132	0.131	0.129	0.127	0.125	0.121	0.117	0.113	0.109	0.107	0.104	0.103	0.101	0.1	0.1	0.102	0.103	0.105	0.108	0.111	0.115	0.119	0.123	0.126	0.129	0.133	0.136	0.14	0.145	0.153
C07	Sample	Dilution_75%	0.75	DMSO	Lycopene	Standard_Development	Run087	Standard_Measurement	Plate_01	Clariostar_Study	MB	Biofoundry_,_London	Linear_Dilution_Pattern_V2	0.141	0.138	0.135	0.132	0.129	0.124	0.121	0.12	0.118	0.115	0.113	0.11	0.106	0.102	0.099	0.096	0.094	0.092	0.091	0.09	0.089	0.091	0.091	0.093	0.096	0.099	0.1	0.103	0.106	0.109	0.11	0.113	0.116	0.119	0.123	0.129
C08	Sample	Dilution_55%	0.55	DMSO	Lycopene	Standard_Development	Run087	Standard_Measurement	Plate_01	Clariostar_Study	MB	Biofoundry_,_London	Linear_Dilution_Pattern_V2	0.131	0.127	0.124	0.12	0.118	0.113	0.111	0.109	0.106	0.103	0.101	0.098	0.093	0.089	0.086	0.084	0.082	0.081	0.079	0.078	0.077	0.079	0.08	0.081	0.082	0.084	0.085	0.087	0.089	0.091	0.093	0.095	0.097	0.099	0.102	0.106
C09	Sample	Dilution_35%	0.35	DMSO	Lycopene	Standard_Development	Run087	Standard_Measurement	Plate_01	Clariostar_Study	MB	Biofoundry_,_London	Linear_Dilution_Pattern_V2	0.123	0.119	0.115	0.112	0.11	0.106	0.102	0.101	0.098	0.095	0.092	0.088	0.084	0.08	0.077	0.075	0.072	0.07	0.069	0.068	0.068	0.068	0.069	0.069	0.07	0.071	0.071	0.073	0.073	0.075	0.076	0.078	0.078	0.08	0.082	0.084
C10	Sample	Dilution_15%	0.15	DMSO	Lycopene	Standard_Development	Run087	Standard_Measurement	Plate_01	Clariostar_Study	MB	Biofoundry_,_London	Linear_Dilution_Pattern_V2	0.115	0.111	0.108	0.104	0.102	0.097	0.094	0.092	0.089	0.085	0.081	0.077	0.073	0.07	0.066	0.064	0.062	0.061	0.059	0.058	0.057	0.058	0.057	0.057	0.057	0.057	0.057	0.057	0.057	0.058	0.058	0.059	0.059	0.059	0.059	0.06
C11	Blank	DMSO_Blank		DMSO		Standard_Development	Run087	Standard_Measurement	Plate_01	Clariostar_Study	MB	Biofoundry_,_London	Linear_Dilution_Pattern_V2	0.11	0.107	0.103	0.1	0.097	0.092	0.089	0.086	0.083	0.078	0.074	0.07	0.065	0.062	0.059	0.057	0.054	0.053	0.051	0.05	0.049	0.049	0.049	0.048	0.047	0.047	0.047	0.046	0.045	0.046	0.045	0.045	0.045	0.045	0.044	0.044
C12	Blank	DMSO_Blank		DMSO		Standard_Development	Run087	Standard_Measurement	Plate_01	Clariostar_Study	MB	Biofoundry_,_London	Linear_Dilution_Pattern_V2	0.106	0.102	0.1	0.097	0.094	0.088	0.086	0.084	0.08	0.075	0.071	0.067	0.063	0.06	0.057	0.055	0.052	0.051	0.049	0.048	0.047	0.047	0.047	0.047	0.046	0.045	0.044	0.044	0.044	0.044	0.044	0.043	0.043	0.043	0.042	0.042
D01	Sample	Dilution_95%	0.95	DMSO	Lycopene	Standard_Development	Run087	Standard_Measurement	Plate_01	Clariostar_Study	MB	Biofoundry_,_London	Linear_Dilution_Pattern_V2	0.163	0.16	0.157	0.152	0.149	0.144	0.141	0.14	0.137	0.135	0.132	0.129	0.123	0.118	0.114	0.111	0.109	0.107	0.106	0.106	0.104	0.107	0.109	0.11	0.113	0.117	0.12	0.124	0.128	0.131	0.134	0.138	0.141	0.146	0.152	0.159
D02	Sample	Dilution_75%	0.75	DMSO	Lycopene	Standard_Development	Run087	Standard_Measurement	Plate_01	Clariostar_Study	MB	Biofoundry_,_London	Linear_Dilution_Pattern_V2	0.161	0.158	0.154	0.151	0.149	0.143	0.14	0.139	0.137	0.135	0.132	0.128	0.123	0.12	0.116	0.114	0.112	0.11	0.107	0.107	0.107	0.107	0.108	0.111	0.113	0.115	0.117	0.119	0.122	0.124	0.126	0.129	0.132	0.135	0.138	0.144
D03	Sample	Dilution_55%	0.55	DMSO	Lycopene	Standard_Development	Run087	Standard_Measurement	Plate_01	Clariostar_Study	MB	Biofoundry_,_London	Linear_Dilution_Pattern_V2	0.139	0.137	0.134	0.131	0.128	0.123	0.12	0.118	0.116	0.113	0.11	0.107	0.103	0.099	0.096	0.094	0.091	0.09	0.088	0.088	0.087	0.088	0.089	0.089	0.091	0.093	0.094	0.096	0.097	0.1	0.101	0.102	0.104	0.106	0.109	0.113
D04	Sample	Dilution_35%	0.35	DMSO	Lycopene	Standard_Development	Run087	Standard_Measurement	Plate_01	Clariostar_Study	MB	Biofoundry_,_London	Linear_Dilution_Pattern_V2	0.125	0.122	0.119	0.116	0.113	0.108	0.105	0.103	0.1	0.098	0.094	0.09	0.086	0.082	0.079	0.077	0.075	0.074	0.072	0.071	0.07	0.071	0.071	0.072	0.072	0.073	0.074	0.074	0.075	0.076	0.077	0.078	0.079	0.081	0.082	0.085
D05	Sample	Dilution_15%	0.15	DMSO	Lycopene	Standard_Development	Run087	Standard_Measurement	Plate_01	Clariostar_Study	MB	Biofoundry_,_London	Linear_Dilution_Pattern_V2	0.112	0.109	0.106	0.102	0.1	0.096	0.093	0.09	0.088	0.084	0.081	0.077	0.072	0.069	0.066	0.065	0.062	0.061	0.059	0.059	0.058	0.058	0.058	0.057	0.057	0.057	0.057	0.057	0.058	0.058	0.059	0.058	0.059	0.059	0.059	0.061
D06	Sample	Dilution_95%	0.95	DMSO	Lycopene	Standard_Development	Run087	Standard_Measurement	Plate_01	Clariostar_Study	MB	Biofoundry_,_London	Linear_Dilution_Pattern_V2	0.161	0.159	0.155	0.151	0.149	0.144	0.141	0.141	0.139	0.137	0.136	0.132	0.128	0.123	0.12	0.117	0.115	0.113	0.112	0.111	0.111	0.111	0.113	0.116	0.118	0.121	0.125	0.13	0.133	0.137	0.139	0.142	0.145	0.15	0.156	0.163
D07	Sample	Dilution_75%	0.75	DMSO	Lycopene	Standard_Development	Run087	Standard_Measurement	Plate_01	Clariostar_Study	MB	Biofoundry_,_London	Linear_Dilution_Pattern_V2	0.145	0.142	0.139	0.135	0.132	0.128	0.125	0.124	0.122	0.12	0.118	0.115	0.11	0.107	0.103	0.1	0.098	0.096	0.095	0.094	0.093	0.094	0.095	0.097	0.099	0.102	0.104	0.107	0.109	0.113	0.115	0.117	0.119	0.123	0.127	0.133
D08	Sample	Dilution_55%	0.55	DMSO	Lycopene	Standard_Development	Run087	Standard_Measurement	Plate_01	Clariostar_Study	MB	Biofoundry_,_London	Linear_Dilution_Pattern_V2	0.156	0.153	0.151	0.147	0.144	0.14	0.137	0.135	0.131	0.129	0.126	0.123	0.118	0.115	0.111	0.109	0.106	0.104	0.102	0.102	0.101	0.102	0.102	0.103	0.104	0.106	0.107	0.109	0.111	0.112	0.114	0.115	0.117	0.119	0.121	0.125
D09	Sample	Dilution_35%	0.35	DMSO	Lycopene	Standard_Development	Run087	Standard_Measurement	Plate_01	Clariostar_Study	MB	Biofoundry_,_London	Linear_Dilution_Pattern_V2	0.151	0.148	0.146	0.143	0.14	0.134	0.132	0.131	0.127	0.124	0.121	0.116	0.112	0.109	0.105	0.103	0.101	0.099	0.097	0.096	0.095	0.096	0.096	0.096	0.096	0.097	0.097	0.098	0.099	0.1	0.1	0.102	0.102	0.103	0.104	0.107
D10	Sample	Dilution_15%	0.15	DMSO	Lycopene	Standard_Development	Run087	Standard_Measurement	Plate_01	Clariostar_Study	MB	Biofoundry_,_London	Linear_Dilution_Pattern_V2	0.118	0.116	0.112	0.108	0.105	0.101	0.098	0.095	0.092	0.088	0.085	0.08	0.076	0.072	0.069	0.067	0.065	0.063	0.061	0.06	0.059	0.059	0.059	0.06	0.06	0.06	0.059	0.059	0.059	0.06	0.06	0.06	0.06	0.061	0.061	0.062
D11	Blank	DMSO_Blank		DMSO		Standard_Development	Run087	Standard_Measurement	Plate_01	Clariostar_Study	MB	Biofoundry_,_London	Linear_Dilution_Pattern_V2	0.112	0.109	0.106	0.103	0.1	0.095	0.091	0.089	0.084	0.08	0.076	0.072	0.068	0.065	0.061	0.059	0.057	0.055	0.054	0.052	0.051	0.051	0.051	0.05	0.05	0.049	0.048	0.048	0.048	0.047	0.047	0.046	0.046	0.046	0.045	0.044
D12	Blank	DMSO_Blank		DMSO		Standard_Development	Run087	Standard_Measurement	Plate_01	Clariostar_Study	MB	Biofoundry_,_London	Linear_Dilution_Pattern_V2	0.108	0.104	0.101	0.098	0.095	0.09	0.087	0.085	0.081	0.076	0.071	0.067	0.062	0.059	0.056	0.054	0.052	0.05	0.048	0.047	0.046	0.046	0.046	0.045	0.045	0.044	0.044	0.043	0.044	0.043	0.043	0.043	0.043	0.043	0.042	0.042
E01	Sample	Dilution_90%	0.9	DMSO	Lycopene	Standard_Development	Run087	Standard_Measurement	Plate_01	Clariostar_Study	MB	Biofoundry_,_London	Linear_Dilution_Pattern_V2	0.171	0.167	0.163	0.16	0.156	0.151	0.148	0.146	0.144	0.142	0.139	0.135	0.131	0.126	0.121	0.118	0.116	0.113	0.112	0.111	0.11	0.111	0.113	0.115	0.117	0.12	0.124	0.127	0.131	0.135	0.137	0.14	0.143	0.147	0.152	0.161
E02	Sample	Dilution_70%	0.7	DMSO	Lycopene	Standard_Development	Run087	Standard_Measurement	Plate_01	Clariostar_Study	MB	Biofoundry_,_London	Linear_Dilution_Pattern_V2	0.148	0.145	0.142	0.138	0.135	0.13	0.127	0.126	0.124	0.122	0.119	0.115	0.11	0.106	0.102	0.1	0.098	0.096	0.094	0.093	0.093	0.094	0.095	0.097	0.099	0.101	0.103	0.106	0.108	0.111	0.112	0.115	0.117	0.12	0.124	0.13
E03	Sample	Dilution_50%	0.5	DMSO	Lycopene	Standard_Development	Run087	Standard_Measurement	Plate_01	Clariostar_Study	MB	Biofoundry_,_London	Linear_Dilution_Pattern_V2	0.132	0.129	0.126	0.122	0.119	0.114	0.111	0.109	0.106	0.104	0.101	0.097	0.093	0.089	0.086	0.083	0.081	0.08	0.078	0.077	0.076	0.077	0.078	0.079	0.081	0.082	0.084	0.085	0.087	0.089	0.091	0.092	0.094	0.096	0.099	0.102
E04	Sample	Dilution_30%	0.3	DMSO	Lycopene	Standard_Development	Run087	Standard_Measurement	Plate_01	Clariostar_Study	MB	Biofoundry_,_London	Linear_Dilution_Pattern_V2	0.198	0.197	0.195	0.191	0.188	0.183	0.181	0.179	0.175	0.172	0.168	0.164	0.16	0.156	0.153	0.151	0.149	0.146	0.144	0.144	0.141	0.141	0.141	0.141	0.14	0.14	0.14	0.139	0.139	0.139	0.138	0.138	0.137	0.137	0.137	0.137
E05	Sample	Dilution_10%	0.1	DMSO	Lycopene	Standard_Development	Run087	Standard_Measurement	Plate_01	Clariostar_Study	MB	Biofoundry_,_London	Linear_Dilution_Pattern_V2	0.108	0.105	0.102	0.098	0.096	0.09	0.088	0.086	0.082	0.079	0.076	0.072	0.067	0.064	0.061	0.059	0.057	0.056	0.054	0.053	0.052	0.052	0.053	0.053	0.052	0.053	0.052	0.052	0.052	0.052	0.052	0.053	0.053	0.053	0.053	0.053
E06	Sample	Dilution_90%	0.9	DMSO	Lycopene	Standard_Development	Run087	Standard_Measurement	Plate_01	Clariostar_Study	MB	Biofoundry_,_London	Linear_Dilution_Pattern_V2	0.154	0.151	0.149	0.145	0.142	0.137	0.135	0.133	0.131	0.13	0.127	0.123	0.12	0.115	0.111	0.109	0.106	0.104	0.103	0.102	0.102	0.103	0.105	0.107	0.11	0.113	0.117	0.12	0.123	0.127	0.13	0.133	0.136	0.14	0.144	0.153
E07	Sample	Dilution_70%	0.7	DMSO	Lycopene	Standard_Development	Run087	Standard_Measurement	Plate_01	Clariostar_Study	MB	Biofoundry_,_London	Linear_Dilution_Pattern_V2	0.143	0.141	0.136	0.133	0.13	0.126	0.123	0.121	0.118	0.117	0.115	0.112	0.107	0.103	0.1	0.097	0.094	0.093	0.091	0.09	0.09	0.091	0.092	0.093	0.095	0.098	0.1	0.102	0.105	0.108	0.11	0.112	0.114	0.117	0.121	0.126
E08	Sample	Dilution_50%	0.5	DMSO	Lycopene	Standard_Development	Run087	Standard_Measurement	Plate_01	Clariostar_Study	MB	Biofoundry_,_London	Linear_Dilution_Pattern_V2	0.13	0.127	0.124	0.121	0.117	0.113	0.11	0.108	0.106	0.103	0.101	0.096	0.092	0.088	0.085	0.083	0.08	0.079	0.077	0.077	0.076	0.076	0.077	0.079	0.079	0.082	0.083	0.084	0.086	0.088	0.089	0.091	0.092	0.095	0.097	0.102
E09	Sample	Dilution_30%	0.3	DMSO	Lycopene	Standard_Development	Run087	Standard_Measurement	Plate_01	Clariostar_Study	MB	Biofoundry_,_London	Linear_Dilution_Pattern_V2	0.144	0.141	0.137	0.134	0.131	0.126	0.123	0.121	0.118	0.115	0.112	0.107	0.104	0.099	0.097	0.095	0.092	0.09	0.088	0.087	0.086	0.087	0.087	0.088	0.087	0.088	0.088	0.089	0.089	0.09	0.09	0.091	0.091	0.092	0.093	0.095
E10	Sample	Dilution_10%	0.1	DMSO	Lycopene	Standard_Development	Run087	Standard_Measurement	Plate_01	Clariostar_Study	MB	Biofoundry_,_London	Linear_Dilution_Pattern_V2	0.115	0.111	0.107	0.103	0.1	0.095	0.092	0.089	0.086	0.082	0.078	0.074	0.07	0.066	0.063	0.061	0.058	0.057	0.055	0.054	0.053	0.053	0.053	0.053	0.053	0.053	0.052	0.053	0.052	0.053	0.053	0.053	0.053	0.053	0.053	0.054
E11	Blank	DMSO_Blank		DMSO		Standard_Development	Run087	Standard_Measurement	Plate_01	Clariostar_Study	MB	Biofoundry_,_London	Linear_Dilution_Pattern_V2	0.113	0.11	0.106	0.103	0.1	0.094	0.091	0.088	0.084	0.08	0.076	0.071	0.067	0.064	0.06	0.058	0.055	0.054	0.052	0.051	0.049	0.05	0.049	0.049	0.049	0.048	0.047	0.046	0.047	0.047	0.046	0.046	0.045	0.045	0.044	0.044
E12	Blank	DMSO_Blank		DMSO		Standard_Development	Run087	Standard_Measurement	Plate_01	Clariostar_Study	MB	Biofoundry_,_London	Linear_Dilution_Pattern_V2	0.11	0.107	0.103	0.099	0.096	0.091	0.087	0.085	0.081	0.077	0.072	0.068	0.064	0.06	0.057	0.054	0.052	0.051	0.049	0.048	0.046	0.046	0.046	0.047	0.045	0.045	0.044	0.044	0.044	0.044	0.043	0.043	0.043	0.042	0.041	0.041
F01	Sample	Dilution_90%	0.9	DMSO	Lycopene	Standard_Development	Run087	Standard_Measurement	Plate_01	Clariostar_Study	MB	Biofoundry_,_London	Linear_Dilution_Pattern_V2	0.17	0.166	0.162	0.159	0.156	0.151	0.147	0.145	0.142	0.14	0.137	0.133	0.128	0.124	0.119	0.117	0.113	0.111	0.11	0.11	0.108	0.109	0.111	0.113	0.115	0.119	0.122	0.125	0.129	0.132	0.135	0.137	0.14	0.144	0.149	0.156
F02	Sample	Dilution_70%	0.7	DMSO	Lycopene	Standard_Development	Run087	Standard_Measurement	Plate_01	Clariostar_Study	MB	Biofoundry_,_London	Linear_Dilution_Pattern_V2	0.152	0.148	0.145	0.141	0.138	0.134	0.13	0.128	0.126	0.124	0.121	0.117	0.113	0.109	0.105	0.102	0.099	0.098	0.096	0.095	0.094	0.095	0.096	0.097	0.1	0.102	0.104	0.107	0.109	0.112	0.114	0.116	0.118	0.121	0.124	0.13
F03	Sample	Dilution_50%	0.5	DMSO	Lycopene	Standard_Development	Run087	Standard_Measurement	Plate_01	Clariostar_Study	MB	Biofoundry_,_London	Linear_Dilution_Pattern_V2	0.185	0.182	0.179	0.176	0.173	0.169	0.165	0.163	0.161	0.157	0.154	0.15	0.147	0.141	0.138	0.137	0.134	0.132	0.13	0.129	0.128	0.128	0.128	0.128	0.129	0.129	0.13	0.131	0.132	0.133	0.133	0.134	0.135	0.136	0.137	0.139
F04	Sample	Dilution_30%	0.3	DMSO	Lycopene	Standard_Development	Run087	Standard_Measurement	Plate_01	Clariostar_Study	MB	Biofoundry_,_London	Linear_Dilution_Pattern_V2	0.143	0.14	0.138	0.134	0.131	0.127	0.124	0.122	0.119	0.116	0.113	0.11	0.106	0.102	0.098	0.097	0.095	0.092	0.091	0.089	0.088	0.089	0.089	0.089	0.089	0.09	0.089	0.09	0.091	0.091	0.091	0.092	0.093	0.093	0.094	0.096
F05	Sample	Dilution_10%	0.1	DMSO	Lycopene	Standard_Development	Run087	Standard_Measurement	Plate_01	Clariostar_Study	MB	Biofoundry_,_London	Linear_Dilution_Pattern_V2	0.111	0.107	0.104	0.101	0.098	0.094	0.091	0.089	0.086	0.082	0.079	0.076	0.072	0.069	0.066	0.064	0.062	0.06	0.058	0.057	0.056	0.056	0.056	0.056	0.057	0.056	0.056	0.056	0.056	0.056	0.055	0.055	0.056	0.056	0.056	0.057
F06	Sample	Dilution_90%	0.9	DMSO	Lycopene	Standard_Development	Run087	Standard_Measurement	Plate_01	Clariostar_Study	MB	Biofoundry_,_London	Linear_Dilution_Pattern_V2	0.159	0.156	0.151	0.148	0.146	0.142	0.138	0.137	0.135	0.135	0.132	0.128	0.124	0.12	0.117	0.114	0.111	0.11	0.109	0.108	0.108	0.109	0.11	0.113	0.114	0.118	0.122	0.125	0.128	0.132	0.134	0.137	0.14	0.144	0.149	0.156
F07	Sample	Dilution_70%	0.7	DMSO	Lycopene	Standard_Development	Run087	Standard_Measurement	Plate_01	Clariostar_Study	MB	Biofoundry_,_London	Linear_Dilution_Pattern_V2	0.145	0.142	0.139	0.137	0.134	0.129	0.125	0.124	0.122	0.12	0.118	0.114	0.111	0.107	0.103	0.1	0.098	0.097	0.095	0.094	0.094	0.095	0.096	0.097	0.099	0.101	0.104	0.105	0.108	0.111	0.113	0.115	0.117	0.12	0.123	0.129
F08	Sample	Dilution_50%	0.5	DMSO	Lycopene	Standard_Development	Run087	Standard_Measurement	Plate_01	Clariostar_Study	MB	Biofoundry_,_London	Linear_Dilution_Pattern_V2	0.133	0.13	0.127	0.123	0.12	0.116	0.113	0.111	0.109	0.107	0.104	0.1	0.096	0.092	0.088	0.086	0.084	0.083	0.081	0.08	0.08	0.081	0.081	0.082	0.084	0.085	0.086	0.088	0.09	0.092	0.092	0.095	0.096	0.098	0.1	0.104
F09	Sample	Dilution_30%	0.3	DMSO	Lycopene	Standard_Development	Run087	Standard_Measurement	Plate_01	Clariostar_Study	MB	Biofoundry_,_London	Linear_Dilution_Pattern_V2	0.123	0.121	0.117	0.114	0.111	0.107	0.103	0.101	0.098	0.095	0.093	0.088	0.084	0.082	0.077	0.075	0.073	0.071	0.069	0.069	0.068	0.068	0.069	0.069	0.069	0.07	0.071	0.072	0.073	0.073	0.074	0.075	0.076	0.077	0.078	0.081
F10	Sample	Dilution_10%	0.1	DMSO	Lycopene	Standard_Development	Run087	Standard_Measurement	Plate_01	Clariostar_Study	MB	Biofoundry_,_London	Linear_Dilution_Pattern_V2	0.112	0.108	0.105	0.101	0.098	0.093	0.09	0.088	0.085	0.08	0.077	0.073	0.07	0.067	0.063	0.061	0.059	0.057	0.055	0.054	0.053	0.054	0.054	0.053	0.053	0.054	0.053	0.053	0.053	0.053	0.053	0.053	0.053	0.053	0.053	0.054
F11	Blank	DMSO		DMSO		Standard_Development	Run087	Standard_Measurement	Plate_01	Clariostar_Study	MB	Biofoundry_,_London	Linear_Dilution_Pattern_V2	0.111	0.108	0.104	0.1	0.096	0.091	0.088	0.086	0.083	0.079	0.073	0.07	0.065	0.062	0.059	0.057	0.055	0.053	0.051	0.051	0.05	0.049	0.049	0.049	0.048	0.048	0.047	0.046	0.046	0.046	0.046	0.045	0.045	0.044	0.043	0.043
F12	Blank	DMSO		DMSO		Standard_Development	Run087	Standard_Measurement	Plate_01	Clariostar_Study	MB	Biofoundry_,_London	Linear_Dilution_Pattern_V2	0.107	0.103	0.1	0.097	0.093	0.088	0.085	0.083	0.079	0.075	0.071	0.066	0.062	0.059	0.055	0.053	0.051	0.049	0.048	0.046	0.045	0.045	0.046	0.045	0.044	0.044	0.043	0.043	0.043	0.043	0.042	0.043	0.042	0.042	0.041	0.041
G01	Sample	Dilution_85%	0.85	DMSO	Lycopene	Standard_Development	Run087	Standard_Measurement	Plate_01	Clariostar_Study	MB	Biofoundry_,_London	Linear_Dilution_Pattern_V2	0.172	0.169	0.166	0.162	0.158	0.153	0.15	0.147	0.145	0.143	0.14	0.136	0.132	0.127	0.121	0.119	0.116	0.114	0.112	0.111	0.11	0.111	0.113	0.114	0.116	0.119	0.122	0.125	0.128	0.131	0.133	0.136	0.139	0.141	0.146	0.153
G02	Sample	Dilution_65%	0.65	DMSO	Lycopene	Standard_Development	Run087	Standard_Measurement	Plate_01	Clariostar_Study	MB	Biofoundry_,_London	Linear_Dilution_Pattern_V2	0.148	0.145	0.142	0.139	0.136	0.131	0.129	0.127	0.124	0.12	0.118	0.114	0.11	0.106	0.102	0.1	0.097	0.096	0.094	0.093	0.093	0.093	0.094	0.095	0.097	0.099	0.101	0.103	0.106	0.108	0.11	0.111	0.113	0.116	0.119	0.125
G03	Sample	Dilution_45%	0.45	DMSO	Lycopene	Standard_Development	Run087	Standard_Measurement	Plate_01	Clariostar_Study	MB	Biofoundry_,_London	Linear_Dilution_Pattern_V2	0.139	0.136	0.133	0.13	0.127	0.123	0.12	0.117	0.114	0.111	0.108	0.104	0.1	0.097	0.093	0.091	0.088	0.087	0.085	0.084	0.083	0.083	0.085	0.085	0.085	0.087	0.087	0.089	0.09	0.092	0.092	0.093	0.095	0.096	0.098	0.102
G04	Sample	Dilution_25%	0.25	DMSO	Lycopene	Standard_Development	Run087	Standard_Measurement	Plate_01	Clariostar_Study	MB	Biofoundry_,_London	Linear_Dilution_Pattern_V2	0.117	0.113	0.111	0.107	0.105	0.1	0.097	0.095	0.092	0.089	0.086	0.082	0.078	0.074	0.07	0.069	0.067	0.065	0.063	0.062	0.062	0.062	0.062	0.063	0.063	0.064	0.064	0.064	0.065	0.066	0.066	0.067	0.068	0.069	0.069	0.071
G05	Sample	Dilution_05%	0.0499999999999999	DMSO	Lycopene	Standard_Development	Run087	Standard_Measurement	Plate_01	Clariostar_Study	MB	Biofoundry_,_London	Linear_Dilution_Pattern_V2	0.112	0.109	0.105	0.102	0.099	0.094	0.091	0.088	0.085	0.081	0.077	0.074	0.07	0.067	0.063	0.061	0.059	0.058	0.056	0.054	0.053	0.053	0.054	0.053	0.053	0.053	0.052	0.052	0.052	0.052	0.051	0.051	0.051	0.051	0.051	0.051
G06	Sample	Dilution_85%	0.85	DMSO	Lycopene	Standard_Development	Run087	Standard_Measurement	Plate_01	Clariostar_Study	MB	Biofoundry_,_London	Linear_Dilution_Pattern_V2	0.157	0.154	0.15	0.146	0.143	0.139	0.136	0.134	0.132	0.13	0.128	0.124	0.12	0.116	0.113	0.11	0.107	0.105	0.104	0.103	0.102	0.103	0.104	0.106	0.109	0.112	0.115	0.118	0.121	0.124	0.127	0.13	0.132	0.136	0.14	0.147
G07	Sample	Dilution_65%	0.65	DMSO	Lycopene	Standard_Development	Run087	Standard_Measurement	Plate_01	Clariostar_Study	MB	Biofoundry_,_London	Linear_Dilution_Pattern_V2	0.143	0.14	0.138	0.134	0.131	0.126	0.124	0.122	0.119	0.117	0.115	0.111	0.108	0.103	0.099	0.097	0.095	0.093	0.091	0.09	0.09	0.09	0.091	0.093	0.095	0.097	0.099	0.101	0.102	0.105	0.107	0.11	0.112	0.114	0.117	0.122
G08	Sample	Dilution_45%	0.45	DMSO	Lycopene	Standard_Development	Run087	Standard_Measurement	Plate_01	Clariostar_Study	MB	Biofoundry_,_London	Linear_Dilution_Pattern_V2	0.134	0.131	0.128	0.124	0.121	0.117	0.113	0.112	0.109	0.105	0.103	0.099	0.096	0.091	0.087	0.086	0.083	0.081	0.079	0.079	0.078	0.078	0.079	0.08	0.081	0.082	0.083	0.085	0.086	0.088	0.088	0.09	0.092	0.094	0.095	0.098
G09	Sample	Dilution_25%	0.25	DMSO	Lycopene	Standard_Development	Run087	Standard_Measurement	Plate_01	Clariostar_Study	MB	Biofoundry_,_London	Linear_Dilution_Pattern_V2	0.124	0.121	0.117	0.113	0.11	0.104	0.1	0.1	0.096	0.092	0.089	0.085	0.081	0.077	0.074	0.072	0.07	0.068	0.066	0.065	0.064	0.064	0.064	0.065	0.066	0.066	0.067	0.067	0.067	0.068	0.068	0.069	0.07	0.071	0.071	0.073
G10	Sample	Dilution_05%	0.0499999999999999	DMSO	Lycopene	Standard_Development	Run087	Standard_Measurement	Plate_01	Clariostar_Study	MB	Biofoundry_,_London	Linear_Dilution_Pattern_V2	0.114	0.111	0.107	0.103	0.101	0.096	0.092	0.09	0.086	0.083	0.079	0.074	0.07	0.067	0.063	0.061	0.059	0.058	0.055	0.054	0.053	0.052	0.052	0.053	0.052	0.052	0.051	0.051	0.051	0.051	0.05	0.051	0.05	0.05	0.05	0.05
G11	Blank	DMSO_Blank		DMSO		Standard_Development	Run087	Standard_Measurement	Plate_01	Clariostar_Study	MB	Biofoundry_,_London	Linear_Dilution_Pattern_V2	0.111	0.107	0.104	0.1	0.097	0.091	0.088	0.086	0.082	0.077	0.074	0.069	0.064	0.062	0.059	0.056	0.054	0.052	0.05	0.049	0.048	0.049	0.049	0.048	0.047	0.047	0.046	0.045	0.045	0.045	0.044	0.044	0.044	0.044	0.043	0.043
G12	Blank	DMSO_Blank		DMSO		Standard_Development	Run087	Standard_Measurement	Plate_01	Clariostar_Study	MB	Biofoundry_,_London	Linear_Dilution_Pattern_V2	0.108	0.105	0.101	0.097	0.094	0.088	0.085	0.083	0.08	0.075	0.07	0.066	0.061	0.057	0.053	0.052	0.05	0.047	0.046	0.045	0.043	0.044	0.044	0.043	0.043	0.042	0.042	0.041	0.042	0.041	0.041	0.041	0.041	0.041	0.04	0.04
H01	Sample	Dilution_85%	0.85	DMSO	Lycopene	Standard_Development	Run087	Standard_Measurement	Plate_01	Clariostar_Study	MB	Biofoundry_,_London	Linear_Dilution_Pattern_V2	0.181	0.176	0.173	0.168	0.165	0.159	0.154	0.152	0.15	0.147	0.143	0.138	0.133	0.128	0.122	0.119	0.116	0.114	0.112	0.111	0.11	0.11	0.112	0.113	0.116	0.119	0.121	0.124	0.127	0.13	0.132	0.134	0.137	0.14	0.144	0.151
H02	Sample	Dilution_65%	0.65	DMSO	Lycopene	Standard_Development	Run087	Standard_Measurement	Plate_01	Clariostar_Study	MB	Biofoundry_,_London	Linear_Dilution_Pattern_V2	0.162	0.158	0.155	0.151	0.148	0.142	0.139	0.137	0.134	0.131	0.128	0.123	0.118	0.115	0.109	0.106	0.104	0.102	0.1	0.099	0.098	0.099	0.099	0.1	0.102	0.103	0.105	0.107	0.11	0.112	0.113	0.115	0.117	0.119	0.121	0.126
H03	Sample	Dilution_45%	0.45	DMSO	Lycopene	Standard_Development	Run087	Standard_Measurement	Plate_01	Clariostar_Study	MB	Biofoundry_,_London	Linear_Dilution_Pattern_V2	0.139	0.136	0.134	0.13	0.127	0.122	0.118	0.116	0.114	0.111	0.108	0.103	0.1	0.097	0.092	0.09	0.087	0.086	0.084	0.083	0.082	0.083	0.083	0.084	0.085	0.086	0.087	0.088	0.09	0.091	0.092	0.093	0.094	0.096	0.097	0.1
[truncated: 105 more rows]
[truncated: 122 more columns]
