# Supplementary material for: Construction of a Calibration Curve for Lycopene on a Liquid-Handling Platform—Wider Lessons for the Development of Automated Dilution Protocols
Source: ACS Synth Biol. 2024 Aug 3;13(8):2357–75. doi: 10.1021/acssynbio.4c00031 (PMC11334188; doi:10.1021/acssynbio.4c00031)
Supplement: Supplementary file 2 — sb4c00031_si_002.zip [file sb4c00031_si_002.zip › AggregatedData/Run073/Plate_01/Clariostar_Study/Clariostar_Study.csv]

Well	Content	Label	Dilution	Solvent	Solute	Project	Run	Step	Container	Study	Author	Institution	Comment	OD350	OD352	OD354	OD356	OD358	OD360	OD362	OD364	OD366	OD368	OD370	OD372	OD374	OD376	OD378	OD380	OD382	OD384	OD386	OD388	OD390	OD392	OD394	OD396	OD398	OD400	OD402	OD404	OD406	OD408	OD410	OD412	OD414	OD416	OD418	OD420
A01	Sample	Dilution_100%	1.0	DMSO	Lycopene	Standard_Development	Run073	Standard_Measurement	Plate_01	Clariostar_Study	MB	Biofoundry_,_London	Linear_Dilution_Pattern_V2	0.185	0.181	0.177	0.174	0.17	0.166	0.163	0.161	0.159	0.156	0.155	0.151	0.148	0.144	0.141	0.139	0.137	0.135	0.133	0.131	0.13	0.128	0.127	0.126	0.126	0.126	0.126	0.126	0.125	0.125	0.125	0.123	0.122	0.121	0.119	0.117
A02	Sample	Dilution_80%	0.8	DMSO	Lycopene	Standard_Development	Run073	Standard_Measurement	Plate_01	Clariostar_Study	MB	Biofoundry_,_London	Linear_Dilution_Pattern_V2	0.168	0.164	0.16	0.158	0.155	0.151	0.148	0.144	0.141	0.139	0.137	0.133	0.129	0.126	0.123	0.121	0.119	0.117	0.115	0.115	0.113	0.112	0.11	0.11	0.11	0.11	0.109	0.109	0.109	0.109	0.108	0.107	0.105	0.104	0.104	0.102
A03	Sample	Dilution_60%	0.6	DMSO	Lycopene	Standard_Development	Run073	Standard_Measurement	Plate_01	Clariostar_Study	MB	Biofoundry_,_London	Linear_Dilution_Pattern_V2	0.147	0.145	0.141	0.138	0.135	0.131	0.128	0.125	0.123	0.12	0.118	0.115	0.112	0.109	0.107	0.105	0.103	0.101	0.1	0.098	0.097	0.096	0.095	0.095	0.095	0.094	0.093	0.093	0.093	0.093	0.093	0.092	0.091	0.09	0.089	0.089
A04	Sample	Dilution_40%	0.4	DMSO	Lycopene	Standard_Development	Run073	Standard_Measurement	Plate_01	Clariostar_Study	MB	Biofoundry_,_London	Linear_Dilution_Pattern_V2	0.131	0.128	0.125	0.122	0.119	0.115	0.112	0.11	0.107	0.105	0.101	0.099	0.096	0.093	0.09	0.089	0.087	0.085	0.084	0.082	0.081	0.08	0.08	0.08	0.079	0.079	0.078	0.078	0.078	0.077	0.077	0.077	0.076	0.076	0.075	0.075
A05	Sample	Dilution_20%	0.2	DMSO	Lycopene	Standard_Development	Run073	Standard_Measurement	Plate_01	Clariostar_Study	MB	Biofoundry_,_London	Linear_Dilution_Pattern_V2	0.117	0.113	0.11	0.107	0.103	0.1	0.097	0.094	0.092	0.089	0.086	0.082	0.08	0.077	0.075	0.073	0.071	0.07	0.068	0.067	0.066	0.065	0.065	0.064	0.064	0.063	0.063	0.063	0.062	0.062	0.062	0.061	0.061	0.061	0.061	0.06
A06	Sample	Dilution_100%	1.0	DMSO	Lycopene	Standard_Development	Run073	Standard_Measurement	Plate_01	Clariostar_Study	MB	Biofoundry_,_London	Linear_Dilution_Pattern_V2	0.177	0.174	0.172	0.169	0.165	0.161	0.158	0.156	0.154	0.151	0.149	0.145	0.142	0.14	0.137	0.135	0.134	0.131	0.129	0.128	0.126	0.125	0.123	0.123	0.123	0.122	0.122	0.121	0.121	0.121	0.121	0.12	0.118	0.117	0.116	0.114
A07	Sample	Dilution_80%	0.8	DMSO	Lycopene	Standard_Development	Run073	Standard_Measurement	Plate_01	Clariostar_Study	MB	Biofoundry_,_London	Linear_Dilution_Pattern_V2	0.165	0.162	0.159	0.155	0.152	0.148	0.146	0.143	0.142	0.139	0.137	0.134	0.132	0.129	0.126	0.124	0.121	0.12	0.117	0.117	0.116	0.114	0.113	0.112	0.112	0.112	0.112	0.111	0.111	0.111	0.111	0.11	0.108	0.107	0.106	0.104
A08	Sample	Dilution_60%	0.6	DMSO	Lycopene	Standard_Development	Run073	Standard_Measurement	Plate_01	Clariostar_Study	MB	Biofoundry_,_London	Linear_Dilution_Pattern_V2	0.15	0.147	0.144	0.14	0.137	0.134	0.131	0.129	0.127	0.124	0.121	0.117	0.116	0.113	0.11	0.108	0.107	0.105	0.103	0.101	0.101	0.099	0.098	0.098	0.098	0.097	0.097	0.096	0.096	0.096	0.096	0.095	0.094	0.093	0.092	0.091
A09	Sample	Dilution_40%	0.4	DMSO	Lycopene	Standard_Development	Run073	Standard_Measurement	Plate_01	Clariostar_Study	MB	Biofoundry_,_London	Linear_Dilution_Pattern_V2	0.134	0.131	0.129	0.126	0.123	0.119	0.116	0.113	0.111	0.109	0.107	0.103	0.101	0.099	0.096	0.094	0.093	0.09	0.088	0.087	0.087	0.085	0.085	0.084	0.084	0.084	0.083	0.083	0.083	0.082	0.082	0.082	0.081	0.08	0.08	0.079
A10	Sample	Dilution_20%	0.2	DMSO	Lycopene	Standard_Development	Run073	Standard_Measurement	Plate_01	Clariostar_Study	MB	Biofoundry_,_London	Linear_Dilution_Pattern_V2	0.118	0.115	0.112	0.108	0.105	0.101	0.098	0.096	0.094	0.091	0.089	0.085	0.084	0.08	0.078	0.077	0.074	0.073	0.071	0.07	0.069	0.068	0.068	0.067	0.067	0.067	0.066	0.066	0.065	0.065	0.065	0.064	0.064	0.064	0.063	0.062
A11	Blank	DMSO_Blank		DMSO		Standard_Development	Run073	Standard_Measurement	Plate_01	Clariostar_Study	MB	Biofoundry_,_London	Linear_Dilution_Pattern_V2	0.103	0.1	0.097	0.095	0.093	0.089	0.086	0.082	0.08	0.078	0.076	0.072	0.07	0.068	0.066	0.064	0.063	0.061	0.059	0.059	0.059	0.057	0.056	0.056	0.055	0.054	0.054	0.054	0.054	0.053	0.053	0.053	0.052	0.052	0.052	0.051
A12	Blank	DMSO_Blank		DMSO		Standard_Development	Run073	Standard_Measurement	Plate_01	Clariostar_Study	MB	Biofoundry_,_London	Linear_Dilution_Pattern_V2	0.103	0.1	0.097	0.094	0.091	0.089	0.085	0.082	0.08	0.078	0.076	0.073	0.071	0.069	0.066	0.064	0.063	0.062	0.06	0.059	0.059	0.057	0.057	0.056	0.055	0.055	0.055	0.055	0.054	0.053	0.054	0.053	0.053	0.053	0.052	0.051
B01	Sample	Dilution_100%	1.0	DMSO	Lycopene	Standard_Development	Run073	Standard_Measurement	Plate_01	Clariostar_Study	MB	Biofoundry_,_London	Linear_Dilution_Pattern_V2	0.187	0.183	0.18	0.177	0.173	0.171	0.168	0.164	0.161	0.159	0.156	0.152	0.15	0.147	0.144	0.141	0.14	0.138	0.135	0.134	0.133	0.131	0.13	0.13	0.129	0.128	0.128	0.128	0.128	0.127	0.127	0.126	0.125	0.123	0.122	0.12
B02	Sample	Dilution_80%	0.8	DMSO	Lycopene	Standard_Development	Run073	Standard_Measurement	Plate_01	Clariostar_Study	MB	Biofoundry_,_London	Linear_Dilution_Pattern_V2	0.165	0.162	0.158	0.155	0.152	0.148	0.145	0.143	0.141	0.139	0.136	0.134	0.132	0.127	0.125	0.124	0.122	0.12	0.118	0.117	0.116	0.113	0.113	0.113	0.112	0.112	0.112	0.111	0.111	0.111	0.11	0.11	0.108	0.107	0.106	0.104
B03	Sample	Dilution_60%	0.6	DMSO	Lycopene	Standard_Development	Run073	Standard_Measurement	Plate_01	Clariostar_Study	MB	Biofoundry_,_London	Linear_Dilution_Pattern_V2	0.153	0.149	0.146	0.142	0.14	0.136	0.133	0.13	0.128	0.126	0.125	0.12	0.118	0.115	0.113	0.11	0.108	0.106	0.104	0.103	0.103	0.101	0.1	0.101	0.1	0.099	0.099	0.099	0.098	0.098	0.098	0.097	0.096	0.095	0.094	0.092
B04	Sample	Dilution_40%	0.4	DMSO	Lycopene	Standard_Development	Run073	Standard_Measurement	Plate_01	Clariostar_Study	MB	Biofoundry_,_London	Linear_Dilution_Pattern_V2	0.133	0.13	0.126	0.124	0.12	0.116	0.114	0.111	0.109	0.107	0.104	0.101	0.099	0.095	0.093	0.092	0.09	0.088	0.086	0.085	0.085	0.083	0.082	0.082	0.082	0.082	0.081	0.081	0.081	0.081	0.081	0.08	0.079	0.078	0.078	0.077
B05	Sample	Dilution_20%	0.2	DMSO	Lycopene	Standard_Development	Run073	Standard_Measurement	Plate_01	Clariostar_Study	MB	Biofoundry_,_London	Linear_Dilution_Pattern_V2	0.113	0.11	0.106	0.104	0.1	0.096	0.094	0.091	0.089	0.087	0.086	0.082	0.079	0.077	0.074	0.074	0.072	0.069	0.067	0.067	0.066	0.064	0.064	0.064	0.064	0.063	0.063	0.063	0.062	0.062	0.062	0.062	0.061	0.061	0.06	0.059
B06	Sample	Dilution_100%	1.0	DMSO	Lycopene	Standard_Development	Run073	Standard_Measurement	Plate_01	Clariostar_Study	MB	Biofoundry_,_London	Linear_Dilution_Pattern_V2	0.18	0.177	0.174	0.171	0.167	0.163	0.16	0.158	0.157	0.155	0.152	0.149	0.147	0.144	0.141	0.14	0.138	0.136	0.133	0.132	0.131	0.129	0.128	0.127	0.127	0.127	0.126	0.126	0.125	0.125	0.125	0.124	0.122	0.121	0.119	0.117
B07	Sample	Dilution_80%	0.8	DMSO	Lycopene	Standard_Development	Run073	Standard_Measurement	Plate_01	Clariostar_Study	MB	Biofoundry_,_London	Linear_Dilution_Pattern_V2	0.166	0.163	0.159	0.157	0.152	0.149	0.146	0.143	0.142	0.14	0.138	0.135	0.133	0.13	0.127	0.125	0.123	0.121	0.119	0.118	0.116	0.114	0.113	0.114	0.114	0.113	0.113	0.112	0.112	0.112	0.112	0.11	0.109	0.108	0.107	0.105
B08	Sample	Dilution_60%	0.6	DMSO	Lycopene	Standard_Development	Run073	Standard_Measurement	Plate_01	Clariostar_Study	MB	Biofoundry_,_London	Linear_Dilution_Pattern_V2	0.151	0.148	0.145	0.141	0.138	0.134	0.131	0.129	0.127	0.125	0.123	0.119	0.118	0.114	0.112	0.11	0.108	0.106	0.104	0.103	0.102	0.1	0.1	0.1	0.099	0.099	0.098	0.098	0.098	0.097	0.097	0.096	0.095	0.095	0.093	0.092
B09	Sample	Dilution_40%	0.4	DMSO	Lycopene	Standard_Development	Run073	Standard_Measurement	Plate_01	Clariostar_Study	MB	Biofoundry_,_London	Linear_Dilution_Pattern_V2	0.137	0.134	0.131	0.128	0.124	0.12	0.117	0.115	0.113	0.112	0.109	0.106	0.103	0.1	0.097	0.096	0.094	0.092	0.091	0.089	0.088	0.086	0.086	0.086	0.086	0.086	0.085	0.085	0.084	0.084	0.084	0.083	0.082	0.082	0.081	0.08
B10	Sample	Dilution_20%	0.2	DMSO	Lycopene	Standard_Development	Run073	Standard_Measurement	Plate_01	Clariostar_Study	MB	Biofoundry_,_London	Linear_Dilution_Pattern_V2	0.119	0.116	0.113	0.11	0.106	0.102	0.1	0.097	0.096	0.093	0.091	0.088	0.085	0.082	0.08	0.078	0.077	0.075	0.073	0.072	0.072	0.07	0.069	0.069	0.069	0.068	0.068	0.067	0.067	0.067	0.068	0.067	0.066	0.066	0.065	0.064
B11	Blank	DMSO_Blank		DMSO		Standard_Development	Run073	Standard_Measurement	Plate_01	Clariostar_Study	MB	Biofoundry_,_London	Linear_Dilution_Pattern_V2	0.102	0.099	0.097	0.094	0.09	0.087	0.084	0.081	0.079	0.077	0.076	0.072	0.07	0.068	0.065	0.065	0.063	0.061	0.059	0.058	0.057	0.056	0.056	0.055	0.055	0.054	0.054	0.053	0.052	0.053	0.053	0.052	0.051	0.051	0.051	0.05
B12	Blank	DMSO_Blank		DMSO		Standard_Development	Run073	Standard_Measurement	Plate_01	Clariostar_Study	MB	Biofoundry_,_London	Linear_Dilution_Pattern_V2	0.102	0.099	0.097	0.094	0.091	0.088	0.085	0.082	0.079	0.077	0.075	0.072	0.069	0.067	0.064	0.063	0.062	0.061	0.059	0.058	0.057	0.056	0.055	0.055	0.055	0.054	0.053	0.054	0.052	0.052	0.053	0.052	0.052	0.051	0.051	0.05
C01	Sample	Dilution_95%	0.95	DMSO	Lycopene	Standard_Development	Run073	Standard_Measurement	Plate_01	Clariostar_Study	MB	Biofoundry_,_London	Linear_Dilution_Pattern_V2	0.182	0.178	0.174	0.17	0.166	0.163	0.16	0.157	0.155	0.153	0.151	0.147	0.144	0.141	0.138	0.136	0.134	0.133	0.13	0.129	0.127	0.125	0.124	0.124	0.123	0.123	0.123	0.123	0.122	0.122	0.122	0.121	0.119	0.118	0.116	0.114
C02	Sample	Dilution_75%	0.75	DMSO	Lycopene	Standard_Development	Run073	Standard_Measurement	Plate_01	Clariostar_Study	MB	Biofoundry_,_London	Linear_Dilution_Pattern_V2	0.163	0.16	0.157	0.154	0.151	0.147	0.145	0.142	0.139	0.137	0.134	0.131	0.128	0.125	0.123	0.121	0.119	0.117	0.115	0.114	0.113	0.111	0.11	0.11	0.109	0.108	0.108	0.108	0.108	0.108	0.108	0.106	0.105	0.104	0.103	0.101
C03	Sample	Dilution_55%	0.55	DMSO	Lycopene	Standard_Development	Run073	Standard_Measurement	Plate_01	Clariostar_Study	MB	Biofoundry_,_London	Linear_Dilution_Pattern_V2	0.148	0.144	0.142	0.138	0.134	0.131	0.129	0.126	0.124	0.121	0.119	0.116	0.112	0.11	0.107	0.106	0.104	0.102	0.1	0.099	0.097	0.096	0.096	0.096	0.095	0.094	0.094	0.094	0.094	0.094	0.094	0.093	0.091	0.09	0.09	0.089
C04	Sample	Dilution_35%	0.35	DMSO	Lycopene	Standard_Development	Run073	Standard_Measurement	Plate_01	Clariostar_Study	MB	Biofoundry_,_London	Linear_Dilution_Pattern_V2	0.13	0.128	0.124	0.121	0.118	0.113	0.111	0.108	0.107	0.105	0.102	0.099	0.096	0.093	0.091	0.089	0.087	0.086	0.084	0.083	0.082	0.08	0.079	0.079	0.08	0.079	0.079	0.078	0.078	0.078	0.078	0.078	0.077	0.076	0.075	0.074
C05	Sample	Dilution_15%	0.15	DMSO	Lycopene	Standard_Development	Run073	Standard_Measurement	Plate_01	Clariostar_Study	MB	Biofoundry_,_London	Linear_Dilution_Pattern_V2	0.11	0.107	0.103	0.101	0.097	0.093	0.091	0.089	0.086	0.084	0.082	0.079	0.077	0.074	0.071	0.07	0.069	0.067	0.065	0.064	0.063	0.062	0.061	0.062	0.062	0.061	0.06	0.06	0.059	0.059	0.06	0.059	0.058	0.058	0.058	0.057
C06	Sample	Dilution_95%	0.95	DMSO	Lycopene	Standard_Development	Run073	Standard_Measurement	Plate_01	Clariostar_Study	MB	Biofoundry_,_London	Linear_Dilution_Pattern_V2	0.176	0.173	0.169	0.165	0.163	0.159	0.155	0.153	0.152	0.15	0.148	0.146	0.143	0.14	0.137	0.136	0.134	0.131	0.129	0.128	0.127	0.124	0.124	0.124	0.124	0.123	0.123	0.122	0.122	0.121	0.121	0.12	0.119	0.118	0.116	0.114
C07	Sample	Dilution_75%	0.75	DMSO	Lycopene	Standard_Development	Run073	Standard_Measurement	Plate_01	Clariostar_Study	MB	Biofoundry_,_London	Linear_Dilution_Pattern_V2	0.16	0.158	0.154	0.151	0.147	0.144	0.14	0.138	0.137	0.135	0.132	0.129	0.127	0.124	0.121	0.12	0.118	0.116	0.114	0.113	0.112	0.11	0.109	0.109	0.108	0.108	0.107	0.107	0.107	0.106	0.106	0.105	0.104	0.103	0.101	0.1
C08	Sample	Dilution_55%	0.55	DMSO	Lycopene	Standard_Development	Run073	Standard_Measurement	Plate_01	Clariostar_Study	MB	Biofoundry_,_London	Linear_Dilution_Pattern_V2	0.147	0.144	0.14	0.137	0.133	0.129	0.126	0.124	0.122	0.121	0.119	0.116	0.113	0.11	0.107	0.106	0.104	0.102	0.1	0.099	0.097	0.096	0.096	0.095	0.095	0.095	0.095	0.094	0.094	0.094	0.093	0.092	0.091	0.09	0.089	0.087
C09	Sample	Dilution_35%	0.35	DMSO	Lycopene	Standard_Development	Run073	Standard_Measurement	Plate_01	Clariostar_Study	MB	Biofoundry_,_London	Linear_Dilution_Pattern_V2	0.13	0.127	0.124	0.12	0.117	0.113	0.109	0.107	0.105	0.103	0.101	0.098	0.096	0.092	0.089	0.088	0.086	0.085	0.082	0.081	0.08	0.079	0.079	0.078	0.079	0.078	0.077	0.077	0.076	0.076	0.076	0.076	0.074	0.074	0.074	0.072
C10	Sample	Dilution_15%	0.15	DMSO	Lycopene	Standard_Development	Run073	Standard_Measurement	Plate_01	Clariostar_Study	MB	Biofoundry_,_London	Linear_Dilution_Pattern_V2	0.111	0.108	0.105	0.102	0.099	0.095	0.093	0.09	0.087	0.085	0.083	0.08	0.077	0.074	0.071	0.07	0.069	0.067	0.065	0.065	0.064	0.062	0.062	0.062	0.062	0.062	0.061	0.061	0.06	0.06	0.06	0.06	0.058	0.058	0.058	0.057
C11	Blank	DMSO_Blank		DMSO		Standard_Development	Run073	Standard_Measurement	Plate_01	Clariostar_Study	MB	Biofoundry_,_London	Linear_Dilution_Pattern_V2	0.103	0.1	0.096	0.093	0.09	0.086	0.082	0.08	0.08	0.079	0.076	0.072	0.07	0.068	0.065	0.063	0.063	0.061	0.059	0.058	0.057	0.055	0.056	0.056	0.056	0.055	0.054	0.053	0.053	0.053	0.053	0.053	0.052	0.051	0.051	0.049
C12	Blank	DMSO_Blank		DMSO		Standard_Development	Run073	Standard_Measurement	Plate_01	Clariostar_Study	MB	Biofoundry_,_London	Linear_Dilution_Pattern_V2	0.102	0.099	0.096	0.093	0.09	0.086	0.084	0.081	0.079	0.077	0.074	0.071	0.069	0.067	0.064	0.063	0.061	0.06	0.058	0.057	0.056	0.055	0.054	0.054	0.054	0.054	0.054	0.053	0.052	0.052	0.052	0.052	0.051	0.051	0.05	0.049
D01	Sample	Dilution_95%	0.95	DMSO	Lycopene	Standard_Development	Run073	Standard_Measurement	Plate_01	Clariostar_Study	MB	Biofoundry_,_London	Linear_Dilution_Pattern_V2	0.183	0.18	0.177	0.173	0.17	0.165	0.163	0.16	0.158	0.156	0.153	0.15	0.147	0.144	0.141	0.139	0.138	0.135	0.133	0.132	0.131	0.128	0.127	0.127	0.127	0.126	0.125	0.125	0.125	0.126	0.125	0.124	0.122	0.121	0.119	0.118
D02	Sample	Dilution_75%	0.75	DMSO	Lycopene	Standard_Development	Run073	Standard_Measurement	Plate_01	Clariostar_Study	MB	Biofoundry_,_London	Linear_Dilution_Pattern_V2	0.165	0.163	0.16	0.155	0.151	0.148	0.145	0.143	0.142	0.14	0.137	0.133	0.131	0.127	0.124	0.123	0.121	0.119	0.117	0.115	0.114	0.112	0.111	0.112	0.111	0.111	0.111	0.11	0.11	0.11	0.11	0.109	0.107	0.106	0.104	0.102
D03	Sample	Dilution_55%	0.55	DMSO	Lycopene	Standard_Development	Run073	Standard_Measurement	Plate_01	Clariostar_Study	MB	Biofoundry_,_London	Linear_Dilution_Pattern_V2	0.149	0.145	0.143	0.139	0.135	0.131	0.128	0.126	0.125	0.123	0.121	0.117	0.115	0.112	0.108	0.107	0.106	0.104	0.102	0.1	0.099	0.097	0.096	0.096	0.096	0.096	0.096	0.095	0.095	0.095	0.095	0.094	0.093	0.092	0.091	0.089
D04	Sample	Dilution_35%	0.35	DMSO	Lycopene	Standard_Development	Run073	Standard_Measurement	Plate_01	Clariostar_Study	MB	Biofoundry_,_London	Linear_Dilution_Pattern_V2	0.13	0.128	0.124	0.121	0.117	0.114	0.111	0.109	0.107	0.105	0.103	0.099	0.097	0.093	0.091	0.09	0.088	0.086	0.085	0.083	0.082	0.08	0.08	0.08	0.08	0.08	0.079	0.079	0.079	0.079	0.078	0.078	0.077	0.077	0.076	0.074
D05	Sample	Dilution_15%	0.15	DMSO	Lycopene	Standard_Development	Run073	Standard_Measurement	Plate_01	Clariostar_Study	MB	Biofoundry_,_London	Linear_Dilution_Pattern_V2	0.113	0.11	0.107	0.103	0.1	0.096	0.093	0.091	0.089	0.087	0.084	0.081	0.08	0.076	0.073	0.073	0.071	0.069	0.067	0.066	0.065	0.064	0.063	0.063	0.062	0.062	0.062	0.062	0.061	0.061	0.061	0.061	0.06	0.06	0.059	0.058
D06	Sample	Dilution_95%	0.95	DMSO	Lycopene	Standard_Development	Run073	Standard_Measurement	Plate_01	Clariostar_Study	MB	Biofoundry_,_London	Linear_Dilution_Pattern_V2	0.18	0.177	0.173	0.17	0.166	0.163	0.16	0.157	0.156	0.153	0.153	0.149	0.147	0.144	0.141	0.139	0.138	0.136	0.133	0.132	0.131	0.129	0.127	0.127	0.127	0.126	0.126	0.126	0.125	0.125	0.125	0.124	0.122	0.121	0.119	0.117
D07	Sample	Dilution_75%	0.75	DMSO	Lycopene	Standard_Development	Run073	Standard_Measurement	Plate_01	Clariostar_Study	MB	Biofoundry_,_London	Linear_Dilution_Pattern_V2	0.164	0.162	0.16	0.156	0.152	0.149	0.147	0.144	0.141	0.138	0.137	0.133	0.131	0.128	0.125	0.123	0.121	0.12	0.117	0.116	0.115	0.113	0.112	0.112	0.111	0.11	0.11	0.11	0.11	0.109	0.109	0.108	0.106	0.106	0.104	0.102
D08	Sample	Dilution_55%	0.55	DMSO	Lycopene	Standard_Development	Run073	Standard_Measurement	Plate_01	Clariostar_Study	MB	Biofoundry_,_London	Linear_Dilution_Pattern_V2	0.147	0.144	0.14	0.137	0.133	0.13	0.127	0.125	0.123	0.121	0.12	0.117	0.114	0.111	0.108	0.107	0.105	0.103	0.101	0.1	0.098	0.097	0.096	0.096	0.096	0.095	0.095	0.094	0.094	0.095	0.094	0.093	0.092	0.091	0.09	0.089
D09	Sample	Dilution_35%	0.35	DMSO	Lycopene	Standard_Development	Run073	Standard_Measurement	Plate_01	Clariostar_Study	MB	Biofoundry_,_London	Linear_Dilution_Pattern_V2	0.13	0.126	0.124	0.12	0.117	0.113	0.11	0.108	0.106	0.104	0.103	0.099	0.097	0.093	0.09	0.09	0.088	0.086	0.084	0.082	0.082	0.08	0.079	0.079	0.079	0.079	0.079	0.078	0.077	0.077	0.077	0.077	0.076	0.076	0.075	0.073
D10	Sample	Dilution_15%	0.15	DMSO	Lycopene	Standard_Development	Run073	Standard_Measurement	Plate_01	Clariostar_Study	MB	Biofoundry_,_London	Linear_Dilution_Pattern_V2	0.112	0.109	0.105	0.103	0.1	0.095	0.093	0.09	0.088	0.087	0.085	0.081	0.08	0.077	0.074	0.073	0.071	0.069	0.067	0.066	0.065	0.064	0.063	0.063	0.063	0.063	0.062	0.062	0.062	0.061	0.062	0.061	0.06	0.06	0.06	0.058
D11	Blank	DMSO_Blank		DMSO		Standard_Development	Run073	Standard_Measurement	Plate_01	Clariostar_Study	MB	Biofoundry_,_London	Linear_Dilution_Pattern_V2	0.101	0.098	0.095	0.092	0.089	0.085	0.082	0.08	0.078	0.076	0.074	0.071	0.068	0.066	0.063	0.063	0.061	0.059	0.058	0.057	0.055	0.054	0.054	0.054	0.054	0.053	0.053	0.052	0.051	0.051	0.052	0.051	0.051	0.05	0.05	0.049
D12	Blank	DMSO_Blank		DMSO		Standard_Development	Run073	Standard_Measurement	Plate_01	Clariostar_Study	MB	Biofoundry_,_London	Linear_Dilution_Pattern_V2	0.101	0.098	0.095	0.092	0.089	0.085	0.082	0.08	0.077	0.076	0.074	0.071	0.069	0.066	0.063	0.062	0.061	0.059	0.057	0.056	0.056	0.054	0.054	0.054	0.054	0.053	0.053	0.052	0.051	0.051	0.051	0.051	0.05	0.05	0.049	0.048
E01	Sample	Dilution_90%	0.9	DMSO	Lycopene	Standard_Development	Run073	Standard_Measurement	Plate_01	Clariostar_Study	MB	Biofoundry_,_London	Linear_Dilution_Pattern_V2	0.18	0.177	0.174	0.17	0.167	0.163	0.159	0.157	0.155	0.153	0.15	0.146	0.144	0.141	0.138	0.136	0.134	0.132	0.129	0.128	0.127	0.125	0.124	0.124	0.123	0.123	0.122	0.122	0.122	0.122	0.121	0.121	0.119	0.118	0.116	0.114
E02	Sample	Dilution_70%	0.7	DMSO	Lycopene	Standard_Development	Run073	Standard_Measurement	Plate_01	Clariostar_Study	MB	Biofoundry_,_London	Linear_Dilution_Pattern_V2	0.162	0.159	0.155	0.153	0.149	0.146	0.143	0.14	0.139	0.136	0.134	0.13	0.127	0.124	0.122	0.12	0.119	0.116	0.114	0.113	0.112	0.11	0.11	0.109	0.109	0.108	0.108	0.108	0.107	0.107	0.107	0.106	0.105	0.104	0.102	0.101
E03	Sample	Dilution_50%	0.5	DMSO	Lycopene	Standard_Development	Run073	Standard_Measurement	Plate_01	Clariostar_Study	MB	Biofoundry_,_London	Linear_Dilution_Pattern_V2	0.145	0.142	0.139	0.136	0.133	0.129	0.126	0.123	0.121	0.118	0.116	0.113	0.111	0.108	0.106	0.104	0.102	0.1	0.099	0.098	0.096	0.095	0.094	0.094	0.094	0.094	0.094	0.094	0.092	0.093	0.093	0.092	0.091	0.09	0.089	0.088
E04	Sample	Dilution_30%	0.3	DMSO	Lycopene	Standard_Development	Run073	Standard_Measurement	Plate_01	Clariostar_Study	MB	Biofoundry_,_London	Linear_Dilution_Pattern_V2	0.126	0.123	0.12	0.117	0.113	0.109	0.107	0.105	0.103	0.101	0.099	0.095	0.093	0.089	0.087	0.086	0.085	0.082	0.081	0.08	0.079	0.077	0.077	0.077	0.077	0.077	0.076	0.075	0.075	0.075	0.075	0.075	0.074	0.074	0.073	0.072
E05	Sample	Dilution_10%	0.1	DMSO	Lycopene	Standard_Development	Run073	Standard_Measurement	Plate_01	Clariostar_Study	MB	Biofoundry_,_London	Linear_Dilution_Pattern_V2	0.106	0.103	0.101	0.097	0.093	0.09	0.086	0.085	0.083	0.081	0.079	0.076	0.074	0.07	0.068	0.067	0.066	0.064	0.062	0.062	0.061	0.059	0.059	0.059	0.059	0.058	0.058	0.057	0.057	0.057	0.057	0.056	0.055	0.055	0.054	0.053
E06	Sample	Dilution_90%	0.9	DMSO	Lycopene	Standard_Development	Run073	Standard_Measurement	Plate_01	Clariostar_Study	MB	Biofoundry_,_London	Linear_Dilution_Pattern_V2	0.175	0.172	0.169	0.165	0.162	0.158	0.155	0.153	0.151	0.15	0.148	0.145	0.142	0.14	0.136	0.135	0.133	0.131	0.129	0.128	0.126	0.124	0.124	0.124	0.124	0.123	0.122	0.122	0.122	0.122	0.121	0.12	0.118	0.117	0.116	0.113
E07	Sample	Dilution_70%	0.7	DMSO	Lycopene	Standard_Development	Run073	Standard_Measurement	Plate_01	Clariostar_Study	MB	Biofoundry_,_London	Linear_Dilution_Pattern_V2	0.158	0.155	0.151	0.149	0.145	0.14	0.137	0.136	0.134	0.132	0.131	0.128	0.126	0.122	0.119	0.117	0.116	0.114	0.112	0.111	0.109	0.107	0.106	0.107	0.107	0.106	0.106	0.105	0.105	0.105	0.105	0.104	0.102	0.101	0.1	0.098
E08	Sample	Dilution_50%	0.5	DMSO	Lycopene	Standard_Development	Run073	Standard_Measurement	Plate_01	Clariostar_Study	MB	Biofoundry_,_London	Linear_Dilution_Pattern_V2	0.144	0.14	0.137	0.134	0.131	0.127	0.123	0.121	0.12	0.118	0.116	0.114	0.112	0.108	0.106	0.104	0.102	0.1	0.098	0.096	0.095	0.093	0.093	0.094	0.093	0.092	0.092	0.092	0.092	0.091	0.091	0.09	0.089	0.088	0.087	0.085
E09	Sample	Dilution_30%	0.3	DMSO	Lycopene	Standard_Development	Run073	Standard_Measurement	Plate_01	Clariostar_Study	MB	Biofoundry_,_London	Linear_Dilution_Pattern_V2	0.125	0.122	0.118	0.115	0.112	0.109	0.106	0.104	0.101	0.099	0.097	0.093	0.092	0.089	0.086	0.084	0.083	0.082	0.08	0.078	0.077	0.076	0.075	0.075	0.075	0.074	0.074	0.073	0.073	0.073	0.073	0.073	0.072	0.072	0.07	0.069
E10	Sample	Dilution_10%	0.1	DMSO	Lycopene	Standard_Development	Run073	Standard_Measurement	Plate_01	Clariostar_Study	MB	Biofoundry_,_London	Linear_Dilution_Pattern_V2	0.11	0.106	0.103	0.1	0.096	0.092	0.089	0.087	0.086	0.084	0.082	0.078	0.076	0.073	0.07	0.07	0.068	0.066	0.064	0.063	0.062	0.061	0.061	0.061	0.061	0.06	0.059	0.059	0.059	0.059	0.059	0.058	0.057	0.057	0.056	0.055
E11	Blank	DMSO_Blank		DMSO		Standard_Development	Run073	Standard_Measurement	Plate_01	Clariostar_Study	MB	Biofoundry_,_London	Linear_Dilution_Pattern_V2	0.102	0.098	0.096	0.093	0.088	0.085	0.081	0.08	0.078	0.076	0.074	0.072	0.07	0.066	0.064	0.063	0.062	0.06	0.058	0.057	0.056	0.055	0.055	0.055	0.055	0.054	0.054	0.053	0.052	0.052	0.052	0.052	0.051	0.051	0.05	0.048
E12	Blank	DMSO_Blank		DMSO		Standard_Development	Run073	Standard_Measurement	Plate_01	Clariostar_Study	MB	Biofoundry_,_London	Linear_Dilution_Pattern_V2	0.102	0.1	0.097	0.094	0.09	0.087	0.084	0.081	0.079	0.077	0.076	0.072	0.07	0.067	0.064	0.064	0.062	0.061	0.059	0.058	0.057	0.055	0.055	0.055	0.055	0.054	0.053	0.053	0.052	0.052	0.053	0.052	0.052	0.051	0.051	0.049
F01	Sample	Dilution_90%	0.9	DMSO	Lycopene	Standard_Development	Run073	Standard_Measurement	Plate_01	Clariostar_Study	MB	Biofoundry_,_London	Linear_Dilution_Pattern_V2	0.18	0.176	0.173	0.169	0.165	0.161	0.158	0.156	0.154	0.152	0.15	0.147	0.144	0.14	0.138	0.136	0.134	0.131	0.129	0.128	0.126	0.124	0.123	0.123	0.123	0.123	0.122	0.122	0.122	0.122	0.121	0.121	0.119	0.117	0.115	0.113
F02	Sample	Dilution_70%	0.7	DMSO	Lycopene	Standard_Development	Run073	Standard_Measurement	Plate_01	Clariostar_Study	MB	Biofoundry_,_London	Linear_Dilution_Pattern_V2	0.164	0.162	0.159	0.155	0.151	0.148	0.145	0.142	0.14	0.138	0.135	0.132	0.13	0.126	0.123	0.121	0.119	0.117	0.115	0.114	0.113	0.111	0.11	0.11	0.11	0.11	0.109	0.109	0.108	0.108	0.108	0.107	0.106	0.105	0.103	0.102
F03	Sample	Dilution_50%	0.5	DMSO	Lycopene	Standard_Development	Run073	Standard_Measurement	Plate_01	Clariostar_Study	MB	Biofoundry_,_London	Linear_Dilution_Pattern_V2	0.143	0.14	0.137	0.134	0.131	0.127	0.124	0.122	0.119	0.117	0.116	0.112	0.11	0.106	0.103	0.102	0.101	0.099	0.097	0.096	0.094	0.093	0.093	0.092	0.092	0.091	0.091	0.091	0.091	0.091	0.091	0.09	0.089	0.088	0.087	0.086
F04	Sample	Dilution_30%	0.3	DMSO	Lycopene	Standard_Development	Run073	Standard_Measurement	Plate_01	Clariostar_Study	MB	Biofoundry_,_London	Linear_Dilution_Pattern_V2	0.128	0.124	0.12	0.118	0.114	0.111	0.108	0.105	0.102	0.101	0.099	0.095	0.093	0.089	0.087	0.086	0.084	0.082	0.08	0.08	0.078	0.077	0.077	0.076	0.076	0.076	0.075	0.075	0.074	0.075	0.074	0.074	0.074	0.073	0.073	0.072
F05	Sample	Dilution_10%	0.1	DMSO	Lycopene	Standard_Development	Run073	Standard_Measurement	Plate_01	Clariostar_Study	MB	Biofoundry_,_London	Linear_Dilution_Pattern_V2	0.105	0.102	0.1	0.096	0.094	0.09	0.087	0.084	0.082	0.08	0.078	0.074	0.072	0.069	0.068	0.066	0.065	0.063	0.061	0.06	0.059	0.058	0.058	0.058	0.058	0.058	0.056	0.056	0.056	0.055	0.055	0.056	0.054	0.054	0.054	0.053
F06	Sample	Dilution_90%	0.9	DMSO	Lycopene	Standard_Development	Run073	Standard_Measurement	Plate_01	Clariostar_Study	MB	Biofoundry_,_London	Linear_Dilution_Pattern_V2	0.174	0.17	0.167	0.164	0.16	0.156	0.153	0.151	0.15	0.148	0.145	0.143	0.141	0.137	0.135	0.133	0.132	0.129	0.127	0.126	0.124	0.122	0.121	0.121	0.121	0.12	0.121	0.12	0.12	0.12	0.119	0.118	0.117	0.116	0.114	0.111
F07	Sample	Dilution_70%	0.7	DMSO	Lycopene	Standard_Development	Run073	Standard_Measurement	Plate_01	Clariostar_Study	MB	Biofoundry_,_London	Linear_Dilution_Pattern_V2	0.162	0.159	0.156	0.152	0.148	0.144	0.141	0.139	0.138	0.136	0.135	0.131	0.129	0.126	0.123	0.121	0.12	0.118	0.115	0.114	0.113	0.11	0.11	0.109	0.109	0.109	0.108	0.108	0.107	0.108	0.108	0.107	0.105	0.104	0.102	0.1
F08	Sample	Dilution_50%	0.5	DMSO	Lycopene	Standard_Development	Run073	Standard_Measurement	Plate_01	Clariostar_Study	MB	Biofoundry_,_London	Linear_Dilution_Pattern_V2	0.14	0.137	0.134	0.131	0.127	0.123	0.12	0.119	0.117	0.115	0.114	0.11	0.108	0.105	0.102	0.101	0.099	0.097	0.095	0.094	0.093	0.091	0.091	0.09	0.091	0.091	0.09	0.089	0.089	0.089	0.089	0.088	0.087	0.086	0.085	0.083
F09	Sample	Dilution_30%	0.3	DMSO	Lycopene	Standard_Development	Run073	Standard_Measurement	Plate_01	Clariostar_Study	MB	Biofoundry_,_London	Linear_Dilution_Pattern_V2	0.128	0.124	0.121	0.117	0.114	0.11	0.107	0.105	0.103	0.102	0.1	0.096	0.095	0.091	0.088	0.087	0.085	0.084	0.081	0.081	0.079	0.077	0.077	0.078	0.077	0.077	0.076	0.076	0.075	0.075	0.076	0.075	0.074	0.074	0.072	0.071
F10	Sample	Dilution_10%	0.1	DMSO	Lycopene	Standard_Development	Run073	Standard_Measurement	Plate_01	Clariostar_Study	MB	Biofoundry_,_London	Linear_Dilution_Pattern_V2	0.109	0.105	0.103	0.1	0.097	0.093	0.09	0.088	0.086	0.084	0.082	0.079	0.077	0.074	0.071	0.07	0.069	0.067	0.065	0.064	0.063	0.062	0.061	0.061	0.061	0.061	0.06	0.059	0.06	0.059	0.059	0.059	0.058	0.058	0.057	0.056
F11	Blank	DMSO		DMSO		Standard_Development	Run073	Standard_Measurement	Plate_01	Clariostar_Study	MB	Biofoundry_,_London	Linear_Dilution_Pattern_V2	0.102	0.1	0.098	0.095	0.092	0.089	0.087	0.083	0.079	0.076	0.075	0.072	0.07	0.068	0.065	0.064	0.062	0.06	0.058	0.058	0.058	0.056	0.055	0.055	0.055	0.054	0.053	0.053	0.052	0.052	0.052	0.052	0.051	0.051	0.05	0.05
F12	Blank	DMSO		DMSO		Standard_Development	Run073	Standard_Measurement	Plate_01	Clariostar_Study	MB	Biofoundry_,_London	Linear_Dilution_Pattern_V2	0.104	0.101	0.098	0.094	0.091	0.087	0.084	0.081	0.079	0.076	0.075	0.07	0.069	0.066	0.064	0.062	0.061	0.059	0.057	0.056	0.055	0.054	0.054	0.053	0.053	0.052	0.052	0.051	0.051	0.051	0.051	0.05	0.05	0.049	0.049	0.047
G01	Sample	Dilution_85%	0.85	DMSO	Lycopene	Standard_Development	Run073	Standard_Measurement	Plate_01	Clariostar_Study	MB	Biofoundry_,_London	Linear_Dilution_Pattern_V2	0.178	0.174	0.172	0.168	0.164	0.161	0.157	0.154	0.153	0.151	0.149	0.145	0.142	0.139	0.136	0.134	0.132	0.13	0.128	0.126	0.125	0.123	0.122	0.122	0.122	0.121	0.121	0.121	0.12	0.12	0.12	0.119	0.117	0.116	0.115	0.113
G02	Sample	Dilution_65%	0.65	DMSO	Lycopene	Standard_Development	Run073	Standard_Measurement	Plate_01	Clariostar_Study	MB	Biofoundry_,_London	Linear_Dilution_Pattern_V2	0.158	0.156	0.153	0.149	0.146	0.142	0.139	0.137	0.135	0.134	0.132	0.128	0.125	0.121	0.12	0.118	0.116	0.114	0.112	0.111	0.109	0.108	0.107	0.107	0.107	0.106	0.105	0.105	0.105	0.105	0.104	0.104	0.103	0.102	0.1	0.099
G03	Sample	Dilution_45%	0.45	DMSO	Lycopene	Standard_Development	Run073	Standard_Measurement	Plate_01	Clariostar_Study	MB	Biofoundry_,_London	Linear_Dilution_Pattern_V2	0.141	0.138	0.134	0.131	0.127	0.123	0.119	0.117	0.117	0.115	0.114	0.11	0.107	0.103	0.1	0.1	0.098	0.097	0.094	0.093	0.091	0.089	0.089	0.09	0.09	0.089	0.088	0.088	0.088	0.088	0.088	0.088	0.087	0.086	0.084	0.082
G04	Sample	Dilution_25%	0.25	DMSO	Lycopene	Standard_Development	Run073	Standard_Measurement	Plate_01	Clariostar_Study	MB	Biofoundry_,_London	Linear_Dilution_Pattern_V2	0.121	0.118	0.115	0.112	0.109	0.105	0.102	0.1	0.098	0.096	0.094	0.09	0.087	0.085	0.083	0.081	0.08	0.077	0.076	0.075	0.074	0.073	0.073	0.072	0.072	0.072	0.071	0.071	0.07	0.071	0.071	0.07	0.07	0.069	0.069	0.068
G05	Sample	Dilution_05%	0.0499999999999999	DMSO	Lycopene	Standard_Development	Run073	Standard_Measurement	Plate_01	Clariostar_Study	MB	Biofoundry_,_London	Linear_Dilution_Pattern_V2	0.1	0.097	0.093	0.09	0.088	0.084	0.081	0.079	0.077	0.075	0.073	0.07	0.068	0.065	0.063	0.061	0.06	0.058	0.057	0.056	0.055	0.053	0.054	0.054	0.053	0.053	0.052	0.051	0.051	0.051	0.051	0.051	0.05	0.05	0.049	0.048
G06	Sample	Dilution_85%	0.85	DMSO	Lycopene	Standard_Development	Run073	Standard_Measurement	Plate_01	Clariostar_Study	MB	Biofoundry_,_London	Linear_Dilution_Pattern_V2	0.171	0.167	0.164	0.16	0.157	0.154	0.151	0.148	0.146	0.144	0.143	0.139	0.137	0.135	0.132	0.13	0.128	0.126	0.123	0.122	0.121	0.119	0.119	0.118	0.118	0.117	0.117	0.117	0.117	0.117	0.116	0.116	0.114	0.113	0.111	0.109
G07	Sample	Dilution_65%	0.65	DMSO	Lycopene	Standard_Development	Run073	Standard_Measurement	Plate_01	Clariostar_Study	MB	Biofoundry_,_London	Linear_Dilution_Pattern_V2	0.155	0.151	0.148	0.145	0.142	0.138	0.135	0.133	0.131	0.129	0.127	0.124	0.123	0.119	0.116	0.115	0.114	0.112	0.109	0.108	0.107	0.105	0.104	0.105	0.104	0.104	0.103	0.103	0.102	0.102	0.102	0.101	0.1	0.1	0.098	0.096
G08	Sample	Dilution_45%	0.45	DMSO	Lycopene	Standard_Development	Run073	Standard_Measurement	Plate_01	Clariostar_Study	MB	Biofoundry_,_London	Linear_Dilution_Pattern_V2	0.137	0.135	0.131	0.127	0.124	0.121	0.117	0.116	0.114	0.112	0.11	0.107	0.105	0.102	0.1	0.098	0.096	0.094	0.092	0.091	0.09	0.089	0.088	0.088	0.088	0.087	0.087	0.087	0.086	0.086	0.086	0.086	0.084	0.083	0.082	0.081
G09	Sample	Dilution_25%	0.25	DMSO	Lycopene	Standard_Development	Run073	Standard_Measurement	Plate_01	Clariostar_Study	MB	Biofoundry_,_London	Linear_Dilution_Pattern_V2	0.12	0.117	0.113	0.111	0.107	0.103	0.1	0.098	0.097	0.094	0.092	0.09	0.086	0.084	0.082	0.08	0.078	0.076	0.075	0.073	0.073	0.071	0.071	0.071	0.071	0.071	0.07	0.07	0.069	0.069	0.069	0.069	0.068	0.068	0.067	0.065
G10	Sample	Dilution_05%	0.0499999999999999	DMSO	Lycopene	Standard_Development	Run073	Standard_Measurement	Plate_01	Clariostar_Study	MB	Biofoundry_,_London	Linear_Dilution_Pattern_V2	0.102	0.099	0.096	0.094	0.09	0.087	0.084	0.082	0.08	0.078	0.076	0.072	0.07	0.067	0.065	0.064	0.063	0.061	0.059	0.058	0.057	0.056	0.055	0.056	0.055	0.055	0.054	0.053	0.053	0.053	0.053	0.053	0.052	0.051	0.051	0.05
G11	Blank	DMSO_Blank		DMSO		Standard_Development	Run073	Standard_Measurement	Plate_01	Clariostar_Study	MB	Biofoundry_,_London	Linear_Dilution_Pattern_V2	0.101	0.097	0.093	0.09	0.088	0.084	0.081	0.079	0.077	0.075	0.073	0.069	0.068	0.065	0.062	0.061	0.06	0.058	0.056	0.055	0.055	0.053	0.053	0.053	0.053	0.052	0.052	0.051	0.051	0.05	0.05	0.05	0.05	0.05	0.048	0.048
G12	Blank	DMSO_Blank		DMSO		Standard_Development	Run073	Standard_Measurement	Plate_01	Clariostar_Study	MB	Biofoundry_,_London	Linear_Dilution_Pattern_V2	0.104	0.1	0.097	0.093	0.089	0.086	0.083	0.081	0.08	0.077	0.075	0.072	0.07	0.067	0.064	0.063	0.062	0.06	0.058	0.057	0.056	0.055	0.054	0.054	0.054	0.054	0.054	0.053	0.052	0.052	0.052	0.051	0.051	0.051	0.05	0.048
H01	Sample	Dilution_85%	0.85	DMSO	Lycopene	Standard_Development	Run073	Standard_Measurement	Plate_01	Clariostar_Study	MB	Biofoundry_,_London	Linear_Dilution_Pattern_V2	0.178	0.174	0.171	0.167	0.163	0.159	0.155	0.152	0.15	0.148	0.146	0.141	0.138	0.134	0.131	0.129	0.128	0.124	0.122	0.121	0.119	0.118	0.117	0.116	0.117	0.116	0.116	0.115	0.115	0.115	0.114	0.113	0.112	0.111	0.109	0.107
H02	Sample	Dilution_65%	0.65	DMSO	Lycopene	Standard_Development	Run073	Standard_Measurement	Plate_01	Clariostar_Study	MB	Biofoundry_,_London	Linear_Dilution_Pattern_V2	0.155	0.152	0.148	0.144	0.141	0.138	0.134	0.131	0.13	0.129	0.127	0.123	0.121	0.117	0.114	0.113	0.111	0.11	0.107	0.105	0.105	0.102	0.102	0.102	0.102	0.102	0.102	0.101	0.101	0.101	0.1	0.099	0.098	0.097	0.096	0.094
H03	Sample	Dilution_45%	0.45	DMSO	Lycopene	Standard_Development	Run073	Standard_Measurement	Plate_01	Clariostar_Study	MB	Biofoundry_,_London	Linear_Dilution_Pattern_V2	0.138	0.134	0.132	0.129	0.125	0.121	0.118	0.116	0.113	0.111	0.109	0.106	0.103	0.1	0.098	0.096	0.094	0.092	0.09	0.089	0.088	0.087	0.086	0.087	0.087	0.086	0.085	0.085	0.085	0.085	0.085	0.084	0.083	0.083	0.082	0.081
H04	Sample	Dilution_25%	0.25	DMSO	Lycopene	Standard_Development	Run073	Standard_Measurement	Plate_01	Clariostar_Study	MB	Biofoundry_,_London	Linear_Dilution_Pattern_V2	0.117	0.115	0.112	0.108	0.105	0.1	0.097	0.095	0.093	0.091	0.088	0.084	0.082	0.078	0.076	0.075	0.073	0.071	0.069	0.068	0.068	0.066	0.066	0.066	0.066	0.065	0.065	0.064	0.064	0.064	0.064	0.063	0.062	0.062	0.061	0.06
H05	Sample	Dilution_05%	0.0499999999999999	DMSO	Lycopene	Standard_Development	Run073	Standard_Measurement	Plate_01	Clariostar_Study	MB	Biofoundry_,_London	Linear_Dilution_Pattern_V2	0.108	0.104	0.1	0.098	0.094	0.09	0.087	0.085	0.082	0.081	0.078	0.074	0.072	0.069	0.066	0.065	0.064	0.062	0.06	0.059	0.058	0.057	0.056	0.057	0.056	0.055	0.055	0.054	0.054	0.054	0.054	0.053	0.053	0.052	0.052	0.05
H06	Sample	Dilution_85%	0.85	DMSO	Lycopene	Standard_Development	Run073	Standard_Measurement	Plate_01	Clariostar_Study	MB	Biofoundry_,_London	Linear_Dilution_Pattern_V2	0.171	0.167	0.164	0.16	0.156	0.153	0.15	0.148	0.146	0.144	0.143	0.139	0.137	0.134	0.131	0.13	0.128	0.126	0.125	0.122	0.121	0.119	0.119	0.119	0.118	0.117	0.117	0.116	0.116	0.116	0.116	0.115	0.113	0.112	0.111	0.108
H07	Sample	Dilution_65%	0.65	DMSO	Lycopene	Standard_Development	Run073	Standard_Measurement	Plate_01	Clariostar_Study	MB	Biofoundry_,_London	Linear_Dilution_Pattern_V2	0.156	0.153	0.149	0.146	0.143	0.139	0.137	0.134	0.132	0.131	0.129	0.126	0.124	0.12	0.118	0.116	0.114	0.112	0.11	0.108	0.107	0.106	0.104	0.105	0.104	0.104	0.104	0.103	0.102	0.102	0.103	0.101	0.1	0.099	0.098	0.097
H08	Sample	Dilution_45%	0.45	DMSO	Lycopene	Standard_Development	Run073	Standard_Measurement	Plate_01	Clariostar_Study	MB	Biofoundry_,_London	Linear_Dilution_Pattern_V2	0.14	0.136	0.132	0.129	0.126	0.123	0.119	0.117	0.115	0.114	0.111	0.107	0.105	0.102	0.099	0.098	0.096	0.094	0.091	0.091	0.089	0.087	0.087	0.087	0.087	0.087	0.086	0.086	0.085	0.085	0.085	0.085	0.083	0.083	0.082	0.08
H09	Sample	Dilution_25%	0.25	DMSO	Lycopene	Standard_Development	Run073	Standard_Measurement	Plate_01	Clariostar_Study	MB	Biofoundry_,_London	Linear_Dilution_Pattern_V2	0.131	0.128	0.125	0.121	0.118	0.113	0.11	0.108	0.106	0.104	0.101	0.097	0.095	0.092	0.089	0.087	0.086	0.085	0.081	0.081	0.08	0.078	0.077	0.077	0.077	0.076	0.076	0.076	0.076	0.075	0.075	0.075	0.074	0.074	0.073	0.072
H10	Sample	Dilution_05%	0.0499999999999999	DMSO	Lycopene	Standard_Development	Run073	Standard_Measurement	Plate_01	Clariostar_Study	MB	Biofoundry_,_London	Linear_Dilution_Pattern_V2	0.106	0.103	0.1	0.097	0.093	0.089	0.086	0.084	0.083	0.08	0.078	0.075	0.073	0.07	0.067	0.066	0.065	0.063	0.061	0.06	0.059	0.057	0.057	0.057	0.057	0.057	0.056	0.055	0.055	0.055	0.055	0.054	0.054	0.054	0.053	0.052
H11	Blank	DMSO_Blank		DMSO		Standard_Development	Run073	Standard_Measurement	Plate_01	Clariostar_Study	MB	Biofoundry_,_London	Linear_Dilution_Pattern_V2	0.108	0.105	0.101	0.099	0.095	0.09	0.087	0.085	0.084	0.082	0.08	0.076	0.074	0.071	0.068	0.066	0.065	0.064	0.062	0.061	0.06	0.058	0.057	0.057	0.057	0.056	0.056	0.055	0.054	0.054	0.054	0.054	0.053	0.053	0.052	0.051
H12	Blank	DMSO_Blank		DMSO		Standard_Development	Run073	Standard_Measurement	Plate_01	Clariostar_Study	MB	Biofoundry_,_London	Linear_Dilution_Pattern_V2	0.105	0.102	0.099	0.095	0.091	0.088	0.085	0.083	0.081	0.078	0.075	0.072	0.069	0.066	0.063	0.062	0.061	0.059	0.057	0.056	0.055	0.053	0.053	0.053	0.053	0.052	0.052	0.051	0.051	0.051	0.051	0.05	0.05	0.049	0.049	0.047
A01	Sample	Dilution_100%	1.0	DMSO	Lycopene	Standard_Development	Run073	Standard_Measurement	Plate_01	Clariostar_Study	MB	Biofoundry_,_London	Linear_Dilution_Pattern_V2	0.181	0.178	0.173	0.169	0.166	0.163	0.161	0.158	0.156	0.153	0.149	0.146	0.144	0.141	0.139	0.136	0.134	0.132	0.131	0.13	0.128	0.126	0.125	0.125	0.124	0.124	0.124	0.124	0.124	0.123	0.122	0.122	0.12	0.118	0.117	0.116
A02	Sample	Dilution_80%	0.8	DMSO	Lycopene	Standard_Development	Run073	Standard_Measurement	Plate_01	Clariostar_Study	MB	Biofoundry_,_London	Linear_Dilution_Pattern_V2	0.161	0.159	0.155	0.151	0.147	0.144	0.142	0.14	0.137	0.134	0.131	0.127	0.124	0.121	0.118	0.116	0.114	0.113	0.111	0.11	0.109	0.107	0.107	0.106	0.105	0.105	0.105	0.105	0.105	0.105	0.105	0.103	0.102	0.101	0.099	0.098
A03	Sample	Dilution_60%	0.6	DMSO	Lycopene	Standard_Development	Run073	Standard_Measurement	Plate_01	Clariostar_Study	MB	Biofoundry_,_London	Linear_Dilution_Pattern_V2	0.147	0.143	0.14	0.137	0.134	0.13	0.128	0.126	0.124	0.121	0.118	0.115	0.112	0.11	0.107	0.104	0.102	0.101	0.1	0.099	0.098	0.097	0.096	0.096	0.095	0.095	0.095	0.095	0.095	0.094	0.094	0.093	0.092	0.091	0.09	0.089
A04	Sample	Dilution_40%	0.4	DMSO	Lycopene	Standard_Development	Run073	Standard_Measurement	Plate_01	Clariostar_Study	MB	Biofoundry_,_London	Linear_Dilution_Pattern_V2	0.128	0.126	0.123	0.12	0.117	0.113	0.111	0.109	0.107	0.104	0.102	0.098	0.095	0.093	0.09	0.088	0.086	0.085	0.084	0.083	0.082	0.081	0.08	0.08	0.079	0.079	0.079	0.079	0.079	0.078	0.077	0.077	0.077	0.076	0.075	0.074
A05	Sample	Dilution_20%	0.2	DMSO	Lycopene	Standard_Development	Run073	Standard_Measurement	Plate_01	Clariostar_Study	MB	Biofoundry_,_London	Linear_Dilution_Pattern_V2	0.116	0.112	0.109	0.106	0.103	0.1	0.097	0.095	0.092	0.089	0.086	0.084	0.08	0.078	0.075	0.073	0.072	0.07	0.069	0.068	0.067	0.066	0.066	0.066	0.065	0.065	0.065	0.064	0.063	0.063	0.063	0.062	0.062	0.062	0.061	0.06
A06	Sample	Dilution_100%	1.0	DMSO	Lycopene	Standard_Development	Run073	Standard_Measurement	Plate_01	Clariostar_Study	MB	Biofoundry_,_London	Linear_Dilution_Pattern_V2	0.176	0.173	0.17	0.166	0.162	0.158	0.156	0.155	0.153	0.151	0.147	0.144	0.142	0.139	0.136	0.134	0.132	0.13	0.129	0.127	0.126	0.124	0.123	0.123	0.122	0.122	0.123	0.122	0.122	0.121	0.121	0.119	0.118	0.117	0.115	0.113
A07	Sample	Dilution_80%	0.8	DMSO	Lycopene	Standard_Development	Run073	Standard_Measurement	Plate_01	Clariostar_Study	MB	Biofoundry_,_London	Linear_Dilution_Pattern_V2	0.167	0.164	0.162	0.159	0.155	0.152	0.15	0.148	0.146	0.143	0.141	0.137	0.135	0.133	0.131	0.129	0.126	0.124	0.122	0.121	0.12	0.118	0.117	0.117	0.117	0.117	0.116	0.116	0.116	0.115	0.114	0.113	0.111	0.11	0.108	0.106
A08	Sample	Dilution_60%	0.6	DMSO	Lycopene	Standard_Development	Run073	Standard_Measurement	Plate_01	Clariostar_Study	MB	Biofoundry_,_London	Linear_Dilution_Pattern_V2	0.148	0.146	0.143	0.139	0.135	0.132	0.13	0.128	0.127	0.124	0.12	0.118	0.115	0.113	0.11	0.108	0.106	0.105	0.103	0.102	0.101	0.1	0.099	0.099	0.098	0.098	0.097	0.097	0.096	0.096	0.096	0.095	0.094	0.092	0.091	0.09
A09	Sample	Dilution_40%	0.4	DMSO	Lycopene	Standard_Development	Run073	Standard_Measurement	Plate_01	Clariostar_Study	MB	Biofoundry_,_London	Linear_Dilution_Pattern_V2	0.135	0.133	0.13	0.126	0.123	0.121	0.118	0.116	0.113	0.111	0.109	0.106	0.102	0.1	0.098	0.096	0.094	0.093	0.091	0.09	0.089	0.088	0.087	0.086	0.086	0.086	0.085	0.085	0.084	0.084	0.084	0.083	0.082	0.081	0.08	0.078
A10	Sample	Dilution_20%	0.2	DMSO	Lycopene	Standard_Development	Run073	Standard_Measurement	Plate_01	Clariostar_Study	MB	Biofoundry_,_London	Linear_Dilution_Pattern_V2	0.117	0.114	0.111	0.107	0.105	0.101	0.099	0.097	0.094	0.092	0.088	0.086	0.083	0.081	0.078	0.076	0.075	0.073	0.072	0.071	0.071	0.07	0.069	0.068	0.068	0.068	0.067	0.067	0.066	0.066	0.066	0.065	0.065	0.063	0.063	0.061
A11	Blank	DMSO_Blank		DMSO		Standard_Development	Run073	Standard_Measurement	Plate_01	Clariostar_Study	MB	Biofoundry_,_London	Linear_Dilution_Pattern_V2	0.099	0.097	0.095	0.091	0.088	0.086	0.083	0.081	0.08	0.077	0.074	0.071	0.068	0.067	0.064	0.062	0.06	0.059	0.058	0.057	0.057	0.056	0.055	0.054	0.054	0.053	0.053	0.052	0.052	0.052	0.051	0.051	0.05	0.049	0.048	0.048
A12	Blank	DMSO_Blank		DMSO		Standard_Development	Run073	Standard_Measurement	Plate_01	Clariostar_Study	MB	Biofoundry_,_London	Linear_Dilution_Pattern_V2	0.102	0.099	0.097	0.094	0.091	0.088	0.085	0.083	0.082	0.078	0.075	0.073	0.071	0.069	0.066	0.064	0.063	0.061	0.06	0.059	0.059	0.057	0.057	0.057	0.056	0.055	0.055	0.055	0.053	0.053	0.053	0.052	0.052	0.051	0.05	0.049
B01	Sample	Dilution_100%	1.0	DMSO	Lycopene	Standard_Development	Run073	Standard_Measurement	Plate_01	Clariostar_Study	MB	Biofoundry_,_London	Linear_Dilution_Pattern_V2	0.183	0.18	0.176	0.173	0.169	0.165	0.163	0.161	0.16	0.156	0.154	0.15	0.148	0.144	0.14	0.139	0.136	0.135	0.134	0.132	0.131	0.129	0.128	0.128	0.127	0.126	0.126	0.127	0.126	0.126	0.125	0.124	0.122	0.12	0.119	0.117
B02	Sample	Dilution_80%	0.8	DMSO	Lycopene	Standard_Development	Run073	Standard_Measurement	Plate_01	Clariostar_Study	MB	Biofoundry_,_London	Linear_Dilution_Pattern_V2	0.166	0.163	0.159	0.156	0.152	0.149	0.146	0.145	0.143	0.14	0.137	0.135	0.132	0.129	0.126	0.124	0.122	0.121	0.12	0.119	0.117	0.116	0.115	0.115	0.115	0.114	0.114	0.114	0.113	0.113	0.113	0.112	0.111	0.108	0.107	0.105
B03	Sample	Dilution_60%	0.6	DMSO	Lycopene	Standard_Development	Run073	Standard_Measurement	Plate_01	Clariostar_Study	MB	Biofoundry_,_London	Linear_Dilution_Pattern_V2	0.156	0.153	0.15	0.147	0.143	0.139	0.136	0.135	0.134	0.131	0.128	0.126	0.123	0.119	0.117	0.115	0.112	0.111	0.11	0.108	0.107	0.106	0.105	0.105	0.104	0.104	0.103	0.103	0.102	0.103	0.102	0.101	0.1	0.097	0.096	0.094
B04	Sample	Dilution_40%	0.4	DMSO	Lycopene	Standard_Development	Run073	Standard_Measurement	Plate_01	Clariostar_Study	MB	Biofoundry_,_London	Linear_Dilution_Pattern_V2	0.134	0.132	0.128	0.125	0.122	0.119	0.116	0.114	0.113	0.11	0.106	0.104	0.101	0.099	0.096	0.094	0.093	0.09	0.089	0.088	0.087	0.086	0.085	0.085	0.085	0.084	0.084	0.084	0.083	0.083	0.083	0.082	0.082	0.08	0.079	0.078
B05	Sample	Dilution_20%	0.2	DMSO	Lycopene	Standard_Development	Run073	Standard_Measurement	Plate_01	Clariostar_Study	MB	Biofoundry_,_London	Linear_Dilution_Pattern_V2	0.109	0.107	0.104	0.101	0.098	0.095	0.091	0.091	0.088	0.085	0.083	0.079	0.077	0.074	0.072	0.07	0.069	0.067	0.066	0.065	0.065	0.063	0.063	0.062	0.063	0.062	0.061	0.062	0.061	0.061	0.061	0.06	0.06	0.059	0.058	0.057
B06	Sample	Dilution_100%	1.0	DMSO	Lycopene	Standard_Development	Run073	Standard_Measurement	Plate_01	Clariostar_Study	MB	Biofoundry_,_London	Linear_Dilution_Pattern_V2	0.181	0.178	0.174	0.17	0.167	0.164	0.161	0.16	0.158	0.156	0.154	0.152	0.149	0.146	0.143	0.141	0.139	0.137	0.136	0.134	0.133	0.131	0.13	0.129	0.128	0.128	0.128	0.128	0.127	0.127	0.126	0.124	0.123	0.121	0.119	0.116
B07	Sample	Dilution_80%	0.8	DMSO	Lycopene	Standard_Development	Run073	Standard_Measurement	Plate_01	Clariostar_Study	MB	Biofoundry_,_London	Linear_Dilution_Pattern_V2	0.168	0.166	0.162	0.158	0.155	0.152	0.149	0.148	0.146	0.144	0.142	0.139	0.136	0.133	0.131	0.129	0.127	0.125	0.123	0.122	0.121	0.119	0.118	0.117	0.117	0.116	0.116	0.115	0.115	0.115	0.114	0.113	0.112	0.109	0.107	0.106
B08	Sample	Dilution_60%	0.6	DMSO	Lycopene	Standard_Development	Run073	Standard_Measurement	Plate_01	Clariostar_Study	MB	Biofoundry_,_London	Linear_Dilution_Pattern_V2	0.151	0.148	0.145	0.141	0.138	0.135	0.132	0.13	0.128	0.126	0.123	0.121	0.118	0.116	0.113	0.111	0.109	0.107	0.105	0.104	0.103	0.102	0.101	0.101	0.1	0.1	0.099	0.098	0.098	0.098	0.098	0.096	0.096	0.094	0.092	0.091
B09	Sample	Dilution_40%	0.4	DMSO	Lycopene	Standard_Development	Run073	Standard_Measurement	Plate_01	Clariostar_Study	MB	Biofoundry_,_London	Linear_Dilution_Pattern_V2	0.132	0.131	0.128	0.124	0.121	0.117	0.114	0.113	0.11	0.108	0.106	0.103	0.1	0.098	0.094	0.092	0.091	0.089	0.088	0.087	0.086	0.085	0.084	0.085	0.084	0.083	0.083	0.083	0.082	0.082	0.082	0.081	0.081	0.079	0.078	0.076
B10	Sample	Dilution_20%	0.2	DMSO	Lycopene	Standard_Development	Run073	Standard_Measurement	Plate_01	Clariostar_Study	MB	Biofoundry_,_London	Linear_Dilution_Pattern_V2	0.117	0.114	0.11	0.108	0.105	0.102	0.099	0.097	0.095	0.092	0.09	0.087	0.085	0.083	0.08	0.078	0.076	0.075	0.074	0.073	0.072	0.071	0.07	0.07	0.069	0.069	0.069	0.069	0.068	0.067	0.067	0.066	0.066	0.065	0.064	0.063
B11	Blank	DMSO_Blank		DMSO		Standard_Development	Run073	Standard_Measurement	Plate_01	Clariostar_Study	MB	Biofoundry_,_London	Linear_Dilution_Pattern_V2	0.101	0.097	0.094	0.092	0.089	0.087	0.083	0.082	0.079	0.077	0.075	0.071	0.069	0.068	0.065	0.062	0.061	0.06	0.059	0.058	0.057	0.056	0.056	0.055	0.054	0.054	0.053	0.053	0.052	0.052	0.051	0.05	0.05	0.049	0.049	0.048
B12	Blank	DMSO_Blank		DMSO		Standard_Development	Run073	Standard_Measurement	Plate_01	Clariostar_Study	MB	Biofoundry_,_London	Linear_Dilution_Pattern_V2	0.1	0.098	0.095	0.092	0.088	0.086	0.083	0.081	0.079	0.076	0.073	0.07	0.068	0.066	0.064	0.061	0.059	0.058	0.057	0.057	0.056	0.055	0.054	0.053	0.053	0.053	0.052	0.052	0.051	0.051	0.051	0.05	0.05	0.049	0.048	0.047
C01	Sample	Dilution_95%	0.95	DMSO	Lycopene	Standard_Development	Run073	Standard_Measurement	Plate_01	Clariostar_Study	MB	Biofoundry_,_London	Linear_Dilution_Pattern_V2	0.178	0.175	0.171	0.167	0.164	0.16	0.157	0.156	0.154	0.152	0.149	0.145	0.143	0.14	0.137	0.134	0.132	0.13	0.13	0.128	0.127	0.125	0.124	0.125	0.123	0.123	0.123	0.122	0.122	0.122	0.121	0.12	0.119	0.117	0.115	0.113
C02	Sample	Dilution_75%	0.75	DMSO	Lycopene	Standard_Development	Run073	Standard_Measurement	Plate_01	Clariostar_Study	MB	Biofoundry_,_London	Linear_Dilution_Pattern_V2	0.159	0.157	0.153	0.149	0.146	0.143	0.139	0.138	0.136	0.134	0.131	0.127	0.125	0.122	0.119	0.118	0.115	0.114	0.112	0.111	0.11	0.108	0.108	0.108	0.107	0.107	0.106	0.106	0.106	0.106	0.105	0.104	0.103	0.101	0.099	0.097
C03	Sample	Dilution_55%	0.55	DMSO	Lycopene	Standard_Development	Run073	Standard_Measurement	Plate_01	Clariostar_Study	MB	Biofoundry_,_London	Linear_Dilution_Pattern_V2	0.147	0.145	0.141	0.137	0.134	0.131	0.128	0.127	0.124	0.122	0.119	0.115	0.113	0.11	0.107	0.106	0.104	0.102	0.101	0.099	0.098	0.097	0.096	0.097	0.096	0.096	0.095	0.095	0.095	0.095	0.095	0.093	0.093	0.091	0.09	0.089
C04	Sample	Dilution_35%	0.35	DMSO	Lycopene	Standard_Development	Run073	Standard_Measurement	Plate_01	Clariostar_Study	MB	Biofoundry_,_London	Linear_Dilution_Pattern_V2	0.129	0.125	0.122	0.119	0.115	0.111	0.108	0.107	0.105	0.103	0.1	0.097	0.095	0.092	0.089	0.087	0.086	0.084	0.083	0.082	0.081	0.079	0.079	0.079	0.078	0.078	0.078	0.078	0.077	0.077	0.077	0.077	0.076	0.075	0.074	0.072
C05	Sample	Dilution_15%	0.15	DMSO	Lycopene	Standard_Development	Run073	Standard_Measurement	Plate_01	Clariostar_Study	MB	Biofoundry_,_London	Linear_Dilution_Pattern_V2	0.107	0.105	0.101	0.098	0.096	0.092	0.089	0.088	0.086	0.084	0.081	0.078	0.076	0.073	0.07	0.069	0.068	0.066	0.064	0.064	0.063	0.062	0.062	0.062	0.061	0.061	0.06	0.06	0.059	0.06	0.059	0.058	0.058	0.057	0.056	0.055
C06	Sample	Dilution_95%	0.95	DMSO	Lycopene	Standard_Development	Run073	Standard_Measurement	Plate_01	Clariostar_Study	MB	Biofoundry_,_London	Linear_Dilution_Pattern_V2	0.173	0.171	0.167	0.163	0.16	0.157	0.153	0.153	0.152	0.15	0.147	0.144	0.142	0.139	0.136	0.134	0.132	0.131	0.129	0.127	0.126	0.124	0.124	0.123	0.123	0.123	0.123	0.123	0.122	0.122	0.122	0.12	0.119	0.117	0.115	0.112
C07	Sample	Dilution_75%	0.75	DMSO	Lycopene	Standard_Development	Run073	Standard_Measurement	Plate_01	Clariostar_Study	MB	Biofoundry_,_London	Linear_Dilution_Pattern_V2	0.161	0.159	0.154	0.151	0.148	0.145	0.141	0.141	0.139	0.137	0.134	0.131	0.129	0.126	0.122	0.12	0.119	0.117	0.116	0.114	0.113	0.11	0.111	0.111	0.11	0.109	0.109	0.109	0.108	0.108	0.107	0.106	0.105	0.103	0.101	0.099
C08	Sample	Dilution_55%	0.55	DMSO	Lycopene	Standard_Development	Run073	Standard_Measurement	Plate_01	Clariostar_Study	MB	Biofoundry_,_London	Linear_Dilution_Pattern_V2	0.142	0.138	0.135	0.131	0.129	0.125	0.123	0.122	0.119	0.116	0.114	0.111	0.11	0.107	0.104	0.102	0.099	0.098	0.097	0.096	0.095	0.093	0.093	0.093	0.092	0.092	0.092	0.091	0.091	0.091	0.09	0.09	0.089	0.087	0.086	0.084
C09	Sample	Dilution_35%	0.35	DMSO	Lycopene	Standard_Development	Run073	Standard_Measurement	Plate_01	Clariostar_Study	MB	Biofoundry_,_London	Linear_Dilution_Pattern_V2	0.128	0.126	0.122	0.119	0.116	0.112	0.11	0.108	0.106	0.103	0.101	0.098	0.095	0.092	0.089	0.087	0.086	0.083	0.082	0.082	0.081	0.079	0.079	0.079	0.078	0.078	0.078	0.077	0.077	0.077	0.077	0.076	0.075	0.073	0.072	0.071
C10	Sample	Dilution_15%	0.15	DMSO	Lycopene	Standard_Development	Run073	Standard_Measurement	Plate_01	Clariostar_Study	MB	Biofoundry_,_London	Linear_Dilution_Pattern_V2	0.107	0.104	0.101	0.098	0.095	0.091	0.088	0.087	0.086	0.082	0.079	0.076	0.074	0.071	0.069	0.067	0.066	0.064	0.063	0.062	0.061	0.06	0.06	0.06	0.06	0.059	0.059	0.058	0.058	0.058	0.058	0.058	0.058	0.056	0.055	0.055
C11	Blank	DMSO_Blank		DMSO		Standard_Development	Run073	Standard_Measurement	Plate_01	Clariostar_Study	MB	Biofoundry_,_London	Linear_Dilution_Pattern_V2	0.098	0.096	0.093	0.09	0.087	0.084	0.081	0.079	0.078	0.075	0.072	0.07	0.068	0.065	0.062	0.061	0.059	0.058	0.056	0.056	0.055	0.054	0.054	0.053	0.053	0.052	0.052	0.051	0.051	0.051	0.05	0.05	0.05	0.048	0.048	0.046
C12	Blank	DMSO_Blank		DMSO		Standard_Development	Run073	Standard_Measurement	Plate_01	Clariostar_Study	MB	Biofoundry_,_London	Linear_Dilution_Pattern_V2	0.099	0.097	0.093	0.091	0.087	0.084	0.082	0.08	0.078	0.075	0.073	0.069	0.067	0.065	0.062	0.061	0.059	0.058	0.056	0.056	0.056	0.054	0.053	0.053	0.053	0.053	0.052	0.051	0.051	0.051	0.051	0.05	0.05	0.048	0.048	0.046
D01	Sample	Dilution_95%	0.95	DMSO	Lycopene	Standard_Development	Run073	Standard_Measurement	Plate_01	Clariostar_Study	MB	Biofoundry_,_London	Linear_Dilution_Pattern_V2	0.181	0.178	0.174	0.17	0.167	0.163	0.16	0.159	0.158	0.155	0.152	0.149	0.146	0.143	0.14	0.139	0.137	0.135	0.133	0.132	0.13	0.128	0.128	0.128	0.126	0.126	0.126	0.126	0.126	0.125	0.125	0.123	0.122	0.12	0.118	0.116
D02	Sample	Dilution_75%	0.75	DMSO	Lycopene	Standard_Development	Run073	Standard_Measurement	Plate_01	Clariostar_Study	MB	Biofoundry_,_London	Linear_Dilution_Pattern_V2	0.159	0.157	0.153	0.149	0.145	0.142	0.14	0.139	0.137	0.134	0.132	0.128	0.125	0.123	0.12	0.118	0.117	0.115	0.113	0.112	0.111	0.109	0.108	0.109	0.108	0.108	0.108	0.107	0.107	0.107	0.106	0.105	0.104	0.102	0.1	0.099
D03	Sample	Dilution_55%	0.55	DMSO	Lycopene	Standard_Development	Run073	Standard_Measurement	Plate_01	Clariostar_Study	MB	Biofoundry_,_London	Linear_Dilution_Pattern_V2	0.145	0.143	0.14	0.136	0.133	0.129	0.127	0.126	0.124	0.121	0.119	0.116	0.113	0.11	0.107	0.106	0.103	0.102	0.101	0.099	0.098	0.097	0.096	0.096	0.096	0.096	0.095	0.095	0.094	0.094	0.093	0.093	0.092	0.091	0.089	0.088
D04	Sample	Dilution_35%	0.35	DMSO	Lycopene	Standard_Development	Run073	Standard_Measurement	Plate_01	Clariostar_Study	MB	Biofoundry_,_London	Linear_Dilution_Pattern_V2	0.127	0.124	0.121	0.118	0.114	0.111	0.107	0.107	0.105	0.102	0.1	0.097	0.094	0.092	0.089	0.087	0.085	0.083	0.082	0.081	0.081	0.08	0.079	0.079	0.078	0.078	0.077	0.077	0.076	0.077	0.077	0.076	0.076	0.075	0.073	0.072
D05	Sample	Dilution_15%	0.15	DMSO	Lycopene	Standard_Development	Run073	Standard_Measurement	Plate_01	Clariostar_Study	MB	Biofoundry_,_London	Linear_Dilution_Pattern_V2	0.11	0.107	0.104	0.102	0.099	0.095	0.092	0.09	0.089	0.086	0.084	0.08	0.078	0.075	0.073	0.072	0.07	0.068	0.067	0.066	0.065	0.064	0.063	0.063	0.062	0.062	0.061	0.061	0.061	0.061	0.06	0.059	0.059	0.058	0.057	0.056
D06	Sample	Dilution_95%	0.95	DMSO	Lycopene	Standard_Development	Run073	Standard_Measurement	Plate_01	Clariostar_Study	MB	Biofoundry_,_London	Linear_Dilution_Pattern_V2	0.177	0.174	0.17	0.168	0.165	0.161	0.158	0.157	0.156	0.153	0.152	0.149	0.146	0.143	0.14	0.139	0.136	0.134	0.133	0.132	0.13	0.128	0.127	0.127	0.126	0.125	0.126	0.125	0.124	0.124	0.123	0.122	0.121	0.118	0.116	0.114
D07	Sample	Dilution_75%	0.75	DMSO	Lycopene	Standard_Development	Run073	Standard_Measurement	Plate_01	Clariostar_Study	MB	Biofoundry_,_London	Linear_Dilution_Pattern_V2	0.163	0.16	0.157	0.153	0.149	0.147	0.143	0.142	0.141	0.139	0.136	0.133	0.131	0.129	0.125	0.124	0.121	0.119	0.118	0.116	0.115	0.113	0.112	0.112	0.112	0.111	0.111	0.11	0.11	0.11	0.11	0.108	0.107	0.105	0.103	0.101
D08	Sample	Dilution_55%	0.55	DMSO	Lycopene	Standard_Development	Run073	Standard_Measurement	Plate_01	Clariostar_Study	MB	Biofoundry_,_London	Linear_Dilution_Pattern_V2	0.145	0.142	0.139	0.136	0.132	0.129	0.126	0.125	0.124	0.122	0.12	0.117	0.114	0.111	0.109	0.107	0.104	0.102	0.102	0.1	0.099	0.098	0.097	0.097	0.097	0.096	0.095	0.095	0.095	0.094	0.094	0.093	0.092	0.09	0.089	0.087
D09	Sample	Dilution_35%	0.35	DMSO	Lycopene	Standard_Development	Run073	Standard_Measurement	Plate_01	Clariostar_Study	MB	Biofoundry_,_London	Linear_Dilution_Pattern_V2	0.127	0.123	0.12	0.116	0.113	0.11	0.106	0.106	0.104	0.101	0.099	0.096	0.093	0.091	0.088	0.087	0.085	0.083	0.082	0.081	0.08	0.078	0.077	0.078	0.078	0.077	0.077	0.076	0.076	0.076	0.075	0.075	0.074	0.072	0.071	0.07
D10	Sample	Dilution_15%	0.15	DMSO	Lycopene	Standard_Development	Run073	Standard_Measurement	Plate_01	Clariostar_Study	MB	Biofoundry_,_London	Linear_Dilution_Pattern_V2	0.107	0.104	0.102	0.098	0.095	0.092	0.089	0.088	0.086	0.083	0.08	0.077	0.075	0.073	0.07	0.069	0.067	0.065	0.064	0.064	0.063	0.061	0.061	0.062	0.061	0.06	0.059	0.06	0.059	0.059	0.059	0.058	0.058	0.057	0.056	0.055
D11	Blank	DMSO_Blank		DMSO		Standard_Development	Run073	Standard_Measurement	Plate_01	Clariostar_Study	MB	Biofoundry_,_London	Linear_Dilution_Pattern_V2	0.095	0.092	0.089	0.087	0.084	0.08	0.078	0.077	0.075	0.073	0.07	0.067	0.065	0.063	0.06	0.058	0.057	0.055	0.054	0.054	0.053	0.052	0.052	0.052	0.051	0.051	0.05	0.049	0.049	0.049	0.049	0.048	0.048	0.047	0.046	0.045
D12	Blank	DMSO_Blank		DMSO		Standard_Development	Run073	Standard_Measurement	Plate_01	Clariostar_Study	MB	Biofoundry_,_London	Linear_Dilution_Pattern_V2	0.094	0.092	0.088	0.085	0.083	0.079	0.076	0.075	0.074	0.07	0.068	0.065	0.062	0.06	0.058	0.056	0.055	0.053	0.052	0.051	0.051	0.05	0.05	0.05	0.049	0.049	0.048	0.048	0.047	0.047	0.047	0.047	0.047	0.045	0.044	0.044
E01	Sample	Dilution_90%	0.9	DMSO	Lycopene	Standard_Development	Run073	Standard_Measurement	Plate_01	Clariostar_Study	MB	Biofoundry_,_London	Linear_Dilution_Pattern_V2	0.181	0.179	0.175	0.171	0.168	0.165	0.161	0.159	0.157	0.155	0.153	0.149	0.146	0.143	0.139	0.138	0.136	0.134	0.133	0.131	0.129	0.127	0.127	0.126	0.126	0.125	0.125	0.124	0.123	0.124	0.123	0.122	0.121	0.118	0.116	0.114
E02	Sample	Dilution_70%	0.7	DMSO	Lycopene	Standard_Development	Run073	Standard_Measurement	Plate_01	Clariostar_Study	MB	Biofoundry_,_London	Linear_Dilution_Pattern_V2	0.157	0.154	0.151	0.148	0.144	0.141	0.137	0.136	0.135	0.132	0.129	0.126	0.124	0.121	0.118	0.117	0.115	0.113	0.111	0.11	0.109	0.107	0.107	0.106	0.106	0.106	0.105	0.105	0.104	0.104	0.104	0.103	0.102	0.101	0.099	0.097
E03	Sample	Dilution_50%	0.5	DMSO	Lycopene	Standard_Development	Run073	Standard_Measurement	Plate_01	Clariostar_Study	MB	Biofoundry_,_London	Linear_Dilution_Pattern_V2	0.143	0.14	0.137	0.133	0.13	0.126	0.123	0.122	0.12	0.117	0.116	0.113	0.111	0.108	0.105	0.103	0.101	0.099	0.098	0.097	0.096	0.095	0.095	0.095	0.094	0.094	0.093	0.093	0.093	0.093	0.093	0.091	0.091	0.089	0.088	0.086
E04	Sample	Dilution_30%	0.3	DMSO	Lycopene	Standard_Development	Run073	Standard_Measurement	Plate_01	Clariostar_Study	MB	Biofoundry_,_London	Linear_Dilution_Pattern_V2	0.122	0.118	0.116	0.112	0.109	0.106	0.103	0.102	0.1	0.098	0.095	0.092	0.089	0.087	0.085	0.083	0.081	0.079	0.078	0.077	0.076	0.075	0.075	0.075	0.074	0.074	0.074	0.074	0.073	0.073	0.073	0.072	0.072	0.07	0.069	0.068
E05	Sample	Dilution_10%	0.1	DMSO	Lycopene	Standard_Development	Run073	Standard_Measurement	Plate_01	Clariostar_Study	MB	Biofoundry_,_London	Linear_Dilution_Pattern_V2	0.103	0.1	0.097	0.093	0.09	0.087	0.084	0.083	0.081	0.079	0.076	0.073	0.071	0.069	0.065	0.065	0.063	0.061	0.06	0.06	0.059	0.058	0.058	0.058	0.057	0.056	0.056	0.055	0.055	0.055	0.054	0.054	0.054	0.052	0.052	0.051
E06	Sample	Dilution_90%	0.9	DMSO	Lycopene	Standard_Development	Run073	Standard_Measurement	Plate_01	Clariostar_Study	MB	Biofoundry_,_London	Linear_Dilution_Pattern_V2	0.173	0.17	0.167	0.164	0.159	0.156	0.153	0.152	0.152	0.149	0.147	0.145	0.142	0.139	0.136	0.135	0.132	0.13	0.128	0.127	0.126	0.125	0.124	0.123	0.122	0.122	0.122	0.122	0.122	0.121	0.121	0.12	0.118	0.115	0.114	0.111
E07	Sample	Dilution_70%	0.7	DMSO	Lycopene	Standard_Development	Run073	Standard_Measurement	Plate_01	Clariostar_Study	MB	Biofoundry_,_London	Linear_Dilution_Pattern_V2	0.158	0.154	0.15	0.146	0.143	0.14	0.137	0.136	0.134	0.132	0.13	0.127	0.126	0.122	0.119	0.118	0.116	0.114	0.113	0.111	0.11	0.108	0.107	0.107	0.107	0.106	0.106	0.106	0.106	0.105	0.105	0.103	0.102	0.101	0.099	0.097
E08	Sample	Dilution_50%	0.5	DMSO	Lycopene	Standard_Development	Run073	Standard_Measurement	Plate_01	Clariostar_Study	MB	Biofoundry_,_London	Linear_Dilution_Pattern_V2	0.139	0.135	0.132	0.129	0.124	0.121	0.118	0.118	0.117	0.114	0.112	0.109	0.107	0.104	0.101	0.1	0.098	0.096	0.095	0.094	0.092	0.091	0.09	0.09	0.09	0.09	0.09	0.089	0.089	0.089	0.088	0.087	0.087	0.085	0.084	0.082
E09	Sample	Dilution_30%	0.3	DMSO	Lycopene	Standard_Development	Run073	Standard_Measurement	Plate_01	Clariostar_Study	MB	Biofoundry_,_London	Linear_Dilution_Pattern_V2	0.122	0.12	0.116	0.113	0.109	0.106	0.103	0.102	0.101	0.098	0.095	0.093	0.09	0.087	0.085	0.083	0.081	0.08	0.078	0.077	0.076	0.075	0.075	0.075	0.074	0.074	0.073	0.074	0.073	0.073	0.073	0.072	0.072	0.071	0.069	0.067
E10	Sample	Dilution_10%	0.1	DMSO	Lycopene	Standard_Development	Run073	Standard_Measurement	Plate_01	Clariostar_Study	MB	Biofoundry_,_London	Linear_Dilution_Pattern_V2	0.103	0.1	0.097	0.094	0.091	0.087	0.084	0.083	0.082	0.079	0.076	0.074	0.071	0.069	0.066	0.065	0.063	0.062	0.06	0.06	0.059	0.058	0.058	0.058	0.057	0.057	0.056	0.056	0.056	0.056	0.056	0.054	0.055	0.054	0.053	0.051
E11	Blank	DMSO_Blank		DMSO		Standard_Development	Run073	Standard_Measurement	Plate_01	Clariostar_Study	MB	Biofoundry_,_London	Linear_Dilution_Pattern_V2	0.095	0.092	0.088	0.085	0.082	0.079	0.076	0.075	0.073	0.071	0.069	0.065	0.063	0.061	0.058	0.057	0.055	0.054	0.053	0.053	0.052	0.051	0.051	0.051	0.051	0.05	0.05	0.048	0.048	0.049	0.048	0.048	0.047	0.046	0.045	0.044
E12	Blank	DMSO_Blank		DMSO		Standard_Development	Run073	Standard_Measurement	Plate_01	Clariostar_Study	MB	Biofoundry_,_London	Linear_Dilution_Pattern_V2	0.097	0.095	0.091	0.088	0.086	0.082	0.079	0.078	0.076	0.073	0.071	0.068	0.066	0.063	0.061	0.059	0.057	0.056	0.055	0.055	0.054	0.053	0.052	0.052	0.051	0.052	0.051	0.05	0.05	0.05	0.05	0.049	0.049	0.048	0.047	0.045
F01	Sample	Dilution_90%	0.9	DMSO	Lycopene	Standard_Development	Run073	Standard_Measurement	Plate_01	Clariostar_Study	MB	Biofoundry_,_London	Linear_Dilution_Pattern_V2	0.177	0.174	0.17	0.167	0.163	0.16	0.157	0.156	0.154	0.15	0.148	0.146	0.142	0.14	0.136	0.135	0.132	0.131	0.129	0.128	0.126	0.124	0.124	0.123	0.122	0.122	0.122	0.122	0.122	0.122	0.121	0.12	0.119	0.116	0.114	0.112
F02	Sample	Dilution_70%	0.7	DMSO	Lycopene	Standard_Development	Run073	Standard_Measurement	Plate_01	Clariostar_Study	MB	Biofoundry_,_London	Linear_Dilution_Pattern_V2	0.161	0.157	0.154	0.15	0.147	0.143	0.14	0.139	0.137	0.135	0.133	0.128	0.126	0.123	0.12	0.119	0.117	0.114	0.114	0.112	0.111	0.109	0.108	0.108	0.108	0.108	0.108	0.107	0.106	0.107	0.106	0.105	0.103	0.102	0.1	0.098
F03	Sample	Dilution_50%	0.5	DMSO	Lycopene	Standard_Development	Run073	Standard_Measurement	Plate_01	Clariostar_Study	MB	Biofoundry_,_London	Linear_Dilution_Pattern_V2	0.142	0.139	0.135	0.132	0.129	0.125	0.122	0.122	0.121	0.118	0.116	0.113	0.11	0.108	0.104	0.103	0.101	0.1	0.098	0.097	0.096	0.094	0.093	0.094	0.093	0.093	0.092	0.092	0.092	0.092	0.091	0.091	0.09	0.088	0.086	0.084
F04	Sample	Dilution_30%	0.3	DMSO	Lycopene	Standard_Development	Run073	Standard_Measurement	Plate_01	Clariostar_Study	MB	Biofoundry_,_London	Linear_Dilution_Pattern_V2	0.125	0.122	0.119	0.116	0.113	0.11	0.106	0.105	0.104	0.1	0.098	0.095	0.092	0.09	0.087	0.086	0.083	0.082	0.08	0.08	0.078	0.077	0.077	0.077	0.076	0.076	0.076	0.075	0.075	0.075	0.075	0.075	0.074	0.072	0.071	0.069
F05	Sample	Dilution_10%	0.1	DMSO	Lycopene	Standard_Development	Run073	Standard_Measurement	Plate_01	Clariostar_Study	MB	Biofoundry_,_London	Linear_Dilution_Pattern_V2	0.106	0.104	0.101	0.098	0.094	0.09	0.088	0.087	0.085	0.082	0.08	0.078	0.075	0.072	0.069	0.068	0.067	0.065	0.064	0.063	0.062	0.061	0.06	0.061	0.061	0.06	0.06	0.059	0.058	0.058	0.058	0.057	0.056	0.055	0.054	0.052
F06	Sample	Dilution_90%	0.9	DMSO	Lycopene	Standard_Development	Run073	Standard_Measurement	Plate_01	Clariostar_Study	MB	Biofoundry_,_London	Linear_Dilution_Pattern_V2	0.174	0.17	0.167	0.164	0.16	0.156	0.154	0.153	0.152	0.151	0.148	0.145	0.143	0.14	0.137	0.136	0.133	0.132	0.13	0.128	0.126	0.124	0.124	0.124	0.124	0.123	0.123	0.122	0.121	0.121	0.121	0.119	0.118	0.116	0.114	0.111
F07	Sample	Dilution_70%	0.7	DMSO	Lycopene	Standard_Development	Run073	Standard_Measurement	Plate_01	Clariostar_Study	MB	Biofoundry_,_London	Linear_Dilution_Pattern_V2	0.164	0.16	0.156	0.153	0.15	0.146	0.143	0.142	0.142	0.139	0.137	0.135	0.132	0.129	0.126	0.124	0.122	0.121	0.119	0.117	0.116	0.115	0.114	0.113	0.112	0.112	0.111	0.11	0.11	0.111	0.11	0.108	0.107	0.105	0.103	0.101
F08	Sample	Dilution_50%	0.5	DMSO	Lycopene	Standard_Development	Run073	Standard_Measurement	Plate_01	Clariostar_Study	MB	Biofoundry_,_London	Linear_Dilution_Pattern_V2	0.138	0.135	0.132	0.129	0.125	0.122	0.119	0.119	0.117	0.114	0.112	0.109	0.106	0.104	0.102	0.1	0.098	0.097	0.095	0.094	0.093	0.091	0.091	0.092	0.09	0.09	0.089	0.09	0.089	0.089	0.089	0.088	0.088	0.086	0.084	0.083
F09	Sample	Dilution_30%	0.3	DMSO	Lycopene	Standard_Development	Run073	Standard_Measurement	Plate_01	Clariostar_Study	MB	Biofoundry_,_London	Linear_Dilution_Pattern_V2	0.119	0.116	0.113	0.11	0.106	0.103	0.1	0.1	0.098	0.095	0.093	0.09	0.087	0.085	0.083	0.081	0.079	0.077	0.075	0.075	0.074	0.073	0.073	0.073	0.073	0.072	0.072	0.072	0.071	0.071	0.072	0.071	0.071	0.07	0.068	0.067
F10	Sample	Dilution_10%	0.1	DMSO	Lycopene	Standard_Development	Run073	Standard_Measurement	Plate_01	Clariostar_Study	MB	Biofoundry_,_London	Linear_Dilution_Pattern_V2	0.103	0.101	0.097	0.094	0.091	0.088	0.085	0.085	0.082	0.08	0.078	0.075	0.073	0.07	0.068	0.066	0.065	0.063	0.061	0.061	0.06	0.059	0.059	0.059	0.059	0.058	0.057	0.057	0.057	0.057	0.057	0.056	0.056	0.054	0.054	0.053
F11	Blank	DMSO		DMSO		Standard_Development	Run073	Standard_Measurement	Plate_01	Clariostar_Study	MB	Biofoundry_,_London	Linear_Dilution_Pattern_V2	0.098	0.095	0.092	0.089	0.086	0.083	0.081	0.079	0.077	0.074	0.072	0.069	0.067	0.065	0.062	0.06	0.059	0.058	0.056	0.056	0.055	0.054	0.054	0.053	0.052	0.052	0.051	0.051	0.051	0.051	0.05	0.049	0.049	0.048	0.047	0.046
F12	Blank	DMSO		DMSO		Standard_Development	Run073	Standard_Measurement	Plate_01	Clariostar_Study	MB	Biofoundry_,_London	Linear_Dilution_Pattern_V2	0.096	0.092	0.089	0.086	0.083	0.078	0.076	0.075	0.073	0.07	0.068	0.064	0.062	0.059	0.057	0.055	0.054	0.052	0.051	0.051	0.05	0.049	0.049	0.049	0.049	0.048	0.047	0.046	0.046	0.047	0.047	0.046	0.046	0.045	0.044	0.043
G01	Sample	Dilution_85%	0.85	DMSO	Lycopene	Standard_Development	Run073	Standard_Measurement	Plate_01	Clariostar_Study	MB	Biofoundry_,_London	Linear_Dilution_Pattern_V2	0.182	0.18	0.176	0.172	0.169	0.165	0.162	0.16	0.158	0.156	0.154	0.15	0.148	0.145	0.141	0.14	0.138	0.136	0.134	0.132	0.13	0.128	0.127	0.127	0.126	0.126	0.125	0.125	0.124	0.124	0.123	0.121	0.12	0.117	0.115	0.113
G02	Sample	Dilution_65%	0.65	DMSO	Lycopene	Standard_Development	Run073	Standard_Measurement	Plate_01	Clariostar_Study	MB	Biofoundry_,_London	Linear_Dilution_Pattern_V2	0.151	0.148	0.144	0.141	0.137	0.133	0.131	0.13	0.128	0.126	0.123	0.121	0.118	0.115	0.112	0.112	0.109	0.107	0.106	0.105	0.103	0.102	0.102	0.102	0.101	0.101	0.1	0.1	0.1	0.1	0.099	0.098	0.097	0.095	0.093	0.091
G03	Sample	Dilution_45%	0.45	DMSO	Lycopene	Standard_Development	Run073	Standard_Measurement	Plate_01	Clariostar_Study	MB	Biofoundry_,_London	Linear_Dilution_Pattern_V2	0.135	0.134	0.129	0.126	0.122	0.118	0.115	0.115	0.114	0.111	0.109	0.105	0.103	0.101	0.097	0.096	0.094	0.093	0.091	0.09	0.089	0.087	0.087	0.088	0.087	0.087	0.086	0.086	0.085	0.086	0.085	0.085	0.084	0.082	0.081	0.08
G04	Sample	Dilution_25%	0.25	DMSO	Lycopene	Standard_Development	Run073	Standard_Measurement	Plate_01	Clariostar_Study	MB	Biofoundry_,_London	Linear_Dilution_Pattern_V2	0.118	0.115	0.111	0.108	0.104	0.1	0.097	0.097	0.095	0.093	0.09	0.087	0.085	0.082	0.079	0.078	0.077	0.075	0.074	0.073	0.072	0.071	0.071	0.071	0.07	0.07	0.069	0.069	0.069	0.069	0.069	0.068	0.067	0.066	0.065	0.063
G05	Sample	Dilution_05%	0.0499999999999999	DMSO	Lycopene	Standard_Development	Run073	Standard_Measurement	Plate_01	Clariostar_Study	MB	Biofoundry_,_London	Linear_Dilution_Pattern_V2	0.099	0.097	0.093	0.089	0.086	0.083	0.08	0.079	0.077	0.075	0.073	0.07	0.068	0.065	0.063	0.062	0.06	0.059	0.057	0.056	0.056	0.054	0.054	0.054	0.054	0.054	0.053	0.052	0.051	0.051	0.051	0.051	0.05	0.049	0.048	0.047
G06	Sample	Dilution_85%	0.85	DMSO	Lycopene	Standard_Development	Run073	Standard_Measurement	Plate_01	Clariostar_Study	MB	Biofoundry_,_London	Linear_Dilution_Pattern_V2	0.172	0.17	0.166	0.163	0.159	0.155	0.151	0.151	0.15	0.148	0.146	0.143	0.14	0.137	0.135	0.133	0.131	0.128	0.127	0.126	0.124	0.122	0.121	0.122	0.121	0.121	0.121	0.12	0.119	0.119	0.119	0.118	0.117	0.114	0.112	0.109
G07	Sample	Dilution_65%	0.65	DMSO	Lycopene	Standard_Development	Run073	Standard_Measurement	Plate_01	Clariostar_Study	MB	Biofoundry_,_London	Linear_Dilution_Pattern_V2	0.152	0.149	0.145	0.142	0.139	0.135	0.132	0.132	0.131	0.129	0.127	0.124	0.121	0.118	0.116	0.115	0.113	0.11	0.11	0.108	0.106	0.105	0.105	0.105	0.104	0.103	0.103	0.103	0.102	0.103	0.102	0.101	0.1	0.098	0.096	0.094
G08	Sample	Dilution_45%	0.45	DMSO	Lycopene	Standard_Development	Run073	Standard_Measurement	Plate_01	Clariostar_Study	MB	Biofoundry_,_London	Linear_Dilution_Pattern_V2	0.131	0.128	0.124	0.121	0.117	0.114	0.111	0.11	0.109	0.107	0.105	0.102	0.099	0.097	0.094	0.093	0.091	0.09	0.089	0.087	0.085	0.084	0.084	0.085	0.084	0.085	0.084	0.084	0.083	0.083	0.083	0.082	0.082	0.08	0.078	0.077
G09	Sample	Dilution_25%	0.25	DMSO	Lycopene	Standard_Development	Run073	Standard_Measurement	Plate_01	Clariostar_Study	MB	Biofoundry_,_London	Linear_Dilution_Pattern_V2	0.113	0.11	0.107	0.103	0.1	0.097	0.094	0.093	0.091	0.089	0.086	0.083	0.081	0.079	0.076	0.075	0.073	0.07	0.069	0.069	0.068	0.068	0.068	0.067	0.067	0.067	0.066	0.065	0.066	0.067	0.066	0.065	0.066	0.064	0.063	0.062
G10	Sample	Dilution_05%	0.0499999999999999	DMSO	Lycopene	Standard_Development	Run073	Standard_Measurement	Plate_01	Clariostar_Study	MB	Biofoundry_,_London	Linear_Dilution_Pattern_V2	0.098	0.095	0.092	0.088	0.086	0.082	0.079	0.079	0.077	0.074	0.071	0.068	0.065	0.063	0.06	0.06	0.058	0.056	0.056	0.055	0.054	0.053	0.052	0.053	0.053	0.052	0.052	0.052	0.051	0.051	0.051	0.051	0.051	0.049	0.048	0.047
G11	Blank	DMSO_Blank		DMSO		Standard_Development	Run073	Standard_Measurement	Plate_01	Clariostar_Study	MB	Biofoundry_,_London	Linear_Dilution_Pattern_V2	0.092	0.089	0.086	0.083	0.079	0.075	0.073	0.073	0.07	0.068	0.065	0.062	0.06	0.058	0.055	0.054	0.052	0.051	0.05	0.05	0.049	0.048	0.048	0.048	0.048	0.048	0.047	0.046	0.046	0.046	0.046	0.046	0.045	0.044	0.043	0.042
G12	Blank	DMSO_Blank		DMSO		Standard_Development	Run073	Standard_Measurement	Plate_01	Clariostar_Study	MB	Biofoundry_,_London	Linear_Dilution_Pattern_V2	0.098	0.095	0.092	0.089	0.085	0.082	0.079	0.078	0.076	0.074	0.07	0.068	0.066	0.063	0.06	0.059	0.058	0.056	0.055	0.055	0.054	0.052	0.052	0.052	0.052	0.051	0.05	0.05	0.05	0.05	0.049	0.048	0.048	0.047	0.046	0.045
H01	Sample	Dilution_85%	0.85	DMSO	Lycopene	Standard_Development	Run073	Standard_Measurement	Plate_01	Clariostar_Study	MB	Biofoundry_,_London	Linear_Dilution_Pattern_V2	0.179	0.177	0.173	0.169	0.165	0.162	0.158	0.157	0.155	0.152	0.148	0.145	0.141	0.138	0.135	0.133	0.131	0.128	0.127	0.125	0.123	0.122	0.121	0.121	0.121	0.12	0.12	0.119	0.119	0.119	0.117	0.116	0.115	0.113	0.111	0.108
H02	Sample	Dilution_65%	0.65	DMSO	Lycopene	Standard_Development	Run073	Standard_Measurement	Plate_01	Clariostar_Study	MB	Biofoundry_,_London	Linear_Dilution_Pattern_V2	0.152	0.149	0.145	0.142	0.138	0.135	0.131	0.131	0.129	0.127	0.125	0.122	0.119	0.116	0.113	0.112	0.11	0.108	0.106	0.105	0.104	0.103	0.102	0.102	0.102	0.101	0.101	0.1	0.1	0.1	0.099	0.098	0.097	0.095	0.093	0.091
H03	Sample	Dilution_45%	0.45	DMSO	Lycopene	Standard_Development	Run073	Standard_Measurement	Plate_01	Clariostar_Study	MB	Biofoundry_,_London	Linear_Dilution_Pattern_V2	0.133	0.13	0.125	0.123	0.119	0.116	0.112	0.112	0.11	0.107	0.105	0.102	0.099	0.096	0.093	0.093	0.091	0.089	0.087	0.087	0.085	0.084	0.084	0.085	0.084	0.083	0.083	0.083	0.083	0.083	0.082	0.081	0.081	0.08	0.078	0.076
H04	Sample	Dilution_25%	0.25	DMSO	Lycopene	Standard_Development	Run073	Standard_Measurement	Plate_01	Clariostar_Study	MB	Biofoundry_,_London	Linear_Dilution_Pattern_V2	0.114	0.111	0.107	0.104	0.1	0.097	0.094	0.093	0.09	0.088	0.085	0.082	0.079	0.076	0.073	0.072	0.071	0.068	0.067	0.067	0.065	0.064	0.065	0.065	0.064	0.064	0.063	0.063	0.062	0.063	0.063	0.062	0.062	0.06	0.059	0.059
H05	Sample	Dilution_05%	0.0499999999999999	DMSO	Lycopene	Standard_Development	Run073	Standard_Measurement	Plate_01	Clariostar_Study	MB	Biofoundry_,_London	Linear_Dilution_Pattern_V2	0.107	0.104	0.101	0.098	0.094	0.091	0.088	0.086	0.085	0.082	0.079	0.076	0.073	0.07	0.068	0.066	0.064	0.063	0.062	0.061	0.06	0.059	0.059	0.059	0.058	0.058	0.057	0.056	0.055	0.056	0.055	0.054	0.054	0.053	0.052	0.05
H06	Sample	Dilution_85%	0.85	DMSO	Lycopene	Standard_Development	Run073	Standard_Measurement	Plate_01	Clariostar_Study	MB	Biofoundry_,_London	Linear_Dilution_Pattern_V2	0.166	0.164	0.161	0.158	0.154	0.15	0.147	0.146	0.145	0.143	0.141	0.138	0.136	0.134	0.13	0.128	0.126	0.124	0.123	0.122	0.12	0.119	0.118	0.118	0.117	0.117	0.117	0.116	0.116	0.116	0.115	0.114	0.113	0.11	0.107	0.106
H07	Sample	Dilution_65%	0.65	DMSO	Lycopene	Standard_Development	Run073	Standard_Measurement	Plate_01	Clariostar_Study	MB	Biofoundry_,_London	Linear_Dilution_Pattern_V2	0.154	0.151	0.146	0.143	0.14	0.137	0.134	0.133	0.132	0.13	0.128	0.124	0.123	0.119	0.117	0.115	0.114	0.112	0.11	0.108	0.106	0.106	0.105	0.105	0.104	0.104	0.103	0.103	0.102	0.102	0.103	0.101	0.101	0.098	0.097	0.094
H08	Sample	Dilution_45%	0.45	DMSO	Lycopene	Standard_Development	Run073	Standard_Measurement	Plate_01	Clariostar_Study	MB	Biofoundry_,_London	Linear_Dilution_Pattern_V2	0.138	0.135	0.132	0.128	0.124	0.121	0.118	0.117	0.116	0.113	0.11	0.107	0.104	0.101	0.099	0.097	0.095	0.093	0.092	0.091	0.09	0.088	0.088	0.088	0.088	0.087	0.086	0.086	0.085	0.086	0.085	0.085	0.084	0.083	0.081	0.079
H09	Sample	Dilution_25%	0.25	DMSO	Lycopene	Standard_Development	Run073	Standard_Measurement	Plate_01	Clariostar_Study	MB	Biofoundry_,_London	Linear_Dilution_Pattern_V2	0.128	0.125	0.122	0.119	0.115	0.111	0.108	0.107	0.105	0.102	0.1	0.097	0.094	0.091	0.088	0.086	0.084	0.082	0.081	0.081	0.079	0.077	0.077	0.077	0.077	0.076	0.076	0.075	0.074	0.075	0.075	0.074	0.074	0.072	0.071	0.069
H10	Sample	Dilution_05%	0.0499999999999999	DMSO	Lycopene	Standard_Development	Run073	Standard_Measurement	Plate_01	Clariostar_Study	MB	Biofoundry_,_London	Linear_Dilution_Pattern_V2	0.098	0.094	0.091	0.088	0.085	0.081	0.079	0.078	0.076	0.073	0.071	0.068	0.065	0.063	0.061	0.059	0.058	0.056	0.054	0.054	0.052	0.052	0.052	0.052	0.052	0.051	0.051	0.05	0.049	0.05	0.05	0.049	0.05	0.048	0.048	0.046
H11	Blank	DMSO_Blank		DMSO		Standard_Development	Run073	Standard_Measurement	Plate_01	Clariostar_Study	MB	Biofoundry_,_London	Linear_Dilution_Pattern_V2	0.1	0.098	0.094	0.091	0.088	0.084	0.082	0.081	0.079	0.076	0.073	0.07	0.068	0.066	0.063	0.061	0.06	0.058	0.057	0.057	0.055	0.054	0.054	0.053	0.053	0.052	0.052	0.051	0.051	0.051	0.051	0.05	0.05	0.048	0.047	0.046
H12	Blank	DMSO_Blank		DMSO		Standard_Development	Run073	Standard_Measurement	Plate_01	Clariostar_Study	MB	Biofoundry_,_London	Linear_Dilution_Pattern_V2	0.097	0.094	0.09	0.087	0.084	0.08	0.077	0.076	0.074	0.071	0.068	0.064	0.061	0.059	0.056	0.055	0.053	0.051	0.05	0.05	0.049	0.048	0.049	0.049	0.048	0.048	0.047	0.046	0.046	0.046	0.046	0.046	0.045	0.045	0.043	0.042
[truncated: 122 more columns]
