# Supplementary material for: Construction of a Calibration Curve for Lycopene on a Liquid-Handling Platform—Wider Lessons for the Development of Automated Dilution Protocols
Source: ACS Synth Biol. 2024 Aug 3;13(8):2357–75. doi: 10.1021/acssynbio.4c00031 (PMC11334188; doi:10.1021/acssynbio.4c00031)
Supplement: Supplementary file 2 — sb4c00031_si_002.zip [file sb4c00031_si_002.zip › AggregatedData/Run090/Plate_01/Clariostar_Study/Clariostar_A-Measurement_03/001.csv]

Well	Content	Label	Dilution	Solvent	Solute	Project	Run	Step	Container	Study	Author	Institution	Comment	OD350	OD352	OD354	OD356	OD358	OD360	OD362	OD364	OD366	OD368	OD370	OD372	OD374	OD376	OD378	OD380	OD382	OD384	OD386	OD388	OD390	OD392	OD394	OD396	OD398	OD400	OD402	OD404	OD406	OD408	OD410	OD412	OD414	OD416	OD418	OD420
A01	Sample	Dilution_100%	1.0	DMSO	Lycopene	Standard_Development	Run090	Standard_Measurement	Plate_01	Clariostar_Study	MB	Biofoundry_,_London	Linear_Dilution_Pattern_V2	0.962	0.961	0.96	0.957	0.954	0.95	0.948	0.944	0.953	0.955	0.958	0.951	0.946	0.938	0.927	0.918	0.909	0.905	0.899	0.892	0.886	0.882	0.877	0.878	0.883	0.893	0.903	0.91	0.92	0.927	0.929	0.929	0.932	0.935	0.943	0.953
A02	Sample	Dilution_80%	0.8	DMSO	Lycopene	Standard_Development	Run090	Standard_Measurement	Plate_01	Clariostar_Study	MB	Biofoundry_,_London	Linear_Dilution_Pattern_V2	0.808	0.809	0.81	0.805	0.801	0.796	0.793	0.793	0.796	0.796	0.796	0.79	0.785	0.776	0.767	0.758	0.751	0.745	0.739	0.735	0.729	0.724	0.722	0.722	0.725	0.731	0.737	0.743	0.748	0.753	0.754	0.753	0.753	0.755	0.759	0.765
A03	Sample	Dilution_60%	0.6	DMSO	Lycopene	Standard_Development	Run090	Standard_Measurement	Plate_01	Clariostar_Study	MB	Biofoundry_,_London	Linear_Dilution_Pattern_V2	0.774	0.776	0.775	0.769	0.765	0.762	0.759	0.757	0.758	0.76	0.759	0.755	0.749	0.739	0.735	0.726	0.721	0.716	0.71	0.703	0.698	0.693	0.689	0.687	0.686	0.688	0.692	0.694	0.697	0.698	0.697	0.693	0.691	0.691	0.69	0.693
A04	Sample	Dilution_40%	0.4	DMSO	Lycopene	Standard_Development	Run090	Standard_Measurement	Plate_01	Clariostar_Study	MB	Biofoundry_,_London	Linear_Dilution_Pattern_V2	0.477	0.475	0.473	0.469	0.465	0.461	0.459	0.456	0.454	0.452	0.451	0.447	0.441	0.435	0.43	0.423	0.42	0.416	0.411	0.407	0.404	0.402	0.4	0.399	0.399	0.401	0.404	0.407	0.409	0.411	0.411	0.41	0.41	0.411	0.412	0.414
A05	Sample	Dilution_20%	0.2	DMSO	Lycopene	Standard_Development	Run090	Standard_Measurement	Plate_01	Clariostar_Study	MB	Biofoundry_,_London	Linear_Dilution_Pattern_V2	0.275	0.273	0.27	0.266	0.263	0.259	0.255	0.252	0.249	0.247	0.244	0.239	0.234	0.23	0.225	0.221	0.219	0.216	0.213	0.211	0.21	0.209	0.207	0.206	0.207	0.208	0.209	0.21	0.211	0.212	0.212	0.211	0.212	0.212	0.213	0.214
A06	Sample	Dilution_100%	1.0	DMSO	Lycopene	Standard_Development	Run090	Standard_Measurement	Plate_01	Clariostar_Study	MB	Biofoundry_,_London	Linear_Dilution_Pattern_V2	0.955	0.961	0.96	0.955	0.952	0.947	0.945	0.945	0.948	0.954	0.959	0.957	0.947	0.935	0.927	0.918	0.911	0.905	0.899	0.892	0.887	0.882	0.878	0.878	0.883	0.893	0.903	0.912	0.922	0.928	0.931	0.931	0.934	0.938	0.945	0.955
A07	Sample	Dilution_80%	0.8	DMSO	Lycopene	Standard_Development	Run090	Standard_Measurement	Plate_01	Clariostar_Study	MB	Biofoundry_,_London	Linear_Dilution_Pattern_V2	0.774	0.776	0.773	0.769	0.766	0.761	0.756	0.756	0.761	0.763	0.764	0.761	0.754	0.746	0.737	0.729	0.724	0.719	0.714	0.708	0.702	0.699	0.696	0.697	0.7	0.706	0.714	0.719	0.727	0.731	0.734	0.733	0.735	0.735	0.741	0.749
A08	Sample	Dilution_60%	0.6	DMSO	Lycopene	Standard_Development	Run090	Standard_Measurement	Plate_01	Clariostar_Study	MB	Biofoundry_,_London	Linear_Dilution_Pattern_V2	0.616	0.617	0.614	0.61	0.605	0.603	0.598	0.597	0.598	0.598	0.598	0.595	0.589	0.581	0.575	0.567	0.561	0.557	0.552	0.547	0.544	0.54	0.537	0.537	0.541	0.545	0.549	0.554	0.558	0.562	0.564	0.563	0.564	0.564	0.568	0.573
A09	Sample	Dilution_40%	0.4	DMSO	Lycopene	Standard_Development	Run090	Standard_Measurement	Plate_01	Clariostar_Study	MB	Biofoundry_,_London	Linear_Dilution_Pattern_V2	0.411	0.409	0.406	0.403	0.399	0.395	0.391	0.389	0.39	0.388	0.386	0.382	0.378	0.372	0.366	0.361	0.357	0.353	0.349	0.346	0.344	0.342	0.34	0.34	0.342	0.345	0.348	0.351	0.354	0.357	0.357	0.357	0.357	0.359	0.361	0.364
A10	Sample	Dilution_20%	0.2	DMSO	Lycopene	Standard_Development	Run090	Standard_Measurement	Plate_01	Clariostar_Study	MB	Biofoundry_,_London	Linear_Dilution_Pattern_V2	0.28	0.278	0.274	0.271	0.267	0.263	0.259	0.256	0.254	0.252	0.248	0.245	0.24	0.236	0.232	0.228	0.225	0.222	0.22	0.217	0.215	0.214	0.212	0.212	0.213	0.214	0.215	0.217	0.218	0.219	0.218	0.218	0.218	0.218	0.219	0.221
A11	Blank	DMSO_Blank	NA	DMSO	NA	Standard_Development	Run090	Standard_Measurement	Plate_01	Clariostar_Study	MB	Biofoundry_,_London	Linear_Dilution_Pattern_V2	0.111	0.107	0.103	0.1	0.097	0.094	0.09	0.087	0.083	0.079	0.076	0.072	0.069	0.065	0.062	0.059	0.058	0.057	0.055	0.054	0.053	0.053	0.052	0.051	0.05	0.05	0.049	0.049	0.049	0.048	0.048	0.047	0.048	0.047	0.046	0.046
A12	Blank	DMSO_Blank	NA	DMSO	NA	Standard_Development	Run090	Standard_Measurement	Plate_01	Clariostar_Study	MB	Biofoundry_,_London	Linear_Dilution_Pattern_V2	0.114	0.11	0.106	0.102	0.098	0.095	0.091	0.088	0.085	0.081	0.077	0.073	0.07	0.066	0.063	0.06	0.059	0.057	0.055	0.054	0.053	0.053	0.051	0.051	0.051	0.05	0.05	0.049	0.049	0.048	0.048	0.048	0.047	0.047	0.046	0.045
B01	Sample	Dilution_100%	1.0	DMSO	Lycopene	Standard_Development	Run090	Standard_Measurement	Plate_01	Clariostar_Study	MB	Biofoundry_,_London	Linear_Dilution_Pattern_V2	0.961	0.963	0.964	0.957	0.956	0.952	0.948	0.95	0.955	0.962	0.966	0.959	0.955	0.945	0.936	0.924	0.916	0.912	0.906	0.899	0.891	0.889	0.885	0.886	0.891	0.899	0.91	0.918	0.928	0.933	0.936	0.936	0.939	0.941	0.947	0.958
B02	Sample	Dilution_80%	0.8	DMSO	Lycopene	Standard_Development	Run090	Standard_Measurement	Plate_01	Clariostar_Study	MB	Biofoundry_,_London	Linear_Dilution_Pattern_V2	0.834	0.839	0.838	0.833	0.83	0.825	0.823	0.821	0.823	0.826	0.826	0.825	0.819	0.811	0.804	0.795	0.786	0.782	0.777	0.771	0.764	0.759	0.757	0.756	0.761	0.766	0.773	0.779	0.786	0.789	0.791	0.79	0.791	0.792	0.796	0.804
B03	Sample	Dilution_60%	0.6	DMSO	Lycopene	Standard_Development	Run090	Standard_Measurement	Plate_01	Clariostar_Study	MB	Biofoundry_,_London	Linear_Dilution_Pattern_V2	0.645	0.646	0.642	0.639	0.636	0.63	0.627	0.626	0.628	0.628	0.627	0.623	0.616	0.609	0.602	0.595	0.591	0.586	0.581	0.576	0.57	0.568	0.565	0.565	0.566	0.57	0.574	0.579	0.582	0.584	0.584	0.585	0.585	0.585	0.587	0.592
B04	Sample	Dilution_40%	0.4	DMSO	Lycopene	Standard_Development	Run090	Standard_Measurement	Plate_01	Clariostar_Study	MB	Biofoundry_,_London	Linear_Dilution_Pattern_V2	0.459	0.457	0.454	0.451	0.448	0.444	0.44	0.438	0.437	0.436	0.434	0.43	0.425	0.419	0.413	0.408	0.404	0.4	0.396	0.393	0.389	0.388	0.386	0.385	0.385	0.388	0.392	0.394	0.397	0.399	0.398	0.397	0.397	0.397	0.398	0.401
B05	Sample	Dilution_20%	0.2	DMSO	Lycopene	Standard_Development	Run090	Standard_Measurement	Plate_01	Clariostar_Study	MB	Biofoundry_,_London	Linear_Dilution_Pattern_V2	0.273	0.271	0.268	0.265	0.26	0.256	0.253	0.251	0.248	0.247	0.243	0.24	0.236	0.231	0.227	0.223	0.221	0.218	0.215	0.213	0.211	0.21	0.209	0.209	0.209	0.21	0.211	0.212	0.214	0.215	0.215	0.214	0.215	0.215	0.215	0.217
B06	Sample	Dilution_100%	1.0	DMSO	Lycopene	Standard_Development	Run090	Standard_Measurement	Plate_01	Clariostar_Study	MB	Biofoundry_,_London	Linear_Dilution_Pattern_V2	0.941	0.94	0.94	0.938	0.936	0.93	0.929	0.93	0.935	0.94	0.943	0.94	0.932	0.922	0.916	0.905	0.898	0.892	0.885	0.88	0.873	0.87	0.868	0.867	0.873	0.882	0.892	0.903	0.911	0.919	0.921	0.924	0.925	0.929	0.936	0.947
B07	Sample	Dilution_80%	0.8	DMSO	Lycopene	Standard_Development	Run090	Standard_Measurement	Plate_01	Clariostar_Study	MB	Biofoundry_,_London	Linear_Dilution_Pattern_V2	0.793	0.792	0.79	0.786	0.782	0.78	0.776	0.777	0.78	0.782	0.782	0.782	0.777	0.766	0.759	0.75	0.744	0.738	0.732	0.727	0.722	0.718	0.715	0.716	0.718	0.724	0.73	0.736	0.744	0.748	0.749	0.75	0.75	0.753	0.758	0.765
B08	Sample	Dilution_60%	0.6	DMSO	Lycopene	Standard_Development	Run090	Standard_Measurement	Plate_01	Clariostar_Study	MB	Biofoundry_,_London	Linear_Dilution_Pattern_V2	0.606	0.606	0.603	0.599	0.596	0.591	0.588	0.587	0.587	0.59	0.59	0.584	0.579	0.572	0.566	0.558	0.554	0.55	0.546	0.541	0.537	0.534	0.532	0.532	0.534	0.538	0.544	0.549	0.554	0.557	0.558	0.558	0.558	0.559	0.563	0.568
B09	Sample	Dilution_40%	0.4	DMSO	Lycopene	Standard_Development	Run090	Standard_Measurement	Plate_01	Clariostar_Study	MB	Biofoundry_,_London	Linear_Dilution_Pattern_V2	0.458	0.457	0.454	0.45	0.447	0.443	0.439	0.438	0.436	0.435	0.434	0.43	0.425	0.419	0.414	0.409	0.406	0.403	0.398	0.395	0.391	0.389	0.386	0.386	0.388	0.391	0.393	0.396	0.398	0.401	0.401	0.401	0.401	0.401	0.402	0.406
B10	Sample	Dilution_20%	0.2	DMSO	Lycopene	Standard_Development	Run090	Standard_Measurement	Plate_01	Clariostar_Study	MB	Biofoundry_,_London	Linear_Dilution_Pattern_V2	0.262	0.26	0.257	0.253	0.249	0.245	0.242	0.24	0.238	0.236	0.233	0.229	0.224	0.22	0.215	0.212	0.21	0.207	0.204	0.203	0.2	0.199	0.197	0.197	0.199	0.2	0.201	0.203	0.204	0.205	0.205	0.205	0.205	0.205	0.206	0.207
B11	Blank	DMSO_Blank	NA	DMSO	NA	Standard_Development	Run090	Standard_Measurement	Plate_01	Clariostar_Study	MB	Biofoundry_,_London	Linear_Dilution_Pattern_V2	0.113	0.109	0.105	0.101	0.097	0.093	0.089	0.087	0.085	0.081	0.077	0.074	0.07	0.066	0.063	0.061	0.06	0.058	0.056	0.055	0.053	0.053	0.052	0.052	0.051	0.051	0.051	0.05	0.049	0.05	0.049	0.048	0.048	0.048	0.047	0.045
B12	Blank	DMSO_Blank	NA	DMSO	NA	Standard_Development	Run090	Standard_Measurement	Plate_01	Clariostar_Study	MB	Biofoundry_,_London	Linear_Dilution_Pattern_V2	0.108	0.105	0.101	0.098	0.095	0.092	0.088	0.085	0.081	0.078	0.074	0.07	0.066	0.063	0.06	0.058	0.057	0.055	0.053	0.052	0.051	0.051	0.05	0.049	0.049	0.049	0.049	0.048	0.047	0.047	0.047	0.046	0.046	0.045	0.045	0.045
C01	Sample	Dilution_95%	0.95	DMSO	Lycopene	Standard_Development	Run090	Standard_Measurement	Plate_01	Clariostar_Study	MB	Biofoundry_,_London	Linear_Dilution_Pattern_V2	0.941	0.94	0.942	0.939	0.934	0.931	0.928	0.928	0.93	0.934	0.938	0.933	0.928	0.919	0.91	0.901	0.892	0.889	0.881	0.875	0.867	0.863	0.859	0.862	0.864	0.871	0.881	0.889	0.896	0.901	0.904	0.903	0.903	0.905	0.911	0.919
C02	Sample	Dilution_75%	0.75	DMSO	Lycopene	Standard_Development	Run090	Standard_Measurement	Plate_01	Clariostar_Study	MB	Biofoundry_,_London	Linear_Dilution_Pattern_V2	0.765	0.765	0.766	0.76	0.755	0.752	0.749	0.749	0.749	0.751	0.752	0.748	0.74	0.734	0.727	0.716	0.71	0.706	0.7	0.694	0.689	0.684	0.681	0.68	0.683	0.689	0.694	0.7	0.705	0.707	0.708	0.708	0.708	0.709	0.712	0.719
C03	Sample	Dilution_55%	0.55	DMSO	Lycopene	Standard_Development	Run090	Standard_Measurement	Plate_01	Clariostar_Study	MB	Biofoundry_,_London	Linear_Dilution_Pattern_V2	0.718	0.719	0.715	0.713	0.709	0.706	0.703	0.702	0.7	0.701	0.7	0.695	0.69	0.68	0.675	0.668	0.664	0.657	0.652	0.647	0.643	0.639	0.634	0.631	0.63	0.634	0.635	0.637	0.639	0.64	0.637	0.635	0.632	0.63	0.629	0.631
C04	Sample	Dilution_35%	0.35	DMSO	Lycopene	Standard_Development	Run090	Standard_Measurement	Plate_01	Clariostar_Study	MB	Biofoundry_,_London	Linear_Dilution_Pattern_V2	0.48	0.48	0.477	0.473	0.469	0.465	0.463	0.46	0.459	0.457	0.456	0.452	0.445	0.44	0.434	0.43	0.427	0.423	0.417	0.415	0.41	0.407	0.405	0.403	0.403	0.404	0.406	0.406	0.407	0.407	0.405	0.404	0.403	0.401	0.401	0.402
C05	Sample	Dilution_15%	0.15	DMSO	Lycopene	Standard_Development	Run090	Standard_Measurement	Plate_01	Clariostar_Study	MB	Biofoundry_,_London	Linear_Dilution_Pattern_V2	0.385	0.384	0.381	0.377	0.373	0.369	0.366	0.364	0.362	0.36	0.357	0.353	0.349	0.343	0.34	0.335	0.333	0.33	0.327	0.323	0.32	0.318	0.315	0.313	0.312	0.311	0.31	0.309	0.308	0.307	0.305	0.303	0.3	0.298	0.296	0.295
C06	Sample	Dilution_95%	0.95	DMSO	Lycopene	Standard_Development	Run090	Standard_Measurement	Plate_01	Clariostar_Study	MB	Biofoundry_,_London	Linear_Dilution_Pattern_V2	0.928	0.926	0.925	0.922	0.917	0.911	0.913	0.914	0.917	0.918	0.924	0.92	0.914	0.906	0.895	0.885	0.879	0.874	0.867	0.862	0.855	0.85	0.848	0.849	0.852	0.861	0.869	0.876	0.884	0.891	0.895	0.895	0.895	0.897	0.903	0.913
C07	Sample	Dilution_75%	0.75	DMSO	Lycopene	Standard_Development	Run090	Standard_Measurement	Plate_01	Clariostar_Study	MB	Biofoundry_,_London	Linear_Dilution_Pattern_V2	0.855	0.855	0.853	0.85	0.846	0.843	0.838	0.838	0.84	0.843	0.843	0.837	0.832	0.825	0.818	0.81	0.804	0.797	0.791	0.786	0.78	0.777	0.771	0.771	0.771	0.778	0.783	0.787	0.791	0.794	0.795	0.794	0.793	0.793	0.794	0.8
C08	Sample	Dilution_55%	0.55	DMSO	Lycopene	Standard_Development	Run090	Standard_Measurement	Plate_01	Clariostar_Study	MB	Biofoundry_,_London	Linear_Dilution_Pattern_V2	0.613	0.613	0.61	0.606	0.602	0.599	0.597	0.594	0.592	0.595	0.594	0.589	0.584	0.577	0.571	0.565	0.56	0.556	0.551	0.545	0.542	0.538	0.535	0.534	0.535	0.539	0.543	0.545	0.547	0.55	0.55	0.549	0.548	0.547	0.549	0.553
C09	Sample	Dilution_35%	0.35	DMSO	Lycopene	Standard_Development	Run090	Standard_Measurement	Plate_01	Clariostar_Study	MB	Biofoundry_,_London	Linear_Dilution_Pattern_V2	0.402	0.4	0.399	0.392	0.389	0.385	0.381	0.379	0.378	0.377	0.376	0.372	0.366	0.36	0.355	0.351	0.346	0.342	0.339	0.336	0.333	0.331	0.33	0.33	0.331	0.333	0.335	0.337	0.34	0.342	0.342	0.341	0.341	0.341	0.343	0.344
C10	Sample	Dilution_15%	0.15	DMSO	Lycopene	Standard_Development	Run090	Standard_Measurement	Plate_01	Clariostar_Study	MB	Biofoundry_,_London	Linear_Dilution_Pattern_V2	0.241	0.238	0.236	0.231	0.227	0.224	0.22	0.218	0.215	0.213	0.21	0.205	0.202	0.197	0.193	0.189	0.187	0.184	0.182	0.18	0.178	0.177	0.176	0.176	0.176	0.177	0.178	0.179	0.179	0.18	0.18	0.18	0.179	0.179	0.18	0.181
C11	Blank	DMSO_Blank	NA	DMSO	NA	Standard_Development	Run090	Standard_Measurement	Plate_01	Clariostar_Study	MB	Biofoundry_,_London	Linear_Dilution_Pattern_V2	0.112	0.109	0.105	0.101	0.098	0.094	0.089	0.087	0.083	0.08	0.076	0.071	0.068	0.065	0.062	0.059	0.058	0.056	0.054	0.052	0.052	0.052	0.051	0.05	0.049	0.049	0.048	0.048	0.047	0.047	0.046	0.046	0.046	0.046	0.045	0.044
C12	Blank	DMSO_Blank	NA	DMSO	NA	Standard_Development	Run090	Standard_Measurement	Plate_01	Clariostar_Study	MB	Biofoundry_,_London	Linear_Dilution_Pattern_V2	0.111	0.108	0.104	0.1	0.097	0.093	0.089	0.087	0.083	0.079	0.076	0.071	0.068	0.064	0.061	0.059	0.057	0.055	0.053	0.052	0.051	0.051	0.05	0.049	0.049	0.048	0.048	0.047	0.047	0.047	0.046	0.046	0.045	0.045	0.045	0.044
D01	Sample	Dilution_95%	0.95	DMSO	Lycopene	Standard_Development	Run090	Standard_Measurement	Plate_01	Clariostar_Study	MB	Biofoundry_,_London	Linear_Dilution_Pattern_V2	0.959	0.962	0.96	0.957	0.956	0.952	0.947	0.95	0.952	0.957	0.957	0.951	0.946	0.937	0.927	0.918	0.911	0.905	0.9	0.893	0.886	0.883	0.878	0.879	0.883	0.892	0.9	0.907	0.914	0.919	0.92	0.919	0.921	0.923	0.928	0.938
D02	Sample	Dilution_75%	0.75	DMSO	Lycopene	Standard_Development	Run090	Standard_Measurement	Plate_01	Clariostar_Study	MB	Biofoundry_,_London	Linear_Dilution_Pattern_V2	0.862	0.865	0.863	0.858	0.855	0.85	0.848	0.849	0.847	0.851	0.852	0.848	0.839	0.83	0.824	0.815	0.809	0.805	0.795	0.792	0.785	0.782	0.777	0.777	0.778	0.783	0.789	0.793	0.797	0.8	0.801	0.799	0.798	0.797	0.8	0.806
D03	Sample	Dilution_55%	0.55	DMSO	Lycopene	Standard_Development	Run090	Standard_Measurement	Plate_01	Clariostar_Study	MB	Biofoundry_,_London	Linear_Dilution_Pattern_V2	0.604	0.603	0.601	0.596	0.592	0.588	0.584	0.582	0.584	0.585	0.583	0.579	0.572	0.565	0.558	0.552	0.548	0.544	0.538	0.533	0.529	0.525	0.523	0.522	0.524	0.528	0.532	0.535	0.539	0.541	0.541	0.54	0.54	0.54	0.542	0.546
D04	Sample	Dilution_35%	0.35	DMSO	Lycopene	Standard_Development	Run090	Standard_Measurement	Plate_01	Clariostar_Study	MB	Biofoundry_,_London	Linear_Dilution_Pattern_V2	0.491	0.49	0.489	0.485	0.482	0.478	0.475	0.473	0.472	0.471	0.469	0.465	0.46	0.453	0.448	0.443	0.439	0.436	0.431	0.427	0.423	0.421	0.418	0.416	0.417	0.417	0.419	0.42	0.421	0.422	0.42	0.419	0.417	0.416	0.416	0.417
D05	Sample	Dilution_15%	0.15	DMSO	Lycopene	Standard_Development	Run090	Standard_Measurement	Plate_01	Clariostar_Study	MB	Biofoundry_,_London	Linear_Dilution_Pattern_V2	0.249	0.246	0.243	0.238	0.235	0.232	0.227	0.225	0.222	0.22	0.217	0.213	0.209	0.205	0.201	0.197	0.195	0.192	0.189	0.187	0.186	0.184	0.183	0.182	0.183	0.184	0.185	0.185	0.186	0.186	0.186	0.186	0.185	0.185	0.185	0.186
D06	Sample	Dilution_95%	0.95	DMSO	Lycopene	Standard_Development	Run090	Standard_Measurement	Plate_01	Clariostar_Study	MB	Biofoundry_,_London	Linear_Dilution_Pattern_V2	0.942	0.943	0.941	0.94	0.938	0.933	0.929	0.93	0.934	0.939	0.942	0.939	0.935	0.921	0.915	0.906	0.899	0.892	0.885	0.879	0.874	0.869	0.867	0.867	0.871	0.881	0.887	0.896	0.902	0.91	0.911	0.912	0.914	0.916	0.922	0.931
D07	Sample	Dilution_75%	0.75	DMSO	Lycopene	Standard_Development	Run090	Standard_Measurement	Plate_01	Clariostar_Study	MB	Biofoundry_,_London	Linear_Dilution_Pattern_V2	0.768	0.768	0.766	0.762	0.757	0.753	0.749	0.751	0.752	0.756	0.757	0.752	0.747	0.739	0.732	0.723	0.718	0.713	0.705	0.701	0.695	0.69	0.689	0.688	0.69	0.697	0.703	0.708	0.713	0.718	0.718	0.718	0.719	0.72	0.724	0.73
D08	Sample	Dilution_55%	0.55	DMSO	Lycopene	Standard_Development	Run090	Standard_Measurement	Plate_01	Clariostar_Study	MB	Biofoundry_,_London	Linear_Dilution_Pattern_V2	0.684	0.684	0.683	0.68	0.677	0.672	0.669	0.668	0.668	0.669	0.67	0.665	0.659	0.654	0.647	0.641	0.635	0.63	0.625	0.62	0.616	0.612	0.607	0.606	0.606	0.61	0.614	0.617	0.62	0.621	0.62	0.619	0.617	0.615	0.618	0.621
D09	Sample	Dilution_35%	0.35	DMSO	Lycopene	Standard_Development	Run090	Standard_Measurement	Plate_01	Clariostar_Study	MB	Biofoundry_,_London	Linear_Dilution_Pattern_V2	0.472	0.469	0.467	0.464	0.461	0.457	0.454	0.453	0.451	0.449	0.449	0.443	0.439	0.434	0.428	0.423	0.419	0.415	0.411	0.407	0.402	0.4	0.398	0.397	0.398	0.399	0.4	0.4	0.401	0.402	0.401	0.399	0.398	0.397	0.397	0.397
D10	Sample	Dilution_15%	0.15	DMSO	Lycopene	Standard_Development	Run090	Standard_Measurement	Plate_01	Clariostar_Study	MB	Biofoundry_,_London	Linear_Dilution_Pattern_V2	0.283	0.28	0.278	0.275	0.271	0.268	0.264	0.261	0.259	0.257	0.254	0.25	0.245	0.241	0.237	0.233	0.231	0.228	0.226	0.223	0.221	0.22	0.217	0.217	0.217	0.217	0.218	0.217	0.218	0.218	0.217	0.217	0.216	0.215	0.214	0.214
D11	Blank	DMSO_Blank	NA	DMSO	NA	Standard_Development	Run090	Standard_Measurement	Plate_01	Clariostar_Study	MB	Biofoundry_,_London	Linear_Dilution_Pattern_V2	0.112	0.109	0.106	0.101	0.098	0.096	0.092	0.088	0.085	0.082	0.077	0.074	0.071	0.067	0.064	0.061	0.06	0.058	0.057	0.056	0.055	0.054	0.053	0.052	0.052	0.051	0.051	0.051	0.05	0.05	0.049	0.049	0.049	0.048	0.048	0.047
D12	Blank	DMSO_Blank	NA	DMSO	NA	Standard_Development	Run090	Standard_Measurement	Plate_01	Clariostar_Study	MB	Biofoundry_,_London	Linear_Dilution_Pattern_V2	0.111	0.107	0.103	0.099	0.096	0.092	0.088	0.086	0.083	0.079	0.076	0.071	0.067	0.065	0.061	0.059	0.058	0.056	0.054	0.053	0.052	0.052	0.051	0.05	0.05	0.049	0.049	0.048	0.048	0.048	0.047	0.047	0.046	0.045	0.045	0.044
E01	Sample	Dilution_90%	0.9	DMSO	Lycopene	Standard_Development	Run090	Standard_Measurement	Plate_01	Clariostar_Study	MB	Biofoundry_,_London	Linear_Dilution_Pattern_V2	0.922	0.922	0.921	0.917	0.913	0.908	0.903	0.905	0.908	0.912	0.916	0.913	0.907	0.896	0.887	0.877	0.872	0.866	0.859	0.852	0.845	0.84	0.837	0.837	0.84	0.848	0.856	0.864	0.87	0.874	0.876	0.877	0.877	0.878	0.883	0.891
E02	Sample	Dilution_70%	0.7	DMSO	Lycopene	Standard_Development	Run090	Standard_Measurement	Plate_01	Clariostar_Study	MB	Biofoundry_,_London	Linear_Dilution_Pattern_V2	0.75	0.751	0.751	0.744	0.74	0.737	0.734	0.733	0.735	0.735	0.735	0.731	0.725	0.718	0.711	0.703	0.696	0.693	0.689	0.681	0.674	0.671	0.668	0.668	0.671	0.675	0.681	0.686	0.692	0.694	0.694	0.694	0.695	0.695	0.696	0.702
E03	Sample	Dilution_50%	0.5	DMSO	Lycopene	Standard_Development	Run090	Standard_Measurement	Plate_01	Clariostar_Study	MB	Biofoundry_,_London	Linear_Dilution_Pattern_V2	0.615	0.614	0.613	0.61	0.606	0.603	0.599	0.598	0.598	0.597	0.596	0.59	0.584	0.578	0.573	0.565	0.56	0.556	0.551	0.546	0.542	0.539	0.535	0.534	0.535	0.537	0.538	0.542	0.545	0.545	0.544	0.543	0.541	0.54	0.54	0.542
E04	Sample	Dilution_30%	0.3	DMSO	Lycopene	Standard_Development	Run090	Standard_Measurement	Plate_01	Clariostar_Study	MB	Biofoundry_,_London	Linear_Dilution_Pattern_V2	0.417	0.415	0.413	0.409	0.405	0.401	0.397	0.396	0.393	0.394	0.391	0.386	0.381	0.376	0.371	0.367	0.364	0.36	0.355	0.352	0.35	0.347	0.345	0.344	0.344	0.346	0.347	0.348	0.349	0.349	0.348	0.347	0.347	0.346	0.347	0.348
E05	Sample	Dilution_10%	0.1	DMSO	Lycopene	Standard_Development	Run090	Standard_Measurement	Plate_01	Clariostar_Study	MB	Biofoundry_,_London	Linear_Dilution_Pattern_V2	0.199	0.195	0.192	0.187	0.183	0.18	0.176	0.174	0.172	0.169	0.166	0.162	0.158	0.154	0.15	0.146	0.145	0.143	0.141	0.139	0.137	0.136	0.134	0.134	0.134	0.135	0.135	0.135	0.136	0.136	0.135	0.135	0.134	0.134	0.134	0.133
E06	Sample	Dilution_90%	0.9	DMSO	Lycopene	Standard_Development	Run090	Standard_Measurement	Plate_01	Clariostar_Study	MB	Biofoundry_,_London	Linear_Dilution_Pattern_V2	0.922	0.922	0.925	0.92	0.916	0.913	0.909	0.906	0.91	0.918	0.921	0.915	0.912	0.9	0.891	0.881	0.875	0.87	0.864	0.856	0.85	0.846	0.842	0.84	0.844	0.851	0.858	0.866	0.873	0.878	0.879	0.879	0.879	0.88	0.884	0.893
E07	Sample	Dilution_70%	0.7	DMSO	Lycopene	Standard_Development	Run090	Standard_Measurement	Plate_01	Clariostar_Study	MB	Biofoundry_,_London	Linear_Dilution_Pattern_V2	0.758	0.759	0.759	0.753	0.749	0.745	0.74	0.741	0.744	0.747	0.749	0.746	0.738	0.727	0.721	0.714	0.708	0.704	0.698	0.69	0.685	0.682	0.678	0.678	0.68	0.685	0.69	0.693	0.699	0.702	0.702	0.701	0.701	0.702	0.704	0.708
E08	Sample	Dilution_50%	0.5	DMSO	Lycopene	Standard_Development	Run090	Standard_Measurement	Plate_01	Clariostar_Study	MB	Biofoundry_,_London	Linear_Dilution_Pattern_V2	0.609	0.609	0.607	0.603	0.599	0.596	0.592	0.591	0.591	0.592	0.592	0.588	0.582	0.576	0.57	0.563	0.559	0.554	0.55	0.545	0.54	0.536	0.532	0.532	0.532	0.533	0.536	0.538	0.541	0.542	0.541	0.539	0.537	0.536	0.536	0.538
E09	Sample	Dilution_30%	0.3	DMSO	Lycopene	Standard_Development	Run090	Standard_Measurement	Plate_01	Clariostar_Study	MB	Biofoundry_,_London	Linear_Dilution_Pattern_V2	0.412	0.409	0.406	0.403	0.4	0.398	0.393	0.391	0.39	0.389	0.387	0.384	0.379	0.372	0.368	0.364	0.36	0.357	0.353	0.35	0.346	0.344	0.341	0.341	0.342	0.343	0.344	0.345	0.346	0.347	0.346	0.346	0.345	0.344	0.344	0.346
E10	Sample	Dilution_10%	0.1	DMSO	Lycopene	Standard_Development	Run090	Standard_Measurement	Plate_01	Clariostar_Study	MB	Biofoundry_,_London	Linear_Dilution_Pattern_V2	0.207	0.204	0.201	0.197	0.194	0.191	0.187	0.185	0.182	0.179	0.175	0.172	0.168	0.163	0.16	0.157	0.155	0.153	0.15	0.148	0.147	0.146	0.144	0.144	0.144	0.144	0.144	0.144	0.144	0.144	0.143	0.143	0.143	0.142	0.142	0.142
E11	Blank	DMSO_Blank	NA	DMSO	NA	Standard_Development	Run090	Standard_Measurement	Plate_01	Clariostar_Study	MB	Biofoundry_,_London	Linear_Dilution_Pattern_V2	0.112	0.109	0.105	0.101	0.097	0.094	0.09	0.087	0.084	0.081	0.077	0.073	0.069	0.066	0.064	0.061	0.06	0.058	0.056	0.055	0.054	0.053	0.052	0.051	0.052	0.051	0.051	0.05	0.05	0.049	0.049	0.049	0.048	0.048	0.047	0.046
E12	Blank	DMSO_Blank	NA	DMSO	NA	Standard_Development	Run090	Standard_Measurement	Plate_01	Clariostar_Study	MB	Biofoundry_,_London	Linear_Dilution_Pattern_V2	0.112	0.108	0.104	0.1	0.097	0.093	0.088	0.086	0.085	0.081	0.078	0.073	0.069	0.066	0.063	0.061	0.06	0.058	0.056	0.055	0.053	0.053	0.052	0.051	0.051	0.051	0.05	0.049	0.049	0.049	0.048	0.048	0.048	0.047	0.047	0.045
F01	Sample	Dilution_90%	0.9	DMSO	Lycopene	Standard_Development	Run090	Standard_Measurement	Plate_01	Clariostar_Study	MB	Biofoundry_,_London	Linear_Dilution_Pattern_V2	1.255	1.256	1.261	1.255	1.254	1.252	1.246	1.247	1.253	1.254	1.256	1.253	1.242	1.234	1.226	1.216	1.208	1.2	1.194	1.186	1.177	1.169	1.163	1.158	1.156	1.16	1.164	1.168	1.17	1.169	1.166	1.161	1.158	1.155	1.154	1.155
F02	Sample	Dilution_70%	0.7	DMSO	Lycopene	Standard_Development	Run090	Standard_Measurement	Plate_01	Clariostar_Study	MB	Biofoundry_,_London	Linear_Dilution_Pattern_V2	0.783	0.782	0.782	0.778	0.773	0.769	0.765	0.765	0.767	0.768	0.77	0.765	0.758	0.751	0.743	0.734	0.728	0.723	0.718	0.711	0.706	0.701	0.697	0.698	0.699	0.702	0.707	0.713	0.716	0.717	0.716	0.715	0.714	0.715	0.718	0.721
F03	Sample	Dilution_50%	0.5	DMSO	Lycopene	Standard_Development	Run090	Standard_Measurement	Plate_01	Clariostar_Study	MB	Biofoundry_,_London	Linear_Dilution_Pattern_V2	0.724	0.727	0.724	0.72	0.717	0.714	0.71	0.708	0.71	0.711	0.71	0.705	0.699	0.692	0.684	0.677	0.672	0.667	0.662	0.657	0.651	0.646	0.641	0.64	0.639	0.641	0.642	0.642	0.644	0.644	0.641	0.638	0.636	0.633	0.632	0.632
F04	Sample	Dilution_30%	0.3	DMSO	Lycopene	Standard_Development	Run090	Standard_Measurement	Plate_01	Clariostar_Study	MB	Biofoundry_,_London	Linear_Dilution_Pattern_V2	0.474	0.474	0.47	0.466	0.463	0.46	0.455	0.454	0.454	0.452	0.449	0.445	0.441	0.435	0.429	0.424	0.421	0.418	0.414	0.409	0.406	0.403	0.4	0.398	0.399	0.399	0.399	0.4	0.4	0.4	0.398	0.396	0.394	0.393	0.392	0.392
F05	Sample	Dilution_10%	0.1	DMSO	Lycopene	Standard_Development	Run090	Standard_Measurement	Plate_01	Clariostar_Study	MB	Biofoundry_,_London	Linear_Dilution_Pattern_V2	0.205	0.202	0.198	0.194	0.19	0.186	0.182	0.18	0.178	0.177	0.173	0.169	0.166	0.161	0.157	0.154	0.152	0.149	0.147	0.145	0.144	0.142	0.141	0.141	0.142	0.143	0.142	0.142	0.142	0.142	0.143	0.143	0.142	0.142	0.142	0.142
F06	Sample	Dilution_90%	0.9	DMSO	Lycopene	Standard_Development	Run090	Standard_Measurement	Plate_01	Clariostar_Study	MB	Biofoundry_,_London	Linear_Dilution_Pattern_V2	1.123	1.127	1.127	1.123	1.117	1.113	1.111	1.112	1.115	1.12	1.123	1.121	1.116	1.104	1.093	1.084	1.076	1.073	1.063	1.055	1.049	1.042	1.035	1.034	1.034	1.04	1.046	1.048	1.054	1.058	1.056	1.053	1.049	1.05	1.052	1.057
F07	Sample	Dilution_70%	0.7	DMSO	Lycopene	Standard_Development	Run090	Standard_Measurement	Plate_01	Clariostar_Study	MB	Biofoundry_,_London	Linear_Dilution_Pattern_V2	0.7	0.702	0.7	0.696	0.694	0.691	0.687	0.686	0.686	0.687	0.688	0.684	0.679	0.672	0.665	0.657	0.651	0.646	0.641	0.636	0.63	0.628	0.625	0.624	0.626	0.632	0.639	0.644	0.651	0.653	0.655	0.655	0.655	0.657	0.659	0.666
F08	Sample	Dilution_50%	0.5	DMSO	Lycopene	Standard_Development	Run090	Standard_Measurement	Plate_01	Clariostar_Study	MB	Biofoundry_,_London	Linear_Dilution_Pattern_V2	0.631	0.63	0.629	0.624	0.621	0.618	0.615	0.612	0.614	0.617	0.615	0.612	0.606	0.598	0.591	0.586	0.58	0.574	0.571	0.565	0.56	0.557	0.554	0.554	0.554	0.556	0.559	0.562	0.565	0.567	0.566	0.565	0.563	0.562	0.563	0.565
F09	Sample	Dilution_30%	0.3	DMSO	Lycopene	Standard_Development	Run090	Standard_Measurement	Plate_01	Clariostar_Study	MB	Biofoundry_,_London	Linear_Dilution_Pattern_V2	0.383	0.381	0.378	0.374	0.37	0.368	0.363	0.362	0.361	0.359	0.357	0.353	0.347	0.342	0.338	0.333	0.33	0.326	0.323	0.32	0.317	0.315	0.313	0.313	0.313	0.315	0.317	0.318	0.321	0.322	0.321	0.321	0.321	0.32	0.322	0.323
F10	Sample	Dilution_10%	0.1	DMSO	Lycopene	Standard_Development	Run090	Standard_Measurement	Plate_01	Clariostar_Study	MB	Biofoundry_,_London	Linear_Dilution_Pattern_V2	0.206	0.203	0.201	0.196	0.192	0.189	0.185	0.182	0.18	0.178	0.174	0.171	0.166	0.162	0.158	0.155	0.153	0.151	0.148	0.147	0.145	0.144	0.143	0.143	0.143	0.144	0.143	0.143	0.144	0.145	0.145	0.144	0.144	0.144	0.144	0.143
F11	Blank	DMSO	NA	DMSO	NA	Standard_Development	Run090	Standard_Measurement	Plate_01	Clariostar_Study	MB	Biofoundry_,_London	Linear_Dilution_Pattern_V2	0.113	0.109	0.105	0.102	0.097	0.094	0.09	0.087	0.085	0.081	0.077	0.073	0.069	0.066	0.063	0.06	0.059	0.057	0.055	0.054	0.053	0.052	0.051	0.051	0.05	0.05	0.05	0.049	0.049	0.049	0.048	0.047	0.048	0.047	0.046	0.045
F12	Blank	DMSO	NA	DMSO	NA	Standard_Development	Run090	Standard_Measurement	Plate_01	Clariostar_Study	MB	Biofoundry_,_London	Linear_Dilution_Pattern_V2	0.115	0.111	0.107	0.103	0.099	0.096	0.091	0.089	0.085	0.081	0.078	0.073	0.07	0.066	0.063	0.061	0.059	0.057	0.055	0.054	0.053	0.053	0.051	0.051	0.05	0.05	0.05	0.048	0.048	0.048	0.048	0.047	0.047	0.046	0.046	0.045
G01	Sample	Dilution_85%	0.85	DMSO	Lycopene	Standard_Development	Run090	Standard_Measurement	Plate_01	Clariostar_Study	MB	Biofoundry_,_London	Linear_Dilution_Pattern_V2	1.034	1.037	1.039	1.038	1.034	1.033	1.028	1.031	1.033	1.036	1.04	1.035	1.027	1.017	1.01	1.002	0.996	0.994	0.983	0.975	0.966	0.96	0.954	0.953	0.952	0.956	0.96	0.964	0.97	0.971	0.969	0.963	0.961	0.96	0.962	0.965
G02	Sample	Dilution_65%	0.65	DMSO	Lycopene	Standard_Development	Run090	Standard_Measurement	Plate_01	Clariostar_Study	MB	Biofoundry_,_London	Linear_Dilution_Pattern_V2	0.724	0.724	0.722	0.72	0.716	0.714	0.709	0.708	0.71	0.71	0.71	0.706	0.698	0.693	0.686	0.679	0.673	0.669	0.662	0.655	0.651	0.647	0.642	0.642	0.642	0.647	0.651	0.656	0.659	0.661	0.662	0.661	0.66	0.659	0.661	0.666
G03	Sample	Dilution_45%	0.45	DMSO	Lycopene	Standard_Development	Run090	Standard_Measurement	Plate_01	Clariostar_Study	MB	Biofoundry_,_London	Linear_Dilution_Pattern_V2	0.546	0.545	0.544	0.541	0.537	0.533	0.529	0.527	0.528	0.528	0.526	0.521	0.515	0.51	0.504	0.499	0.495	0.489	0.485	0.481	0.476	0.474	0.471	0.471	0.47	0.473	0.475	0.478	0.481	0.483	0.482	0.481	0.479	0.479	0.48	0.483
G04	Sample	Dilution_25%	0.25	DMSO	Lycopene	Standard_Development	Run090	Standard_Measurement	Plate_01	Clariostar_Study	MB	Biofoundry_,_London	Linear_Dilution_Pattern_V2	0.343	0.342	0.338	0.334	0.33	0.327	0.323	0.321	0.319	0.317	0.314	0.311	0.307	0.301	0.297	0.292	0.29	0.287	0.283	0.28	0.278	0.276	0.274	0.274	0.275	0.276	0.277	0.279	0.281	0.283	0.283	0.282	0.282	0.281	0.282	0.284
G05	Sample	Dilution_05%	0.0499999999999999	DMSO	Lycopene	Standard_Development	Run090	Standard_Measurement	Plate_01	Clariostar_Study	MB	Biofoundry_,_London	Linear_Dilution_Pattern_V2	0.145	0.143	0.14	0.136	0.131	0.129	0.124	0.122	0.119	0.117	0.113	0.109	0.106	0.102	0.099	0.096	0.094	0.092	0.09	0.089	0.088	0.087	0.086	0.085	0.086	0.086	0.086	0.085	0.086	0.086	0.086	0.086	0.086	0.086	0.085	0.085
G06	Sample	Dilution_85%	0.85	DMSO	Lycopene	Standard_Development	Run090	Standard_Measurement	Plate_01	Clariostar_Study	MB	Biofoundry_,_London	Linear_Dilution_Pattern_V2	1.302	1.295	1.297	1.298	1.293	1.296	1.29	1.285	1.293	1.294	1.296	1.295	1.286	1.275	1.269	1.252	1.243	1.246	1.238	1.224	1.216	1.209	1.199	1.199	1.195	1.2	1.204	1.205	1.209	1.208	1.208	1.199	1.195	1.196	1.196	1.194
G07	Sample	Dilution_65%	0.65	DMSO	Lycopene	Standard_Development	Run090	Standard_Measurement	Plate_01	Clariostar_Study	MB	Biofoundry_,_London	Linear_Dilution_Pattern_V2	0.677	0.678	0.676	0.67	0.668	0.664	0.662	0.66	0.663	0.666	0.665	0.661	0.654	0.646	0.64	0.633	0.629	0.623	0.619	0.614	0.608	0.605	0.601	0.601	0.603	0.609	0.614	0.617	0.623	0.626	0.627	0.627	0.627	0.628	0.631	0.636
G08	Sample	Dilution_45%	0.45	DMSO	Lycopene	Standard_Development	Run090	Standard_Measurement	Plate_01	Clariostar_Study	MB	Biofoundry_,_London	Linear_Dilution_Pattern_V2	0.576	0.577	0.573	0.571	0.567	0.563	0.56	0.559	0.561	0.56	0.56	0.556	0.551	0.545	0.539	0.533	0.528	0.524	0.52	0.515	0.511	0.508	0.504	0.504	0.504	0.507	0.509	0.511	0.514	0.515	0.514	0.512	0.51	0.51	0.511	0.512
G09	Sample	Dilution_25%	0.25	DMSO	Lycopene	Standard_Development	Run090	Standard_Measurement	Plate_01	Clariostar_Study	MB	Biofoundry_,_London	Linear_Dilution_Pattern_V2	0.321	0.319	0.316	0.313	0.308	0.305	0.301	0.299	0.298	0.296	0.294	0.29	0.286	0.281	0.277	0.272	0.27	0.266	0.263	0.26	0.259	0.257	0.256	0.256	0.256	0.258	0.26	0.261	0.263	0.264	0.265	0.264	0.265	0.265	0.266	0.267
G10	Sample	Dilution_05%	0.0499999999999999	DMSO	Lycopene	Standard_Development	Run090	Standard_Measurement	Plate_01	Clariostar_Study	MB	Biofoundry_,_London	Linear_Dilution_Pattern_V2	0.164	0.16	0.157	0.152	0.148	0.145	0.142	0.139	0.136	0.134	0.13	0.126	0.122	0.118	0.116	0.113	0.111	0.109	0.107	0.106	0.104	0.103	0.102	0.102	0.102	0.102	0.102	0.102	0.102	0.102	0.102	0.101	0.101	0.101	0.1	0.1
G11	Blank	DMSO_Blank	NA	DMSO	NA	Standard_Development	Run090	Standard_Measurement	Plate_01	Clariostar_Study	MB	Biofoundry_,_London	Linear_Dilution_Pattern_V2	0.108	0.104	0.101	0.097	0.093	0.09	0.087	0.084	0.081	0.078	0.074	0.07	0.066	0.063	0.061	0.058	0.057	0.055	0.053	0.052	0.051	0.051	0.05	0.049	0.049	0.049	0.048	0.047	0.047	0.047	0.046	0.046	0.046	0.046	0.045	0.044
G12	Blank	DMSO_Blank	NA	DMSO	NA	Standard_Development	Run090	Standard_Measurement	Plate_01	Clariostar_Study	MB	Biofoundry_,_London	Linear_Dilution_Pattern_V2	0.111	0.108	0.104	0.1	0.096	0.093	0.088	0.086	0.084	0.08	0.077	0.073	0.069	0.066	0.063	0.061	0.06	0.058	0.056	0.055	0.053	0.053	0.052	0.051	0.052	0.051	0.051	0.049	0.049	0.049	0.048	0.048	0.048	0.048	0.047	0.046
H01	Sample	Dilution_85%	0.85	DMSO	Lycopene	Standard_Development	Run090	Standard_Measurement	Plate_01	Clariostar_Study	MB	Biofoundry_,_London	Linear_Dilution_Pattern_V2	0.897	0.899	0.899	0.895	0.893	0.887	0.885	0.884	0.887	0.889	0.892	0.888	0.879	0.867	0.858	0.85	0.842	0.838	0.833	0.826	0.82	0.815	0.811	0.81	0.812	0.819	0.826	0.832	0.838	0.841	0.842	0.841	0.841	0.841	0.845	0.851
H02	Sample	Dilution_65%	0.65	DMSO	Lycopene	Standard_Development	Run090	Standard_Measurement	Plate_01	Clariostar_Study	MB	Biofoundry_,_London	Linear_Dilution_Pattern_V2	0.689	0.688	0.688	0.683	0.679	0.675	0.671	0.67	0.671	0.673	0.673	0.668	0.662	0.655	0.648	0.64	0.636	0.629	0.626	0.62	0.615	0.612	0.609	0.607	0.609	0.614	0.619	0.623	0.628	0.631	0.632	0.632	0.631	0.63	0.633	0.638
H03	Sample	Dilution_45%	0.45	DMSO	Lycopene	Standard_Development	Run090	Standard_Measurement	Plate_01	Clariostar_Study	MB	Biofoundry_,_London	Linear_Dilution_Pattern_V2	0.519	0.519	0.515	0.512	0.507	0.503	0.499	0.498	0.497	0.498	0.496	0.492	0.487	0.48	0.475	0.469	0.465	0.46	0.456	0.451	0.447	0.445	0.442	0.441	0.443	0.447	0.45	0.452	0.455	0.457	0.457	0.456	0.456	0.456	0.457	0.46
H04	Sample	Dilution_25%	0.25	DMSO	Lycopene	Standard_Development	Run090	Standard_Measurement	Plate_01	Clariostar_Study	MB	Biofoundry_,_London	Linear_Dilution_Pattern_V2	0.328	0.325	0.322	0.318	0.314	0.309	0.305	0.304	0.302	0.302	0.298	0.294	0.289	0.283	0.278	0.274	0.273	0.27	0.266	0.263	0.261	0.259	0.258	0.257	0.259	0.259	0.261	0.263	0.265	0.266	0.267	0.266	0.266	0.266	0.267	0.269
H05	Sample	Dilution_05%	0.0499999999999999	DMSO	Lycopene	Standard_Development	Run090	Standard_Measurement	Plate_01	Clariostar_Study	MB	Biofoundry_,_London	Linear_Dilution_Pattern_V2	0.151	0.149	0.145	0.141	0.137	0.133	0.128	0.126	0.124	0.121	0.118	0.113	0.109	0.105	0.102	0.1	0.098	0.095	0.093	0.092	0.091	0.09	0.089	0.089	0.09	0.089	0.089	0.089	0.089	0.089	0.088	0.088	0.088	0.088	0.088	0.087
H06	Sample	Dilution_85%	0.85	DMSO	Lycopene	Standard_Development	Run090	Standard_Measurement	Plate_01	Clariostar_Study	MB	Biofoundry_,_London	Linear_Dilution_Pattern_V2	0.889	0.892	0.893	0.886	0.884	0.88	0.878	0.876	0.881	0.885	0.888	0.884	0.878	0.87	0.86	0.852	0.845	0.84	0.832	0.828	0.823	0.817	0.813	0.813	0.816	0.822	0.828	0.834	0.842	0.846	0.846	0.845	0.846	0.845	0.85	0.857
H07	Sample	Dilution_65%	0.65	DMSO	Lycopene	Standard_Development	Run090	Standard_Measurement	Plate_01	Clariostar_Study	MB	Biofoundry_,_London	Linear_Dilution_Pattern_V2	0.664	0.665	0.664	0.659	0.656	0.654	0.65	0.649	0.649	0.651	0.652	0.647	0.643	0.636	0.629	0.62	0.616	0.612	0.605	0.6	0.595	0.593	0.591	0.59	0.592	0.596	0.603	0.608	0.613	0.614	0.616	0.616	0.616	0.617	0.62	0.625
H08	Sample	Dilution_45%	0.45	DMSO	Lycopene	Standard_Development	Run090	Standard_Measurement	Plate_01	Clariostar_Study	MB	Biofoundry_,_London	Linear_Dilution_Pattern_V2	0.508	0.508	0.505	0.501	0.496	0.494	0.489	0.488	0.487	0.489	0.487	0.484	0.478	0.472	0.466	0.46	0.456	0.452	0.447	0.444	0.44	0.438	0.435	0.434	0.436	0.44	0.443	0.446	0.45	0.451	0.452	0.451	0.451	0.451	0.453	0.456
H09	Sample	Dilution_25%	0.25	DMSO	Lycopene	Standard_Development	Run090	Standard_Measurement	Plate_01	Clariostar_Study	MB	Biofoundry_,_London	Linear_Dilution_Pattern_V2	0.339	0.337	0.334	0.329	0.325	0.322	0.318	0.316	0.315	0.314	0.31	0.305	0.301	0.297	0.292	0.288	0.285	0.281	0.278	0.276	0.274	0.272	0.271	0.27	0.271	0.272	0.274	0.275	0.278	0.279	0.279	0.279	0.279	0.279	0.279	0.281
H10	Sample	Dilution_05%	0.0499999999999999	DMSO	Lycopene	Standard_Development	Run090	Standard_Measurement	Plate_01	Clariostar_Study	MB	Biofoundry_,_London	Linear_Dilution_Pattern_V2	0.142	0.138	0.135	0.131	0.128	0.125	0.121	0.119	0.115	0.112	0.109	0.105	0.101	0.098	0.095	0.092	0.091	0.088	0.086	0.085	0.084	0.084	0.083	0.082	0.083	0.082	0.082	0.082	0.082	0.083	0.082	0.082	0.082	0.082	0.081	0.081
H11	Blank	DMSO_Blank	NA	DMSO	NA	Standard_Development	Run090	Standard_Measurement	Plate_01	Clariostar_Study	MB	Biofoundry_,_London	Linear_Dilution_Pattern_V2	0.116	0.113	0.11	0.106	0.102	0.1	0.096	0.092	0.089	0.086	0.082	0.077	0.074	0.071	0.067	0.065	0.063	0.062	0.06	0.059	0.058	0.057	0.056	0.055	0.054	0.054	0.053	0.053	0.052	0.052	0.051	0.051	0.051	0.05	0.049	0.048
H12	Blank	DMSO_Blank	NA	DMSO	NA	Standard_Development	Run090	Standard_Measurement	Plate_01	Clariostar_Study	MB	Biofoundry_,_London	Linear_Dilution_Pattern_V2	0.111	0.107	0.104	0.099	0.096	0.094	0.089	0.086	0.082	0.079	0.074	0.07	0.067	0.063	0.061	0.059	0.057	0.055	0.053	0.052	0.052	0.051	0.05	0.049	0.049	0.049	0.048	0.047	0.047	0.047	0.046	0.046	0.046	0.045	0.045	0.044
[truncated: 122 more columns]
