# Supplementary material for: Construction of a Calibration Curve for Lycopene on a Liquid-Handling Platform—Wider Lessons for the Development of Automated Dilution Protocols
Source: ACS Synth Biol. 2024 Aug 3;13(8):2357–75. doi: 10.1021/acssynbio.4c00031 (PMC11334188; doi:10.1021/acssynbio.4c00031)
Supplement: Supplementary file 2 — sb4c00031_si_002.zip [file sb4c00031_si_002.zip › AggregatedData/Run090/Plate_01/Clariostar_Study/Clariostar_A-Measurement_04/001.csv]

Well	Content	Label	Dilution	Solvent	Solute	Project	Run	Step	Container	Study	Author	Institution	Comment	OD350	OD352	OD354	OD356	OD358	OD360	OD362	OD364	OD366	OD368	OD370	OD372	OD374	OD376	OD378	OD380	OD382	OD384	OD386	OD388	OD390	OD392	OD394	OD396	OD398	OD400	OD402	OD404	OD406	OD408	OD410	OD412	OD414	OD416	OD418	OD420
A01	Sample	Dilution_100%	1.0	DMSO	Lycopene	Standard_Development	Run090	Standard_Measurement	Plate_01	Clariostar_Study	MB	Biofoundry_,_London	Linear_Dilution_Pattern_V2	0.976	0.981	0.978	0.975	0.97	0.966	0.962	0.962	0.968	0.97	0.97	0.97	0.964	0.954	0.944	0.935	0.927	0.918	0.913	0.907	0.9	0.894	0.895	0.896	0.901	0.907	0.917	0.926	0.934	0.94	0.943	0.942	0.944	0.946	0.953	0.964
A02	Sample	Dilution_80%	0.8	DMSO	Lycopene	Standard_Development	Run090	Standard_Measurement	Plate_01	Clariostar_Study	MB	Biofoundry_,_London	Linear_Dilution_Pattern_V2	0.811	0.815	0.812	0.807	0.801	0.798	0.793	0.792	0.795	0.795	0.797	0.795	0.786	0.777	0.766	0.759	0.754	0.748	0.742	0.737	0.728	0.725	0.723	0.724	0.727	0.731	0.738	0.745	0.75	0.754	0.755	0.755	0.754	0.756	0.76	0.768
A03	Sample	Dilution_60%	0.6	DMSO	Lycopene	Standard_Development	Run090	Standard_Measurement	Plate_01	Clariostar_Study	MB	Biofoundry_,_London	Linear_Dilution_Pattern_V2	0.741	0.742	0.742	0.739	0.734	0.729	0.725	0.724	0.725	0.725	0.723	0.721	0.713	0.706	0.7	0.695	0.688	0.681	0.675	0.67	0.665	0.659	0.656	0.654	0.654	0.657	0.661	0.665	0.668	0.667	0.666	0.665	0.662	0.661	0.662	0.666
A04	Sample	Dilution_40%	0.4	DMSO	Lycopene	Standard_Development	Run090	Standard_Measurement	Plate_01	Clariostar_Study	MB	Biofoundry_,_London	Linear_Dilution_Pattern_V2	0.471	0.471	0.468	0.464	0.459	0.456	0.452	0.45	0.449	0.447	0.446	0.443	0.436	0.43	0.424	0.419	0.415	0.41	0.407	0.402	0.398	0.395	0.395	0.394	0.395	0.398	0.402	0.405	0.407	0.408	0.408	0.408	0.407	0.407	0.409	0.413
A05	Sample	Dilution_20%	0.2	DMSO	Lycopene	Standard_Development	Run090	Standard_Measurement	Plate_01	Clariostar_Study	MB	Biofoundry_,_London	Linear_Dilution_Pattern_V2	0.283	0.28	0.277	0.272	0.269	0.264	0.261	0.259	0.256	0.254	0.25	0.246	0.243	0.237	0.233	0.228	0.225	0.222	0.219	0.217	0.214	0.213	0.213	0.213	0.213	0.213	0.215	0.217	0.218	0.218	0.218	0.218	0.217	0.218	0.219	0.221
A06	Sample	Dilution_100%	1.0	DMSO	Lycopene	Standard_Development	Run090	Standard_Measurement	Plate_01	Clariostar_Study	MB	Biofoundry_,_London	Linear_Dilution_Pattern_V2	0.981	0.984	0.982	0.98	0.976	0.973	0.969	0.97	0.971	0.974	0.977	0.974	0.97	0.961	0.952	0.941	0.934	0.927	0.92	0.913	0.906	0.902	0.902	0.902	0.905	0.915	0.924	0.936	0.943	0.947	0.951	0.951	0.952	0.956	0.962	0.973
A07	Sample	Dilution_80%	0.8	DMSO	Lycopene	Standard_Development	Run090	Standard_Measurement	Plate_01	Clariostar_Study	MB	Biofoundry_,_London	Linear_Dilution_Pattern_V2	0.791	0.792	0.79	0.787	0.784	0.779	0.777	0.776	0.777	0.781	0.784	0.78	0.773	0.764	0.755	0.748	0.744	0.736	0.732	0.724	0.719	0.716	0.714	0.713	0.717	0.723	0.732	0.74	0.744	0.748	0.749	0.75	0.75	0.751	0.757	0.765
A08	Sample	Dilution_60%	0.6	DMSO	Lycopene	Standard_Development	Run090	Standard_Measurement	Plate_01	Clariostar_Study	MB	Biofoundry_,_London	Linear_Dilution_Pattern_V2	0.62	0.62	0.617	0.614	0.611	0.606	0.602	0.602	0.601	0.602	0.602	0.599	0.592	0.584	0.577	0.572	0.565	0.559	0.555	0.55	0.546	0.542	0.541	0.542	0.545	0.549	0.554	0.559	0.563	0.566	0.568	0.568	0.567	0.568	0.571	0.578
A09	Sample	Dilution_40%	0.4	DMSO	Lycopene	Standard_Development	Run090	Standard_Measurement	Plate_01	Clariostar_Study	MB	Biofoundry_,_London	Linear_Dilution_Pattern_V2	0.478	0.477	0.473	0.469	0.466	0.461	0.458	0.456	0.455	0.455	0.453	0.451	0.443	0.436	0.431	0.426	0.422	0.417	0.414	0.41	0.406	0.404	0.403	0.402	0.405	0.405	0.409	0.412	0.415	0.417	0.416	0.416	0.415	0.416	0.418	0.422
A10	Sample	Dilution_20%	0.2	DMSO	Lycopene	Standard_Development	Run090	Standard_Measurement	Plate_01	Clariostar_Study	MB	Biofoundry_,_London	Linear_Dilution_Pattern_V2	0.306	0.304	0.301	0.298	0.293	0.29	0.285	0.283	0.282	0.281	0.277	0.273	0.267	0.263	0.259	0.255	0.252	0.249	0.245	0.243	0.241	0.239	0.238	0.238	0.239	0.24	0.242	0.243	0.244	0.245	0.245	0.244	0.243	0.243	0.244	0.246
A11	Blank	DMSO_Blank	NA	DMSO	NA	Standard_Development	Run090	Standard_Measurement	Plate_01	Clariostar_Study	MB	Biofoundry_,_London	Linear_Dilution_Pattern_V2	0.111	0.108	0.104	0.101	0.096	0.093	0.088	0.086	0.083	0.08	0.076	0.073	0.069	0.065	0.063	0.06	0.059	0.057	0.055	0.053	0.053	0.052	0.051	0.051	0.05	0.05	0.05	0.049	0.048	0.048	0.048	0.047	0.047	0.046	0.046	0.046
A12	Blank	DMSO_Blank	NA	DMSO	NA	Standard_Development	Run090	Standard_Measurement	Plate_01	Clariostar_Study	MB	Biofoundry_,_London	Linear_Dilution_Pattern_V2	0.113	0.11	0.105	0.102	0.098	0.094	0.09	0.088	0.084	0.081	0.076	0.073	0.07	0.065	0.062	0.06	0.058	0.056	0.054	0.053	0.052	0.051	0.051	0.05	0.05	0.049	0.05	0.049	0.048	0.048	0.048	0.047	0.046	0.046	0.046	0.045
B01	Sample	Dilution_100%	1.0	DMSO	Lycopene	Standard_Development	Run090	Standard_Measurement	Plate_01	Clariostar_Study	MB	Biofoundry_,_London	Linear_Dilution_Pattern_V2	0.984	0.99	0.99	0.986	0.983	0.98	0.976	0.977	0.978	0.983	0.987	0.986	0.977	0.967	0.959	0.95	0.942	0.934	0.929	0.923	0.916	0.913	0.91	0.911	0.915	0.923	0.933	0.943	0.95	0.955	0.958	0.96	0.958	0.963	0.968	0.98
B02	Sample	Dilution_80%	0.8	DMSO	Lycopene	Standard_Development	Run090	Standard_Measurement	Plate_01	Clariostar_Study	MB	Biofoundry_,_London	Linear_Dilution_Pattern_V2	0.833	0.836	0.835	0.832	0.825	0.82	0.818	0.818	0.819	0.823	0.824	0.821	0.815	0.805	0.798	0.791	0.782	0.777	0.77	0.765	0.759	0.755	0.752	0.753	0.755	0.762	0.768	0.776	0.781	0.784	0.785	0.786	0.785	0.786	0.791	0.798
B03	Sample	Dilution_60%	0.6	DMSO	Lycopene	Standard_Development	Run090	Standard_Measurement	Plate_01	Clariostar_Study	MB	Biofoundry_,_London	Linear_Dilution_Pattern_V2	0.652	0.656	0.652	0.648	0.643	0.638	0.635	0.635	0.636	0.636	0.633	0.631	0.625	0.617	0.609	0.604	0.599	0.592	0.588	0.583	0.577	0.574	0.572	0.572	0.575	0.576	0.581	0.586	0.589	0.591	0.592	0.591	0.59	0.589	0.591	0.598
B04	Sample	Dilution_40%	0.4	DMSO	Lycopene	Standard_Development	Run090	Standard_Measurement	Plate_01	Clariostar_Study	MB	Biofoundry_,_London	Linear_Dilution_Pattern_V2	0.474	0.476	0.472	0.467	0.463	0.46	0.457	0.455	0.454	0.453	0.451	0.448	0.442	0.436	0.43	0.426	0.421	0.417	0.413	0.41	0.405	0.403	0.402	0.4	0.401	0.405	0.407	0.409	0.411	0.412	0.413	0.412	0.412	0.411	0.413	0.416
B05	Sample	Dilution_20%	0.2	DMSO	Lycopene	Standard_Development	Run090	Standard_Measurement	Plate_01	Clariostar_Study	MB	Biofoundry_,_London	Linear_Dilution_Pattern_V2	0.285	0.283	0.28	0.277	0.273	0.269	0.265	0.263	0.261	0.26	0.258	0.254	0.249	0.244	0.24	0.237	0.234	0.23	0.228	0.226	0.223	0.222	0.221	0.221	0.222	0.223	0.224	0.225	0.226	0.226	0.226	0.226	0.225	0.225	0.226	0.228
B06	Sample	Dilution_100%	1.0	DMSO	Lycopene	Standard_Development	Run090	Standard_Measurement	Plate_01	Clariostar_Study	MB	Biofoundry_,_London	Linear_Dilution_Pattern_V2	0.943	0.943	0.94	0.937	0.935	0.93	0.926	0.926	0.932	0.935	0.939	0.94	0.933	0.922	0.914	0.904	0.898	0.889	0.882	0.878	0.87	0.868	0.865	0.867	0.872	0.88	0.891	0.902	0.91	0.915	0.92	0.922	0.922	0.925	0.933	0.946
B07	Sample	Dilution_80%	0.8	DMSO	Lycopene	Standard_Development	Run090	Standard_Measurement	Plate_01	Clariostar_Study	MB	Biofoundry_,_London	Linear_Dilution_Pattern_V2	0.823	0.825	0.824	0.823	0.818	0.813	0.81	0.809	0.81	0.815	0.815	0.813	0.807	0.799	0.791	0.785	0.778	0.771	0.765	0.76	0.752	0.748	0.745	0.746	0.748	0.755	0.761	0.767	0.773	0.776	0.777	0.777	0.777	0.777	0.783	0.792
B08	Sample	Dilution_60%	0.6	DMSO	Lycopene	Standard_Development	Run090	Standard_Measurement	Plate_01	Clariostar_Study	MB	Biofoundry_,_London	Linear_Dilution_Pattern_V2	0.607	0.608	0.605	0.602	0.597	0.593	0.59	0.588	0.589	0.591	0.589	0.588	0.581	0.573	0.568	0.563	0.556	0.55	0.546	0.542	0.538	0.534	0.532	0.533	0.536	0.54	0.545	0.55	0.554	0.557	0.559	0.559	0.558	0.558	0.563	0.569
B09	Sample	Dilution_40%	0.4	DMSO	Lycopene	Standard_Development	Run090	Standard_Measurement	Plate_01	Clariostar_Study	MB	Biofoundry_,_London	Linear_Dilution_Pattern_V2	0.455	0.453	0.449	0.447	0.442	0.437	0.434	0.434	0.434	0.433	0.43	0.428	0.422	0.416	0.411	0.406	0.403	0.398	0.395	0.391	0.387	0.384	0.383	0.384	0.385	0.387	0.39	0.394	0.395	0.397	0.398	0.398	0.396	0.397	0.4	0.403
B10	Sample	Dilution_20%	0.2	DMSO	Lycopene	Standard_Development	Run090	Standard_Measurement	Plate_01	Clariostar_Study	MB	Biofoundry_,_London	Linear_Dilution_Pattern_V2	0.268	0.266	0.263	0.26	0.256	0.253	0.248	0.247	0.244	0.242	0.239	0.236	0.231	0.226	0.223	0.219	0.217	0.214	0.211	0.208	0.207	0.205	0.205	0.204	0.205	0.206	0.208	0.209	0.21	0.21	0.21	0.21	0.209	0.21	0.212	0.214
B11	Blank	DMSO_Blank	NA	DMSO	NA	Standard_Development	Run090	Standard_Measurement	Plate_01	Clariostar_Study	MB	Biofoundry_,_London	Linear_Dilution_Pattern_V2	0.111	0.109	0.105	0.101	0.097	0.094	0.09	0.087	0.084	0.082	0.077	0.074	0.07	0.067	0.064	0.062	0.06	0.058	0.056	0.054	0.054	0.053	0.052	0.052	0.052	0.052	0.051	0.051	0.05	0.05	0.049	0.049	0.048	0.048	0.048	0.047
B12	Blank	DMSO_Blank	NA	DMSO	NA	Standard_Development	Run090	Standard_Measurement	Plate_01	Clariostar_Study	MB	Biofoundry_,_London	Linear_Dilution_Pattern_V2	0.11	0.106	0.103	0.099	0.095	0.092	0.088	0.085	0.083	0.079	0.075	0.071	0.067	0.064	0.062	0.06	0.058	0.056	0.054	0.053	0.052	0.051	0.051	0.05	0.05	0.05	0.05	0.048	0.048	0.048	0.048	0.047	0.046	0.046	0.046	0.045
C01	Sample	Dilution_95%	0.95	DMSO	Lycopene	Standard_Development	Run090	Standard_Measurement	Plate_01	Clariostar_Study	MB	Biofoundry_,_London	Linear_Dilution_Pattern_V2	0.945	0.947	0.947	0.946	0.94	0.937	0.932	0.931	0.934	0.939	0.942	0.939	0.932	0.921	0.912	0.905	0.898	0.892	0.886	0.88	0.87	0.867	0.865	0.865	0.871	0.876	0.887	0.893	0.9	0.904	0.904	0.906	0.907	0.909	0.914	0.925
C02	Sample	Dilution_75%	0.75	DMSO	Lycopene	Standard_Development	Run090	Standard_Measurement	Plate_01	Clariostar_Study	MB	Biofoundry_,_London	Linear_Dilution_Pattern_V2	0.766	0.766	0.766	0.764	0.76	0.756	0.752	0.751	0.75	0.754	0.753	0.751	0.743	0.735	0.727	0.72	0.715	0.709	0.702	0.696	0.69	0.686	0.685	0.686	0.689	0.693	0.699	0.704	0.708	0.712	0.713	0.712	0.71	0.712	0.716	0.723
C03	Sample	Dilution_55%	0.55	DMSO	Lycopene	Standard_Development	Run090	Standard_Measurement	Plate_01	Clariostar_Study	MB	Biofoundry_,_London	Linear_Dilution_Pattern_V2	0.736	0.737	0.737	0.733	0.728	0.724	0.72	0.719	0.718	0.72	0.718	0.716	0.707	0.7	0.692	0.688	0.681	0.675	0.668	0.665	0.659	0.654	0.651	0.649	0.649	0.651	0.654	0.655	0.655	0.656	0.655	0.652	0.649	0.647	0.647	0.649
C04	Sample	Dilution_35%	0.35	DMSO	Lycopene	Standard_Development	Run090	Standard_Measurement	Plate_01	Clariostar_Study	MB	Biofoundry_,_London	Linear_Dilution_Pattern_V2	0.47	0.468	0.466	0.462	0.457	0.453	0.449	0.448	0.446	0.446	0.443	0.44	0.433	0.428	0.422	0.418	0.413	0.409	0.405	0.402	0.398	0.394	0.392	0.392	0.392	0.393	0.395	0.397	0.397	0.397	0.396	0.395	0.393	0.392	0.393	0.394
C05	Sample	Dilution_15%	0.15	DMSO	Lycopene	Standard_Development	Run090	Standard_Measurement	Plate_01	Clariostar_Study	MB	Biofoundry_,_London	Linear_Dilution_Pattern_V2	0.397	0.396	0.393	0.39	0.385	0.381	0.378	0.376	0.373	0.371	0.367	0.363	0.359	0.354	0.351	0.347	0.344	0.34	0.336	0.334	0.33	0.327	0.326	0.324	0.322	0.321	0.32	0.319	0.317	0.316	0.314	0.311	0.308	0.306	0.304	0.303
C06	Sample	Dilution_95%	0.95	DMSO	Lycopene	Standard_Development	Run090	Standard_Measurement	Plate_01	Clariostar_Study	MB	Biofoundry_,_London	Linear_Dilution_Pattern_V2	0.906	0.909	0.907	0.906	0.901	0.896	0.893	0.893	0.897	0.902	0.901	0.901	0.895	0.886	0.878	0.869	0.861	0.854	0.848	0.843	0.834	0.832	0.831	0.833	0.836	0.843	0.851	0.863	0.87	0.875	0.878	0.879	0.879	0.881	0.888	0.899
C07	Sample	Dilution_75%	0.75	DMSO	Lycopene	Standard_Development	Run090	Standard_Measurement	Plate_01	Clariostar_Study	MB	Biofoundry_,_London	Linear_Dilution_Pattern_V2	0.875	0.877	0.874	0.873	0.868	0.862	0.858	0.858	0.861	0.863	0.864	0.862	0.855	0.847	0.84	0.831	0.825	0.818	0.813	0.807	0.799	0.794	0.791	0.793	0.794	0.799	0.802	0.808	0.812	0.815	0.813	0.812	0.81	0.81	0.812	0.819
C08	Sample	Dilution_55%	0.55	DMSO	Lycopene	Standard_Development	Run090	Standard_Measurement	Plate_01	Clariostar_Study	MB	Biofoundry_,_London	Linear_Dilution_Pattern_V2	0.614	0.614	0.612	0.608	0.603	0.599	0.595	0.596	0.596	0.595	0.594	0.591	0.586	0.579	0.573	0.566	0.561	0.556	0.55	0.547	0.541	0.538	0.536	0.535	0.537	0.539	0.542	0.547	0.549	0.551	0.551	0.55	0.549	0.548	0.549	0.555
C09	Sample	Dilution_35%	0.35	DMSO	Lycopene	Standard_Development	Run090	Standard_Measurement	Plate_01	Clariostar_Study	MB	Biofoundry_,_London	Linear_Dilution_Pattern_V2	0.42	0.419	0.416	0.413	0.409	0.404	0.4	0.399	0.398	0.396	0.394	0.393	0.386	0.379	0.373	0.37	0.365	0.362	0.358	0.355	0.352	0.349	0.347	0.347	0.349	0.351	0.353	0.355	0.357	0.358	0.358	0.357	0.357	0.357	0.359	0.361
C10	Sample	Dilution_15%	0.15	DMSO	Lycopene	Standard_Development	Run090	Standard_Measurement	Plate_01	Clariostar_Study	MB	Biofoundry_,_London	Linear_Dilution_Pattern_V2	0.249	0.245	0.242	0.238	0.235	0.23	0.227	0.225	0.222	0.22	0.216	0.214	0.209	0.204	0.201	0.198	0.194	0.191	0.189	0.187	0.185	0.184	0.182	0.183	0.184	0.184	0.186	0.186	0.187	0.188	0.187	0.187	0.186	0.186	0.187	0.188
C11	Blank	DMSO_Blank	NA	DMSO	NA	Standard_Development	Run090	Standard_Measurement	Plate_01	Clariostar_Study	MB	Biofoundry_,_London	Linear_Dilution_Pattern_V2	0.111	0.108	0.105	0.101	0.097	0.094	0.089	0.087	0.083	0.08	0.075	0.072	0.068	0.065	0.062	0.06	0.058	0.055	0.054	0.053	0.052	0.051	0.05	0.05	0.049	0.049	0.049	0.048	0.047	0.047	0.046	0.047	0.046	0.045	0.045	0.045
C12	Blank	DMSO_Blank	NA	DMSO	NA	Standard_Development	Run090	Standard_Measurement	Plate_01	Clariostar_Study	MB	Biofoundry_,_London	Linear_Dilution_Pattern_V2	0.112	0.108	0.105	0.101	0.096	0.093	0.089	0.086	0.083	0.081	0.076	0.071	0.069	0.065	0.062	0.06	0.058	0.056	0.055	0.053	0.051	0.051	0.05	0.05	0.05	0.049	0.049	0.048	0.048	0.047	0.047	0.046	0.046	0.045	0.045	0.044
D01	Sample	Dilution_95%	0.95	DMSO	Lycopene	Standard_Development	Run090	Standard_Measurement	Plate_01	Clariostar_Study	MB	Biofoundry_,_London	Linear_Dilution_Pattern_V2	0.952	0.956	0.953	0.95	0.945	0.942	0.939	0.941	0.942	0.945	0.948	0.946	0.94	0.93	0.92	0.912	0.904	0.898	0.892	0.884	0.877	0.872	0.87	0.87	0.874	0.884	0.893	0.901	0.907	0.911	0.913	0.914	0.914	0.917	0.922	0.932
D02	Sample	Dilution_75%	0.75	DMSO	Lycopene	Standard_Development	Run090	Standard_Measurement	Plate_01	Clariostar_Study	MB	Biofoundry_,_London	Linear_Dilution_Pattern_V2	0.84	0.844	0.84	0.837	0.832	0.829	0.824	0.824	0.824	0.827	0.828	0.824	0.819	0.81	0.802	0.794	0.788	0.779	0.774	0.768	0.762	0.759	0.756	0.755	0.757	0.761	0.764	0.772	0.777	0.779	0.778	0.777	0.776	0.775	0.778	0.785
D03	Sample	Dilution_55%	0.55	DMSO	Lycopene	Standard_Development	Run090	Standard_Measurement	Plate_01	Clariostar_Study	MB	Biofoundry_,_London	Linear_Dilution_Pattern_V2	0.605	0.605	0.604	0.6	0.593	0.591	0.589	0.587	0.587	0.586	0.586	0.584	0.579	0.569	0.562	0.557	0.551	0.545	0.541	0.537	0.532	0.529	0.527	0.527	0.527	0.531	0.536	0.539	0.542	0.544	0.545	0.544	0.542	0.542	0.544	0.549
D04	Sample	Dilution_35%	0.35	DMSO	Lycopene	Standard_Development	Run090	Standard_Measurement	Plate_01	Clariostar_Study	MB	Biofoundry_,_London	Linear_Dilution_Pattern_V2	0.527	0.526	0.523	0.521	0.517	0.514	0.51	0.508	0.507	0.505	0.504	0.501	0.496	0.489	0.483	0.479	0.474	0.469	0.466	0.462	0.456	0.454	0.451	0.45	0.449	0.45	0.451	0.451	0.452	0.452	0.45	0.449	0.446	0.444	0.443	0.445
D05	Sample	Dilution_15%	0.15	DMSO	Lycopene	Standard_Development	Run090	Standard_Measurement	Plate_01	Clariostar_Study	MB	Biofoundry_,_London	Linear_Dilution_Pattern_V2	0.272	0.269	0.266	0.263	0.259	0.255	0.252	0.249	0.247	0.245	0.241	0.238	0.234	0.23	0.225	0.222	0.219	0.216	0.214	0.211	0.208	0.207	0.206	0.205	0.205	0.206	0.207	0.207	0.207	0.207	0.207	0.206	0.205	0.204	0.204	0.205
D06	Sample	Dilution_95%	0.95	DMSO	Lycopene	Standard_Development	Run090	Standard_Measurement	Plate_01	Clariostar_Study	MB	Biofoundry_,_London	Linear_Dilution_Pattern_V2	0.944	0.945	0.944	0.94	0.937	0.932	0.928	0.932	0.934	0.938	0.938	0.941	0.934	0.926	0.914	0.907	0.897	0.89	0.883	0.878	0.87	0.867	0.865	0.868	0.87	0.876	0.887	0.897	0.904	0.908	0.91	0.91	0.911	0.914	0.92	0.931
D07	Sample	Dilution_75%	0.75	DMSO	Lycopene	Standard_Development	Run090	Standard_Measurement	Plate_01	Clariostar_Study	MB	Biofoundry_,_London	Linear_Dilution_Pattern_V2	0.783	0.782	0.782	0.779	0.773	0.768	0.765	0.767	0.767	0.768	0.769	0.767	0.762	0.753	0.744	0.738	0.73	0.723	0.719	0.713	0.707	0.702	0.7	0.702	0.704	0.709	0.715	0.722	0.725	0.728	0.73	0.73	0.728	0.728	0.733	0.741
D08	Sample	Dilution_55%	0.55	DMSO	Lycopene	Standard_Development	Run090	Standard_Measurement	Plate_01	Clariostar_Study	MB	Biofoundry_,_London	Linear_Dilution_Pattern_V2	0.685	0.686	0.684	0.683	0.678	0.675	0.671	0.67	0.671	0.672	0.669	0.669	0.663	0.654	0.648	0.643	0.637	0.631	0.627	0.621	0.615	0.611	0.609	0.608	0.608	0.611	0.615	0.619	0.621	0.621	0.621	0.619	0.616	0.615	0.616	0.621
D09	Sample	Dilution_35%	0.35	DMSO	Lycopene	Standard_Development	Run090	Standard_Measurement	Plate_01	Clariostar_Study	MB	Biofoundry_,_London	Linear_Dilution_Pattern_V2	0.455	0.454	0.452	0.448	0.443	0.44	0.436	0.434	0.434	0.433	0.43	0.427	0.422	0.416	0.411	0.407	0.402	0.398	0.394	0.391	0.387	0.384	0.382	0.381	0.381	0.383	0.385	0.387	0.387	0.387	0.387	0.386	0.385	0.384	0.385	0.387
D10	Sample	Dilution_15%	0.15	DMSO	Lycopene	Standard_Development	Run090	Standard_Measurement	Plate_01	Clariostar_Study	MB	Biofoundry_,_London	Linear_Dilution_Pattern_V2	0.275	0.275	0.271	0.267	0.264	0.26	0.257	0.254	0.253	0.249	0.247	0.244	0.238	0.234	0.23	0.227	0.224	0.221	0.219	0.216	0.214	0.212	0.211	0.21	0.211	0.212	0.212	0.212	0.211	0.212	0.212	0.211	0.21	0.209	0.209	0.21
D11	Blank	DMSO_Blank	NA	DMSO	NA	Standard_Development	Run090	Standard_Measurement	Plate_01	Clariostar_Study	MB	Biofoundry_,_London	Linear_Dilution_Pattern_V2	0.113	0.109	0.105	0.102	0.098	0.094	0.09	0.088	0.086	0.083	0.078	0.074	0.071	0.067	0.064	0.062	0.06	0.058	0.057	0.055	0.054	0.053	0.053	0.052	0.052	0.052	0.051	0.051	0.05	0.049	0.049	0.049	0.048	0.048	0.048	0.047
D12	Blank	DMSO_Blank	NA	DMSO	NA	Standard_Development	Run090	Standard_Measurement	Plate_01	Clariostar_Study	MB	Biofoundry_,_London	Linear_Dilution_Pattern_V2	0.109	0.105	0.101	0.098	0.095	0.091	0.088	0.085	0.081	0.078	0.074	0.071	0.067	0.063	0.06	0.058	0.056	0.054	0.053	0.051	0.05	0.05	0.05	0.05	0.049	0.049	0.048	0.047	0.047	0.046	0.046	0.046	0.045	0.044	0.044	0.044
E01	Sample	Dilution_90%	0.9	DMSO	Lycopene	Standard_Development	Run090	Standard_Measurement	Plate_01	Clariostar_Study	MB	Biofoundry_,_London	Linear_Dilution_Pattern_V2	0.929	0.931	0.929	0.928	0.924	0.919	0.916	0.919	0.92	0.922	0.922	0.922	0.913	0.905	0.898	0.889	0.88	0.875	0.868	0.863	0.855	0.851	0.848	0.848	0.853	0.858	0.865	0.875	0.88	0.884	0.885	0.886	0.885	0.886	0.891	0.901
E02	Sample	Dilution_70%	0.7	DMSO	Lycopene	Standard_Development	Run090	Standard_Measurement	Plate_01	Clariostar_Study	MB	Biofoundry_,_London	Linear_Dilution_Pattern_V2	0.761	0.762	0.76	0.756	0.751	0.747	0.744	0.742	0.744	0.745	0.746	0.745	0.738	0.728	0.721	0.714	0.707	0.701	0.697	0.691	0.684	0.679	0.677	0.677	0.68	0.684	0.69	0.695	0.7	0.703	0.704	0.704	0.703	0.702	0.707	0.713
E03	Sample	Dilution_50%	0.5	DMSO	Lycopene	Standard_Development	Run090	Standard_Measurement	Plate_01	Clariostar_Study	MB	Biofoundry_,_London	Linear_Dilution_Pattern_V2	0.647	0.648	0.646	0.641	0.637	0.633	0.63	0.631	0.628	0.629	0.626	0.625	0.62	0.612	0.606	0.6	0.593	0.588	0.583	0.578	0.571	0.569	0.566	0.564	0.565	0.566	0.568	0.571	0.572	0.572	0.571	0.569	0.567	0.565	0.565	0.568
E04	Sample	Dilution_30%	0.3	DMSO	Lycopene	Standard_Development	Run090	Standard_Measurement	Plate_01	Clariostar_Study	MB	Biofoundry_,_London	Linear_Dilution_Pattern_V2	0.432	0.431	0.429	0.426	0.423	0.418	0.415	0.413	0.411	0.41	0.406	0.403	0.399	0.393	0.388	0.384	0.379	0.376	0.372	0.367	0.365	0.364	0.361	0.36	0.361	0.362	0.363	0.365	0.365	0.365	0.365	0.363	0.362	0.361	0.362	0.363
E05	Sample	Dilution_10%	0.1	DMSO	Lycopene	Standard_Development	Run090	Standard_Measurement	Plate_01	Clariostar_Study	MB	Biofoundry_,_London	Linear_Dilution_Pattern_V2	0.203	0.2	0.198	0.194	0.19	0.186	0.182	0.18	0.178	0.175	0.172	0.169	0.164	0.16	0.156	0.154	0.151	0.148	0.146	0.145	0.143	0.141	0.141	0.141	0.141	0.142	0.142	0.141	0.142	0.142	0.142	0.142	0.141	0.141	0.141	0.141
E06	Sample	Dilution_90%	0.9	DMSO	Lycopene	Standard_Development	Run090	Standard_Measurement	Plate_01	Clariostar_Study	MB	Biofoundry_,_London	Linear_Dilution_Pattern_V2	0.944	0.944	0.944	0.942	0.937	0.934	0.93	0.929	0.935	0.939	0.939	0.94	0.933	0.923	0.915	0.908	0.898	0.889	0.883	0.877	0.87	0.865	0.864	0.864	0.866	0.875	0.88	0.888	0.893	0.896	0.897	0.897	0.897	0.898	0.903	0.91
E07	Sample	Dilution_70%	0.7	DMSO	Lycopene	Standard_Development	Run090	Standard_Measurement	Plate_01	Clariostar_Study	MB	Biofoundry_,_London	Linear_Dilution_Pattern_V2	0.775	0.777	0.775	0.771	0.768	0.764	0.759	0.76	0.76	0.762	0.764	0.761	0.755	0.746	0.738	0.731	0.725	0.718	0.713	0.708	0.702	0.697	0.693	0.693	0.694	0.699	0.704	0.71	0.714	0.716	0.716	0.715	0.714	0.714	0.717	0.722
E08	Sample	Dilution_50%	0.5	DMSO	Lycopene	Standard_Development	Run090	Standard_Measurement	Plate_01	Clariostar_Study	MB	Biofoundry_,_London	Linear_Dilution_Pattern_V2	0.627	0.627	0.623	0.621	0.616	0.613	0.608	0.608	0.607	0.609	0.606	0.605	0.6	0.592	0.586	0.581	0.575	0.568	0.564	0.56	0.554	0.549	0.548	0.547	0.547	0.549	0.551	0.554	0.554	0.555	0.555	0.553	0.55	0.549	0.549	0.551
E09	Sample	Dilution_30%	0.3	DMSO	Lycopene	Standard_Development	Run090	Standard_Measurement	Plate_01	Clariostar_Study	MB	Biofoundry_,_London	Linear_Dilution_Pattern_V2	0.421	0.421	0.419	0.415	0.412	0.408	0.403	0.401	0.4	0.399	0.396	0.393	0.388	0.381	0.377	0.373	0.369	0.364	0.361	0.358	0.354	0.352	0.35	0.35	0.35	0.351	0.352	0.354	0.355	0.354	0.353	0.353	0.351	0.35	0.351	0.353
E10	Sample	Dilution_10%	0.1	DMSO	Lycopene	Standard_Development	Run090	Standard_Measurement	Plate_01	Clariostar_Study	MB	Biofoundry_,_London	Linear_Dilution_Pattern_V2	0.22	0.218	0.215	0.211	0.208	0.204	0.201	0.198	0.195	0.193	0.189	0.186	0.182	0.177	0.174	0.171	0.168	0.165	0.164	0.161	0.16	0.159	0.157	0.158	0.157	0.157	0.157	0.157	0.158	0.157	0.156	0.156	0.155	0.154	0.154	0.155
E11	Blank	DMSO_Blank	NA	DMSO	NA	Standard_Development	Run090	Standard_Measurement	Plate_01	Clariostar_Study	MB	Biofoundry_,_London	Linear_Dilution_Pattern_V2	0.111	0.107	0.104	0.1	0.097	0.093	0.089	0.088	0.083	0.081	0.077	0.073	0.069	0.066	0.063	0.061	0.059	0.057	0.055	0.054	0.053	0.052	0.052	0.052	0.051	0.051	0.05	0.05	0.049	0.049	0.049	0.048	0.047	0.047	0.047	0.046
E12	Blank	DMSO_Blank	NA	DMSO	NA	Standard_Development	Run090	Standard_Measurement	Plate_01	Clariostar_Study	MB	Biofoundry_,_London	Linear_Dilution_Pattern_V2	0.11	0.106	0.103	0.1	0.096	0.092	0.088	0.087	0.083	0.08	0.076	0.072	0.069	0.065	0.062	0.06	0.059	0.057	0.055	0.053	0.052	0.052	0.051	0.051	0.051	0.05	0.051	0.049	0.049	0.048	0.048	0.048	0.047	0.046	0.046	0.046
F01	Sample	Dilution_90%	0.9	DMSO	Lycopene	Standard_Development	Run090	Standard_Measurement	Plate_01	Clariostar_Study	MB	Biofoundry_,_London	Linear_Dilution_Pattern_V2	1.351	1.354	1.357	1.355	1.348	1.35	1.348	1.35	1.354	1.348	1.353	1.351	1.343	1.331	1.327	1.319	1.31	1.296	1.29	1.284	1.271	1.26	1.254	1.251	1.247	1.249	1.254	1.258	1.257	1.254	1.251	1.244	1.24	1.231	1.229	1.232
F02	Sample	Dilution_70%	0.7	DMSO	Lycopene	Standard_Development	Run090	Standard_Measurement	Plate_01	Clariostar_Study	MB	Biofoundry_,_London	Linear_Dilution_Pattern_V2	0.756	0.758	0.758	0.754	0.748	0.743	0.741	0.741	0.741	0.742	0.74	0.736	0.73	0.723	0.715	0.71	0.703	0.696	0.691	0.685	0.678	0.674	0.672	0.672	0.673	0.678	0.684	0.689	0.692	0.695	0.694	0.694	0.694	0.695	0.697	0.703
F03	Sample	Dilution_50%	0.5	DMSO	Lycopene	Standard_Development	Run090	Standard_Measurement	Plate_01	Clariostar_Study	MB	Biofoundry_,_London	Linear_Dilution_Pattern_V2	0.711	0.714	0.711	0.709	0.704	0.7	0.696	0.696	0.695	0.695	0.693	0.692	0.686	0.677	0.671	0.665	0.66	0.652	0.647	0.643	0.636	0.632	0.628	0.627	0.626	0.627	0.629	0.631	0.632	0.631	0.628	0.625	0.623	0.62	0.62	0.621
F04	Sample	Dilution_30%	0.3	DMSO	Lycopene	Standard_Development	Run090	Standard_Measurement	Plate_01	Clariostar_Study	MB	Biofoundry_,_London	Linear_Dilution_Pattern_V2	0.471	0.471	0.468	0.465	0.462	0.458	0.454	0.454	0.451	0.449	0.445	0.443	0.438	0.432	0.427	0.422	0.418	0.414	0.411	0.406	0.403	0.399	0.398	0.397	0.396	0.397	0.398	0.399	0.398	0.398	0.397	0.396	0.392	0.392	0.392	0.393
F05	Sample	Dilution_10%	0.1	DMSO	Lycopene	Standard_Development	Run090	Standard_Measurement	Plate_01	Clariostar_Study	MB	Biofoundry_,_London	Linear_Dilution_Pattern_V2	0.2	0.197	0.193	0.19	0.186	0.182	0.179	0.176	0.173	0.17	0.167	0.165	0.16	0.156	0.153	0.149	0.147	0.144	0.142	0.141	0.139	0.137	0.137	0.137	0.137	0.138	0.138	0.138	0.139	0.138	0.139	0.138	0.138	0.137	0.138	0.139
F06	Sample	Dilution_90%	0.9	DMSO	Lycopene	Standard_Development	Run090	Standard_Measurement	Plate_01	Clariostar_Study	MB	Biofoundry_,_London	Linear_Dilution_Pattern_V2	1.05	1.052	1.051	1.048	1.044	1.043	1.04	1.04	1.039	1.044	1.045	1.043	1.038	1.027	1.02	1.011	1.004	0.996	0.988	0.982	0.975	0.969	0.966	0.964	0.969	0.974	0.979	0.987	0.99	0.994	0.995	0.994	0.992	0.99	0.994	1.004
F07	Sample	Dilution_70%	0.7	DMSO	Lycopene	Standard_Development	Run090	Standard_Measurement	Plate_01	Clariostar_Study	MB	Biofoundry_,_London	Linear_Dilution_Pattern_V2	0.718	0.716	0.714	0.711	0.707	0.702	0.698	0.698	0.699	0.702	0.702	0.701	0.694	0.684	0.677	0.672	0.667	0.66	0.655	0.649	0.644	0.639	0.637	0.638	0.641	0.646	0.65	0.657	0.662	0.665	0.666	0.667	0.666	0.667	0.67	0.676
F08	Sample	Dilution_50%	0.5	DMSO	Lycopene	Standard_Development	Run090	Standard_Measurement	Plate_01	Clariostar_Study	MB	Biofoundry_,_London	Linear_Dilution_Pattern_V2	0.644	0.643	0.642	0.639	0.634	0.63	0.627	0.626	0.625	0.626	0.626	0.624	0.616	0.609	0.604	0.598	0.593	0.589	0.584	0.578	0.573	0.57	0.567	0.566	0.566	0.569	0.571	0.574	0.576	0.576	0.575	0.574	0.573	0.571	0.572	0.575
F09	Sample	Dilution_30%	0.3	DMSO	Lycopene	Standard_Development	Run090	Standard_Measurement	Plate_01	Clariostar_Study	MB	Biofoundry_,_London	Linear_Dilution_Pattern_V2	0.386	0.385	0.381	0.378	0.374	0.369	0.366	0.363	0.362	0.36	0.358	0.356	0.351	0.344	0.34	0.336	0.333	0.329	0.326	0.323	0.319	0.317	0.316	0.316	0.317	0.318	0.321	0.322	0.323	0.324	0.323	0.323	0.322	0.322	0.323	0.326
F10	Sample	Dilution_10%	0.1	DMSO	Lycopene	Standard_Development	Run090	Standard_Measurement	Plate_01	Clariostar_Study	MB	Biofoundry_,_London	Linear_Dilution_Pattern_V2	0.214	0.212	0.208	0.204	0.2	0.197	0.195	0.191	0.189	0.186	0.182	0.178	0.174	0.17	0.167	0.164	0.161	0.159	0.157	0.155	0.153	0.152	0.151	0.15	0.151	0.151	0.151	0.152	0.152	0.152	0.152	0.152	0.151	0.151	0.151	0.152
F11	Blank	DMSO	NA	DMSO	NA	Standard_Development	Run090	Standard_Measurement	Plate_01	Clariostar_Study	MB	Biofoundry_,_London	Linear_Dilution_Pattern_V2	0.113	0.109	0.106	0.102	0.098	0.094	0.09	0.088	0.084	0.081	0.077	0.074	0.07	0.067	0.064	0.061	0.059	0.057	0.055	0.054	0.052	0.052	0.051	0.051	0.051	0.051	0.05	0.049	0.048	0.048	0.048	0.048	0.047	0.046	0.046	0.046
F12	Blank	DMSO	NA	DMSO	NA	Standard_Development	Run090	Standard_Measurement	Plate_01	Clariostar_Study	MB	Biofoundry_,_London	Linear_Dilution_Pattern_V2	0.115	0.111	0.107	0.104	0.099	0.096	0.092	0.089	0.085	0.082	0.078	0.074	0.069	0.066	0.064	0.061	0.059	0.057	0.056	0.054	0.053	0.052	0.051	0.051	0.05	0.05	0.05	0.049	0.049	0.048	0.048	0.048	0.047	0.046	0.046	0.046
G01	Sample	Dilution_85%	0.85	DMSO	Lycopene	Standard_Development	Run090	Standard_Measurement	Plate_01	Clariostar_Study	MB	Biofoundry_,_London	Linear_Dilution_Pattern_V2	1.064	1.064	1.063	1.063	1.063	1.058	1.054	1.052	1.058	1.06	1.06	1.06	1.052	1.043	1.034	1.027	1.022	1.012	1.005	0.997	0.987	0.98	0.977	0.974	0.975	0.977	0.981	0.988	0.988	0.987	0.987	0.986	0.981	0.978	0.978	0.983
G02	Sample	Dilution_65%	0.65	DMSO	Lycopene	Standard_Development	Run090	Standard_Measurement	Plate_01	Clariostar_Study	MB	Biofoundry_,_London	Linear_Dilution_Pattern_V2	0.742	0.743	0.743	0.739	0.735	0.731	0.728	0.727	0.726	0.729	0.726	0.724	0.72	0.713	0.705	0.697	0.692	0.686	0.68	0.674	0.667	0.663	0.661	0.66	0.661	0.664	0.669	0.673	0.675	0.677	0.677	0.677	0.674	0.673	0.674	0.68
G03	Sample	Dilution_45%	0.45	DMSO	Lycopene	Standard_Development	Run090	Standard_Measurement	Plate_01	Clariostar_Study	MB	Biofoundry_,_London	Linear_Dilution_Pattern_V2	0.538	0.537	0.535	0.53	0.526	0.522	0.517	0.517	0.516	0.516	0.515	0.512	0.507	0.5	0.494	0.489	0.484	0.48	0.475	0.472	0.467	0.462	0.461	0.462	0.462	0.465	0.467	0.47	0.472	0.473	0.473	0.472	0.471	0.471	0.472	0.475
G04	Sample	Dilution_25%	0.25	DMSO	Lycopene	Standard_Development	Run090	Standard_Measurement	Plate_01	Clariostar_Study	MB	Biofoundry_,_London	Linear_Dilution_Pattern_V2	0.355	0.352	0.349	0.345	0.342	0.338	0.335	0.333	0.33	0.329	0.326	0.323	0.318	0.313	0.308	0.304	0.301	0.296	0.294	0.291	0.289	0.286	0.285	0.285	0.286	0.287	0.289	0.291	0.292	0.292	0.292	0.292	0.291	0.29	0.292	0.294
G05	Sample	Dilution_05%	0.0499999999999999	DMSO	Lycopene	Standard_Development	Run090	Standard_Measurement	Plate_01	Clariostar_Study	MB	Biofoundry_,_London	Linear_Dilution_Pattern_V2	0.146	0.142	0.139	0.135	0.132	0.129	0.125	0.122	0.119	0.117	0.113	0.11	0.106	0.102	0.1	0.097	0.095	0.092	0.09	0.089	0.087	0.087	0.086	0.086	0.086	0.086	0.087	0.087	0.087	0.086	0.086	0.086	0.086	0.086	0.086	0.086
G06	Sample	Dilution_85%	0.85	DMSO	Lycopene	Standard_Development	Run090	Standard_Measurement	Plate_01	Clariostar_Study	MB	Biofoundry_,_London	Linear_Dilution_Pattern_V2	1.204	1.208	1.21	1.207	1.206	1.201	1.194	1.198	1.2	1.203	1.199	1.202	1.195	1.187	1.179	1.168	1.162	1.153	1.145	1.144	1.129	1.123	1.119	1.118	1.117	1.121	1.125	1.131	1.129	1.132	1.129	1.124	1.119	1.117	1.117	1.121
G07	Sample	Dilution_65%	0.65	DMSO	Lycopene	Standard_Development	Run090	Standard_Measurement	Plate_01	Clariostar_Study	MB	Biofoundry_,_London	Linear_Dilution_Pattern_V2	0.684	0.683	0.682	0.679	0.675	0.67	0.666	0.668	0.668	0.668	0.669	0.667	0.66	0.654	0.645	0.641	0.635	0.629	0.623	0.618	0.613	0.609	0.608	0.607	0.61	0.615	0.621	0.627	0.63	0.632	0.633	0.634	0.633	0.633	0.636	0.642
G08	Sample	Dilution_45%	0.45	DMSO	Lycopene	Standard_Development	Run090	Standard_Measurement	Plate_01	Clariostar_Study	MB	Biofoundry_,_London	Linear_Dilution_Pattern_V2	0.644	0.644	0.643	0.641	0.637	0.634	0.629	0.628	0.627	0.628	0.627	0.626	0.62	0.613	0.606	0.601	0.597	0.591	0.585	0.58	0.576	0.572	0.569	0.568	0.568	0.569	0.571	0.572	0.573	0.573	0.57	0.568	0.565	0.562	0.562	0.565
G09	Sample	Dilution_25%	0.25	DMSO	Lycopene	Standard_Development	Run090	Standard_Measurement	Plate_01	Clariostar_Study	MB	Biofoundry_,_London	Linear_Dilution_Pattern_V2	0.326	0.324	0.322	0.318	0.314	0.31	0.306	0.304	0.303	0.302	0.299	0.296	0.292	0.287	0.282	0.278	0.275	0.272	0.269	0.266	0.263	0.261	0.261	0.261	0.262	0.264	0.265	0.268	0.268	0.269	0.27	0.27	0.27	0.27	0.271	0.273
G10	Sample	Dilution_05%	0.0499999999999999	DMSO	Lycopene	Standard_Development	Run090	Standard_Measurement	Plate_01	Clariostar_Study	MB	Biofoundry_,_London	Linear_Dilution_Pattern_V2	0.158	0.154	0.15	0.147	0.144	0.14	0.135	0.133	0.131	0.128	0.124	0.121	0.116	0.112	0.11	0.107	0.105	0.103	0.101	0.099	0.098	0.097	0.096	0.096	0.096	0.096	0.097	0.096	0.096	0.096	0.096	0.096	0.095	0.095	0.095	0.095
G11	Blank	DMSO_Blank	NA	DMSO	NA	Standard_Development	Run090	Standard_Measurement	Plate_01	Clariostar_Study	MB	Biofoundry_,_London	Linear_Dilution_Pattern_V2	0.109	0.105	0.102	0.098	0.094	0.091	0.087	0.085	0.082	0.079	0.075	0.071	0.068	0.064	0.061	0.059	0.058	0.056	0.054	0.053	0.051	0.051	0.051	0.05	0.05	0.049	0.049	0.049	0.048	0.047	0.047	0.047	0.047	0.045	0.045	0.045
G12	Blank	DMSO_Blank	NA	DMSO	NA	Standard_Development	Run090	Standard_Measurement	Plate_01	Clariostar_Study	MB	Biofoundry_,_London	Linear_Dilution_Pattern_V2	0.112	0.108	0.104	0.101	0.097	0.093	0.089	0.087	0.083	0.081	0.076	0.073	0.07	0.066	0.063	0.061	0.06	0.058	0.056	0.054	0.053	0.053	0.052	0.052	0.052	0.051	0.051	0.05	0.05	0.049	0.049	0.049	0.048	0.048	0.047	0.046
H01	Sample	Dilution_85%	0.85	DMSO	Lycopene	Standard_Development	Run090	Standard_Measurement	Plate_01	Clariostar_Study	MB	Biofoundry_,_London	Linear_Dilution_Pattern_V2	0.872	0.875	0.873	0.868	0.863	0.861	0.857	0.859	0.858	0.859	0.859	0.857	0.849	0.84	0.832	0.824	0.818	0.81	0.805	0.799	0.791	0.787	0.785	0.783	0.788	0.794	0.802	0.809	0.814	0.816	0.82	0.819	0.818	0.818	0.822	0.83
H02	Sample	Dilution_65%	0.65	DMSO	Lycopene	Standard_Development	Run090	Standard_Measurement	Plate_01	Clariostar_Study	MB	Biofoundry_,_London	Linear_Dilution_Pattern_V2	0.689	0.689	0.685	0.684	0.679	0.675	0.671	0.672	0.671	0.673	0.67	0.667	0.661	0.653	0.646	0.641	0.635	0.629	0.624	0.62	0.614	0.61	0.608	0.607	0.609	0.613	0.617	0.623	0.626	0.628	0.628	0.628	0.628	0.627	0.63	0.635
H03	Sample	Dilution_45%	0.45	DMSO	Lycopene	Standard_Development	Run090	Standard_Measurement	Plate_01	Clariostar_Study	MB	Biofoundry_,_London	Linear_Dilution_Pattern_V2	0.488	0.486	0.483	0.481	0.476	0.473	0.469	0.468	0.466	0.466	0.464	0.461	0.455	0.45	0.444	0.439	0.434	0.43	0.425	0.422	0.418	0.416	0.415	0.414	0.416	0.419	0.422	0.425	0.427	0.429	0.429	0.428	0.428	0.429	0.43	0.434
H04	Sample	Dilution_25%	0.25	DMSO	Lycopene	Standard_Development	Run090	Standard_Measurement	Plate_01	Clariostar_Study	MB	Biofoundry_,_London	Linear_Dilution_Pattern_V2	0.317	0.313	0.31	0.307	0.301	0.298	0.294	0.293	0.291	0.29	0.287	0.284	0.279	0.273	0.268	0.264	0.261	0.258	0.255	0.253	0.25	0.248	0.248	0.248	0.249	0.25	0.252	0.253	0.255	0.256	0.256	0.256	0.256	0.256	0.256	0.258
H05	Sample	Dilution_05%	0.0499999999999999	DMSO	Lycopene	Standard_Development	Run090	Standard_Measurement	Plate_01	Clariostar_Study	MB	Biofoundry_,_London	Linear_Dilution_Pattern_V2	0.151	0.148	0.145	0.142	0.138	0.134	0.131	0.128	0.123	0.121	0.116	0.113	0.109	0.106	0.102	0.099	0.097	0.095	0.094	0.092	0.091	0.09	0.09	0.089	0.089	0.089	0.09	0.089	0.089	0.089	0.089	0.089	0.088	0.088	0.089	0.089
H06	Sample	Dilution_85%	0.85	DMSO	Lycopene	Standard_Development	Run090	Standard_Measurement	Plate_01	Clariostar_Study	MB	Biofoundry_,_London	Linear_Dilution_Pattern_V2	0.834	0.836	0.833	0.829	0.824	0.821	0.816	0.815	0.82	0.825	0.826	0.825	0.82	0.81	0.801	0.795	0.787	0.78	0.774	0.769	0.764	0.76	0.758	0.759	0.761	0.769	0.777	0.785	0.791	0.794	0.796	0.798	0.797	0.799	0.803	0.813
H07	Sample	Dilution_65%	0.65	DMSO	Lycopene	Standard_Development	Run090	Standard_Measurement	Plate_01	Clariostar_Study	MB	Biofoundry_,_London	Linear_Dilution_Pattern_V2	0.674	0.675	0.67	0.667	0.663	0.661	0.657	0.656	0.657	0.658	0.659	0.657	0.65	0.644	0.636	0.63	0.624	0.617	0.613	0.608	0.603	0.6	0.598	0.599	0.6	0.604	0.61	0.616	0.62	0.623	0.623	0.623	0.622	0.623	0.626	0.633
H08	Sample	Dilution_45%	0.45	DMSO	Lycopene	Standard_Development	Run090	Standard_Measurement	Plate_01	Clariostar_Study	MB	Biofoundry_,_London	Linear_Dilution_Pattern_V2	0.508	0.508	0.504	0.5	0.496	0.492	0.489	0.487	0.488	0.488	0.485	0.482	0.477	0.47	0.463	0.459	0.456	0.451	0.446	0.442	0.439	0.435	0.433	0.434	0.434	0.438	0.442	0.446	0.448	0.45	0.451	0.45	0.449	0.45	0.452	0.455
H09	Sample	Dilution_25%	0.25	DMSO	Lycopene	Standard_Development	Run090	Standard_Measurement	Plate_01	Clariostar_Study	MB	Biofoundry_,_London	Linear_Dilution_Pattern_V2	0.33	0.328	0.325	0.322	0.318	0.314	0.31	0.309	0.306	0.305	0.302	0.298	0.294	0.289	0.283	0.28	0.276	0.273	0.271	0.268	0.265	0.263	0.262	0.263	0.263	0.265	0.267	0.269	0.27	0.271	0.271	0.271	0.271	0.271	0.272	0.275
H10	Sample	Dilution_05%	0.0499999999999999	DMSO	Lycopene	Standard_Development	Run090	Standard_Measurement	Plate_01	Clariostar_Study	MB	Biofoundry_,_London	Linear_Dilution_Pattern_V2	0.15	0.146	0.143	0.139	0.135	0.131	0.127	0.125	0.122	0.121	0.117	0.114	0.11	0.106	0.102	0.1	0.098	0.096	0.093	0.092	0.091	0.09	0.09	0.09	0.09	0.09	0.089	0.09	0.089	0.09	0.09	0.089	0.088	0.087	0.088	0.088
H11	Blank	DMSO_Blank	NA	DMSO	NA	Standard_Development	Run090	Standard_Measurement	Plate_01	Clariostar_Study	MB	Biofoundry_,_London	Linear_Dilution_Pattern_V2	0.115	0.111	0.108	0.104	0.1	0.097	0.092	0.089	0.087	0.085	0.081	0.077	0.073	0.069	0.067	0.064	0.062	0.061	0.059	0.057	0.056	0.055	0.054	0.054	0.054	0.053	0.053	0.052	0.051	0.051	0.051	0.051	0.05	0.049	0.049	0.048
H12	Blank	DMSO_Blank	NA	DMSO	NA	Standard_Development	Run090	Standard_Measurement	Plate_01	Clariostar_Study	MB	Biofoundry_,_London	Linear_Dilution_Pattern_V2	0.11	0.107	0.103	0.099	0.096	0.092	0.088	0.085	0.082	0.079	0.075	0.071	0.067	0.063	0.061	0.059	0.057	0.054	0.052	0.052	0.05	0.05	0.049	0.049	0.049	0.049	0.048	0.047	0.047	0.046	0.046	0.046	0.045	0.045	0.045	0.044
[truncated: 122 more columns]
