# Supplementary material for: Construction of a Calibration Curve for Lycopene on a Liquid-Handling Platform—Wider Lessons for the Development of Automated Dilution Protocols
Source: ACS Synth Biol. 2024 Aug 3;13(8):2357–75. doi: 10.1021/acssynbio.4c00031 (PMC11334188; doi:10.1021/acssynbio.4c00031)
Supplement: Supplementary file 2 — sb4c00031_si_002.zip [file sb4c00031_si_002.zip › AggregatedData/Run090/Plate_01/Clariostar_Study/Clariostar_A-Measurement_05/001.csv]

Well	Content	Label	Dilution	Solvent	Solute	Project	Run	Step	Container	Study	Author	Institution	Comment	OD350	OD352	OD354	OD356	OD358	OD360	OD362	OD364	OD366	OD368	OD370	OD372	OD374	OD376	OD378	OD380	OD382	OD384	OD386	OD388	OD390	OD392	OD394	OD396	OD398	OD400	OD402	OD404	OD406	OD408	OD410	OD412	OD414	OD416	OD418	OD420
A01	Sample	Dilution_100%	1.0	DMSO	Lycopene	Standard_Development	Run090	Standard_Measurement	Plate_01	Clariostar_Study	MB	Biofoundry_,_London	Linear_Dilution_Pattern_V2	0.992	0.995	0.99	0.99	0.987	0.985	0.981	0.979	0.984	0.985	0.987	0.984	0.983	0.971	0.959	0.951	0.946	0.938	0.932	0.925	0.917	0.914	0.909	0.91	0.915	0.922	0.933	0.941	0.948	0.954	0.955	0.956	0.958	0.961	0.967	0.978
A02	Sample	Dilution_80%	0.8	DMSO	Lycopene	Standard_Development	Run090	Standard_Measurement	Plate_01	Clariostar_Study	MB	Biofoundry_,_London	Linear_Dilution_Pattern_V2	0.828	0.831	0.824	0.822	0.817	0.816	0.809	0.808	0.812	0.81	0.81	0.808	0.803	0.794	0.782	0.774	0.768	0.763	0.756	0.749	0.745	0.74	0.737	0.737	0.74	0.744	0.751	0.758	0.764	0.766	0.767	0.766	0.766	0.768	0.771	0.779
A03	Sample	Dilution_60%	0.6	DMSO	Lycopene	Standard_Development	Run090	Standard_Measurement	Plate_01	Clariostar_Study	MB	Biofoundry_,_London	Linear_Dilution_Pattern_V2	0.706	0.706	0.703	0.702	0.696	0.693	0.69	0.689	0.69	0.687	0.686	0.684	0.679	0.671	0.664	0.657	0.651	0.645	0.639	0.635	0.631	0.625	0.622	0.621	0.621	0.624	0.628	0.632	0.634	0.636	0.635	0.633	0.632	0.631	0.633	0.637
A04	Sample	Dilution_40%	0.4	DMSO	Lycopene	Standard_Development	Run090	Standard_Measurement	Plate_01	Clariostar_Study	MB	Biofoundry_,_London	Linear_Dilution_Pattern_V2	0.451	0.45	0.446	0.445	0.44	0.435	0.431	0.43	0.429	0.427	0.424	0.42	0.416	0.41	0.403	0.398	0.394	0.391	0.387	0.383	0.38	0.377	0.376	0.376	0.377	0.379	0.382	0.385	0.387	0.389	0.388	0.388	0.387	0.388	0.39	0.393
A05	Sample	Dilution_20%	0.2	DMSO	Lycopene	Standard_Development	Run090	Standard_Measurement	Plate_01	Clariostar_Study	MB	Biofoundry_,_London	Linear_Dilution_Pattern_V2	0.276	0.275	0.272	0.268	0.264	0.261	0.257	0.254	0.251	0.248	0.244	0.241	0.237	0.232	0.227	0.223	0.221	0.217	0.214	0.212	0.211	0.209	0.208	0.207	0.207	0.209	0.21	0.212	0.213	0.213	0.213	0.213	0.212	0.212	0.214	0.216
A06	Sample	Dilution_100%	1.0	DMSO	Lycopene	Standard_Development	Run090	Standard_Measurement	Plate_01	Clariostar_Study	MB	Biofoundry_,_London	Linear_Dilution_Pattern_V2	0.954	0.958	0.954	0.949	0.947	0.945	0.941	0.94	0.947	0.949	0.953	0.947	0.944	0.932	0.924	0.913	0.908	0.9	0.891	0.887	0.88	0.876	0.875	0.876	0.882	0.889	0.9	0.911	0.918	0.925	0.928	0.928	0.929	0.933	0.942	0.952
A07	Sample	Dilution_80%	0.8	DMSO	Lycopene	Standard_Development	Run090	Standard_Measurement	Plate_01	Clariostar_Study	MB	Biofoundry_,_London	Linear_Dilution_Pattern_V2	0.794	0.794	0.791	0.789	0.785	0.782	0.779	0.776	0.782	0.781	0.782	0.78	0.777	0.765	0.757	0.75	0.743	0.736	0.731	0.726	0.722	0.716	0.714	0.716	0.72	0.724	0.731	0.739	0.746	0.749	0.75	0.75	0.75	0.753	0.756	0.765
A08	Sample	Dilution_60%	0.6	DMSO	Lycopene	Standard_Development	Run090	Standard_Measurement	Plate_01	Clariostar_Study	MB	Biofoundry_,_London	Linear_Dilution_Pattern_V2	0.617	0.617	0.614	0.611	0.607	0.602	0.598	0.597	0.597	0.596	0.597	0.593	0.588	0.579	0.572	0.566	0.561	0.556	0.551	0.547	0.543	0.539	0.537	0.536	0.539	0.544	0.549	0.554	0.56	0.561	0.561	0.561	0.561	0.561	0.564	0.572
A09	Sample	Dilution_40%	0.4	DMSO	Lycopene	Standard_Development	Run090	Standard_Measurement	Plate_01	Clariostar_Study	MB	Biofoundry_,_London	Linear_Dilution_Pattern_V2	0.465	0.464	0.461	0.457	0.455	0.451	0.446	0.445	0.444	0.443	0.44	0.438	0.432	0.426	0.419	0.415	0.411	0.405	0.401	0.398	0.395	0.392	0.39	0.391	0.392	0.394	0.397	0.4	0.403	0.404	0.405	0.404	0.404	0.404	0.406	0.41
A10	Sample	Dilution_20%	0.2	DMSO	Lycopene	Standard_Development	Run090	Standard_Measurement	Plate_01	Clariostar_Study	MB	Biofoundry_,_London	Linear_Dilution_Pattern_V2	0.283	0.281	0.278	0.274	0.271	0.267	0.263	0.26	0.259	0.256	0.253	0.25	0.245	0.24	0.235	0.231	0.229	0.225	0.222	0.221	0.219	0.218	0.216	0.216	0.217	0.217	0.219	0.221	0.222	0.223	0.223	0.222	0.222	0.222	0.224	0.226
A11	Blank	DMSO_Blank	NA	DMSO	NA	Standard_Development	Run090	Standard_Measurement	Plate_01	Clariostar_Study	MB	Biofoundry_,_London	Linear_Dilution_Pattern_V2	0.112	0.108	0.105	0.102	0.098	0.094	0.09	0.087	0.084	0.081	0.077	0.074	0.07	0.066	0.063	0.061	0.059	0.057	0.055	0.054	0.053	0.052	0.052	0.051	0.051	0.051	0.05	0.05	0.05	0.049	0.049	0.048	0.048	0.048	0.047	0.046
A12	Blank	DMSO_Blank	NA	DMSO	NA	Standard_Development	Run090	Standard_Measurement	Plate_01	Clariostar_Study	MB	Biofoundry_,_London	Linear_Dilution_Pattern_V2	0.112	0.109	0.106	0.102	0.099	0.095	0.091	0.088	0.085	0.081	0.077	0.073	0.069	0.066	0.062	0.06	0.059	0.056	0.054	0.053	0.052	0.051	0.051	0.05	0.05	0.049	0.049	0.048	0.048	0.048	0.047	0.047	0.046	0.046	0.046	0.046
B01	Sample	Dilution_100%	1.0	DMSO	Lycopene	Standard_Development	Run090	Standard_Measurement	Plate_01	Clariostar_Study	MB	Biofoundry_,_London	Linear_Dilution_Pattern_V2	0.997	0.999	0.993	0.992	0.991	0.993	0.984	0.987	0.995	0.995	0.994	0.994	0.988	0.978	0.968	0.957	0.953	0.948	0.942	0.936	0.93	0.923	0.923	0.922	0.926	0.933	0.945	0.954	0.962	0.966	0.969	0.97	0.97	0.973	0.981	0.991
B02	Sample	Dilution_80%	0.8	DMSO	Lycopene	Standard_Development	Run090	Standard_Measurement	Plate_01	Clariostar_Study	MB	Biofoundry_,_London	Linear_Dilution_Pattern_V2	0.833	0.834	0.832	0.828	0.824	0.82	0.817	0.817	0.821	0.822	0.823	0.82	0.814	0.806	0.796	0.787	0.782	0.774	0.768	0.764	0.759	0.753	0.751	0.753	0.755	0.758	0.766	0.774	0.78	0.783	0.784	0.782	0.782	0.785	0.789	0.797
B03	Sample	Dilution_60%	0.6	DMSO	Lycopene	Standard_Development	Run090	Standard_Measurement	Plate_01	Clariostar_Study	MB	Biofoundry_,_London	Linear_Dilution_Pattern_V2	0.651	0.652	0.65	0.645	0.641	0.638	0.634	0.632	0.634	0.632	0.632	0.629	0.625	0.617	0.609	0.602	0.596	0.591	0.586	0.582	0.577	0.573	0.572	0.57	0.572	0.576	0.582	0.586	0.59	0.591	0.59	0.59	0.589	0.589	0.593	0.598
B04	Sample	Dilution_40%	0.4	DMSO	Lycopene	Standard_Development	Run090	Standard_Measurement	Plate_01	Clariostar_Study	MB	Biofoundry_,_London	Linear_Dilution_Pattern_V2	0.479	0.478	0.476	0.471	0.468	0.465	0.461	0.459	0.459	0.456	0.454	0.45	0.445	0.44	0.433	0.428	0.424	0.419	0.416	0.412	0.409	0.406	0.405	0.403	0.404	0.406	0.409	0.412	0.414	0.416	0.415	0.414	0.413	0.413	0.415	0.418
B05	Sample	Dilution_20%	0.2	DMSO	Lycopene	Standard_Development	Run090	Standard_Measurement	Plate_01	Clariostar_Study	MB	Biofoundry_,_London	Linear_Dilution_Pattern_V2	0.282	0.279	0.276	0.273	0.269	0.266	0.262	0.259	0.258	0.256	0.252	0.249	0.245	0.24	0.235	0.231	0.229	0.226	0.223	0.221	0.22	0.218	0.216	0.217	0.217	0.218	0.219	0.221	0.222	0.222	0.222	0.222	0.222	0.222	0.223	0.225
B06	Sample	Dilution_100%	1.0	DMSO	Lycopene	Standard_Development	Run090	Standard_Measurement	Plate_01	Clariostar_Study	MB	Biofoundry_,_London	Linear_Dilution_Pattern_V2	0.967	0.971	0.965	0.962	0.962	0.959	0.954	0.954	0.96	0.96	0.963	0.963	0.96	0.952	0.94	0.93	0.925	0.916	0.91	0.905	0.899	0.894	0.894	0.895	0.898	0.905	0.918	0.929	0.934	0.94	0.943	0.943	0.945	0.95	0.956	0.968
B07	Sample	Dilution_80%	0.8	DMSO	Lycopene	Standard_Development	Run090	Standard_Measurement	Plate_01	Clariostar_Study	MB	Biofoundry_,_London	Linear_Dilution_Pattern_V2	0.8	0.802	0.798	0.796	0.791	0.79	0.784	0.783	0.786	0.788	0.789	0.789	0.784	0.773	0.765	0.757	0.751	0.745	0.74	0.734	0.729	0.724	0.721	0.722	0.727	0.732	0.739	0.747	0.752	0.756	0.758	0.758	0.758	0.76	0.764	0.773
B08	Sample	Dilution_60%	0.6	DMSO	Lycopene	Standard_Development	Run090	Standard_Measurement	Plate_01	Clariostar_Study	MB	Biofoundry_,_London	Linear_Dilution_Pattern_V2	0.614	0.612	0.607	0.605	0.602	0.598	0.595	0.593	0.593	0.594	0.593	0.592	0.588	0.579	0.571	0.565	0.561	0.556	0.55	0.546	0.543	0.539	0.537	0.537	0.541	0.544	0.549	0.553	0.558	0.562	0.562	0.562	0.562	0.563	0.567	0.572
B09	Sample	Dilution_40%	0.4	DMSO	Lycopene	Standard_Development	Run090	Standard_Measurement	Plate_01	Clariostar_Study	MB	Biofoundry_,_London	Linear_Dilution_Pattern_V2	0.447	0.446	0.443	0.44	0.436	0.432	0.429	0.427	0.426	0.423	0.421	0.418	0.414	0.409	0.402	0.398	0.393	0.388	0.385	0.382	0.38	0.376	0.375	0.376	0.377	0.379	0.382	0.386	0.388	0.389	0.39	0.389	0.39	0.39	0.392	0.395
B10	Sample	Dilution_20%	0.2	DMSO	Lycopene	Standard_Development	Run090	Standard_Measurement	Plate_01	Clariostar_Study	MB	Biofoundry_,_London	Linear_Dilution_Pattern_V2	0.283	0.28	0.278	0.274	0.27	0.267	0.263	0.26	0.259	0.256	0.254	0.25	0.246	0.241	0.237	0.233	0.23	0.226	0.223	0.222	0.221	0.219	0.218	0.217	0.218	0.219	0.22	0.222	0.224	0.224	0.224	0.223	0.223	0.223	0.224	0.226
B11	Blank	DMSO_Blank	NA	DMSO	NA	Standard_Development	Run090	Standard_Measurement	Plate_01	Clariostar_Study	MB	Biofoundry_,_London	Linear_Dilution_Pattern_V2	0.112	0.108	0.105	0.102	0.098	0.094	0.09	0.087	0.084	0.081	0.077	0.073	0.071	0.067	0.063	0.061	0.059	0.057	0.055	0.054	0.054	0.053	0.052	0.051	0.051	0.051	0.05	0.05	0.05	0.05	0.049	0.049	0.048	0.047	0.047	0.047
B12	Blank	DMSO_Blank	NA	DMSO	NA	Standard_Development	Run090	Standard_Measurement	Plate_01	Clariostar_Study	MB	Biofoundry_,_London	Linear_Dilution_Pattern_V2	0.108	0.105	0.102	0.099	0.096	0.092	0.089	0.086	0.082	0.078	0.074	0.071	0.067	0.064	0.061	0.059	0.057	0.055	0.053	0.052	0.052	0.051	0.05	0.05	0.049	0.049	0.048	0.048	0.048	0.048	0.047	0.047	0.046	0.046	0.045	0.045
C01	Sample	Dilution_95%	0.95	DMSO	Lycopene	Standard_Development	Run090	Standard_Measurement	Plate_01	Clariostar_Study	MB	Biofoundry_,_London	Linear_Dilution_Pattern_V2	0.943	0.949	0.943	0.941	0.938	0.935	0.93	0.931	0.936	0.94	0.941	0.939	0.934	0.921	0.912	0.902	0.897	0.889	0.883	0.877	0.869	0.865	0.862	0.863	0.867	0.875	0.882	0.892	0.9	0.904	0.905	0.904	0.904	0.906	0.911	0.921
C02	Sample	Dilution_75%	0.75	DMSO	Lycopene	Standard_Development	Run090	Standard_Measurement	Plate_01	Clariostar_Study	MB	Biofoundry_,_London	Linear_Dilution_Pattern_V2	0.772	0.775	0.773	0.769	0.764	0.763	0.757	0.757	0.759	0.76	0.759	0.757	0.752	0.743	0.734	0.726	0.721	0.714	0.708	0.703	0.698	0.693	0.691	0.692	0.694	0.698	0.705	0.71	0.713	0.717	0.716	0.716	0.716	0.717	0.72	0.727
C03	Sample	Dilution_55%	0.55	DMSO	Lycopene	Standard_Development	Run090	Standard_Measurement	Plate_01	Clariostar_Study	MB	Biofoundry_,_London	Linear_Dilution_Pattern_V2	0.691	0.69	0.688	0.685	0.682	0.679	0.675	0.672	0.674	0.673	0.671	0.669	0.664	0.656	0.648	0.642	0.636	0.629	0.625	0.62	0.616	0.612	0.608	0.606	0.606	0.609	0.612	0.614	0.616	0.617	0.615	0.614	0.61	0.609	0.61	0.613
C04	Sample	Dilution_35%	0.35	DMSO	Lycopene	Standard_Development	Run090	Standard_Measurement	Plate_01	Clariostar_Study	MB	Biofoundry_,_London	Linear_Dilution_Pattern_V2	0.476	0.475	0.473	0.469	0.466	0.463	0.458	0.456	0.455	0.452	0.451	0.446	0.442	0.436	0.43	0.424	0.42	0.416	0.412	0.409	0.406	0.402	0.4	0.398	0.399	0.399	0.401	0.402	0.404	0.403	0.402	0.401	0.399	0.399	0.398	0.401
C05	Sample	Dilution_15%	0.15	DMSO	Lycopene	Standard_Development	Run090	Standard_Measurement	Plate_01	Clariostar_Study	MB	Biofoundry_,_London	Linear_Dilution_Pattern_V2	0.36	0.359	0.356	0.352	0.349	0.346	0.342	0.338	0.337	0.334	0.33	0.327	0.324	0.318	0.314	0.31	0.307	0.304	0.301	0.298	0.296	0.293	0.291	0.29	0.288	0.288	0.287	0.286	0.286	0.284	0.282	0.28	0.278	0.276	0.274	0.273
C06	Sample	Dilution_95%	0.95	DMSO	Lycopene	Standard_Development	Run090	Standard_Measurement	Plate_01	Clariostar_Study	MB	Biofoundry_,_London	Linear_Dilution_Pattern_V2	0.915	0.916	0.916	0.914	0.908	0.908	0.904	0.901	0.908	0.908	0.909	0.91	0.905	0.894	0.885	0.876	0.869	0.862	0.857	0.85	0.845	0.839	0.836	0.838	0.842	0.849	0.86	0.869	0.875	0.881	0.883	0.883	0.884	0.887	0.893	0.904
C07	Sample	Dilution_75%	0.75	DMSO	Lycopene	Standard_Development	Run090	Standard_Measurement	Plate_01	Clariostar_Study	MB	Biofoundry_,_London	Linear_Dilution_Pattern_V2	0.883	0.885	0.882	0.879	0.874	0.873	0.87	0.868	0.871	0.87	0.87	0.868	0.865	0.854	0.844	0.837	0.831	0.824	0.818	0.812	0.806	0.801	0.8	0.797	0.797	0.8	0.807	0.813	0.818	0.818	0.818	0.814	0.814	0.814	0.815	0.822
C08	Sample	Dilution_55%	0.55	DMSO	Lycopene	Standard_Development	Run090	Standard_Measurement	Plate_01	Clariostar_Study	MB	Biofoundry_,_London	Linear_Dilution_Pattern_V2	0.614	0.614	0.613	0.61	0.606	0.603	0.598	0.595	0.596	0.596	0.595	0.592	0.588	0.58	0.572	0.566	0.561	0.556	0.551	0.547	0.542	0.539	0.536	0.536	0.537	0.54	0.543	0.546	0.55	0.552	0.551	0.55	0.549	0.549	0.551	0.555
C09	Sample	Dilution_35%	0.35	DMSO	Lycopene	Standard_Development	Run090	Standard_Measurement	Plate_01	Clariostar_Study	MB	Biofoundry_,_London	Linear_Dilution_Pattern_V2	0.419	0.417	0.413	0.411	0.406	0.402	0.396	0.395	0.396	0.395	0.391	0.389	0.385	0.378	0.37	0.367	0.363	0.358	0.355	0.351	0.348	0.345	0.344	0.345	0.346	0.348	0.351	0.353	0.355	0.356	0.356	0.356	0.355	0.355	0.356	0.359
C10	Sample	Dilution_15%	0.15	DMSO	Lycopene	Standard_Development	Run090	Standard_Measurement	Plate_01	Clariostar_Study	MB	Biofoundry_,_London	Linear_Dilution_Pattern_V2	0.246	0.243	0.24	0.237	0.234	0.23	0.226	0.223	0.221	0.217	0.214	0.211	0.208	0.202	0.198	0.195	0.191	0.188	0.187	0.185	0.184	0.181	0.181	0.18	0.18	0.182	0.183	0.184	0.185	0.185	0.185	0.185	0.185	0.185	0.185	0.187
C11	Blank	DMSO_Blank	NA	DMSO	NA	Standard_Development	Run090	Standard_Measurement	Plate_01	Clariostar_Study	MB	Biofoundry_,_London	Linear_Dilution_Pattern_V2	0.112	0.109	0.105	0.102	0.098	0.095	0.091	0.087	0.084	0.08	0.076	0.073	0.069	0.066	0.062	0.059	0.058	0.055	0.054	0.053	0.053	0.051	0.051	0.05	0.05	0.049	0.049	0.049	0.048	0.048	0.047	0.047	0.046	0.046	0.046	0.046
C12	Blank	DMSO_Blank	NA	DMSO	NA	Standard_Development	Run090	Standard_Measurement	Plate_01	Clariostar_Study	MB	Biofoundry_,_London	Linear_Dilution_Pattern_V2	0.111	0.107	0.105	0.101	0.097	0.093	0.089	0.086	0.083	0.08	0.076	0.072	0.068	0.065	0.061	0.06	0.058	0.055	0.053	0.052	0.052	0.051	0.05	0.05	0.049	0.049	0.048	0.048	0.048	0.047	0.047	0.046	0.046	0.045	0.045	0.045
D01	Sample	Dilution_95%	0.95	DMSO	Lycopene	Standard_Development	Run090	Standard_Measurement	Plate_01	Clariostar_Study	MB	Biofoundry_,_London	Linear_Dilution_Pattern_V2	0.968	0.969	0.963	0.964	0.96	0.959	0.954	0.95	0.955	0.961	0.962	0.96	0.956	0.944	0.929	0.923	0.918	0.909	0.9	0.897	0.89	0.885	0.884	0.884	0.889	0.896	0.906	0.914	0.918	0.924	0.927	0.923	0.925	0.927	0.932	0.942
D02	Sample	Dilution_75%	0.75	DMSO	Lycopene	Standard_Development	Run090	Standard_Measurement	Plate_01	Clariostar_Study	MB	Biofoundry_,_London	Linear_Dilution_Pattern_V2	0.83	0.831	0.828	0.825	0.822	0.819	0.815	0.814	0.818	0.817	0.818	0.812	0.809	0.798	0.79	0.782	0.777	0.77	0.763	0.756	0.752	0.747	0.744	0.743	0.745	0.751	0.756	0.76	0.765	0.767	0.766	0.765	0.765	0.765	0.769	0.774
D03	Sample	Dilution_55%	0.55	DMSO	Lycopene	Standard_Development	Run090	Standard_Measurement	Plate_01	Clariostar_Study	MB	Biofoundry_,_London	Linear_Dilution_Pattern_V2	0.606	0.604	0.6	0.597	0.593	0.589	0.585	0.583	0.585	0.583	0.582	0.581	0.575	0.567	0.56	0.553	0.548	0.543	0.538	0.535	0.53	0.526	0.525	0.524	0.525	0.529	0.533	0.537	0.54	0.54	0.541	0.541	0.54	0.541	0.542	0.547
D04	Sample	Dilution_35%	0.35	DMSO	Lycopene	Standard_Development	Run090	Standard_Measurement	Plate_01	Clariostar_Study	MB	Biofoundry_,_London	Linear_Dilution_Pattern_V2	0.547	0.548	0.545	0.542	0.539	0.535	0.53	0.528	0.528	0.527	0.525	0.521	0.518	0.51	0.504	0.5	0.495	0.49	0.486	0.481	0.478	0.474	0.471	0.469	0.469	0.469	0.469	0.469	0.47	0.469	0.467	0.465	0.462	0.459	0.458	0.459
D05	Sample	Dilution_15%	0.15	DMSO	Lycopene	Standard_Development	Run090	Standard_Measurement	Plate_01	Clariostar_Study	MB	Biofoundry_,_London	Linear_Dilution_Pattern_V2	0.264	0.262	0.259	0.255	0.252	0.248	0.244	0.241	0.239	0.236	0.233	0.23	0.226	0.221	0.217	0.214	0.21	0.207	0.205	0.203	0.201	0.199	0.198	0.198	0.198	0.198	0.199	0.2	0.2	0.2	0.2	0.199	0.198	0.197	0.198	0.199
D06	Sample	Dilution_95%	0.95	DMSO	Lycopene	Standard_Development	Run090	Standard_Measurement	Plate_01	Clariostar_Study	MB	Biofoundry_,_London	Linear_Dilution_Pattern_V2	0.958	0.959	0.954	0.953	0.949	0.946	0.941	0.941	0.948	0.951	0.952	0.948	0.946	0.938	0.927	0.917	0.913	0.904	0.896	0.89	0.884	0.878	0.875	0.878	0.881	0.888	0.898	0.906	0.913	0.919	0.92	0.92	0.92	0.922	0.929	0.939
D07	Sample	Dilution_75%	0.75	DMSO	Lycopene	Standard_Development	Run090	Standard_Measurement	Plate_01	Clariostar_Study	MB	Biofoundry_,_London	Linear_Dilution_Pattern_V2	0.796	0.795	0.79	0.789	0.784	0.783	0.778	0.778	0.782	0.783	0.782	0.778	0.775	0.766	0.757	0.749	0.743	0.738	0.732	0.727	0.72	0.716	0.713	0.713	0.715	0.719	0.725	0.731	0.736	0.74	0.739	0.739	0.738	0.74	0.743	0.749
D08	Sample	Dilution_55%	0.55	DMSO	Lycopene	Standard_Development	Run090	Standard_Measurement	Plate_01	Clariostar_Study	MB	Biofoundry_,_London	Linear_Dilution_Pattern_V2	0.681	0.682	0.678	0.674	0.671	0.667	0.664	0.663	0.664	0.665	0.662	0.66	0.657	0.647	0.639	0.634	0.63	0.625	0.62	0.614	0.609	0.604	0.601	0.6	0.601	0.604	0.607	0.61	0.613	0.613	0.612	0.61	0.608	0.608	0.608	0.611
D09	Sample	Dilution_35%	0.35	DMSO	Lycopene	Standard_Development	Run090	Standard_Measurement	Plate_01	Clariostar_Study	MB	Biofoundry_,_London	Linear_Dilution_Pattern_V2	0.455	0.455	0.452	0.448	0.443	0.44	0.435	0.433	0.434	0.432	0.43	0.425	0.421	0.415	0.408	0.405	0.4	0.397	0.394	0.39	0.385	0.383	0.381	0.38	0.381	0.381	0.383	0.386	0.387	0.388	0.387	0.386	0.385	0.384	0.385	0.386
D10	Sample	Dilution_15%	0.15	DMSO	Lycopene	Standard_Development	Run090	Standard_Measurement	Plate_01	Clariostar_Study	MB	Biofoundry_,_London	Linear_Dilution_Pattern_V2	0.268	0.266	0.264	0.26	0.257	0.254	0.249	0.247	0.245	0.242	0.239	0.236	0.232	0.228	0.223	0.219	0.216	0.213	0.211	0.208	0.207	0.206	0.204	0.204	0.204	0.204	0.205	0.205	0.206	0.206	0.205	0.204	0.204	0.203	0.203	0.204
D11	Blank	DMSO_Blank	NA	DMSO	NA	Standard_Development	Run090	Standard_Measurement	Plate_01	Clariostar_Study	MB	Biofoundry_,_London	Linear_Dilution_Pattern_V2	0.113	0.11	0.106	0.103	0.098	0.095	0.091	0.088	0.085	0.082	0.078	0.075	0.071	0.068	0.064	0.062	0.06	0.058	0.057	0.056	0.055	0.053	0.053	0.052	0.052	0.052	0.051	0.051	0.051	0.05	0.049	0.049	0.049	0.048	0.048	0.047
D12	Blank	DMSO_Blank	NA	DMSO	NA	Standard_Development	Run090	Standard_Measurement	Plate_01	Clariostar_Study	MB	Biofoundry_,_London	Linear_Dilution_Pattern_V2	0.111	0.107	0.105	0.102	0.098	0.094	0.09	0.088	0.084	0.079	0.076	0.072	0.069	0.066	0.063	0.06	0.058	0.056	0.054	0.053	0.053	0.052	0.051	0.05	0.05	0.05	0.049	0.049	0.049	0.048	0.047	0.047	0.046	0.046	0.046	0.045
E01	Sample	Dilution_90%	0.9	DMSO	Lycopene	Standard_Development	Run090	Standard_Measurement	Plate_01	Clariostar_Study	MB	Biofoundry_,_London	Linear_Dilution_Pattern_V2	0.926	0.928	0.922	0.919	0.917	0.914	0.91	0.908	0.913	0.915	0.915	0.914	0.912	0.899	0.888	0.878	0.873	0.866	0.862	0.855	0.848	0.844	0.843	0.844	0.845	0.85	0.859	0.868	0.874	0.879	0.879	0.879	0.878	0.88	0.885	0.894
E02	Sample	Dilution_70%	0.7	DMSO	Lycopene	Standard_Development	Run090	Standard_Measurement	Plate_01	Clariostar_Study	MB	Biofoundry_,_London	Linear_Dilution_Pattern_V2	0.779	0.78	0.778	0.772	0.771	0.768	0.764	0.761	0.763	0.763	0.765	0.76	0.755	0.746	0.738	0.733	0.726	0.721	0.715	0.708	0.703	0.699	0.697	0.695	0.697	0.701	0.706	0.712	0.716	0.719	0.719	0.719	0.717	0.718	0.721	0.726
E03	Sample	Dilution_50%	0.5	DMSO	Lycopene	Standard_Development	Run090	Standard_Measurement	Plate_01	Clariostar_Study	MB	Biofoundry_,_London	Linear_Dilution_Pattern_V2	0.666	0.666	0.664	0.661	0.658	0.654	0.649	0.648	0.65	0.648	0.645	0.641	0.637	0.63	0.624	0.617	0.612	0.606	0.6	0.596	0.591	0.587	0.583	0.581	0.581	0.582	0.584	0.586	0.587	0.587	0.585	0.583	0.58	0.579	0.577	0.579
E04	Sample	Dilution_30%	0.3	DMSO	Lycopene	Standard_Development	Run090	Standard_Measurement	Plate_01	Clariostar_Study	MB	Biofoundry_,_London	Linear_Dilution_Pattern_V2	0.446	0.444	0.441	0.439	0.435	0.432	0.428	0.426	0.425	0.422	0.419	0.416	0.412	0.407	0.4	0.396	0.392	0.39	0.385	0.381	0.379	0.376	0.374	0.373	0.372	0.373	0.375	0.376	0.376	0.377	0.376	0.374	0.373	0.371	0.371	0.373
E05	Sample	Dilution_10%	0.1	DMSO	Lycopene	Standard_Development	Run090	Standard_Measurement	Plate_01	Clariostar_Study	MB	Biofoundry_,_London	Linear_Dilution_Pattern_V2	0.204	0.202	0.199	0.195	0.191	0.187	0.184	0.181	0.179	0.176	0.173	0.17	0.166	0.161	0.157	0.154	0.151	0.149	0.147	0.145	0.144	0.143	0.142	0.142	0.142	0.142	0.142	0.142	0.143	0.143	0.142	0.142	0.141	0.141	0.141	0.142
E06	Sample	Dilution_90%	0.9	DMSO	Lycopene	Standard_Development	Run090	Standard_Measurement	Plate_01	Clariostar_Study	MB	Biofoundry_,_London	Linear_Dilution_Pattern_V2	0.978	0.977	0.974	0.973	0.969	0.968	0.961	0.963	0.967	0.97	0.971	0.971	0.969	0.957	0.947	0.938	0.929	0.923	0.915	0.909	0.901	0.896	0.893	0.891	0.896	0.899	0.907	0.915	0.92	0.923	0.923	0.921	0.92	0.922	0.925	0.932
E07	Sample	Dilution_70%	0.7	DMSO	Lycopene	Standard_Development	Run090	Standard_Measurement	Plate_01	Clariostar_Study	MB	Biofoundry_,_London	Linear_Dilution_Pattern_V2	0.768	0.769	0.765	0.764	0.76	0.757	0.754	0.752	0.753	0.753	0.755	0.753	0.748	0.74	0.732	0.724	0.719	0.713	0.706	0.701	0.695	0.69	0.688	0.686	0.689	0.693	0.698	0.704	0.708	0.71	0.71	0.708	0.708	0.709	0.712	0.717
E08	Sample	Dilution_50%	0.5	DMSO	Lycopene	Standard_Development	Run090	Standard_Measurement	Plate_01	Clariostar_Study	MB	Biofoundry_,_London	Linear_Dilution_Pattern_V2	0.643	0.644	0.641	0.638	0.635	0.632	0.628	0.627	0.627	0.626	0.626	0.623	0.62	0.61	0.603	0.598	0.592	0.588	0.583	0.578	0.573	0.568	0.565	0.564	0.565	0.566	0.567	0.57	0.571	0.571	0.57	0.568	0.565	0.563	0.563	0.566
E09	Sample	Dilution_30%	0.3	DMSO	Lycopene	Standard_Development	Run090	Standard_Measurement	Plate_01	Clariostar_Study	MB	Biofoundry_,_London	Linear_Dilution_Pattern_V2	0.405	0.403	0.401	0.398	0.394	0.391	0.386	0.384	0.384	0.382	0.379	0.376	0.372	0.366	0.36	0.356	0.353	0.349	0.345	0.342	0.339	0.336	0.335	0.334	0.335	0.337	0.338	0.34	0.341	0.342	0.34	0.34	0.338	0.339	0.34	0.341
E10	Sample	Dilution_10%	0.1	DMSO	Lycopene	Standard_Development	Run090	Standard_Measurement	Plate_01	Clariostar_Study	MB	Biofoundry_,_London	Linear_Dilution_Pattern_V2	0.222	0.22	0.217	0.213	0.209	0.206	0.202	0.199	0.197	0.193	0.191	0.188	0.184	0.179	0.175	0.172	0.17	0.167	0.165	0.163	0.162	0.16	0.159	0.158	0.159	0.159	0.159	0.159	0.159	0.159	0.159	0.158	0.157	0.157	0.157	0.157
E11	Blank	DMSO_Blank	NA	DMSO	NA	Standard_Development	Run090	Standard_Measurement	Plate_01	Clariostar_Study	MB	Biofoundry_,_London	Linear_Dilution_Pattern_V2	0.111	0.107	0.105	0.102	0.098	0.094	0.09	0.087	0.084	0.081	0.077	0.073	0.071	0.067	0.064	0.061	0.06	0.058	0.056	0.055	0.054	0.053	0.052	0.052	0.052	0.051	0.051	0.05	0.05	0.05	0.049	0.049	0.048	0.048	0.047	0.047
E12	Blank	DMSO_Blank	NA	DMSO	NA	Standard_Development	Run090	Standard_Measurement	Plate_01	Clariostar_Study	MB	Biofoundry_,_London	Linear_Dilution_Pattern_V2	0.111	0.108	0.105	0.101	0.097	0.093	0.089	0.086	0.084	0.079	0.075	0.072	0.07	0.067	0.063	0.061	0.058	0.056	0.055	0.054	0.054	0.052	0.051	0.051	0.051	0.05	0.05	0.049	0.049	0.049	0.048	0.048	0.047	0.046	0.046	0.045
F01	Sample	Dilution_90%	0.9	DMSO	Lycopene	Standard_Development	Run090	Standard_Measurement	Plate_01	Clariostar_Study	MB	Biofoundry_,_London	Linear_Dilution_Pattern_V2	1.29	1.297	1.294	1.294	1.293	1.296	1.288	1.289	1.296	1.295	1.297	1.295	1.288	1.274	1.266	1.254	1.251	1.24	1.232	1.224	1.214	1.206	1.201	1.196	1.195	1.196	1.203	1.204	1.2	1.201	1.197	1.191	1.185	1.18	1.178	1.182
F02	Sample	Dilution_70%	0.7	DMSO	Lycopene	Standard_Development	Run090	Standard_Measurement	Plate_01	Clariostar_Study	MB	Biofoundry_,_London	Linear_Dilution_Pattern_V2	0.767	0.767	0.763	0.761	0.758	0.754	0.751	0.749	0.752	0.75	0.75	0.748	0.743	0.733	0.723	0.716	0.713	0.707	0.701	0.694	0.689	0.684	0.682	0.682	0.683	0.686	0.693	0.698	0.702	0.703	0.703	0.703	0.702	0.702	0.704	0.71
F03	Sample	Dilution_50%	0.5	DMSO	Lycopene	Standard_Development	Run090	Standard_Measurement	Plate_01	Clariostar_Study	MB	Biofoundry_,_London	Linear_Dilution_Pattern_V2	0.667	0.668	0.664	0.66	0.658	0.654	0.651	0.649	0.65	0.648	0.645	0.642	0.638	0.631	0.622	0.617	0.611	0.606	0.601	0.597	0.592	0.587	0.583	0.582	0.582	0.583	0.586	0.588	0.589	0.589	0.586	0.583	0.58	0.579	0.578	0.581
F04	Sample	Dilution_30%	0.3	DMSO	Lycopene	Standard_Development	Run090	Standard_Measurement	Plate_01	Clariostar_Study	MB	Biofoundry_,_London	Linear_Dilution_Pattern_V2	0.445	0.444	0.443	0.44	0.437	0.432	0.428	0.426	0.424	0.422	0.419	0.417	0.412	0.405	0.4	0.396	0.391	0.388	0.384	0.381	0.378	0.374	0.372	0.371	0.372	0.373	0.373	0.374	0.375	0.376	0.373	0.372	0.371	0.37	0.369	0.371
F05	Sample	Dilution_10%	0.1	DMSO	Lycopene	Standard_Development	Run090	Standard_Measurement	Plate_01	Clariostar_Study	MB	Biofoundry_,_London	Linear_Dilution_Pattern_V2	0.197	0.193	0.19	0.186	0.183	0.18	0.175	0.173	0.17	0.167	0.164	0.161	0.157	0.153	0.148	0.146	0.143	0.141	0.138	0.137	0.136	0.134	0.134	0.134	0.134	0.135	0.134	0.135	0.136	0.136	0.135	0.135	0.134	0.134	0.135	0.135
F06	Sample	Dilution_90%	0.9	DMSO	Lycopene	Standard_Development	Run090	Standard_Measurement	Plate_01	Clariostar_Study	MB	Biofoundry_,_London	Linear_Dilution_Pattern_V2	0.998	1.001	0.997	0.994	0.99	0.99	0.983	0.985	0.991	0.992	0.99	0.989	0.986	0.978	0.965	0.956	0.951	0.943	0.936	0.93	0.924	0.917	0.915	0.913	0.914	0.921	0.931	0.938	0.943	0.945	0.947	0.943	0.941	0.945	0.949	0.957
F07	Sample	Dilution_70%	0.7	DMSO	Lycopene	Standard_Development	Run090	Standard_Measurement	Plate_01	Clariostar_Study	MB	Biofoundry_,_London	Linear_Dilution_Pattern_V2	0.728	0.727	0.726	0.725	0.72	0.716	0.712	0.71	0.715	0.715	0.715	0.712	0.708	0.697	0.689	0.683	0.678	0.673	0.667	0.662	0.656	0.65	0.649	0.651	0.653	0.657	0.663	0.668	0.674	0.676	0.677	0.676	0.676	0.678	0.68	0.686
F08	Sample	Dilution_50%	0.5	DMSO	Lycopene	Standard_Development	Run090	Standard_Measurement	Plate_01	Clariostar_Study	MB	Biofoundry_,_London	Linear_Dilution_Pattern_V2	0.662	0.661	0.658	0.655	0.652	0.648	0.644	0.642	0.644	0.643	0.643	0.64	0.636	0.629	0.62	0.614	0.609	0.604	0.6	0.594	0.59	0.585	0.582	0.581	0.581	0.583	0.586	0.589	0.59	0.591	0.589	0.587	0.585	0.584	0.584	0.586
F09	Sample	Dilution_30%	0.3	DMSO	Lycopene	Standard_Development	Run090	Standard_Measurement	Plate_01	Clariostar_Study	MB	Biofoundry_,_London	Linear_Dilution_Pattern_V2	0.399	0.399	0.395	0.391	0.389	0.384	0.38	0.378	0.378	0.376	0.372	0.369	0.366	0.359	0.354	0.349	0.345	0.342	0.339	0.335	0.333	0.33	0.329	0.328	0.329	0.33	0.332	0.333	0.335	0.336	0.336	0.335	0.334	0.334	0.335	0.337
F10	Sample	Dilution_10%	0.1	DMSO	Lycopene	Standard_Development	Run090	Standard_Measurement	Plate_01	Clariostar_Study	MB	Biofoundry_,_London	Linear_Dilution_Pattern_V2	0.207	0.204	0.202	0.197	0.192	0.189	0.185	0.183	0.181	0.177	0.174	0.171	0.168	0.164	0.159	0.156	0.153	0.151	0.148	0.147	0.146	0.144	0.143	0.142	0.143	0.144	0.144	0.145	0.146	0.146	0.145	0.145	0.144	0.144	0.145	0.145
F11	Blank	DMSO	NA	DMSO	NA	Standard_Development	Run090	Standard_Measurement	Plate_01	Clariostar_Study	MB	Biofoundry_,_London	Linear_Dilution_Pattern_V2	0.112	0.108	0.105	0.102	0.098	0.095	0.09	0.087	0.084	0.081	0.077	0.073	0.07	0.067	0.062	0.061	0.059	0.057	0.055	0.054	0.053	0.052	0.051	0.05	0.05	0.05	0.05	0.049	0.049	0.049	0.048	0.048	0.048	0.047	0.046	0.046
F12	Blank	DMSO	NA	DMSO	NA	Standard_Development	Run090	Standard_Measurement	Plate_01	Clariostar_Study	MB	Biofoundry_,_London	Linear_Dilution_Pattern_V2	0.115	0.111	0.108	0.104	0.1	0.096	0.092	0.089	0.086	0.081	0.078	0.074	0.071	0.067	0.063	0.06	0.059	0.057	0.055	0.053	0.053	0.052	0.051	0.051	0.051	0.051	0.05	0.049	0.049	0.048	0.048	0.047	0.047	0.046	0.046	0.045
G01	Sample	Dilution_85%	0.85	DMSO	Lycopene	Standard_Development	Run090	Standard_Measurement	Plate_01	Clariostar_Study	MB	Biofoundry_,_London	Linear_Dilution_Pattern_V2	1.069	1.075	1.069	1.07	1.071	1.071	1.062	1.06	1.069	1.068	1.069	1.07	1.066	1.054	1.043	1.035	1.027	1.02	1.015	1.008	0.999	0.992	0.987	0.986	0.985	0.988	0.993	0.995	0.998	0.999	0.998	0.993	0.99	0.988	0.988	0.993
G02	Sample	Dilution_65%	0.65	DMSO	Lycopene	Standard_Development	Run090	Standard_Measurement	Plate_01	Clariostar_Study	MB	Biofoundry_,_London	Linear_Dilution_Pattern_V2	0.757	0.757	0.756	0.753	0.748	0.746	0.742	0.742	0.744	0.743	0.742	0.738	0.733	0.724	0.717	0.71	0.706	0.7	0.693	0.687	0.682	0.678	0.675	0.674	0.674	0.676	0.681	0.685	0.688	0.689	0.689	0.686	0.684	0.685	0.686	0.69
G03	Sample	Dilution_45%	0.45	DMSO	Lycopene	Standard_Development	Run090	Standard_Measurement	Plate_01	Clariostar_Study	MB	Biofoundry_,_London	Linear_Dilution_Pattern_V2	0.537	0.533	0.532	0.528	0.525	0.52	0.516	0.514	0.515	0.514	0.512	0.509	0.505	0.498	0.49	0.485	0.481	0.477	0.472	0.468	0.464	0.461	0.459	0.459	0.461	0.462	0.465	0.467	0.47	0.471	0.47	0.47	0.469	0.467	0.469	0.472
G04	Sample	Dilution_25%	0.25	DMSO	Lycopene	Standard_Development	Run090	Standard_Measurement	Plate_01	Clariostar_Study	MB	Biofoundry_,_London	Linear_Dilution_Pattern_V2	0.342	0.34	0.337	0.334	0.329	0.325	0.321	0.319	0.318	0.316	0.313	0.31	0.306	0.301	0.295	0.291	0.287	0.284	0.282	0.279	0.276	0.274	0.272	0.273	0.274	0.275	0.277	0.278	0.28	0.28	0.28	0.28	0.279	0.28	0.28	0.282
G05	Sample	Dilution_05%	0.0499999999999999	DMSO	Lycopene	Standard_Development	Run090	Standard_Measurement	Plate_01	Clariostar_Study	MB	Biofoundry_,_London	Linear_Dilution_Pattern_V2	0.148	0.145	0.142	0.138	0.135	0.131	0.127	0.125	0.122	0.119	0.116	0.112	0.108	0.105	0.101	0.099	0.097	0.095	0.092	0.091	0.09	0.089	0.089	0.088	0.088	0.089	0.089	0.089	0.089	0.089	0.088	0.088	0.088	0.088	0.088	0.088
G06	Sample	Dilution_85%	0.85	DMSO	Lycopene	Standard_Development	Run090	Standard_Measurement	Plate_01	Clariostar_Study	MB	Biofoundry_,_London	Linear_Dilution_Pattern_V2	1.214	1.226	1.223	1.215	1.212	1.21	1.206	1.205	1.218	1.215	1.215	1.212	1.21	1.199	1.189	1.182	1.176	1.168	1.159	1.152	1.141	1.135	1.131	1.128	1.127	1.129	1.133	1.14	1.14	1.138	1.136	1.13	1.125	1.123	1.124	1.128
G07	Sample	Dilution_65%	0.65	DMSO	Lycopene	Standard_Development	Run090	Standard_Measurement	Plate_01	Clariostar_Study	MB	Biofoundry_,_London	Linear_Dilution_Pattern_V2	0.69	0.689	0.685	0.682	0.677	0.675	0.67	0.671	0.674	0.672	0.674	0.671	0.665	0.659	0.65	0.643	0.637	0.632	0.627	0.622	0.617	0.613	0.611	0.612	0.614	0.617	0.623	0.628	0.633	0.636	0.636	0.635	0.635	0.636	0.639	0.645
G08	Sample	Dilution_45%	0.45	DMSO	Lycopene	Standard_Development	Run090	Standard_Measurement	Plate_01	Clariostar_Study	MB	Biofoundry_,_London	Linear_Dilution_Pattern_V2	0.676	0.676	0.673	0.67	0.668	0.666	0.661	0.659	0.66	0.658	0.658	0.655	0.653	0.646	0.637	0.632	0.626	0.621	0.616	0.611	0.606	0.601	0.598	0.595	0.595	0.595	0.596	0.596	0.597	0.596	0.594	0.591	0.587	0.584	0.583	0.585
G09	Sample	Dilution_25%	0.25	DMSO	Lycopene	Standard_Development	Run090	Standard_Measurement	Plate_01	Clariostar_Study	MB	Biofoundry_,_London	Linear_Dilution_Pattern_V2	0.339	0.338	0.336	0.33	0.327	0.323	0.319	0.317	0.317	0.314	0.312	0.309	0.304	0.3	0.295	0.29	0.286	0.283	0.28	0.278	0.277	0.274	0.272	0.272	0.273	0.275	0.276	0.279	0.28	0.281	0.281	0.28	0.28	0.28	0.281	0.283
G10	Sample	Dilution_05%	0.0499999999999999	DMSO	Lycopene	Standard_Development	Run090	Standard_Measurement	Plate_01	Clariostar_Study	MB	Biofoundry_,_London	Linear_Dilution_Pattern_V2	0.153	0.151	0.148	0.144	0.141	0.137	0.134	0.131	0.128	0.124	0.12	0.117	0.114	0.11	0.106	0.104	0.102	0.099	0.097	0.096	0.096	0.094	0.094	0.094	0.094	0.094	0.094	0.094	0.094	0.094	0.093	0.094	0.092	0.092	0.092	0.093
G11	Blank	DMSO_Blank	NA	DMSO	NA	Standard_Development	Run090	Standard_Measurement	Plate_01	Clariostar_Study	MB	Biofoundry_,_London	Linear_Dilution_Pattern_V2	0.108	0.105	0.102	0.098	0.095	0.091	0.087	0.084	0.081	0.078	0.074	0.071	0.067	0.064	0.06	0.059	0.057	0.055	0.053	0.052	0.052	0.051	0.05	0.05	0.049	0.049	0.048	0.048	0.048	0.047	0.046	0.046	0.046	0.045	0.045	0.045
G12	Blank	DMSO_Blank	NA	DMSO	NA	Standard_Development	Run090	Standard_Measurement	Plate_01	Clariostar_Study	MB	Biofoundry_,_London	Linear_Dilution_Pattern_V2	0.111	0.107	0.103	0.1	0.096	0.093	0.089	0.087	0.084	0.08	0.076	0.073	0.07	0.066	0.062	0.06	0.058	0.057	0.055	0.054	0.054	0.052	0.052	0.052	0.052	0.051	0.051	0.05	0.05	0.049	0.048	0.048	0.048	0.047	0.047	0.046
H01	Sample	Dilution_85%	0.85	DMSO	Lycopene	Standard_Development	Run090	Standard_Measurement	Plate_01	Clariostar_Study	MB	Biofoundry_,_London	Linear_Dilution_Pattern_V2	0.914	0.917	0.913	0.911	0.905	0.904	0.9	0.898	0.901	0.9	0.904	0.9	0.893	0.884	0.875	0.865	0.858	0.852	0.845	0.839	0.833	0.828	0.825	0.825	0.826	0.833	0.838	0.844	0.851	0.853	0.854	0.852	0.851	0.851	0.855	0.863
H02	Sample	Dilution_65%	0.65	DMSO	Lycopene	Standard_Development	Run090	Standard_Measurement	Plate_01	Clariostar_Study	MB	Biofoundry_,_London	Linear_Dilution_Pattern_V2	0.705	0.706	0.703	0.699	0.697	0.694	0.69	0.688	0.692	0.691	0.689	0.686	0.68	0.671	0.663	0.658	0.653	0.646	0.641	0.635	0.631	0.626	0.624	0.623	0.624	0.627	0.632	0.636	0.641	0.643	0.642	0.641	0.64	0.639	0.642	0.646
H03	Sample	Dilution_45%	0.45	DMSO	Lycopene	Standard_Development	Run090	Standard_Measurement	Plate_01	Clariostar_Study	MB	Biofoundry_,_London	Linear_Dilution_Pattern_V2	0.496	0.495	0.493	0.489	0.485	0.481	0.477	0.476	0.476	0.473	0.473	0.469	0.464	0.458	0.451	0.447	0.442	0.438	0.433	0.43	0.427	0.423	0.422	0.422	0.423	0.424	0.428	0.432	0.433	0.435	0.436	0.435	0.434	0.435	0.436	0.439
H04	Sample	Dilution_25%	0.25	DMSO	Lycopene	Standard_Development	Run090	Standard_Measurement	Plate_01	Clariostar_Study	MB	Biofoundry_,_London	Linear_Dilution_Pattern_V2	0.311	0.308	0.305	0.302	0.297	0.294	0.29	0.288	0.286	0.284	0.28	0.278	0.273	0.268	0.262	0.259	0.256	0.252	0.25	0.248	0.246	0.243	0.243	0.243	0.243	0.245	0.246	0.248	0.25	0.251	0.251	0.251	0.25	0.251	0.252	0.253
H05	Sample	Dilution_05%	0.0499999999999999	DMSO	Lycopene	Standard_Development	Run090	Standard_Measurement	Plate_01	Clariostar_Study	MB	Biofoundry_,_London	Linear_Dilution_Pattern_V2	0.154	0.151	0.147	0.143	0.14	0.137	0.133	0.129	0.126	0.124	0.12	0.116	0.113	0.108	0.104	0.102	0.1	0.098	0.096	0.094	0.094	0.092	0.091	0.091	0.092	0.091	0.091	0.091	0.091	0.091	0.091	0.091	0.09	0.09	0.09	0.09
H06	Sample	Dilution_85%	0.85	DMSO	Lycopene	Standard_Development	Run090	Standard_Measurement	Plate_01	Clariostar_Study	MB	Biofoundry_,_London	Linear_Dilution_Pattern_V2	0.842	0.844	0.839	0.839	0.833	0.831	0.826	0.825	0.83	0.832	0.833	0.833	0.828	0.818	0.81	0.801	0.795	0.789	0.783	0.778	0.771	0.766	0.765	0.765	0.769	0.775	0.783	0.791	0.797	0.801	0.803	0.803	0.803	0.805	0.81	0.818
H07	Sample	Dilution_65%	0.65	DMSO	Lycopene	Standard_Development	Run090	Standard_Measurement	Plate_01	Clariostar_Study	MB	Biofoundry_,_London	Linear_Dilution_Pattern_V2	0.668	0.669	0.667	0.664	0.658	0.656	0.652	0.653	0.655	0.653	0.654	0.651	0.646	0.638	0.63	0.623	0.618	0.612	0.607	0.602	0.598	0.594	0.592	0.593	0.595	0.599	0.604	0.61	0.615	0.617	0.618	0.617	0.617	0.618	0.622	0.627
H08	Sample	Dilution_45%	0.45	DMSO	Lycopene	Standard_Development	Run090	Standard_Measurement	Plate_01	Clariostar_Study	MB	Biofoundry_,_London	Linear_Dilution_Pattern_V2	0.482	0.481	0.478	0.475	0.472	0.468	0.464	0.463	0.463	0.461	0.459	0.457	0.452	0.445	0.438	0.433	0.428	0.424	0.42	0.417	0.414	0.411	0.409	0.409	0.41	0.413	0.417	0.421	0.423	0.426	0.426	0.425	0.425	0.426	0.427	0.431
H09	Sample	Dilution_25%	0.25	DMSO	Lycopene	Standard_Development	Run090	Standard_Measurement	Plate_01	Clariostar_Study	MB	Biofoundry_,_London	Linear_Dilution_Pattern_V2	0.333	0.331	0.329	0.325	0.321	0.317	0.314	0.311	0.31	0.307	0.305	0.301	0.298	0.292	0.287	0.282	0.28	0.276	0.273	0.27	0.268	0.266	0.265	0.264	0.266	0.267	0.269	0.271	0.273	0.274	0.274	0.273	0.273	0.273	0.274	0.276
H10	Sample	Dilution_05%	0.0499999999999999	DMSO	Lycopene	Standard_Development	Run090	Standard_Measurement	Plate_01	Clariostar_Study	MB	Biofoundry_,_London	Linear_Dilution_Pattern_V2	0.145	0.142	0.14	0.135	0.131	0.128	0.124	0.121	0.119	0.115	0.112	0.109	0.106	0.102	0.098	0.095	0.093	0.091	0.089	0.088	0.087	0.086	0.086	0.086	0.086	0.086	0.086	0.086	0.086	0.086	0.086	0.085	0.085	0.085	0.085	0.085
H11	Blank	DMSO_Blank	NA	DMSO	NA	Standard_Development	Run090	Standard_Measurement	Plate_01	Clariostar_Study	MB	Biofoundry_,_London	Linear_Dilution_Pattern_V2	0.116	0.112	0.108	0.105	0.101	0.097	0.093	0.09	0.088	0.084	0.08	0.076	0.073	0.07	0.067	0.065	0.062	0.06	0.058	0.057	0.056	0.055	0.055	0.055	0.054	0.054	0.053	0.052	0.052	0.052	0.051	0.051	0.05	0.05	0.049	0.049
H12	Blank	DMSO_Blank	NA	DMSO	NA	Standard_Development	Run090	Standard_Measurement	Plate_01	Clariostar_Study	MB	Biofoundry_,_London	Linear_Dilution_Pattern_V2	0.112	0.108	0.105	0.101	0.097	0.094	0.089	0.086	0.083	0.08	0.076	0.072	0.069	0.066	0.062	0.059	0.058	0.056	0.053	0.053	0.053	0.051	0.051	0.05	0.05	0.05	0.049	0.048	0.048	0.048	0.047	0.047	0.046	0.046	0.045	0.044
[truncated: 122 more columns]
