# Supplementary material for: Construction of a Calibration Curve for Lycopene on a Liquid-Handling Platform—Wider Lessons for the Development of Automated Dilution Protocols
Source: ACS Synth Biol. 2024 Aug 3;13(8):2357–75. doi: 10.1021/acssynbio.4c00031 (PMC11334188; doi:10.1021/acssynbio.4c00031)
Supplement: Supplementary file 2 — sb4c00031_si_002.zip [file sb4c00031_si_002.zip › AggregatedData/Run090/Plate_01/Clariostar_Study/Clariostar_A-Measurement_02/001.csv]

Well	Content	Label	Dilution	Solvent	Solute	Project	Run	Step	Container	Study	Author	Institution	Comment	OD350	OD352	OD354	OD356	OD358	OD360	OD362	OD364	OD366	OD368	OD370	OD372	OD374	OD376	OD378	OD380	OD382	OD384	OD386	OD388	OD390	OD392	OD394	OD396	OD398	OD400	OD402	OD404	OD406	OD408	OD410	OD412	OD414	OD416	OD418	OD420
A01	Sample	Dilution_100%	1.0	DMSO	Lycopene	Standard_Development	Run090	Standard_Measurement	Plate_01	Clariostar_Study	MB	Biofoundry_,_London	Linear_Dilution_Pattern_V2	1.057	1.057	1.057	1.051	1.05	1.047	1.045	1.043	1.043	1.046	1.052	1.05	1.042	1.03	1.022	1.011	1.006	0.998	0.987	0.981	0.977	0.972	0.969	0.97	0.974	0.979	0.989	1.0	1.008	1.01	1.013	1.012	1.012	1.014	1.02	1.03
A02	Sample	Dilution_80%	0.8	DMSO	Lycopene	Standard_Development	Run090	Standard_Measurement	Plate_01	Clariostar_Study	MB	Biofoundry_,_London	Linear_Dilution_Pattern_V2	0.792	0.791	0.79	0.786	0.783	0.78	0.776	0.774	0.774	0.777	0.777	0.774	0.764	0.756	0.748	0.739	0.733	0.726	0.721	0.717	0.711	0.707	0.705	0.704	0.707	0.711	0.719	0.726	0.731	0.735	0.737	0.737	0.736	0.737	0.741	0.749
A03	Sample	Dilution_60%	0.6	DMSO	Lycopene	Standard_Development	Run090	Standard_Measurement	Plate_01	Clariostar_Study	MB	Biofoundry_,_London	Linear_Dilution_Pattern_V2	0.761	0.762	0.761	0.756	0.754	0.751	0.749	0.746	0.745	0.744	0.744	0.742	0.736	0.729	0.723	0.716	0.708	0.703	0.697	0.691	0.687	0.683	0.68	0.678	0.678	0.679	0.683	0.687	0.689	0.689	0.688	0.687	0.683	0.682	0.683	0.686
A04	Sample	Dilution_40%	0.4	DMSO	Lycopene	Standard_Development	Run090	Standard_Measurement	Plate_01	Clariostar_Study	MB	Biofoundry_,_London	Linear_Dilution_Pattern_V2	0.439	0.437	0.433	0.429	0.425	0.42	0.417	0.417	0.415	0.413	0.411	0.408	0.403	0.396	0.391	0.387	0.381	0.377	0.373	0.371	0.367	0.364	0.363	0.363	0.364	0.366	0.37	0.372	0.375	0.377	0.376	0.376	0.376	0.376	0.378	0.381
A05	Sample	Dilution_20%	0.2	DMSO	Lycopene	Standard_Development	Run090	Standard_Measurement	Plate_01	Clariostar_Study	MB	Biofoundry_,_London	Linear_Dilution_Pattern_V2	0.282	0.28	0.276	0.273	0.269	0.264	0.261	0.259	0.256	0.253	0.249	0.245	0.241	0.236	0.233	0.229	0.224	0.221	0.219	0.217	0.215	0.213	0.212	0.213	0.212	0.212	0.214	0.216	0.217	0.218	0.218	0.217	0.217	0.216	0.218	0.219
A06	Sample	Dilution_100%	1.0	DMSO	Lycopene	Standard_Development	Run090	Standard_Measurement	Plate_01	Clariostar_Study	MB	Biofoundry_,_London	Linear_Dilution_Pattern_V2	0.972	0.97	0.973	0.968	0.965	0.963	0.959	0.957	0.959	0.965	0.97	0.967	0.961	0.949	0.942	0.931	0.922	0.915	0.91	0.903	0.896	0.893	0.891	0.893	0.897	0.904	0.916	0.926	0.934	0.938	0.942	0.943	0.943	0.947	0.954	0.965
A07	Sample	Dilution_80%	0.8	DMSO	Lycopene	Standard_Development	Run090	Standard_Measurement	Plate_01	Clariostar_Study	MB	Biofoundry_,_London	Linear_Dilution_Pattern_V2	0.764	0.764	0.761	0.759	0.754	0.75	0.748	0.748	0.75	0.75	0.751	0.749	0.741	0.734	0.728	0.72	0.712	0.706	0.701	0.695	0.69	0.687	0.686	0.685	0.689	0.695	0.702	0.709	0.715	0.72	0.722	0.723	0.722	0.723	0.729	0.737
A08	Sample	Dilution_60%	0.6	DMSO	Lycopene	Standard_Development	Run090	Standard_Measurement	Plate_01	Clariostar_Study	MB	Biofoundry_,_London	Linear_Dilution_Pattern_V2	0.559	0.558	0.556	0.551	0.547	0.543	0.541	0.538	0.537	0.538	0.538	0.534	0.53	0.522	0.516	0.51	0.503	0.5	0.494	0.491	0.487	0.484	0.484	0.485	0.487	0.49	0.495	0.501	0.506	0.508	0.509	0.51	0.51	0.511	0.516	0.522
A09	Sample	Dilution_40%	0.4	DMSO	Lycopene	Standard_Development	Run090	Standard_Measurement	Plate_01	Clariostar_Study	MB	Biofoundry_,_London	Linear_Dilution_Pattern_V2	0.422	0.42	0.419	0.415	0.412	0.406	0.403	0.402	0.4	0.399	0.397	0.392	0.388	0.383	0.377	0.371	0.367	0.363	0.36	0.357	0.355	0.351	0.35	0.351	0.352	0.354	0.357	0.36	0.364	0.365	0.365	0.365	0.364	0.364	0.367	0.37
A10	Sample	Dilution_20%	0.2	DMSO	Lycopene	Standard_Development	Run090	Standard_Measurement	Plate_01	Clariostar_Study	MB	Biofoundry_,_London	Linear_Dilution_Pattern_V2	0.259	0.257	0.253	0.251	0.247	0.243	0.24	0.237	0.233	0.23	0.227	0.223	0.219	0.215	0.212	0.208	0.203	0.201	0.198	0.197	0.196	0.194	0.193	0.192	0.193	0.194	0.195	0.197	0.198	0.198	0.199	0.198	0.198	0.197	0.199	0.201
A11	Blank	DMSO_Blank	NA	DMSO	NA	Standard_Development	Run090	Standard_Measurement	Plate_01	Clariostar_Study	MB	Biofoundry_,_London	Linear_Dilution_Pattern_V2	0.111	0.108	0.104	0.101	0.097	0.093	0.089	0.087	0.083	0.08	0.076	0.072	0.069	0.065	0.063	0.06	0.058	0.057	0.055	0.054	0.053	0.051	0.051	0.051	0.05	0.05	0.049	0.049	0.049	0.049	0.049	0.048	0.047	0.047	0.046	0.046
A12	Blank	DMSO_Blank	NA	DMSO	NA	Standard_Development	Run090	Standard_Measurement	Plate_01	Clariostar_Study	MB	Biofoundry_,_London	Linear_Dilution_Pattern_V2	0.114	0.111	0.107	0.103	0.101	0.097	0.093	0.09	0.086	0.082	0.078	0.073	0.071	0.067	0.065	0.061	0.059	0.057	0.055	0.054	0.053	0.052	0.052	0.051	0.05	0.049	0.05	0.05	0.049	0.049	0.048	0.048	0.047	0.046	0.046	0.046
B01	Sample	Dilution_100%	1.0	DMSO	Lycopene	Standard_Development	Run090	Standard_Measurement	Plate_01	Clariostar_Study	MB	Biofoundry_,_London	Linear_Dilution_Pattern_V2	0.952	0.954	0.954	0.95	0.947	0.941	0.939	0.938	0.943	0.946	0.95	0.949	0.94	0.931	0.925	0.913	0.905	0.901	0.894	0.887	0.883	0.878	0.876	0.878	0.882	0.89	0.9	0.91	0.918	0.924	0.928	0.93	0.928	0.933	0.941	0.951
B02	Sample	Dilution_80%	0.8	DMSO	Lycopene	Standard_Development	Run090	Standard_Measurement	Plate_01	Clariostar_Study	MB	Biofoundry_,_London	Linear_Dilution_Pattern_V2	0.824	0.824	0.823	0.817	0.815	0.809	0.806	0.808	0.808	0.81	0.813	0.81	0.805	0.795	0.787	0.78	0.773	0.766	0.76	0.755	0.749	0.743	0.741	0.743	0.746	0.75	0.757	0.765	0.77	0.773	0.776	0.774	0.773	0.775	0.779	0.785
B03	Sample	Dilution_60%	0.6	DMSO	Lycopene	Standard_Development	Run090	Standard_Measurement	Plate_01	Clariostar_Study	MB	Biofoundry_,_London	Linear_Dilution_Pattern_V2	0.679	0.679	0.677	0.672	0.671	0.665	0.662	0.661	0.661	0.659	0.659	0.657	0.651	0.643	0.638	0.631	0.625	0.619	0.612	0.608	0.604	0.6	0.597	0.596	0.598	0.599	0.604	0.609	0.611	0.612	0.612	0.611	0.609	0.608	0.61	0.614
B04	Sample	Dilution_40%	0.4	DMSO	Lycopene	Standard_Development	Run090	Standard_Measurement	Plate_01	Clariostar_Study	MB	Biofoundry_,_London	Linear_Dilution_Pattern_V2	0.43	0.431	0.426	0.422	0.418	0.415	0.412	0.409	0.408	0.407	0.405	0.402	0.397	0.391	0.386	0.381	0.377	0.373	0.369	0.366	0.363	0.36	0.359	0.359	0.358	0.362	0.363	0.365	0.368	0.369	0.369	0.368	0.367	0.367	0.368	0.371
B05	Sample	Dilution_20%	0.2	DMSO	Lycopene	Standard_Development	Run090	Standard_Measurement	Plate_01	Clariostar_Study	MB	Biofoundry_,_London	Linear_Dilution_Pattern_V2	0.255	0.253	0.25	0.247	0.244	0.239	0.236	0.234	0.231	0.227	0.225	0.22	0.216	0.212	0.211	0.205	0.202	0.199	0.196	0.195	0.193	0.192	0.191	0.191	0.191	0.192	0.193	0.195	0.196	0.196	0.196	0.196	0.195	0.194	0.196	0.198
B06	Sample	Dilution_100%	1.0	DMSO	Lycopene	Standard_Development	Run090	Standard_Measurement	Plate_01	Clariostar_Study	MB	Biofoundry_,_London	Linear_Dilution_Pattern_V2	0.937	0.939	0.937	0.931	0.928	0.926	0.923	0.924	0.929	0.931	0.934	0.934	0.929	0.919	0.913	0.902	0.893	0.887	0.88	0.872	0.868	0.864	0.862	0.867	0.871	0.879	0.887	0.898	0.908	0.914	0.918	0.918	0.919	0.923	0.93	0.942
B07	Sample	Dilution_80%	0.8	DMSO	Lycopene	Standard_Development	Run090	Standard_Measurement	Plate_01	Clariostar_Study	MB	Biofoundry_,_London	Linear_Dilution_Pattern_V2	0.767	0.771	0.77	0.763	0.761	0.759	0.756	0.754	0.754	0.756	0.759	0.758	0.752	0.744	0.736	0.726	0.72	0.714	0.71	0.704	0.7	0.695	0.693	0.694	0.696	0.702	0.709	0.715	0.722	0.727	0.728	0.729	0.729	0.731	0.736	0.743
B08	Sample	Dilution_60%	0.6	DMSO	Lycopene	Standard_Development	Run090	Standard_Measurement	Plate_01	Clariostar_Study	MB	Biofoundry_,_London	Linear_Dilution_Pattern_V2	0.593	0.594	0.592	0.586	0.583	0.58	0.578	0.576	0.575	0.575	0.575	0.572	0.567	0.56	0.555	0.549	0.541	0.536	0.531	0.528	0.525	0.523	0.52	0.52	0.522	0.525	0.531	0.536	0.541	0.543	0.544	0.544	0.543	0.543	0.547	0.554
B09	Sample	Dilution_40%	0.4	DMSO	Lycopene	Standard_Development	Run090	Standard_Measurement	Plate_01	Clariostar_Study	MB	Biofoundry_,_London	Linear_Dilution_Pattern_V2	0.455	0.455	0.452	0.449	0.445	0.44	0.438	0.435	0.433	0.433	0.432	0.428	0.424	0.417	0.413	0.407	0.402	0.398	0.394	0.391	0.389	0.385	0.384	0.384	0.385	0.388	0.39	0.393	0.396	0.398	0.399	0.398	0.398	0.397	0.399	0.403
B10	Sample	Dilution_20%	0.2	DMSO	Lycopene	Standard_Development	Run090	Standard_Measurement	Plate_01	Clariostar_Study	MB	Biofoundry_,_London	Linear_Dilution_Pattern_V2	0.258	0.256	0.252	0.248	0.245	0.241	0.238	0.236	0.234	0.231	0.228	0.224	0.22	0.215	0.211	0.208	0.205	0.202	0.199	0.198	0.196	0.194	0.194	0.194	0.195	0.195	0.196	0.198	0.199	0.2	0.2	0.2	0.199	0.199	0.2	0.202
B11	Blank	DMSO_Blank	NA	DMSO	NA	Standard_Development	Run090	Standard_Measurement	Plate_01	Clariostar_Study	MB	Biofoundry_,_London	Linear_Dilution_Pattern_V2	0.111	0.108	0.104	0.101	0.097	0.095	0.091	0.088	0.084	0.081	0.076	0.073	0.07	0.066	0.064	0.061	0.059	0.057	0.055	0.054	0.053	0.052	0.052	0.051	0.051	0.05	0.05	0.05	0.049	0.049	0.049	0.049	0.048	0.047	0.047	0.046
B12	Blank	DMSO_Blank	NA	DMSO	NA	Standard_Development	Run090	Standard_Measurement	Plate_01	Clariostar_Study	MB	Biofoundry_,_London	Linear_Dilution_Pattern_V2	0.11	0.106	0.103	0.099	0.096	0.092	0.088	0.086	0.083	0.079	0.075	0.071	0.068	0.064	0.062	0.06	0.057	0.056	0.054	0.053	0.051	0.051	0.051	0.05	0.05	0.049	0.048	0.049	0.048	0.048	0.047	0.047	0.046	0.045	0.046	0.045
C01	Sample	Dilution_95%	0.95	DMSO	Lycopene	Standard_Development	Run090	Standard_Measurement	Plate_01	Clariostar_Study	MB	Biofoundry_,_London	Linear_Dilution_Pattern_V2	0.93	0.931	0.928	0.925	0.922	0.918	0.916	0.916	0.919	0.921	0.921	0.919	0.917	0.907	0.898	0.885	0.878	0.872	0.865	0.86	0.853	0.85	0.85	0.85	0.853	0.858	0.867	0.877	0.885	0.888	0.89	0.894	0.893	0.894	0.899	0.91
C02	Sample	Dilution_75%	0.75	DMSO	Lycopene	Standard_Development	Run090	Standard_Measurement	Plate_01	Clariostar_Study	MB	Biofoundry_,_London	Linear_Dilution_Pattern_V2	0.744	0.746	0.744	0.741	0.738	0.733	0.73	0.728	0.728	0.729	0.73	0.728	0.721	0.713	0.705	0.697	0.691	0.685	0.68	0.675	0.669	0.666	0.663	0.664	0.665	0.67	0.675	0.682	0.687	0.69	0.691	0.692	0.691	0.691	0.695	0.701
C03	Sample	Dilution_55%	0.55	DMSO	Lycopene	Standard_Development	Run090	Standard_Measurement	Plate_01	Clariostar_Study	MB	Biofoundry_,_London	Linear_Dilution_Pattern_V2	0.624	0.623	0.621	0.618	0.616	0.612	0.609	0.606	0.604	0.603	0.601	0.598	0.594	0.589	0.583	0.574	0.568	0.564	0.56	0.556	0.553	0.549	0.546	0.546	0.544	0.546	0.549	0.551	0.553	0.555	0.554	0.552	0.549	0.548	0.548	0.552
C04	Sample	Dilution_35%	0.35	DMSO	Lycopene	Standard_Development	Run090	Standard_Measurement	Plate_01	Clariostar_Study	MB	Biofoundry_,_London	Linear_Dilution_Pattern_V2	0.419	0.418	0.415	0.41	0.407	0.404	0.399	0.398	0.397	0.395	0.392	0.389	0.383	0.377	0.373	0.368	0.364	0.361	0.356	0.354	0.35	0.348	0.346	0.345	0.346	0.347	0.348	0.349	0.351	0.351	0.351	0.349	0.347	0.346	0.347	0.348
C05	Sample	Dilution_15%	0.15	DMSO	Lycopene	Standard_Development	Run090	Standard_Measurement	Plate_01	Clariostar_Study	MB	Biofoundry_,_London	Linear_Dilution_Pattern_V2	0.39	0.389	0.387	0.383	0.379	0.376	0.372	0.37	0.367	0.363	0.361	0.357	0.353	0.348	0.345	0.341	0.336	0.334	0.33	0.328	0.324	0.321	0.318	0.317	0.314	0.312	0.312	0.31	0.308	0.306	0.305	0.302	0.299	0.296	0.294	0.293
C06	Sample	Dilution_95%	0.95	DMSO	Lycopene	Standard_Development	Run090	Standard_Measurement	Plate_01	Clariostar_Study	MB	Biofoundry_,_London	Linear_Dilution_Pattern_V2	0.857	0.86	0.859	0.855	0.851	0.845	0.843	0.842	0.845	0.848	0.853	0.851	0.845	0.836	0.827	0.819	0.811	0.804	0.797	0.793	0.788	0.784	0.784	0.785	0.787	0.795	0.804	0.813	0.823	0.828	0.833	0.834	0.834	0.836	0.842	0.853
C07	Sample	Dilution_75%	0.75	DMSO	Lycopene	Standard_Development	Run090	Standard_Measurement	Plate_01	Clariostar_Study	MB	Biofoundry_,_London	Linear_Dilution_Pattern_V2	0.81	0.809	0.808	0.804	0.8	0.796	0.794	0.792	0.793	0.797	0.798	0.793	0.788	0.781	0.774	0.766	0.758	0.752	0.745	0.741	0.737	0.731	0.728	0.73	0.732	0.735	0.742	0.747	0.753	0.755	0.755	0.754	0.753	0.752	0.756	0.762
C08	Sample	Dilution_55%	0.55	DMSO	Lycopene	Standard_Development	Run090	Standard_Measurement	Plate_01	Clariostar_Study	MB	Biofoundry_,_London	Linear_Dilution_Pattern_V2	0.612	0.609	0.608	0.603	0.6	0.596	0.593	0.591	0.591	0.593	0.591	0.587	0.583	0.575	0.569	0.562	0.556	0.551	0.545	0.543	0.538	0.534	0.532	0.531	0.533	0.535	0.54	0.542	0.546	0.547	0.548	0.548	0.546	0.545	0.548	0.552
C09	Sample	Dilution_35%	0.35	DMSO	Lycopene	Standard_Development	Run090	Standard_Measurement	Plate_01	Clariostar_Study	MB	Biofoundry_,_London	Linear_Dilution_Pattern_V2	0.385	0.384	0.381	0.376	0.373	0.369	0.365	0.364	0.363	0.361	0.359	0.355	0.349	0.344	0.34	0.335	0.33	0.327	0.323	0.32	0.317	0.314	0.314	0.314	0.316	0.317	0.32	0.323	0.325	0.326	0.327	0.327	0.326	0.326	0.328	0.33
C10	Sample	Dilution_15%	0.15	DMSO	Lycopene	Standard_Development	Run090	Standard_Measurement	Plate_01	Clariostar_Study	MB	Biofoundry_,_London	Linear_Dilution_Pattern_V2	0.227	0.226	0.223	0.219	0.214	0.21	0.206	0.204	0.202	0.199	0.196	0.192	0.188	0.183	0.179	0.176	0.173	0.17	0.168	0.167	0.165	0.163	0.163	0.163	0.163	0.164	0.165	0.165	0.167	0.167	0.166	0.166	0.166	0.165	0.166	0.167
C11	Blank	DMSO_Blank	NA	DMSO	NA	Standard_Development	Run090	Standard_Measurement	Plate_01	Clariostar_Study	MB	Biofoundry_,_London	Linear_Dilution_Pattern_V2	0.112	0.108	0.105	0.101	0.098	0.093	0.09	0.088	0.084	0.081	0.077	0.072	0.069	0.065	0.063	0.06	0.058	0.055	0.054	0.053	0.051	0.05	0.051	0.05	0.049	0.049	0.048	0.048	0.047	0.047	0.047	0.047	0.046	0.045	0.045	0.045
C12	Blank	DMSO_Blank	NA	DMSO	NA	Standard_Development	Run090	Standard_Measurement	Plate_01	Clariostar_Study	MB	Biofoundry_,_London	Linear_Dilution_Pattern_V2	0.112	0.11	0.105	0.102	0.098	0.094	0.09	0.088	0.084	0.081	0.077	0.072	0.07	0.066	0.063	0.061	0.058	0.056	0.054	0.053	0.052	0.051	0.051	0.05	0.05	0.049	0.049	0.049	0.049	0.048	0.048	0.048	0.047	0.046	0.046	0.045
D01	Sample	Dilution_95%	0.95	DMSO	Lycopene	Standard_Development	Run090	Standard_Measurement	Plate_01	Clariostar_Study	MB	Biofoundry_,_London	Linear_Dilution_Pattern_V2	0.958	0.961	0.963	0.96	0.954	0.952	0.95	0.949	0.951	0.953	0.954	0.951	0.946	0.938	0.928	0.917	0.908	0.902	0.896	0.888	0.884	0.881	0.878	0.879	0.88	0.888	0.895	0.905	0.914	0.92	0.92	0.92	0.919	0.921	0.926	0.937
D02	Sample	Dilution_75%	0.75	DMSO	Lycopene	Standard_Development	Run090	Standard_Measurement	Plate_01	Clariostar_Study	MB	Biofoundry_,_London	Linear_Dilution_Pattern_V2	0.86	0.86	0.858	0.853	0.849	0.845	0.843	0.841	0.842	0.843	0.845	0.842	0.836	0.825	0.819	0.81	0.802	0.796	0.79	0.786	0.782	0.777	0.773	0.773	0.774	0.779	0.784	0.789	0.796	0.797	0.797	0.796	0.794	0.793	0.796	0.804
D03	Sample	Dilution_55%	0.55	DMSO	Lycopene	Standard_Development	Run090	Standard_Measurement	Plate_01	Clariostar_Study	MB	Biofoundry_,_London	Linear_Dilution_Pattern_V2	0.585	0.586	0.583	0.579	0.574	0.57	0.568	0.565	0.566	0.566	0.566	0.56	0.555	0.548	0.542	0.536	0.531	0.526	0.521	0.517	0.513	0.51	0.508	0.508	0.509	0.511	0.517	0.521	0.525	0.528	0.527	0.527	0.525	0.526	0.529	0.534
D04	Sample	Dilution_35%	0.35	DMSO	Lycopene	Standard_Development	Run090	Standard_Measurement	Plate_01	Clariostar_Study	MB	Biofoundry_,_London	Linear_Dilution_Pattern_V2	0.437	0.436	0.433	0.43	0.427	0.422	0.418	0.418	0.416	0.413	0.413	0.408	0.404	0.398	0.394	0.389	0.384	0.38	0.376	0.374	0.37	0.366	0.365	0.366	0.366	0.367	0.368	0.37	0.372	0.372	0.372	0.37	0.369	0.368	0.368	0.369
D05	Sample	Dilution_15%	0.15	DMSO	Lycopene	Standard_Development	Run090	Standard_Measurement	Plate_01	Clariostar_Study	MB	Biofoundry_,_London	Linear_Dilution_Pattern_V2	0.231	0.229	0.225	0.221	0.218	0.214	0.211	0.208	0.206	0.202	0.199	0.196	0.193	0.188	0.184	0.182	0.178	0.175	0.173	0.171	0.169	0.167	0.167	0.168	0.168	0.168	0.168	0.169	0.17	0.17	0.17	0.17	0.169	0.169	0.17	0.171
D06	Sample	Dilution_95%	0.95	DMSO	Lycopene	Standard_Development	Run090	Standard_Measurement	Plate_01	Clariostar_Study	MB	Biofoundry_,_London	Linear_Dilution_Pattern_V2	0.936	0.936	0.933	0.928	0.924	0.922	0.921	0.922	0.924	0.929	0.928	0.928	0.921	0.914	0.907	0.894	0.887	0.881	0.874	0.867	0.862	0.857	0.855	0.856	0.86	0.867	0.876	0.884	0.894	0.901	0.903	0.903	0.902	0.904	0.912	0.923
D07	Sample	Dilution_75%	0.75	DMSO	Lycopene	Standard_Development	Run090	Standard_Measurement	Plate_01	Clariostar_Study	MB	Biofoundry_,_London	Linear_Dilution_Pattern_V2	0.749	0.749	0.747	0.743	0.74	0.736	0.733	0.733	0.734	0.736	0.736	0.735	0.731	0.722	0.714	0.704	0.698	0.693	0.686	0.681	0.677	0.672	0.671	0.672	0.674	0.678	0.685	0.691	0.697	0.701	0.703	0.704	0.702	0.703	0.708	0.714
D08	Sample	Dilution_55%	0.55	DMSO	Lycopene	Standard_Development	Run090	Standard_Measurement	Plate_01	Clariostar_Study	MB	Biofoundry_,_London	Linear_Dilution_Pattern_V2	0.71	0.712	0.71	0.706	0.703	0.699	0.697	0.696	0.694	0.693	0.693	0.691	0.685	0.676	0.675	0.666	0.66	0.654	0.647	0.643	0.639	0.635	0.632	0.63	0.63	0.632	0.636	0.641	0.642	0.643	0.643	0.641	0.639	0.637	0.638	0.642
D09	Sample	Dilution_35%	0.35	DMSO	Lycopene	Standard_Development	Run090	Standard_Measurement	Plate_01	Clariostar_Study	MB	Biofoundry_,_London	Linear_Dilution_Pattern_V2	0.437	0.437	0.434	0.43	0.427	0.423	0.42	0.419	0.417	0.415	0.414	0.41	0.405	0.399	0.396	0.39	0.385	0.381	0.377	0.374	0.371	0.368	0.366	0.366	0.366	0.367	0.369	0.371	0.372	0.373	0.372	0.371	0.369	0.368	0.369	0.37
D10	Sample	Dilution_15%	0.15	DMSO	Lycopene	Standard_Development	Run090	Standard_Measurement	Plate_01	Clariostar_Study	MB	Biofoundry_,_London	Linear_Dilution_Pattern_V2	0.265	0.262	0.258	0.254	0.252	0.248	0.245	0.242	0.24	0.237	0.234	0.229	0.226	0.222	0.219	0.215	0.211	0.208	0.205	0.204	0.202	0.2	0.2	0.199	0.198	0.199	0.2	0.2	0.201	0.201	0.201	0.2	0.199	0.198	0.198	0.199
D11	Blank	DMSO_Blank	NA	DMSO	NA	Standard_Development	Run090	Standard_Measurement	Plate_01	Clariostar_Study	MB	Biofoundry_,_London	Linear_Dilution_Pattern_V2	0.113	0.11	0.106	0.102	0.099	0.096	0.092	0.089	0.085	0.083	0.079	0.075	0.071	0.068	0.065	0.063	0.06	0.059	0.057	0.056	0.056	0.054	0.053	0.053	0.052	0.052	0.052	0.052	0.052	0.051	0.05	0.05	0.05	0.049	0.048	0.048
D12	Blank	DMSO_Blank	NA	DMSO	NA	Standard_Development	Run090	Standard_Measurement	Plate_01	Clariostar_Study	MB	Biofoundry_,_London	Linear_Dilution_Pattern_V2	0.109	0.106	0.102	0.099	0.096	0.092	0.088	0.086	0.083	0.079	0.074	0.07	0.068	0.064	0.062	0.059	0.057	0.054	0.053	0.053	0.051	0.05	0.049	0.049	0.049	0.048	0.048	0.048	0.048	0.047	0.047	0.047	0.046	0.045	0.045	0.044
E01	Sample	Dilution_90%	0.9	DMSO	Lycopene	Standard_Development	Run090	Standard_Measurement	Plate_01	Clariostar_Study	MB	Biofoundry_,_London	Linear_Dilution_Pattern_V2	0.907	0.911	0.909	0.905	0.902	0.898	0.895	0.894	0.894	0.898	0.902	0.9	0.893	0.885	0.878	0.867	0.859	0.853	0.846	0.84	0.833	0.83	0.827	0.828	0.833	0.837	0.846	0.855	0.863	0.866	0.868	0.869	0.868	0.868	0.874	0.882
E02	Sample	Dilution_70%	0.7	DMSO	Lycopene	Standard_Development	Run090	Standard_Measurement	Plate_01	Clariostar_Study	MB	Biofoundry_,_London	Linear_Dilution_Pattern_V2	0.748	0.749	0.747	0.743	0.738	0.735	0.731	0.731	0.731	0.731	0.73	0.726	0.721	0.714	0.707	0.699	0.692	0.688	0.681	0.677	0.674	0.668	0.667	0.667	0.668	0.67	0.677	0.682	0.685	0.688	0.689	0.688	0.686	0.687	0.688	0.694
E03	Sample	Dilution_50%	0.5	DMSO	Lycopene	Standard_Development	Run090	Standard_Measurement	Plate_01	Clariostar_Study	MB	Biofoundry_,_London	Linear_Dilution_Pattern_V2	0.52	0.519	0.516	0.515	0.51	0.505	0.503	0.501	0.5	0.5	0.499	0.495	0.49	0.483	0.478	0.472	0.468	0.463	0.459	0.455	0.451	0.447	0.447	0.445	0.446	0.449	0.452	0.454	0.458	0.459	0.459	0.459	0.457	0.456	0.458	0.462
E04	Sample	Dilution_30%	0.3	DMSO	Lycopene	Standard_Development	Run090	Standard_Measurement	Plate_01	Clariostar_Study	MB	Biofoundry_,_London	Linear_Dilution_Pattern_V2	0.401	0.4	0.397	0.393	0.39	0.387	0.383	0.381	0.379	0.377	0.374	0.37	0.366	0.361	0.357	0.352	0.348	0.343	0.34	0.338	0.335	0.332	0.331	0.33	0.331	0.331	0.332	0.332	0.333	0.333	0.333	0.331	0.33	0.33	0.329	0.331
E05	Sample	Dilution_10%	0.1	DMSO	Lycopene	Standard_Development	Run090	Standard_Measurement	Plate_01	Clariostar_Study	MB	Biofoundry_,_London	Linear_Dilution_Pattern_V2	0.188	0.185	0.182	0.178	0.175	0.171	0.168	0.166	0.162	0.159	0.157	0.152	0.149	0.145	0.142	0.139	0.136	0.133	0.131	0.129	0.128	0.126	0.126	0.126	0.125	0.125	0.125	0.126	0.126	0.126	0.125	0.125	0.125	0.124	0.124	0.124
E06	Sample	Dilution_90%	0.9	DMSO	Lycopene	Standard_Development	Run090	Standard_Measurement	Plate_01	Clariostar_Study	MB	Biofoundry_,_London	Linear_Dilution_Pattern_V2	0.927	0.929	0.93	0.923	0.921	0.917	0.916	0.916	0.916	0.92	0.922	0.922	0.917	0.907	0.901	0.889	0.881	0.872	0.867	0.861	0.857	0.849	0.847	0.848	0.851	0.854	0.862	0.87	0.878	0.881	0.883	0.883	0.881	0.88	0.885	0.893
E07	Sample	Dilution_70%	0.7	DMSO	Lycopene	Standard_Development	Run090	Standard_Measurement	Plate_01	Clariostar_Study	MB	Biofoundry_,_London	Linear_Dilution_Pattern_V2	0.755	0.757	0.754	0.748	0.746	0.743	0.74	0.74	0.741	0.743	0.743	0.74	0.734	0.725	0.721	0.712	0.703	0.699	0.692	0.688	0.683	0.678	0.676	0.676	0.676	0.68	0.685	0.692	0.698	0.7	0.701	0.7	0.698	0.698	0.702	0.708
E08	Sample	Dilution_50%	0.5	DMSO	Lycopene	Standard_Development	Run090	Standard_Measurement	Plate_01	Clariostar_Study	MB	Biofoundry_,_London	Linear_Dilution_Pattern_V2	0.573	0.572	0.57	0.566	0.562	0.558	0.555	0.554	0.552	0.553	0.553	0.549	0.545	0.538	0.533	0.527	0.521	0.517	0.512	0.507	0.504	0.499	0.498	0.497	0.498	0.5	0.503	0.506	0.509	0.51	0.508	0.507	0.505	0.504	0.505	0.508
E09	Sample	Dilution_30%	0.3	DMSO	Lycopene	Standard_Development	Run090	Standard_Measurement	Plate_01	Clariostar_Study	MB	Biofoundry_,_London	Linear_Dilution_Pattern_V2	0.397	0.395	0.393	0.388	0.384	0.381	0.378	0.376	0.374	0.372	0.37	0.367	0.361	0.356	0.352	0.347	0.343	0.34	0.337	0.334	0.331	0.328	0.327	0.326	0.326	0.327	0.329	0.331	0.333	0.333	0.334	0.333	0.331	0.331	0.331	0.333
E10	Sample	Dilution_10%	0.1	DMSO	Lycopene	Standard_Development	Run090	Standard_Measurement	Plate_01	Clariostar_Study	MB	Biofoundry_,_London	Linear_Dilution_Pattern_V2	0.252	0.251	0.247	0.245	0.242	0.238	0.235	0.232	0.228	0.224	0.22	0.216	0.214	0.21	0.207	0.202	0.199	0.197	0.194	0.193	0.191	0.19	0.188	0.187	0.185	0.185	0.184	0.184	0.184	0.183	0.182	0.18	0.178	0.177	0.176	0.176
E11	Blank	DMSO_Blank	NA	DMSO	NA	Standard_Development	Run090	Standard_Measurement	Plate_01	Clariostar_Study	MB	Biofoundry_,_London	Linear_Dilution_Pattern_V2	0.11	0.108	0.104	0.1	0.097	0.094	0.09	0.088	0.084	0.08	0.077	0.073	0.07	0.066	0.064	0.062	0.059	0.058	0.055	0.054	0.053	0.052	0.052	0.052	0.051	0.05	0.05	0.05	0.049	0.049	0.049	0.049	0.048	0.047	0.047	0.046
E12	Blank	DMSO_Blank	NA	DMSO	NA	Standard_Development	Run090	Standard_Measurement	Plate_01	Clariostar_Study	MB	Biofoundry_,_London	Linear_Dilution_Pattern_V2	0.113	0.11	0.105	0.101	0.097	0.093	0.088	0.087	0.085	0.082	0.078	0.074	0.071	0.067	0.064	0.062	0.059	0.058	0.056	0.055	0.054	0.052	0.052	0.052	0.052	0.051	0.051	0.05	0.05	0.05	0.049	0.049	0.048	0.047	0.046	0.045
F01	Sample	Dilution_90%	0.9	DMSO	Lycopene	Standard_Development	Run090	Standard_Measurement	Plate_01	Clariostar_Study	MB	Biofoundry_,_London	Linear_Dilution_Pattern_V2	1.312	1.323	1.329	1.322	1.317	1.318	1.316	1.311	1.317	1.315	1.313	1.313	1.308	1.3	1.294	1.275	1.268	1.263	1.253	1.244	1.238	1.232	1.222	1.221	1.221	1.223	1.226	1.225	1.229	1.23	1.225	1.22	1.209	1.205	1.207	1.211
F02	Sample	Dilution_70%	0.7	DMSO	Lycopene	Standard_Development	Run090	Standard_Measurement	Plate_01	Clariostar_Study	MB	Biofoundry_,_London	Linear_Dilution_Pattern_V2	0.76	0.763	0.759	0.755	0.752	0.75	0.747	0.745	0.745	0.746	0.746	0.743	0.737	0.729	0.724	0.715	0.709	0.703	0.695	0.69	0.685	0.681	0.678	0.679	0.68	0.683	0.689	0.693	0.698	0.7	0.7	0.699	0.696	0.696	0.699	0.704
F03	Sample	Dilution_50%	0.5	DMSO	Lycopene	Standard_Development	Run090	Standard_Measurement	Plate_01	Clariostar_Study	MB	Biofoundry_,_London	Linear_Dilution_Pattern_V2	0.665	0.666	0.666	0.661	0.657	0.653	0.65	0.648	0.649	0.648	0.646	0.644	0.638	0.63	0.624	0.619	0.613	0.607	0.601	0.596	0.592	0.589	0.585	0.584	0.584	0.584	0.587	0.589	0.59	0.59	0.588	0.585	0.582	0.579	0.579	0.581
F04	Sample	Dilution_30%	0.3	DMSO	Lycopene	Standard_Development	Run090	Standard_Measurement	Plate_01	Clariostar_Study	MB	Biofoundry_,_London	Linear_Dilution_Pattern_V2	0.578	0.577	0.574	0.571	0.569	0.566	0.563	0.56	0.558	0.556	0.555	0.551	0.546	0.54	0.535	0.529	0.524	0.52	0.515	0.511	0.507	0.501	0.498	0.495	0.493	0.491	0.49	0.489	0.488	0.486	0.483	0.479	0.474	0.469	0.467	0.468
F05	Sample	Dilution_10%	0.1	DMSO	Lycopene	Standard_Development	Run090	Standard_Measurement	Plate_01	Clariostar_Study	MB	Biofoundry_,_London	Linear_Dilution_Pattern_V2	0.202	0.2	0.196	0.191	0.188	0.184	0.18	0.178	0.176	0.174	0.171	0.166	0.163	0.158	0.155	0.152	0.149	0.147	0.144	0.142	0.141	0.139	0.139	0.139	0.139	0.139	0.139	0.14	0.14	0.14	0.14	0.14	0.139	0.139	0.139	0.139
F06	Sample	Dilution_90%	0.9	DMSO	Lycopene	Standard_Development	Run090	Standard_Measurement	Plate_01	Clariostar_Study	MB	Biofoundry_,_London	Linear_Dilution_Pattern_V2	0.991	0.993	0.992	0.985	0.984	0.982	0.978	0.98	0.98	0.981	0.985	0.983	0.978	0.969	0.961	0.952	0.945	0.937	0.929	0.923	0.915	0.912	0.91	0.909	0.911	0.914	0.922	0.931	0.937	0.941	0.943	0.941	0.937	0.937	0.942	0.951
F07	Sample	Dilution_70%	0.7	DMSO	Lycopene	Standard_Development	Run090	Standard_Measurement	Plate_01	Clariostar_Study	MB	Biofoundry_,_London	Linear_Dilution_Pattern_V2	0.722	0.723	0.72	0.717	0.711	0.707	0.705	0.705	0.704	0.706	0.709	0.706	0.7	0.692	0.686	0.677	0.671	0.665	0.659	0.654	0.65	0.645	0.643	0.644	0.646	0.65	0.656	0.661	0.667	0.669	0.671	0.671	0.67	0.669	0.674	0.68
F08	Sample	Dilution_50%	0.5	DMSO	Lycopene	Standard_Development	Run090	Standard_Measurement	Plate_01	Clariostar_Study	MB	Biofoundry_,_London	Linear_Dilution_Pattern_V2	0.576	0.578	0.575	0.571	0.567	0.562	0.56	0.559	0.558	0.558	0.559	0.556	0.551	0.544	0.538	0.533	0.527	0.523	0.518	0.514	0.51	0.507	0.506	0.506	0.507	0.508	0.511	0.516	0.519	0.521	0.521	0.52	0.518	0.519	0.52	0.524
F09	Sample	Dilution_30%	0.3	DMSO	Lycopene	Standard_Development	Run090	Standard_Measurement	Plate_01	Clariostar_Study	MB	Biofoundry_,_London	Linear_Dilution_Pattern_V2	0.379	0.378	0.374	0.37	0.367	0.363	0.359	0.357	0.356	0.354	0.353	0.35	0.345	0.34	0.335	0.33	0.326	0.322	0.318	0.315	0.313	0.31	0.309	0.309	0.31	0.312	0.314	0.317	0.318	0.319	0.32	0.319	0.319	0.318	0.319	0.322
F10	Sample	Dilution_10%	0.1	DMSO	Lycopene	Standard_Development	Run090	Standard_Measurement	Plate_01	Clariostar_Study	MB	Biofoundry_,_London	Linear_Dilution_Pattern_V2	0.192	0.19	0.185	0.182	0.179	0.175	0.172	0.168	0.165	0.162	0.159	0.156	0.152	0.147	0.144	0.141	0.138	0.136	0.133	0.131	0.13	0.129	0.129	0.128	0.128	0.128	0.129	0.13	0.131	0.131	0.131	0.13	0.13	0.129	0.13	0.13
F11	Blank	DMSO	NA	DMSO	NA	Standard_Development	Run090	Standard_Measurement	Plate_01	Clariostar_Study	MB	Biofoundry_,_London	Linear_Dilution_Pattern_V2	0.114	0.11	0.107	0.103	0.1	0.096	0.093	0.089	0.085	0.081	0.077	0.073	0.07	0.067	0.065	0.062	0.059	0.057	0.056	0.055	0.054	0.053	0.053	0.052	0.052	0.051	0.05	0.05	0.05	0.049	0.048	0.048	0.048	0.047	0.047	0.047
F12	Blank	DMSO	NA	DMSO	NA	Standard_Development	Run090	Standard_Measurement	Plate_01	Clariostar_Study	MB	Biofoundry_,_London	Linear_Dilution_Pattern_V2	0.115	0.111	0.107	0.103	0.099	0.095	0.091	0.089	0.085	0.081	0.078	0.075	0.071	0.067	0.064	0.062	0.059	0.057	0.055	0.054	0.052	0.051	0.051	0.051	0.051	0.05	0.049	0.049	0.049	0.049	0.048	0.048	0.047	0.046	0.046	0.045
G01	Sample	Dilution_85%	0.85	DMSO	Lycopene	Standard_Development	Run090	Standard_Measurement	Plate_01	Clariostar_Study	MB	Biofoundry_,_London	Linear_Dilution_Pattern_V2	1.013	1.018	1.018	1.016	1.01	1.007	1.006	1.004	1.006	1.008	1.009	1.007	1.002	0.994	0.987	0.975	0.969	0.959	0.951	0.946	0.941	0.934	0.928	0.93	0.929	0.931	0.936	0.941	0.945	0.946	0.944	0.939	0.937	0.936	0.938	0.944
G02	Sample	Dilution_65%	0.65	DMSO	Lycopene	Standard_Development	Run090	Standard_Measurement	Plate_01	Clariostar_Study	MB	Biofoundry_,_London	Linear_Dilution_Pattern_V2	0.686	0.687	0.684	0.68	0.677	0.673	0.671	0.67	0.669	0.669	0.669	0.667	0.662	0.654	0.649	0.642	0.634	0.629	0.623	0.619	0.614	0.609	0.609	0.607	0.609	0.613	0.618	0.624	0.628	0.63	0.63	0.629	0.627	0.627	0.63	0.636
G03	Sample	Dilution_45%	0.45	DMSO	Lycopene	Standard_Development	Run090	Standard_Measurement	Plate_01	Clariostar_Study	MB	Biofoundry_,_London	Linear_Dilution_Pattern_V2	0.533	0.533	0.53	0.528	0.524	0.52	0.518	0.514	0.514	0.513	0.51	0.508	0.503	0.496	0.491	0.485	0.479	0.476	0.471	0.467	0.464	0.46	0.459	0.457	0.459	0.46	0.464	0.466	0.469	0.47	0.469	0.468	0.467	0.466	0.467	0.471
G04	Sample	Dilution_25%	0.25	DMSO	Lycopene	Standard_Development	Run090	Standard_Measurement	Plate_01	Clariostar_Study	MB	Biofoundry_,_London	Linear_Dilution_Pattern_V2	0.297	0.295	0.291	0.287	0.284	0.28	0.278	0.276	0.273	0.27	0.268	0.264	0.26	0.255	0.252	0.248	0.244	0.24	0.238	0.236	0.233	0.231	0.231	0.231	0.231	0.233	0.235	0.236	0.238	0.239	0.239	0.239	0.239	0.238	0.24	0.242
G05	Sample	Dilution_05%	0.0499999999999999	DMSO	Lycopene	Standard_Development	Run090	Standard_Measurement	Plate_01	Clariostar_Study	MB	Biofoundry_,_London	Linear_Dilution_Pattern_V2	0.142	0.14	0.135	0.132	0.129	0.125	0.122	0.119	0.116	0.112	0.11	0.107	0.102	0.098	0.096	0.093	0.09	0.088	0.087	0.085	0.084	0.083	0.083	0.082	0.082	0.082	0.082	0.083	0.083	0.082	0.082	0.082	0.082	0.081	0.081	0.082
G06	Sample	Dilution_85%	0.85	DMSO	Lycopene	Standard_Development	Run090	Standard_Measurement	Plate_01	Clariostar_Study	MB	Biofoundry_,_London	Linear_Dilution_Pattern_V2	1.181	1.187	1.189	1.183	1.179	1.181	1.175	1.177	1.18	1.179	1.183	1.18	1.169	1.161	1.158	1.149	1.139	1.131	1.123	1.115	1.109	1.101	1.097	1.095	1.095	1.095	1.1	1.104	1.11	1.11	1.108	1.103	1.098	1.096	1.097	1.101
G07	Sample	Dilution_65%	0.65	DMSO	Lycopene	Standard_Development	Run090	Standard_Measurement	Plate_01	Clariostar_Study	MB	Biofoundry_,_London	Linear_Dilution_Pattern_V2	0.647	0.648	0.645	0.64	0.635	0.632	0.63	0.63	0.63	0.631	0.634	0.628	0.624	0.617	0.61	0.603	0.597	0.592	0.587	0.582	0.579	0.574	0.572	0.573	0.575	0.58	0.585	0.592	0.597	0.599	0.601	0.601	0.6	0.601	0.604	0.611
G08	Sample	Dilution_45%	0.45	DMSO	Lycopene	Standard_Development	Run090	Standard_Measurement	Plate_01	Clariostar_Study	MB	Biofoundry_,_London	Linear_Dilution_Pattern_V2	0.518	0.518	0.514	0.511	0.508	0.504	0.5	0.499	0.499	0.501	0.499	0.497	0.492	0.484	0.481	0.474	0.471	0.466	0.461	0.457	0.453	0.45	0.449	0.449	0.45	0.452	0.455	0.458	0.46	0.461	0.462	0.46	0.46	0.459	0.461	0.463
G09	Sample	Dilution_25%	0.25	DMSO	Lycopene	Standard_Development	Run090	Standard_Measurement	Plate_01	Clariostar_Study	MB	Biofoundry_,_London	Linear_Dilution_Pattern_V2	0.335	0.333	0.329	0.325	0.321	0.318	0.315	0.313	0.311	0.309	0.308	0.303	0.299	0.294	0.291	0.286	0.282	0.279	0.276	0.273	0.27	0.268	0.268	0.268	0.268	0.27	0.272	0.274	0.276	0.277	0.277	0.277	0.277	0.276	0.277	0.278
G10	Sample	Dilution_05%	0.0499999999999999	DMSO	Lycopene	Standard_Development	Run090	Standard_Measurement	Plate_01	Clariostar_Study	MB	Biofoundry_,_London	Linear_Dilution_Pattern_V2	0.149	0.146	0.142	0.14	0.136	0.132	0.128	0.127	0.123	0.119	0.115	0.112	0.108	0.105	0.102	0.099	0.096	0.095	0.093	0.091	0.091	0.089	0.089	0.089	0.088	0.088	0.088	0.089	0.089	0.088	0.088	0.089	0.088	0.087	0.087	0.087
G11	Blank	DMSO_Blank	NA	DMSO	NA	Standard_Development	Run090	Standard_Measurement	Plate_01	Clariostar_Study	MB	Biofoundry_,_London	Linear_Dilution_Pattern_V2	0.108	0.106	0.101	0.097	0.093	0.09	0.087	0.085	0.082	0.078	0.074	0.07	0.068	0.063	0.061	0.059	0.057	0.054	0.053	0.052	0.051	0.05	0.05	0.05	0.049	0.049	0.048	0.047	0.048	0.047	0.047	0.047	0.046	0.045	0.045	0.044
G12	Blank	DMSO_Blank	NA	DMSO	NA	Standard_Development	Run090	Standard_Measurement	Plate_01	Clariostar_Study	MB	Biofoundry_,_London	Linear_Dilution_Pattern_V2	0.111	0.107	0.103	0.1	0.096	0.093	0.09	0.088	0.084	0.079	0.076	0.072	0.069	0.065	0.063	0.061	0.058	0.056	0.055	0.054	0.053	0.052	0.052	0.051	0.051	0.051	0.05	0.05	0.049	0.049	0.049	0.048	0.048	0.047	0.047	0.046
H01	Sample	Dilution_85%	0.85	DMSO	Lycopene	Standard_Development	Run090	Standard_Measurement	Plate_01	Clariostar_Study	MB	Biofoundry_,_London	Linear_Dilution_Pattern_V2	0.873	0.875	0.875	0.869	0.868	0.865	0.86	0.856	0.86	0.865	0.868	0.86	0.853	0.845	0.837	0.828	0.821	0.814	0.805	0.8	0.795	0.791	0.789	0.789	0.792	0.797	0.804	0.812	0.819	0.822	0.822	0.823	0.821	0.821	0.827	0.835
H02	Sample	Dilution_65%	0.65	DMSO	Lycopene	Standard_Development	Run090	Standard_Measurement	Plate_01	Clariostar_Study	MB	Biofoundry_,_London	Linear_Dilution_Pattern_V2	0.669	0.67	0.667	0.662	0.66	0.656	0.653	0.651	0.652	0.652	0.653	0.649	0.644	0.638	0.63	0.623	0.617	0.613	0.605	0.599	0.596	0.593	0.592	0.592	0.594	0.597	0.602	0.609	0.612	0.614	0.616	0.615	0.614	0.615	0.618	0.623
H03	Sample	Dilution_45%	0.45	DMSO	Lycopene	Standard_Development	Run090	Standard_Measurement	Plate_01	Clariostar_Study	MB	Biofoundry_,_London	Linear_Dilution_Pattern_V2	0.526	0.527	0.523	0.519	0.514	0.511	0.508	0.506	0.505	0.505	0.503	0.5	0.495	0.488	0.483	0.477	0.471	0.467	0.463	0.459	0.455	0.451	0.45	0.449	0.452	0.453	0.455	0.458	0.461	0.462	0.463	0.463	0.462	0.461	0.463	0.466
H04	Sample	Dilution_25%	0.25	DMSO	Lycopene	Standard_Development	Run090	Standard_Measurement	Plate_01	Clariostar_Study	MB	Biofoundry_,_London	Linear_Dilution_Pattern_V2	0.337	0.335	0.332	0.328	0.324	0.32	0.316	0.314	0.312	0.311	0.308	0.304	0.299	0.293	0.29	0.286	0.282	0.279	0.275	0.273	0.27	0.267	0.267	0.267	0.268	0.269	0.271	0.273	0.275	0.276	0.276	0.276	0.275	0.274	0.275	0.277
H05	Sample	Dilution_05%	0.0499999999999999	DMSO	Lycopene	Standard_Development	Run090	Standard_Measurement	Plate_01	Clariostar_Study	MB	Biofoundry_,_London	Linear_Dilution_Pattern_V2	0.15	0.148	0.144	0.14	0.137	0.133	0.129	0.127	0.123	0.119	0.116	0.112	0.109	0.104	0.102	0.099	0.097	0.095	0.092	0.091	0.09	0.088	0.088	0.088	0.088	0.088	0.088	0.088	0.089	0.089	0.089	0.089	0.088	0.087	0.087	0.087
H06	Sample	Dilution_85%	0.85	DMSO	Lycopene	Standard_Development	Run090	Standard_Measurement	Plate_01	Clariostar_Study	MB	Biofoundry_,_London	Linear_Dilution_Pattern_V2	0.884	0.881	0.876	0.875	0.873	0.87	0.868	0.865	0.868	0.871	0.874	0.87	0.865	0.858	0.851	0.839	0.832	0.827	0.82	0.814	0.809	0.805	0.802	0.802	0.804	0.809	0.818	0.825	0.831	0.834	0.837	0.836	0.833	0.834	0.84	0.848
H07	Sample	Dilution_65%	0.65	DMSO	Lycopene	Standard_Development	Run090	Standard_Measurement	Plate_01	Clariostar_Study	MB	Biofoundry_,_London	Linear_Dilution_Pattern_V2	0.62	0.621	0.618	0.614	0.611	0.607	0.604	0.603	0.603	0.604	0.604	0.603	0.597	0.588	0.584	0.577	0.571	0.566	0.561	0.557	0.554	0.55	0.548	0.549	0.552	0.555	0.561	0.569	0.573	0.575	0.577	0.578	0.578	0.578	0.582	0.589
H08	Sample	Dilution_45%	0.45	DMSO	Lycopene	Standard_Development	Run090	Standard_Measurement	Plate_01	Clariostar_Study	MB	Biofoundry_,_London	Linear_Dilution_Pattern_V2	0.507	0.507	0.503	0.5	0.496	0.493	0.489	0.488	0.486	0.486	0.486	0.482	0.477	0.47	0.466	0.46	0.454	0.45	0.446	0.442	0.439	0.435	0.433	0.434	0.436	0.439	0.442	0.446	0.448	0.45	0.45	0.449	0.449	0.448	0.449	0.453
H09	Sample	Dilution_25%	0.25	DMSO	Lycopene	Standard_Development	Run090	Standard_Measurement	Plate_01	Clariostar_Study	MB	Biofoundry_,_London	Linear_Dilution_Pattern_V2	0.321	0.319	0.315	0.312	0.31	0.305	0.302	0.3	0.297	0.296	0.292	0.289	0.285	0.28	0.276	0.271	0.268	0.265	0.262	0.259	0.257	0.256	0.255	0.254	0.255	0.256	0.259	0.261	0.262	0.264	0.264	0.264	0.263	0.263	0.265	0.267
H10	Sample	Dilution_05%	0.0499999999999999	DMSO	Lycopene	Standard_Development	Run090	Standard_Measurement	Plate_01	Clariostar_Study	MB	Biofoundry_,_London	Linear_Dilution_Pattern_V2	0.138	0.136	0.131	0.128	0.124	0.121	0.117	0.115	0.112	0.108	0.106	0.101	0.098	0.094	0.091	0.089	0.086	0.084	0.082	0.081	0.08	0.078	0.079	0.078	0.078	0.077	0.078	0.078	0.078	0.078	0.078	0.078	0.077	0.077	0.077	0.077
H11	Blank	DMSO_Blank	NA	DMSO	NA	Standard_Development	Run090	Standard_Measurement	Plate_01	Clariostar_Study	MB	Biofoundry_,_London	Linear_Dilution_Pattern_V2	0.116	0.113	0.108	0.104	0.101	0.097	0.094	0.091	0.088	0.085	0.081	0.077	0.074	0.07	0.068	0.065	0.063	0.061	0.059	0.058	0.056	0.055	0.055	0.054	0.054	0.053	0.053	0.052	0.052	0.052	0.052	0.052	0.051	0.05	0.049	0.048
H12	Blank	DMSO_Blank	NA	DMSO	NA	Standard_Development	Run090	Standard_Measurement	Plate_01	Clariostar_Study	MB	Biofoundry_,_London	Linear_Dilution_Pattern_V2	0.111	0.109	0.104	0.1	0.096	0.093	0.089	0.087	0.084	0.08	0.076	0.072	0.068	0.064	0.061	0.06	0.057	0.055	0.053	0.053	0.052	0.05	0.05	0.05	0.05	0.049	0.049	0.048	0.048	0.048	0.047	0.047	0.046	0.045	0.044	0.044
[truncated: 122 more columns]
