# Supplementary material for: Construction of a Calibration Curve for Lycopene on a Liquid-Handling Platform—Wider Lessons for the Development of Automated Dilution Protocols
Source: ACS Synth Biol. 2024 Aug 3;13(8):2357–75. doi: 10.1021/acssynbio.4c00031 (PMC11334188; doi:10.1021/acssynbio.4c00031)
Supplement: Supplementary file 2 — sb4c00031_si_002.zip [file sb4c00031_si_002.zip › AggregatedData/Run090/Plate_01/Clariostar_Study/Clariostar_B-Measurement_10/001.csv]

Well	Content	Label	Dilution	Solvent	Solute	Project	Run	Step	Container	Study	Author	Institution	Comment	OD350	OD352	OD354	OD356	OD358	OD360	OD362	OD364	OD366	OD368	OD370	OD372	OD374	OD376	OD378	OD380	OD382	OD384	OD386	OD388	OD390	OD392	OD394	OD396	OD398	OD400	OD402	OD404	OD406	OD408	OD410	OD412	OD414	OD416	OD418	OD420
A01	Sample	Dilution_100%	1.0	DMSO	Lycopene	Standard_Development	Run090	Standard_Measurement	Plate_01	Clariostar_Study	MB	Biofoundry_,_London	Linear_Dilution_Pattern_V2	1.04	1.037	1.037	1.033	1.03	1.027	1.025	1.028	1.026	1.029	1.034	1.028	1.018	1.007	0.998	0.991	0.984	0.978	0.966	0.962	0.953	0.95	0.948	0.947	0.952	0.961	0.966	0.973	0.98	0.982	0.985	0.982	0.98	0.981	0.989	1.002
A02	Sample	Dilution_80%	0.8	DMSO	Lycopene	Standard_Development	Run090	Standard_Measurement	Plate_01	Clariostar_Study	MB	Biofoundry_,_London	Linear_Dilution_Pattern_V2	0.814	0.814	0.812	0.807	0.802	0.798	0.796	0.799	0.797	0.797	0.797	0.789	0.78	0.772	0.764	0.757	0.75	0.745	0.737	0.733	0.727	0.723	0.722	0.722	0.726	0.73	0.734	0.74	0.744	0.746	0.748	0.746	0.745	0.747	0.752	0.759
A03	Sample	Dilution_60%	0.6	DMSO	Lycopene	Standard_Development	Run090	Standard_Measurement	Plate_01	Clariostar_Study	MB	Biofoundry_,_London	Linear_Dilution_Pattern_V2	0.727	0.726	0.722	0.717	0.713	0.708	0.706	0.707	0.706	0.706	0.705	0.698	0.69	0.683	0.678	0.671	0.665	0.658	0.651	0.647	0.642	0.638	0.635	0.633	0.633	0.636	0.637	0.641	0.643	0.642	0.64	0.637	0.635	0.634	0.636	0.64
A04	Sample	Dilution_40%	0.4	DMSO	Lycopene	Standard_Development	Run090	Standard_Measurement	Plate_01	Clariostar_Study	MB	Biofoundry_,_London	Linear_Dilution_Pattern_V2	0.452	0.449	0.446	0.441	0.437	0.433	0.43	0.429	0.427	0.427	0.424	0.419	0.411	0.406	0.402	0.398	0.392	0.387	0.384	0.381	0.377	0.374	0.373	0.373	0.375	0.377	0.379	0.382	0.383	0.383	0.383	0.383	0.382	0.382	0.385	0.388
A05	Sample	Dilution_20%	0.2	DMSO	Lycopene	Standard_Development	Run090	Standard_Measurement	Plate_01	Clariostar_Study	MB	Biofoundry_,_London	Linear_Dilution_Pattern_V2	0.278	0.276	0.272	0.267	0.265	0.259	0.257	0.256	0.253	0.25	0.247	0.242	0.236	0.232	0.229	0.225	0.221	0.219	0.216	0.214	0.212	0.211	0.21	0.21	0.211	0.212	0.213	0.214	0.215	0.216	0.215	0.215	0.215	0.215	0.216	0.218
A06	Sample	Dilution_100%	1.0	DMSO	Lycopene	Standard_Development	Run090	Standard_Measurement	Plate_01	Clariostar_Study	MB	Biofoundry_,_London	Linear_Dilution_Pattern_V2	0.954	0.955	0.953	0.948	0.944	0.94	0.938	0.941	0.942	0.946	0.948	0.944	0.936	0.928	0.919	0.91	0.901	0.894	0.889	0.884	0.875	0.873	0.875	0.873	0.88	0.89	0.896	0.907	0.916	0.919	0.923	0.923	0.923	0.928	0.937	0.951
A07	Sample	Dilution_80%	0.8	DMSO	Lycopene	Standard_Development	Run090	Standard_Measurement	Plate_01	Clariostar_Study	MB	Biofoundry_,_London	Linear_Dilution_Pattern_V2	0.805	0.802	0.803	0.798	0.793	0.789	0.787	0.788	0.787	0.788	0.791	0.786	0.778	0.771	0.764	0.757	0.75	0.742	0.736	0.733	0.726	0.722	0.721	0.72	0.725	0.73	0.735	0.741	0.747	0.749	0.748	0.749	0.748	0.75	0.756	0.766
A08	Sample	Dilution_60%	0.6	DMSO	Lycopene	Standard_Development	Run090	Standard_Measurement	Plate_01	Clariostar_Study	MB	Biofoundry_,_London	Linear_Dilution_Pattern_V2	0.649	0.648	0.647	0.642	0.636	0.63	0.628	0.629	0.627	0.628	0.628	0.623	0.615	0.607	0.601	0.595	0.588	0.583	0.577	0.572	0.569	0.565	0.564	0.564	0.566	0.569	0.571	0.576	0.58	0.581	0.579	0.578	0.578	0.578	0.582	0.587
A09	Sample	Dilution_40%	0.4	DMSO	Lycopene	Standard_Development	Run090	Standard_Measurement	Plate_01	Clariostar_Study	MB	Biofoundry_,_London	Linear_Dilution_Pattern_V2	0.449	0.447	0.445	0.44	0.436	0.431	0.429	0.429	0.427	0.425	0.423	0.418	0.412	0.407	0.403	0.398	0.391	0.388	0.384	0.381	0.378	0.376	0.374	0.375	0.376	0.377	0.379	0.383	0.385	0.385	0.385	0.384	0.383	0.385	0.387	0.39
A10	Sample	Dilution_20%	0.2	DMSO	Lycopene	Standard_Development	Run090	Standard_Measurement	Plate_01	Clariostar_Study	MB	Biofoundry_,_London	Linear_Dilution_Pattern_V2	0.271	0.27	0.266	0.261	0.258	0.254	0.252	0.249	0.247	0.245	0.242	0.238	0.232	0.227	0.224	0.221	0.217	0.214	0.213	0.211	0.209	0.208	0.207	0.207	0.208	0.209	0.21	0.211	0.213	0.213	0.212	0.213	0.213	0.213	0.214	0.216
A11	Blank	DMSO_Blank	NA	DMSO	NA	Standard_Development	Run090	Standard_Measurement	Plate_01	Clariostar_Study	MB	Biofoundry_,_London	Linear_Dilution_Pattern_V2	0.104	0.102	0.098	0.094	0.091	0.087	0.085	0.083	0.079	0.076	0.071	0.068	0.062	0.06	0.058	0.056	0.054	0.052	0.051	0.05	0.049	0.048	0.048	0.047	0.048	0.047	0.046	0.046	0.045	0.045	0.044	0.044	0.044	0.044	0.043	0.043
A12	Blank	DMSO_Blank	NA	DMSO	NA	Standard_Development	Run090	Standard_Measurement	Plate_01	Clariostar_Study	MB	Biofoundry_,_London	Linear_Dilution_Pattern_V2	0.105	0.102	0.098	0.094	0.091	0.086	0.084	0.082	0.078	0.074	0.07	0.067	0.062	0.058	0.057	0.055	0.052	0.051	0.05	0.049	0.048	0.047	0.047	0.046	0.046	0.046	0.044	0.045	0.045	0.044	0.044	0.043	0.043	0.043	0.043	0.042
B01	Sample	Dilution_100%	1.0	DMSO	Lycopene	Standard_Development	Run090	Standard_Measurement	Plate_01	Clariostar_Study	MB	Biofoundry_,_London	Linear_Dilution_Pattern_V2	0.99	0.985	0.984	0.981	0.975	0.974	0.972	0.974	0.975	0.981	0.984	0.979	0.97	0.958	0.952	0.942	0.935	0.928	0.919	0.915	0.91	0.905	0.903	0.905	0.91	0.919	0.925	0.932	0.939	0.943	0.945	0.946	0.945	0.95	0.958	0.971
B02	Sample	Dilution_80%	0.8	DMSO	Lycopene	Standard_Development	Run090	Standard_Measurement	Plate_01	Clariostar_Study	MB	Biofoundry_,_London	Linear_Dilution_Pattern_V2	0.856	0.856	0.853	0.849	0.846	0.842	0.84	0.841	0.841	0.841	0.843	0.839	0.829	0.822	0.816	0.808	0.802	0.794	0.788	0.783	0.776	0.772	0.769	0.768	0.772	0.778	0.781	0.785	0.791	0.793	0.791	0.79	0.789	0.79	0.795	0.803
B03	Sample	Dilution_60%	0.6	DMSO	Lycopene	Standard_Development	Run090	Standard_Measurement	Plate_01	Clariostar_Study	MB	Biofoundry_,_London	Linear_Dilution_Pattern_V2	1.147	1.148	1.149	1.143	1.142	1.141	1.135	1.138	1.134	1.131	1.132	1.125	1.116	1.108	1.108	1.101	1.094	1.088	1.075	1.072	1.063	1.058	1.049	1.045	1.045	1.042	1.038	1.035	1.036	1.028	1.025	1.016	1.008	1.003	0.999	0.998
B04	Sample	Dilution_40%	0.4	DMSO	Lycopene	Standard_Development	Run090	Standard_Measurement	Plate_01	Clariostar_Study	MB	Biofoundry_,_London	Linear_Dilution_Pattern_V2	0.484	0.481	0.478	0.474	0.471	0.468	0.466	0.464	0.462	0.46	0.457	0.453	0.447	0.44	0.436	0.431	0.426	0.423	0.418	0.415	0.411	0.408	0.406	0.405	0.407	0.408	0.41	0.412	0.413	0.414	0.412	0.411	0.41	0.41	0.41	0.414
B05	Sample	Dilution_20%	0.2	DMSO	Lycopene	Standard_Development	Run090	Standard_Measurement	Plate_01	Clariostar_Study	MB	Biofoundry_,_London	Linear_Dilution_Pattern_V2	0.273	0.272	0.269	0.264	0.261	0.256	0.255	0.253	0.251	0.248	0.244	0.24	0.234	0.231	0.227	0.225	0.222	0.219	0.217	0.214	0.213	0.211	0.211	0.211	0.212	0.212	0.213	0.215	0.215	0.216	0.215	0.216	0.215	0.216	0.217	0.219
B06	Sample	Dilution_100%	1.0	DMSO	Lycopene	Standard_Development	Run090	Standard_Measurement	Plate_01	Clariostar_Study	MB	Biofoundry_,_London	Linear_Dilution_Pattern_V2	0.976	0.974	0.974	0.968	0.964	0.958	0.957	0.961	0.962	0.968	0.972	0.97	0.96	0.947	0.94	0.935	0.928	0.919	0.909	0.907	0.9	0.896	0.895	0.896	0.902	0.91	0.918	0.928	0.937	0.94	0.942	0.941	0.945	0.946	0.956	0.971
B07	Sample	Dilution_80%	0.8	DMSO	Lycopene	Standard_Development	Run090	Standard_Measurement	Plate_01	Clariostar_Study	MB	Biofoundry_,_London	Linear_Dilution_Pattern_V2	0.816	0.817	0.816	0.81	0.807	0.803	0.802	0.804	0.803	0.805	0.808	0.801	0.793	0.785	0.779	0.771	0.765	0.758	0.752	0.748	0.742	0.739	0.734	0.736	0.74	0.743	0.748	0.755	0.759	0.762	0.764	0.762	0.762	0.764	0.769	0.778
B08	Sample	Dilution_60%	0.6	DMSO	Lycopene	Standard_Development	Run090	Standard_Measurement	Plate_01	Clariostar_Study	MB	Biofoundry_,_London	Linear_Dilution_Pattern_V2	0.638	0.638	0.636	0.63	0.626	0.621	0.618	0.618	0.619	0.62	0.618	0.615	0.608	0.6	0.594	0.589	0.582	0.578	0.571	0.568	0.563	0.558	0.556	0.558	0.56	0.563	0.566	0.572	0.574	0.575	0.576	0.574	0.573	0.574	0.577	0.583
B09	Sample	Dilution_40%	0.4	DMSO	Lycopene	Standard_Development	Run090	Standard_Measurement	Plate_01	Clariostar_Study	MB	Biofoundry_,_London	Linear_Dilution_Pattern_V2	0.452	0.45	0.447	0.443	0.439	0.434	0.433	0.432	0.43	0.429	0.426	0.422	0.415	0.41	0.406	0.402	0.398	0.393	0.39	0.386	0.383	0.381	0.379	0.379	0.38	0.382	0.385	0.388	0.39	0.391	0.39	0.388	0.388	0.388	0.39	0.395
B10	Sample	Dilution_20%	0.2	DMSO	Lycopene	Standard_Development	Run090	Standard_Measurement	Plate_01	Clariostar_Study	MB	Biofoundry_,_London	Linear_Dilution_Pattern_V2	0.276	0.274	0.271	0.267	0.262	0.258	0.257	0.255	0.252	0.249	0.247	0.243	0.238	0.233	0.23	0.228	0.223	0.221	0.219	0.217	0.215	0.213	0.213	0.213	0.214	0.215	0.215	0.217	0.218	0.219	0.218	0.218	0.218	0.218	0.219	0.221
B11	Blank	DMSO_Blank	NA	DMSO	NA	Standard_Development	Run090	Standard_Measurement	Plate_01	Clariostar_Study	MB	Biofoundry_,_London	Linear_Dilution_Pattern_V2	0.105	0.103	0.099	0.095	0.092	0.088	0.086	0.084	0.08	0.076	0.072	0.068	0.064	0.061	0.06	0.058	0.054	0.053	0.052	0.051	0.051	0.05	0.049	0.049	0.049	0.048	0.048	0.048	0.047	0.047	0.046	0.046	0.045	0.045	0.045	0.044
B12	Blank	DMSO_Blank	NA	DMSO	NA	Standard_Development	Run090	Standard_Measurement	Plate_01	Clariostar_Study	MB	Biofoundry_,_London	Linear_Dilution_Pattern_V2	0.101	0.098	0.095	0.091	0.088	0.084	0.081	0.079	0.075	0.071	0.068	0.065	0.06	0.057	0.055	0.053	0.05	0.049	0.048	0.048	0.047	0.046	0.046	0.045	0.046	0.045	0.045	0.045	0.044	0.044	0.043	0.043	0.043	0.043	0.042	0.042
C01	Sample	Dilution_95%	0.95	DMSO	Lycopene	Standard_Development	Run090	Standard_Measurement	Plate_01	Clariostar_Study	MB	Biofoundry_,_London	Linear_Dilution_Pattern_V2	0.978	0.974	0.975	0.973	0.967	0.964	0.961	0.964	0.965	0.969	0.969	0.962	0.957	0.948	0.941	0.932	0.925	0.917	0.912	0.908	0.901	0.894	0.892	0.893	0.895	0.903	0.906	0.914	0.92	0.922	0.921	0.92	0.921	0.923	0.928	0.936
C02	Sample	Dilution_75%	0.75	DMSO	Lycopene	Standard_Development	Run090	Standard_Measurement	Plate_01	Clariostar_Study	MB	Biofoundry_,_London	Linear_Dilution_Pattern_V2	0.805	0.803	0.802	0.796	0.792	0.789	0.786	0.786	0.785	0.788	0.788	0.781	0.773	0.764	0.758	0.752	0.745	0.737	0.732	0.727	0.72	0.715	0.714	0.714	0.716	0.719	0.721	0.728	0.732	0.735	0.733	0.731	0.729	0.73	0.732	0.739
C03	Sample	Dilution_55%	0.55	DMSO	Lycopene	Standard_Development	Run090	Standard_Measurement	Plate_01	Clariostar_Study	MB	Biofoundry_,_London	Linear_Dilution_Pattern_V2	0.67	0.667	0.665	0.661	0.655	0.651	0.65	0.651	0.649	0.649	0.648	0.642	0.633	0.627	0.62	0.615	0.608	0.604	0.598	0.594	0.589	0.585	0.582	0.58	0.581	0.583	0.583	0.586	0.588	0.588	0.585	0.582	0.58	0.579	0.581	0.583
C04	Sample	Dilution_35%	0.35	DMSO	Lycopene	Standard_Development	Run090	Standard_Measurement	Plate_01	Clariostar_Study	MB	Biofoundry_,_London	Linear_Dilution_Pattern_V2	0.451	0.449	0.445	0.443	0.439	0.434	0.431	0.431	0.43	0.427	0.424	0.419	0.413	0.408	0.404	0.401	0.395	0.391	0.387	0.383	0.38	0.377	0.375	0.374	0.375	0.376	0.377	0.379	0.38	0.379	0.378	0.377	0.375	0.374	0.375	0.377
C05	Sample	Dilution_15%	0.15	DMSO	Lycopene	Standard_Development	Run090	Standard_Measurement	Plate_01	Clariostar_Study	MB	Biofoundry_,_London	Linear_Dilution_Pattern_V2	0.276	0.274	0.27	0.266	0.262	0.258	0.256	0.255	0.251	0.248	0.245	0.241	0.236	0.232	0.229	0.227	0.223	0.22	0.218	0.216	0.214	0.213	0.212	0.212	0.212	0.212	0.21	0.211	0.211	0.211	0.209	0.208	0.207	0.207	0.207	0.207
C06	Sample	Dilution_95%	0.95	DMSO	Lycopene	Standard_Development	Run090	Standard_Measurement	Plate_01	Clariostar_Study	MB	Biofoundry_,_London	Linear_Dilution_Pattern_V2	0.926	0.926	0.923	0.918	0.914	0.911	0.909	0.911	0.915	0.917	0.919	0.915	0.906	0.897	0.89	0.883	0.875	0.868	0.861	0.857	0.853	0.847	0.844	0.842	0.848	0.857	0.863	0.871	0.88	0.883	0.884	0.881	0.881	0.884	0.893	0.905
C07	Sample	Dilution_75%	0.75	DMSO	Lycopene	Standard_Development	Run090	Standard_Measurement	Plate_01	Clariostar_Study	MB	Biofoundry_,_London	Linear_Dilution_Pattern_V2	0.781	0.779	0.779	0.776	0.769	0.764	0.763	0.762	0.763	0.765	0.765	0.761	0.755	0.746	0.74	0.734	0.725	0.718	0.712	0.707	0.701	0.698	0.695	0.696	0.699	0.702	0.705	0.712	0.715	0.717	0.717	0.715	0.714	0.715	0.719	0.727
C08	Sample	Dilution_55%	0.55	DMSO	Lycopene	Standard_Development	Run090	Standard_Measurement	Plate_01	Clariostar_Study	MB	Biofoundry_,_London	Linear_Dilution_Pattern_V2	0.599	0.596	0.594	0.588	0.585	0.582	0.579	0.578	0.577	0.577	0.576	0.57	0.564	0.557	0.553	0.547	0.54	0.534	0.53	0.527	0.522	0.519	0.517	0.518	0.52	0.522	0.523	0.528	0.53	0.531	0.531	0.529	0.527	0.527	0.529	0.535
C09	Sample	Dilution_35%	0.35	DMSO	Lycopene	Standard_Development	Run090	Standard_Measurement	Plate_01	Clariostar_Study	MB	Biofoundry_,_London	Linear_Dilution_Pattern_V2	0.404	0.402	0.399	0.395	0.391	0.387	0.384	0.383	0.381	0.379	0.376	0.373	0.366	0.361	0.356	0.352	0.347	0.344	0.34	0.337	0.335	0.333	0.332	0.332	0.333	0.334	0.336	0.339	0.342	0.341	0.34	0.34	0.339	0.339	0.341	0.344
C10	Sample	Dilution_15%	0.15	DMSO	Lycopene	Standard_Development	Run090	Standard_Measurement	Plate_01	Clariostar_Study	MB	Biofoundry_,_London	Linear_Dilution_Pattern_V2	0.224	0.222	0.219	0.215	0.211	0.206	0.204	0.203	0.2	0.196	0.193	0.189	0.184	0.18	0.177	0.174	0.17	0.168	0.167	0.166	0.165	0.163	0.162	0.162	0.163	0.164	0.164	0.165	0.167	0.167	0.166	0.166	0.167	0.166	0.168	0.17
C11	Blank	DMSO_Blank	NA	DMSO	NA	Standard_Development	Run090	Standard_Measurement	Plate_01	Clariostar_Study	MB	Biofoundry_,_London	Linear_Dilution_Pattern_V2	0.104	0.101	0.097	0.093	0.09	0.084	0.083	0.08	0.076	0.072	0.069	0.065	0.06	0.057	0.055	0.053	0.05	0.049	0.047	0.046	0.046	0.046	0.045	0.044	0.045	0.044	0.043	0.043	0.043	0.043	0.042	0.042	0.042	0.042	0.042	0.041
C12	Blank	DMSO_Blank	NA	DMSO	NA	Standard_Development	Run090	Standard_Measurement	Plate_01	Clariostar_Study	MB	Biofoundry_,_London	Linear_Dilution_Pattern_V2	0.102	0.099	0.095	0.092	0.088	0.083	0.081	0.079	0.076	0.072	0.068	0.064	0.059	0.056	0.055	0.053	0.05	0.049	0.047	0.046	0.046	0.045	0.046	0.045	0.045	0.044	0.043	0.043	0.043	0.043	0.042	0.042	0.042	0.042	0.041	0.041
D01	Sample	Dilution_95%	0.95	DMSO	Lycopene	Standard_Development	Run090	Standard_Measurement	Plate_01	Clariostar_Study	MB	Biofoundry_,_London	Linear_Dilution_Pattern_V2	1.042	1.037	1.038	1.033	1.028	1.025	1.021	1.024	1.027	1.029	1.032	1.026	1.015	1.008	1.002	0.991	0.985	0.977	0.969	0.965	0.954	0.948	0.945	0.946	0.951	0.957	0.959	0.964	0.97	0.972	0.97	0.969	0.969	0.969	0.973	0.983
D02	Sample	Dilution_75%	0.75	DMSO	Lycopene	Standard_Development	Run090	Standard_Measurement	Plate_01	Clariostar_Study	MB	Biofoundry_,_London	Linear_Dilution_Pattern_V2	0.829	0.83	0.829	0.824	0.819	0.816	0.812	0.814	0.814	0.815	0.815	0.809	0.799	0.792	0.786	0.778	0.77	0.765	0.759	0.753	0.747	0.74	0.737	0.737	0.739	0.743	0.746	0.751	0.755	0.756	0.755	0.753	0.751	0.751	0.754	0.76
D03	Sample	Dilution_55%	0.55	DMSO	Lycopene	Standard_Development	Run090	Standard_Measurement	Plate_01	Clariostar_Study	MB	Biofoundry_,_London	Linear_Dilution_Pattern_V2	0.619	0.618	0.617	0.61	0.606	0.601	0.6	0.599	0.6	0.598	0.596	0.593	0.583	0.575	0.572	0.566	0.559	0.555	0.551	0.545	0.54	0.537	0.535	0.534	0.536	0.539	0.54	0.544	0.547	0.545	0.546	0.544	0.541	0.543	0.544	0.548
D04	Sample	Dilution_35%	0.35	DMSO	Lycopene	Standard_Development	Run090	Standard_Measurement	Plate_01	Clariostar_Study	MB	Biofoundry_,_London	Linear_Dilution_Pattern_V2	0.487	0.485	0.483	0.478	0.474	0.469	0.467	0.467	0.464	0.463	0.46	0.457	0.45	0.443	0.44	0.436	0.43	0.427	0.423	0.419	0.415	0.412	0.41	0.409	0.41	0.409	0.41	0.412	0.412	0.411	0.41	0.408	0.406	0.405	0.405	0.406
D05	Sample	Dilution_15%	0.15	DMSO	Lycopene	Standard_Development	Run090	Standard_Measurement	Plate_01	Clariostar_Study	MB	Biofoundry_,_London	Linear_Dilution_Pattern_V2	0.253	0.25	0.246	0.242	0.238	0.234	0.232	0.231	0.229	0.226	0.223	0.219	0.213	0.209	0.207	0.204	0.199	0.197	0.195	0.193	0.192	0.19	0.189	0.189	0.19	0.189	0.19	0.19	0.191	0.191	0.189	0.188	0.189	0.188	0.189	0.189
D06	Sample	Dilution_95%	0.95	DMSO	Lycopene	Standard_Development	Run090	Standard_Measurement	Plate_01	Clariostar_Study	MB	Biofoundry_,_London	Linear_Dilution_Pattern_V2	0.997	0.997	0.996	0.993	0.986	0.984	0.978	0.982	0.983	0.988	0.99	0.988	0.978	0.97	0.961	0.952	0.946	0.936	0.929	0.923	0.916	0.912	0.909	0.909	0.913	0.918	0.924	0.932	0.94	0.942	0.941	0.94	0.939	0.939	0.948	0.958
D07	Sample	Dilution_75%	0.75	DMSO	Lycopene	Standard_Development	Run090	Standard_Measurement	Plate_01	Clariostar_Study	MB	Biofoundry_,_London	Linear_Dilution_Pattern_V2	0.816	0.817	0.816	0.812	0.808	0.802	0.801	0.804	0.804	0.805	0.803	0.797	0.789	0.784	0.776	0.769	0.763	0.755	0.75	0.744	0.738	0.733	0.73	0.729	0.734	0.737	0.742	0.745	0.75	0.75	0.749	0.746	0.746	0.747	0.75	0.757
D08	Sample	Dilution_55%	0.55	DMSO	Lycopene	Standard_Development	Run090	Standard_Measurement	Plate_01	Clariostar_Study	MB	Biofoundry_,_London	Linear_Dilution_Pattern_V2	0.673	0.673	0.67	0.667	0.661	0.658	0.655	0.655	0.655	0.655	0.655	0.649	0.642	0.635	0.631	0.623	0.617	0.613	0.608	0.602	0.598	0.593	0.589	0.589	0.59	0.593	0.593	0.596	0.597	0.595	0.595	0.592	0.59	0.589	0.59	0.593
D09	Sample	Dilution_35%	0.35	DMSO	Lycopene	Standard_Development	Run090	Standard_Measurement	Plate_01	Clariostar_Study	MB	Biofoundry_,_London	Linear_Dilution_Pattern_V2	0.473	0.473	0.47	0.465	0.461	0.456	0.455	0.455	0.452	0.451	0.449	0.443	0.436	0.431	0.427	0.423	0.418	0.415	0.411	0.407	0.403	0.4	0.398	0.397	0.398	0.398	0.397	0.399	0.4	0.399	0.397	0.395	0.394	0.392	0.392	0.393
D10	Sample	Dilution_15%	0.15	DMSO	Lycopene	Standard_Development	Run090	Standard_Measurement	Plate_01	Clariostar_Study	MB	Biofoundry_,_London	Linear_Dilution_Pattern_V2	0.254	0.252	0.248	0.245	0.241	0.236	0.235	0.233	0.231	0.227	0.224	0.221	0.216	0.211	0.21	0.207	0.202	0.201	0.198	0.197	0.195	0.193	0.193	0.192	0.193	0.192	0.192	0.193	0.194	0.194	0.192	0.191	0.191	0.191	0.191	0.192
D11	Blank	DMSO_Blank	NA	DMSO	NA	Standard_Development	Run090	Standard_Measurement	Plate_01	Clariostar_Study	MB	Biofoundry_,_London	Linear_Dilution_Pattern_V2	0.11	0.108	0.104	0.101	0.098	0.093	0.091	0.089	0.086	0.082	0.078	0.074	0.07	0.067	0.066	0.064	0.061	0.06	0.059	0.058	0.057	0.056	0.056	0.055	0.055	0.055	0.054	0.054	0.054	0.054	0.053	0.052	0.052	0.052	0.051	0.051
D12	Blank	DMSO_Blank	NA	DMSO	NA	Standard_Development	Run090	Standard_Measurement	Plate_01	Clariostar_Study	MB	Biofoundry_,_London	Linear_Dilution_Pattern_V2	0.096	0.093	0.089	0.085	0.082	0.078	0.076	0.074	0.071	0.067	0.063	0.059	0.055	0.052	0.051	0.049	0.046	0.045	0.043	0.042	0.042	0.041	0.041	0.041	0.041	0.04	0.039	0.039	0.04	0.04	0.039	0.039	0.039	0.039	0.039	0.038
E01	Sample	Dilution_90%	0.9	DMSO	Lycopene	Standard_Development	Run090	Standard_Measurement	Plate_01	Clariostar_Study	MB	Biofoundry_,_London	Linear_Dilution_Pattern_V2	0.999	1.0	1.002	0.996	0.993	0.988	0.985	0.989	0.989	0.991	0.992	0.988	0.978	0.971	0.965	0.953	0.946	0.937	0.928	0.925	0.917	0.912	0.91	0.909	0.912	0.915	0.919	0.925	0.927	0.929	0.927	0.924	0.923	0.921	0.927	0.934
E02	Sample	Dilution_70%	0.7	DMSO	Lycopene	Standard_Development	Run090	Standard_Measurement	Plate_01	Clariostar_Study	MB	Biofoundry_,_London	Linear_Dilution_Pattern_V2	0.818	0.815	0.814	0.809	0.806	0.801	0.8	0.801	0.799	0.799	0.8	0.795	0.785	0.778	0.771	0.765	0.756	0.751	0.744	0.74	0.734	0.73	0.726	0.724	0.726	0.728	0.731	0.734	0.738	0.738	0.737	0.734	0.731	0.73	0.733	0.738
E03	Sample	Dilution_50%	0.5	DMSO	Lycopene	Standard_Development	Run090	Standard_Measurement	Plate_01	Clariostar_Study	MB	Biofoundry_,_London	Linear_Dilution_Pattern_V2	0.619	0.615	0.614	0.609	0.604	0.599	0.598	0.598	0.597	0.597	0.593	0.589	0.582	0.576	0.571	0.565	0.559	0.554	0.549	0.544	0.54	0.536	0.534	0.533	0.533	0.534	0.536	0.538	0.539	0.538	0.537	0.534	0.532	0.531	0.531	0.534
E04	Sample	Dilution_30%	0.3	DMSO	Lycopene	Standard_Development	Run090	Standard_Measurement	Plate_01	Clariostar_Study	MB	Biofoundry_,_London	Linear_Dilution_Pattern_V2	0.473	0.473	0.47	0.466	0.461	0.459	0.457	0.455	0.453	0.45	0.448	0.444	0.438	0.433	0.429	0.425	0.418	0.416	0.412	0.408	0.405	0.402	0.399	0.398	0.398	0.397	0.396	0.397	0.397	0.396	0.392	0.39	0.389	0.387	0.386	0.386
E05	Sample	Dilution_10%	0.1	DMSO	Lycopene	Standard_Development	Run090	Standard_Measurement	Plate_01	Clariostar_Study	MB	Biofoundry_,_London	Linear_Dilution_Pattern_V2	0.196	0.194	0.19	0.186	0.183	0.179	0.177	0.175	0.172	0.169	0.166	0.162	0.157	0.154	0.151	0.149	0.145	0.143	0.141	0.14	0.139	0.138	0.137	0.137	0.138	0.138	0.138	0.138	0.139	0.139	0.138	0.137	0.137	0.137	0.137	0.138
E06	Sample	Dilution_90%	0.9	DMSO	Lycopene	Standard_Development	Run090	Standard_Measurement	Plate_01	Clariostar_Study	MB	Biofoundry_,_London	Linear_Dilution_Pattern_V2	0.979	0.979	0.978	0.975	0.968	0.965	0.964	0.965	0.969	0.97	0.972	0.966	0.961	0.953	0.946	0.937	0.93	0.918	0.912	0.907	0.898	0.894	0.89	0.89	0.895	0.9	0.901	0.908	0.914	0.914	0.912	0.911	0.909	0.91	0.913	0.922
E07	Sample	Dilution_70%	0.7	DMSO	Lycopene	Standard_Development	Run090	Standard_Measurement	Plate_01	Clariostar_Study	MB	Biofoundry_,_London	Linear_Dilution_Pattern_V2	0.798	0.797	0.795	0.788	0.786	0.783	0.78	0.78	0.78	0.78	0.781	0.779	0.77	0.762	0.756	0.75	0.741	0.735	0.729	0.724	0.717	0.713	0.708	0.707	0.709	0.712	0.715	0.719	0.724	0.722	0.722	0.72	0.717	0.717	0.72	0.726
E08	Sample	Dilution_50%	0.5	DMSO	Lycopene	Standard_Development	Run090	Standard_Measurement	Plate_01	Clariostar_Study	MB	Biofoundry_,_London	Linear_Dilution_Pattern_V2	0.706	0.706	0.703	0.698	0.695	0.691	0.688	0.69	0.689	0.686	0.686	0.682	0.674	0.668	0.663	0.656	0.65	0.645	0.639	0.635	0.629	0.625	0.62	0.618	0.617	0.616	0.615	0.617	0.616	0.615	0.613	0.608	0.603	0.602	0.601	0.601
E09	Sample	Dilution_30%	0.3	DMSO	Lycopene	Standard_Development	Run090	Standard_Measurement	Plate_01	Clariostar_Study	MB	Biofoundry_,_London	Linear_Dilution_Pattern_V2	0.417	0.415	0.413	0.409	0.406	0.401	0.398	0.397	0.396	0.394	0.391	0.387	0.38	0.376	0.372	0.368	0.363	0.36	0.356	0.354	0.35	0.347	0.346	0.345	0.346	0.346	0.346	0.347	0.348	0.348	0.346	0.345	0.344	0.342	0.342	0.344
E10	Sample	Dilution_10%	0.1	DMSO	Lycopene	Standard_Development	Run090	Standard_Measurement	Plate_01	Clariostar_Study	MB	Biofoundry_,_London	Linear_Dilution_Pattern_V2	0.216	0.214	0.211	0.206	0.203	0.199	0.196	0.194	0.192	0.19	0.186	0.182	0.177	0.173	0.171	0.169	0.165	0.162	0.161	0.159	0.157	0.156	0.155	0.155	0.156	0.155	0.155	0.155	0.155	0.155	0.154	0.154	0.153	0.152	0.152	0.152
E11	Blank	DMSO_Blank	NA	DMSO	NA	Standard_Development	Run090	Standard_Measurement	Plate_01	Clariostar_Study	MB	Biofoundry_,_London	Linear_Dilution_Pattern_V2	0.099	0.096	0.092	0.088	0.085	0.08	0.078	0.077	0.073	0.07	0.066	0.062	0.058	0.055	0.053	0.052	0.049	0.047	0.046	0.046	0.045	0.044	0.044	0.044	0.044	0.043	0.042	0.042	0.043	0.043	0.042	0.042	0.042	0.042	0.041	0.041
E12	Blank	DMSO_Blank	NA	DMSO	NA	Standard_Development	Run090	Standard_Measurement	Plate_01	Clariostar_Study	MB	Biofoundry_,_London	Linear_Dilution_Pattern_V2	0.099	0.096	0.092	0.088	0.085	0.08	0.078	0.076	0.072	0.069	0.065	0.062	0.057	0.053	0.053	0.051	0.048	0.047	0.045	0.045	0.044	0.043	0.043	0.043	0.044	0.043	0.042	0.041	0.042	0.042	0.042	0.042	0.042	0.041	0.041	0.039
F01	Sample	Dilution_90%	0.9	DMSO	Lycopene	Standard_Development	Run090	Standard_Measurement	Plate_01	Clariostar_Study	MB	Biofoundry_,_London	Linear_Dilution_Pattern_V2	1.017	1.014	1.017	1.012	1.006	1.002	1.0	1.003	1.007	1.007	1.009	1.001	0.993	0.987	0.977	0.969	0.96	0.954	0.944	0.94	0.932	0.927	0.923	0.923	0.925	0.926	0.931	0.937	0.942	0.941	0.94	0.936	0.932	0.932	0.936	0.944
F02	Sample	Dilution_70%	0.7	DMSO	Lycopene	Standard_Development	Run090	Standard_Measurement	Plate_01	Clariostar_Study	MB	Biofoundry_,_London	Linear_Dilution_Pattern_V2	0.861	0.858	0.861	0.857	0.85	0.847	0.845	0.846	0.844	0.847	0.847	0.839	0.829	0.823	0.817	0.808	0.802	0.795	0.788	0.782	0.776	0.77	0.767	0.764	0.766	0.768	0.77	0.771	0.774	0.771	0.769	0.766	0.764	0.762	0.762	0.765
F03	Sample	Dilution_50%	0.5	DMSO	Lycopene	Standard_Development	Run090	Standard_Measurement	Plate_01	Clariostar_Study	MB	Biofoundry_,_London	Linear_Dilution_Pattern_V2	0.649	0.651	0.649	0.643	0.637	0.634	0.632	0.632	0.629	0.631	0.628	0.623	0.615	0.608	0.603	0.597	0.591	0.587	0.581	0.577	0.572	0.567	0.563	0.561	0.562	0.562	0.563	0.564	0.565	0.563	0.561	0.558	0.555	0.553	0.552	0.554
F04	Sample	Dilution_30%	0.3	DMSO	Lycopene	Standard_Development	Run090	Standard_Measurement	Plate_01	Clariostar_Study	MB	Biofoundry_,_London	Linear_Dilution_Pattern_V2	0.517	0.515	0.514	0.51	0.506	0.502	0.499	0.498	0.496	0.494	0.491	0.486	0.48	0.475	0.472	0.468	0.462	0.458	0.454	0.451	0.447	0.443	0.44	0.438	0.438	0.436	0.435	0.435	0.434	0.433	0.428	0.425	0.423	0.42	0.418	0.418
F05	Sample	Dilution_10%	0.1	DMSO	Lycopene	Standard_Development	Run090	Standard_Measurement	Plate_01	Clariostar_Study	MB	Biofoundry_,_London	Linear_Dilution_Pattern_V2	0.193	0.19	0.186	0.184	0.179	0.174	0.173	0.171	0.168	0.166	0.162	0.159	0.154	0.15	0.148	0.145	0.142	0.139	0.138	0.136	0.136	0.134	0.134	0.133	0.134	0.134	0.134	0.135	0.135	0.135	0.134	0.134	0.134	0.134	0.134	0.134
F06	Sample	Dilution_90%	0.9	DMSO	Lycopene	Standard_Development	Run090	Standard_Measurement	Plate_01	Clariostar_Study	MB	Biofoundry_,_London	Linear_Dilution_Pattern_V2	1.001	0.999	1.002	0.996	0.99	0.983	0.98	0.986	0.987	0.992	0.994	0.99	0.983	0.97	0.963	0.955	0.948	0.94	0.93	0.926	0.92	0.914	0.91	0.907	0.911	0.916	0.921	0.926	0.929	0.93	0.931	0.929	0.928	0.928	0.932	0.942
F07	Sample	Dilution_70%	0.7	DMSO	Lycopene	Standard_Development	Run090	Standard_Measurement	Plate_01	Clariostar_Study	MB	Biofoundry_,_London	Linear_Dilution_Pattern_V2	0.792	0.79	0.788	0.783	0.781	0.776	0.774	0.775	0.775	0.776	0.777	0.771	0.763	0.755	0.75	0.741	0.733	0.729	0.723	0.717	0.71	0.705	0.703	0.702	0.705	0.707	0.709	0.715	0.718	0.718	0.716	0.714	0.712	0.712	0.715	0.722
F08	Sample	Dilution_50%	0.5	DMSO	Lycopene	Standard_Development	Run090	Standard_Measurement	Plate_01	Clariostar_Study	MB	Biofoundry_,_London	Linear_Dilution_Pattern_V2	0.596	0.593	0.591	0.587	0.581	0.577	0.576	0.576	0.574	0.573	0.572	0.568	0.561	0.555	0.55	0.546	0.54	0.534	0.53	0.526	0.52	0.517	0.515	0.513	0.516	0.517	0.519	0.522	0.523	0.523	0.522	0.519	0.517	0.516	0.517	0.52
F09	Sample	Dilution_30%	0.3	DMSO	Lycopene	Standard_Development	Run090	Standard_Measurement	Plate_01	Clariostar_Study	MB	Biofoundry_,_London	Linear_Dilution_Pattern_V2	0.375	0.373	0.37	0.366	0.361	0.356	0.354	0.353	0.351	0.349	0.347	0.343	0.338	0.332	0.328	0.325	0.32	0.317	0.314	0.312	0.309	0.306	0.305	0.305	0.306	0.307	0.308	0.309	0.312	0.312	0.312	0.311	0.31	0.31	0.311	0.314
F10	Sample	Dilution_10%	0.1	DMSO	Lycopene	Standard_Development	Run090	Standard_Measurement	Plate_01	Clariostar_Study	MB	Biofoundry_,_London	Linear_Dilution_Pattern_V2	0.183	0.181	0.178	0.172	0.168	0.164	0.162	0.161	0.159	0.156	0.152	0.148	0.143	0.139	0.137	0.134	0.131	0.129	0.127	0.126	0.125	0.123	0.123	0.123	0.124	0.124	0.124	0.125	0.125	0.126	0.125	0.125	0.126	0.126	0.126	0.127
F11	Blank	DMSO	NA	DMSO	NA	Standard_Development	Run090	Standard_Measurement	Plate_01	Clariostar_Study	MB	Biofoundry_,_London	Linear_Dilution_Pattern_V2	0.104	0.101	0.096	0.093	0.09	0.085	0.082	0.081	0.077	0.073	0.069	0.066	0.061	0.058	0.057	0.055	0.052	0.05	0.049	0.047	0.047	0.046	0.046	0.045	0.046	0.045	0.044	0.044	0.044	0.044	0.043	0.043	0.043	0.043	0.042	0.042
F12	Blank	DMSO	NA	DMSO	NA	Standard_Development	Run090	Standard_Measurement	Plate_01	Clariostar_Study	MB	Biofoundry_,_London	Linear_Dilution_Pattern_V2	0.105	0.102	0.098	0.094	0.091	0.085	0.083	0.081	0.076	0.073	0.069	0.066	0.06	0.057	0.055	0.054	0.051	0.049	0.048	0.047	0.047	0.045	0.045	0.045	0.045	0.045	0.044	0.044	0.044	0.044	0.043	0.043	0.043	0.042	0.042	0.041
G01	Sample	Dilution_85%	0.85	DMSO	Lycopene	Standard_Development	Run090	Standard_Measurement	Plate_01	Clariostar_Study	MB	Biofoundry_,_London	Linear_Dilution_Pattern_V2	0.95	0.95	0.949	0.942	0.94	0.934	0.931	0.936	0.934	0.933	0.938	0.931	0.922	0.913	0.909	0.897	0.89	0.883	0.877	0.871	0.864	0.86	0.855	0.853	0.856	0.859	0.863	0.868	0.872	0.872	0.869	0.867	0.865	0.864	0.868	0.876
G02	Sample	Dilution_65%	0.65	DMSO	Lycopene	Standard_Development	Run090	Standard_Measurement	Plate_01	Clariostar_Study	MB	Biofoundry_,_London	Linear_Dilution_Pattern_V2	0.733	0.733	0.729	0.724	0.721	0.717	0.714	0.714	0.713	0.714	0.712	0.708	0.701	0.694	0.686	0.681	0.675	0.668	0.661	0.657	0.651	0.647	0.643	0.643	0.643	0.646	0.65	0.653	0.654	0.656	0.654	0.652	0.65	0.649	0.649	0.655
G03	Sample	Dilution_45%	0.45	DMSO	Lycopene	Standard_Development	Run090	Standard_Measurement	Plate_01	Clariostar_Study	MB	Biofoundry_,_London	Linear_Dilution_Pattern_V2	0.546	0.544	0.542	0.539	0.536	0.531	0.53	0.529	0.527	0.526	0.524	0.52	0.511	0.506	0.502	0.497	0.49	0.486	0.482	0.478	0.474	0.471	0.468	0.468	0.469	0.47	0.471	0.473	0.474	0.475	0.473	0.471	0.47	0.469	0.47	0.473
G04	Sample	Dilution_25%	0.25	DMSO	Lycopene	Standard_Development	Run090	Standard_Measurement	Plate_01	Clariostar_Study	MB	Biofoundry_,_London	Linear_Dilution_Pattern_V2	0.323	0.323	0.318	0.313	0.309	0.304	0.302	0.301	0.299	0.298	0.295	0.291	0.285	0.281	0.277	0.274	0.269	0.266	0.263	0.261	0.258	0.257	0.256	0.257	0.259	0.259	0.259	0.261	0.262	0.263	0.262	0.261	0.262	0.262	0.262	0.265
G05	Sample	Dilution_05%	0.0499999999999999	DMSO	Lycopene	Standard_Development	Run090	Standard_Measurement	Plate_01	Clariostar_Study	MB	Biofoundry_,_London	Linear_Dilution_Pattern_V2	0.141	0.138	0.135	0.131	0.127	0.123	0.12	0.119	0.116	0.113	0.11	0.106	0.102	0.099	0.097	0.094	0.091	0.089	0.087	0.086	0.086	0.085	0.084	0.085	0.086	0.085	0.084	0.085	0.085	0.086	0.085	0.085	0.086	0.086	0.085	0.086
G06	Sample	Dilution_85%	0.85	DMSO	Lycopene	Standard_Development	Run090	Standard_Measurement	Plate_01	Clariostar_Study	MB	Biofoundry_,_London	Linear_Dilution_Pattern_V2	0.884	0.882	0.88	0.878	0.875	0.868	0.866	0.868	0.871	0.871	0.87	0.87	0.859	0.85	0.844	0.838	0.829	0.823	0.815	0.811	0.804	0.798	0.796	0.795	0.8	0.805	0.809	0.816	0.822	0.822	0.821	0.819	0.818	0.819	0.824	0.834
G07	Sample	Dilution_65%	0.65	DMSO	Lycopene	Standard_Development	Run090	Standard_Measurement	Plate_01	Clariostar_Study	MB	Biofoundry_,_London	Linear_Dilution_Pattern_V2	0.717	0.715	0.714	0.709	0.705	0.701	0.698	0.699	0.698	0.7	0.7	0.697	0.687	0.68	0.672	0.666	0.66	0.655	0.649	0.645	0.64	0.635	0.632	0.632	0.635	0.637	0.639	0.644	0.646	0.647	0.646	0.644	0.644	0.643	0.646	0.651
G08	Sample	Dilution_45%	0.45	DMSO	Lycopene	Standard_Development	Run090	Standard_Measurement	Plate_01	Clariostar_Study	MB	Biofoundry_,_London	Linear_Dilution_Pattern_V2	0.511	0.509	0.506	0.501	0.498	0.494	0.491	0.491	0.491	0.489	0.488	0.484	0.476	0.472	0.468	0.464	0.458	0.452	0.448	0.445	0.442	0.437	0.436	0.437	0.438	0.44	0.442	0.444	0.446	0.447	0.445	0.444	0.443	0.443	0.446	0.45
G09	Sample	Dilution_25%	0.25	DMSO	Lycopene	Standard_Development	Run090	Standard_Measurement	Plate_01	Clariostar_Study	MB	Biofoundry_,_London	Linear_Dilution_Pattern_V2	0.318	0.314	0.31	0.306	0.303	0.299	0.297	0.294	0.293	0.293	0.29	0.285	0.28	0.275	0.271	0.269	0.264	0.262	0.258	0.256	0.255	0.253	0.252	0.252	0.253	0.254	0.255	0.257	0.258	0.26	0.259	0.258	0.259	0.259	0.26	0.262
G10	Sample	Dilution_05%	0.0499999999999999	DMSO	Lycopene	Standard_Development	Run090	Standard_Measurement	Plate_01	Clariostar_Study	MB	Biofoundry_,_London	Linear_Dilution_Pattern_V2	0.138	0.135	0.131	0.127	0.124	0.12	0.118	0.116	0.112	0.109	0.105	0.102	0.098	0.095	0.093	0.091	0.087	0.085	0.085	0.084	0.083	0.082	0.082	0.082	0.083	0.083	0.082	0.083	0.083	0.084	0.083	0.084	0.084	0.084	0.084	0.084
G11	Blank	DMSO_Blank	NA	DMSO	NA	Standard_Development	Run090	Standard_Measurement	Plate_01	Clariostar_Study	MB	Biofoundry_,_London	Linear_Dilution_Pattern_V2	0.097	0.094	0.09	0.086	0.083	0.079	0.076	0.075	0.071	0.068	0.064	0.06	0.056	0.053	0.052	0.05	0.047	0.046	0.045	0.044	0.044	0.043	0.043	0.043	0.043	0.042	0.041	0.042	0.042	0.042	0.041	0.041	0.041	0.041	0.04	0.04
G12	Blank	DMSO_Blank	NA	DMSO	NA	Standard_Development	Run090	Standard_Measurement	Plate_01	Clariostar_Study	MB	Biofoundry_,_London	Linear_Dilution_Pattern_V2	0.096	0.093	0.089	0.086	0.083	0.077	0.075	0.073	0.07	0.066	0.062	0.059	0.054	0.052	0.05	0.049	0.046	0.044	0.043	0.043	0.042	0.042	0.042	0.041	0.042	0.041	0.04	0.04	0.041	0.041	0.04	0.04	0.04	0.04	0.039	0.039
H01	Sample	Dilution_85%	0.85	DMSO	Lycopene	Standard_Development	Run090	Standard_Measurement	Plate_01	Clariostar_Study	MB	Biofoundry_,_London	Linear_Dilution_Pattern_V2	0.953	0.949	0.95	0.945	0.939	0.937	0.933	0.934	0.935	0.936	0.934	0.928	0.919	0.911	0.902	0.895	0.888	0.882	0.872	0.869	0.86	0.855	0.85	0.848	0.849	0.851	0.856	0.86	0.865	0.863	0.861	0.856	0.854	0.854	0.857	0.862
H02	Sample	Dilution_65%	0.65	DMSO	Lycopene	Standard_Development	Run090	Standard_Measurement	Plate_01	Clariostar_Study	MB	Biofoundry_,_London	Linear_Dilution_Pattern_V2	0.714	0.715	0.712	0.708	0.702	0.699	0.696	0.696	0.696	0.697	0.695	0.69	0.681	0.675	0.667	0.661	0.656	0.65	0.644	0.639	0.633	0.629	0.627	0.625	0.627	0.627	0.631	0.635	0.637	0.637	0.635	0.632	0.63	0.63	0.632	0.636
H03	Sample	Dilution_45%	0.45	DMSO	Lycopene	Standard_Development	Run090	Standard_Measurement	Plate_01	Clariostar_Study	MB	Biofoundry_,_London	Linear_Dilution_Pattern_V2	0.521	0.52	0.518	0.512	0.508	0.503	0.5	0.5	0.499	0.498	0.498	0.494	0.485	0.479	0.474	0.469	0.463	0.459	0.455	0.452	0.447	0.444	0.442	0.441	0.443	0.443	0.444	0.448	0.449	0.45	0.448	0.446	0.445	0.444	0.446	0.448
H04	Sample	Dilution_25%	0.25	DMSO	Lycopene	Standard_Development	Run090	Standard_Measurement	Plate_01	Clariostar_Study	MB	Biofoundry_,_London	Linear_Dilution_Pattern_V2	0.318	0.315	0.31	0.307	0.303	0.298	0.296	0.295	0.293	0.292	0.288	0.284	0.278	0.273	0.269	0.265	0.261	0.259	0.256	0.253	0.252	0.25	0.25	0.249	0.251	0.252	0.253	0.254	0.256	0.256	0.256	0.256	0.255	0.256	0.257	0.259
H05	Sample	Dilution_05%	0.0499999999999999	DMSO	Lycopene	Standard_Development	Run090	Standard_Measurement	Plate_01	Clariostar_Study	MB	Biofoundry_,_London	Linear_Dilution_Pattern_V2	0.147	0.144	0.14	0.137	0.134	0.129	0.126	0.125	0.122	0.118	0.114	0.111	0.106	0.102	0.1	0.098	0.095	0.093	0.091	0.091	0.09	0.088	0.088	0.088	0.089	0.088	0.088	0.089	0.089	0.089	0.087	0.088	0.088	0.088	0.088	0.088
H06	Sample	Dilution_85%	0.85	DMSO	Lycopene	Standard_Development	Run090	Standard_Measurement	Plate_01	Clariostar_Study	MB	Biofoundry_,_London	Linear_Dilution_Pattern_V2	0.861	0.863	0.859	0.853	0.849	0.845	0.844	0.845	0.846	0.85	0.85	0.845	0.834	0.827	0.823	0.814	0.808	0.799	0.792	0.788	0.781	0.776	0.773	0.774	0.779	0.785	0.789	0.796	0.8	0.802	0.802	0.8	0.799	0.802	0.806	0.815
H07	Sample	Dilution_65%	0.65	DMSO	Lycopene	Standard_Development	Run090	Standard_Measurement	Plate_01	Clariostar_Study	MB	Biofoundry_,_London	Linear_Dilution_Pattern_V2	0.686	0.683	0.682	0.677	0.671	0.668	0.665	0.665	0.668	0.668	0.666	0.662	0.655	0.649	0.641	0.634	0.628	0.623	0.618	0.613	0.608	0.603	0.601	0.602	0.605	0.608	0.61	0.613	0.617	0.618	0.616	0.616	0.615	0.616	0.619	0.624
H08	Sample	Dilution_45%	0.45	DMSO	Lycopene	Standard_Development	Run090	Standard_Measurement	Plate_01	Clariostar_Study	MB	Biofoundry_,_London	Linear_Dilution_Pattern_V2	0.5	0.497	0.494	0.489	0.485	0.479	0.477	0.477	0.477	0.477	0.474	0.469	0.462	0.456	0.451	0.447	0.442	0.437	0.433	0.43	0.425	0.421	0.42	0.421	0.422	0.425	0.427	0.43	0.432	0.432	0.432	0.43	0.43	0.43	0.432	0.436
H09	Sample	Dilution_25%	0.25	DMSO	Lycopene	Standard_Development	Run090	Standard_Measurement	Plate_01	Clariostar_Study	MB	Biofoundry_,_London	Linear_Dilution_Pattern_V2	0.323	0.321	0.317	0.313	0.309	0.304	0.302	0.301	0.299	0.296	0.294	0.29	0.284	0.279	0.275	0.272	0.268	0.265	0.262	0.261	0.258	0.255	0.254	0.254	0.256	0.257	0.258	0.26	0.261	0.262	0.26	0.26	0.26	0.26	0.261	0.263
H10	Sample	Dilution_05%	0.0499999999999999	DMSO	Lycopene	Standard_Development	Run090	Standard_Measurement	Plate_01	Clariostar_Study	MB	Biofoundry_,_London	Linear_Dilution_Pattern_V2	0.134	0.131	0.127	0.123	0.12	0.116	0.114	0.112	0.109	0.107	0.103	0.1	0.095	0.091	0.089	0.087	0.084	0.083	0.081	0.08	0.08	0.079	0.079	0.079	0.08	0.079	0.079	0.08	0.08	0.081	0.081	0.081	0.081	0.081	0.082	0.082
H11	Blank	DMSO_Blank	NA	DMSO	NA	Standard_Development	Run090	Standard_Measurement	Plate_01	Clariostar_Study	MB	Biofoundry_,_London	Linear_Dilution_Pattern_V2	0.107	0.105	0.1	0.096	0.093	0.09	0.087	0.085	0.082	0.078	0.074	0.07	0.065	0.063	0.061	0.059	0.056	0.055	0.053	0.052	0.052	0.051	0.05	0.049	0.049	0.049	0.048	0.049	0.048	0.048	0.047	0.047	0.047	0.046	0.046	0.045
H12	Blank	DMSO_Blank	NA	DMSO	NA	Standard_Development	Run090	Standard_Measurement	Plate_01	Clariostar_Study	MB	Biofoundry_,_London	Linear_Dilution_Pattern_V2	0.099	0.096	0.092	0.088	0.085	0.081	0.078	0.076	0.073	0.069	0.065	0.06	0.055	0.053	0.051	0.05	0.047	0.046	0.045	0.044	0.043	0.042	0.042	0.042	0.042	0.042	0.041	0.042	0.041	0.041	0.04	0.04	0.04	0.04	0.04	0.039
[truncated: 122 more columns]
