# Supplementary material for: Construction of a Calibration Curve for Lycopene on a Liquid-Handling Platform—Wider Lessons for the Development of Automated Dilution Protocols
Source: ACS Synth Biol. 2024 Aug 3;13(8):2357–75. doi: 10.1021/acssynbio.4c00031 (PMC11334188; doi:10.1021/acssynbio.4c00031)
Supplement: Supplementary file 2 — sb4c00031_si_002.zip [file sb4c00031_si_002.zip › AggregatedData/Run090/Plate_01/Clariostar_Study/Clariostar_B-Measurement_03/001.csv]

Well	Content	Label	Dilution	Solvent	Solute	Project	Run	Step	Container	Study	Author	Institution	Comment	OD350	OD352	OD354	OD356	OD358	OD360	OD362	OD364	OD366	OD368	OD370	OD372	OD374	OD376	OD378	OD380	OD382	OD384	OD386	OD388	OD390	OD392	OD394	OD396	OD398	OD400	OD402	OD404	OD406	OD408	OD410	OD412	OD414	OD416	OD418	OD420
A01	Sample	Dilution_100%	1.0	DMSO	Lycopene	Standard_Development	Run090	Standard_Measurement	Plate_01	Clariostar_Study	MB	Biofoundry_,_London	Linear_Dilution_Pattern_V2	0.959	0.961	0.959	0.957	0.949	0.945	0.946	0.951	0.95	0.953	0.955	0.952	0.945	0.93	0.92	0.913	0.905	0.898	0.894	0.887	0.881	0.877	0.875	0.878	0.885	0.893	0.9	0.91	0.916	0.922	0.929	0.928	0.926	0.93	0.94	0.954
A02	Sample	Dilution_80%	0.8	DMSO	Lycopene	Standard_Development	Run090	Standard_Measurement	Plate_01	Clariostar_Study	MB	Biofoundry_,_London	Linear_Dilution_Pattern_V2	0.819	0.819	0.816	0.814	0.81	0.803	0.801	0.802	0.802	0.804	0.798	0.796	0.789	0.779	0.772	0.764	0.756	0.75	0.744	0.739	0.734	0.731	0.728	0.729	0.731	0.736	0.74	0.748	0.75	0.754	0.757	0.756	0.755	0.757	0.761	0.772
A03	Sample	Dilution_60%	0.6	DMSO	Lycopene	Standard_Development	Run090	Standard_Measurement	Plate_01	Clariostar_Study	MB	Biofoundry_,_London	Linear_Dilution_Pattern_V2	0.696	0.695	0.693	0.688	0.683	0.679	0.678	0.677	0.677	0.674	0.674	0.67	0.662	0.653	0.645	0.639	0.634	0.628	0.624	0.617	0.614	0.611	0.607	0.606	0.607	0.61	0.615	0.619	0.62	0.62	0.622	0.619	0.618	0.618	0.621	0.627
A04	Sample	Dilution_40%	0.4	DMSO	Lycopene	Standard_Development	Run090	Standard_Measurement	Plate_01	Clariostar_Study	MB	Biofoundry_,_London	Linear_Dilution_Pattern_V2	0.453	0.451	0.447	0.444	0.44	0.434	0.433	0.432	0.43	0.43	0.427	0.422	0.416	0.41	0.405	0.401	0.396	0.391	0.388	0.384	0.38	0.378	0.377	0.377	0.378	0.381	0.382	0.385	0.387	0.388	0.389	0.389	0.386	0.387	0.389	0.394
A05	Sample	Dilution_20%	0.2	DMSO	Lycopene	Standard_Development	Run090	Standard_Measurement	Plate_01	Clariostar_Study	MB	Biofoundry_,_London	Linear_Dilution_Pattern_V2	0.281	0.277	0.274	0.27	0.266	0.261	0.259	0.258	0.254	0.252	0.248	0.244	0.241	0.235	0.232	0.228	0.224	0.221	0.218	0.217	0.214	0.214	0.213	0.213	0.213	0.214	0.215	0.217	0.217	0.218	0.218	0.218	0.218	0.218	0.22	0.222
A06	Sample	Dilution_100%	1.0	DMSO	Lycopene	Standard_Development	Run090	Standard_Measurement	Plate_01	Clariostar_Study	MB	Biofoundry_,_London	Linear_Dilution_Pattern_V2	1.083	1.087	1.085	1.083	1.079	1.074	1.075	1.076	1.081	1.083	1.083	1.08	1.072	1.063	1.054	1.047	1.038	1.03	1.024	1.017	1.011	1.005	1.006	1.006	1.011	1.018	1.026	1.036	1.039	1.044	1.049	1.048	1.048	1.051	1.057	1.071
A07	Sample	Dilution_80%	0.8	DMSO	Lycopene	Standard_Development	Run090	Standard_Measurement	Plate_01	Clariostar_Study	MB	Biofoundry_,_London	Linear_Dilution_Pattern_V2	0.802	0.805	0.803	0.799	0.794	0.789	0.786	0.788	0.792	0.793	0.791	0.789	0.784	0.773	0.764	0.761	0.753	0.745	0.738	0.733	0.73	0.724	0.722	0.722	0.726	0.733	0.738	0.745	0.75	0.753	0.756	0.755	0.754	0.754	0.761	0.771
A08	Sample	Dilution_60%	0.6	DMSO	Lycopene	Standard_Development	Run090	Standard_Measurement	Plate_01	Clariostar_Study	MB	Biofoundry_,_London	Linear_Dilution_Pattern_V2	0.643	0.641	0.639	0.635	0.63	0.625	0.624	0.623	0.622	0.622	0.622	0.618	0.612	0.603	0.597	0.59	0.583	0.579	0.574	0.569	0.564	0.561	0.559	0.559	0.561	0.566	0.57	0.574	0.576	0.579	0.579	0.578	0.577	0.578	0.581	0.588
A09	Sample	Dilution_40%	0.4	DMSO	Lycopene	Standard_Development	Run090	Standard_Measurement	Plate_01	Clariostar_Study	MB	Biofoundry_,_London	Linear_Dilution_Pattern_V2	0.453	0.45	0.448	0.445	0.441	0.435	0.433	0.432	0.43	0.43	0.427	0.423	0.418	0.411	0.406	0.402	0.396	0.392	0.389	0.385	0.383	0.38	0.379	0.379	0.38	0.383	0.384	0.387	0.389	0.392	0.392	0.391	0.391	0.391	0.393	0.398
A10	Sample	Dilution_20%	0.2	DMSO	Lycopene	Standard_Development	Run090	Standard_Measurement	Plate_01	Clariostar_Study	MB	Biofoundry_,_London	Linear_Dilution_Pattern_V2	0.27	0.266	0.262	0.26	0.256	0.251	0.25	0.247	0.245	0.242	0.239	0.235	0.232	0.226	0.223	0.22	0.216	0.212	0.21	0.209	0.206	0.206	0.206	0.206	0.206	0.207	0.208	0.209	0.21	0.211	0.211	0.212	0.211	0.212	0.213	0.216
A11	Blank	DMSO_Blank	NA	DMSO	NA	Standard_Development	Run090	Standard_Measurement	Plate_01	Clariostar_Study	MB	Biofoundry_,_London	Linear_Dilution_Pattern_V2	0.102	0.098	0.096	0.092	0.089	0.085	0.084	0.08	0.076	0.073	0.069	0.065	0.062	0.059	0.057	0.054	0.052	0.05	0.049	0.048	0.047	0.047	0.047	0.046	0.045	0.045	0.044	0.044	0.044	0.044	0.044	0.043	0.043	0.043	0.043	0.042
A12	Blank	DMSO_Blank	NA	DMSO	NA	Standard_Development	Run090	Standard_Measurement	Plate_01	Clariostar_Study	MB	Biofoundry_,_London	Linear_Dilution_Pattern_V2	0.104	0.101	0.097	0.094	0.091	0.087	0.085	0.082	0.078	0.074	0.07	0.066	0.062	0.059	0.057	0.054	0.052	0.05	0.048	0.048	0.047	0.047	0.047	0.046	0.046	0.046	0.045	0.044	0.043	0.043	0.044	0.044	0.043	0.043	0.043	0.042
B01	Sample	Dilution_100%	1.0	DMSO	Lycopene	Standard_Development	Run090	Standard_Measurement	Plate_01	Clariostar_Study	MB	Biofoundry_,_London	Linear_Dilution_Pattern_V2	0.971	0.974	0.971	0.966	0.96	0.955	0.958	0.963	0.965	0.965	0.971	0.968	0.957	0.945	0.936	0.928	0.919	0.913	0.909	0.9	0.895	0.892	0.891	0.894	0.898	0.907	0.915	0.925	0.932	0.937	0.942	0.942	0.944	0.946	0.956	0.971
B02	Sample	Dilution_80%	0.8	DMSO	Lycopene	Standard_Development	Run090	Standard_Measurement	Plate_01	Clariostar_Study	MB	Biofoundry_,_London	Linear_Dilution_Pattern_V2	0.841	0.842	0.839	0.835	0.832	0.828	0.825	0.829	0.832	0.834	0.832	0.829	0.819	0.808	0.802	0.796	0.788	0.784	0.775	0.77	0.765	0.76	0.759	0.759	0.763	0.767	0.772	0.777	0.78	0.783	0.785	0.784	0.783	0.784	0.788	0.798
B03	Sample	Dilution_60%	0.6	DMSO	Lycopene	Standard_Development	Run090	Standard_Measurement	Plate_01	Clariostar_Study	MB	Biofoundry_,_London	Linear_Dilution_Pattern_V2	0.848	0.851	0.849	0.847	0.842	0.837	0.835	0.836	0.837	0.835	0.834	0.829	0.823	0.812	0.806	0.8	0.794	0.788	0.782	0.777	0.772	0.765	0.76	0.758	0.758	0.761	0.761	0.761	0.761	0.759	0.759	0.755	0.751	0.748	0.747	0.751
B04	Sample	Dilution_40%	0.4	DMSO	Lycopene	Standard_Development	Run090	Standard_Measurement	Plate_01	Clariostar_Study	MB	Biofoundry_,_London	Linear_Dilution_Pattern_V2	0.477	0.477	0.474	0.469	0.466	0.461	0.458	0.458	0.457	0.455	0.452	0.449	0.444	0.437	0.431	0.426	0.422	0.418	0.414	0.41	0.406	0.403	0.402	0.401	0.402	0.405	0.407	0.409	0.41	0.411	0.411	0.41	0.408	0.408	0.409	0.413
B05	Sample	Dilution_20%	0.2	DMSO	Lycopene	Standard_Development	Run090	Standard_Measurement	Plate_01	Clariostar_Study	MB	Biofoundry_,_London	Linear_Dilution_Pattern_V2	0.275	0.273	0.269	0.265	0.261	0.256	0.255	0.253	0.251	0.249	0.246	0.242	0.238	0.233	0.229	0.227	0.222	0.219	0.217	0.215	0.213	0.212	0.213	0.212	0.212	0.214	0.214	0.216	0.216	0.217	0.217	0.217	0.217	0.217	0.218	0.22
B06	Sample	Dilution_100%	1.0	DMSO	Lycopene	Standard_Development	Run090	Standard_Measurement	Plate_01	Clariostar_Study	MB	Biofoundry_,_London	Linear_Dilution_Pattern_V2	0.977	0.983	0.978	0.976	0.973	0.966	0.965	0.968	0.974	0.977	0.978	0.976	0.97	0.958	0.949	0.94	0.931	0.925	0.917	0.913	0.909	0.904	0.903	0.905	0.911	0.917	0.928	0.938	0.943	0.95	0.954	0.953	0.953	0.958	0.966	0.982
B07	Sample	Dilution_80%	0.8	DMSO	Lycopene	Standard_Development	Run090	Standard_Measurement	Plate_01	Clariostar_Study	MB	Biofoundry_,_London	Linear_Dilution_Pattern_V2	0.812	0.811	0.811	0.807	0.805	0.8	0.798	0.8	0.801	0.804	0.804	0.803	0.793	0.784	0.778	0.771	0.763	0.758	0.751	0.745	0.741	0.736	0.734	0.734	0.738	0.745	0.748	0.754	0.76	0.763	0.767	0.766	0.765	0.765	0.772	0.783
B08	Sample	Dilution_60%	0.6	DMSO	Lycopene	Standard_Development	Run090	Standard_Measurement	Plate_01	Clariostar_Study	MB	Biofoundry_,_London	Linear_Dilution_Pattern_V2	0.629	0.629	0.626	0.623	0.619	0.614	0.612	0.612	0.613	0.614	0.613	0.607	0.601	0.593	0.587	0.582	0.576	0.569	0.564	0.56	0.557	0.555	0.553	0.553	0.556	0.559	0.563	0.567	0.57	0.573	0.574	0.573	0.572	0.574	0.577	0.584
B09	Sample	Dilution_40%	0.4	DMSO	Lycopene	Standard_Development	Run090	Standard_Measurement	Plate_01	Clariostar_Study	MB	Biofoundry_,_London	Linear_Dilution_Pattern_V2	0.454	0.452	0.45	0.447	0.442	0.438	0.436	0.435	0.435	0.434	0.43	0.426	0.421	0.415	0.411	0.406	0.399	0.396	0.393	0.39	0.386	0.384	0.383	0.382	0.384	0.386	0.389	0.392	0.392	0.394	0.395	0.394	0.394	0.394	0.396	0.401
B10	Sample	Dilution_20%	0.2	DMSO	Lycopene	Standard_Development	Run090	Standard_Measurement	Plate_01	Clariostar_Study	MB	Biofoundry_,_London	Linear_Dilution_Pattern_V2	0.274	0.271	0.267	0.265	0.261	0.257	0.256	0.253	0.25	0.249	0.245	0.241	0.237	0.233	0.229	0.225	0.223	0.22	0.218	0.215	0.213	0.212	0.212	0.212	0.213	0.213	0.215	0.216	0.217	0.218	0.218	0.218	0.217	0.218	0.219	0.221
B11	Blank	DMSO_Blank	NA	DMSO	NA	Standard_Development	Run090	Standard_Measurement	Plate_01	Clariostar_Study	MB	Biofoundry_,_London	Linear_Dilution_Pattern_V2	0.105	0.102	0.097	0.094	0.092	0.087	0.085	0.083	0.079	0.075	0.071	0.069	0.065	0.062	0.059	0.057	0.054	0.053	0.051	0.051	0.05	0.049	0.049	0.048	0.048	0.048	0.047	0.047	0.046	0.046	0.046	0.046	0.045	0.045	0.045	0.044
B12	Blank	DMSO_Blank	NA	DMSO	NA	Standard_Development	Run090	Standard_Measurement	Plate_01	Clariostar_Study	MB	Biofoundry_,_London	Linear_Dilution_Pattern_V2	0.098	0.095	0.092	0.089	0.086	0.083	0.081	0.077	0.074	0.07	0.065	0.062	0.059	0.057	0.055	0.052	0.05	0.048	0.047	0.046	0.046	0.045	0.045	0.044	0.044	0.044	0.043	0.043	0.043	0.043	0.042	0.042	0.041	0.042	0.042	0.042
C01	Sample	Dilution_95%	0.95	DMSO	Lycopene	Standard_Development	Run090	Standard_Measurement	Plate_01	Clariostar_Study	MB	Biofoundry_,_London	Linear_Dilution_Pattern_V2	0.96	0.96	0.959	0.956	0.949	0.945	0.945	0.947	0.951	0.96	0.959	0.952	0.943	0.93	0.922	0.917	0.91	0.903	0.894	0.889	0.883	0.881	0.879	0.878	0.883	0.889	0.896	0.904	0.908	0.91	0.915	0.915	0.912	0.914	0.921	0.932
C02	Sample	Dilution_75%	0.75	DMSO	Lycopene	Standard_Development	Run090	Standard_Measurement	Plate_01	Clariostar_Study	MB	Biofoundry_,_London	Linear_Dilution_Pattern_V2	0.785	0.788	0.784	0.78	0.776	0.771	0.769	0.77	0.773	0.772	0.769	0.767	0.759	0.75	0.744	0.738	0.728	0.724	0.717	0.711	0.705	0.701	0.7	0.7	0.702	0.706	0.711	0.716	0.72	0.721	0.724	0.724	0.72	0.72	0.725	0.733
C03	Sample	Dilution_55%	0.55	DMSO	Lycopene	Standard_Development	Run090	Standard_Measurement	Plate_01	Clariostar_Study	MB	Biofoundry_,_London	Linear_Dilution_Pattern_V2	0.678	0.679	0.675	0.673	0.668	0.663	0.663	0.662	0.661	0.662	0.658	0.652	0.646	0.64	0.632	0.626	0.621	0.616	0.609	0.606	0.601	0.596	0.595	0.593	0.594	0.596	0.598	0.599	0.599	0.599	0.598	0.596	0.594	0.593	0.593	0.597
C04	Sample	Dilution_35%	0.35	DMSO	Lycopene	Standard_Development	Run090	Standard_Measurement	Plate_01	Clariostar_Study	MB	Biofoundry_,_London	Linear_Dilution_Pattern_V2	0.481	0.479	0.478	0.474	0.47	0.466	0.465	0.463	0.461	0.459	0.457	0.453	0.447	0.441	0.437	0.43	0.426	0.422	0.419	0.416	0.41	0.408	0.406	0.404	0.404	0.405	0.406	0.407	0.406	0.406	0.405	0.404	0.402	0.401	0.401	0.403
C05	Sample	Dilution_15%	0.15	DMSO	Lycopene	Standard_Development	Run090	Standard_Measurement	Plate_01	Clariostar_Study	MB	Biofoundry_,_London	Linear_Dilution_Pattern_V2	0.345	0.344	0.341	0.339	0.335	0.331	0.329	0.327	0.324	0.322	0.318	0.315	0.31	0.305	0.302	0.299	0.295	0.293	0.29	0.286	0.284	0.283	0.281	0.279	0.278	0.277	0.276	0.275	0.273	0.272	0.272	0.27	0.266	0.265	0.264	0.263
C06	Sample	Dilution_95%	0.95	DMSO	Lycopene	Standard_Development	Run090	Standard_Measurement	Plate_01	Clariostar_Study	MB	Biofoundry_,_London	Linear_Dilution_Pattern_V2	0.909	0.913	0.909	0.905	0.899	0.896	0.895	0.897	0.899	0.902	0.904	0.904	0.896	0.886	0.875	0.868	0.86	0.854	0.847	0.843	0.836	0.832	0.833	0.833	0.838	0.845	0.854	0.861	0.867	0.872	0.877	0.877	0.876	0.88	0.886	0.9
C07	Sample	Dilution_75%	0.75	DMSO	Lycopene	Standard_Development	Run090	Standard_Measurement	Plate_01	Clariostar_Study	MB	Biofoundry_,_London	Linear_Dilution_Pattern_V2	0.861	0.865	0.861	0.857	0.854	0.848	0.847	0.85	0.85	0.854	0.852	0.848	0.84	0.833	0.824	0.818	0.81	0.803	0.798	0.793	0.787	0.781	0.778	0.775	0.779	0.781	0.786	0.789	0.791	0.791	0.792	0.791	0.787	0.787	0.791	0.797
C08	Sample	Dilution_55%	0.55	DMSO	Lycopene	Standard_Development	Run090	Standard_Measurement	Plate_01	Clariostar_Study	MB	Biofoundry_,_London	Linear_Dilution_Pattern_V2	0.621	0.62	0.617	0.612	0.607	0.603	0.602	0.602	0.601	0.603	0.599	0.595	0.59	0.583	0.576	0.571	0.564	0.558	0.554	0.55	0.545	0.541	0.541	0.539	0.541	0.543	0.545	0.55	0.551	0.553	0.553	0.551	0.549	0.549	0.551	0.556
C09	Sample	Dilution_35%	0.35	DMSO	Lycopene	Standard_Development	Run090	Standard_Measurement	Plate_01	Clariostar_Study	MB	Biofoundry_,_London	Linear_Dilution_Pattern_V2	0.412	0.408	0.406	0.401	0.398	0.393	0.39	0.39	0.388	0.385	0.382	0.379	0.373	0.368	0.363	0.359	0.354	0.35	0.348	0.344	0.341	0.339	0.338	0.338	0.339	0.341	0.343	0.344	0.345	0.347	0.348	0.348	0.347	0.347	0.349	0.352
C10	Sample	Dilution_15%	0.15	DMSO	Lycopene	Standard_Development	Run090	Standard_Measurement	Plate_01	Clariostar_Study	MB	Biofoundry_,_London	Linear_Dilution_Pattern_V2	0.223	0.22	0.217	0.214	0.21	0.205	0.203	0.201	0.198	0.195	0.192	0.189	0.184	0.179	0.176	0.174	0.171	0.168	0.166	0.164	0.162	0.162	0.162	0.162	0.162	0.163	0.163	0.165	0.165	0.166	0.167	0.166	0.166	0.167	0.168	0.169
C11	Blank	DMSO_Blank	NA	DMSO	NA	Standard_Development	Run090	Standard_Measurement	Plate_01	Clariostar_Study	MB	Biofoundry_,_London	Linear_Dilution_Pattern_V2	0.102	0.097	0.095	0.092	0.089	0.084	0.081	0.079	0.076	0.072	0.067	0.063	0.06	0.057	0.054	0.052	0.05	0.048	0.046	0.045	0.045	0.045	0.045	0.045	0.044	0.043	0.043	0.043	0.042	0.042	0.042	0.043	0.042	0.042	0.042	0.041
C12	Blank	DMSO_Blank	NA	DMSO	NA	Standard_Development	Run090	Standard_Measurement	Plate_01	Clariostar_Study	MB	Biofoundry_,_London	Linear_Dilution_Pattern_V2	0.101	0.096	0.093	0.09	0.087	0.083	0.08	0.077	0.074	0.07	0.066	0.062	0.059	0.055	0.053	0.051	0.049	0.047	0.046	0.045	0.044	0.044	0.044	0.043	0.043	0.043	0.042	0.043	0.042	0.041	0.042	0.042	0.042	0.042	0.041	0.04
D01	Sample	Dilution_95%	0.95	DMSO	Lycopene	Standard_Development	Run090	Standard_Measurement	Plate_01	Clariostar_Study	MB	Biofoundry_,_London	Linear_Dilution_Pattern_V2	1.004	1.008	1.008	1.002	0.995	0.991	0.991	0.997	0.998	1.001	1.003	0.999	0.989	0.977	0.97	0.961	0.955	0.948	0.94	0.934	0.927	0.921	0.918	0.92	0.924	0.93	0.938	0.941	0.945	0.95	0.952	0.953	0.951	0.951	0.959	0.971
D02	Sample	Dilution_75%	0.75	DMSO	Lycopene	Standard_Development	Run090	Standard_Measurement	Plate_01	Clariostar_Study	MB	Biofoundry_,_London	Linear_Dilution_Pattern_V2	0.806	0.808	0.803	0.802	0.798	0.792	0.792	0.793	0.792	0.793	0.792	0.79	0.782	0.772	0.765	0.758	0.749	0.743	0.738	0.733	0.727	0.722	0.721	0.721	0.723	0.727	0.733	0.736	0.74	0.741	0.744	0.742	0.74	0.739	0.744	0.753
D03	Sample	Dilution_55%	0.55	DMSO	Lycopene	Standard_Development	Run090	Standard_Measurement	Plate_01	Clariostar_Study	MB	Biofoundry_,_London	Linear_Dilution_Pattern_V2	0.609	0.608	0.606	0.602	0.598	0.593	0.591	0.591	0.589	0.591	0.59	0.584	0.578	0.571	0.564	0.557	0.551	0.548	0.542	0.537	0.533	0.53	0.528	0.528	0.529	0.532	0.534	0.538	0.54	0.541	0.541	0.54	0.538	0.539	0.541	0.545
D04	Sample	Dilution_35%	0.35	DMSO	Lycopene	Standard_Development	Run090	Standard_Measurement	Plate_01	Clariostar_Study	MB	Biofoundry_,_London	Linear_Dilution_Pattern_V2	0.583	0.582	0.58	0.577	0.574	0.569	0.568	0.566	0.565	0.563	0.559	0.556	0.551	0.545	0.54	0.535	0.53	0.526	0.521	0.517	0.512	0.508	0.506	0.503	0.501	0.502	0.501	0.501	0.5	0.498	0.495	0.491	0.487	0.486	0.484	0.485
D05	Sample	Dilution_15%	0.15	DMSO	Lycopene	Standard_Development	Run090	Standard_Measurement	Plate_01	Clariostar_Study	MB	Biofoundry_,_London	Linear_Dilution_Pattern_V2	0.248	0.245	0.242	0.239	0.235	0.232	0.23	0.227	0.225	0.221	0.217	0.214	0.21	0.206	0.202	0.198	0.196	0.193	0.191	0.189	0.187	0.186	0.186	0.185	0.185	0.186	0.186	0.186	0.187	0.188	0.187	0.187	0.186	0.186	0.186	0.188
D06	Sample	Dilution_95%	0.95	DMSO	Lycopene	Standard_Development	Run090	Standard_Measurement	Plate_01	Clariostar_Study	MB	Biofoundry_,_London	Linear_Dilution_Pattern_V2	0.991	0.995	0.994	0.989	0.982	0.978	0.981	0.985	0.985	0.989	0.993	0.991	0.983	0.972	0.959	0.952	0.945	0.933	0.929	0.924	0.916	0.913	0.911	0.912	0.915	0.923	0.929	0.936	0.941	0.945	0.95	0.946	0.943	0.944	0.952	0.965
D07	Sample	Dilution_75%	0.75	DMSO	Lycopene	Standard_Development	Run090	Standard_Measurement	Plate_01	Clariostar_Study	MB	Biofoundry_,_London	Linear_Dilution_Pattern_V2	0.798	0.798	0.796	0.794	0.788	0.782	0.783	0.783	0.785	0.787	0.786	0.783	0.776	0.766	0.757	0.751	0.744	0.739	0.734	0.728	0.722	0.717	0.715	0.713	0.717	0.721	0.726	0.732	0.736	0.737	0.738	0.737	0.735	0.736	0.74	0.75
D08	Sample	Dilution_55%	0.55	DMSO	Lycopene	Standard_Development	Run090	Standard_Measurement	Plate_01	Clariostar_Study	MB	Biofoundry_,_London	Linear_Dilution_Pattern_V2	0.633	0.632	0.629	0.625	0.621	0.616	0.615	0.616	0.615	0.616	0.613	0.61	0.604	0.597	0.59	0.586	0.579	0.575	0.569	0.563	0.558	0.555	0.554	0.553	0.552	0.555	0.559	0.563	0.564	0.565	0.565	0.564	0.563	0.562	0.563	0.568
D09	Sample	Dilution_35%	0.35	DMSO	Lycopene	Standard_Development	Run090	Standard_Measurement	Plate_01	Clariostar_Study	MB	Biofoundry_,_London	Linear_Dilution_Pattern_V2	0.5	0.5	0.498	0.495	0.491	0.486	0.485	0.484	0.482	0.481	0.477	0.473	0.469	0.462	0.458	0.453	0.449	0.445	0.441	0.438	0.433	0.429	0.427	0.425	0.426	0.426	0.425	0.426	0.426	0.425	0.425	0.422	0.419	0.418	0.418	0.419
D10	Sample	Dilution_15%	0.15	DMSO	Lycopene	Standard_Development	Run090	Standard_Measurement	Plate_01	Clariostar_Study	MB	Biofoundry_,_London	Linear_Dilution_Pattern_V2	0.247	0.244	0.24	0.237	0.234	0.23	0.228	0.226	0.224	0.221	0.218	0.215	0.21	0.207	0.202	0.199	0.197	0.194	0.193	0.19	0.188	0.187	0.187	0.185	0.186	0.187	0.186	0.187	0.187	0.188	0.187	0.187	0.186	0.186	0.186	0.188
D11	Blank	DMSO_Blank	NA	DMSO	NA	Standard_Development	Run090	Standard_Measurement	Plate_01	Clariostar_Study	MB	Biofoundry_,_London	Linear_Dilution_Pattern_V2	0.113	0.11	0.107	0.103	0.1	0.095	0.093	0.091	0.088	0.085	0.08	0.076	0.074	0.07	0.068	0.066	0.064	0.062	0.061	0.06	0.059	0.059	0.058	0.058	0.057	0.057	0.056	0.056	0.055	0.056	0.055	0.056	0.054	0.054	0.054	0.053
D12	Blank	DMSO_Blank	NA	DMSO	NA	Standard_Development	Run090	Standard_Measurement	Plate_01	Clariostar_Study	MB	Biofoundry_,_London	Linear_Dilution_Pattern_V2	0.097	0.093	0.089	0.086	0.083	0.078	0.076	0.074	0.07	0.067	0.063	0.06	0.057	0.053	0.051	0.049	0.046	0.045	0.044	0.043	0.042	0.041	0.042	0.042	0.041	0.041	0.04	0.041	0.04	0.04	0.04	0.041	0.04	0.04	0.039	0.039
E01	Sample	Dilution_90%	0.9	DMSO	Lycopene	Standard_Development	Run090	Standard_Measurement	Plate_01	Clariostar_Study	MB	Biofoundry_,_London	Linear_Dilution_Pattern_V2	0.925	0.927	0.924	0.921	0.917	0.912	0.911	0.914	0.915	0.922	0.921	0.918	0.909	0.896	0.888	0.879	0.873	0.868	0.86	0.854	0.85	0.847	0.843	0.842	0.846	0.852	0.86	0.866	0.869	0.874	0.877	0.876	0.875	0.875	0.881	0.892
E02	Sample	Dilution_70%	0.7	DMSO	Lycopene	Standard_Development	Run090	Standard_Measurement	Plate_01	Clariostar_Study	MB	Biofoundry_,_London	Linear_Dilution_Pattern_V2	0.829	0.829	0.828	0.827	0.821	0.816	0.816	0.813	0.816	0.817	0.814	0.812	0.804	0.795	0.787	0.78	0.772	0.766	0.76	0.755	0.75	0.745	0.741	0.74	0.742	0.744	0.747	0.751	0.752	0.753	0.752	0.749	0.748	0.746	0.748	0.755
E03	Sample	Dilution_50%	0.5	DMSO	Lycopene	Standard_Development	Run090	Standard_Measurement	Plate_01	Clariostar_Study	MB	Biofoundry_,_London	Linear_Dilution_Pattern_V2	0.689	0.689	0.686	0.682	0.678	0.674	0.672	0.672	0.671	0.671	0.667	0.664	0.657	0.651	0.644	0.638	0.632	0.626	0.621	0.616	0.61	0.606	0.604	0.601	0.6	0.601	0.602	0.603	0.603	0.601	0.601	0.598	0.594	0.593	0.592	0.594
E04	Sample	Dilution_30%	0.3	DMSO	Lycopene	Standard_Development	Run090	Standard_Measurement	Plate_01	Clariostar_Study	MB	Biofoundry_,_London	Linear_Dilution_Pattern_V2	0.448	0.446	0.444	0.44	0.436	0.431	0.429	0.428	0.427	0.423	0.421	0.417	0.413	0.408	0.402	0.399	0.394	0.391	0.387	0.383	0.379	0.377	0.375	0.373	0.373	0.374	0.376	0.376	0.374	0.374	0.373	0.371	0.37	0.368	0.368	0.369
E05	Sample	Dilution_10%	0.1	DMSO	Lycopene	Standard_Development	Run090	Standard_Measurement	Plate_01	Clariostar_Study	MB	Biofoundry_,_London	Linear_Dilution_Pattern_V2	0.191	0.187	0.184	0.181	0.177	0.172	0.172	0.169	0.167	0.164	0.16	0.157	0.153	0.149	0.145	0.143	0.139	0.137	0.136	0.135	0.132	0.132	0.132	0.131	0.132	0.132	0.132	0.133	0.132	0.133	0.134	0.134	0.133	0.134	0.134	0.135
E06	Sample	Dilution_90%	0.9	DMSO	Lycopene	Standard_Development	Run090	Standard_Measurement	Plate_01	Clariostar_Study	MB	Biofoundry_,_London	Linear_Dilution_Pattern_V2	0.952	0.954	0.953	0.951	0.946	0.939	0.938	0.942	0.944	0.949	0.948	0.944	0.939	0.928	0.92	0.914	0.902	0.898	0.89	0.883	0.878	0.873	0.87	0.872	0.873	0.879	0.886	0.889	0.895	0.898	0.902	0.898	0.895	0.897	0.902	0.913
E07	Sample	Dilution_70%	0.7	DMSO	Lycopene	Standard_Development	Run090	Standard_Measurement	Plate_01	Clariostar_Study	MB	Biofoundry_,_London	Linear_Dilution_Pattern_V2	0.827	0.827	0.827	0.824	0.82	0.815	0.814	0.816	0.818	0.819	0.818	0.814	0.808	0.799	0.791	0.784	0.778	0.771	0.766	0.757	0.752	0.747	0.745	0.743	0.744	0.748	0.751	0.752	0.755	0.756	0.757	0.754	0.752	0.75	0.753	0.759
E08	Sample	Dilution_50%	0.5	DMSO	Lycopene	Standard_Development	Run090	Standard_Measurement	Plate_01	Clariostar_Study	MB	Biofoundry_,_London	Linear_Dilution_Pattern_V2	0.609	0.608	0.606	0.601	0.596	0.592	0.592	0.59	0.589	0.59	0.589	0.586	0.578	0.571	0.566	0.561	0.554	0.549	0.544	0.54	0.535	0.531	0.529	0.528	0.529	0.531	0.532	0.534	0.535	0.536	0.535	0.534	0.531	0.53	0.531	0.535
E09	Sample	Dilution_30%	0.3	DMSO	Lycopene	Standard_Development	Run090	Standard_Measurement	Plate_01	Clariostar_Study	MB	Biofoundry_,_London	Linear_Dilution_Pattern_V2	0.408	0.405	0.401	0.398	0.395	0.389	0.387	0.387	0.386	0.383	0.381	0.376	0.373	0.367	0.362	0.359	0.354	0.349	0.346	0.344	0.34	0.338	0.337	0.338	0.337	0.338	0.338	0.34	0.34	0.34	0.34	0.34	0.338	0.337	0.337	0.34
E10	Sample	Dilution_10%	0.1	DMSO	Lycopene	Standard_Development	Run090	Standard_Measurement	Plate_01	Clariostar_Study	MB	Biofoundry_,_London	Linear_Dilution_Pattern_V2	0.219	0.217	0.215	0.212	0.208	0.204	0.202	0.2	0.196	0.195	0.191	0.187	0.183	0.179	0.176	0.173	0.17	0.167	0.167	0.164	0.162	0.162	0.161	0.161	0.16	0.16	0.16	0.16	0.159	0.159	0.158	0.158	0.157	0.157	0.156	0.157
E11	Blank	DMSO_Blank	NA	DMSO	NA	Standard_Development	Run090	Standard_Measurement	Plate_01	Clariostar_Study	MB	Biofoundry_,_London	Linear_Dilution_Pattern_V2	0.098	0.094	0.091	0.088	0.085	0.081	0.078	0.076	0.073	0.069	0.065	0.062	0.059	0.055	0.053	0.051	0.049	0.048	0.046	0.046	0.044	0.044	0.044	0.044	0.044	0.044	0.042	0.042	0.042	0.042	0.043	0.043	0.042	0.042	0.042	0.041
E12	Blank	DMSO_Blank	NA	DMSO	NA	Standard_Development	Run090	Standard_Measurement	Plate_01	Clariostar_Study	MB	Biofoundry_,_London	Linear_Dilution_Pattern_V2	0.097	0.094	0.091	0.087	0.084	0.079	0.078	0.075	0.071	0.068	0.062	0.06	0.056	0.053	0.052	0.049	0.047	0.046	0.045	0.044	0.043	0.043	0.043	0.043	0.043	0.042	0.041	0.042	0.041	0.041	0.041	0.041	0.041	0.041	0.04	0.04
F01	Sample	Dilution_90%	0.9	DMSO	Lycopene	Standard_Development	Run090	Standard_Measurement	Plate_01	Clariostar_Study	MB	Biofoundry_,_London	Linear_Dilution_Pattern_V2	0.924	0.928	0.926	0.922	0.917	0.914	0.913	0.917	0.917	0.92	0.921	0.919	0.906	0.898	0.887	0.882	0.873	0.868	0.861	0.854	0.85	0.845	0.844	0.843	0.845	0.855	0.862	0.866	0.87	0.873	0.876	0.873	0.873	0.875	0.879	0.89
F02	Sample	Dilution_70%	0.7	DMSO	Lycopene	Standard_Development	Run090	Standard_Measurement	Plate_01	Clariostar_Study	MB	Biofoundry_,_London	Linear_Dilution_Pattern_V2	0.841	0.842	0.838	0.835	0.832	0.827	0.826	0.825	0.827	0.828	0.823	0.82	0.812	0.805	0.798	0.792	0.784	0.778	0.77	0.766	0.76	0.755	0.749	0.748	0.75	0.752	0.756	0.758	0.757	0.758	0.758	0.755	0.751	0.75	0.752	0.758
F03	Sample	Dilution_50%	0.5	DMSO	Lycopene	Standard_Development	Run090	Standard_Measurement	Plate_01	Clariostar_Study	MB	Biofoundry_,_London	Linear_Dilution_Pattern_V2	0.653	0.654	0.651	0.646	0.644	0.639	0.638	0.636	0.636	0.636	0.632	0.628	0.622	0.616	0.609	0.603	0.597	0.592	0.587	0.581	0.577	0.572	0.569	0.566	0.567	0.568	0.569	0.57	0.57	0.571	0.569	0.565	0.562	0.561	0.56	0.562
F04	Sample	Dilution_30%	0.3	DMSO	Lycopene	Standard_Development	Run090	Standard_Measurement	Plate_01	Clariostar_Study	MB	Biofoundry_,_London	Linear_Dilution_Pattern_V2	0.469	0.469	0.466	0.464	0.46	0.455	0.454	0.451	0.449	0.449	0.446	0.442	0.437	0.431	0.426	0.421	0.417	0.413	0.41	0.407	0.402	0.399	0.398	0.397	0.396	0.396	0.397	0.397	0.396	0.396	0.395	0.392	0.39	0.389	0.388	0.389
F05	Sample	Dilution_10%	0.1	DMSO	Lycopene	Standard_Development	Run090	Standard_Measurement	Plate_01	Clariostar_Study	MB	Biofoundry_,_London	Linear_Dilution_Pattern_V2	0.193	0.19	0.187	0.183	0.18	0.176	0.173	0.171	0.169	0.166	0.162	0.159	0.156	0.152	0.148	0.145	0.142	0.14	0.138	0.136	0.135	0.135	0.134	0.134	0.134	0.134	0.134	0.134	0.134	0.135	0.135	0.135	0.134	0.134	0.134	0.134
F06	Sample	Dilution_90%	0.9	DMSO	Lycopene	Standard_Development	Run090	Standard_Measurement	Plate_01	Clariostar_Study	MB	Biofoundry_,_London	Linear_Dilution_Pattern_V2	0.929	0.933	0.928	0.926	0.921	0.916	0.916	0.919	0.921	0.925	0.925	0.923	0.917	0.905	0.897	0.89	0.877	0.874	0.868	0.86	0.855	0.85	0.848	0.849	0.854	0.86	0.866	0.872	0.877	0.88	0.882	0.883	0.88	0.88	0.888	0.9
F07	Sample	Dilution_70%	0.7	DMSO	Lycopene	Standard_Development	Run090	Standard_Measurement	Plate_01	Clariostar_Study	MB	Biofoundry_,_London	Linear_Dilution_Pattern_V2	0.763	0.764	0.761	0.757	0.755	0.75	0.748	0.749	0.748	0.75	0.75	0.747	0.739	0.73	0.723	0.715	0.708	0.702	0.696	0.691	0.687	0.683	0.68	0.679	0.681	0.686	0.69	0.696	0.697	0.699	0.701	0.7	0.696	0.696	0.701	0.709
F08	Sample	Dilution_50%	0.5	DMSO	Lycopene	Standard_Development	Run090	Standard_Measurement	Plate_01	Clariostar_Study	MB	Biofoundry_,_London	Linear_Dilution_Pattern_V2	0.565	0.564	0.558	0.556	0.552	0.546	0.544	0.544	0.544	0.543	0.54	0.538	0.533	0.525	0.52	0.514	0.509	0.504	0.499	0.496	0.492	0.489	0.486	0.487	0.488	0.49	0.493	0.496	0.498	0.5	0.499	0.498	0.497	0.496	0.499	0.504
F09	Sample	Dilution_30%	0.3	DMSO	Lycopene	Standard_Development	Run090	Standard_Measurement	Plate_01	Clariostar_Study	MB	Biofoundry_,_London	Linear_Dilution_Pattern_V2	0.379	0.376	0.373	0.369	0.365	0.36	0.358	0.357	0.356	0.355	0.351	0.347	0.342	0.337	0.332	0.328	0.323	0.32	0.317	0.315	0.311	0.309	0.31	0.309	0.309	0.312	0.312	0.315	0.316	0.316	0.316	0.316	0.315	0.315	0.317	0.32
F10	Sample	Dilution_10%	0.1	DMSO	Lycopene	Standard_Development	Run090	Standard_Measurement	Plate_01	Clariostar_Study	MB	Biofoundry_,_London	Linear_Dilution_Pattern_V2	0.185	0.181	0.178	0.175	0.172	0.167	0.165	0.164	0.16	0.156	0.153	0.15	0.146	0.142	0.139	0.136	0.133	0.131	0.129	0.128	0.126	0.125	0.126	0.126	0.126	0.126	0.126	0.127	0.127	0.128	0.128	0.128	0.128	0.128	0.128	0.129
F11	Blank	DMSO	NA	DMSO	NA	Standard_Development	Run090	Standard_Measurement	Plate_01	Clariostar_Study	MB	Biofoundry_,_London	Linear_Dilution_Pattern_V2	0.104	0.1	0.097	0.094	0.091	0.086	0.083	0.081	0.078	0.074	0.07	0.067	0.064	0.06	0.057	0.056	0.053	0.052	0.05	0.049	0.048	0.047	0.047	0.047	0.046	0.046	0.045	0.045	0.044	0.044	0.045	0.045	0.044	0.044	0.043	0.042
F12	Blank	DMSO	NA	DMSO	NA	Standard_Development	Run090	Standard_Measurement	Plate_01	Clariostar_Study	MB	Biofoundry_,_London	Linear_Dilution_Pattern_V2	0.103	0.099	0.096	0.092	0.088	0.084	0.082	0.079	0.075	0.072	0.067	0.064	0.06	0.057	0.054	0.052	0.05	0.048	0.047	0.046	0.044	0.045	0.045	0.044	0.044	0.044	0.043	0.042	0.042	0.042	0.043	0.043	0.042	0.042	0.042	0.042
G01	Sample	Dilution_85%	0.85	DMSO	Lycopene	Standard_Development	Run090	Standard_Measurement	Plate_01	Clariostar_Study	MB	Biofoundry_,_London	Linear_Dilution_Pattern_V2	0.904	0.908	0.903	0.9	0.897	0.893	0.891	0.894	0.894	0.898	0.898	0.893	0.885	0.875	0.867	0.86	0.851	0.845	0.839	0.832	0.825	0.821	0.817	0.818	0.822	0.827	0.83	0.837	0.842	0.844	0.845	0.844	0.84	0.84	0.845	0.855
G02	Sample	Dilution_65%	0.65	DMSO	Lycopene	Standard_Development	Run090	Standard_Measurement	Plate_01	Clariostar_Study	MB	Biofoundry_,_London	Linear_Dilution_Pattern_V2	0.709	0.709	0.705	0.702	0.698	0.694	0.691	0.692	0.694	0.693	0.692	0.689	0.681	0.675	0.666	0.659	0.654	0.648	0.641	0.638	0.633	0.629	0.627	0.625	0.627	0.631	0.634	0.638	0.641	0.641	0.642	0.64	0.639	0.639	0.641	0.647
G03	Sample	Dilution_45%	0.45	DMSO	Lycopene	Standard_Development	Run090	Standard_Measurement	Plate_01	Clariostar_Study	MB	Biofoundry_,_London	Linear_Dilution_Pattern_V2	0.624	0.624	0.622	0.619	0.613	0.609	0.607	0.608	0.608	0.609	0.605	0.599	0.595	0.588	0.582	0.577	0.571	0.566	0.561	0.556	0.551	0.548	0.545	0.543	0.543	0.544	0.543	0.544	0.544	0.543	0.543	0.541	0.537	0.534	0.533	0.536
G04	Sample	Dilution_25%	0.25	DMSO	Lycopene	Standard_Development	Run090	Standard_Measurement	Plate_01	Clariostar_Study	MB	Biofoundry_,_London	Linear_Dilution_Pattern_V2	0.321	0.318	0.314	0.311	0.307	0.303	0.301	0.299	0.298	0.296	0.293	0.289	0.284	0.28	0.275	0.272	0.267	0.264	0.262	0.26	0.257	0.256	0.255	0.255	0.256	0.258	0.259	0.26	0.26	0.261	0.261	0.261	0.26	0.261	0.262	0.264
G05	Sample	Dilution_05%	0.0499999999999999	DMSO	Lycopene	Standard_Development	Run090	Standard_Measurement	Plate_01	Clariostar_Study	MB	Biofoundry_,_London	Linear_Dilution_Pattern_V2	0.139	0.136	0.133	0.13	0.127	0.122	0.12	0.118	0.115	0.112	0.108	0.105	0.102	0.098	0.095	0.093	0.09	0.088	0.087	0.086	0.085	0.085	0.084	0.084	0.084	0.085	0.084	0.084	0.084	0.085	0.085	0.085	0.085	0.085	0.086	0.087
G06	Sample	Dilution_85%	0.85	DMSO	Lycopene	Standard_Development	Run090	Standard_Measurement	Plate_01	Clariostar_Study	MB	Biofoundry_,_London	Linear_Dilution_Pattern_V2	0.863	0.865	0.864	0.859	0.857	0.851	0.851	0.851	0.855	0.858	0.855	0.853	0.844	0.835	0.827	0.821	0.812	0.806	0.801	0.795	0.79	0.784	0.781	0.783	0.786	0.792	0.799	0.805	0.81	0.814	0.814	0.813	0.812	0.813	0.819	0.83
G07	Sample	Dilution_65%	0.65	DMSO	Lycopene	Standard_Development	Run090	Standard_Measurement	Plate_01	Clariostar_Study	MB	Biofoundry_,_London	Linear_Dilution_Pattern_V2	0.694	0.694	0.692	0.689	0.685	0.679	0.677	0.678	0.679	0.681	0.68	0.677	0.669	0.661	0.654	0.648	0.641	0.637	0.63	0.626	0.621	0.616	0.616	0.614	0.617	0.621	0.626	0.631	0.632	0.635	0.636	0.635	0.633	0.632	0.637	0.644
G08	Sample	Dilution_45%	0.45	DMSO	Lycopene	Standard_Development	Run090	Standard_Measurement	Plate_01	Clariostar_Study	MB	Biofoundry_,_London	Linear_Dilution_Pattern_V2	0.507	0.506	0.504	0.499	0.495	0.491	0.49	0.489	0.488	0.488	0.485	0.481	0.477	0.471	0.465	0.461	0.455	0.45	0.447	0.443	0.44	0.437	0.436	0.435	0.436	0.439	0.441	0.444	0.446	0.447	0.448	0.448	0.446	0.446	0.448	0.453
G09	Sample	Dilution_25%	0.25	DMSO	Lycopene	Standard_Development	Run090	Standard_Measurement	Plate_01	Clariostar_Study	MB	Biofoundry_,_London	Linear_Dilution_Pattern_V2	0.313	0.31	0.307	0.303	0.3	0.295	0.294	0.291	0.289	0.288	0.285	0.281	0.278	0.272	0.268	0.265	0.262	0.258	0.256	0.254	0.251	0.251	0.25	0.249	0.25	0.252	0.253	0.255	0.256	0.257	0.258	0.258	0.257	0.258	0.259	0.261
G10	Sample	Dilution_05%	0.0499999999999999	DMSO	Lycopene	Standard_Development	Run090	Standard_Measurement	Plate_01	Clariostar_Study	MB	Biofoundry_,_London	Linear_Dilution_Pattern_V2	0.14	0.136	0.132	0.13	0.126	0.122	0.119	0.117	0.114	0.112	0.108	0.104	0.1	0.097	0.095	0.092	0.09	0.088	0.087	0.085	0.084	0.083	0.084	0.084	0.084	0.084	0.084	0.084	0.084	0.085	0.085	0.086	0.085	0.085	0.086	0.086
G11	Blank	DMSO_Blank	NA	DMSO	NA	Standard_Development	Run090	Standard_Measurement	Plate_01	Clariostar_Study	MB	Biofoundry_,_London	Linear_Dilution_Pattern_V2	0.097	0.093	0.09	0.087	0.084	0.079	0.077	0.075	0.073	0.069	0.064	0.061	0.059	0.055	0.053	0.051	0.049	0.047	0.046	0.045	0.044	0.043	0.043	0.044	0.043	0.043	0.042	0.042	0.042	0.042	0.042	0.042	0.042	0.042	0.041	0.041
G12	Blank	DMSO_Blank	NA	DMSO	NA	Standard_Development	Run090	Standard_Measurement	Plate_01	Clariostar_Study	MB	Biofoundry_,_London	Linear_Dilution_Pattern_V2	0.096	0.092	0.089	0.085	0.082	0.078	0.075	0.073	0.07	0.066	0.062	0.058	0.055	0.051	0.05	0.048	0.046	0.044	0.043	0.042	0.041	0.041	0.042	0.042	0.041	0.041	0.04	0.04	0.04	0.04	0.04	0.041	0.04	0.04	0.04	0.039
H01	Sample	Dilution_85%	0.85	DMSO	Lycopene	Standard_Development	Run090	Standard_Measurement	Plate_01	Clariostar_Study	MB	Biofoundry_,_London	Linear_Dilution_Pattern_V2	0.886	0.886	0.885	0.88	0.876	0.872	0.871	0.873	0.874	0.876	0.876	0.871	0.863	0.851	0.843	0.835	0.828	0.82	0.815	0.808	0.801	0.796	0.794	0.794	0.796	0.801	0.807	0.814	0.816	0.82	0.82	0.818	0.816	0.816	0.821	0.83
H02	Sample	Dilution_65%	0.65	DMSO	Lycopene	Standard_Development	Run090	Standard_Measurement	Plate_01	Clariostar_Study	MB	Biofoundry_,_London	Linear_Dilution_Pattern_V2	0.7	0.702	0.697	0.695	0.691	0.685	0.683	0.684	0.684	0.685	0.683	0.68	0.672	0.663	0.656	0.65	0.644	0.638	0.633	0.628	0.623	0.619	0.616	0.615	0.617	0.621	0.624	0.629	0.63	0.631	0.632	0.631	0.628	0.627	0.629	0.635
H03	Sample	Dilution_45%	0.45	DMSO	Lycopene	Standard_Development	Run090	Standard_Measurement	Plate_01	Clariostar_Study	MB	Biofoundry_,_London	Linear_Dilution_Pattern_V2	0.51	0.509	0.506	0.502	0.497	0.493	0.492	0.491	0.49	0.489	0.487	0.483	0.477	0.469	0.465	0.461	0.455	0.451	0.447	0.443	0.439	0.436	0.434	0.433	0.435	0.438	0.439	0.441	0.443	0.443	0.444	0.442	0.441	0.44	0.442	0.446
H04	Sample	Dilution_25%	0.25	DMSO	Lycopene	Standard_Development	Run090	Standard_Measurement	Plate_01	Clariostar_Study	MB	Biofoundry_,_London	Linear_Dilution_Pattern_V2	0.316	0.313	0.31	0.306	0.303	0.298	0.296	0.295	0.292	0.291	0.286	0.283	0.278	0.273	0.269	0.266	0.261	0.258	0.255	0.253	0.251	0.25	0.249	0.248	0.25	0.251	0.253	0.254	0.255	0.256	0.257	0.257	0.256	0.257	0.258	0.261
H05	Sample	Dilution_05%	0.0499999999999999	DMSO	Lycopene	Standard_Development	Run090	Standard_Measurement	Plate_01	Clariostar_Study	MB	Biofoundry_,_London	Linear_Dilution_Pattern_V2	0.147	0.144	0.14	0.137	0.133	0.128	0.126	0.124	0.121	0.118	0.114	0.11	0.107	0.103	0.1	0.097	0.095	0.093	0.091	0.09	0.089	0.089	0.088	0.088	0.088	0.088	0.088	0.088	0.088	0.088	0.088	0.088	0.088	0.088	0.088	0.088
H06	Sample	Dilution_85%	0.85	DMSO	Lycopene	Standard_Development	Run090	Standard_Measurement	Plate_01	Clariostar_Study	MB	Biofoundry_,_London	Linear_Dilution_Pattern_V2	0.853	0.852	0.85	0.847	0.842	0.837	0.836	0.84	0.841	0.843	0.845	0.842	0.832	0.826	0.818	0.81	0.8	0.795	0.791	0.784	0.778	0.772	0.77	0.773	0.777	0.783	0.791	0.796	0.798	0.803	0.805	0.805	0.802	0.803	0.809	0.821
H07	Sample	Dilution_65%	0.65	DMSO	Lycopene	Standard_Development	Run090	Standard_Measurement	Plate_01	Clariostar_Study	MB	Biofoundry_,_London	Linear_Dilution_Pattern_V2	0.682	0.683	0.68	0.675	0.671	0.667	0.666	0.667	0.668	0.667	0.668	0.665	0.657	0.65	0.642	0.635	0.629	0.624	0.618	0.613	0.609	0.605	0.603	0.604	0.606	0.609	0.614	0.618	0.62	0.623	0.624	0.622	0.62	0.621	0.624	0.63
H08	Sample	Dilution_45%	0.45	DMSO	Lycopene	Standard_Development	Run090	Standard_Measurement	Plate_01	Clariostar_Study	MB	Biofoundry_,_London	Linear_Dilution_Pattern_V2	0.5	0.498	0.495	0.492	0.488	0.482	0.481	0.481	0.48	0.479	0.477	0.472	0.465	0.459	0.454	0.449	0.444	0.44	0.436	0.433	0.428	0.425	0.425	0.425	0.426	0.428	0.43	0.433	0.435	0.437	0.438	0.437	0.436	0.436	0.439	0.443
H09	Sample	Dilution_25%	0.25	DMSO	Lycopene	Standard_Development	Run090	Standard_Measurement	Plate_01	Clariostar_Study	MB	Biofoundry_,_London	Linear_Dilution_Pattern_V2	0.32	0.318	0.315	0.311	0.307	0.303	0.3	0.299	0.297	0.296	0.292	0.287	0.283	0.278	0.274	0.269	0.266	0.263	0.261	0.259	0.256	0.255	0.254	0.254	0.255	0.256	0.258	0.259	0.26	0.261	0.262	0.261	0.261	0.261	0.262	0.265
H10	Sample	Dilution_05%	0.0499999999999999	DMSO	Lycopene	Standard_Development	Run090	Standard_Measurement	Plate_01	Clariostar_Study	MB	Biofoundry_,_London	Linear_Dilution_Pattern_V2	0.134	0.13	0.127	0.124	0.121	0.117	0.115	0.113	0.11	0.107	0.103	0.099	0.096	0.092	0.09	0.087	0.085	0.083	0.082	0.081	0.08	0.079	0.079	0.079	0.08	0.08	0.08	0.08	0.08	0.081	0.081	0.082	0.081	0.082	0.083	0.083
H11	Blank	DMSO_Blank	NA	DMSO	NA	Standard_Development	Run090	Standard_Measurement	Plate_01	Clariostar_Study	MB	Biofoundry_,_London	Linear_Dilution_Pattern_V2	0.106	0.102	0.099	0.095	0.093	0.088	0.086	0.083	0.08	0.076	0.072	0.069	0.065	0.063	0.06	0.058	0.056	0.053	0.052	0.052	0.05	0.05	0.049	0.049	0.049	0.049	0.048	0.047	0.046	0.047	0.047	0.047	0.045	0.046	0.045	0.045
H12	Blank	DMSO_Blank	NA	DMSO	NA	Standard_Development	Run090	Standard_Measurement	Plate_01	Clariostar_Study	MB	Biofoundry_,_London	Linear_Dilution_Pattern_V2	0.098	0.095	0.092	0.088	0.085	0.081	0.079	0.076	0.072	0.068	0.064	0.06	0.057	0.054	0.051	0.049	0.047	0.045	0.044	0.044	0.043	0.042	0.042	0.042	0.041	0.042	0.04	0.04	0.04	0.041	0.041	0.041	0.041	0.04	0.039	0.039
[truncated: 122 more columns]
