# Supplementary material for: Construction of a Calibration Curve for Lycopene on a Liquid-Handling Platform—Wider Lessons for the Development of Automated Dilution Protocols
Source: ACS Synth Biol. 2024 Aug 3;13(8):2357–75. doi: 10.1021/acssynbio.4c00031 (PMC11334188; doi:10.1021/acssynbio.4c00031)
Supplement: Supplementary file 2 — sb4c00031_si_002.zip [file sb4c00031_si_002.zip › AggregatedData/Run090/Plate_01/Clariostar_Study/Clariostar_B-Measurement_04/001.csv]

Well	Content	Label	Dilution	Solvent	Solute	Project	Run	Step	Container	Study	Author	Institution	Comment	OD350	OD352	OD354	OD356	OD358	OD360	OD362	OD364	OD366	OD368	OD370	OD372	OD374	OD376	OD378	OD380	OD382	OD384	OD386	OD388	OD390	OD392	OD394	OD396	OD398	OD400	OD402	OD404	OD406	OD408	OD410	OD412	OD414	OD416	OD418	OD420
A01	Sample	Dilution_100%	1.0	DMSO	Lycopene	Standard_Development	Run090	Standard_Measurement	Plate_01	Clariostar_Study	MB	Biofoundry_,_London	Linear_Dilution_Pattern_V2	0.967	0.966	0.962	0.961	0.956	0.949	0.948	0.953	0.954	0.961	0.962	0.953	0.945	0.934	0.926	0.919	0.91	0.904	0.899	0.892	0.887	0.883	0.879	0.881	0.887	0.895	0.906	0.914	0.922	0.927	0.928	0.93	0.929	0.931	0.942	0.956
A02	Sample	Dilution_80%	0.8	DMSO	Lycopene	Standard_Development	Run090	Standard_Measurement	Plate_01	Clariostar_Study	MB	Biofoundry_,_London	Linear_Dilution_Pattern_V2	0.814	0.812	0.81	0.806	0.801	0.797	0.795	0.794	0.796	0.798	0.794	0.788	0.781	0.773	0.765	0.757	0.751	0.745	0.739	0.734	0.727	0.724	0.72	0.721	0.724	0.729	0.736	0.741	0.747	0.749	0.749	0.749	0.748	0.749	0.755	0.765
A03	Sample	Dilution_60%	0.6	DMSO	Lycopene	Standard_Development	Run090	Standard_Measurement	Plate_01	Clariostar_Study	MB	Biofoundry_,_London	Linear_Dilution_Pattern_V2	0.654	0.652	0.649	0.646	0.639	0.635	0.634	0.632	0.632	0.633	0.631	0.627	0.619	0.611	0.605	0.598	0.593	0.587	0.583	0.579	0.574	0.57	0.567	0.566	0.57	0.572	0.576	0.579	0.583	0.583	0.583	0.584	0.583	0.582	0.584	0.591
A04	Sample	Dilution_40%	0.4	DMSO	Lycopene	Standard_Development	Run090	Standard_Measurement	Plate_01	Clariostar_Study	MB	Biofoundry_,_London	Linear_Dilution_Pattern_V2	0.451	0.448	0.444	0.441	0.437	0.433	0.43	0.429	0.427	0.425	0.423	0.417	0.412	0.406	0.401	0.397	0.392	0.388	0.384	0.381	0.377	0.376	0.373	0.373	0.375	0.377	0.379	0.382	0.384	0.384	0.384	0.386	0.384	0.384	0.387	0.391
A05	Sample	Dilution_20%	0.2	DMSO	Lycopene	Standard_Development	Run090	Standard_Measurement	Plate_01	Clariostar_Study	MB	Biofoundry_,_London	Linear_Dilution_Pattern_V2	0.28	0.276	0.274	0.27	0.266	0.261	0.259	0.258	0.254	0.251	0.248	0.244	0.239	0.234	0.231	0.227	0.223	0.221	0.218	0.216	0.215	0.214	0.212	0.212	0.213	0.214	0.216	0.217	0.217	0.218	0.218	0.219	0.218	0.218	0.22	0.222
A06	Sample	Dilution_100%	1.0	DMSO	Lycopene	Standard_Development	Run090	Standard_Measurement	Plate_01	Clariostar_Study	MB	Biofoundry_,_London	Linear_Dilution_Pattern_V2	1.046	1.046	1.042	1.04	1.037	1.033	1.027	1.033	1.039	1.042	1.042	1.038	1.033	1.022	1.009	1.004	0.997	0.987	0.981	0.974	0.968	0.964	0.962	0.962	0.972	0.977	0.986	0.995	1.001	1.006	1.006	1.007	1.007	1.009	1.015	1.03
A07	Sample	Dilution_80%	0.8	DMSO	Lycopene	Standard_Development	Run090	Standard_Measurement	Plate_01	Clariostar_Study	MB	Biofoundry_,_London	Linear_Dilution_Pattern_V2	0.805	0.803	0.801	0.8	0.796	0.79	0.789	0.789	0.79	0.792	0.794	0.788	0.782	0.773	0.765	0.759	0.754	0.747	0.741	0.736	0.729	0.726	0.723	0.725	0.728	0.733	0.739	0.747	0.752	0.754	0.754	0.755	0.754	0.755	0.76	0.771
A08	Sample	Dilution_60%	0.6	DMSO	Lycopene	Standard_Development	Run090	Standard_Measurement	Plate_01	Clariostar_Study	MB	Biofoundry_,_London	Linear_Dilution_Pattern_V2	0.646	0.644	0.641	0.637	0.634	0.628	0.626	0.625	0.626	0.626	0.624	0.62	0.612	0.604	0.599	0.593	0.587	0.582	0.576	0.571	0.567	0.564	0.562	0.562	0.564	0.567	0.571	0.576	0.58	0.58	0.58	0.581	0.58	0.58	0.583	0.59
A09	Sample	Dilution_40%	0.4	DMSO	Lycopene	Standard_Development	Run090	Standard_Measurement	Plate_01	Clariostar_Study	MB	Biofoundry_,_London	Linear_Dilution_Pattern_V2	0.447	0.444	0.442	0.439	0.435	0.43	0.427	0.427	0.426	0.424	0.422	0.417	0.411	0.405	0.401	0.396	0.392	0.388	0.384	0.38	0.377	0.374	0.373	0.373	0.374	0.376	0.38	0.383	0.385	0.385	0.385	0.386	0.385	0.385	0.388	0.392
A10	Sample	Dilution_20%	0.2	DMSO	Lycopene	Standard_Development	Run090	Standard_Measurement	Plate_01	Clariostar_Study	MB	Biofoundry_,_London	Linear_Dilution_Pattern_V2	0.269	0.266	0.263	0.26	0.256	0.251	0.249	0.247	0.244	0.241	0.238	0.234	0.229	0.225	0.222	0.218	0.215	0.213	0.211	0.209	0.207	0.206	0.205	0.205	0.206	0.207	0.209	0.209	0.211	0.211	0.211	0.212	0.211	0.212	0.212	0.216
A11	Blank	DMSO_Blank	NA	DMSO	NA	Standard_Development	Run090	Standard_Measurement	Plate_01	Clariostar_Study	MB	Biofoundry_,_London	Linear_Dilution_Pattern_V2	0.102	0.099	0.095	0.093	0.09	0.086	0.083	0.081	0.077	0.072	0.069	0.065	0.061	0.058	0.057	0.054	0.052	0.05	0.049	0.049	0.048	0.047	0.046	0.045	0.045	0.045	0.045	0.045	0.044	0.044	0.044	0.044	0.043	0.043	0.043	0.043
A12	Blank	DMSO_Blank	NA	DMSO	NA	Standard_Development	Run090	Standard_Measurement	Plate_01	Clariostar_Study	MB	Biofoundry_,_London	Linear_Dilution_Pattern_V2	0.102	0.099	0.096	0.093	0.089	0.084	0.082	0.079	0.075	0.071	0.067	0.063	0.06	0.057	0.055	0.052	0.051	0.049	0.047	0.046	0.046	0.046	0.044	0.044	0.044	0.043	0.044	0.043	0.043	0.043	0.042	0.043	0.042	0.042	0.042	0.042
B01	Sample	Dilution_100%	1.0	DMSO	Lycopene	Standard_Development	Run090	Standard_Measurement	Plate_01	Clariostar_Study	MB	Biofoundry_,_London	Linear_Dilution_Pattern_V2	0.973	0.975	0.973	0.964	0.958	0.953	0.955	0.957	0.96	0.964	0.966	0.96	0.952	0.942	0.935	0.928	0.92	0.912	0.905	0.9	0.893	0.891	0.889	0.89	0.896	0.904	0.915	0.925	0.931	0.935	0.937	0.94	0.941	0.944	0.952	0.968
B02	Sample	Dilution_80%	0.8	DMSO	Lycopene	Standard_Development	Run090	Standard_Measurement	Plate_01	Clariostar_Study	MB	Biofoundry_,_London	Linear_Dilution_Pattern_V2	0.85	0.852	0.846	0.844	0.843	0.838	0.836	0.836	0.836	0.839	0.84	0.835	0.827	0.818	0.809	0.802	0.798	0.792	0.785	0.779	0.773	0.769	0.766	0.767	0.769	0.774	0.779	0.786	0.788	0.79	0.79	0.79	0.788	0.789	0.794	0.804
B03	Sample	Dilution_60%	0.6	DMSO	Lycopene	Standard_Development	Run090	Standard_Measurement	Plate_01	Clariostar_Study	MB	Biofoundry_,_London	Linear_Dilution_Pattern_V2	0.921	0.92	0.92	0.916	0.914	0.908	0.906	0.907	0.905	0.904	0.904	0.896	0.89	0.882	0.877	0.871	0.865	0.858	0.852	0.845	0.839	0.834	0.828	0.825	0.825	0.823	0.823	0.825	0.824	0.821	0.819	0.815	0.807	0.803	0.803	0.805
B04	Sample	Dilution_40%	0.4	DMSO	Lycopene	Standard_Development	Run090	Standard_Measurement	Plate_01	Clariostar_Study	MB	Biofoundry_,_London	Linear_Dilution_Pattern_V2	0.478	0.477	0.474	0.471	0.467	0.461	0.46	0.459	0.458	0.456	0.454	0.448	0.443	0.437	0.432	0.427	0.423	0.419	0.415	0.411	0.408	0.404	0.403	0.402	0.402	0.405	0.407	0.409	0.411	0.41	0.41	0.411	0.409	0.409	0.409	0.413
B05	Sample	Dilution_20%	0.2	DMSO	Lycopene	Standard_Development	Run090	Standard_Measurement	Plate_01	Clariostar_Study	MB	Biofoundry_,_London	Linear_Dilution_Pattern_V2	0.276	0.273	0.271	0.267	0.263	0.258	0.256	0.256	0.253	0.249	0.247	0.242	0.237	0.234	0.23	0.227	0.224	0.221	0.219	0.217	0.215	0.213	0.213	0.213	0.214	0.214	0.216	0.217	0.218	0.219	0.218	0.219	0.218	0.218	0.219	0.221
B06	Sample	Dilution_100%	1.0	DMSO	Lycopene	Standard_Development	Run090	Standard_Measurement	Plate_01	Clariostar_Study	MB	Biofoundry_,_London	Linear_Dilution_Pattern_V2	0.975	0.974	0.972	0.967	0.959	0.959	0.958	0.958	0.964	0.972	0.972	0.967	0.96	0.948	0.939	0.934	0.927	0.917	0.911	0.904	0.9	0.898	0.895	0.897	0.902	0.912	0.92	0.929	0.935	0.942	0.944	0.947	0.947	0.949	0.957	0.974
B07	Sample	Dilution_80%	0.8	DMSO	Lycopene	Standard_Development	Run090	Standard_Measurement	Plate_01	Clariostar_Study	MB	Biofoundry_,_London	Linear_Dilution_Pattern_V2	0.807	0.805	0.805	0.802	0.798	0.793	0.792	0.792	0.792	0.796	0.797	0.792	0.787	0.778	0.771	0.763	0.755	0.75	0.745	0.739	0.733	0.729	0.728	0.727	0.732	0.736	0.742	0.749	0.755	0.757	0.759	0.76	0.759	0.76	0.765	0.775
B08	Sample	Dilution_60%	0.6	DMSO	Lycopene	Standard_Development	Run090	Standard_Measurement	Plate_01	Clariostar_Study	MB	Biofoundry_,_London	Linear_Dilution_Pattern_V2	0.634	0.631	0.629	0.626	0.621	0.615	0.614	0.614	0.613	0.614	0.613	0.609	0.602	0.595	0.59	0.584	0.577	0.573	0.568	0.564	0.558	0.555	0.554	0.554	0.555	0.559	0.565	0.569	0.572	0.574	0.574	0.575	0.573	0.574	0.577	0.585
B09	Sample	Dilution_40%	0.4	DMSO	Lycopene	Standard_Development	Run090	Standard_Measurement	Plate_01	Clariostar_Study	MB	Biofoundry_,_London	Linear_Dilution_Pattern_V2	0.452	0.449	0.447	0.444	0.44	0.434	0.432	0.433	0.431	0.428	0.427	0.423	0.417	0.411	0.407	0.401	0.397	0.393	0.39	0.385	0.382	0.38	0.378	0.379	0.38	0.381	0.385	0.388	0.39	0.391	0.392	0.391	0.39	0.391	0.394	0.397
B10	Sample	Dilution_20%	0.2	DMSO	Lycopene	Standard_Development	Run090	Standard_Measurement	Plate_01	Clariostar_Study	MB	Biofoundry_,_London	Linear_Dilution_Pattern_V2	0.273	0.271	0.267	0.264	0.261	0.256	0.254	0.252	0.25	0.246	0.244	0.24	0.235	0.232	0.229	0.225	0.222	0.219	0.216	0.215	0.213	0.212	0.21	0.211	0.211	0.212	0.214	0.216	0.217	0.217	0.217	0.218	0.217	0.216	0.217	0.221
B11	Blank	DMSO_Blank	NA	DMSO	NA	Standard_Development	Run090	Standard_Measurement	Plate_01	Clariostar_Study	MB	Biofoundry_,_London	Linear_Dilution_Pattern_V2	0.103	0.101	0.098	0.094	0.091	0.086	0.084	0.083	0.078	0.074	0.07	0.066	0.063	0.06	0.058	0.056	0.053	0.052	0.051	0.051	0.05	0.048	0.047	0.047	0.048	0.047	0.046	0.046	0.046	0.046	0.045	0.046	0.045	0.045	0.044	0.044
B12	Blank	DMSO_Blank	NA	DMSO	NA	Standard_Development	Run090	Standard_Measurement	Plate_01	Clariostar_Study	MB	Biofoundry_,_London	Linear_Dilution_Pattern_V2	0.099	0.096	0.093	0.089	0.087	0.081	0.08	0.078	0.074	0.069	0.066	0.062	0.058	0.056	0.054	0.051	0.049	0.048	0.047	0.046	0.045	0.045	0.044	0.044	0.043	0.043	0.043	0.043	0.043	0.042	0.042	0.043	0.042	0.042	0.041	0.041
C01	Sample	Dilution_95%	0.95	DMSO	Lycopene	Standard_Development	Run090	Standard_Measurement	Plate_01	Clariostar_Study	MB	Biofoundry_,_London	Linear_Dilution_Pattern_V2	0.964	0.964	0.965	0.963	0.957	0.954	0.954	0.956	0.955	0.961	0.963	0.957	0.954	0.941	0.93	0.926	0.917	0.908	0.904	0.898	0.891	0.887	0.884	0.884	0.888	0.895	0.901	0.909	0.915	0.918	0.917	0.919	0.917	0.918	0.926	0.937
C02	Sample	Dilution_75%	0.75	DMSO	Lycopene	Standard_Development	Run090	Standard_Measurement	Plate_01	Clariostar_Study	MB	Biofoundry_,_London	Linear_Dilution_Pattern_V2	0.793	0.792	0.789	0.786	0.782	0.777	0.775	0.774	0.776	0.775	0.774	0.77	0.763	0.755	0.748	0.743	0.736	0.728	0.723	0.716	0.713	0.708	0.704	0.704	0.707	0.712	0.717	0.722	0.724	0.726	0.726	0.726	0.724	0.724	0.727	0.736
C03	Sample	Dilution_55%	0.55	DMSO	Lycopene	Standard_Development	Run090	Standard_Measurement	Plate_01	Clariostar_Study	MB	Biofoundry_,_London	Linear_Dilution_Pattern_V2	0.679	0.678	0.676	0.671	0.669	0.664	0.662	0.661	0.659	0.659	0.659	0.652	0.645	0.638	0.632	0.626	0.621	0.616	0.611	0.606	0.601	0.597	0.593	0.593	0.593	0.595	0.597	0.6	0.6	0.6	0.598	0.596	0.593	0.592	0.594	0.596
C04	Sample	Dilution_35%	0.35	DMSO	Lycopene	Standard_Development	Run090	Standard_Measurement	Plate_01	Clariostar_Study	MB	Biofoundry_,_London	Linear_Dilution_Pattern_V2	0.484	0.482	0.479	0.476	0.473	0.468	0.465	0.463	0.462	0.46	0.457	0.453	0.448	0.442	0.438	0.433	0.427	0.423	0.42	0.416	0.413	0.41	0.406	0.406	0.405	0.406	0.407	0.408	0.409	0.407	0.405	0.405	0.403	0.402	0.401	0.403
C05	Sample	Dilution_15%	0.15	DMSO	Lycopene	Standard_Development	Run090	Standard_Measurement	Plate_01	Clariostar_Study	MB	Biofoundry_,_London	Linear_Dilution_Pattern_V2	0.348	0.346	0.343	0.341	0.337	0.332	0.33	0.328	0.326	0.322	0.319	0.316	0.311	0.307	0.305	0.301	0.297	0.294	0.292	0.289	0.286	0.285	0.283	0.281	0.281	0.279	0.279	0.278	0.277	0.275	0.273	0.272	0.269	0.268	0.267	0.266
C06	Sample	Dilution_95%	0.95	DMSO	Lycopene	Standard_Development	Run090	Standard_Measurement	Plate_01	Clariostar_Study	MB	Biofoundry_,_London	Linear_Dilution_Pattern_V2	0.928	0.928	0.926	0.921	0.918	0.913	0.912	0.916	0.917	0.921	0.925	0.918	0.91	0.9	0.893	0.884	0.879	0.871	0.864	0.859	0.854	0.849	0.848	0.848	0.854	0.86	0.868	0.876	0.882	0.886	0.888	0.89	0.889	0.893	0.899	0.913
C07	Sample	Dilution_75%	0.75	DMSO	Lycopene	Standard_Development	Run090	Standard_Measurement	Plate_01	Clariostar_Study	MB	Biofoundry_,_London	Linear_Dilution_Pattern_V2	0.825	0.825	0.823	0.82	0.817	0.809	0.81	0.811	0.808	0.81	0.81	0.806	0.797	0.791	0.785	0.777	0.772	0.766	0.758	0.753	0.747	0.742	0.738	0.737	0.74	0.744	0.75	0.755	0.757	0.759	0.758	0.757	0.754	0.755	0.757	0.766
C08	Sample	Dilution_55%	0.55	DMSO	Lycopene	Standard_Development	Run090	Standard_Measurement	Plate_01	Clariostar_Study	MB	Biofoundry_,_London	Linear_Dilution_Pattern_V2	0.636	0.636	0.635	0.63	0.626	0.621	0.618	0.618	0.616	0.615	0.614	0.612	0.604	0.596	0.591	0.586	0.581	0.575	0.568	0.564	0.559	0.556	0.554	0.554	0.555	0.558	0.56	0.562	0.565	0.565	0.566	0.565	0.562	0.562	0.562	0.568
C09	Sample	Dilution_35%	0.35	DMSO	Lycopene	Standard_Development	Run090	Standard_Measurement	Plate_01	Clariostar_Study	MB	Biofoundry_,_London	Linear_Dilution_Pattern_V2	0.406	0.404	0.4	0.396	0.394	0.388	0.386	0.386	0.382	0.379	0.378	0.374	0.367	0.362	0.359	0.354	0.349	0.347	0.342	0.34	0.337	0.335	0.333	0.334	0.335	0.337	0.34	0.341	0.343	0.344	0.344	0.344	0.343	0.344	0.346	0.349
C10	Sample	Dilution_15%	0.15	DMSO	Lycopene	Standard_Development	Run090	Standard_Measurement	Plate_01	Clariostar_Study	MB	Biofoundry_,_London	Linear_Dilution_Pattern_V2	0.224	0.222	0.218	0.214	0.211	0.206	0.203	0.202	0.199	0.197	0.193	0.189	0.184	0.18	0.177	0.174	0.171	0.169	0.167	0.165	0.164	0.163	0.162	0.161	0.163	0.163	0.165	0.165	0.167	0.167	0.166	0.167	0.166	0.167	0.168	0.17
C11	Blank	DMSO_Blank	NA	DMSO	NA	Standard_Development	Run090	Standard_Measurement	Plate_01	Clariostar_Study	MB	Biofoundry_,_London	Linear_Dilution_Pattern_V2	0.102	0.098	0.094	0.091	0.089	0.083	0.081	0.079	0.075	0.071	0.067	0.063	0.059	0.056	0.054	0.051	0.049	0.047	0.046	0.046	0.045	0.044	0.044	0.044	0.044	0.043	0.043	0.042	0.042	0.041	0.042	0.042	0.041	0.041	0.041	0.04
C12	Blank	DMSO_Blank	NA	DMSO	NA	Standard_Development	Run090	Standard_Measurement	Plate_01	Clariostar_Study	MB	Biofoundry_,_London	Linear_Dilution_Pattern_V2	0.099	0.096	0.093	0.089	0.087	0.081	0.079	0.077	0.073	0.068	0.065	0.061	0.057	0.054	0.052	0.05	0.049	0.047	0.045	0.045	0.044	0.043	0.043	0.043	0.042	0.042	0.042	0.042	0.041	0.041	0.041	0.042	0.041	0.041	0.04	0.04
D01	Sample	Dilution_95%	0.95	DMSO	Lycopene	Standard_Development	Run090	Standard_Measurement	Plate_01	Clariostar_Study	MB	Biofoundry_,_London	Linear_Dilution_Pattern_V2	1.012	1.012	1.013	1.013	1.006	1.0	0.999	0.999	1.002	1.006	1.009	1.005	0.994	0.985	0.976	0.969	0.96	0.954	0.945	0.938	0.932	0.929	0.924	0.926	0.932	0.936	0.942	0.95	0.955	0.958	0.959	0.958	0.955	0.957	0.962	0.974
D02	Sample	Dilution_75%	0.75	DMSO	Lycopene	Standard_Development	Run090	Standard_Measurement	Plate_01	Clariostar_Study	MB	Biofoundry_,_London	Linear_Dilution_Pattern_V2	0.817	0.819	0.817	0.811	0.809	0.802	0.802	0.803	0.803	0.801	0.803	0.798	0.791	0.782	0.776	0.769	0.762	0.755	0.749	0.744	0.737	0.733	0.729	0.729	0.73	0.735	0.741	0.745	0.749	0.751	0.75	0.749	0.746	0.746	0.749	0.758
D03	Sample	Dilution_55%	0.55	DMSO	Lycopene	Standard_Development	Run090	Standard_Measurement	Plate_01	Clariostar_Study	MB	Biofoundry_,_London	Linear_Dilution_Pattern_V2	0.61	0.609	0.607	0.603	0.6	0.594	0.592	0.591	0.59	0.589	0.588	0.583	0.577	0.569	0.564	0.559	0.552	0.548	0.543	0.538	0.533	0.53	0.527	0.527	0.529	0.531	0.536	0.539	0.541	0.541	0.54	0.541	0.54	0.538	0.54	0.545
D04	Sample	Dilution_35%	0.35	DMSO	Lycopene	Standard_Development	Run090	Standard_Measurement	Plate_01	Clariostar_Study	MB	Biofoundry_,_London	Linear_Dilution_Pattern_V2	0.63	0.629	0.626	0.624	0.62	0.615	0.613	0.611	0.61	0.609	0.606	0.602	0.597	0.59	0.585	0.582	0.576	0.57	0.564	0.56	0.556	0.552	0.546	0.544	0.543	0.542	0.54	0.539	0.537	0.534	0.531	0.528	0.523	0.519	0.516	0.516
D05	Sample	Dilution_15%	0.15	DMSO	Lycopene	Standard_Development	Run090	Standard_Measurement	Plate_01	Clariostar_Study	MB	Biofoundry_,_London	Linear_Dilution_Pattern_V2	0.248	0.247	0.243	0.24	0.237	0.232	0.229	0.228	0.226	0.223	0.219	0.214	0.211	0.207	0.204	0.201	0.197	0.195	0.192	0.191	0.188	0.187	0.187	0.186	0.186	0.186	0.187	0.188	0.189	0.189	0.188	0.188	0.187	0.187	0.188	0.188
D06	Sample	Dilution_95%	0.95	DMSO	Lycopene	Standard_Development	Run090	Standard_Measurement	Plate_01	Clariostar_Study	MB	Biofoundry_,_London	Linear_Dilution_Pattern_V2	0.989	0.987	0.983	0.979	0.976	0.967	0.967	0.97	0.973	0.978	0.984	0.978	0.97	0.959	0.952	0.945	0.937	0.927	0.92	0.913	0.908	0.903	0.9	0.902	0.908	0.913	0.92	0.927	0.933	0.937	0.938	0.94	0.938	0.935	0.944	0.956
D07	Sample	Dilution_75%	0.75	DMSO	Lycopene	Standard_Development	Run090	Standard_Measurement	Plate_01	Clariostar_Study	MB	Biofoundry_,_London	Linear_Dilution_Pattern_V2	0.81	0.808	0.806	0.804	0.8	0.793	0.792	0.792	0.795	0.797	0.796	0.791	0.783	0.777	0.769	0.762	0.755	0.748	0.743	0.738	0.731	0.727	0.724	0.724	0.725	0.73	0.735	0.739	0.744	0.745	0.744	0.746	0.745	0.744	0.747	0.756
D08	Sample	Dilution_55%	0.55	DMSO	Lycopene	Standard_Development	Run090	Standard_Measurement	Plate_01	Clariostar_Study	MB	Biofoundry_,_London	Linear_Dilution_Pattern_V2	0.635	0.634	0.631	0.626	0.623	0.617	0.616	0.615	0.615	0.615	0.613	0.609	0.603	0.596	0.59	0.586	0.58	0.574	0.569	0.564	0.559	0.556	0.553	0.553	0.555	0.557	0.561	0.563	0.566	0.567	0.565	0.565	0.562	0.561	0.563	0.568
D09	Sample	Dilution_35%	0.35	DMSO	Lycopene	Standard_Development	Run090	Standard_Measurement	Plate_01	Clariostar_Study	MB	Biofoundry_,_London	Linear_Dilution_Pattern_V2	0.507	0.507	0.502	0.5	0.497	0.492	0.49	0.489	0.487	0.485	0.483	0.477	0.473	0.468	0.464	0.459	0.452	0.449	0.446	0.441	0.437	0.434	0.431	0.43	0.429	0.429	0.43	0.431	0.431	0.43	0.427	0.427	0.423	0.421	0.42	0.422
D10	Sample	Dilution_15%	0.15	DMSO	Lycopene	Standard_Development	Run090	Standard_Measurement	Plate_01	Clariostar_Study	MB	Biofoundry_,_London	Linear_Dilution_Pattern_V2	0.251	0.248	0.246	0.243	0.239	0.234	0.232	0.231	0.228	0.224	0.222	0.218	0.214	0.209	0.207	0.204	0.2	0.198	0.196	0.194	0.192	0.19	0.19	0.189	0.19	0.19	0.191	0.191	0.192	0.192	0.191	0.191	0.189	0.19	0.19	0.191
D11	Blank	DMSO_Blank	NA	DMSO	NA	Standard_Development	Run090	Standard_Measurement	Plate_01	Clariostar_Study	MB	Biofoundry_,_London	Linear_Dilution_Pattern_V2	0.112	0.108	0.106	0.103	0.099	0.094	0.092	0.09	0.086	0.082	0.079	0.076	0.072	0.069	0.067	0.065	0.062	0.061	0.059	0.058	0.058	0.057	0.057	0.056	0.057	0.056	0.056	0.055	0.055	0.055	0.054	0.054	0.053	0.053	0.053	0.052
D12	Blank	DMSO_Blank	NA	DMSO	NA	Standard_Development	Run090	Standard_Measurement	Plate_01	Clariostar_Study	MB	Biofoundry_,_London	Linear_Dilution_Pattern_V2	0.096	0.094	0.089	0.085	0.083	0.077	0.075	0.074	0.07	0.066	0.062	0.059	0.055	0.052	0.051	0.049	0.046	0.044	0.043	0.042	0.042	0.041	0.04	0.041	0.041	0.04	0.04	0.039	0.04	0.04	0.04	0.041	0.04	0.039	0.039	0.039
E01	Sample	Dilution_90%	0.9	DMSO	Lycopene	Standard_Development	Run090	Standard_Measurement	Plate_01	Clariostar_Study	MB	Biofoundry_,_London	Linear_Dilution_Pattern_V2	0.931	0.931	0.927	0.922	0.918	0.913	0.913	0.916	0.917	0.917	0.92	0.915	0.906	0.895	0.89	0.883	0.875	0.868	0.862	0.854	0.848	0.844	0.841	0.844	0.847	0.852	0.86	0.866	0.871	0.875	0.873	0.874	0.875	0.875	0.88	0.891
E02	Sample	Dilution_70%	0.7	DMSO	Lycopene	Standard_Development	Run090	Standard_Measurement	Plate_01	Clariostar_Study	MB	Biofoundry_,_London	Linear_Dilution_Pattern_V2	0.842	0.842	0.839	0.838	0.834	0.827	0.825	0.827	0.825	0.826	0.824	0.82	0.812	0.803	0.797	0.79	0.784	0.778	0.773	0.766	0.76	0.755	0.75	0.748	0.75	0.753	0.756	0.758	0.762	0.761	0.76	0.757	0.754	0.754	0.755	0.761
E03	Sample	Dilution_50%	0.5	DMSO	Lycopene	Standard_Development	Run090	Standard_Measurement	Plate_01	Clariostar_Study	MB	Biofoundry_,_London	Linear_Dilution_Pattern_V2	0.686	0.688	0.683	0.681	0.677	0.672	0.671	0.669	0.668	0.668	0.665	0.66	0.654	0.648	0.64	0.635	0.629	0.623	0.617	0.613	0.609	0.604	0.599	0.597	0.598	0.597	0.598	0.6	0.6	0.6	0.597	0.596	0.592	0.589	0.589	0.591
E04	Sample	Dilution_30%	0.3	DMSO	Lycopene	Standard_Development	Run090	Standard_Measurement	Plate_01	Clariostar_Study	MB	Biofoundry_,_London	Linear_Dilution_Pattern_V2	0.478	0.477	0.475	0.472	0.469	0.463	0.462	0.461	0.458	0.455	0.454	0.449	0.444	0.438	0.434	0.43	0.427	0.423	0.419	0.415	0.411	0.407	0.404	0.403	0.403	0.402	0.403	0.402	0.403	0.401	0.399	0.398	0.394	0.394	0.392	0.393
E05	Sample	Dilution_10%	0.1	DMSO	Lycopene	Standard_Development	Run090	Standard_Measurement	Plate_01	Clariostar_Study	MB	Biofoundry_,_London	Linear_Dilution_Pattern_V2	0.191	0.188	0.185	0.181	0.178	0.172	0.171	0.17	0.167	0.164	0.16	0.157	0.152	0.148	0.145	0.143	0.14	0.138	0.136	0.135	0.134	0.133	0.131	0.131	0.133	0.133	0.133	0.133	0.134	0.134	0.133	0.134	0.133	0.133	0.134	0.135
E06	Sample	Dilution_90%	0.9	DMSO	Lycopene	Standard_Development	Run090	Standard_Measurement	Plate_01	Clariostar_Study	MB	Biofoundry_,_London	Linear_Dilution_Pattern_V2	0.948	0.945	0.948	0.944	0.938	0.93	0.931	0.934	0.936	0.937	0.939	0.936	0.928	0.919	0.913	0.905	0.897	0.89	0.882	0.877	0.871	0.867	0.863	0.863	0.866	0.872	0.878	0.884	0.889	0.892	0.892	0.892	0.889	0.891	0.895	0.906
E07	Sample	Dilution_70%	0.7	DMSO	Lycopene	Standard_Development	Run090	Standard_Measurement	Plate_01	Clariostar_Study	MB	Biofoundry_,_London	Linear_Dilution_Pattern_V2	0.826	0.827	0.826	0.825	0.821	0.815	0.813	0.814	0.814	0.815	0.815	0.81	0.804	0.797	0.791	0.783	0.776	0.77	0.764	0.757	0.751	0.746	0.741	0.74	0.742	0.745	0.749	0.751	0.755	0.754	0.752	0.75	0.748	0.746	0.748	0.753
E08	Sample	Dilution_50%	0.5	DMSO	Lycopene	Standard_Development	Run090	Standard_Measurement	Plate_01	Clariostar_Study	MB	Biofoundry_,_London	Linear_Dilution_Pattern_V2	0.611	0.61	0.606	0.603	0.6	0.594	0.592	0.592	0.591	0.589	0.588	0.585	0.579	0.571	0.565	0.562	0.556	0.55	0.546	0.541	0.536	0.533	0.53	0.528	0.529	0.53	0.533	0.535	0.537	0.536	0.535	0.534	0.531	0.53	0.531	0.535
E09	Sample	Dilution_30%	0.3	DMSO	Lycopene	Standard_Development	Run090	Standard_Measurement	Plate_01	Clariostar_Study	MB	Biofoundry_,_London	Linear_Dilution_Pattern_V2	0.405	0.404	0.401	0.396	0.394	0.388	0.385	0.385	0.383	0.38	0.379	0.373	0.369	0.364	0.36	0.356	0.351	0.347	0.344	0.342	0.338	0.336	0.335	0.334	0.335	0.336	0.338	0.338	0.339	0.339	0.339	0.338	0.336	0.335	0.336	0.338
E10	Sample	Dilution_10%	0.1	DMSO	Lycopene	Standard_Development	Run090	Standard_Measurement	Plate_01	Clariostar_Study	MB	Biofoundry_,_London	Linear_Dilution_Pattern_V2	0.214	0.211	0.209	0.206	0.203	0.198	0.196	0.194	0.19	0.187	0.184	0.18	0.176	0.172	0.169	0.167	0.164	0.162	0.159	0.158	0.157	0.155	0.154	0.154	0.154	0.153	0.154	0.154	0.154	0.153	0.153	0.154	0.152	0.152	0.152	0.152
E11	Blank	DMSO_Blank	NA	DMSO	NA	Standard_Development	Run090	Standard_Measurement	Plate_01	Clariostar_Study	MB	Biofoundry_,_London	Linear_Dilution_Pattern_V2	0.098	0.095	0.091	0.088	0.085	0.08	0.078	0.076	0.071	0.068	0.065	0.06	0.057	0.054	0.052	0.051	0.048	0.047	0.045	0.045	0.044	0.044	0.043	0.043	0.043	0.042	0.043	0.042	0.042	0.042	0.042	0.043	0.042	0.041	0.041	0.04
E12	Blank	DMSO_Blank	NA	DMSO	NA	Standard_Development	Run090	Standard_Measurement	Plate_01	Clariostar_Study	MB	Biofoundry_,_London	Linear_Dilution_Pattern_V2	0.098	0.095	0.091	0.087	0.085	0.079	0.076	0.076	0.072	0.068	0.064	0.059	0.056	0.053	0.051	0.049	0.047	0.046	0.045	0.044	0.044	0.043	0.043	0.042	0.042	0.042	0.042	0.042	0.042	0.041	0.041	0.042	0.041	0.041	0.04	0.04
F01	Sample	Dilution_90%	0.9	DMSO	Lycopene	Standard_Development	Run090	Standard_Measurement	Plate_01	Clariostar_Study	MB	Biofoundry_,_London	Linear_Dilution_Pattern_V2	0.935	0.936	0.931	0.931	0.923	0.92	0.918	0.92	0.924	0.927	0.93	0.924	0.915	0.905	0.895	0.889	0.882	0.874	0.868	0.861	0.856	0.852	0.848	0.851	0.855	0.86	0.866	0.871	0.877	0.88	0.881	0.881	0.879	0.879	0.884	0.896
F02	Sample	Dilution_70%	0.7	DMSO	Lycopene	Standard_Development	Run090	Standard_Measurement	Plate_01	Clariostar_Study	MB	Biofoundry_,_London	Linear_Dilution_Pattern_V2	0.855	0.853	0.851	0.848	0.845	0.84	0.839	0.84	0.839	0.84	0.839	0.831	0.824	0.816	0.81	0.803	0.795	0.788	0.784	0.779	0.771	0.765	0.759	0.758	0.761	0.762	0.765	0.769	0.769	0.769	0.766	0.766	0.762	0.759	0.76	0.765
F03	Sample	Dilution_50%	0.5	DMSO	Lycopene	Standard_Development	Run090	Standard_Measurement	Plate_01	Clariostar_Study	MB	Biofoundry_,_London	Linear_Dilution_Pattern_V2	0.652	0.65	0.648	0.645	0.641	0.636	0.632	0.632	0.631	0.631	0.63	0.624	0.62	0.613	0.606	0.6	0.595	0.589	0.584	0.579	0.573	0.568	0.565	0.564	0.564	0.564	0.567	0.568	0.568	0.568	0.566	0.563	0.56	0.559	0.557	0.56
F04	Sample	Dilution_30%	0.3	DMSO	Lycopene	Standard_Development	Run090	Standard_Measurement	Plate_01	Clariostar_Study	MB	Biofoundry_,_London	Linear_Dilution_Pattern_V2	0.545	0.546	0.542	0.54	0.538	0.532	0.529	0.528	0.527	0.525	0.522	0.517	0.511	0.507	0.502	0.497	0.494	0.489	0.485	0.482	0.476	0.472	0.469	0.466	0.466	0.465	0.464	0.462	0.461	0.459	0.455	0.453	0.45	0.446	0.445	0.444
F05	Sample	Dilution_10%	0.1	DMSO	Lycopene	Standard_Development	Run090	Standard_Measurement	Plate_01	Clariostar_Study	MB	Biofoundry_,_London	Linear_Dilution_Pattern_V2	0.194	0.191	0.187	0.183	0.181	0.175	0.173	0.172	0.169	0.165	0.162	0.158	0.154	0.15	0.147	0.144	0.142	0.139	0.138	0.137	0.135	0.134	0.133	0.133	0.133	0.133	0.134	0.134	0.135	0.134	0.134	0.135	0.134	0.134	0.134	0.134
F06	Sample	Dilution_90%	0.9	DMSO	Lycopene	Standard_Development	Run090	Standard_Measurement	Plate_01	Clariostar_Study	MB	Biofoundry_,_London	Linear_Dilution_Pattern_V2	0.93	0.934	0.929	0.923	0.917	0.913	0.913	0.912	0.919	0.918	0.921	0.916	0.908	0.901	0.893	0.885	0.878	0.87	0.864	0.857	0.851	0.847	0.843	0.845	0.85	0.854	0.862	0.87	0.874	0.878	0.879	0.879	0.876	0.878	0.884	0.896
F07	Sample	Dilution_70%	0.7	DMSO	Lycopene	Standard_Development	Run090	Standard_Measurement	Plate_01	Clariostar_Study	MB	Biofoundry_,_London	Linear_Dilution_Pattern_V2	0.777	0.776	0.77	0.769	0.765	0.758	0.756	0.757	0.759	0.758	0.76	0.755	0.75	0.742	0.734	0.728	0.721	0.715	0.708	0.703	0.697	0.692	0.689	0.69	0.692	0.694	0.698	0.703	0.706	0.709	0.708	0.708	0.706	0.705	0.707	0.714
F08	Sample	Dilution_50%	0.5	DMSO	Lycopene	Standard_Development	Run090	Standard_Measurement	Plate_01	Clariostar_Study	MB	Biofoundry_,_London	Linear_Dilution_Pattern_V2	0.565	0.564	0.56	0.557	0.553	0.547	0.546	0.546	0.545	0.544	0.543	0.539	0.532	0.526	0.522	0.516	0.51	0.505	0.499	0.497	0.494	0.491	0.488	0.487	0.49	0.492	0.496	0.498	0.501	0.502	0.501	0.499	0.497	0.497	0.499	0.504
F09	Sample	Dilution_30%	0.3	DMSO	Lycopene	Standard_Development	Run090	Standard_Measurement	Plate_01	Clariostar_Study	MB	Biofoundry_,_London	Linear_Dilution_Pattern_V2	0.373	0.372	0.369	0.366	0.363	0.356	0.354	0.353	0.352	0.35	0.347	0.342	0.337	0.333	0.328	0.323	0.319	0.317	0.314	0.311	0.308	0.306	0.304	0.305	0.306	0.308	0.31	0.311	0.313	0.313	0.312	0.312	0.311	0.312	0.313	0.315
F10	Sample	Dilution_10%	0.1	DMSO	Lycopene	Standard_Development	Run090	Standard_Measurement	Plate_01	Clariostar_Study	MB	Biofoundry_,_London	Linear_Dilution_Pattern_V2	0.181	0.179	0.176	0.173	0.169	0.164	0.163	0.161	0.157	0.154	0.15	0.146	0.142	0.139	0.136	0.133	0.13	0.129	0.127	0.125	0.124	0.123	0.122	0.122	0.123	0.124	0.124	0.125	0.125	0.125	0.125	0.127	0.126	0.126	0.126	0.128
F11	Blank	DMSO	NA	DMSO	NA	Standard_Development	Run090	Standard_Measurement	Plate_01	Clariostar_Study	MB	Biofoundry_,_London	Linear_Dilution_Pattern_V2	0.103	0.1	0.097	0.093	0.09	0.086	0.083	0.08	0.077	0.072	0.069	0.066	0.062	0.059	0.057	0.054	0.052	0.05	0.049	0.049	0.047	0.046	0.046	0.046	0.045	0.045	0.045	0.044	0.045	0.044	0.044	0.044	0.043	0.043	0.043	0.042
F12	Blank	DMSO	NA	DMSO	NA	Standard_Development	Run090	Standard_Measurement	Plate_01	Clariostar_Study	MB	Biofoundry_,_London	Linear_Dilution_Pattern_V2	0.103	0.099	0.096	0.092	0.089	0.083	0.08	0.079	0.075	0.071	0.068	0.062	0.059	0.056	0.054	0.052	0.049	0.047	0.047	0.046	0.045	0.044	0.044	0.044	0.044	0.042	0.043	0.042	0.042	0.042	0.041	0.043	0.042	0.041	0.041	0.041
G01	Sample	Dilution_85%	0.85	DMSO	Lycopene	Standard_Development	Run090	Standard_Measurement	Plate_01	Clariostar_Study	MB	Biofoundry_,_London	Linear_Dilution_Pattern_V2	0.914	0.917	0.917	0.909	0.905	0.902	0.901	0.901	0.904	0.902	0.904	0.899	0.891	0.882	0.875	0.867	0.861	0.856	0.848	0.842	0.835	0.83	0.825	0.826	0.83	0.833	0.839	0.845	0.849	0.852	0.85	0.849	0.848	0.848	0.851	0.86
G02	Sample	Dilution_65%	0.65	DMSO	Lycopene	Standard_Development	Run090	Standard_Measurement	Plate_01	Clariostar_Study	MB	Biofoundry_,_London	Linear_Dilution_Pattern_V2	0.714	0.712	0.709	0.706	0.702	0.697	0.694	0.694	0.695	0.695	0.694	0.689	0.684	0.674	0.669	0.663	0.657	0.65	0.644	0.639	0.633	0.63	0.627	0.628	0.629	0.632	0.635	0.638	0.642	0.644	0.643	0.643	0.639	0.639	0.642	0.647
G03	Sample	Dilution_45%	0.45	DMSO	Lycopene	Standard_Development	Run090	Standard_Measurement	Plate_01	Clariostar_Study	MB	Biofoundry_,_London	Linear_Dilution_Pattern_V2	0.618	0.617	0.613	0.611	0.607	0.602	0.601	0.6	0.599	0.598	0.596	0.591	0.586	0.579	0.574	0.569	0.562	0.557	0.552	0.549	0.544	0.541	0.537	0.534	0.534	0.534	0.537	0.54	0.539	0.538	0.535	0.533	0.529	0.527	0.527	0.53
G04	Sample	Dilution_25%	0.25	DMSO	Lycopene	Standard_Development	Run090	Standard_Measurement	Plate_01	Clariostar_Study	MB	Biofoundry_,_London	Linear_Dilution_Pattern_V2	0.322	0.319	0.315	0.311	0.308	0.302	0.301	0.299	0.297	0.295	0.293	0.288	0.284	0.279	0.276	0.271	0.269	0.266	0.262	0.26	0.258	0.256	0.255	0.254	0.256	0.257	0.259	0.26	0.261	0.262	0.262	0.262	0.261	0.261	0.262	0.264
G05	Sample	Dilution_05%	0.0499999999999999	DMSO	Lycopene	Standard_Development	Run090	Standard_Measurement	Plate_01	Clariostar_Study	MB	Biofoundry_,_London	Linear_Dilution_Pattern_V2	0.139	0.136	0.133	0.129	0.126	0.122	0.12	0.118	0.114	0.111	0.109	0.104	0.101	0.097	0.095	0.092	0.09	0.088	0.086	0.085	0.085	0.084	0.084	0.083	0.083	0.084	0.084	0.084	0.085	0.085	0.085	0.086	0.085	0.085	0.085	0.086
G06	Sample	Dilution_85%	0.85	DMSO	Lycopene	Standard_Development	Run090	Standard_Measurement	Plate_01	Clariostar_Study	MB	Biofoundry_,_London	Linear_Dilution_Pattern_V2	0.869	0.869	0.868	0.864	0.861	0.853	0.853	0.854	0.857	0.859	0.858	0.855	0.849	0.84	0.833	0.826	0.819	0.811	0.805	0.799	0.793	0.787	0.785	0.786	0.792	0.797	0.804	0.808	0.813	0.815	0.817	0.817	0.816	0.815	0.82	0.831
G07	Sample	Dilution_65%	0.65	DMSO	Lycopene	Standard_Development	Run090	Standard_Measurement	Plate_01	Clariostar_Study	MB	Biofoundry_,_London	Linear_Dilution_Pattern_V2	0.699	0.698	0.694	0.691	0.688	0.683	0.681	0.682	0.684	0.682	0.682	0.677	0.672	0.664	0.657	0.652	0.646	0.64	0.633	0.628	0.624	0.62	0.617	0.617	0.621	0.624	0.628	0.632	0.636	0.638	0.637	0.637	0.634	0.635	0.639	0.645
G08	Sample	Dilution_45%	0.45	DMSO	Lycopene	Standard_Development	Run090	Standard_Measurement	Plate_01	Clariostar_Study	MB	Biofoundry_,_London	Linear_Dilution_Pattern_V2	0.507	0.504	0.501	0.498	0.494	0.488	0.488	0.486	0.485	0.484	0.483	0.48	0.475	0.467	0.462	0.457	0.453	0.449	0.445	0.441	0.437	0.434	0.432	0.432	0.434	0.436	0.441	0.442	0.444	0.445	0.445	0.445	0.442	0.443	0.445	0.449
G09	Sample	Dilution_25%	0.25	DMSO	Lycopene	Standard_Development	Run090	Standard_Measurement	Plate_01	Clariostar_Study	MB	Biofoundry_,_London	Linear_Dilution_Pattern_V2	0.312	0.31	0.307	0.304	0.3	0.296	0.293	0.293	0.29	0.288	0.285	0.28	0.275	0.271	0.268	0.264	0.261	0.259	0.256	0.253	0.251	0.25	0.249	0.249	0.25	0.252	0.253	0.255	0.256	0.256	0.257	0.257	0.256	0.257	0.258	0.261
G10	Sample	Dilution_05%	0.0499999999999999	DMSO	Lycopene	Standard_Development	Run090	Standard_Measurement	Plate_01	Clariostar_Study	MB	Biofoundry_,_London	Linear_Dilution_Pattern_V2	0.139	0.135	0.132	0.128	0.125	0.12	0.118	0.117	0.113	0.109	0.106	0.102	0.098	0.095	0.093	0.091	0.088	0.087	0.086	0.084	0.083	0.083	0.082	0.082	0.083	0.083	0.083	0.083	0.084	0.084	0.084	0.085	0.084	0.084	0.085	0.085
G11	Blank	DMSO_Blank	NA	DMSO	NA	Standard_Development	Run090	Standard_Measurement	Plate_01	Clariostar_Study	MB	Biofoundry_,_London	Linear_Dilution_Pattern_V2	0.096	0.093	0.088	0.085	0.083	0.078	0.075	0.073	0.07	0.066	0.062	0.059	0.055	0.053	0.051	0.049	0.047	0.046	0.044	0.043	0.043	0.042	0.042	0.042	0.042	0.041	0.041	0.041	0.041	0.041	0.04	0.042	0.041	0.041	0.04	0.04
G12	Blank	DMSO_Blank	NA	DMSO	NA	Standard_Development	Run090	Standard_Measurement	Plate_01	Clariostar_Study	MB	Biofoundry_,_London	Linear_Dilution_Pattern_V2	0.093	0.09	0.087	0.084	0.082	0.076	0.074	0.072	0.068	0.064	0.06	0.057	0.053	0.05	0.049	0.047	0.043	0.043	0.042	0.041	0.041	0.04	0.04	0.04	0.04	0.039	0.04	0.039	0.039	0.039	0.04	0.04	0.039	0.039	0.039	0.038
H01	Sample	Dilution_85%	0.85	DMSO	Lycopene	Standard_Development	Run090	Standard_Measurement	Plate_01	Clariostar_Study	MB	Biofoundry_,_London	Linear_Dilution_Pattern_V2	0.898	0.9	0.896	0.892	0.888	0.882	0.881	0.883	0.883	0.886	0.886	0.878	0.871	0.862	0.853	0.845	0.837	0.83	0.824	0.817	0.81	0.807	0.801	0.802	0.805	0.809	0.817	0.822	0.826	0.829	0.826	0.825	0.822	0.823	0.827	0.836
H02	Sample	Dilution_65%	0.65	DMSO	Lycopene	Standard_Development	Run090	Standard_Measurement	Plate_01	Clariostar_Study	MB	Biofoundry_,_London	Linear_Dilution_Pattern_V2	0.703	0.701	0.697	0.695	0.689	0.685	0.683	0.682	0.683	0.681	0.682	0.677	0.671	0.663	0.655	0.649	0.645	0.639	0.632	0.627	0.623	0.617	0.615	0.615	0.617	0.619	0.623	0.628	0.63	0.632	0.63	0.629	0.627	0.626	0.629	0.634
H03	Sample	Dilution_45%	0.45	DMSO	Lycopene	Standard_Development	Run090	Standard_Measurement	Plate_01	Clariostar_Study	MB	Biofoundry_,_London	Linear_Dilution_Pattern_V2	0.513	0.511	0.508	0.504	0.499	0.495	0.493	0.493	0.491	0.49	0.49	0.485	0.478	0.471	0.466	0.461	0.457	0.452	0.448	0.444	0.44	0.437	0.435	0.435	0.435	0.437	0.441	0.443	0.444	0.445	0.444	0.444	0.442	0.442	0.444	0.447
H04	Sample	Dilution_25%	0.25	DMSO	Lycopene	Standard_Development	Run090	Standard_Measurement	Plate_01	Clariostar_Study	MB	Biofoundry_,_London	Linear_Dilution_Pattern_V2	0.314	0.312	0.309	0.304	0.301	0.296	0.294	0.293	0.289	0.288	0.285	0.281	0.276	0.27	0.267	0.263	0.26	0.256	0.254	0.252	0.249	0.248	0.246	0.248	0.249	0.249	0.251	0.253	0.255	0.255	0.255	0.256	0.255	0.255	0.256	0.259
H05	Sample	Dilution_05%	0.0499999999999999	DMSO	Lycopene	Standard_Development	Run090	Standard_Measurement	Plate_01	Clariostar_Study	MB	Biofoundry_,_London	Linear_Dilution_Pattern_V2	0.145	0.143	0.14	0.136	0.133	0.128	0.126	0.124	0.121	0.117	0.114	0.11	0.106	0.102	0.1	0.098	0.095	0.094	0.092	0.09	0.089	0.089	0.088	0.087	0.087	0.087	0.088	0.088	0.089	0.089	0.088	0.089	0.088	0.088	0.088	0.088
H06	Sample	Dilution_85%	0.85	DMSO	Lycopene	Standard_Development	Run090	Standard_Measurement	Plate_01	Clariostar_Study	MB	Biofoundry_,_London	Linear_Dilution_Pattern_V2	0.853	0.856	0.85	0.845	0.84	0.834	0.835	0.836	0.84	0.842	0.844	0.84	0.829	0.82	0.815	0.806	0.802	0.795	0.789	0.782	0.776	0.772	0.769	0.769	0.776	0.782	0.786	0.793	0.799	0.802	0.802	0.803	0.801	0.802	0.807	0.817
H07	Sample	Dilution_65%	0.65	DMSO	Lycopene	Standard_Development	Run090	Standard_Measurement	Plate_01	Clariostar_Study	MB	Biofoundry_,_London	Linear_Dilution_Pattern_V2	0.683	0.684	0.682	0.677	0.673	0.668	0.667	0.667	0.668	0.67	0.668	0.662	0.657	0.65	0.644	0.638	0.632	0.625	0.62	0.616	0.61	0.606	0.603	0.604	0.605	0.61	0.615	0.618	0.621	0.623	0.624	0.622	0.622	0.623	0.625	0.631
H08	Sample	Dilution_45%	0.45	DMSO	Lycopene	Standard_Development	Run090	Standard_Measurement	Plate_01	Clariostar_Study	MB	Biofoundry_,_London	Linear_Dilution_Pattern_V2	0.498	0.496	0.492	0.488	0.485	0.479	0.478	0.478	0.476	0.475	0.473	0.468	0.462	0.455	0.451	0.446	0.442	0.438	0.434	0.43	0.426	0.423	0.421	0.421	0.422	0.425	0.429	0.431	0.432	0.434	0.435	0.435	0.434	0.433	0.436	0.44
H09	Sample	Dilution_25%	0.25	DMSO	Lycopene	Standard_Development	Run090	Standard_Measurement	Plate_01	Clariostar_Study	MB	Biofoundry_,_London	Linear_Dilution_Pattern_V2	0.32	0.318	0.315	0.311	0.308	0.303	0.301	0.3	0.297	0.294	0.292	0.288	0.283	0.278	0.274	0.27	0.266	0.264	0.262	0.259	0.257	0.255	0.254	0.255	0.256	0.256	0.258	0.26	0.262	0.261	0.261	0.261	0.26	0.261	0.262	0.264
H10	Sample	Dilution_05%	0.0499999999999999	DMSO	Lycopene	Standard_Development	Run090	Standard_Measurement	Plate_01	Clariostar_Study	MB	Biofoundry_,_London	Linear_Dilution_Pattern_V2	0.135	0.131	0.128	0.124	0.122	0.117	0.114	0.114	0.111	0.106	0.103	0.099	0.096	0.091	0.089	0.087	0.085	0.083	0.082	0.08	0.08	0.079	0.079	0.08	0.08	0.079	0.08	0.08	0.081	0.081	0.082	0.082	0.082	0.082	0.082	0.083
H11	Blank	DMSO_Blank	NA	DMSO	NA	Standard_Development	Run090	Standard_Measurement	Plate_01	Clariostar_Study	MB	Biofoundry_,_London	Linear_Dilution_Pattern_V2	0.106	0.103	0.099	0.096	0.093	0.088	0.086	0.084	0.081	0.077	0.073	0.069	0.066	0.063	0.061	0.058	0.055	0.054	0.053	0.052	0.051	0.05	0.049	0.048	0.048	0.048	0.048	0.047	0.047	0.047	0.047	0.047	0.046	0.046	0.045	0.045
H12	Blank	DMSO_Blank	NA	DMSO	NA	Standard_Development	Run090	Standard_Measurement	Plate_01	Clariostar_Study	MB	Biofoundry_,_London	Linear_Dilution_Pattern_V2	0.098	0.095	0.091	0.088	0.085	0.08	0.077	0.075	0.072	0.067	0.063	0.059	0.055	0.052	0.051	0.048	0.046	0.044	0.044	0.043	0.042	0.042	0.041	0.041	0.041	0.04	0.04	0.039	0.04	0.04	0.04	0.04	0.039	0.039	0.039	0.039
[truncated: 122 more columns]
