# Supplementary material for: Construction of a Calibration Curve for Lycopene on a Liquid-Handling Platform—Wider Lessons for the Development of Automated Dilution Protocols
Source: ACS Synth Biol. 2024 Aug 3;13(8):2357–75. doi: 10.1021/acssynbio.4c00031 (PMC11334188; doi:10.1021/acssynbio.4c00031)
Supplement: Supplementary file 2 — sb4c00031_si_002.zip [file sb4c00031_si_002.zip › AggregatedData/Run090/Plate_01/Clariostar_Study/Clariostar_B-Measurement_05/001.csv]

Well	Content	Label	Dilution	Solvent	Solute	Project	Run	Step	Container	Study	Author	Institution	Comment	OD350	OD352	OD354	OD356	OD358	OD360	OD362	OD364	OD366	OD368	OD370	OD372	OD374	OD376	OD378	OD380	OD382	OD384	OD386	OD388	OD390	OD392	OD394	OD396	OD398	OD400	OD402	OD404	OD406	OD408	OD410	OD412	OD414	OD416	OD418	OD420
A01	Sample	Dilution_100%	1.0	DMSO	Lycopene	Standard_Development	Run090	Standard_Measurement	Plate_01	Clariostar_Study	MB	Biofoundry_,_London	Linear_Dilution_Pattern_V2	0.979	0.982	0.978	0.973	0.967	0.961	0.961	0.964	0.965	0.968	0.973	0.967	0.957	0.944	0.938	0.932	0.925	0.915	0.908	0.901	0.896	0.893	0.892	0.892	0.897	0.906	0.914	0.923	0.93	0.936	0.937	0.937	0.94	0.941	0.95	0.962
A02	Sample	Dilution_80%	0.8	DMSO	Lycopene	Standard_Development	Run090	Standard_Measurement	Plate_01	Clariostar_Study	MB	Biofoundry_,_London	Linear_Dilution_Pattern_V2	0.811	0.812	0.809	0.805	0.802	0.797	0.795	0.796	0.791	0.794	0.792	0.789	0.78	0.772	0.764	0.756	0.75	0.743	0.737	0.732	0.726	0.722	0.72	0.72	0.722	0.726	0.734	0.739	0.747	0.748	0.749	0.747	0.748	0.749	0.754	0.763
A03	Sample	Dilution_60%	0.6	DMSO	Lycopene	Standard_Development	Run090	Standard_Measurement	Plate_01	Clariostar_Study	MB	Biofoundry_,_London	Linear_Dilution_Pattern_V2	0.652	0.653	0.649	0.646	0.641	0.637	0.635	0.635	0.632	0.635	0.632	0.628	0.621	0.614	0.607	0.6	0.593	0.588	0.584	0.58	0.574	0.57	0.568	0.568	0.57	0.573	0.577	0.58	0.584	0.584	0.584	0.582	0.582	0.582	0.585	0.59
A04	Sample	Dilution_40%	0.4	DMSO	Lycopene	Standard_Development	Run090	Standard_Measurement	Plate_01	Clariostar_Study	MB	Biofoundry_,_London	Linear_Dilution_Pattern_V2	0.447	0.446	0.442	0.438	0.434	0.43	0.427	0.427	0.424	0.424	0.421	0.416	0.41	0.404	0.4	0.395	0.39	0.385	0.382	0.378	0.375	0.373	0.372	0.372	0.372	0.374	0.377	0.38	0.382	0.383	0.383	0.382	0.381	0.382	0.384	0.389
A05	Sample	Dilution_20%	0.2	DMSO	Lycopene	Standard_Development	Run090	Standard_Measurement	Plate_01	Clariostar_Study	MB	Biofoundry_,_London	Linear_Dilution_Pattern_V2	0.277	0.275	0.27	0.266	0.264	0.259	0.256	0.255	0.252	0.248	0.245	0.24	0.235	0.231	0.228	0.224	0.221	0.217	0.216	0.214	0.212	0.211	0.21	0.21	0.211	0.211	0.213	0.215	0.216	0.215	0.216	0.216	0.216	0.215	0.217	0.219
A06	Sample	Dilution_100%	1.0	DMSO	Lycopene	Standard_Development	Run090	Standard_Measurement	Plate_01	Clariostar_Study	MB	Biofoundry_,_London	Linear_Dilution_Pattern_V2	1.0	1.003	0.998	0.992	0.989	0.984	0.98	0.986	0.989	0.992	0.993	0.996	0.982	0.974	0.963	0.957	0.947	0.94	0.935	0.928	0.923	0.92	0.917	0.92	0.927	0.937	0.943	0.952	0.96	0.966	0.968	0.967	0.968	0.97	0.98	0.994
A07	Sample	Dilution_80%	0.8	DMSO	Lycopene	Standard_Development	Run090	Standard_Measurement	Plate_01	Clariostar_Study	MB	Biofoundry_,_London	Linear_Dilution_Pattern_V2	0.809	0.809	0.804	0.801	0.796	0.792	0.791	0.792	0.792	0.793	0.793	0.793	0.784	0.775	0.767	0.761	0.752	0.745	0.74	0.736	0.731	0.727	0.725	0.726	0.729	0.733	0.74	0.748	0.754	0.755	0.756	0.755	0.756	0.758	0.763	0.773
A08	Sample	Dilution_60%	0.6	DMSO	Lycopene	Standard_Development	Run090	Standard_Measurement	Plate_01	Clariostar_Study	MB	Biofoundry_,_London	Linear_Dilution_Pattern_V2	0.647	0.647	0.643	0.64	0.634	0.63	0.628	0.627	0.625	0.627	0.626	0.622	0.615	0.607	0.602	0.596	0.587	0.582	0.578	0.573	0.57	0.566	0.564	0.564	0.566	0.569	0.574	0.577	0.582	0.584	0.583	0.582	0.58	0.581	0.585	0.591
A09	Sample	Dilution_40%	0.4	DMSO	Lycopene	Standard_Development	Run090	Standard_Measurement	Plate_01	Clariostar_Study	MB	Biofoundry_,_London	Linear_Dilution_Pattern_V2	0.447	0.445	0.44	0.436	0.433	0.429	0.426	0.426	0.424	0.422	0.419	0.416	0.409	0.403	0.399	0.394	0.389	0.385	0.382	0.378	0.375	0.373	0.371	0.371	0.373	0.375	0.378	0.381	0.383	0.384	0.385	0.384	0.384	0.384	0.386	0.391
A10	Sample	Dilution_20%	0.2	DMSO	Lycopene	Standard_Development	Run090	Standard_Measurement	Plate_01	Clariostar_Study	MB	Biofoundry_,_London	Linear_Dilution_Pattern_V2	0.27	0.267	0.263	0.26	0.257	0.253	0.25	0.249	0.246	0.243	0.24	0.236	0.231	0.227	0.223	0.22	0.216	0.213	0.212	0.209	0.208	0.207	0.206	0.206	0.206	0.207	0.209	0.211	0.212	0.213	0.212	0.212	0.212	0.212	0.214	0.217
A11	Blank	DMSO_Blank	NA	DMSO	NA	Standard_Development	Run090	Standard_Measurement	Plate_01	Clariostar_Study	MB	Biofoundry_,_London	Linear_Dilution_Pattern_V2	0.103	0.1	0.096	0.093	0.09	0.087	0.084	0.081	0.077	0.073	0.07	0.066	0.063	0.06	0.057	0.055	0.053	0.051	0.05	0.049	0.048	0.047	0.047	0.047	0.046	0.046	0.045	0.045	0.046	0.045	0.045	0.044	0.044	0.044	0.044	0.043
A12	Blank	DMSO_Blank	NA	DMSO	NA	Standard_Development	Run090	Standard_Measurement	Plate_01	Clariostar_Study	MB	Biofoundry_,_London	Linear_Dilution_Pattern_V2	0.104	0.1	0.097	0.093	0.089	0.086	0.083	0.08	0.077	0.073	0.07	0.066	0.062	0.058	0.056	0.054	0.052	0.05	0.049	0.047	0.046	0.046	0.046	0.045	0.045	0.044	0.044	0.044	0.044	0.044	0.044	0.043	0.043	0.042	0.042	0.042
B01	Sample	Dilution_100%	1.0	DMSO	Lycopene	Standard_Development	Run090	Standard_Measurement	Plate_01	Clariostar_Study	MB	Biofoundry_,_London	Linear_Dilution_Pattern_V2	0.983	0.98	0.975	0.971	0.967	0.963	0.963	0.966	0.965	0.971	0.973	0.973	0.959	0.948	0.942	0.934	0.927	0.917	0.911	0.904	0.902	0.898	0.895	0.897	0.902	0.912	0.919	0.931	0.936	0.941	0.943	0.944	0.945	0.949	0.958	0.972
B02	Sample	Dilution_80%	0.8	DMSO	Lycopene	Standard_Development	Run090	Standard_Measurement	Plate_01	Clariostar_Study	MB	Biofoundry_,_London	Linear_Dilution_Pattern_V2	0.846	0.845	0.841	0.838	0.836	0.832	0.83	0.831	0.83	0.834	0.834	0.831	0.818	0.812	0.806	0.799	0.791	0.784	0.779	0.772	0.766	0.762	0.759	0.758	0.763	0.768	0.772	0.779	0.784	0.786	0.787	0.783	0.783	0.784	0.79	0.798
B03	Sample	Dilution_60%	0.6	DMSO	Lycopene	Standard_Development	Run090	Standard_Measurement	Plate_01	Clariostar_Study	MB	Biofoundry_,_London	Linear_Dilution_Pattern_V2	1.156	1.162	1.159	1.158	1.154	1.15	1.148	1.149	1.145	1.14	1.144	1.141	1.133	1.124	1.116	1.111	1.101	1.091	1.084	1.075	1.071	1.063	1.054	1.047	1.042	1.041	1.036	1.035	1.033	1.03	1.022	1.013	1.004	0.997	0.991	0.99
B04	Sample	Dilution_40%	0.4	DMSO	Lycopene	Standard_Development	Run090	Standard_Measurement	Plate_01	Clariostar_Study	MB	Biofoundry_,_London	Linear_Dilution_Pattern_V2	0.485	0.483	0.481	0.477	0.473	0.47	0.467	0.466	0.464	0.463	0.46	0.457	0.45	0.443	0.44	0.435	0.429	0.425	0.421	0.418	0.414	0.412	0.409	0.409	0.409	0.411	0.413	0.415	0.417	0.417	0.417	0.415	0.414	0.413	0.415	0.418
B05	Sample	Dilution_20%	0.2	DMSO	Lycopene	Standard_Development	Run090	Standard_Measurement	Plate_01	Clariostar_Study	MB	Biofoundry_,_London	Linear_Dilution_Pattern_V2	0.274	0.271	0.267	0.263	0.261	0.257	0.254	0.253	0.25	0.248	0.245	0.241	0.237	0.232	0.229	0.226	0.222	0.219	0.217	0.215	0.212	0.211	0.211	0.212	0.212	0.213	0.214	0.216	0.217	0.217	0.217	0.216	0.217	0.217	0.218	0.22
B06	Sample	Dilution_100%	1.0	DMSO	Lycopene	Standard_Development	Run090	Standard_Measurement	Plate_01	Clariostar_Study	MB	Biofoundry_,_London	Linear_Dilution_Pattern_V2	0.971	0.971	0.966	0.964	0.959	0.955	0.952	0.958	0.958	0.965	0.964	0.963	0.955	0.946	0.936	0.93	0.921	0.916	0.908	0.9	0.895	0.893	0.892	0.893	0.901	0.907	0.918	0.927	0.934	0.94	0.943	0.943	0.944	0.948	0.957	0.972
B07	Sample	Dilution_80%	0.8	DMSO	Lycopene	Standard_Development	Run090	Standard_Measurement	Plate_01	Clariostar_Study	MB	Biofoundry_,_London	Linear_Dilution_Pattern_V2	0.806	0.808	0.804	0.801	0.796	0.793	0.791	0.793	0.793	0.795	0.793	0.791	0.786	0.777	0.769	0.762	0.755	0.748	0.744	0.737	0.733	0.729	0.727	0.728	0.73	0.735	0.744	0.751	0.755	0.758	0.759	0.758	0.758	0.759	0.764	0.774
B08	Sample	Dilution_60%	0.6	DMSO	Lycopene	Standard_Development	Run090	Standard_Measurement	Plate_01	Clariostar_Study	MB	Biofoundry_,_London	Linear_Dilution_Pattern_V2	0.635	0.634	0.629	0.626	0.622	0.619	0.617	0.616	0.615	0.616	0.615	0.612	0.604	0.597	0.593	0.586	0.578	0.573	0.57	0.565	0.561	0.558	0.556	0.555	0.557	0.562	0.566	0.57	0.573	0.576	0.577	0.575	0.574	0.575	0.579	0.585
B09	Sample	Dilution_40%	0.4	DMSO	Lycopene	Standard_Development	Run090	Standard_Measurement	Plate_01	Clariostar_Study	MB	Biofoundry_,_London	Linear_Dilution_Pattern_V2	0.452	0.45	0.445	0.442	0.439	0.435	0.432	0.431	0.43	0.429	0.426	0.422	0.417	0.411	0.407	0.402	0.397	0.392	0.389	0.385	0.382	0.381	0.38	0.38	0.38	0.382	0.385	0.389	0.391	0.392	0.392	0.391	0.39	0.391	0.394	0.398
B10	Sample	Dilution_20%	0.2	DMSO	Lycopene	Standard_Development	Run090	Standard_Measurement	Plate_01	Clariostar_Study	MB	Biofoundry_,_London	Linear_Dilution_Pattern_V2	0.272	0.271	0.268	0.264	0.26	0.257	0.254	0.252	0.249	0.247	0.244	0.241	0.236	0.231	0.228	0.225	0.221	0.219	0.218	0.214	0.213	0.211	0.211	0.211	0.212	0.213	0.214	0.215	0.217	0.217	0.218	0.217	0.217	0.216	0.218	0.221
B11	Blank	DMSO_Blank	NA	DMSO	NA	Standard_Development	Run090	Standard_Measurement	Plate_01	Clariostar_Study	MB	Biofoundry_,_London	Linear_Dilution_Pattern_V2	0.105	0.101	0.097	0.094	0.091	0.088	0.085	0.083	0.078	0.075	0.071	0.068	0.064	0.061	0.059	0.057	0.054	0.052	0.052	0.051	0.049	0.048	0.048	0.048	0.048	0.048	0.047	0.047	0.047	0.046	0.046	0.046	0.045	0.044	0.044	0.043
B12	Blank	DMSO_Blank	NA	DMSO	NA	Standard_Development	Run090	Standard_Measurement	Plate_01	Clariostar_Study	MB	Biofoundry_,_London	Linear_Dilution_Pattern_V2	0.099	0.096	0.092	0.088	0.086	0.082	0.079	0.077	0.073	0.069	0.066	0.062	0.059	0.056	0.054	0.052	0.049	0.048	0.047	0.046	0.045	0.044	0.044	0.045	0.044	0.043	0.043	0.043	0.043	0.043	0.043	0.042	0.042	0.042	0.042	0.041
C01	Sample	Dilution_95%	0.95	DMSO	Lycopene	Standard_Development	Run090	Standard_Measurement	Plate_01	Clariostar_Study	MB	Biofoundry_,_London	Linear_Dilution_Pattern_V2	0.987	0.99	0.986	0.984	0.978	0.972	0.972	0.977	0.979	0.983	0.98	0.981	0.969	0.96	0.954	0.947	0.939	0.93	0.922	0.917	0.91	0.908	0.903	0.904	0.908	0.915	0.92	0.928	0.933	0.938	0.937	0.933	0.933	0.936	0.94	0.95
C02	Sample	Dilution_75%	0.75	DMSO	Lycopene	Standard_Development	Run090	Standard_Measurement	Plate_01	Clariostar_Study	MB	Biofoundry_,_London	Linear_Dilution_Pattern_V2	0.783	0.786	0.781	0.776	0.772	0.769	0.767	0.768	0.768	0.768	0.766	0.764	0.755	0.746	0.74	0.733	0.725	0.718	0.713	0.706	0.703	0.7	0.695	0.696	0.698	0.704	0.708	0.713	0.718	0.719	0.719	0.717	0.715	0.715	0.721	0.729
C03	Sample	Dilution_55%	0.55	DMSO	Lycopene	Standard_Development	Run090	Standard_Measurement	Plate_01	Clariostar_Study	MB	Biofoundry_,_London	Linear_Dilution_Pattern_V2	0.7	0.703	0.697	0.693	0.689	0.685	0.682	0.684	0.681	0.681	0.677	0.675	0.667	0.659	0.654	0.649	0.643	0.636	0.631	0.625	0.62	0.616	0.613	0.611	0.611	0.612	0.613	0.617	0.618	0.618	0.617	0.612	0.609	0.607	0.608	0.61
C04	Sample	Dilution_35%	0.35	DMSO	Lycopene	Standard_Development	Run090	Standard_Measurement	Plate_01	Clariostar_Study	MB	Biofoundry_,_London	Linear_Dilution_Pattern_V2	0.498	0.497	0.494	0.488	0.485	0.481	0.479	0.478	0.476	0.474	0.47	0.468	0.46	0.454	0.451	0.447	0.441	0.437	0.432	0.429	0.426	0.422	0.42	0.42	0.418	0.417	0.418	0.419	0.42	0.419	0.417	0.415	0.414	0.412	0.411	0.412
C05	Sample	Dilution_15%	0.15	DMSO	Lycopene	Standard_Development	Run090	Standard_Measurement	Plate_01	Clariostar_Study	MB	Biofoundry_,_London	Linear_Dilution_Pattern_V2	0.343	0.341	0.337	0.335	0.332	0.327	0.325	0.324	0.321	0.319	0.315	0.312	0.308	0.302	0.299	0.296	0.292	0.289	0.287	0.284	0.282	0.28	0.278	0.277	0.276	0.275	0.275	0.273	0.273	0.272	0.27	0.268	0.266	0.264	0.263	0.263
C06	Sample	Dilution_95%	0.95	DMSO	Lycopene	Standard_Development	Run090	Standard_Measurement	Plate_01	Clariostar_Study	MB	Biofoundry_,_London	Linear_Dilution_Pattern_V2	0.918	0.919	0.913	0.907	0.904	0.9	0.898	0.903	0.905	0.908	0.908	0.907	0.896	0.887	0.881	0.874	0.865	0.857	0.853	0.845	0.84	0.837	0.836	0.837	0.842	0.849	0.857	0.867	0.873	0.876	0.879	0.876	0.879	0.882	0.888	0.901
C07	Sample	Dilution_75%	0.75	DMSO	Lycopene	Standard_Development	Run090	Standard_Measurement	Plate_01	Clariostar_Study	MB	Biofoundry_,_London	Linear_Dilution_Pattern_V2	0.8	0.8	0.799	0.796	0.792	0.786	0.784	0.786	0.785	0.787	0.786	0.782	0.775	0.766	0.761	0.755	0.747	0.739	0.734	0.729	0.724	0.72	0.717	0.717	0.72	0.724	0.729	0.733	0.739	0.74	0.74	0.738	0.735	0.737	0.742	0.749
C08	Sample	Dilution_55%	0.55	DMSO	Lycopene	Standard_Development	Run090	Standard_Measurement	Plate_01	Clariostar_Study	MB	Biofoundry_,_London	Linear_Dilution_Pattern_V2	0.629	0.627	0.626	0.621	0.616	0.612	0.609	0.609	0.609	0.61	0.608	0.604	0.595	0.587	0.584	0.578	0.57	0.565	0.561	0.557	0.553	0.549	0.546	0.546	0.546	0.549	0.552	0.556	0.559	0.559	0.558	0.556	0.554	0.554	0.555	0.561
C09	Sample	Dilution_35%	0.35	DMSO	Lycopene	Standard_Development	Run090	Standard_Measurement	Plate_01	Clariostar_Study	MB	Biofoundry_,_London	Linear_Dilution_Pattern_V2	0.41	0.407	0.404	0.399	0.395	0.391	0.388	0.387	0.384	0.384	0.381	0.377	0.371	0.364	0.36	0.356	0.353	0.348	0.345	0.342	0.339	0.337	0.336	0.336	0.337	0.339	0.341	0.343	0.345	0.346	0.346	0.345	0.344	0.344	0.346	0.349
C10	Sample	Dilution_15%	0.15	DMSO	Lycopene	Standard_Development	Run090	Standard_Measurement	Plate_01	Clariostar_Study	MB	Biofoundry_,_London	Linear_Dilution_Pattern_V2	0.223	0.221	0.216	0.213	0.209	0.206	0.203	0.202	0.199	0.196	0.193	0.188	0.184	0.179	0.176	0.173	0.17	0.167	0.166	0.164	0.162	0.161	0.161	0.161	0.162	0.162	0.163	0.165	0.166	0.166	0.166	0.166	0.167	0.166	0.167	0.17
C11	Blank	DMSO_Blank	NA	DMSO	NA	Standard_Development	Run090	Standard_Measurement	Plate_01	Clariostar_Study	MB	Biofoundry_,_London	Linear_Dilution_Pattern_V2	0.103	0.1	0.095	0.092	0.089	0.084	0.082	0.08	0.075	0.072	0.069	0.064	0.06	0.057	0.055	0.053	0.051	0.048	0.048	0.046	0.045	0.045	0.044	0.045	0.044	0.043	0.043	0.043	0.043	0.043	0.043	0.043	0.042	0.042	0.042	0.041
C12	Blank	DMSO_Blank	NA	DMSO	NA	Standard_Development	Run090	Standard_Measurement	Plate_01	Clariostar_Study	MB	Biofoundry_,_London	Linear_Dilution_Pattern_V2	0.101	0.097	0.093	0.089	0.087	0.083	0.08	0.077	0.074	0.07	0.066	0.062	0.058	0.055	0.053	0.052	0.049	0.047	0.046	0.045	0.044	0.044	0.044	0.044	0.043	0.042	0.042	0.042	0.043	0.042	0.042	0.041	0.041	0.041	0.041	0.041
D01	Sample	Dilution_95%	0.95	DMSO	Lycopene	Standard_Development	Run090	Standard_Measurement	Plate_01	Clariostar_Study	MB	Biofoundry_,_London	Linear_Dilution_Pattern_V2	1.031	1.04	1.033	1.029	1.023	1.019	1.019	1.022	1.023	1.024	1.023	1.023	1.015	1.003	0.994	0.987	0.979	0.97	0.964	0.956	0.951	0.946	0.942	0.942	0.945	0.951	0.959	0.968	0.971	0.973	0.973	0.972	0.972	0.971	0.976	0.988
D02	Sample	Dilution_75%	0.75	DMSO	Lycopene	Standard_Development	Run090	Standard_Measurement	Plate_01	Clariostar_Study	MB	Biofoundry_,_London	Linear_Dilution_Pattern_V2	0.816	0.817	0.812	0.812	0.805	0.802	0.8	0.8	0.8	0.802	0.802	0.797	0.789	0.782	0.773	0.766	0.758	0.752	0.746	0.741	0.736	0.732	0.729	0.728	0.729	0.732	0.737	0.743	0.746	0.748	0.748	0.745	0.744	0.745	0.748	0.756
D03	Sample	Dilution_55%	0.55	DMSO	Lycopene	Standard_Development	Run090	Standard_Measurement	Plate_01	Clariostar_Study	MB	Biofoundry_,_London	Linear_Dilution_Pattern_V2	0.611	0.609	0.606	0.602	0.597	0.595	0.593	0.593	0.59	0.59	0.588	0.584	0.576	0.57	0.564	0.559	0.552	0.546	0.542	0.538	0.534	0.531	0.529	0.529	0.529	0.532	0.535	0.539	0.542	0.542	0.542	0.541	0.538	0.539	0.541	0.546
D04	Sample	Dilution_35%	0.35	DMSO	Lycopene	Standard_Development	Run090	Standard_Measurement	Plate_01	Clariostar_Study	MB	Biofoundry_,_London	Linear_Dilution_Pattern_V2	0.61	0.611	0.606	0.603	0.6	0.597	0.594	0.593	0.59	0.589	0.588	0.583	0.577	0.571	0.567	0.561	0.556	0.551	0.547	0.541	0.536	0.532	0.53	0.527	0.525	0.524	0.522	0.522	0.52	0.518	0.515	0.511	0.507	0.502	0.501	0.501
D05	Sample	Dilution_15%	0.15	DMSO	Lycopene	Standard_Development	Run090	Standard_Measurement	Plate_01	Clariostar_Study	MB	Biofoundry_,_London	Linear_Dilution_Pattern_V2	0.246	0.244	0.239	0.235	0.233	0.229	0.226	0.224	0.222	0.218	0.216	0.212	0.207	0.203	0.2	0.198	0.194	0.19	0.19	0.187	0.186	0.184	0.183	0.184	0.184	0.184	0.185	0.186	0.187	0.186	0.186	0.185	0.184	0.184	0.185	0.186
D06	Sample	Dilution_95%	0.95	DMSO	Lycopene	Standard_Development	Run090	Standard_Measurement	Plate_01	Clariostar_Study	MB	Biofoundry_,_London	Linear_Dilution_Pattern_V2	0.989	0.992	0.986	0.979	0.974	0.97	0.968	0.972	0.977	0.98	0.981	0.981	0.973	0.961	0.954	0.946	0.939	0.926	0.921	0.917	0.91	0.906	0.902	0.902	0.907	0.914	0.92	0.929	0.934	0.939	0.939	0.937	0.936	0.938	0.945	0.956
D07	Sample	Dilution_75%	0.75	DMSO	Lycopene	Standard_Development	Run090	Standard_Measurement	Plate_01	Clariostar_Study	MB	Biofoundry_,_London	Linear_Dilution_Pattern_V2	0.813	0.815	0.811	0.805	0.803	0.798	0.796	0.798	0.799	0.8	0.8	0.794	0.788	0.779	0.772	0.766	0.76	0.752	0.746	0.74	0.735	0.73	0.728	0.727	0.73	0.734	0.739	0.745	0.747	0.75	0.75	0.748	0.746	0.746	0.751	0.758
D08	Sample	Dilution_55%	0.55	DMSO	Lycopene	Standard_Development	Run090	Standard_Measurement	Plate_01	Clariostar_Study	MB	Biofoundry_,_London	Linear_Dilution_Pattern_V2	0.658	0.655	0.653	0.65	0.646	0.642	0.639	0.64	0.639	0.64	0.638	0.635	0.627	0.619	0.614	0.608	0.602	0.596	0.592	0.587	0.581	0.579	0.576	0.575	0.575	0.578	0.58	0.582	0.585	0.585	0.584	0.581	0.58	0.58	0.58	0.584
D09	Sample	Dilution_35%	0.35	DMSO	Lycopene	Standard_Development	Run090	Standard_Measurement	Plate_01	Clariostar_Study	MB	Biofoundry_,_London	Linear_Dilution_Pattern_V2	0.512	0.512	0.51	0.504	0.502	0.498	0.496	0.495	0.493	0.491	0.489	0.485	0.479	0.472	0.469	0.463	0.458	0.454	0.451	0.447	0.442	0.439	0.436	0.435	0.434	0.434	0.435	0.436	0.436	0.435	0.433	0.43	0.427	0.425	0.425	0.426
D10	Sample	Dilution_15%	0.15	DMSO	Lycopene	Standard_Development	Run090	Standard_Measurement	Plate_01	Clariostar_Study	MB	Biofoundry_,_London	Linear_Dilution_Pattern_V2	0.25	0.248	0.244	0.241	0.237	0.234	0.231	0.23	0.226	0.223	0.221	0.217	0.213	0.208	0.206	0.203	0.2	0.197	0.195	0.193	0.192	0.19	0.19	0.19	0.189	0.189	0.189	0.19	0.191	0.191	0.19	0.19	0.189	0.189	0.189	0.19
D11	Blank	DMSO_Blank	NA	DMSO	NA	Standard_Development	Run090	Standard_Measurement	Plate_01	Clariostar_Study	MB	Biofoundry_,_London	Linear_Dilution_Pattern_V2	0.111	0.108	0.104	0.102	0.099	0.095	0.091	0.09	0.086	0.082	0.079	0.076	0.072	0.069	0.067	0.065	0.062	0.06	0.059	0.058	0.058	0.057	0.056	0.057	0.056	0.055	0.055	0.055	0.055	0.055	0.054	0.053	0.053	0.053	0.053	0.052
D12	Blank	DMSO_Blank	NA	DMSO	NA	Standard_Development	Run090	Standard_Measurement	Plate_01	Clariostar_Study	MB	Biofoundry_,_London	Linear_Dilution_Pattern_V2	0.095	0.091	0.087	0.084	0.082	0.078	0.075	0.072	0.069	0.065	0.062	0.058	0.054	0.051	0.05	0.048	0.045	0.043	0.042	0.041	0.04	0.041	0.04	0.041	0.039	0.04	0.038	0.039	0.04	0.039	0.039	0.039	0.039	0.038	0.039	0.038
E01	Sample	Dilution_90%	0.9	DMSO	Lycopene	Standard_Development	Run090	Standard_Measurement	Plate_01	Clariostar_Study	MB	Biofoundry_,_London	Linear_Dilution_Pattern_V2	0.958	0.961	0.96	0.956	0.95	0.944	0.944	0.946	0.946	0.949	0.947	0.947	0.939	0.93	0.92	0.914	0.904	0.898	0.892	0.885	0.879	0.875	0.871	0.871	0.876	0.881	0.887	0.894	0.898	0.901	0.901	0.897	0.896	0.9	0.903	0.912
E02	Sample	Dilution_70%	0.7	DMSO	Lycopene	Standard_Development	Run090	Standard_Measurement	Plate_01	Clariostar_Study	MB	Biofoundry_,_London	Linear_Dilution_Pattern_V2	0.844	0.845	0.843	0.838	0.836	0.83	0.829	0.829	0.829	0.832	0.826	0.82	0.814	0.807	0.8	0.792	0.784	0.777	0.772	0.766	0.759	0.755	0.752	0.75	0.751	0.756	0.758	0.76	0.762	0.762	0.761	0.757	0.755	0.752	0.755	0.76
E03	Sample	Dilution_50%	0.5	DMSO	Lycopene	Standard_Development	Run090	Standard_Measurement	Plate_01	Clariostar_Study	MB	Biofoundry_,_London	Linear_Dilution_Pattern_V2	0.687	0.688	0.684	0.679	0.676	0.672	0.669	0.67	0.668	0.668	0.666	0.661	0.653	0.646	0.64	0.635	0.628	0.622	0.619	0.615	0.608	0.603	0.599	0.598	0.598	0.599	0.6	0.601	0.602	0.601	0.598	0.594	0.591	0.588	0.588	0.59
E04	Sample	Dilution_30%	0.3	DMSO	Lycopene	Standard_Development	Run090	Standard_Measurement	Plate_01	Clariostar_Study	MB	Biofoundry_,_London	Linear_Dilution_Pattern_V2	0.527	0.526	0.524	0.52	0.516	0.514	0.511	0.51	0.507	0.505	0.503	0.498	0.492	0.488	0.484	0.479	0.473	0.467	0.466	0.462	0.457	0.454	0.45	0.447	0.446	0.446	0.444	0.444	0.443	0.441	0.438	0.434	0.431	0.429	0.427	0.426
E05	Sample	Dilution_10%	0.1	DMSO	Lycopene	Standard_Development	Run090	Standard_Measurement	Plate_01	Clariostar_Study	MB	Biofoundry_,_London	Linear_Dilution_Pattern_V2	0.192	0.188	0.185	0.181	0.178	0.174	0.172	0.17	0.166	0.164	0.161	0.158	0.153	0.148	0.147	0.144	0.141	0.138	0.137	0.135	0.134	0.133	0.132	0.132	0.133	0.133	0.133	0.134	0.135	0.134	0.134	0.134	0.134	0.134	0.134	0.135
E06	Sample	Dilution_90%	0.9	DMSO	Lycopene	Standard_Development	Run090	Standard_Measurement	Plate_01	Clariostar_Study	MB	Biofoundry_,_London	Linear_Dilution_Pattern_V2	0.965	0.965	0.962	0.958	0.952	0.949	0.95	0.95	0.951	0.958	0.955	0.952	0.943	0.934	0.93	0.923	0.913	0.904	0.896	0.889	0.884	0.88	0.877	0.879	0.882	0.885	0.89	0.899	0.904	0.906	0.905	0.902	0.901	0.903	0.907	0.917
E07	Sample	Dilution_70%	0.7	DMSO	Lycopene	Standard_Development	Run090	Standard_Measurement	Plate_01	Clariostar_Study	MB	Biofoundry_,_London	Linear_Dilution_Pattern_V2	0.81	0.81	0.805	0.801	0.8	0.797	0.794	0.797	0.795	0.796	0.795	0.792	0.784	0.778	0.769	0.765	0.756	0.748	0.742	0.737	0.732	0.727	0.724	0.723	0.724	0.726	0.73	0.733	0.737	0.738	0.736	0.734	0.732	0.731	0.733	0.738
E08	Sample	Dilution_50%	0.5	DMSO	Lycopene	Standard_Development	Run090	Standard_Measurement	Plate_01	Clariostar_Study	MB	Biofoundry_,_London	Linear_Dilution_Pattern_V2	0.617	0.618	0.614	0.608	0.604	0.6	0.597	0.597	0.596	0.597	0.595	0.591	0.583	0.575	0.571	0.566	0.56	0.554	0.551	0.546	0.542	0.538	0.535	0.534	0.534	0.535	0.537	0.54	0.542	0.542	0.54	0.538	0.535	0.534	0.535	0.539
E09	Sample	Dilution_30%	0.3	DMSO	Lycopene	Standard_Development	Run090	Standard_Measurement	Plate_01	Clariostar_Study	MB	Biofoundry_,_London	Linear_Dilution_Pattern_V2	0.407	0.405	0.402	0.399	0.395	0.391	0.389	0.387	0.387	0.384	0.38	0.378	0.371	0.366	0.362	0.358	0.354	0.35	0.347	0.344	0.341	0.339	0.337	0.336	0.336	0.338	0.339	0.34	0.342	0.341	0.34	0.339	0.338	0.337	0.337	0.339
E10	Sample	Dilution_10%	0.1	DMSO	Lycopene	Standard_Development	Run090	Standard_Measurement	Plate_01	Clariostar_Study	MB	Biofoundry_,_London	Linear_Dilution_Pattern_V2	0.213	0.211	0.207	0.204	0.201	0.197	0.194	0.192	0.19	0.187	0.183	0.179	0.175	0.171	0.169	0.166	0.163	0.16	0.159	0.157	0.155	0.154	0.153	0.154	0.153	0.153	0.153	0.153	0.154	0.153	0.152	0.152	0.151	0.151	0.151	0.151
E11	Blank	DMSO_Blank	NA	DMSO	NA	Standard_Development	Run090	Standard_Measurement	Plate_01	Clariostar_Study	MB	Biofoundry_,_London	Linear_Dilution_Pattern_V2	0.098	0.094	0.09	0.086	0.084	0.08	0.078	0.076	0.071	0.068	0.064	0.061	0.057	0.054	0.053	0.051	0.047	0.046	0.046	0.045	0.044	0.044	0.043	0.043	0.043	0.043	0.042	0.042	0.043	0.042	0.042	0.042	0.041	0.041	0.041	0.041
E12	Blank	DMSO_Blank	NA	DMSO	NA	Standard_Development	Run090	Standard_Measurement	Plate_01	Clariostar_Study	MB	Biofoundry_,_London	Linear_Dilution_Pattern_V2	0.098	0.095	0.091	0.087	0.084	0.08	0.077	0.075	0.071	0.068	0.064	0.061	0.057	0.053	0.051	0.05	0.047	0.045	0.045	0.045	0.043	0.043	0.043	0.043	0.041	0.042	0.042	0.042	0.042	0.041	0.041	0.041	0.041	0.04	0.04	0.04
F01	Sample	Dilution_90%	0.9	DMSO	Lycopene	Standard_Development	Run090	Standard_Measurement	Plate_01	Clariostar_Study	MB	Biofoundry_,_London	Linear_Dilution_Pattern_V2	0.961	0.964	0.962	0.959	0.952	0.949	0.947	0.952	0.948	0.951	0.954	0.952	0.944	0.931	0.924	0.917	0.907	0.902	0.895	0.888	0.881	0.878	0.875	0.873	0.877	0.881	0.888	0.895	0.9	0.904	0.903	0.9	0.898	0.899	0.903	0.912
F02	Sample	Dilution_70%	0.7	DMSO	Lycopene	Standard_Development	Run090	Standard_Measurement	Plate_01	Clariostar_Study	MB	Biofoundry_,_London	Linear_Dilution_Pattern_V2	0.857	0.86	0.855	0.849	0.847	0.843	0.84	0.84	0.842	0.841	0.84	0.838	0.828	0.818	0.813	0.807	0.797	0.79	0.786	0.78	0.772	0.768	0.763	0.761	0.764	0.766	0.767	0.77	0.771	0.771	0.77	0.765	0.762	0.761	0.762	0.767
F03	Sample	Dilution_50%	0.5	DMSO	Lycopene	Standard_Development	Run090	Standard_Measurement	Plate_01	Clariostar_Study	MB	Biofoundry_,_London	Linear_Dilution_Pattern_V2	0.652	0.653	0.649	0.645	0.641	0.638	0.634	0.634	0.631	0.632	0.631	0.628	0.62	0.612	0.607	0.602	0.595	0.589	0.584	0.58	0.575	0.571	0.567	0.565	0.566	0.567	0.568	0.568	0.57	0.569	0.567	0.564	0.561	0.558	0.558	0.56
F04	Sample	Dilution_30%	0.3	DMSO	Lycopene	Standard_Development	Run090	Standard_Measurement	Plate_01	Clariostar_Study	MB	Biofoundry_,_London	Linear_Dilution_Pattern_V2	0.626	0.625	0.622	0.621	0.618	0.615	0.612	0.609	0.606	0.605	0.603	0.598	0.592	0.586	0.58	0.577	0.573	0.567	0.563	0.559	0.553	0.548	0.545	0.54	0.537	0.535	0.534	0.532	0.529	0.526	0.522	0.517	0.512	0.507	0.503	0.5
F05	Sample	Dilution_10%	0.1	DMSO	Lycopene	Standard_Development	Run090	Standard_Measurement	Plate_01	Clariostar_Study	MB	Biofoundry_,_London	Linear_Dilution_Pattern_V2	0.191	0.188	0.184	0.181	0.179	0.175	0.172	0.171	0.167	0.164	0.161	0.157	0.153	0.149	0.147	0.144	0.14	0.138	0.137	0.135	0.134	0.133	0.133	0.132	0.132	0.133	0.134	0.134	0.135	0.134	0.134	0.134	0.133	0.133	0.134	0.135
F06	Sample	Dilution_90%	0.9	DMSO	Lycopene	Standard_Development	Run090	Standard_Measurement	Plate_01	Clariostar_Study	MB	Biofoundry_,_London	Linear_Dilution_Pattern_V2	0.973	0.979	0.975	0.971	0.966	0.962	0.958	0.964	0.963	0.964	0.964	0.964	0.957	0.946	0.939	0.935	0.923	0.911	0.908	0.901	0.894	0.891	0.89	0.89	0.89	0.897	0.904	0.909	0.914	0.917	0.918	0.916	0.914	0.914	0.919	0.929
F07	Sample	Dilution_70%	0.7	DMSO	Lycopene	Standard_Development	Run090	Standard_Measurement	Plate_01	Clariostar_Study	MB	Biofoundry_,_London	Linear_Dilution_Pattern_V2	0.804	0.8	0.798	0.796	0.792	0.786	0.784	0.786	0.786	0.788	0.785	0.784	0.774	0.766	0.761	0.755	0.747	0.738	0.732	0.73	0.724	0.72	0.715	0.715	0.716	0.719	0.721	0.726	0.732	0.732	0.731	0.726	0.725	0.724	0.728	0.734
F08	Sample	Dilution_50%	0.5	DMSO	Lycopene	Standard_Development	Run090	Standard_Measurement	Plate_01	Clariostar_Study	MB	Biofoundry_,_London	Linear_Dilution_Pattern_V2	0.567	0.566	0.561	0.557	0.554	0.551	0.547	0.547	0.547	0.547	0.545	0.542	0.534	0.528	0.524	0.518	0.512	0.506	0.503	0.498	0.494	0.491	0.489	0.489	0.49	0.492	0.495	0.499	0.501	0.502	0.501	0.499	0.499	0.498	0.5	0.504
F09	Sample	Dilution_30%	0.3	DMSO	Lycopene	Standard_Development	Run090	Standard_Measurement	Plate_01	Clariostar_Study	MB	Biofoundry_,_London	Linear_Dilution_Pattern_V2	0.374	0.372	0.368	0.364	0.36	0.357	0.354	0.353	0.35	0.348	0.346	0.342	0.337	0.332	0.328	0.324	0.319	0.315	0.313	0.31	0.308	0.306	0.305	0.305	0.306	0.307	0.309	0.311	0.313	0.313	0.313	0.312	0.311	0.311	0.312	0.315
F10	Sample	Dilution_10%	0.1	DMSO	Lycopene	Standard_Development	Run090	Standard_Measurement	Plate_01	Clariostar_Study	MB	Biofoundry_,_London	Linear_Dilution_Pattern_V2	0.181	0.178	0.174	0.17	0.168	0.163	0.161	0.16	0.156	0.153	0.15	0.145	0.142	0.138	0.136	0.133	0.13	0.127	0.126	0.125	0.123	0.122	0.121	0.122	0.122	0.123	0.124	0.124	0.125	0.125	0.125	0.126	0.125	0.125	0.126	0.127
F11	Blank	DMSO	NA	DMSO	NA	Standard_Development	Run090	Standard_Measurement	Plate_01	Clariostar_Study	MB	Biofoundry_,_London	Linear_Dilution_Pattern_V2	0.102	0.099	0.095	0.091	0.089	0.085	0.082	0.08	0.076	0.072	0.069	0.065	0.062	0.058	0.056	0.054	0.052	0.05	0.049	0.049	0.047	0.047	0.046	0.046	0.045	0.045	0.044	0.045	0.044	0.044	0.043	0.044	0.043	0.043	0.043	0.042
F12	Blank	DMSO	NA	DMSO	NA	Standard_Development	Run090	Standard_Measurement	Plate_01	Clariostar_Study	MB	Biofoundry_,_London	Linear_Dilution_Pattern_V2	0.103	0.1	0.095	0.091	0.088	0.085	0.081	0.079	0.075	0.071	0.067	0.063	0.06	0.056	0.054	0.052	0.05	0.047	0.047	0.045	0.045	0.045	0.044	0.044	0.043	0.043	0.043	0.043	0.043	0.043	0.042	0.043	0.042	0.041	0.041	0.041
G01	Sample	Dilution_85%	0.85	DMSO	Lycopene	Standard_Development	Run090	Standard_Measurement	Plate_01	Clariostar_Study	MB	Biofoundry_,_London	Linear_Dilution_Pattern_V2	0.936	0.936	0.936	0.931	0.925	0.923	0.921	0.925	0.921	0.923	0.926	0.922	0.912	0.903	0.893	0.89	0.881	0.873	0.869	0.86	0.853	0.85	0.846	0.846	0.847	0.85	0.855	0.861	0.867	0.869	0.867	0.863	0.861	0.862	0.865	0.873
G02	Sample	Dilution_65%	0.65	DMSO	Lycopene	Standard_Development	Run090	Standard_Measurement	Plate_01	Clariostar_Study	MB	Biofoundry_,_London	Linear_Dilution_Pattern_V2	0.718	0.718	0.715	0.711	0.708	0.705	0.701	0.702	0.7	0.7	0.697	0.693	0.69	0.682	0.675	0.668	0.662	0.655	0.649	0.645	0.639	0.635	0.633	0.632	0.632	0.635	0.64	0.644	0.648	0.647	0.646	0.644	0.642	0.643	0.645	0.651
G03	Sample	Dilution_45%	0.45	DMSO	Lycopene	Standard_Development	Run090	Standard_Measurement	Plate_01	Clariostar_Study	MB	Biofoundry_,_London	Linear_Dilution_Pattern_V2	0.611	0.611	0.607	0.603	0.599	0.596	0.593	0.591	0.591	0.59	0.588	0.583	0.577	0.571	0.566	0.561	0.555	0.55	0.545	0.541	0.536	0.533	0.529	0.527	0.528	0.528	0.53	0.532	0.532	0.531	0.53	0.526	0.523	0.521	0.521	0.523
G04	Sample	Dilution_25%	0.25	DMSO	Lycopene	Standard_Development	Run090	Standard_Measurement	Plate_01	Clariostar_Study	MB	Biofoundry_,_London	Linear_Dilution_Pattern_V2	0.319	0.316	0.313	0.309	0.305	0.301	0.299	0.297	0.294	0.293	0.291	0.287	0.282	0.277	0.274	0.271	0.266	0.262	0.261	0.258	0.255	0.254	0.253	0.253	0.254	0.255	0.256	0.258	0.26	0.261	0.26	0.26	0.26	0.259	0.261	0.263
G05	Sample	Dilution_05%	0.0499999999999999	DMSO	Lycopene	Standard_Development	Run090	Standard_Measurement	Plate_01	Clariostar_Study	MB	Biofoundry_,_London	Linear_Dilution_Pattern_V2	0.138	0.136	0.131	0.128	0.126	0.122	0.119	0.116	0.114	0.111	0.108	0.104	0.1	0.097	0.095	0.093	0.089	0.087	0.086	0.085	0.084	0.083	0.083	0.083	0.083	0.083	0.084	0.084	0.085	0.084	0.084	0.085	0.085	0.084	0.085	0.086
G06	Sample	Dilution_85%	0.85	DMSO	Lycopene	Standard_Development	Run090	Standard_Measurement	Plate_01	Clariostar_Study	MB	Biofoundry_,_London	Linear_Dilution_Pattern_V2	0.875	0.876	0.871	0.87	0.865	0.862	0.858	0.862	0.864	0.867	0.864	0.863	0.856	0.844	0.839	0.831	0.824	0.815	0.809	0.804	0.8	0.795	0.792	0.79	0.794	0.8	0.807	0.814	0.818	0.821	0.819	0.819	0.82	0.82	0.825	0.835
G07	Sample	Dilution_65%	0.65	DMSO	Lycopene	Standard_Development	Run090	Standard_Measurement	Plate_01	Clariostar_Study	MB	Biofoundry_,_London	Linear_Dilution_Pattern_V2	0.701	0.702	0.697	0.691	0.689	0.685	0.682	0.682	0.683	0.686	0.684	0.681	0.674	0.666	0.659	0.653	0.649	0.64	0.635	0.63	0.626	0.622	0.619	0.62	0.623	0.626	0.628	0.634	0.636	0.638	0.638	0.637	0.636	0.636	0.638	0.644
G08	Sample	Dilution_45%	0.45	DMSO	Lycopene	Standard_Development	Run090	Standard_Measurement	Plate_01	Clariostar_Study	MB	Biofoundry_,_London	Linear_Dilution_Pattern_V2	0.505	0.506	0.501	0.497	0.494	0.491	0.487	0.487	0.486	0.486	0.485	0.481	0.474	0.469	0.464	0.458	0.454	0.448	0.445	0.443	0.438	0.435	0.433	0.433	0.435	0.438	0.44	0.443	0.446	0.446	0.446	0.445	0.444	0.444	0.445	0.45
G09	Sample	Dilution_25%	0.25	DMSO	Lycopene	Standard_Development	Run090	Standard_Measurement	Plate_01	Clariostar_Study	MB	Biofoundry_,_London	Linear_Dilution_Pattern_V2	0.312	0.31	0.306	0.301	0.298	0.294	0.292	0.291	0.288	0.287	0.284	0.281	0.276	0.271	0.268	0.265	0.26	0.257	0.254	0.253	0.25	0.249	0.249	0.248	0.249	0.25	0.252	0.254	0.256	0.257	0.257	0.257	0.256	0.256	0.257	0.26
G10	Sample	Dilution_05%	0.0499999999999999	DMSO	Lycopene	Standard_Development	Run090	Standard_Measurement	Plate_01	Clariostar_Study	MB	Biofoundry_,_London	Linear_Dilution_Pattern_V2	0.137	0.135	0.13	0.127	0.124	0.12	0.117	0.116	0.112	0.109	0.106	0.102	0.098	0.094	0.092	0.091	0.088	0.086	0.085	0.084	0.083	0.082	0.082	0.082	0.082	0.082	0.083	0.083	0.084	0.084	0.084	0.084	0.084	0.083	0.084	0.085
G11	Blank	DMSO_Blank	NA	DMSO	NA	Standard_Development	Run090	Standard_Measurement	Plate_01	Clariostar_Study	MB	Biofoundry_,_London	Linear_Dilution_Pattern_V2	0.096	0.093	0.089	0.085	0.082	0.078	0.076	0.074	0.07	0.068	0.064	0.06	0.057	0.053	0.052	0.05	0.047	0.046	0.045	0.044	0.043	0.043	0.042	0.043	0.042	0.042	0.042	0.041	0.042	0.041	0.041	0.042	0.041	0.04	0.04	0.04
G12	Blank	DMSO_Blank	NA	DMSO	NA	Standard_Development	Run090	Standard_Measurement	Plate_01	Clariostar_Study	MB	Biofoundry_,_London	Linear_Dilution_Pattern_V2	0.094	0.091	0.087	0.083	0.081	0.076	0.074	0.072	0.069	0.065	0.062	0.058	0.054	0.051	0.05	0.048	0.045	0.043	0.042	0.042	0.041	0.041	0.04	0.041	0.04	0.04	0.04	0.039	0.04	0.04	0.04	0.04	0.04	0.039	0.039	0.038
H01	Sample	Dilution_85%	0.85	DMSO	Lycopene	Standard_Development	Run090	Standard_Measurement	Plate_01	Clariostar_Study	MB	Biofoundry_,_London	Linear_Dilution_Pattern_V2	0.908	0.907	0.905	0.901	0.896	0.892	0.889	0.89	0.894	0.893	0.893	0.89	0.879	0.868	0.863	0.855	0.847	0.837	0.834	0.827	0.819	0.816	0.814	0.812	0.813	0.82	0.824	0.83	0.833	0.836	0.835	0.831	0.83	0.829	0.833	0.843
H02	Sample	Dilution_65%	0.65	DMSO	Lycopene	Standard_Development	Run090	Standard_Measurement	Plate_01	Clariostar_Study	MB	Biofoundry_,_London	Linear_Dilution_Pattern_V2	0.708	0.708	0.703	0.698	0.694	0.69	0.687	0.687	0.687	0.686	0.688	0.683	0.674	0.667	0.661	0.656	0.651	0.641	0.636	0.632	0.627	0.624	0.621	0.621	0.622	0.624	0.627	0.632	0.635	0.636	0.635	0.632	0.63	0.629	0.633	0.638
H03	Sample	Dilution_45%	0.45	DMSO	Lycopene	Standard_Development	Run090	Standard_Measurement	Plate_01	Clariostar_Study	MB	Biofoundry_,_London	Linear_Dilution_Pattern_V2	0.511	0.512	0.505	0.504	0.501	0.496	0.493	0.493	0.491	0.49	0.488	0.484	0.478	0.471	0.468	0.462	0.456	0.452	0.449	0.445	0.441	0.439	0.435	0.434	0.436	0.438	0.44	0.443	0.444	0.446	0.446	0.443	0.442	0.441	0.443	0.447
H04	Sample	Dilution_25%	0.25	DMSO	Lycopene	Standard_Development	Run090	Standard_Measurement	Plate_01	Clariostar_Study	MB	Biofoundry_,_London	Linear_Dilution_Pattern_V2	0.316	0.315	0.31	0.307	0.303	0.299	0.296	0.295	0.292	0.291	0.288	0.284	0.279	0.273	0.269	0.266	0.262	0.258	0.256	0.254	0.252	0.251	0.249	0.25	0.25	0.252	0.254	0.255	0.257	0.257	0.257	0.257	0.257	0.257	0.258	0.26
H05	Sample	Dilution_05%	0.0499999999999999	DMSO	Lycopene	Standard_Development	Run090	Standard_Measurement	Plate_01	Clariostar_Study	MB	Biofoundry_,_London	Linear_Dilution_Pattern_V2	0.147	0.144	0.14	0.136	0.133	0.13	0.126	0.125	0.121	0.119	0.115	0.111	0.107	0.103	0.1	0.098	0.095	0.093	0.092	0.09	0.089	0.089	0.088	0.088	0.088	0.088	0.088	0.088	0.089	0.089	0.089	0.089	0.088	0.088	0.088	0.088
H06	Sample	Dilution_85%	0.85	DMSO	Lycopene	Standard_Development	Run090	Standard_Measurement	Plate_01	Clariostar_Study	MB	Biofoundry_,_London	Linear_Dilution_Pattern_V2	0.854	0.855	0.85	0.847	0.845	0.839	0.838	0.839	0.838	0.843	0.844	0.842	0.832	0.822	0.815	0.81	0.802	0.796	0.788	0.782	0.777	0.773	0.77	0.769	0.774	0.782	0.785	0.793	0.797	0.8	0.802	0.8	0.8	0.803	0.808	0.819
H07	Sample	Dilution_65%	0.65	DMSO	Lycopene	Standard_Development	Run090	Standard_Measurement	Plate_01	Clariostar_Study	MB	Biofoundry_,_London	Linear_Dilution_Pattern_V2	0.682	0.683	0.68	0.677	0.671	0.666	0.664	0.665	0.666	0.668	0.665	0.663	0.657	0.648	0.642	0.638	0.63	0.623	0.619	0.614	0.609	0.605	0.603	0.603	0.605	0.608	0.613	0.617	0.62	0.623	0.623	0.621	0.619	0.62	0.623	0.629
H08	Sample	Dilution_45%	0.45	DMSO	Lycopene	Standard_Development	Run090	Standard_Measurement	Plate_01	Clariostar_Study	MB	Biofoundry_,_London	Linear_Dilution_Pattern_V2	0.496	0.493	0.491	0.487	0.483	0.479	0.476	0.476	0.476	0.474	0.471	0.468	0.462	0.455	0.45	0.447	0.44	0.436	0.432	0.428	0.425	0.423	0.421	0.421	0.422	0.424	0.427	0.43	0.432	0.433	0.433	0.433	0.432	0.432	0.434	0.438
H09	Sample	Dilution_25%	0.25	DMSO	Lycopene	Standard_Development	Run090	Standard_Measurement	Plate_01	Clariostar_Study	MB	Biofoundry_,_London	Linear_Dilution_Pattern_V2	0.321	0.318	0.316	0.311	0.308	0.304	0.301	0.299	0.297	0.296	0.292	0.288	0.284	0.279	0.275	0.272	0.267	0.264	0.262	0.26	0.258	0.256	0.255	0.255	0.255	0.257	0.258	0.26	0.261	0.262	0.262	0.261	0.261	0.26	0.263	0.265
H10	Sample	Dilution_05%	0.0499999999999999	DMSO	Lycopene	Standard_Development	Run090	Standard_Measurement	Plate_01	Clariostar_Study	MB	Biofoundry_,_London	Linear_Dilution_Pattern_V2	0.133	0.131	0.126	0.123	0.121	0.117	0.115	0.113	0.109	0.106	0.103	0.1	0.095	0.091	0.09	0.088	0.085	0.083	0.082	0.081	0.079	0.079	0.079	0.079	0.079	0.08	0.08	0.08	0.081	0.081	0.081	0.081	0.082	0.081	0.082	0.083
H11	Blank	DMSO_Blank	NA	DMSO	NA	Standard_Development	Run090	Standard_Measurement	Plate_01	Clariostar_Study	MB	Biofoundry_,_London	Linear_Dilution_Pattern_V2	0.105	0.102	0.099	0.096	0.093	0.09	0.086	0.084	0.081	0.076	0.073	0.07	0.066	0.063	0.061	0.058	0.056	0.054	0.053	0.052	0.051	0.05	0.05	0.05	0.049	0.049	0.048	0.048	0.048	0.048	0.047	0.047	0.046	0.046	0.045	0.045
H12	Blank	DMSO_Blank	NA	DMSO	NA	Standard_Development	Run090	Standard_Measurement	Plate_01	Clariostar_Study	MB	Biofoundry_,_London	Linear_Dilution_Pattern_V2	0.098	0.095	0.09	0.086	0.084	0.08	0.078	0.076	0.071	0.068	0.064	0.059	0.056	0.052	0.051	0.049	0.046	0.044	0.044	0.043	0.042	0.042	0.041	0.042	0.041	0.041	0.04	0.04	0.041	0.04	0.041	0.04	0.04	0.04	0.039	0.039
[truncated: 122 more columns]
