# Supplementary material for: Construction of a Calibration Curve for Lycopene on a Liquid-Handling Platform—Wider Lessons for the Development of Automated Dilution Protocols
Source: ACS Synth Biol. 2024 Aug 3;13(8):2357–75. doi: 10.1021/acssynbio.4c00031 (PMC11334188; doi:10.1021/acssynbio.4c00031)
Supplement: Supplementary file 2 — sb4c00031_si_002.zip [file sb4c00031_si_002.zip › AggregatedData/Run090/Plate_01/Clariostar_Study/Clariostar_B-Measurement_02/001.csv]

Well	Content	Label	Dilution	Solvent	Solute	Project	Run	Step	Container	Study	Author	Institution	Comment	OD350	OD352	OD354	OD356	OD358	OD360	OD362	OD364	OD366	OD368	OD370	OD372	OD374	OD376	OD378	OD380	OD382	OD384	OD386	OD388	OD390	OD392	OD394	OD396	OD398	OD400	OD402	OD404	OD406	OD408	OD410	OD412	OD414	OD416	OD418	OD420
A01	Sample	Dilution_100%	1.0	DMSO	Lycopene	Standard_Development	Run090	Standard_Measurement	Plate_01	Clariostar_Study	MB	Biofoundry_,_London	Linear_Dilution_Pattern_V2	0.967	0.965	0.963	0.959	0.954	0.948	0.948	0.95	0.954	0.957	0.958	0.952	0.947	0.932	0.926	0.917	0.908	0.903	0.896	0.89	0.885	0.879	0.879	0.88	0.884	0.893	0.902	0.913	0.92	0.925	0.926	0.928	0.927	0.933	0.943	0.957
A02	Sample	Dilution_80%	0.8	DMSO	Lycopene	Standard_Development	Run090	Standard_Measurement	Plate_01	Clariostar_Study	MB	Biofoundry_,_London	Linear_Dilution_Pattern_V2	0.834	0.832	0.83	0.826	0.822	0.818	0.817	0.817	0.817	0.818	0.815	0.812	0.803	0.791	0.788	0.778	0.771	0.766	0.758	0.752	0.746	0.744	0.742	0.741	0.744	0.749	0.755	0.761	0.766	0.766	0.766	0.767	0.766	0.767	0.772	0.783
A03	Sample	Dilution_60%	0.6	DMSO	Lycopene	Standard_Development	Run090	Standard_Measurement	Plate_01	Clariostar_Study	MB	Biofoundry_,_London	Linear_Dilution_Pattern_V2	0.675	0.675	0.673	0.668	0.663	0.661	0.659	0.658	0.658	0.659	0.655	0.651	0.643	0.636	0.63	0.622	0.616	0.611	0.608	0.601	0.596	0.593	0.59	0.59	0.591	0.594	0.598	0.601	0.604	0.606	0.604	0.602	0.602	0.602	0.605	0.61
A04	Sample	Dilution_40%	0.4	DMSO	Lycopene	Standard_Development	Run090	Standard_Measurement	Plate_01	Clariostar_Study	MB	Biofoundry_,_London	Linear_Dilution_Pattern_V2	0.453	0.452	0.449	0.444	0.442	0.438	0.435	0.433	0.431	0.429	0.427	0.424	0.417	0.409	0.407	0.401	0.395	0.391	0.387	0.384	0.381	0.379	0.379	0.377	0.38	0.382	0.384	0.387	0.389	0.389	0.389	0.389	0.389	0.389	0.392	0.395
A05	Sample	Dilution_20%	0.2	DMSO	Lycopene	Standard_Development	Run090	Standard_Measurement	Plate_01	Clariostar_Study	MB	Biofoundry_,_London	Linear_Dilution_Pattern_V2	0.278	0.275	0.271	0.266	0.264	0.26	0.258	0.256	0.252	0.25	0.247	0.242	0.237	0.232	0.23	0.226	0.221	0.218	0.217	0.214	0.213	0.212	0.211	0.211	0.211	0.214	0.214	0.215	0.216	0.217	0.217	0.217	0.217	0.217	0.218	0.221
A06	Sample	Dilution_100%	1.0	DMSO	Lycopene	Standard_Development	Run090	Standard_Measurement	Plate_01	Clariostar_Study	MB	Biofoundry_,_London	Linear_Dilution_Pattern_V2	1.175	1.174	1.18	1.176	1.177	1.168	1.165	1.165	1.17	1.176	1.175	1.175	1.167	1.151	1.148	1.134	1.13	1.122	1.117	1.109	1.103	1.097	1.094	1.093	1.098	1.105	1.115	1.123	1.127	1.13	1.13	1.129	1.13	1.132	1.139	1.153
A07	Sample	Dilution_80%	0.8	DMSO	Lycopene	Standard_Development	Run090	Standard_Measurement	Plate_01	Clariostar_Study	MB	Biofoundry_,_London	Linear_Dilution_Pattern_V2	0.812	0.812	0.81	0.806	0.802	0.798	0.796	0.797	0.799	0.802	0.799	0.796	0.79	0.78	0.774	0.764	0.758	0.754	0.748	0.741	0.737	0.731	0.73	0.731	0.733	0.738	0.745	0.752	0.758	0.761	0.763	0.761	0.761	0.763	0.769	0.779
A08	Sample	Dilution_60%	0.6	DMSO	Lycopene	Standard_Development	Run090	Standard_Measurement	Plate_01	Clariostar_Study	MB	Biofoundry_,_London	Linear_Dilution_Pattern_V2	0.649	0.646	0.645	0.64	0.637	0.632	0.629	0.629	0.63	0.631	0.627	0.623	0.617	0.609	0.604	0.595	0.589	0.585	0.58	0.576	0.572	0.567	0.567	0.565	0.566	0.571	0.576	0.58	0.584	0.585	0.583	0.585	0.584	0.584	0.588	0.594
A09	Sample	Dilution_40%	0.4	DMSO	Lycopene	Standard_Development	Run090	Standard_Measurement	Plate_01	Clariostar_Study	MB	Biofoundry_,_London	Linear_Dilution_Pattern_V2	0.448	0.446	0.442	0.438	0.435	0.432	0.429	0.427	0.426	0.424	0.421	0.418	0.412	0.405	0.402	0.396	0.392	0.387	0.385	0.38	0.377	0.375	0.374	0.373	0.375	0.378	0.38	0.384	0.386	0.387	0.387	0.387	0.387	0.386	0.39	0.394
A10	Sample	Dilution_20%	0.2	DMSO	Lycopene	Standard_Development	Run090	Standard_Measurement	Plate_01	Clariostar_Study	MB	Biofoundry_,_London	Linear_Dilution_Pattern_V2	0.269	0.266	0.261	0.257	0.255	0.251	0.248	0.247	0.244	0.241	0.238	0.235	0.23	0.225	0.222	0.218	0.214	0.211	0.21	0.208	0.206	0.205	0.204	0.204	0.205	0.206	0.207	0.208	0.21	0.211	0.21	0.211	0.212	0.211	0.213	0.215
A11	Blank	DMSO_Blank	NA	DMSO	NA	Standard_Development	Run090	Standard_Measurement	Plate_01	Clariostar_Study	MB	Biofoundry_,_London	Linear_Dilution_Pattern_V2	0.103	0.099	0.095	0.092	0.09	0.086	0.083	0.081	0.077	0.073	0.07	0.066	0.063	0.059	0.058	0.055	0.053	0.05	0.049	0.049	0.048	0.047	0.046	0.046	0.046	0.046	0.045	0.045	0.045	0.044	0.044	0.044	0.045	0.044	0.043	0.043
A12	Blank	DMSO_Blank	NA	DMSO	NA	Standard_Development	Run090	Standard_Measurement	Plate_01	Clariostar_Study	MB	Biofoundry_,_London	Linear_Dilution_Pattern_V2	0.103	0.1	0.096	0.092	0.09	0.086	0.084	0.081	0.077	0.073	0.069	0.066	0.061	0.058	0.057	0.054	0.052	0.05	0.048	0.048	0.047	0.047	0.046	0.045	0.045	0.044	0.044	0.044	0.044	0.043	0.043	0.043	0.043	0.043	0.042	0.042
B01	Sample	Dilution_100%	1.0	DMSO	Lycopene	Standard_Development	Run090	Standard_Measurement	Plate_01	Clariostar_Study	MB	Biofoundry_,_London	Linear_Dilution_Pattern_V2	0.973	0.971	0.97	0.966	0.961	0.954	0.954	0.956	0.958	0.966	0.968	0.965	0.956	0.942	0.936	0.926	0.919	0.911	0.904	0.898	0.893	0.89	0.89	0.892	0.896	0.902	0.914	0.924	0.933	0.939	0.939	0.939	0.942	0.946	0.953	0.969
B02	Sample	Dilution_80%	0.8	DMSO	Lycopene	Standard_Development	Run090	Standard_Measurement	Plate_01	Clariostar_Study	MB	Biofoundry_,_London	Linear_Dilution_Pattern_V2	0.831	0.829	0.827	0.822	0.819	0.814	0.816	0.818	0.816	0.817	0.817	0.814	0.806	0.798	0.791	0.782	0.775	0.769	0.765	0.758	0.751	0.748	0.746	0.746	0.749	0.755	0.761	0.768	0.772	0.775	0.773	0.774	0.774	0.775	0.78	0.79
B03	Sample	Dilution_60%	0.6	DMSO	Lycopene	Standard_Development	Run090	Standard_Measurement	Plate_01	Clariostar_Study	MB	Biofoundry_,_London	Linear_Dilution_Pattern_V2	0.855	0.854	0.854	0.85	0.845	0.843	0.841	0.841	0.839	0.841	0.837	0.829	0.824	0.817	0.813	0.804	0.799	0.794	0.788	0.781	0.774	0.768	0.764	0.762	0.761	0.762	0.763	0.765	0.765	0.762	0.76	0.756	0.753	0.751	0.75	0.752
B04	Sample	Dilution_40%	0.4	DMSO	Lycopene	Standard_Development	Run090	Standard_Measurement	Plate_01	Clariostar_Study	MB	Biofoundry_,_London	Linear_Dilution_Pattern_V2	0.477	0.474	0.472	0.466	0.464	0.46	0.459	0.458	0.457	0.455	0.451	0.446	0.441	0.434	0.43	0.425	0.421	0.417	0.413	0.409	0.405	0.403	0.401	0.4	0.402	0.403	0.406	0.408	0.41	0.411	0.41	0.41	0.409	0.408	0.41	0.414
B05	Sample	Dilution_20%	0.2	DMSO	Lycopene	Standard_Development	Run090	Standard_Measurement	Plate_01	Clariostar_Study	MB	Biofoundry_,_London	Linear_Dilution_Pattern_V2	0.28	0.277	0.273	0.268	0.266	0.263	0.261	0.259	0.255	0.254	0.251	0.247	0.242	0.238	0.236	0.232	0.228	0.224	0.222	0.221	0.219	0.217	0.216	0.216	0.217	0.218	0.219	0.22	0.221	0.222	0.222	0.222	0.223	0.222	0.222	0.225
B06	Sample	Dilution_100%	1.0	DMSO	Lycopene	Standard_Development	Run090	Standard_Measurement	Plate_01	Clariostar_Study	MB	Biofoundry_,_London	Linear_Dilution_Pattern_V2	0.995	0.994	0.993	0.991	0.984	0.982	0.979	0.981	0.986	0.995	0.995	0.991	0.982	0.972	0.965	0.958	0.949	0.941	0.935	0.928	0.922	0.918	0.916	0.917	0.925	0.933	0.939	0.95	0.958	0.963	0.964	0.964	0.965	0.969	0.978	0.992
B07	Sample	Dilution_80%	0.8	DMSO	Lycopene	Standard_Development	Run090	Standard_Measurement	Plate_01	Clariostar_Study	MB	Biofoundry_,_London	Linear_Dilution_Pattern_V2	0.814	0.813	0.811	0.809	0.804	0.801	0.8	0.801	0.801	0.804	0.804	0.801	0.795	0.785	0.779	0.771	0.764	0.756	0.753	0.746	0.74	0.735	0.734	0.735	0.739	0.744	0.75	0.756	0.763	0.764	0.765	0.766	0.767	0.768	0.773	0.783
B08	Sample	Dilution_60%	0.6	DMSO	Lycopene	Standard_Development	Run090	Standard_Measurement	Plate_01	Clariostar_Study	MB	Biofoundry_,_London	Linear_Dilution_Pattern_V2	0.629	0.629	0.625	0.62	0.617	0.612	0.612	0.611	0.61	0.612	0.61	0.606	0.6	0.592	0.587	0.58	0.574	0.569	0.565	0.56	0.554	0.552	0.55	0.552	0.553	0.558	0.562	0.567	0.57	0.572	0.573	0.573	0.573	0.574	0.577	0.585
B09	Sample	Dilution_40%	0.4	DMSO	Lycopene	Standard_Development	Run090	Standard_Measurement	Plate_01	Clariostar_Study	MB	Biofoundry_,_London	Linear_Dilution_Pattern_V2	0.455	0.454	0.449	0.445	0.442	0.439	0.436	0.435	0.434	0.432	0.43	0.427	0.421	0.415	0.412	0.405	0.401	0.397	0.393	0.388	0.386	0.384	0.382	0.382	0.384	0.386	0.39	0.392	0.394	0.395	0.396	0.395	0.395	0.395	0.398	0.403
B10	Sample	Dilution_20%	0.2	DMSO	Lycopene	Standard_Development	Run090	Standard_Measurement	Plate_01	Clariostar_Study	MB	Biofoundry_,_London	Linear_Dilution_Pattern_V2	0.27	0.268	0.265	0.259	0.257	0.254	0.251	0.25	0.247	0.244	0.241	0.239	0.234	0.228	0.226	0.222	0.218	0.216	0.214	0.212	0.211	0.209	0.208	0.208	0.209	0.211	0.212	0.213	0.214	0.215	0.215	0.215	0.215	0.215	0.216	0.219
B11	Blank	DMSO_Blank	NA	DMSO	NA	Standard_Development	Run090	Standard_Measurement	Plate_01	Clariostar_Study	MB	Biofoundry_,_London	Linear_Dilution_Pattern_V2	0.103	0.1	0.096	0.092	0.09	0.087	0.084	0.081	0.078	0.074	0.07	0.066	0.062	0.06	0.058	0.055	0.053	0.051	0.05	0.05	0.049	0.049	0.048	0.047	0.047	0.047	0.046	0.046	0.046	0.045	0.045	0.045	0.045	0.044	0.044	0.044
B12	Blank	DMSO_Blank	NA	DMSO	NA	Standard_Development	Run090	Standard_Measurement	Plate_01	Clariostar_Study	MB	Biofoundry_,_London	Linear_Dilution_Pattern_V2	0.1	0.097	0.093	0.089	0.087	0.084	0.081	0.079	0.075	0.07	0.066	0.064	0.059	0.056	0.055	0.052	0.051	0.049	0.047	0.046	0.046	0.046	0.045	0.044	0.044	0.044	0.044	0.043	0.043	0.043	0.043	0.043	0.043	0.042	0.042	0.042
C01	Sample	Dilution_95%	0.95	DMSO	Lycopene	Standard_Development	Run090	Standard_Measurement	Plate_01	Clariostar_Study	MB	Biofoundry_,_London	Linear_Dilution_Pattern_V2	0.959	0.962	0.962	0.956	0.952	0.946	0.946	0.948	0.951	0.956	0.953	0.95	0.945	0.93	0.925	0.916	0.908	0.902	0.896	0.892	0.884	0.879	0.876	0.878	0.883	0.888	0.895	0.904	0.91	0.912	0.916	0.915	0.913	0.916	0.923	0.934
C02	Sample	Dilution_75%	0.75	DMSO	Lycopene	Standard_Development	Run090	Standard_Measurement	Plate_01	Clariostar_Study	MB	Biofoundry_,_London	Linear_Dilution_Pattern_V2	0.777	0.777	0.774	0.768	0.766	0.76	0.758	0.758	0.757	0.762	0.76	0.757	0.749	0.737	0.734	0.725	0.716	0.71	0.706	0.699	0.693	0.69	0.688	0.687	0.691	0.696	0.702	0.706	0.71	0.712	0.712	0.713	0.71	0.711	0.716	0.725
C03	Sample	Dilution_55%	0.55	DMSO	Lycopene	Standard_Development	Run090	Standard_Measurement	Plate_01	Clariostar_Study	MB	Biofoundry_,_London	Linear_Dilution_Pattern_V2	0.705	0.703	0.702	0.696	0.695	0.69	0.687	0.686	0.686	0.686	0.683	0.679	0.672	0.665	0.66	0.653	0.645	0.64	0.635	0.63	0.624	0.62	0.617	0.615	0.615	0.616	0.617	0.621	0.62	0.621	0.619	0.616	0.612	0.611	0.611	0.615
C04	Sample	Dilution_35%	0.35	DMSO	Lycopene	Standard_Development	Run090	Standard_Measurement	Plate_01	Clariostar_Study	MB	Biofoundry_,_London	Linear_Dilution_Pattern_V2	0.483	0.481	0.479	0.476	0.472	0.468	0.464	0.463	0.462	0.461	0.458	0.455	0.448	0.442	0.438	0.432	0.427	0.424	0.42	0.416	0.412	0.409	0.407	0.406	0.406	0.407	0.408	0.408	0.409	0.41	0.407	0.406	0.404	0.403	0.403	0.405
C05	Sample	Dilution_15%	0.15	DMSO	Lycopene	Standard_Development	Run090	Standard_Measurement	Plate_01	Clariostar_Study	MB	Biofoundry_,_London	Linear_Dilution_Pattern_V2	0.355	0.354	0.351	0.346	0.344	0.34	0.338	0.336	0.334	0.331	0.327	0.324	0.321	0.315	0.312	0.307	0.304	0.301	0.298	0.296	0.293	0.291	0.289	0.287	0.286	0.285	0.284	0.282	0.281	0.28	0.278	0.276	0.274	0.271	0.27	0.269
C06	Sample	Dilution_95%	0.95	DMSO	Lycopene	Standard_Development	Run090	Standard_Measurement	Plate_01	Clariostar_Study	MB	Biofoundry_,_London	Linear_Dilution_Pattern_V2	0.91	0.91	0.91	0.904	0.901	0.896	0.894	0.898	0.9	0.905	0.908	0.904	0.896	0.884	0.878	0.867	0.859	0.854	0.849	0.842	0.837	0.83	0.83	0.831	0.838	0.845	0.854	0.863	0.868	0.874	0.876	0.875	0.877	0.879	0.886	0.9
C07	Sample	Dilution_75%	0.75	DMSO	Lycopene	Standard_Development	Run090	Standard_Measurement	Plate_01	Clariostar_Study	MB	Biofoundry_,_London	Linear_Dilution_Pattern_V2	0.914	0.917	0.913	0.909	0.904	0.9	0.898	0.9	0.899	0.903	0.901	0.9	0.892	0.881	0.875	0.87	0.859	0.854	0.849	0.841	0.834	0.828	0.826	0.824	0.824	0.825	0.831	0.833	0.835	0.833	0.833	0.83	0.827	0.824	0.826	0.832
C08	Sample	Dilution_55%	0.55	DMSO	Lycopene	Standard_Development	Run090	Standard_Measurement	Plate_01	Clariostar_Study	MB	Biofoundry_,_London	Linear_Dilution_Pattern_V2	0.627	0.626	0.622	0.618	0.614	0.61	0.608	0.608	0.607	0.607	0.605	0.602	0.597	0.587	0.582	0.576	0.569	0.564	0.561	0.555	0.551	0.548	0.545	0.546	0.546	0.548	0.551	0.555	0.558	0.558	0.557	0.556	0.555	0.555	0.557	0.562
C09	Sample	Dilution_35%	0.35	DMSO	Lycopene	Standard_Development	Run090	Standard_Measurement	Plate_01	Clariostar_Study	MB	Biofoundry_,_London	Linear_Dilution_Pattern_V2	0.415	0.411	0.408	0.405	0.401	0.397	0.393	0.392	0.391	0.39	0.387	0.384	0.377	0.371	0.368	0.362	0.358	0.354	0.351	0.347	0.345	0.343	0.341	0.341	0.342	0.346	0.347	0.349	0.351	0.352	0.352	0.351	0.351	0.351	0.353	0.357
C10	Sample	Dilution_15%	0.15	DMSO	Lycopene	Standard_Development	Run090	Standard_Measurement	Plate_01	Clariostar_Study	MB	Biofoundry_,_London	Linear_Dilution_Pattern_V2	0.223	0.22	0.216	0.212	0.21	0.205	0.203	0.201	0.199	0.196	0.192	0.189	0.184	0.179	0.178	0.173	0.171	0.168	0.166	0.165	0.163	0.162	0.161	0.162	0.162	0.163	0.164	0.165	0.166	0.167	0.166	0.166	0.167	0.167	0.168	0.17
C11	Blank	DMSO_Blank	NA	DMSO	NA	Standard_Development	Run090	Standard_Measurement	Plate_01	Clariostar_Study	MB	Biofoundry_,_London	Linear_Dilution_Pattern_V2	0.103	0.099	0.095	0.09	0.088	0.085	0.081	0.08	0.076	0.072	0.067	0.063	0.06	0.056	0.054	0.052	0.049	0.048	0.046	0.046	0.045	0.045	0.044	0.043	0.043	0.043	0.042	0.042	0.042	0.042	0.042	0.042	0.042	0.041	0.041	0.041
C12	Blank	DMSO_Blank	NA	DMSO	NA	Standard_Development	Run090	Standard_Measurement	Plate_01	Clariostar_Study	MB	Biofoundry_,_London	Linear_Dilution_Pattern_V2	0.101	0.098	0.093	0.088	0.087	0.083	0.079	0.077	0.073	0.069	0.065	0.062	0.059	0.055	0.053	0.05	0.049	0.047	0.046	0.045	0.044	0.044	0.043	0.043	0.043	0.043	0.042	0.042	0.041	0.042	0.041	0.042	0.041	0.041	0.04	0.04
D01	Sample	Dilution_95%	0.95	DMSO	Lycopene	Standard_Development	Run090	Standard_Measurement	Plate_01	Clariostar_Study	MB	Biofoundry_,_London	Linear_Dilution_Pattern_V2	1.007	1.011	1.01	1.004	0.997	0.993	0.994	0.997	1.0	1.006	1.002	0.996	0.988	0.976	0.97	0.962	0.955	0.947	0.941	0.934	0.927	0.922	0.921	0.922	0.925	0.932	0.939	0.946	0.951	0.953	0.953	0.951	0.953	0.954	0.961	0.972
D02	Sample	Dilution_75%	0.75	DMSO	Lycopene	Standard_Development	Run090	Standard_Measurement	Plate_01	Clariostar_Study	MB	Biofoundry_,_London	Linear_Dilution_Pattern_V2	0.808	0.81	0.808	0.805	0.801	0.795	0.792	0.795	0.795	0.798	0.797	0.792	0.784	0.772	0.768	0.759	0.753	0.748	0.741	0.736	0.73	0.724	0.722	0.722	0.725	0.728	0.733	0.739	0.744	0.745	0.744	0.744	0.743	0.744	0.747	0.755
D03	Sample	Dilution_55%	0.55	DMSO	Lycopene	Standard_Development	Run090	Standard_Measurement	Plate_01	Clariostar_Study	MB	Biofoundry_,_London	Linear_Dilution_Pattern_V2	0.61	0.609	0.605	0.599	0.598	0.594	0.59	0.591	0.59	0.589	0.588	0.585	0.578	0.569	0.565	0.559	0.553	0.547	0.543	0.538	0.533	0.531	0.529	0.527	0.529	0.532	0.535	0.539	0.542	0.542	0.542	0.541	0.541	0.54	0.542	0.547
D04	Sample	Dilution_35%	0.35	DMSO	Lycopene	Standard_Development	Run090	Standard_Measurement	Plate_01	Clariostar_Study	MB	Biofoundry_,_London	Linear_Dilution_Pattern_V2	0.58	0.579	0.577	0.572	0.571	0.566	0.564	0.563	0.561	0.56	0.558	0.555	0.548	0.541	0.538	0.532	0.527	0.523	0.519	0.515	0.509	0.506	0.503	0.501	0.5	0.499	0.499	0.499	0.498	0.497	0.493	0.489	0.486	0.484	0.483	0.484
D05	Sample	Dilution_15%	0.15	DMSO	Lycopene	Standard_Development	Run090	Standard_Measurement	Plate_01	Clariostar_Study	MB	Biofoundry_,_London	Linear_Dilution_Pattern_V2	0.246	0.243	0.239	0.235	0.232	0.228	0.226	0.224	0.222	0.219	0.215	0.212	0.207	0.202	0.2	0.196	0.193	0.19	0.188	0.187	0.185	0.183	0.183	0.182	0.183	0.184	0.184	0.184	0.185	0.186	0.185	0.185	0.185	0.185	0.185	0.186
D06	Sample	Dilution_95%	0.95	DMSO	Lycopene	Standard_Development	Run090	Standard_Measurement	Plate_01	Clariostar_Study	MB	Biofoundry_,_London	Linear_Dilution_Pattern_V2	0.997	1.0	1.0	0.995	0.991	0.987	0.984	0.987	0.99	0.998	0.999	0.992	0.987	0.975	0.97	0.957	0.95	0.941	0.934	0.93	0.923	0.917	0.914	0.916	0.921	0.926	0.935	0.94	0.945	0.951	0.95	0.949	0.949	0.951	0.956	0.969
D07	Sample	Dilution_75%	0.75	DMSO	Lycopene	Standard_Development	Run090	Standard_Measurement	Plate_01	Clariostar_Study	MB	Biofoundry_,_London	Linear_Dilution_Pattern_V2	0.794	0.794	0.791	0.788	0.783	0.778	0.778	0.778	0.778	0.782	0.78	0.776	0.768	0.762	0.757	0.746	0.74	0.733	0.727	0.721	0.716	0.712	0.711	0.711	0.712	0.716	0.721	0.728	0.732	0.734	0.735	0.734	0.733	0.732	0.739	0.749
D08	Sample	Dilution_55%	0.55	DMSO	Lycopene	Standard_Development	Run090	Standard_Measurement	Plate_01	Clariostar_Study	MB	Biofoundry_,_London	Linear_Dilution_Pattern_V2	0.633	0.629	0.628	0.624	0.619	0.615	0.614	0.614	0.613	0.615	0.611	0.609	0.601	0.593	0.59	0.582	0.575	0.571	0.566	0.562	0.557	0.552	0.551	0.551	0.553	0.555	0.558	0.56	0.562	0.564	0.561	0.561	0.561	0.56	0.562	0.566
D09	Sample	Dilution_35%	0.35	DMSO	Lycopene	Standard_Development	Run090	Standard_Measurement	Plate_01	Clariostar_Study	MB	Biofoundry_,_London	Linear_Dilution_Pattern_V2	0.501	0.498	0.496	0.493	0.49	0.486	0.484	0.483	0.48	0.479	0.476	0.473	0.467	0.46	0.455	0.451	0.446	0.442	0.439	0.435	0.431	0.427	0.425	0.425	0.423	0.424	0.425	0.425	0.426	0.424	0.422	0.421	0.419	0.417	0.417	0.419
D10	Sample	Dilution_15%	0.15	DMSO	Lycopene	Standard_Development	Run090	Standard_Measurement	Plate_01	Clariostar_Study	MB	Biofoundry_,_London	Linear_Dilution_Pattern_V2	0.246	0.243	0.24	0.236	0.234	0.23	0.227	0.226	0.223	0.221	0.217	0.214	0.209	0.204	0.203	0.198	0.195	0.193	0.191	0.189	0.187	0.187	0.186	0.185	0.185	0.186	0.186	0.186	0.187	0.187	0.187	0.187	0.186	0.186	0.186	0.187
D11	Blank	DMSO_Blank	NA	DMSO	NA	Standard_Development	Run090	Standard_Measurement	Plate_01	Clariostar_Study	MB	Biofoundry_,_London	Linear_Dilution_Pattern_V2	0.112	0.109	0.105	0.101	0.099	0.096	0.093	0.091	0.087	0.083	0.079	0.076	0.073	0.07	0.068	0.065	0.063	0.061	0.059	0.059	0.058	0.058	0.057	0.056	0.056	0.057	0.056	0.055	0.055	0.055	0.054	0.055	0.055	0.054	0.053	0.053
D12	Blank	DMSO_Blank	NA	DMSO	NA	Standard_Development	Run090	Standard_Measurement	Plate_01	Clariostar_Study	MB	Biofoundry_,_London	Linear_Dilution_Pattern_V2	0.097	0.094	0.089	0.085	0.083	0.079	0.077	0.075	0.072	0.067	0.064	0.06	0.057	0.053	0.051	0.049	0.047	0.045	0.043	0.043	0.042	0.042	0.042	0.041	0.041	0.041	0.04	0.04	0.041	0.04	0.04	0.041	0.041	0.04	0.04	0.04
E01	Sample	Dilution_90%	0.9	DMSO	Lycopene	Standard_Development	Run090	Standard_Measurement	Plate_01	Clariostar_Study	MB	Biofoundry_,_London	Linear_Dilution_Pattern_V2	0.922	0.926	0.924	0.918	0.914	0.911	0.908	0.91	0.913	0.916	0.915	0.91	0.903	0.891	0.885	0.875	0.868	0.862	0.858	0.851	0.843	0.839	0.839	0.84	0.845	0.849	0.856	0.863	0.867	0.871	0.874	0.873	0.871	0.873	0.878	0.891
E02	Sample	Dilution_70%	0.7	DMSO	Lycopene	Standard_Development	Run090	Standard_Measurement	Plate_01	Clariostar_Study	MB	Biofoundry_,_London	Linear_Dilution_Pattern_V2	0.836	0.838	0.836	0.83	0.83	0.825	0.822	0.824	0.821	0.823	0.822	0.818	0.81	0.801	0.796	0.787	0.781	0.772	0.768	0.762	0.756	0.75	0.748	0.746	0.747	0.75	0.754	0.758	0.76	0.759	0.758	0.755	0.753	0.752	0.754	0.761
E03	Sample	Dilution_50%	0.5	DMSO	Lycopene	Standard_Development	Run090	Standard_Measurement	Plate_01	Clariostar_Study	MB	Biofoundry_,_London	Linear_Dilution_Pattern_V2	0.693	0.693	0.689	0.685	0.681	0.677	0.676	0.673	0.672	0.671	0.671	0.666	0.658	0.651	0.646	0.639	0.634	0.629	0.623	0.618	0.612	0.608	0.605	0.604	0.603	0.603	0.603	0.606	0.606	0.605	0.602	0.599	0.596	0.595	0.595	0.597
E04	Sample	Dilution_30%	0.3	DMSO	Lycopene	Standard_Development	Run090	Standard_Measurement	Plate_01	Clariostar_Study	MB	Biofoundry_,_London	Linear_Dilution_Pattern_V2	0.443	0.442	0.439	0.434	0.433	0.429	0.427	0.424	0.424	0.422	0.419	0.416	0.411	0.405	0.401	0.395	0.391	0.388	0.385	0.38	0.377	0.375	0.373	0.371	0.37	0.371	0.372	0.372	0.373	0.373	0.371	0.37	0.369	0.367	0.367	0.369
E05	Sample	Dilution_10%	0.1	DMSO	Lycopene	Standard_Development	Run090	Standard_Measurement	Plate_01	Clariostar_Study	MB	Biofoundry_,_London	Linear_Dilution_Pattern_V2	0.189	0.185	0.181	0.177	0.175	0.171	0.169	0.167	0.164	0.161	0.157	0.155	0.151	0.147	0.145	0.141	0.138	0.135	0.134	0.133	0.132	0.13	0.13	0.129	0.13	0.131	0.131	0.131	0.132	0.132	0.132	0.132	0.132	0.132	0.133	0.134
E06	Sample	Dilution_90%	0.9	DMSO	Lycopene	Standard_Development	Run090	Standard_Measurement	Plate_01	Clariostar_Study	MB	Biofoundry_,_London	Linear_Dilution_Pattern_V2	0.95	0.954	0.954	0.948	0.945	0.939	0.937	0.94	0.943	0.948	0.948	0.945	0.941	0.926	0.921	0.912	0.903	0.896	0.891	0.884	0.878	0.872	0.87	0.871	0.874	0.877	0.884	0.89	0.895	0.9	0.898	0.897	0.894	0.897	0.903	0.914
E07	Sample	Dilution_70%	0.7	DMSO	Lycopene	Standard_Development	Run090	Standard_Measurement	Plate_01	Clariostar_Study	MB	Biofoundry_,_London	Linear_Dilution_Pattern_V2	0.796	0.797	0.795	0.791	0.788	0.782	0.78	0.783	0.78	0.783	0.783	0.779	0.774	0.765	0.759	0.752	0.744	0.738	0.734	0.728	0.721	0.716	0.714	0.714	0.714	0.717	0.722	0.726	0.73	0.73	0.728	0.727	0.724	0.725	0.727	0.734
E08	Sample	Dilution_50%	0.5	DMSO	Lycopene	Standard_Development	Run090	Standard_Measurement	Plate_01	Clariostar_Study	MB	Biofoundry_,_London	Linear_Dilution_Pattern_V2	0.605	0.603	0.6	0.594	0.592	0.587	0.585	0.585	0.584	0.584	0.583	0.578	0.572	0.565	0.561	0.553	0.548	0.544	0.539	0.534	0.529	0.526	0.523	0.523	0.523	0.525	0.528	0.53	0.532	0.531	0.531	0.529	0.528	0.526	0.527	0.531
E09	Sample	Dilution_30%	0.3	DMSO	Lycopene	Standard_Development	Run090	Standard_Measurement	Plate_01	Clariostar_Study	MB	Biofoundry_,_London	Linear_Dilution_Pattern_V2	0.407	0.405	0.402	0.397	0.395	0.39	0.387	0.386	0.384	0.383	0.38	0.376	0.37	0.365	0.362	0.357	0.354	0.349	0.345	0.343	0.34	0.338	0.337	0.336	0.337	0.338	0.339	0.34	0.341	0.34	0.34	0.339	0.339	0.337	0.338	0.341
E10	Sample	Dilution_10%	0.1	DMSO	Lycopene	Standard_Development	Run090	Standard_Measurement	Plate_01	Clariostar_Study	MB	Biofoundry_,_London	Linear_Dilution_Pattern_V2	0.215	0.212	0.209	0.205	0.203	0.199	0.198	0.196	0.193	0.189	0.185	0.183	0.178	0.173	0.171	0.168	0.166	0.163	0.161	0.16	0.158	0.157	0.156	0.155	0.155	0.156	0.156	0.155	0.155	0.154	0.154	0.154	0.154	0.152	0.153	0.154
E11	Blank	DMSO_Blank	NA	DMSO	NA	Standard_Development	Run090	Standard_Measurement	Plate_01	Clariostar_Study	MB	Biofoundry_,_London	Linear_Dilution_Pattern_V2	0.097	0.094	0.09	0.086	0.084	0.08	0.078	0.076	0.072	0.068	0.064	0.061	0.057	0.054	0.053	0.05	0.048	0.046	0.044	0.044	0.044	0.043	0.043	0.043	0.043	0.043	0.042	0.042	0.042	0.042	0.042	0.043	0.042	0.041	0.041	0.041
E12	Blank	DMSO_Blank	NA	DMSO	NA	Standard_Development	Run090	Standard_Measurement	Plate_01	Clariostar_Study	MB	Biofoundry_,_London	Linear_Dilution_Pattern_V2	0.097	0.093	0.09	0.086	0.083	0.08	0.076	0.075	0.071	0.067	0.064	0.061	0.056	0.053	0.051	0.049	0.048	0.045	0.044	0.044	0.043	0.043	0.043	0.042	0.042	0.042	0.041	0.041	0.041	0.041	0.041	0.042	0.042	0.041	0.041	0.04
F01	Sample	Dilution_90%	0.9	DMSO	Lycopene	Standard_Development	Run090	Standard_Measurement	Plate_01	Clariostar_Study	MB	Biofoundry_,_London	Linear_Dilution_Pattern_V2	0.929	0.93	0.927	0.92	0.918	0.914	0.912	0.914	0.916	0.921	0.92	0.917	0.909	0.896	0.889	0.88	0.873	0.867	0.862	0.855	0.848	0.845	0.843	0.844	0.845	0.85	0.86	0.867	0.874	0.875	0.876	0.876	0.874	0.875	0.881	0.892
F02	Sample	Dilution_70%	0.7	DMSO	Lycopene	Standard_Development	Run090	Standard_Measurement	Plate_01	Clariostar_Study	MB	Biofoundry_,_London	Linear_Dilution_Pattern_V2	0.83	0.83	0.828	0.826	0.821	0.817	0.814	0.815	0.816	0.817	0.813	0.809	0.802	0.792	0.789	0.779	0.774	0.768	0.761	0.755	0.749	0.744	0.741	0.739	0.74	0.742	0.746	0.748	0.752	0.753	0.751	0.749	0.747	0.745	0.747	0.752
F03	Sample	Dilution_50%	0.5	DMSO	Lycopene	Standard_Development	Run090	Standard_Measurement	Plate_01	Clariostar_Study	MB	Biofoundry_,_London	Linear_Dilution_Pattern_V2	0.669	0.671	0.669	0.663	0.659	0.655	0.653	0.652	0.652	0.651	0.65	0.645	0.639	0.632	0.626	0.617	0.613	0.608	0.603	0.597	0.592	0.588	0.585	0.583	0.583	0.583	0.585	0.586	0.585	0.585	0.583	0.58	0.576	0.574	0.574	0.576
F04	Sample	Dilution_30%	0.3	DMSO	Lycopene	Standard_Development	Run090	Standard_Measurement	Plate_01	Clariostar_Study	MB	Biofoundry_,_London	Linear_Dilution_Pattern_V2	0.437	0.435	0.433	0.428	0.426	0.423	0.42	0.418	0.416	0.416	0.412	0.408	0.403	0.397	0.393	0.388	0.386	0.382	0.379	0.374	0.371	0.368	0.366	0.365	0.365	0.366	0.367	0.368	0.369	0.368	0.367	0.365	0.364	0.362	0.362	0.364
F05	Sample	Dilution_10%	0.1	DMSO	Lycopene	Standard_Development	Run090	Standard_Measurement	Plate_01	Clariostar_Study	MB	Biofoundry_,_London	Linear_Dilution_Pattern_V2	0.195	0.191	0.188	0.184	0.181	0.178	0.175	0.174	0.17	0.167	0.164	0.161	0.156	0.151	0.15	0.146	0.144	0.141	0.14	0.139	0.137	0.136	0.135	0.135	0.135	0.136	0.136	0.136	0.136	0.137	0.136	0.136	0.136	0.136	0.136	0.137
F06	Sample	Dilution_90%	0.9	DMSO	Lycopene	Standard_Development	Run090	Standard_Measurement	Plate_01	Clariostar_Study	MB	Biofoundry_,_London	Linear_Dilution_Pattern_V2	0.917	0.918	0.92	0.915	0.909	0.906	0.904	0.905	0.907	0.913	0.915	0.911	0.902	0.889	0.881	0.873	0.865	0.862	0.855	0.85	0.844	0.839	0.836	0.837	0.843	0.848	0.857	0.865	0.87	0.873	0.872	0.872	0.872	0.874	0.881	0.893
F07	Sample	Dilution_70%	0.7	DMSO	Lycopene	Standard_Development	Run090	Standard_Measurement	Plate_01	Clariostar_Study	MB	Biofoundry_,_London	Linear_Dilution_Pattern_V2	0.76	0.76	0.758	0.754	0.749	0.743	0.741	0.745	0.745	0.747	0.745	0.742	0.735	0.726	0.72	0.713	0.706	0.7	0.693	0.689	0.684	0.679	0.678	0.677	0.679	0.683	0.688	0.693	0.697	0.698	0.699	0.698	0.697	0.696	0.701	0.709
F08	Sample	Dilution_50%	0.5	DMSO	Lycopene	Standard_Development	Run090	Standard_Measurement	Plate_01	Clariostar_Study	MB	Biofoundry_,_London	Linear_Dilution_Pattern_V2	0.559	0.556	0.552	0.548	0.546	0.542	0.539	0.538	0.537	0.538	0.534	0.532	0.527	0.519	0.516	0.509	0.503	0.499	0.495	0.49	0.486	0.484	0.482	0.481	0.484	0.486	0.489	0.492	0.494	0.496	0.495	0.494	0.493	0.493	0.495	0.5
F09	Sample	Dilution_30%	0.3	DMSO	Lycopene	Standard_Development	Run090	Standard_Measurement	Plate_01	Clariostar_Study	MB	Biofoundry_,_London	Linear_Dilution_Pattern_V2	0.379	0.377	0.374	0.369	0.366	0.361	0.359	0.359	0.357	0.354	0.35	0.347	0.343	0.337	0.333	0.328	0.324	0.321	0.318	0.315	0.312	0.31	0.31	0.31	0.31	0.312	0.314	0.316	0.317	0.318	0.318	0.317	0.317	0.317	0.318	0.321
F10	Sample	Dilution_10%	0.1	DMSO	Lycopene	Standard_Development	Run090	Standard_Measurement	Plate_01	Clariostar_Study	MB	Biofoundry_,_London	Linear_Dilution_Pattern_V2	0.184	0.181	0.176	0.173	0.171	0.167	0.164	0.162	0.159	0.156	0.152	0.15	0.145	0.14	0.139	0.136	0.132	0.13	0.129	0.126	0.125	0.125	0.125	0.124	0.124	0.125	0.126	0.126	0.127	0.127	0.127	0.127	0.128	0.127	0.128	0.13
F11	Blank	DMSO	NA	DMSO	NA	Standard_Development	Run090	Standard_Measurement	Plate_01	Clariostar_Study	MB	Biofoundry_,_London	Linear_Dilution_Pattern_V2	0.102	0.099	0.096	0.092	0.089	0.085	0.083	0.08	0.077	0.073	0.069	0.066	0.061	0.058	0.057	0.054	0.052	0.05	0.049	0.048	0.047	0.047	0.047	0.046	0.046	0.045	0.045	0.044	0.044	0.044	0.044	0.044	0.043	0.043	0.043	0.042
F12	Blank	DMSO	NA	DMSO	NA	Standard_Development	Run090	Standard_Measurement	Plate_01	Clariostar_Study	MB	Biofoundry_,_London	Linear_Dilution_Pattern_V2	0.103	0.099	0.094	0.09	0.088	0.084	0.081	0.078	0.075	0.07	0.066	0.062	0.058	0.055	0.054	0.051	0.05	0.048	0.046	0.045	0.045	0.044	0.044	0.043	0.043	0.043	0.042	0.042	0.043	0.042	0.042	0.043	0.042	0.042	0.041	0.042
G01	Sample	Dilution_85%	0.85	DMSO	Lycopene	Standard_Development	Run090	Standard_Measurement	Plate_01	Clariostar_Study	MB	Biofoundry_,_London	Linear_Dilution_Pattern_V2	0.897	0.897	0.896	0.891	0.886	0.883	0.88	0.882	0.885	0.889	0.886	0.883	0.875	0.863	0.856	0.849	0.843	0.837	0.829	0.822	0.817	0.812	0.811	0.81	0.813	0.816	0.824	0.83	0.834	0.835	0.835	0.834	0.835	0.834	0.839	0.849
G02	Sample	Dilution_65%	0.65	DMSO	Lycopene	Standard_Development	Run090	Standard_Measurement	Plate_01	Clariostar_Study	MB	Biofoundry_,_London	Linear_Dilution_Pattern_V2	0.71	0.708	0.705	0.702	0.697	0.694	0.692	0.69	0.692	0.692	0.691	0.688	0.681	0.672	0.667	0.659	0.652	0.647	0.641	0.637	0.632	0.627	0.626	0.625	0.627	0.63	0.635	0.638	0.641	0.642	0.641	0.64	0.64	0.64	0.643	0.649
G03	Sample	Dilution_45%	0.45	DMSO	Lycopene	Standard_Development	Run090	Standard_Measurement	Plate_01	Clariostar_Study	MB	Biofoundry_,_London	Linear_Dilution_Pattern_V2	0.644	0.644	0.642	0.638	0.636	0.631	0.629	0.628	0.628	0.627	0.623	0.62	0.613	0.607	0.603	0.596	0.59	0.585	0.579	0.575	0.571	0.566	0.562	0.56	0.56	0.561	0.561	0.562	0.562	0.56	0.557	0.556	0.553	0.551	0.548	0.55
G04	Sample	Dilution_25%	0.25	DMSO	Lycopene	Standard_Development	Run090	Standard_Measurement	Plate_01	Clariostar_Study	MB	Biofoundry_,_London	Linear_Dilution_Pattern_V2	0.32	0.317	0.314	0.309	0.306	0.301	0.299	0.298	0.295	0.294	0.291	0.288	0.282	0.277	0.274	0.269	0.266	0.263	0.261	0.259	0.256	0.255	0.254	0.254	0.255	0.257	0.258	0.259	0.261	0.262	0.261	0.261	0.262	0.261	0.262	0.265
G05	Sample	Dilution_05%	0.0499999999999999	DMSO	Lycopene	Standard_Development	Run090	Standard_Measurement	Plate_01	Clariostar_Study	MB	Biofoundry_,_London	Linear_Dilution_Pattern_V2	0.137	0.134	0.131	0.126	0.124	0.121	0.118	0.117	0.114	0.11	0.106	0.103	0.1	0.096	0.094	0.091	0.089	0.086	0.085	0.084	0.083	0.083	0.082	0.082	0.082	0.083	0.083	0.083	0.083	0.083	0.084	0.084	0.084	0.084	0.085	0.086
G06	Sample	Dilution_85%	0.85	DMSO	Lycopene	Standard_Development	Run090	Standard_Measurement	Plate_01	Clariostar_Study	MB	Biofoundry_,_London	Linear_Dilution_Pattern_V2	0.858	0.858	0.857	0.854	0.85	0.846	0.844	0.844	0.845	0.85	0.851	0.845	0.837	0.828	0.822	0.814	0.807	0.801	0.796	0.791	0.785	0.779	0.777	0.778	0.783	0.787	0.793	0.801	0.806	0.809	0.809	0.808	0.807	0.81	0.816	0.826
G07	Sample	Dilution_65%	0.65	DMSO	Lycopene	Standard_Development	Run090	Standard_Measurement	Plate_01	Clariostar_Study	MB	Biofoundry_,_London	Linear_Dilution_Pattern_V2	0.694	0.693	0.692	0.687	0.683	0.679	0.677	0.677	0.68	0.681	0.68	0.677	0.669	0.66	0.655	0.648	0.641	0.636	0.631	0.627	0.621	0.617	0.614	0.615	0.616	0.621	0.625	0.63	0.634	0.636	0.635	0.634	0.633	0.634	0.638	0.644
G08	Sample	Dilution_45%	0.45	DMSO	Lycopene	Standard_Development	Run090	Standard_Measurement	Plate_01	Clariostar_Study	MB	Biofoundry_,_London	Linear_Dilution_Pattern_V2	0.51	0.508	0.504	0.5	0.497	0.492	0.491	0.492	0.49	0.489	0.488	0.484	0.478	0.471	0.468	0.462	0.457	0.451	0.448	0.445	0.441	0.438	0.436	0.437	0.437	0.44	0.444	0.446	0.448	0.449	0.448	0.448	0.448	0.447	0.449	0.454
G09	Sample	Dilution_25%	0.25	DMSO	Lycopene	Standard_Development	Run090	Standard_Measurement	Plate_01	Clariostar_Study	MB	Biofoundry_,_London	Linear_Dilution_Pattern_V2	0.314	0.312	0.307	0.303	0.3	0.296	0.293	0.292	0.29	0.288	0.286	0.283	0.278	0.272	0.269	0.264	0.261	0.258	0.256	0.254	0.251	0.25	0.25	0.249	0.251	0.252	0.254	0.255	0.257	0.257	0.258	0.258	0.258	0.258	0.259	0.261
G10	Sample	Dilution_05%	0.0499999999999999	DMSO	Lycopene	Standard_Development	Run090	Standard_Measurement	Plate_01	Clariostar_Study	MB	Biofoundry_,_London	Linear_Dilution_Pattern_V2	0.14	0.136	0.131	0.127	0.125	0.12	0.118	0.117	0.114	0.111	0.107	0.104	0.1	0.095	0.094	0.091	0.089	0.086	0.086	0.084	0.083	0.083	0.083	0.083	0.083	0.083	0.083	0.083	0.084	0.084	0.084	0.084	0.084	0.085	0.085	0.085
G11	Blank	DMSO_Blank	NA	DMSO	NA	Standard_Development	Run090	Standard_Measurement	Plate_01	Clariostar_Study	MB	Biofoundry_,_London	Linear_Dilution_Pattern_V2	0.096	0.092	0.088	0.084	0.082	0.079	0.076	0.074	0.07	0.067	0.063	0.06	0.057	0.053	0.052	0.049	0.047	0.045	0.045	0.043	0.043	0.042	0.042	0.042	0.042	0.042	0.041	0.04	0.041	0.041	0.041	0.041	0.041	0.041	0.04	0.04
G12	Blank	DMSO_Blank	NA	DMSO	NA	Standard_Development	Run090	Standard_Measurement	Plate_01	Clariostar_Study	MB	Biofoundry_,_London	Linear_Dilution_Pattern_V2	0.094	0.091	0.087	0.082	0.08	0.075	0.073	0.072	0.069	0.064	0.06	0.057	0.053	0.05	0.049	0.046	0.045	0.043	0.042	0.041	0.04	0.04	0.04	0.039	0.039	0.04	0.039	0.039	0.039	0.04	0.039	0.04	0.04	0.039	0.039	0.039
H01	Sample	Dilution_85%	0.85	DMSO	Lycopene	Standard_Development	Run090	Standard_Measurement	Plate_01	Clariostar_Study	MB	Biofoundry_,_London	Linear_Dilution_Pattern_V2	0.896	0.896	0.893	0.886	0.883	0.881	0.878	0.877	0.88	0.882	0.879	0.876	0.866	0.857	0.849	0.841	0.836	0.829	0.821	0.813	0.807	0.802	0.799	0.801	0.804	0.806	0.813	0.819	0.822	0.826	0.824	0.823	0.822	0.82	0.826	0.834
H02	Sample	Dilution_65%	0.65	DMSO	Lycopene	Standard_Development	Run090	Standard_Measurement	Plate_01	Clariostar_Study	MB	Biofoundry_,_London	Linear_Dilution_Pattern_V2	0.705	0.704	0.7	0.696	0.694	0.688	0.685	0.686	0.687	0.689	0.686	0.681	0.675	0.666	0.66	0.653	0.647	0.641	0.635	0.63	0.626	0.622	0.62	0.619	0.621	0.623	0.627	0.631	0.634	0.635	0.634	0.633	0.631	0.632	0.633	0.639
H03	Sample	Dilution_45%	0.45	DMSO	Lycopene	Standard_Development	Run090	Standard_Measurement	Plate_01	Clariostar_Study	MB	Biofoundry_,_London	Linear_Dilution_Pattern_V2	0.51	0.508	0.506	0.501	0.498	0.494	0.492	0.491	0.489	0.489	0.486	0.483	0.477	0.47	0.466	0.46	0.456	0.451	0.447	0.444	0.439	0.436	0.434	0.432	0.435	0.436	0.439	0.442	0.444	0.445	0.444	0.443	0.441	0.441	0.443	0.446
H04	Sample	Dilution_25%	0.25	DMSO	Lycopene	Standard_Development	Run090	Standard_Measurement	Plate_01	Clariostar_Study	MB	Biofoundry_,_London	Linear_Dilution_Pattern_V2	0.314	0.312	0.308	0.304	0.302	0.297	0.295	0.294	0.292	0.289	0.287	0.283	0.277	0.272	0.269	0.263	0.26	0.257	0.254	0.253	0.25	0.249	0.248	0.248	0.25	0.252	0.253	0.254	0.255	0.257	0.257	0.257	0.256	0.256	0.257	0.261
H05	Sample	Dilution_05%	0.0499999999999999	DMSO	Lycopene	Standard_Development	Run090	Standard_Measurement	Plate_01	Clariostar_Study	MB	Biofoundry_,_London	Linear_Dilution_Pattern_V2	0.146	0.143	0.139	0.135	0.132	0.128	0.126	0.124	0.121	0.118	0.114	0.11	0.106	0.102	0.1	0.097	0.094	0.092	0.091	0.09	0.089	0.088	0.088	0.087	0.088	0.088	0.088	0.087	0.088	0.088	0.088	0.088	0.088	0.088	0.088	0.088
H06	Sample	Dilution_85%	0.85	DMSO	Lycopene	Standard_Development	Run090	Standard_Measurement	Plate_01	Clariostar_Study	MB	Biofoundry_,_London	Linear_Dilution_Pattern_V2	0.839	0.838	0.838	0.832	0.83	0.825	0.823	0.823	0.826	0.83	0.83	0.825	0.819	0.809	0.804	0.794	0.787	0.782	0.776	0.772	0.765	0.76	0.757	0.76	0.764	0.769	0.777	0.784	0.788	0.791	0.791	0.793	0.792	0.793	0.799	0.811
H07	Sample	Dilution_65%	0.65	DMSO	Lycopene	Standard_Development	Run090	Standard_Measurement	Plate_01	Clariostar_Study	MB	Biofoundry_,_London	Linear_Dilution_Pattern_V2	0.679	0.679	0.678	0.673	0.669	0.664	0.663	0.664	0.664	0.665	0.665	0.661	0.654	0.645	0.639	0.632	0.625	0.622	0.616	0.61	0.605	0.602	0.6	0.601	0.603	0.607	0.611	0.615	0.621	0.621	0.62	0.618	0.619	0.62	0.622	0.63
H08	Sample	Dilution_45%	0.45	DMSO	Lycopene	Standard_Development	Run090	Standard_Measurement	Plate_01	Clariostar_Study	MB	Biofoundry_,_London	Linear_Dilution_Pattern_V2	0.497	0.496	0.494	0.488	0.485	0.481	0.479	0.477	0.476	0.476	0.472	0.469	0.465	0.457	0.452	0.447	0.442	0.438	0.434	0.43	0.426	0.424	0.422	0.421	0.424	0.427	0.428	0.432	0.434	0.435	0.436	0.436	0.435	0.434	0.436	0.442
H09	Sample	Dilution_25%	0.25	DMSO	Lycopene	Standard_Development	Run090	Standard_Measurement	Plate_01	Clariostar_Study	MB	Biofoundry_,_London	Linear_Dilution_Pattern_V2	0.321	0.319	0.317	0.312	0.309	0.305	0.302	0.301	0.299	0.297	0.295	0.291	0.285	0.279	0.276	0.272	0.268	0.265	0.263	0.261	0.258	0.257	0.256	0.256	0.257	0.258	0.259	0.261	0.263	0.264	0.264	0.263	0.263	0.263	0.264	0.267
H10	Sample	Dilution_05%	0.0499999999999999	DMSO	Lycopene	Standard_Development	Run090	Standard_Measurement	Plate_01	Clariostar_Study	MB	Biofoundry_,_London	Linear_Dilution_Pattern_V2	0.133	0.129	0.125	0.122	0.12	0.116	0.114	0.112	0.109	0.106	0.101	0.099	0.095	0.091	0.089	0.086	0.084	0.082	0.081	0.079	0.079	0.078	0.078	0.078	0.079	0.079	0.079	0.08	0.081	0.081	0.08	0.081	0.081	0.081	0.082	0.083
H11	Blank	DMSO_Blank	NA	DMSO	NA	Standard_Development	Run090	Standard_Measurement	Plate_01	Clariostar_Study	MB	Biofoundry_,_London	Linear_Dilution_Pattern_V2	0.106	0.102	0.098	0.094	0.092	0.089	0.086	0.084	0.08	0.077	0.073	0.069	0.065	0.062	0.061	0.058	0.057	0.054	0.052	0.051	0.051	0.05	0.049	0.048	0.049	0.048	0.048	0.048	0.048	0.047	0.047	0.047	0.046	0.046	0.045	0.045
H12	Blank	DMSO_Blank	NA	DMSO	NA	Standard_Development	Run090	Standard_Measurement	Plate_01	Clariostar_Study	MB	Biofoundry_,_London	Linear_Dilution_Pattern_V2	0.099	0.095	0.09	0.085	0.084	0.081	0.078	0.076	0.072	0.068	0.063	0.06	0.056	0.053	0.051	0.049	0.046	0.045	0.044	0.043	0.043	0.043	0.042	0.041	0.042	0.041	0.041	0.041	0.041	0.04	0.04	0.041	0.041	0.04	0.04	0.039
[truncated: 122 more columns]
