# Supplementary material for: Construction of a Calibration Curve for Lycopene on a Liquid-Handling Platform—Wider Lessons for the Development of Automated Dilution Protocols
Source: ACS Synth Biol. 2024 Aug 3;13(8):2357–75. doi: 10.1021/acssynbio.4c00031 (PMC11334188; doi:10.1021/acssynbio.4c00031)
Supplement: Supplementary file 2 — sb4c00031_si_002.zip [file sb4c00031_si_002.zip › AggregatedData/Run090/Plate_01/Clariostar_Study/Clariostar_A-Measurement_10/001.csv]

Well	Content	Label	Dilution	Solvent	Solute	Project	Run	Step	Container	Study	Author	Institution	Comment	OD350	OD352	OD354	OD356	OD358	OD360	OD362	OD364	OD366	OD368	OD370	OD372	OD374	OD376	OD378	OD380	OD382	OD384	OD386	OD388	OD390	OD392	OD394	OD396	OD398	OD400	OD402	OD404	OD406	OD408	OD410	OD412	OD414	OD416	OD418	OD420
A01	Sample	Dilution_100%	1.0	DMSO	Lycopene	Standard_Development	Run090	Standard_Measurement	Plate_01	Clariostar_Study	MB	Biofoundry_,_London	Linear_Dilution_Pattern_V2	0.992	0.992	0.994	0.99	0.989	0.984	0.983	0.982	0.983	0.988	0.99	0.984	0.98	0.97	0.958	0.952	0.943	0.937	0.928	0.924	0.918	0.912	0.912	0.913	0.915	0.921	0.931	0.942	0.947	0.954	0.955	0.955	0.957	0.957	0.965	0.978
A02	Sample	Dilution_80%	0.8	DMSO	Lycopene	Standard_Development	Run090	Standard_Measurement	Plate_01	Clariostar_Study	MB	Biofoundry_,_London	Linear_Dilution_Pattern_V2	0.808	0.808	0.808	0.803	0.799	0.793	0.792	0.79	0.792	0.792	0.79	0.79	0.781	0.772	0.762	0.754	0.746	0.742	0.736	0.731	0.726	0.721	0.719	0.717	0.721	0.725	0.734	0.741	0.745	0.748	0.748	0.748	0.749	0.749	0.755	0.761
A03	Sample	Dilution_60%	0.6	DMSO	Lycopene	Standard_Development	Run090	Standard_Measurement	Plate_01	Clariostar_Study	MB	Biofoundry_,_London	Linear_Dilution_Pattern_V2	0.667	0.668	0.666	0.662	0.659	0.654	0.651	0.65	0.649	0.649	0.649	0.643	0.638	0.629	0.622	0.616	0.61	0.606	0.6	0.594	0.59	0.586	0.583	0.582	0.585	0.588	0.592	0.596	0.598	0.601	0.599	0.599	0.598	0.599	0.6	0.605
A04	Sample	Dilution_40%	0.4	DMSO	Lycopene	Standard_Development	Run090	Standard_Measurement	Plate_01	Clariostar_Study	MB	Biofoundry_,_London	Linear_Dilution_Pattern_V2	0.449	0.448	0.447	0.442	0.439	0.434	0.431	0.429	0.426	0.425	0.423	0.42	0.415	0.408	0.403	0.398	0.392	0.389	0.384	0.381	0.378	0.375	0.374	0.373	0.374	0.377	0.379	0.382	0.383	0.384	0.385	0.385	0.384	0.384	0.385	0.388
A05	Sample	Dilution_20%	0.2	DMSO	Lycopene	Standard_Development	Run090	Standard_Measurement	Plate_01	Clariostar_Study	MB	Biofoundry_,_London	Linear_Dilution_Pattern_V2	0.289	0.287	0.284	0.28	0.277	0.271	0.268	0.265	0.262	0.261	0.258	0.254	0.249	0.244	0.239	0.236	0.232	0.23	0.227	0.224	0.222	0.22	0.219	0.219	0.22	0.221	0.222	0.223	0.224	0.224	0.224	0.223	0.223	0.223	0.224	0.225
A06	Sample	Dilution_100%	1.0	DMSO	Lycopene	Standard_Development	Run090	Standard_Measurement	Plate_01	Clariostar_Study	MB	Biofoundry_,_London	Linear_Dilution_Pattern_V2	0.98	0.982	0.987	0.98	0.98	0.972	0.971	0.97	0.972	0.978	0.979	0.983	0.975	0.963	0.955	0.948	0.935	0.928	0.924	0.917	0.911	0.907	0.905	0.906	0.91	0.915	0.926	0.937	0.943	0.951	0.952	0.952	0.954	0.956	0.965	0.976
A07	Sample	Dilution_80%	0.8	DMSO	Lycopene	Standard_Development	Run090	Standard_Measurement	Plate_01	Clariostar_Study	MB	Biofoundry_,_London	Linear_Dilution_Pattern_V2	0.791	0.791	0.791	0.787	0.784	0.778	0.776	0.777	0.778	0.78	0.783	0.78	0.775	0.764	0.755	0.749	0.74	0.736	0.731	0.724	0.719	0.714	0.712	0.715	0.717	0.722	0.729	0.737	0.741	0.746	0.749	0.749	0.749	0.75	0.754	0.763
A08	Sample	Dilution_60%	0.6	DMSO	Lycopene	Standard_Development	Run090	Standard_Measurement	Plate_01	Clariostar_Study	MB	Biofoundry_,_London	Linear_Dilution_Pattern_V2	0.669	0.668	0.666	0.662	0.658	0.653	0.648	0.647	0.648	0.649	0.648	0.647	0.639	0.631	0.623	0.618	0.611	0.606	0.601	0.595	0.591	0.588	0.585	0.585	0.586	0.589	0.594	0.599	0.602	0.604	0.603	0.603	0.602	0.602	0.604	0.609
A09	Sample	Dilution_40%	0.4	DMSO	Lycopene	Standard_Development	Run090	Standard_Measurement	Plate_01	Clariostar_Study	MB	Biofoundry_,_London	Linear_Dilution_Pattern_V2	0.465	0.463	0.461	0.458	0.454	0.449	0.445	0.443	0.441	0.441	0.438	0.437	0.431	0.425	0.419	0.414	0.409	0.404	0.401	0.398	0.394	0.392	0.39	0.39	0.39	0.392	0.396	0.399	0.4	0.403	0.402	0.402	0.401	0.402	0.403	0.406
A10	Sample	Dilution_20%	0.2	DMSO	Lycopene	Standard_Development	Run090	Standard_Measurement	Plate_01	Clariostar_Study	MB	Biofoundry_,_London	Linear_Dilution_Pattern_V2	0.281	0.279	0.275	0.271	0.268	0.264	0.26	0.257	0.255	0.254	0.25	0.246	0.242	0.237	0.232	0.229	0.225	0.222	0.22	0.217	0.216	0.214	0.213	0.213	0.214	0.214	0.216	0.217	0.217	0.218	0.218	0.218	0.218	0.218	0.218	0.221
A11	Blank	DMSO_Blank	NA	DMSO	NA	Standard_Development	Run090	Standard_Measurement	Plate_01	Clariostar_Study	MB	Biofoundry_,_London	Linear_Dilution_Pattern_V2	0.111	0.108	0.104	0.1	0.097	0.092	0.088	0.086	0.084	0.08	0.076	0.073	0.069	0.066	0.063	0.061	0.058	0.056	0.054	0.053	0.052	0.051	0.051	0.05	0.051	0.05	0.05	0.049	0.048	0.048	0.048	0.048	0.047	0.047	0.046	0.045
A12	Blank	DMSO_Blank	NA	DMSO	NA	Standard_Development	Run090	Standard_Measurement	Plate_01	Clariostar_Study	MB	Biofoundry_,_London	Linear_Dilution_Pattern_V2	0.112	0.109	0.105	0.101	0.098	0.094	0.09	0.087	0.084	0.08	0.076	0.072	0.069	0.065	0.062	0.059	0.057	0.055	0.053	0.052	0.052	0.051	0.05	0.049	0.049	0.048	0.048	0.048	0.047	0.047	0.047	0.046	0.045	0.046	0.045	0.045
B01	Sample	Dilution_100%	1.0	DMSO	Lycopene	Standard_Development	Run090	Standard_Measurement	Plate_01	Clariostar_Study	MB	Biofoundry_,_London	Linear_Dilution_Pattern_V2	0.979	0.981	0.98	0.976	0.975	0.967	0.966	0.967	0.97	0.976	0.977	0.975	0.965	0.953	0.946	0.938	0.931	0.923	0.917	0.911	0.905	0.901	0.897	0.899	0.906	0.912	0.921	0.931	0.938	0.946	0.947	0.946	0.948	0.951	0.956	0.969
B02	Sample	Dilution_80%	0.8	DMSO	Lycopene	Standard_Development	Run090	Standard_Measurement	Plate_01	Clariostar_Study	MB	Biofoundry_,_London	Linear_Dilution_Pattern_V2	0.838	0.838	0.837	0.832	0.829	0.824	0.821	0.822	0.824	0.825	0.826	0.823	0.819	0.807	0.797	0.792	0.785	0.778	0.772	0.767	0.763	0.757	0.753	0.754	0.756	0.761	0.768	0.774	0.779	0.782	0.784	0.783	0.782	0.783	0.787	0.794
B03	Sample	Dilution_60%	0.6	DMSO	Lycopene	Standard_Development	Run090	Standard_Measurement	Plate_01	Clariostar_Study	MB	Biofoundry_,_London	Linear_Dilution_Pattern_V2	0.696	0.695	0.694	0.69	0.687	0.682	0.678	0.677	0.675	0.678	0.677	0.673	0.667	0.657	0.652	0.646	0.642	0.635	0.63	0.625	0.619	0.614	0.612	0.611	0.613	0.613	0.618	0.622	0.624	0.626	0.625	0.624	0.623	0.622	0.624	0.627
B04	Sample	Dilution_40%	0.4	DMSO	Lycopene	Standard_Development	Run090	Standard_Measurement	Plate_01	Clariostar_Study	MB	Biofoundry_,_London	Linear_Dilution_Pattern_V2	0.507	0.507	0.506	0.501	0.499	0.494	0.49	0.488	0.487	0.487	0.485	0.482	0.476	0.469	0.462	0.458	0.453	0.45	0.446	0.441	0.437	0.433	0.431	0.43	0.431	0.431	0.434	0.436	0.437	0.437	0.436	0.435	0.433	0.432	0.432	0.434
B05	Sample	Dilution_20%	0.2	DMSO	Lycopene	Standard_Development	Run090	Standard_Measurement	Plate_01	Clariostar_Study	MB	Biofoundry_,_London	Linear_Dilution_Pattern_V2	0.279	0.277	0.274	0.268	0.266	0.261	0.258	0.256	0.253	0.252	0.249	0.247	0.241	0.236	0.232	0.229	0.226	0.223	0.22	0.217	0.216	0.215	0.213	0.213	0.214	0.215	0.216	0.217	0.217	0.218	0.218	0.218	0.218	0.218	0.218	0.22
B06	Sample	Dilution_100%	1.0	DMSO	Lycopene	Standard_Development	Run090	Standard_Measurement	Plate_01	Clariostar_Study	MB	Biofoundry_,_London	Linear_Dilution_Pattern_V2	1.112	1.114	1.117	1.108	1.107	1.104	1.104	1.101	1.103	1.107	1.111	1.109	1.104	1.095	1.086	1.075	1.066	1.059	1.053	1.048	1.04	1.035	1.034	1.033	1.037	1.041	1.052	1.061	1.069	1.076	1.075	1.073	1.076	1.078	1.082	1.093
B07	Sample	Dilution_80%	0.8	DMSO	Lycopene	Standard_Development	Run090	Standard_Measurement	Plate_01	Clariostar_Study	MB	Biofoundry_,_London	Linear_Dilution_Pattern_V2	0.805	0.807	0.807	0.803	0.8	0.795	0.792	0.791	0.792	0.797	0.799	0.794	0.789	0.778	0.771	0.765	0.757	0.752	0.745	0.74	0.735	0.731	0.728	0.729	0.732	0.735	0.744	0.751	0.756	0.761	0.762	0.761	0.761	0.763	0.768	0.776
B08	Sample	Dilution_60%	0.6	DMSO	Lycopene	Standard_Development	Run090	Standard_Measurement	Plate_01	Clariostar_Study	MB	Biofoundry_,_London	Linear_Dilution_Pattern_V2	0.635	0.635	0.633	0.629	0.626	0.621	0.618	0.617	0.616	0.616	0.616	0.615	0.609	0.602	0.594	0.588	0.583	0.578	0.573	0.568	0.564	0.561	0.559	0.558	0.56	0.564	0.569	0.573	0.577	0.579	0.58	0.579	0.579	0.579	0.582	0.588
B09	Sample	Dilution_40%	0.4	DMSO	Lycopene	Standard_Development	Run090	Standard_Measurement	Plate_01	Clariostar_Study	MB	Biofoundry_,_London	Linear_Dilution_Pattern_V2	0.455	0.453	0.45	0.446	0.442	0.438	0.434	0.432	0.432	0.431	0.43	0.428	0.422	0.416	0.409	0.405	0.399	0.396	0.392	0.389	0.385	0.382	0.381	0.381	0.383	0.386	0.39	0.392	0.394	0.395	0.396	0.394	0.395	0.395	0.397	0.4
B10	Sample	Dilution_20%	0.2	DMSO	Lycopene	Standard_Development	Run090	Standard_Measurement	Plate_01	Clariostar_Study	MB	Biofoundry_,_London	Linear_Dilution_Pattern_V2	0.277	0.275	0.272	0.268	0.264	0.261	0.257	0.255	0.254	0.251	0.249	0.245	0.241	0.236	0.231	0.227	0.224	0.222	0.219	0.216	0.215	0.213	0.212	0.212	0.213	0.213	0.216	0.217	0.217	0.218	0.219	0.218	0.218	0.219	0.219	0.22
B11	Blank	DMSO_Blank	NA	DMSO	NA	Standard_Development	Run090	Standard_Measurement	Plate_01	Clariostar_Study	MB	Biofoundry_,_London	Linear_Dilution_Pattern_V2	0.111	0.107	0.104	0.101	0.097	0.093	0.09	0.087	0.084	0.081	0.076	0.073	0.069	0.066	0.062	0.061	0.059	0.057	0.055	0.054	0.054	0.052	0.051	0.051	0.051	0.05	0.05	0.049	0.048	0.048	0.048	0.048	0.047	0.047	0.047	0.046
B12	Blank	DMSO_Blank	NA	DMSO	NA	Standard_Development	Run090	Standard_Measurement	Plate_01	Clariostar_Study	MB	Biofoundry_,_London	Linear_Dilution_Pattern_V2	0.109	0.106	0.103	0.098	0.095	0.091	0.088	0.085	0.081	0.078	0.075	0.071	0.067	0.064	0.061	0.059	0.057	0.056	0.054	0.052	0.053	0.051	0.05	0.049	0.05	0.049	0.049	0.048	0.047	0.047	0.047	0.046	0.046	0.046	0.046	0.045
C01	Sample	Dilution_95%	0.95	DMSO	Lycopene	Standard_Development	Run090	Standard_Measurement	Plate_01	Clariostar_Study	MB	Biofoundry_,_London	Linear_Dilution_Pattern_V2	0.975	0.974	0.976	0.973	0.971	0.965	0.964	0.962	0.965	0.968	0.97	0.968	0.962	0.951	0.942	0.935	0.928	0.92	0.914	0.906	0.902	0.897	0.893	0.893	0.896	0.901	0.911	0.918	0.924	0.927	0.929	0.928	0.926	0.929	0.935	0.943
C02	Sample	Dilution_75%	0.75	DMSO	Lycopene	Standard_Development	Run090	Standard_Measurement	Plate_01	Clariostar_Study	MB	Biofoundry_,_London	Linear_Dilution_Pattern_V2	0.782	0.78	0.779	0.774	0.771	0.768	0.764	0.762	0.762	0.764	0.765	0.764	0.755	0.747	0.737	0.732	0.725	0.722	0.714	0.706	0.702	0.698	0.694	0.694	0.695	0.7	0.707	0.712	0.715	0.717	0.719	0.719	0.718	0.719	0.72	0.727
C03	Sample	Dilution_55%	0.55	DMSO	Lycopene	Standard_Development	Run090	Standard_Measurement	Plate_01	Clariostar_Study	MB	Biofoundry_,_London	Linear_Dilution_Pattern_V2	0.67	0.67	0.67	0.663	0.661	0.656	0.653	0.651	0.651	0.653	0.65	0.647	0.641	0.633	0.625	0.62	0.613	0.609	0.604	0.598	0.594	0.589	0.587	0.586	0.586	0.587	0.59	0.591	0.594	0.594	0.593	0.59	0.588	0.587	0.587	0.59
C04	Sample	Dilution_35%	0.35	DMSO	Lycopene	Standard_Development	Run090	Standard_Measurement	Plate_01	Clariostar_Study	MB	Biofoundry_,_London	Linear_Dilution_Pattern_V2	0.473	0.471	0.469	0.464	0.462	0.457	0.453	0.453	0.45	0.449	0.446	0.443	0.438	0.431	0.425	0.421	0.417	0.414	0.41	0.405	0.401	0.398	0.396	0.395	0.395	0.395	0.396	0.397	0.398	0.398	0.397	0.395	0.394	0.392	0.391	0.393
C05	Sample	Dilution_15%	0.15	DMSO	Lycopene	Standard_Development	Run090	Standard_Measurement	Plate_01	Clariostar_Study	MB	Biofoundry_,_London	Linear_Dilution_Pattern_V2	0.303	0.302	0.298	0.294	0.291	0.287	0.283	0.281	0.279	0.276	0.274	0.27	0.266	0.26	0.256	0.253	0.251	0.247	0.245	0.242	0.24	0.238	0.236	0.235	0.235	0.234	0.235	0.234	0.233	0.233	0.232	0.23	0.228	0.228	0.226	0.226
C06	Sample	Dilution_95%	0.95	DMSO	Lycopene	Standard_Development	Run090	Standard_Measurement	Plate_01	Clariostar_Study	MB	Biofoundry_,_London	Linear_Dilution_Pattern_V2	0.906	0.905	0.906	0.903	0.901	0.896	0.894	0.895	0.895	0.9	0.9	0.901	0.895	0.886	0.873	0.868	0.861	0.853	0.845	0.838	0.833	0.83	0.828	0.829	0.832	0.839	0.849	0.857	0.865	0.87	0.873	0.875	0.875	0.876	0.881	0.893
C07	Sample	Dilution_75%	0.75	DMSO	Lycopene	Standard_Development	Run090	Standard_Measurement	Plate_01	Clariostar_Study	MB	Biofoundry_,_London	Linear_Dilution_Pattern_V2	0.82	0.821	0.821	0.816	0.812	0.807	0.805	0.804	0.806	0.81	0.808	0.807	0.8	0.79	0.782	0.778	0.769	0.763	0.758	0.75	0.743	0.741	0.737	0.737	0.738	0.741	0.748	0.751	0.756	0.757	0.757	0.756	0.756	0.755	0.757	0.763
C08	Sample	Dilution_55%	0.55	DMSO	Lycopene	Standard_Development	Run090	Standard_Measurement	Plate_01	Clariostar_Study	MB	Biofoundry_,_London	Linear_Dilution_Pattern_V2	0.64	0.641	0.64	0.635	0.631	0.627	0.623	0.622	0.621	0.622	0.621	0.619	0.613	0.606	0.597	0.593	0.585	0.581	0.575	0.57	0.567	0.562	0.558	0.557	0.559	0.562	0.565	0.568	0.57	0.57	0.571	0.57	0.568	0.567	0.568	0.572
C09	Sample	Dilution_35%	0.35	DMSO	Lycopene	Standard_Development	Run090	Standard_Measurement	Plate_01	Clariostar_Study	MB	Biofoundry_,_London	Linear_Dilution_Pattern_V2	0.419	0.417	0.414	0.409	0.405	0.401	0.398	0.396	0.396	0.395	0.392	0.39	0.384	0.378	0.372	0.368	0.363	0.359	0.355	0.352	0.349	0.346	0.344	0.344	0.345	0.347	0.35	0.352	0.354	0.355	0.355	0.354	0.354	0.354	0.355	0.357
C10	Sample	Dilution_15%	0.15	DMSO	Lycopene	Standard_Development	Run090	Standard_Measurement	Plate_01	Clariostar_Study	MB	Biofoundry_,_London	Linear_Dilution_Pattern_V2	0.23	0.226	0.222	0.218	0.214	0.21	0.207	0.204	0.202	0.199	0.196	0.193	0.189	0.184	0.179	0.177	0.173	0.171	0.169	0.167	0.166	0.164	0.162	0.163	0.164	0.165	0.166	0.166	0.166	0.167	0.166	0.166	0.166	0.166	0.167	0.168
C11	Blank	DMSO_Blank	NA	DMSO	NA	Standard_Development	Run090	Standard_Measurement	Plate_01	Clariostar_Study	MB	Biofoundry_,_London	Linear_Dilution_Pattern_V2	0.114	0.109	0.106	0.102	0.098	0.094	0.09	0.087	0.084	0.081	0.077	0.073	0.069	0.066	0.062	0.06	0.058	0.057	0.054	0.053	0.053	0.051	0.051	0.05	0.05	0.05	0.049	0.048	0.048	0.047	0.048	0.047	0.047	0.046	0.045	0.045
C12	Blank	DMSO_Blank	NA	DMSO	NA	Standard_Development	Run090	Standard_Measurement	Plate_01	Clariostar_Study	MB	Biofoundry_,_London	Linear_Dilution_Pattern_V2	0.111	0.108	0.104	0.1	0.097	0.093	0.089	0.086	0.083	0.08	0.077	0.073	0.068	0.064	0.062	0.06	0.058	0.056	0.054	0.053	0.052	0.051	0.05	0.05	0.05	0.049	0.049	0.048	0.047	0.047	0.047	0.046	0.046	0.046	0.045	0.044
D01	Sample	Dilution_95%	0.95	DMSO	Lycopene	Standard_Development	Run090	Standard_Measurement	Plate_01	Clariostar_Study	MB	Biofoundry_,_London	Linear_Dilution_Pattern_V2	1.251	1.255	1.259	1.254	1.257	1.247	1.247	1.248	1.252	1.256	1.253	1.252	1.248	1.236	1.226	1.215	1.207	1.201	1.189	1.178	1.172	1.168	1.163	1.161	1.157	1.16	1.166	1.168	1.173	1.171	1.168	1.162	1.157	1.154	1.154	1.159
D02	Sample	Dilution_75%	0.75	DMSO	Lycopene	Standard_Development	Run090	Standard_Measurement	Plate_01	Clariostar_Study	MB	Biofoundry_,_London	Linear_Dilution_Pattern_V2	0.839	0.839	0.839	0.834	0.829	0.824	0.823	0.822	0.823	0.825	0.825	0.82	0.815	0.806	0.796	0.789	0.783	0.776	0.77	0.764	0.758	0.753	0.75	0.75	0.752	0.755	0.76	0.765	0.769	0.77	0.77	0.769	0.768	0.767	0.768	0.774
D03	Sample	Dilution_55%	0.55	DMSO	Lycopene	Standard_Development	Run090	Standard_Measurement	Plate_01	Clariostar_Study	MB	Biofoundry_,_London	Linear_Dilution_Pattern_V2	0.611	0.611	0.61	0.605	0.602	0.597	0.592	0.591	0.592	0.592	0.592	0.588	0.582	0.574	0.566	0.561	0.556	0.549	0.545	0.54	0.536	0.533	0.53	0.529	0.53	0.533	0.537	0.539	0.542	0.544	0.544	0.543	0.542	0.542	0.543	0.546
D04	Sample	Dilution_35%	0.35	DMSO	Lycopene	Standard_Development	Run090	Standard_Measurement	Plate_01	Clariostar_Study	MB	Biofoundry_,_London	Linear_Dilution_Pattern_V2	0.798	0.799	0.799	0.794	0.791	0.786	0.783	0.78	0.776	0.777	0.773	0.77	0.765	0.758	0.751	0.746	0.74	0.736	0.729	0.725	0.719	0.713	0.708	0.704	0.703	0.699	0.698	0.695	0.693	0.689	0.684	0.68	0.676	0.67	0.665	0.663
D05	Sample	Dilution_15%	0.15	DMSO	Lycopene	Standard_Development	Run090	Standard_Measurement	Plate_01	Clariostar_Study	MB	Biofoundry_,_London	Linear_Dilution_Pattern_V2	0.258	0.255	0.252	0.247	0.244	0.24	0.236	0.233	0.231	0.229	0.226	0.223	0.219	0.214	0.21	0.206	0.203	0.201	0.198	0.197	0.195	0.193	0.191	0.192	0.192	0.191	0.192	0.193	0.193	0.193	0.192	0.192	0.191	0.192	0.191	0.191
D06	Sample	Dilution_95%	0.95	DMSO	Lycopene	Standard_Development	Run090	Standard_Measurement	Plate_01	Clariostar_Study	MB	Biofoundry_,_London	Linear_Dilution_Pattern_V2	0.976	0.976	0.977	0.976	0.973	0.967	0.964	0.963	0.967	0.972	0.973	0.974	0.969	0.956	0.946	0.94	0.93	0.925	0.918	0.91	0.904	0.9	0.896	0.898	0.9	0.909	0.917	0.923	0.929	0.936	0.936	0.936	0.936	0.936	0.94	0.951
D07	Sample	Dilution_75%	0.75	DMSO	Lycopene	Standard_Development	Run090	Standard_Measurement	Plate_01	Clariostar_Study	MB	Biofoundry_,_London	Linear_Dilution_Pattern_V2	0.796	0.796	0.795	0.79	0.787	0.782	0.779	0.779	0.78	0.783	0.784	0.781	0.775	0.767	0.756	0.75	0.742	0.738	0.731	0.726	0.721	0.715	0.712	0.712	0.713	0.719	0.725	0.73	0.734	0.738	0.737	0.737	0.736	0.737	0.74	0.746
D08	Sample	Dilution_55%	0.55	DMSO	Lycopene	Standard_Development	Run090	Standard_Measurement	Plate_01	Clariostar_Study	MB	Biofoundry_,_London	Linear_Dilution_Pattern_V2	0.693	0.692	0.693	0.69	0.687	0.682	0.679	0.677	0.677	0.678	0.676	0.674	0.669	0.662	0.654	0.649	0.643	0.639	0.632	0.625	0.621	0.616	0.615	0.613	0.613	0.615	0.617	0.62	0.621	0.622	0.621	0.618	0.615	0.613	0.614	0.616
D09	Sample	Dilution_35%	0.35	DMSO	Lycopene	Standard_Development	Run090	Standard_Measurement	Plate_01	Clariostar_Study	MB	Biofoundry_,_London	Linear_Dilution_Pattern_V2	0.504	0.505	0.503	0.498	0.495	0.491	0.487	0.485	0.484	0.485	0.483	0.48	0.474	0.467	0.461	0.456	0.451	0.447	0.443	0.439	0.436	0.432	0.429	0.427	0.428	0.428	0.428	0.429	0.43	0.429	0.427	0.425	0.423	0.422	0.421	0.421
D10	Sample	Dilution_15%	0.15	DMSO	Lycopene	Standard_Development	Run090	Standard_Measurement	Plate_01	Clariostar_Study	MB	Biofoundry_,_London	Linear_Dilution_Pattern_V2	0.259	0.256	0.254	0.25	0.247	0.243	0.239	0.236	0.234	0.233	0.229	0.225	0.221	0.217	0.212	0.21	0.206	0.204	0.201	0.199	0.198	0.195	0.194	0.194	0.194	0.194	0.195	0.194	0.194	0.194	0.193	0.193	0.192	0.192	0.191	0.192
D11	Blank	DMSO_Blank	NA	DMSO	NA	Standard_Development	Run090	Standard_Measurement	Plate_01	Clariostar_Study	MB	Biofoundry_,_London	Linear_Dilution_Pattern_V2	0.111	0.108	0.104	0.1	0.097	0.093	0.089	0.086	0.085	0.081	0.077	0.074	0.07	0.066	0.063	0.061	0.06	0.058	0.056	0.054	0.053	0.052	0.051	0.05	0.051	0.051	0.05	0.05	0.049	0.049	0.049	0.048	0.048	0.048	0.046	0.046
D12	Blank	DMSO_Blank	NA	DMSO	NA	Standard_Development	Run090	Standard_Measurement	Plate_01	Clariostar_Study	MB	Biofoundry_,_London	Linear_Dilution_Pattern_V2	0.111	0.107	0.103	0.099	0.096	0.092	0.088	0.085	0.083	0.08	0.076	0.072	0.069	0.065	0.062	0.06	0.058	0.056	0.054	0.053	0.052	0.051	0.05	0.05	0.05	0.05	0.05	0.048	0.047	0.048	0.047	0.047	0.047	0.046	0.045	0.044
E01	Sample	Dilution_90%	0.9	DMSO	Lycopene	Standard_Development	Run090	Standard_Measurement	Plate_01	Clariostar_Study	MB	Biofoundry_,_London	Linear_Dilution_Pattern_V2	0.943	0.942	0.943	0.941	0.935	0.928	0.925	0.928	0.931	0.938	0.938	0.937	0.93	0.917	0.906	0.901	0.893	0.886	0.881	0.873	0.867	0.86	0.859	0.859	0.862	0.866	0.876	0.881	0.888	0.891	0.892	0.891	0.89	0.892	0.894	0.902
E02	Sample	Dilution_70%	0.7	DMSO	Lycopene	Standard_Development	Run090	Standard_Measurement	Plate_01	Clariostar_Study	MB	Biofoundry_,_London	Linear_Dilution_Pattern_V2	0.944	0.944	0.948	0.945	0.943	0.935	0.931	0.932	0.934	0.935	0.935	0.933	0.922	0.912	0.903	0.898	0.889	0.887	0.879	0.873	0.865	0.858	0.853	0.851	0.851	0.852	0.854	0.857	0.86	0.859	0.856	0.85	0.848	0.844	0.843	0.846
E03	Sample	Dilution_50%	0.5	DMSO	Lycopene	Standard_Development	Run090	Standard_Measurement	Plate_01	Clariostar_Study	MB	Biofoundry_,_London	Linear_Dilution_Pattern_V2	0.633	0.635	0.634	0.629	0.624	0.621	0.618	0.616	0.615	0.616	0.615	0.612	0.606	0.598	0.59	0.585	0.579	0.574	0.569	0.564	0.559	0.555	0.553	0.552	0.552	0.553	0.555	0.557	0.557	0.557	0.556	0.555	0.553	0.552	0.551	0.553
E04	Sample	Dilution_30%	0.3	DMSO	Lycopene	Standard_Development	Run090	Standard_Measurement	Plate_01	Clariostar_Study	MB	Biofoundry_,_London	Linear_Dilution_Pattern_V2	0.454	0.452	0.45	0.446	0.443	0.439	0.435	0.434	0.433	0.431	0.429	0.426	0.421	0.415	0.408	0.406	0.4	0.397	0.393	0.389	0.385	0.382	0.38	0.379	0.379	0.379	0.38	0.381	0.38	0.38	0.378	0.376	0.375	0.373	0.373	0.373
E05	Sample	Dilution_10%	0.1	DMSO	Lycopene	Standard_Development	Run090	Standard_Measurement	Plate_01	Clariostar_Study	MB	Biofoundry_,_London	Linear_Dilution_Pattern_V2	0.198	0.195	0.192	0.187	0.184	0.18	0.176	0.174	0.172	0.169	0.166	0.163	0.158	0.154	0.15	0.148	0.144	0.143	0.141	0.139	0.138	0.136	0.135	0.135	0.135	0.136	0.136	0.135	0.135	0.136	0.136	0.135	0.135	0.135	0.135	0.135
E06	Sample	Dilution_90%	0.9	DMSO	Lycopene	Standard_Development	Run090	Standard_Measurement	Plate_01	Clariostar_Study	MB	Biofoundry_,_London	Linear_Dilution_Pattern_V2	0.95	0.95	0.952	0.948	0.944	0.94	0.937	0.938	0.943	0.945	0.946	0.945	0.939	0.928	0.916	0.911	0.904	0.898	0.891	0.882	0.878	0.873	0.869	0.868	0.871	0.876	0.883	0.89	0.896	0.899	0.898	0.897	0.897	0.897	0.901	0.909
E07	Sample	Dilution_70%	0.7	DMSO	Lycopene	Standard_Development	Run090	Standard_Measurement	Plate_01	Clariostar_Study	MB	Biofoundry_,_London	Linear_Dilution_Pattern_V2	0.799	0.8	0.803	0.796	0.792	0.788	0.786	0.785	0.784	0.79	0.789	0.787	0.781	0.771	0.763	0.759	0.749	0.743	0.737	0.73	0.726	0.72	0.717	0.716	0.717	0.72	0.725	0.728	0.732	0.734	0.732	0.73	0.728	0.728	0.729	0.733
E08	Sample	Dilution_50%	0.5	DMSO	Lycopene	Standard_Development	Run090	Standard_Measurement	Plate_01	Clariostar_Study	MB	Biofoundry_,_London	Linear_Dilution_Pattern_V2	0.662	0.662	0.663	0.657	0.654	0.649	0.647	0.645	0.645	0.646	0.644	0.641	0.636	0.629	0.622	0.616	0.612	0.607	0.601	0.595	0.591	0.587	0.584	0.582	0.582	0.582	0.585	0.586	0.587	0.588	0.585	0.581	0.58	0.578	0.577	0.579
E09	Sample	Dilution_30%	0.3	DMSO	Lycopene	Standard_Development	Run090	Standard_Measurement	Plate_01	Clariostar_Study	MB	Biofoundry_,_London	Linear_Dilution_Pattern_V2	0.43	0.428	0.426	0.422	0.418	0.414	0.411	0.409	0.408	0.407	0.404	0.402	0.396	0.39	0.385	0.382	0.378	0.373	0.369	0.366	0.363	0.36	0.358	0.357	0.356	0.358	0.36	0.36	0.361	0.361	0.36	0.358	0.357	0.356	0.356	0.357
E10	Sample	Dilution_10%	0.1	DMSO	Lycopene	Standard_Development	Run090	Standard_Measurement	Plate_01	Clariostar_Study	MB	Biofoundry_,_London	Linear_Dilution_Pattern_V2	0.221	0.219	0.216	0.213	0.21	0.205	0.201	0.199	0.196	0.193	0.19	0.188	0.183	0.178	0.174	0.172	0.169	0.167	0.164	0.163	0.161	0.159	0.158	0.157	0.158	0.157	0.158	0.157	0.156	0.156	0.155	0.154	0.153	0.153	0.153	0.152
E11	Blank	DMSO_Blank	NA	DMSO	NA	Standard_Development	Run090	Standard_Measurement	Plate_01	Clariostar_Study	MB	Biofoundry_,_London	Linear_Dilution_Pattern_V2	0.111	0.107	0.104	0.1	0.096	0.092	0.089	0.086	0.084	0.08	0.077	0.073	0.07	0.066	0.063	0.062	0.059	0.058	0.055	0.054	0.054	0.052	0.052	0.052	0.051	0.051	0.051	0.05	0.049	0.049	0.048	0.048	0.048	0.048	0.047	0.046
E12	Blank	DMSO_Blank	NA	DMSO	NA	Standard_Development	Run090	Standard_Measurement	Plate_01	Clariostar_Study	MB	Biofoundry_,_London	Linear_Dilution_Pattern_V2	0.111	0.109	0.105	0.101	0.099	0.094	0.091	0.087	0.084	0.08	0.076	0.073	0.069	0.067	0.063	0.061	0.058	0.057	0.055	0.054	0.054	0.053	0.052	0.051	0.051	0.05	0.05	0.05	0.048	0.048	0.048	0.048	0.047	0.047	0.046	0.046
F01	Sample	Dilution_90%	0.9	DMSO	Lycopene	Standard_Development	Run090	Standard_Measurement	Plate_01	Clariostar_Study	MB	Biofoundry_,_London	Linear_Dilution_Pattern_V2	0.943	0.945	0.948	0.944	0.938	0.931	0.929	0.93	0.932	0.936	0.937	0.934	0.928	0.917	0.907	0.9	0.893	0.888	0.881	0.874	0.868	0.862	0.86	0.859	0.863	0.868	0.876	0.882	0.89	0.892	0.893	0.893	0.892	0.894	0.896	0.905
F02	Sample	Dilution_70%	0.7	DMSO	Lycopene	Standard_Development	Run090	Standard_Measurement	Plate_01	Clariostar_Study	MB	Biofoundry_,_London	Linear_Dilution_Pattern_V2	0.815	0.816	0.818	0.813	0.809	0.804	0.8	0.801	0.803	0.805	0.802	0.798	0.79	0.783	0.775	0.768	0.762	0.755	0.749	0.743	0.738	0.732	0.728	0.728	0.728	0.731	0.735	0.738	0.742	0.743	0.742	0.74	0.738	0.737	0.738	0.742
F03	Sample	Dilution_50%	0.5	DMSO	Lycopene	Standard_Development	Run090	Standard_Measurement	Plate_01	Clariostar_Study	MB	Biofoundry_,_London	Linear_Dilution_Pattern_V2	0.635	0.637	0.636	0.631	0.628	0.623	0.621	0.62	0.619	0.619	0.618	0.614	0.608	0.6	0.593	0.587	0.582	0.576	0.571	0.567	0.563	0.558	0.554	0.553	0.553	0.553	0.555	0.557	0.557	0.557	0.556	0.554	0.551	0.55	0.549	0.551
F04	Sample	Dilution_30%	0.3	DMSO	Lycopene	Standard_Development	Run090	Standard_Measurement	Plate_01	Clariostar_Study	MB	Biofoundry_,_London	Linear_Dilution_Pattern_V2	0.407	0.405	0.402	0.399	0.396	0.391	0.387	0.385	0.384	0.382	0.38	0.377	0.372	0.365	0.36	0.356	0.351	0.348	0.344	0.341	0.338	0.336	0.334	0.334	0.333	0.334	0.336	0.337	0.337	0.338	0.337	0.336	0.335	0.336	0.336	0.337
F05	Sample	Dilution_10%	0.1	DMSO	Lycopene	Standard_Development	Run090	Standard_Measurement	Plate_01	Clariostar_Study	MB	Biofoundry_,_London	Linear_Dilution_Pattern_V2	0.2	0.197	0.194	0.189	0.185	0.182	0.178	0.176	0.174	0.171	0.167	0.164	0.16	0.156	0.152	0.149	0.146	0.145	0.142	0.14	0.139	0.137	0.137	0.136	0.136	0.137	0.138	0.138	0.137	0.137	0.137	0.137	0.137	0.137	0.136	0.136
F06	Sample	Dilution_90%	0.9	DMSO	Lycopene	Standard_Development	Run090	Standard_Measurement	Plate_01	Clariostar_Study	MB	Biofoundry_,_London	Linear_Dilution_Pattern_V2	0.907	0.907	0.909	0.903	0.9	0.894	0.892	0.891	0.894	0.9	0.903	0.899	0.895	0.883	0.873	0.867	0.86	0.853	0.846	0.838	0.834	0.829	0.828	0.827	0.83	0.836	0.846	0.852	0.86	0.864	0.865	0.865	0.866	0.866	0.872	0.882
F07	Sample	Dilution_70%	0.7	DMSO	Lycopene	Standard_Development	Run090	Standard_Measurement	Plate_01	Clariostar_Study	MB	Biofoundry_,_London	Linear_Dilution_Pattern_V2	0.768	0.77	0.772	0.767	0.763	0.756	0.755	0.754	0.756	0.756	0.758	0.756	0.749	0.742	0.732	0.726	0.719	0.715	0.709	0.701	0.696	0.692	0.688	0.688	0.69	0.694	0.7	0.704	0.708	0.711	0.71	0.709	0.709	0.708	0.711	0.716
F08	Sample	Dilution_50%	0.5	DMSO	Lycopene	Standard_Development	Run090	Standard_Measurement	Plate_01	Clariostar_Study	MB	Biofoundry_,_London	Linear_Dilution_Pattern_V2	0.62	0.619	0.619	0.615	0.612	0.606	0.602	0.6	0.601	0.601	0.6	0.598	0.592	0.585	0.576	0.573	0.567	0.562	0.556	0.552	0.548	0.544	0.541	0.541	0.54	0.542	0.545	0.547	0.549	0.55	0.55	0.548	0.545	0.545	0.545	0.548
F09	Sample	Dilution_30%	0.3	DMSO	Lycopene	Standard_Development	Run090	Standard_Measurement	Plate_01	Clariostar_Study	MB	Biofoundry_,_London	Linear_Dilution_Pattern_V2	0.39	0.389	0.386	0.381	0.378	0.373	0.369	0.367	0.367	0.365	0.363	0.36	0.354	0.35	0.343	0.34	0.335	0.332	0.329	0.325	0.323	0.319	0.318	0.318	0.319	0.32	0.323	0.324	0.326	0.327	0.327	0.326	0.325	0.326	0.326	0.328
F10	Sample	Dilution_10%	0.1	DMSO	Lycopene	Standard_Development	Run090	Standard_Measurement	Plate_01	Clariostar_Study	MB	Biofoundry_,_London	Linear_Dilution_Pattern_V2	0.189	0.187	0.184	0.179	0.176	0.171	0.168	0.165	0.163	0.161	0.158	0.154	0.149	0.144	0.141	0.139	0.135	0.134	0.132	0.13	0.129	0.128	0.127	0.126	0.127	0.127	0.128	0.128	0.127	0.128	0.128	0.127	0.127	0.128	0.128	0.128
F11	Blank	DMSO	NA	DMSO	NA	Standard_Development	Run090	Standard_Measurement	Plate_01	Clariostar_Study	MB	Biofoundry_,_London	Linear_Dilution_Pattern_V2	0.113	0.11	0.106	0.102	0.099	0.095	0.09	0.088	0.084	0.081	0.078	0.074	0.07	0.066	0.063	0.062	0.059	0.058	0.055	0.054	0.053	0.052	0.051	0.051	0.051	0.051	0.05	0.049	0.049	0.049	0.049	0.048	0.048	0.048	0.046	0.046
F12	Blank	DMSO	NA	DMSO	NA	Standard_Development	Run090	Standard_Measurement	Plate_01	Clariostar_Study	MB	Biofoundry_,_London	Linear_Dilution_Pattern_V2	0.114	0.111	0.107	0.103	0.1	0.095	0.092	0.089	0.085	0.082	0.078	0.074	0.07	0.067	0.063	0.061	0.059	0.057	0.055	0.054	0.053	0.052	0.051	0.051	0.05	0.05	0.05	0.048	0.047	0.048	0.048	0.047	0.046	0.046	0.046	0.045
G01	Sample	Dilution_85%	0.85	DMSO	Lycopene	Standard_Development	Run090	Standard_Measurement	Plate_01	Clariostar_Study	MB	Biofoundry_,_London	Linear_Dilution_Pattern_V2	0.891	0.894	0.896	0.89	0.887	0.878	0.878	0.877	0.878	0.886	0.885	0.882	0.876	0.865	0.856	0.849	0.841	0.835	0.828	0.821	0.815	0.809	0.808	0.808	0.811	0.815	0.822	0.828	0.834	0.838	0.838	0.837	0.836	0.837	0.841	0.848
G02	Sample	Dilution_65%	0.65	DMSO	Lycopene	Standard_Development	Run090	Standard_Measurement	Plate_01	Clariostar_Study	MB	Biofoundry_,_London	Linear_Dilution_Pattern_V2	0.71	0.708	0.708	0.704	0.7	0.695	0.692	0.692	0.692	0.694	0.693	0.691	0.685	0.675	0.667	0.662	0.655	0.65	0.644	0.637	0.634	0.629	0.625	0.625	0.627	0.63	0.635	0.64	0.642	0.644	0.645	0.643	0.642	0.642	0.644	0.648
G03	Sample	Dilution_45%	0.45	DMSO	Lycopene	Standard_Development	Run090	Standard_Measurement	Plate_01	Clariostar_Study	MB	Biofoundry_,_London	Linear_Dilution_Pattern_V2	0.68	0.68	0.68	0.676	0.673	0.667	0.664	0.663	0.662	0.662	0.659	0.657	0.651	0.643	0.638	0.632	0.626	0.623	0.616	0.61	0.606	0.602	0.596	0.594	0.594	0.594	0.594	0.593	0.593	0.593	0.589	0.586	0.582	0.579	0.577	0.578
G04	Sample	Dilution_25%	0.25	DMSO	Lycopene	Standard_Development	Run090	Standard_Measurement	Plate_01	Clariostar_Study	MB	Biofoundry_,_London	Linear_Dilution_Pattern_V2	0.328	0.327	0.323	0.318	0.315	0.31	0.306	0.304	0.302	0.301	0.299	0.296	0.291	0.285	0.28	0.277	0.274	0.271	0.267	0.264	0.262	0.26	0.259	0.258	0.259	0.261	0.263	0.264	0.265	0.266	0.265	0.265	0.265	0.264	0.265	0.266
G05	Sample	Dilution_05%	0.0499999999999999	DMSO	Lycopene	Standard_Development	Run090	Standard_Measurement	Plate_01	Clariostar_Study	MB	Biofoundry_,_London	Linear_Dilution_Pattern_V2	0.15	0.148	0.144	0.14	0.137	0.133	0.129	0.126	0.124	0.122	0.119	0.116	0.111	0.107	0.104	0.102	0.099	0.097	0.095	0.093	0.093	0.091	0.09	0.09	0.091	0.09	0.091	0.09	0.09	0.091	0.09	0.09	0.09	0.09	0.09	0.09
G06	Sample	Dilution_85%	0.85	DMSO	Lycopene	Standard_Development	Run090	Standard_Measurement	Plate_01	Clariostar_Study	MB	Biofoundry_,_London	Linear_Dilution_Pattern_V2	0.875	0.878	0.88	0.875	0.87	0.863	0.864	0.862	0.865	0.869	0.872	0.87	0.862	0.854	0.843	0.837	0.83	0.824	0.818	0.809	0.806	0.801	0.797	0.797	0.8	0.805	0.813	0.819	0.824	0.828	0.828	0.827	0.829	0.829	0.833	0.841
G07	Sample	Dilution_65%	0.65	DMSO	Lycopene	Standard_Development	Run090	Standard_Measurement	Plate_01	Clariostar_Study	MB	Biofoundry_,_London	Linear_Dilution_Pattern_V2	0.691	0.693	0.69	0.685	0.681	0.677	0.674	0.672	0.675	0.677	0.677	0.674	0.668	0.66	0.652	0.646	0.639	0.635	0.628	0.622	0.619	0.615	0.612	0.612	0.614	0.618	0.623	0.628	0.631	0.634	0.634	0.633	0.632	0.633	0.635	0.641
G08	Sample	Dilution_45%	0.45	DMSO	Lycopene	Standard_Development	Run090	Standard_Measurement	Plate_01	Clariostar_Study	MB	Biofoundry_,_London	Linear_Dilution_Pattern_V2	0.584	0.583	0.581	0.576	0.573	0.568	0.565	0.565	0.566	0.567	0.565	0.561	0.557	0.549	0.542	0.539	0.533	0.528	0.522	0.519	0.515	0.51	0.507	0.507	0.508	0.508	0.511	0.513	0.514	0.514	0.514	0.511	0.509	0.508	0.508	0.51
G09	Sample	Dilution_25%	0.25	DMSO	Lycopene	Standard_Development	Run090	Standard_Measurement	Plate_01	Clariostar_Study	MB	Biofoundry_,_London	Linear_Dilution_Pattern_V2	0.328	0.326	0.323	0.318	0.315	0.311	0.307	0.305	0.304	0.303	0.3	0.298	0.293	0.287	0.282	0.278	0.275	0.272	0.269	0.267	0.264	0.262	0.261	0.261	0.262	0.263	0.266	0.267	0.268	0.269	0.269	0.269	0.268	0.269	0.269	0.272
G10	Sample	Dilution_05%	0.0499999999999999	DMSO	Lycopene	Standard_Development	Run090	Standard_Measurement	Plate_01	Clariostar_Study	MB	Biofoundry_,_London	Linear_Dilution_Pattern_V2	0.146	0.143	0.14	0.136	0.133	0.129	0.125	0.122	0.119	0.117	0.113	0.11	0.106	0.103	0.099	0.096	0.094	0.093	0.091	0.089	0.088	0.087	0.086	0.086	0.087	0.086	0.087	0.086	0.086	0.087	0.087	0.086	0.086	0.087	0.086	0.086
G11	Blank	DMSO_Blank	NA	DMSO	NA	Standard_Development	Run090	Standard_Measurement	Plate_01	Clariostar_Study	MB	Biofoundry_,_London	Linear_Dilution_Pattern_V2	0.108	0.105	0.101	0.097	0.095	0.09	0.087	0.083	0.081	0.078	0.074	0.071	0.067	0.064	0.061	0.059	0.057	0.054	0.053	0.052	0.051	0.051	0.05	0.05	0.049	0.049	0.049	0.047	0.047	0.047	0.046	0.046	0.046	0.046	0.045	0.044
G12	Blank	DMSO_Blank	NA	DMSO	NA	Standard_Development	Run090	Standard_Measurement	Plate_01	Clariostar_Study	MB	Biofoundry_,_London	Linear_Dilution_Pattern_V2	0.111	0.108	0.104	0.1	0.097	0.092	0.089	0.086	0.083	0.08	0.076	0.073	0.069	0.066	0.063	0.061	0.059	0.058	0.056	0.055	0.053	0.052	0.052	0.052	0.051	0.051	0.05	0.049	0.049	0.049	0.049	0.048	0.048	0.048	0.046	0.046
H01	Sample	Dilution_85%	0.85	DMSO	Lycopene	Standard_Development	Run090	Standard_Measurement	Plate_01	Clariostar_Study	MB	Biofoundry_,_London	Linear_Dilution_Pattern_V2	0.882	0.882	0.882	0.878	0.875	0.867	0.862	0.864	0.867	0.869	0.87	0.867	0.858	0.846	0.838	0.831	0.823	0.817	0.808	0.801	0.797	0.793	0.789	0.79	0.793	0.797	0.805	0.812	0.816	0.819	0.82	0.82	0.819	0.819	0.822	0.829
H02	Sample	Dilution_65%	0.65	DMSO	Lycopene	Standard_Development	Run090	Standard_Measurement	Plate_01	Clariostar_Study	MB	Biofoundry_,_London	Linear_Dilution_Pattern_V2	0.698	0.699	0.698	0.692	0.689	0.684	0.682	0.68	0.68	0.683	0.682	0.679	0.672	0.663	0.656	0.65	0.643	0.638	0.633	0.628	0.623	0.619	0.615	0.614	0.616	0.619	0.623	0.627	0.631	0.633	0.633	0.632	0.63	0.629	0.631	0.636
H03	Sample	Dilution_45%	0.45	DMSO	Lycopene	Standard_Development	Run090	Standard_Measurement	Plate_01	Clariostar_Study	MB	Biofoundry_,_London	Linear_Dilution_Pattern_V2	0.514	0.512	0.51	0.506	0.503	0.498	0.494	0.493	0.493	0.493	0.489	0.487	0.481	0.473	0.468	0.463	0.459	0.454	0.449	0.445	0.442	0.438	0.436	0.436	0.438	0.439	0.443	0.444	0.446	0.448	0.448	0.446	0.445	0.445	0.446	0.449
H04	Sample	Dilution_25%	0.25	DMSO	Lycopene	Standard_Development	Run090	Standard_Measurement	Plate_01	Clariostar_Study	MB	Biofoundry_,_London	Linear_Dilution_Pattern_V2	0.319	0.317	0.314	0.311	0.307	0.302	0.299	0.296	0.295	0.293	0.29	0.286	0.281	0.276	0.271	0.267	0.263	0.261	0.258	0.255	0.253	0.251	0.249	0.25	0.251	0.252	0.254	0.255	0.256	0.257	0.257	0.257	0.257	0.258	0.258	0.26
H05	Sample	Dilution_05%	0.0499999999999999	DMSO	Lycopene	Standard_Development	Run090	Standard_Measurement	Plate_01	Clariostar_Study	MB	Biofoundry_,_London	Linear_Dilution_Pattern_V2	0.154	0.151	0.146	0.142	0.138	0.134	0.129	0.127	0.125	0.122	0.119	0.116	0.111	0.106	0.103	0.101	0.099	0.097	0.095	0.093	0.092	0.09	0.09	0.09	0.091	0.091	0.091	0.09	0.089	0.09	0.09	0.09	0.09	0.09	0.089	0.089
H06	Sample	Dilution_85%	0.85	DMSO	Lycopene	Standard_Development	Run090	Standard_Measurement	Plate_01	Clariostar_Study	MB	Biofoundry_,_London	Linear_Dilution_Pattern_V2	0.847	0.846	0.846	0.843	0.839	0.834	0.831	0.831	0.832	0.836	0.838	0.836	0.83	0.82	0.811	0.805	0.799	0.792	0.785	0.778	0.774	0.769	0.766	0.765	0.77	0.777	0.784	0.791	0.796	0.8	0.801	0.801	0.802	0.803	0.807	0.816
H07	Sample	Dilution_65%	0.65	DMSO	Lycopene	Standard_Development	Run090	Standard_Measurement	Plate_01	Clariostar_Study	MB	Biofoundry_,_London	Linear_Dilution_Pattern_V2	0.679	0.678	0.677	0.672	0.669	0.664	0.661	0.661	0.661	0.662	0.663	0.66	0.654	0.646	0.639	0.634	0.626	0.62	0.616	0.61	0.606	0.602	0.6	0.6	0.601	0.605	0.611	0.615	0.619	0.622	0.623	0.621	0.622	0.622	0.624	0.629
H08	Sample	Dilution_45%	0.45	DMSO	Lycopene	Standard_Development	Run090	Standard_Measurement	Plate_01	Clariostar_Study	MB	Biofoundry_,_London	Linear_Dilution_Pattern_V2	0.517	0.515	0.513	0.509	0.506	0.5	0.498	0.495	0.495	0.496	0.494	0.491	0.486	0.478	0.471	0.467	0.462	0.458	0.453	0.449	0.446	0.442	0.439	0.44	0.441	0.443	0.447	0.449	0.451	0.453	0.454	0.453	0.453	0.452	0.454	0.457
H09	Sample	Dilution_25%	0.25	DMSO	Lycopene	Standard_Development	Run090	Standard_Measurement	Plate_01	Clariostar_Study	MB	Biofoundry_,_London	Linear_Dilution_Pattern_V2	0.323	0.321	0.319	0.315	0.311	0.307	0.303	0.302	0.3	0.298	0.295	0.291	0.286	0.281	0.276	0.273	0.27	0.268	0.264	0.26	0.259	0.257	0.255	0.255	0.256	0.256	0.259	0.261	0.262	0.263	0.263	0.262	0.262	0.263	0.263	0.265
H10	Sample	Dilution_05%	0.0499999999999999	DMSO	Lycopene	Standard_Development	Run090	Standard_Measurement	Plate_01	Clariostar_Study	MB	Biofoundry_,_London	Linear_Dilution_Pattern_V2	0.15	0.146	0.143	0.138	0.135	0.132	0.128	0.125	0.123	0.119	0.116	0.113	0.109	0.106	0.101	0.099	0.097	0.095	0.094	0.091	0.09	0.09	0.089	0.089	0.089	0.088	0.089	0.089	0.088	0.089	0.088	0.088	0.088	0.088	0.088	0.088
H11	Blank	DMSO_Blank	NA	DMSO	NA	Standard_Development	Run090	Standard_Measurement	Plate_01	Clariostar_Study	MB	Biofoundry_,_London	Linear_Dilution_Pattern_V2	0.115	0.112	0.109	0.105	0.102	0.098	0.094	0.091	0.088	0.085	0.082	0.077	0.073	0.07	0.068	0.065	0.063	0.06	0.059	0.058	0.057	0.055	0.055	0.054	0.054	0.053	0.053	0.053	0.051	0.051	0.051	0.051	0.05	0.05	0.049	0.048
H12	Blank	DMSO_Blank	NA	DMSO	NA	Standard_Development	Run090	Standard_Measurement	Plate_01	Clariostar_Study	MB	Biofoundry_,_London	Linear_Dilution_Pattern_V2	0.11	0.106	0.103	0.098	0.095	0.091	0.088	0.085	0.082	0.078	0.075	0.071	0.067	0.063	0.06	0.059	0.056	0.055	0.053	0.052	0.051	0.05	0.049	0.049	0.049	0.048	0.048	0.047	0.047	0.046	0.046	0.045	0.045	0.045	0.044	0.043
[truncated: 122 more columns]
