# Supplementary material for: Construction of a Calibration Curve for Lycopene on a Liquid-Handling Platform—Wider Lessons for the Development of Automated Dilution Protocols
Source: ACS Synth Biol. 2024 Aug 3;13(8):2357–75. doi: 10.1021/acssynbio.4c00031 (PMC11334188; doi:10.1021/acssynbio.4c00031)
Supplement: Supplementary file 2 — sb4c00031_si_002.zip [file sb4c00031_si_002.zip › AggregatedData/Run090/Plate_01/Clariostar_Study/Clariostar_A-Measurement_09/001.csv]

Well	Content	Label	Dilution	Solvent	Solute	Project	Run	Step	Container	Study	Author	Institution	Comment	OD350	OD352	OD354	OD356	OD358	OD360	OD362	OD364	OD366	OD368	OD370	OD372	OD374	OD376	OD378	OD380	OD382	OD384	OD386	OD388	OD390	OD392	OD394	OD396	OD398	OD400	OD402	OD404	OD406	OD408	OD410	OD412	OD414	OD416	OD418	OD420
A01	Sample	Dilution_100%	1.0	DMSO	Lycopene	Standard_Development	Run090	Standard_Measurement	Plate_01	Clariostar_Study	MB	Biofoundry_,_London	Linear_Dilution_Pattern_V2	1.003	1.003	1.004	0.999	0.994	0.993	0.994	0.991	0.996	0.996	1.0	0.998	0.988	0.979	0.971	0.964	0.954	0.947	0.939	0.932	0.928	0.922	0.92	0.919	0.925	0.932	0.941	0.949	0.958	0.963	0.966	0.964	0.967	0.968	0.973	0.985
A02	Sample	Dilution_80%	0.8	DMSO	Lycopene	Standard_Development	Run090	Standard_Measurement	Plate_01	Clariostar_Study	MB	Biofoundry_,_London	Linear_Dilution_Pattern_V2	0.812	0.813	0.81	0.806	0.801	0.797	0.793	0.792	0.795	0.793	0.795	0.791	0.786	0.777	0.767	0.761	0.753	0.747	0.74	0.734	0.729	0.725	0.72	0.719	0.724	0.729	0.736	0.743	0.747	0.752	0.751	0.752	0.752	0.754	0.758	0.765
A03	Sample	Dilution_60%	0.6	DMSO	Lycopene	Standard_Development	Run090	Standard_Measurement	Plate_01	Clariostar_Study	MB	Biofoundry_,_London	Linear_Dilution_Pattern_V2	0.68	0.681	0.679	0.673	0.671	0.667	0.663	0.661	0.661	0.662	0.661	0.657	0.651	0.644	0.637	0.629	0.624	0.62	0.614	0.608	0.605	0.6	0.598	0.596	0.598	0.6	0.605	0.61	0.612	0.612	0.612	0.611	0.609	0.61	0.612	0.617
A04	Sample	Dilution_40%	0.4	DMSO	Lycopene	Standard_Development	Run090	Standard_Measurement	Plate_01	Clariostar_Study	MB	Biofoundry_,_London	Linear_Dilution_Pattern_V2	0.454	0.453	0.45	0.446	0.441	0.437	0.433	0.432	0.431	0.43	0.427	0.423	0.419	0.412	0.407	0.402	0.397	0.393	0.389	0.384	0.383	0.38	0.378	0.377	0.378	0.379	0.383	0.385	0.387	0.388	0.388	0.388	0.388	0.388	0.39	0.392
A05	Sample	Dilution_20%	0.2	DMSO	Lycopene	Standard_Development	Run090	Standard_Measurement	Plate_01	Clariostar_Study	MB	Biofoundry_,_London	Linear_Dilution_Pattern_V2	0.287	0.284	0.281	0.277	0.273	0.269	0.265	0.263	0.261	0.258	0.254	0.25	0.247	0.242	0.237	0.234	0.23	0.227	0.224	0.221	0.221	0.218	0.217	0.216	0.217	0.218	0.219	0.22	0.221	0.221	0.222	0.221	0.221	0.221	0.221	0.223
A06	Sample	Dilution_100%	1.0	DMSO	Lycopene	Standard_Development	Run090	Standard_Measurement	Plate_01	Clariostar_Study	MB	Biofoundry_,_London	Linear_Dilution_Pattern_V2	0.984	0.983	0.981	0.976	0.975	0.971	0.967	0.968	0.973	0.975	0.979	0.975	0.97	0.961	0.952	0.942	0.932	0.928	0.923	0.914	0.908	0.903	0.9	0.901	0.906	0.915	0.925	0.934	0.942	0.945	0.949	0.95	0.951	0.956	0.963	0.973
A07	Sample	Dilution_80%	0.8	DMSO	Lycopene	Standard_Development	Run090	Standard_Measurement	Plate_01	Clariostar_Study	MB	Biofoundry_,_London	Linear_Dilution_Pattern_V2	0.796	0.797	0.794	0.789	0.783	0.779	0.776	0.777	0.781	0.782	0.784	0.782	0.775	0.765	0.757	0.749	0.744	0.738	0.732	0.727	0.724	0.717	0.715	0.716	0.719	0.724	0.732	0.739	0.743	0.747	0.749	0.748	0.749	0.751	0.755	0.763
A08	Sample	Dilution_60%	0.6	DMSO	Lycopene	Standard_Development	Run090	Standard_Measurement	Plate_01	Clariostar_Study	MB	Biofoundry_,_London	Linear_Dilution_Pattern_V2	0.661	0.66	0.659	0.655	0.65	0.646	0.643	0.64	0.642	0.641	0.642	0.638	0.633	0.625	0.619	0.611	0.606	0.6	0.595	0.589	0.585	0.581	0.579	0.579	0.581	0.583	0.588	0.592	0.595	0.597	0.598	0.596	0.596	0.596	0.598	0.604
A09	Sample	Dilution_40%	0.4	DMSO	Lycopene	Standard_Development	Run090	Standard_Measurement	Plate_01	Clariostar_Study	MB	Biofoundry_,_London	Linear_Dilution_Pattern_V2	0.455	0.453	0.451	0.446	0.442	0.438	0.434	0.433	0.432	0.431	0.428	0.425	0.42	0.413	0.408	0.404	0.399	0.395	0.39	0.387	0.385	0.381	0.379	0.379	0.38	0.383	0.386	0.39	0.391	0.392	0.393	0.392	0.393	0.392	0.395	0.398
A10	Sample	Dilution_20%	0.2	DMSO	Lycopene	Standard_Development	Run090	Standard_Measurement	Plate_01	Clariostar_Study	MB	Biofoundry_,_London	Linear_Dilution_Pattern_V2	0.28	0.278	0.275	0.27	0.266	0.262	0.259	0.257	0.255	0.252	0.249	0.246	0.241	0.236	0.231	0.228	0.226	0.222	0.219	0.216	0.216	0.213	0.214	0.213	0.214	0.215	0.216	0.218	0.219	0.218	0.219	0.218	0.218	0.219	0.22	0.221
A11	Blank	DMSO_Blank	NA	DMSO	NA	Standard_Development	Run090	Standard_Measurement	Plate_01	Clariostar_Study	MB	Biofoundry_,_London	Linear_Dilution_Pattern_V2	0.112	0.108	0.104	0.1	0.096	0.093	0.089	0.086	0.084	0.081	0.076	0.073	0.069	0.066	0.063	0.061	0.059	0.057	0.055	0.053	0.054	0.052	0.051	0.05	0.051	0.05	0.049	0.049	0.049	0.048	0.048	0.047	0.047	0.047	0.046	0.046
A12	Blank	DMSO_Blank	NA	DMSO	NA	Standard_Development	Run090	Standard_Measurement	Plate_01	Clariostar_Study	MB	Biofoundry_,_London	Linear_Dilution_Pattern_V2	0.112	0.109	0.106	0.101	0.097	0.094	0.09	0.087	0.084	0.08	0.076	0.072	0.069	0.065	0.062	0.06	0.058	0.056	0.053	0.052	0.053	0.052	0.051	0.05	0.05	0.049	0.049	0.049	0.048	0.047	0.047	0.046	0.046	0.046	0.046	0.046
B01	Sample	Dilution_100%	1.0	DMSO	Lycopene	Standard_Development	Run090	Standard_Measurement	Plate_01	Clariostar_Study	MB	Biofoundry_,_London	Linear_Dilution_Pattern_V2	0.985	0.988	0.987	0.983	0.98	0.979	0.975	0.974	0.981	0.982	0.986	0.982	0.977	0.968	0.958	0.947	0.938	0.933	0.926	0.92	0.915	0.908	0.907	0.906	0.912	0.92	0.931	0.942	0.948	0.953	0.953	0.955	0.955	0.959	0.967	0.977
B02	Sample	Dilution_80%	0.8	DMSO	Lycopene	Standard_Development	Run090	Standard_Measurement	Plate_01	Clariostar_Study	MB	Biofoundry_,_London	Linear_Dilution_Pattern_V2	0.836	0.84	0.837	0.831	0.828	0.826	0.823	0.82	0.823	0.826	0.826	0.825	0.819	0.81	0.801	0.793	0.787	0.781	0.774	0.766	0.763	0.757	0.756	0.755	0.757	0.762	0.769	0.776	0.78	0.783	0.784	0.784	0.783	0.784	0.788	0.796
B03	Sample	Dilution_60%	0.6	DMSO	Lycopene	Standard_Development	Run090	Standard_Measurement	Plate_01	Clariostar_Study	MB	Biofoundry_,_London	Linear_Dilution_Pattern_V2	0.676	0.677	0.674	0.672	0.667	0.664	0.66	0.658	0.659	0.658	0.657	0.654	0.65	0.64	0.634	0.627	0.622	0.617	0.613	0.607	0.603	0.598	0.595	0.594	0.596	0.599	0.602	0.606	0.609	0.612	0.611	0.609	0.609	0.609	0.61	0.614
B04	Sample	Dilution_40%	0.4	DMSO	Lycopene	Standard_Development	Run090	Standard_Measurement	Plate_01	Clariostar_Study	MB	Biofoundry_,_London	Linear_Dilution_Pattern_V2	0.523	0.522	0.519	0.515	0.511	0.508	0.504	0.502	0.502	0.5	0.499	0.495	0.49	0.483	0.477	0.473	0.469	0.463	0.459	0.455	0.452	0.447	0.446	0.444	0.443	0.444	0.448	0.448	0.448	0.449	0.449	0.447	0.445	0.444	0.444	0.446
B05	Sample	Dilution_20%	0.2	DMSO	Lycopene	Standard_Development	Run090	Standard_Measurement	Plate_01	Clariostar_Study	MB	Biofoundry_,_London	Linear_Dilution_Pattern_V2	0.277	0.275	0.271	0.267	0.263	0.259	0.255	0.254	0.252	0.249	0.246	0.243	0.239	0.234	0.23	0.227	0.224	0.221	0.217	0.215	0.215	0.213	0.211	0.211	0.212	0.212	0.213	0.215	0.216	0.216	0.216	0.216	0.216	0.216	0.216	0.218
B06	Sample	Dilution_100%	1.0	DMSO	Lycopene	Standard_Development	Run090	Standard_Measurement	Plate_01	Clariostar_Study	MB	Biofoundry_,_London	Linear_Dilution_Pattern_V2	1.183	1.179	1.179	1.174	1.17	1.164	1.161	1.161	1.166	1.171	1.175	1.171	1.166	1.157	1.148	1.137	1.124	1.121	1.115	1.103	1.103	1.097	1.093	1.093	1.093	1.101	1.111	1.119	1.127	1.13	1.132	1.131	1.129	1.133	1.139	1.149
B07	Sample	Dilution_80%	0.8	DMSO	Lycopene	Standard_Development	Run090	Standard_Measurement	Plate_01	Clariostar_Study	MB	Biofoundry_,_London	Linear_Dilution_Pattern_V2	0.808	0.809	0.806	0.801	0.797	0.795	0.791	0.791	0.793	0.797	0.797	0.796	0.789	0.78	0.771	0.766	0.758	0.752	0.745	0.739	0.735	0.729	0.728	0.728	0.732	0.737	0.744	0.752	0.757	0.761	0.762	0.762	0.762	0.765	0.771	0.777
B08	Sample	Dilution_60%	0.6	DMSO	Lycopene	Standard_Development	Run090	Standard_Measurement	Plate_01	Clariostar_Study	MB	Biofoundry_,_London	Linear_Dilution_Pattern_V2	0.637	0.638	0.634	0.631	0.627	0.623	0.62	0.618	0.619	0.621	0.619	0.617	0.612	0.603	0.596	0.589	0.585	0.579	0.575	0.568	0.566	0.562	0.56	0.559	0.561	0.566	0.57	0.576	0.579	0.58	0.582	0.581	0.581	0.583	0.585	0.59
B09	Sample	Dilution_40%	0.4	DMSO	Lycopene	Standard_Development	Run090	Standard_Measurement	Plate_01	Clariostar_Study	MB	Biofoundry_,_London	Linear_Dilution_Pattern_V2	0.463	0.462	0.457	0.454	0.45	0.447	0.443	0.441	0.44	0.439	0.438	0.434	0.429	0.422	0.417	0.413	0.409	0.405	0.401	0.396	0.395	0.391	0.389	0.388	0.391	0.393	0.396	0.399	0.401	0.402	0.404	0.403	0.403	0.403	0.406	0.409
B10	Sample	Dilution_20%	0.2	DMSO	Lycopene	Standard_Development	Run090	Standard_Measurement	Plate_01	Clariostar_Study	MB	Biofoundry_,_London	Linear_Dilution_Pattern_V2	0.281	0.28	0.277	0.272	0.268	0.265	0.261	0.258	0.257	0.255	0.252	0.248	0.245	0.24	0.235	0.232	0.229	0.226	0.223	0.22	0.22	0.218	0.217	0.215	0.217	0.218	0.219	0.221	0.222	0.222	0.223	0.222	0.223	0.223	0.224	0.225
B11	Blank	DMSO_Blank	NA	DMSO	NA	Standard_Development	Run090	Standard_Measurement	Plate_01	Clariostar_Study	MB	Biofoundry_,_London	Linear_Dilution_Pattern_V2	0.113	0.109	0.105	0.101	0.098	0.095	0.09	0.088	0.084	0.081	0.077	0.073	0.07	0.067	0.064	0.062	0.06	0.058	0.056	0.055	0.054	0.053	0.053	0.052	0.052	0.051	0.05	0.051	0.05	0.049	0.049	0.048	0.048	0.048	0.047	0.047
B12	Blank	DMSO_Blank	NA	DMSO	NA	Standard_Development	Run090	Standard_Measurement	Plate_01	Clariostar_Study	MB	Biofoundry_,_London	Linear_Dilution_Pattern_V2	0.108	0.105	0.102	0.098	0.094	0.091	0.088	0.084	0.081	0.077	0.074	0.071	0.067	0.063	0.06	0.059	0.057	0.055	0.053	0.052	0.052	0.05	0.051	0.05	0.049	0.049	0.048	0.048	0.047	0.047	0.047	0.046	0.046	0.046	0.045	0.045
C01	Sample	Dilution_95%	0.95	DMSO	Lycopene	Standard_Development	Run090	Standard_Measurement	Plate_01	Clariostar_Study	MB	Biofoundry_,_London	Linear_Dilution_Pattern_V2	0.964	0.965	0.965	0.961	0.956	0.953	0.95	0.948	0.954	0.956	0.961	0.954	0.952	0.942	0.931	0.925	0.916	0.908	0.904	0.896	0.891	0.885	0.883	0.881	0.887	0.892	0.901	0.91	0.914	0.918	0.918	0.919	0.919	0.92	0.925	0.934
C02	Sample	Dilution_75%	0.75	DMSO	Lycopene	Standard_Development	Run090	Standard_Measurement	Plate_01	Clariostar_Study	MB	Biofoundry_,_London	Linear_Dilution_Pattern_V2	0.784	0.786	0.782	0.778	0.775	0.769	0.765	0.765	0.767	0.767	0.768	0.765	0.759	0.75	0.74	0.734	0.728	0.722	0.716	0.708	0.707	0.701	0.697	0.696	0.7	0.703	0.71	0.714	0.718	0.72	0.721	0.719	0.719	0.72	0.723	0.728
C03	Sample	Dilution_55%	0.55	DMSO	Lycopene	Standard_Development	Run090	Standard_Measurement	Plate_01	Clariostar_Study	MB	Biofoundry_,_London	Linear_Dilution_Pattern_V2	0.66	0.659	0.659	0.652	0.648	0.646	0.641	0.64	0.641	0.64	0.639	0.635	0.63	0.623	0.615	0.61	0.605	0.599	0.593	0.588	0.584	0.579	0.577	0.575	0.576	0.577	0.581	0.583	0.584	0.585	0.584	0.582	0.58	0.58	0.581	0.584
C04	Sample	Dilution_35%	0.35	DMSO	Lycopene	Standard_Development	Run090	Standard_Measurement	Plate_01	Clariostar_Study	MB	Biofoundry_,_London	Linear_Dilution_Pattern_V2	0.478	0.476	0.474	0.469	0.465	0.462	0.457	0.455	0.455	0.452	0.45	0.446	0.442	0.436	0.43	0.426	0.422	0.417	0.412	0.408	0.406	0.402	0.401	0.398	0.398	0.399	0.4	0.402	0.402	0.402	0.401	0.399	0.398	0.397	0.396	0.397
C05	Sample	Dilution_15%	0.15	DMSO	Lycopene	Standard_Development	Run090	Standard_Measurement	Plate_01	Clariostar_Study	MB	Biofoundry_,_London	Linear_Dilution_Pattern_V2	0.303	0.301	0.299	0.295	0.291	0.287	0.283	0.281	0.279	0.276	0.273	0.27	0.266	0.261	0.257	0.255	0.251	0.247	0.245	0.242	0.241	0.239	0.237	0.235	0.235	0.235	0.234	0.234	0.234	0.233	0.232	0.231	0.229	0.227	0.227	0.227
C06	Sample	Dilution_95%	0.95	DMSO	Lycopene	Standard_Development	Run090	Standard_Measurement	Plate_01	Clariostar_Study	MB	Biofoundry_,_London	Linear_Dilution_Pattern_V2	0.914	0.914	0.91	0.903	0.899	0.897	0.892	0.894	0.896	0.897	0.903	0.901	0.895	0.884	0.876	0.867	0.861	0.854	0.847	0.84	0.834	0.83	0.829	0.829	0.835	0.842	0.851	0.86	0.867	0.871	0.874	0.874	0.877	0.878	0.884	0.896
C07	Sample	Dilution_75%	0.75	DMSO	Lycopene	Standard_Development	Run090	Standard_Measurement	Plate_01	Clariostar_Study	MB	Biofoundry_,_London	Linear_Dilution_Pattern_V2	0.826	0.829	0.824	0.818	0.815	0.812	0.808	0.808	0.812	0.811	0.813	0.809	0.805	0.795	0.788	0.78	0.771	0.765	0.76	0.754	0.75	0.745	0.742	0.74	0.741	0.746	0.751	0.756	0.759	0.762	0.762	0.76	0.758	0.759	0.762	0.768
C08	Sample	Dilution_55%	0.55	DMSO	Lycopene	Standard_Development	Run090	Standard_Measurement	Plate_01	Clariostar_Study	MB	Biofoundry_,_London	Linear_Dilution_Pattern_V2	0.645	0.643	0.642	0.636	0.632	0.628	0.624	0.623	0.624	0.623	0.623	0.618	0.614	0.607	0.599	0.594	0.588	0.584	0.578	0.572	0.569	0.564	0.562	0.561	0.562	0.564	0.568	0.572	0.573	0.574	0.574	0.573	0.571	0.571	0.572	0.575
C09	Sample	Dilution_35%	0.35	DMSO	Lycopene	Standard_Development	Run090	Standard_Measurement	Plate_01	Clariostar_Study	MB	Biofoundry_,_London	Linear_Dilution_Pattern_V2	0.42	0.42	0.416	0.412	0.407	0.402	0.4	0.398	0.397	0.396	0.393	0.389	0.386	0.379	0.373	0.369	0.364	0.36	0.356	0.352	0.351	0.348	0.346	0.345	0.347	0.348	0.351	0.353	0.355	0.356	0.356	0.355	0.355	0.355	0.356	0.359
C10	Sample	Dilution_15%	0.15	DMSO	Lycopene	Standard_Development	Run090	Standard_Measurement	Plate_01	Clariostar_Study	MB	Biofoundry_,_London	Linear_Dilution_Pattern_V2	0.23	0.228	0.225	0.22	0.215	0.212	0.208	0.205	0.203	0.2	0.197	0.194	0.191	0.185	0.181	0.179	0.176	0.172	0.17	0.168	0.167	0.165	0.165	0.164	0.165	0.165	0.167	0.168	0.168	0.168	0.169	0.169	0.169	0.169	0.169	0.17
C11	Blank	DMSO_Blank	NA	DMSO	NA	Standard_Development	Run090	Standard_Measurement	Plate_01	Clariostar_Study	MB	Biofoundry_,_London	Linear_Dilution_Pattern_V2	0.113	0.11	0.106	0.101	0.097	0.094	0.09	0.087	0.085	0.081	0.077	0.073	0.069	0.066	0.063	0.06	0.059	0.056	0.053	0.052	0.052	0.051	0.051	0.05	0.05	0.05	0.049	0.049	0.048	0.048	0.048	0.047	0.046	0.046	0.045	0.045
C12	Blank	DMSO_Blank	NA	DMSO	NA	Standard_Development	Run090	Standard_Measurement	Plate_01	Clariostar_Study	MB	Biofoundry_,_London	Linear_Dilution_Pattern_V2	0.111	0.108	0.104	0.101	0.097	0.093	0.089	0.086	0.083	0.08	0.076	0.071	0.068	0.065	0.062	0.06	0.057	0.055	0.053	0.052	0.052	0.051	0.05	0.05	0.05	0.049	0.049	0.048	0.048	0.047	0.047	0.046	0.046	0.046	0.045	0.045
D01	Sample	Dilution_95%	0.95	DMSO	Lycopene	Standard_Development	Run090	Standard_Measurement	Plate_01	Clariostar_Study	MB	Biofoundry_,_London	Linear_Dilution_Pattern_V2	1.323	1.33	1.329	1.325	1.324	1.319	1.32	1.317	1.317	1.314	1.333	1.321	1.319	1.307	1.298	1.29	1.277	1.27	1.267	1.254	1.251	1.24	1.234	1.224	1.225	1.227	1.233	1.237	1.238	1.233	1.229	1.226	1.22	1.215	1.216	1.218
D02	Sample	Dilution_75%	0.75	DMSO	Lycopene	Standard_Development	Run090	Standard_Measurement	Plate_01	Clariostar_Study	MB	Biofoundry_,_London	Linear_Dilution_Pattern_V2	0.846	0.848	0.846	0.841	0.837	0.834	0.83	0.827	0.83	0.833	0.834	0.827	0.821	0.813	0.804	0.797	0.791	0.785	0.777	0.77	0.766	0.761	0.758	0.757	0.758	0.761	0.767	0.772	0.775	0.776	0.777	0.774	0.773	0.773	0.776	0.781
D03	Sample	Dilution_55%	0.55	DMSO	Lycopene	Standard_Development	Run090	Standard_Measurement	Plate_01	Clariostar_Study	MB	Biofoundry_,_London	Linear_Dilution_Pattern_V2	0.617	0.616	0.614	0.61	0.603	0.599	0.595	0.595	0.598	0.597	0.595	0.591	0.585	0.578	0.57	0.565	0.561	0.556	0.548	0.543	0.541	0.535	0.533	0.532	0.534	0.536	0.54	0.543	0.546	0.547	0.547	0.546	0.545	0.545	0.547	0.549
D04	Sample	Dilution_35%	0.35	DMSO	Lycopene	Standard_Development	Run090	Standard_Measurement	Plate_01	Clariostar_Study	MB	Biofoundry_,_London	Linear_Dilution_Pattern_V2	0.783	0.784	0.781	0.776	0.772	0.769	0.764	0.762	0.76	0.759	0.756	0.752	0.748	0.741	0.733	0.726	0.723	0.719	0.712	0.705	0.702	0.696	0.692	0.687	0.684	0.681	0.681	0.679	0.676	0.673	0.669	0.665	0.66	0.656	0.652	0.65
D05	Sample	Dilution_15%	0.15	DMSO	Lycopene	Standard_Development	Run090	Standard_Measurement	Plate_01	Clariostar_Study	MB	Biofoundry_,_London	Linear_Dilution_Pattern_V2	0.255	0.253	0.25	0.247	0.243	0.239	0.235	0.232	0.229	0.225	0.224	0.22	0.216	0.211	0.208	0.205	0.202	0.198	0.196	0.194	0.193	0.191	0.19	0.188	0.188	0.188	0.189	0.19	0.191	0.19	0.189	0.189	0.188	0.188	0.189	0.19
D06	Sample	Dilution_95%	0.95	DMSO	Lycopene	Standard_Development	Run090	Standard_Measurement	Plate_01	Clariostar_Study	MB	Biofoundry_,_London	Linear_Dilution_Pattern_V2	0.973	0.978	0.974	0.971	0.969	0.967	0.961	0.961	0.965	0.967	0.973	0.97	0.964	0.955	0.944	0.935	0.93	0.923	0.918	0.907	0.903	0.897	0.894	0.895	0.898	0.904	0.912	0.924	0.929	0.932	0.934	0.933	0.932	0.935	0.94	0.95
D07	Sample	Dilution_75%	0.75	DMSO	Lycopene	Standard_Development	Run090	Standard_Measurement	Plate_01	Clariostar_Study	MB	Biofoundry_,_London	Linear_Dilution_Pattern_V2	0.793	0.792	0.79	0.785	0.78	0.777	0.773	0.772	0.777	0.776	0.776	0.775	0.771	0.761	0.752	0.745	0.739	0.732	0.727	0.72	0.717	0.71	0.707	0.706	0.71	0.714	0.72	0.726	0.731	0.734	0.734	0.733	0.733	0.734	0.738	0.744
D08	Sample	Dilution_55%	0.55	DMSO	Lycopene	Standard_Development	Run090	Standard_Measurement	Plate_01	Clariostar_Study	MB	Biofoundry_,_London	Linear_Dilution_Pattern_V2	0.705	0.704	0.703	0.697	0.695	0.692	0.687	0.686	0.687	0.686	0.686	0.683	0.68	0.67	0.663	0.659	0.653	0.648	0.642	0.635	0.631	0.625	0.623	0.621	0.622	0.623	0.626	0.629	0.63	0.63	0.629	0.626	0.623	0.623	0.622	0.625
D09	Sample	Dilution_35%	0.35	DMSO	Lycopene	Standard_Development	Run090	Standard_Measurement	Plate_01	Clariostar_Study	MB	Biofoundry_,_London	Linear_Dilution_Pattern_V2	0.519	0.519	0.517	0.512	0.508	0.505	0.501	0.498	0.498	0.497	0.495	0.492	0.485	0.481	0.474	0.47	0.466	0.46	0.456	0.452	0.45	0.445	0.443	0.44	0.439	0.44	0.44	0.442	0.442	0.441	0.44	0.436	0.435	0.433	0.433	0.433
D10	Sample	Dilution_15%	0.15	DMSO	Lycopene	Standard_Development	Run090	Standard_Measurement	Plate_01	Clariostar_Study	MB	Biofoundry_,_London	Linear_Dilution_Pattern_V2	0.251	0.248	0.245	0.241	0.236	0.233	0.229	0.227	0.226	0.223	0.219	0.216	0.213	0.208	0.204	0.201	0.198	0.195	0.193	0.19	0.189	0.187	0.186	0.185	0.186	0.186	0.186	0.187	0.187	0.187	0.187	0.186	0.185	0.185	0.185	0.186
D11	Blank	DMSO_Blank	NA	DMSO	NA	Standard_Development	Run090	Standard_Measurement	Plate_01	Clariostar_Study	MB	Biofoundry_,_London	Linear_Dilution_Pattern_V2	0.113	0.109	0.105	0.101	0.097	0.094	0.089	0.087	0.084	0.081	0.077	0.073	0.071	0.067	0.064	0.062	0.06	0.058	0.056	0.054	0.054	0.053	0.052	0.051	0.052	0.051	0.051	0.051	0.05	0.05	0.049	0.049	0.048	0.048	0.047	0.047
D12	Blank	DMSO_Blank	NA	DMSO	NA	Standard_Development	Run090	Standard_Measurement	Plate_01	Clariostar_Study	MB	Biofoundry_,_London	Linear_Dilution_Pattern_V2	0.109	0.106	0.102	0.098	0.095	0.091	0.087	0.085	0.082	0.078	0.074	0.07	0.068	0.064	0.061	0.06	0.058	0.055	0.053	0.051	0.052	0.05	0.05	0.049	0.049	0.048	0.048	0.048	0.047	0.047	0.046	0.046	0.045	0.045	0.045	0.045
E01	Sample	Dilution_90%	0.9	DMSO	Lycopene	Standard_Development	Run090	Standard_Measurement	Plate_01	Clariostar_Study	MB	Biofoundry_,_London	Linear_Dilution_Pattern_V2	0.942	0.943	0.941	0.94	0.934	0.932	0.93	0.928	0.931	0.933	0.934	0.93	0.925	0.915	0.906	0.897	0.891	0.885	0.879	0.871	0.868	0.86	0.857	0.857	0.86	0.866	0.873	0.88	0.887	0.89	0.891	0.89	0.891	0.893	0.896	0.905
E02	Sample	Dilution_70%	0.7	DMSO	Lycopene	Standard_Development	Run090	Standard_Measurement	Plate_01	Clariostar_Study	MB	Biofoundry_,_London	Linear_Dilution_Pattern_V2	0.977	0.976	0.977	0.973	0.969	0.967	0.963	0.962	0.962	0.963	0.964	0.959	0.958	0.946	0.936	0.929	0.921	0.915	0.907	0.899	0.894	0.887	0.882	0.879	0.879	0.878	0.882	0.884	0.883	0.884	0.882	0.876	0.873	0.871	0.87	0.873
E03	Sample	Dilution_50%	0.5	DMSO	Lycopene	Standard_Development	Run090	Standard_Measurement	Plate_01	Clariostar_Study	MB	Biofoundry_,_London	Linear_Dilution_Pattern_V2	0.625	0.625	0.623	0.62	0.615	0.611	0.607	0.604	0.605	0.605	0.604	0.6	0.595	0.587	0.579	0.574	0.568	0.564	0.558	0.553	0.55	0.545	0.543	0.541	0.542	0.543	0.546	0.548	0.549	0.55	0.549	0.547	0.544	0.543	0.544	0.546
E04	Sample	Dilution_30%	0.3	DMSO	Lycopene	Standard_Development	Run090	Standard_Measurement	Plate_01	Clariostar_Study	MB	Biofoundry_,_London	Linear_Dilution_Pattern_V2	0.462	0.461	0.458	0.454	0.45	0.446	0.443	0.441	0.44	0.438	0.436	0.431	0.428	0.421	0.415	0.412	0.407	0.403	0.399	0.396	0.392	0.389	0.388	0.385	0.385	0.385	0.386	0.386	0.386	0.386	0.385	0.383	0.381	0.38	0.379	0.38
E05	Sample	Dilution_10%	0.1	DMSO	Lycopene	Standard_Development	Run090	Standard_Measurement	Plate_01	Clariostar_Study	MB	Biofoundry_,_London	Linear_Dilution_Pattern_V2	0.194	0.191	0.188	0.184	0.179	0.176	0.172	0.17	0.168	0.166	0.163	0.159	0.156	0.15	0.147	0.144	0.142	0.138	0.137	0.135	0.134	0.133	0.132	0.132	0.132	0.132	0.132	0.133	0.134	0.133	0.133	0.132	0.132	0.132	0.132	0.133
E06	Sample	Dilution_90%	0.9	DMSO	Lycopene	Standard_Development	Run090	Standard_Measurement	Plate_01	Clariostar_Study	MB	Biofoundry_,_London	Linear_Dilution_Pattern_V2	0.953	0.954	0.955	0.948	0.944	0.941	0.936	0.938	0.945	0.944	0.948	0.944	0.94	0.931	0.92	0.913	0.906	0.899	0.892	0.883	0.879	0.873	0.869	0.87	0.874	0.878	0.885	0.891	0.896	0.899	0.9	0.898	0.899	0.901	0.902	0.909
E07	Sample	Dilution_70%	0.7	DMSO	Lycopene	Standard_Development	Run090	Standard_Measurement	Plate_01	Clariostar_Study	MB	Biofoundry_,_London	Linear_Dilution_Pattern_V2	0.798	0.798	0.794	0.791	0.787	0.784	0.78	0.781	0.783	0.784	0.784	0.782	0.777	0.767	0.759	0.752	0.745	0.739	0.734	0.727	0.723	0.717	0.715	0.711	0.714	0.717	0.721	0.727	0.729	0.73	0.73	0.728	0.726	0.727	0.73	0.734
E08	Sample	Dilution_50%	0.5	DMSO	Lycopene	Standard_Development	Run090	Standard_Measurement	Plate_01	Clariostar_Study	MB	Biofoundry_,_London	Linear_Dilution_Pattern_V2	0.668	0.665	0.662	0.659	0.657	0.654	0.649	0.649	0.65	0.648	0.648	0.644	0.639	0.633	0.626	0.621	0.614	0.61	0.604	0.598	0.595	0.589	0.586	0.584	0.584	0.584	0.586	0.588	0.59	0.588	0.586	0.585	0.582	0.58	0.58	0.582
E09	Sample	Dilution_30%	0.3	DMSO	Lycopene	Standard_Development	Run090	Standard_Measurement	Plate_01	Clariostar_Study	MB	Biofoundry_,_London	Linear_Dilution_Pattern_V2	0.432	0.43	0.428	0.423	0.419	0.416	0.412	0.41	0.409	0.407	0.405	0.402	0.397	0.392	0.387	0.383	0.378	0.374	0.37	0.366	0.364	0.361	0.359	0.358	0.359	0.359	0.361	0.362	0.363	0.362	0.362	0.36	0.359	0.359	0.359	0.36
E10	Sample	Dilution_10%	0.1	DMSO	Lycopene	Standard_Development	Run090	Standard_Measurement	Plate_01	Clariostar_Study	MB	Biofoundry_,_London	Linear_Dilution_Pattern_V2	0.224	0.219	0.217	0.213	0.209	0.206	0.202	0.2	0.197	0.194	0.191	0.187	0.185	0.18	0.175	0.174	0.171	0.168	0.166	0.164	0.163	0.16	0.16	0.159	0.158	0.158	0.159	0.159	0.158	0.158	0.157	0.156	0.155	0.155	0.154	0.155
E11	Blank	DMSO_Blank	NA	DMSO	NA	Standard_Development	Run090	Standard_Measurement	Plate_01	Clariostar_Study	MB	Biofoundry_,_London	Linear_Dilution_Pattern_V2	0.112	0.108	0.105	0.101	0.097	0.094	0.09	0.086	0.084	0.08	0.076	0.073	0.07	0.067	0.063	0.061	0.059	0.057	0.055	0.054	0.054	0.053	0.052	0.051	0.051	0.05	0.05	0.05	0.049	0.049	0.048	0.048	0.048	0.047	0.047	0.046
E12	Blank	DMSO_Blank	NA	DMSO	NA	Standard_Development	Run090	Standard_Measurement	Plate_01	Clariostar_Study	MB	Biofoundry_,_London	Linear_Dilution_Pattern_V2	0.11	0.107	0.104	0.099	0.095	0.091	0.088	0.086	0.083	0.079	0.075	0.071	0.069	0.065	0.062	0.06	0.059	0.056	0.054	0.052	0.053	0.051	0.051	0.05	0.05	0.05	0.049	0.049	0.049	0.048	0.047	0.047	0.047	0.047	0.046	0.046
F01	Sample	Dilution_90%	0.9	DMSO	Lycopene	Standard_Development	Run090	Standard_Measurement	Plate_01	Clariostar_Study	MB	Biofoundry_,_London	Linear_Dilution_Pattern_V2	0.959	0.96	0.957	0.954	0.951	0.947	0.945	0.945	0.949	0.948	0.95	0.949	0.944	0.935	0.925	0.915	0.908	0.903	0.896	0.886	0.885	0.877	0.875	0.873	0.876	0.881	0.888	0.894	0.902	0.905	0.904	0.904	0.905	0.907	0.909	0.918
F02	Sample	Dilution_70%	0.7	DMSO	Lycopene	Standard_Development	Run090	Standard_Measurement	Plate_01	Clariostar_Study	MB	Biofoundry_,_London	Linear_Dilution_Pattern_V2	0.823	0.823	0.821	0.817	0.813	0.809	0.805	0.804	0.807	0.805	0.804	0.801	0.798	0.788	0.78	0.773	0.767	0.76	0.753	0.746	0.743	0.736	0.734	0.731	0.731	0.735	0.739	0.743	0.746	0.747	0.746	0.742	0.741	0.74	0.742	0.745
F03	Sample	Dilution_50%	0.5	DMSO	Lycopene	Standard_Development	Run090	Standard_Measurement	Plate_01	Clariostar_Study	MB	Biofoundry_,_London	Linear_Dilution_Pattern_V2	0.636	0.636	0.635	0.631	0.626	0.62	0.618	0.616	0.618	0.617	0.614	0.611	0.606	0.599	0.592	0.587	0.58	0.576	0.57	0.564	0.56	0.555	0.553	0.55	0.551	0.552	0.555	0.557	0.557	0.557	0.555	0.552	0.551	0.549	0.549	0.55
F04	Sample	Dilution_30%	0.3	DMSO	Lycopene	Standard_Development	Run090	Standard_Measurement	Plate_01	Clariostar_Study	MB	Biofoundry_,_London	Linear_Dilution_Pattern_V2	0.411	0.41	0.408	0.403	0.4	0.396	0.392	0.39	0.388	0.385	0.383	0.379	0.375	0.37	0.364	0.359	0.356	0.352	0.348	0.344	0.343	0.341	0.339	0.337	0.337	0.338	0.339	0.341	0.341	0.34	0.34	0.339	0.338	0.338	0.338	0.339
F05	Sample	Dilution_10%	0.1	DMSO	Lycopene	Standard_Development	Run090	Standard_Measurement	Plate_01	Clariostar_Study	MB	Biofoundry_,_London	Linear_Dilution_Pattern_V2	0.194	0.19	0.188	0.183	0.179	0.176	0.172	0.169	0.167	0.164	0.161	0.157	0.154	0.149	0.146	0.143	0.14	0.138	0.136	0.133	0.133	0.132	0.131	0.131	0.131	0.131	0.131	0.131	0.132	0.132	0.132	0.131	0.131	0.131	0.132	0.132
F06	Sample	Dilution_90%	0.9	DMSO	Lycopene	Standard_Development	Run090	Standard_Measurement	Plate_01	Clariostar_Study	MB	Biofoundry_,_London	Linear_Dilution_Pattern_V2	0.912	0.909	0.912	0.906	0.901	0.897	0.894	0.895	0.898	0.902	0.904	0.904	0.897	0.885	0.876	0.868	0.861	0.855	0.849	0.841	0.837	0.83	0.828	0.827	0.832	0.838	0.845	0.855	0.862	0.866	0.868	0.867	0.868	0.869	0.875	0.884
F07	Sample	Dilution_70%	0.7	DMSO	Lycopene	Standard_Development	Run090	Standard_Measurement	Plate_01	Clariostar_Study	MB	Biofoundry_,_London	Linear_Dilution_Pattern_V2	0.795	0.793	0.791	0.788	0.782	0.779	0.775	0.776	0.777	0.779	0.78	0.775	0.771	0.762	0.755	0.748	0.743	0.737	0.73	0.723	0.718	0.713	0.71	0.708	0.71	0.714	0.719	0.724	0.727	0.73	0.729	0.727	0.726	0.727	0.73	0.734
F08	Sample	Dilution_50%	0.5	DMSO	Lycopene	Standard_Development	Run090	Standard_Measurement	Plate_01	Clariostar_Study	MB	Biofoundry_,_London	Linear_Dilution_Pattern_V2	0.635	0.634	0.631	0.628	0.622	0.619	0.617	0.615	0.616	0.615	0.614	0.611	0.608	0.6	0.591	0.587	0.581	0.577	0.571	0.567	0.563	0.558	0.556	0.554	0.555	0.557	0.559	0.561	0.564	0.563	0.563	0.561	0.559	0.557	0.558	0.561
F09	Sample	Dilution_30%	0.3	DMSO	Lycopene	Standard_Development	Run090	Standard_Measurement	Plate_01	Clariostar_Study	MB	Biofoundry_,_London	Linear_Dilution_Pattern_V2	0.394	0.393	0.39	0.385	0.38	0.376	0.372	0.37	0.369	0.368	0.367	0.363	0.358	0.352	0.348	0.344	0.34	0.335	0.332	0.329	0.326	0.323	0.322	0.321	0.323	0.324	0.326	0.328	0.33	0.331	0.33	0.33	0.33	0.33	0.33	0.332
F10	Sample	Dilution_10%	0.1	DMSO	Lycopene	Standard_Development	Run090	Standard_Measurement	Plate_01	Clariostar_Study	MB	Biofoundry_,_London	Linear_Dilution_Pattern_V2	0.19	0.187	0.184	0.18	0.176	0.173	0.169	0.166	0.163	0.16	0.156	0.152	0.149	0.145	0.141	0.139	0.135	0.134	0.131	0.129	0.129	0.127	0.127	0.125	0.126	0.126	0.127	0.127	0.128	0.127	0.128	0.127	0.128	0.127	0.127	0.128
F11	Blank	DMSO	NA	DMSO	NA	Standard_Development	Run090	Standard_Measurement	Plate_01	Clariostar_Study	MB	Biofoundry_,_London	Linear_Dilution_Pattern_V2	0.114	0.11	0.106	0.102	0.098	0.094	0.09	0.087	0.085	0.082	0.077	0.074	0.071	0.067	0.063	0.062	0.06	0.058	0.056	0.054	0.054	0.052	0.052	0.051	0.052	0.051	0.051	0.05	0.049	0.049	0.049	0.048	0.048	0.048	0.047	0.045
F12	Blank	DMSO	NA	DMSO	NA	Standard_Development	Run090	Standard_Measurement	Plate_01	Clariostar_Study	MB	Biofoundry_,_London	Linear_Dilution_Pattern_V2	0.115	0.111	0.108	0.103	0.099	0.095	0.09	0.088	0.085	0.082	0.077	0.074	0.07	0.067	0.063	0.062	0.059	0.057	0.055	0.053	0.053	0.052	0.051	0.051	0.051	0.05	0.05	0.049	0.049	0.048	0.048	0.047	0.047	0.047	0.046	0.045
G01	Sample	Dilution_85%	0.85	DMSO	Lycopene	Standard_Development	Run090	Standard_Measurement	Plate_01	Clariostar_Study	MB	Biofoundry_,_London	Linear_Dilution_Pattern_V2	0.896	0.895	0.894	0.886	0.882	0.88	0.876	0.875	0.879	0.879	0.88	0.879	0.875	0.865	0.855	0.847	0.841	0.835	0.829	0.821	0.816	0.81	0.808	0.807	0.81	0.814	0.822	0.828	0.834	0.836	0.838	0.836	0.836	0.837	0.84	0.847
G02	Sample	Dilution_65%	0.65	DMSO	Lycopene	Standard_Development	Run090	Standard_Measurement	Plate_01	Clariostar_Study	MB	Biofoundry_,_London	Linear_Dilution_Pattern_V2	0.71	0.709	0.706	0.702	0.696	0.693	0.689	0.688	0.69	0.691	0.69	0.687	0.682	0.674	0.666	0.661	0.655	0.648	0.643	0.636	0.633	0.627	0.626	0.623	0.626	0.629	0.634	0.638	0.642	0.643	0.644	0.642	0.64	0.641	0.643	0.648
G03	Sample	Dilution_45%	0.45	DMSO	Lycopene	Standard_Development	Run090	Standard_Measurement	Plate_01	Clariostar_Study	MB	Biofoundry_,_London	Linear_Dilution_Pattern_V2	0.583	0.581	0.58	0.576	0.57	0.567	0.564	0.564	0.563	0.562	0.561	0.558	0.552	0.544	0.539	0.534	0.529	0.524	0.519	0.515	0.513	0.507	0.505	0.504	0.503	0.504	0.507	0.509	0.51	0.51	0.509	0.507	0.505	0.505	0.505	0.506
G04	Sample	Dilution_25%	0.25	DMSO	Lycopene	Standard_Development	Run090	Standard_Measurement	Plate_01	Clariostar_Study	MB	Biofoundry_,_London	Linear_Dilution_Pattern_V2	0.331	0.328	0.325	0.32	0.316	0.312	0.309	0.307	0.305	0.303	0.3	0.297	0.295	0.289	0.283	0.28	0.276	0.273	0.27	0.266	0.265	0.262	0.261	0.26	0.262	0.262	0.264	0.266	0.267	0.268	0.267	0.267	0.267	0.267	0.268	0.269
G05	Sample	Dilution_05%	0.0499999999999999	DMSO	Lycopene	Standard_Development	Run090	Standard_Measurement	Plate_01	Clariostar_Study	MB	Biofoundry_,_London	Linear_Dilution_Pattern_V2	0.15	0.147	0.143	0.139	0.135	0.132	0.128	0.125	0.123	0.12	0.117	0.113	0.11	0.105	0.102	0.1	0.099	0.096	0.094	0.092	0.092	0.09	0.09	0.089	0.09	0.089	0.089	0.089	0.089	0.09	0.089	0.089	0.089	0.089	0.089	0.089
G06	Sample	Dilution_85%	0.85	DMSO	Lycopene	Standard_Development	Run090	Standard_Measurement	Plate_01	Clariostar_Study	MB	Biofoundry_,_London	Linear_Dilution_Pattern_V2	0.89	0.89	0.89	0.884	0.879	0.874	0.873	0.873	0.876	0.88	0.881	0.877	0.87	0.863	0.854	0.845	0.839	0.833	0.828	0.82	0.815	0.809	0.808	0.807	0.81	0.814	0.822	0.828	0.834	0.838	0.838	0.838	0.837	0.837	0.841	0.85
G07	Sample	Dilution_65%	0.65	DMSO	Lycopene	Standard_Development	Run090	Standard_Measurement	Plate_01	Clariostar_Study	MB	Biofoundry_,_London	Linear_Dilution_Pattern_V2	0.694	0.694	0.691	0.687	0.682	0.679	0.677	0.675	0.677	0.679	0.679	0.676	0.67	0.661	0.654	0.65	0.643	0.637	0.631	0.626	0.622	0.616	0.615	0.615	0.616	0.62	0.625	0.631	0.635	0.637	0.638	0.636	0.636	0.635	0.638	0.644
G08	Sample	Dilution_45%	0.45	DMSO	Lycopene	Standard_Development	Run090	Standard_Measurement	Plate_01	Clariostar_Study	MB	Biofoundry_,_London	Linear_Dilution_Pattern_V2	0.608	0.608	0.604	0.599	0.595	0.593	0.589	0.587	0.589	0.589	0.588	0.583	0.581	0.572	0.565	0.56	0.556	0.551	0.546	0.541	0.538	0.533	0.531	0.529	0.53	0.531	0.533	0.535	0.536	0.536	0.534	0.533	0.53	0.529	0.529	0.531
G09	Sample	Dilution_25%	0.25	DMSO	Lycopene	Standard_Development	Run090	Standard_Measurement	Plate_01	Clariostar_Study	MB	Biofoundry_,_London	Linear_Dilution_Pattern_V2	0.332	0.331	0.326	0.322	0.316	0.313	0.31	0.309	0.308	0.305	0.302	0.3	0.296	0.291	0.286	0.282	0.279	0.275	0.272	0.269	0.268	0.266	0.265	0.265	0.266	0.266	0.269	0.27	0.271	0.273	0.273	0.271	0.271	0.272	0.273	0.274
G10	Sample	Dilution_05%	0.0499999999999999	DMSO	Lycopene	Standard_Development	Run090	Standard_Measurement	Plate_01	Clariostar_Study	MB	Biofoundry_,_London	Linear_Dilution_Pattern_V2	0.147	0.144	0.141	0.137	0.133	0.129	0.126	0.123	0.121	0.117	0.114	0.11	0.107	0.103	0.1	0.098	0.096	0.093	0.091	0.089	0.089	0.088	0.088	0.087	0.087	0.087	0.087	0.087	0.087	0.087	0.086	0.086	0.087	0.087	0.087	0.087
G11	Blank	DMSO_Blank	NA	DMSO	NA	Standard_Development	Run090	Standard_Measurement	Plate_01	Clariostar_Study	MB	Biofoundry_,_London	Linear_Dilution_Pattern_V2	0.109	0.106	0.102	0.098	0.094	0.091	0.087	0.084	0.082	0.078	0.075	0.071	0.068	0.065	0.061	0.06	0.058	0.055	0.053	0.052	0.053	0.051	0.051	0.05	0.05	0.049	0.049	0.049	0.048	0.047	0.047	0.047	0.047	0.046	0.045	0.044
G12	Blank	DMSO_Blank	NA	DMSO	NA	Standard_Development	Run090	Standard_Measurement	Plate_01	Clariostar_Study	MB	Biofoundry_,_London	Linear_Dilution_Pattern_V2	0.111	0.108	0.104	0.1	0.096	0.093	0.089	0.086	0.084	0.079	0.076	0.072	0.07	0.066	0.063	0.062	0.059	0.057	0.055	0.054	0.054	0.053	0.053	0.052	0.052	0.051	0.05	0.051	0.05	0.049	0.048	0.048	0.048	0.048	0.047	0.047
H01	Sample	Dilution_85%	0.85	DMSO	Lycopene	Standard_Development	Run090	Standard_Measurement	Plate_01	Clariostar_Study	MB	Biofoundry_,_London	Linear_Dilution_Pattern_V2	0.89	0.893	0.89	0.885	0.878	0.877	0.873	0.872	0.875	0.875	0.878	0.873	0.866	0.855	0.847	0.841	0.832	0.826	0.821	0.812	0.808	0.802	0.799	0.798	0.802	0.806	0.814	0.82	0.825	0.828	0.828	0.828	0.827	0.828	0.831	0.838
H02	Sample	Dilution_65%	0.65	DMSO	Lycopene	Standard_Development	Run090	Standard_Measurement	Plate_01	Clariostar_Study	MB	Biofoundry_,_London	Linear_Dilution_Pattern_V2	0.705	0.706	0.704	0.697	0.694	0.689	0.686	0.685	0.684	0.684	0.685	0.682	0.677	0.667	0.661	0.656	0.65	0.644	0.638	0.632	0.628	0.622	0.62	0.619	0.62	0.624	0.628	0.632	0.635	0.637	0.639	0.635	0.634	0.634	0.636	0.64
H03	Sample	Dilution_45%	0.45	DMSO	Lycopene	Standard_Development	Run090	Standard_Measurement	Plate_01	Clariostar_Study	MB	Biofoundry_,_London	Linear_Dilution_Pattern_V2	0.51	0.509	0.506	0.5	0.495	0.493	0.49	0.487	0.486	0.485	0.484	0.481	0.475	0.469	0.463	0.458	0.454	0.449	0.445	0.44	0.437	0.434	0.432	0.431	0.433	0.435	0.438	0.44	0.442	0.444	0.444	0.442	0.442	0.442	0.444	0.447
H04	Sample	Dilution_25%	0.25	DMSO	Lycopene	Standard_Development	Run090	Standard_Measurement	Plate_01	Clariostar_Study	MB	Biofoundry_,_London	Linear_Dilution_Pattern_V2	0.321	0.319	0.315	0.312	0.307	0.304	0.3	0.298	0.296	0.293	0.29	0.286	0.282	0.277	0.272	0.268	0.264	0.261	0.258	0.255	0.255	0.252	0.252	0.251	0.251	0.252	0.254	0.257	0.257	0.257	0.257	0.258	0.257	0.258	0.259	0.26
H05	Sample	Dilution_05%	0.0499999999999999	DMSO	Lycopene	Standard_Development	Run090	Standard_Measurement	Plate_01	Clariostar_Study	MB	Biofoundry_,_London	Linear_Dilution_Pattern_V2	0.151	0.148	0.144	0.14	0.136	0.132	0.129	0.126	0.124	0.121	0.117	0.113	0.109	0.105	0.102	0.1	0.098	0.095	0.093	0.091	0.092	0.09	0.09	0.088	0.089	0.089	0.089	0.089	0.089	0.089	0.089	0.088	0.088	0.088	0.088	0.088
H06	Sample	Dilution_85%	0.85	DMSO	Lycopene	Standard_Development	Run090	Standard_Measurement	Plate_01	Clariostar_Study	MB	Biofoundry_,_London	Linear_Dilution_Pattern_V2	0.845	0.848	0.845	0.841	0.838	0.832	0.829	0.831	0.834	0.832	0.836	0.833	0.83	0.819	0.812	0.804	0.797	0.79	0.785	0.777	0.773	0.769	0.766	0.766	0.769	0.776	0.783	0.791	0.797	0.8	0.801	0.801	0.801	0.804	0.807	0.818
H07	Sample	Dilution_65%	0.65	DMSO	Lycopene	Standard_Development	Run090	Standard_Measurement	Plate_01	Clariostar_Study	MB	Biofoundry_,_London	Linear_Dilution_Pattern_V2	0.673	0.673	0.67	0.666	0.664	0.659	0.657	0.657	0.658	0.657	0.658	0.654	0.65	0.641	0.633	0.628	0.623	0.616	0.612	0.607	0.603	0.598	0.597	0.595	0.597	0.6	0.607	0.612	0.615	0.619	0.619	0.619	0.618	0.619	0.622	0.627
H08	Sample	Dilution_45%	0.45	DMSO	Lycopene	Standard_Development	Run090	Standard_Measurement	Plate_01	Clariostar_Study	MB	Biofoundry_,_London	Linear_Dilution_Pattern_V2	0.524	0.522	0.519	0.514	0.509	0.506	0.503	0.502	0.5	0.5	0.499	0.496	0.49	0.483	0.477	0.473	0.468	0.462	0.458	0.454	0.452	0.448	0.446	0.445	0.447	0.449	0.453	0.457	0.459	0.46	0.46	0.459	0.459	0.459	0.46	0.463
H09	Sample	Dilution_25%	0.25	DMSO	Lycopene	Standard_Development	Run090	Standard_Measurement	Plate_01	Clariostar_Study	MB	Biofoundry_,_London	Linear_Dilution_Pattern_V2	0.325	0.322	0.319	0.316	0.31	0.306	0.303	0.3	0.3	0.298	0.295	0.291	0.287	0.282	0.277	0.273	0.27	0.267	0.264	0.261	0.26	0.257	0.256	0.255	0.257	0.258	0.259	0.261	0.263	0.263	0.263	0.263	0.263	0.263	0.263	0.265
H10	Sample	Dilution_05%	0.0499999999999999	DMSO	Lycopene	Standard_Development	Run090	Standard_Measurement	Plate_01	Clariostar_Study	MB	Biofoundry_,_London	Linear_Dilution_Pattern_V2	0.151	0.148	0.143	0.14	0.137	0.133	0.129	0.126	0.124	0.122	0.118	0.115	0.111	0.107	0.104	0.102	0.099	0.097	0.095	0.093	0.093	0.091	0.091	0.091	0.091	0.091	0.091	0.091	0.091	0.091	0.09	0.09	0.09	0.09	0.09	0.09
H11	Blank	DMSO_Blank	NA	DMSO	NA	Standard_Development	Run090	Standard_Measurement	Plate_01	Clariostar_Study	MB	Biofoundry_,_London	Linear_Dilution_Pattern_V2	0.115	0.112	0.109	0.106	0.102	0.099	0.095	0.091	0.088	0.083	0.079	0.076	0.073	0.07	0.068	0.065	0.062	0.06	0.059	0.057	0.057	0.057	0.056	0.054	0.053	0.053	0.052	0.052	0.052	0.051	0.051	0.05	0.05	0.049	0.049	0.049
H12	Blank	DMSO_Blank	NA	DMSO	NA	Standard_Development	Run090	Standard_Measurement	Plate_01	Clariostar_Study	MB	Biofoundry_,_London	Linear_Dilution_Pattern_V2	0.11	0.106	0.103	0.1	0.096	0.093	0.089	0.086	0.083	0.079	0.075	0.071	0.067	0.063	0.06	0.059	0.057	0.054	0.052	0.051	0.052	0.05	0.05	0.049	0.049	0.049	0.048	0.048	0.047	0.047	0.046	0.045	0.045	0.045	0.045	0.044
[truncated: 122 more columns]
