# Supplementary material for: Construction of a Calibration Curve for Lycopene on a Liquid-Handling Platform—Wider Lessons for the Development of Automated Dilution Protocols
Source: ACS Synth Biol. 2024 Aug 3;13(8):2357–75. doi: 10.1021/acssynbio.4c00031 (PMC11334188; doi:10.1021/acssynbio.4c00031)
Supplement: Supplementary file 2 — sb4c00031_si_002.zip [file sb4c00031_si_002.zip › AggregatedData/Run090/Plate_01/Clariostar_Study/Clariostar_A-Measurement_07/001.csv]

Well	Content	Label	Dilution	Solvent	Solute	Project	Run	Step	Container	Study	Author	Institution	Comment	OD350	OD352	OD354	OD356	OD358	OD360	OD362	OD364	OD366	OD368	OD370	OD372	OD374	OD376	OD378	OD380	OD382	OD384	OD386	OD388	OD390	OD392	OD394	OD396	OD398	OD400	OD402	OD404	OD406	OD408	OD410	OD412	OD414	OD416	OD418	OD420
A01	Sample	Dilution_100%	1.0	DMSO	Lycopene	Standard_Development	Run090	Standard_Measurement	Plate_01	Clariostar_Study	MB	Biofoundry_,_London	Linear_Dilution_Pattern_V2	0.127	1.152	1.158	1.16	1.15	1.146	1.143	1.143	1.145	1.147	1.152	1.154	1.154	1.146	1.136	1.121	1.113	1.105	1.1	1.092	1.084	1.075	1.073	1.068	1.067	1.069	1.078	1.085	1.091	1.097	1.104	1.104	1.1	1.099	1.103	1.108
A02	Sample	Dilution_80%	0.8	DMSO	Lycopene	Standard_Development	Run090	Standard_Measurement	Plate_01	Clariostar_Study	MB	Biofoundry_,_London	Linear_Dilution_Pattern_V2	0.084	0.808	0.809	0.809	0.806	0.801	0.796	0.793	0.793	0.793	0.795	0.796	0.794	0.786	0.775	0.766	0.757	0.752	0.746	0.74	0.734	0.729	0.725	0.721	0.721	0.724	0.729	0.735	0.743	0.749	0.752	0.753	0.753	0.751	0.753	0.758
A03	Sample	Dilution_60%	0.6	DMSO	Lycopene	Standard_Development	Run090	Standard_Measurement	Plate_01	Clariostar_Study	MB	Biofoundry_,_London	Linear_Dilution_Pattern_V2	0.08	0.704	0.703	0.702	0.699	0.694	0.691	0.688	0.687	0.686	0.688	0.686	0.682	0.676	0.669	0.661	0.656	0.648	0.642	0.637	0.632	0.628	0.623	0.62	0.618	0.619	0.622	0.625	0.631	0.634	0.634	0.634	0.633	0.631	0.631	0.632
A04	Sample	Dilution_40%	0.4	DMSO	Lycopene	Standard_Development	Run090	Standard_Measurement	Plate_01	Clariostar_Study	MB	Biofoundry_,_London	Linear_Dilution_Pattern_V2	0.059	0.444	0.443	0.44	0.437	0.433	0.428	0.426	0.424	0.421	0.42	0.418	0.414	0.409	0.403	0.397	0.393	0.387	0.383	0.379	0.376	0.373	0.37	0.369	0.369	0.368	0.371	0.373	0.377	0.379	0.38	0.38	0.38	0.379	0.38	0.382
A05	Sample	Dilution_20%	0.2	DMSO	Lycopene	Standard_Development	Run090	Standard_Measurement	Plate_01	Clariostar_Study	MB	Biofoundry_,_London	Linear_Dilution_Pattern_V2	0.047	0.279	0.276	0.272	0.268	0.265	0.26	0.258	0.255	0.252	0.25	0.245	0.242	0.237	0.232	0.228	0.224	0.221	0.218	0.216	0.212	0.21	0.209	0.208	0.208	0.208	0.21	0.211	0.213	0.213	0.214	0.214	0.214	0.213	0.214	0.215
A06	Sample	Dilution_100%	1.0	DMSO	Lycopene	Standard_Development	Run090	Standard_Measurement	Plate_01	Clariostar_Study	MB	Biofoundry_,_London	Linear_Dilution_Pattern_V2	0.09	0.97	0.972	0.974	0.968	0.964	0.961	0.957	0.958	0.962	0.968	0.971	0.972	0.963	0.952	0.943	0.935	0.926	0.919	0.913	0.903	0.899	0.896	0.893	0.894	0.898	0.906	0.915	0.925	0.934	0.939	0.944	0.943	0.943	0.947	0.954
A07	Sample	Dilution_80%	0.8	DMSO	Lycopene	Standard_Development	Run090	Standard_Measurement	Plate_01	Clariostar_Study	MB	Biofoundry_,_London	Linear_Dilution_Pattern_V2	0.079	0.79	0.79	0.789	0.788	0.782	0.777	0.776	0.774	0.778	0.78	0.78	0.778	0.771	0.763	0.753	0.748	0.74	0.736	0.731	0.725	0.719	0.714	0.711	0.712	0.714	0.72	0.727	0.736	0.742	0.745	0.746	0.747	0.746	0.749	0.754
A08	Sample	Dilution_60%	0.6	DMSO	Lycopene	Standard_Development	Run090	Standard_Measurement	Plate_01	Clariostar_Study	MB	Biofoundry_,_London	Linear_Dilution_Pattern_V2	0.071	0.63	0.631	0.63	0.625	0.62	0.617	0.613	0.612	0.612	0.612	0.61	0.607	0.604	0.595	0.589	0.583	0.576	0.569	0.566	0.561	0.556	0.554	0.552	0.552	0.554	0.557	0.561	0.566	0.57	0.572	0.573	0.573	0.572	0.573	0.577
A09	Sample	Dilution_40%	0.4	DMSO	Lycopene	Standard_Development	Run090	Standard_Measurement	Plate_01	Clariostar_Study	MB	Biofoundry_,_London	Linear_Dilution_Pattern_V2	0.059	0.444	0.442	0.44	0.436	0.431	0.427	0.424	0.423	0.421	0.419	0.417	0.414	0.41	0.403	0.398	0.393	0.387	0.383	0.379	0.376	0.372	0.37	0.369	0.368	0.37	0.373	0.375	0.379	0.381	0.382	0.383	0.382	0.382	0.382	0.384
A10	Sample	Dilution_20%	0.2	DMSO	Lycopene	Standard_Development	Run090	Standard_Measurement	Plate_01	Clariostar_Study	MB	Biofoundry_,_London	Linear_Dilution_Pattern_V2	0.048	0.28	0.277	0.275	0.271	0.268	0.263	0.26	0.257	0.254	0.252	0.248	0.245	0.241	0.236	0.232	0.228	0.225	0.222	0.22	0.217	0.215	0.213	0.212	0.212	0.213	0.214	0.215	0.217	0.218	0.218	0.218	0.217	0.218	0.218	0.219
A11	Blank	DMSO_Blank	NA	DMSO	NA	Standard_Development	Run090	Standard_Measurement	Plate_01	Clariostar_Study	MB	Biofoundry_,_London	Linear_Dilution_Pattern_V2	0.037	0.112	0.108	0.105	0.101	0.098	0.094	0.09	0.088	0.084	0.081	0.076	0.072	0.069	0.066	0.063	0.061	0.058	0.056	0.055	0.054	0.052	0.052	0.052	0.051	0.051	0.05	0.05	0.049	0.049	0.048	0.048	0.047	0.047	0.047	0.046
A12	Blank	DMSO_Blank	NA	DMSO	NA	Standard_Development	Run090	Standard_Measurement	Plate_01	Clariostar_Study	MB	Biofoundry_,_London	Linear_Dilution_Pattern_V2	0.037	0.113	0.108	0.106	0.103	0.1	0.096	0.092	0.089	0.085	0.081	0.076	0.073	0.069	0.065	0.063	0.06	0.057	0.056	0.054	0.053	0.052	0.051	0.05	0.05	0.05	0.049	0.049	0.048	0.048	0.047	0.047	0.047	0.046	0.046	0.046
B01	Sample	Dilution_100%	1.0	DMSO	Lycopene	Standard_Development	Run090	Standard_Measurement	Plate_01	Clariostar_Study	MB	Biofoundry_,_London	Linear_Dilution_Pattern_V2	0.103	1.033	1.036	1.04	1.034	1.03	1.026	1.024	1.024	1.03	1.036	1.038	1.039	1.031	1.017	1.009	1.001	0.993	0.986	0.978	0.97	0.965	0.96	0.957	0.96	0.963	0.969	0.977	0.987	0.995	1.002	1.004	1.003	1.002	1.004	1.009
B02	Sample	Dilution_80%	0.8	DMSO	Lycopene	Standard_Development	Run090	Standard_Measurement	Plate_01	Clariostar_Study	MB	Biofoundry_,_London	Linear_Dilution_Pattern_V2	0.084	0.839	0.838	0.837	0.833	0.827	0.825	0.821	0.821	0.824	0.825	0.826	0.825	0.82	0.81	0.801	0.793	0.787	0.781	0.773	0.767	0.761	0.758	0.755	0.756	0.758	0.763	0.769	0.775	0.78	0.785	0.786	0.785	0.783	0.785	0.791
B03	Sample	Dilution_60%	0.6	DMSO	Lycopene	Standard_Development	Run090	Standard_Measurement	Plate_01	Clariostar_Study	MB	Biofoundry_,_London	Linear_Dilution_Pattern_V2	0.075	0.656	0.656	0.656	0.652	0.647	0.643	0.638	0.638	0.639	0.639	0.639	0.635	0.63	0.623	0.615	0.608	0.602	0.597	0.592	0.587	0.582	0.578	0.577	0.577	0.578	0.581	0.584	0.588	0.592	0.594	0.594	0.592	0.592	0.593	0.596
B04	Sample	Dilution_40%	0.4	DMSO	Lycopene	Standard_Development	Run090	Standard_Measurement	Plate_01	Clariostar_Study	MB	Biofoundry_,_London	Linear_Dilution_Pattern_V2	0.066	0.496	0.494	0.492	0.487	0.484	0.48	0.477	0.476	0.475	0.473	0.47	0.468	0.462	0.456	0.45	0.446	0.441	0.436	0.432	0.428	0.424	0.421	0.419	0.419	0.419	0.421	0.422	0.425	0.427	0.427	0.427	0.425	0.424	0.423	0.425
B05	Sample	Dilution_20%	0.2	DMSO	Lycopene	Standard_Development	Run090	Standard_Measurement	Plate_01	Clariostar_Study	MB	Biofoundry_,_London	Linear_Dilution_Pattern_V2	0.048	0.271	0.268	0.265	0.261	0.257	0.254	0.25	0.249	0.246	0.244	0.24	0.237	0.232	0.228	0.224	0.221	0.217	0.213	0.211	0.21	0.207	0.206	0.205	0.205	0.205	0.207	0.208	0.21	0.21	0.211	0.212	0.211	0.209	0.21	0.212
B06	Sample	Dilution_100%	1.0	DMSO	Lycopene	Standard_Development	Run090	Standard_Measurement	Plate_01	Clariostar_Study	MB	Biofoundry_,_London	Linear_Dilution_Pattern_V2	0.09	0.984	0.985	0.986	0.982	0.978	0.974	0.971	0.973	0.975	0.982	0.983	0.985	0.979	0.969	0.959	0.952	0.942	0.934	0.928	0.922	0.915	0.91	0.908	0.908	0.912	0.923	0.931	0.94	0.946	0.953	0.958	0.959	0.959	0.961	0.969
B07	Sample	Dilution_80%	0.8	DMSO	Lycopene	Standard_Development	Run090	Standard_Measurement	Plate_01	Clariostar_Study	MB	Biofoundry_,_London	Linear_Dilution_Pattern_V2	0.081	0.797	0.8	0.8	0.795	0.79	0.787	0.784	0.784	0.788	0.791	0.79	0.79	0.784	0.774	0.765	0.757	0.751	0.747	0.741	0.735	0.729	0.724	0.722	0.723	0.724	0.73	0.737	0.746	0.753	0.756	0.758	0.758	0.758	0.76	0.765
B08	Sample	Dilution_60%	0.6	DMSO	Lycopene	Standard_Development	Run090	Standard_Measurement	Plate_01	Clariostar_Study	MB	Biofoundry_,_London	Linear_Dilution_Pattern_V2	0.069	0.624	0.625	0.623	0.62	0.615	0.611	0.609	0.609	0.609	0.609	0.608	0.607	0.601	0.592	0.585	0.58	0.573	0.568	0.564	0.559	0.555	0.552	0.549	0.55	0.552	0.556	0.561	0.565	0.57	0.573	0.574	0.574	0.573	0.574	0.577
B09	Sample	Dilution_40%	0.4	DMSO	Lycopene	Standard_Development	Run090	Standard_Measurement	Plate_01	Clariostar_Study	MB	Biofoundry_,_London	Linear_Dilution_Pattern_V2	0.06	0.455	0.453	0.451	0.449	0.444	0.44	0.437	0.436	0.434	0.433	0.43	0.429	0.423	0.416	0.41	0.407	0.403	0.397	0.394	0.39	0.387	0.384	0.384	0.383	0.384	0.387	0.39	0.393	0.395	0.397	0.397	0.397	0.396	0.397	0.399
B10	Sample	Dilution_20%	0.2	DMSO	Lycopene	Standard_Development	Run090	Standard_Measurement	Plate_01	Clariostar_Study	MB	Biofoundry_,_London	Linear_Dilution_Pattern_V2	0.049	0.286	0.285	0.282	0.278	0.275	0.271	0.268	0.266	0.263	0.261	0.258	0.255	0.251	0.245	0.241	0.238	0.234	0.232	0.229	0.227	0.224	0.223	0.222	0.222	0.222	0.224	0.225	0.226	0.227	0.228	0.228	0.228	0.227	0.228	0.229
B11	Blank	DMSO_Blank	NA	DMSO	NA	Standard_Development	Run090	Standard_Measurement	Plate_01	Clariostar_Study	MB	Biofoundry_,_London	Linear_Dilution_Pattern_V2	0.037	0.112	0.107	0.104	0.1	0.097	0.093	0.09	0.087	0.083	0.08	0.076	0.073	0.069	0.065	0.062	0.06	0.058	0.056	0.055	0.054	0.052	0.051	0.051	0.051	0.051	0.05	0.05	0.049	0.048	0.048	0.048	0.048	0.047	0.047	0.046
B12	Blank	DMSO_Blank	NA	DMSO	NA	Standard_Development	Run090	Standard_Measurement	Plate_01	Clariostar_Study	MB	Biofoundry_,_London	Linear_Dilution_Pattern_V2	0.037	0.109	0.106	0.102	0.099	0.095	0.092	0.088	0.085	0.082	0.078	0.074	0.07	0.067	0.063	0.061	0.059	0.056	0.055	0.054	0.052	0.051	0.05	0.05	0.049	0.049	0.049	0.048	0.048	0.048	0.047	0.047	0.046	0.045	0.045	0.045
C01	Sample	Dilution_95%	0.95	DMSO	Lycopene	Standard_Development	Run090	Standard_Measurement	Plate_01	Clariostar_Study	MB	Biofoundry_,_London	Linear_Dilution_Pattern_V2	0.096	0.979	0.982	0.985	0.984	0.979	0.972	0.972	0.974	0.979	0.979	0.98	0.981	0.974	0.963	0.955	0.949	0.942	0.934	0.929	0.919	0.913	0.909	0.905	0.905	0.906	0.915	0.92	0.93	0.938	0.939	0.941	0.94	0.939	0.941	0.946
C02	Sample	Dilution_75%	0.75	DMSO	Lycopene	Standard_Development	Run090	Standard_Measurement	Plate_01	Clariostar_Study	MB	Biofoundry_,_London	Linear_Dilution_Pattern_V2	0.082	0.784	0.785	0.784	0.779	0.776	0.771	0.769	0.769	0.77	0.772	0.772	0.769	0.764	0.754	0.746	0.738	0.731	0.725	0.721	0.715	0.709	0.704	0.701	0.701	0.702	0.708	0.712	0.718	0.724	0.725	0.726	0.725	0.723	0.725	0.728
C03	Sample	Dilution_55%	0.55	DMSO	Lycopene	Standard_Development	Run090	Standard_Measurement	Plate_01	Clariostar_Study	MB	Biofoundry_,_London	Linear_Dilution_Pattern_V2	0.077	0.662	0.665	0.663	0.659	0.654	0.652	0.647	0.647	0.648	0.647	0.644	0.641	0.636	0.629	0.622	0.616	0.61	0.605	0.599	0.594	0.588	0.585	0.583	0.582	0.581	0.583	0.586	0.589	0.591	0.591	0.592	0.589	0.587	0.586	0.587
C04	Sample	Dilution_35%	0.35	DMSO	Lycopene	Standard_Development	Run090	Standard_Measurement	Plate_01	Clariostar_Study	MB	Biofoundry_,_London	Linear_Dilution_Pattern_V2	0.064	0.496	0.494	0.493	0.488	0.485	0.482	0.479	0.477	0.475	0.473	0.472	0.468	0.463	0.455	0.449	0.446	0.441	0.437	0.432	0.428	0.425	0.421	0.42	0.418	0.417	0.417	0.418	0.42	0.421	0.42	0.419	0.417	0.414	0.413	0.412
C05	Sample	Dilution_15%	0.15	DMSO	Lycopene	Standard_Development	Run090	Standard_Measurement	Plate_01	Clariostar_Study	MB	Biofoundry_,_London	Linear_Dilution_Pattern_V2	0.064	0.314	0.312	0.309	0.306	0.302	0.298	0.294	0.293	0.29	0.288	0.283	0.28	0.277	0.272	0.267	0.264	0.261	0.257	0.255	0.253	0.25	0.248	0.247	0.246	0.245	0.244	0.244	0.243	0.243	0.241	0.24	0.238	0.236	0.236	0.235
C06	Sample	Dilution_95%	0.95	DMSO	Lycopene	Standard_Development	Run090	Standard_Measurement	Plate_01	Clariostar_Study	MB	Biofoundry_,_London	Linear_Dilution_Pattern_V2	0.09	0.909	0.911	0.912	0.906	0.902	0.898	0.898	0.897	0.899	0.904	0.906	0.906	0.901	0.892	0.88	0.873	0.865	0.86	0.852	0.846	0.839	0.835	0.833	0.835	0.839	0.845	0.852	0.862	0.87	0.875	0.88	0.878	0.879	0.881	0.889
C07	Sample	Dilution_75%	0.75	DMSO	Lycopene	Standard_Development	Run090	Standard_Measurement	Plate_01	Clariostar_Study	MB	Biofoundry_,_London	Linear_Dilution_Pattern_V2	0.108	0.899	0.9	0.895	0.894	0.889	0.884	0.883	0.882	0.887	0.887	0.887	0.885	0.88	0.872	0.863	0.856	0.848	0.84	0.834	0.828	0.821	0.815	0.812	0.811	0.809	0.813	0.818	0.821	0.825	0.826	0.826	0.824	0.819	0.818	0.822
C08	Sample	Dilution_55%	0.55	DMSO	Lycopene	Standard_Development	Run090	Standard_Measurement	Plate_01	Clariostar_Study	MB	Biofoundry_,_London	Linear_Dilution_Pattern_V2	0.073	0.651	0.651	0.648	0.643	0.64	0.636	0.633	0.631	0.631	0.634	0.632	0.628	0.625	0.616	0.609	0.604	0.597	0.592	0.587	0.581	0.576	0.573	0.571	0.57	0.569	0.573	0.575	0.579	0.581	0.581	0.582	0.58	0.578	0.577	0.579
C09	Sample	Dilution_35%	0.35	DMSO	Lycopene	Standard_Development	Run090	Standard_Measurement	Plate_01	Clariostar_Study	MB	Biofoundry_,_London	Linear_Dilution_Pattern_V2	0.058	0.421	0.42	0.417	0.414	0.409	0.405	0.403	0.4	0.399	0.397	0.394	0.392	0.387	0.379	0.375	0.371	0.366	0.363	0.359	0.355	0.352	0.349	0.348	0.348	0.348	0.351	0.353	0.355	0.357	0.358	0.358	0.358	0.357	0.358	0.359
C10	Sample	Dilution_15%	0.15	DMSO	Lycopene	Standard_Development	Run090	Standard_Measurement	Plate_01	Clariostar_Study	MB	Biofoundry_,_London	Linear_Dilution_Pattern_V2	0.046	0.245	0.242	0.238	0.234	0.231	0.227	0.224	0.222	0.219	0.215	0.213	0.209	0.204	0.199	0.196	0.193	0.189	0.186	0.185	0.182	0.18	0.179	0.179	0.179	0.179	0.18	0.181	0.182	0.183	0.183	0.183	0.183	0.182	0.183	0.184
C11	Blank	DMSO_Blank	NA	DMSO	NA	Standard_Development	Run090	Standard_Measurement	Plate_01	Clariostar_Study	MB	Biofoundry_,_London	Linear_Dilution_Pattern_V2	0.037	0.114	0.109	0.105	0.101	0.098	0.094	0.09	0.088	0.084	0.081	0.076	0.073	0.069	0.065	0.062	0.06	0.058	0.056	0.054	0.053	0.052	0.051	0.05	0.05	0.05	0.049	0.049	0.048	0.048	0.047	0.047	0.047	0.046	0.046	0.046
C12	Blank	DMSO_Blank	NA	DMSO	NA	Standard_Development	Run090	Standard_Measurement	Plate_01	Clariostar_Study	MB	Biofoundry_,_London	Linear_Dilution_Pattern_V2	0.037	0.113	0.108	0.105	0.102	0.097	0.093	0.089	0.087	0.084	0.081	0.077	0.072	0.069	0.064	0.062	0.06	0.058	0.056	0.055	0.053	0.052	0.05	0.05	0.05	0.05	0.05	0.049	0.049	0.048	0.048	0.047	0.047	0.046	0.046	0.045
D01	Sample	Dilution_95%	0.95	DMSO	Lycopene	Standard_Development	Run090	Standard_Measurement	Plate_01	Clariostar_Study	MB	Biofoundry_,_London	Linear_Dilution_Pattern_V2	0.102	1.237	1.237	1.241	1.237	1.232	1.229	1.227	1.229	1.236	1.238	1.239	1.242	1.234	1.223	1.21	1.203	1.19	1.182	1.175	1.169	1.159	1.146	1.145	1.143	1.146	1.15	1.153	1.154	1.157	1.159	1.158	1.151	1.144	1.145	1.149
D02	Sample	Dilution_75%	0.75	DMSO	Lycopene	Standard_Development	Run090	Standard_Measurement	Plate_01	Clariostar_Study	MB	Biofoundry_,_London	Linear_Dilution_Pattern_V2	0.088	0.871	0.872	0.872	0.868	0.864	0.86	0.856	0.856	0.856	0.861	0.861	0.857	0.849	0.84	0.831	0.826	0.818	0.811	0.804	0.797	0.791	0.785	0.784	0.783	0.783	0.787	0.79	0.795	0.799	0.799	0.799	0.798	0.795	0.795	0.798
D03	Sample	Dilution_55%	0.55	DMSO	Lycopene	Standard_Development	Run090	Standard_Measurement	Plate_01	Clariostar_Study	MB	Biofoundry_,_London	Linear_Dilution_Pattern_V2	0.074	0.603	0.602	0.6	0.596	0.593	0.587	0.584	0.583	0.582	0.584	0.582	0.58	0.573	0.565	0.557	0.552	0.547	0.541	0.537	0.532	0.527	0.524	0.522	0.522	0.523	0.525	0.529	0.533	0.536	0.537	0.539	0.537	0.536	0.537	0.538
D04	Sample	Dilution_35%	0.35	DMSO	Lycopene	Standard_Development	Run090	Standard_Measurement	Plate_01	Clariostar_Study	MB	Biofoundry_,_London	Linear_Dilution_Pattern_V2	0.082	0.639	0.641	0.638	0.634	0.63	0.625	0.622	0.622	0.621	0.62	0.618	0.615	0.612	0.604	0.598	0.592	0.588	0.583	0.579	0.574	0.568	0.564	0.56	0.558	0.556	0.556	0.555	0.555	0.553	0.551	0.549	0.545	0.541	0.538	0.536
D05	Sample	Dilution_15%	0.15	DMSO	Lycopene	Standard_Development	Run090	Standard_Measurement	Plate_01	Clariostar_Study	MB	Biofoundry_,_London	Linear_Dilution_Pattern_V2	0.048	0.251	0.249	0.245	0.241	0.238	0.234	0.23	0.228	0.225	0.223	0.22	0.216	0.212	0.207	0.203	0.2	0.197	0.194	0.192	0.191	0.188	0.186	0.186	0.186	0.186	0.186	0.186	0.186	0.187	0.186	0.186	0.186	0.184	0.185	0.185
D06	Sample	Dilution_95%	0.95	DMSO	Lycopene	Standard_Development	Run090	Standard_Measurement	Plate_01	Clariostar_Study	MB	Biofoundry_,_London	Linear_Dilution_Pattern_V2	0.094	0.979	0.979	0.981	0.979	0.975	0.968	0.965	0.966	0.97	0.974	0.976	0.974	0.967	0.96	0.952	0.944	0.938	0.93	0.92	0.912	0.908	0.903	0.898	0.9	0.903	0.909	0.916	0.926	0.931	0.936	0.938	0.937	0.936	0.94	0.945
D07	Sample	Dilution_75%	0.75	DMSO	Lycopene	Standard_Development	Run090	Standard_Measurement	Plate_01	Clariostar_Study	MB	Biofoundry_,_London	Linear_Dilution_Pattern_V2	0.081	0.792	0.792	0.792	0.788	0.781	0.779	0.777	0.777	0.778	0.78	0.779	0.778	0.772	0.763	0.754	0.748	0.741	0.735	0.728	0.722	0.717	0.713	0.71	0.71	0.711	0.716	0.723	0.728	0.732	0.735	0.736	0.736	0.735	0.735	0.74
D08	Sample	Dilution_55%	0.55	DMSO	Lycopene	Standard_Development	Run090	Standard_Measurement	Plate_01	Clariostar_Study	MB	Biofoundry_,_London	Linear_Dilution_Pattern_V2	0.08	0.687	0.688	0.689	0.684	0.68	0.675	0.673	0.673	0.674	0.673	0.671	0.669	0.664	0.656	0.649	0.642	0.637	0.632	0.627	0.622	0.616	0.612	0.609	0.608	0.608	0.61	0.613	0.615	0.619	0.618	0.616	0.614	0.612	0.611	0.612
D09	Sample	Dilution_35%	0.35	DMSO	Lycopene	Standard_Development	Run090	Standard_Measurement	Plate_01	Clariostar_Study	MB	Biofoundry_,_London	Linear_Dilution_Pattern_V2	0.06	0.463	0.462	0.46	0.456	0.452	0.448	0.445	0.444	0.442	0.441	0.438	0.436	0.432	0.425	0.419	0.414	0.409	0.404	0.402	0.397	0.393	0.39	0.389	0.388	0.388	0.389	0.391	0.393	0.394	0.394	0.394	0.393	0.391	0.391	0.391
D10	Sample	Dilution_15%	0.15	DMSO	Lycopene	Standard_Development	Run090	Standard_Measurement	Plate_01	Clariostar_Study	MB	Biofoundry_,_London	Linear_Dilution_Pattern_V2	0.048	0.258	0.256	0.253	0.249	0.246	0.241	0.238	0.236	0.234	0.231	0.227	0.225	0.221	0.216	0.211	0.209	0.205	0.203	0.2	0.198	0.196	0.195	0.194	0.193	0.193	0.194	0.194	0.195	0.196	0.196	0.195	0.195	0.193	0.193	0.194
D11	Blank	DMSO_Blank	NA	DMSO	NA	Standard_Development	Run090	Standard_Measurement	Plate_01	Clariostar_Study	MB	Biofoundry_,_London	Linear_Dilution_Pattern_V2	0.038	0.112	0.108	0.105	0.101	0.098	0.095	0.09	0.087	0.084	0.081	0.077	0.074	0.071	0.066	0.063	0.061	0.059	0.057	0.056	0.055	0.053	0.053	0.052	0.052	0.051	0.051	0.051	0.05	0.049	0.049	0.049	0.048	0.047	0.047	0.047
D12	Blank	DMSO_Blank	NA	DMSO	NA	Standard_Development	Run090	Standard_Measurement	Plate_01	Clariostar_Study	MB	Biofoundry_,_London	Linear_Dilution_Pattern_V2	0.037	0.11	0.106	0.102	0.099	0.096	0.092	0.088	0.085	0.082	0.079	0.074	0.071	0.068	0.063	0.061	0.059	0.057	0.055	0.053	0.053	0.051	0.05	0.05	0.049	0.049	0.048	0.048	0.047	0.047	0.047	0.046	0.046	0.045	0.045	0.045
E01	Sample	Dilution_90%	0.9	DMSO	Lycopene	Standard_Development	Run090	Standard_Measurement	Plate_01	Clariostar_Study	MB	Biofoundry_,_London	Linear_Dilution_Pattern_V2	0.095	0.94	0.941	0.944	0.939	0.934	0.929	0.928	0.929	0.929	0.933	0.936	0.933	0.926	0.917	0.91	0.901	0.892	0.885	0.879	0.874	0.866	0.861	0.858	0.858	0.861	0.867	0.871	0.881	0.887	0.891	0.892	0.894	0.893	0.894	0.898
E02	Sample	Dilution_70%	0.7	DMSO	Lycopene	Standard_Development	Run090	Standard_Measurement	Plate_01	Clariostar_Study	MB	Biofoundry_,_London	Linear_Dilution_Pattern_V2	0.098	0.943	0.946	0.949	0.947	0.94	0.937	0.933	0.934	0.936	0.94	0.938	0.935	0.927	0.917	0.908	0.902	0.894	0.887	0.879	0.873	0.867	0.861	0.855	0.853	0.853	0.856	0.856	0.859	0.862	0.86	0.858	0.856	0.85	0.848	0.849
E03	Sample	Dilution_50%	0.5	DMSO	Lycopene	Standard_Development	Run090	Standard_Measurement	Plate_01	Clariostar_Study	MB	Biofoundry_,_London	Linear_Dilution_Pattern_V2	0.074	0.639	0.639	0.637	0.635	0.63	0.626	0.624	0.622	0.622	0.622	0.619	0.617	0.613	0.604	0.597	0.592	0.586	0.581	0.575	0.571	0.566	0.561	0.557	0.557	0.556	0.558	0.56	0.562	0.562	0.563	0.561	0.559	0.556	0.555	0.556
E04	Sample	Dilution_30%	0.3	DMSO	Lycopene	Standard_Development	Run090	Standard_Measurement	Plate_01	Clariostar_Study	MB	Biofoundry_,_London	Linear_Dilution_Pattern_V2	0.068	0.458	0.456	0.455	0.451	0.447	0.444	0.442	0.439	0.437	0.435	0.432	0.429	0.425	0.418	0.414	0.41	0.405	0.401	0.398	0.394	0.389	0.387	0.385	0.385	0.383	0.384	0.385	0.385	0.385	0.385	0.384	0.381	0.38	0.379	0.379
E05	Sample	Dilution_10%	0.1	DMSO	Lycopene	Standard_Development	Run090	Standard_Measurement	Plate_01	Clariostar_Study	MB	Biofoundry_,_London	Linear_Dilution_Pattern_V2	0.043	0.196	0.193	0.19	0.186	0.182	0.179	0.175	0.173	0.17	0.168	0.164	0.161	0.157	0.152	0.149	0.146	0.143	0.141	0.139	0.137	0.135	0.133	0.133	0.133	0.134	0.134	0.134	0.134	0.134	0.134	0.134	0.133	0.133	0.133	0.133
E06	Sample	Dilution_90%	0.9	DMSO	Lycopene	Standard_Development	Run090	Standard_Measurement	Plate_01	Clariostar_Study	MB	Biofoundry_,_London	Linear_Dilution_Pattern_V2	0.096	0.96	0.963	0.964	0.959	0.955	0.95	0.947	0.95	0.952	0.957	0.961	0.958	0.954	0.942	0.932	0.924	0.917	0.911	0.901	0.894	0.888	0.882	0.881	0.88	0.882	0.888	0.894	0.899	0.905	0.909	0.911	0.91	0.907	0.907	0.912
E07	Sample	Dilution_70%	0.7	DMSO	Lycopene	Standard_Development	Run090	Standard_Measurement	Plate_01	Clariostar_Study	MB	Biofoundry_,_London	Linear_Dilution_Pattern_V2	0.084	0.827	0.828	0.829	0.824	0.82	0.817	0.813	0.814	0.816	0.818	0.819	0.818	0.812	0.801	0.794	0.787	0.78	0.773	0.767	0.761	0.754	0.748	0.744	0.744	0.744	0.748	0.751	0.756	0.758	0.759	0.758	0.757	0.753	0.753	0.755
E08	Sample	Dilution_50%	0.5	DMSO	Lycopene	Standard_Development	Run090	Standard_Measurement	Plate_01	Clariostar_Study	MB	Biofoundry_,_London	Linear_Dilution_Pattern_V2	0.075	0.656	0.658	0.657	0.656	0.651	0.646	0.644	0.643	0.641	0.642	0.64	0.636	0.633	0.626	0.619	0.613	0.606	0.601	0.596	0.591	0.586	0.582	0.578	0.576	0.575	0.577	0.579	0.581	0.582	0.581	0.58	0.578	0.574	0.573	0.573
E09	Sample	Dilution_30%	0.3	DMSO	Lycopene	Standard_Development	Run090	Standard_Measurement	Plate_01	Clariostar_Study	MB	Biofoundry_,_London	Linear_Dilution_Pattern_V2	0.06	0.423	0.42	0.418	0.415	0.412	0.407	0.405	0.402	0.4	0.4	0.398	0.393	0.389	0.383	0.379	0.375	0.369	0.365	0.363	0.358	0.354	0.352	0.351	0.35	0.349	0.351	0.352	0.355	0.356	0.356	0.355	0.354	0.353	0.353	0.353
E10	Sample	Dilution_10%	0.1	DMSO	Lycopene	Standard_Development	Run090	Standard_Measurement	Plate_01	Clariostar_Study	MB	Biofoundry_,_London	Linear_Dilution_Pattern_V2	0.046	0.228	0.225	0.222	0.219	0.215	0.212	0.208	0.205	0.203	0.201	0.197	0.194	0.19	0.185	0.182	0.18	0.176	0.173	0.171	0.169	0.167	0.165	0.165	0.165	0.164	0.164	0.164	0.164	0.164	0.164	0.163	0.162	0.161	0.161	0.161
E11	Blank	DMSO_Blank	NA	DMSO	NA	Standard_Development	Run090	Standard_Measurement	Plate_01	Clariostar_Study	MB	Biofoundry_,_London	Linear_Dilution_Pattern_V2	0.038	0.112	0.108	0.104	0.1	0.097	0.093	0.089	0.087	0.083	0.08	0.076	0.073	0.069	0.066	0.063	0.061	0.059	0.057	0.056	0.054	0.052	0.051	0.051	0.051	0.051	0.05	0.05	0.05	0.05	0.049	0.048	0.048	0.047	0.047	0.046
E12	Blank	DMSO_Blank	NA	DMSO	NA	Standard_Development	Run090	Standard_Measurement	Plate_01	Clariostar_Study	MB	Biofoundry_,_London	Linear_Dilution_Pattern_V2	0.037	0.111	0.106	0.103	0.1	0.096	0.093	0.089	0.086	0.083	0.079	0.076	0.072	0.069	0.064	0.062	0.06	0.058	0.056	0.055	0.053	0.052	0.051	0.05	0.051	0.05	0.05	0.05	0.049	0.049	0.048	0.048	0.047	0.046	0.046	0.046
F01	Sample	Dilution_90%	0.9	DMSO	Lycopene	Standard_Development	Run090	Standard_Measurement	Plate_01	Clariostar_Study	MB	Biofoundry_,_London	Linear_Dilution_Pattern_V2	0.116	1.038	1.041	1.045	1.039	1.033	1.03	1.03	1.032	1.035	1.037	1.041	1.035	1.031	1.02	1.009	1.001	0.994	0.985	0.979	0.972	0.965	0.96	0.956	0.956	0.954	0.96	0.964	0.97	0.975	0.979	0.977	0.977	0.974	0.974	0.977
F02	Sample	Dilution_70%	0.7	DMSO	Lycopene	Standard_Development	Run090	Standard_Measurement	Plate_01	Clariostar_Study	MB	Biofoundry_,_London	Linear_Dilution_Pattern_V2	0.092	0.841	0.84	0.84	0.837	0.834	0.83	0.827	0.826	0.826	0.829	0.824	0.824	0.819	0.808	0.801	0.794	0.788	0.781	0.774	0.767	0.761	0.757	0.753	0.751	0.75	0.754	0.757	0.762	0.764	0.764	0.764	0.761	0.757	0.755	0.758
F03	Sample	Dilution_50%	0.5	DMSO	Lycopene	Standard_Development	Run090	Standard_Measurement	Plate_01	Clariostar_Study	MB	Biofoundry_,_London	Linear_Dilution_Pattern_V2	0.074	0.636	0.637	0.637	0.635	0.627	0.625	0.621	0.621	0.62	0.621	0.618	0.615	0.608	0.601	0.595	0.589	0.583	0.578	0.572	0.568	0.563	0.559	0.556	0.555	0.554	0.556	0.557	0.559	0.561	0.56	0.559	0.557	0.554	0.554	0.554
F04	Sample	Dilution_30%	0.3	DMSO	Lycopene	Standard_Development	Run090	Standard_Measurement	Plate_01	Clariostar_Study	MB	Biofoundry_,_London	Linear_Dilution_Pattern_V2	0.06	0.414	0.411	0.408	0.404	0.402	0.398	0.394	0.392	0.39	0.389	0.386	0.383	0.378	0.371	0.367	0.363	0.359	0.355	0.351	0.347	0.345	0.342	0.341	0.339	0.34	0.341	0.342	0.343	0.344	0.344	0.344	0.342	0.34	0.34	0.341
F05	Sample	Dilution_10%	0.1	DMSO	Lycopene	Standard_Development	Run090	Standard_Measurement	Plate_01	Clariostar_Study	MB	Biofoundry_,_London	Linear_Dilution_Pattern_V2	0.043	0.188	0.185	0.182	0.178	0.175	0.171	0.168	0.165	0.162	0.159	0.156	0.153	0.149	0.144	0.14	0.137	0.135	0.132	0.131	0.13	0.128	0.127	0.126	0.126	0.126	0.126	0.126	0.127	0.127	0.127	0.127	0.127	0.126	0.126	0.127
F06	Sample	Dilution_90%	0.9	DMSO	Lycopene	Standard_Development	Run090	Standard_Measurement	Plate_01	Clariostar_Study	MB	Biofoundry_,_London	Linear_Dilution_Pattern_V2	0.093	0.942	0.944	0.941	0.936	0.93	0.929	0.926	0.926	0.929	0.935	0.937	0.936	0.926	0.917	0.906	0.9	0.891	0.884	0.878	0.872	0.864	0.859	0.858	0.856	0.859	0.866	0.872	0.879	0.887	0.891	0.893	0.892	0.892	0.894	0.897
F07	Sample	Dilution_70%	0.7	DMSO	Lycopene	Standard_Development	Run090	Standard_Measurement	Plate_01	Clariostar_Study	MB	Biofoundry_,_London	Linear_Dilution_Pattern_V2	0.079	0.756	0.755	0.756	0.75	0.746	0.74	0.738	0.739	0.74	0.744	0.743	0.741	0.736	0.725	0.72	0.712	0.704	0.698	0.694	0.686	0.68	0.677	0.675	0.675	0.677	0.681	0.686	0.692	0.696	0.699	0.7	0.699	0.698	0.699	0.703
F08	Sample	Dilution_50%	0.5	DMSO	Lycopene	Standard_Development	Run090	Standard_Measurement	Plate_01	Clariostar_Study	MB	Biofoundry_,_London	Linear_Dilution_Pattern_V2	0.082	0.681	0.681	0.682	0.679	0.674	0.67	0.665	0.666	0.666	0.667	0.666	0.663	0.659	0.65	0.643	0.638	0.632	0.627	0.622	0.616	0.609	0.606	0.603	0.601	0.601	0.603	0.604	0.606	0.609	0.607	0.606	0.604	0.601	0.599	0.599
F09	Sample	Dilution_30%	0.3	DMSO	Lycopene	Standard_Development	Run090	Standard_Measurement	Plate_01	Clariostar_Study	MB	Biofoundry_,_London	Linear_Dilution_Pattern_V2	0.055	0.395	0.393	0.39	0.387	0.382	0.378	0.375	0.373	0.371	0.37	0.367	0.366	0.361	0.354	0.349	0.344	0.341	0.337	0.334	0.33	0.326	0.324	0.324	0.324	0.324	0.326	0.328	0.33	0.332	0.332	0.332	0.332	0.331	0.332	0.334
F10	Sample	Dilution_10%	0.1	DMSO	Lycopene	Standard_Development	Run090	Standard_Measurement	Plate_01	Clariostar_Study	MB	Biofoundry_,_London	Linear_Dilution_Pattern_V2	0.043	0.197	0.194	0.192	0.187	0.183	0.179	0.175	0.174	0.17	0.168	0.165	0.161	0.157	0.152	0.149	0.146	0.143	0.141	0.139	0.137	0.135	0.134	0.134	0.134	0.134	0.135	0.135	0.135	0.136	0.136	0.135	0.136	0.135	0.135	0.135
F11	Blank	DMSO	NA	DMSO	NA	Standard_Development	Run090	Standard_Measurement	Plate_01	Clariostar_Study	MB	Biofoundry_,_London	Linear_Dilution_Pattern_V2	0.037	0.113	0.109	0.105	0.101	0.098	0.094	0.09	0.087	0.084	0.081	0.077	0.073	0.07	0.066	0.063	0.061	0.058	0.057	0.055	0.054	0.052	0.051	0.051	0.051	0.051	0.05	0.05	0.049	0.049	0.049	0.048	0.047	0.047	0.047	0.046
F12	Blank	DMSO	NA	DMSO	NA	Standard_Development	Run090	Standard_Measurement	Plate_01	Clariostar_Study	MB	Biofoundry_,_London	Linear_Dilution_Pattern_V2	0.037	0.114	0.11	0.108	0.104	0.1	0.095	0.091	0.088	0.085	0.082	0.077	0.073	0.069	0.066	0.063	0.06	0.058	0.056	0.054	0.052	0.051	0.051	0.051	0.05	0.05	0.05	0.049	0.049	0.048	0.047	0.046	0.047	0.046	0.046	0.046
G01	Sample	Dilution_85%	0.85	DMSO	Lycopene	Standard_Development	Run090	Standard_Measurement	Plate_01	Clariostar_Study	MB	Biofoundry_,_London	Linear_Dilution_Pattern_V2	0.097	0.92	0.921	0.924	0.919	0.913	0.911	0.908	0.911	0.914	0.914	0.914	0.914	0.91	0.898	0.889	0.881	0.874	0.866	0.861	0.854	0.846	0.842	0.839	0.839	0.84	0.845	0.852	0.856	0.862	0.865	0.867	0.865	0.864	0.864	0.867
G02	Sample	Dilution_65%	0.65	DMSO	Lycopene	Standard_Development	Run090	Standard_Measurement	Plate_01	Clariostar_Study	MB	Biofoundry_,_London	Linear_Dilution_Pattern_V2	0.084	0.703	0.703	0.702	0.698	0.694	0.69	0.688	0.687	0.688	0.688	0.686	0.685	0.679	0.67	0.663	0.656	0.65	0.645	0.64	0.636	0.629	0.625	0.622	0.622	0.623	0.629	0.632	0.636	0.64	0.642	0.643	0.642	0.641	0.641	0.644
G03	Sample	Dilution_45%	0.45	DMSO	Lycopene	Standard_Development	Run090	Standard_Measurement	Plate_01	Clariostar_Study	MB	Biofoundry_,_London	Linear_Dilution_Pattern_V2	0.069	0.572	0.571	0.57	0.565	0.56	0.556	0.554	0.553	0.552	0.552	0.549	0.548	0.543	0.536	0.529	0.524	0.518	0.513	0.509	0.505	0.501	0.497	0.495	0.495	0.493	0.495	0.498	0.499	0.502	0.502	0.501	0.499	0.496	0.496	0.497
G04	Sample	Dilution_25%	0.25	DMSO	Lycopene	Standard_Development	Run090	Standard_Measurement	Plate_01	Clariostar_Study	MB	Biofoundry_,_London	Linear_Dilution_Pattern_V2	0.052	0.334	0.332	0.329	0.325	0.32	0.316	0.313	0.312	0.31	0.309	0.305	0.301	0.298	0.292	0.287	0.284	0.28	0.277	0.273	0.271	0.268	0.266	0.264	0.264	0.265	0.266	0.267	0.27	0.272	0.272	0.272	0.272	0.271	0.271	0.272
G05	Sample	Dilution_05%	0.0499999999999999	DMSO	Lycopene	Standard_Development	Run090	Standard_Measurement	Plate_01	Clariostar_Study	MB	Biofoundry_,_London	Linear_Dilution_Pattern_V2	0.04	0.148	0.144	0.141	0.138	0.134	0.131	0.127	0.125	0.122	0.119	0.115	0.112	0.108	0.105	0.101	0.099	0.097	0.095	0.093	0.091	0.089	0.088	0.088	0.088	0.088	0.088	0.088	0.088	0.088	0.088	0.088	0.088	0.087	0.088	0.088
G06	Sample	Dilution_85%	0.85	DMSO	Lycopene	Standard_Development	Run090	Standard_Measurement	Plate_01	Clariostar_Study	MB	Biofoundry_,_London	Linear_Dilution_Pattern_V2	0.118	0.939	0.939	0.939	0.938	0.932	0.928	0.925	0.927	0.93	0.933	0.935	0.933	0.929	0.92	0.909	0.903	0.892	0.885	0.881	0.873	0.868	0.86	0.857	0.857	0.858	0.864	0.869	0.875	0.881	0.883	0.883	0.882	0.879	0.88	0.884
G07	Sample	Dilution_65%	0.65	DMSO	Lycopene	Standard_Development	Run090	Standard_Measurement	Plate_01	Clariostar_Study	MB	Biofoundry_,_London	Linear_Dilution_Pattern_V2	0.075	0.693	0.691	0.691	0.687	0.682	0.679	0.676	0.674	0.676	0.678	0.677	0.677	0.672	0.664	0.656	0.65	0.644	0.638	0.631	0.626	0.621	0.618	0.615	0.616	0.617	0.622	0.626	0.631	0.636	0.639	0.638	0.638	0.637	0.638	0.64
G08	Sample	Dilution_45%	0.45	DMSO	Lycopene	Standard_Development	Run090	Standard_Measurement	Plate_01	Clariostar_Study	MB	Biofoundry_,_London	Linear_Dilution_Pattern_V2	0.081	0.655	0.654	0.653	0.65	0.646	0.642	0.638	0.639	0.638	0.638	0.637	0.634	0.629	0.622	0.617	0.611	0.606	0.601	0.595	0.59	0.584	0.581	0.577	0.576	0.576	0.577	0.577	0.578	0.581	0.58	0.578	0.575	0.573	0.571	0.572
G09	Sample	Dilution_25%	0.25	DMSO	Lycopene	Standard_Development	Run090	Standard_Measurement	Plate_01	Clariostar_Study	MB	Biofoundry_,_London	Linear_Dilution_Pattern_V2	0.052	0.334	0.331	0.328	0.325	0.321	0.318	0.315	0.312	0.311	0.31	0.307	0.303	0.298	0.293	0.289	0.285	0.281	0.278	0.275	0.272	0.27	0.268	0.267	0.267	0.267	0.269	0.271	0.273	0.275	0.276	0.276	0.276	0.274	0.275	0.276
G10	Sample	Dilution_05%	0.0499999999999999	DMSO	Lycopene	Standard_Development	Run090	Standard_Measurement	Plate_01	Clariostar_Study	MB	Biofoundry_,_London	Linear_Dilution_Pattern_V2	0.039	0.149	0.145	0.142	0.138	0.134	0.13	0.126	0.124	0.121	0.119	0.115	0.112	0.108	0.104	0.101	0.099	0.095	0.094	0.093	0.091	0.089	0.088	0.088	0.088	0.088	0.088	0.088	0.088	0.088	0.088	0.088	0.088	0.087	0.087	0.087
G11	Blank	DMSO_Blank	NA	DMSO	NA	Standard_Development	Run090	Standard_Measurement	Plate_01	Clariostar_Study	MB	Biofoundry_,_London	Linear_Dilution_Pattern_V2	0.037	0.108	0.104	0.101	0.097	0.093	0.089	0.086	0.084	0.08	0.077	0.074	0.07	0.066	0.062	0.06	0.058	0.055	0.053	0.053	0.052	0.051	0.049	0.049	0.049	0.048	0.048	0.047	0.048	0.047	0.046	0.046	0.046	0.045	0.045	0.045
G12	Blank	DMSO_Blank	NA	DMSO	NA	Standard_Development	Run090	Standard_Measurement	Plate_01	Clariostar_Study	MB	Biofoundry_,_London	Linear_Dilution_Pattern_V2	0.039	0.111	0.107	0.103	0.1	0.096	0.092	0.089	0.086	0.083	0.08	0.075	0.072	0.068	0.064	0.061	0.06	0.058	0.056	0.055	0.053	0.052	0.051	0.051	0.051	0.051	0.05	0.05	0.049	0.049	0.049	0.048	0.047	0.047	0.047	0.047
H01	Sample	Dilution_85%	0.85	DMSO	Lycopene	Standard_Development	Run090	Standard_Measurement	Plate_01	Clariostar_Study	MB	Biofoundry_,_London	Linear_Dilution_Pattern_V2	0.099	0.923	0.925	0.923	0.919	0.916	0.912	0.909	0.908	0.911	0.915	0.911	0.909	0.902	0.892	0.883	0.875	0.867	0.86	0.853	0.848	0.84	0.836	0.833	0.831	0.833	0.841	0.845	0.851	0.856	0.857	0.859	0.859	0.856	0.857	0.862
H02	Sample	Dilution_65%	0.65	DMSO	Lycopene	Standard_Development	Run090	Standard_Measurement	Plate_01	Clariostar_Study	MB	Biofoundry_,_London	Linear_Dilution_Pattern_V2	0.077	0.717	0.718	0.716	0.711	0.707	0.702	0.699	0.699	0.699	0.7	0.699	0.696	0.691	0.682	0.674	0.669	0.662	0.656	0.649	0.644	0.639	0.635	0.632	0.631	0.631	0.636	0.639	0.645	0.647	0.649	0.649	0.648	0.646	0.646	0.648
H03	Sample	Dilution_45%	0.45	DMSO	Lycopene	Standard_Development	Run090	Standard_Measurement	Plate_01	Clariostar_Study	MB	Biofoundry_,_London	Linear_Dilution_Pattern_V2	0.068	0.518	0.517	0.515	0.511	0.505	0.502	0.497	0.497	0.496	0.497	0.495	0.492	0.486	0.478	0.473	0.468	0.463	0.459	0.455	0.451	0.446	0.442	0.441	0.441	0.442	0.444	0.446	0.449	0.451	0.451	0.451	0.45	0.448	0.449	0.449
H04	Sample	Dilution_25%	0.25	DMSO	Lycopene	Standard_Development	Run090	Standard_Measurement	Plate_01	Clariostar_Study	MB	Biofoundry_,_London	Linear_Dilution_Pattern_V2	0.051	0.316	0.313	0.311	0.307	0.303	0.299	0.296	0.294	0.291	0.29	0.286	0.283	0.279	0.273	0.269	0.264	0.261	0.257	0.255	0.253	0.249	0.248	0.247	0.247	0.248	0.249	0.252	0.253	0.254	0.254	0.255	0.254	0.254	0.255	0.255
H05	Sample	Dilution_05%	0.0499999999999999	DMSO	Lycopene	Standard_Development	Run090	Standard_Measurement	Plate_01	Clariostar_Study	MB	Biofoundry_,_London	Linear_Dilution_Pattern_V2	0.039	0.154	0.151	0.148	0.144	0.14	0.136	0.132	0.13	0.126	0.124	0.12	0.116	0.112	0.107	0.104	0.102	0.1	0.097	0.096	0.095	0.093	0.091	0.091	0.091	0.092	0.091	0.091	0.091	0.091	0.091	0.091	0.091	0.09	0.09	0.09
H06	Sample	Dilution_85%	0.85	DMSO	Lycopene	Standard_Development	Run090	Standard_Measurement	Plate_01	Clariostar_Study	MB	Biofoundry_,_London	Linear_Dilution_Pattern_V2	0.084	0.846	0.847	0.847	0.842	0.836	0.834	0.831	0.832	0.834	0.838	0.839	0.841	0.831	0.821	0.814	0.809	0.799	0.792	0.787	0.781	0.775	0.771	0.768	0.769	0.772	0.778	0.786	0.793	0.799	0.803	0.805	0.806	0.805	0.808	0.813
H07	Sample	Dilution_65%	0.65	DMSO	Lycopene	Standard_Development	Run090	Standard_Measurement	Plate_01	Clariostar_Study	MB	Biofoundry_,_London	Linear_Dilution_Pattern_V2	0.078	0.677	0.676	0.676	0.672	0.668	0.662	0.66	0.66	0.662	0.662	0.661	0.659	0.655	0.645	0.639	0.634	0.627	0.622	0.616	0.61	0.605	0.603	0.6	0.601	0.601	0.604	0.61	0.616	0.62	0.623	0.624	0.624	0.622	0.623	0.627
H08	Sample	Dilution_45%	0.45	DMSO	Lycopene	Standard_Development	Run090	Standard_Measurement	Plate_01	Clariostar_Study	MB	Biofoundry_,_London	Linear_Dilution_Pattern_V2	0.063	0.523	0.522	0.52	0.516	0.512	0.508	0.505	0.503	0.502	0.501	0.5	0.498	0.493	0.485	0.479	0.474	0.468	0.464	0.46	0.456	0.452	0.449	0.448	0.447	0.447	0.451	0.455	0.457	0.461	0.462	0.462	0.462	0.461	0.461	0.463
H09	Sample	Dilution_25%	0.25	DMSO	Lycopene	Standard_Development	Run090	Standard_Measurement	Plate_01	Clariostar_Study	MB	Biofoundry_,_London	Linear_Dilution_Pattern_V2	0.051	0.321	0.318	0.316	0.313	0.308	0.305	0.301	0.298	0.296	0.295	0.291	0.288	0.283	0.278	0.274	0.27	0.267	0.264	0.261	0.258	0.255	0.254	0.253	0.253	0.253	0.255	0.257	0.259	0.259	0.26	0.26	0.26	0.26	0.26	0.261
H10	Sample	Dilution_05%	0.0499999999999999	DMSO	Lycopene	Standard_Development	Run090	Standard_Measurement	Plate_01	Clariostar_Study	MB	Biofoundry_,_London	Linear_Dilution_Pattern_V2	0.04	0.15	0.146	0.142	0.14	0.136	0.132	0.129	0.126	0.124	0.12	0.116	0.113	0.109	0.105	0.102	0.099	0.097	0.095	0.093	0.092	0.09	0.089	0.089	0.088	0.089	0.088	0.089	0.089	0.089	0.089	0.088	0.088	0.088	0.088	0.088
H11	Blank	DMSO_Blank	NA	DMSO	NA	Standard_Development	Run090	Standard_Measurement	Plate_01	Clariostar_Study	MB	Biofoundry_,_London	Linear_Dilution_Pattern_V2	0.038	0.115	0.111	0.108	0.105	0.101	0.097	0.093	0.091	0.087	0.084	0.08	0.077	0.073	0.07	0.067	0.064	0.061	0.06	0.059	0.057	0.056	0.055	0.054	0.054	0.054	0.053	0.052	0.052	0.051	0.051	0.051	0.05	0.049	0.049	0.049
H12	Blank	DMSO_Blank	NA	DMSO	NA	Standard_Development	Run090	Standard_Measurement	Plate_01	Clariostar_Study	MB	Biofoundry_,_London	Linear_Dilution_Pattern_V2	0.037	0.109	0.106	0.103	0.1	0.096	0.092	0.089	0.086	0.082	0.079	0.074	0.07	0.067	0.062	0.06	0.058	0.056	0.054	0.052	0.051	0.05	0.049	0.049	0.049	0.048	0.048	0.047	0.047	0.046	0.046	0.046	0.046	0.045	0.045	0.044
[truncated: 122 more columns]
