# Supplementary material for: Construction of a Calibration Curve for Lycopene on a Liquid-Handling Platform—Wider Lessons for the Development of Automated Dilution Protocols
Source: ACS Synth Biol. 2024 Aug 3;13(8):2357–75. doi: 10.1021/acssynbio.4c00031 (PMC11334188; doi:10.1021/acssynbio.4c00031)
Supplement: Supplementary file 2 — sb4c00031_si_002.zip [file sb4c00031_si_002.zip › AggregatedData/Run090/Plate_01/Clariostar_Study/Clariostar_A-Measurement_01/001.csv]

Well	Content	Label	Dilution	Solvent	Solute	Project	Run	Step	Container	Study	Author	Institution	Comment	OD350	OD352	OD354	OD356	OD358	OD360	OD362	OD364	OD366	OD368	OD370	OD372	OD374	OD376	OD378	OD380	OD382	OD384	OD386	OD388	OD390	OD392	OD394	OD396	OD398	OD400	OD402	OD404	OD406	OD408	OD410	OD412	OD414	OD416	OD418	OD420
A01	Sample	Dilution_100%	1.0	DMSO	Lycopene	Standard_Development	Run090	Standard_Measurement	Plate_01	Clariostar_Study	MB	Biofoundry_,_London	Linear_Dilution_Pattern_V2	1.005	1.005	1.006	1.003	0.999	0.995	0.991	0.992	0.996	0.997	1.002	1.0	0.992	0.983	0.976	0.963	0.955	0.949	0.941	0.933	0.927	0.924	0.921	0.92	0.925	0.932	0.943	0.952	0.962	0.967	0.972	0.971	0.971	0.974	0.981	0.993
A02	Sample	Dilution_80%	0.8	DMSO	Lycopene	Standard_Development	Run090	Standard_Measurement	Plate_01	Clariostar_Study	MB	Biofoundry_,_London	Linear_Dilution_Pattern_V2	0.795	0.795	0.794	0.792	0.788	0.782	0.779	0.776	0.779	0.781	0.781	0.779	0.768	0.761	0.753	0.745	0.738	0.731	0.725	0.72	0.714	0.71	0.708	0.707	0.712	0.716	0.722	0.729	0.736	0.739	0.741	0.741	0.742	0.744	0.748	0.755
A03	Sample	Dilution_60%	0.6	DMSO	Lycopene	Standard_Development	Run090	Standard_Measurement	Plate_01	Clariostar_Study	MB	Biofoundry_,_London	Linear_Dilution_Pattern_V2	0.673	0.672	0.673	0.671	0.666	0.662	0.659	0.657	0.659	0.658	0.657	0.654	0.646	0.641	0.633	0.627	0.622	0.615	0.61	0.606	0.602	0.599	0.596	0.594	0.595	0.599	0.605	0.608	0.611	0.612	0.613	0.611	0.611	0.612	0.614	0.618
A04	Sample	Dilution_40%	0.4	DMSO	Lycopene	Standard_Development	Run090	Standard_Measurement	Plate_01	Clariostar_Study	MB	Biofoundry_,_London	Linear_Dilution_Pattern_V2	0.43	0.429	0.427	0.424	0.419	0.414	0.411	0.408	0.408	0.406	0.404	0.402	0.396	0.39	0.385	0.38	0.375	0.371	0.368	0.365	0.362	0.359	0.357	0.357	0.358	0.359	0.362	0.364	0.367	0.368	0.368	0.367	0.367	0.367	0.368	0.37
A05	Sample	Dilution_20%	0.2	DMSO	Lycopene	Standard_Development	Run090	Standard_Measurement	Plate_01	Clariostar_Study	MB	Biofoundry_,_London	Linear_Dilution_Pattern_V2	0.261	0.258	0.256	0.251	0.247	0.243	0.24	0.237	0.235	0.233	0.23	0.225	0.22	0.215	0.211	0.207	0.203	0.201	0.199	0.197	0.195	0.194	0.193	0.192	0.192	0.193	0.194	0.196	0.197	0.198	0.198	0.198	0.197	0.197	0.198	0.2
A06	Sample	Dilution_100%	1.0	DMSO	Lycopene	Standard_Development	Run090	Standard_Measurement	Plate_01	Clariostar_Study	MB	Biofoundry_,_London	Linear_Dilution_Pattern_V2	0.949	0.947	0.948	0.945	0.939	0.935	0.932	0.932	0.939	0.942	0.944	0.943	0.936	0.925	0.916	0.905	0.899	0.892	0.885	0.879	0.872	0.87	0.868	0.87	0.874	0.882	0.891	0.901	0.912	0.919	0.923	0.923	0.925	0.928	0.935	0.947
A07	Sample	Dilution_80%	0.8	DMSO	Lycopene	Standard_Development	Run090	Standard_Measurement	Plate_01	Clariostar_Study	MB	Biofoundry_,_London	Linear_Dilution_Pattern_V2	0.773	0.774	0.775	0.771	0.764	0.758	0.757	0.756	0.76	0.761	0.762	0.763	0.755	0.746	0.738	0.733	0.724	0.717	0.711	0.707	0.702	0.698	0.697	0.697	0.701	0.706	0.714	0.721	0.727	0.732	0.734	0.734	0.735	0.738	0.743	0.751
A08	Sample	Dilution_60%	0.6	DMSO	Lycopene	Standard_Development	Run090	Standard_Measurement	Plate_01	Clariostar_Study	MB	Biofoundry_,_London	Linear_Dilution_Pattern_V2	0.604	0.603	0.601	0.596	0.591	0.587	0.583	0.582	0.583	0.586	0.585	0.58	0.575	0.566	0.562	0.554	0.548	0.543	0.539	0.536	0.531	0.528	0.526	0.527	0.527	0.532	0.536	0.54	0.545	0.548	0.549	0.548	0.549	0.55	0.553	0.558
A09	Sample	Dilution_40%	0.4	DMSO	Lycopene	Standard_Development	Run090	Standard_Measurement	Plate_01	Clariostar_Study	MB	Biofoundry_,_London	Linear_Dilution_Pattern_V2	0.432	0.431	0.429	0.425	0.42	0.416	0.413	0.411	0.41	0.409	0.407	0.404	0.399	0.392	0.388	0.382	0.377	0.374	0.37	0.367	0.363	0.361	0.36	0.36	0.361	0.363	0.366	0.37	0.372	0.374	0.375	0.374	0.374	0.375	0.376	0.379
A10	Sample	Dilution_20%	0.2	DMSO	Lycopene	Standard_Development	Run090	Standard_Measurement	Plate_01	Clariostar_Study	MB	Biofoundry_,_London	Linear_Dilution_Pattern_V2	0.265	0.262	0.26	0.255	0.251	0.248	0.244	0.242	0.239	0.237	0.234	0.231	0.225	0.221	0.217	0.213	0.21	0.207	0.205	0.203	0.201	0.199	0.198	0.198	0.198	0.199	0.2	0.201	0.202	0.203	0.203	0.203	0.203	0.203	0.203	0.205
A11	Blank	DMSO_Blank	NA	DMSO	NA	Standard_Development	Run090	Standard_Measurement	Plate_01	Clariostar_Study	MB	Biofoundry_,_London	Linear_Dilution_Pattern_V2	0.111	0.107	0.105	0.101	0.097	0.094	0.09	0.087	0.085	0.08	0.076	0.073	0.069	0.065	0.063	0.06	0.058	0.057	0.055	0.054	0.053	0.053	0.051	0.051	0.05	0.05	0.05	0.049	0.049	0.048	0.048	0.048	0.047	0.048	0.047	0.046
A12	Blank	DMSO_Blank	NA	DMSO	NA	Standard_Development	Run090	Standard_Measurement	Plate_01	Clariostar_Study	MB	Biofoundry_,_London	Linear_Dilution_Pattern_V2	0.111	0.108	0.105	0.102	0.098	0.094	0.091	0.087	0.083	0.08	0.076	0.072	0.068	0.065	0.062	0.059	0.057	0.055	0.054	0.053	0.052	0.051	0.05	0.05	0.049	0.049	0.049	0.048	0.047	0.047	0.047	0.047	0.046	0.046	0.046	0.046
B01	Sample	Dilution_100%	1.0	DMSO	Lycopene	Standard_Development	Run090	Standard_Measurement	Plate_01	Clariostar_Study	MB	Biofoundry_,_London	Linear_Dilution_Pattern_V2	0.973	0.975	0.975	0.972	0.967	0.964	0.96	0.959	0.963	0.971	0.972	0.97	0.963	0.955	0.944	0.934	0.925	0.919	0.914	0.907	0.901	0.897	0.894	0.895	0.899	0.908	0.918	0.927	0.937	0.942	0.944	0.946	0.948	0.951	0.957	0.967
B02	Sample	Dilution_80%	0.8	DMSO	Lycopene	Standard_Development	Run090	Standard_Measurement	Plate_01	Clariostar_Study	MB	Biofoundry_,_London	Linear_Dilution_Pattern_V2	0.811	0.811	0.81	0.807	0.802	0.798	0.797	0.795	0.797	0.798	0.799	0.799	0.793	0.785	0.777	0.767	0.76	0.752	0.748	0.743	0.738	0.734	0.731	0.73	0.732	0.737	0.746	0.752	0.759	0.762	0.765	0.764	0.765	0.767	0.771	0.778
B03	Sample	Dilution_60%	0.6	DMSO	Lycopene	Standard_Development	Run090	Standard_Measurement	Plate_01	Clariostar_Study	MB	Biofoundry_,_London	Linear_Dilution_Pattern_V2	0.62	0.619	0.619	0.615	0.61	0.605	0.602	0.6	0.602	0.602	0.603	0.598	0.593	0.585	0.579	0.571	0.566	0.561	0.556	0.553	0.549	0.545	0.542	0.543	0.544	0.548	0.553	0.556	0.561	0.564	0.564	0.563	0.564	0.564	0.567	0.572
B04	Sample	Dilution_40%	0.4	DMSO	Lycopene	Standard_Development	Run090	Standard_Measurement	Plate_01	Clariostar_Study	MB	Biofoundry_,_London	Linear_Dilution_Pattern_V2	0.409	0.408	0.406	0.403	0.398	0.395	0.391	0.389	0.388	0.387	0.384	0.382	0.376	0.369	0.365	0.358	0.356	0.352	0.348	0.345	0.344	0.341	0.34	0.339	0.34	0.342	0.345	0.347	0.35	0.351	0.352	0.352	0.352	0.353	0.354	0.357
B05	Sample	Dilution_20%	0.2	DMSO	Lycopene	Standard_Development	Run090	Standard_Measurement	Plate_01	Clariostar_Study	MB	Biofoundry_,_London	Linear_Dilution_Pattern_V2	0.239	0.236	0.234	0.23	0.226	0.223	0.22	0.217	0.215	0.212	0.209	0.207	0.202	0.198	0.194	0.19	0.187	0.184	0.183	0.182	0.18	0.178	0.177	0.177	0.177	0.179	0.18	0.181	0.182	0.183	0.183	0.183	0.184	0.184	0.185	0.186
B06	Sample	Dilution_100%	1.0	DMSO	Lycopene	Standard_Development	Run090	Standard_Measurement	Plate_01	Clariostar_Study	MB	Biofoundry_,_London	Linear_Dilution_Pattern_V2	0.943	0.946	0.946	0.941	0.935	0.928	0.927	0.929	0.935	0.939	0.942	0.944	0.935	0.925	0.916	0.908	0.9	0.892	0.884	0.879	0.874	0.871	0.868	0.869	0.875	0.881	0.891	0.901	0.91	0.918	0.924	0.924	0.925	0.929	0.938	0.949
B07	Sample	Dilution_80%	0.8	DMSO	Lycopene	Standard_Development	Run090	Standard_Measurement	Plate_01	Clariostar_Study	MB	Biofoundry_,_London	Linear_Dilution_Pattern_V2	0.754	0.754	0.755	0.75	0.744	0.741	0.737	0.737	0.74	0.741	0.745	0.742	0.734	0.727	0.72	0.711	0.706	0.699	0.693	0.688	0.683	0.681	0.68	0.679	0.682	0.688	0.696	0.703	0.71	0.715	0.718	0.719	0.719	0.722	0.727	0.735
B08	Sample	Dilution_60%	0.6	DMSO	Lycopene	Standard_Development	Run090	Standard_Measurement	Plate_01	Clariostar_Study	MB	Biofoundry_,_London	Linear_Dilution_Pattern_V2	0.591	0.59	0.588	0.586	0.581	0.578	0.576	0.575	0.574	0.575	0.575	0.574	0.565	0.559	0.553	0.546	0.541	0.536	0.531	0.528	0.524	0.521	0.519	0.52	0.523	0.526	0.531	0.535	0.541	0.544	0.546	0.546	0.546	0.547	0.551	0.557
B09	Sample	Dilution_40%	0.4	DMSO	Lycopene	Standard_Development	Run090	Standard_Measurement	Plate_01	Clariostar_Study	MB	Biofoundry_,_London	Linear_Dilution_Pattern_V2	0.447	0.446	0.444	0.441	0.437	0.432	0.429	0.427	0.427	0.426	0.424	0.421	0.415	0.41	0.405	0.4	0.395	0.391	0.387	0.385	0.381	0.379	0.378	0.377	0.378	0.38	0.384	0.386	0.389	0.39	0.391	0.391	0.39	0.391	0.392	0.396
B10	Sample	Dilution_20%	0.2	DMSO	Lycopene	Standard_Development	Run090	Standard_Measurement	Plate_01	Clariostar_Study	MB	Biofoundry_,_London	Linear_Dilution_Pattern_V2	0.249	0.248	0.245	0.242	0.238	0.235	0.232	0.228	0.226	0.223	0.219	0.216	0.212	0.207	0.205	0.2	0.196	0.194	0.192	0.191	0.189	0.188	0.187	0.187	0.187	0.188	0.19	0.191	0.192	0.193	0.193	0.193	0.193	0.193	0.194	0.196
B11	Blank	DMSO_Blank	NA	DMSO	NA	Standard_Development	Run090	Standard_Measurement	Plate_01	Clariostar_Study	MB	Biofoundry_,_London	Linear_Dilution_Pattern_V2	0.112	0.109	0.107	0.103	0.1	0.096	0.093	0.089	0.086	0.082	0.078	0.074	0.07	0.068	0.066	0.062	0.06	0.059	0.058	0.057	0.056	0.054	0.054	0.053	0.052	0.052	0.051	0.051	0.05	0.049	0.05	0.049	0.049	0.049	0.048	0.048
B12	Blank	DMSO_Blank	NA	DMSO	NA	Standard_Development	Run090	Standard_Measurement	Plate_01	Clariostar_Study	MB	Biofoundry_,_London	Linear_Dilution_Pattern_V2	0.109	0.106	0.102	0.098	0.095	0.091	0.087	0.085	0.082	0.079	0.075	0.071	0.068	0.064	0.061	0.059	0.057	0.055	0.054	0.053	0.052	0.051	0.05	0.05	0.049	0.049	0.048	0.048	0.048	0.048	0.048	0.046	0.046	0.046	0.045	0.044
C01	Sample	Dilution_95%	0.95	DMSO	Lycopene	Standard_Development	Run090	Standard_Measurement	Plate_01	Clariostar_Study	MB	Biofoundry_,_London	Linear_Dilution_Pattern_V2	0.921	0.924	0.923	0.922	0.916	0.911	0.909	0.909	0.913	0.916	0.919	0.918	0.908	0.901	0.893	0.883	0.875	0.87	0.862	0.857	0.851	0.847	0.842	0.844	0.846	0.854	0.864	0.871	0.879	0.883	0.887	0.887	0.886	0.89	0.894	0.903
C02	Sample	Dilution_75%	0.75	DMSO	Lycopene	Standard_Development	Run090	Standard_Measurement	Plate_01	Clariostar_Study	MB	Biofoundry_,_London	Linear_Dilution_Pattern_V2	0.759	0.758	0.759	0.757	0.752	0.747	0.745	0.744	0.745	0.743	0.744	0.743	0.737	0.728	0.72	0.712	0.705	0.7	0.695	0.689	0.685	0.68	0.676	0.677	0.678	0.681	0.688	0.693	0.699	0.7	0.701	0.7	0.699	0.701	0.703	0.709
C03	Sample	Dilution_55%	0.55	DMSO	Lycopene	Standard_Development	Run090	Standard_Measurement	Plate_01	Clariostar_Study	MB	Biofoundry_,_London	Linear_Dilution_Pattern_V2	0.567	0.564	0.563	0.56	0.555	0.551	0.548	0.546	0.547	0.548	0.544	0.542	0.535	0.529	0.523	0.517	0.511	0.507	0.503	0.499	0.496	0.493	0.49	0.49	0.49	0.492	0.497	0.5	0.503	0.505	0.504	0.504	0.502	0.503	0.505	0.508
C04	Sample	Dilution_35%	0.35	DMSO	Lycopene	Standard_Development	Run090	Standard_Measurement	Plate_01	Clariostar_Study	MB	Biofoundry_,_London	Linear_Dilution_Pattern_V2	0.43	0.429	0.427	0.423	0.419	0.416	0.413	0.411	0.409	0.408	0.405	0.402	0.397	0.391	0.386	0.381	0.376	0.372	0.369	0.366	0.363	0.36	0.358	0.357	0.356	0.358	0.359	0.36	0.361	0.362	0.361	0.359	0.358	0.358	0.357	0.359
C05	Sample	Dilution_15%	0.15	DMSO	Lycopene	Standard_Development	Run090	Standard_Measurement	Plate_01	Clariostar_Study	MB	Biofoundry_,_London	Linear_Dilution_Pattern_V2	0.349	0.347	0.345	0.341	0.338	0.334	0.33	0.329	0.328	0.324	0.321	0.318	0.313	0.308	0.304	0.3	0.297	0.295	0.291	0.289	0.286	0.283	0.28	0.279	0.277	0.276	0.274	0.271	0.27	0.268	0.266	0.263	0.26	0.258	0.255	0.253
C06	Sample	Dilution_95%	0.95	DMSO	Lycopene	Standard_Development	Run090	Standard_Measurement	Plate_01	Clariostar_Study	MB	Biofoundry_,_London	Linear_Dilution_Pattern_V2	0.875	0.874	0.871	0.87	0.864	0.859	0.857	0.858	0.861	0.866	0.868	0.866	0.858	0.849	0.842	0.832	0.824	0.818	0.812	0.806	0.8	0.797	0.795	0.796	0.8	0.807	0.816	0.826	0.836	0.842	0.845	0.844	0.845	0.849	0.856	0.865
C07	Sample	Dilution_75%	0.75	DMSO	Lycopene	Standard_Development	Run090	Standard_Measurement	Plate_01	Clariostar_Study	MB	Biofoundry_,_London	Linear_Dilution_Pattern_V2	0.818	0.816	0.818	0.816	0.811	0.805	0.802	0.802	0.805	0.805	0.806	0.806	0.799	0.789	0.783	0.774	0.767	0.761	0.755	0.751	0.746	0.742	0.738	0.739	0.74	0.744	0.748	0.753	0.758	0.764	0.765	0.762	0.762	0.761	0.765	0.77
C08	Sample	Dilution_55%	0.55	DMSO	Lycopene	Standard_Development	Run090	Standard_Measurement	Plate_01	Clariostar_Study	MB	Biofoundry_,_London	Linear_Dilution_Pattern_V2	0.567	0.567	0.566	0.561	0.557	0.553	0.55	0.547	0.548	0.549	0.548	0.546	0.539	0.532	0.527	0.521	0.515	0.511	0.506	0.503	0.499	0.495	0.494	0.493	0.494	0.497	0.5	0.505	0.508	0.51	0.511	0.511	0.51	0.511	0.512	0.516
C09	Sample	Dilution_35%	0.35	DMSO	Lycopene	Standard_Development	Run090	Standard_Measurement	Plate_01	Clariostar_Study	MB	Biofoundry_,_London	Linear_Dilution_Pattern_V2	0.384	0.383	0.38	0.376	0.372	0.368	0.365	0.363	0.362	0.361	0.357	0.355	0.349	0.343	0.339	0.334	0.33	0.326	0.323	0.32	0.317	0.316	0.315	0.314	0.315	0.317	0.319	0.321	0.323	0.325	0.325	0.325	0.325	0.325	0.326	0.328
C10	Sample	Dilution_15%	0.15	DMSO	Lycopene	Standard_Development	Run090	Standard_Measurement	Plate_01	Clariostar_Study	MB	Biofoundry_,_London	Linear_Dilution_Pattern_V2	0.212	0.209	0.206	0.202	0.197	0.194	0.19	0.188	0.186	0.184	0.18	0.176	0.172	0.167	0.163	0.16	0.157	0.155	0.153	0.152	0.15	0.149	0.148	0.148	0.149	0.15	0.151	0.151	0.152	0.153	0.154	0.154	0.154	0.155	0.155	0.156
C11	Blank	DMSO_Blank	NA	DMSO	NA	Standard_Development	Run090	Standard_Measurement	Plate_01	Clariostar_Study	MB	Biofoundry_,_London	Linear_Dilution_Pattern_V2	0.112	0.108	0.105	0.101	0.097	0.094	0.09	0.087	0.084	0.08	0.077	0.073	0.069	0.065	0.063	0.059	0.057	0.056	0.054	0.053	0.052	0.051	0.05	0.05	0.05	0.049	0.049	0.048	0.048	0.048	0.047	0.047	0.047	0.047	0.046	0.045
C12	Blank	DMSO_Blank	NA	DMSO	NA	Standard_Development	Run090	Standard_Measurement	Plate_01	Clariostar_Study	MB	Biofoundry_,_London	Linear_Dilution_Pattern_V2	0.111	0.107	0.104	0.1	0.096	0.092	0.089	0.086	0.084	0.08	0.075	0.072	0.068	0.065	0.062	0.059	0.057	0.055	0.053	0.053	0.052	0.051	0.05	0.05	0.049	0.049	0.048	0.048	0.048	0.048	0.047	0.046	0.046	0.046	0.046	0.045
D01	Sample	Dilution_95%	0.95	DMSO	Lycopene	Standard_Development	Run090	Standard_Measurement	Plate_01	Clariostar_Study	MB	Biofoundry_,_London	Linear_Dilution_Pattern_V2	1.064	1.065	1.063	1.06	1.055	1.05	1.049	1.05	1.052	1.061	1.059	1.059	1.05	1.039	1.034	1.021	1.014	1.008	1.0	0.991	0.985	0.98	0.976	0.976	0.976	0.984	0.993	0.998	1.004	1.007	1.009	1.008	1.008	1.008	1.011	1.019
D02	Sample	Dilution_75%	0.75	DMSO	Lycopene	Standard_Development	Run090	Standard_Measurement	Plate_01	Clariostar_Study	MB	Biofoundry_,_London	Linear_Dilution_Pattern_V2	0.805	0.808	0.805	0.802	0.796	0.791	0.788	0.787	0.79	0.791	0.793	0.788	0.784	0.774	0.768	0.759	0.753	0.745	0.74	0.736	0.73	0.726	0.723	0.723	0.724	0.729	0.734	0.739	0.745	0.748	0.75	0.748	0.747	0.748	0.751	0.757
D03	Sample	Dilution_55%	0.55	DMSO	Lycopene	Standard_Development	Run090	Standard_Measurement	Plate_01	Clariostar_Study	MB	Biofoundry_,_London	Linear_Dilution_Pattern_V2	0.579	0.578	0.575	0.573	0.568	0.562	0.56	0.559	0.56	0.56	0.56	0.555	0.548	0.542	0.536	0.529	0.524	0.52	0.515	0.511	0.506	0.503	0.501	0.502	0.504	0.506	0.509	0.514	0.518	0.521	0.521	0.52	0.52	0.521	0.523	0.526
D04	Sample	Dilution_35%	0.35	DMSO	Lycopene	Standard_Development	Run090	Standard_Measurement	Plate_01	Clariostar_Study	MB	Biofoundry_,_London	Linear_Dilution_Pattern_V2	0.403	0.401	0.399	0.394	0.39	0.387	0.385	0.382	0.382	0.379	0.378	0.373	0.368	0.363	0.358	0.354	0.349	0.346	0.342	0.34	0.337	0.334	0.332	0.332	0.332	0.334	0.336	0.337	0.34	0.341	0.342	0.34	0.34	0.34	0.341	0.342
D05	Sample	Dilution_15%	0.15	DMSO	Lycopene	Standard_Development	Run090	Standard_Measurement	Plate_01	Clariostar_Study	MB	Biofoundry_,_London	Linear_Dilution_Pattern_V2	0.246	0.243	0.24	0.237	0.233	0.229	0.226	0.224	0.221	0.218	0.214	0.212	0.207	0.203	0.2	0.196	0.193	0.189	0.187	0.186	0.184	0.183	0.182	0.181	0.181	0.182	0.182	0.182	0.183	0.184	0.184	0.183	0.182	0.183	0.182	0.183
D06	Sample	Dilution_95%	0.95	DMSO	Lycopene	Standard_Development	Run090	Standard_Measurement	Plate_01	Clariostar_Study	MB	Biofoundry_,_London	Linear_Dilution_Pattern_V2	0.916	0.917	0.916	0.912	0.908	0.903	0.9	0.9	0.906	0.908	0.914	0.913	0.903	0.898	0.887	0.877	0.871	0.864	0.856	0.85	0.845	0.841	0.838	0.839	0.842	0.849	0.86	0.87	0.877	0.882	0.888	0.889	0.891	0.893	0.899	0.908
D07	Sample	Dilution_75%	0.75	DMSO	Lycopene	Standard_Development	Run090	Standard_Measurement	Plate_01	Clariostar_Study	MB	Biofoundry_,_London	Linear_Dilution_Pattern_V2	0.736	0.739	0.737	0.732	0.729	0.722	0.721	0.721	0.724	0.726	0.724	0.723	0.718	0.708	0.7	0.692	0.686	0.681	0.675	0.669	0.665	0.662	0.659	0.66	0.662	0.668	0.675	0.682	0.688	0.691	0.694	0.694	0.694	0.697	0.7	0.707
D08	Sample	Dilution_55%	0.55	DMSO	Lycopene	Standard_Development	Run090	Standard_Measurement	Plate_01	Clariostar_Study	MB	Biofoundry_,_London	Linear_Dilution_Pattern_V2	0.666	0.666	0.665	0.661	0.659	0.653	0.65	0.651	0.651	0.652	0.65	0.648	0.64	0.634	0.628	0.621	0.616	0.611	0.606	0.601	0.597	0.594	0.593	0.591	0.591	0.593	0.597	0.6	0.603	0.605	0.605	0.604	0.602	0.602	0.604	0.606
D09	Sample	Dilution_35%	0.35	DMSO	Lycopene	Standard_Development	Run090	Standard_Measurement	Plate_01	Clariostar_Study	MB	Biofoundry_,_London	Linear_Dilution_Pattern_V2	0.432	0.43	0.428	0.424	0.42	0.417	0.413	0.411	0.411	0.409	0.407	0.404	0.399	0.393	0.388	0.384	0.38	0.377	0.372	0.369	0.366	0.363	0.36	0.36	0.361	0.361	0.363	0.364	0.365	0.367	0.366	0.365	0.364	0.364	0.364	0.365
D10	Sample	Dilution_15%	0.15	DMSO	Lycopene	Standard_Development	Run090	Standard_Measurement	Plate_01	Clariostar_Study	MB	Biofoundry_,_London	Linear_Dilution_Pattern_V2	0.244	0.242	0.24	0.236	0.232	0.228	0.225	0.222	0.22	0.217	0.214	0.21	0.207	0.203	0.199	0.194	0.192	0.19	0.187	0.185	0.184	0.183	0.181	0.181	0.181	0.181	0.182	0.182	0.183	0.183	0.183	0.182	0.181	0.182	0.181	0.182
D11	Blank	DMSO_Blank	NA	DMSO	NA	Standard_Development	Run090	Standard_Measurement	Plate_01	Clariostar_Study	MB	Biofoundry_,_London	Linear_Dilution_Pattern_V2	0.114	0.111	0.107	0.104	0.099	0.096	0.092	0.09	0.087	0.084	0.08	0.077	0.073	0.069	0.066	0.064	0.062	0.06	0.059	0.058	0.057	0.056	0.055	0.055	0.054	0.053	0.054	0.053	0.052	0.053	0.052	0.051	0.051	0.051	0.05	0.049
D12	Blank	DMSO_Blank	NA	DMSO	NA	Standard_Development	Run090	Standard_Measurement	Plate_01	Clariostar_Study	MB	Biofoundry_,_London	Linear_Dilution_Pattern_V2	0.11	0.107	0.104	0.1	0.095	0.092	0.088	0.086	0.083	0.08	0.076	0.073	0.069	0.065	0.062	0.059	0.058	0.056	0.055	0.054	0.053	0.051	0.051	0.05	0.05	0.05	0.049	0.048	0.048	0.049	0.048	0.047	0.047	0.047	0.046	0.044
E01	Sample	Dilution_90%	0.9	DMSO	Lycopene	Standard_Development	Run090	Standard_Measurement	Plate_01	Clariostar_Study	MB	Biofoundry_,_London	Linear_Dilution_Pattern_V2	0.936	0.936	0.934	0.932	0.925	0.92	0.92	0.92	0.921	0.925	0.929	0.928	0.92	0.909	0.902	0.89	0.884	0.877	0.869	0.864	0.859	0.856	0.851	0.849	0.852	0.858	0.865	0.875	0.882	0.885	0.888	0.888	0.888	0.89	0.894	0.902
E02	Sample	Dilution_70%	0.7	DMSO	Lycopene	Standard_Development	Run090	Standard_Measurement	Plate_01	Clariostar_Study	MB	Biofoundry_,_London	Linear_Dilution_Pattern_V2	0.724	0.724	0.722	0.718	0.714	0.71	0.707	0.705	0.707	0.708	0.708	0.706	0.698	0.691	0.684	0.677	0.671	0.665	0.659	0.655	0.651	0.646	0.645	0.645	0.645	0.648	0.654	0.66	0.665	0.667	0.67	0.669	0.667	0.668	0.671	0.676
E03	Sample	Dilution_50%	0.5	DMSO	Lycopene	Standard_Development	Run090	Standard_Measurement	Plate_01	Clariostar_Study	MB	Biofoundry_,_London	Linear_Dilution_Pattern_V2	0.509	0.508	0.506	0.501	0.498	0.494	0.491	0.489	0.489	0.488	0.487	0.484	0.479	0.473	0.467	0.46	0.456	0.452	0.448	0.444	0.441	0.438	0.436	0.435	0.436	0.439	0.442	0.445	0.447	0.45	0.449	0.449	0.449	0.449	0.45	0.453
E04	Sample	Dilution_30%	0.3	DMSO	Lycopene	Standard_Development	Run090	Standard_Measurement	Plate_01	Clariostar_Study	MB	Biofoundry_,_London	Linear_Dilution_Pattern_V2	0.371	0.369	0.366	0.362	0.357	0.353	0.35	0.348	0.347	0.346	0.344	0.341	0.336	0.33	0.325	0.321	0.317	0.314	0.311	0.309	0.306	0.305	0.303	0.303	0.304	0.305	0.307	0.308	0.31	0.311	0.311	0.311	0.31	0.31	0.311	0.312
E05	Sample	Dilution_10%	0.1	DMSO	Lycopene	Standard_Development	Run090	Standard_Measurement	Plate_01	Clariostar_Study	MB	Biofoundry_,_London	Linear_Dilution_Pattern_V2	0.193	0.191	0.188	0.183	0.179	0.175	0.171	0.169	0.168	0.165	0.162	0.16	0.154	0.15	0.146	0.144	0.141	0.139	0.137	0.135	0.134	0.132	0.131	0.132	0.131	0.132	0.132	0.132	0.132	0.133	0.133	0.132	0.132	0.132	0.132	0.131
E06	Sample	Dilution_90%	0.9	DMSO	Lycopene	Standard_Development	Run090	Standard_Measurement	Plate_01	Clariostar_Study	MB	Biofoundry_,_London	Linear_Dilution_Pattern_V2	0.967	0.967	0.967	0.964	0.96	0.955	0.953	0.952	0.959	0.959	0.963	0.96	0.954	0.943	0.934	0.925	0.919	0.913	0.905	0.897	0.891	0.887	0.882	0.884	0.883	0.887	0.894	0.901	0.907	0.911	0.912	0.911	0.911	0.912	0.914	0.921
E07	Sample	Dilution_70%	0.7	DMSO	Lycopene	Standard_Development	Run090	Standard_Measurement	Plate_01	Clariostar_Study	MB	Biofoundry_,_London	Linear_Dilution_Pattern_V2	0.751	0.752	0.75	0.747	0.742	0.738	0.735	0.734	0.739	0.739	0.739	0.739	0.729	0.721	0.717	0.71	0.702	0.696	0.691	0.685	0.679	0.676	0.673	0.672	0.674	0.678	0.683	0.689	0.693	0.696	0.697	0.696	0.696	0.697	0.7	0.705
E08	Sample	Dilution_50%	0.5	DMSO	Lycopene	Standard_Development	Run090	Standard_Measurement	Plate_01	Clariostar_Study	MB	Biofoundry_,_London	Linear_Dilution_Pattern_V2	0.527	0.528	0.525	0.522	0.517	0.514	0.511	0.509	0.509	0.509	0.509	0.506	0.501	0.493	0.488	0.482	0.477	0.472	0.469	0.465	0.463	0.459	0.457	0.456	0.457	0.459	0.463	0.465	0.468	0.47	0.47	0.47	0.469	0.469	0.47	0.473
E09	Sample	Dilution_30%	0.3	DMSO	Lycopene	Standard_Development	Run090	Standard_Measurement	Plate_01	Clariostar_Study	MB	Biofoundry_,_London	Linear_Dilution_Pattern_V2	0.353	0.352	0.35	0.346	0.341	0.338	0.334	0.332	0.332	0.33	0.328	0.325	0.32	0.316	0.31	0.306	0.302	0.298	0.295	0.293	0.291	0.289	0.288	0.287	0.289	0.29	0.293	0.294	0.296	0.297	0.298	0.297	0.297	0.298	0.299	0.3
E10	Sample	Dilution_10%	0.1	DMSO	Lycopene	Standard_Development	Run090	Standard_Measurement	Plate_01	Clariostar_Study	MB	Biofoundry_,_London	Linear_Dilution_Pattern_V2	0.229	0.227	0.225	0.221	0.216	0.213	0.21	0.207	0.205	0.202	0.199	0.197	0.192	0.187	0.184	0.18	0.178	0.175	0.174	0.172	0.17	0.169	0.167	0.167	0.166	0.166	0.167	0.166	0.166	0.166	0.165	0.164	0.163	0.163	0.162	0.161
E11	Blank	DMSO_Blank	NA	DMSO	NA	Standard_Development	Run090	Standard_Measurement	Plate_01	Clariostar_Study	MB	Biofoundry_,_London	Linear_Dilution_Pattern_V2	0.112	0.108	0.104	0.1	0.096	0.093	0.089	0.086	0.085	0.082	0.077	0.074	0.07	0.066	0.063	0.061	0.059	0.058	0.056	0.055	0.054	0.053	0.052	0.052	0.052	0.052	0.051	0.05	0.05	0.051	0.05	0.049	0.049	0.049	0.048	0.047
E12	Blank	DMSO_Blank	NA	DMSO	NA	Standard_Development	Run090	Standard_Measurement	Plate_01	Clariostar_Study	MB	Biofoundry_,_London	Linear_Dilution_Pattern_V2	0.11	0.107	0.103	0.1	0.096	0.092	0.088	0.085	0.083	0.08	0.077	0.073	0.069	0.065	0.062	0.06	0.058	0.057	0.054	0.054	0.053	0.052	0.051	0.051	0.051	0.05	0.049	0.049	0.049	0.049	0.049	0.048	0.047	0.048	0.046	0.045
F01	Sample	Dilution_90%	0.9	DMSO	Lycopene	Standard_Development	Run090	Standard_Measurement	Plate_01	Clariostar_Study	MB	Biofoundry_,_London	Linear_Dilution_Pattern_V2	1.262	1.271	1.272	1.27	1.264	1.256	1.259	1.259	1.267	1.264	1.271	1.269	1.256	1.248	1.242	1.226	1.225	1.215	1.202	1.194	1.185	1.18	1.174	1.167	1.166	1.167	1.172	1.174	1.175	1.175	1.172	1.163	1.158	1.157	1.156	1.159
F02	Sample	Dilution_70%	0.7	DMSO	Lycopene	Standard_Development	Run090	Standard_Measurement	Plate_01	Clariostar_Study	MB	Biofoundry_,_London	Linear_Dilution_Pattern_V2	0.753	0.753	0.752	0.75	0.745	0.741	0.739	0.737	0.739	0.742	0.739	0.739	0.732	0.723	0.716	0.708	0.7	0.696	0.689	0.685	0.68	0.676	0.672	0.671	0.673	0.675	0.681	0.683	0.687	0.689	0.69	0.689	0.688	0.687	0.689	0.693
F03	Sample	Dilution_50%	0.5	DMSO	Lycopene	Standard_Development	Run090	Standard_Measurement	Plate_01	Clariostar_Study	MB	Biofoundry_,_London	Linear_Dilution_Pattern_V2	0.566	0.566	0.563	0.559	0.555	0.551	0.546	0.546	0.546	0.546	0.545	0.543	0.535	0.529	0.524	0.518	0.512	0.508	0.503	0.5	0.497	0.492	0.489	0.489	0.49	0.492	0.495	0.497	0.499	0.5	0.5	0.499	0.498	0.497	0.498	0.5
F04	Sample	Dilution_30%	0.3	DMSO	Lycopene	Standard_Development	Run090	Standard_Measurement	Plate_01	Clariostar_Study	MB	Biofoundry_,_London	Linear_Dilution_Pattern_V2	0.447	0.446	0.443	0.44	0.435	0.433	0.43	0.429	0.427	0.424	0.422	0.419	0.415	0.409	0.405	0.399	0.396	0.392	0.388	0.385	0.382	0.38	0.377	0.375	0.373	0.374	0.375	0.374	0.375	0.374	0.373	0.371	0.368	0.367	0.366	0.366
F05	Sample	Dilution_10%	0.1	DMSO	Lycopene	Standard_Development	Run090	Standard_Measurement	Plate_01	Clariostar_Study	MB	Biofoundry_,_London	Linear_Dilution_Pattern_V2	0.226	0.223	0.22	0.216	0.212	0.209	0.204	0.203	0.201	0.199	0.196	0.192	0.188	0.183	0.179	0.177	0.174	0.171	0.169	0.168	0.167	0.164	0.163	0.163	0.163	0.163	0.162	0.162	0.162	0.163	0.162	0.161	0.16	0.159	0.159	0.158
F06	Sample	Dilution_90%	0.9	DMSO	Lycopene	Standard_Development	Run090	Standard_Measurement	Plate_01	Clariostar_Study	MB	Biofoundry_,_London	Linear_Dilution_Pattern_V2	0.886	0.885	0.888	0.884	0.876	0.874	0.872	0.872	0.874	0.879	0.881	0.882	0.874	0.864	0.854	0.847	0.842	0.835	0.828	0.821	0.815	0.811	0.81	0.811	0.813	0.818	0.827	0.835	0.841	0.846	0.85	0.85	0.849	0.851	0.856	0.863
F07	Sample	Dilution_70%	0.7	DMSO	Lycopene	Standard_Development	Run090	Standard_Measurement	Plate_01	Clariostar_Study	MB	Biofoundry_,_London	Linear_Dilution_Pattern_V2	0.736	0.735	0.734	0.732	0.728	0.723	0.72	0.719	0.72	0.723	0.723	0.722	0.714	0.706	0.698	0.691	0.686	0.681	0.674	0.669	0.664	0.659	0.656	0.657	0.659	0.663	0.669	0.673	0.678	0.682	0.683	0.683	0.683	0.683	0.685	0.691
F08	Sample	Dilution_50%	0.5	DMSO	Lycopene	Standard_Development	Run090	Standard_Measurement	Plate_01	Clariostar_Study	MB	Biofoundry_,_London	Linear_Dilution_Pattern_V2	0.586	0.585	0.584	0.579	0.575	0.571	0.567	0.568	0.567	0.567	0.568	0.567	0.559	0.552	0.547	0.54	0.536	0.529	0.526	0.523	0.518	0.515	0.513	0.513	0.513	0.516	0.52	0.524	0.528	0.529	0.529	0.529	0.528	0.528	0.531	0.534
F09	Sample	Dilution_30%	0.3	DMSO	Lycopene	Standard_Development	Run090	Standard_Measurement	Plate_01	Clariostar_Study	MB	Biofoundry_,_London	Linear_Dilution_Pattern_V2	0.38	0.378	0.375	0.372	0.368	0.364	0.361	0.358	0.357	0.356	0.354	0.351	0.345	0.34	0.336	0.331	0.327	0.324	0.32	0.317	0.315	0.313	0.311	0.31	0.311	0.312	0.314	0.316	0.318	0.319	0.32	0.319	0.318	0.318	0.319	0.32
F10	Sample	Dilution_10%	0.1	DMSO	Lycopene	Standard_Development	Run090	Standard_Measurement	Plate_01	Clariostar_Study	MB	Biofoundry_,_London	Linear_Dilution_Pattern_V2	0.194	0.191	0.188	0.184	0.179	0.176	0.173	0.17	0.168	0.166	0.163	0.16	0.155	0.15	0.147	0.143	0.141	0.138	0.136	0.135	0.134	0.132	0.131	0.131	0.131	0.132	0.133	0.132	0.133	0.134	0.134	0.134	0.133	0.133	0.133	0.133
F11	Blank	DMSO	NA	DMSO	NA	Standard_Development	Run090	Standard_Measurement	Plate_01	Clariostar_Study	MB	Biofoundry_,_London	Linear_Dilution_Pattern_V2	0.113	0.11	0.107	0.103	0.098	0.095	0.091	0.089	0.086	0.083	0.079	0.075	0.071	0.068	0.065	0.062	0.06	0.058	0.056	0.055	0.054	0.054	0.053	0.052	0.052	0.052	0.051	0.051	0.05	0.05	0.049	0.049	0.049	0.049	0.048	0.046
F12	Blank	DMSO	NA	DMSO	NA	Standard_Development	Run090	Standard_Measurement	Plate_01	Clariostar_Study	MB	Biofoundry_,_London	Linear_Dilution_Pattern_V2	0.116	0.113	0.108	0.103	0.099	0.095	0.091	0.089	0.087	0.083	0.079	0.076	0.072	0.068	0.065	0.062	0.06	0.058	0.057	0.055	0.054	0.053	0.052	0.052	0.052	0.052	0.051	0.05	0.05	0.05	0.05	0.049	0.049	0.048	0.047	0.045
G01	Sample	Dilution_85%	0.85	DMSO	Lycopene	Standard_Development	Run090	Standard_Measurement	Plate_01	Clariostar_Study	MB	Biofoundry_,_London	Linear_Dilution_Pattern_V2	1.229	1.229	1.23	1.232	1.226	1.221	1.218	1.221	1.226	1.23	1.227	1.226	1.214	1.204	1.196	1.188	1.18	1.171	1.165	1.155	1.148	1.142	1.135	1.132	1.129	1.131	1.138	1.139	1.139	1.14	1.137	1.131	1.126	1.123	1.121	1.124
G02	Sample	Dilution_65%	0.65	DMSO	Lycopene	Standard_Development	Run090	Standard_Measurement	Plate_01	Clariostar_Study	MB	Biofoundry_,_London	Linear_Dilution_Pattern_V2	0.678	0.677	0.677	0.673	0.667	0.663	0.659	0.659	0.662	0.662	0.661	0.659	0.653	0.645	0.639	0.631	0.625	0.621	0.615	0.611	0.606	0.602	0.599	0.599	0.599	0.603	0.608	0.611	0.616	0.617	0.618	0.618	0.616	0.615	0.617	0.622
G03	Sample	Dilution_45%	0.45	DMSO	Lycopene	Standard_Development	Run090	Standard_Measurement	Plate_01	Clariostar_Study	MB	Biofoundry_,_London	Linear_Dilution_Pattern_V2	0.447	0.445	0.443	0.439	0.434	0.43	0.427	0.427	0.426	0.425	0.423	0.421	0.415	0.409	0.405	0.399	0.394	0.391	0.387	0.385	0.381	0.379	0.377	0.378	0.379	0.381	0.384	0.387	0.39	0.392	0.392	0.392	0.392	0.392	0.394	0.397
G04	Sample	Dilution_25%	0.25	DMSO	Lycopene	Standard_Development	Run090	Standard_Measurement	Plate_01	Clariostar_Study	MB	Biofoundry_,_London	Linear_Dilution_Pattern_V2	0.315	0.312	0.31	0.306	0.301	0.297	0.294	0.292	0.291	0.29	0.287	0.285	0.28	0.274	0.27	0.266	0.263	0.26	0.256	0.254	0.252	0.25	0.249	0.249	0.249	0.25	0.252	0.253	0.255	0.256	0.256	0.255	0.255	0.255	0.255	0.256
G05	Sample	Dilution_05%	0.0499999999999999	DMSO	Lycopene	Standard_Development	Run090	Standard_Measurement	Plate_01	Clariostar_Study	MB	Biofoundry_,_London	Linear_Dilution_Pattern_V2	0.133	0.13	0.126	0.122	0.118	0.114	0.11	0.109	0.107	0.104	0.1	0.098	0.093	0.089	0.086	0.084	0.081	0.08	0.078	0.077	0.076	0.074	0.074	0.074	0.074	0.074	0.074	0.073	0.074	0.074	0.074	0.073	0.073	0.074	0.073	0.072
G06	Sample	Dilution_85%	0.85	DMSO	Lycopene	Standard_Development	Run090	Standard_Measurement	Plate_01	Clariostar_Study	MB	Biofoundry_,_London	Linear_Dilution_Pattern_V2	1.021	1.019	1.02	1.02	1.016	1.012	1.009	1.007	1.01	1.013	1.014	1.016	1.008	0.998	0.991	0.979	0.975	0.969	0.96	0.955	0.949	0.942	0.939	0.939	0.939	0.943	0.947	0.953	0.96	0.962	0.961	0.959	0.958	0.956	0.959	0.965
G07	Sample	Dilution_65%	0.65	DMSO	Lycopene	Standard_Development	Run090	Standard_Measurement	Plate_01	Clariostar_Study	MB	Biofoundry_,_London	Linear_Dilution_Pattern_V2	0.656	0.656	0.655	0.652	0.646	0.641	0.639	0.639	0.642	0.642	0.643	0.641	0.635	0.628	0.619	0.612	0.608	0.602	0.597	0.592	0.588	0.585	0.584	0.582	0.584	0.589	0.594	0.6	0.604	0.607	0.609	0.609	0.608	0.609	0.613	0.617
G08	Sample	Dilution_45%	0.45	DMSO	Lycopene	Standard_Development	Run090	Standard_Measurement	Plate_01	Clariostar_Study	MB	Biofoundry_,_London	Linear_Dilution_Pattern_V2	0.509	0.508	0.506	0.503	0.498	0.494	0.491	0.49	0.49	0.49	0.489	0.487	0.482	0.476	0.47	0.465	0.461	0.456	0.451	0.449	0.446	0.442	0.439	0.439	0.441	0.444	0.446	0.449	0.452	0.453	0.454	0.454	0.453	0.452	0.454	0.457
G09	Sample	Dilution_25%	0.25	DMSO	Lycopene	Standard_Development	Run090	Standard_Measurement	Plate_01	Clariostar_Study	MB	Biofoundry_,_London	Linear_Dilution_Pattern_V2	0.332	0.33	0.329	0.324	0.32	0.316	0.314	0.311	0.31	0.309	0.306	0.303	0.298	0.294	0.289	0.284	0.281	0.278	0.275	0.273	0.271	0.269	0.267	0.267	0.267	0.269	0.27	0.273	0.275	0.275	0.275	0.275	0.275	0.274	0.275	0.277
G10	Sample	Dilution_05%	0.0499999999999999	DMSO	Lycopene	Standard_Development	Run090	Standard_Measurement	Plate_01	Clariostar_Study	MB	Biofoundry_,_London	Linear_Dilution_Pattern_V2	0.143	0.141	0.137	0.133	0.129	0.126	0.122	0.12	0.118	0.115	0.111	0.108	0.104	0.099	0.097	0.094	0.092	0.089	0.088	0.087	0.086	0.085	0.084	0.084	0.084	0.084	0.084	0.083	0.084	0.084	0.084	0.084	0.084	0.084	0.083	0.082
G11	Blank	DMSO_Blank	NA	DMSO	NA	Standard_Development	Run090	Standard_Measurement	Plate_01	Clariostar_Study	MB	Biofoundry_,_London	Linear_Dilution_Pattern_V2	0.109	0.105	0.102	0.098	0.093	0.09	0.086	0.085	0.082	0.079	0.076	0.072	0.069	0.064	0.062	0.059	0.058	0.056	0.055	0.054	0.053	0.052	0.051	0.05	0.05	0.049	0.049	0.048	0.048	0.048	0.048	0.048	0.047	0.047	0.046	0.044
G12	Blank	DMSO_Blank	NA	DMSO	NA	Standard_Development	Run090	Standard_Measurement	Plate_01	Clariostar_Study	MB	Biofoundry_,_London	Linear_Dilution_Pattern_V2	0.11	0.107	0.104	0.099	0.096	0.091	0.087	0.085	0.084	0.08	0.076	0.074	0.069	0.066	0.063	0.061	0.059	0.057	0.055	0.055	0.054	0.053	0.052	0.052	0.051	0.051	0.051	0.05	0.05	0.049	0.049	0.049	0.048	0.048	0.047	0.046
H01	Sample	Dilution_85%	0.85	DMSO	Lycopene	Standard_Development	Run090	Standard_Measurement	Plate_01	Clariostar_Study	MB	Biofoundry_,_London	Linear_Dilution_Pattern_V2	0.871	0.873	0.87	0.866	0.859	0.856	0.852	0.85	0.855	0.858	0.858	0.856	0.845	0.836	0.828	0.82	0.814	0.808	0.802	0.795	0.787	0.785	0.782	0.782	0.784	0.788	0.796	0.803	0.808	0.814	0.815	0.814	0.814	0.815	0.819	0.826
H02	Sample	Dilution_65%	0.65	DMSO	Lycopene	Standard_Development	Run090	Standard_Measurement	Plate_01	Clariostar_Study	MB	Biofoundry_,_London	Linear_Dilution_Pattern_V2	0.675	0.675	0.672	0.669	0.664	0.659	0.655	0.656	0.66	0.66	0.658	0.656	0.649	0.641	0.634	0.626	0.622	0.616	0.61	0.606	0.601	0.598	0.596	0.595	0.596	0.599	0.604	0.609	0.613	0.616	0.617	0.615	0.615	0.614	0.616	0.621
H03	Sample	Dilution_45%	0.45	DMSO	Lycopene	Standard_Development	Run090	Standard_Measurement	Plate_01	Clariostar_Study	MB	Biofoundry_,_London	Linear_Dilution_Pattern_V2	0.549	0.548	0.545	0.54	0.536	0.533	0.53	0.528	0.527	0.526	0.526	0.523	0.516	0.511	0.505	0.499	0.493	0.489	0.485	0.481	0.477	0.474	0.471	0.471	0.471	0.473	0.476	0.478	0.48	0.482	0.482	0.481	0.479	0.479	0.48	0.482
H04	Sample	Dilution_25%	0.25	DMSO	Lycopene	Standard_Development	Run090	Standard_Measurement	Plate_01	Clariostar_Study	MB	Biofoundry_,_London	Linear_Dilution_Pattern_V2	0.322	0.319	0.317	0.313	0.308	0.304	0.301	0.299	0.298	0.296	0.293	0.29	0.284	0.278	0.275	0.27	0.268	0.265	0.262	0.259	0.257	0.255	0.254	0.253	0.254	0.255	0.257	0.258	0.26	0.261	0.261	0.261	0.261	0.261	0.261	0.262
H05	Sample	Dilution_05%	0.0499999999999999	DMSO	Lycopene	Standard_Development	Run090	Standard_Measurement	Plate_01	Clariostar_Study	MB	Biofoundry_,_London	Linear_Dilution_Pattern_V2	0.145	0.142	0.138	0.134	0.13	0.126	0.122	0.12	0.118	0.115	0.112	0.108	0.103	0.099	0.096	0.093	0.091	0.089	0.087	0.086	0.086	0.084	0.084	0.084	0.084	0.084	0.084	0.084	0.084	0.084	0.083	0.084	0.083	0.083	0.082	0.082
H06	Sample	Dilution_85%	0.85	DMSO	Lycopene	Standard_Development	Run090	Standard_Measurement	Plate_01	Clariostar_Study	MB	Biofoundry_,_London	Linear_Dilution_Pattern_V2	0.831	0.832	0.832	0.828	0.822	0.82	0.817	0.816	0.821	0.824	0.825	0.827	0.818	0.808	0.8	0.792	0.785	0.778	0.773	0.767	0.761	0.759	0.757	0.757	0.76	0.765	0.773	0.78	0.788	0.794	0.795	0.795	0.795	0.798	0.802	0.81
H07	Sample	Dilution_65%	0.65	DMSO	Lycopene	Standard_Development	Run090	Standard_Measurement	Plate_01	Clariostar_Study	MB	Biofoundry_,_London	Linear_Dilution_Pattern_V2	0.632	0.632	0.63	0.628	0.622	0.618	0.616	0.615	0.618	0.619	0.619	0.618	0.612	0.602	0.597	0.59	0.584	0.579	0.574	0.57	0.566	0.562	0.56	0.56	0.564	0.568	0.573	0.578	0.583	0.588	0.59	0.589	0.588	0.59	0.593	0.599
H08	Sample	Dilution_45%	0.45	DMSO	Lycopene	Standard_Development	Run090	Standard_Measurement	Plate_01	Clariostar_Study	MB	Biofoundry_,_London	Linear_Dilution_Pattern_V2	0.476	0.474	0.472	0.468	0.464	0.46	0.455	0.455	0.456	0.456	0.454	0.452	0.445	0.439	0.433	0.428	0.424	0.42	0.416	0.413	0.409	0.406	0.405	0.405	0.406	0.409	0.413	0.416	0.42	0.421	0.422	0.422	0.421	0.423	0.424	0.427
H09	Sample	Dilution_25%	0.25	DMSO	Lycopene	Standard_Development	Run090	Standard_Measurement	Plate_01	Clariostar_Study	MB	Biofoundry_,_London	Linear_Dilution_Pattern_V2	0.336	0.333	0.332	0.328	0.323	0.319	0.315	0.314	0.313	0.312	0.308	0.306	0.3	0.295	0.29	0.286	0.282	0.279	0.277	0.274	0.272	0.27	0.268	0.268	0.269	0.27	0.273	0.274	0.275	0.277	0.277	0.277	0.276	0.277	0.277	0.278
H10	Sample	Dilution_05%	0.0499999999999999	DMSO	Lycopene	Standard_Development	Run090	Standard_Measurement	Plate_01	Clariostar_Study	MB	Biofoundry_,_London	Linear_Dilution_Pattern_V2	0.135	0.132	0.129	0.124	0.121	0.118	0.114	0.112	0.11	0.106	0.103	0.1	0.096	0.092	0.088	0.086	0.085	0.083	0.08	0.079	0.078	0.077	0.077	0.076	0.076	0.077	0.076	0.076	0.076	0.076	0.076	0.075	0.075	0.075	0.075	0.074
H11	Blank	DMSO_Blank	NA	DMSO	NA	Standard_Development	Run090	Standard_Measurement	Plate_01	Clariostar_Study	MB	Biofoundry_,_London	Linear_Dilution_Pattern_V2	0.115	0.111	0.108	0.104	0.1	0.097	0.093	0.091	0.089	0.085	0.082	0.078	0.074	0.07	0.068	0.065	0.063	0.061	0.059	0.058	0.057	0.056	0.055	0.055	0.055	0.054	0.054	0.053	0.053	0.053	0.052	0.052	0.051	0.051	0.05	0.049
H12	Blank	DMSO_Blank	NA	DMSO	NA	Standard_Development	Run090	Standard_Measurement	Plate_01	Clariostar_Study	MB	Biofoundry_,_London	Linear_Dilution_Pattern_V2	0.11	0.106	0.103	0.099	0.096	0.092	0.089	0.086	0.083	0.08	0.075	0.072	0.068	0.064	0.061	0.059	0.057	0.055	0.054	0.053	0.051	0.051	0.05	0.05	0.05	0.049	0.049	0.047	0.047	0.047	0.047	0.047	0.047	0.046	0.045	0.044
[truncated: 122 more columns]
