# Supplementary material for: Construction of a Calibration Curve for Lycopene on a Liquid-Handling Platform—Wider Lessons for the Development of Automated Dilution Protocols
Source: ACS Synth Biol. 2024 Aug 3;13(8):2357–75. doi: 10.1021/acssynbio.4c00031 (PMC11334188; doi:10.1021/acssynbio.4c00031)
Supplement: Supplementary file 2 — sb4c00031_si_002.zip [file sb4c00031_si_002.zip › AggregatedData/Run090/Plate_01/Clariostar_Study/Clariostar_A-Measurement_06/001.csv]

Well	Content	Label	Dilution	Solvent	Solute	Project	Run	Step	Container	Study	Author	Institution	Comment	OD350	OD352	OD354	OD356	OD358	OD360	OD362	OD364	OD366	OD368	OD370	OD372	OD374	OD376	OD378	OD380	OD382	OD384	OD386	OD388	OD390	OD392	OD394	OD396	OD398	OD400	OD402	OD404	OD406	OD408	OD410	OD412	OD414	OD416	OD418	OD420
A01	Sample	Dilution_100%	1.0	DMSO	Lycopene	Standard_Development	Run090	Standard_Measurement	Plate_01	Clariostar_Study	MB	Biofoundry_,_London	Linear_Dilution_Pattern_V2	1.065	1.069	1.067	1.063	1.059	1.053	1.052	1.056	1.06	1.063	1.068	1.06	1.052	1.045	1.036	1.026	1.021	1.012	1.004	0.999	0.991	0.987	0.982	0.982	0.983	0.991	0.998	1.01	1.016	1.02	1.023	1.021	1.023	1.023	1.028	1.039
A02	Sample	Dilution_80%	0.8	DMSO	Lycopene	Standard_Development	Run090	Standard_Measurement	Plate_01	Clariostar_Study	MB	Biofoundry_,_London	Linear_Dilution_Pattern_V2	0.825	0.829	0.827	0.823	0.821	0.816	0.812	0.81	0.812	0.814	0.814	0.808	0.8	0.793	0.784	0.775	0.768	0.763	0.756	0.751	0.747	0.742	0.739	0.738	0.741	0.745	0.75	0.758	0.762	0.765	0.767	0.766	0.766	0.767	0.771	0.779
A03	Sample	Dilution_60%	0.6	DMSO	Lycopene	Standard_Development	Run090	Standard_Measurement	Plate_01	Clariostar_Study	MB	Biofoundry_,_London	Linear_Dilution_Pattern_V2	0.695	0.696	0.692	0.689	0.686	0.681	0.677	0.675	0.677	0.677	0.678	0.674	0.668	0.659	0.652	0.646	0.641	0.636	0.628	0.624	0.62	0.615	0.612	0.612	0.613	0.614	0.618	0.622	0.624	0.626	0.626	0.624	0.623	0.623	0.625	0.628
A04	Sample	Dilution_40%	0.4	DMSO	Lycopene	Standard_Development	Run090	Standard_Measurement	Plate_01	Clariostar_Study	MB	Biofoundry_,_London	Linear_Dilution_Pattern_V2	0.44	0.441	0.438	0.435	0.43	0.425	0.42	0.419	0.419	0.418	0.416	0.411	0.406	0.4	0.395	0.389	0.385	0.382	0.376	0.373	0.371	0.368	0.367	0.367	0.367	0.369	0.372	0.375	0.378	0.379	0.38	0.379	0.379	0.379	0.381	0.384
A05	Sample	Dilution_20%	0.2	DMSO	Lycopene	Standard_Development	Run090	Standard_Measurement	Plate_01	Clariostar_Study	MB	Biofoundry_,_London	Linear_Dilution_Pattern_V2	0.28	0.278	0.275	0.27	0.267	0.263	0.259	0.256	0.255	0.252	0.249	0.244	0.24	0.235	0.231	0.227	0.224	0.22	0.217	0.216	0.214	0.212	0.211	0.211	0.211	0.211	0.213	0.214	0.214	0.215	0.215	0.215	0.214	0.214	0.216	0.217
A06	Sample	Dilution_100%	1.0	DMSO	Lycopene	Standard_Development	Run090	Standard_Measurement	Plate_01	Clariostar_Study	MB	Biofoundry_,_London	Linear_Dilution_Pattern_V2	0.949	0.958	0.956	0.953	0.947	0.943	0.942	0.943	0.946	0.951	0.955	0.948	0.941	0.934	0.926	0.916	0.908	0.902	0.894	0.888	0.883	0.879	0.878	0.878	0.881	0.889	0.9	0.911	0.918	0.924	0.928	0.929	0.928	0.932	0.941	0.952
A07	Sample	Dilution_80%	0.8	DMSO	Lycopene	Standard_Development	Run090	Standard_Measurement	Plate_01	Clariostar_Study	MB	Biofoundry_,_London	Linear_Dilution_Pattern_V2	0.785	0.787	0.783	0.78	0.778	0.77	0.767	0.767	0.771	0.773	0.774	0.772	0.766	0.756	0.747	0.741	0.736	0.731	0.723	0.718	0.712	0.708	0.706	0.708	0.711	0.716	0.722	0.729	0.735	0.74	0.741	0.741	0.742	0.743	0.749	0.758
A08	Sample	Dilution_60%	0.6	DMSO	Lycopene	Standard_Development	Run090	Standard_Measurement	Plate_01	Clariostar_Study	MB	Biofoundry_,_London	Linear_Dilution_Pattern_V2	0.627	0.627	0.625	0.621	0.617	0.612	0.607	0.606	0.608	0.608	0.61	0.605	0.598	0.59	0.584	0.578	0.572	0.567	0.561	0.556	0.554	0.549	0.547	0.548	0.55	0.553	0.557	0.562	0.566	0.569	0.57	0.57	0.569	0.57	0.574	0.579
A09	Sample	Dilution_40%	0.4	DMSO	Lycopene	Standard_Development	Run090	Standard_Measurement	Plate_01	Clariostar_Study	MB	Biofoundry_,_London	Linear_Dilution_Pattern_V2	0.453	0.452	0.449	0.444	0.439	0.435	0.431	0.43	0.43	0.429	0.427	0.424	0.419	0.412	0.407	0.402	0.397	0.394	0.389	0.384	0.382	0.379	0.378	0.378	0.379	0.382	0.383	0.386	0.389	0.391	0.392	0.391	0.39	0.39	0.392	0.395
A10	Sample	Dilution_20%	0.2	DMSO	Lycopene	Standard_Development	Run090	Standard_Measurement	Plate_01	Clariostar_Study	MB	Biofoundry_,_London	Linear_Dilution_Pattern_V2	0.284	0.282	0.279	0.274	0.27	0.266	0.262	0.26	0.259	0.257	0.255	0.25	0.246	0.24	0.236	0.232	0.23	0.227	0.223	0.221	0.219	0.218	0.216	0.217	0.217	0.218	0.219	0.22	0.222	0.223	0.223	0.222	0.222	0.222	0.222	0.224
A11	Blank	DMSO_Blank	NA	DMSO	NA	Standard_Development	Run090	Standard_Measurement	Plate_01	Clariostar_Study	MB	Biofoundry_,_London	Linear_Dilution_Pattern_V2	0.111	0.108	0.104	0.1	0.097	0.093	0.088	0.086	0.084	0.08	0.076	0.072	0.069	0.066	0.063	0.06	0.059	0.057	0.055	0.053	0.053	0.052	0.051	0.051	0.051	0.05	0.05	0.049	0.049	0.048	0.048	0.048	0.047	0.046	0.045	0.045
A12	Blank	DMSO_Blank	NA	DMSO	NA	Standard_Development	Run090	Standard_Measurement	Plate_01	Clariostar_Study	MB	Biofoundry_,_London	Linear_Dilution_Pattern_V2	0.112	0.11	0.106	0.103	0.101	0.096	0.092	0.089	0.085	0.081	0.077	0.073	0.07	0.067	0.064	0.061	0.058	0.057	0.055	0.054	0.053	0.052	0.052	0.051	0.051	0.049	0.049	0.049	0.049	0.048	0.048	0.048	0.047	0.046	0.046	0.045
B01	Sample	Dilution_100%	1.0	DMSO	Lycopene	Standard_Development	Run090	Standard_Measurement	Plate_01	Clariostar_Study	MB	Biofoundry_,_London	Linear_Dilution_Pattern_V2	1.016	1.022	1.018	1.017	1.012	1.008	1.003	1.004	1.013	1.017	1.019	1.013	1.006	0.997	0.987	0.979	0.974	0.969	0.957	0.95	0.946	0.942	0.939	0.941	0.944	0.951	0.96	0.971	0.977	0.983	0.986	0.985	0.985	0.988	0.994	1.005
B02	Sample	Dilution_80%	0.8	DMSO	Lycopene	Standard_Development	Run090	Standard_Measurement	Plate_01	Clariostar_Study	MB	Biofoundry_,_London	Linear_Dilution_Pattern_V2	0.833	0.835	0.833	0.832	0.826	0.82	0.82	0.822	0.824	0.823	0.828	0.822	0.815	0.806	0.798	0.791	0.783	0.778	0.77	0.765	0.761	0.757	0.753	0.753	0.755	0.761	0.767	0.774	0.779	0.781	0.784	0.784	0.782	0.783	0.788	0.795
B03	Sample	Dilution_60%	0.6	DMSO	Lycopene	Standard_Development	Run090	Standard_Measurement	Plate_01	Clariostar_Study	MB	Biofoundry_,_London	Linear_Dilution_Pattern_V2	0.651	0.652	0.65	0.645	0.642	0.636	0.632	0.631	0.633	0.634	0.634	0.63	0.625	0.616	0.608	0.603	0.597	0.592	0.586	0.581	0.577	0.573	0.571	0.571	0.573	0.576	0.579	0.584	0.587	0.591	0.591	0.591	0.589	0.59	0.592	0.596
B04	Sample	Dilution_40%	0.4	DMSO	Lycopene	Standard_Development	Run090	Standard_Measurement	Plate_01	Clariostar_Study	MB	Biofoundry_,_London	Linear_Dilution_Pattern_V2	0.492	0.491	0.488	0.486	0.483	0.478	0.474	0.471	0.471	0.47	0.469	0.464	0.46	0.454	0.447	0.443	0.439	0.434	0.429	0.425	0.422	0.418	0.416	0.416	0.417	0.418	0.42	0.423	0.425	0.426	0.426	0.425	0.423	0.423	0.424	0.427
B05	Sample	Dilution_20%	0.2	DMSO	Lycopene	Standard_Development	Run090	Standard_Measurement	Plate_01	Clariostar_Study	MB	Biofoundry_,_London	Linear_Dilution_Pattern_V2	0.279	0.278	0.274	0.269	0.266	0.261	0.257	0.255	0.255	0.253	0.25	0.247	0.243	0.237	0.232	0.229	0.226	0.224	0.221	0.218	0.216	0.214	0.213	0.214	0.214	0.215	0.216	0.217	0.218	0.219	0.219	0.218	0.218	0.218	0.218	0.219
B06	Sample	Dilution_100%	1.0	DMSO	Lycopene	Standard_Development	Run090	Standard_Measurement	Plate_01	Clariostar_Study	MB	Biofoundry_,_London	Linear_Dilution_Pattern_V2	0.956	0.962	0.961	0.958	0.953	0.948	0.945	0.944	0.95	0.954	0.96	0.957	0.948	0.94	0.932	0.923	0.916	0.907	0.902	0.897	0.89	0.888	0.884	0.885	0.89	0.898	0.907	0.917	0.925	0.931	0.936	0.936	0.937	0.94	0.949	0.959
B07	Sample	Dilution_80%	0.8	DMSO	Lycopene	Standard_Development	Run090	Standard_Measurement	Plate_01	Clariostar_Study	MB	Biofoundry_,_London	Linear_Dilution_Pattern_V2	0.801	0.806	0.801	0.799	0.795	0.789	0.788	0.788	0.791	0.792	0.798	0.793	0.787	0.779	0.77	0.763	0.754	0.751	0.742	0.736	0.732	0.728	0.726	0.727	0.729	0.734	0.741	0.75	0.756	0.76	0.762	0.76	0.76	0.762	0.768	0.776
B08	Sample	Dilution_60%	0.6	DMSO	Lycopene	Standard_Development	Run090	Standard_Measurement	Plate_01	Clariostar_Study	MB	Biofoundry_,_London	Linear_Dilution_Pattern_V2	0.618	0.619	0.616	0.613	0.608	0.605	0.601	0.601	0.602	0.602	0.603	0.598	0.593	0.585	0.579	0.573	0.567	0.563	0.557	0.553	0.55	0.546	0.544	0.544	0.545	0.551	0.555	0.56	0.563	0.566	0.568	0.567	0.567	0.568	0.572	0.577
B09	Sample	Dilution_40%	0.4	DMSO	Lycopene	Standard_Development	Run090	Standard_Measurement	Plate_01	Clariostar_Study	MB	Biofoundry_,_London	Linear_Dilution_Pattern_V2	0.45	0.451	0.447	0.443	0.439	0.435	0.431	0.43	0.429	0.428	0.428	0.425	0.42	0.413	0.408	0.403	0.399	0.395	0.39	0.386	0.384	0.381	0.38	0.38	0.381	0.383	0.386	0.389	0.392	0.393	0.394	0.394	0.393	0.393	0.395	0.398
B10	Sample	Dilution_20%	0.2	DMSO	Lycopene	Standard_Development	Run090	Standard_Measurement	Plate_01	Clariostar_Study	MB	Biofoundry_,_London	Linear_Dilution_Pattern_V2	0.291	0.29	0.286	0.283	0.28	0.275	0.272	0.27	0.269	0.267	0.264	0.26	0.257	0.251	0.247	0.244	0.24	0.236	0.234	0.231	0.23	0.228	0.227	0.228	0.227	0.229	0.23	0.231	0.232	0.233	0.232	0.232	0.232	0.232	0.233	0.234
B11	Blank	DMSO_Blank	NA	DMSO	NA	Standard_Development	Run090	Standard_Measurement	Plate_01	Clariostar_Study	MB	Biofoundry_,_London	Linear_Dilution_Pattern_V2	0.112	0.11	0.105	0.101	0.098	0.094	0.09	0.087	0.085	0.081	0.078	0.074	0.07	0.067	0.064	0.062	0.059	0.058	0.057	0.055	0.054	0.053	0.052	0.052	0.052	0.051	0.051	0.05	0.05	0.049	0.049	0.049	0.048	0.047	0.046	0.046
B12	Blank	DMSO_Blank	NA	DMSO	NA	Standard_Development	Run090	Standard_Measurement	Plate_01	Clariostar_Study	MB	Biofoundry_,_London	Linear_Dilution_Pattern_V2	0.108	0.106	0.102	0.099	0.094	0.091	0.087	0.085	0.082	0.078	0.075	0.072	0.068	0.064	0.062	0.06	0.058	0.056	0.054	0.053	0.052	0.051	0.05	0.05	0.05	0.049	0.048	0.048	0.048	0.047	0.047	0.047	0.046	0.046	0.045	0.044
C01	Sample	Dilution_95%	0.95	DMSO	Lycopene	Standard_Development	Run090	Standard_Measurement	Plate_01	Clariostar_Study	MB	Biofoundry_,_London	Linear_Dilution_Pattern_V2	0.954	0.958	0.955	0.951	0.948	0.942	0.939	0.941	0.948	0.949	0.955	0.948	0.939	0.931	0.923	0.914	0.908	0.901	0.894	0.887	0.882	0.878	0.875	0.875	0.878	0.885	0.893	0.902	0.907	0.912	0.915	0.914	0.916	0.917	0.922	0.931
C02	Sample	Dilution_75%	0.75	DMSO	Lycopene	Standard_Development	Run090	Standard_Measurement	Plate_01	Clariostar_Study	MB	Biofoundry_,_London	Linear_Dilution_Pattern_V2	0.779	0.782	0.781	0.778	0.775	0.769	0.767	0.765	0.768	0.767	0.767	0.762	0.757	0.75	0.742	0.734	0.728	0.72	0.715	0.711	0.706	0.701	0.698	0.696	0.697	0.703	0.708	0.713	0.718	0.721	0.722	0.721	0.72	0.721	0.724	0.731
C03	Sample	Dilution_55%	0.55	DMSO	Lycopene	Standard_Development	Run090	Standard_Measurement	Plate_01	Clariostar_Study	MB	Biofoundry_,_London	Linear_Dilution_Pattern_V2	0.672	0.673	0.67	0.666	0.661	0.657	0.653	0.653	0.655	0.655	0.654	0.65	0.643	0.636	0.629	0.623	0.618	0.613	0.607	0.601	0.597	0.593	0.591	0.589	0.588	0.591	0.594	0.596	0.598	0.598	0.597	0.595	0.594	0.594	0.593	0.596
C04	Sample	Dilution_35%	0.35	DMSO	Lycopene	Standard_Development	Run090	Standard_Measurement	Plate_01	Clariostar_Study	MB	Biofoundry_,_London	Linear_Dilution_Pattern_V2	0.485	0.487	0.483	0.48	0.477	0.472	0.468	0.466	0.465	0.464	0.462	0.458	0.453	0.447	0.44	0.437	0.432	0.428	0.423	0.42	0.416	0.412	0.41	0.41	0.409	0.408	0.41	0.411	0.413	0.413	0.411	0.409	0.406	0.406	0.406	0.407
C05	Sample	Dilution_15%	0.15	DMSO	Lycopene	Standard_Development	Run090	Standard_Measurement	Plate_01	Clariostar_Study	MB	Biofoundry_,_London	Linear_Dilution_Pattern_V2	0.33	0.33	0.326	0.322	0.32	0.316	0.312	0.309	0.307	0.305	0.301	0.296	0.294	0.289	0.285	0.281	0.277	0.275	0.272	0.269	0.267	0.264	0.263	0.262	0.261	0.259	0.259	0.258	0.258	0.256	0.255	0.254	0.252	0.25	0.248	0.248
C06	Sample	Dilution_95%	0.95	DMSO	Lycopene	Standard_Development	Run090	Standard_Measurement	Plate_01	Clariostar_Study	MB	Biofoundry_,_London	Linear_Dilution_Pattern_V2	0.916	0.922	0.92	0.916	0.912	0.907	0.903	0.905	0.91	0.915	0.917	0.912	0.904	0.896	0.888	0.879	0.874	0.867	0.861	0.856	0.848	0.841	0.841	0.845	0.848	0.854	0.862	0.871	0.879	0.884	0.888	0.886	0.885	0.889	0.895	0.905
C07	Sample	Dilution_75%	0.75	DMSO	Lycopene	Standard_Development	Run090	Standard_Measurement	Plate_01	Clariostar_Study	MB	Biofoundry_,_London	Linear_Dilution_Pattern_V2	0.9	0.906	0.905	0.902	0.897	0.891	0.887	0.887	0.892	0.892	0.895	0.89	0.885	0.875	0.867	0.857	0.852	0.846	0.838	0.832	0.826	0.82	0.816	0.817	0.815	0.82	0.823	0.828	0.832	0.833	0.832	0.83	0.827	0.826	0.828	0.832
C08	Sample	Dilution_55%	0.55	DMSO	Lycopene	Standard_Development	Run090	Standard_Measurement	Plate_01	Clariostar_Study	MB	Biofoundry_,_London	Linear_Dilution_Pattern_V2	0.619	0.621	0.619	0.614	0.608	0.606	0.603	0.602	0.603	0.603	0.602	0.598	0.592	0.585	0.579	0.573	0.568	0.562	0.556	0.552	0.548	0.544	0.542	0.541	0.542	0.545	0.548	0.551	0.554	0.555	0.556	0.554	0.553	0.553	0.556	0.559
C09	Sample	Dilution_35%	0.35	DMSO	Lycopene	Standard_Development	Run090	Standard_Measurement	Plate_01	Clariostar_Study	MB	Biofoundry_,_London	Linear_Dilution_Pattern_V2	0.424	0.424	0.42	0.416	0.411	0.406	0.403	0.403	0.402	0.4	0.398	0.394	0.39	0.384	0.378	0.374	0.37	0.366	0.362	0.358	0.355	0.353	0.351	0.351	0.352	0.354	0.356	0.358	0.36	0.361	0.362	0.361	0.36	0.36	0.362	0.363
C10	Sample	Dilution_15%	0.15	DMSO	Lycopene	Standard_Development	Run090	Standard_Measurement	Plate_01	Clariostar_Study	MB	Biofoundry_,_London	Linear_Dilution_Pattern_V2	0.244	0.244	0.24	0.235	0.232	0.228	0.224	0.222	0.221	0.217	0.215	0.211	0.207	0.201	0.197	0.194	0.191	0.189	0.186	0.184	0.182	0.18	0.18	0.18	0.18	0.181	0.182	0.183	0.183	0.183	0.184	0.183	0.183	0.183	0.183	0.185
C11	Blank	DMSO_Blank	NA	DMSO	NA	Standard_Development	Run090	Standard_Measurement	Plate_01	Clariostar_Study	MB	Biofoundry_,_London	Linear_Dilution_Pattern_V2	0.113	0.11	0.106	0.102	0.098	0.093	0.089	0.087	0.084	0.081	0.077	0.073	0.07	0.066	0.063	0.061	0.058	0.057	0.055	0.054	0.052	0.051	0.051	0.051	0.05	0.05	0.049	0.049	0.048	0.048	0.047	0.047	0.046	0.046	0.045	0.044
C12	Blank	DMSO_Blank	NA	DMSO	NA	Standard_Development	Run090	Standard_Measurement	Plate_01	Clariostar_Study	MB	Biofoundry_,_London	Linear_Dilution_Pattern_V2	0.111	0.109	0.105	0.101	0.097	0.093	0.089	0.087	0.084	0.08	0.076	0.072	0.068	0.065	0.062	0.06	0.058	0.056	0.054	0.053	0.052	0.051	0.051	0.05	0.05	0.049	0.049	0.048	0.048	0.047	0.047	0.046	0.046	0.046	0.044	0.044
D01	Sample	Dilution_95%	0.95	DMSO	Lycopene	Standard_Development	Run090	Standard_Measurement	Plate_01	Clariostar_Study	MB	Biofoundry_,_London	Linear_Dilution_Pattern_V2	1.044	1.052	1.047	1.044	1.041	1.037	1.032	1.034	1.036	1.042	1.048	1.039	1.033	1.024	1.017	1.007	0.999	0.993	0.984	0.978	0.97	0.966	0.962	0.962	0.964	0.968	0.974	0.981	0.988	0.991	0.992	0.991	0.99	0.991	0.995	1.004
D02	Sample	Dilution_75%	0.75	DMSO	Lycopene	Standard_Development	Run090	Standard_Measurement	Plate_01	Clariostar_Study	MB	Biofoundry_,_London	Linear_Dilution_Pattern_V2	0.836	0.841	0.837	0.833	0.831	0.827	0.824	0.824	0.826	0.829	0.826	0.822	0.816	0.809	0.8	0.791	0.785	0.779	0.772	0.767	0.762	0.757	0.753	0.752	0.754	0.757	0.761	0.767	0.771	0.774	0.774	0.772	0.771	0.771	0.773	0.779
D03	Sample	Dilution_55%	0.55	DMSO	Lycopene	Standard_Development	Run090	Standard_Measurement	Plate_01	Clariostar_Study	MB	Biofoundry_,_London	Linear_Dilution_Pattern_V2	0.601	0.603	0.6	0.595	0.591	0.586	0.582	0.581	0.583	0.583	0.582	0.578	0.572	0.565	0.557	0.551	0.546	0.542	0.535	0.531	0.528	0.524	0.521	0.522	0.522	0.526	0.53	0.533	0.536	0.538	0.539	0.538	0.536	0.537	0.538	0.542
D04	Sample	Dilution_35%	0.35	DMSO	Lycopene	Standard_Development	Run090	Standard_Measurement	Plate_01	Clariostar_Study	MB	Biofoundry_,_London	Linear_Dilution_Pattern_V2	0.572	0.574	0.572	0.567	0.564	0.559	0.555	0.554	0.555	0.553	0.552	0.548	0.542	0.537	0.53	0.525	0.521	0.517	0.512	0.508	0.503	0.499	0.496	0.494	0.493	0.492	0.493	0.492	0.492	0.491	0.489	0.485	0.483	0.48	0.479	0.478
D05	Sample	Dilution_15%	0.15	DMSO	Lycopene	Standard_Development	Run090	Standard_Measurement	Plate_01	Clariostar_Study	MB	Biofoundry_,_London	Linear_Dilution_Pattern_V2	0.264	0.263	0.259	0.255	0.251	0.246	0.242	0.241	0.24	0.236	0.234	0.231	0.227	0.222	0.217	0.214	0.211	0.209	0.206	0.203	0.201	0.199	0.198	0.198	0.198	0.198	0.199	0.198	0.199	0.199	0.198	0.197	0.196	0.196	0.195	0.195
D06	Sample	Dilution_95%	0.95	DMSO	Lycopene	Standard_Development	Run090	Standard_Measurement	Plate_01	Clariostar_Study	MB	Biofoundry_,_London	Linear_Dilution_Pattern_V2	0.977	0.981	0.977	0.972	0.972	0.967	0.963	0.966	0.968	0.971	0.976	0.974	0.965	0.956	0.947	0.938	0.931	0.924	0.916	0.911	0.904	0.902	0.897	0.897	0.9	0.906	0.913	0.922	0.93	0.936	0.937	0.936	0.935	0.937	0.943	0.954
D07	Sample	Dilution_75%	0.75	DMSO	Lycopene	Standard_Development	Run090	Standard_Measurement	Plate_01	Clariostar_Study	MB	Biofoundry_,_London	Linear_Dilution_Pattern_V2	0.797	0.801	0.798	0.795	0.791	0.784	0.783	0.782	0.784	0.785	0.789	0.785	0.779	0.769	0.76	0.753	0.747	0.74	0.734	0.729	0.723	0.72	0.717	0.716	0.718	0.722	0.727	0.734	0.738	0.741	0.742	0.741	0.741	0.741	0.744	0.751
D08	Sample	Dilution_55%	0.55	DMSO	Lycopene	Standard_Development	Run090	Standard_Measurement	Plate_01	Clariostar_Study	MB	Biofoundry_,_London	Linear_Dilution_Pattern_V2	0.676	0.677	0.673	0.669	0.666	0.662	0.658	0.657	0.658	0.659	0.659	0.655	0.649	0.644	0.636	0.631	0.626	0.62	0.614	0.608	0.604	0.6	0.597	0.597	0.597	0.599	0.601	0.605	0.607	0.608	0.607	0.605	0.603	0.601	0.603	0.606
D09	Sample	Dilution_35%	0.35	DMSO	Lycopene	Standard_Development	Run090	Standard_Measurement	Plate_01	Clariostar_Study	MB	Biofoundry_,_London	Linear_Dilution_Pattern_V2	0.455	0.455	0.452	0.448	0.445	0.44	0.436	0.434	0.433	0.433	0.43	0.425	0.422	0.416	0.411	0.405	0.402	0.398	0.393	0.389	0.386	0.383	0.382	0.381	0.381	0.382	0.384	0.386	0.387	0.388	0.387	0.386	0.385	0.384	0.384	0.386
D10	Sample	Dilution_15%	0.15	DMSO	Lycopene	Standard_Development	Run090	Standard_Measurement	Plate_01	Clariostar_Study	MB	Biofoundry_,_London	Linear_Dilution_Pattern_V2	0.269	0.267	0.263	0.259	0.254	0.25	0.245	0.244	0.244	0.243	0.241	0.236	0.232	0.227	0.222	0.22	0.217	0.214	0.212	0.209	0.206	0.204	0.203	0.204	0.203	0.203	0.204	0.204	0.205	0.205	0.205	0.204	0.202	0.202	0.202	0.202
D11	Blank	DMSO_Blank	NA	DMSO	NA	Standard_Development	Run090	Standard_Measurement	Plate_01	Clariostar_Study	MB	Biofoundry_,_London	Linear_Dilution_Pattern_V2	0.111	0.109	0.105	0.101	0.098	0.095	0.09	0.087	0.085	0.081	0.077	0.074	0.071	0.067	0.064	0.062	0.06	0.059	0.056	0.055	0.054	0.053	0.052	0.052	0.052	0.051	0.051	0.05	0.05	0.049	0.049	0.049	0.048	0.048	0.046	0.046
D12	Blank	DMSO_Blank	NA	DMSO	NA	Standard_Development	Run090	Standard_Measurement	Plate_01	Clariostar_Study	MB	Biofoundry_,_London	Linear_Dilution_Pattern_V2	0.109	0.107	0.103	0.099	0.096	0.091	0.087	0.086	0.084	0.08	0.076	0.072	0.069	0.065	0.062	0.06	0.058	0.057	0.054	0.053	0.052	0.051	0.051	0.051	0.05	0.05	0.049	0.048	0.048	0.048	0.047	0.047	0.046	0.046	0.045	0.044
E01	Sample	Dilution_90%	0.9	DMSO	Lycopene	Standard_Development	Run090	Standard_Measurement	Plate_01	Clariostar_Study	MB	Biofoundry_,_London	Linear_Dilution_Pattern_V2	0.931	0.932	0.929	0.925	0.921	0.918	0.913	0.918	0.923	0.923	0.927	0.923	0.915	0.906	0.895	0.887	0.881	0.875	0.867	0.86	0.855	0.849	0.847	0.847	0.852	0.857	0.863	0.872	0.877	0.88	0.884	0.883	0.883	0.884	0.889	0.897
E02	Sample	Dilution_70%	0.7	DMSO	Lycopene	Standard_Development	Run090	Standard_Measurement	Plate_01	Clariostar_Study	MB	Biofoundry_,_London	Linear_Dilution_Pattern_V2	0.828	0.834	0.832	0.827	0.823	0.819	0.816	0.817	0.817	0.818	0.818	0.814	0.808	0.8	0.791	0.784	0.778	0.771	0.766	0.761	0.755	0.749	0.746	0.744	0.746	0.749	0.754	0.758	0.761	0.762	0.762	0.76	0.759	0.758	0.759	0.764
E03	Sample	Dilution_50%	0.5	DMSO	Lycopene	Standard_Development	Run090	Standard_Measurement	Plate_01	Clariostar_Study	MB	Biofoundry_,_London	Linear_Dilution_Pattern_V2	0.642	0.643	0.641	0.638	0.634	0.629	0.625	0.625	0.626	0.625	0.623	0.62	0.614	0.608	0.601	0.594	0.589	0.585	0.58	0.574	0.569	0.564	0.561	0.56	0.56	0.561	0.562	0.564	0.566	0.565	0.564	0.562	0.559	0.558	0.557	0.558
E04	Sample	Dilution_30%	0.3	DMSO	Lycopene	Standard_Development	Run090	Standard_Measurement	Plate_01	Clariostar_Study	MB	Biofoundry_,_London	Linear_Dilution_Pattern_V2	0.451	0.452	0.448	0.445	0.441	0.438	0.434	0.431	0.431	0.43	0.429	0.424	0.419	0.414	0.408	0.404	0.4	0.396	0.392	0.389	0.386	0.383	0.381	0.379	0.378	0.379	0.38	0.381	0.382	0.381	0.38	0.378	0.376	0.375	0.374	0.376
E05	Sample	Dilution_10%	0.1	DMSO	Lycopene	Standard_Development	Run090	Standard_Measurement	Plate_01	Clariostar_Study	MB	Biofoundry_,_London	Linear_Dilution_Pattern_V2	0.199	0.197	0.193	0.189	0.186	0.182	0.178	0.175	0.173	0.17	0.168	0.164	0.16	0.156	0.152	0.15	0.146	0.145	0.143	0.14	0.139	0.137	0.136	0.136	0.137	0.137	0.137	0.136	0.137	0.137	0.137	0.137	0.136	0.136	0.136	0.136
E06	Sample	Dilution_90%	0.9	DMSO	Lycopene	Standard_Development	Run090	Standard_Measurement	Plate_01	Clariostar_Study	MB	Biofoundry_,_London	Linear_Dilution_Pattern_V2	0.977	0.985	0.983	0.982	0.976	0.97	0.967	0.97	0.974	0.972	0.978	0.976	0.968	0.96	0.951	0.941	0.937	0.93	0.919	0.913	0.907	0.902	0.898	0.896	0.898	0.904	0.909	0.917	0.921	0.924	0.926	0.923	0.924	0.924	0.927	0.934
E07	Sample	Dilution_70%	0.7	DMSO	Lycopene	Standard_Development	Run090	Standard_Measurement	Plate_01	Clariostar_Study	MB	Biofoundry_,_London	Linear_Dilution_Pattern_V2	0.822	0.824	0.821	0.816	0.813	0.808	0.804	0.805	0.808	0.809	0.81	0.806	0.801	0.792	0.784	0.775	0.77	0.764	0.758	0.751	0.746	0.741	0.737	0.734	0.737	0.74	0.742	0.747	0.75	0.751	0.751	0.749	0.747	0.746	0.747	0.753
E08	Sample	Dilution_50%	0.5	DMSO	Lycopene	Standard_Development	Run090	Standard_Measurement	Plate_01	Clariostar_Study	MB	Biofoundry_,_London	Linear_Dilution_Pattern_V2	0.652	0.655	0.654	0.65	0.648	0.642	0.639	0.637	0.638	0.636	0.635	0.634	0.629	0.621	0.614	0.608	0.603	0.599	0.592	0.587	0.582	0.578	0.575	0.573	0.573	0.573	0.575	0.577	0.578	0.578	0.577	0.574	0.571	0.57	0.57	0.571
E09	Sample	Dilution_30%	0.3	DMSO	Lycopene	Standard_Development	Run090	Standard_Measurement	Plate_01	Clariostar_Study	MB	Biofoundry_,_London	Linear_Dilution_Pattern_V2	0.417	0.416	0.413	0.409	0.406	0.399	0.397	0.395	0.395	0.394	0.392	0.389	0.383	0.377	0.373	0.369	0.364	0.36	0.356	0.354	0.35	0.347	0.345	0.345	0.346	0.347	0.348	0.35	0.351	0.352	0.351	0.349	0.348	0.348	0.348	0.349
E10	Sample	Dilution_10%	0.1	DMSO	Lycopene	Standard_Development	Run090	Standard_Measurement	Plate_01	Clariostar_Study	MB	Biofoundry_,_London	Linear_Dilution_Pattern_V2	0.228	0.227	0.223	0.219	0.215	0.211	0.206	0.204	0.203	0.2	0.198	0.194	0.19	0.185	0.182	0.178	0.176	0.174	0.171	0.169	0.168	0.165	0.165	0.165	0.164	0.164	0.164	0.163	0.164	0.164	0.163	0.163	0.162	0.161	0.16	0.16
E11	Blank	DMSO_Blank	NA	DMSO	NA	Standard_Development	Run090	Standard_Measurement	Plate_01	Clariostar_Study	MB	Biofoundry_,_London	Linear_Dilution_Pattern_V2	0.112	0.11	0.106	0.104	0.1	0.096	0.092	0.088	0.086	0.082	0.078	0.075	0.071	0.068	0.065	0.062	0.06	0.058	0.057	0.055	0.055	0.054	0.053	0.052	0.052	0.051	0.051	0.051	0.05	0.049	0.049	0.049	0.048	0.047	0.047	0.046
E12	Blank	DMSO_Blank	NA	DMSO	NA	Standard_Development	Run090	Standard_Measurement	Plate_01	Clariostar_Study	MB	Biofoundry_,_London	Linear_Dilution_Pattern_V2	0.11	0.107	0.104	0.1	0.097	0.092	0.088	0.086	0.083	0.079	0.075	0.072	0.069	0.066	0.062	0.06	0.058	0.056	0.055	0.054	0.053	0.052	0.051	0.051	0.05	0.05	0.05	0.049	0.048	0.048	0.048	0.048	0.047	0.046	0.045	0.045
F01	Sample	Dilution_90%	0.9	DMSO	Lycopene	Standard_Development	Run090	Standard_Measurement	Plate_01	Clariostar_Study	MB	Biofoundry_,_London	Linear_Dilution_Pattern_V2	1.131	1.14	1.135	1.132	1.129	1.123	1.123	1.125	1.13	1.132	1.133	1.127	1.122	1.111	1.101	1.093	1.086	1.081	1.07	1.063	1.055	1.051	1.044	1.038	1.041	1.044	1.048	1.054	1.054	1.055	1.056	1.052	1.048	1.046	1.047	1.052
F02	Sample	Dilution_70%	0.7	DMSO	Lycopene	Standard_Development	Run090	Standard_Measurement	Plate_01	Clariostar_Study	MB	Biofoundry_,_London	Linear_Dilution_Pattern_V2	0.856	0.858	0.854	0.853	0.848	0.844	0.84	0.841	0.843	0.843	0.845	0.837	0.831	0.824	0.817	0.808	0.802	0.794	0.789	0.782	0.777	0.77	0.767	0.765	0.766	0.769	0.771	0.774	0.776	0.777	0.776	0.773	0.77	0.768	0.77	0.774
F03	Sample	Dilution_50%	0.5	DMSO	Lycopene	Standard_Development	Run090	Standard_Measurement	Plate_01	Clariostar_Study	MB	Biofoundry_,_London	Linear_Dilution_Pattern_V2	0.645	0.647	0.645	0.643	0.639	0.635	0.631	0.629	0.631	0.63	0.629	0.625	0.618	0.611	0.604	0.597	0.593	0.588	0.583	0.577	0.573	0.568	0.566	0.564	0.562	0.564	0.566	0.568	0.569	0.569	0.568	0.566	0.563	0.561	0.561	0.562
F04	Sample	Dilution_30%	0.3	DMSO	Lycopene	Standard_Development	Run090	Standard_Measurement	Plate_01	Clariostar_Study	MB	Biofoundry_,_London	Linear_Dilution_Pattern_V2	0.422	0.422	0.419	0.415	0.411	0.407	0.404	0.402	0.401	0.4	0.398	0.393	0.388	0.383	0.378	0.374	0.37	0.367	0.362	0.359	0.355	0.351	0.35	0.35	0.35	0.35	0.352	0.353	0.354	0.354	0.353	0.352	0.35	0.35	0.349	0.351
F05	Sample	Dilution_10%	0.1	DMSO	Lycopene	Standard_Development	Run090	Standard_Measurement	Plate_01	Clariostar_Study	MB	Biofoundry_,_London	Linear_Dilution_Pattern_V2	0.197	0.196	0.191	0.188	0.184	0.179	0.174	0.173	0.172	0.169	0.166	0.162	0.158	0.154	0.15	0.147	0.145	0.143	0.14	0.139	0.137	0.135	0.135	0.135	0.135	0.134	0.135	0.135	0.136	0.135	0.135	0.135	0.134	0.133	0.133	0.134
F06	Sample	Dilution_90%	0.9	DMSO	Lycopene	Standard_Development	Run090	Standard_Measurement	Plate_01	Clariostar_Study	MB	Biofoundry_,_London	Linear_Dilution_Pattern_V2	0.945	0.952	0.947	0.944	0.94	0.936	0.933	0.934	0.94	0.94	0.943	0.94	0.935	0.925	0.916	0.908	0.899	0.894	0.888	0.882	0.875	0.871	0.867	0.868	0.869	0.874	0.881	0.889	0.896	0.902	0.903	0.902	0.901	0.902	0.907	0.916
F07	Sample	Dilution_70%	0.7	DMSO	Lycopene	Standard_Development	Run090	Standard_Measurement	Plate_01	Clariostar_Study	MB	Biofoundry_,_London	Linear_Dilution_Pattern_V2	0.737	0.739	0.735	0.73	0.728	0.725	0.72	0.72	0.721	0.723	0.724	0.719	0.715	0.708	0.699	0.692	0.686	0.681	0.676	0.671	0.664	0.66	0.657	0.658	0.66	0.665	0.669	0.676	0.68	0.682	0.684	0.684	0.684	0.684	0.687	0.693
F08	Sample	Dilution_50%	0.5	DMSO	Lycopene	Standard_Development	Run090	Standard_Measurement	Plate_01	Clariostar_Study	MB	Biofoundry_,_London	Linear_Dilution_Pattern_V2	0.684	0.685	0.682	0.68	0.675	0.671	0.668	0.666	0.667	0.668	0.666	0.663	0.657	0.651	0.645	0.638	0.634	0.629	0.622	0.617	0.612	0.608	0.605	0.604	0.601	0.603	0.605	0.607	0.609	0.609	0.607	0.604	0.602	0.6	0.6	0.602
F09	Sample	Dilution_30%	0.3	DMSO	Lycopene	Standard_Development	Run090	Standard_Measurement	Plate_01	Clariostar_Study	MB	Biofoundry_,_London	Linear_Dilution_Pattern_V2	0.391	0.391	0.389	0.385	0.381	0.376	0.371	0.37	0.369	0.367	0.366	0.361	0.357	0.351	0.346	0.342	0.338	0.334	0.331	0.329	0.325	0.322	0.321	0.321	0.32	0.322	0.325	0.327	0.328	0.329	0.329	0.329	0.328	0.328	0.329	0.332
F10	Sample	Dilution_10%	0.1	DMSO	Lycopene	Standard_Development	Run090	Standard_Measurement	Plate_01	Clariostar_Study	MB	Biofoundry_,_London	Linear_Dilution_Pattern_V2	0.201	0.2	0.196	0.191	0.187	0.183	0.179	0.177	0.176	0.174	0.17	0.166	0.162	0.157	0.153	0.15	0.148	0.146	0.144	0.141	0.14	0.139	0.138	0.138	0.139	0.139	0.14	0.139	0.14	0.14	0.14	0.14	0.14	0.139	0.139	0.14
F11	Blank	DMSO	NA	DMSO	NA	Standard_Development	Run090	Standard_Measurement	Plate_01	Clariostar_Study	MB	Biofoundry_,_London	Linear_Dilution_Pattern_V2	0.112	0.11	0.108	0.104	0.1	0.096	0.093	0.089	0.086	0.082	0.078	0.074	0.071	0.068	0.066	0.062	0.06	0.058	0.057	0.055	0.054	0.053	0.053	0.052	0.052	0.05	0.05	0.05	0.049	0.049	0.048	0.048	0.047	0.047	0.046	0.046
F12	Blank	DMSO	NA	DMSO	NA	Standard_Development	Run090	Standard_Measurement	Plate_01	Clariostar_Study	MB	Biofoundry_,_London	Linear_Dilution_Pattern_V2	0.115	0.112	0.108	0.104	0.1	0.096	0.09	0.088	0.086	0.082	0.079	0.075	0.07	0.067	0.064	0.062	0.059	0.058	0.056	0.054	0.053	0.052	0.051	0.051	0.051	0.05	0.05	0.049	0.048	0.049	0.048	0.048	0.047	0.046	0.045	0.044
G01	Sample	Dilution_85%	0.85	DMSO	Lycopene	Standard_Development	Run090	Standard_Measurement	Plate_01	Clariostar_Study	MB	Biofoundry_,_London	Linear_Dilution_Pattern_V2	0.953	0.957	0.956	0.953	0.949	0.945	0.943	0.943	0.946	0.948	0.949	0.945	0.937	0.929	0.92	0.913	0.904	0.899	0.892	0.885	0.878	0.874	0.87	0.868	0.87	0.874	0.877	0.885	0.889	0.892	0.892	0.889	0.887	0.887	0.889	0.898
G02	Sample	Dilution_65%	0.65	DMSO	Lycopene	Standard_Development	Run090	Standard_Measurement	Plate_01	Clariostar_Study	MB	Biofoundry_,_London	Linear_Dilution_Pattern_V2	0.745	0.748	0.746	0.743	0.737	0.733	0.728	0.729	0.734	0.734	0.732	0.729	0.723	0.714	0.707	0.701	0.697	0.691	0.683	0.679	0.673	0.668	0.665	0.665	0.664	0.668	0.672	0.676	0.678	0.681	0.681	0.678	0.676	0.675	0.677	0.68
G03	Sample	Dilution_45%	0.45	DMSO	Lycopene	Standard_Development	Run090	Standard_Measurement	Plate_01	Clariostar_Study	MB	Biofoundry_,_London	Linear_Dilution_Pattern_V2	0.552	0.553	0.55	0.546	0.542	0.537	0.534	0.533	0.534	0.534	0.532	0.527	0.523	0.516	0.51	0.506	0.5	0.496	0.491	0.486	0.482	0.478	0.477	0.476	0.477	0.478	0.48	0.482	0.484	0.485	0.484	0.483	0.481	0.481	0.481	0.483
G04	Sample	Dilution_25%	0.25	DMSO	Lycopene	Standard_Development	Run090	Standard_Measurement	Plate_01	Clariostar_Study	MB	Biofoundry_,_London	Linear_Dilution_Pattern_V2	0.347	0.346	0.343	0.338	0.333	0.329	0.325	0.324	0.324	0.322	0.32	0.316	0.312	0.305	0.3	0.297	0.294	0.291	0.287	0.283	0.281	0.279	0.277	0.277	0.279	0.28	0.28	0.282	0.283	0.284	0.284	0.283	0.282	0.283	0.283	0.284
G05	Sample	Dilution_05%	0.0499999999999999	DMSO	Lycopene	Standard_Development	Run090	Standard_Measurement	Plate_01	Clariostar_Study	MB	Biofoundry_,_London	Linear_Dilution_Pattern_V2	0.149	0.147	0.143	0.139	0.136	0.132	0.128	0.125	0.123	0.12	0.117	0.113	0.11	0.106	0.102	0.1	0.097	0.095	0.093	0.091	0.091	0.089	0.089	0.089	0.089	0.089	0.089	0.089	0.089	0.089	0.088	0.088	0.088	0.087	0.087	0.087
G06	Sample	Dilution_85%	0.85	DMSO	Lycopene	Standard_Development	Run090	Standard_Measurement	Plate_01	Clariostar_Study	MB	Biofoundry_,_London	Linear_Dilution_Pattern_V2	1.018	1.026	1.025	1.019	1.017	1.014	1.01	1.011	1.016	1.019	1.021	1.016	1.009	1.002	0.994	0.985	0.981	0.973	0.964	0.957	0.951	0.947	0.942	0.94	0.941	0.945	0.949	0.954	0.958	0.959	0.962	0.957	0.953	0.954	0.956	0.962
G07	Sample	Dilution_65%	0.65	DMSO	Lycopene	Standard_Development	Run090	Standard_Measurement	Plate_01	Clariostar_Study	MB	Biofoundry_,_London	Linear_Dilution_Pattern_V2	0.69	0.693	0.689	0.684	0.681	0.676	0.673	0.673	0.675	0.677	0.678	0.673	0.668	0.661	0.654	0.647	0.642	0.636	0.63	0.624	0.62	0.616	0.614	0.613	0.615	0.619	0.624	0.63	0.634	0.637	0.638	0.637	0.636	0.637	0.64	0.646
G08	Sample	Dilution_45%	0.45	DMSO	Lycopene	Standard_Development	Run090	Standard_Measurement	Plate_01	Clariostar_Study	MB	Biofoundry_,_London	Linear_Dilution_Pattern_V2	0.665	0.668	0.665	0.661	0.659	0.656	0.652	0.652	0.653	0.651	0.65	0.647	0.643	0.635	0.629	0.623	0.618	0.612	0.607	0.602	0.596	0.593	0.588	0.587	0.587	0.588	0.588	0.59	0.59	0.59	0.588	0.584	0.581	0.579	0.579	0.58
G09	Sample	Dilution_25%	0.25	DMSO	Lycopene	Standard_Development	Run090	Standard_Measurement	Plate_01	Clariostar_Study	MB	Biofoundry_,_London	Linear_Dilution_Pattern_V2	0.336	0.337	0.332	0.328	0.325	0.321	0.318	0.315	0.315	0.314	0.311	0.306	0.302	0.296	0.292	0.288	0.285	0.282	0.279	0.276	0.273	0.271	0.27	0.271	0.271	0.272	0.274	0.276	0.278	0.279	0.279	0.278	0.278	0.278	0.278	0.281
G10	Sample	Dilution_05%	0.0499999999999999	DMSO	Lycopene	Standard_Development	Run090	Standard_Measurement	Plate_01	Clariostar_Study	MB	Biofoundry_,_London	Linear_Dilution_Pattern_V2	0.15	0.147	0.144	0.139	0.135	0.131	0.128	0.125	0.123	0.12	0.117	0.114	0.11	0.106	0.103	0.101	0.099	0.096	0.094	0.093	0.092	0.09	0.09	0.09	0.089	0.089	0.089	0.089	0.089	0.089	0.09	0.089	0.089	0.088	0.088	0.087
G11	Blank	DMSO_Blank	NA	DMSO	NA	Standard_Development	Run090	Standard_Measurement	Plate_01	Clariostar_Study	MB	Biofoundry_,_London	Linear_Dilution_Pattern_V2	0.108	0.105	0.101	0.098	0.094	0.089	0.086	0.084	0.081	0.078	0.075	0.072	0.069	0.064	0.061	0.059	0.057	0.056	0.054	0.052	0.052	0.05	0.05	0.05	0.049	0.049	0.049	0.048	0.048	0.047	0.047	0.047	0.046	0.045	0.045	0.044
G12	Blank	DMSO_Blank	NA	DMSO	NA	Standard_Development	Run090	Standard_Measurement	Plate_01	Clariostar_Study	MB	Biofoundry_,_London	Linear_Dilution_Pattern_V2	0.111	0.109	0.105	0.101	0.097	0.093	0.089	0.086	0.084	0.08	0.077	0.073	0.07	0.066	0.063	0.061	0.059	0.057	0.056	0.055	0.053	0.053	0.052	0.052	0.051	0.05	0.05	0.049	0.05	0.049	0.049	0.048	0.048	0.047	0.046	0.046
H01	Sample	Dilution_85%	0.85	DMSO	Lycopene	Standard_Development	Run090	Standard_Measurement	Plate_01	Clariostar_Study	MB	Biofoundry_,_London	Linear_Dilution_Pattern_V2	0.937	0.939	0.937	0.934	0.931	0.927	0.922	0.922	0.926	0.929	0.928	0.922	0.918	0.908	0.899	0.889	0.883	0.875	0.868	0.861	0.855	0.849	0.846	0.845	0.849	0.852	0.858	0.864	0.869	0.873	0.874	0.872	0.87	0.869	0.872	0.88
H02	Sample	Dilution_65%	0.65	DMSO	Lycopene	Standard_Development	Run090	Standard_Measurement	Plate_01	Clariostar_Study	MB	Biofoundry_,_London	Linear_Dilution_Pattern_V2	0.701	0.704	0.7	0.696	0.692	0.687	0.683	0.683	0.685	0.685	0.686	0.681	0.674	0.667	0.66	0.653	0.646	0.641	0.635	0.63	0.625	0.621	0.619	0.619	0.62	0.623	0.627	0.632	0.635	0.637	0.637	0.636	0.634	0.635	0.636	0.642
H03	Sample	Dilution_45%	0.45	DMSO	Lycopene	Standard_Development	Run090	Standard_Measurement	Plate_01	Clariostar_Study	MB	Biofoundry_,_London	Linear_Dilution_Pattern_V2	0.534	0.535	0.531	0.527	0.522	0.518	0.515	0.513	0.512	0.513	0.512	0.507	0.502	0.496	0.489	0.484	0.48	0.476	0.471	0.467	0.463	0.459	0.457	0.457	0.457	0.458	0.461	0.463	0.465	0.466	0.465	0.464	0.463	0.462	0.462	0.464
H04	Sample	Dilution_25%	0.25	DMSO	Lycopene	Standard_Development	Run090	Standard_Measurement	Plate_01	Clariostar_Study	MB	Biofoundry_,_London	Linear_Dilution_Pattern_V2	0.318	0.318	0.313	0.309	0.304	0.301	0.297	0.295	0.294	0.292	0.289	0.284	0.281	0.275	0.271	0.267	0.264	0.261	0.257	0.255	0.253	0.251	0.249	0.25	0.25	0.251	0.253	0.255	0.256	0.257	0.257	0.257	0.257	0.256	0.257	0.259
H05	Sample	Dilution_05%	0.0499999999999999	DMSO	Lycopene	Standard_Development	Run090	Standard_Measurement	Plate_01	Clariostar_Study	MB	Biofoundry_,_London	Linear_Dilution_Pattern_V2	0.154	0.153	0.148	0.143	0.14	0.135	0.13	0.129	0.128	0.125	0.121	0.118	0.114	0.11	0.105	0.103	0.101	0.099	0.097	0.095	0.094	0.092	0.092	0.092	0.093	0.093	0.092	0.091	0.092	0.092	0.092	0.092	0.091	0.091	0.09	0.09
H06	Sample	Dilution_85%	0.85	DMSO	Lycopene	Standard_Development	Run090	Standard_Measurement	Plate_01	Clariostar_Study	MB	Biofoundry_,_London	Linear_Dilution_Pattern_V2	0.843	0.849	0.845	0.84	0.836	0.832	0.829	0.833	0.834	0.838	0.841	0.836	0.829	0.821	0.813	0.804	0.799	0.792	0.784	0.778	0.774	0.77	0.768	0.769	0.772	0.778	0.786	0.793	0.8	0.803	0.804	0.803	0.805	0.807	0.812	0.821
H07	Sample	Dilution_65%	0.65	DMSO	Lycopene	Standard_Development	Run090	Standard_Measurement	Plate_01	Clariostar_Study	MB	Biofoundry_,_London	Linear_Dilution_Pattern_V2	0.69	0.691	0.689	0.685	0.681	0.676	0.672	0.673	0.677	0.677	0.677	0.675	0.669	0.661	0.652	0.646	0.64	0.634	0.628	0.624	0.619	0.615	0.613	0.613	0.614	0.618	0.623	0.627	0.632	0.634	0.635	0.633	0.633	0.634	0.637	0.643
H08	Sample	Dilution_45%	0.45	DMSO	Lycopene	Standard_Development	Run090	Standard_Measurement	Plate_01	Clariostar_Study	MB	Biofoundry_,_London	Linear_Dilution_Pattern_V2	0.499	0.5	0.497	0.493	0.489	0.485	0.48	0.478	0.478	0.478	0.477	0.473	0.468	0.462	0.456	0.45	0.446	0.442	0.438	0.434	0.431	0.427	0.425	0.425	0.426	0.428	0.431	0.435	0.438	0.439	0.44	0.44	0.439	0.439	0.44	0.444
H09	Sample	Dilution_25%	0.25	DMSO	Lycopene	Standard_Development	Run090	Standard_Measurement	Plate_01	Clariostar_Study	MB	Biofoundry_,_London	Linear_Dilution_Pattern_V2	0.329	0.328	0.324	0.321	0.316	0.313	0.31	0.307	0.305	0.304	0.302	0.298	0.295	0.288	0.284	0.28	0.277	0.274	0.27	0.268	0.265	0.263	0.262	0.262	0.262	0.264	0.265	0.267	0.269	0.27	0.269	0.27	0.269	0.269	0.27	0.272
H10	Sample	Dilution_05%	0.0499999999999999	DMSO	Lycopene	Standard_Development	Run090	Standard_Measurement	Plate_01	Clariostar_Study	MB	Biofoundry_,_London	Linear_Dilution_Pattern_V2	0.146	0.145	0.142	0.138	0.135	0.131	0.126	0.123	0.121	0.119	0.115	0.11	0.107	0.104	0.101	0.098	0.095	0.094	0.092	0.09	0.09	0.088	0.087	0.087	0.087	0.087	0.087	0.086	0.087	0.086	0.086	0.086	0.086	0.085	0.085	0.085
H11	Blank	DMSO_Blank	NA	DMSO	NA	Standard_Development	Run090	Standard_Measurement	Plate_01	Clariostar_Study	MB	Biofoundry_,_London	Linear_Dilution_Pattern_V2	0.115	0.112	0.108	0.104	0.1	0.096	0.092	0.089	0.087	0.084	0.081	0.077	0.074	0.07	0.067	0.065	0.062	0.06	0.058	0.057	0.057	0.055	0.055	0.054	0.054	0.053	0.052	0.052	0.051	0.051	0.051	0.051	0.05	0.049	0.048	0.047
H12	Blank	DMSO_Blank	NA	DMSO	NA	Standard_Development	Run090	Standard_Measurement	Plate_01	Clariostar_Study	MB	Biofoundry_,_London	Linear_Dilution_Pattern_V2	0.11	0.107	0.104	0.101	0.096	0.092	0.089	0.086	0.083	0.08	0.075	0.071	0.068	0.064	0.061	0.059	0.057	0.056	0.054	0.053	0.052	0.05	0.05	0.05	0.049	0.048	0.048	0.047	0.047	0.047	0.046	0.046	0.045	0.045	0.044	0.044
[truncated: 122 more columns]
