# Supplementary material for: Construction of a Calibration Curve for Lycopene on a Liquid-Handling Platform—Wider Lessons for the Development of Automated Dilution Protocols
Source: ACS Synth Biol. 2024 Aug 3;13(8):2357–75. doi: 10.1021/acssynbio.4c00031 (PMC11334188; doi:10.1021/acssynbio.4c00031)
Supplement: Supplementary file 2 — sb4c00031_si_002.zip [file sb4c00031_si_002.zip › AggregatedData/Run090/Plate_01/Clariostar_Study/Clariostar_A-Measurement_08/001.csv]

Well	Content	Label	Dilution	Solvent	Solute	Project	Run	Step	Container	Study	Author	Institution	Comment	OD350	OD352	OD354	OD356	OD358	OD360	OD362	OD364	OD366	OD368	OD370	OD372	OD374	OD376	OD378	OD380	OD382	OD384	OD386	OD388	OD390	OD392	OD394	OD396	OD398	OD400	OD402	OD404	OD406	OD408	OD410	OD412	OD414	OD416	OD418	OD420
A01	Sample	Dilution_100%	1.0	DMSO	Lycopene	Standard_Development	Run090	Standard_Measurement	Plate_01	Clariostar_Study	MB	Biofoundry_,_London	Linear_Dilution_Pattern_V2	1.031	1.033	1.034	1.031	1.025	1.024	1.022	1.023	1.024	1.027	1.026	1.028	1.018	1.009	0.999	0.992	0.984	0.978	0.971	0.963	0.955	0.954	0.95	0.949	0.952	0.958	0.968	0.976	0.983	0.989	0.991	0.992	0.991	0.994	0.998	1.01
A02	Sample	Dilution_80%	0.8	DMSO	Lycopene	Standard_Development	Run090	Standard_Measurement	Plate_01	Clariostar_Study	MB	Biofoundry_,_London	Linear_Dilution_Pattern_V2	0.813	0.812	0.812	0.808	0.805	0.801	0.797	0.796	0.795	0.796	0.795	0.794	0.788	0.776	0.767	0.76	0.753	0.747	0.742	0.736	0.73	0.725	0.723	0.723	0.724	0.729	0.736	0.743	0.749	0.753	0.754	0.753	0.755	0.755	0.759	0.767
A03	Sample	Dilution_60%	0.6	DMSO	Lycopene	Standard_Development	Run090	Standard_Measurement	Plate_01	Clariostar_Study	MB	Biofoundry_,_London	Linear_Dilution_Pattern_V2	0.694	0.693	0.693	0.691	0.687	0.682	0.679	0.678	0.678	0.678	0.674	0.671	0.665	0.658	0.652	0.647	0.639	0.633	0.629	0.623	0.618	0.612	0.611	0.61	0.612	0.612	0.617	0.622	0.625	0.626	0.625	0.624	0.623	0.622	0.624	0.628
A04	Sample	Dilution_40%	0.4	DMSO	Lycopene	Standard_Development	Run090	Standard_Measurement	Plate_01	Clariostar_Study	MB	Biofoundry_,_London	Linear_Dilution_Pattern_V2	0.448	0.446	0.445	0.441	0.437	0.434	0.43	0.428	0.424	0.423	0.421	0.418	0.413	0.407	0.401	0.397	0.392	0.388	0.385	0.381	0.377	0.374	0.372	0.372	0.373	0.376	0.378	0.381	0.383	0.384	0.385	0.384	0.384	0.384	0.386	0.388
A05	Sample	Dilution_20%	0.2	DMSO	Lycopene	Standard_Development	Run090	Standard_Measurement	Plate_01	Clariostar_Study	MB	Biofoundry_,_London	Linear_Dilution_Pattern_V2	0.285	0.284	0.281	0.278	0.274	0.269	0.265	0.262	0.26	0.257	0.254	0.251	0.246	0.241	0.236	0.232	0.229	0.226	0.223	0.22	0.219	0.217	0.215	0.215	0.216	0.216	0.218	0.219	0.22	0.221	0.221	0.22	0.22	0.219	0.221	0.222
A06	Sample	Dilution_100%	1.0	DMSO	Lycopene	Standard_Development	Run090	Standard_Measurement	Plate_01	Clariostar_Study	MB	Biofoundry_,_London	Linear_Dilution_Pattern_V2	0.984	0.985	0.985	0.982	0.979	0.978	0.974	0.976	0.98	0.981	0.981	0.98	0.973	0.964	0.955	0.948	0.94	0.933	0.925	0.92	0.912	0.909	0.906	0.908	0.91	0.917	0.926	0.937	0.944	0.949	0.954	0.953	0.955	0.958	0.965	0.977
A07	Sample	Dilution_80%	0.8	DMSO	Lycopene	Standard_Development	Run090	Standard_Measurement	Plate_01	Clariostar_Study	MB	Biofoundry_,_London	Linear_Dilution_Pattern_V2	0.781	0.784	0.781	0.778	0.772	0.772	0.768	0.767	0.768	0.771	0.773	0.771	0.762	0.754	0.745	0.739	0.732	0.727	0.722	0.716	0.709	0.706	0.704	0.704	0.708	0.712	0.719	0.726	0.732	0.738	0.739	0.739	0.74	0.742	0.748	0.754
A08	Sample	Dilution_60%	0.6	DMSO	Lycopene	Standard_Development	Run090	Standard_Measurement	Plate_01	Clariostar_Study	MB	Biofoundry_,_London	Linear_Dilution_Pattern_V2	0.636	0.636	0.634	0.63	0.626	0.623	0.618	0.618	0.619	0.619	0.616	0.614	0.608	0.601	0.594	0.587	0.58	0.576	0.571	0.567	0.563	0.56	0.557	0.556	0.558	0.56	0.565	0.571	0.574	0.577	0.578	0.577	0.576	0.577	0.58	0.585
A09	Sample	Dilution_40%	0.4	DMSO	Lycopene	Standard_Development	Run090	Standard_Measurement	Plate_01	Clariostar_Study	MB	Biofoundry_,_London	Linear_Dilution_Pattern_V2	0.445	0.443	0.441	0.437	0.433	0.43	0.425	0.423	0.422	0.42	0.419	0.417	0.41	0.405	0.399	0.393	0.388	0.385	0.381	0.378	0.374	0.372	0.371	0.37	0.371	0.373	0.376	0.379	0.381	0.383	0.383	0.382	0.382	0.383	0.384	0.388
A10	Sample	Dilution_20%	0.2	DMSO	Lycopene	Standard_Development	Run090	Standard_Measurement	Plate_01	Clariostar_Study	MB	Biofoundry_,_London	Linear_Dilution_Pattern_V2	0.283	0.28	0.278	0.274	0.271	0.267	0.264	0.261	0.259	0.256	0.253	0.249	0.245	0.24	0.236	0.232	0.229	0.226	0.224	0.221	0.219	0.217	0.216	0.216	0.216	0.217	0.219	0.22	0.22	0.222	0.222	0.222	0.222	0.222	0.222	0.224
A11	Blank	DMSO_Blank	NA	DMSO	NA	Standard_Development	Run090	Standard_Measurement	Plate_01	Clariostar_Study	MB	Biofoundry_,_London	Linear_Dilution_Pattern_V2	0.11	0.107	0.105	0.102	0.098	0.094	0.091	0.087	0.084	0.08	0.076	0.073	0.069	0.066	0.063	0.06	0.059	0.057	0.056	0.054	0.053	0.052	0.051	0.05	0.051	0.05	0.05	0.049	0.048	0.049	0.049	0.048	0.048	0.047	0.046	0.046
A12	Blank	DMSO_Blank	NA	DMSO	NA	Standard_Development	Run090	Standard_Measurement	Plate_01	Clariostar_Study	MB	Biofoundry_,_London	Linear_Dilution_Pattern_V2	0.112	0.108	0.105	0.102	0.099	0.095	0.091	0.088	0.084	0.08	0.076	0.072	0.069	0.066	0.063	0.06	0.058	0.055	0.054	0.053	0.052	0.051	0.05	0.049	0.049	0.048	0.048	0.048	0.048	0.048	0.047	0.046	0.046	0.046	0.045	0.045
B01	Sample	Dilution_100%	1.0	DMSO	Lycopene	Standard_Development	Run090	Standard_Measurement	Plate_01	Clariostar_Study	MB	Biofoundry_,_London	Linear_Dilution_Pattern_V2	1.01	1.014	1.013	1.011	1.006	1.003	1.0	1.001	1.005	1.006	1.006	1.007	1.0	0.992	0.984	0.974	0.966	0.961	0.956	0.948	0.939	0.934	0.934	0.934	0.939	0.943	0.953	0.964	0.972	0.976	0.98	0.98	0.981	0.983	0.988	1.0
B02	Sample	Dilution_80%	0.8	DMSO	Lycopene	Standard_Development	Run090	Standard_Measurement	Plate_01	Clariostar_Study	MB	Biofoundry_,_London	Linear_Dilution_Pattern_V2	0.839	0.841	0.839	0.835	0.83	0.827	0.825	0.826	0.825	0.828	0.826	0.825	0.818	0.809	0.802	0.792	0.787	0.783	0.777	0.771	0.764	0.759	0.755	0.755	0.76	0.763	0.768	0.777	0.782	0.785	0.786	0.785	0.785	0.787	0.789	0.797
B03	Sample	Dilution_60%	0.6	DMSO	Lycopene	Standard_Development	Run090	Standard_Measurement	Plate_01	Clariostar_Study	MB	Biofoundry_,_London	Linear_Dilution_Pattern_V2	0.664	0.664	0.663	0.659	0.655	0.653	0.649	0.649	0.648	0.648	0.646	0.643	0.638	0.63	0.623	0.615	0.61	0.604	0.599	0.595	0.59	0.586	0.583	0.582	0.585	0.587	0.591	0.596	0.599	0.602	0.602	0.6	0.6	0.6	0.601	0.606
B04	Sample	Dilution_40%	0.4	DMSO	Lycopene	Standard_Development	Run090	Standard_Measurement	Plate_01	Clariostar_Study	MB	Biofoundry_,_London	Linear_Dilution_Pattern_V2	0.512	0.512	0.51	0.506	0.502	0.499	0.496	0.493	0.492	0.489	0.487	0.484	0.48	0.474	0.468	0.462	0.458	0.453	0.449	0.445	0.441	0.437	0.435	0.434	0.435	0.435	0.437	0.439	0.44	0.441	0.44	0.439	0.438	0.436	0.436	0.438
B05	Sample	Dilution_20%	0.2	DMSO	Lycopene	Standard_Development	Run090	Standard_Measurement	Plate_01	Clariostar_Study	MB	Biofoundry_,_London	Linear_Dilution_Pattern_V2	0.274	0.271	0.269	0.265	0.262	0.259	0.255	0.253	0.25	0.247	0.244	0.241	0.237	0.233	0.229	0.224	0.222	0.219	0.216	0.213	0.212	0.21	0.209	0.209	0.209	0.21	0.211	0.212	0.213	0.214	0.215	0.214	0.214	0.213	0.214	0.216
B06	Sample	Dilution_100%	1.0	DMSO	Lycopene	Standard_Development	Run090	Standard_Measurement	Plate_01	Clariostar_Study	MB	Biofoundry_,_London	Linear_Dilution_Pattern_V2	1.079	1.084	1.08	1.079	1.077	1.071	1.07	1.071	1.072	1.073	1.076	1.074	1.067	1.062	1.053	1.043	1.033	1.032	1.023	1.016	1.008	1.005	1.002	1.0	1.003	1.011	1.019	1.029	1.035	1.042	1.044	1.044	1.045	1.046	1.052	1.062
B07	Sample	Dilution_80%	0.8	DMSO	Lycopene	Standard_Development	Run090	Standard_Measurement	Plate_01	Clariostar_Study	MB	Biofoundry_,_London	Linear_Dilution_Pattern_V2	0.806	0.808	0.808	0.804	0.801	0.799	0.795	0.793	0.794	0.796	0.797	0.794	0.787	0.781	0.772	0.765	0.757	0.752	0.746	0.742	0.735	0.731	0.728	0.729	0.731	0.736	0.744	0.751	0.756	0.76	0.764	0.763	0.763	0.765	0.769	0.778
B08	Sample	Dilution_60%	0.6	DMSO	Lycopene	Standard_Development	Run090	Standard_Measurement	Plate_01	Clariostar_Study	MB	Biofoundry_,_London	Linear_Dilution_Pattern_V2	0.633	0.631	0.631	0.628	0.623	0.619	0.616	0.614	0.616	0.615	0.613	0.612	0.606	0.6	0.592	0.587	0.581	0.576	0.571	0.566	0.562	0.558	0.556	0.556	0.558	0.56	0.567	0.572	0.575	0.577	0.578	0.578	0.578	0.579	0.581	0.587
B09	Sample	Dilution_40%	0.4	DMSO	Lycopene	Standard_Development	Run090	Standard_Measurement	Plate_01	Clariostar_Study	MB	Biofoundry_,_London	Linear_Dilution_Pattern_V2	0.465	0.462	0.458	0.455	0.451	0.448	0.444	0.443	0.444	0.441	0.439	0.437	0.432	0.425	0.419	0.415	0.41	0.406	0.402	0.398	0.395	0.392	0.39	0.39	0.392	0.394	0.398	0.401	0.403	0.405	0.405	0.404	0.404	0.405	0.406	0.409
B10	Sample	Dilution_20%	0.2	DMSO	Lycopene	Standard_Development	Run090	Standard_Measurement	Plate_01	Clariostar_Study	MB	Biofoundry_,_London	Linear_Dilution_Pattern_V2	0.285	0.282	0.281	0.276	0.274	0.271	0.267	0.264	0.262	0.26	0.257	0.254	0.25	0.245	0.241	0.237	0.234	0.229	0.227	0.226	0.224	0.222	0.221	0.221	0.222	0.222	0.224	0.225	0.227	0.228	0.228	0.228	0.227	0.227	0.227	0.23
B11	Blank	DMSO_Blank	NA	DMSO	NA	Standard_Development	Run090	Standard_Measurement	Plate_01	Clariostar_Study	MB	Biofoundry_,_London	Linear_Dilution_Pattern_V2	0.112	0.108	0.106	0.102	0.098	0.096	0.091	0.088	0.085	0.082	0.078	0.074	0.07	0.067	0.064	0.062	0.059	0.058	0.057	0.055	0.054	0.053	0.052	0.051	0.052	0.051	0.051	0.05	0.05	0.05	0.05	0.049	0.049	0.048	0.047	0.047
B12	Blank	DMSO_Blank	NA	DMSO	NA	Standard_Development	Run090	Standard_Measurement	Plate_01	Clariostar_Study	MB	Biofoundry_,_London	Linear_Dilution_Pattern_V2	0.111	0.107	0.104	0.1	0.096	0.093	0.089	0.087	0.084	0.08	0.076	0.072	0.069	0.066	0.062	0.06	0.059	0.056	0.056	0.054	0.053	0.052	0.051	0.051	0.051	0.05	0.05	0.049	0.049	0.049	0.049	0.048	0.048	0.047	0.046	0.045
C01	Sample	Dilution_95%	0.95	DMSO	Lycopene	Standard_Development	Run090	Standard_Measurement	Plate_01	Clariostar_Study	MB	Biofoundry_,_London	Linear_Dilution_Pattern_V2	0.962	0.963	0.965	0.96	0.954	0.956	0.951	0.951	0.952	0.955	0.958	0.955	0.948	0.939	0.933	0.923	0.913	0.909	0.902	0.896	0.89	0.883	0.881	0.883	0.887	0.892	0.898	0.907	0.913	0.919	0.92	0.92	0.919	0.921	0.925	0.936
C02	Sample	Dilution_75%	0.75	DMSO	Lycopene	Standard_Development	Run090	Standard_Measurement	Plate_01	Clariostar_Study	MB	Biofoundry_,_London	Linear_Dilution_Pattern_V2	0.793	0.792	0.791	0.789	0.783	0.78	0.776	0.776	0.779	0.779	0.776	0.773	0.768	0.761	0.751	0.746	0.737	0.732	0.728	0.72	0.716	0.709	0.707	0.706	0.708	0.712	0.718	0.723	0.728	0.729	0.73	0.729	0.727	0.728	0.731	0.737
C03	Sample	Dilution_55%	0.55	DMSO	Lycopene	Standard_Development	Run090	Standard_Measurement	Plate_01	Clariostar_Study	MB	Biofoundry_,_London	Linear_Dilution_Pattern_V2	0.655	0.655	0.654	0.652	0.648	0.644	0.64	0.639	0.639	0.638	0.637	0.635	0.627	0.62	0.615	0.608	0.602	0.597	0.591	0.587	0.582	0.579	0.575	0.573	0.574	0.575	0.579	0.582	0.583	0.585	0.584	0.582	0.58	0.58	0.58	0.583
C04	Sample	Dilution_35%	0.35	DMSO	Lycopene	Standard_Development	Run090	Standard_Measurement	Plate_01	Clariostar_Study	MB	Biofoundry_,_London	Linear_Dilution_Pattern_V2	0.477	0.476	0.474	0.471	0.467	0.463	0.46	0.457	0.456	0.455	0.452	0.448	0.443	0.437	0.431	0.427	0.421	0.417	0.415	0.41	0.406	0.404	0.401	0.399	0.399	0.4	0.401	0.402	0.403	0.403	0.401	0.399	0.398	0.397	0.396	0.398
C05	Sample	Dilution_15%	0.15	DMSO	Lycopene	Standard_Development	Run090	Standard_Measurement	Plate_01	Clariostar_Study	MB	Biofoundry_,_London	Linear_Dilution_Pattern_V2	0.302	0.299	0.297	0.294	0.291	0.287	0.283	0.281	0.279	0.275	0.272	0.27	0.266	0.262	0.257	0.253	0.251	0.247	0.244	0.242	0.24	0.238	0.236	0.235	0.235	0.234	0.234	0.234	0.233	0.233	0.232	0.23	0.229	0.227	0.227	0.226
C06	Sample	Dilution_95%	0.95	DMSO	Lycopene	Standard_Development	Run090	Standard_Measurement	Plate_01	Clariostar_Study	MB	Biofoundry_,_London	Linear_Dilution_Pattern_V2	0.908	0.912	0.911	0.907	0.904	0.902	0.897	0.898	0.899	0.899	0.901	0.901	0.896	0.888	0.878	0.868	0.862	0.857	0.851	0.843	0.837	0.833	0.831	0.832	0.836	0.841	0.85	0.861	0.869	0.873	0.876	0.876	0.877	0.879	0.885	0.896
C07	Sample	Dilution_75%	0.75	DMSO	Lycopene	Standard_Development	Run090	Standard_Measurement	Plate_01	Clariostar_Study	MB	Biofoundry_,_London	Linear_Dilution_Pattern_V2	0.843	0.844	0.844	0.841	0.836	0.833	0.831	0.829	0.833	0.832	0.832	0.828	0.824	0.816	0.807	0.799	0.793	0.787	0.782	0.774	0.769	0.764	0.761	0.759	0.761	0.763	0.768	0.773	0.776	0.778	0.777	0.777	0.776	0.774	0.776	0.782
C08	Sample	Dilution_55%	0.55	DMSO	Lycopene	Standard_Development	Run090	Standard_Measurement	Plate_01	Clariostar_Study	MB	Biofoundry_,_London	Linear_Dilution_Pattern_V2	0.653	0.652	0.65	0.648	0.643	0.64	0.636	0.635	0.636	0.634	0.632	0.63	0.624	0.619	0.612	0.604	0.599	0.595	0.589	0.583	0.578	0.575	0.572	0.571	0.572	0.573	0.576	0.58	0.581	0.583	0.582	0.582	0.58	0.579	0.579	0.583
C09	Sample	Dilution_35%	0.35	DMSO	Lycopene	Standard_Development	Run090	Standard_Measurement	Plate_01	Clariostar_Study	MB	Biofoundry_,_London	Linear_Dilution_Pattern_V2	0.422	0.419	0.416	0.411	0.409	0.405	0.401	0.4	0.398	0.395	0.393	0.391	0.386	0.38	0.374	0.369	0.364	0.361	0.357	0.354	0.351	0.348	0.347	0.346	0.348	0.349	0.351	0.354	0.355	0.357	0.357	0.356	0.355	0.356	0.357	0.359
C10	Sample	Dilution_15%	0.15	DMSO	Lycopene	Standard_Development	Run090	Standard_Measurement	Plate_01	Clariostar_Study	MB	Biofoundry_,_London	Linear_Dilution_Pattern_V2	0.237	0.234	0.231	0.228	0.223	0.22	0.216	0.214	0.211	0.208	0.205	0.202	0.198	0.193	0.188	0.186	0.183	0.18	0.177	0.175	0.175	0.172	0.171	0.172	0.172	0.172	0.173	0.174	0.174	0.176	0.176	0.175	0.175	0.175	0.175	0.177
C11	Blank	DMSO_Blank	NA	DMSO	NA	Standard_Development	Run090	Standard_Measurement	Plate_01	Clariostar_Study	MB	Biofoundry_,_London	Linear_Dilution_Pattern_V2	0.112	0.109	0.105	0.102	0.098	0.095	0.09	0.087	0.084	0.08	0.076	0.073	0.069	0.066	0.062	0.06	0.058	0.056	0.054	0.054	0.053	0.051	0.05	0.05	0.05	0.049	0.048	0.048	0.048	0.048	0.047	0.047	0.047	0.046	0.045	0.045
C12	Blank	DMSO_Blank	NA	DMSO	NA	Standard_Development	Run090	Standard_Measurement	Plate_01	Clariostar_Study	MB	Biofoundry_,_London	Linear_Dilution_Pattern_V2	0.111	0.107	0.104	0.1	0.097	0.094	0.09	0.087	0.083	0.08	0.074	0.071	0.068	0.065	0.061	0.059	0.057	0.055	0.054	0.053	0.052	0.051	0.05	0.049	0.049	0.048	0.048	0.048	0.047	0.047	0.047	0.046	0.046	0.045	0.044	0.044
D01	Sample	Dilution_95%	0.95	DMSO	Lycopene	Standard_Development	Run090	Standard_Measurement	Plate_01	Clariostar_Study	MB	Biofoundry_,_London	Linear_Dilution_Pattern_V2	1.303	1.313	1.307	1.3	1.298	1.305	1.303	1.3	1.301	1.304	1.303	1.299	1.296	1.287	1.278	1.266	1.259	1.256	1.245	1.237	1.225	1.22	1.213	1.21	1.206	1.207	1.21	1.215	1.215	1.217	1.215	1.209	1.204	1.2	1.198	1.204
D02	Sample	Dilution_75%	0.75	DMSO	Lycopene	Standard_Development	Run090	Standard_Measurement	Plate_01	Clariostar_Study	MB	Biofoundry_,_London	Linear_Dilution_Pattern_V2	0.861	0.863	0.861	0.856	0.854	0.852	0.848	0.846	0.846	0.846	0.846	0.845	0.836	0.83	0.822	0.813	0.805	0.8	0.793	0.785	0.778	0.775	0.773	0.771	0.774	0.776	0.779	0.785	0.788	0.79	0.79	0.788	0.787	0.786	0.787	0.793
D03	Sample	Dilution_55%	0.55	DMSO	Lycopene	Standard_Development	Run090	Standard_Measurement	Plate_01	Clariostar_Study	MB	Biofoundry_,_London	Linear_Dilution_Pattern_V2	0.612	0.612	0.609	0.606	0.601	0.598	0.593	0.593	0.591	0.591	0.59	0.586	0.582	0.574	0.568	0.562	0.555	0.55	0.546	0.541	0.536	0.532	0.529	0.529	0.531	0.533	0.537	0.541	0.543	0.545	0.545	0.544	0.543	0.542	0.544	0.547
D04	Sample	Dilution_35%	0.35	DMSO	Lycopene	Standard_Development	Run090	Standard_Measurement	Plate_01	Clariostar_Study	MB	Biofoundry_,_London	Linear_Dilution_Pattern_V2	0.717	0.718	0.716	0.712	0.709	0.706	0.702	0.701	0.699	0.699	0.695	0.692	0.684	0.681	0.673	0.669	0.662	0.657	0.652	0.647	0.642	0.637	0.633	0.63	0.628	0.625	0.624	0.624	0.623	0.621	0.616	0.613	0.608	0.603	0.601	0.599
D05	Sample	Dilution_15%	0.15	DMSO	Lycopene	Standard_Development	Run090	Standard_Measurement	Plate_01	Clariostar_Study	MB	Biofoundry_,_London	Linear_Dilution_Pattern_V2	0.252	0.249	0.246	0.242	0.239	0.235	0.232	0.229	0.227	0.225	0.222	0.218	0.214	0.21	0.205	0.202	0.198	0.195	0.194	0.192	0.19	0.188	0.186	0.186	0.187	0.186	0.187	0.187	0.188	0.189	0.188	0.187	0.187	0.186	0.186	0.186
D06	Sample	Dilution_95%	0.95	DMSO	Lycopene	Standard_Development	Run090	Standard_Measurement	Plate_01	Clariostar_Study	MB	Biofoundry_,_London	Linear_Dilution_Pattern_V2	0.973	0.977	0.977	0.974	0.97	0.968	0.962	0.962	0.967	0.972	0.972	0.971	0.965	0.957	0.947	0.936	0.928	0.92	0.914	0.911	0.902	0.898	0.896	0.894	0.897	0.903	0.91	0.921	0.927	0.931	0.934	0.934	0.933	0.933	0.939	0.949
D07	Sample	Dilution_75%	0.75	DMSO	Lycopene	Standard_Development	Run090	Standard_Measurement	Plate_01	Clariostar_Study	MB	Biofoundry_,_London	Linear_Dilution_Pattern_V2	0.791	0.792	0.791	0.786	0.778	0.778	0.775	0.777	0.776	0.775	0.778	0.776	0.768	0.76	0.753	0.746	0.739	0.733	0.726	0.721	0.715	0.711	0.708	0.707	0.71	0.715	0.72	0.726	0.731	0.736	0.737	0.735	0.734	0.735	0.738	0.744
D08	Sample	Dilution_55%	0.55	DMSO	Lycopene	Standard_Development	Run090	Standard_Measurement	Plate_01	Clariostar_Study	MB	Biofoundry_,_London	Linear_Dilution_Pattern_V2	0.702	0.704	0.703	0.701	0.697	0.694	0.69	0.688	0.688	0.688	0.686	0.682	0.677	0.671	0.665	0.657	0.653	0.647	0.643	0.636	0.631	0.627	0.623	0.62	0.621	0.622	0.624	0.627	0.629	0.63	0.628	0.626	0.624	0.622	0.622	0.624
D09	Sample	Dilution_35%	0.35	DMSO	Lycopene	Standard_Development	Run090	Standard_Measurement	Plate_01	Clariostar_Study	MB	Biofoundry_,_London	Linear_Dilution_Pattern_V2	0.47	0.47	0.467	0.464	0.459	0.456	0.453	0.45	0.449	0.447	0.445	0.442	0.436	0.43	0.426	0.421	0.417	0.412	0.408	0.405	0.401	0.398	0.396	0.394	0.394	0.395	0.397	0.399	0.399	0.4	0.4	0.398	0.396	0.396	0.396	0.397
D10	Sample	Dilution_15%	0.15	DMSO	Lycopene	Standard_Development	Run090	Standard_Measurement	Plate_01	Clariostar_Study	MB	Biofoundry_,_London	Linear_Dilution_Pattern_V2	0.249	0.247	0.244	0.24	0.237	0.233	0.229	0.228	0.226	0.222	0.22	0.216	0.213	0.208	0.204	0.2	0.198	0.194	0.192	0.19	0.189	0.187	0.186	0.185	0.185	0.185	0.187	0.188	0.188	0.188	0.188	0.187	0.187	0.186	0.186	0.187
D11	Blank	DMSO_Blank	NA	DMSO	NA	Standard_Development	Run090	Standard_Measurement	Plate_01	Clariostar_Study	MB	Biofoundry_,_London	Linear_Dilution_Pattern_V2	0.112	0.108	0.105	0.102	0.098	0.095	0.09	0.087	0.085	0.082	0.078	0.075	0.071	0.067	0.064	0.062	0.06	0.058	0.056	0.055	0.054	0.053	0.052	0.052	0.051	0.051	0.051	0.05	0.049	0.05	0.05	0.049	0.049	0.048	0.048	0.047
D12	Blank	DMSO_Blank	NA	DMSO	NA	Standard_Development	Run090	Standard_Measurement	Plate_01	Clariostar_Study	MB	Biofoundry_,_London	Linear_Dilution_Pattern_V2	0.111	0.107	0.104	0.1	0.096	0.093	0.089	0.087	0.083	0.08	0.075	0.072	0.068	0.065	0.062	0.06	0.058	0.056	0.054	0.053	0.052	0.051	0.05	0.05	0.05	0.049	0.049	0.048	0.048	0.048	0.047	0.046	0.047	0.046	0.045	0.045
E01	Sample	Dilution_90%	0.9	DMSO	Lycopene	Standard_Development	Run090	Standard_Measurement	Plate_01	Clariostar_Study	MB	Biofoundry_,_London	Linear_Dilution_Pattern_V2	0.946	0.949	0.948	0.945	0.942	0.938	0.935	0.933	0.935	0.94	0.939	0.938	0.93	0.921	0.914	0.906	0.898	0.89	0.884	0.878	0.872	0.866	0.864	0.864	0.866	0.871	0.878	0.886	0.892	0.897	0.897	0.896	0.895	0.898	0.901	0.91
E02	Sample	Dilution_70%	0.7	DMSO	Lycopene	Standard_Development	Run090	Standard_Measurement	Plate_01	Clariostar_Study	MB	Biofoundry_,_London	Linear_Dilution_Pattern_V2	0.996	0.998	0.996	0.996	0.99	0.988	0.985	0.986	0.987	0.985	0.981	0.981	0.974	0.964	0.958	0.951	0.943	0.936	0.929	0.92	0.913	0.907	0.901	0.897	0.898	0.897	0.898	0.9	0.901	0.902	0.898	0.895	0.892	0.888	0.885	0.888
E03	Sample	Dilution_50%	0.5	DMSO	Lycopene	Standard_Development	Run090	Standard_Measurement	Plate_01	Clariostar_Study	MB	Biofoundry_,_London	Linear_Dilution_Pattern_V2	0.632	0.631	0.628	0.626	0.621	0.619	0.615	0.613	0.614	0.612	0.609	0.608	0.602	0.594	0.588	0.582	0.575	0.571	0.566	0.561	0.557	0.552	0.548	0.547	0.548	0.55	0.55	0.553	0.554	0.555	0.554	0.552	0.551	0.548	0.548	0.55
E04	Sample	Dilution_30%	0.3	DMSO	Lycopene	Standard_Development	Run090	Standard_Measurement	Plate_01	Clariostar_Study	MB	Biofoundry_,_London	Linear_Dilution_Pattern_V2	0.467	0.465	0.462	0.46	0.455	0.452	0.447	0.447	0.445	0.443	0.441	0.437	0.431	0.426	0.421	0.417	0.412	0.408	0.405	0.401	0.398	0.393	0.391	0.391	0.39	0.389	0.391	0.392	0.391	0.392	0.39	0.388	0.386	0.385	0.384	0.383
E05	Sample	Dilution_10%	0.1	DMSO	Lycopene	Standard_Development	Run090	Standard_Measurement	Plate_01	Clariostar_Study	MB	Biofoundry_,_London	Linear_Dilution_Pattern_V2	0.193	0.19	0.187	0.184	0.18	0.177	0.173	0.17	0.168	0.165	0.162	0.159	0.154	0.151	0.147	0.144	0.141	0.138	0.137	0.135	0.134	0.132	0.131	0.131	0.132	0.131	0.131	0.132	0.132	0.132	0.133	0.132	0.132	0.131	0.131	0.131
E06	Sample	Dilution_90%	0.9	DMSO	Lycopene	Standard_Development	Run090	Standard_Measurement	Plate_01	Clariostar_Study	MB	Biofoundry_,_London	Linear_Dilution_Pattern_V2	0.958	0.962	0.959	0.956	0.954	0.951	0.949	0.948	0.95	0.949	0.952	0.952	0.945	0.934	0.925	0.92	0.911	0.904	0.898	0.893	0.885	0.879	0.876	0.875	0.878	0.883	0.888	0.896	0.9	0.903	0.906	0.904	0.904	0.904	0.907	0.916
E07	Sample	Dilution_70%	0.7	DMSO	Lycopene	Standard_Development	Run090	Standard_Measurement	Plate_01	Clariostar_Study	MB	Biofoundry_,_London	Linear_Dilution_Pattern_V2	0.8	0.801	0.8	0.798	0.794	0.791	0.787	0.787	0.788	0.79	0.79	0.786	0.779	0.773	0.765	0.758	0.753	0.746	0.741	0.735	0.728	0.722	0.719	0.719	0.72	0.721	0.725	0.731	0.733	0.735	0.735	0.734	0.731	0.731	0.732	0.738
E08	Sample	Dilution_50%	0.5	DMSO	Lycopene	Standard_Development	Run090	Standard_Measurement	Plate_01	Clariostar_Study	MB	Biofoundry_,_London	Linear_Dilution_Pattern_V2	0.675	0.676	0.676	0.673	0.669	0.667	0.664	0.661	0.66	0.66	0.659	0.655	0.65	0.644	0.638	0.631	0.625	0.62	0.615	0.609	0.605	0.599	0.596	0.594	0.594	0.594	0.595	0.597	0.598	0.598	0.596	0.593	0.59	0.588	0.587	0.589
E09	Sample	Dilution_30%	0.3	DMSO	Lycopene	Standard_Development	Run090	Standard_Measurement	Plate_01	Clariostar_Study	MB	Biofoundry_,_London	Linear_Dilution_Pattern_V2	0.433	0.432	0.429	0.426	0.422	0.419	0.416	0.413	0.412	0.41	0.407	0.405	0.4	0.394	0.389	0.385	0.38	0.376	0.373	0.37	0.366	0.363	0.361	0.359	0.36	0.361	0.362	0.363	0.365	0.365	0.365	0.363	0.361	0.361	0.361	0.362
E10	Sample	Dilution_10%	0.1	DMSO	Lycopene	Standard_Development	Run090	Standard_Measurement	Plate_01	Clariostar_Study	MB	Biofoundry_,_London	Linear_Dilution_Pattern_V2	0.223	0.22	0.217	0.213	0.209	0.206	0.202	0.199	0.197	0.194	0.191	0.188	0.183	0.179	0.176	0.173	0.171	0.168	0.165	0.163	0.162	0.16	0.159	0.159	0.158	0.158	0.159	0.158	0.158	0.158	0.158	0.157	0.157	0.155	0.155	0.155
E11	Blank	DMSO_Blank	NA	DMSO	NA	Standard_Development	Run090	Standard_Measurement	Plate_01	Clariostar_Study	MB	Biofoundry_,_London	Linear_Dilution_Pattern_V2	0.111	0.108	0.104	0.1	0.097	0.093	0.089	0.087	0.084	0.08	0.076	0.073	0.07	0.066	0.063	0.061	0.06	0.058	0.055	0.054	0.054	0.052	0.051	0.052	0.051	0.051	0.05	0.049	0.049	0.05	0.049	0.048	0.048	0.048	0.046	0.046
E12	Blank	DMSO_Blank	NA	DMSO	NA	Standard_Development	Run090	Standard_Measurement	Plate_01	Clariostar_Study	MB	Biofoundry_,_London	Linear_Dilution_Pattern_V2	0.112	0.107	0.104	0.1	0.096	0.092	0.088	0.086	0.083	0.08	0.076	0.073	0.07	0.067	0.063	0.061	0.059	0.057	0.055	0.054	0.053	0.051	0.051	0.051	0.051	0.05	0.05	0.049	0.048	0.049	0.048	0.048	0.047	0.047	0.045	0.045
F01	Sample	Dilution_90%	0.9	DMSO	Lycopene	Standard_Development	Run090	Standard_Measurement	Plate_01	Clariostar_Study	MB	Biofoundry_,_London	Linear_Dilution_Pattern_V2	0.989	0.988	0.992	0.988	0.98	0.981	0.979	0.977	0.978	0.983	0.982	0.979	0.973	0.962	0.954	0.947	0.941	0.933	0.928	0.918	0.911	0.907	0.904	0.903	0.906	0.91	0.916	0.923	0.927	0.932	0.931	0.929	0.929	0.93	0.933	0.941
F02	Sample	Dilution_70%	0.7	DMSO	Lycopene	Standard_Development	Run090	Standard_Measurement	Plate_01	Clariostar_Study	MB	Biofoundry_,_London	Linear_Dilution_Pattern_V2	0.828	0.831	0.828	0.826	0.819	0.817	0.813	0.813	0.814	0.812	0.811	0.81	0.803	0.795	0.787	0.781	0.773	0.768	0.762	0.756	0.75	0.744	0.739	0.738	0.739	0.741	0.746	0.75	0.752	0.754	0.752	0.75	0.748	0.747	0.748	0.751
F03	Sample	Dilution_50%	0.5	DMSO	Lycopene	Standard_Development	Run090	Standard_Measurement	Plate_01	Clariostar_Study	MB	Biofoundry_,_London	Linear_Dilution_Pattern_V2	0.643	0.643	0.642	0.638	0.634	0.63	0.627	0.625	0.625	0.625	0.622	0.619	0.613	0.607	0.599	0.593	0.587	0.582	0.577	0.573	0.567	0.562	0.558	0.558	0.557	0.558	0.56	0.562	0.564	0.564	0.562	0.56	0.558	0.556	0.554	0.557
F04	Sample	Dilution_30%	0.3	DMSO	Lycopene	Standard_Development	Run090	Standard_Measurement	Plate_01	Clariostar_Study	MB	Biofoundry_,_London	Linear_Dilution_Pattern_V2	0.41	0.408	0.406	0.403	0.398	0.395	0.39	0.389	0.388	0.385	0.383	0.379	0.374	0.368	0.364	0.36	0.355	0.351	0.349	0.345	0.343	0.339	0.337	0.336	0.337	0.337	0.339	0.34	0.341	0.342	0.341	0.339	0.339	0.337	0.337	0.339
F05	Sample	Dilution_10%	0.1	DMSO	Lycopene	Standard_Development	Run090	Standard_Measurement	Plate_01	Clariostar_Study	MB	Biofoundry_,_London	Linear_Dilution_Pattern_V2	0.19	0.187	0.185	0.181	0.177	0.173	0.17	0.167	0.165	0.162	0.158	0.156	0.152	0.148	0.143	0.14	0.138	0.135	0.134	0.131	0.131	0.128	0.128	0.128	0.129	0.128	0.13	0.13	0.129	0.13	0.129	0.129	0.128	0.129	0.129	0.129
F06	Sample	Dilution_90%	0.9	DMSO	Lycopene	Standard_Development	Run090	Standard_Measurement	Plate_01	Clariostar_Study	MB	Biofoundry_,_London	Linear_Dilution_Pattern_V2	0.913	0.914	0.915	0.912	0.906	0.905	0.903	0.902	0.904	0.906	0.907	0.906	0.901	0.892	0.884	0.876	0.867	0.86	0.856	0.849	0.841	0.837	0.835	0.833	0.838	0.843	0.851	0.86	0.866	0.873	0.873	0.873	0.874	0.875	0.88	0.889
F07	Sample	Dilution_70%	0.7	DMSO	Lycopene	Standard_Development	Run090	Standard_Measurement	Plate_01	Clariostar_Study	MB	Biofoundry_,_London	Linear_Dilution_Pattern_V2	0.802	0.804	0.804	0.801	0.797	0.793	0.789	0.788	0.788	0.788	0.789	0.787	0.781	0.773	0.766	0.758	0.75	0.746	0.741	0.734	0.728	0.724	0.721	0.719	0.721	0.724	0.728	0.733	0.737	0.738	0.738	0.738	0.737	0.736	0.738	0.743
F08	Sample	Dilution_50%	0.5	DMSO	Lycopene	Standard_Development	Run090	Standard_Measurement	Plate_01	Clariostar_Study	MB	Biofoundry_,_London	Linear_Dilution_Pattern_V2	0.654	0.656	0.652	0.649	0.645	0.642	0.637	0.636	0.636	0.636	0.634	0.634	0.627	0.621	0.614	0.608	0.602	0.597	0.593	0.586	0.581	0.577	0.574	0.574	0.574	0.574	0.577	0.58	0.581	0.582	0.58	0.577	0.576	0.575	0.575	0.578
F09	Sample	Dilution_30%	0.3	DMSO	Lycopene	Standard_Development	Run090	Standard_Measurement	Plate_01	Clariostar_Study	MB	Biofoundry_,_London	Linear_Dilution_Pattern_V2	0.395	0.392	0.391	0.386	0.382	0.379	0.375	0.373	0.372	0.37	0.368	0.364	0.36	0.354	0.349	0.344	0.34	0.337	0.334	0.33	0.328	0.325	0.323	0.323	0.324	0.325	0.327	0.33	0.331	0.332	0.332	0.331	0.331	0.331	0.332	0.335
F10	Sample	Dilution_10%	0.1	DMSO	Lycopene	Standard_Development	Run090	Standard_Measurement	Plate_01	Clariostar_Study	MB	Biofoundry_,_London	Linear_Dilution_Pattern_V2	0.192	0.189	0.187	0.183	0.179	0.176	0.172	0.169	0.166	0.163	0.159	0.156	0.153	0.149	0.145	0.142	0.139	0.136	0.135	0.133	0.132	0.13	0.129	0.128	0.13	0.129	0.13	0.131	0.131	0.131	0.131	0.131	0.131	0.131	0.131	0.131
F11	Blank	DMSO	NA	DMSO	NA	Standard_Development	Run090	Standard_Measurement	Plate_01	Clariostar_Study	MB	Biofoundry_,_London	Linear_Dilution_Pattern_V2	0.112	0.109	0.106	0.101	0.098	0.094	0.09	0.089	0.085	0.081	0.077	0.074	0.07	0.067	0.063	0.061	0.059	0.057	0.056	0.054	0.053	0.052	0.051	0.05	0.051	0.05	0.05	0.049	0.049	0.049	0.048	0.048	0.048	0.046	0.046	0.045
F12	Blank	DMSO	NA	DMSO	NA	Standard_Development	Run090	Standard_Measurement	Plate_01	Clariostar_Study	MB	Biofoundry_,_London	Linear_Dilution_Pattern_V2	0.114	0.109	0.107	0.103	0.1	0.096	0.092	0.088	0.085	0.081	0.077	0.074	0.07	0.066	0.063	0.061	0.059	0.057	0.055	0.053	0.053	0.051	0.051	0.05	0.051	0.05	0.049	0.049	0.048	0.048	0.048	0.047	0.048	0.046	0.046	0.045
G01	Sample	Dilution_85%	0.85	DMSO	Lycopene	Standard_Development	Run090	Standard_Measurement	Plate_01	Clariostar_Study	MB	Biofoundry_,_London	Linear_Dilution_Pattern_V2	0.902	0.908	0.904	0.902	0.896	0.894	0.891	0.889	0.892	0.895	0.893	0.89	0.886	0.876	0.867	0.86	0.853	0.847	0.841	0.834	0.828	0.822	0.819	0.819	0.822	0.825	0.831	0.837	0.842	0.848	0.849	0.847	0.847	0.847	0.849	0.857
G02	Sample	Dilution_65%	0.65	DMSO	Lycopene	Standard_Development	Run090	Standard_Measurement	Plate_01	Clariostar_Study	MB	Biofoundry_,_London	Linear_Dilution_Pattern_V2	0.705	0.704	0.703	0.7	0.696	0.692	0.688	0.687	0.686	0.688	0.687	0.686	0.679	0.672	0.664	0.659	0.652	0.647	0.64	0.635	0.629	0.625	0.622	0.622	0.625	0.627	0.632	0.636	0.64	0.641	0.642	0.643	0.642	0.641	0.642	0.648
G03	Sample	Dilution_45%	0.45	DMSO	Lycopene	Standard_Development	Run090	Standard_Measurement	Plate_01	Clariostar_Study	MB	Biofoundry_,_London	Linear_Dilution_Pattern_V2	0.576	0.577	0.576	0.571	0.568	0.566	0.563	0.56	0.56	0.559	0.556	0.554	0.549	0.541	0.535	0.53	0.525	0.52	0.516	0.512	0.509	0.504	0.501	0.5	0.5	0.501	0.503	0.506	0.506	0.506	0.506	0.504	0.502	0.501	0.501	0.503
G04	Sample	Dilution_25%	0.25	DMSO	Lycopene	Standard_Development	Run090	Standard_Measurement	Plate_01	Clariostar_Study	MB	Biofoundry_,_London	Linear_Dilution_Pattern_V2	0.331	0.329	0.326	0.322	0.318	0.315	0.311	0.309	0.306	0.305	0.302	0.3	0.294	0.289	0.285	0.281	0.277	0.273	0.271	0.269	0.266	0.264	0.262	0.262	0.263	0.264	0.266	0.268	0.269	0.27	0.27	0.269	0.269	0.268	0.269	0.271
G05	Sample	Dilution_05%	0.0499999999999999	DMSO	Lycopene	Standard_Development	Run090	Standard_Measurement	Plate_01	Clariostar_Study	MB	Biofoundry_,_London	Linear_Dilution_Pattern_V2	0.147	0.144	0.141	0.138	0.135	0.132	0.127	0.125	0.122	0.119	0.115	0.112	0.108	0.105	0.102	0.1	0.097	0.094	0.093	0.091	0.09	0.089	0.088	0.088	0.088	0.088	0.088	0.088	0.088	0.089	0.089	0.088	0.089	0.088	0.088	0.088
G06	Sample	Dilution_85%	0.85	DMSO	Lycopene	Standard_Development	Run090	Standard_Measurement	Plate_01	Clariostar_Study	MB	Biofoundry_,_London	Linear_Dilution_Pattern_V2	0.91	0.911	0.911	0.907	0.904	0.903	0.897	0.896	0.901	0.904	0.903	0.903	0.894	0.889	0.878	0.87	0.863	0.857	0.851	0.845	0.836	0.831	0.83	0.828	0.832	0.836	0.841	0.85	0.855	0.857	0.857	0.857	0.857	0.858	0.859	0.867
G07	Sample	Dilution_65%	0.65	DMSO	Lycopene	Standard_Development	Run090	Standard_Measurement	Plate_01	Clariostar_Study	MB	Biofoundry_,_London	Linear_Dilution_Pattern_V2	0.691	0.692	0.69	0.686	0.682	0.679	0.677	0.675	0.675	0.677	0.676	0.673	0.667	0.662	0.654	0.647	0.641	0.635	0.631	0.626	0.619	0.615	0.614	0.613	0.615	0.618	0.623	0.628	0.632	0.635	0.637	0.636	0.635	0.635	0.638	0.644
G08	Sample	Dilution_45%	0.45	DMSO	Lycopene	Standard_Development	Run090	Standard_Measurement	Plate_01	Clariostar_Study	MB	Biofoundry_,_London	Linear_Dilution_Pattern_V2	0.642	0.644	0.642	0.639	0.635	0.632	0.629	0.627	0.626	0.625	0.624	0.624	0.616	0.61	0.603	0.599	0.594	0.588	0.582	0.578	0.573	0.569	0.566	0.564	0.563	0.564	0.566	0.568	0.569	0.569	0.567	0.565	0.563	0.561	0.56	0.561
G09	Sample	Dilution_25%	0.25	DMSO	Lycopene	Standard_Development	Run090	Standard_Measurement	Plate_01	Clariostar_Study	MB	Biofoundry_,_London	Linear_Dilution_Pattern_V2	0.33	0.327	0.324	0.32	0.317	0.314	0.31	0.308	0.305	0.304	0.302	0.299	0.294	0.289	0.285	0.28	0.277	0.274	0.271	0.268	0.267	0.264	0.263	0.262	0.263	0.264	0.265	0.268	0.27	0.271	0.271	0.271	0.271	0.271	0.272	0.274
G10	Sample	Dilution_05%	0.0499999999999999	DMSO	Lycopene	Standard_Development	Run090	Standard_Measurement	Plate_01	Clariostar_Study	MB	Biofoundry_,_London	Linear_Dilution_Pattern_V2	0.146	0.143	0.141	0.136	0.133	0.13	0.125	0.122	0.12	0.117	0.113	0.11	0.107	0.102	0.099	0.097	0.095	0.092	0.09	0.089	0.088	0.087	0.086	0.086	0.087	0.086	0.086	0.086	0.086	0.086	0.086	0.086	0.086	0.086	0.085	0.085
G11	Blank	DMSO_Blank	NA	DMSO	NA	Standard_Development	Run090	Standard_Measurement	Plate_01	Clariostar_Study	MB	Biofoundry_,_London	Linear_Dilution_Pattern_V2	0.108	0.105	0.102	0.098	0.095	0.091	0.087	0.085	0.08	0.077	0.074	0.07	0.068	0.065	0.061	0.059	0.057	0.055	0.054	0.052	0.052	0.051	0.049	0.049	0.049	0.049	0.048	0.048	0.047	0.048	0.047	0.046	0.046	0.045	0.044	0.044
G12	Blank	DMSO_Blank	NA	DMSO	NA	Standard_Development	Run090	Standard_Measurement	Plate_01	Clariostar_Study	MB	Biofoundry_,_London	Linear_Dilution_Pattern_V2	0.11	0.106	0.103	0.099	0.096	0.093	0.089	0.086	0.084	0.079	0.075	0.072	0.069	0.065	0.062	0.06	0.058	0.057	0.054	0.053	0.052	0.052	0.051	0.05	0.051	0.049	0.05	0.05	0.049	0.048	0.048	0.048	0.048	0.047	0.046	0.046
H01	Sample	Dilution_85%	0.85	DMSO	Lycopene	Standard_Development	Run090	Standard_Measurement	Plate_01	Clariostar_Study	MB	Biofoundry_,_London	Linear_Dilution_Pattern_V2	0.908	0.912	0.909	0.904	0.899	0.894	0.89	0.891	0.89	0.892	0.893	0.891	0.883	0.875	0.864	0.856	0.848	0.843	0.837	0.829	0.822	0.818	0.815	0.814	0.816	0.82	0.825	0.833	0.837	0.842	0.843	0.842	0.841	0.842	0.844	0.851
H02	Sample	Dilution_65%	0.65	DMSO	Lycopene	Standard_Development	Run090	Standard_Measurement	Plate_01	Clariostar_Study	MB	Biofoundry_,_London	Linear_Dilution_Pattern_V2	0.703	0.704	0.702	0.698	0.694	0.691	0.687	0.686	0.686	0.686	0.686	0.683	0.676	0.668	0.661	0.653	0.649	0.643	0.638	0.631	0.626	0.623	0.62	0.619	0.621	0.623	0.627	0.632	0.636	0.638	0.638	0.637	0.635	0.635	0.637	0.642
H03	Sample	Dilution_45%	0.45	DMSO	Lycopene	Standard_Development	Run090	Standard_Measurement	Plate_01	Clariostar_Study	MB	Biofoundry_,_London	Linear_Dilution_Pattern_V2	0.509	0.508	0.506	0.502	0.498	0.495	0.492	0.489	0.488	0.487	0.485	0.481	0.475	0.471	0.465	0.46	0.455	0.45	0.445	0.442	0.438	0.434	0.433	0.432	0.434	0.434	0.438	0.442	0.443	0.444	0.444	0.444	0.443	0.443	0.444	0.446
H04	Sample	Dilution_25%	0.25	DMSO	Lycopene	Standard_Development	Run090	Standard_Measurement	Plate_01	Clariostar_Study	MB	Biofoundry_,_London	Linear_Dilution_Pattern_V2	0.32	0.318	0.315	0.311	0.308	0.304	0.3	0.298	0.296	0.293	0.291	0.287	0.283	0.278	0.273	0.268	0.265	0.261	0.259	0.257	0.254	0.252	0.251	0.251	0.252	0.252	0.255	0.257	0.257	0.259	0.259	0.259	0.259	0.259	0.259	0.261
H05	Sample	Dilution_05%	0.0499999999999999	DMSO	Lycopene	Standard_Development	Run090	Standard_Measurement	Plate_01	Clariostar_Study	MB	Biofoundry_,_London	Linear_Dilution_Pattern_V2	0.152	0.149	0.146	0.142	0.138	0.136	0.131	0.128	0.125	0.121	0.117	0.114	0.11	0.106	0.104	0.101	0.099	0.096	0.095	0.093	0.092	0.091	0.09	0.09	0.091	0.09	0.09	0.09	0.09	0.09	0.09	0.09	0.09	0.089	0.089	0.089
H06	Sample	Dilution_85%	0.85	DMSO	Lycopene	Standard_Development	Run090	Standard_Measurement	Plate_01	Clariostar_Study	MB	Biofoundry_,_London	Linear_Dilution_Pattern_V2	0.845	0.849	0.847	0.842	0.839	0.836	0.833	0.834	0.835	0.839	0.84	0.839	0.83	0.823	0.815	0.807	0.801	0.794	0.788	0.781	0.776	0.771	0.768	0.768	0.773	0.779	0.783	0.792	0.799	0.803	0.804	0.804	0.806	0.807	0.811	0.819
H07	Sample	Dilution_65%	0.65	DMSO	Lycopene	Standard_Development	Run090	Standard_Measurement	Plate_01	Clariostar_Study	MB	Biofoundry_,_London	Linear_Dilution_Pattern_V2	0.681	0.681	0.68	0.676	0.671	0.667	0.663	0.662	0.665	0.665	0.664	0.664	0.657	0.65	0.642	0.637	0.631	0.627	0.62	0.615	0.609	0.605	0.603	0.603	0.606	0.609	0.613	0.619	0.623	0.626	0.627	0.626	0.626	0.625	0.628	0.634
H08	Sample	Dilution_45%	0.45	DMSO	Lycopene	Standard_Development	Run090	Standard_Measurement	Plate_01	Clariostar_Study	MB	Biofoundry_,_London	Linear_Dilution_Pattern_V2	0.525	0.524	0.522	0.518	0.513	0.51	0.507	0.505	0.505	0.504	0.503	0.499	0.494	0.486	0.481	0.476	0.47	0.466	0.462	0.457	0.453	0.449	0.448	0.448	0.449	0.451	0.455	0.459	0.462	0.464	0.464	0.463	0.463	0.462	0.464	0.468
H09	Sample	Dilution_25%	0.25	DMSO	Lycopene	Standard_Development	Run090	Standard_Measurement	Plate_01	Clariostar_Study	MB	Biofoundry_,_London	Linear_Dilution_Pattern_V2	0.304	0.302	0.3	0.296	0.292	0.288	0.286	0.283	0.28	0.278	0.275	0.272	0.268	0.263	0.258	0.254	0.25	0.247	0.245	0.242	0.24	0.239	0.237	0.237	0.238	0.239	0.24	0.242	0.243	0.245	0.244	0.244	0.244	0.244	0.244	0.246
H10	Sample	Dilution_05%	0.0499999999999999	DMSO	Lycopene	Standard_Development	Run090	Standard_Measurement	Plate_01	Clariostar_Study	MB	Biofoundry_,_London	Linear_Dilution_Pattern_V2	0.147	0.144	0.142	0.138	0.135	0.132	0.128	0.125	0.122	0.119	0.115	0.111	0.108	0.104	0.101	0.099	0.096	0.094	0.092	0.091	0.089	0.088	0.088	0.088	0.088	0.087	0.088	0.088	0.088	0.088	0.089	0.088	0.088	0.087	0.087	0.088
H11	Blank	DMSO_Blank	NA	DMSO	NA	Standard_Development	Run090	Standard_Measurement	Plate_01	Clariostar_Study	MB	Biofoundry_,_London	Linear_Dilution_Pattern_V2	0.115	0.112	0.11	0.107	0.104	0.1	0.096	0.093	0.088	0.085	0.08	0.077	0.074	0.072	0.069	0.066	0.063	0.061	0.06	0.058	0.058	0.057	0.056	0.054	0.054	0.053	0.053	0.053	0.052	0.052	0.051	0.05	0.051	0.05	0.049	0.049
H12	Blank	DMSO_Blank	NA	DMSO	NA	Standard_Development	Run090	Standard_Measurement	Plate_01	Clariostar_Study	MB	Biofoundry_,_London	Linear_Dilution_Pattern_V2	0.11	0.106	0.104	0.1	0.097	0.093	0.089	0.086	0.082	0.078	0.074	0.071	0.067	0.064	0.061	0.058	0.056	0.054	0.052	0.052	0.051	0.05	0.049	0.049	0.049	0.048	0.047	0.047	0.046	0.046	0.046	0.045	0.045	0.045	0.044	0.044
[truncated: 122 more columns]
