# Supplementary material for: Construction of a Calibration Curve for Lycopene on a Liquid-Handling Platform—Wider Lessons for the Development of Automated Dilution Protocols
Source: ACS Synth Biol. 2024 Aug 3;13(8):2357–75. doi: 10.1021/acssynbio.4c00031 (PMC11334188; doi:10.1021/acssynbio.4c00031)
Supplement: Supplementary file 2 — sb4c00031_si_002.zip [file sb4c00031_si_002.zip › AggregatedData/Run090/Plate_01/Clariostar_Study/Clariostar_B-Measurement_07/001.csv]

Well	Content	Label	Dilution	Solvent	Solute	Project	Run	Step	Container	Study	Author	Institution	Comment	OD350	OD352	OD354	OD356	OD358	OD360	OD362	OD364	OD366	OD368	OD370	OD372	OD374	OD376	OD378	OD380	OD382	OD384	OD386	OD388	OD390	OD392	OD394	OD396	OD398	OD400	OD402	OD404	OD406	OD408	OD410	OD412	OD414	OD416	OD418	OD420
A01	Sample	Dilution_100%	1.0	DMSO	Lycopene	Standard_Development	Run090	Standard_Measurement	Plate_01	Clariostar_Study	MB	Biofoundry_,_London	Linear_Dilution_Pattern_V2	1.054	1.06	1.058	1.052	1.046	1.041	1.041	1.039	1.047	1.05	1.047	1.041	1.037	1.025	1.014	1.007	1.0	0.99	0.983	0.979	0.971	0.964	0.963	0.961	0.964	0.973	0.981	0.987	0.991	0.997	1.0	0.998	0.996	0.997	1.003	1.016
A02	Sample	Dilution_80%	0.8	DMSO	Lycopene	Standard_Development	Run090	Standard_Measurement	Plate_01	Clariostar_Study	MB	Biofoundry_,_London	Linear_Dilution_Pattern_V2	0.813	0.815	0.811	0.806	0.802	0.796	0.794	0.794	0.794	0.797	0.796	0.789	0.78	0.771	0.765	0.759	0.751	0.744	0.738	0.732	0.727	0.722	0.721	0.72	0.723	0.728	0.734	0.74	0.744	0.748	0.749	0.749	0.748	0.748	0.752	0.762
A03	Sample	Dilution_60%	0.6	DMSO	Lycopene	Standard_Development	Run090	Standard_Measurement	Plate_01	Clariostar_Study	MB	Biofoundry_,_London	Linear_Dilution_Pattern_V2	0.662	0.662	0.658	0.655	0.651	0.645	0.644	0.643	0.644	0.643	0.64	0.635	0.629	0.621	0.614	0.608	0.604	0.598	0.592	0.588	0.582	0.579	0.578	0.576	0.578	0.58	0.585	0.588	0.591	0.591	0.591	0.59	0.588	0.589	0.591	0.596
A04	Sample	Dilution_40%	0.4	DMSO	Lycopene	Standard_Development	Run090	Standard_Measurement	Plate_01	Clariostar_Study	MB	Biofoundry_,_London	Linear_Dilution_Pattern_V2	0.451	0.449	0.446	0.441	0.436	0.432	0.43	0.43	0.428	0.426	0.424	0.417	0.413	0.406	0.401	0.397	0.392	0.387	0.384	0.382	0.378	0.374	0.373	0.374	0.376	0.376	0.38	0.381	0.383	0.384	0.384	0.384	0.384	0.384	0.385	0.389
A05	Sample	Dilution_20%	0.2	DMSO	Lycopene	Standard_Development	Run090	Standard_Measurement	Plate_01	Clariostar_Study	MB	Biofoundry_,_London	Linear_Dilution_Pattern_V2	0.278	0.275	0.271	0.267	0.264	0.259	0.257	0.254	0.251	0.248	0.245	0.24	0.236	0.231	0.228	0.226	0.221	0.218	0.216	0.214	0.212	0.21	0.21	0.21	0.211	0.211	0.213	0.214	0.215	0.215	0.215	0.215	0.216	0.215	0.217	0.219
A06	Sample	Dilution_100%	1.0	DMSO	Lycopene	Standard_Development	Run090	Standard_Measurement	Plate_01	Clariostar_Study	MB	Biofoundry_,_London	Linear_Dilution_Pattern_V2	0.956	0.96	0.958	0.953	0.947	0.944	0.942	0.943	0.946	0.951	0.953	0.946	0.94	0.929	0.921	0.913	0.904	0.897	0.891	0.889	0.883	0.878	0.876	0.877	0.884	0.892	0.903	0.91	0.918	0.923	0.926	0.93	0.932	0.935	0.942	0.959
A07	Sample	Dilution_80%	0.8	DMSO	Lycopene	Standard_Development	Run090	Standard_Measurement	Plate_01	Clariostar_Study	MB	Biofoundry_,_London	Linear_Dilution_Pattern_V2	0.818	0.82	0.816	0.81	0.807	0.803	0.801	0.803	0.804	0.806	0.806	0.8	0.794	0.786	0.779	0.771	0.765	0.759	0.752	0.748	0.741	0.736	0.734	0.734	0.737	0.742	0.749	0.754	0.76	0.763	0.762	0.763	0.761	0.764	0.769	0.779
A08	Sample	Dilution_60%	0.6	DMSO	Lycopene	Standard_Development	Run090	Standard_Measurement	Plate_01	Clariostar_Study	MB	Biofoundry_,_London	Linear_Dilution_Pattern_V2	0.652	0.652	0.648	0.644	0.64	0.634	0.633	0.633	0.632	0.633	0.63	0.625	0.62	0.612	0.605	0.599	0.593	0.587	0.581	0.578	0.574	0.57	0.567	0.567	0.57	0.573	0.577	0.58	0.583	0.584	0.584	0.584	0.583	0.583	0.586	0.592
A09	Sample	Dilution_40%	0.4	DMSO	Lycopene	Standard_Development	Run090	Standard_Measurement	Plate_01	Clariostar_Study	MB	Biofoundry_,_London	Linear_Dilution_Pattern_V2	0.445	0.442	0.44	0.436	0.432	0.427	0.425	0.424	0.424	0.422	0.418	0.415	0.409	0.402	0.398	0.393	0.388	0.384	0.38	0.377	0.374	0.372	0.371	0.371	0.373	0.375	0.378	0.38	0.382	0.384	0.383	0.383	0.382	0.383	0.385	0.389
A10	Sample	Dilution_20%	0.2	DMSO	Lycopene	Standard_Development	Run090	Standard_Measurement	Plate_01	Clariostar_Study	MB	Biofoundry_,_London	Linear_Dilution_Pattern_V2	0.274	0.271	0.266	0.262	0.259	0.254	0.252	0.251	0.248	0.245	0.241	0.237	0.234	0.228	0.225	0.223	0.218	0.216	0.214	0.211	0.209	0.208	0.207	0.208	0.209	0.21	0.211	0.212	0.214	0.213	0.213	0.214	0.215	0.214	0.215	0.217
A11	Blank	DMSO_Blank	NA	DMSO	NA	Standard_Development	Run090	Standard_Measurement	Plate_01	Clariostar_Study	MB	Biofoundry_,_London	Linear_Dilution_Pattern_V2	0.104	0.101	0.097	0.093	0.091	0.087	0.085	0.083	0.079	0.075	0.071	0.068	0.064	0.06	0.058	0.057	0.054	0.052	0.051	0.05	0.049	0.048	0.048	0.048	0.048	0.047	0.047	0.046	0.046	0.046	0.045	0.045	0.045	0.044	0.044	0.043
A12	Blank	DMSO_Blank	NA	DMSO	NA	Standard_Development	Run090	Standard_Measurement	Plate_01	Clariostar_Study	MB	Biofoundry_,_London	Linear_Dilution_Pattern_V2	0.104	0.101	0.096	0.094	0.091	0.087	0.084	0.082	0.078	0.073	0.07	0.065	0.062	0.058	0.056	0.055	0.052	0.051	0.05	0.049	0.047	0.046	0.046	0.046	0.047	0.045	0.045	0.044	0.044	0.044	0.044	0.043	0.044	0.043	0.043	0.042
B01	Sample	Dilution_100%	1.0	DMSO	Lycopene	Standard_Development	Run090	Standard_Measurement	Plate_01	Clariostar_Study	MB	Biofoundry_,_London	Linear_Dilution_Pattern_V2	1.007	1.01	1.003	0.998	0.991	0.988	0.988	0.987	0.992	0.995	0.997	0.988	0.985	0.972	0.964	0.958	0.949	0.941	0.935	0.931	0.923	0.92	0.917	0.918	0.923	0.931	0.942	0.95	0.955	0.961	0.963	0.964	0.966	0.966	0.974	0.988
B02	Sample	Dilution_80%	0.8	DMSO	Lycopene	Standard_Development	Run090	Standard_Measurement	Plate_01	Clariostar_Study	MB	Biofoundry_,_London	Linear_Dilution_Pattern_V2	0.842	0.848	0.844	0.838	0.834	0.831	0.828	0.83	0.83	0.833	0.832	0.825	0.82	0.811	0.803	0.799	0.792	0.787	0.777	0.772	0.766	0.763	0.76	0.76	0.763	0.767	0.774	0.778	0.782	0.785	0.785	0.784	0.783	0.782	0.786	0.796
B03	Sample	Dilution_60%	0.6	DMSO	Lycopene	Standard_Development	Run090	Standard_Measurement	Plate_01	Clariostar_Study	MB	Biofoundry_,_London	Linear_Dilution_Pattern_V2	1.231	1.238	1.234	1.23	1.224	1.219	1.216	1.215	1.219	1.217	1.218	1.207	1.205	1.191	1.183	1.179	1.173	1.167	1.156	1.151	1.14	1.134	1.126	1.116	1.113	1.112	1.108	1.101	1.096	1.089	1.083	1.074	1.066	1.055	1.047	1.046
B04	Sample	Dilution_40%	0.4	DMSO	Lycopene	Standard_Development	Run090	Standard_Measurement	Plate_01	Clariostar_Study	MB	Biofoundry_,_London	Linear_Dilution_Pattern_V2	0.491	0.491	0.488	0.483	0.48	0.475	0.474	0.472	0.47	0.468	0.466	0.461	0.455	0.45	0.445	0.44	0.434	0.431	0.428	0.424	0.419	0.416	0.415	0.414	0.414	0.416	0.417	0.419	0.42	0.42	0.419	0.418	0.418	0.417	0.418	0.421
B05	Sample	Dilution_20%	0.2	DMSO	Lycopene	Standard_Development	Run090	Standard_Measurement	Plate_01	Clariostar_Study	MB	Biofoundry_,_London	Linear_Dilution_Pattern_V2	0.274	0.272	0.269	0.265	0.261	0.257	0.256	0.254	0.251	0.248	0.245	0.24	0.237	0.232	0.228	0.226	0.222	0.219	0.217	0.215	0.212	0.211	0.212	0.212	0.212	0.212	0.214	0.215	0.216	0.216	0.217	0.217	0.216	0.216	0.217	0.22
B06	Sample	Dilution_100%	1.0	DMSO	Lycopene	Standard_Development	Run090	Standard_Measurement	Plate_01	Clariostar_Study	MB	Biofoundry_,_London	Linear_Dilution_Pattern_V2	0.968	0.972	0.972	0.966	0.959	0.957	0.957	0.958	0.962	0.969	0.97	0.962	0.958	0.949	0.938	0.932	0.924	0.919	0.911	0.904	0.9	0.896	0.895	0.893	0.9	0.906	0.918	0.926	0.934	0.939	0.942	0.943	0.944	0.947	0.955	0.971
B07	Sample	Dilution_80%	0.8	DMSO	Lycopene	Standard_Development	Run090	Standard_Measurement	Plate_01	Clariostar_Study	MB	Biofoundry_,_London	Linear_Dilution_Pattern_V2	0.809	0.812	0.809	0.805	0.801	0.797	0.796	0.796	0.799	0.8	0.802	0.795	0.79	0.779	0.771	0.766	0.76	0.753	0.747	0.743	0.737	0.732	0.73	0.729	0.735	0.739	0.745	0.752	0.756	0.758	0.759	0.761	0.76	0.761	0.765	0.776
B08	Sample	Dilution_60%	0.6	DMSO	Lycopene	Standard_Development	Run090	Standard_Measurement	Plate_01	Clariostar_Study	MB	Biofoundry_,_London	Linear_Dilution_Pattern_V2	0.643	0.642	0.638	0.633	0.63	0.625	0.624	0.622	0.622	0.624	0.623	0.619	0.613	0.605	0.598	0.593	0.586	0.581	0.575	0.572	0.567	0.564	0.562	0.561	0.563	0.567	0.572	0.576	0.579	0.58	0.58	0.58	0.58	0.58	0.582	0.588
B09	Sample	Dilution_40%	0.4	DMSO	Lycopene	Standard_Development	Run090	Standard_Measurement	Plate_01	Clariostar_Study	MB	Biofoundry_,_London	Linear_Dilution_Pattern_V2	0.452	0.451	0.447	0.443	0.438	0.434	0.432	0.432	0.431	0.429	0.427	0.422	0.418	0.412	0.406	0.402	0.397	0.394	0.389	0.385	0.382	0.38	0.379	0.379	0.381	0.382	0.385	0.387	0.389	0.391	0.39	0.39	0.391	0.391	0.392	0.396
B10	Sample	Dilution_20%	0.2	DMSO	Lycopene	Standard_Development	Run090	Standard_Measurement	Plate_01	Clariostar_Study	MB	Biofoundry_,_London	Linear_Dilution_Pattern_V2	0.275	0.272	0.269	0.266	0.263	0.258	0.256	0.254	0.252	0.249	0.246	0.241	0.238	0.233	0.23	0.227	0.222	0.221	0.219	0.216	0.215	0.213	0.213	0.213	0.214	0.214	0.216	0.217	0.218	0.218	0.218	0.218	0.218	0.218	0.219	0.222
B11	Blank	DMSO_Blank	NA	DMSO	NA	Standard_Development	Run090	Standard_Measurement	Plate_01	Clariostar_Study	MB	Biofoundry_,_London	Linear_Dilution_Pattern_V2	0.104	0.102	0.098	0.094	0.091	0.088	0.085	0.083	0.079	0.075	0.071	0.068	0.065	0.061	0.059	0.058	0.055	0.053	0.052	0.051	0.05	0.049	0.049	0.048	0.048	0.048	0.048	0.047	0.047	0.046	0.045	0.045	0.046	0.045	0.045	0.044
B12	Blank	DMSO_Blank	NA	DMSO	NA	Standard_Development	Run090	Standard_Measurement	Plate_01	Clariostar_Study	MB	Biofoundry_,_London	Linear_Dilution_Pattern_V2	0.101	0.098	0.094	0.091	0.087	0.084	0.081	0.079	0.075	0.071	0.066	0.062	0.06	0.057	0.055	0.052	0.05	0.049	0.047	0.046	0.046	0.045	0.045	0.045	0.045	0.044	0.044	0.043	0.044	0.043	0.043	0.043	0.043	0.042	0.042	0.042
C01	Sample	Dilution_95%	0.95	DMSO	Lycopene	Standard_Development	Run090	Standard_Measurement	Plate_01	Clariostar_Study	MB	Biofoundry_,_London	Linear_Dilution_Pattern_V2	1.004	1.011	1.006	1.003	1.0	0.993	0.993	0.993	0.999	1.002	1.002	0.994	0.991	0.981	0.968	0.962	0.955	0.949	0.939	0.935	0.926	0.924	0.919	0.918	0.921	0.929	0.936	0.942	0.946	0.95	0.948	0.946	0.947	0.946	0.952	0.963
C02	Sample	Dilution_75%	0.75	DMSO	Lycopene	Standard_Development	Run090	Standard_Measurement	Plate_01	Clariostar_Study	MB	Biofoundry_,_London	Linear_Dilution_Pattern_V2	0.826	0.829	0.823	0.821	0.814	0.811	0.809	0.809	0.809	0.811	0.809	0.803	0.797	0.787	0.78	0.775	0.767	0.761	0.753	0.748	0.741	0.738	0.735	0.734	0.735	0.739	0.744	0.748	0.751	0.753	0.751	0.75	0.748	0.748	0.75	0.758
C03	Sample	Dilution_55%	0.55	DMSO	Lycopene	Standard_Development	Run090	Standard_Measurement	Plate_01	Clariostar_Study	MB	Biofoundry_,_London	Linear_Dilution_Pattern_V2	0.695	0.696	0.692	0.688	0.685	0.68	0.676	0.676	0.676	0.676	0.673	0.668	0.663	0.653	0.647	0.641	0.636	0.629	0.624	0.62	0.614	0.61	0.607	0.604	0.604	0.607	0.608	0.608	0.61	0.61	0.608	0.605	0.602	0.601	0.601	0.603
C04	Sample	Dilution_35%	0.35	DMSO	Lycopene	Standard_Development	Run090	Standard_Measurement	Plate_01	Clariostar_Study	MB	Biofoundry_,_London	Linear_Dilution_Pattern_V2	0.478	0.477	0.474	0.469	0.466	0.461	0.46	0.458	0.457	0.455	0.451	0.447	0.443	0.436	0.431	0.427	0.422	0.418	0.414	0.41	0.406	0.403	0.402	0.4	0.4	0.402	0.402	0.402	0.402	0.403	0.401	0.4	0.397	0.396	0.396	0.398
C05	Sample	Dilution_15%	0.15	DMSO	Lycopene	Standard_Development	Run090	Standard_Measurement	Plate_01	Clariostar_Study	MB	Biofoundry_,_London	Linear_Dilution_Pattern_V2	0.305	0.304	0.3	0.296	0.292	0.288	0.286	0.284	0.282	0.279	0.276	0.272	0.268	0.263	0.259	0.257	0.254	0.25	0.248	0.246	0.244	0.242	0.241	0.24	0.24	0.239	0.238	0.237	0.237	0.236	0.236	0.234	0.233	0.231	0.23	0.23
C06	Sample	Dilution_95%	0.95	DMSO	Lycopene	Standard_Development	Run090	Standard_Measurement	Plate_01	Clariostar_Study	MB	Biofoundry_,_London	Linear_Dilution_Pattern_V2	0.921	0.923	0.92	0.912	0.909	0.906	0.906	0.907	0.91	0.914	0.919	0.91	0.903	0.891	0.882	0.877	0.871	0.865	0.857	0.851	0.846	0.841	0.839	0.84	0.845	0.852	0.861	0.87	0.876	0.88	0.881	0.881	0.882	0.885	0.892	0.906
C07	Sample	Dilution_75%	0.75	DMSO	Lycopene	Standard_Development	Run090	Standard_Measurement	Plate_01	Clariostar_Study	MB	Biofoundry_,_London	Linear_Dilution_Pattern_V2	0.785	0.789	0.785	0.78	0.775	0.771	0.768	0.768	0.77	0.772	0.772	0.767	0.761	0.75	0.742	0.737	0.73	0.721	0.716	0.713	0.707	0.703	0.703	0.699	0.702	0.707	0.712	0.717	0.721	0.723	0.724	0.722	0.721	0.722	0.725	0.734
C08	Sample	Dilution_55%	0.55	DMSO	Lycopene	Standard_Development	Run090	Standard_Measurement	Plate_01	Clariostar_Study	MB	Biofoundry_,_London	Linear_Dilution_Pattern_V2	0.604	0.605	0.602	0.596	0.592	0.587	0.585	0.586	0.585	0.583	0.583	0.578	0.572	0.563	0.557	0.552	0.547	0.543	0.538	0.534	0.529	0.526	0.524	0.522	0.525	0.527	0.533	0.534	0.537	0.537	0.538	0.537	0.536	0.535	0.537	0.541
C09	Sample	Dilution_35%	0.35	DMSO	Lycopene	Standard_Development	Run090	Standard_Measurement	Plate_01	Clariostar_Study	MB	Biofoundry_,_London	Linear_Dilution_Pattern_V2	0.406	0.405	0.4	0.396	0.392	0.388	0.385	0.383	0.382	0.381	0.378	0.372	0.369	0.362	0.357	0.353	0.349	0.345	0.341	0.339	0.335	0.333	0.332	0.332	0.333	0.335	0.338	0.339	0.341	0.343	0.343	0.342	0.342	0.342	0.343	0.346
C10	Sample	Dilution_15%	0.15	DMSO	Lycopene	Standard_Development	Run090	Standard_Measurement	Plate_01	Clariostar_Study	MB	Biofoundry_,_London	Linear_Dilution_Pattern_V2	0.225	0.222	0.218	0.215	0.211	0.207	0.204	0.202	0.2	0.197	0.194	0.189	0.185	0.181	0.178	0.175	0.172	0.169	0.167	0.166	0.164	0.162	0.162	0.163	0.164	0.165	0.165	0.166	0.167	0.167	0.167	0.167	0.167	0.168	0.169	0.17
C11	Blank	DMSO_Blank	NA	DMSO	NA	Standard_Development	Run090	Standard_Measurement	Plate_01	Clariostar_Study	MB	Biofoundry_,_London	Linear_Dilution_Pattern_V2	0.103	0.099	0.095	0.091	0.087	0.085	0.082	0.08	0.076	0.072	0.066	0.063	0.06	0.056	0.054	0.052	0.049	0.048	0.047	0.046	0.045	0.044	0.045	0.044	0.044	0.044	0.043	0.042	0.043	0.042	0.042	0.042	0.042	0.042	0.042	0.041
C12	Blank	DMSO_Blank	NA	DMSO	NA	Standard_Development	Run090	Standard_Measurement	Plate_01	Clariostar_Study	MB	Biofoundry_,_London	Linear_Dilution_Pattern_V2	0.102	0.098	0.095	0.09	0.087	0.083	0.08	0.078	0.074	0.07	0.066	0.062	0.059	0.055	0.053	0.051	0.049	0.048	0.047	0.045	0.044	0.044	0.044	0.044	0.044	0.043	0.043	0.042	0.042	0.042	0.042	0.042	0.042	0.042	0.041	0.041
D01	Sample	Dilution_95%	0.95	DMSO	Lycopene	Standard_Development	Run090	Standard_Measurement	Plate_01	Clariostar_Study	MB	Biofoundry_,_London	Linear_Dilution_Pattern_V2	1.024	1.03	1.027	1.022	1.02	1.015	1.014	1.014	1.018	1.022	1.024	1.016	1.008	0.995	0.987	0.982	0.974	0.967	0.959	0.954	0.946	0.938	0.935	0.934	0.939	0.943	0.954	0.959	0.963	0.967	0.968	0.965	0.962	0.964	0.969	0.979
D02	Sample	Dilution_75%	0.75	DMSO	Lycopene	Standard_Development	Run090	Standard_Measurement	Plate_01	Clariostar_Study	MB	Biofoundry_,_London	Linear_Dilution_Pattern_V2	0.817	0.822	0.817	0.812	0.806	0.801	0.798	0.799	0.802	0.804	0.803	0.793	0.788	0.78	0.771	0.766	0.758	0.754	0.747	0.742	0.735	0.731	0.729	0.726	0.731	0.733	0.737	0.741	0.745	0.746	0.748	0.744	0.744	0.744	0.747	0.755
D03	Sample	Dilution_55%	0.55	DMSO	Lycopene	Standard_Development	Run090	Standard_Measurement	Plate_01	Clariostar_Study	MB	Biofoundry_,_London	Linear_Dilution_Pattern_V2	0.618	0.618	0.615	0.609	0.604	0.602	0.6	0.599	0.598	0.597	0.597	0.591	0.584	0.577	0.57	0.566	0.557	0.553	0.549	0.546	0.54	0.536	0.533	0.533	0.535	0.538	0.54	0.543	0.546	0.547	0.545	0.544	0.544	0.542	0.545	0.549
D04	Sample	Dilution_35%	0.35	DMSO	Lycopene	Standard_Development	Run090	Standard_Measurement	Plate_01	Clariostar_Study	MB	Biofoundry_,_London	Linear_Dilution_Pattern_V2	0.548	0.547	0.545	0.541	0.538	0.533	0.532	0.531	0.53	0.527	0.525	0.519	0.514	0.508	0.503	0.499	0.496	0.49	0.486	0.483	0.477	0.473	0.47	0.469	0.468	0.468	0.468	0.467	0.467	0.465	0.463	0.46	0.457	0.455	0.455	0.455
D05	Sample	Dilution_15%	0.15	DMSO	Lycopene	Standard_Development	Run090	Standard_Measurement	Plate_01	Clariostar_Study	MB	Biofoundry_,_London	Linear_Dilution_Pattern_V2	0.25	0.248	0.244	0.241	0.237	0.233	0.231	0.229	0.227	0.224	0.22	0.216	0.212	0.207	0.204	0.201	0.197	0.195	0.193	0.191	0.189	0.188	0.187	0.187	0.188	0.188	0.188	0.188	0.189	0.19	0.189	0.188	0.188	0.188	0.188	0.189
D06	Sample	Dilution_95%	0.95	DMSO	Lycopene	Standard_Development	Run090	Standard_Measurement	Plate_01	Clariostar_Study	MB	Biofoundry_,_London	Linear_Dilution_Pattern_V2	1.006	1.01	1.007	1.001	0.996	0.992	0.99	0.991	0.997	1.001	1.007	0.998	0.989	0.979	0.966	0.963	0.956	0.947	0.938	0.937	0.93	0.923	0.92	0.918	0.922	0.928	0.938	0.943	0.948	0.951	0.951	0.952	0.95	0.952	0.956	0.969
D07	Sample	Dilution_75%	0.75	DMSO	Lycopene	Standard_Development	Run090	Standard_Measurement	Plate_01	Clariostar_Study	MB	Biofoundry_,_London	Linear_Dilution_Pattern_V2	0.818	0.82	0.817	0.813	0.81	0.804	0.802	0.804	0.804	0.804	0.804	0.799	0.794	0.786	0.778	0.771	0.765	0.756	0.75	0.746	0.74	0.734	0.732	0.729	0.734	0.736	0.741	0.747	0.751	0.753	0.752	0.75	0.75	0.749	0.753	0.761
D08	Sample	Dilution_55%	0.55	DMSO	Lycopene	Standard_Development	Run090	Standard_Measurement	Plate_01	Clariostar_Study	MB	Biofoundry_,_London	Linear_Dilution_Pattern_V2	0.687	0.689	0.686	0.681	0.677	0.674	0.672	0.671	0.673	0.671	0.668	0.665	0.659	0.652	0.643	0.639	0.633	0.628	0.622	0.618	0.612	0.607	0.604	0.603	0.604	0.605	0.607	0.609	0.61	0.61	0.608	0.605	0.603	0.602	0.601	0.605
D09	Sample	Dilution_35%	0.35	DMSO	Lycopene	Standard_Development	Run090	Standard_Measurement	Plate_01	Clariostar_Study	MB	Biofoundry_,_London	Linear_Dilution_Pattern_V2	0.508	0.508	0.505	0.501	0.498	0.494	0.491	0.49	0.489	0.486	0.483	0.479	0.474	0.468	0.461	0.458	0.453	0.449	0.446	0.443	0.438	0.433	0.431	0.429	0.43	0.43	0.431	0.43	0.431	0.43	0.427	0.425	0.424	0.421	0.421	0.422
D10	Sample	Dilution_15%	0.15	DMSO	Lycopene	Standard_Development	Run090	Standard_Measurement	Plate_01	Clariostar_Study	MB	Biofoundry_,_London	Linear_Dilution_Pattern_V2	0.256	0.255	0.25	0.247	0.244	0.239	0.237	0.235	0.234	0.23	0.227	0.223	0.22	0.214	0.211	0.209	0.206	0.203	0.201	0.199	0.196	0.195	0.195	0.195	0.194	0.195	0.196	0.194	0.196	0.195	0.195	0.194	0.193	0.192	0.193	0.194
D11	Blank	DMSO_Blank	NA	DMSO	NA	Standard_Development	Run090	Standard_Measurement	Plate_01	Clariostar_Study	MB	Biofoundry_,_London	Linear_Dilution_Pattern_V2	0.113	0.11	0.105	0.102	0.099	0.095	0.092	0.09	0.088	0.083	0.079	0.075	0.073	0.069	0.066	0.065	0.063	0.061	0.06	0.059	0.058	0.057	0.057	0.057	0.057	0.056	0.056	0.054	0.054	0.054	0.054	0.054	0.054	0.053	0.052	0.051
D12	Blank	DMSO_Blank	NA	DMSO	NA	Standard_Development	Run090	Standard_Measurement	Plate_01	Clariostar_Study	MB	Biofoundry_,_London	Linear_Dilution_Pattern_V2	0.096	0.092	0.09	0.086	0.082	0.078	0.076	0.074	0.071	0.066	0.062	0.059	0.055	0.051	0.05	0.049	0.046	0.044	0.043	0.043	0.041	0.041	0.041	0.041	0.041	0.04	0.04	0.039	0.04	0.04	0.039	0.04	0.04	0.039	0.039	0.038
E01	Sample	Dilution_90%	0.9	DMSO	Lycopene	Standard_Development	Run090	Standard_Measurement	Plate_01	Clariostar_Study	MB	Biofoundry_,_London	Linear_Dilution_Pattern_V2	1.0	1.008	1.001	0.996	0.99	0.986	0.983	0.984	0.988	0.992	0.993	0.983	0.979	0.971	0.96	0.956	0.947	0.939	0.929	0.924	0.918	0.913	0.909	0.905	0.908	0.913	0.92	0.924	0.928	0.932	0.931	0.928	0.926	0.926	0.929	0.938
E02	Sample	Dilution_70%	0.7	DMSO	Lycopene	Standard_Development	Run090	Standard_Measurement	Plate_01	Clariostar_Study	MB	Biofoundry_,_London	Linear_Dilution_Pattern_V2	0.842	0.845	0.841	0.837	0.832	0.831	0.829	0.827	0.828	0.829	0.827	0.82	0.815	0.806	0.796	0.791	0.788	0.782	0.772	0.768	0.761	0.755	0.751	0.749	0.75	0.753	0.756	0.759	0.761	0.761	0.76	0.756	0.755	0.753	0.753	0.759
E03	Sample	Dilution_50%	0.5	DMSO	Lycopene	Standard_Development	Run090	Standard_Measurement	Plate_01	Clariostar_Study	MB	Biofoundry_,_London	Linear_Dilution_Pattern_V2	0.658	0.659	0.656	0.65	0.645	0.642	0.64	0.638	0.638	0.636	0.635	0.629	0.624	0.616	0.609	0.605	0.6	0.595	0.589	0.585	0.579	0.574	0.571	0.57	0.57	0.573	0.574	0.575	0.575	0.574	0.573	0.569	0.567	0.565	0.564	0.567
E04	Sample	Dilution_30%	0.3	DMSO	Lycopene	Standard_Development	Run090	Standard_Measurement	Plate_01	Clariostar_Study	MB	Biofoundry_,_London	Linear_Dilution_Pattern_V2	0.514	0.513	0.51	0.505	0.502	0.499	0.496	0.496	0.494	0.491	0.489	0.483	0.479	0.472	0.468	0.465	0.46	0.455	0.451	0.448	0.444	0.44	0.437	0.436	0.435	0.434	0.433	0.431	0.431	0.429	0.426	0.423	0.42	0.418	0.416	0.416
E05	Sample	Dilution_10%	0.1	DMSO	Lycopene	Standard_Development	Run090	Standard_Measurement	Plate_01	Clariostar_Study	MB	Biofoundry_,_London	Linear_Dilution_Pattern_V2	0.195	0.193	0.189	0.185	0.182	0.178	0.175	0.174	0.172	0.168	0.165	0.161	0.158	0.153	0.149	0.148	0.144	0.142	0.14	0.139	0.137	0.136	0.136	0.136	0.137	0.137	0.137	0.136	0.137	0.137	0.137	0.137	0.137	0.136	0.137	0.138
E06	Sample	Dilution_90%	0.9	DMSO	Lycopene	Standard_Development	Run090	Standard_Measurement	Plate_01	Clariostar_Study	MB	Biofoundry_,_London	Linear_Dilution_Pattern_V2	0.97	0.974	0.97	0.964	0.961	0.956	0.957	0.958	0.96	0.962	0.966	0.959	0.952	0.944	0.934	0.928	0.916	0.912	0.903	0.898	0.893	0.89	0.886	0.882	0.884	0.888	0.896	0.903	0.904	0.909	0.908	0.905	0.906	0.905	0.909	0.919
E07	Sample	Dilution_70%	0.7	DMSO	Lycopene	Standard_Development	Run090	Standard_Measurement	Plate_01	Clariostar_Study	MB	Biofoundry_,_London	Linear_Dilution_Pattern_V2	0.807	0.808	0.807	0.801	0.796	0.794	0.793	0.792	0.793	0.794	0.793	0.786	0.783	0.774	0.766	0.76	0.754	0.748	0.741	0.735	0.729	0.724	0.721	0.719	0.722	0.724	0.728	0.731	0.733	0.735	0.733	0.732	0.73	0.729	0.731	0.737
E08	Sample	Dilution_50%	0.5	DMSO	Lycopene	Standard_Development	Run090	Standard_Measurement	Plate_01	Clariostar_Study	MB	Biofoundry_,_London	Linear_Dilution_Pattern_V2	0.689	0.69	0.688	0.683	0.677	0.675	0.672	0.672	0.671	0.672	0.67	0.664	0.659	0.652	0.644	0.64	0.633	0.628	0.624	0.619	0.613	0.609	0.605	0.603	0.603	0.603	0.604	0.603	0.604	0.602	0.599	0.597	0.594	0.59	0.589	0.591
E09	Sample	Dilution_30%	0.3	DMSO	Lycopene	Standard_Development	Run090	Standard_Measurement	Plate_01	Clariostar_Study	MB	Biofoundry_,_London	Linear_Dilution_Pattern_V2	0.413	0.413	0.409	0.405	0.401	0.397	0.395	0.393	0.392	0.39	0.388	0.384	0.379	0.373	0.369	0.365	0.36	0.355	0.352	0.35	0.346	0.344	0.343	0.342	0.343	0.343	0.344	0.344	0.346	0.346	0.344	0.343	0.342	0.341	0.341	0.343
E10	Sample	Dilution_10%	0.1	DMSO	Lycopene	Standard_Development	Run090	Standard_Measurement	Plate_01	Clariostar_Study	MB	Biofoundry_,_London	Linear_Dilution_Pattern_V2	0.214	0.211	0.207	0.204	0.201	0.196	0.194	0.192	0.19	0.186	0.182	0.18	0.176	0.171	0.168	0.166	0.162	0.161	0.159	0.157	0.155	0.154	0.153	0.154	0.154	0.153	0.153	0.152	0.153	0.153	0.152	0.152	0.152	0.151	0.151	0.151
E11	Blank	DMSO_Blank	NA	DMSO	NA	Standard_Development	Run090	Standard_Measurement	Plate_01	Clariostar_Study	MB	Biofoundry_,_London	Linear_Dilution_Pattern_V2	0.1	0.096	0.092	0.089	0.086	0.082	0.08	0.077	0.074	0.069	0.065	0.061	0.059	0.056	0.053	0.051	0.049	0.047	0.046	0.046	0.045	0.044	0.045	0.045	0.045	0.044	0.043	0.042	0.043	0.043	0.043	0.043	0.043	0.043	0.042	0.041
E12	Blank	DMSO_Blank	NA	DMSO	NA	Standard_Development	Run090	Standard_Measurement	Plate_01	Clariostar_Study	MB	Biofoundry_,_London	Linear_Dilution_Pattern_V2	0.099	0.095	0.091	0.088	0.085	0.081	0.078	0.076	0.072	0.068	0.064	0.061	0.058	0.054	0.052	0.051	0.048	0.047	0.045	0.045	0.044	0.042	0.043	0.043	0.043	0.043	0.042	0.041	0.042	0.042	0.041	0.042	0.042	0.041	0.041	0.04
F01	Sample	Dilution_90%	0.9	DMSO	Lycopene	Standard_Development	Run090	Standard_Measurement	Plate_01	Clariostar_Study	MB	Biofoundry_,_London	Linear_Dilution_Pattern_V2	1.008	1.012	1.009	1.007	1.004	0.999	1.0	0.999	1.001	1.005	1.007	1.001	0.991	0.981	0.968	0.962	0.958	0.95	0.942	0.935	0.928	0.923	0.919	0.917	0.92	0.924	0.93	0.934	0.936	0.939	0.94	0.936	0.934	0.934	0.936	0.945
F02	Sample	Dilution_70%	0.7	DMSO	Lycopene	Standard_Development	Run090	Standard_Measurement	Plate_01	Clariostar_Study	MB	Biofoundry_,_London	Linear_Dilution_Pattern_V2	0.862	0.865	0.861	0.858	0.857	0.851	0.848	0.846	0.851	0.851	0.849	0.843	0.837	0.827	0.819	0.812	0.806	0.798	0.79	0.786	0.78	0.774	0.768	0.766	0.768	0.77	0.775	0.774	0.776	0.776	0.776	0.771	0.769	0.765	0.767	0.771
F03	Sample	Dilution_50%	0.5	DMSO	Lycopene	Standard_Development	Run090	Standard_Measurement	Plate_01	Clariostar_Study	MB	Biofoundry_,_London	Linear_Dilution_Pattern_V2	0.655	0.656	0.654	0.648	0.644	0.641	0.639	0.637	0.637	0.638	0.637	0.63	0.625	0.616	0.609	0.605	0.599	0.594	0.589	0.583	0.579	0.574	0.57	0.568	0.568	0.569	0.569	0.57	0.57	0.571	0.57	0.565	0.563	0.56	0.56	0.562
F04	Sample	Dilution_30%	0.3	DMSO	Lycopene	Standard_Development	Run090	Standard_Measurement	Plate_01	Clariostar_Study	MB	Biofoundry_,_London	Linear_Dilution_Pattern_V2	0.579	0.578	0.576	0.572	0.569	0.565	0.561	0.56	0.559	0.557	0.554	0.549	0.544	0.538	0.534	0.531	0.524	0.52	0.516	0.512	0.507	0.503	0.5	0.497	0.495	0.493	0.492	0.49	0.487	0.486	0.482	0.477	0.473	0.469	0.466	0.465
F05	Sample	Dilution_10%	0.1	DMSO	Lycopene	Standard_Development	Run090	Standard_Measurement	Plate_01	Clariostar_Study	MB	Biofoundry_,_London	Linear_Dilution_Pattern_V2	0.195	0.191	0.187	0.184	0.181	0.176	0.174	0.171	0.17	0.166	0.162	0.158	0.155	0.151	0.148	0.146	0.142	0.14	0.138	0.137	0.136	0.134	0.134	0.133	0.135	0.134	0.134	0.134	0.135	0.135	0.135	0.135	0.134	0.134	0.134	0.135
F06	Sample	Dilution_90%	0.9	DMSO	Lycopene	Standard_Development	Run090	Standard_Measurement	Plate_01	Clariostar_Study	MB	Biofoundry_,_London	Linear_Dilution_Pattern_V2	0.992	0.998	0.993	0.988	0.984	0.98	0.978	0.977	0.984	0.988	0.988	0.984	0.975	0.964	0.955	0.949	0.94	0.934	0.925	0.92	0.914	0.908	0.904	0.902	0.906	0.911	0.917	0.925	0.929	0.931	0.931	0.927	0.927	0.925	0.928	0.937
F07	Sample	Dilution_70%	0.7	DMSO	Lycopene	Standard_Development	Run090	Standard_Measurement	Plate_01	Clariostar_Study	MB	Biofoundry_,_London	Linear_Dilution_Pattern_V2	0.809	0.812	0.808	0.802	0.798	0.795	0.792	0.795	0.795	0.794	0.794	0.789	0.785	0.775	0.766	0.762	0.755	0.748	0.742	0.736	0.73	0.725	0.722	0.719	0.721	0.724	0.729	0.731	0.734	0.735	0.735	0.731	0.731	0.729	0.732	0.738
F08	Sample	Dilution_50%	0.5	DMSO	Lycopene	Standard_Development	Run090	Standard_Measurement	Plate_01	Clariostar_Study	MB	Biofoundry_,_London	Linear_Dilution_Pattern_V2	0.576	0.576	0.572	0.567	0.563	0.557	0.555	0.555	0.555	0.555	0.553	0.547	0.542	0.536	0.53	0.525	0.519	0.515	0.51	0.508	0.502	0.499	0.496	0.496	0.498	0.501	0.503	0.505	0.507	0.508	0.508	0.505	0.504	0.503	0.505	0.509
F09	Sample	Dilution_30%	0.3	DMSO	Lycopene	Standard_Development	Run090	Standard_Measurement	Plate_01	Clariostar_Study	MB	Biofoundry_,_London	Linear_Dilution_Pattern_V2	0.375	0.373	0.369	0.364	0.361	0.357	0.355	0.354	0.353	0.349	0.347	0.344	0.339	0.333	0.328	0.324	0.319	0.317	0.313	0.311	0.309	0.306	0.306	0.305	0.306	0.307	0.309	0.31	0.312	0.313	0.313	0.312	0.312	0.311	0.313	0.316
F10	Sample	Dilution_10%	0.1	DMSO	Lycopene	Standard_Development	Run090	Standard_Measurement	Plate_01	Clariostar_Study	MB	Biofoundry_,_London	Linear_Dilution_Pattern_V2	0.185	0.181	0.177	0.174	0.17	0.165	0.163	0.162	0.16	0.156	0.153	0.149	0.145	0.141	0.138	0.135	0.132	0.13	0.128	0.127	0.125	0.124	0.124	0.125	0.126	0.126	0.126	0.126	0.127	0.128	0.127	0.127	0.128	0.127	0.128	0.129
F11	Blank	DMSO	NA	DMSO	NA	Standard_Development	Run090	Standard_Measurement	Plate_01	Clariostar_Study	MB	Biofoundry_,_London	Linear_Dilution_Pattern_V2	0.105	0.102	0.098	0.094	0.091	0.087	0.084	0.082	0.078	0.074	0.071	0.066	0.064	0.06	0.057	0.057	0.053	0.051	0.051	0.05	0.048	0.047	0.047	0.047	0.047	0.047	0.046	0.045	0.045	0.045	0.045	0.045	0.045	0.044	0.043	0.042
F12	Blank	DMSO	NA	DMSO	NA	Standard_Development	Run090	Standard_Measurement	Plate_01	Clariostar_Study	MB	Biofoundry_,_London	Linear_Dilution_Pattern_V2	0.104	0.1	0.096	0.093	0.089	0.085	0.082	0.08	0.076	0.071	0.067	0.063	0.06	0.057	0.054	0.053	0.05	0.049	0.047	0.047	0.045	0.045	0.045	0.045	0.045	0.044	0.044	0.043	0.043	0.043	0.043	0.043	0.042	0.042	0.042	0.041
G01	Sample	Dilution_85%	0.85	DMSO	Lycopene	Standard_Development	Run090	Standard_Measurement	Plate_01	Clariostar_Study	MB	Biofoundry_,_London	Linear_Dilution_Pattern_V2	0.945	0.95	0.947	0.939	0.937	0.934	0.93	0.931	0.936	0.937	0.939	0.931	0.925	0.914	0.904	0.9	0.893	0.884	0.876	0.872	0.862	0.858	0.854	0.853	0.855	0.86	0.865	0.868	0.872	0.874	0.874	0.871	0.868	0.867	0.869	0.878
G02	Sample	Dilution_65%	0.65	DMSO	Lycopene	Standard_Development	Run090	Standard_Measurement	Plate_01	Clariostar_Study	MB	Biofoundry_,_London	Linear_Dilution_Pattern_V2	0.726	0.727	0.722	0.719	0.716	0.711	0.708	0.706	0.709	0.708	0.707	0.703	0.697	0.688	0.68	0.675	0.67	0.662	0.657	0.651	0.646	0.642	0.639	0.637	0.639	0.641	0.646	0.649	0.652	0.654	0.652	0.651	0.649	0.647	0.649	0.654
G03	Sample	Dilution_45%	0.45	DMSO	Lycopene	Standard_Development	Run090	Standard_Measurement	Plate_01	Clariostar_Study	MB	Biofoundry_,_London	Linear_Dilution_Pattern_V2	0.579	0.581	0.578	0.573	0.569	0.564	0.561	0.56	0.561	0.559	0.557	0.551	0.546	0.54	0.534	0.529	0.525	0.519	0.515	0.51	0.507	0.503	0.5	0.499	0.501	0.5	0.501	0.503	0.505	0.503	0.502	0.5	0.498	0.496	0.497	0.499
G04	Sample	Dilution_25%	0.25	DMSO	Lycopene	Standard_Development	Run090	Standard_Measurement	Plate_01	Clariostar_Study	MB	Biofoundry_,_London	Linear_Dilution_Pattern_V2	0.322	0.321	0.317	0.313	0.309	0.305	0.302	0.301	0.299	0.297	0.294	0.29	0.287	0.28	0.277	0.273	0.269	0.266	0.263	0.261	0.259	0.257	0.257	0.256	0.257	0.259	0.26	0.26	0.262	0.263	0.263	0.263	0.262	0.262	0.262	0.265
G05	Sample	Dilution_05%	0.0499999999999999	DMSO	Lycopene	Standard_Development	Run090	Standard_Measurement	Plate_01	Clariostar_Study	MB	Biofoundry_,_London	Linear_Dilution_Pattern_V2	0.14	0.137	0.133	0.129	0.126	0.122	0.119	0.118	0.116	0.112	0.108	0.104	0.102	0.098	0.095	0.093	0.09	0.088	0.087	0.086	0.084	0.083	0.083	0.083	0.084	0.084	0.084	0.084	0.084	0.084	0.084	0.085	0.085	0.085	0.085	0.085
G06	Sample	Dilution_85%	0.85	DMSO	Lycopene	Standard_Development	Run090	Standard_Measurement	Plate_01	Clariostar_Study	MB	Biofoundry_,_London	Linear_Dilution_Pattern_V2	0.878	0.88	0.877	0.872	0.868	0.863	0.86	0.86	0.867	0.867	0.87	0.862	0.855	0.846	0.837	0.833	0.824	0.818	0.811	0.805	0.8	0.795	0.792	0.791	0.796	0.801	0.808	0.814	0.817	0.82	0.821	0.819	0.818	0.818	0.822	0.832
G07	Sample	Dilution_65%	0.65	DMSO	Lycopene	Standard_Development	Run090	Standard_Measurement	Plate_01	Clariostar_Study	MB	Biofoundry_,_London	Linear_Dilution_Pattern_V2	0.704	0.706	0.701	0.696	0.689	0.685	0.685	0.686	0.688	0.689	0.688	0.682	0.675	0.668	0.661	0.656	0.652	0.646	0.638	0.634	0.629	0.624	0.622	0.621	0.624	0.628	0.632	0.634	0.638	0.64	0.64	0.638	0.637	0.636	0.639	0.645
G08	Sample	Dilution_45%	0.45	DMSO	Lycopene	Standard_Development	Run090	Standard_Measurement	Plate_01	Clariostar_Study	MB	Biofoundry_,_London	Linear_Dilution_Pattern_V2	0.512	0.511	0.507	0.502	0.498	0.495	0.492	0.491	0.491	0.49	0.489	0.483	0.479	0.473	0.468	0.463	0.458	0.453	0.449	0.446	0.443	0.439	0.437	0.437	0.439	0.44	0.443	0.445	0.446	0.447	0.448	0.447	0.446	0.446	0.448	0.451
G09	Sample	Dilution_25%	0.25	DMSO	Lycopene	Standard_Development	Run090	Standard_Measurement	Plate_01	Clariostar_Study	MB	Biofoundry_,_London	Linear_Dilution_Pattern_V2	0.314	0.312	0.308	0.303	0.3	0.295	0.294	0.292	0.29	0.289	0.286	0.282	0.278	0.272	0.268	0.265	0.261	0.258	0.256	0.253	0.251	0.25	0.249	0.25	0.251	0.252	0.254	0.255	0.257	0.257	0.257	0.257	0.257	0.257	0.258	0.261
G10	Sample	Dilution_05%	0.0499999999999999	DMSO	Lycopene	Standard_Development	Run090	Standard_Measurement	Plate_01	Clariostar_Study	MB	Biofoundry_,_London	Linear_Dilution_Pattern_V2	0.138	0.136	0.132	0.128	0.124	0.12	0.118	0.116	0.112	0.11	0.106	0.102	0.099	0.094	0.092	0.091	0.088	0.086	0.085	0.084	0.082	0.082	0.082	0.082	0.083	0.083	0.083	0.083	0.084	0.084	0.083	0.084	0.084	0.084	0.084	0.084
G11	Blank	DMSO_Blank	NA	DMSO	NA	Standard_Development	Run090	Standard_Measurement	Plate_01	Clariostar_Study	MB	Biofoundry_,_London	Linear_Dilution_Pattern_V2	0.098	0.095	0.09	0.087	0.084	0.08	0.078	0.076	0.072	0.068	0.065	0.061	0.058	0.055	0.052	0.051	0.049	0.048	0.046	0.045	0.044	0.043	0.043	0.043	0.044	0.043	0.043	0.042	0.042	0.043	0.042	0.042	0.043	0.041	0.041	0.04
G12	Blank	DMSO_Blank	NA	DMSO	NA	Standard_Development	Run090	Standard_Measurement	Plate_01	Clariostar_Study	MB	Biofoundry_,_London	Linear_Dilution_Pattern_V2	0.096	0.092	0.088	0.085	0.081	0.078	0.075	0.073	0.069	0.064	0.061	0.058	0.055	0.051	0.049	0.048	0.045	0.043	0.043	0.042	0.042	0.041	0.041	0.041	0.042	0.041	0.04	0.039	0.04	0.04	0.04	0.04	0.04	0.04	0.04	0.04
H01	Sample	Dilution_85%	0.85	DMSO	Lycopene	Standard_Development	Run090	Standard_Measurement	Plate_01	Clariostar_Study	MB	Biofoundry_,_London	Linear_Dilution_Pattern_V2	0.936	0.944	0.939	0.931	0.926	0.922	0.92	0.92	0.925	0.926	0.926	0.92	0.91	0.899	0.888	0.88	0.875	0.867	0.86	0.855	0.848	0.843	0.839	0.836	0.839	0.843	0.847	0.851	0.853	0.855	0.856	0.853	0.849	0.848	0.849	0.858
H02	Sample	Dilution_65%	0.65	DMSO	Lycopene	Standard_Development	Run090	Standard_Measurement	Plate_01	Clariostar_Study	MB	Biofoundry_,_London	Linear_Dilution_Pattern_V2	0.712	0.714	0.707	0.704	0.7	0.696	0.693	0.693	0.693	0.693	0.691	0.686	0.68	0.671	0.663	0.659	0.652	0.646	0.639	0.636	0.63	0.626	0.624	0.621	0.624	0.627	0.631	0.633	0.635	0.635	0.636	0.633	0.632	0.63	0.631	0.637
H03	Sample	Dilution_45%	0.45	DMSO	Lycopene	Standard_Development	Run090	Standard_Measurement	Plate_01	Clariostar_Study	MB	Biofoundry_,_London	Linear_Dilution_Pattern_V2	0.519	0.518	0.514	0.51	0.504	0.5	0.498	0.497	0.497	0.495	0.492	0.489	0.484	0.476	0.471	0.467	0.461	0.456	0.452	0.448	0.443	0.44	0.438	0.437	0.439	0.441	0.443	0.445	0.447	0.448	0.447	0.445	0.444	0.444	0.444	0.447
H04	Sample	Dilution_25%	0.25	DMSO	Lycopene	Standard_Development	Run090	Standard_Measurement	Plate_01	Clariostar_Study	MB	Biofoundry_,_London	Linear_Dilution_Pattern_V2	0.318	0.317	0.312	0.308	0.305	0.3	0.297	0.296	0.295	0.291	0.288	0.284	0.28	0.274	0.269	0.266	0.262	0.26	0.257	0.255	0.253	0.25	0.25	0.25	0.251	0.252	0.253	0.255	0.257	0.257	0.257	0.258	0.258	0.257	0.258	0.26
H05	Sample	Dilution_05%	0.0499999999999999	DMSO	Lycopene	Standard_Development	Run090	Standard_Measurement	Plate_01	Clariostar_Study	MB	Biofoundry_,_London	Linear_Dilution_Pattern_V2	0.147	0.144	0.141	0.137	0.134	0.13	0.128	0.125	0.123	0.119	0.115	0.11	0.108	0.103	0.101	0.099	0.096	0.094	0.092	0.091	0.09	0.089	0.089	0.089	0.088	0.089	0.089	0.088	0.089	0.089	0.088	0.088	0.089	0.089	0.089	0.089
H06	Sample	Dilution_85%	0.85	DMSO	Lycopene	Standard_Development	Run090	Standard_Measurement	Plate_01	Clariostar_Study	MB	Biofoundry_,_London	Linear_Dilution_Pattern_V2	0.852	0.855	0.852	0.849	0.843	0.841	0.838	0.838	0.842	0.846	0.843	0.838	0.833	0.824	0.816	0.808	0.8	0.795	0.788	0.784	0.776	0.772	0.771	0.77	0.776	0.779	0.786	0.792	0.796	0.801	0.802	0.798	0.8	0.8	0.805	0.816
H07	Sample	Dilution_65%	0.65	DMSO	Lycopene	Standard_Development	Run090	Standard_Measurement	Plate_01	Clariostar_Study	MB	Biofoundry_,_London	Linear_Dilution_Pattern_V2	0.683	0.684	0.68	0.676	0.671	0.666	0.664	0.665	0.668	0.669	0.667	0.662	0.658	0.649	0.64	0.635	0.628	0.623	0.618	0.613	0.609	0.605	0.602	0.601	0.605	0.608	0.612	0.615	0.618	0.62	0.619	0.618	0.618	0.619	0.621	0.626
H08	Sample	Dilution_45%	0.45	DMSO	Lycopene	Standard_Development	Run090	Standard_Measurement	Plate_01	Clariostar_Study	MB	Biofoundry_,_London	Linear_Dilution_Pattern_V2	0.497	0.496	0.491	0.487	0.484	0.479	0.478	0.477	0.476	0.474	0.473	0.468	0.463	0.456	0.451	0.447	0.44	0.435	0.43	0.429	0.426	0.422	0.42	0.42	0.422	0.424	0.427	0.429	0.432	0.432	0.432	0.431	0.431	0.431	0.432	0.436
H09	Sample	Dilution_25%	0.25	DMSO	Lycopene	Standard_Development	Run090	Standard_Measurement	Plate_01	Clariostar_Study	MB	Biofoundry_,_London	Linear_Dilution_Pattern_V2	0.322	0.319	0.315	0.312	0.307	0.304	0.302	0.3	0.298	0.296	0.293	0.289	0.285	0.279	0.275	0.271	0.268	0.265	0.261	0.259	0.257	0.255	0.255	0.254	0.256	0.257	0.258	0.259	0.261	0.262	0.261	0.261	0.26	0.26	0.261	0.264
H10	Sample	Dilution_05%	0.0499999999999999	DMSO	Lycopene	Standard_Development	Run090	Standard_Measurement	Plate_01	Clariostar_Study	MB	Biofoundry_,_London	Linear_Dilution_Pattern_V2	0.134	0.132	0.127	0.124	0.121	0.117	0.114	0.113	0.11	0.107	0.103	0.099	0.096	0.093	0.09	0.088	0.084	0.083	0.082	0.08	0.08	0.079	0.08	0.079	0.08	0.08	0.08	0.08	0.081	0.081	0.081	0.081	0.082	0.083	0.083	0.083
H11	Blank	DMSO_Blank	NA	DMSO	NA	Standard_Development	Run090	Standard_Measurement	Plate_01	Clariostar_Study	MB	Biofoundry_,_London	Linear_Dilution_Pattern_V2	0.108	0.104	0.101	0.097	0.094	0.09	0.087	0.085	0.082	0.078	0.074	0.07	0.068	0.064	0.062	0.061	0.057	0.055	0.054	0.053	0.052	0.05	0.051	0.05	0.05	0.05	0.049	0.048	0.049	0.049	0.048	0.048	0.048	0.047	0.046	0.045
H12	Blank	DMSO_Blank	NA	DMSO	NA	Standard_Development	Run090	Standard_Measurement	Plate_01	Clariostar_Study	MB	Biofoundry_,_London	Linear_Dilution_Pattern_V2	0.098	0.096	0.091	0.087	0.084	0.08	0.078	0.076	0.071	0.067	0.063	0.059	0.057	0.053	0.051	0.049	0.047	0.045	0.044	0.043	0.042	0.041	0.042	0.042	0.042	0.042	0.041	0.04	0.041	0.04	0.041	0.041	0.041	0.039	0.039	0.039
[truncated: 122 more columns]
