# Supplementary material for: Construction of a Calibration Curve for Lycopene on a Liquid-Handling Platform—Wider Lessons for the Development of Automated Dilution Protocols
Source: ACS Synth Biol. 2024 Aug 3;13(8):2357–75. doi: 10.1021/acssynbio.4c00031 (PMC11334188; doi:10.1021/acssynbio.4c00031)
Supplement: Supplementary file 2 — sb4c00031_si_002.zip [file sb4c00031_si_002.zip › AggregatedData/Run090/Plate_01/Clariostar_Study/Clariostar_B-Measurement_01/001.csv]

Well	Content	Label	Dilution	Solvent	Solute	Project	Run	Step	Container	Study	Author	Institution	Comment	OD350	OD352	OD354	OD356	OD358	OD360	OD362	OD364	OD366	OD368	OD370	OD372	OD374	OD376	OD378	OD380	OD382	OD384	OD386	OD388	OD390	OD392	OD394	OD396	OD398	OD400	OD402	OD404	OD406	OD408	OD410	OD412	OD414	OD416	OD418	OD420
A01	Sample	Dilution_100%	1.0	DMSO	Lycopene	Standard_Development	Run090	Standard_Measurement	Plate_01	Clariostar_Study	MB	Biofoundry_,_London	Linear_Dilution_Pattern_V2	0.979	0.977	0.975	0.972	0.966	0.96	0.957	0.962	0.964	0.966	0.966	0.966	0.955	0.944	0.937	0.927	0.918	0.914	0.906	0.9	0.895	0.891	0.89	0.891	0.895	0.903	0.914	0.924	0.931	0.934	0.936	0.938	0.941	0.943	0.951	0.967
A02	Sample	Dilution_80%	0.8	DMSO	Lycopene	Standard_Development	Run090	Standard_Measurement	Plate_01	Clariostar_Study	MB	Biofoundry_,_London	Linear_Dilution_Pattern_V2	0.826	0.825	0.822	0.818	0.814	0.807	0.806	0.809	0.808	0.809	0.807	0.802	0.792	0.786	0.777	0.769	0.761	0.757	0.75	0.744	0.737	0.733	0.731	0.732	0.734	0.739	0.747	0.753	0.76	0.761	0.759	0.76	0.76	0.76	0.766	0.777
A03	Sample	Dilution_60%	0.6	DMSO	Lycopene	Standard_Development	Run090	Standard_Measurement	Plate_01	Clariostar_Study	MB	Biofoundry_,_London	Linear_Dilution_Pattern_V2	0.658	0.657	0.654	0.65	0.645	0.641	0.637	0.638	0.638	0.639	0.638	0.632	0.625	0.618	0.61	0.605	0.6	0.593	0.587	0.582	0.577	0.573	0.572	0.572	0.572	0.577	0.581	0.585	0.588	0.588	0.587	0.588	0.588	0.587	0.59	0.596
A04	Sample	Dilution_40%	0.4	DMSO	Lycopene	Standard_Development	Run090	Standard_Measurement	Plate_01	Clariostar_Study	MB	Biofoundry_,_London	Linear_Dilution_Pattern_V2	0.453	0.45	0.446	0.441	0.438	0.433	0.43	0.429	0.429	0.428	0.424	0.42	0.414	0.407	0.404	0.399	0.394	0.389	0.385	0.381	0.377	0.375	0.375	0.376	0.375	0.378	0.381	0.383	0.385	0.386	0.385	0.385	0.385	0.385	0.386	0.391
A05	Sample	Dilution_20%	0.2	DMSO	Lycopene	Standard_Development	Run090	Standard_Measurement	Plate_01	Clariostar_Study	MB	Biofoundry_,_London	Linear_Dilution_Pattern_V2	0.282	0.281	0.276	0.272	0.268	0.263	0.261	0.26	0.256	0.254	0.25	0.247	0.241	0.237	0.233	0.23	0.226	0.223	0.22	0.218	0.216	0.215	0.215	0.215	0.215	0.215	0.217	0.218	0.22	0.22	0.219	0.22	0.22	0.219	0.22	0.223
A06	Sample	Dilution_100%	1.0	DMSO	Lycopene	Standard_Development	Run090	Standard_Measurement	Plate_01	Clariostar_Study	MB	Biofoundry_,_London	Linear_Dilution_Pattern_V2	1.216	1.212	1.216	1.212	1.21	1.207	1.204	1.208	1.211	1.213	1.211	1.214	1.2	1.194	1.184	1.176	1.167	1.159	1.153	1.149	1.139	1.133	1.131	1.126	1.132	1.137	1.145	1.151	1.159	1.16	1.156	1.156	1.155	1.159	1.161	1.175
A07	Sample	Dilution_80%	0.8	DMSO	Lycopene	Standard_Development	Run090	Standard_Measurement	Plate_01	Clariostar_Study	MB	Biofoundry_,_London	Linear_Dilution_Pattern_V2	0.817	0.815	0.812	0.808	0.804	0.8	0.796	0.799	0.802	0.804	0.802	0.8	0.794	0.783	0.774	0.769	0.762	0.754	0.746	0.741	0.738	0.733	0.732	0.732	0.735	0.739	0.747	0.754	0.759	0.761	0.762	0.763	0.764	0.763	0.769	0.781
A08	Sample	Dilution_60%	0.6	DMSO	Lycopene	Standard_Development	Run090	Standard_Measurement	Plate_01	Clariostar_Study	MB	Biofoundry_,_London	Linear_Dilution_Pattern_V2	0.649	0.646	0.645	0.639	0.634	0.63	0.627	0.626	0.626	0.627	0.627	0.624	0.618	0.606	0.601	0.594	0.589	0.583	0.578	0.573	0.569	0.566	0.564	0.564	0.565	0.569	0.575	0.579	0.583	0.583	0.584	0.584	0.583	0.582	0.586	0.593
A09	Sample	Dilution_40%	0.4	DMSO	Lycopene	Standard_Development	Run090	Standard_Measurement	Plate_01	Clariostar_Study	MB	Biofoundry_,_London	Linear_Dilution_Pattern_V2	0.43	0.427	0.423	0.419	0.415	0.41	0.408	0.408	0.406	0.405	0.403	0.399	0.393	0.387	0.382	0.378	0.373	0.369	0.366	0.362	0.359	0.357	0.356	0.357	0.358	0.36	0.363	0.366	0.369	0.37	0.37	0.37	0.37	0.369	0.372	0.377
A10	Sample	Dilution_20%	0.2	DMSO	Lycopene	Standard_Development	Run090	Standard_Measurement	Plate_01	Clariostar_Study	MB	Biofoundry_,_London	Linear_Dilution_Pattern_V2	0.277	0.274	0.269	0.265	0.262	0.257	0.254	0.253	0.25	0.248	0.246	0.242	0.237	0.232	0.229	0.225	0.221	0.219	0.217	0.215	0.213	0.212	0.211	0.211	0.211	0.212	0.213	0.215	0.216	0.216	0.216	0.216	0.217	0.215	0.217	0.219
A11	Blank	DMSO_Blank	NA	DMSO	NA	Standard_Development	Run090	Standard_Measurement	Plate_01	Clariostar_Study	MB	Biofoundry_,_London	Linear_Dilution_Pattern_V2	0.109	0.106	0.103	0.099	0.095	0.092	0.089	0.087	0.083	0.08	0.076	0.072	0.068	0.065	0.062	0.06	0.058	0.056	0.055	0.054	0.053	0.052	0.052	0.051	0.051	0.05	0.05	0.05	0.049	0.048	0.049	0.048	0.048	0.046	0.046	0.046
A12	Blank	DMSO_Blank	NA	DMSO	NA	Standard_Development	Run090	Standard_Measurement	Plate_01	Clariostar_Study	MB	Biofoundry_,_London	Linear_Dilution_Pattern_V2	0.11	0.107	0.103	0.1	0.096	0.092	0.089	0.087	0.084	0.08	0.076	0.071	0.068	0.065	0.063	0.061	0.058	0.056	0.054	0.053	0.052	0.051	0.051	0.051	0.05	0.049	0.049	0.049	0.048	0.048	0.047	0.047	0.047	0.046	0.045	0.045
B01	Sample	Dilution_100%	1.0	DMSO	Lycopene	Standard_Development	Run090	Standard_Measurement	Plate_01	Clariostar_Study	MB	Biofoundry_,_London	Linear_Dilution_Pattern_V2	0.963	0.964	0.961	0.959	0.955	0.95	0.946	0.951	0.952	0.955	0.957	0.96	0.948	0.935	0.927	0.918	0.91	0.903	0.896	0.891	0.886	0.884	0.884	0.884	0.889	0.897	0.908	0.917	0.926	0.929	0.932	0.933	0.935	0.936	0.946	0.963
B02	Sample	Dilution_80%	0.8	DMSO	Lycopene	Standard_Development	Run090	Standard_Measurement	Plate_01	Clariostar_Study	MB	Biofoundry_,_London	Linear_Dilution_Pattern_V2	0.826	0.824	0.823	0.819	0.815	0.81	0.806	0.81	0.813	0.816	0.814	0.809	0.801	0.793	0.786	0.78	0.773	0.766	0.759	0.752	0.748	0.744	0.742	0.742	0.745	0.751	0.758	0.762	0.768	0.771	0.771	0.77	0.773	0.773	0.778	0.787
B03	Sample	Dilution_60%	0.6	DMSO	Lycopene	Standard_Development	Run090	Standard_Measurement	Plate_01	Clariostar_Study	MB	Biofoundry_,_London	Linear_Dilution_Pattern_V2	0.775	0.772	0.772	0.771	0.764	0.762	0.758	0.759	0.76	0.758	0.754	0.754	0.745	0.739	0.733	0.727	0.72	0.713	0.705	0.701	0.695	0.69	0.687	0.686	0.685	0.686	0.689	0.691	0.694	0.692	0.689	0.689	0.685	0.681	0.682	0.688
B04	Sample	Dilution_40%	0.4	DMSO	Lycopene	Standard_Development	Run090	Standard_Measurement	Plate_01	Clariostar_Study	MB	Biofoundry_,_London	Linear_Dilution_Pattern_V2	0.489	0.486	0.483	0.479	0.475	0.471	0.469	0.469	0.467	0.467	0.462	0.458	0.453	0.447	0.441	0.438	0.432	0.428	0.424	0.419	0.416	0.414	0.413	0.411	0.411	0.412	0.414	0.418	0.42	0.419	0.418	0.418	0.417	0.415	0.417	0.42
B05	Sample	Dilution_20%	0.2	DMSO	Lycopene	Standard_Development	Run090	Standard_Measurement	Plate_01	Clariostar_Study	MB	Biofoundry_,_London	Linear_Dilution_Pattern_V2	0.291	0.288	0.286	0.28	0.278	0.274	0.271	0.27	0.267	0.265	0.263	0.259	0.255	0.25	0.245	0.242	0.239	0.236	0.234	0.231	0.229	0.228	0.227	0.227	0.227	0.228	0.228	0.23	0.23	0.23	0.229	0.23	0.23	0.229	0.23	0.231
B06	Sample	Dilution_100%	1.0	DMSO	Lycopene	Standard_Development	Run090	Standard_Measurement	Plate_01	Clariostar_Study	MB	Biofoundry_,_London	Linear_Dilution_Pattern_V2	1.017	1.02	1.013	1.012	1.011	1.006	1.004	1.007	1.012	1.015	1.015	1.013	1.006	0.996	0.987	0.98	0.97	0.964	0.955	0.949	0.942	0.94	0.94	0.94	0.944	0.953	0.963	0.971	0.978	0.98	0.98	0.982	0.984	0.985	0.992	1.011
B07	Sample	Dilution_80%	0.8	DMSO	Lycopene	Standard_Development	Run090	Standard_Measurement	Plate_01	Clariostar_Study	MB	Biofoundry_,_London	Linear_Dilution_Pattern_V2	0.815	0.814	0.812	0.808	0.802	0.798	0.796	0.798	0.8	0.804	0.801	0.799	0.794	0.784	0.776	0.768	0.761	0.755	0.748	0.743	0.738	0.735	0.733	0.733	0.736	0.741	0.747	0.755	0.761	0.764	0.763	0.765	0.764	0.763	0.769	0.782
B08	Sample	Dilution_60%	0.6	DMSO	Lycopene	Standard_Development	Run090	Standard_Measurement	Plate_01	Clariostar_Study	MB	Biofoundry_,_London	Linear_Dilution_Pattern_V2	0.632	0.631	0.629	0.625	0.62	0.615	0.613	0.613	0.614	0.616	0.614	0.61	0.604	0.596	0.589	0.584	0.578	0.573	0.567	0.563	0.559	0.556	0.554	0.553	0.555	0.558	0.564	0.569	0.573	0.574	0.574	0.574	0.575	0.574	0.578	0.585
B09	Sample	Dilution_40%	0.4	DMSO	Lycopene	Standard_Development	Run090	Standard_Measurement	Plate_01	Clariostar_Study	MB	Biofoundry_,_London	Linear_Dilution_Pattern_V2	0.457	0.455	0.452	0.448	0.445	0.44	0.437	0.436	0.437	0.436	0.432	0.428	0.423	0.416	0.411	0.407	0.403	0.399	0.395	0.389	0.388	0.386	0.384	0.385	0.385	0.386	0.39	0.393	0.395	0.396	0.397	0.397	0.396	0.395	0.397	0.402
B10	Sample	Dilution_20%	0.2	DMSO	Lycopene	Standard_Development	Run090	Standard_Measurement	Plate_01	Clariostar_Study	MB	Biofoundry_,_London	Linear_Dilution_Pattern_V2	0.272	0.27	0.267	0.263	0.259	0.254	0.252	0.251	0.249	0.246	0.243	0.24	0.236	0.231	0.228	0.224	0.221	0.218	0.216	0.213	0.213	0.211	0.21	0.21	0.21	0.212	0.212	0.214	0.215	0.216	0.216	0.216	0.216	0.215	0.216	0.219
B11	Blank	DMSO_Blank	NA	DMSO	NA	Standard_Development	Run090	Standard_Measurement	Plate_01	Clariostar_Study	MB	Biofoundry_,_London	Linear_Dilution_Pattern_V2	0.11	0.107	0.103	0.099	0.096	0.093	0.089	0.088	0.084	0.081	0.076	0.073	0.07	0.066	0.064	0.062	0.06	0.058	0.057	0.055	0.054	0.054	0.053	0.053	0.052	0.051	0.051	0.051	0.051	0.05	0.049	0.049	0.049	0.047	0.047	0.047
B12	Blank	DMSO_Blank	NA	DMSO	NA	Standard_Development	Run090	Standard_Measurement	Plate_01	Clariostar_Study	MB	Biofoundry_,_London	Linear_Dilution_Pattern_V2	0.107	0.104	0.1	0.096	0.093	0.089	0.087	0.085	0.081	0.078	0.075	0.07	0.067	0.063	0.061	0.059	0.057	0.056	0.054	0.053	0.052	0.051	0.051	0.051	0.05	0.05	0.049	0.048	0.048	0.048	0.048	0.048	0.047	0.046	0.045	0.045
C01	Sample	Dilution_95%	0.95	DMSO	Lycopene	Standard_Development	Run090	Standard_Measurement	Plate_01	Clariostar_Study	MB	Biofoundry_,_London	Linear_Dilution_Pattern_V2	0.989	0.991	0.992	0.989	0.982	0.977	0.977	0.983	0.981	0.986	0.987	0.986	0.977	0.967	0.955	0.948	0.94	0.934	0.925	0.919	0.913	0.91	0.907	0.908	0.91	0.917	0.927	0.933	0.938	0.939	0.939	0.94	0.94	0.939	0.946	0.959
C02	Sample	Dilution_75%	0.75	DMSO	Lycopene	Standard_Development	Run090	Standard_Measurement	Plate_01	Clariostar_Study	MB	Biofoundry_,_London	Linear_Dilution_Pattern_V2	0.77	0.773	0.771	0.766	0.762	0.757	0.753	0.756	0.759	0.759	0.756	0.753	0.745	0.736	0.729	0.722	0.714	0.709	0.704	0.696	0.691	0.688	0.686	0.686	0.689	0.694	0.698	0.704	0.708	0.711	0.709	0.709	0.709	0.708	0.714	0.723
C03	Sample	Dilution_55%	0.55	DMSO	Lycopene	Standard_Development	Run090	Standard_Measurement	Plate_01	Clariostar_Study	MB	Biofoundry_,_London	Linear_Dilution_Pattern_V2	0.66	0.659	0.656	0.652	0.646	0.643	0.641	0.642	0.64	0.641	0.638	0.634	0.627	0.62	0.613	0.608	0.601	0.597	0.592	0.586	0.582	0.578	0.576	0.574	0.574	0.576	0.579	0.581	0.583	0.584	0.582	0.581	0.579	0.577	0.577	0.581
C04	Sample	Dilution_35%	0.35	DMSO	Lycopene	Standard_Development	Run090	Standard_Measurement	Plate_01	Clariostar_Study	MB	Biofoundry_,_London	Linear_Dilution_Pattern_V2	0.475	0.473	0.469	0.464	0.461	0.456	0.453	0.453	0.453	0.451	0.448	0.443	0.438	0.432	0.427	0.424	0.418	0.413	0.409	0.406	0.402	0.398	0.397	0.397	0.396	0.396	0.397	0.398	0.399	0.398	0.397	0.397	0.395	0.392	0.393	0.394
C05	Sample	Dilution_15%	0.15	DMSO	Lycopene	Standard_Development	Run090	Standard_Measurement	Plate_01	Clariostar_Study	MB	Biofoundry_,_London	Linear_Dilution_Pattern_V2	0.335	0.334	0.33	0.326	0.322	0.318	0.316	0.315	0.312	0.31	0.307	0.302	0.298	0.293	0.29	0.287	0.283	0.28	0.278	0.274	0.271	0.27	0.268	0.267	0.265	0.263	0.263	0.262	0.261	0.26	0.258	0.256	0.255	0.252	0.25	0.249
C06	Sample	Dilution_95%	0.95	DMSO	Lycopene	Standard_Development	Run090	Standard_Measurement	Plate_01	Clariostar_Study	MB	Biofoundry_,_London	Linear_Dilution_Pattern_V2	0.919	0.918	0.916	0.913	0.908	0.902	0.897	0.903	0.905	0.91	0.911	0.91	0.898	0.888	0.882	0.875	0.866	0.861	0.854	0.847	0.841	0.837	0.836	0.838	0.842	0.849	0.858	0.867	0.876	0.879	0.879	0.882	0.882	0.884	0.891	0.906
C07	Sample	Dilution_75%	0.75	DMSO	Lycopene	Standard_Development	Run090	Standard_Measurement	Plate_01	Clariostar_Study	MB	Biofoundry_,_London	Linear_Dilution_Pattern_V2	0.834	0.834	0.829	0.827	0.822	0.819	0.815	0.818	0.818	0.818	0.817	0.815	0.808	0.798	0.793	0.785	0.778	0.771	0.767	0.759	0.754	0.75	0.746	0.746	0.748	0.75	0.755	0.759	0.765	0.765	0.762	0.764	0.762	0.76	0.763	0.771
C08	Sample	Dilution_55%	0.55	DMSO	Lycopene	Standard_Development	Run090	Standard_Measurement	Plate_01	Clariostar_Study	MB	Biofoundry_,_London	Linear_Dilution_Pattern_V2	0.625	0.625	0.621	0.615	0.61	0.607	0.603	0.605	0.603	0.604	0.603	0.601	0.595	0.585	0.578	0.573	0.568	0.562	0.558	0.553	0.548	0.545	0.543	0.542	0.543	0.546	0.55	0.554	0.556	0.556	0.555	0.555	0.553	0.552	0.555	0.56
C09	Sample	Dilution_35%	0.35	DMSO	Lycopene	Standard_Development	Run090	Standard_Measurement	Plate_01	Clariostar_Study	MB	Biofoundry_,_London	Linear_Dilution_Pattern_V2	0.421	0.42	0.415	0.411	0.407	0.403	0.399	0.4	0.398	0.397	0.394	0.389	0.384	0.378	0.373	0.369	0.365	0.36	0.357	0.354	0.351	0.348	0.347	0.348	0.349	0.35	0.353	0.355	0.357	0.357	0.357	0.357	0.356	0.356	0.357	0.36
C10	Sample	Dilution_15%	0.15	DMSO	Lycopene	Standard_Development	Run090	Standard_Measurement	Plate_01	Clariostar_Study	MB	Biofoundry_,_London	Linear_Dilution_Pattern_V2	0.227	0.224	0.22	0.216	0.213	0.209	0.206	0.205	0.201	0.2	0.197	0.193	0.189	0.183	0.181	0.178	0.175	0.173	0.17	0.168	0.168	0.166	0.165	0.166	0.165	0.166	0.167	0.168	0.169	0.17	0.17	0.169	0.17	0.168	0.169	0.171
C11	Blank	DMSO_Blank	NA	DMSO	NA	Standard_Development	Run090	Standard_Measurement	Plate_01	Clariostar_Study	MB	Biofoundry_,_London	Linear_Dilution_Pattern_V2	0.108	0.105	0.101	0.097	0.094	0.089	0.087	0.085	0.082	0.078	0.073	0.069	0.066	0.062	0.06	0.058	0.056	0.054	0.052	0.051	0.051	0.05	0.049	0.05	0.049	0.048	0.047	0.047	0.047	0.046	0.046	0.047	0.046	0.044	0.044	0.043
C12	Blank	DMSO_Blank	NA	DMSO	NA	Standard_Development	Run090	Standard_Measurement	Plate_01	Clariostar_Study	MB	Biofoundry_,_London	Linear_Dilution_Pattern_V2	0.106	0.104	0.099	0.095	0.092	0.087	0.084	0.083	0.08	0.076	0.072	0.069	0.065	0.061	0.059	0.057	0.055	0.053	0.052	0.05	0.05	0.049	0.049	0.049	0.048	0.047	0.047	0.046	0.046	0.046	0.046	0.046	0.046	0.044	0.043	0.043
D01	Sample	Dilution_95%	0.95	DMSO	Lycopene	Standard_Development	Run090	Standard_Measurement	Plate_01	Clariostar_Study	MB	Biofoundry_,_London	Linear_Dilution_Pattern_V2	1.085	1.085	1.084	1.083	1.075	1.072	1.068	1.072	1.076	1.08	1.077	1.079	1.069	1.058	1.047	1.039	1.031	1.024	1.016	1.008	1.002	0.995	0.992	0.992	0.995	0.997	1.008	1.013	1.018	1.019	1.019	1.016	1.015	1.015	1.019	1.032
D02	Sample	Dilution_75%	0.75	DMSO	Lycopene	Standard_Development	Run090	Standard_Measurement	Plate_01	Clariostar_Study	MB	Biofoundry_,_London	Linear_Dilution_Pattern_V2	0.827	0.827	0.824	0.821	0.816	0.811	0.807	0.81	0.81	0.814	0.811	0.806	0.797	0.788	0.781	0.776	0.771	0.764	0.757	0.751	0.744	0.738	0.737	0.737	0.74	0.744	0.748	0.753	0.757	0.758	0.757	0.756	0.755	0.754	0.758	0.766
D03	Sample	Dilution_55%	0.55	DMSO	Lycopene	Standard_Development	Run090	Standard_Measurement	Plate_01	Clariostar_Study	MB	Biofoundry_,_London	Linear_Dilution_Pattern_V2	0.617	0.615	0.611	0.606	0.603	0.597	0.594	0.596	0.594	0.596	0.593	0.59	0.584	0.575	0.569	0.563	0.559	0.553	0.548	0.544	0.539	0.535	0.533	0.533	0.535	0.536	0.54	0.543	0.546	0.547	0.546	0.546	0.545	0.543	0.544	0.55
D04	Sample	Dilution_35%	0.35	DMSO	Lycopene	Standard_Development	Run090	Standard_Measurement	Plate_01	Clariostar_Study	MB	Biofoundry_,_London	Linear_Dilution_Pattern_V2	0.543	0.543	0.54	0.536	0.532	0.528	0.526	0.526	0.524	0.523	0.52	0.517	0.511	0.505	0.5	0.496	0.491	0.488	0.482	0.479	0.474	0.471	0.467	0.467	0.466	0.466	0.466	0.466	0.465	0.464	0.462	0.46	0.458	0.454	0.453	0.454
D05	Sample	Dilution_15%	0.15	DMSO	Lycopene	Standard_Development	Run090	Standard_Measurement	Plate_01	Clariostar_Study	MB	Biofoundry_,_London	Linear_Dilution_Pattern_V2	0.249	0.246	0.241	0.237	0.233	0.23	0.226	0.226	0.223	0.221	0.217	0.214	0.21	0.205	0.202	0.199	0.196	0.193	0.191	0.189	0.187	0.186	0.185	0.185	0.185	0.185	0.186	0.186	0.187	0.186	0.186	0.186	0.186	0.184	0.185	0.187
D06	Sample	Dilution_95%	0.95	DMSO	Lycopene	Standard_Development	Run090	Standard_Measurement	Plate_01	Clariostar_Study	MB	Biofoundry_,_London	Linear_Dilution_Pattern_V2	0.968	0.968	0.968	0.964	0.96	0.957	0.951	0.956	0.957	0.963	0.966	0.964	0.957	0.944	0.934	0.931	0.921	0.913	0.905	0.899	0.893	0.888	0.886	0.886	0.888	0.898	0.906	0.915	0.922	0.925	0.924	0.926	0.927	0.925	0.933	0.947
D07	Sample	Dilution_75%	0.75	DMSO	Lycopene	Standard_Development	Run090	Standard_Measurement	Plate_01	Clariostar_Study	MB	Biofoundry_,_London	Linear_Dilution_Pattern_V2	0.8	0.797	0.794	0.792	0.79	0.784	0.779	0.782	0.783	0.785	0.786	0.782	0.775	0.767	0.761	0.754	0.745	0.737	0.731	0.724	0.72	0.716	0.714	0.714	0.716	0.72	0.726	0.731	0.735	0.737	0.738	0.738	0.737	0.737	0.741	0.75
D08	Sample	Dilution_55%	0.55	DMSO	Lycopene	Standard_Development	Run090	Standard_Measurement	Plate_01	Clariostar_Study	MB	Biofoundry_,_London	Linear_Dilution_Pattern_V2	0.641	0.641	0.637	0.634	0.629	0.626	0.623	0.623	0.624	0.625	0.622	0.618	0.612	0.604	0.599	0.593	0.586	0.582	0.576	0.57	0.566	0.562	0.561	0.56	0.562	0.565	0.567	0.57	0.572	0.573	0.572	0.572	0.57	0.568	0.57	0.574
D09	Sample	Dilution_35%	0.35	DMSO	Lycopene	Standard_Development	Run090	Standard_Measurement	Plate_01	Clariostar_Study	MB	Biofoundry_,_London	Linear_Dilution_Pattern_V2	0.51	0.509	0.506	0.501	0.497	0.493	0.492	0.49	0.488	0.489	0.484	0.482	0.476	0.468	0.464	0.46	0.455	0.451	0.447	0.444	0.439	0.434	0.433	0.431	0.43	0.431	0.432	0.432	0.433	0.432	0.429	0.428	0.426	0.422	0.422	0.423
D10	Sample	Dilution_15%	0.15	DMSO	Lycopene	Standard_Development	Run090	Standard_Measurement	Plate_01	Clariostar_Study	MB	Biofoundry_,_London	Linear_Dilution_Pattern_V2	0.253	0.251	0.246	0.242	0.239	0.234	0.231	0.231	0.229	0.226	0.224	0.22	0.215	0.211	0.207	0.206	0.202	0.2	0.197	0.194	0.192	0.191	0.19	0.191	0.19	0.191	0.19	0.191	0.192	0.191	0.191	0.19	0.19	0.188	0.188	0.189
D11	Blank	DMSO_Blank	NA	DMSO	NA	Standard_Development	Run090	Standard_Measurement	Plate_01	Clariostar_Study	MB	Biofoundry_,_London	Linear_Dilution_Pattern_V2	0.11	0.108	0.104	0.1	0.097	0.092	0.089	0.088	0.084	0.082	0.078	0.075	0.071	0.068	0.065	0.063	0.061	0.06	0.057	0.056	0.056	0.055	0.054	0.054	0.054	0.053	0.053	0.052	0.052	0.051	0.051	0.051	0.051	0.049	0.048	0.048
D12	Blank	DMSO_Blank	NA	DMSO	NA	Standard_Development	Run090	Standard_Measurement	Plate_01	Clariostar_Study	MB	Biofoundry_,_London	Linear_Dilution_Pattern_V2	0.103	0.1	0.096	0.091	0.088	0.084	0.081	0.08	0.077	0.074	0.07	0.066	0.063	0.059	0.058	0.055	0.053	0.051	0.05	0.048	0.048	0.047	0.046	0.047	0.046	0.045	0.045	0.044	0.044	0.044	0.044	0.045	0.044	0.043	0.042	0.041
E01	Sample	Dilution_90%	0.9	DMSO	Lycopene	Standard_Development	Run090	Standard_Measurement	Plate_01	Clariostar_Study	MB	Biofoundry_,_London	Linear_Dilution_Pattern_V2	0.946	0.945	0.941	0.936	0.931	0.928	0.926	0.929	0.93	0.933	0.931	0.93	0.923	0.912	0.902	0.896	0.889	0.881	0.874	0.868	0.862	0.858	0.856	0.856	0.859	0.865	0.872	0.88	0.886	0.886	0.887	0.889	0.89	0.888	0.893	0.905
E02	Sample	Dilution_70%	0.7	DMSO	Lycopene	Standard_Development	Run090	Standard_Measurement	Plate_01	Clariostar_Study	MB	Biofoundry_,_London	Linear_Dilution_Pattern_V2	0.903	0.902	0.902	0.898	0.895	0.888	0.885	0.888	0.887	0.887	0.887	0.884	0.875	0.867	0.86	0.853	0.846	0.839	0.833	0.826	0.819	0.815	0.811	0.809	0.808	0.81	0.814	0.815	0.816	0.816	0.811	0.808	0.806	0.803	0.803	0.81
E03	Sample	Dilution_50%	0.5	DMSO	Lycopene	Standard_Development	Run090	Standard_Measurement	Plate_01	Clariostar_Study	MB	Biofoundry_,_London	Linear_Dilution_Pattern_V2	0.658	0.655	0.652	0.649	0.646	0.641	0.637	0.637	0.637	0.638	0.635	0.63	0.624	0.616	0.609	0.606	0.6	0.594	0.587	0.583	0.579	0.574	0.571	0.57	0.57	0.572	0.575	0.575	0.577	0.577	0.574	0.572	0.57	0.567	0.567	0.569
E04	Sample	Dilution_30%	0.3	DMSO	Lycopene	Standard_Development	Run090	Standard_Measurement	Plate_01	Clariostar_Study	MB	Biofoundry_,_London	Linear_Dilution_Pattern_V2	0.445	0.443	0.44	0.437	0.433	0.428	0.424	0.424	0.422	0.421	0.417	0.415	0.411	0.404	0.399	0.395	0.391	0.386	0.383	0.379	0.376	0.373	0.371	0.37	0.37	0.37	0.372	0.371	0.372	0.371	0.37	0.369	0.368	0.365	0.364	0.365
E05	Sample	Dilution_10%	0.1	DMSO	Lycopene	Standard_Development	Run090	Standard_Measurement	Plate_01	Clariostar_Study	MB	Biofoundry_,_London	Linear_Dilution_Pattern_V2	0.193	0.191	0.188	0.182	0.179	0.175	0.172	0.171	0.169	0.167	0.163	0.159	0.155	0.151	0.148	0.146	0.143	0.141	0.139	0.137	0.135	0.135	0.134	0.134	0.134	0.134	0.134	0.134	0.135	0.135	0.135	0.135	0.135	0.133	0.133	0.135
E06	Sample	Dilution_90%	0.9	DMSO	Lycopene	Standard_Development	Run090	Standard_Measurement	Plate_01	Clariostar_Study	MB	Biofoundry_,_London	Linear_Dilution_Pattern_V2	0.98	0.983	0.98	0.976	0.973	0.968	0.965	0.969	0.972	0.973	0.973	0.973	0.965	0.956	0.948	0.937	0.931	0.922	0.915	0.907	0.904	0.898	0.895	0.895	0.897	0.902	0.909	0.917	0.921	0.92	0.919	0.92	0.918	0.916	0.92	0.933
E07	Sample	Dilution_70%	0.7	DMSO	Lycopene	Standard_Development	Run090	Standard_Measurement	Plate_01	Clariostar_Study	MB	Biofoundry_,_London	Linear_Dilution_Pattern_V2	0.824	0.824	0.822	0.818	0.815	0.812	0.81	0.809	0.811	0.812	0.814	0.81	0.802	0.794	0.787	0.781	0.772	0.765	0.759	0.754	0.749	0.743	0.74	0.737	0.739	0.741	0.747	0.751	0.752	0.753	0.752	0.75	0.748	0.745	0.748	0.755
E08	Sample	Dilution_50%	0.5	DMSO	Lycopene	Standard_Development	Run090	Standard_Measurement	Plate_01	Clariostar_Study	MB	Biofoundry_,_London	Linear_Dilution_Pattern_V2	0.614	0.611	0.608	0.603	0.598	0.594	0.592	0.593	0.592	0.593	0.591	0.587	0.58	0.573	0.568	0.562	0.558	0.552	0.547	0.542	0.536	0.534	0.532	0.531	0.53	0.532	0.535	0.538	0.539	0.539	0.537	0.537	0.535	0.532	0.532	0.536
E09	Sample	Dilution_30%	0.3	DMSO	Lycopene	Standard_Development	Run090	Standard_Measurement	Plate_01	Clariostar_Study	MB	Biofoundry_,_London	Linear_Dilution_Pattern_V2	0.408	0.407	0.404	0.4	0.396	0.392	0.389	0.389	0.387	0.385	0.383	0.379	0.374	0.368	0.364	0.361	0.357	0.353	0.349	0.346	0.343	0.341	0.339	0.339	0.338	0.34	0.341	0.342	0.344	0.343	0.342	0.342	0.341	0.338	0.338	0.341
E10	Sample	Dilution_10%	0.1	DMSO	Lycopene	Standard_Development	Run090	Standard_Measurement	Plate_01	Clariostar_Study	MB	Biofoundry_,_London	Linear_Dilution_Pattern_V2	0.221	0.22	0.216	0.211	0.208	0.204	0.202	0.2	0.197	0.196	0.192	0.189	0.185	0.179	0.177	0.175	0.171	0.169	0.167	0.165	0.163	0.162	0.161	0.162	0.161	0.16	0.16	0.16	0.161	0.16	0.159	0.159	0.158	0.157	0.156	0.157
E11	Blank	DMSO_Blank	NA	DMSO	NA	Standard_Development	Run090	Standard_Measurement	Plate_01	Clariostar_Study	MB	Biofoundry_,_London	Linear_Dilution_Pattern_V2	0.104	0.102	0.097	0.093	0.09	0.086	0.082	0.081	0.079	0.075	0.072	0.068	0.065	0.061	0.059	0.057	0.055	0.053	0.051	0.05	0.05	0.049	0.048	0.049	0.049	0.048	0.047	0.047	0.047	0.047	0.046	0.047	0.047	0.045	0.044	0.043
E12	Blank	DMSO_Blank	NA	DMSO	NA	Standard_Development	Run090	Standard_Measurement	Plate_01	Clariostar_Study	MB	Biofoundry_,_London	Linear_Dilution_Pattern_V2	0.104	0.101	0.096	0.092	0.089	0.084	0.081	0.08	0.077	0.074	0.07	0.067	0.063	0.059	0.057	0.056	0.054	0.052	0.05	0.049	0.048	0.048	0.047	0.048	0.047	0.046	0.046	0.046	0.046	0.045	0.045	0.046	0.046	0.044	0.043	0.042
F01	Sample	Dilution_90%	0.9	DMSO	Lycopene	Standard_Development	Run090	Standard_Measurement	Plate_01	Clariostar_Study	MB	Biofoundry_,_London	Linear_Dilution_Pattern_V2	0.934	0.933	0.929	0.925	0.92	0.915	0.911	0.914	0.917	0.921	0.923	0.919	0.91	0.899	0.889	0.885	0.877	0.87	0.864	0.857	0.85	0.847	0.846	0.845	0.848	0.851	0.861	0.87	0.875	0.877	0.876	0.876	0.878	0.876	0.882	0.893
F02	Sample	Dilution_70%	0.7	DMSO	Lycopene	Standard_Development	Run090	Standard_Measurement	Plate_01	Clariostar_Study	MB	Biofoundry_,_London	Linear_Dilution_Pattern_V2	0.904	0.905	0.904	0.899	0.894	0.888	0.886	0.89	0.891	0.892	0.888	0.886	0.877	0.869	0.859	0.852	0.846	0.84	0.832	0.823	0.819	0.812	0.809	0.806	0.805	0.807	0.809	0.812	0.814	0.811	0.808	0.804	0.8	0.796	0.797	0.802
F03	Sample	Dilution_50%	0.5	DMSO	Lycopene	Standard_Development	Run090	Standard_Measurement	Plate_01	Clariostar_Study	MB	Biofoundry_,_London	Linear_Dilution_Pattern_V2	0.652	0.652	0.649	0.645	0.641	0.636	0.634	0.634	0.634	0.632	0.631	0.627	0.622	0.612	0.605	0.6	0.596	0.589	0.585	0.58	0.575	0.571	0.567	0.566	0.565	0.565	0.565	0.568	0.569	0.568	0.565	0.563	0.561	0.557	0.557	0.559
F04	Sample	Dilution_30%	0.3	DMSO	Lycopene	Standard_Development	Run090	Standard_Measurement	Plate_01	Clariostar_Study	MB	Biofoundry_,_London	Linear_Dilution_Pattern_V2	0.424	0.424	0.42	0.417	0.412	0.407	0.404	0.404	0.403	0.402	0.399	0.395	0.389	0.383	0.379	0.376	0.372	0.368	0.362	0.359	0.356	0.354	0.352	0.352	0.352	0.352	0.353	0.354	0.354	0.354	0.353	0.353	0.352	0.349	0.348	0.35
F05	Sample	Dilution_10%	0.1	DMSO	Lycopene	Standard_Development	Run090	Standard_Measurement	Plate_01	Clariostar_Study	MB	Biofoundry_,_London	Linear_Dilution_Pattern_V2	0.194	0.193	0.189	0.184	0.181	0.176	0.173	0.172	0.17	0.168	0.165	0.161	0.157	0.152	0.149	0.147	0.144	0.142	0.14	0.138	0.137	0.135	0.134	0.135	0.135	0.135	0.135	0.136	0.137	0.136	0.136	0.136	0.135	0.134	0.134	0.135
F06	Sample	Dilution_90%	0.9	DMSO	Lycopene	Standard_Development	Run090	Standard_Measurement	Plate_01	Clariostar_Study	MB	Biofoundry_,_London	Linear_Dilution_Pattern_V2	0.942	0.938	0.938	0.932	0.929	0.925	0.924	0.927	0.927	0.929	0.93	0.927	0.921	0.911	0.905	0.898	0.888	0.881	0.875	0.868	0.861	0.857	0.856	0.855	0.858	0.866	0.875	0.881	0.885	0.888	0.889	0.889	0.888	0.887	0.893	0.906
F07	Sample	Dilution_70%	0.7	DMSO	Lycopene	Standard_Development	Run090	Standard_Measurement	Plate_01	Clariostar_Study	MB	Biofoundry_,_London	Linear_Dilution_Pattern_V2	0.759	0.76	0.757	0.754	0.75	0.745	0.741	0.745	0.747	0.747	0.747	0.745	0.736	0.728	0.719	0.713	0.708	0.7	0.695	0.689	0.683	0.68	0.678	0.677	0.679	0.684	0.689	0.694	0.698	0.698	0.699	0.699	0.699	0.698	0.702	0.71
F08	Sample	Dilution_50%	0.5	DMSO	Lycopene	Standard_Development	Run090	Standard_Measurement	Plate_01	Clariostar_Study	MB	Biofoundry_,_London	Linear_Dilution_Pattern_V2	0.565	0.564	0.56	0.556	0.552	0.547	0.544	0.546	0.545	0.545	0.542	0.54	0.534	0.527	0.522	0.516	0.512	0.507	0.502	0.496	0.493	0.49	0.489	0.489	0.489	0.491	0.495	0.498	0.501	0.501	0.5	0.499	0.498	0.496	0.499	0.504
F09	Sample	Dilution_30%	0.3	DMSO	Lycopene	Standard_Development	Run090	Standard_Measurement	Plate_01	Clariostar_Study	MB	Biofoundry_,_London	Linear_Dilution_Pattern_V2	0.379	0.378	0.374	0.37	0.365	0.36	0.357	0.358	0.356	0.355	0.351	0.347	0.343	0.337	0.333	0.329	0.325	0.321	0.318	0.315	0.312	0.311	0.31	0.31	0.31	0.312	0.313	0.315	0.317	0.318	0.317	0.317	0.317	0.316	0.317	0.319
F10	Sample	Dilution_10%	0.1	DMSO	Lycopene	Standard_Development	Run090	Standard_Measurement	Plate_01	Clariostar_Study	MB	Biofoundry_,_London	Linear_Dilution_Pattern_V2	0.187	0.184	0.181	0.176	0.173	0.169	0.166	0.165	0.162	0.16	0.157	0.153	0.149	0.145	0.141	0.139	0.136	0.134	0.132	0.131	0.129	0.128	0.128	0.129	0.129	0.129	0.129	0.129	0.13	0.13	0.13	0.131	0.13	0.129	0.129	0.13
F11	Blank	DMSO	NA	DMSO	NA	Standard_Development	Run090	Standard_Measurement	Plate_01	Clariostar_Study	MB	Biofoundry_,_London	Linear_Dilution_Pattern_V2	0.109	0.106	0.102	0.097	0.094	0.09	0.087	0.085	0.082	0.079	0.075	0.072	0.068	0.064	0.062	0.06	0.058	0.056	0.054	0.053	0.051	0.051	0.051	0.051	0.05	0.05	0.049	0.049	0.049	0.049	0.048	0.048	0.048	0.046	0.045	0.044
F12	Blank	DMSO	NA	DMSO	NA	Standard_Development	Run090	Standard_Measurement	Plate_01	Clariostar_Study	MB	Biofoundry_,_London	Linear_Dilution_Pattern_V2	0.108	0.104	0.101	0.096	0.092	0.088	0.085	0.085	0.081	0.078	0.073	0.069	0.066	0.062	0.06	0.058	0.055	0.054	0.052	0.051	0.05	0.049	0.049	0.049	0.048	0.048	0.047	0.047	0.047	0.046	0.046	0.047	0.046	0.044	0.044	0.043
G01	Sample	Dilution_85%	0.85	DMSO	Lycopene	Standard_Development	Run090	Standard_Measurement	Plate_01	Clariostar_Study	MB	Biofoundry_,_London	Linear_Dilution_Pattern_V2	0.913	0.916	0.914	0.909	0.904	0.902	0.899	0.902	0.905	0.909	0.908	0.901	0.894	0.882	0.873	0.87	0.861	0.855	0.847	0.84	0.834	0.83	0.827	0.827	0.828	0.832	0.841	0.846	0.849	0.851	0.851	0.851	0.851	0.849	0.853	0.864
G02	Sample	Dilution_65%	0.65	DMSO	Lycopene	Standard_Development	Run090	Standard_Measurement	Plate_01	Clariostar_Study	MB	Biofoundry_,_London	Linear_Dilution_Pattern_V2	0.71	0.71	0.707	0.704	0.699	0.694	0.69	0.692	0.691	0.695	0.692	0.689	0.683	0.675	0.666	0.661	0.653	0.648	0.643	0.636	0.632	0.629	0.627	0.626	0.628	0.63	0.635	0.638	0.641	0.643	0.641	0.641	0.639	0.638	0.642	0.647
G03	Sample	Dilution_45%	0.45	DMSO	Lycopene	Standard_Development	Run090	Standard_Measurement	Plate_01	Clariostar_Study	MB	Biofoundry_,_London	Linear_Dilution_Pattern_V2	0.665	0.664	0.661	0.659	0.656	0.651	0.647	0.648	0.647	0.646	0.643	0.64	0.636	0.628	0.623	0.618	0.611	0.606	0.6	0.595	0.591	0.586	0.582	0.58	0.579	0.579	0.581	0.58	0.58	0.578	0.574	0.571	0.569	0.563	0.563	0.564
G04	Sample	Dilution_25%	0.25	DMSO	Lycopene	Standard_Development	Run090	Standard_Measurement	Plate_01	Clariostar_Study	MB	Biofoundry_,_London	Linear_Dilution_Pattern_V2	0.321	0.318	0.315	0.311	0.308	0.303	0.3	0.3	0.298	0.297	0.294	0.289	0.285	0.28	0.276	0.272	0.269	0.266	0.262	0.26	0.258	0.256	0.255	0.255	0.256	0.257	0.259	0.26	0.261	0.262	0.262	0.263	0.262	0.261	0.262	0.264
G05	Sample	Dilution_05%	0.0499999999999999	DMSO	Lycopene	Standard_Development	Run090	Standard_Measurement	Plate_01	Clariostar_Study	MB	Biofoundry_,_London	Linear_Dilution_Pattern_V2	0.145	0.142	0.137	0.134	0.131	0.127	0.123	0.122	0.12	0.117	0.114	0.111	0.108	0.103	0.1	0.098	0.095	0.094	0.093	0.091	0.089	0.088	0.088	0.089	0.088	0.088	0.088	0.088	0.089	0.088	0.088	0.089	0.089	0.087	0.087	0.088
G06	Sample	Dilution_85%	0.85	DMSO	Lycopene	Standard_Development	Run090	Standard_Measurement	Plate_01	Clariostar_Study	MB	Biofoundry_,_London	Linear_Dilution_Pattern_V2	0.874	0.875	0.871	0.867	0.863	0.86	0.856	0.858	0.86	0.862	0.863	0.86	0.852	0.841	0.833	0.828	0.822	0.815	0.807	0.801	0.795	0.792	0.791	0.791	0.794	0.799	0.807	0.813	0.818	0.819	0.82	0.821	0.819	0.82	0.825	0.834
G07	Sample	Dilution_65%	0.65	DMSO	Lycopene	Standard_Development	Run090	Standard_Measurement	Plate_01	Clariostar_Study	MB	Biofoundry_,_London	Linear_Dilution_Pattern_V2	0.699	0.699	0.693	0.689	0.686	0.681	0.677	0.68	0.683	0.683	0.682	0.679	0.672	0.664	0.656	0.651	0.646	0.639	0.634	0.628	0.623	0.619	0.618	0.619	0.62	0.623	0.629	0.633	0.636	0.637	0.636	0.637	0.637	0.635	0.639	0.645
G08	Sample	Dilution_45%	0.45	DMSO	Lycopene	Standard_Development	Run090	Standard_Measurement	Plate_01	Clariostar_Study	MB	Biofoundry_,_London	Linear_Dilution_Pattern_V2	0.52	0.518	0.516	0.511	0.506	0.503	0.501	0.501	0.501	0.501	0.499	0.495	0.489	0.483	0.477	0.473	0.468	0.464	0.461	0.456	0.451	0.449	0.447	0.448	0.449	0.452	0.454	0.456	0.458	0.46	0.46	0.459	0.459	0.457	0.459	0.465
G09	Sample	Dilution_25%	0.25	DMSO	Lycopene	Standard_Development	Run090	Standard_Measurement	Plate_01	Clariostar_Study	MB	Biofoundry_,_London	Linear_Dilution_Pattern_V2	0.322	0.319	0.316	0.311	0.308	0.304	0.301	0.3	0.299	0.298	0.295	0.292	0.288	0.282	0.278	0.275	0.271	0.268	0.265	0.263	0.261	0.259	0.258	0.259	0.259	0.26	0.261	0.263	0.266	0.266	0.265	0.266	0.266	0.265	0.266	0.268
G10	Sample	Dilution_05%	0.0499999999999999	DMSO	Lycopene	Standard_Development	Run090	Standard_Measurement	Plate_01	Clariostar_Study	MB	Biofoundry_,_London	Linear_Dilution_Pattern_V2	0.142	0.139	0.135	0.13	0.127	0.122	0.12	0.119	0.117	0.114	0.11	0.106	0.103	0.099	0.097	0.095	0.092	0.09	0.089	0.088	0.087	0.086	0.086	0.086	0.086	0.085	0.086	0.086	0.087	0.087	0.087	0.087	0.087	0.086	0.086	0.086
G11	Blank	DMSO_Blank	NA	DMSO	NA	Standard_Development	Run090	Standard_Measurement	Plate_01	Clariostar_Study	MB	Biofoundry_,_London	Linear_Dilution_Pattern_V2	0.101	0.098	0.094	0.09	0.087	0.083	0.08	0.079	0.075	0.073	0.069	0.066	0.063	0.058	0.057	0.056	0.053	0.052	0.05	0.049	0.048	0.048	0.047	0.048	0.046	0.046	0.045	0.045	0.045	0.045	0.045	0.045	0.045	0.043	0.043	0.042
G12	Blank	DMSO_Blank	NA	DMSO	NA	Standard_Development	Run090	Standard_Measurement	Plate_01	Clariostar_Study	MB	Biofoundry_,_London	Linear_Dilution_Pattern_V2	0.101	0.098	0.094	0.089	0.086	0.082	0.079	0.078	0.074	0.072	0.068	0.064	0.061	0.057	0.055	0.053	0.052	0.049	0.049	0.048	0.047	0.046	0.046	0.047	0.045	0.045	0.044	0.044	0.045	0.045	0.045	0.045	0.045	0.043	0.042	0.042
H01	Sample	Dilution_85%	0.85	DMSO	Lycopene	Standard_Development	Run090	Standard_Measurement	Plate_01	Clariostar_Study	MB	Biofoundry_,_London	Linear_Dilution_Pattern_V2	0.888	0.89	0.886	0.88	0.876	0.874	0.871	0.872	0.872	0.872	0.875	0.871	0.86	0.849	0.84	0.834	0.828	0.82	0.812	0.806	0.8	0.797	0.795	0.795	0.796	0.8	0.808	0.814	0.818	0.82	0.819	0.818	0.818	0.816	0.821	0.831
H02	Sample	Dilution_65%	0.65	DMSO	Lycopene	Standard_Development	Run090	Standard_Measurement	Plate_01	Clariostar_Study	MB	Biofoundry_,_London	Linear_Dilution_Pattern_V2	0.726	0.725	0.72	0.715	0.711	0.706	0.704	0.706	0.705	0.706	0.703	0.7	0.693	0.685	0.678	0.671	0.666	0.659	0.654	0.648	0.644	0.639	0.637	0.635	0.637	0.639	0.643	0.647	0.65	0.65	0.649	0.648	0.647	0.644	0.647	0.652
H03	Sample	Dilution_45%	0.45	DMSO	Lycopene	Standard_Development	Run090	Standard_Measurement	Plate_01	Clariostar_Study	MB	Biofoundry_,_London	Linear_Dilution_Pattern_V2	0.521	0.519	0.516	0.512	0.508	0.504	0.501	0.502	0.499	0.499	0.498	0.494	0.488	0.482	0.476	0.471	0.467	0.461	0.458	0.454	0.449	0.445	0.444	0.443	0.444	0.447	0.45	0.451	0.453	0.454	0.453	0.452	0.451	0.449	0.451	0.455
H04	Sample	Dilution_25%	0.25	DMSO	Lycopene	Standard_Development	Run090	Standard_Measurement	Plate_01	Clariostar_Study	MB	Biofoundry_,_London	Linear_Dilution_Pattern_V2	0.322	0.32	0.316	0.311	0.307	0.302	0.299	0.299	0.299	0.297	0.294	0.289	0.285	0.278	0.275	0.272	0.267	0.264	0.261	0.258	0.256	0.254	0.254	0.256	0.255	0.256	0.258	0.26	0.261	0.262	0.262	0.262	0.262	0.261	0.261	0.264
H05	Sample	Dilution_05%	0.0499999999999999	DMSO	Lycopene	Standard_Development	Run090	Standard_Measurement	Plate_01	Clariostar_Study	MB	Biofoundry_,_London	Linear_Dilution_Pattern_V2	0.152	0.149	0.145	0.141	0.137	0.133	0.13	0.129	0.126	0.123	0.12	0.116	0.111	0.107	0.105	0.103	0.1	0.098	0.096	0.095	0.094	0.093	0.092	0.092	0.092	0.091	0.092	0.092	0.093	0.093	0.092	0.092	0.093	0.091	0.09	0.09
H06	Sample	Dilution_85%	0.85	DMSO	Lycopene	Standard_Development	Run090	Standard_Measurement	Plate_01	Clariostar_Study	MB	Biofoundry_,_London	Linear_Dilution_Pattern_V2	0.85	0.847	0.847	0.843	0.837	0.834	0.832	0.834	0.835	0.84	0.839	0.836	0.829	0.821	0.813	0.805	0.796	0.79	0.784	0.778	0.773	0.769	0.766	0.77	0.773	0.777	0.786	0.792	0.796	0.799	0.799	0.8	0.799	0.799	0.806	0.819
H07	Sample	Dilution_65%	0.65	DMSO	Lycopene	Standard_Development	Run090	Standard_Measurement	Plate_01	Clariostar_Study	MB	Biofoundry_,_London	Linear_Dilution_Pattern_V2	0.693	0.692	0.689	0.684	0.68	0.676	0.672	0.673	0.675	0.677	0.676	0.673	0.666	0.658	0.651	0.644	0.638	0.633	0.627	0.621	0.617	0.613	0.612	0.612	0.614	0.616	0.623	0.627	0.63	0.63	0.63	0.63	0.629	0.629	0.631	0.637
H08	Sample	Dilution_45%	0.45	DMSO	Lycopene	Standard_Development	Run090	Standard_Measurement	Plate_01	Clariostar_Study	MB	Biofoundry_,_London	Linear_Dilution_Pattern_V2	0.502	0.499	0.497	0.491	0.488	0.484	0.481	0.483	0.482	0.482	0.478	0.475	0.47	0.463	0.457	0.453	0.446	0.443	0.439	0.434	0.431	0.427	0.427	0.428	0.428	0.43	0.433	0.437	0.44	0.44	0.44	0.441	0.44	0.439	0.441	0.445
H09	Sample	Dilution_25%	0.25	DMSO	Lycopene	Standard_Development	Run090	Standard_Measurement	Plate_01	Clariostar_Study	MB	Biofoundry_,_London	Linear_Dilution_Pattern_V2	0.329	0.326	0.322	0.318	0.314	0.31	0.307	0.306	0.304	0.304	0.301	0.297	0.292	0.286	0.281	0.279	0.275	0.272	0.269	0.266	0.264	0.262	0.261	0.262	0.262	0.263	0.265	0.266	0.267	0.268	0.267	0.268	0.268	0.266	0.267	0.269
H10	Sample	Dilution_05%	0.0499999999999999	DMSO	Lycopene	Standard_Development	Run090	Standard_Measurement	Plate_01	Clariostar_Study	MB	Biofoundry_,_London	Linear_Dilution_Pattern_V2	0.139	0.135	0.131	0.127	0.124	0.119	0.117	0.116	0.114	0.111	0.108	0.104	0.1	0.096	0.094	0.093	0.089	0.087	0.086	0.085	0.084	0.083	0.083	0.083	0.083	0.083	0.083	0.083	0.084	0.085	0.084	0.085	0.085	0.084	0.084	0.084
H11	Blank	DMSO_Blank	NA	DMSO	NA	Standard_Development	Run090	Standard_Measurement	Plate_01	Clariostar_Study	MB	Biofoundry_,_London	Linear_Dilution_Pattern_V2	0.11	0.108	0.104	0.099	0.096	0.092	0.089	0.088	0.085	0.082	0.079	0.074	0.071	0.066	0.064	0.064	0.061	0.059	0.057	0.056	0.055	0.054	0.053	0.054	0.052	0.052	0.051	0.051	0.051	0.051	0.05	0.051	0.05	0.048	0.047	0.046
H12	Blank	DMSO_Blank	NA	DMSO	NA	Standard_Development	Run090	Standard_Measurement	Plate_01	Clariostar_Study	MB	Biofoundry_,_London	Linear_Dilution_Pattern_V2	0.103	0.101	0.097	0.092	0.088	0.084	0.082	0.081	0.077	0.074	0.069	0.065	0.062	0.058	0.056	0.054	0.052	0.05	0.049	0.048	0.048	0.046	0.046	0.047	0.046	0.045	0.044	0.044	0.044	0.044	0.044	0.044	0.044	0.042	0.042	0.041
[truncated: 122 more columns]
