# Supplementary material for: Construction of a Calibration Curve for Lycopene on a Liquid-Handling Platform—Wider Lessons for the Development of Automated Dilution Protocols
Source: ACS Synth Biol. 2024 Aug 3;13(8):2357–75. doi: 10.1021/acssynbio.4c00031 (PMC11334188; doi:10.1021/acssynbio.4c00031)
Supplement: Supplementary file 2 — sb4c00031_si_002.zip [file sb4c00031_si_002.zip › AggregatedData/Run090/Plate_01/Clariostar_Study/Clariostar_B-Measurement_06/001.csv]

Well	Content	Label	Dilution	Solvent	Solute	Project	Run	Step	Container	Study	Author	Institution	Comment	OD350	OD352	OD354	OD356	OD358	OD360	OD362	OD364	OD366	OD368	OD370	OD372	OD374	OD376	OD378	OD380	OD382	OD384	OD386	OD388	OD390	OD392	OD394	OD396	OD398	OD400	OD402	OD404	OD406	OD408	OD410	OD412	OD414	OD416	OD418	OD420
A01	Sample	Dilution_100%	1.0	DMSO	Lycopene	Standard_Development	Run090	Standard_Measurement	Plate_01	Clariostar_Study	MB	Biofoundry_,_London	Linear_Dilution_Pattern_V2	1.005	1.008	1.006	1.004	0.997	0.993	0.994	0.994	0.994	1.003	1.005	1.0	0.987	0.977	0.971	0.96	0.953	0.946	0.939	0.933	0.926	0.922	0.92	0.921	0.925	0.931	0.939	0.948	0.954	0.957	0.96	0.961	0.961	0.965	0.972	0.986
A02	Sample	Dilution_80%	0.8	DMSO	Lycopene	Standard_Development	Run090	Standard_Measurement	Plate_01	Clariostar_Study	MB	Biofoundry_,_London	Linear_Dilution_Pattern_V2	0.811	0.812	0.808	0.805	0.801	0.798	0.796	0.796	0.794	0.795	0.794	0.79	0.78	0.771	0.766	0.758	0.751	0.743	0.738	0.732	0.724	0.722	0.72	0.72	0.722	0.728	0.735	0.742	0.746	0.747	0.748	0.748	0.748	0.749	0.754	0.764
A03	Sample	Dilution_60%	0.6	DMSO	Lycopene	Standard_Development	Run090	Standard_Measurement	Plate_01	Clariostar_Study	MB	Biofoundry_,_London	Linear_Dilution_Pattern_V2	0.659	0.659	0.656	0.651	0.646	0.641	0.64	0.641	0.641	0.641	0.638	0.633	0.626	0.617	0.61	0.605	0.599	0.595	0.588	0.583	0.578	0.575	0.573	0.572	0.574	0.576	0.581	0.585	0.587	0.588	0.588	0.586	0.586	0.587	0.588	0.594
A04	Sample	Dilution_40%	0.4	DMSO	Lycopene	Standard_Development	Run090	Standard_Measurement	Plate_01	Clariostar_Study	MB	Biofoundry_,_London	Linear_Dilution_Pattern_V2	0.448	0.446	0.444	0.439	0.436	0.431	0.429	0.427	0.426	0.424	0.421	0.417	0.412	0.404	0.402	0.396	0.391	0.387	0.383	0.379	0.375	0.373	0.372	0.372	0.374	0.376	0.378	0.381	0.382	0.383	0.384	0.383	0.383	0.383	0.385	0.39
A05	Sample	Dilution_20%	0.2	DMSO	Lycopene	Standard_Development	Run090	Standard_Measurement	Plate_01	Clariostar_Study	MB	Biofoundry_,_London	Linear_Dilution_Pattern_V2	0.276	0.275	0.271	0.266	0.263	0.26	0.258	0.256	0.253	0.25	0.247	0.242	0.237	0.232	0.228	0.225	0.222	0.22	0.216	0.214	0.212	0.212	0.211	0.21	0.211	0.213	0.214	0.215	0.216	0.217	0.217	0.216	0.216	0.217	0.217	0.22
A06	Sample	Dilution_100%	1.0	DMSO	Lycopene	Standard_Development	Run090	Standard_Measurement	Plate_01	Clariostar_Study	MB	Biofoundry_,_London	Linear_Dilution_Pattern_V2	0.969	0.971	0.968	0.964	0.959	0.957	0.961	0.96	0.96	0.968	0.966	0.966	0.956	0.942	0.934	0.928	0.92	0.915	0.905	0.901	0.892	0.891	0.89	0.891	0.898	0.906	0.918	0.927	0.933	0.938	0.939	0.939	0.941	0.946	0.955	0.971
A07	Sample	Dilution_80%	0.8	DMSO	Lycopene	Standard_Development	Run090	Standard_Measurement	Plate_01	Clariostar_Study	MB	Biofoundry_,_London	Linear_Dilution_Pattern_V2	0.813	0.812	0.811	0.807	0.804	0.801	0.801	0.8	0.798	0.801	0.801	0.801	0.791	0.782	0.775	0.767	0.762	0.757	0.75	0.744	0.736	0.733	0.731	0.731	0.734	0.739	0.746	0.753	0.758	0.76	0.761	0.76	0.761	0.761	0.767	0.778
A08	Sample	Dilution_60%	0.6	DMSO	Lycopene	Standard_Development	Run090	Standard_Measurement	Plate_01	Clariostar_Study	MB	Biofoundry_,_London	Linear_Dilution_Pattern_V2	0.65	0.648	0.644	0.64	0.636	0.631	0.631	0.63	0.629	0.629	0.628	0.625	0.618	0.61	0.602	0.596	0.591	0.586	0.58	0.575	0.57	0.567	0.565	0.565	0.566	0.57	0.575	0.578	0.582	0.583	0.582	0.581	0.581	0.582	0.584	0.591
A09	Sample	Dilution_40%	0.4	DMSO	Lycopene	Standard_Development	Run090	Standard_Measurement	Plate_01	Clariostar_Study	MB	Biofoundry_,_London	Linear_Dilution_Pattern_V2	0.444	0.443	0.439	0.434	0.432	0.428	0.427	0.423	0.422	0.421	0.419	0.415	0.408	0.401	0.398	0.392	0.387	0.384	0.38	0.377	0.374	0.372	0.371	0.371	0.372	0.373	0.377	0.38	0.382	0.382	0.382	0.382	0.381	0.382	0.385	0.389
A10	Sample	Dilution_20%	0.2	DMSO	Lycopene	Standard_Development	Run090	Standard_Measurement	Plate_01	Clariostar_Study	MB	Biofoundry_,_London	Linear_Dilution_Pattern_V2	0.27	0.267	0.264	0.259	0.256	0.252	0.25	0.248	0.245	0.242	0.239	0.236	0.231	0.225	0.222	0.218	0.216	0.214	0.212	0.209	0.207	0.207	0.206	0.205	0.206	0.207	0.209	0.21	0.212	0.213	0.212	0.212	0.212	0.213	0.214	0.217
A11	Blank	DMSO_Blank	NA	DMSO	NA	Standard_Development	Run090	Standard_Measurement	Plate_01	Clariostar_Study	MB	Biofoundry_,_London	Linear_Dilution_Pattern_V2	0.103	0.099	0.097	0.094	0.091	0.086	0.084	0.081	0.077	0.073	0.071	0.067	0.063	0.059	0.057	0.055	0.053	0.051	0.05	0.049	0.048	0.048	0.047	0.047	0.047	0.046	0.045	0.045	0.046	0.045	0.045	0.044	0.044	0.045	0.044	0.044
A12	Blank	DMSO_Blank	NA	DMSO	NA	Standard_Development	Run090	Standard_Measurement	Plate_01	Clariostar_Study	MB	Biofoundry_,_London	Linear_Dilution_Pattern_V2	0.103	0.1	0.097	0.093	0.09	0.086	0.085	0.082	0.078	0.073	0.07	0.066	0.062	0.058	0.056	0.054	0.051	0.05	0.048	0.048	0.047	0.047	0.047	0.046	0.045	0.044	0.044	0.045	0.045	0.044	0.044	0.043	0.043	0.043	0.042	0.042
B01	Sample	Dilution_100%	1.0	DMSO	Lycopene	Standard_Development	Run090	Standard_Measurement	Plate_01	Clariostar_Study	MB	Biofoundry_,_London	Linear_Dilution_Pattern_V2	0.995	0.998	0.995	0.989	0.982	0.981	0.981	0.981	0.983	0.99	0.991	0.988	0.979	0.966	0.958	0.948	0.941	0.936	0.929	0.922	0.913	0.912	0.911	0.911	0.916	0.924	0.936	0.943	0.948	0.953	0.956	0.958	0.959	0.962	0.969	0.984
B02	Sample	Dilution_80%	0.8	DMSO	Lycopene	Standard_Development	Run090	Standard_Measurement	Plate_01	Clariostar_Study	MB	Biofoundry_,_London	Linear_Dilution_Pattern_V2	0.848	0.848	0.846	0.843	0.839	0.835	0.836	0.833	0.834	0.837	0.838	0.832	0.825	0.816	0.809	0.802	0.797	0.79	0.783	0.778	0.771	0.767	0.764	0.764	0.767	0.77	0.777	0.784	0.788	0.789	0.789	0.787	0.787	0.788	0.792	0.802
B03	Sample	Dilution_60%	0.6	DMSO	Lycopene	Standard_Development	Run090	Standard_Measurement	Plate_01	Clariostar_Study	MB	Biofoundry_,_London	Linear_Dilution_Pattern_V2	1.243	1.246	1.254	1.25	1.249	1.246	1.25	1.242	1.239	1.236	1.235	1.239	1.224	1.218	1.21	1.203	1.192	1.191	1.18	1.174	1.161	1.154	1.146	1.139	1.135	1.128	1.124	1.121	1.11	1.103	1.097	1.087	1.077	1.068	1.06	1.056
B04	Sample	Dilution_40%	0.4	DMSO	Lycopene	Standard_Development	Run090	Standard_Measurement	Plate_01	Clariostar_Study	MB	Biofoundry_,_London	Linear_Dilution_Pattern_V2	0.492	0.491	0.488	0.485	0.481	0.478	0.477	0.475	0.473	0.474	0.47	0.466	0.459	0.45	0.447	0.443	0.437	0.434	0.429	0.426	0.423	0.42	0.418	0.417	0.416	0.417	0.419	0.421	0.423	0.424	0.422	0.421	0.42	0.42	0.421	0.424
B05	Sample	Dilution_20%	0.2	DMSO	Lycopene	Standard_Development	Run090	Standard_Measurement	Plate_01	Clariostar_Study	MB	Biofoundry_,_London	Linear_Dilution_Pattern_V2	0.274	0.271	0.269	0.264	0.261	0.257	0.255	0.254	0.251	0.248	0.246	0.241	0.237	0.232	0.23	0.226	0.222	0.219	0.217	0.215	0.213	0.213	0.212	0.212	0.212	0.212	0.215	0.216	0.217	0.217	0.217	0.216	0.217	0.218	0.218	0.221
B06	Sample	Dilution_100%	1.0	DMSO	Lycopene	Standard_Development	Run090	Standard_Measurement	Plate_01	Clariostar_Study	MB	Biofoundry_,_London	Linear_Dilution_Pattern_V2	0.963	0.965	0.964	0.963	0.957	0.951	0.955	0.953	0.957	0.963	0.965	0.965	0.954	0.942	0.935	0.927	0.919	0.912	0.906	0.898	0.891	0.89	0.888	0.891	0.895	0.904	0.915	0.924	0.931	0.933	0.937	0.939	0.941	0.944	0.953	0.969
B07	Sample	Dilution_80%	0.8	DMSO	Lycopene	Standard_Development	Run090	Standard_Measurement	Plate_01	Clariostar_Study	MB	Biofoundry_,_London	Linear_Dilution_Pattern_V2	0.814	0.813	0.81	0.804	0.8	0.798	0.797	0.797	0.797	0.801	0.801	0.798	0.789	0.781	0.774	0.766	0.76	0.753	0.747	0.743	0.736	0.733	0.731	0.73	0.733	0.739	0.747	0.753	0.757	0.76	0.76	0.759	0.76	0.763	0.768	0.779
B08	Sample	Dilution_60%	0.6	DMSO	Lycopene	Standard_Development	Run090	Standard_Measurement	Plate_01	Clariostar_Study	MB	Biofoundry_,_London	Linear_Dilution_Pattern_V2	0.636	0.634	0.632	0.628	0.623	0.62	0.62	0.619	0.617	0.621	0.617	0.615	0.608	0.598	0.591	0.588	0.582	0.578	0.572	0.567	0.561	0.559	0.558	0.557	0.559	0.563	0.568	0.572	0.576	0.576	0.576	0.576	0.576	0.577	0.58	0.587
B09	Sample	Dilution_40%	0.4	DMSO	Lycopene	Standard_Development	Run090	Standard_Measurement	Plate_01	Clariostar_Study	MB	Biofoundry_,_London	Linear_Dilution_Pattern_V2	0.45	0.449	0.447	0.442	0.439	0.435	0.433	0.431	0.429	0.428	0.427	0.423	0.416	0.41	0.406	0.402	0.397	0.393	0.389	0.384	0.382	0.381	0.379	0.379	0.38	0.381	0.386	0.388	0.39	0.391	0.391	0.39	0.39	0.391	0.392	0.398
B10	Sample	Dilution_20%	0.2	DMSO	Lycopene	Standard_Development	Run090	Standard_Measurement	Plate_01	Clariostar_Study	MB	Biofoundry_,_London	Linear_Dilution_Pattern_V2	0.274	0.272	0.269	0.265	0.262	0.259	0.257	0.254	0.251	0.25	0.247	0.243	0.237	0.233	0.23	0.226	0.223	0.221	0.218	0.216	0.214	0.214	0.213	0.212	0.213	0.214	0.215	0.217	0.218	0.218	0.218	0.218	0.218	0.219	0.22	0.223
B11	Blank	DMSO_Blank	NA	DMSO	NA	Standard_Development	Run090	Standard_Measurement	Plate_01	Clariostar_Study	MB	Biofoundry_,_London	Linear_Dilution_Pattern_V2	0.103	0.1	0.096	0.092	0.09	0.087	0.085	0.082	0.078	0.074	0.07	0.067	0.063	0.059	0.057	0.055	0.053	0.052	0.051	0.05	0.049	0.049	0.048	0.047	0.047	0.046	0.046	0.046	0.046	0.045	0.045	0.045	0.045	0.045	0.044	0.044
B12	Blank	DMSO_Blank	NA	DMSO	NA	Standard_Development	Run090	Standard_Measurement	Plate_01	Clariostar_Study	MB	Biofoundry_,_London	Linear_Dilution_Pattern_V2	0.099	0.096	0.093	0.089	0.087	0.083	0.081	0.078	0.074	0.07	0.066	0.063	0.059	0.056	0.054	0.051	0.05	0.049	0.047	0.046	0.045	0.046	0.045	0.044	0.044	0.043	0.043	0.043	0.043	0.043	0.043	0.042	0.042	0.043	0.042	0.042
C01	Sample	Dilution_95%	0.95	DMSO	Lycopene	Standard_Development	Run090	Standard_Measurement	Plate_01	Clariostar_Study	MB	Biofoundry_,_London	Linear_Dilution_Pattern_V2	1.0	1.001	1.001	0.995	0.992	0.991	0.992	0.987	0.991	0.992	0.998	0.999	0.983	0.972	0.964	0.958	0.952	0.944	0.934	0.928	0.92	0.917	0.915	0.913	0.918	0.925	0.932	0.939	0.944	0.946	0.945	0.942	0.943	0.945	0.95	0.961
C02	Sample	Dilution_75%	0.75	DMSO	Lycopene	Standard_Development	Run090	Standard_Measurement	Plate_01	Clariostar_Study	MB	Biofoundry_,_London	Linear_Dilution_Pattern_V2	0.796	0.798	0.796	0.791	0.788	0.785	0.786	0.784	0.784	0.786	0.785	0.78	0.772	0.761	0.754	0.748	0.74	0.737	0.73	0.723	0.716	0.713	0.711	0.711	0.711	0.715	0.721	0.727	0.731	0.731	0.731	0.728	0.728	0.73	0.733	0.743
C03	Sample	Dilution_55%	0.55	DMSO	Lycopene	Standard_Development	Run090	Standard_Measurement	Plate_01	Clariostar_Study	MB	Biofoundry_,_London	Linear_Dilution_Pattern_V2	0.716	0.717	0.714	0.71	0.706	0.701	0.7	0.698	0.697	0.699	0.697	0.692	0.683	0.674	0.668	0.663	0.658	0.652	0.645	0.64	0.633	0.631	0.628	0.626	0.625	0.626	0.628	0.629	0.63	0.628	0.625	0.623	0.621	0.619	0.618	0.622
C04	Sample	Dilution_35%	0.35	DMSO	Lycopene	Standard_Development	Run090	Standard_Measurement	Plate_01	Clariostar_Study	MB	Biofoundry_,_London	Linear_Dilution_Pattern_V2	0.509	0.508	0.506	0.501	0.498	0.494	0.493	0.492	0.489	0.486	0.485	0.481	0.474	0.467	0.463	0.458	0.453	0.45	0.446	0.442	0.438	0.436	0.432	0.431	0.43	0.43	0.43	0.429	0.43	0.43	0.428	0.425	0.422	0.42	0.42	0.422
C05	Sample	Dilution_15%	0.15	DMSO	Lycopene	Standard_Development	Run090	Standard_Measurement	Plate_01	Clariostar_Study	MB	Biofoundry_,_London	Linear_Dilution_Pattern_V2	0.322	0.321	0.317	0.313	0.311	0.306	0.305	0.304	0.301	0.298	0.294	0.291	0.286	0.28	0.278	0.275	0.271	0.269	0.267	0.265	0.261	0.26	0.258	0.257	0.256	0.255	0.255	0.255	0.255	0.253	0.252	0.25	0.249	0.247	0.246	0.246
C06	Sample	Dilution_95%	0.95	DMSO	Lycopene	Standard_Development	Run090	Standard_Measurement	Plate_01	Clariostar_Study	MB	Biofoundry_,_London	Linear_Dilution_Pattern_V2	0.92	0.919	0.914	0.91	0.909	0.904	0.906	0.905	0.908	0.913	0.916	0.915	0.903	0.891	0.885	0.877	0.87	0.862	0.856	0.85	0.843	0.84	0.842	0.843	0.845	0.854	0.861	0.869	0.877	0.88	0.882	0.881	0.882	0.886	0.892	0.907
C07	Sample	Dilution_75%	0.75	DMSO	Lycopene	Standard_Development	Run090	Standard_Measurement	Plate_01	Clariostar_Study	MB	Biofoundry_,_London	Linear_Dilution_Pattern_V2	0.789	0.789	0.788	0.784	0.78	0.775	0.775	0.774	0.774	0.776	0.776	0.775	0.764	0.754	0.749	0.742	0.736	0.731	0.722	0.719	0.711	0.71	0.707	0.706	0.707	0.712	0.718	0.722	0.726	0.728	0.727	0.726	0.725	0.728	0.731	0.74
C08	Sample	Dilution_55%	0.55	DMSO	Lycopene	Standard_Development	Run090	Standard_Measurement	Plate_01	Clariostar_Study	MB	Biofoundry_,_London	Linear_Dilution_Pattern_V2	0.613	0.612	0.608	0.603	0.6	0.594	0.594	0.593	0.591	0.592	0.59	0.586	0.578	0.571	0.565	0.559	0.556	0.55	0.545	0.541	0.536	0.532	0.531	0.529	0.531	0.534	0.536	0.539	0.542	0.544	0.543	0.541	0.541	0.541	0.543	0.549
C09	Sample	Dilution_35%	0.35	DMSO	Lycopene	Standard_Development	Run090	Standard_Measurement	Plate_01	Clariostar_Study	MB	Biofoundry_,_London	Linear_Dilution_Pattern_V2	0.405	0.405	0.401	0.397	0.393	0.389	0.387	0.386	0.383	0.382	0.378	0.375	0.369	0.362	0.359	0.355	0.35	0.347	0.343	0.34	0.337	0.336	0.336	0.334	0.335	0.336	0.339	0.342	0.343	0.344	0.344	0.343	0.344	0.344	0.345	0.349
C10	Sample	Dilution_15%	0.15	DMSO	Lycopene	Standard_Development	Run090	Standard_Measurement	Plate_01	Clariostar_Study	MB	Biofoundry_,_London	Linear_Dilution_Pattern_V2	0.223	0.22	0.217	0.213	0.21	0.206	0.204	0.202	0.198	0.196	0.193	0.188	0.183	0.179	0.176	0.172	0.17	0.167	0.166	0.164	0.163	0.162	0.162	0.161	0.162	0.162	0.164	0.164	0.165	0.166	0.166	0.166	0.166	0.167	0.167	0.169
C11	Blank	DMSO_Blank	NA	DMSO	NA	Standard_Development	Run090	Standard_Measurement	Plate_01	Clariostar_Study	MB	Biofoundry_,_London	Linear_Dilution_Pattern_V2	0.102	0.1	0.096	0.091	0.088	0.085	0.082	0.081	0.077	0.072	0.069	0.064	0.061	0.057	0.055	0.052	0.051	0.049	0.047	0.047	0.045	0.045	0.045	0.044	0.044	0.044	0.044	0.043	0.043	0.043	0.043	0.042	0.042	0.043	0.042	0.042
C12	Blank	DMSO_Blank	NA	DMSO	NA	Standard_Development	Run090	Standard_Measurement	Plate_01	Clariostar_Study	MB	Biofoundry_,_London	Linear_Dilution_Pattern_V2	0.101	0.098	0.094	0.09	0.087	0.082	0.08	0.079	0.075	0.071	0.067	0.064	0.059	0.055	0.053	0.051	0.049	0.048	0.046	0.046	0.045	0.045	0.045	0.044	0.043	0.043	0.043	0.043	0.043	0.042	0.042	0.042	0.042	0.042	0.041	0.041
D01	Sample	Dilution_95%	0.95	DMSO	Lycopene	Standard_Development	Run090	Standard_Measurement	Plate_01	Clariostar_Study	MB	Biofoundry_,_London	Linear_Dilution_Pattern_V2	1.031	1.033	1.033	1.029	1.025	1.023	1.022	1.022	1.023	1.032	1.031	1.028	1.02	1.005	0.995	0.988	0.98	0.976	0.967	0.96	0.953	0.949	0.946	0.944	0.947	0.953	0.96	0.965	0.971	0.973	0.974	0.973	0.971	0.973	0.977	0.988
D02	Sample	Dilution_75%	0.75	DMSO	Lycopene	Standard_Development	Run090	Standard_Measurement	Plate_01	Clariostar_Study	MB	Biofoundry_,_London	Linear_Dilution_Pattern_V2	0.813	0.812	0.812	0.808	0.805	0.801	0.801	0.798	0.797	0.801	0.802	0.798	0.79	0.779	0.773	0.764	0.758	0.752	0.746	0.74	0.731	0.728	0.727	0.725	0.729	0.733	0.738	0.743	0.745	0.747	0.746	0.743	0.742	0.745	0.746	0.755
D03	Sample	Dilution_55%	0.55	DMSO	Lycopene	Standard_Development	Run090	Standard_Measurement	Plate_01	Clariostar_Study	MB	Biofoundry_,_London	Linear_Dilution_Pattern_V2	0.617	0.615	0.613	0.607	0.604	0.6	0.599	0.598	0.595	0.597	0.596	0.591	0.583	0.574	0.57	0.563	0.559	0.555	0.55	0.545	0.539	0.536	0.534	0.533	0.534	0.537	0.54	0.543	0.545	0.547	0.546	0.544	0.543	0.543	0.544	0.55
D04	Sample	Dilution_35%	0.35	DMSO	Lycopene	Standard_Development	Run090	Standard_Measurement	Plate_01	Clariostar_Study	MB	Biofoundry_,_London	Linear_Dilution_Pattern_V2	0.585	0.584	0.583	0.579	0.575	0.571	0.572	0.569	0.567	0.565	0.562	0.559	0.552	0.545	0.542	0.537	0.532	0.528	0.523	0.518	0.512	0.509	0.507	0.504	0.502	0.502	0.502	0.501	0.5	0.497	0.494	0.491	0.487	0.486	0.484	0.485
D05	Sample	Dilution_15%	0.15	DMSO	Lycopene	Standard_Development	Run090	Standard_Measurement	Plate_01	Clariostar_Study	MB	Biofoundry_,_London	Linear_Dilution_Pattern_V2	0.247	0.245	0.241	0.237	0.234	0.23	0.228	0.227	0.223	0.221	0.218	0.214	0.209	0.204	0.202	0.198	0.195	0.193	0.191	0.189	0.187	0.187	0.185	0.185	0.185	0.185	0.186	0.187	0.188	0.187	0.187	0.187	0.186	0.187	0.187	0.189
D06	Sample	Dilution_95%	0.95	DMSO	Lycopene	Standard_Development	Run090	Standard_Measurement	Plate_01	Clariostar_Study	MB	Biofoundry_,_London	Linear_Dilution_Pattern_V2	0.991	0.993	0.992	0.987	0.982	0.98	0.981	0.982	0.981	0.987	0.988	0.989	0.978	0.966	0.958	0.95	0.943	0.937	0.928	0.923	0.914	0.91	0.91	0.91	0.914	0.921	0.926	0.932	0.94	0.943	0.942	0.941	0.941	0.944	0.948	0.961
D07	Sample	Dilution_75%	0.75	DMSO	Lycopene	Standard_Development	Run090	Standard_Measurement	Plate_01	Clariostar_Study	MB	Biofoundry_,_London	Linear_Dilution_Pattern_V2	0.817	0.82	0.816	0.813	0.81	0.805	0.805	0.803	0.804	0.806	0.804	0.803	0.794	0.784	0.777	0.772	0.763	0.759	0.752	0.745	0.737	0.736	0.733	0.73	0.734	0.738	0.743	0.748	0.751	0.752	0.752	0.75	0.749	0.751	0.754	0.763
D08	Sample	Dilution_55%	0.55	DMSO	Lycopene	Standard_Development	Run090	Standard_Measurement	Plate_01	Clariostar_Study	MB	Biofoundry_,_London	Linear_Dilution_Pattern_V2	0.687	0.686	0.684	0.68	0.676	0.671	0.672	0.67	0.669	0.668	0.667	0.666	0.656	0.647	0.643	0.637	0.631	0.625	0.62	0.615	0.609	0.607	0.604	0.6	0.601	0.603	0.606	0.608	0.609	0.608	0.606	0.604	0.601	0.6	0.601	0.605
D09	Sample	Dilution_35%	0.35	DMSO	Lycopene	Standard_Development	Run090	Standard_Measurement	Plate_01	Clariostar_Study	MB	Biofoundry_,_London	Linear_Dilution_Pattern_V2	0.528	0.526	0.524	0.52	0.516	0.513	0.512	0.51	0.507	0.507	0.505	0.5	0.494	0.487	0.482	0.478	0.473	0.47	0.465	0.46	0.456	0.454	0.451	0.448	0.448	0.448	0.449	0.448	0.448	0.446	0.444	0.44	0.438	0.437	0.436	0.437
D10	Sample	Dilution_15%	0.15	DMSO	Lycopene	Standard_Development	Run090	Standard_Measurement	Plate_01	Clariostar_Study	MB	Biofoundry_,_London	Linear_Dilution_Pattern_V2	0.252	0.25	0.246	0.243	0.241	0.237	0.235	0.233	0.23	0.228	0.225	0.221	0.216	0.211	0.209	0.206	0.203	0.201	0.199	0.196	0.194	0.193	0.192	0.191	0.191	0.192	0.192	0.192	0.193	0.193	0.192	0.191	0.191	0.191	0.191	0.193
D11	Blank	DMSO_Blank	NA	DMSO	NA	Standard_Development	Run090	Standard_Measurement	Plate_01	Clariostar_Study	MB	Biofoundry_,_London	Linear_Dilution_Pattern_V2	0.111	0.108	0.105	0.101	0.098	0.094	0.092	0.089	0.085	0.082	0.079	0.076	0.071	0.068	0.066	0.064	0.062	0.06	0.059	0.058	0.057	0.058	0.057	0.056	0.056	0.055	0.054	0.054	0.054	0.054	0.054	0.053	0.053	0.053	0.052	0.052
D12	Blank	DMSO_Blank	NA	DMSO	NA	Standard_Development	Run090	Standard_Measurement	Plate_01	Clariostar_Study	MB	Biofoundry_,_London	Linear_Dilution_Pattern_V2	0.096	0.093	0.089	0.085	0.082	0.079	0.077	0.075	0.071	0.067	0.063	0.06	0.055	0.051	0.05	0.048	0.046	0.045	0.043	0.042	0.042	0.042	0.042	0.041	0.04	0.04	0.04	0.04	0.04	0.04	0.04	0.04	0.04	0.04	0.04	0.039
E01	Sample	Dilution_90%	0.9	DMSO	Lycopene	Standard_Development	Run090	Standard_Measurement	Plate_01	Clariostar_Study	MB	Biofoundry_,_London	Linear_Dilution_Pattern_V2	0.97	0.976	0.977	0.972	0.964	0.962	0.964	0.959	0.962	0.966	0.972	0.967	0.956	0.943	0.936	0.93	0.924	0.916	0.91	0.902	0.894	0.892	0.887	0.886	0.889	0.893	0.903	0.908	0.91	0.912	0.912	0.911	0.91	0.911	0.913	0.924
E02	Sample	Dilution_70%	0.7	DMSO	Lycopene	Standard_Development	Run090	Standard_Measurement	Plate_01	Clariostar_Study	MB	Biofoundry_,_London	Linear_Dilution_Pattern_V2	0.845	0.844	0.842	0.839	0.837	0.833	0.832	0.831	0.829	0.83	0.828	0.824	0.816	0.807	0.802	0.794	0.788	0.781	0.774	0.768	0.76	0.757	0.753	0.751	0.753	0.755	0.757	0.762	0.764	0.762	0.761	0.759	0.756	0.755	0.756	0.762
E03	Sample	Dilution_50%	0.5	DMSO	Lycopene	Standard_Development	Run090	Standard_Measurement	Plate_01	Clariostar_Study	MB	Biofoundry_,_London	Linear_Dilution_Pattern_V2	0.678	0.679	0.677	0.675	0.671	0.666	0.665	0.663	0.662	0.661	0.66	0.656	0.65	0.64	0.635	0.63	0.625	0.62	0.613	0.608	0.603	0.6	0.595	0.593	0.593	0.594	0.595	0.597	0.598	0.596	0.592	0.589	0.587	0.586	0.585	0.587
E04	Sample	Dilution_30%	0.3	DMSO	Lycopene	Standard_Development	Run090	Standard_Measurement	Plate_01	Clariostar_Study	MB	Biofoundry_,_London	Linear_Dilution_Pattern_V2	0.526	0.525	0.525	0.523	0.52	0.516	0.513	0.511	0.508	0.507	0.505	0.5	0.494	0.487	0.484	0.479	0.476	0.472	0.467	0.464	0.458	0.455	0.451	0.449	0.449	0.448	0.447	0.445	0.444	0.442	0.439	0.435	0.432	0.43	0.428	0.429
E05	Sample	Dilution_10%	0.1	DMSO	Lycopene	Standard_Development	Run090	Standard_Measurement	Plate_01	Clariostar_Study	MB	Biofoundry_,_London	Linear_Dilution_Pattern_V2	0.192	0.189	0.186	0.182	0.179	0.175	0.173	0.172	0.169	0.167	0.164	0.159	0.155	0.15	0.147	0.145	0.142	0.14	0.138	0.136	0.135	0.134	0.133	0.133	0.133	0.134	0.134	0.134	0.135	0.136	0.135	0.135	0.135	0.136	0.135	0.136
E06	Sample	Dilution_90%	0.9	DMSO	Lycopene	Standard_Development	Run090	Standard_Measurement	Plate_01	Clariostar_Study	MB	Biofoundry_,_London	Linear_Dilution_Pattern_V2	0.958	0.964	0.962	0.957	0.951	0.948	0.949	0.948	0.949	0.954	0.952	0.956	0.944	0.932	0.926	0.918	0.91	0.905	0.896	0.89	0.881	0.879	0.876	0.878	0.879	0.883	0.891	0.898	0.902	0.901	0.905	0.901	0.901	0.901	0.906	0.917
E07	Sample	Dilution_70%	0.7	DMSO	Lycopene	Standard_Development	Run090	Standard_Measurement	Plate_01	Clariostar_Study	MB	Biofoundry_,_London	Linear_Dilution_Pattern_V2	0.807	0.808	0.805	0.8	0.796	0.791	0.792	0.792	0.792	0.794	0.795	0.79	0.781	0.773	0.769	0.759	0.753	0.747	0.74	0.734	0.728	0.724	0.721	0.721	0.72	0.722	0.728	0.732	0.734	0.734	0.734	0.73	0.729	0.729	0.732	0.738
E08	Sample	Dilution_50%	0.5	DMSO	Lycopene	Standard_Development	Run090	Standard_Measurement	Plate_01	Clariostar_Study	MB	Biofoundry_,_London	Linear_Dilution_Pattern_V2	0.632	0.63	0.63	0.625	0.622	0.62	0.618	0.615	0.614	0.615	0.614	0.61	0.603	0.595	0.59	0.585	0.578	0.574	0.568	0.564	0.558	0.554	0.553	0.55	0.548	0.551	0.553	0.554	0.555	0.555	0.554	0.551	0.549	0.548	0.548	0.551
E09	Sample	Dilution_30%	0.3	DMSO	Lycopene	Standard_Development	Run090	Standard_Measurement	Plate_01	Clariostar_Study	MB	Biofoundry_,_London	Linear_Dilution_Pattern_V2	0.408	0.406	0.404	0.399	0.396	0.391	0.389	0.388	0.385	0.383	0.382	0.378	0.372	0.366	0.363	0.358	0.355	0.351	0.347	0.345	0.341	0.34	0.34	0.338	0.338	0.339	0.339	0.341	0.342	0.342	0.34	0.339	0.338	0.338	0.338	0.341
E10	Sample	Dilution_10%	0.1	DMSO	Lycopene	Standard_Development	Run090	Standard_Measurement	Plate_01	Clariostar_Study	MB	Biofoundry_,_London	Linear_Dilution_Pattern_V2	0.212	0.209	0.205	0.203	0.2	0.195	0.194	0.192	0.188	0.186	0.183	0.179	0.174	0.169	0.167	0.165	0.162	0.16	0.158	0.156	0.154	0.154	0.153	0.152	0.152	0.152	0.152	0.152	0.153	0.152	0.152	0.151	0.151	0.151	0.151	0.151
E11	Blank	DMSO_Blank	NA	DMSO	NA	Standard_Development	Run090	Standard_Measurement	Plate_01	Clariostar_Study	MB	Biofoundry_,_London	Linear_Dilution_Pattern_V2	0.099	0.096	0.092	0.088	0.085	0.081	0.079	0.077	0.073	0.069	0.066	0.062	0.059	0.054	0.053	0.051	0.049	0.048	0.046	0.045	0.045	0.045	0.044	0.043	0.044	0.043	0.043	0.043	0.044	0.043	0.043	0.043	0.043	0.043	0.042	0.042
E12	Blank	DMSO_Blank	NA	DMSO	NA	Standard_Development	Run090	Standard_Measurement	Plate_01	Clariostar_Study	MB	Biofoundry_,_London	Linear_Dilution_Pattern_V2	0.097	0.094	0.09	0.086	0.083	0.079	0.078	0.076	0.071	0.068	0.065	0.061	0.056	0.052	0.051	0.049	0.048	0.046	0.045	0.044	0.043	0.043	0.043	0.043	0.043	0.042	0.042	0.042	0.042	0.042	0.042	0.041	0.041	0.041	0.04	0.041
F01	Sample	Dilution_90%	0.9	DMSO	Lycopene	Standard_Development	Run090	Standard_Measurement	Plate_01	Clariostar_Study	MB	Biofoundry_,_London	Linear_Dilution_Pattern_V2	0.981	0.982	0.983	0.973	0.972	0.969	0.969	0.967	0.967	0.972	0.973	0.971	0.96	0.949	0.943	0.933	0.927	0.921	0.916	0.907	0.899	0.894	0.893	0.891	0.894	0.898	0.903	0.913	0.915	0.914	0.916	0.914	0.913	0.912	0.917	0.926
F02	Sample	Dilution_70%	0.7	DMSO	Lycopene	Standard_Development	Run090	Standard_Measurement	Plate_01	Clariostar_Study	MB	Biofoundry_,_London	Linear_Dilution_Pattern_V2	0.859	0.861	0.857	0.855	0.851	0.846	0.844	0.844	0.844	0.845	0.842	0.838	0.829	0.82	0.816	0.809	0.802	0.795	0.787	0.783	0.774	0.77	0.766	0.764	0.765	0.768	0.771	0.773	0.774	0.773	0.77	0.767	0.764	0.764	0.764	0.771
F03	Sample	Dilution_50%	0.5	DMSO	Lycopene	Standard_Development	Run090	Standard_Measurement	Plate_01	Clariostar_Study	MB	Biofoundry_,_London	Linear_Dilution_Pattern_V2	0.656	0.655	0.654	0.649	0.645	0.642	0.641	0.64	0.639	0.638	0.636	0.631	0.624	0.615	0.611	0.605	0.6	0.594	0.589	0.584	0.578	0.575	0.572	0.569	0.568	0.569	0.572	0.573	0.573	0.572	0.57	0.566	0.564	0.562	0.562	0.564
F04	Sample	Dilution_30%	0.3	DMSO	Lycopene	Standard_Development	Run090	Standard_Measurement	Plate_01	Clariostar_Study	MB	Biofoundry_,_London	Linear_Dilution_Pattern_V2	0.606	0.607	0.606	0.602	0.599	0.595	0.595	0.592	0.589	0.587	0.587	0.583	0.577	0.568	0.565	0.559	0.556	0.55	0.547	0.542	0.536	0.532	0.528	0.525	0.522	0.52	0.519	0.517	0.514	0.511	0.507	0.502	0.498	0.494	0.49	0.488
F05	Sample	Dilution_10%	0.1	DMSO	Lycopene	Standard_Development	Run090	Standard_Measurement	Plate_01	Clariostar_Study	MB	Biofoundry_,_London	Linear_Dilution_Pattern_V2	0.192	0.189	0.187	0.183	0.179	0.176	0.174	0.171	0.169	0.166	0.163	0.159	0.154	0.15	0.147	0.145	0.142	0.14	0.137	0.137	0.135	0.135	0.134	0.133	0.134	0.134	0.134	0.134	0.136	0.135	0.135	0.134	0.134	0.134	0.134	0.136
F06	Sample	Dilution_90%	0.9	DMSO	Lycopene	Standard_Development	Run090	Standard_Measurement	Plate_01	Clariostar_Study	MB	Biofoundry_,_London	Linear_Dilution_Pattern_V2	0.999	0.998	0.997	0.993	0.991	0.985	0.987	0.987	0.99	0.994	0.996	0.995	0.985	0.97	0.963	0.955	0.95	0.942	0.935	0.927	0.919	0.915	0.913	0.91	0.913	0.918	0.926	0.932	0.936	0.935	0.934	0.933	0.931	0.934	0.939	0.947
F07	Sample	Dilution_70%	0.7	DMSO	Lycopene	Standard_Development	Run090	Standard_Measurement	Plate_01	Clariostar_Study	MB	Biofoundry_,_London	Linear_Dilution_Pattern_V2	0.815	0.813	0.812	0.811	0.806	0.802	0.802	0.801	0.801	0.804	0.803	0.799	0.792	0.78	0.775	0.768	0.762	0.757	0.749	0.743	0.737	0.732	0.729	0.727	0.729	0.731	0.735	0.739	0.741	0.742	0.74	0.738	0.736	0.736	0.739	0.745
F08	Sample	Dilution_50%	0.5	DMSO	Lycopene	Standard_Development	Run090	Standard_Measurement	Plate_01	Clariostar_Study	MB	Biofoundry_,_London	Linear_Dilution_Pattern_V2	0.57	0.57	0.568	0.563	0.558	0.556	0.554	0.552	0.552	0.551	0.549	0.546	0.539	0.532	0.527	0.522	0.517	0.511	0.507	0.503	0.498	0.496	0.495	0.493	0.495	0.496	0.5	0.503	0.505	0.505	0.504	0.503	0.501	0.502	0.503	0.508
F09	Sample	Dilution_30%	0.3	DMSO	Lycopene	Standard_Development	Run090	Standard_Measurement	Plate_01	Clariostar_Study	MB	Biofoundry_,_London	Linear_Dilution_Pattern_V2	0.373	0.371	0.368	0.363	0.359	0.355	0.353	0.353	0.35	0.348	0.345	0.342	0.337	0.329	0.325	0.322	0.318	0.316	0.311	0.31	0.307	0.305	0.304	0.304	0.304	0.306	0.308	0.31	0.311	0.312	0.312	0.311	0.31	0.311	0.312	0.315
F10	Sample	Dilution_10%	0.1	DMSO	Lycopene	Standard_Development	Run090	Standard_Measurement	Plate_01	Clariostar_Study	MB	Biofoundry_,_London	Linear_Dilution_Pattern_V2	0.181	0.179	0.176	0.172	0.169	0.164	0.162	0.161	0.157	0.154	0.151	0.147	0.142	0.138	0.135	0.132	0.13	0.129	0.127	0.125	0.125	0.124	0.123	0.123	0.123	0.124	0.124	0.124	0.125	0.125	0.126	0.126	0.126	0.126	0.127	0.129
F11	Blank	DMSO	NA	DMSO	NA	Standard_Development	Run090	Standard_Measurement	Plate_01	Clariostar_Study	MB	Biofoundry_,_London	Linear_Dilution_Pattern_V2	0.103	0.1	0.097	0.093	0.09	0.086	0.083	0.081	0.077	0.073	0.07	0.066	0.062	0.058	0.056	0.055	0.052	0.051	0.049	0.049	0.048	0.048	0.046	0.046	0.045	0.045	0.045	0.044	0.045	0.044	0.044	0.043	0.043	0.044	0.043	0.042
F12	Blank	DMSO	NA	DMSO	NA	Standard_Development	Run090	Standard_Measurement	Plate_01	Clariostar_Study	MB	Biofoundry_,_London	Linear_Dilution_Pattern_V2	0.102	0.1	0.096	0.092	0.089	0.084	0.082	0.08	0.075	0.071	0.068	0.064	0.06	0.056	0.053	0.052	0.05	0.048	0.047	0.046	0.045	0.045	0.045	0.044	0.044	0.043	0.043	0.043	0.043	0.042	0.043	0.043	0.042	0.043	0.042	0.042
G01	Sample	Dilution_85%	0.85	DMSO	Lycopene	Standard_Development	Run090	Standard_Measurement	Plate_01	Clariostar_Study	MB	Biofoundry_,_London	Linear_Dilution_Pattern_V2	0.945	0.946	0.945	0.938	0.934	0.932	0.931	0.93	0.93	0.933	0.935	0.933	0.922	0.91	0.904	0.897	0.89	0.881	0.875	0.867	0.859	0.856	0.854	0.851	0.854	0.858	0.864	0.869	0.873	0.873	0.872	0.869	0.867	0.868	0.87	0.88
G02	Sample	Dilution_65%	0.65	DMSO	Lycopene	Standard_Development	Run090	Standard_Measurement	Plate_01	Clariostar_Study	MB	Biofoundry_,_London	Linear_Dilution_Pattern_V2	0.722	0.719	0.716	0.713	0.71	0.706	0.703	0.703	0.704	0.705	0.705	0.701	0.691	0.681	0.675	0.668	0.664	0.657	0.651	0.646	0.641	0.638	0.635	0.634	0.634	0.638	0.643	0.646	0.648	0.649	0.648	0.646	0.645	0.644	0.647	0.653
G03	Sample	Dilution_45%	0.45	DMSO	Lycopene	Standard_Development	Run090	Standard_Measurement	Plate_01	Clariostar_Study	MB	Biofoundry_,_London	Linear_Dilution_Pattern_V2	0.597	0.595	0.592	0.588	0.584	0.58	0.58	0.577	0.575	0.575	0.573	0.569	0.563	0.556	0.552	0.546	0.54	0.536	0.531	0.527	0.522	0.519	0.516	0.513	0.513	0.515	0.517	0.519	0.519	0.517	0.516	0.514	0.512	0.51	0.509	0.513
G04	Sample	Dilution_25%	0.25	DMSO	Lycopene	Standard_Development	Run090	Standard_Measurement	Plate_01	Clariostar_Study	MB	Biofoundry_,_London	Linear_Dilution_Pattern_V2	0.32	0.318	0.315	0.31	0.307	0.302	0.301	0.3	0.296	0.295	0.292	0.289	0.283	0.276	0.274	0.27	0.267	0.264	0.261	0.258	0.256	0.256	0.254	0.254	0.254	0.256	0.257	0.259	0.26	0.261	0.26	0.26	0.26	0.26	0.261	0.264
G05	Sample	Dilution_05%	0.0499999999999999	DMSO	Lycopene	Standard_Development	Run090	Standard_Measurement	Plate_01	Clariostar_Study	MB	Biofoundry_,_London	Linear_Dilution_Pattern_V2	0.139	0.136	0.133	0.129	0.126	0.121	0.119	0.118	0.114	0.113	0.109	0.105	0.101	0.097	0.095	0.092	0.09	0.088	0.086	0.085	0.084	0.084	0.084	0.083	0.083	0.084	0.084	0.084	0.085	0.084	0.084	0.085	0.085	0.085	0.085	0.086
G06	Sample	Dilution_85%	0.85	DMSO	Lycopene	Standard_Development	Run090	Standard_Measurement	Plate_01	Clariostar_Study	MB	Biofoundry_,_London	Linear_Dilution_Pattern_V2	0.88	0.88	0.877	0.873	0.87	0.864	0.866	0.865	0.864	0.867	0.869	0.867	0.858	0.847	0.84	0.833	0.828	0.823	0.815	0.808	0.801	0.798	0.797	0.794	0.796	0.803	0.81	0.816	0.821	0.824	0.824	0.82	0.819	0.822	0.826	0.836
G07	Sample	Dilution_65%	0.65	DMSO	Lycopene	Standard_Development	Run090	Standard_Measurement	Plate_01	Clariostar_Study	MB	Biofoundry_,_London	Linear_Dilution_Pattern_V2	0.703	0.702	0.697	0.692	0.69	0.686	0.685	0.682	0.683	0.684	0.683	0.682	0.673	0.665	0.659	0.652	0.646	0.64	0.636	0.63	0.625	0.622	0.62	0.618	0.62	0.623	0.628	0.633	0.637	0.638	0.638	0.636	0.636	0.637	0.638	0.646
G08	Sample	Dilution_45%	0.45	DMSO	Lycopene	Standard_Development	Run090	Standard_Measurement	Plate_01	Clariostar_Study	MB	Biofoundry_,_London	Linear_Dilution_Pattern_V2	0.508	0.507	0.505	0.502	0.498	0.494	0.492	0.491	0.49	0.489	0.487	0.484	0.477	0.471	0.467	0.462	0.457	0.453	0.448	0.445	0.442	0.439	0.437	0.437	0.437	0.44	0.443	0.445	0.448	0.448	0.448	0.447	0.447	0.447	0.448	0.453
G09	Sample	Dilution_25%	0.25	DMSO	Lycopene	Standard_Development	Run090	Standard_Measurement	Plate_01	Clariostar_Study	MB	Biofoundry_,_London	Linear_Dilution_Pattern_V2	0.314	0.312	0.309	0.304	0.301	0.296	0.295	0.293	0.291	0.29	0.287	0.284	0.278	0.271	0.269	0.266	0.262	0.259	0.256	0.254	0.252	0.251	0.251	0.25	0.25	0.252	0.254	0.255	0.257	0.258	0.258	0.258	0.257	0.258	0.259	0.262
G10	Sample	Dilution_05%	0.0499999999999999	DMSO	Lycopene	Standard_Development	Run090	Standard_Measurement	Plate_01	Clariostar_Study	MB	Biofoundry_,_London	Linear_Dilution_Pattern_V2	0.138	0.135	0.132	0.127	0.124	0.12	0.118	0.117	0.113	0.11	0.107	0.103	0.099	0.094	0.093	0.09	0.088	0.086	0.085	0.084	0.083	0.083	0.082	0.082	0.083	0.082	0.083	0.083	0.084	0.084	0.084	0.084	0.084	0.084	0.085	0.086
G11	Blank	DMSO_Blank	NA	DMSO	NA	Standard_Development	Run090	Standard_Measurement	Plate_01	Clariostar_Study	MB	Biofoundry_,_London	Linear_Dilution_Pattern_V2	0.097	0.094	0.089	0.086	0.083	0.08	0.078	0.076	0.071	0.068	0.065	0.06	0.057	0.053	0.052	0.05	0.048	0.047	0.046	0.045	0.044	0.044	0.044	0.043	0.043	0.042	0.043	0.042	0.042	0.042	0.042	0.042	0.042	0.042	0.041	0.041
G12	Blank	DMSO_Blank	NA	DMSO	NA	Standard_Development	Run090	Standard_Measurement	Plate_01	Clariostar_Study	MB	Biofoundry_,_London	Linear_Dilution_Pattern_V2	0.094	0.09	0.087	0.083	0.08	0.076	0.074	0.073	0.069	0.065	0.061	0.057	0.053	0.05	0.048	0.047	0.045	0.043	0.042	0.042	0.041	0.041	0.041	0.04	0.04	0.04	0.04	0.039	0.04	0.04	0.04	0.039	0.039	0.039	0.039	0.039
H01	Sample	Dilution_85%	0.85	DMSO	Lycopene	Standard_Development	Run090	Standard_Measurement	Plate_01	Clariostar_Study	MB	Biofoundry_,_London	Linear_Dilution_Pattern_V2	0.937	0.94	0.934	0.928	0.925	0.923	0.923	0.922	0.92	0.921	0.923	0.921	0.909	0.895	0.888	0.881	0.874	0.867	0.861	0.854	0.845	0.84	0.836	0.836	0.84	0.843	0.849	0.853	0.856	0.857	0.855	0.851	0.849	0.848	0.852	0.86
H02	Sample	Dilution_65%	0.65	DMSO	Lycopene	Standard_Development	Run090	Standard_Measurement	Plate_01	Clariostar_Study	MB	Biofoundry_,_London	Linear_Dilution_Pattern_V2	0.704	0.705	0.702	0.698	0.693	0.689	0.688	0.688	0.686	0.684	0.685	0.682	0.673	0.665	0.658	0.652	0.647	0.641	0.635	0.629	0.624	0.62	0.618	0.617	0.618	0.621	0.624	0.628	0.632	0.633	0.631	0.629	0.628	0.628	0.63	0.635
H03	Sample	Dilution_45%	0.45	DMSO	Lycopene	Standard_Development	Run090	Standard_Measurement	Plate_01	Clariostar_Study	MB	Biofoundry_,_London	Linear_Dilution_Pattern_V2	0.514	0.513	0.51	0.505	0.5	0.497	0.496	0.494	0.493	0.493	0.49	0.488	0.48	0.471	0.468	0.463	0.456	0.453	0.449	0.446	0.441	0.438	0.435	0.435	0.437	0.439	0.442	0.444	0.445	0.445	0.445	0.443	0.442	0.442	0.443	0.447
H04	Sample	Dilution_25%	0.25	DMSO	Lycopene	Standard_Development	Run090	Standard_Measurement	Plate_01	Clariostar_Study	MB	Biofoundry_,_London	Linear_Dilution_Pattern_V2	0.316	0.314	0.31	0.305	0.302	0.299	0.297	0.295	0.292	0.291	0.288	0.284	0.278	0.271	0.268	0.265	0.262	0.259	0.256	0.253	0.251	0.25	0.249	0.249	0.25	0.251	0.253	0.255	0.256	0.257	0.256	0.256	0.256	0.258	0.258	0.26
H05	Sample	Dilution_05%	0.0499999999999999	DMSO	Lycopene	Standard_Development	Run090	Standard_Measurement	Plate_01	Clariostar_Study	MB	Biofoundry_,_London	Linear_Dilution_Pattern_V2	0.146	0.144	0.141	0.136	0.133	0.129	0.127	0.125	0.121	0.118	0.115	0.111	0.107	0.102	0.099	0.098	0.095	0.092	0.091	0.09	0.089	0.089	0.088	0.087	0.089	0.088	0.088	0.088	0.088	0.089	0.088	0.088	0.089	0.089	0.088	0.089
H06	Sample	Dilution_85%	0.85	DMSO	Lycopene	Standard_Development	Run090	Standard_Measurement	Plate_01	Clariostar_Study	MB	Biofoundry_,_London	Linear_Dilution_Pattern_V2	0.852	0.853	0.85	0.844	0.842	0.84	0.84	0.838	0.839	0.841	0.843	0.842	0.83	0.821	0.815	0.808	0.8	0.796	0.789	0.781	0.775	0.771	0.769	0.77	0.774	0.779	0.786	0.792	0.796	0.798	0.798	0.798	0.798	0.801	0.806	0.817
H07	Sample	Dilution_65%	0.65	DMSO	Lycopene	Standard_Development	Run090	Standard_Measurement	Plate_01	Clariostar_Study	MB	Biofoundry_,_London	Linear_Dilution_Pattern_V2	0.685	0.684	0.681	0.678	0.674	0.67	0.668	0.667	0.668	0.671	0.669	0.665	0.659	0.649	0.644	0.638	0.632	0.626	0.619	0.615	0.61	0.607	0.605	0.604	0.606	0.609	0.614	0.618	0.62	0.623	0.622	0.62	0.62	0.621	0.623	0.63
H08	Sample	Dilution_45%	0.45	DMSO	Lycopene	Standard_Development	Run090	Standard_Measurement	Plate_01	Clariostar_Study	MB	Biofoundry_,_London	Linear_Dilution_Pattern_V2	0.498	0.496	0.494	0.488	0.485	0.482	0.481	0.478	0.477	0.476	0.474	0.47	0.464	0.456	0.452	0.447	0.442	0.438	0.434	0.43	0.427	0.423	0.423	0.422	0.422	0.426	0.429	0.431	0.433	0.435	0.435	0.434	0.433	0.434	0.435	0.44
H09	Sample	Dilution_25%	0.25	DMSO	Lycopene	Standard_Development	Run090	Standard_Measurement	Plate_01	Clariostar_Study	MB	Biofoundry_,_London	Linear_Dilution_Pattern_V2	0.32	0.318	0.315	0.31	0.307	0.302	0.301	0.299	0.297	0.296	0.294	0.289	0.284	0.277	0.274	0.27	0.268	0.264	0.261	0.259	0.256	0.255	0.254	0.253	0.255	0.256	0.258	0.259	0.261	0.261	0.261	0.26	0.261	0.261	0.261	0.264
H10	Sample	Dilution_05%	0.0499999999999999	DMSO	Lycopene	Standard_Development	Run090	Standard_Measurement	Plate_01	Clariostar_Study	MB	Biofoundry_,_London	Linear_Dilution_Pattern_V2	0.134	0.131	0.127	0.123	0.121	0.117	0.115	0.113	0.11	0.107	0.103	0.1	0.096	0.091	0.089	0.087	0.085	0.083	0.082	0.081	0.08	0.079	0.079	0.079	0.079	0.079	0.08	0.08	0.081	0.081	0.081	0.081	0.081	0.082	0.082	0.083
H11	Blank	DMSO_Blank	NA	DMSO	NA	Standard_Development	Run090	Standard_Measurement	Plate_01	Clariostar_Study	MB	Biofoundry_,_London	Linear_Dilution_Pattern_V2	0.106	0.103	0.1	0.096	0.093	0.089	0.087	0.085	0.081	0.078	0.074	0.07	0.066	0.062	0.06	0.058	0.057	0.054	0.053	0.052	0.051	0.051	0.05	0.05	0.049	0.048	0.048	0.048	0.048	0.048	0.048	0.047	0.047	0.047	0.046	0.046
H12	Blank	DMSO_Blank	NA	DMSO	NA	Standard_Development	Run090	Standard_Measurement	Plate_01	Clariostar_Study	MB	Biofoundry_,_London	Linear_Dilution_Pattern_V2	0.097	0.094	0.091	0.086	0.084	0.08	0.078	0.076	0.072	0.067	0.063	0.059	0.055	0.051	0.05	0.048	0.046	0.044	0.043	0.043	0.042	0.042	0.042	0.041	0.041	0.041	0.04	0.04	0.041	0.04	0.04	0.04	0.04	0.04	0.04	0.04
[truncated: 122 more columns]
