# Supplementary material for: Construction of a Calibration Curve for Lycopene on a Liquid-Handling Platform—Wider Lessons for the Development of Automated Dilution Protocols
Source: ACS Synth Biol. 2024 Aug 3;13(8):2357–75. doi: 10.1021/acssynbio.4c00031 (PMC11334188; doi:10.1021/acssynbio.4c00031)
Supplement: Supplementary file 2 — sb4c00031_si_002.zip [file sb4c00031_si_002.zip › AggregatedData/Run064/Plate_01/Clariostar_Study/Clariostar_B-Measurement_01/001.csv]

Well	Content	Label	Dilution	Solvent	Solute	Project	Run	Step	Container	Study	Author	Institution	OD350	OD352	OD354	OD356	OD358	OD360	OD362	OD364	OD366	OD368	OD370	OD372	OD374	OD376	OD378	OD380	OD382	OD384	OD386	OD388	OD390	OD392	OD394	OD396	OD398	OD400	OD402	OD404	OD406	OD408	OD410	OD412	OD414	OD416	OD418	OD420	OD422
A01	Sample	Dilution_1	1.0	DMSO	Lycopene	Standard_Development	Run064	Standard_Measurement	Plate_01	Clariostar_Study	MB	Biofoundry_,_London	0.159	0.155	0.151	0.147	0.144	0.14	0.138	0.137	0.136	0.134	0.131	0.129	0.125	0.123	0.121	0.118	0.115	0.114	0.113	0.112	0.11	0.109	0.109	0.11	0.11	0.111	0.111	0.113	0.114	0.115	0.116	0.116	0.116	0.115	0.115	0.117	0.117
A02	Sample	Dilution_1/2	0.5	DMSO	Lycopene	Standard_Development	Run064	Standard_Measurement	Plate_01	Clariostar_Study	MB	Biofoundry_,_London	0.114	0.111	0.107	0.104	0.101	0.098	0.096	0.095	0.093	0.09	0.087	0.085	0.082	0.079	0.078	0.076	0.074	0.073	0.072	0.07	0.069	0.069	0.069	0.069	0.069	0.07	0.069	0.069	0.07	0.07	0.07	0.071	0.071	0.071	0.071	0.072	0.072
A03	Sample	Dilution_1/4	0.25	DMSO	Lycopene	Standard_Development	Run064	Standard_Measurement	Plate_01	Clariostar_Study	MB	Biofoundry_,_London	0.101	0.099	0.095	0.092	0.089	0.086	0.084	0.083	0.082	0.079	0.076	0.073	0.07	0.069	0.067	0.065	0.064	0.062	0.061	0.06	0.06	0.059	0.059	0.059	0.059	0.058	0.058	0.059	0.059	0.058	0.059	0.059	0.059	0.059	0.059	0.058	0.059
A04	Sample	Dilution_1/8	0.125	DMSO	Lycopene	Standard_Development	Run064	Standard_Measurement	Plate_01	Clariostar_Study	MB	Biofoundry_,_London	0.094	0.091	0.088	0.085	0.082	0.079	0.076	0.075	0.074	0.071	0.067	0.065	0.063	0.061	0.059	0.057	0.056	0.054	0.054	0.053	0.052	0.051	0.051	0.051	0.051	0.051	0.05	0.051	0.05	0.051	0.051	0.051	0.051	0.051	0.051	0.052	0.051
A05	Sample	Dilution_1/16	0.0625	DMSO	Lycopene	Standard_Development	Run064	Standard_Measurement	Plate_01	Clariostar_Study	MB	Biofoundry_,_London	0.089	0.086	0.083	0.08	0.076	0.074	0.071	0.07	0.069	0.066	0.063	0.061	0.059	0.057	0.055	0.053	0.052	0.051	0.05	0.049	0.048	0.048	0.048	0.048	0.047	0.046	0.046	0.046	0.047	0.047	0.046	0.047	0.047	0.046	0.046	0.046	0.046
A06	Sample	Dilution_1/32	0.03125	DMSO	Lycopene	Standard_Development	Run064	Standard_Measurement	Plate_01	Clariostar_Study	MB	Biofoundry_,_London	0.09	0.087	0.084	0.08	0.077	0.074	0.072	0.071	0.069	0.066	0.064	0.062	0.059	0.057	0.056	0.054	0.053	0.051	0.051	0.05	0.049	0.048	0.048	0.048	0.047	0.047	0.047	0.047	0.047	0.046	0.046	0.047	0.047	0.045	0.045	0.045	0.045
A07	Sample	Dilution_1/64	0.015625	DMSO	Lycopene	Standard_Development	Run064	Standard_Measurement	Plate_01	Clariostar_Study	MB	Biofoundry_,_London	0.091	0.089	0.086	0.082	0.079	0.077	0.075	0.073	0.072	0.069	0.066	0.064	0.06	0.058	0.056	0.055	0.054	0.053	0.052	0.051	0.05	0.049	0.049	0.049	0.048	0.047	0.047	0.047	0.047	0.047	0.047	0.047	0.047	0.046	0.046	0.046	0.045
A08	Sample	Dilution_1/128	0.0078125	DMSO	Lycopene	Standard_Development	Run064	Standard_Measurement	Plate_01	Clariostar_Study	MB	Biofoundry_,_London	0.088	0.085	0.082	0.079	0.076	0.072	0.07	0.07	0.068	0.065	0.061	0.059	0.057	0.055	0.053	0.051	0.049	0.048	0.048	0.047	0.046	0.045	0.045	0.046	0.045	0.044	0.043	0.043	0.043	0.043	0.043	0.043	0.043	0.043	0.043	0.042	0.042
A09	Sample	Dilution_1/256	0.00390625	DMSO	Lycopene	Standard_Development	Run064	Standard_Measurement	Plate_01	Clariostar_Study	MB	Biofoundry_,_London	0.09	0.087	0.084	0.081	0.078	0.075	0.073	0.072	0.07	0.067	0.063	0.061	0.058	0.056	0.055	0.052	0.051	0.05	0.049	0.048	0.047	0.046	0.047	0.047	0.046	0.045	0.045	0.045	0.044	0.045	0.044	0.044	0.045	0.043	0.043	0.043	0.043
A10	Sample	Dilution_1/512	0.001953125	DMSO	Lycopene	Standard_Development	Run064	Standard_Measurement	Plate_01	Clariostar_Study	MB	Biofoundry_,_London	0.091	0.088	0.085	0.082	0.079	0.075	0.073	0.073	0.07	0.067	0.063	0.06	0.058	0.056	0.054	0.052	0.051	0.049	0.049	0.048	0.047	0.046	0.046	0.046	0.045	0.045	0.044	0.044	0.044	0.044	0.044	0.044	0.044	0.043	0.043	0.043	0.042
A11	Blank	DMSO_Blank	NA	DMSO	NA	Standard_Development	Run064	Standard_Measurement	Plate_01	Clariostar_Study	MB	Biofoundry_,_London	0.098	0.095	0.092	0.089	0.085	0.082	0.079	0.077	0.076	0.073	0.07	0.067	0.064	0.061	0.059	0.057	0.056	0.055	0.054	0.053	0.052	0.051	0.051	0.05	0.05	0.049	0.048	0.049	0.048	0.048	0.047	0.047	0.047	0.047	0.046	0.045	0.045
A12	Blank	DMSO_Blank	NA	DMSO	NA	Standard_Development	Run064	Standard_Measurement	Plate_01	Clariostar_Study	MB	Biofoundry_,_London	0.099	0.095	0.091	0.089	0.085	0.081	0.078	0.078	0.076	0.072	0.068	0.065	0.063	0.06	0.058	0.056	0.054	0.053	0.052	0.051	0.05	0.049	0.049	0.048	0.048	0.048	0.047	0.047	0.046	0.046	0.046	0.045	0.045	0.044	0.044	0.044	0.043
B01	Sample	Dilution_1	1.0	DMSO	Lycopene	Standard_Development	Run064	Standard_Measurement	Plate_01	Clariostar_Study	MB	Biofoundry_,_London	0.162	0.159	0.155	0.151	0.147	0.144	0.142	0.141	0.14	0.138	0.136	0.134	0.13	0.128	0.126	0.123	0.12	0.119	0.117	0.116	0.114	0.113	0.114	0.115	0.114	0.115	0.116	0.117	0.118	0.119	0.12	0.12	0.12	0.119	0.12	0.12	0.121
B02	Sample	Dilution_1/2	0.5	DMSO	Lycopene	Standard_Development	Run064	Standard_Measurement	Plate_01	Clariostar_Study	MB	Biofoundry_,_London	0.102	0.099	0.096	0.094	0.09	0.087	0.084	0.084	0.083	0.081	0.078	0.075	0.072	0.071	0.07	0.067	0.066	0.065	0.064	0.063	0.062	0.061	0.061	0.062	0.061	0.061	0.061	0.061	0.061	0.062	0.061	0.062	0.062	0.061	0.061	0.061	0.06
B03	Sample	Dilution_1/4	0.25	DMSO	Lycopene	Standard_Development	Run064	Standard_Measurement	Plate_01	Clariostar_Study	MB	Biofoundry_,_London	0.099	0.096	0.093	0.09	0.087	0.084	0.082	0.081	0.08	0.076	0.073	0.07	0.069	0.067	0.065	0.063	0.062	0.061	0.059	0.059	0.058	0.057	0.057	0.057	0.057	0.057	0.056	0.056	0.057	0.057	0.057	0.057	0.056	0.056	0.055	0.055	0.055
B04	Sample	Dilution_1/8	0.125	DMSO	Lycopene	Standard_Development	Run064	Standard_Measurement	Plate_01	Clariostar_Study	MB	Biofoundry_,_London	0.098	0.095	0.092	0.088	0.086	0.082	0.08	0.08	0.078	0.076	0.072	0.07	0.067	0.065	0.064	0.061	0.061	0.059	0.058	0.058	0.056	0.056	0.055	0.056	0.056	0.056	0.055	0.055	0.054	0.055	0.055	0.055	0.055	0.054	0.054	0.054	0.054
B05	Sample	Dilution_1/16	0.0625	DMSO	Lycopene	Standard_Development	Run064	Standard_Measurement	Plate_01	Clariostar_Study	MB	Biofoundry_,_London	0.098	0.095	0.091	0.088	0.085	0.081	0.08	0.08	0.078	0.076	0.072	0.07	0.068	0.066	0.065	0.063	0.062	0.06	0.06	0.059	0.057	0.057	0.057	0.057	0.057	0.057	0.056	0.056	0.056	0.057	0.056	0.057	0.057	0.057	0.056	0.056	0.056
B06	Sample	Dilution_1/32	0.03125	DMSO	Lycopene	Standard_Development	Run064	Standard_Measurement	Plate_01	Clariostar_Study	MB	Biofoundry_,_London	0.095	0.092	0.09	0.086	0.083	0.08	0.077	0.077	0.076	0.073	0.071	0.068	0.065	0.063	0.062	0.06	0.059	0.058	0.056	0.055	0.055	0.054	0.054	0.054	0.053	0.053	0.053	0.053	0.052	0.053	0.052	0.053	0.053	0.052	0.051	0.051	0.05
B07	Sample	Dilution_1/64	0.015625	DMSO	Lycopene	Standard_Development	Run064	Standard_Measurement	Plate_01	Clariostar_Study	MB	Biofoundry_,_London	0.092	0.089	0.086	0.082	0.079	0.076	0.074	0.073	0.072	0.069	0.066	0.064	0.062	0.06	0.058	0.056	0.055	0.054	0.053	0.052	0.051	0.05	0.05	0.05	0.05	0.05	0.049	0.049	0.048	0.049	0.049	0.048	0.048	0.048	0.047	0.047	0.046
B08	Sample	Dilution_1/128	0.0078125	DMSO	Lycopene	Standard_Development	Run064	Standard_Measurement	Plate_01	Clariostar_Study	MB	Biofoundry_,_London	0.089	0.087	0.084	0.081	0.078	0.075	0.072	0.071	0.07	0.068	0.065	0.063	0.06	0.058	0.057	0.055	0.054	0.052	0.051	0.05	0.05	0.049	0.049	0.048	0.048	0.047	0.047	0.047	0.047	0.046	0.047	0.046	0.046	0.045	0.045	0.045	0.044
B09	Sample	Dilution_1/256	0.00390625	DMSO	Lycopene	Standard_Development	Run064	Standard_Measurement	Plate_01	Clariostar_Study	MB	Biofoundry_,_London	0.092	0.089	0.085	0.083	0.079	0.076	0.074	0.074	0.072	0.069	0.067	0.064	0.061	0.059	0.058	0.056	0.054	0.054	0.052	0.051	0.05	0.049	0.05	0.049	0.048	0.048	0.047	0.047	0.047	0.047	0.046	0.046	0.046	0.045	0.044	0.044	0.043
B10	Sample	Dilution_1/512	0.001953125	DMSO	Lycopene	Standard_Development	Run064	Standard_Measurement	Plate_01	Clariostar_Study	MB	Biofoundry_,_London	0.09	0.087	0.084	0.081	0.077	0.074	0.072	0.071	0.07	0.067	0.063	0.06	0.058	0.056	0.054	0.052	0.051	0.05	0.049	0.048	0.048	0.047	0.047	0.046	0.046	0.046	0.045	0.045	0.044	0.045	0.044	0.045	0.045	0.043	0.043	0.043	0.043
B11	Blank	DMSO_Blank	NA	DMSO	NA	Standard_Development	Run064	Standard_Measurement	Plate_01	Clariostar_Study	MB	Biofoundry_,_London	0.092	0.089	0.087	0.083	0.08	0.077	0.074	0.073	0.072	0.069	0.065	0.063	0.06	0.058	0.056	0.055	0.054	0.052	0.051	0.05	0.049	0.048	0.048	0.048	0.048	0.047	0.046	0.046	0.046	0.046	0.046	0.046	0.046	0.045	0.044	0.044	0.043
B12	Blank	DMSO_Blank	NA	DMSO	NA	Standard_Development	Run064	Standard_Measurement	Plate_01	Clariostar_Study	MB	Biofoundry_,_London	0.092	0.09	0.086	0.083	0.08	0.077	0.075	0.073	0.07	0.067	0.064	0.06	0.058	0.057	0.055	0.052	0.051	0.05	0.048	0.048	0.048	0.047	0.046	0.046	0.045	0.044	0.044	0.044	0.044	0.044	0.044	0.044	0.044	0.043	0.043	0.043	0.043
C01	Sample	Dilution_7/8	0.875	DMSO	Lycopene	Standard_Development	Run064	Standard_Measurement	Plate_01	Clariostar_Study	MB	Biofoundry_,_London	0.155	0.152	0.148	0.144	0.141	0.138	0.134	0.134	0.133	0.131	0.129	0.126	0.124	0.121	0.118	0.116	0.115	0.112	0.111	0.109	0.108	0.107	0.108	0.109	0.108	0.109	0.11	0.11	0.111	0.112	0.113	0.113	0.113	0.112	0.112	0.112	0.112
C02	Sample	Dilution_7/16	0.4375	DMSO	Lycopene	Standard_Development	Run064	Standard_Measurement	Plate_01	Clariostar_Study	MB	Biofoundry_,_London	0.109	0.106	0.103	0.1	0.097	0.094	0.091	0.091	0.089	0.087	0.084	0.081	0.079	0.077	0.076	0.073	0.072	0.07	0.069	0.068	0.067	0.066	0.067	0.066	0.067	0.067	0.066	0.066	0.066	0.067	0.067	0.067	0.067	0.066	0.066	0.066	0.066
C03	Sample	Dilution_7/32	0.21875	DMSO	Lycopene	Standard_Development	Run064	Standard_Measurement	Plate_01	Clariostar_Study	MB	Biofoundry_,_London	0.099	0.096	0.092	0.089	0.086	0.083	0.08	0.08	0.079	0.076	0.072	0.071	0.069	0.066	0.065	0.063	0.061	0.06	0.059	0.058	0.057	0.056	0.056	0.057	0.056	0.057	0.056	0.056	0.056	0.056	0.056	0.057	0.057	0.055	0.055	0.055	0.055
C04	Sample	Dilution_7/64	0.109375	DMSO	Lycopene	Standard_Development	Run064	Standard_Measurement	Plate_01	Clariostar_Study	MB	Biofoundry_,_London	0.095	0.092	0.088	0.086	0.082	0.079	0.077	0.077	0.075	0.073	0.07	0.068	0.066	0.063	0.061	0.06	0.059	0.058	0.056	0.055	0.054	0.054	0.054	0.054	0.053	0.054	0.053	0.053	0.053	0.054	0.054	0.053	0.053	0.053	0.052	0.053	0.052
C05	Sample	Dilution_7/128	0.0546875	DMSO	Lycopene	Standard_Development	Run064	Standard_Measurement	Plate_01	Clariostar_Study	MB	Biofoundry_,_London	0.088	0.086	0.082	0.079	0.076	0.073	0.071	0.07	0.069	0.067	0.064	0.062	0.059	0.058	0.057	0.054	0.053	0.052	0.051	0.05	0.049	0.049	0.049	0.049	0.049	0.049	0.048	0.048	0.048	0.049	0.048	0.049	0.048	0.048	0.047	0.047	0.046
C06	Sample	Dilution_7/256	0.02734375	DMSO	Lycopene	Standard_Development	Run064	Standard_Measurement	Plate_01	Clariostar_Study	MB	Biofoundry_,_London	0.09	0.088	0.084	0.081	0.079	0.076	0.073	0.073	0.071	0.069	0.067	0.064	0.061	0.06	0.058	0.056	0.055	0.054	0.053	0.052	0.051	0.05	0.05	0.05	0.05	0.05	0.049	0.049	0.048	0.048	0.048	0.049	0.048	0.047	0.047	0.047	0.046
C07	Sample	Dilution_7/512	0.013671875	DMSO	Lycopene	Standard_Development	Run064	Standard_Measurement	Plate_01	Clariostar_Study	MB	Biofoundry_,_London	0.092	0.089	0.086	0.084	0.08	0.076	0.074	0.075	0.073	0.071	0.068	0.066	0.063	0.061	0.059	0.058	0.057	0.056	0.054	0.054	0.052	0.052	0.052	0.051	0.051	0.05	0.05	0.049	0.049	0.049	0.049	0.049	0.048	0.048	0.047	0.046	0.046
C08	Sample	Dilution_7/1024	0.0068359375	DMSO	Lycopene	Standard_Development	Run064	Standard_Measurement	Plate_01	Clariostar_Study	MB	Biofoundry_,_London	0.085	0.082	0.079	0.076	0.073	0.07	0.068	0.067	0.066	0.063	0.061	0.058	0.055	0.054	0.053	0.051	0.05	0.049	0.048	0.047	0.046	0.046	0.046	0.046	0.046	0.045	0.044	0.044	0.044	0.045	0.045	0.045	0.045	0.044	0.043	0.043	0.043
C09	Sample	Dilution_7/2048	0.00341796875	DMSO	Lycopene	Standard_Development	Run064	Standard_Measurement	Plate_01	Clariostar_Study	MB	Biofoundry_,_London	0.089	0.087	0.084	0.08	0.077	0.074	0.071	0.07	0.069	0.067	0.064	0.061	0.059	0.056	0.053	0.052	0.052	0.05	0.049	0.048	0.047	0.046	0.046	0.047	0.046	0.045	0.044	0.045	0.045	0.045	0.045	0.045	0.044	0.044	0.043	0.043	0.042
C10	Sample	Dilution_7/4096	0.001708984375	DMSO	Lycopene	Standard_Development	Run064	Standard_Measurement	Plate_01	Clariostar_Study	MB	Biofoundry_,_London	0.091	0.089	0.085	0.082	0.079	0.076	0.073	0.073	0.071	0.069	0.065	0.062	0.06	0.058	0.056	0.054	0.053	0.051	0.051	0.05	0.049	0.048	0.048	0.048	0.047	0.047	0.046	0.046	0.046	0.046	0.045	0.045	0.045	0.044	0.044	0.043	0.042
C11	Blank	DMSO_Blank	NA	DMSO	NA	Standard_Development	Run064	Standard_Measurement	Plate_01	Clariostar_Study	MB	Biofoundry_,_London	0.092	0.09	0.086	0.084	0.08	0.076	0.074	0.073	0.072	0.069	0.065	0.062	0.06	0.057	0.055	0.053	0.053	0.051	0.05	0.049	0.048	0.048	0.048	0.048	0.047	0.047	0.046	0.046	0.045	0.045	0.045	0.046	0.045	0.044	0.044	0.043	0.042
C12	Blank	DMSO_Blank	NA	DMSO	NA	Standard_Development	Run064	Standard_Measurement	Plate_01	Clariostar_Study	MB	Biofoundry_,_London	0.091	0.089	0.085	0.081	0.078	0.075	0.072	0.072	0.07	0.066	0.063	0.06	0.058	0.055	0.054	0.052	0.051	0.049	0.048	0.048	0.046	0.045	0.046	0.046	0.045	0.045	0.044	0.044	0.044	0.044	0.044	0.044	0.044	0.043	0.042	0.042	0.042
D01	Sample	Dilution_7/8	0.875	DMSO	Lycopene	Standard_Development	Run064	Standard_Measurement	Plate_01	Clariostar_Study	MB	Biofoundry_,_London	0.158	0.154	0.151	0.147	0.143	0.14	0.137	0.138	0.137	0.136	0.133	0.131	0.128	0.124	0.122	0.12	0.117	0.116	0.114	0.113	0.112	0.11	0.111	0.111	0.111	0.112	0.112	0.113	0.114	0.115	0.115	0.115	0.115	0.114	0.114	0.114	0.114
D02	Sample	Dilution_7/16	0.4375	DMSO	Lycopene	Standard_Development	Run064	Standard_Measurement	Plate_01	Clariostar_Study	MB	Biofoundry_,_London	0.107	0.104	0.1	0.097	0.094	0.091	0.089	0.088	0.088	0.085	0.082	0.08	0.077	0.075	0.073	0.071	0.071	0.069	0.068	0.067	0.067	0.065	0.066	0.066	0.066	0.066	0.065	0.065	0.066	0.066	0.066	0.066	0.066	0.065	0.064	0.064	0.063
D03	Sample	Dilution_7/32	0.21875	DMSO	Lycopene	Standard_Development	Run064	Standard_Measurement	Plate_01	Clariostar_Study	MB	Biofoundry_,_London	0.109	0.106	0.103	0.099	0.096	0.093	0.09	0.09	0.089	0.088	0.085	0.082	0.08	0.078	0.075	0.074	0.073	0.072	0.071	0.07	0.069	0.068	0.067	0.068	0.068	0.068	0.067	0.067	0.067	0.067	0.067	0.066	0.066	0.066	0.065	0.064	0.064
D04	Sample	Dilution_7/64	0.109375	DMSO	Lycopene	Standard_Development	Run064	Standard_Measurement	Plate_01	Clariostar_Study	MB	Biofoundry_,_London	0.099	0.096	0.093	0.09	0.087	0.083	0.08	0.081	0.079	0.077	0.075	0.073	0.07	0.068	0.067	0.065	0.064	0.062	0.06	0.06	0.059	0.058	0.058	0.059	0.057	0.057	0.057	0.056	0.056	0.057	0.056	0.057	0.056	0.055	0.054	0.054	0.053
D05	Sample	Dilution_7/128	0.0546875	DMSO	Lycopene	Standard_Development	Run064	Standard_Measurement	Plate_01	Clariostar_Study	MB	Biofoundry_,_London	0.091	0.089	0.085	0.083	0.079	0.076	0.074	0.074	0.074	0.071	0.068	0.066	0.062	0.061	0.06	0.059	0.057	0.056	0.055	0.054	0.053	0.052	0.052	0.052	0.051	0.051	0.051	0.051	0.051	0.051	0.051	0.051	0.05	0.049	0.049	0.048	0.048
D06	Sample	Dilution_7/256	0.02734375	DMSO	Lycopene	Standard_Development	Run064	Standard_Measurement	Plate_01	Clariostar_Study	MB	Biofoundry_,_London	0.09	0.088	0.084	0.081	0.077	0.075	0.072	0.072	0.071	0.068	0.067	0.064	0.062	0.06	0.058	0.057	0.056	0.054	0.054	0.053	0.052	0.051	0.05	0.051	0.051	0.05	0.049	0.049	0.049	0.049	0.049	0.049	0.048	0.047	0.047	0.046	0.046
D07	Sample	Dilution_7/512	0.013671875	DMSO	Lycopene	Standard_Development	Run064	Standard_Measurement	Plate_01	Clariostar_Study	MB	Biofoundry_,_London	0.088	0.085	0.082	0.079	0.076	0.073	0.07	0.07	0.069	0.067	0.064	0.062	0.058	0.057	0.056	0.055	0.054	0.052	0.051	0.05	0.049	0.048	0.049	0.049	0.048	0.048	0.047	0.047	0.047	0.047	0.047	0.047	0.047	0.045	0.045	0.044	0.044
D08	Sample	Dilution_7/1024	0.0068359375	DMSO	Lycopene	Standard_Development	Run064	Standard_Measurement	Plate_01	Clariostar_Study	MB	Biofoundry_,_London	0.088	0.086	0.082	0.079	0.075	0.072	0.07	0.07	0.069	0.066	0.064	0.062	0.059	0.057	0.056	0.054	0.053	0.051	0.051	0.05	0.048	0.048	0.048	0.048	0.047	0.047	0.046	0.046	0.046	0.046	0.046	0.046	0.046	0.045	0.044	0.043	0.043
D09	Sample	Dilution_7/2048	0.00341796875	DMSO	Lycopene	Standard_Development	Run064	Standard_Measurement	Plate_01	Clariostar_Study	MB	Biofoundry_,_London	0.088	0.086	0.082	0.079	0.076	0.072	0.07	0.07	0.069	0.066	0.063	0.061	0.058	0.056	0.054	0.053	0.052	0.05	0.05	0.048	0.048	0.047	0.047	0.047	0.047	0.047	0.046	0.045	0.046	0.045	0.045	0.045	0.045	0.044	0.043	0.042	0.042
D10	Sample	Dilution_7/4096	0.001708984375	DMSO	Lycopene	Standard_Development	Run064	Standard_Measurement	Plate_01	Clariostar_Study	MB	Biofoundry_,_London	0.091	0.089	0.086	0.082	0.078	0.075	0.073	0.072	0.071	0.068	0.066	0.063	0.06	0.058	0.057	0.055	0.053	0.052	0.051	0.05	0.049	0.048	0.049	0.048	0.048	0.048	0.047	0.047	0.046	0.046	0.046	0.046	0.046	0.045	0.044	0.043	0.043
D11	Blank	DMSO_Blank	NA	DMSO	NA	Standard_Development	Run064	Standard_Measurement	Plate_01	Clariostar_Study	MB	Biofoundry_,_London	0.095	0.092	0.089	0.087	0.083	0.08	0.077	0.076	0.074	0.07	0.067	0.063	0.061	0.06	0.057	0.055	0.054	0.053	0.052	0.051	0.051	0.05	0.049	0.049	0.048	0.047	0.047	0.047	0.047	0.047	0.046	0.046	0.046	0.044	0.044	0.044	0.043
D12	Blank	DMSO_Blank	NA	DMSO	NA	Standard_Development	Run064	Standard_Measurement	Plate_01	Clariostar_Study	MB	Biofoundry_,_London	0.088	0.086	0.082	0.078	0.075	0.071	0.069	0.069	0.068	0.064	0.06	0.058	0.055	0.054	0.052	0.05	0.049	0.048	0.047	0.046	0.045	0.044	0.044	0.044	0.044	0.043	0.043	0.042	0.043	0.043	0.043	0.043	0.043	0.041	0.041	0.04	0.04
E01	Sample	Dilution_3/4	0.75	DMSO	Lycopene	Standard_Development	Run064	Standard_Measurement	Plate_01	Clariostar_Study	MB	Biofoundry_,_London	0.153	0.149	0.146	0.141	0.137	0.134	0.132	0.132	0.13	0.129	0.127	0.124	0.122	0.119	0.117	0.114	0.112	0.11	0.108	0.108	0.107	0.105	0.105	0.106	0.106	0.107	0.108	0.108	0.108	0.11	0.11	0.11	0.109	0.109	0.108	0.108	0.108
E02	Sample	Dilution_3/8	0.375	DMSO	Lycopene	Standard_Development	Run064	Standard_Measurement	Plate_01	Clariostar_Study	MB	Biofoundry_,_London	0.111	0.108	0.105	0.102	0.098	0.096	0.092	0.092	0.092	0.089	0.086	0.084	0.082	0.079	0.078	0.076	0.074	0.073	0.072	0.071	0.07	0.069	0.069	0.069	0.069	0.069	0.069	0.069	0.069	0.07	0.07	0.07	0.07	0.069	0.069	0.068	0.068
E03	Sample	Dilution_3/16	0.1875	DMSO	Lycopene	Standard_Development	Run064	Standard_Measurement	Plate_01	Clariostar_Study	MB	Biofoundry_,_London	0.104	0.101	0.097	0.093	0.09	0.088	0.086	0.085	0.084	0.082	0.079	0.077	0.074	0.071	0.07	0.069	0.068	0.066	0.065	0.063	0.062	0.062	0.062	0.062	0.062	0.062	0.061	0.061	0.061	0.062	0.062	0.062	0.062	0.061	0.06	0.06	0.06
E04	Sample	Dilution_3/32	0.09375	DMSO	Lycopene	Standard_Development	Run064	Standard_Measurement	Plate_01	Clariostar_Study	MB	Biofoundry_,_London	0.092	0.089	0.087	0.083	0.079	0.076	0.074	0.074	0.073	0.07	0.068	0.065	0.062	0.06	0.059	0.057	0.056	0.055	0.053	0.052	0.052	0.05	0.051	0.051	0.05	0.05	0.05	0.05	0.05	0.05	0.05	0.05	0.05	0.049	0.048	0.048	0.048
E05	Sample	Dilution_3/64	0.046875	DMSO	Lycopene	Standard_Development	Run064	Standard_Measurement	Plate_01	Clariostar_Study	MB	Biofoundry_,_London	0.09	0.087	0.083	0.08	0.077	0.074	0.072	0.072	0.071	0.068	0.066	0.064	0.061	0.06	0.058	0.057	0.056	0.054	0.054	0.053	0.052	0.051	0.051	0.05	0.051	0.05	0.05	0.049	0.049	0.05	0.05	0.05	0.05	0.048	0.047	0.047	0.047
E06	Sample	Dilution_3/128	0.0234375	DMSO	Lycopene	Standard_Development	Run064	Standard_Measurement	Plate_01	Clariostar_Study	MB	Biofoundry_,_London	0.09	0.086	0.083	0.08	0.077	0.075	0.072	0.071	0.07	0.068	0.065	0.062	0.06	0.059	0.058	0.056	0.055	0.053	0.052	0.051	0.05	0.05	0.05	0.05	0.05	0.05	0.048	0.048	0.048	0.049	0.048	0.048	0.048	0.047	0.046	0.046	0.046
E07	Sample	Dilution_3/256	0.01171875	DMSO	Lycopene	Standard_Development	Run064	Standard_Measurement	Plate_01	Clariostar_Study	MB	Biofoundry_,_London	0.087	0.084	0.08	0.077	0.074	0.071	0.069	0.069	0.068	0.066	0.063	0.061	0.058	0.056	0.054	0.054	0.052	0.051	0.049	0.049	0.048	0.047	0.048	0.048	0.047	0.047	0.046	0.046	0.046	0.046	0.046	0.046	0.046	0.045	0.044	0.043	0.043
E08	Sample	Dilution_3/512	0.005859375	DMSO	Lycopene	Standard_Development	Run064	Standard_Measurement	Plate_01	Clariostar_Study	MB	Biofoundry_,_London	0.086	0.083	0.081	0.077	0.074	0.07	0.068	0.068	0.067	0.065	0.062	0.06	0.058	0.055	0.054	0.052	0.051	0.049	0.048	0.048	0.047	0.046	0.046	0.046	0.046	0.046	0.045	0.044	0.045	0.045	0.045	0.045	0.044	0.043	0.043	0.042	0.042
E09	Sample	Dilution_3/1024	0.0029296875	DMSO	Lycopene	Standard_Development	Run064	Standard_Measurement	Plate_01	Clariostar_Study	MB	Biofoundry_,_London	0.086	0.083	0.08	0.077	0.074	0.071	0.068	0.068	0.067	0.064	0.06	0.058	0.056	0.054	0.052	0.051	0.05	0.048	0.048	0.046	0.045	0.044	0.045	0.045	0.045	0.044	0.043	0.043	0.043	0.044	0.043	0.043	0.043	0.042	0.042	0.041	0.041
E10	Sample	Dilution_3/2048	0.00146484375	DMSO	Lycopene	Standard_Development	Run064	Standard_Measurement	Plate_01	Clariostar_Study	MB	Biofoundry_,_London	0.088	0.086	0.083	0.08	0.076	0.073	0.07	0.071	0.07	0.066	0.063	0.061	0.059	0.056	0.054	0.053	0.052	0.051	0.049	0.049	0.048	0.047	0.047	0.047	0.047	0.046	0.045	0.045	0.045	0.045	0.045	0.045	0.044	0.043	0.043	0.043	0.042
E11	Blank	DMSO_Blank	NA	DMSO	NA	Standard_Development	Run064	Standard_Measurement	Plate_01	Clariostar_Study	MB	Biofoundry_,_London	0.088	0.085	0.082	0.079	0.076	0.073	0.07	0.07	0.068	0.064	0.061	0.058	0.055	0.053	0.052	0.05	0.048	0.047	0.046	0.046	0.045	0.044	0.044	0.044	0.043	0.043	0.042	0.042	0.043	0.043	0.042	0.043	0.043	0.042	0.041	0.041	0.04
E12	Blank	DMSO_Blank	NA	DMSO	NA	Standard_Development	Run064	Standard_Measurement	Plate_01	Clariostar_Study	MB	Biofoundry_,_London	0.088	0.085	0.082	0.079	0.075	0.071	0.069	0.069	0.067	0.065	0.061	0.058	0.055	0.053	0.051	0.05	0.048	0.047	0.046	0.045	0.043	0.043	0.043	0.044	0.043	0.042	0.042	0.041	0.041	0.042	0.042	0.043	0.043	0.042	0.041	0.04	0.04
F01	Sample	Dilution_3/4	0.75	DMSO	Lycopene	Standard_Development	Run064	Standard_Measurement	Plate_01	Clariostar_Study	MB	Biofoundry_,_London	0.156	0.153	0.148	0.144	0.141	0.138	0.135	0.135	0.134	0.132	0.131	0.128	0.126	0.122	0.12	0.118	0.116	0.113	0.112	0.111	0.109	0.108	0.108	0.108	0.108	0.109	0.11	0.11	0.11	0.112	0.112	0.112	0.112	0.111	0.11	0.11	0.11
F02	Sample	Dilution_3/8	0.375	DMSO	Lycopene	Standard_Development	Run064	Standard_Measurement	Plate_01	Clariostar_Study	MB	Biofoundry_,_London	0.114	0.111	0.107	0.104	0.101	0.098	0.095	0.095	0.093	0.091	0.088	0.086	0.084	0.082	0.08	0.078	0.077	0.075	0.074	0.073	0.072	0.071	0.07	0.071	0.07	0.07	0.07	0.069	0.07	0.071	0.07	0.07	0.069	0.068	0.068	0.067	0.066
F03	Sample	Dilution_3/16	0.1875	DMSO	Lycopene	Standard_Development	Run064	Standard_Measurement	Plate_01	Clariostar_Study	MB	Biofoundry_,_London	0.104	0.102	0.098	0.095	0.092	0.089	0.086	0.086	0.085	0.082	0.08	0.077	0.076	0.072	0.07	0.069	0.068	0.067	0.066	0.064	0.063	0.062	0.063	0.063	0.063	0.062	0.061	0.061	0.061	0.061	0.061	0.062	0.061	0.059	0.058	0.057	0.057
F04	Sample	Dilution_3/32	0.09375	DMSO	Lycopene	Standard_Development	Run064	Standard_Measurement	Plate_01	Clariostar_Study	MB	Biofoundry_,_London	0.1	0.098	0.094	0.091	0.088	0.085	0.082	0.081	0.081	0.079	0.076	0.073	0.071	0.069	0.067	0.065	0.064	0.062	0.061	0.06	0.059	0.058	0.058	0.058	0.058	0.058	0.057	0.057	0.057	0.058	0.057	0.057	0.057	0.056	0.055	0.054	0.054
F05	Sample	Dilution_3/64	0.046875	DMSO	Lycopene	Standard_Development	Run064	Standard_Measurement	Plate_01	Clariostar_Study	MB	Biofoundry_,_London	0.093	0.091	0.087	0.085	0.082	0.079	0.076	0.077	0.076	0.073	0.07	0.068	0.066	0.063	0.062	0.06	0.059	0.058	0.057	0.056	0.055	0.054	0.053	0.053	0.053	0.053	0.052	0.052	0.052	0.052	0.051	0.052	0.052	0.051	0.05	0.049	0.049
F06	Sample	Dilution_3/128	0.0234375	DMSO	Lycopene	Standard_Development	Run064	Standard_Measurement	Plate_01	Clariostar_Study	MB	Biofoundry_,_London	0.095	0.091	0.088	0.086	0.082	0.079	0.076	0.076	0.075	0.073	0.07	0.068	0.066	0.064	0.062	0.06	0.06	0.058	0.057	0.057	0.055	0.054	0.054	0.054	0.054	0.054	0.052	0.052	0.052	0.052	0.052	0.051	0.051	0.05	0.049	0.048	0.047
F07	Sample	Dilution_3/256	0.01171875	DMSO	Lycopene	Standard_Development	Run064	Standard_Measurement	Plate_01	Clariostar_Study	MB	Biofoundry_,_London	0.092	0.088	0.085	0.082	0.079	0.075	0.073	0.073	0.072	0.069	0.067	0.065	0.063	0.061	0.059	0.057	0.057	0.055	0.054	0.052	0.052	0.051	0.051	0.051	0.05	0.05	0.05	0.05	0.05	0.05	0.049	0.049	0.048	0.047	0.047	0.046	0.046
F08	Sample	Dilution_3/512	0.005859375	DMSO	Lycopene	Standard_Development	Run064	Standard_Measurement	Plate_01	Clariostar_Study	MB	Biofoundry_,_London	0.095	0.092	0.088	0.086	0.083	0.079	0.076	0.076	0.075	0.073	0.071	0.068	0.065	0.063	0.061	0.059	0.058	0.057	0.056	0.055	0.054	0.053	0.053	0.053	0.052	0.052	0.051	0.051	0.051	0.051	0.051	0.05	0.05	0.049	0.048	0.046	0.046
F09	Sample	Dilution_3/1024	0.0029296875	DMSO	Lycopene	Standard_Development	Run064	Standard_Measurement	Plate_01	Clariostar_Study	MB	Biofoundry_,_London	0.091	0.088	0.085	0.082	0.078	0.075	0.073	0.072	0.072	0.069	0.066	0.063	0.06	0.059	0.057	0.055	0.054	0.053	0.052	0.051	0.049	0.049	0.049	0.049	0.049	0.048	0.047	0.047	0.047	0.047	0.047	0.047	0.047	0.045	0.045	0.044	0.044
F10	Sample	Dilution_3/2048	0.00146484375	DMSO	Lycopene	Standard_Development	Run064	Standard_Measurement	Plate_01	Clariostar_Study	MB	Biofoundry_,_London	0.093	0.09	0.086	0.083	0.079	0.076	0.073	0.073	0.072	0.07	0.066	0.063	0.06	0.058	0.057	0.055	0.054	0.052	0.051	0.05	0.05	0.049	0.049	0.049	0.049	0.049	0.048	0.047	0.047	0.047	0.046	0.046	0.046	0.045	0.045	0.044	0.043
F11	Blank	DMSO_Blank	NA	DMSO	NA	Standard_Development	Run064	Standard_Measurement	Plate_01	Clariostar_Study	MB	Biofoundry_,_London	0.094	0.091	0.087	0.084	0.08	0.077	0.074	0.074	0.073	0.07	0.068	0.065	0.061	0.059	0.057	0.055	0.055	0.053	0.052	0.051	0.05	0.049	0.049	0.049	0.049	0.049	0.048	0.047	0.047	0.047	0.047	0.047	0.047	0.045	0.044	0.044	0.043
F12	Blank	DMSO_Blank	NA	DMSO	NA	Standard_Development	Run064	Standard_Measurement	Plate_01	Clariostar_Study	MB	Biofoundry_,_London	0.089	0.085	0.081	0.078	0.075	0.071	0.069	0.069	0.066	0.064	0.06	0.057	0.055	0.052	0.051	0.049	0.048	0.046	0.045	0.044	0.043	0.043	0.043	0.044	0.043	0.042	0.041	0.041	0.041	0.042	0.041	0.042	0.042	0.041	0.04	0.04	0.04
G01	Sample	Dilution_5/8	0.625	DMSO	Lycopene	Standard_Development	Run064	Standard_Measurement	Plate_01	Clariostar_Study	MB	Biofoundry_,_London	0.149	0.146	0.142	0.138	0.133	0.13	0.127	0.127	0.127	0.125	0.122	0.12	0.118	0.115	0.113	0.111	0.109	0.108	0.106	0.104	0.103	0.102	0.102	0.102	0.102	0.102	0.102	0.102	0.103	0.103	0.104	0.104	0.103	0.102	0.101	0.1	0.101
G02	Sample	Dilution_5/16	0.3125	DMSO	Lycopene	Standard_Development	Run064	Standard_Measurement	Plate_01	Clariostar_Study	MB	Biofoundry_,_London	0.112	0.109	0.105	0.102	0.099	0.096	0.093	0.094	0.093	0.09	0.088	0.086	0.083	0.081	0.079	0.078	0.077	0.074	0.073	0.072	0.071	0.07	0.07	0.071	0.071	0.07	0.07	0.07	0.07	0.071	0.07	0.07	0.07	0.069	0.068	0.068	0.067
G03	Sample	Dilution_5/32	0.15625	DMSO	Lycopene	Standard_Development	Run064	Standard_Measurement	Plate_01	Clariostar_Study	MB	Biofoundry_,_London	0.104	0.102	0.099	0.096	0.092	0.089	0.087	0.087	0.086	0.083	0.081	0.079	0.077	0.074	0.072	0.071	0.07	0.069	0.067	0.066	0.064	0.063	0.064	0.064	0.063	0.063	0.062	0.062	0.062	0.063	0.062	0.063	0.062	0.061	0.06	0.059	0.059
G04	Sample	Dilution_5/64	0.078125	DMSO	Lycopene	Standard_Development	Run064	Standard_Measurement	Plate_01	Clariostar_Study	MB	Biofoundry_,_London	0.097	0.094	0.091	0.087	0.084	0.081	0.079	0.079	0.077	0.075	0.073	0.07	0.068	0.066	0.064	0.063	0.061	0.06	0.059	0.058	0.056	0.056	0.056	0.056	0.056	0.055	0.054	0.054	0.054	0.054	0.054	0.054	0.054	0.053	0.052	0.051	0.051
G05	Sample	Dilution_5/128	0.0390625	DMSO	Lycopene	Standard_Development	Run064	Standard_Measurement	Plate_01	Clariostar_Study	MB	Biofoundry_,_London	0.089	0.087	0.084	0.08	0.077	0.074	0.072	0.072	0.071	0.069	0.066	0.064	0.062	0.06	0.059	0.057	0.056	0.054	0.053	0.053	0.052	0.051	0.051	0.051	0.051	0.051	0.05	0.049	0.049	0.049	0.049	0.049	0.049	0.048	0.047	0.047	0.046
G06	Sample	Dilution_5/256	0.01953125	DMSO	Lycopene	Standard_Development	Run064	Standard_Measurement	Plate_01	Clariostar_Study	MB	Biofoundry_,_London	0.09	0.088	0.084	0.081	0.078	0.075	0.072	0.072	0.072	0.07	0.067	0.065	0.063	0.061	0.06	0.058	0.057	0.055	0.054	0.053	0.052	0.051	0.051	0.051	0.051	0.051	0.05	0.049	0.049	0.05	0.049	0.049	0.049	0.048	0.046	0.045	0.045
G07	Sample	Dilution_5/512	0.009765625	DMSO	Lycopene	Standard_Development	Run064	Standard_Measurement	Plate_01	Clariostar_Study	MB	Biofoundry_,_London	0.091	0.088	0.085	0.082	0.079	0.076	0.073	0.073	0.073	0.07	0.067	0.065	0.063	0.061	0.059	0.058	0.057	0.055	0.055	0.053	0.052	0.051	0.051	0.051	0.051	0.051	0.049	0.049	0.049	0.049	0.049	0.049	0.048	0.047	0.046	0.045	0.045
G08	Sample	Dilution_5/1024	0.0048828125	DMSO	Lycopene	Standard_Development	Run064	Standard_Measurement	Plate_01	Clariostar_Study	MB	Biofoundry_,_London	0.088	0.085	0.08	0.078	0.075	0.071	0.068	0.069	0.069	0.066	0.062	0.06	0.058	0.055	0.054	0.053	0.052	0.05	0.05	0.049	0.048	0.047	0.047	0.047	0.047	0.046	0.045	0.045	0.045	0.045	0.045	0.045	0.045	0.044	0.043	0.042	0.042
G09	Sample	Dilution_5/2048	0.00244140625	DMSO	Lycopene	Standard_Development	Run064	Standard_Measurement	Plate_01	Clariostar_Study	MB	Biofoundry_,_London	0.089	0.086	0.083	0.08	0.076	0.072	0.069	0.07	0.069	0.067	0.064	0.062	0.059	0.056	0.054	0.053	0.052	0.051	0.05	0.05	0.048	0.047	0.047	0.047	0.046	0.046	0.046	0.045	0.045	0.046	0.045	0.046	0.045	0.044	0.043	0.042	0.042
G10	Sample	Dilution_5/4096	0.001220703125	DMSO	Lycopene	Standard_Development	Run064	Standard_Measurement	Plate_01	Clariostar_Study	MB	Biofoundry_,_London	0.088	0.085	0.081	0.079	0.075	0.071	0.069	0.07	0.068	0.065	0.062	0.06	0.057	0.055	0.054	0.053	0.051	0.05	0.048	0.048	0.047	0.046	0.046	0.046	0.046	0.045	0.044	0.044	0.044	0.044	0.044	0.044	0.044	0.043	0.042	0.042	0.041
G11	Blank	DMSO_Blank	NA	DMSO	NA	Standard_Development	Run064	Standard_Measurement	Plate_01	Clariostar_Study	MB	Biofoundry_,_London	0.089	0.085	0.082	0.079	0.075	0.072	0.07	0.07	0.069	0.066	0.062	0.059	0.056	0.054	0.052	0.051	0.049	0.048	0.047	0.047	0.045	0.044	0.044	0.045	0.045	0.044	0.043	0.043	0.043	0.043	0.043	0.044	0.044	0.042	0.042	0.042	0.041
G12	Blank	DMSO_Blank	NA	DMSO	NA	Standard_Development	Run064	Standard_Measurement	Plate_01	Clariostar_Study	MB	Biofoundry_,_London	0.086	0.084	0.081	0.077	0.074	0.07	0.068	0.067	0.065	0.063	0.058	0.055	0.052	0.05	0.049	0.048	0.046	0.045	0.044	0.043	0.042	0.042	0.042	0.042	0.042	0.042	0.041	0.041	0.041	0.042	0.041	0.041	0.041	0.04	0.04	0.039	0.039
H01	Sample	Dilution_5/8	0.625	DMSO	Lycopene	Standard_Development	Run064	Standard_Measurement	Plate_01	Clariostar_Study	MB	Biofoundry_,_London	0.151	0.148	0.145	0.142	0.138	0.135	0.132	0.131	0.131	0.128	0.125	0.123	0.12	0.117	0.115	0.112	0.11	0.108	0.106	0.105	0.103	0.103	0.103	0.102	0.102	0.103	0.103	0.103	0.103	0.105	0.105	0.104	0.104	0.103	0.102	0.102	0.102
H02	Sample	Dilution_5/16	0.3125	DMSO	Lycopene	Standard_Development	Run064	Standard_Measurement	Plate_01	Clariostar_Study	MB	Biofoundry_,_London	0.122	0.119	0.116	0.113	0.108	0.105	0.102	0.102	0.102	0.099	0.098	0.095	0.092	0.09	0.087	0.086	0.084	0.083	0.081	0.08	0.079	0.077	0.077	0.077	0.077	0.077	0.076	0.076	0.076	0.077	0.077	0.076	0.076	0.074	0.073	0.072	0.072
H03	Sample	Dilution_5/32	0.15625	DMSO	Lycopene	Standard_Development	Run064	Standard_Measurement	Plate_01	Clariostar_Study	MB	Biofoundry_,_London	0.108	0.105	0.102	0.099	0.097	0.093	0.09	0.09	0.089	0.087	0.084	0.082	0.079	0.077	0.075	0.073	0.071	0.07	0.069	0.067	0.066	0.065	0.065	0.065	0.064	0.065	0.064	0.064	0.064	0.064	0.063	0.063	0.063	0.061	0.06	0.06	0.059
H04	Sample	Dilution_5/64	0.078125	DMSO	Lycopene	Standard_Development	Run064	Standard_Measurement	Plate_01	Clariostar_Study	MB	Biofoundry_,_London	0.101	0.098	0.094	0.091	0.088	0.084	0.081	0.081	0.08	0.077	0.074	0.072	0.069	0.066	0.064	0.063	0.061	0.06	0.059	0.058	0.057	0.056	0.056	0.056	0.056	0.056	0.054	0.054	0.054	0.054	0.054	0.054	0.054	0.052	0.051	0.051	0.05
H05	Sample	Dilution_5/128	0.0390625	DMSO	Lycopene	Standard_Development	Run064	Standard_Measurement	Plate_01	Clariostar_Study	MB	Biofoundry_,_London	0.101	0.098	0.095	0.092	0.088	0.085	0.082	0.082	0.082	0.079	0.076	0.073	0.071	0.068	0.067	0.065	0.064	0.063	0.061	0.06	0.059	0.058	0.057	0.058	0.057	0.057	0.055	0.056	0.055	0.055	0.055	0.054	0.054	0.053	0.052	0.051	0.05
H06	Sample	Dilution_5/256	0.01953125	DMSO	Lycopene	Standard_Development	Run064	Standard_Measurement	Plate_01	Clariostar_Study	MB	Biofoundry_,_London	0.095	0.093	0.09	0.087	0.083	0.08	0.078	0.077	0.076	0.074	0.072	0.07	0.067	0.065	0.062	0.061	0.06	0.058	0.057	0.057	0.055	0.054	0.054	0.054	0.053	0.052	0.052	0.052	0.051	0.051	0.051	0.05	0.051	0.049	0.049	0.048	0.047
H07	Sample	Dilution_5/512	0.009765625	DMSO	Lycopene	Standard_Development	Run064	Standard_Measurement	Plate_01	Clariostar_Study	MB	Biofoundry_,_London	0.095	0.093	0.088	0.085	0.082	0.079	0.075	0.076	0.075	0.072	0.07	0.068	0.066	0.064	0.061	0.059	0.058	0.057	0.056	0.055	0.053	0.053	0.052	0.052	0.051	0.051	0.05	0.05	0.05	0.05	0.049	0.049	0.049	0.048	0.047	0.046	0.045
H08	Sample	Dilution_5/1024	0.0048828125	DMSO	Lycopene	Standard_Development	Run064	Standard_Measurement	Plate_01	Clariostar_Study	MB	Biofoundry_,_London	0.094	0.092	0.088	0.085	0.082	0.079	0.076	0.076	0.074	0.072	0.069	0.066	0.064	0.062	0.06	0.058	0.057	0.055	0.054	0.053	0.052	0.051	0.051	0.051	0.05	0.05	0.049	0.048	0.048	0.049	0.048	0.049	0.048	0.047	0.046	0.046	0.045
H09	Sample	Dilution_5/2048	0.00244140625	DMSO	Lycopene	Standard_Development	Run064	Standard_Measurement	Plate_01	Clariostar_Study	MB	Biofoundry_,_London	0.098	0.094	0.091	0.088	0.085	0.081	0.078	0.078	0.076	0.073	0.07	0.068	0.065	0.062	0.06	0.059	0.058	0.056	0.055	0.054	0.053	0.052	0.052	0.051	0.051	0.051	0.05	0.049	0.049	0.049	0.049	0.048	0.048	0.047	0.046	0.045	0.044
H10	Sample	Dilution_5/4096	0.001220703125	DMSO	Lycopene	Standard_Development	Run064	Standard_Measurement	Plate_01	Clariostar_Study	MB	Biofoundry_,_London	0.093	0.09	0.086	0.083	0.079	0.076	0.074	0.073	0.071	0.069	0.065	0.063	0.061	0.058	0.056	0.054	0.054	0.051	0.051	0.05	0.049	0.048	0.048	0.048	0.048	0.047	0.046	0.046	0.046	0.046	0.045	0.045	0.045	0.044	0.043	0.043	0.042
H11	Blank	DMSO_Blank	NA	DMSO	NA	Standard_Development	Run064	Standard_Measurement	Plate_01	Clariostar_Study	MB	Biofoundry_,_London	0.091	0.088	0.085	0.082	0.078	0.074	0.072	0.072	0.071	0.067	0.063	0.06	0.058	0.056	0.054	0.053	0.052	0.05	0.049	0.049	0.047	0.046	0.046	0.047	0.046	0.045	0.044	0.044	0.045	0.045	0.044	0.045	0.044	0.043	0.042	0.042	0.041
H12	Blank	DMSO_Blank	NA	DMSO	NA	Standard_Development	Run064	Standard_Measurement	Plate_01	Clariostar_Study	MB	Biofoundry_,_London	0.091	0.087	0.084	0.08	0.076	0.073	0.07	0.07	0.068	0.063	0.059	0.057	0.053	0.05	0.049	0.047	0.046	0.044	0.043	0.043	0.041	0.041	0.041	0.042	0.041	0.041	0.04	0.04	0.04	0.041	0.04	0.041	0.041	0.04	0.039	0.038	0.038
[truncated: 121 more columns]
