# Supplementary material for: Construction of a Calibration Curve for Lycopene on a Liquid-Handling Platform—Wider Lessons for the Development of Automated Dilution Protocols
Source: ACS Synth Biol. 2024 Aug 3;13(8):2357–75. doi: 10.1021/acssynbio.4c00031 (PMC11334188; doi:10.1021/acssynbio.4c00031)
Supplement: Supplementary file 2 — sb4c00031_si_002.zip [file sb4c00031_si_002.zip › AggregatedData/Run063/Plate_01/Clariostar_Study/Clariostar_A-Measurement_01/001.csv]

Well	Content	Label	Dilution	Solvent	Solute	Project	Run	Step	Container	Study	Author	Institution	OD350	OD352	OD354	OD356	OD358	OD360	OD362	OD364	OD366	OD368	OD370	OD372	OD374	OD376	OD378	OD380	OD382	OD384	OD386	OD388	OD390	OD392	OD394	OD396	OD398	OD400	OD402	OD404	OD406	OD408	OD410	OD412	OD414	OD416	OD418	OD420	OD422
A01	Sample	Dilution_1	1.0	DMSO	Lycopene	Standard_Development	Run063	Standard_Measurement	Plate_01	Clariostar_Study	MB	Biofoundry_,_London	0.18	0.177	0.174	0.17	0.165	0.161	0.157	0.155	0.153	0.15	0.148	0.146	0.142	0.137	0.133	0.129	0.126	0.124	0.123	0.12	0.119	0.119	0.119	0.118	0.118	0.119	0.12	0.122	0.123	0.124	0.125	0.126	0.126	0.126	0.127	0.127	0.128
A02	Sample	Dilution_1/2	0.5	DMSO	Lycopene	Standard_Development	Run063	Standard_Measurement	Plate_01	Clariostar_Study	MB	Biofoundry_,_London	0.14	0.138	0.134	0.131	0.127	0.122	0.119	0.117	0.114	0.111	0.108	0.105	0.102	0.098	0.095	0.092	0.089	0.088	0.087	0.085	0.084	0.084	0.083	0.082	0.082	0.083	0.083	0.084	0.084	0.085	0.085	0.085	0.085	0.085	0.086	0.085	0.086
A03	Sample	Dilution_1/4	0.25	DMSO	Lycopene	Standard_Development	Run063	Standard_Measurement	Plate_01	Clariostar_Study	MB	Biofoundry_,_London	0.118	0.115	0.112	0.108	0.104	0.1	0.098	0.096	0.093	0.089	0.087	0.084	0.081	0.078	0.075	0.073	0.071	0.07	0.069	0.068	0.066	0.066	0.066	0.065	0.065	0.064	0.064	0.065	0.065	0.066	0.065	0.065	0.065	0.064	0.065	0.064	0.064
A04	Sample	Dilution_1/8	0.125	DMSO	Lycopene	Standard_Development	Run063	Standard_Measurement	Plate_01	Clariostar_Study	MB	Biofoundry_,_London	0.108	0.105	0.101	0.098	0.094	0.09	0.089	0.086	0.083	0.08	0.077	0.074	0.072	0.068	0.066	0.065	0.063	0.062	0.06	0.058	0.058	0.058	0.057	0.056	0.056	0.055	0.055	0.056	0.056	0.056	0.055	0.055	0.055	0.054	0.055	0.054	0.054
A05	Sample	Dilution_1/16	0.0625	DMSO	Lycopene	Standard_Development	Run063	Standard_Measurement	Plate_01	Clariostar_Study	MB	Biofoundry_,_London	0.107	0.103	0.1	0.097	0.093	0.089	0.085	0.084	0.081	0.077	0.075	0.072	0.069	0.066	0.064	0.061	0.06	0.058	0.057	0.055	0.054	0.054	0.053	0.052	0.052	0.052	0.051	0.051	0.051	0.052	0.051	0.051	0.051	0.05	0.05	0.049	0.049
A06	Sample	Dilution_1/32	0.03125	DMSO	Lycopene	Standard_Development	Run063	Standard_Measurement	Plate_01	Clariostar_Study	MB	Biofoundry_,_London	0.102	0.099	0.095	0.092	0.089	0.085	0.082	0.081	0.078	0.074	0.071	0.068	0.066	0.063	0.061	0.058	0.056	0.055	0.054	0.053	0.052	0.052	0.051	0.05	0.05	0.05	0.05	0.05	0.049	0.049	0.048	0.048	0.048	0.048	0.048	0.047	0.047
A07	Sample	Dilution_1/64	0.015625	DMSO	Lycopene	Standard_Development	Run063	Standard_Measurement	Plate_01	Clariostar_Study	MB	Biofoundry_,_London	0.098	0.095	0.092	0.089	0.085	0.081	0.078	0.078	0.074	0.071	0.069	0.066	0.063	0.061	0.059	0.057	0.054	0.053	0.052	0.051	0.05	0.05	0.049	0.048	0.048	0.048	0.048	0.048	0.047	0.047	0.047	0.046	0.046	0.046	0.046	0.045	0.046
A08	Sample	Dilution_1/128	0.0078125	DMSO	Lycopene	Standard_Development	Run063	Standard_Measurement	Plate_01	Clariostar_Study	MB	Biofoundry_,_London	0.1	0.097	0.093	0.09	0.087	0.082	0.079	0.079	0.075	0.071	0.069	0.066	0.064	0.062	0.059	0.057	0.055	0.053	0.053	0.052	0.051	0.05	0.049	0.048	0.048	0.048	0.047	0.048	0.046	0.047	0.046	0.046	0.045	0.045	0.045	0.044	0.044
A09	Sample	Dilution_1/256	0.00390625	DMSO	Lycopene	Standard_Development	Run063	Standard_Measurement	Plate_01	Clariostar_Study	MB	Biofoundry_,_London	0.101	0.097	0.093	0.09	0.086	0.082	0.079	0.078	0.075	0.072	0.07	0.067	0.064	0.061	0.059	0.056	0.055	0.053	0.053	0.051	0.05	0.05	0.049	0.048	0.048	0.048	0.047	0.048	0.047	0.047	0.046	0.046	0.045	0.045	0.045	0.044	0.044
A10	Sample	Dilution_1/512	0.001953125	DMSO	Lycopene	Standard_Development	Run063	Standard_Measurement	Plate_01	Clariostar_Study	MB	Biofoundry_,_London	0.101	0.096	0.093	0.09	0.087	0.083	0.08	0.078	0.075	0.071	0.069	0.067	0.065	0.061	0.059	0.057	0.055	0.053	0.053	0.052	0.051	0.05	0.049	0.048	0.049	0.048	0.048	0.048	0.047	0.047	0.047	0.047	0.046	0.045	0.045	0.044	0.044
A11	Blank	DMSO_Blank	NA	DMSO	NA	Standard_Development	Run063	Standard_Measurement	Plate_01	Clariostar_Study	MB	Biofoundry_,_London	0.1	0.096	0.092	0.089	0.085	0.081	0.077	0.076	0.074	0.071	0.07	0.067	0.064	0.061	0.059	0.057	0.055	0.054	0.053	0.051	0.051	0.05	0.049	0.048	0.048	0.049	0.049	0.048	0.047	0.048	0.047	0.047	0.046	0.046	0.046	0.045	0.044
A12	Blank	DMSO_Blank	NA	DMSO	NA	Standard_Development	Run063	Standard_Measurement	Plate_01	Clariostar_Study	MB	Biofoundry_,_London	0.102	0.098	0.094	0.091	0.087	0.083	0.08	0.079	0.077	0.074	0.07	0.067	0.065	0.062	0.06	0.058	0.056	0.054	0.054	0.052	0.051	0.05	0.049	0.048	0.049	0.049	0.048	0.048	0.048	0.048	0.047	0.047	0.046	0.046	0.046	0.045	0.045
B01	Sample	Dilution_1	1.0	DMSO	Lycopene	Standard_Development	Run063	Standard_Measurement	Plate_01	Clariostar_Study	MB	Biofoundry_,_London	0.179	0.175	0.172	0.168	0.163	0.158	0.155	0.154	0.151	0.148	0.146	0.143	0.14	0.135	0.132	0.127	0.124	0.122	0.121	0.119	0.117	0.117	0.116	0.116	0.116	0.117	0.118	0.12	0.121	0.123	0.123	0.124	0.123	0.124	0.125	0.124	0.125
B02	Sample	Dilution_1/2	0.5	DMSO	Lycopene	Standard_Development	Run063	Standard_Measurement	Plate_01	Clariostar_Study	MB	Biofoundry_,_London	0.133	0.131	0.128	0.124	0.12	0.117	0.114	0.114	0.11	0.107	0.105	0.102	0.099	0.096	0.093	0.09	0.088	0.087	0.086	0.084	0.083	0.083	0.082	0.081	0.081	0.082	0.082	0.083	0.084	0.084	0.084	0.084	0.084	0.084	0.085	0.084	0.084
B03	Sample	Dilution_1/4	0.25	DMSO	Lycopene	Standard_Development	Run063	Standard_Measurement	Plate_01	Clariostar_Study	MB	Biofoundry_,_London	0.118	0.115	0.111	0.108	0.104	0.101	0.098	0.096	0.093	0.091	0.088	0.085	0.081	0.078	0.076	0.073	0.072	0.07	0.07	0.068	0.067	0.067	0.066	0.065	0.065	0.064	0.065	0.065	0.065	0.066	0.066	0.065	0.065	0.065	0.065	0.063	0.064
B04	Sample	Dilution_1/8	0.125	DMSO	Lycopene	Standard_Development	Run063	Standard_Measurement	Plate_01	Clariostar_Study	MB	Biofoundry_,_London	0.109	0.105	0.102	0.099	0.095	0.091	0.088	0.087	0.084	0.082	0.079	0.076	0.074	0.07	0.069	0.066	0.064	0.062	0.062	0.06	0.06	0.059	0.058	0.057	0.058	0.057	0.057	0.057	0.056	0.057	0.056	0.057	0.056	0.055	0.055	0.054	0.054
B05	Sample	Dilution_1/16	0.0625	DMSO	Lycopene	Standard_Development	Run063	Standard_Measurement	Plate_01	Clariostar_Study	MB	Biofoundry_,_London	0.102	0.098	0.096	0.093	0.09	0.086	0.083	0.081	0.078	0.075	0.072	0.07	0.068	0.065	0.062	0.06	0.059	0.057	0.056	0.055	0.054	0.054	0.053	0.051	0.051	0.051	0.051	0.052	0.051	0.052	0.051	0.051	0.05	0.05	0.05	0.049	0.049
B06	Sample	Dilution_1/32	0.03125	DMSO	Lycopene	Standard_Development	Run063	Standard_Measurement	Plate_01	Clariostar_Study	MB	Biofoundry_,_London	0.101	0.098	0.094	0.091	0.087	0.083	0.08	0.08	0.077	0.074	0.071	0.069	0.066	0.065	0.062	0.06	0.059	0.057	0.056	0.055	0.054	0.053	0.052	0.052	0.051	0.051	0.051	0.051	0.05	0.051	0.05	0.05	0.049	0.048	0.048	0.047	0.046
B07	Sample	Dilution_1/64	0.015625	DMSO	Lycopene	Standard_Development	Run063	Standard_Measurement	Plate_01	Clariostar_Study	MB	Biofoundry_,_London	0.099	0.096	0.093	0.09	0.086	0.082	0.08	0.078	0.075	0.072	0.069	0.067	0.064	0.062	0.06	0.058	0.055	0.055	0.054	0.052	0.052	0.051	0.051	0.049	0.049	0.049	0.049	0.049	0.048	0.049	0.048	0.048	0.048	0.047	0.047	0.046	0.046
B08	Sample	Dilution_1/128	0.0078125	DMSO	Lycopene	Standard_Development	Run063	Standard_Measurement	Plate_01	Clariostar_Study	MB	Biofoundry_,_London	0.098	0.095	0.092	0.089	0.085	0.082	0.079	0.077	0.075	0.071	0.069	0.066	0.064	0.061	0.059	0.056	0.055	0.053	0.052	0.051	0.051	0.05	0.049	0.048	0.048	0.048	0.048	0.048	0.047	0.047	0.047	0.046	0.046	0.046	0.045	0.044	0.045
B09	Sample	Dilution_1/256	0.00390625	DMSO	Lycopene	Standard_Development	Run063	Standard_Measurement	Plate_01	Clariostar_Study	MB	Biofoundry_,_London	0.101	0.098	0.095	0.092	0.089	0.085	0.083	0.081	0.077	0.073	0.07	0.068	0.066	0.063	0.061	0.058	0.056	0.055	0.055	0.053	0.052	0.052	0.051	0.05	0.05	0.049	0.049	0.049	0.048	0.048	0.048	0.047	0.047	0.047	0.047	0.045	0.046
B10	Sample	Dilution_1/512	0.001953125	DMSO	Lycopene	Standard_Development	Run063	Standard_Measurement	Plate_01	Clariostar_Study	MB	Biofoundry_,_London	0.1	0.097	0.093	0.091	0.088	0.084	0.081	0.08	0.076	0.073	0.07	0.067	0.065	0.062	0.06	0.057	0.055	0.053	0.053	0.052	0.051	0.051	0.05	0.049	0.048	0.048	0.048	0.048	0.048	0.048	0.047	0.047	0.047	0.046	0.046	0.045	0.045
B11	Blank	DMSO_Blank	NA	DMSO	NA	Standard_Development	Run063	Standard_Measurement	Plate_01	Clariostar_Study	MB	Biofoundry_,_London	0.099	0.095	0.092	0.089	0.086	0.082	0.08	0.077	0.074	0.071	0.068	0.066	0.064	0.061	0.059	0.057	0.054	0.053	0.052	0.051	0.051	0.051	0.049	0.048	0.048	0.048	0.047	0.047	0.047	0.048	0.046	0.046	0.046	0.046	0.046	0.045	0.045
B12	Blank	DMSO_Blank	NA	DMSO	NA	Standard_Development	Run063	Standard_Measurement	Plate_01	Clariostar_Study	MB	Biofoundry_,_London	0.102	0.098	0.095	0.092	0.088	0.084	0.081	0.079	0.077	0.074	0.071	0.068	0.065	0.063	0.06	0.058	0.056	0.054	0.053	0.052	0.051	0.051	0.05	0.049	0.049	0.048	0.049	0.049	0.047	0.048	0.047	0.047	0.046	0.046	0.046	0.044	0.045
C01	Sample	Dilution_7/8	0.875	DMSO	Lycopene	Standard_Development	Run063	Standard_Measurement	Plate_01	Clariostar_Study	MB	Biofoundry_,_London	0.18	0.177	0.172	0.169	0.164	0.159	0.156	0.154	0.152	0.149	0.146	0.144	0.141	0.136	0.133	0.129	0.125	0.122	0.122	0.12	0.118	0.118	0.117	0.117	0.117	0.118	0.119	0.121	0.121	0.123	0.123	0.124	0.124	0.124	0.124	0.124	0.125
C02	Sample	Dilution_7/16	0.4375	DMSO	Lycopene	Standard_Development	Run063	Standard_Measurement	Plate_01	Clariostar_Study	MB	Biofoundry_,_London	0.136	0.133	0.129	0.125	0.122	0.117	0.114	0.113	0.111	0.108	0.106	0.103	0.1	0.097	0.094	0.092	0.089	0.088	0.086	0.085	0.083	0.083	0.082	0.082	0.082	0.082	0.082	0.083	0.083	0.085	0.085	0.085	0.084	0.084	0.084	0.083	0.084
C03	Sample	Dilution_7/32	0.21875	DMSO	Lycopene	Standard_Development	Run063	Standard_Measurement	Plate_01	Clariostar_Study	MB	Biofoundry_,_London	0.117	0.114	0.11	0.107	0.104	0.1	0.097	0.095	0.093	0.09	0.087	0.084	0.081	0.078	0.075	0.073	0.071	0.069	0.069	0.067	0.066	0.067	0.065	0.065	0.065	0.064	0.065	0.065	0.065	0.066	0.065	0.066	0.065	0.065	0.065	0.064	0.064
C04	Sample	Dilution_7/64	0.109375	DMSO	Lycopene	Standard_Development	Run063	Standard_Measurement	Plate_01	Clariostar_Study	MB	Biofoundry_,_London	0.109	0.105	0.102	0.099	0.094	0.09	0.087	0.086	0.084	0.082	0.079	0.076	0.073	0.07	0.068	0.065	0.064	0.062	0.061	0.06	0.059	0.059	0.058	0.057	0.057	0.057	0.058	0.057	0.057	0.058	0.057	0.057	0.057	0.056	0.056	0.054	0.054
C05	Sample	Dilution_7/128	0.0546875	DMSO	Lycopene	Standard_Development	Run063	Standard_Measurement	Plate_01	Clariostar_Study	MB	Biofoundry_,_London	0.101	0.097	0.095	0.092	0.087	0.084	0.081	0.08	0.077	0.074	0.071	0.069	0.067	0.064	0.062	0.06	0.058	0.057	0.056	0.054	0.053	0.053	0.052	0.052	0.051	0.051	0.051	0.051	0.051	0.051	0.051	0.051	0.05	0.049	0.049	0.048	0.049
C06	Sample	Dilution_7/256	0.02734375	DMSO	Lycopene	Standard_Development	Run063	Standard_Measurement	Plate_01	Clariostar_Study	MB	Biofoundry_,_London	0.097	0.093	0.09	0.088	0.085	0.081	0.078	0.077	0.074	0.072	0.07	0.066	0.064	0.062	0.06	0.057	0.055	0.054	0.053	0.052	0.051	0.051	0.05	0.05	0.049	0.049	0.049	0.049	0.049	0.049	0.048	0.048	0.048	0.047	0.047	0.046	0.046
C07	Sample	Dilution_7/512	0.013671875	DMSO	Lycopene	Standard_Development	Run063	Standard_Measurement	Plate_01	Clariostar_Study	MB	Biofoundry_,_London	0.098	0.095	0.091	0.088	0.085	0.081	0.078	0.077	0.075	0.071	0.069	0.066	0.064	0.061	0.059	0.057	0.055	0.053	0.054	0.052	0.051	0.05	0.05	0.049	0.049	0.049	0.048	0.048	0.048	0.048	0.047	0.047	0.046	0.046	0.046	0.045	0.045
C08	Sample	Dilution_7/1024	0.0068359375	DMSO	Lycopene	Standard_Development	Run063	Standard_Measurement	Plate_01	Clariostar_Study	MB	Biofoundry_,_London	0.098	0.095	0.092	0.088	0.085	0.081	0.079	0.077	0.075	0.071	0.069	0.066	0.064	0.061	0.06	0.057	0.055	0.054	0.053	0.051	0.051	0.05	0.05	0.049	0.049	0.049	0.048	0.048	0.048	0.048	0.047	0.046	0.046	0.046	0.046	0.044	0.045
C09	Sample	Dilution_7/2048	0.00341796875	DMSO	Lycopene	Standard_Development	Run063	Standard_Measurement	Plate_01	Clariostar_Study	MB	Biofoundry_,_London	0.101	0.098	0.094	0.091	0.087	0.083	0.08	0.079	0.076	0.072	0.069	0.067	0.065	0.061	0.059	0.057	0.055	0.053	0.053	0.052	0.05	0.049	0.049	0.048	0.048	0.048	0.048	0.047	0.047	0.048	0.047	0.047	0.046	0.045	0.045	0.044	0.044
C10	Sample	Dilution_7/4096	0.001708984375	DMSO	Lycopene	Standard_Development	Run063	Standard_Measurement	Plate_01	Clariostar_Study	MB	Biofoundry_,_London	0.101	0.097	0.094	0.091	0.088	0.085	0.081	0.08	0.077	0.073	0.07	0.067	0.064	0.063	0.06	0.058	0.056	0.054	0.053	0.052	0.051	0.051	0.05	0.048	0.049	0.048	0.048	0.048	0.048	0.048	0.047	0.047	0.046	0.046	0.045	0.044	0.044
C11	Blank	DMSO_Blank	NA	DMSO	NA	Standard_Development	Run063	Standard_Measurement	Plate_01	Clariostar_Study	MB	Biofoundry_,_London	0.098	0.095	0.092	0.089	0.086	0.081	0.078	0.077	0.074	0.071	0.069	0.067	0.064	0.061	0.059	0.056	0.054	0.053	0.052	0.051	0.05	0.05	0.049	0.048	0.048	0.047	0.048	0.047	0.047	0.047	0.046	0.046	0.045	0.045	0.045	0.044	0.044
C12	Blank	DMSO_Blank	NA	DMSO	NA	Standard_Development	Run063	Standard_Measurement	Plate_01	Clariostar_Study	MB	Biofoundry_,_London	0.102	0.099	0.095	0.092	0.088	0.084	0.081	0.08	0.077	0.073	0.071	0.069	0.066	0.062	0.06	0.057	0.056	0.054	0.053	0.052	0.051	0.05	0.05	0.049	0.049	0.049	0.049	0.048	0.048	0.048	0.047	0.047	0.047	0.046	0.045	0.044	0.044
D01	Sample	Dilution_7/8	0.875	DMSO	Lycopene	Standard_Development	Run063	Standard_Measurement	Plate_01	Clariostar_Study	MB	Biofoundry_,_London	0.174	0.171	0.166	0.162	0.158	0.152	0.149	0.148	0.146	0.144	0.142	0.138	0.135	0.13	0.127	0.124	0.121	0.118	0.117	0.115	0.114	0.113	0.113	0.113	0.114	0.114	0.115	0.117	0.117	0.119	0.119	0.12	0.12	0.12	0.12	0.119	0.12
D02	Sample	Dilution_7/16	0.4375	DMSO	Lycopene	Standard_Development	Run063	Standard_Measurement	Plate_01	Clariostar_Study	MB	Biofoundry_,_London	0.135	0.132	0.128	0.125	0.121	0.117	0.113	0.112	0.11	0.107	0.106	0.102	0.099	0.095	0.092	0.09	0.088	0.086	0.086	0.084	0.082	0.082	0.081	0.081	0.082	0.081	0.081	0.082	0.083	0.083	0.083	0.083	0.083	0.083	0.083	0.082	0.082
D03	Sample	Dilution_7/32	0.21875	DMSO	Lycopene	Standard_Development	Run063	Standard_Measurement	Plate_01	Clariostar_Study	MB	Biofoundry_,_London	0.115	0.111	0.108	0.105	0.102	0.097	0.095	0.093	0.091	0.088	0.086	0.083	0.081	0.077	0.075	0.072	0.07	0.069	0.068	0.066	0.065	0.064	0.064	0.064	0.064	0.064	0.064	0.065	0.064	0.065	0.064	0.064	0.064	0.064	0.064	0.062	0.063
D04	Sample	Dilution_7/64	0.109375	DMSO	Lycopene	Standard_Development	Run063	Standard_Measurement	Plate_01	Clariostar_Study	MB	Biofoundry_,_London	0.107	0.104	0.1	0.098	0.093	0.09	0.087	0.086	0.083	0.08	0.078	0.075	0.072	0.069	0.068	0.065	0.063	0.062	0.061	0.06	0.059	0.058	0.058	0.057	0.057	0.057	0.057	0.056	0.056	0.057	0.056	0.056	0.055	0.055	0.055	0.054	0.054
D05	Sample	Dilution_7/128	0.0546875	DMSO	Lycopene	Standard_Development	Run063	Standard_Measurement	Plate_01	Clariostar_Study	MB	Biofoundry_,_London	0.103	0.1	0.097	0.094	0.09	0.086	0.083	0.082	0.079	0.076	0.073	0.071	0.069	0.066	0.064	0.062	0.06	0.058	0.057	0.056	0.055	0.055	0.054	0.053	0.052	0.053	0.053	0.052	0.052	0.053	0.052	0.052	0.051	0.051	0.05	0.049	0.049
D06	Sample	Dilution_7/256	0.02734375	DMSO	Lycopene	Standard_Development	Run063	Standard_Measurement	Plate_01	Clariostar_Study	MB	Biofoundry_,_London	0.099	0.097	0.093	0.091	0.088	0.084	0.081	0.08	0.076	0.073	0.071	0.068	0.066	0.063	0.062	0.059	0.057	0.056	0.056	0.054	0.053	0.053	0.053	0.051	0.05	0.05	0.049	0.05	0.049	0.05	0.049	0.049	0.049	0.048	0.048	0.046	0.046
D07	Sample	Dilution_7/512	0.013671875	DMSO	Lycopene	Standard_Development	Run063	Standard_Measurement	Plate_01	Clariostar_Study	MB	Biofoundry_,_London	0.099	0.096	0.093	0.09	0.086	0.083	0.08	0.079	0.075	0.072	0.07	0.068	0.066	0.063	0.061	0.059	0.057	0.055	0.054	0.053	0.052	0.052	0.051	0.05	0.05	0.05	0.049	0.049	0.048	0.049	0.048	0.049	0.048	0.047	0.047	0.045	0.045
D08	Sample	Dilution_7/1024	0.0068359375	DMSO	Lycopene	Standard_Development	Run063	Standard_Measurement	Plate_01	Clariostar_Study	MB	Biofoundry_,_London	0.098	0.095	0.091	0.088	0.085	0.081	0.078	0.077	0.074	0.072	0.069	0.067	0.065	0.062	0.06	0.058	0.056	0.054	0.053	0.052	0.051	0.051	0.05	0.049	0.049	0.049	0.049	0.048	0.048	0.049	0.048	0.047	0.047	0.046	0.046	0.044	0.045
D09	Sample	Dilution_7/2048	0.00341796875	DMSO	Lycopene	Standard_Development	Run063	Standard_Measurement	Plate_01	Clariostar_Study	MB	Biofoundry_,_London	0.099	0.096	0.092	0.089	0.085	0.082	0.078	0.077	0.075	0.072	0.069	0.066	0.064	0.061	0.059	0.058	0.056	0.053	0.052	0.051	0.051	0.051	0.049	0.049	0.048	0.049	0.048	0.048	0.048	0.048	0.047	0.047	0.046	0.046	0.045	0.044	0.045
D10	Sample	Dilution_7/4096	0.001708984375	DMSO	Lycopene	Standard_Development	Run063	Standard_Measurement	Plate_01	Clariostar_Study	MB	Biofoundry_,_London	0.098	0.095	0.092	0.088	0.086	0.082	0.079	0.078	0.074	0.071	0.069	0.066	0.065	0.061	0.059	0.057	0.054	0.053	0.053	0.052	0.051	0.051	0.05	0.049	0.049	0.048	0.048	0.048	0.048	0.048	0.047	0.046	0.046	0.046	0.045	0.044	0.045
D11	Blank	DMSO_Blank	NA	DMSO	NA	Standard_Development	Run063	Standard_Measurement	Plate_01	Clariostar_Study	MB	Biofoundry_,_London	0.101	0.097	0.094	0.091	0.087	0.083	0.08	0.079	0.077	0.073	0.07	0.068	0.065	0.062	0.06	0.058	0.056	0.055	0.054	0.052	0.052	0.051	0.05	0.049	0.049	0.049	0.049	0.049	0.048	0.048	0.047	0.047	0.046	0.046	0.045	0.044	0.044
D12	Blank	DMSO_Blank	NA	DMSO	NA	Standard_Development	Run063	Standard_Measurement	Plate_01	Clariostar_Study	MB	Biofoundry_,_London	0.101	0.097	0.093	0.09	0.087	0.083	0.08	0.079	0.075	0.072	0.07	0.068	0.066	0.062	0.06	0.058	0.056	0.054	0.053	0.052	0.051	0.05	0.049	0.049	0.049	0.048	0.048	0.048	0.047	0.047	0.047	0.047	0.046	0.046	0.045	0.044	0.044
E01	Sample	Dilution_3/4	0.75	DMSO	Lycopene	Standard_Development	Run063	Standard_Measurement	Plate_01	Clariostar_Study	MB	Biofoundry_,_London	0.169	0.166	0.162	0.157	0.154	0.148	0.144	0.143	0.142	0.139	0.136	0.134	0.13	0.125	0.121	0.118	0.115	0.113	0.112	0.11	0.108	0.108	0.107	0.107	0.107	0.108	0.109	0.11	0.111	0.112	0.112	0.113	0.113	0.113	0.114	0.112	0.113
E02	Sample	Dilution_3/8	0.375	DMSO	Lycopene	Standard_Development	Run063	Standard_Measurement	Plate_01	Clariostar_Study	MB	Biofoundry_,_London	0.13	0.125	0.12	0.118	0.116	0.111	0.107	0.106	0.104	0.101	0.098	0.095	0.092	0.09	0.086	0.084	0.082	0.08	0.08	0.078	0.077	0.077	0.075	0.075	0.076	0.076	0.077	0.077	0.076	0.077	0.077	0.077	0.077	0.077	0.077	0.076	0.076
E03	Sample	Dilution_3/16	0.1875	DMSO	Lycopene	Standard_Development	Run063	Standard_Measurement	Plate_01	Clariostar_Study	MB	Biofoundry_,_London	0.114	0.11	0.106	0.104	0.1	0.095	0.093	0.092	0.089	0.086	0.083	0.081	0.079	0.076	0.073	0.071	0.069	0.068	0.067	0.066	0.065	0.064	0.064	0.063	0.062	0.062	0.062	0.063	0.063	0.063	0.063	0.063	0.062	0.062	0.062	0.06	0.061
E04	Sample	Dilution_3/32	0.09375	DMSO	Lycopene	Standard_Development	Run063	Standard_Measurement	Plate_01	Clariostar_Study	MB	Biofoundry_,_London	0.107	0.103	0.099	0.097	0.092	0.089	0.086	0.085	0.083	0.079	0.077	0.074	0.072	0.069	0.066	0.064	0.062	0.061	0.06	0.059	0.058	0.058	0.057	0.057	0.056	0.056	0.056	0.056	0.055	0.056	0.056	0.055	0.055	0.054	0.054	0.052	0.053
E05	Sample	Dilution_3/64	0.046875	DMSO	Lycopene	Standard_Development	Run063	Standard_Measurement	Plate_01	Clariostar_Study	MB	Biofoundry_,_London	0.1	0.097	0.094	0.091	0.087	0.083	0.08	0.079	0.077	0.074	0.071	0.069	0.067	0.064	0.062	0.059	0.058	0.057	0.056	0.055	0.053	0.053	0.053	0.052	0.051	0.052	0.051	0.052	0.051	0.051	0.051	0.051	0.05	0.05	0.049	0.048	0.048
E06	Sample	Dilution_3/128	0.0234375	DMSO	Lycopene	Standard_Development	Run063	Standard_Measurement	Plate_01	Clariostar_Study	MB	Biofoundry_,_London	0.098	0.095	0.091	0.089	0.085	0.081	0.079	0.077	0.075	0.072	0.07	0.067	0.066	0.063	0.061	0.059	0.057	0.056	0.055	0.053	0.053	0.052	0.051	0.051	0.05	0.05	0.05	0.05	0.049	0.05	0.049	0.049	0.048	0.048	0.048	0.046	0.046
E07	Sample	Dilution_3/256	0.01171875	DMSO	Lycopene	Standard_Development	Run063	Standard_Measurement	Plate_01	Clariostar_Study	MB	Biofoundry_,_London	0.099	0.094	0.091	0.089	0.085	0.081	0.078	0.077	0.075	0.072	0.07	0.068	0.065	0.062	0.06	0.059	0.056	0.054	0.054	0.053	0.052	0.051	0.05	0.05	0.05	0.05	0.049	0.049	0.048	0.049	0.049	0.048	0.047	0.046	0.046	0.045	0.045
E08	Sample	Dilution_3/512	0.005859375	DMSO	Lycopene	Standard_Development	Run063	Standard_Measurement	Plate_01	Clariostar_Study	MB	Biofoundry_,_London	0.098	0.095	0.092	0.088	0.084	0.081	0.078	0.077	0.075	0.071	0.069	0.067	0.065	0.061	0.059	0.057	0.056	0.054	0.054	0.052	0.051	0.051	0.05	0.049	0.049	0.049	0.049	0.048	0.048	0.049	0.048	0.047	0.047	0.047	0.046	0.044	0.045
E09	Sample	Dilution_3/1024	0.0029296875	DMSO	Lycopene	Standard_Development	Run063	Standard_Measurement	Plate_01	Clariostar_Study	MB	Biofoundry_,_London	0.1	0.096	0.093	0.09	0.086	0.081	0.078	0.077	0.075	0.073	0.07	0.068	0.066	0.063	0.06	0.059	0.057	0.056	0.055	0.053	0.051	0.052	0.051	0.05	0.051	0.05	0.05	0.05	0.049	0.05	0.049	0.048	0.047	0.048	0.047	0.045	0.045
E10	Sample	Dilution_3/2048	0.00146484375	DMSO	Lycopene	Standard_Development	Run063	Standard_Measurement	Plate_01	Clariostar_Study	MB	Biofoundry_,_London	0.1	0.096	0.092	0.089	0.085	0.081	0.077	0.077	0.074	0.072	0.07	0.067	0.065	0.061	0.059	0.058	0.056	0.054	0.053	0.051	0.051	0.05	0.05	0.049	0.049	0.049	0.049	0.049	0.047	0.048	0.047	0.047	0.046	0.046	0.045	0.044	0.044
E11	Blank	DMSO_Blank	NA	DMSO	NA	Standard_Development	Run063	Standard_Measurement	Plate_01	Clariostar_Study	MB	Biofoundry_,_London	0.099	0.095	0.091	0.088	0.084	0.081	0.077	0.076	0.074	0.072	0.069	0.067	0.064	0.061	0.059	0.057	0.055	0.053	0.053	0.051	0.05	0.05	0.049	0.049	0.049	0.048	0.048	0.048	0.047	0.048	0.047	0.046	0.046	0.046	0.045	0.044	0.044
E12	Blank	DMSO_Blank	NA	DMSO	NA	Standard_Development	Run063	Standard_Measurement	Plate_01	Clariostar_Study	MB	Biofoundry_,_London	0.101	0.097	0.094	0.091	0.087	0.083	0.08	0.079	0.076	0.073	0.07	0.068	0.065	0.062	0.06	0.058	0.056	0.054	0.053	0.052	0.051	0.05	0.05	0.049	0.049	0.049	0.048	0.048	0.047	0.048	0.048	0.047	0.047	0.046	0.046	0.044	0.045
F01	Sample	Dilution_3/4	0.75	DMSO	Lycopene	Standard_Development	Run063	Standard_Measurement	Plate_01	Clariostar_Study	MB	Biofoundry_,_London	0.167	0.163	0.16	0.156	0.151	0.147	0.143	0.143	0.141	0.138	0.136	0.133	0.129	0.125	0.122	0.118	0.116	0.114	0.113	0.111	0.11	0.109	0.108	0.108	0.109	0.109	0.111	0.111	0.112	0.114	0.114	0.114	0.114	0.114	0.114	0.114	0.115
F02	Sample	Dilution_3/8	0.375	DMSO	Lycopene	Standard_Development	Run063	Standard_Measurement	Plate_01	Clariostar_Study	MB	Biofoundry_,_London	0.132	0.128	0.125	0.121	0.117	0.113	0.11	0.109	0.106	0.104	0.102	0.098	0.096	0.092	0.089	0.087	0.085	0.083	0.082	0.081	0.08	0.079	0.078	0.078	0.078	0.078	0.079	0.079	0.079	0.08	0.079	0.08	0.079	0.08	0.079	0.078	0.078
F03	Sample	Dilution_3/16	0.1875	DMSO	Lycopene	Standard_Development	Run063	Standard_Measurement	Plate_01	Clariostar_Study	MB	Biofoundry_,_London	0.115	0.112	0.108	0.105	0.101	0.097	0.093	0.093	0.09	0.088	0.085	0.083	0.081	0.078	0.075	0.073	0.071	0.069	0.069	0.067	0.066	0.065	0.064	0.064	0.064	0.064	0.064	0.064	0.064	0.064	0.064	0.064	0.064	0.063	0.063	0.06	0.061
F04	Sample	Dilution_3/32	0.09375	DMSO	Lycopene	Standard_Development	Run063	Standard_Measurement	Plate_01	Clariostar_Study	MB	Biofoundry_,_London	0.108	0.105	0.102	0.097	0.094	0.09	0.087	0.086	0.084	0.08	0.078	0.075	0.073	0.07	0.068	0.066	0.064	0.061	0.061	0.06	0.059	0.058	0.058	0.058	0.058	0.057	0.057	0.057	0.057	0.057	0.056	0.056	0.056	0.056	0.056	0.054	0.054
F05	Sample	Dilution_3/64	0.046875	DMSO	Lycopene	Standard_Development	Run063	Standard_Measurement	Plate_01	Clariostar_Study	MB	Biofoundry_,_London	0.114	0.11	0.107	0.103	0.1	0.096	0.092	0.091	0.089	0.087	0.084	0.082	0.08	0.077	0.074	0.072	0.07	0.069	0.068	0.066	0.065	0.064	0.064	0.063	0.063	0.063	0.062	0.062	0.062	0.062	0.061	0.061	0.061	0.06	0.059	0.058	0.057
F06	Sample	Dilution_3/128	0.0234375	DMSO	Lycopene	Standard_Development	Run063	Standard_Measurement	Plate_01	Clariostar_Study	MB	Biofoundry_,_London	0.097	0.094	0.09	0.087	0.084	0.081	0.078	0.077	0.074	0.071	0.069	0.066	0.064	0.062	0.06	0.058	0.056	0.054	0.054	0.053	0.051	0.051	0.051	0.05	0.05	0.05	0.049	0.049	0.049	0.049	0.049	0.048	0.048	0.047	0.047	0.046	0.046
F07	Sample	Dilution_3/256	0.01171875	DMSO	Lycopene	Standard_Development	Run063	Standard_Measurement	Plate_01	Clariostar_Study	MB	Biofoundry_,_London	0.1	0.097	0.093	0.09	0.086	0.082	0.079	0.079	0.076	0.073	0.071	0.069	0.067	0.064	0.061	0.06	0.058	0.057	0.056	0.054	0.053	0.053	0.052	0.052	0.051	0.051	0.051	0.05	0.05	0.05	0.049	0.05	0.049	0.049	0.048	0.046	0.046
F08	Sample	Dilution_3/512	0.005859375	DMSO	Lycopene	Standard_Development	Run063	Standard_Measurement	Plate_01	Clariostar_Study	MB	Biofoundry_,_London	0.098	0.095	0.091	0.089	0.086	0.082	0.079	0.078	0.074	0.071	0.069	0.066	0.063	0.061	0.06	0.058	0.055	0.054	0.054	0.052	0.051	0.051	0.05	0.049	0.049	0.049	0.048	0.049	0.048	0.048	0.047	0.048	0.047	0.046	0.046	0.044	0.045
F09	Sample	Dilution_3/1024	0.0029296875	DMSO	Lycopene	Standard_Development	Run063	Standard_Measurement	Plate_01	Clariostar_Study	MB	Biofoundry_,_London	0.097	0.093	0.09	0.087	0.083	0.08	0.076	0.075	0.073	0.071	0.068	0.066	0.064	0.06	0.059	0.057	0.055	0.054	0.053	0.051	0.05	0.05	0.05	0.049	0.049	0.049	0.049	0.048	0.047	0.048	0.047	0.047	0.046	0.046	0.046	0.044	0.044
F10	Sample	Dilution_3/2048	0.00146484375	DMSO	Lycopene	Standard_Development	Run063	Standard_Measurement	Plate_01	Clariostar_Study	MB	Biofoundry_,_London	0.097	0.094	0.09	0.087	0.084	0.08	0.077	0.076	0.073	0.071	0.068	0.066	0.064	0.062	0.059	0.057	0.055	0.054	0.053	0.051	0.05	0.051	0.05	0.049	0.049	0.049	0.049	0.049	0.047	0.048	0.047	0.047	0.046	0.046	0.045	0.044	0.044
F11	Blank	DMSO_Blank	NA	DMSO	NA	Standard_Development	Run063	Standard_Measurement	Plate_01	Clariostar_Study	MB	Biofoundry_,_London	0.098	0.094	0.091	0.088	0.085	0.081	0.078	0.077	0.075	0.073	0.07	0.067	0.065	0.062	0.06	0.058	0.056	0.054	0.054	0.052	0.052	0.051	0.05	0.05	0.05	0.049	0.049	0.049	0.049	0.049	0.048	0.048	0.047	0.047	0.046	0.045	0.045
F12	Blank	DMSO_Blank	NA	DMSO	NA	Standard_Development	Run063	Standard_Measurement	Plate_01	Clariostar_Study	MB	Biofoundry_,_London	0.105	0.101	0.097	0.093	0.088	0.085	0.081	0.08	0.078	0.074	0.071	0.069	0.066	0.063	0.061	0.059	0.057	0.054	0.054	0.052	0.051	0.051	0.05	0.049	0.049	0.049	0.049	0.049	0.048	0.048	0.048	0.048	0.047	0.046	0.045	0.044	0.044
G01	Sample	Dilution_5/8	0.625	DMSO	Lycopene	Standard_Development	Run063	Standard_Measurement	Plate_01	Clariostar_Study	MB	Biofoundry_,_London	0.159	0.155	0.151	0.147	0.142	0.137	0.133	0.134	0.132	0.13	0.127	0.124	0.121	0.116	0.113	0.111	0.108	0.106	0.105	0.103	0.102	0.1	0.099	0.1	0.101	0.102	0.102	0.103	0.103	0.105	0.104	0.105	0.105	0.104	0.104	0.103	0.104
G02	Sample	Dilution_5/16	0.3125	DMSO	Lycopene	Standard_Development	Run063	Standard_Measurement	Plate_01	Clariostar_Study	MB	Biofoundry_,_London	0.124	0.121	0.117	0.113	0.11	0.106	0.102	0.102	0.1	0.098	0.095	0.093	0.09	0.087	0.084	0.082	0.08	0.078	0.078	0.076	0.075	0.074	0.074	0.074	0.074	0.073	0.074	0.074	0.074	0.075	0.074	0.074	0.074	0.074	0.074	0.072	0.073
G03	Sample	Dilution_5/32	0.15625	DMSO	Lycopene	Standard_Development	Run063	Standard_Measurement	Plate_01	Clariostar_Study	MB	Biofoundry_,_London	0.11	0.106	0.103	0.1	0.096	0.092	0.089	0.089	0.087	0.084	0.081	0.079	0.076	0.073	0.071	0.069	0.067	0.065	0.064	0.063	0.063	0.062	0.061	0.061	0.061	0.061	0.061	0.06	0.06	0.061	0.061	0.06	0.06	0.06	0.06	0.058	0.058
G04	Sample	Dilution_5/64	0.078125	DMSO	Lycopene	Standard_Development	Run063	Standard_Measurement	Plate_01	Clariostar_Study	MB	Biofoundry_,_London	0.103	0.099	0.096	0.092	0.089	0.086	0.081	0.081	0.08	0.077	0.075	0.072	0.071	0.068	0.065	0.063	0.062	0.06	0.06	0.058	0.057	0.057	0.056	0.055	0.055	0.056	0.055	0.055	0.055	0.055	0.055	0.054	0.054	0.054	0.053	0.051	0.051
G05	Sample	Dilution_5/128	0.0390625	DMSO	Lycopene	Standard_Development	Run063	Standard_Measurement	Plate_01	Clariostar_Study	MB	Biofoundry_,_London	0.099	0.095	0.092	0.088	0.084	0.081	0.077	0.077	0.075	0.073	0.071	0.069	0.066	0.063	0.061	0.06	0.058	0.057	0.056	0.055	0.054	0.053	0.052	0.052	0.053	0.052	0.051	0.051	0.051	0.051	0.05	0.05	0.05	0.049	0.048	0.047	0.046
G06	Sample	Dilution_5/256	0.01953125	DMSO	Lycopene	Standard_Development	Run063	Standard_Measurement	Plate_01	Clariostar_Study	MB	Biofoundry_,_London	0.096	0.092	0.088	0.085	0.082	0.079	0.076	0.074	0.073	0.07	0.067	0.065	0.063	0.061	0.058	0.057	0.056	0.054	0.054	0.052	0.051	0.05	0.05	0.049	0.049	0.049	0.049	0.049	0.048	0.049	0.048	0.048	0.047	0.047	0.046	0.045	0.045
G07	Sample	Dilution_5/512	0.009765625	DMSO	Lycopene	Standard_Development	Run063	Standard_Measurement	Plate_01	Clariostar_Study	MB	Biofoundry_,_London	0.096	0.093	0.09	0.086	0.083	0.079	0.076	0.076	0.074	0.071	0.069	0.066	0.065	0.062	0.06	0.058	0.056	0.055	0.054	0.053	0.052	0.052	0.051	0.05	0.05	0.05	0.05	0.049	0.049	0.049	0.049	0.049	0.048	0.047	0.046	0.045	0.045
G08	Sample	Dilution_5/1024	0.0048828125	DMSO	Lycopene	Standard_Development	Run063	Standard_Measurement	Plate_01	Clariostar_Study	MB	Biofoundry_,_London	0.093	0.09	0.086	0.084	0.081	0.077	0.074	0.073	0.071	0.069	0.066	0.064	0.062	0.059	0.058	0.056	0.055	0.053	0.052	0.051	0.05	0.049	0.05	0.049	0.048	0.048	0.048	0.047	0.047	0.048	0.047	0.046	0.046	0.045	0.045	0.044	0.044
G09	Sample	Dilution_5/2048	0.00244140625	DMSO	Lycopene	Standard_Development	Run063	Standard_Measurement	Plate_01	Clariostar_Study	MB	Biofoundry_,_London	0.095	0.092	0.088	0.086	0.082	0.078	0.076	0.075	0.073	0.07	0.067	0.066	0.063	0.06	0.059	0.057	0.055	0.053	0.053	0.052	0.051	0.05	0.05	0.049	0.049	0.049	0.049	0.048	0.047	0.048	0.047	0.047	0.046	0.046	0.045	0.044	0.044
G10	Sample	Dilution_5/4096	0.001220703125	DMSO	Lycopene	Standard_Development	Run063	Standard_Measurement	Plate_01	Clariostar_Study	MB	Biofoundry_,_London	0.097	0.094	0.09	0.087	0.083	0.079	0.076	0.076	0.073	0.07	0.068	0.066	0.064	0.061	0.058	0.057	0.055	0.053	0.053	0.052	0.051	0.05	0.05	0.049	0.049	0.049	0.048	0.048	0.048	0.048	0.048	0.048	0.047	0.046	0.046	0.044	0.044
G11	Blank	DMSO_Blank	NA	DMSO	NA	Standard_Development	Run063	Standard_Measurement	Plate_01	Clariostar_Study	MB	Biofoundry_,_London	0.095	0.092	0.089	0.086	0.082	0.078	0.075	0.074	0.072	0.069	0.066	0.064	0.062	0.059	0.058	0.055	0.054	0.052	0.052	0.051	0.05	0.049	0.049	0.048	0.048	0.048	0.047	0.047	0.046	0.047	0.046	0.046	0.046	0.045	0.045	0.043	0.044
G12	Blank	DMSO_Blank	NA	DMSO	NA	Standard_Development	Run063	Standard_Measurement	Plate_01	Clariostar_Study	MB	Biofoundry_,_London	0.101	0.098	0.094	0.09	0.086	0.083	0.08	0.079	0.076	0.073	0.071	0.068	0.066	0.062	0.06	0.058	0.057	0.055	0.054	0.053	0.052	0.051	0.05	0.049	0.049	0.049	0.049	0.049	0.048	0.048	0.048	0.047	0.047	0.046	0.046	0.044	0.044
H01	Sample	Dilution_5/8	0.625	DMSO	Lycopene	Standard_Development	Run063	Standard_Measurement	Plate_01	Clariostar_Study	MB	Biofoundry_,_London	0.159	0.155	0.151	0.147	0.143	0.139	0.135	0.134	0.131	0.129	0.126	0.122	0.119	0.114	0.111	0.108	0.105	0.103	0.102	0.1	0.099	0.099	0.098	0.098	0.099	0.099	0.1	0.101	0.101	0.103	0.103	0.103	0.103	0.103	0.103	0.102	0.103
H02	Sample	Dilution_5/16	0.3125	DMSO	Lycopene	Standard_Development	Run063	Standard_Measurement	Plate_01	Clariostar_Study	MB	Biofoundry_,_London	0.124	0.121	0.117	0.114	0.11	0.106	0.103	0.102	0.1	0.098	0.095	0.092	0.089	0.087	0.084	0.082	0.08	0.078	0.077	0.076	0.074	0.074	0.073	0.073	0.073	0.074	0.074	0.074	0.074	0.075	0.075	0.075	0.075	0.074	0.074	0.073	0.073
H03	Sample	Dilution_5/32	0.15625	DMSO	Lycopene	Standard_Development	Run063	Standard_Measurement	Plate_01	Clariostar_Study	MB	Biofoundry_,_London	0.11	0.107	0.103	0.1	0.098	0.093	0.091	0.09	0.087	0.084	0.082	0.079	0.077	0.074	0.072	0.069	0.067	0.066	0.066	0.065	0.063	0.063	0.062	0.061	0.061	0.061	0.062	0.062	0.061	0.062	0.062	0.061	0.061	0.06	0.06	0.059	0.059
H04	Sample	Dilution_5/64	0.078125	DMSO	Lycopene	Standard_Development	Run063	Standard_Measurement	Plate_01	Clariostar_Study	MB	Biofoundry_,_London	0.105	0.102	0.1	0.097	0.092	0.09	0.086	0.085	0.082	0.077	0.074	0.072	0.07	0.067	0.065	0.063	0.061	0.059	0.059	0.058	0.056	0.056	0.056	0.055	0.054	0.054	0.054	0.054	0.053	0.054	0.054	0.053	0.053	0.052	0.052	0.05	0.051
H05	Sample	Dilution_5/128	0.0390625	DMSO	Lycopene	Standard_Development	Run063	Standard_Measurement	Plate_01	Clariostar_Study	MB	Biofoundry_,_London	0.102	0.098	0.096	0.093	0.088	0.084	0.08	0.081	0.079	0.076	0.073	0.071	0.068	0.065	0.062	0.06	0.059	0.058	0.057	0.056	0.055	0.054	0.053	0.053	0.053	0.053	0.053	0.052	0.052	0.053	0.052	0.052	0.051	0.051	0.05	0.048	0.048
H06	Sample	Dilution_5/256	0.01953125	DMSO	Lycopene	Standard_Development	Run063	Standard_Measurement	Plate_01	Clariostar_Study	MB	Biofoundry_,_London	0.096	0.093	0.09	0.086	0.082	0.079	0.076	0.075	0.073	0.071	0.069	0.066	0.064	0.062	0.06	0.058	0.056	0.055	0.055	0.053	0.052	0.052	0.051	0.051	0.051	0.051	0.05	0.05	0.049	0.05	0.049	0.049	0.049	0.048	0.048	0.046	0.046
H07	Sample	Dilution_5/512	0.009765625	DMSO	Lycopene	Standard_Development	Run063	Standard_Measurement	Plate_01	Clariostar_Study	MB	Biofoundry_,_London	0.095	0.091	0.088	0.085	0.082	0.078	0.076	0.075	0.072	0.069	0.067	0.065	0.063	0.061	0.059	0.057	0.055	0.054	0.053	0.052	0.051	0.051	0.05	0.049	0.049	0.048	0.049	0.048	0.048	0.048	0.048	0.048	0.047	0.047	0.046	0.045	0.045
H08	Sample	Dilution_5/1024	0.0048828125	DMSO	Lycopene	Standard_Development	Run063	Standard_Measurement	Plate_01	Clariostar_Study	MB	Biofoundry_,_London	0.096	0.093	0.09	0.087	0.083	0.079	0.077	0.076	0.074	0.07	0.067	0.065	0.063	0.06	0.058	0.056	0.054	0.053	0.053	0.052	0.051	0.05	0.049	0.049	0.048	0.048	0.048	0.048	0.047	0.048	0.047	0.047	0.046	0.046	0.045	0.043	0.043
H09	Sample	Dilution_5/2048	0.00244140625	DMSO	Lycopene	Standard_Development	Run063	Standard_Measurement	Plate_01	Clariostar_Study	MB	Biofoundry_,_London	0.098	0.095	0.091	0.088	0.085	0.081	0.078	0.077	0.074	0.071	0.068	0.065	0.063	0.06	0.058	0.057	0.055	0.054	0.053	0.051	0.05	0.05	0.05	0.049	0.049	0.048	0.048	0.048	0.048	0.048	0.047	0.047	0.047	0.046	0.046	0.044	0.044
H10	Sample	Dilution_5/4096	0.001220703125	DMSO	Lycopene	Standard_Development	Run063	Standard_Measurement	Plate_01	Clariostar_Study	MB	Biofoundry_,_London	0.094	0.092	0.089	0.086	0.082	0.078	0.076	0.075	0.072	0.07	0.068	0.066	0.063	0.06	0.058	0.057	0.055	0.054	0.053	0.051	0.05	0.05	0.049	0.049	0.048	0.048	0.048	0.048	0.047	0.048	0.048	0.047	0.046	0.046	0.045	0.044	0.044
H11	Blank	DMSO_Blank	NA	DMSO	NA	Standard_Development	Run063	Standard_Measurement	Plate_01	Clariostar_Study	MB	Biofoundry_,_London	0.099	0.096	0.093	0.09	0.086	0.081	0.079	0.078	0.076	0.073	0.07	0.069	0.066	0.063	0.061	0.059	0.058	0.056	0.055	0.054	0.053	0.052	0.052	0.051	0.051	0.05	0.05	0.05	0.049	0.05	0.049	0.048	0.048	0.048	0.047	0.045	0.046
H12	Blank	DMSO_Blank	NA	DMSO	NA	Standard_Development	Run063	Standard_Measurement	Plate_01	Clariostar_Study	MB	Biofoundry_,_London	0.1	0.097	0.094	0.09	0.087	0.084	0.08	0.078	0.075	0.072	0.069	0.066	0.063	0.06	0.058	0.057	0.054	0.053	0.052	0.051	0.05	0.05	0.049	0.048	0.048	0.048	0.048	0.047	0.046	0.047	0.046	0.046	0.046	0.045	0.045	0.043	0.043
[truncated: 121 more columns]
