# Supplementary material for: Construction of a Calibration Curve for Lycopene on a Liquid-Handling Platform—Wider Lessons for the Development of Automated Dilution Protocols
Source: ACS Synth Biol. 2024 Aug 3;13(8):2357–75. doi: 10.1021/acssynbio.4c00031 (PMC11334188; doi:10.1021/acssynbio.4c00031)
Supplement: Supplementary file 2 — sb4c00031_si_002.zip [file sb4c00031_si_002.zip › AggregatedData/Run055/Plate_01/Clariostar_Study/Map/001-Body.csv]

Well	Content	Label	Dilution	Solvent	Solute	Project	Run	Step	Container	Study	Series	Instance	Author	Institution
A01	Sample	Dilution_1	1.0	Water	Food_Colorant	Standard_Development	Run055	Standard_Measurement	Plate_01	Clariostar_Study	Map	001	MB	Biofoundry_,_London
A02	Sample	Dilution_1/2	0.5	Water	Food_Colorant	Standard_Development	Run055	Standard_Measurement	Plate_01	Clariostar_Study	Map	001	MB	Biofoundry_,_London
A03	Sample	Dilution_1/4	0.25	Water	Food_Colorant	Standard_Development	Run055	Standard_Measurement	Plate_01	Clariostar_Study	Map	001	MB	Biofoundry_,_London
A04	Sample	Dilution_1/8	0.125	Water	Food_Colorant	Standard_Development	Run055	Standard_Measurement	Plate_01	Clariostar_Study	Map	001	MB	Biofoundry_,_London
A05	Sample	Dilution_1/16	0.0625	Water	Food_Colorant	Standard_Development	Run055	Standard_Measurement	Plate_01	Clariostar_Study	Map	001	MB	Biofoundry_,_London
A06	Sample	Dilution_1/32	0.03125	Water	Food_Colorant	Standard_Development	Run055	Standard_Measurement	Plate_01	Clariostar_Study	Map	001	MB	Biofoundry_,_London
A07	Sample	Dilution_1/64	0.015625	Water	Food_Colorant	Standard_Development	Run055	Standard_Measurement	Plate_01	Clariostar_Study	Map	001	MB	Biofoundry_,_London
A08	Sample	Dilution_1/128	0.0078125	Water	Food_Colorant	Standard_Development	Run055	Standard_Measurement	Plate_01	Clariostar_Study	Map	001	MB	Biofoundry_,_London
A09	Sample	Dilution_1/256	0.00390625	Water	Food_Colorant	Standard_Development	Run055	Standard_Measurement	Plate_01	Clariostar_Study	Map	001	MB	Biofoundry_,_London
A10	Sample	Dilution_1/512	0.001953125	Water	Food_Colorant	Standard_Development	Run055	Standard_Measurement	Plate_01	Clariostar_Study	Map	001	MB	Biofoundry_,_London
A11	Blank	Water_Blank	NA	Water	NA	Standard_Development	Run055	Standard_Measurement	Plate_01	Clariostar_Study	Map	001	MB	Biofoundry_,_London
A12	Blank	Water_Blank	NA	Water	NA	Standard_Development	Run055	Standard_Measurement	Plate_01	Clariostar_Study	Map	001	MB	Biofoundry_,_London
B01	Sample	Dilution_1	1.0	Water	Food_Colorant	Standard_Development	Run055	Standard_Measurement	Plate_01	Clariostar_Study	Map	001	MB	Biofoundry_,_London
B02	Sample	Dilution_1/2	0.5	Water	Food_Colorant	Standard_Development	Run055	Standard_Measurement	Plate_01	Clariostar_Study	Map	001	MB	Biofoundry_,_London
B03	Sample	Dilution_1/4	0.25	Water	Food_Colorant	Standard_Development	Run055	Standard_Measurement	Plate_01	Clariostar_Study	Map	001	MB	Biofoundry_,_London
B04	Sample	Dilution_1/8	0.125	Water	Food_Colorant	Standard_Development	Run055	Standard_Measurement	Plate_01	Clariostar_Study	Map	001	MB	Biofoundry_,_London
B05	Sample	Dilution_1/16	0.0625	Water	Food_Colorant	Standard_Development	Run055	Standard_Measurement	Plate_01	Clariostar_Study	Map	001	MB	Biofoundry_,_London
B06	Sample	Dilution_1/32	0.03125	Water	Food_Colorant	Standard_Development	Run055	Standard_Measurement	Plate_01	Clariostar_Study	Map	001	MB	Biofoundry_,_London
B07	Sample	Dilution_1/64	0.015625	Water	Food_Colorant	Standard_Development	Run055	Standard_Measurement	Plate_01	Clariostar_Study	Map	001	MB	Biofoundry_,_London
B08	Sample	Dilution_1/128	0.0078125	Water	Food_Colorant	Standard_Development	Run055	Standard_Measurement	Plate_01	Clariostar_Study	Map	001	MB	Biofoundry_,_London
B09	Sample	Dilution_1/256	0.00390625	Water	Food_Colorant	Standard_Development	Run055	Standard_Measurement	Plate_01	Clariostar_Study	Map	001	MB	Biofoundry_,_London
B10	Sample	Dilution_1/512	0.001953125	Water	Food_Colorant	Standard_Development	Run055	Standard_Measurement	Plate_01	Clariostar_Study	Map	001	MB	Biofoundry_,_London
B11	Blank	Water_Blank	NA	Water	NA	Standard_Development	Run055	Standard_Measurement	Plate_01	Clariostar_Study	Map	001	MB	Biofoundry_,_London
B12	Blank	Water_Blank	NA	Water	NA	Standard_Development	Run055	Standard_Measurement	Plate_01	Clariostar_Study	Map	001	MB	Biofoundry_,_London
C01	Sample	Dilution_7/8	0.875	Water	Food_Colorant	Standard_Development	Run055	Standard_Measurement	Plate_01	Clariostar_Study	Map	001	MB	Biofoundry_,_London
C02	Sample	Dilution_7/16	0.4375	Water	Food_Colorant	Standard_Development	Run055	Standard_Measurement	Plate_01	Clariostar_Study	Map	001	MB	Biofoundry_,_London
C03	Sample	Dilution_7/32	0.21875	Water	Food_Colorant	Standard_Development	Run055	Standard_Measurement	Plate_01	Clariostar_Study	Map	001	MB	Biofoundry_,_London
C04	Sample	Dilution_7/64	0.109375	Water	Food_Colorant	Standard_Development	Run055	Standard_Measurement	Plate_01	Clariostar_Study	Map	001	MB	Biofoundry_,_London
C05	Sample	Dilution_7/128	0.0546875	Water	Food_Colorant	Standard_Development	Run055	Standard_Measurement	Plate_01	Clariostar_Study	Map	001	MB	Biofoundry_,_London
C06	Sample	Dilution_7/256	0.02734375	Water	Food_Colorant	Standard_Development	Run055	Standard_Measurement	Plate_01	Clariostar_Study	Map	001	MB	Biofoundry_,_London
C07	Sample	Dilution_7/512	0.013671875	Water	Food_Colorant	Standard_Development	Run055	Standard_Measurement	Plate_01	Clariostar_Study	Map	001	MB	Biofoundry_,_London
C08	Sample	Dilution_7/1024	0.0068359375	Water	Food_Colorant	Standard_Development	Run055	Standard_Measurement	Plate_01	Clariostar_Study	Map	001	MB	Biofoundry_,_London
C09	Sample	Dilution_7/2048	0.00341796875	Water	Food_Colorant	Standard_Development	Run055	Standard_Measurement	Plate_01	Clariostar_Study	Map	001	MB	Biofoundry_,_London
C10	Sample	Dilution_7/4096	0.001708984375	Water	Food_Colorant	Standard_Development	Run055	Standard_Measurement	Plate_01	Clariostar_Study	Map	001	MB	Biofoundry_,_London
C11	Blank	Water_Blank	NA	Water	NA	Standard_Development	Run055	Standard_Measurement	Plate_01	Clariostar_Study	Map	001	MB	Biofoundry_,_London
C12	Blank	Water_Blank	NA	Water	NA	Standard_Development	Run055	Standard_Measurement	Plate_01	Clariostar_Study	Map	001	MB	Biofoundry_,_London
D01	Sample	Dilution_7/8	0.875	Water	Food_Colorant	Standard_Development	Run055	Standard_Measurement	Plate_01	Clariostar_Study	Map	001	MB	Biofoundry_,_London
D02	Sample	Dilution_7/16	0.4375	Water	Food_Colorant	Standard_Development	Run055	Standard_Measurement	Plate_01	Clariostar_Study	Map	001	MB	Biofoundry_,_London
D03	Sample	Dilution_7/32	0.21875	Water	Food_Colorant	Standard_Development	Run055	Standard_Measurement	Plate_01	Clariostar_Study	Map	001	MB	Biofoundry_,_London
D04	Sample	Dilution_7/64	0.109375	Water	Food_Colorant	Standard_Development	Run055	Standard_Measurement	Plate_01	Clariostar_Study	Map	001	MB	Biofoundry_,_London
D05	Sample	Dilution_7/128	0.0546875	Water	Food_Colorant	Standard_Development	Run055	Standard_Measurement	Plate_01	Clariostar_Study	Map	001	MB	Biofoundry_,_London
D06	Sample	Dilution_7/256	0.02734375	Water	Food_Colorant	Standard_Development	Run055	Standard_Measurement	Plate_01	Clariostar_Study	Map	001	MB	Biofoundry_,_London
D07	Sample	Dilution_7/512	0.013671875	Water	Food_Colorant	Standard_Development	Run055	Standard_Measurement	Plate_01	Clariostar_Study	Map	001	MB	Biofoundry_,_London
D08	Sample	Dilution_7/1024	0.0068359375	Water	Food_Colorant	Standard_Development	Run055	Standard_Measurement	Plate_01	Clariostar_Study	Map	001	MB	Biofoundry_,_London
D09	Sample	Dilution_7/2048	0.00341796875	Water	Food_Colorant	Standard_Development	Run055	Standard_Measurement	Plate_01	Clariostar_Study	Map	001	MB	Biofoundry_,_London
D10	Sample	Dilution_7/4096	0.001708984375	Water	Food_Colorant	Standard_Development	Run055	Standard_Measurement	Plate_01	Clariostar_Study	Map	001	MB	Biofoundry_,_London
D11	Blank	Water_Blank	NA	Water	NA	Standard_Development	Run055	Standard_Measurement	Plate_01	Clariostar_Study	Map	001	MB	Biofoundry_,_London
D12	Blank	Water_Blank	NA	Water	NA	Standard_Development	Run055	Standard_Measurement	Plate_01	Clariostar_Study	Map	001	MB	Biofoundry_,_London
E01	Sample	Dilution_3/4	0.75	Water	Food_Colorant	Standard_Development	Run055	Standard_Measurement	Plate_01	Clariostar_Study	Map	001	MB	Biofoundry_,_London
E02	Sample	Dilution_3/8	0.375	Water	Food_Colorant	Standard_Development	Run055	Standard_Measurement	Plate_01	Clariostar_Study	Map	001	MB	Biofoundry_,_London
E03	Sample	Dilution_3/16	0.1875	Water	Food_Colorant	Standard_Development	Run055	Standard_Measurement	Plate_01	Clariostar_Study	Map	001	MB	Biofoundry_,_London
E04	Sample	Dilution_3/32	0.09375	Water	Food_Colorant	Standard_Development	Run055	Standard_Measurement	Plate_01	Clariostar_Study	Map	001	MB	Biofoundry_,_London
E05	Sample	Dilution_3/64	0.046875	Water	Food_Colorant	Standard_Development	Run055	Standard_Measurement	Plate_01	Clariostar_Study	Map	001	MB	Biofoundry_,_London
E06	Sample	Dilution_3/128	0.0234375	Water	Food_Colorant	Standard_Development	Run055	Standard_Measurement	Plate_01	Clariostar_Study	Map	001	MB	Biofoundry_,_London
E07	Sample	Dilution_3/256	0.01171875	Water	Food_Colorant	Standard_Development	Run055	Standard_Measurement	Plate_01	Clariostar_Study	Map	001	MB	Biofoundry_,_London
E08	Sample	Dilution_3/512	0.005859375	Water	Food_Colorant	Standard_Development	Run055	Standard_Measurement	Plate_01	Clariostar_Study	Map	001	MB	Biofoundry_,_London
E09	Sample	Dilution_3/1024	0.0029296875	Water	Food_Colorant	Standard_Development	Run055	Standard_Measurement	Plate_01	Clariostar_Study	Map	001	MB	Biofoundry_,_London
E10	Sample	Dilution_3/2048	0.00146484375	Water	Food_Colorant	Standard_Development	Run055	Standard_Measurement	Plate_01	Clariostar_Study	Map	001	MB	Biofoundry_,_London
E11	Blank	Water_Blank	NA	Water	NA	Standard_Development	Run055	Standard_Measurement	Plate_01	Clariostar_Study	Map	001	MB	Biofoundry_,_London
E12	Blank	Water_Blank	NA	Water	NA	Standard_Development	Run055	Standard_Measurement	Plate_01	Clariostar_Study	Map	001	MB	Biofoundry_,_London
F01	Sample	Dilution_3/4	0.75	Water	Food_Colorant	Standard_Development	Run055	Standard_Measurement	Plate_01	Clariostar_Study	Map	001	MB	Biofoundry_,_London
F02	Sample	Dilution_3/8	0.375	Water	Food_Colorant	Standard_Development	Run055	Standard_Measurement	Plate_01	Clariostar_Study	Map	001	MB	Biofoundry_,_London
F03	Sample	Dilution_3/16	0.1875	Water	Food_Colorant	Standard_Development	Run055	Standard_Measurement	Plate_01	Clariostar_Study	Map	001	MB	Biofoundry_,_London
F04	Sample	Dilution_3/32	0.09375	Water	Food_Colorant	Standard_Development	Run055	Standard_Measurement	Plate_01	Clariostar_Study	Map	001	MB	Biofoundry_,_London
F05	Sample	Dilution_3/64	0.046875	Water	Food_Colorant	Standard_Development	Run055	Standard_Measurement	Plate_01	Clariostar_Study	Map	001	MB	Biofoundry_,_London
F06	Sample	Dilution_3/128	0.0234375	Water	Food_Colorant	Standard_Development	Run055	Standard_Measurement	Plate_01	Clariostar_Study	Map	001	MB	Biofoundry_,_London
F07	Sample	Dilution_3/256	0.01171875	Water	Food_Colorant	Standard_Development	Run055	Standard_Measurement	Plate_01	Clariostar_Study	Map	001	MB	Biofoundry_,_London
F08	Sample	Dilution_3/512	0.005859375	Water	Food_Colorant	Standard_Development	Run055	Standard_Measurement	Plate_01	Clariostar_Study	Map	001	MB	Biofoundry_,_London
F09	Sample	Dilution_3/1024	0.0029296875	Water	Food_Colorant	Standard_Development	Run055	Standard_Measurement	Plate_01	Clariostar_Study	Map	001	MB	Biofoundry_,_London
F10	Sample	Dilution_3/2048	0.00146484375	Water	Food_Colorant	Standard_Development	Run055	Standard_Measurement	Plate_01	Clariostar_Study	Map	001	MB	Biofoundry_,_London
F11	Blank	Water_Blank	NA	Water	NA	Standard_Development	Run055	Standard_Measurement	Plate_01	Clariostar_Study	Map	001	MB	Biofoundry_,_London
F12	Blank	Water_Blank	NA	Water	NA	Standard_Development	Run055	Standard_Measurement	Plate_01	Clariostar_Study	Map	001	MB	Biofoundry_,_London
G01	Sample	Dilution_5/8	0.625	Water	Food_Colorant	Standard_Development	Run055	Standard_Measurement	Plate_01	Clariostar_Study	Map	001	MB	Biofoundry_,_London
G02	Sample	Dilution_5/16	0.3125	Water	Food_Colorant	Standard_Development	Run055	Standard_Measurement	Plate_01	Clariostar_Study	Map	001	MB	Biofoundry_,_London
G03	Sample	Dilution_5/32	0.15625	Water	Food_Colorant	Standard_Development	Run055	Standard_Measurement	Plate_01	Clariostar_Study	Map	001	MB	Biofoundry_,_London
G04	Sample	Dilution_5/64	0.078125	Water	Food_Colorant	Standard_Development	Run055	Standard_Measurement	Plate_01	Clariostar_Study	Map	001	MB	Biofoundry_,_London
G05	Sample	Dilution_5/128	0.0390625	Water	Food_Colorant	Standard_Development	Run055	Standard_Measurement	Plate_01	Clariostar_Study	Map	001	MB	Biofoundry_,_London
G06	Sample	Dilution_5/256	0.01953125	Water	Food_Colorant	Standard_Development	Run055	Standard_Measurement	Plate_01	Clariostar_Study	Map	001	MB	Biofoundry_,_London
G07	Sample	Dilution_5/512	0.009765625	Water	Food_Colorant	Standard_Development	Run055	Standard_Measurement	Plate_01	Clariostar_Study	Map	001	MB	Biofoundry_,_London
G08	Sample	Dilution_5/1024	0.0048828125	Water	Food_Colorant	Standard_Development	Run055	Standard_Measurement	Plate_01	Clariostar_Study	Map	001	MB	Biofoundry_,_London
G09	Sample	Dilution_5/2048	0.00244140625	Water	Food_Colorant	Standard_Development	Run055	Standard_Measurement	Plate_01	Clariostar_Study	Map	001	MB	Biofoundry_,_London
G10	Sample	Dilution_5/4096	0.001220703125	Water	Food_Colorant	Standard_Development	Run055	Standard_Measurement	Plate_01	Clariostar_Study	Map	001	MB	Biofoundry_,_London
G11	Blank	Water_Blank	NA	Water	NA	Standard_Development	Run055	Standard_Measurement	Plate_01	Clariostar_Study	Map	001	MB	Biofoundry_,_London
G12	Blank	Water_Blank	NA	Water	NA	Standard_Development	Run055	Standard_Measurement	Plate_01	Clariostar_Study	Map	001	MB	Biofoundry_,_London
H01	Sample	Dilution_5/8	0.625	Water	Food_Colorant	Standard_Development	Run055	Standard_Measurement	Plate_01	Clariostar_Study	Map	001	MB	Biofoundry_,_London
H02	Sample	Dilution_5/16	0.3125	Water	Food_Colorant	Standard_Development	Run055	Standard_Measurement	Plate_01	Clariostar_Study	Map	001	MB	Biofoundry_,_London
H03	Sample	Dilution_5/32	0.15625	Water	Food_Colorant	Standard_Development	Run055	Standard_Measurement	Plate_01	Clariostar_Study	Map	001	MB	Biofoundry_,_London
H04	Sample	Dilution_5/64	0.078125	Water	Food_Colorant	Standard_Development	Run055	Standard_Measurement	Plate_01	Clariostar_Study	Map	001	MB	Biofoundry_,_London
H05	Sample	Dilution_5/128	0.0390625	Water	Food_Colorant	Standard_Development	Run055	Standard_Measurement	Plate_01	Clariostar_Study	Map	001	MB	Biofoundry_,_London
H06	Sample	Dilution_5/256	0.01953125	Water	Food_Colorant	Standard_Development	Run055	Standard_Measurement	Plate_01	Clariostar_Study	Map	001	MB	Biofoundry_,_London
H07	Sample	Dilution_5/512	0.009765625	Water	Food_Colorant	Standard_Development	Run055	Standard_Measurement	Plate_01	Clariostar_Study	Map	001	MB	Biofoundry_,_London
H08	Sample	Dilution_5/1024	0.0048828125	Water	Food_Colorant	Standard_Development	Run055	Standard_Measurement	Plate_01	Clariostar_Study	Map	001	MB	Biofoundry_,_London
H09	Sample	Dilution_5/2048	0.00244140625	Water	Food_Colorant	Standard_Development	Run055	Standard_Measurement	Plate_01	Clariostar_Study	Map	001	MB	Biofoundry_,_London
H10	Sample	Dilution_5/4096	0.001220703125	Water	Food_Colorant	Standard_Development	Run055	Standard_Measurement	Plate_01	Clariostar_Study	Map	001	MB	Biofoundry_,_London
H11	Blank	Water_Blank	NA	Water	NA	Standard_Development	Run055	Standard_Measurement	Plate_01	Clariostar_Study	Map	001	MB	Biofoundry_,_London
H12	Blank	Water_Blank	NA	Water	NA	Standard_Development	Run055	Standard_Measurement	Plate_01	Clariostar_Study	Map	001	MB	Biofoundry_,_London
