# Supplementary material for: Construction of a Calibration Curve for Lycopene on a Liquid-Handling Platform—Wider Lessons for the Development of Automated Dilution Protocols
Source: ACS Synth Biol. 2024 Aug 3;13(8):2357–75. doi: 10.1021/acssynbio.4c00031 (PMC11334188; doi:10.1021/acssynbio.4c00031)
Supplement: Supplementary file 2 — sb4c00031_si_002.zip [file sb4c00031_si_002.zip › AggregatedData/Run055/Plate_01/Clariostar_Study/Clariostar_A-Measurement_01/001.csv]

Well	Content	Label	Dilution	Solvent	Solute	Project	Run	Step	Container	Study	Author	Institution	OD350	OD352	OD354	OD356	OD358	OD360	OD362	OD364	OD366	OD368	OD370	OD372	OD374	OD376	OD378	OD380	OD382	OD384	OD386	OD388	OD390	OD392	OD394	OD396	OD398	OD400	OD402	OD404	OD406	OD408	OD410	OD412	OD414	OD416	OD418	OD420	OD422
A01	Sample	Dilution_1	1.0	Water	Food_Colorant	Standard_Development	Run055	Standard_Measurement	Plate_01	Clariostar_Study	MB	Biofoundry_,_London	0.3	0.288	0.279	0.272	0.268	0.265	0.264	0.266	0.268	0.272	0.276	0.279	0.284	0.289	0.293	0.3	0.308	0.317	0.324	0.333	0.339	0.347	0.353	0.359	0.367	0.372	0.377	0.382	0.386	0.391	0.394	0.398	0.404	0.409	0.413	0.418	0.422
A02	Sample	Dilution_1/2	0.5	Water	Food_Colorant	Standard_Development	Run055	Standard_Measurement	Plate_01	Clariostar_Study	MB	Biofoundry_,_London	0.194	0.188	0.182	0.177	0.174	0.172	0.17	0.168	0.168	0.168	0.167	0.166	0.167	0.169	0.169	0.171	0.174	0.177	0.18	0.185	0.188	0.191	0.194	0.196	0.199	0.201	0.204	0.205	0.207	0.21	0.211	0.213	0.215	0.217	0.22	0.222	0.224
A03	Sample	Dilution_1/4	0.25	Water	Food_Colorant	Standard_Development	Run055	Standard_Measurement	Plate_01	Clariostar_Study	MB	Biofoundry_,_London	0.145	0.14	0.135	0.132	0.129	0.126	0.124	0.122	0.12	0.12	0.118	0.117	0.116	0.116	0.114	0.115	0.116	0.118	0.119	0.121	0.121	0.123	0.124	0.126	0.127	0.128	0.129	0.13	0.131	0.132	0.133	0.134	0.134	0.136	0.137	0.138	0.139
A04	Sample	Dilution_1/8	0.125	Water	Food_Colorant	Standard_Development	Run055	Standard_Measurement	Plate_01	Clariostar_Study	MB	Biofoundry_,_London	0.12	0.115	0.112	0.108	0.106	0.102	0.1	0.098	0.095	0.093	0.091	0.089	0.088	0.087	0.085	0.084	0.084	0.084	0.084	0.084	0.084	0.084	0.084	0.085	0.086	0.086	0.086	0.087	0.087	0.087	0.087	0.088	0.088	0.089	0.089	0.089	0.09
A05	Sample	Dilution_1/16	0.0625	Water	Food_Colorant	Standard_Development	Run055	Standard_Measurement	Plate_01	Clariostar_Study	MB	Biofoundry_,_London	0.109	0.104	0.101	0.097	0.095	0.091	0.088	0.087	0.084	0.082	0.079	0.075	0.074	0.072	0.07	0.069	0.068	0.068	0.067	0.066	0.066	0.065	0.065	0.065	0.066	0.065	0.065	0.065	0.064	0.064	0.065	0.065	0.065	0.065	0.065	0.065	0.065
A06	Sample	Dilution_1/32	0.03125	Water	Food_Colorant	Standard_Development	Run055	Standard_Measurement	Plate_01	Clariostar_Study	MB	Biofoundry_,_London	0.101	0.097	0.095	0.091	0.088	0.086	0.082	0.08	0.077	0.074	0.071	0.069	0.066	0.065	0.061	0.06	0.059	0.059	0.058	0.057	0.056	0.056	0.055	0.055	0.055	0.054	0.055	0.054	0.054	0.054	0.053	0.054	0.053	0.054	0.053	0.054	0.053
A07	Sample	Dilution_1/64	0.015625	Water	Food_Colorant	Standard_Development	Run055	Standard_Measurement	Plate_01	Clariostar_Study	MB	Biofoundry_,_London	0.096	0.093	0.09	0.086	0.085	0.082	0.079	0.076	0.073	0.071	0.068	0.065	0.063	0.061	0.058	0.056	0.056	0.054	0.053	0.052	0.051	0.051	0.05	0.05	0.05	0.049	0.049	0.049	0.049	0.049	0.048	0.048	0.048	0.048	0.047	0.048	0.047
A08	Sample	Dilution_1/128	0.0078125	Water	Food_Colorant	Standard_Development	Run055	Standard_Measurement	Plate_01	Clariostar_Study	MB	Biofoundry_,_London	0.095	0.091	0.089	0.086	0.083	0.08	0.077	0.075	0.071	0.069	0.066	0.063	0.06	0.057	0.055	0.053	0.052	0.051	0.05	0.049	0.048	0.048	0.047	0.047	0.046	0.045	0.046	0.045	0.045	0.044	0.044	0.044	0.044	0.043	0.043	0.043	0.043
A09	Sample	Dilution_1/256	0.00390625	Water	Food_Colorant	Standard_Development	Run055	Standard_Measurement	Plate_01	Clariostar_Study	MB	Biofoundry_,_London	0.093	0.09	0.087	0.084	0.082	0.079	0.076	0.073	0.071	0.068	0.065	0.061	0.058	0.057	0.054	0.052	0.051	0.05	0.048	0.048	0.047	0.046	0.045	0.044	0.044	0.044	0.045	0.044	0.044	0.043	0.043	0.043	0.042	0.042	0.042	0.042	0.041
A10	Sample	Dilution_1/512	0.001953125	Water	Food_Colorant	Standard_Development	Run055	Standard_Measurement	Plate_01	Clariostar_Study	MB	Biofoundry_,_London	0.093	0.091	0.088	0.084	0.082	0.078	0.076	0.074	0.071	0.068	0.065	0.062	0.06	0.058	0.054	0.052	0.051	0.051	0.049	0.049	0.048	0.047	0.046	0.045	0.046	0.045	0.045	0.044	0.044	0.044	0.043	0.043	0.042	0.042	0.042	0.042	0.042
A11	Blank	Water_Blank	NA	Water	NA	Standard_Development	Run055	Standard_Measurement	Plate_01	Clariostar_Study	MB	Biofoundry_,_London	0.092	0.089	0.086	0.083	0.08	0.077	0.074	0.072	0.068	0.067	0.064	0.061	0.058	0.056	0.053	0.051	0.049	0.049	0.048	0.047	0.045	0.045	0.044	0.044	0.043	0.044	0.043	0.042	0.042	0.042	0.041	0.041	0.04	0.04	0.04	0.04	0.04
A12	Blank	Water_Blank	NA	Water	NA	Standard_Development	Run055	Standard_Measurement	Plate_01	Clariostar_Study	MB	Biofoundry_,_London	0.093	0.09	0.087	0.084	0.081	0.078	0.074	0.073	0.07	0.068	0.064	0.061	0.058	0.056	0.053	0.051	0.051	0.05	0.048	0.047	0.046	0.045	0.044	0.044	0.044	0.044	0.043	0.043	0.042	0.042	0.041	0.041	0.041	0.041	0.04	0.039	0.039
B01	Sample	Dilution_1	1.0	Water	Food_Colorant	Standard_Development	Run055	Standard_Measurement	Plate_01	Clariostar_Study	MB	Biofoundry_,_London	0.301	0.289	0.281	0.274	0.269	0.266	0.264	0.267	0.269	0.274	0.277	0.281	0.285	0.291	0.295	0.302	0.311	0.319	0.326	0.334	0.342	0.35	0.356	0.362	0.369	0.375	0.38	0.384	0.388	0.393	0.397	0.402	0.406	0.411	0.415	0.419	0.424
B02	Sample	Dilution_1/2	0.5	Water	Food_Colorant	Standard_Development	Run055	Standard_Measurement	Plate_01	Clariostar_Study	MB	Biofoundry_,_London	0.192	0.185	0.18	0.174	0.171	0.169	0.167	0.167	0.166	0.166	0.166	0.167	0.167	0.17	0.17	0.173	0.175	0.179	0.182	0.186	0.189	0.192	0.195	0.198	0.2	0.202	0.205	0.208	0.209	0.211	0.213	0.215	0.217	0.219	0.221	0.223	0.225
B03	Sample	Dilution_1/4	0.25	Water	Food_Colorant	Standard_Development	Run055	Standard_Measurement	Plate_01	Clariostar_Study	MB	Biofoundry_,_London	0.147	0.142	0.138	0.133	0.131	0.128	0.126	0.125	0.122	0.122	0.12	0.119	0.118	0.119	0.118	0.118	0.12	0.121	0.122	0.124	0.124	0.126	0.127	0.129	0.131	0.132	0.133	0.133	0.134	0.135	0.136	0.137	0.138	0.139	0.14	0.141	0.142
B04	Sample	Dilution_1/8	0.125	Water	Food_Colorant	Standard_Development	Run055	Standard_Measurement	Plate_01	Clariostar_Study	MB	Biofoundry_,_London	0.121	0.116	0.113	0.109	0.106	0.103	0.101	0.1	0.097	0.096	0.094	0.092	0.089	0.088	0.087	0.086	0.086	0.087	0.086	0.087	0.087	0.087	0.087	0.088	0.088	0.089	0.09	0.09	0.09	0.09	0.091	0.09	0.091	0.091	0.092	0.092	0.092
B05	Sample	Dilution_1/16	0.0625	Water	Food_Colorant	Standard_Development	Run055	Standard_Measurement	Plate_01	Clariostar_Study	MB	Biofoundry_,_London	0.106	0.103	0.1	0.096	0.094	0.091	0.088	0.087	0.083	0.08	0.078	0.075	0.073	0.073	0.071	0.069	0.068	0.068	0.068	0.068	0.067	0.066	0.066	0.065	0.066	0.066	0.066	0.065	0.066	0.066	0.066	0.066	0.066	0.066	0.066	0.066	0.066
B06	Sample	Dilution_1/32	0.03125	Water	Food_Colorant	Standard_Development	Run055	Standard_Measurement	Plate_01	Clariostar_Study	MB	Biofoundry_,_London	0.098	0.094	0.091	0.088	0.086	0.083	0.08	0.078	0.074	0.072	0.071	0.068	0.066	0.064	0.061	0.06	0.059	0.058	0.057	0.057	0.056	0.056	0.055	0.054	0.055	0.055	0.055	0.054	0.054	0.054	0.054	0.054	0.054	0.054	0.053	0.053	0.053
B07	Sample	Dilution_1/64	0.015625	Water	Food_Colorant	Standard_Development	Run055	Standard_Measurement	Plate_01	Clariostar_Study	MB	Biofoundry_,_London	0.095	0.092	0.089	0.085	0.083	0.081	0.078	0.075	0.072	0.07	0.067	0.064	0.062	0.061	0.058	0.056	0.055	0.053	0.052	0.053	0.052	0.051	0.05	0.05	0.05	0.049	0.05	0.048	0.048	0.048	0.048	0.048	0.047	0.047	0.047	0.047	0.046
B08	Sample	Dilution_1/128	0.0078125	Water	Food_Colorant	Standard_Development	Run055	Standard_Measurement	Plate_01	Clariostar_Study	MB	Biofoundry_,_London	0.094	0.091	0.087	0.084	0.082	0.079	0.076	0.073	0.07	0.068	0.065	0.062	0.06	0.058	0.055	0.053	0.052	0.051	0.05	0.049	0.048	0.048	0.047	0.046	0.046	0.045	0.046	0.045	0.045	0.045	0.045	0.045	0.043	0.044	0.043	0.043	0.043
B09	Sample	Dilution_1/256	0.00390625	Water	Food_Colorant	Standard_Development	Run055	Standard_Measurement	Plate_01	Clariostar_Study	MB	Biofoundry_,_London	0.094	0.09	0.087	0.084	0.081	0.079	0.075	0.073	0.07	0.068	0.065	0.062	0.059	0.058	0.054	0.053	0.052	0.051	0.049	0.048	0.047	0.047	0.047	0.046	0.046	0.045	0.045	0.044	0.044	0.043	0.043	0.043	0.043	0.043	0.043	0.043	0.042
B10	Sample	Dilution_1/512	0.001953125	Water	Food_Colorant	Standard_Development	Run055	Standard_Measurement	Plate_01	Clariostar_Study	MB	Biofoundry_,_London	0.092	0.09	0.087	0.084	0.081	0.079	0.076	0.074	0.071	0.069	0.065	0.062	0.059	0.058	0.055	0.053	0.052	0.051	0.049	0.049	0.048	0.047	0.046	0.046	0.045	0.045	0.045	0.044	0.044	0.044	0.043	0.043	0.043	0.043	0.042	0.042	0.042
B11	Blank	Water_Blank	NA	Water	NA	Standard_Development	Run055	Standard_Measurement	Plate_01	Clariostar_Study	MB	Biofoundry_,_London	0.094	0.091	0.088	0.085	0.083	0.08	0.076	0.074	0.071	0.069	0.066	0.063	0.06	0.059	0.055	0.054	0.052	0.052	0.051	0.049	0.048	0.048	0.048	0.047	0.046	0.046	0.046	0.045	0.045	0.044	0.044	0.044	0.044	0.044	0.043	0.043	0.042
B12	Blank	Water_Blank	NA	Water	NA	Standard_Development	Run055	Standard_Measurement	Plate_01	Clariostar_Study	MB	Biofoundry_,_London	0.093	0.09	0.086	0.083	0.081	0.077	0.074	0.072	0.069	0.067	0.064	0.061	0.058	0.055	0.052	0.051	0.05	0.049	0.047	0.047	0.045	0.045	0.045	0.044	0.043	0.043	0.043	0.043	0.042	0.042	0.041	0.041	0.04	0.041	0.04	0.04	0.039
C01	Sample	Dilution_7/8	0.875	Water	Food_Colorant	Standard_Development	Run055	Standard_Measurement	Plate_01	Clariostar_Study	MB	Biofoundry_,_London	0.282	0.271	0.263	0.256	0.251	0.248	0.248	0.249	0.25	0.254	0.258	0.261	0.264	0.269	0.273	0.279	0.287	0.294	0.3	0.307	0.314	0.321	0.327	0.333	0.339	0.343	0.348	0.352	0.355	0.36	0.363	0.367	0.371	0.376	0.38	0.384	0.388
C02	Sample	Dilution_7/16	0.4375	Water	Food_Colorant	Standard_Development	Run055	Standard_Measurement	Plate_01	Clariostar_Study	MB	Biofoundry_,_London	0.188	0.181	0.175	0.17	0.167	0.165	0.163	0.162	0.161	0.161	0.161	0.161	0.161	0.163	0.164	0.166	0.168	0.172	0.175	0.178	0.181	0.184	0.187	0.19	0.192	0.194	0.196	0.198	0.199	0.202	0.203	0.205	0.207	0.209	0.211	0.213	0.215
C03	Sample	Dilution_7/32	0.21875	Water	Food_Colorant	Standard_Development	Run055	Standard_Measurement	Plate_01	Clariostar_Study	MB	Biofoundry_,_London	0.141	0.135	0.131	0.126	0.124	0.121	0.118	0.118	0.116	0.115	0.113	0.112	0.111	0.111	0.109	0.11	0.111	0.112	0.112	0.113	0.114	0.115	0.116	0.118	0.119	0.12	0.121	0.121	0.121	0.122	0.123	0.124	0.124	0.125	0.126	0.127	0.127
C04	Sample	Dilution_7/64	0.109375	Water	Food_Colorant	Standard_Development	Run055	Standard_Measurement	Plate_01	Clariostar_Study	MB	Biofoundry_,_London	0.117	0.112	0.108	0.105	0.102	0.1	0.097	0.095	0.092	0.09	0.089	0.087	0.085	0.084	0.082	0.081	0.081	0.081	0.08	0.081	0.081	0.081	0.082	0.081	0.082	0.083	0.083	0.082	0.083	0.083	0.083	0.084	0.084	0.084	0.084	0.084	0.084
C05	Sample	Dilution_7/128	0.0546875	Water	Food_Colorant	Standard_Development	Run055	Standard_Measurement	Plate_01	Clariostar_Study	MB	Biofoundry_,_London	0.104	0.1	0.097	0.094	0.09	0.087	0.085	0.083	0.081	0.079	0.075	0.073	0.071	0.07	0.067	0.066	0.066	0.065	0.064	0.064	0.063	0.063	0.062	0.063	0.063	0.063	0.063	0.062	0.063	0.062	0.062	0.063	0.062	0.062	0.062	0.062	0.061
C06	Sample	Dilution_7/256	0.02734375	Water	Food_Colorant	Standard_Development	Run055	Standard_Measurement	Plate_01	Clariostar_Study	MB	Biofoundry_,_London	0.097	0.094	0.091	0.087	0.085	0.083	0.08	0.078	0.074	0.072	0.07	0.067	0.065	0.063	0.06	0.059	0.058	0.057	0.055	0.055	0.054	0.054	0.054	0.053	0.053	0.053	0.053	0.053	0.052	0.053	0.053	0.052	0.052	0.052	0.052	0.051	0.051
C07	Sample	Dilution_7/512	0.013671875	Water	Food_Colorant	Standard_Development	Run055	Standard_Measurement	Plate_01	Clariostar_Study	MB	Biofoundry_,_London	0.094	0.091	0.087	0.084	0.082	0.079	0.076	0.074	0.071	0.069	0.066	0.064	0.061	0.059	0.056	0.055	0.054	0.053	0.052	0.051	0.049	0.05	0.049	0.049	0.049	0.048	0.048	0.047	0.047	0.047	0.047	0.047	0.046	0.046	0.045	0.045	0.045
C08	Sample	Dilution_7/1024	0.0068359375	Water	Food_Colorant	Standard_Development	Run055	Standard_Measurement	Plate_01	Clariostar_Study	MB	Biofoundry_,_London	0.094	0.091	0.088	0.084	0.081	0.079	0.076	0.073	0.07	0.069	0.065	0.062	0.059	0.058	0.055	0.054	0.053	0.052	0.05	0.049	0.048	0.048	0.047	0.047	0.047	0.047	0.046	0.045	0.045	0.045	0.044	0.044	0.044	0.044	0.044	0.043	0.043
C09	Sample	Dilution_7/2048	0.00341796875	Water	Food_Colorant	Standard_Development	Run055	Standard_Measurement	Plate_01	Clariostar_Study	MB	Biofoundry_,_London	0.095	0.091	0.088	0.085	0.082	0.079	0.075	0.073	0.07	0.069	0.066	0.062	0.059	0.058	0.054	0.052	0.051	0.05	0.049	0.048	0.047	0.047	0.046	0.045	0.046	0.045	0.045	0.044	0.044	0.043	0.043	0.043	0.042	0.042	0.042	0.041	0.041
C10	Sample	Dilution_7/4096	0.001708984375	Water	Food_Colorant	Standard_Development	Run055	Standard_Measurement	Plate_01	Clariostar_Study	MB	Biofoundry_,_London	0.092	0.089	0.086	0.083	0.082	0.078	0.075	0.073	0.07	0.068	0.065	0.062	0.059	0.057	0.054	0.053	0.051	0.05	0.049	0.048	0.046	0.046	0.046	0.045	0.045	0.045	0.044	0.043	0.043	0.043	0.043	0.043	0.042	0.042	0.042	0.041	0.041
C11	Blank	Water_Blank	NA	Water	NA	Standard_Development	Run055	Standard_Measurement	Plate_01	Clariostar_Study	MB	Biofoundry_,_London	0.092	0.089	0.087	0.084	0.081	0.078	0.075	0.073	0.07	0.067	0.064	0.062	0.059	0.056	0.053	0.052	0.051	0.049	0.048	0.048	0.046	0.046	0.045	0.045	0.044	0.043	0.044	0.043	0.042	0.042	0.042	0.042	0.041	0.041	0.041	0.04	0.039
C12	Blank	Water_Blank	NA	Water	NA	Standard_Development	Run055	Standard_Measurement	Plate_01	Clariostar_Study	MB	Biofoundry_,_London	0.095	0.09	0.087	0.084	0.082	0.079	0.075	0.073	0.07	0.068	0.065	0.062	0.059	0.058	0.054	0.053	0.051	0.05	0.049	0.047	0.046	0.046	0.045	0.045	0.045	0.044	0.044	0.043	0.043	0.043	0.042	0.042	0.042	0.041	0.041	0.04	0.04
D01	Sample	Dilution_7/8	0.875	Water	Food_Colorant	Standard_Development	Run055	Standard_Measurement	Plate_01	Clariostar_Study	MB	Biofoundry_,_London	0.285	0.274	0.265	0.258	0.255	0.252	0.251	0.253	0.255	0.259	0.262	0.265	0.269	0.275	0.278	0.285	0.293	0.3	0.307	0.315	0.321	0.327	0.333	0.339	0.346	0.35	0.355	0.36	0.363	0.367	0.372	0.376	0.379	0.384	0.388	0.392	0.396
D02	Sample	Dilution_7/16	0.4375	Water	Food_Colorant	Standard_Development	Run055	Standard_Measurement	Plate_01	Clariostar_Study	MB	Biofoundry_,_London	0.186	0.179	0.174	0.168	0.166	0.162	0.161	0.16	0.16	0.16	0.16	0.16	0.16	0.161	0.162	0.165	0.168	0.17	0.173	0.176	0.179	0.182	0.184	0.188	0.191	0.193	0.195	0.196	0.198	0.199	0.201	0.203	0.204	0.207	0.209	0.21	0.212
D03	Sample	Dilution_7/32	0.21875	Water	Food_Colorant	Standard_Development	Run055	Standard_Measurement	Plate_01	Clariostar_Study	MB	Biofoundry_,_London	0.139	0.133	0.129	0.125	0.122	0.12	0.117	0.116	0.114	0.114	0.112	0.111	0.11	0.109	0.108	0.108	0.109	0.11	0.11	0.112	0.113	0.114	0.115	0.117	0.117	0.118	0.119	0.119	0.121	0.121	0.122	0.122	0.123	0.124	0.125	0.125	0.126
D04	Sample	Dilution_7/64	0.109375	Water	Food_Colorant	Standard_Development	Run055	Standard_Measurement	Plate_01	Clariostar_Study	MB	Biofoundry_,_London	0.117	0.113	0.109	0.105	0.103	0.099	0.096	0.095	0.093	0.091	0.089	0.087	0.084	0.084	0.081	0.081	0.081	0.08	0.08	0.08	0.08	0.08	0.08	0.081	0.082	0.082	0.082	0.082	0.082	0.082	0.082	0.083	0.083	0.083	0.083	0.083	0.083
D05	Sample	Dilution_7/128	0.0546875	Water	Food_Colorant	Standard_Development	Run055	Standard_Measurement	Plate_01	Clariostar_Study	MB	Biofoundry_,_London	0.105	0.101	0.098	0.094	0.091	0.088	0.085	0.084	0.081	0.079	0.077	0.073	0.071	0.07	0.068	0.066	0.066	0.065	0.064	0.064	0.063	0.062	0.062	0.062	0.063	0.063	0.063	0.062	0.062	0.062	0.062	0.063	0.062	0.062	0.062	0.061	0.061
D06	Sample	Dilution_7/256	0.02734375	Water	Food_Colorant	Standard_Development	Run055	Standard_Measurement	Plate_01	Clariostar_Study	MB	Biofoundry_,_London	0.098	0.096	0.092	0.089	0.086	0.083	0.08	0.079	0.076	0.074	0.071	0.069	0.066	0.064	0.061	0.06	0.06	0.058	0.056	0.056	0.055	0.055	0.054	0.054	0.054	0.054	0.054	0.053	0.053	0.053	0.052	0.052	0.052	0.052	0.051	0.051	0.051
D07	Sample	Dilution_7/512	0.013671875	Water	Food_Colorant	Standard_Development	Run055	Standard_Measurement	Plate_01	Clariostar_Study	MB	Biofoundry_,_London	0.096	0.093	0.089	0.085	0.083	0.079	0.076	0.075	0.072	0.07	0.068	0.065	0.063	0.06	0.057	0.056	0.055	0.054	0.052	0.052	0.051	0.05	0.05	0.049	0.049	0.049	0.049	0.048	0.048	0.048	0.047	0.047	0.047	0.047	0.046	0.045	0.045
D08	Sample	Dilution_7/1024	0.0068359375	Water	Food_Colorant	Standard_Development	Run055	Standard_Measurement	Plate_01	Clariostar_Study	MB	Biofoundry_,_London	0.094	0.091	0.088	0.084	0.081	0.078	0.075	0.073	0.071	0.069	0.066	0.064	0.061	0.058	0.056	0.055	0.053	0.051	0.051	0.05	0.049	0.049	0.048	0.047	0.047	0.046	0.047	0.046	0.046	0.046	0.045	0.045	0.044	0.044	0.044	0.043	0.043
D09	Sample	Dilution_7/2048	0.00341796875	Water	Food_Colorant	Standard_Development	Run055	Standard_Measurement	Plate_01	Clariostar_Study	MB	Biofoundry_,_London	0.093	0.089	0.086	0.083	0.081	0.078	0.075	0.073	0.069	0.068	0.065	0.062	0.059	0.057	0.054	0.053	0.051	0.05	0.049	0.048	0.047	0.046	0.045	0.045	0.045	0.044	0.045	0.043	0.043	0.043	0.042	0.042	0.042	0.042	0.041	0.041	0.041
D10	Sample	Dilution_7/4096	0.001708984375	Water	Food_Colorant	Standard_Development	Run055	Standard_Measurement	Plate_01	Clariostar_Study	MB	Biofoundry_,_London	0.093	0.09	0.087	0.084	0.082	0.079	0.075	0.074	0.071	0.069	0.066	0.063	0.06	0.058	0.055	0.053	0.052	0.052	0.05	0.049	0.048	0.047	0.046	0.046	0.046	0.045	0.046	0.044	0.044	0.044	0.044	0.043	0.043	0.042	0.042	0.042	0.042
D11	Blank	Water_Blank	NA	Water	NA	Standard_Development	Run055	Standard_Measurement	Plate_01	Clariostar_Study	MB	Biofoundry_,_London	0.093	0.089	0.086	0.083	0.08	0.077	0.074	0.073	0.069	0.067	0.064	0.061	0.059	0.057	0.053	0.052	0.051	0.05	0.048	0.048	0.046	0.045	0.045	0.044	0.044	0.044	0.044	0.043	0.042	0.043	0.042	0.042	0.042	0.041	0.041	0.04	0.04
D12	Blank	Water_Blank	NA	Water	NA	Standard_Development	Run055	Standard_Measurement	Plate_01	Clariostar_Study	MB	Biofoundry_,_London	0.095	0.092	0.088	0.085	0.082	0.08	0.076	0.074	0.071	0.069	0.066	0.063	0.06	0.058	0.054	0.052	0.051	0.05	0.049	0.048	0.046	0.046	0.045	0.045	0.045	0.044	0.044	0.043	0.043	0.043	0.042	0.042	0.042	0.041	0.041	0.04	0.04
E01	Sample	Dilution_3/4	0.75	Water	Food_Colorant	Standard_Development	Run055	Standard_Measurement	Plate_01	Clariostar_Study	MB	Biofoundry_,_London	0.266	0.254	0.248	0.241	0.237	0.234	0.234	0.235	0.237	0.239	0.241	0.244	0.247	0.251	0.254	0.26	0.266	0.273	0.278	0.285	0.291	0.296	0.302	0.308	0.313	0.318	0.322	0.325	0.329	0.333	0.336	0.34	0.343	0.347	0.35	0.354	0.358
E02	Sample	Dilution_3/8	0.375	Water	Food_Colorant	Standard_Development	Run055	Standard_Measurement	Plate_01	Clariostar_Study	MB	Biofoundry_,_London	0.177	0.17	0.164	0.16	0.156	0.154	0.152	0.151	0.15	0.15	0.15	0.149	0.15	0.151	0.151	0.152	0.155	0.158	0.16	0.163	0.166	0.169	0.17	0.172	0.175	0.177	0.18	0.18	0.182	0.183	0.184	0.186	0.188	0.19	0.191	0.192	0.194
E03	Sample	Dilution_3/16	0.1875	Water	Food_Colorant	Standard_Development	Run055	Standard_Measurement	Plate_01	Clariostar_Study	MB	Biofoundry_,_London	0.137	0.131	0.126	0.122	0.118	0.116	0.113	0.113	0.111	0.11	0.109	0.107	0.105	0.105	0.103	0.104	0.105	0.106	0.106	0.107	0.107	0.107	0.109	0.11	0.111	0.112	0.113	0.113	0.114	0.114	0.115	0.115	0.115	0.116	0.117	0.117	0.117
E04	Sample	Dilution_3/32	0.09375	Water	Food_Colorant	Standard_Development	Run055	Standard_Measurement	Plate_01	Clariostar_Study	MB	Biofoundry_,_London	0.113	0.108	0.105	0.102	0.099	0.096	0.093	0.092	0.089	0.087	0.086	0.083	0.081	0.08	0.077	0.077	0.077	0.077	0.076	0.076	0.076	0.076	0.076	0.077	0.077	0.077	0.078	0.077	0.077	0.078	0.078	0.078	0.078	0.078	0.078	0.078	0.079
E05	Sample	Dilution_3/64	0.046875	Water	Food_Colorant	Standard_Development	Run055	Standard_Measurement	Plate_01	Clariostar_Study	MB	Biofoundry_,_London	0.103	0.099	0.096	0.091	0.089	0.086	0.083	0.082	0.079	0.077	0.074	0.072	0.07	0.068	0.066	0.065	0.064	0.063	0.063	0.062	0.062	0.061	0.06	0.06	0.061	0.061	0.06	0.06	0.06	0.06	0.06	0.06	0.06	0.06	0.059	0.059	0.059
E06	Sample	Dilution_3/128	0.0234375	Water	Food_Colorant	Standard_Development	Run055	Standard_Measurement	Plate_01	Clariostar_Study	MB	Biofoundry_,_London	0.097	0.093	0.091	0.087	0.085	0.082	0.079	0.077	0.074	0.072	0.069	0.067	0.064	0.063	0.06	0.059	0.058	0.057	0.056	0.055	0.054	0.054	0.053	0.053	0.053	0.053	0.052	0.051	0.052	0.052	0.051	0.051	0.05	0.05	0.05	0.05	0.05
E07	Sample	Dilution_3/256	0.01171875	Water	Food_Colorant	Standard_Development	Run055	Standard_Measurement	Plate_01	Clariostar_Study	MB	Biofoundry_,_London	0.096	0.092	0.089	0.085	0.082	0.079	0.075	0.075	0.072	0.07	0.068	0.065	0.062	0.06	0.057	0.056	0.055	0.054	0.052	0.052	0.051	0.05	0.049	0.05	0.05	0.049	0.049	0.048	0.048	0.047	0.047	0.047	0.046	0.046	0.045	0.045	0.044
E08	Sample	Dilution_3/512	0.005859375	Water	Food_Colorant	Standard_Development	Run055	Standard_Measurement	Plate_01	Clariostar_Study	MB	Biofoundry_,_London	0.094	0.091	0.088	0.084	0.082	0.079	0.076	0.074	0.071	0.069	0.067	0.063	0.06	0.059	0.056	0.055	0.053	0.052	0.05	0.049	0.048	0.048	0.047	0.047	0.046	0.046	0.046	0.045	0.045	0.045	0.044	0.045	0.044	0.043	0.043	0.043	0.043
E09	Sample	Dilution_3/1024	0.0029296875	Water	Food_Colorant	Standard_Development	Run055	Standard_Measurement	Plate_01	Clariostar_Study	MB	Biofoundry_,_London	0.095	0.092	0.089	0.086	0.082	0.079	0.077	0.075	0.072	0.069	0.066	0.064	0.062	0.059	0.056	0.054	0.053	0.051	0.05	0.05	0.048	0.048	0.047	0.048	0.047	0.047	0.047	0.046	0.045	0.045	0.045	0.045	0.044	0.044	0.043	0.043	0.043
E10	Sample	Dilution_3/2048	0.00146484375	Water	Food_Colorant	Standard_Development	Run055	Standard_Measurement	Plate_01	Clariostar_Study	MB	Biofoundry_,_London	0.093	0.09	0.087	0.084	0.081	0.079	0.076	0.073	0.07	0.068	0.065	0.062	0.059	0.058	0.054	0.052	0.052	0.051	0.049	0.049	0.047	0.046	0.046	0.045	0.045	0.045	0.044	0.043	0.043	0.044	0.043	0.043	0.043	0.042	0.041	0.041	0.041
E11	Blank	Water_Blank	NA	Water	NA	Standard_Development	Run055	Standard_Measurement	Plate_01	Clariostar_Study	MB	Biofoundry_,_London	0.093	0.091	0.088	0.083	0.081	0.077	0.074	0.073	0.07	0.067	0.064	0.061	0.058	0.057	0.053	0.052	0.051	0.05	0.049	0.048	0.047	0.046	0.046	0.045	0.045	0.044	0.044	0.044	0.043	0.043	0.042	0.042	0.041	0.041	0.041	0.04	0.04
E12	Blank	Water_Blank	NA	Water	NA	Standard_Development	Run055	Standard_Measurement	Plate_01	Clariostar_Study	MB	Biofoundry_,_London	0.096	0.093	0.089	0.086	0.083	0.08	0.076	0.075	0.071	0.069	0.067	0.064	0.061	0.059	0.055	0.053	0.052	0.051	0.049	0.048	0.047	0.046	0.046	0.046	0.045	0.045	0.044	0.044	0.044	0.043	0.043	0.043	0.042	0.042	0.041	0.04	0.04
F01	Sample	Dilution_3/4	0.75	Water	Food_Colorant	Standard_Development	Run055	Standard_Measurement	Plate_01	Clariostar_Study	MB	Biofoundry_,_London	0.264	0.253	0.245	0.239	0.235	0.233	0.231	0.232	0.234	0.236	0.237	0.241	0.244	0.249	0.252	0.258	0.265	0.271	0.276	0.282	0.289	0.294	0.3	0.304	0.311	0.315	0.319	0.322	0.325	0.33	0.333	0.336	0.34	0.344	0.347	0.351	0.354
F02	Sample	Dilution_3/8	0.375	Water	Food_Colorant	Standard_Development	Run055	Standard_Measurement	Plate_01	Clariostar_Study	MB	Biofoundry_,_London	0.178	0.17	0.164	0.16	0.156	0.152	0.151	0.15	0.149	0.149	0.149	0.147	0.148	0.149	0.149	0.15	0.153	0.156	0.158	0.161	0.163	0.165	0.167	0.17	0.172	0.174	0.176	0.177	0.178	0.18	0.181	0.183	0.184	0.186	0.188	0.189	0.191
F03	Sample	Dilution_3/16	0.1875	Water	Food_Colorant	Standard_Development	Run055	Standard_Measurement	Plate_01	Clariostar_Study	MB	Biofoundry_,_London	0.138	0.132	0.129	0.124	0.122	0.118	0.116	0.115	0.112	0.112	0.11	0.109	0.107	0.107	0.105	0.105	0.106	0.107	0.108	0.108	0.109	0.11	0.111	0.112	0.113	0.114	0.115	0.115	0.116	0.117	0.117	0.117	0.118	0.119	0.119	0.12	0.121
F04	Sample	Dilution_3/32	0.09375	Water	Food_Colorant	Standard_Development	Run055	Standard_Measurement	Plate_01	Clariostar_Study	MB	Biofoundry_,_London	0.116	0.113	0.109	0.104	0.102	0.099	0.097	0.095	0.092	0.09	0.088	0.086	0.084	0.083	0.081	0.08	0.079	0.08	0.079	0.079	0.079	0.079	0.079	0.08	0.08	0.08	0.081	0.081	0.081	0.081	0.081	0.081	0.081	0.082	0.081	0.081	0.082
F05	Sample	Dilution_3/64	0.046875	Water	Food_Colorant	Standard_Development	Run055	Standard_Measurement	Plate_01	Clariostar_Study	MB	Biofoundry_,_London	0.104	0.101	0.098	0.094	0.091	0.088	0.085	0.083	0.08	0.079	0.077	0.074	0.071	0.07	0.067	0.067	0.066	0.065	0.064	0.063	0.062	0.062	0.062	0.062	0.063	0.063	0.062	0.062	0.062	0.062	0.061	0.061	0.061	0.061	0.061	0.06	0.06
F06	Sample	Dilution_3/128	0.0234375	Water	Food_Colorant	Standard_Development	Run055	Standard_Measurement	Plate_01	Clariostar_Study	MB	Biofoundry_,_London	0.098	0.095	0.092	0.088	0.086	0.083	0.079	0.078	0.075	0.073	0.071	0.068	0.065	0.064	0.06	0.059	0.059	0.058	0.056	0.055	0.054	0.054	0.053	0.053	0.054	0.053	0.053	0.052	0.052	0.052	0.052	0.052	0.052	0.052	0.051	0.05	0.05
F07	Sample	Dilution_3/256	0.01171875	Water	Food_Colorant	Standard_Development	Run055	Standard_Measurement	Plate_01	Clariostar_Study	MB	Biofoundry_,_London	0.099	0.095	0.092	0.088	0.086	0.083	0.08	0.078	0.075	0.073	0.07	0.067	0.065	0.063	0.06	0.059	0.057	0.056	0.056	0.054	0.052	0.052	0.051	0.051	0.051	0.051	0.051	0.05	0.05	0.049	0.049	0.049	0.048	0.048	0.048	0.047	0.046
F08	Sample	Dilution_3/512	0.005859375	Water	Food_Colorant	Standard_Development	Run055	Standard_Measurement	Plate_01	Clariostar_Study	MB	Biofoundry_,_London	0.093	0.09	0.087	0.084	0.082	0.078	0.075	0.073	0.07	0.068	0.065	0.062	0.06	0.058	0.054	0.053	0.052	0.052	0.05	0.049	0.048	0.047	0.047	0.046	0.046	0.046	0.046	0.045	0.045	0.045	0.044	0.044	0.043	0.044	0.043	0.043	0.042
F09	Sample	Dilution_3/1024	0.0029296875	Water	Food_Colorant	Standard_Development	Run055	Standard_Measurement	Plate_01	Clariostar_Study	MB	Biofoundry_,_London	0.094	0.091	0.087	0.084	0.081	0.079	0.075	0.073	0.071	0.069	0.066	0.063	0.06	0.058	0.055	0.054	0.053	0.051	0.05	0.049	0.048	0.047	0.046	0.047	0.046	0.046	0.046	0.045	0.044	0.045	0.044	0.044	0.043	0.043	0.042	0.042	0.042
F10	Sample	Dilution_3/2048	0.00146484375	Water	Food_Colorant	Standard_Development	Run055	Standard_Measurement	Plate_01	Clariostar_Study	MB	Biofoundry_,_London	0.095	0.092	0.089	0.084	0.081	0.078	0.074	0.074	0.071	0.07	0.066	0.063	0.061	0.058	0.055	0.053	0.053	0.051	0.05	0.049	0.048	0.047	0.046	0.046	0.046	0.046	0.046	0.045	0.044	0.044	0.044	0.044	0.043	0.043	0.042	0.041	0.041
F11	Blank	Water_Blank	NA	Water	NA	Standard_Development	Run055	Standard_Measurement	Plate_01	Clariostar_Study	MB	Biofoundry_,_London	0.095	0.092	0.089	0.084	0.082	0.079	0.075	0.074	0.071	0.069	0.066	0.064	0.061	0.058	0.055	0.054	0.053	0.052	0.05	0.049	0.047	0.046	0.046	0.046	0.046	0.045	0.045	0.044	0.044	0.044	0.043	0.043	0.043	0.042	0.041	0.041	0.04
F12	Blank	Water_Blank	NA	Water	NA	Standard_Development	Run055	Standard_Measurement	Plate_01	Clariostar_Study	MB	Biofoundry_,_London	0.101	0.097	0.093	0.089	0.086	0.083	0.079	0.077	0.073	0.071	0.069	0.065	0.062	0.059	0.056	0.055	0.053	0.052	0.05	0.049	0.047	0.046	0.046	0.046	0.046	0.046	0.045	0.044	0.044	0.044	0.043	0.043	0.043	0.042	0.042	0.041	0.041
G01	Sample	Dilution_5/8	0.625	Water	Food_Colorant	Standard_Development	Run055	Standard_Measurement	Plate_01	Clariostar_Study	MB	Biofoundry_,_London	0.246	0.237	0.229	0.223	0.22	0.217	0.215	0.216	0.217	0.22	0.22	0.222	0.225	0.228	0.23	0.235	0.241	0.246	0.252	0.258	0.263	0.268	0.273	0.278	0.282	0.286	0.29	0.293	0.296	0.299	0.302	0.306	0.308	0.312	0.315	0.318	0.321
G02	Sample	Dilution_5/16	0.3125	Water	Food_Colorant	Standard_Development	Run055	Standard_Measurement	Plate_01	Clariostar_Study	MB	Biofoundry_,_London	0.164	0.158	0.153	0.149	0.145	0.143	0.141	0.14	0.138	0.138	0.137	0.136	0.136	0.137	0.137	0.138	0.14	0.142	0.143	0.145	0.147	0.149	0.151	0.153	0.155	0.156	0.158	0.159	0.16	0.161	0.162	0.164	0.165	0.166	0.167	0.169	0.17
G03	Sample	Dilution_5/32	0.15625	Water	Food_Colorant	Standard_Development	Run055	Standard_Measurement	Plate_01	Clariostar_Study	MB	Biofoundry_,_London	0.131	0.127	0.123	0.118	0.116	0.113	0.109	0.109	0.107	0.106	0.104	0.102	0.101	0.1	0.098	0.099	0.099	0.099	0.1	0.1	0.101	0.101	0.102	0.103	0.104	0.105	0.106	0.105	0.105	0.107	0.107	0.107	0.108	0.109	0.109	0.109	0.109
G04	Sample	Dilution_5/64	0.078125	Water	Food_Colorant	Standard_Development	Run055	Standard_Measurement	Plate_01	Clariostar_Study	MB	Biofoundry_,_London	0.114	0.109	0.106	0.101	0.098	0.095	0.092	0.091	0.088	0.087	0.085	0.082	0.08	0.079	0.077	0.076	0.076	0.075	0.074	0.074	0.074	0.074	0.074	0.075	0.076	0.075	0.075	0.075	0.075	0.075	0.075	0.075	0.075	0.075	0.075	0.075	0.075
G05	Sample	Dilution_5/128	0.0390625	Water	Food_Colorant	Standard_Development	Run055	Standard_Measurement	Plate_01	Clariostar_Study	MB	Biofoundry_,_London	0.103	0.099	0.096	0.093	0.091	0.087	0.084	0.083	0.08	0.078	0.075	0.073	0.07	0.069	0.066	0.065	0.064	0.064	0.062	0.062	0.061	0.06	0.06	0.06	0.06	0.059	0.06	0.059	0.059	0.059	0.059	0.059	0.059	0.059	0.058	0.058	0.057
G06	Sample	Dilution_5/256	0.01953125	Water	Food_Colorant	Standard_Development	Run055	Standard_Measurement	Plate_01	Clariostar_Study	MB	Biofoundry_,_London	0.099	0.095	0.092	0.089	0.086	0.083	0.08	0.079	0.075	0.073	0.07	0.067	0.065	0.064	0.06	0.059	0.058	0.057	0.056	0.056	0.054	0.054	0.053	0.053	0.053	0.053	0.053	0.052	0.052	0.052	0.051	0.051	0.051	0.051	0.05	0.05	0.049
G07	Sample	Dilution_5/512	0.009765625	Water	Food_Colorant	Standard_Development	Run055	Standard_Measurement	Plate_01	Clariostar_Study	MB	Biofoundry_,_London	0.095	0.092	0.09	0.086	0.083	0.08	0.077	0.075	0.072	0.07	0.068	0.065	0.062	0.06	0.057	0.056	0.055	0.054	0.052	0.052	0.05	0.05	0.049	0.049	0.049	0.049	0.048	0.048	0.048	0.047	0.047	0.047	0.046	0.046	0.046	0.045	0.045
G08	Sample	Dilution_5/1024	0.0048828125	Water	Food_Colorant	Standard_Development	Run055	Standard_Measurement	Plate_01	Clariostar_Study	MB	Biofoundry_,_London	0.094	0.091	0.088	0.084	0.081	0.078	0.075	0.074	0.071	0.069	0.066	0.063	0.061	0.059	0.055	0.054	0.053	0.052	0.05	0.049	0.049	0.048	0.048	0.047	0.047	0.046	0.046	0.045	0.045	0.045	0.044	0.044	0.044	0.044	0.043	0.043	0.042
G09	Sample	Dilution_5/2048	0.00244140625	Water	Food_Colorant	Standard_Development	Run055	Standard_Measurement	Plate_01	Clariostar_Study	MB	Biofoundry_,_London	0.096	0.093	0.089	0.085	0.083	0.08	0.076	0.074	0.071	0.07	0.067	0.064	0.061	0.059	0.055	0.054	0.053	0.051	0.05	0.05	0.049	0.048	0.046	0.046	0.047	0.046	0.046	0.045	0.044	0.044	0.044	0.043	0.043	0.043	0.042	0.041	0.04
G10	Sample	Dilution_5/4096	0.001220703125	Water	Food_Colorant	Standard_Development	Run055	Standard_Measurement	Plate_01	Clariostar_Study	MB	Biofoundry_,_London	0.095	0.092	0.088	0.085	0.082	0.079	0.075	0.073	0.07	0.069	0.066	0.062	0.06	0.058	0.054	0.053	0.053	0.051	0.049	0.049	0.048	0.046	0.046	0.046	0.046	0.045	0.045	0.044	0.044	0.044	0.043	0.043	0.043	0.042	0.042	0.041	0.041
G11	Blank	Water_Blank	NA	Water	NA	Standard_Development	Run055	Standard_Measurement	Plate_01	Clariostar_Study	MB	Biofoundry_,_London	0.095	0.092	0.088	0.085	0.082	0.078	0.075	0.073	0.07	0.069	0.066	0.063	0.06	0.058	0.055	0.054	0.053	0.051	0.05	0.05	0.048	0.047	0.046	0.046	0.046	0.045	0.045	0.044	0.044	0.044	0.043	0.043	0.043	0.042	0.042	0.041	0.041
G12	Blank	Water_Blank	NA	Water	NA	Standard_Development	Run055	Standard_Measurement	Plate_01	Clariostar_Study	MB	Biofoundry_,_London	0.099	0.096	0.092	0.087	0.084	0.081	0.077	0.076	0.073	0.071	0.068	0.065	0.063	0.059	0.056	0.055	0.053	0.052	0.05	0.049	0.048	0.047	0.046	0.046	0.046	0.045	0.046	0.044	0.044	0.043	0.043	0.043	0.043	0.043	0.042	0.041	0.04
H01	Sample	Dilution_5/8	0.625	Water	Food_Colorant	Standard_Development	Run055	Standard_Measurement	Plate_01	Clariostar_Study	MB	Biofoundry_,_London	0.247	0.237	0.229	0.223	0.219	0.216	0.215	0.215	0.216	0.218	0.22	0.22	0.222	0.225	0.228	0.233	0.239	0.244	0.248	0.255	0.26	0.264	0.269	0.274	0.279	0.283	0.287	0.289	0.292	0.295	0.297	0.301	0.305	0.308	0.31	0.313	0.316
H02	Sample	Dilution_5/16	0.3125	Water	Food_Colorant	Standard_Development	Run055	Standard_Measurement	Plate_01	Clariostar_Study	MB	Biofoundry_,_London	0.163	0.157	0.152	0.147	0.144	0.14	0.138	0.137	0.136	0.136	0.134	0.134	0.133	0.135	0.134	0.134	0.136	0.139	0.139	0.141	0.143	0.145	0.147	0.149	0.151	0.151	0.153	0.154	0.155	0.156	0.157	0.158	0.16	0.161	0.162	0.163	0.164
H03	Sample	Dilution_5/32	0.15625	Water	Food_Colorant	Standard_Development	Run055	Standard_Measurement	Plate_01	Clariostar_Study	MB	Biofoundry_,_London	0.135	0.13	0.126	0.121	0.118	0.115	0.113	0.112	0.11	0.108	0.106	0.104	0.102	0.102	0.101	0.101	0.102	0.101	0.102	0.103	0.103	0.104	0.105	0.106	0.106	0.107	0.108	0.108	0.109	0.11	0.109	0.111	0.111	0.112	0.112	0.112	0.113
H04	Sample	Dilution_5/64	0.078125	Water	Food_Colorant	Standard_Development	Run055	Standard_Measurement	Plate_01	Clariostar_Study	MB	Biofoundry_,_London	0.116	0.112	0.109	0.104	0.101	0.098	0.095	0.093	0.09	0.089	0.087	0.084	0.082	0.08	0.077	0.077	0.077	0.076	0.076	0.076	0.075	0.075	0.075	0.076	0.076	0.076	0.076	0.076	0.077	0.077	0.076	0.077	0.077	0.077	0.077	0.076	0.077
H05	Sample	Dilution_5/128	0.0390625	Water	Food_Colorant	Standard_Development	Run055	Standard_Measurement	Plate_01	Clariostar_Study	MB	Biofoundry_,_London	0.106	0.103	0.1	0.096	0.093	0.09	0.086	0.085	0.082	0.079	0.076	0.074	0.071	0.069	0.066	0.065	0.064	0.064	0.063	0.063	0.062	0.061	0.06	0.06	0.06	0.061	0.061	0.06	0.06	0.06	0.06	0.06	0.06	0.06	0.059	0.058	0.058
H06	Sample	Dilution_5/256	0.01953125	Water	Food_Colorant	Standard_Development	Run055	Standard_Measurement	Plate_01	Clariostar_Study	MB	Biofoundry_,_London	0.102	0.098	0.096	0.092	0.088	0.085	0.082	0.08	0.077	0.075	0.072	0.07	0.067	0.065	0.062	0.061	0.061	0.059	0.057	0.057	0.056	0.055	0.054	0.054	0.055	0.054	0.054	0.053	0.053	0.053	0.052	0.053	0.052	0.052	0.051	0.051	0.05
H07	Sample	Dilution_5/512	0.009765625	Water	Food_Colorant	Standard_Development	Run055	Standard_Measurement	Plate_01	Clariostar_Study	MB	Biofoundry_,_London	0.098	0.095	0.091	0.088	0.084	0.081	0.078	0.076	0.074	0.071	0.069	0.067	0.064	0.062	0.059	0.058	0.056	0.055	0.053	0.053	0.051	0.051	0.051	0.05	0.05	0.05	0.05	0.049	0.049	0.048	0.047	0.048	0.047	0.047	0.046	0.045	0.045
H08	Sample	Dilution_5/1024	0.0048828125	Water	Food_Colorant	Standard_Development	Run055	Standard_Measurement	Plate_01	Clariostar_Study	MB	Biofoundry_,_London	0.097	0.094	0.091	0.087	0.084	0.081	0.078	0.076	0.073	0.071	0.068	0.065	0.062	0.059	0.056	0.055	0.054	0.052	0.051	0.05	0.048	0.048	0.048	0.047	0.047	0.046	0.046	0.045	0.045	0.045	0.044	0.044	0.044	0.044	0.043	0.043	0.042
H09	Sample	Dilution_5/2048	0.00244140625	Water	Food_Colorant	Standard_Development	Run055	Standard_Measurement	Plate_01	Clariostar_Study	MB	Biofoundry_,_London	0.099	0.095	0.092	0.088	0.085	0.081	0.078	0.076	0.074	0.071	0.068	0.065	0.062	0.059	0.056	0.054	0.054	0.052	0.05	0.049	0.048	0.047	0.046	0.046	0.046	0.046	0.047	0.045	0.044	0.044	0.043	0.044	0.043	0.043	0.042	0.042	0.041
H10	Sample	Dilution_5/4096	0.001220703125	Water	Food_Colorant	Standard_Development	Run055	Standard_Measurement	Plate_01	Clariostar_Study	MB	Biofoundry_,_London	0.098	0.093	0.09	0.087	0.085	0.081	0.078	0.077	0.073	0.071	0.068	0.065	0.063	0.06	0.057	0.055	0.054	0.053	0.051	0.05	0.049	0.048	0.047	0.047	0.047	0.046	0.046	0.045	0.045	0.045	0.044	0.044	0.044	0.043	0.043	0.041	0.041
H11	Blank	Water_Blank	NA	Water	NA	Standard_Development	Run055	Standard_Measurement	Plate_01	Clariostar_Study	MB	Biofoundry_,_London	0.099	0.096	0.093	0.089	0.087	0.084	0.08	0.079	0.075	0.073	0.07	0.066	0.063	0.061	0.058	0.056	0.055	0.053	0.051	0.05	0.049	0.048	0.048	0.047	0.047	0.047	0.047	0.045	0.045	0.045	0.044	0.044	0.043	0.043	0.043	0.042	0.042
H12	Blank	Water_Blank	NA	Water	NA	Standard_Development	Run055	Standard_Measurement	Plate_01	Clariostar_Study	MB	Biofoundry_,_London	0.102	0.098	0.095	0.091	0.087	0.083	0.08	0.078	0.074	0.072	0.069	0.066	0.063	0.06	0.056	0.054	0.053	0.052	0.049	0.049	0.047	0.046	0.045	0.046	0.046	0.045	0.045	0.044	0.043	0.043	0.043	0.043	0.042	0.042	0.041	0.04	0.04
[truncated: 121 more columns]
