# Supplementary material for: Construction of a Calibration Curve for Lycopene on a Liquid-Handling Platform—Wider Lessons for the Development of Automated Dilution Protocols
Source: ACS Synth Biol. 2024 Aug 3;13(8):2357–75. doi: 10.1021/acssynbio.4c00031 (PMC11334188; doi:10.1021/acssynbio.4c00031)
Supplement: Supplementary file 2 — sb4c00031_si_002.zip [file sb4c00031_si_002.zip › AggregatedData/Run055/Plate_02/Clariostar_Study/Clariostar_A-Measurement_01/001.csv]

Well	Content	Label	Dilution	Solvent	Solute	Project	Run	Step	Container	Study	Author	Institution	OD350	OD352	OD354	OD356	OD358	OD360	OD362	OD364	OD366	OD368	OD370	OD372	OD374	OD376	OD378	OD380	OD382	OD384	OD386	OD388	OD390	OD392	OD394	OD396	OD398	OD400	OD402	OD404	OD406	OD408	OD410	OD412	OD414	OD416	OD418	OD420	OD422
A01	Sample	Dilution_1	1.0	Water	Food_Colorant	Standard_Development	Run055	Standard_Measurement	Plate_02	Clariostar_Study	MB	Biofoundry_,_London	0.305	0.293	0.284	0.278	0.275	0.273	0.272	0.274	0.276	0.279	0.281	0.285	0.29	0.296	0.302	0.309	0.317	0.325	0.332	0.341	0.35	0.357	0.365	0.372	0.378	0.383	0.388	0.393	0.398	0.403	0.408	0.411	0.417	0.421	0.427	0.432	0.438
A02	Sample	Dilution_1/2	0.5	Water	Food_Colorant	Standard_Development	Run055	Standard_Measurement	Plate_02	Clariostar_Study	MB	Biofoundry_,_London	0.199	0.191	0.186	0.181	0.177	0.175	0.173	0.172	0.172	0.173	0.171	0.172	0.174	0.174	0.175	0.178	0.181	0.183	0.188	0.191	0.194	0.198	0.202	0.205	0.207	0.21	0.211	0.215	0.217	0.218	0.22	0.222	0.225	0.227	0.229	0.232	0.234
A03	Sample	Dilution_1/4	0.25	Water	Food_Colorant	Standard_Development	Run055	Standard_Measurement	Plate_02	Clariostar_Study	MB	Biofoundry_,_London	0.148	0.143	0.139	0.135	0.131	0.128	0.126	0.125	0.123	0.121	0.119	0.118	0.118	0.117	0.117	0.118	0.118	0.119	0.12	0.121	0.122	0.124	0.125	0.127	0.128	0.129	0.13	0.131	0.132	0.133	0.134	0.135	0.136	0.137	0.138	0.138	0.14
A04	Sample	Dilution_1/8	0.125	Water	Food_Colorant	Standard_Development	Run055	Standard_Measurement	Plate_02	Clariostar_Study	MB	Biofoundry_,_London	0.123	0.119	0.115	0.111	0.109	0.105	0.102	0.1	0.098	0.095	0.092	0.091	0.089	0.087	0.086	0.085	0.084	0.083	0.084	0.083	0.083	0.084	0.085	0.086	0.086	0.086	0.086	0.086	0.087	0.087	0.087	0.087	0.088	0.088	0.089	0.09	0.09
A05	Sample	Dilution_1/16	0.0625	Water	Food_Colorant	Standard_Development	Run055	Standard_Measurement	Plate_02	Clariostar_Study	MB	Biofoundry_,_London	0.111	0.107	0.104	0.1	0.097	0.094	0.09	0.088	0.086	0.084	0.08	0.078	0.076	0.074	0.072	0.07	0.069	0.067	0.067	0.067	0.066	0.066	0.066	0.066	0.066	0.066	0.066	0.066	0.065	0.065	0.066	0.065	0.065	0.065	0.065	0.065	0.066
A06	Sample	Dilution_1/32	0.03125	Water	Food_Colorant	Standard_Development	Run055	Standard_Measurement	Plate_02	Clariostar_Study	MB	Biofoundry_,_London	0.109	0.104	0.102	0.099	0.096	0.092	0.089	0.086	0.083	0.079	0.075	0.072	0.07	0.068	0.064	0.062	0.061	0.059	0.058	0.057	0.056	0.056	0.056	0.055	0.055	0.056	0.054	0.055	0.054	0.054	0.053	0.054	0.054	0.054	0.054	0.053	0.053
A07	Sample	Dilution_1/64	0.015625	Water	Food_Colorant	Standard_Development	Run055	Standard_Measurement	Plate_02	Clariostar_Study	MB	Biofoundry_,_London	0.101	0.097	0.094	0.091	0.088	0.085	0.082	0.079	0.076	0.074	0.07	0.068	0.064	0.063	0.061	0.058	0.057	0.055	0.054	0.053	0.052	0.052	0.051	0.051	0.051	0.05	0.049	0.05	0.049	0.049	0.049	0.048	0.049	0.048	0.048	0.048	0.048
A08	Sample	Dilution_1/128	0.0078125	Water	Food_Colorant	Standard_Development	Run055	Standard_Measurement	Plate_02	Clariostar_Study	MB	Biofoundry_,_London	0.101	0.098	0.095	0.091	0.088	0.085	0.081	0.079	0.075	0.073	0.068	0.066	0.063	0.06	0.058	0.056	0.054	0.051	0.051	0.049	0.049	0.048	0.048	0.047	0.047	0.046	0.045	0.045	0.045	0.045	0.044	0.044	0.044	0.044	0.043	0.043	0.043
A09	Sample	Dilution_1/256	0.00390625	Water	Food_Colorant	Standard_Development	Run055	Standard_Measurement	Plate_02	Clariostar_Study	MB	Biofoundry_,_London	0.104	0.1	0.097	0.094	0.091	0.087	0.084	0.081	0.077	0.074	0.07	0.066	0.064	0.06	0.058	0.055	0.053	0.052	0.05	0.048	0.047	0.047	0.047	0.046	0.046	0.045	0.045	0.045	0.044	0.043	0.043	0.043	0.043	0.043	0.043	0.042	0.042
A10	Sample	Dilution_1/512	0.001953125	Water	Food_Colorant	Standard_Development	Run055	Standard_Measurement	Plate_02	Clariostar_Study	MB	Biofoundry_,_London	0.102	0.099	0.096	0.093	0.089	0.085	0.082	0.08	0.076	0.074	0.07	0.067	0.063	0.06	0.058	0.055	0.053	0.051	0.05	0.049	0.048	0.047	0.046	0.046	0.046	0.045	0.044	0.044	0.044	0.044	0.043	0.043	0.043	0.043	0.042	0.042	0.041
A11	Blank	DMSO_Blank	NA	Water	NA	Standard_Development	Run055	Standard_Measurement	Plate_02	Clariostar_Study	MB	Biofoundry_,_London	0.099	0.096	0.093	0.089	0.087	0.084	0.08	0.077	0.074	0.071	0.067	0.063	0.061	0.059	0.056	0.053	0.051	0.049	0.048	0.047	0.046	0.045	0.045	0.045	0.044	0.043	0.043	0.043	0.042	0.042	0.042	0.041	0.041	0.041	0.041	0.04	0.041
A12	Blank	DMSO_Blank	NA	Water	NA	Standard_Development	Run055	Standard_Measurement	Plate_02	Clariostar_Study	MB	Biofoundry_,_London	0.1	0.097	0.094	0.091	0.088	0.085	0.081	0.078	0.075	0.072	0.067	0.064	0.061	0.058	0.056	0.054	0.052	0.049	0.048	0.047	0.045	0.045	0.045	0.044	0.043	0.043	0.042	0.043	0.042	0.042	0.042	0.041	0.041	0.041	0.041	0.04	0.04
B01	Sample	Dilution_1	1.0	Water	Food_Colorant	Standard_Development	Run055	Standard_Measurement	Plate_02	Clariostar_Study	MB	Biofoundry_,_London	0.308	0.296	0.286	0.28	0.277	0.274	0.273	0.275	0.278	0.28	0.283	0.288	0.293	0.3	0.305	0.312	0.32	0.328	0.337	0.345	0.353	0.361	0.369	0.375	0.381	0.388	0.393	0.397	0.401	0.406	0.411	0.416	0.421	0.425	0.431	0.436	0.441
B02	Sample	Dilution_1/2	0.5	Water	Food_Colorant	Standard_Development	Run055	Standard_Measurement	Plate_02	Clariostar_Study	MB	Biofoundry_,_London	0.202	0.193	0.188	0.183	0.179	0.177	0.174	0.174	0.175	0.175	0.175	0.176	0.177	0.178	0.18	0.183	0.186	0.19	0.194	0.197	0.201	0.204	0.207	0.211	0.214	0.216	0.218	0.221	0.223	0.225	0.227	0.229	0.232	0.233	0.236	0.238	0.24
B03	Sample	Dilution_1/4	0.25	Water	Food_Colorant	Standard_Development	Run055	Standard_Measurement	Plate_02	Clariostar_Study	MB	Biofoundry_,_London	0.15	0.146	0.141	0.136	0.134	0.13	0.128	0.127	0.125	0.124	0.122	0.121	0.12	0.12	0.119	0.119	0.121	0.121	0.122	0.123	0.124	0.126	0.128	0.129	0.131	0.132	0.132	0.132	0.134	0.134	0.135	0.136	0.138	0.138	0.139	0.14	0.14
B04	Sample	Dilution_1/8	0.125	Water	Food_Colorant	Standard_Development	Run055	Standard_Measurement	Plate_02	Clariostar_Study	MB	Biofoundry_,_London	0.122	0.117	0.114	0.11	0.106	0.104	0.101	0.099	0.098	0.096	0.094	0.091	0.09	0.088	0.086	0.086	0.086	0.084	0.084	0.085	0.084	0.085	0.086	0.087	0.087	0.087	0.087	0.088	0.088	0.088	0.088	0.089	0.09	0.09	0.09	0.089	0.09
B05	Sample	Dilution_1/16	0.0625	Water	Food_Colorant	Standard_Development	Run055	Standard_Measurement	Plate_02	Clariostar_Study	MB	Biofoundry_,_London	0.108	0.104	0.101	0.097	0.094	0.091	0.088	0.086	0.084	0.082	0.079	0.077	0.075	0.072	0.071	0.069	0.068	0.067	0.066	0.066	0.065	0.066	0.065	0.065	0.066	0.066	0.065	0.065	0.065	0.065	0.065	0.064	0.065	0.065	0.065	0.065	0.065
B06	Sample	Dilution_1/32	0.03125	Water	Food_Colorant	Standard_Development	Run055	Standard_Measurement	Plate_02	Clariostar_Study	MB	Biofoundry_,_London	0.101	0.097	0.095	0.091	0.088	0.085	0.082	0.079	0.077	0.075	0.071	0.069	0.067	0.064	0.062	0.06	0.059	0.057	0.056	0.056	0.055	0.054	0.054	0.054	0.054	0.054	0.053	0.053	0.053	0.053	0.052	0.052	0.053	0.052	0.052	0.052	0.052
B07	Sample	Dilution_1/64	0.015625	Water	Food_Colorant	Standard_Development	Run055	Standard_Measurement	Plate_02	Clariostar_Study	MB	Biofoundry_,_London	0.101	0.097	0.094	0.091	0.087	0.084	0.08	0.078	0.076	0.073	0.07	0.068	0.065	0.063	0.06	0.058	0.057	0.054	0.054	0.052	0.052	0.051	0.051	0.051	0.051	0.05	0.05	0.049	0.049	0.049	0.049	0.048	0.048	0.048	0.048	0.047	0.047
B08	Sample	Dilution_1/128	0.0078125	Water	Food_Colorant	Standard_Development	Run055	Standard_Measurement	Plate_02	Clariostar_Study	MB	Biofoundry_,_London	0.098	0.094	0.091	0.088	0.085	0.082	0.079	0.077	0.074	0.071	0.067	0.064	0.062	0.06	0.057	0.056	0.054	0.052	0.05	0.049	0.048	0.048	0.047	0.047	0.046	0.047	0.046	0.045	0.045	0.045	0.045	0.044	0.044	0.044	0.043	0.043	0.043
B09	Sample	Dilution_1/256	0.00390625	Water	Food_Colorant	Standard_Development	Run055	Standard_Measurement	Plate_02	Clariostar_Study	MB	Biofoundry_,_London	0.098	0.094	0.092	0.088	0.085	0.082	0.078	0.076	0.074	0.071	0.067	0.064	0.061	0.059	0.056	0.054	0.052	0.05	0.05	0.048	0.047	0.046	0.046	0.046	0.046	0.046	0.045	0.044	0.043	0.043	0.044	0.043	0.043	0.043	0.042	0.042	0.042
B10	Sample	Dilution_1/512	0.001953125	Water	Food_Colorant	Standard_Development	Run055	Standard_Measurement	Plate_02	Clariostar_Study	MB	Biofoundry_,_London	0.098	0.094	0.092	0.088	0.086	0.082	0.079	0.076	0.073	0.07	0.067	0.064	0.06	0.058	0.056	0.054	0.052	0.05	0.049	0.048	0.046	0.046	0.046	0.045	0.045	0.045	0.044	0.044	0.043	0.043	0.043	0.043	0.043	0.042	0.042	0.041	0.041
B11	Blank	DMSO_Blank	NA	Water	NA	Standard_Development	Run055	Standard_Measurement	Plate_02	Clariostar_Study	MB	Biofoundry_,_London	0.095	0.092	0.089	0.086	0.083	0.08	0.077	0.075	0.073	0.069	0.065	0.062	0.06	0.057	0.055	0.053	0.052	0.05	0.048	0.047	0.046	0.045	0.045	0.045	0.044	0.044	0.043	0.043	0.042	0.042	0.042	0.042	0.041	0.041	0.041	0.04	0.04
B12	Blank	DMSO_Blank	NA	Water	NA	Standard_Development	Run055	Standard_Measurement	Plate_02	Clariostar_Study	MB	Biofoundry_,_London	0.097	0.093	0.09	0.087	0.084	0.081	0.077	0.075	0.073	0.07	0.066	0.064	0.06	0.058	0.055	0.053	0.051	0.049	0.048	0.046	0.045	0.045	0.045	0.045	0.044	0.043	0.043	0.043	0.043	0.042	0.042	0.041	0.042	0.041	0.041	0.04	0.04
C01	Sample	Dilution_7/8	0.875	Water	Food_Colorant	Standard_Development	Run055	Standard_Measurement	Plate_02	Clariostar_Study	MB	Biofoundry_,_London	0.285	0.273	0.265	0.259	0.256	0.253	0.251	0.253	0.256	0.258	0.26	0.264	0.268	0.273	0.279	0.284	0.292	0.299	0.306	0.314	0.321	0.328	0.334	0.34	0.345	0.35	0.354	0.359	0.363	0.367	0.371	0.375	0.38	0.384	0.388	0.392	0.396
C02	Sample	Dilution_7/16	0.4375	Water	Food_Colorant	Standard_Development	Run055	Standard_Measurement	Plate_02	Clariostar_Study	MB	Biofoundry_,_London	0.192	0.185	0.18	0.175	0.171	0.168	0.167	0.166	0.166	0.166	0.165	0.165	0.166	0.166	0.168	0.17	0.173	0.175	0.178	0.182	0.185	0.188	0.191	0.194	0.197	0.199	0.201	0.202	0.204	0.206	0.208	0.21	0.212	0.214	0.216	0.218	0.22
C03	Sample	Dilution_7/32	0.21875	Water	Food_Colorant	Standard_Development	Run055	Standard_Measurement	Plate_02	Clariostar_Study	MB	Biofoundry_,_London	0.143	0.138	0.133	0.129	0.127	0.123	0.121	0.119	0.118	0.117	0.115	0.113	0.112	0.111	0.111	0.111	0.112	0.112	0.112	0.113	0.115	0.116	0.117	0.119	0.12	0.121	0.121	0.122	0.123	0.124	0.125	0.125	0.126	0.127	0.128	0.129	0.13
C04	Sample	Dilution_7/64	0.109375	Water	Food_Colorant	Standard_Development	Run055	Standard_Measurement	Plate_02	Clariostar_Study	MB	Biofoundry_,_London	0.121	0.116	0.112	0.108	0.104	0.102	0.098	0.097	0.095	0.093	0.091	0.089	0.087	0.085	0.084	0.083	0.083	0.081	0.081	0.08	0.081	0.082	0.081	0.082	0.083	0.083	0.083	0.083	0.083	0.083	0.083	0.084	0.085	0.084	0.084	0.084	0.084
C05	Sample	Dilution_7/128	0.0546875	Water	Food_Colorant	Standard_Development	Run055	Standard_Measurement	Plate_02	Clariostar_Study	MB	Biofoundry_,_London	0.106	0.102	0.099	0.095	0.092	0.089	0.086	0.084	0.083	0.081	0.077	0.075	0.073	0.07	0.068	0.067	0.066	0.065	0.064	0.063	0.063	0.063	0.062	0.063	0.063	0.063	0.062	0.062	0.063	0.063	0.063	0.063	0.063	0.062	0.062	0.062	0.062
C06	Sample	Dilution_7/256	0.02734375	Water	Food_Colorant	Standard_Development	Run055	Standard_Measurement	Plate_02	Clariostar_Study	MB	Biofoundry_,_London	0.101	0.097	0.094	0.09	0.087	0.085	0.081	0.08	0.077	0.074	0.07	0.069	0.067	0.064	0.062	0.06	0.059	0.057	0.056	0.055	0.055	0.054	0.054	0.054	0.054	0.053	0.052	0.053	0.053	0.053	0.052	0.052	0.052	0.052	0.052	0.051	0.051
C07	Sample	Dilution_7/512	0.013671875	Water	Food_Colorant	Standard_Development	Run055	Standard_Measurement	Plate_02	Clariostar_Study	MB	Biofoundry_,_London	0.1	0.095	0.093	0.091	0.087	0.085	0.081	0.078	0.075	0.073	0.07	0.067	0.064	0.062	0.06	0.058	0.056	0.054	0.054	0.052	0.051	0.051	0.05	0.05	0.05	0.05	0.049	0.049	0.049	0.048	0.048	0.048	0.048	0.048	0.047	0.046	0.046
C08	Sample	Dilution_7/1024	0.0068359375	Water	Food_Colorant	Standard_Development	Run055	Standard_Measurement	Plate_02	Clariostar_Study	MB	Biofoundry_,_London	0.099	0.095	0.092	0.09	0.086	0.084	0.08	0.078	0.076	0.073	0.069	0.067	0.064	0.061	0.058	0.057	0.056	0.053	0.052	0.051	0.05	0.05	0.049	0.049	0.049	0.049	0.047	0.047	0.046	0.046	0.046	0.045	0.046	0.045	0.045	0.044	0.044
C09	Sample	Dilution_7/2048	0.00341796875	Water	Food_Colorant	Standard_Development	Run055	Standard_Measurement	Plate_02	Clariostar_Study	MB	Biofoundry_,_London	0.097	0.094	0.091	0.087	0.085	0.082	0.079	0.076	0.073	0.071	0.067	0.064	0.061	0.059	0.056	0.054	0.053	0.05	0.049	0.048	0.047	0.047	0.046	0.046	0.046	0.045	0.044	0.045	0.044	0.044	0.043	0.043	0.043	0.042	0.042	0.042	0.042
C10	Sample	Dilution_7/4096	0.001708984375	Water	Food_Colorant	Standard_Development	Run055	Standard_Measurement	Plate_02	Clariostar_Study	MB	Biofoundry_,_London	0.1	0.097	0.094	0.09	0.088	0.085	0.081	0.078	0.076	0.073	0.069	0.066	0.063	0.061	0.058	0.056	0.055	0.053	0.051	0.05	0.049	0.049	0.048	0.048	0.047	0.047	0.046	0.046	0.045	0.045	0.045	0.045	0.044	0.044	0.043	0.043	0.043
C11	Blank	DMSO_Blank	NA	Water	NA	Standard_Development	Run055	Standard_Measurement	Plate_02	Clariostar_Study	MB	Biofoundry_,_London	0.096	0.092	0.09	0.087	0.084	0.081	0.077	0.075	0.073	0.07	0.066	0.064	0.06	0.058	0.055	0.053	0.051	0.049	0.049	0.046	0.046	0.045	0.045	0.044	0.044	0.044	0.043	0.043	0.042	0.042	0.042	0.041	0.042	0.041	0.041	0.04	0.04
C12	Blank	DMSO_Blank	NA	Water	NA	Standard_Development	Run055	Standard_Measurement	Plate_02	Clariostar_Study	MB	Biofoundry_,_London	0.099	0.095	0.093	0.089	0.086	0.083	0.079	0.077	0.074	0.072	0.068	0.065	0.062	0.059	0.056	0.054	0.053	0.051	0.05	0.049	0.048	0.046	0.046	0.046	0.046	0.045	0.044	0.044	0.044	0.043	0.043	0.043	0.043	0.042	0.042	0.041	0.041
D01	Sample	Dilution_7/8	0.875	Water	Food_Colorant	Standard_Development	Run055	Standard_Measurement	Plate_02	Clariostar_Study	MB	Biofoundry_,_London	0.289	0.278	0.27	0.262	0.258	0.256	0.254	0.255	0.259	0.261	0.263	0.267	0.271	0.277	0.281	0.287	0.294	0.301	0.308	0.315	0.322	0.329	0.336	0.341	0.346	0.352	0.357	0.361	0.365	0.368	0.373	0.377	0.381	0.386	0.389	0.393	0.397
D02	Sample	Dilution_7/16	0.4375	Water	Food_Colorant	Standard_Development	Run055	Standard_Measurement	Plate_02	Clariostar_Study	MB	Biofoundry_,_London	0.19	0.182	0.177	0.172	0.168	0.166	0.163	0.163	0.163	0.163	0.162	0.162	0.162	0.164	0.165	0.166	0.168	0.171	0.174	0.177	0.179	0.182	0.186	0.189	0.191	0.193	0.195	0.197	0.198	0.2	0.202	0.204	0.206	0.208	0.209	0.211	0.213
D03	Sample	Dilution_7/32	0.21875	Water	Food_Colorant	Standard_Development	Run055	Standard_Measurement	Plate_02	Clariostar_Study	MB	Biofoundry_,_London	0.152	0.147	0.142	0.138	0.134	0.131	0.128	0.127	0.125	0.124	0.121	0.119	0.119	0.118	0.117	0.117	0.118	0.118	0.119	0.12	0.121	0.123	0.123	0.124	0.125	0.127	0.127	0.127	0.128	0.129	0.13	0.13	0.131	0.131	0.132	0.133	0.133
D04	Sample	Dilution_7/64	0.109375	Water	Food_Colorant	Standard_Development	Run055	Standard_Measurement	Plate_02	Clariostar_Study	MB	Biofoundry_,_London	0.119	0.115	0.112	0.108	0.105	0.102	0.099	0.097	0.096	0.093	0.089	0.089	0.087	0.085	0.083	0.083	0.083	0.081	0.081	0.082	0.081	0.082	0.082	0.082	0.083	0.083	0.083	0.084	0.083	0.084	0.084	0.084	0.085	0.085	0.085	0.085	0.085
D05	Sample	Dilution_7/128	0.0546875	Water	Food_Colorant	Standard_Development	Run055	Standard_Measurement	Plate_02	Clariostar_Study	MB	Biofoundry_,_London	0.109	0.105	0.102	0.098	0.095	0.093	0.089	0.087	0.086	0.083	0.08	0.078	0.075	0.073	0.071	0.07	0.069	0.068	0.067	0.067	0.067	0.066	0.066	0.066	0.066	0.066	0.066	0.066	0.066	0.066	0.066	0.065	0.066	0.066	0.065	0.065	0.065
D06	Sample	Dilution_7/256	0.02734375	Water	Food_Colorant	Standard_Development	Run055	Standard_Measurement	Plate_02	Clariostar_Study	MB	Biofoundry_,_London	0.102	0.099	0.097	0.093	0.09	0.087	0.084	0.082	0.08	0.077	0.073	0.071	0.068	0.066	0.064	0.063	0.061	0.059	0.059	0.057	0.057	0.056	0.057	0.056	0.056	0.056	0.055	0.054	0.054	0.054	0.054	0.053	0.054	0.054	0.053	0.053	0.053
D07	Sample	Dilution_7/512	0.013671875	Water	Food_Colorant	Standard_Development	Run055	Standard_Measurement	Plate_02	Clariostar_Study	MB	Biofoundry_,_London	0.099	0.096	0.094	0.091	0.088	0.085	0.081	0.078	0.077	0.074	0.07	0.068	0.066	0.063	0.06	0.058	0.057	0.056	0.054	0.053	0.053	0.052	0.052	0.052	0.051	0.05	0.05	0.05	0.05	0.049	0.049	0.049	0.049	0.049	0.048	0.047	0.047
D08	Sample	Dilution_7/1024	0.0068359375	Water	Food_Colorant	Standard_Development	Run055	Standard_Measurement	Plate_02	Clariostar_Study	MB	Biofoundry_,_London	0.097	0.094	0.091	0.088	0.085	0.082	0.078	0.076	0.074	0.07	0.067	0.065	0.063	0.06	0.057	0.055	0.054	0.052	0.051	0.05	0.049	0.048	0.048	0.048	0.047	0.047	0.047	0.046	0.045	0.046	0.045	0.045	0.045	0.044	0.044	0.043	0.043
D09	Sample	Dilution_7/2048	0.00341796875	Water	Food_Colorant	Standard_Development	Run055	Standard_Measurement	Plate_02	Clariostar_Study	MB	Biofoundry_,_London	0.098	0.095	0.093	0.089	0.086	0.083	0.08	0.078	0.075	0.073	0.069	0.066	0.064	0.061	0.059	0.056	0.055	0.052	0.051	0.05	0.05	0.049	0.049	0.048	0.048	0.047	0.046	0.046	0.046	0.046	0.045	0.045	0.045	0.044	0.044	0.043	0.043
D10	Sample	Dilution_7/4096	0.001708984375	Water	Food_Colorant	Standard_Development	Run055	Standard_Measurement	Plate_02	Clariostar_Study	MB	Biofoundry_,_London	0.1	0.097	0.095	0.091	0.089	0.086	0.082	0.079	0.077	0.074	0.07	0.068	0.065	0.062	0.06	0.059	0.057	0.054	0.053	0.051	0.05	0.05	0.05	0.049	0.049	0.048	0.047	0.047	0.047	0.046	0.046	0.046	0.046	0.045	0.045	0.044	0.043
D11	Blank	DMSO_Blank	NA	Water	NA	Standard_Development	Run055	Standard_Measurement	Plate_02	Clariostar_Study	MB	Biofoundry_,_London	0.094	0.092	0.089	0.085	0.082	0.079	0.076	0.074	0.072	0.069	0.065	0.062	0.06	0.057	0.054	0.052	0.051	0.049	0.048	0.046	0.046	0.045	0.045	0.045	0.044	0.043	0.043	0.043	0.042	0.042	0.042	0.041	0.041	0.041	0.04	0.04	0.039
D12	Blank	DMSO_Blank	NA	Water	NA	Standard_Development	Run055	Standard_Measurement	Plate_02	Clariostar_Study	MB	Biofoundry_,_London	0.099	0.096	0.093	0.09	0.086	0.083	0.08	0.077	0.075	0.071	0.067	0.065	0.062	0.059	0.056	0.054	0.052	0.05	0.049	0.048	0.046	0.046	0.045	0.045	0.045	0.044	0.043	0.043	0.042	0.042	0.042	0.042	0.042	0.041	0.04	0.04	0.04
E01	Sample	Dilution_3/4	0.75	Water	Food_Colorant	Standard_Development	Run055	Standard_Measurement	Plate_02	Clariostar_Study	MB	Biofoundry_,_London	0.268	0.257	0.249	0.243	0.238	0.236	0.234	0.235	0.237	0.239	0.241	0.244	0.247	0.25	0.255	0.26	0.267	0.273	0.278	0.284	0.29	0.296	0.303	0.308	0.313	0.318	0.321	0.325	0.329	0.332	0.335	0.339	0.343	0.347	0.351	0.353	0.357
E02	Sample	Dilution_3/8	0.375	Water	Food_Colorant	Standard_Development	Run055	Standard_Measurement	Plate_02	Clariostar_Study	MB	Biofoundry_,_London	0.186	0.179	0.174	0.169	0.165	0.161	0.158	0.158	0.158	0.157	0.155	0.155	0.155	0.155	0.155	0.156	0.159	0.16	0.163	0.165	0.167	0.17	0.173	0.175	0.177	0.179	0.18	0.182	0.184	0.185	0.186	0.188	0.189	0.19	0.192	0.193	0.195
E03	Sample	Dilution_3/16	0.1875	Water	Food_Colorant	Standard_Development	Run055	Standard_Measurement	Plate_02	Clariostar_Study	MB	Biofoundry_,_London	0.141	0.136	0.131	0.127	0.124	0.12	0.117	0.116	0.114	0.113	0.111	0.11	0.109	0.107	0.106	0.107	0.107	0.106	0.107	0.107	0.108	0.11	0.111	0.112	0.113	0.114	0.114	0.115	0.115	0.116	0.116	0.117	0.118	0.119	0.119	0.119	0.12
E04	Sample	Dilution_3/32	0.09375	Water	Food_Colorant	Standard_Development	Run055	Standard_Measurement	Plate_02	Clariostar_Study	MB	Biofoundry_,_London	0.121	0.116	0.114	0.109	0.106	0.103	0.098	0.097	0.096	0.094	0.091	0.089	0.087	0.085	0.083	0.082	0.082	0.081	0.08	0.08	0.08	0.08	0.08	0.081	0.082	0.082	0.081	0.081	0.081	0.081	0.081	0.081	0.082	0.082	0.082	0.082	0.081
E05	Sample	Dilution_3/64	0.046875	Water	Food_Colorant	Standard_Development	Run055	Standard_Measurement	Plate_02	Clariostar_Study	MB	Biofoundry_,_London	0.11	0.106	0.102	0.099	0.095	0.093	0.089	0.087	0.086	0.083	0.079	0.077	0.075	0.072	0.07	0.069	0.068	0.067	0.065	0.065	0.064	0.064	0.064	0.064	0.064	0.064	0.063	0.063	0.063	0.063	0.063	0.063	0.063	0.063	0.063	0.062	0.062
E06	Sample	Dilution_3/128	0.0234375	Water	Food_Colorant	Standard_Development	Run055	Standard_Measurement	Plate_02	Clariostar_Study	MB	Biofoundry_,_London	0.103	0.099	0.096	0.093	0.09	0.087	0.083	0.082	0.08	0.077	0.074	0.071	0.069	0.066	0.064	0.062	0.06	0.059	0.058	0.056	0.056	0.055	0.055	0.055	0.055	0.055	0.054	0.054	0.053	0.054	0.053	0.053	0.053	0.053	0.052	0.051	0.051
E07	Sample	Dilution_3/256	0.01171875	Water	Food_Colorant	Standard_Development	Run055	Standard_Measurement	Plate_02	Clariostar_Study	MB	Biofoundry_,_London	0.103	0.101	0.098	0.094	0.091	0.088	0.084	0.083	0.08	0.077	0.074	0.072	0.069	0.066	0.063	0.062	0.06	0.058	0.057	0.055	0.054	0.054	0.054	0.053	0.052	0.053	0.052	0.052	0.051	0.051	0.05	0.05	0.051	0.05	0.049	0.049	0.048
E08	Sample	Dilution_3/512	0.005859375	Water	Food_Colorant	Standard_Development	Run055	Standard_Measurement	Plate_02	Clariostar_Study	MB	Biofoundry_,_London	0.103	0.099	0.097	0.093	0.09	0.087	0.083	0.081	0.079	0.076	0.073	0.07	0.068	0.065	0.062	0.06	0.059	0.056	0.056	0.054	0.052	0.052	0.052	0.051	0.051	0.051	0.05	0.05	0.049	0.049	0.049	0.049	0.049	0.048	0.047	0.047	0.046
E09	Sample	Dilution_3/1024	0.0029296875	Water	Food_Colorant	Standard_Development	Run055	Standard_Measurement	Plate_02	Clariostar_Study	MB	Biofoundry_,_London	0.101	0.098	0.095	0.091	0.089	0.086	0.082	0.079	0.078	0.075	0.071	0.069	0.065	0.062	0.059	0.057	0.056	0.054	0.052	0.051	0.05	0.049	0.049	0.048	0.048	0.049	0.047	0.047	0.046	0.046	0.046	0.046	0.046	0.045	0.045	0.044	0.044
E10	Sample	Dilution_3/2048	0.00146484375	Water	Food_Colorant	Standard_Development	Run055	Standard_Measurement	Plate_02	Clariostar_Study	MB	Biofoundry_,_London	0.1	0.096	0.093	0.09	0.087	0.083	0.081	0.078	0.075	0.073	0.07	0.066	0.063	0.061	0.057	0.056	0.054	0.052	0.051	0.05	0.049	0.048	0.048	0.048	0.047	0.047	0.046	0.046	0.045	0.045	0.045	0.044	0.045	0.044	0.043	0.042	0.042
E11	Blank	DMSO_Blank	NA	Water	NA	Standard_Development	Run055	Standard_Measurement	Plate_02	Clariostar_Study	MB	Biofoundry_,_London	0.099	0.095	0.092	0.088	0.085	0.081	0.078	0.076	0.074	0.071	0.067	0.064	0.061	0.058	0.056	0.053	0.052	0.05	0.048	0.047	0.046	0.045	0.045	0.045	0.044	0.044	0.043	0.043	0.042	0.042	0.042	0.042	0.042	0.041	0.04	0.04	0.039
E12	Blank	DMSO_Blank	NA	Water	NA	Standard_Development	Run055	Standard_Measurement	Plate_02	Clariostar_Study	MB	Biofoundry_,_London	0.103	0.099	0.096	0.092	0.089	0.086	0.082	0.08	0.078	0.075	0.07	0.067	0.065	0.062	0.059	0.056	0.054	0.052	0.05	0.05	0.049	0.048	0.048	0.047	0.048	0.047	0.046	0.046	0.045	0.045	0.045	0.044	0.044	0.044	0.043	0.042	0.042
F01	Sample	Dilution_3/4	0.75	Water	Food_Colorant	Standard_Development	Run055	Standard_Measurement	Plate_02	Clariostar_Study	MB	Biofoundry_,_London	0.268	0.257	0.249	0.243	0.239	0.236	0.234	0.236	0.238	0.24	0.242	0.245	0.249	0.252	0.255	0.262	0.268	0.273	0.28	0.286	0.292	0.298	0.304	0.309	0.314	0.319	0.321	0.326	0.329	0.333	0.337	0.34	0.344	0.348	0.351	0.354	0.358
F02	Sample	Dilution_3/8	0.375	Water	Food_Colorant	Standard_Development	Run055	Standard_Measurement	Plate_02	Clariostar_Study	MB	Biofoundry_,_London	0.184	0.177	0.171	0.166	0.163	0.16	0.157	0.157	0.156	0.157	0.156	0.155	0.156	0.156	0.156	0.157	0.159	0.161	0.164	0.167	0.169	0.171	0.174	0.176	0.179	0.181	0.182	0.184	0.186	0.187	0.189	0.191	0.192	0.194	0.195	0.196	0.197
F03	Sample	Dilution_3/16	0.1875	Water	Food_Colorant	Standard_Development	Run055	Standard_Measurement	Plate_02	Clariostar_Study	MB	Biofoundry_,_London	0.144	0.139	0.134	0.13	0.126	0.123	0.12	0.119	0.119	0.117	0.114	0.113	0.111	0.11	0.108	0.109	0.109	0.109	0.109	0.11	0.111	0.111	0.112	0.113	0.114	0.116	0.116	0.117	0.117	0.118	0.118	0.119	0.12	0.12	0.121	0.12	0.121
F04	Sample	Dilution_3/32	0.09375	Water	Food_Colorant	Standard_Development	Run055	Standard_Measurement	Plate_02	Clariostar_Study	MB	Biofoundry_,_London	0.12	0.116	0.112	0.108	0.105	0.102	0.098	0.097	0.095	0.092	0.089	0.088	0.086	0.083	0.081	0.08	0.08	0.079	0.079	0.078	0.078	0.078	0.078	0.079	0.08	0.08	0.079	0.079	0.08	0.08	0.08	0.08	0.081	0.08	0.08	0.08	0.08
F05	Sample	Dilution_3/64	0.046875	Water	Food_Colorant	Standard_Development	Run055	Standard_Measurement	Plate_02	Clariostar_Study	MB	Biofoundry_,_London	0.109	0.104	0.102	0.098	0.095	0.091	0.088	0.087	0.085	0.082	0.079	0.077	0.074	0.072	0.07	0.068	0.067	0.066	0.065	0.064	0.064	0.063	0.063	0.064	0.064	0.064	0.063	0.063	0.062	0.062	0.063	0.062	0.063	0.062	0.062	0.061	0.061
F06	Sample	Dilution_3/128	0.0234375	Water	Food_Colorant	Standard_Development	Run055	Standard_Measurement	Plate_02	Clariostar_Study	MB	Biofoundry_,_London	0.106	0.102	0.099	0.095	0.092	0.088	0.085	0.083	0.08	0.078	0.075	0.073	0.07	0.067	0.064	0.063	0.061	0.058	0.058	0.057	0.056	0.055	0.055	0.055	0.055	0.055	0.054	0.054	0.054	0.054	0.053	0.053	0.053	0.053	0.052	0.052	0.051
F07	Sample	Dilution_3/256	0.01171875	Water	Food_Colorant	Standard_Development	Run055	Standard_Measurement	Plate_02	Clariostar_Study	MB	Biofoundry_,_London	0.102	0.099	0.096	0.092	0.089	0.086	0.082	0.08	0.077	0.075	0.072	0.069	0.066	0.063	0.06	0.059	0.057	0.056	0.054	0.053	0.052	0.051	0.051	0.051	0.051	0.05	0.049	0.049	0.049	0.049	0.048	0.048	0.048	0.047	0.047	0.046	0.046
F08	Sample	Dilution_3/512	0.005859375	Water	Food_Colorant	Standard_Development	Run055	Standard_Measurement	Plate_02	Clariostar_Study	MB	Biofoundry_,_London	0.1	0.096	0.093	0.09	0.086	0.083	0.079	0.077	0.075	0.073	0.069	0.066	0.064	0.061	0.058	0.057	0.055	0.052	0.051	0.05	0.05	0.049	0.048	0.049	0.049	0.048	0.047	0.047	0.046	0.046	0.046	0.045	0.046	0.045	0.045	0.043	0.043
F09	Sample	Dilution_3/1024	0.0029296875	Water	Food_Colorant	Standard_Development	Run055	Standard_Measurement	Plate_02	Clariostar_Study	MB	Biofoundry_,_London	0.099	0.094	0.092	0.089	0.086	0.083	0.08	0.077	0.075	0.072	0.068	0.065	0.063	0.06	0.058	0.056	0.054	0.051	0.051	0.05	0.049	0.048	0.048	0.048	0.047	0.047	0.046	0.045	0.045	0.045	0.045	0.044	0.044	0.044	0.043	0.042	0.042
F10	Sample	Dilution_3/2048	0.00146484375	Water	Food_Colorant	Standard_Development	Run055	Standard_Measurement	Plate_02	Clariostar_Study	MB	Biofoundry_,_London	0.098	0.095	0.092	0.089	0.086	0.083	0.079	0.077	0.075	0.072	0.068	0.066	0.063	0.06	0.057	0.055	0.054	0.051	0.05	0.049	0.048	0.047	0.047	0.047	0.046	0.046	0.046	0.045	0.044	0.044	0.044	0.044	0.044	0.043	0.043	0.041	0.041
F11	Blank	DMSO_Blank	NA	Water	NA	Standard_Development	Run055	Standard_Measurement	Plate_02	Clariostar_Study	MB	Biofoundry_,_London	0.099	0.095	0.092	0.088	0.085	0.082	0.078	0.076	0.074	0.071	0.068	0.065	0.062	0.059	0.056	0.056	0.054	0.051	0.05	0.048	0.048	0.047	0.046	0.046	0.045	0.046	0.045	0.045	0.043	0.043	0.043	0.043	0.043	0.042	0.041	0.041	0.04
F12	Blank	DMSO_Blank	NA	Water	NA	Standard_Development	Run055	Standard_Measurement	Plate_02	Clariostar_Study	MB	Biofoundry_,_London	0.101	0.098	0.093	0.09	0.088	0.084	0.08	0.078	0.075	0.072	0.068	0.065	0.062	0.059	0.056	0.054	0.053	0.05	0.049	0.047	0.046	0.046	0.046	0.045	0.044	0.044	0.043	0.043	0.042	0.043	0.042	0.042	0.042	0.041	0.041	0.04	0.04
G01	Sample	Dilution_5/8	0.625	Water	Food_Colorant	Standard_Development	Run055	Standard_Measurement	Plate_02	Clariostar_Study	MB	Biofoundry_,_London	0.247	0.236	0.229	0.223	0.219	0.216	0.215	0.215	0.216	0.219	0.218	0.221	0.223	0.226	0.229	0.234	0.239	0.243	0.249	0.254	0.261	0.265	0.269	0.274	0.278	0.282	0.285	0.289	0.292	0.295	0.298	0.301	0.305	0.308	0.311	0.314	0.317
G02	Sample	Dilution_5/16	0.3125	Water	Food_Colorant	Standard_Development	Run055	Standard_Measurement	Plate_02	Clariostar_Study	MB	Biofoundry_,_London	0.172	0.165	0.161	0.155	0.152	0.149	0.146	0.145	0.145	0.145	0.143	0.143	0.142	0.142	0.142	0.143	0.145	0.146	0.148	0.149	0.152	0.154	0.156	0.159	0.16	0.161	0.162	0.163	0.165	0.166	0.167	0.169	0.171	0.172	0.173	0.173	0.174
G03	Sample	Dilution_5/32	0.15625	Water	Food_Colorant	Standard_Development	Run055	Standard_Measurement	Plate_02	Clariostar_Study	MB	Biofoundry_,_London	0.139	0.133	0.129	0.124	0.12	0.118	0.115	0.113	0.111	0.11	0.107	0.105	0.103	0.102	0.1	0.1	0.1	0.099	0.1	0.1	0.101	0.101	0.102	0.103	0.104	0.105	0.104	0.105	0.106	0.106	0.107	0.107	0.108	0.109	0.109	0.109	0.109
G04	Sample	Dilution_5/64	0.078125	Water	Food_Colorant	Standard_Development	Run055	Standard_Measurement	Plate_02	Clariostar_Study	MB	Biofoundry_,_London	0.121	0.116	0.113	0.109	0.105	0.102	0.099	0.096	0.094	0.093	0.09	0.088	0.086	0.083	0.081	0.079	0.079	0.078	0.077	0.076	0.077	0.076	0.077	0.077	0.078	0.078	0.077	0.077	0.077	0.077	0.077	0.077	0.078	0.077	0.077	0.077	0.077
G05	Sample	Dilution_5/128	0.0390625	Water	Food_Colorant	Standard_Development	Run055	Standard_Measurement	Plate_02	Clariostar_Study	MB	Biofoundry_,_London	0.111	0.106	0.103	0.099	0.095	0.092	0.088	0.086	0.085	0.083	0.08	0.077	0.075	0.072	0.069	0.068	0.067	0.065	0.064	0.063	0.062	0.062	0.062	0.062	0.062	0.062	0.061	0.061	0.061	0.061	0.062	0.061	0.061	0.06	0.06	0.059	0.059
G06	Sample	Dilution_5/256	0.01953125	Water	Food_Colorant	Standard_Development	Run055	Standard_Measurement	Plate_02	Clariostar_Study	MB	Biofoundry_,_London	0.106	0.101	0.099	0.095	0.091	0.088	0.084	0.083	0.081	0.079	0.075	0.072	0.07	0.067	0.063	0.062	0.062	0.059	0.058	0.057	0.056	0.055	0.056	0.055	0.055	0.055	0.054	0.054	0.053	0.053	0.053	0.053	0.053	0.052	0.052	0.051	0.05
G07	Sample	Dilution_5/512	0.009765625	Water	Food_Colorant	Standard_Development	Run055	Standard_Measurement	Plate_02	Clariostar_Study	MB	Biofoundry_,_London	0.102	0.098	0.095	0.091	0.088	0.085	0.082	0.08	0.077	0.074	0.071	0.069	0.066	0.063	0.06	0.058	0.056	0.054	0.053	0.052	0.051	0.051	0.05	0.05	0.05	0.05	0.049	0.049	0.048	0.048	0.048	0.047	0.047	0.046	0.046	0.046	0.046
G08	Sample	Dilution_5/1024	0.0048828125	Water	Food_Colorant	Standard_Development	Run055	Standard_Measurement	Plate_02	Clariostar_Study	MB	Biofoundry_,_London	0.101	0.098	0.095	0.091	0.088	0.085	0.081	0.079	0.077	0.074	0.07	0.068	0.064	0.062	0.06	0.058	0.056	0.054	0.052	0.051	0.05	0.05	0.05	0.049	0.049	0.049	0.048	0.047	0.047	0.046	0.046	0.046	0.046	0.046	0.045	0.044	0.044
G09	Sample	Dilution_5/2048	0.00244140625	Water	Food_Colorant	Standard_Development	Run055	Standard_Measurement	Plate_02	Clariostar_Study	MB	Biofoundry_,_London	0.101	0.097	0.094	0.09	0.088	0.084	0.081	0.078	0.076	0.073	0.069	0.066	0.064	0.06	0.058	0.056	0.054	0.053	0.051	0.05	0.049	0.048	0.048	0.048	0.047	0.047	0.046	0.046	0.045	0.045	0.045	0.044	0.044	0.044	0.043	0.043	0.042
G10	Sample	Dilution_5/4096	0.001220703125	Water	Food_Colorant	Standard_Development	Run055	Standard_Measurement	Plate_02	Clariostar_Study	MB	Biofoundry_,_London	0.1	0.097	0.095	0.09	0.087	0.084	0.081	0.078	0.077	0.074	0.07	0.068	0.064	0.061	0.059	0.057	0.056	0.054	0.052	0.051	0.05	0.049	0.048	0.048	0.048	0.048	0.046	0.046	0.046	0.046	0.045	0.045	0.045	0.044	0.043	0.043	0.042
G11	Blank	DMSO_Blank	NA	Water	NA	Standard_Development	Run055	Standard_Measurement	Plate_02	Clariostar_Study	MB	Biofoundry_,_London	0.098	0.095	0.093	0.089	0.085	0.082	0.078	0.076	0.075	0.072	0.068	0.065	0.062	0.059	0.055	0.054	0.053	0.05	0.049	0.047	0.047	0.046	0.046	0.046	0.045	0.045	0.044	0.043	0.043	0.043	0.042	0.042	0.042	0.042	0.041	0.04	0.039
G12	Blank	DMSO_Blank	NA	Water	NA	Standard_Development	Run055	Standard_Measurement	Plate_02	Clariostar_Study	MB	Biofoundry_,_London	0.102	0.099	0.096	0.092	0.088	0.085	0.081	0.079	0.076	0.072	0.069	0.065	0.062	0.058	0.055	0.054	0.052	0.05	0.048	0.047	0.046	0.045	0.045	0.045	0.044	0.044	0.043	0.043	0.042	0.042	0.042	0.041	0.041	0.04	0.039	0.039	0.038
H01	Sample	Dilution_5/8	0.625	Water	Food_Colorant	Standard_Development	Run055	Standard_Measurement	Plate_02	Clariostar_Study	MB	Biofoundry_,_London	0.251	0.24	0.233	0.226	0.222	0.219	0.217	0.218	0.219	0.22	0.221	0.223	0.226	0.227	0.23	0.234	0.24	0.244	0.249	0.254	0.261	0.265	0.27	0.274	0.278	0.282	0.285	0.289	0.292	0.295	0.298	0.302	0.305	0.308	0.31	0.314	0.317
H02	Sample	Dilution_5/16	0.3125	Water	Food_Colorant	Standard_Development	Run055	Standard_Measurement	Plate_02	Clariostar_Study	MB	Biofoundry_,_London	0.176	0.169	0.164	0.158	0.155	0.151	0.149	0.148	0.148	0.147	0.146	0.146	0.147	0.145	0.144	0.146	0.149	0.15	0.152	0.153	0.156	0.157	0.16	0.162	0.164	0.166	0.167	0.168	0.17	0.172	0.173	0.174	0.176	0.177	0.177	0.178	0.179
H03	Sample	Dilution_5/32	0.15625	Water	Food_Colorant	Standard_Development	Run055	Standard_Measurement	Plate_02	Clariostar_Study	MB	Biofoundry_,_London	0.139	0.134	0.129	0.125	0.12	0.117	0.113	0.113	0.112	0.111	0.108	0.107	0.105	0.103	0.101	0.102	0.102	0.101	0.101	0.101	0.102	0.102	0.103	0.104	0.105	0.106	0.106	0.107	0.107	0.108	0.108	0.109	0.11	0.109	0.11	0.109	0.109
H04	Sample	Dilution_5/64	0.078125	Water	Food_Colorant	Standard_Development	Run055	Standard_Measurement	Plate_02	Clariostar_Study	MB	Biofoundry_,_London	0.124	0.12	0.116	0.112	0.109	0.106	0.102	0.1	0.097	0.093	0.09	0.087	0.085	0.082	0.081	0.079	0.078	0.076	0.076	0.075	0.075	0.075	0.076	0.076	0.075	0.076	0.075	0.075	0.075	0.075	0.076	0.076	0.076	0.076	0.075	0.075	0.075
H05	Sample	Dilution_5/128	0.0390625	Water	Food_Colorant	Standard_Development	Run055	Standard_Measurement	Plate_02	Clariostar_Study	MB	Biofoundry_,_London	0.11	0.106	0.103	0.098	0.095	0.091	0.088	0.086	0.085	0.082	0.078	0.075	0.072	0.07	0.067	0.066	0.065	0.063	0.062	0.061	0.06	0.06	0.06	0.059	0.06	0.059	0.059	0.059	0.058	0.059	0.058	0.059	0.058	0.058	0.057	0.057	0.057
H06	Sample	Dilution_5/256	0.01953125	Water	Food_Colorant	Standard_Development	Run055	Standard_Measurement	Plate_02	Clariostar_Study	MB	Biofoundry_,_London	0.104	0.101	0.098	0.093	0.09	0.086	0.083	0.081	0.079	0.076	0.073	0.07	0.067	0.065	0.062	0.06	0.059	0.057	0.056	0.055	0.054	0.054	0.054	0.053	0.054	0.053	0.052	0.052	0.051	0.051	0.051	0.051	0.051	0.05	0.05	0.049	0.049
H07	Sample	Dilution_5/512	0.009765625	Water	Food_Colorant	Standard_Development	Run055	Standard_Measurement	Plate_02	Clariostar_Study	MB	Biofoundry_,_London	0.102	0.098	0.095	0.091	0.088	0.084	0.081	0.078	0.076	0.075	0.071	0.068	0.065	0.062	0.06	0.058	0.056	0.054	0.053	0.051	0.051	0.05	0.05	0.049	0.049	0.049	0.048	0.048	0.047	0.048	0.047	0.047	0.047	0.046	0.045	0.044	0.044
H08	Sample	Dilution_5/1024	0.0048828125	Water	Food_Colorant	Standard_Development	Run055	Standard_Measurement	Plate_02	Clariostar_Study	MB	Biofoundry_,_London	0.102	0.099	0.096	0.092	0.089	0.086	0.082	0.08	0.077	0.074	0.07	0.067	0.064	0.061	0.059	0.057	0.055	0.053	0.051	0.05	0.049	0.049	0.049	0.048	0.048	0.047	0.046	0.046	0.045	0.045	0.045	0.044	0.045	0.044	0.044	0.043	0.042
H09	Sample	Dilution_5/2048	0.00244140625	Water	Food_Colorant	Standard_Development	Run055	Standard_Measurement	Plate_02	Clariostar_Study	MB	Biofoundry_,_London	0.103	0.1	0.096	0.092	0.089	0.085	0.081	0.079	0.077	0.074	0.07	0.067	0.064	0.06	0.057	0.056	0.054	0.051	0.05	0.049	0.047	0.047	0.046	0.046	0.045	0.045	0.045	0.044	0.043	0.044	0.044	0.043	0.043	0.042	0.042	0.041	0.041
H10	Sample	Dilution_5/4096	0.001220703125	Water	Food_Colorant	Standard_Development	Run055	Standard_Measurement	Plate_02	Clariostar_Study	MB	Biofoundry_,_London	0.102	0.099	0.096	0.091	0.088	0.085	0.081	0.079	0.076	0.073	0.069	0.067	0.063	0.061	0.058	0.055	0.054	0.052	0.05	0.049	0.048	0.047	0.047	0.047	0.046	0.045	0.045	0.045	0.045	0.044	0.043	0.043	0.043	0.042	0.042	0.041	0.041
H11	Blank	DMSO_Blank	NA	Water	NA	Standard_Development	Run055	Standard_Measurement	Plate_02	Clariostar_Study	MB	Biofoundry_,_London	0.101	0.097	0.094	0.09	0.087	0.084	0.08	0.078	0.075	0.072	0.069	0.065	0.062	0.059	0.057	0.055	0.053	0.051	0.05	0.048	0.047	0.046	0.046	0.046	0.046	0.045	0.044	0.044	0.043	0.043	0.043	0.043	0.043	0.042	0.041	0.04	0.04
H12	Blank	DMSO_Blank	NA	Water	NA	Standard_Development	Run055	Standard_Measurement	Plate_02	Clariostar_Study	MB	Biofoundry_,_London	0.102	0.098	0.095	0.092	0.089	0.085	0.081	0.079	0.076	0.073	0.069	0.066	0.062	0.059	0.056	0.054	0.053	0.05	0.049	0.047	0.046	0.046	0.046	0.045	0.045	0.045	0.043	0.043	0.042	0.042	0.042	0.042	0.041	0.041	0.041	0.04	0.04
[truncated: 121 more columns]
