# Supplementary material for: Construction of a Calibration Curve for Lycopene on a Liquid-Handling Platform—Wider Lessons for the Development of Automated Dilution Protocols
Source: ACS Synth Biol. 2024 Aug 3;13(8):2357–75. doi: 10.1021/acssynbio.4c00031 (PMC11334188; doi:10.1021/acssynbio.4c00031)
Supplement: Supplementary file 2 — sb4c00031_si_002.zip [file sb4c00031_si_002.zip › AggregatedData/Run091/Plate_01/Clariostar_Study/Clariostar_A-Measurement_04/001.csv]

Well	Content	Label	Dilution	Solvent	Solute	Project	Run	Step	Container	Study	Author	Institution	Comment	OD350	OD352	OD354	OD356	OD358	OD360	OD362	OD364	OD366	OD368	OD370	OD372	OD374	OD376	OD378	OD380	OD382	OD384	OD386	OD388	OD390	OD392	OD394	OD396	OD398	OD400	OD402	OD404	OD406	OD408	OD410	OD412	OD414	OD416	OD418	OD420
A01	Sample	Dilution_100%	1.0	DMSO	Lycopene	Standard_Development	Run091	Standard_Measurement	Plate_01	Clariostar_Study	MB	Biofoundry_,_London	Linear_Dilution_Pattern_V2	0.039	0.162	0.16	0.155	0.152	0.148	0.144	0.14	0.138	0.136	0.134	0.131	0.128	0.124	0.119	0.114	0.112	0.108	0.107	0.106	0.105	0.105	0.105	0.105	0.108	0.111	0.114	0.118	0.121	0.125	0.129	0.132	0.134	0.137	0.141	0.146
A02	Sample	Dilution_80%	0.8	DMSO	Lycopene	Standard_Development	Run091	Standard_Measurement	Plate_01	Clariostar_Study	MB	Biofoundry_,_London	Linear_Dilution_Pattern_V2	0.038	0.158	0.155	0.151	0.147	0.143	0.139	0.135	0.133	0.13	0.128	0.124	0.12	0.116	0.111	0.106	0.104	0.1	0.099	0.098	0.097	0.097	0.096	0.096	0.098	0.1	0.103	0.105	0.108	0.111	0.113	0.116	0.117	0.12	0.123	0.127
A03	Sample	Dilution_60%	0.6	DMSO	Lycopene	Standard_Development	Run091	Standard_Measurement	Plate_01	Clariostar_Study	MB	Biofoundry_,_London	Linear_Dilution_Pattern_V2	0.038	0.141	0.139	0.136	0.132	0.128	0.124	0.12	0.118	0.116	0.112	0.108	0.105	0.101	0.097	0.094	0.091	0.087	0.086	0.085	0.084	0.083	0.083	0.083	0.084	0.086	0.088	0.09	0.092	0.093	0.096	0.098	0.098	0.101	0.102	0.105
A04	Sample	Dilution_40%	0.4	DMSO	Lycopene	Standard_Development	Run091	Standard_Measurement	Plate_01	Clariostar_Study	MB	Biofoundry_,_London	Linear_Dilution_Pattern_V2	0.037	0.133	0.13	0.127	0.123	0.119	0.116	0.112	0.109	0.106	0.102	0.1	0.095	0.092	0.088	0.085	0.081	0.078	0.077	0.076	0.074	0.073	0.073	0.073	0.073	0.074	0.076	0.077	0.078	0.079	0.08	0.082	0.082	0.083	0.084	0.086
A05	Sample	Dilution_20%	0.2	DMSO	Lycopene	Standard_Development	Run091	Standard_Measurement	Plate_01	Clariostar_Study	MB	Biofoundry_,_London	Linear_Dilution_Pattern_V2	0.037	0.124	0.12	0.117	0.113	0.109	0.104	0.1	0.099	0.096	0.092	0.088	0.085	0.081	0.077	0.074	0.071	0.068	0.067	0.065	0.063	0.063	0.062	0.061	0.062	0.063	0.063	0.063	0.063	0.063	0.063	0.064	0.064	0.064	0.064	0.065
A06	Sample	Dilution_100%	1.0	DMSO	Lycopene	Standard_Development	Run091	Standard_Measurement	Plate_01	Clariostar_Study	MB	Biofoundry_,_London	Linear_Dilution_Pattern_V2	0.037	0.16	0.158	0.155	0.151	0.146	0.143	0.139	0.137	0.134	0.133	0.13	0.127	0.123	0.118	0.115	0.111	0.108	0.106	0.105	0.104	0.104	0.104	0.104	0.107	0.109	0.113	0.117	0.12	0.124	0.127	0.131	0.133	0.136	0.14	0.144
A07	Sample	Dilution_80%	0.8	DMSO	Lycopene	Standard_Development	Run091	Standard_Measurement	Plate_01	Clariostar_Study	MB	Biofoundry_,_London	Linear_Dilution_Pattern_V2	0.037	0.149	0.146	0.143	0.139	0.135	0.131	0.127	0.125	0.123	0.121	0.118	0.116	0.112	0.109	0.105	0.102	0.099	0.097	0.095	0.094	0.094	0.094	0.094	0.096	0.099	0.101	0.104	0.107	0.11	0.112	0.115	0.116	0.119	0.122	0.125
A08	Sample	Dilution_60%	0.6	DMSO	Lycopene	Standard_Development	Run091	Standard_Measurement	Plate_01	Clariostar_Study	MB	Biofoundry_,_London	Linear_Dilution_Pattern_V2	0.037	0.143	0.141	0.137	0.133	0.128	0.125	0.121	0.119	0.116	0.114	0.111	0.107	0.104	0.1	0.096	0.093	0.09	0.088	0.087	0.085	0.085	0.085	0.084	0.085	0.088	0.09	0.092	0.094	0.096	0.098	0.101	0.101	0.103	0.105	0.108
A09	Sample	Dilution_40%	0.4	DMSO	Lycopene	Standard_Development	Run091	Standard_Measurement	Plate_01	Clariostar_Study	MB	Biofoundry_,_London	Linear_Dilution_Pattern_V2	0.037	0.131	0.129	0.125	0.121	0.118	0.114	0.109	0.107	0.104	0.102	0.097	0.094	0.091	0.086	0.083	0.08	0.077	0.075	0.074	0.073	0.072	0.072	0.072	0.072	0.073	0.075	0.076	0.077	0.078	0.079	0.081	0.08	0.081	0.083	0.085
A10	Sample	Dilution_20%	0.2	DMSO	Lycopene	Standard_Development	Run091	Standard_Measurement	Plate_01	Clariostar_Study	MB	Biofoundry_,_London	Linear_Dilution_Pattern_V2	0.036	0.122	0.119	0.116	0.111	0.107	0.104	0.098	0.097	0.095	0.091	0.088	0.084	0.081	0.077	0.074	0.072	0.069	0.068	0.066	0.064	0.064	0.063	0.062	0.062	0.063	0.064	0.064	0.064	0.065	0.065	0.065	0.065	0.066	0.066	0.066
A11	Blank	DMSO_Blank	NA	DMSO	NA	Standard_Development	Run091	Standard_Measurement	Plate_01	Clariostar_Study	MB	Biofoundry_,_London	Linear_Dilution_Pattern_V2	0.037	0.112	0.109	0.106	0.102	0.098	0.095	0.089	0.087	0.085	0.081	0.078	0.074	0.072	0.068	0.064	0.063	0.06	0.059	0.057	0.055	0.054	0.053	0.052	0.052	0.052	0.052	0.051	0.051	0.05	0.05	0.05	0.049	0.049	0.047	0.047
A12	Blank	DMSO_Blank	NA	DMSO	NA	Standard_Development	Run091	Standard_Measurement	Plate_01	Clariostar_Study	MB	Biofoundry_,_London	Linear_Dilution_Pattern_V2	0.036	0.112	0.109	0.105	0.101	0.097	0.093	0.089	0.087	0.084	0.081	0.076	0.072	0.07	0.066	0.062	0.061	0.058	0.056	0.056	0.054	0.052	0.051	0.051	0.05	0.051	0.051	0.05	0.049	0.049	0.048	0.048	0.047	0.046	0.046	0.045
B01	Sample	Dilution_100%	1.0	DMSO	Lycopene	Standard_Development	Run091	Standard_Measurement	Plate_01	Clariostar_Study	MB	Biofoundry_,_London	Linear_Dilution_Pattern_V2	0.038	0.161	0.158	0.155	0.151	0.147	0.143	0.139	0.138	0.135	0.133	0.13	0.126	0.123	0.118	0.114	0.111	0.108	0.106	0.105	0.104	0.103	0.103	0.104	0.106	0.11	0.113	0.117	0.12	0.124	0.127	0.13	0.133	0.137	0.14	0.145
B02	Sample	Dilution_80%	0.8	DMSO	Lycopene	Standard_Development	Run091	Standard_Measurement	Plate_01	Clariostar_Study	MB	Biofoundry_,_London	Linear_Dilution_Pattern_V2	0.037	0.153	0.151	0.147	0.143	0.139	0.135	0.13	0.129	0.127	0.124	0.121	0.118	0.115	0.11	0.106	0.103	0.1	0.098	0.097	0.096	0.096	0.096	0.095	0.097	0.1	0.103	0.105	0.108	0.111	0.114	0.117	0.118	0.121	0.124	0.127
B03	Sample	Dilution_60%	0.6	DMSO	Lycopene	Standard_Development	Run091	Standard_Measurement	Plate_01	Clariostar_Study	MB	Biofoundry_,_London	Linear_Dilution_Pattern_V2	0.039	0.146	0.143	0.139	0.136	0.132	0.128	0.124	0.122	0.119	0.117	0.112	0.109	0.105	0.101	0.097	0.095	0.091	0.089	0.088	0.086	0.086	0.086	0.086	0.087	0.089	0.091	0.092	0.094	0.097	0.098	0.1	0.101	0.102	0.105	0.108
B04	Sample	Dilution_40%	0.4	DMSO	Lycopene	Standard_Development	Run091	Standard_Measurement	Plate_01	Clariostar_Study	MB	Biofoundry_,_London	Linear_Dilution_Pattern_V2	0.037	0.136	0.132	0.129	0.124	0.12	0.117	0.113	0.111	0.108	0.104	0.1	0.098	0.094	0.09	0.086	0.084	0.08	0.078	0.077	0.076	0.075	0.075	0.074	0.075	0.076	0.078	0.079	0.079	0.081	0.082	0.083	0.083	0.084	0.086	0.087
B05	Sample	Dilution_20%	0.2	DMSO	Lycopene	Standard_Development	Run091	Standard_Measurement	Plate_01	Clariostar_Study	MB	Biofoundry_,_London	Linear_Dilution_Pattern_V2	0.037	0.123	0.12	0.117	0.113	0.109	0.105	0.101	0.099	0.095	0.092	0.088	0.086	0.083	0.078	0.075	0.073	0.07	0.067	0.066	0.065	0.064	0.064	0.063	0.063	0.063	0.064	0.065	0.065	0.065	0.066	0.067	0.066	0.066	0.067	0.067
B06	Sample	Dilution_100%	1.0	DMSO	Lycopene	Standard_Development	Run091	Standard_Measurement	Plate_01	Clariostar_Study	MB	Biofoundry_,_London	Linear_Dilution_Pattern_V2	0.037	0.16	0.157	0.154	0.15	0.146	0.142	0.138	0.137	0.134	0.133	0.131	0.128	0.124	0.12	0.116	0.112	0.109	0.108	0.106	0.106	0.105	0.105	0.106	0.107	0.11	0.114	0.118	0.122	0.125	0.128	0.132	0.135	0.138	0.141	0.146
B07	Sample	Dilution_80%	0.8	DMSO	Lycopene	Standard_Development	Run091	Standard_Measurement	Plate_01	Clariostar_Study	MB	Biofoundry_,_London	Linear_Dilution_Pattern_V2	0.037	0.152	0.148	0.145	0.142	0.138	0.134	0.129	0.127	0.126	0.124	0.121	0.117	0.114	0.109	0.106	0.103	0.1	0.098	0.097	0.096	0.096	0.095	0.096	0.097	0.1	0.103	0.106	0.108	0.111	0.113	0.117	0.118	0.121	0.124	0.128
B08	Sample	Dilution_60%	0.6	DMSO	Lycopene	Standard_Development	Run091	Standard_Measurement	Plate_01	Clariostar_Study	MB	Biofoundry_,_London	Linear_Dilution_Pattern_V2	0.037	0.141	0.137	0.134	0.13	0.126	0.122	0.118	0.116	0.114	0.111	0.108	0.105	0.101	0.098	0.094	0.092	0.088	0.086	0.085	0.084	0.083	0.083	0.083	0.084	0.087	0.089	0.09	0.092	0.094	0.096	0.098	0.099	0.101	0.103	0.105
B09	Sample	Dilution_40%	0.4	DMSO	Lycopene	Standard_Development	Run091	Standard_Measurement	Plate_01	Clariostar_Study	MB	Biofoundry_,_London	Linear_Dilution_Pattern_V2	0.037	0.132	0.129	0.125	0.121	0.117	0.113	0.109	0.108	0.105	0.101	0.098	0.094	0.091	0.087	0.083	0.081	0.078	0.076	0.075	0.074	0.074	0.073	0.072	0.072	0.074	0.076	0.077	0.077	0.078	0.08	0.081	0.081	0.082	0.083	0.084
B10	Sample	Dilution_20%	0.2	DMSO	Lycopene	Standard_Development	Run091	Standard_Measurement	Plate_01	Clariostar_Study	MB	Biofoundry_,_London	Linear_Dilution_Pattern_V2	0.037	0.123	0.119	0.116	0.113	0.108	0.104	0.1	0.099	0.095	0.091	0.088	0.084	0.08	0.077	0.074	0.072	0.068	0.067	0.065	0.064	0.063	0.063	0.061	0.061	0.062	0.064	0.063	0.064	0.063	0.064	0.065	0.064	0.064	0.064	0.065
B11	Blank	DMSO_Blank	NA	DMSO	NA	Standard_Development	Run091	Standard_Measurement	Plate_01	Clariostar_Study	MB	Biofoundry_,_London	Linear_Dilution_Pattern_V2	0.037	0.114	0.111	0.107	0.103	0.099	0.095	0.09	0.088	0.086	0.082	0.078	0.074	0.071	0.067	0.064	0.062	0.059	0.057	0.056	0.055	0.053	0.053	0.051	0.051	0.051	0.051	0.051	0.05	0.05	0.05	0.05	0.048	0.047	0.047	0.046
B12	Blank	DMSO_Blank	NA	DMSO	NA	Standard_Development	Run091	Standard_Measurement	Plate_01	Clariostar_Study	MB	Biofoundry_,_London	Linear_Dilution_Pattern_V2	0.036	0.112	0.109	0.106	0.102	0.098	0.094	0.089	0.088	0.085	0.081	0.077	0.073	0.071	0.067	0.064	0.062	0.059	0.058	0.057	0.055	0.054	0.053	0.052	0.052	0.052	0.051	0.051	0.05	0.05	0.05	0.05	0.049	0.048	0.048	0.047
C01	Sample	Dilution_95%	0.95	DMSO	Lycopene	Standard_Development	Run091	Standard_Measurement	Plate_01	Clariostar_Study	MB	Biofoundry_,_London	Linear_Dilution_Pattern_V2	0.038	0.159	0.157	0.153	0.149	0.145	0.141	0.137	0.135	0.134	0.13	0.128	0.125	0.121	0.116	0.112	0.11	0.106	0.105	0.104	0.102	0.103	0.103	0.103	0.104	0.108	0.111	0.114	0.117	0.121	0.124	0.127	0.129	0.132	0.135	0.139
C02	Sample	Dilution_75%	0.75	DMSO	Lycopene	Standard_Development	Run091	Standard_Measurement	Plate_01	Clariostar_Study	MB	Biofoundry_,_London	Linear_Dilution_Pattern_V2	0.037	0.154	0.15	0.148	0.144	0.14	0.135	0.131	0.129	0.127	0.124	0.119	0.116	0.112	0.107	0.104	0.101	0.097	0.095	0.094	0.093	0.093	0.092	0.092	0.093	0.096	0.099	0.101	0.103	0.106	0.108	0.111	0.112	0.114	0.117	0.119
C03	Sample	Dilution_55%	0.55	DMSO	Lycopene	Standard_Development	Run091	Standard_Measurement	Plate_01	Clariostar_Study	MB	Biofoundry_,_London	Linear_Dilution_Pattern_V2	0.038	0.145	0.141	0.138	0.133	0.128	0.124	0.12	0.118	0.116	0.113	0.11	0.106	0.103	0.098	0.094	0.091	0.088	0.086	0.084	0.083	0.083	0.082	0.082	0.083	0.085	0.087	0.089	0.09	0.091	0.094	0.095	0.096	0.097	0.099	0.102
C04	Sample	Dilution_35%	0.35	DMSO	Lycopene	Standard_Development	Run091	Standard_Measurement	Plate_01	Clariostar_Study	MB	Biofoundry_,_London	Linear_Dilution_Pattern_V2	0.037	0.134	0.131	0.128	0.124	0.12	0.115	0.111	0.109	0.106	0.102	0.099	0.095	0.091	0.087	0.083	0.08	0.077	0.075	0.074	0.073	0.072	0.071	0.071	0.072	0.073	0.073	0.074	0.075	0.076	0.077	0.078	0.078	0.078	0.08	0.081
C05	Sample	Dilution_15%	0.15	DMSO	Lycopene	Standard_Development	Run091	Standard_Measurement	Plate_01	Clariostar_Study	MB	Biofoundry_,_London	Linear_Dilution_Pattern_V2	0.036	0.125	0.121	0.117	0.113	0.109	0.105	0.1	0.099	0.096	0.093	0.089	0.085	0.082	0.077	0.074	0.072	0.07	0.067	0.067	0.065	0.063	0.063	0.062	0.061	0.062	0.063	0.062	0.062	0.062	0.062	0.063	0.062	0.062	0.062	0.062
C06	Sample	Dilution_95%	0.95	DMSO	Lycopene	Standard_Development	Run091	Standard_Measurement	Plate_01	Clariostar_Study	MB	Biofoundry_,_London	Linear_Dilution_Pattern_V2	0.038	0.16	0.157	0.154	0.148	0.145	0.141	0.136	0.135	0.133	0.132	0.129	0.126	0.123	0.117	0.113	0.111	0.107	0.105	0.104	0.103	0.103	0.102	0.103	0.105	0.108	0.112	0.115	0.118	0.121	0.124	0.128	0.13	0.133	0.136	0.14
C07	Sample	Dilution_75%	0.75	DMSO	Lycopene	Standard_Development	Run091	Standard_Measurement	Plate_01	Clariostar_Study	MB	Biofoundry_,_London	Linear_Dilution_Pattern_V2	0.036	0.151	0.148	0.145	0.139	0.135	0.132	0.127	0.125	0.123	0.121	0.117	0.115	0.111	0.107	0.102	0.099	0.096	0.094	0.093	0.092	0.091	0.091	0.092	0.093	0.096	0.098	0.1	0.103	0.106	0.108	0.11	0.111	0.114	0.117	0.12
C08	Sample	Dilution_55%	0.55	DMSO	Lycopene	Standard_Development	Run091	Standard_Measurement	Plate_01	Clariostar_Study	MB	Biofoundry_,_London	Linear_Dilution_Pattern_V2	0.037	0.145	0.141	0.138	0.133	0.129	0.125	0.12	0.118	0.115	0.114	0.111	0.107	0.104	0.099	0.095	0.093	0.089	0.087	0.086	0.085	0.083	0.083	0.083	0.084	0.086	0.088	0.089	0.09	0.092	0.094	0.096	0.097	0.098	0.1	0.102
C09	Sample	Dilution_35%	0.35	DMSO	Lycopene	Standard_Development	Run091	Standard_Measurement	Plate_01	Clariostar_Study	MB	Biofoundry_,_London	Linear_Dilution_Pattern_V2	0.038	0.138	0.135	0.131	0.127	0.122	0.118	0.113	0.112	0.109	0.106	0.102	0.098	0.095	0.09	0.086	0.084	0.081	0.079	0.078	0.076	0.075	0.074	0.073	0.074	0.075	0.076	0.077	0.077	0.078	0.079	0.08	0.08	0.08	0.081	0.082
C10	Sample	Dilution_15%	0.15	DMSO	Lycopene	Standard_Development	Run091	Standard_Measurement	Plate_01	Clariostar_Study	MB	Biofoundry_,_London	Linear_Dilution_Pattern_V2	0.037	0.126	0.122	0.118	0.114	0.11	0.106	0.102	0.1	0.096	0.092	0.089	0.085	0.081	0.077	0.074	0.071	0.068	0.066	0.065	0.063	0.062	0.062	0.061	0.061	0.061	0.062	0.062	0.061	0.062	0.062	0.062	0.062	0.061	0.061	0.061
C11	Blank	DMSO_Blank	NA	DMSO	NA	Standard_Development	Run091	Standard_Measurement	Plate_01	Clariostar_Study	MB	Biofoundry_,_London	Linear_Dilution_Pattern_V2	0.038	0.117	0.114	0.111	0.106	0.101	0.098	0.093	0.091	0.087	0.083	0.08	0.076	0.073	0.069	0.065	0.063	0.061	0.058	0.057	0.056	0.055	0.053	0.052	0.052	0.052	0.052	0.052	0.05	0.05	0.05	0.05	0.049	0.048	0.048	0.047
C12	Blank	DMSO_Blank	NA	DMSO	NA	Standard_Development	Run091	Standard_Measurement	Plate_01	Clariostar_Study	MB	Biofoundry_,_London	Linear_Dilution_Pattern_V2	0.038	0.116	0.112	0.108	0.104	0.1	0.096	0.091	0.09	0.086	0.082	0.078	0.075	0.071	0.067	0.065	0.063	0.059	0.058	0.056	0.054	0.053	0.053	0.052	0.051	0.052	0.051	0.051	0.05	0.05	0.049	0.05	0.049	0.048	0.047	0.046
D01	Sample	Dilution_95%	0.95	DMSO	Lycopene	Standard_Development	Run091	Standard_Measurement	Plate_01	Clariostar_Study	MB	Biofoundry_,_London	Linear_Dilution_Pattern_V2	0.04	0.167	0.165	0.162	0.158	0.153	0.15	0.145	0.144	0.142	0.139	0.136	0.133	0.129	0.125	0.12	0.118	0.114	0.112	0.111	0.11	0.11	0.11	0.11	0.112	0.116	0.119	0.122	0.125	0.128	0.132	0.135	0.137	0.14	0.143	0.148
D02	Sample	Dilution_75%	0.75	DMSO	Lycopene	Standard_Development	Run091	Standard_Measurement	Plate_01	Clariostar_Study	MB	Biofoundry_,_London	Linear_Dilution_Pattern_V2	0.037	0.154	0.15	0.147	0.143	0.139	0.134	0.13	0.129	0.126	0.123	0.12	0.117	0.113	0.108	0.104	0.102	0.098	0.096	0.095	0.093	0.093	0.092	0.092	0.095	0.097	0.1	0.102	0.105	0.107	0.109	0.111	0.113	0.116	0.118	0.121
D03	Sample	Dilution_55%	0.55	DMSO	Lycopene	Standard_Development	Run091	Standard_Measurement	Plate_01	Clariostar_Study	MB	Biofoundry_,_London	Linear_Dilution_Pattern_V2	0.038	0.161	0.158	0.154	0.15	0.146	0.142	0.138	0.136	0.133	0.131	0.127	0.124	0.121	0.115	0.112	0.11	0.105	0.103	0.103	0.101	0.1	0.1	0.099	0.1	0.102	0.104	0.105	0.106	0.108	0.11	0.111	0.111	0.113	0.115	0.117
D04	Sample	Dilution_35%	0.35	DMSO	Lycopene	Standard_Development	Run091	Standard_Measurement	Plate_01	Clariostar_Study	MB	Biofoundry_,_London	Linear_Dilution_Pattern_V2	0.036	0.132	0.129	0.125	0.121	0.117	0.113	0.108	0.107	0.104	0.101	0.098	0.094	0.091	0.086	0.082	0.08	0.077	0.075	0.073	0.072	0.071	0.071	0.07	0.07	0.072	0.074	0.074	0.074	0.075	0.076	0.077	0.078	0.079	0.079	0.081
D05	Sample	Dilution_15%	0.15	DMSO	Lycopene	Standard_Development	Run091	Standard_Measurement	Plate_01	Clariostar_Study	MB	Biofoundry_,_London	Linear_Dilution_Pattern_V2	0.036	0.122	0.118	0.115	0.111	0.106	0.103	0.098	0.096	0.094	0.09	0.087	0.083	0.08	0.075	0.071	0.07	0.066	0.065	0.063	0.062	0.061	0.06	0.059	0.059	0.06	0.061	0.061	0.059	0.06	0.061	0.061	0.06	0.061	0.06	0.06
D06	Sample	Dilution_95%	0.95	DMSO	Lycopene	Standard_Development	Run091	Standard_Measurement	Plate_01	Clariostar_Study	MB	Biofoundry_,_London	Linear_Dilution_Pattern_V2	0.037	0.158	0.156	0.152	0.148	0.143	0.14	0.136	0.134	0.132	0.13	0.128	0.126	0.122	0.117	0.113	0.11	0.107	0.105	0.103	0.102	0.102	0.103	0.103	0.104	0.108	0.112	0.115	0.118	0.122	0.125	0.128	0.131	0.134	0.138	0.142
D07	Sample	Dilution_75%	0.75	DMSO	Lycopene	Standard_Development	Run091	Standard_Measurement	Plate_01	Clariostar_Study	MB	Biofoundry_,_London	Linear_Dilution_Pattern_V2	0.038	0.156	0.152	0.149	0.145	0.141	0.137	0.132	0.131	0.129	0.126	0.122	0.12	0.117	0.112	0.108	0.105	0.101	0.1	0.098	0.097	0.096	0.097	0.097	0.098	0.1	0.103	0.106	0.108	0.111	0.114	0.116	0.117	0.12	0.122	0.126
D08	Sample	Dilution_55%	0.55	DMSO	Lycopene	Standard_Development	Run091	Standard_Measurement	Plate_01	Clariostar_Study	MB	Biofoundry_,_London	Linear_Dilution_Pattern_V2	0.037	0.143	0.141	0.137	0.133	0.128	0.124	0.119	0.117	0.115	0.113	0.11	0.107	0.104	0.099	0.095	0.092	0.089	0.088	0.086	0.084	0.084	0.084	0.083	0.083	0.086	0.088	0.09	0.091	0.093	0.095	0.096	0.097	0.099	0.1	0.103
D09	Sample	Dilution_35%	0.35	DMSO	Lycopene	Standard_Development	Run091	Standard_Measurement	Plate_01	Clariostar_Study	MB	Biofoundry_,_London	Linear_Dilution_Pattern_V2	0.037	0.136	0.133	0.128	0.124	0.119	0.117	0.111	0.11	0.107	0.104	0.1	0.097	0.093	0.089	0.085	0.083	0.08	0.078	0.077	0.075	0.074	0.074	0.073	0.073	0.074	0.075	0.076	0.077	0.078	0.079	0.08	0.08	0.081	0.081	0.082
D10	Sample	Dilution_15%	0.15	DMSO	Lycopene	Standard_Development	Run091	Standard_Measurement	Plate_01	Clariostar_Study	MB	Biofoundry_,_London	Linear_Dilution_Pattern_V2	0.038	0.123	0.119	0.117	0.113	0.109	0.105	0.1	0.098	0.095	0.091	0.087	0.084	0.08	0.077	0.074	0.071	0.067	0.066	0.065	0.064	0.062	0.061	0.061	0.06	0.06	0.061	0.061	0.061	0.061	0.062	0.061	0.061	0.061	0.061	0.061
D11	Blank	DMSO_Blank	NA	DMSO	NA	Standard_Development	Run091	Standard_Measurement	Plate_01	Clariostar_Study	MB	Biofoundry_,_London	Linear_Dilution_Pattern_V2	0.037	0.114	0.112	0.107	0.104	0.1	0.096	0.091	0.089	0.086	0.083	0.078	0.076	0.072	0.068	0.065	0.063	0.06	0.059	0.057	0.055	0.054	0.053	0.052	0.051	0.051	0.052	0.051	0.05	0.049	0.05	0.05	0.048	0.048	0.047	0.046
D12	Blank	DMSO_Blank	NA	DMSO	NA	Standard_Development	Run091	Standard_Measurement	Plate_01	Clariostar_Study	MB	Biofoundry_,_London	Linear_Dilution_Pattern_V2	0.037	0.113	0.11	0.107	0.103	0.099	0.095	0.09	0.089	0.085	0.082	0.077	0.074	0.07	0.066	0.063	0.061	0.058	0.056	0.055	0.054	0.053	0.052	0.051	0.05	0.051	0.05	0.049	0.049	0.048	0.048	0.048	0.047	0.047	0.046	0.045
E01	Sample	Dilution_90%	0.9	DMSO	Lycopene	Standard_Development	Run091	Standard_Measurement	Plate_01	Clariostar_Study	MB	Biofoundry_,_London	Linear_Dilution_Pattern_V2	0.038	0.16	0.158	0.154	0.15	0.145	0.141	0.137	0.136	0.134	0.132	0.129	0.125	0.121	0.117	0.112	0.11	0.106	0.104	0.103	0.102	0.102	0.102	0.102	0.104	0.107	0.111	0.113	0.117	0.12	0.122	0.125	0.128	0.13	0.134	0.138
E02	Sample	Dilution_70%	0.7	DMSO	Lycopene	Standard_Development	Run091	Standard_Measurement	Plate_01	Clariostar_Study	MB	Biofoundry_,_London	Linear_Dilution_Pattern_V2	0.038	0.153	0.15	0.146	0.142	0.138	0.134	0.13	0.128	0.126	0.123	0.119	0.116	0.113	0.107	0.103	0.101	0.098	0.096	0.095	0.093	0.093	0.093	0.092	0.094	0.097	0.099	0.102	0.104	0.106	0.108	0.11	0.112	0.114	0.116	0.119
E03	Sample	Dilution_50%	0.5	DMSO	Lycopene	Standard_Development	Run091	Standard_Measurement	Plate_01	Clariostar_Study	MB	Biofoundry_,_London	Linear_Dilution_Pattern_V2	0.037	0.142	0.139	0.135	0.131	0.126	0.122	0.117	0.116	0.115	0.112	0.109	0.105	0.102	0.097	0.092	0.09	0.088	0.085	0.084	0.082	0.082	0.081	0.081	0.082	0.084	0.086	0.087	0.087	0.09	0.091	0.093	0.093	0.095	0.097	0.098
E04	Sample	Dilution_30%	0.3	DMSO	Lycopene	Standard_Development	Run091	Standard_Measurement	Plate_01	Clariostar_Study	MB	Biofoundry_,_London	Linear_Dilution_Pattern_V2	0.037	0.13	0.127	0.123	0.119	0.115	0.111	0.106	0.105	0.102	0.098	0.095	0.092	0.089	0.084	0.08	0.078	0.075	0.073	0.072	0.07	0.07	0.069	0.068	0.068	0.07	0.071	0.072	0.072	0.073	0.073	0.075	0.074	0.075	0.076	0.077
E05	Sample	Dilution_10%	0.1	DMSO	Lycopene	Standard_Development	Run091	Standard_Measurement	Plate_01	Clariostar_Study	MB	Biofoundry_,_London	Linear_Dilution_Pattern_V2	0.036	0.119	0.116	0.111	0.107	0.103	0.1	0.095	0.093	0.091	0.087	0.083	0.08	0.077	0.073	0.07	0.068	0.064	0.062	0.061	0.059	0.058	0.057	0.056	0.056	0.057	0.058	0.057	0.056	0.056	0.056	0.057	0.056	0.056	0.055	0.055
E06	Sample	Dilution_90%	0.9	DMSO	Lycopene	Standard_Development	Run091	Standard_Measurement	Plate_01	Clariostar_Study	MB	Biofoundry_,_London	Linear_Dilution_Pattern_V2	0.037	0.159	0.155	0.152	0.147	0.142	0.138	0.134	0.133	0.132	0.13	0.128	0.125	0.122	0.116	0.112	0.11	0.106	0.104	0.103	0.101	0.101	0.1	0.101	0.103	0.106	0.11	0.113	0.115	0.119	0.122	0.125	0.127	0.13	0.133	0.137
E07	Sample	Dilution_70%	0.7	DMSO	Lycopene	Standard_Development	Run091	Standard_Measurement	Plate_01	Clariostar_Study	MB	Biofoundry_,_London	Linear_Dilution_Pattern_V2	0.037	0.152	0.148	0.144	0.139	0.134	0.13	0.125	0.124	0.122	0.121	0.118	0.115	0.112	0.107	0.103	0.101	0.097	0.095	0.094	0.093	0.092	0.091	0.091	0.092	0.096	0.098	0.1	0.102	0.105	0.107	0.109	0.111	0.113	0.115	0.118
E08	Sample	Dilution_50%	0.5	DMSO	Lycopene	Standard_Development	Run091	Standard_Measurement	Plate_01	Clariostar_Study	MB	Biofoundry_,_London	Linear_Dilution_Pattern_V2	0.037	0.138	0.135	0.131	0.127	0.123	0.119	0.115	0.113	0.11	0.108	0.105	0.102	0.098	0.093	0.09	0.088	0.084	0.082	0.081	0.08	0.079	0.078	0.078	0.079	0.081	0.082	0.084	0.085	0.086	0.088	0.09	0.091	0.092	0.093	0.095
E09	Sample	Dilution_30%	0.3	DMSO	Lycopene	Standard_Development	Run091	Standard_Measurement	Plate_01	Clariostar_Study	MB	Biofoundry_,_London	Linear_Dilution_Pattern_V2	0.037	0.129	0.125	0.122	0.118	0.113	0.108	0.104	0.103	0.1	0.098	0.094	0.09	0.087	0.083	0.08	0.077	0.074	0.072	0.071	0.069	0.068	0.068	0.067	0.067	0.069	0.07	0.07	0.07	0.071	0.071	0.072	0.072	0.073	0.073	0.074
E10	Sample	Dilution_10%	0.1	DMSO	Lycopene	Standard_Development	Run091	Standard_Measurement	Plate_01	Clariostar_Study	MB	Biofoundry_,_London	Linear_Dilution_Pattern_V2	0.037	0.12	0.117	0.113	0.108	0.104	0.1	0.096	0.093	0.09	0.088	0.084	0.08	0.077	0.073	0.069	0.068	0.064	0.062	0.061	0.059	0.059	0.057	0.056	0.057	0.057	0.058	0.057	0.057	0.056	0.057	0.057	0.056	0.056	0.056	0.056
E11	Blank	DMSO_Blank	NA	DMSO	NA	Standard_Development	Run091	Standard_Measurement	Plate_01	Clariostar_Study	MB	Biofoundry_,_London	Linear_Dilution_Pattern_V2	0.036	0.113	0.11	0.107	0.102	0.098	0.094	0.089	0.088	0.085	0.081	0.078	0.074	0.072	0.067	0.064	0.062	0.059	0.057	0.056	0.054	0.053	0.052	0.051	0.051	0.051	0.051	0.05	0.049	0.049	0.049	0.049	0.048	0.048	0.047	0.046
E12	Blank	DMSO_Blank	NA	DMSO	NA	Standard_Development	Run091	Standard_Measurement	Plate_01	Clariostar_Study	MB	Biofoundry_,_London	Linear_Dilution_Pattern_V2	0.037	0.114	0.11	0.106	0.103	0.098	0.094	0.09	0.088	0.085	0.082	0.078	0.074	0.07	0.066	0.064	0.062	0.059	0.057	0.056	0.054	0.053	0.053	0.051	0.051	0.051	0.051	0.051	0.049	0.049	0.048	0.048	0.048	0.048	0.046	0.045
F01	Sample	Dilution_90%	0.9	DMSO	Lycopene	Standard_Development	Run091	Standard_Measurement	Plate_01	Clariostar_Study	MB	Biofoundry_,_London	Linear_Dilution_Pattern_V2	0.041	0.166	0.163	0.159	0.155	0.151	0.147	0.142	0.141	0.14	0.137	0.134	0.13	0.127	0.122	0.118	0.115	0.111	0.11	0.109	0.108	0.107	0.107	0.107	0.11	0.113	0.116	0.119	0.122	0.125	0.128	0.131	0.133	0.135	0.139	0.143
F02	Sample	Dilution_70%	0.7	DMSO	Lycopene	Standard_Development	Run091	Standard_Measurement	Plate_01	Clariostar_Study	MB	Biofoundry_,_London	Linear_Dilution_Pattern_V2	0.039	0.155	0.152	0.149	0.144	0.14	0.135	0.131	0.13	0.128	0.125	0.121	0.118	0.113	0.108	0.104	0.102	0.099	0.097	0.096	0.094	0.094	0.093	0.093	0.095	0.097	0.1	0.102	0.104	0.106	0.109	0.112	0.113	0.115	0.117	0.12
F03	Sample	Dilution_50%	0.5	DMSO	Lycopene	Standard_Development	Run091	Standard_Measurement	Plate_01	Clariostar_Study	MB	Biofoundry_,_London	Linear_Dilution_Pattern_V2	0.039	0.164	0.16	0.156	0.152	0.148	0.144	0.141	0.139	0.135	0.133	0.129	0.126	0.122	0.118	0.114	0.111	0.107	0.105	0.104	0.103	0.102	0.102	0.101	0.102	0.103	0.104	0.105	0.107	0.108	0.109	0.11	0.11	0.111	0.112	0.114
F04	Sample	Dilution_30%	0.3	DMSO	Lycopene	Standard_Development	Run091	Standard_Measurement	Plate_01	Clariostar_Study	MB	Biofoundry_,_London	Linear_Dilution_Pattern_V2	0.037	0.132	0.129	0.125	0.121	0.116	0.113	0.108	0.106	0.103	0.1	0.096	0.092	0.089	0.085	0.081	0.079	0.075	0.073	0.072	0.071	0.07	0.07	0.069	0.07	0.07	0.072	0.072	0.072	0.074	0.074	0.075	0.075	0.076	0.077	0.078
F05	Sample	Dilution_10%	0.1	DMSO	Lycopene	Standard_Development	Run091	Standard_Measurement	Plate_01	Clariostar_Study	MB	Biofoundry_,_London	Linear_Dilution_Pattern_V2	0.037	0.12	0.117	0.114	0.109	0.105	0.102	0.097	0.094	0.091	0.087	0.083	0.08	0.077	0.073	0.069	0.067	0.064	0.063	0.061	0.06	0.058	0.058	0.057	0.056	0.057	0.058	0.057	0.056	0.056	0.057	0.057	0.057	0.056	0.056	0.056
F06	Sample	Dilution_90%	0.9	DMSO	Lycopene	Standard_Development	Run091	Standard_Measurement	Plate_01	Clariostar_Study	MB	Biofoundry_,_London	Linear_Dilution_Pattern_V2	0.038	0.159	0.157	0.153	0.148	0.144	0.14	0.136	0.135	0.133	0.131	0.129	0.126	0.122	0.117	0.113	0.111	0.107	0.105	0.104	0.103	0.102	0.102	0.102	0.104	0.107	0.111	0.115	0.117	0.12	0.123	0.127	0.128	0.131	0.135	0.139
F07	Sample	Dilution_70%	0.7	DMSO	Lycopene	Standard_Development	Run091	Standard_Measurement	Plate_01	Clariostar_Study	MB	Biofoundry_,_London	Linear_Dilution_Pattern_V2	0.038	0.149	0.146	0.142	0.138	0.134	0.129	0.125	0.123	0.121	0.119	0.116	0.114	0.11	0.105	0.102	0.099	0.095	0.093	0.092	0.09	0.09	0.089	0.09	0.092	0.094	0.097	0.099	0.101	0.103	0.106	0.108	0.109	0.112	0.114	0.117
F08	Sample	Dilution_50%	0.5	DMSO	Lycopene	Standard_Development	Run091	Standard_Measurement	Plate_01	Clariostar_Study	MB	Biofoundry_,_London	Linear_Dilution_Pattern_V2	0.038	0.139	0.136	0.133	0.128	0.123	0.119	0.116	0.114	0.111	0.108	0.105	0.102	0.098	0.095	0.091	0.088	0.085	0.083	0.082	0.081	0.08	0.08	0.079	0.08	0.081	0.084	0.085	0.086	0.087	0.088	0.09	0.091	0.092	0.093	0.095
F09	Sample	Dilution_30%	0.3	DMSO	Lycopene	Standard_Development	Run091	Standard_Measurement	Plate_01	Clariostar_Study	MB	Biofoundry_,_London	Linear_Dilution_Pattern_V2	0.037	0.128	0.125	0.122	0.118	0.113	0.109	0.105	0.103	0.1	0.097	0.093	0.09	0.087	0.082	0.079	0.076	0.073	0.071	0.07	0.069	0.067	0.067	0.066	0.066	0.067	0.069	0.069	0.07	0.07	0.071	0.072	0.072	0.072	0.072	0.073
F10	Sample	Dilution_10%	0.1	DMSO	Lycopene	Standard_Development	Run091	Standard_Measurement	Plate_01	Clariostar_Study	MB	Biofoundry_,_London	Linear_Dilution_Pattern_V2	0.037	0.12	0.116	0.113	0.109	0.104	0.101	0.096	0.094	0.09	0.087	0.084	0.08	0.077	0.073	0.069	0.067	0.064	0.062	0.061	0.059	0.058	0.057	0.057	0.057	0.057	0.058	0.057	0.057	0.057	0.057	0.057	0.057	0.056	0.056	0.056
F11	Blank	DMSO	NA	DMSO	NA	Standard_Development	Run091	Standard_Measurement	Plate_01	Clariostar_Study	MB	Biofoundry_,_London	Linear_Dilution_Pattern_V2	0.036	0.117	0.113	0.109	0.105	0.101	0.097	0.091	0.09	0.087	0.083	0.08	0.076	0.073	0.069	0.065	0.064	0.059	0.058	0.057	0.055	0.054	0.053	0.052	0.051	0.051	0.051	0.051	0.05	0.049	0.049	0.049	0.047	0.047	0.047	0.046
F12	Blank	DMSO	NA	DMSO	NA	Standard_Development	Run091	Standard_Measurement	Plate_01	Clariostar_Study	MB	Biofoundry_,_London	Linear_Dilution_Pattern_V2	0.037	0.118	0.115	0.112	0.108	0.104	0.1	0.095	0.093	0.088	0.084	0.08	0.075	0.072	0.069	0.066	0.063	0.06	0.059	0.057	0.055	0.054	0.054	0.052	0.052	0.052	0.051	0.05	0.05	0.049	0.049	0.049	0.048	0.047	0.047	0.046
G01	Sample	Dilution_85%	0.85	DMSO	Lycopene	Standard_Development	Run091	Standard_Measurement	Plate_01	Clariostar_Study	MB	Biofoundry_,_London	Linear_Dilution_Pattern_V2	0.041	0.162	0.159	0.155	0.151	0.146	0.143	0.139	0.137	0.134	0.133	0.13	0.127	0.122	0.117	0.113	0.111	0.108	0.105	0.105	0.103	0.102	0.103	0.103	0.105	0.108	0.111	0.114	0.116	0.119	0.123	0.125	0.127	0.129	0.132	0.136
G02	Sample	Dilution_65%	0.65	DMSO	Lycopene	Standard_Development	Run091	Standard_Measurement	Plate_01	Clariostar_Study	MB	Biofoundry_,_London	Linear_Dilution_Pattern_V2	0.041	0.159	0.156	0.153	0.149	0.145	0.141	0.137	0.135	0.133	0.13	0.128	0.124	0.121	0.116	0.112	0.11	0.107	0.105	0.104	0.102	0.102	0.101	0.101	0.102	0.104	0.106	0.108	0.11	0.113	0.115	0.116	0.117	0.118	0.12	0.123
G03	Sample	Dilution_45%	0.45	DMSO	Lycopene	Standard_Development	Run091	Standard_Measurement	Plate_01	Clariostar_Study	MB	Biofoundry_,_London	Linear_Dilution_Pattern_V2	0.037	0.138	0.135	0.131	0.127	0.121	0.118	0.113	0.112	0.11	0.107	0.104	0.101	0.097	0.092	0.088	0.086	0.084	0.081	0.08	0.079	0.078	0.077	0.077	0.078	0.08	0.082	0.083	0.083	0.085	0.086	0.088	0.088	0.089	0.091	0.093
G04	Sample	Dilution_25%	0.25	DMSO	Lycopene	Standard_Development	Run091	Standard_Measurement	Plate_01	Clariostar_Study	MB	Biofoundry_,_London	Linear_Dilution_Pattern_V2	0.037	0.127	0.123	0.12	0.116	0.111	0.107	0.103	0.102	0.099	0.096	0.092	0.089	0.086	0.082	0.078	0.075	0.072	0.071	0.069	0.067	0.066	0.065	0.065	0.066	0.067	0.067	0.068	0.068	0.069	0.069	0.07	0.07	0.07	0.071	0.071
G05	Sample	Dilution_05%	0.0499999999999999	DMSO	Lycopene	Standard_Development	Run091	Standard_Measurement	Plate_01	Clariostar_Study	MB	Biofoundry_,_London	Linear_Dilution_Pattern_V2	0.037	0.114	0.111	0.107	0.104	0.099	0.095	0.091	0.089	0.086	0.082	0.079	0.075	0.073	0.068	0.065	0.063	0.061	0.058	0.058	0.056	0.055	0.053	0.053	0.052	0.053	0.053	0.052	0.051	0.051	0.052	0.051	0.051	0.05	0.05	0.05
G06	Sample	Dilution_85%	0.85	DMSO	Lycopene	Standard_Development	Run091	Standard_Measurement	Plate_01	Clariostar_Study	MB	Biofoundry_,_London	Linear_Dilution_Pattern_V2	0.038	0.154	0.15	0.146	0.141	0.137	0.134	0.129	0.129	0.127	0.125	0.123	0.12	0.116	0.111	0.107	0.105	0.102	0.1	0.098	0.097	0.097	0.097	0.097	0.099	0.101	0.105	0.108	0.11	0.114	0.117	0.119	0.121	0.123	0.127	0.13
G07	Sample	Dilution_65%	0.65	DMSO	Lycopene	Standard_Development	Run091	Standard_Measurement	Plate_01	Clariostar_Study	MB	Biofoundry_,_London	Linear_Dilution_Pattern_V2	0.037	0.144	0.142	0.137	0.134	0.129	0.125	0.12	0.119	0.117	0.116	0.113	0.11	0.108	0.102	0.098	0.096	0.092	0.091	0.09	0.088	0.088	0.088	0.088	0.089	0.091	0.094	0.096	0.098	0.1	0.102	0.104	0.106	0.107	0.109	0.112
G08	Sample	Dilution_45%	0.45	DMSO	Lycopene	Standard_Development	Run091	Standard_Measurement	Plate_01	Clariostar_Study	MB	Biofoundry_,_London	Linear_Dilution_Pattern_V2	0.037	0.136	0.133	0.129	0.124	0.12	0.117	0.113	0.112	0.109	0.107	0.104	0.101	0.098	0.094	0.089	0.087	0.084	0.083	0.081	0.08	0.079	0.078	0.078	0.079	0.08	0.082	0.083	0.084	0.086	0.087	0.088	0.089	0.09	0.092	0.093
G09	Sample	Dilution_25%	0.25	DMSO	Lycopene	Standard_Development	Run091	Standard_Measurement	Plate_01	Clariostar_Study	MB	Biofoundry_,_London	Linear_Dilution_Pattern_V2	0.037	0.126	0.122	0.119	0.114	0.11	0.107	0.102	0.1	0.097	0.095	0.091	0.088	0.085	0.081	0.077	0.075	0.072	0.07	0.069	0.067	0.066	0.066	0.064	0.065	0.066	0.067	0.067	0.067	0.068	0.069	0.069	0.069	0.07	0.07	0.07
G10	Sample	Dilution_05%	0.0499999999999999	DMSO	Lycopene	Standard_Development	Run091	Standard_Measurement	Plate_01	Clariostar_Study	MB	Biofoundry_,_London	Linear_Dilution_Pattern_V2	0.037	0.116	0.113	0.109	0.104	0.1	0.096	0.091	0.089	0.087	0.084	0.08	0.077	0.074	0.07	0.066	0.065	0.062	0.06	0.059	0.057	0.056	0.055	0.053	0.054	0.054	0.055	0.054	0.053	0.053	0.053	0.053	0.052	0.052	0.051	0.05
G11	Blank	DMSO_Blank	NA	DMSO	NA	Standard_Development	Run091	Standard_Measurement	Plate_01	Clariostar_Study	MB	Biofoundry_,_London	Linear_Dilution_Pattern_V2	0.037	0.111	0.108	0.105	0.101	0.095	0.091	0.087	0.086	0.083	0.08	0.076	0.072	0.069	0.065	0.062	0.06	0.058	0.056	0.054	0.053	0.052	0.051	0.05	0.05	0.05	0.05	0.05	0.049	0.048	0.047	0.047	0.047	0.046	0.046	0.045
G12	Blank	DMSO_Blank	NA	DMSO	NA	Standard_Development	Run091	Standard_Measurement	Plate_01	Clariostar_Study	MB	Biofoundry_,_London	Linear_Dilution_Pattern_V2	0.037	0.112	0.108	0.105	0.101	0.096	0.093	0.088	0.086	0.083	0.08	0.076	0.073	0.07	0.065	0.062	0.061	0.058	0.056	0.055	0.054	0.052	0.051	0.05	0.05	0.05	0.05	0.05	0.049	0.049	0.048	0.048	0.047	0.047	0.046	0.045
H01	Sample	Dilution_85%	0.85	DMSO	Lycopene	Standard_Development	Run091	Standard_Measurement	Plate_01	Clariostar_Study	MB	Biofoundry_,_London	Linear_Dilution_Pattern_V2	0.04	0.166	0.164	0.16	0.156	0.151	0.147	0.142	0.141	0.139	0.136	0.133	0.129	0.124	0.118	0.114	0.112	0.108	0.107	0.106	0.103	0.103	0.103	0.103	0.105	0.108	0.111	0.113	0.117	0.119	0.122	0.124	0.126	0.129	0.132	0.135
H02	Sample	Dilution_65%	0.65	DMSO	Lycopene	Standard_Development	Run091	Standard_Measurement	Plate_01	Clariostar_Study	MB	Biofoundry_,_London	Linear_Dilution_Pattern_V2	0.038	0.146	0.143	0.139	0.135	0.13	0.126	0.121	0.121	0.119	0.116	0.114	0.11	0.107	0.101	0.098	0.096	0.092	0.091	0.09	0.088	0.088	0.087	0.087	0.089	0.09	0.093	0.095	0.097	0.099	0.101	0.103	0.104	0.106	0.108	0.111
H03	Sample	Dilution_45%	0.45	DMSO	Lycopene	Standard_Development	Run091	Standard_Measurement	Plate_01	Clariostar_Study	MB	Biofoundry_,_London	Linear_Dilution_Pattern_V2	0.037	0.137	0.133	0.129	0.125	0.121	0.117	0.112	0.111	0.108	0.105	0.103	0.099	0.096	0.091	0.088	0.086	0.082	0.08	0.079	0.078	0.076	0.076	0.076	0.076	0.079	0.081	0.081	0.082	0.084	0.085	0.086	0.087	0.088	0.089	0.091
H04	Sample	Dilution_25%	0.25	DMSO	Lycopene	Standard_Development	Run091	Standard_Measurement	Plate_01	Clariostar_Study	MB	Biofoundry_,_London	Linear_Dilution_Pattern_V2	0.037	0.128	0.125	0.121	0.116	0.112	0.109	0.104	0.102	0.1	0.097	0.093	0.089	0.085	0.081	0.077	0.076	0.071	0.07	0.069	0.068	0.066	0.066	0.065	0.066	0.067	0.068	0.068	0.069	0.069	0.069	0.07	0.07	0.071	0.071	0.072
H05	Sample	Dilution_05%	0.0499999999999999	DMSO	Lycopene	Standard_Development	Run091	Standard_Measurement	Plate_01	Clariostar_Study	MB	Biofoundry_,_London	Linear_Dilution_Pattern_V2	0.037	0.118	0.114	0.11	0.106	0.102	0.1	0.094	0.091	0.089	0.086	0.082	0.078	0.075	0.07	0.067	0.065	0.062	0.06	0.059	0.058	0.057	0.056	0.054	0.054	0.055	0.054	0.054	0.053	0.053	0.053	0.053	0.052	0.052	0.052	0.051
H06	Sample	Dilution_85%	0.85	DMSO	Lycopene	Standard_Development	Run091	Standard_Measurement	Plate_01	Clariostar_Study	MB	Biofoundry_,_London	Linear_Dilution_Pattern_V2	0.038	0.154	0.151	0.148	0.144	0.139	0.135	0.131	0.13	0.128	0.127	0.124	0.121	0.117	0.112	0.108	0.106	0.104	0.101	0.1	0.098	0.098	0.099	0.099	0.101	0.104	0.106	0.109	0.112	0.115	0.118	0.12	0.122	0.125	0.128	0.132
H07	Sample	Dilution_65%	0.65	DMSO	Lycopene	Standard_Development	Run091	Standard_Measurement	Plate_01	Clariostar_Study	MB	Biofoundry_,_London	Linear_Dilution_Pattern_V2	0.039	0.143	0.141	0.138	0.134	0.13	0.126	0.121	0.12	0.118	0.115	0.113	0.11	0.107	0.103	0.099	0.096	0.093	0.091	0.09	0.089	0.088	0.088	0.088	0.089	0.091	0.094	0.096	0.098	0.1	0.102	0.104	0.105	0.107	0.109	0.112
H08	Sample	Dilution_45%	0.45	DMSO	Lycopene	Standard_Development	Run091	Standard_Measurement	Plate_01	Clariostar_Study	MB	Biofoundry_,_London	Linear_Dilution_Pattern_V2	0.037	0.136	0.132	0.13	0.126	0.121	0.117	0.113	0.111	0.109	0.105	0.102	0.098	0.095	0.091	0.087	0.085	0.081	0.08	0.079	0.077	0.077	0.076	0.075	0.076	0.079	0.08	0.081	0.082	0.083	0.085	0.086	0.086	0.088	0.089	0.091
H09	Sample	Dilution_25%	0.25	DMSO	Lycopene	Standard_Development	Run091	Standard_Measurement	Plate_01	Clariostar_Study	MB	Biofoundry_,_London	Linear_Dilution_Pattern_V2	0.038	0.125	0.123	0.119	0.115	0.111	0.108	0.102	0.101	0.098	0.094	0.091	0.088	0.084	0.08	0.076	0.074	0.072	0.07	0.068	0.067	0.066	0.065	0.064	0.064	0.065	0.066	0.067	0.067	0.067	0.068	0.068	0.068	0.068	0.069	0.069
H10	Sample	Dilution_05%	0.0499999999999999	DMSO	Lycopene	Standard_Development	Run091	Standard_Measurement	Plate_01	Clariostar_Study	MB	Biofoundry_,_London	Linear_Dilution_Pattern_V2	0.037	0.114	0.111	0.107	0.103	0.1	0.096	0.092	0.09	0.086	0.083	0.079	0.076	0.073	0.07	0.066	0.064	0.061	0.06	0.058	0.056	0.056	0.055	0.054	0.053	0.054	0.054	0.053	0.053	0.052	0.053	0.052	0.051	0.051	0.051	0.051
H11	Blank	DMSO_Blank	NA	DMSO	NA	Standard_Development	Run091	Standard_Measurement	Plate_01	Clariostar_Study	MB	Biofoundry_,_London	Linear_Dilution_Pattern_V2	0.038	0.117	0.114	0.11	0.106	0.102	0.098	0.093	0.092	0.089	0.085	0.081	0.078	0.076	0.071	0.068	0.066	0.063	0.061	0.06	0.058	0.057	0.056	0.054	0.055	0.055	0.055	0.054	0.053	0.053	0.052	0.052	0.051	0.051	0.05	0.049
H12	Blank	DMSO_Blank	NA	DMSO	NA	Standard_Development	Run091	Standard_Measurement	Plate_01	Clariostar_Study	MB	Biofoundry_,_London	Linear_Dilution_Pattern_V2	0.037	0.114	0.111	0.106	0.102	0.098	0.094	0.089	0.088	0.085	0.08	0.076	0.072	0.069	0.066	0.062	0.06	0.058	0.056	0.054	0.052	0.052	0.051	0.049	0.049	0.05	0.05	0.049	0.048	0.048	0.048	0.047	0.046	0.046	0.045	0.044
[truncated: 122 more columns]
