# Supplementary material for: Construction of a Calibration Curve for Lycopene on a Liquid-Handling Platform—Wider Lessons for the Development of Automated Dilution Protocols
Source: ACS Synth Biol. 2024 Aug 3;13(8):2357–75. doi: 10.1021/acssynbio.4c00031 (PMC11334188; doi:10.1021/acssynbio.4c00031)
Supplement: Supplementary file 2 — sb4c00031_si_002.zip [file sb4c00031_si_002.zip › AggregatedData/Run091/Plate_01/Clariostar_Study/Clariostar_B-Measurement_02/001.csv]

Well	Content	Label	Dilution	Solvent	Solute	Project	Run	Step	Container	Study	Author	Institution	Comment	OD350	OD352	OD354	OD356	OD358	OD360	OD362	OD364	OD366	OD368	OD370	OD372	OD374	OD376	OD378	OD380	OD382	OD384	OD386	OD388	OD390	OD392	OD394	OD396	OD398	OD400	OD402	OD404	OD406	OD408	OD410	OD412	OD414	OD416	OD418	OD420
A01	Sample	Dilution_100%	1.0	DMSO	Lycopene	Standard_Development	Run091	Standard_Measurement	Plate_01	Clariostar_Study	MB	Biofoundry_,_London	Linear_Dilution_Pattern_V2	0.151	0.147	0.144	0.14	0.137	0.132	0.131	0.13	0.127	0.124	0.121	0.117	0.111	0.107	0.105	0.102	0.098	0.097	0.096	0.095	0.096	0.097	0.098	0.101	0.104	0.107	0.111	0.115	0.12	0.123	0.126	0.129	0.132	0.137	0.143	0.15
A02	Sample	Dilution_80%	0.8	DMSO	Lycopene	Standard_Development	Run091	Standard_Measurement	Plate_01	Clariostar_Study	MB	Biofoundry_,_London	Linear_Dilution_Pattern_V2	0.151	0.148	0.144	0.14	0.137	0.132	0.13	0.128	0.125	0.122	0.118	0.115	0.109	0.104	0.102	0.099	0.096	0.094	0.092	0.092	0.092	0.093	0.094	0.095	0.099	0.1	0.103	0.107	0.11	0.112	0.115	0.117	0.12	0.124	0.129	0.134
A03	Sample	Dilution_60%	0.6	DMSO	Lycopene	Standard_Development	Run091	Standard_Measurement	Plate_01	Clariostar_Study	MB	Biofoundry_,_London	Linear_Dilution_Pattern_V2	0.132	0.13	0.126	0.121	0.118	0.115	0.112	0.11	0.107	0.104	0.101	0.097	0.092	0.088	0.086	0.083	0.08	0.077	0.077	0.076	0.075	0.076	0.077	0.078	0.08	0.082	0.084	0.086	0.088	0.09	0.091	0.094	0.096	0.098	0.102	0.106
A04	Sample	Dilution_40%	0.4	DMSO	Lycopene	Standard_Development	Run091	Standard_Measurement	Plate_01	Clariostar_Study	MB	Biofoundry_,_London	Linear_Dilution_Pattern_V2	0.122	0.119	0.116	0.112	0.109	0.105	0.102	0.1	0.097	0.094	0.09	0.087	0.082	0.077	0.075	0.072	0.069	0.068	0.066	0.066	0.065	0.066	0.066	0.067	0.068	0.069	0.07	0.071	0.073	0.074	0.075	0.076	0.077	0.079	0.081	0.084
A05	Sample	Dilution_20%	0.2	DMSO	Lycopene	Standard_Development	Run091	Standard_Measurement	Plate_01	Clariostar_Study	MB	Biofoundry_,_London	Linear_Dilution_Pattern_V2	0.113	0.109	0.105	0.101	0.098	0.094	0.091	0.089	0.086	0.082	0.079	0.074	0.07	0.066	0.064	0.061	0.059	0.057	0.056	0.054	0.054	0.054	0.054	0.054	0.055	0.054	0.055	0.055	0.056	0.057	0.057	0.058	0.058	0.059	0.06	0.061
A06	Sample	Dilution_100%	1.0	DMSO	Lycopene	Standard_Development	Run091	Standard_Measurement	Plate_01	Clariostar_Study	MB	Biofoundry_,_London	Linear_Dilution_Pattern_V2	0.153	0.15	0.146	0.142	0.139	0.134	0.132	0.13	0.128	0.127	0.123	0.12	0.115	0.111	0.108	0.105	0.101	0.1	0.099	0.099	0.098	0.099	0.1	0.103	0.107	0.109	0.113	0.117	0.121	0.123	0.128	0.131	0.134	0.138	0.144	0.151
A07	Sample	Dilution_80%	0.8	DMSO	Lycopene	Standard_Development	Run091	Standard_Measurement	Plate_01	Clariostar_Study	MB	Biofoundry_,_London	Linear_Dilution_Pattern_V2	0.142	0.139	0.136	0.132	0.129	0.124	0.121	0.12	0.119	0.116	0.113	0.109	0.106	0.101	0.098	0.096	0.093	0.091	0.09	0.089	0.089	0.089	0.09	0.092	0.095	0.097	0.101	0.104	0.106	0.109	0.111	0.114	0.116	0.12	0.124	0.129
A08	Sample	Dilution_60%	0.6	DMSO	Lycopene	Standard_Development	Run091	Standard_Measurement	Plate_01	Clariostar_Study	MB	Biofoundry_,_London	Linear_Dilution_Pattern_V2	0.134	0.13	0.127	0.123	0.119	0.115	0.112	0.111	0.108	0.105	0.102	0.099	0.094	0.09	0.087	0.085	0.082	0.08	0.079	0.077	0.077	0.077	0.079	0.08	0.082	0.083	0.085	0.088	0.09	0.091	0.092	0.095	0.097	0.099	0.103	0.107
A09	Sample	Dilution_40%	0.4	DMSO	Lycopene	Standard_Development	Run091	Standard_Measurement	Plate_01	Clariostar_Study	MB	Biofoundry_,_London	Linear_Dilution_Pattern_V2	0.123	0.119	0.117	0.113	0.109	0.105	0.102	0.1	0.097	0.094	0.09	0.087	0.082	0.079	0.076	0.074	0.071	0.069	0.068	0.067	0.066	0.067	0.067	0.068	0.069	0.069	0.071	0.073	0.074	0.075	0.076	0.077	0.078	0.08	0.082	0.085
A10	Sample	Dilution_20%	0.2	DMSO	Lycopene	Standard_Development	Run091	Standard_Measurement	Plate_01	Clariostar_Study	MB	Biofoundry_,_London	Linear_Dilution_Pattern_V2	0.112	0.108	0.104	0.101	0.098	0.094	0.09	0.089	0.086	0.082	0.079	0.075	0.071	0.067	0.065	0.063	0.06	0.059	0.057	0.057	0.056	0.056	0.056	0.056	0.057	0.056	0.057	0.057	0.058	0.059	0.059	0.059	0.06	0.061	0.062	0.063
A11	Blank	DMSO_Blank	NA	DMSO	NA	Standard_Development	Run091	Standard_Measurement	Plate_01	Clariostar_Study	MB	Biofoundry_,_London	Linear_Dilution_Pattern_V2	0.102	0.098	0.095	0.092	0.09	0.086	0.083	0.081	0.077	0.074	0.07	0.066	0.063	0.059	0.058	0.055	0.053	0.051	0.05	0.05	0.049	0.049	0.048	0.048	0.048	0.046	0.046	0.046	0.045	0.045	0.045	0.044	0.044	0.044	0.044	0.044
A12	Blank	DMSO_Blank	NA	DMSO	NA	Standard_Development	Run091	Standard_Measurement	Plate_01	Clariostar_Study	MB	Biofoundry_,_London	Linear_Dilution_Pattern_V2	0.102	0.099	0.095	0.091	0.088	0.085	0.082	0.079	0.075	0.071	0.067	0.064	0.06	0.057	0.055	0.052	0.051	0.049	0.048	0.046	0.046	0.046	0.045	0.045	0.045	0.044	0.044	0.044	0.044	0.043	0.043	0.043	0.042	0.043	0.043	0.042
B01	Sample	Dilution_100%	1.0	DMSO	Lycopene	Standard_Development	Run091	Standard_Measurement	Plate_01	Clariostar_Study	MB	Biofoundry_,_London	Linear_Dilution_Pattern_V2	0.153	0.15	0.146	0.142	0.139	0.135	0.132	0.131	0.129	0.127	0.123	0.12	0.114	0.11	0.107	0.104	0.101	0.1	0.099	0.098	0.098	0.099	0.101	0.103	0.106	0.109	0.114	0.117	0.121	0.125	0.128	0.132	0.135	0.139	0.145	0.152
B02	Sample	Dilution_80%	0.8	DMSO	Lycopene	Standard_Development	Run091	Standard_Measurement	Plate_01	Clariostar_Study	MB	Biofoundry_,_London	Linear_Dilution_Pattern_V2	0.144	0.14	0.138	0.133	0.129	0.125	0.123	0.122	0.119	0.117	0.114	0.111	0.105	0.101	0.098	0.096	0.093	0.091	0.09	0.089	0.089	0.09	0.091	0.093	0.095	0.098	0.101	0.104	0.107	0.11	0.112	0.114	0.117	0.12	0.125	0.13
B03	Sample	Dilution_60%	0.6	DMSO	Lycopene	Standard_Development	Run091	Standard_Measurement	Plate_01	Clariostar_Study	MB	Biofoundry_,_London	Linear_Dilution_Pattern_V2	0.138	0.135	0.131	0.127	0.123	0.119	0.116	0.115	0.112	0.11	0.106	0.102	0.098	0.093	0.09	0.087	0.084	0.082	0.081	0.081	0.08	0.081	0.082	0.083	0.085	0.086	0.088	0.09	0.093	0.095	0.096	0.098	0.1	0.103	0.106	0.109
B04	Sample	Dilution_40%	0.4	DMSO	Lycopene	Standard_Development	Run091	Standard_Measurement	Plate_01	Clariostar_Study	MB	Biofoundry_,_London	Linear_Dilution_Pattern_V2	0.126	0.123	0.12	0.116	0.113	0.109	0.105	0.103	0.101	0.097	0.094	0.09	0.086	0.081	0.079	0.075	0.073	0.071	0.07	0.069	0.069	0.069	0.069	0.07	0.071	0.071	0.073	0.074	0.075	0.077	0.077	0.079	0.079	0.081	0.083	0.086
B05	Sample	Dilution_20%	0.2	DMSO	Lycopene	Standard_Development	Run091	Standard_Measurement	Plate_01	Clariostar_Study	MB	Biofoundry_,_London	Linear_Dilution_Pattern_V2	0.116	0.113	0.109	0.103	0.1	0.097	0.094	0.093	0.09	0.085	0.081	0.078	0.074	0.07	0.068	0.066	0.063	0.061	0.06	0.058	0.058	0.058	0.058	0.058	0.059	0.058	0.059	0.059	0.059	0.06	0.06	0.061	0.061	0.062	0.063	0.063
B06	Sample	Dilution_100%	1.0	DMSO	Lycopene	Standard_Development	Run091	Standard_Measurement	Plate_01	Clariostar_Study	MB	Biofoundry_,_London	Linear_Dilution_Pattern_V2	0.156	0.152	0.149	0.144	0.141	0.137	0.134	0.133	0.132	0.13	0.128	0.124	0.121	0.116	0.112	0.109	0.106	0.104	0.103	0.103	0.103	0.103	0.105	0.107	0.11	0.113	0.117	0.121	0.125	0.127	0.13	0.134	0.138	0.142	0.148	0.155
B07	Sample	Dilution_80%	0.8	DMSO	Lycopene	Standard_Development	Run091	Standard_Measurement	Plate_01	Clariostar_Study	MB	Biofoundry_,_London	Linear_Dilution_Pattern_V2	0.147	0.143	0.14	0.135	0.132	0.128	0.125	0.124	0.123	0.12	0.117	0.114	0.11	0.104	0.102	0.1	0.096	0.095	0.094	0.092	0.091	0.092	0.094	0.096	0.098	0.1	0.103	0.106	0.109	0.112	0.114	0.117	0.119	0.122	0.127	0.131
B08	Sample	Dilution_60%	0.6	DMSO	Lycopene	Standard_Development	Run091	Standard_Measurement	Plate_01	Clariostar_Study	MB	Biofoundry_,_London	Linear_Dilution_Pattern_V2	0.133	0.129	0.126	0.122	0.118	0.114	0.111	0.11	0.107	0.105	0.102	0.099	0.094	0.09	0.086	0.084	0.081	0.08	0.079	0.078	0.078	0.078	0.079	0.081	0.082	0.084	0.086	0.088	0.091	0.092	0.093	0.095	0.098	0.1	0.104	0.108
B09	Sample	Dilution_40%	0.4	DMSO	Lycopene	Standard_Development	Run091	Standard_Measurement	Plate_01	Clariostar_Study	MB	Biofoundry_,_London	Linear_Dilution_Pattern_V2	0.129	0.126	0.122	0.117	0.114	0.111	0.107	0.105	0.102	0.099	0.096	0.093	0.089	0.084	0.082	0.079	0.076	0.074	0.073	0.072	0.071	0.071	0.071	0.072	0.074	0.074	0.076	0.077	0.078	0.08	0.08	0.081	0.082	0.085	0.087	0.089
B10	Sample	Dilution_20%	0.2	DMSO	Lycopene	Standard_Development	Run091	Standard_Measurement	Plate_01	Clariostar_Study	MB	Biofoundry_,_London	Linear_Dilution_Pattern_V2	0.114	0.111	0.108	0.104	0.1	0.096	0.094	0.092	0.088	0.086	0.082	0.079	0.074	0.07	0.068	0.065	0.063	0.061	0.06	0.059	0.059	0.058	0.058	0.059	0.059	0.059	0.059	0.06	0.06	0.061	0.061	0.061	0.062	0.063	0.064	0.064
B11	Blank	DMSO_Blank	NA	DMSO	NA	Standard_Development	Run091	Standard_Measurement	Plate_01	Clariostar_Study	MB	Biofoundry_,_London	Linear_Dilution_Pattern_V2	0.106	0.102	0.098	0.094	0.092	0.088	0.085	0.083	0.08	0.074	0.071	0.068	0.064	0.06	0.058	0.056	0.053	0.052	0.051	0.05	0.049	0.048	0.048	0.047	0.047	0.047	0.046	0.046	0.046	0.046	0.045	0.045	0.045	0.044	0.044	0.043
B12	Blank	DMSO_Blank	NA	DMSO	NA	Standard_Development	Run091	Standard_Measurement	Plate_01	Clariostar_Study	MB	Biofoundry_,_London	Linear_Dilution_Pattern_V2	0.103	0.099	0.096	0.092	0.089	0.085	0.082	0.08	0.077	0.072	0.069	0.065	0.061	0.058	0.056	0.054	0.052	0.05	0.048	0.048	0.047	0.047	0.046	0.046	0.046	0.045	0.045	0.045	0.044	0.044	0.044	0.044	0.043	0.043	0.042	0.042
C01	Sample	Dilution_95%	0.95	DMSO	Lycopene	Standard_Development	Run091	Standard_Measurement	Plate_01	Clariostar_Study	MB	Biofoundry_,_London	Linear_Dilution_Pattern_V2	0.152	0.148	0.145	0.14	0.137	0.133	0.13	0.129	0.127	0.125	0.121	0.118	0.113	0.109	0.106	0.103	0.101	0.099	0.098	0.097	0.097	0.098	0.099	0.102	0.105	0.108	0.112	0.115	0.118	0.122	0.124	0.127	0.13	0.135	0.14	0.146
C02	Sample	Dilution_75%	0.75	DMSO	Lycopene	Standard_Development	Run091	Standard_Measurement	Plate_01	Clariostar_Study	MB	Biofoundry_,_London	Linear_Dilution_Pattern_V2	0.145	0.141	0.139	0.134	0.131	0.127	0.124	0.123	0.12	0.116	0.113	0.109	0.103	0.099	0.097	0.094	0.09	0.088	0.087	0.087	0.087	0.088	0.089	0.09	0.092	0.095	0.097	0.1	0.102	0.105	0.107	0.11	0.112	0.115	0.119	0.124
C03	Sample	Dilution_55%	0.55	DMSO	Lycopene	Standard_Development	Run091	Standard_Measurement	Plate_01	Clariostar_Study	MB	Biofoundry_,_London	Linear_Dilution_Pattern_V2	0.135	0.132	0.128	0.124	0.121	0.116	0.114	0.112	0.11	0.106	0.102	0.098	0.095	0.09	0.087	0.084	0.081	0.079	0.078	0.077	0.076	0.077	0.077	0.079	0.08	0.081	0.084	0.085	0.088	0.089	0.089	0.091	0.094	0.095	0.099	0.102
C04	Sample	Dilution_35%	0.35	DMSO	Lycopene	Standard_Development	Run091	Standard_Measurement	Plate_01	Clariostar_Study	MB	Biofoundry_,_London	Linear_Dilution_Pattern_V2	0.125	0.121	0.117	0.113	0.11	0.105	0.102	0.101	0.098	0.094	0.091	0.086	0.082	0.078	0.076	0.073	0.07	0.068	0.067	0.067	0.065	0.066	0.066	0.066	0.067	0.067	0.069	0.07	0.071	0.072	0.072	0.074	0.075	0.076	0.078	0.08
C05	Sample	Dilution_15%	0.15	DMSO	Lycopene	Standard_Development	Run091	Standard_Measurement	Plate_01	Clariostar_Study	MB	Biofoundry_,_London	Linear_Dilution_Pattern_V2	0.114	0.11	0.107	0.103	0.1	0.095	0.092	0.09	0.086	0.083	0.079	0.076	0.072	0.067	0.066	0.064	0.06	0.059	0.058	0.056	0.056	0.056	0.055	0.055	0.055	0.055	0.056	0.056	0.057	0.056	0.056	0.057	0.057	0.058	0.059	0.059
C06	Sample	Dilution_95%	0.95	DMSO	Lycopene	Standard_Development	Run091	Standard_Measurement	Plate_01	Clariostar_Study	MB	Biofoundry_,_London	Linear_Dilution_Pattern_V2	0.152	0.149	0.145	0.141	0.137	0.133	0.13	0.129	0.128	0.125	0.123	0.119	0.115	0.11	0.107	0.104	0.101	0.099	0.099	0.098	0.097	0.098	0.1	0.102	0.105	0.108	0.112	0.115	0.118	0.122	0.124	0.128	0.131	0.135	0.14	0.147
C07	Sample	Dilution_75%	0.75	DMSO	Lycopene	Standard_Development	Run091	Standard_Measurement	Plate_01	Clariostar_Study	MB	Biofoundry_,_London	Linear_Dilution_Pattern_V2	0.162	0.158	0.154	0.15	0.146	0.142	0.139	0.138	0.135	0.132	0.129	0.127	0.122	0.117	0.114	0.111	0.108	0.106	0.105	0.105	0.104	0.104	0.104	0.106	0.109	0.11	0.113	0.115	0.118	0.12	0.122	0.124	0.126	0.129	0.133	0.138
C08	Sample	Dilution_55%	0.55	DMSO	Lycopene	Standard_Development	Run091	Standard_Measurement	Plate_01	Clariostar_Study	MB	Biofoundry_,_London	Linear_Dilution_Pattern_V2	0.136	0.132	0.129	0.124	0.121	0.117	0.112	0.112	0.109	0.107	0.104	0.099	0.095	0.09	0.088	0.085	0.082	0.08	0.079	0.078	0.077	0.078	0.079	0.08	0.082	0.083	0.084	0.086	0.088	0.09	0.091	0.093	0.094	0.097	0.099	0.102
C09	Sample	Dilution_35%	0.35	DMSO	Lycopene	Standard_Development	Run091	Standard_Measurement	Plate_01	Clariostar_Study	MB	Biofoundry_,_London	Linear_Dilution_Pattern_V2	0.129	0.126	0.123	0.118	0.114	0.11	0.107	0.105	0.102	0.098	0.095	0.091	0.087	0.082	0.079	0.076	0.074	0.072	0.07	0.069	0.069	0.069	0.069	0.07	0.071	0.072	0.072	0.073	0.075	0.075	0.076	0.077	0.078	0.08	0.082	0.083
C10	Sample	Dilution_15%	0.15	DMSO	Lycopene	Standard_Development	Run091	Standard_Measurement	Plate_01	Clariostar_Study	MB	Biofoundry_,_London	Linear_Dilution_Pattern_V2	0.117	0.113	0.11	0.106	0.102	0.098	0.094	0.092	0.088	0.084	0.081	0.076	0.073	0.069	0.067	0.064	0.061	0.059	0.058	0.057	0.057	0.056	0.056	0.056	0.057	0.057	0.057	0.057	0.057	0.057	0.057	0.058	0.058	0.059	0.06	0.059
C11	Blank	DMSO_Blank	NA	DMSO	NA	Standard_Development	Run091	Standard_Measurement	Plate_01	Clariostar_Study	MB	Biofoundry_,_London	Linear_Dilution_Pattern_V2	0.106	0.102	0.099	0.095	0.092	0.088	0.085	0.083	0.079	0.074	0.07	0.066	0.061	0.058	0.056	0.054	0.051	0.05	0.049	0.047	0.046	0.046	0.046	0.046	0.045	0.044	0.044	0.044	0.044	0.043	0.043	0.043	0.042	0.043	0.043	0.042
C12	Blank	DMSO_Blank	NA	DMSO	NA	Standard_Development	Run091	Standard_Measurement	Plate_01	Clariostar_Study	MB	Biofoundry_,_London	Linear_Dilution_Pattern_V2	0.102	0.098	0.095	0.091	0.088	0.084	0.08	0.079	0.076	0.071	0.068	0.063	0.06	0.056	0.054	0.052	0.049	0.047	0.047	0.046	0.045	0.044	0.044	0.044	0.044	0.043	0.043	0.043	0.043	0.043	0.042	0.042	0.041	0.042	0.041	0.041
D01	Sample	Dilution_95%	0.95	DMSO	Lycopene	Standard_Development	Run091	Standard_Measurement	Plate_01	Clariostar_Study	MB	Biofoundry_,_London	Linear_Dilution_Pattern_V2	0.157	0.154	0.15	0.147	0.143	0.139	0.136	0.136	0.133	0.131	0.128	0.124	0.12	0.114	0.112	0.108	0.106	0.104	0.103	0.103	0.102	0.103	0.105	0.106	0.11	0.112	0.116	0.12	0.123	0.127	0.129	0.132	0.136	0.14	0.145	0.152
D02	Sample	Dilution_75%	0.75	DMSO	Lycopene	Standard_Development	Run091	Standard_Measurement	Plate_01	Clariostar_Study	MB	Biofoundry_,_London	Linear_Dilution_Pattern_V2	0.147	0.143	0.14	0.135	0.132	0.128	0.124	0.123	0.122	0.119	0.115	0.111	0.107	0.102	0.098	0.095	0.092	0.091	0.09	0.089	0.089	0.089	0.09	0.092	0.095	0.097	0.099	0.101	0.104	0.107	0.108	0.111	0.113	0.116	0.12	0.125
D03	Sample	Dilution_55%	0.55	DMSO	Lycopene	Standard_Development	Run091	Standard_Measurement	Plate_01	Clariostar_Study	MB	Biofoundry_,_London	Linear_Dilution_Pattern_V2	0.169	0.166	0.163	0.159	0.156	0.151	0.149	0.148	0.145	0.142	0.139	0.135	0.13	0.126	0.123	0.12	0.117	0.115	0.113	0.113	0.112	0.112	0.112	0.113	0.115	0.115	0.117	0.118	0.119	0.121	0.121	0.122	0.123	0.125	0.128	0.13
D04	Sample	Dilution_35%	0.35	DMSO	Lycopene	Standard_Development	Run091	Standard_Measurement	Plate_01	Clariostar_Study	MB	Biofoundry_,_London	Linear_Dilution_Pattern_V2	0.125	0.122	0.119	0.114	0.111	0.107	0.104	0.102	0.1	0.096	0.094	0.09	0.084	0.08	0.077	0.075	0.071	0.069	0.069	0.067	0.067	0.067	0.067	0.068	0.068	0.069	0.07	0.071	0.072	0.073	0.074	0.075	0.076	0.078	0.079	0.081
D05	Sample	Dilution_15%	0.15	DMSO	Lycopene	Standard_Development	Run091	Standard_Measurement	Plate_01	Clariostar_Study	MB	Biofoundry_,_London	Linear_Dilution_Pattern_V2	0.114	0.11	0.107	0.103	0.099	0.095	0.092	0.09	0.087	0.084	0.08	0.076	0.072	0.068	0.066	0.064	0.06	0.058	0.057	0.056	0.055	0.055	0.054	0.055	0.056	0.055	0.055	0.056	0.056	0.056	0.056	0.057	0.057	0.058	0.058	0.058
D06	Sample	Dilution_95%	0.95	DMSO	Lycopene	Standard_Development	Run091	Standard_Measurement	Plate_01	Clariostar_Study	MB	Biofoundry_,_London	Linear_Dilution_Pattern_V2	0.153	0.149	0.145	0.142	0.139	0.135	0.131	0.13	0.128	0.127	0.124	0.121	0.117	0.112	0.109	0.106	0.103	0.101	0.1	0.099	0.099	0.1	0.101	0.103	0.107	0.109	0.114	0.118	0.121	0.124	0.127	0.13	0.133	0.137	0.143	0.15
D07	Sample	Dilution_75%	0.75	DMSO	Lycopene	Standard_Development	Run091	Standard_Measurement	Plate_01	Clariostar_Study	MB	Biofoundry_,_London	Linear_Dilution_Pattern_V2	0.144	0.141	0.138	0.134	0.13	0.126	0.123	0.122	0.12	0.117	0.114	0.111	0.107	0.102	0.099	0.096	0.093	0.091	0.09	0.088	0.089	0.09	0.09	0.092	0.094	0.097	0.099	0.102	0.105	0.107	0.109	0.112	0.115	0.117	0.122	0.127
D08	Sample	Dilution_55%	0.55	DMSO	Lycopene	Standard_Development	Run091	Standard_Measurement	Plate_01	Clariostar_Study	MB	Biofoundry_,_London	Linear_Dilution_Pattern_V2	0.142	0.137	0.134	0.13	0.127	0.123	0.12	0.118	0.116	0.113	0.11	0.107	0.102	0.097	0.095	0.092	0.089	0.087	0.087	0.085	0.084	0.085	0.085	0.086	0.088	0.089	0.091	0.093	0.096	0.097	0.098	0.1	0.102	0.103	0.107	0.11
D09	Sample	Dilution_35%	0.35	DMSO	Lycopene	Standard_Development	Run091	Standard_Measurement	Plate_01	Clariostar_Study	MB	Biofoundry_,_London	Linear_Dilution_Pattern_V2	0.128	0.124	0.122	0.117	0.114	0.109	0.106	0.105	0.102	0.099	0.095	0.091	0.087	0.083	0.081	0.078	0.075	0.073	0.071	0.071	0.07	0.07	0.07	0.071	0.071	0.072	0.073	0.074	0.075	0.076	0.077	0.078	0.079	0.081	0.083	0.084
D10	Sample	Dilution_15%	0.15	DMSO	Lycopene	Standard_Development	Run091	Standard_Measurement	Plate_01	Clariostar_Study	MB	Biofoundry_,_London	Linear_Dilution_Pattern_V2	0.113	0.109	0.105	0.101	0.099	0.094	0.091	0.089	0.085	0.083	0.079	0.075	0.071	0.067	0.065	0.063	0.06	0.058	0.057	0.056	0.055	0.056	0.055	0.056	0.056	0.055	0.055	0.056	0.056	0.057	0.056	0.057	0.057	0.058	0.057	0.058
D11	Blank	DMSO_Blank	NA	DMSO	NA	Standard_Development	Run091	Standard_Measurement	Plate_01	Clariostar_Study	MB	Biofoundry_,_London	Linear_Dilution_Pattern_V2	0.105	0.101	0.098	0.094	0.091	0.086	0.083	0.082	0.079	0.074	0.07	0.066	0.063	0.059	0.058	0.055	0.053	0.051	0.05	0.049	0.048	0.047	0.047	0.047	0.047	0.046	0.046	0.045	0.045	0.045	0.044	0.044	0.043	0.044	0.043	0.042
D12	Blank	DMSO_Blank	NA	DMSO	NA	Standard_Development	Run091	Standard_Measurement	Plate_01	Clariostar_Study	MB	Biofoundry_,_London	Linear_Dilution_Pattern_V2	0.101	0.097	0.093	0.089	0.085	0.081	0.078	0.076	0.074	0.069	0.066	0.061	0.058	0.054	0.052	0.051	0.048	0.046	0.044	0.044	0.042	0.042	0.042	0.042	0.042	0.041	0.042	0.041	0.042	0.041	0.041	0.041	0.041	0.041	0.04	0.039
E01	Sample	Dilution_90%	0.9	DMSO	Lycopene	Standard_Development	Run091	Standard_Measurement	Plate_01	Clariostar_Study	MB	Biofoundry_,_London	Linear_Dilution_Pattern_V2	0.155	0.151	0.148	0.143	0.141	0.136	0.133	0.132	0.13	0.128	0.125	0.121	0.116	0.111	0.107	0.105	0.102	0.101	0.1	0.099	0.098	0.099	0.101	0.103	0.107	0.109	0.113	0.116	0.12	0.123	0.125	0.128	0.131	0.135	0.14	0.146
E02	Sample	Dilution_70%	0.7	DMSO	Lycopene	Standard_Development	Run091	Standard_Measurement	Plate_01	Clariostar_Study	MB	Biofoundry_,_London	Linear_Dilution_Pattern_V2	0.146	0.141	0.138	0.134	0.131	0.126	0.123	0.122	0.12	0.117	0.113	0.11	0.105	0.1	0.097	0.095	0.092	0.09	0.089	0.088	0.088	0.088	0.089	0.091	0.093	0.095	0.098	0.1	0.102	0.105	0.106	0.109	0.111	0.114	0.118	0.122
E03	Sample	Dilution_50%	0.5	DMSO	Lycopene	Standard_Development	Run091	Standard_Measurement	Plate_01	Clariostar_Study	MB	Biofoundry_,_London	Linear_Dilution_Pattern_V2	0.142	0.138	0.135	0.131	0.127	0.122	0.12	0.118	0.115	0.113	0.109	0.105	0.1	0.096	0.093	0.091	0.088	0.086	0.085	0.084	0.083	0.084	0.084	0.085	0.086	0.087	0.089	0.09	0.092	0.093	0.095	0.096	0.097	0.099	0.101	0.104
E04	Sample	Dilution_30%	0.3	DMSO	Lycopene	Standard_Development	Run091	Standard_Measurement	Plate_01	Clariostar_Study	MB	Biofoundry_,_London	Linear_Dilution_Pattern_V2	0.122	0.118	0.115	0.11	0.107	0.104	0.1	0.099	0.096	0.092	0.089	0.085	0.081	0.077	0.075	0.071	0.069	0.067	0.066	0.065	0.065	0.065	0.065	0.065	0.066	0.066	0.067	0.067	0.068	0.07	0.07	0.07	0.071	0.073	0.074	0.076
E05	Sample	Dilution_10%	0.1	DMSO	Lycopene	Standard_Development	Run091	Standard_Measurement	Plate_01	Clariostar_Study	MB	Biofoundry_,_London	Linear_Dilution_Pattern_V2	0.11	0.106	0.103	0.099	0.096	0.091	0.088	0.086	0.083	0.079	0.076	0.072	0.068	0.064	0.062	0.06	0.057	0.056	0.054	0.053	0.052	0.052	0.052	0.052	0.052	0.051	0.051	0.052	0.052	0.052	0.051	0.052	0.052	0.053	0.053	0.053
E06	Sample	Dilution_90%	0.9	DMSO	Lycopene	Standard_Development	Run091	Standard_Measurement	Plate_01	Clariostar_Study	MB	Biofoundry_,_London	Linear_Dilution_Pattern_V2	0.153	0.149	0.146	0.141	0.137	0.134	0.131	0.13	0.128	0.126	0.123	0.12	0.115	0.111	0.108	0.104	0.102	0.1	0.099	0.098	0.098	0.098	0.099	0.102	0.105	0.107	0.111	0.115	0.117	0.12	0.123	0.126	0.129	0.132	0.138	0.144
E07	Sample	Dilution_70%	0.7	DMSO	Lycopene	Standard_Development	Run091	Standard_Measurement	Plate_01	Clariostar_Study	MB	Biofoundry_,_London	Linear_Dilution_Pattern_V2	0.141	0.138	0.134	0.129	0.126	0.122	0.119	0.119	0.116	0.114	0.111	0.108	0.103	0.099	0.096	0.093	0.09	0.088	0.087	0.086	0.085	0.086	0.087	0.089	0.091	0.093	0.096	0.098	0.101	0.103	0.104	0.107	0.109	0.112	0.115	0.119
E08	Sample	Dilution_50%	0.5	DMSO	Lycopene	Standard_Development	Run091	Standard_Measurement	Plate_01	Clariostar_Study	MB	Biofoundry_,_London	Linear_Dilution_Pattern_V2	0.131	0.127	0.123	0.119	0.116	0.112	0.109	0.107	0.104	0.102	0.099	0.095	0.091	0.087	0.084	0.082	0.078	0.076	0.076	0.075	0.074	0.074	0.074	0.076	0.078	0.079	0.081	0.082	0.084	0.086	0.086	0.088	0.09	0.092	0.095	0.098
E09	Sample	Dilution_30%	0.3	DMSO	Lycopene	Standard_Development	Run091	Standard_Measurement	Plate_01	Clariostar_Study	MB	Biofoundry_,_London	Linear_Dilution_Pattern_V2	0.123	0.119	0.115	0.111	0.107	0.102	0.1	0.098	0.096	0.092	0.089	0.085	0.081	0.077	0.074	0.072	0.07	0.068	0.066	0.066	0.065	0.066	0.065	0.066	0.067	0.067	0.068	0.069	0.07	0.071	0.071	0.073	0.073	0.074	0.076	0.077
E10	Sample	Dilution_10%	0.1	DMSO	Lycopene	Standard_Development	Run091	Standard_Measurement	Plate_01	Clariostar_Study	MB	Biofoundry_,_London	Linear_Dilution_Pattern_V2	0.111	0.106	0.103	0.098	0.095	0.09	0.088	0.086	0.083	0.079	0.075	0.071	0.067	0.063	0.062	0.059	0.057	0.054	0.053	0.053	0.051	0.051	0.051	0.051	0.051	0.051	0.051	0.051	0.052	0.052	0.052	0.052	0.052	0.052	0.052	0.052
E11	Blank	DMSO_Blank	NA	DMSO	NA	Standard_Development	Run091	Standard_Measurement	Plate_01	Clariostar_Study	MB	Biofoundry_,_London	Linear_Dilution_Pattern_V2	0.1	0.096	0.092	0.089	0.085	0.08	0.078	0.076	0.073	0.07	0.065	0.061	0.057	0.054	0.052	0.051	0.048	0.046	0.045	0.044	0.043	0.043	0.043	0.043	0.042	0.042	0.042	0.042	0.042	0.042	0.041	0.042	0.041	0.041	0.041	0.04
E12	Blank	DMSO_Blank	NA	DMSO	NA	Standard_Development	Run091	Standard_Measurement	Plate_01	Clariostar_Study	MB	Biofoundry_,_London	Linear_Dilution_Pattern_V2	0.101	0.098	0.095	0.089	0.086	0.082	0.079	0.077	0.073	0.07	0.066	0.061	0.058	0.054	0.053	0.051	0.048	0.046	0.045	0.044	0.044	0.044	0.043	0.044	0.043	0.042	0.042	0.042	0.042	0.042	0.042	0.042	0.041	0.041	0.04	0.04
F01	Sample	Dilution_90%	0.9	DMSO	Lycopene	Standard_Development	Run091	Standard_Measurement	Plate_01	Clariostar_Study	MB	Biofoundry_,_London	Linear_Dilution_Pattern_V2	0.158	0.155	0.152	0.147	0.144	0.14	0.137	0.137	0.135	0.132	0.13	0.126	0.122	0.117	0.113	0.11	0.107	0.106	0.104	0.104	0.104	0.104	0.105	0.107	0.111	0.113	0.116	0.12	0.123	0.126	0.129	0.132	0.135	0.138	0.144	0.15
F02	Sample	Dilution_70%	0.7	DMSO	Lycopene	Standard_Development	Run091	Standard_Measurement	Plate_01	Clariostar_Study	MB	Biofoundry_,_London	Linear_Dilution_Pattern_V2	0.187	0.183	0.18	0.176	0.173	0.168	0.164	0.164	0.162	0.158	0.155	0.151	0.148	0.142	0.139	0.136	0.133	0.131	0.13	0.129	0.129	0.129	0.129	0.13	0.132	0.134	0.135	0.138	0.14	0.141	0.143	0.144	0.145	0.147	0.151	0.154
F03	Sample	Dilution_50%	0.5	DMSO	Lycopene	Standard_Development	Run091	Standard_Measurement	Plate_01	Clariostar_Study	MB	Biofoundry_,_London	Linear_Dilution_Pattern_V2	0.143	0.14	0.138	0.134	0.13	0.126	0.122	0.121	0.118	0.115	0.112	0.108	0.104	0.099	0.096	0.093	0.09	0.088	0.087	0.086	0.085	0.086	0.085	0.086	0.087	0.088	0.09	0.092	0.093	0.095	0.095	0.096	0.098	0.099	0.102	0.105
F04	Sample	Dilution_30%	0.3	DMSO	Lycopene	Standard_Development	Run091	Standard_Measurement	Plate_01	Clariostar_Study	MB	Biofoundry_,_London	Linear_Dilution_Pattern_V2	0.127	0.124	0.121	0.117	0.113	0.109	0.105	0.104	0.101	0.097	0.094	0.09	0.086	0.082	0.079	0.077	0.074	0.071	0.07	0.069	0.069	0.069	0.069	0.069	0.07	0.069	0.071	0.071	0.072	0.073	0.073	0.073	0.074	0.076	0.077	0.078
F05	Sample	Dilution_10%	0.1	DMSO	Lycopene	Standard_Development	Run091	Standard_Measurement	Plate_01	Clariostar_Study	MB	Biofoundry_,_London	Linear_Dilution_Pattern_V2	0.115	0.111	0.108	0.104	0.1	0.096	0.092	0.091	0.088	0.084	0.08	0.077	0.073	0.069	0.067	0.064	0.062	0.06	0.058	0.057	0.057	0.057	0.056	0.056	0.055	0.055	0.055	0.056	0.055	0.055	0.055	0.055	0.055	0.056	0.056	0.055
F06	Sample	Dilution_90%	0.9	DMSO	Lycopene	Standard_Development	Run091	Standard_Measurement	Plate_01	Clariostar_Study	MB	Biofoundry_,_London	Linear_Dilution_Pattern_V2	0.154	0.151	0.147	0.143	0.14	0.135	0.132	0.132	0.129	0.127	0.124	0.122	0.117	0.113	0.109	0.106	0.104	0.102	0.1	0.1	0.099	0.1	0.101	0.103	0.106	0.109	0.112	0.115	0.118	0.122	0.124	0.127	0.13	0.134	0.139	0.145
F07	Sample	Dilution_70%	0.7	DMSO	Lycopene	Standard_Development	Run091	Standard_Measurement	Plate_01	Clariostar_Study	MB	Biofoundry_,_London	Linear_Dilution_Pattern_V2	0.143	0.139	0.136	0.132	0.128	0.124	0.121	0.12	0.117	0.115	0.112	0.109	0.104	0.1	0.097	0.094	0.09	0.089	0.088	0.087	0.086	0.087	0.088	0.09	0.092	0.093	0.096	0.099	0.102	0.104	0.106	0.108	0.109	0.113	0.117	0.121
F08	Sample	Dilution_50%	0.5	DMSO	Lycopene	Standard_Development	Run091	Standard_Measurement	Plate_01	Clariostar_Study	MB	Biofoundry_,_London	Linear_Dilution_Pattern_V2	0.134	0.13	0.127	0.122	0.118	0.114	0.111	0.11	0.108	0.105	0.102	0.099	0.095	0.09	0.087	0.085	0.082	0.08	0.079	0.078	0.077	0.077	0.078	0.08	0.081	0.081	0.083	0.085	0.086	0.088	0.089	0.091	0.092	0.094	0.097	0.1
F09	Sample	Dilution_30%	0.3	DMSO	Lycopene	Standard_Development	Run091	Standard_Measurement	Plate_01	Clariostar_Study	MB	Biofoundry_,_London	Linear_Dilution_Pattern_V2	0.124	0.12	0.116	0.112	0.109	0.104	0.101	0.1	0.097	0.093	0.09	0.086	0.083	0.078	0.075	0.072	0.07	0.068	0.066	0.066	0.064	0.064	0.065	0.066	0.067	0.067	0.068	0.069	0.07	0.07	0.071	0.072	0.072	0.073	0.074	0.076
F10	Sample	Dilution_10%	0.1	DMSO	Lycopene	Standard_Development	Run091	Standard_Measurement	Plate_01	Clariostar_Study	MB	Biofoundry_,_London	Linear_Dilution_Pattern_V2	0.109	0.105	0.103	0.098	0.095	0.091	0.087	0.086	0.082	0.077	0.074	0.07	0.066	0.063	0.06	0.058	0.055	0.053	0.052	0.051	0.051	0.05	0.05	0.05	0.05	0.05	0.051	0.051	0.051	0.051	0.05	0.051	0.051	0.052	0.052	0.052
F11	Blank	DMSO	NA	DMSO	NA	Standard_Development	Run091	Standard_Measurement	Plate_01	Clariostar_Study	MB	Biofoundry_,_London	Linear_Dilution_Pattern_V2	0.108	0.104	0.1	0.096	0.093	0.088	0.085	0.083	0.081	0.076	0.072	0.068	0.064	0.06	0.058	0.056	0.053	0.052	0.05	0.049	0.048	0.047	0.047	0.047	0.047	0.046	0.045	0.045	0.045	0.045	0.044	0.044	0.044	0.043	0.043	0.042
F12	Blank	DMSO	NA	DMSO	NA	Standard_Development	Run091	Standard_Measurement	Plate_01	Clariostar_Study	MB	Biofoundry_,_London	Linear_Dilution_Pattern_V2	0.106	0.102	0.098	0.094	0.09	0.086	0.082	0.08	0.076	0.072	0.068	0.064	0.06	0.056	0.054	0.052	0.05	0.048	0.046	0.045	0.044	0.044	0.044	0.043	0.044	0.043	0.042	0.042	0.042	0.042	0.041	0.042	0.042	0.042	0.041	0.04
G01	Sample	Dilution_85%	0.85	DMSO	Lycopene	Standard_Development	Run091	Standard_Measurement	Plate_01	Clariostar_Study	MB	Biofoundry_,_London	Linear_Dilution_Pattern_V2	0.158	0.155	0.152	0.147	0.144	0.14	0.137	0.136	0.133	0.132	0.129	0.124	0.119	0.115	0.111	0.109	0.105	0.104	0.102	0.102	0.102	0.102	0.103	0.105	0.107	0.11	0.113	0.116	0.119	0.123	0.124	0.127	0.129	0.133	0.137	0.143
G02	Sample	Dilution_65%	0.65	DMSO	Lycopene	Standard_Development	Run091	Standard_Measurement	Plate_01	Clariostar_Study	MB	Biofoundry_,_London	Linear_Dilution_Pattern_V2	0.147	0.144	0.14	0.135	0.132	0.129	0.126	0.125	0.122	0.119	0.117	0.113	0.108	0.104	0.1	0.098	0.096	0.094	0.093	0.092	0.091	0.091	0.092	0.093	0.095	0.096	0.099	0.101	0.104	0.106	0.107	0.109	0.111	0.113	0.116	0.12
G03	Sample	Dilution_45%	0.45	DMSO	Lycopene	Standard_Development	Run091	Standard_Measurement	Plate_01	Clariostar_Study	MB	Biofoundry_,_London	Linear_Dilution_Pattern_V2	0.132	0.129	0.126	0.122	0.118	0.114	0.111	0.11	0.107	0.105	0.101	0.097	0.094	0.089	0.086	0.084	0.08	0.078	0.077	0.077	0.076	0.076	0.076	0.077	0.079	0.08	0.081	0.082	0.084	0.085	0.086	0.088	0.088	0.09	0.092	0.095
G04	Sample	Dilution_25%	0.25	DMSO	Lycopene	Standard_Development	Run091	Standard_Measurement	Plate_01	Clariostar_Study	MB	Biofoundry_,_London	Linear_Dilution_Pattern_V2	0.117	0.114	0.11	0.107	0.103	0.099	0.097	0.095	0.091	0.088	0.084	0.081	0.077	0.073	0.071	0.069	0.066	0.063	0.062	0.062	0.061	0.061	0.061	0.062	0.062	0.062	0.062	0.063	0.064	0.064	0.065	0.066	0.066	0.067	0.068	0.07
G05	Sample	Dilution_05%	0.0499999999999999	DMSO	Lycopene	Standard_Development	Run091	Standard_Measurement	Plate_01	Clariostar_Study	MB	Biofoundry_,_London	Linear_Dilution_Pattern_V2	0.108	0.104	0.101	0.096	0.092	0.089	0.085	0.084	0.081	0.077	0.073	0.07	0.066	0.062	0.06	0.057	0.056	0.053	0.052	0.051	0.05	0.05	0.049	0.05	0.05	0.049	0.049	0.049	0.049	0.049	0.048	0.048	0.048	0.048	0.048	0.047
G06	Sample	Dilution_85%	0.85	DMSO	Lycopene	Standard_Development	Run091	Standard_Measurement	Plate_01	Clariostar_Study	MB	Biofoundry_,_London	Linear_Dilution_Pattern_V2	0.15	0.147	0.143	0.138	0.135	0.13	0.127	0.127	0.126	0.124	0.121	0.117	0.113	0.108	0.105	0.102	0.1	0.098	0.096	0.096	0.095	0.096	0.097	0.099	0.102	0.104	0.107	0.11	0.113	0.116	0.118	0.12	0.123	0.127	0.131	0.136
G07	Sample	Dilution_65%	0.65	DMSO	Lycopene	Standard_Development	Run091	Standard_Measurement	Plate_01	Clariostar_Study	MB	Biofoundry_,_London	Linear_Dilution_Pattern_V2	0.137	0.133	0.13	0.126	0.122	0.118	0.116	0.115	0.113	0.111	0.108	0.104	0.1	0.096	0.093	0.09	0.087	0.085	0.085	0.084	0.084	0.084	0.084	0.086	0.088	0.089	0.092	0.095	0.097	0.099	0.1	0.102	0.104	0.107	0.111	0.115
G08	Sample	Dilution_45%	0.45	DMSO	Lycopene	Standard_Development	Run091	Standard_Measurement	Plate_01	Clariostar_Study	MB	Biofoundry_,_London	Linear_Dilution_Pattern_V2	0.166	0.162	0.16	0.155	0.151	0.147	0.145	0.144	0.141	0.138	0.135	0.132	0.129	0.124	0.122	0.119	0.115	0.114	0.113	0.112	0.111	0.11	0.11	0.112	0.112	0.112	0.113	0.114	0.115	0.116	0.116	0.117	0.117	0.118	0.12	0.122
G09	Sample	Dilution_25%	0.25	DMSO	Lycopene	Standard_Development	Run091	Standard_Measurement	Plate_01	Clariostar_Study	MB	Biofoundry_,_London	Linear_Dilution_Pattern_V2	0.117	0.113	0.109	0.105	0.102	0.098	0.095	0.094	0.09	0.087	0.084	0.08	0.077	0.072	0.07	0.067	0.065	0.063	0.062	0.061	0.061	0.06	0.06	0.061	0.061	0.062	0.062	0.063	0.063	0.064	0.065	0.066	0.066	0.067	0.068	0.069
G10	Sample	Dilution_05%	0.0499999999999999	DMSO	Lycopene	Standard_Development	Run091	Standard_Measurement	Plate_01	Clariostar_Study	MB	Biofoundry_,_London	Linear_Dilution_Pattern_V2	0.106	0.103	0.099	0.093	0.09	0.086	0.083	0.082	0.079	0.075	0.071	0.067	0.064	0.059	0.058	0.056	0.053	0.051	0.05	0.05	0.049	0.049	0.048	0.048	0.048	0.048	0.047	0.048	0.048	0.047	0.047	0.048	0.047	0.047	0.047	0.047
G11	Blank	DMSO_Blank	NA	DMSO	NA	Standard_Development	Run091	Standard_Measurement	Plate_01	Clariostar_Study	MB	Biofoundry_,_London	Linear_Dilution_Pattern_V2	0.099	0.095	0.091	0.087	0.085	0.08	0.077	0.076	0.072	0.069	0.065	0.061	0.057	0.054	0.053	0.051	0.048	0.046	0.045	0.044	0.043	0.044	0.043	0.043	0.043	0.043	0.042	0.042	0.042	0.042	0.041	0.041	0.041	0.041	0.041	0.04
G12	Blank	DMSO_Blank	NA	DMSO	NA	Standard_Development	Run091	Standard_Measurement	Plate_01	Clariostar_Study	MB	Biofoundry_,_London	Linear_Dilution_Pattern_V2	0.098	0.093	0.089	0.085	0.082	0.077	0.075	0.074	0.07	0.066	0.062	0.058	0.054	0.051	0.049	0.048	0.045	0.044	0.043	0.042	0.041	0.041	0.041	0.041	0.041	0.04	0.04	0.04	0.04	0.04	0.04	0.04	0.039	0.039	0.039	0.039
H01	Sample	Dilution_85%	0.85	DMSO	Lycopene	Standard_Development	Run091	Standard_Measurement	Plate_01	Clariostar_Study	MB	Biofoundry_,_London	Linear_Dilution_Pattern_V2	0.166	0.163	0.159	0.155	0.151	0.147	0.143	0.143	0.141	0.137	0.133	0.129	0.124	0.118	0.115	0.112	0.109	0.107	0.107	0.106	0.105	0.105	0.106	0.108	0.11	0.112	0.116	0.118	0.121	0.124	0.126	0.129	0.131	0.134	0.138	0.143
H02	Sample	Dilution_65%	0.65	DMSO	Lycopene	Standard_Development	Run091	Standard_Measurement	Plate_01	Clariostar_Study	MB	Biofoundry_,_London	Linear_Dilution_Pattern_V2	0.184	0.18	0.176	0.173	0.17	0.165	0.163	0.162	0.16	0.157	0.153	0.15	0.146	0.141	0.139	0.136	0.133	0.131	0.13	0.129	0.128	0.128	0.129	0.13	0.131	0.132	0.134	0.136	0.137	0.138	0.139	0.141	0.142	0.144	0.146	0.149
H03	Sample	Dilution_45%	0.45	DMSO	Lycopene	Standard_Development	Run091	Standard_Measurement	Plate_01	Clariostar_Study	MB	Biofoundry_,_London	Linear_Dilution_Pattern_V2	0.134	0.131	0.128	0.124	0.12	0.117	0.113	0.112	0.11	0.106	0.103	0.099	0.095	0.091	0.088	0.085	0.083	0.081	0.08	0.079	0.078	0.078	0.078	0.079	0.08	0.082	0.082	0.084	0.085	0.086	0.087	0.088	0.09	0.091	0.094	0.096
H04	Sample	Dilution_25%	0.25	DMSO	Lycopene	Standard_Development	Run091	Standard_Measurement	Plate_01	Clariostar_Study	MB	Biofoundry_,_London	Linear_Dilution_Pattern_V2	0.12	0.117	0.114	0.11	0.107	0.102	0.099	0.097	0.094	0.091	0.086	0.083	0.079	0.074	0.071	0.069	0.066	0.065	0.063	0.063	0.062	0.062	0.061	0.062	0.063	0.063	0.064	0.064	0.065	0.065	0.066	0.067	0.067	0.068	0.069	0.07
H05	Sample	Dilution_05%	0.0499999999999999	DMSO	Lycopene	Standard_Development	Run091	Standard_Measurement	Plate_01	Clariostar_Study	MB	Biofoundry_,_London	Linear_Dilution_Pattern_V2	0.114	0.11	0.107	0.103	0.1	0.096	0.092	0.09	0.087	0.083	0.079	0.074	0.07	0.067	0.065	0.062	0.06	0.059	0.058	0.056	0.055	0.054	0.054	0.054	0.054	0.053	0.053	0.053	0.052	0.052	0.052	0.052	0.051	0.052	0.051	0.05
H06	Sample	Dilution_85%	0.85	DMSO	Lycopene	Standard_Development	Run091	Standard_Measurement	Plate_01	Clariostar_Study	MB	Biofoundry_,_London	Linear_Dilution_Pattern_V2	0.147	0.144	0.141	0.137	0.133	0.129	0.126	0.125	0.124	0.122	0.119	0.115	0.112	0.106	0.104	0.102	0.098	0.097	0.096	0.096	0.095	0.096	0.097	0.098	0.101	0.104	0.107	0.11	0.113	0.116	0.118	0.12	0.123	0.127	0.132	0.137
H07	Sample	Dilution_65%	0.65	DMSO	Lycopene	Standard_Development	Run091	Standard_Measurement	Plate_01	Clariostar_Study	MB	Biofoundry_,_London	Linear_Dilution_Pattern_V2	0.136	0.134	0.13	0.126	0.122	0.118	0.115	0.114	0.112	0.11	0.106	0.104	0.1	0.096	0.093	0.09	0.088	0.086	0.085	0.084	0.083	0.084	0.084	0.086	0.088	0.089	0.092	0.094	0.096	0.099	0.1	0.102	0.104	0.106	0.11	0.114
H08	Sample	Dilution_45%	0.45	DMSO	Lycopene	Standard_Development	Run091	Standard_Measurement	Plate_01	Clariostar_Study	MB	Biofoundry_,_London	Linear_Dilution_Pattern_V2	0.127	0.123	0.119	0.116	0.112	0.108	0.105	0.104	0.101	0.098	0.094	0.09	0.086	0.082	0.08	0.077	0.074	0.072	0.071	0.071	0.07	0.07	0.07	0.072	0.073	0.073	0.076	0.077	0.078	0.08	0.081	0.082	0.084	0.085	0.088	0.09
H09	Sample	Dilution_25%	0.25	DMSO	Lycopene	Standard_Development	Run091	Standard_Measurement	Plate_01	Clariostar_Study	MB	Biofoundry_,_London	Linear_Dilution_Pattern_V2	0.123	0.119	0.117	0.113	0.109	0.106	0.102	0.101	0.098	0.094	0.091	0.086	0.082	0.079	0.076	0.073	0.071	0.069	0.068	0.067	0.066	0.066	0.066	0.066	0.066	0.066	0.067	0.068	0.068	0.068	0.069	0.069	0.07	0.07	0.072	0.072
H10	Sample	Dilution_05%	0.0499999999999999	DMSO	Lycopene	Standard_Development	Run091	Standard_Measurement	Plate_01	Clariostar_Study	MB	Biofoundry_,_London	Linear_Dilution_Pattern_V2	0.104	0.1	0.097	0.092	0.089	0.085	0.082	0.081	0.077	0.073	0.069	0.066	0.062	0.058	0.057	0.055	0.052	0.05	0.049	0.048	0.047	0.047	0.047	0.047	0.047	0.047	0.046	0.046	0.047	0.047	0.046	0.047	0.047	0.047	0.047	0.046
H11	Blank	DMSO_Blank	NA	DMSO	NA	Standard_Development	Run091	Standard_Measurement	Plate_01	Clariostar_Study	MB	Biofoundry_,_London	Linear_Dilution_Pattern_V2	0.107	0.104	0.101	0.096	0.093	0.089	0.086	0.084	0.081	0.077	0.074	0.07	0.067	0.063	0.06	0.059	0.056	0.054	0.053	0.052	0.051	0.05	0.05	0.05	0.05	0.049	0.049	0.048	0.048	0.047	0.047	0.047	0.046	0.046	0.045	0.045
H12	Blank	DMSO_Blank	NA	DMSO	NA	Standard_Development	Run091	Standard_Measurement	Plate_01	Clariostar_Study	MB	Biofoundry_,_London	Linear_Dilution_Pattern_V2	0.1	0.096	0.093	0.089	0.086	0.082	0.078	0.077	0.074	0.069	0.064	0.061	0.057	0.053	0.051	0.049	0.047	0.044	0.044	0.043	0.042	0.042	0.042	0.042	0.042	0.041	0.041	0.04	0.041	0.041	0.04	0.04	0.04	0.04	0.04	0.039
[truncated: 122 more columns]
