# Supplementary material for: Construction of a Calibration Curve for Lycopene on a Liquid-Handling Platform—Wider Lessons for the Development of Automated Dilution Protocols
Source: ACS Synth Biol. 2024 Aug 3;13(8):2357–75. doi: 10.1021/acssynbio.4c00031 (PMC11334188; doi:10.1021/acssynbio.4c00031)
Supplement: Supplementary file 2 — sb4c00031_si_002.zip [file sb4c00031_si_002.zip › AggregatedData/Run091/Plate_01/Clariostar_Study/Clariostar_B-Measurement_01/001.csv]

Well	Content	Label	Dilution	Solvent	Solute	Project	Run	Step	Container	Study	Author	Institution	Comment	OD350	OD352	OD354	OD356	OD358	OD360	OD362	OD364	OD366	OD368	OD370	OD372	OD374	OD376	OD378	OD380	OD382	OD384	OD386	OD388	OD390	OD392	OD394	OD396	OD398	OD400	OD402	OD404	OD406	OD408	OD410	OD412	OD414	OD416	OD418	OD420
A01	Sample	Dilution_100%	1.0	DMSO	Lycopene	Standard_Development	Run091	Standard_Measurement	Plate_01	Clariostar_Study	MB	Biofoundry_,_London	Linear_Dilution_Pattern_V2	0.152	0.15	0.145	0.143	0.139	0.136	0.134	0.132	0.13	0.126	0.123	0.12	0.115	0.11	0.107	0.104	0.102	0.099	0.099	0.098	0.098	0.099	0.101	0.103	0.106	0.109	0.113	0.118	0.121	0.124	0.127	0.13	0.134	0.138	0.145	0.152
A02	Sample	Dilution_80%	0.8	DMSO	Lycopene	Standard_Development	Run091	Standard_Measurement	Plate_01	Clariostar_Study	MB	Biofoundry_,_London	Linear_Dilution_Pattern_V2	0.153	0.15	0.147	0.144	0.14	0.136	0.134	0.132	0.129	0.126	0.122	0.118	0.112	0.107	0.105	0.102	0.099	0.097	0.097	0.096	0.095	0.095	0.096	0.098	0.101	0.104	0.106	0.109	0.111	0.114	0.116	0.119	0.121	0.124	0.13	0.135
A03	Sample	Dilution_60%	0.6	DMSO	Lycopene	Standard_Development	Run091	Standard_Measurement	Plate_01	Clariostar_Study	MB	Biofoundry_,_London	Linear_Dilution_Pattern_V2	0.134	0.131	0.127	0.124	0.121	0.117	0.115	0.114	0.111	0.107	0.104	0.1	0.095	0.091	0.089	0.086	0.083	0.08	0.079	0.079	0.079	0.079	0.079	0.081	0.083	0.085	0.087	0.089	0.091	0.093	0.094	0.095	0.098	0.101	0.104	0.108
A04	Sample	Dilution_40%	0.4	DMSO	Lycopene	Standard_Development	Run091	Standard_Measurement	Plate_01	Clariostar_Study	MB	Biofoundry_,_London	Linear_Dilution_Pattern_V2	0.125	0.122	0.118	0.115	0.111	0.108	0.106	0.104	0.1	0.096	0.093	0.089	0.085	0.081	0.079	0.076	0.073	0.07	0.069	0.069	0.069	0.068	0.069	0.069	0.07	0.071	0.072	0.074	0.075	0.076	0.076	0.078	0.08	0.081	0.083	0.086
A05	Sample	Dilution_20%	0.2	DMSO	Lycopene	Standard_Development	Run091	Standard_Measurement	Plate_01	Clariostar_Study	MB	Biofoundry_,_London	Linear_Dilution_Pattern_V2	0.114	0.112	0.108	0.105	0.101	0.097	0.094	0.092	0.088	0.085	0.082	0.078	0.074	0.07	0.067	0.065	0.062	0.06	0.058	0.058	0.057	0.057	0.057	0.057	0.057	0.057	0.057	0.058	0.059	0.059	0.059	0.06	0.061	0.061	0.062	0.063
A06	Sample	Dilution_100%	1.0	DMSO	Lycopene	Standard_Development	Run091	Standard_Measurement	Plate_01	Clariostar_Study	MB	Biofoundry_,_London	Linear_Dilution_Pattern_V2	0.155	0.152	0.149	0.146	0.142	0.139	0.136	0.135	0.132	0.13	0.127	0.124	0.12	0.114	0.111	0.108	0.105	0.103	0.102	0.102	0.102	0.102	0.104	0.106	0.109	0.112	0.115	0.12	0.124	0.127	0.129	0.132	0.136	0.14	0.146	0.153
A07	Sample	Dilution_80%	0.8	DMSO	Lycopene	Standard_Development	Run091	Standard_Measurement	Plate_01	Clariostar_Study	MB	Biofoundry_,_London	Linear_Dilution_Pattern_V2	0.145	0.142	0.139	0.136	0.131	0.127	0.126	0.124	0.122	0.119	0.117	0.114	0.109	0.105	0.102	0.1	0.096	0.094	0.093	0.092	0.092	0.092	0.093	0.095	0.098	0.101	0.103	0.106	0.108	0.11	0.113	0.115	0.118	0.121	0.126	0.131
A08	Sample	Dilution_60%	0.6	DMSO	Lycopene	Standard_Development	Run091	Standard_Measurement	Plate_01	Clariostar_Study	MB	Biofoundry_,_London	Linear_Dilution_Pattern_V2	0.136	0.133	0.129	0.127	0.123	0.119	0.117	0.115	0.112	0.109	0.105	0.102	0.098	0.093	0.091	0.089	0.086	0.083	0.082	0.081	0.081	0.081	0.082	0.083	0.085	0.086	0.088	0.091	0.093	0.094	0.095	0.096	0.099	0.102	0.105	0.109
A09	Sample	Dilution_40%	0.4	DMSO	Lycopene	Standard_Development	Run091	Standard_Measurement	Plate_01	Clariostar_Study	MB	Biofoundry_,_London	Linear_Dilution_Pattern_V2	0.127	0.123	0.12	0.118	0.114	0.111	0.108	0.106	0.103	0.1	0.097	0.092	0.088	0.084	0.081	0.079	0.076	0.074	0.072	0.071	0.071	0.071	0.071	0.072	0.073	0.075	0.075	0.076	0.078	0.079	0.079	0.081	0.082	0.084	0.085	0.088
A10	Sample	Dilution_20%	0.2	DMSO	Lycopene	Standard_Development	Run091	Standard_Measurement	Plate_01	Clariostar_Study	MB	Biofoundry_,_London	Linear_Dilution_Pattern_V2	0.116	0.114	0.109	0.107	0.103	0.099	0.097	0.096	0.092	0.088	0.084	0.081	0.077	0.073	0.07	0.068	0.066	0.064	0.062	0.061	0.061	0.06	0.061	0.061	0.061	0.062	0.062	0.062	0.062	0.062	0.063	0.063	0.064	0.065	0.066	0.066
A11	Blank	DMSO_Blank	NA	DMSO	NA	Standard_Development	Run091	Standard_Measurement	Plate_01	Clariostar_Study	MB	Biofoundry_,_London	Linear_Dilution_Pattern_V2	0.107	0.105	0.101	0.098	0.095	0.092	0.089	0.087	0.083	0.079	0.075	0.071	0.068	0.065	0.063	0.06	0.058	0.056	0.055	0.054	0.053	0.052	0.051	0.051	0.051	0.051	0.05	0.051	0.05	0.049	0.049	0.048	0.048	0.047	0.046	0.046
A12	Blank	DMSO_Blank	NA	DMSO	NA	Standard_Development	Run091	Standard_Measurement	Plate_01	Clariostar_Study	MB	Biofoundry_,_London	Linear_Dilution_Pattern_V2	0.108	0.104	0.101	0.099	0.095	0.092	0.088	0.087	0.083	0.079	0.075	0.071	0.067	0.064	0.062	0.06	0.057	0.056	0.054	0.053	0.052	0.051	0.051	0.051	0.05	0.05	0.049	0.049	0.049	0.048	0.048	0.047	0.047	0.046	0.045	0.045
B01	Sample	Dilution_100%	1.0	DMSO	Lycopene	Standard_Development	Run091	Standard_Measurement	Plate_01	Clariostar_Study	MB	Biofoundry_,_London	Linear_Dilution_Pattern_V2	0.157	0.154	0.15	0.147	0.143	0.139	0.137	0.136	0.134	0.132	0.129	0.125	0.121	0.115	0.112	0.11	0.107	0.104	0.103	0.103	0.103	0.103	0.105	0.108	0.111	0.115	0.118	0.122	0.126	0.129	0.132	0.135	0.139	0.143	0.148	0.156
B02	Sample	Dilution_80%	0.8	DMSO	Lycopene	Standard_Development	Run091	Standard_Measurement	Plate_01	Clariostar_Study	MB	Biofoundry_,_London	Linear_Dilution_Pattern_V2	0.148	0.145	0.141	0.139	0.134	0.13	0.128	0.127	0.125	0.122	0.119	0.115	0.111	0.106	0.102	0.101	0.098	0.096	0.094	0.094	0.094	0.093	0.095	0.097	0.1	0.102	0.105	0.108	0.111	0.113	0.115	0.118	0.12	0.123	0.127	0.133
B03	Sample	Dilution_60%	0.6	DMSO	Lycopene	Standard_Development	Run091	Standard_Measurement	Plate_01	Clariostar_Study	MB	Biofoundry_,_London	Linear_Dilution_Pattern_V2	0.142	0.139	0.135	0.132	0.129	0.124	0.122	0.12	0.117	0.115	0.111	0.107	0.102	0.098	0.094	0.092	0.089	0.087	0.086	0.085	0.084	0.084	0.085	0.086	0.088	0.09	0.092	0.094	0.096	0.098	0.099	0.101	0.103	0.105	0.108	0.111
B04	Sample	Dilution_40%	0.4	DMSO	Lycopene	Standard_Development	Run091	Standard_Measurement	Plate_01	Clariostar_Study	MB	Biofoundry_,_London	Linear_Dilution_Pattern_V2	0.13	0.128	0.123	0.121	0.116	0.112	0.11	0.108	0.106	0.102	0.098	0.095	0.09	0.085	0.082	0.08	0.077	0.075	0.073	0.073	0.072	0.072	0.072	0.073	0.074	0.075	0.076	0.077	0.078	0.079	0.08	0.081	0.083	0.084	0.086	0.088
B05	Sample	Dilution_20%	0.2	DMSO	Lycopene	Standard_Development	Run091	Standard_Measurement	Plate_01	Clariostar_Study	MB	Biofoundry_,_London	Linear_Dilution_Pattern_V2	0.118	0.115	0.111	0.108	0.104	0.1	0.097	0.096	0.093	0.089	0.086	0.081	0.078	0.074	0.071	0.069	0.066	0.064	0.063	0.061	0.061	0.06	0.06	0.06	0.061	0.062	0.061	0.062	0.062	0.063	0.062	0.063	0.064	0.064	0.065	0.066
B06	Sample	Dilution_100%	1.0	DMSO	Lycopene	Standard_Development	Run091	Standard_Measurement	Plate_01	Clariostar_Study	MB	Biofoundry_,_London	Linear_Dilution_Pattern_V2	0.157	0.155	0.151	0.148	0.144	0.141	0.138	0.137	0.135	0.133	0.13	0.127	0.123	0.119	0.115	0.112	0.11	0.107	0.107	0.106	0.106	0.106	0.107	0.11	0.113	0.116	0.12	0.124	0.127	0.131	0.133	0.136	0.14	0.144	0.15	0.157
B07	Sample	Dilution_80%	0.8	DMSO	Lycopene	Standard_Development	Run091	Standard_Measurement	Plate_01	Clariostar_Study	MB	Biofoundry_,_London	Linear_Dilution_Pattern_V2	0.15	0.147	0.143	0.141	0.136	0.132	0.131	0.13	0.127	0.124	0.122	0.118	0.114	0.11	0.106	0.103	0.101	0.098	0.098	0.097	0.097	0.096	0.097	0.099	0.101	0.104	0.107	0.11	0.113	0.115	0.117	0.119	0.122	0.125	0.129	0.134
B08	Sample	Dilution_60%	0.6	DMSO	Lycopene	Standard_Development	Run091	Standard_Measurement	Plate_01	Clariostar_Study	MB	Biofoundry_,_London	Linear_Dilution_Pattern_V2	0.136	0.133	0.129	0.126	0.122	0.119	0.116	0.114	0.111	0.109	0.106	0.102	0.098	0.094	0.091	0.088	0.086	0.084	0.083	0.082	0.082	0.081	0.082	0.084	0.086	0.087	0.089	0.091	0.093	0.095	0.097	0.098	0.1	0.102	0.106	0.11
B09	Sample	Dilution_40%	0.4	DMSO	Lycopene	Standard_Development	Run091	Standard_Measurement	Plate_01	Clariostar_Study	MB	Biofoundry_,_London	Linear_Dilution_Pattern_V2	0.13	0.127	0.124	0.121	0.118	0.114	0.112	0.11	0.106	0.103	0.1	0.096	0.093	0.088	0.085	0.083	0.08	0.078	0.077	0.076	0.075	0.075	0.075	0.076	0.077	0.078	0.079	0.081	0.082	0.083	0.083	0.084	0.086	0.087	0.089	0.092
B10	Sample	Dilution_20%	0.2	DMSO	Lycopene	Standard_Development	Run091	Standard_Measurement	Plate_01	Clariostar_Study	MB	Biofoundry_,_London	Linear_Dilution_Pattern_V2	0.119	0.116	0.112	0.11	0.106	0.102	0.099	0.098	0.094	0.09	0.087	0.082	0.078	0.075	0.073	0.071	0.068	0.065	0.064	0.064	0.063	0.062	0.062	0.063	0.063	0.063	0.063	0.064	0.064	0.064	0.064	0.065	0.065	0.066	0.067	0.068
B11	Blank	DMSO_Blank	NA	DMSO	NA	Standard_Development	Run091	Standard_Measurement	Plate_01	Clariostar_Study	MB	Biofoundry_,_London	Linear_Dilution_Pattern_V2	0.109	0.108	0.103	0.101	0.096	0.093	0.09	0.088	0.084	0.08	0.076	0.072	0.069	0.065	0.062	0.06	0.058	0.057	0.055	0.054	0.054	0.053	0.052	0.052	0.051	0.051	0.05	0.05	0.05	0.05	0.049	0.048	0.048	0.048	0.047	0.047
B12	Blank	DMSO_Blank	NA	DMSO	NA	Standard_Development	Run091	Standard_Measurement	Plate_01	Clariostar_Study	MB	Biofoundry_,_London	Linear_Dilution_Pattern_V2	0.105	0.103	0.1	0.097	0.093	0.09	0.087	0.085	0.081	0.077	0.073	0.069	0.065	0.062	0.06	0.058	0.056	0.054	0.052	0.052	0.051	0.05	0.05	0.049	0.049	0.049	0.048	0.049	0.048	0.047	0.046	0.045	0.046	0.045	0.045	0.045
C01	Sample	Dilution_95%	0.95	DMSO	Lycopene	Standard_Development	Run091	Standard_Measurement	Plate_01	Clariostar_Study	MB	Biofoundry_,_London	Linear_Dilution_Pattern_V2	0.154	0.151	0.148	0.146	0.142	0.138	0.136	0.135	0.132	0.13	0.127	0.123	0.119	0.113	0.111	0.108	0.105	0.103	0.102	0.102	0.102	0.102	0.103	0.106	0.109	0.111	0.114	0.118	0.122	0.125	0.128	0.131	0.133	0.137	0.142	0.149
C02	Sample	Dilution_75%	0.75	DMSO	Lycopene	Standard_Development	Run091	Standard_Measurement	Plate_01	Clariostar_Study	MB	Biofoundry_,_London	Linear_Dilution_Pattern_V2	0.148	0.145	0.141	0.138	0.134	0.129	0.128	0.126	0.123	0.12	0.116	0.112	0.107	0.103	0.1	0.097	0.095	0.092	0.091	0.09	0.09	0.09	0.091	0.093	0.095	0.097	0.099	0.103	0.105	0.108	0.109	0.111	0.114	0.117	0.121	0.126
C03	Sample	Dilution_55%	0.55	DMSO	Lycopene	Standard_Development	Run091	Standard_Measurement	Plate_01	Clariostar_Study	MB	Biofoundry_,_London	Linear_Dilution_Pattern_V2	0.138	0.135	0.131	0.128	0.124	0.119	0.117	0.116	0.113	0.11	0.107	0.103	0.099	0.093	0.09	0.088	0.085	0.083	0.082	0.081	0.08	0.08	0.081	0.082	0.084	0.085	0.087	0.089	0.09	0.092	0.093	0.095	0.096	0.098	0.101	0.105
C04	Sample	Dilution_35%	0.35	DMSO	Lycopene	Standard_Development	Run091	Standard_Measurement	Plate_01	Clariostar_Study	MB	Biofoundry_,_London	Linear_Dilution_Pattern_V2	0.128	0.125	0.121	0.118	0.114	0.11	0.107	0.106	0.103	0.098	0.095	0.091	0.087	0.082	0.079	0.077	0.075	0.071	0.07	0.07	0.07	0.069	0.069	0.07	0.071	0.071	0.072	0.073	0.074	0.075	0.076	0.076	0.078	0.079	0.08	0.083
C05	Sample	Dilution_15%	0.15	DMSO	Lycopene	Standard_Development	Run091	Standard_Measurement	Plate_01	Clariostar_Study	MB	Biofoundry_,_London	Linear_Dilution_Pattern_V2	0.117	0.115	0.111	0.108	0.104	0.1	0.097	0.096	0.091	0.088	0.084	0.081	0.077	0.073	0.07	0.068	0.065	0.063	0.062	0.061	0.06	0.059	0.059	0.059	0.06	0.06	0.059	0.06	0.06	0.06	0.059	0.06	0.061	0.061	0.061	0.061
C06	Sample	Dilution_95%	0.95	DMSO	Lycopene	Standard_Development	Run091	Standard_Measurement	Plate_01	Clariostar_Study	MB	Biofoundry_,_London	Linear_Dilution_Pattern_V2	0.157	0.155	0.15	0.148	0.143	0.139	0.136	0.135	0.133	0.131	0.128	0.124	0.121	0.116	0.112	0.11	0.107	0.105	0.103	0.103	0.103	0.102	0.104	0.107	0.109	0.113	0.115	0.12	0.122	0.125	0.128	0.131	0.135	0.138	0.142	0.149
C07	Sample	Dilution_75%	0.75	DMSO	Lycopene	Standard_Development	Run091	Standard_Measurement	Plate_01	Clariostar_Study	MB	Biofoundry_,_London	Linear_Dilution_Pattern_V2	0.184	0.181	0.176	0.173	0.169	0.165	0.163	0.163	0.159	0.157	0.154	0.149	0.145	0.141	0.138	0.135	0.131	0.129	0.128	0.127	0.127	0.126	0.127	0.128	0.13	0.132	0.134	0.137	0.139	0.141	0.142	0.144	0.146	0.149	0.152	0.157
C08	Sample	Dilution_55%	0.55	DMSO	Lycopene	Standard_Development	Run091	Standard_Measurement	Plate_01	Clariostar_Study	MB	Biofoundry_,_London	Linear_Dilution_Pattern_V2	0.14	0.136	0.132	0.13	0.125	0.121	0.119	0.117	0.114	0.111	0.108	0.104	0.101	0.096	0.093	0.09	0.087	0.085	0.084	0.083	0.082	0.082	0.082	0.083	0.085	0.087	0.088	0.09	0.092	0.093	0.094	0.095	0.097	0.099	0.102	0.105
C09	Sample	Dilution_35%	0.35	DMSO	Lycopene	Standard_Development	Run091	Standard_Measurement	Plate_01	Clariostar_Study	MB	Biofoundry_,_London	Linear_Dilution_Pattern_V2	0.134	0.132	0.128	0.124	0.12	0.115	0.112	0.111	0.108	0.104	0.101	0.097	0.093	0.088	0.085	0.083	0.08	0.077	0.076	0.075	0.075	0.074	0.074	0.075	0.076	0.077	0.077	0.078	0.079	0.08	0.081	0.081	0.083	0.083	0.084	0.087
C10	Sample	Dilution_15%	0.15	DMSO	Lycopene	Standard_Development	Run091	Standard_Measurement	Plate_01	Clariostar_Study	MB	Biofoundry_,_London	Linear_Dilution_Pattern_V2	0.122	0.118	0.115	0.112	0.107	0.103	0.1	0.099	0.096	0.091	0.088	0.084	0.081	0.075	0.073	0.07	0.068	0.065	0.064	0.063	0.062	0.061	0.061	0.061	0.062	0.061	0.061	0.061	0.062	0.061	0.061	0.062	0.062	0.062	0.062	0.062
C11	Blank	DMSO_Blank	NA	DMSO	NA	Standard_Development	Run091	Standard_Measurement	Plate_01	Clariostar_Study	MB	Biofoundry_,_London	Linear_Dilution_Pattern_V2	0.11	0.107	0.103	0.101	0.096	0.092	0.089	0.088	0.084	0.08	0.075	0.071	0.068	0.064	0.061	0.059	0.056	0.054	0.053	0.052	0.051	0.05	0.05	0.05	0.05	0.049	0.048	0.048	0.048	0.048	0.047	0.047	0.047	0.046	0.045	0.044
C12	Blank	DMSO_Blank	NA	DMSO	NA	Standard_Development	Run091	Standard_Measurement	Plate_01	Clariostar_Study	MB	Biofoundry_,_London	Linear_Dilution_Pattern_V2	0.11	0.107	0.103	0.099	0.095	0.09	0.087	0.086	0.083	0.079	0.075	0.071	0.067	0.064	0.061	0.059	0.057	0.055	0.054	0.052	0.051	0.051	0.05	0.05	0.05	0.05	0.049	0.048	0.048	0.048	0.047	0.047	0.047	0.046	0.045	0.044
D01	Sample	Dilution_95%	0.95	DMSO	Lycopene	Standard_Development	Run091	Standard_Measurement	Plate_01	Clariostar_Study	MB	Biofoundry_,_London	Linear_Dilution_Pattern_V2	0.16	0.158	0.154	0.15	0.146	0.142	0.14	0.139	0.137	0.135	0.132	0.128	0.123	0.118	0.115	0.113	0.11	0.107	0.106	0.107	0.106	0.105	0.107	0.11	0.113	0.116	0.119	0.122	0.126	0.13	0.131	0.135	0.138	0.141	0.147	0.153
D02	Sample	Dilution_75%	0.75	DMSO	Lycopene	Standard_Development	Run091	Standard_Measurement	Plate_01	Clariostar_Study	MB	Biofoundry_,_London	Linear_Dilution_Pattern_V2	0.149	0.146	0.142	0.139	0.134	0.131	0.128	0.127	0.124	0.121	0.118	0.115	0.111	0.105	0.102	0.1	0.097	0.094	0.092	0.092	0.092	0.092	0.092	0.095	0.097	0.099	0.101	0.104	0.107	0.109	0.111	0.113	0.116	0.118	0.122	0.127
D03	Sample	Dilution_55%	0.55	DMSO	Lycopene	Standard_Development	Run091	Standard_Measurement	Plate_01	Clariostar_Study	MB	Biofoundry_,_London	Linear_Dilution_Pattern_V2	0.296	0.293	0.289	0.286	0.282	0.278	0.276	0.275	0.271	0.268	0.266	0.262	0.258	0.253	0.249	0.247	0.244	0.24	0.239	0.239	0.237	0.236	0.236	0.236	0.237	0.237	0.237	0.238	0.239	0.24	0.239	0.239	0.24	0.24	0.241	0.242
D04	Sample	Dilution_35%	0.35	DMSO	Lycopene	Standard_Development	Run091	Standard_Measurement	Plate_01	Clariostar_Study	MB	Biofoundry_,_London	Linear_Dilution_Pattern_V2	0.127	0.124	0.12	0.118	0.113	0.109	0.107	0.106	0.102	0.099	0.096	0.092	0.087	0.083	0.08	0.078	0.075	0.072	0.071	0.07	0.07	0.068	0.069	0.07	0.071	0.072	0.072	0.074	0.074	0.076	0.076	0.077	0.078	0.079	0.08	0.082
D05	Sample	Dilution_15%	0.15	DMSO	Lycopene	Standard_Development	Run091	Standard_Measurement	Plate_01	Clariostar_Study	MB	Biofoundry_,_London	Linear_Dilution_Pattern_V2	0.117	0.114	0.11	0.107	0.102	0.098	0.096	0.095	0.091	0.087	0.084	0.081	0.076	0.071	0.07	0.068	0.065	0.062	0.061	0.06	0.059	0.058	0.058	0.058	0.059	0.059	0.058	0.059	0.06	0.06	0.059	0.06	0.06	0.059	0.06	0.061
D06	Sample	Dilution_95%	0.95	DMSO	Lycopene	Standard_Development	Run091	Standard_Measurement	Plate_01	Clariostar_Study	MB	Biofoundry_,_London	Linear_Dilution_Pattern_V2	0.156	0.153	0.149	0.147	0.143	0.139	0.137	0.136	0.133	0.131	0.129	0.126	0.122	0.117	0.114	0.111	0.108	0.106	0.105	0.104	0.103	0.103	0.105	0.108	0.11	0.113	0.117	0.121	0.124	0.127	0.13	0.133	0.136	0.14	0.145	0.152
D07	Sample	Dilution_75%	0.75	DMSO	Lycopene	Standard_Development	Run091	Standard_Measurement	Plate_01	Clariostar_Study	MB	Biofoundry_,_London	Linear_Dilution_Pattern_V2	0.149	0.145	0.142	0.138	0.134	0.13	0.127	0.127	0.124	0.121	0.119	0.116	0.112	0.107	0.103	0.101	0.098	0.095	0.094	0.093	0.093	0.093	0.094	0.096	0.098	0.101	0.103	0.106	0.108	0.11	0.112	0.114	0.117	0.12	0.124	0.129
D08	Sample	Dilution_55%	0.55	DMSO	Lycopene	Standard_Development	Run091	Standard_Measurement	Plate_01	Clariostar_Study	MB	Biofoundry_,_London	Linear_Dilution_Pattern_V2	0.144	0.14	0.136	0.134	0.129	0.125	0.123	0.122	0.119	0.117	0.113	0.11	0.106	0.102	0.099	0.096	0.093	0.091	0.089	0.088	0.087	0.087	0.088	0.089	0.091	0.092	0.094	0.096	0.098	0.1	0.101	0.102	0.104	0.106	0.109	0.112
D09	Sample	Dilution_35%	0.35	DMSO	Lycopene	Standard_Development	Run091	Standard_Measurement	Plate_01	Clariostar_Study	MB	Biofoundry_,_London	Linear_Dilution_Pattern_V2	0.133	0.13	0.126	0.123	0.119	0.115	0.112	0.112	0.108	0.105	0.102	0.098	0.094	0.089	0.086	0.084	0.081	0.078	0.076	0.076	0.075	0.075	0.075	0.076	0.077	0.077	0.077	0.079	0.08	0.081	0.081	0.082	0.083	0.084	0.085	0.087
D10	Sample	Dilution_15%	0.15	DMSO	Lycopene	Standard_Development	Run091	Standard_Measurement	Plate_01	Clariostar_Study	MB	Biofoundry_,_London	Linear_Dilution_Pattern_V2	0.117	0.114	0.11	0.107	0.102	0.098	0.096	0.094	0.091	0.088	0.085	0.08	0.076	0.073	0.07	0.068	0.065	0.062	0.061	0.061	0.06	0.059	0.059	0.059	0.059	0.06	0.059	0.059	0.059	0.06	0.06	0.06	0.06	0.06	0.06	0.06
D11	Blank	DMSO_Blank	NA	DMSO	NA	Standard_Development	Run091	Standard_Measurement	Plate_01	Clariostar_Study	MB	Biofoundry_,_London	Linear_Dilution_Pattern_V2	0.11	0.107	0.103	0.1	0.096	0.092	0.089	0.087	0.084	0.08	0.076	0.073	0.069	0.065	0.063	0.06	0.058	0.056	0.054	0.054	0.053	0.052	0.051	0.051	0.051	0.05	0.049	0.049	0.049	0.049	0.048	0.048	0.047	0.047	0.046	0.045
D12	Blank	DMSO_Blank	NA	DMSO	NA	Standard_Development	Run091	Standard_Measurement	Plate_01	Clariostar_Study	MB	Biofoundry_,_London	Linear_Dilution_Pattern_V2	0.103	0.101	0.097	0.094	0.089	0.085	0.083	0.082	0.078	0.074	0.07	0.066	0.062	0.059	0.056	0.055	0.052	0.05	0.049	0.048	0.047	0.045	0.046	0.046	0.046	0.045	0.044	0.045	0.044	0.044	0.043	0.044	0.044	0.043	0.042	0.042
E01	Sample	Dilution_90%	0.9	DMSO	Lycopene	Standard_Development	Run091	Standard_Measurement	Plate_01	Clariostar_Study	MB	Biofoundry_,_London	Linear_Dilution_Pattern_V2	0.158	0.156	0.151	0.149	0.145	0.141	0.139	0.138	0.135	0.132	0.13	0.126	0.121	0.116	0.113	0.11	0.107	0.105	0.104	0.104	0.104	0.103	0.105	0.108	0.11	0.113	0.116	0.12	0.123	0.126	0.129	0.131	0.134	0.138	0.143	0.149
E02	Sample	Dilution_70%	0.7	DMSO	Lycopene	Standard_Development	Run091	Standard_Measurement	Plate_01	Clariostar_Study	MB	Biofoundry_,_London	Linear_Dilution_Pattern_V2	0.149	0.146	0.142	0.139	0.135	0.131	0.128	0.127	0.124	0.121	0.119	0.113	0.11	0.104	0.101	0.1	0.097	0.094	0.093	0.092	0.091	0.091	0.093	0.095	0.097	0.099	0.101	0.104	0.106	0.108	0.11	0.112	0.115	0.117	0.12	0.124
E03	Sample	Dilution_50%	0.5	DMSO	Lycopene	Standard_Development	Run091	Standard_Measurement	Plate_01	Clariostar_Study	MB	Biofoundry_,_London	Linear_Dilution_Pattern_V2	0.145	0.143	0.139	0.135	0.132	0.127	0.124	0.123	0.121	0.118	0.115	0.111	0.107	0.102	0.098	0.096	0.094	0.092	0.09	0.09	0.089	0.088	0.089	0.09	0.091	0.092	0.093	0.096	0.097	0.098	0.099	0.1	0.101	0.102	0.104	0.108
E04	Sample	Dilution_30%	0.3	DMSO	Lycopene	Standard_Development	Run091	Standard_Measurement	Plate_01	Clariostar_Study	MB	Biofoundry_,_London	Linear_Dilution_Pattern_V2	0.126	0.123	0.119	0.117	0.113	0.108	0.106	0.104	0.101	0.098	0.095	0.091	0.086	0.082	0.08	0.077	0.074	0.071	0.07	0.07	0.069	0.068	0.069	0.069	0.07	0.07	0.07	0.071	0.072	0.073	0.073	0.074	0.075	0.075	0.076	0.077
E05	Sample	Dilution_10%	0.1	DMSO	Lycopene	Standard_Development	Run091	Standard_Measurement	Plate_01	Clariostar_Study	MB	Biofoundry_,_London	Linear_Dilution_Pattern_V2	0.115	0.111	0.107	0.104	0.1	0.096	0.093	0.092	0.089	0.086	0.082	0.078	0.074	0.07	0.068	0.066	0.063	0.06	0.059	0.059	0.058	0.057	0.056	0.056	0.057	0.056	0.056	0.056	0.056	0.056	0.055	0.056	0.056	0.056	0.056	0.055
E06	Sample	Dilution_90%	0.9	DMSO	Lycopene	Standard_Development	Run091	Standard_Measurement	Plate_01	Clariostar_Study	MB	Biofoundry_,_London	Linear_Dilution_Pattern_V2	0.156	0.153	0.149	0.146	0.142	0.137	0.135	0.134	0.132	0.13	0.127	0.124	0.12	0.115	0.112	0.11	0.106	0.103	0.103	0.102	0.101	0.101	0.102	0.105	0.108	0.111	0.115	0.118	0.121	0.124	0.126	0.128	0.132	0.135	0.139	0.146
E07	Sample	Dilution_70%	0.7	DMSO	Lycopene	Standard_Development	Run091	Standard_Measurement	Plate_01	Clariostar_Study	MB	Biofoundry_,_London	Linear_Dilution_Pattern_V2	0.143	0.141	0.137	0.134	0.129	0.125	0.123	0.122	0.119	0.117	0.114	0.111	0.107	0.102	0.099	0.096	0.094	0.091	0.09	0.089	0.089	0.089	0.089	0.092	0.093	0.095	0.098	0.101	0.103	0.105	0.107	0.109	0.112	0.114	0.117	0.122
E08	Sample	Dilution_50%	0.5	DMSO	Lycopene	Standard_Development	Run091	Standard_Measurement	Plate_01	Clariostar_Study	MB	Biofoundry_,_London	Linear_Dilution_Pattern_V2	0.133	0.13	0.126	0.123	0.118	0.115	0.112	0.111	0.108	0.105	0.103	0.1	0.096	0.09	0.088	0.086	0.082	0.08	0.079	0.079	0.077	0.077	0.078	0.079	0.081	0.082	0.083	0.085	0.087	0.088	0.089	0.091	0.093	0.094	0.097	0.1
E09	Sample	Dilution_30%	0.3	DMSO	Lycopene	Standard_Development	Run091	Standard_Measurement	Plate_01	Clariostar_Study	MB	Biofoundry_,_London	Linear_Dilution_Pattern_V2	0.126	0.123	0.118	0.116	0.111	0.107	0.105	0.103	0.1	0.097	0.094	0.09	0.087	0.082	0.079	0.077	0.075	0.072	0.071	0.07	0.069	0.068	0.069	0.07	0.07	0.071	0.072	0.073	0.073	0.074	0.075	0.076	0.077	0.077	0.078	0.08
E10	Sample	Dilution_10%	0.1	DMSO	Lycopene	Standard_Development	Run091	Standard_Measurement	Plate_01	Clariostar_Study	MB	Biofoundry_,_London	Linear_Dilution_Pattern_V2	0.113	0.109	0.106	0.103	0.099	0.094	0.092	0.09	0.086	0.084	0.08	0.076	0.072	0.069	0.066	0.063	0.061	0.058	0.057	0.057	0.056	0.054	0.055	0.056	0.055	0.055	0.054	0.054	0.055	0.055	0.055	0.055	0.055	0.055	0.054	0.054
E11	Blank	DMSO_Blank	NA	DMSO	NA	Standard_Development	Run091	Standard_Measurement	Plate_01	Clariostar_Study	MB	Biofoundry_,_London	Linear_Dilution_Pattern_V2	0.104	0.101	0.097	0.094	0.09	0.086	0.083	0.082	0.078	0.074	0.07	0.066	0.063	0.059	0.057	0.055	0.054	0.051	0.049	0.049	0.048	0.048	0.047	0.047	0.047	0.047	0.046	0.046	0.046	0.045	0.044	0.045	0.045	0.044	0.043	0.042
E12	Blank	DMSO_Blank	NA	DMSO	NA	Standard_Development	Run091	Standard_Measurement	Plate_01	Clariostar_Study	MB	Biofoundry_,_London	Linear_Dilution_Pattern_V2	0.105	0.101	0.098	0.093	0.09	0.086	0.084	0.083	0.078	0.075	0.071	0.068	0.064	0.059	0.057	0.055	0.053	0.051	0.049	0.049	0.048	0.047	0.047	0.047	0.047	0.047	0.046	0.046	0.046	0.045	0.045	0.045	0.044	0.044	0.043	0.042
F01	Sample	Dilution_90%	0.9	DMSO	Lycopene	Standard_Development	Run091	Standard_Measurement	Plate_01	Clariostar_Study	MB	Biofoundry_,_London	Linear_Dilution_Pattern_V2	0.164	0.162	0.157	0.155	0.151	0.147	0.144	0.143	0.142	0.139	0.137	0.133	0.129	0.123	0.119	0.117	0.114	0.112	0.11	0.11	0.11	0.109	0.11	0.113	0.116	0.118	0.121	0.124	0.128	0.131	0.133	0.136	0.139	0.142	0.146	0.152
F02	Sample	Dilution_70%	0.7	DMSO	Lycopene	Standard_Development	Run091	Standard_Measurement	Plate_01	Clariostar_Study	MB	Biofoundry_,_London	Linear_Dilution_Pattern_V2	0.189	0.186	0.182	0.18	0.175	0.171	0.169	0.168	0.164	0.162	0.159	0.155	0.151	0.145	0.142	0.14	0.137	0.134	0.133	0.132	0.132	0.131	0.131	0.132	0.135	0.137	0.138	0.14	0.141	0.143	0.144	0.146	0.147	0.149	0.151	0.155
F03	Sample	Dilution_50%	0.5	DMSO	Lycopene	Standard_Development	Run091	Standard_Measurement	Plate_01	Clariostar_Study	MB	Biofoundry_,_London	Linear_Dilution_Pattern_V2	0.148	0.145	0.141	0.139	0.135	0.131	0.128	0.127	0.124	0.121	0.117	0.113	0.109	0.105	0.102	0.099	0.096	0.093	0.092	0.091	0.09	0.089	0.09	0.091	0.092	0.093	0.094	0.096	0.097	0.098	0.099	0.1	0.102	0.103	0.105	0.107
F04	Sample	Dilution_30%	0.3	DMSO	Lycopene	Standard_Development	Run091	Standard_Measurement	Plate_01	Clariostar_Study	MB	Biofoundry_,_London	Linear_Dilution_Pattern_V2	0.13	0.127	0.123	0.12	0.117	0.113	0.11	0.108	0.105	0.102	0.098	0.094	0.091	0.086	0.083	0.081	0.077	0.075	0.074	0.073	0.072	0.071	0.071	0.072	0.073	0.073	0.074	0.075	0.075	0.076	0.076	0.076	0.077	0.078	0.079	0.08
F05	Sample	Dilution_10%	0.1	DMSO	Lycopene	Standard_Development	Run091	Standard_Measurement	Plate_01	Clariostar_Study	MB	Biofoundry_,_London	Linear_Dilution_Pattern_V2	0.118	0.115	0.111	0.108	0.103	0.099	0.096	0.096	0.091	0.089	0.085	0.08	0.076	0.073	0.07	0.068	0.066	0.064	0.061	0.06	0.06	0.059	0.059	0.059	0.059	0.059	0.058	0.058	0.058	0.058	0.057	0.057	0.057	0.057	0.056	0.056
F06	Sample	Dilution_90%	0.9	DMSO	Lycopene	Standard_Development	Run091	Standard_Measurement	Plate_01	Clariostar_Study	MB	Biofoundry_,_London	Linear_Dilution_Pattern_V2	0.161	0.158	0.153	0.151	0.147	0.142	0.14	0.14	0.137	0.135	0.132	0.13	0.125	0.121	0.116	0.114	0.111	0.109	0.108	0.107	0.106	0.106	0.106	0.109	0.112	0.115	0.118	0.122	0.124	0.128	0.13	0.132	0.135	0.139	0.143	0.149
F07	Sample	Dilution_70%	0.7	DMSO	Lycopene	Standard_Development	Run091	Standard_Measurement	Plate_01	Clariostar_Study	MB	Biofoundry_,_London	Linear_Dilution_Pattern_V2	0.146	0.144	0.139	0.136	0.132	0.127	0.125	0.124	0.121	0.119	0.117	0.113	0.109	0.104	0.1	0.098	0.095	0.093	0.091	0.091	0.091	0.089	0.091	0.093	0.095	0.097	0.099	0.102	0.104	0.106	0.108	0.111	0.113	0.116	0.119	0.123
F08	Sample	Dilution_50%	0.5	DMSO	Lycopene	Standard_Development	Run091	Standard_Measurement	Plate_01	Clariostar_Study	MB	Biofoundry_,_London	Linear_Dilution_Pattern_V2	0.136	0.134	0.128	0.126	0.122	0.117	0.115	0.115	0.112	0.109	0.106	0.103	0.099	0.094	0.091	0.089	0.086	0.084	0.082	0.082	0.081	0.08	0.081	0.082	0.084	0.085	0.086	0.088	0.09	0.09	0.091	0.093	0.095	0.097	0.099	0.101
F09	Sample	Dilution_30%	0.3	DMSO	Lycopene	Standard_Development	Run091	Standard_Measurement	Plate_01	Clariostar_Study	MB	Biofoundry_,_London	Linear_Dilution_Pattern_V2	0.127	0.124	0.119	0.117	0.112	0.108	0.106	0.105	0.102	0.098	0.095	0.091	0.087	0.082	0.079	0.077	0.074	0.072	0.07	0.07	0.069	0.068	0.069	0.069	0.07	0.07	0.071	0.072	0.072	0.073	0.073	0.074	0.075	0.075	0.076	0.078
F10	Sample	Dilution_10%	0.1	DMSO	Lycopene	Standard_Development	Run091	Standard_Measurement	Plate_01	Clariostar_Study	MB	Biofoundry_,_London	Linear_Dilution_Pattern_V2	0.112	0.11	0.106	0.103	0.099	0.094	0.092	0.091	0.087	0.084	0.08	0.075	0.072	0.067	0.065	0.063	0.06	0.058	0.057	0.056	0.054	0.054	0.054	0.054	0.054	0.054	0.053	0.054	0.055	0.055	0.054	0.054	0.054	0.054	0.054	0.054
F11	Blank	DMSO	NA	DMSO	NA	Standard_Development	Run091	Standard_Measurement	Plate_01	Clariostar_Study	MB	Biofoundry_,_London	Linear_Dilution_Pattern_V2	0.111	0.108	0.104	0.101	0.097	0.093	0.09	0.088	0.085	0.08	0.077	0.073	0.07	0.065	0.062	0.061	0.058	0.056	0.054	0.053	0.052	0.051	0.05	0.051	0.05	0.05	0.049	0.049	0.048	0.048	0.047	0.047	0.047	0.046	0.045	0.044
F12	Blank	DMSO	NA	DMSO	NA	Standard_Development	Run091	Standard_Measurement	Plate_01	Clariostar_Study	MB	Biofoundry_,_London	Linear_Dilution_Pattern_V2	0.109	0.107	0.102	0.099	0.095	0.091	0.088	0.087	0.082	0.078	0.073	0.069	0.066	0.062	0.059	0.057	0.055	0.053	0.052	0.051	0.05	0.049	0.049	0.049	0.049	0.047	0.046	0.047	0.046	0.046	0.045	0.045	0.045	0.044	0.043	0.043
G01	Sample	Dilution_85%	0.85	DMSO	Lycopene	Standard_Development	Run091	Standard_Measurement	Plate_01	Clariostar_Study	MB	Biofoundry_,_London	Linear_Dilution_Pattern_V2	0.159	0.157	0.152	0.15	0.146	0.143	0.14	0.14	0.137	0.134	0.13	0.128	0.123	0.118	0.114	0.112	0.109	0.107	0.105	0.105	0.105	0.104	0.106	0.108	0.11	0.112	0.115	0.119	0.122	0.124	0.126	0.129	0.131	0.134	0.138	0.144
G02	Sample	Dilution_65%	0.65	DMSO	Lycopene	Standard_Development	Run091	Standard_Measurement	Plate_01	Clariostar_Study	MB	Biofoundry_,_London	Linear_Dilution_Pattern_V2	0.148	0.145	0.141	0.139	0.135	0.132	0.129	0.127	0.125	0.122	0.12	0.116	0.112	0.107	0.103	0.101	0.099	0.097	0.096	0.095	0.094	0.093	0.095	0.096	0.097	0.1	0.101	0.104	0.105	0.108	0.108	0.11	0.112	0.115	0.117	0.121
G03	Sample	Dilution_45%	0.45	DMSO	Lycopene	Standard_Development	Run091	Standard_Measurement	Plate_01	Clariostar_Study	MB	Biofoundry_,_London	Linear_Dilution_Pattern_V2	0.136	0.132	0.129	0.126	0.122	0.117	0.115	0.114	0.112	0.109	0.105	0.102	0.097	0.092	0.089	0.087	0.084	0.082	0.081	0.08	0.079	0.079	0.079	0.08	0.082	0.083	0.083	0.085	0.086	0.088	0.088	0.089	0.091	0.092	0.094	0.096
G04	Sample	Dilution_25%	0.25	DMSO	Lycopene	Standard_Development	Run091	Standard_Measurement	Plate_01	Clariostar_Study	MB	Biofoundry_,_London	Linear_Dilution_Pattern_V2	0.123	0.12	0.116	0.112	0.108	0.104	0.101	0.1	0.097	0.094	0.091	0.087	0.084	0.079	0.076	0.074	0.071	0.069	0.068	0.066	0.066	0.065	0.065	0.066	0.067	0.067	0.067	0.068	0.068	0.069	0.068	0.069	0.07	0.07	0.071	0.072
G05	Sample	Dilution_05%	0.0499999999999999	DMSO	Lycopene	Standard_Development	Run091	Standard_Measurement	Plate_01	Clariostar_Study	MB	Biofoundry_,_London	Linear_Dilution_Pattern_V2	0.111	0.108	0.105	0.102	0.098	0.094	0.091	0.09	0.086	0.082	0.079	0.076	0.072	0.068	0.065	0.064	0.062	0.059	0.058	0.057	0.056	0.055	0.054	0.054	0.054	0.054	0.053	0.052	0.052	0.052	0.052	0.051	0.051	0.051	0.05	0.049
G06	Sample	Dilution_85%	0.85	DMSO	Lycopene	Standard_Development	Run091	Standard_Measurement	Plate_01	Clariostar_Study	MB	Biofoundry_,_London	Linear_Dilution_Pattern_V2	0.152	0.151	0.147	0.143	0.139	0.134	0.133	0.132	0.129	0.127	0.125	0.122	0.118	0.113	0.109	0.107	0.104	0.102	0.101	0.1	0.099	0.099	0.1	0.103	0.105	0.109	0.11	0.113	0.117	0.119	0.121	0.123	0.127	0.13	0.133	0.139
G07	Sample	Dilution_65%	0.65	DMSO	Lycopene	Standard_Development	Run091	Standard_Measurement	Plate_01	Clariostar_Study	MB	Biofoundry_,_London	Linear_Dilution_Pattern_V2	0.141	0.139	0.134	0.131	0.127	0.123	0.12	0.12	0.118	0.116	0.113	0.11	0.106	0.101	0.098	0.096	0.093	0.09	0.089	0.089	0.088	0.087	0.088	0.09	0.092	0.095	0.096	0.098	0.1	0.102	0.104	0.106	0.109	0.11	0.113	0.117
G08	Sample	Dilution_45%	0.45	DMSO	Lycopene	Standard_Development	Run091	Standard_Measurement	Plate_01	Clariostar_Study	MB	Biofoundry_,_London	Linear_Dilution_Pattern_V2	0.158	0.156	0.152	0.148	0.145	0.141	0.139	0.138	0.135	0.132	0.129	0.126	0.122	0.118	0.115	0.113	0.11	0.107	0.106	0.105	0.105	0.104	0.104	0.105	0.105	0.107	0.107	0.108	0.11	0.111	0.111	0.112	0.113	0.114	0.115	0.117
G09	Sample	Dilution_25%	0.25	DMSO	Lycopene	Standard_Development	Run091	Standard_Measurement	Plate_01	Clariostar_Study	MB	Biofoundry_,_London	Linear_Dilution_Pattern_V2	0.121	0.118	0.114	0.111	0.107	0.102	0.1	0.099	0.096	0.093	0.09	0.086	0.083	0.078	0.074	0.074	0.071	0.068	0.067	0.066	0.066	0.064	0.064	0.066	0.066	0.067	0.066	0.068	0.068	0.069	0.069	0.07	0.07	0.07	0.07	0.072
G10	Sample	Dilution_05%	0.0499999999999999	DMSO	Lycopene	Standard_Development	Run091	Standard_Measurement	Plate_01	Clariostar_Study	MB	Biofoundry_,_London	Linear_Dilution_Pattern_V2	0.11	0.107	0.103	0.099	0.095	0.09	0.088	0.087	0.084	0.08	0.076	0.073	0.069	0.065	0.062	0.061	0.059	0.056	0.055	0.054	0.054	0.052	0.052	0.052	0.053	0.053	0.052	0.052	0.052	0.051	0.052	0.051	0.051	0.05	0.049	0.049
G11	Blank	DMSO_Blank	NA	DMSO	NA	Standard_Development	Run091	Standard_Measurement	Plate_01	Clariostar_Study	MB	Biofoundry_,_London	Linear_Dilution_Pattern_V2	0.103	0.102	0.098	0.093	0.09	0.086	0.084	0.082	0.079	0.075	0.071	0.067	0.064	0.06	0.058	0.056	0.054	0.051	0.051	0.05	0.049	0.048	0.047	0.048	0.048	0.047	0.045	0.046	0.046	0.046	0.045	0.046	0.045	0.044	0.043	0.043
G12	Blank	DMSO_Blank	NA	DMSO	NA	Standard_Development	Run091	Standard_Measurement	Plate_01	Clariostar_Study	MB	Biofoundry_,_London	Linear_Dilution_Pattern_V2	0.1	0.097	0.093	0.09	0.086	0.082	0.079	0.079	0.075	0.071	0.067	0.063	0.06	0.056	0.053	0.052	0.05	0.047	0.047	0.046	0.045	0.044	0.044	0.044	0.045	0.044	0.044	0.044	0.043	0.043	0.043	0.043	0.043	0.042	0.041	0.04
H01	Sample	Dilution_85%	0.85	DMSO	Lycopene	Standard_Development	Run091	Standard_Measurement	Plate_01	Clariostar_Study	MB	Biofoundry_,_London	Linear_Dilution_Pattern_V2	0.168	0.166	0.162	0.159	0.154	0.151	0.148	0.147	0.144	0.141	0.138	0.133	0.128	0.123	0.118	0.116	0.113	0.111	0.11	0.109	0.108	0.108	0.109	0.11	0.113	0.115	0.118	0.122	0.124	0.127	0.128	0.13	0.133	0.136	0.14	0.145
H02	Sample	Dilution_65%	0.65	DMSO	Lycopene	Standard_Development	Run091	Standard_Measurement	Plate_01	Clariostar_Study	MB	Biofoundry_,_London	Linear_Dilution_Pattern_V2	0.278	0.276	0.272	0.269	0.265	0.261	0.258	0.257	0.256	0.253	0.25	0.246	0.242	0.236	0.233	0.231	0.227	0.224	0.223	0.222	0.22	0.219	0.219	0.22	0.221	0.221	0.222	0.223	0.223	0.224	0.223	0.224	0.224	0.224	0.226	0.227
H03	Sample	Dilution_45%	0.45	DMSO	Lycopene	Standard_Development	Run091	Standard_Measurement	Plate_01	Clariostar_Study	MB	Biofoundry_,_London	Linear_Dilution_Pattern_V2	0.14	0.137	0.133	0.13	0.126	0.122	0.119	0.118	0.115	0.113	0.109	0.105	0.102	0.097	0.094	0.091	0.089	0.086	0.086	0.084	0.083	0.082	0.083	0.084	0.085	0.086	0.088	0.089	0.089	0.09	0.091	0.091	0.093	0.094	0.096	0.098
H04	Sample	Dilution_25%	0.25	DMSO	Lycopene	Standard_Development	Run091	Standard_Measurement	Plate_01	Clariostar_Study	MB	Biofoundry_,_London	Linear_Dilution_Pattern_V2	0.126	0.122	0.119	0.115	0.111	0.107	0.104	0.103	0.1	0.097	0.093	0.09	0.085	0.08	0.077	0.075	0.072	0.07	0.068	0.068	0.068	0.067	0.067	0.067	0.067	0.068	0.068	0.069	0.069	0.07	0.07	0.07	0.071	0.071	0.071	0.072
H05	Sample	Dilution_05%	0.0499999999999999	DMSO	Lycopene	Standard_Development	Run091	Standard_Measurement	Plate_01	Clariostar_Study	MB	Biofoundry_,_London	Linear_Dilution_Pattern_V2	0.118	0.115	0.111	0.108	0.104	0.101	0.097	0.096	0.092	0.088	0.085	0.081	0.077	0.073	0.07	0.068	0.066	0.063	0.061	0.061	0.06	0.059	0.058	0.058	0.059	0.058	0.057	0.057	0.056	0.056	0.055	0.055	0.055	0.054	0.053	0.052
H06	Sample	Dilution_85%	0.85	DMSO	Lycopene	Standard_Development	Run091	Standard_Measurement	Plate_01	Clariostar_Study	MB	Biofoundry_,_London	Linear_Dilution_Pattern_V2	0.151	0.148	0.144	0.141	0.137	0.133	0.131	0.13	0.128	0.127	0.124	0.12	0.116	0.112	0.109	0.106	0.103	0.101	0.1	0.099	0.099	0.099	0.1	0.102	0.105	0.108	0.11	0.113	0.116	0.119	0.121	0.123	0.126	0.129	0.133	0.139
H07	Sample	Dilution_65%	0.65	DMSO	Lycopene	Standard_Development	Run091	Standard_Measurement	Plate_01	Clariostar_Study	MB	Biofoundry_,_London	Linear_Dilution_Pattern_V2	0.141	0.137	0.133	0.13	0.126	0.122	0.12	0.12	0.118	0.116	0.113	0.11	0.106	0.101	0.098	0.096	0.093	0.09	0.089	0.088	0.088	0.088	0.088	0.09	0.092	0.094	0.096	0.099	0.1	0.102	0.103	0.106	0.108	0.11	0.112	0.117
H08	Sample	Dilution_45%	0.45	DMSO	Lycopene	Standard_Development	Run091	Standard_Measurement	Plate_01	Clariostar_Study	MB	Biofoundry_,_London	Linear_Dilution_Pattern_V2	0.129	0.126	0.123	0.119	0.115	0.111	0.109	0.108	0.105	0.102	0.098	0.095	0.091	0.086	0.083	0.081	0.078	0.075	0.074	0.074	0.073	0.072	0.074	0.075	0.076	0.078	0.078	0.08	0.081	0.083	0.084	0.085	0.087	0.088	0.089	0.092
H09	Sample	Dilution_25%	0.25	DMSO	Lycopene	Standard_Development	Run091	Standard_Measurement	Plate_01	Clariostar_Study	MB	Biofoundry_,_London	Linear_Dilution_Pattern_V2	0.127	0.124	0.12	0.117	0.113	0.11	0.106	0.106	0.103	0.1	0.097	0.092	0.088	0.083	0.08	0.078	0.076	0.073	0.072	0.071	0.07	0.069	0.069	0.07	0.07	0.07	0.071	0.072	0.072	0.073	0.072	0.072	0.073	0.073	0.074	0.074
H10	Sample	Dilution_05%	0.0499999999999999	DMSO	Lycopene	Standard_Development	Run091	Standard_Measurement	Plate_01	Clariostar_Study	MB	Biofoundry_,_London	Linear_Dilution_Pattern_V2	0.106	0.103	0.099	0.096	0.092	0.088	0.085	0.085	0.081	0.077	0.073	0.07	0.066	0.062	0.06	0.058	0.055	0.053	0.053	0.052	0.051	0.049	0.049	0.05	0.05	0.05	0.049	0.05	0.05	0.049	0.049	0.049	0.049	0.049	0.048	0.047
H11	Blank	DMSO_Blank	NA	DMSO	NA	Standard_Development	Run091	Standard_Measurement	Plate_01	Clariostar_Study	MB	Biofoundry_,_London	Linear_Dilution_Pattern_V2	0.111	0.108	0.104	0.101	0.097	0.093	0.091	0.089	0.086	0.083	0.08	0.076	0.072	0.068	0.065	0.064	0.061	0.059	0.057	0.057	0.055	0.054	0.054	0.054	0.054	0.053	0.052	0.052	0.051	0.051	0.05	0.05	0.05	0.049	0.048	0.047
H12	Blank	DMSO_Blank	NA	DMSO	NA	Standard_Development	Run091	Standard_Measurement	Plate_01	Clariostar_Study	MB	Biofoundry_,_London	Linear_Dilution_Pattern_V2	0.105	0.102	0.098	0.095	0.09	0.087	0.084	0.083	0.079	0.075	0.071	0.067	0.063	0.059	0.057	0.055	0.053	0.05	0.05	0.049	0.048	0.047	0.047	0.047	0.047	0.047	0.045	0.045	0.045	0.045	0.044	0.045	0.045	0.044	0.043	0.042
[truncated: 122 more columns]
