# Supplementary material for: Construction of a Calibration Curve for Lycopene on a Liquid-Handling Platform—Wider Lessons for the Development of Automated Dilution Protocols
Source: ACS Synth Biol. 2024 Aug 3;13(8):2357–75. doi: 10.1021/acssynbio.4c00031 (PMC11334188; doi:10.1021/acssynbio.4c00031)
Supplement: Supplementary file 2 — sb4c00031_si_002.zip [file sb4c00031_si_002.zip › AggregatedData/Run078/Plate_01/Clariostar_Study/Clariostar_A-Measurement_02/001.csv]

Well	Content	Label	Dilution	Solvent	Solute	Project	Run	Step	Container	Study	Author	Institution	Comment	OD350	OD352	OD354	OD356	OD358	OD360	OD362	OD364	OD366	OD368	OD370	OD372	OD374	OD376	OD378	OD380	OD382	OD384	OD386	OD388	OD390	OD392	OD394	OD396	OD398	OD400	OD402	OD404	OD406	OD408	OD410	OD412	OD414	OD416	OD418	OD420
A01	Sample	Dilution_100%	1.0	DMSO	Lycopene	Standard_Development	Run078	Standard_Measurement	Plate_01	Clariostar_Study	MB	Biofoundry_,_London	Linear_Dilution_Pattern_V2	0.776	0.776	0.774	0.771	0.765	0.763	0.76	0.761	0.765	0.771	0.773	0.775	0.769	0.762	0.754	0.747	0.74	0.733	0.73	0.725	0.72	0.719	0.721	0.723	0.73	0.742	0.757	0.772	0.784	0.794	0.802	0.805	0.812	0.821	0.833	0.849
A02	Sample	Dilution_80%	0.8	DMSO	Lycopene	Standard_Development	Run078	Standard_Measurement	Plate_01	Clariostar_Study	MB	Biofoundry_,_London	Linear_Dilution_Pattern_V2	0.732	0.732	0.729	0.726	0.724	0.722	0.718	0.719	0.724	0.728	0.731	0.73	0.723	0.718	0.713	0.707	0.701	0.697	0.692	0.688	0.684	0.683	0.683	0.687	0.693	0.702	0.713	0.724	0.734	0.742	0.746	0.748	0.752	0.759	0.767	0.78
A03	Sample	Dilution_60%	0.6	DMSO	Lycopene	Standard_Development	Run078	Standard_Measurement	Plate_01	Clariostar_Study	MB	Biofoundry_,_London	Linear_Dilution_Pattern_V2	0.64	0.636	0.634	0.632	0.626	0.623	0.618	0.616	0.616	0.619	0.62	0.619	0.613	0.607	0.603	0.596	0.591	0.587	0.585	0.581	0.579	0.578	0.578	0.579	0.586	0.594	0.601	0.612	0.618	0.625	0.629	0.631	0.635	0.639	0.646	0.655
A04	Sample	Dilution_40%	0.4	DMSO	Lycopene	Standard_Development	Run078	Standard_Measurement	Plate_01	Clariostar_Study	MB	Biofoundry_,_London	Linear_Dilution_Pattern_V2	0.479	0.476	0.471	0.466	0.461	0.457	0.453	0.45	0.449	0.448	0.447	0.445	0.439	0.434	0.43	0.426	0.421	0.418	0.415	0.412	0.41	0.409	0.409	0.409	0.413	0.417	0.423	0.429	0.433	0.436	0.439	0.439	0.441	0.444	0.447	0.453
A05	Sample	Dilution_20%	0.2	DMSO	Lycopene	Standard_Development	Run078	Standard_Measurement	Plate_01	Clariostar_Study	MB	Biofoundry_,_London	Linear_Dilution_Pattern_V2	0.256	0.253	0.249	0.246	0.241	0.238	0.234	0.233	0.232	0.229	0.227	0.226	0.222	0.218	0.216	0.213	0.209	0.208	0.205	0.203	0.201	0.202	0.201	0.202	0.203	0.206	0.208	0.21	0.212	0.214	0.215	0.215	0.215	0.216	0.219	0.221
A06	Sample	Dilution_100%	1.0	DMSO	Lycopene	Standard_Development	Run078	Standard_Measurement	Plate_01	Clariostar_Study	MB	Biofoundry_,_London	Linear_Dilution_Pattern_V2	0.756	0.758	0.755	0.751	0.745	0.743	0.741	0.743	0.747	0.751	0.755	0.755	0.749	0.741	0.733	0.727	0.718	0.714	0.71	0.705	0.7	0.699	0.699	0.703	0.711	0.724	0.739	0.754	0.766	0.778	0.786	0.791	0.796	0.803	0.816	0.835
A07	Sample	Dilution_80%	0.8	DMSO	Lycopene	Standard_Development	Run078	Standard_Measurement	Plate_01	Clariostar_Study	MB	Biofoundry_,_London	Linear_Dilution_Pattern_V2	0.596	0.594	0.592	0.589	0.585	0.582	0.579	0.58	0.582	0.583	0.586	0.586	0.581	0.574	0.567	0.562	0.556	0.552	0.55	0.546	0.542	0.541	0.54	0.544	0.551	0.56	0.572	0.584	0.595	0.603	0.61	0.613	0.617	0.623	0.635	0.647
A08	Sample	Dilution_60%	0.6	DMSO	Lycopene	Standard_Development	Run078	Standard_Measurement	Plate_01	Clariostar_Study	MB	Biofoundry_,_London	Linear_Dilution_Pattern_V2	0.517	0.517	0.515	0.511	0.507	0.504	0.503	0.503	0.504	0.506	0.507	0.507	0.502	0.496	0.492	0.487	0.483	0.48	0.478	0.475	0.472	0.472	0.472	0.476	0.481	0.488	0.498	0.507	0.514	0.522	0.526	0.529	0.533	0.539	0.546	0.556
A09	Sample	Dilution_40%	0.4	DMSO	Lycopene	Standard_Development	Run078	Standard_Measurement	Plate_01	Clariostar_Study	MB	Biofoundry_,_London	Linear_Dilution_Pattern_V2	0.399	0.397	0.394	0.39	0.386	0.384	0.38	0.379	0.378	0.378	0.377	0.375	0.371	0.367	0.363	0.36	0.356	0.353	0.351	0.349	0.347	0.347	0.347	0.348	0.351	0.356	0.36	0.367	0.371	0.375	0.377	0.378	0.38	0.383	0.387	0.392
A10	Sample	Dilution_20%	0.2	DMSO	Lycopene	Standard_Development	Run078	Standard_Measurement	Plate_01	Clariostar_Study	MB	Biofoundry_,_London	Linear_Dilution_Pattern_V2	0.161	0.158	0.155	0.152	0.148	0.146	0.143	0.14	0.137	0.134	0.131	0.129	0.124	0.122	0.12	0.118	0.115	0.114	0.112	0.111	0.109	0.11	0.109	0.109	0.109	0.109	0.11	0.111	0.111	0.112	0.112	0.112	0.112	0.113	0.114	0.115
A11	Blank	DMSO_Blank	NA	DMSO	NA	Standard_Development	Run078	Standard_Measurement	Plate_01	Clariostar_Study	MB	Biofoundry_,_London	Linear_Dilution_Pattern_V2	0.103	0.1	0.097	0.093	0.09	0.088	0.084	0.081	0.079	0.073	0.07	0.067	0.063	0.06	0.059	0.057	0.055	0.053	0.053	0.051	0.051	0.05	0.05	0.049	0.048	0.048	0.048	0.047	0.047	0.047	0.047	0.046	0.045	0.046	0.046	0.045
A12	Blank	DMSO_Blank	NA	DMSO	NA	Standard_Development	Run078	Standard_Measurement	Plate_01	Clariostar_Study	MB	Biofoundry_,_London	Linear_Dilution_Pattern_V2	0.104	0.1	0.097	0.094	0.09	0.088	0.084	0.082	0.078	0.073	0.07	0.066	0.063	0.061	0.059	0.057	0.055	0.053	0.052	0.051	0.05	0.05	0.049	0.048	0.048	0.047	0.047	0.046	0.046	0.046	0.046	0.046	0.045	0.045	0.045	0.045
B01	Sample	Dilution_100%	1.0	DMSO	Lycopene	Standard_Development	Run078	Standard_Measurement	Plate_01	Clariostar_Study	MB	Biofoundry_,_London	Linear_Dilution_Pattern_V2	0.925	0.926	0.928	0.923	0.921	0.914	0.914	0.915	0.919	0.926	0.929	0.933	0.923	0.916	0.907	0.901	0.891	0.886	0.884	0.876	0.869	0.867	0.867	0.869	0.875	0.887	0.897	0.911	0.922	0.933	0.938	0.94	0.946	0.952	0.961	0.977
B02	Sample	Dilution_80%	0.8	DMSO	Lycopene	Standard_Development	Run078	Standard_Measurement	Plate_01	Clariostar_Study	MB	Biofoundry_,_London	Linear_Dilution_Pattern_V2	0.738	0.74	0.737	0.734	0.731	0.73	0.73	0.73	0.731	0.737	0.74	0.74	0.734	0.728	0.723	0.717	0.71	0.706	0.704	0.699	0.695	0.694	0.693	0.695	0.701	0.712	0.722	0.732	0.742	0.749	0.755	0.756	0.759	0.765	0.772	0.786
B03	Sample	Dilution_60%	0.6	DMSO	Lycopene	Standard_Development	Run078	Standard_Measurement	Plate_01	Clariostar_Study	MB	Biofoundry_,_London	Linear_Dilution_Pattern_V2	0.678	0.677	0.674	0.67	0.666	0.661	0.657	0.655	0.657	0.657	0.658	0.657	0.651	0.646	0.639	0.635	0.629	0.626	0.622	0.619	0.616	0.616	0.617	0.618	0.622	0.631	0.639	0.647	0.655	0.661	0.666	0.667	0.67	0.674	0.681	0.691
B04	Sample	Dilution_40%	0.4	DMSO	Lycopene	Standard_Development	Run078	Standard_Measurement	Plate_01	Clariostar_Study	MB	Biofoundry_,_London	Linear_Dilution_Pattern_V2	0.599	0.597	0.593	0.589	0.584	0.579	0.576	0.575	0.575	0.574	0.573	0.571	0.566	0.559	0.555	0.551	0.545	0.542	0.538	0.536	0.533	0.53	0.529	0.529	0.532	0.536	0.54	0.544	0.549	0.551	0.553	0.551	0.552	0.553	0.556	0.56
B05	Sample	Dilution_20%	0.2	DMSO	Lycopene	Standard_Development	Run078	Standard_Measurement	Plate_01	Clariostar_Study	MB	Biofoundry_,_London	Linear_Dilution_Pattern_V2	0.293	0.291	0.287	0.284	0.28	0.277	0.273	0.272	0.271	0.269	0.268	0.265	0.26	0.257	0.256	0.253	0.249	0.247	0.245	0.243	0.241	0.241	0.24	0.241	0.241	0.243	0.245	0.246	0.248	0.25	0.25	0.249	0.249	0.25	0.252	0.254
B06	Sample	Dilution_100%	1.0	DMSO	Lycopene	Standard_Development	Run078	Standard_Measurement	Plate_01	Clariostar_Study	MB	Biofoundry_,_London	Linear_Dilution_Pattern_V2	0.874	0.876	0.874	0.87	0.866	0.863	0.861	0.863	0.866	0.872	0.876	0.88	0.873	0.865	0.857	0.85	0.841	0.835	0.832	0.826	0.82	0.817	0.818	0.821	0.829	0.841	0.855	0.867	0.879	0.889	0.895	0.899	0.904	0.911	0.922	0.938
B07	Sample	Dilution_80%	0.8	DMSO	Lycopene	Standard_Development	Run078	Standard_Measurement	Plate_01	Clariostar_Study	MB	Biofoundry_,_London	Linear_Dilution_Pattern_V2	0.629	0.628	0.627	0.623	0.619	0.615	0.613	0.613	0.618	0.622	0.624	0.624	0.616	0.61	0.605	0.599	0.594	0.589	0.585	0.582	0.578	0.576	0.577	0.58	0.587	0.598	0.609	0.621	0.632	0.641	0.647	0.649	0.655	0.663	0.672	0.686
B08	Sample	Dilution_60%	0.6	DMSO	Lycopene	Standard_Development	Run078	Standard_Measurement	Plate_01	Clariostar_Study	MB	Biofoundry_,_London	Linear_Dilution_Pattern_V2	0.507	0.505	0.502	0.498	0.494	0.492	0.489	0.489	0.49	0.493	0.494	0.494	0.49	0.484	0.48	0.476	0.472	0.469	0.465	0.463	0.461	0.461	0.462	0.464	0.47	0.477	0.486	0.494	0.502	0.509	0.513	0.515	0.519	0.524	0.53	0.539
B09	Sample	Dilution_40%	0.4	DMSO	Lycopene	Standard_Development	Run078	Standard_Measurement	Plate_01	Clariostar_Study	MB	Biofoundry_,_London	Linear_Dilution_Pattern_V2	0.344	0.342	0.339	0.336	0.331	0.328	0.325	0.324	0.323	0.323	0.32	0.319	0.314	0.31	0.307	0.304	0.3	0.297	0.295	0.293	0.292	0.291	0.291	0.292	0.295	0.299	0.303	0.307	0.31	0.314	0.316	0.317	0.318	0.32	0.324	0.329
B10	Sample	Dilution_20%	0.2	DMSO	Lycopene	Standard_Development	Run078	Standard_Measurement	Plate_01	Clariostar_Study	MB	Biofoundry_,_London	Linear_Dilution_Pattern_V2	0.148	0.146	0.142	0.139	0.136	0.135	0.131	0.129	0.125	0.122	0.12	0.117	0.114	0.112	0.111	0.108	0.106	0.104	0.103	0.102	0.101	0.1	0.099	0.099	0.098	0.098	0.099	0.098	0.098	0.099	0.098	0.097	0.097	0.097	0.096	0.097
B11	Blank	DMSO_Blank	NA	DMSO	NA	Standard_Development	Run078	Standard_Measurement	Plate_01	Clariostar_Study	MB	Biofoundry_,_London	Linear_Dilution_Pattern_V2	0.1	0.096	0.093	0.09	0.087	0.085	0.081	0.079	0.076	0.072	0.07	0.066	0.063	0.061	0.059	0.057	0.055	0.054	0.053	0.052	0.051	0.051	0.05	0.05	0.049	0.049	0.048	0.048	0.048	0.048	0.048	0.047	0.046	0.046	0.046	0.046
B12	Blank	DMSO_Blank	NA	DMSO	NA	Standard_Development	Run078	Standard_Measurement	Plate_01	Clariostar_Study	MB	Biofoundry_,_London	Linear_Dilution_Pattern_V2	0.102	0.099	0.095	0.092	0.088	0.087	0.082	0.08	0.077	0.073	0.07	0.067	0.063	0.06	0.059	0.057	0.054	0.053	0.052	0.051	0.049	0.049	0.049	0.048	0.047	0.047	0.047	0.046	0.046	0.046	0.046	0.045	0.045	0.045	0.045	0.044
C01	Sample	Dilution_95%	0.95	DMSO	Lycopene	Standard_Development	Run078	Standard_Measurement	Plate_01	Clariostar_Study	MB	Biofoundry_,_London	Linear_Dilution_Pattern_V2	0.99	0.993	0.991	0.989	0.986	0.982	0.984	0.982	0.987	0.991	0.994	0.995	0.988	0.981	0.974	0.966	0.96	0.954	0.948	0.943	0.935	0.931	0.931	0.931	0.935	0.944	0.954	0.965	0.972	0.981	0.983	0.981	0.985	0.988	0.995	1.008
C02	Sample	Dilution_75%	0.75	DMSO	Lycopene	Standard_Development	Run078	Standard_Measurement	Plate_01	Clariostar_Study	MB	Biofoundry_,_London	Linear_Dilution_Pattern_V2	0.754	0.753	0.751	0.749	0.745	0.743	0.741	0.741	0.746	0.749	0.75	0.75	0.744	0.74	0.735	0.731	0.724	0.72	0.718	0.714	0.709	0.707	0.707	0.71	0.715	0.723	0.733	0.744	0.752	0.759	0.761	0.763	0.766	0.771	0.778	0.788
C03	Sample	Dilution_55%	0.55	DMSO	Lycopene	Standard_Development	Run078	Standard_Measurement	Plate_01	Clariostar_Study	MB	Biofoundry_,_London	Linear_Dilution_Pattern_V2	0.907	0.909	0.906	0.902	0.897	0.894	0.889	0.887	0.888	0.888	0.887	0.885	0.878	0.874	0.869	0.865	0.859	0.853	0.848	0.843	0.837	0.836	0.835	0.832	0.832	0.835	0.84	0.847	0.851	0.853	0.85	0.848	0.849	0.847	0.849	0.855
C04	Sample	Dilution_35%	0.35	DMSO	Lycopene	Standard_Development	Run078	Standard_Measurement	Plate_01	Clariostar_Study	MB	Biofoundry_,_London	Linear_Dilution_Pattern_V2	0.489	0.486	0.482	0.479	0.475	0.472	0.467	0.466	0.466	0.464	0.463	0.461	0.456	0.452	0.448	0.445	0.44	0.437	0.434	0.432	0.429	0.428	0.428	0.428	0.429	0.434	0.438	0.441	0.445	0.448	0.449	0.45	0.45	0.451	0.455	0.459
C05	Sample	Dilution_15%	0.15	DMSO	Lycopene	Standard_Development	Run078	Standard_Measurement	Plate_01	Clariostar_Study	MB	Biofoundry_,_London	Linear_Dilution_Pattern_V2	0.261	0.258	0.255	0.251	0.248	0.246	0.242	0.24	0.238	0.236	0.234	0.232	0.228	0.226	0.224	0.221	0.217	0.217	0.215	0.213	0.211	0.211	0.21	0.21	0.21	0.213	0.214	0.216	0.217	0.219	0.219	0.218	0.218	0.219	0.221	0.223
C06	Sample	Dilution_95%	0.95	DMSO	Lycopene	Standard_Development	Run078	Standard_Measurement	Plate_01	Clariostar_Study	MB	Biofoundry_,_London	Linear_Dilution_Pattern_V2	0.929	0.931	0.931	0.927	0.924	0.921	0.916	0.918	0.925	0.931	0.934	0.935	0.927	0.921	0.914	0.907	0.899	0.892	0.888	0.882	0.874	0.871	0.87	0.87	0.875	0.884	0.894	0.904	0.914	0.921	0.923	0.924	0.925	0.929	0.937	0.949
C07	Sample	Dilution_75%	0.75	DMSO	Lycopene	Standard_Development	Run078	Standard_Measurement	Plate_01	Clariostar_Study	MB	Biofoundry_,_London	Linear_Dilution_Pattern_V2	0.605	0.605	0.604	0.601	0.599	0.595	0.593	0.593	0.596	0.599	0.602	0.602	0.597	0.59	0.586	0.58	0.575	0.571	0.568	0.565	0.561	0.559	0.56	0.562	0.568	0.578	0.587	0.596	0.605	0.613	0.617	0.62	0.624	0.629	0.637	0.649
C08	Sample	Dilution_55%	0.55	DMSO	Lycopene	Standard_Development	Run078	Standard_Measurement	Plate_01	Clariostar_Study	MB	Biofoundry_,_London	Linear_Dilution_Pattern_V2	0.552	0.55	0.546	0.542	0.536	0.533	0.53	0.53	0.531	0.532	0.532	0.531	0.526	0.521	0.515	0.512	0.508	0.505	0.501	0.499	0.496	0.495	0.496	0.498	0.501	0.508	0.515	0.523	0.529	0.535	0.538	0.539	0.542	0.546	0.551	0.559
C09	Sample	Dilution_35%	0.35	DMSO	Lycopene	Standard_Development	Run078	Standard_Measurement	Plate_01	Clariostar_Study	MB	Biofoundry_,_London	Linear_Dilution_Pattern_V2	0.43	0.428	0.425	0.421	0.416	0.413	0.41	0.407	0.406	0.404	0.403	0.401	0.397	0.392	0.389	0.385	0.381	0.378	0.376	0.374	0.371	0.37	0.368	0.369	0.372	0.375	0.379	0.382	0.386	0.388	0.389	0.389	0.391	0.392	0.394	0.398
C10	Sample	Dilution_15%	0.15	DMSO	Lycopene	Standard_Development	Run078	Standard_Measurement	Plate_01	Clariostar_Study	MB	Biofoundry_,_London	Linear_Dilution_Pattern_V2	0.175	0.173	0.17	0.167	0.164	0.161	0.158	0.157	0.154	0.151	0.149	0.146	0.142	0.14	0.138	0.136	0.134	0.132	0.131	0.131	0.128	0.127	0.126	0.126	0.125	0.124	0.124	0.123	0.122	0.122	0.121	0.119	0.118	0.118	0.117	0.117
C11	Blank	DMSO_Blank	NA	DMSO	NA	Standard_Development	Run078	Standard_Measurement	Plate_01	Clariostar_Study	MB	Biofoundry_,_London	Linear_Dilution_Pattern_V2	0.098	0.095	0.092	0.089	0.085	0.083	0.079	0.078	0.074	0.07	0.067	0.064	0.061	0.058	0.058	0.056	0.053	0.052	0.051	0.05	0.049	0.049	0.048	0.048	0.048	0.047	0.046	0.046	0.046	0.046	0.045	0.045	0.045	0.045	0.045	0.045
C12	Blank	DMSO_Blank	NA	DMSO	NA	Standard_Development	Run078	Standard_Measurement	Plate_01	Clariostar_Study	MB	Biofoundry_,_London	Linear_Dilution_Pattern_V2	0.101	0.099	0.095	0.092	0.088	0.085	0.082	0.08	0.076	0.072	0.069	0.065	0.062	0.06	0.058	0.056	0.054	0.053	0.051	0.05	0.049	0.049	0.048	0.048	0.048	0.047	0.046	0.046	0.046	0.046	0.046	0.045	0.045	0.044	0.044	0.044
D01	Sample	Dilution_95%	0.95	DMSO	Lycopene	Standard_Development	Run078	Standard_Measurement	Plate_01	Clariostar_Study	MB	Biofoundry_,_London	Linear_Dilution_Pattern_V2	0.877	0.878	0.878	0.876	0.872	0.869	0.868	0.867	0.872	0.877	0.879	0.882	0.876	0.869	0.863	0.856	0.847	0.842	0.837	0.83	0.824	0.822	0.821	0.821	0.826	0.835	0.844	0.856	0.863	0.871	0.875	0.877	0.879	0.882	0.889	0.9
D02	Sample	Dilution_75%	0.75	DMSO	Lycopene	Standard_Development	Run078	Standard_Measurement	Plate_01	Clariostar_Study	MB	Biofoundry_,_London	Linear_Dilution_Pattern_V2	0.767	0.767	0.766	0.765	0.76	0.759	0.755	0.757	0.76	0.764	0.765	0.768	0.761	0.755	0.751	0.745	0.74	0.736	0.733	0.73	0.726	0.724	0.725	0.728	0.733	0.742	0.75	0.762	0.769	0.777	0.78	0.782	0.785	0.791	0.799	0.81
D03	Sample	Dilution_55%	0.55	DMSO	Lycopene	Standard_Development	Run078	Standard_Measurement	Plate_01	Clariostar_Study	MB	Biofoundry_,_London	Linear_Dilution_Pattern_V2	0.7	0.697	0.693	0.69	0.686	0.682	0.678	0.676	0.677	0.676	0.676	0.676	0.67	0.665	0.659	0.654	0.65	0.645	0.643	0.638	0.635	0.633	0.633	0.633	0.638	0.644	0.651	0.658	0.664	0.668	0.671	0.672	0.674	0.676	0.682	0.69
D04	Sample	Dilution_35%	0.35	DMSO	Lycopene	Standard_Development	Run078	Standard_Measurement	Plate_01	Clariostar_Study	MB	Biofoundry_,_London	Linear_Dilution_Pattern_V2	0.502	0.498	0.495	0.491	0.487	0.484	0.48	0.479	0.479	0.478	0.478	0.476	0.471	0.466	0.463	0.459	0.454	0.451	0.449	0.445	0.442	0.441	0.44	0.441	0.444	0.447	0.451	0.454	0.458	0.461	0.462	0.463	0.463	0.464	0.466	0.471
D05	Sample	Dilution_15%	0.15	DMSO	Lycopene	Standard_Development	Run078	Standard_Measurement	Plate_01	Clariostar_Study	MB	Biofoundry_,_London	Linear_Dilution_Pattern_V2	0.333	0.331	0.329	0.327	0.323	0.32	0.317	0.315	0.313	0.312	0.31	0.308	0.304	0.301	0.299	0.296	0.293	0.29	0.288	0.285	0.283	0.282	0.281	0.281	0.28	0.28	0.282	0.283	0.283	0.283	0.283	0.281	0.281	0.28	0.28	0.282
D06	Sample	Dilution_95%	0.95	DMSO	Lycopene	Standard_Development	Run078	Standard_Measurement	Plate_01	Clariostar_Study	MB	Biofoundry_,_London	Linear_Dilution_Pattern_V2	0.741	0.742	0.74	0.738	0.731	0.728	0.725	0.728	0.733	0.738	0.741	0.743	0.738	0.73	0.722	0.715	0.707	0.703	0.699	0.693	0.688	0.688	0.689	0.692	0.699	0.711	0.723	0.737	0.75	0.761	0.766	0.769	0.775	0.783	0.794	0.81
D07	Sample	Dilution_75%	0.75	DMSO	Lycopene	Standard_Development	Run078	Standard_Measurement	Plate_01	Clariostar_Study	MB	Biofoundry_,_London	Linear_Dilution_Pattern_V2	0.956	0.959	0.957	0.956	0.954	0.952	0.951	0.951	0.955	0.959	0.96	0.966	0.959	0.95	0.944	0.942	0.935	0.928	0.925	0.917	0.912	0.908	0.908	0.908	0.91	0.918	0.925	0.932	0.936	0.94	0.94	0.939	0.939	0.94	0.946	0.954
D08	Sample	Dilution_55%	0.55	DMSO	Lycopene	Standard_Development	Run078	Standard_Measurement	Plate_01	Clariostar_Study	MB	Biofoundry_,_London	Linear_Dilution_Pattern_V2	0.638	0.638	0.635	0.633	0.628	0.627	0.624	0.624	0.625	0.627	0.627	0.627	0.623	0.618	0.613	0.608	0.605	0.602	0.598	0.596	0.592	0.591	0.59	0.591	0.594	0.601	0.607	0.614	0.618	0.623	0.625	0.625	0.626	0.628	0.632	0.639
D09	Sample	Dilution_35%	0.35	DMSO	Lycopene	Standard_Development	Run078	Standard_Measurement	Plate_01	Clariostar_Study	MB	Biofoundry_,_London	Linear_Dilution_Pattern_V2	0.498	0.498	0.496	0.494	0.492	0.489	0.486	0.487	0.486	0.485	0.485	0.484	0.479	0.476	0.473	0.47	0.467	0.464	0.461	0.46	0.455	0.454	0.452	0.451	0.452	0.454	0.457	0.458	0.459	0.461	0.461	0.458	0.457	0.456	0.457	0.459
D10	Sample	Dilution_15%	0.15	DMSO	Lycopene	Standard_Development	Run078	Standard_Measurement	Plate_01	Clariostar_Study	MB	Biofoundry_,_London	Linear_Dilution_Pattern_V2	0.213	0.21	0.208	0.206	0.203	0.201	0.198	0.196	0.193	0.19	0.188	0.185	0.182	0.18	0.178	0.176	0.173	0.172	0.171	0.169	0.167	0.166	0.165	0.164	0.162	0.161	0.161	0.159	0.158	0.158	0.156	0.154	0.154	0.152	0.151	0.15
D11	Blank	DMSO_Blank	NA	DMSO	NA	Standard_Development	Run078	Standard_Measurement	Plate_01	Clariostar_Study	MB	Biofoundry_,_London	Linear_Dilution_Pattern_V2	0.099	0.097	0.093	0.09	0.086	0.084	0.081	0.078	0.075	0.071	0.068	0.065	0.062	0.059	0.058	0.056	0.053	0.053	0.051	0.05	0.049	0.05	0.048	0.047	0.047	0.047	0.047	0.046	0.046	0.046	0.046	0.045	0.044	0.044	0.045	0.045
D12	Blank	DMSO_Blank	NA	DMSO	NA	Standard_Development	Run078	Standard_Measurement	Plate_01	Clariostar_Study	MB	Biofoundry_,_London	Linear_Dilution_Pattern_V2	0.1	0.097	0.094	0.091	0.088	0.085	0.082	0.079	0.076	0.071	0.069	0.064	0.062	0.06	0.058	0.056	0.053	0.052	0.051	0.05	0.049	0.049	0.048	0.047	0.046	0.047	0.046	0.046	0.045	0.045	0.045	0.044	0.044	0.044	0.044	0.044
E01	Sample	Dilution_90%	0.9	DMSO	Lycopene	Standard_Development	Run078	Standard_Measurement	Plate_01	Clariostar_Study	MB	Biofoundry_,_London	Linear_Dilution_Pattern_V2	0.878	0.882	0.88	0.876	0.875	0.873	0.873	0.873	0.877	0.882	0.884	0.885	0.879	0.875	0.868	0.859	0.851	0.845	0.842	0.838	0.83	0.827	0.826	0.828	0.832	0.84	0.85	0.862	0.869	0.878	0.881	0.881	0.883	0.889	0.896	0.908
E02	Sample	Dilution_70%	0.7	DMSO	Lycopene	Standard_Development	Run078	Standard_Measurement	Plate_01	Clariostar_Study	MB	Biofoundry_,_London	Linear_Dilution_Pattern_V2	0.757	0.758	0.758	0.754	0.75	0.748	0.744	0.744	0.747	0.749	0.754	0.753	0.749	0.742	0.737	0.732	0.727	0.724	0.721	0.716	0.712	0.71	0.711	0.714	0.72	0.727	0.735	0.747	0.753	0.761	0.764	0.765	0.769	0.775	0.781	0.79
E03	Sample	Dilution_50%	0.5	DMSO	Lycopene	Standard_Development	Run078	Standard_Measurement	Plate_01	Clariostar_Study	MB	Biofoundry_,_London	Linear_Dilution_Pattern_V2	0.785	0.783	0.78	0.775	0.769	0.766	0.761	0.759	0.759	0.758	0.76	0.76	0.752	0.748	0.741	0.736	0.731	0.726	0.722	0.718	0.713	0.711	0.709	0.71	0.711	0.715	0.721	0.725	0.728	0.733	0.734	0.734	0.734	0.735	0.739	0.744
E04	Sample	Dilution_30%	0.3	DMSO	Lycopene	Standard_Development	Run078	Standard_Measurement	Plate_01	Clariostar_Study	MB	Biofoundry_,_London	Linear_Dilution_Pattern_V2	0.493	0.489	0.485	0.481	0.477	0.473	0.47	0.468	0.465	0.464	0.464	0.46	0.455	0.451	0.448	0.443	0.438	0.436	0.434	0.43	0.427	0.426	0.425	0.425	0.426	0.428	0.433	0.435	0.438	0.44	0.44	0.44	0.441	0.441	0.443	0.447
E05	Sample	Dilution_10%	0.1	DMSO	Lycopene	Standard_Development	Run078	Standard_Measurement	Plate_01	Clariostar_Study	MB	Biofoundry_,_London	Linear_Dilution_Pattern_V2	0.206	0.203	0.199	0.196	0.192	0.189	0.186	0.184	0.183	0.181	0.178	0.177	0.173	0.17	0.168	0.165	0.162	0.16	0.159	0.158	0.156	0.156	0.155	0.155	0.156	0.157	0.159	0.159	0.16	0.162	0.162	0.162	0.162	0.162	0.163	0.165
E06	Sample	Dilution_90%	0.9	DMSO	Lycopene	Standard_Development	Run078	Standard_Measurement	Plate_01	Clariostar_Study	MB	Biofoundry_,_London	Linear_Dilution_Pattern_V2	0.748	0.751	0.748	0.744	0.74	0.737	0.736	0.736	0.741	0.745	0.751	0.75	0.743	0.735	0.729	0.724	0.715	0.711	0.706	0.701	0.696	0.693	0.693	0.697	0.705	0.714	0.726	0.738	0.75	0.758	0.763	0.766	0.77	0.776	0.785	0.799
E07	Sample	Dilution_70%	0.7	DMSO	Lycopene	Standard_Development	Run078	Standard_Measurement	Plate_01	Clariostar_Study	MB	Biofoundry_,_London	Linear_Dilution_Pattern_V2	0.687	0.688	0.685	0.684	0.683	0.68	0.677	0.678	0.683	0.686	0.688	0.69	0.683	0.678	0.674	0.668	0.663	0.659	0.657	0.652	0.649	0.648	0.648	0.65	0.655	0.662	0.672	0.682	0.69	0.697	0.699	0.701	0.703	0.706	0.714	0.724
E08	Sample	Dilution_50%	0.5	DMSO	Lycopene	Standard_Development	Run078	Standard_Measurement	Plate_01	Clariostar_Study	MB	Biofoundry_,_London	Linear_Dilution_Pattern_V2	0.701	0.7	0.699	0.697	0.694	0.693	0.69	0.687	0.688	0.689	0.69	0.689	0.683	0.679	0.676	0.673	0.666	0.663	0.66	0.656	0.653	0.652	0.65	0.649	0.652	0.657	0.661	0.665	0.668	0.671	0.673	0.67	0.67	0.671	0.674	0.677
E09	Sample	Dilution_30%	0.3	DMSO	Lycopene	Standard_Development	Run078	Standard_Measurement	Plate_01	Clariostar_Study	MB	Biofoundry_,_London	Linear_Dilution_Pattern_V2	0.696	0.699	0.698	0.699	0.698	0.696	0.694	0.695	0.695	0.694	0.694	0.693	0.689	0.686	0.684	0.68	0.676	0.673	0.671	0.667	0.661	0.657	0.654	0.651	0.648	0.645	0.645	0.642	0.641	0.638	0.633	0.626	0.622	0.617	0.614	0.611
E10	Sample	Dilution_10%	0.1	DMSO	Lycopene	Standard_Development	Run078	Standard_Measurement	Plate_01	Clariostar_Study	MB	Biofoundry_,_London	Linear_Dilution_Pattern_V2	0.168	0.165	0.162	0.159	0.155	0.153	0.149	0.148	0.146	0.143	0.141	0.139	0.136	0.133	0.13	0.129	0.126	0.125	0.123	0.122	0.12	0.119	0.119	0.118	0.118	0.119	0.119	0.118	0.117	0.117	0.117	0.116	0.116	0.115	0.115	0.114
E11	Blank	DMSO_Blank	NA	DMSO	NA	Standard_Development	Run078	Standard_Measurement	Plate_01	Clariostar_Study	MB	Biofoundry_,_London	Linear_Dilution_Pattern_V2	0.101	0.098	0.094	0.091	0.087	0.085	0.081	0.08	0.077	0.073	0.07	0.068	0.064	0.06	0.059	0.058	0.055	0.054	0.053	0.052	0.051	0.051	0.05	0.05	0.049	0.049	0.048	0.048	0.048	0.048	0.048	0.046	0.046	0.046	0.045	0.045
E12	Blank	DMSO_Blank	NA	DMSO	NA	Standard_Development	Run078	Standard_Measurement	Plate_01	Clariostar_Study	MB	Biofoundry_,_London	Linear_Dilution_Pattern_V2	0.101	0.099	0.095	0.093	0.088	0.086	0.083	0.08	0.076	0.072	0.07	0.066	0.063	0.06	0.059	0.056	0.053	0.052	0.052	0.051	0.049	0.05	0.049	0.048	0.048	0.047	0.047	0.047	0.046	0.046	0.046	0.045	0.045	0.044	0.044	0.044
F01	Sample	Dilution_90%	0.9	DMSO	Lycopene	Standard_Development	Run078	Standard_Measurement	Plate_01	Clariostar_Study	MB	Biofoundry_,_London	Linear_Dilution_Pattern_V2	0.817	0.817	0.817	0.813	0.81	0.81	0.806	0.81	0.812	0.818	0.82	0.82	0.815	0.808	0.799	0.795	0.788	0.78	0.776	0.77	0.765	0.764	0.763	0.767	0.772	0.78	0.792	0.804	0.814	0.823	0.827	0.829	0.832	0.836	0.846	0.86
F02	Sample	Dilution_70%	0.7	DMSO	Lycopene	Standard_Development	Run078	Standard_Measurement	Plate_01	Clariostar_Study	MB	Biofoundry_,_London	Linear_Dilution_Pattern_V2	0.695	0.695	0.694	0.692	0.685	0.683	0.681	0.682	0.684	0.687	0.69	0.691	0.687	0.681	0.675	0.67	0.664	0.662	0.658	0.655	0.651	0.649	0.65	0.653	0.658	0.666	0.677	0.686	0.695	0.701	0.706	0.707	0.712	0.716	0.724	0.734
F03	Sample	Dilution_50%	0.5	DMSO	Lycopene	Standard_Development	Run078	Standard_Measurement	Plate_01	Clariostar_Study	MB	Biofoundry_,_London	Linear_Dilution_Pattern_V2	0.717	0.716	0.713	0.708	0.703	0.7	0.695	0.695	0.694	0.692	0.694	0.692	0.687	0.68	0.676	0.672	0.667	0.663	0.658	0.654	0.651	0.649	0.647	0.648	0.65	0.655	0.66	0.667	0.671	0.674	0.675	0.674	0.675	0.676	0.68	0.685
F04	Sample	Dilution_30%	0.3	DMSO	Lycopene	Standard_Development	Run078	Standard_Measurement	Plate_01	Clariostar_Study	MB	Biofoundry_,_London	Linear_Dilution_Pattern_V2	0.421	0.418	0.415	0.412	0.406	0.403	0.399	0.399	0.398	0.396	0.396	0.395	0.389	0.385	0.381	0.378	0.374	0.371	0.368	0.366	0.363	0.363	0.363	0.364	0.366	0.37	0.374	0.378	0.381	0.384	0.386	0.386	0.387	0.389	0.391	0.395
F05	Sample	Dilution_10%	0.1	DMSO	Lycopene	Standard_Development	Run078	Standard_Measurement	Plate_01	Clariostar_Study	MB	Biofoundry_,_London	Linear_Dilution_Pattern_V2	0.22	0.217	0.214	0.211	0.207	0.206	0.202	0.2	0.198	0.196	0.194	0.193	0.189	0.186	0.184	0.181	0.178	0.177	0.176	0.174	0.172	0.172	0.171	0.17	0.172	0.172	0.174	0.174	0.175	0.176	0.177	0.176	0.177	0.176	0.177	0.179
F06	Sample	Dilution_90%	0.9	DMSO	Lycopene	Standard_Development	Run078	Standard_Measurement	Plate_01	Clariostar_Study	MB	Biofoundry_,_London	Linear_Dilution_Pattern_V2	0.799	0.802	0.799	0.797	0.792	0.789	0.788	0.79	0.792	0.797	0.802	0.803	0.794	0.789	0.783	0.776	0.767	0.765	0.76	0.755	0.749	0.745	0.746	0.749	0.753	0.763	0.774	0.786	0.796	0.806	0.81	0.811	0.815	0.822	0.831	0.843
F07	Sample	Dilution_70%	0.7	DMSO	Lycopene	Standard_Development	Run078	Standard_Measurement	Plate_01	Clariostar_Study	MB	Biofoundry_,_London	Linear_Dilution_Pattern_V2	0.591	0.592	0.589	0.585	0.581	0.58	0.577	0.579	0.581	0.584	0.587	0.587	0.583	0.578	0.571	0.567	0.561	0.557	0.554	0.552	0.548	0.547	0.547	0.551	0.557	0.566	0.575	0.586	0.594	0.603	0.609	0.612	0.616	0.62	0.629	0.64
F08	Sample	Dilution_50%	0.5	DMSO	Lycopene	Standard_Development	Run078	Standard_Measurement	Plate_01	Clariostar_Study	MB	Biofoundry_,_London	Linear_Dilution_Pattern_V2	0.532	0.53	0.526	0.522	0.517	0.513	0.51	0.509	0.51	0.51	0.51	0.509	0.503	0.498	0.495	0.491	0.487	0.484	0.481	0.478	0.476	0.475	0.474	0.477	0.48	0.486	0.493	0.5	0.505	0.51	0.513	0.515	0.517	0.521	0.525	0.531
F09	Sample	Dilution_30%	0.3	DMSO	Lycopene	Standard_Development	Run078	Standard_Measurement	Plate_01	Clariostar_Study	MB	Biofoundry_,_London	Linear_Dilution_Pattern_V2	0.332	0.33	0.327	0.323	0.319	0.316	0.312	0.312	0.311	0.31	0.309	0.307	0.302	0.298	0.294	0.291	0.288	0.286	0.284	0.282	0.281	0.281	0.28	0.282	0.283	0.287	0.29	0.294	0.297	0.3	0.302	0.302	0.303	0.305	0.307	0.311
F10	Sample	Dilution_10%	0.1	DMSO	Lycopene	Standard_Development	Run078	Standard_Measurement	Plate_01	Clariostar_Study	MB	Biofoundry_,_London	Linear_Dilution_Pattern_V2	0.153	0.151	0.148	0.144	0.141	0.139	0.135	0.133	0.13	0.127	0.125	0.123	0.119	0.117	0.115	0.113	0.111	0.109	0.108	0.107	0.105	0.105	0.104	0.104	0.103	0.104	0.104	0.105	0.105	0.105	0.105	0.104	0.104	0.104	0.104	0.105
F11	Blank	DMSO	NA	DMSO	NA	Standard_Development	Run078	Standard_Measurement	Plate_01	Clariostar_Study	MB	Biofoundry_,_London	Linear_Dilution_Pattern_V2	0.1	0.097	0.093	0.09	0.086	0.084	0.08	0.079	0.075	0.071	0.068	0.066	0.063	0.06	0.058	0.057	0.055	0.053	0.052	0.051	0.05	0.05	0.049	0.048	0.048	0.048	0.048	0.047	0.047	0.047	0.047	0.046	0.045	0.045	0.045	0.044
F12	Blank	DMSO	NA	DMSO	NA	Standard_Development	Run078	Standard_Measurement	Plate_01	Clariostar_Study	MB	Biofoundry_,_London	Linear_Dilution_Pattern_V2	0.101	0.098	0.095	0.092	0.088	0.085	0.082	0.08	0.076	0.072	0.069	0.066	0.062	0.06	0.059	0.056	0.054	0.052	0.051	0.05	0.049	0.049	0.048	0.048	0.047	0.047	0.046	0.045	0.045	0.046	0.046	0.045	0.044	0.044	0.044	0.043
G01	Sample	Dilution_85%	0.85	DMSO	Lycopene	Standard_Development	Run078	Standard_Measurement	Plate_01	Clariostar_Study	MB	Biofoundry_,_London	Linear_Dilution_Pattern_V2	0.727	0.726	0.725	0.723	0.718	0.716	0.71	0.712	0.718	0.721	0.724	0.724	0.719	0.712	0.706	0.702	0.693	0.688	0.684	0.679	0.676	0.674	0.674	0.678	0.683	0.694	0.706	0.718	0.728	0.737	0.743	0.746	0.75	0.758	0.767	0.78
G02	Sample	Dilution_65%	0.65	DMSO	Lycopene	Standard_Development	Run078	Standard_Measurement	Plate_01	Clariostar_Study	MB	Biofoundry_,_London	Linear_Dilution_Pattern_V2	0.603	0.603	0.6	0.597	0.591	0.589	0.585	0.587	0.59	0.593	0.597	0.596	0.59	0.584	0.578	0.575	0.57	0.567	0.564	0.561	0.559	0.558	0.558	0.561	0.568	0.576	0.585	0.594	0.602	0.61	0.616	0.618	0.621	0.626	0.633	0.644
G03	Sample	Dilution_45%	0.45	DMSO	Lycopene	Standard_Development	Run078	Standard_Measurement	Plate_01	Clariostar_Study	MB	Biofoundry_,_London	Linear_Dilution_Pattern_V2	0.591	0.588	0.585	0.582	0.577	0.574	0.57	0.569	0.569	0.57	0.571	0.568	0.563	0.558	0.552	0.547	0.543	0.539	0.537	0.533	0.531	0.53	0.529	0.53	0.534	0.538	0.545	0.551	0.557	0.56	0.563	0.563	0.565	0.567	0.571	0.577
G04	Sample	Dilution_25%	0.25	DMSO	Lycopene	Standard_Development	Run078	Standard_Measurement	Plate_01	Clariostar_Study	MB	Biofoundry_,_London	Linear_Dilution_Pattern_V2	0.364	0.361	0.356	0.353	0.349	0.346	0.343	0.34	0.339	0.339	0.338	0.336	0.332	0.328	0.324	0.321	0.315	0.315	0.313	0.31	0.308	0.307	0.306	0.308	0.31	0.313	0.316	0.319	0.321	0.325	0.326	0.326	0.327	0.329	0.331	0.334
G05	Sample	Dilution_05%	0.0499999999999999	DMSO	Lycopene	Standard_Development	Run078	Standard_Measurement	Plate_01	Clariostar_Study	MB	Biofoundry_,_London	Linear_Dilution_Pattern_V2	0.168	0.164	0.16	0.157	0.154	0.151	0.148	0.146	0.144	0.142	0.14	0.138	0.134	0.132	0.13	0.128	0.126	0.124	0.122	0.121	0.119	0.119	0.119	0.119	0.118	0.119	0.12	0.121	0.121	0.122	0.123	0.123	0.123	0.123	0.123	0.125
G06	Sample	Dilution_85%	0.85	DMSO	Lycopene	Standard_Development	Run078	Standard_Measurement	Plate_01	Clariostar_Study	MB	Biofoundry_,_London	Linear_Dilution_Pattern_V2	0.684	0.682	0.682	0.677	0.673	0.671	0.668	0.67	0.674	0.679	0.682	0.682	0.676	0.67	0.662	0.658	0.65	0.645	0.643	0.638	0.632	0.631	0.633	0.636	0.642	0.653	0.664	0.676	0.688	0.697	0.702	0.705	0.711	0.717	0.727	0.742
G07	Sample	Dilution_65%	0.65	DMSO	Lycopene	Standard_Development	Run078	Standard_Measurement	Plate_01	Clariostar_Study	MB	Biofoundry_,_London	Linear_Dilution_Pattern_V2	0.572	0.57	0.567	0.564	0.56	0.558	0.555	0.557	0.558	0.561	0.566	0.567	0.561	0.555	0.549	0.545	0.54	0.537	0.534	0.531	0.528	0.526	0.529	0.533	0.538	0.546	0.555	0.565	0.574	0.582	0.585	0.586	0.592	0.597	0.605	0.615
G08	Sample	Dilution_45%	0.45	DMSO	Lycopene	Standard_Development	Run078	Standard_Measurement	Plate_01	Clariostar_Study	MB	Biofoundry_,_London	Linear_Dilution_Pattern_V2	0.499	0.497	0.492	0.489	0.486	0.482	0.478	0.475	0.475	0.476	0.476	0.475	0.47	0.465	0.461	0.457	0.452	0.45	0.448	0.446	0.442	0.441	0.441	0.443	0.447	0.453	0.459	0.465	0.47	0.475	0.478	0.479	0.481	0.485	0.49	0.497
G09	Sample	Dilution_25%	0.25	DMSO	Lycopene	Standard_Development	Run078	Standard_Measurement	Plate_01	Clariostar_Study	MB	Biofoundry_,_London	Linear_Dilution_Pattern_V2	0.295	0.292	0.289	0.284	0.28	0.278	0.273	0.273	0.272	0.271	0.27	0.268	0.264	0.259	0.257	0.254	0.251	0.249	0.247	0.245	0.243	0.243	0.242	0.243	0.245	0.247	0.251	0.254	0.257	0.259	0.262	0.262	0.263	0.264	0.267	0.27
G10	Sample	Dilution_05%	0.0499999999999999	DMSO	Lycopene	Standard_Development	Run078	Standard_Measurement	Plate_01	Clariostar_Study	MB	Biofoundry_,_London	Linear_Dilution_Pattern_V2	0.135	0.132	0.129	0.125	0.121	0.119	0.115	0.114	0.112	0.109	0.107	0.105	0.101	0.098	0.097	0.095	0.093	0.091	0.09	0.089	0.087	0.087	0.087	0.086	0.086	0.086	0.087	0.087	0.087	0.087	0.087	0.086	0.086	0.086	0.086	0.086
G11	Blank	DMSO_Blank	NA	DMSO	NA	Standard_Development	Run078	Standard_Measurement	Plate_01	Clariostar_Study	MB	Biofoundry_,_London	Linear_Dilution_Pattern_V2	0.098	0.095	0.091	0.089	0.085	0.083	0.08	0.078	0.074	0.07	0.068	0.064	0.061	0.059	0.058	0.056	0.053	0.052	0.051	0.05	0.049	0.049	0.048	0.048	0.047	0.047	0.047	0.046	0.046	0.047	0.046	0.045	0.045	0.045	0.045	0.044
G12	Blank	DMSO_Blank	NA	DMSO	NA	Standard_Development	Run078	Standard_Measurement	Plate_01	Clariostar_Study	MB	Biofoundry_,_London	Linear_Dilution_Pattern_V2	0.103	0.1	0.095	0.092	0.088	0.086	0.081	0.08	0.077	0.073	0.07	0.067	0.063	0.06	0.058	0.057	0.055	0.053	0.052	0.051	0.049	0.049	0.049	0.049	0.048	0.048	0.047	0.046	0.046	0.046	0.046	0.045	0.044	0.044	0.044	0.043
H01	Sample	Dilution_85%	0.85	DMSO	Lycopene	Standard_Development	Run078	Standard_Measurement	Plate_01	Clariostar_Study	MB	Biofoundry_,_London	Linear_Dilution_Pattern_V2	0.715	0.715	0.714	0.71	0.707	0.705	0.702	0.703	0.707	0.709	0.713	0.713	0.707	0.7	0.694	0.686	0.68	0.676	0.671	0.667	0.662	0.661	0.662	0.665	0.671	0.682	0.693	0.704	0.714	0.723	0.731	0.733	0.738	0.746	0.754	0.768
H02	Sample	Dilution_65%	0.65	DMSO	Lycopene	Standard_Development	Run078	Standard_Measurement	Plate_01	Clariostar_Study	MB	Biofoundry_,_London	Linear_Dilution_Pattern_V2	0.571	0.57	0.566	0.562	0.558	0.554	0.551	0.552	0.553	0.556	0.56	0.56	0.553	0.547	0.542	0.537	0.532	0.529	0.527	0.524	0.521	0.52	0.521	0.524	0.531	0.54	0.55	0.559	0.568	0.576	0.581	0.584	0.589	0.595	0.602	0.614
H03	Sample	Dilution_45%	0.45	DMSO	Lycopene	Standard_Development	Run078	Standard_Measurement	Plate_01	Clariostar_Study	MB	Biofoundry_,_London	Linear_Dilution_Pattern_V2	0.522	0.521	0.516	0.513	0.507	0.504	0.499	0.498	0.498	0.498	0.499	0.497	0.491	0.486	0.482	0.478	0.473	0.47	0.467	0.463	0.461	0.46	0.46	0.462	0.467	0.473	0.48	0.485	0.49	0.495	0.498	0.499	0.502	0.505	0.511	0.518
H04	Sample	Dilution_25%	0.25	DMSO	Lycopene	Standard_Development	Run078	Standard_Measurement	Plate_01	Clariostar_Study	MB	Biofoundry_,_London	Linear_Dilution_Pattern_V2	0.355	0.353	0.347	0.344	0.34	0.336	0.332	0.33	0.329	0.327	0.325	0.323	0.319	0.315	0.31	0.307	0.303	0.301	0.299	0.297	0.294	0.294	0.295	0.294	0.297	0.3	0.304	0.307	0.31	0.314	0.315	0.316	0.317	0.319	0.321	0.325
H05	Sample	Dilution_05%	0.0499999999999999	DMSO	Lycopene	Standard_Development	Run078	Standard_Measurement	Plate_01	Clariostar_Study	MB	Biofoundry_,_London	Linear_Dilution_Pattern_V2	0.163	0.159	0.156	0.153	0.149	0.147	0.143	0.142	0.139	0.136	0.134	0.132	0.128	0.125	0.123	0.121	0.119	0.117	0.117	0.115	0.114	0.114	0.112	0.113	0.113	0.114	0.114	0.115	0.115	0.116	0.116	0.117	0.117	0.117	0.118	0.119
H06	Sample	Dilution_85%	0.85	DMSO	Lycopene	Standard_Development	Run078	Standard_Measurement	Plate_01	Clariostar_Study	MB	Biofoundry_,_London	Linear_Dilution_Pattern_V2	0.698	0.697	0.693	0.689	0.687	0.684	0.681	0.683	0.686	0.689	0.694	0.693	0.687	0.681	0.673	0.668	0.662	0.657	0.653	0.648	0.643	0.643	0.643	0.646	0.653	0.663	0.674	0.687	0.697	0.707	0.713	0.715	0.72	0.726	0.737	0.75
H07	Sample	Dilution_65%	0.65	DMSO	Lycopene	Standard_Development	Run078	Standard_Measurement	Plate_01	Clariostar_Study	MB	Biofoundry_,_London	Linear_Dilution_Pattern_V2	0.568	0.568	0.565	0.561	0.556	0.554	0.552	0.552	0.553	0.556	0.559	0.561	0.554	0.549	0.543	0.538	0.533	0.53	0.528	0.523	0.52	0.519	0.521	0.523	0.53	0.538	0.548	0.558	0.567	0.577	0.58	0.582	0.587	0.592	0.6	0.611
H08	Sample	Dilution_45%	0.45	DMSO	Lycopene	Standard_Development	Run078	Standard_Measurement	Plate_01	Clariostar_Study	MB	Biofoundry_,_London	Linear_Dilution_Pattern_V2	0.465	0.462	0.459	0.454	0.45	0.446	0.441	0.442	0.441	0.441	0.44	0.44	0.434	0.429	0.425	0.421	0.416	0.413	0.411	0.408	0.406	0.406	0.406	0.408	0.412	0.417	0.424	0.43	0.435	0.44	0.444	0.445	0.448	0.451	0.456	0.461
H09	Sample	Dilution_25%	0.25	DMSO	Lycopene	Standard_Development	Run078	Standard_Measurement	Plate_01	Clariostar_Study	MB	Biofoundry_,_London	Linear_Dilution_Pattern_V2	0.282	0.28	0.276	0.272	0.268	0.265	0.261	0.259	0.258	0.256	0.256	0.253	0.248	0.244	0.241	0.238	0.235	0.233	0.232	0.23	0.228	0.228	0.227	0.227	0.23	0.233	0.235	0.239	0.242	0.244	0.246	0.246	0.247	0.249	0.252	0.255
H10	Sample	Dilution_05%	0.0499999999999999	DMSO	Lycopene	Standard_Development	Run078	Standard_Measurement	Plate_01	Clariostar_Study	MB	Biofoundry_,_London	Linear_Dilution_Pattern_V2	0.135	0.131	0.128	0.125	0.121	0.118	0.114	0.112	0.109	0.105	0.103	0.1	0.097	0.095	0.093	0.091	0.088	0.087	0.086	0.084	0.083	0.083	0.082	0.082	0.082	0.082	0.083	0.083	0.083	0.083	0.083	0.083	0.083	0.083	0.083	0.083
H11	Blank	DMSO_Blank	NA	DMSO	NA	Standard_Development	Run078	Standard_Measurement	Plate_01	Clariostar_Study	MB	Biofoundry_,_London	Linear_Dilution_Pattern_V2	0.109	0.105	0.101	0.098	0.095	0.092	0.088	0.086	0.083	0.078	0.076	0.073	0.07	0.067	0.065	0.064	0.061	0.061	0.059	0.058	0.057	0.057	0.056	0.056	0.055	0.055	0.054	0.054	0.054	0.053	0.053	0.052	0.052	0.052	0.051	0.051
H12	Blank	DMSO_Blank	NA	DMSO	NA	Standard_Development	Run078	Standard_Measurement	Plate_01	Clariostar_Study	MB	Biofoundry_,_London	Linear_Dilution_Pattern_V2	0.106	0.103	0.099	0.096	0.092	0.09	0.085	0.083	0.079	0.075	0.071	0.067	0.064	0.06	0.058	0.056	0.053	0.052	0.051	0.05	0.049	0.049	0.048	0.048	0.047	0.047	0.046	0.046	0.046	0.046	0.045	0.045	0.044	0.044	0.044	0.043
[truncated: 122 more columns]
