# Supplementary material for: Construction of a Calibration Curve for Lycopene on a Liquid-Handling Platform—Wider Lessons for the Development of Automated Dilution Protocols
Source: ACS Synth Biol. 2024 Aug 3;13(8):2357–75. doi: 10.1021/acssynbio.4c00031 (PMC11334188; doi:10.1021/acssynbio.4c00031)
Supplement: Supplementary file 2 — sb4c00031_si_002.zip [file sb4c00031_si_002.zip › AggregatedData/Run078/Plate_01/Clariostar_Study/Clariostar_B-Measurement_02/001.csv]

Well	Content	Label	Dilution	Solvent	Solute	Project	Run	Step	Container	Study	Author	Institution	Comment	OD350	OD352	OD354	OD356	OD358	OD360	OD362	OD364	OD366	OD368	OD370	OD372	OD374	OD376	OD378	OD380	OD382	OD384	OD386	OD388	OD390	OD392	OD394	OD396	OD398	OD400	OD402	OD404	OD406	OD408	OD410	OD412	OD414	OD416	OD418	OD420
A01	Sample	Dilution_100%	1.0	DMSO	Lycopene	Standard_Development	Run078	Standard_Measurement	Plate_01	Clariostar_Study	MB	Biofoundry_,_London	Linear_Dilution_Pattern_V2	0.774	0.776	0.77	0.767	0.764	0.761	0.759	0.761	0.766	0.772	0.775	0.773	0.768	0.757	0.752	0.745	0.738	0.732	0.725	0.723	0.719	0.718	0.718	0.723	0.731	0.744	0.76	0.774	0.786	0.794	0.803	0.809	0.814	0.822	0.836	0.857
A02	Sample	Dilution_80%	0.8	DMSO	Lycopene	Standard_Development	Run078	Standard_Measurement	Plate_01	Clariostar_Study	MB	Biofoundry_,_London	Linear_Dilution_Pattern_V2	0.711	0.712	0.707	0.705	0.702	0.699	0.698	0.699	0.703	0.706	0.71	0.711	0.702	0.694	0.687	0.683	0.677	0.673	0.669	0.667	0.664	0.665	0.665	0.669	0.676	0.686	0.7	0.711	0.723	0.73	0.735	0.739	0.744	0.749	0.76	0.778
A03	Sample	Dilution_60%	0.6	DMSO	Lycopene	Standard_Development	Run078	Standard_Measurement	Plate_01	Clariostar_Study	MB	Biofoundry_,_London	Linear_Dilution_Pattern_V2	0.685	0.681	0.675	0.671	0.665	0.662	0.659	0.654	0.655	0.656	0.656	0.653	0.649	0.642	0.634	0.63	0.625	0.622	0.616	0.614	0.611	0.61	0.61	0.613	0.617	0.625	0.635	0.642	0.65	0.655	0.659	0.661	0.665	0.668	0.676	0.686
A04	Sample	Dilution_40%	0.4	DMSO	Lycopene	Standard_Development	Run078	Standard_Measurement	Plate_01	Clariostar_Study	MB	Biofoundry_,_London	Linear_Dilution_Pattern_V2	0.477	0.476	0.47	0.465	0.46	0.455	0.452	0.45	0.45	0.449	0.447	0.444	0.439	0.433	0.428	0.424	0.42	0.416	0.413	0.411	0.409	0.409	0.407	0.41	0.414	0.419	0.423	0.429	0.433	0.436	0.438	0.44	0.442	0.445	0.449	0.456
A05	Sample	Dilution_20%	0.2	DMSO	Lycopene	Standard_Development	Run078	Standard_Measurement	Plate_01	Clariostar_Study	MB	Biofoundry_,_London	Linear_Dilution_Pattern_V2	0.257	0.254	0.249	0.245	0.242	0.238	0.236	0.234	0.234	0.232	0.229	0.226	0.223	0.219	0.216	0.213	0.211	0.209	0.208	0.207	0.204	0.204	0.204	0.205	0.207	0.21	0.211	0.214	0.216	0.218	0.219	0.22	0.22	0.221	0.223	0.226
A06	Sample	Dilution_100%	1.0	DMSO	Lycopene	Standard_Development	Run078	Standard_Measurement	Plate_01	Clariostar_Study	MB	Biofoundry_,_London	Linear_Dilution_Pattern_V2	0.756	0.756	0.754	0.749	0.743	0.741	0.739	0.742	0.748	0.754	0.757	0.756	0.751	0.74	0.732	0.725	0.718	0.713	0.706	0.704	0.699	0.699	0.7	0.705	0.714	0.727	0.742	0.758	0.771	0.781	0.788	0.793	0.801	0.81	0.825	0.846
A07	Sample	Dilution_80%	0.8	DMSO	Lycopene	Standard_Development	Run078	Standard_Measurement	Plate_01	Clariostar_Study	MB	Biofoundry_,_London	Linear_Dilution_Pattern_V2	0.63	0.631	0.625	0.622	0.618	0.616	0.614	0.614	0.62	0.622	0.626	0.625	0.618	0.609	0.603	0.597	0.593	0.588	0.584	0.582	0.578	0.579	0.579	0.584	0.591	0.603	0.616	0.627	0.637	0.646	0.652	0.656	0.662	0.669	0.681	0.699
A08	Sample	Dilution_60%	0.6	DMSO	Lycopene	Standard_Development	Run078	Standard_Measurement	Plate_01	Clariostar_Study	MB	Biofoundry_,_London	Linear_Dilution_Pattern_V2	0.577	0.577	0.572	0.569	0.564	0.56	0.56	0.558	0.56	0.562	0.563	0.561	0.556	0.548	0.542	0.539	0.534	0.531	0.528	0.527	0.524	0.524	0.526	0.529	0.534	0.543	0.553	0.563	0.57	0.576	0.58	0.584	0.588	0.593	0.6	0.613
A09	Sample	Dilution_40%	0.4	DMSO	Lycopene	Standard_Development	Run078	Standard_Measurement	Plate_01	Clariostar_Study	MB	Biofoundry_,_London	Linear_Dilution_Pattern_V2	0.477	0.474	0.471	0.468	0.462	0.457	0.456	0.454	0.454	0.454	0.453	0.45	0.446	0.44	0.434	0.43	0.427	0.424	0.42	0.418	0.418	0.416	0.415	0.417	0.42	0.426	0.432	0.436	0.44	0.443	0.445	0.447	0.448	0.451	0.455	0.462
A10	Sample	Dilution_20%	0.2	DMSO	Lycopene	Standard_Development	Run078	Standard_Measurement	Plate_01	Clariostar_Study	MB	Biofoundry_,_London	Linear_Dilution_Pattern_V2	0.156	0.153	0.15	0.147	0.143	0.14	0.137	0.136	0.134	0.131	0.128	0.126	0.123	0.119	0.116	0.115	0.112	0.111	0.11	0.11	0.108	0.108	0.107	0.108	0.108	0.108	0.11	0.11	0.111	0.112	0.112	0.113	0.113	0.113	0.114	0.114
A11	Blank	DMSO_Blank	NA	DMSO	NA	Standard_Development	Run078	Standard_Measurement	Plate_01	Clariostar_Study	MB	Biofoundry_,_London	Linear_Dilution_Pattern_V2	0.102	0.1	0.096	0.093	0.09	0.087	0.084	0.081	0.079	0.075	0.071	0.067	0.065	0.061	0.059	0.058	0.056	0.055	0.054	0.053	0.053	0.052	0.051	0.051	0.05	0.049	0.049	0.049	0.049	0.049	0.048	0.048	0.047	0.046	0.046	0.045
A12	Blank	DMSO_Blank	NA	DMSO	NA	Standard_Development	Run078	Standard_Measurement	Plate_01	Clariostar_Study	MB	Biofoundry_,_London	Linear_Dilution_Pattern_V2	0.102	0.099	0.096	0.093	0.09	0.086	0.083	0.081	0.078	0.073	0.07	0.067	0.064	0.061	0.058	0.057	0.055	0.054	0.052	0.052	0.051	0.05	0.049	0.049	0.048	0.048	0.048	0.048	0.048	0.047	0.046	0.046	0.047	0.046	0.045	0.044
B01	Sample	Dilution_100%	1.0	DMSO	Lycopene	Standard_Development	Run078	Standard_Measurement	Plate_01	Clariostar_Study	MB	Biofoundry_,_London	Linear_Dilution_Pattern_V2	0.945	0.945	0.939	0.935	0.933	0.932	0.931	0.932	0.933	0.942	0.944	0.946	0.939	0.927	0.92	0.912	0.905	0.899	0.893	0.889	0.884	0.881	0.881	0.883	0.889	0.902	0.919	0.929	0.939	0.947	0.954	0.955	0.957	0.962	0.975	0.994
B02	Sample	Dilution_80%	0.8	DMSO	Lycopene	Standard_Development	Run078	Standard_Measurement	Plate_01	Clariostar_Study	MB	Biofoundry_,_London	Linear_Dilution_Pattern_V2	0.736	0.737	0.734	0.733	0.728	0.724	0.723	0.725	0.73	0.734	0.738	0.738	0.731	0.724	0.716	0.712	0.708	0.703	0.698	0.696	0.694	0.692	0.693	0.697	0.703	0.714	0.728	0.739	0.748	0.755	0.761	0.765	0.768	0.773	0.783	0.799
B03	Sample	Dilution_60%	0.6	DMSO	Lycopene	Standard_Development	Run078	Standard_Measurement	Plate_01	Clariostar_Study	MB	Biofoundry_,_London	Linear_Dilution_Pattern_V2	0.686	0.685	0.679	0.674	0.669	0.664	0.66	0.657	0.659	0.661	0.663	0.661	0.655	0.646	0.639	0.632	0.628	0.625	0.62	0.619	0.616	0.614	0.614	0.617	0.623	0.631	0.64	0.649	0.656	0.661	0.665	0.667	0.67	0.673	0.682	0.692
B04	Sample	Dilution_40%	0.4	DMSO	Lycopene	Standard_Development	Run078	Standard_Measurement	Plate_01	Clariostar_Study	MB	Biofoundry_,_London	Linear_Dilution_Pattern_V2	0.56	0.559	0.554	0.55	0.545	0.54	0.537	0.536	0.536	0.536	0.535	0.531	0.526	0.519	0.514	0.509	0.506	0.502	0.5	0.498	0.495	0.493	0.491	0.493	0.495	0.501	0.506	0.511	0.514	0.518	0.519	0.52	0.52	0.523	0.526	0.533
B05	Sample	Dilution_20%	0.2	DMSO	Lycopene	Standard_Development	Run078	Standard_Measurement	Plate_01	Clariostar_Study	MB	Biofoundry_,_London	Linear_Dilution_Pattern_V2	0.288	0.285	0.281	0.277	0.275	0.27	0.268	0.267	0.266	0.264	0.262	0.261	0.258	0.252	0.249	0.247	0.244	0.241	0.24	0.239	0.237	0.236	0.236	0.237	0.237	0.24	0.241	0.243	0.246	0.246	0.247	0.248	0.248	0.248	0.249	0.252
B06	Sample	Dilution_100%	1.0	DMSO	Lycopene	Standard_Development	Run078	Standard_Measurement	Plate_01	Clariostar_Study	MB	Biofoundry_,_London	Linear_Dilution_Pattern_V2	1.328	1.34	1.33	1.331	1.331	1.33	1.33	1.326	1.331	1.339	1.337	1.338	1.327	1.319	1.314	1.299	1.293	1.29	1.275	1.272	1.266	1.264	1.255	1.256	1.259	1.266	1.275	1.284	1.291	1.293	1.293	1.292	1.29	1.288	1.295	1.308
B07	Sample	Dilution_80%	0.8	DMSO	Lycopene	Standard_Development	Run078	Standard_Measurement	Plate_01	Clariostar_Study	MB	Biofoundry_,_London	Linear_Dilution_Pattern_V2	0.629	0.628	0.625	0.62	0.615	0.613	0.613	0.615	0.618	0.621	0.624	0.623	0.619	0.61	0.603	0.598	0.592	0.588	0.585	0.582	0.579	0.579	0.58	0.585	0.592	0.603	0.617	0.629	0.64	0.648	0.654	0.659	0.663	0.669	0.682	0.7
B08	Sample	Dilution_60%	0.6	DMSO	Lycopene	Standard_Development	Run078	Standard_Measurement	Plate_01	Clariostar_Study	MB	Biofoundry_,_London	Linear_Dilution_Pattern_V2	0.575	0.572	0.568	0.564	0.56	0.557	0.553	0.554	0.555	0.556	0.558	0.554	0.551	0.545	0.537	0.533	0.529	0.526	0.522	0.521	0.52	0.519	0.519	0.522	0.528	0.537	0.545	0.554	0.561	0.566	0.57	0.574	0.576	0.581	0.589	0.601
B09	Sample	Dilution_40%	0.4	DMSO	Lycopene	Standard_Development	Run078	Standard_Measurement	Plate_01	Clariostar_Study	MB	Biofoundry_,_London	Linear_Dilution_Pattern_V2	0.393	0.391	0.387	0.382	0.377	0.374	0.371	0.37	0.37	0.369	0.366	0.364	0.36	0.355	0.349	0.347	0.344	0.341	0.339	0.338	0.336	0.334	0.335	0.336	0.338	0.342	0.347	0.351	0.355	0.358	0.36	0.361	0.363	0.363	0.367	0.374
B10	Sample	Dilution_20%	0.2	DMSO	Lycopene	Standard_Development	Run078	Standard_Measurement	Plate_01	Clariostar_Study	MB	Biofoundry_,_London	Linear_Dilution_Pattern_V2	0.149	0.147	0.145	0.142	0.14	0.136	0.133	0.131	0.129	0.125	0.123	0.12	0.118	0.116	0.113	0.111	0.11	0.108	0.107	0.107	0.105	0.105	0.104	0.104	0.102	0.104	0.104	0.104	0.104	0.104	0.103	0.103	0.103	0.102	0.102	0.102
B11	Blank	DMSO_Blank	NA	DMSO	NA	Standard_Development	Run078	Standard_Measurement	Plate_01	Clariostar_Study	MB	Biofoundry_,_London	Linear_Dilution_Pattern_V2	0.097	0.094	0.091	0.087	0.084	0.081	0.078	0.076	0.074	0.07	0.067	0.065	0.062	0.06	0.057	0.056	0.054	0.053	0.052	0.052	0.051	0.05	0.05	0.049	0.049	0.049	0.048	0.048	0.048	0.048	0.048	0.047	0.046	0.046	0.045	0.044
B12	Blank	DMSO_Blank	NA	DMSO	NA	Standard_Development	Run078	Standard_Measurement	Plate_01	Clariostar_Study	MB	Biofoundry_,_London	Linear_Dilution_Pattern_V2	0.098	0.095	0.092	0.09	0.086	0.082	0.079	0.076	0.075	0.07	0.067	0.064	0.062	0.059	0.055	0.054	0.052	0.051	0.05	0.05	0.048	0.048	0.047	0.047	0.047	0.046	0.046	0.045	0.046	0.046	0.045	0.045	0.045	0.044	0.043	0.042
C01	Sample	Dilution_95%	0.95	DMSO	Lycopene	Standard_Development	Run078	Standard_Measurement	Plate_01	Clariostar_Study	MB	Biofoundry_,_London	Linear_Dilution_Pattern_V2	1.076	1.077	1.072	1.072	1.07	1.07	1.071	1.071	1.075	1.077	1.081	1.081	1.075	1.064	1.058	1.048	1.046	1.037	1.028	1.023	1.018	1.015	1.014	1.014	1.02	1.025	1.039	1.048	1.055	1.06	1.061	1.06	1.059	1.063	1.07	1.085
C02	Sample	Dilution_75%	0.75	DMSO	Lycopene	Standard_Development	Run078	Standard_Measurement	Plate_01	Clariostar_Study	MB	Biofoundry_,_London	Linear_Dilution_Pattern_V2	0.745	0.744	0.742	0.739	0.735	0.733	0.73	0.729	0.734	0.734	0.737	0.737	0.732	0.726	0.717	0.711	0.707	0.702	0.699	0.697	0.694	0.694	0.693	0.698	0.704	0.714	0.726	0.736	0.744	0.751	0.755	0.759	0.762	0.766	0.775	0.789
C03	Sample	Dilution_55%	0.55	DMSO	Lycopene	Standard_Development	Run078	Standard_Measurement	Plate_01	Clariostar_Study	MB	Biofoundry_,_London	Linear_Dilution_Pattern_V2	1.002	1.004	0.998	0.996	0.99	0.987	0.983	0.979	0.98	0.981	0.98	0.979	0.975	0.963	0.957	0.951	0.943	0.937	0.933	0.93	0.924	0.919	0.915	0.912	0.915	0.917	0.922	0.925	0.924	0.923	0.923	0.92	0.916	0.916	0.916	0.92
C04	Sample	Dilution_35%	0.35	DMSO	Lycopene	Standard_Development	Run078	Standard_Measurement	Plate_01	Clariostar_Study	MB	Biofoundry_,_London	Linear_Dilution_Pattern_V2	0.5	0.497	0.493	0.49	0.485	0.481	0.478	0.477	0.477	0.476	0.473	0.47	0.467	0.461	0.455	0.452	0.45	0.446	0.442	0.441	0.438	0.437	0.436	0.437	0.438	0.443	0.447	0.45	0.454	0.456	0.456	0.456	0.457	0.457	0.46	0.466
C05	Sample	Dilution_15%	0.15	DMSO	Lycopene	Standard_Development	Run078	Standard_Measurement	Plate_01	Clariostar_Study	MB	Biofoundry_,_London	Linear_Dilution_Pattern_V2	0.252	0.251	0.246	0.243	0.239	0.236	0.234	0.232	0.231	0.23	0.227	0.226	0.223	0.219	0.216	0.214	0.211	0.209	0.208	0.208	0.206	0.205	0.205	0.206	0.206	0.208	0.211	0.212	0.214	0.215	0.215	0.216	0.216	0.216	0.218	0.221
C06	Sample	Dilution_95%	0.95	DMSO	Lycopene	Standard_Development	Run078	Standard_Measurement	Plate_01	Clariostar_Study	MB	Biofoundry_,_London	Linear_Dilution_Pattern_V2	0.834	0.836	0.836	0.83	0.828	0.828	0.826	0.828	0.832	0.839	0.842	0.841	0.836	0.825	0.817	0.811	0.806	0.799	0.793	0.79	0.784	0.782	0.782	0.787	0.794	0.804	0.818	0.828	0.838	0.847	0.851	0.855	0.859	0.863	0.874	0.891
C07	Sample	Dilution_75%	0.75	DMSO	Lycopene	Standard_Development	Run078	Standard_Measurement	Plate_01	Clariostar_Study	MB	Biofoundry_,_London	Linear_Dilution_Pattern_V2	0.636	0.634	0.63	0.629	0.626	0.622	0.622	0.623	0.626	0.63	0.633	0.632	0.629	0.621	0.615	0.61	0.606	0.603	0.599	0.598	0.594	0.593	0.593	0.598	0.604	0.613	0.624	0.634	0.642	0.648	0.654	0.657	0.661	0.664	0.674	0.689
C08	Sample	Dilution_55%	0.55	DMSO	Lycopene	Standard_Development	Run078	Standard_Measurement	Plate_01	Clariostar_Study	MB	Biofoundry_,_London	Linear_Dilution_Pattern_V2	0.581	0.578	0.573	0.568	0.562	0.559	0.556	0.553	0.555	0.555	0.555	0.552	0.548	0.541	0.535	0.531	0.527	0.523	0.519	0.518	0.515	0.515	0.515	0.518	0.522	0.529	0.537	0.543	0.549	0.553	0.557	0.559	0.561	0.565	0.571	0.581
C09	Sample	Dilution_35%	0.35	DMSO	Lycopene	Standard_Development	Run078	Standard_Measurement	Plate_01	Clariostar_Study	MB	Biofoundry_,_London	Linear_Dilution_Pattern_V2	0.422	0.419	0.414	0.41	0.405	0.401	0.398	0.397	0.397	0.395	0.393	0.39	0.386	0.38	0.375	0.372	0.368	0.366	0.363	0.363	0.359	0.359	0.359	0.361	0.363	0.368	0.372	0.376	0.38	0.383	0.384	0.386	0.388	0.39	0.392	0.398
C10	Sample	Dilution_15%	0.15	DMSO	Lycopene	Standard_Development	Run078	Standard_Measurement	Plate_01	Clariostar_Study	MB	Biofoundry_,_London	Linear_Dilution_Pattern_V2	0.157	0.155	0.152	0.15	0.146	0.143	0.142	0.14	0.139	0.136	0.133	0.13	0.128	0.125	0.122	0.122	0.12	0.118	0.117	0.117	0.115	0.115	0.114	0.114	0.113	0.113	0.112	0.112	0.112	0.111	0.11	0.111	0.109	0.108	0.108	0.107
C11	Blank	DMSO_Blank	NA	DMSO	NA	Standard_Development	Run078	Standard_Measurement	Plate_01	Clariostar_Study	MB	Biofoundry_,_London	Linear_Dilution_Pattern_V2	0.092	0.089	0.086	0.083	0.08	0.076	0.074	0.072	0.071	0.067	0.063	0.06	0.058	0.055	0.052	0.051	0.05	0.049	0.047	0.048	0.046	0.046	0.045	0.045	0.045	0.045	0.044	0.043	0.044	0.044	0.044	0.044	0.044	0.043	0.042	0.041
C12	Blank	DMSO_Blank	NA	DMSO	NA	Standard_Development	Run078	Standard_Measurement	Plate_01	Clariostar_Study	MB	Biofoundry_,_London	Linear_Dilution_Pattern_V2	0.094	0.091	0.087	0.084	0.081	0.077	0.075	0.072	0.07	0.066	0.063	0.06	0.057	0.054	0.051	0.051	0.048	0.047	0.046	0.046	0.045	0.044	0.044	0.044	0.043	0.043	0.043	0.043	0.043	0.043	0.043	0.043	0.043	0.042	0.041	0.041
D01	Sample	Dilution_95%	0.95	DMSO	Lycopene	Standard_Development	Run078	Standard_Measurement	Plate_01	Clariostar_Study	MB	Biofoundry_,_London	Linear_Dilution_Pattern_V2	1.105	1.113	1.112	1.113	1.108	1.109	1.105	1.106	1.114	1.119	1.122	1.122	1.115	1.104	1.096	1.092	1.084	1.078	1.071	1.066	1.058	1.054	1.049	1.05	1.052	1.059	1.071	1.08	1.085	1.086	1.087	1.084	1.081	1.084	1.089	1.1
D02	Sample	Dilution_75%	0.75	DMSO	Lycopene	Standard_Development	Run078	Standard_Measurement	Plate_01	Clariostar_Study	MB	Biofoundry_,_London	Linear_Dilution_Pattern_V2	0.827	0.828	0.824	0.823	0.818	0.817	0.814	0.812	0.817	0.823	0.825	0.822	0.819	0.811	0.805	0.799	0.795	0.792	0.786	0.784	0.78	0.78	0.778	0.781	0.788	0.798	0.808	0.818	0.825	0.832	0.835	0.835	0.838	0.843	0.851	0.864
D03	Sample	Dilution_55%	0.55	DMSO	Lycopene	Standard_Development	Run078	Standard_Measurement	Plate_01	Clariostar_Study	MB	Biofoundry_,_London	Linear_Dilution_Pattern_V2	0.761	0.761	0.756	0.751	0.747	0.743	0.739	0.736	0.738	0.737	0.739	0.737	0.732	0.724	0.716	0.711	0.708	0.703	0.698	0.694	0.692	0.69	0.689	0.691	0.694	0.699	0.708	0.713	0.717	0.72	0.723	0.723	0.722	0.723	0.729	0.736
D04	Sample	Dilution_35%	0.35	DMSO	Lycopene	Standard_Development	Run078	Standard_Measurement	Plate_01	Clariostar_Study	MB	Biofoundry_,_London	Linear_Dilution_Pattern_V2	0.497	0.495	0.491	0.486	0.481	0.478	0.476	0.474	0.474	0.474	0.472	0.469	0.465	0.459	0.454	0.451	0.448	0.445	0.442	0.441	0.437	0.435	0.434	0.436	0.437	0.441	0.446	0.451	0.454	0.457	0.458	0.458	0.459	0.46	0.463	0.468
D05	Sample	Dilution_15%	0.15	DMSO	Lycopene	Standard_Development	Run078	Standard_Measurement	Plate_01	Clariostar_Study	MB	Biofoundry_,_London	Linear_Dilution_Pattern_V2	0.256	0.253	0.25	0.246	0.243	0.239	0.238	0.236	0.235	0.234	0.233	0.23	0.227	0.223	0.219	0.218	0.215	0.213	0.211	0.21	0.208	0.208	0.208	0.209	0.209	0.212	0.214	0.215	0.217	0.219	0.22	0.22	0.221	0.221	0.222	0.225
D06	Sample	Dilution_95%	0.95	DMSO	Lycopene	Standard_Development	Run078	Standard_Measurement	Plate_01	Clariostar_Study	MB	Biofoundry_,_London	Linear_Dilution_Pattern_V2	0.762	0.76	0.758	0.755	0.752	0.749	0.746	0.75	0.755	0.76	0.764	0.763	0.757	0.747	0.74	0.734	0.727	0.721	0.717	0.713	0.708	0.707	0.708	0.713	0.721	0.733	0.748	0.761	0.772	0.782	0.788	0.792	0.798	0.804	0.817	0.836
D07	Sample	Dilution_75%	0.75	DMSO	Lycopene	Standard_Development	Run078	Standard_Measurement	Plate_01	Clariostar_Study	MB	Biofoundry_,_London	Linear_Dilution_Pattern_V2	0.949	0.951	0.949	0.948	0.943	0.946	0.946	0.944	0.951	0.955	0.957	0.959	0.952	0.944	0.939	0.933	0.928	0.924	0.917	0.915	0.912	0.91	0.907	0.908	0.913	0.917	0.926	0.936	0.941	0.945	0.945	0.946	0.945	0.946	0.949	0.958
D08	Sample	Dilution_55%	0.55	DMSO	Lycopene	Standard_Development	Run078	Standard_Measurement	Plate_01	Clariostar_Study	MB	Biofoundry_,_London	Linear_Dilution_Pattern_V2	0.671	0.67	0.666	0.663	0.659	0.656	0.652	0.651	0.653	0.655	0.658	0.654	0.65	0.643	0.638	0.631	0.628	0.626	0.623	0.621	0.618	0.616	0.614	0.614	0.619	0.626	0.631	0.638	0.642	0.647	0.648	0.647	0.649	0.652	0.656	0.662
D09	Sample	Dilution_35%	0.35	DMSO	Lycopene	Standard_Development	Run078	Standard_Measurement	Plate_01	Clariostar_Study	MB	Biofoundry_,_London	Linear_Dilution_Pattern_V2	0.583	0.583	0.581	0.58	0.577	0.575	0.573	0.573	0.574	0.572	0.573	0.57	0.567	0.563	0.558	0.554	0.552	0.549	0.546	0.543	0.539	0.537	0.534	0.534	0.534	0.535	0.536	0.537	0.537	0.537	0.534	0.53	0.528	0.525	0.524	0.525
D10	Sample	Dilution_15%	0.15	DMSO	Lycopene	Standard_Development	Run078	Standard_Measurement	Plate_01	Clariostar_Study	MB	Biofoundry_,_London	Linear_Dilution_Pattern_V2	0.202	0.2	0.197	0.195	0.192	0.189	0.186	0.185	0.184	0.181	0.178	0.176	0.174	0.171	0.168	0.168	0.165	0.163	0.162	0.161	0.16	0.158	0.157	0.156	0.155	0.155	0.154	0.153	0.152	0.151	0.15	0.149	0.148	0.146	0.144	0.142
D11	Blank	DMSO_Blank	NA	DMSO	NA	Standard_Development	Run078	Standard_Measurement	Plate_01	Clariostar_Study	MB	Biofoundry_,_London	Linear_Dilution_Pattern_V2	0.095	0.092	0.089	0.086	0.082	0.079	0.077	0.075	0.072	0.068	0.066	0.062	0.059	0.056	0.054	0.053	0.051	0.05	0.05	0.049	0.048	0.047	0.047	0.047	0.046	0.046	0.046	0.046	0.046	0.046	0.045	0.045	0.044	0.044	0.043	0.042
D12	Blank	DMSO_Blank	NA	DMSO	NA	Standard_Development	Run078	Standard_Measurement	Plate_01	Clariostar_Study	MB	Biofoundry_,_London	Linear_Dilution_Pattern_V2	0.093	0.09	0.087	0.084	0.08	0.076	0.074	0.072	0.069	0.065	0.062	0.06	0.057	0.053	0.051	0.05	0.048	0.046	0.046	0.046	0.045	0.045	0.044	0.044	0.043	0.043	0.043	0.042	0.042	0.042	0.042	0.042	0.042	0.042	0.041	0.04
E01	Sample	Dilution_90%	0.9	DMSO	Lycopene	Standard_Development	Run078	Standard_Measurement	Plate_01	Clariostar_Study	MB	Biofoundry_,_London	Linear_Dilution_Pattern_V2	1.224	1.229	1.224	1.225	1.22	1.22	1.222	1.226	1.222	1.228	1.23	1.229	1.226	1.217	1.211	1.204	1.195	1.192	1.179	1.176	1.166	1.164	1.159	1.159	1.162	1.171	1.176	1.183	1.188	1.194	1.194	1.192	1.185	1.184	1.192	1.2
E02	Sample	Dilution_70%	0.7	DMSO	Lycopene	Standard_Development	Run078	Standard_Measurement	Plate_01	Clariostar_Study	MB	Biofoundry_,_London	Linear_Dilution_Pattern_V2	0.794	0.795	0.79	0.788	0.784	0.78	0.778	0.777	0.781	0.782	0.783	0.783	0.779	0.771	0.764	0.757	0.755	0.752	0.746	0.743	0.74	0.74	0.738	0.742	0.748	0.755	0.766	0.775	0.783	0.789	0.792	0.796	0.798	0.802	0.811	0.822
E03	Sample	Dilution_50%	0.5	DMSO	Lycopene	Standard_Development	Run078	Standard_Measurement	Plate_01	Clariostar_Study	MB	Biofoundry_,_London	Linear_Dilution_Pattern_V2	0.812	0.811	0.804	0.803	0.796	0.793	0.79	0.786	0.789	0.789	0.787	0.785	0.781	0.774	0.766	0.761	0.756	0.753	0.748	0.741	0.739	0.737	0.733	0.733	0.735	0.74	0.746	0.75	0.752	0.754	0.753	0.751	0.75	0.751	0.754	0.76
E04	Sample	Dilution_30%	0.3	DMSO	Lycopene	Standard_Development	Run078	Standard_Measurement	Plate_01	Clariostar_Study	MB	Biofoundry_,_London	Linear_Dilution_Pattern_V2	0.467	0.463	0.458	0.455	0.451	0.445	0.444	0.443	0.443	0.441	0.44	0.436	0.433	0.427	0.422	0.419	0.414	0.412	0.409	0.407	0.404	0.403	0.403	0.404	0.405	0.408	0.411	0.414	0.417	0.419	0.419	0.419	0.421	0.42	0.422	0.425
E05	Sample	Dilution_10%	0.1	DMSO	Lycopene	Standard_Development	Run078	Standard_Measurement	Plate_01	Clariostar_Study	MB	Biofoundry_,_London	Linear_Dilution_Pattern_V2	0.205	0.202	0.198	0.195	0.191	0.187	0.185	0.184	0.183	0.18	0.178	0.177	0.174	0.17	0.167	0.165	0.163	0.161	0.16	0.159	0.158	0.158	0.157	0.157	0.158	0.16	0.161	0.162	0.164	0.165	0.165	0.165	0.165	0.165	0.166	0.168
E06	Sample	Dilution_90%	0.9	DMSO	Lycopene	Standard_Development	Run078	Standard_Measurement	Plate_01	Clariostar_Study	MB	Biofoundry_,_London	Linear_Dilution_Pattern_V2	0.761	0.761	0.758	0.753	0.75	0.748	0.746	0.748	0.755	0.758	0.762	0.76	0.754	0.745	0.738	0.733	0.726	0.721	0.716	0.712	0.708	0.707	0.705	0.71	0.717	0.729	0.742	0.753	0.765	0.773	0.779	0.782	0.785	0.792	0.803	0.822
E07	Sample	Dilution_70%	0.7	DMSO	Lycopene	Standard_Development	Run078	Standard_Measurement	Plate_01	Clariostar_Study	MB	Biofoundry_,_London	Linear_Dilution_Pattern_V2	0.83	0.83	0.828	0.827	0.825	0.824	0.823	0.822	0.827	0.832	0.835	0.835	0.833	0.823	0.817	0.811	0.809	0.804	0.798	0.795	0.793	0.792	0.79	0.792	0.799	0.806	0.815	0.824	0.828	0.832	0.835	0.835	0.837	0.839	0.844	0.854
E08	Sample	Dilution_50%	0.5	DMSO	Lycopene	Standard_Development	Run078	Standard_Measurement	Plate_01	Clariostar_Study	MB	Biofoundry_,_London	Linear_Dilution_Pattern_V2	0.748	0.75	0.745	0.741	0.738	0.734	0.731	0.73	0.733	0.734	0.732	0.731	0.727	0.72	0.715	0.712	0.707	0.702	0.699	0.695	0.691	0.69	0.688	0.688	0.689	0.693	0.698	0.701	0.703	0.704	0.704	0.702	0.702	0.701	0.703	0.707
E09	Sample	Dilution_30%	0.3	DMSO	Lycopene	Standard_Development	Run078	Standard_Measurement	Plate_01	Clariostar_Study	MB	Biofoundry_,_London	Linear_Dilution_Pattern_V2	0.717	0.72	0.72	0.721	0.719	0.718	0.717	0.716	0.718	0.717	0.715	0.716	0.712	0.707	0.703	0.702	0.699	0.695	0.691	0.688	0.683	0.68	0.675	0.672	0.67	0.67	0.667	0.664	0.662	0.657	0.654	0.648	0.641	0.634	0.629	0.626
E10	Sample	Dilution_10%	0.1	DMSO	Lycopene	Standard_Development	Run078	Standard_Measurement	Plate_01	Clariostar_Study	MB	Biofoundry_,_London	Linear_Dilution_Pattern_V2	0.178	0.176	0.172	0.17	0.167	0.163	0.162	0.16	0.158	0.156	0.153	0.151	0.149	0.145	0.143	0.142	0.14	0.138	0.137	0.137	0.135	0.133	0.132	0.132	0.131	0.132	0.132	0.131	0.132	0.132	0.131	0.131	0.13	0.129	0.128	0.127
E11	Blank	DMSO_Blank	NA	DMSO	NA	Standard_Development	Run078	Standard_Measurement	Plate_01	Clariostar_Study	MB	Biofoundry_,_London	Linear_Dilution_Pattern_V2	0.092	0.088	0.086	0.082	0.079	0.075	0.073	0.072	0.069	0.066	0.062	0.06	0.057	0.054	0.052	0.051	0.049	0.047	0.047	0.047	0.045	0.045	0.044	0.045	0.044	0.044	0.044	0.043	0.043	0.044	0.044	0.044	0.044	0.043	0.042	0.041
E12	Blank	DMSO_Blank	NA	DMSO	NA	Standard_Development	Run078	Standard_Measurement	Plate_01	Clariostar_Study	MB	Biofoundry_,_London	Linear_Dilution_Pattern_V2	0.092	0.089	0.085	0.082	0.079	0.074	0.072	0.071	0.069	0.064	0.061	0.058	0.056	0.052	0.05	0.049	0.047	0.045	0.044	0.045	0.042	0.043	0.043	0.043	0.042	0.043	0.042	0.041	0.042	0.042	0.041	0.042	0.042	0.041	0.04	0.039
F01	Sample	Dilution_90%	0.9	DMSO	Lycopene	Standard_Development	Run078	Standard_Measurement	Plate_01	Clariostar_Study	MB	Biofoundry_,_London	Linear_Dilution_Pattern_V2	0.834	0.834	0.831	0.828	0.825	0.824	0.823	0.826	0.831	0.836	0.837	0.837	0.831	0.821	0.813	0.806	0.802	0.798	0.792	0.788	0.785	0.781	0.781	0.784	0.79	0.802	0.815	0.826	0.836	0.843	0.848	0.851	0.853	0.858	0.869	0.886
F02	Sample	Dilution_70%	0.7	DMSO	Lycopene	Standard_Development	Run078	Standard_Measurement	Plate_01	Clariostar_Study	MB	Biofoundry_,_London	Linear_Dilution_Pattern_V2	0.762	0.761	0.758	0.756	0.751	0.748	0.745	0.747	0.751	0.752	0.756	0.753	0.75	0.743	0.735	0.729	0.725	0.721	0.717	0.712	0.71	0.711	0.711	0.712	0.718	0.727	0.738	0.747	0.754	0.759	0.764	0.767	0.77	0.773	0.78	0.792
F03	Sample	Dilution_50%	0.5	DMSO	Lycopene	Standard_Development	Run078	Standard_Measurement	Plate_01	Clariostar_Study	MB	Biofoundry_,_London	Linear_Dilution_Pattern_V2	0.661	0.66	0.656	0.653	0.646	0.642	0.639	0.636	0.637	0.638	0.64	0.638	0.633	0.624	0.617	0.612	0.609	0.605	0.601	0.598	0.595	0.594	0.594	0.596	0.599	0.605	0.613	0.619	0.623	0.626	0.628	0.63	0.631	0.634	0.638	0.647
F04	Sample	Dilution_30%	0.3	DMSO	Lycopene	Standard_Development	Run078	Standard_Measurement	Plate_01	Clariostar_Study	MB	Biofoundry_,_London	Linear_Dilution_Pattern_V2	0.431	0.428	0.423	0.419	0.416	0.41	0.408	0.406	0.407	0.406	0.404	0.401	0.397	0.392	0.386	0.384	0.38	0.377	0.374	0.373	0.371	0.369	0.368	0.371	0.373	0.377	0.381	0.384	0.389	0.391	0.392	0.393	0.394	0.395	0.397	0.402
F05	Sample	Dilution_10%	0.1	DMSO	Lycopene	Standard_Development	Run078	Standard_Measurement	Plate_01	Clariostar_Study	MB	Biofoundry_,_London	Linear_Dilution_Pattern_V2	0.213	0.211	0.207	0.203	0.2	0.196	0.195	0.193	0.192	0.19	0.188	0.186	0.184	0.18	0.176	0.176	0.172	0.17	0.17	0.169	0.166	0.166	0.166	0.167	0.167	0.168	0.17	0.171	0.172	0.173	0.173	0.174	0.175	0.174	0.174	0.175
F06	Sample	Dilution_90%	0.9	DMSO	Lycopene	Standard_Development	Run078	Standard_Measurement	Plate_01	Clariostar_Study	MB	Biofoundry_,_London	Linear_Dilution_Pattern_V2	0.931	0.932	0.932	0.929	0.926	0.924	0.924	0.924	0.929	0.933	0.935	0.934	0.929	0.919	0.914	0.905	0.899	0.892	0.887	0.882	0.876	0.876	0.873	0.874	0.88	0.888	0.9	0.909	0.916	0.921	0.924	0.927	0.929	0.93	0.939	0.953
F07	Sample	Dilution_70%	0.7	DMSO	Lycopene	Standard_Development	Run078	Standard_Measurement	Plate_01	Clariostar_Study	MB	Biofoundry_,_London	Linear_Dilution_Pattern_V2	0.643	0.641	0.638	0.634	0.632	0.627	0.626	0.628	0.631	0.636	0.641	0.639	0.634	0.625	0.619	0.615	0.611	0.607	0.604	0.602	0.601	0.599	0.6	0.604	0.61	0.62	0.632	0.642	0.65	0.657	0.662	0.666	0.669	0.674	0.683	0.697
F08	Sample	Dilution_50%	0.5	DMSO	Lycopene	Standard_Development	Run078	Standard_Measurement	Plate_01	Clariostar_Study	MB	Biofoundry_,_London	Linear_Dilution_Pattern_V2	0.621	0.62	0.614	0.61	0.605	0.601	0.597	0.595	0.597	0.597	0.596	0.594	0.59	0.582	0.576	0.573	0.567	0.564	0.56	0.558	0.555	0.554	0.554	0.555	0.558	0.564	0.569	0.575	0.579	0.583	0.584	0.585	0.586	0.587	0.592	0.599
F09	Sample	Dilution_30%	0.3	DMSO	Lycopene	Standard_Development	Run078	Standard_Measurement	Plate_01	Clariostar_Study	MB	Biofoundry_,_London	Linear_Dilution_Pattern_V2	0.356	0.354	0.349	0.345	0.341	0.336	0.334	0.333	0.334	0.333	0.331	0.329	0.325	0.319	0.316	0.313	0.311	0.307	0.306	0.305	0.302	0.301	0.302	0.304	0.305	0.31	0.314	0.317	0.32	0.322	0.324	0.325	0.326	0.327	0.331	0.335
F10	Sample	Dilution_10%	0.1	DMSO	Lycopene	Standard_Development	Run078	Standard_Measurement	Plate_01	Clariostar_Study	MB	Biofoundry_,_London	Linear_Dilution_Pattern_V2	0.146	0.144	0.14	0.137	0.133	0.13	0.128	0.126	0.125	0.122	0.12	0.118	0.115	0.111	0.109	0.108	0.105	0.104	0.103	0.103	0.101	0.102	0.101	0.102	0.101	0.102	0.102	0.103	0.103	0.104	0.104	0.104	0.104	0.104	0.104	0.104
F11	Blank	DMSO	NA	DMSO	NA	Standard_Development	Run078	Standard_Measurement	Plate_01	Clariostar_Study	MB	Biofoundry_,_London	Linear_Dilution_Pattern_V2	0.093	0.089	0.086	0.083	0.08	0.076	0.074	0.073	0.071	0.067	0.064	0.061	0.058	0.056	0.053	0.052	0.051	0.049	0.048	0.048	0.047	0.047	0.046	0.046	0.045	0.046	0.045	0.045	0.044	0.045	0.045	0.045	0.045	0.043	0.043	0.041
F12	Blank	DMSO	NA	DMSO	NA	Standard_Development	Run078	Standard_Measurement	Plate_01	Clariostar_Study	MB	Biofoundry_,_London	Linear_Dilution_Pattern_V2	0.091	0.088	0.084	0.081	0.078	0.073	0.071	0.07	0.067	0.064	0.059	0.057	0.055	0.051	0.048	0.048	0.046	0.044	0.043	0.044	0.042	0.041	0.041	0.041	0.041	0.041	0.04	0.04	0.041	0.041	0.041	0.041	0.041	0.04	0.039	0.038
G01	Sample	Dilution_85%	0.85	DMSO	Lycopene	Standard_Development	Run078	Standard_Measurement	Plate_01	Clariostar_Study	MB	Biofoundry_,_London	Linear_Dilution_Pattern_V2	0.736	0.735	0.732	0.729	0.726	0.724	0.722	0.722	0.729	0.733	0.736	0.735	0.731	0.72	0.714	0.709	0.705	0.698	0.694	0.692	0.688	0.686	0.686	0.691	0.698	0.709	0.722	0.734	0.745	0.753	0.757	0.762	0.766	0.772	0.783	0.8
G02	Sample	Dilution_65%	0.65	DMSO	Lycopene	Standard_Development	Run078	Standard_Measurement	Plate_01	Clariostar_Study	MB	Biofoundry_,_London	Linear_Dilution_Pattern_V2	0.65	0.651	0.646	0.641	0.636	0.635	0.631	0.631	0.635	0.637	0.639	0.638	0.633	0.625	0.618	0.612	0.608	0.606	0.602	0.6	0.597	0.597	0.598	0.602	0.607	0.618	0.628	0.636	0.644	0.652	0.655	0.658	0.662	0.666	0.674	0.687
G03	Sample	Dilution_45%	0.45	DMSO	Lycopene	Standard_Development	Run078	Standard_Measurement	Plate_01	Clariostar_Study	MB	Biofoundry_,_London	Linear_Dilution_Pattern_V2	0.603	0.601	0.596	0.592	0.586	0.583	0.581	0.578	0.579	0.58	0.579	0.578	0.574	0.566	0.559	0.555	0.552	0.547	0.544	0.542	0.539	0.537	0.536	0.538	0.541	0.548	0.554	0.559	0.564	0.567	0.57	0.571	0.572	0.573	0.578	0.585
G04	Sample	Dilution_25%	0.25	DMSO	Lycopene	Standard_Development	Run078	Standard_Measurement	Plate_01	Clariostar_Study	MB	Biofoundry_,_London	Linear_Dilution_Pattern_V2	0.361	0.358	0.353	0.349	0.345	0.341	0.338	0.337	0.337	0.336	0.335	0.332	0.328	0.322	0.318	0.316	0.312	0.31	0.307	0.306	0.304	0.304	0.304	0.305	0.307	0.311	0.314	0.317	0.321	0.324	0.326	0.326	0.327	0.328	0.331	0.335
G05	Sample	Dilution_05%	0.0499999999999999	DMSO	Lycopene	Standard_Development	Run078	Standard_Measurement	Plate_01	Clariostar_Study	MB	Biofoundry_,_London	Linear_Dilution_Pattern_V2	0.154	0.151	0.148	0.144	0.141	0.137	0.135	0.134	0.134	0.131	0.129	0.127	0.124	0.121	0.118	0.117	0.115	0.113	0.112	0.112	0.11	0.11	0.109	0.11	0.11	0.111	0.112	0.113	0.114	0.115	0.115	0.116	0.115	0.115	0.116	0.116
G06	Sample	Dilution_85%	0.85	DMSO	Lycopene	Standard_Development	Run078	Standard_Measurement	Plate_01	Clariostar_Study	MB	Biofoundry_,_London	Linear_Dilution_Pattern_V2	0.689	0.687	0.684	0.682	0.678	0.676	0.674	0.675	0.682	0.688	0.689	0.688	0.683	0.674	0.667	0.662	0.656	0.651	0.646	0.644	0.641	0.639	0.64	0.645	0.652	0.663	0.677	0.69	0.7	0.709	0.714	0.718	0.724	0.731	0.742	0.759
G07	Sample	Dilution_65%	0.65	DMSO	Lycopene	Standard_Development	Run078	Standard_Measurement	Plate_01	Clariostar_Study	MB	Biofoundry_,_London	Linear_Dilution_Pattern_V2	0.62	0.618	0.612	0.609	0.603	0.6	0.599	0.601	0.604	0.607	0.609	0.606	0.603	0.596	0.59	0.586	0.581	0.579	0.576	0.573	0.571	0.571	0.571	0.576	0.582	0.592	0.602	0.611	0.62	0.626	0.631	0.634	0.638	0.643	0.652	0.665
G08	Sample	Dilution_45%	0.45	DMSO	Lycopene	Standard_Development	Run078	Standard_Measurement	Plate_01	Clariostar_Study	MB	Biofoundry_,_London	Linear_Dilution_Pattern_V2	0.52	0.517	0.512	0.508	0.504	0.498	0.496	0.495	0.495	0.495	0.495	0.491	0.487	0.481	0.475	0.47	0.467	0.464	0.461	0.46	0.458	0.457	0.456	0.458	0.463	0.468	0.475	0.48	0.484	0.488	0.492	0.493	0.496	0.498	0.503	0.511
G09	Sample	Dilution_25%	0.25	DMSO	Lycopene	Standard_Development	Run078	Standard_Measurement	Plate_01	Clariostar_Study	MB	Biofoundry_,_London	Linear_Dilution_Pattern_V2	0.295	0.292	0.287	0.283	0.28	0.276	0.273	0.273	0.272	0.271	0.269	0.265	0.263	0.258	0.254	0.252	0.248	0.246	0.245	0.244	0.242	0.242	0.242	0.244	0.246	0.25	0.253	0.256	0.258	0.261	0.263	0.263	0.264	0.265	0.268	0.272
G10	Sample	Dilution_05%	0.0499999999999999	DMSO	Lycopene	Standard_Development	Run078	Standard_Measurement	Plate_01	Clariostar_Study	MB	Biofoundry_,_London	Linear_Dilution_Pattern_V2	0.12	0.118	0.114	0.111	0.108	0.103	0.103	0.102	0.099	0.097	0.094	0.091	0.09	0.086	0.083	0.083	0.082	0.08	0.079	0.079	0.078	0.077	0.077	0.078	0.077	0.078	0.078	0.078	0.079	0.079	0.079	0.081	0.081	0.081	0.081	0.08
G11	Blank	DMSO_Blank	NA	DMSO	NA	Standard_Development	Run078	Standard_Measurement	Plate_01	Clariostar_Study	MB	Biofoundry_,_London	Linear_Dilution_Pattern_V2	0.089	0.087	0.084	0.08	0.077	0.073	0.071	0.07	0.068	0.064	0.061	0.058	0.056	0.053	0.05	0.05	0.048	0.046	0.046	0.046	0.044	0.044	0.044	0.044	0.043	0.043	0.042	0.042	0.043	0.043	0.043	0.043	0.043	0.042	0.041	0.04
G12	Blank	DMSO_Blank	NA	DMSO	NA	Standard_Development	Run078	Standard_Measurement	Plate_01	Clariostar_Study	MB	Biofoundry_,_London	Linear_Dilution_Pattern_V2	0.09	0.087	0.083	0.08	0.077	0.073	0.071	0.069	0.066	0.063	0.058	0.056	0.053	0.05	0.047	0.046	0.044	0.043	0.042	0.042	0.041	0.041	0.041	0.041	0.04	0.041	0.04	0.039	0.04	0.04	0.04	0.041	0.04	0.039	0.038	0.037
H01	Sample	Dilution_85%	0.85	DMSO	Lycopene	Standard_Development	Run078	Standard_Measurement	Plate_01	Clariostar_Study	MB	Biofoundry_,_London	Linear_Dilution_Pattern_V2	0.762	0.763	0.758	0.756	0.752	0.748	0.746	0.748	0.754	0.758	0.759	0.761	0.755	0.747	0.738	0.733	0.728	0.722	0.717	0.714	0.71	0.709	0.709	0.713	0.719	0.731	0.745	0.756	0.764	0.772	0.777	0.783	0.785	0.79	0.801	0.818
H02	Sample	Dilution_65%	0.65	DMSO	Lycopene	Standard_Development	Run078	Standard_Measurement	Plate_01	Clariostar_Study	MB	Biofoundry_,_London	Linear_Dilution_Pattern_V2	0.629	0.629	0.623	0.618	0.614	0.611	0.608	0.607	0.61	0.61	0.616	0.614	0.61	0.601	0.595	0.589	0.584	0.581	0.577	0.575	0.573	0.571	0.572	0.576	0.582	0.591	0.603	0.613	0.62	0.628	0.632	0.635	0.639	0.644	0.653	0.667
H03	Sample	Dilution_45%	0.45	DMSO	Lycopene	Standard_Development	Run078	Standard_Measurement	Plate_01	Clariostar_Study	MB	Biofoundry_,_London	Linear_Dilution_Pattern_V2	0.547	0.544	0.539	0.535	0.531	0.526	0.522	0.52	0.521	0.52	0.521	0.519	0.515	0.506	0.5	0.496	0.492	0.489	0.487	0.483	0.482	0.48	0.479	0.481	0.486	0.491	0.499	0.505	0.508	0.513	0.516	0.516	0.518	0.522	0.527	0.535
H04	Sample	Dilution_25%	0.25	DMSO	Lycopene	Standard_Development	Run078	Standard_Measurement	Plate_01	Clariostar_Study	MB	Biofoundry_,_London	Linear_Dilution_Pattern_V2	0.365	0.362	0.357	0.353	0.349	0.344	0.341	0.339	0.339	0.338	0.337	0.335	0.329	0.324	0.319	0.316	0.312	0.31	0.308	0.306	0.304	0.303	0.302	0.304	0.306	0.31	0.314	0.317	0.32	0.323	0.324	0.324	0.325	0.327	0.329	0.333
H05	Sample	Dilution_05%	0.0499999999999999	DMSO	Lycopene	Standard_Development	Run078	Standard_Measurement	Plate_01	Clariostar_Study	MB	Biofoundry_,_London	Linear_Dilution_Pattern_V2	0.165	0.162	0.159	0.156	0.153	0.149	0.147	0.145	0.143	0.14	0.139	0.137	0.135	0.13	0.127	0.126	0.124	0.122	0.122	0.12	0.118	0.118	0.117	0.118	0.118	0.119	0.119	0.12	0.121	0.122	0.122	0.122	0.122	0.122	0.121	0.122
H06	Sample	Dilution_85%	0.85	DMSO	Lycopene	Standard_Development	Run078	Standard_Measurement	Plate_01	Clariostar_Study	MB	Biofoundry_,_London	Linear_Dilution_Pattern_V2	0.689	0.689	0.685	0.683	0.679	0.676	0.675	0.676	0.682	0.687	0.689	0.688	0.683	0.674	0.666	0.661	0.655	0.651	0.646	0.643	0.64	0.64	0.639	0.644	0.652	0.662	0.676	0.689	0.698	0.707	0.712	0.716	0.722	0.728	0.739	0.756
H07	Sample	Dilution_65%	0.65	DMSO	Lycopene	Standard_Development	Run078	Standard_Measurement	Plate_01	Clariostar_Study	MB	Biofoundry_,_London	Linear_Dilution_Pattern_V2	0.635	0.634	0.629	0.627	0.622	0.619	0.617	0.618	0.618	0.621	0.624	0.623	0.62	0.612	0.604	0.6	0.597	0.592	0.589	0.587	0.584	0.583	0.582	0.586	0.593	0.603	0.613	0.622	0.629	0.636	0.64	0.642	0.646	0.652	0.66	0.672
H08	Sample	Dilution_45%	0.45	DMSO	Lycopene	Standard_Development	Run078	Standard_Measurement	Plate_01	Clariostar_Study	MB	Biofoundry_,_London	Linear_Dilution_Pattern_V2	0.51	0.507	0.5	0.496	0.491	0.487	0.484	0.483	0.483	0.484	0.482	0.479	0.475	0.468	0.462	0.458	0.454	0.451	0.448	0.446	0.444	0.443	0.443	0.445	0.448	0.454	0.46	0.465	0.471	0.475	0.478	0.479	0.481	0.484	0.489	0.497
H09	Sample	Dilution_25%	0.25	DMSO	Lycopene	Standard_Development	Run078	Standard_Measurement	Plate_01	Clariostar_Study	MB	Biofoundry_,_London	Linear_Dilution_Pattern_V2	0.31	0.308	0.303	0.298	0.294	0.291	0.289	0.287	0.286	0.284	0.283	0.279	0.275	0.271	0.266	0.264	0.261	0.259	0.256	0.255	0.254	0.253	0.253	0.255	0.256	0.26	0.263	0.266	0.269	0.271	0.273	0.274	0.275	0.276	0.278	0.283
H10	Sample	Dilution_05%	0.0499999999999999	DMSO	Lycopene	Standard_Development	Run078	Standard_Measurement	Plate_01	Clariostar_Study	MB	Biofoundry_,_London	Linear_Dilution_Pattern_V2	0.126	0.123	0.119	0.115	0.112	0.108	0.106	0.104	0.103	0.099	0.097	0.094	0.092	0.088	0.085	0.084	0.082	0.081	0.079	0.08	0.078	0.078	0.077	0.078	0.078	0.078	0.078	0.079	0.079	0.08	0.08	0.08	0.081	0.08	0.08	0.08
H11	Blank	DMSO_Blank	NA	DMSO	NA	Standard_Development	Run078	Standard_Measurement	Plate_01	Clariostar_Study	MB	Biofoundry_,_London	Linear_Dilution_Pattern_V2	0.101	0.099	0.094	0.091	0.087	0.083	0.081	0.079	0.077	0.074	0.071	0.068	0.065	0.062	0.059	0.059	0.057	0.056	0.054	0.054	0.053	0.052	0.052	0.052	0.052	0.052	0.052	0.051	0.051	0.051	0.05	0.051	0.051	0.05	0.048	0.048
H12	Blank	DMSO_Blank	NA	DMSO	NA	Standard_Development	Run078	Standard_Measurement	Plate_01	Clariostar_Study	MB	Biofoundry_,_London	Linear_Dilution_Pattern_V2	0.093	0.09	0.086	0.083	0.08	0.074	0.073	0.071	0.068	0.064	0.059	0.055	0.052	0.048	0.046	0.045	0.043	0.042	0.041	0.041	0.04	0.039	0.039	0.04	0.038	0.039	0.038	0.038	0.039	0.039	0.039	0.039	0.039	0.038	0.038	0.037
[truncated: 122 more columns]
