# Supplementary material for: Construction of a Calibration Curve for Lycopene on a Liquid-Handling Platform—Wider Lessons for the Development of Automated Dilution Protocols
Source: ACS Synth Biol. 2024 Aug 3;13(8):2357–75. doi: 10.1021/acssynbio.4c00031 (PMC11334188; doi:10.1021/acssynbio.4c00031)
Supplement: Supplementary file 2 — sb4c00031_si_002.zip [file sb4c00031_si_002.zip › AggregatedData/Run078/Plate_01/Clariostar_Study/Map/001-Body.csv]

Well	Content	Label	Dilution	Solvent	Solute	Project	Run	Step	Container	Study	Series	Instance	Author	Institution	Comment
A01	Sample	Dilution_100%	1.0	DMSO	Lycopene	Standard_Development	Run078	Standard_Measurement	Plate_01	Clariostar_Study	Map	001	MB	Biofoundry_,_London	Linear_Dilution_Pattern_V2
A02	Sample	Dilution_80%	0.8	DMSO	Lycopene	Standard_Development	Run078	Standard_Measurement	Plate_01	Clariostar_Study	Map	001	MB	Biofoundry_,_London	Linear_Dilution_Pattern_V2
A03	Sample	Dilution_60%	0.6	DMSO	Lycopene	Standard_Development	Run078	Standard_Measurement	Plate_01	Clariostar_Study	Map	001	MB	Biofoundry_,_London	Linear_Dilution_Pattern_V2
A04	Sample	Dilution_40%	0.4	DMSO	Lycopene	Standard_Development	Run078	Standard_Measurement	Plate_01	Clariostar_Study	Map	001	MB	Biofoundry_,_London	Linear_Dilution_Pattern_V2
A05	Sample	Dilution_20%	0.2	DMSO	Lycopene	Standard_Development	Run078	Standard_Measurement	Plate_01	Clariostar_Study	Map	001	MB	Biofoundry_,_London	Linear_Dilution_Pattern_V2
A06	Sample	Dilution_100%	1.0	DMSO	Lycopene	Standard_Development	Run078	Standard_Measurement	Plate_01	Clariostar_Study	Map	001	MB	Biofoundry_,_London	Linear_Dilution_Pattern_V2
A07	Sample	Dilution_80%	0.8	DMSO	Lycopene	Standard_Development	Run078	Standard_Measurement	Plate_01	Clariostar_Study	Map	001	MB	Biofoundry_,_London	Linear_Dilution_Pattern_V2
A08	Sample	Dilution_60%	0.6	DMSO	Lycopene	Standard_Development	Run078	Standard_Measurement	Plate_01	Clariostar_Study	Map	001	MB	Biofoundry_,_London	Linear_Dilution_Pattern_V2
A09	Sample	Dilution_40%	0.4	DMSO	Lycopene	Standard_Development	Run078	Standard_Measurement	Plate_01	Clariostar_Study	Map	001	MB	Biofoundry_,_London	Linear_Dilution_Pattern_V2
A10	Sample	Dilution_20%	0.2	DMSO	Lycopene	Standard_Development	Run078	Standard_Measurement	Plate_01	Clariostar_Study	Map	001	MB	Biofoundry_,_London	Linear_Dilution_Pattern_V2
A11	Blank	DMSO_Blank	NA	DMSO	NA	Standard_Development	Run078	Standard_Measurement	Plate_01	Clariostar_Study	Map	001	MB	Biofoundry_,_London	Linear_Dilution_Pattern_V2
A12	Blank	DMSO_Blank	NA	DMSO	NA	Standard_Development	Run078	Standard_Measurement	Plate_01	Clariostar_Study	Map	001	MB	Biofoundry_,_London	Linear_Dilution_Pattern_V2
B01	Sample	Dilution_100%	1.0	DMSO	Lycopene	Standard_Development	Run078	Standard_Measurement	Plate_01	Clariostar_Study	Map	001	MB	Biofoundry_,_London	Linear_Dilution_Pattern_V2
B02	Sample	Dilution_80%	0.8	DMSO	Lycopene	Standard_Development	Run078	Standard_Measurement	Plate_01	Clariostar_Study	Map	001	MB	Biofoundry_,_London	Linear_Dilution_Pattern_V2
B03	Sample	Dilution_60%	0.6	DMSO	Lycopene	Standard_Development	Run078	Standard_Measurement	Plate_01	Clariostar_Study	Map	001	MB	Biofoundry_,_London	Linear_Dilution_Pattern_V2
B04	Sample	Dilution_40%	0.4	DMSO	Lycopene	Standard_Development	Run078	Standard_Measurement	Plate_01	Clariostar_Study	Map	001	MB	Biofoundry_,_London	Linear_Dilution_Pattern_V2
B05	Sample	Dilution_20%	0.2	DMSO	Lycopene	Standard_Development	Run078	Standard_Measurement	Plate_01	Clariostar_Study	Map	001	MB	Biofoundry_,_London	Linear_Dilution_Pattern_V2
B06	Sample	Dilution_100%	1.0	DMSO	Lycopene	Standard_Development	Run078	Standard_Measurement	Plate_01	Clariostar_Study	Map	001	MB	Biofoundry_,_London	Linear_Dilution_Pattern_V2
B07	Sample	Dilution_80%	0.8	DMSO	Lycopene	Standard_Development	Run078	Standard_Measurement	Plate_01	Clariostar_Study	Map	001	MB	Biofoundry_,_London	Linear_Dilution_Pattern_V2
B08	Sample	Dilution_60%	0.6	DMSO	Lycopene	Standard_Development	Run078	Standard_Measurement	Plate_01	Clariostar_Study	Map	001	MB	Biofoundry_,_London	Linear_Dilution_Pattern_V2
B09	Sample	Dilution_40%	0.4	DMSO	Lycopene	Standard_Development	Run078	Standard_Measurement	Plate_01	Clariostar_Study	Map	001	MB	Biofoundry_,_London	Linear_Dilution_Pattern_V2
B10	Sample	Dilution_20%	0.2	DMSO	Lycopene	Standard_Development	Run078	Standard_Measurement	Plate_01	Clariostar_Study	Map	001	MB	Biofoundry_,_London	Linear_Dilution_Pattern_V2
B11	Blank	DMSO_Blank	NA	DMSO	NA	Standard_Development	Run078	Standard_Measurement	Plate_01	Clariostar_Study	Map	001	MB	Biofoundry_,_London	Linear_Dilution_Pattern_V2
B12	Blank	DMSO_Blank	NA	DMSO	NA	Standard_Development	Run078	Standard_Measurement	Plate_01	Clariostar_Study	Map	001	MB	Biofoundry_,_London	Linear_Dilution_Pattern_V2
C01	Sample	Dilution_95%	0.95	DMSO	Lycopene	Standard_Development	Run078	Standard_Measurement	Plate_01	Clariostar_Study	Map	001	MB	Biofoundry_,_London	Linear_Dilution_Pattern_V2
C02	Sample	Dilution_75%	0.75	DMSO	Lycopene	Standard_Development	Run078	Standard_Measurement	Plate_01	Clariostar_Study	Map	001	MB	Biofoundry_,_London	Linear_Dilution_Pattern_V2
C03	Sample	Dilution_55%	0.55	DMSO	Lycopene	Standard_Development	Run078	Standard_Measurement	Plate_01	Clariostar_Study	Map	001	MB	Biofoundry_,_London	Linear_Dilution_Pattern_V2
C04	Sample	Dilution_35%	0.35	DMSO	Lycopene	Standard_Development	Run078	Standard_Measurement	Plate_01	Clariostar_Study	Map	001	MB	Biofoundry_,_London	Linear_Dilution_Pattern_V2
C05	Sample	Dilution_15%	0.15	DMSO	Lycopene	Standard_Development	Run078	Standard_Measurement	Plate_01	Clariostar_Study	Map	001	MB	Biofoundry_,_London	Linear_Dilution_Pattern_V2
C06	Sample	Dilution_95%	0.95	DMSO	Lycopene	Standard_Development	Run078	Standard_Measurement	Plate_01	Clariostar_Study	Map	001	MB	Biofoundry_,_London	Linear_Dilution_Pattern_V2
C07	Sample	Dilution_75%	0.75	DMSO	Lycopene	Standard_Development	Run078	Standard_Measurement	Plate_01	Clariostar_Study	Map	001	MB	Biofoundry_,_London	Linear_Dilution_Pattern_V2
C08	Sample	Dilution_55%	0.55	DMSO	Lycopene	Standard_Development	Run078	Standard_Measurement	Plate_01	Clariostar_Study	Map	001	MB	Biofoundry_,_London	Linear_Dilution_Pattern_V2
C09	Sample	Dilution_35%	0.35	DMSO	Lycopene	Standard_Development	Run078	Standard_Measurement	Plate_01	Clariostar_Study	Map	001	MB	Biofoundry_,_London	Linear_Dilution_Pattern_V2
C10	Sample	Dilution_15%	0.15	DMSO	Lycopene	Standard_Development	Run078	Standard_Measurement	Plate_01	Clariostar_Study	Map	001	MB	Biofoundry_,_London	Linear_Dilution_Pattern_V2
C11	Blank	DMSO_Blank	NA	DMSO	NA	Standard_Development	Run078	Standard_Measurement	Plate_01	Clariostar_Study	Map	001	MB	Biofoundry_,_London	Linear_Dilution_Pattern_V2
C12	Blank	DMSO_Blank	NA	DMSO	NA	Standard_Development	Run078	Standard_Measurement	Plate_01	Clariostar_Study	Map	001	MB	Biofoundry_,_London	Linear_Dilution_Pattern_V2
D01	Sample	Dilution_95%	0.95	DMSO	Lycopene	Standard_Development	Run078	Standard_Measurement	Plate_01	Clariostar_Study	Map	001	MB	Biofoundry_,_London	Linear_Dilution_Pattern_V2
D02	Sample	Dilution_75%	0.75	DMSO	Lycopene	Standard_Development	Run078	Standard_Measurement	Plate_01	Clariostar_Study	Map	001	MB	Biofoundry_,_London	Linear_Dilution_Pattern_V2
D03	Sample	Dilution_55%	0.55	DMSO	Lycopene	Standard_Development	Run078	Standard_Measurement	Plate_01	Clariostar_Study	Map	001	MB	Biofoundry_,_London	Linear_Dilution_Pattern_V2
D04	Sample	Dilution_35%	0.35	DMSO	Lycopene	Standard_Development	Run078	Standard_Measurement	Plate_01	Clariostar_Study	Map	001	MB	Biofoundry_,_London	Linear_Dilution_Pattern_V2
D05	Sample	Dilution_15%	0.15	DMSO	Lycopene	Standard_Development	Run078	Standard_Measurement	Plate_01	Clariostar_Study	Map	001	MB	Biofoundry_,_London	Linear_Dilution_Pattern_V2
D06	Sample	Dilution_95%	0.95	DMSO	Lycopene	Standard_Development	Run078	Standard_Measurement	Plate_01	Clariostar_Study	Map	001	MB	Biofoundry_,_London	Linear_Dilution_Pattern_V2
D07	Sample	Dilution_75%	0.75	DMSO	Lycopene	Standard_Development	Run078	Standard_Measurement	Plate_01	Clariostar_Study	Map	001	MB	Biofoundry_,_London	Linear_Dilution_Pattern_V2
D08	Sample	Dilution_55%	0.55	DMSO	Lycopene	Standard_Development	Run078	Standard_Measurement	Plate_01	Clariostar_Study	Map	001	MB	Biofoundry_,_London	Linear_Dilution_Pattern_V2
D09	Sample	Dilution_35%	0.35	DMSO	Lycopene	Standard_Development	Run078	Standard_Measurement	Plate_01	Clariostar_Study	Map	001	MB	Biofoundry_,_London	Linear_Dilution_Pattern_V2
D10	Sample	Dilution_15%	0.15	DMSO	Lycopene	Standard_Development	Run078	Standard_Measurement	Plate_01	Clariostar_Study	Map	001	MB	Biofoundry_,_London	Linear_Dilution_Pattern_V2
D11	Blank	DMSO_Blank	NA	DMSO	NA	Standard_Development	Run078	Standard_Measurement	Plate_01	Clariostar_Study	Map	001	MB	Biofoundry_,_London	Linear_Dilution_Pattern_V2
D12	Blank	DMSO_Blank	NA	DMSO	NA	Standard_Development	Run078	Standard_Measurement	Plate_01	Clariostar_Study	Map	001	MB	Biofoundry_,_London	Linear_Dilution_Pattern_V2
E01	Sample	Dilution_90%	0.9	DMSO	Lycopene	Standard_Development	Run078	Standard_Measurement	Plate_01	Clariostar_Study	Map	001	MB	Biofoundry_,_London	Linear_Dilution_Pattern_V2
E02	Sample	Dilution_70%	0.7	DMSO	Lycopene	Standard_Development	Run078	Standard_Measurement	Plate_01	Clariostar_Study	Map	001	MB	Biofoundry_,_London	Linear_Dilution_Pattern_V2
E03	Sample	Dilution_50%	0.5	DMSO	Lycopene	Standard_Development	Run078	Standard_Measurement	Plate_01	Clariostar_Study	Map	001	MB	Biofoundry_,_London	Linear_Dilution_Pattern_V2
E04	Sample	Dilution_30%	0.3	DMSO	Lycopene	Standard_Development	Run078	Standard_Measurement	Plate_01	Clariostar_Study	Map	001	MB	Biofoundry_,_London	Linear_Dilution_Pattern_V2
E05	Sample	Dilution_10%	0.1	DMSO	Lycopene	Standard_Development	Run078	Standard_Measurement	Plate_01	Clariostar_Study	Map	001	MB	Biofoundry_,_London	Linear_Dilution_Pattern_V2
E06	Sample	Dilution_90%	0.9	DMSO	Lycopene	Standard_Development	Run078	Standard_Measurement	Plate_01	Clariostar_Study	Map	001	MB	Biofoundry_,_London	Linear_Dilution_Pattern_V2
E07	Sample	Dilution_70%	0.7	DMSO	Lycopene	Standard_Development	Run078	Standard_Measurement	Plate_01	Clariostar_Study	Map	001	MB	Biofoundry_,_London	Linear_Dilution_Pattern_V2
E08	Sample	Dilution_50%	0.5	DMSO	Lycopene	Standard_Development	Run078	Standard_Measurement	Plate_01	Clariostar_Study	Map	001	MB	Biofoundry_,_London	Linear_Dilution_Pattern_V2
E09	Sample	Dilution_30%	0.3	DMSO	Lycopene	Standard_Development	Run078	Standard_Measurement	Plate_01	Clariostar_Study	Map	001	MB	Biofoundry_,_London	Linear_Dilution_Pattern_V2
E10	Sample	Dilution_10%	0.1	DMSO	Lycopene	Standard_Development	Run078	Standard_Measurement	Plate_01	Clariostar_Study	Map	001	MB	Biofoundry_,_London	Linear_Dilution_Pattern_V2
E11	Blank	DMSO_Blank	NA	DMSO	NA	Standard_Development	Run078	Standard_Measurement	Plate_01	Clariostar_Study	Map	001	MB	Biofoundry_,_London	Linear_Dilution_Pattern_V2
E12	Blank	DMSO_Blank	NA	DMSO	NA	Standard_Development	Run078	Standard_Measurement	Plate_01	Clariostar_Study	Map	001	MB	Biofoundry_,_London	Linear_Dilution_Pattern_V2
F01	Sample	Dilution_90%	0.9	DMSO	Lycopene	Standard_Development	Run078	Standard_Measurement	Plate_01	Clariostar_Study	Map	001	MB	Biofoundry_,_London	Linear_Dilution_Pattern_V2
F02	Sample	Dilution_70%	0.7	DMSO	Lycopene	Standard_Development	Run078	Standard_Measurement	Plate_01	Clariostar_Study	Map	001	MB	Biofoundry_,_London	Linear_Dilution_Pattern_V2
F03	Sample	Dilution_50%	0.5	DMSO	Lycopene	Standard_Development	Run078	Standard_Measurement	Plate_01	Clariostar_Study	Map	001	MB	Biofoundry_,_London	Linear_Dilution_Pattern_V2
F04	Sample	Dilution_30%	0.3	DMSO	Lycopene	Standard_Development	Run078	Standard_Measurement	Plate_01	Clariostar_Study	Map	001	MB	Biofoundry_,_London	Linear_Dilution_Pattern_V2
F05	Sample	Dilution_10%	0.1	DMSO	Lycopene	Standard_Development	Run078	Standard_Measurement	Plate_01	Clariostar_Study	Map	001	MB	Biofoundry_,_London	Linear_Dilution_Pattern_V2
F06	Sample	Dilution_90%	0.9	DMSO	Lycopene	Standard_Development	Run078	Standard_Measurement	Plate_01	Clariostar_Study	Map	001	MB	Biofoundry_,_London	Linear_Dilution_Pattern_V2
F07	Sample	Dilution_70%	0.7	DMSO	Lycopene	Standard_Development	Run078	Standard_Measurement	Plate_01	Clariostar_Study	Map	001	MB	Biofoundry_,_London	Linear_Dilution_Pattern_V2
F08	Sample	Dilution_50%	0.5	DMSO	Lycopene	Standard_Development	Run078	Standard_Measurement	Plate_01	Clariostar_Study	Map	001	MB	Biofoundry_,_London	Linear_Dilution_Pattern_V2
F09	Sample	Dilution_30%	0.3	DMSO	Lycopene	Standard_Development	Run078	Standard_Measurement	Plate_01	Clariostar_Study	Map	001	MB	Biofoundry_,_London	Linear_Dilution_Pattern_V2
F10	Sample	Dilution_10%	0.1	DMSO	Lycopene	Standard_Development	Run078	Standard_Measurement	Plate_01	Clariostar_Study	Map	001	MB	Biofoundry_,_London	Linear_Dilution_Pattern_V2
F11	Blank	DMSO	NA	DMSO	NA	Standard_Development	Run078	Standard_Measurement	Plate_01	Clariostar_Study	Map	001	MB	Biofoundry_,_London	Linear_Dilution_Pattern_V2
F12	Blank	DMSO	NA	DMSO	NA	Standard_Development	Run078	Standard_Measurement	Plate_01	Clariostar_Study	Map	001	MB	Biofoundry_,_London	Linear_Dilution_Pattern_V2
G01	Sample	Dilution_85%	0.85	DMSO	Lycopene	Standard_Development	Run078	Standard_Measurement	Plate_01	Clariostar_Study	Map	001	MB	Biofoundry_,_London	Linear_Dilution_Pattern_V2
G02	Sample	Dilution_65%	0.65	DMSO	Lycopene	Standard_Development	Run078	Standard_Measurement	Plate_01	Clariostar_Study	Map	001	MB	Biofoundry_,_London	Linear_Dilution_Pattern_V2
G03	Sample	Dilution_45%	0.45	DMSO	Lycopene	Standard_Development	Run078	Standard_Measurement	Plate_01	Clariostar_Study	Map	001	MB	Biofoundry_,_London	Linear_Dilution_Pattern_V2
G04	Sample	Dilution_25%	0.25	DMSO	Lycopene	Standard_Development	Run078	Standard_Measurement	Plate_01	Clariostar_Study	Map	001	MB	Biofoundry_,_London	Linear_Dilution_Pattern_V2
G05	Sample	Dilution_05%	0.0499999999999999	DMSO	Lycopene	Standard_Development	Run078	Standard_Measurement	Plate_01	Clariostar_Study	Map	001	MB	Biofoundry_,_London	Linear_Dilution_Pattern_V2
G06	Sample	Dilution_85%	0.85	DMSO	Lycopene	Standard_Development	Run078	Standard_Measurement	Plate_01	Clariostar_Study	Map	001	MB	Biofoundry_,_London	Linear_Dilution_Pattern_V2
G07	Sample	Dilution_65%	0.65	DMSO	Lycopene	Standard_Development	Run078	Standard_Measurement	Plate_01	Clariostar_Study	Map	001	MB	Biofoundry_,_London	Linear_Dilution_Pattern_V2
G08	Sample	Dilution_45%	0.45	DMSO	Lycopene	Standard_Development	Run078	Standard_Measurement	Plate_01	Clariostar_Study	Map	001	MB	Biofoundry_,_London	Linear_Dilution_Pattern_V2
G09	Sample	Dilution_25%	0.25	DMSO	Lycopene	Standard_Development	Run078	Standard_Measurement	Plate_01	Clariostar_Study	Map	001	MB	Biofoundry_,_London	Linear_Dilution_Pattern_V2
G10	Sample	Dilution_05%	0.0499999999999999	DMSO	Lycopene	Standard_Development	Run078	Standard_Measurement	Plate_01	Clariostar_Study	Map	001	MB	Biofoundry_,_London	Linear_Dilution_Pattern_V2
G11	Blank	DMSO_Blank	NA	DMSO	NA	Standard_Development	Run078	Standard_Measurement	Plate_01	Clariostar_Study	Map	001	MB	Biofoundry_,_London	Linear_Dilution_Pattern_V2
G12	Blank	DMSO_Blank	NA	DMSO	NA	Standard_Development	Run078	Standard_Measurement	Plate_01	Clariostar_Study	Map	001	MB	Biofoundry_,_London	Linear_Dilution_Pattern_V2
H01	Sample	Dilution_85%	0.85	DMSO	Lycopene	Standard_Development	Run078	Standard_Measurement	Plate_01	Clariostar_Study	Map	001	MB	Biofoundry_,_London	Linear_Dilution_Pattern_V2
H02	Sample	Dilution_65%	0.65	DMSO	Lycopene	Standard_Development	Run078	Standard_Measurement	Plate_01	Clariostar_Study	Map	001	MB	Biofoundry_,_London	Linear_Dilution_Pattern_V2
H03	Sample	Dilution_45%	0.45	DMSO	Lycopene	Standard_Development	Run078	Standard_Measurement	Plate_01	Clariostar_Study	Map	001	MB	Biofoundry_,_London	Linear_Dilution_Pattern_V2
H04	Sample	Dilution_25%	0.25	DMSO	Lycopene	Standard_Development	Run078	Standard_Measurement	Plate_01	Clariostar_Study	Map	001	MB	Biofoundry_,_London	Linear_Dilution_Pattern_V2
H05	Sample	Dilution_05%	0.0499999999999999	DMSO	Lycopene	Standard_Development	Run078	Standard_Measurement	Plate_01	Clariostar_Study	Map	001	MB	Biofoundry_,_London	Linear_Dilution_Pattern_V2
H06	Sample	Dilution_85%	0.85	DMSO	Lycopene	Standard_Development	Run078	Standard_Measurement	Plate_01	Clariostar_Study	Map	001	MB	Biofoundry_,_London	Linear_Dilution_Pattern_V2
H07	Sample	Dilution_65%	0.65	DMSO	Lycopene	Standard_Development	Run078	Standard_Measurement	Plate_01	Clariostar_Study	Map	001	MB	Biofoundry_,_London	Linear_Dilution_Pattern_V2
H08	Sample	Dilution_45%	0.45	DMSO	Lycopene	Standard_Development	Run078	Standard_Measurement	Plate_01	Clariostar_Study	Map	001	MB	Biofoundry_,_London	Linear_Dilution_Pattern_V2
H09	Sample	Dilution_25%	0.25	DMSO	Lycopene	Standard_Development	Run078	Standard_Measurement	Plate_01	Clariostar_Study	Map	001	MB	Biofoundry_,_London	Linear_Dilution_Pattern_V2
H10	Sample	Dilution_05%	0.0499999999999999	DMSO	Lycopene	Standard_Development	Run078	Standard_Measurement	Plate_01	Clariostar_Study	Map	001	MB	Biofoundry_,_London	Linear_Dilution_Pattern_V2
H11	Blank	DMSO_Blank	NA	DMSO	NA	Standard_Development	Run078	Standard_Measurement	Plate_01	Clariostar_Study	Map	001	MB	Biofoundry_,_London	Linear_Dilution_Pattern_V2
H12	Blank	DMSO_Blank	NA	DMSO	NA	Standard_Development	Run078	Standard_Measurement	Plate_01	Clariostar_Study	Map	001	MB	Biofoundry_,_London	Linear_Dilution_Pattern_V2
