# Supplementary material for: Construction of a Calibration Curve for Lycopene on a Liquid-Handling Platform—Wider Lessons for the Development of Automated Dilution Protocols
Source: ACS Synth Biol. 2024 Aug 3;13(8):2357–75. doi: 10.1021/acssynbio.4c00031 (PMC11334188; doi:10.1021/acssynbio.4c00031)
Supplement: Supplementary file 2 — sb4c00031_si_002.zip [file sb4c00031_si_002.zip › AggregatedData/Run078/Plate_01/Clariostar_Study/Clariostar_A-Measurement_01/001.csv]

Well	Content	Label	Dilution	Solvent	Solute	Project	Run	Step	Container	Study	Author	Institution	Comment	OD350	OD352	OD354	OD356	OD358	OD360	OD362	OD364	OD366	OD368	OD370	OD372	OD374	OD376	OD378	OD380	OD382	OD384	OD386	OD388	OD390	OD392	OD394	OD396	OD398	OD400	OD402	OD404	OD406	OD408	OD410	OD412	OD414	OD416	OD418	OD420
A01	Sample	Dilution_100%	1.0	DMSO	Lycopene	Standard_Development	Run078	Standard_Measurement	Plate_01	Clariostar_Study	MB	Biofoundry_,_London	Linear_Dilution_Pattern_V2	0.877	0.877	0.876	0.87	0.867	0.865	0.862	0.864	0.869	0.873	0.878	0.877	0.872	0.862	0.854	0.847	0.84	0.835	0.829	0.824	0.82	0.816	0.815	0.818	0.826	0.837	0.85	0.865	0.878	0.886	0.892	0.898	0.901	0.908	0.918	0.934
A02	Sample	Dilution_80%	0.8	DMSO	Lycopene	Standard_Development	Run078	Standard_Measurement	Plate_01	Clariostar_Study	MB	Biofoundry_,_London	Linear_Dilution_Pattern_V2	0.671	0.673	0.672	0.667	0.663	0.66	0.658	0.657	0.66	0.665	0.668	0.666	0.66	0.654	0.648	0.642	0.638	0.633	0.627	0.623	0.622	0.619	0.62	0.622	0.629	0.64	0.652	0.664	0.674	0.681	0.688	0.694	0.697	0.703	0.713	0.726
A03	Sample	Dilution_60%	0.6	DMSO	Lycopene	Standard_Development	Run078	Standard_Measurement	Plate_01	Clariostar_Study	MB	Biofoundry_,_London	Linear_Dilution_Pattern_V2	0.593	0.591	0.588	0.582	0.577	0.573	0.571	0.57	0.572	0.575	0.577	0.575	0.57	0.564	0.558	0.554	0.549	0.545	0.541	0.538	0.537	0.535	0.535	0.539	0.544	0.553	0.562	0.572	0.579	0.586	0.59	0.594	0.597	0.601	0.608	0.618
A04	Sample	Dilution_40%	0.4	DMSO	Lycopene	Standard_Development	Run078	Standard_Measurement	Plate_01	Clariostar_Study	MB	Biofoundry_,_London	Linear_Dilution_Pattern_V2	0.489	0.487	0.482	0.477	0.473	0.469	0.464	0.462	0.462	0.461	0.461	0.457	0.452	0.447	0.443	0.439	0.434	0.43	0.427	0.425	0.423	0.421	0.422	0.423	0.425	0.43	0.436	0.441	0.447	0.45	0.452	0.454	0.455	0.458	0.46	0.466
A05	Sample	Dilution_20%	0.2	DMSO	Lycopene	Standard_Development	Run078	Standard_Measurement	Plate_01	Clariostar_Study	MB	Biofoundry_,_London	Linear_Dilution_Pattern_V2	0.258	0.255	0.251	0.246	0.243	0.239	0.236	0.235	0.234	0.233	0.232	0.228	0.224	0.221	0.218	0.216	0.213	0.211	0.208	0.207	0.206	0.204	0.204	0.205	0.206	0.208	0.211	0.213	0.215	0.218	0.218	0.219	0.22	0.22	0.222	0.224
A06	Sample	Dilution_100%	1.0	DMSO	Lycopene	Standard_Development	Run078	Standard_Measurement	Plate_01	Clariostar_Study	MB	Biofoundry_,_London	Linear_Dilution_Pattern_V2	0.766	0.766	0.766	0.76	0.753	0.751	0.749	0.751	0.757	0.762	0.767	0.765	0.76	0.75	0.743	0.737	0.728	0.723	0.718	0.713	0.708	0.707	0.708	0.711	0.72	0.732	0.747	0.763	0.776	0.787	0.793	0.8	0.805	0.812	0.824	0.842
A07	Sample	Dilution_80%	0.8	DMSO	Lycopene	Standard_Development	Run078	Standard_Measurement	Plate_01	Clariostar_Study	MB	Biofoundry_,_London	Linear_Dilution_Pattern_V2	0.598	0.598	0.594	0.588	0.584	0.581	0.579	0.579	0.584	0.588	0.591	0.59	0.583	0.576	0.569	0.564	0.559	0.552	0.548	0.544	0.542	0.54	0.54	0.544	0.551	0.561	0.572	0.585	0.595	0.602	0.608	0.613	0.617	0.624	0.632	0.646
A08	Sample	Dilution_60%	0.6	DMSO	Lycopene	Standard_Development	Run078	Standard_Measurement	Plate_01	Clariostar_Study	MB	Biofoundry_,_London	Linear_Dilution_Pattern_V2	0.492	0.492	0.488	0.484	0.481	0.479	0.476	0.477	0.477	0.48	0.482	0.48	0.476	0.47	0.467	0.462	0.457	0.453	0.451	0.449	0.447	0.445	0.446	0.449	0.455	0.462	0.47	0.479	0.486	0.494	0.499	0.502	0.505	0.509	0.516	0.527
A09	Sample	Dilution_40%	0.4	DMSO	Lycopene	Standard_Development	Run078	Standard_Measurement	Plate_01	Clariostar_Study	MB	Biofoundry_,_London	Linear_Dilution_Pattern_V2	0.375	0.376	0.373	0.368	0.365	0.362	0.358	0.358	0.358	0.359	0.358	0.355	0.351	0.346	0.343	0.341	0.336	0.333	0.33	0.329	0.328	0.326	0.327	0.328	0.331	0.335	0.34	0.345	0.35	0.353	0.355	0.358	0.359	0.362	0.364	0.371
A10	Sample	Dilution_20%	0.2	DMSO	Lycopene	Standard_Development	Run078	Standard_Measurement	Plate_01	Clariostar_Study	MB	Biofoundry_,_London	Linear_Dilution_Pattern_V2	0.162	0.16	0.156	0.152	0.149	0.146	0.142	0.14	0.138	0.135	0.132	0.129	0.126	0.123	0.121	0.119	0.117	0.114	0.112	0.111	0.11	0.108	0.109	0.109	0.11	0.11	0.111	0.111	0.111	0.112	0.112	0.112	0.113	0.112	0.112	0.113
A11	Blank	DMSO_Blank	NA	DMSO	NA	Standard_Development	Run078	Standard_Measurement	Plate_01	Clariostar_Study	MB	Biofoundry_,_London	Linear_Dilution_Pattern_V2	0.104	0.101	0.097	0.094	0.091	0.089	0.085	0.083	0.079	0.075	0.072	0.068	0.065	0.062	0.061	0.059	0.056	0.055	0.053	0.052	0.052	0.051	0.05	0.049	0.049	0.049	0.049	0.047	0.048	0.047	0.047	0.047	0.047	0.046	0.044	0.044
A12	Blank	DMSO_Blank	NA	DMSO	NA	Standard_Development	Run078	Standard_Measurement	Plate_01	Clariostar_Study	MB	Biofoundry_,_London	Linear_Dilution_Pattern_V2	0.104	0.102	0.098	0.094	0.091	0.088	0.084	0.082	0.079	0.076	0.072	0.069	0.065	0.062	0.06	0.058	0.056	0.054	0.052	0.051	0.051	0.05	0.05	0.049	0.048	0.049	0.048	0.047	0.047	0.047	0.046	0.047	0.046	0.045	0.044	0.044
B01	Sample	Dilution_100%	1.0	DMSO	Lycopene	Standard_Development	Run078	Standard_Measurement	Plate_01	Clariostar_Study	MB	Biofoundry_,_London	Linear_Dilution_Pattern_V2	0.887	0.89	0.89	0.883	0.878	0.875	0.873	0.874	0.882	0.888	0.895	0.892	0.885	0.877	0.871	0.861	0.855	0.846	0.84	0.834	0.829	0.826	0.826	0.83	0.838	0.848	0.862	0.876	0.889	0.898	0.903	0.908	0.912	0.92	0.928	0.945
B02	Sample	Dilution_80%	0.8	DMSO	Lycopene	Standard_Development	Run078	Standard_Measurement	Plate_01	Clariostar_Study	MB	Biofoundry_,_London	Linear_Dilution_Pattern_V2	0.73	0.733	0.73	0.725	0.722	0.721	0.717	0.719	0.725	0.73	0.732	0.734	0.727	0.72	0.714	0.709	0.704	0.696	0.69	0.686	0.685	0.681	0.682	0.684	0.691	0.702	0.711	0.723	0.731	0.738	0.744	0.748	0.75	0.754	0.762	0.774
B03	Sample	Dilution_60%	0.6	DMSO	Lycopene	Standard_Development	Run078	Standard_Measurement	Plate_01	Clariostar_Study	MB	Biofoundry_,_London	Linear_Dilution_Pattern_V2	0.582	0.58	0.576	0.571	0.566	0.563	0.558	0.557	0.557	0.56	0.563	0.56	0.554	0.548	0.543	0.537	0.534	0.53	0.525	0.523	0.521	0.52	0.52	0.522	0.528	0.535	0.543	0.552	0.56	0.566	0.569	0.572	0.576	0.58	0.586	0.594
B04	Sample	Dilution_40%	0.4	DMSO	Lycopene	Standard_Development	Run078	Standard_Measurement	Plate_01	Clariostar_Study	MB	Biofoundry_,_London	Linear_Dilution_Pattern_V2	0.588	0.587	0.584	0.576	0.573	0.569	0.567	0.564	0.565	0.565	0.564	0.561	0.556	0.552	0.548	0.543	0.539	0.533	0.531	0.528	0.526	0.523	0.522	0.522	0.525	0.528	0.532	0.536	0.54	0.543	0.543	0.544	0.543	0.544	0.545	0.551
B05	Sample	Dilution_20%	0.2	DMSO	Lycopene	Standard_Development	Run078	Standard_Measurement	Plate_01	Clariostar_Study	MB	Biofoundry_,_London	Linear_Dilution_Pattern_V2	0.283	0.281	0.278	0.274	0.27	0.266	0.263	0.261	0.259	0.258	0.256	0.254	0.251	0.248	0.245	0.241	0.238	0.235	0.232	0.231	0.23	0.228	0.228	0.229	0.23	0.232	0.234	0.237	0.239	0.24	0.241	0.241	0.242	0.242	0.243	0.246
B06	Sample	Dilution_100%	1.0	DMSO	Lycopene	Standard_Development	Run078	Standard_Measurement	Plate_01	Clariostar_Study	MB	Biofoundry_,_London	Linear_Dilution_Pattern_V2	0.812	0.813	0.809	0.805	0.801	0.798	0.795	0.796	0.803	0.808	0.813	0.811	0.807	0.799	0.792	0.784	0.777	0.771	0.763	0.76	0.757	0.753	0.752	0.757	0.764	0.778	0.792	0.807	0.82	0.831	0.837	0.844	0.848	0.854	0.865	0.883
B07	Sample	Dilution_80%	0.8	DMSO	Lycopene	Standard_Development	Run078	Standard_Measurement	Plate_01	Clariostar_Study	MB	Biofoundry_,_London	Linear_Dilution_Pattern_V2	0.606	0.607	0.602	0.597	0.594	0.591	0.588	0.59	0.595	0.598	0.601	0.601	0.593	0.587	0.581	0.573	0.569	0.563	0.559	0.555	0.553	0.551	0.552	0.556	0.562	0.572	0.583	0.596	0.606	0.614	0.619	0.625	0.629	0.635	0.645	0.658
B08	Sample	Dilution_60%	0.6	DMSO	Lycopene	Standard_Development	Run078	Standard_Measurement	Plate_01	Clariostar_Study	MB	Biofoundry_,_London	Linear_Dilution_Pattern_V2	0.481	0.48	0.478	0.474	0.471	0.468	0.465	0.466	0.467	0.469	0.471	0.47	0.466	0.461	0.457	0.453	0.449	0.445	0.442	0.44	0.438	0.436	0.437	0.44	0.446	0.452	0.461	0.469	0.477	0.483	0.488	0.491	0.494	0.498	0.504	0.514
B09	Sample	Dilution_40%	0.4	DMSO	Lycopene	Standard_Development	Run078	Standard_Measurement	Plate_01	Clariostar_Study	MB	Biofoundry_,_London	Linear_Dilution_Pattern_V2	0.329	0.326	0.322	0.318	0.315	0.311	0.308	0.308	0.307	0.308	0.307	0.305	0.3	0.296	0.294	0.29	0.286	0.282	0.28	0.279	0.278	0.276	0.277	0.278	0.281	0.285	0.288	0.293	0.297	0.299	0.301	0.303	0.305	0.307	0.308	0.313
B10	Sample	Dilution_20%	0.2	DMSO	Lycopene	Standard_Development	Run078	Standard_Measurement	Plate_01	Clariostar_Study	MB	Biofoundry_,_London	Linear_Dilution_Pattern_V2	0.147	0.144	0.14	0.137	0.134	0.131	0.128	0.127	0.124	0.122	0.119	0.116	0.113	0.11	0.108	0.106	0.104	0.102	0.101	0.1	0.099	0.097	0.097	0.097	0.097	0.097	0.096	0.096	0.096	0.096	0.096	0.096	0.095	0.095	0.093	0.094
B11	Blank	DMSO_Blank	NA	DMSO	NA	Standard_Development	Run078	Standard_Measurement	Plate_01	Clariostar_Study	MB	Biofoundry_,_London	Linear_Dilution_Pattern_V2	0.101	0.098	0.095	0.092	0.089	0.086	0.083	0.081	0.078	0.075	0.072	0.068	0.065	0.063	0.062	0.059	0.058	0.056	0.054	0.053	0.053	0.052	0.052	0.051	0.051	0.051	0.05	0.05	0.05	0.049	0.048	0.048	0.048	0.048	0.047	0.046
B12	Blank	DMSO_Blank	NA	DMSO	NA	Standard_Development	Run078	Standard_Measurement	Plate_01	Clariostar_Study	MB	Biofoundry_,_London	Linear_Dilution_Pattern_V2	0.103	0.1	0.096	0.092	0.089	0.086	0.083	0.08	0.077	0.074	0.071	0.067	0.063	0.061	0.059	0.057	0.055	0.053	0.051	0.05	0.05	0.049	0.048	0.048	0.048	0.048	0.047	0.046	0.046	0.046	0.045	0.045	0.045	0.044	0.044	0.043
C01	Sample	Dilution_95%	0.95	DMSO	Lycopene	Standard_Development	Run078	Standard_Measurement	Plate_01	Clariostar_Study	MB	Biofoundry_,_London	Linear_Dilution_Pattern_V2	0.953	0.955	0.956	0.952	0.946	0.94	0.941	0.941	0.949	0.958	0.961	0.956	0.948	0.941	0.936	0.928	0.922	0.913	0.905	0.9	0.894	0.89	0.887	0.89	0.895	0.903	0.914	0.927	0.935	0.94	0.943	0.945	0.945	0.95	0.956	0.968
C02	Sample	Dilution_75%	0.75	DMSO	Lycopene	Standard_Development	Run078	Standard_Measurement	Plate_01	Clariostar_Study	MB	Biofoundry_,_London	Linear_Dilution_Pattern_V2	0.634	0.633	0.63	0.628	0.623	0.62	0.62	0.62	0.625	0.63	0.632	0.631	0.625	0.619	0.614	0.61	0.605	0.599	0.595	0.593	0.59	0.589	0.59	0.593	0.599	0.608	0.618	0.629	0.638	0.645	0.65	0.655	0.658	0.661	0.669	0.681
C03	Sample	Dilution_55%	0.55	DMSO	Lycopene	Standard_Development	Run078	Standard_Measurement	Plate_01	Clariostar_Study	MB	Biofoundry_,_London	Linear_Dilution_Pattern_V2	0.889	0.89	0.887	0.881	0.878	0.874	0.869	0.868	0.87	0.87	0.872	0.867	0.862	0.858	0.852	0.845	0.84	0.836	0.83	0.826	0.822	0.818	0.815	0.815	0.816	0.82	0.826	0.831	0.834	0.836	0.836	0.834	0.833	0.833	0.835	0.84
C04	Sample	Dilution_35%	0.35	DMSO	Lycopene	Standard_Development	Run078	Standard_Measurement	Plate_01	Clariostar_Study	MB	Biofoundry_,_London	Linear_Dilution_Pattern_V2	0.449	0.447	0.442	0.439	0.434	0.43	0.427	0.425	0.424	0.424	0.424	0.421	0.415	0.41	0.407	0.403	0.4	0.396	0.392	0.391	0.39	0.388	0.387	0.388	0.391	0.396	0.401	0.405	0.409	0.412	0.414	0.415	0.416	0.417	0.419	0.425
C05	Sample	Dilution_15%	0.15	DMSO	Lycopene	Standard_Development	Run078	Standard_Measurement	Plate_01	Clariostar_Study	MB	Biofoundry_,_London	Linear_Dilution_Pattern_V2	0.252	0.25	0.245	0.241	0.238	0.235	0.232	0.231	0.229	0.229	0.227	0.224	0.221	0.217	0.215	0.213	0.209	0.206	0.204	0.203	0.202	0.2	0.201	0.201	0.201	0.203	0.206	0.207	0.21	0.211	0.211	0.212	0.212	0.212	0.213	0.215
C06	Sample	Dilution_95%	0.95	DMSO	Lycopene	Standard_Development	Run078	Standard_Measurement	Plate_01	Clariostar_Study	MB	Biofoundry_,_London	Linear_Dilution_Pattern_V2	0.757	0.76	0.756	0.751	0.747	0.744	0.742	0.745	0.75	0.757	0.759	0.757	0.75	0.744	0.737	0.73	0.722	0.717	0.709	0.705	0.702	0.7	0.7	0.702	0.71	0.721	0.734	0.747	0.759	0.768	0.773	0.779	0.782	0.789	0.798	0.815
C07	Sample	Dilution_75%	0.75	DMSO	Lycopene	Standard_Development	Run078	Standard_Measurement	Plate_01	Clariostar_Study	MB	Biofoundry_,_London	Linear_Dilution_Pattern_V2	0.584	0.586	0.583	0.579	0.576	0.573	0.571	0.571	0.575	0.577	0.58	0.579	0.574	0.569	0.562	0.557	0.552	0.546	0.542	0.54	0.538	0.535	0.535	0.539	0.545	0.553	0.563	0.573	0.581	0.589	0.593	0.597	0.601	0.606	0.613	0.624
C08	Sample	Dilution_55%	0.55	DMSO	Lycopene	Standard_Development	Run078	Standard_Measurement	Plate_01	Clariostar_Study	MB	Biofoundry_,_London	Linear_Dilution_Pattern_V2	0.484	0.483	0.48	0.474	0.471	0.469	0.464	0.465	0.467	0.47	0.471	0.469	0.464	0.46	0.455	0.452	0.447	0.443	0.439	0.437	0.436	0.435	0.436	0.439	0.443	0.45	0.457	0.464	0.47	0.476	0.479	0.482	0.484	0.488	0.493	0.5
C09	Sample	Dilution_35%	0.35	DMSO	Lycopene	Standard_Development	Run078	Standard_Measurement	Plate_01	Clariostar_Study	MB	Biofoundry_,_London	Linear_Dilution_Pattern_V2	0.378	0.376	0.373	0.368	0.365	0.361	0.357	0.357	0.357	0.356	0.356	0.352	0.348	0.344	0.341	0.337	0.333	0.33	0.326	0.325	0.323	0.321	0.321	0.321	0.323	0.326	0.328	0.33	0.334	0.335	0.336	0.338	0.338	0.338	0.34	0.343
C10	Sample	Dilution_15%	0.15	DMSO	Lycopene	Standard_Development	Run078	Standard_Measurement	Plate_01	Clariostar_Study	MB	Biofoundry_,_London	Linear_Dilution_Pattern_V2	0.165	0.163	0.16	0.157	0.153	0.15	0.147	0.146	0.143	0.141	0.138	0.135	0.132	0.13	0.128	0.126	0.124	0.121	0.119	0.119	0.117	0.115	0.115	0.114	0.114	0.114	0.114	0.112	0.112	0.111	0.11	0.109	0.109	0.107	0.106	0.106
C11	Blank	DMSO_Blank	NA	DMSO	NA	Standard_Development	Run078	Standard_Measurement	Plate_01	Clariostar_Study	MB	Biofoundry_,_London	Linear_Dilution_Pattern_V2	0.101	0.098	0.094	0.091	0.088	0.085	0.082	0.08	0.078	0.074	0.071	0.068	0.064	0.062	0.06	0.059	0.057	0.055	0.053	0.052	0.052	0.051	0.051	0.05	0.05	0.05	0.049	0.048	0.048	0.048	0.047	0.048	0.047	0.046	0.046	0.045
C12	Blank	DMSO_Blank	NA	DMSO	NA	Standard_Development	Run078	Standard_Measurement	Plate_01	Clariostar_Study	MB	Biofoundry_,_London	Linear_Dilution_Pattern_V2	0.104	0.101	0.097	0.093	0.09	0.087	0.083	0.082	0.078	0.075	0.072	0.069	0.065	0.063	0.061	0.059	0.057	0.055	0.053	0.052	0.052	0.05	0.05	0.05	0.05	0.05	0.049	0.048	0.047	0.048	0.047	0.047	0.046	0.046	0.045	0.045
D01	Sample	Dilution_95%	0.95	DMSO	Lycopene	Standard_Development	Run078	Standard_Measurement	Plate_01	Clariostar_Study	MB	Biofoundry_,_London	Linear_Dilution_Pattern_V2	0.932	0.936	0.938	0.933	0.929	0.926	0.924	0.927	0.934	0.94	0.943	0.945	0.936	0.926	0.921	0.913	0.906	0.899	0.891	0.887	0.88	0.875	0.872	0.872	0.877	0.886	0.895	0.906	0.913	0.919	0.922	0.925	0.924	0.926	0.931	0.944
D02	Sample	Dilution_75%	0.75	DMSO	Lycopene	Standard_Development	Run078	Standard_Measurement	Plate_01	Clariostar_Study	MB	Biofoundry_,_London	Linear_Dilution_Pattern_V2	1.016	1.019	1.019	1.015	1.014	1.012	1.008	1.01	1.016	1.021	1.028	1.023	1.016	1.011	1.007	1.0	0.994	0.988	0.982	0.977	0.973	0.967	0.963	0.964	0.968	0.975	0.982	0.988	0.994	0.998	0.994	0.996	0.994	0.994	0.994	1.001
D03	Sample	Dilution_55%	0.55	DMSO	Lycopene	Standard_Development	Run078	Standard_Measurement	Plate_01	Clariostar_Study	MB	Biofoundry_,_London	Linear_Dilution_Pattern_V2	0.671	0.668	0.664	0.661	0.655	0.65	0.647	0.645	0.649	0.65	0.652	0.649	0.644	0.638	0.633	0.628	0.623	0.618	0.613	0.611	0.609	0.606	0.606	0.608	0.613	0.618	0.625	0.633	0.639	0.644	0.647	0.649	0.651	0.653	0.657	0.664
D04	Sample	Dilution_35%	0.35	DMSO	Lycopene	Standard_Development	Run078	Standard_Measurement	Plate_01	Clariostar_Study	MB	Biofoundry_,_London	Linear_Dilution_Pattern_V2	0.471	0.469	0.466	0.46	0.456	0.452	0.447	0.446	0.447	0.448	0.448	0.445	0.44	0.435	0.431	0.427	0.422	0.419	0.416	0.414	0.412	0.41	0.411	0.411	0.414	0.419	0.423	0.427	0.431	0.434	0.436	0.437	0.438	0.44	0.442	0.446
D05	Sample	Dilution_15%	0.15	DMSO	Lycopene	Standard_Development	Run078	Standard_Measurement	Plate_01	Clariostar_Study	MB	Biofoundry_,_London	Linear_Dilution_Pattern_V2	0.237	0.234	0.231	0.227	0.224	0.221	0.218	0.216	0.214	0.214	0.213	0.21	0.206	0.204	0.201	0.198	0.195	0.193	0.19	0.189	0.188	0.187	0.186	0.187	0.188	0.19	0.192	0.194	0.196	0.197	0.198	0.199	0.198	0.199	0.2	0.203
D06	Sample	Dilution_95%	0.95	DMSO	Lycopene	Standard_Development	Run078	Standard_Measurement	Plate_01	Clariostar_Study	MB	Biofoundry_,_London	Linear_Dilution_Pattern_V2	0.746	0.746	0.742	0.736	0.733	0.731	0.728	0.73	0.737	0.743	0.749	0.746	0.739	0.729	0.723	0.717	0.711	0.703	0.697	0.695	0.689	0.686	0.686	0.691	0.699	0.711	0.725	0.739	0.751	0.76	0.766	0.772	0.777	0.784	0.794	0.81
D07	Sample	Dilution_75%	0.75	DMSO	Lycopene	Standard_Development	Run078	Standard_Measurement	Plate_01	Clariostar_Study	MB	Biofoundry_,_London	Linear_Dilution_Pattern_V2	0.899	0.902	0.903	0.899	0.898	0.894	0.891	0.892	0.898	0.902	0.907	0.905	0.9	0.891	0.886	0.881	0.873	0.868	0.862	0.857	0.854	0.848	0.846	0.846	0.848	0.853	0.861	0.869	0.875	0.878	0.878	0.878	0.878	0.879	0.879	0.888
D08	Sample	Dilution_55%	0.55	DMSO	Lycopene	Standard_Development	Run078	Standard_Measurement	Plate_01	Clariostar_Study	MB	Biofoundry_,_London	Linear_Dilution_Pattern_V2	0.596	0.595	0.593	0.589	0.586	0.583	0.58	0.581	0.583	0.585	0.589	0.588	0.582	0.576	0.573	0.567	0.564	0.562	0.556	0.554	0.552	0.55	0.55	0.551	0.555	0.56	0.568	0.574	0.58	0.584	0.585	0.588	0.588	0.59	0.593	0.6
D09	Sample	Dilution_35%	0.35	DMSO	Lycopene	Standard_Development	Run078	Standard_Measurement	Plate_01	Clariostar_Study	MB	Biofoundry_,_London	Linear_Dilution_Pattern_V2	0.491	0.492	0.488	0.484	0.481	0.479	0.477	0.475	0.476	0.476	0.475	0.473	0.467	0.464	0.461	0.458	0.455	0.451	0.447	0.444	0.442	0.438	0.437	0.437	0.437	0.439	0.44	0.442	0.443	0.443	0.442	0.441	0.44	0.438	0.437	0.439
D10	Sample	Dilution_15%	0.15	DMSO	Lycopene	Standard_Development	Run078	Standard_Measurement	Plate_01	Clariostar_Study	MB	Biofoundry_,_London	Linear_Dilution_Pattern_V2	0.224	0.223	0.219	0.216	0.213	0.211	0.207	0.206	0.204	0.203	0.2	0.197	0.193	0.19	0.188	0.186	0.185	0.182	0.18	0.178	0.177	0.175	0.173	0.172	0.172	0.171	0.169	0.168	0.167	0.166	0.164	0.163	0.161	0.159	0.157	0.155
D11	Blank	DMSO_Blank	NA	DMSO	NA	Standard_Development	Run078	Standard_Measurement	Plate_01	Clariostar_Study	MB	Biofoundry_,_London	Linear_Dilution_Pattern_V2	0.102	0.099	0.095	0.092	0.089	0.086	0.082	0.08	0.077	0.074	0.071	0.068	0.065	0.062	0.061	0.059	0.057	0.055	0.053	0.052	0.052	0.051	0.05	0.05	0.05	0.05	0.049	0.048	0.048	0.048	0.047	0.048	0.047	0.046	0.045	0.045
D12	Blank	DMSO_Blank	NA	DMSO	NA	Standard_Development	Run078	Standard_Measurement	Plate_01	Clariostar_Study	MB	Biofoundry_,_London	Linear_Dilution_Pattern_V2	0.103	0.1	0.095	0.092	0.089	0.086	0.083	0.081	0.077	0.073	0.071	0.068	0.064	0.061	0.059	0.058	0.057	0.054	0.052	0.051	0.051	0.05	0.049	0.049	0.049	0.049	0.048	0.047	0.047	0.047	0.046	0.046	0.046	0.045	0.044	0.044
E01	Sample	Dilution_90%	0.9	DMSO	Lycopene	Standard_Development	Run078	Standard_Measurement	Plate_01	Clariostar_Study	MB	Biofoundry_,_London	Linear_Dilution_Pattern_V2	1.021	1.025	1.026	1.021	1.023	1.019	1.015	1.018	1.022	1.03	1.035	1.032	1.025	1.018	1.014	1.007	0.999	0.99	0.98	0.975	0.969	0.962	0.958	0.961	0.964	0.972	0.98	0.99	0.995	1.0	0.999	1.0	1.001	1.001	1.004	1.014
E02	Sample	Dilution_70%	0.7	DMSO	Lycopene	Standard_Development	Run078	Standard_Measurement	Plate_01	Clariostar_Study	MB	Biofoundry_,_London	Linear_Dilution_Pattern_V2	0.688	0.69	0.687	0.682	0.678	0.676	0.673	0.674	0.679	0.682	0.686	0.685	0.681	0.672	0.668	0.663	0.658	0.653	0.649	0.645	0.643	0.641	0.641	0.645	0.651	0.66	0.67	0.678	0.687	0.694	0.698	0.702	0.706	0.708	0.714	0.724
E03	Sample	Dilution_50%	0.5	DMSO	Lycopene	Standard_Development	Run078	Standard_Measurement	Plate_01	Clariostar_Study	MB	Biofoundry_,_London	Linear_Dilution_Pattern_V2	0.764	0.761	0.759	0.753	0.748	0.743	0.738	0.736	0.737	0.739	0.739	0.736	0.729	0.723	0.719	0.713	0.706	0.702	0.697	0.693	0.69	0.686	0.685	0.685	0.689	0.693	0.699	0.705	0.709	0.712	0.713	0.715	0.715	0.716	0.719	0.725
E04	Sample	Dilution_30%	0.3	DMSO	Lycopene	Standard_Development	Run078	Standard_Measurement	Plate_01	Clariostar_Study	MB	Biofoundry_,_London	Linear_Dilution_Pattern_V2	0.501	0.5	0.497	0.492	0.487	0.484	0.481	0.48	0.479	0.479	0.478	0.475	0.47	0.467	0.463	0.457	0.454	0.45	0.447	0.445	0.442	0.439	0.439	0.439	0.44	0.444	0.446	0.449	0.453	0.454	0.454	0.454	0.454	0.454	0.455	0.458
E05	Sample	Dilution_10%	0.1	DMSO	Lycopene	Standard_Development	Run078	Standard_Measurement	Plate_01	Clariostar_Study	MB	Biofoundry_,_London	Linear_Dilution_Pattern_V2	0.234	0.232	0.228	0.225	0.222	0.219	0.216	0.214	0.211	0.21	0.21	0.206	0.203	0.2	0.197	0.195	0.193	0.19	0.187	0.186	0.185	0.184	0.183	0.183	0.184	0.185	0.185	0.186	0.187	0.188	0.188	0.188	0.187	0.187	0.188	0.189
E06	Sample	Dilution_90%	0.9	DMSO	Lycopene	Standard_Development	Run078	Standard_Measurement	Plate_01	Clariostar_Study	MB	Biofoundry_,_London	Linear_Dilution_Pattern_V2	0.856	0.86	0.858	0.851	0.849	0.848	0.844	0.846	0.852	0.859	0.861	0.861	0.855	0.846	0.839	0.834	0.826	0.819	0.811	0.808	0.804	0.798	0.797	0.799	0.802	0.811	0.82	0.831	0.841	0.847	0.849	0.851	0.852	0.854	0.861	0.873
E07	Sample	Dilution_70%	0.7	DMSO	Lycopene	Standard_Development	Run078	Standard_Measurement	Plate_01	Clariostar_Study	MB	Biofoundry_,_London	Linear_Dilution_Pattern_V2	0.66	0.661	0.659	0.657	0.655	0.651	0.647	0.65	0.653	0.658	0.662	0.661	0.656	0.65	0.645	0.641	0.636	0.632	0.626	0.623	0.62	0.617	0.617	0.62	0.623	0.631	0.64	0.649	0.656	0.662	0.663	0.666	0.668	0.672	0.676	0.685
E08	Sample	Dilution_50%	0.5	DMSO	Lycopene	Standard_Development	Run078	Standard_Measurement	Plate_01	Clariostar_Study	MB	Biofoundry_,_London	Linear_Dilution_Pattern_V2	0.678	0.679	0.675	0.673	0.671	0.669	0.665	0.667	0.667	0.669	0.671	0.669	0.664	0.66	0.657	0.652	0.65	0.645	0.64	0.639	0.636	0.631	0.631	0.631	0.633	0.636	0.641	0.645	0.648	0.651	0.65	0.65	0.648	0.648	0.649	0.654
E09	Sample	Dilution_30%	0.3	DMSO	Lycopene	Standard_Development	Run078	Standard_Measurement	Plate_01	Clariostar_Study	MB	Biofoundry_,_London	Linear_Dilution_Pattern_V2	0.644	0.645	0.643	0.642	0.641	0.639	0.635	0.636	0.634	0.634	0.633	0.631	0.628	0.624	0.621	0.617	0.613	0.609	0.605	0.602	0.599	0.595	0.593	0.59	0.589	0.587	0.586	0.585	0.584	0.582	0.578	0.574	0.57	0.565	0.561	0.56
E10	Sample	Dilution_10%	0.1	DMSO	Lycopene	Standard_Development	Run078	Standard_Measurement	Plate_01	Clariostar_Study	MB	Biofoundry_,_London	Linear_Dilution_Pattern_V2	0.182	0.18	0.177	0.173	0.17	0.167	0.163	0.163	0.161	0.159	0.157	0.154	0.15	0.147	0.146	0.143	0.141	0.139	0.136	0.136	0.135	0.133	0.133	0.133	0.132	0.132	0.132	0.131	0.131	0.131	0.13	0.13	0.129	0.128	0.126	0.126
E11	Blank	DMSO_Blank	NA	DMSO	NA	Standard_Development	Run078	Standard_Measurement	Plate_01	Clariostar_Study	MB	Biofoundry_,_London	Linear_Dilution_Pattern_V2	0.103	0.1	0.097	0.093	0.09	0.086	0.083	0.082	0.08	0.076	0.073	0.07	0.065	0.063	0.061	0.06	0.058	0.056	0.054	0.054	0.053	0.051	0.051	0.051	0.051	0.051	0.05	0.049	0.049	0.049	0.048	0.048	0.048	0.047	0.046	0.046
E12	Blank	DMSO_Blank	NA	DMSO	NA	Standard_Development	Run078	Standard_Measurement	Plate_01	Clariostar_Study	MB	Biofoundry_,_London	Linear_Dilution_Pattern_V2	0.105	0.102	0.098	0.094	0.091	0.088	0.083	0.082	0.079	0.076	0.073	0.069	0.066	0.063	0.062	0.059	0.058	0.056	0.054	0.053	0.053	0.051	0.051	0.051	0.05	0.05	0.05	0.048	0.049	0.048	0.048	0.048	0.047	0.046	0.045	0.044
F01	Sample	Dilution_90%	0.9	DMSO	Lycopene	Standard_Development	Run078	Standard_Measurement	Plate_01	Clariostar_Study	MB	Biofoundry_,_London	Linear_Dilution_Pattern_V2	0.796	0.797	0.796	0.789	0.785	0.781	0.78	0.783	0.789	0.796	0.798	0.795	0.79	0.781	0.776	0.771	0.763	0.755	0.749	0.744	0.741	0.735	0.736	0.74	0.746	0.755	0.766	0.778	0.788	0.797	0.8	0.805	0.808	0.812	0.82	0.834
F02	Sample	Dilution_70%	0.7	DMSO	Lycopene	Standard_Development	Run078	Standard_Measurement	Plate_01	Clariostar_Study	MB	Biofoundry_,_London	Linear_Dilution_Pattern_V2	0.841	0.845	0.845	0.84	0.837	0.836	0.833	0.835	0.838	0.844	0.847	0.845	0.84	0.836	0.83	0.824	0.82	0.814	0.81	0.805	0.802	0.799	0.798	0.799	0.804	0.81	0.819	0.825	0.831	0.837	0.837	0.839	0.839	0.841	0.844	0.853
F03	Sample	Dilution_50%	0.5	DMSO	Lycopene	Standard_Development	Run078	Standard_Measurement	Plate_01	Clariostar_Study	MB	Biofoundry_,_London	Linear_Dilution_Pattern_V2	0.694	0.691	0.69	0.685	0.68	0.676	0.671	0.67	0.673	0.673	0.675	0.671	0.664	0.66	0.656	0.652	0.646	0.641	0.637	0.633	0.63	0.626	0.625	0.626	0.629	0.634	0.639	0.646	0.65	0.651	0.653	0.654	0.653	0.655	0.657	0.661
F04	Sample	Dilution_30%	0.3	DMSO	Lycopene	Standard_Development	Run078	Standard_Measurement	Plate_01	Clariostar_Study	MB	Biofoundry_,_London	Linear_Dilution_Pattern_V2	0.411	0.409	0.407	0.401	0.397	0.394	0.39	0.388	0.388	0.388	0.388	0.386	0.38	0.375	0.372	0.368	0.364	0.361	0.357	0.356	0.355	0.353	0.353	0.354	0.356	0.36	0.365	0.369	0.373	0.376	0.377	0.378	0.379	0.38	0.382	0.387
F05	Sample	Dilution_10%	0.1	DMSO	Lycopene	Standard_Development	Run078	Standard_Measurement	Plate_01	Clariostar_Study	MB	Biofoundry_,_London	Linear_Dilution_Pattern_V2	0.209	0.207	0.203	0.199	0.196	0.193	0.19	0.188	0.187	0.186	0.184	0.182	0.178	0.175	0.172	0.17	0.168	0.166	0.162	0.161	0.16	0.159	0.16	0.16	0.161	0.162	0.163	0.164	0.165	0.167	0.167	0.167	0.168	0.168	0.168	0.169
F06	Sample	Dilution_90%	0.9	DMSO	Lycopene	Standard_Development	Run078	Standard_Measurement	Plate_01	Clariostar_Study	MB	Biofoundry_,_London	Linear_Dilution_Pattern_V2	0.752	0.752	0.748	0.744	0.738	0.735	0.734	0.736	0.74	0.747	0.753	0.751	0.743	0.735	0.729	0.722	0.716	0.709	0.704	0.7	0.696	0.693	0.694	0.696	0.703	0.713	0.725	0.737	0.749	0.758	0.762	0.767	0.771	0.776	0.784	0.799
F07	Sample	Dilution_70%	0.7	DMSO	Lycopene	Standard_Development	Run078	Standard_Measurement	Plate_01	Clariostar_Study	MB	Biofoundry_,_London	Linear_Dilution_Pattern_V2	0.634	0.635	0.632	0.627	0.623	0.62	0.617	0.619	0.623	0.627	0.629	0.627	0.623	0.616	0.61	0.606	0.601	0.596	0.591	0.587	0.585	0.584	0.583	0.587	0.592	0.6	0.609	0.617	0.627	0.633	0.638	0.643	0.646	0.649	0.654	0.664
F08	Sample	Dilution_50%	0.5	DMSO	Lycopene	Standard_Development	Run078	Standard_Measurement	Plate_01	Clariostar_Study	MB	Biofoundry_,_London	Linear_Dilution_Pattern_V2	0.494	0.492	0.49	0.485	0.482	0.48	0.475	0.475	0.476	0.478	0.479	0.478	0.471	0.467	0.464	0.46	0.456	0.452	0.448	0.448	0.446	0.444	0.444	0.446	0.451	0.456	0.461	0.467	0.472	0.476	0.478	0.48	0.482	0.484	0.487	0.494
F09	Sample	Dilution_30%	0.3	DMSO	Lycopene	Standard_Development	Run078	Standard_Measurement	Plate_01	Clariostar_Study	MB	Biofoundry_,_London	Linear_Dilution_Pattern_V2	0.317	0.315	0.312	0.308	0.303	0.3	0.297	0.297	0.297	0.296	0.294	0.293	0.289	0.284	0.281	0.278	0.275	0.272	0.268	0.267	0.266	0.264	0.265	0.266	0.268	0.271	0.274	0.277	0.281	0.283	0.284	0.285	0.286	0.286	0.288	0.292
F10	Sample	Dilution_10%	0.1	DMSO	Lycopene	Standard_Development	Run078	Standard_Measurement	Plate_01	Clariostar_Study	MB	Biofoundry_,_London	Linear_Dilution_Pattern_V2	0.158	0.156	0.152	0.148	0.145	0.142	0.139	0.137	0.135	0.133	0.131	0.128	0.124	0.121	0.12	0.118	0.116	0.113	0.111	0.11	0.11	0.108	0.108	0.108	0.108	0.108	0.108	0.108	0.108	0.108	0.108	0.108	0.108	0.107	0.106	0.106
F11	Blank	DMSO	NA	DMSO	NA	Standard_Development	Run078	Standard_Measurement	Plate_01	Clariostar_Study	MB	Biofoundry_,_London	Linear_Dilution_Pattern_V2	0.103	0.101	0.096	0.093	0.089	0.086	0.082	0.081	0.079	0.076	0.073	0.069	0.066	0.064	0.062	0.06	0.059	0.057	0.054	0.054	0.053	0.052	0.052	0.052	0.051	0.051	0.05	0.05	0.05	0.049	0.049	0.049	0.048	0.047	0.046	0.046
F12	Blank	DMSO	NA	DMSO	NA	Standard_Development	Run078	Standard_Measurement	Plate_01	Clariostar_Study	MB	Biofoundry_,_London	Linear_Dilution_Pattern_V2	0.105	0.102	0.098	0.094	0.09	0.086	0.083	0.081	0.078	0.075	0.073	0.069	0.066	0.062	0.06	0.059	0.056	0.054	0.052	0.052	0.052	0.05	0.05	0.05	0.049	0.049	0.048	0.047	0.048	0.047	0.046	0.047	0.046	0.045	0.044	0.044
G01	Sample	Dilution_85%	0.85	DMSO	Lycopene	Standard_Development	Run078	Standard_Measurement	Plate_01	Clariostar_Study	MB	Biofoundry_,_London	Linear_Dilution_Pattern_V2	0.752	0.754	0.751	0.745	0.739	0.738	0.735	0.736	0.741	0.747	0.753	0.751	0.745	0.736	0.73	0.724	0.719	0.713	0.706	0.701	0.698	0.694	0.695	0.698	0.704	0.715	0.725	0.737	0.748	0.757	0.762	0.766	0.769	0.774	0.781	0.795
G02	Sample	Dilution_65%	0.65	DMSO	Lycopene	Standard_Development	Run078	Standard_Measurement	Plate_01	Clariostar_Study	MB	Biofoundry_,_London	Linear_Dilution_Pattern_V2	0.68	0.682	0.678	0.675	0.672	0.67	0.667	0.669	0.673	0.678	0.681	0.68	0.674	0.669	0.664	0.659	0.654	0.648	0.644	0.642	0.639	0.636	0.636	0.638	0.642	0.65	0.659	0.668	0.675	0.681	0.683	0.686	0.687	0.691	0.695	0.704
G03	Sample	Dilution_45%	0.45	DMSO	Lycopene	Standard_Development	Run078	Standard_Measurement	Plate_01	Clariostar_Study	MB	Biofoundry_,_London	Linear_Dilution_Pattern_V2	0.569	0.566	0.56	0.557	0.551	0.547	0.544	0.543	0.546	0.548	0.548	0.545	0.539	0.535	0.531	0.525	0.521	0.516	0.514	0.511	0.509	0.505	0.507	0.509	0.512	0.518	0.525	0.53	0.536	0.54	0.543	0.545	0.547	0.548	0.552	0.559
G04	Sample	Dilution_25%	0.25	DMSO	Lycopene	Standard_Development	Run078	Standard_Measurement	Plate_01	Clariostar_Study	MB	Biofoundry_,_London	Linear_Dilution_Pattern_V2	0.365	0.363	0.358	0.353	0.349	0.345	0.342	0.342	0.341	0.341	0.34	0.337	0.332	0.329	0.325	0.323	0.319	0.316	0.313	0.311	0.31	0.308	0.307	0.309	0.311	0.314	0.317	0.32	0.324	0.326	0.327	0.329	0.329	0.33	0.332	0.335
G05	Sample	Dilution_05%	0.0499999999999999	DMSO	Lycopene	Standard_Development	Run078	Standard_Measurement	Plate_01	Clariostar_Study	MB	Biofoundry_,_London	Linear_Dilution_Pattern_V2	0.16	0.156	0.152	0.148	0.145	0.142	0.139	0.137	0.136	0.135	0.132	0.129	0.127	0.124	0.122	0.12	0.118	0.115	0.114	0.113	0.112	0.11	0.11	0.111	0.111	0.112	0.112	0.113	0.114	0.114	0.114	0.115	0.115	0.115	0.115	0.115
G06	Sample	Dilution_85%	0.85	DMSO	Lycopene	Standard_Development	Run078	Standard_Measurement	Plate_01	Clariostar_Study	MB	Biofoundry_,_London	Linear_Dilution_Pattern_V2	0.734	0.735	0.732	0.728	0.723	0.721	0.718	0.721	0.728	0.732	0.736	0.734	0.729	0.72	0.715	0.708	0.702	0.697	0.691	0.687	0.684	0.679	0.678	0.682	0.688	0.696	0.708	0.72	0.729	0.737	0.741	0.745	0.748	0.753	0.759	0.772
G07	Sample	Dilution_65%	0.65	DMSO	Lycopene	Standard_Development	Run078	Standard_Measurement	Plate_01	Clariostar_Study	MB	Biofoundry_,_London	Linear_Dilution_Pattern_V2	0.563	0.563	0.561	0.557	0.553	0.551	0.549	0.551	0.553	0.558	0.562	0.56	0.555	0.548	0.544	0.54	0.535	0.529	0.526	0.524	0.523	0.52	0.52	0.524	0.528	0.536	0.544	0.552	0.561	0.567	0.571	0.574	0.577	0.582	0.586	0.596
G08	Sample	Dilution_45%	0.45	DMSO	Lycopene	Standard_Development	Run078	Standard_Measurement	Plate_01	Clariostar_Study	MB	Biofoundry_,_London	Linear_Dilution_Pattern_V2	0.441	0.439	0.436	0.432	0.428	0.424	0.419	0.42	0.422	0.423	0.424	0.422	0.417	0.413	0.409	0.406	0.401	0.398	0.395	0.393	0.391	0.389	0.39	0.393	0.396	0.402	0.408	0.413	0.419	0.423	0.425	0.428	0.43	0.432	0.436	0.442
G09	Sample	Dilution_25%	0.25	DMSO	Lycopene	Standard_Development	Run078	Standard_Measurement	Plate_01	Clariostar_Study	MB	Biofoundry_,_London	Linear_Dilution_Pattern_V2	0.252	0.251	0.245	0.241	0.238	0.234	0.23	0.23	0.23	0.23	0.228	0.225	0.221	0.218	0.215	0.212	0.21	0.207	0.204	0.204	0.203	0.201	0.201	0.202	0.204	0.207	0.209	0.211	0.214	0.216	0.216	0.218	0.219	0.219	0.221	0.224
G10	Sample	Dilution_05%	0.0499999999999999	DMSO	Lycopene	Standard_Development	Run078	Standard_Measurement	Plate_01	Clariostar_Study	MB	Biofoundry_,_London	Linear_Dilution_Pattern_V2	0.135	0.133	0.129	0.126	0.123	0.119	0.116	0.115	0.113	0.11	0.109	0.105	0.102	0.099	0.098	0.096	0.094	0.092	0.09	0.089	0.089	0.087	0.087	0.087	0.087	0.087	0.087	0.087	0.087	0.087	0.087	0.087	0.087	0.086	0.085	0.086
G11	Blank	DMSO_Blank	NA	DMSO	NA	Standard_Development	Run078	Standard_Measurement	Plate_01	Clariostar_Study	MB	Biofoundry_,_London	Linear_Dilution_Pattern_V2	0.101	0.098	0.094	0.091	0.088	0.084	0.081	0.079	0.076	0.073	0.071	0.068	0.065	0.062	0.06	0.059	0.058	0.055	0.054	0.053	0.052	0.05	0.05	0.05	0.05	0.05	0.05	0.048	0.048	0.048	0.048	0.047	0.047	0.046	0.045	0.044
G12	Blank	DMSO_Blank	NA	DMSO	NA	Standard_Development	Run078	Standard_Measurement	Plate_01	Clariostar_Study	MB	Biofoundry_,_London	Linear_Dilution_Pattern_V2	0.105	0.101	0.097	0.093	0.09	0.087	0.082	0.081	0.077	0.074	0.071	0.068	0.064	0.062	0.06	0.058	0.055	0.054	0.052	0.052	0.051	0.05	0.049	0.05	0.049	0.049	0.048	0.047	0.047	0.047	0.046	0.046	0.046	0.045	0.044	0.043
H01	Sample	Dilution_85%	0.85	DMSO	Lycopene	Standard_Development	Run078	Standard_Measurement	Plate_01	Clariostar_Study	MB	Biofoundry_,_London	Linear_Dilution_Pattern_V2	0.732	0.734	0.732	0.726	0.722	0.72	0.716	0.717	0.723	0.727	0.732	0.73	0.724	0.716	0.708	0.702	0.695	0.69	0.685	0.681	0.677	0.674	0.674	0.679	0.684	0.693	0.705	0.717	0.728	0.737	0.741	0.745	0.748	0.753	0.761	0.775
H02	Sample	Dilution_65%	0.65	DMSO	Lycopene	Standard_Development	Run078	Standard_Measurement	Plate_01	Clariostar_Study	MB	Biofoundry_,_London	Linear_Dilution_Pattern_V2	0.565	0.566	0.561	0.555	0.551	0.549	0.546	0.546	0.549	0.552	0.554	0.552	0.547	0.542	0.536	0.532	0.527	0.522	0.518	0.516	0.515	0.513	0.513	0.517	0.523	0.532	0.542	0.551	0.561	0.569	0.574	0.579	0.583	0.587	0.594	0.604
H03	Sample	Dilution_45%	0.45	DMSO	Lycopene	Standard_Development	Run078	Standard_Measurement	Plate_01	Clariostar_Study	MB	Biofoundry_,_London	Linear_Dilution_Pattern_V2	0.523	0.521	0.518	0.511	0.507	0.502	0.498	0.497	0.498	0.499	0.5	0.497	0.491	0.487	0.482	0.478	0.474	0.47	0.466	0.463	0.462	0.46	0.46	0.462	0.466	0.472	0.479	0.485	0.491	0.495	0.497	0.5	0.502	0.505	0.509	0.516
H04	Sample	Dilution_25%	0.25	DMSO	Lycopene	Standard_Development	Run078	Standard_Measurement	Plate_01	Clariostar_Study	MB	Biofoundry_,_London	Linear_Dilution_Pattern_V2	0.356	0.354	0.35	0.345	0.341	0.336	0.332	0.332	0.331	0.331	0.329	0.326	0.321	0.316	0.313	0.309	0.307	0.304	0.3	0.298	0.297	0.296	0.296	0.298	0.299	0.302	0.306	0.309	0.312	0.315	0.316	0.317	0.318	0.319	0.321	0.324
H05	Sample	Dilution_05%	0.0499999999999999	DMSO	Lycopene	Standard_Development	Run078	Standard_Measurement	Plate_01	Clariostar_Study	MB	Biofoundry_,_London	Linear_Dilution_Pattern_V2	0.169	0.166	0.162	0.158	0.155	0.152	0.148	0.147	0.145	0.143	0.141	0.138	0.135	0.132	0.13	0.128	0.125	0.123	0.121	0.12	0.119	0.118	0.117	0.118	0.119	0.12	0.12	0.121	0.121	0.122	0.122	0.122	0.123	0.122	0.122	0.123
H06	Sample	Dilution_85%	0.85	DMSO	Lycopene	Standard_Development	Run078	Standard_Measurement	Plate_01	Clariostar_Study	MB	Biofoundry_,_London	Linear_Dilution_Pattern_V2	0.726	0.726	0.724	0.719	0.716	0.712	0.71	0.712	0.717	0.722	0.727	0.724	0.718	0.71	0.705	0.698	0.691	0.684	0.68	0.676	0.672	0.67	0.67	0.673	0.68	0.69	0.702	0.713	0.723	0.733	0.737	0.742	0.745	0.751	0.759	0.772
H07	Sample	Dilution_65%	0.65	DMSO	Lycopene	Standard_Development	Run078	Standard_Measurement	Plate_01	Clariostar_Study	MB	Biofoundry_,_London	Linear_Dilution_Pattern_V2	0.538	0.539	0.535	0.53	0.526	0.522	0.52	0.522	0.524	0.527	0.529	0.529	0.526	0.519	0.513	0.509	0.505	0.499	0.495	0.491	0.49	0.488	0.489	0.492	0.499	0.508	0.517	0.527	0.535	0.543	0.548	0.551	0.554	0.56	0.567	0.577
H08	Sample	Dilution_45%	0.45	DMSO	Lycopene	Standard_Development	Run078	Standard_Measurement	Plate_01	Clariostar_Study	MB	Biofoundry_,_London	Linear_Dilution_Pattern_V2	0.411	0.408	0.406	0.402	0.397	0.394	0.389	0.39	0.392	0.392	0.393	0.391	0.385	0.38	0.376	0.373	0.37	0.367	0.363	0.362	0.36	0.359	0.359	0.362	0.366	0.372	0.377	0.382	0.389	0.394	0.395	0.398	0.4	0.403	0.406	0.412
H09	Sample	Dilution_25%	0.25	DMSO	Lycopene	Standard_Development	Run078	Standard_Measurement	Plate_01	Clariostar_Study	MB	Biofoundry_,_London	Linear_Dilution_Pattern_V2	0.276	0.274	0.269	0.265	0.261	0.258	0.254	0.253	0.252	0.252	0.25	0.247	0.243	0.239	0.236	0.234	0.231	0.227	0.226	0.224	0.223	0.222	0.221	0.223	0.225	0.227	0.23	0.233	0.236	0.239	0.239	0.241	0.243	0.243	0.244	0.247
H10	Sample	Dilution_05%	0.0499999999999999	DMSO	Lycopene	Standard_Development	Run078	Standard_Measurement	Plate_01	Clariostar_Study	MB	Biofoundry_,_London	Linear_Dilution_Pattern_V2	0.135	0.132	0.128	0.124	0.12	0.117	0.113	0.112	0.109	0.107	0.105	0.101	0.098	0.095	0.093	0.091	0.089	0.087	0.085	0.085	0.084	0.082	0.082	0.082	0.083	0.083	0.082	0.082	0.083	0.084	0.083	0.083	0.083	0.083	0.082	0.082
H11	Blank	DMSO_Blank	NA	DMSO	NA	Standard_Development	Run078	Standard_Measurement	Plate_01	Clariostar_Study	MB	Biofoundry_,_London	Linear_Dilution_Pattern_V2	0.106	0.104	0.099	0.096	0.092	0.089	0.085	0.083	0.08	0.077	0.075	0.071	0.067	0.065	0.064	0.061	0.06	0.058	0.056	0.056	0.055	0.053	0.053	0.053	0.052	0.052	0.052	0.051	0.051	0.05	0.05	0.05	0.05	0.049	0.047	0.047
H12	Blank	DMSO_Blank	NA	DMSO	NA	Standard_Development	Run078	Standard_Measurement	Plate_01	Clariostar_Study	MB	Biofoundry_,_London	Linear_Dilution_Pattern_V2	0.108	0.105	0.101	0.097	0.094	0.09	0.087	0.085	0.081	0.077	0.074	0.07	0.065	0.063	0.061	0.058	0.057	0.054	0.052	0.051	0.051	0.049	0.05	0.05	0.049	0.049	0.048	0.047	0.047	0.047	0.046	0.046	0.046	0.045	0.044	0.044
[truncated: 122 more columns]
