# Supplementary material for: Construction of a Calibration Curve for Lycopene on a Liquid-Handling Platform—Wider Lessons for the Development of Automated Dilution Protocols
Source: ACS Synth Biol. 2024 Aug 3;13(8):2357–75. doi: 10.1021/acssynbio.4c00031 (PMC11334188; doi:10.1021/acssynbio.4c00031)
Supplement: Supplementary file 2 — sb4c00031_si_002.zip [file sb4c00031_si_002.zip › AggregatedData/Run078/Plate_01/Clariostar_Study/Clariostar_B-Measurement_01/001.csv]

Well	Content	Label	Dilution	Solvent	Solute	Project	Run	Step	Container	Study	Author	Institution	Comment	OD350	OD352	OD354	OD356	OD358	OD360	OD362	OD364	OD366	OD368	OD370	OD372	OD374	OD376	OD378	OD380	OD382	OD384	OD386	OD388	OD390	OD392	OD394	OD396	OD398	OD400	OD402	OD404	OD406	OD408	OD410	OD412	OD414	OD416	OD418	OD420
A01	Sample	Dilution_100%	1.0	DMSO	Lycopene	Standard_Development	Run078	Standard_Measurement	Plate_01	Clariostar_Study	MB	Biofoundry_,_London	Linear_Dilution_Pattern_V2	0.777	0.776	0.771	0.768	0.765	0.762	0.761	0.764	0.771	0.773	0.777	0.775	0.769	0.761	0.755	0.749	0.742	0.736	0.729	0.724	0.72	0.72	0.722	0.727	0.735	0.748	0.761	0.776	0.787	0.796	0.802	0.81	0.814	0.821	0.836	0.858
A02	Sample	Dilution_80%	0.8	DMSO	Lycopene	Standard_Development	Run078	Standard_Measurement	Plate_01	Clariostar_Study	MB	Biofoundry_,_London	Linear_Dilution_Pattern_V2	0.719	0.718	0.715	0.712	0.706	0.704	0.703	0.706	0.71	0.712	0.713	0.712	0.705	0.697	0.692	0.689	0.684	0.678	0.673	0.671	0.667	0.666	0.668	0.672	0.678	0.689	0.701	0.712	0.721	0.73	0.733	0.738	0.742	0.747	0.758	0.775
A03	Sample	Dilution_60%	0.6	DMSO	Lycopene	Standard_Development	Run078	Standard_Measurement	Plate_01	Clariostar_Study	MB	Biofoundry_,_London	Linear_Dilution_Pattern_V2	0.647	0.645	0.642	0.636	0.63	0.626	0.624	0.624	0.624	0.624	0.625	0.624	0.617	0.608	0.603	0.599	0.594	0.59	0.585	0.583	0.581	0.579	0.581	0.584	0.589	0.597	0.607	0.615	0.622	0.627	0.632	0.633	0.636	0.641	0.649	0.661
A04	Sample	Dilution_40%	0.4	DMSO	Lycopene	Standard_Development	Run078	Standard_Measurement	Plate_01	Clariostar_Study	MB	Biofoundry_,_London	Linear_Dilution_Pattern_V2	0.475	0.47	0.468	0.464	0.458	0.454	0.452	0.45	0.449	0.447	0.445	0.442	0.438	0.432	0.428	0.423	0.419	0.416	0.413	0.411	0.409	0.409	0.408	0.411	0.414	0.418	0.424	0.43	0.433	0.436	0.439	0.441	0.441	0.444	0.45	0.457
A05	Sample	Dilution_20%	0.2	DMSO	Lycopene	Standard_Development	Run078	Standard_Measurement	Plate_01	Clariostar_Study	MB	Biofoundry_,_London	Linear_Dilution_Pattern_V2	0.256	0.253	0.25	0.246	0.242	0.238	0.237	0.236	0.234	0.233	0.23	0.227	0.224	0.22	0.217	0.215	0.212	0.209	0.208	0.208	0.206	0.205	0.206	0.207	0.208	0.211	0.213	0.215	0.217	0.218	0.219	0.221	0.222	0.222	0.224	0.228
A06	Sample	Dilution_100%	1.0	DMSO	Lycopene	Standard_Development	Run078	Standard_Measurement	Plate_01	Clariostar_Study	MB	Biofoundry_,_London	Linear_Dilution_Pattern_V2	0.753	0.754	0.75	0.746	0.74	0.736	0.736	0.741	0.746	0.751	0.753	0.752	0.746	0.737	0.73	0.725	0.717	0.711	0.705	0.701	0.696	0.694	0.697	0.705	0.714	0.728	0.742	0.757	0.768	0.779	0.786	0.791	0.796	0.806	0.821	0.845
A07	Sample	Dilution_80%	0.8	DMSO	Lycopene	Standard_Development	Run078	Standard_Measurement	Plate_01	Clariostar_Study	MB	Biofoundry_,_London	Linear_Dilution_Pattern_V2	0.625	0.624	0.62	0.617	0.611	0.608	0.607	0.609	0.614	0.615	0.619	0.616	0.609	0.601	0.596	0.592	0.585	0.581	0.576	0.574	0.571	0.57	0.573	0.577	0.584	0.595	0.606	0.619	0.629	0.637	0.641	0.647	0.652	0.657	0.67	0.689
A08	Sample	Dilution_60%	0.6	DMSO	Lycopene	Standard_Development	Run078	Standard_Measurement	Plate_01	Clariostar_Study	MB	Biofoundry_,_London	Linear_Dilution_Pattern_V2	0.538	0.538	0.535	0.531	0.525	0.523	0.523	0.522	0.525	0.526	0.527	0.526	0.522	0.515	0.51	0.507	0.504	0.499	0.496	0.495	0.492	0.492	0.493	0.498	0.504	0.513	0.521	0.532	0.54	0.546	0.55	0.553	0.557	0.562	0.572	0.585
A09	Sample	Dilution_40%	0.4	DMSO	Lycopene	Standard_Development	Run078	Standard_Measurement	Plate_01	Clariostar_Study	MB	Biofoundry_,_London	Linear_Dilution_Pattern_V2	0.471	0.47	0.466	0.463	0.458	0.455	0.452	0.45	0.451	0.45	0.45	0.447	0.442	0.437	0.434	0.43	0.426	0.423	0.42	0.418	0.416	0.415	0.415	0.417	0.421	0.426	0.431	0.435	0.438	0.441	0.443	0.445	0.445	0.447	0.452	0.459
A10	Sample	Dilution_20%	0.2	DMSO	Lycopene	Standard_Development	Run078	Standard_Measurement	Plate_01	Clariostar_Study	MB	Biofoundry_,_London	Linear_Dilution_Pattern_V2	0.157	0.154	0.151	0.149	0.145	0.142	0.14	0.138	0.136	0.133	0.129	0.127	0.123	0.12	0.118	0.117	0.114	0.113	0.112	0.111	0.109	0.109	0.109	0.11	0.11	0.11	0.111	0.111	0.112	0.113	0.114	0.113	0.113	0.113	0.114	0.116
A11	Blank	DMSO_Blank	NA	DMSO	NA	Standard_Development	Run078	Standard_Measurement	Plate_01	Clariostar_Study	MB	Biofoundry_,_London	Linear_Dilution_Pattern_V2	0.101	0.099	0.096	0.093	0.089	0.087	0.084	0.081	0.079	0.074	0.071	0.067	0.065	0.062	0.06	0.058	0.057	0.056	0.054	0.054	0.053	0.051	0.051	0.051	0.05	0.05	0.05	0.05	0.048	0.048	0.048	0.047	0.047	0.046	0.046	0.045
A12	Blank	DMSO_Blank	NA	DMSO	NA	Standard_Development	Run078	Standard_Measurement	Plate_01	Clariostar_Study	MB	Biofoundry_,_London	Linear_Dilution_Pattern_V2	0.102	0.099	0.097	0.093	0.09	0.086	0.084	0.081	0.08	0.075	0.071	0.068	0.065	0.062	0.06	0.058	0.056	0.055	0.053	0.053	0.051	0.051	0.051	0.051	0.05	0.05	0.049	0.049	0.048	0.047	0.048	0.048	0.047	0.046	0.045	0.045
B01	Sample	Dilution_100%	1.0	DMSO	Lycopene	Standard_Development	Run078	Standard_Measurement	Plate_01	Clariostar_Study	MB	Biofoundry_,_London	Linear_Dilution_Pattern_V2	0.92	0.924	0.919	0.915	0.913	0.911	0.909	0.912	0.917	0.921	0.928	0.924	0.917	0.907	0.902	0.895	0.889	0.883	0.874	0.869	0.865	0.862	0.864	0.868	0.875	0.886	0.9	0.912	0.923	0.931	0.937	0.942	0.944	0.949	0.963	0.984
B02	Sample	Dilution_80%	0.8	DMSO	Lycopene	Standard_Development	Run078	Standard_Measurement	Plate_01	Clariostar_Study	MB	Biofoundry_,_London	Linear_Dilution_Pattern_V2	0.757	0.756	0.753	0.752	0.748	0.746	0.744	0.746	0.75	0.754	0.76	0.756	0.753	0.744	0.739	0.735	0.73	0.723	0.717	0.714	0.711	0.71	0.712	0.716	0.723	0.732	0.741	0.753	0.761	0.769	0.775	0.778	0.779	0.785	0.796	0.81
B03	Sample	Dilution_60%	0.6	DMSO	Lycopene	Standard_Development	Run078	Standard_Measurement	Plate_01	Clariostar_Study	MB	Biofoundry_,_London	Linear_Dilution_Pattern_V2	0.664	0.661	0.658	0.653	0.648	0.644	0.64	0.64	0.642	0.644	0.643	0.64	0.635	0.629	0.622	0.619	0.613	0.608	0.603	0.602	0.599	0.596	0.599	0.602	0.609	0.617	0.625	0.634	0.641	0.647	0.651	0.653	0.655	0.66	0.669	0.68
B04	Sample	Dilution_40%	0.4	DMSO	Lycopene	Standard_Development	Run078	Standard_Measurement	Plate_01	Clariostar_Study	MB	Biofoundry_,_London	Linear_Dilution_Pattern_V2	0.557	0.554	0.55	0.546	0.541	0.537	0.534	0.532	0.533	0.532	0.531	0.529	0.524	0.517	0.514	0.51	0.505	0.501	0.497	0.495	0.493	0.49	0.491	0.492	0.495	0.5	0.505	0.51	0.513	0.517	0.518	0.519	0.519	0.521	0.526	0.532
B05	Sample	Dilution_20%	0.2	DMSO	Lycopene	Standard_Development	Run078	Standard_Measurement	Plate_01	Clariostar_Study	MB	Biofoundry_,_London	Linear_Dilution_Pattern_V2	0.283	0.281	0.277	0.273	0.269	0.266	0.264	0.263	0.262	0.26	0.258	0.256	0.253	0.247	0.245	0.243	0.24	0.239	0.237	0.235	0.233	0.232	0.233	0.234	0.235	0.237	0.239	0.24	0.242	0.243	0.245	0.246	0.245	0.246	0.247	0.251
B06	Sample	Dilution_100%	1.0	DMSO	Lycopene	Standard_Development	Run078	Standard_Measurement	Plate_01	Clariostar_Study	MB	Biofoundry_,_London	Linear_Dilution_Pattern_V2	1.029	1.033	1.029	1.024	1.02	1.019	1.018	1.021	1.026	1.033	1.035	1.034	1.028	1.017	1.011	1.003	0.995	0.987	0.978	0.974	0.972	0.968	0.97	0.97	0.977	0.991	1.004	1.015	1.023	1.032	1.036	1.04	1.041	1.047	1.06	1.077
B07	Sample	Dilution_80%	0.8	DMSO	Lycopene	Standard_Development	Run078	Standard_Measurement	Plate_01	Clariostar_Study	MB	Biofoundry_,_London	Linear_Dilution_Pattern_V2	0.634	0.631	0.629	0.625	0.62	0.617	0.616	0.618	0.623	0.627	0.631	0.626	0.622	0.614	0.608	0.602	0.597	0.593	0.588	0.585	0.581	0.581	0.584	0.587	0.596	0.608	0.62	0.632	0.641	0.649	0.656	0.661	0.665	0.672	0.684	0.701
B08	Sample	Dilution_60%	0.6	DMSO	Lycopene	Standard_Development	Run078	Standard_Measurement	Plate_01	Clariostar_Study	MB	Biofoundry_,_London	Linear_Dilution_Pattern_V2	0.539	0.537	0.535	0.531	0.527	0.524	0.524	0.523	0.525	0.527	0.528	0.526	0.522	0.517	0.512	0.508	0.503	0.5	0.497	0.495	0.494	0.493	0.495	0.499	0.504	0.512	0.519	0.529	0.536	0.542	0.548	0.55	0.553	0.557	0.565	0.578
B09	Sample	Dilution_40%	0.4	DMSO	Lycopene	Standard_Development	Run078	Standard_Measurement	Plate_01	Clariostar_Study	MB	Biofoundry_,_London	Linear_Dilution_Pattern_V2	0.377	0.373	0.369	0.365	0.361	0.357	0.355	0.355	0.355	0.353	0.352	0.349	0.345	0.34	0.337	0.334	0.331	0.328	0.325	0.323	0.322	0.321	0.321	0.324	0.327	0.33	0.335	0.339	0.342	0.345	0.347	0.349	0.349	0.351	0.355	0.361
B10	Sample	Dilution_20%	0.2	DMSO	Lycopene	Standard_Development	Run078	Standard_Measurement	Plate_01	Clariostar_Study	MB	Biofoundry_,_London	Linear_Dilution_Pattern_V2	0.148	0.145	0.143	0.14	0.137	0.134	0.132	0.13	0.129	0.126	0.122	0.119	0.117	0.113	0.112	0.111	0.11	0.108	0.106	0.105	0.104	0.103	0.103	0.103	0.103	0.103	0.102	0.103	0.102	0.102	0.102	0.102	0.101	0.1	0.1	0.1
B11	Blank	DMSO_Blank	NA	DMSO	NA	Standard_Development	Run078	Standard_Measurement	Plate_01	Clariostar_Study	MB	Biofoundry_,_London	Linear_Dilution_Pattern_V2	0.096	0.093	0.09	0.088	0.085	0.082	0.08	0.077	0.075	0.071	0.067	0.064	0.062	0.06	0.058	0.056	0.055	0.054	0.053	0.053	0.051	0.05	0.051	0.051	0.05	0.05	0.049	0.049	0.048	0.047	0.048	0.047	0.047	0.046	0.046	0.046
B12	Blank	DMSO_Blank	NA	DMSO	NA	Standard_Development	Run078	Standard_Measurement	Plate_01	Clariostar_Study	MB	Biofoundry_,_London	Linear_Dilution_Pattern_V2	0.099	0.095	0.092	0.09	0.086	0.083	0.08	0.078	0.076	0.071	0.068	0.065	0.062	0.059	0.056	0.055	0.053	0.052	0.051	0.05	0.049	0.049	0.048	0.049	0.048	0.047	0.047	0.047	0.046	0.046	0.046	0.046	0.045	0.044	0.044	0.044
C01	Sample	Dilution_95%	0.95	DMSO	Lycopene	Standard_Development	Run078	Standard_Measurement	Plate_01	Clariostar_Study	MB	Biofoundry_,_London	Linear_Dilution_Pattern_V2	1.014	1.016	1.012	1.012	1.006	1.002	1.002	1.003	1.006	1.012	1.018	1.014	1.008	0.998	0.995	0.99	0.981	0.974	0.965	0.962	0.955	0.95	0.952	0.953	0.957	0.966	0.976	0.989	0.993	1.0	1.003	1.004	1.003	1.005	1.016	1.031
C02	Sample	Dilution_75%	0.75	DMSO	Lycopene	Standard_Development	Run078	Standard_Measurement	Plate_01	Clariostar_Study	MB	Biofoundry_,_London	Linear_Dilution_Pattern_V2	0.751	0.748	0.746	0.743	0.739	0.736	0.735	0.736	0.742	0.744	0.747	0.747	0.741	0.733	0.728	0.724	0.72	0.716	0.709	0.706	0.703	0.703	0.704	0.708	0.714	0.724	0.734	0.743	0.75	0.756	0.76	0.763	0.766	0.77	0.78	0.792
C03	Sample	Dilution_55%	0.55	DMSO	Lycopene	Standard_Development	Run078	Standard_Measurement	Plate_01	Clariostar_Study	MB	Biofoundry_,_London	Linear_Dilution_Pattern_V2	0.898	0.897	0.893	0.888	0.882	0.878	0.875	0.874	0.877	0.876	0.877	0.871	0.867	0.86	0.855	0.852	0.845	0.839	0.834	0.83	0.826	0.821	0.82	0.819	0.823	0.826	0.832	0.838	0.839	0.839	0.84	0.839	0.838	0.839	0.842	0.849
C04	Sample	Dilution_35%	0.35	DMSO	Lycopene	Standard_Development	Run078	Standard_Measurement	Plate_01	Clariostar_Study	MB	Biofoundry_,_London	Linear_Dilution_Pattern_V2	0.475	0.472	0.468	0.465	0.459	0.455	0.454	0.452	0.452	0.451	0.451	0.446	0.441	0.435	0.433	0.429	0.426	0.422	0.42	0.416	0.414	0.413	0.414	0.415	0.418	0.422	0.426	0.431	0.434	0.436	0.438	0.439	0.439	0.44	0.444	0.45
C05	Sample	Dilution_15%	0.15	DMSO	Lycopene	Standard_Development	Run078	Standard_Measurement	Plate_01	Clariostar_Study	MB	Biofoundry_,_London	Linear_Dilution_Pattern_V2	0.244	0.241	0.238	0.235	0.231	0.227	0.225	0.225	0.224	0.222	0.22	0.217	0.214	0.21	0.208	0.207	0.203	0.201	0.199	0.199	0.197	0.196	0.197	0.198	0.199	0.201	0.203	0.204	0.206	0.207	0.208	0.209	0.208	0.209	0.211	0.214
C06	Sample	Dilution_95%	0.95	DMSO	Lycopene	Standard_Development	Run078	Standard_Measurement	Plate_01	Clariostar_Study	MB	Biofoundry_,_London	Linear_Dilution_Pattern_V2	1.026	1.026	1.023	1.022	1.016	1.013	1.011	1.018	1.023	1.025	1.033	1.031	1.024	1.014	1.006	1.002	0.994	0.988	0.979	0.972	0.967	0.963	0.965	0.968	0.971	0.979	0.989	1.001	1.007	1.012	1.014	1.014	1.015	1.018	1.027	1.043
C07	Sample	Dilution_75%	0.75	DMSO	Lycopene	Standard_Development	Run078	Standard_Measurement	Plate_01	Clariostar_Study	MB	Biofoundry_,_London	Linear_Dilution_Pattern_V2	0.631	0.631	0.628	0.625	0.621	0.619	0.618	0.619	0.623	0.626	0.628	0.628	0.623	0.615	0.611	0.606	0.6	0.598	0.592	0.591	0.587	0.585	0.587	0.591	0.598	0.606	0.616	0.626	0.634	0.641	0.644	0.648	0.65	0.655	0.664	0.679
C08	Sample	Dilution_55%	0.55	DMSO	Lycopene	Standard_Development	Run078	Standard_Measurement	Plate_01	Clariostar_Study	MB	Biofoundry_,_London	Linear_Dilution_Pattern_V2	0.553	0.549	0.545	0.54	0.537	0.532	0.529	0.53	0.532	0.531	0.531	0.527	0.524	0.519	0.513	0.509	0.506	0.502	0.498	0.497	0.493	0.493	0.494	0.498	0.503	0.511	0.517	0.524	0.529	0.534	0.538	0.541	0.542	0.545	0.551	0.561
C09	Sample	Dilution_35%	0.35	DMSO	Lycopene	Standard_Development	Run078	Standard_Measurement	Plate_01	Clariostar_Study	MB	Biofoundry_,_London	Linear_Dilution_Pattern_V2	0.41	0.407	0.403	0.399	0.393	0.389	0.387	0.387	0.387	0.385	0.383	0.38	0.376	0.37	0.366	0.364	0.36	0.357	0.354	0.353	0.35	0.349	0.351	0.353	0.356	0.36	0.364	0.369	0.372	0.375	0.377	0.379	0.381	0.382	0.386	0.394
C10	Sample	Dilution_15%	0.15	DMSO	Lycopene	Standard_Development	Run078	Standard_Measurement	Plate_01	Clariostar_Study	MB	Biofoundry_,_London	Linear_Dilution_Pattern_V2	0.153	0.15	0.148	0.146	0.143	0.14	0.139	0.137	0.135	0.131	0.129	0.126	0.124	0.121	0.12	0.119	0.116	0.115	0.114	0.113	0.111	0.111	0.111	0.11	0.11	0.11	0.109	0.108	0.108	0.107	0.107	0.107	0.106	0.105	0.105	0.104
C11	Blank	DMSO_Blank	NA	DMSO	NA	Standard_Development	Run078	Standard_Measurement	Plate_01	Clariostar_Study	MB	Biofoundry_,_London	Linear_Dilution_Pattern_V2	0.093	0.09	0.087	0.084	0.08	0.076	0.075	0.074	0.071	0.067	0.064	0.062	0.059	0.056	0.054	0.053	0.051	0.05	0.049	0.048	0.046	0.046	0.047	0.047	0.046	0.046	0.046	0.045	0.044	0.044	0.045	0.045	0.044	0.044	0.043	0.043
C12	Blank	DMSO_Blank	NA	DMSO	NA	Standard_Development	Run078	Standard_Measurement	Plate_01	Clariostar_Study	MB	Biofoundry_,_London	Linear_Dilution_Pattern_V2	0.094	0.091	0.089	0.086	0.082	0.079	0.076	0.074	0.071	0.067	0.064	0.06	0.058	0.056	0.054	0.052	0.051	0.049	0.048	0.048	0.046	0.045	0.046	0.046	0.045	0.045	0.044	0.044	0.044	0.044	0.044	0.044	0.043	0.043	0.043	0.042
D01	Sample	Dilution_95%	0.95	DMSO	Lycopene	Standard_Development	Run078	Standard_Measurement	Plate_01	Clariostar_Study	MB	Biofoundry_,_London	Linear_Dilution_Pattern_V2	0.976	0.981	0.978	0.975	0.968	0.969	0.97	0.973	0.976	0.979	0.986	0.987	0.981	0.968	0.963	0.958	0.949	0.944	0.934	0.931	0.925	0.918	0.92	0.921	0.926	0.934	0.942	0.951	0.957	0.964	0.963	0.964	0.965	0.967	0.974	0.985
D02	Sample	Dilution_75%	0.75	DMSO	Lycopene	Standard_Development	Run078	Standard_Measurement	Plate_01	Clariostar_Study	MB	Biofoundry_,_London	Linear_Dilution_Pattern_V2	0.812	0.813	0.81	0.809	0.805	0.801	0.801	0.804	0.808	0.812	0.815	0.813	0.809	0.801	0.795	0.791	0.786	0.781	0.777	0.775	0.77	0.767	0.77	0.772	0.778	0.788	0.798	0.807	0.813	0.82	0.823	0.825	0.827	0.831	0.841	0.854
D03	Sample	Dilution_55%	0.55	DMSO	Lycopene	Standard_Development	Run078	Standard_Measurement	Plate_01	Clariostar_Study	MB	Biofoundry_,_London	Linear_Dilution_Pattern_V2	0.704	0.7	0.695	0.691	0.684	0.681	0.679	0.678	0.681	0.68	0.681	0.677	0.673	0.665	0.659	0.655	0.65	0.645	0.641	0.639	0.635	0.632	0.633	0.635	0.639	0.646	0.653	0.661	0.664	0.669	0.672	0.672	0.673	0.676	0.682	0.691
D04	Sample	Dilution_35%	0.35	DMSO	Lycopene	Standard_Development	Run078	Standard_Measurement	Plate_01	Clariostar_Study	MB	Biofoundry_,_London	Linear_Dilution_Pattern_V2	0.488	0.483	0.48	0.477	0.472	0.468	0.466	0.465	0.466	0.466	0.465	0.46	0.457	0.452	0.448	0.445	0.441	0.438	0.434	0.432	0.429	0.427	0.427	0.429	0.431	0.435	0.44	0.444	0.447	0.449	0.45	0.451	0.451	0.452	0.456	0.462
D05	Sample	Dilution_15%	0.15	DMSO	Lycopene	Standard_Development	Run078	Standard_Measurement	Plate_01	Clariostar_Study	MB	Biofoundry_,_London	Linear_Dilution_Pattern_V2	0.247	0.244	0.24	0.237	0.234	0.23	0.228	0.227	0.226	0.225	0.222	0.22	0.218	0.214	0.211	0.21	0.207	0.204	0.202	0.201	0.199	0.199	0.199	0.201	0.202	0.204	0.206	0.207	0.209	0.21	0.211	0.212	0.212	0.213	0.214	0.217
D06	Sample	Dilution_95%	0.95	DMSO	Lycopene	Standard_Development	Run078	Standard_Measurement	Plate_01	Clariostar_Study	MB	Biofoundry_,_London	Linear_Dilution_Pattern_V2	0.884	0.89	0.886	0.885	0.879	0.877	0.879	0.881	0.885	0.89	0.891	0.893	0.887	0.877	0.871	0.867	0.861	0.853	0.844	0.84	0.834	0.831	0.834	0.836	0.843	0.853	0.863	0.875	0.884	0.891	0.894	0.898	0.899	0.904	0.916	0.933
D07	Sample	Dilution_75%	0.75	DMSO	Lycopene	Standard_Development	Run078	Standard_Measurement	Plate_01	Clariostar_Study	MB	Biofoundry_,_London	Linear_Dilution_Pattern_V2	0.975	0.976	0.979	0.977	0.973	0.971	0.971	0.975	0.977	0.983	0.986	0.985	0.979	0.971	0.967	0.964	0.956	0.953	0.945	0.941	0.935	0.931	0.93	0.93	0.934	0.94	0.947	0.954	0.958	0.963	0.965	0.961	0.959	0.959	0.964	0.973
D08	Sample	Dilution_55%	0.55	DMSO	Lycopene	Standard_Development	Run078	Standard_Measurement	Plate_01	Clariostar_Study	MB	Biofoundry_,_London	Linear_Dilution_Pattern_V2	0.644	0.646	0.641	0.636	0.632	0.629	0.628	0.629	0.632	0.631	0.633	0.63	0.627	0.619	0.615	0.613	0.607	0.603	0.599	0.597	0.595	0.593	0.592	0.595	0.599	0.606	0.612	0.618	0.621	0.625	0.626	0.627	0.627	0.631	0.636	0.645
D09	Sample	Dilution_35%	0.35	DMSO	Lycopene	Standard_Development	Run078	Standard_Measurement	Plate_01	Clariostar_Study	MB	Biofoundry_,_London	Linear_Dilution_Pattern_V2	0.529	0.528	0.526	0.524	0.52	0.518	0.516	0.517	0.517	0.515	0.516	0.514	0.51	0.506	0.503	0.5	0.497	0.494	0.491	0.489	0.487	0.484	0.483	0.484	0.485	0.487	0.489	0.49	0.491	0.492	0.491	0.491	0.489	0.487	0.488	0.49
D10	Sample	Dilution_15%	0.15	DMSO	Lycopene	Standard_Development	Run078	Standard_Measurement	Plate_01	Clariostar_Study	MB	Biofoundry_,_London	Linear_Dilution_Pattern_V2	0.213	0.21	0.208	0.205	0.203	0.199	0.197	0.196	0.194	0.191	0.189	0.186	0.184	0.181	0.179	0.177	0.175	0.173	0.172	0.172	0.169	0.168	0.167	0.166	0.165	0.165	0.164	0.162	0.161	0.159	0.158	0.158	0.155	0.154	0.152	0.151
D11	Blank	DMSO_Blank	NA	DMSO	NA	Standard_Development	Run078	Standard_Measurement	Plate_01	Clariostar_Study	MB	Biofoundry_,_London	Linear_Dilution_Pattern_V2	0.097	0.094	0.091	0.088	0.085	0.081	0.079	0.077	0.075	0.071	0.067	0.064	0.061	0.059	0.057	0.056	0.054	0.053	0.051	0.051	0.05	0.049	0.049	0.049	0.048	0.048	0.048	0.048	0.047	0.046	0.047	0.047	0.045	0.045	0.044	0.043
D12	Blank	DMSO_Blank	NA	DMSO	NA	Standard_Development	Run078	Standard_Measurement	Plate_01	Clariostar_Study	MB	Biofoundry_,_London	Linear_Dilution_Pattern_V2	0.095	0.091	0.088	0.085	0.081	0.077	0.076	0.073	0.07	0.067	0.064	0.06	0.058	0.054	0.053	0.052	0.05	0.048	0.048	0.048	0.046	0.045	0.045	0.046	0.045	0.045	0.044	0.043	0.043	0.043	0.043	0.043	0.043	0.042	0.042	0.041
E01	Sample	Dilution_90%	0.9	DMSO	Lycopene	Standard_Development	Run078	Standard_Measurement	Plate_01	Clariostar_Study	MB	Biofoundry_,_London	Linear_Dilution_Pattern_V2	0.994	0.994	0.996	0.992	0.985	0.984	0.986	0.986	0.994	1.0	1.001	1.0	0.998	0.986	0.979	0.975	0.966	0.958	0.951	0.947	0.941	0.936	0.938	0.938	0.945	0.952	0.96	0.97	0.977	0.983	0.984	0.984	0.983	0.985	0.995	1.009
E02	Sample	Dilution_70%	0.7	DMSO	Lycopene	Standard_Development	Run078	Standard_Measurement	Plate_01	Clariostar_Study	MB	Biofoundry_,_London	Linear_Dilution_Pattern_V2	0.756	0.758	0.754	0.752	0.748	0.745	0.742	0.741	0.747	0.748	0.75	0.749	0.744	0.737	0.732	0.728	0.723	0.719	0.714	0.711	0.709	0.706	0.707	0.711	0.717	0.727	0.736	0.745	0.752	0.759	0.763	0.764	0.766	0.771	0.779	0.792
E03	Sample	Dilution_50%	0.5	DMSO	Lycopene	Standard_Development	Run078	Standard_Measurement	Plate_01	Clariostar_Study	MB	Biofoundry_,_London	Linear_Dilution_Pattern_V2	0.783	0.782	0.776	0.773	0.766	0.762	0.758	0.756	0.758	0.758	0.758	0.754	0.75	0.742	0.736	0.733	0.727	0.725	0.717	0.713	0.709	0.706	0.706	0.707	0.709	0.714	0.719	0.723	0.726	0.728	0.73	0.73	0.729	0.73	0.734	0.741
E04	Sample	Dilution_30%	0.3	DMSO	Lycopene	Standard_Development	Run078	Standard_Measurement	Plate_01	Clariostar_Study	MB	Biofoundry_,_London	Linear_Dilution_Pattern_V2	0.443	0.44	0.436	0.433	0.427	0.424	0.421	0.42	0.42	0.419	0.418	0.414	0.41	0.405	0.401	0.398	0.395	0.392	0.389	0.386	0.385	0.383	0.384	0.385	0.386	0.389	0.393	0.397	0.399	0.401	0.402	0.403	0.403	0.404	0.407	0.411
E05	Sample	Dilution_10%	0.1	DMSO	Lycopene	Standard_Development	Run078	Standard_Measurement	Plate_01	Clariostar_Study	MB	Biofoundry_,_London	Linear_Dilution_Pattern_V2	0.198	0.195	0.192	0.187	0.183	0.18	0.178	0.177	0.177	0.174	0.172	0.169	0.166	0.162	0.16	0.159	0.156	0.154	0.153	0.151	0.149	0.149	0.15	0.151	0.152	0.153	0.154	0.155	0.156	0.157	0.158	0.158	0.158	0.159	0.159	0.161
E06	Sample	Dilution_90%	0.9	DMSO	Lycopene	Standard_Development	Run078	Standard_Measurement	Plate_01	Clariostar_Study	MB	Biofoundry_,_London	Linear_Dilution_Pattern_V2	0.766	0.769	0.765	0.763	0.758	0.754	0.755	0.758	0.763	0.766	0.771	0.77	0.765	0.755	0.747	0.742	0.735	0.73	0.723	0.719	0.715	0.713	0.714	0.719	0.727	0.736	0.748	0.761	0.77	0.778	0.782	0.787	0.79	0.796	0.807	0.826
E07	Sample	Dilution_70%	0.7	DMSO	Lycopene	Standard_Development	Run078	Standard_Measurement	Plate_01	Clariostar_Study	MB	Biofoundry_,_London	Linear_Dilution_Pattern_V2	0.732	0.732	0.731	0.728	0.725	0.722	0.721	0.725	0.731	0.734	0.736	0.735	0.729	0.723	0.72	0.715	0.711	0.705	0.701	0.698	0.694	0.694	0.693	0.697	0.703	0.711	0.72	0.728	0.735	0.742	0.745	0.746	0.747	0.751	0.759	0.771
E08	Sample	Dilution_50%	0.5	DMSO	Lycopene	Standard_Development	Run078	Standard_Measurement	Plate_01	Clariostar_Study	MB	Biofoundry_,_London	Linear_Dilution_Pattern_V2	0.683	0.683	0.679	0.678	0.671	0.668	0.666	0.665	0.666	0.668	0.668	0.665	0.662	0.656	0.653	0.649	0.645	0.64	0.636	0.634	0.63	0.629	0.629	0.631	0.633	0.637	0.643	0.647	0.649	0.651	0.652	0.652	0.651	0.652	0.655	0.661
E09	Sample	Dilution_30%	0.3	DMSO	Lycopene	Standard_Development	Run078	Standard_Measurement	Plate_01	Clariostar_Study	MB	Biofoundry_,_London	Linear_Dilution_Pattern_V2	0.598	0.6	0.599	0.598	0.596	0.594	0.592	0.593	0.594	0.593	0.593	0.59	0.588	0.584	0.581	0.58	0.574	0.572	0.57	0.567	0.565	0.562	0.559	0.558	0.558	0.558	0.558	0.557	0.557	0.554	0.552	0.548	0.544	0.54	0.538	0.538
E10	Sample	Dilution_10%	0.1	DMSO	Lycopene	Standard_Development	Run078	Standard_Measurement	Plate_01	Clariostar_Study	MB	Biofoundry_,_London	Linear_Dilution_Pattern_V2	0.164	0.162	0.159	0.155	0.153	0.15	0.148	0.146	0.145	0.143	0.14	0.137	0.134	0.132	0.13	0.129	0.126	0.124	0.123	0.122	0.121	0.119	0.12	0.12	0.119	0.119	0.119	0.119	0.119	0.119	0.118	0.118	0.117	0.117	0.116	0.116
E11	Blank	DMSO_Blank	NA	DMSO	NA	Standard_Development	Run078	Standard_Measurement	Plate_01	Clariostar_Study	MB	Biofoundry_,_London	Linear_Dilution_Pattern_V2	0.092	0.089	0.087	0.084	0.08	0.076	0.074	0.072	0.07	0.067	0.063	0.06	0.058	0.054	0.053	0.052	0.05	0.049	0.048	0.048	0.046	0.046	0.046	0.046	0.045	0.045	0.045	0.044	0.044	0.044	0.044	0.044	0.044	0.043	0.042	0.042
E12	Blank	DMSO_Blank	NA	DMSO	NA	Standard_Development	Run078	Standard_Measurement	Plate_01	Clariostar_Study	MB	Biofoundry_,_London	Linear_Dilution_Pattern_V2	0.098	0.096	0.092	0.088	0.085	0.082	0.08	0.078	0.076	0.072	0.068	0.064	0.061	0.059	0.057	0.056	0.054	0.052	0.051	0.051	0.049	0.049	0.049	0.05	0.049	0.049	0.048	0.048	0.047	0.047	0.048	0.048	0.047	0.047	0.046	0.045
F01	Sample	Dilution_90%	0.9	DMSO	Lycopene	Standard_Development	Run078	Standard_Measurement	Plate_01	Clariostar_Study	MB	Biofoundry_,_London	Linear_Dilution_Pattern_V2	0.81	0.811	0.806	0.803	0.799	0.798	0.795	0.801	0.805	0.809	0.814	0.811	0.806	0.795	0.789	0.783	0.779	0.773	0.766	0.762	0.757	0.754	0.756	0.759	0.768	0.777	0.788	0.799	0.81	0.818	0.822	0.826	0.829	0.834	0.846	0.862
F02	Sample	Dilution_70%	0.7	DMSO	Lycopene	Standard_Development	Run078	Standard_Measurement	Plate_01	Clariostar_Study	MB	Biofoundry_,_London	Linear_Dilution_Pattern_V2	0.72	0.72	0.715	0.713	0.708	0.705	0.706	0.708	0.713	0.715	0.718	0.715	0.71	0.702	0.698	0.695	0.689	0.684	0.68	0.676	0.676	0.674	0.675	0.679	0.685	0.694	0.703	0.712	0.719	0.726	0.731	0.733	0.735	0.74	0.747	0.762
F03	Sample	Dilution_50%	0.5	DMSO	Lycopene	Standard_Development	Run078	Standard_Measurement	Plate_01	Clariostar_Study	MB	Biofoundry_,_London	Linear_Dilution_Pattern_V2	0.678	0.677	0.673	0.668	0.661	0.658	0.655	0.652	0.654	0.656	0.656	0.653	0.648	0.642	0.636	0.633	0.628	0.624	0.62	0.617	0.613	0.611	0.612	0.614	0.617	0.622	0.629	0.634	0.637	0.64	0.642	0.642	0.643	0.645	0.65	0.658
F04	Sample	Dilution_30%	0.3	DMSO	Lycopene	Standard_Development	Run078	Standard_Measurement	Plate_01	Clariostar_Study	MB	Biofoundry_,_London	Linear_Dilution_Pattern_V2	0.409	0.406	0.403	0.4	0.394	0.39	0.388	0.387	0.388	0.386	0.386	0.382	0.378	0.373	0.369	0.367	0.364	0.36	0.356	0.355	0.353	0.351	0.352	0.354	0.356	0.361	0.365	0.369	0.372	0.374	0.376	0.377	0.378	0.379	0.382	0.388
F05	Sample	Dilution_10%	0.1	DMSO	Lycopene	Standard_Development	Run078	Standard_Measurement	Plate_01	Clariostar_Study	MB	Biofoundry_,_London	Linear_Dilution_Pattern_V2	0.206	0.202	0.2	0.197	0.192	0.19	0.188	0.187	0.186	0.183	0.181	0.179	0.175	0.173	0.171	0.169	0.166	0.164	0.163	0.162	0.16	0.159	0.16	0.161	0.161	0.163	0.164	0.165	0.166	0.166	0.167	0.168	0.167	0.168	0.169	0.171
F06	Sample	Dilution_90%	0.9	DMSO	Lycopene	Standard_Development	Run078	Standard_Measurement	Plate_01	Clariostar_Study	MB	Biofoundry_,_London	Linear_Dilution_Pattern_V2	0.814	0.816	0.813	0.811	0.805	0.802	0.803	0.808	0.808	0.814	0.819	0.818	0.813	0.804	0.797	0.792	0.784	0.779	0.772	0.768	0.764	0.759	0.762	0.765	0.771	0.781	0.793	0.805	0.813	0.82	0.825	0.828	0.83	0.834	0.847	0.863
F07	Sample	Dilution_70%	0.7	DMSO	Lycopene	Standard_Development	Run078	Standard_Measurement	Plate_01	Clariostar_Study	MB	Biofoundry_,_London	Linear_Dilution_Pattern_V2	0.617	0.617	0.614	0.611	0.608	0.605	0.604	0.608	0.61	0.613	0.617	0.616	0.61	0.603	0.598	0.595	0.589	0.587	0.583	0.581	0.578	0.576	0.578	0.583	0.589	0.598	0.609	0.618	0.627	0.634	0.639	0.642	0.646	0.651	0.661	0.676
F08	Sample	Dilution_50%	0.5	DMSO	Lycopene	Standard_Development	Run078	Standard_Measurement	Plate_01	Clariostar_Study	MB	Biofoundry_,_London	Linear_Dilution_Pattern_V2	0.574	0.572	0.567	0.563	0.558	0.555	0.552	0.551	0.552	0.552	0.552	0.55	0.545	0.539	0.534	0.531	0.527	0.523	0.519	0.518	0.515	0.514	0.514	0.516	0.521	0.527	0.534	0.54	0.544	0.549	0.552	0.553	0.555	0.558	0.563	0.572
F09	Sample	Dilution_30%	0.3	DMSO	Lycopene	Standard_Development	Run078	Standard_Measurement	Plate_01	Clariostar_Study	MB	Biofoundry_,_London	Linear_Dilution_Pattern_V2	0.356	0.352	0.349	0.344	0.341	0.338	0.336	0.336	0.336	0.333	0.333	0.33	0.326	0.322	0.317	0.316	0.312	0.309	0.307	0.306	0.304	0.303	0.304	0.306	0.308	0.311	0.316	0.319	0.322	0.324	0.326	0.328	0.329	0.33	0.333	0.339
F10	Sample	Dilution_10%	0.1	DMSO	Lycopene	Standard_Development	Run078	Standard_Measurement	Plate_01	Clariostar_Study	MB	Biofoundry_,_London	Linear_Dilution_Pattern_V2	0.146	0.144	0.141	0.137	0.134	0.131	0.129	0.128	0.126	0.123	0.121	0.118	0.115	0.112	0.11	0.109	0.107	0.105	0.104	0.103	0.102	0.102	0.102	0.103	0.103	0.103	0.104	0.103	0.104	0.103	0.104	0.104	0.104	0.104	0.103	0.104
F11	Blank	DMSO	NA	DMSO	NA	Standard_Development	Run078	Standard_Measurement	Plate_01	Clariostar_Study	MB	Biofoundry_,_London	Linear_Dilution_Pattern_V2	0.093	0.09	0.088	0.084	0.081	0.077	0.076	0.074	0.071	0.068	0.064	0.061	0.059	0.056	0.055	0.054	0.052	0.051	0.05	0.049	0.047	0.047	0.048	0.048	0.047	0.047	0.046	0.046	0.046	0.045	0.045	0.045	0.045	0.044	0.043	0.043
F12	Blank	DMSO	NA	DMSO	NA	Standard_Development	Run078	Standard_Measurement	Plate_01	Clariostar_Study	MB	Biofoundry_,_London	Linear_Dilution_Pattern_V2	0.095	0.092	0.088	0.085	0.08	0.077	0.074	0.073	0.071	0.067	0.064	0.061	0.057	0.054	0.053	0.051	0.05	0.048	0.047	0.047	0.045	0.045	0.045	0.046	0.045	0.045	0.045	0.044	0.043	0.043	0.043	0.044	0.043	0.043	0.042	0.042
G01	Sample	Dilution_85%	0.85	DMSO	Lycopene	Standard_Development	Run078	Standard_Measurement	Plate_01	Clariostar_Study	MB	Biofoundry_,_London	Linear_Dilution_Pattern_V2	0.742	0.74	0.737	0.735	0.731	0.727	0.725	0.728	0.734	0.739	0.742	0.739	0.735	0.725	0.719	0.715	0.709	0.704	0.698	0.695	0.69	0.689	0.69	0.694	0.702	0.711	0.723	0.736	0.745	0.753	0.758	0.762	0.766	0.771	0.783	0.8
G02	Sample	Dilution_65%	0.65	DMSO	Lycopene	Standard_Development	Run078	Standard_Measurement	Plate_01	Clariostar_Study	MB	Biofoundry_,_London	Linear_Dilution_Pattern_V2	0.619	0.618	0.614	0.61	0.606	0.603	0.601	0.604	0.606	0.609	0.61	0.607	0.603	0.597	0.591	0.588	0.584	0.58	0.576	0.574	0.572	0.57	0.572	0.577	0.583	0.592	0.602	0.611	0.618	0.626	0.63	0.633	0.637	0.642	0.652	0.663
G03	Sample	Dilution_45%	0.45	DMSO	Lycopene	Standard_Development	Run078	Standard_Measurement	Plate_01	Clariostar_Study	MB	Biofoundry_,_London	Linear_Dilution_Pattern_V2	0.603	0.6	0.596	0.593	0.588	0.584	0.581	0.578	0.582	0.581	0.582	0.577	0.575	0.567	0.563	0.559	0.556	0.552	0.547	0.544	0.541	0.539	0.54	0.542	0.546	0.55	0.556	0.563	0.567	0.571	0.573	0.574	0.575	0.578	0.582	0.59
G04	Sample	Dilution_25%	0.25	DMSO	Lycopene	Standard_Development	Run078	Standard_Measurement	Plate_01	Clariostar_Study	MB	Biofoundry_,_London	Linear_Dilution_Pattern_V2	0.355	0.352	0.349	0.344	0.339	0.336	0.333	0.332	0.332	0.332	0.331	0.328	0.324	0.319	0.316	0.312	0.309	0.306	0.305	0.303	0.3	0.3	0.301	0.302	0.305	0.308	0.311	0.315	0.318	0.32	0.322	0.322	0.324	0.325	0.328	0.333
G05	Sample	Dilution_05%	0.0499999999999999	DMSO	Lycopene	Standard_Development	Run078	Standard_Measurement	Plate_01	Clariostar_Study	MB	Biofoundry_,_London	Linear_Dilution_Pattern_V2	0.154	0.151	0.148	0.144	0.14	0.138	0.136	0.135	0.133	0.131	0.129	0.127	0.124	0.12	0.118	0.118	0.116	0.115	0.113	0.112	0.11	0.11	0.11	0.112	0.112	0.112	0.113	0.113	0.114	0.114	0.115	0.116	0.115	0.115	0.115	0.116
G06	Sample	Dilution_85%	0.85	DMSO	Lycopene	Standard_Development	Run078	Standard_Measurement	Plate_01	Clariostar_Study	MB	Biofoundry_,_London	Linear_Dilution_Pattern_V2	0.689	0.687	0.683	0.682	0.675	0.673	0.672	0.674	0.681	0.685	0.688	0.686	0.682	0.674	0.667	0.661	0.654	0.65	0.644	0.642	0.638	0.635	0.638	0.644	0.652	0.663	0.676	0.686	0.697	0.705	0.711	0.716	0.72	0.726	0.739	0.757
G07	Sample	Dilution_65%	0.65	DMSO	Lycopene	Standard_Development	Run078	Standard_Measurement	Plate_01	Clariostar_Study	MB	Biofoundry_,_London	Linear_Dilution_Pattern_V2	0.596	0.595	0.591	0.589	0.584	0.58	0.581	0.584	0.586	0.588	0.589	0.59	0.585	0.578	0.574	0.569	0.566	0.561	0.557	0.556	0.553	0.552	0.555	0.558	0.563	0.573	0.583	0.592	0.6	0.607	0.612	0.615	0.62	0.624	0.633	0.646
G08	Sample	Dilution_45%	0.45	DMSO	Lycopene	Standard_Development	Run078	Standard_Measurement	Plate_01	Clariostar_Study	MB	Biofoundry_,_London	Linear_Dilution_Pattern_V2	0.504	0.499	0.498	0.492	0.487	0.482	0.48	0.48	0.481	0.481	0.482	0.478	0.474	0.468	0.463	0.46	0.457	0.453	0.45	0.449	0.445	0.443	0.445	0.448	0.453	0.458	0.465	0.47	0.475	0.479	0.482	0.484	0.486	0.489	0.494	0.503
G09	Sample	Dilution_25%	0.25	DMSO	Lycopene	Standard_Development	Run078	Standard_Measurement	Plate_01	Clariostar_Study	MB	Biofoundry_,_London	Linear_Dilution_Pattern_V2	0.297	0.293	0.289	0.285	0.281	0.277	0.276	0.275	0.275	0.273	0.272	0.269	0.265	0.261	0.258	0.257	0.253	0.25	0.248	0.248	0.246	0.245	0.246	0.249	0.251	0.254	0.257	0.259	0.262	0.265	0.267	0.268	0.269	0.27	0.273	0.277
G10	Sample	Dilution_05%	0.0499999999999999	DMSO	Lycopene	Standard_Development	Run078	Standard_Measurement	Plate_01	Clariostar_Study	MB	Biofoundry_,_London	Linear_Dilution_Pattern_V2	0.122	0.119	0.116	0.113	0.109	0.105	0.104	0.103	0.102	0.098	0.095	0.093	0.091	0.088	0.086	0.085	0.083	0.082	0.081	0.081	0.079	0.078	0.079	0.08	0.079	0.08	0.08	0.08	0.08	0.08	0.081	0.081	0.081	0.08	0.081	0.081
G11	Blank	DMSO_Blank	NA	DMSO	NA	Standard_Development	Run078	Standard_Measurement	Plate_01	Clariostar_Study	MB	Biofoundry_,_London	Linear_Dilution_Pattern_V2	0.09	0.088	0.085	0.081	0.077	0.074	0.073	0.071	0.069	0.066	0.061	0.06	0.057	0.053	0.051	0.051	0.049	0.048	0.047	0.046	0.045	0.044	0.045	0.045	0.045	0.045	0.045	0.043	0.043	0.043	0.043	0.043	0.043	0.042	0.042	0.041
G12	Blank	DMSO_Blank	NA	DMSO	NA	Standard_Development	Run078	Standard_Measurement	Plate_01	Clariostar_Study	MB	Biofoundry_,_London	Linear_Dilution_Pattern_V2	0.09	0.086	0.083	0.079	0.076	0.072	0.07	0.068	0.066	0.062	0.058	0.055	0.052	0.048	0.047	0.046	0.045	0.043	0.042	0.042	0.04	0.04	0.041	0.042	0.04	0.041	0.04	0.04	0.04	0.04	0.04	0.04	0.04	0.039	0.038	0.038
H01	Sample	Dilution_85%	0.85	DMSO	Lycopene	Standard_Development	Run078	Standard_Measurement	Plate_01	Clariostar_Study	MB	Biofoundry_,_London	Linear_Dilution_Pattern_V2	0.708	0.708	0.705	0.703	0.699	0.696	0.695	0.696	0.701	0.704	0.707	0.705	0.699	0.692	0.685	0.681	0.675	0.67	0.664	0.66	0.656	0.654	0.657	0.662	0.67	0.681	0.692	0.706	0.715	0.723	0.728	0.733	0.737	0.742	0.754	0.771
H02	Sample	Dilution_65%	0.65	DMSO	Lycopene	Standard_Development	Run078	Standard_Measurement	Plate_01	Clariostar_Study	MB	Biofoundry_,_London	Linear_Dilution_Pattern_V2	0.59	0.588	0.585	0.581	0.576	0.573	0.572	0.572	0.578	0.579	0.58	0.578	0.573	0.568	0.562	0.559	0.554	0.549	0.547	0.544	0.54	0.54	0.541	0.547	0.554	0.562	0.572	0.583	0.59	0.598	0.604	0.607	0.611	0.615	0.624	0.639
H03	Sample	Dilution_45%	0.45	DMSO	Lycopene	Standard_Development	Run078	Standard_Measurement	Plate_01	Clariostar_Study	MB	Biofoundry_,_London	Linear_Dilution_Pattern_V2	0.529	0.526	0.522	0.518	0.511	0.507	0.505	0.503	0.504	0.506	0.506	0.502	0.498	0.491	0.486	0.482	0.478	0.475	0.472	0.469	0.466	0.464	0.465	0.468	0.473	0.479	0.485	0.491	0.495	0.5	0.503	0.504	0.505	0.51	0.516	0.524
H04	Sample	Dilution_25%	0.25	DMSO	Lycopene	Standard_Development	Run078	Standard_Measurement	Plate_01	Clariostar_Study	MB	Biofoundry_,_London	Linear_Dilution_Pattern_V2	0.364	0.36	0.356	0.353	0.347	0.343	0.341	0.34	0.339	0.338	0.336	0.332	0.329	0.324	0.32	0.317	0.315	0.311	0.309	0.307	0.306	0.304	0.304	0.307	0.309	0.312	0.315	0.318	0.32	0.323	0.325	0.326	0.326	0.327	0.33	0.335
H05	Sample	Dilution_05%	0.0499999999999999	DMSO	Lycopene	Standard_Development	Run078	Standard_Measurement	Plate_01	Clariostar_Study	MB	Biofoundry_,_London	Linear_Dilution_Pattern_V2	0.163	0.16	0.158	0.154	0.151	0.148	0.146	0.145	0.143	0.14	0.138	0.135	0.133	0.129	0.126	0.126	0.124	0.122	0.121	0.12	0.118	0.117	0.117	0.118	0.119	0.119	0.12	0.12	0.12	0.121	0.122	0.122	0.121	0.121	0.121	0.122
H06	Sample	Dilution_85%	0.85	DMSO	Lycopene	Standard_Development	Run078	Standard_Measurement	Plate_01	Clariostar_Study	MB	Biofoundry_,_London	Linear_Dilution_Pattern_V2	0.687	0.688	0.685	0.681	0.675	0.673	0.672	0.675	0.68	0.686	0.687	0.686	0.681	0.671	0.665	0.661	0.652	0.649	0.644	0.641	0.638	0.636	0.638	0.644	0.65	0.66	0.672	0.684	0.694	0.703	0.708	0.712	0.717	0.723	0.736	0.754
H07	Sample	Dilution_65%	0.65	DMSO	Lycopene	Standard_Development	Run078	Standard_Measurement	Plate_01	Clariostar_Study	MB	Biofoundry_,_London	Linear_Dilution_Pattern_V2	0.578	0.577	0.574	0.57	0.566	0.563	0.562	0.562	0.566	0.569	0.572	0.569	0.565	0.558	0.552	0.55	0.546	0.541	0.537	0.535	0.533	0.531	0.533	0.537	0.545	0.553	0.564	0.574	0.581	0.588	0.592	0.596	0.599	0.605	0.614	0.628
H08	Sample	Dilution_45%	0.45	DMSO	Lycopene	Standard_Development	Run078	Standard_Measurement	Plate_01	Clariostar_Study	MB	Biofoundry_,_London	Linear_Dilution_Pattern_V2	0.471	0.47	0.466	0.461	0.456	0.452	0.45	0.45	0.45	0.45	0.449	0.447	0.442	0.435	0.431	0.428	0.425	0.421	0.417	0.416	0.414	0.412	0.413	0.416	0.42	0.426	0.432	0.438	0.443	0.448	0.45	0.453	0.454	0.457	0.462	0.47
H09	Sample	Dilution_25%	0.25	DMSO	Lycopene	Standard_Development	Run078	Standard_Measurement	Plate_01	Clariostar_Study	MB	Biofoundry_,_London	Linear_Dilution_Pattern_V2	0.299	0.296	0.293	0.289	0.284	0.28	0.277	0.277	0.276	0.274	0.273	0.27	0.265	0.261	0.258	0.255	0.252	0.25	0.248	0.247	0.244	0.244	0.246	0.247	0.249	0.252	0.255	0.258	0.26	0.262	0.265	0.265	0.266	0.268	0.27	0.274
H10	Sample	Dilution_05%	0.0499999999999999	DMSO	Lycopene	Standard_Development	Run078	Standard_Measurement	Plate_01	Clariostar_Study	MB	Biofoundry_,_London	Linear_Dilution_Pattern_V2	0.125	0.12	0.117	0.113	0.11	0.106	0.104	0.103	0.101	0.097	0.094	0.092	0.089	0.086	0.084	0.083	0.081	0.079	0.078	0.078	0.076	0.076	0.076	0.077	0.077	0.078	0.078	0.077	0.077	0.077	0.078	0.079	0.079	0.078	0.078	0.078
H11	Blank	DMSO_Blank	NA	DMSO	NA	Standard_Development	Run078	Standard_Measurement	Plate_01	Clariostar_Study	MB	Biofoundry_,_London	Linear_Dilution_Pattern_V2	0.103	0.099	0.097	0.093	0.089	0.086	0.083	0.081	0.079	0.076	0.072	0.07	0.066	0.063	0.061	0.061	0.059	0.058	0.057	0.056	0.055	0.054	0.054	0.055	0.055	0.053	0.053	0.052	0.052	0.052	0.052	0.052	0.051	0.051	0.05	0.049
H12	Blank	DMSO_Blank	NA	DMSO	NA	Standard_Development	Run078	Standard_Measurement	Plate_01	Clariostar_Study	MB	Biofoundry_,_London	Linear_Dilution_Pattern_V2	0.093	0.089	0.086	0.083	0.079	0.075	0.073	0.071	0.068	0.064	0.059	0.056	0.052	0.048	0.047	0.046	0.044	0.043	0.042	0.042	0.039	0.04	0.04	0.041	0.04	0.04	0.039	0.039	0.039	0.039	0.039	0.04	0.039	0.038	0.038	0.037
[truncated: 122 more columns]
