# Supplementary material for: Construction of a Calibration Curve for Lycopene on a Liquid-Handling Platform—Wider Lessons for the Development of Automated Dilution Protocols
Source: ACS Synth Biol. 2024 Aug 3;13(8):2357–75. doi: 10.1021/acssynbio.4c00031 (PMC11334188; doi:10.1021/acssynbio.4c00031)
Supplement: Supplementary file 2 — sb4c00031_si_002.zip [file sb4c00031_si_002.zip › AggregatedData/Run082/Plate_01/Clariostar_Study/Clariostar_A-Measurement_01/001.csv]

Well	Content	Label	Dilution	Solvent	Solute	Project	Run	Step	Container	Study	Author	Institution	Comment	OD350	OD352	OD354	OD356	OD358	OD360	OD362	OD364	OD366	OD368	OD370	OD372	OD374	OD376	OD378	OD380	OD382	OD384	OD386	OD388	OD390	OD392	OD394	OD396	OD398	OD400	OD402	OD404	OD406	OD408	OD410	OD412	OD414	OD416	OD418	OD420
A01	Sample	Dilution_100%	1.0	DMSO	Lycopene	Standard_Development	Run082	Standard_Measurement	Plate_01	Clariostar_Study	MB	Biofoundry_,_London	Linear_Dilution_Pattern_V2	0.161	0.158	0.155	0.15	0.146	0.143	0.139	0.136	0.134	0.132	0.129	0.124	0.119	0.115	0.112	0.107	0.105	0.104	0.102	0.101	0.1	0.1	0.101	0.102	0.104	0.107	0.11	0.113	0.116	0.119	0.121	0.124	0.126	0.129	0.133	0.138
A02	Sample	Dilution_80%	0.8	DMSO	Lycopene	Standard_Development	Run082	Standard_Measurement	Plate_01	Clariostar_Study	MB	Biofoundry_,_London	Linear_Dilution_Pattern_V2	0.151	0.148	0.145	0.141	0.138	0.134	0.13	0.127	0.125	0.123	0.119	0.115	0.109	0.106	0.103	0.098	0.096	0.095	0.093	0.092	0.092	0.092	0.092	0.092	0.095	0.096	0.099	0.102	0.103	0.106	0.107	0.109	0.111	0.114	0.117	0.12
A03	Sample	Dilution_60%	0.6	DMSO	Lycopene	Standard_Development	Run082	Standard_Measurement	Plate_01	Clariostar_Study	MB	Biofoundry_,_London	Linear_Dilution_Pattern_V2	0.141	0.138	0.134	0.13	0.127	0.122	0.118	0.116	0.115	0.113	0.108	0.104	0.099	0.096	0.093	0.089	0.087	0.086	0.083	0.082	0.082	0.082	0.082	0.082	0.083	0.085	0.087	0.089	0.09	0.092	0.093	0.095	0.096	0.097	0.1	0.102
A04	Sample	Dilution_40%	0.4	DMSO	Lycopene	Standard_Development	Run082	Standard_Measurement	Plate_01	Clariostar_Study	MB	Biofoundry_,_London	Linear_Dilution_Pattern_V2	0.137	0.133	0.129	0.125	0.12	0.117	0.113	0.11	0.107	0.103	0.099	0.095	0.091	0.088	0.085	0.081	0.079	0.077	0.074	0.073	0.073	0.072	0.072	0.072	0.073	0.073	0.074	0.075	0.076	0.077	0.078	0.078	0.08	0.081	0.082	0.083
A05	Sample	Dilution_20%	0.2	DMSO	Lycopene	Standard_Development	Run082	Standard_Measurement	Plate_01	Clariostar_Study	MB	Biofoundry_,_London	Linear_Dilution_Pattern_V2	0.123	0.12	0.116	0.113	0.109	0.105	0.102	0.099	0.095	0.092	0.088	0.084	0.08	0.077	0.073	0.07	0.068	0.066	0.064	0.063	0.063	0.062	0.062	0.06	0.06	0.061	0.061	0.061	0.061	0.062	0.062	0.062	0.063	0.063	0.063	0.064
A06	Sample	Dilution_100%	1.0	DMSO	Lycopene	Standard_Development	Run082	Standard_Measurement	Plate_01	Clariostar_Study	MB	Biofoundry_,_London	Linear_Dilution_Pattern_V2	0.165	0.162	0.158	0.154	0.15	0.145	0.141	0.139	0.137	0.134	0.131	0.127	0.122	0.118	0.114	0.11	0.107	0.105	0.103	0.102	0.102	0.102	0.102	0.103	0.105	0.107	0.111	0.114	0.117	0.119	0.121	0.123	0.126	0.129	0.133	0.137
A07	Sample	Dilution_80%	0.8	DMSO	Lycopene	Standard_Development	Run082	Standard_Measurement	Plate_01	Clariostar_Study	MB	Biofoundry_,_London	Linear_Dilution_Pattern_V2	0.15	0.147	0.143	0.138	0.134	0.13	0.126	0.124	0.123	0.121	0.118	0.114	0.109	0.106	0.102	0.099	0.096	0.095	0.092	0.091	0.092	0.091	0.091	0.092	0.094	0.095	0.098	0.101	0.103	0.105	0.107	0.108	0.111	0.113	0.116	0.119
A08	Sample	Dilution_60%	0.6	DMSO	Lycopene	Standard_Development	Run082	Standard_Measurement	Plate_01	Clariostar_Study	MB	Biofoundry_,_London	Linear_Dilution_Pattern_V2	0.144	0.14	0.135	0.132	0.127	0.124	0.119	0.117	0.114	0.111	0.108	0.103	0.1	0.096	0.093	0.089	0.087	0.084	0.083	0.083	0.082	0.081	0.081	0.082	0.083	0.083	0.085	0.087	0.088	0.09	0.091	0.092	0.094	0.095	0.097	0.1
A09	Sample	Dilution_40%	0.4	DMSO	Lycopene	Standard_Development	Run082	Standard_Measurement	Plate_01	Clariostar_Study	MB	Biofoundry_,_London	Linear_Dilution_Pattern_V2	0.143	0.139	0.135	0.13	0.126	0.122	0.117	0.115	0.114	0.11	0.105	0.101	0.097	0.093	0.089	0.085	0.084	0.081	0.079	0.078	0.077	0.076	0.077	0.076	0.077	0.078	0.079	0.079	0.08	0.081	0.082	0.082	0.083	0.084	0.084	0.085
A10	Sample	Dilution_20%	0.2	DMSO	Lycopene	Standard_Development	Run082	Standard_Measurement	Plate_01	Clariostar_Study	MB	Biofoundry_,_London	Linear_Dilution_Pattern_V2	0.123	0.12	0.117	0.112	0.108	0.105	0.101	0.099	0.095	0.092	0.089	0.084	0.08	0.076	0.073	0.07	0.068	0.066	0.064	0.063	0.062	0.062	0.061	0.06	0.061	0.06	0.06	0.061	0.061	0.061	0.061	0.061	0.062	0.062	0.062	0.062
A11	Blank	DMSO_Blank	NA	DMSO	NA	Standard_Development	Run082	Standard_Measurement	Plate_01	Clariostar_Study	MB	Biofoundry_,_London	Linear_Dilution_Pattern_V2	0.114	0.111	0.107	0.103	0.1	0.096	0.092	0.089	0.087	0.083	0.079	0.074	0.07	0.068	0.065	0.062	0.061	0.059	0.057	0.055	0.055	0.054	0.053	0.053	0.052	0.051	0.051	0.051	0.05	0.05	0.049	0.049	0.049	0.049	0.048	0.047
A12	Blank	DMSO_Blank	NA	DMSO	NA	Standard_Development	Run082	Standard_Measurement	Plate_01	Clariostar_Study	MB	Biofoundry_,_London	Linear_Dilution_Pattern_V2	0.117	0.114	0.11	0.106	0.102	0.099	0.095	0.092	0.088	0.085	0.08	0.076	0.071	0.068	0.066	0.062	0.06	0.059	0.057	0.056	0.055	0.054	0.053	0.052	0.052	0.051	0.051	0.05	0.05	0.05	0.049	0.049	0.049	0.049	0.048	0.047
B01	Sample	Dilution_100%	1.0	DMSO	Lycopene	Standard_Development	Run082	Standard_Measurement	Plate_01	Clariostar_Study	MB	Biofoundry_,_London	Linear_Dilution_Pattern_V2	0.16	0.157	0.153	0.149	0.145	0.142	0.138	0.136	0.134	0.131	0.128	0.124	0.12	0.116	0.112	0.108	0.106	0.105	0.102	0.101	0.101	0.101	0.102	0.103	0.105	0.108	0.111	0.114	0.117	0.12	0.122	0.125	0.128	0.131	0.134	0.139
B02	Sample	Dilution_80%	0.8	DMSO	Lycopene	Standard_Development	Run082	Standard_Measurement	Plate_01	Clariostar_Study	MB	Biofoundry_,_London	Linear_Dilution_Pattern_V2	0.152	0.149	0.146	0.141	0.137	0.133	0.129	0.127	0.126	0.123	0.121	0.115	0.111	0.107	0.104	0.101	0.098	0.097	0.094	0.093	0.093	0.093	0.093	0.094	0.096	0.098	0.1	0.102	0.105	0.108	0.11	0.112	0.114	0.116	0.119	0.122
B03	Sample	Dilution_60%	0.6	DMSO	Lycopene	Standard_Development	Run082	Standard_Measurement	Plate_01	Clariostar_Study	MB	Biofoundry_,_London	Linear_Dilution_Pattern_V2	0.147	0.143	0.139	0.135	0.131	0.127	0.122	0.121	0.119	0.116	0.112	0.108	0.103	0.1	0.096	0.092	0.09	0.089	0.086	0.085	0.085	0.084	0.084	0.084	0.086	0.087	0.089	0.091	0.092	0.095	0.096	0.097	0.099	0.1	0.102	0.104
B04	Sample	Dilution_40%	0.4	DMSO	Lycopene	Standard_Development	Run082	Standard_Measurement	Plate_01	Clariostar_Study	MB	Biofoundry_,_London	Linear_Dilution_Pattern_V2	0.133	0.129	0.126	0.122	0.118	0.115	0.111	0.108	0.105	0.102	0.099	0.095	0.091	0.087	0.084	0.08	0.079	0.076	0.075	0.074	0.073	0.073	0.073	0.073	0.074	0.074	0.075	0.076	0.077	0.078	0.079	0.079	0.08	0.082	0.083	0.084
B05	Sample	Dilution_20%	0.2	DMSO	Lycopene	Standard_Development	Run082	Standard_Measurement	Plate_01	Clariostar_Study	MB	Biofoundry_,_London	Linear_Dilution_Pattern_V2	0.123	0.12	0.117	0.112	0.108	0.105	0.101	0.098	0.096	0.092	0.089	0.084	0.082	0.078	0.075	0.072	0.069	0.068	0.065	0.064	0.064	0.063	0.062	0.062	0.063	0.063	0.063	0.063	0.063	0.064	0.064	0.064	0.065	0.065	0.065	0.065
B06	Sample	Dilution_100%	1.0	DMSO	Lycopene	Standard_Development	Run082	Standard_Measurement	Plate_01	Clariostar_Study	MB	Biofoundry_,_London	Linear_Dilution_Pattern_V2	0.159	0.157	0.153	0.148	0.144	0.14	0.136	0.135	0.133	0.131	0.129	0.125	0.121	0.118	0.114	0.11	0.108	0.105	0.104	0.103	0.102	0.102	0.103	0.104	0.106	0.109	0.112	0.115	0.118	0.122	0.124	0.126	0.129	0.131	0.135	0.139
B07	Sample	Dilution_80%	0.8	DMSO	Lycopene	Standard_Development	Run082	Standard_Measurement	Plate_01	Clariostar_Study	MB	Biofoundry_,_London	Linear_Dilution_Pattern_V2	0.152	0.149	0.145	0.14	0.136	0.132	0.128	0.126	0.125	0.123	0.119	0.116	0.112	0.108	0.104	0.1	0.098	0.097	0.094	0.093	0.093	0.092	0.093	0.093	0.096	0.097	0.099	0.102	0.103	0.106	0.108	0.11	0.112	0.114	0.117	0.119
B08	Sample	Dilution_60%	0.6	DMSO	Lycopene	Standard_Development	Run082	Standard_Measurement	Plate_01	Clariostar_Study	MB	Biofoundry_,_London	Linear_Dilution_Pattern_V2	0.141	0.139	0.135	0.13	0.126	0.122	0.118	0.116	0.114	0.11	0.108	0.104	0.1	0.097	0.093	0.09	0.087	0.086	0.084	0.083	0.083	0.081	0.081	0.082	0.083	0.085	0.086	0.088	0.089	0.09	0.092	0.093	0.095	0.096	0.098	0.099
B09	Sample	Dilution_40%	0.4	DMSO	Lycopene	Standard_Development	Run082	Standard_Measurement	Plate_01	Clariostar_Study	MB	Biofoundry_,_London	Linear_Dilution_Pattern_V2	0.136	0.132	0.128	0.123	0.12	0.116	0.112	0.11	0.107	0.103	0.1	0.095	0.091	0.089	0.085	0.081	0.079	0.077	0.075	0.074	0.074	0.073	0.073	0.073	0.073	0.074	0.075	0.076	0.076	0.078	0.078	0.079	0.08	0.081	0.081	0.083
B10	Sample	Dilution_20%	0.2	DMSO	Lycopene	Standard_Development	Run082	Standard_Measurement	Plate_01	Clariostar_Study	MB	Biofoundry_,_London	Linear_Dilution_Pattern_V2	0.131	0.128	0.124	0.12	0.116	0.112	0.108	0.106	0.103	0.1	0.096	0.091	0.088	0.085	0.082	0.077	0.076	0.074	0.072	0.071	0.07	0.07	0.07	0.069	0.069	0.069	0.069	0.07	0.07	0.071	0.071	0.07	0.071	0.072	0.072	0.072
B11	Blank	DMSO_Blank	NA	DMSO	NA	Standard_Development	Run082	Standard_Measurement	Plate_01	Clariostar_Study	MB	Biofoundry_,_London	Linear_Dilution_Pattern_V2	0.116	0.112	0.108	0.104	0.1	0.096	0.092	0.09	0.087	0.084	0.08	0.075	0.071	0.068	0.065	0.062	0.06	0.059	0.057	0.056	0.055	0.054	0.053	0.053	0.053	0.052	0.051	0.05	0.05	0.05	0.05	0.049	0.049	0.049	0.048	0.047
B12	Blank	DMSO_Blank	NA	DMSO	NA	Standard_Development	Run082	Standard_Measurement	Plate_01	Clariostar_Study	MB	Biofoundry_,_London	Linear_Dilution_Pattern_V2	0.117	0.114	0.11	0.105	0.102	0.098	0.093	0.091	0.088	0.085	0.08	0.076	0.073	0.069	0.066	0.063	0.061	0.059	0.057	0.056	0.055	0.054	0.053	0.053	0.052	0.052	0.051	0.05	0.05	0.05	0.05	0.049	0.049	0.049	0.048	0.046
C01	Sample	Dilution_95%	0.95	DMSO	Lycopene	Standard_Development	Run082	Standard_Measurement	Plate_01	Clariostar_Study	MB	Biofoundry_,_London	Linear_Dilution_Pattern_V2	0.157	0.153	0.149	0.145	0.14	0.137	0.133	0.132	0.131	0.128	0.125	0.122	0.117	0.114	0.11	0.106	0.104	0.102	0.1	0.1	0.099	0.099	0.1	0.101	0.104	0.107	0.11	0.113	0.115	0.118	0.12	0.123	0.125	0.128	0.132	0.136
C02	Sample	Dilution_75%	0.75	DMSO	Lycopene	Standard_Development	Run082	Standard_Measurement	Plate_01	Clariostar_Study	MB	Biofoundry_,_London	Linear_Dilution_Pattern_V2	0.149	0.146	0.142	0.138	0.133	0.131	0.126	0.125	0.123	0.121	0.117	0.113	0.108	0.104	0.101	0.098	0.096	0.094	0.092	0.091	0.09	0.09	0.09	0.091	0.093	0.095	0.097	0.099	0.101	0.103	0.106	0.107	0.109	0.111	0.114	0.117
C03	Sample	Dilution_55%	0.55	DMSO	Lycopene	Standard_Development	Run082	Standard_Measurement	Plate_01	Clariostar_Study	MB	Biofoundry_,_London	Linear_Dilution_Pattern_V2	0.142	0.14	0.135	0.131	0.127	0.123	0.12	0.117	0.114	0.112	0.109	0.105	0.101	0.097	0.094	0.09	0.088	0.086	0.084	0.083	0.082	0.082	0.082	0.083	0.084	0.085	0.086	0.088	0.089	0.091	0.092	0.093	0.095	0.097	0.098	0.1
C04	Sample	Dilution_35%	0.35	DMSO	Lycopene	Standard_Development	Run082	Standard_Measurement	Plate_01	Clariostar_Study	MB	Biofoundry_,_London	Linear_Dilution_Pattern_V2	0.141	0.138	0.133	0.129	0.125	0.121	0.117	0.115	0.112	0.109	0.105	0.101	0.097	0.094	0.091	0.087	0.085	0.083	0.081	0.08	0.08	0.079	0.079	0.079	0.08	0.08	0.081	0.082	0.082	0.084	0.084	0.084	0.085	0.086	0.087	0.088
C05	Sample	Dilution_15%	0.15	DMSO	Lycopene	Standard_Development	Run082	Standard_Measurement	Plate_01	Clariostar_Study	MB	Biofoundry_,_London	Linear_Dilution_Pattern_V2	0.122	0.118	0.115	0.109	0.105	0.101	0.096	0.095	0.093	0.09	0.086	0.083	0.079	0.075	0.073	0.07	0.068	0.066	0.064	0.063	0.062	0.061	0.06	0.06	0.06	0.06	0.06	0.06	0.06	0.061	0.06	0.061	0.061	0.061	0.06	0.06
C06	Sample	Dilution_95%	0.95	DMSO	Lycopene	Standard_Development	Run082	Standard_Measurement	Plate_01	Clariostar_Study	MB	Biofoundry_,_London	Linear_Dilution_Pattern_V2	0.157	0.154	0.15	0.144	0.14	0.137	0.132	0.131	0.13	0.128	0.126	0.123	0.119	0.116	0.111	0.108	0.106	0.103	0.102	0.1	0.1	0.1	0.101	0.102	0.104	0.106	0.109	0.112	0.115	0.118	0.12	0.122	0.124	0.127	0.13	0.134
C07	Sample	Dilution_75%	0.75	DMSO	Lycopene	Standard_Development	Run082	Standard_Measurement	Plate_01	Clariostar_Study	MB	Biofoundry_,_London	Linear_Dilution_Pattern_V2	0.152	0.148	0.144	0.14	0.136	0.132	0.127	0.125	0.124	0.122	0.12	0.116	0.111	0.107	0.104	0.101	0.098	0.096	0.094	0.093	0.093	0.092	0.092	0.093	0.095	0.097	0.098	0.101	0.102	0.105	0.106	0.107	0.11	0.112	0.114	0.116
C08	Sample	Dilution_55%	0.55	DMSO	Lycopene	Standard_Development	Run082	Standard_Measurement	Plate_01	Clariostar_Study	MB	Biofoundry_,_London	Linear_Dilution_Pattern_V2	0.144	0.14	0.137	0.133	0.129	0.125	0.121	0.119	0.117	0.113	0.111	0.107	0.104	0.1	0.096	0.093	0.091	0.09	0.087	0.086	0.086	0.085	0.085	0.086	0.087	0.088	0.089	0.09	0.091	0.093	0.094	0.094	0.096	0.098	0.099	0.101
C09	Sample	Dilution_35%	0.35	DMSO	Lycopene	Standard_Development	Run082	Standard_Measurement	Plate_01	Clariostar_Study	MB	Biofoundry_,_London	Linear_Dilution_Pattern_V2	0.131	0.128	0.124	0.119	0.115	0.112	0.107	0.105	0.102	0.099	0.096	0.091	0.088	0.085	0.081	0.078	0.076	0.074	0.072	0.07	0.07	0.07	0.069	0.069	0.07	0.07	0.071	0.071	0.071	0.072	0.073	0.073	0.074	0.074	0.075	0.075
C10	Sample	Dilution_15%	0.15	DMSO	Lycopene	Standard_Development	Run082	Standard_Measurement	Plate_01	Clariostar_Study	MB	Biofoundry_,_London	Linear_Dilution_Pattern_V2	0.125	0.121	0.117	0.113	0.109	0.105	0.1	0.098	0.096	0.092	0.088	0.084	0.08	0.077	0.074	0.07	0.068	0.066	0.064	0.063	0.063	0.061	0.061	0.06	0.06	0.06	0.06	0.06	0.06	0.06	0.06	0.06	0.061	0.06	0.06	0.06
C11	Blank	DMSO_Blank	NA	DMSO	NA	Standard_Development	Run082	Standard_Measurement	Plate_01	Clariostar_Study	MB	Biofoundry_,_London	Linear_Dilution_Pattern_V2	0.116	0.113	0.108	0.104	0.101	0.097	0.092	0.091	0.088	0.084	0.08	0.076	0.072	0.069	0.066	0.063	0.06	0.059	0.057	0.056	0.055	0.054	0.054	0.053	0.052	0.052	0.051	0.051	0.05	0.05	0.05	0.049	0.049	0.049	0.048	0.047
C12	Blank	DMSO_Blank	NA	DMSO	NA	Standard_Development	Run082	Standard_Measurement	Plate_01	Clariostar_Study	MB	Biofoundry_,_London	Linear_Dilution_Pattern_V2	0.118	0.114	0.11	0.106	0.102	0.098	0.094	0.092	0.089	0.085	0.081	0.077	0.073	0.07	0.067	0.064	0.062	0.06	0.058	0.056	0.056	0.055	0.054	0.054	0.054	0.053	0.053	0.051	0.051	0.051	0.05	0.05	0.05	0.05	0.048	0.047
D01	Sample	Dilution_95%	0.95	DMSO	Lycopene	Standard_Development	Run082	Standard_Measurement	Plate_01	Clariostar_Study	MB	Biofoundry_,_London	Linear_Dilution_Pattern_V2	0.163	0.16	0.156	0.151	0.147	0.143	0.139	0.138	0.136	0.134	0.13	0.126	0.121	0.117	0.114	0.11	0.107	0.105	0.103	0.102	0.102	0.102	0.102	0.104	0.107	0.109	0.112	0.115	0.118	0.121	0.124	0.126	0.129	0.132	0.135	0.139
D02	Sample	Dilution_75%	0.75	DMSO	Lycopene	Standard_Development	Run082	Standard_Measurement	Plate_01	Clariostar_Study	MB	Biofoundry_,_London	Linear_Dilution_Pattern_V2	0.247	0.244	0.24	0.235	0.231	0.227	0.223	0.221	0.22	0.217	0.213	0.208	0.205	0.201	0.196	0.193	0.19	0.188	0.185	0.184	0.183	0.183	0.184	0.184	0.185	0.187	0.189	0.19	0.192	0.194	0.195	0.197	0.199	0.2	0.202	0.205
D03	Sample	Dilution_55%	0.55	DMSO	Lycopene	Standard_Development	Run082	Standard_Measurement	Plate_01	Clariostar_Study	MB	Biofoundry_,_London	Linear_Dilution_Pattern_V2	0.144	0.141	0.137	0.133	0.129	0.126	0.12	0.119	0.116	0.114	0.11	0.105	0.101	0.098	0.095	0.091	0.089	0.087	0.085	0.084	0.084	0.083	0.083	0.083	0.084	0.085	0.087	0.088	0.09	0.092	0.093	0.094	0.095	0.097	0.098	0.1
D04	Sample	Dilution_35%	0.35	DMSO	Lycopene	Standard_Development	Run082	Standard_Measurement	Plate_01	Clariostar_Study	MB	Biofoundry_,_London	Linear_Dilution_Pattern_V2	0.135	0.131	0.128	0.124	0.119	0.115	0.11	0.109	0.106	0.104	0.1	0.096	0.091	0.087	0.085	0.082	0.079	0.077	0.075	0.074	0.074	0.073	0.073	0.073	0.074	0.074	0.075	0.075	0.076	0.077	0.078	0.078	0.08	0.08	0.081	0.082
D05	Sample	Dilution_15%	0.15	DMSO	Lycopene	Standard_Development	Run082	Standard_Measurement	Plate_01	Clariostar_Study	MB	Biofoundry_,_London	Linear_Dilution_Pattern_V2	0.124	0.12	0.116	0.112	0.107	0.104	0.1	0.098	0.095	0.092	0.088	0.083	0.08	0.077	0.074	0.071	0.069	0.067	0.065	0.064	0.063	0.061	0.061	0.061	0.061	0.06	0.06	0.06	0.06	0.062	0.061	0.061	0.061	0.061	0.061	0.061
D06	Sample	Dilution_95%	0.95	DMSO	Lycopene	Standard_Development	Run082	Standard_Measurement	Plate_01	Clariostar_Study	MB	Biofoundry_,_London	Linear_Dilution_Pattern_V2	0.163	0.16	0.156	0.151	0.146	0.142	0.138	0.137	0.135	0.134	0.131	0.127	0.123	0.12	0.116	0.112	0.109	0.107	0.105	0.104	0.104	0.104	0.104	0.105	0.107	0.109	0.112	0.115	0.118	0.121	0.123	0.126	0.129	0.131	0.134	0.138
D07	Sample	Dilution_75%	0.75	DMSO	Lycopene	Standard_Development	Run082	Standard_Measurement	Plate_01	Clariostar_Study	MB	Biofoundry_,_London	Linear_Dilution_Pattern_V2	0.176	0.173	0.169	0.165	0.161	0.157	0.153	0.15	0.149	0.147	0.144	0.14	0.135	0.133	0.129	0.125	0.123	0.12	0.119	0.118	0.118	0.117	0.117	0.117	0.119	0.121	0.123	0.125	0.126	0.129	0.131	0.132	0.135	0.136	0.139	0.142
D08	Sample	Dilution_55%	0.55	DMSO	Lycopene	Standard_Development	Run082	Standard_Measurement	Plate_01	Clariostar_Study	MB	Biofoundry_,_London	Linear_Dilution_Pattern_V2	0.146	0.143	0.14	0.134	0.13	0.126	0.12	0.12	0.118	0.115	0.113	0.109	0.105	0.1	0.097	0.094	0.092	0.09	0.087	0.086	0.086	0.085	0.084	0.085	0.087	0.088	0.09	0.09	0.092	0.094	0.095	0.096	0.097	0.099	0.1	0.101
D09	Sample	Dilution_35%	0.35	DMSO	Lycopene	Standard_Development	Run082	Standard_Measurement	Plate_01	Clariostar_Study	MB	Biofoundry_,_London	Linear_Dilution_Pattern_V2	0.141	0.139	0.136	0.133	0.129	0.126	0.122	0.119	0.115	0.111	0.107	0.102	0.099	0.096	0.093	0.089	0.087	0.085	0.083	0.083	0.082	0.081	0.08	0.08	0.08	0.081	0.081	0.082	0.082	0.083	0.084	0.084	0.085	0.086	0.086	0.087
D10	Sample	Dilution_15%	0.15	DMSO	Lycopene	Standard_Development	Run082	Standard_Measurement	Plate_01	Clariostar_Study	MB	Biofoundry_,_London	Linear_Dilution_Pattern_V2	0.126	0.122	0.119	0.114	0.11	0.107	0.102	0.1	0.097	0.094	0.09	0.086	0.082	0.078	0.074	0.071	0.069	0.068	0.065	0.064	0.064	0.062	0.062	0.061	0.061	0.061	0.061	0.061	0.061	0.061	0.061	0.061	0.061	0.061	0.061	0.06
D11	Blank	DMSO_Blank	NA	DMSO	NA	Standard_Development	Run082	Standard_Measurement	Plate_01	Clariostar_Study	MB	Biofoundry_,_London	Linear_Dilution_Pattern_V2	0.119	0.115	0.111	0.107	0.103	0.1	0.095	0.093	0.09	0.086	0.082	0.077	0.073	0.07	0.068	0.064	0.062	0.06	0.058	0.057	0.056	0.055	0.054	0.053	0.053	0.052	0.052	0.051	0.051	0.05	0.05	0.05	0.049	0.048	0.048	0.047
D12	Blank	DMSO_Blank	NA	DMSO	NA	Standard_Development	Run082	Standard_Measurement	Plate_01	Clariostar_Study	MB	Biofoundry_,_London	Linear_Dilution_Pattern_V2	0.122	0.118	0.114	0.109	0.104	0.101	0.096	0.094	0.092	0.088	0.083	0.079	0.074	0.071	0.067	0.064	0.063	0.06	0.059	0.057	0.056	0.055	0.054	0.054	0.054	0.052	0.052	0.051	0.051	0.051	0.05	0.05	0.05	0.049	0.048	0.047
E01	Sample	Dilution_90%	0.9	DMSO	Lycopene	Standard_Development	Run082	Standard_Measurement	Plate_01	Clariostar_Study	MB	Biofoundry_,_London	Linear_Dilution_Pattern_V2	0.166	0.163	0.158	0.154	0.15	0.146	0.141	0.139	0.137	0.134	0.131	0.127	0.122	0.118	0.114	0.11	0.107	0.105	0.103	0.102	0.102	0.102	0.102	0.103	0.105	0.108	0.11	0.113	0.116	0.119	0.121	0.123	0.126	0.128	0.132	0.136
E02	Sample	Dilution_70%	0.7	DMSO	Lycopene	Standard_Development	Run082	Standard_Measurement	Plate_01	Clariostar_Study	MB	Biofoundry_,_London	Linear_Dilution_Pattern_V2	0.164	0.16	0.157	0.152	0.146	0.142	0.138	0.136	0.133	0.13	0.126	0.121	0.116	0.113	0.109	0.104	0.102	0.1	0.097	0.097	0.096	0.095	0.096	0.096	0.098	0.099	0.101	0.103	0.105	0.107	0.109	0.11	0.112	0.114	0.115	0.118
E03	Sample	Dilution_50%	0.5	DMSO	Lycopene	Standard_Development	Run082	Standard_Measurement	Plate_01	Clariostar_Study	MB	Biofoundry_,_London	Linear_Dilution_Pattern_V2	0.144	0.14	0.136	0.131	0.127	0.123	0.118	0.117	0.115	0.112	0.108	0.105	0.1	0.096	0.092	0.089	0.086	0.084	0.082	0.081	0.081	0.08	0.08	0.081	0.082	0.083	0.085	0.086	0.086	0.089	0.09	0.09	0.092	0.094	0.094	0.096
E04	Sample	Dilution_30%	0.3	DMSO	Lycopene	Standard_Development	Run082	Standard_Measurement	Plate_01	Clariostar_Study	MB	Biofoundry_,_London	Linear_Dilution_Pattern_V2	0.134	0.131	0.126	0.122	0.118	0.114	0.11	0.108	0.106	0.102	0.098	0.094	0.089	0.086	0.083	0.08	0.077	0.075	0.074	0.072	0.071	0.071	0.07	0.07	0.07	0.071	0.071	0.071	0.072	0.073	0.073	0.074	0.075	0.075	0.076	0.076
E05	Sample	Dilution_10%	0.1	DMSO	Lycopene	Standard_Development	Run082	Standard_Measurement	Plate_01	Clariostar_Study	MB	Biofoundry_,_London	Linear_Dilution_Pattern_V2	0.124	0.12	0.116	0.111	0.107	0.103	0.098	0.096	0.094	0.091	0.087	0.083	0.079	0.075	0.072	0.069	0.067	0.065	0.063	0.062	0.06	0.059	0.059	0.059	0.059	0.058	0.058	0.058	0.057	0.058	0.058	0.057	0.057	0.057	0.056	0.056
E06	Sample	Dilution_90%	0.9	DMSO	Lycopene	Standard_Development	Run082	Standard_Measurement	Plate_01	Clariostar_Study	MB	Biofoundry_,_London	Linear_Dilution_Pattern_V2	0.162	0.159	0.154	0.149	0.144	0.141	0.135	0.134	0.133	0.131	0.13	0.126	0.121	0.117	0.113	0.109	0.107	0.106	0.103	0.102	0.102	0.1	0.101	0.103	0.105	0.107	0.11	0.112	0.115	0.118	0.12	0.122	0.125	0.127	0.129	0.132
E07	Sample	Dilution_70%	0.7	DMSO	Lycopene	Standard_Development	Run082	Standard_Measurement	Plate_01	Clariostar_Study	MB	Biofoundry_,_London	Linear_Dilution_Pattern_V2	0.15	0.146	0.143	0.138	0.135	0.13	0.126	0.124	0.123	0.12	0.117	0.114	0.109	0.105	0.102	0.098	0.096	0.094	0.091	0.09	0.09	0.09	0.09	0.091	0.093	0.094	0.096	0.098	0.1	0.103	0.104	0.105	0.108	0.11	0.112	0.115
E08	Sample	Dilution_50%	0.5	DMSO	Lycopene	Standard_Development	Run082	Standard_Measurement	Plate_01	Clariostar_Study	MB	Biofoundry_,_London	Linear_Dilution_Pattern_V2	0.228	0.225	0.222	0.218	0.213	0.209	0.205	0.202	0.201	0.198	0.195	0.19	0.187	0.182	0.179	0.175	0.172	0.171	0.168	0.166	0.165	0.165	0.164	0.165	0.166	0.166	0.167	0.167	0.168	0.17	0.17	0.17	0.171	0.172	0.173	0.174
E09	Sample	Dilution_30%	0.3	DMSO	Lycopene	Standard_Development	Run082	Standard_Measurement	Plate_01	Clariostar_Study	MB	Biofoundry_,_London	Linear_Dilution_Pattern_V2	0.145	0.14	0.135	0.131	0.127	0.123	0.118	0.116	0.115	0.112	0.109	0.104	0.099	0.096	0.092	0.088	0.086	0.085	0.082	0.081	0.081	0.079	0.079	0.079	0.079	0.08	0.08	0.08	0.08	0.081	0.081	0.081	0.082	0.082	0.082	0.082
E10	Sample	Dilution_10%	0.1	DMSO	Lycopene	Standard_Development	Run082	Standard_Measurement	Plate_01	Clariostar_Study	MB	Biofoundry_,_London	Linear_Dilution_Pattern_V2	0.122	0.118	0.115	0.111	0.106	0.102	0.098	0.096	0.093	0.089	0.085	0.081	0.077	0.074	0.071	0.067	0.066	0.064	0.062	0.06	0.06	0.059	0.058	0.058	0.058	0.058	0.058	0.057	0.057	0.057	0.057	0.057	0.057	0.057	0.056	0.056
E11	Blank	DMSO_Blank	NA	DMSO	NA	Standard_Development	Run082	Standard_Measurement	Plate_01	Clariostar_Study	MB	Biofoundry_,_London	Linear_Dilution_Pattern_V2	0.119	0.115	0.111	0.106	0.101	0.097	0.092	0.091	0.089	0.086	0.082	0.077	0.073	0.07	0.067	0.064	0.063	0.06	0.058	0.057	0.056	0.054	0.053	0.053	0.054	0.053	0.053	0.051	0.051	0.051	0.051	0.05	0.05	0.049	0.048	0.047
E12	Blank	DMSO_Blank	NA	DMSO	NA	Standard_Development	Run082	Standard_Measurement	Plate_01	Clariostar_Study	MB	Biofoundry_,_London	Linear_Dilution_Pattern_V2	0.118	0.114	0.11	0.106	0.102	0.099	0.094	0.092	0.09	0.085	0.081	0.078	0.074	0.07	0.067	0.064	0.062	0.06	0.059	0.057	0.056	0.055	0.055	0.054	0.054	0.053	0.053	0.052	0.051	0.052	0.051	0.05	0.05	0.05	0.049	0.047
F01	Sample	Dilution_90%	0.9	DMSO	Lycopene	Standard_Development	Run082	Standard_Measurement	Plate_01	Clariostar_Study	MB	Biofoundry_,_London	Linear_Dilution_Pattern_V2	0.168	0.164	0.16	0.155	0.151	0.147	0.143	0.141	0.141	0.139	0.136	0.131	0.127	0.123	0.118	0.115	0.113	0.11	0.108	0.107	0.107	0.106	0.106	0.108	0.111	0.113	0.116	0.118	0.121	0.124	0.126	0.129	0.131	0.134	0.137	0.14
F02	Sample	Dilution_70%	0.7	DMSO	Lycopene	Standard_Development	Run082	Standard_Measurement	Plate_01	Clariostar_Study	MB	Biofoundry_,_London	Linear_Dilution_Pattern_V2	0.154	0.15	0.146	0.142	0.137	0.133	0.128	0.128	0.126	0.124	0.121	0.116	0.111	0.107	0.103	0.1	0.098	0.097	0.094	0.093	0.093	0.091	0.092	0.093	0.095	0.097	0.099	0.101	0.103	0.105	0.107	0.109	0.11	0.112	0.114	0.117
F03	Sample	Dilution_50%	0.5	DMSO	Lycopene	Standard_Development	Run082	Standard_Measurement	Plate_01	Clariostar_Study	MB	Biofoundry_,_London	Linear_Dilution_Pattern_V2	0.144	0.141	0.136	0.132	0.128	0.124	0.119	0.117	0.115	0.113	0.109	0.105	0.101	0.098	0.094	0.09	0.088	0.086	0.084	0.083	0.082	0.082	0.081	0.082	0.083	0.084	0.086	0.086	0.088	0.09	0.091	0.091	0.094	0.095	0.096	0.098
F04	Sample	Dilution_30%	0.3	DMSO	Lycopene	Standard_Development	Run082	Standard_Measurement	Plate_01	Clariostar_Study	MB	Biofoundry_,_London	Linear_Dilution_Pattern_V2	0.135	0.132	0.128	0.123	0.119	0.115	0.111	0.109	0.106	0.103	0.099	0.095	0.091	0.088	0.085	0.081	0.079	0.077	0.075	0.073	0.073	0.072	0.072	0.071	0.072	0.073	0.074	0.074	0.074	0.076	0.077	0.077	0.078	0.079	0.079	0.08
F05	Sample	Dilution_10%	0.1	DMSO	Lycopene	Standard_Development	Run082	Standard_Measurement	Plate_01	Clariostar_Study	MB	Biofoundry_,_London	Linear_Dilution_Pattern_V2	0.123	0.12	0.116	0.111	0.107	0.103	0.099	0.097	0.094	0.091	0.088	0.083	0.079	0.076	0.073	0.07	0.068	0.067	0.064	0.063	0.062	0.061	0.061	0.06	0.06	0.06	0.06	0.06	0.059	0.059	0.059	0.059	0.059	0.059	0.058	0.058
F06	Sample	Dilution_90%	0.9	DMSO	Lycopene	Standard_Development	Run082	Standard_Measurement	Plate_01	Clariostar_Study	MB	Biofoundry_,_London	Linear_Dilution_Pattern_V2	0.162	0.159	0.155	0.15	0.145	0.141	0.137	0.135	0.134	0.132	0.129	0.126	0.121	0.117	0.114	0.11	0.107	0.105	0.102	0.102	0.102	0.101	0.101	0.102	0.104	0.106	0.11	0.113	0.115	0.118	0.12	0.122	0.125	0.128	0.131	0.134
F07	Sample	Dilution_70%	0.7	DMSO	Lycopene	Standard_Development	Run082	Standard_Measurement	Plate_01	Clariostar_Study	MB	Biofoundry_,_London	Linear_Dilution_Pattern_V2	0.154	0.151	0.146	0.142	0.138	0.133	0.128	0.127	0.126	0.123	0.12	0.117	0.113	0.109	0.104	0.101	0.099	0.097	0.095	0.093	0.093	0.092	0.092	0.093	0.095	0.097	0.099	0.101	0.103	0.105	0.107	0.108	0.11	0.112	0.114	0.117
F08	Sample	Dilution_50%	0.5	DMSO	Lycopene	Standard_Development	Run082	Standard_Measurement	Plate_01	Clariostar_Study	MB	Biofoundry_,_London	Linear_Dilution_Pattern_V2	0.141	0.137	0.134	0.129	0.124	0.121	0.116	0.114	0.113	0.109	0.106	0.102	0.099	0.095	0.092	0.088	0.086	0.084	0.082	0.081	0.08	0.08	0.08	0.08	0.081	0.082	0.084	0.085	0.085	0.087	0.088	0.089	0.091	0.092	0.093	0.094
F09	Sample	Dilution_30%	0.3	DMSO	Lycopene	Standard_Development	Run082	Standard_Measurement	Plate_01	Clariostar_Study	MB	Biofoundry_,_London	Linear_Dilution_Pattern_V2	0.131	0.127	0.123	0.118	0.114	0.11	0.106	0.104	0.101	0.098	0.095	0.091	0.087	0.084	0.081	0.077	0.075	0.073	0.071	0.07	0.069	0.068	0.068	0.068	0.068	0.068	0.069	0.07	0.07	0.071	0.071	0.071	0.072	0.073	0.072	0.072
F10	Sample	Dilution_10%	0.1	DMSO	Lycopene	Standard_Development	Run082	Standard_Measurement	Plate_01	Clariostar_Study	MB	Biofoundry_,_London	Linear_Dilution_Pattern_V2	0.122	0.118	0.115	0.11	0.106	0.102	0.098	0.096	0.093	0.089	0.086	0.082	0.078	0.074	0.071	0.068	0.066	0.064	0.062	0.061	0.06	0.058	0.058	0.058	0.058	0.057	0.057	0.057	0.057	0.057	0.056	0.056	0.056	0.055	0.055	0.054
F11	Blank	DMSO	NA	DMSO	NA	Standard_Development	Run082	Standard_Measurement	Plate_01	Clariostar_Study	MB	Biofoundry_,_London	Linear_Dilution_Pattern_V2	0.118	0.115	0.111	0.106	0.102	0.098	0.094	0.092	0.089	0.086	0.081	0.077	0.074	0.07	0.067	0.064	0.062	0.061	0.058	0.057	0.057	0.055	0.054	0.054	0.053	0.053	0.053	0.051	0.051	0.051	0.05	0.05	0.05	0.049	0.048	0.047
F12	Blank	DMSO	NA	DMSO	NA	Standard_Development	Run082	Standard_Measurement	Plate_01	Clariostar_Study	MB	Biofoundry_,_London	Linear_Dilution_Pattern_V2	0.117	0.114	0.111	0.107	0.103	0.099	0.094	0.092	0.089	0.085	0.081	0.076	0.072	0.069	0.066	0.063	0.06	0.059	0.057	0.056	0.055	0.054	0.053	0.053	0.052	0.051	0.051	0.05	0.05	0.05	0.049	0.049	0.049	0.048	0.048	0.047
G01	Sample	Dilution_85%	0.85	DMSO	Lycopene	Standard_Development	Run082	Standard_Measurement	Plate_01	Clariostar_Study	MB	Biofoundry_,_London	Linear_Dilution_Pattern_V2	0.178	0.175	0.171	0.167	0.162	0.158	0.153	0.152	0.15	0.148	0.145	0.141	0.137	0.132	0.128	0.124	0.121	0.12	0.118	0.117	0.116	0.115	0.116	0.117	0.119	0.121	0.124	0.126	0.129	0.131	0.132	0.135	0.137	0.139	0.141	0.144
G02	Sample	Dilution_65%	0.65	DMSO	Lycopene	Standard_Development	Run082	Standard_Measurement	Plate_01	Clariostar_Study	MB	Biofoundry_,_London	Linear_Dilution_Pattern_V2	0.163	0.159	0.156	0.152	0.147	0.143	0.139	0.137	0.136	0.134	0.131	0.126	0.121	0.117	0.113	0.111	0.108	0.106	0.104	0.103	0.102	0.101	0.102	0.102	0.103	0.105	0.107	0.108	0.109	0.111	0.113	0.114	0.115	0.117	0.118	0.12
G03	Sample	Dilution_45%	0.45	DMSO	Lycopene	Standard_Development	Run082	Standard_Measurement	Plate_01	Clariostar_Study	MB	Biofoundry_,_London	Linear_Dilution_Pattern_V2	0.144	0.141	0.136	0.131	0.127	0.122	0.117	0.116	0.114	0.111	0.107	0.103	0.099	0.095	0.091	0.088	0.086	0.084	0.081	0.08	0.079	0.078	0.078	0.079	0.08	0.081	0.082	0.083	0.084	0.086	0.086	0.087	0.088	0.089	0.09	0.09
G04	Sample	Dilution_25%	0.25	DMSO	Lycopene	Standard_Development	Run082	Standard_Measurement	Plate_01	Clariostar_Study	MB	Biofoundry_,_London	Linear_Dilution_Pattern_V2	0.136	0.132	0.127	0.121	0.117	0.113	0.108	0.107	0.105	0.102	0.099	0.095	0.09	0.087	0.083	0.08	0.077	0.075	0.073	0.071	0.072	0.07	0.069	0.069	0.07	0.07	0.071	0.071	0.071	0.072	0.072	0.072	0.073	0.073	0.073	0.073
G05	Sample	Dilution_05%	0.0499999999999999	DMSO	Lycopene	Standard_Development	Run082	Standard_Measurement	Plate_01	Clariostar_Study	MB	Biofoundry_,_London	Linear_Dilution_Pattern_V2	0.122	0.119	0.115	0.11	0.105	0.101	0.096	0.095	0.093	0.089	0.085	0.081	0.078	0.074	0.071	0.068	0.066	0.064	0.061	0.06	0.059	0.058	0.058	0.057	0.056	0.056	0.055	0.055	0.055	0.055	0.054	0.054	0.054	0.053	0.053	0.051
G06	Sample	Dilution_85%	0.85	DMSO	Lycopene	Standard_Development	Run082	Standard_Measurement	Plate_01	Clariostar_Study	MB	Biofoundry_,_London	Linear_Dilution_Pattern_V2	0.159	0.155	0.151	0.146	0.141	0.137	0.132	0.131	0.13	0.128	0.125	0.121	0.117	0.113	0.11	0.106	0.103	0.101	0.099	0.098	0.097	0.096	0.097	0.099	0.101	0.103	0.105	0.107	0.11	0.113	0.115	0.116	0.119	0.121	0.124	0.126
G07	Sample	Dilution_65%	0.65	DMSO	Lycopene	Standard_Development	Run082	Standard_Measurement	Plate_01	Clariostar_Study	MB	Biofoundry_,_London	Linear_Dilution_Pattern_V2	0.15	0.146	0.142	0.137	0.132	0.128	0.123	0.122	0.12	0.119	0.115	0.112	0.107	0.104	0.1	0.096	0.094	0.092	0.09	0.089	0.089	0.088	0.087	0.088	0.09	0.091	0.093	0.095	0.096	0.099	0.1	0.101	0.103	0.105	0.107	0.108
G08	Sample	Dilution_45%	0.45	DMSO	Lycopene	Standard_Development	Run082	Standard_Measurement	Plate_01	Clariostar_Study	MB	Biofoundry_,_London	Linear_Dilution_Pattern_V2	0.14	0.136	0.133	0.127	0.122	0.118	0.113	0.112	0.111	0.109	0.105	0.101	0.097	0.093	0.09	0.087	0.084	0.083	0.08	0.079	0.079	0.077	0.077	0.078	0.079	0.08	0.08	0.081	0.082	0.084	0.084	0.085	0.086	0.086	0.087	0.088
G09	Sample	Dilution_25%	0.25	DMSO	Lycopene	Standard_Development	Run082	Standard_Measurement	Plate_01	Clariostar_Study	MB	Biofoundry_,_London	Linear_Dilution_Pattern_V2	0.133	0.13	0.126	0.121	0.117	0.114	0.108	0.107	0.104	0.101	0.097	0.093	0.089	0.086	0.083	0.079	0.077	0.075	0.073	0.071	0.071	0.07	0.069	0.07	0.07	0.07	0.07	0.071	0.071	0.071	0.071	0.071	0.072	0.072	0.072	0.072
G10	Sample	Dilution_05%	0.0499999999999999	DMSO	Lycopene	Standard_Development	Run082	Standard_Measurement	Plate_01	Clariostar_Study	MB	Biofoundry_,_London	Linear_Dilution_Pattern_V2	0.121	0.116	0.112	0.108	0.104	0.1	0.096	0.093	0.091	0.087	0.084	0.079	0.075	0.072	0.069	0.066	0.064	0.062	0.059	0.058	0.057	0.057	0.056	0.056	0.056	0.054	0.054	0.053	0.053	0.054	0.053	0.053	0.052	0.052	0.052	0.051
G11	Blank	DMSO_Blank	NA	DMSO	NA	Standard_Development	Run082	Standard_Measurement	Plate_01	Clariostar_Study	MB	Biofoundry_,_London	Linear_Dilution_Pattern_V2	0.118	0.114	0.11	0.105	0.101	0.097	0.092	0.091	0.088	0.085	0.081	0.076	0.073	0.07	0.067	0.064	0.062	0.06	0.058	0.057	0.056	0.054	0.054	0.053	0.053	0.052	0.052	0.051	0.05	0.051	0.05	0.05	0.05	0.049	0.048	0.046
G12	Blank	DMSO_Blank	NA	DMSO	NA	Standard_Development	Run082	Standard_Measurement	Plate_01	Clariostar_Study	MB	Biofoundry_,_London	Linear_Dilution_Pattern_V2	0.122	0.118	0.114	0.11	0.105	0.101	0.096	0.094	0.091	0.086	0.082	0.077	0.074	0.07	0.067	0.063	0.062	0.06	0.058	0.057	0.056	0.054	0.054	0.053	0.053	0.052	0.051	0.05	0.05	0.05	0.05	0.049	0.049	0.048	0.047	0.046
H01	Sample	Dilution_85%	0.85	DMSO	Lycopene	Standard_Development	Run082	Standard_Measurement	Plate_01	Clariostar_Study	MB	Biofoundry_,_London	Linear_Dilution_Pattern_V2	0.172	0.168	0.163	0.158	0.153	0.149	0.143	0.142	0.141	0.138	0.135	0.13	0.125	0.119	0.115	0.111	0.109	0.106	0.104	0.103	0.102	0.101	0.102	0.103	0.106	0.108	0.11	0.112	0.115	0.117	0.12	0.122	0.124	0.126	0.129	0.131
H02	Sample	Dilution_65%	0.65	DMSO	Lycopene	Standard_Development	Run082	Standard_Measurement	Plate_01	Clariostar_Study	MB	Biofoundry_,_London	Linear_Dilution_Pattern_V2	0.15	0.147	0.143	0.138	0.135	0.131	0.126	0.124	0.121	0.119	0.116	0.111	0.106	0.103	0.099	0.095	0.093	0.091	0.089	0.088	0.087	0.087	0.087	0.088	0.089	0.09	0.092	0.094	0.095	0.097	0.099	0.1	0.102	0.103	0.105	0.107
H03	Sample	Dilution_45%	0.45	DMSO	Lycopene	Standard_Development	Run082	Standard_Measurement	Plate_01	Clariostar_Study	MB	Biofoundry_,_London	Linear_Dilution_Pattern_V2	0.142	0.138	0.133	0.129	0.125	0.121	0.116	0.115	0.112	0.109	0.106	0.101	0.098	0.094	0.09	0.087	0.085	0.082	0.08	0.079	0.079	0.078	0.077	0.077	0.078	0.079	0.08	0.081	0.081	0.084	0.084	0.085	0.086	0.087	0.088	0.089
H04	Sample	Dilution_25%	0.25	DMSO	Lycopene	Standard_Development	Run082	Standard_Measurement	Plate_01	Clariostar_Study	MB	Biofoundry_,_London	Linear_Dilution_Pattern_V2	0.137	0.134	0.13	0.124	0.119	0.116	0.11	0.109	0.107	0.103	0.098	0.093	0.089	0.085	0.081	0.078	0.076	0.073	0.071	0.07	0.069	0.068	0.067	0.067	0.068	0.068	0.068	0.068	0.069	0.069	0.07	0.07	0.07	0.071	0.071	0.07
H05	Sample	Dilution_05%	0.0499999999999999	DMSO	Lycopene	Standard_Development	Run082	Standard_Measurement	Plate_01	Clariostar_Study	MB	Biofoundry_,_London	Linear_Dilution_Pattern_V2	0.125	0.122	0.118	0.113	0.108	0.104	0.099	0.097	0.094	0.091	0.087	0.081	0.077	0.074	0.071	0.067	0.065	0.064	0.061	0.059	0.059	0.058	0.057	0.056	0.057	0.056	0.056	0.055	0.055	0.055	0.054	0.054	0.054	0.054	0.053	0.052
H06	Sample	Dilution_85%	0.85	DMSO	Lycopene	Standard_Development	Run082	Standard_Measurement	Plate_01	Clariostar_Study	MB	Biofoundry_,_London	Linear_Dilution_Pattern_V2	0.159	0.156	0.152	0.147	0.142	0.138	0.134	0.132	0.13	0.129	0.126	0.122	0.118	0.114	0.111	0.107	0.104	0.102	0.1	0.099	0.099	0.098	0.098	0.1	0.101	0.103	0.106	0.109	0.111	0.114	0.115	0.117	0.12	0.122	0.124	0.128
H07	Sample	Dilution_65%	0.65	DMSO	Lycopene	Standard_Development	Run082	Standard_Measurement	Plate_01	Clariostar_Study	MB	Biofoundry_,_London	Linear_Dilution_Pattern_V2	0.149	0.146	0.141	0.136	0.133	0.129	0.124	0.123	0.121	0.118	0.116	0.112	0.108	0.104	0.1	0.097	0.094	0.093	0.09	0.088	0.088	0.087	0.087	0.089	0.09	0.091	0.093	0.095	0.096	0.099	0.1	0.101	0.103	0.105	0.107	0.109
H08	Sample	Dilution_45%	0.45	DMSO	Lycopene	Standard_Development	Run082	Standard_Measurement	Plate_01	Clariostar_Study	MB	Biofoundry_,_London	Linear_Dilution_Pattern_V2	0.143	0.14	0.136	0.131	0.127	0.123	0.117	0.116	0.114	0.11	0.106	0.102	0.097	0.093	0.089	0.086	0.083	0.082	0.079	0.078	0.078	0.077	0.076	0.076	0.078	0.079	0.08	0.08	0.082	0.083	0.084	0.085	0.085	0.087	0.088	0.088
H09	Sample	Dilution_25%	0.25	DMSO	Lycopene	Standard_Development	Run082	Standard_Measurement	Plate_01	Clariostar_Study	MB	Biofoundry_,_London	Linear_Dilution_Pattern_V2	0.138	0.134	0.129	0.125	0.12	0.116	0.11	0.108	0.106	0.103	0.098	0.093	0.089	0.086	0.081	0.077	0.075	0.073	0.071	0.069	0.069	0.068	0.067	0.067	0.068	0.068	0.068	0.068	0.069	0.069	0.069	0.07	0.07	0.07	0.07	0.07
H10	Sample	Dilution_05%	0.0499999999999999	DMSO	Lycopene	Standard_Development	Run082	Standard_Measurement	Plate_01	Clariostar_Study	MB	Biofoundry_,_London	Linear_Dilution_Pattern_V2	0.124	0.12	0.116	0.112	0.108	0.104	0.099	0.097	0.094	0.09	0.086	0.081	0.077	0.074	0.071	0.067	0.065	0.062	0.061	0.06	0.059	0.058	0.057	0.056	0.056	0.055	0.055	0.055	0.054	0.055	0.054	0.054	0.054	0.053	0.053	0.052
H11	Blank	DMSO_Blank	NA	DMSO	NA	Standard_Development	Run082	Standard_Measurement	Plate_01	Clariostar_Study	MB	Biofoundry_,_London	Linear_Dilution_Pattern_V2	0.12	0.117	0.112	0.108	0.104	0.1	0.094	0.093	0.091	0.087	0.083	0.079	0.075	0.072	0.068	0.065	0.064	0.062	0.059	0.058	0.058	0.056	0.055	0.055	0.055	0.054	0.053	0.052	0.051	0.052	0.051	0.051	0.051	0.05	0.049	0.047
H12	Blank	DMSO_Blank	NA	DMSO	NA	Standard_Development	Run082	Standard_Measurement	Plate_01	Clariostar_Study	MB	Biofoundry_,_London	Linear_Dilution_Pattern_V2	0.123	0.119	0.114	0.11	0.106	0.102	0.096	0.094	0.092	0.088	0.083	0.079	0.074	0.07	0.067	0.064	0.062	0.06	0.058	0.057	0.056	0.054	0.054	0.054	0.054	0.053	0.052	0.051	0.051	0.051	0.05	0.049	0.049	0.049	0.048	0.046
[truncated: 122 more columns]
