# Supplementary material for: Construction of a Calibration Curve for Lycopene on a Liquid-Handling Platform—Wider Lessons for the Development of Automated Dilution Protocols
Source: ACS Synth Biol. 2024 Aug 3;13(8):2357–75. doi: 10.1021/acssynbio.4c00031 (PMC11334188; doi:10.1021/acssynbio.4c00031)
Supplement: Supplementary file 2 — sb4c00031_si_002.zip [file sb4c00031_si_002.zip › AggregatedData/Run076/Plate_01/Clariostar_Study/Clariostar_A-Measurement_02/001.csv]

Well	Content	Label	Dilution	Solvent	Solute	Project	Run	Step	Container	Study	Author	Institution	Comment	OD350	OD352	OD354	OD356	OD358	OD360	OD362	OD364	OD366	OD368	OD370	OD372	OD374	OD376	OD378	OD380	OD382	OD384	OD386	OD388	OD390	OD392	OD394	OD396	OD398	OD400	OD402	OD404	OD406	OD408	OD410	OD412	OD414	OD416	OD418	OD420
A01	Sample	Dilution_100%	1.0	DMSO	Lycopene	Standard_Development	Run076	Standard_Measurement	Plate_01	Clariostar_Study	MB	Biofoundry_,_London	Linear_Dilution_Pattern_V2	0.67	0.671	0.667	0.664	0.658	0.656	0.654	0.656	0.662	0.667	0.671	0.668	0.663	0.655	0.649	0.643	0.637	0.632	0.627	0.624	0.621	0.62	0.623	0.628	0.637	0.648	0.664	0.68	0.693	0.704	0.714	0.722	0.727	0.736	0.749	0.766
A02	Sample	Dilution_80%	0.8	DMSO	Lycopene	Standard_Development	Run076	Standard_Measurement	Plate_01	Clariostar_Study	MB	Biofoundry_,_London	Linear_Dilution_Pattern_V2	0.586	0.586	0.583	0.581	0.577	0.572	0.573	0.574	0.576	0.58	0.585	0.582	0.576	0.569	0.563	0.557	0.553	0.55	0.546	0.543	0.54	0.539	0.539	0.544	0.551	0.56	0.572	0.585	0.595	0.604	0.611	0.617	0.622	0.627	0.638	0.652
A03	Sample	Dilution_60%	0.6	DMSO	Lycopene	Standard_Development	Run076	Standard_Measurement	Plate_01	Clariostar_Study	MB	Biofoundry_,_London	Linear_Dilution_Pattern_V2	0.435	0.434	0.431	0.428	0.424	0.42	0.419	0.419	0.42	0.422	0.424	0.422	0.416	0.411	0.406	0.402	0.398	0.395	0.392	0.39	0.389	0.388	0.389	0.392	0.398	0.406	0.415	0.424	0.433	0.44	0.446	0.451	0.455	0.46	0.469	0.48
A04	Sample	Dilution_40%	0.4	DMSO	Lycopene	Standard_Development	Run076	Standard_Measurement	Plate_01	Clariostar_Study	MB	Biofoundry_,_London	Linear_Dilution_Pattern_V2	0.315	0.313	0.31	0.307	0.303	0.299	0.297	0.296	0.296	0.297	0.296	0.293	0.289	0.284	0.281	0.277	0.272	0.269	0.268	0.267	0.265	0.264	0.265	0.268	0.272	0.277	0.283	0.29	0.295	0.3	0.305	0.307	0.31	0.314	0.32	0.327
A05	Sample	Dilution_20%	0.2	DMSO	Lycopene	Standard_Development	Run076	Standard_Measurement	Plate_01	Clariostar_Study	MB	Biofoundry_,_London	Linear_Dilution_Pattern_V2	0.185	0.182	0.179	0.176	0.173	0.169	0.167	0.166	0.164	0.162	0.161	0.158	0.155	0.151	0.148	0.146	0.143	0.141	0.14	0.139	0.138	0.138	0.138	0.139	0.141	0.145	0.148	0.151	0.154	0.157	0.16	0.162	0.164	0.166	0.169	0.174
A06	Sample	Dilution_100%	1.0	DMSO	Lycopene	Standard_Development	Run076	Standard_Measurement	Plate_01	Clariostar_Study	MB	Biofoundry_,_London	Linear_Dilution_Pattern_V2	0.601	0.602	0.596	0.593	0.589	0.586	0.584	0.586	0.59	0.595	0.6	0.599	0.594	0.587	0.579	0.573	0.568	0.563	0.56	0.556	0.555	0.554	0.556	0.563	0.573	0.587	0.603	0.619	0.634	0.648	0.657	0.666	0.674	0.684	0.697	0.716
A07	Sample	Dilution_80%	0.8	DMSO	Lycopene	Standard_Development	Run076	Standard_Measurement	Plate_01	Clariostar_Study	MB	Biofoundry_,_London	Linear_Dilution_Pattern_V2	0.514	0.513	0.509	0.506	0.501	0.497	0.496	0.496	0.5	0.503	0.507	0.503	0.498	0.492	0.485	0.479	0.476	0.473	0.468	0.466	0.464	0.463	0.465	0.469	0.477	0.488	0.501	0.512	0.524	0.534	0.542	0.547	0.553	0.56	0.571	0.585
A08	Sample	Dilution_60%	0.6	DMSO	Lycopene	Standard_Development	Run076	Standard_Measurement	Plate_01	Clariostar_Study	MB	Biofoundry_,_London	Linear_Dilution_Pattern_V2	0.41	0.409	0.407	0.404	0.4	0.396	0.394	0.393	0.394	0.396	0.398	0.396	0.392	0.384	0.379	0.376	0.371	0.369	0.366	0.364	0.362	0.361	0.362	0.366	0.371	0.379	0.388	0.397	0.406	0.413	0.418	0.423	0.427	0.432	0.44	0.451
A09	Sample	Dilution_40%	0.4	DMSO	Lycopene	Standard_Development	Run076	Standard_Measurement	Plate_01	Clariostar_Study	MB	Biofoundry_,_London	Linear_Dilution_Pattern_V2	0.298	0.297	0.293	0.29	0.286	0.282	0.28	0.279	0.278	0.279	0.278	0.274	0.27	0.266	0.262	0.258	0.255	0.253	0.25	0.249	0.247	0.246	0.247	0.249	0.252	0.258	0.264	0.271	0.277	0.281	0.285	0.288	0.291	0.295	0.3	0.307
A10	Sample	Dilution_20%	0.2	DMSO	Lycopene	Standard_Development	Run076	Standard_Measurement	Plate_01	Clariostar_Study	MB	Biofoundry_,_London	Linear_Dilution_Pattern_V2	0.209	0.207	0.204	0.201	0.198	0.194	0.192	0.189	0.188	0.185	0.184	0.18	0.176	0.172	0.169	0.166	0.164	0.162	0.16	0.159	0.158	0.157	0.157	0.158	0.161	0.163	0.167	0.169	0.172	0.174	0.176	0.178	0.18	0.181	0.184	0.188
A11	Blank	DMSO_Blank	NA	DMSO	NA	Standard_Development	Run076	Standard_Measurement	Plate_01	Clariostar_Study	MB	Biofoundry_,_London	Linear_Dilution_Pattern_V2	0.108	0.105	0.101	0.098	0.094	0.091	0.088	0.085	0.082	0.079	0.075	0.07	0.066	0.063	0.06	0.059	0.056	0.055	0.054	0.053	0.052	0.051	0.051	0.05	0.05	0.049	0.049	0.049	0.048	0.047	0.048	0.047	0.047	0.046	0.046	0.045
A12	Blank	DMSO_Blank	NA	DMSO	NA	Standard_Development	Run076	Standard_Measurement	Plate_01	Clariostar_Study	MB	Biofoundry_,_London	Linear_Dilution_Pattern_V2	0.107	0.104	0.1	0.098	0.095	0.091	0.087	0.085	0.082	0.076	0.074	0.069	0.066	0.063	0.06	0.058	0.057	0.055	0.053	0.052	0.051	0.05	0.05	0.05	0.049	0.049	0.048	0.048	0.048	0.047	0.047	0.047	0.047	0.047	0.045	0.045
B01	Sample	Dilution_100%	1.0	DMSO	Lycopene	Standard_Development	Run076	Standard_Measurement	Plate_01	Clariostar_Study	MB	Biofoundry_,_London	Linear_Dilution_Pattern_V2	0.71	0.71	0.709	0.707	0.7	0.697	0.695	0.698	0.702	0.708	0.712	0.709	0.703	0.697	0.691	0.684	0.678	0.674	0.669	0.666	0.664	0.663	0.663	0.67	0.679	0.693	0.708	0.725	0.739	0.751	0.76	0.768	0.776	0.783	0.796	0.815
B02	Sample	Dilution_80%	0.8	DMSO	Lycopene	Standard_Development	Run076	Standard_Measurement	Plate_01	Clariostar_Study	MB	Biofoundry_,_London	Linear_Dilution_Pattern_V2	0.713	0.715	0.71	0.709	0.706	0.703	0.702	0.702	0.704	0.71	0.712	0.709	0.704	0.697	0.692	0.686	0.681	0.676	0.67	0.667	0.664	0.66	0.66	0.663	0.669	0.676	0.686	0.696	0.706	0.713	0.718	0.721	0.724	0.729	0.735	0.747
B03	Sample	Dilution_60%	0.6	DMSO	Lycopene	Standard_Development	Run076	Standard_Measurement	Plate_01	Clariostar_Study	MB	Biofoundry_,_London	Linear_Dilution_Pattern_V2	0.485	0.484	0.482	0.48	0.475	0.471	0.47	0.472	0.472	0.474	0.477	0.473	0.468	0.462	0.458	0.454	0.449	0.445	0.442	0.44	0.438	0.435	0.436	0.439	0.444	0.452	0.46	0.469	0.477	0.482	0.487	0.491	0.495	0.498	0.506	0.515
B04	Sample	Dilution_40%	0.4	DMSO	Lycopene	Standard_Development	Run076	Standard_Measurement	Plate_01	Clariostar_Study	MB	Biofoundry_,_London	Linear_Dilution_Pattern_V2	0.316	0.315	0.311	0.309	0.305	0.3	0.299	0.298	0.299	0.299	0.299	0.296	0.292	0.286	0.283	0.279	0.276	0.274	0.271	0.269	0.268	0.268	0.269	0.272	0.275	0.281	0.287	0.294	0.3	0.305	0.31	0.313	0.315	0.319	0.325	0.332
B05	Sample	Dilution_20%	0.2	DMSO	Lycopene	Standard_Development	Run076	Standard_Measurement	Plate_01	Clariostar_Study	MB	Biofoundry_,_London	Linear_Dilution_Pattern_V2	0.222	0.22	0.217	0.214	0.211	0.208	0.205	0.203	0.202	0.202	0.201	0.199	0.195	0.192	0.188	0.186	0.184	0.181	0.179	0.178	0.177	0.177	0.177	0.178	0.18	0.183	0.187	0.19	0.193	0.196	0.198	0.2	0.201	0.203	0.206	0.21
B06	Sample	Dilution_100%	1.0	DMSO	Lycopene	Standard_Development	Run076	Standard_Measurement	Plate_01	Clariostar_Study	MB	Biofoundry_,_London	Linear_Dilution_Pattern_V2	0.608	0.609	0.606	0.601	0.597	0.593	0.592	0.596	0.6	0.603	0.609	0.608	0.604	0.596	0.587	0.582	0.577	0.572	0.57	0.566	0.565	0.565	0.567	0.572	0.582	0.595	0.611	0.628	0.643	0.656	0.666	0.674	0.682	0.692	0.705	0.725
B07	Sample	Dilution_80%	0.8	DMSO	Lycopene	Standard_Development	Run076	Standard_Measurement	Plate_01	Clariostar_Study	MB	Biofoundry_,_London	Linear_Dilution_Pattern_V2	0.562	0.562	0.559	0.556	0.551	0.549	0.546	0.547	0.55	0.554	0.559	0.556	0.552	0.546	0.539	0.533	0.529	0.525	0.522	0.518	0.516	0.514	0.515	0.52	0.527	0.539	0.55	0.561	0.573	0.583	0.589	0.595	0.6	0.608	0.618	0.63
B08	Sample	Dilution_60%	0.6	DMSO	Lycopene	Standard_Development	Run076	Standard_Measurement	Plate_01	Clariostar_Study	MB	Biofoundry_,_London	Linear_Dilution_Pattern_V2	0.427	0.426	0.424	0.42	0.416	0.413	0.41	0.411	0.413	0.415	0.415	0.414	0.41	0.404	0.399	0.395	0.391	0.388	0.385	0.383	0.381	0.38	0.38	0.384	0.389	0.397	0.405	0.414	0.421	0.428	0.432	0.436	0.44	0.445	0.452	0.461
B09	Sample	Dilution_40%	0.4	DMSO	Lycopene	Standard_Development	Run076	Standard_Measurement	Plate_01	Clariostar_Study	MB	Biofoundry_,_London	Linear_Dilution_Pattern_V2	0.293	0.291	0.288	0.285	0.281	0.277	0.275	0.274	0.274	0.274	0.274	0.271	0.267	0.262	0.257	0.255	0.252	0.249	0.247	0.245	0.244	0.243	0.244	0.246	0.249	0.255	0.261	0.266	0.271	0.276	0.28	0.283	0.286	0.289	0.293	0.3
B10	Sample	Dilution_20%	0.2	DMSO	Lycopene	Standard_Development	Run076	Standard_Measurement	Plate_01	Clariostar_Study	MB	Biofoundry_,_London	Linear_Dilution_Pattern_V2	0.189	0.187	0.185	0.182	0.179	0.175	0.173	0.171	0.168	0.166	0.165	0.161	0.157	0.154	0.151	0.147	0.145	0.144	0.142	0.141	0.141	0.14	0.14	0.141	0.143	0.145	0.15	0.152	0.154	0.157	0.159	0.161	0.162	0.164	0.167	0.171
B11	Blank	DMSO_Blank	NA	DMSO	NA	Standard_Development	Run076	Standard_Measurement	Plate_01	Clariostar_Study	MB	Biofoundry_,_London	Linear_Dilution_Pattern_V2	0.103	0.101	0.096	0.093	0.091	0.087	0.084	0.082	0.079	0.075	0.072	0.068	0.064	0.061	0.059	0.058	0.056	0.055	0.054	0.052	0.052	0.051	0.05	0.05	0.049	0.049	0.049	0.047	0.047	0.047	0.047	0.047	0.046	0.046	0.045	0.045
B12	Blank	DMSO_Blank	NA	DMSO	NA	Standard_Development	Run076	Standard_Measurement	Plate_01	Clariostar_Study	MB	Biofoundry_,_London	Linear_Dilution_Pattern_V2	0.111	0.108	0.105	0.103	0.1	0.097	0.094	0.09	0.086	0.081	0.078	0.074	0.07	0.068	0.066	0.063	0.06	0.06	0.059	0.058	0.057	0.056	0.056	0.055	0.054	0.054	0.053	0.053	0.053	0.051	0.051	0.051	0.051	0.05	0.05	0.049
C01	Sample	Dilution_95%	0.95	DMSO	Lycopene	Standard_Development	Run076	Standard_Measurement	Plate_01	Clariostar_Study	MB	Biofoundry_,_London	Linear_Dilution_Pattern_V2	0.736	0.735	0.732	0.73	0.726	0.723	0.722	0.724	0.728	0.734	0.737	0.735	0.733	0.724	0.716	0.71	0.706	0.703	0.696	0.694	0.69	0.689	0.69	0.695	0.703	0.714	0.728	0.742	0.755	0.765	0.773	0.779	0.785	0.791	0.802	0.818
C02	Sample	Dilution_75%	0.75	DMSO	Lycopene	Standard_Development	Run076	Standard_Measurement	Plate_01	Clariostar_Study	MB	Biofoundry_,_London	Linear_Dilution_Pattern_V2	0.738	0.74	0.739	0.736	0.731	0.73	0.729	0.73	0.732	0.736	0.74	0.736	0.732	0.727	0.721	0.714	0.708	0.705	0.7	0.696	0.692	0.689	0.688	0.689	0.693	0.701	0.709	0.717	0.724	0.73	0.734	0.734	0.736	0.74	0.747	0.756
C03	Sample	Dilution_55%	0.55	DMSO	Lycopene	Standard_Development	Run076	Standard_Measurement	Plate_01	Clariostar_Study	MB	Biofoundry_,_London	Linear_Dilution_Pattern_V2	0.518	0.516	0.514	0.512	0.509	0.506	0.504	0.505	0.506	0.507	0.508	0.506	0.502	0.497	0.49	0.486	0.482	0.479	0.475	0.473	0.47	0.467	0.467	0.47	0.473	0.479	0.486	0.493	0.499	0.504	0.506	0.509	0.511	0.514	0.519	0.527
C04	Sample	Dilution_35%	0.35	DMSO	Lycopene	Standard_Development	Run076	Standard_Measurement	Plate_01	Clariostar_Study	MB	Biofoundry_,_London	Linear_Dilution_Pattern_V2	0.319	0.318	0.315	0.313	0.309	0.306	0.304	0.303	0.302	0.302	0.303	0.301	0.297	0.292	0.288	0.286	0.282	0.28	0.277	0.276	0.275	0.274	0.273	0.275	0.278	0.283	0.288	0.293	0.298	0.302	0.304	0.307	0.309	0.312	0.316	0.322
C05	Sample	Dilution_15%	0.15	DMSO	Lycopene	Standard_Development	Run076	Standard_Measurement	Plate_01	Clariostar_Study	MB	Biofoundry_,_London	Linear_Dilution_Pattern_V2	0.174	0.171	0.167	0.165	0.162	0.158	0.156	0.155	0.154	0.152	0.151	0.149	0.146	0.143	0.139	0.137	0.135	0.134	0.132	0.131	0.13	0.129	0.13	0.131	0.134	0.137	0.139	0.142	0.144	0.147	0.149	0.151	0.153	0.155	0.157	0.161
C06	Sample	Dilution_95%	0.95	DMSO	Lycopene	Standard_Development	Run076	Standard_Measurement	Plate_01	Clariostar_Study	MB	Biofoundry_,_London	Linear_Dilution_Pattern_V2	0.59	0.59	0.588	0.584	0.578	0.575	0.574	0.577	0.58	0.586	0.59	0.588	0.584	0.578	0.57	0.563	0.558	0.554	0.549	0.547	0.545	0.545	0.546	0.552	0.561	0.574	0.588	0.604	0.618	0.629	0.638	0.644	0.65	0.66	0.673	0.69
C07	Sample	Dilution_75%	0.75	DMSO	Lycopene	Standard_Development	Run076	Standard_Measurement	Plate_01	Clariostar_Study	MB	Biofoundry_,_London	Linear_Dilution_Pattern_V2	0.563	0.563	0.559	0.557	0.552	0.549	0.548	0.549	0.552	0.554	0.557	0.553	0.551	0.545	0.539	0.534	0.529	0.527	0.522	0.519	0.517	0.515	0.516	0.52	0.527	0.536	0.546	0.557	0.567	0.576	0.582	0.587	0.593	0.598	0.605	0.617
C08	Sample	Dilution_55%	0.55	DMSO	Lycopene	Standard_Development	Run076	Standard_Measurement	Plate_01	Clariostar_Study	MB	Biofoundry_,_London	Linear_Dilution_Pattern_V2	0.541	0.539	0.539	0.538	0.533	0.53	0.53	0.529	0.529	0.532	0.532	0.53	0.526	0.521	0.516	0.512	0.508	0.505	0.5	0.499	0.496	0.494	0.494	0.494	0.497	0.501	0.507	0.512	0.517	0.521	0.523	0.525	0.526	0.527	0.532	0.538
C09	Sample	Dilution_35%	0.35	DMSO	Lycopene	Standard_Development	Run076	Standard_Measurement	Plate_01	Clariostar_Study	MB	Biofoundry_,_London	Linear_Dilution_Pattern_V2	0.269	0.268	0.264	0.261	0.257	0.254	0.251	0.25	0.25	0.25	0.249	0.246	0.242	0.236	0.233	0.231	0.228	0.226	0.224	0.222	0.221	0.22	0.22	0.223	0.226	0.23	0.234	0.238	0.243	0.246	0.249	0.253	0.254	0.257	0.261	0.266
C10	Sample	Dilution_15%	0.15	DMSO	Lycopene	Standard_Development	Run076	Standard_Measurement	Plate_01	Clariostar_Study	MB	Biofoundry_,_London	Linear_Dilution_Pattern_V2	0.177	0.175	0.171	0.168	0.165	0.161	0.159	0.157	0.155	0.153	0.152	0.149	0.145	0.14	0.138	0.136	0.133	0.132	0.13	0.129	0.128	0.127	0.127	0.129	0.131	0.133	0.136	0.137	0.14	0.142	0.143	0.145	0.147	0.148	0.15	0.153
C11	Blank	DMSO_Blank	NA	DMSO	NA	Standard_Development	Run076	Standard_Measurement	Plate_01	Clariostar_Study	MB	Biofoundry_,_London	Linear_Dilution_Pattern_V2	0.102	0.099	0.095	0.093	0.09	0.086	0.083	0.081	0.079	0.074	0.071	0.068	0.064	0.061	0.059	0.057	0.055	0.054	0.053	0.052	0.051	0.05	0.05	0.05	0.049	0.048	0.049	0.048	0.047	0.047	0.047	0.046	0.046	0.046	0.045	0.045
C12	Blank	DMSO_Blank	NA	DMSO	NA	Standard_Development	Run076	Standard_Measurement	Plate_01	Clariostar_Study	MB	Biofoundry_,_London	Linear_Dilution_Pattern_V2	0.105	0.102	0.098	0.096	0.093	0.089	0.086	0.083	0.081	0.077	0.074	0.07	0.066	0.062	0.061	0.059	0.058	0.056	0.055	0.053	0.053	0.051	0.051	0.051	0.05	0.051	0.05	0.049	0.049	0.049	0.049	0.049	0.048	0.047	0.046	0.045
D01	Sample	Dilution_95%	0.95	DMSO	Lycopene	Standard_Development	Run076	Standard_Measurement	Plate_01	Clariostar_Study	MB	Biofoundry_,_London	Linear_Dilution_Pattern_V2	0.687	0.687	0.686	0.682	0.679	0.674	0.674	0.676	0.677	0.682	0.686	0.684	0.681	0.674	0.667	0.659	0.653	0.649	0.644	0.642	0.639	0.638	0.638	0.643	0.652	0.662	0.676	0.691	0.704	0.715	0.723	0.729	0.734	0.742	0.753	0.769
D02	Sample	Dilution_75%	0.75	DMSO	Lycopene	Standard_Development	Run076	Standard_Measurement	Plate_01	Clariostar_Study	MB	Biofoundry_,_London	Linear_Dilution_Pattern_V2	0.775	0.777	0.774	0.774	0.768	0.765	0.764	0.768	0.77	0.773	0.777	0.775	0.77	0.762	0.756	0.75	0.743	0.739	0.734	0.731	0.728	0.724	0.723	0.725	0.73	0.737	0.745	0.754	0.762	0.768	0.772	0.775	0.777	0.78	0.787	0.796
D03	Sample	Dilution_55%	0.55	DMSO	Lycopene	Standard_Development	Run076	Standard_Measurement	Plate_01	Clariostar_Study	MB	Biofoundry_,_London	Linear_Dilution_Pattern_V2	0.516	0.518	0.515	0.512	0.507	0.504	0.503	0.504	0.505	0.508	0.508	0.505	0.502	0.496	0.491	0.487	0.483	0.479	0.475	0.473	0.471	0.468	0.467	0.469	0.474	0.48	0.488	0.493	0.5	0.506	0.508	0.511	0.513	0.517	0.522	0.53
D04	Sample	Dilution_35%	0.35	DMSO	Lycopene	Standard_Development	Run076	Standard_Measurement	Plate_01	Clariostar_Study	MB	Biofoundry_,_London	Linear_Dilution_Pattern_V2	0.375	0.374	0.371	0.368	0.365	0.362	0.359	0.359	0.36	0.361	0.361	0.358	0.354	0.35	0.346	0.343	0.339	0.337	0.334	0.332	0.33	0.328	0.329	0.33	0.333	0.337	0.341	0.346	0.351	0.356	0.357	0.359	0.36	0.363	0.366	0.372
D05	Sample	Dilution_15%	0.15	DMSO	Lycopene	Standard_Development	Run076	Standard_Measurement	Plate_01	Clariostar_Study	MB	Biofoundry_,_London	Linear_Dilution_Pattern_V2	0.17	0.168	0.164	0.162	0.158	0.155	0.152	0.15	0.15	0.148	0.147	0.144	0.141	0.138	0.135	0.133	0.13	0.129	0.128	0.127	0.126	0.125	0.126	0.128	0.13	0.132	0.135	0.137	0.14	0.142	0.145	0.146	0.148	0.15	0.153	0.156
D06	Sample	Dilution_95%	0.95	DMSO	Lycopene	Standard_Development	Run076	Standard_Measurement	Plate_01	Clariostar_Study	MB	Biofoundry_,_London	Linear_Dilution_Pattern_V2	0.631	0.63	0.626	0.625	0.621	0.617	0.617	0.617	0.621	0.628	0.632	0.629	0.625	0.618	0.61	0.604	0.598	0.594	0.591	0.588	0.587	0.585	0.587	0.592	0.601	0.613	0.63	0.645	0.66	0.672	0.68	0.69	0.696	0.705	0.718	0.736
D07	Sample	Dilution_75%	0.75	DMSO	Lycopene	Standard_Development	Run076	Standard_Measurement	Plate_01	Clariostar_Study	MB	Biofoundry_,_London	Linear_Dilution_Pattern_V2	0.502	0.502	0.498	0.496	0.49	0.486	0.485	0.486	0.49	0.493	0.495	0.493	0.49	0.483	0.477	0.472	0.468	0.465	0.461	0.459	0.457	0.455	0.457	0.462	0.47	0.48	0.492	0.505	0.516	0.526	0.533	0.538	0.545	0.552	0.562	0.575
D08	Sample	Dilution_55%	0.55	DMSO	Lycopene	Standard_Development	Run076	Standard_Measurement	Plate_01	Clariostar_Study	MB	Biofoundry_,_London	Linear_Dilution_Pattern_V2	0.425	0.424	0.421	0.419	0.414	0.41	0.408	0.408	0.41	0.411	0.413	0.411	0.407	0.401	0.396	0.393	0.388	0.385	0.382	0.38	0.378	0.377	0.376	0.38	0.385	0.392	0.4	0.408	0.415	0.421	0.425	0.429	0.433	0.438	0.444	0.453
D09	Sample	Dilution_35%	0.35	DMSO	Lycopene	Standard_Development	Run076	Standard_Measurement	Plate_01	Clariostar_Study	MB	Biofoundry_,_London	Linear_Dilution_Pattern_V2	0.352	0.353	0.349	0.347	0.344	0.341	0.339	0.338	0.339	0.339	0.339	0.336	0.332	0.327	0.323	0.321	0.318	0.315	0.313	0.31	0.309	0.307	0.307	0.309	0.311	0.315	0.319	0.323	0.326	0.33	0.331	0.333	0.335	0.338	0.341	0.345
D10	Sample	Dilution_15%	0.15	DMSO	Lycopene	Standard_Development	Run076	Standard_Measurement	Plate_01	Clariostar_Study	MB	Biofoundry_,_London	Linear_Dilution_Pattern_V2	0.224	0.221	0.219	0.217	0.215	0.211	0.209	0.207	0.205	0.204	0.202	0.199	0.196	0.192	0.189	0.186	0.184	0.182	0.18	0.179	0.179	0.177	0.177	0.178	0.179	0.18	0.183	0.184	0.186	0.187	0.188	0.189	0.19	0.19	0.192	0.194
D11	Blank	DMSO_Blank	NA	DMSO	NA	Standard_Development	Run076	Standard_Measurement	Plate_01	Clariostar_Study	MB	Biofoundry_,_London	Linear_Dilution_Pattern_V2	0.103	0.1	0.096	0.092	0.09	0.086	0.082	0.08	0.078	0.074	0.071	0.067	0.064	0.061	0.058	0.057	0.055	0.054	0.053	0.051	0.051	0.049	0.049	0.049	0.048	0.048	0.049	0.047	0.047	0.047	0.046	0.046	0.046	0.046	0.045	0.044
D12	Blank	DMSO_Blank	NA	DMSO	NA	Standard_Development	Run076	Standard_Measurement	Plate_01	Clariostar_Study	MB	Biofoundry_,_London	Linear_Dilution_Pattern_V2	0.103	0.101	0.097	0.094	0.092	0.088	0.084	0.082	0.079	0.075	0.072	0.068	0.065	0.062	0.059	0.057	0.056	0.054	0.053	0.052	0.051	0.05	0.049	0.049	0.049	0.048	0.048	0.048	0.047	0.047	0.046	0.046	0.046	0.045	0.045	0.044
E01	Sample	Dilution_90%	0.9	DMSO	Lycopene	Standard_Development	Run076	Standard_Measurement	Plate_01	Clariostar_Study	MB	Biofoundry_,_London	Linear_Dilution_Pattern_V2	0.739	0.738	0.735	0.734	0.727	0.725	0.722	0.724	0.728	0.732	0.738	0.736	0.731	0.722	0.715	0.71	0.705	0.7	0.695	0.692	0.689	0.687	0.688	0.693	0.702	0.711	0.726	0.739	0.75	0.761	0.769	0.774	0.781	0.787	0.796	0.812
E02	Sample	Dilution_70%	0.7	DMSO	Lycopene	Standard_Development	Run076	Standard_Measurement	Plate_01	Clariostar_Study	MB	Biofoundry_,_London	Linear_Dilution_Pattern_V2	0.683	0.683	0.681	0.677	0.672	0.669	0.668	0.67	0.671	0.674	0.678	0.674	0.67	0.663	0.657	0.652	0.648	0.642	0.638	0.636	0.633	0.631	0.632	0.635	0.64	0.648	0.657	0.667	0.675	0.683	0.687	0.692	0.695	0.699	0.708	0.718
E03	Sample	Dilution_50%	0.5	DMSO	Lycopene	Standard_Development	Run076	Standard_Measurement	Plate_01	Clariostar_Study	MB	Biofoundry_,_London	Linear_Dilution_Pattern_V2	0.499	0.5	0.497	0.495	0.491	0.487	0.485	0.485	0.487	0.489	0.49	0.488	0.485	0.478	0.474	0.471	0.467	0.464	0.46	0.457	0.455	0.453	0.454	0.455	0.46	0.465	0.472	0.479	0.485	0.49	0.492	0.495	0.498	0.5	0.506	0.513
E04	Sample	Dilution_30%	0.3	DMSO	Lycopene	Standard_Development	Run076	Standard_Measurement	Plate_01	Clariostar_Study	MB	Biofoundry_,_London	Linear_Dilution_Pattern_V2	0.393	0.393	0.389	0.388	0.385	0.382	0.379	0.379	0.378	0.378	0.378	0.375	0.371	0.367	0.363	0.36	0.357	0.354	0.351	0.349	0.347	0.345	0.344	0.345	0.347	0.35	0.354	0.358	0.361	0.364	0.365	0.367	0.368	0.369	0.371	0.376
E05	Sample	Dilution_10%	0.1	DMSO	Lycopene	Standard_Development	Run076	Standard_Measurement	Plate_01	Clariostar_Study	MB	Biofoundry_,_London	Linear_Dilution_Pattern_V2	0.146	0.143	0.139	0.137	0.134	0.13	0.127	0.126	0.125	0.123	0.121	0.119	0.116	0.113	0.11	0.108	0.106	0.104	0.103	0.102	0.102	0.101	0.101	0.103	0.104	0.106	0.109	0.11	0.112	0.115	0.116	0.118	0.119	0.121	0.123	0.126
E06	Sample	Dilution_90%	0.9	DMSO	Lycopene	Standard_Development	Run076	Standard_Measurement	Plate_01	Clariostar_Study	MB	Biofoundry_,_London	Linear_Dilution_Pattern_V2	0.698	0.697	0.696	0.694	0.69	0.686	0.686	0.685	0.69	0.694	0.7	0.696	0.693	0.685	0.68	0.675	0.669	0.665	0.659	0.655	0.653	0.652	0.651	0.656	0.665	0.677	0.689	0.703	0.714	0.725	0.734	0.74	0.744	0.751	0.762	0.778
E07	Sample	Dilution_70%	0.7	DMSO	Lycopene	Standard_Development	Run076	Standard_Measurement	Plate_01	Clariostar_Study	MB	Biofoundry_,_London	Linear_Dilution_Pattern_V2	0.574	0.575	0.571	0.568	0.562	0.56	0.559	0.559	0.564	0.567	0.571	0.568	0.564	0.557	0.551	0.546	0.541	0.537	0.534	0.531	0.529	0.526	0.526	0.531	0.538	0.546	0.556	0.568	0.577	0.585	0.591	0.596	0.599	0.604	0.613	0.625
E08	Sample	Dilution_50%	0.5	DMSO	Lycopene	Standard_Development	Run076	Standard_Measurement	Plate_01	Clariostar_Study	MB	Biofoundry_,_London	Linear_Dilution_Pattern_V2	0.628	0.628	0.627	0.627	0.622	0.619	0.616	0.617	0.618	0.619	0.622	0.619	0.616	0.609	0.604	0.599	0.594	0.59	0.586	0.582	0.58	0.577	0.575	0.577	0.579	0.583	0.588	0.593	0.599	0.602	0.603	0.605	0.605	0.607	0.609	0.615
E09	Sample	Dilution_30%	0.3	DMSO	Lycopene	Standard_Development	Run076	Standard_Measurement	Plate_01	Clariostar_Study	MB	Biofoundry_,_London	Linear_Dilution_Pattern_V2	0.361	0.36	0.357	0.354	0.351	0.346	0.345	0.344	0.343	0.343	0.343	0.34	0.336	0.332	0.328	0.325	0.322	0.319	0.317	0.315	0.314	0.312	0.312	0.314	0.316	0.318	0.323	0.326	0.328	0.331	0.333	0.335	0.336	0.338	0.34	0.344
E10	Sample	Dilution_10%	0.1	DMSO	Lycopene	Standard_Development	Run076	Standard_Measurement	Plate_01	Clariostar_Study	MB	Biofoundry_,_London	Linear_Dilution_Pattern_V2	0.155	0.153	0.149	0.147	0.143	0.14	0.137	0.135	0.133	0.131	0.13	0.127	0.123	0.119	0.116	0.114	0.112	0.111	0.11	0.109	0.108	0.108	0.108	0.109	0.11	0.112	0.114	0.116	0.118	0.12	0.122	0.123	0.124	0.126	0.128	0.13
E11	Blank	DMSO_Blank	NA	DMSO	NA	Standard_Development	Run076	Standard_Measurement	Plate_01	Clariostar_Study	MB	Biofoundry_,_London	Linear_Dilution_Pattern_V2	0.107	0.103	0.099	0.096	0.093	0.089	0.086	0.083	0.081	0.077	0.074	0.069	0.065	0.062	0.06	0.058	0.056	0.055	0.054	0.052	0.052	0.051	0.05	0.05	0.05	0.049	0.049	0.048	0.048	0.048	0.048	0.048	0.047	0.047	0.045	0.044
E12	Blank	DMSO_Blank	NA	DMSO	NA	Standard_Development	Run076	Standard_Measurement	Plate_01	Clariostar_Study	MB	Biofoundry_,_London	Linear_Dilution_Pattern_V2	0.105	0.102	0.098	0.096	0.092	0.088	0.084	0.083	0.08	0.075	0.072	0.068	0.065	0.062	0.06	0.057	0.056	0.054	0.053	0.052	0.051	0.05	0.049	0.049	0.048	0.049	0.049	0.048	0.048	0.047	0.047	0.047	0.046	0.045	0.044	0.044
F01	Sample	Dilution_90%	0.9	DMSO	Lycopene	Standard_Development	Run076	Standard_Measurement	Plate_01	Clariostar_Study	MB	Biofoundry_,_London	Linear_Dilution_Pattern_V2	0.608	0.608	0.605	0.601	0.596	0.592	0.591	0.593	0.597	0.603	0.606	0.604	0.6	0.59	0.584	0.579	0.573	0.568	0.565	0.563	0.561	0.559	0.56	0.566	0.576	0.587	0.601	0.614	0.627	0.636	0.645	0.651	0.658	0.666	0.677	0.692
F02	Sample	Dilution_70%	0.7	DMSO	Lycopene	Standard_Development	Run076	Standard_Measurement	Plate_01	Clariostar_Study	MB	Biofoundry_,_London	Linear_Dilution_Pattern_V2	0.916	0.915	0.913	0.912	0.907	0.903	0.903	0.906	0.908	0.911	0.914	0.911	0.905	0.898	0.892	0.888	0.881	0.876	0.872	0.868	0.862	0.858	0.858	0.86	0.863	0.869	0.874	0.882	0.888	0.893	0.895	0.897	0.898	0.898	0.903	0.91
F03	Sample	Dilution_50%	0.5	DMSO	Lycopene	Standard_Development	Run076	Standard_Measurement	Plate_01	Clariostar_Study	MB	Biofoundry_,_London	Linear_Dilution_Pattern_V2	0.616	0.617	0.617	0.614	0.61	0.607	0.605	0.605	0.606	0.607	0.609	0.605	0.602	0.597	0.591	0.585	0.581	0.578	0.574	0.57	0.568	0.563	0.562	0.561	0.563	0.568	0.573	0.578	0.581	0.584	0.585	0.586	0.586	0.587	0.59	0.595
F04	Sample	Dilution_30%	0.3	DMSO	Lycopene	Standard_Development	Run076	Standard_Measurement	Plate_01	Clariostar_Study	MB	Biofoundry_,_London	Linear_Dilution_Pattern_V2	0.289	0.287	0.283	0.281	0.277	0.273	0.27	0.27	0.269	0.271	0.271	0.267	0.264	0.259	0.255	0.252	0.25	0.247	0.244	0.243	0.242	0.241	0.241	0.243	0.246	0.251	0.256	0.261	0.265	0.27	0.273	0.276	0.277	0.28	0.285	0.29
F05	Sample	Dilution_10%	0.1	DMSO	Lycopene	Standard_Development	Run076	Standard_Measurement	Plate_01	Clariostar_Study	MB	Biofoundry_,_London	Linear_Dilution_Pattern_V2	0.147	0.145	0.141	0.138	0.134	0.131	0.128	0.127	0.126	0.124	0.122	0.12	0.117	0.114	0.11	0.108	0.107	0.105	0.103	0.102	0.102	0.102	0.102	0.103	0.105	0.106	0.109	0.111	0.112	0.115	0.116	0.118	0.119	0.12	0.123	0.125
F06	Sample	Dilution_90%	0.9	DMSO	Lycopene	Standard_Development	Run076	Standard_Measurement	Plate_01	Clariostar_Study	MB	Biofoundry_,_London	Linear_Dilution_Pattern_V2	0.594	0.594	0.59	0.587	0.581	0.578	0.575	0.577	0.582	0.588	0.592	0.591	0.587	0.578	0.572	0.566	0.56	0.555	0.551	0.549	0.547	0.546	0.547	0.554	0.562	0.575	0.589	0.603	0.616	0.628	0.637	0.644	0.649	0.658	0.67	0.687
F07	Sample	Dilution_70%	0.7	DMSO	Lycopene	Standard_Development	Run076	Standard_Measurement	Plate_01	Clariostar_Study	MB	Biofoundry_,_London	Linear_Dilution_Pattern_V2	0.646	0.646	0.645	0.64	0.636	0.633	0.63	0.632	0.636	0.641	0.643	0.642	0.638	0.631	0.623	0.62	0.614	0.609	0.605	0.602	0.598	0.595	0.597	0.6	0.606	0.614	0.624	0.633	0.642	0.65	0.655	0.658	0.66	0.664	0.673	0.683
F08	Sample	Dilution_50%	0.5	DMSO	Lycopene	Standard_Development	Run076	Standard_Measurement	Plate_01	Clariostar_Study	MB	Biofoundry_,_London	Linear_Dilution_Pattern_V2	0.614	0.614	0.612	0.61	0.607	0.603	0.601	0.6	0.602	0.603	0.604	0.601	0.596	0.592	0.587	0.581	0.575	0.573	0.57	0.567	0.565	0.562	0.561	0.563	0.566	0.571	0.577	0.584	0.589	0.594	0.597	0.598	0.599	0.602	0.607	0.614
F09	Sample	Dilution_30%	0.3	DMSO	Lycopene	Standard_Development	Run076	Standard_Measurement	Plate_01	Clariostar_Study	MB	Biofoundry_,_London	Linear_Dilution_Pattern_V2	0.281	0.28	0.276	0.274	0.27	0.265	0.263	0.262	0.262	0.262	0.262	0.258	0.255	0.25	0.246	0.244	0.241	0.239	0.236	0.235	0.233	0.232	0.232	0.234	0.237	0.241	0.245	0.249	0.254	0.257	0.259	0.262	0.264	0.266	0.269	0.273
F10	Sample	Dilution_10%	0.1	DMSO	Lycopene	Standard_Development	Run076	Standard_Measurement	Plate_01	Clariostar_Study	MB	Biofoundry_,_London	Linear_Dilution_Pattern_V2	0.155	0.153	0.149	0.145	0.143	0.14	0.137	0.135	0.132	0.13	0.127	0.124	0.121	0.118	0.115	0.112	0.11	0.109	0.107	0.106	0.106	0.105	0.105	0.106	0.107	0.109	0.111	0.113	0.114	0.116	0.117	0.119	0.119	0.121	0.123	0.125
F11	Blank	DMSO	NA	DMSO	NA	Standard_Development	Run076	Standard_Measurement	Plate_01	Clariostar_Study	MB	Biofoundry_,_London	Linear_Dilution_Pattern_V2	0.107	0.104	0.099	0.097	0.093	0.089	0.086	0.084	0.08	0.077	0.074	0.07	0.066	0.063	0.061	0.06	0.058	0.057	0.055	0.054	0.053	0.052	0.051	0.051	0.051	0.051	0.051	0.049	0.049	0.049	0.049	0.049	0.048	0.048	0.047	0.046
F12	Blank	DMSO	NA	DMSO	NA	Standard_Development	Run076	Standard_Measurement	Plate_01	Clariostar_Study	MB	Biofoundry_,_London	Linear_Dilution_Pattern_V2	0.11	0.106	0.102	0.099	0.096	0.092	0.089	0.086	0.084	0.08	0.076	0.072	0.069	0.066	0.062	0.061	0.059	0.058	0.056	0.055	0.054	0.052	0.052	0.052	0.052	0.051	0.052	0.051	0.05	0.05	0.049	0.049	0.049	0.048	0.047	0.046
G01	Sample	Dilution_85%	0.85	DMSO	Lycopene	Standard_Development	Run076	Standard_Measurement	Plate_01	Clariostar_Study	MB	Biofoundry_,_London	Linear_Dilution_Pattern_V2	0.685	0.685	0.682	0.681	0.675	0.673	0.673	0.674	0.679	0.683	0.686	0.684	0.682	0.673	0.666	0.661	0.655	0.649	0.645	0.643	0.64	0.637	0.639	0.642	0.649	0.659	0.67	0.683	0.693	0.703	0.709	0.714	0.717	0.724	0.733	0.746
G02	Sample	Dilution_65%	0.65	DMSO	Lycopene	Standard_Development	Run076	Standard_Measurement	Plate_01	Clariostar_Study	MB	Biofoundry_,_London	Linear_Dilution_Pattern_V2	0.51	0.509	0.505	0.503	0.499	0.497	0.494	0.495	0.496	0.5	0.502	0.5	0.495	0.49	0.485	0.48	0.476	0.472	0.468	0.466	0.463	0.461	0.462	0.466	0.471	0.479	0.488	0.497	0.505	0.512	0.518	0.521	0.526	0.529	0.538	0.547
G03	Sample	Dilution_45%	0.45	DMSO	Lycopene	Standard_Development	Run076	Standard_Measurement	Plate_01	Clariostar_Study	MB	Biofoundry_,_London	Linear_Dilution_Pattern_V2	0.493	0.494	0.491	0.489	0.485	0.482	0.481	0.481	0.481	0.481	0.483	0.48	0.477	0.472	0.467	0.463	0.459	0.455	0.451	0.45	0.447	0.444	0.443	0.445	0.449	0.453	0.458	0.463	0.467	0.471	0.473	0.473	0.475	0.478	0.481	0.487
G04	Sample	Dilution_25%	0.25	DMSO	Lycopene	Standard_Development	Run076	Standard_Measurement	Plate_01	Clariostar_Study	MB	Biofoundry_,_London	Linear_Dilution_Pattern_V2	0.223	0.22	0.217	0.214	0.21	0.206	0.204	0.203	0.202	0.202	0.201	0.198	0.195	0.19	0.187	0.185	0.182	0.18	0.178	0.177	0.176	0.175	0.175	0.178	0.18	0.184	0.189	0.192	0.196	0.2	0.203	0.205	0.208	0.21	0.214	0.218
G05	Sample	Dilution_05%	0.0499999999999999	DMSO	Lycopene	Standard_Development	Run076	Standard_Measurement	Plate_01	Clariostar_Study	MB	Biofoundry_,_London	Linear_Dilution_Pattern_V2	0.116	0.112	0.109	0.106	0.103	0.1	0.097	0.095	0.093	0.09	0.088	0.084	0.082	0.079	0.077	0.075	0.073	0.071	0.07	0.069	0.068	0.067	0.067	0.068	0.069	0.07	0.071	0.071	0.072	0.073	0.073	0.074	0.075	0.075	0.076	0.076
G06	Sample	Dilution_85%	0.85	DMSO	Lycopene	Standard_Development	Run076	Standard_Measurement	Plate_01	Clariostar_Study	MB	Biofoundry_,_London	Linear_Dilution_Pattern_V2	0.627	0.628	0.625	0.622	0.617	0.615	0.612	0.613	0.618	0.624	0.628	0.626	0.622	0.614	0.607	0.601	0.596	0.592	0.587	0.584	0.582	0.58	0.583	0.588	0.595	0.606	0.62	0.633	0.644	0.655	0.662	0.669	0.674	0.681	0.693	0.707
G07	Sample	Dilution_65%	0.65	DMSO	Lycopene	Standard_Development	Run076	Standard_Measurement	Plate_01	Clariostar_Study	MB	Biofoundry_,_London	Linear_Dilution_Pattern_V2	0.469	0.467	0.465	0.463	0.458	0.455	0.453	0.454	0.455	0.457	0.459	0.458	0.454	0.448	0.441	0.436	0.432	0.429	0.426	0.424	0.422	0.421	0.422	0.426	0.432	0.441	0.451	0.461	0.47	0.479	0.485	0.489	0.494	0.5	0.508	0.52
G08	Sample	Dilution_45%	0.45	DMSO	Lycopene	Standard_Development	Run076	Standard_Measurement	Plate_01	Clariostar_Study	MB	Biofoundry_,_London	Linear_Dilution_Pattern_V2	0.372	0.371	0.368	0.365	0.361	0.357	0.355	0.356	0.356	0.356	0.358	0.355	0.351	0.347	0.341	0.337	0.335	0.332	0.33	0.327	0.325	0.324	0.324	0.326	0.33	0.335	0.342	0.347	0.353	0.358	0.361	0.364	0.367	0.369	0.375	0.382
G09	Sample	Dilution_25%	0.25	DMSO	Lycopene	Standard_Development	Run076	Standard_Measurement	Plate_01	Clariostar_Study	MB	Biofoundry_,_London	Linear_Dilution_Pattern_V2	0.216	0.214	0.21	0.207	0.204	0.201	0.198	0.195	0.195	0.194	0.192	0.189	0.185	0.181	0.178	0.175	0.172	0.17	0.169	0.168	0.167	0.166	0.167	0.168	0.17	0.173	0.177	0.18	0.184	0.188	0.19	0.192	0.193	0.196	0.199	0.203
G10	Sample	Dilution_05%	0.0499999999999999	DMSO	Lycopene	Standard_Development	Run076	Standard_Measurement	Plate_01	Clariostar_Study	MB	Biofoundry_,_London	Linear_Dilution_Pattern_V2	0.122	0.12	0.117	0.114	0.111	0.107	0.104	0.102	0.099	0.096	0.094	0.09	0.087	0.083	0.08	0.079	0.076	0.075	0.073	0.072	0.071	0.07	0.07	0.07	0.071	0.072	0.074	0.074	0.074	0.075	0.076	0.077	0.077	0.078	0.078	0.079
G11	Blank	DMSO_Blank	NA	DMSO	NA	Standard_Development	Run076	Standard_Measurement	Plate_01	Clariostar_Study	MB	Biofoundry_,_London	Linear_Dilution_Pattern_V2	0.109	0.107	0.102	0.1	0.097	0.092	0.089	0.087	0.083	0.08	0.076	0.072	0.069	0.066	0.063	0.061	0.059	0.058	0.056	0.056	0.055	0.053	0.053	0.053	0.053	0.053	0.052	0.051	0.051	0.05	0.051	0.05	0.05	0.049	0.048	0.047
G12	Blank	DMSO_Blank	NA	DMSO	NA	Standard_Development	Run076	Standard_Measurement	Plate_01	Clariostar_Study	MB	Biofoundry_,_London	Linear_Dilution_Pattern_V2	0.113	0.11	0.105	0.102	0.099	0.095	0.092	0.089	0.087	0.083	0.08	0.075	0.072	0.068	0.065	0.064	0.062	0.06	0.059	0.058	0.057	0.056	0.055	0.055	0.055	0.054	0.054	0.053	0.053	0.053	0.053	0.052	0.052	0.052	0.051	0.049
H01	Sample	Dilution_85%	0.85	DMSO	Lycopene	Standard_Development	Run076	Standard_Measurement	Plate_01	Clariostar_Study	MB	Biofoundry_,_London	Linear_Dilution_Pattern_V2	0.646	0.646	0.643	0.64	0.637	0.633	0.631	0.632	0.637	0.64	0.643	0.641	0.637	0.628	0.623	0.617	0.61	0.606	0.602	0.597	0.596	0.594	0.595	0.598	0.605	0.615	0.627	0.638	0.65	0.66	0.666	0.671	0.676	0.681	0.691	0.705
H02	Sample	Dilution_65%	0.65	DMSO	Lycopene	Standard_Development	Run076	Standard_Measurement	Plate_01	Clariostar_Study	MB	Biofoundry_,_London	Linear_Dilution_Pattern_V2	0.466	0.466	0.462	0.459	0.454	0.45	0.449	0.449	0.451	0.452	0.455	0.454	0.45	0.444	0.438	0.432	0.427	0.424	0.421	0.419	0.417	0.415	0.417	0.42	0.426	0.435	0.446	0.455	0.464	0.472	0.477	0.483	0.487	0.494	0.502	0.513
H03	Sample	Dilution_45%	0.45	DMSO	Lycopene	Standard_Development	Run076	Standard_Measurement	Plate_01	Clariostar_Study	MB	Biofoundry_,_London	Linear_Dilution_Pattern_V2	0.331	0.328	0.324	0.321	0.316	0.312	0.31	0.309	0.309	0.311	0.31	0.308	0.304	0.297	0.294	0.289	0.287	0.284	0.281	0.279	0.277	0.276	0.277	0.28	0.284	0.291	0.298	0.305	0.312	0.318	0.322	0.326	0.33	0.334	0.34	0.348
H04	Sample	Dilution_25%	0.25	DMSO	Lycopene	Standard_Development	Run076	Standard_Measurement	Plate_01	Clariostar_Study	MB	Biofoundry_,_London	Linear_Dilution_Pattern_V2	0.221	0.218	0.214	0.211	0.207	0.203	0.2	0.198	0.198	0.197	0.196	0.192	0.188	0.184	0.179	0.177	0.174	0.172	0.169	0.169	0.168	0.167	0.167	0.169	0.172	0.175	0.18	0.183	0.187	0.191	0.193	0.195	0.197	0.2	0.204	0.208
H05	Sample	Dilution_05%	0.0499999999999999	DMSO	Lycopene	Standard_Development	Run076	Standard_Measurement	Plate_01	Clariostar_Study	MB	Biofoundry_,_London	Linear_Dilution_Pattern_V2	0.125	0.122	0.118	0.115	0.112	0.108	0.105	0.103	0.1	0.096	0.094	0.09	0.086	0.083	0.08	0.078	0.076	0.074	0.073	0.072	0.071	0.07	0.07	0.071	0.071	0.072	0.073	0.073	0.074	0.075	0.075	0.076	0.076	0.077	0.078	0.078
H06	Sample	Dilution_85%	0.85	DMSO	Lycopene	Standard_Development	Run076	Standard_Measurement	Plate_01	Clariostar_Study	MB	Biofoundry_,_London	Linear_Dilution_Pattern_V2	0.549	0.547	0.544	0.54	0.534	0.53	0.529	0.531	0.533	0.537	0.541	0.539	0.535	0.527	0.521	0.514	0.509	0.505	0.502	0.498	0.497	0.496	0.497	0.502	0.511	0.521	0.536	0.548	0.56	0.571	0.579	0.586	0.592	0.6	0.612	0.626
H07	Sample	Dilution_65%	0.65	DMSO	Lycopene	Standard_Development	Run076	Standard_Measurement	Plate_01	Clariostar_Study	MB	Biofoundry_,_London	Linear_Dilution_Pattern_V2	0.434	0.433	0.43	0.426	0.421	0.416	0.413	0.414	0.416	0.417	0.42	0.418	0.414	0.408	0.402	0.397	0.393	0.389	0.384	0.382	0.381	0.379	0.381	0.385	0.391	0.4	0.41	0.419	0.429	0.437	0.444	0.449	0.453	0.459	0.467	0.478
H08	Sample	Dilution_45%	0.45	DMSO	Lycopene	Standard_Development	Run076	Standard_Measurement	Plate_01	Clariostar_Study	MB	Biofoundry_,_London	Linear_Dilution_Pattern_V2	0.328	0.327	0.322	0.319	0.315	0.311	0.308	0.307	0.307	0.307	0.306	0.303	0.299	0.294	0.289	0.285	0.281	0.279	0.276	0.274	0.272	0.272	0.273	0.275	0.279	0.284	0.291	0.296	0.302	0.307	0.311	0.314	0.317	0.321	0.326	0.332
H09	Sample	Dilution_25%	0.25	DMSO	Lycopene	Standard_Development	Run076	Standard_Measurement	Plate_01	Clariostar_Study	MB	Biofoundry_,_London	Linear_Dilution_Pattern_V2	0.235	0.233	0.23	0.226	0.221	0.217	0.214	0.213	0.212	0.21	0.208	0.204	0.2	0.196	0.191	0.188	0.186	0.183	0.18	0.179	0.179	0.178	0.178	0.179	0.182	0.185	0.19	0.194	0.197	0.201	0.203	0.206	0.207	0.21	0.213	0.217
H10	Sample	Dilution_05%	0.0499999999999999	DMSO	Lycopene	Standard_Development	Run076	Standard_Measurement	Plate_01	Clariostar_Study	MB	Biofoundry_,_London	Linear_Dilution_Pattern_V2	0.133	0.13	0.126	0.122	0.119	0.114	0.111	0.108	0.105	0.102	0.098	0.094	0.09	0.087	0.084	0.082	0.079	0.077	0.075	0.074	0.073	0.072	0.072	0.072	0.072	0.073	0.074	0.074	0.075	0.076	0.077	0.078	0.078	0.078	0.079	0.079
H11	Blank	DMSO_Blank	NA	DMSO	NA	Standard_Development	Run076	Standard_Measurement	Plate_01	Clariostar_Study	MB	Biofoundry_,_London	Linear_Dilution_Pattern_V2	0.113	0.109	0.105	0.102	0.098	0.093	0.09	0.087	0.084	0.08	0.076	0.072	0.069	0.065	0.062	0.06	0.058	0.057	0.054	0.053	0.052	0.051	0.05	0.05	0.05	0.05	0.05	0.048	0.048	0.048	0.048	0.047	0.047	0.046	0.045	0.044
H12	Blank	DMSO_Blank	NA	DMSO	NA	Standard_Development	Run076	Standard_Measurement	Plate_01	Clariostar_Study	MB	Biofoundry_,_London	Linear_Dilution_Pattern_V2	0.116	0.113	0.108	0.106	0.102	0.098	0.094	0.091	0.088	0.084	0.079	0.074	0.069	0.065	0.062	0.06	0.058	0.057	0.054	0.053	0.052	0.051	0.051	0.051	0.05	0.049	0.049	0.048	0.048	0.048	0.048	0.048	0.047	0.046	0.045	0.044
[truncated: 122 more columns]
