# Supplementary material for: Construction of a Calibration Curve for Lycopene on a Liquid-Handling Platform—Wider Lessons for the Development of Automated Dilution Protocols
Source: ACS Synth Biol. 2024 Aug 3;13(8):2357–75. doi: 10.1021/acssynbio.4c00031 (PMC11334188; doi:10.1021/acssynbio.4c00031)
Supplement: Supplementary file 2 — sb4c00031_si_002.zip [file sb4c00031_si_002.zip › AggregatedData/Run076/Plate_01/Clariostar_Study/Clariostar_B-Measurement_02/001.csv]

Well	Content	Label	Dilution	Solvent	Solute	Project	Run	Step	Container	Study	Author	Institution	Comment	OD350	OD352	OD354	OD356	OD358	OD360	OD362	OD364	OD366	OD368	OD370	OD372	OD374	OD376	OD378	OD380	OD382	OD384	OD386	OD388	OD390	OD392	OD394	OD396	OD398	OD400	OD402	OD404	OD406	OD408	OD410	OD412	OD414	OD416	OD418	OD420
A01	Sample	Dilution_100%	1.0	DMSO	Lycopene	Standard_Development	Run076	Standard_Measurement	Plate_01	Clariostar_Study	MB	Biofoundry_,_London	Linear_Dilution_Pattern_V2	0.844	0.845	0.842	0.842	0.836	0.834	0.834	0.838	0.842	0.85	0.853	0.849	0.844	0.834	0.828	0.824	0.816	0.811	0.805	0.801	0.798	0.794	0.796	0.801	0.807	0.821	0.834	0.845	0.857	0.865	0.868	0.87	0.877	0.883	0.894	0.913
A02	Sample	Dilution_80%	0.8	DMSO	Lycopene	Standard_Development	Run076	Standard_Measurement	Plate_01	Clariostar_Study	MB	Biofoundry_,_London	Linear_Dilution_Pattern_V2	0.631	0.633	0.627	0.624	0.623	0.621	0.62	0.622	0.623	0.629	0.632	0.628	0.622	0.615	0.61	0.607	0.601	0.597	0.593	0.591	0.588	0.587	0.587	0.592	0.6	0.611	0.621	0.632	0.642	0.649	0.654	0.657	0.664	0.671	0.682	0.698
A03	Sample	Dilution_60%	0.6	DMSO	Lycopene	Standard_Development	Run076	Standard_Measurement	Plate_01	Clariostar_Study	MB	Biofoundry_,_London	Linear_Dilution_Pattern_V2	0.424	0.423	0.419	0.417	0.413	0.409	0.408	0.41	0.411	0.413	0.415	0.412	0.407	0.4	0.395	0.391	0.388	0.384	0.382	0.382	0.38	0.38	0.382	0.387	0.393	0.401	0.412	0.421	0.43	0.438	0.443	0.447	0.453	0.459	0.47	0.484
A04	Sample	Dilution_40%	0.4	DMSO	Lycopene	Standard_Development	Run076	Standard_Measurement	Plate_01	Clariostar_Study	MB	Biofoundry_,_London	Linear_Dilution_Pattern_V2	0.318	0.317	0.313	0.31	0.308	0.303	0.303	0.303	0.303	0.303	0.302	0.299	0.294	0.29	0.285	0.283	0.278	0.275	0.274	0.273	0.271	0.271	0.272	0.275	0.279	0.284	0.291	0.297	0.303	0.307	0.31	0.312	0.316	0.321	0.327	0.336
A05	Sample	Dilution_20%	0.2	DMSO	Lycopene	Standard_Development	Run076	Standard_Measurement	Plate_01	Clariostar_Study	MB	Biofoundry_,_London	Linear_Dilution_Pattern_V2	0.183	0.181	0.177	0.175	0.173	0.169	0.167	0.166	0.165	0.164	0.163	0.159	0.156	0.152	0.149	0.147	0.144	0.142	0.141	0.141	0.14	0.14	0.141	0.143	0.146	0.15	0.153	0.156	0.159	0.163	0.164	0.166	0.169	0.172	0.176	0.181
A06	Sample	Dilution_100%	1.0	DMSO	Lycopene	Standard_Development	Run076	Standard_Measurement	Plate_01	Clariostar_Study	MB	Biofoundry_,_London	Linear_Dilution_Pattern_V2	0.617	0.617	0.612	0.61	0.605	0.602	0.601	0.605	0.609	0.615	0.619	0.617	0.611	0.602	0.595	0.591	0.584	0.58	0.577	0.576	0.573	0.573	0.576	0.582	0.594	0.608	0.625	0.64	0.655	0.667	0.675	0.682	0.69	0.7	0.718	0.743
A07	Sample	Dilution_80%	0.8	DMSO	Lycopene	Standard_Development	Run076	Standard_Measurement	Plate_01	Clariostar_Study	MB	Biofoundry_,_London	Linear_Dilution_Pattern_V2	0.526	0.525	0.522	0.52	0.516	0.512	0.512	0.513	0.516	0.519	0.521	0.519	0.513	0.506	0.5	0.496	0.491	0.487	0.485	0.482	0.48	0.48	0.481	0.487	0.495	0.508	0.521	0.532	0.543	0.553	0.56	0.565	0.571	0.58	0.593	0.612
A08	Sample	Dilution_60%	0.6	DMSO	Lycopene	Standard_Development	Run076	Standard_Measurement	Plate_01	Clariostar_Study	MB	Biofoundry_,_London	Linear_Dilution_Pattern_V2	0.482	0.48	0.478	0.474	0.472	0.467	0.466	0.467	0.469	0.471	0.472	0.468	0.463	0.457	0.451	0.448	0.443	0.44	0.438	0.436	0.433	0.432	0.433	0.436	0.443	0.452	0.46	0.469	0.477	0.483	0.487	0.491	0.496	0.503	0.511	0.525
A09	Sample	Dilution_40%	0.4	DMSO	Lycopene	Standard_Development	Run076	Standard_Measurement	Plate_01	Clariostar_Study	MB	Biofoundry_,_London	Linear_Dilution_Pattern_V2	0.309	0.306	0.303	0.301	0.298	0.293	0.291	0.291	0.293	0.293	0.292	0.289	0.284	0.278	0.274	0.271	0.267	0.265	0.264	0.262	0.261	0.26	0.261	0.265	0.268	0.275	0.281	0.287	0.292	0.298	0.301	0.304	0.308	0.312	0.319	0.328
A10	Sample	Dilution_20%	0.2	DMSO	Lycopene	Standard_Development	Run076	Standard_Measurement	Plate_01	Clariostar_Study	MB	Biofoundry_,_London	Linear_Dilution_Pattern_V2	0.195	0.192	0.188	0.186	0.184	0.179	0.177	0.175	0.174	0.173	0.171	0.166	0.163	0.158	0.155	0.153	0.15	0.149	0.148	0.147	0.145	0.145	0.146	0.148	0.15	0.153	0.157	0.16	0.163	0.166	0.168	0.169	0.171	0.174	0.178	0.183
A11	Blank	DMSO_Blank	NA	DMSO	NA	Standard_Development	Run076	Standard_Measurement	Plate_01	Clariostar_Study	MB	Biofoundry_,_London	Linear_Dilution_Pattern_V2	0.106	0.102	0.098	0.096	0.094	0.089	0.086	0.084	0.082	0.079	0.074	0.07	0.066	0.062	0.06	0.058	0.057	0.055	0.054	0.054	0.052	0.052	0.051	0.051	0.051	0.051	0.05	0.049	0.048	0.049	0.048	0.048	0.047	0.047	0.046	0.045
A12	Blank	DMSO_Blank	NA	DMSO	NA	Standard_Development	Run076	Standard_Measurement	Plate_01	Clariostar_Study	MB	Biofoundry_,_London	Linear_Dilution_Pattern_V2	0.107	0.104	0.101	0.099	0.096	0.091	0.088	0.086	0.084	0.08	0.076	0.071	0.068	0.064	0.061	0.06	0.059	0.057	0.056	0.055	0.053	0.053	0.052	0.052	0.051	0.051	0.051	0.05	0.05	0.05	0.048	0.048	0.048	0.048	0.047	0.046
B01	Sample	Dilution_100%	1.0	DMSO	Lycopene	Standard_Development	Run076	Standard_Measurement	Plate_01	Clariostar_Study	MB	Biofoundry_,_London	Linear_Dilution_Pattern_V2	0.737	0.735	0.732	0.73	0.726	0.722	0.722	0.726	0.73	0.738	0.74	0.737	0.73	0.722	0.715	0.711	0.705	0.701	0.696	0.694	0.691	0.691	0.692	0.699	0.709	0.723	0.738	0.752	0.767	0.777	0.785	0.792	0.799	0.808	0.824	0.846
B02	Sample	Dilution_80%	0.8	DMSO	Lycopene	Standard_Development	Run076	Standard_Measurement	Plate_01	Clariostar_Study	MB	Biofoundry_,_London	Linear_Dilution_Pattern_V2	0.753	0.756	0.751	0.75	0.749	0.743	0.742	0.745	0.75	0.753	0.754	0.752	0.747	0.739	0.733	0.73	0.724	0.716	0.714	0.709	0.706	0.704	0.704	0.706	0.713	0.72	0.73	0.739	0.748	0.753	0.757	0.759	0.761	0.766	0.774	0.79
B03	Sample	Dilution_60%	0.6	DMSO	Lycopene	Standard_Development	Run076	Standard_Measurement	Plate_01	Clariostar_Study	MB	Biofoundry_,_London	Linear_Dilution_Pattern_V2	0.503	0.503	0.5	0.498	0.495	0.49	0.49	0.492	0.494	0.496	0.496	0.494	0.488	0.482	0.477	0.473	0.468	0.466	0.463	0.461	0.457	0.456	0.457	0.461	0.466	0.475	0.484	0.491	0.498	0.504	0.508	0.511	0.514	0.52	0.529	0.542
B04	Sample	Dilution_40%	0.4	DMSO	Lycopene	Standard_Development	Run076	Standard_Measurement	Plate_01	Clariostar_Study	MB	Biofoundry_,_London	Linear_Dilution_Pattern_V2	0.319	0.317	0.313	0.31	0.307	0.302	0.301	0.302	0.302	0.303	0.302	0.3	0.295	0.29	0.285	0.282	0.279	0.276	0.275	0.274	0.272	0.272	0.272	0.276	0.28	0.286	0.293	0.299	0.304	0.309	0.312	0.315	0.319	0.323	0.33	0.339
B05	Sample	Dilution_20%	0.2	DMSO	Lycopene	Standard_Development	Run076	Standard_Measurement	Plate_01	Clariostar_Study	MB	Biofoundry_,_London	Linear_Dilution_Pattern_V2	0.22	0.217	0.214	0.212	0.21	0.206	0.204	0.204	0.203	0.203	0.201	0.198	0.195	0.191	0.188	0.185	0.183	0.181	0.179	0.179	0.178	0.177	0.178	0.179	0.182	0.185	0.188	0.191	0.194	0.196	0.197	0.199	0.201	0.203	0.207	0.212
B06	Sample	Dilution_100%	1.0	DMSO	Lycopene	Standard_Development	Run076	Standard_Measurement	Plate_01	Clariostar_Study	MB	Biofoundry_,_London	Linear_Dilution_Pattern_V2	0.615	0.615	0.61	0.607	0.603	0.599	0.598	0.602	0.607	0.614	0.618	0.615	0.609	0.6	0.594	0.589	0.582	0.579	0.576	0.573	0.572	0.571	0.574	0.582	0.593	0.607	0.623	0.638	0.653	0.666	0.674	0.681	0.69	0.7	0.717	0.741
B07	Sample	Dilution_80%	0.8	DMSO	Lycopene	Standard_Development	Run076	Standard_Measurement	Plate_01	Clariostar_Study	MB	Biofoundry_,_London	Linear_Dilution_Pattern_V2	0.553	0.553	0.55	0.548	0.545	0.542	0.54	0.542	0.546	0.55	0.552	0.551	0.545	0.538	0.532	0.529	0.522	0.519	0.515	0.513	0.511	0.51	0.513	0.519	0.527	0.538	0.551	0.563	0.573	0.583	0.589	0.594	0.601	0.608	0.621	0.639
B08	Sample	Dilution_60%	0.6	DMSO	Lycopene	Standard_Development	Run076	Standard_Measurement	Plate_01	Clariostar_Study	MB	Biofoundry_,_London	Linear_Dilution_Pattern_V2	0.452	0.452	0.448	0.446	0.442	0.438	0.437	0.439	0.441	0.445	0.445	0.442	0.438	0.431	0.425	0.422	0.418	0.415	0.412	0.409	0.407	0.407	0.409	0.412	0.419	0.428	0.437	0.446	0.454	0.461	0.466	0.47	0.474	0.481	0.49	0.503
B09	Sample	Dilution_40%	0.4	DMSO	Lycopene	Standard_Development	Run076	Standard_Measurement	Plate_01	Clariostar_Study	MB	Biofoundry_,_London	Linear_Dilution_Pattern_V2	0.322	0.32	0.316	0.313	0.311	0.307	0.305	0.306	0.306	0.308	0.306	0.303	0.299	0.293	0.288	0.285	0.282	0.279	0.277	0.276	0.275	0.275	0.276	0.279	0.284	0.289	0.297	0.303	0.308	0.313	0.317	0.319	0.323	0.328	0.335	0.344
B10	Sample	Dilution_20%	0.2	DMSO	Lycopene	Standard_Development	Run076	Standard_Measurement	Plate_01	Clariostar_Study	MB	Biofoundry_,_London	Linear_Dilution_Pattern_V2	0.186	0.183	0.18	0.177	0.175	0.17	0.168	0.168	0.166	0.166	0.164	0.16	0.156	0.152	0.149	0.146	0.145	0.143	0.141	0.141	0.14	0.139	0.14	0.143	0.145	0.148	0.151	0.154	0.158	0.161	0.162	0.164	0.167	0.169	0.172	0.178
B11	Blank	DMSO_Blank	NA	DMSO	NA	Standard_Development	Run076	Standard_Measurement	Plate_01	Clariostar_Study	MB	Biofoundry_,_London	Linear_Dilution_Pattern_V2	0.1	0.097	0.093	0.092	0.089	0.085	0.083	0.081	0.078	0.075	0.071	0.067	0.064	0.061	0.059	0.057	0.056	0.054	0.053	0.052	0.051	0.051	0.05	0.05	0.049	0.049	0.048	0.048	0.048	0.048	0.047	0.046	0.046	0.046	0.045	0.044
B12	Blank	DMSO_Blank	NA	DMSO	NA	Standard_Development	Run076	Standard_Measurement	Plate_01	Clariostar_Study	MB	Biofoundry_,_London	Linear_Dilution_Pattern_V2	0.102	0.099	0.095	0.093	0.091	0.086	0.083	0.082	0.08	0.076	0.072	0.067	0.065	0.061	0.058	0.057	0.056	0.054	0.053	0.053	0.052	0.051	0.051	0.051	0.05	0.05	0.05	0.049	0.049	0.049	0.049	0.048	0.048	0.048	0.047	0.046
C01	Sample	Dilution_95%	0.95	DMSO	Lycopene	Standard_Development	Run076	Standard_Measurement	Plate_01	Clariostar_Study	MB	Biofoundry_,_London	Linear_Dilution_Pattern_V2	0.954	0.956	0.953	0.952	0.949	0.944	0.945	0.948	0.951	0.962	0.963	0.962	0.955	0.946	0.937	0.934	0.926	0.925	0.918	0.914	0.911	0.907	0.909	0.911	0.916	0.928	0.939	0.95	0.961	0.967	0.971	0.975	0.976	0.981	0.993	1.008
C02	Sample	Dilution_75%	0.75	DMSO	Lycopene	Standard_Development	Run076	Standard_Measurement	Plate_01	Clariostar_Study	MB	Biofoundry_,_London	Linear_Dilution_Pattern_V2	0.951	0.953	0.949	0.951	0.949	0.943	0.941	0.946	0.95	0.957	0.957	0.955	0.953	0.943	0.935	0.932	0.923	0.919	0.914	0.91	0.902	0.896	0.894	0.895	0.896	0.9	0.904	0.908	0.913	0.914	0.912	0.912	0.909	0.91	0.912	0.92
C03	Sample	Dilution_55%	0.55	DMSO	Lycopene	Standard_Development	Run076	Standard_Measurement	Plate_01	Clariostar_Study	MB	Biofoundry_,_London	Linear_Dilution_Pattern_V2	0.567	0.566	0.562	0.56	0.558	0.553	0.552	0.553	0.553	0.556	0.556	0.554	0.549	0.543	0.538	0.535	0.529	0.526	0.522	0.519	0.517	0.515	0.514	0.516	0.52	0.526	0.532	0.537	0.544	0.547	0.549	0.551	0.552	0.554	0.56	0.571
C04	Sample	Dilution_35%	0.35	DMSO	Lycopene	Standard_Development	Run076	Standard_Measurement	Plate_01	Clariostar_Study	MB	Biofoundry_,_London	Linear_Dilution_Pattern_V2	0.379	0.378	0.375	0.373	0.37	0.366	0.365	0.366	0.365	0.366	0.365	0.361	0.358	0.353	0.35	0.346	0.343	0.34	0.339	0.337	0.335	0.335	0.335	0.336	0.339	0.343	0.346	0.35	0.354	0.357	0.358	0.36	0.36	0.364	0.368	0.374
C05	Sample	Dilution_15%	0.15	DMSO	Lycopene	Standard_Development	Run076	Standard_Measurement	Plate_01	Clariostar_Study	MB	Biofoundry_,_London	Linear_Dilution_Pattern_V2	0.161	0.158	0.153	0.152	0.149	0.146	0.144	0.143	0.142	0.142	0.139	0.137	0.133	0.13	0.127	0.125	0.123	0.121	0.121	0.121	0.119	0.12	0.12	0.122	0.123	0.126	0.129	0.132	0.135	0.137	0.139	0.141	0.143	0.145	0.148	0.153
C06	Sample	Dilution_95%	0.95	DMSO	Lycopene	Standard_Development	Run076	Standard_Measurement	Plate_01	Clariostar_Study	MB	Biofoundry_,_London	Linear_Dilution_Pattern_V2	0.623	0.623	0.617	0.614	0.612	0.607	0.606	0.609	0.615	0.621	0.625	0.625	0.616	0.607	0.601	0.596	0.591	0.587	0.583	0.581	0.577	0.576	0.58	0.586	0.596	0.611	0.625	0.638	0.652	0.663	0.67	0.678	0.684	0.693	0.709	0.731
C07	Sample	Dilution_75%	0.75	DMSO	Lycopene	Standard_Development	Run076	Standard_Measurement	Plate_01	Clariostar_Study	MB	Biofoundry_,_London	Linear_Dilution_Pattern_V2	0.626	0.626	0.622	0.619	0.616	0.613	0.613	0.617	0.617	0.622	0.624	0.622	0.616	0.608	0.603	0.6	0.593	0.59	0.586	0.585	0.581	0.58	0.581	0.585	0.592	0.603	0.613	0.622	0.631	0.639	0.643	0.646	0.65	0.658	0.668	0.683
C08	Sample	Dilution_55%	0.55	DMSO	Lycopene	Standard_Development	Run076	Standard_Measurement	Plate_01	Clariostar_Study	MB	Biofoundry_,_London	Linear_Dilution_Pattern_V2	0.513	0.513	0.51	0.508	0.504	0.5	0.499	0.501	0.503	0.505	0.506	0.502	0.499	0.493	0.488	0.486	0.481	0.477	0.475	0.473	0.469	0.468	0.468	0.472	0.476	0.482	0.489	0.494	0.5	0.506	0.508	0.51	0.512	0.516	0.522	0.533
C09	Sample	Dilution_35%	0.35	DMSO	Lycopene	Standard_Development	Run076	Standard_Measurement	Plate_01	Clariostar_Study	MB	Biofoundry_,_London	Linear_Dilution_Pattern_V2	0.31	0.307	0.304	0.301	0.3	0.295	0.293	0.294	0.294	0.294	0.294	0.289	0.284	0.28	0.276	0.274	0.27	0.267	0.266	0.265	0.263	0.262	0.263	0.266	0.27	0.274	0.28	0.284	0.289	0.293	0.295	0.297	0.3	0.303	0.309	0.316
C10	Sample	Dilution_15%	0.15	DMSO	Lycopene	Standard_Development	Run076	Standard_Measurement	Plate_01	Clariostar_Study	MB	Biofoundry_,_London	Linear_Dilution_Pattern_V2	0.166	0.162	0.159	0.156	0.153	0.149	0.147	0.147	0.146	0.144	0.142	0.139	0.135	0.131	0.128	0.126	0.124	0.122	0.122	0.122	0.12	0.119	0.12	0.122	0.124	0.127	0.129	0.132	0.135	0.138	0.139	0.141	0.142	0.145	0.148	0.153
C11	Blank	DMSO_Blank	NA	DMSO	NA	Standard_Development	Run076	Standard_Measurement	Plate_01	Clariostar_Study	MB	Biofoundry_,_London	Linear_Dilution_Pattern_V2	0.095	0.092	0.089	0.086	0.083	0.079	0.077	0.075	0.073	0.07	0.065	0.061	0.059	0.056	0.053	0.053	0.051	0.049	0.048	0.048	0.046	0.046	0.046	0.045	0.045	0.045	0.045	0.044	0.045	0.045	0.044	0.044	0.044	0.043	0.042	0.041
C12	Blank	DMSO_Blank	NA	DMSO	NA	Standard_Development	Run076	Standard_Measurement	Plate_01	Clariostar_Study	MB	Biofoundry_,_London	Linear_Dilution_Pattern_V2	0.098	0.095	0.092	0.09	0.087	0.083	0.08	0.079	0.076	0.072	0.069	0.065	0.061	0.058	0.056	0.055	0.054	0.051	0.05	0.051	0.049	0.048	0.049	0.049	0.049	0.048	0.047	0.047	0.047	0.047	0.047	0.046	0.046	0.046	0.045	0.044
D01	Sample	Dilution_95%	0.95	DMSO	Lycopene	Standard_Development	Run076	Standard_Measurement	Plate_01	Clariostar_Study	MB	Biofoundry_,_London	Linear_Dilution_Pattern_V2	0.917	0.919	0.918	0.917	0.913	0.91	0.907	0.914	0.918	0.924	0.924	0.922	0.916	0.909	0.899	0.896	0.885	0.883	0.878	0.873	0.868	0.864	0.864	0.866	0.873	0.883	0.893	0.902	0.914	0.921	0.924	0.926	0.927	0.933	0.944	0.959
D02	Sample	Dilution_75%	0.75	DMSO	Lycopene	Standard_Development	Run076	Standard_Measurement	Plate_01	Clariostar_Study	MB	Biofoundry_,_London	Linear_Dilution_Pattern_V2	0.853	0.859	0.855	0.853	0.85	0.847	0.847	0.851	0.852	0.858	0.861	0.856	0.85	0.844	0.837	0.834	0.827	0.82	0.817	0.814	0.809	0.804	0.803	0.805	0.809	0.817	0.822	0.83	0.835	0.84	0.842	0.84	0.841	0.845	0.852	0.864
D03	Sample	Dilution_55%	0.55	DMSO	Lycopene	Standard_Development	Run076	Standard_Measurement	Plate_01	Clariostar_Study	MB	Biofoundry_,_London	Linear_Dilution_Pattern_V2	0.543	0.543	0.542	0.539	0.537	0.533	0.531	0.532	0.535	0.538	0.538	0.535	0.529	0.525	0.519	0.515	0.511	0.507	0.503	0.501	0.498	0.497	0.496	0.498	0.503	0.509	0.515	0.521	0.528	0.531	0.533	0.534	0.536	0.539	0.545	0.555
D04	Sample	Dilution_35%	0.35	DMSO	Lycopene	Standard_Development	Run076	Standard_Measurement	Plate_01	Clariostar_Study	MB	Biofoundry_,_London	Linear_Dilution_Pattern_V2	0.445	0.443	0.44	0.439	0.437	0.433	0.431	0.431	0.432	0.433	0.433	0.429	0.425	0.421	0.416	0.414	0.41	0.407	0.404	0.402	0.399	0.398	0.398	0.399	0.401	0.404	0.407	0.41	0.413	0.415	0.416	0.416	0.417	0.418	0.421	0.427
D05	Sample	Dilution_15%	0.15	DMSO	Lycopene	Standard_Development	Run076	Standard_Measurement	Plate_01	Clariostar_Study	MB	Biofoundry_,_London	Linear_Dilution_Pattern_V2	0.167	0.164	0.16	0.158	0.156	0.152	0.151	0.15	0.149	0.148	0.146	0.143	0.141	0.136	0.133	0.132	0.13	0.129	0.127	0.127	0.126	0.126	0.126	0.128	0.131	0.133	0.136	0.138	0.142	0.144	0.146	0.147	0.15	0.152	0.155	0.16
D06	Sample	Dilution_95%	0.95	DMSO	Lycopene	Standard_Development	Run076	Standard_Measurement	Plate_01	Clariostar_Study	MB	Biofoundry_,_London	Linear_Dilution_Pattern_V2	0.651	0.653	0.649	0.645	0.641	0.638	0.638	0.642	0.646	0.655	0.657	0.656	0.65	0.641	0.633	0.629	0.622	0.618	0.615	0.612	0.61	0.61	0.612	0.62	0.628	0.643	0.656	0.67	0.685	0.695	0.701	0.708	0.715	0.725	0.741	0.762
D07	Sample	Dilution_75%	0.75	DMSO	Lycopene	Standard_Development	Run076	Standard_Measurement	Plate_01	Clariostar_Study	MB	Biofoundry_,_London	Linear_Dilution_Pattern_V2	0.535	0.534	0.531	0.528	0.525	0.521	0.52	0.522	0.526	0.53	0.532	0.529	0.526	0.518	0.511	0.508	0.502	0.498	0.495	0.493	0.49	0.489	0.492	0.496	0.504	0.514	0.526	0.537	0.547	0.555	0.56	0.565	0.57	0.577	0.588	0.605
D08	Sample	Dilution_55%	0.55	DMSO	Lycopene	Standard_Development	Run076	Standard_Measurement	Plate_01	Clariostar_Study	MB	Biofoundry_,_London	Linear_Dilution_Pattern_V2	0.49	0.487	0.485	0.483	0.479	0.477	0.475	0.477	0.479	0.481	0.481	0.479	0.475	0.469	0.464	0.46	0.456	0.453	0.449	0.448	0.445	0.442	0.442	0.445	0.451	0.457	0.465	0.471	0.477	0.483	0.485	0.488	0.491	0.494	0.502	0.512
D09	Sample	Dilution_35%	0.35	DMSO	Lycopene	Standard_Development	Run076	Standard_Measurement	Plate_01	Clariostar_Study	MB	Biofoundry_,_London	Linear_Dilution_Pattern_V2	0.417	0.415	0.412	0.411	0.407	0.403	0.402	0.402	0.404	0.405	0.402	0.399	0.396	0.392	0.387	0.385	0.381	0.376	0.373	0.372	0.37	0.369	0.369	0.371	0.374	0.378	0.382	0.386	0.389	0.393	0.394	0.394	0.397	0.399	0.403	0.41
D10	Sample	Dilution_15%	0.15	DMSO	Lycopene	Standard_Development	Run076	Standard_Measurement	Plate_01	Clariostar_Study	MB	Biofoundry_,_London	Linear_Dilution_Pattern_V2	0.273	0.27	0.268	0.266	0.265	0.261	0.259	0.258	0.258	0.256	0.254	0.251	0.247	0.244	0.241	0.24	0.236	0.234	0.233	0.232	0.231	0.23	0.229	0.23	0.232	0.233	0.234	0.236	0.237	0.238	0.239	0.239	0.241	0.241	0.243	0.245
D11	Blank	DMSO_Blank	NA	DMSO	NA	Standard_Development	Run076	Standard_Measurement	Plate_01	Clariostar_Study	MB	Biofoundry_,_London	Linear_Dilution_Pattern_V2	0.097	0.094	0.089	0.087	0.085	0.081	0.079	0.076	0.074	0.07	0.067	0.064	0.06	0.057	0.055	0.053	0.052	0.05	0.049	0.05	0.048	0.048	0.047	0.047	0.047	0.046	0.046	0.045	0.045	0.045	0.044	0.044	0.044	0.044	0.043	0.042
D12	Blank	DMSO_Blank	NA	DMSO	NA	Standard_Development	Run076	Standard_Measurement	Plate_01	Clariostar_Study	MB	Biofoundry_,_London	Linear_Dilution_Pattern_V2	0.096	0.093	0.089	0.087	0.085	0.08	0.078	0.076	0.073	0.07	0.066	0.062	0.059	0.056	0.053	0.051	0.05	0.048	0.048	0.047	0.046	0.046	0.045	0.045	0.045	0.045	0.044	0.044	0.044	0.044	0.043	0.043	0.043	0.043	0.042	0.042
E01	Sample	Dilution_90%	0.9	DMSO	Lycopene	Standard_Development	Run076	Standard_Measurement	Plate_01	Clariostar_Study	MB	Biofoundry_,_London	Linear_Dilution_Pattern_V2	1.007	1.009	1.01	1.005	1.004	0.999	0.998	1.002	1.006	1.014	1.017	1.013	1.009	1.001	0.993	0.993	0.982	0.976	0.971	0.965	0.962	0.956	0.957	0.959	0.962	0.97	0.979	0.989	0.997	1.0	1.0	1.003	1.005	1.008	1.016	1.032
E02	Sample	Dilution_70%	0.7	DMSO	Lycopene	Standard_Development	Run076	Standard_Measurement	Plate_01	Clariostar_Study	MB	Biofoundry_,_London	Linear_Dilution_Pattern_V2	0.712	0.712	0.708	0.707	0.703	0.698	0.698	0.699	0.704	0.707	0.709	0.706	0.7	0.693	0.686	0.683	0.677	0.673	0.67	0.667	0.663	0.66	0.66	0.665	0.669	0.679	0.689	0.696	0.704	0.71	0.714	0.715	0.72	0.724	0.734	0.747
E03	Sample	Dilution_50%	0.5	DMSO	Lycopene	Standard_Development	Run076	Standard_Measurement	Plate_01	Clariostar_Study	MB	Biofoundry_,_London	Linear_Dilution_Pattern_V2	0.601	0.6	0.598	0.596	0.593	0.59	0.59	0.591	0.592	0.593	0.593	0.589	0.586	0.58	0.575	0.573	0.568	0.564	0.561	0.557	0.556	0.553	0.553	0.555	0.559	0.563	0.569	0.574	0.579	0.582	0.583	0.584	0.585	0.587	0.592	0.601
E04	Sample	Dilution_30%	0.3	DMSO	Lycopene	Standard_Development	Run076	Standard_Measurement	Plate_01	Clariostar_Study	MB	Biofoundry_,_London	Linear_Dilution_Pattern_V2	0.404	0.401	0.4	0.398	0.396	0.391	0.389	0.39	0.39	0.39	0.39	0.386	0.383	0.378	0.373	0.372	0.369	0.365	0.363	0.362	0.36	0.357	0.358	0.359	0.361	0.364	0.367	0.369	0.372	0.374	0.374	0.374	0.375	0.377	0.379	0.384
E05	Sample	Dilution_10%	0.1	DMSO	Lycopene	Standard_Development	Run076	Standard_Measurement	Plate_01	Clariostar_Study	MB	Biofoundry_,_London	Linear_Dilution_Pattern_V2	0.135	0.132	0.129	0.126	0.124	0.12	0.118	0.117	0.116	0.115	0.113	0.11	0.107	0.103	0.101	0.1	0.098	0.096	0.095	0.095	0.093	0.094	0.094	0.096	0.097	0.099	0.101	0.103	0.105	0.107	0.109	0.11	0.112	0.114	0.116	0.119
E06	Sample	Dilution_90%	0.9	DMSO	Lycopene	Standard_Development	Run076	Standard_Measurement	Plate_01	Clariostar_Study	MB	Biofoundry_,_London	Linear_Dilution_Pattern_V2	0.717	0.719	0.715	0.714	0.71	0.706	0.706	0.711	0.715	0.721	0.722	0.72	0.716	0.709	0.703	0.697	0.689	0.684	0.681	0.678	0.676	0.674	0.676	0.682	0.69	0.7	0.713	0.725	0.738	0.746	0.751	0.756	0.761	0.768	0.78	0.8
E07	Sample	Dilution_70%	0.7	DMSO	Lycopene	Standard_Development	Run076	Standard_Measurement	Plate_01	Clariostar_Study	MB	Biofoundry_,_London	Linear_Dilution_Pattern_V2	0.659	0.659	0.656	0.652	0.651	0.646	0.646	0.649	0.651	0.655	0.656	0.655	0.649	0.641	0.636	0.632	0.625	0.623	0.618	0.615	0.612	0.61	0.61	0.612	0.618	0.626	0.634	0.641	0.649	0.656	0.659	0.66	0.663	0.668	0.676	0.69
E08	Sample	Dilution_50%	0.5	DMSO	Lycopene	Standard_Development	Run076	Standard_Measurement	Plate_01	Clariostar_Study	MB	Biofoundry_,_London	Linear_Dilution_Pattern_V2	0.823	0.826	0.825	0.825	0.825	0.82	0.82	0.821	0.822	0.825	0.825	0.822	0.817	0.812	0.805	0.802	0.796	0.794	0.789	0.784	0.779	0.773	0.771	0.77	0.77	0.771	0.772	0.775	0.777	0.777	0.774	0.774	0.77	0.769	0.77	0.775
E09	Sample	Dilution_30%	0.3	DMSO	Lycopene	Standard_Development	Run076	Standard_Measurement	Plate_01	Clariostar_Study	MB	Biofoundry_,_London	Linear_Dilution_Pattern_V2	0.363	0.362	0.358	0.357	0.353	0.35	0.348	0.348	0.349	0.349	0.348	0.345	0.342	0.336	0.333	0.331	0.327	0.325	0.323	0.321	0.319	0.318	0.318	0.32	0.323	0.327	0.33	0.333	0.337	0.339	0.339	0.341	0.342	0.344	0.347	0.353
E10	Sample	Dilution_10%	0.1	DMSO	Lycopene	Standard_Development	Run076	Standard_Measurement	Plate_01	Clariostar_Study	MB	Biofoundry_,_London	Linear_Dilution_Pattern_V2	0.145	0.143	0.138	0.136	0.134	0.13	0.128	0.128	0.126	0.123	0.122	0.118	0.115	0.11	0.109	0.107	0.106	0.104	0.103	0.103	0.102	0.102	0.103	0.104	0.106	0.109	0.111	0.112	0.115	0.117	0.118	0.12	0.122	0.123	0.126	0.129
E11	Blank	DMSO_Blank	NA	DMSO	NA	Standard_Development	Run076	Standard_Measurement	Plate_01	Clariostar_Study	MB	Biofoundry_,_London	Linear_Dilution_Pattern_V2	0.102	0.098	0.094	0.091	0.088	0.084	0.081	0.08	0.078	0.074	0.07	0.066	0.062	0.059	0.056	0.055	0.054	0.052	0.051	0.05	0.049	0.048	0.048	0.049	0.048	0.048	0.048	0.046	0.047	0.047	0.046	0.046	0.045	0.045	0.044	0.043
E12	Blank	DMSO_Blank	NA	DMSO	NA	Standard_Development	Run076	Standard_Measurement	Plate_01	Clariostar_Study	MB	Biofoundry_,_London	Linear_Dilution_Pattern_V2	0.097	0.093	0.088	0.087	0.084	0.08	0.078	0.076	0.072	0.069	0.065	0.061	0.058	0.055	0.052	0.051	0.049	0.047	0.046	0.046	0.045	0.045	0.045	0.045	0.044	0.044	0.043	0.043	0.043	0.044	0.043	0.043	0.043	0.042	0.041	0.041
F01	Sample	Dilution_90%	0.9	DMSO	Lycopene	Standard_Development	Run076	Standard_Measurement	Plate_01	Clariostar_Study	MB	Biofoundry_,_London	Linear_Dilution_Pattern_V2	0.627	0.625	0.622	0.62	0.616	0.611	0.61	0.613	0.616	0.624	0.627	0.625	0.619	0.61	0.604	0.6	0.593	0.588	0.586	0.584	0.58	0.579	0.581	0.587	0.597	0.61	0.623	0.636	0.647	0.657	0.664	0.669	0.676	0.685	0.699	0.718
F02	Sample	Dilution_70%	0.7	DMSO	Lycopene	Standard_Development	Run076	Standard_Measurement	Plate_01	Clariostar_Study	MB	Biofoundry_,_London	Linear_Dilution_Pattern_V2	1.153	1.159	1.158	1.162	1.157	1.152	1.151	1.155	1.156	1.166	1.163	1.162	1.155	1.149	1.143	1.141	1.129	1.13	1.12	1.113	1.108	1.1	1.098	1.1	1.1	1.103	1.108	1.111	1.112	1.115	1.113	1.108	1.107	1.106	1.109	1.116
F03	Sample	Dilution_50%	0.5	DMSO	Lycopene	Standard_Development	Run076	Standard_Measurement	Plate_01	Clariostar_Study	MB	Biofoundry_,_London	Linear_Dilution_Pattern_V2	0.573	0.574	0.57	0.569	0.565	0.563	0.561	0.561	0.563	0.566	0.566	0.562	0.559	0.553	0.547	0.545	0.541	0.537	0.533	0.53	0.526	0.524	0.524	0.525	0.527	0.533	0.538	0.543	0.548	0.55	0.552	0.553	0.555	0.556	0.561	0.57
F04	Sample	Dilution_30%	0.3	DMSO	Lycopene	Standard_Development	Run076	Standard_Measurement	Plate_01	Clariostar_Study	MB	Biofoundry_,_London	Linear_Dilution_Pattern_V2	0.31	0.31	0.307	0.305	0.302	0.298	0.296	0.297	0.297	0.297	0.298	0.294	0.29	0.285	0.28	0.279	0.276	0.274	0.272	0.271	0.269	0.268	0.267	0.269	0.272	0.277	0.28	0.284	0.288	0.291	0.292	0.295	0.296	0.299	0.303	0.308
F05	Sample	Dilution_10%	0.1	DMSO	Lycopene	Standard_Development	Run076	Standard_Measurement	Plate_01	Clariostar_Study	MB	Biofoundry_,_London	Linear_Dilution_Pattern_V2	0.14	0.137	0.133	0.131	0.128	0.124	0.122	0.121	0.12	0.118	0.116	0.113	0.111	0.107	0.104	0.103	0.101	0.099	0.098	0.098	0.096	0.097	0.098	0.099	0.1	0.103	0.105	0.107	0.11	0.112	0.112	0.114	0.115	0.117	0.119	0.123
F06	Sample	Dilution_90%	0.9	DMSO	Lycopene	Standard_Development	Run076	Standard_Measurement	Plate_01	Clariostar_Study	MB	Biofoundry_,_London	Linear_Dilution_Pattern_V2	0.685	0.684	0.682	0.68	0.677	0.673	0.672	0.675	0.681	0.687	0.69	0.687	0.68	0.675	0.664	0.662	0.655	0.651	0.647	0.644	0.641	0.64	0.64	0.645	0.654	0.665	0.679	0.69	0.703	0.712	0.717	0.722	0.728	0.734	0.748	0.767
F07	Sample	Dilution_70%	0.7	DMSO	Lycopene	Standard_Development	Run076	Standard_Measurement	Plate_01	Clariostar_Study	MB	Biofoundry_,_London	Linear_Dilution_Pattern_V2	0.605	0.605	0.601	0.598	0.596	0.592	0.591	0.592	0.597	0.6	0.602	0.6	0.593	0.587	0.582	0.579	0.572	0.568	0.566	0.563	0.561	0.558	0.559	0.563	0.57	0.58	0.588	0.598	0.606	0.612	0.615	0.618	0.623	0.629	0.638	0.652
F08	Sample	Dilution_50%	0.5	DMSO	Lycopene	Standard_Development	Run076	Standard_Measurement	Plate_01	Clariostar_Study	MB	Biofoundry_,_London	Linear_Dilution_Pattern_V2	0.552	0.552	0.55	0.549	0.546	0.542	0.54	0.541	0.542	0.544	0.544	0.543	0.538	0.532	0.527	0.525	0.521	0.516	0.513	0.512	0.509	0.506	0.507	0.51	0.513	0.52	0.524	0.529	0.535	0.54	0.542	0.543	0.544	0.548	0.554	0.563
F09	Sample	Dilution_30%	0.3	DMSO	Lycopene	Standard_Development	Run076	Standard_Measurement	Plate_01	Clariostar_Study	MB	Biofoundry_,_London	Linear_Dilution_Pattern_V2	0.331	0.329	0.326	0.323	0.32	0.316	0.315	0.315	0.316	0.316	0.314	0.31	0.307	0.302	0.298	0.296	0.292	0.29	0.288	0.287	0.285	0.285	0.285	0.287	0.291	0.295	0.298	0.302	0.307	0.31	0.312	0.313	0.315	0.318	0.322	0.329
F10	Sample	Dilution_10%	0.1	DMSO	Lycopene	Standard_Development	Run076	Standard_Measurement	Plate_01	Clariostar_Study	MB	Biofoundry_,_London	Linear_Dilution_Pattern_V2	0.141	0.139	0.135	0.132	0.129	0.125	0.123	0.122	0.122	0.119	0.117	0.113	0.109	0.106	0.104	0.103	0.101	0.098	0.097	0.098	0.096	0.096	0.098	0.099	0.101	0.102	0.104	0.105	0.108	0.111	0.112	0.113	0.115	0.117	0.119	0.122
F11	Blank	DMSO	NA	DMSO	NA	Standard_Development	Run076	Standard_Measurement	Plate_01	Clariostar_Study	MB	Biofoundry_,_London	Linear_Dilution_Pattern_V2	0.098	0.095	0.091	0.089	0.087	0.082	0.08	0.078	0.075	0.072	0.069	0.065	0.061	0.058	0.056	0.055	0.054	0.051	0.05	0.05	0.049	0.049	0.048	0.048	0.048	0.048	0.047	0.046	0.046	0.047	0.046	0.045	0.046	0.046	0.045	0.044
F12	Blank	DMSO	NA	DMSO	NA	Standard_Development	Run076	Standard_Measurement	Plate_01	Clariostar_Study	MB	Biofoundry_,_London	Linear_Dilution_Pattern_V2	0.101	0.099	0.094	0.092	0.089	0.084	0.082	0.081	0.079	0.075	0.071	0.066	0.063	0.06	0.057	0.057	0.055	0.052	0.051	0.051	0.049	0.049	0.048	0.049	0.048	0.048	0.048	0.047	0.048	0.048	0.047	0.046	0.047	0.046	0.045	0.044
G01	Sample	Dilution_85%	0.85	DMSO	Lycopene	Standard_Development	Run076	Standard_Measurement	Plate_01	Clariostar_Study	MB	Biofoundry_,_London	Linear_Dilution_Pattern_V2	1.0	1.002	0.999	0.995	0.991	0.987	0.989	0.991	0.994	1.001	1.002	0.998	0.992	0.985	0.98	0.979	0.965	0.96	0.954	0.948	0.945	0.942	0.942	0.944	0.949	0.959	0.969	0.978	0.986	0.991	0.996	0.998	0.999	1.003	1.013	1.03
G02	Sample	Dilution_65%	0.65	DMSO	Lycopene	Standard_Development	Run076	Standard_Measurement	Plate_01	Clariostar_Study	MB	Biofoundry_,_London	Linear_Dilution_Pattern_V2	0.566	0.565	0.562	0.561	0.558	0.553	0.552	0.555	0.557	0.562	0.563	0.562	0.557	0.55	0.544	0.542	0.537	0.531	0.528	0.525	0.522	0.521	0.522	0.526	0.53	0.539	0.547	0.554	0.561	0.568	0.571	0.574	0.576	0.581	0.588	0.6
G03	Sample	Dilution_45%	0.45	DMSO	Lycopene	Standard_Development	Run076	Standard_Measurement	Plate_01	Clariostar_Study	MB	Biofoundry_,_London	Linear_Dilution_Pattern_V2	0.48	0.48	0.476	0.474	0.472	0.468	0.467	0.468	0.468	0.471	0.47	0.468	0.464	0.459	0.454	0.451	0.447	0.445	0.441	0.439	0.436	0.434	0.435	0.437	0.44	0.444	0.449	0.455	0.46	0.464	0.466	0.466	0.468	0.47	0.475	0.484
G04	Sample	Dilution_25%	0.25	DMSO	Lycopene	Standard_Development	Run076	Standard_Measurement	Plate_01	Clariostar_Study	MB	Biofoundry_,_London	Linear_Dilution_Pattern_V2	0.216	0.212	0.208	0.205	0.204	0.199	0.197	0.198	0.197	0.197	0.195	0.193	0.189	0.184	0.181	0.179	0.177	0.175	0.174	0.173	0.171	0.172	0.173	0.175	0.179	0.183	0.187	0.191	0.195	0.199	0.201	0.203	0.206	0.209	0.214	0.221
G05	Sample	Dilution_05%	0.0499999999999999	DMSO	Lycopene	Standard_Development	Run076	Standard_Measurement	Plate_01	Clariostar_Study	MB	Biofoundry_,_London	Linear_Dilution_Pattern_V2	0.113	0.11	0.106	0.104	0.101	0.097	0.094	0.094	0.092	0.09	0.087	0.084	0.082	0.078	0.075	0.074	0.072	0.07	0.07	0.069	0.069	0.068	0.068	0.069	0.07	0.07	0.071	0.072	0.073	0.074	0.075	0.075	0.076	0.077	0.077	0.079
G06	Sample	Dilution_85%	0.85	DMSO	Lycopene	Standard_Development	Run076	Standard_Measurement	Plate_01	Clariostar_Study	MB	Biofoundry_,_London	Linear_Dilution_Pattern_V2	0.754	0.756	0.753	0.75	0.747	0.744	0.741	0.745	0.748	0.754	0.757	0.757	0.75	0.742	0.735	0.73	0.723	0.72	0.715	0.713	0.708	0.704	0.706	0.711	0.717	0.728	0.74	0.749	0.76	0.767	0.771	0.775	0.779	0.784	0.794	0.812
G07	Sample	Dilution_65%	0.65	DMSO	Lycopene	Standard_Development	Run076	Standard_Measurement	Plate_01	Clariostar_Study	MB	Biofoundry_,_London	Linear_Dilution_Pattern_V2	0.477	0.476	0.471	0.47	0.467	0.462	0.461	0.464	0.466	0.47	0.47	0.469	0.463	0.457	0.452	0.448	0.444	0.439	0.437	0.435	0.433	0.432	0.434	0.438	0.444	0.454	0.464	0.474	0.482	0.491	0.495	0.5	0.505	0.511	0.521	0.535
G08	Sample	Dilution_45%	0.45	DMSO	Lycopene	Standard_Development	Run076	Standard_Measurement	Plate_01	Clariostar_Study	MB	Biofoundry_,_London	Linear_Dilution_Pattern_V2	0.362	0.36	0.357	0.355	0.351	0.348	0.346	0.348	0.349	0.351	0.35	0.348	0.343	0.337	0.333	0.33	0.326	0.323	0.321	0.32	0.318	0.318	0.318	0.322	0.326	0.331	0.338	0.344	0.351	0.356	0.359	0.361	0.364	0.369	0.375	0.385
G09	Sample	Dilution_25%	0.25	DMSO	Lycopene	Standard_Development	Run076	Standard_Measurement	Plate_01	Clariostar_Study	MB	Biofoundry_,_London	Linear_Dilution_Pattern_V2	0.23	0.227	0.223	0.22	0.218	0.213	0.211	0.21	0.21	0.211	0.208	0.205	0.202	0.196	0.192	0.191	0.188	0.185	0.184	0.184	0.183	0.182	0.183	0.185	0.189	0.193	0.196	0.2	0.204	0.208	0.21	0.211	0.214	0.217	0.221	0.227
G10	Sample	Dilution_05%	0.0499999999999999	DMSO	Lycopene	Standard_Development	Run076	Standard_Measurement	Plate_01	Clariostar_Study	MB	Biofoundry_,_London	Linear_Dilution_Pattern_V2	0.114	0.11	0.106	0.104	0.101	0.096	0.094	0.094	0.091	0.088	0.084	0.082	0.078	0.075	0.072	0.071	0.069	0.067	0.066	0.066	0.064	0.064	0.064	0.065	0.067	0.067	0.068	0.068	0.07	0.071	0.072	0.073	0.073	0.074	0.075	0.076
G11	Blank	DMSO_Blank	NA	DMSO	NA	Standard_Development	Run076	Standard_Measurement	Plate_01	Clariostar_Study	MB	Biofoundry_,_London	Linear_Dilution_Pattern_V2	0.1	0.097	0.092	0.09	0.088	0.083	0.081	0.079	0.076	0.073	0.069	0.065	0.061	0.058	0.056	0.055	0.054	0.051	0.051	0.05	0.049	0.048	0.048	0.049	0.048	0.048	0.047	0.046	0.047	0.047	0.047	0.047	0.046	0.046	0.045	0.044
G12	Blank	DMSO_Blank	NA	DMSO	NA	Standard_Development	Run076	Standard_Measurement	Plate_01	Clariostar_Study	MB	Biofoundry_,_London	Linear_Dilution_Pattern_V2	0.11	0.105	0.101	0.099	0.097	0.092	0.089	0.088	0.085	0.081	0.076	0.072	0.07	0.066	0.064	0.063	0.06	0.059	0.058	0.058	0.056	0.056	0.056	0.056	0.056	0.056	0.055	0.054	0.055	0.055	0.054	0.055	0.054	0.054	0.053	0.053
H01	Sample	Dilution_85%	0.85	DMSO	Lycopene	Standard_Development	Run076	Standard_Measurement	Plate_01	Clariostar_Study	MB	Biofoundry_,_London	Linear_Dilution_Pattern_V2	0.736	0.737	0.734	0.732	0.729	0.724	0.724	0.726	0.732	0.735	0.737	0.736	0.729	0.72	0.714	0.71	0.703	0.698	0.692	0.689	0.686	0.683	0.683	0.686	0.694	0.704	0.715	0.724	0.734	0.742	0.746	0.748	0.751	0.756	0.765	0.782
H02	Sample	Dilution_65%	0.65	DMSO	Lycopene	Standard_Development	Run076	Standard_Measurement	Plate_01	Clariostar_Study	MB	Biofoundry_,_London	Linear_Dilution_Pattern_V2	0.487	0.484	0.481	0.478	0.475	0.471	0.47	0.473	0.474	0.478	0.478	0.477	0.472	0.464	0.459	0.455	0.451	0.447	0.444	0.442	0.439	0.438	0.44	0.444	0.45	0.459	0.47	0.478	0.486	0.493	0.497	0.501	0.505	0.511	0.521	0.534
H03	Sample	Dilution_45%	0.45	DMSO	Lycopene	Standard_Development	Run076	Standard_Measurement	Plate_01	Clariostar_Study	MB	Biofoundry_,_London	Linear_Dilution_Pattern_V2	0.337	0.333	0.329	0.326	0.322	0.318	0.316	0.317	0.318	0.318	0.319	0.316	0.311	0.305	0.299	0.297	0.293	0.291	0.288	0.286	0.284	0.285	0.286	0.289	0.294	0.301	0.308	0.314	0.321	0.327	0.33	0.334	0.338	0.341	0.348	0.359
H04	Sample	Dilution_25%	0.25	DMSO	Lycopene	Standard_Development	Run076	Standard_Measurement	Plate_01	Clariostar_Study	MB	Biofoundry_,_London	Linear_Dilution_Pattern_V2	0.228	0.225	0.22	0.217	0.214	0.209	0.207	0.207	0.207	0.206	0.204	0.2	0.196	0.191	0.187	0.185	0.183	0.18	0.178	0.177	0.175	0.176	0.177	0.179	0.182	0.187	0.191	0.194	0.198	0.203	0.204	0.207	0.209	0.212	0.216	0.223
H05	Sample	Dilution_05%	0.0499999999999999	DMSO	Lycopene	Standard_Development	Run076	Standard_Measurement	Plate_01	Clariostar_Study	MB	Biofoundry_,_London	Linear_Dilution_Pattern_V2	0.124	0.121	0.117	0.115	0.112	0.107	0.104	0.103	0.102	0.098	0.095	0.091	0.088	0.085	0.081	0.08	0.078	0.076	0.075	0.074	0.073	0.072	0.072	0.073	0.073	0.074	0.075	0.075	0.076	0.077	0.078	0.078	0.078	0.079	0.08	0.081
H06	Sample	Dilution_85%	0.85	DMSO	Lycopene	Standard_Development	Run076	Standard_Measurement	Plate_01	Clariostar_Study	MB	Biofoundry_,_London	Linear_Dilution_Pattern_V2	0.58	0.58	0.575	0.572	0.568	0.565	0.563	0.566	0.569	0.573	0.575	0.573	0.568	0.559	0.553	0.549	0.544	0.54	0.536	0.534	0.53	0.53	0.533	0.54	0.547	0.56	0.574	0.586	0.599	0.608	0.615	0.622	0.629	0.637	0.651	0.671
H07	Sample	Dilution_65%	0.65	DMSO	Lycopene	Standard_Development	Run076	Standard_Measurement	Plate_01	Clariostar_Study	MB	Biofoundry_,_London	Linear_Dilution_Pattern_V2	0.467	0.466	0.462	0.459	0.456	0.451	0.45	0.451	0.453	0.455	0.456	0.453	0.45	0.442	0.436	0.433	0.427	0.422	0.42	0.418	0.416	0.414	0.416	0.421	0.427	0.437	0.447	0.456	0.465	0.473	0.478	0.482	0.486	0.493	0.503	0.518
H08	Sample	Dilution_45%	0.45	DMSO	Lycopene	Standard_Development	Run076	Standard_Measurement	Plate_01	Clariostar_Study	MB	Biofoundry_,_London	Linear_Dilution_Pattern_V2	0.351	0.349	0.344	0.34	0.337	0.331	0.331	0.331	0.332	0.333	0.331	0.328	0.325	0.317	0.314	0.31	0.304	0.302	0.301	0.299	0.297	0.296	0.298	0.302	0.307	0.314	0.32	0.327	0.334	0.339	0.342	0.345	0.349	0.353	0.36	0.37
H09	Sample	Dilution_25%	0.25	DMSO	Lycopene	Standard_Development	Run076	Standard_Measurement	Plate_01	Clariostar_Study	MB	Biofoundry_,_London	Linear_Dilution_Pattern_V2	0.246	0.244	0.24	0.236	0.234	0.23	0.227	0.226	0.226	0.224	0.221	0.218	0.214	0.209	0.204	0.202	0.199	0.196	0.195	0.194	0.192	0.192	0.192	0.195	0.198	0.203	0.206	0.209	0.213	0.218	0.22	0.222	0.225	0.227	0.231	0.237
H10	Sample	Dilution_05%	0.0499999999999999	DMSO	Lycopene	Standard_Development	Run076	Standard_Measurement	Plate_01	Clariostar_Study	MB	Biofoundry_,_London	Linear_Dilution_Pattern_V2	0.126	0.122	0.118	0.115	0.111	0.106	0.103	0.103	0.1	0.097	0.093	0.089	0.085	0.081	0.077	0.076	0.073	0.071	0.07	0.069	0.068	0.068	0.068	0.069	0.069	0.07	0.071	0.071	0.073	0.074	0.074	0.075	0.076	0.077	0.077	0.078
H11	Blank	DMSO_Blank	NA	DMSO	NA	Standard_Development	Run076	Standard_Measurement	Plate_01	Clariostar_Study	MB	Biofoundry_,_London	Linear_Dilution_Pattern_V2	0.103	0.1	0.096	0.092	0.09	0.084	0.082	0.081	0.077	0.073	0.069	0.065	0.061	0.057	0.055	0.053	0.051	0.049	0.048	0.048	0.046	0.046	0.046	0.046	0.045	0.046	0.045	0.044	0.045	0.045	0.044	0.044	0.044	0.044	0.043	0.042
H12	Blank	DMSO_Blank	NA	DMSO	NA	Standard_Development	Run076	Standard_Measurement	Plate_01	Clariostar_Study	MB	Biofoundry_,_London	Linear_Dilution_Pattern_V2	0.104	0.101	0.096	0.092	0.09	0.085	0.082	0.08	0.077	0.072	0.067	0.062	0.058	0.054	0.052	0.05	0.048	0.045	0.044	0.044	0.043	0.043	0.042	0.043	0.043	0.042	0.041	0.04	0.042	0.041	0.041	0.041	0.041	0.041	0.04	0.039
[truncated: 122 more columns]
