# Supplementary material for: Construction of a Calibration Curve for Lycopene on a Liquid-Handling Platform—Wider Lessons for the Development of Automated Dilution Protocols
Source: ACS Synth Biol. 2024 Aug 3;13(8):2357–75. doi: 10.1021/acssynbio.4c00031 (PMC11334188; doi:10.1021/acssynbio.4c00031)
Supplement: Supplementary file 2 — sb4c00031_si_002.zip [file sb4c00031_si_002.zip › AggregatedData/Run076/Plate_01/Clariostar_Study/Clariostar_A-Measurement_01/001.csv]

Well	Content	Label	Dilution	Solvent	Solute	Project	Run	Step	Container	Study	Author	Institution	Comment	OD350	OD352	OD354	OD356	OD358	OD360	OD362	OD364	OD366	OD368	OD370	OD372	OD374	OD376	OD378	OD380	OD382	OD384	OD386	OD388	OD390	OD392	OD394	OD396	OD398	OD400	OD402	OD404	OD406	OD408	OD410	OD412	OD414	OD416	OD418	OD420
A01	Sample	Dilution_100%	1.0	DMSO	Lycopene	Standard_Development	Run076	Standard_Measurement	Plate_01	Clariostar_Study	MB	Biofoundry_,_London	Linear_Dilution_Pattern_V2	0.628	0.627	0.626	0.621	0.618	0.615	0.614	0.616	0.62	0.626	0.629	0.628	0.625	0.616	0.607	0.602	0.596	0.592	0.588	0.584	0.582	0.583	0.587	0.591	0.601	0.612	0.628	0.645	0.66	0.673	0.682	0.691	0.699	0.708	0.722	0.741
A02	Sample	Dilution_80%	0.8	DMSO	Lycopene	Standard_Development	Run076	Standard_Measurement	Plate_01	Clariostar_Study	MB	Biofoundry_,_London	Linear_Dilution_Pattern_V2	0.526	0.526	0.523	0.52	0.514	0.513	0.511	0.512	0.516	0.519	0.521	0.519	0.513	0.507	0.501	0.495	0.49	0.488	0.483	0.481	0.479	0.478	0.481	0.485	0.493	0.504	0.516	0.528	0.54	0.55	0.558	0.564	0.57	0.577	0.589	0.604
A03	Sample	Dilution_60%	0.6	DMSO	Lycopene	Standard_Development	Run076	Standard_Measurement	Plate_01	Clariostar_Study	MB	Biofoundry_,_London	Linear_Dilution_Pattern_V2	0.44	0.439	0.436	0.433	0.43	0.426	0.424	0.425	0.427	0.429	0.43	0.426	0.423	0.418	0.412	0.407	0.403	0.4	0.397	0.396	0.393	0.393	0.395	0.398	0.403	0.411	0.422	0.432	0.441	0.448	0.453	0.458	0.462	0.468	0.477	0.488
A04	Sample	Dilution_40%	0.4	DMSO	Lycopene	Standard_Development	Run076	Standard_Measurement	Plate_01	Clariostar_Study	MB	Biofoundry_,_London	Linear_Dilution_Pattern_V2	0.33	0.328	0.325	0.321	0.317	0.314	0.312	0.312	0.313	0.312	0.311	0.309	0.305	0.299	0.295	0.291	0.288	0.285	0.283	0.281	0.28	0.279	0.28	0.282	0.286	0.292	0.299	0.306	0.312	0.319	0.322	0.325	0.328	0.333	0.338	0.346
A05	Sample	Dilution_20%	0.2	DMSO	Lycopene	Standard_Development	Run076	Standard_Measurement	Plate_01	Clariostar_Study	MB	Biofoundry_,_London	Linear_Dilution_Pattern_V2	0.203	0.201	0.198	0.195	0.191	0.189	0.186	0.186	0.184	0.182	0.181	0.179	0.174	0.17	0.168	0.164	0.162	0.16	0.158	0.158	0.157	0.156	0.156	0.158	0.16	0.162	0.166	0.17	0.172	0.175	0.177	0.179	0.18	0.183	0.186	0.19
A06	Sample	Dilution_100%	1.0	DMSO	Lycopene	Standard_Development	Run076	Standard_Measurement	Plate_01	Clariostar_Study	MB	Biofoundry_,_London	Linear_Dilution_Pattern_V2	0.599	0.599	0.595	0.59	0.587	0.583	0.581	0.583	0.588	0.593	0.599	0.599	0.592	0.585	0.576	0.57	0.564	0.561	0.557	0.555	0.552	0.552	0.555	0.561	0.572	0.584	0.601	0.618	0.634	0.646	0.657	0.664	0.672	0.682	0.697	0.716
A07	Sample	Dilution_80%	0.8	DMSO	Lycopene	Standard_Development	Run076	Standard_Measurement	Plate_01	Clariostar_Study	MB	Biofoundry_,_London	Linear_Dilution_Pattern_V2	0.54	0.539	0.537	0.532	0.529	0.526	0.523	0.525	0.528	0.531	0.534	0.532	0.527	0.522	0.513	0.508	0.504	0.499	0.496	0.494	0.492	0.491	0.494	0.497	0.505	0.513	0.526	0.539	0.55	0.56	0.567	0.573	0.579	0.585	0.596	0.611
A08	Sample	Dilution_60%	0.6	DMSO	Lycopene	Standard_Development	Run076	Standard_Measurement	Plate_01	Clariostar_Study	MB	Biofoundry_,_London	Linear_Dilution_Pattern_V2	0.376	0.375	0.372	0.367	0.363	0.361	0.357	0.359	0.361	0.361	0.362	0.36	0.355	0.35	0.344	0.339	0.335	0.333	0.331	0.329	0.328	0.326	0.328	0.331	0.337	0.344	0.352	0.361	0.369	0.377	0.382	0.386	0.39	0.395	0.403	0.413
A09	Sample	Dilution_40%	0.4	DMSO	Lycopene	Standard_Development	Run076	Standard_Measurement	Plate_01	Clariostar_Study	MB	Biofoundry_,_London	Linear_Dilution_Pattern_V2	0.308	0.306	0.304	0.3	0.297	0.294	0.29	0.29	0.29	0.289	0.289	0.287	0.282	0.277	0.272	0.268	0.264	0.263	0.26	0.259	0.257	0.257	0.257	0.26	0.263	0.268	0.274	0.28	0.286	0.291	0.295	0.297	0.3	0.304	0.31	0.317
A10	Sample	Dilution_20%	0.2	DMSO	Lycopene	Standard_Development	Run076	Standard_Measurement	Plate_01	Clariostar_Study	MB	Biofoundry_,_London	Linear_Dilution_Pattern_V2	0.185	0.183	0.18	0.176	0.173	0.17	0.166	0.165	0.164	0.161	0.159	0.155	0.151	0.147	0.142	0.141	0.138	0.136	0.134	0.134	0.133	0.132	0.132	0.133	0.135	0.136	0.14	0.142	0.144	0.147	0.148	0.15	0.151	0.153	0.155	0.159
A11	Blank	DMSO_Blank	NA	DMSO	NA	Standard_Development	Run076	Standard_Measurement	Plate_01	Clariostar_Study	MB	Biofoundry_,_London	Linear_Dilution_Pattern_V2	0.109	0.105	0.102	0.099	0.096	0.093	0.089	0.087	0.084	0.081	0.076	0.072	0.067	0.064	0.061	0.059	0.057	0.056	0.055	0.054	0.053	0.052	0.051	0.051	0.05	0.05	0.049	0.049	0.049	0.049	0.048	0.048	0.047	0.047	0.046	0.046
A12	Blank	DMSO_Blank	NA	DMSO	NA	Standard_Development	Run076	Standard_Measurement	Plate_01	Clariostar_Study	MB	Biofoundry_,_London	Linear_Dilution_Pattern_V2	0.109	0.106	0.104	0.099	0.096	0.093	0.089	0.087	0.084	0.08	0.077	0.072	0.067	0.064	0.061	0.059	0.058	0.056	0.054	0.053	0.053	0.052	0.051	0.051	0.051	0.05	0.05	0.05	0.049	0.048	0.048	0.048	0.048	0.047	0.047	0.046
B01	Sample	Dilution_100%	1.0	DMSO	Lycopene	Standard_Development	Run076	Standard_Measurement	Plate_01	Clariostar_Study	MB	Biofoundry_,_London	Linear_Dilution_Pattern_V2	0.752	0.751	0.751	0.748	0.742	0.74	0.737	0.74	0.744	0.752	0.757	0.757	0.75	0.743	0.732	0.727	0.722	0.718	0.711	0.71	0.705	0.703	0.705	0.71	0.719	0.732	0.746	0.76	0.773	0.787	0.797	0.803	0.808	0.815	0.829	0.846
B02	Sample	Dilution_80%	0.8	DMSO	Lycopene	Standard_Development	Run076	Standard_Measurement	Plate_01	Clariostar_Study	MB	Biofoundry_,_London	Linear_Dilution_Pattern_V2	0.611	0.611	0.611	0.607	0.602	0.6	0.598	0.6	0.604	0.609	0.611	0.609	0.603	0.596	0.591	0.586	0.581	0.577	0.573	0.57	0.567	0.565	0.567	0.57	0.577	0.586	0.598	0.609	0.621	0.629	0.637	0.642	0.647	0.654	0.663	0.677
B03	Sample	Dilution_60%	0.6	DMSO	Lycopene	Standard_Development	Run076	Standard_Measurement	Plate_01	Clariostar_Study	MB	Biofoundry_,_London	Linear_Dilution_Pattern_V2	0.477	0.475	0.47	0.468	0.465	0.463	0.459	0.46	0.462	0.464	0.467	0.465	0.46	0.453	0.448	0.443	0.439	0.436	0.432	0.43	0.427	0.427	0.426	0.429	0.436	0.443	0.452	0.461	0.468	0.476	0.482	0.485	0.49	0.495	0.502	0.512
B04	Sample	Dilution_40%	0.4	DMSO	Lycopene	Standard_Development	Run076	Standard_Measurement	Plate_01	Clariostar_Study	MB	Biofoundry_,_London	Linear_Dilution_Pattern_V2	0.31	0.308	0.306	0.302	0.298	0.296	0.292	0.293	0.293	0.294	0.293	0.29	0.286	0.281	0.276	0.273	0.27	0.268	0.264	0.263	0.262	0.261	0.262	0.264	0.267	0.272	0.278	0.284	0.289	0.294	0.297	0.3	0.303	0.306	0.311	0.318
B05	Sample	Dilution_20%	0.2	DMSO	Lycopene	Standard_Development	Run076	Standard_Measurement	Plate_01	Clariostar_Study	MB	Biofoundry_,_London	Linear_Dilution_Pattern_V2	0.215	0.212	0.21	0.206	0.202	0.2	0.197	0.196	0.196	0.195	0.195	0.193	0.188	0.183	0.18	0.177	0.175	0.174	0.172	0.171	0.169	0.169	0.17	0.171	0.173	0.176	0.18	0.184	0.187	0.19	0.193	0.195	0.196	0.199	0.202	0.206
B06	Sample	Dilution_100%	1.0	DMSO	Lycopene	Standard_Development	Run076	Standard_Measurement	Plate_01	Clariostar_Study	MB	Biofoundry_,_London	Linear_Dilution_Pattern_V2	0.604	0.604	0.602	0.597	0.594	0.591	0.589	0.591	0.596	0.603	0.607	0.605	0.602	0.592	0.583	0.577	0.573	0.569	0.564	0.561	0.56	0.561	0.562	0.569	0.579	0.592	0.609	0.626	0.64	0.654	0.665	0.673	0.681	0.691	0.705	0.725
B07	Sample	Dilution_80%	0.8	DMSO	Lycopene	Standard_Development	Run076	Standard_Measurement	Plate_01	Clariostar_Study	MB	Biofoundry_,_London	Linear_Dilution_Pattern_V2	0.535	0.536	0.533	0.529	0.525	0.522	0.52	0.522	0.525	0.529	0.531	0.53	0.527	0.519	0.512	0.508	0.503	0.499	0.496	0.493	0.491	0.49	0.492	0.496	0.504	0.514	0.527	0.54	0.551	0.561	0.568	0.574	0.58	0.587	0.598	0.613
B08	Sample	Dilution_60%	0.6	DMSO	Lycopene	Standard_Development	Run076	Standard_Measurement	Plate_01	Clariostar_Study	MB	Biofoundry_,_London	Linear_Dilution_Pattern_V2	0.42	0.421	0.418	0.414	0.411	0.407	0.405	0.406	0.408	0.409	0.41	0.408	0.404	0.398	0.393	0.389	0.385	0.382	0.379	0.377	0.375	0.374	0.375	0.378	0.383	0.391	0.4	0.408	0.415	0.422	0.427	0.431	0.435	0.44	0.447	0.458
B09	Sample	Dilution_40%	0.4	DMSO	Lycopene	Standard_Development	Run076	Standard_Measurement	Plate_01	Clariostar_Study	MB	Biofoundry_,_London	Linear_Dilution_Pattern_V2	0.293	0.291	0.288	0.285	0.281	0.278	0.274	0.275	0.276	0.275	0.274	0.271	0.265	0.261	0.257	0.254	0.251	0.249	0.246	0.245	0.243	0.243	0.243	0.245	0.249	0.253	0.259	0.265	0.271	0.276	0.278	0.281	0.284	0.287	0.292	0.299
B10	Sample	Dilution_20%	0.2	DMSO	Lycopene	Standard_Development	Run076	Standard_Measurement	Plate_01	Clariostar_Study	MB	Biofoundry_,_London	Linear_Dilution_Pattern_V2	0.187	0.183	0.181	0.177	0.173	0.171	0.167	0.167	0.165	0.163	0.161	0.158	0.154	0.15	0.146	0.144	0.142	0.14	0.138	0.137	0.136	0.136	0.136	0.137	0.138	0.14	0.143	0.146	0.148	0.15	0.151	0.153	0.155	0.156	0.158	0.161
B11	Blank	DMSO_Blank	NA	DMSO	NA	Standard_Development	Run076	Standard_Measurement	Plate_01	Clariostar_Study	MB	Biofoundry_,_London	Linear_Dilution_Pattern_V2	0.105	0.102	0.099	0.094	0.092	0.089	0.085	0.084	0.081	0.078	0.074	0.07	0.066	0.063	0.06	0.059	0.057	0.056	0.054	0.053	0.052	0.052	0.051	0.051	0.05	0.049	0.049	0.048	0.048	0.048	0.048	0.047	0.047	0.046	0.046	0.046
B12	Blank	DMSO_Blank	NA	DMSO	NA	Standard_Development	Run076	Standard_Measurement	Plate_01	Clariostar_Study	MB	Biofoundry_,_London	Linear_Dilution_Pattern_V2	0.112	0.108	0.106	0.103	0.1	0.097	0.094	0.091	0.087	0.083	0.079	0.075	0.071	0.068	0.065	0.063	0.061	0.06	0.059	0.058	0.057	0.057	0.056	0.056	0.055	0.054	0.053	0.053	0.052	0.052	0.051	0.051	0.052	0.051	0.051	0.051
C01	Sample	Dilution_95%	0.95	DMSO	Lycopene	Standard_Development	Run076	Standard_Measurement	Plate_01	Clariostar_Study	MB	Biofoundry_,_London	Linear_Dilution_Pattern_V2	0.682	0.684	0.682	0.678	0.673	0.671	0.668	0.671	0.676	0.682	0.685	0.684	0.681	0.672	0.662	0.658	0.653	0.649	0.643	0.639	0.637	0.636	0.637	0.642	0.651	0.664	0.678	0.691	0.704	0.716	0.724	0.73	0.737	0.745	0.758	0.775
C02	Sample	Dilution_75%	0.75	DMSO	Lycopene	Standard_Development	Run076	Standard_Measurement	Plate_01	Clariostar_Study	MB	Biofoundry_,_London	Linear_Dilution_Pattern_V2	0.769	0.772	0.772	0.766	0.765	0.763	0.76	0.763	0.768	0.771	0.774	0.77	0.767	0.759	0.751	0.748	0.741	0.736	0.731	0.726	0.721	0.717	0.716	0.716	0.719	0.726	0.733	0.741	0.746	0.751	0.753	0.754	0.755	0.758	0.763	0.772
C03	Sample	Dilution_55%	0.55	DMSO	Lycopene	Standard_Development	Run076	Standard_Measurement	Plate_01	Clariostar_Study	MB	Biofoundry_,_London	Linear_Dilution_Pattern_V2	0.479	0.479	0.476	0.473	0.471	0.469	0.466	0.467	0.468	0.469	0.471	0.468	0.465	0.459	0.453	0.449	0.445	0.442	0.439	0.437	0.434	0.432	0.433	0.434	0.439	0.445	0.452	0.459	0.466	0.472	0.476	0.477	0.48	0.484	0.49	0.498
C04	Sample	Dilution_35%	0.35	DMSO	Lycopene	Standard_Development	Run076	Standard_Measurement	Plate_01	Clariostar_Study	MB	Biofoundry_,_London	Linear_Dilution_Pattern_V2	0.282	0.28	0.278	0.275	0.272	0.27	0.267	0.266	0.266	0.265	0.266	0.263	0.259	0.254	0.25	0.247	0.244	0.242	0.24	0.239	0.238	0.238	0.239	0.24	0.243	0.247	0.253	0.257	0.262	0.266	0.269	0.272	0.274	0.277	0.282	0.288
C05	Sample	Dilution_15%	0.15	DMSO	Lycopene	Standard_Development	Run076	Standard_Measurement	Plate_01	Clariostar_Study	MB	Biofoundry_,_London	Linear_Dilution_Pattern_V2	0.176	0.173	0.171	0.167	0.163	0.161	0.157	0.157	0.157	0.155	0.154	0.152	0.149	0.144	0.14	0.138	0.137	0.135	0.134	0.133	0.132	0.131	0.132	0.134	0.136	0.138	0.141	0.144	0.146	0.149	0.151	0.153	0.155	0.157	0.16	0.163
C06	Sample	Dilution_95%	0.95	DMSO	Lycopene	Standard_Development	Run076	Standard_Measurement	Plate_01	Clariostar_Study	MB	Biofoundry_,_London	Linear_Dilution_Pattern_V2	0.584	0.583	0.579	0.576	0.571	0.569	0.566	0.568	0.574	0.579	0.582	0.581	0.575	0.569	0.561	0.556	0.55	0.546	0.543	0.54	0.537	0.538	0.54	0.545	0.554	0.567	0.582	0.597	0.611	0.623	0.632	0.64	0.646	0.656	0.669	0.687
C07	Sample	Dilution_75%	0.75	DMSO	Lycopene	Standard_Development	Run076	Standard_Measurement	Plate_01	Clariostar_Study	MB	Biofoundry_,_London	Linear_Dilution_Pattern_V2	0.587	0.586	0.583	0.579	0.576	0.573	0.572	0.573	0.576	0.58	0.583	0.581	0.577	0.57	0.564	0.559	0.553	0.55	0.546	0.544	0.542	0.54	0.541	0.544	0.551	0.557	0.567	0.577	0.586	0.594	0.6	0.604	0.607	0.612	0.621	0.632
C08	Sample	Dilution_55%	0.55	DMSO	Lycopene	Standard_Development	Run076	Standard_Measurement	Plate_01	Clariostar_Study	MB	Biofoundry_,_London	Linear_Dilution_Pattern_V2	0.439	0.439	0.437	0.434	0.431	0.428	0.424	0.426	0.428	0.43	0.432	0.428	0.424	0.42	0.413	0.409	0.405	0.403	0.401	0.399	0.397	0.395	0.394	0.396	0.401	0.406	0.412	0.419	0.424	0.43	0.433	0.435	0.437	0.441	0.446	0.453
C09	Sample	Dilution_35%	0.35	DMSO	Lycopene	Standard_Development	Run076	Standard_Measurement	Plate_01	Clariostar_Study	MB	Biofoundry_,_London	Linear_Dilution_Pattern_V2	0.292	0.29	0.287	0.283	0.28	0.277	0.274	0.274	0.274	0.272	0.272	0.269	0.264	0.259	0.256	0.253	0.25	0.248	0.245	0.243	0.242	0.241	0.242	0.243	0.246	0.249	0.254	0.259	0.263	0.268	0.27	0.272	0.274	0.276	0.28	0.285
C10	Sample	Dilution_15%	0.15	DMSO	Lycopene	Standard_Development	Run076	Standard_Measurement	Plate_01	Clariostar_Study	MB	Biofoundry_,_London	Linear_Dilution_Pattern_V2	0.216	0.214	0.212	0.208	0.205	0.203	0.2	0.198	0.197	0.194	0.192	0.188	0.184	0.18	0.176	0.174	0.171	0.169	0.168	0.167	0.165	0.164	0.164	0.165	0.166	0.167	0.169	0.17	0.172	0.174	0.174	0.174	0.176	0.176	0.178	0.18
C11	Blank	DMSO_Blank	NA	DMSO	NA	Standard_Development	Run076	Standard_Measurement	Plate_01	Clariostar_Study	MB	Biofoundry_,_London	Linear_Dilution_Pattern_V2	0.108	0.105	0.102	0.099	0.096	0.092	0.088	0.087	0.085	0.081	0.078	0.074	0.069	0.067	0.064	0.063	0.06	0.059	0.058	0.057	0.057	0.055	0.054	0.054	0.054	0.053	0.053	0.052	0.051	0.051	0.051	0.051	0.051	0.05	0.049	0.048
C12	Blank	DMSO_Blank	NA	DMSO	NA	Standard_Development	Run076	Standard_Measurement	Plate_01	Clariostar_Study	MB	Biofoundry_,_London	Linear_Dilution_Pattern_V2	0.106	0.103	0.101	0.098	0.094	0.091	0.087	0.085	0.083	0.079	0.075	0.072	0.068	0.065	0.063	0.061	0.059	0.058	0.056	0.055	0.054	0.053	0.053	0.053	0.053	0.052	0.052	0.051	0.051	0.05	0.05	0.05	0.049	0.049	0.048	0.048
D01	Sample	Dilution_95%	0.95	DMSO	Lycopene	Standard_Development	Run076	Standard_Measurement	Plate_01	Clariostar_Study	MB	Biofoundry_,_London	Linear_Dilution_Pattern_V2	0.646	0.648	0.645	0.641	0.636	0.634	0.631	0.633	0.639	0.644	0.649	0.647	0.642	0.634	0.626	0.621	0.614	0.611	0.607	0.603	0.6	0.6	0.602	0.607	0.616	0.628	0.643	0.658	0.672	0.684	0.693	0.699	0.707	0.716	0.729	0.746
D02	Sample	Dilution_75%	0.75	DMSO	Lycopene	Standard_Development	Run076	Standard_Measurement	Plate_01	Clariostar_Study	MB	Biofoundry_,_London	Linear_Dilution_Pattern_V2	0.595	0.596	0.592	0.589	0.585	0.583	0.578	0.581	0.586	0.592	0.595	0.593	0.587	0.58	0.574	0.569	0.565	0.56	0.555	0.553	0.551	0.549	0.549	0.553	0.56	0.568	0.58	0.59	0.6	0.607	0.614	0.618	0.621	0.627	0.635	0.647
D03	Sample	Dilution_55%	0.55	DMSO	Lycopene	Standard_Development	Run076	Standard_Measurement	Plate_01	Clariostar_Study	MB	Biofoundry_,_London	Linear_Dilution_Pattern_V2	0.488	0.488	0.485	0.481	0.478	0.475	0.472	0.474	0.477	0.478	0.479	0.477	0.473	0.467	0.462	0.458	0.454	0.451	0.447	0.444	0.443	0.441	0.442	0.443	0.447	0.453	0.461	0.468	0.473	0.48	0.483	0.486	0.488	0.492	0.498	0.505
D04	Sample	Dilution_35%	0.35	DMSO	Lycopene	Standard_Development	Run076	Standard_Measurement	Plate_01	Clariostar_Study	MB	Biofoundry_,_London	Linear_Dilution_Pattern_V2	0.371	0.37	0.367	0.364	0.362	0.359	0.356	0.357	0.359	0.359	0.358	0.356	0.351	0.346	0.341	0.338	0.336	0.333	0.33	0.328	0.326	0.324	0.325	0.326	0.33	0.333	0.338	0.344	0.348	0.351	0.354	0.356	0.358	0.36	0.365	0.371
D05	Sample	Dilution_15%	0.15	DMSO	Lycopene	Standard_Development	Run076	Standard_Measurement	Plate_01	Clariostar_Study	MB	Biofoundry_,_London	Linear_Dilution_Pattern_V2	0.169	0.166	0.164	0.16	0.157	0.153	0.15	0.15	0.15	0.148	0.146	0.143	0.14	0.137	0.133	0.131	0.129	0.128	0.126	0.126	0.125	0.124	0.124	0.126	0.128	0.13	0.133	0.136	0.139	0.141	0.143	0.145	0.147	0.149	0.152	0.155
D06	Sample	Dilution_95%	0.95	DMSO	Lycopene	Standard_Development	Run076	Standard_Measurement	Plate_01	Clariostar_Study	MB	Biofoundry_,_London	Linear_Dilution_Pattern_V2	0.614	0.615	0.613	0.608	0.604	0.6	0.597	0.602	0.607	0.611	0.617	0.616	0.611	0.603	0.595	0.59	0.585	0.579	0.575	0.573	0.57	0.57	0.571	0.577	0.587	0.599	0.615	0.63	0.644	0.657	0.666	0.673	0.68	0.689	0.703	0.721
D07	Sample	Dilution_75%	0.75	DMSO	Lycopene	Standard_Development	Run076	Standard_Measurement	Plate_01	Clariostar_Study	MB	Biofoundry_,_London	Linear_Dilution_Pattern_V2	0.48	0.479	0.475	0.471	0.467	0.465	0.462	0.464	0.467	0.47	0.472	0.471	0.466	0.46	0.454	0.45	0.445	0.441	0.437	0.434	0.433	0.431	0.433	0.438	0.445	0.453	0.465	0.476	0.486	0.495	0.502	0.507	0.513	0.52	0.53	0.542
D08	Sample	Dilution_55%	0.55	DMSO	Lycopene	Standard_Development	Run076	Standard_Measurement	Plate_01	Clariostar_Study	MB	Biofoundry_,_London	Linear_Dilution_Pattern_V2	0.419	0.418	0.417	0.414	0.41	0.407	0.405	0.406	0.407	0.407	0.41	0.407	0.402	0.397	0.392	0.389	0.385	0.381	0.378	0.375	0.374	0.373	0.373	0.376	0.379	0.384	0.391	0.398	0.403	0.409	0.412	0.415	0.418	0.421	0.427	0.435
D09	Sample	Dilution_35%	0.35	DMSO	Lycopene	Standard_Development	Run076	Standard_Measurement	Plate_01	Clariostar_Study	MB	Biofoundry_,_London	Linear_Dilution_Pattern_V2	0.407	0.405	0.404	0.401	0.398	0.395	0.391	0.392	0.392	0.392	0.391	0.389	0.385	0.379	0.375	0.371	0.369	0.367	0.364	0.362	0.36	0.359	0.359	0.36	0.362	0.365	0.368	0.372	0.375	0.378	0.38	0.381	0.383	0.384	0.387	0.391
D10	Sample	Dilution_15%	0.15	DMSO	Lycopene	Standard_Development	Run076	Standard_Measurement	Plate_01	Clariostar_Study	MB	Biofoundry_,_London	Linear_Dilution_Pattern_V2	0.211	0.209	0.206	0.204	0.201	0.198	0.195	0.195	0.193	0.191	0.189	0.186	0.182	0.177	0.174	0.172	0.17	0.169	0.167	0.166	0.165	0.164	0.164	0.165	0.165	0.166	0.169	0.17	0.172	0.173	0.175	0.175	0.176	0.176	0.178	0.181
D11	Blank	DMSO_Blank	NA	DMSO	NA	Standard_Development	Run076	Standard_Measurement	Plate_01	Clariostar_Study	MB	Biofoundry_,_London	Linear_Dilution_Pattern_V2	0.105	0.102	0.099	0.096	0.093	0.09	0.086	0.084	0.081	0.078	0.073	0.07	0.066	0.063	0.06	0.059	0.056	0.055	0.053	0.053	0.053	0.052	0.051	0.051	0.05	0.049	0.049	0.048	0.048	0.048	0.048	0.048	0.047	0.047	0.046	0.046
D12	Blank	DMSO_Blank	NA	DMSO	NA	Standard_Development	Run076	Standard_Measurement	Plate_01	Clariostar_Study	MB	Biofoundry_,_London	Linear_Dilution_Pattern_V2	0.106	0.104	0.101	0.098	0.095	0.091	0.087	0.086	0.083	0.079	0.075	0.071	0.067	0.064	0.061	0.059	0.058	0.056	0.055	0.055	0.054	0.052	0.052	0.052	0.051	0.05	0.05	0.049	0.048	0.049	0.048	0.048	0.048	0.047	0.047	0.046
E01	Sample	Dilution_90%	0.9	DMSO	Lycopene	Standard_Development	Run076	Standard_Measurement	Plate_01	Clariostar_Study	MB	Biofoundry_,_London	Linear_Dilution_Pattern_V2	0.717	0.719	0.715	0.711	0.706	0.703	0.7	0.703	0.71	0.716	0.718	0.717	0.712	0.706	0.697	0.691	0.685	0.68	0.674	0.671	0.67	0.667	0.669	0.674	0.682	0.692	0.705	0.72	0.732	0.742	0.75	0.755	0.759	0.767	0.779	0.794
E02	Sample	Dilution_70%	0.7	DMSO	Lycopene	Standard_Development	Run076	Standard_Measurement	Plate_01	Clariostar_Study	MB	Biofoundry_,_London	Linear_Dilution_Pattern_V2	0.688	0.688	0.687	0.684	0.68	0.679	0.676	0.679	0.682	0.686	0.691	0.687	0.681	0.676	0.668	0.663	0.658	0.655	0.649	0.647	0.643	0.639	0.639	0.641	0.646	0.652	0.661	0.671	0.679	0.684	0.688	0.69	0.694	0.696	0.703	0.713
E03	Sample	Dilution_50%	0.5	DMSO	Lycopene	Standard_Development	Run076	Standard_Measurement	Plate_01	Clariostar_Study	MB	Biofoundry_,_London	Linear_Dilution_Pattern_V2	0.514	0.515	0.513	0.51	0.507	0.506	0.502	0.503	0.505	0.506	0.507	0.505	0.5	0.495	0.49	0.486	0.482	0.48	0.476	0.473	0.469	0.468	0.468	0.469	0.472	0.477	0.484	0.489	0.494	0.498	0.5	0.502	0.503	0.505	0.51	0.517
E04	Sample	Dilution_30%	0.3	DMSO	Lycopene	Standard_Development	Run076	Standard_Measurement	Plate_01	Clariostar_Study	MB	Biofoundry_,_London	Linear_Dilution_Pattern_V2	0.324	0.323	0.321	0.317	0.313	0.311	0.308	0.308	0.309	0.31	0.309	0.306	0.301	0.296	0.292	0.289	0.286	0.284	0.282	0.28	0.279	0.277	0.277	0.279	0.282	0.285	0.29	0.294	0.299	0.303	0.305	0.307	0.31	0.312	0.316	0.322
E05	Sample	Dilution_10%	0.1	DMSO	Lycopene	Standard_Development	Run076	Standard_Measurement	Plate_01	Clariostar_Study	MB	Biofoundry_,_London	Linear_Dilution_Pattern_V2	0.16	0.157	0.155	0.15	0.147	0.145	0.141	0.141	0.14	0.139	0.137	0.134	0.13	0.127	0.124	0.122	0.12	0.118	0.117	0.116	0.115	0.115	0.116	0.116	0.118	0.12	0.123	0.125	0.126	0.129	0.13	0.132	0.134	0.136	0.138	0.14
E06	Sample	Dilution_90%	0.9	DMSO	Lycopene	Standard_Development	Run076	Standard_Measurement	Plate_01	Clariostar_Study	MB	Biofoundry_,_London	Linear_Dilution_Pattern_V2	0.612	0.613	0.61	0.606	0.6	0.599	0.596	0.599	0.605	0.611	0.616	0.614	0.608	0.601	0.593	0.587	0.583	0.58	0.574	0.571	0.569	0.568	0.571	0.575	0.584	0.597	0.611	0.626	0.64	0.651	0.66	0.666	0.674	0.681	0.694	0.71
E07	Sample	Dilution_70%	0.7	DMSO	Lycopene	Standard_Development	Run076	Standard_Measurement	Plate_01	Clariostar_Study	MB	Biofoundry_,_London	Linear_Dilution_Pattern_V2	0.515	0.515	0.513	0.509	0.506	0.503	0.5	0.501	0.506	0.507	0.51	0.508	0.502	0.496	0.49	0.486	0.482	0.479	0.475	0.473	0.471	0.468	0.47	0.473	0.481	0.489	0.5	0.51	0.52	0.528	0.535	0.54	0.544	0.55	0.559	0.572
E08	Sample	Dilution_50%	0.5	DMSO	Lycopene	Standard_Development	Run076	Standard_Measurement	Plate_01	Clariostar_Study	MB	Biofoundry_,_London	Linear_Dilution_Pattern_V2	0.566	0.566	0.565	0.56	0.556	0.554	0.551	0.553	0.555	0.555	0.556	0.554	0.549	0.545	0.54	0.534	0.53	0.527	0.523	0.522	0.518	0.515	0.515	0.515	0.517	0.521	0.526	0.53	0.533	0.537	0.539	0.539	0.54	0.541	0.545	0.55
E09	Sample	Dilution_30%	0.3	DMSO	Lycopene	Standard_Development	Run076	Standard_Measurement	Plate_01	Clariostar_Study	MB	Biofoundry_,_London	Linear_Dilution_Pattern_V2	0.285	0.284	0.281	0.278	0.274	0.272	0.268	0.267	0.268	0.267	0.266	0.263	0.259	0.254	0.25	0.247	0.245	0.243	0.24	0.239	0.237	0.237	0.237	0.238	0.24	0.244	0.248	0.252	0.255	0.258	0.26	0.261	0.263	0.265	0.268	0.273
E10	Sample	Dilution_10%	0.1	DMSO	Lycopene	Standard_Development	Run076	Standard_Measurement	Plate_01	Clariostar_Study	MB	Biofoundry_,_London	Linear_Dilution_Pattern_V2	0.142	0.14	0.137	0.133	0.13	0.127	0.123	0.123	0.121	0.118	0.115	0.112	0.108	0.104	0.102	0.1	0.098	0.097	0.095	0.094	0.093	0.093	0.093	0.093	0.093	0.095	0.096	0.097	0.098	0.1	0.1	0.1	0.101	0.101	0.102	0.103
E11	Blank	DMSO_Blank	NA	DMSO	NA	Standard_Development	Run076	Standard_Measurement	Plate_01	Clariostar_Study	MB	Biofoundry_,_London	Linear_Dilution_Pattern_V2	0.108	0.105	0.102	0.099	0.095	0.092	0.088	0.087	0.084	0.08	0.076	0.072	0.068	0.065	0.062	0.06	0.058	0.057	0.056	0.055	0.054	0.053	0.053	0.053	0.052	0.051	0.051	0.05	0.05	0.05	0.049	0.05	0.049	0.048	0.048	0.048
E12	Blank	DMSO_Blank	NA	DMSO	NA	Standard_Development	Run076	Standard_Measurement	Plate_01	Clariostar_Study	MB	Biofoundry_,_London	Linear_Dilution_Pattern_V2	0.108	0.104	0.1	0.097	0.094	0.091	0.086	0.085	0.083	0.079	0.075	0.071	0.067	0.064	0.061	0.059	0.057	0.056	0.054	0.054	0.053	0.052	0.052	0.051	0.051	0.05	0.05	0.049	0.049	0.049	0.048	0.048	0.048	0.047	0.046	0.045
F01	Sample	Dilution_90%	0.9	DMSO	Lycopene	Standard_Development	Run076	Standard_Measurement	Plate_01	Clariostar_Study	MB	Biofoundry_,_London	Linear_Dilution_Pattern_V2	0.598	0.597	0.594	0.588	0.585	0.582	0.579	0.582	0.588	0.592	0.595	0.595	0.59	0.582	0.573	0.567	0.562	0.558	0.553	0.551	0.549	0.548	0.55	0.555	0.563	0.574	0.589	0.603	0.615	0.626	0.635	0.641	0.648	0.656	0.668	0.684
F02	Sample	Dilution_70%	0.7	DMSO	Lycopene	Standard_Development	Run076	Standard_Measurement	Plate_01	Clariostar_Study	MB	Biofoundry_,_London	Linear_Dilution_Pattern_V2	0.889	0.892	0.888	0.885	0.884	0.881	0.877	0.878	0.882	0.889	0.893	0.887	0.879	0.873	0.866	0.86	0.854	0.851	0.847	0.842	0.835	0.834	0.831	0.832	0.835	0.839	0.847	0.854	0.859	0.864	0.867	0.868	0.868	0.869	0.873	0.883
F03	Sample	Dilution_50%	0.5	DMSO	Lycopene	Standard_Development	Run076	Standard_Measurement	Plate_01	Clariostar_Study	MB	Biofoundry_,_London	Linear_Dilution_Pattern_V2	0.616	0.616	0.616	0.613	0.609	0.607	0.602	0.605	0.607	0.609	0.61	0.607	0.602	0.596	0.59	0.587	0.583	0.579	0.574	0.571	0.567	0.565	0.564	0.565	0.567	0.57	0.575	0.58	0.585	0.589	0.59	0.59	0.591	0.592	0.596	0.601
F04	Sample	Dilution_30%	0.3	DMSO	Lycopene	Standard_Development	Run076	Standard_Measurement	Plate_01	Clariostar_Study	MB	Biofoundry_,_London	Linear_Dilution_Pattern_V2	0.317	0.315	0.312	0.308	0.305	0.302	0.3	0.299	0.3	0.3	0.299	0.298	0.294	0.289	0.285	0.281	0.278	0.276	0.273	0.272	0.27	0.269	0.27	0.271	0.275	0.279	0.285	0.29	0.295	0.3	0.302	0.304	0.307	0.31	0.315	0.321
F05	Sample	Dilution_10%	0.1	DMSO	Lycopene	Standard_Development	Run076	Standard_Measurement	Plate_01	Clariostar_Study	MB	Biofoundry_,_London	Linear_Dilution_Pattern_V2	0.15	0.147	0.145	0.141	0.138	0.135	0.131	0.13	0.13	0.127	0.125	0.124	0.119	0.116	0.113	0.11	0.109	0.107	0.106	0.105	0.104	0.104	0.104	0.105	0.107	0.107	0.111	0.113	0.115	0.118	0.119	0.12	0.122	0.123	0.126	0.129
F06	Sample	Dilution_90%	0.9	DMSO	Lycopene	Standard_Development	Run076	Standard_Measurement	Plate_01	Clariostar_Study	MB	Biofoundry_,_London	Linear_Dilution_Pattern_V2	0.589	0.59	0.587	0.582	0.578	0.576	0.572	0.575	0.58	0.585	0.589	0.587	0.582	0.574	0.567	0.561	0.555	0.551	0.547	0.545	0.543	0.541	0.544	0.55	0.558	0.57	0.585	0.6	0.613	0.625	0.633	0.641	0.648	0.656	0.669	0.686
F07	Sample	Dilution_70%	0.7	DMSO	Lycopene	Standard_Development	Run076	Standard_Measurement	Plate_01	Clariostar_Study	MB	Biofoundry_,_London	Linear_Dilution_Pattern_V2	0.502	0.5	0.498	0.493	0.489	0.487	0.484	0.486	0.488	0.491	0.494	0.493	0.488	0.481	0.475	0.471	0.465	0.463	0.459	0.456	0.455	0.454	0.454	0.458	0.465	0.474	0.486	0.495	0.506	0.515	0.521	0.526	0.531	0.537	0.547	0.559
F08	Sample	Dilution_50%	0.5	DMSO	Lycopene	Standard_Development	Run076	Standard_Measurement	Plate_01	Clariostar_Study	MB	Biofoundry_,_London	Linear_Dilution_Pattern_V2	0.605	0.604	0.601	0.598	0.595	0.592	0.589	0.589	0.59	0.591	0.591	0.588	0.583	0.577	0.571	0.568	0.563	0.559	0.556	0.554	0.551	0.549	0.548	0.55	0.551	0.555	0.561	0.565	0.57	0.574	0.576	0.578	0.578	0.58	0.584	0.59
F09	Sample	Dilution_30%	0.3	DMSO	Lycopene	Standard_Development	Run076	Standard_Measurement	Plate_01	Clariostar_Study	MB	Biofoundry_,_London	Linear_Dilution_Pattern_V2	0.269	0.268	0.265	0.261	0.257	0.254	0.251	0.251	0.251	0.25	0.249	0.246	0.241	0.237	0.233	0.23	0.228	0.226	0.223	0.222	0.221	0.22	0.22	0.222	0.224	0.227	0.232	0.236	0.239	0.243	0.246	0.248	0.25	0.252	0.256	0.261
F10	Sample	Dilution_10%	0.1	DMSO	Lycopene	Standard_Development	Run076	Standard_Measurement	Plate_01	Clariostar_Study	MB	Biofoundry_,_London	Linear_Dilution_Pattern_V2	0.14	0.137	0.135	0.13	0.127	0.125	0.12	0.12	0.118	0.115	0.112	0.109	0.105	0.101	0.098	0.097	0.094	0.093	0.091	0.09	0.089	0.089	0.089	0.089	0.09	0.091	0.092	0.093	0.094	0.096	0.096	0.097	0.098	0.098	0.1	0.101
F11	Blank	DMSO	NA	DMSO	NA	Standard_Development	Run076	Standard_Measurement	Plate_01	Clariostar_Study	MB	Biofoundry_,_London	Linear_Dilution_Pattern_V2	0.107	0.104	0.101	0.097	0.095	0.091	0.087	0.085	0.084	0.08	0.077	0.072	0.068	0.066	0.062	0.061	0.059	0.058	0.056	0.056	0.054	0.053	0.053	0.053	0.053	0.052	0.052	0.051	0.05	0.05	0.049	0.049	0.049	0.049	0.048	0.047
F12	Blank	DMSO	NA	DMSO	NA	Standard_Development	Run076	Standard_Measurement	Plate_01	Clariostar_Study	MB	Biofoundry_,_London	Linear_Dilution_Pattern_V2	0.11	0.107	0.104	0.101	0.098	0.095	0.09	0.088	0.086	0.083	0.079	0.074	0.07	0.067	0.064	0.061	0.06	0.058	0.057	0.056	0.055	0.055	0.054	0.054	0.053	0.052	0.052	0.052	0.051	0.051	0.051	0.05	0.05	0.049	0.049	0.048
G01	Sample	Dilution_85%	0.85	DMSO	Lycopene	Standard_Development	Run076	Standard_Measurement	Plate_01	Clariostar_Study	MB	Biofoundry_,_London	Linear_Dilution_Pattern_V2	0.731	0.732	0.729	0.726	0.722	0.721	0.717	0.721	0.724	0.728	0.734	0.731	0.726	0.717	0.71	0.706	0.7	0.696	0.69	0.687	0.682	0.68	0.682	0.686	0.693	0.701	0.715	0.726	0.737	0.746	0.753	0.757	0.76	0.766	0.777	0.792
G02	Sample	Dilution_65%	0.65	DMSO	Lycopene	Standard_Development	Run076	Standard_Measurement	Plate_01	Clariostar_Study	MB	Biofoundry_,_London	Linear_Dilution_Pattern_V2	0.603	0.604	0.602	0.599	0.595	0.593	0.591	0.594	0.597	0.599	0.602	0.601	0.595	0.589	0.582	0.578	0.572	0.571	0.566	0.562	0.558	0.556	0.556	0.558	0.562	0.567	0.576	0.583	0.59	0.596	0.6	0.601	0.603	0.606	0.612	0.622
G03	Sample	Dilution_45%	0.45	DMSO	Lycopene	Standard_Development	Run076	Standard_Measurement	Plate_01	Clariostar_Study	MB	Biofoundry_,_London	Linear_Dilution_Pattern_V2	0.444	0.444	0.442	0.439	0.435	0.433	0.43	0.432	0.433	0.434	0.434	0.432	0.427	0.422	0.416	0.413	0.409	0.407	0.403	0.401	0.399	0.398	0.398	0.4	0.404	0.408	0.414	0.42	0.425	0.43	0.433	0.435	0.437	0.44	0.445	0.452
G04	Sample	Dilution_25%	0.25	DMSO	Lycopene	Standard_Development	Run076	Standard_Measurement	Plate_01	Clariostar_Study	MB	Biofoundry_,_London	Linear_Dilution_Pattern_V2	0.248	0.246	0.242	0.238	0.235	0.233	0.23	0.23	0.23	0.229	0.229	0.226	0.222	0.217	0.213	0.21	0.208	0.206	0.203	0.202	0.202	0.2	0.201	0.203	0.205	0.209	0.214	0.218	0.223	0.226	0.229	0.232	0.234	0.236	0.241	0.246
G05	Sample	Dilution_05%	0.0499999999999999	DMSO	Lycopene	Standard_Development	Run076	Standard_Measurement	Plate_01	Clariostar_Study	MB	Biofoundry_,_London	Linear_Dilution_Pattern_V2	0.121	0.118	0.114	0.111	0.108	0.105	0.102	0.1	0.099	0.096	0.095	0.092	0.087	0.084	0.081	0.079	0.077	0.076	0.075	0.074	0.073	0.072	0.073	0.073	0.073	0.074	0.075	0.076	0.076	0.078	0.078	0.079	0.08	0.08	0.081	0.082
G06	Sample	Dilution_85%	0.85	DMSO	Lycopene	Standard_Development	Run076	Standard_Measurement	Plate_01	Clariostar_Study	MB	Biofoundry_,_London	Linear_Dilution_Pattern_V2	0.588	0.587	0.585	0.579	0.574	0.572	0.569	0.572	0.578	0.582	0.586	0.586	0.581	0.572	0.563	0.56	0.556	0.55	0.547	0.543	0.541	0.54	0.543	0.547	0.556	0.566	0.58	0.593	0.605	0.617	0.624	0.63	0.636	0.643	0.656	0.671
G07	Sample	Dilution_65%	0.65	DMSO	Lycopene	Standard_Development	Run076	Standard_Measurement	Plate_01	Clariostar_Study	MB	Biofoundry_,_London	Linear_Dilution_Pattern_V2	0.438	0.437	0.433	0.429	0.425	0.422	0.419	0.42	0.422	0.425	0.428	0.426	0.421	0.415	0.409	0.405	0.401	0.399	0.394	0.393	0.389	0.389	0.39	0.394	0.4	0.408	0.418	0.428	0.437	0.446	0.452	0.456	0.461	0.467	0.475	0.486
G08	Sample	Dilution_45%	0.45	DMSO	Lycopene	Standard_Development	Run076	Standard_Measurement	Plate_01	Clariostar_Study	MB	Biofoundry_,_London	Linear_Dilution_Pattern_V2	0.311	0.309	0.306	0.302	0.297	0.295	0.291	0.292	0.294	0.294	0.294	0.293	0.288	0.282	0.278	0.275	0.271	0.269	0.266	0.265	0.263	0.262	0.262	0.265	0.268	0.273	0.278	0.284	0.289	0.294	0.297	0.3	0.302	0.306	0.311	0.317
G09	Sample	Dilution_25%	0.25	DMSO	Lycopene	Standard_Development	Run076	Standard_Measurement	Plate_01	Clariostar_Study	MB	Biofoundry_,_London	Linear_Dilution_Pattern_V2	0.199	0.196	0.193	0.189	0.185	0.182	0.178	0.178	0.178	0.176	0.174	0.171	0.168	0.163	0.159	0.157	0.155	0.154	0.151	0.151	0.15	0.149	0.149	0.151	0.153	0.155	0.158	0.16	0.163	0.166	0.168	0.169	0.171	0.172	0.175	0.178
G10	Sample	Dilution_05%	0.0499999999999999	DMSO	Lycopene	Standard_Development	Run076	Standard_Measurement	Plate_01	Clariostar_Study	MB	Biofoundry_,_London	Linear_Dilution_Pattern_V2	0.124	0.121	0.119	0.115	0.112	0.109	0.105	0.103	0.1	0.096	0.093	0.09	0.087	0.084	0.081	0.078	0.076	0.074	0.073	0.073	0.072	0.071	0.07	0.071	0.071	0.07	0.071	0.072	0.072	0.072	0.073	0.073	0.073	0.073	0.074	0.074
G11	Blank	DMSO_Blank	NA	DMSO	NA	Standard_Development	Run076	Standard_Measurement	Plate_01	Clariostar_Study	MB	Biofoundry_,_London	Linear_Dilution_Pattern_V2	0.112	0.11	0.106	0.103	0.1	0.097	0.092	0.091	0.088	0.084	0.081	0.077	0.073	0.069	0.067	0.065	0.063	0.062	0.06	0.059	0.058	0.057	0.057	0.057	0.057	0.056	0.056	0.054	0.054	0.054	0.053	0.053	0.053	0.052	0.051	0.05
G12	Blank	DMSO_Blank	NA	DMSO	NA	Standard_Development	Run076	Standard_Measurement	Plate_01	Clariostar_Study	MB	Biofoundry_,_London	Linear_Dilution_Pattern_V2	0.111	0.108	0.105	0.101	0.097	0.094	0.089	0.088	0.086	0.082	0.078	0.074	0.07	0.065	0.063	0.061	0.06	0.058	0.057	0.055	0.054	0.053	0.053	0.053	0.052	0.052	0.052	0.051	0.05	0.05	0.05	0.05	0.049	0.049	0.048	0.047
H01	Sample	Dilution_85%	0.85	DMSO	Lycopene	Standard_Development	Run076	Standard_Measurement	Plate_01	Clariostar_Study	MB	Biofoundry_,_London	Linear_Dilution_Pattern_V2	0.639	0.639	0.638	0.636	0.63	0.627	0.624	0.626	0.63	0.636	0.639	0.635	0.629	0.622	0.614	0.609	0.604	0.601	0.597	0.594	0.591	0.588	0.59	0.592	0.599	0.609	0.622	0.634	0.644	0.654	0.66	0.664	0.669	0.675	0.685	0.699
H02	Sample	Dilution_65%	0.65	DMSO	Lycopene	Standard_Development	Run076	Standard_Measurement	Plate_01	Clariostar_Study	MB	Biofoundry_,_London	Linear_Dilution_Pattern_V2	0.476	0.476	0.473	0.469	0.465	0.462	0.459	0.461	0.463	0.464	0.468	0.466	0.46	0.454	0.448	0.444	0.439	0.435	0.431	0.43	0.428	0.426	0.428	0.432	0.439	0.447	0.458	0.469	0.478	0.487	0.493	0.498	0.502	0.509	0.518	0.53
H03	Sample	Dilution_45%	0.45	DMSO	Lycopene	Standard_Development	Run076	Standard_Measurement	Plate_01	Clariostar_Study	MB	Biofoundry_,_London	Linear_Dilution_Pattern_V2	0.354	0.354	0.351	0.346	0.341	0.338	0.334	0.335	0.337	0.336	0.336	0.334	0.33	0.323	0.318	0.314	0.311	0.308	0.305	0.303	0.301	0.3	0.301	0.305	0.31	0.316	0.323	0.33	0.337	0.344	0.348	0.352	0.355	0.36	0.367	0.376
H04	Sample	Dilution_25%	0.25	DMSO	Lycopene	Standard_Development	Run076	Standard_Measurement	Plate_01	Clariostar_Study	MB	Biofoundry_,_London	Linear_Dilution_Pattern_V2	0.232	0.23	0.227	0.223	0.219	0.216	0.213	0.211	0.211	0.209	0.208	0.204	0.2	0.196	0.191	0.187	0.185	0.183	0.181	0.179	0.179	0.178	0.179	0.181	0.183	0.186	0.191	0.194	0.199	0.203	0.205	0.207	0.21	0.211	0.216	0.222
H05	Sample	Dilution_05%	0.0499999999999999	DMSO	Lycopene	Standard_Development	Run076	Standard_Measurement	Plate_01	Clariostar_Study	MB	Biofoundry_,_London	Linear_Dilution_Pattern_V2	0.126	0.124	0.121	0.117	0.113	0.11	0.106	0.104	0.103	0.1	0.097	0.093	0.089	0.085	0.082	0.08	0.078	0.077	0.074	0.074	0.073	0.073	0.072	0.073	0.073	0.074	0.075	0.075	0.076	0.077	0.078	0.079	0.079	0.079	0.08	0.081
H06	Sample	Dilution_85%	0.85	DMSO	Lycopene	Standard_Development	Run076	Standard_Measurement	Plate_01	Clariostar_Study	MB	Biofoundry_,_London	Linear_Dilution_Pattern_V2	0.543	0.544	0.541	0.536	0.531	0.527	0.525	0.527	0.531	0.533	0.538	0.536	0.531	0.524	0.517	0.51	0.505	0.502	0.498	0.495	0.494	0.493	0.495	0.499	0.507	0.518	0.532	0.545	0.557	0.569	0.576	0.583	0.59	0.597	0.609	0.624
H07	Sample	Dilution_65%	0.65	DMSO	Lycopene	Standard_Development	Run076	Standard_Measurement	Plate_01	Clariostar_Study	MB	Biofoundry_,_London	Linear_Dilution_Pattern_V2	0.426	0.423	0.421	0.416	0.412	0.409	0.406	0.407	0.411	0.411	0.413	0.411	0.405	0.399	0.391	0.388	0.383	0.38	0.376	0.375	0.373	0.372	0.373	0.377	0.384	0.391	0.401	0.411	0.419	0.428	0.433	0.438	0.443	0.448	0.457	0.469
H08	Sample	Dilution_45%	0.45	DMSO	Lycopene	Standard_Development	Run076	Standard_Measurement	Plate_01	Clariostar_Study	MB	Biofoundry_,_London	Linear_Dilution_Pattern_V2	0.313	0.311	0.308	0.304	0.299	0.297	0.292	0.292	0.293	0.293	0.292	0.29	0.285	0.278	0.274	0.27	0.267	0.264	0.261	0.26	0.258	0.257	0.258	0.261	0.265	0.27	0.276	0.282	0.288	0.293	0.298	0.3	0.303	0.306	0.312	0.319
H09	Sample	Dilution_25%	0.25	DMSO	Lycopene	Standard_Development	Run076	Standard_Measurement	Plate_01	Clariostar_Study	MB	Biofoundry_,_London	Linear_Dilution_Pattern_V2	0.225	0.222	0.218	0.215	0.211	0.208	0.203	0.203	0.202	0.2	0.197	0.194	0.189	0.184	0.18	0.177	0.174	0.172	0.171	0.169	0.168	0.167	0.168	0.169	0.172	0.174	0.178	0.181	0.184	0.188	0.19	0.192	0.194	0.196	0.199	0.203
H10	Sample	Dilution_05%	0.0499999999999999	DMSO	Lycopene	Standard_Development	Run076	Standard_Measurement	Plate_01	Clariostar_Study	MB	Biofoundry_,_London	Linear_Dilution_Pattern_V2	0.141	0.138	0.134	0.13	0.126	0.122	0.118	0.117	0.114	0.11	0.108	0.104	0.099	0.095	0.091	0.088	0.086	0.084	0.083	0.081	0.081	0.08	0.079	0.08	0.08	0.081	0.082	0.083	0.083	0.085	0.084	0.085	0.086	0.086	0.087	0.089
H11	Blank	DMSO_Blank	NA	DMSO	NA	Standard_Development	Run076	Standard_Measurement	Plate_01	Clariostar_Study	MB	Biofoundry_,_London	Linear_Dilution_Pattern_V2	0.114	0.11	0.107	0.102	0.098	0.095	0.09	0.089	0.086	0.082	0.079	0.074	0.07	0.066	0.063	0.061	0.059	0.057	0.055	0.054	0.053	0.052	0.052	0.052	0.051	0.05	0.05	0.049	0.049	0.049	0.048	0.049	0.048	0.046	0.046	0.045
H12	Blank	DMSO_Blank	NA	DMSO	NA	Standard_Development	Run076	Standard_Measurement	Plate_01	Clariostar_Study	MB	Biofoundry_,_London	Linear_Dilution_Pattern_V2	0.121	0.117	0.113	0.109	0.105	0.101	0.097	0.095	0.093	0.087	0.083	0.079	0.073	0.069	0.065	0.063	0.061	0.06	0.057	0.056	0.056	0.054	0.054	0.054	0.053	0.052	0.052	0.051	0.051	0.051	0.05	0.05	0.05	0.049	0.048	0.047
[truncated: 122 more columns]
