# Supplementary material for: Construction of a Calibration Curve for Lycopene on a Liquid-Handling Platform—Wider Lessons for the Development of Automated Dilution Protocols
Source: ACS Synth Biol. 2024 Aug 3;13(8):2357–75. doi: 10.1021/acssynbio.4c00031 (PMC11334188; doi:10.1021/acssynbio.4c00031)
Supplement: Supplementary file 2 — sb4c00031_si_002.zip [file sb4c00031_si_002.zip › AggregatedData/Run076/Plate_01/Clariostar_Study/Clariostar_B-Measurement_01/001.csv]

Well	Content	Label	Dilution	Solvent	Solute	Project	Run	Step	Container	Study	Author	Institution	Comment	OD350	OD352	OD354	OD356	OD358	OD360	OD362	OD364	OD366	OD368	OD370	OD372	OD374	OD376	OD378	OD380	OD382	OD384	OD386	OD388	OD390	OD392	OD394	OD396	OD398	OD400	OD402	OD404	OD406	OD408	OD410	OD412	OD414	OD416	OD418	OD420
A01	Sample	Dilution_100%	1.0	DMSO	Lycopene	Standard_Development	Run076	Standard_Measurement	Plate_01	Clariostar_Study	MB	Biofoundry_,_London	Linear_Dilution_Pattern_V2	0.743	0.743	0.74	0.737	0.734	0.73	0.731	0.734	0.739	0.744	0.747	0.745	0.737	0.727	0.72	0.716	0.71	0.704	0.698	0.696	0.695	0.694	0.697	0.701	0.71	0.725	0.737	0.752	0.764	0.773	0.781	0.787	0.792	0.801	0.816	0.838
A02	Sample	Dilution_80%	0.8	DMSO	Lycopene	Standard_Development	Run076	Standard_Measurement	Plate_01	Clariostar_Study	MB	Biofoundry_,_London	Linear_Dilution_Pattern_V2	0.62	0.619	0.617	0.613	0.611	0.608	0.607	0.611	0.614	0.617	0.62	0.617	0.61	0.602	0.597	0.593	0.588	0.584	0.579	0.577	0.575	0.574	0.577	0.579	0.586	0.597	0.609	0.621	0.632	0.639	0.645	0.649	0.654	0.66	0.672	0.691
A03	Sample	Dilution_60%	0.6	DMSO	Lycopene	Standard_Development	Run076	Standard_Measurement	Plate_01	Clariostar_Study	MB	Biofoundry_,_London	Linear_Dilution_Pattern_V2	0.421	0.419	0.417	0.413	0.409	0.406	0.404	0.405	0.408	0.409	0.41	0.407	0.404	0.398	0.392	0.388	0.385	0.381	0.377	0.376	0.377	0.376	0.379	0.383	0.39	0.398	0.407	0.418	0.427	0.435	0.44	0.445	0.45	0.456	0.467	0.482
A04	Sample	Dilution_40%	0.4	DMSO	Lycopene	Standard_Development	Run076	Standard_Measurement	Plate_01	Clariostar_Study	MB	Biofoundry_,_London	Linear_Dilution_Pattern_V2	0.302	0.3	0.296	0.293	0.291	0.287	0.285	0.285	0.285	0.285	0.283	0.28	0.276	0.271	0.267	0.265	0.261	0.258	0.256	0.255	0.254	0.254	0.256	0.259	0.263	0.269	0.275	0.281	0.288	0.292	0.297	0.299	0.302	0.306	0.314	0.324
A05	Sample	Dilution_20%	0.2	DMSO	Lycopene	Standard_Development	Run076	Standard_Measurement	Plate_01	Clariostar_Study	MB	Biofoundry_,_London	Linear_Dilution_Pattern_V2	0.183	0.181	0.178	0.175	0.172	0.168	0.167	0.166	0.165	0.163	0.16	0.158	0.155	0.151	0.148	0.146	0.144	0.141	0.14	0.14	0.139	0.14	0.14	0.141	0.143	0.146	0.15	0.154	0.158	0.161	0.163	0.164	0.166	0.169	0.173	0.179
A06	Sample	Dilution_100%	1.0	DMSO	Lycopene	Standard_Development	Run076	Standard_Measurement	Plate_01	Clariostar_Study	MB	Biofoundry_,_London	Linear_Dilution_Pattern_V2	0.602	0.603	0.6	0.595	0.591	0.589	0.589	0.59	0.595	0.599	0.604	0.6	0.594	0.588	0.581	0.576	0.57	0.565	0.562	0.561	0.558	0.559	0.563	0.569	0.58	0.595	0.611	0.628	0.642	0.655	0.664	0.671	0.679	0.691	0.708	0.733
A07	Sample	Dilution_80%	0.8	DMSO	Lycopene	Standard_Development	Run076	Standard_Measurement	Plate_01	Clariostar_Study	MB	Biofoundry_,_London	Linear_Dilution_Pattern_V2	0.523	0.522	0.52	0.515	0.511	0.51	0.509	0.509	0.514	0.517	0.518	0.517	0.511	0.504	0.496	0.492	0.487	0.483	0.48	0.479	0.477	0.476	0.479	0.484	0.493	0.505	0.519	0.532	0.543	0.553	0.561	0.567	0.573	0.581	0.595	0.615
A08	Sample	Dilution_60%	0.6	DMSO	Lycopene	Standard_Development	Run076	Standard_Measurement	Plate_01	Clariostar_Study	MB	Biofoundry_,_London	Linear_Dilution_Pattern_V2	0.406	0.404	0.4	0.398	0.395	0.391	0.39	0.39	0.393	0.393	0.394	0.391	0.388	0.381	0.375	0.372	0.368	0.365	0.361	0.361	0.359	0.359	0.36	0.363	0.371	0.379	0.389	0.398	0.406	0.413	0.418	0.423	0.427	0.433	0.443	0.458
A09	Sample	Dilution_40%	0.4	DMSO	Lycopene	Standard_Development	Run076	Standard_Measurement	Plate_01	Clariostar_Study	MB	Biofoundry_,_London	Linear_Dilution_Pattern_V2	0.288	0.286	0.282	0.279	0.277	0.273	0.27	0.27	0.271	0.27	0.268	0.266	0.261	0.256	0.252	0.249	0.246	0.243	0.241	0.24	0.239	0.239	0.24	0.243	0.247	0.252	0.259	0.265	0.271	0.275	0.278	0.28	0.284	0.288	0.295	0.304
A10	Sample	Dilution_20%	0.2	DMSO	Lycopene	Standard_Development	Run076	Standard_Measurement	Plate_01	Clariostar_Study	MB	Biofoundry_,_London	Linear_Dilution_Pattern_V2	0.183	0.179	0.176	0.173	0.17	0.167	0.165	0.163	0.162	0.159	0.156	0.152	0.149	0.145	0.141	0.14	0.137	0.135	0.133	0.133	0.133	0.132	0.133	0.133	0.136	0.139	0.142	0.145	0.147	0.15	0.152	0.153	0.154	0.157	0.161	0.166
A11	Blank	DMSO_Blank	NA	DMSO	NA	Standard_Development	Run076	Standard_Measurement	Plate_01	Clariostar_Study	MB	Biofoundry_,_London	Linear_Dilution_Pattern_V2	0.108	0.105	0.102	0.099	0.096	0.093	0.09	0.087	0.085	0.08	0.076	0.073	0.069	0.066	0.063	0.062	0.059	0.057	0.056	0.056	0.055	0.054	0.054	0.052	0.052	0.052	0.051	0.051	0.051	0.05	0.05	0.049	0.048	0.048	0.048	0.047
A12	Blank	DMSO_Blank	NA	DMSO	NA	Standard_Development	Run076	Standard_Measurement	Plate_01	Clariostar_Study	MB	Biofoundry_,_London	Linear_Dilution_Pattern_V2	0.109	0.106	0.103	0.1	0.097	0.094	0.091	0.088	0.086	0.082	0.077	0.074	0.07	0.066	0.063	0.063	0.06	0.058	0.057	0.057	0.056	0.055	0.055	0.054	0.053	0.052	0.052	0.052	0.052	0.051	0.051	0.049	0.049	0.048	0.048	0.047
B01	Sample	Dilution_100%	1.0	DMSO	Lycopene	Standard_Development	Run076	Standard_Measurement	Plate_01	Clariostar_Study	MB	Biofoundry_,_London	Linear_Dilution_Pattern_V2	0.711	0.708	0.708	0.702	0.698	0.695	0.694	0.698	0.705	0.711	0.712	0.709	0.706	0.695	0.688	0.684	0.676	0.673	0.669	0.668	0.665	0.664	0.668	0.674	0.685	0.699	0.715	0.731	0.742	0.755	0.764	0.771	0.778	0.788	0.803	0.827
B02	Sample	Dilution_80%	0.8	DMSO	Lycopene	Standard_Development	Run076	Standard_Measurement	Plate_01	Clariostar_Study	MB	Biofoundry_,_London	Linear_Dilution_Pattern_V2	0.724	0.723	0.722	0.718	0.714	0.711	0.712	0.714	0.719	0.723	0.724	0.723	0.718	0.707	0.702	0.698	0.69	0.685	0.682	0.678	0.675	0.675	0.676	0.677	0.682	0.692	0.703	0.713	0.722	0.729	0.733	0.737	0.741	0.745	0.754	0.771
B03	Sample	Dilution_60%	0.6	DMSO	Lycopene	Standard_Development	Run076	Standard_Measurement	Plate_01	Clariostar_Study	MB	Biofoundry_,_London	Linear_Dilution_Pattern_V2	0.492	0.491	0.49	0.485	0.483	0.48	0.479	0.48	0.481	0.483	0.484	0.482	0.478	0.471	0.465	0.462	0.458	0.454	0.45	0.448	0.446	0.444	0.447	0.45	0.455	0.463	0.472	0.48	0.488	0.495	0.498	0.501	0.506	0.512	0.52	0.533
B04	Sample	Dilution_40%	0.4	DMSO	Lycopene	Standard_Development	Run076	Standard_Measurement	Plate_01	Clariostar_Study	MB	Biofoundry_,_London	Linear_Dilution_Pattern_V2	0.32	0.318	0.313	0.311	0.308	0.304	0.303	0.303	0.304	0.304	0.303	0.3	0.296	0.291	0.286	0.284	0.281	0.278	0.275	0.274	0.274	0.273	0.275	0.278	0.282	0.287	0.294	0.301	0.306	0.312	0.316	0.319	0.321	0.326	0.333	0.343
B05	Sample	Dilution_20%	0.2	DMSO	Lycopene	Standard_Development	Run076	Standard_Measurement	Plate_01	Clariostar_Study	MB	Biofoundry_,_London	Linear_Dilution_Pattern_V2	0.229	0.228	0.226	0.222	0.219	0.216	0.215	0.215	0.214	0.213	0.21	0.208	0.205	0.201	0.197	0.197	0.193	0.191	0.189	0.189	0.187	0.187	0.188	0.189	0.191	0.194	0.197	0.2	0.203	0.206	0.207	0.208	0.209	0.212	0.215	0.22
B06	Sample	Dilution_100%	1.0	DMSO	Lycopene	Standard_Development	Run076	Standard_Measurement	Plate_01	Clariostar_Study	MB	Biofoundry_,_London	Linear_Dilution_Pattern_V2	0.617	0.616	0.613	0.608	0.605	0.601	0.601	0.604	0.611	0.616	0.62	0.619	0.611	0.603	0.595	0.591	0.584	0.581	0.575	0.574	0.573	0.573	0.576	0.583	0.594	0.607	0.623	0.642	0.656	0.668	0.678	0.685	0.692	0.702	0.719	0.744
B07	Sample	Dilution_80%	0.8	DMSO	Lycopene	Standard_Development	Run076	Standard_Measurement	Plate_01	Clariostar_Study	MB	Biofoundry_,_London	Linear_Dilution_Pattern_V2	0.569	0.567	0.564	0.561	0.559	0.556	0.555	0.557	0.562	0.567	0.568	0.566	0.562	0.553	0.546	0.543	0.538	0.533	0.529	0.528	0.525	0.525	0.528	0.532	0.539	0.55	0.563	0.577	0.588	0.597	0.603	0.609	0.614	0.622	0.635	0.654
B08	Sample	Dilution_60%	0.6	DMSO	Lycopene	Standard_Development	Run076	Standard_Measurement	Plate_01	Clariostar_Study	MB	Biofoundry_,_London	Linear_Dilution_Pattern_V2	0.438	0.438	0.433	0.43	0.428	0.425	0.424	0.424	0.426	0.428	0.43	0.427	0.422	0.416	0.41	0.406	0.403	0.399	0.395	0.394	0.393	0.393	0.394	0.398	0.403	0.412	0.422	0.432	0.44	0.447	0.453	0.457	0.461	0.467	0.477	0.491
B09	Sample	Dilution_40%	0.4	DMSO	Lycopene	Standard_Development	Run076	Standard_Measurement	Plate_01	Clariostar_Study	MB	Biofoundry_,_London	Linear_Dilution_Pattern_V2	0.319	0.316	0.313	0.309	0.306	0.302	0.301	0.301	0.302	0.303	0.301	0.299	0.295	0.288	0.284	0.282	0.279	0.275	0.272	0.272	0.272	0.271	0.272	0.275	0.279	0.285	0.291	0.297	0.304	0.309	0.312	0.315	0.318	0.323	0.329	0.339
B10	Sample	Dilution_20%	0.2	DMSO	Lycopene	Standard_Development	Run076	Standard_Measurement	Plate_01	Clariostar_Study	MB	Biofoundry_,_London	Linear_Dilution_Pattern_V2	0.198	0.194	0.191	0.188	0.186	0.182	0.18	0.179	0.178	0.177	0.174	0.171	0.168	0.164	0.16	0.159	0.156	0.153	0.151	0.152	0.151	0.151	0.152	0.153	0.155	0.159	0.162	0.165	0.168	0.171	0.173	0.174	0.176	0.179	0.183	0.189
B11	Blank	DMSO_Blank	NA	DMSO	NA	Standard_Development	Run076	Standard_Measurement	Plate_01	Clariostar_Study	MB	Biofoundry_,_London	Linear_Dilution_Pattern_V2	0.102	0.099	0.096	0.093	0.09	0.087	0.085	0.083	0.079	0.076	0.071	0.069	0.066	0.063	0.06	0.059	0.057	0.055	0.054	0.054	0.053	0.052	0.052	0.051	0.051	0.051	0.05	0.049	0.049	0.049	0.048	0.048	0.047	0.046	0.046	0.046
B12	Blank	DMSO_Blank	NA	DMSO	NA	Standard_Development	Run076	Standard_Measurement	Plate_01	Clariostar_Study	MB	Biofoundry_,_London	Linear_Dilution_Pattern_V2	0.105	0.102	0.099	0.096	0.093	0.09	0.087	0.085	0.082	0.078	0.073	0.07	0.067	0.064	0.061	0.06	0.058	0.056	0.056	0.055	0.055	0.054	0.054	0.053	0.052	0.052	0.051	0.051	0.05	0.05	0.05	0.049	0.049	0.049	0.049	0.048
C01	Sample	Dilution_95%	0.95	DMSO	Lycopene	Standard_Development	Run076	Standard_Measurement	Plate_01	Clariostar_Study	MB	Biofoundry_,_London	Linear_Dilution_Pattern_V2	0.773	0.773	0.772	0.768	0.765	0.762	0.762	0.765	0.771	0.775	0.777	0.777	0.771	0.764	0.757	0.753	0.745	0.741	0.737	0.733	0.73	0.73	0.732	0.736	0.744	0.756	0.769	0.782	0.795	0.805	0.811	0.815	0.819	0.828	0.84	0.861
C02	Sample	Dilution_75%	0.75	DMSO	Lycopene	Standard_Development	Run076	Standard_Measurement	Plate_01	Clariostar_Study	MB	Biofoundry_,_London	Linear_Dilution_Pattern_V2	0.763	0.768	0.764	0.762	0.76	0.757	0.756	0.758	0.763	0.767	0.769	0.767	0.761	0.752	0.747	0.745	0.738	0.733	0.728	0.724	0.722	0.718	0.718	0.719	0.723	0.731	0.739	0.747	0.753	0.759	0.76	0.761	0.762	0.766	0.774	0.786
C03	Sample	Dilution_55%	0.55	DMSO	Lycopene	Standard_Development	Run076	Standard_Measurement	Plate_01	Clariostar_Study	MB	Biofoundry_,_London	Linear_Dilution_Pattern_V2	0.529	0.529	0.526	0.522	0.52	0.516	0.514	0.515	0.518	0.52	0.519	0.516	0.513	0.505	0.5	0.497	0.492	0.489	0.484	0.483	0.48	0.478	0.479	0.482	0.486	0.492	0.499	0.506	0.511	0.516	0.52	0.521	0.523	0.526	0.534	0.545
C04	Sample	Dilution_35%	0.35	DMSO	Lycopene	Standard_Development	Run076	Standard_Measurement	Plate_01	Clariostar_Study	MB	Biofoundry_,_London	Linear_Dilution_Pattern_V2	0.317	0.315	0.312	0.309	0.307	0.303	0.301	0.301	0.301	0.302	0.302	0.299	0.294	0.289	0.285	0.284	0.281	0.278	0.276	0.274	0.273	0.273	0.275	0.276	0.279	0.284	0.289	0.294	0.299	0.303	0.306	0.307	0.309	0.312	0.318	0.326
C05	Sample	Dilution_15%	0.15	DMSO	Lycopene	Standard_Development	Run076	Standard_Measurement	Plate_01	Clariostar_Study	MB	Biofoundry_,_London	Linear_Dilution_Pattern_V2	0.172	0.169	0.167	0.163	0.161	0.158	0.156	0.155	0.155	0.153	0.15	0.148	0.145	0.141	0.138	0.138	0.136	0.133	0.132	0.132	0.131	0.131	0.132	0.133	0.135	0.138	0.141	0.143	0.146	0.149	0.15	0.152	0.154	0.157	0.16	0.165
C06	Sample	Dilution_95%	0.95	DMSO	Lycopene	Standard_Development	Run076	Standard_Measurement	Plate_01	Clariostar_Study	MB	Biofoundry_,_London	Linear_Dilution_Pattern_V2	0.602	0.6	0.597	0.593	0.589	0.585	0.586	0.588	0.594	0.6	0.603	0.6	0.594	0.585	0.577	0.574	0.569	0.564	0.559	0.557	0.557	0.557	0.561	0.565	0.574	0.588	0.605	0.619	0.631	0.643	0.651	0.657	0.665	0.673	0.689	0.713
C07	Sample	Dilution_75%	0.75	DMSO	Lycopene	Standard_Development	Run076	Standard_Measurement	Plate_01	Clariostar_Study	MB	Biofoundry_,_London	Linear_Dilution_Pattern_V2	0.566	0.566	0.561	0.558	0.555	0.551	0.551	0.553	0.557	0.56	0.561	0.56	0.555	0.547	0.542	0.538	0.533	0.529	0.525	0.524	0.521	0.521	0.524	0.528	0.535	0.545	0.557	0.568	0.579	0.586	0.592	0.597	0.601	0.608	0.619	0.636
C08	Sample	Dilution_55%	0.55	DMSO	Lycopene	Standard_Development	Run076	Standard_Measurement	Plate_01	Clariostar_Study	MB	Biofoundry_,_London	Linear_Dilution_Pattern_V2	0.531	0.53	0.527	0.524	0.52	0.517	0.517	0.518	0.521	0.521	0.521	0.518	0.515	0.509	0.503	0.501	0.496	0.491	0.489	0.488	0.485	0.483	0.484	0.486	0.489	0.496	0.502	0.509	0.515	0.519	0.521	0.523	0.524	0.528	0.534	0.545
C09	Sample	Dilution_35%	0.35	DMSO	Lycopene	Standard_Development	Run076	Standard_Measurement	Plate_01	Clariostar_Study	MB	Biofoundry_,_London	Linear_Dilution_Pattern_V2	0.297	0.296	0.292	0.288	0.285	0.281	0.28	0.28	0.28	0.279	0.277	0.275	0.271	0.264	0.261	0.26	0.256	0.253	0.252	0.252	0.249	0.249	0.25	0.252	0.255	0.261	0.266	0.271	0.276	0.28	0.282	0.284	0.287	0.29	0.296	0.303
C10	Sample	Dilution_15%	0.15	DMSO	Lycopene	Standard_Development	Run076	Standard_Measurement	Plate_01	Clariostar_Study	MB	Biofoundry_,_London	Linear_Dilution_Pattern_V2	0.173	0.171	0.168	0.165	0.162	0.158	0.156	0.155	0.154	0.153	0.149	0.146	0.143	0.14	0.137	0.134	0.131	0.129	0.128	0.129	0.128	0.127	0.129	0.13	0.131	0.134	0.137	0.139	0.142	0.144	0.145	0.147	0.148	0.151	0.154	0.158
C11	Blank	DMSO_Blank	NA	DMSO	NA	Standard_Development	Run076	Standard_Measurement	Plate_01	Clariostar_Study	MB	Biofoundry_,_London	Linear_Dilution_Pattern_V2	0.097	0.094	0.092	0.089	0.086	0.082	0.08	0.077	0.075	0.072	0.068	0.064	0.061	0.058	0.055	0.055	0.053	0.051	0.05	0.05	0.049	0.048	0.048	0.048	0.047	0.047	0.046	0.046	0.046	0.046	0.046	0.045	0.045	0.044	0.044	0.044
C12	Blank	DMSO_Blank	NA	DMSO	NA	Standard_Development	Run076	Standard_Measurement	Plate_01	Clariostar_Study	MB	Biofoundry_,_London	Linear_Dilution_Pattern_V2	0.101	0.099	0.095	0.092	0.089	0.086	0.083	0.081	0.078	0.074	0.071	0.068	0.064	0.061	0.059	0.058	0.055	0.053	0.053	0.053	0.052	0.051	0.051	0.051	0.05	0.05	0.05	0.049	0.049	0.049	0.049	0.047	0.047	0.047	0.047	0.046
D01	Sample	Dilution_95%	0.95	DMSO	Lycopene	Standard_Development	Run076	Standard_Measurement	Plate_01	Clariostar_Study	MB	Biofoundry_,_London	Linear_Dilution_Pattern_V2	0.775	0.776	0.771	0.769	0.766	0.763	0.762	0.764	0.77	0.776	0.779	0.777	0.772	0.761	0.754	0.748	0.742	0.737	0.733	0.731	0.726	0.723	0.725	0.728	0.736	0.749	0.762	0.776	0.785	0.794	0.802	0.805	0.809	0.818	0.831	0.851
D02	Sample	Dilution_75%	0.75	DMSO	Lycopene	Standard_Development	Run076	Standard_Measurement	Plate_01	Clariostar_Study	MB	Biofoundry_,_London	Linear_Dilution_Pattern_V2	0.808	0.81	0.807	0.805	0.803	0.798	0.799	0.799	0.805	0.806	0.808	0.806	0.8	0.795	0.788	0.784	0.777	0.771	0.766	0.763	0.758	0.756	0.756	0.756	0.76	0.768	0.776	0.784	0.791	0.795	0.799	0.8	0.8	0.803	0.81	0.825
D03	Sample	Dilution_55%	0.55	DMSO	Lycopene	Standard_Development	Run076	Standard_Measurement	Plate_01	Clariostar_Study	MB	Biofoundry_,_London	Linear_Dilution_Pattern_V2	0.52	0.52	0.517	0.515	0.512	0.509	0.507	0.508	0.512	0.513	0.513	0.512	0.507	0.5	0.495	0.493	0.487	0.483	0.479	0.478	0.475	0.474	0.475	0.476	0.48	0.487	0.494	0.5	0.505	0.51	0.513	0.514	0.516	0.519	0.525	0.537
D04	Sample	Dilution_35%	0.35	DMSO	Lycopene	Standard_Development	Run076	Standard_Measurement	Plate_01	Clariostar_Study	MB	Biofoundry_,_London	Linear_Dilution_Pattern_V2	0.412	0.411	0.408	0.406	0.403	0.4	0.398	0.399	0.401	0.401	0.4	0.397	0.393	0.387	0.383	0.382	0.378	0.374	0.372	0.371	0.369	0.367	0.367	0.368	0.371	0.375	0.379	0.382	0.387	0.39	0.39	0.391	0.392	0.394	0.398	0.405
D05	Sample	Dilution_15%	0.15	DMSO	Lycopene	Standard_Development	Run076	Standard_Measurement	Plate_01	Clariostar_Study	MB	Biofoundry_,_London	Linear_Dilution_Pattern_V2	0.164	0.161	0.159	0.155	0.153	0.149	0.147	0.147	0.146	0.145	0.142	0.14	0.137	0.133	0.13	0.129	0.126	0.124	0.123	0.122	0.122	0.123	0.123	0.124	0.126	0.129	0.132	0.135	0.137	0.14	0.142	0.143	0.145	0.147	0.15	0.155
D06	Sample	Dilution_95%	0.95	DMSO	Lycopene	Standard_Development	Run076	Standard_Measurement	Plate_01	Clariostar_Study	MB	Biofoundry_,_London	Linear_Dilution_Pattern_V2	0.627	0.625	0.622	0.619	0.615	0.611	0.61	0.615	0.621	0.624	0.628	0.625	0.621	0.612	0.605	0.601	0.595	0.591	0.587	0.585	0.582	0.583	0.586	0.591	0.601	0.614	0.631	0.647	0.66	0.671	0.679	0.687	0.694	0.703	0.718	0.741
D07	Sample	Dilution_75%	0.75	DMSO	Lycopene	Standard_Development	Run076	Standard_Measurement	Plate_01	Clariostar_Study	MB	Biofoundry_,_London	Linear_Dilution_Pattern_V2	0.518	0.515	0.513	0.51	0.506	0.502	0.502	0.504	0.509	0.512	0.513	0.512	0.507	0.499	0.493	0.489	0.483	0.48	0.477	0.477	0.473	0.473	0.475	0.48	0.487	0.498	0.509	0.522	0.533	0.542	0.548	0.553	0.559	0.567	0.578	0.596
D08	Sample	Dilution_55%	0.55	DMSO	Lycopene	Standard_Development	Run076	Standard_Measurement	Plate_01	Clariostar_Study	MB	Biofoundry_,_London	Linear_Dilution_Pattern_V2	0.432	0.431	0.427	0.424	0.422	0.419	0.417	0.418	0.421	0.423	0.423	0.42	0.415	0.409	0.403	0.402	0.397	0.393	0.39	0.388	0.386	0.386	0.388	0.391	0.397	0.405	0.412	0.421	0.428	0.435	0.44	0.443	0.447	0.452	0.461	0.473
D09	Sample	Dilution_35%	0.35	DMSO	Lycopene	Standard_Development	Run076	Standard_Measurement	Plate_01	Clariostar_Study	MB	Biofoundry_,_London	Linear_Dilution_Pattern_V2	0.39	0.389	0.387	0.385	0.382	0.378	0.376	0.378	0.379	0.379	0.377	0.374	0.372	0.365	0.361	0.359	0.356	0.351	0.349	0.349	0.347	0.345	0.346	0.348	0.35	0.354	0.358	0.363	0.367	0.371	0.372	0.373	0.374	0.377	0.381	0.389
D10	Sample	Dilution_15%	0.15	DMSO	Lycopene	Standard_Development	Run076	Standard_Measurement	Plate_01	Clariostar_Study	MB	Biofoundry_,_London	Linear_Dilution_Pattern_V2	0.302	0.301	0.298	0.295	0.293	0.289	0.287	0.287	0.286	0.283	0.282	0.278	0.274	0.27	0.267	0.266	0.262	0.261	0.258	0.258	0.256	0.255	0.255	0.255	0.255	0.256	0.257	0.259	0.26	0.261	0.261	0.261	0.262	0.261	0.263	0.265
D11	Blank	DMSO_Blank	NA	DMSO	NA	Standard_Development	Run076	Standard_Measurement	Plate_01	Clariostar_Study	MB	Biofoundry_,_London	Linear_Dilution_Pattern_V2	0.099	0.096	0.094	0.091	0.087	0.085	0.082	0.079	0.077	0.073	0.069	0.066	0.063	0.06	0.056	0.057	0.054	0.052	0.051	0.051	0.051	0.05	0.05	0.049	0.048	0.048	0.047	0.047	0.047	0.047	0.047	0.046	0.046	0.045	0.044	0.044
D12	Blank	DMSO_Blank	NA	DMSO	NA	Standard_Development	Run076	Standard_Measurement	Plate_01	Clariostar_Study	MB	Biofoundry_,_London	Linear_Dilution_Pattern_V2	0.101	0.097	0.094	0.091	0.088	0.084	0.082	0.08	0.077	0.074	0.069	0.066	0.063	0.06	0.057	0.057	0.054	0.052	0.051	0.051	0.05	0.049	0.05	0.05	0.049	0.048	0.047	0.047	0.047	0.046	0.046	0.045	0.045	0.045	0.044	0.044
E01	Sample	Dilution_90%	0.9	DMSO	Lycopene	Standard_Development	Run076	Standard_Measurement	Plate_01	Clariostar_Study	MB	Biofoundry_,_London	Linear_Dilution_Pattern_V2	0.826	0.824	0.821	0.82	0.816	0.812	0.813	0.816	0.821	0.825	0.829	0.83	0.822	0.812	0.804	0.803	0.796	0.791	0.784	0.782	0.778	0.776	0.778	0.781	0.788	0.799	0.811	0.823	0.832	0.842	0.847	0.851	0.853	0.859	0.871	0.89
E02	Sample	Dilution_70%	0.7	DMSO	Lycopene	Standard_Development	Run076	Standard_Measurement	Plate_01	Clariostar_Study	MB	Biofoundry_,_London	Linear_Dilution_Pattern_V2	0.696	0.697	0.694	0.69	0.686	0.684	0.682	0.684	0.687	0.691	0.692	0.692	0.685	0.677	0.67	0.666	0.661	0.657	0.652	0.651	0.647	0.645	0.646	0.648	0.654	0.663	0.672	0.682	0.688	0.695	0.699	0.702	0.705	0.709	0.718	0.733
E03	Sample	Dilution_50%	0.5	DMSO	Lycopene	Standard_Development	Run076	Standard_Measurement	Plate_01	Clariostar_Study	MB	Biofoundry_,_London	Linear_Dilution_Pattern_V2	0.582	0.584	0.581	0.578	0.575	0.572	0.57	0.572	0.574	0.576	0.575	0.574	0.569	0.564	0.557	0.555	0.549	0.545	0.543	0.54	0.537	0.536	0.536	0.537	0.541	0.545	0.551	0.557	0.561	0.565	0.566	0.567	0.569	0.571	0.576	0.585
E04	Sample	Dilution_30%	0.3	DMSO	Lycopene	Standard_Development	Run076	Standard_Measurement	Plate_01	Clariostar_Study	MB	Biofoundry_,_London	Linear_Dilution_Pattern_V2	0.407	0.406	0.404	0.401	0.398	0.395	0.393	0.393	0.394	0.394	0.392	0.389	0.387	0.381	0.377	0.375	0.372	0.367	0.366	0.363	0.361	0.36	0.36	0.361	0.363	0.365	0.369	0.371	0.375	0.377	0.377	0.377	0.378	0.38	0.382	0.388
E05	Sample	Dilution_10%	0.1	DMSO	Lycopene	Standard_Development	Run076	Standard_Measurement	Plate_01	Clariostar_Study	MB	Biofoundry_,_London	Linear_Dilution_Pattern_V2	0.141	0.139	0.135	0.133	0.13	0.126	0.124	0.123	0.122	0.12	0.119	0.116	0.114	0.109	0.107	0.107	0.104	0.102	0.101	0.1	0.1	0.1	0.101	0.102	0.103	0.104	0.106	0.109	0.111	0.113	0.114	0.115	0.116	0.118	0.121	0.124
E06	Sample	Dilution_90%	0.9	DMSO	Lycopene	Standard_Development	Run076	Standard_Measurement	Plate_01	Clariostar_Study	MB	Biofoundry_,_London	Linear_Dilution_Pattern_V2	0.739	0.739	0.738	0.736	0.732	0.729	0.726	0.73	0.738	0.742	0.743	0.742	0.736	0.728	0.722	0.719	0.711	0.706	0.7	0.698	0.697	0.695	0.696	0.7	0.709	0.72	0.732	0.746	0.757	0.765	0.771	0.777	0.782	0.79	0.801	0.821
E07	Sample	Dilution_70%	0.7	DMSO	Lycopene	Standard_Development	Run076	Standard_Measurement	Plate_01	Clariostar_Study	MB	Biofoundry_,_London	Linear_Dilution_Pattern_V2	0.623	0.619	0.618	0.614	0.612	0.608	0.607	0.61	0.613	0.617	0.62	0.616	0.612	0.604	0.598	0.594	0.589	0.585	0.581	0.578	0.574	0.573	0.573	0.576	0.583	0.592	0.601	0.611	0.618	0.626	0.63	0.632	0.635	0.64	0.649	0.664
E08	Sample	Dilution_50%	0.5	DMSO	Lycopene	Standard_Development	Run076	Standard_Measurement	Plate_01	Clariostar_Study	MB	Biofoundry_,_London	Linear_Dilution_Pattern_V2	0.729	0.73	0.726	0.725	0.722	0.717	0.716	0.717	0.723	0.723	0.722	0.721	0.714	0.709	0.703	0.702	0.695	0.691	0.687	0.682	0.678	0.674	0.674	0.673	0.674	0.678	0.684	0.688	0.69	0.692	0.693	0.691	0.691	0.692	0.694	0.702
E09	Sample	Dilution_30%	0.3	DMSO	Lycopene	Standard_Development	Run076	Standard_Measurement	Plate_01	Clariostar_Study	MB	Biofoundry_,_London	Linear_Dilution_Pattern_V2	0.373	0.372	0.37	0.367	0.364	0.36	0.358	0.359	0.359	0.358	0.358	0.356	0.352	0.346	0.343	0.341	0.337	0.334	0.331	0.33	0.328	0.328	0.329	0.33	0.331	0.335	0.338	0.342	0.346	0.348	0.349	0.35	0.351	0.352	0.356	0.362
E10	Sample	Dilution_10%	0.1	DMSO	Lycopene	Standard_Development	Run076	Standard_Measurement	Plate_01	Clariostar_Study	MB	Biofoundry_,_London	Linear_Dilution_Pattern_V2	0.143	0.141	0.138	0.135	0.132	0.129	0.126	0.126	0.125	0.123	0.119	0.116	0.114	0.11	0.107	0.106	0.103	0.102	0.101	0.101	0.1	0.1	0.101	0.102	0.103	0.106	0.107	0.109	0.111	0.113	0.115	0.117	0.118	0.119	0.122	0.126
E11	Blank	DMSO_Blank	NA	DMSO	NA	Standard_Development	Run076	Standard_Measurement	Plate_01	Clariostar_Study	MB	Biofoundry_,_London	Linear_Dilution_Pattern_V2	0.102	0.1	0.096	0.093	0.091	0.087	0.084	0.082	0.079	0.075	0.071	0.068	0.065	0.061	0.059	0.058	0.056	0.053	0.052	0.053	0.052	0.051	0.051	0.051	0.049	0.049	0.049	0.049	0.049	0.049	0.048	0.048	0.047	0.046	0.046	0.045
E12	Blank	DMSO_Blank	NA	DMSO	NA	Standard_Development	Run076	Standard_Measurement	Plate_01	Clariostar_Study	MB	Biofoundry_,_London	Linear_Dilution_Pattern_V2	0.099	0.096	0.093	0.09	0.086	0.083	0.081	0.079	0.075	0.072	0.068	0.064	0.061	0.058	0.055	0.054	0.051	0.05	0.049	0.049	0.049	0.048	0.049	0.048	0.047	0.047	0.046	0.045	0.046	0.045	0.045	0.046	0.045	0.044	0.043	0.042
F01	Sample	Dilution_90%	0.9	DMSO	Lycopene	Standard_Development	Run076	Standard_Measurement	Plate_01	Clariostar_Study	MB	Biofoundry_,_London	Linear_Dilution_Pattern_V2	0.615	0.613	0.61	0.606	0.603	0.597	0.596	0.602	0.608	0.61	0.612	0.613	0.607	0.598	0.59	0.586	0.581	0.576	0.571	0.57	0.567	0.566	0.57	0.575	0.583	0.596	0.61	0.625	0.635	0.646	0.653	0.659	0.664	0.672	0.687	0.708
F02	Sample	Dilution_70%	0.7	DMSO	Lycopene	Standard_Development	Run076	Standard_Measurement	Plate_01	Clariostar_Study	MB	Biofoundry_,_London	Linear_Dilution_Pattern_V2	0.953	0.956	0.953	0.954	0.95	0.947	0.947	0.951	0.953	0.957	0.96	0.954	0.95	0.941	0.933	0.932	0.924	0.919	0.913	0.912	0.905	0.902	0.899	0.899	0.903	0.908	0.914	0.92	0.923	0.925	0.927	0.927	0.927	0.927	0.93	0.942
F03	Sample	Dilution_50%	0.5	DMSO	Lycopene	Standard_Development	Run076	Standard_Measurement	Plate_01	Clariostar_Study	MB	Biofoundry_,_London	Linear_Dilution_Pattern_V2	0.583	0.582	0.579	0.577	0.574	0.569	0.566	0.569	0.57	0.571	0.571	0.568	0.565	0.559	0.553	0.551	0.546	0.54	0.538	0.535	0.532	0.53	0.529	0.531	0.533	0.537	0.543	0.548	0.552	0.555	0.555	0.557	0.557	0.558	0.563	0.571
F04	Sample	Dilution_30%	0.3	DMSO	Lycopene	Standard_Development	Run076	Standard_Measurement	Plate_01	Clariostar_Study	MB	Biofoundry_,_London	Linear_Dilution_Pattern_V2	0.313	0.312	0.309	0.306	0.302	0.299	0.299	0.298	0.3	0.299	0.297	0.295	0.291	0.286	0.282	0.281	0.278	0.274	0.271	0.271	0.27	0.269	0.269	0.27	0.273	0.277	0.282	0.286	0.289	0.292	0.294	0.295	0.297	0.3	0.304	0.31
F05	Sample	Dilution_10%	0.1	DMSO	Lycopene	Standard_Development	Run076	Standard_Measurement	Plate_01	Clariostar_Study	MB	Biofoundry_,_London	Linear_Dilution_Pattern_V2	0.139	0.137	0.133	0.13	0.127	0.124	0.122	0.121	0.119	0.118	0.116	0.114	0.111	0.106	0.104	0.103	0.101	0.098	0.098	0.097	0.096	0.096	0.097	0.098	0.1	0.102	0.103	0.106	0.108	0.11	0.112	0.112	0.114	0.115	0.117	0.121
F06	Sample	Dilution_90%	0.9	DMSO	Lycopene	Standard_Development	Run076	Standard_Measurement	Plate_01	Clariostar_Study	MB	Biofoundry_,_London	Linear_Dilution_Pattern_V2	0.624	0.623	0.621	0.616	0.614	0.609	0.608	0.611	0.617	0.623	0.626	0.625	0.619	0.611	0.602	0.598	0.592	0.588	0.585	0.582	0.58	0.579	0.582	0.587	0.596	0.608	0.622	0.637	0.647	0.658	0.666	0.671	0.678	0.686	0.7	0.721
F07	Sample	Dilution_70%	0.7	DMSO	Lycopene	Standard_Development	Run076	Standard_Measurement	Plate_01	Clariostar_Study	MB	Biofoundry_,_London	Linear_Dilution_Pattern_V2	0.765	0.768	0.765	0.76	0.758	0.755	0.755	0.757	0.761	0.764	0.764	0.763	0.757	0.748	0.741	0.74	0.734	0.727	0.723	0.718	0.716	0.713	0.713	0.713	0.717	0.725	0.732	0.742	0.747	0.751	0.754	0.755	0.757	0.76	0.767	0.779
F08	Sample	Dilution_50%	0.5	DMSO	Lycopene	Standard_Development	Run076	Standard_Measurement	Plate_01	Clariostar_Study	MB	Biofoundry_,_London	Linear_Dilution_Pattern_V2	0.597	0.598	0.594	0.591	0.586	0.583	0.582	0.583	0.586	0.588	0.587	0.584	0.58	0.573	0.567	0.565	0.561	0.557	0.552	0.55	0.548	0.546	0.547	0.548	0.552	0.558	0.564	0.569	0.575	0.579	0.582	0.583	0.584	0.588	0.593	0.603
F09	Sample	Dilution_30%	0.3	DMSO	Lycopene	Standard_Development	Run076	Standard_Measurement	Plate_01	Clariostar_Study	MB	Biofoundry_,_London	Linear_Dilution_Pattern_V2	0.305	0.303	0.299	0.296	0.293	0.29	0.287	0.288	0.288	0.287	0.287	0.283	0.279	0.275	0.271	0.269	0.266	0.263	0.261	0.26	0.259	0.258	0.259	0.262	0.264	0.269	0.273	0.277	0.282	0.285	0.287	0.288	0.29	0.293	0.297	0.304
F10	Sample	Dilution_10%	0.1	DMSO	Lycopene	Standard_Development	Run076	Standard_Measurement	Plate_01	Clariostar_Study	MB	Biofoundry_,_London	Linear_Dilution_Pattern_V2	0.152	0.149	0.146	0.143	0.14	0.136	0.134	0.134	0.131	0.13	0.127	0.124	0.121	0.117	0.114	0.113	0.111	0.108	0.107	0.107	0.106	0.106	0.107	0.109	0.11	0.111	0.113	0.116	0.118	0.12	0.121	0.123	0.124	0.125	0.127	0.13
F11	Blank	DMSO	NA	DMSO	NA	Standard_Development	Run076	Standard_Measurement	Plate_01	Clariostar_Study	MB	Biofoundry_,_London	Linear_Dilution_Pattern_V2	0.102	0.099	0.096	0.093	0.09	0.086	0.083	0.082	0.08	0.076	0.071	0.068	0.065	0.062	0.059	0.059	0.056	0.055	0.054	0.053	0.052	0.052	0.052	0.052	0.051	0.051	0.05	0.05	0.05	0.05	0.049	0.048	0.048	0.047	0.047	0.046
F12	Blank	DMSO	NA	DMSO	NA	Standard_Development	Run076	Standard_Measurement	Plate_01	Clariostar_Study	MB	Biofoundry_,_London	Linear_Dilution_Pattern_V2	0.104	0.101	0.098	0.094	0.091	0.088	0.086	0.084	0.08	0.076	0.072	0.069	0.067	0.062	0.059	0.059	0.057	0.054	0.053	0.053	0.052	0.052	0.051	0.051	0.051	0.05	0.05	0.049	0.049	0.049	0.049	0.048	0.048	0.047	0.046	0.046
G01	Sample	Dilution_85%	0.85	DMSO	Lycopene	Standard_Development	Run076	Standard_Measurement	Plate_01	Clariostar_Study	MB	Biofoundry_,_London	Linear_Dilution_Pattern_V2	0.819	0.819	0.818	0.814	0.81	0.807	0.809	0.812	0.818	0.82	0.823	0.82	0.814	0.806	0.799	0.796	0.789	0.784	0.778	0.777	0.773	0.771	0.772	0.776	0.783	0.794	0.805	0.817	0.824	0.834	0.839	0.842	0.844	0.85	0.861	0.879
G02	Sample	Dilution_65%	0.65	DMSO	Lycopene	Standard_Development	Run076	Standard_Measurement	Plate_01	Clariostar_Study	MB	Biofoundry_,_London	Linear_Dilution_Pattern_V2	0.523	0.522	0.52	0.517	0.514	0.511	0.51	0.512	0.516	0.518	0.517	0.516	0.513	0.506	0.5	0.497	0.492	0.488	0.485	0.483	0.48	0.479	0.48	0.483	0.49	0.497	0.506	0.516	0.524	0.53	0.534	0.537	0.54	0.545	0.554	0.569
G03	Sample	Dilution_45%	0.45	DMSO	Lycopene	Standard_Development	Run076	Standard_Measurement	Plate_01	Clariostar_Study	MB	Biofoundry_,_London	Linear_Dilution_Pattern_V2	0.51	0.51	0.507	0.505	0.502	0.5	0.498	0.5	0.502	0.502	0.503	0.501	0.496	0.49	0.485	0.483	0.478	0.474	0.472	0.47	0.467	0.465	0.466	0.466	0.469	0.475	0.479	0.484	0.489	0.491	0.493	0.495	0.495	0.498	0.502	0.51
G04	Sample	Dilution_25%	0.25	DMSO	Lycopene	Standard_Development	Run076	Standard_Measurement	Plate_01	Clariostar_Study	MB	Biofoundry_,_London	Linear_Dilution_Pattern_V2	0.226	0.224	0.221	0.218	0.215	0.211	0.208	0.209	0.209	0.209	0.207	0.204	0.201	0.196	0.193	0.191	0.188	0.185	0.183	0.184	0.183	0.182	0.184	0.186	0.189	0.192	0.196	0.201	0.205	0.209	0.21	0.212	0.214	0.218	0.222	0.228
G05	Sample	Dilution_05%	0.0499999999999999	DMSO	Lycopene	Standard_Development	Run076	Standard_Measurement	Plate_01	Clariostar_Study	MB	Biofoundry_,_London	Linear_Dilution_Pattern_V2	0.116	0.112	0.108	0.105	0.103	0.099	0.096	0.096	0.095	0.092	0.089	0.086	0.084	0.08	0.077	0.077	0.075	0.073	0.071	0.071	0.071	0.07	0.07	0.07	0.071	0.072	0.072	0.073	0.075	0.076	0.076	0.076	0.076	0.077	0.078	0.08
G06	Sample	Dilution_85%	0.85	DMSO	Lycopene	Standard_Development	Run076	Standard_Measurement	Plate_01	Clariostar_Study	MB	Biofoundry_,_London	Linear_Dilution_Pattern_V2	0.681	0.68	0.679	0.676	0.672	0.668	0.669	0.671	0.676	0.681	0.682	0.681	0.674	0.666	0.659	0.656	0.65	0.644	0.641	0.639	0.635	0.634	0.636	0.639	0.648	0.659	0.671	0.684	0.695	0.703	0.709	0.714	0.718	0.725	0.737	0.756
G07	Sample	Dilution_65%	0.65	DMSO	Lycopene	Standard_Development	Run076	Standard_Measurement	Plate_01	Clariostar_Study	MB	Biofoundry_,_London	Linear_Dilution_Pattern_V2	0.499	0.498	0.496	0.491	0.489	0.486	0.484	0.486	0.489	0.491	0.493	0.491	0.486	0.479	0.473	0.47	0.464	0.461	0.457	0.457	0.454	0.452	0.455	0.459	0.466	0.475	0.485	0.494	0.503	0.51	0.515	0.519	0.523	0.528	0.539	0.555
G08	Sample	Dilution_45%	0.45	DMSO	Lycopene	Standard_Development	Run076	Standard_Measurement	Plate_01	Clariostar_Study	MB	Biofoundry_,_London	Linear_Dilution_Pattern_V2	0.382	0.382	0.379	0.376	0.372	0.369	0.368	0.369	0.37	0.371	0.37	0.369	0.365	0.359	0.354	0.352	0.347	0.344	0.342	0.341	0.338	0.337	0.338	0.342	0.345	0.352	0.359	0.366	0.371	0.376	0.379	0.382	0.384	0.389	0.395	0.405
G09	Sample	Dilution_25%	0.25	DMSO	Lycopene	Standard_Development	Run076	Standard_Measurement	Plate_01	Clariostar_Study	MB	Biofoundry_,_London	Linear_Dilution_Pattern_V2	0.24	0.238	0.235	0.231	0.228	0.225	0.222	0.222	0.223	0.221	0.219	0.217	0.212	0.208	0.204	0.202	0.199	0.196	0.194	0.194	0.193	0.193	0.193	0.195	0.198	0.202	0.206	0.21	0.214	0.217	0.219	0.222	0.223	0.225	0.23	0.235
G10	Sample	Dilution_05%	0.0499999999999999	DMSO	Lycopene	Standard_Development	Run076	Standard_Measurement	Plate_01	Clariostar_Study	MB	Biofoundry_,_London	Linear_Dilution_Pattern_V2	0.116	0.113	0.11	0.106	0.104	0.1	0.098	0.097	0.095	0.092	0.088	0.085	0.082	0.079	0.076	0.075	0.072	0.07	0.069	0.069	0.068	0.068	0.068	0.069	0.069	0.07	0.07	0.072	0.073	0.074	0.075	0.075	0.076	0.076	0.078	0.079
G11	Blank	DMSO_Blank	NA	DMSO	NA	Standard_Development	Run076	Standard_Measurement	Plate_01	Clariostar_Study	MB	Biofoundry_,_London	Linear_Dilution_Pattern_V2	0.103	0.1	0.096	0.093	0.09	0.086	0.082	0.082	0.079	0.075	0.071	0.067	0.065	0.061	0.058	0.058	0.056	0.054	0.052	0.053	0.052	0.051	0.051	0.051	0.05	0.05	0.049	0.048	0.049	0.049	0.049	0.049	0.048	0.047	0.046	0.046
G12	Blank	DMSO_Blank	NA	DMSO	NA	Standard_Development	Run076	Standard_Measurement	Plate_01	Clariostar_Study	MB	Biofoundry_,_London	Linear_Dilution_Pattern_V2	0.112	0.108	0.104	0.101	0.098	0.093	0.091	0.09	0.087	0.084	0.078	0.075	0.072	0.069	0.066	0.066	0.063	0.061	0.059	0.06	0.058	0.058	0.058	0.058	0.058	0.058	0.057	0.056	0.056	0.057	0.057	0.057	0.056	0.055	0.055	0.054
H01	Sample	Dilution_85%	0.85	DMSO	Lycopene	Standard_Development	Run076	Standard_Measurement	Plate_01	Clariostar_Study	MB	Biofoundry_,_London	Linear_Dilution_Pattern_V2	0.69	0.691	0.686	0.684	0.679	0.676	0.674	0.678	0.683	0.686	0.688	0.686	0.68	0.672	0.664	0.659	0.654	0.648	0.644	0.641	0.638	0.636	0.638	0.641	0.647	0.657	0.669	0.68	0.691	0.699	0.704	0.706	0.709	0.715	0.727	0.744
H02	Sample	Dilution_65%	0.65	DMSO	Lycopene	Standard_Development	Run076	Standard_Measurement	Plate_01	Clariostar_Study	MB	Biofoundry_,_London	Linear_Dilution_Pattern_V2	0.487	0.486	0.482	0.479	0.476	0.472	0.471	0.473	0.476	0.478	0.479	0.476	0.471	0.464	0.458	0.456	0.45	0.446	0.443	0.441	0.44	0.439	0.441	0.444	0.45	0.46	0.471	0.48	0.488	0.495	0.5	0.504	0.508	0.514	0.523	0.539
H03	Sample	Dilution_45%	0.45	DMSO	Lycopene	Standard_Development	Run076	Standard_Measurement	Plate_01	Clariostar_Study	MB	Biofoundry_,_London	Linear_Dilution_Pattern_V2	0.344	0.342	0.339	0.334	0.329	0.326	0.324	0.324	0.326	0.327	0.327	0.324	0.32	0.314	0.308	0.306	0.302	0.298	0.295	0.294	0.293	0.292	0.294	0.298	0.303	0.309	0.316	0.323	0.329	0.335	0.339	0.342	0.344	0.349	0.356	0.367
H04	Sample	Dilution_25%	0.25	DMSO	Lycopene	Standard_Development	Run076	Standard_Measurement	Plate_01	Clariostar_Study	MB	Biofoundry_,_London	Linear_Dilution_Pattern_V2	0.23	0.227	0.225	0.221	0.217	0.213	0.21	0.211	0.21	0.209	0.206	0.203	0.2	0.194	0.19	0.189	0.185	0.182	0.181	0.18	0.179	0.179	0.18	0.182	0.185	0.189	0.193	0.197	0.201	0.204	0.207	0.208	0.211	0.214	0.218	0.225
H05	Sample	Dilution_05%	0.0499999999999999	DMSO	Lycopene	Standard_Development	Run076	Standard_Measurement	Plate_01	Clariostar_Study	MB	Biofoundry_,_London	Linear_Dilution_Pattern_V2	0.128	0.124	0.12	0.118	0.115	0.111	0.108	0.106	0.104	0.1	0.098	0.094	0.091	0.088	0.084	0.083	0.081	0.078	0.076	0.076	0.076	0.075	0.075	0.075	0.075	0.076	0.076	0.078	0.078	0.079	0.08	0.08	0.08	0.08	0.081	0.082
H06	Sample	Dilution_85%	0.85	DMSO	Lycopene	Standard_Development	Run076	Standard_Measurement	Plate_01	Clariostar_Study	MB	Biofoundry_,_London	Linear_Dilution_Pattern_V2	0.57	0.57	0.566	0.561	0.559	0.555	0.553	0.556	0.56	0.565	0.567	0.564	0.558	0.55	0.543	0.539	0.536	0.53	0.526	0.523	0.521	0.521	0.523	0.529	0.537	0.549	0.563	0.578	0.588	0.598	0.605	0.61	0.617	0.626	0.639	0.658
H07	Sample	Dilution_65%	0.65	DMSO	Lycopene	Standard_Development	Run076	Standard_Measurement	Plate_01	Clariostar_Study	MB	Biofoundry_,_London	Linear_Dilution_Pattern_V2	0.469	0.467	0.463	0.459	0.456	0.452	0.45	0.451	0.453	0.457	0.457	0.456	0.45	0.442	0.435	0.432	0.428	0.423	0.42	0.418	0.416	0.415	0.418	0.422	0.429	0.438	0.448	0.458	0.467	0.475	0.48	0.484	0.489	0.495	0.505	0.521
H08	Sample	Dilution_45%	0.45	DMSO	Lycopene	Standard_Development	Run076	Standard_Measurement	Plate_01	Clariostar_Study	MB	Biofoundry_,_London	Linear_Dilution_Pattern_V2	0.362	0.361	0.357	0.353	0.35	0.346	0.344	0.344	0.345	0.346	0.346	0.342	0.337	0.331	0.326	0.324	0.318	0.315	0.313	0.312	0.31	0.31	0.312	0.315	0.319	0.326	0.333	0.341	0.348	0.353	0.357	0.36	0.364	0.368	0.376	0.387
H09	Sample	Dilution_25%	0.25	DMSO	Lycopene	Standard_Development	Run076	Standard_Measurement	Plate_01	Clariostar_Study	MB	Biofoundry_,_London	Linear_Dilution_Pattern_V2	0.248	0.245	0.241	0.237	0.233	0.229	0.226	0.226	0.227	0.225	0.222	0.219	0.214	0.21	0.205	0.203	0.199	0.196	0.194	0.194	0.193	0.192	0.193	0.195	0.198	0.201	0.206	0.21	0.214	0.218	0.22	0.222	0.224	0.227	0.231	0.237
H10	Sample	Dilution_05%	0.0499999999999999	DMSO	Lycopene	Standard_Development	Run076	Standard_Measurement	Plate_01	Clariostar_Study	MB	Biofoundry_,_London	Linear_Dilution_Pattern_V2	0.125	0.122	0.118	0.114	0.111	0.107	0.103	0.102	0.1	0.096	0.092	0.088	0.085	0.08	0.077	0.076	0.073	0.071	0.07	0.069	0.068	0.068	0.068	0.068	0.068	0.07	0.07	0.07	0.072	0.072	0.073	0.073	0.074	0.074	0.075	0.076
H11	Blank	DMSO_Blank	NA	DMSO	NA	Standard_Development	Run076	Standard_Measurement	Plate_01	Clariostar_Study	MB	Biofoundry_,_London	Linear_Dilution_Pattern_V2	0.105	0.102	0.098	0.094	0.091	0.087	0.084	0.083	0.079	0.075	0.071	0.067	0.064	0.06	0.057	0.057	0.054	0.051	0.051	0.05	0.049	0.049	0.049	0.048	0.048	0.046	0.046	0.046	0.046	0.046	0.045	0.045	0.045	0.044	0.043	0.043
H12	Blank	DMSO_Blank	NA	DMSO	NA	Standard_Development	Run076	Standard_Measurement	Plate_01	Clariostar_Study	MB	Biofoundry_,_London	Linear_Dilution_Pattern_V2	0.105	0.101	0.097	0.093	0.091	0.085	0.082	0.081	0.077	0.072	0.067	0.063	0.06	0.055	0.052	0.051	0.048	0.045	0.045	0.045	0.044	0.043	0.044	0.044	0.043	0.043	0.042	0.041	0.042	0.043	0.042	0.042	0.042	0.042	0.041	0.04
[truncated: 122 more columns]
