# Supplementary material for: Construction of a Calibration Curve for Lycopene on a Liquid-Handling Platform—Wider Lessons for the Development of Automated Dilution Protocols
Source: ACS Synth Biol. 2024 Aug 3;13(8):2357–75. doi: 10.1021/acssynbio.4c00031 (PMC11334188; doi:10.1021/acssynbio.4c00031)
Supplement: Supplementary file 2 — sb4c00031_si_002.zip [file sb4c00031_si_002.zip › AggregatedData/Run071/Plate_01/Clariostar_Study/Clariostar_A-Measurement_01/001.csv]

Well	Content	Label	Dilution	Solvent	Solute	Project	Run	Step	Container	Study	Author	Institution	Comment	OD350	OD352	OD354	OD356	OD358	OD360	OD362	OD364	OD366	OD368	OD370	OD372	OD374	OD376	OD378	OD380	OD382	OD384	OD386	OD388	OD390	OD392	OD394	OD396	OD398	OD400	OD402	OD404	OD406	OD408	OD410	OD412	OD414	OD416	OD418	OD420
A01	Sample	Dilution_100%	1.0	DMSO	Lycopene	Standard_Development	Run071	Standard_Measurement	Plate_01	Clariostar_Study	MB	Biofoundry_,_London	Linear_Dilution_Pattern_V2	0.19	0.186	0.183	0.178	0.173	0.17	0.166	0.163	0.16	0.157	0.153	0.149	0.143	0.139	0.136	0.131	0.129	0.126	0.125	0.123	0.121	0.121	0.12	0.119	0.12	0.12	0.121	0.121	0.122	0.123	0.123	0.123	0.123	0.123	0.123	0.123
A02	Sample	Dilution_80%	0.8	DMSO	Lycopene	Standard_Development	Run071	Standard_Measurement	Plate_01	Clariostar_Study	MB	Biofoundry_,_London	Linear_Dilution_Pattern_V2	0.177	0.173	0.17	0.166	0.161	0.156	0.152	0.15	0.147	0.144	0.14	0.137	0.131	0.127	0.123	0.12	0.117	0.115	0.113	0.111	0.11	0.109	0.108	0.108	0.108	0.109	0.11	0.11	0.11	0.11	0.11	0.11	0.11	0.11	0.109	0.109
A03	Sample	Dilution_60%	0.6	DMSO	Lycopene	Standard_Development	Run071	Standard_Measurement	Plate_01	Clariostar_Study	MB	Biofoundry_,_London	Linear_Dilution_Pattern_V2	0.162	0.158	0.154	0.15	0.147	0.142	0.137	0.135	0.132	0.129	0.125	0.122	0.117	0.113	0.109	0.105	0.104	0.101	0.099	0.097	0.096	0.095	0.094	0.094	0.095	0.095	0.095	0.095	0.095	0.096	0.095	0.095	0.096	0.095	0.095	0.095
A04	Sample	Dilution_40%	0.4	DMSO	Lycopene	Standard_Development	Run071	Standard_Measurement	Plate_01	Clariostar_Study	MB	Biofoundry_,_London	Linear_Dilution_Pattern_V2	0.148	0.144	0.141	0.136	0.132	0.128	0.123	0.12	0.117	0.114	0.11	0.106	0.101	0.097	0.093	0.09	0.087	0.085	0.084	0.081	0.08	0.08	0.079	0.079	0.078	0.078	0.079	0.078	0.078	0.078	0.078	0.078	0.078	0.078	0.077	0.077
A05	Sample	Dilution_20%	0.2	DMSO	Lycopene	Standard_Development	Run071	Standard_Measurement	Plate_01	Clariostar_Study	MB	Biofoundry_,_London	Linear_Dilution_Pattern_V2	0.111	0.108	0.104	0.101	0.098	0.094	0.09	0.087	0.084	0.079	0.076	0.072	0.067	0.065	0.062	0.058	0.057	0.055	0.054	0.052	0.051	0.051	0.05	0.05	0.049	0.049	0.048	0.048	0.047	0.047	0.046	0.046	0.046	0.046	0.045	0.044
A06	Sample	Dilution_100%	1.0	DMSO	Lycopene	Standard_Development	Run071	Standard_Measurement	Plate_01	Clariostar_Study	MB	Biofoundry_,_London	Linear_Dilution_Pattern_V2	0.125	0.121	0.118	0.114	0.11	0.105	0.101	0.099	0.096	0.092	0.088	0.084	0.08	0.076	0.072	0.069	0.068	0.065	0.064	0.062	0.061	0.06	0.06	0.059	0.058	0.058	0.058	0.057	0.056	0.056	0.055	0.055	0.055	0.055	0.054	0.053
A07	Sample	Dilution_80%	0.8	DMSO	Lycopene	Standard_Development	Run071	Standard_Measurement	Plate_01	Clariostar_Study	MB	Biofoundry_,_London	Linear_Dilution_Pattern_V2	0.111	0.108	0.105	0.101	0.098	0.095	0.09	0.088	0.086	0.081	0.078	0.075	0.07	0.067	0.064	0.061	0.06	0.058	0.057	0.055	0.054	0.054	0.053	0.053	0.052	0.051	0.052	0.051	0.05	0.05	0.049	0.05	0.049	0.049	0.048	0.048
A08	Sample	Dilution_60%	0.6	DMSO	Lycopene	Standard_Development	Run071	Standard_Measurement	Plate_01	Clariostar_Study	MB	Biofoundry_,_London	Linear_Dilution_Pattern_V2	0.115	0.111	0.108	0.104	0.101	0.097	0.093	0.091	0.087	0.083	0.079	0.076	0.071	0.068	0.065	0.062	0.06	0.058	0.057	0.055	0.054	0.053	0.053	0.052	0.052	0.051	0.051	0.05	0.05	0.049	0.049	0.049	0.049	0.049	0.048	0.048
A09	Sample	Dilution_40%	0.4	DMSO	Lycopene	Standard_Development	Run071	Standard_Measurement	Plate_01	Clariostar_Study	MB	Biofoundry_,_London	Linear_Dilution_Pattern_V2	0.12	0.115	0.112	0.107	0.104	0.1	0.095	0.092	0.089	0.085	0.08	0.077	0.072	0.068	0.065	0.062	0.06	0.058	0.056	0.055	0.053	0.053	0.053	0.052	0.052	0.051	0.051	0.05	0.05	0.049	0.048	0.049	0.048	0.048	0.047	0.047
A10	Sample	Dilution_20%	0.2	DMSO	Lycopene	Standard_Development	Run071	Standard_Measurement	Plate_01	Clariostar_Study	MB	Biofoundry_,_London	Linear_Dilution_Pattern_V2	0.116	0.112	0.11	0.106	0.103	0.099	0.095	0.092	0.088	0.083	0.08	0.075	0.071	0.068	0.065	0.062	0.06	0.057	0.056	0.055	0.054	0.053	0.052	0.051	0.051	0.05	0.051	0.05	0.049	0.049	0.048	0.048	0.048	0.048	0.047	0.047
A11	Blank	DMSO_Blank	NA	DMSO	NA	Standard_Development	Run071	Standard_Measurement	Plate_01	Clariostar_Study	MB	Biofoundry_,_London	Linear_Dilution_Pattern_V2	0.115	0.111	0.109	0.104	0.101	0.096	0.091	0.09	0.087	0.083	0.08	0.076	0.072	0.068	0.065	0.062	0.061	0.058	0.057	0.055	0.054	0.054	0.053	0.053	0.052	0.051	0.051	0.05	0.05	0.05	0.049	0.049	0.049	0.049	0.047	0.047
A12	Blank	DMSO_Blank	NA	DMSO	NA	Standard_Development	Run071	Standard_Measurement	Plate_01	Clariostar_Study	MB	Biofoundry_,_London	Linear_Dilution_Pattern_V2	0.119	0.115	0.112	0.107	0.104	0.1	0.095	0.092	0.091	0.086	0.082	0.078	0.073	0.069	0.066	0.064	0.062	0.059	0.058	0.056	0.055	0.054	0.053	0.053	0.053	0.052	0.052	0.051	0.05	0.05	0.049	0.049	0.049	0.049	0.048	0.047
B01	Sample	Dilution_100%	1.0	DMSO	Lycopene	Standard_Development	Run071	Standard_Measurement	Plate_01	Clariostar_Study	MB	Biofoundry_,_London	Linear_Dilution_Pattern_V2	0.189	0.185	0.182	0.177	0.173	0.169	0.165	0.163	0.161	0.159	0.154	0.151	0.146	0.142	0.138	0.135	0.132	0.129	0.128	0.126	0.125	0.124	0.124	0.124	0.124	0.124	0.125	0.126	0.127	0.127	0.127	0.128	0.127	0.127	0.127	0.126
B02	Sample	Dilution_80%	0.8	DMSO	Lycopene	Standard_Development	Run071	Standard_Measurement	Plate_01	Clariostar_Study	MB	Biofoundry_,_London	Linear_Dilution_Pattern_V2	0.174	0.169	0.166	0.162	0.158	0.154	0.149	0.148	0.145	0.142	0.139	0.137	0.132	0.128	0.124	0.121	0.119	0.116	0.114	0.113	0.112	0.11	0.11	0.11	0.111	0.11	0.111	0.111	0.111	0.112	0.113	0.113	0.112	0.112	0.111	0.11
B03	Sample	Dilution_60%	0.6	DMSO	Lycopene	Standard_Development	Run071	Standard_Measurement	Plate_01	Clariostar_Study	MB	Biofoundry_,_London	Linear_Dilution_Pattern_V2	0.164	0.16	0.158	0.154	0.15	0.145	0.141	0.139	0.136	0.132	0.128	0.124	0.12	0.117	0.113	0.109	0.107	0.105	0.103	0.102	0.1	0.099	0.098	0.098	0.098	0.098	0.099	0.099	0.099	0.098	0.098	0.098	0.098	0.098	0.098	0.098
B04	Sample	Dilution_40%	0.4	DMSO	Lycopene	Standard_Development	Run071	Standard_Measurement	Plate_01	Clariostar_Study	MB	Biofoundry_,_London	Linear_Dilution_Pattern_V2	0.147	0.143	0.14	0.136	0.132	0.128	0.123	0.121	0.119	0.116	0.112	0.109	0.104	0.101	0.098	0.094	0.092	0.09	0.089	0.087	0.086	0.085	0.084	0.084	0.084	0.084	0.084	0.084	0.084	0.084	0.084	0.085	0.084	0.084	0.083	0.082
B05	Sample	Dilution_20%	0.2	DMSO	Lycopene	Standard_Development	Run071	Standard_Measurement	Plate_01	Clariostar_Study	MB	Biofoundry_,_London	Linear_Dilution_Pattern_V2	0.108	0.104	0.101	0.098	0.094	0.091	0.086	0.084	0.082	0.078	0.074	0.07	0.067	0.064	0.062	0.059	0.058	0.056	0.054	0.052	0.052	0.052	0.051	0.051	0.051	0.05	0.05	0.049	0.048	0.048	0.048	0.048	0.047	0.047	0.047	0.046
B06	Sample	Dilution_100%	1.0	DMSO	Lycopene	Standard_Development	Run071	Standard_Measurement	Plate_01	Clariostar_Study	MB	Biofoundry_,_London	Linear_Dilution_Pattern_V2	0.113	0.109	0.106	0.103	0.1	0.096	0.092	0.091	0.088	0.084	0.081	0.079	0.074	0.071	0.069	0.066	0.065	0.063	0.062	0.06	0.059	0.059	0.058	0.058	0.057	0.057	0.057	0.056	0.055	0.055	0.054	0.054	0.054	0.054	0.054	0.053
B07	Sample	Dilution_80%	0.8	DMSO	Lycopene	Standard_Development	Run071	Standard_Measurement	Plate_01	Clariostar_Study	MB	Biofoundry_,_London	Linear_Dilution_Pattern_V2	0.111	0.108	0.106	0.102	0.099	0.096	0.092	0.09	0.086	0.082	0.079	0.076	0.073	0.07	0.067	0.064	0.063	0.061	0.059	0.058	0.057	0.057	0.056	0.055	0.055	0.054	0.054	0.053	0.053	0.052	0.052	0.052	0.052	0.052	0.051	0.05
B08	Sample	Dilution_60%	0.6	DMSO	Lycopene	Standard_Development	Run071	Standard_Measurement	Plate_01	Clariostar_Study	MB	Biofoundry_,_London	Linear_Dilution_Pattern_V2	0.112	0.108	0.105	0.102	0.098	0.094	0.09	0.087	0.085	0.082	0.079	0.075	0.071	0.068	0.065	0.063	0.061	0.06	0.058	0.057	0.056	0.054	0.053	0.054	0.054	0.053	0.053	0.052	0.052	0.052	0.051	0.051	0.05	0.05	0.049	0.048
B09	Sample	Dilution_40%	0.4	DMSO	Lycopene	Standard_Development	Run071	Standard_Measurement	Plate_01	Clariostar_Study	MB	Biofoundry_,_London	Linear_Dilution_Pattern_V2	0.113	0.109	0.107	0.103	0.1	0.096	0.092	0.089	0.086	0.083	0.079	0.076	0.071	0.068	0.065	0.062	0.061	0.058	0.058	0.056	0.055	0.055	0.054	0.053	0.054	0.052	0.052	0.051	0.05	0.051	0.05	0.05	0.051	0.05	0.049	0.048
B10	Sample	Dilution_20%	0.2	DMSO	Lycopene	Standard_Development	Run071	Standard_Measurement	Plate_01	Clariostar_Study	MB	Biofoundry_,_London	Linear_Dilution_Pattern_V2	0.111	0.107	0.105	0.102	0.098	0.095	0.091	0.088	0.085	0.081	0.077	0.074	0.07	0.067	0.065	0.062	0.06	0.058	0.057	0.056	0.055	0.054	0.053	0.052	0.052	0.051	0.051	0.051	0.051	0.05	0.049	0.05	0.049	0.049	0.048	0.048
B11	Blank	DMSO_Blank	NA	DMSO	NA	Standard_Development	Run071	Standard_Measurement	Plate_01	Clariostar_Study	MB	Biofoundry_,_London	Linear_Dilution_Pattern_V2	0.111	0.107	0.105	0.101	0.097	0.093	0.088	0.087	0.084	0.08	0.077	0.074	0.07	0.067	0.064	0.062	0.06	0.058	0.057	0.055	0.055	0.054	0.053	0.053	0.052	0.052	0.052	0.051	0.051	0.05	0.049	0.05	0.049	0.05	0.048	0.048
B12	Blank	DMSO_Blank	NA	DMSO	NA	Standard_Development	Run071	Standard_Measurement	Plate_01	Clariostar_Study	MB	Biofoundry_,_London	Linear_Dilution_Pattern_V2	0.113	0.109	0.106	0.102	0.099	0.095	0.091	0.089	0.086	0.082	0.077	0.074	0.07	0.067	0.064	0.061	0.06	0.058	0.057	0.055	0.054	0.053	0.052	0.052	0.052	0.052	0.051	0.05	0.05	0.05	0.049	0.049	0.049	0.049	0.048	0.047
C01	Sample	Dilution_95%	0.95	DMSO	Lycopene	Standard_Development	Run071	Standard_Measurement	Plate_01	Clariostar_Study	MB	Biofoundry_,_London	Linear_Dilution_Pattern_V2	0.181	0.177	0.174	0.17	0.166	0.162	0.158	0.157	0.155	0.151	0.147	0.144	0.14	0.137	0.133	0.129	0.127	0.125	0.124	0.121	0.12	0.119	0.119	0.119	0.119	0.119	0.121	0.12	0.121	0.122	0.122	0.122	0.122	0.122	0.122	0.121
C02	Sample	Dilution_75%	0.75	DMSO	Lycopene	Standard_Development	Run071	Standard_Measurement	Plate_01	Clariostar_Study	MB	Biofoundry_,_London	Linear_Dilution_Pattern_V2	0.168	0.165	0.16	0.156	0.153	0.149	0.144	0.143	0.14	0.137	0.134	0.13	0.126	0.122	0.118	0.115	0.113	0.111	0.109	0.107	0.106	0.105	0.104	0.104	0.105	0.104	0.106	0.106	0.106	0.106	0.106	0.107	0.106	0.106	0.105	0.105
C03	Sample	Dilution_55%	0.55	DMSO	Lycopene	Standard_Development	Run071	Standard_Measurement	Plate_01	Clariostar_Study	MB	Biofoundry_,_London	Linear_Dilution_Pattern_V2	0.145	0.142	0.139	0.134	0.131	0.127	0.122	0.12	0.117	0.114	0.11	0.106	0.101	0.098	0.095	0.092	0.091	0.088	0.087	0.085	0.084	0.083	0.082	0.081	0.082	0.082	0.082	0.082	0.082	0.082	0.081	0.082	0.082	0.081	0.08	0.08
C04	Sample	Dilution_35%	0.35	DMSO	Lycopene	Standard_Development	Run071	Standard_Measurement	Plate_01	Clariostar_Study	MB	Biofoundry_,_London	Linear_Dilution_Pattern_V2	0.138	0.135	0.131	0.126	0.123	0.119	0.115	0.113	0.11	0.107	0.103	0.099	0.095	0.091	0.089	0.085	0.083	0.081	0.08	0.078	0.077	0.076	0.076	0.075	0.075	0.075	0.076	0.075	0.075	0.074	0.074	0.075	0.074	0.074	0.073	0.072
C05	Sample	Dilution_15%	0.15	DMSO	Lycopene	Standard_Development	Run071	Standard_Measurement	Plate_01	Clariostar_Study	MB	Biofoundry_,_London	Linear_Dilution_Pattern_V2	0.107	0.104	0.101	0.097	0.094	0.091	0.087	0.085	0.081	0.078	0.074	0.071	0.067	0.065	0.062	0.059	0.057	0.055	0.054	0.053	0.052	0.052	0.051	0.051	0.051	0.05	0.05	0.049	0.048	0.048	0.047	0.047	0.047	0.047	0.046	0.046
C06	Sample	Dilution_95%	0.95	DMSO	Lycopene	Standard_Development	Run071	Standard_Measurement	Plate_01	Clariostar_Study	MB	Biofoundry_,_London	Linear_Dilution_Pattern_V2	0.131	0.127	0.124	0.121	0.117	0.114	0.111	0.109	0.106	0.102	0.1	0.097	0.092	0.09	0.087	0.084	0.083	0.082	0.08	0.078	0.077	0.077	0.076	0.075	0.075	0.075	0.074	0.074	0.073	0.073	0.072	0.073	0.073	0.072	0.071	0.07
C07	Sample	Dilution_75%	0.75	DMSO	Lycopene	Standard_Development	Run071	Standard_Measurement	Plate_01	Clariostar_Study	MB	Biofoundry_,_London	Linear_Dilution_Pattern_V2	0.11	0.106	0.104	0.1	0.097	0.093	0.089	0.087	0.084	0.081	0.077	0.075	0.071	0.068	0.065	0.062	0.061	0.059	0.057	0.056	0.055	0.054	0.053	0.053	0.053	0.053	0.053	0.051	0.051	0.051	0.051	0.051	0.05	0.05	0.049	0.048
C08	Sample	Dilution_55%	0.55	DMSO	Lycopene	Standard_Development	Run071	Standard_Measurement	Plate_01	Clariostar_Study	MB	Biofoundry_,_London	Linear_Dilution_Pattern_V2	0.111	0.107	0.104	0.1	0.097	0.094	0.09	0.088	0.085	0.08	0.077	0.073	0.07	0.068	0.065	0.061	0.059	0.058	0.057	0.055	0.054	0.053	0.053	0.052	0.052	0.051	0.051	0.05	0.05	0.049	0.049	0.049	0.049	0.048	0.048	0.047
C09	Sample	Dilution_35%	0.35	DMSO	Lycopene	Standard_Development	Run071	Standard_Measurement	Plate_01	Clariostar_Study	MB	Biofoundry_,_London	Linear_Dilution_Pattern_V2	0.112	0.11	0.107	0.103	0.099	0.095	0.09	0.089	0.086	0.083	0.079	0.076	0.072	0.069	0.065	0.063	0.062	0.06	0.058	0.056	0.056	0.054	0.053	0.054	0.054	0.053	0.053	0.051	0.051	0.051	0.05	0.051	0.05	0.05	0.049	0.048
C10	Sample	Dilution_15%	0.15	DMSO	Lycopene	Standard_Development	Run071	Standard_Measurement	Plate_01	Clariostar_Study	MB	Biofoundry_,_London	Linear_Dilution_Pattern_V2	0.113	0.109	0.105	0.102	0.099	0.095	0.09	0.088	0.086	0.081	0.078	0.075	0.071	0.067	0.064	0.061	0.06	0.058	0.057	0.054	0.054	0.053	0.052	0.052	0.051	0.051	0.051	0.05	0.05	0.049	0.049	0.049	0.049	0.048	0.047	0.046
C11	Blank	DMSO_Blank	NA	DMSO	NA	Standard_Development	Run071	Standard_Measurement	Plate_01	Clariostar_Study	MB	Biofoundry_,_London	Linear_Dilution_Pattern_V2	0.112	0.108	0.105	0.101	0.098	0.094	0.09	0.087	0.084	0.082	0.077	0.074	0.07	0.066	0.063	0.061	0.06	0.057	0.056	0.054	0.053	0.053	0.052	0.052	0.051	0.051	0.051	0.05	0.049	0.049	0.049	0.049	0.049	0.048	0.047	0.046
C12	Blank	DMSO_Blank	NA	DMSO	NA	Standard_Development	Run071	Standard_Measurement	Plate_01	Clariostar_Study	MB	Biofoundry_,_London	Linear_Dilution_Pattern_V2	0.113	0.11	0.107	0.103	0.1	0.096	0.092	0.089	0.086	0.082	0.079	0.075	0.07	0.068	0.065	0.062	0.06	0.058	0.057	0.055	0.055	0.054	0.053	0.052	0.052	0.052	0.052	0.051	0.05	0.05	0.049	0.05	0.05	0.049	0.048	0.048
D01	Sample	Dilution_95%	0.95	DMSO	Lycopene	Standard_Development	Run071	Standard_Measurement	Plate_01	Clariostar_Study	MB	Biofoundry_,_London	Linear_Dilution_Pattern_V2	0.191	0.187	0.184	0.179	0.175	0.171	0.165	0.163	0.162	0.159	0.155	0.152	0.147	0.142	0.138	0.135	0.133	0.13	0.128	0.126	0.124	0.123	0.123	0.123	0.123	0.124	0.124	0.125	0.126	0.126	0.126	0.127	0.127	0.126	0.125	0.124
D02	Sample	Dilution_75%	0.75	DMSO	Lycopene	Standard_Development	Run071	Standard_Measurement	Plate_01	Clariostar_Study	MB	Biofoundry_,_London	Linear_Dilution_Pattern_V2	0.177	0.172	0.169	0.165	0.16	0.157	0.152	0.149	0.147	0.144	0.141	0.138	0.133	0.129	0.125	0.122	0.118	0.116	0.114	0.112	0.112	0.11	0.109	0.11	0.11	0.11	0.111	0.111	0.111	0.112	0.112	0.112	0.112	0.112	0.111	0.11
D03	Sample	Dilution_55%	0.55	DMSO	Lycopene	Standard_Development	Run071	Standard_Measurement	Plate_01	Clariostar_Study	MB	Biofoundry_,_London	Linear_Dilution_Pattern_V2	0.161	0.157	0.154	0.149	0.145	0.141	0.136	0.134	0.131	0.128	0.125	0.12	0.116	0.113	0.11	0.106	0.104	0.102	0.1	0.098	0.097	0.096	0.095	0.096	0.095	0.095	0.095	0.095	0.094	0.095	0.094	0.095	0.094	0.094	0.093	0.092
D04	Sample	Dilution_35%	0.35	DMSO	Lycopene	Standard_Development	Run071	Standard_Measurement	Plate_01	Clariostar_Study	MB	Biofoundry_,_London	Linear_Dilution_Pattern_V2	0.144	0.14	0.136	0.132	0.127	0.122	0.117	0.116	0.115	0.112	0.109	0.105	0.101	0.096	0.092	0.09	0.088	0.085	0.083	0.081	0.08	0.079	0.079	0.079	0.079	0.079	0.079	0.079	0.078	0.078	0.078	0.078	0.078	0.077	0.076	0.075
D05	Sample	Dilution_15%	0.15	DMSO	Lycopene	Standard_Development	Run071	Standard_Measurement	Plate_01	Clariostar_Study	MB	Biofoundry_,_London	Linear_Dilution_Pattern_V2	0.112	0.107	0.104	0.1	0.097	0.093	0.088	0.086	0.085	0.081	0.077	0.074	0.07	0.067	0.064	0.061	0.059	0.057	0.056	0.054	0.053	0.052	0.052	0.052	0.052	0.051	0.051	0.05	0.05	0.049	0.049	0.049	0.049	0.048	0.047	0.046
D06	Sample	Dilution_95%	0.95	DMSO	Lycopene	Standard_Development	Run071	Standard_Measurement	Plate_01	Clariostar_Study	MB	Biofoundry_,_London	Linear_Dilution_Pattern_V2	0.114	0.11	0.108	0.104	0.101	0.097	0.092	0.091	0.088	0.084	0.08	0.077	0.073	0.071	0.068	0.065	0.062	0.06	0.059	0.058	0.057	0.056	0.056	0.055	0.054	0.053	0.053	0.052	0.052	0.052	0.051	0.051	0.051	0.05	0.049	0.048
D07	Sample	Dilution_75%	0.75	DMSO	Lycopene	Standard_Development	Run071	Standard_Measurement	Plate_01	Clariostar_Study	MB	Biofoundry_,_London	Linear_Dilution_Pattern_V2	0.111	0.108	0.105	0.102	0.099	0.095	0.091	0.088	0.086	0.082	0.079	0.076	0.072	0.069	0.066	0.064	0.062	0.059	0.059	0.057	0.056	0.055	0.055	0.054	0.054	0.053	0.053	0.052	0.052	0.052	0.051	0.051	0.051	0.051	0.05	0.049
D08	Sample	Dilution_55%	0.55	DMSO	Lycopene	Standard_Development	Run071	Standard_Measurement	Plate_01	Clariostar_Study	MB	Biofoundry_,_London	Linear_Dilution_Pattern_V2	0.117	0.113	0.11	0.107	0.103	0.099	0.095	0.092	0.09	0.086	0.082	0.079	0.075	0.072	0.069	0.066	0.065	0.062	0.061	0.06	0.059	0.058	0.057	0.057	0.056	0.056	0.056	0.055	0.054	0.054	0.053	0.053	0.053	0.052	0.051	0.051
D09	Sample	Dilution_35%	0.35	DMSO	Lycopene	Standard_Development	Run071	Standard_Measurement	Plate_01	Clariostar_Study	MB	Biofoundry_,_London	Linear_Dilution_Pattern_V2	0.115	0.111	0.108	0.104	0.101	0.098	0.094	0.09	0.088	0.084	0.081	0.076	0.073	0.069	0.066	0.063	0.061	0.059	0.059	0.057	0.056	0.055	0.054	0.054	0.054	0.053	0.053	0.052	0.052	0.051	0.051	0.051	0.051	0.051	0.049	0.048
D10	Sample	Dilution_15%	0.15	DMSO	Lycopene	Standard_Development	Run071	Standard_Measurement	Plate_01	Clariostar_Study	MB	Biofoundry_,_London	Linear_Dilution_Pattern_V2	0.117	0.113	0.11	0.106	0.102	0.098	0.094	0.092	0.09	0.086	0.082	0.079	0.074	0.07	0.068	0.065	0.064	0.061	0.06	0.058	0.056	0.056	0.056	0.055	0.055	0.054	0.054	0.052	0.053	0.053	0.051	0.051	0.052	0.051	0.05	0.049
D11	Blank	DMSO_Blank	NA	DMSO	NA	Standard_Development	Run071	Standard_Measurement	Plate_01	Clariostar_Study	MB	Biofoundry_,_London	Linear_Dilution_Pattern_V2	0.115	0.111	0.108	0.104	0.101	0.097	0.093	0.091	0.087	0.084	0.08	0.077	0.072	0.069	0.067	0.063	0.061	0.059	0.058	0.057	0.056	0.055	0.053	0.053	0.053	0.052	0.052	0.052	0.051	0.051	0.05	0.05	0.05	0.05	0.049	0.048
D12	Blank	DMSO_Blank	NA	DMSO	NA	Standard_Development	Run071	Standard_Measurement	Plate_01	Clariostar_Study	MB	Biofoundry_,_London	Linear_Dilution_Pattern_V2	0.119	0.115	0.112	0.107	0.103	0.1	0.095	0.092	0.089	0.086	0.082	0.079	0.073	0.07	0.067	0.063	0.062	0.06	0.058	0.057	0.056	0.055	0.054	0.053	0.053	0.052	0.052	0.051	0.051	0.051	0.05	0.05	0.05	0.049	0.049	0.048
E01	Sample	Dilution_90%	0.9	DMSO	Lycopene	Standard_Development	Run071	Standard_Measurement	Plate_01	Clariostar_Study	MB	Biofoundry_,_London	Linear_Dilution_Pattern_V2	0.189	0.185	0.182	0.177	0.173	0.168	0.163	0.162	0.16	0.156	0.153	0.149	0.144	0.14	0.137	0.133	0.131	0.128	0.126	0.125	0.123	0.122	0.121	0.121	0.122	0.122	0.123	0.123	0.124	0.125	0.124	0.125	0.124	0.124	0.123	0.122
E02	Sample	Dilution_70%	0.7	DMSO	Lycopene	Standard_Development	Run071	Standard_Measurement	Plate_01	Clariostar_Study	MB	Biofoundry_,_London	Linear_Dilution_Pattern_V2	0.18	0.176	0.173	0.168	0.163	0.158	0.153	0.152	0.149	0.145	0.142	0.138	0.133	0.128	0.124	0.12	0.117	0.114	0.113	0.111	0.109	0.108	0.107	0.107	0.107	0.107	0.108	0.108	0.108	0.108	0.108	0.109	0.108	0.108	0.107	0.106
E03	Sample	Dilution_50%	0.5	DMSO	Lycopene	Standard_Development	Run071	Standard_Measurement	Plate_01	Clariostar_Study	MB	Biofoundry_,_London	Linear_Dilution_Pattern_V2	0.146	0.142	0.138	0.134	0.13	0.125	0.121	0.119	0.116	0.113	0.11	0.106	0.102	0.098	0.095	0.091	0.089	0.087	0.085	0.084	0.082	0.081	0.081	0.08	0.081	0.08	0.081	0.08	0.08	0.08	0.08	0.08	0.08	0.079	0.078	0.077
E04	Sample	Dilution_30%	0.3	DMSO	Lycopene	Standard_Development	Run071	Standard_Measurement	Plate_01	Clariostar_Study	MB	Biofoundry_,_London	Linear_Dilution_Pattern_V2	0.14	0.136	0.132	0.128	0.124	0.12	0.115	0.113	0.111	0.108	0.105	0.101	0.096	0.093	0.09	0.086	0.084	0.082	0.08	0.079	0.078	0.076	0.076	0.075	0.075	0.075	0.076	0.074	0.075	0.075	0.074	0.074	0.074	0.074	0.073	0.071
E05	Sample	Dilution_10%	0.1	DMSO	Lycopene	Standard_Development	Run071	Standard_Measurement	Plate_01	Clariostar_Study	MB	Biofoundry_,_London	Linear_Dilution_Pattern_V2	0.114	0.111	0.107	0.102	0.098	0.095	0.09	0.088	0.086	0.083	0.079	0.076	0.071	0.069	0.066	0.063	0.061	0.059	0.058	0.056	0.055	0.054	0.053	0.053	0.053	0.052	0.052	0.051	0.051	0.05	0.05	0.05	0.049	0.049	0.048	0.046
E06	Sample	Dilution_90%	0.9	DMSO	Lycopene	Standard_Development	Run071	Standard_Measurement	Plate_01	Clariostar_Study	MB	Biofoundry_,_London	Linear_Dilution_Pattern_V2	0.112	0.108	0.104	0.101	0.098	0.093	0.089	0.088	0.085	0.081	0.078	0.075	0.071	0.068	0.065	0.063	0.06	0.058	0.057	0.056	0.054	0.054	0.053	0.053	0.052	0.052	0.052	0.05	0.05	0.05	0.049	0.05	0.049	0.048	0.047	0.047
E07	Sample	Dilution_70%	0.7	DMSO	Lycopene	Standard_Development	Run071	Standard_Measurement	Plate_01	Clariostar_Study	MB	Biofoundry_,_London	Linear_Dilution_Pattern_V2	0.113	0.108	0.106	0.102	0.099	0.095	0.091	0.088	0.086	0.083	0.079	0.077	0.073	0.069	0.067	0.063	0.062	0.06	0.059	0.057	0.056	0.055	0.054	0.054	0.054	0.054	0.053	0.052	0.051	0.052	0.051	0.051	0.05	0.05	0.049	0.049
E08	Sample	Dilution_50%	0.5	DMSO	Lycopene	Standard_Development	Run071	Standard_Measurement	Plate_01	Clariostar_Study	MB	Biofoundry_,_London	Linear_Dilution_Pattern_V2	0.113	0.109	0.107	0.102	0.099	0.095	0.09	0.089	0.087	0.083	0.08	0.077	0.073	0.069	0.066	0.064	0.063	0.06	0.058	0.057	0.056	0.055	0.054	0.054	0.054	0.054	0.054	0.052	0.052	0.051	0.051	0.051	0.051	0.05	0.049	0.048
E09	Sample	Dilution_30%	0.3	DMSO	Lycopene	Standard_Development	Run071	Standard_Measurement	Plate_01	Clariostar_Study	MB	Biofoundry_,_London	Linear_Dilution_Pattern_V2	0.117	0.114	0.11	0.106	0.102	0.098	0.094	0.092	0.089	0.085	0.081	0.079	0.074	0.071	0.068	0.065	0.063	0.061	0.059	0.058	0.057	0.056	0.055	0.055	0.054	0.054	0.054	0.052	0.052	0.052	0.051	0.051	0.051	0.051	0.05	0.049
E10	Sample	Dilution_10%	0.1	DMSO	Lycopene	Standard_Development	Run071	Standard_Measurement	Plate_01	Clariostar_Study	MB	Biofoundry_,_London	Linear_Dilution_Pattern_V2	0.113	0.109	0.106	0.102	0.099	0.095	0.09	0.088	0.086	0.082	0.079	0.075	0.071	0.068	0.065	0.062	0.06	0.058	0.057	0.055	0.054	0.053	0.052	0.052	0.052	0.051	0.051	0.05	0.05	0.05	0.049	0.049	0.049	0.048	0.048	0.046
E11	Blank	DMSO_Blank	NA	DMSO	NA	Standard_Development	Run071	Standard_Measurement	Plate_01	Clariostar_Study	MB	Biofoundry_,_London	Linear_Dilution_Pattern_V2	0.114	0.11	0.107	0.103	0.099	0.095	0.091	0.088	0.086	0.083	0.079	0.075	0.071	0.067	0.064	0.062	0.06	0.057	0.056	0.055	0.054	0.054	0.052	0.052	0.052	0.051	0.051	0.05	0.049	0.049	0.049	0.049	0.049	0.048	0.048	0.047
E12	Blank	DMSO_Blank	NA	DMSO	NA	Standard_Development	Run071	Standard_Measurement	Plate_01	Clariostar_Study	MB	Biofoundry_,_London	Linear_Dilution_Pattern_V2	0.116	0.112	0.109	0.106	0.102	0.098	0.093	0.091	0.088	0.084	0.08	0.076	0.072	0.069	0.065	0.063	0.061	0.059	0.057	0.056	0.055	0.055	0.054	0.053	0.053	0.052	0.052	0.051	0.051	0.05	0.05	0.05	0.05	0.049	0.048	0.047
F01	Sample	Dilution_90%	0.9	DMSO	Lycopene	Standard_Development	Run071	Standard_Measurement	Plate_01	Clariostar_Study	MB	Biofoundry_,_London	Linear_Dilution_Pattern_V2	0.188	0.184	0.18	0.177	0.172	0.167	0.164	0.162	0.159	0.156	0.153	0.151	0.146	0.141	0.137	0.133	0.131	0.129	0.127	0.125	0.123	0.122	0.122	0.121	0.122	0.122	0.123	0.124	0.124	0.124	0.125	0.125	0.125	0.125	0.124	0.123
F02	Sample	Dilution_70%	0.7	DMSO	Lycopene	Standard_Development	Run071	Standard_Measurement	Plate_01	Clariostar_Study	MB	Biofoundry_,_London	Linear_Dilution_Pattern_V2	0.171	0.168	0.164	0.159	0.155	0.151	0.147	0.144	0.142	0.139	0.135	0.131	0.127	0.124	0.12	0.116	0.114	0.112	0.11	0.108	0.106	0.105	0.105	0.104	0.105	0.105	0.106	0.106	0.106	0.107	0.106	0.107	0.106	0.106	0.105	0.105
F03	Sample	Dilution_50%	0.5	DMSO	Lycopene	Standard_Development	Run071	Standard_Measurement	Plate_01	Clariostar_Study	MB	Biofoundry_,_London	Linear_Dilution_Pattern_V2	0.143	0.139	0.135	0.131	0.127	0.124	0.12	0.117	0.114	0.11	0.107	0.103	0.099	0.096	0.092	0.088	0.087	0.085	0.083	0.081	0.08	0.079	0.079	0.079	0.078	0.077	0.078	0.077	0.078	0.077	0.077	0.078	0.077	0.077	0.076	0.075
F04	Sample	Dilution_30%	0.3	DMSO	Lycopene	Standard_Development	Run071	Standard_Measurement	Plate_01	Clariostar_Study	MB	Biofoundry_,_London	Linear_Dilution_Pattern_V2	0.138	0.134	0.131	0.127	0.123	0.119	0.115	0.113	0.11	0.107	0.103	0.1	0.096	0.091	0.088	0.085	0.083	0.081	0.08	0.078	0.077	0.076	0.075	0.075	0.075	0.075	0.075	0.074	0.074	0.074	0.073	0.074	0.073	0.073	0.072	0.072
F05	Sample	Dilution_10%	0.1	DMSO	Lycopene	Standard_Development	Run071	Standard_Measurement	Plate_01	Clariostar_Study	MB	Biofoundry_,_London	Linear_Dilution_Pattern_V2	0.114	0.11	0.107	0.102	0.099	0.095	0.09	0.089	0.086	0.083	0.08	0.077	0.072	0.069	0.066	0.064	0.062	0.06	0.059	0.056	0.056	0.055	0.054	0.054	0.054	0.053	0.053	0.052	0.052	0.051	0.051	0.051	0.051	0.05	0.049	0.048
F06	Sample	Dilution_90%	0.9	DMSO	Lycopene	Standard_Development	Run071	Standard_Measurement	Plate_01	Clariostar_Study	MB	Biofoundry_,_London	Linear_Dilution_Pattern_V2	0.112	0.108	0.105	0.101	0.097	0.093	0.089	0.087	0.085	0.082	0.079	0.075	0.071	0.068	0.064	0.062	0.06	0.058	0.057	0.055	0.054	0.053	0.053	0.052	0.052	0.051	0.051	0.05	0.05	0.05	0.049	0.049	0.049	0.048	0.047	0.046
F07	Sample	Dilution_70%	0.7	DMSO	Lycopene	Standard_Development	Run071	Standard_Measurement	Plate_01	Clariostar_Study	MB	Biofoundry_,_London	Linear_Dilution_Pattern_V2	0.116	0.112	0.109	0.105	0.101	0.097	0.092	0.091	0.089	0.085	0.081	0.079	0.075	0.072	0.068	0.065	0.064	0.061	0.06	0.059	0.058	0.056	0.056	0.055	0.056	0.055	0.055	0.054	0.053	0.053	0.052	0.052	0.052	0.052	0.051	0.049
F08	Sample	Dilution_50%	0.5	DMSO	Lycopene	Standard_Development	Run071	Standard_Measurement	Plate_01	Clariostar_Study	MB	Biofoundry_,_London	Linear_Dilution_Pattern_V2	0.114	0.11	0.107	0.103	0.099	0.096	0.091	0.089	0.087	0.082	0.079	0.076	0.072	0.069	0.066	0.064	0.062	0.06	0.058	0.057	0.055	0.055	0.054	0.054	0.054	0.054	0.053	0.052	0.052	0.051	0.051	0.051	0.051	0.05	0.049	0.048
F09	Sample	Dilution_30%	0.3	DMSO	Lycopene	Standard_Development	Run071	Standard_Measurement	Plate_01	Clariostar_Study	MB	Biofoundry_,_London	Linear_Dilution_Pattern_V2	0.115	0.111	0.108	0.104	0.1	0.097	0.092	0.09	0.087	0.084	0.08	0.077	0.073	0.07	0.067	0.064	0.064	0.061	0.059	0.057	0.057	0.056	0.056	0.055	0.054	0.054	0.054	0.053	0.052	0.052	0.052	0.052	0.051	0.051	0.05	0.049
F10	Sample	Dilution_10%	0.1	DMSO	Lycopene	Standard_Development	Run071	Standard_Measurement	Plate_01	Clariostar_Study	MB	Biofoundry_,_London	Linear_Dilution_Pattern_V2	0.113	0.11	0.107	0.103	0.1	0.096	0.091	0.089	0.087	0.084	0.08	0.077	0.072	0.068	0.066	0.063	0.061	0.059	0.057	0.056	0.055	0.055	0.053	0.053	0.053	0.052	0.052	0.052	0.051	0.051	0.051	0.051	0.05	0.049	0.048	0.048
F11	Blank	DMSO	NA	DMSO	NA	Standard_Development	Run071	Standard_Measurement	Plate_01	Clariostar_Study	MB	Biofoundry_,_London	Linear_Dilution_Pattern_V2	0.114	0.111	0.108	0.105	0.101	0.097	0.093	0.09	0.087	0.083	0.08	0.076	0.071	0.069	0.066	0.062	0.061	0.059	0.057	0.056	0.055	0.054	0.054	0.053	0.052	0.052	0.052	0.05	0.05	0.049	0.049	0.05	0.049	0.049	0.048	0.047
F12	Blank	DMSO	NA	DMSO	NA	Standard_Development	Run071	Standard_Measurement	Plate_01	Clariostar_Study	MB	Biofoundry_,_London	Linear_Dilution_Pattern_V2	0.116	0.113	0.109	0.105	0.102	0.098	0.094	0.091	0.088	0.085	0.08	0.077	0.072	0.069	0.066	0.063	0.061	0.059	0.057	0.056	0.055	0.054	0.054	0.053	0.053	0.052	0.052	0.051	0.05	0.05	0.05	0.05	0.05	0.05	0.049	0.048
G01	Sample	Dilution_85%	0.85	DMSO	Lycopene	Standard_Development	Run071	Standard_Measurement	Plate_01	Clariostar_Study	MB	Biofoundry_,_London	Linear_Dilution_Pattern_V2	0.185	0.181	0.178	0.173	0.169	0.164	0.161	0.158	0.155	0.153	0.15	0.146	0.141	0.137	0.133	0.13	0.128	0.125	0.123	0.121	0.12	0.119	0.118	0.117	0.118	0.118	0.119	0.12	0.12	0.12	0.12	0.121	0.12	0.121	0.12	0.12
G02	Sample	Dilution_65%	0.65	DMSO	Lycopene	Standard_Development	Run071	Standard_Measurement	Plate_01	Clariostar_Study	MB	Biofoundry_,_London	Linear_Dilution_Pattern_V2	0.167	0.162	0.159	0.154	0.15	0.146	0.142	0.139	0.137	0.133	0.13	0.127	0.123	0.119	0.115	0.112	0.11	0.107	0.105	0.103	0.103	0.101	0.1	0.1	0.1	0.1	0.101	0.101	0.101	0.101	0.101	0.101	0.101	0.101	0.1	0.1
G03	Sample	Dilution_45%	0.45	DMSO	Lycopene	Standard_Development	Run071	Standard_Measurement	Plate_01	Clariostar_Study	MB	Biofoundry_,_London	Linear_Dilution_Pattern_V2	0.156	0.151	0.148	0.144	0.139	0.135	0.13	0.128	0.125	0.123	0.119	0.115	0.111	0.107	0.103	0.1	0.097	0.095	0.093	0.092	0.09	0.089	0.088	0.088	0.088	0.088	0.089	0.088	0.089	0.089	0.088	0.088	0.088	0.087	0.087	0.086
G04	Sample	Dilution_25%	0.25	DMSO	Lycopene	Standard_Development	Run071	Standard_Measurement	Plate_01	Clariostar_Study	MB	Biofoundry_,_London	Linear_Dilution_Pattern_V2	0.138	0.132	0.129	0.125	0.121	0.117	0.112	0.111	0.108	0.104	0.101	0.098	0.093	0.09	0.086	0.083	0.081	0.079	0.077	0.075	0.074	0.073	0.072	0.072	0.072	0.072	0.072	0.071	0.071	0.071	0.071	0.071	0.07	0.07	0.069	0.068
G05	Sample	Dilution_05%	0.0499999999999999	DMSO	Lycopene	Standard_Development	Run071	Standard_Measurement	Plate_01	Clariostar_Study	MB	Biofoundry_,_London	Linear_Dilution_Pattern_V2	0.114	0.109	0.107	0.103	0.1	0.096	0.092	0.089	0.086	0.083	0.079	0.076	0.071	0.069	0.066	0.063	0.061	0.059	0.057	0.056	0.055	0.054	0.053	0.053	0.052	0.052	0.052	0.051	0.05	0.05	0.049	0.049	0.049	0.049	0.048	0.047
G06	Sample	Dilution_85%	0.85	DMSO	Lycopene	Standard_Development	Run071	Standard_Measurement	Plate_01	Clariostar_Study	MB	Biofoundry_,_London	Linear_Dilution_Pattern_V2	0.114	0.111	0.108	0.104	0.1	0.097	0.092	0.09	0.088	0.084	0.081	0.077	0.073	0.069	0.066	0.064	0.062	0.06	0.059	0.057	0.056	0.055	0.055	0.054	0.054	0.053	0.053	0.052	0.052	0.052	0.051	0.051	0.051	0.051	0.05	0.049
G07	Sample	Dilution_65%	0.65	DMSO	Lycopene	Standard_Development	Run071	Standard_Measurement	Plate_01	Clariostar_Study	MB	Biofoundry_,_London	Linear_Dilution_Pattern_V2	0.115	0.112	0.109	0.105	0.101	0.097	0.092	0.091	0.089	0.085	0.082	0.078	0.074	0.071	0.069	0.066	0.064	0.061	0.06	0.058	0.058	0.057	0.056	0.056	0.055	0.055	0.055	0.054	0.053	0.053	0.053	0.053	0.053	0.052	0.051	0.05
G08	Sample	Dilution_45%	0.45	DMSO	Lycopene	Standard_Development	Run071	Standard_Measurement	Plate_01	Clariostar_Study	MB	Biofoundry_,_London	Linear_Dilution_Pattern_V2	0.113	0.109	0.106	0.101	0.098	0.095	0.09	0.088	0.085	0.081	0.078	0.076	0.072	0.069	0.066	0.062	0.061	0.059	0.058	0.056	0.055	0.055	0.054	0.053	0.053	0.052	0.052	0.051	0.051	0.051	0.05	0.05	0.05	0.049	0.049	0.048
G09	Sample	Dilution_25%	0.25	DMSO	Lycopene	Standard_Development	Run071	Standard_Measurement	Plate_01	Clariostar_Study	MB	Biofoundry_,_London	Linear_Dilution_Pattern_V2	0.115	0.111	0.107	0.103	0.101	0.097	0.092	0.089	0.086	0.083	0.079	0.075	0.071	0.068	0.065	0.062	0.06	0.058	0.057	0.056	0.055	0.054	0.053	0.053	0.052	0.052	0.052	0.051	0.051	0.051	0.05	0.05	0.049	0.049	0.048	0.048
G10	Sample	Dilution_05%	0.0499999999999999	DMSO	Lycopene	Standard_Development	Run071	Standard_Measurement	Plate_01	Clariostar_Study	MB	Biofoundry_,_London	Linear_Dilution_Pattern_V2	0.115	0.11	0.107	0.103	0.1	0.096	0.091	0.089	0.086	0.082	0.079	0.076	0.071	0.068	0.065	0.062	0.06	0.058	0.057	0.055	0.055	0.054	0.053	0.053	0.052	0.052	0.052	0.05	0.05	0.05	0.049	0.049	0.049	0.048	0.048	0.046
G11	Blank	DMSO_Blank	NA	DMSO	NA	Standard_Development	Run071	Standard_Measurement	Plate_01	Clariostar_Study	MB	Biofoundry_,_London	Linear_Dilution_Pattern_V2	0.116	0.112	0.109	0.104	0.101	0.096	0.092	0.09	0.087	0.083	0.079	0.076	0.072	0.068	0.065	0.062	0.061	0.059	0.057	0.056	0.054	0.054	0.053	0.052	0.052	0.052	0.052	0.051	0.05	0.05	0.049	0.05	0.049	0.049	0.047	0.047
G12	Blank	DMSO_Blank	NA	DMSO	NA	Standard_Development	Run071	Standard_Measurement	Plate_01	Clariostar_Study	MB	Biofoundry_,_London	Linear_Dilution_Pattern_V2	0.117	0.114	0.111	0.106	0.103	0.099	0.094	0.091	0.088	0.084	0.08	0.076	0.072	0.068	0.065	0.062	0.061	0.058	0.057	0.055	0.054	0.054	0.053	0.052	0.052	0.051	0.051	0.05	0.049	0.049	0.049	0.049	0.049	0.049	0.048	0.046
H01	Sample	Dilution_85%	0.85	DMSO	Lycopene	Standard_Development	Run071	Standard_Measurement	Plate_01	Clariostar_Study	MB	Biofoundry_,_London	Linear_Dilution_Pattern_V2	0.192	0.188	0.184	0.18	0.175	0.171	0.167	0.164	0.162	0.158	0.154	0.15	0.144	0.14	0.136	0.132	0.13	0.128	0.125	0.123	0.122	0.121	0.12	0.12	0.12	0.12	0.121	0.122	0.122	0.123	0.123	0.123	0.123	0.123	0.122	0.121
H02	Sample	Dilution_65%	0.65	DMSO	Lycopene	Standard_Development	Run071	Standard_Measurement	Plate_01	Clariostar_Study	MB	Biofoundry_,_London	Linear_Dilution_Pattern_V2	0.169	0.164	0.161	0.157	0.152	0.148	0.143	0.14	0.139	0.137	0.133	0.129	0.125	0.12	0.116	0.113	0.111	0.108	0.107	0.104	0.104	0.103	0.102	0.102	0.102	0.102	0.103	0.103	0.103	0.103	0.103	0.103	0.103	0.103	0.102	0.101
H03	Sample	Dilution_45%	0.45	DMSO	Lycopene	Standard_Development	Run071	Standard_Measurement	Plate_01	Clariostar_Study	MB	Biofoundry_,_London	Linear_Dilution_Pattern_V2	0.154	0.149	0.145	0.141	0.137	0.133	0.127	0.126	0.124	0.12	0.117	0.114	0.11	0.106	0.102	0.098	0.096	0.094	0.092	0.09	0.089	0.088	0.087	0.087	0.088	0.088	0.088	0.087	0.087	0.088	0.088	0.087	0.087	0.087	0.086	0.085
H04	Sample	Dilution_25%	0.25	DMSO	Lycopene	Standard_Development	Run071	Standard_Measurement	Plate_01	Clariostar_Study	MB	Biofoundry_,_London	Linear_Dilution_Pattern_V2	0.139	0.135	0.132	0.127	0.123	0.119	0.114	0.112	0.109	0.105	0.102	0.098	0.093	0.088	0.085	0.082	0.08	0.077	0.075	0.074	0.073	0.071	0.071	0.071	0.071	0.07	0.07	0.07	0.07	0.07	0.069	0.069	0.069	0.069	0.068	0.067
H05	Sample	Dilution_05%	0.0499999999999999	DMSO	Lycopene	Standard_Development	Run071	Standard_Measurement	Plate_01	Clariostar_Study	MB	Biofoundry_,_London	Linear_Dilution_Pattern_V2	0.117	0.113	0.109	0.105	0.103	0.099	0.094	0.092	0.089	0.086	0.081	0.077	0.073	0.07	0.066	0.064	0.062	0.06	0.059	0.057	0.056	0.055	0.054	0.054	0.054	0.053	0.053	0.052	0.052	0.051	0.051	0.051	0.051	0.05	0.049	0.048
H06	Sample	Dilution_85%	0.85	DMSO	Lycopene	Standard_Development	Run071	Standard_Measurement	Plate_01	Clariostar_Study	MB	Biofoundry_,_London	Linear_Dilution_Pattern_V2	0.117	0.113	0.11	0.106	0.102	0.098	0.093	0.092	0.09	0.086	0.083	0.081	0.076	0.072	0.07	0.067	0.066	0.064	0.062	0.061	0.06	0.059	0.058	0.058	0.058	0.057	0.057	0.056	0.055	0.056	0.055	0.055	0.054	0.054	0.052	0.051
H07	Sample	Dilution_65%	0.65	DMSO	Lycopene	Standard_Development	Run071	Standard_Measurement	Plate_01	Clariostar_Study	MB	Biofoundry_,_London	Linear_Dilution_Pattern_V2	0.115	0.111	0.11	0.105	0.102	0.098	0.093	0.092	0.089	0.085	0.081	0.079	0.075	0.071	0.068	0.066	0.064	0.062	0.06	0.059	0.058	0.057	0.057	0.056	0.056	0.055	0.055	0.054	0.053	0.053	0.052	0.053	0.053	0.052	0.051	0.05
H08	Sample	Dilution_45%	0.45	DMSO	Lycopene	Standard_Development	Run071	Standard_Measurement	Plate_01	Clariostar_Study	MB	Biofoundry_,_London	Linear_Dilution_Pattern_V2	0.117	0.113	0.109	0.105	0.101	0.097	0.092	0.09	0.088	0.085	0.081	0.077	0.072	0.068	0.065	0.062	0.061	0.059	0.056	0.055	0.054	0.053	0.053	0.052	0.052	0.052	0.052	0.051	0.05	0.05	0.049	0.05	0.049	0.049	0.047	0.046
H09	Sample	Dilution_25%	0.25	DMSO	Lycopene	Standard_Development	Run071	Standard_Measurement	Plate_01	Clariostar_Study	MB	Biofoundry_,_London	Linear_Dilution_Pattern_V2	0.123	0.121	0.117	0.113	0.11	0.106	0.101	0.097	0.095	0.09	0.087	0.082	0.078	0.075	0.071	0.068	0.066	0.064	0.062	0.061	0.059	0.059	0.058	0.057	0.057	0.056	0.056	0.055	0.055	0.054	0.054	0.054	0.054	0.053	0.052	0.051
H10	Sample	Dilution_05%	0.0499999999999999	DMSO	Lycopene	Standard_Development	Run071	Standard_Measurement	Plate_01	Clariostar_Study	MB	Biofoundry_,_London	Linear_Dilution_Pattern_V2	0.122	0.117	0.114	0.109	0.105	0.102	0.097	0.095	0.092	0.088	0.084	0.08	0.075	0.072	0.069	0.066	0.064	0.062	0.06	0.058	0.057	0.056	0.056	0.055	0.055	0.054	0.055	0.053	0.053	0.052	0.051	0.052	0.052	0.051	0.05	0.049
H11	Blank	DMSO_Blank	NA	DMSO	NA	Standard_Development	Run071	Standard_Measurement	Plate_01	Clariostar_Study	MB	Biofoundry_,_London	Linear_Dilution_Pattern_V2	0.116	0.113	0.109	0.105	0.102	0.097	0.092	0.09	0.088	0.085	0.081	0.077	0.072	0.069	0.066	0.064	0.062	0.059	0.058	0.057	0.056	0.055	0.054	0.054	0.053	0.053	0.053	0.051	0.051	0.051	0.05	0.05	0.05	0.049	0.048	0.048
H12	Blank	DMSO_Blank	NA	DMSO	NA	Standard_Development	Run071	Standard_Measurement	Plate_01	Clariostar_Study	MB	Biofoundry_,_London	Linear_Dilution_Pattern_V2	0.118	0.115	0.112	0.107	0.104	0.099	0.095	0.093	0.089	0.085	0.081	0.077	0.072	0.069	0.066	0.062	0.061	0.059	0.057	0.055	0.054	0.054	0.053	0.053	0.053	0.052	0.052	0.051	0.05	0.05	0.049	0.05	0.049	0.048	0.047	0.046
[truncated: 122 more columns]
