# Supplementary material for: Construction of a Calibration Curve for Lycopene on a Liquid-Handling Platform—Wider Lessons for the Development of Automated Dilution Protocols
Source: ACS Synth Biol. 2024 Aug 3;13(8):2357–75. doi: 10.1021/acssynbio.4c00031 (PMC11334188; doi:10.1021/acssynbio.4c00031)
Supplement: Supplementary file 2 — sb4c00031_si_002.zip [file sb4c00031_si_002.zip › AggregatedData/Run071/Plate_01/Clariostar_Study/Clariostar_B-Measurement_01/001.csv]

Well	Content	Label	Dilution	Solvent	Solute	Project	Run	Step	Container	Study	Author	Institution	Comment	OD350	OD352	OD354	OD356	OD358	OD360	OD362	OD364	OD366	OD368	OD370	OD372	OD374	OD376	OD378	OD380	OD382	OD384	OD386	OD388	OD390	OD392	OD394	OD396	OD398	OD400	OD402	OD404	OD406	OD408	OD410	OD412	OD414	OD416	OD418	OD420
A01	Sample	Dilution_100%	1.0	DMSO	Lycopene	Standard_Development	Run071	Standard_Measurement	Plate_01	Clariostar_Study	MB	Biofoundry_,_London	Linear_Dilution_Pattern_V2	0.183	0.178	0.174	0.17	0.167	0.161	0.159	0.157	0.155	0.151	0.145	0.142	0.138	0.134	0.13	0.127	0.123	0.121	0.119	0.118	0.117	0.117	0.116	0.116	0.116	0.117	0.118	0.119	0.12	0.12	0.121	0.121	0.121	0.121	0.121	0.121
A02	Sample	Dilution_80%	0.8	DMSO	Lycopene	Standard_Development	Run071	Standard_Measurement	Plate_01	Clariostar_Study	MB	Biofoundry_,_London	Linear_Dilution_Pattern_V2	0.17	0.166	0.163	0.16	0.156	0.15	0.148	0.145	0.143	0.139	0.134	0.13	0.125	0.121	0.119	0.116	0.113	0.11	0.109	0.107	0.106	0.106	0.105	0.106	0.105	0.106	0.107	0.108	0.109	0.108	0.109	0.11	0.109	0.109	0.109	0.11
A03	Sample	Dilution_60%	0.6	DMSO	Lycopene	Standard_Development	Run071	Standard_Measurement	Plate_01	Clariostar_Study	MB	Biofoundry_,_London	Linear_Dilution_Pattern_V2	0.16	0.156	0.153	0.149	0.145	0.14	0.138	0.136	0.133	0.129	0.124	0.12	0.117	0.113	0.11	0.106	0.104	0.101	0.099	0.098	0.098	0.096	0.097	0.096	0.096	0.096	0.096	0.097	0.098	0.098	0.098	0.098	0.097	0.097	0.096	0.097
A04	Sample	Dilution_40%	0.4	DMSO	Lycopene	Standard_Development	Run071	Standard_Measurement	Plate_01	Clariostar_Study	MB	Biofoundry_,_London	Linear_Dilution_Pattern_V2	0.142	0.138	0.135	0.131	0.127	0.122	0.119	0.117	0.114	0.109	0.104	0.101	0.097	0.093	0.09	0.087	0.084	0.082	0.08	0.079	0.079	0.078	0.077	0.078	0.077	0.077	0.077	0.077	0.077	0.076	0.077	0.077	0.076	0.076	0.075	0.075
A05	Sample	Dilution_20%	0.2	DMSO	Lycopene	Standard_Development	Run071	Standard_Measurement	Plate_01	Clariostar_Study	MB	Biofoundry_,_London	Linear_Dilution_Pattern_V2	0.108	0.105	0.102	0.099	0.096	0.091	0.088	0.086	0.083	0.079	0.074	0.071	0.067	0.065	0.061	0.058	0.056	0.055	0.053	0.052	0.052	0.051	0.051	0.05	0.049	0.049	0.049	0.048	0.048	0.048	0.048	0.047	0.046	0.046	0.046	0.045
A06	Sample	Dilution_100%	1.0	DMSO	Lycopene	Standard_Development	Run071	Standard_Measurement	Plate_01	Clariostar_Study	MB	Biofoundry_,_London	Linear_Dilution_Pattern_V2	0.124	0.12	0.118	0.114	0.111	0.106	0.103	0.1	0.097	0.093	0.087	0.083	0.08	0.077	0.074	0.07	0.068	0.066	0.064	0.063	0.063	0.062	0.06	0.06	0.059	0.059	0.058	0.059	0.058	0.057	0.057	0.056	0.055	0.055	0.054	0.053
A07	Sample	Dilution_80%	0.8	DMSO	Lycopene	Standard_Development	Run071	Standard_Measurement	Plate_01	Clariostar_Study	MB	Biofoundry_,_London	Linear_Dilution_Pattern_V2	0.102	0.098	0.095	0.092	0.089	0.085	0.082	0.081	0.078	0.073	0.068	0.066	0.063	0.06	0.057	0.054	0.053	0.051	0.049	0.049	0.048	0.047	0.048	0.048	0.047	0.047	0.045	0.046	0.046	0.046	0.045	0.046	0.045	0.045	0.044	0.044
A08	Sample	Dilution_60%	0.6	DMSO	Lycopene	Standard_Development	Run071	Standard_Measurement	Plate_01	Clariostar_Study	MB	Biofoundry_,_London	Linear_Dilution_Pattern_V2	0.108	0.105	0.102	0.098	0.095	0.091	0.088	0.086	0.083	0.079	0.073	0.07	0.067	0.064	0.061	0.059	0.056	0.054	0.052	0.052	0.052	0.05	0.05	0.05	0.049	0.049	0.048	0.048	0.048	0.047	0.047	0.047	0.046	0.046	0.045	0.045
A09	Sample	Dilution_40%	0.4	DMSO	Lycopene	Standard_Development	Run071	Standard_Measurement	Plate_01	Clariostar_Study	MB	Biofoundry_,_London	Linear_Dilution_Pattern_V2	0.114	0.111	0.108	0.104	0.101	0.096	0.093	0.09	0.088	0.083	0.077	0.073	0.07	0.066	0.063	0.061	0.059	0.056	0.054	0.054	0.053	0.053	0.052	0.051	0.051	0.05	0.05	0.049	0.049	0.049	0.048	0.049	0.048	0.047	0.047	0.046
A10	Sample	Dilution_20%	0.2	DMSO	Lycopene	Standard_Development	Run071	Standard_Measurement	Plate_01	Clariostar_Study	MB	Biofoundry_,_London	Linear_Dilution_Pattern_V2	0.113	0.11	0.107	0.102	0.099	0.095	0.092	0.091	0.087	0.083	0.077	0.074	0.071	0.067	0.065	0.062	0.06	0.057	0.056	0.055	0.055	0.054	0.054	0.053	0.052	0.051	0.051	0.051	0.05	0.05	0.049	0.049	0.049	0.048	0.047	0.047
A11	Blank	DMSO_Blank	NA	DMSO	NA	Standard_Development	Run071	Standard_Measurement	Plate_01	Clariostar_Study	MB	Biofoundry_,_London	Linear_Dilution_Pattern_V2	0.115	0.11	0.108	0.105	0.102	0.098	0.094	0.092	0.09	0.086	0.081	0.076	0.073	0.071	0.067	0.064	0.062	0.06	0.058	0.058	0.058	0.056	0.055	0.055	0.054	0.053	0.053	0.053	0.052	0.051	0.051	0.051	0.05	0.049	0.048	0.048
A12	Blank	DMSO_Blank	NA	DMSO	NA	Standard_Development	Run071	Standard_Measurement	Plate_01	Clariostar_Study	MB	Biofoundry_,_London	Linear_Dilution_Pattern_V2	0.119	0.116	0.114	0.111	0.106	0.102	0.099	0.096	0.094	0.089	0.084	0.08	0.075	0.073	0.069	0.066	0.064	0.061	0.06	0.059	0.059	0.058	0.057	0.057	0.055	0.056	0.055	0.054	0.054	0.053	0.052	0.052	0.051	0.051	0.05	0.05
B01	Sample	Dilution_100%	1.0	DMSO	Lycopene	Standard_Development	Run071	Standard_Measurement	Plate_01	Clariostar_Study	MB	Biofoundry_,_London	Linear_Dilution_Pattern_V2	0.181	0.177	0.174	0.169	0.166	0.162	0.159	0.157	0.156	0.152	0.148	0.144	0.14	0.136	0.133	0.13	0.127	0.125	0.123	0.122	0.122	0.12	0.12	0.121	0.12	0.121	0.123	0.123	0.125	0.125	0.125	0.126	0.125	0.125	0.124	0.124
B02	Sample	Dilution_80%	0.8	DMSO	Lycopene	Standard_Development	Run071	Standard_Measurement	Plate_01	Clariostar_Study	MB	Biofoundry_,_London	Linear_Dilution_Pattern_V2	0.169	0.165	0.162	0.159	0.155	0.15	0.147	0.147	0.145	0.141	0.137	0.134	0.13	0.126	0.123	0.12	0.118	0.115	0.113	0.112	0.112	0.11	0.11	0.11	0.11	0.11	0.112	0.111	0.113	0.113	0.113	0.114	0.113	0.113	0.112	0.112
B03	Sample	Dilution_60%	0.6	DMSO	Lycopene	Standard_Development	Run071	Standard_Measurement	Plate_01	Clariostar_Study	MB	Biofoundry_,_London	Linear_Dilution_Pattern_V2	0.162	0.156	0.154	0.149	0.146	0.142	0.139	0.137	0.135	0.132	0.127	0.123	0.119	0.115	0.113	0.11	0.107	0.105	0.103	0.101	0.101	0.1	0.099	0.1	0.1	0.099	0.1	0.1	0.1	0.1	0.1	0.1	0.1	0.099	0.098	0.098
B04	Sample	Dilution_40%	0.4	DMSO	Lycopene	Standard_Development	Run071	Standard_Measurement	Plate_01	Clariostar_Study	MB	Biofoundry_,_London	Linear_Dilution_Pattern_V2	0.141	0.137	0.134	0.13	0.127	0.123	0.119	0.118	0.116	0.112	0.108	0.104	0.101	0.097	0.094	0.092	0.089	0.087	0.085	0.084	0.083	0.082	0.082	0.083	0.082	0.081	0.082	0.082	0.083	0.082	0.082	0.082	0.081	0.081	0.08	0.08
B05	Sample	Dilution_20%	0.2	DMSO	Lycopene	Standard_Development	Run071	Standard_Measurement	Plate_01	Clariostar_Study	MB	Biofoundry_,_London	Linear_Dilution_Pattern_V2	0.105	0.102	0.099	0.095	0.092	0.088	0.086	0.084	0.082	0.078	0.073	0.071	0.067	0.064	0.062	0.06	0.058	0.056	0.054	0.053	0.053	0.052	0.052	0.052	0.051	0.05	0.05	0.05	0.05	0.049	0.048	0.049	0.048	0.047	0.046	0.046
B06	Sample	Dilution_100%	1.0	DMSO	Lycopene	Standard_Development	Run071	Standard_Measurement	Plate_01	Clariostar_Study	MB	Biofoundry_,_London	Linear_Dilution_Pattern_V2	0.113	0.11	0.107	0.104	0.101	0.098	0.094	0.092	0.091	0.088	0.083	0.08	0.077	0.073	0.071	0.069	0.067	0.065	0.063	0.062	0.062	0.061	0.06	0.06	0.059	0.059	0.058	0.057	0.057	0.057	0.057	0.056	0.055	0.055	0.053	0.053
B07	Sample	Dilution_80%	0.8	DMSO	Lycopene	Standard_Development	Run071	Standard_Measurement	Plate_01	Clariostar_Study	MB	Biofoundry_,_London	Linear_Dilution_Pattern_V2	0.105	0.102	0.099	0.096	0.093	0.089	0.086	0.085	0.083	0.079	0.074	0.072	0.068	0.065	0.062	0.061	0.059	0.057	0.055	0.055	0.054	0.053	0.053	0.053	0.052	0.052	0.051	0.051	0.051	0.051	0.05	0.05	0.05	0.049	0.048	0.047
B08	Sample	Dilution_60%	0.6	DMSO	Lycopene	Standard_Development	Run071	Standard_Measurement	Plate_01	Clariostar_Study	MB	Biofoundry_,_London	Linear_Dilution_Pattern_V2	0.105	0.102	0.099	0.096	0.093	0.089	0.086	0.085	0.083	0.078	0.073	0.07	0.067	0.064	0.061	0.059	0.057	0.055	0.054	0.054	0.053	0.052	0.052	0.051	0.051	0.05	0.05	0.05	0.05	0.049	0.049	0.049	0.049	0.049	0.047	0.047
B09	Sample	Dilution_40%	0.4	DMSO	Lycopene	Standard_Development	Run071	Standard_Measurement	Plate_01	Clariostar_Study	MB	Biofoundry_,_London	Linear_Dilution_Pattern_V2	0.111	0.108	0.105	0.102	0.099	0.095	0.092	0.089	0.087	0.083	0.078	0.075	0.071	0.068	0.065	0.063	0.06	0.059	0.057	0.057	0.056	0.055	0.055	0.054	0.053	0.053	0.053	0.052	0.052	0.051	0.051	0.051	0.05	0.05	0.049	0.049
B10	Sample	Dilution_20%	0.2	DMSO	Lycopene	Standard_Development	Run071	Standard_Measurement	Plate_01	Clariostar_Study	MB	Biofoundry_,_London	Linear_Dilution_Pattern_V2	0.108	0.105	0.102	0.099	0.096	0.092	0.089	0.087	0.085	0.081	0.076	0.074	0.07	0.067	0.064	0.061	0.059	0.058	0.056	0.056	0.055	0.054	0.053	0.053	0.052	0.053	0.052	0.051	0.051	0.05	0.05	0.05	0.049	0.049	0.047	0.047
B11	Blank	DMSO_Blank	NA	DMSO	NA	Standard_Development	Run071	Standard_Measurement	Plate_01	Clariostar_Study	MB	Biofoundry_,_London	Linear_Dilution_Pattern_V2	0.109	0.105	0.103	0.1	0.097	0.094	0.091	0.089	0.086	0.082	0.076	0.074	0.071	0.068	0.066	0.063	0.062	0.06	0.058	0.057	0.057	0.056	0.055	0.055	0.054	0.054	0.053	0.053	0.052	0.051	0.051	0.051	0.05	0.05	0.049	0.049
B12	Blank	DMSO_Blank	NA	DMSO	NA	Standard_Development	Run071	Standard_Measurement	Plate_01	Clariostar_Study	MB	Biofoundry_,_London	Linear_Dilution_Pattern_V2	0.111	0.107	0.104	0.102	0.099	0.095	0.092	0.089	0.087	0.082	0.078	0.074	0.07	0.068	0.065	0.062	0.06	0.059	0.057	0.056	0.056	0.055	0.054	0.054	0.053	0.053	0.052	0.051	0.051	0.051	0.05	0.05	0.049	0.049	0.048	0.048
C01	Sample	Dilution_95%	0.95	DMSO	Lycopene	Standard_Development	Run071	Standard_Measurement	Plate_01	Clariostar_Study	MB	Biofoundry_,_London	Linear_Dilution_Pattern_V2	0.178	0.174	0.17	0.166	0.163	0.159	0.156	0.154	0.153	0.15	0.146	0.142	0.139	0.135	0.132	0.129	0.126	0.124	0.121	0.121	0.12	0.119	0.119	0.119	0.119	0.12	0.121	0.121	0.122	0.123	0.124	0.123	0.122	0.122	0.121	0.121
C02	Sample	Dilution_75%	0.75	DMSO	Lycopene	Standard_Development	Run071	Standard_Measurement	Plate_01	Clariostar_Study	MB	Biofoundry_,_London	Linear_Dilution_Pattern_V2	0.169	0.165	0.161	0.157	0.154	0.149	0.146	0.145	0.143	0.14	0.135	0.132	0.128	0.124	0.121	0.118	0.115	0.113	0.111	0.109	0.109	0.108	0.107	0.108	0.108	0.108	0.109	0.109	0.11	0.11	0.11	0.11	0.109	0.109	0.108	0.108
C03	Sample	Dilution_55%	0.55	DMSO	Lycopene	Standard_Development	Run071	Standard_Measurement	Plate_01	Clariostar_Study	MB	Biofoundry_,_London	Linear_Dilution_Pattern_V2	0.155	0.151	0.148	0.144	0.14	0.135	0.132	0.13	0.129	0.125	0.12	0.117	0.114	0.109	0.106	0.104	0.101	0.099	0.097	0.096	0.095	0.093	0.093	0.093	0.093	0.093	0.094	0.094	0.094	0.093	0.094	0.095	0.093	0.093	0.092	0.092
C04	Sample	Dilution_35%	0.35	DMSO	Lycopene	Standard_Development	Run071	Standard_Measurement	Plate_01	Clariostar_Study	MB	Biofoundry_,_London	Linear_Dilution_Pattern_V2	0.138	0.134	0.13	0.126	0.123	0.118	0.115	0.114	0.111	0.107	0.103	0.1	0.097	0.093	0.089	0.087	0.084	0.083	0.081	0.08	0.079	0.078	0.077	0.077	0.077	0.077	0.077	0.077	0.077	0.077	0.077	0.077	0.076	0.075	0.074	0.074
C05	Sample	Dilution_15%	0.15	DMSO	Lycopene	Standard_Development	Run071	Standard_Measurement	Plate_01	Clariostar_Study	MB	Biofoundry_,_London	Linear_Dilution_Pattern_V2	0.104	0.1	0.097	0.094	0.091	0.087	0.085	0.083	0.08	0.076	0.072	0.069	0.066	0.063	0.061	0.059	0.057	0.055	0.053	0.053	0.052	0.051	0.051	0.051	0.05	0.05	0.049	0.049	0.049	0.048	0.048	0.048	0.048	0.047	0.046	0.045
C06	Sample	Dilution_95%	0.95	DMSO	Lycopene	Standard_Development	Run071	Standard_Measurement	Plate_01	Clariostar_Study	MB	Biofoundry_,_London	Linear_Dilution_Pattern_V2	0.145	0.141	0.139	0.136	0.132	0.129	0.125	0.124	0.122	0.119	0.115	0.111	0.108	0.104	0.101	0.1	0.098	0.096	0.094	0.093	0.093	0.092	0.092	0.09	0.09	0.09	0.09	0.089	0.088	0.088	0.088	0.087	0.086	0.086	0.085	0.085
C07	Sample	Dilution_75%	0.75	DMSO	Lycopene	Standard_Development	Run071	Standard_Measurement	Plate_01	Clariostar_Study	MB	Biofoundry_,_London	Linear_Dilution_Pattern_V2	0.104	0.101	0.099	0.095	0.092	0.088	0.086	0.084	0.081	0.077	0.073	0.07	0.068	0.064	0.061	0.059	0.057	0.056	0.053	0.054	0.053	0.051	0.051	0.052	0.051	0.05	0.05	0.049	0.049	0.049	0.049	0.049	0.048	0.048	0.047	0.046
C08	Sample	Dilution_55%	0.55	DMSO	Lycopene	Standard_Development	Run071	Standard_Measurement	Plate_01	Clariostar_Study	MB	Biofoundry_,_London	Linear_Dilution_Pattern_V2	0.104	0.1	0.097	0.093	0.09	0.086	0.083	0.083	0.08	0.076	0.071	0.068	0.064	0.062	0.06	0.058	0.056	0.053	0.051	0.052	0.051	0.05	0.05	0.05	0.049	0.049	0.048	0.048	0.048	0.048	0.047	0.048	0.047	0.046	0.045	0.045
C09	Sample	Dilution_35%	0.35	DMSO	Lycopene	Standard_Development	Run071	Standard_Measurement	Plate_01	Clariostar_Study	MB	Biofoundry_,_London	Linear_Dilution_Pattern_V2	0.105	0.101	0.099	0.096	0.092	0.088	0.086	0.084	0.082	0.078	0.072	0.07	0.067	0.063	0.06	0.059	0.056	0.054	0.052	0.052	0.052	0.051	0.051	0.051	0.05	0.051	0.05	0.049	0.049	0.049	0.048	0.048	0.048	0.047	0.046	0.046
C10	Sample	Dilution_15%	0.15	DMSO	Lycopene	Standard_Development	Run071	Standard_Measurement	Plate_01	Clariostar_Study	MB	Biofoundry_,_London	Linear_Dilution_Pattern_V2	0.111	0.108	0.105	0.101	0.098	0.094	0.091	0.089	0.087	0.083	0.078	0.074	0.071	0.068	0.064	0.062	0.06	0.058	0.056	0.055	0.055	0.053	0.053	0.053	0.052	0.053	0.051	0.051	0.051	0.05	0.05	0.05	0.049	0.049	0.047	0.047
C11	Blank	DMSO_Blank	NA	DMSO	NA	Standard_Development	Run071	Standard_Measurement	Plate_01	Clariostar_Study	MB	Biofoundry_,_London	Linear_Dilution_Pattern_V2	0.108	0.105	0.102	0.099	0.095	0.091	0.088	0.086	0.084	0.08	0.075	0.072	0.069	0.065	0.063	0.061	0.059	0.057	0.054	0.054	0.054	0.053	0.053	0.052	0.051	0.051	0.05	0.05	0.05	0.05	0.049	0.049	0.048	0.048	0.047	0.046
C12	Blank	DMSO_Blank	NA	DMSO	NA	Standard_Development	Run071	Standard_Measurement	Plate_01	Clariostar_Study	MB	Biofoundry_,_London	Linear_Dilution_Pattern_V2	0.111	0.107	0.105	0.101	0.099	0.094	0.09	0.09	0.088	0.083	0.079	0.075	0.071	0.068	0.065	0.063	0.061	0.059	0.057	0.056	0.056	0.055	0.054	0.054	0.054	0.053	0.053	0.052	0.052	0.051	0.051	0.05	0.049	0.049	0.048	0.047
D01	Sample	Dilution_95%	0.95	DMSO	Lycopene	Standard_Development	Run071	Standard_Measurement	Plate_01	Clariostar_Study	MB	Biofoundry_,_London	Linear_Dilution_Pattern_V2	0.187	0.183	0.18	0.175	0.172	0.168	0.164	0.163	0.161	0.158	0.153	0.149	0.145	0.141	0.138	0.135	0.132	0.129	0.127	0.126	0.125	0.123	0.123	0.123	0.124	0.124	0.125	0.125	0.126	0.127	0.127	0.127	0.127	0.126	0.124	0.125
D02	Sample	Dilution_75%	0.75	DMSO	Lycopene	Standard_Development	Run071	Standard_Measurement	Plate_01	Clariostar_Study	MB	Biofoundry_,_London	Linear_Dilution_Pattern_V2	0.178	0.174	0.171	0.167	0.164	0.159	0.155	0.154	0.153	0.149	0.145	0.141	0.137	0.132	0.129	0.127	0.123	0.12	0.118	0.117	0.116	0.115	0.114	0.114	0.114	0.114	0.115	0.115	0.115	0.115	0.115	0.115	0.114	0.114	0.112	0.112
D03	Sample	Dilution_55%	0.55	DMSO	Lycopene	Standard_Development	Run071	Standard_Measurement	Plate_01	Clariostar_Study	MB	Biofoundry_,_London	Linear_Dilution_Pattern_V2	0.178	0.174	0.171	0.167	0.163	0.159	0.155	0.153	0.152	0.148	0.143	0.141	0.137	0.133	0.128	0.126	0.123	0.121	0.119	0.117	0.116	0.114	0.114	0.113	0.113	0.113	0.114	0.113	0.114	0.114	0.113	0.113	0.112	0.112	0.11	0.11
D04	Sample	Dilution_35%	0.35	DMSO	Lycopene	Standard_Development	Run071	Standard_Measurement	Plate_01	Clariostar_Study	MB	Biofoundry_,_London	Linear_Dilution_Pattern_V2	0.139	0.136	0.133	0.129	0.126	0.121	0.118	0.116	0.114	0.111	0.106	0.103	0.099	0.095	0.092	0.089	0.087	0.084	0.081	0.081	0.081	0.08	0.08	0.08	0.079	0.079	0.078	0.078	0.079	0.078	0.079	0.079	0.078	0.077	0.076	0.076
D05	Sample	Dilution_15%	0.15	DMSO	Lycopene	Standard_Development	Run071	Standard_Measurement	Plate_01	Clariostar_Study	MB	Biofoundry_,_London	Linear_Dilution_Pattern_V2	0.11	0.106	0.103	0.1	0.097	0.093	0.089	0.088	0.086	0.082	0.077	0.074	0.071	0.068	0.064	0.062	0.061	0.058	0.056	0.056	0.056	0.055	0.054	0.053	0.052	0.053	0.052	0.051	0.051	0.05	0.05	0.05	0.049	0.049	0.047	0.046
D06	Sample	Dilution_95%	0.95	DMSO	Lycopene	Standard_Development	Run071	Standard_Measurement	Plate_01	Clariostar_Study	MB	Biofoundry_,_London	Linear_Dilution_Pattern_V2	0.11	0.106	0.103	0.1	0.097	0.092	0.089	0.088	0.086	0.081	0.077	0.074	0.071	0.068	0.065	0.063	0.06	0.058	0.056	0.056	0.055	0.054	0.054	0.054	0.052	0.052	0.051	0.051	0.051	0.051	0.051	0.05	0.049	0.048	0.047	0.047
D07	Sample	Dilution_75%	0.75	DMSO	Lycopene	Standard_Development	Run071	Standard_Measurement	Plate_01	Clariostar_Study	MB	Biofoundry_,_London	Linear_Dilution_Pattern_V2	0.106	0.103	0.1	0.097	0.094	0.09	0.087	0.085	0.083	0.079	0.076	0.072	0.069	0.065	0.063	0.061	0.059	0.056	0.055	0.054	0.053	0.053	0.053	0.053	0.052	0.052	0.051	0.05	0.051	0.05	0.05	0.05	0.049	0.048	0.047	0.046
D08	Sample	Dilution_55%	0.55	DMSO	Lycopene	Standard_Development	Run071	Standard_Measurement	Plate_01	Clariostar_Study	MB	Biofoundry_,_London	Linear_Dilution_Pattern_V2	0.11	0.106	0.103	0.1	0.097	0.092	0.089	0.088	0.086	0.082	0.077	0.073	0.07	0.067	0.065	0.063	0.061	0.058	0.056	0.056	0.056	0.054	0.054	0.054	0.054	0.053	0.053	0.052	0.052	0.052	0.051	0.052	0.051	0.05	0.049	0.048
D09	Sample	Dilution_35%	0.35	DMSO	Lycopene	Standard_Development	Run071	Standard_Measurement	Plate_01	Clariostar_Study	MB	Biofoundry_,_London	Linear_Dilution_Pattern_V2	0.108	0.105	0.102	0.099	0.095	0.091	0.089	0.087	0.084	0.08	0.075	0.072	0.069	0.065	0.062	0.06	0.058	0.056	0.055	0.054	0.054	0.052	0.052	0.052	0.051	0.051	0.051	0.05	0.05	0.05	0.049	0.049	0.048	0.048	0.047	0.047
D10	Sample	Dilution_15%	0.15	DMSO	Lycopene	Standard_Development	Run071	Standard_Measurement	Plate_01	Clariostar_Study	MB	Biofoundry_,_London	Linear_Dilution_Pattern_V2	0.109	0.106	0.103	0.1	0.097	0.092	0.088	0.087	0.085	0.082	0.076	0.073	0.07	0.067	0.063	0.061	0.058	0.057	0.054	0.054	0.054	0.053	0.052	0.052	0.052	0.052	0.051	0.05	0.05	0.05	0.05	0.049	0.048	0.048	0.047	0.046
D11	Blank	DMSO_Blank	NA	DMSO	NA	Standard_Development	Run071	Standard_Measurement	Plate_01	Clariostar_Study	MB	Biofoundry_,_London	Linear_Dilution_Pattern_V2	0.112	0.109	0.106	0.102	0.099	0.095	0.092	0.089	0.088	0.083	0.079	0.076	0.073	0.07	0.067	0.064	0.062	0.059	0.058	0.057	0.056	0.056	0.055	0.055	0.054	0.053	0.053	0.051	0.052	0.051	0.051	0.051	0.05	0.049	0.048	0.048
D12	Blank	DMSO_Blank	NA	DMSO	NA	Standard_Development	Run071	Standard_Measurement	Plate_01	Clariostar_Study	MB	Biofoundry_,_London	Linear_Dilution_Pattern_V2	0.115	0.111	0.108	0.104	0.101	0.096	0.093	0.091	0.089	0.085	0.079	0.076	0.072	0.069	0.065	0.064	0.062	0.059	0.057	0.056	0.056	0.054	0.054	0.054	0.053	0.053	0.052	0.051	0.051	0.05	0.05	0.05	0.049	0.049	0.048	0.047
E01	Sample	Dilution_90%	0.9	DMSO	Lycopene	Standard_Development	Run071	Standard_Measurement	Plate_01	Clariostar_Study	MB	Biofoundry_,_London	Linear_Dilution_Pattern_V2	0.187	0.183	0.179	0.175	0.171	0.167	0.163	0.162	0.16	0.157	0.153	0.149	0.145	0.14	0.136	0.134	0.131	0.129	0.126	0.125	0.124	0.123	0.122	0.123	0.123	0.123	0.124	0.125	0.126	0.126	0.126	0.125	0.124	0.124	0.123	0.122
E02	Sample	Dilution_70%	0.7	DMSO	Lycopene	Standard_Development	Run071	Standard_Measurement	Plate_01	Clariostar_Study	MB	Biofoundry_,_London	Linear_Dilution_Pattern_V2	0.179	0.174	0.17	0.166	0.162	0.156	0.153	0.152	0.149	0.145	0.14	0.137	0.132	0.128	0.125	0.122	0.118	0.115	0.113	0.112	0.11	0.109	0.109	0.109	0.109	0.109	0.109	0.11	0.11	0.111	0.11	0.111	0.11	0.109	0.108	0.108
E03	Sample	Dilution_50%	0.5	DMSO	Lycopene	Standard_Development	Run071	Standard_Measurement	Plate_01	Clariostar_Study	MB	Biofoundry_,_London	Linear_Dilution_Pattern_V2	0.152	0.148	0.144	0.141	0.138	0.133	0.129	0.128	0.126	0.122	0.118	0.115	0.111	0.107	0.104	0.101	0.098	0.096	0.093	0.093	0.092	0.09	0.091	0.09	0.09	0.09	0.09	0.09	0.091	0.09	0.091	0.09	0.09	0.089	0.087	0.088
E04	Sample	Dilution_30%	0.3	DMSO	Lycopene	Standard_Development	Run071	Standard_Measurement	Plate_01	Clariostar_Study	MB	Biofoundry_,_London	Linear_Dilution_Pattern_V2	0.134	0.13	0.127	0.123	0.119	0.115	0.112	0.11	0.109	0.105	0.101	0.097	0.093	0.089	0.086	0.084	0.082	0.08	0.077	0.077	0.076	0.075	0.074	0.074	0.074	0.073	0.074	0.074	0.074	0.073	0.073	0.073	0.072	0.072	0.071	0.07
E05	Sample	Dilution_10%	0.1	DMSO	Lycopene	Standard_Development	Run071	Standard_Measurement	Plate_01	Clariostar_Study	MB	Biofoundry_,_London	Linear_Dilution_Pattern_V2	0.11	0.106	0.104	0.1	0.097	0.093	0.09	0.089	0.086	0.082	0.078	0.075	0.072	0.069	0.065	0.063	0.061	0.059	0.057	0.057	0.056	0.055	0.055	0.055	0.053	0.053	0.053	0.052	0.051	0.051	0.051	0.051	0.05	0.049	0.048	0.048
E06	Sample	Dilution_90%	0.9	DMSO	Lycopene	Standard_Development	Run071	Standard_Measurement	Plate_01	Clariostar_Study	MB	Biofoundry_,_London	Linear_Dilution_Pattern_V2	0.111	0.107	0.104	0.101	0.098	0.094	0.091	0.089	0.087	0.083	0.08	0.076	0.073	0.07	0.067	0.065	0.063	0.06	0.058	0.058	0.058	0.056	0.056	0.056	0.054	0.055	0.054	0.053	0.053	0.053	0.052	0.052	0.051	0.051	0.049	0.048
E07	Sample	Dilution_70%	0.7	DMSO	Lycopene	Standard_Development	Run071	Standard_Measurement	Plate_01	Clariostar_Study	MB	Biofoundry_,_London	Linear_Dilution_Pattern_V2	0.106	0.103	0.1	0.097	0.093	0.089	0.086	0.085	0.084	0.079	0.075	0.073	0.069	0.065	0.063	0.062	0.059	0.057	0.054	0.055	0.054	0.053	0.052	0.053	0.052	0.051	0.051	0.05	0.05	0.049	0.049	0.049	0.048	0.048	0.047	0.046
E08	Sample	Dilution_50%	0.5	DMSO	Lycopene	Standard_Development	Run071	Standard_Measurement	Plate_01	Clariostar_Study	MB	Biofoundry_,_London	Linear_Dilution_Pattern_V2	0.103	0.099	0.096	0.093	0.09	0.086	0.083	0.082	0.079	0.076	0.071	0.068	0.065	0.062	0.059	0.057	0.055	0.053	0.051	0.051	0.05	0.049	0.049	0.05	0.049	0.048	0.048	0.047	0.048	0.047	0.047	0.048	0.047	0.046	0.045	0.044
E09	Sample	Dilution_30%	0.3	DMSO	Lycopene	Standard_Development	Run071	Standard_Measurement	Plate_01	Clariostar_Study	MB	Biofoundry_,_London	Linear_Dilution_Pattern_V2	0.111	0.107	0.104	0.1	0.097	0.092	0.089	0.088	0.087	0.082	0.076	0.073	0.07	0.067	0.064	0.062	0.059	0.057	0.055	0.055	0.054	0.053	0.052	0.053	0.052	0.051	0.051	0.05	0.051	0.05	0.05	0.05	0.049	0.049	0.047	0.046
E10	Sample	Dilution_10%	0.1	DMSO	Lycopene	Standard_Development	Run071	Standard_Measurement	Plate_01	Clariostar_Study	MB	Biofoundry_,_London	Linear_Dilution_Pattern_V2	0.108	0.104	0.101	0.097	0.095	0.09	0.087	0.086	0.083	0.079	0.074	0.071	0.068	0.065	0.061	0.059	0.058	0.056	0.054	0.053	0.053	0.052	0.052	0.052	0.051	0.05	0.05	0.049	0.049	0.048	0.048	0.049	0.048	0.047	0.046	0.045
E11	Blank	DMSO_Blank	NA	DMSO	NA	Standard_Development	Run071	Standard_Measurement	Plate_01	Clariostar_Study	MB	Biofoundry_,_London	Linear_Dilution_Pattern_V2	0.111	0.107	0.104	0.101	0.097	0.093	0.09	0.088	0.086	0.082	0.077	0.074	0.07	0.067	0.063	0.061	0.059	0.057	0.055	0.055	0.055	0.053	0.053	0.053	0.052	0.052	0.051	0.051	0.051	0.05	0.05	0.049	0.048	0.048	0.047	0.046
E12	Blank	DMSO_Blank	NA	DMSO	NA	Standard_Development	Run071	Standard_Measurement	Plate_01	Clariostar_Study	MB	Biofoundry_,_London	Linear_Dilution_Pattern_V2	0.113	0.109	0.107	0.103	0.1	0.096	0.092	0.091	0.088	0.084	0.079	0.075	0.072	0.068	0.065	0.062	0.061	0.058	0.056	0.057	0.056	0.054	0.054	0.054	0.054	0.053	0.052	0.051	0.052	0.051	0.051	0.051	0.05	0.049	0.048	0.047
F01	Sample	Dilution_90%	0.9	DMSO	Lycopene	Standard_Development	Run071	Standard_Measurement	Plate_01	Clariostar_Study	MB	Biofoundry_,_London	Linear_Dilution_Pattern_V2	0.186	0.182	0.179	0.174	0.171	0.166	0.163	0.162	0.16	0.157	0.152	0.149	0.146	0.142	0.138	0.135	0.132	0.129	0.127	0.126	0.126	0.124	0.123	0.123	0.123	0.124	0.123	0.123	0.124	0.125	0.125	0.125	0.124	0.123	0.122	0.121
F02	Sample	Dilution_70%	0.7	DMSO	Lycopene	Standard_Development	Run071	Standard_Measurement	Plate_01	Clariostar_Study	MB	Biofoundry_,_London	Linear_Dilution_Pattern_V2	0.173	0.169	0.166	0.161	0.158	0.154	0.15	0.149	0.147	0.144	0.14	0.137	0.132	0.127	0.124	0.121	0.119	0.116	0.114	0.112	0.112	0.11	0.11	0.11	0.111	0.11	0.111	0.111	0.111	0.111	0.112	0.111	0.111	0.11	0.109	0.108
F03	Sample	Dilution_50%	0.5	DMSO	Lycopene	Standard_Development	Run071	Standard_Measurement	Plate_01	Clariostar_Study	MB	Biofoundry_,_London	Linear_Dilution_Pattern_V2	0.161	0.156	0.153	0.15	0.147	0.142	0.139	0.137	0.135	0.132	0.127	0.123	0.12	0.115	0.112	0.11	0.107	0.104	0.102	0.1	0.1	0.098	0.098	0.098	0.097	0.098	0.098	0.097	0.098	0.097	0.097	0.097	0.096	0.095	0.093	0.093
F04	Sample	Dilution_30%	0.3	DMSO	Lycopene	Standard_Development	Run071	Standard_Measurement	Plate_01	Clariostar_Study	MB	Biofoundry_,_London	Linear_Dilution_Pattern_V2	0.141	0.136	0.133	0.129	0.126	0.122	0.119	0.117	0.116	0.111	0.107	0.104	0.1	0.096	0.092	0.09	0.088	0.085	0.083	0.082	0.083	0.081	0.08	0.08	0.079	0.079	0.079	0.079	0.079	0.078	0.077	0.077	0.077	0.076	0.075	0.074
F05	Sample	Dilution_10%	0.1	DMSO	Lycopene	Standard_Development	Run071	Standard_Measurement	Plate_01	Clariostar_Study	MB	Biofoundry_,_London	Linear_Dilution_Pattern_V2	0.115	0.112	0.109	0.106	0.102	0.099	0.095	0.093	0.091	0.087	0.083	0.08	0.076	0.073	0.07	0.068	0.066	0.065	0.062	0.061	0.06	0.06	0.059	0.058	0.058	0.057	0.057	0.056	0.056	0.055	0.054	0.055	0.053	0.053	0.051	0.05
F06	Sample	Dilution_90%	0.9	DMSO	Lycopene	Standard_Development	Run071	Standard_Measurement	Plate_01	Clariostar_Study	MB	Biofoundry_,_London	Linear_Dilution_Pattern_V2	0.114	0.111	0.108	0.104	0.102	0.097	0.094	0.093	0.091	0.087	0.083	0.079	0.076	0.073	0.07	0.068	0.065	0.063	0.061	0.06	0.06	0.058	0.057	0.057	0.057	0.056	0.056	0.055	0.055	0.054	0.053	0.053	0.052	0.052	0.05	0.049
F07	Sample	Dilution_70%	0.7	DMSO	Lycopene	Standard_Development	Run071	Standard_Measurement	Plate_01	Clariostar_Study	MB	Biofoundry_,_London	Linear_Dilution_Pattern_V2	0.11	0.106	0.103	0.099	0.096	0.092	0.089	0.087	0.086	0.082	0.078	0.075	0.071	0.067	0.064	0.062	0.06	0.058	0.057	0.056	0.056	0.054	0.054	0.054	0.053	0.053	0.052	0.051	0.051	0.051	0.051	0.051	0.05	0.049	0.048	0.047
F08	Sample	Dilution_50%	0.5	DMSO	Lycopene	Standard_Development	Run071	Standard_Measurement	Plate_01	Clariostar_Study	MB	Biofoundry_,_London	Linear_Dilution_Pattern_V2	0.107	0.103	0.1	0.096	0.094	0.089	0.087	0.085	0.084	0.08	0.075	0.072	0.068	0.065	0.062	0.061	0.059	0.056	0.054	0.054	0.053	0.052	0.052	0.052	0.052	0.052	0.051	0.051	0.051	0.05	0.049	0.05	0.049	0.048	0.047	0.046
F09	Sample	Dilution_30%	0.3	DMSO	Lycopene	Standard_Development	Run071	Standard_Measurement	Plate_01	Clariostar_Study	MB	Biofoundry_,_London	Linear_Dilution_Pattern_V2	0.107	0.103	0.1	0.097	0.093	0.089	0.086	0.085	0.084	0.08	0.075	0.072	0.069	0.065	0.062	0.061	0.058	0.056	0.054	0.054	0.053	0.052	0.052	0.053	0.052	0.052	0.051	0.05	0.05	0.049	0.049	0.05	0.048	0.048	0.047	0.046
F10	Sample	Dilution_10%	0.1	DMSO	Lycopene	Standard_Development	Run071	Standard_Measurement	Plate_01	Clariostar_Study	MB	Biofoundry_,_London	Linear_Dilution_Pattern_V2	0.11	0.106	0.103	0.1	0.096	0.092	0.089	0.087	0.085	0.081	0.077	0.073	0.07	0.067	0.064	0.062	0.06	0.058	0.056	0.055	0.054	0.053	0.053	0.053	0.052	0.052	0.051	0.051	0.051	0.05	0.05	0.05	0.049	0.049	0.047	0.046
F11	Blank	DMSO	NA	DMSO	NA	Standard_Development	Run071	Standard_Measurement	Plate_01	Clariostar_Study	MB	Biofoundry_,_London	Linear_Dilution_Pattern_V2	0.11	0.107	0.104	0.1	0.096	0.092	0.088	0.087	0.085	0.081	0.076	0.073	0.07	0.066	0.063	0.061	0.059	0.056	0.055	0.055	0.054	0.053	0.053	0.053	0.051	0.052	0.05	0.05	0.05	0.05	0.049	0.049	0.049	0.048	0.046	0.045
F12	Blank	DMSO	NA	DMSO	NA	Standard_Development	Run071	Standard_Measurement	Plate_01	Clariostar_Study	MB	Biofoundry_,_London	Linear_Dilution_Pattern_V2	0.112	0.108	0.106	0.102	0.099	0.095	0.091	0.089	0.087	0.083	0.077	0.074	0.071	0.067	0.064	0.061	0.059	0.058	0.056	0.055	0.055	0.053	0.053	0.053	0.052	0.052	0.051	0.051	0.051	0.05	0.05	0.05	0.049	0.049	0.047	0.047
G01	Sample	Dilution_85%	0.85	DMSO	Lycopene	Standard_Development	Run071	Standard_Measurement	Plate_01	Clariostar_Study	MB	Biofoundry_,_London	Linear_Dilution_Pattern_V2	0.184	0.18	0.177	0.172	0.168	0.164	0.161	0.16	0.158	0.154	0.151	0.147	0.143	0.139	0.135	0.132	0.13	0.127	0.124	0.123	0.122	0.12	0.12	0.12	0.12	0.121	0.121	0.121	0.122	0.123	0.122	0.122	0.122	0.121	0.119	0.119
G02	Sample	Dilution_65%	0.65	DMSO	Lycopene	Standard_Development	Run071	Standard_Measurement	Plate_01	Clariostar_Study	MB	Biofoundry_,_London	Linear_Dilution_Pattern_V2	0.164	0.16	0.157	0.153	0.149	0.145	0.141	0.14	0.138	0.135	0.13	0.128	0.123	0.12	0.116	0.113	0.11	0.108	0.106	0.104	0.104	0.102	0.102	0.102	0.102	0.101	0.102	0.102	0.103	0.103	0.103	0.103	0.102	0.101	0.1	0.1
G03	Sample	Dilution_45%	0.45	DMSO	Lycopene	Standard_Development	Run071	Standard_Measurement	Plate_01	Clariostar_Study	MB	Biofoundry_,_London	Linear_Dilution_Pattern_V2	0.154	0.15	0.147	0.143	0.139	0.134	0.131	0.13	0.128	0.124	0.12	0.116	0.112	0.107	0.105	0.102	0.099	0.097	0.094	0.093	0.092	0.091	0.091	0.091	0.091	0.091	0.091	0.091	0.091	0.091	0.09	0.091	0.089	0.089	0.088	0.087
G04	Sample	Dilution_25%	0.25	DMSO	Lycopene	Standard_Development	Run071	Standard_Measurement	Plate_01	Clariostar_Study	MB	Biofoundry_,_London	Linear_Dilution_Pattern_V2	0.139	0.134	0.131	0.126	0.123	0.118	0.114	0.114	0.112	0.108	0.104	0.101	0.097	0.093	0.09	0.087	0.085	0.082	0.08	0.079	0.079	0.077	0.076	0.077	0.076	0.075	0.075	0.075	0.075	0.074	0.073	0.073	0.072	0.071	0.07	0.069
G05	Sample	Dilution_05%	0.0499999999999999	DMSO	Lycopene	Standard_Development	Run071	Standard_Measurement	Plate_01	Clariostar_Study	MB	Biofoundry_,_London	Linear_Dilution_Pattern_V2	0.116	0.112	0.11	0.106	0.102	0.098	0.094	0.092	0.091	0.087	0.083	0.08	0.076	0.073	0.07	0.068	0.066	0.063	0.061	0.06	0.06	0.059	0.058	0.057	0.057	0.057	0.056	0.055	0.055	0.054	0.053	0.053	0.052	0.051	0.05	0.049
G06	Sample	Dilution_85%	0.85	DMSO	Lycopene	Standard_Development	Run071	Standard_Measurement	Plate_01	Clariostar_Study	MB	Biofoundry_,_London	Linear_Dilution_Pattern_V2	0.11	0.106	0.102	0.099	0.096	0.091	0.089	0.087	0.086	0.082	0.077	0.073	0.07	0.066	0.064	0.062	0.06	0.057	0.055	0.055	0.055	0.054	0.053	0.053	0.053	0.052	0.052	0.051	0.052	0.051	0.051	0.051	0.051	0.05	0.049	0.048
G07	Sample	Dilution_65%	0.65	DMSO	Lycopene	Standard_Development	Run071	Standard_Measurement	Plate_01	Clariostar_Study	MB	Biofoundry_,_London	Linear_Dilution_Pattern_V2	0.109	0.106	0.104	0.1	0.096	0.092	0.088	0.087	0.085	0.082	0.078	0.075	0.072	0.068	0.065	0.063	0.061	0.059	0.057	0.057	0.055	0.054	0.054	0.055	0.054	0.053	0.053	0.052	0.052	0.052	0.052	0.052	0.051	0.05	0.048	0.047
G08	Sample	Dilution_45%	0.45	DMSO	Lycopene	Standard_Development	Run071	Standard_Measurement	Plate_01	Clariostar_Study	MB	Biofoundry_,_London	Linear_Dilution_Pattern_V2	0.109	0.104	0.101	0.097	0.095	0.091	0.087	0.086	0.083	0.079	0.075	0.072	0.069	0.066	0.063	0.061	0.059	0.057	0.055	0.054	0.054	0.053	0.052	0.053	0.052	0.051	0.051	0.05	0.051	0.05	0.05	0.05	0.049	0.048	0.047	0.046
G09	Sample	Dilution_25%	0.25	DMSO	Lycopene	Standard_Development	Run071	Standard_Measurement	Plate_01	Clariostar_Study	MB	Biofoundry_,_London	Linear_Dilution_Pattern_V2	0.111	0.107	0.105	0.1	0.097	0.093	0.089	0.089	0.086	0.082	0.077	0.074	0.07	0.067	0.064	0.062	0.06	0.057	0.056	0.055	0.056	0.054	0.053	0.054	0.053	0.052	0.052	0.051	0.051	0.051	0.051	0.051	0.05	0.049	0.047	0.047
G10	Sample	Dilution_05%	0.0499999999999999	DMSO	Lycopene	Standard_Development	Run071	Standard_Measurement	Plate_01	Clariostar_Study	MB	Biofoundry_,_London	Linear_Dilution_Pattern_V2	0.111	0.107	0.104	0.1	0.097	0.092	0.089	0.088	0.086	0.082	0.077	0.074	0.07	0.066	0.064	0.062	0.059	0.057	0.056	0.055	0.055	0.054	0.053	0.053	0.052	0.052	0.051	0.051	0.051	0.05	0.05	0.049	0.049	0.048	0.047	0.046
G11	Blank	DMSO_Blank	NA	DMSO	NA	Standard_Development	Run071	Standard_Measurement	Plate_01	Clariostar_Study	MB	Biofoundry_,_London	Linear_Dilution_Pattern_V2	0.112	0.109	0.105	0.101	0.098	0.094	0.09	0.089	0.087	0.082	0.077	0.074	0.071	0.067	0.064	0.062	0.06	0.058	0.056	0.055	0.055	0.054	0.053	0.053	0.052	0.052	0.052	0.051	0.051	0.05	0.05	0.05	0.049	0.049	0.047	0.046
G12	Blank	DMSO_Blank	NA	DMSO	NA	Standard_Development	Run071	Standard_Measurement	Plate_01	Clariostar_Study	MB	Biofoundry_,_London	Linear_Dilution_Pattern_V2	0.116	0.112	0.109	0.105	0.101	0.097	0.093	0.092	0.09	0.086	0.081	0.077	0.072	0.069	0.065	0.064	0.061	0.059	0.057	0.056	0.056	0.055	0.054	0.054	0.053	0.053	0.052	0.052	0.052	0.051	0.051	0.051	0.049	0.049	0.048	0.047
H01	Sample	Dilution_85%	0.85	DMSO	Lycopene	Standard_Development	Run071	Standard_Measurement	Plate_01	Clariostar_Study	MB	Biofoundry_,_London	Linear_Dilution_Pattern_V2	0.194	0.19	0.187	0.183	0.179	0.174	0.17	0.169	0.168	0.163	0.158	0.154	0.149	0.145	0.14	0.137	0.134	0.131	0.129	0.128	0.127	0.125	0.124	0.124	0.124	0.124	0.124	0.125	0.125	0.125	0.125	0.125	0.124	0.123	0.121	0.121
H02	Sample	Dilution_65%	0.65	DMSO	Lycopene	Standard_Development	Run071	Standard_Measurement	Plate_01	Clariostar_Study	MB	Biofoundry_,_London	Linear_Dilution_Pattern_V2	0.17	0.165	0.162	0.158	0.154	0.15	0.146	0.145	0.144	0.141	0.136	0.132	0.128	0.124	0.12	0.118	0.115	0.112	0.11	0.108	0.108	0.106	0.106	0.106	0.106	0.106	0.106	0.106	0.106	0.106	0.106	0.106	0.105	0.104	0.103	0.102
H03	Sample	Dilution_45%	0.45	DMSO	Lycopene	Standard_Development	Run071	Standard_Measurement	Plate_01	Clariostar_Study	MB	Biofoundry_,_London	Linear_Dilution_Pattern_V2	0.155	0.152	0.148	0.144	0.14	0.136	0.132	0.131	0.13	0.126	0.121	0.118	0.114	0.11	0.106	0.104	0.101	0.099	0.096	0.095	0.095	0.093	0.092	0.093	0.092	0.092	0.092	0.091	0.091	0.092	0.091	0.091	0.09	0.089	0.088	0.087
H04	Sample	Dilution_25%	0.25	DMSO	Lycopene	Standard_Development	Run071	Standard_Measurement	Plate_01	Clariostar_Study	MB	Biofoundry_,_London	Linear_Dilution_Pattern_V2	0.139	0.135	0.132	0.128	0.124	0.12	0.116	0.115	0.113	0.108	0.102	0.098	0.095	0.092	0.087	0.086	0.083	0.08	0.077	0.077	0.077	0.075	0.074	0.074	0.074	0.074	0.073	0.073	0.073	0.072	0.071	0.072	0.071	0.07	0.069	0.068
H05	Sample	Dilution_05%	0.0499999999999999	DMSO	Lycopene	Standard_Development	Run071	Standard_Measurement	Plate_01	Clariostar_Study	MB	Biofoundry_,_London	Linear_Dilution_Pattern_V2	0.121	0.117	0.114	0.111	0.107	0.102	0.099	0.098	0.096	0.091	0.086	0.083	0.079	0.075	0.072	0.07	0.068	0.066	0.064	0.063	0.063	0.061	0.06	0.06	0.059	0.059	0.058	0.057	0.057	0.056	0.055	0.055	0.054	0.053	0.052	0.051
H06	Sample	Dilution_85%	0.85	DMSO	Lycopene	Standard_Development	Run071	Standard_Measurement	Plate_01	Clariostar_Study	MB	Biofoundry_,_London	Linear_Dilution_Pattern_V2	0.11	0.107	0.103	0.1	0.098	0.093	0.09	0.089	0.087	0.084	0.079	0.075	0.072	0.069	0.066	0.064	0.062	0.06	0.058	0.058	0.058	0.057	0.057	0.056	0.056	0.055	0.054	0.053	0.053	0.053	0.053	0.053	0.051	0.05	0.049	0.049
H07	Sample	Dilution_65%	0.65	DMSO	Lycopene	Standard_Development	Run071	Standard_Measurement	Plate_01	Clariostar_Study	MB	Biofoundry_,_London	Linear_Dilution_Pattern_V2	0.11	0.105	0.103	0.099	0.096	0.091	0.089	0.088	0.086	0.081	0.077	0.074	0.071	0.067	0.065	0.063	0.06	0.058	0.056	0.057	0.056	0.055	0.054	0.054	0.053	0.053	0.052	0.052	0.051	0.052	0.051	0.052	0.05	0.049	0.048	0.048
H08	Sample	Dilution_45%	0.45	DMSO	Lycopene	Standard_Development	Run071	Standard_Measurement	Plate_01	Clariostar_Study	MB	Biofoundry_,_London	Linear_Dilution_Pattern_V2	0.109	0.105	0.101	0.098	0.095	0.09	0.087	0.086	0.083	0.079	0.074	0.071	0.067	0.063	0.06	0.058	0.056	0.053	0.052	0.052	0.051	0.05	0.05	0.051	0.049	0.049	0.048	0.048	0.048	0.048	0.047	0.047	0.047	0.046	0.045	0.045
H09	Sample	Dilution_25%	0.25	DMSO	Lycopene	Standard_Development	Run071	Standard_Measurement	Plate_01	Clariostar_Study	MB	Biofoundry_,_London	Linear_Dilution_Pattern_V2	0.121	0.117	0.114	0.11	0.107	0.103	0.098	0.097	0.095	0.091	0.086	0.081	0.077	0.073	0.07	0.068	0.066	0.063	0.061	0.061	0.06	0.058	0.058	0.058	0.057	0.056	0.056	0.056	0.055	0.054	0.054	0.054	0.053	0.051	0.05	0.049
H10	Sample	Dilution_05%	0.0499999999999999	DMSO	Lycopene	Standard_Development	Run071	Standard_Measurement	Plate_01	Clariostar_Study	MB	Biofoundry_,_London	Linear_Dilution_Pattern_V2	0.115	0.111	0.107	0.104	0.101	0.096	0.092	0.091	0.089	0.085	0.08	0.076	0.073	0.069	0.066	0.064	0.06	0.059	0.057	0.056	0.055	0.054	0.054	0.054	0.053	0.053	0.052	0.051	0.052	0.051	0.051	0.051	0.05	0.049	0.048	0.048
H11	Blank	DMSO_Blank	NA	DMSO	NA	Standard_Development	Run071	Standard_Measurement	Plate_01	Clariostar_Study	MB	Biofoundry_,_London	Linear_Dilution_Pattern_V2	0.113	0.109	0.105	0.102	0.099	0.095	0.091	0.09	0.088	0.084	0.079	0.075	0.072	0.069	0.066	0.064	0.062	0.059	0.057	0.057	0.056	0.054	0.054	0.054	0.054	0.054	0.052	0.052	0.052	0.051	0.051	0.051	0.05	0.049	0.048	0.047
H12	Blank	DMSO_Blank	NA	DMSO	NA	Standard_Development	Run071	Standard_Measurement	Plate_01	Clariostar_Study	MB	Biofoundry_,_London	Linear_Dilution_Pattern_V2	0.115	0.111	0.108	0.103	0.1	0.096	0.092	0.091	0.088	0.083	0.078	0.074	0.071	0.067	0.064	0.062	0.059	0.057	0.055	0.055	0.054	0.053	0.053	0.053	0.052	0.051	0.051	0.05	0.051	0.05	0.049	0.049	0.049	0.048	0.046	0.046
[truncated: 122 more columns]
