# Supplementary material for: Construction of a Calibration Curve for Lycopene on a Liquid-Handling Platform—Wider Lessons for the Development of Automated Dilution Protocols
Source: ACS Synth Biol. 2024 Aug 3;13(8):2357–75. doi: 10.1021/acssynbio.4c00031 (PMC11334188; doi:10.1021/acssynbio.4c00031)
Supplement: Supplementary file 2 — sb4c00031_si_002.zip [file sb4c00031_si_002.zip › AggregatedData/Run085/Plate_01/Clariostar_Study/Clariostar_A-Measurement_03/001.csv]

Well	Content	Label	Dilution	Solvent	Solute	Project	Run	Step	Container	Study	Author	Institution	Comment	OD350	OD352	OD354	OD356	OD358	OD360	OD362	OD364	OD366	OD368	OD370	OD372	OD374	OD376	OD378	OD380	OD382	OD384	OD386	OD388	OD390	OD392	OD394	OD396	OD398	OD400	OD402	OD404	OD406	OD408	OD410	OD412	OD414	OD416	OD418	OD420
A01	Sample	Dilution_100%	1.0	DMSO	Lycopene	Standard_Development	Run085	Standard_Measurement	Plate_01	Clariostar_Study	MB	Biofoundry_,_London	Linear_Dilution_Pattern_V2	0.824	0.823	0.823	0.818	0.815	0.811	0.81	0.811	0.815	0.822	0.825	0.824	0.817	0.809	0.801	0.791	0.787	0.78	0.774	0.77	0.767	0.764	0.765	0.769	0.776	0.787	0.802	0.815	0.827	0.836	0.844	0.849	0.853	0.862	0.872	0.887
A02	Sample	Dilution_80%	0.8	DMSO	Lycopene	Standard_Development	Run085	Standard_Measurement	Plate_01	Clariostar_Study	MB	Biofoundry_,_London	Linear_Dilution_Pattern_V2	0.791	0.792	0.792	0.787	0.782	0.78	0.776	0.777	0.78	0.781	0.787	0.784	0.776	0.767	0.76	0.753	0.748	0.741	0.737	0.733	0.726	0.722	0.723	0.722	0.728	0.734	0.744	0.752	0.76	0.766	0.769	0.77	0.771	0.775	0.781	0.791
A03	Sample	Dilution_60%	0.6	DMSO	Lycopene	Standard_Development	Run085	Standard_Measurement	Plate_01	Clariostar_Study	MB	Biofoundry_,_London	Linear_Dilution_Pattern_V2	0.477	0.474	0.473	0.469	0.465	0.462	0.459	0.459	0.459	0.46	0.462	0.459	0.453	0.446	0.439	0.434	0.431	0.425	0.422	0.419	0.415	0.414	0.416	0.417	0.422	0.429	0.438	0.446	0.453	0.46	0.465	0.468	0.471	0.477	0.483	0.492
A04	Sample	Dilution_40%	0.4	DMSO	Lycopene	Standard_Development	Run085	Standard_Measurement	Plate_01	Clariostar_Study	MB	Biofoundry_,_London	Linear_Dilution_Pattern_V2	0.507	0.507	0.505	0.501	0.497	0.494	0.49	0.487	0.488	0.486	0.487	0.483	0.478	0.472	0.467	0.462	0.458	0.453	0.45	0.448	0.445	0.442	0.44	0.44	0.443	0.445	0.449	0.453	0.456	0.457	0.46	0.46	0.459	0.461	0.464	0.468
A05	Sample	Dilution_20%	0.2	DMSO	Lycopene	Standard_Development	Run085	Standard_Measurement	Plate_01	Clariostar_Study	MB	Biofoundry_,_London	Linear_Dilution_Pattern_V2	0.243	0.239	0.236	0.233	0.229	0.226	0.223	0.22	0.218	0.216	0.214	0.211	0.206	0.202	0.198	0.194	0.192	0.189	0.187	0.185	0.183	0.183	0.183	0.183	0.185	0.187	0.189	0.193	0.195	0.196	0.198	0.198	0.2	0.202	0.204	0.208
A06	Sample	Dilution_100%	1.0	DMSO	Lycopene	Standard_Development	Run085	Standard_Measurement	Plate_01	Clariostar_Study	MB	Biofoundry_,_London	Linear_Dilution_Pattern_V2	0.744	0.745	0.745	0.739	0.734	0.732	0.729	0.73	0.734	0.739	0.743	0.743	0.736	0.726	0.718	0.711	0.707	0.7	0.695	0.691	0.687	0.684	0.686	0.691	0.701	0.713	0.728	0.744	0.757	0.766	0.777	0.783	0.789	0.799	0.811	0.829
A07	Sample	Dilution_80%	0.8	DMSO	Lycopene	Standard_Development	Run085	Standard_Measurement	Plate_01	Clariostar_Study	MB	Biofoundry_,_London	Linear_Dilution_Pattern_V2	0.673	0.675	0.673	0.668	0.664	0.66	0.659	0.658	0.659	0.662	0.664	0.663	0.657	0.649	0.643	0.636	0.632	0.624	0.62	0.615	0.611	0.61	0.61	0.612	0.62	0.628	0.64	0.651	0.661	0.668	0.673	0.677	0.682	0.687	0.696	0.71
A08	Sample	Dilution_60%	0.6	DMSO	Lycopene	Standard_Development	Run085	Standard_Measurement	Plate_01	Clariostar_Study	MB	Biofoundry_,_London	Linear_Dilution_Pattern_V2	0.502	0.5	0.499	0.494	0.489	0.486	0.483	0.482	0.483	0.484	0.485	0.483	0.476	0.471	0.465	0.459	0.456	0.45	0.446	0.443	0.44	0.439	0.439	0.441	0.447	0.452	0.461	0.47	0.476	0.482	0.487	0.49	0.493	0.497	0.504	0.514
A09	Sample	Dilution_40%	0.4	DMSO	Lycopene	Standard_Development	Run085	Standard_Measurement	Plate_01	Clariostar_Study	MB	Biofoundry_,_London	Linear_Dilution_Pattern_V2	0.338	0.336	0.332	0.329	0.323	0.32	0.316	0.315	0.315	0.314	0.313	0.31	0.304	0.298	0.294	0.29	0.286	0.283	0.28	0.277	0.276	0.274	0.275	0.276	0.281	0.285	0.29	0.294	0.3	0.304	0.308	0.31	0.311	0.315	0.32	0.326
A10	Sample	Dilution_20%	0.2	DMSO	Lycopene	Standard_Development	Run085	Standard_Measurement	Plate_01	Clariostar_Study	MB	Biofoundry_,_London	Linear_Dilution_Pattern_V2	0.225	0.223	0.219	0.215	0.211	0.207	0.203	0.201	0.198	0.196	0.194	0.19	0.185	0.181	0.176	0.173	0.171	0.168	0.167	0.164	0.162	0.161	0.16	0.16	0.162	0.164	0.166	0.167	0.169	0.169	0.171	0.171	0.171	0.173	0.174	0.177
A11	Blank	DMSO_Blank	NA	DMSO	NA	Standard_Development	Run085	Standard_Measurement	Plate_01	Clariostar_Study	MB	Biofoundry_,_London	Linear_Dilution_Pattern_V2	0.12	0.116	0.113	0.11	0.106	0.102	0.098	0.095	0.09	0.086	0.083	0.078	0.073	0.069	0.066	0.063	0.062	0.059	0.058	0.056	0.055	0.054	0.053	0.053	0.052	0.052	0.051	0.051	0.051	0.05	0.05	0.049	0.048	0.049	0.048	0.047
A12	Blank	DMSO_Blank	NA	DMSO	NA	Standard_Development	Run085	Standard_Measurement	Plate_01	Clariostar_Study	MB	Biofoundry_,_London	Linear_Dilution_Pattern_V2	0.118	0.114	0.111	0.108	0.103	0.1	0.095	0.092	0.089	0.086	0.081	0.077	0.073	0.069	0.065	0.063	0.062	0.059	0.058	0.056	0.054	0.053	0.053	0.052	0.052	0.052	0.051	0.05	0.05	0.05	0.05	0.049	0.049	0.048	0.047	0.047
B01	Sample	Dilution_100%	1.0	DMSO	Lycopene	Standard_Development	Run085	Standard_Measurement	Plate_01	Clariostar_Study	MB	Biofoundry_,_London	Linear_Dilution_Pattern_V2	1.137	1.142	1.146	1.139	1.134	1.131	1.129	1.127	1.129	1.137	1.146	1.145	1.139	1.127	1.118	1.11	1.104	1.095	1.091	1.085	1.075	1.07	1.067	1.07	1.076	1.085	1.095	1.102	1.111	1.119	1.123	1.124	1.125	1.126	1.133	1.145
B02	Sample	Dilution_80%	0.8	DMSO	Lycopene	Standard_Development	Run085	Standard_Measurement	Plate_01	Clariostar_Study	MB	Biofoundry_,_London	Linear_Dilution_Pattern_V2	0.868	0.871	0.868	0.868	0.862	0.862	0.858	0.858	0.861	0.864	0.868	0.867	0.86	0.852	0.844	0.837	0.832	0.825	0.822	0.816	0.808	0.803	0.802	0.803	0.805	0.811	0.82	0.827	0.834	0.837	0.839	0.84	0.84	0.841	0.846	0.856
B03	Sample	Dilution_60%	0.6	DMSO	Lycopene	Standard_Development	Run085	Standard_Measurement	Plate_01	Clariostar_Study	MB	Biofoundry_,_London	Linear_Dilution_Pattern_V2	0.758	0.758	0.756	0.754	0.75	0.748	0.745	0.745	0.747	0.747	0.749	0.746	0.74	0.733	0.725	0.719	0.715	0.709	0.705	0.701	0.694	0.689	0.687	0.686	0.687	0.69	0.695	0.699	0.702	0.704	0.705	0.703	0.702	0.702	0.705	0.709
B04	Sample	Dilution_40%	0.4	DMSO	Lycopene	Standard_Development	Run085	Standard_Measurement	Plate_01	Clariostar_Study	MB	Biofoundry_,_London	Linear_Dilution_Pattern_V2	0.41	0.409	0.406	0.403	0.399	0.397	0.394	0.392	0.391	0.392	0.391	0.387	0.383	0.377	0.372	0.368	0.365	0.36	0.357	0.355	0.352	0.35	0.349	0.349	0.352	0.356	0.361	0.366	0.369	0.371	0.374	0.375	0.376	0.378	0.382	0.387
B05	Sample	Dilution_20%	0.2	DMSO	Lycopene	Standard_Development	Run085	Standard_Measurement	Plate_01	Clariostar_Study	MB	Biofoundry_,_London	Linear_Dilution_Pattern_V2	0.307	0.305	0.303	0.301	0.296	0.293	0.29	0.288	0.287	0.286	0.284	0.28	0.277	0.273	0.269	0.265	0.264	0.26	0.257	0.255	0.252	0.251	0.249	0.249	0.249	0.251	0.252	0.253	0.255	0.254	0.255	0.255	0.254	0.254	0.255	0.256
B06	Sample	Dilution_100%	1.0	DMSO	Lycopene	Standard_Development	Run085	Standard_Measurement	Plate_01	Clariostar_Study	MB	Biofoundry_,_London	Linear_Dilution_Pattern_V2	0.718	0.719	0.718	0.714	0.709	0.708	0.705	0.704	0.708	0.715	0.718	0.717	0.712	0.705	0.696	0.689	0.683	0.677	0.673	0.67	0.666	0.664	0.667	0.672	0.681	0.693	0.709	0.725	0.74	0.75	0.761	0.767	0.774	0.783	0.797	0.816
B07	Sample	Dilution_80%	0.8	DMSO	Lycopene	Standard_Development	Run085	Standard_Measurement	Plate_01	Clariostar_Study	MB	Biofoundry_,_London	Linear_Dilution_Pattern_V2	0.758	0.759	0.76	0.754	0.749	0.746	0.746	0.745	0.747	0.749	0.753	0.751	0.746	0.741	0.731	0.723	0.719	0.713	0.71	0.704	0.7	0.697	0.694	0.696	0.702	0.709	0.721	0.729	0.738	0.743	0.749	0.751	0.754	0.759	0.766	0.777
B08	Sample	Dilution_60%	0.6	DMSO	Lycopene	Standard_Development	Run085	Standard_Measurement	Plate_01	Clariostar_Study	MB	Biofoundry_,_London	Linear_Dilution_Pattern_V2	0.616	0.616	0.614	0.612	0.607	0.604	0.601	0.599	0.601	0.603	0.607	0.604	0.598	0.591	0.584	0.578	0.575	0.568	0.565	0.561	0.557	0.555	0.554	0.554	0.558	0.563	0.57	0.577	0.584	0.587	0.591	0.592	0.594	0.597	0.602	0.61
B09	Sample	Dilution_40%	0.4	DMSO	Lycopene	Standard_Development	Run085	Standard_Measurement	Plate_01	Clariostar_Study	MB	Biofoundry_,_London	Linear_Dilution_Pattern_V2	0.369	0.367	0.365	0.361	0.357	0.354	0.35	0.349	0.348	0.348	0.349	0.345	0.34	0.334	0.329	0.324	0.322	0.317	0.314	0.313	0.31	0.309	0.308	0.309	0.314	0.317	0.323	0.328	0.333	0.336	0.339	0.34	0.343	0.345	0.35	0.356
B10	Sample	Dilution_20%	0.2	DMSO	Lycopene	Standard_Development	Run085	Standard_Measurement	Plate_01	Clariostar_Study	MB	Biofoundry_,_London	Linear_Dilution_Pattern_V2	0.236	0.233	0.231	0.228	0.225	0.221	0.217	0.215	0.213	0.211	0.209	0.205	0.202	0.197	0.193	0.189	0.188	0.185	0.183	0.181	0.179	0.179	0.178	0.178	0.18	0.182	0.185	0.187	0.189	0.191	0.193	0.193	0.194	0.195	0.198	0.201
B11	Blank	DMSO_Blank	NA	DMSO	NA	Standard_Development	Run085	Standard_Measurement	Plate_01	Clariostar_Study	MB	Biofoundry_,_London	Linear_Dilution_Pattern_V2	0.113	0.109	0.106	0.103	0.1	0.095	0.091	0.088	0.086	0.082	0.079	0.076	0.071	0.068	0.065	0.062	0.061	0.059	0.057	0.056	0.054	0.053	0.053	0.052	0.052	0.052	0.051	0.05	0.05	0.05	0.05	0.049	0.049	0.048	0.048	0.047
B12	Blank	DMSO_Blank	NA	DMSO	NA	Standard_Development	Run085	Standard_Measurement	Plate_01	Clariostar_Study	MB	Biofoundry_,_London	Linear_Dilution_Pattern_V2	0.113	0.109	0.106	0.103	0.099	0.096	0.092	0.089	0.085	0.082	0.077	0.074	0.069	0.066	0.063	0.061	0.06	0.057	0.055	0.054	0.053	0.052	0.051	0.051	0.051	0.051	0.05	0.049	0.049	0.048	0.048	0.048	0.047	0.047	0.046	0.046
C01	Sample	Dilution_95%	0.95	DMSO	Lycopene	Standard_Development	Run085	Standard_Measurement	Plate_01	Clariostar_Study	MB	Biofoundry_,_London	Linear_Dilution_Pattern_V2	1.117	1.123	1.121	1.119	1.113	1.11	1.109	1.108	1.115	1.117	1.127	1.124	1.117	1.108	1.098	1.091	1.085	1.075	1.071	1.068	1.057	1.051	1.047	1.05	1.051	1.057	1.069	1.075	1.083	1.084	1.086	1.088	1.087	1.087	1.092	1.101
C02	Sample	Dilution_75%	0.75	DMSO	Lycopene	Standard_Development	Run085	Standard_Measurement	Plate_01	Clariostar_Study	MB	Biofoundry_,_London	Linear_Dilution_Pattern_V2	0.969	0.976	0.974	0.97	0.965	0.963	0.959	0.957	0.961	0.967	0.971	0.967	0.96	0.952	0.944	0.938	0.932	0.926	0.92	0.916	0.907	0.902	0.899	0.897	0.898	0.901	0.907	0.911	0.915	0.917	0.917	0.913	0.911	0.911	0.913	0.918
C03	Sample	Dilution_55%	0.55	DMSO	Lycopene	Standard_Development	Run085	Standard_Measurement	Plate_01	Clariostar_Study	MB	Biofoundry_,_London	Linear_Dilution_Pattern_V2	0.583	0.583	0.582	0.579	0.575	0.572	0.568	0.568	0.569	0.571	0.572	0.569	0.562	0.556	0.552	0.546	0.542	0.535	0.532	0.528	0.524	0.52	0.518	0.519	0.521	0.524	0.53	0.533	0.538	0.541	0.542	0.542	0.541	0.543	0.545	0.55
C04	Sample	Dilution_35%	0.35	DMSO	Lycopene	Standard_Development	Run085	Standard_Measurement	Plate_01	Clariostar_Study	MB	Biofoundry_,_London	Linear_Dilution_Pattern_V2	0.815	0.819	0.82	0.819	0.816	0.815	0.811	0.808	0.809	0.808	0.807	0.803	0.798	0.792	0.787	0.781	0.776	0.771	0.766	0.76	0.754	0.747	0.74	0.735	0.733	0.729	0.726	0.722	0.719	0.713	0.709	0.701	0.695	0.69	0.683	0.681
C05	Sample	Dilution_15%	0.15	DMSO	Lycopene	Standard_Development	Run085	Standard_Measurement	Plate_01	Clariostar_Study	MB	Biofoundry_,_London	Linear_Dilution_Pattern_V2	0.216	0.213	0.209	0.207	0.203	0.199	0.195	0.194	0.193	0.191	0.19	0.186	0.182	0.179	0.176	0.172	0.171	0.169	0.167	0.165	0.163	0.162	0.161	0.161	0.163	0.164	0.165	0.166	0.168	0.169	0.17	0.17	0.17	0.171	0.172	0.173
C06	Sample	Dilution_95%	0.95	DMSO	Lycopene	Standard_Development	Run085	Standard_Measurement	Plate_01	Clariostar_Study	MB	Biofoundry_,_London	Linear_Dilution_Pattern_V2	0.841	0.842	0.844	0.84	0.832	0.83	0.831	0.83	0.834	0.838	0.846	0.844	0.839	0.831	0.821	0.812	0.807	0.8	0.796	0.792	0.786	0.784	0.785	0.787	0.794	0.803	0.816	0.828	0.838	0.847	0.854	0.858	0.859	0.865	0.875	0.889
C07	Sample	Dilution_75%	0.75	DMSO	Lycopene	Standard_Development	Run085	Standard_Measurement	Plate_01	Clariostar_Study	MB	Biofoundry_,_London	Linear_Dilution_Pattern_V2	0.683	0.684	0.681	0.68	0.675	0.671	0.668	0.669	0.671	0.673	0.675	0.675	0.67	0.663	0.655	0.649	0.644	0.637	0.633	0.628	0.624	0.622	0.622	0.623	0.628	0.636	0.646	0.654	0.663	0.669	0.674	0.675	0.678	0.682	0.689	0.699
C08	Sample	Dilution_55%	0.55	DMSO	Lycopene	Standard_Development	Run085	Standard_Measurement	Plate_01	Clariostar_Study	MB	Biofoundry_,_London	Linear_Dilution_Pattern_V2	0.564	0.565	0.564	0.56	0.556	0.553	0.55	0.549	0.55	0.552	0.552	0.551	0.545	0.539	0.533	0.528	0.523	0.517	0.515	0.511	0.507	0.504	0.503	0.503	0.505	0.51	0.516	0.522	0.527	0.53	0.532	0.533	0.533	0.535	0.54	0.546
C09	Sample	Dilution_35%	0.35	DMSO	Lycopene	Standard_Development	Run085	Standard_Measurement	Plate_01	Clariostar_Study	MB	Biofoundry_,_London	Linear_Dilution_Pattern_V2	0.372	0.371	0.368	0.366	0.36	0.357	0.353	0.352	0.353	0.353	0.352	0.348	0.344	0.338	0.332	0.328	0.325	0.321	0.319	0.317	0.313	0.311	0.311	0.313	0.316	0.319	0.324	0.329	0.332	0.335	0.338	0.339	0.34	0.342	0.346	0.35
C10	Sample	Dilution_15%	0.15	DMSO	Lycopene	Standard_Development	Run085	Standard_Measurement	Plate_01	Clariostar_Study	MB	Biofoundry_,_London	Linear_Dilution_Pattern_V2	0.217	0.215	0.212	0.209	0.205	0.202	0.198	0.196	0.194	0.192	0.19	0.186	0.182	0.177	0.175	0.171	0.168	0.166	0.165	0.163	0.162	0.16	0.16	0.16	0.162	0.163	0.165	0.167	0.169	0.169	0.171	0.172	0.172	0.173	0.175	0.177
C11	Blank	DMSO_Blank	NA	DMSO	NA	Standard_Development	Run085	Standard_Measurement	Plate_01	Clariostar_Study	MB	Biofoundry_,_London	Linear_Dilution_Pattern_V2	0.11	0.107	0.104	0.101	0.097	0.094	0.09	0.087	0.084	0.081	0.077	0.072	0.069	0.066	0.062	0.06	0.06	0.057	0.056	0.054	0.053	0.053	0.052	0.051	0.052	0.051	0.05	0.05	0.049	0.049	0.049	0.048	0.047	0.047	0.047	0.046
C12	Blank	DMSO_Blank	NA	DMSO	NA	Standard_Development	Run085	Standard_Measurement	Plate_01	Clariostar_Study	MB	Biofoundry_,_London	Linear_Dilution_Pattern_V2	0.114	0.11	0.107	0.104	0.101	0.097	0.092	0.09	0.087	0.083	0.079	0.075	0.071	0.067	0.065	0.063	0.061	0.059	0.058	0.057	0.055	0.054	0.054	0.053	0.053	0.052	0.052	0.051	0.051	0.05	0.051	0.05	0.049	0.049	0.048	0.048
D01	Sample	Dilution_95%	0.95	DMSO	Lycopene	Standard_Development	Run085	Standard_Measurement	Plate_01	Clariostar_Study	MB	Biofoundry_,_London	Linear_Dilution_Pattern_V2	1.71	1.741	1.754	1.732	1.724	1.733	1.727	1.715	1.721	1.727	1.736	1.731	1.729	1.728	1.715	1.706	1.696	1.67	1.681	1.671	1.662	1.649	1.642	1.636	1.627	1.626	1.631	1.633	1.634	1.636	1.628	1.619	1.612	1.605	1.601	1.61
D02	Sample	Dilution_75%	0.75	DMSO	Lycopene	Standard_Development	Run085	Standard_Measurement	Plate_01	Clariostar_Study	MB	Biofoundry_,_London	Linear_Dilution_Pattern_V2	0.873	0.876	0.875	0.874	0.87	0.868	0.865	0.866	0.869	0.871	0.875	0.873	0.869	0.859	0.851	0.843	0.839	0.832	0.828	0.823	0.816	0.811	0.808	0.808	0.809	0.814	0.82	0.825	0.832	0.834	0.837	0.836	0.833	0.835	0.838	0.844
D03	Sample	Dilution_55%	0.55	DMSO	Lycopene	Standard_Development	Run085	Standard_Measurement	Plate_01	Clariostar_Study	MB	Biofoundry_,_London	Linear_Dilution_Pattern_V2	0.668	0.67	0.669	0.667	0.661	0.659	0.656	0.655	0.655	0.657	0.658	0.656	0.65	0.644	0.639	0.632	0.629	0.621	0.617	0.613	0.607	0.604	0.601	0.6	0.602	0.605	0.609	0.613	0.616	0.618	0.618	0.616	0.615	0.616	0.618	0.622
D04	Sample	Dilution_35%	0.35	DMSO	Lycopene	Standard_Development	Run085	Standard_Measurement	Plate_01	Clariostar_Study	MB	Biofoundry_,_London	Linear_Dilution_Pattern_V2	0.393	0.393	0.391	0.388	0.383	0.38	0.377	0.376	0.376	0.376	0.375	0.372	0.367	0.363	0.358	0.353	0.351	0.347	0.344	0.341	0.338	0.336	0.335	0.336	0.338	0.341	0.344	0.348	0.352	0.354	0.356	0.356	0.358	0.359	0.361	0.366
D05	Sample	Dilution_15%	0.15	DMSO	Lycopene	Standard_Development	Run085	Standard_Measurement	Plate_01	Clariostar_Study	MB	Biofoundry_,_London	Linear_Dilution_Pattern_V2	0.234	0.233	0.23	0.228	0.223	0.22	0.217	0.215	0.213	0.212	0.21	0.207	0.203	0.2	0.196	0.193	0.192	0.189	0.186	0.185	0.183	0.181	0.181	0.181	0.181	0.183	0.184	0.185	0.186	0.186	0.187	0.188	0.188	0.188	0.189	0.19
D06	Sample	Dilution_95%	0.95	DMSO	Lycopene	Standard_Development	Run085	Standard_Measurement	Plate_01	Clariostar_Study	MB	Biofoundry_,_London	Linear_Dilution_Pattern_V2	1.664	1.697	1.697	1.692	1.674	1.687	1.681	1.673	1.682	1.684	1.708	1.703	1.689	1.689	1.674	1.665	1.669	1.646	1.648	1.642	1.638	1.623	1.623	1.621	1.614	1.614	1.622	1.627	1.634	1.633	1.628	1.624	1.621	1.618	1.615	1.622
D07	Sample	Dilution_75%	0.75	DMSO	Lycopene	Standard_Development	Run085	Standard_Measurement	Plate_01	Clariostar_Study	MB	Biofoundry_,_London	Linear_Dilution_Pattern_V2	0.67	0.673	0.67	0.666	0.662	0.658	0.655	0.655	0.658	0.663	0.666	0.665	0.658	0.65	0.642	0.636	0.633	0.625	0.622	0.616	0.614	0.61	0.61	0.612	0.619	0.626	0.637	0.645	0.655	0.661	0.666	0.667	0.672	0.677	0.683	0.695
D08	Sample	Dilution_55%	0.55	DMSO	Lycopene	Standard_Development	Run085	Standard_Measurement	Plate_01	Clariostar_Study	MB	Biofoundry_,_London	Linear_Dilution_Pattern_V2	0.706	0.708	0.709	0.705	0.7	0.7	0.696	0.695	0.697	0.698	0.7	0.698	0.693	0.687	0.68	0.675	0.671	0.664	0.659	0.654	0.649	0.644	0.641	0.64	0.641	0.643	0.647	0.651	0.653	0.655	0.654	0.653	0.651	0.65	0.651	0.655
D09	Sample	Dilution_35%	0.35	DMSO	Lycopene	Standard_Development	Run085	Standard_Measurement	Plate_01	Clariostar_Study	MB	Biofoundry_,_London	Linear_Dilution_Pattern_V2	0.765	0.766	0.765	0.763	0.759	0.757	0.753	0.752	0.751	0.749	0.747	0.746	0.74	0.735	0.729	0.724	0.718	0.713	0.71	0.704	0.698	0.693	0.688	0.684	0.682	0.681	0.679	0.678	0.678	0.676	0.672	0.667	0.663	0.658	0.655	0.654
D10	Sample	Dilution_15%	0.15	DMSO	Lycopene	Standard_Development	Run085	Standard_Measurement	Plate_01	Clariostar_Study	MB	Biofoundry_,_London	Linear_Dilution_Pattern_V2	0.374	0.373	0.37	0.368	0.365	0.363	0.358	0.357	0.354	0.353	0.353	0.349	0.345	0.34	0.336	0.333	0.33	0.326	0.324	0.321	0.317	0.314	0.312	0.31	0.309	0.308	0.308	0.307	0.306	0.305	0.304	0.301	0.299	0.297	0.295	0.294
D11	Blank	DMSO_Blank	NA	DMSO	NA	Standard_Development	Run085	Standard_Measurement	Plate_01	Clariostar_Study	MB	Biofoundry_,_London	Linear_Dilution_Pattern_V2	0.113	0.109	0.106	0.103	0.099	0.096	0.092	0.089	0.087	0.083	0.079	0.075	0.071	0.067	0.065	0.063	0.062	0.059	0.058	0.057	0.055	0.055	0.054	0.053	0.053	0.053	0.052	0.051	0.051	0.051	0.051	0.05	0.05	0.05	0.049	0.049
D12	Blank	DMSO_Blank	NA	DMSO	NA	Standard_Development	Run085	Standard_Measurement	Plate_01	Clariostar_Study	MB	Biofoundry_,_London	Linear_Dilution_Pattern_V2	0.112	0.108	0.105	0.103	0.099	0.096	0.091	0.089	0.086	0.081	0.077	0.074	0.07	0.066	0.063	0.061	0.06	0.058	0.056	0.055	0.053	0.052	0.052	0.051	0.051	0.051	0.051	0.049	0.049	0.049	0.049	0.048	0.048	0.047	0.047	0.046
E01	Sample	Dilution_90%	0.9	DMSO	Lycopene	Standard_Development	Run085	Standard_Measurement	Plate_01	Clariostar_Study	MB	Biofoundry_,_London	Linear_Dilution_Pattern_V2	1.445	1.456	1.45	1.447	1.445	1.452	1.448	1.442	1.449	1.456	1.462	1.459	1.443	1.436	1.431	1.423	1.411	1.406	1.401	1.391	1.38	1.371	1.365	1.364	1.362	1.367	1.371	1.372	1.373	1.372	1.368	1.362	1.359	1.351	1.351	1.359
E02	Sample	Dilution_70%	0.7	DMSO	Lycopene	Standard_Development	Run085	Standard_Measurement	Plate_01	Clariostar_Study	MB	Biofoundry_,_London	Linear_Dilution_Pattern_V2	0.983	0.987	0.987	0.987	0.978	0.977	0.975	0.975	0.974	0.98	0.982	0.977	0.971	0.964	0.956	0.95	0.944	0.935	0.931	0.925	0.917	0.91	0.906	0.902	0.903	0.905	0.908	0.91	0.913	0.913	0.912	0.908	0.906	0.904	0.902	0.907
E03	Sample	Dilution_50%	0.5	DMSO	Lycopene	Standard_Development	Run085	Standard_Measurement	Plate_01	Clariostar_Study	MB	Biofoundry_,_London	Linear_Dilution_Pattern_V2	0.654	0.656	0.655	0.652	0.647	0.645	0.642	0.641	0.643	0.643	0.645	0.641	0.636	0.631	0.623	0.618	0.614	0.609	0.602	0.598	0.594	0.589	0.588	0.587	0.588	0.59	0.594	0.596	0.598	0.599	0.599	0.597	0.594	0.595	0.596	0.599
E04	Sample	Dilution_30%	0.3	DMSO	Lycopene	Standard_Development	Run085	Standard_Measurement	Plate_01	Clariostar_Study	MB	Biofoundry_,_London	Linear_Dilution_Pattern_V2	0.436	0.436	0.435	0.432	0.429	0.426	0.423	0.422	0.42	0.419	0.419	0.416	0.411	0.407	0.402	0.398	0.395	0.389	0.386	0.384	0.38	0.378	0.376	0.375	0.376	0.377	0.379	0.38	0.381	0.381	0.382	0.38	0.379	0.379	0.38	0.382
E05	Sample	Dilution_10%	0.1	DMSO	Lycopene	Standard_Development	Run085	Standard_Measurement	Plate_01	Clariostar_Study	MB	Biofoundry_,_London	Linear_Dilution_Pattern_V2	0.18	0.177	0.174	0.172	0.168	0.165	0.161	0.159	0.157	0.156	0.153	0.15	0.146	0.143	0.14	0.137	0.136	0.133	0.131	0.129	0.129	0.127	0.127	0.127	0.128	0.128	0.129	0.129	0.13	0.131	0.132	0.132	0.132	0.132	0.132	0.133
E06	Sample	Dilution_90%	0.9	DMSO	Lycopene	Standard_Development	Run085	Standard_Measurement	Plate_01	Clariostar_Study	MB	Biofoundry_,_London	Linear_Dilution_Pattern_V2	0.992	0.994	0.996	0.993	0.987	0.987	0.984	0.985	0.991	0.994	0.999	0.996	0.992	0.983	0.975	0.968	0.963	0.952	0.949	0.943	0.937	0.931	0.929	0.93	0.936	0.945	0.954	0.961	0.969	0.976	0.979	0.98	0.98	0.984	0.991	1.001
E07	Sample	Dilution_70%	0.7	DMSO	Lycopene	Standard_Development	Run085	Standard_Measurement	Plate_01	Clariostar_Study	MB	Biofoundry_,_London	Linear_Dilution_Pattern_V2	0.775	0.778	0.778	0.776	0.771	0.769	0.765	0.765	0.768	0.77	0.773	0.771	0.767	0.758	0.751	0.747	0.741	0.734	0.731	0.727	0.721	0.716	0.715	0.715	0.718	0.723	0.73	0.737	0.743	0.747	0.749	0.749	0.75	0.752	0.756	0.763
E08	Sample	Dilution_50%	0.5	DMSO	Lycopene	Standard_Development	Run085	Standard_Measurement	Plate_01	Clariostar_Study	MB	Biofoundry_,_London	Linear_Dilution_Pattern_V2	0.657	0.657	0.657	0.654	0.65	0.647	0.646	0.644	0.646	0.646	0.646	0.645	0.639	0.633	0.627	0.621	0.617	0.611	0.607	0.602	0.597	0.594	0.59	0.59	0.591	0.594	0.598	0.601	0.604	0.606	0.606	0.605	0.602	0.602	0.605	0.609
E09	Sample	Dilution_30%	0.3	DMSO	Lycopene	Standard_Development	Run085	Standard_Measurement	Plate_01	Clariostar_Study	MB	Biofoundry_,_London	Linear_Dilution_Pattern_V2	0.674	0.676	0.678	0.676	0.673	0.671	0.667	0.666	0.665	0.664	0.665	0.662	0.656	0.651	0.646	0.642	0.638	0.632	0.628	0.622	0.617	0.612	0.608	0.604	0.602	0.6	0.599	0.595	0.593	0.591	0.588	0.582	0.578	0.574	0.57	0.569
E10	Sample	Dilution_10%	0.1	DMSO	Lycopene	Standard_Development	Run085	Standard_Measurement	Plate_01	Clariostar_Study	MB	Biofoundry_,_London	Linear_Dilution_Pattern_V2	0.26	0.257	0.255	0.252	0.249	0.246	0.241	0.239	0.237	0.234	0.233	0.229	0.225	0.22	0.217	0.214	0.213	0.209	0.207	0.205	0.203	0.201	0.2	0.199	0.199	0.198	0.199	0.198	0.198	0.198	0.198	0.196	0.195	0.195	0.194	0.194
E11	Blank	DMSO_Blank	NA	DMSO	NA	Standard_Development	Run085	Standard_Measurement	Plate_01	Clariostar_Study	MB	Biofoundry_,_London	Linear_Dilution_Pattern_V2	0.115	0.11	0.107	0.104	0.099	0.097	0.092	0.089	0.087	0.083	0.08	0.075	0.071	0.067	0.064	0.062	0.061	0.058	0.057	0.055	0.054	0.053	0.053	0.052	0.052	0.052	0.051	0.05	0.05	0.049	0.05	0.049	0.048	0.048	0.047	0.046
E12	Blank	DMSO_Blank	NA	DMSO	NA	Standard_Development	Run085	Standard_Measurement	Plate_01	Clariostar_Study	MB	Biofoundry_,_London	Linear_Dilution_Pattern_V2	0.113	0.11	0.106	0.104	0.099	0.096	0.092	0.089	0.086	0.082	0.077	0.073	0.07	0.066	0.063	0.061	0.06	0.057	0.055	0.054	0.053	0.052	0.052	0.051	0.051	0.05	0.05	0.049	0.049	0.048	0.048	0.047	0.047	0.047	0.046	0.046
F01	Sample	Dilution_90%	0.9	DMSO	Lycopene	Standard_Development	Run085	Standard_Measurement	Plate_01	Clariostar_Study	MB	Biofoundry_,_London	Linear_Dilution_Pattern_V2	1.249	1.255	1.26	1.257	1.252	1.251	1.248	1.247	1.254	1.257	1.262	1.26	1.251	1.242	1.236	1.223	1.222	1.206	1.205	1.196	1.185	1.178	1.172	1.17	1.169	1.169	1.176	1.18	1.185	1.183	1.181	1.176	1.171	1.17	1.17	1.176
F02	Sample	Dilution_70%	0.7	DMSO	Lycopene	Standard_Development	Run085	Standard_Measurement	Plate_01	Clariostar_Study	MB	Biofoundry_,_London	Linear_Dilution_Pattern_V2	2.307	2.349	2.334	2.272	2.253	2.303	2.312	2.235	2.25	2.289	2.321	2.289	2.233	2.238	2.235	2.192	2.187	2.177	2.213	2.211	2.169	2.18	2.167	2.173	2.14	2.141	2.156	2.157	2.152	2.133	2.119	2.12	2.12	2.131	2.109	2.097
F03	Sample	Dilution_50%	0.5	DMSO	Lycopene	Standard_Development	Run085	Standard_Measurement	Plate_01	Clariostar_Study	MB	Biofoundry_,_London	Linear_Dilution_Pattern_V2	0.527	0.527	0.525	0.522	0.518	0.515	0.511	0.51	0.511	0.513	0.513	0.509	0.503	0.497	0.492	0.488	0.483	0.478	0.475	0.47	0.466	0.463	0.462	0.464	0.466	0.47	0.475	0.48	0.484	0.487	0.489	0.489	0.49	0.492	0.496	0.501
F04	Sample	Dilution_30%	0.3	DMSO	Lycopene	Standard_Development	Run085	Standard_Measurement	Plate_01	Clariostar_Study	MB	Biofoundry_,_London	Linear_Dilution_Pattern_V2	0.457	0.457	0.454	0.452	0.447	0.445	0.442	0.441	0.441	0.439	0.439	0.436	0.432	0.427	0.421	0.418	0.414	0.409	0.406	0.403	0.398	0.396	0.394	0.393	0.394	0.395	0.397	0.398	0.399	0.399	0.399	0.398	0.396	0.396	0.396	0.398
F05	Sample	Dilution_10%	0.1	DMSO	Lycopene	Standard_Development	Run085	Standard_Measurement	Plate_01	Clariostar_Study	MB	Biofoundry_,_London	Linear_Dilution_Pattern_V2	0.172	0.169	0.167	0.163	0.158	0.155	0.152	0.15	0.148	0.146	0.144	0.14	0.136	0.133	0.131	0.128	0.126	0.123	0.122	0.121	0.119	0.118	0.117	0.117	0.119	0.12	0.121	0.121	0.122	0.123	0.124	0.124	0.124	0.124	0.125	0.127
F06	Sample	Dilution_90%	0.9	DMSO	Lycopene	Standard_Development	Run085	Standard_Measurement	Plate_01	Clariostar_Study	MB	Biofoundry_,_London	Linear_Dilution_Pattern_V2	1.691	1.704	1.715	1.705	1.694	1.711	1.711	1.699	1.7	1.704	1.738	1.718	1.716	1.707	1.701	1.691	1.676	1.662	1.671	1.663	1.652	1.641	1.626	1.62	1.613	1.613	1.617	1.607	1.602	1.599	1.597	1.59	1.578	1.564	1.562	1.563
F07	Sample	Dilution_70%	0.7	DMSO	Lycopene	Standard_Development	Run085	Standard_Measurement	Plate_01	Clariostar_Study	MB	Biofoundry_,_London	Linear_Dilution_Pattern_V2	0.72	0.722	0.722	0.718	0.713	0.71	0.708	0.709	0.711	0.712	0.715	0.713	0.707	0.698	0.692	0.687	0.681	0.675	0.67	0.664	0.661	0.657	0.655	0.655	0.658	0.664	0.673	0.678	0.686	0.69	0.693	0.693	0.693	0.696	0.701	0.71
F08	Sample	Dilution_50%	0.5	DMSO	Lycopene	Standard_Development	Run085	Standard_Measurement	Plate_01	Clariostar_Study	MB	Biofoundry_,_London	Linear_Dilution_Pattern_V2	0.77	0.773	0.772	0.769	0.764	0.762	0.76	0.758	0.758	0.761	0.762	0.759	0.754	0.746	0.741	0.735	0.731	0.724	0.721	0.716	0.71	0.705	0.7	0.698	0.698	0.698	0.701	0.702	0.703	0.704	0.703	0.7	0.697	0.696	0.695	0.698
F09	Sample	Dilution_30%	0.3	DMSO	Lycopene	Standard_Development	Run085	Standard_Measurement	Plate_01	Clariostar_Study	MB	Biofoundry_,_London	Linear_Dilution_Pattern_V2	0.539	0.538	0.536	0.533	0.528	0.526	0.522	0.519	0.519	0.52	0.518	0.516	0.51	0.505	0.499	0.495	0.491	0.487	0.484	0.479	0.476	0.472	0.471	0.47	0.47	0.471	0.473	0.474	0.474	0.475	0.475	0.473	0.472	0.471	0.471	0.472
F10	Sample	Dilution_10%	0.1	DMSO	Lycopene	Standard_Development	Run085	Standard_Measurement	Plate_01	Clariostar_Study	MB	Biofoundry_,_London	Linear_Dilution_Pattern_V2	0.182	0.178	0.176	0.173	0.168	0.165	0.162	0.16	0.157	0.154	0.151	0.148	0.144	0.139	0.137	0.134	0.132	0.129	0.128	0.126	0.124	0.123	0.123	0.123	0.124	0.125	0.126	0.126	0.128	0.128	0.128	0.129	0.129	0.129	0.129	0.13
F11	Blank	DMSO	NA	DMSO	NA	Standard_Development	Run085	Standard_Measurement	Plate_01	Clariostar_Study	MB	Biofoundry_,_London	Linear_Dilution_Pattern_V2	0.113	0.11	0.106	0.102	0.099	0.096	0.091	0.089	0.086	0.082	0.079	0.075	0.071	0.068	0.064	0.062	0.061	0.058	0.057	0.056	0.054	0.053	0.053	0.052	0.052	0.052	0.052	0.05	0.05	0.05	0.05	0.049	0.049	0.048	0.047	0.046
F12	Blank	DMSO	NA	DMSO	NA	Standard_Development	Run085	Standard_Measurement	Plate_01	Clariostar_Study	MB	Biofoundry_,_London	Linear_Dilution_Pattern_V2	0.117	0.114	0.11	0.108	0.103	0.1	0.096	0.093	0.09	0.086	0.081	0.076	0.073	0.069	0.067	0.065	0.063	0.06	0.058	0.057	0.056	0.055	0.054	0.053	0.054	0.053	0.053	0.052	0.051	0.051	0.051	0.05	0.049	0.05	0.049	0.048
G01	Sample	Dilution_85%	0.85	DMSO	Lycopene	Standard_Development	Run085	Standard_Measurement	Plate_01	Clariostar_Study	MB	Biofoundry_,_London	Linear_Dilution_Pattern_V2	1.291	1.299	1.304	1.3	1.291	1.293	1.292	1.29	1.291	1.295	1.304	1.301	1.295	1.285	1.276	1.265	1.258	1.252	1.244	1.235	1.229	1.22	1.214	1.211	1.206	1.208	1.213	1.215	1.214	1.213	1.211	1.205	1.201	1.198	1.195	1.199
G02	Sample	Dilution_65%	0.65	DMSO	Lycopene	Standard_Development	Run085	Standard_Measurement	Plate_01	Clariostar_Study	MB	Biofoundry_,_London	Linear_Dilution_Pattern_V2	0.773	0.774	0.772	0.771	0.765	0.763	0.759	0.76	0.762	0.764	0.766	0.763	0.757	0.749	0.742	0.736	0.731	0.725	0.72	0.713	0.706	0.701	0.698	0.697	0.699	0.701	0.707	0.71	0.713	0.715	0.715	0.713	0.712	0.713	0.714	0.718
G03	Sample	Dilution_45%	0.45	DMSO	Lycopene	Standard_Development	Run085	Standard_Measurement	Plate_01	Clariostar_Study	MB	Biofoundry_,_London	Linear_Dilution_Pattern_V2	0.473	0.472	0.469	0.465	0.462	0.46	0.456	0.455	0.455	0.456	0.457	0.453	0.447	0.442	0.436	0.432	0.429	0.423	0.42	0.417	0.414	0.411	0.411	0.411	0.414	0.418	0.422	0.427	0.432	0.435	0.437	0.438	0.438	0.44	0.443	0.449
G04	Sample	Dilution_25%	0.25	DMSO	Lycopene	Standard_Development	Run085	Standard_Measurement	Plate_01	Clariostar_Study	MB	Biofoundry_,_London	Linear_Dilution_Pattern_V2	0.309	0.307	0.305	0.302	0.298	0.295	0.291	0.29	0.289	0.289	0.288	0.284	0.281	0.276	0.271	0.267	0.265	0.262	0.26	0.257	0.254	0.253	0.253	0.253	0.254	0.256	0.259	0.261	0.264	0.266	0.268	0.267	0.267	0.269	0.271	0.273
G05	Sample	Dilution_05%	0.0499999999999999	DMSO	Lycopene	Standard_Development	Run085	Standard_Measurement	Plate_01	Clariostar_Study	MB	Biofoundry_,_London	Linear_Dilution_Pattern_V2	0.129	0.126	0.123	0.119	0.117	0.114	0.109	0.108	0.105	0.102	0.1	0.097	0.093	0.09	0.087	0.085	0.085	0.081	0.08	0.079	0.078	0.076	0.076	0.076	0.077	0.077	0.078	0.077	0.078	0.078	0.079	0.079	0.079	0.079	0.08	0.08
G06	Sample	Dilution_85%	0.85	DMSO	Lycopene	Standard_Development	Run085	Standard_Measurement	Plate_01	Clariostar_Study	MB	Biofoundry_,_London	Linear_Dilution_Pattern_V2	0.812	0.813	0.814	0.808	0.804	0.803	0.8	0.799	0.801	0.805	0.811	0.81	0.802	0.796	0.786	0.781	0.775	0.765	0.761	0.756	0.752	0.747	0.747	0.748	0.753	0.761	0.772	0.781	0.79	0.796	0.8	0.802	0.805	0.809	0.817	0.828
G07	Sample	Dilution_65%	0.65	DMSO	Lycopene	Standard_Development	Run085	Standard_Measurement	Plate_01	Clariostar_Study	MB	Biofoundry_,_London	Linear_Dilution_Pattern_V2	0.586	0.586	0.586	0.581	0.576	0.573	0.569	0.568	0.571	0.574	0.575	0.574	0.568	0.559	0.553	0.547	0.543	0.538	0.535	0.529	0.526	0.524	0.524	0.527	0.53	0.536	0.546	0.553	0.56	0.566	0.572	0.574	0.576	0.58	0.586	0.596
G08	Sample	Dilution_45%	0.45	DMSO	Lycopene	Standard_Development	Run085	Standard_Measurement	Plate_01	Clariostar_Study	MB	Biofoundry_,_London	Linear_Dilution_Pattern_V2	0.484	0.483	0.483	0.479	0.473	0.47	0.467	0.467	0.468	0.468	0.468	0.466	0.46	0.454	0.449	0.444	0.441	0.435	0.432	0.429	0.426	0.424	0.421	0.423	0.428	0.431	0.436	0.441	0.447	0.449	0.452	0.454	0.455	0.458	0.462	0.468
G09	Sample	Dilution_25%	0.25	DMSO	Lycopene	Standard_Development	Run085	Standard_Measurement	Plate_01	Clariostar_Study	MB	Biofoundry_,_London	Linear_Dilution_Pattern_V2	0.3	0.298	0.294	0.291	0.287	0.282	0.279	0.278	0.278	0.277	0.276	0.272	0.268	0.262	0.258	0.254	0.252	0.248	0.245	0.243	0.242	0.24	0.24	0.241	0.243	0.246	0.251	0.254	0.258	0.26	0.263	0.264	0.265	0.268	0.27	0.273
G10	Sample	Dilution_05%	0.0499999999999999	DMSO	Lycopene	Standard_Development	Run085	Standard_Measurement	Plate_01	Clariostar_Study	MB	Biofoundry_,_London	Linear_Dilution_Pattern_V2	0.139	0.137	0.134	0.131	0.127	0.123	0.119	0.116	0.114	0.111	0.108	0.104	0.1	0.097	0.094	0.091	0.09	0.087	0.086	0.085	0.083	0.082	0.082	0.081	0.082	0.082	0.082	0.082	0.083	0.083	0.083	0.083	0.084	0.083	0.084	0.084
G11	Blank	DMSO_Blank	NA	DMSO	NA	Standard_Development	Run085	Standard_Measurement	Plate_01	Clariostar_Study	MB	Biofoundry_,_London	Linear_Dilution_Pattern_V2	0.114	0.111	0.108	0.104	0.1	0.096	0.091	0.089	0.086	0.084	0.08	0.076	0.071	0.068	0.065	0.064	0.062	0.059	0.058	0.056	0.055	0.053	0.053	0.053	0.053	0.052	0.052	0.051	0.051	0.05	0.05	0.049	0.048	0.048	0.047	0.046
G12	Blank	DMSO_Blank	NA	DMSO	NA	Standard_Development	Run085	Standard_Measurement	Plate_01	Clariostar_Study	MB	Biofoundry_,_London	Linear_Dilution_Pattern_V2	0.114	0.11	0.107	0.104	0.099	0.096	0.091	0.089	0.086	0.082	0.078	0.073	0.069	0.065	0.062	0.06	0.059	0.056	0.054	0.053	0.052	0.051	0.051	0.05	0.05	0.05	0.049	0.048	0.048	0.047	0.047	0.047	0.046	0.046	0.045	0.044
H01	Sample	Dilution_85%	0.85	DMSO	Lycopene	Standard_Development	Run085	Standard_Measurement	Plate_01	Clariostar_Study	MB	Biofoundry_,_London	Linear_Dilution_Pattern_V2	0.724	0.724	0.724	0.721	0.716	0.714	0.71	0.71	0.712	0.715	0.719	0.717	0.709	0.701	0.692	0.684	0.679	0.673	0.669	0.665	0.66	0.657	0.656	0.658	0.665	0.674	0.685	0.695	0.704	0.713	0.719	0.721	0.725	0.731	0.739	0.751
H02	Sample	Dilution_65%	0.65	DMSO	Lycopene	Standard_Development	Run085	Standard_Measurement	Plate_01	Clariostar_Study	MB	Biofoundry_,_London	Linear_Dilution_Pattern_V2	0.622	0.622	0.621	0.616	0.611	0.609	0.604	0.604	0.606	0.609	0.611	0.608	0.602	0.594	0.587	0.581	0.576	0.57	0.566	0.562	0.559	0.555	0.555	0.556	0.56	0.567	0.574	0.581	0.588	0.593	0.596	0.598	0.599	0.604	0.609	0.618
H03	Sample	Dilution_45%	0.45	DMSO	Lycopene	Standard_Development	Run085	Standard_Measurement	Plate_01	Clariostar_Study	MB	Biofoundry_,_London	Linear_Dilution_Pattern_V2	0.466	0.465	0.462	0.459	0.454	0.451	0.447	0.446	0.446	0.445	0.445	0.443	0.436	0.43	0.424	0.42	0.417	0.411	0.407	0.404	0.401	0.398	0.397	0.399	0.402	0.405	0.411	0.415	0.419	0.423	0.426	0.426	0.427	0.429	0.432	0.438
H04	Sample	Dilution_25%	0.25	DMSO	Lycopene	Standard_Development	Run085	Standard_Measurement	Plate_01	Clariostar_Study	MB	Biofoundry_,_London	Linear_Dilution_Pattern_V2	0.288	0.284	0.282	0.279	0.273	0.269	0.265	0.264	0.263	0.262	0.261	0.257	0.252	0.247	0.242	0.239	0.236	0.233	0.23	0.228	0.225	0.224	0.225	0.226	0.229	0.231	0.235	0.238	0.241	0.243	0.245	0.247	0.248	0.25	0.253	0.256
H05	Sample	Dilution_05%	0.0499999999999999	DMSO	Lycopene	Standard_Development	Run085	Standard_Measurement	Plate_01	Clariostar_Study	MB	Biofoundry_,_London	Linear_Dilution_Pattern_V2	0.135	0.132	0.129	0.126	0.122	0.118	0.114	0.112	0.109	0.106	0.103	0.099	0.096	0.092	0.089	0.086	0.085	0.083	0.081	0.079	0.078	0.077	0.077	0.076	0.077	0.078	0.078	0.078	0.078	0.078	0.079	0.079	0.079	0.079	0.079	0.08
H06	Sample	Dilution_85%	0.85	DMSO	Lycopene	Standard_Development	Run085	Standard_Measurement	Plate_01	Clariostar_Study	MB	Biofoundry_,_London	Linear_Dilution_Pattern_V2	0.831	0.832	0.83	0.827	0.822	0.82	0.816	0.816	0.821	0.824	0.826	0.825	0.817	0.812	0.802	0.796	0.79	0.782	0.777	0.773	0.769	0.763	0.764	0.765	0.768	0.778	0.788	0.797	0.805	0.811	0.815	0.817	0.819	0.824	0.829	0.841
H07	Sample	Dilution_65%	0.65	DMSO	Lycopene	Standard_Development	Run085	Standard_Measurement	Plate_01	Clariostar_Study	MB	Biofoundry_,_London	Linear_Dilution_Pattern_V2	0.623	0.624	0.622	0.618	0.612	0.609	0.606	0.605	0.606	0.608	0.61	0.608	0.601	0.593	0.586	0.581	0.576	0.57	0.567	0.561	0.557	0.554	0.554	0.556	0.559	0.565	0.573	0.581	0.588	0.592	0.596	0.598	0.599	0.603	0.609	0.617
H08	Sample	Dilution_45%	0.45	DMSO	Lycopene	Standard_Development	Run085	Standard_Measurement	Plate_01	Clariostar_Study	MB	Biofoundry_,_London	Linear_Dilution_Pattern_V2	0.39	0.388	0.385	0.38	0.375	0.371	0.369	0.368	0.368	0.369	0.369	0.365	0.359	0.353	0.347	0.344	0.341	0.336	0.334	0.331	0.328	0.326	0.326	0.328	0.331	0.337	0.344	0.349	0.354	0.359	0.362	0.364	0.366	0.369	0.374	0.381
H09	Sample	Dilution_25%	0.25	DMSO	Lycopene	Standard_Development	Run085	Standard_Measurement	Plate_01	Clariostar_Study	MB	Biofoundry_,_London	Linear_Dilution_Pattern_V2	0.347	0.344	0.34	0.337	0.332	0.328	0.324	0.321	0.319	0.318	0.314	0.31	0.306	0.3	0.295	0.291	0.29	0.285	0.282	0.28	0.278	0.277	0.276	0.276	0.278	0.28	0.283	0.285	0.287	0.289	0.29	0.291	0.292	0.292	0.295	0.298
H10	Sample	Dilution_05%	0.0499999999999999	DMSO	Lycopene	Standard_Development	Run085	Standard_Measurement	Plate_01	Clariostar_Study	MB	Biofoundry_,_London	Linear_Dilution_Pattern_V2	0.145	0.142	0.137	0.134	0.129	0.126	0.122	0.119	0.116	0.113	0.111	0.106	0.101	0.097	0.094	0.091	0.09	0.087	0.085	0.083	0.082	0.081	0.08	0.081	0.081	0.081	0.082	0.081	0.081	0.081	0.082	0.082	0.082	0.082	0.082	0.082
H11	Blank	DMSO_Blank	NA	DMSO	NA	Standard_Development	Run085	Standard_Measurement	Plate_01	Clariostar_Study	MB	Biofoundry_,_London	Linear_Dilution_Pattern_V2	0.115	0.112	0.108	0.104	0.1	0.096	0.092	0.09	0.087	0.083	0.079	0.075	0.071	0.067	0.064	0.061	0.061	0.058	0.056	0.055	0.053	0.052	0.051	0.051	0.051	0.051	0.051	0.05	0.049	0.048	0.049	0.049	0.048	0.047	0.046	0.045
H12	Blank	DMSO_Blank	NA	DMSO	NA	Standard_Development	Run085	Standard_Measurement	Plate_01	Clariostar_Study	MB	Biofoundry_,_London	Linear_Dilution_Pattern_V2	0.121	0.117	0.113	0.11	0.105	0.101	0.096	0.094	0.091	0.086	0.082	0.077	0.072	0.067	0.065	0.062	0.061	0.058	0.056	0.055	0.053	0.053	0.052	0.052	0.052	0.051	0.05	0.049	0.049	0.049	0.049	0.048	0.047	0.047	0.046	0.045
[truncated: 122 more columns]
