# Supplementary material for: Construction of a Calibration Curve for Lycopene on a Liquid-Handling Platform—Wider Lessons for the Development of Automated Dilution Protocols
Source: ACS Synth Biol. 2024 Aug 3;13(8):2357–75. doi: 10.1021/acssynbio.4c00031 (PMC11334188; doi:10.1021/acssynbio.4c00031)
Supplement: Supplementary file 2 — sb4c00031_si_002.zip [file sb4c00031_si_002.zip › AggregatedData/Run085/Plate_01/Clariostar_Study/Clariostar_A-Measurement_04/001.csv]

Well	Content	Label	Dilution	Solvent	Solute	Project	Run	Step	Container	Study	Author	Institution	Comment	OD350	OD352	OD354	OD356	OD358	OD360	OD362	OD364	OD366	OD368	OD370	OD372	OD374	OD376	OD378	OD380	OD382	OD384	OD386	OD388	OD390	OD392	OD394	OD396	OD398	OD400	OD402	OD404	OD406	OD408	OD410	OD412	OD414	OD416	OD418	OD420
A01	Sample	Dilution_100%	1.0	DMSO	Lycopene	Standard_Development	Run085	Standard_Measurement	Plate_01	Clariostar_Study	MB	Biofoundry_,_London	Linear_Dilution_Pattern_V2	0.842	0.842	0.843	0.838	0.835	0.831	0.828	0.828	0.832	0.836	0.841	0.838	0.834	0.825	0.816	0.807	0.803	0.794	0.79	0.785	0.781	0.778	0.78	0.78	0.788	0.8	0.814	0.829	0.841	0.85	0.855	0.859	0.863	0.87	0.882	0.898
A02	Sample	Dilution_80%	0.8	DMSO	Lycopene	Standard_Development	Run085	Standard_Measurement	Plate_01	Clariostar_Study	MB	Biofoundry_,_London	Linear_Dilution_Pattern_V2	0.861	0.863	0.864	0.861	0.855	0.854	0.851	0.849	0.853	0.854	0.857	0.853	0.845	0.839	0.83	0.822	0.817	0.81	0.804	0.799	0.795	0.79	0.789	0.791	0.794	0.799	0.807	0.815	0.821	0.827	0.829	0.829	0.829	0.832	0.838	0.847
A03	Sample	Dilution_60%	0.6	DMSO	Lycopene	Standard_Development	Run085	Standard_Measurement	Plate_01	Clariostar_Study	MB	Biofoundry_,_London	Linear_Dilution_Pattern_V2	0.511	0.51	0.507	0.503	0.499	0.495	0.493	0.491	0.492	0.492	0.493	0.49	0.485	0.479	0.472	0.466	0.461	0.456	0.453	0.45	0.447	0.446	0.446	0.447	0.452	0.458	0.466	0.473	0.481	0.487	0.49	0.493	0.496	0.499	0.505	0.515
A04	Sample	Dilution_40%	0.4	DMSO	Lycopene	Standard_Development	Run085	Standard_Measurement	Plate_01	Clariostar_Study	MB	Biofoundry_,_London	Linear_Dilution_Pattern_V2	0.467	0.466	0.465	0.462	0.458	0.456	0.451	0.448	0.449	0.449	0.447	0.443	0.438	0.433	0.429	0.423	0.419	0.414	0.411	0.407	0.405	0.402	0.402	0.403	0.404	0.407	0.411	0.415	0.419	0.42	0.421	0.422	0.422	0.424	0.426	0.431
A05	Sample	Dilution_20%	0.2	DMSO	Lycopene	Standard_Development	Run085	Standard_Measurement	Plate_01	Clariostar_Study	MB	Biofoundry_,_London	Linear_Dilution_Pattern_V2	0.242	0.24	0.236	0.234	0.229	0.227	0.222	0.22	0.219	0.216	0.214	0.21	0.206	0.203	0.198	0.194	0.192	0.189	0.187	0.185	0.183	0.183	0.183	0.183	0.185	0.188	0.191	0.193	0.196	0.198	0.199	0.2	0.201	0.203	0.206	0.209
A06	Sample	Dilution_100%	1.0	DMSO	Lycopene	Standard_Development	Run085	Standard_Measurement	Plate_01	Clariostar_Study	MB	Biofoundry_,_London	Linear_Dilution_Pattern_V2	0.769	0.77	0.769	0.764	0.761	0.759	0.757	0.756	0.759	0.766	0.771	0.767	0.763	0.755	0.745	0.737	0.732	0.725	0.72	0.717	0.715	0.711	0.712	0.715	0.724	0.737	0.751	0.765	0.779	0.791	0.799	0.803	0.809	0.818	0.83	0.847
A07	Sample	Dilution_80%	0.8	DMSO	Lycopene	Standard_Development	Run085	Standard_Measurement	Plate_01	Clariostar_Study	MB	Biofoundry_,_London	Linear_Dilution_Pattern_V2	0.714	0.715	0.714	0.71	0.705	0.702	0.7	0.7	0.702	0.704	0.707	0.704	0.697	0.689	0.681	0.674	0.669	0.663	0.659	0.653	0.649	0.646	0.647	0.649	0.654	0.663	0.673	0.683	0.692	0.7	0.704	0.707	0.711	0.716	0.724	0.737
A08	Sample	Dilution_60%	0.6	DMSO	Lycopene	Standard_Development	Run085	Standard_Measurement	Plate_01	Clariostar_Study	MB	Biofoundry_,_London	Linear_Dilution_Pattern_V2	0.51	0.508	0.507	0.502	0.497	0.494	0.49	0.489	0.491	0.493	0.493	0.49	0.485	0.479	0.472	0.466	0.462	0.458	0.454	0.45	0.447	0.446	0.446	0.448	0.454	0.459	0.468	0.476	0.485	0.491	0.494	0.497	0.5	0.505	0.513	0.522
A09	Sample	Dilution_40%	0.4	DMSO	Lycopene	Standard_Development	Run085	Standard_Measurement	Plate_01	Clariostar_Study	MB	Biofoundry_,_London	Linear_Dilution_Pattern_V2	0.384	0.382	0.379	0.375	0.371	0.367	0.363	0.362	0.362	0.361	0.361	0.357	0.352	0.346	0.34	0.336	0.332	0.327	0.326	0.323	0.32	0.319	0.32	0.321	0.323	0.328	0.335	0.34	0.345	0.349	0.353	0.354	0.356	0.359	0.365	0.372
A10	Sample	Dilution_20%	0.2	DMSO	Lycopene	Standard_Development	Run085	Standard_Measurement	Plate_01	Clariostar_Study	MB	Biofoundry_,_London	Linear_Dilution_Pattern_V2	0.251	0.248	0.245	0.241	0.237	0.233	0.229	0.227	0.226	0.223	0.22	0.216	0.211	0.207	0.203	0.199	0.197	0.194	0.192	0.19	0.188	0.187	0.187	0.187	0.188	0.19	0.193	0.195	0.197	0.199	0.2	0.2	0.201	0.202	0.204	0.207
A11	Blank	DMSO_Blank	NA	DMSO	NA	Standard_Development	Run085	Standard_Measurement	Plate_01	Clariostar_Study	MB	Biofoundry_,_London	Linear_Dilution_Pattern_V2	0.118	0.115	0.112	0.108	0.104	0.101	0.096	0.093	0.089	0.085	0.081	0.076	0.071	0.068	0.065	0.063	0.061	0.059	0.057	0.055	0.054	0.053	0.053	0.052	0.052	0.052	0.051	0.05	0.05	0.05	0.049	0.049	0.048	0.047	0.048	0.047
A12	Blank	DMSO_Blank	NA	DMSO	NA	Standard_Development	Run085	Standard_Measurement	Plate_01	Clariostar_Study	MB	Biofoundry_,_London	Linear_Dilution_Pattern_V2	0.117	0.113	0.11	0.107	0.102	0.098	0.094	0.091	0.087	0.084	0.08	0.075	0.07	0.068	0.064	0.062	0.06	0.058	0.057	0.054	0.054	0.053	0.052	0.052	0.051	0.051	0.05	0.049	0.049	0.049	0.049	0.048	0.048	0.047	0.047	0.046
B01	Sample	Dilution_100%	1.0	DMSO	Lycopene	Standard_Development	Run085	Standard_Measurement	Plate_01	Clariostar_Study	MB	Biofoundry_,_London	Linear_Dilution_Pattern_V2	1.075	1.08	1.08	1.077	1.071	1.071	1.07	1.066	1.074	1.079	1.085	1.08	1.077	1.069	1.059	1.049	1.045	1.036	1.033	1.028	1.024	1.018	1.017	1.018	1.022	1.031	1.042	1.053	1.062	1.071	1.073	1.076	1.078	1.081	1.091	1.103
B02	Sample	Dilution_80%	0.8	DMSO	Lycopene	Standard_Development	Run085	Standard_Measurement	Plate_01	Clariostar_Study	MB	Biofoundry_,_London	Linear_Dilution_Pattern_V2	0.992	0.996	0.996	0.999	0.995	0.992	0.987	0.986	0.993	0.993	0.995	0.995	0.989	0.981	0.97	0.962	0.958	0.952	0.944	0.939	0.931	0.923	0.922	0.919	0.92	0.924	0.93	0.934	0.94	0.943	0.94	0.937	0.938	0.935	0.936	0.943
B03	Sample	Dilution_60%	0.6	DMSO	Lycopene	Standard_Development	Run085	Standard_Measurement	Plate_01	Clariostar_Study	MB	Biofoundry_,_London	Linear_Dilution_Pattern_V2	0.753	0.754	0.754	0.751	0.747	0.744	0.74	0.74	0.742	0.743	0.744	0.74	0.735	0.729	0.72	0.714	0.711	0.705	0.7	0.694	0.689	0.685	0.682	0.68	0.682	0.687	0.691	0.694	0.699	0.701	0.701	0.699	0.7	0.698	0.699	0.704
B04	Sample	Dilution_40%	0.4	DMSO	Lycopene	Standard_Development	Run085	Standard_Measurement	Plate_01	Clariostar_Study	MB	Biofoundry_,_London	Linear_Dilution_Pattern_V2	0.433	0.432	0.429	0.426	0.422	0.419	0.415	0.414	0.414	0.414	0.414	0.41	0.405	0.399	0.394	0.39	0.386	0.382	0.38	0.376	0.373	0.371	0.371	0.372	0.374	0.377	0.381	0.385	0.389	0.391	0.393	0.393	0.395	0.396	0.399	0.404
B05	Sample	Dilution_20%	0.2	DMSO	Lycopene	Standard_Development	Run085	Standard_Measurement	Plate_01	Clariostar_Study	MB	Biofoundry_,_London	Linear_Dilution_Pattern_V2	0.333	0.331	0.329	0.327	0.323	0.32	0.317	0.315	0.314	0.312	0.31	0.308	0.303	0.299	0.295	0.292	0.288	0.286	0.283	0.281	0.278	0.276	0.275	0.274	0.274	0.274	0.275	0.277	0.277	0.278	0.278	0.277	0.276	0.275	0.276	0.277
B06	Sample	Dilution_100%	1.0	DMSO	Lycopene	Standard_Development	Run085	Standard_Measurement	Plate_01	Clariostar_Study	MB	Biofoundry_,_London	Linear_Dilution_Pattern_V2	0.835	0.838	0.835	0.833	0.83	0.824	0.821	0.824	0.829	0.832	0.84	0.836	0.83	0.822	0.814	0.805	0.799	0.795	0.789	0.783	0.779	0.777	0.777	0.782	0.79	0.801	0.815	0.829	0.842	0.853	0.859	0.865	0.869	0.875	0.886	0.904
B07	Sample	Dilution_80%	0.8	DMSO	Lycopene	Standard_Development	Run085	Standard_Measurement	Plate_01	Clariostar_Study	MB	Biofoundry_,_London	Linear_Dilution_Pattern_V2	0.853	0.857	0.857	0.852	0.848	0.845	0.841	0.84	0.844	0.848	0.853	0.848	0.843	0.836	0.827	0.819	0.815	0.809	0.801	0.798	0.793	0.788	0.787	0.787	0.791	0.797	0.805	0.813	0.821	0.826	0.827	0.827	0.829	0.83	0.837	0.848
B08	Sample	Dilution_60%	0.6	DMSO	Lycopene	Standard_Development	Run085	Standard_Measurement	Plate_01	Clariostar_Study	MB	Biofoundry_,_London	Linear_Dilution_Pattern_V2	0.62	0.62	0.618	0.616	0.614	0.609	0.606	0.605	0.606	0.608	0.61	0.606	0.602	0.594	0.586	0.581	0.577	0.572	0.567	0.564	0.56	0.557	0.556	0.555	0.559	0.566	0.572	0.578	0.584	0.588	0.59	0.591	0.592	0.594	0.599	0.607
B09	Sample	Dilution_40%	0.4	DMSO	Lycopene	Standard_Development	Run085	Standard_Measurement	Plate_01	Clariostar_Study	MB	Biofoundry_,_London	Linear_Dilution_Pattern_V2	0.398	0.397	0.395	0.392	0.388	0.384	0.381	0.379	0.38	0.379	0.378	0.374	0.369	0.364	0.359	0.355	0.35	0.347	0.344	0.341	0.338	0.337	0.338	0.34	0.343	0.347	0.353	0.358	0.363	0.368	0.37	0.371	0.374	0.377	0.382	0.388
B10	Sample	Dilution_20%	0.2	DMSO	Lycopene	Standard_Development	Run085	Standard_Measurement	Plate_01	Clariostar_Study	MB	Biofoundry_,_London	Linear_Dilution_Pattern_V2	0.257	0.255	0.251	0.248	0.245	0.241	0.237	0.235	0.234	0.232	0.23	0.226	0.221	0.217	0.214	0.209	0.207	0.204	0.202	0.2	0.199	0.198	0.198	0.198	0.2	0.202	0.205	0.208	0.21	0.212	0.213	0.214	0.216	0.217	0.22	0.223
B11	Blank	DMSO_Blank	NA	DMSO	NA	Standard_Development	Run085	Standard_Measurement	Plate_01	Clariostar_Study	MB	Biofoundry_,_London	Linear_Dilution_Pattern_V2	0.112	0.107	0.105	0.101	0.098	0.094	0.09	0.087	0.085	0.08	0.076	0.073	0.069	0.066	0.063	0.061	0.059	0.057	0.056	0.054	0.053	0.052	0.052	0.051	0.051	0.051	0.05	0.05	0.049	0.049	0.048	0.048	0.047	0.046	0.046	0.045
B12	Blank	DMSO_Blank	NA	DMSO	NA	Standard_Development	Run085	Standard_Measurement	Plate_01	Clariostar_Study	MB	Biofoundry_,_London	Linear_Dilution_Pattern_V2	0.113	0.11	0.106	0.102	0.099	0.095	0.091	0.088	0.085	0.081	0.077	0.072	0.069	0.066	0.063	0.06	0.059	0.057	0.055	0.054	0.053	0.052	0.052	0.051	0.05	0.05	0.05	0.049	0.049	0.048	0.048	0.047	0.047	0.046	0.046	0.045
C01	Sample	Dilution_95%	0.95	DMSO	Lycopene	Standard_Development	Run085	Standard_Measurement	Plate_01	Clariostar_Study	MB	Biofoundry_,_London	Linear_Dilution_Pattern_V2	1.569	1.57	1.581	1.584	1.58	1.577	1.568	1.565	1.566	1.552	1.579	1.563	1.555	1.554	1.539	1.531	1.53	1.521	1.51	1.502	1.496	1.481	1.479	1.475	1.47	1.473	1.475	1.476	1.482	1.476	1.476	1.465	1.46	1.461	1.456	1.458
C02	Sample	Dilution_75%	0.75	DMSO	Lycopene	Standard_Development	Run085	Standard_Measurement	Plate_01	Clariostar_Study	MB	Biofoundry_,_London	Linear_Dilution_Pattern_V2	1.18	1.18	1.186	1.184	1.182	1.176	1.17	1.169	1.174	1.173	1.177	1.171	1.168	1.162	1.15	1.139	1.136	1.132	1.124	1.118	1.109	1.102	1.098	1.093	1.09	1.093	1.095	1.094	1.097	1.096	1.092	1.086	1.083	1.078	1.077	1.078
C03	Sample	Dilution_55%	0.55	DMSO	Lycopene	Standard_Development	Run085	Standard_Measurement	Plate_01	Clariostar_Study	MB	Biofoundry_,_London	Linear_Dilution_Pattern_V2	0.665	0.665	0.664	0.662	0.659	0.655	0.652	0.651	0.653	0.653	0.654	0.649	0.645	0.641	0.634	0.627	0.623	0.617	0.612	0.607	0.603	0.6	0.598	0.597	0.597	0.599	0.603	0.606	0.609	0.61	0.61	0.609	0.608	0.607	0.609	0.613
C04	Sample	Dilution_35%	0.35	DMSO	Lycopene	Standard_Development	Run085	Standard_Measurement	Plate_01	Clariostar_Study	MB	Biofoundry_,_London	Linear_Dilution_Pattern_V2	0.829	0.834	0.835	0.835	0.832	0.83	0.826	0.824	0.823	0.823	0.822	0.818	0.813	0.807	0.801	0.795	0.791	0.786	0.779	0.773	0.768	0.759	0.754	0.749	0.744	0.74	0.738	0.734	0.73	0.726	0.72	0.713	0.706	0.699	0.695	0.691
C05	Sample	Dilution_15%	0.15	DMSO	Lycopene	Standard_Development	Run085	Standard_Measurement	Plate_01	Clariostar_Study	MB	Biofoundry_,_London	Linear_Dilution_Pattern_V2	0.205	0.203	0.201	0.197	0.194	0.19	0.187	0.185	0.184	0.181	0.18	0.177	0.173	0.17	0.166	0.164	0.161	0.159	0.157	0.155	0.153	0.153	0.153	0.153	0.154	0.155	0.157	0.158	0.16	0.16	0.161	0.162	0.163	0.163	0.164	0.166
C06	Sample	Dilution_95%	0.95	DMSO	Lycopene	Standard_Development	Run085	Standard_Measurement	Plate_01	Clariostar_Study	MB	Biofoundry_,_London	Linear_Dilution_Pattern_V2	0.914	0.913	0.914	0.913	0.91	0.908	0.904	0.901	0.909	0.914	0.918	0.915	0.91	0.905	0.893	0.886	0.882	0.876	0.87	0.863	0.858	0.852	0.852	0.854	0.86	0.869	0.878	0.889	0.899	0.906	0.91	0.91	0.914	0.919	0.927	0.939
C07	Sample	Dilution_75%	0.75	DMSO	Lycopene	Standard_Development	Run085	Standard_Measurement	Plate_01	Clariostar_Study	MB	Biofoundry_,_London	Linear_Dilution_Pattern_V2	0.675	0.676	0.673	0.669	0.665	0.662	0.657	0.659	0.662	0.665	0.668	0.664	0.66	0.652	0.644	0.637	0.633	0.629	0.624	0.62	0.616	0.613	0.613	0.614	0.619	0.628	0.637	0.646	0.655	0.661	0.665	0.667	0.671	0.675	0.681	0.693
C08	Sample	Dilution_55%	0.55	DMSO	Lycopene	Standard_Development	Run085	Standard_Measurement	Plate_01	Clariostar_Study	MB	Biofoundry_,_London	Linear_Dilution_Pattern_V2	0.624	0.624	0.623	0.621	0.614	0.612	0.609	0.609	0.61	0.612	0.615	0.611	0.607	0.601	0.593	0.588	0.583	0.579	0.575	0.57	0.566	0.562	0.56	0.561	0.563	0.566	0.57	0.574	0.579	0.581	0.582	0.582	0.582	0.582	0.585	0.59
C09	Sample	Dilution_35%	0.35	DMSO	Lycopene	Standard_Development	Run085	Standard_Measurement	Plate_01	Clariostar_Study	MB	Biofoundry_,_London	Linear_Dilution_Pattern_V2	0.365	0.363	0.361	0.357	0.353	0.35	0.345	0.343	0.343	0.344	0.342	0.339	0.333	0.33	0.325	0.321	0.317	0.313	0.31	0.307	0.305	0.303	0.304	0.305	0.308	0.312	0.317	0.321	0.325	0.329	0.331	0.332	0.335	0.337	0.34	0.345
C10	Sample	Dilution_15%	0.15	DMSO	Lycopene	Standard_Development	Run085	Standard_Measurement	Plate_01	Clariostar_Study	MB	Biofoundry_,_London	Linear_Dilution_Pattern_V2	0.213	0.21	0.208	0.204	0.2	0.196	0.192	0.19	0.188	0.187	0.185	0.181	0.176	0.172	0.169	0.165	0.163	0.161	0.159	0.157	0.156	0.156	0.155	0.155	0.157	0.158	0.161	0.162	0.164	0.166	0.166	0.167	0.168	0.168	0.17	0.172
C11	Blank	DMSO_Blank	NA	DMSO	NA	Standard_Development	Run085	Standard_Measurement	Plate_01	Clariostar_Study	MB	Biofoundry_,_London	Linear_Dilution_Pattern_V2	0.11	0.106	0.103	0.1	0.096	0.093	0.089	0.086	0.083	0.08	0.076	0.072	0.068	0.065	0.062	0.06	0.058	0.057	0.055	0.054	0.053	0.053	0.052	0.051	0.051	0.05	0.05	0.049	0.049	0.048	0.047	0.047	0.047	0.046	0.046	0.045
C12	Blank	DMSO_Blank	NA	DMSO	NA	Standard_Development	Run085	Standard_Measurement	Plate_01	Clariostar_Study	MB	Biofoundry_,_London	Linear_Dilution_Pattern_V2	0.112	0.11	0.107	0.102	0.099	0.096	0.091	0.089	0.086	0.082	0.078	0.074	0.07	0.067	0.065	0.062	0.06	0.058	0.057	0.055	0.054	0.054	0.054	0.053	0.052	0.051	0.051	0.05	0.05	0.05	0.049	0.049	0.049	0.048	0.048	0.046
D01	Sample	Dilution_95%	0.95	DMSO	Lycopene	Standard_Development	Run085	Standard_Measurement	Plate_01	Clariostar_Study	MB	Biofoundry_,_London	Linear_Dilution_Pattern_V2	1.647	1.667	1.679	1.671	1.668	1.668	1.667	1.657	1.659	1.66	1.68	1.673	1.664	1.673	1.65	1.632	1.637	1.627	1.626	1.619	1.608	1.595	1.589	1.575	1.574	1.575	1.567	1.567	1.578	1.58	1.57	1.556	1.553	1.544	1.542	1.543
D02	Sample	Dilution_75%	0.75	DMSO	Lycopene	Standard_Development	Run085	Standard_Measurement	Plate_01	Clariostar_Study	MB	Biofoundry_,_London	Linear_Dilution_Pattern_V2	1.266	1.27	1.274	1.277	1.273	1.268	1.266	1.258	1.269	1.266	1.273	1.267	1.26	1.254	1.244	1.236	1.234	1.228	1.218	1.211	1.2	1.188	1.185	1.18	1.176	1.176	1.176	1.173	1.175	1.174	1.166	1.159	1.153	1.147	1.141	1.142
D03	Sample	Dilution_55%	0.55	DMSO	Lycopene	Standard_Development	Run085	Standard_Measurement	Plate_01	Clariostar_Study	MB	Biofoundry_,_London	Linear_Dilution_Pattern_V2	0.73	0.732	0.731	0.73	0.726	0.721	0.719	0.719	0.719	0.721	0.722	0.719	0.713	0.705	0.699	0.694	0.687	0.684	0.678	0.672	0.668	0.663	0.659	0.658	0.657	0.66	0.663	0.665	0.668	0.669	0.668	0.666	0.665	0.663	0.663	0.666
D04	Sample	Dilution_35%	0.35	DMSO	Lycopene	Standard_Development	Run085	Standard_Measurement	Plate_01	Clariostar_Study	MB	Biofoundry_,_London	Linear_Dilution_Pattern_V2	0.418	0.417	0.415	0.412	0.408	0.405	0.401	0.4	0.4	0.4	0.399	0.396	0.392	0.387	0.382	0.378	0.374	0.37	0.367	0.363	0.361	0.359	0.358	0.358	0.36	0.363	0.367	0.369	0.373	0.376	0.376	0.375	0.377	0.378	0.38	0.384
D05	Sample	Dilution_15%	0.15	DMSO	Lycopene	Standard_Development	Run085	Standard_Measurement	Plate_01	Clariostar_Study	MB	Biofoundry_,_London	Linear_Dilution_Pattern_V2	0.221	0.218	0.215	0.212	0.209	0.206	0.202	0.2	0.199	0.197	0.195	0.192	0.188	0.184	0.181	0.178	0.176	0.174	0.172	0.169	0.168	0.167	0.167	0.167	0.168	0.169	0.17	0.172	0.173	0.174	0.174	0.174	0.174	0.175	0.176	0.177
D06	Sample	Dilution_95%	0.95	DMSO	Lycopene	Standard_Development	Run085	Standard_Measurement	Plate_01	Clariostar_Study	MB	Biofoundry_,_London	Linear_Dilution_Pattern_V2	1.519	1.521	1.525	1.516	1.524	1.53	1.52	1.513	1.536	1.533	1.54	1.529	1.526	1.523	1.515	1.499	1.502	1.498	1.486	1.481	1.476	1.467	1.459	1.453	1.446	1.45	1.461	1.456	1.462	1.46	1.456	1.451	1.444	1.442	1.442	1.445
D07	Sample	Dilution_75%	0.75	DMSO	Lycopene	Standard_Development	Run085	Standard_Measurement	Plate_01	Clariostar_Study	MB	Biofoundry_,_London	Linear_Dilution_Pattern_V2	0.726	0.728	0.726	0.725	0.721	0.717	0.713	0.713	0.718	0.72	0.726	0.72	0.713	0.709	0.7	0.694	0.689	0.682	0.677	0.673	0.67	0.667	0.666	0.666	0.669	0.677	0.686	0.694	0.702	0.706	0.71	0.711	0.713	0.717	0.724	0.734
D08	Sample	Dilution_55%	0.55	DMSO	Lycopene	Standard_Development	Run085	Standard_Measurement	Plate_01	Clariostar_Study	MB	Biofoundry_,_London	Linear_Dilution_Pattern_V2	0.728	0.729	0.729	0.726	0.723	0.721	0.717	0.715	0.719	0.717	0.719	0.715	0.711	0.706	0.7	0.694	0.688	0.682	0.676	0.672	0.666	0.662	0.659	0.657	0.656	0.658	0.66	0.662	0.664	0.666	0.664	0.661	0.659	0.658	0.658	0.66
D09	Sample	Dilution_35%	0.35	DMSO	Lycopene	Standard_Development	Run085	Standard_Measurement	Plate_01	Clariostar_Study	MB	Biofoundry_,_London	Linear_Dilution_Pattern_V2	0.629	0.629	0.628	0.627	0.624	0.621	0.618	0.616	0.618	0.616	0.615	0.613	0.608	0.604	0.597	0.591	0.588	0.583	0.578	0.575	0.569	0.564	0.562	0.558	0.557	0.556	0.556	0.555	0.554	0.553	0.55	0.546	0.543	0.539	0.537	0.538
D10	Sample	Dilution_15%	0.15	DMSO	Lycopene	Standard_Development	Run085	Standard_Measurement	Plate_01	Clariostar_Study	MB	Biofoundry_,_London	Linear_Dilution_Pattern_V2	0.358	0.357	0.355	0.352	0.35	0.347	0.343	0.341	0.34	0.337	0.336	0.331	0.327	0.323	0.319	0.317	0.312	0.31	0.308	0.305	0.302	0.3	0.298	0.296	0.294	0.294	0.293	0.293	0.293	0.292	0.29	0.288	0.287	0.284	0.283	0.283
D11	Blank	DMSO_Blank	NA	DMSO	NA	Standard_Development	Run085	Standard_Measurement	Plate_01	Clariostar_Study	MB	Biofoundry_,_London	Linear_Dilution_Pattern_V2	0.119	0.116	0.113	0.109	0.106	0.102	0.097	0.095	0.092	0.088	0.085	0.081	0.076	0.074	0.071	0.069	0.067	0.065	0.064	0.062	0.06	0.06	0.06	0.059	0.059	0.059	0.058	0.057	0.057	0.057	0.056	0.056	0.055	0.054	0.053	0.053
D12	Blank	DMSO_Blank	NA	DMSO	NA	Standard_Development	Run085	Standard_Measurement	Plate_01	Clariostar_Study	MB	Biofoundry_,_London	Linear_Dilution_Pattern_V2	0.111	0.108	0.105	0.101	0.098	0.095	0.09	0.088	0.085	0.081	0.077	0.072	0.068	0.065	0.062	0.06	0.059	0.056	0.055	0.053	0.053	0.052	0.052	0.051	0.05	0.05	0.05	0.049	0.048	0.048	0.047	0.047	0.047	0.046	0.046	0.045
E01	Sample	Dilution_90%	0.9	DMSO	Lycopene	Standard_Development	Run085	Standard_Measurement	Plate_01	Clariostar_Study	MB	Biofoundry_,_London	Linear_Dilution_Pattern_V2	1.196	1.201	1.206	1.204	1.198	1.197	1.19	1.189	1.199	1.2	1.203	1.2	1.196	1.19	1.179	1.168	1.162	1.155	1.149	1.144	1.135	1.128	1.127	1.122	1.121	1.123	1.131	1.134	1.139	1.141	1.14	1.136	1.132	1.131	1.131	1.139
E02	Sample	Dilution_70%	0.7	DMSO	Lycopene	Standard_Development	Run085	Standard_Measurement	Plate_01	Clariostar_Study	MB	Biofoundry_,_London	Linear_Dilution_Pattern_V2	0.995	1.0	0.999	0.999	0.996	0.994	0.988	0.987	0.989	0.993	0.997	0.99	0.984	0.978	0.97	0.963	0.959	0.95	0.944	0.936	0.929	0.922	0.919	0.915	0.914	0.917	0.919	0.92	0.921	0.921	0.919	0.914	0.911	0.909	0.908	0.911
E03	Sample	Dilution_50%	0.5	DMSO	Lycopene	Standard_Development	Run085	Standard_Measurement	Plate_01	Clariostar_Study	MB	Biofoundry_,_London	Linear_Dilution_Pattern_V2	0.654	0.654	0.653	0.65	0.648	0.645	0.639	0.639	0.641	0.641	0.64	0.639	0.634	0.628	0.623	0.616	0.612	0.606	0.601	0.597	0.593	0.589	0.587	0.585	0.585	0.587	0.59	0.592	0.596	0.597	0.595	0.593	0.593	0.593	0.593	0.596
E04	Sample	Dilution_30%	0.3	DMSO	Lycopene	Standard_Development	Run085	Standard_Measurement	Plate_01	Clariostar_Study	MB	Biofoundry_,_London	Linear_Dilution_Pattern_V2	0.413	0.412	0.41	0.408	0.404	0.401	0.396	0.397	0.396	0.396	0.394	0.39	0.385	0.381	0.377	0.373	0.37	0.366	0.362	0.359	0.356	0.354	0.353	0.352	0.353	0.354	0.357	0.358	0.36	0.362	0.362	0.361	0.36	0.36	0.36	0.362
E05	Sample	Dilution_10%	0.1	DMSO	Lycopene	Standard_Development	Run085	Standard_Measurement	Plate_01	Clariostar_Study	MB	Biofoundry_,_London	Linear_Dilution_Pattern_V2	0.176	0.174	0.171	0.167	0.164	0.161	0.157	0.155	0.153	0.151	0.149	0.146	0.142	0.139	0.136	0.133	0.132	0.13	0.128	0.126	0.124	0.123	0.123	0.123	0.124	0.124	0.125	0.126	0.127	0.128	0.128	0.128	0.128	0.128	0.129	0.13
E06	Sample	Dilution_90%	0.9	DMSO	Lycopene	Standard_Development	Run085	Standard_Measurement	Plate_01	Clariostar_Study	MB	Biofoundry_,_London	Linear_Dilution_Pattern_V2	0.829	0.832	0.831	0.825	0.821	0.821	0.817	0.817	0.821	0.828	0.832	0.83	0.824	0.816	0.809	0.803	0.797	0.791	0.782	0.779	0.775	0.772	0.771	0.774	0.779	0.788	0.799	0.81	0.821	0.829	0.832	0.835	0.84	0.844	0.852	0.865
E07	Sample	Dilution_70%	0.7	DMSO	Lycopene	Standard_Development	Run085	Standard_Measurement	Plate_01	Clariostar_Study	MB	Biofoundry_,_London	Linear_Dilution_Pattern_V2	0.674	0.673	0.671	0.668	0.664	0.662	0.659	0.659	0.662	0.664	0.666	0.662	0.657	0.651	0.645	0.638	0.633	0.628	0.624	0.62	0.616	0.613	0.612	0.614	0.618	0.625	0.632	0.639	0.647	0.653	0.656	0.657	0.659	0.661	0.667	0.677
E08	Sample	Dilution_50%	0.5	DMSO	Lycopene	Standard_Development	Run085	Standard_Measurement	Plate_01	Clariostar_Study	MB	Biofoundry_,_London	Linear_Dilution_Pattern_V2	0.659	0.66	0.659	0.657	0.653	0.65	0.647	0.646	0.647	0.649	0.648	0.644	0.64	0.634	0.628	0.621	0.616	0.613	0.609	0.603	0.597	0.593	0.592	0.591	0.59	0.591	0.595	0.597	0.599	0.599	0.598	0.597	0.595	0.594	0.595	0.598
E09	Sample	Dilution_30%	0.3	DMSO	Lycopene	Standard_Development	Run085	Standard_Measurement	Plate_01	Clariostar_Study	MB	Biofoundry_,_London	Linear_Dilution_Pattern_V2	0.564	0.566	0.565	0.561	0.559	0.555	0.552	0.55	0.549	0.548	0.548	0.544	0.539	0.534	0.528	0.525	0.521	0.516	0.511	0.507	0.503	0.499	0.496	0.493	0.492	0.491	0.491	0.49	0.49	0.489	0.487	0.482	0.48	0.477	0.475	0.475
E10	Sample	Dilution_10%	0.1	DMSO	Lycopene	Standard_Development	Run085	Standard_Measurement	Plate_01	Clariostar_Study	MB	Biofoundry_,_London	Linear_Dilution_Pattern_V2	0.234	0.231	0.23	0.226	0.223	0.219	0.215	0.213	0.211	0.209	0.207	0.203	0.198	0.195	0.191	0.189	0.186	0.184	0.182	0.18	0.178	0.177	0.176	0.175	0.175	0.175	0.175	0.175	0.176	0.176	0.175	0.174	0.173	0.172	0.173	0.173
E11	Blank	DMSO_Blank	NA	DMSO	NA	Standard_Development	Run085	Standard_Measurement	Plate_01	Clariostar_Study	MB	Biofoundry_,_London	Linear_Dilution_Pattern_V2	0.113	0.109	0.106	0.102	0.099	0.095	0.091	0.088	0.085	0.082	0.077	0.073	0.069	0.066	0.063	0.061	0.059	0.057	0.055	0.054	0.053	0.052	0.052	0.052	0.051	0.051	0.05	0.049	0.049	0.048	0.048	0.048	0.048	0.047	0.046	0.045
E12	Blank	DMSO_Blank	NA	DMSO	NA	Standard_Development	Run085	Standard_Measurement	Plate_01	Clariostar_Study	MB	Biofoundry_,_London	Linear_Dilution_Pattern_V2	0.114	0.11	0.107	0.103	0.099	0.096	0.091	0.089	0.086	0.082	0.078	0.073	0.069	0.066	0.063	0.061	0.059	0.057	0.055	0.054	0.052	0.052	0.052	0.051	0.051	0.05	0.05	0.049	0.049	0.049	0.048	0.047	0.047	0.046	0.046	0.045
F01	Sample	Dilution_90%	0.9	DMSO	Lycopene	Standard_Development	Run085	Standard_Measurement	Plate_01	Clariostar_Study	MB	Biofoundry_,_London	Linear_Dilution_Pattern_V2	1.185	1.191	1.19	1.189	1.188	1.185	1.183	1.177	1.185	1.186	1.193	1.185	1.182	1.177	1.163	1.158	1.15	1.139	1.135	1.127	1.121	1.112	1.108	1.105	1.105	1.109	1.113	1.117	1.121	1.121	1.118	1.114	1.113	1.111	1.111	1.119
F02	Sample	Dilution_70%	0.7	DMSO	Lycopene	Standard_Development	Run085	Standard_Measurement	Plate_01	Clariostar_Study	MB	Biofoundry_,_London	Linear_Dilution_Pattern_V2	0.854	0.854	0.854	0.852	0.847	0.847	0.842	0.841	0.844	0.845	0.851	0.847	0.843	0.834	0.823	0.815	0.812	0.806	0.799	0.791	0.787	0.78	0.779	0.776	0.778	0.781	0.784	0.787	0.792	0.793	0.794	0.791	0.79	0.787	0.79	0.795
F03	Sample	Dilution_50%	0.5	DMSO	Lycopene	Standard_Development	Run085	Standard_Measurement	Plate_01	Clariostar_Study	MB	Biofoundry_,_London	Linear_Dilution_Pattern_V2	0.536	0.535	0.533	0.53	0.526	0.523	0.519	0.517	0.518	0.519	0.52	0.516	0.511	0.505	0.498	0.494	0.49	0.486	0.481	0.477	0.473	0.47	0.47	0.471	0.472	0.476	0.48	0.486	0.489	0.493	0.495	0.494	0.496	0.496	0.499	0.505
F04	Sample	Dilution_30%	0.3	DMSO	Lycopene	Standard_Development	Run085	Standard_Measurement	Plate_01	Clariostar_Study	MB	Biofoundry_,_London	Linear_Dilution_Pattern_V2	0.422	0.421	0.421	0.418	0.413	0.409	0.406	0.406	0.405	0.404	0.404	0.4	0.396	0.392	0.386	0.383	0.379	0.375	0.372	0.368	0.365	0.363	0.361	0.36	0.361	0.362	0.364	0.365	0.367	0.368	0.367	0.366	0.366	0.365	0.365	0.367
F05	Sample	Dilution_10%	0.1	DMSO	Lycopene	Standard_Development	Run085	Standard_Measurement	Plate_01	Clariostar_Study	MB	Biofoundry_,_London	Linear_Dilution_Pattern_V2	0.174	0.17	0.167	0.164	0.161	0.158	0.154	0.152	0.15	0.148	0.146	0.142	0.138	0.135	0.132	0.13	0.128	0.126	0.124	0.122	0.121	0.12	0.12	0.12	0.12	0.121	0.122	0.122	0.123	0.124	0.124	0.124	0.125	0.125	0.125	0.126
F06	Sample	Dilution_90%	0.9	DMSO	Lycopene	Standard_Development	Run085	Standard_Measurement	Plate_01	Clariostar_Study	MB	Biofoundry_,_London	Linear_Dilution_Pattern_V2	1.731	1.747	1.763	1.775	1.768	1.775	1.755	1.745	1.759	1.754	1.768	1.764	1.765	1.751	1.738	1.729	1.734	1.722	1.72	1.709	1.703	1.687	1.678	1.662	1.657	1.654	1.655	1.649	1.647	1.642	1.631	1.619	1.616	1.601	1.593	1.592
F07	Sample	Dilution_70%	0.7	DMSO	Lycopene	Standard_Development	Run085	Standard_Measurement	Plate_01	Clariostar_Study	MB	Biofoundry_,_London	Linear_Dilution_Pattern_V2	0.753	0.756	0.755	0.751	0.746	0.745	0.74	0.741	0.745	0.745	0.748	0.746	0.742	0.733	0.725	0.718	0.712	0.707	0.701	0.696	0.693	0.689	0.686	0.686	0.689	0.695	0.701	0.708	0.713	0.716	0.718	0.719	0.719	0.721	0.725	0.733
F08	Sample	Dilution_50%	0.5	DMSO	Lycopene	Standard_Development	Run085	Standard_Measurement	Plate_01	Clariostar_Study	MB	Biofoundry_,_London	Linear_Dilution_Pattern_V2	0.931	0.933	0.936	0.932	0.928	0.925	0.921	0.92	0.921	0.92	0.924	0.919	0.913	0.907	0.897	0.891	0.887	0.882	0.873	0.867	0.864	0.856	0.851	0.849	0.846	0.847	0.846	0.846	0.847	0.845	0.841	0.837	0.832	0.829	0.827	0.828
F09	Sample	Dilution_30%	0.3	DMSO	Lycopene	Standard_Development	Run085	Standard_Measurement	Plate_01	Clariostar_Study	MB	Biofoundry_,_London	Linear_Dilution_Pattern_V2	0.456	0.454	0.451	0.45	0.446	0.442	0.438	0.437	0.437	0.437	0.435	0.432	0.426	0.422	0.416	0.413	0.408	0.405	0.401	0.397	0.394	0.391	0.391	0.39	0.39	0.392	0.396	0.397	0.398	0.399	0.399	0.399	0.398	0.398	0.399	0.402
F10	Sample	Dilution_10%	0.1	DMSO	Lycopene	Standard_Development	Run085	Standard_Measurement	Plate_01	Clariostar_Study	MB	Biofoundry_,_London	Linear_Dilution_Pattern_V2	0.185	0.181	0.179	0.175	0.171	0.168	0.163	0.161	0.159	0.157	0.154	0.15	0.146	0.142	0.139	0.136	0.134	0.132	0.13	0.128	0.128	0.126	0.126	0.127	0.127	0.128	0.129	0.13	0.131	0.131	0.132	0.132	0.133	0.132	0.133	0.134
F11	Blank	DMSO	NA	DMSO	NA	Standard_Development	Run085	Standard_Measurement	Plate_01	Clariostar_Study	MB	Biofoundry_,_London	Linear_Dilution_Pattern_V2	0.112	0.108	0.106	0.102	0.098	0.095	0.091	0.089	0.085	0.081	0.077	0.073	0.068	0.066	0.064	0.061	0.06	0.058	0.056	0.054	0.053	0.053	0.052	0.052	0.051	0.05	0.051	0.05	0.049	0.049	0.049	0.048	0.048	0.047	0.047	0.046
F12	Blank	DMSO	NA	DMSO	NA	Standard_Development	Run085	Standard_Measurement	Plate_01	Clariostar_Study	MB	Biofoundry_,_London	Linear_Dilution_Pattern_V2	0.118	0.114	0.111	0.107	0.104	0.1	0.095	0.092	0.09	0.086	0.081	0.077	0.072	0.07	0.066	0.064	0.062	0.06	0.058	0.057	0.056	0.055	0.055	0.054	0.053	0.053	0.052	0.052	0.051	0.051	0.051	0.05	0.05	0.049	0.048	0.048
G01	Sample	Dilution_85%	0.85	DMSO	Lycopene	Standard_Development	Run085	Standard_Measurement	Plate_01	Clariostar_Study	MB	Biofoundry_,_London	Linear_Dilution_Pattern_V2	1.129	1.134	1.134	1.132	1.13	1.13	1.123	1.121	1.129	1.13	1.133	1.129	1.128	1.119	1.11	1.1	1.095	1.087	1.08	1.074	1.067	1.057	1.053	1.051	1.052	1.055	1.061	1.062	1.063	1.068	1.066	1.064	1.059	1.056	1.058	1.062
G02	Sample	Dilution_65%	0.65	DMSO	Lycopene	Standard_Development	Run085	Standard_Measurement	Plate_01	Clariostar_Study	MB	Biofoundry_,_London	Linear_Dilution_Pattern_V2	0.75	0.751	0.751	0.749	0.747	0.745	0.741	0.74	0.741	0.744	0.746	0.742	0.735	0.729	0.723	0.717	0.711	0.705	0.699	0.694	0.689	0.685	0.683	0.681	0.682	0.686	0.691	0.695	0.7	0.701	0.702	0.701	0.7	0.7	0.702	0.708
G03	Sample	Dilution_45%	0.45	DMSO	Lycopene	Standard_Development	Run085	Standard_Measurement	Plate_01	Clariostar_Study	MB	Biofoundry_,_London	Linear_Dilution_Pattern_V2	0.44	0.438	0.437	0.434	0.429	0.426	0.422	0.422	0.423	0.422	0.422	0.419	0.414	0.409	0.403	0.399	0.394	0.391	0.387	0.384	0.381	0.379	0.379	0.38	0.384	0.388	0.392	0.398	0.403	0.407	0.409	0.41	0.412	0.414	0.418	0.424
G04	Sample	Dilution_25%	0.25	DMSO	Lycopene	Standard_Development	Run085	Standard_Measurement	Plate_01	Clariostar_Study	MB	Biofoundry_,_London	Linear_Dilution_Pattern_V2	0.309	0.307	0.305	0.301	0.297	0.294	0.29	0.289	0.288	0.286	0.286	0.283	0.279	0.274	0.27	0.266	0.264	0.26	0.257	0.255	0.253	0.251	0.251	0.251	0.251	0.253	0.256	0.258	0.26	0.262	0.263	0.262	0.263	0.263	0.265	0.268
G05	Sample	Dilution_05%	0.0499999999999999	DMSO	Lycopene	Standard_Development	Run085	Standard_Measurement	Plate_01	Clariostar_Study	MB	Biofoundry_,_London	Linear_Dilution_Pattern_V2	0.13	0.127	0.124	0.12	0.117	0.113	0.11	0.108	0.105	0.103	0.101	0.097	0.093	0.091	0.088	0.086	0.084	0.082	0.08	0.079	0.078	0.077	0.077	0.077	0.077	0.077	0.078	0.078	0.079	0.08	0.079	0.079	0.079	0.08	0.08	0.08
G06	Sample	Dilution_85%	0.85	DMSO	Lycopene	Standard_Development	Run085	Standard_Measurement	Plate_01	Clariostar_Study	MB	Biofoundry_,_London	Linear_Dilution_Pattern_V2	0.932	0.936	0.937	0.933	0.931	0.93	0.927	0.926	0.929	0.935	0.939	0.935	0.931	0.921	0.911	0.905	0.899	0.892	0.885	0.879	0.875	0.869	0.867	0.866	0.87	0.874	0.883	0.89	0.897	0.901	0.904	0.903	0.904	0.906	0.911	0.92
G07	Sample	Dilution_65%	0.65	DMSO	Lycopene	Standard_Development	Run085	Standard_Measurement	Plate_01	Clariostar_Study	MB	Biofoundry_,_London	Linear_Dilution_Pattern_V2	0.604	0.604	0.603	0.599	0.594	0.59	0.587	0.587	0.59	0.592	0.593	0.592	0.586	0.579	0.572	0.565	0.561	0.556	0.551	0.549	0.544	0.541	0.541	0.543	0.546	0.553	0.561	0.567	0.574	0.581	0.582	0.583	0.585	0.589	0.595	0.604
G08	Sample	Dilution_45%	0.45	DMSO	Lycopene	Standard_Development	Run085	Standard_Measurement	Plate_01	Clariostar_Study	MB	Biofoundry_,_London	Linear_Dilution_Pattern_V2	0.474	0.472	0.469	0.465	0.461	0.458	0.454	0.453	0.454	0.456	0.456	0.452	0.448	0.441	0.434	0.431	0.427	0.422	0.418	0.414	0.412	0.409	0.409	0.41	0.412	0.417	0.423	0.428	0.432	0.436	0.437	0.438	0.44	0.441	0.445	0.451
G09	Sample	Dilution_25%	0.25	DMSO	Lycopene	Standard_Development	Run085	Standard_Measurement	Plate_01	Clariostar_Study	MB	Biofoundry_,_London	Linear_Dilution_Pattern_V2	0.302	0.3	0.296	0.292	0.289	0.285	0.28	0.279	0.279	0.279	0.277	0.273	0.269	0.264	0.259	0.256	0.252	0.25	0.247	0.245	0.242	0.242	0.242	0.243	0.244	0.248	0.252	0.255	0.259	0.262	0.264	0.264	0.266	0.268	0.27	0.274
G10	Sample	Dilution_05%	0.0499999999999999	DMSO	Lycopene	Standard_Development	Run085	Standard_Measurement	Plate_01	Clariostar_Study	MB	Biofoundry_,_London	Linear_Dilution_Pattern_V2	0.135	0.131	0.129	0.124	0.121	0.118	0.113	0.111	0.109	0.106	0.102	0.098	0.094	0.092	0.088	0.086	0.084	0.082	0.08	0.079	0.077	0.077	0.077	0.077	0.077	0.077	0.077	0.077	0.077	0.078	0.078	0.079	0.079	0.079	0.079	0.079
G11	Blank	DMSO_Blank	NA	DMSO	NA	Standard_Development	Run085	Standard_Measurement	Plate_01	Clariostar_Study	MB	Biofoundry_,_London	Linear_Dilution_Pattern_V2	0.114	0.11	0.107	0.103	0.099	0.095	0.091	0.088	0.086	0.082	0.078	0.074	0.07	0.067	0.064	0.062	0.059	0.058	0.056	0.055	0.054	0.052	0.052	0.052	0.051	0.051	0.051	0.05	0.049	0.05	0.048	0.048	0.048	0.047	0.047	0.045
G12	Blank	DMSO_Blank	NA	DMSO	NA	Standard_Development	Run085	Standard_Measurement	Plate_01	Clariostar_Study	MB	Biofoundry_,_London	Linear_Dilution_Pattern_V2	0.114	0.111	0.108	0.103	0.101	0.096	0.092	0.09	0.086	0.082	0.076	0.073	0.068	0.066	0.063	0.06	0.058	0.056	0.055	0.052	0.051	0.051	0.051	0.05	0.049	0.049	0.049	0.048	0.048	0.047	0.046	0.046	0.046	0.045	0.044	0.044
H01	Sample	Dilution_85%	0.85	DMSO	Lycopene	Standard_Development	Run085	Standard_Measurement	Plate_01	Clariostar_Study	MB	Biofoundry_,_London	Linear_Dilution_Pattern_V2	0.731	0.732	0.729	0.726	0.722	0.718	0.712	0.712	0.716	0.72	0.722	0.719	0.712	0.705	0.696	0.689	0.682	0.676	0.671	0.666	0.664	0.659	0.66	0.662	0.668	0.676	0.687	0.696	0.706	0.714	0.719	0.722	0.726	0.73	0.738	0.751
H02	Sample	Dilution_65%	0.65	DMSO	Lycopene	Standard_Development	Run085	Standard_Measurement	Plate_01	Clariostar_Study	MB	Biofoundry_,_London	Linear_Dilution_Pattern_V2	0.587	0.586	0.585	0.581	0.576	0.572	0.568	0.566	0.569	0.571	0.574	0.57	0.565	0.557	0.55	0.544	0.538	0.534	0.529	0.525	0.521	0.519	0.519	0.521	0.525	0.532	0.539	0.546	0.554	0.56	0.562	0.564	0.567	0.569	0.575	0.584
H03	Sample	Dilution_45%	0.45	DMSO	Lycopene	Standard_Development	Run085	Standard_Measurement	Plate_01	Clariostar_Study	MB	Biofoundry_,_London	Linear_Dilution_Pattern_V2	0.453	0.45	0.448	0.444	0.44	0.436	0.431	0.43	0.431	0.43	0.43	0.426	0.421	0.415	0.409	0.404	0.4	0.396	0.392	0.389	0.386	0.384	0.383	0.384	0.387	0.391	0.396	0.4	0.406	0.409	0.411	0.412	0.414	0.416	0.419	0.425
H04	Sample	Dilution_25%	0.25	DMSO	Lycopene	Standard_Development	Run085	Standard_Measurement	Plate_01	Clariostar_Study	MB	Biofoundry_,_London	Linear_Dilution_Pattern_V2	0.257	0.253	0.251	0.247	0.242	0.238	0.234	0.233	0.232	0.23	0.229	0.224	0.219	0.215	0.21	0.207	0.204	0.201	0.198	0.197	0.196	0.194	0.195	0.196	0.197	0.201	0.204	0.207	0.21	0.212	0.213	0.215	0.217	0.217	0.22	0.223
H05	Sample	Dilution_05%	0.0499999999999999	DMSO	Lycopene	Standard_Development	Run085	Standard_Measurement	Plate_01	Clariostar_Study	MB	Biofoundry_,_London	Linear_Dilution_Pattern_V2	0.137	0.133	0.129	0.125	0.121	0.119	0.114	0.112	0.11	0.106	0.103	0.1	0.096	0.092	0.089	0.087	0.085	0.083	0.083	0.08	0.079	0.078	0.077	0.078	0.078	0.078	0.079	0.079	0.079	0.08	0.079	0.079	0.08	0.08	0.079	0.08
H06	Sample	Dilution_85%	0.85	DMSO	Lycopene	Standard_Development	Run085	Standard_Measurement	Plate_01	Clariostar_Study	MB	Biofoundry_,_London	Linear_Dilution_Pattern_V2	0.793	0.794	0.794	0.79	0.783	0.78	0.774	0.775	0.778	0.783	0.787	0.785	0.778	0.771	0.76	0.754	0.749	0.743	0.737	0.733	0.73	0.725	0.724	0.726	0.73	0.739	0.75	0.758	0.768	0.774	0.778	0.781	0.784	0.787	0.794	0.806
H07	Sample	Dilution_65%	0.65	DMSO	Lycopene	Standard_Development	Run085	Standard_Measurement	Plate_01	Clariostar_Study	MB	Biofoundry_,_London	Linear_Dilution_Pattern_V2	0.595	0.595	0.593	0.588	0.583	0.581	0.576	0.576	0.579	0.578	0.581	0.578	0.573	0.565	0.557	0.551	0.546	0.541	0.537	0.533	0.529	0.526	0.527	0.528	0.532	0.539	0.546	0.553	0.562	0.566	0.57	0.571	0.575	0.578	0.584	0.592
H08	Sample	Dilution_45%	0.45	DMSO	Lycopene	Standard_Development	Run085	Standard_Measurement	Plate_01	Clariostar_Study	MB	Biofoundry_,_London	Linear_Dilution_Pattern_V2	0.412	0.41	0.408	0.403	0.399	0.395	0.392	0.391	0.39	0.39	0.39	0.386	0.381	0.376	0.37	0.365	0.362	0.357	0.353	0.351	0.35	0.348	0.347	0.348	0.352	0.357	0.362	0.368	0.374	0.377	0.38	0.381	0.384	0.386	0.391	0.397
H09	Sample	Dilution_25%	0.25	DMSO	Lycopene	Standard_Development	Run085	Standard_Measurement	Plate_01	Clariostar_Study	MB	Biofoundry_,_London	Linear_Dilution_Pattern_V2	0.382	0.379	0.377	0.371	0.367	0.364	0.359	0.356	0.355	0.353	0.352	0.346	0.34	0.335	0.331	0.327	0.323	0.32	0.318	0.314	0.312	0.31	0.31	0.31	0.312	0.314	0.317	0.319	0.322	0.325	0.325	0.326	0.327	0.328	0.33	0.333
H10	Sample	Dilution_05%	0.0499999999999999	DMSO	Lycopene	Standard_Development	Run085	Standard_Measurement	Plate_01	Clariostar_Study	MB	Biofoundry_,_London	Linear_Dilution_Pattern_V2	0.141	0.137	0.134	0.13	0.127	0.123	0.118	0.115	0.112	0.109	0.104	0.1	0.096	0.092	0.089	0.087	0.085	0.083	0.081	0.079	0.078	0.077	0.076	0.076	0.076	0.077	0.077	0.077	0.078	0.078	0.078	0.078	0.079	0.078	0.078	0.079
H11	Blank	DMSO_Blank	NA	DMSO	NA	Standard_Development	Run085	Standard_Measurement	Plate_01	Clariostar_Study	MB	Biofoundry_,_London	Linear_Dilution_Pattern_V2	0.116	0.112	0.107	0.103	0.1	0.096	0.091	0.089	0.087	0.082	0.078	0.074	0.07	0.067	0.064	0.061	0.06	0.058	0.056	0.054	0.053	0.052	0.052	0.052	0.051	0.051	0.05	0.049	0.049	0.049	0.048	0.048	0.048	0.047	0.046	0.045
H12	Blank	DMSO_Blank	NA	DMSO	NA	Standard_Development	Run085	Standard_Measurement	Plate_01	Clariostar_Study	MB	Biofoundry_,_London	Linear_Dilution_Pattern_V2	0.12	0.116	0.113	0.108	0.104	0.1	0.095	0.093	0.089	0.085	0.081	0.075	0.07	0.067	0.063	0.061	0.059	0.057	0.056	0.053	0.052	0.052	0.051	0.051	0.05	0.05	0.05	0.048	0.048	0.048	0.048	0.047	0.047	0.046	0.045	0.044
[truncated: 122 more columns]
