# Supplementary material for: Construction of a Calibration Curve for Lycopene on a Liquid-Handling Platform—Wider Lessons for the Development of Automated Dilution Protocols
Source: ACS Synth Biol. 2024 Aug 3;13(8):2357–75. doi: 10.1021/acssynbio.4c00031 (PMC11334188; doi:10.1021/acssynbio.4c00031)
Supplement: Supplementary file 2 — sb4c00031_si_002.zip [file sb4c00031_si_002.zip › AggregatedData/Run085/Plate_01/Clariostar_Study/Clariostar_A-Measurement_05/001.csv]

Well	Content	Label	Dilution	Solvent	Solute	Project	Run	Step	Container	Study	Author	Institution	Comment	OD350	OD352	OD354	OD356	OD358	OD360	OD362	OD364	OD366	OD368	OD370	OD372	OD374	OD376	OD378	OD380	OD382	OD384	OD386	OD388	OD390	OD392	OD394	OD396	OD398	OD400	OD402	OD404	OD406	OD408	OD410	OD412	OD414	OD416	OD418	OD420
A01	Sample	Dilution_100%	1.0	DMSO	Lycopene	Standard_Development	Run085	Standard_Measurement	Plate_01	Clariostar_Study	MB	Biofoundry_,_London	Linear_Dilution_Pattern_V2	0.84	0.839	0.839	0.835	0.825	0.824	0.822	0.823	0.829	0.835	0.837	0.835	0.828	0.817	0.809	0.801	0.794	0.788	0.782	0.777	0.773	0.769	0.769	0.774	0.781	0.792	0.805	0.819	0.831	0.84	0.846	0.851	0.854	0.86	0.871	0.887
A02	Sample	Dilution_80%	0.8	DMSO	Lycopene	Standard_Development	Run085	Standard_Measurement	Plate_01	Clariostar_Study	MB	Biofoundry_,_London	Linear_Dilution_Pattern_V2	1.048	1.05	1.053	1.048	1.043	1.04	1.038	1.041	1.045	1.048	1.045	1.044	1.036	1.027	1.021	1.008	1.002	0.995	0.988	0.979	0.973	0.964	0.963	0.959	0.962	0.964	0.969	0.973	0.977	0.978	0.976	0.973	0.968	0.966	0.968	0.974
A03	Sample	Dilution_60%	0.6	DMSO	Lycopene	Standard_Development	Run085	Standard_Measurement	Plate_01	Clariostar_Study	MB	Biofoundry_,_London	Linear_Dilution_Pattern_V2	0.585	0.586	0.582	0.579	0.574	0.571	0.567	0.566	0.568	0.569	0.569	0.565	0.559	0.553	0.547	0.541	0.535	0.529	0.525	0.521	0.517	0.514	0.513	0.514	0.517	0.521	0.528	0.534	0.54	0.542	0.545	0.547	0.546	0.55	0.554	0.562
A04	Sample	Dilution_40%	0.4	DMSO	Lycopene	Standard_Development	Run085	Standard_Measurement	Plate_01	Clariostar_Study	MB	Biofoundry_,_London	Linear_Dilution_Pattern_V2	0.477	0.473	0.472	0.471	0.465	0.463	0.459	0.457	0.458	0.458	0.455	0.45	0.444	0.439	0.435	0.43	0.425	0.42	0.416	0.413	0.411	0.407	0.406	0.406	0.407	0.41	0.414	0.417	0.42	0.422	0.423	0.423	0.422	0.424	0.426	0.431
A05	Sample	Dilution_20%	0.2	DMSO	Lycopene	Standard_Development	Run085	Standard_Measurement	Plate_01	Clariostar_Study	MB	Biofoundry_,_London	Linear_Dilution_Pattern_V2	0.218	0.216	0.214	0.21	0.204	0.202	0.198	0.196	0.196	0.193	0.19	0.186	0.183	0.178	0.174	0.17	0.168	0.165	0.163	0.162	0.16	0.158	0.158	0.159	0.161	0.163	0.165	0.167	0.17	0.171	0.172	0.173	0.174	0.176	0.177	0.181
A06	Sample	Dilution_100%	1.0	DMSO	Lycopene	Standard_Development	Run085	Standard_Measurement	Plate_01	Clariostar_Study	MB	Biofoundry_,_London	Linear_Dilution_Pattern_V2	0.816	0.817	0.82	0.816	0.809	0.805	0.804	0.804	0.81	0.816	0.817	0.818	0.81	0.801	0.794	0.785	0.777	0.771	0.766	0.762	0.756	0.751	0.753	0.759	0.766	0.778	0.791	0.805	0.818	0.827	0.833	0.839	0.842	0.85	0.862	0.879
A07	Sample	Dilution_80%	0.8	DMSO	Lycopene	Standard_Development	Run085	Standard_Measurement	Plate_01	Clariostar_Study	MB	Biofoundry_,_London	Linear_Dilution_Pattern_V2	0.676	0.675	0.672	0.668	0.663	0.66	0.657	0.657	0.661	0.665	0.665	0.661	0.656	0.647	0.641	0.633	0.626	0.621	0.615	0.611	0.608	0.605	0.605	0.608	0.615	0.625	0.635	0.645	0.655	0.662	0.668	0.672	0.675	0.679	0.687	0.701
A08	Sample	Dilution_60%	0.6	DMSO	Lycopene	Standard_Development	Run085	Standard_Measurement	Plate_01	Clariostar_Study	MB	Biofoundry_,_London	Linear_Dilution_Pattern_V2	0.507	0.506	0.504	0.499	0.494	0.491	0.487	0.486	0.488	0.489	0.489	0.487	0.482	0.474	0.469	0.463	0.458	0.452	0.448	0.445	0.442	0.44	0.44	0.443	0.448	0.455	0.463	0.471	0.478	0.484	0.488	0.491	0.494	0.498	0.505	0.515
A09	Sample	Dilution_40%	0.4	DMSO	Lycopene	Standard_Development	Run085	Standard_Measurement	Plate_01	Clariostar_Study	MB	Biofoundry_,_London	Linear_Dilution_Pattern_V2	0.356	0.355	0.352	0.347	0.342	0.339	0.335	0.333	0.335	0.334	0.331	0.328	0.323	0.318	0.313	0.308	0.304	0.301	0.298	0.295	0.293	0.291	0.291	0.294	0.297	0.302	0.307	0.313	0.318	0.322	0.324	0.326	0.328	0.331	0.336	0.343
A10	Sample	Dilution_20%	0.2	DMSO	Lycopene	Standard_Development	Run085	Standard_Measurement	Plate_01	Clariostar_Study	MB	Biofoundry_,_London	Linear_Dilution_Pattern_V2	0.265	0.263	0.261	0.257	0.253	0.248	0.245	0.243	0.241	0.238	0.235	0.232	0.227	0.223	0.219	0.215	0.211	0.208	0.206	0.204	0.203	0.201	0.201	0.202	0.203	0.205	0.208	0.211	0.213	0.215	0.216	0.217	0.217	0.219	0.221	0.225
A11	Blank	DMSO_Blank	NA	DMSO	NA	Standard_Development	Run085	Standard_Measurement	Plate_01	Clariostar_Study	MB	Biofoundry_,_London	Linear_Dilution_Pattern_V2	0.119	0.116	0.113	0.111	0.106	0.103	0.099	0.095	0.092	0.087	0.082	0.077	0.072	0.07	0.068	0.064	0.062	0.059	0.057	0.056	0.056	0.054	0.053	0.053	0.052	0.052	0.051	0.051	0.051	0.05	0.05	0.049	0.048	0.048	0.047	0.048
A12	Blank	DMSO_Blank	NA	DMSO	NA	Standard_Development	Run085	Standard_Measurement	Plate_01	Clariostar_Study	MB	Biofoundry_,_London	Linear_Dilution_Pattern_V2	0.117	0.114	0.11	0.106	0.102	0.099	0.095	0.092	0.089	0.085	0.08	0.076	0.071	0.069	0.065	0.062	0.061	0.058	0.056	0.055	0.054	0.053	0.052	0.052	0.051	0.051	0.051	0.05	0.05	0.049	0.049	0.049	0.048	0.048	0.047	0.047
B01	Sample	Dilution_100%	1.0	DMSO	Lycopene	Standard_Development	Run085	Standard_Measurement	Plate_01	Clariostar_Study	MB	Biofoundry_,_London	Linear_Dilution_Pattern_V2	1.178	1.179	1.18	1.176	1.163	1.164	1.164	1.163	1.168	1.177	1.178	1.179	1.17	1.163	1.154	1.145	1.133	1.131	1.122	1.118	1.109	1.1	1.1	1.101	1.105	1.114	1.124	1.133	1.142	1.145	1.148	1.149	1.148	1.149	1.157	1.168
B02	Sample	Dilution_80%	0.8	DMSO	Lycopene	Standard_Development	Run085	Standard_Measurement	Plate_01	Clariostar_Study	MB	Biofoundry_,_London	Linear_Dilution_Pattern_V2	0.788	0.789	0.789	0.785	0.78	0.777	0.775	0.775	0.78	0.783	0.783	0.781	0.775	0.768	0.762	0.752	0.747	0.74	0.736	0.73	0.726	0.72	0.719	0.72	0.724	0.731	0.74	0.748	0.755	0.758	0.762	0.764	0.763	0.765	0.772	0.782
B03	Sample	Dilution_60%	0.6	DMSO	Lycopene	Standard_Development	Run085	Standard_Measurement	Plate_01	Clariostar_Study	MB	Biofoundry_,_London	Linear_Dilution_Pattern_V2	0.64	0.639	0.639	0.635	0.63	0.628	0.624	0.624	0.627	0.629	0.629	0.625	0.621	0.614	0.607	0.601	0.595	0.59	0.585	0.582	0.578	0.573	0.572	0.572	0.575	0.579	0.584	0.59	0.595	0.598	0.601	0.6	0.599	0.6	0.604	0.611
B04	Sample	Dilution_40%	0.4	DMSO	Lycopene	Standard_Development	Run085	Standard_Measurement	Plate_01	Clariostar_Study	MB	Biofoundry_,_London	Linear_Dilution_Pattern_V2	0.442	0.441	0.44	0.436	0.432	0.429	0.426	0.425	0.426	0.425	0.423	0.42	0.414	0.41	0.404	0.4	0.396	0.392	0.389	0.385	0.383	0.38	0.378	0.38	0.382	0.385	0.389	0.393	0.396	0.398	0.4	0.4	0.4	0.402	0.404	0.409
B05	Sample	Dilution_20%	0.2	DMSO	Lycopene	Standard_Development	Run085	Standard_Measurement	Plate_01	Clariostar_Study	MB	Biofoundry_,_London	Linear_Dilution_Pattern_V2	0.258	0.256	0.253	0.25	0.245	0.243	0.24	0.238	0.238	0.236	0.234	0.231	0.227	0.223	0.219	0.216	0.213	0.21	0.207	0.205	0.204	0.203	0.202	0.203	0.204	0.206	0.207	0.209	0.211	0.212	0.213	0.214	0.213	0.215	0.216	0.219
B06	Sample	Dilution_100%	1.0	DMSO	Lycopene	Standard_Development	Run085	Standard_Measurement	Plate_01	Clariostar_Study	MB	Biofoundry_,_London	Linear_Dilution_Pattern_V2	1.143	1.147	1.15	1.148	1.139	1.138	1.137	1.136	1.145	1.153	1.153	1.152	1.145	1.134	1.125	1.115	1.103	1.1	1.094	1.084	1.077	1.072	1.07	1.073	1.074	1.083	1.093	1.103	1.112	1.117	1.118	1.118	1.117	1.12	1.127	1.14
B07	Sample	Dilution_80%	0.8	DMSO	Lycopene	Standard_Development	Run085	Standard_Measurement	Plate_01	Clariostar_Study	MB	Biofoundry_,_London	Linear_Dilution_Pattern_V2	1.072	1.076	1.08	1.074	1.068	1.067	1.066	1.065	1.069	1.074	1.074	1.07	1.064	1.057	1.05	1.045	1.033	1.028	1.024	1.014	1.009	1.001	0.997	0.995	0.996	1.0	1.005	1.01	1.015	1.016	1.018	1.016	1.012	1.012	1.013	1.021
B08	Sample	Dilution_60%	0.6	DMSO	Lycopene	Standard_Development	Run085	Standard_Measurement	Plate_01	Clariostar_Study	MB	Biofoundry_,_London	Linear_Dilution_Pattern_V2	0.572	0.571	0.569	0.564	0.56	0.557	0.554	0.552	0.554	0.557	0.558	0.555	0.549	0.544	0.537	0.531	0.525	0.522	0.517	0.512	0.509	0.506	0.506	0.508	0.513	0.518	0.524	0.531	0.539	0.543	0.545	0.548	0.549	0.552	0.557	0.566
B09	Sample	Dilution_40%	0.4	DMSO	Lycopene	Standard_Development	Run085	Standard_Measurement	Plate_01	Clariostar_Study	MB	Biofoundry_,_London	Linear_Dilution_Pattern_V2	0.386	0.384	0.384	0.379	0.374	0.371	0.367	0.366	0.367	0.366	0.366	0.361	0.357	0.352	0.346	0.342	0.338	0.334	0.33	0.328	0.326	0.324	0.324	0.326	0.329	0.334	0.34	0.345	0.35	0.353	0.356	0.358	0.359	0.363	0.367	0.375
B10	Sample	Dilution_20%	0.2	DMSO	Lycopene	Standard_Development	Run085	Standard_Measurement	Plate_01	Clariostar_Study	MB	Biofoundry_,_London	Linear_Dilution_Pattern_V2	0.253	0.25	0.248	0.244	0.24	0.237	0.233	0.232	0.231	0.229	0.226	0.222	0.218	0.213	0.21	0.207	0.203	0.201	0.198	0.197	0.195	0.193	0.193	0.194	0.196	0.198	0.199	0.202	0.204	0.205	0.206	0.207	0.207	0.208	0.21	0.213
B11	Blank	DMSO_Blank	NA	DMSO	NA	Standard_Development	Run085	Standard_Measurement	Plate_01	Clariostar_Study	MB	Biofoundry_,_London	Linear_Dilution_Pattern_V2	0.11	0.108	0.104	0.101	0.098	0.095	0.09	0.088	0.086	0.082	0.077	0.073	0.069	0.067	0.064	0.061	0.06	0.057	0.056	0.055	0.054	0.053	0.052	0.051	0.051	0.051	0.05	0.049	0.049	0.049	0.049	0.048	0.047	0.047	0.047	0.047
B12	Blank	DMSO_Blank	NA	DMSO	NA	Standard_Development	Run085	Standard_Measurement	Plate_01	Clariostar_Study	MB	Biofoundry_,_London	Linear_Dilution_Pattern_V2	0.112	0.109	0.106	0.102	0.099	0.096	0.091	0.088	0.086	0.082	0.077	0.073	0.069	0.066	0.063	0.06	0.059	0.057	0.056	0.054	0.053	0.052	0.051	0.051	0.05	0.05	0.049	0.049	0.049	0.049	0.048	0.048	0.047	0.046	0.046	0.046
C01	Sample	Dilution_95%	0.95	DMSO	Lycopene	Standard_Development	Run085	Standard_Measurement	Plate_01	Clariostar_Study	MB	Biofoundry_,_London	Linear_Dilution_Pattern_V2	2.252	2.264	2.314	2.336	2.26	2.32	2.32	2.28	2.318	2.345	2.286	2.337	2.311	2.295	2.301	2.287	2.222	2.25	2.249	2.179	2.172	2.156	2.146	2.144	2.144	2.111	2.109	2.111	2.089	2.054	2.045	2.035	1.996	1.972	1.967	1.96
C02	Sample	Dilution_75%	0.75	DMSO	Lycopene	Standard_Development	Run085	Standard_Measurement	Plate_01	Clariostar_Study	MB	Biofoundry_,_London	Linear_Dilution_Pattern_V2	0.94	0.942	0.943	0.94	0.936	0.933	0.931	0.929	0.936	0.939	0.938	0.934	0.929	0.919	0.915	0.907	0.899	0.894	0.885	0.879	0.874	0.868	0.865	0.864	0.863	0.867	0.871	0.877	0.88	0.88	0.879	0.879	0.874	0.872	0.874	0.879
C03	Sample	Dilution_55%	0.55	DMSO	Lycopene	Standard_Development	Run085	Standard_Measurement	Plate_01	Clariostar_Study	MB	Biofoundry_,_London	Linear_Dilution_Pattern_V2	0.738	0.738	0.74	0.737	0.731	0.729	0.726	0.725	0.727	0.727	0.727	0.724	0.718	0.712	0.707	0.7	0.693	0.688	0.681	0.677	0.672	0.665	0.662	0.659	0.66	0.661	0.664	0.665	0.667	0.666	0.665	0.662	0.657	0.655	0.655	0.657
C04	Sample	Dilution_35%	0.35	DMSO	Lycopene	Standard_Development	Run085	Standard_Measurement	Plate_01	Clariostar_Study	MB	Biofoundry_,_London	Linear_Dilution_Pattern_V2	0.759	0.761	0.762	0.762	0.757	0.755	0.752	0.752	0.752	0.754	0.751	0.75	0.744	0.739	0.734	0.728	0.723	0.718	0.713	0.706	0.701	0.695	0.69	0.685	0.681	0.678	0.675	0.673	0.67	0.665	0.66	0.654	0.645	0.64	0.636	0.634
C05	Sample	Dilution_15%	0.15	DMSO	Lycopene	Standard_Development	Run085	Standard_Measurement	Plate_01	Clariostar_Study	MB	Biofoundry_,_London	Linear_Dilution_Pattern_V2	0.226	0.224	0.222	0.219	0.214	0.211	0.208	0.206	0.206	0.204	0.202	0.198	0.195	0.192	0.187	0.186	0.183	0.18	0.178	0.176	0.175	0.173	0.172	0.173	0.174	0.175	0.176	0.177	0.177	0.178	0.178	0.179	0.178	0.179	0.179	0.181
C06	Sample	Dilution_95%	0.95	DMSO	Lycopene	Standard_Development	Run085	Standard_Measurement	Plate_01	Clariostar_Study	MB	Biofoundry_,_London	Linear_Dilution_Pattern_V2	2.225	2.178	2.256	2.24	2.202	2.235	2.21	2.201	2.251	2.294	2.248	2.219	2.199	2.181	2.219	2.215	2.165	2.169	2.178	2.139	2.122	2.112	2.1	2.085	2.066	2.059	2.039	2.042	2.047	2.008	2.0	1.99	1.951	1.923	1.925	1.905
C07	Sample	Dilution_75%	0.75	DMSO	Lycopene	Standard_Development	Run085	Standard_Measurement	Plate_01	Clariostar_Study	MB	Biofoundry_,_London	Linear_Dilution_Pattern_V2	1.028	1.029	1.031	1.026	1.022	1.022	1.021	1.016	1.021	1.026	1.024	1.023	1.017	1.011	1.005	0.996	0.987	0.981	0.971	0.965	0.959	0.951	0.946	0.946	0.948	0.951	0.954	0.957	0.961	0.962	0.961	0.956	0.953	0.95	0.951	0.957
C08	Sample	Dilution_55%	0.55	DMSO	Lycopene	Standard_Development	Run085	Standard_Measurement	Plate_01	Clariostar_Study	MB	Biofoundry_,_London	Linear_Dilution_Pattern_V2	0.639	0.638	0.638	0.633	0.629	0.626	0.622	0.622	0.625	0.626	0.625	0.624	0.62	0.613	0.606	0.6	0.595	0.59	0.585	0.581	0.578	0.574	0.572	0.571	0.574	0.578	0.583	0.587	0.59	0.593	0.594	0.593	0.591	0.593	0.595	0.601
C09	Sample	Dilution_35%	0.35	DMSO	Lycopene	Standard_Development	Run085	Standard_Measurement	Plate_01	Clariostar_Study	MB	Biofoundry_,_London	Linear_Dilution_Pattern_V2	0.357	0.354	0.352	0.348	0.344	0.341	0.337	0.335	0.337	0.336	0.334	0.33	0.325	0.32	0.316	0.311	0.308	0.304	0.301	0.298	0.297	0.295	0.294	0.296	0.298	0.302	0.307	0.312	0.316	0.318	0.32	0.321	0.322	0.325	0.328	0.334
C10	Sample	Dilution_15%	0.15	DMSO	Lycopene	Standard_Development	Run085	Standard_Measurement	Plate_01	Clariostar_Study	MB	Biofoundry_,_London	Linear_Dilution_Pattern_V2	0.208	0.207	0.204	0.201	0.197	0.194	0.19	0.187	0.187	0.185	0.181	0.178	0.173	0.17	0.167	0.164	0.161	0.158	0.155	0.154	0.153	0.152	0.152	0.152	0.153	0.155	0.157	0.158	0.16	0.161	0.162	0.163	0.163	0.164	0.166	0.168
C11	Blank	DMSO_Blank	NA	DMSO	NA	Standard_Development	Run085	Standard_Measurement	Plate_01	Clariostar_Study	MB	Biofoundry_,_London	Linear_Dilution_Pattern_V2	0.111	0.108	0.105	0.101	0.097	0.094	0.09	0.087	0.086	0.082	0.078	0.073	0.07	0.067	0.064	0.061	0.06	0.058	0.056	0.055	0.054	0.053	0.052	0.052	0.052	0.051	0.051	0.05	0.05	0.049	0.049	0.048	0.047	0.048	0.046	0.046
C12	Blank	DMSO_Blank	NA	DMSO	NA	Standard_Development	Run085	Standard_Measurement	Plate_01	Clariostar_Study	MB	Biofoundry_,_London	Linear_Dilution_Pattern_V2	0.113	0.11	0.107	0.103	0.099	0.095	0.092	0.09	0.088	0.083	0.079	0.075	0.07	0.068	0.065	0.062	0.061	0.058	0.057	0.056	0.055	0.054	0.053	0.053	0.052	0.052	0.051	0.051	0.051	0.05	0.05	0.05	0.049	0.048	0.047	0.047
D01	Sample	Dilution_95%	0.95	DMSO	Lycopene	Standard_Development	Run085	Standard_Measurement	Plate_01	Clariostar_Study	MB	Biofoundry_,_London	Linear_Dilution_Pattern_V2	1.908	1.892	1.921	1.901	1.889	1.903	1.893	1.888	1.921	1.924	1.911	1.935	1.902	1.894	1.914	1.869	1.857	1.863	1.844	1.829	1.823	1.812	1.809	1.796	1.8	1.794	1.785	1.795	1.788	1.77	1.768	1.769	1.754	1.733	1.736	1.735
D02	Sample	Dilution_75%	0.75	DMSO	Lycopene	Standard_Development	Run085	Standard_Measurement	Plate_01	Clariostar_Study	MB	Biofoundry_,_London	Linear_Dilution_Pattern_V2	1.56	1.554	1.567	1.571	1.563	1.567	1.566	1.558	1.572	1.587	1.575	1.579	1.562	1.552	1.553	1.537	1.521	1.521	1.508	1.494	1.488	1.463	1.462	1.452	1.445	1.436	1.436	1.428	1.42	1.412	1.398	1.39	1.37	1.356	1.347	1.345
D03	Sample	Dilution_55%	0.55	DMSO	Lycopene	Standard_Development	Run085	Standard_Measurement	Plate_01	Clariostar_Study	MB	Biofoundry_,_London	Linear_Dilution_Pattern_V2	0.825	0.828	0.828	0.827	0.823	0.821	0.817	0.817	0.818	0.82	0.821	0.818	0.813	0.805	0.8	0.794	0.786	0.783	0.777	0.768	0.764	0.757	0.754	0.752	0.751	0.752	0.753	0.754	0.755	0.754	0.752	0.747	0.743	0.74	0.739	0.741
D04	Sample	Dilution_35%	0.35	DMSO	Lycopene	Standard_Development	Run085	Standard_Measurement	Plate_01	Clariostar_Study	MB	Biofoundry_,_London	Linear_Dilution_Pattern_V2	0.796	0.797	0.799	0.797	0.793	0.791	0.789	0.787	0.788	0.788	0.783	0.782	0.777	0.771	0.765	0.76	0.755	0.75	0.744	0.737	0.733	0.724	0.719	0.716	0.712	0.708	0.706	0.702	0.699	0.693	0.688	0.683	0.673	0.668	0.662	0.66
D05	Sample	Dilution_15%	0.15	DMSO	Lycopene	Standard_Development	Run085	Standard_Measurement	Plate_01	Clariostar_Study	MB	Biofoundry_,_London	Linear_Dilution_Pattern_V2	0.288	0.286	0.285	0.281	0.277	0.275	0.271	0.269	0.269	0.268	0.265	0.262	0.258	0.254	0.25	0.247	0.245	0.242	0.239	0.238	0.236	0.233	0.231	0.232	0.232	0.233	0.233	0.232	0.233	0.232	0.231	0.23	0.229	0.229	0.228	0.228
D06	Sample	Dilution_95%	0.95	DMSO	Lycopene	Standard_Development	Run085	Standard_Measurement	Plate_01	Clariostar_Study	MB	Biofoundry_,_London	Linear_Dilution_Pattern_V2	2.252	2.227	2.273	2.284	2.231	2.251	2.253	2.227	2.271	2.27	2.242	2.28	2.272	2.239	2.24	2.229	2.196	2.224	2.227	2.198	2.157	2.14	2.128	2.126	2.132	2.097	2.087	2.08	2.076	2.052	2.036	2.039	2.006	1.978	1.976	1.963
D07	Sample	Dilution_75%	0.75	DMSO	Lycopene	Standard_Development	Run085	Standard_Measurement	Plate_01	Clariostar_Study	MB	Biofoundry_,_London	Linear_Dilution_Pattern_V2	0.876	0.878	0.879	0.874	0.868	0.87	0.863	0.863	0.869	0.875	0.875	0.873	0.866	0.858	0.853	0.843	0.835	0.83	0.824	0.817	0.811	0.805	0.802	0.803	0.805	0.809	0.815	0.819	0.825	0.828	0.827	0.828	0.825	0.827	0.831	0.837
D08	Sample	Dilution_55%	0.55	DMSO	Lycopene	Standard_Development	Run085	Standard_Measurement	Plate_01	Clariostar_Study	MB	Biofoundry_,_London	Linear_Dilution_Pattern_V2	1.291	1.294	1.306	1.303	1.296	1.298	1.293	1.286	1.293	1.301	1.295	1.297	1.287	1.276	1.269	1.26	1.256	1.251	1.24	1.23	1.22	1.21	1.206	1.198	1.19	1.184	1.18	1.175	1.17	1.164	1.153	1.145	1.131	1.119	1.113	1.107
D09	Sample	Dilution_35%	0.35	DMSO	Lycopene	Standard_Development	Run085	Standard_Measurement	Plate_01	Clariostar_Study	MB	Biofoundry_,_London	Linear_Dilution_Pattern_V2	0.662	0.663	0.661	0.661	0.657	0.655	0.65	0.649	0.653	0.653	0.648	0.645	0.639	0.634	0.631	0.625	0.62	0.615	0.609	0.604	0.6	0.595	0.591	0.587	0.585	0.583	0.583	0.581	0.581	0.577	0.574	0.57	0.565	0.562	0.558	0.557
D10	Sample	Dilution_15%	0.15	DMSO	Lycopene	Standard_Development	Run085	Standard_Measurement	Plate_01	Clariostar_Study	MB	Biofoundry_,_London	Linear_Dilution_Pattern_V2	0.329	0.327	0.326	0.322	0.319	0.316	0.312	0.31	0.309	0.308	0.305	0.301	0.297	0.293	0.29	0.286	0.283	0.28	0.277	0.275	0.273	0.269	0.267	0.266	0.267	0.268	0.267	0.267	0.267	0.266	0.265	0.263	0.261	0.26	0.259	0.259
D11	Blank	DMSO_Blank	NA	DMSO	NA	Standard_Development	Run085	Standard_Measurement	Plate_01	Clariostar_Study	MB	Biofoundry_,_London	Linear_Dilution_Pattern_V2	0.165	0.161	0.159	0.154	0.15	0.147	0.143	0.14	0.138	0.133	0.13	0.125	0.12	0.118	0.115	0.112	0.11	0.107	0.106	0.104	0.103	0.101	0.1	0.1	0.099	0.098	0.098	0.097	0.096	0.095	0.094	0.094	0.093	0.092	0.091	0.091
D12	Blank	DMSO_Blank	NA	DMSO	NA	Standard_Development	Run085	Standard_Measurement	Plate_01	Clariostar_Study	MB	Biofoundry_,_London	Linear_Dilution_Pattern_V2	0.113	0.11	0.106	0.103	0.099	0.096	0.091	0.088	0.086	0.083	0.079	0.074	0.07	0.067	0.064	0.062	0.06	0.058	0.056	0.054	0.054	0.052	0.052	0.052	0.052	0.052	0.051	0.05	0.051	0.049	0.048	0.048	0.048	0.047	0.046	0.045
E01	Sample	Dilution_90%	0.9	DMSO	Lycopene	Standard_Development	Run085	Standard_Measurement	Plate_01	Clariostar_Study	MB	Biofoundry_,_London	Linear_Dilution_Pattern_V2	1.184	1.188	1.194	1.187	1.178	1.177	1.176	1.177	1.19	1.194	1.187	1.188	1.178	1.173	1.167	1.155	1.142	1.137	1.135	1.125	1.119	1.109	1.105	1.104	1.105	1.108	1.113	1.119	1.124	1.124	1.122	1.121	1.115	1.112	1.116	1.123
E02	Sample	Dilution_70%	0.7	DMSO	Lycopene	Standard_Development	Run085	Standard_Measurement	Plate_01	Clariostar_Study	MB	Biofoundry_,_London	Linear_Dilution_Pattern_V2	1.468	1.462	1.476	1.473	1.462	1.467	1.463	1.454	1.467	1.472	1.465	1.472	1.464	1.456	1.449	1.433	1.418	1.421	1.41	1.394	1.385	1.372	1.366	1.362	1.357	1.345	1.342	1.336	1.329	1.32	1.312	1.303	1.288	1.278	1.269	1.266
E03	Sample	Dilution_50%	0.5	DMSO	Lycopene	Standard_Development	Run085	Standard_Measurement	Plate_01	Clariostar_Study	MB	Biofoundry_,_London	Linear_Dilution_Pattern_V2	0.687	0.688	0.688	0.684	0.679	0.678	0.674	0.673	0.676	0.678	0.676	0.674	0.668	0.661	0.655	0.649	0.644	0.638	0.634	0.628	0.624	0.62	0.617	0.615	0.614	0.616	0.619	0.621	0.622	0.622	0.621	0.619	0.617	0.614	0.614	0.617
E04	Sample	Dilution_30%	0.3	DMSO	Lycopene	Standard_Development	Run085	Standard_Measurement	Plate_01	Clariostar_Study	MB	Biofoundry_,_London	Linear_Dilution_Pattern_V2	0.404	0.403	0.401	0.398	0.393	0.391	0.388	0.387	0.387	0.388	0.385	0.382	0.378	0.372	0.368	0.364	0.36	0.356	0.353	0.35	0.348	0.345	0.344	0.344	0.345	0.347	0.349	0.35	0.352	0.352	0.353	0.352	0.351	0.352	0.352	0.355
E05	Sample	Dilution_10%	0.1	DMSO	Lycopene	Standard_Development	Run085	Standard_Measurement	Plate_01	Clariostar_Study	MB	Biofoundry_,_London	Linear_Dilution_Pattern_V2	0.18	0.178	0.175	0.172	0.167	0.165	0.161	0.16	0.158	0.157	0.154	0.151	0.147	0.144	0.141	0.139	0.136	0.133	0.132	0.13	0.129	0.127	0.127	0.128	0.128	0.129	0.13	0.13	0.132	0.132	0.132	0.132	0.132	0.132	0.132	0.133
E06	Sample	Dilution_90%	0.9	DMSO	Lycopene	Standard_Development	Run085	Standard_Measurement	Plate_01	Clariostar_Study	MB	Biofoundry_,_London	Linear_Dilution_Pattern_V2	0.917	0.919	0.922	0.916	0.91	0.909	0.907	0.907	0.915	0.919	0.919	0.921	0.913	0.906	0.899	0.891	0.883	0.877	0.871	0.867	0.861	0.854	0.854	0.857	0.863	0.867	0.878	0.888	0.898	0.904	0.906	0.908	0.909	0.913	0.92	0.932
E07	Sample	Dilution_70%	0.7	DMSO	Lycopene	Standard_Development	Run085	Standard_Measurement	Plate_01	Clariostar_Study	MB	Biofoundry_,_London	Linear_Dilution_Pattern_V2	1.322	1.327	1.332	1.334	1.323	1.321	1.316	1.316	1.323	1.332	1.326	1.332	1.321	1.306	1.307	1.293	1.281	1.283	1.272	1.26	1.253	1.238	1.237	1.23	1.225	1.223	1.221	1.221	1.217	1.208	1.203	1.197	1.187	1.179	1.174	1.173
E08	Sample	Dilution_50%	0.5	DMSO	Lycopene	Standard_Development	Run085	Standard_Measurement	Plate_01	Clariostar_Study	MB	Biofoundry_,_London	Linear_Dilution_Pattern_V2	0.718	0.72	0.72	0.716	0.712	0.709	0.705	0.703	0.705	0.707	0.704	0.702	0.696	0.689	0.684	0.678	0.674	0.667	0.661	0.655	0.652	0.646	0.642	0.641	0.641	0.643	0.643	0.644	0.646	0.645	0.644	0.641	0.637	0.635	0.635	0.637
E09	Sample	Dilution_30%	0.3	DMSO	Lycopene	Standard_Development	Run085	Standard_Measurement	Plate_01	Clariostar_Study	MB	Biofoundry_,_London	Linear_Dilution_Pattern_V2	0.467	0.468	0.466	0.462	0.459	0.457	0.452	0.451	0.45	0.449	0.446	0.444	0.439	0.434	0.429	0.425	0.421	0.417	0.413	0.408	0.406	0.403	0.4	0.398	0.398	0.399	0.4	0.4	0.401	0.4	0.399	0.398	0.394	0.394	0.393	0.394
E10	Sample	Dilution_10%	0.1	DMSO	Lycopene	Standard_Development	Run085	Standard_Measurement	Plate_01	Clariostar_Study	MB	Biofoundry_,_London	Linear_Dilution_Pattern_V2	0.223	0.22	0.218	0.216	0.211	0.208	0.205	0.203	0.202	0.199	0.196	0.192	0.188	0.184	0.181	0.179	0.176	0.173	0.171	0.17	0.168	0.166	0.165	0.165	0.165	0.166	0.166	0.165	0.166	0.166	0.165	0.165	0.164	0.163	0.163	0.163
E11	Blank	DMSO_Blank	NA	DMSO	NA	Standard_Development	Run085	Standard_Measurement	Plate_01	Clariostar_Study	MB	Biofoundry_,_London	Linear_Dilution_Pattern_V2	0.113	0.11	0.106	0.103	0.1	0.096	0.092	0.089	0.087	0.083	0.079	0.074	0.07	0.067	0.064	0.062	0.06	0.058	0.056	0.055	0.054	0.053	0.052	0.052	0.052	0.051	0.051	0.051	0.051	0.05	0.049	0.049	0.048	0.048	0.046	0.046
E12	Blank	DMSO_Blank	NA	DMSO	NA	Standard_Development	Run085	Standard_Measurement	Plate_01	Clariostar_Study	MB	Biofoundry_,_London	Linear_Dilution_Pattern_V2	0.114	0.111	0.108	0.104	0.099	0.096	0.092	0.09	0.088	0.084	0.08	0.075	0.07	0.068	0.064	0.062	0.061	0.058	0.056	0.055	0.054	0.053	0.052	0.053	0.052	0.052	0.052	0.05	0.05	0.05	0.049	0.049	0.048	0.048	0.047	0.047
F01	Sample	Dilution_90%	0.9	DMSO	Lycopene	Standard_Development	Run085	Standard_Measurement	Plate_01	Clariostar_Study	MB	Biofoundry_,_London	Linear_Dilution_Pattern_V2	0.991	0.991	0.994	0.987	0.985	0.983	0.976	0.977	0.984	0.988	0.989	0.989	0.979	0.97	0.964	0.954	0.947	0.94	0.931	0.925	0.918	0.912	0.908	0.909	0.914	0.92	0.926	0.932	0.939	0.944	0.944	0.946	0.945	0.946	0.95	0.959
F02	Sample	Dilution_70%	0.7	DMSO	Lycopene	Standard_Development	Run085	Standard_Measurement	Plate_01	Clariostar_Study	MB	Biofoundry_,_London	Linear_Dilution_Pattern_V2	1.23	1.231	1.233	1.226	1.216	1.219	1.214	1.212	1.22	1.224	1.219	1.219	1.213	1.204	1.195	1.184	1.177	1.174	1.169	1.162	1.154	1.145	1.14	1.137	1.137	1.138	1.14	1.14	1.142	1.14	1.137	1.132	1.124	1.119	1.12	1.121
F03	Sample	Dilution_50%	0.5	DMSO	Lycopene	Standard_Development	Run085	Standard_Measurement	Plate_01	Clariostar_Study	MB	Biofoundry_,_London	Linear_Dilution_Pattern_V2	0.779	0.782	0.779	0.773	0.767	0.766	0.762	0.761	0.765	0.767	0.765	0.761	0.758	0.749	0.743	0.737	0.731	0.725	0.72	0.715	0.71	0.704	0.699	0.698	0.697	0.699	0.7	0.699	0.701	0.699	0.698	0.694	0.689	0.686	0.685	0.686
F04	Sample	Dilution_30%	0.3	DMSO	Lycopene	Standard_Development	Run085	Standard_Measurement	Plate_01	Clariostar_Study	MB	Biofoundry_,_London	Linear_Dilution_Pattern_V2	0.41	0.41	0.408	0.403	0.399	0.397	0.393	0.392	0.394	0.392	0.39	0.387	0.382	0.377	0.372	0.368	0.367	0.362	0.358	0.354	0.352	0.349	0.347	0.347	0.348	0.35	0.351	0.352	0.354	0.354	0.354	0.354	0.354	0.353	0.353	0.355
F05	Sample	Dilution_10%	0.1	DMSO	Lycopene	Standard_Development	Run085	Standard_Measurement	Plate_01	Clariostar_Study	MB	Biofoundry_,_London	Linear_Dilution_Pattern_V2	0.173	0.171	0.168	0.165	0.16	0.157	0.154	0.152	0.151	0.149	0.147	0.143	0.139	0.136	0.134	0.132	0.129	0.126	0.125	0.124	0.122	0.121	0.12	0.121	0.122	0.123	0.124	0.124	0.125	0.125	0.126	0.126	0.125	0.126	0.127	0.128
F06	Sample	Dilution_90%	0.9	DMSO	Lycopene	Standard_Development	Run085	Standard_Measurement	Plate_01	Clariostar_Study	MB	Biofoundry_,_London	Linear_Dilution_Pattern_V2	2.496	2.405	2.476	2.425	2.357	2.454	2.397	2.394	2.417	2.475	2.415	2.485	2.459	2.353	2.4	2.384	2.308	2.325	2.314	2.275	2.267	2.238	2.235	2.226	2.244	2.205	2.183	2.169	2.174	2.155	2.137	2.152	2.091	2.068	2.06	2.06
F07	Sample	Dilution_70%	0.7	DMSO	Lycopene	Standard_Development	Run085	Standard_Measurement	Plate_01	Clariostar_Study	MB	Biofoundry_,_London	Linear_Dilution_Pattern_V2	1.034	1.038	1.043	1.041	1.032	1.032	1.029	1.028	1.033	1.036	1.034	1.032	1.021	1.019	1.013	1.002	0.994	0.986	0.98	0.973	0.967	0.956	0.952	0.95	0.948	0.95	0.952	0.953	0.956	0.953	0.952	0.948	0.942	0.938	0.937	0.942
F08	Sample	Dilution_50%	0.5	DMSO	Lycopene	Standard_Development	Run085	Standard_Measurement	Plate_01	Clariostar_Study	MB	Biofoundry_,_London	Linear_Dilution_Pattern_V2	0.811	0.813	0.813	0.81	0.804	0.801	0.799	0.798	0.801	0.803	0.799	0.798	0.793	0.786	0.781	0.776	0.768	0.763	0.758	0.75	0.745	0.738	0.735	0.733	0.733	0.734	0.733	0.735	0.735	0.731	0.729	0.727	0.722	0.72	0.717	0.719
F09	Sample	Dilution_30%	0.3	DMSO	Lycopene	Standard_Development	Run085	Standard_Measurement	Plate_01	Clariostar_Study	MB	Biofoundry_,_London	Linear_Dilution_Pattern_V2	0.366	0.364	0.363	0.359	0.354	0.351	0.348	0.346	0.345	0.345	0.343	0.34	0.334	0.33	0.326	0.322	0.318	0.314	0.311	0.309	0.306	0.304	0.303	0.303	0.305	0.307	0.31	0.312	0.315	0.317	0.317	0.317	0.317	0.318	0.32	0.323
F10	Sample	Dilution_10%	0.1	DMSO	Lycopene	Standard_Development	Run085	Standard_Measurement	Plate_01	Clariostar_Study	MB	Biofoundry_,_London	Linear_Dilution_Pattern_V2	0.175	0.172	0.169	0.165	0.16	0.158	0.153	0.151	0.15	0.148	0.145	0.141	0.137	0.133	0.13	0.128	0.126	0.123	0.121	0.119	0.118	0.117	0.116	0.117	0.117	0.118	0.119	0.12	0.121	0.121	0.122	0.122	0.121	0.122	0.123	0.124
F11	Blank	DMSO	NA	DMSO	NA	Standard_Development	Run085	Standard_Measurement	Plate_01	Clariostar_Study	MB	Biofoundry_,_London	Linear_Dilution_Pattern_V2	0.114	0.111	0.107	0.103	0.099	0.096	0.091	0.089	0.088	0.083	0.08	0.075	0.071	0.068	0.065	0.062	0.061	0.059	0.057	0.057	0.056	0.054	0.053	0.053	0.053	0.053	0.053	0.051	0.051	0.05	0.05	0.05	0.049	0.048	0.047	0.047
F12	Blank	DMSO	NA	DMSO	NA	Standard_Development	Run085	Standard_Measurement	Plate_01	Clariostar_Study	MB	Biofoundry_,_London	Linear_Dilution_Pattern_V2	0.118	0.114	0.111	0.108	0.104	0.101	0.096	0.094	0.091	0.087	0.083	0.078	0.073	0.07	0.068	0.065	0.063	0.06	0.059	0.058	0.057	0.056	0.055	0.055	0.054	0.054	0.054	0.053	0.053	0.052	0.052	0.052	0.05	0.05	0.049	0.049
G01	Sample	Dilution_85%	0.85	DMSO	Lycopene	Standard_Development	Run085	Standard_Measurement	Plate_01	Clariostar_Study	MB	Biofoundry_,_London	Linear_Dilution_Pattern_V2	0.814	0.817	0.814	0.809	0.802	0.801	0.796	0.798	0.803	0.806	0.806	0.805	0.799	0.789	0.779	0.771	0.766	0.76	0.753	0.746	0.742	0.737	0.736	0.738	0.741	0.75	0.758	0.768	0.775	0.78	0.784	0.787	0.787	0.79	0.796	0.806
G02	Sample	Dilution_65%	0.65	DMSO	Lycopene	Standard_Development	Run085	Standard_Measurement	Plate_01	Clariostar_Study	MB	Biofoundry_,_London	Linear_Dilution_Pattern_V2	1.093	1.097	1.099	1.093	1.087	1.087	1.085	1.084	1.09	1.089	1.089	1.085	1.081	1.071	1.066	1.055	1.049	1.042	1.033	1.025	1.018	1.009	1.004	0.999	0.998	0.996	0.997	0.996	0.993	0.989	0.987	0.98	0.972	0.967	0.964	0.963
G03	Sample	Dilution_45%	0.45	DMSO	Lycopene	Standard_Development	Run085	Standard_Measurement	Plate_01	Clariostar_Study	MB	Biofoundry_,_London	Linear_Dilution_Pattern_V2	0.443	0.441	0.439	0.435	0.43	0.427	0.423	0.424	0.425	0.424	0.424	0.42	0.414	0.409	0.404	0.4	0.396	0.392	0.388	0.384	0.382	0.378	0.378	0.379	0.382	0.386	0.39	0.394	0.399	0.402	0.404	0.405	0.406	0.407	0.41	0.415
G04	Sample	Dilution_25%	0.25	DMSO	Lycopene	Standard_Development	Run085	Standard_Measurement	Plate_01	Clariostar_Study	MB	Biofoundry_,_London	Linear_Dilution_Pattern_V2	0.282	0.281	0.278	0.274	0.269	0.266	0.263	0.261	0.262	0.261	0.258	0.254	0.251	0.246	0.242	0.239	0.237	0.233	0.23	0.229	0.227	0.225	0.225	0.225	0.227	0.23	0.232	0.235	0.237	0.238	0.239	0.24	0.24	0.242	0.243	0.246
G05	Sample	Dilution_05%	0.0499999999999999	DMSO	Lycopene	Standard_Development	Run085	Standard_Measurement	Plate_01	Clariostar_Study	MB	Biofoundry_,_London	Linear_Dilution_Pattern_V2	0.133	0.13	0.127	0.122	0.119	0.116	0.112	0.11	0.109	0.107	0.104	0.101	0.096	0.094	0.091	0.089	0.087	0.085	0.083	0.082	0.081	0.08	0.08	0.08	0.08	0.081	0.081	0.08	0.081	0.082	0.082	0.082	0.082	0.082	0.082	0.083
G06	Sample	Dilution_85%	0.85	DMSO	Lycopene	Standard_Development	Run085	Standard_Measurement	Plate_01	Clariostar_Study	MB	Biofoundry_,_London	Linear_Dilution_Pattern_V2	0.861	0.863	0.865	0.86	0.854	0.851	0.849	0.85	0.855	0.858	0.858	0.858	0.851	0.843	0.837	0.828	0.821	0.814	0.808	0.801	0.796	0.791	0.791	0.791	0.797	0.803	0.81	0.818	0.826	0.831	0.833	0.834	0.833	0.837	0.842	0.852
G07	Sample	Dilution_65%	0.65	DMSO	Lycopene	Standard_Development	Run085	Standard_Measurement	Plate_01	Clariostar_Study	MB	Biofoundry_,_London	Linear_Dilution_Pattern_V2	0.696	0.696	0.695	0.691	0.687	0.683	0.681	0.681	0.683	0.685	0.685	0.682	0.676	0.669	0.663	0.655	0.649	0.643	0.638	0.634	0.629	0.625	0.623	0.624	0.627	0.632	0.637	0.643	0.648	0.651	0.652	0.654	0.652	0.654	0.657	0.664
G08	Sample	Dilution_45%	0.45	DMSO	Lycopene	Standard_Development	Run085	Standard_Measurement	Plate_01	Clariostar_Study	MB	Biofoundry_,_London	Linear_Dilution_Pattern_V2	0.488	0.487	0.486	0.482	0.477	0.473	0.469	0.469	0.471	0.471	0.47	0.466	0.46	0.455	0.45	0.445	0.441	0.436	0.431	0.428	0.425	0.422	0.421	0.421	0.423	0.427	0.43	0.436	0.441	0.443	0.444	0.445	0.445	0.447	0.449	0.454
G09	Sample	Dilution_25%	0.25	DMSO	Lycopene	Standard_Development	Run085	Standard_Measurement	Plate_01	Clariostar_Study	MB	Biofoundry_,_London	Linear_Dilution_Pattern_V2	0.284	0.283	0.28	0.276	0.271	0.268	0.264	0.262	0.262	0.261	0.26	0.255	0.251	0.247	0.243	0.239	0.236	0.232	0.231	0.227	0.226	0.224	0.223	0.225	0.228	0.231	0.234	0.236	0.239	0.242	0.243	0.244	0.245	0.246	0.248	0.252
G10	Sample	Dilution_05%	0.0499999999999999	DMSO	Lycopene	Standard_Development	Run085	Standard_Measurement	Plate_01	Clariostar_Study	MB	Biofoundry_,_London	Linear_Dilution_Pattern_V2	0.139	0.136	0.133	0.13	0.126	0.122	0.118	0.116	0.114	0.112	0.108	0.103	0.1	0.096	0.093	0.091	0.089	0.086	0.084	0.083	0.082	0.081	0.081	0.081	0.082	0.083	0.082	0.082	0.083	0.083	0.083	0.083	0.083	0.083	0.083	0.084
G11	Blank	DMSO_Blank	NA	DMSO	NA	Standard_Development	Run085	Standard_Measurement	Plate_01	Clariostar_Study	MB	Biofoundry_,_London	Linear_Dilution_Pattern_V2	0.114	0.111	0.108	0.103	0.099	0.096	0.091	0.089	0.087	0.084	0.079	0.075	0.071	0.068	0.065	0.063	0.061	0.059	0.056	0.055	0.054	0.053	0.053	0.053	0.053	0.052	0.051	0.051	0.05	0.05	0.049	0.05	0.049	0.048	0.047	0.047
G12	Blank	DMSO_Blank	NA	DMSO	NA	Standard_Development	Run085	Standard_Measurement	Plate_01	Clariostar_Study	MB	Biofoundry_,_London	Linear_Dilution_Pattern_V2	0.115	0.111	0.108	0.103	0.1	0.096	0.092	0.09	0.087	0.083	0.079	0.074	0.07	0.067	0.064	0.062	0.059	0.056	0.055	0.054	0.053	0.052	0.051	0.051	0.051	0.051	0.05	0.049	0.049	0.048	0.048	0.047	0.047	0.046	0.045	0.045
H01	Sample	Dilution_85%	0.85	DMSO	Lycopene	Standard_Development	Run085	Standard_Measurement	Plate_01	Clariostar_Study	MB	Biofoundry_,_London	Linear_Dilution_Pattern_V2	0.759	0.763	0.761	0.756	0.748	0.745	0.741	0.74	0.744	0.749	0.749	0.746	0.74	0.73	0.722	0.714	0.708	0.702	0.694	0.689	0.685	0.68	0.679	0.681	0.687	0.693	0.703	0.712	0.721	0.727	0.73	0.733	0.733	0.738	0.744	0.755
H02	Sample	Dilution_65%	0.65	DMSO	Lycopene	Standard_Development	Run085	Standard_Measurement	Plate_01	Clariostar_Study	MB	Biofoundry_,_London	Linear_Dilution_Pattern_V2	0.582	0.584	0.581	0.576	0.571	0.567	0.563	0.562	0.566	0.566	0.566	0.562	0.556	0.549	0.543	0.536	0.532	0.526	0.521	0.517	0.514	0.511	0.509	0.51	0.513	0.52	0.527	0.535	0.541	0.545	0.548	0.551	0.551	0.553	0.559	0.567
H03	Sample	Dilution_45%	0.45	DMSO	Lycopene	Standard_Development	Run085	Standard_Measurement	Plate_01	Clariostar_Study	MB	Biofoundry_,_London	Linear_Dilution_Pattern_V2	0.457	0.456	0.452	0.447	0.442	0.439	0.435	0.435	0.436	0.435	0.433	0.43	0.424	0.419	0.413	0.409	0.403	0.398	0.393	0.391	0.388	0.385	0.384	0.385	0.388	0.392	0.395	0.4	0.404	0.406	0.407	0.409	0.408	0.41	0.413	0.418
H04	Sample	Dilution_25%	0.25	DMSO	Lycopene	Standard_Development	Run085	Standard_Measurement	Plate_01	Clariostar_Study	MB	Biofoundry_,_London	Linear_Dilution_Pattern_V2	0.277	0.275	0.273	0.267	0.263	0.259	0.255	0.254	0.255	0.252	0.25	0.246	0.24	0.236	0.231	0.228	0.225	0.222	0.219	0.217	0.216	0.214	0.213	0.215	0.217	0.219	0.222	0.225	0.228	0.23	0.232	0.234	0.233	0.235	0.236	0.24
H05	Sample	Dilution_05%	0.0499999999999999	DMSO	Lycopene	Standard_Development	Run085	Standard_Measurement	Plate_01	Clariostar_Study	MB	Biofoundry_,_London	Linear_Dilution_Pattern_V2	0.138	0.134	0.131	0.128	0.124	0.12	0.116	0.114	0.112	0.109	0.106	0.102	0.098	0.095	0.092	0.09	0.087	0.085	0.083	0.082	0.081	0.08	0.079	0.079	0.08	0.081	0.08	0.08	0.081	0.081	0.081	0.081	0.081	0.081	0.081	0.082
H06	Sample	Dilution_85%	0.85	DMSO	Lycopene	Standard_Development	Run085	Standard_Measurement	Plate_01	Clariostar_Study	MB	Biofoundry_,_London	Linear_Dilution_Pattern_V2	0.742	0.742	0.741	0.733	0.729	0.727	0.723	0.724	0.729	0.731	0.732	0.731	0.724	0.716	0.71	0.7	0.693	0.688	0.682	0.677	0.672	0.669	0.667	0.671	0.677	0.684	0.695	0.704	0.713	0.719	0.724	0.726	0.728	0.733	0.741	0.753
H07	Sample	Dilution_65%	0.65	DMSO	Lycopene	Standard_Development	Run085	Standard_Measurement	Plate_01	Clariostar_Study	MB	Biofoundry_,_London	Linear_Dilution_Pattern_V2	0.606	0.605	0.603	0.599	0.594	0.591	0.587	0.587	0.589	0.589	0.591	0.588	0.581	0.574	0.567	0.56	0.555	0.549	0.544	0.539	0.537	0.532	0.532	0.534	0.538	0.543	0.551	0.558	0.565	0.569	0.573	0.574	0.575	0.578	0.583	0.591
H08	Sample	Dilution_45%	0.45	DMSO	Lycopene	Standard_Development	Run085	Standard_Measurement	Plate_01	Clariostar_Study	MB	Biofoundry_,_London	Linear_Dilution_Pattern_V2	0.421	0.419	0.417	0.413	0.407	0.403	0.4	0.399	0.4	0.4	0.399	0.395	0.39	0.384	0.378	0.374	0.37	0.365	0.361	0.359	0.357	0.354	0.353	0.355	0.359	0.363	0.369	0.373	0.379	0.382	0.385	0.387	0.389	0.391	0.396	0.402
H09	Sample	Dilution_25%	0.25	DMSO	Lycopene	Standard_Development	Run085	Standard_Measurement	Plate_01	Clariostar_Study	MB	Biofoundry_,_London	Linear_Dilution_Pattern_V2	0.372	0.37	0.368	0.363	0.356	0.353	0.348	0.346	0.346	0.344	0.342	0.337	0.332	0.328	0.322	0.317	0.314	0.31	0.307	0.304	0.303	0.301	0.3	0.3	0.303	0.306	0.308	0.311	0.313	0.315	0.317	0.318	0.318	0.319	0.321	0.325
H10	Sample	Dilution_05%	0.0499999999999999	DMSO	Lycopene	Standard_Development	Run085	Standard_Measurement	Plate_01	Clariostar_Study	MB	Biofoundry_,_London	Linear_Dilution_Pattern_V2	0.146	0.143	0.14	0.135	0.131	0.128	0.123	0.121	0.12	0.116	0.112	0.108	0.103	0.1	0.096	0.094	0.092	0.089	0.086	0.085	0.084	0.083	0.082	0.082	0.083	0.084	0.084	0.083	0.084	0.084	0.084	0.085	0.084	0.084	0.084	0.084
H11	Blank	DMSO_Blank	NA	DMSO	NA	Standard_Development	Run085	Standard_Measurement	Plate_01	Clariostar_Study	MB	Biofoundry_,_London	Linear_Dilution_Pattern_V2	0.116	0.112	0.109	0.105	0.101	0.097	0.092	0.091	0.088	0.084	0.081	0.076	0.071	0.068	0.065	0.063	0.061	0.058	0.057	0.056	0.055	0.053	0.053	0.052	0.053	0.052	0.051	0.05	0.05	0.05	0.05	0.049	0.048	0.048	0.047	0.046
H12	Blank	DMSO_Blank	NA	DMSO	NA	Standard_Development	Run085	Standard_Measurement	Plate_01	Clariostar_Study	MB	Biofoundry_,_London	Linear_Dilution_Pattern_V2	0.12	0.117	0.114	0.11	0.105	0.102	0.098	0.095	0.092	0.088	0.083	0.077	0.072	0.069	0.066	0.063	0.061	0.058	0.057	0.055	0.054	0.053	0.052	0.052	0.052	0.051	0.05	0.049	0.05	0.049	0.049	0.048	0.047	0.047	0.046	0.045
[truncated: 122 more columns]
