# Supplementary material for: Construction of a Calibration Curve for Lycopene on a Liquid-Handling Platform—Wider Lessons for the Development of Automated Dilution Protocols
Source: ACS Synth Biol. 2024 Aug 3;13(8):2357–75. doi: 10.1021/acssynbio.4c00031 (PMC11334188; doi:10.1021/acssynbio.4c00031)
Supplement: Supplementary file 2 — sb4c00031_si_002.zip [file sb4c00031_si_002.zip › AggregatedData/Run085/Plate_01/Clariostar_Study/Clariostar_A-Measurement_02/001.csv]

Well	Content	Label	Dilution	Solvent	Solute	Project	Run	Step	Container	Study	Author	Institution	Comment	OD350	OD352	OD354	OD356	OD358	OD360	OD362	OD364	OD366	OD368	OD370	OD372	OD374	OD376	OD378	OD380	OD382	OD384	OD386	OD388	OD390	OD392	OD394	OD396	OD398	OD400	OD402	OD404	OD406	OD408	OD410	OD412	OD414	OD416	OD418	OD420
A01	Sample	Dilution_100%	1.0	DMSO	Lycopene	Standard_Development	Run085	Standard_Measurement	Plate_01	Clariostar_Study	MB	Biofoundry_,_London	Linear_Dilution_Pattern_V2	0.834	0.836	0.834	0.833	0.826	0.821	0.821	0.823	0.826	0.833	0.835	0.836	0.829	0.821	0.812	0.802	0.797	0.791	0.784	0.781	0.775	0.772	0.773	0.777	0.786	0.798	0.81	0.824	0.838	0.845	0.853	0.859	0.865	0.871	0.881	0.898
A02	Sample	Dilution_80%	0.8	DMSO	Lycopene	Standard_Development	Run085	Standard_Measurement	Plate_01	Clariostar_Study	MB	Biofoundry_,_London	Linear_Dilution_Pattern_V2	0.773	0.775	0.774	0.773	0.768	0.764	0.762	0.761	0.763	0.765	0.768	0.767	0.76	0.755	0.744	0.736	0.73	0.726	0.72	0.716	0.709	0.706	0.705	0.706	0.71	0.715	0.723	0.732	0.742	0.745	0.749	0.75	0.751	0.755	0.762	0.772
A03	Sample	Dilution_60%	0.6	DMSO	Lycopene	Standard_Development	Run085	Standard_Measurement	Plate_01	Clariostar_Study	MB	Biofoundry_,_London	Linear_Dilution_Pattern_V2	0.449	0.448	0.445	0.442	0.439	0.433	0.431	0.429	0.431	0.431	0.432	0.429	0.425	0.418	0.413	0.408	0.403	0.399	0.396	0.392	0.389	0.389	0.389	0.392	0.396	0.402	0.41	0.418	0.425	0.431	0.436	0.439	0.441	0.446	0.453	0.463
A04	Sample	Dilution_40%	0.4	DMSO	Lycopene	Standard_Development	Run085	Standard_Measurement	Plate_01	Clariostar_Study	MB	Biofoundry_,_London	Linear_Dilution_Pattern_V2	0.543	0.542	0.54	0.537	0.533	0.529	0.526	0.523	0.521	0.52	0.518	0.515	0.51	0.503	0.497	0.492	0.488	0.486	0.481	0.477	0.474	0.472	0.471	0.471	0.473	0.475	0.477	0.479	0.483	0.484	0.484	0.484	0.484	0.485	0.487	0.491
A05	Sample	Dilution_20%	0.2	DMSO	Lycopene	Standard_Development	Run085	Standard_Measurement	Plate_01	Clariostar_Study	MB	Biofoundry_,_London	Linear_Dilution_Pattern_V2	0.202	0.198	0.196	0.194	0.189	0.186	0.183	0.18	0.177	0.175	0.173	0.17	0.166	0.161	0.158	0.154	0.151	0.149	0.147	0.145	0.144	0.144	0.143	0.144	0.145	0.147	0.149	0.151	0.154	0.155	0.157	0.158	0.159	0.161	0.163	0.166
A06	Sample	Dilution_100%	1.0	DMSO	Lycopene	Standard_Development	Run085	Standard_Measurement	Plate_01	Clariostar_Study	MB	Biofoundry_,_London	Linear_Dilution_Pattern_V2	0.728	0.733	0.732	0.729	0.722	0.717	0.716	0.718	0.72	0.727	0.731	0.73	0.725	0.716	0.708	0.699	0.692	0.688	0.682	0.678	0.674	0.674	0.673	0.678	0.688	0.702	0.717	0.733	0.747	0.758	0.767	0.772	0.779	0.79	0.804	0.822
A07	Sample	Dilution_80%	0.8	DMSO	Lycopene	Standard_Development	Run085	Standard_Measurement	Plate_01	Clariostar_Study	MB	Biofoundry_,_London	Linear_Dilution_Pattern_V2	0.646	0.646	0.644	0.641	0.636	0.633	0.63	0.628	0.632	0.636	0.636	0.634	0.63	0.621	0.613	0.606	0.602	0.597	0.591	0.586	0.583	0.582	0.582	0.584	0.591	0.601	0.611	0.623	0.633	0.64	0.646	0.65	0.654	0.66	0.669	0.682
A08	Sample	Dilution_60%	0.6	DMSO	Lycopene	Standard_Development	Run085	Standard_Measurement	Plate_01	Clariostar_Study	MB	Biofoundry_,_London	Linear_Dilution_Pattern_V2	0.488	0.488	0.484	0.482	0.477	0.472	0.47	0.469	0.47	0.471	0.472	0.468	0.464	0.458	0.452	0.445	0.441	0.438	0.433	0.431	0.427	0.426	0.425	0.428	0.433	0.44	0.448	0.456	0.464	0.469	0.474	0.476	0.48	0.484	0.491	0.501
A09	Sample	Dilution_40%	0.4	DMSO	Lycopene	Standard_Development	Run085	Standard_Measurement	Plate_01	Clariostar_Study	MB	Biofoundry_,_London	Linear_Dilution_Pattern_V2	0.328	0.326	0.322	0.319	0.314	0.311	0.308	0.306	0.305	0.305	0.304	0.299	0.296	0.29	0.285	0.281	0.277	0.274	0.271	0.269	0.267	0.266	0.266	0.267	0.271	0.275	0.28	0.286	0.291	0.295	0.297	0.299	0.302	0.306	0.31	0.317
A10	Sample	Dilution_20%	0.2	DMSO	Lycopene	Standard_Development	Run085	Standard_Measurement	Plate_01	Clariostar_Study	MB	Biofoundry_,_London	Linear_Dilution_Pattern_V2	0.224	0.222	0.218	0.215	0.211	0.206	0.203	0.2	0.198	0.196	0.192	0.189	0.185	0.18	0.176	0.172	0.17	0.167	0.165	0.163	0.162	0.161	0.16	0.16	0.162	0.164	0.166	0.169	0.171	0.172	0.174	0.174	0.175	0.177	0.179	0.181
A11	Blank	DMSO_Blank	NA	DMSO	NA	Standard_Development	Run085	Standard_Measurement	Plate_01	Clariostar_Study	MB	Biofoundry_,_London	Linear_Dilution_Pattern_V2	0.119	0.115	0.112	0.109	0.105	0.101	0.098	0.094	0.089	0.085	0.081	0.076	0.073	0.068	0.065	0.063	0.06	0.059	0.057	0.056	0.054	0.054	0.053	0.052	0.052	0.051	0.051	0.05	0.05	0.049	0.049	0.049	0.048	0.048	0.048	0.047
A12	Blank	DMSO_Blank	NA	DMSO	NA	Standard_Development	Run085	Standard_Measurement	Plate_01	Clariostar_Study	MB	Biofoundry_,_London	Linear_Dilution_Pattern_V2	0.116	0.112	0.109	0.107	0.103	0.099	0.095	0.091	0.087	0.083	0.079	0.075	0.071	0.068	0.065	0.062	0.059	0.057	0.056	0.054	0.054	0.053	0.052	0.051	0.051	0.051	0.05	0.049	0.049	0.049	0.049	0.048	0.048	0.048	0.047	0.047
B01	Sample	Dilution_100%	1.0	DMSO	Lycopene	Standard_Development	Run085	Standard_Measurement	Plate_01	Clariostar_Study	MB	Biofoundry_,_London	Linear_Dilution_Pattern_V2	0.871	0.875	0.874	0.869	0.866	0.859	0.859	0.862	0.867	0.873	0.877	0.872	0.87	0.86	0.849	0.842	0.835	0.832	0.825	0.82	0.814	0.813	0.815	0.818	0.825	0.837	0.85	0.863	0.879	0.888	0.894	0.897	0.903	0.911	0.922	0.938
B02	Sample	Dilution_80%	0.8	DMSO	Lycopene	Standard_Development	Run085	Standard_Measurement	Plate_01	Clariostar_Study	MB	Biofoundry_,_London	Linear_Dilution_Pattern_V2	0.786	0.789	0.788	0.784	0.782	0.777	0.776	0.775	0.779	0.785	0.787	0.785	0.779	0.77	0.763	0.757	0.752	0.746	0.741	0.736	0.729	0.726	0.725	0.728	0.73	0.738	0.749	0.756	0.765	0.771	0.776	0.776	0.777	0.781	0.788	0.799
B03	Sample	Dilution_60%	0.6	DMSO	Lycopene	Standard_Development	Run085	Standard_Measurement	Plate_01	Clariostar_Study	MB	Biofoundry_,_London	Linear_Dilution_Pattern_V2	0.741	0.744	0.743	0.742	0.736	0.732	0.731	0.73	0.73	0.733	0.735	0.731	0.725	0.718	0.711	0.705	0.699	0.695	0.689	0.684	0.678	0.675	0.672	0.673	0.675	0.678	0.683	0.688	0.693	0.695	0.696	0.695	0.695	0.696	0.697	0.704
B04	Sample	Dilution_40%	0.4	DMSO	Lycopene	Standard_Development	Run085	Standard_Measurement	Plate_01	Clariostar_Study	MB	Biofoundry_,_London	Linear_Dilution_Pattern_V2	0.413	0.412	0.41	0.407	0.402	0.398	0.395	0.395	0.396	0.395	0.393	0.39	0.386	0.381	0.375	0.371	0.367	0.364	0.36	0.357	0.354	0.352	0.352	0.353	0.355	0.359	0.364	0.369	0.374	0.377	0.378	0.379	0.381	0.383	0.386	0.391
B05	Sample	Dilution_20%	0.2	DMSO	Lycopene	Standard_Development	Run085	Standard_Measurement	Plate_01	Clariostar_Study	MB	Biofoundry_,_London	Linear_Dilution_Pattern_V2	0.2	0.197	0.195	0.193	0.188	0.186	0.183	0.18	0.178	0.176	0.173	0.171	0.168	0.165	0.162	0.157	0.155	0.153	0.151	0.15	0.149	0.148	0.148	0.147	0.148	0.15	0.152	0.155	0.156	0.158	0.159	0.16	0.16	0.162	0.164	0.167
B06	Sample	Dilution_100%	1.0	DMSO	Lycopene	Standard_Development	Run085	Standard_Measurement	Plate_01	Clariostar_Study	MB	Biofoundry_,_London	Linear_Dilution_Pattern_V2	0.719	0.722	0.719	0.716	0.71	0.706	0.705	0.708	0.711	0.717	0.721	0.721	0.717	0.707	0.697	0.691	0.685	0.68	0.674	0.67	0.666	0.665	0.668	0.671	0.681	0.695	0.71	0.726	0.743	0.753	0.761	0.768	0.775	0.785	0.799	0.818
B07	Sample	Dilution_80%	0.8	DMSO	Lycopene	Standard_Development	Run085	Standard_Measurement	Plate_01	Clariostar_Study	MB	Biofoundry_,_London	Linear_Dilution_Pattern_V2	0.677	0.679	0.677	0.674	0.669	0.666	0.666	0.665	0.666	0.672	0.674	0.675	0.668	0.661	0.653	0.645	0.641	0.637	0.631	0.626	0.621	0.621	0.621	0.624	0.63	0.638	0.649	0.658	0.67	0.676	0.681	0.683	0.688	0.694	0.703	0.715
B08	Sample	Dilution_60%	0.6	DMSO	Lycopene	Standard_Development	Run085	Standard_Measurement	Plate_01	Clariostar_Study	MB	Biofoundry_,_London	Linear_Dilution_Pattern_V2	0.556	0.556	0.555	0.553	0.547	0.544	0.541	0.541	0.541	0.545	0.546	0.544	0.54	0.532	0.526	0.52	0.515	0.512	0.508	0.504	0.499	0.499	0.498	0.501	0.504	0.51	0.517	0.525	0.532	0.537	0.541	0.544	0.546	0.55	0.555	0.564
B09	Sample	Dilution_40%	0.4	DMSO	Lycopene	Standard_Development	Run085	Standard_Measurement	Plate_01	Clariostar_Study	MB	Biofoundry_,_London	Linear_Dilution_Pattern_V2	0.364	0.361	0.359	0.357	0.352	0.348	0.345	0.344	0.343	0.343	0.342	0.34	0.335	0.329	0.324	0.319	0.317	0.314	0.309	0.307	0.305	0.304	0.303	0.305	0.308	0.311	0.316	0.321	0.325	0.329	0.332	0.333	0.334	0.336	0.34	0.346
B10	Sample	Dilution_20%	0.2	DMSO	Lycopene	Standard_Development	Run085	Standard_Measurement	Plate_01	Clariostar_Study	MB	Biofoundry_,_London	Linear_Dilution_Pattern_V2	0.206	0.203	0.2	0.197	0.193	0.189	0.186	0.183	0.182	0.179	0.177	0.174	0.17	0.166	0.162	0.158	0.156	0.154	0.151	0.15	0.149	0.148	0.147	0.148	0.15	0.151	0.154	0.156	0.158	0.16	0.161	0.162	0.163	0.164	0.166	0.169
B11	Blank	DMSO_Blank	NA	DMSO	NA	Standard_Development	Run085	Standard_Measurement	Plate_01	Clariostar_Study	MB	Biofoundry_,_London	Linear_Dilution_Pattern_V2	0.111	0.107	0.105	0.102	0.099	0.095	0.091	0.087	0.084	0.08	0.076	0.072	0.069	0.066	0.063	0.061	0.059	0.057	0.055	0.054	0.054	0.054	0.052	0.051	0.05	0.05	0.05	0.049	0.049	0.049	0.049	0.048	0.047	0.047	0.047	0.046
B12	Blank	DMSO_Blank	NA	DMSO	NA	Standard_Development	Run085	Standard_Measurement	Plate_01	Clariostar_Study	MB	Biofoundry_,_London	Linear_Dilution_Pattern_V2	0.114	0.111	0.107	0.105	0.101	0.097	0.094	0.089	0.085	0.081	0.077	0.074	0.07	0.067	0.064	0.061	0.059	0.057	0.056	0.054	0.054	0.053	0.052	0.051	0.051	0.05	0.049	0.049	0.048	0.048	0.048	0.048	0.047	0.046	0.046	0.045
C01	Sample	Dilution_95%	0.95	DMSO	Lycopene	Standard_Development	Run085	Standard_Measurement	Plate_01	Clariostar_Study	MB	Biofoundry_,_London	Linear_Dilution_Pattern_V2	0.995	0.998	0.998	0.997	0.994	0.988	0.988	0.986	0.989	0.994	0.996	0.996	0.991	0.983	0.974	0.964	0.956	0.951	0.944	0.939	0.931	0.929	0.927	0.928	0.937	0.943	0.953	0.966	0.975	0.983	0.985	0.987	0.991	0.994	1.004	1.017
C02	Sample	Dilution_75%	0.75	DMSO	Lycopene	Standard_Development	Run085	Standard_Measurement	Plate_01	Clariostar_Study	MB	Biofoundry_,_London	Linear_Dilution_Pattern_V2	0.855	0.858	0.859	0.857	0.855	0.85	0.849	0.847	0.848	0.852	0.857	0.856	0.85	0.843	0.836	0.826	0.823	0.817	0.81	0.805	0.798	0.795	0.794	0.793	0.797	0.8	0.807	0.813	0.819	0.824	0.823	0.822	0.821	0.824	0.827	0.835
C03	Sample	Dilution_55%	0.55	DMSO	Lycopene	Standard_Development	Run085	Standard_Measurement	Plate_01	Clariostar_Study	MB	Biofoundry_,_London	Linear_Dilution_Pattern_V2	0.587	0.587	0.588	0.585	0.58	0.576	0.575	0.574	0.576	0.577	0.576	0.574	0.57	0.563	0.557	0.551	0.546	0.542	0.537	0.533	0.529	0.527	0.525	0.525	0.527	0.53	0.534	0.537	0.542	0.545	0.545	0.546	0.546	0.546	0.548	0.554
C04	Sample	Dilution_35%	0.35	DMSO	Lycopene	Standard_Development	Run085	Standard_Measurement	Plate_01	Clariostar_Study	MB	Biofoundry_,_London	Linear_Dilution_Pattern_V2	0.546	0.546	0.545	0.544	0.539	0.536	0.535	0.533	0.533	0.532	0.531	0.529	0.526	0.519	0.514	0.51	0.507	0.503	0.498	0.495	0.491	0.488	0.485	0.484	0.484	0.484	0.484	0.484	0.484	0.483	0.483	0.48	0.477	0.476	0.475	0.476
C05	Sample	Dilution_15%	0.15	DMSO	Lycopene	Standard_Development	Run085	Standard_Measurement	Plate_01	Clariostar_Study	MB	Biofoundry_,_London	Linear_Dilution_Pattern_V2	0.18	0.177	0.175	0.173	0.169	0.165	0.163	0.16	0.158	0.156	0.154	0.151	0.148	0.145	0.141	0.138	0.136	0.135	0.133	0.131	0.13	0.13	0.129	0.129	0.13	0.131	0.133	0.134	0.135	0.137	0.137	0.138	0.139	0.14	0.141	0.143
C06	Sample	Dilution_95%	0.95	DMSO	Lycopene	Standard_Development	Run085	Standard_Measurement	Plate_01	Clariostar_Study	MB	Biofoundry_,_London	Linear_Dilution_Pattern_V2	0.815	0.82	0.82	0.817	0.81	0.807	0.807	0.807	0.81	0.816	0.82	0.82	0.814	0.806	0.798	0.789	0.782	0.777	0.771	0.768	0.762	0.758	0.759	0.763	0.771	0.78	0.793	0.806	0.819	0.828	0.833	0.837	0.843	0.85	0.858	0.873
C07	Sample	Dilution_75%	0.75	DMSO	Lycopene	Standard_Development	Run085	Standard_Measurement	Plate_01	Clariostar_Study	MB	Biofoundry_,_London	Linear_Dilution_Pattern_V2	0.674	0.674	0.673	0.67	0.666	0.663	0.66	0.661	0.664	0.667	0.669	0.667	0.662	0.655	0.648	0.642	0.637	0.633	0.629	0.623	0.618	0.617	0.617	0.619	0.624	0.632	0.641	0.65	0.66	0.666	0.671	0.673	0.677	0.682	0.689	0.7
C08	Sample	Dilution_55%	0.55	DMSO	Lycopene	Standard_Development	Run085	Standard_Measurement	Plate_01	Clariostar_Study	MB	Biofoundry_,_London	Linear_Dilution_Pattern_V2	0.516	0.516	0.514	0.512	0.507	0.504	0.502	0.501	0.502	0.503	0.505	0.503	0.499	0.493	0.486	0.48	0.476	0.473	0.467	0.464	0.46	0.459	0.459	0.46	0.463	0.469	0.476	0.482	0.488	0.493	0.497	0.498	0.499	0.503	0.509	0.517
C09	Sample	Dilution_35%	0.35	DMSO	Lycopene	Standard_Development	Run085	Standard_Measurement	Plate_01	Clariostar_Study	MB	Biofoundry_,_London	Linear_Dilution_Pattern_V2	0.329	0.328	0.326	0.324	0.32	0.315	0.312	0.31	0.309	0.309	0.306	0.303	0.3	0.294	0.29	0.286	0.283	0.279	0.276	0.274	0.273	0.272	0.272	0.272	0.275	0.279	0.283	0.289	0.293	0.296	0.299	0.3	0.302	0.305	0.309	0.314
C10	Sample	Dilution_15%	0.15	DMSO	Lycopene	Standard_Development	Run085	Standard_Measurement	Plate_01	Clariostar_Study	MB	Biofoundry_,_London	Linear_Dilution_Pattern_V2	0.185	0.182	0.179	0.177	0.173	0.169	0.167	0.164	0.16	0.159	0.156	0.152	0.148	0.145	0.142	0.138	0.136	0.134	0.132	0.131	0.13	0.13	0.128	0.129	0.129	0.131	0.132	0.134	0.135	0.136	0.137	0.138	0.138	0.14	0.141	0.143
C11	Blank	DMSO_Blank	NA	DMSO	NA	Standard_Development	Run085	Standard_Measurement	Plate_01	Clariostar_Study	MB	Biofoundry_,_London	Linear_Dilution_Pattern_V2	0.108	0.105	0.102	0.1	0.096	0.093	0.089	0.085	0.082	0.078	0.075	0.071	0.068	0.065	0.062	0.06	0.057	0.056	0.054	0.053	0.052	0.052	0.05	0.051	0.05	0.05	0.049	0.048	0.048	0.048	0.048	0.048	0.047	0.047	0.046	0.046
C12	Blank	DMSO_Blank	NA	DMSO	NA	Standard_Development	Run085	Standard_Measurement	Plate_01	Clariostar_Study	MB	Biofoundry_,_London	Linear_Dilution_Pattern_V2	0.112	0.109	0.105	0.103	0.1	0.095	0.093	0.088	0.085	0.081	0.076	0.073	0.069	0.066	0.064	0.061	0.059	0.058	0.056	0.054	0.054	0.054	0.052	0.051	0.051	0.051	0.05	0.049	0.049	0.049	0.049	0.048	0.048	0.048	0.047	0.047
D01	Sample	Dilution_95%	0.95	DMSO	Lycopene	Standard_Development	Run085	Standard_Measurement	Plate_01	Clariostar_Study	MB	Biofoundry_,_London	Linear_Dilution_Pattern_V2	1.372	1.382	1.389	1.387	1.383	1.379	1.38	1.388	1.389	1.398	1.4	1.394	1.395	1.384	1.375	1.354	1.352	1.353	1.336	1.329	1.313	1.315	1.312	1.307	1.313	1.318	1.32	1.325	1.335	1.336	1.33	1.33	1.329	1.328	1.331	1.337
D02	Sample	Dilution_75%	0.75	DMSO	Lycopene	Standard_Development	Run085	Standard_Measurement	Plate_01	Clariostar_Study	MB	Biofoundry_,_London	Linear_Dilution_Pattern_V2	1.023	1.028	1.029	1.028	1.024	1.018	1.017	1.018	1.022	1.026	1.025	1.022	1.019	1.014	1.005	0.993	0.988	0.981	0.974	0.967	0.956	0.953	0.947	0.945	0.947	0.949	0.951	0.955	0.959	0.959	0.955	0.952	0.95	0.948	0.948	0.953
D03	Sample	Dilution_55%	0.55	DMSO	Lycopene	Standard_Development	Run085	Standard_Measurement	Plate_01	Clariostar_Study	MB	Biofoundry_,_London	Linear_Dilution_Pattern_V2	0.611	0.612	0.611	0.608	0.603	0.599	0.598	0.597	0.598	0.6	0.6	0.597	0.593	0.588	0.58	0.575	0.57	0.566	0.561	0.557	0.553	0.551	0.549	0.549	0.552	0.557	0.561	0.566	0.57	0.573	0.574	0.575	0.576	0.577	0.58	0.586
D04	Sample	Dilution_35%	0.35	DMSO	Lycopene	Standard_Development	Run085	Standard_Measurement	Plate_01	Clariostar_Study	MB	Biofoundry_,_London	Linear_Dilution_Pattern_V2	0.406	0.406	0.404	0.402	0.398	0.395	0.392	0.39	0.39	0.39	0.388	0.387	0.383	0.377	0.372	0.368	0.364	0.361	0.357	0.355	0.352	0.349	0.348	0.349	0.351	0.354	0.357	0.36	0.363	0.364	0.366	0.367	0.366	0.367	0.369	0.374
D05	Sample	Dilution_15%	0.15	DMSO	Lycopene	Standard_Development	Run085	Standard_Measurement	Plate_01	Clariostar_Study	MB	Biofoundry_,_London	Linear_Dilution_Pattern_V2	0.21	0.208	0.204	0.202	0.199	0.195	0.192	0.189	0.188	0.186	0.184	0.182	0.177	0.175	0.171	0.168	0.165	0.164	0.161	0.16	0.158	0.158	0.157	0.157	0.159	0.16	0.161	0.163	0.164	0.165	0.165	0.166	0.166	0.167	0.168	0.17
D06	Sample	Dilution_95%	0.95	DMSO	Lycopene	Standard_Development	Run085	Standard_Measurement	Plate_01	Clariostar_Study	MB	Biofoundry_,_London	Linear_Dilution_Pattern_V2	1.429	1.436	1.443	1.446	1.437	1.429	1.432	1.439	1.443	1.449	1.458	1.45	1.456	1.449	1.432	1.42	1.412	1.406	1.393	1.392	1.378	1.374	1.372	1.376	1.379	1.382	1.389	1.398	1.408	1.411	1.405	1.401	1.403	1.405	1.412	1.418
D07	Sample	Dilution_75%	0.75	DMSO	Lycopene	Standard_Development	Run085	Standard_Measurement	Plate_01	Clariostar_Study	MB	Biofoundry_,_London	Linear_Dilution_Pattern_V2	0.659	0.661	0.657	0.654	0.65	0.644	0.644	0.644	0.65	0.651	0.653	0.652	0.647	0.639	0.632	0.625	0.619	0.616	0.61	0.606	0.601	0.6	0.599	0.601	0.608	0.616	0.626	0.637	0.646	0.653	0.658	0.66	0.662	0.669	0.676	0.688
D08	Sample	Dilution_55%	0.55	DMSO	Lycopene	Standard_Development	Run085	Standard_Measurement	Plate_01	Clariostar_Study	MB	Biofoundry_,_London	Linear_Dilution_Pattern_V2	0.868	0.87	0.869	0.868	0.866	0.862	0.862	0.862	0.862	0.863	0.863	0.861	0.857	0.851	0.842	0.835	0.832	0.829	0.824	0.819	0.811	0.808	0.806	0.804	0.806	0.808	0.81	0.816	0.819	0.82	0.819	0.818	0.816	0.817	0.818	0.821
D09	Sample	Dilution_35%	0.35	DMSO	Lycopene	Standard_Development	Run085	Standard_Measurement	Plate_01	Clariostar_Study	MB	Biofoundry_,_London	Linear_Dilution_Pattern_V2	0.747	0.747	0.747	0.746	0.742	0.738	0.734	0.734	0.734	0.735	0.733	0.729	0.725	0.719	0.713	0.708	0.703	0.699	0.693	0.689	0.682	0.678	0.673	0.67	0.669	0.668	0.667	0.666	0.665	0.661	0.658	0.655	0.651	0.648	0.645	0.644
D10	Sample	Dilution_15%	0.15	DMSO	Lycopene	Standard_Development	Run085	Standard_Measurement	Plate_01	Clariostar_Study	MB	Biofoundry_,_London	Linear_Dilution_Pattern_V2	0.383	0.381	0.38	0.379	0.375	0.373	0.37	0.368	0.366	0.363	0.36	0.357	0.355	0.35	0.346	0.343	0.341	0.338	0.336	0.333	0.33	0.328	0.325	0.324	0.322	0.322	0.321	0.319	0.318	0.317	0.315	0.312	0.31	0.308	0.306	0.306
D11	Blank	DMSO_Blank	NA	DMSO	NA	Standard_Development	Run085	Standard_Measurement	Plate_01	Clariostar_Study	MB	Biofoundry_,_London	Linear_Dilution_Pattern_V2	0.11	0.106	0.103	0.1	0.097	0.093	0.09	0.087	0.083	0.079	0.075	0.072	0.068	0.065	0.063	0.06	0.058	0.057	0.055	0.053	0.052	0.052	0.051	0.051	0.05	0.05	0.049	0.049	0.048	0.048	0.048	0.048	0.047	0.047	0.046	0.046
D12	Blank	DMSO_Blank	NA	DMSO	NA	Standard_Development	Run085	Standard_Measurement	Plate_01	Clariostar_Study	MB	Biofoundry_,_London	Linear_Dilution_Pattern_V2	0.111	0.108	0.105	0.102	0.098	0.094	0.09	0.087	0.084	0.08	0.076	0.072	0.069	0.065	0.062	0.06	0.058	0.057	0.054	0.053	0.052	0.052	0.051	0.05	0.05	0.049	0.049	0.049	0.048	0.047	0.048	0.047	0.046	0.046	0.046	0.045
E01	Sample	Dilution_90%	0.9	DMSO	Lycopene	Standard_Development	Run085	Standard_Measurement	Plate_01	Clariostar_Study	MB	Biofoundry_,_London	Linear_Dilution_Pattern_V2	1.288	1.295	1.306	1.305	1.298	1.293	1.296	1.297	1.296	1.302	1.307	1.303	1.306	1.294	1.28	1.268	1.262	1.259	1.248	1.24	1.226	1.221	1.215	1.212	1.214	1.216	1.22	1.223	1.231	1.231	1.226	1.22	1.216	1.216	1.217	1.22
E02	Sample	Dilution_70%	0.7	DMSO	Lycopene	Standard_Development	Run085	Standard_Measurement	Plate_01	Clariostar_Study	MB	Biofoundry_,_London	Linear_Dilution_Pattern_V2	1.012	1.015	1.018	1.018	1.014	1.009	1.01	1.009	1.01	1.014	1.015	1.012	1.008	1.0	0.992	0.982	0.979	0.974	0.964	0.956	0.947	0.941	0.938	0.935	0.938	0.94	0.942	0.944	0.948	0.949	0.944	0.94	0.938	0.937	0.937	0.941
E03	Sample	Dilution_50%	0.5	DMSO	Lycopene	Standard_Development	Run085	Standard_Measurement	Plate_01	Clariostar_Study	MB	Biofoundry_,_London	Linear_Dilution_Pattern_V2	0.607	0.608	0.605	0.603	0.598	0.595	0.594	0.594	0.593	0.593	0.593	0.592	0.588	0.581	0.574	0.569	0.563	0.56	0.555	0.55	0.545	0.542	0.541	0.54	0.541	0.544	0.546	0.55	0.554	0.555	0.554	0.554	0.553	0.552	0.554	0.558
E04	Sample	Dilution_30%	0.3	DMSO	Lycopene	Standard_Development	Run085	Standard_Measurement	Plate_01	Clariostar_Study	MB	Biofoundry_,_London	Linear_Dilution_Pattern_V2	0.425	0.424	0.424	0.42	0.416	0.412	0.408	0.408	0.407	0.406	0.404	0.402	0.397	0.392	0.388	0.384	0.381	0.378	0.373	0.37	0.367	0.365	0.363	0.363	0.363	0.365	0.366	0.368	0.37	0.371	0.371	0.37	0.369	0.369	0.37	0.372
E05	Sample	Dilution_10%	0.1	DMSO	Lycopene	Standard_Development	Run085	Standard_Measurement	Plate_01	Clariostar_Study	MB	Biofoundry_,_London	Linear_Dilution_Pattern_V2	0.171	0.168	0.165	0.162	0.159	0.155	0.152	0.149	0.148	0.146	0.144	0.141	0.138	0.134	0.131	0.129	0.127	0.125	0.122	0.121	0.119	0.119	0.117	0.118	0.119	0.12	0.121	0.121	0.123	0.123	0.124	0.125	0.125	0.126	0.126	0.127
E06	Sample	Dilution_90%	0.9	DMSO	Lycopene	Standard_Development	Run085	Standard_Measurement	Plate_01	Clariostar_Study	MB	Biofoundry_,_London	Linear_Dilution_Pattern_V2	1.054	1.057	1.057	1.058	1.054	1.047	1.048	1.052	1.055	1.061	1.062	1.059	1.056	1.048	1.038	1.027	1.021	1.015	1.009	1.003	0.996	0.993	0.993	0.993	1.0	1.008	1.018	1.026	1.038	1.045	1.048	1.048	1.051	1.055	1.064	1.076
E07	Sample	Dilution_70%	0.7	DMSO	Lycopene	Standard_Development	Run085	Standard_Measurement	Plate_01	Clariostar_Study	MB	Biofoundry_,_London	Linear_Dilution_Pattern_V2	0.645	0.646	0.645	0.641	0.638	0.633	0.631	0.631	0.633	0.636	0.637	0.636	0.633	0.624	0.618	0.611	0.606	0.601	0.596	0.591	0.588	0.585	0.585	0.587	0.592	0.6	0.608	0.617	0.626	0.632	0.635	0.637	0.64	0.644	0.65	0.66
E08	Sample	Dilution_50%	0.5	DMSO	Lycopene	Standard_Development	Run085	Standard_Measurement	Plate_01	Clariostar_Study	MB	Biofoundry_,_London	Linear_Dilution_Pattern_V2	0.643	0.643	0.643	0.641	0.637	0.632	0.63	0.629	0.631	0.632	0.631	0.631	0.625	0.619	0.613	0.608	0.602	0.599	0.593	0.588	0.585	0.583	0.58	0.58	0.582	0.586	0.589	0.595	0.598	0.6	0.6	0.599	0.6	0.601	0.604	0.608
E09	Sample	Dilution_30%	0.3	DMSO	Lycopene	Standard_Development	Run085	Standard_Measurement	Plate_01	Clariostar_Study	MB	Biofoundry_,_London	Linear_Dilution_Pattern_V2	0.768	0.771	0.77	0.768	0.764	0.759	0.756	0.757	0.755	0.756	0.755	0.752	0.747	0.742	0.736	0.729	0.725	0.72	0.714	0.709	0.703	0.698	0.694	0.69	0.689	0.687	0.684	0.683	0.68	0.676	0.672	0.668	0.663	0.659	0.656	0.654
E10	Sample	Dilution_10%	0.1	DMSO	Lycopene	Standard_Development	Run085	Standard_Measurement	Plate_01	Clariostar_Study	MB	Biofoundry_,_London	Linear_Dilution_Pattern_V2	0.216	0.213	0.211	0.209	0.205	0.201	0.198	0.196	0.194	0.191	0.187	0.184	0.181	0.177	0.174	0.172	0.169	0.166	0.164	0.162	0.161	0.16	0.159	0.159	0.158	0.158	0.158	0.159	0.159	0.159	0.159	0.158	0.158	0.158	0.158	0.159
E11	Blank	DMSO_Blank	NA	DMSO	NA	Standard_Development	Run085	Standard_Measurement	Plate_01	Clariostar_Study	MB	Biofoundry_,_London	Linear_Dilution_Pattern_V2	0.112	0.108	0.106	0.103	0.099	0.095	0.091	0.088	0.084	0.08	0.077	0.073	0.07	0.066	0.063	0.06	0.058	0.057	0.055	0.053	0.053	0.052	0.051	0.051	0.05	0.05	0.05	0.049	0.048	0.048	0.048	0.048	0.047	0.047	0.047	0.046
E12	Blank	DMSO_Blank	NA	DMSO	NA	Standard_Development	Run085	Standard_Measurement	Plate_01	Clariostar_Study	MB	Biofoundry_,_London	Linear_Dilution_Pattern_V2	0.113	0.11	0.106	0.104	0.1	0.096	0.092	0.089	0.085	0.082	0.077	0.073	0.069	0.066	0.063	0.06	0.058	0.057	0.055	0.054	0.053	0.052	0.051	0.051	0.051	0.05	0.05	0.049	0.049	0.048	0.048	0.047	0.047	0.047	0.046	0.045
F01	Sample	Dilution_90%	0.9	DMSO	Lycopene	Standard_Development	Run085	Standard_Measurement	Plate_01	Clariostar_Study	MB	Biofoundry_,_London	Linear_Dilution_Pattern_V2	1.137	1.143	1.144	1.143	1.14	1.131	1.13	1.136	1.14	1.14	1.143	1.141	1.138	1.127	1.117	1.107	1.1	1.096	1.086	1.078	1.068	1.064	1.06	1.058	1.063	1.068	1.074	1.079	1.085	1.088	1.085	1.084	1.082	1.083	1.087	1.094
F02	Sample	Dilution_70%	0.7	DMSO	Lycopene	Standard_Development	Run085	Standard_Measurement	Plate_01	Clariostar_Study	MB	Biofoundry_,_London	Linear_Dilution_Pattern_V2	0.83	0.832	0.833	0.831	0.826	0.822	0.822	0.82	0.824	0.826	0.83	0.826	0.821	0.814	0.806	0.797	0.793	0.788	0.78	0.775	0.77	0.766	0.763	0.764	0.767	0.773	0.777	0.784	0.791	0.795	0.796	0.795	0.796	0.797	0.801	0.809
F03	Sample	Dilution_50%	0.5	DMSO	Lycopene	Standard_Development	Run085	Standard_Measurement	Plate_01	Clariostar_Study	MB	Biofoundry_,_London	Linear_Dilution_Pattern_V2	0.53	0.531	0.529	0.525	0.521	0.517	0.515	0.514	0.515	0.516	0.516	0.513	0.509	0.502	0.496	0.491	0.485	0.482	0.478	0.473	0.469	0.467	0.465	0.467	0.47	0.473	0.478	0.483	0.487	0.491	0.493	0.493	0.494	0.497	0.5	0.506
F04	Sample	Dilution_30%	0.3	DMSO	Lycopene	Standard_Development	Run085	Standard_Measurement	Plate_01	Clariostar_Study	MB	Biofoundry_,_London	Linear_Dilution_Pattern_V2	0.471	0.47	0.47	0.468	0.465	0.462	0.46	0.458	0.456	0.455	0.452	0.451	0.447	0.442	0.438	0.433	0.43	0.426	0.422	0.419	0.415	0.412	0.41	0.409	0.409	0.409	0.41	0.411	0.411	0.411	0.41	0.408	0.407	0.406	0.406	0.407
F05	Sample	Dilution_10%	0.1	DMSO	Lycopene	Standard_Development	Run085	Standard_Measurement	Plate_01	Clariostar_Study	MB	Biofoundry_,_London	Linear_Dilution_Pattern_V2	0.166	0.164	0.16	0.157	0.155	0.151	0.148	0.145	0.143	0.14	0.138	0.135	0.132	0.128	0.126	0.123	0.121	0.12	0.117	0.116	0.115	0.114	0.113	0.114	0.114	0.116	0.117	0.118	0.118	0.119	0.121	0.121	0.121	0.122	0.123	0.124
F06	Sample	Dilution_90%	0.9	DMSO	Lycopene	Standard_Development	Run085	Standard_Measurement	Plate_01	Clariostar_Study	MB	Biofoundry_,_London	Linear_Dilution_Pattern_V2	1.001	1.006	1.005	1.006	0.999	0.998	0.996	0.998	1.002	1.008	1.013	1.01	1.006	1.001	0.989	0.98	0.974	0.97	0.962	0.956	0.95	0.948	0.946	0.948	0.956	0.964	0.973	0.983	0.992	0.998	1.002	1.004	1.006	1.011	1.019	1.03
F07	Sample	Dilution_70%	0.7	DMSO	Lycopene	Standard_Development	Run085	Standard_Measurement	Plate_01	Clariostar_Study	MB	Biofoundry_,_London	Linear_Dilution_Pattern_V2	0.645	0.646	0.645	0.641	0.637	0.633	0.632	0.632	0.634	0.638	0.64	0.637	0.632	0.625	0.617	0.61	0.605	0.6	0.596	0.591	0.587	0.585	0.585	0.587	0.592	0.6	0.608	0.618	0.626	0.632	0.636	0.639	0.641	0.646	0.653	0.663
F08	Sample	Dilution_50%	0.5	DMSO	Lycopene	Standard_Development	Run085	Standard_Measurement	Plate_01	Clariostar_Study	MB	Biofoundry_,_London	Linear_Dilution_Pattern_V2	0.552	0.552	0.55	0.547	0.544	0.538	0.536	0.536	0.538	0.538	0.539	0.537	0.532	0.526	0.52	0.515	0.511	0.507	0.502	0.499	0.494	0.492	0.489	0.49	0.494	0.496	0.501	0.506	0.51	0.512	0.514	0.514	0.514	0.516	0.518	0.523
F09	Sample	Dilution_30%	0.3	DMSO	Lycopene	Standard_Development	Run085	Standard_Measurement	Plate_01	Clariostar_Study	MB	Biofoundry_,_London	Linear_Dilution_Pattern_V2	0.335	0.334	0.331	0.328	0.324	0.32	0.317	0.316	0.315	0.314	0.312	0.31	0.305	0.3	0.296	0.292	0.288	0.286	0.282	0.279	0.278	0.276	0.275	0.276	0.278	0.281	0.284	0.287	0.29	0.292	0.294	0.294	0.294	0.296	0.298	0.302
F10	Sample	Dilution_10%	0.1	DMSO	Lycopene	Standard_Development	Run085	Standard_Measurement	Plate_01	Clariostar_Study	MB	Biofoundry_,_London	Linear_Dilution_Pattern_V2	0.168	0.165	0.161	0.159	0.154	0.151	0.148	0.145	0.142	0.14	0.137	0.134	0.129	0.125	0.122	0.12	0.118	0.116	0.114	0.112	0.111	0.111	0.11	0.11	0.11	0.111	0.112	0.113	0.114	0.114	0.115	0.115	0.115	0.116	0.116	0.117
F11	Blank	DMSO	NA	DMSO	NA	Standard_Development	Run085	Standard_Measurement	Plate_01	Clariostar_Study	MB	Biofoundry_,_London	Linear_Dilution_Pattern_V2	0.112	0.109	0.105	0.103	0.098	0.095	0.092	0.089	0.085	0.081	0.077	0.073	0.07	0.066	0.064	0.061	0.059	0.057	0.056	0.054	0.053	0.053	0.052	0.052	0.051	0.051	0.05	0.05	0.049	0.048	0.049	0.048	0.048	0.048	0.047	0.046
F12	Blank	DMSO	NA	DMSO	NA	Standard_Development	Run085	Standard_Measurement	Plate_01	Clariostar_Study	MB	Biofoundry_,_London	Linear_Dilution_Pattern_V2	0.117	0.113	0.109	0.106	0.102	0.099	0.096	0.092	0.088	0.084	0.08	0.076	0.072	0.068	0.065	0.063	0.06	0.058	0.057	0.056	0.055	0.055	0.053	0.053	0.052	0.052	0.052	0.051	0.05	0.05	0.05	0.049	0.049	0.049	0.049	0.048
G01	Sample	Dilution_85%	0.85	DMSO	Lycopene	Standard_Development	Run085	Standard_Measurement	Plate_01	Clariostar_Study	MB	Biofoundry_,_London	Linear_Dilution_Pattern_V2	1.409	1.419	1.42	1.421	1.413	1.413	1.413	1.417	1.414	1.415	1.423	1.424	1.415	1.409	1.399	1.382	1.379	1.376	1.367	1.353	1.339	1.335	1.328	1.325	1.328	1.323	1.325	1.329	1.337	1.329	1.324	1.317	1.315	1.313	1.312	1.316
G02	Sample	Dilution_65%	0.65	DMSO	Lycopene	Standard_Development	Run085	Standard_Measurement	Plate_01	Clariostar_Study	MB	Biofoundry_,_London	Linear_Dilution_Pattern_V2	0.668	0.668	0.665	0.665	0.661	0.655	0.655	0.654	0.657	0.657	0.658	0.657	0.651	0.644	0.637	0.631	0.625	0.62	0.615	0.61	0.605	0.603	0.601	0.601	0.605	0.609	0.615	0.622	0.628	0.632	0.634	0.634	0.634	0.636	0.64	0.649
G03	Sample	Dilution_45%	0.45	DMSO	Lycopene	Standard_Development	Run085	Standard_Measurement	Plate_01	Clariostar_Study	MB	Biofoundry_,_London	Linear_Dilution_Pattern_V2	0.482	0.482	0.481	0.479	0.474	0.47	0.468	0.467	0.467	0.468	0.467	0.464	0.461	0.455	0.449	0.445	0.441	0.436	0.432	0.429	0.426	0.423	0.422	0.423	0.425	0.43	0.434	0.439	0.444	0.447	0.449	0.45	0.451	0.453	0.456	0.462
G04	Sample	Dilution_25%	0.25	DMSO	Lycopene	Standard_Development	Run085	Standard_Measurement	Plate_01	Clariostar_Study	MB	Biofoundry_,_London	Linear_Dilution_Pattern_V2	0.298	0.297	0.294	0.291	0.287	0.283	0.28	0.279	0.277	0.276	0.274	0.272	0.268	0.263	0.26	0.256	0.252	0.25	0.247	0.245	0.243	0.242	0.241	0.242	0.242	0.245	0.247	0.249	0.252	0.254	0.256	0.256	0.256	0.257	0.259	0.262
G05	Sample	Dilution_05%	0.0499999999999999	DMSO	Lycopene	Standard_Development	Run085	Standard_Measurement	Plate_01	Clariostar_Study	MB	Biofoundry_,_London	Linear_Dilution_Pattern_V2	0.132	0.128	0.124	0.123	0.118	0.114	0.111	0.108	0.106	0.104	0.101	0.098	0.095	0.092	0.089	0.087	0.085	0.083	0.081	0.08	0.079	0.079	0.078	0.078	0.078	0.078	0.079	0.079	0.079	0.08	0.08	0.081	0.08	0.081	0.081	0.081
G06	Sample	Dilution_85%	0.85	DMSO	Lycopene	Standard_Development	Run085	Standard_Measurement	Plate_01	Clariostar_Study	MB	Biofoundry_,_London	Linear_Dilution_Pattern_V2	0.74	0.744	0.742	0.737	0.732	0.728	0.727	0.727	0.732	0.736	0.74	0.738	0.733	0.726	0.717	0.71	0.704	0.698	0.691	0.686	0.683	0.681	0.681	0.684	0.691	0.7	0.71	0.723	0.734	0.742	0.748	0.75	0.753	0.761	0.771	0.783
G07	Sample	Dilution_65%	0.65	DMSO	Lycopene	Standard_Development	Run085	Standard_Measurement	Plate_01	Clariostar_Study	MB	Biofoundry_,_London	Linear_Dilution_Pattern_V2	0.559	0.557	0.555	0.553	0.548	0.545	0.543	0.542	0.545	0.547	0.547	0.546	0.543	0.534	0.528	0.521	0.517	0.513	0.509	0.505	0.502	0.5	0.5	0.504	0.509	0.516	0.524	0.533	0.541	0.549	0.553	0.556	0.559	0.563	0.571	0.581
G08	Sample	Dilution_45%	0.45	DMSO	Lycopene	Standard_Development	Run085	Standard_Measurement	Plate_01	Clariostar_Study	MB	Biofoundry_,_London	Linear_Dilution_Pattern_V2	0.396	0.394	0.391	0.388	0.384	0.38	0.377	0.376	0.376	0.376	0.376	0.373	0.37	0.364	0.358	0.354	0.351	0.348	0.344	0.341	0.339	0.338	0.337	0.339	0.343	0.348	0.353	0.358	0.364	0.367	0.37	0.371	0.374	0.378	0.382	0.388
G09	Sample	Dilution_25%	0.25	DMSO	Lycopene	Standard_Development	Run085	Standard_Measurement	Plate_01	Clariostar_Study	MB	Biofoundry_,_London	Linear_Dilution_Pattern_V2	0.262	0.26	0.256	0.253	0.248	0.244	0.24	0.239	0.238	0.237	0.235	0.232	0.228	0.224	0.219	0.216	0.214	0.21	0.207	0.206	0.204	0.203	0.202	0.203	0.205	0.207	0.21	0.213	0.216	0.218	0.22	0.22	0.221	0.223	0.225	0.228
G10	Sample	Dilution_05%	0.0499999999999999	DMSO	Lycopene	Standard_Development	Run085	Standard_Measurement	Plate_01	Clariostar_Study	MB	Biofoundry_,_London	Linear_Dilution_Pattern_V2	0.143	0.141	0.138	0.134	0.13	0.126	0.122	0.12	0.118	0.115	0.111	0.107	0.104	0.101	0.097	0.095	0.093	0.091	0.089	0.087	0.086	0.086	0.085	0.085	0.086	0.086	0.086	0.086	0.086	0.087	0.087	0.087	0.087	0.087	0.087	0.087
G11	Blank	DMSO_Blank	NA	DMSO	NA	Standard_Development	Run085	Standard_Measurement	Plate_01	Clariostar_Study	MB	Biofoundry_,_London	Linear_Dilution_Pattern_V2	0.114	0.11	0.106	0.103	0.1	0.095	0.091	0.088	0.085	0.082	0.077	0.074	0.07	0.067	0.063	0.061	0.059	0.057	0.056	0.054	0.054	0.053	0.052	0.052	0.051	0.05	0.05	0.049	0.049	0.049	0.049	0.048	0.048	0.048	0.047	0.046
G12	Blank	DMSO_Blank	NA	DMSO	NA	Standard_Development	Run085	Standard_Measurement	Plate_01	Clariostar_Study	MB	Biofoundry_,_London	Linear_Dilution_Pattern_V2	0.113	0.11	0.105	0.103	0.099	0.095	0.091	0.088	0.085	0.081	0.076	0.072	0.068	0.064	0.061	0.059	0.057	0.055	0.053	0.052	0.051	0.051	0.049	0.049	0.049	0.048	0.048	0.047	0.047	0.047	0.046	0.046	0.046	0.046	0.045	0.044
H01	Sample	Dilution_85%	0.85	DMSO	Lycopene	Standard_Development	Run085	Standard_Measurement	Plate_01	Clariostar_Study	MB	Biofoundry_,_London	Linear_Dilution_Pattern_V2	0.789	0.792	0.793	0.789	0.782	0.779	0.776	0.775	0.778	0.783	0.785	0.784	0.779	0.769	0.76	0.752	0.747	0.742	0.735	0.729	0.724	0.721	0.72	0.721	0.727	0.736	0.745	0.756	0.766	0.771	0.776	0.778	0.781	0.786	0.794	0.806
H02	Sample	Dilution_65%	0.65	DMSO	Lycopene	Standard_Development	Run085	Standard_Measurement	Plate_01	Clariostar_Study	MB	Biofoundry_,_London	Linear_Dilution_Pattern_V2	0.667	0.668	0.665	0.665	0.659	0.653	0.653	0.651	0.653	0.657	0.656	0.653	0.649	0.642	0.635	0.629	0.625	0.618	0.614	0.61	0.606	0.604	0.603	0.605	0.61	0.616	0.622	0.63	0.638	0.644	0.647	0.649	0.651	0.656	0.66	0.668
H03	Sample	Dilution_45%	0.45	DMSO	Lycopene	Standard_Development	Run085	Standard_Measurement	Plate_01	Clariostar_Study	MB	Biofoundry_,_London	Linear_Dilution_Pattern_V2	0.485	0.486	0.483	0.481	0.477	0.473	0.471	0.468	0.467	0.468	0.467	0.464	0.46	0.453	0.448	0.443	0.438	0.435	0.431	0.427	0.424	0.421	0.419	0.419	0.421	0.423	0.427	0.43	0.433	0.434	0.436	0.435	0.434	0.435	0.437	0.441
H04	Sample	Dilution_25%	0.25	DMSO	Lycopene	Standard_Development	Run085	Standard_Measurement	Plate_01	Clariostar_Study	MB	Biofoundry_,_London	Linear_Dilution_Pattern_V2	0.217	0.213	0.211	0.208	0.203	0.199	0.195	0.193	0.191	0.189	0.186	0.183	0.178	0.174	0.171	0.167	0.164	0.162	0.159	0.158	0.157	0.156	0.156	0.157	0.158	0.161	0.163	0.165	0.168	0.17	0.171	0.172	0.173	0.175	0.177	0.18
H05	Sample	Dilution_05%	0.0499999999999999	DMSO	Lycopene	Standard_Development	Run085	Standard_Measurement	Plate_01	Clariostar_Study	MB	Biofoundry_,_London	Linear_Dilution_Pattern_V2	0.134	0.131	0.128	0.125	0.12	0.117	0.114	0.111	0.108	0.105	0.101	0.098	0.095	0.091	0.088	0.086	0.084	0.082	0.08	0.078	0.077	0.077	0.075	0.076	0.076	0.076	0.077	0.077	0.077	0.078	0.078	0.078	0.078	0.078	0.078	0.079
H06	Sample	Dilution_85%	0.85	DMSO	Lycopene	Standard_Development	Run085	Standard_Measurement	Plate_01	Clariostar_Study	MB	Biofoundry_,_London	Linear_Dilution_Pattern_V2	0.734	0.735	0.733	0.73	0.726	0.721	0.719	0.72	0.722	0.727	0.732	0.731	0.724	0.715	0.707	0.7	0.694	0.691	0.683	0.678	0.674	0.671	0.671	0.673	0.681	0.689	0.7	0.711	0.722	0.729	0.734	0.738	0.742	0.747	0.757	0.77
H07	Sample	Dilution_65%	0.65	DMSO	Lycopene	Standard_Development	Run085	Standard_Measurement	Plate_01	Clariostar_Study	MB	Biofoundry_,_London	Linear_Dilution_Pattern_V2	0.53	0.53	0.527	0.524	0.518	0.514	0.513	0.51	0.512	0.515	0.515	0.514	0.508	0.502	0.495	0.488	0.483	0.48	0.476	0.472	0.468	0.468	0.467	0.469	0.475	0.483	0.491	0.499	0.507	0.515	0.519	0.522	0.526	0.53	0.538	0.548
H08	Sample	Dilution_45%	0.45	DMSO	Lycopene	Standard_Development	Run085	Standard_Measurement	Plate_01	Clariostar_Study	MB	Biofoundry_,_London	Linear_Dilution_Pattern_V2	0.375	0.372	0.37	0.367	0.361	0.358	0.354	0.354	0.354	0.354	0.353	0.349	0.346	0.34	0.335	0.331	0.326	0.323	0.32	0.317	0.314	0.314	0.313	0.315	0.319	0.324	0.33	0.335	0.341	0.344	0.347	0.349	0.351	0.354	0.358	0.365
H09	Sample	Dilution_25%	0.25	DMSO	Lycopene	Standard_Development	Run085	Standard_Measurement	Plate_01	Clariostar_Study	MB	Biofoundry_,_London	Linear_Dilution_Pattern_V2	0.33	0.327	0.324	0.321	0.316	0.312	0.308	0.305	0.302	0.301	0.297	0.294	0.289	0.283	0.279	0.275	0.272	0.27	0.267	0.264	0.263	0.261	0.26	0.261	0.263	0.264	0.266	0.269	0.272	0.273	0.275	0.274	0.275	0.277	0.278	0.281
H10	Sample	Dilution_05%	0.0499999999999999	DMSO	Lycopene	Standard_Development	Run085	Standard_Measurement	Plate_01	Clariostar_Study	MB	Biofoundry_,_London	Linear_Dilution_Pattern_V2	0.147	0.144	0.141	0.138	0.134	0.13	0.126	0.123	0.12	0.117	0.113	0.108	0.105	0.1	0.097	0.095	0.092	0.09	0.088	0.087	0.085	0.085	0.084	0.083	0.084	0.084	0.085	0.086	0.086	0.086	0.086	0.086	0.087	0.087	0.087	0.088
H11	Blank	DMSO_Blank	NA	DMSO	NA	Standard_Development	Run085	Standard_Measurement	Plate_01	Clariostar_Study	MB	Biofoundry_,_London	Linear_Dilution_Pattern_V2	0.115	0.111	0.108	0.105	0.1	0.096	0.092	0.089	0.086	0.082	0.078	0.074	0.07	0.067	0.064	0.062	0.059	0.058	0.056	0.054	0.053	0.052	0.051	0.051	0.05	0.05	0.05	0.049	0.049	0.049	0.048	0.048	0.047	0.047	0.046	0.045
H12	Blank	DMSO_Blank	NA	DMSO	NA	Standard_Development	Run085	Standard_Measurement	Plate_01	Clariostar_Study	MB	Biofoundry_,_London	Linear_Dilution_Pattern_V2	0.118	0.115	0.111	0.108	0.104	0.101	0.097	0.093	0.089	0.085	0.08	0.075	0.07	0.066	0.063	0.061	0.059	0.057	0.053	0.053	0.052	0.052	0.051	0.05	0.05	0.049	0.049	0.048	0.048	0.048	0.047	0.047	0.046	0.046	0.045	0.045
[truncated: 122 more columns]
