# Supplementary material for: Construction of a Calibration Curve for Lycopene on a Liquid-Handling Platform—Wider Lessons for the Development of Automated Dilution Protocols
Source: ACS Synth Biol. 2024 Aug 3;13(8):2357–75. doi: 10.1021/acssynbio.4c00031 (PMC11334188; doi:10.1021/acssynbio.4c00031)
Supplement: Supplementary file 2 — sb4c00031_si_002.zip [file sb4c00031_si_002.zip › AggregatedData/Run085/Plate_01/Clariostar_Study/Clariostar_B-Measurement_03/001.csv]

Well	Content	Label	Dilution	Solvent	Solute	Project	Run	Step	Container	Study	Author	Institution	Comment	OD350	OD352	OD354	OD356	OD358	OD360	OD362	OD364	OD366	OD368	OD370	OD372	OD374	OD376	OD378	OD380	OD382	OD384	OD386	OD388	OD390	OD392	OD394	OD396	OD398	OD400	OD402	OD404	OD406	OD408	OD410	OD412	OD414	OD416	OD418	OD420
A01	Sample	Dilution_100%	1.0	DMSO	Lycopene	Standard_Development	Run085	Standard_Measurement	Plate_01	Clariostar_Study	MB	Biofoundry_,_London	Linear_Dilution_Pattern_V2	0.813	0.811	0.812	0.807	0.801	0.798	0.798	0.798	0.803	0.807	0.81	0.807	0.8	0.79	0.779	0.773	0.767	0.762	0.755	0.75	0.745	0.745	0.746	0.75	0.758	0.768	0.782	0.795	0.805	0.815	0.821	0.826	0.83	0.837	0.851	0.871
A02	Sample	Dilution_80%	0.8	DMSO	Lycopene	Standard_Development	Run085	Standard_Measurement	Plate_01	Clariostar_Study	MB	Biofoundry_,_London	Linear_Dilution_Pattern_V2	0.744	0.744	0.743	0.737	0.732	0.729	0.727	0.73	0.732	0.734	0.737	0.732	0.723	0.715	0.706	0.7	0.696	0.69	0.682	0.678	0.673	0.67	0.67	0.672	0.677	0.683	0.692	0.702	0.708	0.714	0.716	0.717	0.719	0.723	0.731	0.745
A03	Sample	Dilution_60%	0.6	DMSO	Lycopene	Standard_Development	Run085	Standard_Measurement	Plate_01	Clariostar_Study	MB	Biofoundry_,_London	Linear_Dilution_Pattern_V2	0.536	0.535	0.532	0.527	0.522	0.52	0.518	0.518	0.518	0.519	0.52	0.516	0.509	0.503	0.497	0.491	0.485	0.481	0.476	0.472	0.469	0.467	0.467	0.469	0.474	0.478	0.485	0.492	0.497	0.501	0.504	0.506	0.508	0.511	0.518	0.529
A04	Sample	Dilution_40%	0.4	DMSO	Lycopene	Standard_Development	Run085	Standard_Measurement	Plate_01	Clariostar_Study	MB	Biofoundry_,_London	Linear_Dilution_Pattern_V2	0.392	0.388	0.387	0.382	0.378	0.374	0.372	0.37	0.371	0.37	0.369	0.365	0.359	0.352	0.347	0.343	0.338	0.335	0.331	0.328	0.326	0.326	0.325	0.327	0.329	0.333	0.337	0.342	0.346	0.349	0.35	0.351	0.354	0.356	0.361	0.368
A05	Sample	Dilution_20%	0.2	DMSO	Lycopene	Standard_Development	Run085	Standard_Measurement	Plate_01	Clariostar_Study	MB	Biofoundry_,_London	Linear_Dilution_Pattern_V2	0.228	0.225	0.222	0.218	0.214	0.211	0.209	0.207	0.206	0.204	0.202	0.198	0.194	0.189	0.185	0.182	0.179	0.176	0.174	0.173	0.171	0.171	0.171	0.172	0.173	0.176	0.178	0.18	0.183	0.185	0.186	0.187	0.188	0.19	0.192	0.196
A06	Sample	Dilution_100%	1.0	DMSO	Lycopene	Standard_Development	Run085	Standard_Measurement	Plate_01	Clariostar_Study	MB	Biofoundry_,_London	Linear_Dilution_Pattern_V2	0.788	0.787	0.786	0.781	0.777	0.775	0.771	0.774	0.779	0.786	0.789	0.787	0.777	0.767	0.761	0.754	0.746	0.739	0.734	0.73	0.726	0.725	0.726	0.732	0.741	0.751	0.766	0.782	0.794	0.804	0.809	0.815	0.821	0.828	0.844	0.866
A07	Sample	Dilution_80%	0.8	DMSO	Lycopene	Standard_Development	Run085	Standard_Measurement	Plate_01	Clariostar_Study	MB	Biofoundry_,_London	Linear_Dilution_Pattern_V2	0.649	0.647	0.645	0.639	0.634	0.631	0.629	0.631	0.634	0.638	0.64	0.635	0.629	0.62	0.611	0.606	0.597	0.594	0.589	0.584	0.582	0.58	0.581	0.584	0.591	0.6	0.612	0.623	0.631	0.638	0.643	0.647	0.652	0.658	0.67	0.686
A08	Sample	Dilution_60%	0.6	DMSO	Lycopene	Standard_Development	Run085	Standard_Measurement	Plate_01	Clariostar_Study	MB	Biofoundry_,_London	Linear_Dilution_Pattern_V2	0.512	0.511	0.508	0.503	0.498	0.495	0.494	0.493	0.494	0.496	0.496	0.492	0.486	0.479	0.472	0.467	0.461	0.457	0.454	0.45	0.447	0.446	0.446	0.448	0.453	0.46	0.468	0.476	0.482	0.486	0.49	0.493	0.496	0.5	0.508	0.52
A09	Sample	Dilution_40%	0.4	DMSO	Lycopene	Standard_Development	Run085	Standard_Measurement	Plate_01	Clariostar_Study	MB	Biofoundry_,_London	Linear_Dilution_Pattern_V2	0.369	0.367	0.365	0.361	0.356	0.352	0.35	0.349	0.349	0.348	0.348	0.344	0.338	0.333	0.327	0.322	0.318	0.315	0.311	0.308	0.307	0.306	0.306	0.308	0.312	0.316	0.32	0.325	0.33	0.334	0.336	0.338	0.34	0.343	0.349	0.356
A10	Sample	Dilution_20%	0.2	DMSO	Lycopene	Standard_Development	Run085	Standard_Measurement	Plate_01	Clariostar_Study	MB	Biofoundry_,_London	Linear_Dilution_Pattern_V2	0.246	0.244	0.242	0.238	0.233	0.229	0.227	0.225	0.223	0.221	0.219	0.215	0.209	0.204	0.201	0.198	0.195	0.191	0.189	0.187	0.186	0.186	0.185	0.185	0.186	0.189	0.191	0.193	0.195	0.197	0.197	0.198	0.199	0.2	0.202	0.206
A11	Blank	DMSO_Blank	NA	DMSO	NA	Standard_Development	Run085	Standard_Measurement	Plate_01	Clariostar_Study	MB	Biofoundry_,_London	Linear_Dilution_Pattern_V2	0.117	0.115	0.112	0.108	0.104	0.1	0.097	0.094	0.092	0.087	0.083	0.078	0.074	0.071	0.068	0.065	0.062	0.061	0.058	0.057	0.056	0.056	0.055	0.055	0.054	0.053	0.052	0.051	0.051	0.051	0.051	0.05	0.049	0.049	0.049	0.047
A12	Blank	DMSO_Blank	NA	DMSO	NA	Standard_Development	Run085	Standard_Measurement	Plate_01	Clariostar_Study	MB	Biofoundry_,_London	Linear_Dilution_Pattern_V2	0.117	0.114	0.111	0.106	0.103	0.099	0.096	0.093	0.09	0.086	0.082	0.077	0.074	0.07	0.067	0.064	0.062	0.06	0.058	0.057	0.056	0.055	0.055	0.054	0.053	0.053	0.052	0.051	0.051	0.05	0.05	0.05	0.049	0.049	0.048	0.047
B01	Sample	Dilution_100%	1.0	DMSO	Lycopene	Standard_Development	Run085	Standard_Measurement	Plate_01	Clariostar_Study	MB	Biofoundry_,_London	Linear_Dilution_Pattern_V2	0.785	0.784	0.781	0.777	0.771	0.767	0.766	0.77	0.773	0.778	0.783	0.78	0.773	0.761	0.754	0.748	0.739	0.734	0.728	0.723	0.719	0.719	0.721	0.725	0.733	0.745	0.759	0.772	0.784	0.793	0.8	0.805	0.811	0.819	0.833	0.854
B02	Sample	Dilution_80%	0.8	DMSO	Lycopene	Standard_Development	Run085	Standard_Measurement	Plate_01	Clariostar_Study	MB	Biofoundry_,_London	Linear_Dilution_Pattern_V2	0.718	0.717	0.715	0.71	0.707	0.703	0.701	0.702	0.707	0.711	0.714	0.711	0.703	0.693	0.683	0.678	0.672	0.665	0.66	0.656	0.652	0.649	0.649	0.652	0.657	0.664	0.673	0.682	0.689	0.695	0.698	0.701	0.702	0.706	0.715	0.728
B03	Sample	Dilution_60%	0.6	DMSO	Lycopene	Standard_Development	Run085	Standard_Measurement	Plate_01	Clariostar_Study	MB	Biofoundry_,_London	Linear_Dilution_Pattern_V2	0.627	0.629	0.628	0.622	0.618	0.615	0.613	0.615	0.617	0.618	0.619	0.617	0.608	0.6	0.592	0.588	0.583	0.578	0.573	0.568	0.563	0.562	0.561	0.56	0.564	0.569	0.573	0.579	0.584	0.586	0.589	0.589	0.589	0.59	0.595	0.603
B04	Sample	Dilution_40%	0.4	DMSO	Lycopene	Standard_Development	Run085	Standard_Measurement	Plate_01	Clariostar_Study	MB	Biofoundry_,_London	Linear_Dilution_Pattern_V2	0.416	0.414	0.412	0.408	0.404	0.4	0.398	0.398	0.399	0.399	0.397	0.393	0.388	0.382	0.377	0.373	0.369	0.365	0.361	0.358	0.356	0.354	0.354	0.355	0.358	0.361	0.366	0.369	0.373	0.377	0.377	0.379	0.379	0.381	0.385	0.392
B05	Sample	Dilution_20%	0.2	DMSO	Lycopene	Standard_Development	Run085	Standard_Measurement	Plate_01	Clariostar_Study	MB	Biofoundry_,_London	Linear_Dilution_Pattern_V2	0.237	0.235	0.233	0.229	0.225	0.222	0.22	0.218	0.218	0.216	0.214	0.211	0.207	0.202	0.199	0.196	0.193	0.191	0.189	0.188	0.186	0.186	0.186	0.187	0.188	0.19	0.192	0.194	0.196	0.198	0.199	0.2	0.201	0.202	0.205	0.208
B06	Sample	Dilution_100%	1.0	DMSO	Lycopene	Standard_Development	Run085	Standard_Measurement	Plate_01	Clariostar_Study	MB	Biofoundry_,_London	Linear_Dilution_Pattern_V2	0.783	0.783	0.781	0.775	0.772	0.768	0.768	0.774	0.777	0.783	0.788	0.785	0.775	0.766	0.758	0.75	0.742	0.738	0.731	0.727	0.724	0.724	0.725	0.729	0.737	0.749	0.764	0.778	0.79	0.799	0.807	0.814	0.818	0.826	0.841	0.862
B07	Sample	Dilution_80%	0.8	DMSO	Lycopene	Standard_Development	Run085	Standard_Measurement	Plate_01	Clariostar_Study	MB	Biofoundry_,_London	Linear_Dilution_Pattern_V2	0.703	0.704	0.701	0.697	0.693	0.689	0.688	0.689	0.692	0.697	0.699	0.695	0.689	0.681	0.673	0.666	0.661	0.654	0.648	0.644	0.641	0.638	0.639	0.642	0.649	0.655	0.665	0.674	0.684	0.689	0.694	0.697	0.699	0.703	0.712	0.727
B08	Sample	Dilution_60%	0.6	DMSO	Lycopene	Standard_Development	Run085	Standard_Measurement	Plate_01	Clariostar_Study	MB	Biofoundry_,_London	Linear_Dilution_Pattern_V2	0.642	0.642	0.642	0.635	0.631	0.629	0.625	0.624	0.627	0.629	0.63	0.626	0.619	0.611	0.604	0.6	0.595	0.59	0.584	0.58	0.577	0.574	0.572	0.573	0.575	0.58	0.586	0.591	0.595	0.598	0.599	0.6	0.6	0.601	0.606	0.616
B09	Sample	Dilution_40%	0.4	DMSO	Lycopene	Standard_Development	Run085	Standard_Measurement	Plate_01	Clariostar_Study	MB	Biofoundry_,_London	Linear_Dilution_Pattern_V2	0.381	0.379	0.378	0.372	0.367	0.365	0.363	0.363	0.363	0.362	0.361	0.358	0.353	0.347	0.341	0.337	0.333	0.33	0.326	0.324	0.322	0.322	0.322	0.323	0.325	0.33	0.335	0.34	0.344	0.348	0.351	0.352	0.354	0.356	0.361	0.368
B10	Sample	Dilution_20%	0.2	DMSO	Lycopene	Standard_Development	Run085	Standard_Measurement	Plate_01	Clariostar_Study	MB	Biofoundry_,_London	Linear_Dilution_Pattern_V2	0.24	0.238	0.235	0.23	0.227	0.224	0.221	0.221	0.22	0.217	0.216	0.211	0.206	0.202	0.198	0.196	0.192	0.19	0.187	0.185	0.184	0.184	0.184	0.184	0.186	0.188	0.19	0.192	0.194	0.196	0.197	0.197	0.198	0.199	0.202	0.205
B11	Blank	DMSO_Blank	NA	DMSO	NA	Standard_Development	Run085	Standard_Measurement	Plate_01	Clariostar_Study	MB	Biofoundry_,_London	Linear_Dilution_Pattern_V2	0.11	0.107	0.106	0.101	0.097	0.095	0.091	0.089	0.086	0.082	0.078	0.075	0.071	0.067	0.065	0.063	0.061	0.059	0.057	0.056	0.055	0.054	0.053	0.053	0.053	0.052	0.051	0.051	0.051	0.05	0.05	0.049	0.049	0.048	0.047	0.046
B12	Blank	DMSO_Blank	NA	DMSO	NA	Standard_Development	Run085	Standard_Measurement	Plate_01	Clariostar_Study	MB	Biofoundry_,_London	Linear_Dilution_Pattern_V2	0.108	0.104	0.101	0.098	0.095	0.091	0.089	0.086	0.082	0.079	0.076	0.071	0.067	0.064	0.061	0.058	0.057	0.055	0.053	0.052	0.052	0.051	0.051	0.05	0.05	0.049	0.048	0.048	0.048	0.048	0.047	0.047	0.046	0.046	0.045	0.045
C01	Sample	Dilution_95%	0.95	DMSO	Lycopene	Standard_Development	Run085	Standard_Measurement	Plate_01	Clariostar_Study	MB	Biofoundry_,_London	Linear_Dilution_Pattern_V2	1.139	1.141	1.142	1.137	1.133	1.13	1.128	1.131	1.133	1.135	1.141	1.138	1.13	1.119	1.105	1.104	1.092	1.086	1.073	1.066	1.062	1.059	1.056	1.054	1.056	1.061	1.065	1.07	1.075	1.078	1.075	1.076	1.074	1.072	1.079	1.089
C02	Sample	Dilution_75%	0.75	DMSO	Lycopene	Standard_Development	Run085	Standard_Measurement	Plate_01	Clariostar_Study	MB	Biofoundry_,_London	Linear_Dilution_Pattern_V2	0.732	0.731	0.727	0.723	0.718	0.716	0.714	0.714	0.718	0.721	0.721	0.718	0.712	0.703	0.694	0.687	0.682	0.676	0.668	0.665	0.661	0.659	0.658	0.659	0.662	0.667	0.674	0.681	0.687	0.692	0.693	0.694	0.695	0.697	0.704	0.715
C03	Sample	Dilution_55%	0.55	DMSO	Lycopene	Standard_Development	Run085	Standard_Measurement	Plate_01	Clariostar_Study	MB	Biofoundry_,_London	Linear_Dilution_Pattern_V2	0.595	0.594	0.593	0.589	0.585	0.581	0.579	0.579	0.581	0.581	0.582	0.577	0.571	0.565	0.558	0.554	0.547	0.544	0.539	0.534	0.53	0.528	0.526	0.527	0.53	0.532	0.536	0.54	0.543	0.546	0.546	0.545	0.545	0.545	0.548	0.556
C04	Sample	Dilution_35%	0.35	DMSO	Lycopene	Standard_Development	Run085	Standard_Measurement	Plate_01	Clariostar_Study	MB	Biofoundry_,_London	Linear_Dilution_Pattern_V2	0.641	0.643	0.641	0.636	0.634	0.631	0.63	0.63	0.63	0.63	0.628	0.624	0.618	0.613	0.608	0.603	0.599	0.596	0.59	0.585	0.583	0.578	0.574	0.573	0.57	0.569	0.568	0.568	0.567	0.564	0.56	0.556	0.553	0.548	0.546	0.546
C05	Sample	Dilution_15%	0.15	DMSO	Lycopene	Standard_Development	Run085	Standard_Measurement	Plate_01	Clariostar_Study	MB	Biofoundry_,_London	Linear_Dilution_Pattern_V2	0.216	0.213	0.21	0.206	0.203	0.2	0.198	0.197	0.196	0.194	0.192	0.189	0.185	0.181	0.178	0.175	0.172	0.171	0.168	0.166	0.165	0.165	0.163	0.164	0.164	0.166	0.167	0.168	0.169	0.169	0.171	0.171	0.171	0.171	0.173	0.174
C06	Sample	Dilution_95%	0.95	DMSO	Lycopene	Standard_Development	Run085	Standard_Measurement	Plate_01	Clariostar_Study	MB	Biofoundry_,_London	Linear_Dilution_Pattern_V2	1.583	1.573	1.58	1.577	1.573	1.566	1.56	1.571	1.567	1.576	1.591	1.593	1.568	1.546	1.536	1.536	1.531	1.524	1.508	1.494	1.486	1.481	1.472	1.467	1.469	1.464	1.46	1.46	1.465	1.455	1.452	1.445	1.437	1.423	1.423	1.431
C07	Sample	Dilution_75%	0.75	DMSO	Lycopene	Standard_Development	Run085	Standard_Measurement	Plate_01	Clariostar_Study	MB	Biofoundry_,_London	Linear_Dilution_Pattern_V2	0.876	0.876	0.876	0.87	0.867	0.864	0.863	0.865	0.867	0.87	0.873	0.87	0.86	0.855	0.845	0.839	0.832	0.827	0.819	0.813	0.809	0.805	0.802	0.801	0.803	0.808	0.811	0.817	0.821	0.823	0.821	0.82	0.819	0.819	0.823	0.831
C08	Sample	Dilution_55%	0.55	DMSO	Lycopene	Standard_Development	Run085	Standard_Measurement	Plate_01	Clariostar_Study	MB	Biofoundry_,_London	Linear_Dilution_Pattern_V2	0.58	0.578	0.576	0.573	0.568	0.565	0.564	0.564	0.565	0.565	0.566	0.563	0.556	0.55	0.543	0.538	0.532	0.529	0.523	0.519	0.516	0.514	0.512	0.514	0.515	0.519	0.524	0.527	0.532	0.534	0.535	0.535	0.535	0.534	0.539	0.545
C09	Sample	Dilution_35%	0.35	DMSO	Lycopene	Standard_Development	Run085	Standard_Measurement	Plate_01	Clariostar_Study	MB	Biofoundry_,_London	Linear_Dilution_Pattern_V2	0.356	0.355	0.352	0.347	0.345	0.341	0.337	0.337	0.337	0.336	0.336	0.333	0.327	0.321	0.316	0.312	0.309	0.304	0.301	0.299	0.298	0.296	0.296	0.298	0.3	0.304	0.307	0.311	0.315	0.318	0.319	0.321	0.322	0.324	0.328	0.334
C10	Sample	Dilution_15%	0.15	DMSO	Lycopene	Standard_Development	Run085	Standard_Measurement	Plate_01	Clariostar_Study	MB	Biofoundry_,_London	Linear_Dilution_Pattern_V2	0.197	0.195	0.193	0.188	0.185	0.182	0.179	0.178	0.177	0.175	0.172	0.168	0.164	0.159	0.156	0.154	0.151	0.148	0.146	0.145	0.144	0.143	0.143	0.144	0.145	0.146	0.147	0.149	0.151	0.152	0.152	0.153	0.154	0.155	0.157	0.159
C11	Blank	DMSO_Blank	NA	DMSO	NA	Standard_Development	Run085	Standard_Measurement	Plate_01	Clariostar_Study	MB	Biofoundry_,_London	Linear_Dilution_Pattern_V2	0.103	0.1	0.098	0.093	0.089	0.086	0.083	0.082	0.08	0.076	0.072	0.068	0.064	0.061	0.059	0.057	0.055	0.054	0.052	0.051	0.05	0.05	0.049	0.049	0.048	0.048	0.047	0.046	0.047	0.046	0.046	0.045	0.045	0.045	0.044	0.043
C12	Blank	DMSO_Blank	NA	DMSO	NA	Standard_Development	Run085	Standard_Measurement	Plate_01	Clariostar_Study	MB	Biofoundry_,_London	Linear_Dilution_Pattern_V2	0.106	0.104	0.101	0.097	0.094	0.089	0.086	0.084	0.082	0.078	0.074	0.07	0.067	0.063	0.06	0.058	0.057	0.056	0.053	0.053	0.051	0.051	0.051	0.051	0.05	0.05	0.049	0.048	0.049	0.048	0.047	0.047	0.047	0.046	0.046	0.045
D01	Sample	Dilution_95%	0.95	DMSO	Lycopene	Standard_Development	Run085	Standard_Measurement	Plate_01	Clariostar_Study	MB	Biofoundry_,_London	Linear_Dilution_Pattern_V2	1.214	1.216	1.221	1.212	1.208	1.205	1.201	1.208	1.208	1.211	1.216	1.216	1.205	1.195	1.184	1.179	1.169	1.161	1.15	1.143	1.137	1.132	1.13	1.127	1.129	1.132	1.138	1.146	1.149	1.152	1.147	1.149	1.145	1.141	1.148	1.158
D02	Sample	Dilution_75%	0.75	DMSO	Lycopene	Standard_Development	Run085	Standard_Measurement	Plate_01	Clariostar_Study	MB	Biofoundry_,_London	Linear_Dilution_Pattern_V2	0.956	0.962	0.963	0.956	0.953	0.949	0.946	0.95	0.954	0.954	0.956	0.954	0.947	0.937	0.928	0.922	0.913	0.907	0.9	0.892	0.888	0.883	0.879	0.876	0.877	0.878	0.88	0.885	0.887	0.889	0.887	0.882	0.88	0.878	0.879	0.886
D03	Sample	Dilution_55%	0.55	DMSO	Lycopene	Standard_Development	Run085	Standard_Measurement	Plate_01	Clariostar_Study	MB	Biofoundry_,_London	Linear_Dilution_Pattern_V2	0.614	0.614	0.611	0.604	0.601	0.599	0.597	0.598	0.6	0.6	0.6	0.598	0.589	0.582	0.577	0.572	0.567	0.562	0.557	0.552	0.548	0.546	0.543	0.544	0.546	0.548	0.551	0.556	0.559	0.56	0.56	0.559	0.558	0.558	0.562	0.568
D04	Sample	Dilution_35%	0.35	DMSO	Lycopene	Standard_Development	Run085	Standard_Measurement	Plate_01	Clariostar_Study	MB	Biofoundry_,_London	Linear_Dilution_Pattern_V2	0.49	0.49	0.49	0.484	0.48	0.477	0.476	0.476	0.477	0.477	0.475	0.471	0.467	0.461	0.456	0.452	0.447	0.443	0.439	0.435	0.433	0.429	0.427	0.427	0.426	0.428	0.428	0.43	0.431	0.431	0.43	0.429	0.427	0.425	0.427	0.429
D05	Sample	Dilution_15%	0.15	DMSO	Lycopene	Standard_Development	Run085	Standard_Measurement	Plate_01	Clariostar_Study	MB	Biofoundry_,_London	Linear_Dilution_Pattern_V2	0.225	0.223	0.221	0.216	0.212	0.21	0.208	0.207	0.205	0.204	0.202	0.198	0.195	0.19	0.187	0.184	0.182	0.179	0.176	0.175	0.174	0.173	0.172	0.174	0.174	0.175	0.176	0.177	0.178	0.179	0.179	0.179	0.179	0.179	0.18	0.182
D06	Sample	Dilution_95%	0.95	DMSO	Lycopene	Standard_Development	Run085	Standard_Measurement	Plate_01	Clariostar_Study	MB	Biofoundry_,_London	Linear_Dilution_Pattern_V2	1.887	1.893	1.902	1.882	1.861	1.878	1.856	1.869	1.866	1.872	1.9	1.921	1.897	1.863	1.848	1.863	1.847	1.831	1.8	1.783	1.782	1.775	1.778	1.756	1.754	1.737	1.74	1.746	1.746	1.742	1.737	1.72	1.708	1.692	1.693	1.696
D07	Sample	Dilution_75%	0.75	DMSO	Lycopene	Standard_Development	Run085	Standard_Measurement	Plate_01	Clariostar_Study	MB	Biofoundry_,_London	Linear_Dilution_Pattern_V2	0.789	0.79	0.789	0.783	0.778	0.776	0.774	0.776	0.781	0.782	0.784	0.78	0.772	0.764	0.756	0.751	0.746	0.738	0.732	0.725	0.72	0.716	0.714	0.714	0.718	0.723	0.729	0.735	0.74	0.744	0.745	0.746	0.745	0.747	0.752	0.761
D08	Sample	Dilution_55%	0.55	DMSO	Lycopene	Standard_Development	Run085	Standard_Measurement	Plate_01	Clariostar_Study	MB	Biofoundry_,_London	Linear_Dilution_Pattern_V2	0.927	0.929	0.929	0.926	0.92	0.922	0.918	0.917	0.918	0.92	0.919	0.915	0.908	0.9	0.894	0.891	0.884	0.876	0.868	0.862	0.856	0.85	0.845	0.841	0.839	0.835	0.833	0.833	0.829	0.827	0.822	0.815	0.807	0.803	0.801	0.8
D09	Sample	Dilution_35%	0.35	DMSO	Lycopene	Standard_Development	Run085	Standard_Measurement	Plate_01	Clariostar_Study	MB	Biofoundry_,_London	Linear_Dilution_Pattern_V2	0.546	0.544	0.543	0.539	0.536	0.533	0.531	0.532	0.531	0.53	0.528	0.525	0.519	0.513	0.508	0.504	0.499	0.495	0.49	0.486	0.482	0.479	0.476	0.474	0.473	0.472	0.473	0.473	0.473	0.472	0.469	0.467	0.464	0.462	0.461	0.462
D10	Sample	Dilution_15%	0.15	DMSO	Lycopene	Standard_Development	Run085	Standard_Measurement	Plate_01	Clariostar_Study	MB	Biofoundry_,_London	Linear_Dilution_Pattern_V2	0.297	0.295	0.293	0.289	0.286	0.283	0.281	0.28	0.278	0.276	0.273	0.269	0.265	0.261	0.258	0.256	0.252	0.25	0.247	0.244	0.242	0.24	0.24	0.239	0.239	0.238	0.238	0.238	0.238	0.237	0.236	0.235	0.233	0.232	0.232	0.232
D11	Blank	DMSO_Blank	NA	DMSO	NA	Standard_Development	Run085	Standard_Measurement	Plate_01	Clariostar_Study	MB	Biofoundry_,_London	Linear_Dilution_Pattern_V2	0.105	0.102	0.099	0.095	0.092	0.088	0.086	0.083	0.081	0.078	0.073	0.069	0.066	0.063	0.061	0.059	0.057	0.055	0.053	0.053	0.051	0.051	0.05	0.05	0.049	0.049	0.048	0.047	0.047	0.048	0.047	0.046	0.046	0.045	0.045	0.044
D12	Blank	DMSO_Blank	NA	DMSO	NA	Standard_Development	Run085	Standard_Measurement	Plate_01	Clariostar_Study	MB	Biofoundry_,_London	Linear_Dilution_Pattern_V2	0.103	0.101	0.099	0.094	0.091	0.087	0.085	0.083	0.079	0.076	0.072	0.068	0.065	0.062	0.059	0.056	0.054	0.052	0.051	0.05	0.049	0.049	0.048	0.049	0.048	0.047	0.047	0.045	0.046	0.046	0.045	0.045	0.045	0.044	0.043	0.043
E01	Sample	Dilution_90%	0.9	DMSO	Lycopene	Standard_Development	Run085	Standard_Measurement	Plate_01	Clariostar_Study	MB	Biofoundry_,_London	Linear_Dilution_Pattern_V2	0.997	1.001	0.997	0.991	0.986	0.981	0.98	0.983	0.985	0.99	0.995	0.992	0.981	0.971	0.961	0.955	0.945	0.939	0.931	0.925	0.918	0.915	0.913	0.915	0.916	0.92	0.928	0.934	0.94	0.943	0.944	0.942	0.941	0.941	0.948	0.959
E02	Sample	Dilution_70%	0.7	DMSO	Lycopene	Standard_Development	Run085	Standard_Measurement	Plate_01	Clariostar_Study	MB	Biofoundry_,_London	Linear_Dilution_Pattern_V2	0.827	0.829	0.828	0.824	0.818	0.812	0.813	0.816	0.818	0.82	0.819	0.817	0.808	0.801	0.792	0.789	0.784	0.776	0.768	0.761	0.755	0.752	0.75	0.748	0.749	0.752	0.756	0.759	0.762	0.765	0.763	0.761	0.759	0.759	0.761	0.767
E03	Sample	Dilution_50%	0.5	DMSO	Lycopene	Standard_Development	Run085	Standard_Measurement	Plate_01	Clariostar_Study	MB	Biofoundry_,_London	Linear_Dilution_Pattern_V2	0.595	0.594	0.592	0.587	0.583	0.58	0.579	0.579	0.58	0.581	0.581	0.577	0.57	0.563	0.557	0.553	0.548	0.542	0.538	0.532	0.529	0.527	0.525	0.524	0.525	0.526	0.531	0.533	0.535	0.536	0.536	0.534	0.533	0.532	0.534	0.539
E04	Sample	Dilution_30%	0.3	DMSO	Lycopene	Standard_Development	Run085	Standard_Measurement	Plate_01	Clariostar_Study	MB	Biofoundry_,_London	Linear_Dilution_Pattern_V2	0.369	0.367	0.365	0.361	0.357	0.354	0.352	0.351	0.351	0.352	0.35	0.346	0.342	0.336	0.331	0.327	0.323	0.32	0.317	0.315	0.312	0.311	0.31	0.311	0.311	0.313	0.315	0.317	0.319	0.321	0.321	0.322	0.321	0.321	0.323	0.326
E05	Sample	Dilution_10%	0.1	DMSO	Lycopene	Standard_Development	Run085	Standard_Measurement	Plate_01	Clariostar_Study	MB	Biofoundry_,_London	Linear_Dilution_Pattern_V2	0.181	0.178	0.175	0.17	0.168	0.165	0.163	0.162	0.16	0.159	0.156	0.153	0.149	0.145	0.143	0.14	0.138	0.136	0.134	0.133	0.131	0.131	0.131	0.131	0.131	0.132	0.131	0.132	0.133	0.133	0.134	0.134	0.134	0.133	0.134	0.135
E06	Sample	Dilution_90%	0.9	DMSO	Lycopene	Standard_Development	Run085	Standard_Measurement	Plate_01	Clariostar_Study	MB	Biofoundry_,_London	Linear_Dilution_Pattern_V2	0.864	0.863	0.86	0.856	0.853	0.849	0.847	0.85	0.853	0.86	0.863	0.86	0.851	0.842	0.833	0.829	0.824	0.815	0.806	0.8	0.797	0.795	0.793	0.796	0.8	0.808	0.817	0.825	0.833	0.84	0.841	0.843	0.847	0.849	0.858	0.872
E07	Sample	Dilution_70%	0.7	DMSO	Lycopene	Standard_Development	Run085	Standard_Measurement	Plate_01	Clariostar_Study	MB	Biofoundry_,_London	Linear_Dilution_Pattern_V2	0.992	0.994	0.993	0.991	0.987	0.985	0.983	0.986	0.987	0.99	0.992	0.989	0.977	0.968	0.961	0.957	0.947	0.942	0.934	0.927	0.921	0.916	0.911	0.905	0.903	0.904	0.909	0.909	0.91	0.911	0.907	0.901	0.896	0.892	0.892	0.895
E08	Sample	Dilution_50%	0.5	DMSO	Lycopene	Standard_Development	Run085	Standard_Measurement	Plate_01	Clariostar_Study	MB	Biofoundry_,_London	Linear_Dilution_Pattern_V2	0.692	0.692	0.691	0.687	0.681	0.678	0.677	0.677	0.68	0.68	0.678	0.675	0.669	0.661	0.655	0.65	0.643	0.639	0.634	0.628	0.623	0.62	0.616	0.615	0.613	0.612	0.614	0.614	0.616	0.616	0.613	0.61	0.607	0.604	0.604	0.606
E09	Sample	Dilution_30%	0.3	DMSO	Lycopene	Standard_Development	Run085	Standard_Measurement	Plate_01	Clariostar_Study	MB	Biofoundry_,_London	Linear_Dilution_Pattern_V2	0.535	0.535	0.534	0.529	0.525	0.521	0.519	0.519	0.519	0.518	0.517	0.514	0.506	0.502	0.496	0.492	0.487	0.483	0.479	0.474	0.47	0.467	0.463	0.461	0.46	0.46	0.457	0.455	0.455	0.453	0.45	0.446	0.443	0.439	0.438	0.438
E10	Sample	Dilution_10%	0.1	DMSO	Lycopene	Standard_Development	Run085	Standard_Measurement	Plate_01	Clariostar_Study	MB	Biofoundry_,_London	Linear_Dilution_Pattern_V2	0.22	0.218	0.216	0.212	0.208	0.205	0.203	0.202	0.2	0.198	0.195	0.191	0.188	0.183	0.179	0.177	0.174	0.172	0.17	0.169	0.167	0.166	0.165	0.165	0.165	0.165	0.164	0.164	0.165	0.164	0.163	0.163	0.162	0.162	0.161	0.161
E11	Blank	DMSO_Blank	NA	DMSO	NA	Standard_Development	Run085	Standard_Measurement	Plate_01	Clariostar_Study	MB	Biofoundry_,_London	Linear_Dilution_Pattern_V2	0.108	0.105	0.102	0.098	0.094	0.091	0.088	0.086	0.083	0.079	0.075	0.071	0.068	0.063	0.061	0.06	0.058	0.056	0.054	0.053	0.052	0.051	0.05	0.051	0.05	0.05	0.049	0.048	0.049	0.048	0.048	0.048	0.048	0.047	0.046	0.045
E12	Blank	DMSO_Blank	NA	DMSO	NA	Standard_Development	Run085	Standard_Measurement	Plate_01	Clariostar_Study	MB	Biofoundry_,_London	Linear_Dilution_Pattern_V2	0.105	0.102	0.099	0.094	0.091	0.086	0.084	0.082	0.079	0.075	0.071	0.067	0.064	0.059	0.057	0.055	0.053	0.051	0.05	0.049	0.048	0.048	0.047	0.048	0.047	0.047	0.046	0.045	0.045	0.045	0.045	0.045	0.044	0.043	0.043	0.041
F01	Sample	Dilution_90%	0.9	DMSO	Lycopene	Standard_Development	Run085	Standard_Measurement	Plate_01	Clariostar_Study	MB	Biofoundry_,_London	Linear_Dilution_Pattern_V2	0.985	0.987	0.985	0.979	0.975	0.971	0.97	0.971	0.977	0.983	0.981	0.98	0.971	0.958	0.947	0.942	0.934	0.924	0.917	0.91	0.904	0.899	0.898	0.897	0.9	0.904	0.908	0.916	0.922	0.922	0.922	0.922	0.92	0.919	0.925	0.934
F02	Sample	Dilution_70%	0.7	DMSO	Lycopene	Standard_Development	Run085	Standard_Measurement	Plate_01	Clariostar_Study	MB	Biofoundry_,_London	Linear_Dilution_Pattern_V2	0.756	0.758	0.756	0.75	0.746	0.742	0.739	0.741	0.743	0.747	0.748	0.744	0.736	0.726	0.719	0.715	0.708	0.701	0.693	0.687	0.683	0.678	0.677	0.677	0.679	0.682	0.687	0.693	0.698	0.699	0.698	0.696	0.696	0.696	0.7	0.708
F03	Sample	Dilution_50%	0.5	DMSO	Lycopene	Standard_Development	Run085	Standard_Measurement	Plate_01	Clariostar_Study	MB	Biofoundry_,_London	Linear_Dilution_Pattern_V2	0.67	0.671	0.669	0.663	0.66	0.659	0.654	0.655	0.657	0.656	0.658	0.652	0.647	0.637	0.631	0.626	0.62	0.615	0.61	0.605	0.598	0.594	0.593	0.59	0.591	0.591	0.592	0.593	0.594	0.594	0.591	0.589	0.585	0.584	0.584	0.587
F04	Sample	Dilution_30%	0.3	DMSO	Lycopene	Standard_Development	Run085	Standard_Measurement	Plate_01	Clariostar_Study	MB	Biofoundry_,_London	Linear_Dilution_Pattern_V2	0.403	0.401	0.398	0.395	0.391	0.388	0.387	0.386	0.386	0.385	0.383	0.379	0.374	0.368	0.363	0.36	0.355	0.352	0.349	0.346	0.343	0.341	0.339	0.338	0.339	0.341	0.342	0.344	0.346	0.346	0.346	0.345	0.344	0.344	0.345	0.347
F05	Sample	Dilution_10%	0.1	DMSO	Lycopene	Standard_Development	Run085	Standard_Measurement	Plate_01	Clariostar_Study	MB	Biofoundry_,_London	Linear_Dilution_Pattern_V2	0.173	0.17	0.168	0.164	0.161	0.157	0.155	0.153	0.152	0.151	0.147	0.144	0.141	0.137	0.133	0.132	0.129	0.128	0.126	0.125	0.123	0.122	0.122	0.123	0.123	0.124	0.124	0.125	0.126	0.127	0.127	0.127	0.127	0.127	0.128	0.129
F06	Sample	Dilution_90%	0.9	DMSO	Lycopene	Standard_Development	Run085	Standard_Measurement	Plate_01	Clariostar_Study	MB	Biofoundry_,_London	Linear_Dilution_Pattern_V2	1.581	1.589	1.599	1.586	1.585	1.592	1.582	1.597	1.589	1.587	1.602	1.607	1.582	1.568	1.568	1.566	1.552	1.538	1.527	1.514	1.515	1.503	1.494	1.488	1.481	1.475	1.47	1.468	1.463	1.46	1.451	1.444	1.433	1.422	1.419	1.417
F07	Sample	Dilution_70%	0.7	DMSO	Lycopene	Standard_Development	Run085	Standard_Measurement	Plate_01	Clariostar_Study	MB	Biofoundry_,_London	Linear_Dilution_Pattern_V2	0.781	0.779	0.779	0.772	0.768	0.764	0.761	0.764	0.767	0.772	0.769	0.769	0.76	0.751	0.745	0.736	0.73	0.725	0.717	0.71	0.706	0.702	0.701	0.7	0.703	0.705	0.709	0.714	0.718	0.719	0.72	0.718	0.716	0.716	0.72	0.727
F08	Sample	Dilution_50%	0.5	DMSO	Lycopene	Standard_Development	Run085	Standard_Measurement	Plate_01	Clariostar_Study	MB	Biofoundry_,_London	Linear_Dilution_Pattern_V2	0.838	0.838	0.838	0.834	0.831	0.827	0.825	0.827	0.829	0.828	0.826	0.821	0.813	0.807	0.801	0.797	0.791	0.782	0.776	0.771	0.764	0.76	0.755	0.751	0.749	0.746	0.745	0.745	0.742	0.74	0.735	0.73	0.723	0.719	0.717	0.716
F09	Sample	Dilution_30%	0.3	DMSO	Lycopene	Standard_Development	Run085	Standard_Measurement	Plate_01	Clariostar_Study	MB	Biofoundry_,_London	Linear_Dilution_Pattern_V2	0.358	0.357	0.354	0.35	0.345	0.341	0.339	0.339	0.339	0.338	0.337	0.333	0.328	0.322	0.318	0.314	0.31	0.307	0.302	0.3	0.298	0.296	0.296	0.297	0.298	0.299	0.301	0.303	0.306	0.307	0.308	0.309	0.309	0.309	0.311	0.314
F10	Sample	Dilution_10%	0.1	DMSO	Lycopene	Standard_Development	Run085	Standard_Measurement	Plate_01	Clariostar_Study	MB	Biofoundry_,_London	Linear_Dilution_Pattern_V2	0.169	0.166	0.163	0.159	0.155	0.152	0.149	0.148	0.147	0.144	0.142	0.138	0.134	0.129	0.126	0.124	0.121	0.12	0.117	0.116	0.115	0.115	0.114	0.115	0.115	0.116	0.117	0.117	0.118	0.119	0.12	0.12	0.12	0.12	0.122	0.123
F11	Blank	DMSO	NA	DMSO	NA	Standard_Development	Run085	Standard_Measurement	Plate_01	Clariostar_Study	MB	Biofoundry_,_London	Linear_Dilution_Pattern_V2	0.109	0.105	0.103	0.098	0.094	0.091	0.088	0.087	0.083	0.081	0.077	0.072	0.069	0.065	0.063	0.061	0.059	0.057	0.055	0.054	0.053	0.053	0.052	0.052	0.052	0.051	0.051	0.049	0.049	0.049	0.049	0.049	0.048	0.047	0.046	0.045
F12	Blank	DMSO	NA	DMSO	NA	Standard_Development	Run085	Standard_Measurement	Plate_01	Clariostar_Study	MB	Biofoundry_,_London	Linear_Dilution_Pattern_V2	0.111	0.107	0.104	0.1	0.097	0.092	0.089	0.088	0.085	0.081	0.077	0.072	0.069	0.065	0.062	0.06	0.057	0.056	0.054	0.053	0.052	0.052	0.051	0.052	0.051	0.05	0.049	0.048	0.048	0.048	0.048	0.049	0.048	0.047	0.046	0.045
G01	Sample	Dilution_85%	0.85	DMSO	Lycopene	Standard_Development	Run085	Standard_Measurement	Plate_01	Clariostar_Study	MB	Biofoundry_,_London	Linear_Dilution_Pattern_V2	0.843	0.842	0.839	0.834	0.829	0.824	0.822	0.824	0.827	0.833	0.835	0.83	0.821	0.81	0.8	0.794	0.786	0.779	0.771	0.766	0.76	0.757	0.756	0.755	0.76	0.766	0.773	0.78	0.784	0.788	0.789	0.791	0.791	0.791	0.798	0.808
G02	Sample	Dilution_65%	0.65	DMSO	Lycopene	Standard_Development	Run085	Standard_Measurement	Plate_01	Clariostar_Study	MB	Biofoundry_,_London	Linear_Dilution_Pattern_V2	0.703	0.702	0.702	0.698	0.691	0.688	0.687	0.686	0.688	0.692	0.691	0.688	0.68	0.673	0.664	0.66	0.653	0.648	0.642	0.636	0.631	0.628	0.627	0.627	0.628	0.631	0.636	0.641	0.645	0.647	0.647	0.647	0.646	0.646	0.649	0.656
G03	Sample	Dilution_45%	0.45	DMSO	Lycopene	Standard_Development	Run085	Standard_Measurement	Plate_01	Clariostar_Study	MB	Biofoundry_,_London	Linear_Dilution_Pattern_V2	0.445	0.442	0.44	0.435	0.431	0.428	0.427	0.426	0.427	0.428	0.428	0.424	0.417	0.41	0.405	0.401	0.397	0.392	0.388	0.384	0.382	0.38	0.38	0.381	0.383	0.388	0.391	0.395	0.4	0.403	0.404	0.405	0.405	0.407	0.411	0.418
G04	Sample	Dilution_25%	0.25	DMSO	Lycopene	Standard_Development	Run085	Standard_Measurement	Plate_01	Clariostar_Study	MB	Biofoundry_,_London	Linear_Dilution_Pattern_V2	0.273	0.271	0.268	0.264	0.259	0.256	0.255	0.254	0.253	0.252	0.249	0.247	0.243	0.237	0.233	0.23	0.227	0.225	0.222	0.22	0.219	0.218	0.218	0.22	0.222	0.224	0.227	0.229	0.232	0.234	0.236	0.236	0.237	0.238	0.241	0.246
G05	Sample	Dilution_05%	0.0499999999999999	DMSO	Lycopene	Standard_Development	Run085	Standard_Measurement	Plate_01	Clariostar_Study	MB	Biofoundry_,_London	Linear_Dilution_Pattern_V2	0.128	0.125	0.123	0.119	0.115	0.112	0.11	0.108	0.106	0.104	0.102	0.098	0.095	0.092	0.089	0.087	0.084	0.083	0.081	0.08	0.079	0.079	0.079	0.079	0.079	0.079	0.079	0.079	0.08	0.081	0.081	0.081	0.081	0.081	0.081	0.083
G06	Sample	Dilution_85%	0.85	DMSO	Lycopene	Standard_Development	Run085	Standard_Measurement	Plate_01	Clariostar_Study	MB	Biofoundry_,_London	Linear_Dilution_Pattern_V2	0.796	0.798	0.798	0.79	0.787	0.783	0.78	0.783	0.787	0.79	0.794	0.789	0.779	0.769	0.762	0.756	0.748	0.741	0.735	0.729	0.724	0.721	0.72	0.722	0.726	0.732	0.74	0.749	0.756	0.761	0.764	0.765	0.766	0.769	0.776	0.789
G07	Sample	Dilution_65%	0.65	DMSO	Lycopene	Standard_Development	Run085	Standard_Measurement	Plate_01	Clariostar_Study	MB	Biofoundry_,_London	Linear_Dilution_Pattern_V2	0.714	0.713	0.71	0.704	0.701	0.696	0.694	0.697	0.699	0.702	0.702	0.696	0.689	0.681	0.672	0.667	0.661	0.655	0.648	0.644	0.639	0.635	0.634	0.634	0.635	0.64	0.644	0.648	0.653	0.656	0.655	0.653	0.653	0.653	0.657	0.663
G08	Sample	Dilution_45%	0.45	DMSO	Lycopene	Standard_Development	Run085	Standard_Measurement	Plate_01	Clariostar_Study	MB	Biofoundry_,_London	Linear_Dilution_Pattern_V2	0.46	0.457	0.455	0.449	0.445	0.442	0.439	0.439	0.44	0.44	0.439	0.436	0.431	0.423	0.418	0.414	0.409	0.405	0.401	0.397	0.393	0.392	0.392	0.391	0.394	0.397	0.402	0.405	0.408	0.411	0.412	0.412	0.413	0.414	0.417	0.422
G09	Sample	Dilution_25%	0.25	DMSO	Lycopene	Standard_Development	Run085	Standard_Measurement	Plate_01	Clariostar_Study	MB	Biofoundry_,_London	Linear_Dilution_Pattern_V2	0.275	0.272	0.267	0.263	0.259	0.255	0.252	0.252	0.252	0.25	0.249	0.245	0.24	0.234	0.231	0.227	0.225	0.222	0.219	0.218	0.216	0.214	0.215	0.216	0.218	0.221	0.223	0.225	0.228	0.23	0.231	0.232	0.233	0.234	0.237	0.241
G10	Sample	Dilution_05%	0.0499999999999999	DMSO	Lycopene	Standard_Development	Run085	Standard_Measurement	Plate_01	Clariostar_Study	MB	Biofoundry_,_London	Linear_Dilution_Pattern_V2	0.13	0.128	0.125	0.12	0.117	0.113	0.111	0.11	0.108	0.105	0.103	0.098	0.094	0.09	0.087	0.086	0.083	0.081	0.079	0.078	0.077	0.077	0.076	0.077	0.077	0.077	0.078	0.078	0.079	0.079	0.08	0.08	0.081	0.081	0.081	0.082
G11	Blank	DMSO_Blank	NA	DMSO	NA	Standard_Development	Run085	Standard_Measurement	Plate_01	Clariostar_Study	MB	Biofoundry_,_London	Linear_Dilution_Pattern_V2	0.106	0.103	0.101	0.096	0.093	0.088	0.085	0.083	0.081	0.078	0.074	0.069	0.066	0.061	0.06	0.058	0.056	0.054	0.052	0.052	0.051	0.051	0.05	0.05	0.05	0.049	0.048	0.047	0.048	0.047	0.047	0.047	0.046	0.045	0.045	0.044
G12	Blank	DMSO_Blank	NA	DMSO	NA	Standard_Development	Run085	Standard_Measurement	Plate_01	Clariostar_Study	MB	Biofoundry_,_London	Linear_Dilution_Pattern_V2	0.102	0.099	0.095	0.09	0.088	0.083	0.081	0.079	0.076	0.072	0.068	0.064	0.06	0.056	0.054	0.052	0.05	0.048	0.046	0.045	0.044	0.044	0.044	0.044	0.043	0.043	0.042	0.041	0.042	0.042	0.042	0.042	0.042	0.041	0.041	0.04
H01	Sample	Dilution_85%	0.85	DMSO	Lycopene	Standard_Development	Run085	Standard_Measurement	Plate_01	Clariostar_Study	MB	Biofoundry_,_London	Linear_Dilution_Pattern_V2	0.801	0.802	0.801	0.794	0.789	0.784	0.782	0.785	0.786	0.788	0.79	0.787	0.777	0.765	0.755	0.75	0.743	0.736	0.729	0.722	0.718	0.713	0.711	0.713	0.717	0.721	0.729	0.738	0.743	0.746	0.748	0.749	0.749	0.75	0.755	0.765
H02	Sample	Dilution_65%	0.65	DMSO	Lycopene	Standard_Development	Run085	Standard_Measurement	Plate_01	Clariostar_Study	MB	Biofoundry_,_London	Linear_Dilution_Pattern_V2	0.616	0.613	0.611	0.604	0.6	0.595	0.593	0.593	0.595	0.598	0.598	0.593	0.586	0.577	0.571	0.566	0.559	0.553	0.548	0.543	0.539	0.536	0.535	0.536	0.539	0.543	0.549	0.554	0.559	0.562	0.564	0.564	0.563	0.564	0.569	0.576
H03	Sample	Dilution_45%	0.45	DMSO	Lycopene	Standard_Development	Run085	Standard_Measurement	Plate_01	Clariostar_Study	MB	Biofoundry_,_London	Linear_Dilution_Pattern_V2	0.453	0.45	0.448	0.442	0.437	0.433	0.431	0.43	0.431	0.431	0.43	0.425	0.419	0.412	0.407	0.403	0.398	0.393	0.388	0.384	0.381	0.379	0.379	0.38	0.382	0.385	0.388	0.392	0.395	0.397	0.399	0.399	0.399	0.4	0.403	0.408
H04	Sample	Dilution_25%	0.25	DMSO	Lycopene	Standard_Development	Run085	Standard_Measurement	Plate_01	Clariostar_Study	MB	Biofoundry_,_London	Linear_Dilution_Pattern_V2	0.271	0.269	0.265	0.26	0.256	0.252	0.249	0.249	0.249	0.247	0.244	0.24	0.236	0.23	0.226	0.223	0.219	0.217	0.214	0.212	0.209	0.209	0.209	0.211	0.213	0.216	0.218	0.22	0.223	0.225	0.226	0.227	0.229	0.23	0.233	0.237
H05	Sample	Dilution_05%	0.0499999999999999	DMSO	Lycopene	Standard_Development	Run085	Standard_Measurement	Plate_01	Clariostar_Study	MB	Biofoundry_,_London	Linear_Dilution_Pattern_V2	0.136	0.134	0.131	0.127	0.123	0.119	0.117	0.116	0.114	0.111	0.108	0.104	0.1	0.096	0.094	0.091	0.089	0.087	0.086	0.084	0.083	0.082	0.082	0.082	0.083	0.083	0.083	0.082	0.083	0.084	0.084	0.083	0.084	0.084	0.084	0.083
H06	Sample	Dilution_85%	0.85	DMSO	Lycopene	Standard_Development	Run085	Standard_Measurement	Plate_01	Clariostar_Study	MB	Biofoundry_,_London	Linear_Dilution_Pattern_V2	0.779	0.777	0.776	0.771	0.764	0.761	0.758	0.761	0.764	0.767	0.77	0.767	0.758	0.747	0.736	0.733	0.725	0.718	0.71	0.705	0.7	0.697	0.697	0.699	0.704	0.709	0.717	0.726	0.733	0.738	0.74	0.743	0.744	0.746	0.755	0.768
H07	Sample	Dilution_65%	0.65	DMSO	Lycopene	Standard_Development	Run085	Standard_Measurement	Plate_01	Clariostar_Study	MB	Biofoundry_,_London	Linear_Dilution_Pattern_V2	0.625	0.625	0.622	0.616	0.612	0.607	0.605	0.606	0.607	0.608	0.609	0.606	0.599	0.588	0.58	0.574	0.568	0.564	0.557	0.553	0.549	0.546	0.544	0.547	0.55	0.554	0.56	0.565	0.57	0.574	0.576	0.576	0.576	0.576	0.581	0.589
H08	Sample	Dilution_45%	0.45	DMSO	Lycopene	Standard_Development	Run085	Standard_Measurement	Plate_01	Clariostar_Study	MB	Biofoundry_,_London	Linear_Dilution_Pattern_V2	0.427	0.425	0.421	0.416	0.412	0.408	0.405	0.405	0.406	0.406	0.404	0.399	0.394	0.387	0.382	0.377	0.374	0.369	0.364	0.362	0.358	0.357	0.358	0.359	0.362	0.365	0.37	0.374	0.379	0.381	0.383	0.385	0.385	0.387	0.391	0.398
H09	Sample	Dilution_25%	0.25	DMSO	Lycopene	Standard_Development	Run085	Standard_Measurement	Plate_01	Clariostar_Study	MB	Biofoundry_,_London	Linear_Dilution_Pattern_V2	0.362	0.361	0.358	0.352	0.347	0.343	0.34	0.34	0.338	0.338	0.334	0.33	0.325	0.318	0.313	0.309	0.306	0.303	0.3	0.297	0.295	0.293	0.293	0.294	0.296	0.298	0.3	0.302	0.305	0.306	0.307	0.307	0.308	0.309	0.311	0.314
H10	Sample	Dilution_05%	0.0499999999999999	DMSO	Lycopene	Standard_Development	Run085	Standard_Measurement	Plate_01	Clariostar_Study	MB	Biofoundry_,_London	Linear_Dilution_Pattern_V2	0.141	0.137	0.133	0.128	0.124	0.12	0.118	0.116	0.114	0.111	0.108	0.103	0.099	0.094	0.092	0.089	0.087	0.085	0.083	0.081	0.08	0.08	0.079	0.08	0.08	0.08	0.08	0.08	0.081	0.082	0.081	0.081	0.082	0.082	0.082	0.082
H11	Blank	DMSO_Blank	NA	DMSO	NA	Standard_Development	Run085	Standard_Measurement	Plate_01	Clariostar_Study	MB	Biofoundry_,_London	Linear_Dilution_Pattern_V2	0.108	0.104	0.101	0.097	0.093	0.09	0.087	0.085	0.082	0.078	0.074	0.07	0.066	0.063	0.06	0.058	0.056	0.054	0.052	0.051	0.05	0.05	0.05	0.05	0.049	0.049	0.048	0.047	0.047	0.047	0.047	0.046	0.046	0.045	0.044	0.044
H12	Blank	DMSO_Blank	NA	DMSO	NA	Standard_Development	Run085	Standard_Measurement	Plate_01	Clariostar_Study	MB	Biofoundry_,_London	Linear_Dilution_Pattern_V2	0.107	0.103	0.101	0.095	0.091	0.087	0.084	0.082	0.079	0.075	0.07	0.065	0.061	0.055	0.053	0.052	0.049	0.048	0.046	0.045	0.044	0.044	0.044	0.044	0.044	0.043	0.042	0.041	0.042	0.042	0.042	0.042	0.042	0.041	0.041	0.04
[truncated: 122 more columns]
