# Supplementary material for: Construction of a Calibration Curve for Lycopene on a Liquid-Handling Platform—Wider Lessons for the Development of Automated Dilution Protocols
Source: ACS Synth Biol. 2024 Aug 3;13(8):2357–75. doi: 10.1021/acssynbio.4c00031 (PMC11334188; doi:10.1021/acssynbio.4c00031)
Supplement: Supplementary file 2 — sb4c00031_si_002.zip [file sb4c00031_si_002.zip › AggregatedData/Run085/Plate_01/Clariostar_Study/Clariostar_B-Measurement_04/001.csv]

Well	Content	Label	Dilution	Solvent	Solute	Project	Run	Step	Container	Study	Author	Institution	Comment	OD350	OD352	OD354	OD356	OD358	OD360	OD362	OD364	OD366	OD368	OD370	OD372	OD374	OD376	OD378	OD380	OD382	OD384	OD386	OD388	OD390	OD392	OD394	OD396	OD398	OD400	OD402	OD404	OD406	OD408	OD410	OD412	OD414	OD416	OD418	OD420
A01	Sample	Dilution_100%	1.0	DMSO	Lycopene	Standard_Development	Run085	Standard_Measurement	Plate_01	Clariostar_Study	MB	Biofoundry_,_London	Linear_Dilution_Pattern_V2	0.817	0.816	0.813	0.809	0.802	0.801	0.801	0.803	0.809	0.815	0.815	0.814	0.803	0.793	0.785	0.777	0.773	0.764	0.758	0.753	0.749	0.748	0.748	0.752	0.76	0.77	0.784	0.797	0.808	0.818	0.824	0.826	0.831	0.838	0.851	0.872
A02	Sample	Dilution_80%	0.8	DMSO	Lycopene	Standard_Development	Run085	Standard_Measurement	Plate_01	Clariostar_Study	MB	Biofoundry_,_London	Linear_Dilution_Pattern_V2	0.719	0.718	0.715	0.713	0.707	0.703	0.703	0.704	0.707	0.71	0.708	0.704	0.696	0.69	0.683	0.674	0.67	0.661	0.655	0.652	0.648	0.645	0.645	0.647	0.652	0.659	0.668	0.678	0.684	0.69	0.693	0.694	0.696	0.701	0.709	0.723
A03	Sample	Dilution_60%	0.6	DMSO	Lycopene	Standard_Development	Run085	Standard_Measurement	Plate_01	Clariostar_Study	MB	Biofoundry_,_London	Linear_Dilution_Pattern_V2	0.548	0.548	0.546	0.542	0.538	0.533	0.533	0.533	0.533	0.535	0.535	0.531	0.523	0.515	0.51	0.505	0.5	0.493	0.489	0.485	0.483	0.48	0.479	0.481	0.485	0.491	0.496	0.502	0.508	0.512	0.515	0.515	0.517	0.519	0.526	0.536
A04	Sample	Dilution_40%	0.4	DMSO	Lycopene	Standard_Development	Run085	Standard_Measurement	Plate_01	Clariostar_Study	MB	Biofoundry_,_London	Linear_Dilution_Pattern_V2	0.398	0.396	0.392	0.389	0.384	0.381	0.379	0.378	0.378	0.378	0.375	0.371	0.365	0.358	0.353	0.349	0.345	0.342	0.339	0.336	0.333	0.331	0.331	0.332	0.335	0.339	0.343	0.348	0.352	0.354	0.356	0.356	0.358	0.361	0.365	0.373
A05	Sample	Dilution_20%	0.2	DMSO	Lycopene	Standard_Development	Run085	Standard_Measurement	Plate_01	Clariostar_Study	MB	Biofoundry_,_London	Linear_Dilution_Pattern_V2	0.229	0.226	0.223	0.219	0.216	0.212	0.209	0.207	0.206	0.205	0.202	0.199	0.194	0.19	0.185	0.183	0.18	0.177	0.175	0.173	0.172	0.172	0.172	0.172	0.174	0.175	0.178	0.181	0.183	0.185	0.186	0.186	0.188	0.19	0.192	0.197
A06	Sample	Dilution_100%	1.0	DMSO	Lycopene	Standard_Development	Run085	Standard_Measurement	Plate_01	Clariostar_Study	MB	Biofoundry_,_London	Linear_Dilution_Pattern_V2	0.81	0.811	0.807	0.804	0.799	0.797	0.797	0.799	0.805	0.812	0.812	0.807	0.8	0.788	0.781	0.774	0.769	0.761	0.754	0.752	0.747	0.744	0.747	0.751	0.759	0.771	0.785	0.8	0.811	0.819	0.826	0.831	0.839	0.846	0.861	0.883
A07	Sample	Dilution_80%	0.8	DMSO	Lycopene	Standard_Development	Run085	Standard_Measurement	Plate_01	Clariostar_Study	MB	Biofoundry_,_London	Linear_Dilution_Pattern_V2	0.655	0.653	0.653	0.647	0.641	0.639	0.639	0.639	0.641	0.647	0.65	0.644	0.637	0.626	0.619	0.613	0.608	0.601	0.596	0.592	0.589	0.587	0.587	0.591	0.597	0.606	0.616	0.628	0.637	0.643	0.649	0.651	0.656	0.661	0.672	0.689
A08	Sample	Dilution_60%	0.6	DMSO	Lycopene	Standard_Development	Run085	Standard_Measurement	Plate_01	Clariostar_Study	MB	Biofoundry_,_London	Linear_Dilution_Pattern_V2	0.516	0.513	0.511	0.507	0.502	0.499	0.496	0.496	0.498	0.499	0.497	0.494	0.487	0.48	0.475	0.47	0.464	0.459	0.455	0.452	0.449	0.447	0.448	0.449	0.455	0.461	0.469	0.476	0.482	0.487	0.491	0.492	0.496	0.5	0.507	0.518
A09	Sample	Dilution_40%	0.4	DMSO	Lycopene	Standard_Development	Run085	Standard_Measurement	Plate_01	Clariostar_Study	MB	Biofoundry_,_London	Linear_Dilution_Pattern_V2	0.374	0.373	0.369	0.366	0.361	0.358	0.355	0.354	0.353	0.354	0.353	0.347	0.343	0.337	0.331	0.328	0.324	0.32	0.316	0.313	0.312	0.311	0.311	0.312	0.315	0.318	0.324	0.33	0.334	0.338	0.34	0.341	0.343	0.346	0.351	0.359
A10	Sample	Dilution_20%	0.2	DMSO	Lycopene	Standard_Development	Run085	Standard_Measurement	Plate_01	Clariostar_Study	MB	Biofoundry_,_London	Linear_Dilution_Pattern_V2	0.247	0.244	0.241	0.237	0.234	0.231	0.228	0.224	0.223	0.222	0.219	0.214	0.21	0.205	0.201	0.198	0.195	0.192	0.189	0.188	0.186	0.185	0.186	0.186	0.188	0.189	0.192	0.194	0.195	0.197	0.198	0.198	0.199	0.201	0.203	0.207
A11	Blank	DMSO_Blank	NA	DMSO	NA	Standard_Development	Run085	Standard_Measurement	Plate_01	Clariostar_Study	MB	Biofoundry_,_London	Linear_Dilution_Pattern_V2	0.118	0.115	0.111	0.108	0.104	0.101	0.097	0.094	0.091	0.087	0.082	0.079	0.073	0.071	0.067	0.065	0.063	0.061	0.059	0.058	0.057	0.056	0.055	0.055	0.054	0.053	0.053	0.053	0.051	0.051	0.051	0.05	0.05	0.049	0.049	0.048
A12	Blank	DMSO_Blank	NA	DMSO	NA	Standard_Development	Run085	Standard_Measurement	Plate_01	Clariostar_Study	MB	Biofoundry_,_London	Linear_Dilution_Pattern_V2	0.116	0.113	0.11	0.106	0.103	0.099	0.096	0.093	0.09	0.087	0.082	0.077	0.074	0.071	0.067	0.064	0.062	0.061	0.059	0.057	0.057	0.055	0.055	0.054	0.053	0.053	0.053	0.052	0.051	0.051	0.051	0.05	0.049	0.048	0.048	0.048
B01	Sample	Dilution_100%	1.0	DMSO	Lycopene	Standard_Development	Run085	Standard_Measurement	Plate_01	Clariostar_Study	MB	Biofoundry_,_London	Linear_Dilution_Pattern_V2	0.833	0.829	0.826	0.824	0.819	0.817	0.816	0.818	0.825	0.831	0.833	0.828	0.819	0.809	0.8	0.794	0.791	0.782	0.774	0.77	0.766	0.763	0.764	0.769	0.777	0.786	0.801	0.813	0.824	0.831	0.837	0.839	0.844	0.852	0.863	0.883
B02	Sample	Dilution_80%	0.8	DMSO	Lycopene	Standard_Development	Run085	Standard_Measurement	Plate_01	Clariostar_Study	MB	Biofoundry_,_London	Linear_Dilution_Pattern_V2	0.725	0.723	0.721	0.718	0.713	0.71	0.709	0.711	0.715	0.719	0.72	0.716	0.708	0.699	0.69	0.686	0.681	0.674	0.668	0.663	0.66	0.657	0.657	0.659	0.663	0.671	0.679	0.688	0.694	0.699	0.702	0.704	0.706	0.711	0.718	0.733
B03	Sample	Dilution_60%	0.6	DMSO	Lycopene	Standard_Development	Run085	Standard_Measurement	Plate_01	Clariostar_Study	MB	Biofoundry_,_London	Linear_Dilution_Pattern_V2	0.622	0.621	0.618	0.615	0.61	0.608	0.606	0.608	0.61	0.611	0.611	0.606	0.6	0.591	0.585	0.581	0.578	0.572	0.566	0.559	0.555	0.553	0.552	0.553	0.556	0.561	0.565	0.572	0.576	0.579	0.58	0.58	0.581	0.582	0.586	0.594
B04	Sample	Dilution_40%	0.4	DMSO	Lycopene	Standard_Development	Run085	Standard_Measurement	Plate_01	Clariostar_Study	MB	Biofoundry_,_London	Linear_Dilution_Pattern_V2	0.418	0.415	0.412	0.409	0.404	0.401	0.399	0.398	0.399	0.4	0.398	0.394	0.388	0.383	0.378	0.374	0.371	0.365	0.363	0.36	0.357	0.356	0.355	0.356	0.359	0.361	0.366	0.37	0.373	0.375	0.377	0.378	0.378	0.38	0.383	0.39
B05	Sample	Dilution_20%	0.2	DMSO	Lycopene	Standard_Development	Run085	Standard_Measurement	Plate_01	Clariostar_Study	MB	Biofoundry_,_London	Linear_Dilution_Pattern_V2	0.254	0.252	0.25	0.247	0.243	0.24	0.238	0.237	0.236	0.235	0.233	0.23	0.225	0.221	0.217	0.214	0.211	0.209	0.207	0.205	0.203	0.203	0.202	0.203	0.204	0.205	0.208	0.21	0.211	0.213	0.213	0.214	0.215	0.215	0.217	0.221
B06	Sample	Dilution_100%	1.0	DMSO	Lycopene	Standard_Development	Run085	Standard_Measurement	Plate_01	Clariostar_Study	MB	Biofoundry_,_London	Linear_Dilution_Pattern_V2	0.794	0.794	0.792	0.789	0.784	0.781	0.779	0.784	0.788	0.796	0.798	0.797	0.789	0.778	0.77	0.765	0.758	0.751	0.745	0.739	0.737	0.734	0.736	0.741	0.748	0.76	0.775	0.789	0.8	0.809	0.816	0.821	0.825	0.834	0.848	0.87
B07	Sample	Dilution_80%	0.8	DMSO	Lycopene	Standard_Development	Run085	Standard_Measurement	Plate_01	Clariostar_Study	MB	Biofoundry_,_London	Linear_Dilution_Pattern_V2	0.706	0.705	0.702	0.697	0.693	0.69	0.689	0.691	0.695	0.7	0.701	0.695	0.69	0.681	0.672	0.667	0.663	0.656	0.651	0.646	0.642	0.64	0.64	0.642	0.649	0.655	0.666	0.675	0.683	0.689	0.694	0.695	0.699	0.702	0.712	0.727
B08	Sample	Dilution_60%	0.6	DMSO	Lycopene	Standard_Development	Run085	Standard_Measurement	Plate_01	Clariostar_Study	MB	Biofoundry_,_London	Linear_Dilution_Pattern_V2	0.652	0.65	0.65	0.646	0.642	0.638	0.636	0.637	0.636	0.641	0.64	0.637	0.631	0.622	0.615	0.61	0.605	0.6	0.595	0.59	0.587	0.584	0.582	0.582	0.585	0.589	0.595	0.601	0.606	0.608	0.609	0.609	0.61	0.611	0.615	0.623
B09	Sample	Dilution_40%	0.4	DMSO	Lycopene	Standard_Development	Run085	Standard_Measurement	Plate_01	Clariostar_Study	MB	Biofoundry_,_London	Linear_Dilution_Pattern_V2	0.383	0.381	0.378	0.375	0.371	0.368	0.366	0.365	0.365	0.365	0.364	0.36	0.354	0.348	0.343	0.34	0.336	0.331	0.328	0.325	0.324	0.323	0.322	0.324	0.327	0.331	0.337	0.342	0.345	0.349	0.351	0.352	0.354	0.356	0.361	0.369
B10	Sample	Dilution_20%	0.2	DMSO	Lycopene	Standard_Development	Run085	Standard_Measurement	Plate_01	Clariostar_Study	MB	Biofoundry_,_London	Linear_Dilution_Pattern_V2	0.24	0.238	0.234	0.23	0.227	0.223	0.221	0.22	0.218	0.217	0.215	0.211	0.206	0.201	0.197	0.195	0.193	0.19	0.188	0.185	0.183	0.183	0.183	0.184	0.185	0.187	0.19	0.192	0.193	0.195	0.196	0.197	0.198	0.199	0.201	0.205
B11	Blank	DMSO_Blank	NA	DMSO	NA	Standard_Development	Run085	Standard_Measurement	Plate_01	Clariostar_Study	MB	Biofoundry_,_London	Linear_Dilution_Pattern_V2	0.109	0.107	0.103	0.1	0.096	0.093	0.091	0.088	0.085	0.082	0.078	0.073	0.07	0.067	0.064	0.062	0.06	0.059	0.058	0.056	0.055	0.054	0.053	0.053	0.052	0.051	0.052	0.051	0.05	0.05	0.05	0.049	0.048	0.048	0.047	0.047
B12	Blank	DMSO_Blank	NA	DMSO	NA	Standard_Development	Run085	Standard_Measurement	Plate_01	Clariostar_Study	MB	Biofoundry_,_London	Linear_Dilution_Pattern_V2	0.109	0.106	0.102	0.099	0.095	0.092	0.089	0.086	0.083	0.08	0.075	0.071	0.067	0.064	0.061	0.06	0.057	0.055	0.054	0.053	0.052	0.052	0.051	0.051	0.05	0.049	0.05	0.049	0.048	0.048	0.048	0.047	0.047	0.046	0.045	0.045
C01	Sample	Dilution_95%	0.95	DMSO	Lycopene	Standard_Development	Run085	Standard_Measurement	Plate_01	Clariostar_Study	MB	Biofoundry_,_London	Linear_Dilution_Pattern_V2	0.993	0.99	0.987	0.985	0.981	0.978	0.975	0.98	0.984	0.989	0.99	0.987	0.98	0.968	0.957	0.951	0.947	0.933	0.93	0.923	0.918	0.913	0.911	0.911	0.915	0.921	0.928	0.937	0.947	0.951	0.951	0.95	0.95	0.952	0.959	0.973
C02	Sample	Dilution_75%	0.75	DMSO	Lycopene	Standard_Development	Run085	Standard_Measurement	Plate_01	Clariostar_Study	MB	Biofoundry_,_London	Linear_Dilution_Pattern_V2	0.763	0.762	0.761	0.757	0.752	0.749	0.747	0.748	0.75	0.754	0.755	0.749	0.745	0.736	0.728	0.723	0.718	0.71	0.703	0.698	0.692	0.688	0.685	0.687	0.69	0.694	0.701	0.708	0.713	0.716	0.719	0.718	0.717	0.719	0.724	0.734
C03	Sample	Dilution_55%	0.55	DMSO	Lycopene	Standard_Development	Run085	Standard_Measurement	Plate_01	Clariostar_Study	MB	Biofoundry_,_London	Linear_Dilution_Pattern_V2	0.579	0.577	0.575	0.57	0.567	0.564	0.562	0.562	0.563	0.566	0.565	0.559	0.553	0.547	0.542	0.536	0.532	0.528	0.523	0.517	0.514	0.511	0.51	0.51	0.512	0.516	0.52	0.525	0.528	0.529	0.532	0.53	0.53	0.53	0.533	0.54
C04	Sample	Dilution_35%	0.35	DMSO	Lycopene	Standard_Development	Run085	Standard_Measurement	Plate_01	Clariostar_Study	MB	Biofoundry_,_London	Linear_Dilution_Pattern_V2	0.713	0.711	0.712	0.708	0.704	0.702	0.7	0.7	0.701	0.7	0.699	0.694	0.687	0.682	0.677	0.673	0.67	0.664	0.659	0.653	0.648	0.645	0.64	0.636	0.633	0.63	0.629	0.627	0.624	0.622	0.617	0.612	0.607	0.603	0.598	0.597
C05	Sample	Dilution_15%	0.15	DMSO	Lycopene	Standard_Development	Run085	Standard_Measurement	Plate_01	Clariostar_Study	MB	Biofoundry_,_London	Linear_Dilution_Pattern_V2	0.216	0.213	0.209	0.206	0.203	0.2	0.199	0.197	0.195	0.194	0.193	0.189	0.185	0.181	0.178	0.175	0.173	0.171	0.169	0.167	0.166	0.165	0.164	0.165	0.166	0.166	0.168	0.17	0.17	0.171	0.171	0.171	0.172	0.172	0.173	0.175
C06	Sample	Dilution_95%	0.95	DMSO	Lycopene	Standard_Development	Run085	Standard_Measurement	Plate_01	Clariostar_Study	MB	Biofoundry_,_London	Linear_Dilution_Pattern_V2	1.446	1.444	1.449	1.446	1.433	1.44	1.436	1.442	1.45	1.463	1.456	1.454	1.434	1.425	1.423	1.415	1.415	1.4	1.391	1.383	1.373	1.364	1.357	1.355	1.35	1.349	1.349	1.355	1.357	1.355	1.347	1.34	1.33	1.325	1.328	1.334
C07	Sample	Dilution_75%	0.75	DMSO	Lycopene	Standard_Development	Run085	Standard_Measurement	Plate_01	Clariostar_Study	MB	Biofoundry_,_London	Linear_Dilution_Pattern_V2	0.784	0.782	0.78	0.777	0.772	0.77	0.768	0.772	0.774	0.777	0.78	0.775	0.766	0.758	0.751	0.744	0.742	0.732	0.728	0.723	0.717	0.713	0.711	0.712	0.715	0.719	0.726	0.733	0.737	0.741	0.742	0.743	0.742	0.744	0.748	0.757
C08	Sample	Dilution_55%	0.55	DMSO	Lycopene	Standard_Development	Run085	Standard_Measurement	Plate_01	Clariostar_Study	MB	Biofoundry_,_London	Linear_Dilution_Pattern_V2	0.582	0.579	0.576	0.573	0.569	0.565	0.563	0.563	0.565	0.567	0.566	0.561	0.556	0.549	0.543	0.539	0.535	0.528	0.523	0.519	0.515	0.513	0.512	0.511	0.513	0.518	0.521	0.526	0.53	0.532	0.532	0.531	0.532	0.533	0.536	0.543
C09	Sample	Dilution_35%	0.35	DMSO	Lycopene	Standard_Development	Run085	Standard_Measurement	Plate_01	Clariostar_Study	MB	Biofoundry_,_London	Linear_Dilution_Pattern_V2	0.358	0.357	0.353	0.349	0.345	0.341	0.339	0.339	0.339	0.339	0.337	0.334	0.328	0.321	0.317	0.314	0.31	0.306	0.303	0.301	0.299	0.297	0.297	0.298	0.301	0.304	0.308	0.312	0.316	0.319	0.32	0.32	0.322	0.324	0.326	0.333
C10	Sample	Dilution_15%	0.15	DMSO	Lycopene	Standard_Development	Run085	Standard_Measurement	Plate_01	Clariostar_Study	MB	Biofoundry_,_London	Linear_Dilution_Pattern_V2	0.199	0.196	0.192	0.189	0.186	0.182	0.18	0.179	0.177	0.175	0.173	0.169	0.164	0.161	0.157	0.154	0.151	0.149	0.148	0.146	0.145	0.144	0.144	0.145	0.146	0.147	0.148	0.15	0.151	0.153	0.154	0.154	0.155	0.156	0.157	0.16
C11	Blank	DMSO_Blank	NA	DMSO	NA	Standard_Development	Run085	Standard_Measurement	Plate_01	Clariostar_Study	MB	Biofoundry_,_London	Linear_Dilution_Pattern_V2	0.104	0.101	0.098	0.094	0.09	0.087	0.085	0.083	0.08	0.076	0.073	0.069	0.065	0.061	0.059	0.057	0.055	0.053	0.052	0.051	0.05	0.05	0.049	0.049	0.049	0.048	0.048	0.047	0.047	0.047	0.047	0.047	0.046	0.045	0.044	0.044
C12	Blank	DMSO_Blank	NA	DMSO	NA	Standard_Development	Run085	Standard_Measurement	Plate_01	Clariostar_Study	MB	Biofoundry_,_London	Linear_Dilution_Pattern_V2	0.107	0.104	0.1	0.096	0.093	0.09	0.087	0.084	0.082	0.079	0.075	0.071	0.067	0.064	0.061	0.06	0.058	0.055	0.054	0.053	0.052	0.051	0.051	0.051	0.05	0.049	0.049	0.049	0.048	0.048	0.048	0.048	0.048	0.047	0.046	0.045
D01	Sample	Dilution_95%	0.95	DMSO	Lycopene	Standard_Development	Run085	Standard_Measurement	Plate_01	Clariostar_Study	MB	Biofoundry_,_London	Linear_Dilution_Pattern_V2	1.081	1.076	1.077	1.075	1.069	1.067	1.065	1.067	1.075	1.083	1.083	1.078	1.068	1.059	1.05	1.041	1.038	1.027	1.016	1.008	1.001	0.995	0.992	0.99	0.998	1.002	1.006	1.016	1.024	1.024	1.024	1.023	1.022	1.025	1.029	1.039
D02	Sample	Dilution_75%	0.75	DMSO	Lycopene	Standard_Development	Run085	Standard_Measurement	Plate_01	Clariostar_Study	MB	Biofoundry_,_London	Linear_Dilution_Pattern_V2	0.92	0.92	0.919	0.915	0.91	0.91	0.909	0.91	0.912	0.919	0.919	0.91	0.901	0.894	0.885	0.88	0.876	0.866	0.859	0.854	0.847	0.842	0.838	0.837	0.837	0.839	0.842	0.846	0.849	0.849	0.847	0.844	0.842	0.84	0.842	0.847
D03	Sample	Dilution_55%	0.55	DMSO	Lycopene	Standard_Development	Run085	Standard_Measurement	Plate_01	Clariostar_Study	MB	Biofoundry_,_London	Linear_Dilution_Pattern_V2	0.604	0.603	0.601	0.599	0.595	0.591	0.589	0.59	0.592	0.593	0.591	0.587	0.582	0.574	0.57	0.564	0.558	0.552	0.549	0.544	0.54	0.536	0.535	0.536	0.537	0.54	0.544	0.548	0.552	0.552	0.553	0.552	0.551	0.553	0.554	0.56
D04	Sample	Dilution_35%	0.35	DMSO	Lycopene	Standard_Development	Run085	Standard_Measurement	Plate_01	Clariostar_Study	MB	Biofoundry_,_London	Linear_Dilution_Pattern_V2	0.475	0.473	0.471	0.468	0.465	0.463	0.461	0.46	0.46	0.461	0.458	0.454	0.45	0.445	0.44	0.436	0.431	0.428	0.423	0.42	0.416	0.413	0.412	0.411	0.411	0.411	0.415	0.416	0.417	0.417	0.417	0.415	0.414	0.413	0.414	0.418
D05	Sample	Dilution_15%	0.15	DMSO	Lycopene	Standard_Development	Run085	Standard_Measurement	Plate_01	Clariostar_Study	MB	Biofoundry_,_London	Linear_Dilution_Pattern_V2	0.225	0.223	0.22	0.217	0.213	0.211	0.208	0.208	0.206	0.205	0.202	0.2	0.195	0.191	0.188	0.185	0.184	0.181	0.179	0.177	0.176	0.174	0.173	0.174	0.175	0.175	0.177	0.178	0.179	0.18	0.18	0.18	0.18	0.181	0.181	0.183
D06	Sample	Dilution_95%	0.95	DMSO	Lycopene	Standard_Development	Run085	Standard_Measurement	Plate_01	Clariostar_Study	MB	Biofoundry_,_London	Linear_Dilution_Pattern_V2	1.392	1.389	1.39	1.392	1.383	1.376	1.38	1.383	1.386	1.403	1.405	1.398	1.396	1.373	1.366	1.359	1.357	1.343	1.332	1.32	1.315	1.31	1.303	1.302	1.304	1.305	1.306	1.311	1.317	1.315	1.313	1.305	1.298	1.297	1.299	1.306
D07	Sample	Dilution_75%	0.75	DMSO	Lycopene	Standard_Development	Run085	Standard_Measurement	Plate_01	Clariostar_Study	MB	Biofoundry_,_London	Linear_Dilution_Pattern_V2	0.749	0.747	0.747	0.742	0.739	0.736	0.734	0.736	0.737	0.742	0.741	0.736	0.73	0.722	0.715	0.711	0.705	0.696	0.69	0.685	0.68	0.676	0.674	0.674	0.678	0.683	0.69	0.698	0.704	0.707	0.708	0.708	0.709	0.711	0.716	0.727
D08	Sample	Dilution_55%	0.55	DMSO	Lycopene	Standard_Development	Run085	Standard_Measurement	Plate_01	Clariostar_Study	MB	Biofoundry_,_London	Linear_Dilution_Pattern_V2	0.828	0.827	0.825	0.822	0.819	0.816	0.814	0.816	0.818	0.82	0.818	0.812	0.807	0.8	0.792	0.787	0.783	0.774	0.767	0.762	0.757	0.749	0.745	0.742	0.741	0.739	0.739	0.738	0.739	0.736	0.731	0.727	0.721	0.718	0.715	0.718
D09	Sample	Dilution_35%	0.35	DMSO	Lycopene	Standard_Development	Run085	Standard_Measurement	Plate_01	Clariostar_Study	MB	Biofoundry_,_London	Linear_Dilution_Pattern_V2	0.595	0.592	0.59	0.588	0.585	0.582	0.58	0.58	0.578	0.579	0.578	0.574	0.568	0.562	0.557	0.552	0.548	0.543	0.537	0.533	0.529	0.524	0.52	0.518	0.516	0.515	0.515	0.515	0.513	0.512	0.509	0.503	0.499	0.496	0.494	0.495
D10	Sample	Dilution_15%	0.15	DMSO	Lycopene	Standard_Development	Run085	Standard_Measurement	Plate_01	Clariostar_Study	MB	Biofoundry_,_London	Linear_Dilution_Pattern_V2	0.306	0.303	0.301	0.298	0.295	0.293	0.29	0.289	0.287	0.285	0.283	0.28	0.274	0.27	0.267	0.265	0.262	0.259	0.257	0.254	0.251	0.249	0.248	0.247	0.247	0.246	0.246	0.245	0.245	0.244	0.243	0.241	0.24	0.239	0.238	0.239
D11	Blank	DMSO_Blank	NA	DMSO	NA	Standard_Development	Run085	Standard_Measurement	Plate_01	Clariostar_Study	MB	Biofoundry_,_London	Linear_Dilution_Pattern_V2	0.105	0.103	0.1	0.096	0.093	0.089	0.087	0.085	0.082	0.078	0.075	0.071	0.067	0.064	0.061	0.059	0.057	0.055	0.055	0.053	0.052	0.051	0.051	0.051	0.05	0.049	0.049	0.049	0.048	0.048	0.048	0.048	0.047	0.046	0.045	0.045
D12	Blank	DMSO_Blank	NA	DMSO	NA	Standard_Development	Run085	Standard_Measurement	Plate_01	Clariostar_Study	MB	Biofoundry_,_London	Linear_Dilution_Pattern_V2	0.105	0.102	0.098	0.095	0.091	0.088	0.085	0.084	0.081	0.078	0.073	0.069	0.065	0.061	0.059	0.057	0.055	0.054	0.052	0.051	0.05	0.05	0.049	0.049	0.048	0.047	0.047	0.046	0.046	0.046	0.045	0.045	0.045	0.045	0.044	0.043
E01	Sample	Dilution_90%	0.9	DMSO	Lycopene	Standard_Development	Run085	Standard_Measurement	Plate_01	Clariostar_Study	MB	Biofoundry_,_London	Linear_Dilution_Pattern_V2	1.388	1.391	1.389	1.391	1.385	1.381	1.379	1.379	1.39	1.403	1.397	1.392	1.382	1.366	1.358	1.355	1.347	1.331	1.323	1.313	1.304	1.291	1.285	1.279	1.277	1.275	1.268	1.269	1.275	1.27	1.262	1.252	1.242	1.238	1.233	1.236
E02	Sample	Dilution_70%	0.7	DMSO	Lycopene	Standard_Development	Run085	Standard_Measurement	Plate_01	Clariostar_Study	MB	Biofoundry_,_London	Linear_Dilution_Pattern_V2	0.929	0.928	0.928	0.925	0.921	0.918	0.919	0.92	0.922	0.924	0.925	0.921	0.913	0.902	0.895	0.889	0.885	0.877	0.868	0.861	0.855	0.848	0.845	0.842	0.841	0.842	0.843	0.848	0.849	0.848	0.844	0.839	0.835	0.833	0.832	0.837
E03	Sample	Dilution_50%	0.5	DMSO	Lycopene	Standard_Development	Run085	Standard_Measurement	Plate_01	Clariostar_Study	MB	Biofoundry_,_London	Linear_Dilution_Pattern_V2	0.681	0.68	0.677	0.674	0.669	0.667	0.666	0.666	0.667	0.668	0.666	0.664	0.658	0.651	0.644	0.639	0.634	0.628	0.623	0.617	0.612	0.607	0.603	0.603	0.603	0.604	0.605	0.605	0.607	0.606	0.605	0.601	0.6	0.597	0.596	0.6
E04	Sample	Dilution_30%	0.3	DMSO	Lycopene	Standard_Development	Run085	Standard_Measurement	Plate_01	Clariostar_Study	MB	Biofoundry_,_London	Linear_Dilution_Pattern_V2	0.372	0.371	0.369	0.366	0.361	0.357	0.356	0.356	0.355	0.354	0.353	0.349	0.345	0.339	0.335	0.331	0.327	0.325	0.322	0.319	0.316	0.314	0.314	0.313	0.314	0.316	0.319	0.321	0.322	0.324	0.324	0.323	0.323	0.323	0.324	0.327
E05	Sample	Dilution_10%	0.1	DMSO	Lycopene	Standard_Development	Run085	Standard_Measurement	Plate_01	Clariostar_Study	MB	Biofoundry_,_London	Linear_Dilution_Pattern_V2	0.179	0.176	0.173	0.17	0.166	0.164	0.161	0.16	0.158	0.157	0.155	0.151	0.147	0.144	0.14	0.139	0.137	0.135	0.133	0.131	0.13	0.129	0.129	0.129	0.129	0.129	0.131	0.131	0.131	0.132	0.132	0.132	0.133	0.133	0.133	0.134
E06	Sample	Dilution_90%	0.9	DMSO	Lycopene	Standard_Development	Run085	Standard_Measurement	Plate_01	Clariostar_Study	MB	Biofoundry_,_London	Linear_Dilution_Pattern_V2	1.192	1.194	1.192	1.189	1.182	1.182	1.18	1.187	1.186	1.198	1.198	1.188	1.181	1.172	1.161	1.154	1.151	1.138	1.13	1.118	1.111	1.104	1.097	1.096	1.096	1.1	1.1	1.105	1.109	1.109	1.103	1.099	1.094	1.092	1.093	1.101
E07	Sample	Dilution_70%	0.7	DMSO	Lycopene	Standard_Development	Run085	Standard_Measurement	Plate_01	Clariostar_Study	MB	Biofoundry_,_London	Linear_Dilution_Pattern_V2	0.924	0.924	0.923	0.917	0.911	0.91	0.909	0.909	0.914	0.918	0.918	0.914	0.908	0.896	0.889	0.884	0.877	0.869	0.864	0.858	0.849	0.844	0.839	0.839	0.839	0.84	0.841	0.846	0.849	0.848	0.845	0.842	0.839	0.835	0.836	0.842
E08	Sample	Dilution_50%	0.5	DMSO	Lycopene	Standard_Development	Run085	Standard_Measurement	Plate_01	Clariostar_Study	MB	Biofoundry_,_London	Linear_Dilution_Pattern_V2	0.859	0.862	0.86	0.856	0.853	0.847	0.847	0.848	0.848	0.851	0.847	0.844	0.838	0.83	0.824	0.819	0.814	0.806	0.798	0.79	0.783	0.777	0.771	0.767	0.765	0.761	0.759	0.758	0.755	0.75	0.745	0.739	0.733	0.728	0.723	0.722
E09	Sample	Dilution_30%	0.3	DMSO	Lycopene	Standard_Development	Run085	Standard_Measurement	Plate_01	Clariostar_Study	MB	Biofoundry_,_London	Linear_Dilution_Pattern_V2	0.515	0.514	0.513	0.51	0.505	0.502	0.5	0.5	0.499	0.499	0.497	0.493	0.487	0.481	0.476	0.473	0.469	0.464	0.459	0.455	0.452	0.447	0.444	0.442	0.44	0.439	0.438	0.438	0.437	0.435	0.433	0.429	0.426	0.424	0.421	0.421
E10	Sample	Dilution_10%	0.1	DMSO	Lycopene	Standard_Development	Run085	Standard_Measurement	Plate_01	Clariostar_Study	MB	Biofoundry_,_London	Linear_Dilution_Pattern_V2	0.225	0.222	0.22	0.216	0.212	0.21	0.207	0.205	0.203	0.201	0.198	0.195	0.19	0.186	0.184	0.182	0.179	0.176	0.174	0.172	0.171	0.169	0.168	0.169	0.169	0.168	0.168	0.167	0.168	0.167	0.167	0.166	0.165	0.165	0.164	0.164
E11	Blank	DMSO_Blank	NA	DMSO	NA	Standard_Development	Run085	Standard_Measurement	Plate_01	Clariostar_Study	MB	Biofoundry_,_London	Linear_Dilution_Pattern_V2	0.107	0.105	0.101	0.098	0.095	0.091	0.087	0.086	0.083	0.079	0.075	0.07	0.066	0.064	0.06	0.059	0.057	0.055	0.053	0.052	0.052	0.051	0.05	0.05	0.05	0.049	0.049	0.049	0.048	0.048	0.048	0.048	0.048	0.047	0.046	0.045
E12	Blank	DMSO_Blank	NA	DMSO	NA	Standard_Development	Run085	Standard_Measurement	Plate_01	Clariostar_Study	MB	Biofoundry_,_London	Linear_Dilution_Pattern_V2	0.104	0.101	0.098	0.094	0.09	0.087	0.084	0.082	0.079	0.076	0.072	0.067	0.063	0.06	0.057	0.055	0.053	0.051	0.05	0.049	0.049	0.048	0.048	0.047	0.046	0.046	0.046	0.045	0.045	0.045	0.045	0.045	0.044	0.044	0.043	0.042
F01	Sample	Dilution_90%	0.9	DMSO	Lycopene	Standard_Development	Run085	Standard_Measurement	Plate_01	Clariostar_Study	MB	Biofoundry_,_London	Linear_Dilution_Pattern_V2	1.041	1.038	1.034	1.032	1.026	1.024	1.024	1.023	1.029	1.036	1.034	1.028	1.02	1.009	0.998	0.994	0.987	0.979	0.971	0.959	0.953	0.947	0.943	0.94	0.942	0.945	0.949	0.958	0.959	0.963	0.961	0.957	0.954	0.953	0.956	0.964
F02	Sample	Dilution_70%	0.7	DMSO	Lycopene	Standard_Development	Run085	Standard_Measurement	Plate_01	Clariostar_Study	MB	Biofoundry_,_London	Linear_Dilution_Pattern_V2	0.889	0.885	0.884	0.882	0.878	0.874	0.87	0.872	0.877	0.878	0.876	0.873	0.864	0.855	0.851	0.844	0.84	0.831	0.822	0.814	0.808	0.801	0.797	0.795	0.796	0.796	0.798	0.8	0.802	0.801	0.8	0.796	0.792	0.789	0.788	0.793
F03	Sample	Dilution_50%	0.5	DMSO	Lycopene	Standard_Development	Run085	Standard_Measurement	Plate_01	Clariostar_Study	MB	Biofoundry_,_London	Linear_Dilution_Pattern_V2	0.594	0.593	0.59	0.588	0.583	0.581	0.578	0.577	0.578	0.579	0.579	0.575	0.568	0.561	0.555	0.549	0.545	0.54	0.535	0.529	0.525	0.522	0.52	0.519	0.52	0.52	0.524	0.527	0.529	0.53	0.53	0.528	0.525	0.525	0.526	0.531
F04	Sample	Dilution_30%	0.3	DMSO	Lycopene	Standard_Development	Run085	Standard_Measurement	Plate_01	Clariostar_Study	MB	Biofoundry_,_London	Linear_Dilution_Pattern_V2	0.418	0.416	0.414	0.412	0.408	0.405	0.402	0.401	0.402	0.401	0.4	0.395	0.39	0.385	0.38	0.377	0.373	0.369	0.365	0.362	0.358	0.356	0.355	0.354	0.354	0.354	0.356	0.357	0.359	0.358	0.358	0.356	0.354	0.354	0.354	0.357
F05	Sample	Dilution_10%	0.1	DMSO	Lycopene	Standard_Development	Run085	Standard_Measurement	Plate_01	Clariostar_Study	MB	Biofoundry_,_London	Linear_Dilution_Pattern_V2	0.173	0.169	0.167	0.164	0.159	0.157	0.155	0.153	0.152	0.151	0.148	0.144	0.141	0.137	0.133	0.131	0.129	0.128	0.125	0.124	0.122	0.121	0.122	0.122	0.123	0.123	0.125	0.125	0.125	0.126	0.127	0.127	0.127	0.128	0.127	0.128
F06	Sample	Dilution_90%	0.9	DMSO	Lycopene	Standard_Development	Run085	Standard_Measurement	Plate_01	Clariostar_Study	MB	Biofoundry_,_London	Linear_Dilution_Pattern_V2	1.307	1.301	1.303	1.298	1.296	1.295	1.292	1.297	1.297	1.305	1.31	1.302	1.289	1.28	1.272	1.266	1.263	1.249	1.24	1.231	1.22	1.212	1.206	1.203	1.2	1.2	1.202	1.205	1.207	1.204	1.196	1.192	1.187	1.181	1.176	1.181
F07	Sample	Dilution_70%	0.7	DMSO	Lycopene	Standard_Development	Run085	Standard_Measurement	Plate_01	Clariostar_Study	MB	Biofoundry_,_London	Linear_Dilution_Pattern_V2	0.803	0.802	0.8	0.796	0.792	0.788	0.788	0.789	0.789	0.792	0.791	0.787	0.779	0.769	0.763	0.758	0.753	0.743	0.738	0.73	0.724	0.718	0.716	0.716	0.717	0.721	0.723	0.727	0.732	0.732	0.732	0.729	0.728	0.727	0.729	0.735
F08	Sample	Dilution_50%	0.5	DMSO	Lycopene	Standard_Development	Run085	Standard_Measurement	Plate_01	Clariostar_Study	MB	Biofoundry_,_London	Linear_Dilution_Pattern_V2	1.031	1.029	1.029	1.029	1.023	1.02	1.016	1.016	1.014	1.019	1.019	1.015	1.008	0.997	0.993	0.987	0.981	0.971	0.962	0.955	0.948	0.938	0.934	0.927	0.923	0.917	0.911	0.909	0.907	0.901	0.891	0.882	0.873	0.865	0.86	0.856
F09	Sample	Dilution_30%	0.3	DMSO	Lycopene	Standard_Development	Run085	Standard_Measurement	Plate_01	Clariostar_Study	MB	Biofoundry_,_London	Linear_Dilution_Pattern_V2	0.371	0.368	0.364	0.362	0.357	0.354	0.352	0.352	0.351	0.349	0.347	0.344	0.338	0.333	0.329	0.325	0.322	0.318	0.315	0.311	0.309	0.307	0.306	0.306	0.307	0.309	0.312	0.313	0.315	0.316	0.316	0.316	0.316	0.316	0.317	0.32
F10	Sample	Dilution_10%	0.1	DMSO	Lycopene	Standard_Development	Run085	Standard_Measurement	Plate_01	Clariostar_Study	MB	Biofoundry_,_London	Linear_Dilution_Pattern_V2	0.172	0.169	0.165	0.161	0.157	0.154	0.151	0.15	0.148	0.146	0.144	0.14	0.135	0.132	0.128	0.126	0.124	0.122	0.12	0.118	0.117	0.117	0.117	0.117	0.118	0.118	0.119	0.12	0.12	0.12	0.122	0.122	0.122	0.122	0.122	0.124
F11	Blank	DMSO	NA	DMSO	NA	Standard_Development	Run085	Standard_Measurement	Plate_01	Clariostar_Study	MB	Biofoundry_,_London	Linear_Dilution_Pattern_V2	0.108	0.105	0.103	0.099	0.095	0.092	0.089	0.087	0.085	0.081	0.077	0.073	0.069	0.066	0.063	0.061	0.06	0.058	0.056	0.055	0.054	0.053	0.053	0.053	0.052	0.051	0.051	0.05	0.05	0.05	0.05	0.049	0.049	0.047	0.046	0.045
F12	Blank	DMSO	NA	DMSO	NA	Standard_Development	Run085	Standard_Measurement	Plate_01	Clariostar_Study	MB	Biofoundry_,_London	Linear_Dilution_Pattern_V2	0.111	0.107	0.104	0.1	0.096	0.092	0.089	0.088	0.085	0.082	0.077	0.073	0.068	0.065	0.062	0.06	0.058	0.056	0.055	0.053	0.052	0.052	0.052	0.051	0.051	0.05	0.05	0.049	0.049	0.048	0.048	0.049	0.048	0.048	0.046	0.045
G01	Sample	Dilution_85%	0.85	DMSO	Lycopene	Standard_Development	Run085	Standard_Measurement	Plate_01	Clariostar_Study	MB	Biofoundry_,_London	Linear_Dilution_Pattern_V2	0.828	0.827	0.824	0.819	0.815	0.811	0.81	0.811	0.813	0.82	0.818	0.813	0.804	0.794	0.786	0.781	0.776	0.766	0.758	0.752	0.746	0.741	0.738	0.74	0.742	0.747	0.756	0.764	0.771	0.772	0.775	0.774	0.772	0.773	0.78	0.791
G02	Sample	Dilution_65%	0.65	DMSO	Lycopene	Standard_Development	Run085	Standard_Measurement	Plate_01	Clariostar_Study	MB	Biofoundry_,_London	Linear_Dilution_Pattern_V2	0.687	0.685	0.682	0.679	0.672	0.671	0.668	0.669	0.673	0.676	0.674	0.67	0.663	0.656	0.647	0.642	0.638	0.631	0.625	0.619	0.614	0.611	0.607	0.608	0.61	0.613	0.617	0.622	0.626	0.628	0.628	0.626	0.625	0.626	0.629	0.635
G03	Sample	Dilution_45%	0.45	DMSO	Lycopene	Standard_Development	Run085	Standard_Measurement	Plate_01	Clariostar_Study	MB	Biofoundry_,_London	Linear_Dilution_Pattern_V2	0.444	0.442	0.438	0.435	0.43	0.427	0.424	0.424	0.425	0.427	0.426	0.422	0.416	0.409	0.404	0.4	0.396	0.392	0.387	0.383	0.38	0.377	0.377	0.379	0.381	0.384	0.389	0.394	0.398	0.4	0.402	0.402	0.402	0.404	0.407	0.413
G04	Sample	Dilution_25%	0.25	DMSO	Lycopene	Standard_Development	Run085	Standard_Measurement	Plate_01	Clariostar_Study	MB	Biofoundry_,_London	Linear_Dilution_Pattern_V2	0.275	0.272	0.269	0.264	0.26	0.257	0.255	0.256	0.255	0.254	0.252	0.248	0.243	0.238	0.234	0.233	0.229	0.226	0.224	0.222	0.22	0.219	0.219	0.221	0.222	0.223	0.227	0.23	0.233	0.234	0.235	0.235	0.237	0.239	0.241	0.244
G05	Sample	Dilution_05%	0.0499999999999999	DMSO	Lycopene	Standard_Development	Run085	Standard_Measurement	Plate_01	Clariostar_Study	MB	Biofoundry_,_London	Linear_Dilution_Pattern_V2	0.128	0.124	0.121	0.118	0.115	0.112	0.109	0.108	0.106	0.104	0.102	0.098	0.094	0.091	0.089	0.087	0.085	0.083	0.082	0.08	0.079	0.078	0.079	0.079	0.079	0.079	0.08	0.08	0.081	0.081	0.081	0.082	0.082	0.081	0.081	0.082
G06	Sample	Dilution_85%	0.85	DMSO	Lycopene	Standard_Development	Run085	Standard_Measurement	Plate_01	Clariostar_Study	MB	Biofoundry_,_London	Linear_Dilution_Pattern_V2	0.797	0.795	0.794	0.787	0.782	0.781	0.778	0.778	0.783	0.788	0.788	0.783	0.776	0.766	0.759	0.752	0.747	0.74	0.731	0.723	0.719	0.715	0.714	0.715	0.72	0.726	0.734	0.741	0.748	0.753	0.755	0.754	0.756	0.758	0.764	0.775
G07	Sample	Dilution_65%	0.65	DMSO	Lycopene	Standard_Development	Run085	Standard_Measurement	Plate_01	Clariostar_Study	MB	Biofoundry_,_London	Linear_Dilution_Pattern_V2	0.67	0.668	0.665	0.659	0.654	0.651	0.65	0.651	0.652	0.655	0.653	0.65	0.643	0.635	0.628	0.622	0.617	0.61	0.604	0.599	0.595	0.591	0.589	0.589	0.591	0.595	0.601	0.605	0.609	0.613	0.613	0.612	0.613	0.613	0.616	0.624
G08	Sample	Dilution_45%	0.45	DMSO	Lycopene	Standard_Development	Run085	Standard_Measurement	Plate_01	Clariostar_Study	MB	Biofoundry_,_London	Linear_Dilution_Pattern_V2	0.466	0.463	0.459	0.454	0.451	0.447	0.445	0.446	0.446	0.446	0.445	0.441	0.435	0.428	0.422	0.419	0.414	0.409	0.405	0.401	0.398	0.396	0.395	0.395	0.397	0.401	0.404	0.408	0.411	0.412	0.413	0.413	0.413	0.414	0.416	0.422
G09	Sample	Dilution_25%	0.25	DMSO	Lycopene	Standard_Development	Run085	Standard_Measurement	Plate_01	Clariostar_Study	MB	Biofoundry_,_London	Linear_Dilution_Pattern_V2	0.274	0.271	0.267	0.263	0.259	0.254	0.253	0.253	0.252	0.251	0.249	0.245	0.239	0.235	0.232	0.229	0.225	0.222	0.22	0.218	0.216	0.215	0.215	0.217	0.218	0.219	0.223	0.226	0.228	0.23	0.231	0.232	0.233	0.234	0.236	0.24
G10	Sample	Dilution_05%	0.0499999999999999	DMSO	Lycopene	Standard_Development	Run085	Standard_Measurement	Plate_01	Clariostar_Study	MB	Biofoundry_,_London	Linear_Dilution_Pattern_V2	0.131	0.128	0.125	0.121	0.117	0.114	0.112	0.11	0.108	0.105	0.103	0.099	0.094	0.09	0.087	0.086	0.083	0.081	0.08	0.079	0.078	0.077	0.077	0.078	0.078	0.078	0.078	0.079	0.079	0.08	0.08	0.081	0.081	0.081	0.081	0.082
G11	Blank	DMSO_Blank	NA	DMSO	NA	Standard_Development	Run085	Standard_Measurement	Plate_01	Clariostar_Study	MB	Biofoundry_,_London	Linear_Dilution_Pattern_V2	0.107	0.103	0.1	0.096	0.092	0.089	0.086	0.084	0.081	0.078	0.074	0.07	0.066	0.062	0.059	0.058	0.057	0.054	0.052	0.051	0.051	0.05	0.05	0.05	0.049	0.048	0.048	0.048	0.048	0.047	0.047	0.047	0.047	0.046	0.045	0.044
G12	Blank	DMSO_Blank	NA	DMSO	NA	Standard_Development	Run085	Standard_Measurement	Plate_01	Clariostar_Study	MB	Biofoundry_,_London	Linear_Dilution_Pattern_V2	0.103	0.099	0.095	0.091	0.088	0.084	0.081	0.08	0.076	0.073	0.068	0.065	0.06	0.057	0.054	0.052	0.05	0.048	0.047	0.046	0.045	0.045	0.044	0.044	0.043	0.043	0.043	0.042	0.042	0.042	0.042	0.042	0.042	0.042	0.04	0.04
H01	Sample	Dilution_85%	0.85	DMSO	Lycopene	Standard_Development	Run085	Standard_Measurement	Plate_01	Clariostar_Study	MB	Biofoundry_,_London	Linear_Dilution_Pattern_V2	0.838	0.836	0.834	0.831	0.825	0.823	0.818	0.822	0.825	0.827	0.824	0.821	0.814	0.803	0.793	0.787	0.782	0.772	0.764	0.757	0.751	0.747	0.744	0.744	0.748	0.752	0.759	0.765	0.77	0.775	0.774	0.773	0.773	0.773	0.777	0.787
H02	Sample	Dilution_65%	0.65	DMSO	Lycopene	Standard_Development	Run085	Standard_Measurement	Plate_01	Clariostar_Study	MB	Biofoundry_,_London	Linear_Dilution_Pattern_V2	0.638	0.635	0.633	0.629	0.624	0.619	0.616	0.618	0.619	0.622	0.623	0.616	0.609	0.599	0.593	0.588	0.582	0.575	0.569	0.564	0.558	0.556	0.554	0.555	0.556	0.56	0.565	0.57	0.575	0.577	0.579	0.577	0.578	0.578	0.581	0.588
H03	Sample	Dilution_45%	0.45	DMSO	Lycopene	Standard_Development	Run085	Standard_Measurement	Plate_01	Clariostar_Study	MB	Biofoundry_,_London	Linear_Dilution_Pattern_V2	0.459	0.457	0.453	0.449	0.444	0.44	0.437	0.436	0.436	0.437	0.435	0.431	0.425	0.418	0.412	0.407	0.403	0.399	0.394	0.39	0.386	0.384	0.383	0.383	0.385	0.387	0.391	0.395	0.398	0.401	0.402	0.401	0.4	0.401	0.404	0.409
H04	Sample	Dilution_25%	0.25	DMSO	Lycopene	Standard_Development	Run085	Standard_Measurement	Plate_01	Clariostar_Study	MB	Biofoundry_,_London	Linear_Dilution_Pattern_V2	0.274	0.27	0.267	0.263	0.258	0.256	0.253	0.252	0.25	0.25	0.248	0.243	0.237	0.233	0.227	0.225	0.222	0.219	0.216	0.214	0.213	0.212	0.212	0.212	0.214	0.217	0.22	0.223	0.224	0.227	0.228	0.229	0.23	0.231	0.233	0.237
H05	Sample	Dilution_05%	0.0499999999999999	DMSO	Lycopene	Standard_Development	Run085	Standard_Measurement	Plate_01	Clariostar_Study	MB	Biofoundry_,_London	Linear_Dilution_Pattern_V2	0.138	0.136	0.133	0.13	0.126	0.122	0.119	0.118	0.116	0.113	0.11	0.106	0.102	0.099	0.095	0.093	0.091	0.088	0.087	0.086	0.085	0.084	0.084	0.084	0.084	0.084	0.084	0.084	0.085	0.085	0.085	0.085	0.084	0.085	0.084	0.085
H06	Sample	Dilution_85%	0.85	DMSO	Lycopene	Standard_Development	Run085	Standard_Measurement	Plate_01	Clariostar_Study	MB	Biofoundry_,_London	Linear_Dilution_Pattern_V2	0.772	0.77	0.765	0.762	0.756	0.754	0.753	0.753	0.756	0.76	0.761	0.757	0.749	0.736	0.729	0.723	0.717	0.709	0.702	0.696	0.691	0.686	0.686	0.687	0.692	0.699	0.708	0.716	0.723	0.727	0.73	0.73	0.731	0.734	0.741	0.753
H07	Sample	Dilution_65%	0.65	DMSO	Lycopene	Standard_Development	Run085	Standard_Measurement	Plate_01	Clariostar_Study	MB	Biofoundry_,_London	Linear_Dilution_Pattern_V2	0.642	0.641	0.638	0.632	0.627	0.625	0.623	0.622	0.624	0.626	0.626	0.622	0.612	0.605	0.596	0.591	0.586	0.58	0.574	0.568	0.564	0.561	0.559	0.559	0.562	0.565	0.571	0.578	0.582	0.585	0.586	0.586	0.585	0.586	0.59	0.597
H08	Sample	Dilution_45%	0.45	DMSO	Lycopene	Standard_Development	Run085	Standard_Measurement	Plate_01	Clariostar_Study	MB	Biofoundry_,_London	Linear_Dilution_Pattern_V2	0.43	0.428	0.423	0.419	0.414	0.411	0.408	0.409	0.409	0.409	0.408	0.403	0.396	0.39	0.385	0.38	0.376	0.371	0.367	0.364	0.362	0.359	0.359	0.36	0.363	0.365	0.369	0.374	0.379	0.382	0.384	0.384	0.385	0.386	0.389	0.396
H09	Sample	Dilution_25%	0.25	DMSO	Lycopene	Standard_Development	Run085	Standard_Measurement	Plate_01	Clariostar_Study	MB	Biofoundry_,_London	Linear_Dilution_Pattern_V2	0.366	0.361	0.358	0.353	0.349	0.344	0.343	0.34	0.339	0.338	0.335	0.331	0.324	0.32	0.314	0.309	0.307	0.304	0.3	0.298	0.296	0.294	0.293	0.294	0.295	0.297	0.301	0.302	0.304	0.306	0.307	0.307	0.308	0.309	0.311	0.315
H10	Sample	Dilution_05%	0.0499999999999999	DMSO	Lycopene	Standard_Development	Run085	Standard_Measurement	Plate_01	Clariostar_Study	MB	Biofoundry_,_London	Linear_Dilution_Pattern_V2	0.141	0.138	0.133	0.13	0.125	0.122	0.12	0.118	0.115	0.112	0.108	0.104	0.099	0.095	0.092	0.09	0.087	0.086	0.084	0.082	0.081	0.08	0.08	0.081	0.08	0.08	0.081	0.081	0.081	0.081	0.082	0.082	0.082	0.082	0.082	0.083
H11	Blank	DMSO_Blank	NA	DMSO	NA	Standard_Development	Run085	Standard_Measurement	Plate_01	Clariostar_Study	MB	Biofoundry_,_London	Linear_Dilution_Pattern_V2	0.108	0.104	0.1	0.097	0.093	0.089	0.086	0.084	0.081	0.078	0.074	0.07	0.066	0.063	0.06	0.058	0.056	0.054	0.053	0.052	0.05	0.05	0.05	0.049	0.049	0.048	0.047	0.047	0.047	0.047	0.046	0.047	0.046	0.045	0.045	0.043
H12	Blank	DMSO_Blank	NA	DMSO	NA	Standard_Development	Run085	Standard_Measurement	Plate_01	Clariostar_Study	MB	Biofoundry_,_London	Linear_Dilution_Pattern_V2	0.106	0.103	0.1	0.095	0.091	0.087	0.085	0.084	0.08	0.076	0.071	0.066	0.061	0.056	0.054	0.052	0.05	0.048	0.047	0.045	0.044	0.044	0.043	0.044	0.043	0.043	0.043	0.042	0.042	0.042	0.043	0.043	0.042	0.042	0.041	0.04
[truncated: 122 more columns]
