# Supplementary material for: Construction of a Calibration Curve for Lycopene on a Liquid-Handling Platform—Wider Lessons for the Development of Automated Dilution Protocols
Source: ACS Synth Biol. 2024 Aug 3;13(8):2357–75. doi: 10.1021/acssynbio.4c00031 (PMC11334188; doi:10.1021/acssynbio.4c00031)
Supplement: Supplementary file 2 — sb4c00031_si_002.zip [file sb4c00031_si_002.zip › AggregatedData/Run085/Plate_01/Clariostar_Study/Clariostar_B-Measurement_05/001.csv]

Well	Content	Label	Dilution	Solvent	Solute	Project	Run	Step	Container	Study	Author	Institution	Comment	OD350	OD352	OD354	OD356	OD358	OD360	OD362	OD364	OD366	OD368	OD370	OD372	OD374	OD376	OD378	OD380	OD382	OD384	OD386	OD388	OD390	OD392	OD394	OD396	OD398	OD400	OD402	OD404	OD406	OD408	OD410	OD412	OD414	OD416	OD418	OD420
A01	Sample	Dilution_100%	1.0	DMSO	Lycopene	Standard_Development	Run085	Standard_Measurement	Plate_01	Clariostar_Study	MB	Biofoundry_,_London	Linear_Dilution_Pattern_V2	0.816	0.819	0.813	0.812	0.807	0.801	0.801	0.805	0.81	0.813	0.814	0.811	0.805	0.792	0.784	0.777	0.77	0.764	0.759	0.752	0.749	0.747	0.748	0.75	0.759	0.77	0.784	0.797	0.805	0.816	0.818	0.821	0.827	0.834	0.846	0.866
A02	Sample	Dilution_80%	0.8	DMSO	Lycopene	Standard_Development	Run085	Standard_Measurement	Plate_01	Clariostar_Study	MB	Biofoundry_,_London	Linear_Dilution_Pattern_V2	0.782	0.784	0.778	0.775	0.771	0.767	0.765	0.766	0.771	0.771	0.771	0.767	0.76	0.749	0.742	0.736	0.728	0.724	0.717	0.712	0.707	0.705	0.703	0.705	0.711	0.716	0.724	0.732	0.738	0.743	0.743	0.744	0.746	0.748	0.756	0.77
A03	Sample	Dilution_60%	0.6	DMSO	Lycopene	Standard_Development	Run085	Standard_Measurement	Plate_01	Clariostar_Study	MB	Biofoundry_,_London	Linear_Dilution_Pattern_V2	0.57	0.569	0.564	0.562	0.558	0.554	0.55	0.551	0.553	0.553	0.551	0.548	0.543	0.534	0.529	0.523	0.517	0.513	0.508	0.503	0.5	0.498	0.497	0.499	0.503	0.508	0.514	0.519	0.524	0.529	0.53	0.531	0.532	0.534	0.54	0.55
A04	Sample	Dilution_40%	0.4	DMSO	Lycopene	Standard_Development	Run085	Standard_Measurement	Plate_01	Clariostar_Study	MB	Biofoundry_,_London	Linear_Dilution_Pattern_V2	0.398	0.397	0.392	0.389	0.384	0.38	0.378	0.377	0.377	0.375	0.373	0.37	0.365	0.358	0.354	0.348	0.343	0.34	0.337	0.334	0.332	0.331	0.332	0.332	0.335	0.338	0.342	0.347	0.351	0.354	0.355	0.356	0.358	0.36	0.365	0.372
A05	Sample	Dilution_20%	0.2	DMSO	Lycopene	Standard_Development	Run085	Standard_Measurement	Plate_01	Clariostar_Study	MB	Biofoundry_,_London	Linear_Dilution_Pattern_V2	0.226	0.224	0.22	0.216	0.213	0.209	0.206	0.205	0.204	0.201	0.199	0.196	0.191	0.186	0.183	0.18	0.176	0.175	0.173	0.171	0.17	0.169	0.168	0.17	0.172	0.174	0.176	0.179	0.181	0.184	0.184	0.185	0.185	0.187	0.191	0.195
A06	Sample	Dilution_100%	1.0	DMSO	Lycopene	Standard_Development	Run085	Standard_Measurement	Plate_01	Clariostar_Study	MB	Biofoundry_,_London	Linear_Dilution_Pattern_V2	0.809	0.811	0.806	0.802	0.798	0.794	0.793	0.797	0.802	0.806	0.81	0.808	0.799	0.787	0.78	0.772	0.762	0.759	0.755	0.748	0.745	0.743	0.747	0.75	0.758	0.769	0.782	0.798	0.807	0.817	0.824	0.827	0.833	0.84	0.855	0.878
A07	Sample	Dilution_80%	0.8	DMSO	Lycopene	Standard_Development	Run085	Standard_Measurement	Plate_01	Clariostar_Study	MB	Biofoundry_,_London	Linear_Dilution_Pattern_V2	0.645	0.645	0.641	0.637	0.633	0.629	0.628	0.628	0.632	0.634	0.635	0.63	0.625	0.614	0.605	0.6	0.594	0.59	0.585	0.578	0.577	0.575	0.577	0.579	0.586	0.595	0.606	0.617	0.624	0.632	0.637	0.639	0.643	0.649	0.66	0.677
A08	Sample	Dilution_60%	0.6	DMSO	Lycopene	Standard_Development	Run085	Standard_Measurement	Plate_01	Clariostar_Study	MB	Biofoundry_,_London	Linear_Dilution_Pattern_V2	0.514	0.512	0.507	0.504	0.501	0.497	0.495	0.496	0.496	0.498	0.497	0.494	0.486	0.478	0.472	0.467	0.46	0.456	0.455	0.45	0.448	0.445	0.445	0.449	0.454	0.459	0.467	0.474	0.479	0.485	0.488	0.49	0.493	0.496	0.504	0.516
A09	Sample	Dilution_40%	0.4	DMSO	Lycopene	Standard_Development	Run085	Standard_Measurement	Plate_01	Clariostar_Study	MB	Biofoundry_,_London	Linear_Dilution_Pattern_V2	0.374	0.372	0.368	0.364	0.361	0.357	0.354	0.354	0.354	0.352	0.351	0.347	0.342	0.336	0.33	0.326	0.322	0.318	0.315	0.311	0.31	0.309	0.309	0.312	0.315	0.32	0.325	0.33	0.334	0.337	0.34	0.341	0.343	0.346	0.351	0.359
A10	Sample	Dilution_20%	0.2	DMSO	Lycopene	Standard_Development	Run085	Standard_Measurement	Plate_01	Clariostar_Study	MB	Biofoundry_,_London	Linear_Dilution_Pattern_V2	0.245	0.243	0.239	0.236	0.232	0.228	0.225	0.223	0.222	0.218	0.216	0.213	0.208	0.203	0.199	0.195	0.192	0.19	0.188	0.185	0.184	0.184	0.183	0.184	0.186	0.188	0.19	0.192	0.193	0.195	0.197	0.196	0.198	0.199	0.202	0.206
A11	Blank	DMSO_Blank	NA	DMSO	NA	Standard_Development	Run085	Standard_Measurement	Plate_01	Clariostar_Study	MB	Biofoundry_,_London	Linear_Dilution_Pattern_V2	0.118	0.115	0.112	0.108	0.104	0.101	0.097	0.095	0.092	0.088	0.083	0.079	0.074	0.07	0.067	0.064	0.062	0.06	0.06	0.058	0.057	0.056	0.055	0.055	0.055	0.054	0.053	0.053	0.052	0.051	0.051	0.051	0.05	0.049	0.049	0.049
A12	Blank	DMSO_Blank	NA	DMSO	NA	Standard_Development	Run085	Standard_Measurement	Plate_01	Clariostar_Study	MB	Biofoundry_,_London	Linear_Dilution_Pattern_V2	0.117	0.114	0.11	0.107	0.103	0.1	0.096	0.093	0.089	0.086	0.082	0.079	0.074	0.07	0.066	0.064	0.062	0.06	0.059	0.057	0.057	0.055	0.055	0.055	0.054	0.054	0.053	0.052	0.051	0.051	0.051	0.05	0.05	0.049	0.048	0.048
B01	Sample	Dilution_100%	1.0	DMSO	Lycopene	Standard_Development	Run085	Standard_Measurement	Plate_01	Clariostar_Study	MB	Biofoundry_,_London	Linear_Dilution_Pattern_V2	0.828	0.831	0.827	0.825	0.82	0.815	0.817	0.818	0.822	0.829	0.829	0.828	0.824	0.81	0.799	0.792	0.784	0.78	0.775	0.769	0.764	0.762	0.764	0.768	0.775	0.787	0.799	0.811	0.822	0.831	0.837	0.839	0.845	0.85	0.862	0.883
B02	Sample	Dilution_80%	0.8	DMSO	Lycopene	Standard_Development	Run085	Standard_Measurement	Plate_01	Clariostar_Study	MB	Biofoundry_,_London	Linear_Dilution_Pattern_V2	0.755	0.756	0.751	0.748	0.745	0.74	0.74	0.74	0.744	0.746	0.747	0.745	0.737	0.727	0.722	0.714	0.708	0.704	0.696	0.689	0.686	0.683	0.682	0.683	0.688	0.696	0.703	0.711	0.718	0.723	0.724	0.725	0.728	0.73	0.738	0.751
B03	Sample	Dilution_60%	0.6	DMSO	Lycopene	Standard_Development	Run085	Standard_Measurement	Plate_01	Clariostar_Study	MB	Biofoundry_,_London	Linear_Dilution_Pattern_V2	0.66	0.66	0.655	0.652	0.649	0.646	0.643	0.644	0.645	0.648	0.647	0.644	0.638	0.63	0.622	0.617	0.611	0.607	0.601	0.596	0.593	0.59	0.588	0.588	0.591	0.594	0.598	0.604	0.607	0.609	0.61	0.609	0.609	0.61	0.614	0.622
B04	Sample	Dilution_40%	0.4	DMSO	Lycopene	Standard_Development	Run085	Standard_Measurement	Plate_01	Clariostar_Study	MB	Biofoundry_,_London	Linear_Dilution_Pattern_V2	0.437	0.436	0.432	0.429	0.426	0.422	0.419	0.419	0.42	0.419	0.417	0.414	0.408	0.402	0.397	0.393	0.388	0.386	0.382	0.378	0.376	0.373	0.373	0.374	0.376	0.38	0.383	0.386	0.39	0.392	0.392	0.393	0.393	0.394	0.398	0.404
B05	Sample	Dilution_20%	0.2	DMSO	Lycopene	Standard_Development	Run085	Standard_Measurement	Plate_01	Clariostar_Study	MB	Biofoundry_,_London	Linear_Dilution_Pattern_V2	0.253	0.252	0.248	0.244	0.241	0.237	0.235	0.235	0.234	0.232	0.229	0.227	0.223	0.217	0.214	0.211	0.208	0.207	0.205	0.202	0.201	0.2	0.201	0.201	0.202	0.204	0.206	0.207	0.209	0.211	0.211	0.211	0.212	0.213	0.216	0.219
B06	Sample	Dilution_100%	1.0	DMSO	Lycopene	Standard_Development	Run085	Standard_Measurement	Plate_01	Clariostar_Study	MB	Biofoundry_,_London	Linear_Dilution_Pattern_V2	0.8	0.803	0.798	0.794	0.791	0.787	0.786	0.79	0.796	0.799	0.803	0.802	0.792	0.782	0.775	0.768	0.76	0.756	0.749	0.742	0.74	0.74	0.741	0.745	0.755	0.767	0.779	0.793	0.805	0.816	0.821	0.824	0.83	0.838	0.852	0.875
B07	Sample	Dilution_80%	0.8	DMSO	Lycopene	Standard_Development	Run085	Standard_Measurement	Plate_01	Clariostar_Study	MB	Biofoundry_,_London	Linear_Dilution_Pattern_V2	0.702	0.703	0.698	0.696	0.691	0.688	0.686	0.688	0.693	0.695	0.696	0.694	0.688	0.679	0.67	0.664	0.657	0.653	0.648	0.642	0.638	0.637	0.637	0.638	0.645	0.653	0.662	0.672	0.678	0.686	0.689	0.691	0.692	0.698	0.708	0.722
B08	Sample	Dilution_60%	0.6	DMSO	Lycopene	Standard_Development	Run085	Standard_Measurement	Plate_01	Clariostar_Study	MB	Biofoundry_,_London	Linear_Dilution_Pattern_V2	0.626	0.625	0.622	0.617	0.612	0.611	0.609	0.608	0.61	0.611	0.612	0.609	0.603	0.594	0.587	0.583	0.577	0.572	0.567	0.564	0.56	0.557	0.556	0.557	0.562	0.566	0.571	0.577	0.581	0.585	0.585	0.585	0.586	0.589	0.594	0.604
B09	Sample	Dilution_40%	0.4	DMSO	Lycopene	Standard_Development	Run085	Standard_Measurement	Plate_01	Clariostar_Study	MB	Biofoundry_,_London	Linear_Dilution_Pattern_V2	0.383	0.38	0.376	0.372	0.369	0.365	0.363	0.363	0.363	0.362	0.36	0.357	0.352	0.345	0.341	0.337	0.332	0.328	0.327	0.324	0.321	0.32	0.32	0.322	0.325	0.329	0.334	0.339	0.343	0.347	0.348	0.35	0.351	0.354	0.359	0.367
B10	Sample	Dilution_20%	0.2	DMSO	Lycopene	Standard_Development	Run085	Standard_Measurement	Plate_01	Clariostar_Study	MB	Biofoundry_,_London	Linear_Dilution_Pattern_V2	0.238	0.236	0.233	0.229	0.225	0.222	0.22	0.218	0.217	0.214	0.211	0.208	0.204	0.2	0.196	0.192	0.189	0.187	0.186	0.183	0.182	0.181	0.181	0.182	0.184	0.185	0.188	0.191	0.192	0.194	0.195	0.195	0.196	0.198	0.2	0.204
B11	Blank	DMSO_Blank	NA	DMSO	NA	Standard_Development	Run085	Standard_Measurement	Plate_01	Clariostar_Study	MB	Biofoundry_,_London	Linear_Dilution_Pattern_V2	0.108	0.105	0.102	0.099	0.097	0.093	0.089	0.088	0.084	0.081	0.076	0.073	0.069	0.066	0.063	0.061	0.059	0.057	0.057	0.054	0.055	0.053	0.053	0.052	0.052	0.052	0.051	0.051	0.05	0.049	0.05	0.049	0.048	0.048	0.048	0.047
B12	Blank	DMSO_Blank	NA	DMSO	NA	Standard_Development	Run085	Standard_Measurement	Plate_01	Clariostar_Study	MB	Biofoundry_,_London	Linear_Dilution_Pattern_V2	0.109	0.105	0.102	0.099	0.096	0.092	0.089	0.087	0.084	0.079	0.075	0.072	0.068	0.064	0.061	0.059	0.057	0.055	0.054	0.053	0.052	0.052	0.051	0.051	0.051	0.051	0.05	0.049	0.048	0.049	0.048	0.048	0.047	0.047	0.046	0.046
C01	Sample	Dilution_95%	0.95	DMSO	Lycopene	Standard_Development	Run085	Standard_Measurement	Plate_01	Clariostar_Study	MB	Biofoundry_,_London	Linear_Dilution_Pattern_V2	0.963	0.967	0.961	0.959	0.954	0.949	0.949	0.952	0.954	0.957	0.963	0.959	0.954	0.939	0.933	0.923	0.916	0.91	0.903	0.896	0.89	0.886	0.887	0.888	0.891	0.897	0.907	0.917	0.922	0.928	0.93	0.929	0.928	0.932	0.939	0.953
C02	Sample	Dilution_75%	0.75	DMSO	Lycopene	Standard_Development	Run085	Standard_Measurement	Plate_01	Clariostar_Study	MB	Biofoundry_,_London	Linear_Dilution_Pattern_V2	0.783	0.781	0.778	0.776	0.773	0.769	0.769	0.768	0.772	0.774	0.771	0.769	0.766	0.754	0.746	0.742	0.733	0.727	0.723	0.715	0.71	0.707	0.704	0.705	0.709	0.713	0.717	0.724	0.728	0.732	0.732	0.731	0.73	0.731	0.736	0.746
C03	Sample	Dilution_55%	0.55	DMSO	Lycopene	Standard_Development	Run085	Standard_Measurement	Plate_01	Clariostar_Study	MB	Biofoundry_,_London	Linear_Dilution_Pattern_V2	0.589	0.59	0.587	0.583	0.579	0.575	0.574	0.575	0.574	0.573	0.573	0.57	0.564	0.557	0.552	0.547	0.541	0.536	0.533	0.527	0.523	0.52	0.519	0.519	0.522	0.525	0.528	0.533	0.535	0.538	0.539	0.537	0.537	0.538	0.541	0.547
C04	Sample	Dilution_35%	0.35	DMSO	Lycopene	Standard_Development	Run085	Standard_Measurement	Plate_01	Clariostar_Study	MB	Biofoundry_,_London	Linear_Dilution_Pattern_V2	0.766	0.77	0.77	0.766	0.764	0.761	0.758	0.757	0.758	0.757	0.755	0.75	0.747	0.739	0.735	0.73	0.723	0.719	0.714	0.708	0.702	0.698	0.694	0.691	0.687	0.684	0.681	0.68	0.675	0.67	0.665	0.659	0.652	0.646	0.643	0.642
C05	Sample	Dilution_15%	0.15	DMSO	Lycopene	Standard_Development	Run085	Standard_Measurement	Plate_01	Clariostar_Study	MB	Biofoundry_,_London	Linear_Dilution_Pattern_V2	0.218	0.216	0.211	0.208	0.205	0.202	0.2	0.199	0.196	0.194	0.192	0.19	0.186	0.183	0.179	0.177	0.174	0.172	0.17	0.168	0.167	0.166	0.165	0.166	0.168	0.168	0.169	0.171	0.171	0.172	0.172	0.172	0.173	0.173	0.174	0.177
C06	Sample	Dilution_95%	0.95	DMSO	Lycopene	Standard_Development	Run085	Standard_Measurement	Plate_01	Clariostar_Study	MB	Biofoundry_,_London	Linear_Dilution_Pattern_V2	1.409	1.424	1.413	1.412	1.412	1.41	1.411	1.407	1.416	1.417	1.431	1.425	1.419	1.401	1.391	1.387	1.368	1.368	1.361	1.347	1.337	1.334	1.332	1.325	1.321	1.321	1.328	1.337	1.332	1.335	1.327	1.323	1.315	1.314	1.313	1.322
C07	Sample	Dilution_75%	0.75	DMSO	Lycopene	Standard_Development	Run085	Standard_Measurement	Plate_01	Clariostar_Study	MB	Biofoundry_,_London	Linear_Dilution_Pattern_V2	0.875	0.878	0.873	0.871	0.867	0.865	0.863	0.863	0.866	0.867	0.871	0.864	0.856	0.847	0.842	0.837	0.827	0.821	0.815	0.809	0.803	0.799	0.797	0.797	0.799	0.803	0.808	0.813	0.816	0.817	0.816	0.815	0.815	0.815	0.818	0.827
C08	Sample	Dilution_55%	0.55	DMSO	Lycopene	Standard_Development	Run085	Standard_Measurement	Plate_01	Clariostar_Study	MB	Biofoundry_,_London	Linear_Dilution_Pattern_V2	0.604	0.605	0.599	0.595	0.593	0.59	0.588	0.587	0.589	0.588	0.587	0.584	0.578	0.572	0.567	0.56	0.553	0.552	0.546	0.54	0.537	0.533	0.531	0.532	0.534	0.536	0.541	0.545	0.547	0.549	0.549	0.547	0.547	0.547	0.549	0.556
C09	Sample	Dilution_35%	0.35	DMSO	Lycopene	Standard_Development	Run085	Standard_Measurement	Plate_01	Clariostar_Study	MB	Biofoundry_,_London	Linear_Dilution_Pattern_V2	0.359	0.357	0.353	0.349	0.345	0.341	0.339	0.339	0.339	0.337	0.335	0.333	0.328	0.321	0.317	0.312	0.308	0.306	0.304	0.3	0.297	0.296	0.296	0.298	0.301	0.304	0.308	0.312	0.315	0.318	0.319	0.319	0.321	0.323	0.327	0.333
C10	Sample	Dilution_15%	0.15	DMSO	Lycopene	Standard_Development	Run085	Standard_Measurement	Plate_01	Clariostar_Study	MB	Biofoundry_,_London	Linear_Dilution_Pattern_V2	0.197	0.194	0.189	0.186	0.184	0.179	0.178	0.176	0.174	0.172	0.169	0.166	0.161	0.157	0.154	0.151	0.147	0.146	0.145	0.143	0.142	0.141	0.141	0.142	0.144	0.145	0.146	0.148	0.149	0.151	0.151	0.151	0.152	0.153	0.155	0.158
C11	Blank	DMSO_Blank	NA	DMSO	NA	Standard_Development	Run085	Standard_Measurement	Plate_01	Clariostar_Study	MB	Biofoundry_,_London	Linear_Dilution_Pattern_V2	0.103	0.099	0.096	0.093	0.089	0.086	0.083	0.082	0.078	0.074	0.07	0.067	0.063	0.059	0.058	0.055	0.053	0.052	0.051	0.049	0.049	0.048	0.048	0.048	0.048	0.048	0.047	0.046	0.045	0.046	0.046	0.045	0.045	0.044	0.045	0.045
C12	Blank	DMSO_Blank	NA	DMSO	NA	Standard_Development	Run085	Standard_Measurement	Plate_01	Clariostar_Study	MB	Biofoundry_,_London	Linear_Dilution_Pattern_V2	0.107	0.104	0.101	0.098	0.095	0.091	0.087	0.085	0.082	0.078	0.074	0.07	0.066	0.063	0.06	0.059	0.057	0.055	0.054	0.052	0.052	0.051	0.051	0.051	0.051	0.05	0.049	0.049	0.049	0.049	0.049	0.048	0.048	0.047	0.047	0.046
D01	Sample	Dilution_95%	0.95	DMSO	Lycopene	Standard_Development	Run085	Standard_Measurement	Plate_01	Clariostar_Study	MB	Biofoundry_,_London	Linear_Dilution_Pattern_V2	1.062	1.067	1.063	1.061	1.055	1.052	1.052	1.049	1.056	1.061	1.063	1.056	1.052	1.042	1.031	1.021	1.013	1.009	1.002	0.992	0.985	0.982	0.98	0.979	0.982	0.989	0.996	1.006	1.009	1.014	1.011	1.008	1.009	1.01	1.016	1.028
D02	Sample	Dilution_75%	0.75	DMSO	Lycopene	Standard_Development	Run085	Standard_Measurement	Plate_01	Clariostar_Study	MB	Biofoundry_,_London	Linear_Dilution_Pattern_V2	0.904	0.908	0.901	0.897	0.896	0.892	0.891	0.891	0.894	0.897	0.899	0.895	0.886	0.877	0.869	0.864	0.855	0.851	0.845	0.836	0.83	0.827	0.824	0.821	0.822	0.823	0.828	0.834	0.835	0.835	0.833	0.83	0.826	0.825	0.827	0.835
D03	Sample	Dilution_55%	0.55	DMSO	Lycopene	Standard_Development	Run085	Standard_Measurement	Plate_01	Clariostar_Study	MB	Biofoundry_,_London	Linear_Dilution_Pattern_V2	0.603	0.603	0.599	0.595	0.591	0.589	0.588	0.588	0.589	0.588	0.588	0.584	0.58	0.573	0.565	0.56	0.556	0.552	0.547	0.541	0.537	0.534	0.533	0.533	0.535	0.537	0.542	0.545	0.547	0.549	0.55	0.549	0.548	0.548	0.551	0.559
D04	Sample	Dilution_35%	0.35	DMSO	Lycopene	Standard_Development	Run085	Standard_Measurement	Plate_01	Clariostar_Study	MB	Biofoundry_,_London	Linear_Dilution_Pattern_V2	0.493	0.493	0.489	0.486	0.484	0.481	0.478	0.477	0.478	0.478	0.474	0.471	0.468	0.462	0.457	0.452	0.449	0.445	0.441	0.437	0.434	0.431	0.429	0.429	0.428	0.429	0.43	0.432	0.433	0.433	0.432	0.429	0.429	0.428	0.429	0.432
D05	Sample	Dilution_15%	0.15	DMSO	Lycopene	Standard_Development	Run085	Standard_Measurement	Plate_01	Clariostar_Study	MB	Biofoundry_,_London	Linear_Dilution_Pattern_V2	0.225	0.223	0.22	0.217	0.214	0.21	0.208	0.207	0.205	0.203	0.201	0.199	0.195	0.191	0.187	0.184	0.182	0.18	0.178	0.176	0.175	0.174	0.173	0.174	0.174	0.175	0.177	0.178	0.179	0.179	0.18	0.18	0.179	0.18	0.182	0.185
D06	Sample	Dilution_95%	0.95	DMSO	Lycopene	Standard_Development	Run085	Standard_Measurement	Plate_01	Clariostar_Study	MB	Biofoundry_,_London	Linear_Dilution_Pattern_V2	1.314	1.326	1.32	1.324	1.323	1.319	1.318	1.315	1.324	1.321	1.325	1.323	1.317	1.305	1.296	1.286	1.28	1.274	1.269	1.256	1.247	1.243	1.24	1.236	1.239	1.239	1.245	1.251	1.249	1.255	1.246	1.24	1.237	1.232	1.234	1.244
D07	Sample	Dilution_75%	0.75	DMSO	Lycopene	Standard_Development	Run085	Standard_Measurement	Plate_01	Clariostar_Study	MB	Biofoundry_,_London	Linear_Dilution_Pattern_V2	0.753	0.753	0.75	0.746	0.743	0.74	0.739	0.739	0.743	0.744	0.744	0.742	0.737	0.726	0.719	0.713	0.707	0.701	0.694	0.687	0.685	0.681	0.679	0.681	0.684	0.689	0.695	0.703	0.706	0.709	0.71	0.711	0.712	0.712	0.718	0.73
D08	Sample	Dilution_55%	0.55	DMSO	Lycopene	Standard_Development	Run085	Standard_Measurement	Plate_01	Clariostar_Study	MB	Biofoundry_,_London	Linear_Dilution_Pattern_V2	0.83	0.831	0.827	0.827	0.824	0.821	0.822	0.82	0.822	0.82	0.821	0.815	0.813	0.806	0.797	0.791	0.784	0.779	0.774	0.766	0.759	0.754	0.751	0.746	0.744	0.742	0.743	0.744	0.74	0.739	0.735	0.728	0.724	0.72	0.718	0.72
D09	Sample	Dilution_35%	0.35	DMSO	Lycopene	Standard_Development	Run085	Standard_Measurement	Plate_01	Clariostar_Study	MB	Biofoundry_,_London	Linear_Dilution_Pattern_V2	0.575	0.575	0.572	0.571	0.568	0.565	0.562	0.562	0.561	0.56	0.557	0.554	0.55	0.544	0.539	0.533	0.529	0.525	0.52	0.515	0.512	0.508	0.505	0.502	0.501	0.5	0.499	0.5	0.498	0.497	0.494	0.49	0.486	0.483	0.482	0.483
D10	Sample	Dilution_15%	0.15	DMSO	Lycopene	Standard_Development	Run085	Standard_Measurement	Plate_01	Clariostar_Study	MB	Biofoundry_,_London	Linear_Dilution_Pattern_V2	0.307	0.305	0.301	0.299	0.297	0.293	0.29	0.29	0.287	0.284	0.282	0.279	0.274	0.27	0.267	0.263	0.26	0.258	0.255	0.253	0.252	0.249	0.248	0.247	0.247	0.246	0.245	0.245	0.244	0.245	0.243	0.241	0.24	0.238	0.238	0.239
D11	Blank	DMSO_Blank	NA	DMSO	NA	Standard_Development	Run085	Standard_Measurement	Plate_01	Clariostar_Study	MB	Biofoundry_,_London	Linear_Dilution_Pattern_V2	0.105	0.102	0.099	0.096	0.092	0.089	0.086	0.084	0.081	0.077	0.073	0.071	0.066	0.063	0.059	0.058	0.056	0.055	0.054	0.052	0.052	0.051	0.05	0.05	0.05	0.05	0.049	0.049	0.048	0.048	0.048	0.047	0.047	0.046	0.046	0.046
D12	Blank	DMSO_Blank	NA	DMSO	NA	Standard_Development	Run085	Standard_Measurement	Plate_01	Clariostar_Study	MB	Biofoundry_,_London	Linear_Dilution_Pattern_V2	0.105	0.102	0.098	0.095	0.092	0.087	0.085	0.083	0.08	0.076	0.072	0.069	0.064	0.061	0.059	0.057	0.055	0.053	0.052	0.051	0.05	0.049	0.049	0.049	0.049	0.048	0.048	0.048	0.047	0.047	0.046	0.046	0.046	0.045	0.045	0.044
E01	Sample	Dilution_90%	0.9	DMSO	Lycopene	Standard_Development	Run085	Standard_Measurement	Plate_01	Clariostar_Study	MB	Biofoundry_,_London	Linear_Dilution_Pattern_V2	1.018	1.024	1.022	1.015	1.011	1.006	1.004	1.004	1.012	1.011	1.015	1.01	1.006	0.995	0.986	0.978	0.967	0.96	0.954	0.945	0.94	0.936	0.931	0.929	0.934	0.938	0.942	0.948	0.953	0.955	0.953	0.951	0.949	0.95	0.953	0.964
E02	Sample	Dilution_70%	0.7	DMSO	Lycopene	Standard_Development	Run085	Standard_Measurement	Plate_01	Clariostar_Study	MB	Biofoundry_,_London	Linear_Dilution_Pattern_V2	0.874	0.876	0.871	0.868	0.866	0.864	0.864	0.864	0.862	0.864	0.865	0.862	0.856	0.844	0.84	0.833	0.826	0.821	0.813	0.804	0.799	0.795	0.791	0.789	0.791	0.794	0.795	0.798	0.799	0.801	0.797	0.793	0.791	0.79	0.79	0.796
E03	Sample	Dilution_50%	0.5	DMSO	Lycopene	Standard_Development	Run085	Standard_Measurement	Plate_01	Clariostar_Study	MB	Biofoundry_,_London	Linear_Dilution_Pattern_V2	0.659	0.658	0.655	0.653	0.649	0.646	0.645	0.644	0.643	0.645	0.645	0.642	0.635	0.626	0.62	0.616	0.61	0.605	0.6	0.595	0.59	0.586	0.583	0.581	0.582	0.584	0.586	0.586	0.588	0.589	0.587	0.584	0.581	0.579	0.58	0.584
E04	Sample	Dilution_30%	0.3	DMSO	Lycopene	Standard_Development	Run085	Standard_Measurement	Plate_01	Clariostar_Study	MB	Biofoundry_,_London	Linear_Dilution_Pattern_V2	0.379	0.378	0.374	0.372	0.368	0.364	0.363	0.361	0.361	0.359	0.357	0.355	0.35	0.345	0.341	0.337	0.332	0.33	0.327	0.323	0.32	0.319	0.319	0.319	0.32	0.322	0.323	0.325	0.327	0.328	0.327	0.326	0.327	0.327	0.329	0.332
E05	Sample	Dilution_10%	0.1	DMSO	Lycopene	Standard_Development	Run085	Standard_Measurement	Plate_01	Clariostar_Study	MB	Biofoundry_,_London	Linear_Dilution_Pattern_V2	0.182	0.18	0.177	0.174	0.171	0.168	0.165	0.163	0.162	0.16	0.157	0.156	0.151	0.148	0.144	0.142	0.139	0.138	0.137	0.135	0.134	0.133	0.132	0.133	0.133	0.133	0.134	0.134	0.135	0.136	0.136	0.135	0.135	0.135	0.136	0.138
E06	Sample	Dilution_90%	0.9	DMSO	Lycopene	Standard_Development	Run085	Standard_Measurement	Plate_01	Clariostar_Study	MB	Biofoundry_,_London	Linear_Dilution_Pattern_V2	0.942	0.948	0.944	0.941	0.939	0.935	0.935	0.936	0.942	0.944	0.951	0.944	0.938	0.929	0.919	0.911	0.903	0.896	0.888	0.881	0.877	0.871	0.869	0.871	0.874	0.879	0.887	0.895	0.898	0.905	0.904	0.9	0.901	0.904	0.91	0.922
E07	Sample	Dilution_70%	0.7	DMSO	Lycopene	Standard_Development	Run085	Standard_Measurement	Plate_01	Clariostar_Study	MB	Biofoundry_,_London	Linear_Dilution_Pattern_V2	0.878	0.882	0.878	0.877	0.872	0.868	0.866	0.868	0.876	0.873	0.872	0.87	0.863	0.854	0.849	0.843	0.832	0.826	0.82	0.812	0.809	0.803	0.8	0.798	0.8	0.802	0.807	0.81	0.81	0.813	0.81	0.808	0.806	0.803	0.805	0.813
E08	Sample	Dilution_50%	0.5	DMSO	Lycopene	Standard_Development	Run085	Standard_Measurement	Plate_01	Clariostar_Study	MB	Biofoundry_,_London	Linear_Dilution_Pattern_V2	0.744	0.745	0.742	0.739	0.737	0.733	0.732	0.733	0.733	0.732	0.732	0.727	0.721	0.714	0.709	0.702	0.696	0.691	0.685	0.677	0.674	0.67	0.664	0.662	0.661	0.66	0.659	0.66	0.658	0.657	0.653	0.649	0.644	0.641	0.639	0.64
E09	Sample	Dilution_30%	0.3	DMSO	Lycopene	Standard_Development	Run085	Standard_Measurement	Plate_01	Clariostar_Study	MB	Biofoundry_,_London	Linear_Dilution_Pattern_V2	0.485	0.485	0.481	0.479	0.476	0.471	0.468	0.468	0.467	0.467	0.463	0.46	0.455	0.448	0.444	0.441	0.436	0.432	0.429	0.423	0.42	0.417	0.415	0.414	0.413	0.411	0.411	0.411	0.411	0.411	0.408	0.405	0.402	0.4	0.399	0.4
E10	Sample	Dilution_10%	0.1	DMSO	Lycopene	Standard_Development	Run085	Standard_Measurement	Plate_01	Clariostar_Study	MB	Biofoundry_,_London	Linear_Dilution_Pattern_V2	0.222	0.22	0.217	0.214	0.211	0.208	0.205	0.203	0.201	0.199	0.196	0.192	0.188	0.184	0.181	0.178	0.176	0.174	0.172	0.17	0.169	0.167	0.166	0.166	0.167	0.166	0.166	0.166	0.165	0.166	0.165	0.164	0.164	0.163	0.164	0.165
E11	Blank	DMSO_Blank	NA	DMSO	NA	Standard_Development	Run085	Standard_Measurement	Plate_01	Clariostar_Study	MB	Biofoundry_,_London	Linear_Dilution_Pattern_V2	0.109	0.105	0.102	0.098	0.095	0.091	0.087	0.086	0.082	0.078	0.074	0.07	0.066	0.063	0.061	0.059	0.056	0.055	0.053	0.052	0.051	0.051	0.051	0.051	0.05	0.05	0.049	0.049	0.048	0.049	0.048	0.048	0.048	0.047	0.046	0.046
E12	Blank	DMSO_Blank	NA	DMSO	NA	Standard_Development	Run085	Standard_Measurement	Plate_01	Clariostar_Study	MB	Biofoundry_,_London	Linear_Dilution_Pattern_V2	0.105	0.101	0.098	0.095	0.092	0.087	0.085	0.083	0.079	0.074	0.07	0.067	0.063	0.059	0.056	0.055	0.053	0.052	0.05	0.049	0.048	0.048	0.047	0.047	0.047	0.047	0.046	0.046	0.045	0.046	0.045	0.045	0.044	0.044	0.044	0.044
F01	Sample	Dilution_90%	0.9	DMSO	Lycopene	Standard_Development	Run085	Standard_Measurement	Plate_01	Clariostar_Study	MB	Biofoundry_,_London	Linear_Dilution_Pattern_V2	1.072	1.076	1.07	1.07	1.065	1.061	1.061	1.06	1.067	1.067	1.069	1.061	1.06	1.044	1.034	1.027	1.018	1.01	1.002	0.994	0.986	0.981	0.977	0.974	0.978	0.977	0.983	0.991	0.99	0.991	0.987	0.984	0.981	0.978	0.98	0.991
F02	Sample	Dilution_70%	0.7	DMSO	Lycopene	Standard_Development	Run085	Standard_Measurement	Plate_01	Clariostar_Study	MB	Biofoundry_,_London	Linear_Dilution_Pattern_V2	0.867	0.869	0.867	0.862	0.859	0.856	0.854	0.853	0.855	0.858	0.856	0.851	0.849	0.839	0.83	0.823	0.816	0.81	0.803	0.795	0.79	0.785	0.78	0.778	0.778	0.779	0.783	0.784	0.785	0.787	0.784	0.778	0.775	0.774	0.774	0.781
F03	Sample	Dilution_50%	0.5	DMSO	Lycopene	Standard_Development	Run085	Standard_Measurement	Plate_01	Clariostar_Study	MB	Biofoundry_,_London	Linear_Dilution_Pattern_V2	0.606	0.608	0.603	0.6	0.596	0.593	0.591	0.59	0.591	0.592	0.591	0.586	0.58	0.573	0.567	0.562	0.555	0.551	0.546	0.542	0.537	0.533	0.531	0.531	0.532	0.534	0.536	0.538	0.54	0.541	0.54	0.537	0.535	0.534	0.536	0.541
F04	Sample	Dilution_30%	0.3	DMSO	Lycopene	Standard_Development	Run085	Standard_Measurement	Plate_01	Clariostar_Study	MB	Biofoundry_,_London	Linear_Dilution_Pattern_V2	0.439	0.439	0.435	0.432	0.428	0.425	0.423	0.421	0.421	0.42	0.418	0.416	0.411	0.404	0.398	0.396	0.391	0.387	0.383	0.38	0.377	0.373	0.372	0.372	0.372	0.373	0.373	0.375	0.375	0.375	0.373	0.372	0.371	0.37	0.37	0.372
F05	Sample	Dilution_10%	0.1	DMSO	Lycopene	Standard_Development	Run085	Standard_Measurement	Plate_01	Clariostar_Study	MB	Biofoundry_,_London	Linear_Dilution_Pattern_V2	0.174	0.172	0.169	0.165	0.163	0.159	0.157	0.155	0.153	0.15	0.148	0.146	0.142	0.138	0.135	0.132	0.129	0.128	0.127	0.125	0.124	0.123	0.123	0.123	0.124	0.125	0.125	0.126	0.127	0.128	0.128	0.127	0.128	0.128	0.129	0.131
F06	Sample	Dilution_90%	0.9	DMSO	Lycopene	Standard_Development	Run085	Standard_Measurement	Plate_01	Clariostar_Study	MB	Biofoundry_,_London	Linear_Dilution_Pattern_V2	1.268	1.274	1.265	1.266	1.26	1.26	1.266	1.264	1.268	1.267	1.274	1.27	1.265	1.251	1.24	1.236	1.223	1.222	1.21	1.2	1.194	1.187	1.181	1.176	1.178	1.176	1.178	1.185	1.177	1.182	1.175	1.172	1.165	1.16	1.159	1.167
F07	Sample	Dilution_70%	0.7	DMSO	Lycopene	Standard_Development	Run085	Standard_Measurement	Plate_01	Clariostar_Study	MB	Biofoundry_,_London	Linear_Dilution_Pattern_V2	0.761	0.763	0.759	0.756	0.751	0.747	0.746	0.745	0.749	0.749	0.748	0.745	0.74	0.729	0.723	0.716	0.707	0.704	0.696	0.689	0.685	0.681	0.679	0.678	0.68	0.683	0.689	0.695	0.696	0.7	0.699	0.696	0.696	0.696	0.699	0.708
F08	Sample	Dilution_50%	0.5	DMSO	Lycopene	Standard_Development	Run085	Standard_Measurement	Plate_01	Clariostar_Study	MB	Biofoundry_,_London	Linear_Dilution_Pattern_V2	0.992	0.996	0.991	0.99	0.991	0.986	0.985	0.984	0.983	0.983	0.981	0.976	0.97	0.962	0.955	0.951	0.942	0.936	0.929	0.92	0.915	0.91	0.904	0.897	0.894	0.89	0.887	0.887	0.882	0.877	0.87	0.861	0.853	0.845	0.84	0.841
F09	Sample	Dilution_30%	0.3	DMSO	Lycopene	Standard_Development	Run085	Standard_Measurement	Plate_01	Clariostar_Study	MB	Biofoundry_,_London	Linear_Dilution_Pattern_V2	0.356	0.355	0.353	0.35	0.345	0.343	0.34	0.339	0.337	0.335	0.332	0.331	0.326	0.32	0.315	0.312	0.308	0.306	0.302	0.299	0.297	0.295	0.295	0.295	0.296	0.298	0.3	0.303	0.304	0.305	0.306	0.306	0.307	0.307	0.309	0.313
F10	Sample	Dilution_10%	0.1	DMSO	Lycopene	Standard_Development	Run085	Standard_Measurement	Plate_01	Clariostar_Study	MB	Biofoundry_,_London	Linear_Dilution_Pattern_V2	0.17	0.167	0.164	0.16	0.157	0.153	0.15	0.15	0.147	0.143	0.141	0.138	0.134	0.13	0.127	0.124	0.121	0.12	0.119	0.116	0.116	0.115	0.115	0.115	0.116	0.117	0.118	0.118	0.119	0.12	0.121	0.121	0.121	0.121	0.123	0.124
F11	Blank	DMSO	NA	DMSO	NA	Standard_Development	Run085	Standard_Measurement	Plate_01	Clariostar_Study	MB	Biofoundry_,_London	Linear_Dilution_Pattern_V2	0.108	0.105	0.102	0.098	0.094	0.091	0.088	0.086	0.083	0.079	0.074	0.072	0.068	0.064	0.061	0.059	0.057	0.056	0.056	0.054	0.053	0.052	0.052	0.052	0.051	0.051	0.05	0.05	0.049	0.05	0.049	0.048	0.048	0.047	0.047	0.046
F12	Blank	DMSO	NA	DMSO	NA	Standard_Development	Run085	Standard_Measurement	Plate_01	Clariostar_Study	MB	Biofoundry_,_London	Linear_Dilution_Pattern_V2	0.11	0.106	0.103	0.1	0.097	0.092	0.09	0.088	0.084	0.079	0.075	0.072	0.068	0.064	0.062	0.06	0.057	0.056	0.055	0.052	0.052	0.051	0.051	0.051	0.051	0.05	0.049	0.049	0.049	0.049	0.049	0.048	0.048	0.047	0.047	0.047
G01	Sample	Dilution_85%	0.85	DMSO	Lycopene	Standard_Development	Run085	Standard_Measurement	Plate_01	Clariostar_Study	MB	Biofoundry_,_London	Linear_Dilution_Pattern_V2	0.901	0.903	0.897	0.894	0.888	0.884	0.885	0.884	0.889	0.89	0.892	0.888	0.879	0.868	0.86	0.852	0.845	0.838	0.83	0.822	0.816	0.811	0.812	0.811	0.813	0.818	0.822	0.826	0.83	0.834	0.832	0.829	0.829	0.829	0.834	0.844
G02	Sample	Dilution_65%	0.65	DMSO	Lycopene	Standard_Development	Run085	Standard_Measurement	Plate_01	Clariostar_Study	MB	Biofoundry_,_London	Linear_Dilution_Pattern_V2	0.693	0.694	0.688	0.685	0.683	0.678	0.676	0.677	0.679	0.68	0.679	0.676	0.668	0.662	0.654	0.649	0.641	0.637	0.631	0.625	0.621	0.616	0.615	0.614	0.616	0.62	0.624	0.628	0.63	0.634	0.633	0.631	0.629	0.631	0.633	0.64
G03	Sample	Dilution_45%	0.45	DMSO	Lycopene	Standard_Development	Run085	Standard_Measurement	Plate_01	Clariostar_Study	MB	Biofoundry_,_London	Linear_Dilution_Pattern_V2	0.445	0.444	0.441	0.437	0.434	0.43	0.428	0.428	0.428	0.427	0.426	0.423	0.418	0.411	0.406	0.401	0.396	0.392	0.388	0.384	0.382	0.38	0.38	0.381	0.384	0.388	0.392	0.396	0.398	0.402	0.403	0.403	0.404	0.406	0.41	0.417
G04	Sample	Dilution_25%	0.25	DMSO	Lycopene	Standard_Development	Run085	Standard_Measurement	Plate_01	Clariostar_Study	MB	Biofoundry_,_London	Linear_Dilution_Pattern_V2	0.274	0.271	0.268	0.264	0.26	0.257	0.256	0.254	0.252	0.251	0.248	0.247	0.242	0.237	0.234	0.231	0.227	0.225	0.223	0.22	0.219	0.218	0.218	0.22	0.221	0.224	0.226	0.229	0.231	0.233	0.235	0.236	0.237	0.238	0.241	0.245
G05	Sample	Dilution_05%	0.0499999999999999	DMSO	Lycopene	Standard_Development	Run085	Standard_Measurement	Plate_01	Clariostar_Study	MB	Biofoundry_,_London	Linear_Dilution_Pattern_V2	0.129	0.127	0.123	0.12	0.117	0.113	0.11	0.109	0.106	0.105	0.102	0.1	0.096	0.092	0.09	0.087	0.085	0.084	0.082	0.08	0.08	0.079	0.079	0.08	0.08	0.08	0.08	0.081	0.081	0.081	0.082	0.082	0.083	0.082	0.083	0.084
G06	Sample	Dilution_85%	0.85	DMSO	Lycopene	Standard_Development	Run085	Standard_Measurement	Plate_01	Clariostar_Study	MB	Biofoundry_,_London	Linear_Dilution_Pattern_V2	0.803	0.803	0.799	0.795	0.791	0.786	0.784	0.786	0.788	0.792	0.794	0.789	0.783	0.771	0.763	0.755	0.749	0.742	0.736	0.729	0.725	0.721	0.721	0.722	0.726	0.732	0.74	0.747	0.752	0.758	0.758	0.757	0.76	0.762	0.769	0.781
G07	Sample	Dilution_65%	0.65	DMSO	Lycopene	Standard_Development	Run085	Standard_Measurement	Plate_01	Clariostar_Study	MB	Biofoundry_,_London	Linear_Dilution_Pattern_V2	0.66	0.657	0.654	0.649	0.648	0.643	0.641	0.642	0.643	0.644	0.643	0.639	0.633	0.624	0.616	0.611	0.605	0.601	0.595	0.589	0.584	0.582	0.58	0.579	0.583	0.587	0.592	0.597	0.601	0.603	0.604	0.602	0.602	0.605	0.608	0.616
G08	Sample	Dilution_45%	0.45	DMSO	Lycopene	Standard_Development	Run085	Standard_Measurement	Plate_01	Clariostar_Study	MB	Biofoundry_,_London	Linear_Dilution_Pattern_V2	0.464	0.462	0.458	0.455	0.452	0.449	0.446	0.445	0.445	0.444	0.443	0.439	0.434	0.428	0.423	0.418	0.414	0.41	0.406	0.4	0.397	0.395	0.395	0.396	0.398	0.401	0.404	0.408	0.409	0.412	0.413	0.413	0.413	0.414	0.416	0.423
G09	Sample	Dilution_25%	0.25	DMSO	Lycopene	Standard_Development	Run085	Standard_Measurement	Plate_01	Clariostar_Study	MB	Biofoundry_,_London	Linear_Dilution_Pattern_V2	0.274	0.272	0.268	0.264	0.26	0.255	0.253	0.253	0.251	0.25	0.246	0.243	0.239	0.235	0.231	0.227	0.224	0.222	0.219	0.217	0.216	0.215	0.215	0.216	0.218	0.221	0.223	0.226	0.228	0.23	0.232	0.232	0.233	0.234	0.237	0.242
G10	Sample	Dilution_05%	0.0499999999999999	DMSO	Lycopene	Standard_Development	Run085	Standard_Measurement	Plate_01	Clariostar_Study	MB	Biofoundry_,_London	Linear_Dilution_Pattern_V2	0.13	0.128	0.125	0.121	0.117	0.113	0.111	0.11	0.107	0.103	0.1	0.097	0.094	0.09	0.087	0.084	0.082	0.081	0.079	0.078	0.077	0.077	0.076	0.077	0.078	0.078	0.078	0.078	0.078	0.079	0.08	0.08	0.08	0.081	0.081	0.082
G11	Blank	DMSO_Blank	NA	DMSO	NA	Standard_Development	Run085	Standard_Measurement	Plate_01	Clariostar_Study	MB	Biofoundry_,_London	Linear_Dilution_Pattern_V2	0.106	0.103	0.099	0.096	0.092	0.088	0.085	0.083	0.079	0.076	0.071	0.068	0.064	0.061	0.059	0.056	0.055	0.053	0.052	0.051	0.05	0.049	0.049	0.048	0.049	0.048	0.048	0.047	0.046	0.047	0.047	0.046	0.046	0.045	0.045	0.045
G12	Blank	DMSO_Blank	NA	DMSO	NA	Standard_Development	Run085	Standard_Measurement	Plate_01	Clariostar_Study	MB	Biofoundry_,_London	Linear_Dilution_Pattern_V2	0.102	0.098	0.096	0.091	0.088	0.084	0.081	0.079	0.075	0.071	0.066	0.063	0.059	0.055	0.054	0.051	0.049	0.047	0.046	0.044	0.044	0.044	0.044	0.044	0.044	0.043	0.042	0.042	0.041	0.042	0.042	0.042	0.042	0.041	0.041	0.041
H01	Sample	Dilution_85%	0.85	DMSO	Lycopene	Standard_Development	Run085	Standard_Measurement	Plate_01	Clariostar_Study	MB	Biofoundry_,_London	Linear_Dilution_Pattern_V2	0.867	0.871	0.863	0.861	0.857	0.854	0.853	0.851	0.854	0.854	0.855	0.85	0.843	0.831	0.823	0.816	0.805	0.8	0.794	0.786	0.78	0.774	0.771	0.77	0.775	0.779	0.785	0.791	0.793	0.796	0.797	0.795	0.792	0.793	0.797	0.806
H02	Sample	Dilution_65%	0.65	DMSO	Lycopene	Standard_Development	Run085	Standard_Measurement	Plate_01	Clariostar_Study	MB	Biofoundry_,_London	Linear_Dilution_Pattern_V2	0.622	0.622	0.617	0.611	0.607	0.603	0.602	0.602	0.601	0.602	0.601	0.598	0.59	0.581	0.576	0.569	0.562	0.557	0.552	0.546	0.543	0.54	0.538	0.538	0.541	0.545	0.551	0.557	0.56	0.565	0.565	0.563	0.564	0.565	0.568	0.576
H03	Sample	Dilution_45%	0.45	DMSO	Lycopene	Standard_Development	Run085	Standard_Measurement	Plate_01	Clariostar_Study	MB	Biofoundry_,_London	Linear_Dilution_Pattern_V2	0.461	0.458	0.455	0.45	0.446	0.443	0.441	0.44	0.439	0.437	0.435	0.431	0.426	0.419	0.414	0.409	0.404	0.4	0.397	0.391	0.388	0.387	0.385	0.384	0.386	0.389	0.393	0.397	0.398	0.401	0.402	0.4	0.4	0.402	0.405	0.41
H04	Sample	Dilution_25%	0.25	DMSO	Lycopene	Standard_Development	Run085	Standard_Measurement	Plate_01	Clariostar_Study	MB	Biofoundry_,_London	Linear_Dilution_Pattern_V2	0.269	0.267	0.263	0.259	0.255	0.252	0.249	0.248	0.248	0.245	0.241	0.239	0.235	0.229	0.224	0.221	0.217	0.215	0.213	0.21	0.209	0.208	0.208	0.209	0.212	0.214	0.217	0.22	0.222	0.224	0.225	0.226	0.227	0.228	0.231	0.236
H05	Sample	Dilution_05%	0.0499999999999999	DMSO	Lycopene	Standard_Development	Run085	Standard_Measurement	Plate_01	Clariostar_Study	MB	Biofoundry_,_London	Linear_Dilution_Pattern_V2	0.136	0.133	0.13	0.127	0.123	0.12	0.117	0.115	0.112	0.109	0.105	0.103	0.099	0.095	0.093	0.09	0.088	0.086	0.085	0.083	0.082	0.081	0.081	0.082	0.082	0.082	0.082	0.083	0.083	0.083	0.083	0.083	0.084	0.084	0.084	0.085
H06	Sample	Dilution_85%	0.85	DMSO	Lycopene	Standard_Development	Run085	Standard_Measurement	Plate_01	Clariostar_Study	MB	Biofoundry_,_London	Linear_Dilution_Pattern_V2	0.78	0.78	0.776	0.773	0.769	0.764	0.761	0.762	0.766	0.766	0.766	0.764	0.757	0.745	0.74	0.733	0.723	0.718	0.711	0.703	0.697	0.695	0.694	0.694	0.699	0.705	0.713	0.723	0.727	0.731	0.733	0.732	0.734	0.735	0.742	0.754
H07	Sample	Dilution_65%	0.65	DMSO	Lycopene	Standard_Development	Run085	Standard_Measurement	Plate_01	Clariostar_Study	MB	Biofoundry_,_London	Linear_Dilution_Pattern_V2	0.67	0.671	0.668	0.664	0.658	0.655	0.654	0.651	0.653	0.652	0.651	0.648	0.643	0.633	0.625	0.62	0.613	0.608	0.602	0.597	0.592	0.588	0.586	0.586	0.589	0.593	0.598	0.603	0.605	0.608	0.607	0.607	0.607	0.607	0.61	0.617
H08	Sample	Dilution_45%	0.45	DMSO	Lycopene	Standard_Development	Run085	Standard_Measurement	Plate_01	Clariostar_Study	MB	Biofoundry_,_London	Linear_Dilution_Pattern_V2	0.43	0.427	0.423	0.42	0.415	0.412	0.409	0.409	0.408	0.407	0.405	0.401	0.395	0.388	0.383	0.378	0.373	0.369	0.366	0.363	0.36	0.358	0.357	0.359	0.361	0.365	0.369	0.374	0.377	0.379	0.381	0.381	0.382	0.384	0.387	0.393
H09	Sample	Dilution_25%	0.25	DMSO	Lycopene	Standard_Development	Run085	Standard_Measurement	Plate_01	Clariostar_Study	MB	Biofoundry_,_London	Linear_Dilution_Pattern_V2	0.364	0.36	0.357	0.353	0.349	0.345	0.342	0.34	0.339	0.336	0.332	0.33	0.324	0.318	0.314	0.31	0.305	0.302	0.3	0.297	0.296	0.294	0.293	0.293	0.296	0.298	0.3	0.303	0.304	0.307	0.307	0.306	0.308	0.309	0.312	0.317
H10	Sample	Dilution_05%	0.0499999999999999	DMSO	Lycopene	Standard_Development	Run085	Standard_Measurement	Plate_01	Clariostar_Study	MB	Biofoundry_,_London	Linear_Dilution_Pattern_V2	0.138	0.135	0.132	0.128	0.124	0.12	0.117	0.115	0.112	0.108	0.104	0.101	0.096	0.093	0.09	0.087	0.085	0.082	0.081	0.08	0.079	0.079	0.079	0.078	0.079	0.078	0.079	0.079	0.079	0.08	0.081	0.08	0.08	0.081	0.081	0.082
H11	Blank	DMSO_Blank	NA	DMSO	NA	Standard_Development	Run085	Standard_Measurement	Plate_01	Clariostar_Study	MB	Biofoundry_,_London	Linear_Dilution_Pattern_V2	0.108	0.104	0.1	0.097	0.093	0.089	0.086	0.084	0.081	0.076	0.072	0.069	0.066	0.062	0.059	0.057	0.054	0.053	0.052	0.05	0.05	0.049	0.049	0.049	0.049	0.048	0.047	0.047	0.047	0.046	0.046	0.046	0.045	0.045	0.045	0.045
H12	Blank	DMSO_Blank	NA	DMSO	NA	Standard_Development	Run085	Standard_Measurement	Plate_01	Clariostar_Study	MB	Biofoundry_,_London	Linear_Dilution_Pattern_V2	0.106	0.102	0.098	0.095	0.092	0.086	0.083	0.082	0.077	0.072	0.068	0.064	0.059	0.055	0.052	0.05	0.048	0.047	0.046	0.043	0.043	0.043	0.043	0.043	0.043	0.043	0.042	0.041	0.042	0.042	0.042	0.042	0.041	0.041	0.041	0.041
[truncated: 122 more columns]
