# Supplementary material for: Construction of a Calibration Curve for Lycopene on a Liquid-Handling Platform—Wider Lessons for the Development of Automated Dilution Protocols
Source: ACS Synth Biol. 2024 Aug 3;13(8):2357–75. doi: 10.1021/acssynbio.4c00031 (PMC11334188; doi:10.1021/acssynbio.4c00031)
Supplement: Supplementary file 2 — sb4c00031_si_002.zip [file sb4c00031_si_002.zip › AggregatedData/Run085/Plate_01/Clariostar_Study/Clariostar_B-Measurement_02/001.csv]

Well	Content	Label	Dilution	Solvent	Solute	Project	Run	Step	Container	Study	Author	Institution	Comment	OD350	OD352	OD354	OD356	OD358	OD360	OD362	OD364	OD366	OD368	OD370	OD372	OD374	OD376	OD378	OD380	OD382	OD384	OD386	OD388	OD390	OD392	OD394	OD396	OD398	OD400	OD402	OD404	OD406	OD408	OD410	OD412	OD414	OD416	OD418	OD420
A01	Sample	Dilution_100%	1.0	DMSO	Lycopene	Standard_Development	Run085	Standard_Measurement	Plate_01	Clariostar_Study	MB	Biofoundry_,_London	Linear_Dilution_Pattern_V2	0.82	0.82	0.816	0.811	0.806	0.804	0.803	0.805	0.809	0.816	0.816	0.812	0.805	0.795	0.788	0.78	0.774	0.769	0.763	0.759	0.755	0.753	0.753	0.757	0.767	0.779	0.793	0.806	0.814	0.825	0.831	0.835	0.839	0.846	0.863	0.883
A02	Sample	Dilution_80%	0.8	DMSO	Lycopene	Standard_Development	Run085	Standard_Measurement	Plate_01	Clariostar_Study	MB	Biofoundry_,_London	Linear_Dilution_Pattern_V2	0.786	0.786	0.784	0.781	0.776	0.773	0.77	0.772	0.774	0.78	0.779	0.774	0.768	0.759	0.752	0.745	0.737	0.732	0.728	0.722	0.716	0.713	0.714	0.714	0.718	0.727	0.734	0.741	0.748	0.752	0.755	0.755	0.756	0.759	0.768	0.781
A03	Sample	Dilution_60%	0.6	DMSO	Lycopene	Standard_Development	Run085	Standard_Measurement	Plate_01	Clariostar_Study	MB	Biofoundry_,_London	Linear_Dilution_Pattern_V2	0.54	0.538	0.534	0.53	0.527	0.523	0.52	0.521	0.521	0.525	0.523	0.519	0.512	0.506	0.499	0.493	0.488	0.484	0.481	0.478	0.474	0.471	0.47	0.473	0.477	0.483	0.49	0.498	0.502	0.507	0.509	0.511	0.513	0.515	0.523	0.534
A04	Sample	Dilution_40%	0.4	DMSO	Lycopene	Standard_Development	Run085	Standard_Measurement	Plate_01	Clariostar_Study	MB	Biofoundry_,_London	Linear_Dilution_Pattern_V2	0.419	0.418	0.413	0.41	0.406	0.402	0.4	0.399	0.399	0.399	0.396	0.392	0.387	0.381	0.376	0.371	0.367	0.364	0.359	0.357	0.354	0.352	0.352	0.352	0.356	0.36	0.364	0.368	0.372	0.375	0.377	0.377	0.378	0.38	0.385	0.392
A05	Sample	Dilution_20%	0.2	DMSO	Lycopene	Standard_Development	Run085	Standard_Measurement	Plate_01	Clariostar_Study	MB	Biofoundry_,_London	Linear_Dilution_Pattern_V2	0.227	0.223	0.22	0.217	0.213	0.208	0.207	0.205	0.204	0.202	0.199	0.197	0.192	0.187	0.184	0.18	0.177	0.174	0.172	0.172	0.17	0.169	0.169	0.17	0.172	0.174	0.177	0.179	0.181	0.182	0.184	0.185	0.186	0.187	0.19	0.195
A06	Sample	Dilution_100%	1.0	DMSO	Lycopene	Standard_Development	Run085	Standard_Measurement	Plate_01	Clariostar_Study	MB	Biofoundry_,_London	Linear_Dilution_Pattern_V2	0.836	0.837	0.834	0.831	0.829	0.826	0.823	0.825	0.829	0.837	0.84	0.834	0.824	0.817	0.811	0.801	0.793	0.787	0.782	0.779	0.774	0.772	0.772	0.777	0.788	0.798	0.812	0.825	0.835	0.845	0.851	0.855	0.86	0.868	0.881	0.904
A07	Sample	Dilution_80%	0.8	DMSO	Lycopene	Standard_Development	Run085	Standard_Measurement	Plate_01	Clariostar_Study	MB	Biofoundry_,_London	Linear_Dilution_Pattern_V2	0.645	0.643	0.639	0.634	0.629	0.626	0.624	0.626	0.629	0.635	0.636	0.63	0.623	0.614	0.606	0.598	0.594	0.589	0.584	0.58	0.577	0.577	0.577	0.58	0.587	0.598	0.609	0.62	0.629	0.636	0.641	0.645	0.649	0.656	0.668	0.685
A08	Sample	Dilution_60%	0.6	DMSO	Lycopene	Standard_Development	Run085	Standard_Measurement	Plate_01	Clariostar_Study	MB	Biofoundry_,_London	Linear_Dilution_Pattern_V2	0.512	0.51	0.508	0.503	0.5	0.496	0.493	0.493	0.495	0.495	0.497	0.494	0.487	0.479	0.473	0.467	0.463	0.458	0.454	0.451	0.449	0.447	0.447	0.449	0.455	0.463	0.47	0.478	0.484	0.491	0.493	0.496	0.499	0.503	0.511	0.524
A09	Sample	Dilution_40%	0.4	DMSO	Lycopene	Standard_Development	Run085	Standard_Measurement	Plate_01	Clariostar_Study	MB	Biofoundry_,_London	Linear_Dilution_Pattern_V2	0.365	0.362	0.358	0.355	0.351	0.346	0.344	0.344	0.344	0.343	0.342	0.338	0.333	0.326	0.321	0.316	0.313	0.31	0.306	0.304	0.302	0.301	0.301	0.302	0.306	0.311	0.317	0.323	0.326	0.33	0.332	0.334	0.336	0.339	0.344	0.352
A10	Sample	Dilution_20%	0.2	DMSO	Lycopene	Standard_Development	Run085	Standard_Measurement	Plate_01	Clariostar_Study	MB	Biofoundry_,_London	Linear_Dilution_Pattern_V2	0.25	0.247	0.243	0.24	0.236	0.232	0.229	0.226	0.226	0.224	0.221	0.218	0.212	0.207	0.203	0.199	0.196	0.195	0.192	0.19	0.188	0.188	0.187	0.187	0.19	0.191	0.194	0.197	0.198	0.2	0.201	0.202	0.203	0.203	0.206	0.21
A11	Blank	DMSO_Blank	NA	DMSO	NA	Standard_Development	Run085	Standard_Measurement	Plate_01	Clariostar_Study	MB	Biofoundry_,_London	Linear_Dilution_Pattern_V2	0.117	0.115	0.112	0.108	0.105	0.1	0.097	0.094	0.091	0.087	0.083	0.079	0.074	0.07	0.067	0.064	0.062	0.061	0.059	0.058	0.057	0.056	0.055	0.054	0.054	0.054	0.053	0.052	0.052	0.051	0.051	0.051	0.05	0.049	0.049	0.048
A12	Blank	DMSO_Blank	NA	DMSO	NA	Standard_Development	Run085	Standard_Measurement	Plate_01	Clariostar_Study	MB	Biofoundry_,_London	Linear_Dilution_Pattern_V2	0.117	0.114	0.11	0.106	0.103	0.099	0.096	0.093	0.09	0.086	0.082	0.078	0.074	0.07	0.067	0.064	0.062	0.06	0.058	0.058	0.057	0.056	0.055	0.054	0.053	0.053	0.053	0.052	0.051	0.051	0.051	0.051	0.05	0.049	0.048	0.047
B01	Sample	Dilution_100%	1.0	DMSO	Lycopene	Standard_Development	Run085	Standard_Measurement	Plate_01	Clariostar_Study	MB	Biofoundry_,_London	Linear_Dilution_Pattern_V2	0.794	0.794	0.791	0.788	0.782	0.779	0.779	0.781	0.785	0.794	0.796	0.79	0.784	0.775	0.768	0.758	0.752	0.749	0.742	0.738	0.732	0.732	0.733	0.737	0.747	0.758	0.773	0.787	0.796	0.807	0.813	0.817	0.823	0.831	0.845	0.865
B02	Sample	Dilution_80%	0.8	DMSO	Lycopene	Standard_Development	Run085	Standard_Measurement	Plate_01	Clariostar_Study	MB	Biofoundry_,_London	Linear_Dilution_Pattern_V2	0.745	0.745	0.742	0.74	0.736	0.733	0.732	0.733	0.736	0.741	0.742	0.737	0.729	0.721	0.715	0.709	0.702	0.697	0.691	0.688	0.682	0.68	0.678	0.679	0.688	0.695	0.703	0.712	0.718	0.723	0.726	0.727	0.731	0.734	0.743	0.755
B03	Sample	Dilution_60%	0.6	DMSO	Lycopene	Standard_Development	Run085	Standard_Measurement	Plate_01	Clariostar_Study	MB	Biofoundry_,_London	Linear_Dilution_Pattern_V2	0.653	0.653	0.65	0.647	0.644	0.64	0.639	0.64	0.641	0.642	0.643	0.638	0.633	0.626	0.619	0.613	0.609	0.605	0.599	0.594	0.589	0.586	0.585	0.585	0.588	0.593	0.598	0.602	0.605	0.608	0.609	0.609	0.61	0.611	0.616	0.625
B04	Sample	Dilution_40%	0.4	DMSO	Lycopene	Standard_Development	Run085	Standard_Measurement	Plate_01	Clariostar_Study	MB	Biofoundry_,_London	Linear_Dilution_Pattern_V2	0.455	0.453	0.45	0.447	0.443	0.439	0.437	0.438	0.438	0.438	0.436	0.433	0.428	0.42	0.416	0.411	0.408	0.404	0.4	0.397	0.394	0.392	0.391	0.391	0.393	0.396	0.401	0.403	0.407	0.409	0.41	0.41	0.411	0.411	0.415	0.421
B05	Sample	Dilution_20%	0.2	DMSO	Lycopene	Standard_Development	Run085	Standard_Measurement	Plate_01	Clariostar_Study	MB	Biofoundry_,_London	Linear_Dilution_Pattern_V2	0.246	0.244	0.24	0.238	0.234	0.23	0.228	0.227	0.228	0.226	0.224	0.22	0.216	0.212	0.209	0.205	0.202	0.2	0.198	0.197	0.195	0.194	0.194	0.195	0.196	0.198	0.2	0.202	0.205	0.206	0.207	0.207	0.208	0.209	0.212	0.215
B06	Sample	Dilution_100%	1.0	DMSO	Lycopene	Standard_Development	Run085	Standard_Measurement	Plate_01	Clariostar_Study	MB	Biofoundry_,_London	Linear_Dilution_Pattern_V2	0.854	0.851	0.849	0.848	0.842	0.84	0.841	0.843	0.848	0.857	0.857	0.855	0.846	0.838	0.831	0.821	0.815	0.811	0.803	0.8	0.796	0.792	0.793	0.798	0.807	0.819	0.833	0.846	0.857	0.865	0.872	0.876	0.88	0.887	0.9	0.92
B07	Sample	Dilution_80%	0.8	DMSO	Lycopene	Standard_Development	Run085	Standard_Measurement	Plate_01	Clariostar_Study	MB	Biofoundry_,_London	Linear_Dilution_Pattern_V2	0.746	0.747	0.744	0.74	0.736	0.735	0.731	0.732	0.737	0.74	0.743	0.741	0.734	0.724	0.717	0.71	0.704	0.699	0.692	0.69	0.685	0.682	0.682	0.684	0.691	0.698	0.708	0.716	0.722	0.729	0.733	0.734	0.738	0.74	0.75	0.764
B08	Sample	Dilution_60%	0.6	DMSO	Lycopene	Standard_Development	Run085	Standard_Measurement	Plate_01	Clariostar_Study	MB	Biofoundry_,_London	Linear_Dilution_Pattern_V2	0.995	0.996	0.993	0.99	0.983	0.98	0.979	0.979	0.978	0.982	0.982	0.974	0.97	0.96	0.955	0.947	0.941	0.934	0.928	0.924	0.917	0.913	0.911	0.909	0.911	0.912	0.915	0.918	0.918	0.92	0.918	0.914	0.911	0.91	0.912	0.917
B09	Sample	Dilution_40%	0.4	DMSO	Lycopene	Standard_Development	Run085	Standard_Measurement	Plate_01	Clariostar_Study	MB	Biofoundry_,_London	Linear_Dilution_Pattern_V2	0.382	0.38	0.376	0.373	0.369	0.366	0.363	0.363	0.363	0.364	0.363	0.358	0.353	0.348	0.342	0.337	0.334	0.331	0.328	0.325	0.323	0.322	0.322	0.323	0.328	0.332	0.337	0.342	0.347	0.35	0.352	0.355	0.356	0.359	0.364	0.371
B10	Sample	Dilution_20%	0.2	DMSO	Lycopene	Standard_Development	Run085	Standard_Measurement	Plate_01	Clariostar_Study	MB	Biofoundry_,_London	Linear_Dilution_Pattern_V2	0.242	0.239	0.235	0.234	0.23	0.226	0.223	0.222	0.221	0.219	0.216	0.213	0.208	0.204	0.2	0.196	0.194	0.192	0.19	0.188	0.187	0.186	0.186	0.186	0.188	0.189	0.192	0.195	0.196	0.198	0.199	0.199	0.2	0.201	0.204	0.208
B11	Blank	DMSO_Blank	NA	DMSO	NA	Standard_Development	Run085	Standard_Measurement	Plate_01	Clariostar_Study	MB	Biofoundry_,_London	Linear_Dilution_Pattern_V2	0.11	0.107	0.103	0.1	0.097	0.093	0.09	0.088	0.085	0.082	0.077	0.073	0.07	0.067	0.064	0.061	0.06	0.058	0.056	0.056	0.055	0.055	0.054	0.052	0.052	0.052	0.052	0.051	0.05	0.05	0.049	0.049	0.049	0.047	0.047	0.047
B12	Blank	DMSO_Blank	NA	DMSO	NA	Standard_Development	Run085	Standard_Measurement	Plate_01	Clariostar_Study	MB	Biofoundry_,_London	Linear_Dilution_Pattern_V2	0.11	0.106	0.102	0.098	0.096	0.091	0.088	0.086	0.083	0.08	0.076	0.071	0.067	0.064	0.061	0.059	0.057	0.055	0.054	0.053	0.053	0.052	0.051	0.05	0.05	0.05	0.049	0.049	0.049	0.048	0.048	0.048	0.047	0.046	0.046	0.045
C01	Sample	Dilution_95%	0.95	DMSO	Lycopene	Standard_Development	Run085	Standard_Measurement	Plate_01	Clariostar_Study	MB	Biofoundry_,_London	Linear_Dilution_Pattern_V2	1.169	1.169	1.163	1.162	1.16	1.16	1.158	1.162	1.161	1.169	1.174	1.167	1.158	1.153	1.141	1.133	1.125	1.118	1.11	1.106	1.097	1.091	1.082	1.082	1.089	1.094	1.099	1.105	1.104	1.11	1.106	1.107	1.104	1.102	1.11	1.118
C02	Sample	Dilution_75%	0.75	DMSO	Lycopene	Standard_Development	Run085	Standard_Measurement	Plate_01	Clariostar_Study	MB	Biofoundry_,_London	Linear_Dilution_Pattern_V2	0.779	0.78	0.776	0.773	0.768	0.766	0.764	0.765	0.767	0.774	0.772	0.77	0.762	0.754	0.746	0.738	0.733	0.728	0.722	0.717	0.712	0.71	0.706	0.707	0.713	0.716	0.724	0.731	0.735	0.737	0.739	0.739	0.74	0.741	0.747	0.758
C03	Sample	Dilution_55%	0.55	DMSO	Lycopene	Standard_Development	Run085	Standard_Measurement	Plate_01	Clariostar_Study	MB	Biofoundry_,_London	Linear_Dilution_Pattern_V2	0.665	0.665	0.661	0.657	0.654	0.651	0.648	0.649	0.65	0.653	0.652	0.647	0.641	0.635	0.627	0.623	0.618	0.613	0.607	0.604	0.599	0.594	0.592	0.591	0.594	0.596	0.6	0.603	0.605	0.606	0.605	0.604	0.603	0.603	0.606	0.611
C04	Sample	Dilution_35%	0.35	DMSO	Lycopene	Standard_Development	Run085	Standard_Measurement	Plate_01	Clariostar_Study	MB	Biofoundry_,_London	Linear_Dilution_Pattern_V2	1.026	1.029	1.027	1.026	1.022	1.02	1.018	1.019	1.016	1.019	1.016	1.012	1.005	1.004	0.998	0.991	0.986	0.98	0.974	0.969	0.961	0.951	0.942	0.937	0.931	0.925	0.921	0.915	0.909	0.901	0.892	0.883	0.874	0.863	0.857	0.851
C05	Sample	Dilution_15%	0.15	DMSO	Lycopene	Standard_Development	Run085	Standard_Measurement	Plate_01	Clariostar_Study	MB	Biofoundry_,_London	Linear_Dilution_Pattern_V2	0.218	0.216	0.212	0.208	0.205	0.202	0.199	0.199	0.197	0.196	0.194	0.191	0.186	0.183	0.18	0.177	0.174	0.172	0.17	0.169	0.167	0.166	0.165	0.166	0.167	0.168	0.169	0.17	0.171	0.172	0.173	0.173	0.173	0.174	0.175	0.177
C06	Sample	Dilution_95%	0.95	DMSO	Lycopene	Standard_Development	Run085	Standard_Measurement	Plate_01	Clariostar_Study	MB	Biofoundry_,_London	Linear_Dilution_Pattern_V2	1.788	1.796	1.789	1.801	1.79	1.794	1.79	1.802	1.817	1.808	1.824	1.814	1.785	1.794	1.779	1.777	1.775	1.749	1.74	1.736	1.71	1.688	1.679	1.675	1.684	1.67	1.672	1.671	1.652	1.645	1.64	1.623	1.617	1.609	1.605	1.603
C07	Sample	Dilution_75%	0.75	DMSO	Lycopene	Standard_Development	Run085	Standard_Measurement	Plate_01	Clariostar_Study	MB	Biofoundry_,_London	Linear_Dilution_Pattern_V2	1.241	1.244	1.237	1.235	1.232	1.236	1.237	1.234	1.228	1.251	1.243	1.234	1.228	1.22	1.217	1.206	1.2	1.192	1.186	1.178	1.165	1.157	1.147	1.144	1.147	1.146	1.144	1.142	1.138	1.137	1.129	1.122	1.113	1.111	1.111	1.113
C08	Sample	Dilution_55%	0.55	DMSO	Lycopene	Standard_Development	Run085	Standard_Measurement	Plate_01	Clariostar_Study	MB	Biofoundry_,_London	Linear_Dilution_Pattern_V2	0.59	0.589	0.586	0.581	0.577	0.575	0.573	0.575	0.575	0.576	0.575	0.572	0.565	0.559	0.553	0.549	0.544	0.539	0.534	0.531	0.526	0.523	0.523	0.523	0.526	0.53	0.535	0.538	0.542	0.545	0.545	0.545	0.545	0.546	0.55	0.557
C09	Sample	Dilution_35%	0.35	DMSO	Lycopene	Standard_Development	Run085	Standard_Measurement	Plate_01	Clariostar_Study	MB	Biofoundry_,_London	Linear_Dilution_Pattern_V2	0.353	0.351	0.347	0.345	0.34	0.336	0.333	0.333	0.334	0.334	0.331	0.328	0.321	0.316	0.312	0.308	0.304	0.3	0.298	0.297	0.295	0.292	0.292	0.294	0.297	0.3	0.304	0.309	0.311	0.314	0.316	0.318	0.319	0.321	0.325	0.331
C10	Sample	Dilution_15%	0.15	DMSO	Lycopene	Standard_Development	Run085	Standard_Measurement	Plate_01	Clariostar_Study	MB	Biofoundry_,_London	Linear_Dilution_Pattern_V2	0.203	0.201	0.196	0.193	0.189	0.184	0.182	0.182	0.18	0.178	0.176	0.172	0.168	0.163	0.161	0.157	0.154	0.152	0.151	0.149	0.147	0.147	0.147	0.147	0.149	0.151	0.152	0.153	0.155	0.156	0.157	0.157	0.157	0.158	0.16	0.162
C11	Blank	DMSO_Blank	NA	DMSO	NA	Standard_Development	Run085	Standard_Measurement	Plate_01	Clariostar_Study	MB	Biofoundry_,_London	Linear_Dilution_Pattern_V2	0.103	0.1	0.096	0.094	0.09	0.085	0.082	0.081	0.079	0.076	0.071	0.067	0.064	0.06	0.059	0.056	0.055	0.053	0.051	0.051	0.049	0.049	0.049	0.048	0.047	0.048	0.048	0.046	0.046	0.046	0.046	0.046	0.045	0.045	0.044	0.044
C12	Blank	DMSO_Blank	NA	DMSO	NA	Standard_Development	Run085	Standard_Measurement	Plate_01	Clariostar_Study	MB	Biofoundry_,_London	Linear_Dilution_Pattern_V2	0.107	0.105	0.1	0.097	0.094	0.09	0.087	0.085	0.082	0.079	0.075	0.071	0.067	0.063	0.061	0.059	0.057	0.055	0.054	0.053	0.052	0.052	0.052	0.051	0.051	0.051	0.05	0.049	0.049	0.049	0.049	0.048	0.048	0.047	0.046	0.045
D01	Sample	Dilution_95%	0.95	DMSO	Lycopene	Standard_Development	Run085	Standard_Measurement	Plate_01	Clariostar_Study	MB	Biofoundry_,_London	Linear_Dilution_Pattern_V2	1.49	1.498	1.491	1.491	1.495	1.493	1.486	1.5	1.486	1.501	1.514	1.496	1.483	1.477	1.47	1.454	1.45	1.447	1.436	1.433	1.418	1.407	1.397	1.392	1.407	1.406	1.406	1.408	1.401	1.406	1.402	1.396	1.394	1.387	1.391	1.396
D02	Sample	Dilution_75%	0.75	DMSO	Lycopene	Standard_Development	Run085	Standard_Measurement	Plate_01	Clariostar_Study	MB	Biofoundry_,_London	Linear_Dilution_Pattern_V2	1.102	1.105	1.105	1.106	1.1	1.1	1.096	1.097	1.096	1.108	1.107	1.1	1.091	1.082	1.077	1.07	1.061	1.055	1.048	1.041	1.032	1.022	1.016	1.012	1.013	1.013	1.014	1.015	1.012	1.012	1.008	1.002	0.996	0.993	0.992	0.996
D03	Sample	Dilution_55%	0.55	DMSO	Lycopene	Standard_Development	Run085	Standard_Measurement	Plate_01	Clariostar_Study	MB	Biofoundry_,_London	Linear_Dilution_Pattern_V2	0.627	0.627	0.623	0.62	0.617	0.613	0.612	0.613	0.614	0.616	0.617	0.612	0.604	0.597	0.592	0.587	0.582	0.576	0.572	0.569	0.564	0.561	0.559	0.558	0.559	0.564	0.568	0.572	0.575	0.578	0.577	0.576	0.575	0.575	0.578	0.583
D04	Sample	Dilution_35%	0.35	DMSO	Lycopene	Standard_Development	Run085	Standard_Measurement	Plate_01	Clariostar_Study	MB	Biofoundry_,_London	Linear_Dilution_Pattern_V2	0.572	0.571	0.567	0.567	0.562	0.559	0.557	0.557	0.558	0.558	0.557	0.553	0.548	0.542	0.54	0.533	0.529	0.525	0.52	0.517	0.513	0.508	0.505	0.504	0.504	0.503	0.504	0.503	0.502	0.501	0.499	0.495	0.494	0.49	0.49	0.492
D05	Sample	Dilution_15%	0.15	DMSO	Lycopene	Standard_Development	Run085	Standard_Measurement	Plate_01	Clariostar_Study	MB	Biofoundry_,_London	Linear_Dilution_Pattern_V2	0.227	0.225	0.221	0.218	0.216	0.211	0.209	0.209	0.208	0.206	0.204	0.201	0.197	0.192	0.189	0.186	0.184	0.182	0.18	0.179	0.177	0.175	0.175	0.176	0.176	0.178	0.179	0.18	0.181	0.181	0.181	0.182	0.181	0.181	0.183	0.185
D06	Sample	Dilution_95%	0.95	DMSO	Lycopene	Standard_Development	Run085	Standard_Measurement	Plate_01	Clariostar_Study	MB	Biofoundry_,_London	Linear_Dilution_Pattern_V2	2.168	2.174	2.184	2.196	2.156	2.227	2.192	2.183	2.155	2.217	2.211	2.223	2.198	2.176	2.193	2.176	2.138	2.149	2.116	2.151	2.106	2.081	2.045	2.054	2.072	2.044	2.032	2.032	2.0	2.006	1.99	1.98	1.955	1.936	1.943	1.922
D07	Sample	Dilution_75%	0.75	DMSO	Lycopene	Standard_Development	Run085	Standard_Measurement	Plate_01	Clariostar_Study	MB	Biofoundry_,_London	Linear_Dilution_Pattern_V2	0.804	0.804	0.801	0.798	0.791	0.79	0.789	0.79	0.791	0.795	0.796	0.793	0.785	0.776	0.772	0.764	0.758	0.751	0.746	0.741	0.734	0.73	0.728	0.728	0.733	0.737	0.745	0.751	0.754	0.759	0.761	0.76	0.759	0.76	0.767	0.778
D08	Sample	Dilution_55%	0.55	DMSO	Lycopene	Standard_Development	Run085	Standard_Measurement	Plate_01	Clariostar_Study	MB	Biofoundry_,_London	Linear_Dilution_Pattern_V2	1.2	1.205	1.207	1.201	1.2	1.198	1.195	1.195	1.194	1.205	1.2	1.197	1.189	1.184	1.18	1.173	1.164	1.155	1.148	1.143	1.131	1.117	1.109	1.102	1.1	1.093	1.089	1.082	1.078	1.071	1.059	1.049	1.038	1.026	1.02	1.016
D09	Sample	Dilution_35%	0.35	DMSO	Lycopene	Standard_Development	Run085	Standard_Measurement	Plate_01	Clariostar_Study	MB	Biofoundry_,_London	Linear_Dilution_Pattern_V2	0.58	0.581	0.578	0.576	0.573	0.569	0.566	0.567	0.566	0.566	0.564	0.561	0.555	0.549	0.545	0.54	0.535	0.531	0.527	0.522	0.518	0.514	0.51	0.508	0.507	0.505	0.505	0.505	0.503	0.503	0.5	0.496	0.494	0.491	0.489	0.49
D10	Sample	Dilution_15%	0.15	DMSO	Lycopene	Standard_Development	Run085	Standard_Measurement	Plate_01	Clariostar_Study	MB	Biofoundry_,_London	Linear_Dilution_Pattern_V2	0.302	0.3	0.297	0.294	0.29	0.286	0.284	0.283	0.281	0.279	0.277	0.274	0.269	0.266	0.262	0.258	0.256	0.254	0.252	0.25	0.247	0.244	0.243	0.242	0.242	0.242	0.242	0.242	0.242	0.242	0.24	0.239	0.238	0.236	0.236	0.237
D11	Blank	DMSO_Blank	NA	DMSO	NA	Standard_Development	Run085	Standard_Measurement	Plate_01	Clariostar_Study	MB	Biofoundry_,_London	Linear_Dilution_Pattern_V2	0.106	0.103	0.099	0.096	0.093	0.089	0.085	0.083	0.082	0.079	0.075	0.071	0.067	0.063	0.061	0.059	0.057	0.055	0.053	0.053	0.052	0.051	0.051	0.051	0.05	0.049	0.049	0.048	0.048	0.048	0.048	0.048	0.047	0.046	0.045	0.044
D12	Blank	DMSO_Blank	NA	DMSO	NA	Standard_Development	Run085	Standard_Measurement	Plate_01	Clariostar_Study	MB	Biofoundry_,_London	Linear_Dilution_Pattern_V2	0.105	0.103	0.098	0.096	0.093	0.088	0.085	0.084	0.081	0.077	0.073	0.07	0.066	0.063	0.059	0.057	0.056	0.054	0.052	0.052	0.051	0.05	0.049	0.049	0.048	0.048	0.048	0.046	0.046	0.046	0.046	0.046	0.046	0.045	0.044	0.043
E01	Sample	Dilution_90%	0.9	DMSO	Lycopene	Standard_Development	Run085	Standard_Measurement	Plate_01	Clariostar_Study	MB	Biofoundry_,_London	Linear_Dilution_Pattern_V2	1.001	1.004	0.998	0.995	0.988	0.986	0.984	0.989	0.991	0.998	0.999	0.998	0.989	0.976	0.966	0.959	0.952	0.947	0.941	0.935	0.927	0.919	0.916	0.917	0.924	0.929	0.939	0.945	0.949	0.954	0.954	0.952	0.953	0.953	0.96	0.971
E02	Sample	Dilution_70%	0.7	DMSO	Lycopene	Standard_Development	Run085	Standard_Measurement	Plate_01	Clariostar_Study	MB	Biofoundry_,_London	Linear_Dilution_Pattern_V2	0.881	0.884	0.879	0.877	0.874	0.87	0.867	0.87	0.871	0.877	0.875	0.873	0.864	0.858	0.849	0.842	0.837	0.83	0.824	0.82	0.811	0.804	0.801	0.801	0.801	0.805	0.809	0.811	0.811	0.814	0.812	0.808	0.806	0.804	0.806	0.812
E03	Sample	Dilution_50%	0.5	DMSO	Lycopene	Standard_Development	Run085	Standard_Measurement	Plate_01	Clariostar_Study	MB	Biofoundry_,_London	Linear_Dilution_Pattern_V2	0.61	0.61	0.608	0.603	0.599	0.594	0.593	0.594	0.596	0.598	0.596	0.592	0.587	0.58	0.573	0.568	0.564	0.561	0.555	0.55	0.545	0.542	0.54	0.539	0.541	0.543	0.546	0.549	0.551	0.553	0.552	0.551	0.549	0.549	0.55	0.555
E04	Sample	Dilution_30%	0.3	DMSO	Lycopene	Standard_Development	Run085	Standard_Measurement	Plate_01	Clariostar_Study	MB	Biofoundry_,_London	Linear_Dilution_Pattern_V2	0.401	0.4	0.396	0.394	0.39	0.385	0.383	0.384	0.384	0.384	0.382	0.378	0.372	0.367	0.363	0.358	0.355	0.352	0.349	0.346	0.343	0.342	0.341	0.34	0.342	0.343	0.346	0.347	0.347	0.348	0.349	0.348	0.347	0.347	0.348	0.352
E05	Sample	Dilution_10%	0.1	DMSO	Lycopene	Standard_Development	Run085	Standard_Measurement	Plate_01	Clariostar_Study	MB	Biofoundry_,_London	Linear_Dilution_Pattern_V2	0.182	0.179	0.175	0.171	0.168	0.164	0.162	0.161	0.16	0.159	0.157	0.153	0.149	0.144	0.142	0.14	0.137	0.136	0.134	0.133	0.131	0.13	0.13	0.129	0.13	0.131	0.132	0.133	0.133	0.134	0.134	0.134	0.134	0.133	0.134	0.135
E06	Sample	Dilution_90%	0.9	DMSO	Lycopene	Standard_Development	Run085	Standard_Measurement	Plate_01	Clariostar_Study	MB	Biofoundry_,_London	Linear_Dilution_Pattern_V2	0.965	0.965	0.963	0.962	0.955	0.953	0.953	0.957	0.959	0.967	0.969	0.964	0.96	0.948	0.941	0.93	0.925	0.92	0.913	0.91	0.901	0.895	0.893	0.893	0.902	0.906	0.916	0.926	0.929	0.934	0.935	0.936	0.937	0.938	0.945	0.958
E07	Sample	Dilution_70%	0.7	DMSO	Lycopene	Standard_Development	Run085	Standard_Measurement	Plate_01	Clariostar_Study	MB	Biofoundry_,_London	Linear_Dilution_Pattern_V2	1.053	1.055	1.051	1.053	1.045	1.043	1.041	1.044	1.044	1.051	1.052	1.047	1.037	1.03	1.023	1.016	1.01	1.002	0.992	0.986	0.979	0.971	0.965	0.963	0.965	0.961	0.963	0.965	0.964	0.963	0.956	0.951	0.947	0.943	0.944	0.947
E08	Sample	Dilution_50%	0.5	DMSO	Lycopene	Standard_Development	Run085	Standard_Measurement	Plate_01	Clariostar_Study	MB	Biofoundry_,_London	Linear_Dilution_Pattern_V2	0.67	0.669	0.668	0.664	0.659	0.657	0.655	0.656	0.657	0.659	0.657	0.651	0.645	0.639	0.634	0.628	0.622	0.617	0.613	0.609	0.603	0.599	0.597	0.595	0.595	0.596	0.599	0.601	0.601	0.6	0.599	0.597	0.594	0.592	0.593	0.597
E09	Sample	Dilution_30%	0.3	DMSO	Lycopene	Standard_Development	Run085	Standard_Measurement	Plate_01	Clariostar_Study	MB	Biofoundry_,_London	Linear_Dilution_Pattern_V2	0.455	0.454	0.449	0.447	0.445	0.441	0.439	0.438	0.436	0.437	0.435	0.43	0.424	0.42	0.415	0.41	0.407	0.403	0.399	0.396	0.392	0.389	0.388	0.386	0.386	0.387	0.388	0.388	0.388	0.388	0.387	0.386	0.385	0.383	0.382	0.384
E10	Sample	Dilution_10%	0.1	DMSO	Lycopene	Standard_Development	Run085	Standard_Measurement	Plate_01	Clariostar_Study	MB	Biofoundry_,_London	Linear_Dilution_Pattern_V2	0.219	0.218	0.215	0.211	0.208	0.203	0.2	0.2	0.199	0.197	0.194	0.19	0.186	0.182	0.179	0.176	0.174	0.172	0.169	0.168	0.166	0.165	0.164	0.163	0.164	0.164	0.164	0.164	0.164	0.163	0.163	0.163	0.163	0.162	0.161	0.162
E11	Blank	DMSO_Blank	NA	DMSO	NA	Standard_Development	Run085	Standard_Measurement	Plate_01	Clariostar_Study	MB	Biofoundry_,_London	Linear_Dilution_Pattern_V2	0.108	0.106	0.101	0.098	0.095	0.09	0.087	0.085	0.083	0.08	0.076	0.071	0.067	0.063	0.061	0.058	0.057	0.055	0.054	0.053	0.051	0.051	0.05	0.05	0.05	0.05	0.049	0.048	0.048	0.049	0.048	0.048	0.047	0.046	0.046	0.045
E12	Blank	DMSO_Blank	NA	DMSO	NA	Standard_Development	Run085	Standard_Measurement	Plate_01	Clariostar_Study	MB	Biofoundry_,_London	Linear_Dilution_Pattern_V2	0.106	0.103	0.098	0.094	0.092	0.086	0.083	0.082	0.08	0.076	0.072	0.068	0.064	0.059	0.057	0.055	0.053	0.052	0.05	0.05	0.048	0.048	0.048	0.048	0.047	0.047	0.047	0.046	0.046	0.046	0.045	0.045	0.045	0.044	0.043	0.042
F01	Sample	Dilution_90%	0.9	DMSO	Lycopene	Standard_Development	Run085	Standard_Measurement	Plate_01	Clariostar_Study	MB	Biofoundry_,_London	Linear_Dilution_Pattern_V2	0.945	0.947	0.942	0.941	0.934	0.932	0.931	0.934	0.935	0.942	0.941	0.937	0.928	0.919	0.913	0.905	0.895	0.889	0.881	0.876	0.867	0.862	0.861	0.862	0.866	0.872	0.881	0.889	0.893	0.897	0.898	0.897	0.897	0.898	0.905	0.916
F02	Sample	Dilution_70%	0.7	DMSO	Lycopene	Standard_Development	Run085	Standard_Measurement	Plate_01	Clariostar_Study	MB	Biofoundry_,_London	Linear_Dilution_Pattern_V2	0.927	0.927	0.925	0.923	0.918	0.916	0.914	0.916	0.916	0.922	0.923	0.916	0.911	0.901	0.891	0.885	0.878	0.873	0.863	0.858	0.849	0.842	0.838	0.835	0.838	0.838	0.842	0.844	0.842	0.843	0.84	0.835	0.832	0.828	0.829	0.834
F03	Sample	Dilution_50%	0.5	DMSO	Lycopene	Standard_Development	Run085	Standard_Measurement	Plate_01	Clariostar_Study	MB	Biofoundry_,_London	Linear_Dilution_Pattern_V2	0.604	0.603	0.6	0.596	0.592	0.588	0.585	0.586	0.588	0.588	0.589	0.584	0.578	0.571	0.565	0.56	0.556	0.55	0.545	0.542	0.536	0.532	0.53	0.529	0.53	0.532	0.537	0.54	0.541	0.543	0.541	0.54	0.539	0.537	0.539	0.543
F04	Sample	Dilution_30%	0.3	DMSO	Lycopene	Standard_Development	Run085	Standard_Measurement	Plate_01	Clariostar_Study	MB	Biofoundry_,_London	Linear_Dilution_Pattern_V2	0.469	0.468	0.465	0.462	0.458	0.456	0.453	0.452	0.452	0.453	0.451	0.446	0.442	0.437	0.432	0.427	0.423	0.42	0.415	0.411	0.408	0.405	0.402	0.401	0.401	0.401	0.402	0.403	0.403	0.402	0.4	0.399	0.398	0.396	0.396	0.398
F05	Sample	Dilution_10%	0.1	DMSO	Lycopene	Standard_Development	Run085	Standard_Measurement	Plate_01	Clariostar_Study	MB	Biofoundry_,_London	Linear_Dilution_Pattern_V2	0.175	0.173	0.169	0.165	0.162	0.158	0.155	0.154	0.154	0.152	0.149	0.146	0.141	0.138	0.135	0.132	0.131	0.129	0.127	0.127	0.124	0.124	0.123	0.123	0.124	0.125	0.126	0.126	0.127	0.128	0.128	0.128	0.128	0.127	0.129	0.129
F06	Sample	Dilution_90%	0.9	DMSO	Lycopene	Standard_Development	Run085	Standard_Measurement	Plate_01	Clariostar_Study	MB	Biofoundry_,_London	Linear_Dilution_Pattern_V2	2.136	2.107	2.085	2.099	2.08	2.121	2.096	2.092	2.049	2.091	2.107	2.082	2.112	2.088	2.087	2.054	2.038	2.048	2.039	2.055	2.007	1.988	1.969	1.978	1.983	1.972	1.965	1.971	1.928	1.92	1.896	1.888	1.872	1.858	1.858	1.845
F07	Sample	Dilution_70%	0.7	DMSO	Lycopene	Standard_Development	Run085	Standard_Measurement	Plate_01	Clariostar_Study	MB	Biofoundry_,_London	Linear_Dilution_Pattern_V2	0.855	0.851	0.848	0.846	0.842	0.84	0.839	0.841	0.84	0.846	0.846	0.839	0.833	0.826	0.818	0.811	0.805	0.8	0.791	0.787	0.779	0.773	0.771	0.768	0.77	0.773	0.778	0.782	0.783	0.784	0.782	0.781	0.779	0.778	0.782	0.788
F08	Sample	Dilution_50%	0.5	DMSO	Lycopene	Standard_Development	Run085	Standard_Measurement	Plate_01	Clariostar_Study	MB	Biofoundry_,_London	Linear_Dilution_Pattern_V2	1.069	1.068	1.064	1.064	1.061	1.06	1.056	1.058	1.057	1.058	1.057	1.05	1.048	1.036	1.032	1.027	1.018	1.013	1.005	0.997	0.99	0.978	0.971	0.965	0.962	0.957	0.954	0.951	0.944	0.938	0.931	0.922	0.913	0.904	0.898	0.893
F09	Sample	Dilution_30%	0.3	DMSO	Lycopene	Standard_Development	Run085	Standard_Measurement	Plate_01	Clariostar_Study	MB	Biofoundry_,_London	Linear_Dilution_Pattern_V2	0.362	0.36	0.356	0.352	0.348	0.345	0.342	0.342	0.342	0.342	0.34	0.335	0.33	0.325	0.32	0.316	0.313	0.31	0.306	0.305	0.302	0.3	0.299	0.3	0.302	0.305	0.307	0.309	0.311	0.313	0.313	0.314	0.314	0.315	0.317	0.321
F10	Sample	Dilution_10%	0.1	DMSO	Lycopene	Standard_Development	Run085	Standard_Measurement	Plate_01	Clariostar_Study	MB	Biofoundry_,_London	Linear_Dilution_Pattern_V2	0.171	0.167	0.163	0.16	0.157	0.152	0.15	0.149	0.147	0.144	0.141	0.137	0.133	0.13	0.127	0.124	0.122	0.12	0.118	0.118	0.116	0.115	0.115	0.115	0.116	0.116	0.117	0.118	0.119	0.12	0.12	0.121	0.121	0.121	0.122	0.123
F11	Blank	DMSO	NA	DMSO	NA	Standard_Development	Run085	Standard_Measurement	Plate_01	Clariostar_Study	MB	Biofoundry_,_London	Linear_Dilution_Pattern_V2	0.109	0.106	0.102	0.099	0.096	0.091	0.088	0.086	0.084	0.08	0.077	0.074	0.069	0.065	0.062	0.06	0.059	0.057	0.056	0.055	0.054	0.053	0.053	0.052	0.052	0.052	0.051	0.051	0.05	0.05	0.05	0.049	0.049	0.047	0.046	0.045
F12	Blank	DMSO	NA	DMSO	NA	Standard_Development	Run085	Standard_Measurement	Plate_01	Clariostar_Study	MB	Biofoundry_,_London	Linear_Dilution_Pattern_V2	0.112	0.109	0.104	0.102	0.099	0.092	0.089	0.088	0.086	0.082	0.078	0.074	0.07	0.066	0.064	0.061	0.06	0.057	0.055	0.055	0.053	0.052	0.053	0.052	0.051	0.051	0.051	0.05	0.05	0.05	0.049	0.049	0.049	0.048	0.047	0.046
G01	Sample	Dilution_85%	0.85	DMSO	Lycopene	Standard_Development	Run085	Standard_Measurement	Plate_01	Clariostar_Study	MB	Biofoundry_,_London	Linear_Dilution_Pattern_V2	0.82	0.82	0.817	0.812	0.805	0.801	0.799	0.803	0.802	0.81	0.809	0.805	0.798	0.79	0.782	0.776	0.765	0.758	0.754	0.749	0.74	0.736	0.736	0.738	0.744	0.751	0.759	0.765	0.771	0.775	0.777	0.78	0.779	0.781	0.789	0.801
G02	Sample	Dilution_65%	0.65	DMSO	Lycopene	Standard_Development	Run085	Standard_Measurement	Plate_01	Clariostar_Study	MB	Biofoundry_,_London	Linear_Dilution_Pattern_V2	0.826	0.825	0.823	0.82	0.816	0.812	0.811	0.811	0.812	0.817	0.817	0.812	0.805	0.797	0.792	0.784	0.779	0.772	0.766	0.763	0.756	0.749	0.745	0.743	0.747	0.75	0.752	0.755	0.756	0.757	0.755	0.753	0.75	0.75	0.751	0.756
G03	Sample	Dilution_45%	0.45	DMSO	Lycopene	Standard_Development	Run085	Standard_Measurement	Plate_01	Clariostar_Study	MB	Biofoundry_,_London	Linear_Dilution_Pattern_V2	0.441	0.44	0.435	0.432	0.428	0.423	0.422	0.422	0.422	0.423	0.424	0.42	0.412	0.407	0.402	0.398	0.394	0.39	0.385	0.383	0.379	0.377	0.377	0.378	0.382	0.387	0.392	0.396	0.399	0.403	0.404	0.405	0.407	0.408	0.412	0.419
G04	Sample	Dilution_25%	0.25	DMSO	Lycopene	Standard_Development	Run085	Standard_Measurement	Plate_01	Clariostar_Study	MB	Biofoundry_,_London	Linear_Dilution_Pattern_V2	0.283	0.28	0.277	0.273	0.269	0.264	0.262	0.263	0.262	0.262	0.259	0.256	0.252	0.247	0.243	0.24	0.237	0.234	0.232	0.231	0.228	0.227	0.227	0.227	0.23	0.234	0.236	0.239	0.241	0.242	0.244	0.245	0.246	0.247	0.249	0.254
G05	Sample	Dilution_05%	0.0499999999999999	DMSO	Lycopene	Standard_Development	Run085	Standard_Measurement	Plate_01	Clariostar_Study	MB	Biofoundry_,_London	Linear_Dilution_Pattern_V2	0.131	0.127	0.123	0.12	0.117	0.113	0.109	0.109	0.108	0.106	0.103	0.101	0.097	0.093	0.091	0.089	0.086	0.085	0.083	0.082	0.081	0.08	0.08	0.08	0.081	0.081	0.081	0.081	0.082	0.082	0.082	0.083	0.083	0.082	0.083	0.083
G06	Sample	Dilution_85%	0.85	DMSO	Lycopene	Standard_Development	Run085	Standard_Measurement	Plate_01	Clariostar_Study	MB	Biofoundry_,_London	Linear_Dilution_Pattern_V2	0.823	0.822	0.818	0.816	0.811	0.807	0.805	0.809	0.812	0.818	0.82	0.814	0.808	0.799	0.791	0.784	0.777	0.771	0.764	0.76	0.753	0.749	0.746	0.749	0.756	0.763	0.77	0.779	0.783	0.79	0.791	0.792	0.794	0.797	0.806	0.818
G07	Sample	Dilution_65%	0.65	DMSO	Lycopene	Standard_Development	Run085	Standard_Measurement	Plate_01	Clariostar_Study	MB	Biofoundry_,_London	Linear_Dilution_Pattern_V2	0.718	0.72	0.715	0.711	0.708	0.706	0.702	0.704	0.705	0.71	0.709	0.704	0.697	0.689	0.682	0.675	0.671	0.665	0.658	0.655	0.648	0.643	0.643	0.642	0.646	0.65	0.655	0.66	0.664	0.666	0.666	0.667	0.667	0.666	0.67	0.677
G08	Sample	Dilution_45%	0.45	DMSO	Lycopene	Standard_Development	Run085	Standard_Measurement	Plate_01	Clariostar_Study	MB	Biofoundry_,_London	Linear_Dilution_Pattern_V2	0.462	0.461	0.457	0.453	0.45	0.445	0.442	0.443	0.444	0.446	0.445	0.441	0.435	0.428	0.423	0.418	0.414	0.41	0.406	0.404	0.4	0.397	0.397	0.397	0.4	0.405	0.409	0.413	0.416	0.419	0.42	0.421	0.422	0.423	0.426	0.433
G09	Sample	Dilution_25%	0.25	DMSO	Lycopene	Standard_Development	Run085	Standard_Measurement	Plate_01	Clariostar_Study	MB	Biofoundry_,_London	Linear_Dilution_Pattern_V2	0.274	0.272	0.267	0.263	0.259	0.255	0.253	0.253	0.252	0.252	0.249	0.245	0.24	0.236	0.232	0.228	0.225	0.223	0.221	0.219	0.217	0.215	0.215	0.217	0.22	0.222	0.225	0.228	0.23	0.232	0.233	0.234	0.236	0.237	0.239	0.244
G10	Sample	Dilution_05%	0.0499999999999999	DMSO	Lycopene	Standard_Development	Run085	Standard_Measurement	Plate_01	Clariostar_Study	MB	Biofoundry_,_London	Linear_Dilution_Pattern_V2	0.131	0.128	0.123	0.12	0.117	0.111	0.108	0.109	0.107	0.104	0.101	0.097	0.092	0.088	0.086	0.084	0.081	0.079	0.078	0.078	0.076	0.076	0.076	0.076	0.076	0.077	0.077	0.077	0.078	0.079	0.079	0.08	0.08	0.08	0.08	0.081
G11	Blank	DMSO_Blank	NA	DMSO	NA	Standard_Development	Run085	Standard_Measurement	Plate_01	Clariostar_Study	MB	Biofoundry_,_London	Linear_Dilution_Pattern_V2	0.109	0.105	0.101	0.096	0.093	0.088	0.085	0.084	0.081	0.078	0.074	0.07	0.066	0.063	0.06	0.058	0.057	0.055	0.053	0.052	0.05	0.05	0.05	0.05	0.05	0.05	0.049	0.048	0.048	0.048	0.048	0.047	0.047	0.046	0.045	0.044
G12	Blank	DMSO_Blank	NA	DMSO	NA	Standard_Development	Run085	Standard_Measurement	Plate_01	Clariostar_Study	MB	Biofoundry_,_London	Linear_Dilution_Pattern_V2	0.104	0.101	0.095	0.092	0.088	0.083	0.081	0.08	0.076	0.073	0.069	0.065	0.06	0.057	0.054	0.052	0.051	0.049	0.047	0.047	0.045	0.044	0.045	0.045	0.044	0.044	0.043	0.042	0.043	0.043	0.043	0.043	0.042	0.041	0.041	0.041
H01	Sample	Dilution_85%	0.85	DMSO	Lycopene	Standard_Development	Run085	Standard_Measurement	Plate_01	Clariostar_Study	MB	Biofoundry_,_London	Linear_Dilution_Pattern_V2	0.793	0.791	0.786	0.783	0.778	0.774	0.771	0.772	0.776	0.78	0.78	0.774	0.767	0.757	0.749	0.741	0.735	0.729	0.723	0.716	0.71	0.705	0.703	0.706	0.711	0.717	0.725	0.732	0.739	0.743	0.745	0.746	0.747	0.75	0.756	0.767
H02	Sample	Dilution_65%	0.65	DMSO	Lycopene	Standard_Development	Run085	Standard_Measurement	Plate_01	Clariostar_Study	MB	Biofoundry_,_London	Linear_Dilution_Pattern_V2	0.594	0.593	0.588	0.584	0.58	0.575	0.571	0.573	0.575	0.576	0.577	0.573	0.564	0.557	0.551	0.545	0.54	0.534	0.53	0.525	0.521	0.519	0.518	0.519	0.524	0.529	0.535	0.541	0.546	0.551	0.552	0.553	0.554	0.555	0.56	0.571
H03	Sample	Dilution_45%	0.45	DMSO	Lycopene	Standard_Development	Run085	Standard_Measurement	Plate_01	Clariostar_Study	MB	Biofoundry_,_London	Linear_Dilution_Pattern_V2	0.452	0.451	0.447	0.443	0.439	0.434	0.432	0.43	0.431	0.432	0.429	0.426	0.419	0.413	0.408	0.402	0.398	0.394	0.391	0.387	0.384	0.381	0.381	0.381	0.384	0.387	0.391	0.395	0.398	0.401	0.4	0.401	0.402	0.403	0.406	0.412
H04	Sample	Dilution_25%	0.25	DMSO	Lycopene	Standard_Development	Run085	Standard_Measurement	Plate_01	Clariostar_Study	MB	Biofoundry_,_London	Linear_Dilution_Pattern_V2	0.275	0.271	0.267	0.263	0.259	0.254	0.251	0.252	0.251	0.25	0.247	0.244	0.239	0.233	0.229	0.226	0.223	0.219	0.216	0.215	0.213	0.212	0.211	0.213	0.215	0.217	0.22	0.223	0.225	0.228	0.229	0.23	0.232	0.232	0.235	0.239
H05	Sample	Dilution_05%	0.0499999999999999	DMSO	Lycopene	Standard_Development	Run085	Standard_Measurement	Plate_01	Clariostar_Study	MB	Biofoundry_,_London	Linear_Dilution_Pattern_V2	0.14	0.138	0.133	0.13	0.126	0.122	0.119	0.118	0.116	0.114	0.11	0.106	0.102	0.099	0.096	0.092	0.09	0.089	0.087	0.086	0.086	0.084	0.084	0.084	0.084	0.085	0.085	0.085	0.085	0.085	0.085	0.086	0.085	0.085	0.085	0.086
H06	Sample	Dilution_85%	0.85	DMSO	Lycopene	Standard_Development	Run085	Standard_Measurement	Plate_01	Clariostar_Study	MB	Biofoundry_,_London	Linear_Dilution_Pattern_V2	0.761	0.761	0.756	0.752	0.747	0.742	0.74	0.744	0.747	0.751	0.751	0.747	0.739	0.73	0.722	0.714	0.709	0.703	0.697	0.692	0.688	0.683	0.681	0.685	0.691	0.699	0.708	0.716	0.722	0.73	0.732	0.734	0.735	0.739	0.748	0.762
H07	Sample	Dilution_65%	0.65	DMSO	Lycopene	Standard_Development	Run085	Standard_Measurement	Plate_01	Clariostar_Study	MB	Biofoundry_,_London	Linear_Dilution_Pattern_V2	0.627	0.626	0.621	0.617	0.612	0.609	0.607	0.607	0.609	0.611	0.612	0.607	0.599	0.59	0.584	0.578	0.572	0.567	0.562	0.558	0.553	0.551	0.549	0.55	0.554	0.559	0.566	0.572	0.577	0.582	0.583	0.584	0.585	0.586	0.592	0.6
H08	Sample	Dilution_45%	0.45	DMSO	Lycopene	Standard_Development	Run085	Standard_Measurement	Plate_01	Clariostar_Study	MB	Biofoundry_,_London	Linear_Dilution_Pattern_V2	0.422	0.42	0.416	0.413	0.408	0.404	0.401	0.402	0.402	0.402	0.402	0.397	0.389	0.383	0.378	0.374	0.371	0.367	0.362	0.36	0.357	0.355	0.355	0.357	0.36	0.365	0.37	0.375	0.378	0.382	0.384	0.386	0.387	0.389	0.394	0.401
H09	Sample	Dilution_25%	0.25	DMSO	Lycopene	Standard_Development	Run085	Standard_Measurement	Plate_01	Clariostar_Study	MB	Biofoundry_,_London	Linear_Dilution_Pattern_V2	0.362	0.359	0.355	0.351	0.346	0.341	0.337	0.338	0.337	0.335	0.334	0.328	0.322	0.318	0.312	0.308	0.305	0.303	0.299	0.297	0.295	0.294	0.293	0.294	0.295	0.298	0.301	0.303	0.305	0.307	0.307	0.308	0.308	0.31	0.312	0.316
H10	Sample	Dilution_05%	0.0499999999999999	DMSO	Lycopene	Standard_Development	Run085	Standard_Measurement	Plate_01	Clariostar_Study	MB	Biofoundry_,_London	Linear_Dilution_Pattern_V2	0.142	0.138	0.134	0.13	0.126	0.121	0.118	0.117	0.115	0.112	0.109	0.104	0.1	0.095	0.093	0.09	0.087	0.086	0.084	0.083	0.081	0.08	0.08	0.08	0.081	0.081	0.081	0.08	0.081	0.083	0.082	0.083	0.083	0.083	0.082	0.082
H11	Blank	DMSO_Blank	NA	DMSO	NA	Standard_Development	Run085	Standard_Measurement	Plate_01	Clariostar_Study	MB	Biofoundry_,_London	Linear_Dilution_Pattern_V2	0.11	0.106	0.102	0.099	0.096	0.09	0.086	0.085	0.082	0.079	0.076	0.072	0.067	0.063	0.061	0.059	0.057	0.056	0.053	0.053	0.052	0.051	0.051	0.05	0.05	0.05	0.049	0.048	0.048	0.048	0.048	0.047	0.047	0.045	0.045	0.044
H12	Blank	DMSO_Blank	NA	DMSO	NA	Standard_Development	Run085	Standard_Measurement	Plate_01	Clariostar_Study	MB	Biofoundry_,_London	Linear_Dilution_Pattern_V2	0.107	0.105	0.1	0.097	0.093	0.087	0.084	0.083	0.08	0.076	0.07	0.066	0.06	0.056	0.054	0.052	0.05	0.048	0.046	0.045	0.044	0.043	0.044	0.044	0.044	0.044	0.043	0.042	0.043	0.043	0.043	0.043	0.043	0.041	0.04	0.04
[truncated: 122 more columns]
