# Supplementary material for: Construction of a Calibration Curve for Lycopene on a Liquid-Handling Platform—Wider Lessons for the Development of Automated Dilution Protocols
Source: ACS Synth Biol. 2024 Aug 3;13(8):2357–75. doi: 10.1021/acssynbio.4c00031 (PMC11334188; doi:10.1021/acssynbio.4c00031)
Supplement: Supplementary file 2 — sb4c00031_si_002.zip [file sb4c00031_si_002.zip › AggregatedData/Run085/Plate_01/Clariostar_Study/Clariostar_A-Measurement_01/001.csv]

Well	Content	Label	Dilution	Solvent	Solute	Project	Run	Step	Container	Study	Author	Institution	Comment	OD350	OD352	OD354	OD356	OD358	OD360	OD362	OD364	OD366	OD368	OD370	OD372	OD374	OD376	OD378	OD380	OD382	OD384	OD386	OD388	OD390	OD392	OD394	OD396	OD398	OD400	OD402	OD404	OD406	OD408	OD410	OD412	OD414	OD416	OD418	OD420
A01	Sample	Dilution_100%	1.0	DMSO	Lycopene	Standard_Development	Run085	Standard_Measurement	Plate_01	Clariostar_Study	MB	Biofoundry_,_London	Linear_Dilution_Pattern_V2	0.803	0.805	0.803	0.798	0.794	0.791	0.789	0.791	0.797	0.801	0.807	0.804	0.798	0.788	0.778	0.771	0.767	0.762	0.754	0.75	0.747	0.743	0.744	0.748	0.756	0.767	0.782	0.797	0.811	0.824	0.83	0.834	0.841	0.848	0.859	0.876
A02	Sample	Dilution_80%	0.8	DMSO	Lycopene	Standard_Development	Run085	Standard_Measurement	Plate_01	Clariostar_Study	MB	Biofoundry_,_London	Linear_Dilution_Pattern_V2	0.647	0.646	0.643	0.639	0.635	0.632	0.63	0.629	0.631	0.635	0.636	0.635	0.629	0.622	0.615	0.607	0.602	0.598	0.592	0.588	0.584	0.582	0.583	0.585	0.591	0.599	0.61	0.622	0.633	0.64	0.644	0.649	0.653	0.658	0.667	0.679
A03	Sample	Dilution_60%	0.6	DMSO	Lycopene	Standard_Development	Run085	Standard_Measurement	Plate_01	Clariostar_Study	MB	Biofoundry_,_London	Linear_Dilution_Pattern_V2	0.476	0.475	0.472	0.467	0.464	0.461	0.459	0.457	0.458	0.46	0.459	0.455	0.452	0.445	0.44	0.434	0.429	0.425	0.421	0.418	0.415	0.413	0.414	0.416	0.421	0.428	0.435	0.443	0.451	0.456	0.46	0.463	0.466	0.47	0.477	0.486
A04	Sample	Dilution_40%	0.4	DMSO	Lycopene	Standard_Development	Run085	Standard_Measurement	Plate_01	Clariostar_Study	MB	Biofoundry_,_London	Linear_Dilution_Pattern_V2	0.441	0.442	0.438	0.434	0.431	0.427	0.424	0.423	0.422	0.42	0.417	0.415	0.411	0.405	0.401	0.396	0.392	0.389	0.385	0.382	0.379	0.377	0.377	0.376	0.377	0.38	0.382	0.385	0.388	0.39	0.39	0.39	0.39	0.391	0.393	0.397
A05	Sample	Dilution_20%	0.2	DMSO	Lycopene	Standard_Development	Run085	Standard_Measurement	Plate_01	Clariostar_Study	MB	Biofoundry_,_London	Linear_Dilution_Pattern_V2	0.209	0.207	0.203	0.199	0.195	0.192	0.189	0.186	0.184	0.182	0.179	0.176	0.172	0.168	0.164	0.161	0.158	0.156	0.153	0.152	0.15	0.15	0.149	0.149	0.151	0.153	0.154	0.156	0.159	0.161	0.162	0.162	0.163	0.165	0.166	0.169
A06	Sample	Dilution_100%	1.0	DMSO	Lycopene	Standard_Development	Run085	Standard_Measurement	Plate_01	Clariostar_Study	MB	Biofoundry_,_London	Linear_Dilution_Pattern_V2	0.776	0.778	0.775	0.772	0.766	0.763	0.761	0.761	0.767	0.772	0.775	0.776	0.771	0.76	0.753	0.745	0.738	0.732	0.726	0.723	0.718	0.715	0.717	0.721	0.731	0.743	0.757	0.774	0.789	0.8	0.808	0.813	0.82	0.829	0.841	0.858
A07	Sample	Dilution_80%	0.8	DMSO	Lycopene	Standard_Development	Run085	Standard_Measurement	Plate_01	Clariostar_Study	MB	Biofoundry_,_London	Linear_Dilution_Pattern_V2	0.633	0.632	0.63	0.626	0.621	0.618	0.616	0.615	0.619	0.622	0.622	0.621	0.616	0.608	0.6	0.593	0.587	0.583	0.579	0.576	0.571	0.57	0.57	0.574	0.581	0.591	0.601	0.613	0.625	0.633	0.639	0.644	0.649	0.656	0.666	0.679
A08	Sample	Dilution_60%	0.6	DMSO	Lycopene	Standard_Development	Run085	Standard_Measurement	Plate_01	Clariostar_Study	MB	Biofoundry_,_London	Linear_Dilution_Pattern_V2	0.546	0.546	0.543	0.538	0.533	0.53	0.528	0.527	0.527	0.527	0.528	0.527	0.521	0.514	0.508	0.502	0.497	0.494	0.488	0.486	0.482	0.48	0.48	0.482	0.486	0.493	0.498	0.506	0.513	0.519	0.522	0.524	0.526	0.529	0.535	0.544
A09	Sample	Dilution_40%	0.4	DMSO	Lycopene	Standard_Development	Run085	Standard_Measurement	Plate_01	Clariostar_Study	MB	Biofoundry_,_London	Linear_Dilution_Pattern_V2	0.332	0.33	0.325	0.322	0.317	0.314	0.311	0.309	0.308	0.308	0.306	0.304	0.299	0.293	0.288	0.284	0.281	0.278	0.274	0.272	0.27	0.269	0.269	0.27	0.273	0.278	0.282	0.288	0.294	0.297	0.3	0.302	0.304	0.308	0.312	0.317
A10	Sample	Dilution_20%	0.2	DMSO	Lycopene	Standard_Development	Run085	Standard_Measurement	Plate_01	Clariostar_Study	MB	Biofoundry_,_London	Linear_Dilution_Pattern_V2	0.218	0.216	0.211	0.207	0.204	0.2	0.197	0.194	0.193	0.19	0.187	0.183	0.179	0.174	0.17	0.167	0.164	0.162	0.159	0.158	0.156	0.154	0.155	0.155	0.156	0.158	0.16	0.162	0.165	0.167	0.168	0.168	0.169	0.17	0.171	0.174
A11	Blank	DMSO_Blank	NA	DMSO	NA	Standard_Development	Run085	Standard_Measurement	Plate_01	Clariostar_Study	MB	Biofoundry_,_London	Linear_Dilution_Pattern_V2	0.121	0.117	0.113	0.11	0.106	0.102	0.098	0.095	0.092	0.088	0.083	0.079	0.075	0.07	0.068	0.065	0.063	0.061	0.059	0.058	0.057	0.055	0.055	0.054	0.054	0.053	0.053	0.052	0.052	0.052	0.051	0.05	0.05	0.05	0.049	0.049
A12	Blank	DMSO_Blank	NA	DMSO	NA	Standard_Development	Run085	Standard_Measurement	Plate_01	Clariostar_Study	MB	Biofoundry_,_London	Linear_Dilution_Pattern_V2	0.118	0.115	0.111	0.107	0.103	0.101	0.097	0.094	0.09	0.085	0.081	0.076	0.073	0.07	0.066	0.063	0.061	0.06	0.058	0.057	0.055	0.054	0.054	0.052	0.052	0.052	0.051	0.051	0.051	0.05	0.05	0.049	0.049	0.049	0.048	0.048
B01	Sample	Dilution_100%	1.0	DMSO	Lycopene	Standard_Development	Run085	Standard_Measurement	Plate_01	Clariostar_Study	MB	Biofoundry_,_London	Linear_Dilution_Pattern_V2	0.813	0.815	0.814	0.809	0.802	0.801	0.798	0.8	0.804	0.811	0.814	0.814	0.805	0.798	0.789	0.781	0.777	0.771	0.765	0.761	0.755	0.753	0.755	0.76	0.769	0.78	0.794	0.808	0.825	0.836	0.843	0.848	0.854	0.861	0.873	0.891
B02	Sample	Dilution_80%	0.8	DMSO	Lycopene	Standard_Development	Run085	Standard_Measurement	Plate_01	Clariostar_Study	MB	Biofoundry_,_London	Linear_Dilution_Pattern_V2	0.878	0.879	0.877	0.873	0.867	0.867	0.865	0.864	0.87	0.873	0.875	0.872	0.867	0.859	0.851	0.842	0.835	0.832	0.827	0.822	0.815	0.811	0.81	0.809	0.815	0.819	0.825	0.834	0.841	0.846	0.847	0.847	0.846	0.85	0.853	0.862
B03	Sample	Dilution_60%	0.6	DMSO	Lycopene	Standard_Development	Run085	Standard_Measurement	Plate_01	Clariostar_Study	MB	Biofoundry_,_London	Linear_Dilution_Pattern_V2	0.579	0.579	0.577	0.574	0.57	0.566	0.564	0.563	0.566	0.567	0.566	0.566	0.559	0.554	0.548	0.542	0.538	0.534	0.528	0.527	0.523	0.518	0.517	0.519	0.523	0.526	0.532	0.539	0.545	0.549	0.55	0.551	0.552	0.554	0.558	0.565
B04	Sample	Dilution_40%	0.4	DMSO	Lycopene	Standard_Development	Run085	Standard_Measurement	Plate_01	Clariostar_Study	MB	Biofoundry_,_London	Linear_Dilution_Pattern_V2	0.36	0.358	0.354	0.351	0.347	0.344	0.341	0.34	0.34	0.34	0.338	0.335	0.331	0.326	0.321	0.317	0.313	0.311	0.308	0.305	0.302	0.3	0.3	0.301	0.305	0.308	0.312	0.317	0.322	0.326	0.328	0.329	0.33	0.333	0.337	0.342
B05	Sample	Dilution_20%	0.2	DMSO	Lycopene	Standard_Development	Run085	Standard_Measurement	Plate_01	Clariostar_Study	MB	Biofoundry_,_London	Linear_Dilution_Pattern_V2	0.254	0.251	0.248	0.244	0.24	0.238	0.235	0.234	0.232	0.231	0.226	0.225	0.221	0.217	0.213	0.21	0.207	0.206	0.203	0.202	0.2	0.198	0.198	0.197	0.198	0.199	0.199	0.201	0.203	0.204	0.203	0.203	0.203	0.203	0.203	0.205
B06	Sample	Dilution_100%	1.0	DMSO	Lycopene	Standard_Development	Run085	Standard_Measurement	Plate_01	Clariostar_Study	MB	Biofoundry_,_London	Linear_Dilution_Pattern_V2	0.738	0.739	0.734	0.731	0.726	0.723	0.721	0.723	0.73	0.734	0.74	0.739	0.732	0.723	0.715	0.707	0.701	0.697	0.69	0.687	0.683	0.681	0.683	0.688	0.698	0.712	0.728	0.744	0.759	0.771	0.78	0.787	0.794	0.803	0.816	0.836
B07	Sample	Dilution_80%	0.8	DMSO	Lycopene	Standard_Development	Run085	Standard_Measurement	Plate_01	Clariostar_Study	MB	Biofoundry_,_London	Linear_Dilution_Pattern_V2	0.66	0.66	0.657	0.654	0.649	0.645	0.645	0.646	0.65	0.653	0.654	0.654	0.647	0.639	0.634	0.627	0.622	0.618	0.612	0.608	0.604	0.602	0.603	0.607	0.614	0.623	0.632	0.643	0.655	0.663	0.667	0.671	0.675	0.681	0.691	0.703
B08	Sample	Dilution_60%	0.6	DMSO	Lycopene	Standard_Development	Run085	Standard_Measurement	Plate_01	Clariostar_Study	MB	Biofoundry_,_London	Linear_Dilution_Pattern_V2	0.499	0.498	0.495	0.491	0.487	0.483	0.481	0.481	0.482	0.484	0.485	0.482	0.478	0.471	0.464	0.459	0.456	0.452	0.448	0.446	0.443	0.44	0.44	0.442	0.446	0.454	0.463	0.47	0.479	0.485	0.489	0.492	0.494	0.499	0.506	0.515
B09	Sample	Dilution_40%	0.4	DMSO	Lycopene	Standard_Development	Run085	Standard_Measurement	Plate_01	Clariostar_Study	MB	Biofoundry_,_London	Linear_Dilution_Pattern_V2	0.364	0.364	0.359	0.355	0.352	0.348	0.345	0.344	0.345	0.345	0.342	0.34	0.335	0.33	0.326	0.322	0.318	0.315	0.312	0.31	0.307	0.304	0.305	0.306	0.309	0.313	0.318	0.322	0.327	0.331	0.333	0.335	0.337	0.339	0.342	0.347
B10	Sample	Dilution_20%	0.2	DMSO	Lycopene	Standard_Development	Run085	Standard_Measurement	Plate_01	Clariostar_Study	MB	Biofoundry_,_London	Linear_Dilution_Pattern_V2	0.198	0.195	0.191	0.188	0.184	0.181	0.178	0.176	0.174	0.171	0.168	0.165	0.161	0.157	0.153	0.15	0.148	0.146	0.144	0.143	0.141	0.14	0.14	0.14	0.142	0.143	0.145	0.147	0.149	0.151	0.152	0.152	0.153	0.154	0.156	0.159
B11	Blank	DMSO_Blank	NA	DMSO	NA	Standard_Development	Run085	Standard_Measurement	Plate_01	Clariostar_Study	MB	Biofoundry_,_London	Linear_Dilution_Pattern_V2	0.115	0.112	0.108	0.104	0.102	0.099	0.094	0.091	0.088	0.085	0.08	0.076	0.072	0.07	0.067	0.064	0.062	0.061	0.059	0.058	0.057	0.056	0.055	0.054	0.054	0.053	0.052	0.052	0.052	0.051	0.051	0.051	0.05	0.049	0.049	0.048
B12	Blank	DMSO_Blank	NA	DMSO	NA	Standard_Development	Run085	Standard_Measurement	Plate_01	Clariostar_Study	MB	Biofoundry_,_London	Linear_Dilution_Pattern_V2	0.114	0.11	0.106	0.103	0.099	0.097	0.093	0.09	0.086	0.081	0.076	0.074	0.07	0.066	0.064	0.061	0.059	0.057	0.056	0.055	0.053	0.052	0.052	0.051	0.051	0.051	0.049	0.049	0.049	0.048	0.048	0.048	0.047	0.047	0.046	0.046
C01	Sample	Dilution_95%	0.95	DMSO	Lycopene	Standard_Development	Run085	Standard_Measurement	Plate_01	Clariostar_Study	MB	Biofoundry_,_London	Linear_Dilution_Pattern_V2	0.857	0.858	0.858	0.854	0.847	0.845	0.843	0.845	0.849	0.853	0.858	0.859	0.852	0.843	0.834	0.826	0.819	0.815	0.809	0.805	0.8	0.798	0.799	0.801	0.809	0.819	0.831	0.845	0.858	0.868	0.873	0.876	0.884	0.889	0.9	0.914
C02	Sample	Dilution_75%	0.75	DMSO	Lycopene	Standard_Development	Run085	Standard_Measurement	Plate_01	Clariostar_Study	MB	Biofoundry_,_London	Linear_Dilution_Pattern_V2	0.965	0.972	0.972	0.969	0.962	0.963	0.961	0.961	0.965	0.967	0.968	0.972	0.961	0.952	0.945	0.939	0.934	0.928	0.92	0.915	0.911	0.905	0.9	0.898	0.901	0.905	0.908	0.913	0.919	0.92	0.919	0.916	0.915	0.915	0.917	0.921
C03	Sample	Dilution_55%	0.55	DMSO	Lycopene	Standard_Development	Run085	Standard_Measurement	Plate_01	Clariostar_Study	MB	Biofoundry_,_London	Linear_Dilution_Pattern_V2	0.498	0.5	0.496	0.492	0.49	0.487	0.484	0.483	0.484	0.485	0.484	0.481	0.477	0.471	0.467	0.462	0.457	0.453	0.449	0.446	0.443	0.44	0.437	0.438	0.441	0.446	0.451	0.455	0.46	0.463	0.465	0.465	0.465	0.468	0.47	0.476
C04	Sample	Dilution_35%	0.35	DMSO	Lycopene	Standard_Development	Run085	Standard_Measurement	Plate_01	Clariostar_Study	MB	Biofoundry_,_London	Linear_Dilution_Pattern_V2	0.576	0.578	0.576	0.575	0.572	0.569	0.566	0.566	0.565	0.563	0.561	0.559	0.554	0.548	0.544	0.539	0.536	0.532	0.526	0.523	0.518	0.514	0.512	0.508	0.506	0.505	0.504	0.501	0.501	0.499	0.496	0.493	0.488	0.486	0.482	0.482
C05	Sample	Dilution_15%	0.15	DMSO	Lycopene	Standard_Development	Run085	Standard_Measurement	Plate_01	Clariostar_Study	MB	Biofoundry_,_London	Linear_Dilution_Pattern_V2	0.201	0.198	0.195	0.192	0.188	0.185	0.182	0.18	0.179	0.178	0.175	0.172	0.168	0.165	0.162	0.159	0.156	0.155	0.152	0.151	0.149	0.148	0.148	0.148	0.148	0.15	0.152	0.153	0.155	0.156	0.157	0.157	0.157	0.158	0.16	0.161
C06	Sample	Dilution_95%	0.95	DMSO	Lycopene	Standard_Development	Run085	Standard_Measurement	Plate_01	Clariostar_Study	MB	Biofoundry_,_London	Linear_Dilution_Pattern_V2	0.878	0.878	0.876	0.874	0.87	0.865	0.862	0.865	0.869	0.874	0.879	0.876	0.872	0.862	0.852	0.847	0.84	0.835	0.829	0.824	0.819	0.815	0.816	0.818	0.826	0.838	0.848	0.862	0.876	0.885	0.891	0.894	0.9	0.906	0.916	0.93
C07	Sample	Dilution_75%	0.75	DMSO	Lycopene	Standard_Development	Run085	Standard_Measurement	Plate_01	Clariostar_Study	MB	Biofoundry_,_London	Linear_Dilution_Pattern_V2	0.676	0.677	0.676	0.671	0.665	0.663	0.659	0.661	0.665	0.667	0.669	0.669	0.663	0.655	0.648	0.642	0.637	0.632	0.627	0.622	0.619	0.617	0.617	0.618	0.623	0.631	0.639	0.649	0.658	0.666	0.669	0.672	0.675	0.679	0.687	0.697
C08	Sample	Dilution_55%	0.55	DMSO	Lycopene	Standard_Development	Run085	Standard_Measurement	Plate_01	Clariostar_Study	MB	Biofoundry_,_London	Linear_Dilution_Pattern_V2	0.55	0.55	0.548	0.544	0.54	0.538	0.536	0.535	0.536	0.537	0.536	0.534	0.53	0.524	0.519	0.515	0.51	0.505	0.502	0.497	0.493	0.49	0.488	0.489	0.492	0.496	0.501	0.506	0.511	0.514	0.516	0.517	0.518	0.519	0.522	0.528
C09	Sample	Dilution_35%	0.35	DMSO	Lycopene	Standard_Development	Run085	Standard_Measurement	Plate_01	Clariostar_Study	MB	Biofoundry_,_London	Linear_Dilution_Pattern_V2	0.312	0.311	0.307	0.304	0.3	0.296	0.292	0.292	0.292	0.291	0.29	0.287	0.282	0.276	0.272	0.268	0.266	0.263	0.26	0.258	0.255	0.254	0.254	0.256	0.258	0.263	0.266	0.27	0.275	0.279	0.281	0.282	0.284	0.286	0.289	0.294
C10	Sample	Dilution_15%	0.15	DMSO	Lycopene	Standard_Development	Run085	Standard_Measurement	Plate_01	Clariostar_Study	MB	Biofoundry_,_London	Linear_Dilution_Pattern_V2	0.207	0.203	0.2	0.196	0.192	0.189	0.185	0.183	0.181	0.179	0.176	0.174	0.169	0.165	0.161	0.158	0.156	0.154	0.152	0.151	0.149	0.147	0.148	0.147	0.149	0.151	0.152	0.154	0.156	0.157	0.158	0.158	0.159	0.16	0.161	0.163
C11	Blank	DMSO_Blank	NA	DMSO	NA	Standard_Development	Run085	Standard_Measurement	Plate_01	Clariostar_Study	MB	Biofoundry_,_London	Linear_Dilution_Pattern_V2	0.113	0.11	0.106	0.102	0.099	0.096	0.092	0.09	0.087	0.084	0.079	0.075	0.071	0.068	0.065	0.063	0.062	0.061	0.058	0.057	0.056	0.055	0.054	0.054	0.053	0.053	0.053	0.052	0.052	0.052	0.051	0.05	0.05	0.049	0.049	0.048
C12	Blank	DMSO_Blank	NA	DMSO	NA	Standard_Development	Run085	Standard_Measurement	Plate_01	Clariostar_Study	MB	Biofoundry_,_London	Linear_Dilution_Pattern_V2	0.115	0.112	0.109	0.104	0.101	0.098	0.094	0.091	0.088	0.085	0.08	0.076	0.072	0.069	0.066	0.064	0.062	0.06	0.059	0.058	0.057	0.056	0.055	0.054	0.054	0.054	0.052	0.052	0.053	0.052	0.051	0.051	0.05	0.049	0.049	0.048
D01	Sample	Dilution_95%	0.95	DMSO	Lycopene	Standard_Development	Run085	Standard_Measurement	Plate_01	Clariostar_Study	MB	Biofoundry_,_London	Linear_Dilution_Pattern_V2	1.213	1.223	1.218	1.217	1.209	1.209	1.204	1.211	1.215	1.221	1.226	1.225	1.217	1.2	1.193	1.183	1.175	1.168	1.162	1.156	1.147	1.142	1.139	1.138	1.146	1.15	1.159	1.171	1.178	1.185	1.187	1.186	1.186	1.186	1.195	1.203
D02	Sample	Dilution_75%	0.75	DMSO	Lycopene	Standard_Development	Run085	Standard_Measurement	Plate_01	Clariostar_Study	MB	Biofoundry_,_London	Linear_Dilution_Pattern_V2	0.942	0.946	0.944	0.944	0.937	0.932	0.933	0.934	0.937	0.942	0.941	0.939	0.933	0.924	0.919	0.909	0.903	0.898	0.889	0.884	0.876	0.869	0.865	0.864	0.866	0.868	0.872	0.875	0.879	0.881	0.877	0.876	0.873	0.87	0.87	0.873
D03	Sample	Dilution_55%	0.55	DMSO	Lycopene	Standard_Development	Run085	Standard_Measurement	Plate_01	Clariostar_Study	MB	Biofoundry_,_London	Linear_Dilution_Pattern_V2	0.529	0.529	0.527	0.523	0.52	0.516	0.515	0.515	0.516	0.517	0.516	0.515	0.51	0.503	0.498	0.493	0.489	0.486	0.481	0.478	0.474	0.471	0.47	0.47	0.474	0.478	0.482	0.487	0.492	0.495	0.496	0.496	0.497	0.499	0.502	0.508
D04	Sample	Dilution_35%	0.35	DMSO	Lycopene	Standard_Development	Run085	Standard_Measurement	Plate_01	Clariostar_Study	MB	Biofoundry_,_London	Linear_Dilution_Pattern_V2	0.301	0.299	0.296	0.292	0.288	0.286	0.282	0.28	0.281	0.281	0.279	0.276	0.272	0.267	0.263	0.259	0.256	0.254	0.251	0.249	0.247	0.245	0.246	0.246	0.248	0.252	0.254	0.258	0.262	0.265	0.266	0.267	0.268	0.27	0.273	0.277
D05	Sample	Dilution_15%	0.15	DMSO	Lycopene	Standard_Development	Run085	Standard_Measurement	Plate_01	Clariostar_Study	MB	Biofoundry_,_London	Linear_Dilution_Pattern_V2	0.242	0.24	0.237	0.232	0.228	0.226	0.223	0.221	0.221	0.218	0.216	0.214	0.21	0.205	0.203	0.201	0.198	0.195	0.192	0.191	0.189	0.187	0.186	0.186	0.186	0.187	0.187	0.187	0.189	0.189	0.188	0.188	0.188	0.187	0.187	0.187
D06	Sample	Dilution_95%	0.95	DMSO	Lycopene	Standard_Development	Run085	Standard_Measurement	Plate_01	Clariostar_Study	MB	Biofoundry_,_London	Linear_Dilution_Pattern_V2	1.266	1.273	1.278	1.273	1.267	1.265	1.269	1.27	1.274	1.277	1.283	1.284	1.274	1.262	1.255	1.249	1.244	1.237	1.222	1.215	1.21	1.208	1.206	1.205	1.209	1.217	1.226	1.233	1.243	1.248	1.25	1.248	1.251	1.254	1.258	1.268
D07	Sample	Dilution_75%	0.75	DMSO	Lycopene	Standard_Development	Run085	Standard_Measurement	Plate_01	Clariostar_Study	MB	Biofoundry_,_London	Linear_Dilution_Pattern_V2	0.619	0.619	0.619	0.615	0.609	0.605	0.604	0.604	0.608	0.61	0.612	0.611	0.606	0.598	0.59	0.584	0.579	0.574	0.57	0.567	0.562	0.561	0.562	0.565	0.571	0.58	0.589	0.599	0.61	0.618	0.623	0.626	0.632	0.637	0.644	0.656
D08	Sample	Dilution_55%	0.55	DMSO	Lycopene	Standard_Development	Run085	Standard_Measurement	Plate_01	Clariostar_Study	MB	Biofoundry_,_London	Linear_Dilution_Pattern_V2	0.763	0.763	0.763	0.761	0.755	0.753	0.751	0.753	0.756	0.755	0.754	0.753	0.75	0.741	0.737	0.733	0.729	0.724	0.719	0.714	0.708	0.705	0.704	0.702	0.704	0.707	0.711	0.715	0.719	0.72	0.719	0.718	0.717	0.717	0.719	0.723
D09	Sample	Dilution_35%	0.35	DMSO	Lycopene	Standard_Development	Run085	Standard_Measurement	Plate_01	Clariostar_Study	MB	Biofoundry_,_London	Linear_Dilution_Pattern_V2	0.489	0.489	0.486	0.483	0.479	0.476	0.473	0.472	0.471	0.471	0.469	0.466	0.461	0.456	0.452	0.449	0.444	0.442	0.437	0.435	0.431	0.428	0.426	0.427	0.429	0.431	0.433	0.435	0.438	0.441	0.441	0.439	0.44	0.44	0.441	0.444
D10	Sample	Dilution_15%	0.15	DMSO	Lycopene	Standard_Development	Run085	Standard_Measurement	Plate_01	Clariostar_Study	MB	Biofoundry_,_London	Linear_Dilution_Pattern_V2	0.353	0.353	0.349	0.345	0.342	0.339	0.335	0.333	0.332	0.331	0.327	0.324	0.322	0.316	0.312	0.309	0.306	0.304	0.301	0.298	0.296	0.293	0.291	0.29	0.289	0.289	0.288	0.287	0.287	0.287	0.285	0.283	0.282	0.28	0.278	0.277
D11	Blank	DMSO_Blank	NA	DMSO	NA	Standard_Development	Run085	Standard_Measurement	Plate_01	Clariostar_Study	MB	Biofoundry_,_London	Linear_Dilution_Pattern_V2	0.112	0.109	0.105	0.102	0.099	0.096	0.091	0.089	0.086	0.083	0.078	0.074	0.071	0.068	0.065	0.063	0.061	0.059	0.057	0.056	0.055	0.054	0.054	0.053	0.052	0.052	0.051	0.051	0.051	0.05	0.05	0.049	0.049	0.049	0.048	0.047
D12	Blank	DMSO_Blank	NA	DMSO	NA	Standard_Development	Run085	Standard_Measurement	Plate_01	Clariostar_Study	MB	Biofoundry_,_London	Linear_Dilution_Pattern_V2	0.114	0.111	0.106	0.102	0.099	0.096	0.092	0.089	0.086	0.083	0.079	0.075	0.072	0.068	0.064	0.062	0.061	0.06	0.058	0.057	0.055	0.053	0.053	0.053	0.052	0.052	0.051	0.05	0.051	0.05	0.05	0.049	0.048	0.049	0.048	0.047
E01	Sample	Dilution_90%	0.9	DMSO	Lycopene	Standard_Development	Run085	Standard_Measurement	Plate_01	Clariostar_Study	MB	Biofoundry_,_London	Linear_Dilution_Pattern_V2	0.931	0.934	0.936	0.931	0.923	0.922	0.923	0.922	0.929	0.93	0.934	0.936	0.932	0.92	0.909	0.903	0.897	0.891	0.886	0.88	0.873	0.868	0.868	0.869	0.876	0.883	0.892	0.901	0.912	0.92	0.922	0.924	0.927	0.931	0.937	0.948
E02	Sample	Dilution_70%	0.7	DMSO	Lycopene	Standard_Development	Run085	Standard_Measurement	Plate_01	Clariostar_Study	MB	Biofoundry_,_London	Linear_Dilution_Pattern_V2	0.835	0.837	0.837	0.833	0.828	0.827	0.824	0.823	0.829	0.83	0.829	0.827	0.821	0.816	0.808	0.799	0.795	0.791	0.784	0.777	0.772	0.767	0.763	0.761	0.763	0.765	0.769	0.773	0.777	0.779	0.778	0.776	0.774	0.773	0.775	0.78
E03	Sample	Dilution_50%	0.5	DMSO	Lycopene	Standard_Development	Run085	Standard_Measurement	Plate_01	Clariostar_Study	MB	Biofoundry_,_London	Linear_Dilution_Pattern_V2	0.488	0.487	0.486	0.482	0.477	0.476	0.473	0.472	0.473	0.473	0.472	0.471	0.467	0.461	0.456	0.451	0.447	0.443	0.439	0.437	0.433	0.429	0.428	0.428	0.432	0.435	0.439	0.443	0.447	0.45	0.451	0.451	0.452	0.453	0.455	0.46
E04	Sample	Dilution_30%	0.3	DMSO	Lycopene	Standard_Development	Run085	Standard_Measurement	Plate_01	Clariostar_Study	MB	Biofoundry_,_London	Linear_Dilution_Pattern_V2	0.377	0.376	0.374	0.37	0.367	0.364	0.361	0.359	0.359	0.359	0.357	0.354	0.35	0.345	0.34	0.336	0.333	0.331	0.327	0.324	0.322	0.319	0.318	0.318	0.32	0.322	0.323	0.325	0.328	0.329	0.33	0.33	0.329	0.329	0.331	0.333
E05	Sample	Dilution_10%	0.1	DMSO	Lycopene	Standard_Development	Run085	Standard_Measurement	Plate_01	Clariostar_Study	MB	Biofoundry_,_London	Linear_Dilution_Pattern_V2	0.179	0.176	0.172	0.169	0.166	0.163	0.159	0.157	0.155	0.154	0.151	0.149	0.146	0.142	0.139	0.136	0.134	0.133	0.13	0.128	0.127	0.126	0.125	0.126	0.127	0.128	0.129	0.13	0.131	0.133	0.133	0.133	0.133	0.134	0.135	0.136
E06	Sample	Dilution_90%	0.9	DMSO	Lycopene	Standard_Development	Run085	Standard_Measurement	Plate_01	Clariostar_Study	MB	Biofoundry_,_London	Linear_Dilution_Pattern_V2	0.975	0.979	0.981	0.976	0.971	0.969	0.968	0.971	0.975	0.979	0.981	0.981	0.975	0.967	0.957	0.951	0.946	0.937	0.929	0.924	0.918	0.913	0.911	0.911	0.919	0.925	0.933	0.943	0.952	0.96	0.96	0.96	0.964	0.967	0.973	0.983
E07	Sample	Dilution_70%	0.7	DMSO	Lycopene	Standard_Development	Run085	Standard_Measurement	Plate_01	Clariostar_Study	MB	Biofoundry_,_London	Linear_Dilution_Pattern_V2	0.616	0.615	0.61	0.607	0.603	0.599	0.598	0.598	0.601	0.604	0.606	0.605	0.6	0.591	0.585	0.579	0.573	0.569	0.565	0.562	0.558	0.556	0.555	0.558	0.564	0.572	0.58	0.59	0.599	0.606	0.61	0.612	0.616	0.62	0.627	0.637
E08	Sample	Dilution_50%	0.5	DMSO	Lycopene	Standard_Development	Run085	Standard_Measurement	Plate_01	Clariostar_Study	MB	Biofoundry_,_London	Linear_Dilution_Pattern_V2	0.758	0.757	0.753	0.748	0.744	0.741	0.739	0.737	0.738	0.738	0.736	0.734	0.73	0.723	0.715	0.709	0.705	0.701	0.696	0.693	0.688	0.686	0.683	0.683	0.685	0.686	0.69	0.694	0.698	0.699	0.699	0.7	0.699	0.699	0.7	0.704
E09	Sample	Dilution_30%	0.3	DMSO	Lycopene	Standard_Development	Run085	Standard_Measurement	Plate_01	Clariostar_Study	MB	Biofoundry_,_London	Linear_Dilution_Pattern_V2	0.713	0.712	0.71	0.708	0.704	0.7	0.697	0.696	0.695	0.693	0.692	0.691	0.683	0.678	0.674	0.669	0.665	0.661	0.655	0.65	0.645	0.64	0.637	0.635	0.634	0.632	0.63	0.628	0.629	0.627	0.623	0.618	0.615	0.612	0.609	0.607
E10	Sample	Dilution_10%	0.1	DMSO	Lycopene	Standard_Development	Run085	Standard_Measurement	Plate_01	Clariostar_Study	MB	Biofoundry_,_London	Linear_Dilution_Pattern_V2	0.17	0.168	0.164	0.159	0.156	0.154	0.15	0.148	0.145	0.143	0.14	0.136	0.132	0.128	0.126	0.123	0.121	0.119	0.117	0.116	0.114	0.113	0.113	0.112	0.112	0.113	0.113	0.113	0.114	0.115	0.115	0.115	0.114	0.114	0.114	0.115
E11	Blank	DMSO_Blank	NA	DMSO	NA	Standard_Development	Run085	Standard_Measurement	Plate_01	Clariostar_Study	MB	Biofoundry_,_London	Linear_Dilution_Pattern_V2	0.116	0.113	0.109	0.105	0.101	0.098	0.095	0.092	0.089	0.085	0.08	0.076	0.072	0.07	0.066	0.063	0.062	0.06	0.059	0.058	0.057	0.055	0.054	0.054	0.053	0.053	0.052	0.052	0.052	0.052	0.051	0.051	0.051	0.05	0.05	0.048
E12	Blank	DMSO_Blank	NA	DMSO	NA	Standard_Development	Run085	Standard_Measurement	Plate_01	Clariostar_Study	MB	Biofoundry_,_London	Linear_Dilution_Pattern_V2	0.116	0.112	0.108	0.104	0.101	0.097	0.093	0.091	0.087	0.084	0.079	0.075	0.071	0.068	0.065	0.062	0.061	0.059	0.057	0.056	0.055	0.054	0.053	0.054	0.053	0.053	0.052	0.051	0.051	0.051	0.05	0.05	0.049	0.049	0.048	0.047
F01	Sample	Dilution_90%	0.9	DMSO	Lycopene	Standard_Development	Run085	Standard_Measurement	Plate_01	Clariostar_Study	MB	Biofoundry_,_London	Linear_Dilution_Pattern_V2	1.014	1.019	1.018	1.014	1.009	1.006	1.006	1.009	1.013	1.015	1.019	1.017	1.012	1.002	0.992	0.983	0.977	0.968	0.961	0.956	0.948	0.943	0.942	0.939	0.944	0.951	0.956	0.967	0.973	0.977	0.979	0.979	0.979	0.98	0.984	0.991
F02	Sample	Dilution_70%	0.7	DMSO	Lycopene	Standard_Development	Run085	Standard_Measurement	Plate_01	Clariostar_Study	MB	Biofoundry_,_London	Linear_Dilution_Pattern_V2	0.747	0.749	0.748	0.743	0.738	0.735	0.733	0.732	0.737	0.738	0.741	0.739	0.733	0.725	0.717	0.709	0.705	0.7	0.693	0.689	0.685	0.679	0.677	0.677	0.681	0.688	0.692	0.698	0.705	0.708	0.709	0.71	0.71	0.712	0.717	0.723
F03	Sample	Dilution_50%	0.5	DMSO	Lycopene	Standard_Development	Run085	Standard_Measurement	Plate_01	Clariostar_Study	MB	Biofoundry_,_London	Linear_Dilution_Pattern_V2	0.443	0.442	0.439	0.435	0.431	0.428	0.424	0.424	0.425	0.427	0.425	0.422	0.418	0.412	0.407	0.403	0.399	0.394	0.392	0.389	0.386	0.383	0.382	0.383	0.387	0.392	0.396	0.402	0.407	0.411	0.413	0.415	0.416	0.418	0.421	0.427
F04	Sample	Dilution_30%	0.3	DMSO	Lycopene	Standard_Development	Run085	Standard_Measurement	Plate_01	Clariostar_Study	MB	Biofoundry_,_London	Linear_Dilution_Pattern_V2	0.307	0.305	0.303	0.299	0.296	0.292	0.289	0.288	0.288	0.287	0.284	0.283	0.278	0.273	0.269	0.266	0.263	0.261	0.258	0.256	0.254	0.252	0.251	0.251	0.252	0.254	0.257	0.259	0.262	0.263	0.263	0.263	0.264	0.265	0.266	0.269
F05	Sample	Dilution_10%	0.1	DMSO	Lycopene	Standard_Development	Run085	Standard_Measurement	Plate_01	Clariostar_Study	MB	Biofoundry_,_London	Linear_Dilution_Pattern_V2	0.165	0.162	0.157	0.154	0.151	0.148	0.144	0.142	0.141	0.139	0.136	0.134	0.131	0.127	0.124	0.122	0.119	0.117	0.115	0.114	0.113	0.112	0.111	0.111	0.111	0.113	0.113	0.114	0.115	0.116	0.116	0.116	0.116	0.117	0.117	0.118
F06	Sample	Dilution_90%	0.9	DMSO	Lycopene	Standard_Development	Run085	Standard_Measurement	Plate_01	Clariostar_Study	MB	Biofoundry_,_London	Linear_Dilution_Pattern_V2	0.954	0.957	0.954	0.953	0.945	0.942	0.942	0.942	0.95	0.952	0.956	0.954	0.948	0.938	0.93	0.924	0.915	0.912	0.903	0.899	0.895	0.893	0.89	0.891	0.898	0.907	0.917	0.927	0.938	0.946	0.95	0.951	0.954	0.96	0.967	0.978
F07	Sample	Dilution_70%	0.7	DMSO	Lycopene	Standard_Development	Run085	Standard_Measurement	Plate_01	Clariostar_Study	MB	Biofoundry_,_London	Linear_Dilution_Pattern_V2	0.572	0.57	0.568	0.564	0.56	0.556	0.555	0.554	0.557	0.56	0.561	0.561	0.554	0.546	0.542	0.534	0.53	0.527	0.521	0.517	0.514	0.511	0.513	0.515	0.522	0.529	0.538	0.547	0.557	0.564	0.568	0.572	0.575	0.58	0.588	0.599
F08	Sample	Dilution_50%	0.5	DMSO	Lycopene	Standard_Development	Run085	Standard_Measurement	Plate_01	Clariostar_Study	MB	Biofoundry_,_London	Linear_Dilution_Pattern_V2	0.506	0.506	0.502	0.498	0.494	0.492	0.489	0.489	0.49	0.49	0.491	0.489	0.484	0.479	0.473	0.468	0.464	0.461	0.457	0.454	0.45	0.446	0.446	0.447	0.45	0.454	0.459	0.463	0.469	0.471	0.474	0.474	0.475	0.477	0.48	0.485
F09	Sample	Dilution_30%	0.3	DMSO	Lycopene	Standard_Development	Run085	Standard_Measurement	Plate_01	Clariostar_Study	MB	Biofoundry_,_London	Linear_Dilution_Pattern_V2	0.309	0.306	0.303	0.299	0.295	0.291	0.288	0.287	0.286	0.286	0.284	0.281	0.276	0.272	0.266	0.264	0.261	0.259	0.254	0.253	0.251	0.248	0.248	0.249	0.251	0.254	0.256	0.259	0.262	0.264	0.265	0.266	0.266	0.267	0.269	0.272
F10	Sample	Dilution_10%	0.1	DMSO	Lycopene	Standard_Development	Run085	Standard_Measurement	Plate_01	Clariostar_Study	MB	Biofoundry_,_London	Linear_Dilution_Pattern_V2	0.172	0.169	0.165	0.161	0.157	0.154	0.15	0.149	0.146	0.143	0.141	0.137	0.133	0.129	0.126	0.124	0.121	0.12	0.117	0.116	0.115	0.113	0.113	0.112	0.113	0.115	0.115	0.114	0.116	0.117	0.117	0.116	0.116	0.117	0.117	0.117
F11	Blank	DMSO	NA	DMSO	NA	Standard_Development	Run085	Standard_Measurement	Plate_01	Clariostar_Study	MB	Biofoundry_,_London	Linear_Dilution_Pattern_V2	0.115	0.112	0.107	0.104	0.1	0.098	0.093	0.09	0.087	0.084	0.08	0.075	0.072	0.069	0.066	0.063	0.062	0.06	0.058	0.057	0.056	0.054	0.054	0.054	0.054	0.053	0.052	0.051	0.051	0.051	0.051	0.051	0.05	0.049	0.048	0.048
F12	Blank	DMSO	NA	DMSO	NA	Standard_Development	Run085	Standard_Measurement	Plate_01	Clariostar_Study	MB	Biofoundry_,_London	Linear_Dilution_Pattern_V2	0.121	0.118	0.114	0.11	0.107	0.104	0.1	0.096	0.093	0.089	0.084	0.08	0.076	0.072	0.07	0.067	0.065	0.064	0.061	0.061	0.059	0.058	0.057	0.056	0.056	0.056	0.054	0.054	0.054	0.053	0.053	0.053	0.052	0.052	0.051	0.05
G01	Sample	Dilution_85%	0.85	DMSO	Lycopene	Standard_Development	Run085	Standard_Measurement	Plate_01	Clariostar_Study	MB	Biofoundry_,_London	Linear_Dilution_Pattern_V2	1.338	1.349	1.349	1.344	1.335	1.336	1.34	1.339	1.345	1.353	1.349	1.345	1.334	1.33	1.32	1.312	1.306	1.299	1.286	1.282	1.271	1.261	1.258	1.254	1.257	1.257	1.258	1.265	1.271	1.271	1.264	1.258	1.254	1.253	1.253	1.256
G02	Sample	Dilution_65%	0.65	DMSO	Lycopene	Standard_Development	Run085	Standard_Measurement	Plate_01	Clariostar_Study	MB	Biofoundry_,_London	Linear_Dilution_Pattern_V2	0.634	0.636	0.632	0.628	0.625	0.623	0.62	0.62	0.621	0.624	0.624	0.622	0.616	0.61	0.603	0.597	0.593	0.589	0.582	0.578	0.574	0.572	0.57	0.571	0.574	0.58	0.587	0.594	0.6	0.605	0.607	0.607	0.609	0.612	0.617	0.624
G03	Sample	Dilution_45%	0.45	DMSO	Lycopene	Standard_Development	Run085	Standard_Measurement	Plate_01	Clariostar_Study	MB	Biofoundry_,_London	Linear_Dilution_Pattern_V2	0.445	0.445	0.442	0.437	0.435	0.432	0.429	0.429	0.429	0.43	0.428	0.426	0.422	0.416	0.411	0.407	0.404	0.4	0.395	0.393	0.388	0.386	0.385	0.387	0.389	0.392	0.396	0.401	0.405	0.408	0.409	0.41	0.41	0.411	0.415	0.42
G04	Sample	Dilution_25%	0.25	DMSO	Lycopene	Standard_Development	Run085	Standard_Measurement	Plate_01	Clariostar_Study	MB	Biofoundry_,_London	Linear_Dilution_Pattern_V2	0.222	0.22	0.217	0.212	0.208	0.206	0.202	0.201	0.199	0.198	0.195	0.193	0.19	0.185	0.181	0.178	0.177	0.174	0.172	0.169	0.168	0.167	0.167	0.168	0.17	0.172	0.174	0.176	0.178	0.181	0.182	0.183	0.183	0.185	0.187	0.19
G05	Sample	Dilution_05%	0.0499999999999999	DMSO	Lycopene	Standard_Development	Run085	Standard_Measurement	Plate_01	Clariostar_Study	MB	Biofoundry_,_London	Linear_Dilution_Pattern_V2	0.136	0.134	0.13	0.128	0.124	0.121	0.118	0.115	0.113	0.109	0.106	0.104	0.1	0.098	0.095	0.093	0.091	0.089	0.087	0.086	0.085	0.083	0.083	0.083	0.083	0.083	0.083	0.084	0.085	0.085	0.085	0.085	0.085	0.086	0.086	0.086
G06	Sample	Dilution_85%	0.85	DMSO	Lycopene	Standard_Development	Run085	Standard_Measurement	Plate_01	Clariostar_Study	MB	Biofoundry_,_London	Linear_Dilution_Pattern_V2	0.749	0.751	0.747	0.745	0.741	0.737	0.735	0.737	0.74	0.745	0.747	0.745	0.739	0.73	0.723	0.717	0.71	0.704	0.7	0.696	0.689	0.688	0.688	0.689	0.696	0.706	0.716	0.728	0.739	0.746	0.751	0.753	0.758	0.764	0.772	0.784
G07	Sample	Dilution_65%	0.65	DMSO	Lycopene	Standard_Development	Run085	Standard_Measurement	Plate_01	Clariostar_Study	MB	Biofoundry_,_London	Linear_Dilution_Pattern_V2	0.55	0.549	0.547	0.542	0.538	0.535	0.532	0.532	0.535	0.537	0.539	0.535	0.531	0.524	0.518	0.512	0.508	0.504	0.499	0.497	0.492	0.49	0.49	0.492	0.498	0.505	0.513	0.521	0.53	0.536	0.541	0.543	0.546	0.55	0.556	0.566
G08	Sample	Dilution_45%	0.45	DMSO	Lycopene	Standard_Development	Run085	Standard_Measurement	Plate_01	Clariostar_Study	MB	Biofoundry_,_London	Linear_Dilution_Pattern_V2	0.449	0.448	0.445	0.441	0.437	0.433	0.429	0.43	0.43	0.431	0.43	0.429	0.423	0.417	0.411	0.407	0.404	0.401	0.396	0.395	0.391	0.389	0.388	0.389	0.392	0.396	0.4	0.405	0.41	0.414	0.415	0.416	0.417	0.42	0.423	0.428
G09	Sample	Dilution_25%	0.25	DMSO	Lycopene	Standard_Development	Run085	Standard_Measurement	Plate_01	Clariostar_Study	MB	Biofoundry_,_London	Linear_Dilution_Pattern_V2	0.214	0.211	0.207	0.203	0.198	0.196	0.192	0.19	0.19	0.188	0.185	0.182	0.179	0.173	0.169	0.166	0.164	0.162	0.16	0.158	0.157	0.155	0.155	0.156	0.159	0.161	0.163	0.165	0.168	0.171	0.172	0.173	0.174	0.176	0.177	0.181
G10	Sample	Dilution_05%	0.0499999999999999	DMSO	Lycopene	Standard_Development	Run085	Standard_Measurement	Plate_01	Clariostar_Study	MB	Biofoundry_,_London	Linear_Dilution_Pattern_V2	0.121	0.118	0.113	0.11	0.107	0.104	0.1	0.098	0.095	0.091	0.087	0.083	0.08	0.076	0.074	0.072	0.07	0.068	0.065	0.065	0.064	0.062	0.062	0.061	0.062	0.061	0.061	0.06	0.06	0.06	0.06	0.06	0.06	0.06	0.058	0.058
G11	Blank	DMSO_Blank	NA	DMSO	NA	Standard_Development	Run085	Standard_Measurement	Plate_01	Clariostar_Study	MB	Biofoundry_,_London	Linear_Dilution_Pattern_V2	0.117	0.113	0.109	0.106	0.102	0.098	0.094	0.091	0.088	0.084	0.08	0.076	0.073	0.07	0.066	0.065	0.063	0.062	0.059	0.058	0.057	0.055	0.054	0.054	0.054	0.054	0.052	0.052	0.052	0.052	0.051	0.05	0.05	0.05	0.048	0.047
G12	Blank	DMSO_Blank	NA	DMSO	NA	Standard_Development	Run085	Standard_Measurement	Plate_01	Clariostar_Study	MB	Biofoundry_,_London	Linear_Dilution_Pattern_V2	0.115	0.112	0.107	0.104	0.1	0.098	0.093	0.09	0.087	0.083	0.078	0.074	0.071	0.067	0.064	0.061	0.06	0.058	0.056	0.055	0.054	0.053	0.052	0.051	0.051	0.051	0.05	0.049	0.05	0.049	0.049	0.048	0.048	0.047	0.046	0.046
H01	Sample	Dilution_85%	0.85	DMSO	Lycopene	Standard_Development	Run085	Standard_Measurement	Plate_01	Clariostar_Study	MB	Biofoundry_,_London	Linear_Dilution_Pattern_V2	0.866	0.867	0.866	0.862	0.857	0.853	0.85	0.852	0.856	0.859	0.863	0.861	0.853	0.843	0.835	0.827	0.821	0.815	0.806	0.802	0.794	0.791	0.788	0.789	0.797	0.802	0.81	0.82	0.83	0.835	0.838	0.839	0.841	0.844	0.849	0.859
H02	Sample	Dilution_65%	0.65	DMSO	Lycopene	Standard_Development	Run085	Standard_Measurement	Plate_01	Clariostar_Study	MB	Biofoundry_,_London	Linear_Dilution_Pattern_V2	0.651	0.651	0.647	0.643	0.638	0.636	0.633	0.632	0.636	0.639	0.639	0.636	0.631	0.623	0.616	0.612	0.606	0.601	0.595	0.593	0.588	0.586	0.587	0.59	0.594	0.6	0.607	0.615	0.624	0.63	0.633	0.635	0.638	0.642	0.649	0.657
H03	Sample	Dilution_45%	0.45	DMSO	Lycopene	Standard_Development	Run085	Standard_Measurement	Plate_01	Clariostar_Study	MB	Biofoundry_,_London	Linear_Dilution_Pattern_V2	0.434	0.432	0.428	0.425	0.42	0.418	0.415	0.414	0.415	0.414	0.412	0.409	0.404	0.399	0.393	0.389	0.384	0.381	0.377	0.374	0.371	0.368	0.368	0.368	0.37	0.372	0.375	0.38	0.383	0.386	0.387	0.387	0.387	0.388	0.392	0.396
H04	Sample	Dilution_25%	0.25	DMSO	Lycopene	Standard_Development	Run085	Standard_Measurement	Plate_01	Clariostar_Study	MB	Biofoundry_,_London	Linear_Dilution_Pattern_V2	0.212	0.209	0.205	0.201	0.197	0.194	0.191	0.189	0.188	0.185	0.181	0.178	0.173	0.169	0.165	0.163	0.16	0.158	0.156	0.154	0.152	0.151	0.151	0.151	0.153	0.156	0.157	0.159	0.162	0.164	0.164	0.166	0.166	0.168	0.17	0.172
H05	Sample	Dilution_05%	0.0499999999999999	DMSO	Lycopene	Standard_Development	Run085	Standard_Measurement	Plate_01	Clariostar_Study	MB	Biofoundry_,_London	Linear_Dilution_Pattern_V2	0.137	0.133	0.129	0.126	0.122	0.119	0.116	0.112	0.11	0.107	0.103	0.1	0.096	0.093	0.09	0.087	0.085	0.083	0.081	0.08	0.08	0.078	0.077	0.077	0.078	0.078	0.078	0.078	0.079	0.079	0.079	0.079	0.079	0.079	0.079	0.08
H06	Sample	Dilution_85%	0.85	DMSO	Lycopene	Standard_Development	Run085	Standard_Measurement	Plate_01	Clariostar_Study	MB	Biofoundry_,_London	Linear_Dilution_Pattern_V2	0.681	0.681	0.678	0.674	0.668	0.666	0.663	0.663	0.667	0.671	0.673	0.674	0.67	0.659	0.651	0.644	0.639	0.634	0.628	0.624	0.62	0.618	0.618	0.622	0.629	0.64	0.65	0.661	0.673	0.682	0.687	0.691	0.697	0.703	0.711	0.723
H07	Sample	Dilution_65%	0.65	DMSO	Lycopene	Standard_Development	Run085	Standard_Measurement	Plate_01	Clariostar_Study	MB	Biofoundry_,_London	Linear_Dilution_Pattern_V2	0.499	0.498	0.495	0.491	0.486	0.483	0.48	0.48	0.482	0.484	0.485	0.483	0.476	0.468	0.462	0.457	0.453	0.45	0.445	0.442	0.438	0.436	0.438	0.441	0.446	0.454	0.461	0.47	0.479	0.487	0.491	0.493	0.497	0.502	0.508	0.519
H08	Sample	Dilution_45%	0.45	DMSO	Lycopene	Standard_Development	Run085	Standard_Measurement	Plate_01	Clariostar_Study	MB	Biofoundry_,_London	Linear_Dilution_Pattern_V2	0.396	0.395	0.391	0.387	0.383	0.38	0.377	0.375	0.376	0.375	0.374	0.372	0.367	0.36	0.355	0.351	0.347	0.344	0.34	0.339	0.336	0.333	0.333	0.335	0.338	0.343	0.348	0.353	0.359	0.364	0.366	0.367	0.369	0.372	0.376	0.382
H09	Sample	Dilution_25%	0.25	DMSO	Lycopene	Standard_Development	Run085	Standard_Measurement	Plate_01	Clariostar_Study	MB	Biofoundry_,_London	Linear_Dilution_Pattern_V2	0.345	0.342	0.338	0.334	0.328	0.325	0.321	0.319	0.317	0.315	0.311	0.307	0.303	0.296	0.293	0.29	0.287	0.283	0.28	0.278	0.275	0.274	0.273	0.274	0.275	0.277	0.28	0.282	0.285	0.287	0.288	0.288	0.289	0.291	0.292	0.295
H10	Sample	Dilution_05%	0.0499999999999999	DMSO	Lycopene	Standard_Development	Run085	Standard_Measurement	Plate_01	Clariostar_Study	MB	Biofoundry_,_London	Linear_Dilution_Pattern_V2	0.134	0.13	0.125	0.121	0.118	0.115	0.109	0.106	0.104	0.101	0.097	0.093	0.089	0.085	0.082	0.079	0.076	0.075	0.072	0.071	0.069	0.069	0.068	0.068	0.068	0.068	0.067	0.066	0.068	0.068	0.067	0.067	0.067	0.067	0.066	0.065
H11	Blank	DMSO_Blank	NA	DMSO	NA	Standard_Development	Run085	Standard_Measurement	Plate_01	Clariostar_Study	MB	Biofoundry_,_London	Linear_Dilution_Pattern_V2	0.117	0.114	0.109	0.106	0.101	0.099	0.094	0.091	0.088	0.085	0.081	0.077	0.073	0.069	0.066	0.063	0.062	0.06	0.058	0.057	0.056	0.054	0.054	0.053	0.053	0.053	0.052	0.051	0.051	0.052	0.051	0.05	0.049	0.049	0.049	0.048
H12	Blank	DMSO_Blank	NA	DMSO	NA	Standard_Development	Run085	Standard_Measurement	Plate_01	Clariostar_Study	MB	Biofoundry_,_London	Linear_Dilution_Pattern_V2	0.122	0.118	0.114	0.111	0.106	0.103	0.098	0.096	0.092	0.088	0.083	0.078	0.074	0.069	0.066	0.064	0.062	0.06	0.058	0.057	0.055	0.054	0.053	0.053	0.053	0.053	0.051	0.05	0.051	0.051	0.05	0.05	0.049	0.049	0.048	0.046
[truncated: 122 more columns]
