# Supplementary material for: Construction of a Calibration Curve for Lycopene on a Liquid-Handling Platform—Wider Lessons for the Development of Automated Dilution Protocols
Source: ACS Synth Biol. 2024 Aug 3;13(8):2357–75. doi: 10.1021/acssynbio.4c00031 (PMC11334188; doi:10.1021/acssynbio.4c00031)
Supplement: Supplementary file 2 — sb4c00031_si_002.zip [file sb4c00031_si_002.zip › AggregatedData/Run085/Plate_01/Clariostar_Study/Clariostar_B-Measurement_01/001.csv]

Well	Content	Label	Dilution	Solvent	Solute	Project	Run	Step	Container	Study	Author	Institution	Comment	OD350	OD352	OD354	OD356	OD358	OD360	OD362	OD364	OD366	OD368	OD370	OD372	OD374	OD376	OD378	OD380	OD382	OD384	OD386	OD388	OD390	OD392	OD394	OD396	OD398	OD400	OD402	OD404	OD406	OD408	OD410	OD412	OD414	OD416	OD418	OD420
A01	Sample	Dilution_100%	1.0	DMSO	Lycopene	Standard_Development	Run085	Standard_Measurement	Plate_01	Clariostar_Study	MB	Biofoundry_,_London	Linear_Dilution_Pattern_V2	0.829	0.827	0.826	0.821	0.816	0.814	0.813	0.817	0.818	0.822	0.826	0.822	0.815	0.807	0.798	0.789	0.783	0.778	0.772	0.769	0.763	0.761	0.763	0.765	0.774	0.785	0.801	0.812	0.821	0.832	0.84	0.843	0.848	0.856	0.869	0.889
A02	Sample	Dilution_80%	0.8	DMSO	Lycopene	Standard_Development	Run085	Standard_Measurement	Plate_01	Clariostar_Study	MB	Biofoundry_,_London	Linear_Dilution_Pattern_V2	0.792	0.788	0.786	0.782	0.778	0.776	0.774	0.776	0.779	0.782	0.785	0.779	0.771	0.763	0.756	0.748	0.742	0.736	0.731	0.725	0.72	0.719	0.717	0.719	0.725	0.731	0.74	0.746	0.754	0.761	0.763	0.764	0.764	0.768	0.775	0.79
A03	Sample	Dilution_60%	0.6	DMSO	Lycopene	Standard_Development	Run085	Standard_Measurement	Plate_01	Clariostar_Study	MB	Biofoundry_,_London	Linear_Dilution_Pattern_V2	0.531	0.531	0.527	0.522	0.518	0.515	0.513	0.513	0.515	0.515	0.515	0.511	0.504	0.498	0.493	0.486	0.481	0.477	0.473	0.47	0.466	0.465	0.464	0.465	0.47	0.477	0.485	0.491	0.497	0.503	0.505	0.507	0.508	0.513	0.52	0.532
A04	Sample	Dilution_40%	0.4	DMSO	Lycopene	Standard_Development	Run085	Standard_Measurement	Plate_01	Clariostar_Study	MB	Biofoundry_,_London	Linear_Dilution_Pattern_V2	0.483	0.481	0.479	0.474	0.47	0.468	0.465	0.465	0.465	0.463	0.461	0.456	0.45	0.446	0.441	0.436	0.43	0.426	0.422	0.419	0.415	0.414	0.413	0.414	0.414	0.418	0.421	0.424	0.427	0.429	0.429	0.429	0.428	0.429	0.432	0.439
A05	Sample	Dilution_20%	0.2	DMSO	Lycopene	Standard_Development	Run085	Standard_Measurement	Plate_01	Clariostar_Study	MB	Biofoundry_,_London	Linear_Dilution_Pattern_V2	0.224	0.222	0.218	0.216	0.212	0.207	0.206	0.205	0.202	0.2	0.198	0.194	0.189	0.186	0.182	0.178	0.175	0.172	0.172	0.169	0.168	0.168	0.167	0.169	0.17	0.172	0.175	0.176	0.178	0.18	0.182	0.182	0.183	0.185	0.188	0.192
A06	Sample	Dilution_100%	1.0	DMSO	Lycopene	Standard_Development	Run085	Standard_Measurement	Plate_01	Clariostar_Study	MB	Biofoundry_,_London	Linear_Dilution_Pattern_V2	0.829	0.828	0.824	0.821	0.818	0.815	0.815	0.816	0.821	0.827	0.828	0.826	0.819	0.808	0.802	0.792	0.787	0.78	0.774	0.771	0.767	0.765	0.766	0.77	0.779	0.791	0.805	0.817	0.829	0.84	0.845	0.848	0.853	0.861	0.876	0.898
A07	Sample	Dilution_80%	0.8	DMSO	Lycopene	Standard_Development	Run085	Standard_Measurement	Plate_01	Clariostar_Study	MB	Biofoundry_,_London	Linear_Dilution_Pattern_V2	0.676	0.676	0.673	0.67	0.665	0.66	0.661	0.661	0.664	0.667	0.666	0.665	0.658	0.65	0.641	0.634	0.628	0.624	0.617	0.615	0.612	0.609	0.607	0.612	0.619	0.628	0.639	0.65	0.658	0.665	0.672	0.673	0.676	0.684	0.694	0.711
A08	Sample	Dilution_60%	0.6	DMSO	Lycopene	Standard_Development	Run085	Standard_Measurement	Plate_01	Clariostar_Study	MB	Biofoundry_,_London	Linear_Dilution_Pattern_V2	0.518	0.514	0.511	0.508	0.504	0.5	0.498	0.498	0.498	0.5	0.501	0.496	0.489	0.482	0.476	0.47	0.466	0.461	0.457	0.453	0.451	0.449	0.449	0.452	0.458	0.464	0.473	0.48	0.487	0.492	0.495	0.498	0.5	0.505	0.513	0.525
A09	Sample	Dilution_40%	0.4	DMSO	Lycopene	Standard_Development	Run085	Standard_Measurement	Plate_01	Clariostar_Study	MB	Biofoundry_,_London	Linear_Dilution_Pattern_V2	0.372	0.37	0.366	0.363	0.358	0.354	0.352	0.352	0.352	0.352	0.35	0.345	0.34	0.334	0.329	0.323	0.32	0.317	0.313	0.311	0.309	0.308	0.308	0.31	0.313	0.318	0.324	0.328	0.333	0.337	0.34	0.341	0.343	0.347	0.352	0.36
A10	Sample	Dilution_20%	0.2	DMSO	Lycopene	Standard_Development	Run085	Standard_Measurement	Plate_01	Clariostar_Study	MB	Biofoundry_,_London	Linear_Dilution_Pattern_V2	0.253	0.249	0.245	0.242	0.238	0.234	0.232	0.23	0.228	0.226	0.223	0.219	0.214	0.21	0.207	0.201	0.198	0.196	0.194	0.192	0.19	0.189	0.189	0.19	0.191	0.193	0.196	0.199	0.2	0.202	0.203	0.203	0.203	0.205	0.207	0.212
A11	Blank	DMSO_Blank	NA	DMSO	NA	Standard_Development	Run085	Standard_Measurement	Plate_01	Clariostar_Study	MB	Biofoundry_,_London	Linear_Dilution_Pattern_V2	0.12	0.118	0.114	0.111	0.107	0.102	0.1	0.098	0.094	0.089	0.086	0.081	0.076	0.073	0.07	0.067	0.064	0.063	0.061	0.06	0.059	0.058	0.057	0.057	0.057	0.055	0.055	0.054	0.054	0.053	0.053	0.052	0.051	0.05	0.05	0.049
A12	Blank	DMSO_Blank	NA	DMSO	NA	Standard_Development	Run085	Standard_Measurement	Plate_01	Clariostar_Study	MB	Biofoundry_,_London	Linear_Dilution_Pattern_V2	0.12	0.117	0.113	0.109	0.105	0.101	0.098	0.097	0.093	0.088	0.084	0.08	0.075	0.073	0.069	0.066	0.064	0.062	0.061	0.059	0.058	0.058	0.056	0.056	0.056	0.055	0.054	0.053	0.052	0.053	0.053	0.052	0.05	0.05	0.05	0.049
B01	Sample	Dilution_100%	1.0	DMSO	Lycopene	Standard_Development	Run085	Standard_Measurement	Plate_01	Clariostar_Study	MB	Biofoundry_,_London	Linear_Dilution_Pattern_V2	0.861	0.861	0.855	0.852	0.847	0.844	0.845	0.851	0.851	0.858	0.859	0.855	0.847	0.839	0.833	0.825	0.819	0.812	0.806	0.801	0.795	0.794	0.794	0.799	0.808	0.821	0.834	0.845	0.857	0.866	0.871	0.873	0.879	0.885	0.897	0.917
B02	Sample	Dilution_80%	0.8	DMSO	Lycopene	Standard_Development	Run085	Standard_Measurement	Plate_01	Clariostar_Study	MB	Biofoundry_,_London	Linear_Dilution_Pattern_V2	0.934	0.936	0.933	0.928	0.925	0.923	0.922	0.924	0.928	0.929	0.93	0.927	0.921	0.912	0.906	0.9	0.892	0.882	0.877	0.871	0.864	0.861	0.857	0.857	0.858	0.862	0.869	0.875	0.879	0.883	0.882	0.879	0.878	0.878	0.882	0.892
B03	Sample	Dilution_60%	0.6	DMSO	Lycopene	Standard_Development	Run085	Standard_Measurement	Plate_01	Clariostar_Study	MB	Biofoundry_,_London	Linear_Dilution_Pattern_V2	0.629	0.629	0.626	0.623	0.618	0.616	0.614	0.617	0.617	0.617	0.619	0.615	0.607	0.6	0.595	0.588	0.584	0.58	0.573	0.57	0.566	0.564	0.561	0.562	0.565	0.571	0.578	0.583	0.586	0.591	0.593	0.592	0.592	0.594	0.6	0.608
B04	Sample	Dilution_40%	0.4	DMSO	Lycopene	Standard_Development	Run085	Standard_Measurement	Plate_01	Clariostar_Study	MB	Biofoundry_,_London	Linear_Dilution_Pattern_V2	0.472	0.47	0.468	0.465	0.462	0.458	0.456	0.457	0.457	0.455	0.453	0.451	0.445	0.44	0.436	0.429	0.424	0.421	0.418	0.415	0.411	0.409	0.408	0.408	0.41	0.412	0.416	0.42	0.422	0.425	0.424	0.425	0.424	0.425	0.428	0.434
B05	Sample	Dilution_20%	0.2	DMSO	Lycopene	Standard_Development	Run085	Standard_Measurement	Plate_01	Clariostar_Study	MB	Biofoundry_,_London	Linear_Dilution_Pattern_V2	0.249	0.246	0.244	0.241	0.237	0.233	0.231	0.23	0.229	0.228	0.225	0.223	0.218	0.214	0.211	0.207	0.205	0.202	0.199	0.198	0.196	0.196	0.195	0.197	0.197	0.199	0.201	0.203	0.205	0.206	0.207	0.207	0.207	0.209	0.211	0.214
B06	Sample	Dilution_100%	1.0	DMSO	Lycopene	Standard_Development	Run085	Standard_Measurement	Plate_01	Clariostar_Study	MB	Biofoundry_,_London	Linear_Dilution_Pattern_V2	0.957	0.958	0.952	0.949	0.945	0.944	0.944	0.947	0.951	0.954	0.958	0.955	0.947	0.938	0.927	0.92	0.912	0.908	0.902	0.899	0.894	0.891	0.889	0.892	0.901	0.911	0.923	0.935	0.945	0.953	0.958	0.959	0.962	0.969	0.981	1.0
B07	Sample	Dilution_80%	0.8	DMSO	Lycopene	Standard_Development	Run085	Standard_Measurement	Plate_01	Clariostar_Study	MB	Biofoundry_,_London	Linear_Dilution_Pattern_V2	0.819	0.821	0.817	0.815	0.808	0.807	0.808	0.808	0.81	0.815	0.816	0.814	0.806	0.799	0.793	0.785	0.777	0.772	0.765	0.763	0.757	0.754	0.752	0.753	0.757	0.766	0.775	0.783	0.788	0.794	0.797	0.796	0.797	0.8	0.809	0.823
B08	Sample	Dilution_60%	0.6	DMSO	Lycopene	Standard_Development	Run085	Standard_Measurement	Plate_01	Clariostar_Study	MB	Biofoundry_,_London	Linear_Dilution_Pattern_V2	0.581	0.58	0.578	0.575	0.57	0.566	0.565	0.567	0.567	0.569	0.568	0.565	0.559	0.554	0.547	0.542	0.536	0.531	0.527	0.522	0.52	0.517	0.516	0.519	0.522	0.528	0.535	0.542	0.547	0.553	0.555	0.554	0.556	0.559	0.565	0.576
B09	Sample	Dilution_40%	0.4	DMSO	Lycopene	Standard_Development	Run085	Standard_Measurement	Plate_01	Clariostar_Study	MB	Biofoundry_,_London	Linear_Dilution_Pattern_V2	0.377	0.376	0.373	0.369	0.365	0.361	0.36	0.36	0.36	0.359	0.358	0.355	0.349	0.343	0.338	0.333	0.329	0.326	0.324	0.321	0.319	0.318	0.318	0.321	0.324	0.328	0.333	0.338	0.343	0.347	0.35	0.351	0.352	0.355	0.361	0.369
B10	Sample	Dilution_20%	0.2	DMSO	Lycopene	Standard_Development	Run085	Standard_Measurement	Plate_01	Clariostar_Study	MB	Biofoundry_,_London	Linear_Dilution_Pattern_V2	0.247	0.243	0.24	0.237	0.234	0.23	0.228	0.226	0.225	0.222	0.22	0.216	0.212	0.208	0.205	0.201	0.198	0.196	0.194	0.192	0.19	0.189	0.19	0.191	0.192	0.193	0.196	0.198	0.2	0.201	0.202	0.203	0.203	0.204	0.207	0.211
B11	Blank	DMSO_Blank	NA	DMSO	NA	Standard_Development	Run085	Standard_Measurement	Plate_01	Clariostar_Study	MB	Biofoundry_,_London	Linear_Dilution_Pattern_V2	0.112	0.109	0.106	0.103	0.099	0.095	0.093	0.091	0.088	0.084	0.08	0.076	0.072	0.069	0.067	0.064	0.062	0.06	0.059	0.058	0.057	0.056	0.055	0.055	0.054	0.054	0.053	0.052	0.052	0.051	0.052	0.051	0.049	0.049	0.048	0.048
B12	Blank	DMSO_Blank	NA	DMSO	NA	Standard_Development	Run085	Standard_Measurement	Plate_01	Clariostar_Study	MB	Biofoundry_,_London	Linear_Dilution_Pattern_V2	0.112	0.108	0.105	0.102	0.098	0.093	0.091	0.089	0.086	0.083	0.078	0.074	0.07	0.067	0.064	0.061	0.059	0.057	0.056	0.055	0.054	0.054	0.053	0.053	0.052	0.051	0.051	0.05	0.05	0.05	0.05	0.049	0.048	0.048	0.047	0.046
C01	Sample	Dilution_95%	0.95	DMSO	Lycopene	Standard_Development	Run085	Standard_Measurement	Plate_01	Clariostar_Study	MB	Biofoundry_,_London	Linear_Dilution_Pattern_V2	1.266	1.27	1.266	1.263	1.264	1.264	1.26	1.27	1.264	1.273	1.279	1.273	1.265	1.253	1.25	1.244	1.234	1.223	1.215	1.21	1.199	1.195	1.19	1.188	1.189	1.194	1.198	1.205	1.206	1.207	1.203	1.198	1.194	1.192	1.192	1.202
C02	Sample	Dilution_75%	0.75	DMSO	Lycopene	Standard_Development	Run085	Standard_Measurement	Plate_01	Clariostar_Study	MB	Biofoundry_,_London	Linear_Dilution_Pattern_V2	1.118	1.123	1.121	1.118	1.119	1.115	1.113	1.116	1.114	1.114	1.115	1.117	1.109	1.101	1.09	1.083	1.075	1.065	1.059	1.053	1.044	1.038	1.031	1.028	1.026	1.026	1.028	1.029	1.028	1.028	1.023	1.014	1.008	1.007	1.006	1.01
C03	Sample	Dilution_55%	0.55	DMSO	Lycopene	Standard_Development	Run085	Standard_Measurement	Plate_01	Clariostar_Study	MB	Biofoundry_,_London	Linear_Dilution_Pattern_V2	0.808	0.811	0.809	0.805	0.801	0.799	0.798	0.8	0.798	0.799	0.798	0.792	0.788	0.781	0.776	0.769	0.763	0.758	0.752	0.747	0.74	0.736	0.73	0.729	0.73	0.731	0.733	0.732	0.733	0.733	0.73	0.726	0.724	0.721	0.72	0.724
C04	Sample	Dilution_35%	0.35	DMSO	Lycopene	Standard_Development	Run085	Standard_Measurement	Plate_01	Clariostar_Study	MB	Biofoundry_,_London	Linear_Dilution_Pattern_V2	0.872	0.874	0.871	0.87	0.867	0.864	0.863	0.864	0.863	0.862	0.861	0.855	0.848	0.846	0.843	0.838	0.832	0.825	0.819	0.813	0.807	0.803	0.796	0.793	0.788	0.786	0.783	0.779	0.774	0.769	0.764	0.757	0.751	0.745	0.74	0.737
C05	Sample	Dilution_15%	0.15	DMSO	Lycopene	Standard_Development	Run085	Standard_Measurement	Plate_01	Clariostar_Study	MB	Biofoundry_,_London	Linear_Dilution_Pattern_V2	0.215	0.214	0.211	0.208	0.204	0.2	0.199	0.198	0.197	0.194	0.192	0.189	0.185	0.181	0.178	0.175	0.173	0.17	0.169	0.167	0.166	0.164	0.164	0.165	0.166	0.167	0.168	0.169	0.17	0.172	0.172	0.172	0.171	0.172	0.174	0.175
C06	Sample	Dilution_95%	0.95	DMSO	Lycopene	Standard_Development	Run085	Standard_Measurement	Plate_01	Clariostar_Study	MB	Biofoundry_,_London	Linear_Dilution_Pattern_V2	1.629	1.657	1.641	1.639	1.635	1.64	1.644	1.647	1.642	1.644	1.652	1.65	1.644	1.641	1.634	1.634	1.617	1.602	1.584	1.583	1.567	1.561	1.558	1.54	1.539	1.545	1.545	1.536	1.528	1.525	1.521	1.507	1.496	1.489	1.485	1.49
C07	Sample	Dilution_75%	0.75	DMSO	Lycopene	Standard_Development	Run085	Standard_Measurement	Plate_01	Clariostar_Study	MB	Biofoundry_,_London	Linear_Dilution_Pattern_V2	0.867	0.868	0.866	0.863	0.859	0.859	0.857	0.856	0.86	0.861	0.862	0.86	0.855	0.847	0.842	0.834	0.829	0.822	0.815	0.811	0.804	0.802	0.8	0.8	0.804	0.809	0.818	0.822	0.826	0.831	0.83	0.828	0.829	0.829	0.836	0.846
C08	Sample	Dilution_55%	0.55	DMSO	Lycopene	Standard_Development	Run085	Standard_Measurement	Plate_01	Clariostar_Study	MB	Biofoundry_,_London	Linear_Dilution_Pattern_V2	0.631	0.63	0.628	0.624	0.619	0.615	0.616	0.617	0.617	0.618	0.618	0.616	0.609	0.603	0.597	0.591	0.585	0.581	0.576	0.573	0.568	0.564	0.563	0.562	0.565	0.568	0.572	0.576	0.579	0.581	0.581	0.581	0.579	0.579	0.582	0.59
C09	Sample	Dilution_35%	0.35	DMSO	Lycopene	Standard_Development	Run085	Standard_Measurement	Plate_01	Clariostar_Study	MB	Biofoundry_,_London	Linear_Dilution_Pattern_V2	0.362	0.359	0.357	0.353	0.349	0.345	0.344	0.344	0.343	0.342	0.341	0.337	0.332	0.325	0.321	0.317	0.313	0.309	0.308	0.305	0.302	0.301	0.301	0.303	0.306	0.309	0.314	0.318	0.321	0.325	0.326	0.327	0.329	0.331	0.334	0.341
C10	Sample	Dilution_15%	0.15	DMSO	Lycopene	Standard_Development	Run085	Standard_Measurement	Plate_01	Clariostar_Study	MB	Biofoundry_,_London	Linear_Dilution_Pattern_V2	0.201	0.197	0.194	0.191	0.187	0.182	0.181	0.181	0.179	0.176	0.172	0.169	0.165	0.161	0.159	0.154	0.152	0.15	0.148	0.147	0.146	0.145	0.144	0.145	0.146	0.148	0.15	0.151	0.152	0.154	0.154	0.155	0.155	0.156	0.158	0.161
C11	Blank	DMSO_Blank	NA	DMSO	NA	Standard_Development	Run085	Standard_Measurement	Plate_01	Clariostar_Study	MB	Biofoundry_,_London	Linear_Dilution_Pattern_V2	0.106	0.102	0.099	0.096	0.092	0.087	0.086	0.084	0.081	0.078	0.073	0.07	0.067	0.062	0.06	0.057	0.056	0.054	0.053	0.052	0.051	0.051	0.05	0.051	0.05	0.05	0.049	0.048	0.048	0.048	0.048	0.047	0.046	0.046	0.046	0.045
C12	Blank	DMSO_Blank	NA	DMSO	NA	Standard_Development	Run085	Standard_Measurement	Plate_01	Clariostar_Study	MB	Biofoundry_,_London	Linear_Dilution_Pattern_V2	0.109	0.106	0.102	0.1	0.096	0.091	0.089	0.087	0.084	0.08	0.076	0.072	0.069	0.065	0.063	0.06	0.058	0.057	0.056	0.054	0.054	0.054	0.053	0.053	0.052	0.052	0.051	0.05	0.05	0.05	0.05	0.05	0.048	0.048	0.047	0.046
D01	Sample	Dilution_95%	0.95	DMSO	Lycopene	Standard_Development	Run085	Standard_Measurement	Plate_01	Clariostar_Study	MB	Biofoundry_,_London	Linear_Dilution_Pattern_V2	1.435	1.436	1.428	1.429	1.425	1.424	1.427	1.428	1.431	1.434	1.439	1.437	1.427	1.419	1.413	1.406	1.397	1.383	1.374	1.371	1.357	1.35	1.345	1.341	1.342	1.345	1.346	1.347	1.35	1.356	1.351	1.341	1.335	1.334	1.334	1.344
D02	Sample	Dilution_75%	0.75	DMSO	Lycopene	Standard_Development	Run085	Standard_Measurement	Plate_01	Clariostar_Study	MB	Biofoundry_,_London	Linear_Dilution_Pattern_V2	1.469	1.473	1.47	1.47	1.471	1.47	1.47	1.48	1.478	1.47	1.472	1.465	1.456	1.449	1.449	1.439	1.431	1.423	1.412	1.404	1.392	1.383	1.372	1.365	1.36	1.356	1.354	1.353	1.346	1.337	1.332	1.318	1.309	1.3	1.294	1.289
D03	Sample	Dilution_55%	0.55	DMSO	Lycopene	Standard_Development	Run085	Standard_Measurement	Plate_01	Clariostar_Study	MB	Biofoundry_,_London	Linear_Dilution_Pattern_V2	0.76	0.759	0.757	0.754	0.751	0.748	0.746	0.747	0.748	0.751	0.75	0.747	0.741	0.734	0.728	0.724	0.718	0.71	0.703	0.699	0.693	0.689	0.685	0.683	0.683	0.684	0.688	0.688	0.689	0.69	0.689	0.685	0.682	0.679	0.681	0.685
D04	Sample	Dilution_35%	0.35	DMSO	Lycopene	Standard_Development	Run085	Standard_Measurement	Plate_01	Clariostar_Study	MB	Biofoundry_,_London	Linear_Dilution_Pattern_V2	0.672	0.673	0.671	0.669	0.664	0.662	0.661	0.66	0.662	0.662	0.659	0.655	0.649	0.644	0.639	0.633	0.628	0.623	0.618	0.614	0.608	0.604	0.6	0.599	0.595	0.594	0.594	0.592	0.59	0.588	0.585	0.58	0.574	0.571	0.568	0.568
D05	Sample	Dilution_15%	0.15	DMSO	Lycopene	Standard_Development	Run085	Standard_Measurement	Plate_01	Clariostar_Study	MB	Biofoundry_,_London	Linear_Dilution_Pattern_V2	0.231	0.228	0.225	0.222	0.219	0.215	0.213	0.213	0.211	0.209	0.207	0.205	0.201	0.197	0.194	0.19	0.188	0.186	0.183	0.182	0.181	0.179	0.178	0.178	0.179	0.181	0.182	0.182	0.184	0.185	0.185	0.185	0.184	0.185	0.186	0.188
D06	Sample	Dilution_95%	0.95	DMSO	Lycopene	Standard_Development	Run085	Standard_Measurement	Plate_01	Clariostar_Study	MB	Biofoundry_,_London	Linear_Dilution_Pattern_V2	2.012	2.039	2.028	2.035	2.031	2.051	2.056	2.078	2.057	2.019	2.038	2.033	2.032	2.046	2.026	2.039	1.997	1.974	1.966	1.995	1.97	1.948	1.931	1.916	1.907	1.911	1.9	1.893	1.882	1.872	1.861	1.836	1.833	1.809	1.792	1.787
D07	Sample	Dilution_75%	0.75	DMSO	Lycopene	Standard_Development	Run085	Standard_Measurement	Plate_01	Clariostar_Study	MB	Biofoundry_,_London	Linear_Dilution_Pattern_V2	0.775	0.775	0.769	0.767	0.763	0.761	0.759	0.76	0.765	0.77	0.77	0.766	0.759	0.751	0.743	0.737	0.731	0.725	0.719	0.714	0.709	0.706	0.704	0.705	0.71	0.715	0.722	0.729	0.736	0.74	0.742	0.743	0.742	0.744	0.75	0.762
D08	Sample	Dilution_55%	0.55	DMSO	Lycopene	Standard_Development	Run085	Standard_Measurement	Plate_01	Clariostar_Study	MB	Biofoundry_,_London	Linear_Dilution_Pattern_V2	1.164	1.172	1.17	1.169	1.166	1.164	1.163	1.165	1.161	1.161	1.162	1.154	1.146	1.144	1.139	1.131	1.124	1.116	1.109	1.102	1.091	1.083	1.075	1.067	1.061	1.06	1.06	1.054	1.047	1.044	1.037	1.028	1.019	1.009	1.006	1.001
D09	Sample	Dilution_35%	0.35	DMSO	Lycopene	Standard_Development	Run085	Standard_Measurement	Plate_01	Clariostar_Study	MB	Biofoundry_,_London	Linear_Dilution_Pattern_V2	0.572	0.573	0.57	0.568	0.564	0.561	0.56	0.56	0.56	0.558	0.556	0.553	0.547	0.542	0.538	0.533	0.528	0.523	0.518	0.515	0.51	0.506	0.503	0.502	0.5	0.5	0.499	0.499	0.5	0.5	0.497	0.492	0.489	0.487	0.486	0.486
D10	Sample	Dilution_15%	0.15	DMSO	Lycopene	Standard_Development	Run085	Standard_Measurement	Plate_01	Clariostar_Study	MB	Biofoundry_,_London	Linear_Dilution_Pattern_V2	0.328	0.329	0.325	0.321	0.317	0.315	0.313	0.312	0.31	0.309	0.306	0.302	0.297	0.293	0.29	0.286	0.283	0.28	0.278	0.276	0.273	0.272	0.27	0.269	0.268	0.267	0.267	0.266	0.265	0.265	0.263	0.262	0.259	0.258	0.257	0.256
D11	Blank	DMSO_Blank	NA	DMSO	NA	Standard_Development	Run085	Standard_Measurement	Plate_01	Clariostar_Study	MB	Biofoundry_,_London	Linear_Dilution_Pattern_V2	0.108	0.105	0.101	0.098	0.095	0.09	0.087	0.086	0.084	0.08	0.076	0.072	0.069	0.066	0.063	0.059	0.058	0.057	0.055	0.055	0.054	0.053	0.052	0.053	0.052	0.051	0.051	0.049	0.05	0.049	0.049	0.049	0.047	0.047	0.046	0.045
D12	Blank	DMSO_Blank	NA	DMSO	NA	Standard_Development	Run085	Standard_Measurement	Plate_01	Clariostar_Study	MB	Biofoundry_,_London	Linear_Dilution_Pattern_V2	0.109	0.105	0.102	0.099	0.095	0.09	0.088	0.086	0.084	0.08	0.075	0.072	0.068	0.064	0.062	0.059	0.058	0.056	0.054	0.053	0.053	0.052	0.051	0.051	0.051	0.05	0.05	0.049	0.048	0.048	0.048	0.048	0.047	0.046	0.045	0.044
E01	Sample	Dilution_90%	0.9	DMSO	Lycopene	Standard_Development	Run085	Standard_Measurement	Plate_01	Clariostar_Study	MB	Biofoundry_,_London	Linear_Dilution_Pattern_V2	1.007	1.005	1.001	0.998	0.992	0.991	0.992	0.996	0.999	1.002	1.007	1.0	0.993	0.984	0.975	0.969	0.962	0.952	0.944	0.941	0.932	0.928	0.925	0.926	0.93	0.936	0.946	0.954	0.955	0.962	0.962	0.961	0.96	0.96	0.967	0.979
E02	Sample	Dilution_70%	0.7	DMSO	Lycopene	Standard_Development	Run085	Standard_Measurement	Plate_01	Clariostar_Study	MB	Biofoundry_,_London	Linear_Dilution_Pattern_V2	1.436	1.43	1.43	1.436	1.432	1.433	1.43	1.438	1.427	1.428	1.432	1.425	1.419	1.421	1.412	1.405	1.389	1.379	1.371	1.362	1.35	1.343	1.335	1.324	1.315	1.312	1.309	1.302	1.298	1.294	1.286	1.272	1.259	1.249	1.241	1.237
E03	Sample	Dilution_50%	0.5	DMSO	Lycopene	Standard_Development	Run085	Standard_Measurement	Plate_01	Clariostar_Study	MB	Biofoundry_,_London	Linear_Dilution_Pattern_V2	0.681	0.683	0.681	0.678	0.674	0.67	0.668	0.669	0.669	0.668	0.668	0.664	0.66	0.653	0.647	0.641	0.634	0.629	0.626	0.621	0.616	0.612	0.608	0.608	0.608	0.609	0.612	0.614	0.614	0.615	0.614	0.611	0.608	0.608	0.609	0.613
E04	Sample	Dilution_30%	0.3	DMSO	Lycopene	Standard_Development	Run085	Standard_Measurement	Plate_01	Clariostar_Study	MB	Biofoundry_,_London	Linear_Dilution_Pattern_V2	0.443	0.441	0.439	0.435	0.431	0.427	0.426	0.426	0.425	0.425	0.423	0.421	0.415	0.408	0.405	0.4	0.397	0.393	0.389	0.386	0.383	0.382	0.38	0.38	0.38	0.38	0.382	0.383	0.384	0.385	0.384	0.383	0.381	0.38	0.381	0.384
E05	Sample	Dilution_10%	0.1	DMSO	Lycopene	Standard_Development	Run085	Standard_Measurement	Plate_01	Clariostar_Study	MB	Biofoundry_,_London	Linear_Dilution_Pattern_V2	0.182	0.179	0.176	0.173	0.17	0.165	0.164	0.163	0.162	0.16	0.157	0.154	0.151	0.147	0.144	0.141	0.139	0.137	0.135	0.134	0.133	0.132	0.131	0.132	0.132	0.132	0.133	0.133	0.134	0.135	0.135	0.135	0.134	0.135	0.135	0.136
E06	Sample	Dilution_90%	0.9	DMSO	Lycopene	Standard_Development	Run085	Standard_Measurement	Plate_01	Clariostar_Study	MB	Biofoundry_,_London	Linear_Dilution_Pattern_V2	0.878	0.88	0.875	0.872	0.87	0.866	0.864	0.87	0.875	0.879	0.882	0.879	0.868	0.861	0.854	0.847	0.841	0.835	0.828	0.824	0.819	0.817	0.816	0.817	0.822	0.833	0.843	0.853	0.86	0.867	0.872	0.871	0.873	0.878	0.887	0.902
E07	Sample	Dilution_70%	0.7	DMSO	Lycopene	Standard_Development	Run085	Standard_Measurement	Plate_01	Clariostar_Study	MB	Biofoundry_,_London	Linear_Dilution_Pattern_V2	1.222	1.223	1.219	1.215	1.209	1.21	1.211	1.216	1.214	1.213	1.212	1.212	1.204	1.197	1.194	1.188	1.175	1.169	1.161	1.155	1.143	1.136	1.128	1.124	1.124	1.125	1.126	1.125	1.125	1.122	1.118	1.11	1.104	1.099	1.098	1.1
E08	Sample	Dilution_50%	0.5	DMSO	Lycopene	Standard_Development	Run085	Standard_Measurement	Plate_01	Clariostar_Study	MB	Biofoundry_,_London	Linear_Dilution_Pattern_V2	0.681	0.681	0.678	0.673	0.67	0.667	0.668	0.667	0.666	0.669	0.668	0.664	0.657	0.652	0.646	0.64	0.634	0.628	0.622	0.619	0.612	0.61	0.606	0.605	0.606	0.606	0.609	0.61	0.611	0.612	0.609	0.606	0.603	0.602	0.602	0.606
E09	Sample	Dilution_30%	0.3	DMSO	Lycopene	Standard_Development	Run085	Standard_Measurement	Plate_01	Clariostar_Study	MB	Biofoundry_,_London	Linear_Dilution_Pattern_V2	0.459	0.459	0.454	0.451	0.447	0.444	0.442	0.443	0.442	0.441	0.438	0.434	0.429	0.424	0.42	0.415	0.411	0.407	0.404	0.4	0.396	0.394	0.392	0.391	0.391	0.391	0.392	0.392	0.392	0.392	0.391	0.389	0.387	0.386	0.385	0.387
E10	Sample	Dilution_10%	0.1	DMSO	Lycopene	Standard_Development	Run085	Standard_Measurement	Plate_01	Clariostar_Study	MB	Biofoundry_,_London	Linear_Dilution_Pattern_V2	0.223	0.22	0.218	0.214	0.211	0.207	0.205	0.205	0.202	0.2	0.197	0.193	0.189	0.185	0.182	0.179	0.176	0.175	0.172	0.171	0.169	0.168	0.167	0.167	0.167	0.167	0.166	0.166	0.166	0.166	0.166	0.165	0.164	0.163	0.163	0.163
E11	Blank	DMSO_Blank	NA	DMSO	NA	Standard_Development	Run085	Standard_Measurement	Plate_01	Clariostar_Study	MB	Biofoundry_,_London	Linear_Dilution_Pattern_V2	0.11	0.107	0.103	0.1	0.096	0.09	0.089	0.087	0.085	0.08	0.076	0.073	0.068	0.065	0.062	0.06	0.058	0.056	0.054	0.054	0.053	0.052	0.052	0.052	0.051	0.051	0.051	0.049	0.049	0.049	0.049	0.049	0.048	0.048	0.046	0.046
E12	Blank	DMSO_Blank	NA	DMSO	NA	Standard_Development	Run085	Standard_Measurement	Plate_01	Clariostar_Study	MB	Biofoundry_,_London	Linear_Dilution_Pattern_V2	0.107	0.104	0.1	0.097	0.094	0.089	0.087	0.085	0.081	0.077	0.074	0.069	0.066	0.061	0.06	0.057	0.055	0.053	0.052	0.051	0.05	0.05	0.049	0.05	0.05	0.048	0.048	0.047	0.047	0.048	0.047	0.047	0.046	0.045	0.044	0.043
F01	Sample	Dilution_90%	0.9	DMSO	Lycopene	Standard_Development	Run085	Standard_Measurement	Plate_01	Clariostar_Study	MB	Biofoundry_,_London	Linear_Dilution_Pattern_V2	0.911	0.915	0.912	0.908	0.903	0.898	0.897	0.901	0.903	0.906	0.91	0.907	0.897	0.887	0.878	0.872	0.865	0.86	0.852	0.847	0.842	0.836	0.834	0.836	0.84	0.847	0.857	0.864	0.87	0.875	0.876	0.874	0.877	0.88	0.887	0.899
F02	Sample	Dilution_70%	0.7	DMSO	Lycopene	Standard_Development	Run085	Standard_Measurement	Plate_01	Clariostar_Study	MB	Biofoundry_,_London	Linear_Dilution_Pattern_V2	1.11	1.112	1.109	1.111	1.106	1.103	1.101	1.103	1.103	1.104	1.107	1.101	1.094	1.086	1.082	1.075	1.067	1.055	1.043	1.039	1.029	1.02	1.014	1.011	1.005	1.007	1.006	1.006	1.004	1.001	0.996	0.99	0.985	0.977	0.975	0.976
F03	Sample	Dilution_50%	0.5	DMSO	Lycopene	Standard_Development	Run085	Standard_Measurement	Plate_01	Clariostar_Study	MB	Biofoundry_,_London	Linear_Dilution_Pattern_V2	0.631	0.631	0.627	0.623	0.619	0.617	0.613	0.615	0.617	0.616	0.616	0.613	0.607	0.599	0.594	0.59	0.584	0.579	0.574	0.57	0.565	0.561	0.559	0.558	0.558	0.561	0.564	0.566	0.568	0.57	0.569	0.567	0.563	0.564	0.566	0.569
F04	Sample	Dilution_30%	0.3	DMSO	Lycopene	Standard_Development	Run085	Standard_Measurement	Plate_01	Clariostar_Study	MB	Biofoundry_,_London	Linear_Dilution_Pattern_V2	0.49	0.488	0.486	0.484	0.48	0.477	0.475	0.476	0.476	0.474	0.473	0.469	0.464	0.458	0.454	0.45	0.445	0.441	0.437	0.434	0.429	0.426	0.422	0.422	0.422	0.422	0.423	0.422	0.422	0.423	0.42	0.418	0.415	0.414	0.414	0.415
F05	Sample	Dilution_10%	0.1	DMSO	Lycopene	Standard_Development	Run085	Standard_Measurement	Plate_01	Clariostar_Study	MB	Biofoundry_,_London	Linear_Dilution_Pattern_V2	0.176	0.174	0.17	0.167	0.163	0.158	0.157	0.157	0.155	0.154	0.151	0.148	0.143	0.14	0.137	0.133	0.132	0.13	0.128	0.127	0.126	0.125	0.124	0.126	0.126	0.126	0.127	0.128	0.128	0.13	0.13	0.129	0.129	0.129	0.129	0.131
F06	Sample	Dilution_90%	0.9	DMSO	Lycopene	Standard_Development	Run085	Standard_Measurement	Plate_01	Clariostar_Study	MB	Biofoundry_,_London	Linear_Dilution_Pattern_V2	2.081	2.084	2.07	2.06	2.056	2.112	2.083	2.095	2.1	2.102	2.086	2.079	2.054	2.063	2.065	2.054	2.029	2.02	1.986	2.016	1.971	1.979	1.974	1.959	1.94	1.928	1.933	1.915	1.905	1.896	1.882	1.849	1.835	1.816	1.805	1.796
F07	Sample	Dilution_70%	0.7	DMSO	Lycopene	Standard_Development	Run085	Standard_Measurement	Plate_01	Clariostar_Study	MB	Biofoundry_,_London	Linear_Dilution_Pattern_V2	0.949	0.948	0.944	0.942	0.936	0.933	0.934	0.938	0.938	0.94	0.94	0.936	0.929	0.919	0.912	0.905	0.898	0.891	0.882	0.877	0.87	0.866	0.86	0.858	0.858	0.861	0.865	0.868	0.87	0.871	0.868	0.865	0.861	0.86	0.862	0.868
F08	Sample	Dilution_50%	0.5	DMSO	Lycopene	Standard_Development	Run085	Standard_Measurement	Plate_01	Clariostar_Study	MB	Biofoundry_,_London	Linear_Dilution_Pattern_V2	0.699	0.698	0.697	0.695	0.689	0.686	0.685	0.685	0.685	0.686	0.686	0.683	0.676	0.669	0.663	0.658	0.652	0.646	0.642	0.637	0.631	0.628	0.625	0.624	0.624	0.625	0.627	0.628	0.629	0.63	0.627	0.624	0.621	0.62	0.621	0.624
F09	Sample	Dilution_30%	0.3	DMSO	Lycopene	Standard_Development	Run085	Standard_Measurement	Plate_01	Clariostar_Study	MB	Biofoundry_,_London	Linear_Dilution_Pattern_V2	0.36	0.359	0.355	0.351	0.347	0.343	0.342	0.342	0.341	0.339	0.337	0.334	0.329	0.324	0.32	0.316	0.312	0.308	0.305	0.303	0.301	0.299	0.298	0.299	0.3	0.303	0.306	0.308	0.31	0.312	0.313	0.313	0.312	0.313	0.315	0.32
F10	Sample	Dilution_10%	0.1	DMSO	Lycopene	Standard_Development	Run085	Standard_Measurement	Plate_01	Clariostar_Study	MB	Biofoundry_,_London	Linear_Dilution_Pattern_V2	0.174	0.172	0.168	0.165	0.161	0.156	0.154	0.152	0.151	0.149	0.146	0.142	0.138	0.134	0.131	0.128	0.126	0.124	0.122	0.121	0.12	0.119	0.119	0.119	0.12	0.12	0.121	0.121	0.122	0.124	0.125	0.124	0.124	0.124	0.125	0.126
F11	Blank	DMSO	NA	DMSO	NA	Standard_Development	Run085	Standard_Measurement	Plate_01	Clariostar_Study	MB	Biofoundry_,_London	Linear_Dilution_Pattern_V2	0.113	0.109	0.105	0.102	0.099	0.093	0.09	0.09	0.087	0.083	0.08	0.075	0.071	0.068	0.065	0.063	0.062	0.059	0.057	0.056	0.056	0.055	0.054	0.055	0.054	0.053	0.053	0.052	0.051	0.052	0.051	0.05	0.049	0.049	0.048	0.047
F12	Blank	DMSO	NA	DMSO	NA	Standard_Development	Run085	Standard_Measurement	Plate_01	Clariostar_Study	MB	Biofoundry_,_London	Linear_Dilution_Pattern_V2	0.115	0.112	0.108	0.104	0.1	0.095	0.092	0.09	0.087	0.084	0.08	0.076	0.071	0.068	0.065	0.063	0.061	0.059	0.057	0.056	0.055	0.054	0.054	0.054	0.054	0.052	0.052	0.051	0.051	0.051	0.051	0.051	0.05	0.049	0.048	0.047
G01	Sample	Dilution_85%	0.85	DMSO	Lycopene	Standard_Development	Run085	Standard_Measurement	Plate_01	Clariostar_Study	MB	Biofoundry_,_London	Linear_Dilution_Pattern_V2	0.819	0.817	0.815	0.811	0.806	0.801	0.801	0.804	0.806	0.811	0.81	0.805	0.799	0.791	0.784	0.777	0.769	0.762	0.755	0.75	0.745	0.741	0.74	0.743	0.746	0.752	0.763	0.769	0.776	0.781	0.784	0.785	0.787	0.789	0.797	0.809
G02	Sample	Dilution_65%	0.65	DMSO	Lycopene	Standard_Development	Run085	Standard_Measurement	Plate_01	Clariostar_Study	MB	Biofoundry_,_London	Linear_Dilution_Pattern_V2	1.033	1.036	1.035	1.034	1.028	1.024	1.022	1.026	1.029	1.028	1.028	1.025	1.016	1.006	1.0	0.994	0.99	0.981	0.97	0.966	0.955	0.95	0.945	0.942	0.938	0.938	0.941	0.938	0.939	0.939	0.932	0.927	0.92	0.916	0.914	0.917
G03	Sample	Dilution_45%	0.45	DMSO	Lycopene	Standard_Development	Run085	Standard_Measurement	Plate_01	Clariostar_Study	MB	Biofoundry_,_London	Linear_Dilution_Pattern_V2	0.447	0.446	0.442	0.439	0.435	0.431	0.43	0.431	0.431	0.432	0.431	0.428	0.422	0.415	0.411	0.406	0.401	0.398	0.393	0.389	0.388	0.386	0.385	0.387	0.391	0.395	0.4	0.404	0.408	0.412	0.413	0.414	0.415	0.417	0.422	0.429
G04	Sample	Dilution_25%	0.25	DMSO	Lycopene	Standard_Development	Run085	Standard_Measurement	Plate_01	Clariostar_Study	MB	Biofoundry_,_London	Linear_Dilution_Pattern_V2	0.281	0.279	0.275	0.272	0.268	0.264	0.262	0.263	0.262	0.261	0.258	0.254	0.251	0.246	0.243	0.239	0.235	0.233	0.231	0.229	0.227	0.226	0.226	0.228	0.23	0.232	0.235	0.237	0.239	0.242	0.243	0.244	0.244	0.246	0.248	0.252
G05	Sample	Dilution_05%	0.0499999999999999	DMSO	Lycopene	Standard_Development	Run085	Standard_Measurement	Plate_01	Clariostar_Study	MB	Biofoundry_,_London	Linear_Dilution_Pattern_V2	0.132	0.129	0.126	0.122	0.118	0.114	0.112	0.111	0.11	0.108	0.105	0.102	0.098	0.095	0.092	0.089	0.087	0.086	0.084	0.082	0.082	0.081	0.081	0.082	0.082	0.082	0.083	0.082	0.082	0.083	0.084	0.083	0.083	0.084	0.084	0.084
G06	Sample	Dilution_85%	0.85	DMSO	Lycopene	Standard_Development	Run085	Standard_Measurement	Plate_01	Clariostar_Study	MB	Biofoundry_,_London	Linear_Dilution_Pattern_V2	0.821	0.82	0.819	0.816	0.811	0.807	0.808	0.811	0.813	0.819	0.817	0.815	0.808	0.8	0.793	0.786	0.779	0.771	0.764	0.761	0.756	0.751	0.75	0.752	0.757	0.765	0.774	0.784	0.791	0.795	0.798	0.798	0.801	0.804	0.812	0.825
G07	Sample	Dilution_65%	0.65	DMSO	Lycopene	Standard_Development	Run085	Standard_Measurement	Plate_01	Clariostar_Study	MB	Biofoundry_,_London	Linear_Dilution_Pattern_V2	0.693	0.69	0.687	0.685	0.68	0.676	0.674	0.677	0.68	0.682	0.681	0.679	0.672	0.662	0.657	0.651	0.644	0.64	0.635	0.63	0.625	0.621	0.62	0.622	0.625	0.629	0.636	0.641	0.645	0.648	0.649	0.65	0.649	0.65	0.655	0.664
G08	Sample	Dilution_45%	0.45	DMSO	Lycopene	Standard_Development	Run085	Standard_Measurement	Plate_01	Clariostar_Study	MB	Biofoundry_,_London	Linear_Dilution_Pattern_V2	0.474	0.472	0.469	0.465	0.46	0.456	0.455	0.456	0.456	0.457	0.456	0.454	0.447	0.441	0.436	0.43	0.426	0.422	0.418	0.414	0.411	0.409	0.408	0.411	0.412	0.416	0.421	0.424	0.429	0.431	0.433	0.432	0.432	0.434	0.439	0.445
G09	Sample	Dilution_25%	0.25	DMSO	Lycopene	Standard_Development	Run085	Standard_Measurement	Plate_01	Clariostar_Study	MB	Biofoundry_,_London	Linear_Dilution_Pattern_V2	0.28	0.277	0.274	0.27	0.265	0.26	0.258	0.258	0.257	0.256	0.253	0.25	0.246	0.24	0.236	0.233	0.23	0.227	0.225	0.223	0.221	0.221	0.22	0.222	0.224	0.227	0.23	0.232	0.235	0.237	0.238	0.239	0.239	0.241	0.243	0.247
G10	Sample	Dilution_05%	0.0499999999999999	DMSO	Lycopene	Standard_Development	Run085	Standard_Measurement	Plate_01	Clariostar_Study	MB	Biofoundry_,_London	Linear_Dilution_Pattern_V2	0.135	0.132	0.127	0.124	0.121	0.116	0.114	0.113	0.111	0.108	0.105	0.101	0.097	0.093	0.091	0.087	0.086	0.084	0.082	0.081	0.081	0.08	0.08	0.08	0.08	0.08	0.081	0.081	0.081	0.082	0.082	0.083	0.082	0.083	0.083	0.083
G11	Blank	DMSO_Blank	NA	DMSO	NA	Standard_Development	Run085	Standard_Measurement	Plate_01	Clariostar_Study	MB	Biofoundry_,_London	Linear_Dilution_Pattern_V2	0.11	0.106	0.103	0.099	0.095	0.089	0.088	0.087	0.084	0.08	0.076	0.072	0.069	0.064	0.062	0.06	0.058	0.056	0.055	0.054	0.053	0.052	0.052	0.052	0.051	0.051	0.05	0.05	0.05	0.049	0.049	0.049	0.048	0.047	0.047	0.045
G12	Blank	DMSO_Blank	NA	DMSO	NA	Standard_Development	Run085	Standard_Measurement	Plate_01	Clariostar_Study	MB	Biofoundry_,_London	Linear_Dilution_Pattern_V2	0.105	0.102	0.099	0.095	0.091	0.086	0.084	0.082	0.08	0.075	0.071	0.067	0.063	0.059	0.057	0.054	0.052	0.051	0.049	0.048	0.047	0.047	0.046	0.046	0.046	0.046	0.046	0.044	0.045	0.044	0.044	0.044	0.043	0.043	0.042	0.042
H01	Sample	Dilution_85%	0.85	DMSO	Lycopene	Standard_Development	Run085	Standard_Measurement	Plate_01	Clariostar_Study	MB	Biofoundry_,_London	Linear_Dilution_Pattern_V2	0.768	0.768	0.763	0.759	0.752	0.75	0.749	0.752	0.755	0.756	0.759	0.755	0.746	0.736	0.729	0.721	0.714	0.707	0.7	0.695	0.69	0.688	0.686	0.688	0.695	0.703	0.712	0.72	0.725	0.733	0.736	0.738	0.739	0.741	0.751	0.764
H02	Sample	Dilution_65%	0.65	DMSO	Lycopene	Standard_Development	Run085	Standard_Measurement	Plate_01	Clariostar_Study	MB	Biofoundry_,_London	Linear_Dilution_Pattern_V2	0.591	0.59	0.586	0.579	0.575	0.572	0.57	0.573	0.572	0.575	0.575	0.569	0.563	0.556	0.55	0.545	0.538	0.533	0.529	0.524	0.52	0.518	0.517	0.518	0.523	0.53	0.537	0.545	0.551	0.554	0.557	0.557	0.558	0.561	0.567	0.577
H03	Sample	Dilution_45%	0.45	DMSO	Lycopene	Standard_Development	Run085	Standard_Measurement	Plate_01	Clariostar_Study	MB	Biofoundry_,_London	Linear_Dilution_Pattern_V2	0.463	0.46	0.457	0.453	0.448	0.444	0.441	0.442	0.442	0.441	0.439	0.436	0.429	0.424	0.419	0.414	0.409	0.405	0.4	0.397	0.394	0.392	0.391	0.393	0.394	0.397	0.402	0.405	0.409	0.413	0.414	0.414	0.413	0.416	0.419	0.425
H04	Sample	Dilution_25%	0.25	DMSO	Lycopene	Standard_Development	Run085	Standard_Measurement	Plate_01	Clariostar_Study	MB	Biofoundry_,_London	Linear_Dilution_Pattern_V2	0.273	0.269	0.266	0.262	0.257	0.252	0.25	0.251	0.249	0.247	0.245	0.241	0.236	0.231	0.228	0.224	0.22	0.218	0.215	0.213	0.211	0.211	0.21	0.212	0.214	0.217	0.22	0.223	0.225	0.228	0.229	0.23	0.231	0.232	0.235	0.239
H05	Sample	Dilution_05%	0.0499999999999999	DMSO	Lycopene	Standard_Development	Run085	Standard_Measurement	Plate_01	Clariostar_Study	MB	Biofoundry_,_London	Linear_Dilution_Pattern_V2	0.138	0.135	0.132	0.129	0.125	0.12	0.118	0.116	0.115	0.111	0.108	0.104	0.101	0.097	0.094	0.092	0.09	0.088	0.086	0.085	0.084	0.083	0.082	0.083	0.083	0.084	0.084	0.084	0.084	0.084	0.085	0.084	0.084	0.084	0.084	0.084
H06	Sample	Dilution_85%	0.85	DMSO	Lycopene	Standard_Development	Run085	Standard_Measurement	Plate_01	Clariostar_Study	MB	Biofoundry_,_London	Linear_Dilution_Pattern_V2	0.726	0.726	0.721	0.716	0.71	0.708	0.706	0.708	0.713	0.715	0.718	0.714	0.706	0.697	0.689	0.683	0.678	0.67	0.665	0.66	0.655	0.654	0.655	0.657	0.664	0.671	0.684	0.693	0.701	0.709	0.714	0.715	0.717	0.724	0.734	0.749
H07	Sample	Dilution_65%	0.65	DMSO	Lycopene	Standard_Development	Run085	Standard_Measurement	Plate_01	Clariostar_Study	MB	Biofoundry_,_London	Linear_Dilution_Pattern_V2	0.599	0.597	0.593	0.591	0.585	0.582	0.58	0.582	0.583	0.585	0.583	0.58	0.574	0.565	0.558	0.553	0.547	0.543	0.537	0.532	0.529	0.528	0.526	0.528	0.532	0.539	0.547	0.554	0.56	0.564	0.567	0.568	0.569	0.572	0.579	0.589
H08	Sample	Dilution_45%	0.45	DMSO	Lycopene	Standard_Development	Run085	Standard_Measurement	Plate_01	Clariostar_Study	MB	Biofoundry_,_London	Linear_Dilution_Pattern_V2	0.418	0.416	0.413	0.408	0.404	0.399	0.399	0.399	0.4	0.398	0.397	0.393	0.388	0.382	0.376	0.372	0.367	0.363	0.36	0.357	0.355	0.353	0.354	0.356	0.36	0.364	0.369	0.375	0.379	0.383	0.385	0.387	0.388	0.391	0.396	0.403
H09	Sample	Dilution_25%	0.25	DMSO	Lycopene	Standard_Development	Run085	Standard_Measurement	Plate_01	Clariostar_Study	MB	Biofoundry_,_London	Linear_Dilution_Pattern_V2	0.366	0.362	0.357	0.353	0.347	0.344	0.341	0.341	0.339	0.338	0.336	0.331	0.326	0.32	0.315	0.31	0.306	0.304	0.301	0.298	0.296	0.295	0.295	0.297	0.298	0.3	0.303	0.305	0.308	0.31	0.311	0.311	0.311	0.313	0.315	0.319
H10	Sample	Dilution_05%	0.0499999999999999	DMSO	Lycopene	Standard_Development	Run085	Standard_Measurement	Plate_01	Clariostar_Study	MB	Biofoundry_,_London	Linear_Dilution_Pattern_V2	0.141	0.136	0.133	0.129	0.125	0.12	0.118	0.118	0.114	0.111	0.107	0.103	0.099	0.095	0.093	0.089	0.087	0.085	0.083	0.082	0.081	0.08	0.079	0.081	0.081	0.081	0.08	0.08	0.081	0.082	0.082	0.082	0.082	0.082	0.082	0.082
H11	Blank	DMSO_Blank	NA	DMSO	NA	Standard_Development	Run085	Standard_Measurement	Plate_01	Clariostar_Study	MB	Biofoundry_,_London	Linear_Dilution_Pattern_V2	0.112	0.108	0.104	0.1	0.096	0.092	0.089	0.088	0.085	0.08	0.077	0.073	0.069	0.065	0.063	0.06	0.058	0.056	0.055	0.054	0.053	0.052	0.051	0.052	0.051	0.05	0.05	0.049	0.049	0.049	0.049	0.048	0.047	0.047	0.046	0.045
H12	Blank	DMSO_Blank	NA	DMSO	NA	Standard_Development	Run085	Standard_Measurement	Plate_01	Clariostar_Study	MB	Biofoundry_,_London	Linear_Dilution_Pattern_V2	0.109	0.106	0.102	0.097	0.094	0.088	0.086	0.085	0.082	0.077	0.072	0.067	0.062	0.059	0.056	0.054	0.051	0.049	0.048	0.047	0.046	0.046	0.045	0.046	0.045	0.045	0.044	0.043	0.044	0.044	0.044	0.045	0.043	0.043	0.042	0.041
[truncated: 122 more columns]
