# Supplementary material for: Construction of a Calibration Curve for Lycopene on a Liquid-Handling Platform—Wider Lessons for the Development of Automated Dilution Protocols
Source: ACS Synth Biol. 2024 Aug 3;13(8):2357–75. doi: 10.1021/acssynbio.4c00031 (PMC11334188; doi:10.1021/acssynbio.4c00031)
Supplement: Supplementary file 2 — sb4c00031_si_002.zip [file sb4c00031_si_002.zip › AggregatedData/Run084/Plate_01/Clariostar_Study/Clariostar_A-Measurement_05/001.csv]

Well	Content	Label	Dilution	Solvent	Solute	Project	Run	Step	Container	Study	Author	Institution	Comment	OD350	OD352	OD354	OD356	OD358	OD360	OD362	OD364	OD366	OD368	OD370	OD372	OD374	OD376	OD378	OD380	OD382	OD384	OD386	OD388	OD390	OD392	OD394	OD396	OD398	OD400	OD402	OD404	OD406	OD408	OD410	OD412	OD414	OD416	OD418	OD420
A01	Sample	Dilution_100%	1.0	DMSO	Lycopene	Standard_Development	Run084	Standard_Measurement	Plate_01	Clariostar_Study	MB	Biofoundry_,_London	Linear_Dilution_Pattern_V2	0.171	0.168	0.164	0.16	0.156	0.152	0.148	0.146	0.145	0.143	0.14	0.136	0.131	0.125	0.12	0.117	0.114	0.112	0.11	0.109	0.108	0.109	0.11	0.112	0.113	0.116	0.119	0.122	0.125	0.128	0.13	0.132	0.135	0.138	0.142	0.147
A02	Sample	Dilution_80%	0.8	DMSO	Lycopene	Standard_Development	Run084	Standard_Measurement	Plate_01	Clariostar_Study	MB	Biofoundry_,_London	Linear_Dilution_Pattern_V2	0.154	0.151	0.148	0.145	0.142	0.138	0.135	0.131	0.128	0.126	0.124	0.119	0.114	0.109	0.105	0.101	0.098	0.096	0.095	0.093	0.093	0.093	0.093	0.094	0.096	0.098	0.099	0.102	0.104	0.106	0.108	0.109	0.111	0.114	0.116	0.12
A03	Sample	Dilution_60%	0.6	DMSO	Lycopene	Standard_Development	Run084	Standard_Measurement	Plate_01	Clariostar_Study	MB	Biofoundry_,_London	Linear_Dilution_Pattern_V2	0.143	0.139	0.137	0.133	0.129	0.125	0.121	0.119	0.117	0.114	0.111	0.107	0.102	0.098	0.093	0.09	0.088	0.086	0.084	0.083	0.083	0.082	0.082	0.083	0.083	0.085	0.086	0.088	0.089	0.09	0.092	0.093	0.094	0.095	0.097	0.099
A04	Sample	Dilution_40%	0.4	DMSO	Lycopene	Standard_Development	Run084	Standard_Measurement	Plate_01	Clariostar_Study	MB	Biofoundry_,_London	Linear_Dilution_Pattern_V2	0.139	0.135	0.132	0.128	0.124	0.119	0.116	0.113	0.111	0.107	0.104	0.1	0.095	0.091	0.087	0.084	0.081	0.079	0.077	0.076	0.075	0.075	0.074	0.074	0.075	0.076	0.077	0.077	0.078	0.079	0.08	0.08	0.081	0.082	0.082	0.084
A05	Sample	Dilution_20%	0.2	DMSO	Lycopene	Standard_Development	Run084	Standard_Measurement	Plate_01	Clariostar_Study	MB	Biofoundry_,_London	Linear_Dilution_Pattern_V2	0.125	0.121	0.118	0.115	0.111	0.107	0.104	0.1	0.097	0.094	0.09	0.086	0.082	0.078	0.074	0.071	0.069	0.066	0.065	0.064	0.063	0.062	0.061	0.062	0.062	0.061	0.061	0.061	0.062	0.062	0.062	0.061	0.062	0.063	0.063	0.063
A06	Sample	Dilution_100%	1.0	DMSO	Lycopene	Standard_Development	Run084	Standard_Measurement	Plate_01	Clariostar_Study	MB	Biofoundry_,_London	Linear_Dilution_Pattern_V2	0.166	0.163	0.16	0.157	0.152	0.148	0.144	0.142	0.139	0.137	0.134	0.13	0.125	0.121	0.115	0.112	0.109	0.106	0.104	0.104	0.103	0.103	0.103	0.105	0.106	0.109	0.112	0.114	0.117	0.12	0.122	0.124	0.126	0.13	0.133	0.137
A07	Sample	Dilution_80%	0.8	DMSO	Lycopene	Standard_Development	Run084	Standard_Measurement	Plate_01	Clariostar_Study	MB	Biofoundry_,_London	Linear_Dilution_Pattern_V2	0.153	0.15	0.146	0.143	0.139	0.135	0.132	0.13	0.127	0.125	0.122	0.119	0.114	0.11	0.106	0.102	0.099	0.096	0.095	0.094	0.095	0.094	0.094	0.096	0.097	0.098	0.1	0.103	0.105	0.107	0.109	0.11	0.112	0.114	0.117	0.121
A08	Sample	Dilution_60%	0.6	DMSO	Lycopene	Standard_Development	Run084	Standard_Measurement	Plate_01	Clariostar_Study	MB	Biofoundry_,_London	Linear_Dilution_Pattern_V2	0.147	0.143	0.14	0.136	0.132	0.128	0.124	0.122	0.119	0.117	0.114	0.109	0.105	0.101	0.097	0.093	0.09	0.088	0.086	0.085	0.084	0.084	0.084	0.085	0.086	0.087	0.088	0.089	0.09	0.092	0.094	0.094	0.096	0.097	0.099	0.101
A09	Sample	Dilution_40%	0.4	DMSO	Lycopene	Standard_Development	Run084	Standard_Measurement	Plate_01	Clariostar_Study	MB	Biofoundry_,_London	Linear_Dilution_Pattern_V2	0.141	0.137	0.133	0.13	0.126	0.122	0.118	0.115	0.112	0.109	0.105	0.1	0.096	0.091	0.087	0.085	0.081	0.079	0.077	0.076	0.075	0.074	0.074	0.074	0.074	0.075	0.076	0.077	0.077	0.078	0.079	0.08	0.08	0.081	0.082	0.083
A10	Sample	Dilution_20%	0.2	DMSO	Lycopene	Standard_Development	Run084	Standard_Measurement	Plate_01	Clariostar_Study	MB	Biofoundry_,_London	Linear_Dilution_Pattern_V2	0.127	0.124	0.12	0.117	0.114	0.109	0.105	0.103	0.099	0.097	0.092	0.088	0.084	0.081	0.077	0.074	0.071	0.068	0.067	0.065	0.065	0.065	0.064	0.064	0.064	0.064	0.064	0.064	0.064	0.064	0.065	0.065	0.065	0.065	0.065	0.066
A11	Blank	DMSO_Blank	NA	DMSO	NA	Standard_Development	Run084	Standard_Measurement	Plate_01	Clariostar_Study	MB	Biofoundry_,_London	Linear_Dilution_Pattern_V2	0.113	0.11	0.106	0.102	0.099	0.095	0.091	0.087	0.085	0.082	0.077	0.073	0.07	0.066	0.063	0.061	0.059	0.056	0.055	0.054	0.053	0.053	0.051	0.051	0.051	0.051	0.05	0.049	0.049	0.049	0.049	0.048	0.048	0.047	0.047	0.046
A12	Blank	DMSO_Blank	NA	DMSO	NA	Standard_Development	Run084	Standard_Measurement	Plate_01	Clariostar_Study	MB	Biofoundry_,_London	Linear_Dilution_Pattern_V2	0.115	0.112	0.109	0.105	0.102	0.098	0.095	0.091	0.088	0.084	0.079	0.075	0.071	0.067	0.064	0.061	0.059	0.056	0.055	0.054	0.054	0.053	0.052	0.052	0.051	0.051	0.051	0.05	0.049	0.049	0.049	0.048	0.048	0.047	0.047	0.047
B01	Sample	Dilution_100%	1.0	DMSO	Lycopene	Standard_Development	Run084	Standard_Measurement	Plate_01	Clariostar_Study	MB	Biofoundry_,_London	Linear_Dilution_Pattern_V2	0.185	0.183	0.18	0.177	0.172	0.168	0.165	0.163	0.161	0.16	0.157	0.153	0.148	0.143	0.139	0.136	0.132	0.13	0.128	0.127	0.128	0.127	0.127	0.13	0.133	0.136	0.138	0.141	0.144	0.147	0.15	0.152	0.155	0.158	0.162	0.167
B02	Sample	Dilution_80%	0.8	DMSO	Lycopene	Standard_Development	Run084	Standard_Measurement	Plate_01	Clariostar_Study	MB	Biofoundry_,_London	Linear_Dilution_Pattern_V2	0.157	0.154	0.151	0.148	0.145	0.14	0.137	0.135	0.133	0.131	0.128	0.123	0.118	0.114	0.11	0.107	0.104	0.101	0.099	0.099	0.098	0.098	0.098	0.1	0.101	0.103	0.106	0.107	0.11	0.112	0.114	0.116	0.118	0.121	0.123	0.126
B03	Sample	Dilution_60%	0.6	DMSO	Lycopene	Standard_Development	Run084	Standard_Measurement	Plate_01	Clariostar_Study	MB	Biofoundry_,_London	Linear_Dilution_Pattern_V2	0.149	0.146	0.143	0.14	0.135	0.131	0.127	0.125	0.123	0.12	0.117	0.112	0.108	0.104	0.099	0.096	0.093	0.09	0.089	0.087	0.087	0.086	0.087	0.087	0.089	0.09	0.091	0.093	0.093	0.095	0.097	0.098	0.099	0.1	0.102	0.104
B04	Sample	Dilution_40%	0.4	DMSO	Lycopene	Standard_Development	Run084	Standard_Measurement	Plate_01	Clariostar_Study	MB	Biofoundry_,_London	Linear_Dilution_Pattern_V2	0.136	0.132	0.13	0.127	0.122	0.118	0.114	0.112	0.109	0.106	0.104	0.099	0.095	0.091	0.087	0.083	0.081	0.079	0.077	0.076	0.075	0.074	0.074	0.074	0.074	0.075	0.076	0.077	0.077	0.078	0.079	0.079	0.08	0.081	0.081	0.083
B05	Sample	Dilution_20%	0.2	DMSO	Lycopene	Standard_Development	Run084	Standard_Measurement	Plate_01	Clariostar_Study	MB	Biofoundry_,_London	Linear_Dilution_Pattern_V2	0.124	0.121	0.117	0.115	0.111	0.106	0.103	0.1	0.096	0.094	0.091	0.086	0.083	0.079	0.075	0.072	0.07	0.068	0.066	0.065	0.065	0.063	0.062	0.063	0.062	0.063	0.062	0.063	0.063	0.063	0.064	0.063	0.063	0.064	0.063	0.064
B06	Sample	Dilution_100%	1.0	DMSO	Lycopene	Standard_Development	Run084	Standard_Measurement	Plate_01	Clariostar_Study	MB	Biofoundry_,_London	Linear_Dilution_Pattern_V2	0.166	0.163	0.16	0.157	0.152	0.148	0.145	0.143	0.141	0.139	0.137	0.134	0.13	0.125	0.12	0.118	0.114	0.112	0.11	0.11	0.11	0.109	0.11	0.112	0.113	0.117	0.12	0.123	0.126	0.128	0.132	0.134	0.136	0.139	0.143	0.148
B07	Sample	Dilution_80%	0.8	DMSO	Lycopene	Standard_Development	Run084	Standard_Measurement	Plate_01	Clariostar_Study	MB	Biofoundry_,_London	Linear_Dilution_Pattern_V2	0.167	0.163	0.16	0.156	0.151	0.147	0.144	0.142	0.14	0.139	0.136	0.133	0.128	0.124	0.12	0.117	0.113	0.111	0.109	0.108	0.108	0.107	0.108	0.109	0.112	0.114	0.116	0.118	0.12	0.123	0.126	0.127	0.13	0.133	0.135	0.139
B08	Sample	Dilution_60%	0.6	DMSO	Lycopene	Standard_Development	Run084	Standard_Measurement	Plate_01	Clariostar_Study	MB	Biofoundry_,_London	Linear_Dilution_Pattern_V2	0.149	0.146	0.144	0.139	0.136	0.132	0.128	0.126	0.124	0.121	0.118	0.115	0.11	0.106	0.102	0.099	0.095	0.093	0.091	0.091	0.09	0.089	0.09	0.09	0.091	0.093	0.094	0.096	0.097	0.099	0.101	0.102	0.104	0.104	0.107	0.109
B09	Sample	Dilution_40%	0.4	DMSO	Lycopene	Standard_Development	Run084	Standard_Measurement	Plate_01	Clariostar_Study	MB	Biofoundry_,_London	Linear_Dilution_Pattern_V2	0.141	0.137	0.133	0.13	0.127	0.122	0.119	0.116	0.113	0.11	0.107	0.102	0.098	0.094	0.091	0.087	0.083	0.081	0.08	0.079	0.078	0.078	0.077	0.078	0.078	0.078	0.079	0.08	0.081	0.082	0.083	0.084	0.084	0.085	0.087	0.088
B10	Sample	Dilution_20%	0.2	DMSO	Lycopene	Standard_Development	Run084	Standard_Measurement	Plate_01	Clariostar_Study	MB	Biofoundry_,_London	Linear_Dilution_Pattern_V2	0.134	0.131	0.127	0.123	0.119	0.116	0.112	0.109	0.105	0.103	0.1	0.096	0.091	0.087	0.084	0.081	0.078	0.075	0.073	0.072	0.072	0.072	0.071	0.071	0.071	0.071	0.071	0.071	0.071	0.072	0.072	0.071	0.072	0.072	0.072	0.072
B11	Blank	DMSO_Blank	NA	DMSO	NA	Standard_Development	Run084	Standard_Measurement	Plate_01	Clariostar_Study	MB	Biofoundry_,_London	Linear_Dilution_Pattern_V2	0.114	0.11	0.107	0.103	0.1	0.096	0.092	0.089	0.086	0.083	0.079	0.074	0.07	0.068	0.064	0.063	0.06	0.058	0.056	0.055	0.055	0.054	0.053	0.053	0.052	0.052	0.051	0.05	0.05	0.05	0.05	0.049	0.048	0.048	0.047	0.047
B12	Blank	DMSO_Blank	NA	DMSO	NA	Standard_Development	Run084	Standard_Measurement	Plate_01	Clariostar_Study	MB	Biofoundry_,_London	Linear_Dilution_Pattern_V2	0.115	0.111	0.107	0.104	0.101	0.097	0.093	0.089	0.086	0.083	0.078	0.073	0.07	0.066	0.064	0.061	0.059	0.057	0.056	0.054	0.053	0.053	0.052	0.052	0.051	0.051	0.05	0.05	0.049	0.049	0.049	0.049	0.049	0.048	0.047	0.047
C01	Sample	Dilution_95%	0.95	DMSO	Lycopene	Standard_Development	Run084	Standard_Measurement	Plate_01	Clariostar_Study	MB	Biofoundry_,_London	Linear_Dilution_Pattern_V2	0.193	0.19	0.188	0.184	0.18	0.177	0.174	0.171	0.169	0.169	0.167	0.162	0.157	0.153	0.149	0.145	0.142	0.14	0.138	0.138	0.138	0.138	0.138	0.14	0.141	0.144	0.147	0.15	0.152	0.156	0.158	0.16	0.163	0.165	0.169	0.173
C02	Sample	Dilution_75%	0.75	DMSO	Lycopene	Standard_Development	Run084	Standard_Measurement	Plate_01	Clariostar_Study	MB	Biofoundry_,_London	Linear_Dilution_Pattern_V2	0.161	0.158	0.155	0.152	0.148	0.144	0.141	0.138	0.136	0.135	0.131	0.128	0.123	0.118	0.114	0.111	0.108	0.106	0.104	0.103	0.103	0.103	0.103	0.104	0.105	0.107	0.109	0.111	0.113	0.116	0.118	0.119	0.121	0.123	0.125	0.129
C03	Sample	Dilution_55%	0.55	DMSO	Lycopene	Standard_Development	Run084	Standard_Measurement	Plate_01	Clariostar_Study	MB	Biofoundry_,_London	Linear_Dilution_Pattern_V2	0.146	0.142	0.139	0.136	0.132	0.128	0.124	0.122	0.119	0.117	0.113	0.109	0.105	0.101	0.097	0.094	0.091	0.088	0.086	0.085	0.085	0.084	0.084	0.085	0.086	0.087	0.087	0.089	0.09	0.092	0.093	0.094	0.095	0.097	0.098	0.1
C04	Sample	Dilution_35%	0.35	DMSO	Lycopene	Standard_Development	Run084	Standard_Measurement	Plate_01	Clariostar_Study	MB	Biofoundry_,_London	Linear_Dilution_Pattern_V2	0.148	0.144	0.141	0.138	0.134	0.13	0.126	0.123	0.121	0.118	0.115	0.111	0.107	0.102	0.098	0.095	0.092	0.089	0.088	0.087	0.087	0.086	0.085	0.086	0.086	0.086	0.086	0.088	0.088	0.089	0.09	0.09	0.091	0.092	0.093	0.094
C05	Sample	Dilution_15%	0.15	DMSO	Lycopene	Standard_Development	Run084	Standard_Measurement	Plate_01	Clariostar_Study	MB	Biofoundry_,_London	Linear_Dilution_Pattern_V2	0.125	0.121	0.118	0.115	0.112	0.107	0.103	0.101	0.098	0.095	0.091	0.087	0.084	0.081	0.078	0.074	0.071	0.069	0.067	0.066	0.066	0.066	0.064	0.065	0.064	0.064	0.064	0.064	0.064	0.064	0.065	0.064	0.065	0.065	0.065	0.065
C06	Sample	Dilution_95%	0.95	DMSO	Lycopene	Standard_Development	Run084	Standard_Measurement	Plate_01	Clariostar_Study	MB	Biofoundry_,_London	Linear_Dilution_Pattern_V2	0.212	0.209	0.206	0.203	0.2	0.195	0.192	0.19	0.189	0.188	0.186	0.182	0.177	0.174	0.169	0.166	0.163	0.16	0.158	0.157	0.156	0.156	0.156	0.158	0.16	0.162	0.164	0.167	0.169	0.172	0.174	0.175	0.178	0.18	0.183	0.188
C07	Sample	Dilution_75%	0.75	DMSO	Lycopene	Standard_Development	Run084	Standard_Measurement	Plate_01	Clariostar_Study	MB	Biofoundry_,_London	Linear_Dilution_Pattern_V2	0.171	0.168	0.165	0.162	0.158	0.154	0.151	0.148	0.146	0.145	0.141	0.138	0.134	0.13	0.126	0.122	0.118	0.117	0.116	0.115	0.114	0.113	0.113	0.115	0.116	0.118	0.12	0.122	0.123	0.125	0.128	0.129	0.13	0.133	0.135	0.138
C08	Sample	Dilution_55%	0.55	DMSO	Lycopene	Standard_Development	Run084	Standard_Measurement	Plate_01	Clariostar_Study	MB	Biofoundry_,_London	Linear_Dilution_Pattern_V2	0.155	0.152	0.149	0.146	0.142	0.138	0.134	0.132	0.129	0.128	0.125	0.121	0.116	0.112	0.108	0.105	0.102	0.1	0.098	0.097	0.097	0.096	0.096	0.097	0.097	0.099	0.1	0.101	0.101	0.103	0.105	0.105	0.106	0.108	0.109	0.111
C09	Sample	Dilution_35%	0.35	DMSO	Lycopene	Standard_Development	Run084	Standard_Measurement	Plate_01	Clariostar_Study	MB	Biofoundry_,_London	Linear_Dilution_Pattern_V2	0.135	0.131	0.128	0.124	0.12	0.116	0.112	0.109	0.106	0.104	0.102	0.097	0.092	0.088	0.085	0.082	0.078	0.076	0.075	0.074	0.073	0.072	0.071	0.072	0.072	0.072	0.073	0.073	0.074	0.075	0.075	0.075	0.076	0.076	0.077	0.078
C10	Sample	Dilution_15%	0.15	DMSO	Lycopene	Standard_Development	Run084	Standard_Measurement	Plate_01	Clariostar_Study	MB	Biofoundry_,_London	Linear_Dilution_Pattern_V2	0.125	0.12	0.118	0.115	0.11	0.106	0.103	0.101	0.097	0.094	0.091	0.086	0.081	0.078	0.074	0.071	0.068	0.066	0.064	0.063	0.063	0.062	0.061	0.061	0.061	0.06	0.061	0.06	0.061	0.06	0.061	0.06	0.06	0.06	0.06	0.06
C11	Blank	DMSO_Blank	NA	DMSO	NA	Standard_Development	Run084	Standard_Measurement	Plate_01	Clariostar_Study	MB	Biofoundry_,_London	Linear_Dilution_Pattern_V2	0.116	0.112	0.108	0.105	0.101	0.097	0.093	0.09	0.087	0.083	0.079	0.075	0.071	0.068	0.065	0.063	0.06	0.058	0.057	0.056	0.055	0.053	0.053	0.053	0.052	0.052	0.051	0.05	0.05	0.05	0.05	0.049	0.049	0.049	0.048	0.047
C12	Blank	DMSO_Blank	NA	DMSO	NA	Standard_Development	Run084	Standard_Measurement	Plate_01	Clariostar_Study	MB	Biofoundry_,_London	Linear_Dilution_Pattern_V2	0.116	0.112	0.108	0.105	0.102	0.098	0.094	0.091	0.088	0.084	0.08	0.076	0.072	0.068	0.065	0.063	0.06	0.058	0.057	0.056	0.054	0.054	0.053	0.053	0.052	0.052	0.051	0.05	0.05	0.051	0.051	0.049	0.049	0.048	0.048	0.047
D01	Sample	Dilution_95%	0.95	DMSO	Lycopene	Standard_Development	Run084	Standard_Measurement	Plate_01	Clariostar_Study	MB	Biofoundry_,_London	Linear_Dilution_Pattern_V2	0.204	0.201	0.198	0.196	0.192	0.187	0.184	0.181	0.18	0.178	0.176	0.172	0.167	0.161	0.157	0.153	0.149	0.147	0.146	0.146	0.145	0.144	0.144	0.147	0.148	0.151	0.154	0.157	0.16	0.162	0.165	0.167	0.169	0.172	0.176	0.18
D02	Sample	Dilution_75%	0.75	DMSO	Lycopene	Standard_Development	Run084	Standard_Measurement	Plate_01	Clariostar_Study	MB	Biofoundry_,_London	Linear_Dilution_Pattern_V2	0.166	0.163	0.159	0.156	0.152	0.148	0.144	0.142	0.14	0.138	0.136	0.131	0.126	0.121	0.117	0.114	0.111	0.108	0.107	0.105	0.105	0.105	0.105	0.106	0.107	0.11	0.112	0.114	0.115	0.117	0.12	0.121	0.123	0.126	0.128	0.131
D03	Sample	Dilution_55%	0.55	DMSO	Lycopene	Standard_Development	Run084	Standard_Measurement	Plate_01	Clariostar_Study	MB	Biofoundry_,_London	Linear_Dilution_Pattern_V2	0.15	0.147	0.144	0.14	0.136	0.132	0.128	0.125	0.123	0.121	0.117	0.113	0.109	0.104	0.1	0.097	0.094	0.091	0.09	0.089	0.088	0.087	0.087	0.088	0.088	0.09	0.091	0.092	0.093	0.095	0.096	0.097	0.098	0.099	0.1	0.102
D04	Sample	Dilution_35%	0.35	DMSO	Lycopene	Standard_Development	Run084	Standard_Measurement	Plate_01	Clariostar_Study	MB	Biofoundry_,_London	Linear_Dilution_Pattern_V2	0.139	0.136	0.133	0.129	0.124	0.121	0.117	0.114	0.112	0.109	0.105	0.102	0.098	0.093	0.09	0.086	0.083	0.08	0.078	0.078	0.077	0.076	0.076	0.076	0.077	0.077	0.078	0.078	0.078	0.08	0.08	0.081	0.082	0.082	0.083	0.085
D05	Sample	Dilution_15%	0.15	DMSO	Lycopene	Standard_Development	Run084	Standard_Measurement	Plate_01	Clariostar_Study	MB	Biofoundry_,_London	Linear_Dilution_Pattern_V2	0.126	0.122	0.119	0.116	0.111	0.107	0.103	0.101	0.097	0.095	0.092	0.087	0.083	0.079	0.076	0.074	0.071	0.069	0.066	0.066	0.065	0.064	0.064	0.063	0.063	0.063	0.063	0.062	0.062	0.062	0.063	0.063	0.063	0.063	0.062	0.062
D06	Sample	Dilution_95%	0.95	DMSO	Lycopene	Standard_Development	Run084	Standard_Measurement	Plate_01	Clariostar_Study	MB	Biofoundry_,_London	Linear_Dilution_Pattern_V2	0.17	0.167	0.164	0.16	0.156	0.152	0.147	0.145	0.144	0.143	0.141	0.137	0.132	0.128	0.124	0.12	0.116	0.113	0.112	0.111	0.111	0.11	0.111	0.113	0.114	0.117	0.12	0.122	0.125	0.128	0.131	0.132	0.134	0.137	0.141	0.145
D07	Sample	Dilution_75%	0.75	DMSO	Lycopene	Standard_Development	Run084	Standard_Measurement	Plate_01	Clariostar_Study	MB	Biofoundry_,_London	Linear_Dilution_Pattern_V2	0.155	0.152	0.149	0.145	0.141	0.137	0.134	0.131	0.13	0.128	0.125	0.121	0.117	0.112	0.108	0.105	0.101	0.099	0.097	0.096	0.096	0.096	0.096	0.097	0.097	0.1	0.102	0.104	0.105	0.107	0.109	0.111	0.112	0.114	0.117	0.12
D08	Sample	Dilution_55%	0.55	DMSO	Lycopene	Standard_Development	Run084	Standard_Measurement	Plate_01	Clariostar_Study	MB	Biofoundry_,_London	Linear_Dilution_Pattern_V2	0.177	0.173	0.169	0.167	0.163	0.159	0.155	0.152	0.15	0.148	0.146	0.142	0.137	0.133	0.129	0.126	0.122	0.12	0.118	0.117	0.116	0.116	0.116	0.117	0.117	0.118	0.119	0.12	0.121	0.123	0.124	0.125	0.126	0.127	0.129	0.131
D09	Sample	Dilution_35%	0.35	DMSO	Lycopene	Standard_Development	Run084	Standard_Measurement	Plate_01	Clariostar_Study	MB	Biofoundry_,_London	Linear_Dilution_Pattern_V2	0.148	0.145	0.141	0.137	0.134	0.13	0.126	0.124	0.121	0.118	0.116	0.112	0.107	0.103	0.099	0.096	0.093	0.09	0.089	0.088	0.087	0.086	0.086	0.087	0.087	0.088	0.088	0.089	0.09	0.09	0.091	0.092	0.092	0.094	0.094	0.095
D10	Sample	Dilution_15%	0.15	DMSO	Lycopene	Standard_Development	Run084	Standard_Measurement	Plate_01	Clariostar_Study	MB	Biofoundry_,_London	Linear_Dilution_Pattern_V2	0.132	0.128	0.125	0.121	0.117	0.112	0.108	0.106	0.104	0.101	0.097	0.093	0.088	0.084	0.081	0.077	0.075	0.072	0.07	0.069	0.069	0.069	0.068	0.068	0.068	0.068	0.068	0.067	0.068	0.068	0.068	0.068	0.069	0.069	0.069	0.069
D11	Blank	DMSO_Blank	NA	DMSO	NA	Standard_Development	Run084	Standard_Measurement	Plate_01	Clariostar_Study	MB	Biofoundry_,_London	Linear_Dilution_Pattern_V2	0.116	0.112	0.109	0.106	0.102	0.099	0.094	0.091	0.088	0.084	0.08	0.075	0.072	0.068	0.065	0.062	0.06	0.058	0.056	0.055	0.055	0.053	0.053	0.053	0.052	0.051	0.051	0.05	0.05	0.049	0.05	0.049	0.049	0.048	0.048	0.047
D12	Blank	DMSO_Blank	NA	DMSO	NA	Standard_Development	Run084	Standard_Measurement	Plate_01	Clariostar_Study	MB	Biofoundry_,_London	Linear_Dilution_Pattern_V2	0.119	0.115	0.112	0.109	0.105	0.1	0.096	0.093	0.089	0.085	0.081	0.077	0.073	0.069	0.066	0.064	0.061	0.058	0.056	0.055	0.054	0.053	0.053	0.053	0.051	0.051	0.051	0.05	0.05	0.05	0.05	0.049	0.049	0.048	0.047	0.047
E01	Sample	Dilution_90%	0.9	DMSO	Lycopene	Standard_Development	Run084	Standard_Measurement	Plate_01	Clariostar_Study	MB	Biofoundry_,_London	Linear_Dilution_Pattern_V2	0.203	0.2	0.197	0.194	0.189	0.185	0.181	0.178	0.177	0.175	0.172	0.167	0.163	0.158	0.153	0.149	0.145	0.143	0.141	0.14	0.14	0.139	0.14	0.142	0.143	0.145	0.148	0.15	0.152	0.154	0.157	0.159	0.161	0.163	0.167	0.171
E02	Sample	Dilution_70%	0.7	DMSO	Lycopene	Standard_Development	Run084	Standard_Measurement	Plate_01	Clariostar_Study	MB	Biofoundry_,_London	Linear_Dilution_Pattern_V2	0.195	0.191	0.187	0.183	0.178	0.175	0.17	0.167	0.165	0.163	0.159	0.155	0.149	0.144	0.139	0.135	0.131	0.129	0.127	0.126	0.125	0.124	0.124	0.126	0.126	0.129	0.13	0.131	0.133	0.135	0.137	0.137	0.139	0.141	0.143	0.145
E03	Sample	Dilution_50%	0.5	DMSO	Lycopene	Standard_Development	Run084	Standard_Measurement	Plate_01	Clariostar_Study	MB	Biofoundry_,_London	Linear_Dilution_Pattern_V2	0.171	0.168	0.164	0.16	0.156	0.151	0.148	0.145	0.143	0.141	0.137	0.133	0.129	0.124	0.12	0.118	0.114	0.111	0.11	0.109	0.108	0.107	0.107	0.108	0.108	0.11	0.11	0.111	0.112	0.113	0.114	0.114	0.115	0.116	0.117	0.119
E04	Sample	Dilution_30%	0.3	DMSO	Lycopene	Standard_Development	Run084	Standard_Measurement	Plate_01	Clariostar_Study	MB	Biofoundry_,_London	Linear_Dilution_Pattern_V2	0.135	0.132	0.128	0.125	0.12	0.116	0.113	0.11	0.107	0.105	0.101	0.096	0.092	0.088	0.085	0.081	0.078	0.076	0.074	0.073	0.072	0.071	0.07	0.071	0.071	0.071	0.071	0.071	0.072	0.073	0.073	0.073	0.074	0.074	0.074	0.075
E05	Sample	Dilution_10%	0.1	DMSO	Lycopene	Standard_Development	Run084	Standard_Measurement	Plate_01	Clariostar_Study	MB	Biofoundry_,_London	Linear_Dilution_Pattern_V2	0.123	0.119	0.115	0.112	0.108	0.103	0.099	0.097	0.094	0.091	0.088	0.083	0.079	0.076	0.073	0.07	0.067	0.065	0.063	0.062	0.061	0.06	0.059	0.059	0.059	0.059	0.058	0.058	0.058	0.058	0.057	0.057	0.057	0.057	0.056	0.056
E06	Sample	Dilution_90%	0.9	DMSO	Lycopene	Standard_Development	Run084	Standard_Measurement	Plate_01	Clariostar_Study	MB	Biofoundry_,_London	Linear_Dilution_Pattern_V2	0.177	0.173	0.17	0.167	0.162	0.158	0.154	0.152	0.15	0.149	0.147	0.144	0.139	0.135	0.13	0.126	0.123	0.121	0.119	0.117	0.117	0.116	0.117	0.119	0.12	0.123	0.125	0.127	0.13	0.132	0.134	0.136	0.138	0.141	0.144	0.148
E07	Sample	Dilution_70%	0.7	DMSO	Lycopene	Standard_Development	Run084	Standard_Measurement	Plate_01	Clariostar_Study	MB	Biofoundry_,_London	Linear_Dilution_Pattern_V2	0.164	0.16	0.156	0.153	0.148	0.144	0.14	0.138	0.136	0.134	0.132	0.128	0.124	0.12	0.115	0.112	0.109	0.106	0.104	0.102	0.102	0.102	0.102	0.103	0.104	0.106	0.107	0.109	0.111	0.113	0.115	0.116	0.117	0.119	0.121	0.123
E08	Sample	Dilution_50%	0.5	DMSO	Lycopene	Standard_Development	Run084	Standard_Measurement	Plate_01	Clariostar_Study	MB	Biofoundry_,_London	Linear_Dilution_Pattern_V2	0.218	0.216	0.213	0.21	0.206	0.203	0.199	0.197	0.195	0.193	0.19	0.187	0.182	0.177	0.174	0.17	0.167	0.165	0.163	0.161	0.16	0.159	0.158	0.159	0.159	0.159	0.16	0.159	0.16	0.161	0.161	0.161	0.161	0.161	0.162	0.163
E09	Sample	Dilution_30%	0.3	DMSO	Lycopene	Standard_Development	Run084	Standard_Measurement	Plate_01	Clariostar_Study	MB	Biofoundry_,_London	Linear_Dilution_Pattern_V2	0.144	0.141	0.138	0.135	0.131	0.126	0.122	0.12	0.117	0.114	0.111	0.106	0.102	0.098	0.094	0.091	0.087	0.085	0.083	0.082	0.081	0.081	0.08	0.081	0.081	0.081	0.081	0.082	0.083	0.083	0.084	0.084	0.085	0.085	0.086	0.086
E10	Sample	Dilution_10%	0.1	DMSO	Lycopene	Standard_Development	Run084	Standard_Measurement	Plate_01	Clariostar_Study	MB	Biofoundry_,_London	Linear_Dilution_Pattern_V2	0.124	0.12	0.116	0.113	0.109	0.105	0.101	0.099	0.096	0.092	0.089	0.085	0.08	0.076	0.073	0.071	0.068	0.065	0.064	0.062	0.062	0.061	0.061	0.061	0.06	0.059	0.06	0.059	0.059	0.059	0.06	0.059	0.06	0.059	0.059	0.059
E11	Blank	DMSO_Blank	NA	DMSO	NA	Standard_Development	Run084	Standard_Measurement	Plate_01	Clariostar_Study	MB	Biofoundry_,_London	Linear_Dilution_Pattern_V2	0.116	0.112	0.109	0.105	0.101	0.097	0.093	0.09	0.087	0.083	0.08	0.075	0.071	0.069	0.065	0.062	0.06	0.058	0.057	0.055	0.054	0.054	0.053	0.052	0.052	0.052	0.051	0.05	0.05	0.05	0.05	0.049	0.049	0.048	0.047	0.046
E12	Blank	DMSO_Blank	NA	DMSO	NA	Standard_Development	Run084	Standard_Measurement	Plate_01	Clariostar_Study	MB	Biofoundry_,_London	Linear_Dilution_Pattern_V2	0.116	0.112	0.109	0.105	0.101	0.097	0.093	0.09	0.087	0.083	0.08	0.075	0.071	0.068	0.065	0.062	0.059	0.058	0.057	0.055	0.054	0.053	0.052	0.052	0.052	0.052	0.051	0.05	0.05	0.05	0.05	0.049	0.049	0.049	0.047	0.046
F01	Sample	Dilution_90%	0.9	DMSO	Lycopene	Standard_Development	Run084	Standard_Measurement	Plate_01	Clariostar_Study	MB	Biofoundry_,_London	Linear_Dilution_Pattern_V2	0.213	0.21	0.207	0.204	0.201	0.196	0.192	0.19	0.188	0.187	0.184	0.181	0.176	0.171	0.166	0.162	0.16	0.157	0.155	0.153	0.153	0.153	0.153	0.154	0.156	0.158	0.16	0.163	0.165	0.168	0.17	0.171	0.173	0.175	0.178	0.182
F02	Sample	Dilution_70%	0.7	DMSO	Lycopene	Standard_Development	Run084	Standard_Measurement	Plate_01	Clariostar_Study	MB	Biofoundry_,_London	Linear_Dilution_Pattern_V2	0.169	0.165	0.163	0.16	0.156	0.151	0.148	0.145	0.142	0.14	0.137	0.133	0.128	0.124	0.12	0.117	0.113	0.11	0.108	0.108	0.108	0.107	0.107	0.108	0.109	0.111	0.112	0.114	0.116	0.118	0.12	0.121	0.123	0.124	0.127	0.129
F03	Sample	Dilution_50%	0.5	DMSO	Lycopene	Standard_Development	Run084	Standard_Measurement	Plate_01	Clariostar_Study	MB	Biofoundry_,_London	Linear_Dilution_Pattern_V2	0.149	0.145	0.142	0.138	0.135	0.131	0.127	0.124	0.121	0.12	0.116	0.112	0.107	0.103	0.099	0.096	0.092	0.089	0.088	0.087	0.086	0.086	0.086	0.086	0.087	0.088	0.089	0.089	0.091	0.093	0.094	0.094	0.095	0.096	0.097	0.099
F04	Sample	Dilution_30%	0.3	DMSO	Lycopene	Standard_Development	Run084	Standard_Measurement	Plate_01	Clariostar_Study	MB	Biofoundry_,_London	Linear_Dilution_Pattern_V2	0.139	0.135	0.133	0.129	0.125	0.12	0.117	0.115	0.111	0.109	0.105	0.101	0.096	0.092	0.089	0.086	0.082	0.08	0.079	0.077	0.076	0.076	0.075	0.076	0.076	0.076	0.077	0.077	0.078	0.079	0.079	0.08	0.08	0.081	0.081	0.082
F05	Sample	Dilution_10%	0.1	DMSO	Lycopene	Standard_Development	Run084	Standard_Measurement	Plate_01	Clariostar_Study	MB	Biofoundry_,_London	Linear_Dilution_Pattern_V2	0.125	0.121	0.118	0.114	0.11	0.106	0.101	0.099	0.096	0.094	0.091	0.086	0.082	0.078	0.075	0.073	0.07	0.068	0.066	0.065	0.064	0.063	0.063	0.063	0.062	0.062	0.062	0.061	0.061	0.061	0.062	0.062	0.061	0.061	0.061	0.061
F06	Sample	Dilution_90%	0.9	DMSO	Lycopene	Standard_Development	Run084	Standard_Measurement	Plate_01	Clariostar_Study	MB	Biofoundry_,_London	Linear_Dilution_Pattern_V2	0.208	0.205	0.202	0.198	0.195	0.19	0.185	0.183	0.183	0.181	0.178	0.175	0.17	0.165	0.161	0.158	0.154	0.151	0.149	0.148	0.148	0.146	0.146	0.148	0.149	0.152	0.154	0.156	0.157	0.159	0.161	0.162	0.164	0.165	0.169	0.172
F07	Sample	Dilution_70%	0.7	DMSO	Lycopene	Standard_Development	Run084	Standard_Measurement	Plate_01	Clariostar_Study	MB	Biofoundry_,_London	Linear_Dilution_Pattern_V2	0.164	0.159	0.156	0.153	0.148	0.144	0.14	0.138	0.136	0.134	0.132	0.128	0.124	0.119	0.115	0.111	0.108	0.105	0.104	0.102	0.102	0.101	0.102	0.103	0.104	0.105	0.107	0.108	0.11	0.112	0.115	0.115	0.117	0.119	0.12	0.123
F08	Sample	Dilution_50%	0.5	DMSO	Lycopene	Standard_Development	Run084	Standard_Measurement	Plate_01	Clariostar_Study	MB	Biofoundry_,_London	Linear_Dilution_Pattern_V2	0.167	0.164	0.16	0.157	0.153	0.148	0.144	0.142	0.141	0.139	0.136	0.133	0.128	0.124	0.119	0.117	0.113	0.11	0.109	0.108	0.107	0.106	0.106	0.107	0.108	0.109	0.109	0.11	0.112	0.112	0.113	0.114	0.115	0.116	0.117	0.119
F09	Sample	Dilution_30%	0.3	DMSO	Lycopene	Standard_Development	Run084	Standard_Measurement	Plate_01	Clariostar_Study	MB	Biofoundry_,_London	Linear_Dilution_Pattern_V2	0.133	0.129	0.125	0.122	0.118	0.114	0.11	0.108	0.105	0.103	0.099	0.096	0.091	0.087	0.083	0.08	0.077	0.074	0.073	0.072	0.071	0.07	0.07	0.07	0.07	0.071	0.07	0.071	0.072	0.072	0.073	0.073	0.074	0.074	0.074	0.074
F10	Sample	Dilution_10%	0.1	DMSO	Lycopene	Standard_Development	Run084	Standard_Measurement	Plate_01	Clariostar_Study	MB	Biofoundry_,_London	Linear_Dilution_Pattern_V2	0.124	0.12	0.116	0.113	0.109	0.105	0.101	0.099	0.096	0.093	0.089	0.085	0.081	0.076	0.073	0.071	0.068	0.066	0.064	0.063	0.062	0.06	0.06	0.06	0.059	0.059	0.059	0.059	0.059	0.059	0.059	0.059	0.059	0.059	0.058	0.058
F11	Blank	DMSO	NA	DMSO	NA	Standard_Development	Run084	Standard_Measurement	Plate_01	Clariostar_Study	MB	Biofoundry_,_London	Linear_Dilution_Pattern_V2	0.116	0.112	0.108	0.104	0.101	0.097	0.092	0.09	0.087	0.083	0.08	0.075	0.072	0.068	0.065	0.063	0.061	0.058	0.056	0.056	0.055	0.054	0.053	0.053	0.052	0.052	0.051	0.05	0.05	0.049	0.049	0.049	0.048	0.048	0.047	0.046
F12	Blank	DMSO	NA	DMSO	NA	Standard_Development	Run084	Standard_Measurement	Plate_01	Clariostar_Study	MB	Biofoundry_,_London	Linear_Dilution_Pattern_V2	0.117	0.114	0.111	0.107	0.102	0.098	0.093	0.091	0.088	0.085	0.08	0.076	0.071	0.067	0.065	0.063	0.061	0.058	0.056	0.055	0.054	0.053	0.052	0.052	0.052	0.051	0.051	0.05	0.049	0.049	0.05	0.049	0.048	0.048	0.047	0.046
G01	Sample	Dilution_85%	0.85	DMSO	Lycopene	Standard_Development	Run084	Standard_Measurement	Plate_01	Clariostar_Study	MB	Biofoundry_,_London	Linear_Dilution_Pattern_V2	0.221	0.218	0.215	0.212	0.207	0.203	0.199	0.197	0.196	0.195	0.192	0.187	0.183	0.177	0.172	0.169	0.165	0.162	0.16	0.159	0.158	0.157	0.157	0.159	0.16	0.162	0.164	0.165	0.167	0.168	0.169	0.171	0.173	0.174	0.176	0.179
G02	Sample	Dilution_65%	0.65	DMSO	Lycopene	Standard_Development	Run084	Standard_Measurement	Plate_01	Clariostar_Study	MB	Biofoundry_,_London	Linear_Dilution_Pattern_V2	0.178	0.175	0.172	0.169	0.164	0.159	0.156	0.154	0.153	0.15	0.147	0.144	0.139	0.134	0.129	0.126	0.123	0.12	0.118	0.117	0.116	0.116	0.115	0.116	0.117	0.118	0.119	0.121	0.122	0.124	0.125	0.126	0.128	0.129	0.13	0.133
G03	Sample	Dilution_45%	0.45	DMSO	Lycopene	Standard_Development	Run084	Standard_Measurement	Plate_01	Clariostar_Study	MB	Biofoundry_,_London	Linear_Dilution_Pattern_V2	0.148	0.144	0.14	0.136	0.132	0.128	0.123	0.12	0.119	0.116	0.113	0.108	0.104	0.099	0.094	0.092	0.089	0.086	0.084	0.084	0.083	0.082	0.082	0.082	0.082	0.083	0.083	0.084	0.085	0.086	0.087	0.088	0.088	0.09	0.09	0.091
G04	Sample	Dilution_25%	0.25	DMSO	Lycopene	Standard_Development	Run084	Standard_Measurement	Plate_01	Clariostar_Study	MB	Biofoundry_,_London	Linear_Dilution_Pattern_V2	0.136	0.132	0.128	0.124	0.119	0.116	0.111	0.109	0.107	0.104	0.101	0.096	0.092	0.088	0.084	0.081	0.077	0.075	0.073	0.072	0.071	0.07	0.07	0.07	0.07	0.07	0.07	0.07	0.07	0.071	0.072	0.071	0.072	0.072	0.071	0.072
G05	Sample	Dilution_05%	0.0499999999999999	DMSO	Lycopene	Standard_Development	Run084	Standard_Measurement	Plate_01	Clariostar_Study	MB	Biofoundry_,_London	Linear_Dilution_Pattern_V2	0.12	0.117	0.113	0.109	0.105	0.1	0.097	0.094	0.09	0.087	0.084	0.079	0.076	0.072	0.069	0.067	0.064	0.061	0.06	0.059	0.058	0.057	0.056	0.057	0.056	0.055	0.054	0.053	0.053	0.053	0.053	0.053	0.052	0.052	0.051	0.051
G06	Sample	Dilution_85%	0.85	DMSO	Lycopene	Standard_Development	Run084	Standard_Measurement	Plate_01	Clariostar_Study	MB	Biofoundry_,_London	Linear_Dilution_Pattern_V2	0.166	0.162	0.159	0.155	0.151	0.146	0.142	0.14	0.138	0.137	0.135	0.131	0.127	0.122	0.117	0.114	0.11	0.107	0.106	0.105	0.104	0.104	0.104	0.105	0.107	0.11	0.112	0.113	0.116	0.118	0.121	0.122	0.124	0.127	0.129	0.132
G07	Sample	Dilution_65%	0.65	DMSO	Lycopene	Standard_Development	Run084	Standard_Measurement	Plate_01	Clariostar_Study	MB	Biofoundry_,_London	Linear_Dilution_Pattern_V2	0.172	0.169	0.167	0.163	0.158	0.154	0.15	0.147	0.146	0.145	0.142	0.138	0.133	0.129	0.125	0.122	0.118	0.115	0.114	0.112	0.112	0.111	0.111	0.113	0.113	0.115	0.116	0.117	0.119	0.12	0.122	0.122	0.124	0.126	0.127	0.129
G08	Sample	Dilution_45%	0.45	DMSO	Lycopene	Standard_Development	Run084	Standard_Measurement	Plate_01	Clariostar_Study	MB	Biofoundry_,_London	Linear_Dilution_Pattern_V2	0.143	0.139	0.134	0.131	0.127	0.123	0.119	0.117	0.115	0.113	0.109	0.106	0.101	0.097	0.093	0.09	0.087	0.084	0.083	0.082	0.081	0.08	0.079	0.08	0.08	0.081	0.082	0.083	0.084	0.085	0.086	0.086	0.087	0.088	0.089	0.09
G09	Sample	Dilution_25%	0.25	DMSO	Lycopene	Standard_Development	Run084	Standard_Measurement	Plate_01	Clariostar_Study	MB	Biofoundry_,_London	Linear_Dilution_Pattern_V2	0.132	0.129	0.125	0.121	0.118	0.113	0.109	0.106	0.103	0.101	0.097	0.093	0.089	0.085	0.081	0.078	0.075	0.073	0.071	0.07	0.069	0.068	0.068	0.068	0.068	0.068	0.068	0.068	0.068	0.069	0.069	0.069	0.069	0.07	0.07	0.07
G10	Sample	Dilution_05%	0.0499999999999999	DMSO	Lycopene	Standard_Development	Run084	Standard_Measurement	Plate_01	Clariostar_Study	MB	Biofoundry_,_London	Linear_Dilution_Pattern_V2	0.12	0.116	0.112	0.109	0.105	0.1	0.097	0.094	0.091	0.087	0.084	0.079	0.075	0.071	0.068	0.066	0.063	0.06	0.059	0.058	0.058	0.057	0.056	0.056	0.055	0.055	0.054	0.054	0.054	0.053	0.053	0.053	0.052	0.052	0.051	0.051
G11	Blank	DMSO_Blank	NA	DMSO	NA	Standard_Development	Run084	Standard_Measurement	Plate_01	Clariostar_Study	MB	Biofoundry_,_London	Linear_Dilution_Pattern_V2	0.116	0.112	0.108	0.105	0.101	0.097	0.093	0.09	0.087	0.084	0.08	0.076	0.072	0.069	0.065	0.063	0.061	0.058	0.057	0.055	0.055	0.054	0.053	0.053	0.052	0.052	0.052	0.051	0.05	0.051	0.05	0.05	0.049	0.048	0.048	0.046
G12	Blank	DMSO_Blank	NA	DMSO	NA	Standard_Development	Run084	Standard_Measurement	Plate_01	Clariostar_Study	MB	Biofoundry_,_London	Linear_Dilution_Pattern_V2	0.12	0.115	0.111	0.108	0.103	0.099	0.095	0.092	0.089	0.086	0.081	0.075	0.071	0.068	0.064	0.062	0.059	0.058	0.056	0.055	0.054	0.053	0.052	0.052	0.051	0.051	0.051	0.049	0.049	0.049	0.049	0.048	0.048	0.047	0.046	0.045
H01	Sample	Dilution_85%	0.85	DMSO	Lycopene	Standard_Development	Run084	Standard_Measurement	Plate_01	Clariostar_Study	MB	Biofoundry_,_London	Linear_Dilution_Pattern_V2	0.209	0.207	0.204	0.2	0.195	0.192	0.187	0.184	0.183	0.18	0.177	0.172	0.166	0.16	0.155	0.151	0.148	0.145	0.143	0.142	0.141	0.141	0.14	0.141	0.142	0.144	0.146	0.148	0.15	0.151	0.153	0.154	0.156	0.157	0.16	0.162
H02	Sample	Dilution_65%	0.65	DMSO	Lycopene	Standard_Development	Run084	Standard_Measurement	Plate_01	Clariostar_Study	MB	Biofoundry_,_London	Linear_Dilution_Pattern_V2	0.156	0.152	0.148	0.145	0.141	0.137	0.131	0.13	0.127	0.125	0.122	0.118	0.113	0.108	0.104	0.101	0.097	0.095	0.093	0.092	0.091	0.09	0.09	0.092	0.092	0.094	0.095	0.097	0.098	0.1	0.102	0.102	0.104	0.106	0.107	0.109
H03	Sample	Dilution_45%	0.45	DMSO	Lycopene	Standard_Development	Run084	Standard_Measurement	Plate_01	Clariostar_Study	MB	Biofoundry_,_London	Linear_Dilution_Pattern_V2	0.144	0.141	0.137	0.133	0.129	0.125	0.121	0.119	0.116	0.113	0.111	0.106	0.101	0.097	0.093	0.091	0.087	0.084	0.083	0.081	0.08	0.079	0.079	0.08	0.081	0.081	0.082	0.083	0.084	0.085	0.086	0.086	0.087	0.088	0.089	0.09
H04	Sample	Dilution_25%	0.25	DMSO	Lycopene	Standard_Development	Run084	Standard_Measurement	Plate_01	Clariostar_Study	MB	Biofoundry_,_London	Linear_Dilution_Pattern_V2	0.141	0.137	0.134	0.129	0.125	0.121	0.116	0.113	0.11	0.107	0.103	0.098	0.094	0.089	0.085	0.082	0.078	0.076	0.074	0.073	0.072	0.071	0.07	0.071	0.071	0.071	0.071	0.071	0.071	0.072	0.073	0.072	0.072	0.073	0.073	0.073
H05	Sample	Dilution_05%	0.0499999999999999	DMSO	Lycopene	Standard_Development	Run084	Standard_Measurement	Plate_01	Clariostar_Study	MB	Biofoundry_,_London	Linear_Dilution_Pattern_V2	0.124	0.12	0.116	0.113	0.109	0.104	0.101	0.097	0.094	0.089	0.086	0.081	0.076	0.073	0.07	0.067	0.065	0.061	0.06	0.059	0.059	0.057	0.056	0.056	0.056	0.055	0.055	0.054	0.055	0.054	0.054	0.053	0.053	0.053	0.052	0.052
H06	Sample	Dilution_85%	0.85	DMSO	Lycopene	Standard_Development	Run084	Standard_Measurement	Plate_01	Clariostar_Study	MB	Biofoundry_,_London	Linear_Dilution_Pattern_V2	0.163	0.159	0.155	0.152	0.147	0.143	0.138	0.136	0.135	0.133	0.131	0.127	0.123	0.118	0.114	0.111	0.108	0.104	0.103	0.102	0.101	0.101	0.101	0.102	0.103	0.106	0.108	0.11	0.112	0.114	0.117	0.118	0.12	0.122	0.124	0.128
H07	Sample	Dilution_65%	0.65	DMSO	Lycopene	Standard_Development	Run084	Standard_Measurement	Plate_01	Clariostar_Study	MB	Biofoundry_,_London	Linear_Dilution_Pattern_V2	0.152	0.148	0.145	0.142	0.138	0.133	0.129	0.127	0.125	0.124	0.121	0.117	0.112	0.108	0.104	0.1	0.097	0.094	0.093	0.091	0.091	0.09	0.09	0.091	0.091	0.093	0.094	0.096	0.097	0.099	0.1	0.102	0.103	0.104	0.106	0.108
H08	Sample	Dilution_45%	0.45	DMSO	Lycopene	Standard_Development	Run084	Standard_Measurement	Plate_01	Clariostar_Study	MB	Biofoundry_,_London	Linear_Dilution_Pattern_V2	0.147	0.142	0.138	0.135	0.13	0.125	0.121	0.119	0.117	0.115	0.111	0.106	0.101	0.097	0.093	0.09	0.086	0.083	0.081	0.08	0.079	0.079	0.078	0.079	0.079	0.081	0.081	0.081	0.083	0.083	0.084	0.085	0.086	0.086	0.087	0.088
H09	Sample	Dilution_25%	0.25	DMSO	Lycopene	Standard_Development	Run084	Standard_Measurement	Plate_01	Clariostar_Study	MB	Biofoundry_,_London	Linear_Dilution_Pattern_V2	0.14	0.136	0.132	0.128	0.123	0.119	0.115	0.112	0.109	0.106	0.102	0.097	0.092	0.088	0.084	0.081	0.077	0.075	0.072	0.072	0.071	0.07	0.069	0.07	0.07	0.07	0.07	0.07	0.07	0.07	0.071	0.07	0.07	0.071	0.071	0.071
H10	Sample	Dilution_05%	0.0499999999999999	DMSO	Lycopene	Standard_Development	Run084	Standard_Measurement	Plate_01	Clariostar_Study	MB	Biofoundry_,_London	Linear_Dilution_Pattern_V2	0.124	0.12	0.116	0.112	0.108	0.104	0.099	0.097	0.093	0.089	0.087	0.082	0.078	0.074	0.07	0.068	0.065	0.063	0.061	0.06	0.06	0.058	0.057	0.058	0.057	0.056	0.056	0.055	0.055	0.054	0.055	0.054	0.054	0.053	0.052	0.051
H11	Blank	DMSO_Blank	NA	DMSO	NA	Standard_Development	Run084	Standard_Measurement	Plate_01	Clariostar_Study	MB	Biofoundry_,_London	Linear_Dilution_Pattern_V2	0.118	0.114	0.111	0.108	0.103	0.099	0.095	0.091	0.088	0.085	0.081	0.077	0.073	0.069	0.066	0.064	0.062	0.059	0.058	0.057	0.056	0.055	0.053	0.053	0.053	0.052	0.052	0.051	0.051	0.051	0.051	0.05	0.049	0.049	0.047	0.046
H12	Blank	DMSO_Blank	NA	DMSO	NA	Standard_Development	Run084	Standard_Measurement	Plate_01	Clariostar_Study	MB	Biofoundry_,_London	Linear_Dilution_Pattern_V2	0.121	0.117	0.113	0.11	0.105	0.101	0.097	0.093	0.09	0.086	0.081	0.077	0.073	0.068	0.064	0.063	0.06	0.058	0.056	0.055	0.054	0.053	0.052	0.052	0.052	0.052	0.051	0.05	0.05	0.05	0.049	0.048	0.048	0.047	0.046	0.045
[truncated: 122 more columns]
