# Supplementary material for: Construction of a Calibration Curve for Lycopene on a Liquid-Handling Platform—Wider Lessons for the Development of Automated Dilution Protocols
Source: ACS Synth Biol. 2024 Aug 3;13(8):2357–75. doi: 10.1021/acssynbio.4c00031 (PMC11334188; doi:10.1021/acssynbio.4c00031)
Supplement: Supplementary file 2 — sb4c00031_si_002.zip [file sb4c00031_si_002.zip › AggregatedData/Run084/Plate_01/Clariostar_Study/Clariostar_A-Measurement_18/001.csv]

Well	Content	Label	Dilution	Solvent	Solute	Project	Run	Step	Container	Study	Author	Institution	Comment	OD350	OD352	OD354	OD356	OD358	OD360	OD362	OD364	OD366	OD368	OD370	OD372	OD374	OD376	OD378	OD380	OD382	OD384	OD386	OD388	OD390	OD392	OD394	OD396	OD398	OD400	OD402	OD404	OD406	OD408	OD410	OD412	OD414	OD416	OD418	OD420
A01	Sample	Dilution_100%	1.0	DMSO	Lycopene	Standard_Development	Run084	Standard_Measurement	Plate_01	Clariostar_Study	MB	Biofoundry_,_London	Linear_Dilution_Pattern_V2	0.182	0.181	0.176	0.174	0.17	0.166	0.163	0.16	0.157	0.156	0.153	0.149	0.144	0.138	0.133	0.129	0.126	0.123	0.121	0.12	0.12	0.12	0.12	0.121	0.123	0.125	0.127	0.13	0.132	0.134	0.135	0.138	0.14	0.143	0.146	0.149
A02	Sample	Dilution_80%	0.8	DMSO	Lycopene	Standard_Development	Run084	Standard_Measurement	Plate_01	Clariostar_Study	MB	Biofoundry_,_London	Linear_Dilution_Pattern_V2	0.163	0.159	0.155	0.153	0.149	0.145	0.143	0.14	0.137	0.135	0.132	0.128	0.122	0.117	0.112	0.109	0.106	0.103	0.101	0.1	0.1	0.1	0.099	0.1	0.101	0.102	0.103	0.106	0.107	0.108	0.11	0.111	0.113	0.115	0.117	0.119
A03	Sample	Dilution_60%	0.6	DMSO	Lycopene	Standard_Development	Run084	Standard_Measurement	Plate_01	Clariostar_Study	MB	Biofoundry_,_London	Linear_Dilution_Pattern_V2	0.15	0.148	0.143	0.14	0.135	0.131	0.127	0.127	0.124	0.122	0.117	0.114	0.11	0.105	0.1	0.097	0.095	0.092	0.09	0.089	0.088	0.087	0.086	0.087	0.089	0.089	0.089	0.091	0.092	0.093	0.093	0.095	0.095	0.096	0.098	0.099
A04	Sample	Dilution_40%	0.4	DMSO	Lycopene	Standard_Development	Run084	Standard_Measurement	Plate_01	Clariostar_Study	MB	Biofoundry_,_London	Linear_Dilution_Pattern_V2	0.143	0.14	0.135	0.133	0.129	0.125	0.121	0.118	0.115	0.112	0.108	0.104	0.1	0.095	0.091	0.089	0.085	0.083	0.081	0.08	0.079	0.078	0.078	0.078	0.078	0.078	0.078	0.079	0.079	0.079	0.08	0.08	0.081	0.082	0.082	0.083
A05	Sample	Dilution_20%	0.2	DMSO	Lycopene	Standard_Development	Run084	Standard_Measurement	Plate_01	Clariostar_Study	MB	Biofoundry_,_London	Linear_Dilution_Pattern_V2	0.126	0.124	0.119	0.116	0.112	0.107	0.104	0.102	0.099	0.095	0.091	0.087	0.084	0.079	0.076	0.074	0.071	0.069	0.067	0.066	0.065	0.065	0.064	0.064	0.064	0.063	0.062	0.062	0.062	0.062	0.062	0.062	0.063	0.062	0.062	0.062
A06	Sample	Dilution_100%	1.0	DMSO	Lycopene	Standard_Development	Run084	Standard_Measurement	Plate_01	Clariostar_Study	MB	Biofoundry_,_London	Linear_Dilution_Pattern_V2	0.177	0.175	0.17	0.168	0.163	0.159	0.155	0.153	0.15	0.148	0.145	0.142	0.136	0.131	0.126	0.122	0.118	0.116	0.113	0.113	0.112	0.112	0.113	0.113	0.115	0.116	0.118	0.12	0.122	0.124	0.126	0.128	0.13	0.132	0.135	0.138
A07	Sample	Dilution_80%	0.8	DMSO	Lycopene	Standard_Development	Run084	Standard_Measurement	Plate_01	Clariostar_Study	MB	Biofoundry_,_London	Linear_Dilution_Pattern_V2	0.162	0.159	0.154	0.152	0.148	0.144	0.141	0.139	0.136	0.134	0.132	0.129	0.125	0.119	0.114	0.111	0.109	0.105	0.103	0.103	0.103	0.102	0.102	0.103	0.104	0.105	0.106	0.109	0.11	0.111	0.113	0.114	0.115	0.117	0.119	0.121
A08	Sample	Dilution_60%	0.6	DMSO	Lycopene	Standard_Development	Run084	Standard_Measurement	Plate_01	Clariostar_Study	MB	Biofoundry_,_London	Linear_Dilution_Pattern_V2	0.154	0.151	0.146	0.143	0.139	0.134	0.132	0.129	0.127	0.124	0.12	0.117	0.112	0.107	0.103	0.1	0.098	0.094	0.092	0.092	0.091	0.09	0.089	0.089	0.09	0.091	0.092	0.093	0.094	0.094	0.095	0.096	0.097	0.098	0.1	0.101
A09	Sample	Dilution_40%	0.4	DMSO	Lycopene	Standard_Development	Run084	Standard_Measurement	Plate_01	Clariostar_Study	MB	Biofoundry_,_London	Linear_Dilution_Pattern_V2	0.145	0.142	0.137	0.134	0.13	0.126	0.123	0.12	0.117	0.114	0.11	0.105	0.101	0.096	0.092	0.089	0.087	0.084	0.082	0.081	0.08	0.079	0.078	0.078	0.079	0.08	0.079	0.08	0.08	0.081	0.081	0.081	0.082	0.083	0.083	0.084
A10	Sample	Dilution_20%	0.2	DMSO	Lycopene	Standard_Development	Run084	Standard_Measurement	Plate_01	Clariostar_Study	MB	Biofoundry_,_London	Linear_Dilution_Pattern_V2	0.131	0.127	0.122	0.119	0.116	0.112	0.108	0.105	0.102	0.099	0.095	0.092	0.088	0.084	0.08	0.077	0.075	0.072	0.071	0.07	0.069	0.068	0.067	0.067	0.067	0.067	0.066	0.067	0.066	0.066	0.066	0.066	0.067	0.066	0.066	0.066
A11	Blank	DMSO_Blank	NA	DMSO	NA	Standard_Development	Run084	Standard_Measurement	Plate_01	Clariostar_Study	MB	Biofoundry_,_London	Linear_Dilution_Pattern_V2	0.112	0.108	0.103	0.101	0.097	0.093	0.09	0.087	0.084	0.081	0.075	0.071	0.069	0.064	0.061	0.06	0.058	0.056	0.054	0.053	0.052	0.051	0.05	0.05	0.05	0.05	0.049	0.049	0.048	0.047	0.047	0.047	0.047	0.047	0.046	0.046
A12	Blank	DMSO_Blank	NA	DMSO	NA	Standard_Development	Run084	Standard_Measurement	Plate_01	Clariostar_Study	MB	Biofoundry_,_London	Linear_Dilution_Pattern_V2	0.114	0.11	0.105	0.104	0.1	0.096	0.093	0.09	0.086	0.083	0.078	0.074	0.07	0.066	0.063	0.061	0.059	0.056	0.055	0.054	0.053	0.052	0.051	0.051	0.051	0.05	0.049	0.049	0.048	0.048	0.048	0.048	0.048	0.047	0.047	0.047
B01	Sample	Dilution_100%	1.0	DMSO	Lycopene	Standard_Development	Run084	Standard_Measurement	Plate_01	Clariostar_Study	MB	Biofoundry_,_London	Linear_Dilution_Pattern_V2	0.233	0.231	0.226	0.224	0.22	0.216	0.213	0.211	0.208	0.206	0.202	0.198	0.193	0.186	0.182	0.178	0.174	0.171	0.168	0.167	0.166	0.165	0.164	0.164	0.165	0.166	0.166	0.168	0.169	0.17	0.171	0.172	0.172	0.173	0.175	0.176
B02	Sample	Dilution_80%	0.8	DMSO	Lycopene	Standard_Development	Run084	Standard_Measurement	Plate_01	Clariostar_Study	MB	Biofoundry_,_London	Linear_Dilution_Pattern_V2	0.166	0.164	0.159	0.157	0.153	0.15	0.146	0.144	0.142	0.14	0.137	0.133	0.129	0.123	0.118	0.115	0.113	0.11	0.107	0.107	0.106	0.105	0.106	0.106	0.107	0.11	0.11	0.112	0.113	0.115	0.116	0.118	0.12	0.122	0.124	0.127
B03	Sample	Dilution_60%	0.6	DMSO	Lycopene	Standard_Development	Run084	Standard_Measurement	Plate_01	Clariostar_Study	MB	Biofoundry_,_London	Linear_Dilution_Pattern_V2	0.155	0.153	0.149	0.146	0.142	0.138	0.134	0.132	0.129	0.127	0.122	0.118	0.114	0.109	0.104	0.101	0.098	0.096	0.094	0.093	0.093	0.092	0.091	0.092	0.092	0.093	0.093	0.095	0.096	0.096	0.098	0.098	0.099	0.1	0.101	0.103
B04	Sample	Dilution_40%	0.4	DMSO	Lycopene	Standard_Development	Run084	Standard_Measurement	Plate_01	Clariostar_Study	MB	Biofoundry_,_London	Linear_Dilution_Pattern_V2	0.141	0.138	0.133	0.13	0.126	0.122	0.119	0.116	0.114	0.11	0.107	0.103	0.1	0.094	0.09	0.088	0.085	0.083	0.08	0.08	0.079	0.078	0.078	0.078	0.079	0.079	0.078	0.079	0.079	0.079	0.08	0.08	0.08	0.081	0.081	0.082
B05	Sample	Dilution_20%	0.2	DMSO	Lycopene	Standard_Development	Run084	Standard_Measurement	Plate_01	Clariostar_Study	MB	Biofoundry_,_London	Linear_Dilution_Pattern_V2	0.126	0.123	0.118	0.116	0.112	0.107	0.104	0.102	0.099	0.096	0.091	0.087	0.084	0.08	0.077	0.075	0.072	0.07	0.068	0.067	0.067	0.065	0.065	0.064	0.065	0.064	0.063	0.064	0.064	0.063	0.063	0.063	0.063	0.063	0.063	0.063
B06	Sample	Dilution_100%	1.0	DMSO	Lycopene	Standard_Development	Run084	Standard_Measurement	Plate_01	Clariostar_Study	MB	Biofoundry_,_London	Linear_Dilution_Pattern_V2	0.19	0.187	0.184	0.181	0.176	0.172	0.169	0.167	0.166	0.164	0.161	0.159	0.154	0.149	0.144	0.14	0.137	0.134	0.132	0.131	0.13	0.129	0.129	0.13	0.132	0.134	0.135	0.137	0.139	0.141	0.142	0.143	0.145	0.147	0.149	0.152
B07	Sample	Dilution_80%	0.8	DMSO	Lycopene	Standard_Development	Run084	Standard_Measurement	Plate_01	Clariostar_Study	MB	Biofoundry_,_London	Linear_Dilution_Pattern_V2	0.203	0.2	0.195	0.193	0.188	0.184	0.181	0.179	0.176	0.174	0.171	0.167	0.163	0.157	0.153	0.15	0.147	0.143	0.141	0.14	0.138	0.137	0.136	0.137	0.138	0.139	0.139	0.139	0.14	0.14	0.141	0.141	0.142	0.142	0.143	0.144
B08	Sample	Dilution_60%	0.6	DMSO	Lycopene	Standard_Development	Run084	Standard_Measurement	Plate_01	Clariostar_Study	MB	Biofoundry_,_London	Linear_Dilution_Pattern_V2	0.16	0.156	0.152	0.15	0.146	0.141	0.138	0.135	0.133	0.131	0.128	0.125	0.12	0.116	0.112	0.108	0.106	0.103	0.101	0.1	0.099	0.099	0.098	0.099	0.1	0.1	0.101	0.102	0.103	0.104	0.105	0.106	0.106	0.107	0.109	0.11
B09	Sample	Dilution_40%	0.4	DMSO	Lycopene	Standard_Development	Run084	Standard_Measurement	Plate_01	Clariostar_Study	MB	Biofoundry_,_London	Linear_Dilution_Pattern_V2	0.148	0.145	0.14	0.137	0.133	0.13	0.126	0.123	0.12	0.118	0.114	0.111	0.106	0.102	0.098	0.096	0.092	0.089	0.087	0.087	0.086	0.085	0.084	0.084	0.086	0.086	0.086	0.086	0.086	0.086	0.086	0.087	0.088	0.088	0.089	0.09
B10	Sample	Dilution_20%	0.2	DMSO	Lycopene	Standard_Development	Run084	Standard_Measurement	Plate_01	Clariostar_Study	MB	Biofoundry_,_London	Linear_Dilution_Pattern_V2	0.135	0.131	0.126	0.124	0.119	0.115	0.112	0.11	0.106	0.104	0.1	0.096	0.093	0.088	0.085	0.083	0.08	0.077	0.075	0.074	0.074	0.072	0.072	0.071	0.071	0.071	0.071	0.071	0.071	0.071	0.071	0.071	0.071	0.071	0.071	0.07
B11	Blank	DMSO_Blank	NA	DMSO	NA	Standard_Development	Run084	Standard_Measurement	Plate_01	Clariostar_Study	MB	Biofoundry_,_London	Linear_Dilution_Pattern_V2	0.113	0.11	0.105	0.103	0.098	0.094	0.091	0.088	0.086	0.082	0.078	0.075	0.072	0.067	0.064	0.062	0.06	0.058	0.056	0.055	0.053	0.053	0.052	0.052	0.052	0.052	0.051	0.05	0.05	0.049	0.049	0.049	0.049	0.049	0.048	0.047
B12	Blank	DMSO_Blank	NA	DMSO	NA	Standard_Development	Run084	Standard_Measurement	Plate_01	Clariostar_Study	MB	Biofoundry_,_London	Linear_Dilution_Pattern_V2	0.115	0.112	0.107	0.105	0.101	0.097	0.094	0.091	0.087	0.084	0.081	0.076	0.071	0.067	0.064	0.063	0.061	0.059	0.057	0.056	0.054	0.054	0.053	0.053	0.053	0.052	0.051	0.051	0.051	0.051	0.05	0.049	0.05	0.05	0.049	0.048
C01	Sample	Dilution_95%	0.95	DMSO	Lycopene	Standard_Development	Run084	Standard_Measurement	Plate_01	Clariostar_Study	MB	Biofoundry_,_London	Linear_Dilution_Pattern_V2	0.236	0.234	0.23	0.228	0.224	0.219	0.217	0.214	0.211	0.209	0.206	0.202	0.197	0.191	0.186	0.183	0.179	0.176	0.174	0.172	0.171	0.169	0.168	0.168	0.17	0.17	0.17	0.17	0.17	0.171	0.171	0.171	0.172	0.172	0.172	0.173
C02	Sample	Dilution_75%	0.75	DMSO	Lycopene	Standard_Development	Run084	Standard_Measurement	Plate_01	Clariostar_Study	MB	Biofoundry_,_London	Linear_Dilution_Pattern_V2	0.174	0.171	0.166	0.164	0.16	0.156	0.153	0.151	0.149	0.148	0.145	0.141	0.137	0.131	0.126	0.124	0.121	0.118	0.115	0.115	0.114	0.113	0.112	0.113	0.115	0.117	0.117	0.119	0.119	0.121	0.123	0.124	0.125	0.127	0.129	0.13
C03	Sample	Dilution_55%	0.55	DMSO	Lycopene	Standard_Development	Run084	Standard_Measurement	Plate_01	Clariostar_Study	MB	Biofoundry_,_London	Linear_Dilution_Pattern_V2	0.151	0.148	0.144	0.142	0.138	0.134	0.131	0.129	0.125	0.122	0.119	0.115	0.111	0.106	0.102	0.099	0.096	0.093	0.091	0.091	0.09	0.089	0.089	0.089	0.09	0.091	0.091	0.092	0.092	0.093	0.094	0.095	0.096	0.096	0.097	0.098
C04	Sample	Dilution_35%	0.35	DMSO	Lycopene	Standard_Development	Run084	Standard_Measurement	Plate_01	Clariostar_Study	MB	Biofoundry_,_London	Linear_Dilution_Pattern_V2	0.153	0.149	0.145	0.142	0.138	0.133	0.131	0.128	0.125	0.122	0.119	0.115	0.111	0.106	0.102	0.1	0.097	0.094	0.092	0.092	0.091	0.089	0.089	0.09	0.09	0.09	0.09	0.091	0.091	0.091	0.091	0.092	0.092	0.092	0.093	0.093
C05	Sample	Dilution_15%	0.15	DMSO	Lycopene	Standard_Development	Run084	Standard_Measurement	Plate_01	Clariostar_Study	MB	Biofoundry_,_London	Linear_Dilution_Pattern_V2	0.126	0.123	0.118	0.115	0.111	0.107	0.104	0.101	0.098	0.096	0.092	0.089	0.086	0.081	0.078	0.076	0.074	0.072	0.07	0.068	0.067	0.066	0.066	0.066	0.066	0.066	0.065	0.065	0.065	0.065	0.064	0.065	0.065	0.064	0.065	0.064
C06	Sample	Dilution_95%	0.95	DMSO	Lycopene	Standard_Development	Run084	Standard_Measurement	Plate_01	Clariostar_Study	MB	Biofoundry_,_London	Linear_Dilution_Pattern_V2	0.21	0.208	0.205	0.203	0.197	0.193	0.19	0.188	0.185	0.183	0.181	0.178	0.173	0.167	0.163	0.159	0.156	0.152	0.15	0.149	0.147	0.146	0.146	0.146	0.147	0.148	0.148	0.149	0.15	0.15	0.15	0.151	0.153	0.154	0.154	0.156
C07	Sample	Dilution_75%	0.75	DMSO	Lycopene	Standard_Development	Run084	Standard_Measurement	Plate_01	Clariostar_Study	MB	Biofoundry_,_London	Linear_Dilution_Pattern_V2	0.2	0.197	0.194	0.191	0.186	0.182	0.18	0.177	0.175	0.173	0.169	0.166	0.162	0.156	0.152	0.149	0.145	0.142	0.14	0.14	0.138	0.136	0.135	0.135	0.135	0.137	0.136	0.136	0.137	0.137	0.137	0.137	0.138	0.138	0.139	0.139
C08	Sample	Dilution_55%	0.55	DMSO	Lycopene	Standard_Development	Run084	Standard_Measurement	Plate_01	Clariostar_Study	MB	Biofoundry_,_London	Linear_Dilution_Pattern_V2	0.164	0.161	0.156	0.154	0.15	0.146	0.144	0.141	0.138	0.136	0.133	0.129	0.125	0.12	0.117	0.114	0.112	0.108	0.107	0.106	0.104	0.103	0.103	0.103	0.104	0.104	0.104	0.105	0.105	0.106	0.107	0.108	0.108	0.108	0.11	0.11
C09	Sample	Dilution_35%	0.35	DMSO	Lycopene	Standard_Development	Run084	Standard_Measurement	Plate_01	Clariostar_Study	MB	Biofoundry_,_London	Linear_Dilution_Pattern_V2	0.141	0.137	0.132	0.13	0.125	0.121	0.117	0.115	0.112	0.109	0.106	0.103	0.099	0.093	0.09	0.088	0.086	0.083	0.081	0.081	0.079	0.078	0.077	0.078	0.079	0.078	0.078	0.078	0.078	0.079	0.079	0.079	0.079	0.079	0.079	0.079
C10	Sample	Dilution_15%	0.15	DMSO	Lycopene	Standard_Development	Run084	Standard_Measurement	Plate_01	Clariostar_Study	MB	Biofoundry_,_London	Linear_Dilution_Pattern_V2	0.126	0.123	0.118	0.115	0.111	0.108	0.105	0.102	0.098	0.094	0.09	0.086	0.083	0.079	0.075	0.073	0.071	0.068	0.066	0.065	0.064	0.064	0.062	0.062	0.062	0.062	0.061	0.061	0.06	0.06	0.06	0.061	0.061	0.06	0.06	0.06
C11	Blank	DMSO_Blank	NA	DMSO	NA	Standard_Development	Run084	Standard_Measurement	Plate_01	Clariostar_Study	MB	Biofoundry_,_London	Linear_Dilution_Pattern_V2	0.114	0.111	0.106	0.103	0.1	0.096	0.094	0.09	0.086	0.082	0.078	0.074	0.071	0.067	0.064	0.062	0.06	0.058	0.056	0.055	0.054	0.053	0.052	0.052	0.052	0.051	0.05	0.05	0.05	0.049	0.049	0.049	0.049	0.049	0.048	0.048
C12	Blank	DMSO_Blank	NA	DMSO	NA	Standard_Development	Run084	Standard_Measurement	Plate_01	Clariostar_Study	MB	Biofoundry_,_London	Linear_Dilution_Pattern_V2	0.114	0.112	0.107	0.105	0.1	0.097	0.093	0.09	0.088	0.083	0.079	0.075	0.072	0.067	0.064	0.062	0.061	0.058	0.056	0.055	0.054	0.053	0.052	0.052	0.052	0.052	0.051	0.051	0.05	0.05	0.05	0.049	0.05	0.049	0.048	0.048
D01	Sample	Dilution_95%	0.95	DMSO	Lycopene	Standard_Development	Run084	Standard_Measurement	Plate_01	Clariostar_Study	MB	Biofoundry_,_London	Linear_Dilution_Pattern_V2	0.258	0.256	0.252	0.25	0.246	0.242	0.238	0.235	0.233	0.231	0.226	0.222	0.216	0.21	0.205	0.201	0.197	0.194	0.192	0.19	0.188	0.187	0.186	0.185	0.185	0.185	0.185	0.185	0.184	0.185	0.185	0.185	0.184	0.184	0.184	0.184
D02	Sample	Dilution_75%	0.75	DMSO	Lycopene	Standard_Development	Run084	Standard_Measurement	Plate_01	Clariostar_Study	MB	Biofoundry_,_London	Linear_Dilution_Pattern_V2	0.182	0.179	0.175	0.172	0.167	0.163	0.16	0.157	0.155	0.153	0.15	0.146	0.142	0.136	0.131	0.127	0.125	0.121	0.119	0.118	0.117	0.117	0.116	0.117	0.118	0.119	0.12	0.121	0.122	0.124	0.125	0.125	0.127	0.128	0.13	0.131
D03	Sample	Dilution_55%	0.55	DMSO	Lycopene	Standard_Development	Run084	Standard_Measurement	Plate_01	Clariostar_Study	MB	Biofoundry_,_London	Linear_Dilution_Pattern_V2	0.158	0.155	0.15	0.147	0.143	0.139	0.135	0.133	0.13	0.127	0.124	0.121	0.116	0.112	0.107	0.104	0.102	0.099	0.097	0.096	0.095	0.094	0.094	0.094	0.095	0.096	0.096	0.097	0.097	0.098	0.099	0.099	0.1	0.101	0.102	0.103
D04	Sample	Dilution_35%	0.35	DMSO	Lycopene	Standard_Development	Run084	Standard_Measurement	Plate_01	Clariostar_Study	MB	Biofoundry_,_London	Linear_Dilution_Pattern_V2	0.144	0.141	0.135	0.133	0.129	0.125	0.121	0.119	0.116	0.113	0.109	0.106	0.102	0.097	0.093	0.09	0.088	0.085	0.083	0.082	0.082	0.081	0.08	0.081	0.081	0.081	0.08	0.081	0.081	0.082	0.082	0.082	0.083	0.083	0.083	0.084
D05	Sample	Dilution_15%	0.15	DMSO	Lycopene	Standard_Development	Run084	Standard_Measurement	Plate_01	Clariostar_Study	MB	Biofoundry_,_London	Linear_Dilution_Pattern_V2	0.127	0.123	0.118	0.116	0.111	0.107	0.103	0.102	0.098	0.095	0.091	0.088	0.084	0.08	0.076	0.074	0.072	0.07	0.068	0.067	0.065	0.065	0.064	0.064	0.064	0.064	0.063	0.063	0.062	0.062	0.062	0.062	0.062	0.062	0.062	0.061
D06	Sample	Dilution_95%	0.95	DMSO	Lycopene	Standard_Development	Run084	Standard_Measurement	Plate_01	Clariostar_Study	MB	Biofoundry_,_London	Linear_Dilution_Pattern_V2	0.185	0.181	0.177	0.176	0.171	0.167	0.164	0.161	0.158	0.157	0.153	0.151	0.147	0.142	0.137	0.134	0.13	0.126	0.124	0.124	0.123	0.122	0.122	0.123	0.124	0.126	0.127	0.129	0.13	0.132	0.133	0.135	0.136	0.138	0.14	0.143
D07	Sample	Dilution_75%	0.75	DMSO	Lycopene	Standard_Development	Run084	Standard_Measurement	Plate_01	Clariostar_Study	MB	Biofoundry_,_London	Linear_Dilution_Pattern_V2	0.168	0.165	0.16	0.157	0.153	0.148	0.145	0.142	0.14	0.139	0.136	0.133	0.128	0.124	0.119	0.115	0.113	0.11	0.108	0.107	0.106	0.105	0.105	0.106	0.107	0.109	0.109	0.111	0.113	0.114	0.115	0.116	0.117	0.119	0.12	0.121
D08	Sample	Dilution_55%	0.55	DMSO	Lycopene	Standard_Development	Run084	Standard_Measurement	Plate_01	Clariostar_Study	MB	Biofoundry_,_London	Linear_Dilution_Pattern_V2	0.197	0.195	0.191	0.189	0.184	0.18	0.177	0.174	0.171	0.168	0.165	0.162	0.157	0.152	0.148	0.144	0.142	0.139	0.137	0.135	0.134	0.133	0.133	0.133	0.132	0.132	0.131	0.131	0.131	0.131	0.131	0.131	0.13	0.131	0.13	0.13
D09	Sample	Dilution_35%	0.35	DMSO	Lycopene	Standard_Development	Run084	Standard_Measurement	Plate_01	Clariostar_Study	MB	Biofoundry_,_London	Linear_Dilution_Pattern_V2	0.166	0.164	0.158	0.155	0.151	0.147	0.142	0.14	0.138	0.136	0.132	0.129	0.125	0.119	0.115	0.113	0.111	0.108	0.107	0.105	0.104	0.102	0.102	0.102	0.103	0.103	0.103	0.102	0.102	0.102	0.102	0.102	0.103	0.103	0.102	0.101
D10	Sample	Dilution_15%	0.15	DMSO	Lycopene	Standard_Development	Run084	Standard_Measurement	Plate_01	Clariostar_Study	MB	Biofoundry_,_London	Linear_Dilution_Pattern_V2	0.134	0.131	0.127	0.124	0.12	0.117	0.113	0.11	0.106	0.103	0.1	0.096	0.092	0.087	0.084	0.082	0.079	0.077	0.075	0.074	0.073	0.072	0.071	0.071	0.071	0.071	0.071	0.071	0.07	0.071	0.07	0.07	0.07	0.07	0.07	0.07
D11	Blank	DMSO_Blank	NA	DMSO	NA	Standard_Development	Run084	Standard_Measurement	Plate_01	Clariostar_Study	MB	Biofoundry_,_London	Linear_Dilution_Pattern_V2	0.116	0.113	0.107	0.104	0.101	0.097	0.094	0.091	0.088	0.084	0.08	0.076	0.072	0.067	0.064	0.062	0.06	0.058	0.056	0.055	0.054	0.053	0.052	0.052	0.052	0.051	0.051	0.05	0.049	0.049	0.049	0.049	0.049	0.048	0.048	0.048
D12	Blank	DMSO_Blank	NA	DMSO	NA	Standard_Development	Run084	Standard_Measurement	Plate_01	Clariostar_Study	MB	Biofoundry_,_London	Linear_Dilution_Pattern_V2	0.117	0.113	0.108	0.106	0.101	0.098	0.094	0.092	0.087	0.084	0.079	0.075	0.071	0.066	0.063	0.061	0.059	0.057	0.055	0.054	0.053	0.052	0.05	0.051	0.05	0.05	0.049	0.049	0.048	0.048	0.047	0.048	0.047	0.047	0.046	0.046
E01	Sample	Dilution_90%	0.9	DMSO	Lycopene	Standard_Development	Run084	Standard_Measurement	Plate_01	Clariostar_Study	MB	Biofoundry_,_London	Linear_Dilution_Pattern_V2	0.247	0.245	0.241	0.238	0.234	0.229	0.225	0.222	0.219	0.216	0.211	0.207	0.202	0.195	0.19	0.187	0.183	0.179	0.177	0.175	0.174	0.172	0.171	0.17	0.17	0.17	0.169	0.17	0.17	0.169	0.169	0.17	0.169	0.169	0.169	0.169
E02	Sample	Dilution_70%	0.7	DMSO	Lycopene	Standard_Development	Run084	Standard_Measurement	Plate_01	Clariostar_Study	MB	Biofoundry_,_London	Linear_Dilution_Pattern_V2	0.192	0.189	0.185	0.182	0.177	0.173	0.169	0.166	0.163	0.16	0.155	0.151	0.146	0.141	0.136	0.132	0.129	0.125	0.122	0.122	0.121	0.119	0.118	0.119	0.12	0.121	0.12	0.121	0.122	0.122	0.123	0.123	0.124	0.124	0.126	0.126
E03	Sample	Dilution_50%	0.5	DMSO	Lycopene	Standard_Development	Run084	Standard_Measurement	Plate_01	Clariostar_Study	MB	Biofoundry_,_London	Linear_Dilution_Pattern_V2	0.177	0.174	0.169	0.166	0.161	0.157	0.153	0.152	0.15	0.146	0.143	0.139	0.135	0.13	0.125	0.122	0.119	0.116	0.115	0.114	0.112	0.111	0.11	0.11	0.111	0.111	0.111	0.111	0.111	0.111	0.111	0.112	0.112	0.113	0.113	0.113
E04	Sample	Dilution_30%	0.3	DMSO	Lycopene	Standard_Development	Run084	Standard_Measurement	Plate_01	Clariostar_Study	MB	Biofoundry_,_London	Linear_Dilution_Pattern_V2	0.14	0.137	0.132	0.129	0.125	0.121	0.117	0.115	0.112	0.109	0.105	0.101	0.097	0.092	0.088	0.086	0.084	0.081	0.079	0.078	0.077	0.076	0.075	0.075	0.076	0.076	0.075	0.075	0.075	0.076	0.076	0.076	0.075	0.076	0.076	0.076
E05	Sample	Dilution_10%	0.1	DMSO	Lycopene	Standard_Development	Run084	Standard_Measurement	Plate_01	Clariostar_Study	MB	Biofoundry_,_London	Linear_Dilution_Pattern_V2	0.125	0.122	0.117	0.114	0.109	0.105	0.102	0.1	0.096	0.093	0.089	0.085	0.083	0.078	0.075	0.072	0.07	0.067	0.066	0.065	0.064	0.063	0.062	0.062	0.061	0.061	0.06	0.06	0.059	0.059	0.059	0.059	0.058	0.058	0.058	0.057
E06	Sample	Dilution_90%	0.9	DMSO	Lycopene	Standard_Development	Run084	Standard_Measurement	Plate_01	Clariostar_Study	MB	Biofoundry_,_London	Linear_Dilution_Pattern_V2	0.19	0.188	0.183	0.181	0.175	0.171	0.168	0.166	0.163	0.161	0.158	0.155	0.151	0.145	0.14	0.136	0.133	0.131	0.128	0.127	0.126	0.125	0.124	0.124	0.126	0.127	0.127	0.128	0.129	0.13	0.13	0.132	0.133	0.133	0.135	0.136
E07	Sample	Dilution_70%	0.7	DMSO	Lycopene	Standard_Development	Run084	Standard_Measurement	Plate_01	Clariostar_Study	MB	Biofoundry_,_London	Linear_Dilution_Pattern_V2	0.177	0.174	0.169	0.166	0.162	0.158	0.154	0.152	0.149	0.147	0.144	0.141	0.137	0.132	0.127	0.124	0.121	0.118	0.115	0.114	0.113	0.112	0.112	0.112	0.114	0.115	0.114	0.115	0.115	0.116	0.116	0.117	0.118	0.118	0.118	0.119
E08	Sample	Dilution_50%	0.5	DMSO	Lycopene	Standard_Development	Run084	Standard_Measurement	Plate_01	Clariostar_Study	MB	Biofoundry_,_London	Linear_Dilution_Pattern_V2	0.275	0.273	0.27	0.268	0.263	0.26	0.255	0.252	0.25	0.247	0.244	0.241	0.237	0.232	0.227	0.225	0.222	0.22	0.217	0.215	0.213	0.211	0.209	0.208	0.207	0.206	0.204	0.203	0.201	0.199	0.198	0.196	0.195	0.193	0.191	0.189
E09	Sample	Dilution_30%	0.3	DMSO	Lycopene	Standard_Development	Run084	Standard_Measurement	Plate_01	Clariostar_Study	MB	Biofoundry_,_London	Linear_Dilution_Pattern_V2	0.155	0.151	0.147	0.144	0.14	0.136	0.133	0.13	0.126	0.125	0.12	0.117	0.113	0.107	0.104	0.102	0.099	0.096	0.094	0.092	0.092	0.091	0.09	0.09	0.091	0.091	0.09	0.09	0.089	0.09	0.09	0.09	0.09	0.09	0.09	0.09
E10	Sample	Dilution_10%	0.1	DMSO	Lycopene	Standard_Development	Run084	Standard_Measurement	Plate_01	Clariostar_Study	MB	Biofoundry_,_London	Linear_Dilution_Pattern_V2	0.126	0.122	0.118	0.115	0.111	0.107	0.104	0.102	0.098	0.094	0.091	0.086	0.083	0.079	0.075	0.072	0.071	0.068	0.066	0.065	0.064	0.063	0.063	0.062	0.062	0.062	0.061	0.062	0.061	0.061	0.061	0.061	0.061	0.06	0.06	0.06
E11	Blank	DMSO_Blank	NA	DMSO	NA	Standard_Development	Run084	Standard_Measurement	Plate_01	Clariostar_Study	MB	Biofoundry_,_London	Linear_Dilution_Pattern_V2	0.116	0.113	0.107	0.105	0.1	0.097	0.093	0.091	0.088	0.084	0.08	0.076	0.073	0.069	0.065	0.064	0.062	0.059	0.057	0.057	0.055	0.054	0.053	0.053	0.053	0.053	0.052	0.051	0.051	0.051	0.05	0.05	0.05	0.05	0.049	0.048
E12	Blank	DMSO_Blank	NA	DMSO	NA	Standard_Development	Run084	Standard_Measurement	Plate_01	Clariostar_Study	MB	Biofoundry_,_London	Linear_Dilution_Pattern_V2	0.116	0.112	0.107	0.106	0.102	0.097	0.094	0.092	0.088	0.084	0.08	0.075	0.072	0.068	0.065	0.063	0.061	0.059	0.057	0.057	0.055	0.054	0.053	0.052	0.053	0.053	0.052	0.051	0.051	0.05	0.05	0.05	0.05	0.05	0.049	0.048
F01	Sample	Dilution_90%	0.9	DMSO	Lycopene	Standard_Development	Run084	Standard_Measurement	Plate_01	Clariostar_Study	MB	Biofoundry_,_London	Linear_Dilution_Pattern_V2	0.256	0.254	0.248	0.246	0.241	0.237	0.233	0.231	0.229	0.225	0.222	0.218	0.213	0.207	0.202	0.198	0.195	0.191	0.188	0.186	0.185	0.183	0.181	0.181	0.181	0.182	0.18	0.18	0.179	0.179	0.178	0.178	0.178	0.177	0.177	0.176
F02	Sample	Dilution_70%	0.7	DMSO	Lycopene	Standard_Development	Run084	Standard_Measurement	Plate_01	Clariostar_Study	MB	Biofoundry_,_London	Linear_Dilution_Pattern_V2	0.187	0.184	0.18	0.177	0.172	0.168	0.164	0.162	0.16	0.157	0.154	0.151	0.146	0.14	0.135	0.132	0.13	0.127	0.124	0.123	0.122	0.12	0.119	0.12	0.121	0.121	0.121	0.122	0.122	0.123	0.123	0.123	0.124	0.124	0.124	0.124
F03	Sample	Dilution_50%	0.5	DMSO	Lycopene	Standard_Development	Run084	Standard_Measurement	Plate_01	Clariostar_Study	MB	Biofoundry_,_London	Linear_Dilution_Pattern_V2	0.158	0.155	0.151	0.147	0.143	0.139	0.136	0.133	0.13	0.127	0.124	0.121	0.117	0.111	0.108	0.105	0.102	0.099	0.098	0.097	0.096	0.094	0.094	0.095	0.095	0.096	0.096	0.096	0.097	0.098	0.098	0.098	0.099	0.099	0.1	0.101
F04	Sample	Dilution_30%	0.3	DMSO	Lycopene	Standard_Development	Run084	Standard_Measurement	Plate_01	Clariostar_Study	MB	Biofoundry_,_London	Linear_Dilution_Pattern_V2	0.145	0.142	0.137	0.135	0.13	0.125	0.122	0.12	0.117	0.114	0.111	0.107	0.103	0.098	0.094	0.092	0.09	0.087	0.085	0.084	0.083	0.082	0.081	0.081	0.082	0.082	0.082	0.082	0.081	0.082	0.082	0.082	0.083	0.083	0.083	0.083
F05	Sample	Dilution_10%	0.1	DMSO	Lycopene	Standard_Development	Run084	Standard_Measurement	Plate_01	Clariostar_Study	MB	Biofoundry_,_London	Linear_Dilution_Pattern_V2	0.128	0.124	0.119	0.117	0.113	0.109	0.106	0.103	0.1	0.096	0.092	0.089	0.086	0.082	0.079	0.077	0.074	0.072	0.07	0.068	0.068	0.067	0.065	0.065	0.066	0.065	0.064	0.064	0.063	0.064	0.063	0.063	0.063	0.063	0.062	0.062
F06	Sample	Dilution_90%	0.9	DMSO	Lycopene	Standard_Development	Run084	Standard_Measurement	Plate_01	Clariostar_Study	MB	Biofoundry_,_London	Linear_Dilution_Pattern_V2	0.229	0.225	0.221	0.218	0.212	0.209	0.205	0.202	0.2	0.197	0.193	0.19	0.187	0.18	0.175	0.172	0.169	0.166	0.163	0.162	0.159	0.158	0.156	0.157	0.157	0.157	0.157	0.157	0.156	0.157	0.157	0.157	0.156	0.156	0.156	0.156
F07	Sample	Dilution_70%	0.7	DMSO	Lycopene	Standard_Development	Run084	Standard_Measurement	Plate_01	Clariostar_Study	MB	Biofoundry_,_London	Linear_Dilution_Pattern_V2	0.185	0.182	0.177	0.174	0.169	0.164	0.161	0.159	0.156	0.152	0.15	0.147	0.142	0.137	0.133	0.13	0.128	0.125	0.123	0.121	0.119	0.118	0.117	0.118	0.118	0.119	0.119	0.119	0.119	0.12	0.12	0.12	0.121	0.121	0.121	0.122
F08	Sample	Dilution_50%	0.5	DMSO	Lycopene	Standard_Development	Run084	Standard_Measurement	Plate_01	Clariostar_Study	MB	Biofoundry_,_London	Linear_Dilution_Pattern_V2	0.189	0.187	0.181	0.18	0.175	0.171	0.167	0.165	0.162	0.16	0.156	0.152	0.148	0.144	0.14	0.137	0.134	0.131	0.13	0.128	0.126	0.125	0.124	0.124	0.125	0.125	0.124	0.124	0.123	0.123	0.123	0.123	0.123	0.122	0.122	0.121
F09	Sample	Dilution_30%	0.3	DMSO	Lycopene	Standard_Development	Run084	Standard_Measurement	Plate_01	Clariostar_Study	MB	Biofoundry_,_London	Linear_Dilution_Pattern_V2	0.14	0.137	0.132	0.13	0.125	0.121	0.117	0.115	0.112	0.109	0.106	0.102	0.099	0.094	0.089	0.088	0.085	0.083	0.081	0.08	0.079	0.078	0.077	0.078	0.078	0.078	0.077	0.077	0.076	0.077	0.077	0.078	0.078	0.078	0.077	0.077
F10	Sample	Dilution_10%	0.1	DMSO	Lycopene	Standard_Development	Run084	Standard_Measurement	Plate_01	Clariostar_Study	MB	Biofoundry_,_London	Linear_Dilution_Pattern_V2	0.127	0.123	0.118	0.116	0.111	0.107	0.104	0.101	0.097	0.094	0.091	0.087	0.084	0.079	0.075	0.073	0.072	0.069	0.067	0.066	0.065	0.064	0.063	0.063	0.063	0.063	0.062	0.062	0.061	0.061	0.061	0.06	0.06	0.06	0.059	0.059
F11	Blank	DMSO	NA	DMSO	NA	Standard_Development	Run084	Standard_Measurement	Plate_01	Clariostar_Study	MB	Biofoundry_,_London	Linear_Dilution_Pattern_V2	0.115	0.112	0.107	0.105	0.101	0.097	0.095	0.09	0.086	0.082	0.079	0.074	0.071	0.068	0.065	0.062	0.061	0.059	0.057	0.055	0.054	0.054	0.053	0.052	0.052	0.051	0.051	0.05	0.05	0.05	0.049	0.049	0.049	0.049	0.048	0.048
F12	Blank	DMSO	NA	DMSO	NA	Standard_Development	Run084	Standard_Measurement	Plate_01	Clariostar_Study	MB	Biofoundry_,_London	Linear_Dilution_Pattern_V2	0.116	0.113	0.108	0.105	0.102	0.098	0.095	0.091	0.087	0.084	0.079	0.075	0.072	0.067	0.064	0.062	0.06	0.058	0.056	0.055	0.054	0.053	0.052	0.051	0.052	0.051	0.051	0.051	0.049	0.049	0.049	0.049	0.048	0.048	0.048	0.047
G01	Sample	Dilution_85%	0.85	DMSO	Lycopene	Standard_Development	Run084	Standard_Measurement	Plate_01	Clariostar_Study	MB	Biofoundry_,_London	Linear_Dilution_Pattern_V2	0.252	0.25	0.246	0.244	0.239	0.235	0.232	0.229	0.225	0.223	0.218	0.214	0.209	0.202	0.197	0.194	0.191	0.187	0.185	0.184	0.181	0.18	0.178	0.177	0.177	0.177	0.176	0.175	0.175	0.175	0.174	0.173	0.172	0.172	0.171	0.17
G02	Sample	Dilution_65%	0.65	DMSO	Lycopene	Standard_Development	Run084	Standard_Measurement	Plate_01	Clariostar_Study	MB	Biofoundry_,_London	Linear_Dilution_Pattern_V2	0.199	0.195	0.191	0.189	0.184	0.18	0.177	0.174	0.172	0.168	0.165	0.161	0.156	0.15	0.146	0.143	0.14	0.138	0.136	0.134	0.132	0.131	0.13	0.13	0.13	0.131	0.129	0.13	0.129	0.129	0.129	0.129	0.129	0.129	0.129	0.128
G03	Sample	Dilution_45%	0.45	DMSO	Lycopene	Standard_Development	Run084	Standard_Measurement	Plate_01	Clariostar_Study	MB	Biofoundry_,_London	Linear_Dilution_Pattern_V2	0.153	0.151	0.146	0.143	0.139	0.135	0.131	0.128	0.124	0.122	0.118	0.114	0.11	0.105	0.101	0.099	0.096	0.092	0.09	0.09	0.09	0.088	0.088	0.088	0.088	0.089	0.089	0.089	0.089	0.09	0.09	0.09	0.091	0.091	0.092	0.092
G04	Sample	Dilution_25%	0.25	DMSO	Lycopene	Standard_Development	Run084	Standard_Measurement	Plate_01	Clariostar_Study	MB	Biofoundry_,_London	Linear_Dilution_Pattern_V2	0.141	0.137	0.133	0.131	0.125	0.121	0.117	0.115	0.111	0.107	0.103	0.1	0.097	0.093	0.088	0.085	0.083	0.081	0.079	0.078	0.077	0.076	0.075	0.075	0.075	0.075	0.074	0.074	0.073	0.074	0.074	0.073	0.074	0.074	0.073	0.073
G05	Sample	Dilution_05%	0.0499999999999999	DMSO	Lycopene	Standard_Development	Run084	Standard_Measurement	Plate_01	Clariostar_Study	MB	Biofoundry_,_London	Linear_Dilution_Pattern_V2	0.125	0.122	0.117	0.115	0.11	0.106	0.102	0.099	0.096	0.092	0.089	0.086	0.083	0.078	0.074	0.073	0.07	0.068	0.066	0.065	0.063	0.063	0.062	0.061	0.061	0.061	0.06	0.06	0.059	0.059	0.059	0.058	0.058	0.058	0.057	0.057
G06	Sample	Dilution_85%	0.85	DMSO	Lycopene	Standard_Development	Run084	Standard_Measurement	Plate_01	Clariostar_Study	MB	Biofoundry_,_London	Linear_Dilution_Pattern_V2	0.185	0.182	0.177	0.175	0.17	0.165	0.162	0.159	0.156	0.153	0.15	0.146	0.143	0.138	0.133	0.13	0.127	0.123	0.121	0.12	0.119	0.118	0.117	0.118	0.118	0.119	0.119	0.12	0.12	0.121	0.121	0.123	0.123	0.123	0.124	0.125
G07	Sample	Dilution_65%	0.65	DMSO	Lycopene	Standard_Development	Run084	Standard_Measurement	Plate_01	Clariostar_Study	MB	Biofoundry_,_London	Linear_Dilution_Pattern_V2	0.195	0.192	0.188	0.185	0.18	0.175	0.172	0.169	0.167	0.163	0.16	0.157	0.153	0.148	0.143	0.141	0.138	0.135	0.132	0.131	0.13	0.128	0.127	0.128	0.128	0.128	0.127	0.127	0.127	0.126	0.127	0.127	0.127	0.126	0.126	0.125
G08	Sample	Dilution_45%	0.45	DMSO	Lycopene	Standard_Development	Run084	Standard_Measurement	Plate_01	Clariostar_Study	MB	Biofoundry_,_London	Linear_Dilution_Pattern_V2	0.155	0.151	0.146	0.144	0.139	0.135	0.131	0.129	0.125	0.123	0.12	0.116	0.112	0.108	0.104	0.102	0.1	0.097	0.095	0.094	0.093	0.092	0.09	0.091	0.091	0.092	0.092	0.092	0.092	0.092	0.093	0.093	0.093	0.093	0.093	0.093
G09	Sample	Dilution_25%	0.25	DMSO	Lycopene	Standard_Development	Run084	Standard_Measurement	Plate_01	Clariostar_Study	MB	Biofoundry_,_London	Linear_Dilution_Pattern_V2	0.138	0.135	0.13	0.128	0.123	0.119	0.115	0.112	0.109	0.106	0.102	0.099	0.095	0.091	0.087	0.085	0.083	0.08	0.078	0.077	0.076	0.075	0.074	0.074	0.074	0.074	0.074	0.074	0.073	0.074	0.073	0.074	0.074	0.074	0.073	0.073
G10	Sample	Dilution_05%	0.0499999999999999	DMSO	Lycopene	Standard_Development	Run084	Standard_Measurement	Plate_01	Clariostar_Study	MB	Biofoundry_,_London	Linear_Dilution_Pattern_V2	0.122	0.118	0.113	0.11	0.106	0.102	0.098	0.096	0.092	0.089	0.086	0.082	0.078	0.074	0.07	0.068	0.067	0.063	0.062	0.061	0.059	0.059	0.058	0.058	0.057	0.057	0.056	0.055	0.055	0.055	0.055	0.054	0.054	0.054	0.053	0.052
G11	Blank	DMSO_Blank	NA	DMSO	NA	Standard_Development	Run084	Standard_Measurement	Plate_01	Clariostar_Study	MB	Biofoundry_,_London	Linear_Dilution_Pattern_V2	0.118	0.113	0.109	0.105	0.101	0.098	0.094	0.091	0.088	0.084	0.08	0.077	0.074	0.069	0.066	0.065	0.062	0.06	0.058	0.057	0.057	0.055	0.054	0.054	0.054	0.053	0.053	0.053	0.052	0.052	0.051	0.051	0.051	0.051	0.05	0.049
G12	Blank	DMSO_Blank	NA	DMSO	NA	Standard_Development	Run084	Standard_Measurement	Plate_01	Clariostar_Study	MB	Biofoundry_,_London	Linear_Dilution_Pattern_V2	0.118	0.115	0.109	0.107	0.102	0.098	0.095	0.092	0.088	0.085	0.081	0.077	0.072	0.068	0.064	0.062	0.06	0.058	0.056	0.054	0.053	0.053	0.052	0.052	0.051	0.051	0.05	0.05	0.049	0.05	0.049	0.049	0.049	0.048	0.047	0.046
H01	Sample	Dilution_85%	0.85	DMSO	Lycopene	Standard_Development	Run084	Standard_Measurement	Plate_01	Clariostar_Study	MB	Biofoundry_,_London	Linear_Dilution_Pattern_V2	0.229	0.226	0.221	0.217	0.212	0.208	0.204	0.201	0.197	0.194	0.189	0.184	0.179	0.172	0.167	0.164	0.161	0.158	0.155	0.153	0.152	0.15	0.149	0.149	0.149	0.149	0.148	0.149	0.148	0.148	0.147	0.147	0.147	0.147	0.146	0.145
H02	Sample	Dilution_65%	0.65	DMSO	Lycopene	Standard_Development	Run084	Standard_Measurement	Plate_01	Clariostar_Study	MB	Biofoundry_,_London	Linear_Dilution_Pattern_V2	0.168	0.165	0.16	0.156	0.151	0.147	0.143	0.141	0.138	0.135	0.131	0.128	0.123	0.117	0.114	0.111	0.108	0.105	0.103	0.102	0.101	0.1	0.099	0.099	0.101	0.1	0.101	0.101	0.102	0.102	0.102	0.103	0.103	0.104	0.104	0.104
H03	Sample	Dilution_45%	0.45	DMSO	Lycopene	Standard_Development	Run084	Standard_Measurement	Plate_01	Clariostar_Study	MB	Biofoundry_,_London	Linear_Dilution_Pattern_V2	0.153	0.15	0.145	0.143	0.138	0.133	0.13	0.127	0.125	0.122	0.118	0.114	0.11	0.105	0.101	0.099	0.097	0.094	0.091	0.091	0.09	0.089	0.088	0.088	0.089	0.089	0.089	0.089	0.089	0.09	0.09	0.09	0.091	0.091	0.091	0.091
H04	Sample	Dilution_25%	0.25	DMSO	Lycopene	Standard_Development	Run084	Standard_Measurement	Plate_01	Clariostar_Study	MB	Biofoundry_,_London	Linear_Dilution_Pattern_V2	0.147	0.144	0.138	0.135	0.13	0.126	0.122	0.119	0.116	0.112	0.108	0.104	0.1	0.095	0.09	0.088	0.086	0.083	0.081	0.08	0.079	0.078	0.077	0.077	0.078	0.077	0.077	0.077	0.076	0.077	0.076	0.076	0.076	0.076	0.076	0.076
H05	Sample	Dilution_05%	0.0499999999999999	DMSO	Lycopene	Standard_Development	Run084	Standard_Measurement	Plate_01	Clariostar_Study	MB	Biofoundry_,_London	Linear_Dilution_Pattern_V2	0.123	0.12	0.114	0.113	0.108	0.103	0.099	0.097	0.094	0.09	0.085	0.081	0.078	0.073	0.069	0.068	0.066	0.063	0.061	0.06	0.059	0.058	0.057	0.057	0.057	0.057	0.055	0.054	0.054	0.054	0.054	0.054	0.053	0.053	0.052	0.051
H06	Sample	Dilution_85%	0.85	DMSO	Lycopene	Standard_Development	Run084	Standard_Measurement	Plate_01	Clariostar_Study	MB	Biofoundry_,_London	Linear_Dilution_Pattern_V2	0.186	0.182	0.176	0.173	0.167	0.163	0.159	0.157	0.154	0.151	0.148	0.145	0.14	0.135	0.131	0.127	0.124	0.121	0.119	0.118	0.117	0.116	0.115	0.116	0.116	0.117	0.117	0.118	0.118	0.119	0.12	0.12	0.121	0.121	0.121	0.122
H07	Sample	Dilution_65%	0.65	DMSO	Lycopene	Standard_Development	Run084	Standard_Measurement	Plate_01	Clariostar_Study	MB	Biofoundry_,_London	Linear_Dilution_Pattern_V2	0.17	0.166	0.161	0.158	0.153	0.15	0.145	0.143	0.139	0.137	0.133	0.13	0.127	0.122	0.117	0.114	0.111	0.108	0.106	0.106	0.104	0.103	0.103	0.103	0.103	0.103	0.103	0.105	0.105	0.105	0.106	0.106	0.106	0.106	0.107	0.107
H08	Sample	Dilution_45%	0.45	DMSO	Lycopene	Standard_Development	Run084	Standard_Measurement	Plate_01	Clariostar_Study	MB	Biofoundry_,_London	Linear_Dilution_Pattern_V2	0.155	0.152	0.147	0.143	0.139	0.135	0.13	0.128	0.125	0.122	0.117	0.114	0.11	0.104	0.1	0.097	0.095	0.093	0.09	0.089	0.088	0.087	0.087	0.087	0.088	0.088	0.087	0.088	0.088	0.089	0.089	0.089	0.089	0.089	0.089	0.089
H09	Sample	Dilution_25%	0.25	DMSO	Lycopene	Standard_Development	Run084	Standard_Measurement	Plate_01	Clariostar_Study	MB	Biofoundry_,_London	Linear_Dilution_Pattern_V2	0.146	0.142	0.138	0.135	0.129	0.125	0.121	0.118	0.115	0.112	0.107	0.103	0.099	0.093	0.089	0.086	0.085	0.082	0.08	0.08	0.078	0.076	0.076	0.075	0.076	0.076	0.075	0.075	0.075	0.075	0.075	0.075	0.075	0.075	0.074	0.074
H10	Sample	Dilution_05%	0.0499999999999999	DMSO	Lycopene	Standard_Development	Run084	Standard_Measurement	Plate_01	Clariostar_Study	MB	Biofoundry_,_London	Linear_Dilution_Pattern_V2	0.126	0.123	0.117	0.114	0.109	0.105	0.1	0.098	0.095	0.092	0.088	0.084	0.081	0.075	0.071	0.07	0.068	0.066	0.064	0.062	0.061	0.059	0.059	0.059	0.059	0.059	0.058	0.057	0.057	0.056	0.056	0.056	0.056	0.055	0.054	0.053
H11	Blank	DMSO_Blank	NA	DMSO	NA	Standard_Development	Run084	Standard_Measurement	Plate_01	Clariostar_Study	MB	Biofoundry_,_London	Linear_Dilution_Pattern_V2	0.12	0.116	0.111	0.108	0.104	0.101	0.097	0.094	0.09	0.087	0.084	0.081	0.077	0.072	0.068	0.067	0.065	0.062	0.06	0.06	0.058	0.057	0.056	0.056	0.057	0.056	0.055	0.054	0.053	0.053	0.053	0.053	0.053	0.052	0.051	0.051
H12	Blank	DMSO_Blank	NA	DMSO	NA	Standard_Development	Run084	Standard_Measurement	Plate_01	Clariostar_Study	MB	Biofoundry_,_London	Linear_Dilution_Pattern_V2	0.121	0.117	0.112	0.109	0.105	0.101	0.097	0.095	0.091	0.087	0.082	0.078	0.074	0.069	0.066	0.064	0.062	0.059	0.058	0.057	0.055	0.054	0.053	0.053	0.053	0.053	0.052	0.051	0.051	0.051	0.05	0.05	0.05	0.049	0.049	0.048
[truncated: 122 more columns]
