# Supplementary material for: Construction of a Calibration Curve for Lycopene on a Liquid-Handling Platform—Wider Lessons for the Development of Automated Dilution Protocols
Source: ACS Synth Biol. 2024 Aug 3;13(8):2357–75. doi: 10.1021/acssynbio.4c00031 (PMC11334188; doi:10.1021/acssynbio.4c00031)
Supplement: Supplementary file 2 — sb4c00031_si_002.zip [file sb4c00031_si_002.zip › AggregatedData/Run084/Plate_01/Clariostar_Study/Clariostar_A-Measurement_12/001.csv]

Well	Content	Label	Dilution	Solvent	Solute	Project	Run	Step	Container	Study	Author	Institution	Comment	OD350	OD352	OD354	OD356	OD358	OD360	OD362	OD364	OD366	OD368	OD370	OD372	OD374	OD376	OD378	OD380	OD382	OD384	OD386	OD388	OD390	OD392	OD394	OD396	OD398	OD400	OD402	OD404	OD406	OD408	OD410	OD412	OD414	OD416	OD418	OD420
A01	Sample	Dilution_100%	1.0	DMSO	Lycopene	Standard_Development	Run084	Standard_Measurement	Plate_01	Clariostar_Study	MB	Biofoundry_,_London	Linear_Dilution_Pattern_V2	0.178	0.175	0.173	0.169	0.166	0.162	0.158	0.155	0.153	0.15	0.148	0.145	0.139	0.134	0.129	0.126	0.122	0.119	0.118	0.117	0.116	0.116	0.117	0.118	0.12	0.122	0.125	0.127	0.13	0.132	0.135	0.137	0.139	0.142	0.146	0.149
A02	Sample	Dilution_80%	0.8	DMSO	Lycopene	Standard_Development	Run084	Standard_Measurement	Plate_01	Clariostar_Study	MB	Biofoundry_,_London	Linear_Dilution_Pattern_V2	0.161	0.158	0.155	0.152	0.148	0.144	0.139	0.138	0.135	0.132	0.13	0.126	0.121	0.116	0.111	0.107	0.105	0.102	0.1	0.099	0.098	0.098	0.098	0.099	0.1	0.102	0.103	0.104	0.106	0.109	0.111	0.112	0.112	0.115	0.117	0.12
A03	Sample	Dilution_60%	0.6	DMSO	Lycopene	Standard_Development	Run084	Standard_Measurement	Plate_01	Clariostar_Study	MB	Biofoundry_,_London	Linear_Dilution_Pattern_V2	0.148	0.145	0.143	0.138	0.135	0.131	0.127	0.125	0.123	0.12	0.117	0.113	0.108	0.104	0.1	0.096	0.093	0.091	0.089	0.088	0.087	0.086	0.086	0.086	0.087	0.088	0.089	0.09	0.092	0.092	0.094	0.095	0.095	0.097	0.099	0.1
A04	Sample	Dilution_40%	0.4	DMSO	Lycopene	Standard_Development	Run084	Standard_Measurement	Plate_01	Clariostar_Study	MB	Biofoundry_,_London	Linear_Dilution_Pattern_V2	0.142	0.139	0.138	0.133	0.13	0.126	0.121	0.119	0.116	0.112	0.108	0.104	0.1	0.096	0.092	0.088	0.085	0.083	0.081	0.08	0.079	0.078	0.077	0.077	0.078	0.078	0.079	0.08	0.081	0.081	0.081	0.082	0.082	0.083	0.084	0.084
A05	Sample	Dilution_20%	0.2	DMSO	Lycopene	Standard_Development	Run084	Standard_Measurement	Plate_01	Clariostar_Study	MB	Biofoundry_,_London	Linear_Dilution_Pattern_V2	0.126	0.122	0.12	0.116	0.113	0.109	0.104	0.103	0.098	0.095	0.092	0.087	0.083	0.08	0.076	0.073	0.07	0.068	0.066	0.065	0.064	0.063	0.063	0.062	0.062	0.062	0.061	0.061	0.061	0.062	0.062	0.062	0.061	0.062	0.061	0.062
A06	Sample	Dilution_100%	1.0	DMSO	Lycopene	Standard_Development	Run084	Standard_Measurement	Plate_01	Clariostar_Study	MB	Biofoundry_,_London	Linear_Dilution_Pattern_V2	0.173	0.17	0.167	0.164	0.159	0.154	0.15	0.149	0.146	0.143	0.141	0.137	0.132	0.128	0.122	0.118	0.116	0.112	0.11	0.109	0.108	0.107	0.108	0.109	0.111	0.113	0.115	0.118	0.12	0.122	0.125	0.127	0.128	0.131	0.134	0.136
A07	Sample	Dilution_80%	0.8	DMSO	Lycopene	Standard_Development	Run084	Standard_Measurement	Plate_01	Clariostar_Study	MB	Biofoundry_,_London	Linear_Dilution_Pattern_V2	0.158	0.156	0.153	0.15	0.146	0.142	0.138	0.136	0.133	0.131	0.128	0.126	0.121	0.116	0.112	0.108	0.105	0.103	0.1	0.099	0.099	0.098	0.099	0.1	0.101	0.103	0.104	0.105	0.107	0.11	0.111	0.112	0.113	0.116	0.119	0.121
A08	Sample	Dilution_60%	0.6	DMSO	Lycopene	Standard_Development	Run084	Standard_Measurement	Plate_01	Clariostar_Study	MB	Biofoundry_,_London	Linear_Dilution_Pattern_V2	0.15	0.148	0.146	0.141	0.137	0.133	0.129	0.127	0.124	0.12	0.118	0.115	0.11	0.106	0.101	0.098	0.094	0.092	0.09	0.089	0.088	0.087	0.087	0.088	0.088	0.089	0.09	0.091	0.093	0.094	0.096	0.096	0.096	0.098	0.099	0.1
A09	Sample	Dilution_40%	0.4	DMSO	Lycopene	Standard_Development	Run084	Standard_Measurement	Plate_01	Clariostar_Study	MB	Biofoundry_,_London	Linear_Dilution_Pattern_V2	0.143	0.141	0.139	0.135	0.131	0.126	0.121	0.119	0.116	0.113	0.109	0.104	0.1	0.096	0.091	0.088	0.084	0.082	0.08	0.08	0.079	0.077	0.077	0.077	0.077	0.077	0.078	0.078	0.079	0.08	0.081	0.081	0.081	0.082	0.083	0.084
A10	Sample	Dilution_20%	0.2	DMSO	Lycopene	Standard_Development	Run084	Standard_Measurement	Plate_01	Clariostar_Study	MB	Biofoundry_,_London	Linear_Dilution_Pattern_V2	0.128	0.126	0.122	0.118	0.115	0.111	0.107	0.105	0.101	0.097	0.094	0.09	0.085	0.082	0.078	0.075	0.073	0.071	0.069	0.067	0.066	0.065	0.065	0.064	0.064	0.064	0.064	0.063	0.065	0.065	0.065	0.065	0.064	0.065	0.065	0.064
A11	Blank	DMSO_Blank	NA	DMSO	NA	Standard_Development	Run084	Standard_Measurement	Plate_01	Clariostar_Study	MB	Biofoundry_,_London	Linear_Dilution_Pattern_V2	0.112	0.109	0.107	0.103	0.1	0.096	0.09	0.089	0.086	0.081	0.078	0.073	0.07	0.066	0.064	0.061	0.058	0.057	0.055	0.054	0.054	0.052	0.051	0.051	0.051	0.05	0.05	0.049	0.049	0.048	0.049	0.048	0.047	0.047	0.047	0.045
A12	Blank	DMSO_Blank	NA	DMSO	NA	Standard_Development	Run084	Standard_Measurement	Plate_01	Clariostar_Study	MB	Biofoundry_,_London	Linear_Dilution_Pattern_V2	0.116	0.113	0.109	0.106	0.102	0.098	0.094	0.091	0.088	0.083	0.08	0.075	0.071	0.068	0.064	0.061	0.059	0.058	0.055	0.054	0.054	0.052	0.052	0.051	0.051	0.05	0.05	0.05	0.049	0.049	0.049	0.048	0.047	0.047	0.046	0.045
B01	Sample	Dilution_100%	1.0	DMSO	Lycopene	Standard_Development	Run084	Standard_Measurement	Plate_01	Clariostar_Study	MB	Biofoundry_,_London	Linear_Dilution_Pattern_V2	0.218	0.218	0.215	0.211	0.208	0.204	0.2	0.199	0.196	0.194	0.192	0.187	0.183	0.177	0.173	0.169	0.165	0.162	0.16	0.158	0.158	0.157	0.157	0.158	0.16	0.162	0.164	0.166	0.169	0.171	0.173	0.174	0.176	0.178	0.181	0.184
B02	Sample	Dilution_80%	0.8	DMSO	Lycopene	Standard_Development	Run084	Standard_Measurement	Plate_01	Clariostar_Study	MB	Biofoundry_,_London	Linear_Dilution_Pattern_V2	0.163	0.159	0.157	0.154	0.151	0.147	0.142	0.141	0.139	0.136	0.133	0.13	0.126	0.12	0.116	0.112	0.109	0.106	0.104	0.104	0.103	0.102	0.103	0.103	0.105	0.107	0.109	0.11	0.113	0.114	0.117	0.118	0.119	0.122	0.124	0.127
B03	Sample	Dilution_60%	0.6	DMSO	Lycopene	Standard_Development	Run084	Standard_Measurement	Plate_01	Clariostar_Study	MB	Biofoundry_,_London	Linear_Dilution_Pattern_V2	0.153	0.15	0.147	0.143	0.14	0.136	0.132	0.13	0.127	0.123	0.12	0.117	0.113	0.108	0.103	0.1	0.097	0.094	0.092	0.091	0.09	0.089	0.089	0.09	0.09	0.091	0.092	0.093	0.095	0.096	0.097	0.098	0.098	0.1	0.101	0.103
B04	Sample	Dilution_40%	0.4	DMSO	Lycopene	Standard_Development	Run084	Standard_Measurement	Plate_01	Clariostar_Study	MB	Biofoundry_,_London	Linear_Dilution_Pattern_V2	0.138	0.135	0.133	0.129	0.126	0.122	0.118	0.116	0.112	0.109	0.106	0.103	0.098	0.094	0.09	0.086	0.084	0.082	0.079	0.078	0.077	0.076	0.076	0.076	0.077	0.077	0.077	0.077	0.079	0.079	0.08	0.08	0.08	0.081	0.081	0.082
B05	Sample	Dilution_20%	0.2	DMSO	Lycopene	Standard_Development	Run084	Standard_Measurement	Plate_01	Clariostar_Study	MB	Biofoundry_,_London	Linear_Dilution_Pattern_V2	0.126	0.123	0.12	0.116	0.112	0.109	0.104	0.103	0.099	0.095	0.092	0.089	0.085	0.082	0.076	0.074	0.072	0.07	0.068	0.067	0.066	0.065	0.064	0.064	0.064	0.064	0.064	0.064	0.064	0.064	0.064	0.064	0.063	0.064	0.063	0.063
B06	Sample	Dilution_100%	1.0	DMSO	Lycopene	Standard_Development	Run084	Standard_Measurement	Plate_01	Clariostar_Study	MB	Biofoundry_,_London	Linear_Dilution_Pattern_V2	0.179	0.177	0.173	0.171	0.166	0.163	0.159	0.157	0.155	0.153	0.151	0.148	0.144	0.14	0.135	0.13	0.128	0.126	0.123	0.122	0.121	0.121	0.121	0.122	0.125	0.128	0.13	0.131	0.134	0.137	0.139	0.141	0.143	0.146	0.149	0.153
B07	Sample	Dilution_80%	0.8	DMSO	Lycopene	Standard_Development	Run084	Standard_Measurement	Plate_01	Clariostar_Study	MB	Biofoundry_,_London	Linear_Dilution_Pattern_V2	0.189	0.187	0.184	0.18	0.176	0.173	0.169	0.167	0.164	0.162	0.16	0.156	0.151	0.147	0.142	0.138	0.135	0.132	0.13	0.129	0.128	0.127	0.127	0.127	0.129	0.13	0.131	0.133	0.135	0.136	0.138	0.139	0.139	0.141	0.142	0.145
B08	Sample	Dilution_60%	0.6	DMSO	Lycopene	Standard_Development	Run084	Standard_Measurement	Plate_01	Clariostar_Study	MB	Biofoundry_,_London	Linear_Dilution_Pattern_V2	0.155	0.152	0.15	0.146	0.143	0.139	0.135	0.132	0.13	0.127	0.124	0.121	0.117	0.113	0.108	0.105	0.102	0.1	0.098	0.096	0.095	0.094	0.094	0.094	0.096	0.097	0.098	0.099	0.101	0.101	0.103	0.103	0.104	0.106	0.107	0.109
B09	Sample	Dilution_40%	0.4	DMSO	Lycopene	Standard_Development	Run084	Standard_Measurement	Plate_01	Clariostar_Study	MB	Biofoundry_,_London	Linear_Dilution_Pattern_V2	0.145	0.142	0.139	0.135	0.131	0.127	0.122	0.12	0.117	0.114	0.112	0.107	0.103	0.099	0.094	0.091	0.088	0.086	0.084	0.083	0.082	0.081	0.08	0.081	0.081	0.082	0.082	0.082	0.083	0.084	0.085	0.085	0.085	0.086	0.086	0.087
B10	Sample	Dilution_20%	0.2	DMSO	Lycopene	Standard_Development	Run084	Standard_Measurement	Plate_01	Clariostar_Study	MB	Biofoundry_,_London	Linear_Dilution_Pattern_V2	0.134	0.131	0.128	0.125	0.121	0.117	0.113	0.111	0.107	0.103	0.1	0.096	0.093	0.089	0.085	0.082	0.079	0.077	0.075	0.074	0.073	0.072	0.071	0.071	0.071	0.071	0.071	0.07	0.071	0.071	0.071	0.071	0.07	0.071	0.071	0.07
B11	Blank	DMSO_Blank	NA	DMSO	NA	Standard_Development	Run084	Standard_Measurement	Plate_01	Clariostar_Study	MB	Biofoundry_,_London	Linear_Dilution_Pattern_V2	0.112	0.11	0.107	0.103	0.1	0.097	0.092	0.089	0.085	0.082	0.078	0.074	0.071	0.068	0.064	0.061	0.059	0.057	0.055	0.054	0.053	0.053	0.052	0.051	0.051	0.05	0.05	0.049	0.049	0.048	0.049	0.048	0.047	0.047	0.047	0.046
B12	Blank	DMSO_Blank	NA	DMSO	NA	Standard_Development	Run084	Standard_Measurement	Plate_01	Clariostar_Study	MB	Biofoundry_,_London	Linear_Dilution_Pattern_V2	0.114	0.111	0.108	0.104	0.101	0.097	0.092	0.09	0.086	0.082	0.079	0.074	0.07	0.067	0.063	0.061	0.059	0.057	0.055	0.055	0.054	0.052	0.052	0.05	0.051	0.05	0.05	0.049	0.049	0.048	0.049	0.048	0.047	0.047	0.047	0.045
C01	Sample	Dilution_95%	0.95	DMSO	Lycopene	Standard_Development	Run084	Standard_Measurement	Plate_01	Clariostar_Study	MB	Biofoundry_,_London	Linear_Dilution_Pattern_V2	0.228	0.226	0.224	0.22	0.216	0.213	0.208	0.207	0.204	0.203	0.2	0.196	0.191	0.186	0.181	0.178	0.173	0.171	0.169	0.168	0.167	0.165	0.165	0.165	0.167	0.168	0.169	0.17	0.172	0.173	0.174	0.175	0.176	0.178	0.179	0.181
C02	Sample	Dilution_75%	0.75	DMSO	Lycopene	Standard_Development	Run084	Standard_Measurement	Plate_01	Clariostar_Study	MB	Biofoundry_,_London	Linear_Dilution_Pattern_V2	0.169	0.166	0.164	0.161	0.157	0.153	0.149	0.148	0.145	0.143	0.14	0.137	0.132	0.128	0.123	0.119	0.116	0.113	0.112	0.111	0.11	0.109	0.109	0.11	0.112	0.113	0.115	0.116	0.118	0.119	0.122	0.123	0.123	0.126	0.128	0.13
C03	Sample	Dilution_55%	0.55	DMSO	Lycopene	Standard_Development	Run084	Standard_Measurement	Plate_01	Clariostar_Study	MB	Biofoundry_,_London	Linear_Dilution_Pattern_V2	0.151	0.148	0.145	0.141	0.138	0.134	0.129	0.128	0.126	0.122	0.119	0.115	0.112	0.107	0.102	0.099	0.096	0.094	0.091	0.09	0.089	0.088	0.088	0.089	0.09	0.09	0.091	0.092	0.093	0.094	0.095	0.096	0.096	0.098	0.099	0.1
C04	Sample	Dilution_35%	0.35	DMSO	Lycopene	Standard_Development	Run084	Standard_Measurement	Plate_01	Clariostar_Study	MB	Biofoundry_,_London	Linear_Dilution_Pattern_V2	0.151	0.148	0.145	0.141	0.138	0.134	0.13	0.128	0.124	0.121	0.118	0.114	0.11	0.107	0.103	0.099	0.096	0.093	0.092	0.091	0.09	0.089	0.088	0.088	0.089	0.089	0.089	0.089	0.09	0.091	0.092	0.092	0.092	0.093	0.093	0.093
C05	Sample	Dilution_15%	0.15	DMSO	Lycopene	Standard_Development	Run084	Standard_Measurement	Plate_01	Clariostar_Study	MB	Biofoundry_,_London	Linear_Dilution_Pattern_V2	0.125	0.123	0.119	0.116	0.113	0.109	0.104	0.102	0.098	0.094	0.092	0.089	0.085	0.082	0.078	0.075	0.072	0.07	0.068	0.067	0.066	0.065	0.065	0.064	0.064	0.064	0.064	0.064	0.064	0.064	0.064	0.064	0.064	0.064	0.064	0.062
C06	Sample	Dilution_95%	0.95	DMSO	Lycopene	Standard_Development	Run084	Standard_Measurement	Plate_01	Clariostar_Study	MB	Biofoundry_,_London	Linear_Dilution_Pattern_V2	0.196	0.194	0.193	0.189	0.185	0.181	0.177	0.176	0.173	0.172	0.171	0.168	0.163	0.159	0.153	0.149	0.146	0.144	0.141	0.14	0.14	0.14	0.14	0.141	0.142	0.144	0.147	0.149	0.151	0.153	0.155	0.157	0.159	0.161	0.164	0.168
C07	Sample	Dilution_75%	0.75	DMSO	Lycopene	Standard_Development	Run084	Standard_Measurement	Plate_01	Clariostar_Study	MB	Biofoundry_,_London	Linear_Dilution_Pattern_V2	0.19	0.188	0.186	0.182	0.179	0.174	0.17	0.168	0.165	0.163	0.162	0.157	0.153	0.149	0.144	0.139	0.137	0.134	0.132	0.131	0.13	0.129	0.129	0.129	0.13	0.131	0.132	0.133	0.134	0.135	0.137	0.137	0.138	0.139	0.14	0.141
C08	Sample	Dilution_55%	0.55	DMSO	Lycopene	Standard_Development	Run084	Standard_Measurement	Plate_01	Clariostar_Study	MB	Biofoundry_,_London	Linear_Dilution_Pattern_V2	0.163	0.16	0.157	0.152	0.148	0.144	0.139	0.139	0.136	0.134	0.132	0.128	0.124	0.119	0.115	0.112	0.109	0.107	0.104	0.103	0.103	0.101	0.101	0.101	0.102	0.103	0.103	0.104	0.106	0.107	0.108	0.108	0.108	0.11	0.111	0.112
C09	Sample	Dilution_35%	0.35	DMSO	Lycopene	Standard_Development	Run084	Standard_Measurement	Plate_01	Clariostar_Study	MB	Biofoundry_,_London	Linear_Dilution_Pattern_V2	0.137	0.135	0.132	0.128	0.124	0.119	0.114	0.113	0.11	0.107	0.104	0.1	0.096	0.092	0.088	0.085	0.082	0.08	0.078	0.077	0.076	0.075	0.074	0.075	0.074	0.075	0.075	0.075	0.075	0.076	0.077	0.077	0.076	0.077	0.077	0.077
C10	Sample	Dilution_15%	0.15	DMSO	Lycopene	Standard_Development	Run084	Standard_Measurement	Plate_01	Clariostar_Study	MB	Biofoundry_,_London	Linear_Dilution_Pattern_V2	0.127	0.123	0.12	0.117	0.114	0.109	0.104	0.102	0.098	0.094	0.091	0.087	0.083	0.079	0.075	0.072	0.07	0.068	0.066	0.065	0.064	0.063	0.062	0.062	0.061	0.061	0.061	0.06	0.061	0.061	0.061	0.06	0.06	0.06	0.059	0.058
C11	Blank	DMSO_Blank	NA	DMSO	NA	Standard_Development	Run084	Standard_Measurement	Plate_01	Clariostar_Study	MB	Biofoundry_,_London	Linear_Dilution_Pattern_V2	0.114	0.111	0.108	0.104	0.101	0.097	0.092	0.09	0.087	0.082	0.078	0.074	0.071	0.067	0.063	0.061	0.059	0.058	0.056	0.055	0.054	0.052	0.051	0.051	0.051	0.051	0.05	0.049	0.049	0.049	0.049	0.048	0.047	0.047	0.046	0.045
C12	Blank	DMSO_Blank	NA	DMSO	NA	Standard_Development	Run084	Standard_Measurement	Plate_01	Clariostar_Study	MB	Biofoundry_,_London	Linear_Dilution_Pattern_V2	0.115	0.112	0.109	0.105	0.102	0.098	0.093	0.091	0.088	0.083	0.08	0.076	0.072	0.068	0.064	0.063	0.061	0.059	0.057	0.055	0.055	0.053	0.052	0.052	0.052	0.051	0.051	0.05	0.05	0.05	0.05	0.049	0.048	0.048	0.047	0.046
D01	Sample	Dilution_95%	0.95	DMSO	Lycopene	Standard_Development	Run084	Standard_Measurement	Plate_01	Clariostar_Study	MB	Biofoundry_,_London	Linear_Dilution_Pattern_V2	0.253	0.252	0.249	0.245	0.242	0.237	0.233	0.231	0.228	0.226	0.222	0.218	0.213	0.208	0.202	0.197	0.194	0.191	0.188	0.187	0.185	0.183	0.182	0.182	0.184	0.184	0.185	0.185	0.186	0.186	0.187	0.187	0.187	0.188	0.188	0.189
D02	Sample	Dilution_75%	0.75	DMSO	Lycopene	Standard_Development	Run084	Standard_Measurement	Plate_01	Clariostar_Study	MB	Biofoundry_,_London	Linear_Dilution_Pattern_V2	0.174	0.173	0.17	0.165	0.162	0.158	0.153	0.152	0.149	0.147	0.144	0.14	0.136	0.13	0.126	0.123	0.119	0.117	0.115	0.114	0.112	0.111	0.112	0.113	0.114	0.116	0.118	0.119	0.121	0.123	0.124	0.126	0.127	0.129	0.131	0.132
D03	Sample	Dilution_55%	0.55	DMSO	Lycopene	Standard_Development	Run084	Standard_Measurement	Plate_01	Clariostar_Study	MB	Biofoundry_,_London	Linear_Dilution_Pattern_V2	0.155	0.153	0.149	0.145	0.142	0.138	0.133	0.131	0.128	0.126	0.123	0.119	0.114	0.11	0.106	0.103	0.099	0.096	0.094	0.093	0.092	0.091	0.091	0.092	0.093	0.093	0.095	0.095	0.096	0.097	0.099	0.099	0.1	0.101	0.102	0.102
D04	Sample	Dilution_35%	0.35	DMSO	Lycopene	Standard_Development	Run084	Standard_Measurement	Plate_01	Clariostar_Study	MB	Biofoundry_,_London	Linear_Dilution_Pattern_V2	0.142	0.14	0.137	0.132	0.128	0.124	0.12	0.119	0.116	0.113	0.11	0.105	0.101	0.098	0.093	0.09	0.087	0.085	0.083	0.082	0.081	0.079	0.079	0.079	0.079	0.08	0.081	0.08	0.081	0.081	0.082	0.083	0.083	0.084	0.083	0.083
D05	Sample	Dilution_15%	0.15	DMSO	Lycopene	Standard_Development	Run084	Standard_Measurement	Plate_01	Clariostar_Study	MB	Biofoundry_,_London	Linear_Dilution_Pattern_V2	0.126	0.122	0.12	0.116	0.112	0.108	0.103	0.102	0.098	0.094	0.092	0.088	0.084	0.081	0.077	0.074	0.071	0.069	0.067	0.066	0.065	0.064	0.063	0.063	0.062	0.062	0.062	0.062	0.062	0.062	0.062	0.062	0.062	0.061	0.061	0.06
D06	Sample	Dilution_95%	0.95	DMSO	Lycopene	Standard_Development	Run084	Standard_Measurement	Plate_01	Clariostar_Study	MB	Biofoundry_,_London	Linear_Dilution_Pattern_V2	0.179	0.177	0.174	0.17	0.167	0.162	0.157	0.156	0.153	0.152	0.151	0.147	0.143	0.138	0.133	0.129	0.126	0.123	0.121	0.12	0.119	0.118	0.119	0.12	0.122	0.124	0.126	0.128	0.131	0.134	0.136	0.137	0.138	0.141	0.144	0.147
D07	Sample	Dilution_75%	0.75	DMSO	Lycopene	Standard_Development	Run084	Standard_Measurement	Plate_01	Clariostar_Study	MB	Biofoundry_,_London	Linear_Dilution_Pattern_V2	0.164	0.161	0.158	0.153	0.15	0.146	0.142	0.14	0.138	0.136	0.133	0.129	0.125	0.121	0.116	0.112	0.11	0.107	0.105	0.104	0.102	0.102	0.102	0.102	0.103	0.105	0.107	0.107	0.11	0.111	0.114	0.114	0.115	0.117	0.119	0.121
D08	Sample	Dilution_55%	0.55	DMSO	Lycopene	Standard_Development	Run084	Standard_Measurement	Plate_01	Clariostar_Study	MB	Biofoundry_,_London	Linear_Dilution_Pattern_V2	0.192	0.19	0.187	0.182	0.179	0.175	0.17	0.168	0.166	0.163	0.161	0.157	0.152	0.147	0.143	0.139	0.136	0.133	0.131	0.129	0.129	0.127	0.127	0.127	0.127	0.127	0.128	0.128	0.128	0.129	0.129	0.129	0.129	0.13	0.13	0.129
D09	Sample	Dilution_35%	0.35	DMSO	Lycopene	Standard_Development	Run084	Standard_Measurement	Plate_01	Clariostar_Study	MB	Biofoundry_,_London	Linear_Dilution_Pattern_V2	0.157	0.155	0.152	0.148	0.144	0.14	0.136	0.134	0.13	0.127	0.125	0.121	0.117	0.113	0.108	0.105	0.103	0.1	0.098	0.097	0.096	0.095	0.094	0.094	0.095	0.095	0.096	0.095	0.096	0.097	0.097	0.097	0.097	0.098	0.098	0.098
D10	Sample	Dilution_15%	0.15	DMSO	Lycopene	Standard_Development	Run084	Standard_Measurement	Plate_01	Clariostar_Study	MB	Biofoundry_,_London	Linear_Dilution_Pattern_V2	0.132	0.129	0.127	0.122	0.119	0.115	0.11	0.108	0.105	0.101	0.098	0.093	0.089	0.085	0.082	0.079	0.076	0.073	0.072	0.071	0.07	0.069	0.068	0.068	0.069	0.068	0.068	0.068	0.068	0.068	0.069	0.068	0.068	0.068	0.068	0.067
D11	Blank	DMSO_Blank	NA	DMSO	NA	Standard_Development	Run084	Standard_Measurement	Plate_01	Clariostar_Study	MB	Biofoundry_,_London	Linear_Dilution_Pattern_V2	0.116	0.113	0.11	0.106	0.102	0.098	0.093	0.091	0.087	0.083	0.08	0.075	0.072	0.069	0.065	0.062	0.06	0.058	0.056	0.055	0.054	0.053	0.052	0.051	0.051	0.051	0.05	0.049	0.05	0.049	0.049	0.048	0.047	0.047	0.046	0.045
D12	Blank	DMSO_Blank	NA	DMSO	NA	Standard_Development	Run084	Standard_Measurement	Plate_01	Clariostar_Study	MB	Biofoundry_,_London	Linear_Dilution_Pattern_V2	0.118	0.114	0.112	0.108	0.104	0.1	0.096	0.093	0.089	0.084	0.081	0.076	0.072	0.068	0.065	0.062	0.06	0.057	0.056	0.054	0.054	0.053	0.052	0.051	0.051	0.05	0.05	0.049	0.049	0.049	0.049	0.048	0.047	0.047	0.046	0.045
E01	Sample	Dilution_90%	0.9	DMSO	Lycopene	Standard_Development	Run084	Standard_Measurement	Plate_01	Clariostar_Study	MB	Biofoundry_,_London	Linear_Dilution_Pattern_V2	0.24	0.238	0.235	0.232	0.228	0.224	0.218	0.216	0.213	0.21	0.207	0.202	0.197	0.192	0.186	0.182	0.178	0.175	0.172	0.17	0.169	0.166	0.166	0.166	0.167	0.167	0.167	0.168	0.169	0.17	0.17	0.17	0.17	0.171	0.171	0.172
E02	Sample	Dilution_70%	0.7	DMSO	Lycopene	Standard_Development	Run084	Standard_Measurement	Plate_01	Clariostar_Study	MB	Biofoundry_,_London	Linear_Dilution_Pattern_V2	0.199	0.196	0.194	0.189	0.185	0.18	0.174	0.173	0.171	0.167	0.164	0.16	0.154	0.149	0.144	0.14	0.136	0.133	0.131	0.13	0.129	0.128	0.128	0.128	0.129	0.131	0.132	0.133	0.135	0.136	0.137	0.138	0.139	0.141	0.142	0.143
E03	Sample	Dilution_50%	0.5	DMSO	Lycopene	Standard_Development	Run084	Standard_Measurement	Plate_01	Clariostar_Study	MB	Biofoundry_,_London	Linear_Dilution_Pattern_V2	0.177	0.175	0.171	0.167	0.164	0.161	0.155	0.153	0.15	0.147	0.145	0.141	0.137	0.131	0.127	0.124	0.12	0.118	0.116	0.115	0.113	0.112	0.111	0.112	0.112	0.113	0.113	0.114	0.115	0.115	0.117	0.116	0.116	0.118	0.118	0.118
E04	Sample	Dilution_30%	0.3	DMSO	Lycopene	Standard_Development	Run084	Standard_Measurement	Plate_01	Clariostar_Study	MB	Biofoundry_,_London	Linear_Dilution_Pattern_V2	0.137	0.134	0.131	0.127	0.123	0.12	0.115	0.113	0.11	0.105	0.102	0.098	0.095	0.091	0.087	0.084	0.08	0.078	0.076	0.075	0.074	0.072	0.072	0.072	0.073	0.072	0.073	0.072	0.073	0.073	0.073	0.073	0.073	0.074	0.074	0.073
E05	Sample	Dilution_10%	0.1	DMSO	Lycopene	Standard_Development	Run084	Standard_Measurement	Plate_01	Clariostar_Study	MB	Biofoundry_,_London	Linear_Dilution_Pattern_V2	0.124	0.121	0.118	0.114	0.11	0.106	0.101	0.099	0.096	0.093	0.089	0.085	0.081	0.078	0.074	0.071	0.069	0.067	0.065	0.063	0.062	0.061	0.06	0.06	0.06	0.06	0.059	0.058	0.058	0.058	0.058	0.058	0.057	0.057	0.056	0.054
E06	Sample	Dilution_90%	0.9	DMSO	Lycopene	Standard_Development	Run084	Standard_Measurement	Plate_01	Clariostar_Study	MB	Biofoundry_,_London	Linear_Dilution_Pattern_V2	0.18	0.177	0.175	0.171	0.167	0.162	0.158	0.157	0.155	0.152	0.152	0.148	0.144	0.139	0.133	0.13	0.127	0.124	0.121	0.12	0.12	0.119	0.119	0.12	0.122	0.123	0.125	0.128	0.13	0.132	0.134	0.135	0.136	0.139	0.141	0.144
E07	Sample	Dilution_70%	0.7	DMSO	Lycopene	Standard_Development	Run084	Standard_Measurement	Plate_01	Clariostar_Study	MB	Biofoundry_,_London	Linear_Dilution_Pattern_V2	0.171	0.168	0.165	0.16	0.157	0.152	0.147	0.146	0.144	0.141	0.141	0.138	0.133	0.127	0.122	0.119	0.116	0.114	0.111	0.11	0.109	0.107	0.107	0.109	0.11	0.111	0.113	0.113	0.115	0.116	0.118	0.119	0.119	0.121	0.122	0.123
E08	Sample	Dilution_50%	0.5	DMSO	Lycopene	Standard_Development	Run084	Standard_Measurement	Plate_01	Clariostar_Study	MB	Biofoundry_,_London	Linear_Dilution_Pattern_V2	0.262	0.261	0.259	0.255	0.251	0.247	0.242	0.241	0.239	0.236	0.233	0.229	0.225	0.221	0.216	0.213	0.208	0.206	0.204	0.202	0.2	0.197	0.196	0.195	0.194	0.193	0.192	0.19	0.189	0.189	0.188	0.186	0.184	0.183	0.181	0.179
E09	Sample	Dilution_30%	0.3	DMSO	Lycopene	Standard_Development	Run084	Standard_Measurement	Plate_01	Clariostar_Study	MB	Biofoundry_,_London	Linear_Dilution_Pattern_V2	0.152	0.149	0.147	0.143	0.139	0.135	0.13	0.128	0.126	0.122	0.12	0.115	0.111	0.107	0.102	0.1	0.096	0.093	0.092	0.091	0.09	0.088	0.088	0.087	0.088	0.088	0.089	0.089	0.089	0.089	0.09	0.09	0.09	0.091	0.091	0.09
E10	Sample	Dilution_10%	0.1	DMSO	Lycopene	Standard_Development	Run084	Standard_Measurement	Plate_01	Clariostar_Study	MB	Biofoundry_,_London	Linear_Dilution_Pattern_V2	0.125	0.123	0.119	0.115	0.112	0.107	0.102	0.101	0.097	0.094	0.09	0.086	0.083	0.079	0.075	0.073	0.07	0.068	0.066	0.065	0.063	0.062	0.062	0.062	0.062	0.061	0.061	0.06	0.061	0.06	0.061	0.06	0.059	0.059	0.059	0.058
E11	Blank	DMSO_Blank	NA	DMSO	NA	Standard_Development	Run084	Standard_Measurement	Plate_01	Clariostar_Study	MB	Biofoundry_,_London	Linear_Dilution_Pattern_V2	0.115	0.112	0.109	0.105	0.101	0.097	0.091	0.09	0.087	0.083	0.08	0.076	0.072	0.068	0.065	0.063	0.061	0.059	0.057	0.055	0.055	0.053	0.052	0.051	0.051	0.051	0.051	0.05	0.05	0.05	0.05	0.049	0.048	0.047	0.046	0.045
E12	Blank	DMSO_Blank	NA	DMSO	NA	Standard_Development	Run084	Standard_Measurement	Plate_01	Clariostar_Study	MB	Biofoundry_,_London	Linear_Dilution_Pattern_V2	0.115	0.112	0.109	0.105	0.101	0.098	0.092	0.091	0.088	0.084	0.08	0.076	0.072	0.069	0.065	0.062	0.06	0.059	0.057	0.056	0.054	0.053	0.052	0.052	0.052	0.052	0.051	0.05	0.05	0.05	0.05	0.049	0.048	0.048	0.047	0.046
F01	Sample	Dilution_90%	0.9	DMSO	Lycopene	Standard_Development	Run084	Standard_Measurement	Plate_01	Clariostar_Study	MB	Biofoundry_,_London	Linear_Dilution_Pattern_V2	0.249	0.247	0.245	0.24	0.236	0.232	0.226	0.225	0.223	0.22	0.217	0.213	0.207	0.202	0.196	0.193	0.19	0.186	0.183	0.181	0.179	0.177	0.176	0.175	0.176	0.177	0.177	0.176	0.177	0.177	0.178	0.177	0.176	0.177	0.176	0.176
F02	Sample	Dilution_70%	0.7	DMSO	Lycopene	Standard_Development	Run084	Standard_Measurement	Plate_01	Clariostar_Study	MB	Biofoundry_,_London	Linear_Dilution_Pattern_V2	0.18	0.178	0.175	0.17	0.167	0.163	0.158	0.156	0.154	0.151	0.148	0.144	0.14	0.136	0.131	0.126	0.123	0.121	0.119	0.118	0.117	0.116	0.116	0.116	0.117	0.118	0.119	0.12	0.122	0.122	0.124	0.125	0.125	0.127	0.127	0.129
F03	Sample	Dilution_50%	0.5	DMSO	Lycopene	Standard_Development	Run084	Standard_Measurement	Plate_01	Clariostar_Study	MB	Biofoundry_,_London	Linear_Dilution_Pattern_V2	0.154	0.151	0.148	0.144	0.14	0.136	0.131	0.129	0.128	0.124	0.122	0.117	0.113	0.108	0.103	0.101	0.097	0.095	0.093	0.092	0.091	0.09	0.09	0.09	0.091	0.092	0.092	0.092	0.094	0.095	0.096	0.096	0.096	0.098	0.098	0.099
F04	Sample	Dilution_30%	0.3	DMSO	Lycopene	Standard_Development	Run084	Standard_Measurement	Plate_01	Clariostar_Study	MB	Biofoundry_,_London	Linear_Dilution_Pattern_V2	0.144	0.142	0.139	0.134	0.131	0.127	0.122	0.12	0.117	0.113	0.11	0.106	0.102	0.099	0.094	0.091	0.089	0.086	0.084	0.083	0.081	0.081	0.08	0.08	0.08	0.081	0.081	0.081	0.081	0.082	0.082	0.082	0.082	0.083	0.083	0.083
F05	Sample	Dilution_10%	0.1	DMSO	Lycopene	Standard_Development	Run084	Standard_Measurement	Plate_01	Clariostar_Study	MB	Biofoundry_,_London	Linear_Dilution_Pattern_V2	0.126	0.123	0.12	0.116	0.112	0.107	0.102	0.101	0.099	0.095	0.092	0.088	0.084	0.081	0.076	0.074	0.071	0.069	0.068	0.066	0.066	0.064	0.063	0.063	0.064	0.063	0.063	0.062	0.062	0.062	0.063	0.062	0.061	0.061	0.061	0.059
F06	Sample	Dilution_90%	0.9	DMSO	Lycopene	Standard_Development	Run084	Standard_Measurement	Plate_01	Clariostar_Study	MB	Biofoundry_,_London	Linear_Dilution_Pattern_V2	0.22	0.218	0.215	0.212	0.208	0.203	0.199	0.197	0.194	0.191	0.188	0.185	0.181	0.175	0.169	0.166	0.162	0.159	0.157	0.155	0.153	0.152	0.151	0.151	0.151	0.152	0.153	0.153	0.154	0.155	0.155	0.156	0.155	0.156	0.157	0.157
F07	Sample	Dilution_70%	0.7	DMSO	Lycopene	Standard_Development	Run084	Standard_Measurement	Plate_01	Clariostar_Study	MB	Biofoundry_,_London	Linear_Dilution_Pattern_V2	0.175	0.173	0.17	0.165	0.161	0.157	0.152	0.15	0.148	0.146	0.143	0.14	0.136	0.131	0.126	0.122	0.119	0.117	0.115	0.113	0.113	0.111	0.111	0.111	0.113	0.114	0.115	0.115	0.116	0.118	0.119	0.12	0.12	0.121	0.122	0.123
F08	Sample	Dilution_50%	0.5	DMSO	Lycopene	Standard_Development	Run084	Standard_Measurement	Plate_01	Clariostar_Study	MB	Biofoundry_,_London	Linear_Dilution_Pattern_V2	0.186	0.182	0.18	0.176	0.173	0.168	0.163	0.162	0.16	0.157	0.154	0.15	0.146	0.142	0.138	0.134	0.131	0.129	0.126	0.124	0.123	0.121	0.121	0.121	0.121	0.121	0.122	0.121	0.122	0.122	0.123	0.122	0.122	0.123	0.122	0.122
F09	Sample	Dilution_30%	0.3	DMSO	Lycopene	Standard_Development	Run084	Standard_Measurement	Plate_01	Clariostar_Study	MB	Biofoundry_,_London	Linear_Dilution_Pattern_V2	0.137	0.134	0.131	0.128	0.124	0.119	0.114	0.113	0.11	0.107	0.103	0.1	0.096	0.092	0.087	0.084	0.082	0.079	0.078	0.076	0.076	0.074	0.074	0.074	0.074	0.074	0.075	0.074	0.074	0.075	0.075	0.075	0.075	0.075	0.075	0.075
F10	Sample	Dilution_10%	0.1	DMSO	Lycopene	Standard_Development	Run084	Standard_Measurement	Plate_01	Clariostar_Study	MB	Biofoundry_,_London	Linear_Dilution_Pattern_V2	0.126	0.123	0.119	0.115	0.111	0.106	0.101	0.1	0.098	0.093	0.091	0.087	0.083	0.079	0.075	0.073	0.071	0.068	0.066	0.065	0.064	0.062	0.062	0.062	0.062	0.062	0.061	0.06	0.061	0.061	0.06	0.06	0.059	0.059	0.058	0.057
F11	Blank	DMSO	NA	DMSO	NA	Standard_Development	Run084	Standard_Measurement	Plate_01	Clariostar_Study	MB	Biofoundry_,_London	Linear_Dilution_Pattern_V2	0.118	0.114	0.111	0.107	0.103	0.1	0.095	0.093	0.089	0.085	0.081	0.078	0.075	0.071	0.067	0.065	0.063	0.061	0.059	0.058	0.057	0.055	0.054	0.054	0.053	0.053	0.053	0.052	0.052	0.051	0.051	0.051	0.05	0.049	0.048	0.047
F12	Blank	DMSO	NA	DMSO	NA	Standard_Development	Run084	Standard_Measurement	Plate_01	Clariostar_Study	MB	Biofoundry_,_London	Linear_Dilution_Pattern_V2	0.116	0.113	0.11	0.106	0.102	0.099	0.093	0.091	0.088	0.083	0.08	0.075	0.071	0.068	0.064	0.062	0.059	0.057	0.055	0.055	0.054	0.052	0.051	0.051	0.051	0.051	0.05	0.049	0.049	0.049	0.049	0.047	0.047	0.047	0.046	0.045
G01	Sample	Dilution_85%	0.85	DMSO	Lycopene	Standard_Development	Run084	Standard_Measurement	Plate_01	Clariostar_Study	MB	Biofoundry_,_London	Linear_Dilution_Pattern_V2	0.249	0.247	0.245	0.24	0.237	0.232	0.227	0.225	0.223	0.22	0.216	0.211	0.207	0.201	0.195	0.191	0.187	0.185	0.182	0.179	0.178	0.175	0.174	0.174	0.174	0.173	0.173	0.173	0.173	0.173	0.173	0.172	0.172	0.172	0.171	0.17
G02	Sample	Dilution_65%	0.65	DMSO	Lycopene	Standard_Development	Run084	Standard_Measurement	Plate_01	Clariostar_Study	MB	Biofoundry_,_London	Linear_Dilution_Pattern_V2	0.194	0.191	0.188	0.184	0.181	0.176	0.172	0.17	0.167	0.163	0.161	0.157	0.152	0.147	0.142	0.138	0.136	0.133	0.13	0.129	0.128	0.126	0.125	0.125	0.126	0.126	0.126	0.126	0.127	0.127	0.128	0.127	0.127	0.128	0.128	0.128
G03	Sample	Dilution_45%	0.45	DMSO	Lycopene	Standard_Development	Run084	Standard_Measurement	Plate_01	Clariostar_Study	MB	Biofoundry_,_London	Linear_Dilution_Pattern_V2	0.15	0.148	0.144	0.139	0.136	0.131	0.126	0.125	0.122	0.118	0.116	0.112	0.106	0.102	0.098	0.095	0.091	0.089	0.087	0.086	0.085	0.084	0.083	0.083	0.084	0.085	0.086	0.085	0.086	0.087	0.087	0.088	0.088	0.089	0.089	0.089
G04	Sample	Dilution_25%	0.25	DMSO	Lycopene	Standard_Development	Run084	Standard_Measurement	Plate_01	Clariostar_Study	MB	Biofoundry_,_London	Linear_Dilution_Pattern_V2	0.139	0.135	0.132	0.128	0.124	0.119	0.115	0.113	0.11	0.107	0.103	0.099	0.094	0.091	0.087	0.084	0.08	0.079	0.077	0.075	0.074	0.072	0.072	0.072	0.072	0.072	0.072	0.072	0.072	0.072	0.073	0.072	0.072	0.072	0.072	0.072
G05	Sample	Dilution_05%	0.0499999999999999	DMSO	Lycopene	Standard_Development	Run084	Standard_Measurement	Plate_01	Clariostar_Study	MB	Biofoundry_,_London	Linear_Dilution_Pattern_V2	0.125	0.122	0.119	0.114	0.11	0.107	0.102	0.1	0.096	0.092	0.089	0.085	0.082	0.08	0.075	0.072	0.07	0.068	0.066	0.064	0.064	0.062	0.061	0.06	0.06	0.06	0.06	0.059	0.058	0.059	0.059	0.058	0.057	0.057	0.056	0.055
G06	Sample	Dilution_85%	0.85	DMSO	Lycopene	Standard_Development	Run084	Standard_Measurement	Plate_01	Clariostar_Study	MB	Biofoundry_,_London	Linear_Dilution_Pattern_V2	0.173	0.17	0.166	0.163	0.159	0.155	0.15	0.148	0.146	0.144	0.142	0.139	0.134	0.13	0.124	0.12	0.117	0.114	0.112	0.112	0.111	0.11	0.11	0.111	0.113	0.114	0.116	0.117	0.119	0.121	0.124	0.125	0.126	0.128	0.13	0.132
G07	Sample	Dilution_65%	0.65	DMSO	Lycopene	Standard_Development	Run084	Standard_Measurement	Plate_01	Clariostar_Study	MB	Biofoundry_,_London	Linear_Dilution_Pattern_V2	0.19	0.187	0.184	0.18	0.175	0.171	0.166	0.165	0.162	0.159	0.157	0.154	0.149	0.145	0.14	0.136	0.133	0.13	0.128	0.126	0.125	0.123	0.122	0.122	0.122	0.123	0.123	0.123	0.124	0.124	0.124	0.124	0.124	0.124	0.124	0.124
G08	Sample	Dilution_45%	0.45	DMSO	Lycopene	Standard_Development	Run084	Standard_Measurement	Plate_01	Clariostar_Study	MB	Biofoundry_,_London	Linear_Dilution_Pattern_V2	0.149	0.145	0.142	0.138	0.134	0.13	0.124	0.123	0.12	0.117	0.115	0.112	0.108	0.104	0.099	0.097	0.094	0.091	0.089	0.087	0.086	0.086	0.085	0.085	0.086	0.086	0.087	0.086	0.088	0.089	0.089	0.089	0.09	0.09	0.09	0.09
G09	Sample	Dilution_25%	0.25	DMSO	Lycopene	Standard_Development	Run084	Standard_Measurement	Plate_01	Clariostar_Study	MB	Biofoundry_,_London	Linear_Dilution_Pattern_V2	0.136	0.132	0.129	0.126	0.121	0.116	0.111	0.11	0.107	0.103	0.101	0.097	0.093	0.089	0.086	0.082	0.079	0.077	0.075	0.074	0.073	0.071	0.071	0.07	0.071	0.071	0.071	0.071	0.071	0.071	0.071	0.071	0.071	0.071	0.071	0.07
G10	Sample	Dilution_05%	0.0499999999999999	DMSO	Lycopene	Standard_Development	Run084	Standard_Measurement	Plate_01	Clariostar_Study	MB	Biofoundry_,_London	Linear_Dilution_Pattern_V2	0.121	0.119	0.115	0.111	0.107	0.103	0.098	0.096	0.093	0.088	0.085	0.081	0.077	0.074	0.07	0.068	0.066	0.064	0.061	0.06	0.059	0.058	0.057	0.056	0.056	0.056	0.056	0.054	0.054	0.054	0.055	0.054	0.053	0.053	0.052	0.05
G11	Blank	DMSO_Blank	NA	DMSO	NA	Standard_Development	Run084	Standard_Measurement	Plate_01	Clariostar_Study	MB	Biofoundry_,_London	Linear_Dilution_Pattern_V2	0.116	0.113	0.11	0.106	0.102	0.098	0.093	0.091	0.087	0.083	0.081	0.077	0.073	0.07	0.066	0.065	0.061	0.06	0.058	0.056	0.055	0.054	0.054	0.053	0.053	0.052	0.053	0.051	0.051	0.051	0.051	0.05	0.049	0.049	0.048	0.046
G12	Blank	DMSO_Blank	NA	DMSO	NA	Standard_Development	Run084	Standard_Measurement	Plate_01	Clariostar_Study	MB	Biofoundry_,_London	Linear_Dilution_Pattern_V2	0.117	0.115	0.111	0.107	0.103	0.099	0.095	0.092	0.088	0.083	0.08	0.075	0.072	0.068	0.063	0.061	0.059	0.057	0.055	0.054	0.053	0.051	0.051	0.05	0.05	0.049	0.049	0.048	0.049	0.048	0.048	0.047	0.046	0.046	0.046	0.045
H01	Sample	Dilution_85%	0.85	DMSO	Lycopene	Standard_Development	Run084	Standard_Measurement	Plate_01	Clariostar_Study	MB	Biofoundry_,_London	Linear_Dilution_Pattern_V2	0.226	0.222	0.219	0.215	0.211	0.206	0.201	0.199	0.196	0.193	0.188	0.183	0.177	0.172	0.166	0.161	0.158	0.155	0.152	0.151	0.149	0.147	0.146	0.145	0.146	0.147	0.147	0.146	0.147	0.148	0.148	0.148	0.147	0.147	0.147	0.147
H02	Sample	Dilution_65%	0.65	DMSO	Lycopene	Standard_Development	Run084	Standard_Measurement	Plate_01	Clariostar_Study	MB	Biofoundry_,_London	Linear_Dilution_Pattern_V2	0.16	0.156	0.154	0.149	0.145	0.141	0.136	0.135	0.132	0.128	0.126	0.122	0.117	0.114	0.108	0.105	0.102	0.099	0.096	0.095	0.095	0.094	0.094	0.094	0.095	0.096	0.097	0.098	0.1	0.101	0.102	0.103	0.103	0.105	0.106	0.107
H03	Sample	Dilution_45%	0.45	DMSO	Lycopene	Standard_Development	Run084	Standard_Measurement	Plate_01	Clariostar_Study	MB	Biofoundry_,_London	Linear_Dilution_Pattern_V2	0.15	0.146	0.143	0.139	0.135	0.132	0.126	0.124	0.121	0.118	0.115	0.111	0.107	0.103	0.099	0.095	0.092	0.089	0.087	0.086	0.085	0.084	0.084	0.084	0.084	0.085	0.086	0.086	0.087	0.087	0.088	0.088	0.088	0.089	0.089	0.089
H04	Sample	Dilution_25%	0.25	DMSO	Lycopene	Standard_Development	Run084	Standard_Measurement	Plate_01	Clariostar_Study	MB	Biofoundry_,_London	Linear_Dilution_Pattern_V2	0.145	0.142	0.139	0.134	0.13	0.126	0.121	0.119	0.116	0.112	0.108	0.103	0.098	0.094	0.09	0.086	0.084	0.081	0.079	0.078	0.077	0.076	0.075	0.075	0.075	0.075	0.076	0.075	0.075	0.076	0.076	0.076	0.075	0.076	0.075	0.075
H05	Sample	Dilution_05%	0.0499999999999999	DMSO	Lycopene	Standard_Development	Run084	Standard_Measurement	Plate_01	Clariostar_Study	MB	Biofoundry_,_London	Linear_Dilution_Pattern_V2	0.128	0.124	0.121	0.116	0.113	0.109	0.102	0.101	0.098	0.093	0.089	0.085	0.081	0.077	0.073	0.07	0.068	0.066	0.064	0.063	0.062	0.06	0.06	0.058	0.059	0.058	0.058	0.057	0.057	0.057	0.057	0.056	0.055	0.055	0.053	0.052
H06	Sample	Dilution_85%	0.85	DMSO	Lycopene	Standard_Development	Run084	Standard_Measurement	Plate_01	Clariostar_Study	MB	Biofoundry_,_London	Linear_Dilution_Pattern_V2	0.172	0.17	0.166	0.162	0.157	0.152	0.147	0.146	0.144	0.142	0.14	0.136	0.132	0.127	0.122	0.119	0.116	0.113	0.111	0.109	0.109	0.108	0.108	0.109	0.11	0.112	0.114	0.115	0.117	0.118	0.121	0.122	0.122	0.125	0.126	0.127
H07	Sample	Dilution_65%	0.65	DMSO	Lycopene	Standard_Development	Run084	Standard_Measurement	Plate_01	Clariostar_Study	MB	Biofoundry_,_London	Linear_Dilution_Pattern_V2	0.16	0.157	0.153	0.149	0.145	0.141	0.136	0.134	0.132	0.129	0.127	0.124	0.119	0.115	0.111	0.107	0.104	0.101	0.1	0.098	0.097	0.096	0.096	0.096	0.097	0.099	0.099	0.101	0.102	0.103	0.104	0.105	0.105	0.107	0.108	0.108
H08	Sample	Dilution_45%	0.45	DMSO	Lycopene	Standard_Development	Run084	Standard_Measurement	Plate_01	Clariostar_Study	MB	Biofoundry_,_London	Linear_Dilution_Pattern_V2	0.152	0.148	0.145	0.141	0.137	0.133	0.128	0.126	0.122	0.119	0.116	0.111	0.107	0.103	0.098	0.095	0.091	0.089	0.087	0.086	0.085	0.083	0.084	0.084	0.084	0.085	0.085	0.085	0.086	0.087	0.088	0.088	0.088	0.089	0.089	0.089
H09	Sample	Dilution_25%	0.25	DMSO	Lycopene	Standard_Development	Run084	Standard_Measurement	Plate_01	Clariostar_Study	MB	Biofoundry_,_London	Linear_Dilution_Pattern_V2	0.144	0.141	0.138	0.133	0.13	0.125	0.12	0.118	0.114	0.109	0.106	0.102	0.097	0.093	0.089	0.086	0.083	0.081	0.079	0.077	0.076	0.075	0.074	0.074	0.074	0.074	0.074	0.074	0.074	0.074	0.075	0.075	0.074	0.074	0.074	0.073
H10	Sample	Dilution_05%	0.0499999999999999	DMSO	Lycopene	Standard_Development	Run084	Standard_Measurement	Plate_01	Clariostar_Study	MB	Biofoundry_,_London	Linear_Dilution_Pattern_V2	0.123	0.12	0.117	0.113	0.109	0.104	0.1	0.098	0.094	0.089	0.086	0.082	0.078	0.075	0.071	0.068	0.065	0.063	0.062	0.061	0.06	0.058	0.057	0.056	0.056	0.056	0.056	0.055	0.055	0.055	0.055	0.054	0.053	0.053	0.052	0.051
H11	Blank	DMSO_Blank	NA	DMSO	NA	Standard_Development	Run084	Standard_Measurement	Plate_01	Clariostar_Study	MB	Biofoundry_,_London	Linear_Dilution_Pattern_V2	0.119	0.116	0.112	0.108	0.104	0.1	0.095	0.093	0.09	0.086	0.083	0.078	0.075	0.072	0.068	0.066	0.063	0.061	0.059	0.058	0.057	0.055	0.054	0.054	0.054	0.053	0.053	0.051	0.052	0.052	0.052	0.051	0.05	0.05	0.049	0.048
H12	Blank	DMSO_Blank	NA	DMSO	NA	Standard_Development	Run084	Standard_Measurement	Plate_01	Clariostar_Study	MB	Biofoundry_,_London	Linear_Dilution_Pattern_V2	0.121	0.119	0.115	0.11	0.106	0.102	0.096	0.095	0.092	0.087	0.083	0.078	0.074	0.07	0.066	0.064	0.062	0.06	0.058	0.057	0.055	0.054	0.053	0.052	0.052	0.052	0.052	0.051	0.051	0.05	0.05	0.049	0.048	0.048	0.047	0.045
[truncated: 122 more columns]
