# Supplementary material for: Construction of a Calibration Curve for Lycopene on a Liquid-Handling Platform—Wider Lessons for the Development of Automated Dilution Protocols
Source: ACS Synth Biol. 2024 Aug 3;13(8):2357–75. doi: 10.1021/acssynbio.4c00031 (PMC11334188; doi:10.1021/acssynbio.4c00031)
Supplement: Supplementary file 2 — sb4c00031_si_002.zip [file sb4c00031_si_002.zip › AggregatedData/Run084/Plate_02/Clariostar_Study/Clariostar_B-Measurement_10/001.csv]

Well	Content	Label	Dilution	Solvent	Solute	Project	Run	Step	Container	Study	Author	Institution	Comment	OD350	OD352	OD354	OD356	OD358	OD360	OD362	OD364	OD366	OD368	OD370	OD372	OD374	OD376	OD378	OD380	OD382	OD384	OD386	OD388	OD390	OD392	OD394	OD396	OD398	OD400	OD402	OD404	OD406	OD408	OD410	OD412	OD414	OD416	OD418	OD420
A01	Sample	Dilution_100%	1.0	DMSO	Lycopene	Standard_Development	Run084	Standard_Measurement	Plate_02	Clariostar_Study	MB	Biofoundry_,_London	Linear_Dilution_Pattern_V2	0.196	0.194	0.192	0.188	0.184	0.18	0.179	0.177	0.176	0.173	0.171	0.166	0.161	0.157	0.152	0.149	0.146	0.144	0.142	0.141	0.141	0.141	0.143	0.145	0.146	0.149	0.152	0.155	0.159	0.161	0.163	0.165	0.169	0.172	0.176	0.183
A02	Sample	Dilution_80%	0.8	DMSO	Lycopene	Standard_Development	Run084	Standard_Measurement	Plate_02	Clariostar_Study	MB	Biofoundry_,_London	Linear_Dilution_Pattern_V2	0.144	0.14	0.139	0.135	0.131	0.127	0.125	0.124	0.121	0.119	0.115	0.11	0.105	0.1	0.097	0.094	0.091	0.089	0.087	0.086	0.086	0.087	0.088	0.089	0.091	0.093	0.096	0.099	0.102	0.103	0.105	0.107	0.11	0.113	0.117	0.122
A03	Sample	Dilution_60%	0.6	DMSO	Lycopene	Standard_Development	Run084	Standard_Measurement	Plate_02	Clariostar_Study	MB	Biofoundry_,_London	Linear_Dilution_Pattern_V2	0.137	0.134	0.132	0.129	0.125	0.121	0.118	0.117	0.114	0.111	0.109	0.104	0.099	0.095	0.092	0.089	0.086	0.085	0.083	0.082	0.081	0.082	0.082	0.083	0.083	0.085	0.087	0.089	0.091	0.093	0.094	0.094	0.097	0.098	0.101	0.105
A04	Sample	Dilution_40%	0.4	DMSO	Lycopene	Standard_Development	Run084	Standard_Measurement	Plate_02	Clariostar_Study	MB	Biofoundry_,_London	Linear_Dilution_Pattern_V2	0.131	0.127	0.124	0.121	0.117	0.113	0.111	0.108	0.105	0.102	0.098	0.093	0.089	0.085	0.082	0.08	0.076	0.074	0.072	0.071	0.07	0.07	0.071	0.071	0.071	0.072	0.073	0.074	0.075	0.076	0.076	0.077	0.078	0.08	0.081	0.083
A05	Sample	Dilution_20%	0.2	DMSO	Lycopene	Standard_Development	Run084	Standard_Measurement	Plate_02	Clariostar_Study	MB	Biofoundry_,_London	Linear_Dilution_Pattern_V2	0.119	0.116	0.112	0.108	0.105	0.101	0.098	0.097	0.094	0.09	0.086	0.082	0.078	0.074	0.072	0.07	0.067	0.065	0.062	0.061	0.061	0.06	0.061	0.061	0.06	0.06	0.061	0.061	0.062	0.062	0.062	0.062	0.062	0.063	0.063	0.063
A06	Sample	Dilution_100%	1.0	DMSO	Lycopene	Standard_Development	Run084	Standard_Measurement	Plate_02	Clariostar_Study	MB	Biofoundry_,_London	Linear_Dilution_Pattern_V2	0.162	0.158	0.156	0.152	0.149	0.145	0.141	0.141	0.139	0.136	0.133	0.128	0.123	0.118	0.114	0.111	0.108	0.106	0.104	0.103	0.102	0.103	0.104	0.106	0.108	0.111	0.114	0.118	0.122	0.124	0.126	0.128	0.131	0.135	0.139	0.145
A07	Sample	Dilution_80%	0.8	DMSO	Lycopene	Standard_Development	Run084	Standard_Measurement	Plate_02	Clariostar_Study	MB	Biofoundry_,_London	Linear_Dilution_Pattern_V2	0.149	0.147	0.144	0.141	0.137	0.134	0.131	0.129	0.128	0.126	0.123	0.119	0.114	0.111	0.106	0.103	0.101	0.098	0.096	0.095	0.095	0.096	0.096	0.097	0.099	0.101	0.103	0.106	0.108	0.11	0.111	0.113	0.116	0.118	0.121	0.126
A08	Sample	Dilution_60%	0.6	DMSO	Lycopene	Standard_Development	Run084	Standard_Measurement	Plate_02	Clariostar_Study	MB	Biofoundry_,_London	Linear_Dilution_Pattern_V2	0.147	0.144	0.143	0.139	0.135	0.131	0.128	0.127	0.125	0.122	0.119	0.115	0.11	0.105	0.102	0.099	0.095	0.093	0.091	0.09	0.089	0.09	0.09	0.09	0.091	0.093	0.094	0.097	0.099	0.1	0.101	0.102	0.103	0.105	0.108	0.111
A09	Sample	Dilution_40%	0.4	DMSO	Lycopene	Standard_Development	Run084	Standard_Measurement	Plate_02	Clariostar_Study	MB	Biofoundry_,_London	Linear_Dilution_Pattern_V2	0.139	0.136	0.133	0.13	0.126	0.121	0.118	0.116	0.114	0.111	0.107	0.102	0.097	0.093	0.089	0.086	0.083	0.081	0.078	0.077	0.077	0.077	0.077	0.077	0.076	0.078	0.079	0.08	0.081	0.082	0.081	0.081	0.083	0.084	0.085	0.086
A10	Sample	Dilution_20%	0.2	DMSO	Lycopene	Standard_Development	Run084	Standard_Measurement	Plate_02	Clariostar_Study	MB	Biofoundry_,_London	Linear_Dilution_Pattern_V2	0.121	0.118	0.115	0.112	0.108	0.104	0.101	0.099	0.096	0.093	0.088	0.085	0.081	0.077	0.074	0.072	0.068	0.066	0.065	0.064	0.063	0.062	0.063	0.062	0.062	0.062	0.062	0.063	0.063	0.064	0.063	0.063	0.064	0.064	0.064	0.064
A11	Blank	DMSO_Blank	NA	DMSO	NA	Standard_Development	Run084	Standard_Measurement	Plate_02	Clariostar_Study	MB	Biofoundry_,_London	Linear_Dilution_Pattern_V2	0.11	0.106	0.104	0.101	0.098	0.094	0.091	0.089	0.086	0.082	0.078	0.073	0.069	0.066	0.064	0.062	0.059	0.057	0.055	0.055	0.054	0.053	0.053	0.052	0.051	0.05	0.05	0.05	0.05	0.05	0.048	0.048	0.047	0.046	0.046	0.046
A12	Blank	DMSO_Blank	NA	DMSO	NA	Standard_Development	Run084	Standard_Measurement	Plate_02	Clariostar_Study	MB	Biofoundry_,_London	Linear_Dilution_Pattern_V2	0.114	0.11	0.108	0.105	0.101	0.097	0.094	0.091	0.088	0.085	0.081	0.076	0.072	0.069	0.066	0.064	0.062	0.059	0.057	0.056	0.055	0.054	0.054	0.053	0.053	0.052	0.052	0.052	0.052	0.051	0.05	0.049	0.048	0.048	0.048	0.047
B01	Sample	Dilution_100%	1.0	DMSO	Lycopene	Standard_Development	Run084	Standard_Measurement	Plate_02	Clariostar_Study	MB	Biofoundry_,_London	Linear_Dilution_Pattern_V2	0.189	0.186	0.183	0.18	0.177	0.173	0.171	0.171	0.169	0.169	0.166	0.162	0.158	0.152	0.149	0.147	0.144	0.142	0.14	0.14	0.14	0.14	0.142	0.144	0.146	0.15	0.154	0.157	0.161	0.164	0.166	0.169	0.172	0.176	0.181	0.188
B02	Sample	Dilution_80%	0.8	DMSO	Lycopene	Standard_Development	Run084	Standard_Measurement	Plate_02	Clariostar_Study	MB	Biofoundry_,_London	Linear_Dilution_Pattern_V2	0.147	0.143	0.141	0.138	0.134	0.13	0.128	0.127	0.126	0.124	0.121	0.117	0.113	0.108	0.105	0.103	0.1	0.098	0.096	0.095	0.095	0.095	0.097	0.098	0.1	0.102	0.104	0.107	0.11	0.112	0.113	0.115	0.118	0.121	0.124	0.129
B03	Sample	Dilution_60%	0.6	DMSO	Lycopene	Standard_Development	Run084	Standard_Measurement	Plate_02	Clariostar_Study	MB	Biofoundry_,_London	Linear_Dilution_Pattern_V2	0.142	0.138	0.136	0.132	0.128	0.125	0.122	0.121	0.12	0.118	0.114	0.11	0.106	0.101	0.097	0.096	0.093	0.09	0.088	0.087	0.087	0.087	0.087	0.088	0.089	0.091	0.093	0.095	0.098	0.099	0.1	0.101	0.103	0.104	0.107	0.11
B04	Sample	Dilution_40%	0.4	DMSO	Lycopene	Standard_Development	Run084	Standard_Measurement	Plate_02	Clariostar_Study	MB	Biofoundry_,_London	Linear_Dilution_Pattern_V2	0.129	0.126	0.123	0.12	0.116	0.112	0.109	0.108	0.106	0.103	0.1	0.096	0.091	0.088	0.084	0.082	0.079	0.077	0.076	0.075	0.074	0.074	0.074	0.074	0.074	0.076	0.077	0.078	0.079	0.08	0.08	0.081	0.082	0.083	0.084	0.086
B05	Sample	Dilution_20%	0.2	DMSO	Lycopene	Standard_Development	Run084	Standard_Measurement	Plate_02	Clariostar_Study	MB	Biofoundry_,_London	Linear_Dilution_Pattern_V2	0.116	0.113	0.111	0.107	0.104	0.1	0.097	0.096	0.093	0.09	0.087	0.083	0.08	0.076	0.073	0.071	0.068	0.066	0.064	0.063	0.063	0.062	0.062	0.062	0.062	0.062	0.062	0.063	0.063	0.064	0.063	0.063	0.064	0.064	0.064	0.065
B06	Sample	Dilution_100%	1.0	DMSO	Lycopene	Standard_Development	Run084	Standard_Measurement	Plate_02	Clariostar_Study	MB	Biofoundry_,_London	Linear_Dilution_Pattern_V2	0.162	0.159	0.156	0.152	0.149	0.145	0.143	0.143	0.142	0.141	0.138	0.135	0.132	0.127	0.124	0.121	0.117	0.115	0.114	0.112	0.112	0.113	0.114	0.117	0.119	0.123	0.127	0.13	0.134	0.137	0.139	0.142	0.146	0.15	0.155	0.162
B07	Sample	Dilution_80%	0.8	DMSO	Lycopene	Standard_Development	Run084	Standard_Measurement	Plate_02	Clariostar_Study	MB	Biofoundry_,_London	Linear_Dilution_Pattern_V2	0.166	0.163	0.161	0.157	0.154	0.151	0.148	0.148	0.146	0.145	0.142	0.138	0.135	0.13	0.126	0.123	0.12	0.118	0.116	0.115	0.115	0.115	0.116	0.117	0.119	0.122	0.125	0.128	0.131	0.134	0.135	0.136	0.14	0.143	0.147	0.153
B08	Sample	Dilution_60%	0.6	DMSO	Lycopene	Standard_Development	Run084	Standard_Measurement	Plate_02	Clariostar_Study	MB	Biofoundry_,_London	Linear_Dilution_Pattern_V2	0.145	0.142	0.139	0.136	0.132	0.129	0.127	0.125	0.123	0.122	0.118	0.114	0.11	0.106	0.102	0.1	0.097	0.095	0.092	0.092	0.091	0.091	0.091	0.091	0.093	0.095	0.097	0.099	0.101	0.102	0.103	0.104	0.106	0.108	0.11	0.113
B09	Sample	Dilution_40%	0.4	DMSO	Lycopene	Standard_Development	Run084	Standard_Measurement	Plate_02	Clariostar_Study	MB	Biofoundry_,_London	Linear_Dilution_Pattern_V2	0.138	0.134	0.132	0.128	0.126	0.122	0.119	0.117	0.114	0.112	0.109	0.104	0.1	0.096	0.093	0.09	0.087	0.085	0.083	0.082	0.081	0.081	0.081	0.081	0.081	0.082	0.082	0.084	0.085	0.086	0.086	0.086	0.087	0.088	0.089	0.091
B10	Sample	Dilution_20%	0.2	DMSO	Lycopene	Standard_Development	Run084	Standard_Measurement	Plate_02	Clariostar_Study	MB	Biofoundry_,_London	Linear_Dilution_Pattern_V2	0.122	0.119	0.117	0.114	0.11	0.106	0.103	0.102	0.099	0.096	0.092	0.089	0.085	0.081	0.078	0.077	0.073	0.071	0.069	0.069	0.068	0.067	0.067	0.067	0.066	0.067	0.068	0.068	0.068	0.068	0.068	0.068	0.068	0.068	0.068	0.069
B11	Blank	DMSO_Blank	NA	DMSO	NA	Standard_Development	Run084	Standard_Measurement	Plate_02	Clariostar_Study	MB	Biofoundry_,_London	Linear_Dilution_Pattern_V2	0.113	0.109	0.106	0.103	0.1	0.096	0.093	0.092	0.089	0.085	0.08	0.076	0.074	0.07	0.068	0.066	0.064	0.062	0.06	0.059	0.058	0.057	0.057	0.056	0.056	0.055	0.054	0.054	0.054	0.053	0.052	0.052	0.051	0.051	0.05	0.049
B12	Blank	DMSO_Blank	NA	DMSO	NA	Standard_Development	Run084	Standard_Measurement	Plate_02	Clariostar_Study	MB	Biofoundry_,_London	Linear_Dilution_Pattern_V2	0.106	0.102	0.1	0.097	0.094	0.09	0.088	0.085	0.083	0.079	0.074	0.07	0.067	0.064	0.062	0.06	0.057	0.056	0.054	0.053	0.052	0.052	0.052	0.051	0.05	0.05	0.05	0.049	0.05	0.05	0.048	0.047	0.047	0.046	0.046	0.045
C01	Sample	Dilution_95%	0.95	DMSO	Lycopene	Standard_Development	Run084	Standard_Measurement	Plate_02	Clariostar_Study	MB	Biofoundry_,_London	Linear_Dilution_Pattern_V2	0.195	0.193	0.191	0.188	0.185	0.181	0.179	0.179	0.177	0.176	0.173	0.169	0.166	0.161	0.157	0.154	0.152	0.15	0.148	0.148	0.148	0.148	0.149	0.15	0.153	0.156	0.159	0.163	0.166	0.168	0.17	0.172	0.175	0.178	0.183	0.189
C02	Sample	Dilution_75%	0.75	DMSO	Lycopene	Standard_Development	Run084	Standard_Measurement	Plate_02	Clariostar_Study	MB	Biofoundry_,_London	Linear_Dilution_Pattern_V2	0.149	0.146	0.144	0.14	0.137	0.134	0.132	0.13	0.128	0.127	0.123	0.12	0.116	0.111	0.108	0.106	0.104	0.101	0.1	0.099	0.098	0.098	0.1	0.101	0.102	0.105	0.108	0.11	0.113	0.115	0.117	0.118	0.121	0.123	0.127	0.131
C03	Sample	Dilution_55%	0.55	DMSO	Lycopene	Standard_Development	Run084	Standard_Measurement	Plate_02	Clariostar_Study	MB	Biofoundry_,_London	Linear_Dilution_Pattern_V2	0.153	0.151	0.148	0.144	0.141	0.138	0.135	0.134	0.132	0.131	0.128	0.123	0.119	0.115	0.112	0.11	0.106	0.104	0.103	0.102	0.101	0.101	0.102	0.103	0.104	0.106	0.108	0.11	0.112	0.114	0.115	0.116	0.118	0.12	0.123	0.127
C04	Sample	Dilution_35%	0.35	DMSO	Lycopene	Standard_Development	Run084	Standard_Measurement	Plate_02	Clariostar_Study	MB	Biofoundry_,_London	Linear_Dilution_Pattern_V2	0.128	0.124	0.121	0.118	0.114	0.11	0.107	0.107	0.105	0.103	0.099	0.094	0.091	0.087	0.083	0.082	0.079	0.076	0.074	0.074	0.073	0.073	0.074	0.075	0.074	0.075	0.076	0.077	0.08	0.081	0.08	0.081	0.082	0.083	0.084	0.086
C05	Sample	Dilution_15%	0.15	DMSO	Lycopene	Standard_Development	Run084	Standard_Measurement	Plate_02	Clariostar_Study	MB	Biofoundry_,_London	Linear_Dilution_Pattern_V2	0.112	0.108	0.106	0.102	0.099	0.095	0.092	0.091	0.088	0.086	0.083	0.078	0.075	0.071	0.07	0.068	0.065	0.063	0.061	0.06	0.059	0.059	0.059	0.058	0.059	0.059	0.059	0.059	0.06	0.06	0.059	0.059	0.06	0.06	0.06	0.059
C06	Sample	Dilution_95%	0.95	DMSO	Lycopene	Standard_Development	Run084	Standard_Measurement	Plate_02	Clariostar_Study	MB	Biofoundry_,_London	Linear_Dilution_Pattern_V2	0.186	0.184	0.181	0.178	0.174	0.171	0.169	0.169	0.169	0.168	0.166	0.164	0.159	0.154	0.15	0.147	0.145	0.142	0.141	0.14	0.14	0.141	0.142	0.144	0.148	0.152	0.156	0.159	0.163	0.166	0.168	0.172	0.176	0.18	0.185	0.192
C07	Sample	Dilution_75%	0.75	DMSO	Lycopene	Standard_Development	Run084	Standard_Measurement	Plate_02	Clariostar_Study	MB	Biofoundry_,_London	Linear_Dilution_Pattern_V2	0.151	0.148	0.145	0.141	0.138	0.134	0.131	0.13	0.129	0.128	0.125	0.122	0.118	0.113	0.109	0.107	0.104	0.101	0.099	0.098	0.099	0.098	0.1	0.101	0.103	0.105	0.107	0.11	0.113	0.115	0.116	0.117	0.12	0.122	0.125	0.13
C08	Sample	Dilution_55%	0.55	DMSO	Lycopene	Standard_Development	Run084	Standard_Measurement	Plate_02	Clariostar_Study	MB	Biofoundry_,_London	Linear_Dilution_Pattern_V2	0.138	0.135	0.132	0.127	0.124	0.119	0.117	0.117	0.115	0.113	0.11	0.106	0.103	0.098	0.094	0.092	0.089	0.087	0.085	0.084	0.083	0.083	0.084	0.085	0.086	0.088	0.089	0.09	0.092	0.094	0.095	0.096	0.097	0.099	0.1	0.103
C09	Sample	Dilution_35%	0.35	DMSO	Lycopene	Standard_Development	Run084	Standard_Measurement	Plate_02	Clariostar_Study	MB	Biofoundry_,_London	Linear_Dilution_Pattern_V2	0.127	0.123	0.121	0.117	0.114	0.11	0.107	0.106	0.104	0.102	0.098	0.094	0.09	0.086	0.083	0.08	0.077	0.076	0.073	0.072	0.072	0.072	0.071	0.072	0.073	0.073	0.074	0.074	0.076	0.077	0.078	0.078	0.078	0.078	0.079	0.08
C10	Sample	Dilution_15%	0.15	DMSO	Lycopene	Standard_Development	Run084	Standard_Measurement	Plate_02	Clariostar_Study	MB	Biofoundry_,_London	Linear_Dilution_Pattern_V2	0.121	0.118	0.116	0.111	0.108	0.104	0.102	0.1	0.097	0.094	0.091	0.086	0.082	0.078	0.076	0.074	0.07	0.068	0.066	0.065	0.064	0.064	0.064	0.063	0.063	0.063	0.063	0.063	0.063	0.064	0.063	0.063	0.063	0.063	0.063	0.062
C11	Blank	DMSO_Blank	NA	DMSO	NA	Standard_Development	Run084	Standard_Measurement	Plate_02	Clariostar_Study	MB	Biofoundry_,_London	Linear_Dilution_Pattern_V2	0.105	0.101	0.099	0.096	0.092	0.088	0.086	0.084	0.081	0.078	0.072	0.069	0.066	0.063	0.06	0.058	0.056	0.054	0.052	0.052	0.05	0.05	0.05	0.05	0.048	0.048	0.048	0.048	0.048	0.048	0.047	0.046	0.046	0.046	0.045	0.044
C12	Blank	DMSO_Blank	NA	DMSO	NA	Standard_Development	Run084	Standard_Measurement	Plate_02	Clariostar_Study	MB	Biofoundry_,_London	Linear_Dilution_Pattern_V2	0.102	0.099	0.097	0.093	0.089	0.086	0.084	0.082	0.08	0.076	0.071	0.068	0.064	0.061	0.059	0.058	0.055	0.053	0.052	0.051	0.05	0.049	0.049	0.048	0.048	0.048	0.048	0.048	0.047	0.047	0.047	0.045	0.046	0.045	0.044	0.043
D01	Sample	Dilution_95%	0.95	DMSO	Lycopene	Standard_Development	Run084	Standard_Measurement	Plate_02	Clariostar_Study	MB	Biofoundry_,_London	Linear_Dilution_Pattern_V2	0.212	0.209	0.208	0.204	0.2	0.196	0.194	0.195	0.194	0.192	0.19	0.185	0.181	0.175	0.172	0.17	0.166	0.164	0.162	0.161	0.161	0.16	0.162	0.164	0.166	0.168	0.171	0.174	0.177	0.18	0.181	0.184	0.186	0.189	0.193	0.198
D02	Sample	Dilution_75%	0.75	DMSO	Lycopene	Standard_Development	Run084	Standard_Measurement	Plate_02	Clariostar_Study	MB	Biofoundry_,_London	Linear_Dilution_Pattern_V2	0.162	0.159	0.157	0.153	0.15	0.147	0.144	0.144	0.142	0.141	0.137	0.133	0.129	0.124	0.12	0.118	0.115	0.113	0.111	0.11	0.11	0.109	0.111	0.111	0.114	0.116	0.119	0.121	0.124	0.126	0.127	0.129	0.132	0.134	0.138	0.143
D03	Sample	Dilution_55%	0.55	DMSO	Lycopene	Standard_Development	Run084	Standard_Measurement	Plate_02	Clariostar_Study	MB	Biofoundry_,_London	Linear_Dilution_Pattern_V2	0.145	0.142	0.14	0.136	0.132	0.128	0.125	0.125	0.123	0.121	0.117	0.114	0.11	0.105	0.102	0.1	0.096	0.094	0.092	0.091	0.09	0.09	0.091	0.091	0.093	0.095	0.096	0.097	0.1	0.101	0.101	0.102	0.104	0.106	0.108	0.111
D04	Sample	Dilution_35%	0.35	DMSO	Lycopene	Standard_Development	Run084	Standard_Measurement	Plate_02	Clariostar_Study	MB	Biofoundry_,_London	Linear_Dilution_Pattern_V2	0.129	0.125	0.122	0.119	0.115	0.111	0.108	0.108	0.105	0.102	0.1	0.095	0.091	0.087	0.084	0.082	0.079	0.077	0.075	0.074	0.073	0.073	0.073	0.074	0.074	0.075	0.076	0.077	0.078	0.079	0.079	0.08	0.08	0.081	0.082	0.083
D05	Sample	Dilution_15%	0.15	DMSO	Lycopene	Standard_Development	Run084	Standard_Measurement	Plate_02	Clariostar_Study	MB	Biofoundry_,_London	Linear_Dilution_Pattern_V2	0.117	0.113	0.111	0.107	0.104	0.1	0.097	0.096	0.093	0.09	0.086	0.082	0.079	0.076	0.073	0.071	0.068	0.066	0.064	0.063	0.062	0.062	0.062	0.062	0.061	0.061	0.062	0.062	0.062	0.062	0.062	0.062	0.062	0.061	0.061	0.061
D06	Sample	Dilution_95%	0.95	DMSO	Lycopene	Standard_Development	Run084	Standard_Measurement	Plate_02	Clariostar_Study	MB	Biofoundry_,_London	Linear_Dilution_Pattern_V2	0.166	0.162	0.159	0.155	0.152	0.148	0.146	0.145	0.144	0.143	0.141	0.138	0.133	0.128	0.125	0.123	0.119	0.117	0.115	0.114	0.113	0.114	0.115	0.117	0.119	0.123	0.127	0.13	0.133	0.137	0.138	0.14	0.144	0.147	0.152	0.158
D07	Sample	Dilution_75%	0.75	DMSO	Lycopene	Standard_Development	Run084	Standard_Measurement	Plate_02	Clariostar_Study	MB	Biofoundry_,_London	Linear_Dilution_Pattern_V2	0.15	0.146	0.145	0.141	0.137	0.132	0.13	0.13	0.129	0.127	0.125	0.121	0.117	0.112	0.108	0.106	0.102	0.101	0.099	0.097	0.097	0.096	0.098	0.099	0.101	0.103	0.105	0.108	0.11	0.112	0.113	0.115	0.117	0.118	0.122	0.126
D08	Sample	Dilution_55%	0.55	DMSO	Lycopene	Standard_Development	Run084	Standard_Measurement	Plate_02	Clariostar_Study	MB	Biofoundry_,_London	Linear_Dilution_Pattern_V2	0.189	0.186	0.183	0.179	0.176	0.173	0.171	0.17	0.168	0.167	0.165	0.161	0.157	0.151	0.147	0.146	0.142	0.14	0.137	0.136	0.136	0.136	0.137	0.138	0.139	0.14	0.142	0.143	0.146	0.147	0.148	0.149	0.151	0.152	0.154	0.158
D09	Sample	Dilution_35%	0.35	DMSO	Lycopene	Standard_Development	Run084	Standard_Measurement	Plate_02	Clariostar_Study	MB	Biofoundry_,_London	Linear_Dilution_Pattern_V2	0.137	0.134	0.132	0.128	0.125	0.12	0.117	0.117	0.115	0.112	0.109	0.105	0.101	0.097	0.093	0.091	0.087	0.085	0.083	0.082	0.081	0.082	0.082	0.082	0.083	0.084	0.084	0.085	0.087	0.087	0.088	0.088	0.09	0.09	0.091	0.093
D10	Sample	Dilution_15%	0.15	DMSO	Lycopene	Standard_Development	Run084	Standard_Measurement	Plate_02	Clariostar_Study	MB	Biofoundry_,_London	Linear_Dilution_Pattern_V2	0.125	0.122	0.119	0.116	0.113	0.108	0.106	0.105	0.103	0.099	0.096	0.093	0.089	0.085	0.082	0.079	0.076	0.074	0.072	0.071	0.07	0.07	0.07	0.07	0.07	0.071	0.071	0.071	0.073	0.073	0.073	0.073	0.074	0.074	0.074	0.075
D11	Blank	DMSO_Blank	NA	DMSO	NA	Standard_Development	Run084	Standard_Measurement	Plate_02	Clariostar_Study	MB	Biofoundry_,_London	Linear_Dilution_Pattern_V2	0.108	0.104	0.101	0.098	0.095	0.09	0.087	0.086	0.083	0.08	0.076	0.072	0.069	0.065	0.062	0.061	0.059	0.056	0.054	0.054	0.053	0.052	0.052	0.051	0.05	0.05	0.05	0.05	0.05	0.049	0.048	0.048	0.047	0.046	0.045	0.044
D12	Blank	DMSO_Blank	NA	DMSO	NA	Standard_Development	Run084	Standard_Measurement	Plate_02	Clariostar_Study	MB	Biofoundry_,_London	Linear_Dilution_Pattern_V2	0.108	0.104	0.101	0.098	0.094	0.09	0.088	0.086	0.083	0.079	0.075	0.071	0.067	0.063	0.061	0.059	0.057	0.055	0.053	0.052	0.052	0.051	0.05	0.05	0.049	0.049	0.049	0.048	0.048	0.048	0.047	0.047	0.047	0.045	0.044	0.044
E01	Sample	Dilution_90%	0.9	DMSO	Lycopene	Standard_Development	Run084	Standard_Measurement	Plate_02	Clariostar_Study	MB	Biofoundry_,_London	Linear_Dilution_Pattern_V2	0.213	0.21	0.208	0.204	0.201	0.197	0.195	0.196	0.194	0.192	0.19	0.185	0.181	0.175	0.171	0.169	0.165	0.163	0.162	0.161	0.16	0.16	0.161	0.163	0.164	0.168	0.17	0.172	0.175	0.177	0.179	0.18	0.182	0.185	0.188	0.193
E02	Sample	Dilution_70%	0.7	DMSO	Lycopene	Standard_Development	Run084	Standard_Measurement	Plate_02	Clariostar_Study	MB	Biofoundry_,_London	Linear_Dilution_Pattern_V2	0.158	0.155	0.152	0.148	0.145	0.14	0.137	0.136	0.134	0.132	0.129	0.124	0.119	0.114	0.11	0.109	0.105	0.102	0.1	0.099	0.098	0.099	0.1	0.101	0.102	0.104	0.106	0.108	0.111	0.113	0.114	0.116	0.118	0.12	0.122	0.126
E03	Sample	Dilution_50%	0.5	DMSO	Lycopene	Standard_Development	Run084	Standard_Measurement	Plate_02	Clariostar_Study	MB	Biofoundry_,_London	Linear_Dilution_Pattern_V2	0.142	0.138	0.135	0.131	0.127	0.123	0.12	0.12	0.118	0.115	0.112	0.108	0.104	0.1	0.097	0.094	0.092	0.089	0.087	0.086	0.086	0.086	0.086	0.088	0.089	0.089	0.091	0.093	0.095	0.096	0.097	0.098	0.1	0.101	0.103	0.105
E04	Sample	Dilution_30%	0.3	DMSO	Lycopene	Standard_Development	Run084	Standard_Measurement	Plate_02	Clariostar_Study	MB	Biofoundry_,_London	Linear_Dilution_Pattern_V2	0.126	0.122	0.119	0.115	0.112	0.107	0.104	0.104	0.102	0.099	0.096	0.091	0.087	0.083	0.08	0.079	0.075	0.073	0.071	0.07	0.07	0.069	0.069	0.07	0.069	0.07	0.071	0.072	0.073	0.074	0.074	0.074	0.075	0.076	0.076	0.077
E05	Sample	Dilution_10%	0.1	DMSO	Lycopene	Standard_Development	Run084	Standard_Measurement	Plate_02	Clariostar_Study	MB	Biofoundry_,_London	Linear_Dilution_Pattern_V2	0.115	0.111	0.108	0.104	0.101	0.096	0.094	0.093	0.09	0.087	0.084	0.08	0.077	0.073	0.07	0.068	0.066	0.064	0.062	0.06	0.059	0.059	0.059	0.059	0.058	0.057	0.057	0.057	0.058	0.059	0.057	0.057	0.057	0.056	0.056	0.056
E06	Sample	Dilution_90%	0.9	DMSO	Lycopene	Standard_Development	Run084	Standard_Measurement	Plate_02	Clariostar_Study	MB	Biofoundry_,_London	Linear_Dilution_Pattern_V2	0.159	0.155	0.152	0.148	0.145	0.14	0.138	0.138	0.137	0.135	0.133	0.13	0.126	0.121	0.117	0.114	0.111	0.109	0.107	0.106	0.106	0.106	0.107	0.109	0.111	0.114	0.117	0.12	0.124	0.126	0.128	0.13	0.133	0.136	0.14	0.146
E07	Sample	Dilution_70%	0.7	DMSO	Lycopene	Standard_Development	Run084	Standard_Measurement	Plate_02	Clariostar_Study	MB	Biofoundry_,_London	Linear_Dilution_Pattern_V2	0.156	0.153	0.15	0.146	0.142	0.138	0.136	0.136	0.135	0.133	0.13	0.127	0.123	0.118	0.114	0.112	0.109	0.106	0.104	0.103	0.103	0.102	0.104	0.105	0.107	0.11	0.112	0.115	0.117	0.119	0.121	0.123	0.126	0.127	0.131	0.136
E08	Sample	Dilution_50%	0.5	DMSO	Lycopene	Standard_Development	Run084	Standard_Measurement	Plate_02	Clariostar_Study	MB	Biofoundry_,_London	Linear_Dilution_Pattern_V2	0.184	0.181	0.179	0.175	0.171	0.168	0.166	0.166	0.165	0.163	0.16	0.157	0.152	0.148	0.145	0.142	0.139	0.136	0.134	0.133	0.133	0.132	0.134	0.134	0.135	0.136	0.137	0.138	0.14	0.142	0.142	0.143	0.144	0.145	0.148	0.151
E09	Sample	Dilution_30%	0.3	DMSO	Lycopene	Standard_Development	Run084	Standard_Measurement	Plate_02	Clariostar_Study	MB	Biofoundry_,_London	Linear_Dilution_Pattern_V2	0.144	0.141	0.139	0.135	0.131	0.126	0.124	0.123	0.122	0.119	0.116	0.112	0.107	0.102	0.099	0.098	0.094	0.091	0.09	0.089	0.087	0.087	0.088	0.088	0.088	0.089	0.09	0.09	0.092	0.093	0.093	0.093	0.094	0.095	0.096	0.097
E10	Sample	Dilution_10%	0.1	DMSO	Lycopene	Standard_Development	Run084	Standard_Measurement	Plate_02	Clariostar_Study	MB	Biofoundry_,_London	Linear_Dilution_Pattern_V2	0.118	0.115	0.112	0.109	0.105	0.1	0.098	0.097	0.094	0.092	0.088	0.084	0.081	0.076	0.073	0.072	0.069	0.066	0.064	0.064	0.063	0.062	0.062	0.063	0.063	0.063	0.063	0.063	0.064	0.064	0.064	0.065	0.065	0.065	0.065	0.065
E11	Blank	DMSO_Blank	NA	DMSO	NA	Standard_Development	Run084	Standard_Measurement	Plate_02	Clariostar_Study	MB	Biofoundry_,_London	Linear_Dilution_Pattern_V2	0.106	0.102	0.099	0.096	0.092	0.088	0.085	0.084	0.081	0.078	0.074	0.069	0.066	0.062	0.06	0.059	0.056	0.054	0.053	0.052	0.051	0.051	0.05	0.05	0.049	0.049	0.049	0.048	0.049	0.048	0.047	0.047	0.047	0.045	0.045	0.044
E12	Blank	DMSO_Blank	NA	DMSO	NA	Standard_Development	Run084	Standard_Measurement	Plate_02	Clariostar_Study	MB	Biofoundry_,_London	Linear_Dilution_Pattern_V2	0.106	0.102	0.1	0.096	0.092	0.088	0.085	0.084	0.082	0.078	0.074	0.07	0.066	0.062	0.059	0.059	0.056	0.054	0.052	0.052	0.051	0.05	0.05	0.05	0.049	0.049	0.048	0.049	0.049	0.049	0.048	0.047	0.046	0.045	0.045	0.044
F01	Sample	Dilution_90%	0.9	DMSO	Lycopene	Standard_Development	Run084	Standard_Measurement	Plate_02	Clariostar_Study	MB	Biofoundry_,_London	Linear_Dilution_Pattern_V2	0.202	0.2	0.198	0.194	0.19	0.186	0.183	0.183	0.183	0.181	0.179	0.175	0.171	0.166	0.162	0.159	0.156	0.154	0.152	0.151	0.15	0.15	0.151	0.152	0.154	0.157	0.16	0.163	0.165	0.167	0.168	0.171	0.173	0.176	0.179	0.184
F02	Sample	Dilution_70%	0.7	DMSO	Lycopene	Standard_Development	Run084	Standard_Measurement	Plate_02	Clariostar_Study	MB	Biofoundry_,_London	Linear_Dilution_Pattern_V2	0.168	0.165	0.163	0.159	0.155	0.15	0.148	0.148	0.147	0.146	0.143	0.138	0.134	0.129	0.125	0.123	0.12	0.117	0.116	0.115	0.114	0.114	0.115	0.116	0.118	0.12	0.123	0.125	0.128	0.13	0.131	0.132	0.134	0.136	0.139	0.143
F03	Sample	Dilution_50%	0.5	DMSO	Lycopene	Standard_Development	Run084	Standard_Measurement	Plate_02	Clariostar_Study	MB	Biofoundry_,_London	Linear_Dilution_Pattern_V2	0.147	0.143	0.141	0.137	0.133	0.129	0.127	0.125	0.123	0.121	0.119	0.115	0.111	0.106	0.102	0.101	0.098	0.095	0.093	0.091	0.091	0.09	0.091	0.091	0.092	0.094	0.096	0.097	0.098	0.1	0.1	0.101	0.103	0.103	0.105	0.108
F04	Sample	Dilution_30%	0.3	DMSO	Lycopene	Standard_Development	Run084	Standard_Measurement	Plate_02	Clariostar_Study	MB	Biofoundry_,_London	Linear_Dilution_Pattern_V2	0.137	0.134	0.131	0.127	0.123	0.12	0.117	0.116	0.114	0.113	0.109	0.105	0.101	0.097	0.093	0.091	0.089	0.086	0.084	0.083	0.083	0.082	0.082	0.082	0.083	0.084	0.085	0.086	0.087	0.088	0.087	0.088	0.088	0.089	0.09	0.091
F05	Sample	Dilution_10%	0.1	DMSO	Lycopene	Standard_Development	Run084	Standard_Measurement	Plate_02	Clariostar_Study	MB	Biofoundry_,_London	Linear_Dilution_Pattern_V2	0.119	0.115	0.113	0.109	0.105	0.101	0.098	0.097	0.094	0.092	0.089	0.085	0.081	0.077	0.075	0.073	0.07	0.068	0.066	0.065	0.064	0.063	0.063	0.063	0.063	0.063	0.063	0.062	0.063	0.063	0.062	0.062	0.062	0.061	0.06	0.059
F06	Sample	Dilution_90%	0.9	DMSO	Lycopene	Standard_Development	Run084	Standard_Measurement	Plate_02	Clariostar_Study	MB	Biofoundry_,_London	Linear_Dilution_Pattern_V2	0.169	0.166	0.163	0.16	0.155	0.152	0.149	0.149	0.149	0.148	0.145	0.142	0.138	0.132	0.128	0.126	0.122	0.12	0.118	0.117	0.117	0.117	0.118	0.12	0.122	0.126	0.129	0.132	0.136	0.138	0.141	0.143	0.145	0.149	0.153	0.159
F07	Sample	Dilution_70%	0.7	DMSO	Lycopene	Standard_Development	Run084	Standard_Measurement	Plate_02	Clariostar_Study	MB	Biofoundry_,_London	Linear_Dilution_Pattern_V2	0.172	0.169	0.166	0.162	0.158	0.155	0.152	0.152	0.151	0.149	0.147	0.143	0.139	0.133	0.13	0.127	0.124	0.121	0.12	0.119	0.117	0.117	0.119	0.12	0.121	0.123	0.126	0.129	0.132	0.134	0.135	0.137	0.139	0.141	0.144	0.148
F08	Sample	Dilution_50%	0.5	DMSO	Lycopene	Standard_Development	Run084	Standard_Measurement	Plate_02	Clariostar_Study	MB	Biofoundry_,_London	Linear_Dilution_Pattern_V2	0.154	0.151	0.148	0.144	0.141	0.138	0.135	0.134	0.132	0.13	0.128	0.124	0.12	0.115	0.112	0.109	0.106	0.103	0.102	0.101	0.1	0.1	0.101	0.102	0.102	0.104	0.105	0.107	0.109	0.11	0.111	0.111	0.113	0.114	0.116	0.118
F09	Sample	Dilution_30%	0.3	DMSO	Lycopene	Standard_Development	Run084	Standard_Measurement	Plate_02	Clariostar_Study	MB	Biofoundry_,_London	Linear_Dilution_Pattern_V2	0.128	0.124	0.122	0.118	0.113	0.109	0.107	0.107	0.105	0.102	0.099	0.095	0.091	0.087	0.084	0.082	0.079	0.076	0.074	0.073	0.072	0.072	0.072	0.072	0.073	0.073	0.074	0.075	0.076	0.077	0.076	0.077	0.077	0.078	0.078	0.079
F10	Sample	Dilution_10%	0.1	DMSO	Lycopene	Standard_Development	Run084	Standard_Measurement	Plate_02	Clariostar_Study	MB	Biofoundry_,_London	Linear_Dilution_Pattern_V2	0.114	0.111	0.108	0.105	0.101	0.097	0.094	0.093	0.09	0.088	0.084	0.081	0.077	0.073	0.07	0.069	0.065	0.063	0.061	0.061	0.06	0.059	0.059	0.059	0.059	0.058	0.059	0.058	0.059	0.06	0.059	0.058	0.059	0.058	0.058	0.058
F11	Blank	DMSO	NA	DMSO	NA	Standard_Development	Run084	Standard_Measurement	Plate_02	Clariostar_Study	MB	Biofoundry_,_London	Linear_Dilution_Pattern_V2	0.104	0.1	0.097	0.093	0.089	0.086	0.083	0.082	0.08	0.076	0.072	0.067	0.065	0.061	0.059	0.057	0.055	0.053	0.052	0.051	0.049	0.049	0.049	0.049	0.048	0.048	0.047	0.047	0.047	0.047	0.046	0.046	0.045	0.045	0.044	0.043
F12	Blank	DMSO	NA	DMSO	NA	Standard_Development	Run084	Standard_Measurement	Plate_02	Clariostar_Study	MB	Biofoundry_,_London	Linear_Dilution_Pattern_V2	0.107	0.102	0.099	0.096	0.092	0.088	0.085	0.085	0.082	0.079	0.074	0.07	0.066	0.062	0.06	0.059	0.057	0.054	0.052	0.051	0.051	0.051	0.05	0.05	0.049	0.049	0.049	0.048	0.049	0.048	0.047	0.046	0.047	0.046	0.045	0.044
G01	Sample	Dilution_85%	0.85	DMSO	Lycopene	Standard_Development	Run084	Standard_Measurement	Plate_02	Clariostar_Study	MB	Biofoundry_,_London	Linear_Dilution_Pattern_V2	0.169	0.166	0.164	0.16	0.157	0.153	0.149	0.15	0.149	0.147	0.144	0.14	0.135	0.13	0.126	0.124	0.12	0.118	0.117	0.116	0.115	0.115	0.117	0.118	0.119	0.121	0.124	0.127	0.13	0.132	0.133	0.135	0.138	0.14	0.143	0.148
G02	Sample	Dilution_65%	0.65	DMSO	Lycopene	Standard_Development	Run084	Standard_Measurement	Plate_02	Clariostar_Study	MB	Biofoundry_,_London	Linear_Dilution_Pattern_V2	0.164	0.161	0.159	0.155	0.151	0.147	0.144	0.144	0.143	0.141	0.139	0.135	0.131	0.125	0.122	0.12	0.117	0.114	0.112	0.111	0.111	0.11	0.111	0.112	0.114	0.116	0.118	0.12	0.123	0.124	0.125	0.127	0.129	0.13	0.133	0.137
G03	Sample	Dilution_45%	0.45	DMSO	Lycopene	Standard_Development	Run084	Standard_Measurement	Plate_02	Clariostar_Study	MB	Biofoundry_,_London	Linear_Dilution_Pattern_V2	0.142	0.139	0.136	0.132	0.128	0.124	0.121	0.121	0.118	0.116	0.113	0.108	0.105	0.099	0.096	0.095	0.092	0.089	0.087	0.086	0.085	0.085	0.085	0.086	0.086	0.088	0.089	0.09	0.092	0.093	0.094	0.094	0.095	0.096	0.098	0.099
G04	Sample	Dilution_25%	0.25	DMSO	Lycopene	Standard_Development	Run084	Standard_Measurement	Plate_02	Clariostar_Study	MB	Biofoundry_,_London	Linear_Dilution_Pattern_V2	0.132	0.128	0.124	0.121	0.117	0.114	0.11	0.11	0.107	0.104	0.102	0.098	0.094	0.089	0.086	0.085	0.081	0.079	0.077	0.076	0.075	0.074	0.075	0.075	0.075	0.075	0.076	0.077	0.078	0.078	0.078	0.078	0.079	0.079	0.08	0.081
G05	Sample	Dilution_05%	0.0499999999999999	DMSO	Lycopene	Standard_Development	Run084	Standard_Measurement	Plate_02	Clariostar_Study	MB	Biofoundry_,_London	Linear_Dilution_Pattern_V2	0.117	0.114	0.11	0.106	0.102	0.098	0.095	0.094	0.091	0.089	0.085	0.08	0.078	0.074	0.07	0.069	0.066	0.064	0.062	0.061	0.06	0.059	0.059	0.058	0.058	0.057	0.057	0.057	0.057	0.057	0.056	0.054	0.055	0.054	0.053	0.052
G06	Sample	Dilution_85%	0.85	DMSO	Lycopene	Standard_Development	Run084	Standard_Measurement	Plate_02	Clariostar_Study	MB	Biofoundry_,_London	Linear_Dilution_Pattern_V2	0.168	0.165	0.161	0.157	0.153	0.149	0.146	0.146	0.144	0.143	0.141	0.138	0.133	0.128	0.124	0.121	0.118	0.116	0.114	0.113	0.112	0.113	0.114	0.116	0.118	0.12	0.123	0.127	0.13	0.132	0.134	0.136	0.139	0.142	0.145	0.15
G07	Sample	Dilution_65%	0.65	DMSO	Lycopene	Standard_Development	Run084	Standard_Measurement	Plate_02	Clariostar_Study	MB	Biofoundry_,_London	Linear_Dilution_Pattern_V2	0.15	0.147	0.144	0.14	0.137	0.132	0.13	0.13	0.128	0.127	0.124	0.12	0.117	0.112	0.108	0.106	0.103	0.1	0.098	0.097	0.096	0.096	0.097	0.098	0.1	0.102	0.104	0.105	0.108	0.11	0.11	0.112	0.114	0.115	0.117	0.121
G08	Sample	Dilution_45%	0.45	DMSO	Lycopene	Standard_Development	Run084	Standard_Measurement	Plate_02	Clariostar_Study	MB	Biofoundry_,_London	Linear_Dilution_Pattern_V2	0.137	0.133	0.13	0.126	0.122	0.118	0.116	0.115	0.113	0.111	0.107	0.104	0.1	0.095	0.092	0.09	0.087	0.084	0.083	0.081	0.081	0.08	0.081	0.081	0.082	0.083	0.085	0.085	0.086	0.087	0.087	0.088	0.089	0.09	0.091	0.092
G09	Sample	Dilution_25%	0.25	DMSO	Lycopene	Standard_Development	Run084	Standard_Measurement	Plate_02	Clariostar_Study	MB	Biofoundry_,_London	Linear_Dilution_Pattern_V2	0.13	0.126	0.123	0.119	0.116	0.112	0.108	0.107	0.105	0.103	0.1	0.096	0.092	0.088	0.085	0.083	0.079	0.077	0.075	0.074	0.073	0.073	0.073	0.074	0.073	0.074	0.074	0.075	0.076	0.076	0.076	0.076	0.076	0.076	0.077	0.077
G10	Sample	Dilution_05%	0.0499999999999999	DMSO	Lycopene	Standard_Development	Run084	Standard_Measurement	Plate_02	Clariostar_Study	MB	Biofoundry_,_London	Linear_Dilution_Pattern_V2	0.112	0.108	0.105	0.101	0.098	0.093	0.091	0.09	0.087	0.083	0.079	0.075	0.072	0.068	0.066	0.063	0.061	0.059	0.057	0.056	0.055	0.054	0.054	0.054	0.054	0.053	0.053	0.052	0.053	0.053	0.052	0.052	0.052	0.051	0.05	0.049
G11	Blank	DMSO_Blank	NA	DMSO	NA	Standard_Development	Run084	Standard_Measurement	Plate_02	Clariostar_Study	MB	Biofoundry_,_London	Linear_Dilution_Pattern_V2	0.105	0.101	0.098	0.094	0.092	0.087	0.084	0.084	0.08	0.076	0.073	0.069	0.065	0.062	0.059	0.057	0.055	0.053	0.051	0.051	0.05	0.049	0.049	0.049	0.048	0.048	0.048	0.047	0.048	0.048	0.046	0.046	0.046	0.045	0.044	0.043
G12	Blank	DMSO_Blank	NA	DMSO	NA	Standard_Development	Run084	Standard_Measurement	Plate_02	Clariostar_Study	MB	Biofoundry_,_London	Linear_Dilution_Pattern_V2	0.107	0.103	0.099	0.096	0.092	0.088	0.085	0.085	0.082	0.078	0.073	0.069	0.066	0.062	0.059	0.059	0.056	0.054	0.052	0.052	0.051	0.05	0.05	0.05	0.049	0.048	0.048	0.048	0.048	0.048	0.047	0.046	0.046	0.045	0.044	0.044
H01	Sample	Dilution_85%	0.85	DMSO	Lycopene	Standard_Development	Run084	Standard_Measurement	Plate_02	Clariostar_Study	MB	Biofoundry_,_London	Linear_Dilution_Pattern_V2	0.186	0.183	0.181	0.176	0.172	0.168	0.164	0.164	0.163	0.16	0.158	0.152	0.147	0.141	0.137	0.135	0.131	0.129	0.126	0.126	0.125	0.123	0.124	0.126	0.128	0.13	0.133	0.135	0.137	0.14	0.141	0.142	0.144	0.146	0.149	0.153
H02	Sample	Dilution_65%	0.65	DMSO	Lycopene	Standard_Development	Run084	Standard_Measurement	Plate_02	Clariostar_Study	MB	Biofoundry_,_London	Linear_Dilution_Pattern_V2	0.162	0.159	0.157	0.152	0.148	0.144	0.141	0.141	0.14	0.138	0.134	0.13	0.126	0.121	0.118	0.116	0.112	0.11	0.108	0.106	0.106	0.104	0.105	0.106	0.107	0.109	0.111	0.112	0.115	0.117	0.117	0.119	0.12	0.121	0.123	0.126
H03	Sample	Dilution_45%	0.45	DMSO	Lycopene	Standard_Development	Run084	Standard_Measurement	Plate_02	Clariostar_Study	MB	Biofoundry_,_London	Linear_Dilution_Pattern_V2	0.142	0.139	0.136	0.132	0.128	0.124	0.121	0.12	0.118	0.116	0.112	0.108	0.105	0.1	0.096	0.094	0.091	0.089	0.087	0.086	0.085	0.085	0.085	0.085	0.086	0.087	0.088	0.089	0.09	0.091	0.092	0.092	0.093	0.094	0.096	0.097
H04	Sample	Dilution_25%	0.25	DMSO	Lycopene	Standard_Development	Run084	Standard_Measurement	Plate_02	Clariostar_Study	MB	Biofoundry_,_London	Linear_Dilution_Pattern_V2	0.134	0.131	0.127	0.123	0.12	0.116	0.112	0.111	0.109	0.105	0.101	0.097	0.092	0.087	0.084	0.082	0.079	0.077	0.074	0.073	0.072	0.072	0.071	0.071	0.071	0.072	0.072	0.073	0.074	0.075	0.074	0.074	0.074	0.074	0.074	0.075
H05	Sample	Dilution_05%	0.0499999999999999	DMSO	Lycopene	Standard_Development	Run084	Standard_Measurement	Plate_02	Clariostar_Study	MB	Biofoundry_,_London	Linear_Dilution_Pattern_V2	0.124	0.12	0.118	0.114	0.11	0.106	0.102	0.101	0.098	0.094	0.091	0.087	0.083	0.079	0.075	0.073	0.071	0.069	0.067	0.066	0.064	0.063	0.062	0.062	0.061	0.062	0.061	0.061	0.06	0.06	0.059	0.058	0.058	0.057	0.056	0.054
H06	Sample	Dilution_85%	0.85	DMSO	Lycopene	Standard_Development	Run084	Standard_Measurement	Plate_02	Clariostar_Study	MB	Biofoundry_,_London	Linear_Dilution_Pattern_V2	0.159	0.155	0.152	0.149	0.144	0.141	0.138	0.138	0.136	0.135	0.132	0.129	0.125	0.119	0.116	0.115	0.111	0.107	0.106	0.104	0.104	0.104	0.105	0.106	0.108	0.111	0.113	0.116	0.118	0.121	0.122	0.124	0.127	0.128	0.131	0.135
H07	Sample	Dilution_65%	0.65	DMSO	Lycopene	Standard_Development	Run084	Standard_Measurement	Plate_02	Clariostar_Study	MB	Biofoundry_,_London	Linear_Dilution_Pattern_V2	0.149	0.145	0.142	0.138	0.134	0.13	0.128	0.127	0.126	0.124	0.122	0.118	0.114	0.108	0.105	0.103	0.099	0.097	0.095	0.093	0.093	0.092	0.093	0.095	0.096	0.097	0.099	0.101	0.103	0.104	0.106	0.106	0.108	0.109	0.111	0.114
H08	Sample	Dilution_45%	0.45	DMSO	Lycopene	Standard_Development	Run084	Standard_Measurement	Plate_02	Clariostar_Study	MB	Biofoundry_,_London	Linear_Dilution_Pattern_V2	0.141	0.137	0.135	0.131	0.127	0.123	0.12	0.12	0.117	0.115	0.111	0.107	0.103	0.097	0.094	0.092	0.088	0.086	0.084	0.082	0.082	0.082	0.083	0.083	0.083	0.084	0.085	0.086	0.088	0.09	0.09	0.09	0.092	0.093	0.094	0.095
H09	Sample	Dilution_25%	0.25	DMSO	Lycopene	Standard_Development	Run084	Standard_Measurement	Plate_02	Clariostar_Study	MB	Biofoundry_,_London	Linear_Dilution_Pattern_V2	0.137	0.134	0.131	0.127	0.123	0.119	0.115	0.114	0.112	0.107	0.104	0.099	0.095	0.09	0.086	0.084	0.081	0.079	0.077	0.075	0.074	0.073	0.073	0.073	0.073	0.073	0.074	0.074	0.074	0.074	0.074	0.074	0.074	0.074	0.074	0.074
H10	Sample	Dilution_05%	0.0499999999999999	DMSO	Lycopene	Standard_Development	Run084	Standard_Measurement	Plate_02	Clariostar_Study	MB	Biofoundry_,_London	Linear_Dilution_Pattern_V2	0.114	0.11	0.106	0.103	0.099	0.095	0.092	0.091	0.088	0.085	0.081	0.076	0.072	0.068	0.065	0.064	0.061	0.059	0.056	0.056	0.055	0.054	0.054	0.053	0.053	0.053	0.053	0.052	0.053	0.053	0.052	0.052	0.051	0.051	0.05	0.049
H11	Blank	DMSO_Blank	NA	DMSO	NA	Standard_Development	Run084	Standard_Measurement	Plate_02	Clariostar_Study	MB	Biofoundry_,_London	Linear_Dilution_Pattern_V2	0.108	0.104	0.102	0.098	0.094	0.09	0.087	0.086	0.084	0.08	0.075	0.071	0.068	0.064	0.062	0.061	0.058	0.056	0.055	0.053	0.052	0.051	0.051	0.051	0.05	0.05	0.05	0.049	0.049	0.049	0.049	0.048	0.047	0.046	0.045	0.044
H12	Blank	DMSO_Blank	NA	DMSO	NA	Standard_Development	Run084	Standard_Measurement	Plate_02	Clariostar_Study	MB	Biofoundry_,_London	Linear_Dilution_Pattern_V2	0.107	0.103	0.1	0.096	0.092	0.087	0.084	0.083	0.08	0.077	0.072	0.067	0.064	0.059	0.057	0.056	0.053	0.052	0.05	0.049	0.048	0.047	0.047	0.047	0.047	0.046	0.046	0.045	0.046	0.046	0.044	0.044	0.045	0.044	0.043	0.041
[truncated: 122 more columns]
