# Supplementary material for: Construction of a Calibration Curve for Lycopene on a Liquid-Handling Platform—Wider Lessons for the Development of Automated Dilution Protocols
Source: ACS Synth Biol. 2024 Aug 3;13(8):2357–75. doi: 10.1021/acssynbio.4c00031 (PMC11334188; doi:10.1021/acssynbio.4c00031)
Supplement: Supplementary file 2 — sb4c00031_si_002.zip [file sb4c00031_si_002.zip › AggregatedData/Run084/Plate_02/Clariostar_Study/Clariostar_B-Measurement_01/001.csv]

Well	Content	Label	Dilution	Solvent	Solute	Project	Run	Step	Container	Study	Author	Institution	Comment	OD350	OD352	OD354	OD356	OD358	OD360	OD362	OD364	OD366	OD368	OD370	OD372	OD374	OD376	OD378	OD380	OD382	OD384	OD386	OD388	OD390	OD392	OD394	OD396	OD398	OD400	OD402	OD404	OD406	OD408	OD410	OD412	OD414	OD416	OD418	OD420
A01	Sample	Dilution_100%	1.0	DMSO	Lycopene	Standard_Development	Run084	Standard_Measurement	Plate_02	Clariostar_Study	MB	Biofoundry_,_London	Linear_Dilution_Pattern_V2	0.154	0.15	0.148	0.144	0.141	0.137	0.135	0.133	0.131	0.128	0.125	0.121	0.117	0.112	0.109	0.106	0.104	0.102	0.1	0.1	0.1	0.1	0.101	0.104	0.107	0.109	0.113	0.117	0.12	0.124	0.125	0.129	0.133	0.136	0.141	0.149
A02	Sample	Dilution_80%	0.8	DMSO	Lycopene	Standard_Development	Run084	Standard_Measurement	Plate_02	Clariostar_Study	MB	Biofoundry_,_London	Linear_Dilution_Pattern_V2	0.143	0.139	0.137	0.133	0.13	0.125	0.122	0.122	0.119	0.116	0.112	0.107	0.103	0.099	0.096	0.093	0.091	0.089	0.088	0.087	0.087	0.087	0.087	0.09	0.092	0.094	0.097	0.099	0.102	0.104	0.106	0.108	0.112	0.114	0.118	0.123
A03	Sample	Dilution_60%	0.6	DMSO	Lycopene	Standard_Development	Run084	Standard_Measurement	Plate_02	Clariostar_Study	MB	Biofoundry_,_London	Linear_Dilution_Pattern_V2	0.154	0.15	0.148	0.145	0.142	0.138	0.135	0.133	0.13	0.127	0.124	0.119	0.116	0.111	0.108	0.105	0.103	0.101	0.1	0.099	0.099	0.099	0.099	0.1	0.101	0.102	0.104	0.106	0.107	0.108	0.109	0.11	0.112	0.114	0.117	0.12
A04	Sample	Dilution_40%	0.4	DMSO	Lycopene	Standard_Development	Run084	Standard_Measurement	Plate_02	Clariostar_Study	MB	Biofoundry_,_London	Linear_Dilution_Pattern_V2	0.131	0.128	0.125	0.12	0.117	0.113	0.11	0.109	0.106	0.102	0.098	0.094	0.09	0.086	0.083	0.08	0.078	0.076	0.074	0.073	0.072	0.072	0.072	0.073	0.074	0.075	0.076	0.077	0.078	0.079	0.078	0.08	0.08	0.081	0.083	0.086
A05	Sample	Dilution_20%	0.2	DMSO	Lycopene	Standard_Development	Run084	Standard_Measurement	Plate_02	Clariostar_Study	MB	Biofoundry_,_London	Linear_Dilution_Pattern_V2	0.119	0.116	0.112	0.109	0.106	0.101	0.098	0.097	0.094	0.089	0.086	0.082	0.079	0.075	0.072	0.07	0.068	0.066	0.064	0.063	0.063	0.061	0.061	0.062	0.062	0.062	0.062	0.063	0.063	0.064	0.062	0.063	0.064	0.064	0.065	0.066
A06	Sample	Dilution_100%	1.0	DMSO	Lycopene	Standard_Development	Run084	Standard_Measurement	Plate_02	Clariostar_Study	MB	Biofoundry_,_London	Linear_Dilution_Pattern_V2	0.164	0.161	0.158	0.153	0.15	0.145	0.142	0.141	0.14	0.136	0.133	0.129	0.124	0.119	0.116	0.113	0.11	0.108	0.106	0.105	0.105	0.105	0.106	0.108	0.11	0.113	0.117	0.12	0.123	0.126	0.128	0.131	0.133	0.137	0.142	0.148
A07	Sample	Dilution_80%	0.8	DMSO	Lycopene	Standard_Development	Run084	Standard_Measurement	Plate_02	Clariostar_Study	MB	Biofoundry_,_London	Linear_Dilution_Pattern_V2	0.151	0.147	0.144	0.14	0.137	0.133	0.13	0.128	0.127	0.125	0.122	0.118	0.114	0.11	0.106	0.103	0.101	0.099	0.098	0.097	0.096	0.096	0.096	0.098	0.1	0.102	0.105	0.108	0.11	0.113	0.114	0.115	0.118	0.121	0.125	0.129
A08	Sample	Dilution_60%	0.6	DMSO	Lycopene	Standard_Development	Run084	Standard_Measurement	Plate_02	Clariostar_Study	MB	Biofoundry_,_London	Linear_Dilution_Pattern_V2	0.147	0.144	0.142	0.138	0.134	0.129	0.126	0.125	0.123	0.12	0.116	0.112	0.109	0.104	0.1	0.098	0.096	0.094	0.092	0.091	0.091	0.09	0.09	0.091	0.092	0.094	0.096	0.098	0.099	0.102	0.102	0.103	0.105	0.106	0.109	0.113
A09	Sample	Dilution_40%	0.4	DMSO	Lycopene	Standard_Development	Run084	Standard_Measurement	Plate_02	Clariostar_Study	MB	Biofoundry_,_London	Linear_Dilution_Pattern_V2	0.136	0.132	0.13	0.126	0.123	0.118	0.115	0.113	0.11	0.107	0.103	0.098	0.094	0.089	0.086	0.083	0.081	0.079	0.077	0.076	0.076	0.075	0.075	0.076	0.077	0.078	0.078	0.079	0.08	0.081	0.082	0.082	0.084	0.085	0.086	0.089
A10	Sample	Dilution_20%	0.2	DMSO	Lycopene	Standard_Development	Run084	Standard_Measurement	Plate_02	Clariostar_Study	MB	Biofoundry_,_London	Linear_Dilution_Pattern_V2	0.124	0.119	0.117	0.113	0.11	0.105	0.103	0.1	0.097	0.093	0.09	0.086	0.082	0.079	0.076	0.073	0.071	0.069	0.067	0.067	0.066	0.065	0.064	0.064	0.065	0.065	0.066	0.066	0.065	0.066	0.065	0.066	0.067	0.066	0.067	0.069
A11	Blank	DMSO_Blank	NA	DMSO	NA	Standard_Development	Run084	Standard_Measurement	Plate_02	Clariostar_Study	MB	Biofoundry_,_London	Linear_Dilution_Pattern_V2	0.112	0.11	0.107	0.103	0.1	0.096	0.093	0.091	0.088	0.084	0.08	0.076	0.072	0.068	0.065	0.064	0.062	0.06	0.058	0.057	0.056	0.055	0.054	0.054	0.053	0.053	0.053	0.052	0.052	0.052	0.05	0.05	0.05	0.049	0.049	0.048
A12	Blank	DMSO_Blank	NA	DMSO	NA	Standard_Development	Run084	Standard_Measurement	Plate_02	Clariostar_Study	MB	Biofoundry_,_London	Linear_Dilution_Pattern_V2	0.117	0.114	0.111	0.107	0.104	0.1	0.096	0.094	0.091	0.086	0.082	0.079	0.075	0.071	0.069	0.066	0.064	0.062	0.06	0.059	0.058	0.057	0.056	0.055	0.055	0.055	0.054	0.054	0.053	0.053	0.052	0.051	0.051	0.05	0.05	0.049
B01	Sample	Dilution_100%	1.0	DMSO	Lycopene	Standard_Development	Run084	Standard_Measurement	Plate_02	Clariostar_Study	MB	Biofoundry_,_London	Linear_Dilution_Pattern_V2	0.154	0.151	0.147	0.144	0.141	0.136	0.134	0.134	0.132	0.129	0.127	0.123	0.12	0.115	0.112	0.109	0.107	0.106	0.105	0.104	0.104	0.104	0.105	0.108	0.111	0.115	0.119	0.123	0.126	0.13	0.131	0.135	0.138	0.141	0.146	0.153
B02	Sample	Dilution_80%	0.8	DMSO	Lycopene	Standard_Development	Run084	Standard_Measurement	Plate_02	Clariostar_Study	MB	Biofoundry_,_London	Linear_Dilution_Pattern_V2	0.151	0.148	0.145	0.141	0.138	0.134	0.131	0.131	0.13	0.128	0.124	0.12	0.117	0.112	0.109	0.107	0.105	0.103	0.102	0.101	0.101	0.1	0.102	0.103	0.105	0.107	0.111	0.113	0.115	0.118	0.119	0.121	0.124	0.126	0.13	0.135
B03	Sample	Dilution_60%	0.6	DMSO	Lycopene	Standard_Development	Run084	Standard_Measurement	Plate_02	Clariostar_Study	MB	Biofoundry_,_London	Linear_Dilution_Pattern_V2	0.142	0.139	0.136	0.132	0.128	0.124	0.121	0.12	0.119	0.115	0.113	0.108	0.104	0.1	0.097	0.094	0.092	0.09	0.088	0.088	0.088	0.087	0.087	0.089	0.09	0.092	0.094	0.095	0.097	0.099	0.098	0.1	0.103	0.104	0.107	0.11
B04	Sample	Dilution_40%	0.4	DMSO	Lycopene	Standard_Development	Run084	Standard_Measurement	Plate_02	Clariostar_Study	MB	Biofoundry_,_London	Linear_Dilution_Pattern_V2	0.13	0.127	0.123	0.12	0.117	0.113	0.11	0.108	0.106	0.103	0.1	0.096	0.091	0.088	0.085	0.083	0.081	0.079	0.077	0.077	0.076	0.075	0.075	0.076	0.076	0.077	0.079	0.08	0.081	0.082	0.082	0.083	0.084	0.084	0.086	0.088
B05	Sample	Dilution_20%	0.2	DMSO	Lycopene	Standard_Development	Run084	Standard_Measurement	Plate_02	Clariostar_Study	MB	Biofoundry_,_London	Linear_Dilution_Pattern_V2	0.119	0.115	0.113	0.109	0.106	0.102	0.098	0.097	0.095	0.091	0.088	0.084	0.081	0.077	0.075	0.073	0.071	0.069	0.067	0.066	0.066	0.064	0.064	0.065	0.064	0.065	0.065	0.065	0.065	0.066	0.065	0.066	0.067	0.066	0.066	0.067
B06	Sample	Dilution_100%	1.0	DMSO	Lycopene	Standard_Development	Run084	Standard_Measurement	Plate_02	Clariostar_Study	MB	Biofoundry_,_London	Linear_Dilution_Pattern_V2	0.158	0.154	0.152	0.148	0.144	0.141	0.138	0.137	0.136	0.134	0.132	0.129	0.125	0.12	0.117	0.114	0.112	0.11	0.108	0.108	0.107	0.107	0.108	0.111	0.114	0.117	0.12	0.124	0.126	0.13	0.132	0.134	0.137	0.14	0.146	0.152
B07	Sample	Dilution_80%	0.8	DMSO	Lycopene	Standard_Development	Run084	Standard_Measurement	Plate_02	Clariostar_Study	MB	Biofoundry_,_London	Linear_Dilution_Pattern_V2	0.152	0.149	0.146	0.142	0.139	0.135	0.132	0.131	0.13	0.127	0.125	0.121	0.118	0.113	0.11	0.108	0.105	0.103	0.102	0.101	0.101	0.1	0.1	0.102	0.104	0.107	0.109	0.112	0.114	0.117	0.118	0.12	0.122	0.124	0.129	0.134
B08	Sample	Dilution_60%	0.6	DMSO	Lycopene	Standard_Development	Run084	Standard_Measurement	Plate_02	Clariostar_Study	MB	Biofoundry_,_London	Linear_Dilution_Pattern_V2	0.141	0.138	0.135	0.131	0.128	0.124	0.12	0.119	0.118	0.115	0.112	0.108	0.105	0.101	0.098	0.096	0.093	0.092	0.089	0.088	0.089	0.087	0.088	0.09	0.091	0.093	0.096	0.097	0.098	0.1	0.101	0.102	0.103	0.105	0.108	0.112
B09	Sample	Dilution_40%	0.4	DMSO	Lycopene	Standard_Development	Run084	Standard_Measurement	Plate_02	Clariostar_Study	MB	Biofoundry_,_London	Linear_Dilution_Pattern_V2	0.136	0.132	0.129	0.126	0.123	0.118	0.115	0.114	0.112	0.107	0.105	0.101	0.097	0.093	0.09	0.088	0.085	0.083	0.081	0.081	0.081	0.08	0.079	0.08	0.081	0.082	0.083	0.084	0.084	0.086	0.086	0.087	0.088	0.089	0.09	0.092
B10	Sample	Dilution_20%	0.2	DMSO	Lycopene	Standard_Development	Run084	Standard_Measurement	Plate_02	Clariostar_Study	MB	Biofoundry_,_London	Linear_Dilution_Pattern_V2	0.124	0.12	0.118	0.115	0.112	0.107	0.103	0.102	0.101	0.097	0.093	0.089	0.085	0.082	0.079	0.077	0.075	0.073	0.072	0.071	0.07	0.069	0.068	0.069	0.069	0.069	0.069	0.069	0.069	0.07	0.069	0.069	0.069	0.069	0.07	0.07
B11	Blank	DMSO_Blank	NA	DMSO	NA	Standard_Development	Run084	Standard_Measurement	Plate_02	Clariostar_Study	MB	Biofoundry_,_London	Linear_Dilution_Pattern_V2	0.117	0.114	0.112	0.108	0.104	0.1	0.097	0.095	0.092	0.088	0.085	0.081	0.078	0.074	0.071	0.069	0.068	0.066	0.064	0.064	0.063	0.06	0.059	0.06	0.059	0.059	0.058	0.058	0.057	0.056	0.055	0.055	0.054	0.054	0.053	0.052
B12	Blank	DMSO_Blank	NA	DMSO	NA	Standard_Development	Run084	Standard_Measurement	Plate_02	Clariostar_Study	MB	Biofoundry_,_London	Linear_Dilution_Pattern_V2	0.111	0.108	0.105	0.101	0.099	0.095	0.092	0.09	0.087	0.083	0.079	0.075	0.072	0.068	0.065	0.064	0.062	0.06	0.059	0.058	0.057	0.056	0.055	0.055	0.054	0.053	0.053	0.053	0.052	0.052	0.051	0.051	0.05	0.05	0.049	0.048
C01	Sample	Dilution_95%	0.95	DMSO	Lycopene	Standard_Development	Run084	Standard_Measurement	Plate_02	Clariostar_Study	MB	Biofoundry_,_London	Linear_Dilution_Pattern_V2	0.152	0.148	0.145	0.142	0.139	0.136	0.133	0.133	0.131	0.129	0.127	0.123	0.119	0.115	0.112	0.109	0.107	0.105	0.103	0.103	0.104	0.104	0.104	0.107	0.11	0.113	0.116	0.12	0.123	0.126	0.128	0.131	0.134	0.137	0.142	0.148
C02	Sample	Dilution_75%	0.75	DMSO	Lycopene	Standard_Development	Run084	Standard_Measurement	Plate_02	Clariostar_Study	MB	Biofoundry_,_London	Linear_Dilution_Pattern_V2	0.143	0.14	0.138	0.134	0.131	0.127	0.124	0.124	0.122	0.118	0.116	0.112	0.109	0.104	0.101	0.099	0.098	0.096	0.094	0.093	0.093	0.092	0.093	0.095	0.097	0.099	0.102	0.104	0.106	0.109	0.11	0.112	0.115	0.117	0.121	0.125
C03	Sample	Dilution_55%	0.55	DMSO	Lycopene	Standard_Development	Run084	Standard_Measurement	Plate_02	Clariostar_Study	MB	Biofoundry_,_London	Linear_Dilution_Pattern_V2	0.171	0.169	0.166	0.163	0.16	0.156	0.153	0.153	0.15	0.148	0.144	0.141	0.136	0.133	0.13	0.128	0.125	0.124	0.121	0.12	0.12	0.119	0.119	0.12	0.121	0.122	0.124	0.124	0.126	0.127	0.127	0.128	0.13	0.131	0.133	0.135
C04	Sample	Dilution_35%	0.35	DMSO	Lycopene	Standard_Development	Run084	Standard_Measurement	Plate_02	Clariostar_Study	MB	Biofoundry_,_London	Linear_Dilution_Pattern_V2	0.127	0.124	0.121	0.117	0.113	0.108	0.106	0.105	0.104	0.1	0.097	0.093	0.089	0.085	0.082	0.081	0.079	0.076	0.074	0.074	0.073	0.073	0.072	0.073	0.074	0.074	0.076	0.076	0.076	0.078	0.078	0.079	0.08	0.08	0.081	0.083
C05	Sample	Dilution_15%	0.15	DMSO	Lycopene	Standard_Development	Run084	Standard_Measurement	Plate_02	Clariostar_Study	MB	Biofoundry_,_London	Linear_Dilution_Pattern_V2	0.114	0.11	0.107	0.103	0.1	0.096	0.093	0.093	0.09	0.087	0.083	0.08	0.076	0.073	0.071	0.068	0.067	0.066	0.063	0.063	0.062	0.06	0.06	0.061	0.061	0.061	0.061	0.062	0.061	0.062	0.061	0.061	0.062	0.062	0.062	0.063
C06	Sample	Dilution_95%	0.95	DMSO	Lycopene	Standard_Development	Run084	Standard_Measurement	Plate_02	Clariostar_Study	MB	Biofoundry_,_London	Linear_Dilution_Pattern_V2	0.157	0.154	0.152	0.148	0.145	0.141	0.139	0.139	0.137	0.135	0.134	0.13	0.127	0.122	0.119	0.116	0.114	0.112	0.111	0.11	0.11	0.11	0.111	0.113	0.116	0.118	0.122	0.126	0.128	0.132	0.134	0.136	0.139	0.142	0.147	0.153
C07	Sample	Dilution_75%	0.75	DMSO	Lycopene	Standard_Development	Run084	Standard_Measurement	Plate_02	Clariostar_Study	MB	Biofoundry_,_London	Linear_Dilution_Pattern_V2	0.146	0.142	0.14	0.137	0.134	0.13	0.127	0.126	0.124	0.121	0.119	0.116	0.113	0.108	0.105	0.102	0.101	0.098	0.096	0.096	0.095	0.095	0.095	0.098	0.099	0.101	0.104	0.105	0.108	0.111	0.111	0.114	0.116	0.118	0.12	0.125
C08	Sample	Dilution_55%	0.55	DMSO	Lycopene	Standard_Development	Run084	Standard_Measurement	Plate_02	Clariostar_Study	MB	Biofoundry_,_London	Linear_Dilution_Pattern_V2	0.137	0.133	0.13	0.125	0.123	0.118	0.115	0.115	0.113	0.11	0.107	0.104	0.1	0.095	0.093	0.091	0.089	0.087	0.085	0.085	0.084	0.084	0.083	0.085	0.087	0.088	0.09	0.091	0.092	0.095	0.095	0.096	0.099	0.1	0.101	0.104
C09	Sample	Dilution_35%	0.35	DMSO	Lycopene	Standard_Development	Run084	Standard_Measurement	Plate_02	Clariostar_Study	MB	Biofoundry_,_London	Linear_Dilution_Pattern_V2	0.127	0.123	0.121	0.116	0.113	0.109	0.106	0.105	0.103	0.099	0.096	0.092	0.089	0.085	0.082	0.081	0.078	0.076	0.074	0.073	0.073	0.072	0.072	0.073	0.074	0.074	0.075	0.076	0.077	0.079	0.078	0.079	0.08	0.08	0.081	0.083
C10	Sample	Dilution_15%	0.15	DMSO	Lycopene	Standard_Development	Run084	Standard_Measurement	Plate_02	Clariostar_Study	MB	Biofoundry_,_London	Linear_Dilution_Pattern_V2	0.124	0.121	0.118	0.114	0.111	0.106	0.103	0.102	0.1	0.096	0.092	0.088	0.084	0.08	0.077	0.076	0.073	0.071	0.07	0.069	0.068	0.066	0.066	0.067	0.066	0.067	0.067	0.066	0.066	0.067	0.066	0.066	0.067	0.066	0.066	0.066
C11	Blank	DMSO_Blank	NA	DMSO	NA	Standard_Development	Run084	Standard_Measurement	Plate_02	Clariostar_Study	MB	Biofoundry_,_London	Linear_Dilution_Pattern_V2	0.111	0.108	0.105	0.101	0.098	0.093	0.09	0.089	0.087	0.082	0.079	0.075	0.071	0.068	0.065	0.064	0.062	0.06	0.058	0.057	0.055	0.055	0.054	0.054	0.054	0.053	0.053	0.052	0.051	0.052	0.05	0.051	0.05	0.049	0.049	0.048
C12	Blank	DMSO_Blank	NA	DMSO	NA	Standard_Development	Run084	Standard_Measurement	Plate_02	Clariostar_Study	MB	Biofoundry_,_London	Linear_Dilution_Pattern_V2	0.109	0.106	0.102	0.099	0.096	0.092	0.089	0.088	0.086	0.082	0.078	0.074	0.07	0.067	0.065	0.062	0.061	0.059	0.057	0.057	0.056	0.054	0.053	0.054	0.053	0.053	0.052	0.052	0.051	0.051	0.05	0.05	0.05	0.049	0.048	0.047
D01	Sample	Dilution_95%	0.95	DMSO	Lycopene	Standard_Development	Run084	Standard_Measurement	Plate_02	Clariostar_Study	MB	Biofoundry_,_London	Linear_Dilution_Pattern_V2	0.162	0.158	0.155	0.152	0.149	0.144	0.141	0.141	0.14	0.139	0.135	0.131	0.127	0.123	0.119	0.118	0.115	0.113	0.111	0.111	0.111	0.11	0.111	0.114	0.117	0.12	0.124	0.127	0.13	0.134	0.136	0.138	0.142	0.145	0.15	0.156
D02	Sample	Dilution_75%	0.75	DMSO	Lycopene	Standard_Development	Run084	Standard_Measurement	Plate_02	Clariostar_Study	MB	Biofoundry_,_London	Linear_Dilution_Pattern_V2	0.155	0.152	0.15	0.146	0.143	0.139	0.136	0.135	0.134	0.132	0.128	0.125	0.121	0.117	0.113	0.11	0.108	0.106	0.104	0.103	0.103	0.102	0.103	0.104	0.106	0.108	0.111	0.113	0.116	0.118	0.119	0.121	0.123	0.126	0.129	0.134
D03	Sample	Dilution_55%	0.55	DMSO	Lycopene	Standard_Development	Run084	Standard_Measurement	Plate_02	Clariostar_Study	MB	Biofoundry_,_London	Linear_Dilution_Pattern_V2	0.144	0.142	0.138	0.134	0.131	0.127	0.124	0.123	0.121	0.118	0.115	0.111	0.107	0.103	0.1	0.098	0.095	0.093	0.092	0.091	0.09	0.089	0.089	0.091	0.092	0.094	0.096	0.097	0.098	0.1	0.101	0.102	0.104	0.105	0.107	0.111
D04	Sample	Dilution_35%	0.35	DMSO	Lycopene	Standard_Development	Run084	Standard_Measurement	Plate_02	Clariostar_Study	MB	Biofoundry_,_London	Linear_Dilution_Pattern_V2	0.131	0.128	0.124	0.121	0.118	0.114	0.111	0.11	0.107	0.103	0.101	0.097	0.094	0.089	0.085	0.084	0.082	0.08	0.078	0.077	0.076	0.075	0.075	0.076	0.077	0.078	0.078	0.079	0.08	0.081	0.081	0.082	0.083	0.083	0.084	0.086
D05	Sample	Dilution_15%	0.15	DMSO	Lycopene	Standard_Development	Run084	Standard_Measurement	Plate_02	Clariostar_Study	MB	Biofoundry_,_London	Linear_Dilution_Pattern_V2	0.119	0.115	0.112	0.109	0.106	0.102	0.099	0.097	0.095	0.092	0.088	0.085	0.081	0.077	0.074	0.073	0.071	0.068	0.067	0.066	0.066	0.064	0.063	0.064	0.064	0.064	0.064	0.064	0.064	0.064	0.063	0.064	0.064	0.064	0.063	0.064
D06	Sample	Dilution_95%	0.95	DMSO	Lycopene	Standard_Development	Run084	Standard_Measurement	Plate_02	Clariostar_Study	MB	Biofoundry_,_London	Linear_Dilution_Pattern_V2	0.163	0.159	0.157	0.152	0.148	0.144	0.141	0.141	0.14	0.138	0.136	0.133	0.129	0.125	0.121	0.118	0.116	0.113	0.112	0.111	0.111	0.11	0.111	0.114	0.116	0.119	0.123	0.125	0.128	0.132	0.133	0.136	0.139	0.141	0.146	0.152
D07	Sample	Dilution_75%	0.75	DMSO	Lycopene	Standard_Development	Run084	Standard_Measurement	Plate_02	Clariostar_Study	MB	Biofoundry_,_London	Linear_Dilution_Pattern_V2	0.148	0.145	0.142	0.137	0.135	0.131	0.127	0.128	0.126	0.124	0.121	0.117	0.114	0.11	0.107	0.104	0.102	0.099	0.098	0.096	0.097	0.095	0.096	0.098	0.1	0.103	0.105	0.107	0.109	0.112	0.112	0.114	0.117	0.119	0.122	0.127
D08	Sample	Dilution_55%	0.55	DMSO	Lycopene	Standard_Development	Run084	Standard_Measurement	Plate_02	Clariostar_Study	MB	Biofoundry_,_London	Linear_Dilution_Pattern_V2	0.143	0.141	0.138	0.134	0.13	0.126	0.123	0.122	0.12	0.117	0.115	0.111	0.108	0.104	0.1	0.098	0.096	0.094	0.093	0.091	0.092	0.091	0.091	0.093	0.094	0.097	0.098	0.1	0.101	0.103	0.104	0.105	0.107	0.109	0.111	0.114
D09	Sample	Dilution_35%	0.35	DMSO	Lycopene	Standard_Development	Run084	Standard_Measurement	Plate_02	Clariostar_Study	MB	Biofoundry_,_London	Linear_Dilution_Pattern_V2	0.135	0.131	0.128	0.124	0.121	0.117	0.114	0.113	0.111	0.107	0.104	0.1	0.097	0.092	0.089	0.087	0.085	0.083	0.081	0.081	0.08	0.079	0.079	0.08	0.08	0.081	0.083	0.083	0.083	0.085	0.085	0.086	0.087	0.087	0.089	0.091
D10	Sample	Dilution_15%	0.15	DMSO	Lycopene	Standard_Development	Run084	Standard_Measurement	Plate_02	Clariostar_Study	MB	Biofoundry_,_London	Linear_Dilution_Pattern_V2	0.122	0.118	0.115	0.111	0.108	0.104	0.1	0.1	0.098	0.094	0.091	0.087	0.082	0.078	0.076	0.074	0.072	0.069	0.067	0.067	0.066	0.064	0.064	0.065	0.065	0.065	0.065	0.065	0.065	0.066	0.065	0.066	0.066	0.065	0.066	0.066
D11	Blank	DMSO_Blank	NA	DMSO	NA	Standard_Development	Run084	Standard_Measurement	Plate_02	Clariostar_Study	MB	Biofoundry_,_London	Linear_Dilution_Pattern_V2	0.113	0.109	0.106	0.103	0.1	0.096	0.092	0.091	0.088	0.084	0.081	0.077	0.073	0.07	0.067	0.066	0.064	0.061	0.059	0.059	0.058	0.057	0.056	0.056	0.056	0.055	0.055	0.054	0.053	0.053	0.052	0.051	0.051	0.05	0.049	0.048
D12	Blank	DMSO_Blank	NA	DMSO	NA	Standard_Development	Run084	Standard_Measurement	Plate_02	Clariostar_Study	MB	Biofoundry_,_London	Linear_Dilution_Pattern_V2	0.113	0.109	0.105	0.102	0.099	0.095	0.092	0.09	0.087	0.084	0.08	0.075	0.072	0.068	0.066	0.064	0.062	0.06	0.058	0.057	0.057	0.055	0.054	0.054	0.053	0.053	0.053	0.052	0.051	0.051	0.05	0.05	0.05	0.049	0.048	0.048
E01	Sample	Dilution_90%	0.9	DMSO	Lycopene	Standard_Development	Run084	Standard_Measurement	Plate_02	Clariostar_Study	MB	Biofoundry_,_London	Linear_Dilution_Pattern_V2	0.162	0.158	0.156	0.152	0.148	0.143	0.14	0.141	0.14	0.138	0.135	0.131	0.125	0.121	0.118	0.116	0.113	0.112	0.11	0.109	0.109	0.109	0.11	0.113	0.115	0.118	0.122	0.124	0.128	0.131	0.131	0.135	0.138	0.141	0.145	0.151
E02	Sample	Dilution_70%	0.7	DMSO	Lycopene	Standard_Development	Run084	Standard_Measurement	Plate_02	Clariostar_Study	MB	Biofoundry_,_London	Linear_Dilution_Pattern_V2	0.157	0.153	0.149	0.146	0.143	0.137	0.135	0.134	0.132	0.129	0.125	0.121	0.116	0.111	0.107	0.105	0.103	0.101	0.099	0.098	0.098	0.097	0.097	0.099	0.1	0.102	0.105	0.107	0.109	0.111	0.112	0.114	0.116	0.117	0.12	0.125
E03	Sample	Dilution_50%	0.5	DMSO	Lycopene	Standard_Development	Run084	Standard_Measurement	Plate_02	Clariostar_Study	MB	Biofoundry_,_London	Linear_Dilution_Pattern_V2	0.139	0.135	0.133	0.129	0.126	0.121	0.117	0.117	0.115	0.112	0.109	0.105	0.102	0.097	0.094	0.092	0.09	0.088	0.086	0.085	0.085	0.084	0.084	0.086	0.087	0.088	0.09	0.091	0.092	0.094	0.094	0.095	0.098	0.099	0.101	0.103
E04	Sample	Dilution_30%	0.3	DMSO	Lycopene	Standard_Development	Run084	Standard_Measurement	Plate_02	Clariostar_Study	MB	Biofoundry_,_London	Linear_Dilution_Pattern_V2	0.134	0.131	0.128	0.124	0.121	0.117	0.114	0.113	0.111	0.107	0.104	0.101	0.097	0.093	0.09	0.088	0.086	0.084	0.082	0.081	0.08	0.079	0.079	0.079	0.08	0.08	0.081	0.081	0.082	0.083	0.082	0.083	0.084	0.084	0.085	0.086
E05	Sample	Dilution_10%	0.1	DMSO	Lycopene	Standard_Development	Run084	Standard_Measurement	Plate_02	Clariostar_Study	MB	Biofoundry_,_London	Linear_Dilution_Pattern_V2	0.119	0.115	0.112	0.108	0.105	0.101	0.097	0.096	0.095	0.091	0.087	0.084	0.08	0.076	0.073	0.071	0.069	0.067	0.065	0.065	0.063	0.061	0.061	0.062	0.062	0.061	0.061	0.06	0.06	0.061	0.059	0.06	0.06	0.059	0.059	0.058
E06	Sample	Dilution_90%	0.9	DMSO	Lycopene	Standard_Development	Run084	Standard_Measurement	Plate_02	Clariostar_Study	MB	Biofoundry_,_London	Linear_Dilution_Pattern_V2	0.156	0.153	0.15	0.146	0.141	0.137	0.135	0.134	0.133	0.131	0.129	0.126	0.122	0.117	0.114	0.111	0.109	0.107	0.105	0.104	0.104	0.103	0.104	0.107	0.109	0.112	0.115	0.118	0.12	0.123	0.125	0.127	0.13	0.133	0.137	0.142
E07	Sample	Dilution_70%	0.7	DMSO	Lycopene	Standard_Development	Run084	Standard_Measurement	Plate_02	Clariostar_Study	MB	Biofoundry_,_London	Linear_Dilution_Pattern_V2	0.147	0.143	0.14	0.135	0.132	0.128	0.126	0.125	0.124	0.121	0.118	0.114	0.112	0.107	0.103	0.102	0.099	0.097	0.095	0.094	0.094	0.093	0.093	0.096	0.098	0.1	0.102	0.105	0.107	0.109	0.11	0.112	0.114	0.116	0.119	0.124
E08	Sample	Dilution_50%	0.5	DMSO	Lycopene	Standard_Development	Run084	Standard_Measurement	Plate_02	Clariostar_Study	MB	Biofoundry_,_London	Linear_Dilution_Pattern_V2	0.135	0.131	0.129	0.125	0.122	0.117	0.115	0.114	0.112	0.109	0.106	0.103	0.099	0.095	0.092	0.09	0.088	0.086	0.083	0.083	0.083	0.082	0.083	0.085	0.086	0.087	0.089	0.09	0.091	0.094	0.094	0.096	0.098	0.099	0.101	0.104
E09	Sample	Dilution_30%	0.3	DMSO	Lycopene	Standard_Development	Run084	Standard_Measurement	Plate_02	Clariostar_Study	MB	Biofoundry_,_London	Linear_Dilution_Pattern_V2	0.131	0.127	0.124	0.12	0.117	0.113	0.109	0.109	0.106	0.103	0.099	0.096	0.092	0.088	0.085	0.082	0.08	0.078	0.076	0.075	0.074	0.073	0.073	0.075	0.075	0.075	0.076	0.077	0.077	0.078	0.078	0.079	0.08	0.08	0.081	0.082
E10	Sample	Dilution_10%	0.1	DMSO	Lycopene	Standard_Development	Run084	Standard_Measurement	Plate_02	Clariostar_Study	MB	Biofoundry_,_London	Linear_Dilution_Pattern_V2	0.115	0.112	0.11	0.105	0.102	0.097	0.094	0.094	0.091	0.087	0.084	0.08	0.077	0.072	0.069	0.068	0.066	0.064	0.062	0.061	0.06	0.059	0.059	0.059	0.059	0.059	0.059	0.059	0.059	0.059	0.058	0.058	0.059	0.058	0.058	0.058
E11	Blank	DMSO_Blank	NA	DMSO	NA	Standard_Development	Run084	Standard_Measurement	Plate_02	Clariostar_Study	MB	Biofoundry_,_London	Linear_Dilution_Pattern_V2	0.111	0.107	0.104	0.1	0.097	0.092	0.09	0.088	0.085	0.081	0.078	0.074	0.071	0.067	0.064	0.062	0.06	0.058	0.057	0.056	0.056	0.054	0.053	0.054	0.053	0.053	0.052	0.052	0.051	0.051	0.05	0.05	0.05	0.049	0.048	0.047
E12	Blank	DMSO_Blank	NA	DMSO	NA	Standard_Development	Run084	Standard_Measurement	Plate_02	Clariostar_Study	MB	Biofoundry_,_London	Linear_Dilution_Pattern_V2	0.111	0.107	0.104	0.1	0.097	0.093	0.09	0.088	0.086	0.082	0.078	0.074	0.071	0.067	0.064	0.062	0.06	0.059	0.057	0.056	0.056	0.054	0.053	0.054	0.053	0.053	0.052	0.052	0.051	0.052	0.051	0.05	0.05	0.049	0.048	0.047
F01	Sample	Dilution_90%	0.9	DMSO	Lycopene	Standard_Development	Run084	Standard_Measurement	Plate_02	Clariostar_Study	MB	Biofoundry_,_London	Linear_Dilution_Pattern_V2	0.164	0.161	0.158	0.154	0.151	0.147	0.144	0.143	0.142	0.14	0.137	0.134	0.131	0.125	0.122	0.12	0.117	0.115	0.113	0.113	0.112	0.112	0.113	0.116	0.118	0.12	0.123	0.126	0.129	0.133	0.134	0.137	0.14	0.143	0.147	0.153
F02	Sample	Dilution_70%	0.7	DMSO	Lycopene	Standard_Development	Run084	Standard_Measurement	Plate_02	Clariostar_Study	MB	Biofoundry_,_London	Linear_Dilution_Pattern_V2	0.154	0.15	0.148	0.144	0.141	0.136	0.133	0.133	0.132	0.129	0.127	0.123	0.118	0.113	0.11	0.108	0.106	0.104	0.102	0.101	0.1	0.1	0.099	0.102	0.104	0.106	0.108	0.11	0.112	0.114	0.115	0.117	0.119	0.121	0.124	0.128
F03	Sample	Dilution_50%	0.5	DMSO	Lycopene	Standard_Development	Run084	Standard_Measurement	Plate_02	Clariostar_Study	MB	Biofoundry_,_London	Linear_Dilution_Pattern_V2	0.145	0.142	0.139	0.135	0.131	0.127	0.123	0.123	0.122	0.118	0.116	0.112	0.108	0.103	0.1	0.098	0.096	0.093	0.092	0.09	0.09	0.088	0.088	0.09	0.091	0.092	0.094	0.095	0.096	0.098	0.098	0.099	0.1	0.101	0.103	0.105
F04	Sample	Dilution_30%	0.3	DMSO	Lycopene	Standard_Development	Run084	Standard_Measurement	Plate_02	Clariostar_Study	MB	Biofoundry_,_London	Linear_Dilution_Pattern_V2	0.134	0.13	0.127	0.123	0.119	0.115	0.113	0.112	0.11	0.106	0.103	0.099	0.096	0.092	0.089	0.086	0.084	0.082	0.08	0.079	0.079	0.077	0.077	0.077	0.077	0.079	0.08	0.08	0.079	0.081	0.08	0.081	0.081	0.081	0.082	0.083
F05	Sample	Dilution_10%	0.1	DMSO	Lycopene	Standard_Development	Run084	Standard_Measurement	Plate_02	Clariostar_Study	MB	Biofoundry_,_London	Linear_Dilution_Pattern_V2	0.12	0.117	0.114	0.11	0.106	0.102	0.1	0.098	0.096	0.093	0.089	0.086	0.084	0.079	0.076	0.074	0.071	0.07	0.068	0.067	0.067	0.064	0.064	0.064	0.064	0.064	0.064	0.064	0.063	0.064	0.063	0.062	0.062	0.061	0.061	0.06
F06	Sample	Dilution_90%	0.9	DMSO	Lycopene	Standard_Development	Run084	Standard_Measurement	Plate_02	Clariostar_Study	MB	Biofoundry_,_London	Linear_Dilution_Pattern_V2	0.164	0.161	0.158	0.154	0.151	0.146	0.143	0.143	0.142	0.14	0.138	0.135	0.131	0.126	0.122	0.119	0.117	0.115	0.113	0.112	0.111	0.111	0.112	0.113	0.117	0.119	0.122	0.125	0.128	0.131	0.132	0.135	0.138	0.14	0.144	0.149
F07	Sample	Dilution_70%	0.7	DMSO	Lycopene	Standard_Development	Run084	Standard_Measurement	Plate_02	Clariostar_Study	MB	Biofoundry_,_London	Linear_Dilution_Pattern_V2	0.161	0.157	0.155	0.152	0.148	0.143	0.14	0.138	0.137	0.135	0.133	0.13	0.125	0.12	0.117	0.116	0.112	0.11	0.108	0.107	0.106	0.106	0.106	0.108	0.109	0.111	0.114	0.116	0.117	0.12	0.12	0.121	0.124	0.125	0.128	0.132
F08	Sample	Dilution_50%	0.5	DMSO	Lycopene	Standard_Development	Run084	Standard_Measurement	Plate_02	Clariostar_Study	MB	Biofoundry_,_London	Linear_Dilution_Pattern_V2	0.14	0.136	0.134	0.13	0.127	0.122	0.12	0.119	0.117	0.114	0.111	0.108	0.104	0.1	0.097	0.094	0.092	0.091	0.089	0.088	0.087	0.086	0.086	0.088	0.089	0.091	0.092	0.093	0.094	0.097	0.097	0.098	0.099	0.101	0.102	0.105
F09	Sample	Dilution_30%	0.3	DMSO	Lycopene	Standard_Development	Run084	Standard_Measurement	Plate_02	Clariostar_Study	MB	Biofoundry_,_London	Linear_Dilution_Pattern_V2	0.126	0.123	0.119	0.115	0.111	0.107	0.104	0.104	0.102	0.098	0.096	0.092	0.089	0.084	0.081	0.079	0.077	0.075	0.073	0.072	0.072	0.07	0.07	0.072	0.073	0.073	0.073	0.074	0.074	0.076	0.075	0.076	0.077	0.077	0.077	0.079
F10	Sample	Dilution_10%	0.1	DMSO	Lycopene	Standard_Development	Run084	Standard_Measurement	Plate_02	Clariostar_Study	MB	Biofoundry_,_London	Linear_Dilution_Pattern_V2	0.119	0.115	0.112	0.108	0.105	0.101	0.098	0.096	0.094	0.091	0.088	0.084	0.08	0.076	0.074	0.072	0.07	0.068	0.066	0.065	0.064	0.062	0.062	0.063	0.063	0.063	0.062	0.062	0.062	0.063	0.062	0.062	0.062	0.061	0.061	0.061
F11	Blank	DMSO	NA	DMSO	NA	Standard_Development	Run084	Standard_Measurement	Plate_02	Clariostar_Study	MB	Biofoundry_,_London	Linear_Dilution_Pattern_V2	0.11	0.107	0.104	0.1	0.096	0.093	0.089	0.088	0.086	0.081	0.078	0.074	0.071	0.066	0.064	0.062	0.061	0.059	0.057	0.056	0.055	0.054	0.054	0.054	0.054	0.053	0.052	0.052	0.051	0.051	0.05	0.05	0.049	0.049	0.047	0.046
F12	Blank	DMSO	NA	DMSO	NA	Standard_Development	Run084	Standard_Measurement	Plate_02	Clariostar_Study	MB	Biofoundry_,_London	Linear_Dilution_Pattern_V2	0.11	0.107	0.104	0.1	0.097	0.093	0.09	0.089	0.086	0.081	0.078	0.074	0.071	0.067	0.064	0.063	0.061	0.058	0.056	0.056	0.056	0.054	0.053	0.054	0.053	0.052	0.052	0.052	0.051	0.051	0.05	0.05	0.05	0.049	0.048	0.047
G01	Sample	Dilution_85%	0.85	DMSO	Lycopene	Standard_Development	Run084	Standard_Measurement	Plate_02	Clariostar_Study	MB	Biofoundry_,_London	Linear_Dilution_Pattern_V2	0.161	0.158	0.155	0.15	0.147	0.142	0.139	0.138	0.138	0.135	0.132	0.128	0.124	0.119	0.115	0.114	0.111	0.11	0.107	0.106	0.106	0.105	0.105	0.108	0.11	0.113	0.116	0.118	0.12	0.124	0.124	0.126	0.129	0.131	0.135	0.14
G02	Sample	Dilution_65%	0.65	DMSO	Lycopene	Standard_Development	Run084	Standard_Measurement	Plate_02	Clariostar_Study	MB	Biofoundry_,_London	Linear_Dilution_Pattern_V2	0.149	0.145	0.143	0.139	0.136	0.132	0.129	0.128	0.127	0.123	0.12	0.118	0.113	0.108	0.105	0.103	0.101	0.099	0.097	0.096	0.096	0.095	0.096	0.098	0.099	0.101	0.103	0.105	0.108	0.11	0.11	0.112	0.114	0.116	0.119	0.123
G03	Sample	Dilution_45%	0.45	DMSO	Lycopene	Standard_Development	Run084	Standard_Measurement	Plate_02	Clariostar_Study	MB	Biofoundry_,_London	Linear_Dilution_Pattern_V2	0.141	0.137	0.134	0.129	0.126	0.121	0.118	0.117	0.116	0.112	0.11	0.105	0.102	0.097	0.093	0.092	0.089	0.087	0.085	0.084	0.084	0.083	0.083	0.084	0.085	0.086	0.087	0.088	0.089	0.091	0.09	0.091	0.092	0.093	0.095	0.097
G04	Sample	Dilution_25%	0.25	DMSO	Lycopene	Standard_Development	Run084	Standard_Measurement	Plate_02	Clariostar_Study	MB	Biofoundry_,_London	Linear_Dilution_Pattern_V2	0.132	0.128	0.125	0.121	0.118	0.114	0.111	0.109	0.108	0.104	0.102	0.097	0.094	0.089	0.085	0.084	0.082	0.079	0.077	0.077	0.076	0.074	0.074	0.075	0.075	0.075	0.076	0.075	0.076	0.077	0.076	0.077	0.077	0.077	0.077	0.078
G05	Sample	Dilution_05%	0.0499999999999999	DMSO	Lycopene	Standard_Development	Run084	Standard_Measurement	Plate_02	Clariostar_Study	MB	Biofoundry_,_London	Linear_Dilution_Pattern_V2	0.121	0.116	0.113	0.109	0.105	0.101	0.097	0.096	0.095	0.091	0.088	0.084	0.08	0.076	0.073	0.072	0.07	0.067	0.065	0.064	0.063	0.061	0.061	0.062	0.061	0.06	0.06	0.059	0.059	0.058	0.058	0.058	0.058	0.057	0.056	0.054
G06	Sample	Dilution_85%	0.85	DMSO	Lycopene	Standard_Development	Run084	Standard_Measurement	Plate_02	Clariostar_Study	MB	Biofoundry_,_London	Linear_Dilution_Pattern_V2	0.159	0.156	0.152	0.148	0.144	0.141	0.137	0.137	0.135	0.133	0.131	0.128	0.124	0.119	0.115	0.113	0.11	0.108	0.106	0.105	0.105	0.104	0.104	0.107	0.109	0.112	0.114	0.117	0.119	0.123	0.124	0.126	0.128	0.13	0.134	0.139
G07	Sample	Dilution_65%	0.65	DMSO	Lycopene	Standard_Development	Run084	Standard_Measurement	Plate_02	Clariostar_Study	MB	Biofoundry_,_London	Linear_Dilution_Pattern_V2	0.146	0.142	0.14	0.136	0.132	0.128	0.125	0.124	0.122	0.12	0.118	0.115	0.111	0.106	0.103	0.101	0.098	0.096	0.095	0.094	0.093	0.092	0.092	0.094	0.095	0.097	0.1	0.101	0.102	0.105	0.106	0.107	0.109	0.111	0.114	0.117
G08	Sample	Dilution_45%	0.45	DMSO	Lycopene	Standard_Development	Run084	Standard_Measurement	Plate_02	Clariostar_Study	MB	Biofoundry_,_London	Linear_Dilution_Pattern_V2	0.136	0.133	0.129	0.124	0.121	0.117	0.113	0.113	0.112	0.108	0.106	0.102	0.098	0.093	0.09	0.088	0.086	0.085	0.082	0.082	0.081	0.08	0.08	0.082	0.082	0.084	0.085	0.086	0.086	0.088	0.088	0.09	0.091	0.091	0.092	0.094
G09	Sample	Dilution_25%	0.25	DMSO	Lycopene	Standard_Development	Run084	Standard_Measurement	Plate_02	Clariostar_Study	MB	Biofoundry_,_London	Linear_Dilution_Pattern_V2	0.126	0.122	0.119	0.115	0.111	0.107	0.104	0.103	0.101	0.097	0.094	0.09	0.087	0.083	0.08	0.077	0.075	0.073	0.072	0.071	0.07	0.069	0.068	0.069	0.07	0.071	0.071	0.071	0.071	0.072	0.072	0.072	0.073	0.073	0.073	0.074
G10	Sample	Dilution_05%	0.0499999999999999	DMSO	Lycopene	Standard_Development	Run084	Standard_Measurement	Plate_02	Clariostar_Study	MB	Biofoundry_,_London	Linear_Dilution_Pattern_V2	0.116	0.113	0.11	0.105	0.102	0.098	0.094	0.093	0.091	0.087	0.083	0.08	0.076	0.071	0.069	0.067	0.065	0.063	0.061	0.06	0.06	0.058	0.057	0.058	0.058	0.057	0.057	0.057	0.057	0.057	0.056	0.056	0.055	0.055	0.054	0.053
G11	Blank	DMSO_Blank	NA	DMSO	NA	Standard_Development	Run084	Standard_Measurement	Plate_02	Clariostar_Study	MB	Biofoundry_,_London	Linear_Dilution_Pattern_V2	0.111	0.108	0.104	0.1	0.096	0.091	0.088	0.088	0.085	0.081	0.077	0.073	0.07	0.066	0.063	0.062	0.06	0.058	0.056	0.056	0.054	0.053	0.052	0.053	0.052	0.052	0.051	0.051	0.05	0.051	0.05	0.049	0.049	0.048	0.047	0.046
G12	Blank	DMSO_Blank	NA	DMSO	NA	Standard_Development	Run084	Standard_Measurement	Plate_02	Clariostar_Study	MB	Biofoundry_,_London	Linear_Dilution_Pattern_V2	0.113	0.109	0.106	0.102	0.099	0.094	0.091	0.09	0.087	0.083	0.079	0.075	0.072	0.067	0.065	0.064	0.062	0.059	0.057	0.057	0.056	0.054	0.053	0.054	0.053	0.053	0.053	0.052	0.052	0.052	0.05	0.05	0.05	0.049	0.048	0.047
H01	Sample	Dilution_85%	0.85	DMSO	Lycopene	Standard_Development	Run084	Standard_Measurement	Plate_02	Clariostar_Study	MB	Biofoundry_,_London	Linear_Dilution_Pattern_V2	0.172	0.168	0.166	0.162	0.158	0.153	0.149	0.149	0.147	0.144	0.142	0.136	0.131	0.125	0.121	0.119	0.117	0.114	0.113	0.112	0.111	0.11	0.11	0.112	0.114	0.117	0.12	0.122	0.124	0.127	0.128	0.13	0.132	0.134	0.137	0.142
H02	Sample	Dilution_65%	0.65	DMSO	Lycopene	Standard_Development	Run084	Standard_Measurement	Plate_02	Clariostar_Study	MB	Biofoundry_,_London	Linear_Dilution_Pattern_V2	0.151	0.147	0.144	0.139	0.136	0.132	0.129	0.128	0.127	0.124	0.122	0.117	0.113	0.109	0.105	0.103	0.101	0.098	0.097	0.096	0.095	0.093	0.094	0.096	0.097	0.099	0.101	0.103	0.104	0.107	0.107	0.108	0.11	0.112	0.114	0.118
H03	Sample	Dilution_45%	0.45	DMSO	Lycopene	Standard_Development	Run084	Standard_Measurement	Plate_02	Clariostar_Study	MB	Biofoundry_,_London	Linear_Dilution_Pattern_V2	0.14	0.137	0.135	0.131	0.127	0.123	0.12	0.119	0.117	0.114	0.111	0.106	0.102	0.098	0.095	0.093	0.09	0.088	0.086	0.086	0.085	0.083	0.084	0.085	0.085	0.086	0.087	0.088	0.089	0.091	0.09	0.091	0.093	0.093	0.094	0.096
H04	Sample	Dilution_25%	0.25	DMSO	Lycopene	Standard_Development	Run084	Standard_Measurement	Plate_02	Clariostar_Study	MB	Biofoundry_,_London	Linear_Dilution_Pattern_V2	0.135	0.132	0.128	0.124	0.121	0.116	0.113	0.112	0.109	0.104	0.101	0.095	0.092	0.087	0.083	0.081	0.08	0.077	0.075	0.074	0.073	0.071	0.071	0.072	0.072	0.072	0.073	0.073	0.073	0.074	0.073	0.074	0.074	0.074	0.074	0.075
H05	Sample	Dilution_05%	0.0499999999999999	DMSO	Lycopene	Standard_Development	Run084	Standard_Measurement	Plate_02	Clariostar_Study	MB	Biofoundry_,_London	Linear_Dilution_Pattern_V2	0.127	0.123	0.12	0.115	0.112	0.108	0.104	0.103	0.101	0.096	0.093	0.089	0.085	0.08	0.077	0.076	0.074	0.071	0.069	0.068	0.067	0.065	0.064	0.064	0.064	0.063	0.063	0.063	0.062	0.062	0.06	0.06	0.06	0.059	0.057	0.056
H06	Sample	Dilution_85%	0.85	DMSO	Lycopene	Standard_Development	Run084	Standard_Measurement	Plate_02	Clariostar_Study	MB	Biofoundry_,_London	Linear_Dilution_Pattern_V2	0.158	0.154	0.15	0.147	0.143	0.139	0.135	0.135	0.133	0.131	0.13	0.126	0.122	0.117	0.113	0.112	0.109	0.107	0.105	0.104	0.104	0.103	0.104	0.106	0.109	0.111	0.114	0.116	0.119	0.121	0.122	0.124	0.127	0.129	0.133	0.137
H07	Sample	Dilution_65%	0.65	DMSO	Lycopene	Standard_Development	Run084	Standard_Measurement	Plate_02	Clariostar_Study	MB	Biofoundry_,_London	Linear_Dilution_Pattern_V2	0.147	0.143	0.14	0.137	0.133	0.129	0.125	0.125	0.124	0.12	0.119	0.115	0.111	0.106	0.103	0.102	0.099	0.096	0.094	0.093	0.093	0.092	0.092	0.094	0.096	0.098	0.1	0.101	0.103	0.105	0.105	0.107	0.109	0.111	0.113	0.117
H08	Sample	Dilution_45%	0.45	DMSO	Lycopene	Standard_Development	Run084	Standard_Measurement	Plate_02	Clariostar_Study	MB	Biofoundry_,_London	Linear_Dilution_Pattern_V2	0.137	0.134	0.131	0.126	0.122	0.117	0.114	0.114	0.113	0.109	0.106	0.101	0.097	0.092	0.089	0.087	0.085	0.082	0.08	0.08	0.079	0.077	0.077	0.079	0.08	0.081	0.083	0.084	0.084	0.086	0.087	0.087	0.089	0.089	0.091	0.093
H09	Sample	Dilution_25%	0.25	DMSO	Lycopene	Standard_Development	Run084	Standard_Measurement	Plate_02	Clariostar_Study	MB	Biofoundry_,_London	Linear_Dilution_Pattern_V2	0.135	0.131	0.128	0.124	0.12	0.115	0.112	0.111	0.108	0.105	0.101	0.096	0.091	0.087	0.084	0.082	0.08	0.077	0.075	0.074	0.073	0.071	0.071	0.072	0.072	0.073	0.073	0.074	0.074	0.075	0.074	0.074	0.075	0.075	0.075	0.076
H10	Sample	Dilution_05%	0.0499999999999999	DMSO	Lycopene	Standard_Development	Run084	Standard_Measurement	Plate_02	Clariostar_Study	MB	Biofoundry_,_London	Linear_Dilution_Pattern_V2	0.119	0.115	0.112	0.107	0.104	0.1	0.096	0.095	0.092	0.087	0.085	0.081	0.076	0.072	0.07	0.068	0.065	0.062	0.061	0.06	0.059	0.058	0.057	0.058	0.057	0.057	0.055	0.055	0.056	0.056	0.055	0.055	0.055	0.054	0.053	0.052
H11	Blank	DMSO_Blank	NA	DMSO	NA	Standard_Development	Run084	Standard_Measurement	Plate_02	Clariostar_Study	MB	Biofoundry_,_London	Linear_Dilution_Pattern_V2	0.113	0.11	0.107	0.103	0.1	0.095	0.092	0.091	0.088	0.084	0.081	0.077	0.074	0.07	0.067	0.065	0.063	0.06	0.058	0.058	0.057	0.055	0.055	0.055	0.055	0.054	0.054	0.053	0.052	0.053	0.051	0.051	0.051	0.05	0.049	0.048
H12	Blank	DMSO_Blank	NA	DMSO	NA	Standard_Development	Run084	Standard_Measurement	Plate_02	Clariostar_Study	MB	Biofoundry_,_London	Linear_Dilution_Pattern_V2	0.111	0.107	0.104	0.1	0.097	0.093	0.09	0.089	0.085	0.082	0.077	0.072	0.068	0.064	0.062	0.061	0.058	0.056	0.054	0.054	0.053	0.051	0.051	0.052	0.051	0.051	0.05	0.05	0.049	0.049	0.048	0.048	0.048	0.047	0.047	0.046
[truncated: 122 more columns]
