# Supplementary material for: Construction of a Calibration Curve for Lycopene on a Liquid-Handling Platform—Wider Lessons for the Development of Automated Dilution Protocols
Source: ACS Synth Biol. 2024 Aug 3;13(8):2357–75. doi: 10.1021/acssynbio.4c00031 (PMC11334188; doi:10.1021/acssynbio.4c00031)
Supplement: Supplementary file 2 — sb4c00031_si_002.zip [file sb4c00031_si_002.zip › AggregatedData/Run070/Plate_01/Clariostar_Study/Clariostar_A-Measurement_01/001.csv]

Well	Content	Label	Dilution	Solvent	Solute	Project	Run	Step	Container	Study	Author	Institution	Comment	OD350	OD352	OD354	OD356	OD358	OD360	OD362	OD364	OD366	OD368	OD370	OD372	OD374	OD376	OD378	OD380	OD382	OD384	OD386	OD388	OD390	OD392	OD394	OD396	OD398	OD400	OD402	OD404	OD406	OD408	OD410	OD412	OD414	OD416	OD418	OD420
A01	Sample	Dilution_100%	1.0	Water	Food_Colorant	Standard_Development	Run070	Standard_Measurement	Plate_01	Clariostar_Study	MB	Biofoundry_,_London	Linear_Dilution_Pattern_V2	0.313	0.299	0.289	0.282	0.279	0.276	0.276	0.278	0.282	0.287	0.292	0.298	0.304	0.311	0.317	0.325	0.335	0.343	0.352	0.361	0.369	0.378	0.386	0.393	0.401	0.407	0.411	0.417	0.421	0.426	0.432	0.437	0.442	0.448	0.453	0.458
A02	Sample	Dilution_80%	0.8	Water	Food_Colorant	Standard_Development	Run070	Standard_Measurement	Plate_01	Clariostar_Study	MB	Biofoundry_,_London	Linear_Dilution_Pattern_V2	0.273	0.263	0.255	0.247	0.245	0.242	0.241	0.242	0.245	0.248	0.251	0.255	0.261	0.264	0.27	0.276	0.283	0.29	0.298	0.304	0.312	0.318	0.324	0.33	0.336	0.342	0.345	0.349	0.354	0.358	0.361	0.365	0.37	0.374	0.378	0.383
A03	Sample	Dilution_60%	0.6	Water	Food_Colorant	Standard_Development	Run070	Standard_Measurement	Plate_01	Clariostar_Study	MB	Biofoundry_,_London	Linear_Dilution_Pattern_V2	0.23	0.221	0.215	0.209	0.206	0.203	0.203	0.202	0.204	0.206	0.207	0.211	0.213	0.217	0.221	0.225	0.231	0.235	0.24	0.245	0.251	0.255	0.26	0.265	0.269	0.274	0.277	0.279	0.283	0.286	0.288	0.292	0.295	0.299	0.302	0.305
A04	Sample	Dilution_40%	0.4	Water	Food_Colorant	Standard_Development	Run070	Standard_Measurement	Plate_01	Clariostar_Study	MB	Biofoundry_,_London	Linear_Dilution_Pattern_V2	0.189	0.183	0.177	0.171	0.167	0.165	0.163	0.162	0.163	0.163	0.164	0.165	0.166	0.167	0.169	0.172	0.176	0.179	0.18	0.184	0.188	0.191	0.194	0.197	0.2	0.203	0.205	0.206	0.209	0.21	0.212	0.215	0.217	0.219	0.22	0.223
A05	Sample	Dilution_20%	0.2	Water	Food_Colorant	Standard_Development	Run070	Standard_Measurement	Plate_01	Clariostar_Study	MB	Biofoundry_,_London	Linear_Dilution_Pattern_V2	0.139	0.133	0.129	0.125	0.122	0.119	0.117	0.116	0.115	0.115	0.113	0.112	0.112	0.112	0.112	0.112	0.113	0.114	0.115	0.116	0.118	0.118	0.12	0.121	0.122	0.123	0.124	0.124	0.126	0.126	0.127	0.128	0.129	0.13	0.131	0.132
A06	Sample	Dilution_100%	1.0	Water	Food_Colorant	Standard_Development	Run070	Standard_Measurement	Plate_01	Clariostar_Study	MB	Biofoundry_,_London	Linear_Dilution_Pattern_V2	0.316	0.303	0.293	0.285	0.281	0.28	0.28	0.282	0.287	0.29	0.296	0.302	0.307	0.315	0.322	0.33	0.34	0.348	0.356	0.366	0.375	0.383	0.391	0.398	0.406	0.412	0.417	0.422	0.427	0.433	0.438	0.443	0.448	0.452	0.458	0.463
A07	Sample	Dilution_80%	0.8	Water	Food_Colorant	Standard_Development	Run070	Standard_Measurement	Plate_01	Clariostar_Study	MB	Biofoundry_,_London	Linear_Dilution_Pattern_V2	0.281	0.269	0.261	0.254	0.251	0.248	0.247	0.249	0.252	0.254	0.257	0.262	0.267	0.272	0.277	0.282	0.29	0.297	0.304	0.312	0.32	0.326	0.333	0.34	0.345	0.349	0.355	0.358	0.363	0.367	0.37	0.374	0.379	0.384	0.388	0.393
A08	Sample	Dilution_60%	0.6	Water	Food_Colorant	Standard_Development	Run070	Standard_Measurement	Plate_01	Clariostar_Study	MB	Biofoundry_,_London	Linear_Dilution_Pattern_V2	0.238	0.228	0.221	0.214	0.21	0.207	0.206	0.207	0.209	0.21	0.212	0.216	0.219	0.221	0.226	0.23	0.235	0.241	0.244	0.251	0.256	0.261	0.266	0.27	0.275	0.278	0.281	0.284	0.287	0.291	0.294	0.297	0.3	0.304	0.306	0.309
A09	Sample	Dilution_40%	0.4	Water	Food_Colorant	Standard_Development	Run070	Standard_Measurement	Plate_01	Clariostar_Study	MB	Biofoundry_,_London	Linear_Dilution_Pattern_V2	0.194	0.187	0.181	0.175	0.172	0.169	0.166	0.166	0.167	0.168	0.169	0.17	0.171	0.172	0.173	0.176	0.18	0.183	0.186	0.19	0.193	0.196	0.198	0.203	0.206	0.208	0.21	0.212	0.214	0.216	0.218	0.22	0.223	0.225	0.226	0.228
A10	Sample	Dilution_20%	0.2	Water	Food_Colorant	Standard_Development	Run070	Standard_Measurement	Plate_01	Clariostar_Study	MB	Biofoundry_,_London	Linear_Dilution_Pattern_V2	0.149	0.143	0.138	0.133	0.13	0.127	0.124	0.123	0.123	0.121	0.12	0.12	0.119	0.117	0.118	0.118	0.12	0.121	0.121	0.122	0.124	0.124	0.127	0.128	0.13	0.131	0.132	0.133	0.134	0.136	0.136	0.137	0.138	0.139	0.139	0.14
A11	Blank	Water_Blank	NA	Water	NA	Standard_Development	Run070	Standard_Measurement	Plate_01	Clariostar_Study	MB	Biofoundry_,_London	Linear_Dilution_Pattern_V2	0.099	0.095	0.092	0.089	0.086	0.082	0.079	0.076	0.074	0.071	0.068	0.064	0.061	0.058	0.055	0.053	0.053	0.051	0.049	0.048	0.047	0.046	0.045	0.045	0.045	0.045	0.044	0.044	0.044	0.044	0.043	0.043	0.043	0.042	0.042	0.04
A12	Blank	Water_Blank	NA	Water	NA	Standard_Development	Run070	Standard_Measurement	Plate_01	Clariostar_Study	MB	Biofoundry_,_London	Linear_Dilution_Pattern_V2	0.098	0.095	0.092	0.087	0.084	0.08	0.077	0.075	0.073	0.07	0.067	0.064	0.061	0.058	0.056	0.054	0.053	0.051	0.049	0.048	0.047	0.045	0.045	0.045	0.045	0.045	0.044	0.043	0.044	0.043	0.042	0.042	0.042	0.042	0.041	0.04
B01	Sample	Dilution_100%	1.0	Water	Food_Colorant	Standard_Development	Run070	Standard_Measurement	Plate_01	Clariostar_Study	MB	Biofoundry_,_London	Linear_Dilution_Pattern_V2	0.319	0.303	0.295	0.288	0.283	0.281	0.281	0.283	0.288	0.293	0.297	0.303	0.309	0.316	0.323	0.332	0.34	0.349	0.359	0.367	0.377	0.385	0.393	0.4	0.407	0.413	0.42	0.425	0.429	0.435	0.439	0.445	0.45	0.456	0.46	0.465
B02	Sample	Dilution_80%	0.8	Water	Food_Colorant	Standard_Development	Run070	Standard_Measurement	Plate_01	Clariostar_Study	MB	Biofoundry_,_London	Linear_Dilution_Pattern_V2	0.278	0.267	0.259	0.252	0.248	0.246	0.245	0.246	0.25	0.252	0.257	0.261	0.266	0.271	0.277	0.284	0.291	0.297	0.305	0.312	0.32	0.325	0.332	0.339	0.344	0.35	0.354	0.357	0.362	0.367	0.369	0.374	0.378	0.383	0.386	0.39
B03	Sample	Dilution_60%	0.6	Water	Food_Colorant	Standard_Development	Run070	Standard_Measurement	Plate_01	Clariostar_Study	MB	Biofoundry_,_London	Linear_Dilution_Pattern_V2	0.234	0.224	0.218	0.212	0.209	0.205	0.205	0.206	0.208	0.21	0.212	0.215	0.218	0.222	0.226	0.23	0.235	0.24	0.245	0.251	0.257	0.262	0.267	0.272	0.277	0.279	0.283	0.287	0.29	0.293	0.296	0.299	0.302	0.306	0.309	0.312
B04	Sample	Dilution_40%	0.4	Water	Food_Colorant	Standard_Development	Run070	Standard_Measurement	Plate_01	Clariostar_Study	MB	Biofoundry_,_London	Linear_Dilution_Pattern_V2	0.189	0.183	0.177	0.171	0.167	0.164	0.162	0.162	0.165	0.165	0.167	0.168	0.169	0.17	0.172	0.175	0.179	0.182	0.185	0.189	0.192	0.194	0.198	0.202	0.206	0.207	0.21	0.211	0.214	0.215	0.217	0.22	0.222	0.224	0.226	0.227
B05	Sample	Dilution_20%	0.2	Water	Food_Colorant	Standard_Development	Run070	Standard_Measurement	Plate_01	Clariostar_Study	MB	Biofoundry_,_London	Linear_Dilution_Pattern_V2	0.139	0.134	0.13	0.125	0.122	0.12	0.117	0.117	0.117	0.116	0.116	0.116	0.115	0.115	0.115	0.116	0.117	0.118	0.119	0.12	0.122	0.122	0.124	0.126	0.128	0.129	0.13	0.131	0.132	0.132	0.133	0.135	0.136	0.136	0.137	0.137
B06	Sample	Dilution_100%	1.0	Water	Food_Colorant	Standard_Development	Run070	Standard_Measurement	Plate_01	Clariostar_Study	MB	Biofoundry_,_London	Linear_Dilution_Pattern_V2	0.315	0.302	0.293	0.286	0.282	0.28	0.279	0.282	0.287	0.291	0.296	0.302	0.308	0.315	0.322	0.331	0.34	0.348	0.358	0.367	0.376	0.384	0.393	0.4	0.408	0.413	0.418	0.424	0.428	0.434	0.44	0.444	0.45	0.456	0.46	0.466
B07	Sample	Dilution_80%	0.8	Water	Food_Colorant	Standard_Development	Run070	Standard_Measurement	Plate_01	Clariostar_Study	MB	Biofoundry_,_London	Linear_Dilution_Pattern_V2	0.28	0.269	0.26	0.252	0.25	0.246	0.246	0.247	0.25	0.254	0.258	0.263	0.267	0.272	0.278	0.284	0.292	0.3	0.306	0.314	0.321	0.327	0.334	0.34	0.347	0.351	0.356	0.359	0.364	0.368	0.372	0.376	0.38	0.385	0.389	0.393
B08	Sample	Dilution_60%	0.6	Water	Food_Colorant	Standard_Development	Run070	Standard_Measurement	Plate_01	Clariostar_Study	MB	Biofoundry_,_London	Linear_Dilution_Pattern_V2	0.237	0.228	0.221	0.215	0.212	0.209	0.208	0.208	0.211	0.212	0.215	0.22	0.222	0.226	0.23	0.235	0.241	0.247	0.252	0.257	0.263	0.268	0.272	0.278	0.283	0.286	0.289	0.293	0.296	0.299	0.302	0.306	0.309	0.312	0.315	0.318
B09	Sample	Dilution_40%	0.4	Water	Food_Colorant	Standard_Development	Run070	Standard_Measurement	Plate_01	Clariostar_Study	MB	Biofoundry_,_London	Linear_Dilution_Pattern_V2	0.193	0.186	0.18	0.174	0.171	0.168	0.167	0.167	0.167	0.168	0.168	0.17	0.171	0.172	0.175	0.177	0.181	0.184	0.187	0.191	0.195	0.197	0.201	0.204	0.208	0.21	0.212	0.214	0.217	0.218	0.22	0.223	0.225	0.227	0.229	0.231
B10	Sample	Dilution_20%	0.2	Water	Food_Colorant	Standard_Development	Run070	Standard_Measurement	Plate_01	Clariostar_Study	MB	Biofoundry_,_London	Linear_Dilution_Pattern_V2	0.145	0.14	0.135	0.131	0.127	0.125	0.122	0.121	0.121	0.119	0.119	0.118	0.117	0.116	0.117	0.117	0.119	0.12	0.121	0.122	0.124	0.125	0.126	0.128	0.13	0.131	0.132	0.132	0.134	0.135	0.135	0.136	0.137	0.138	0.14	0.14
B11	Blank	Water_Blank	NA	Water	NA	Standard_Development	Run070	Standard_Measurement	Plate_01	Clariostar_Study	MB	Biofoundry_,_London	Linear_Dilution_Pattern_V2	0.093	0.091	0.087	0.083	0.081	0.077	0.075	0.072	0.07	0.067	0.064	0.062	0.059	0.056	0.054	0.052	0.051	0.049	0.048	0.047	0.046	0.045	0.044	0.045	0.045	0.044	0.043	0.043	0.043	0.043	0.042	0.042	0.042	0.042	0.041	0.04
B12	Blank	Water_Blank	NA	Water	NA	Standard_Development	Run070	Standard_Measurement	Plate_01	Clariostar_Study	MB	Biofoundry_,_London	Linear_Dilution_Pattern_V2	0.097	0.094	0.091	0.086	0.083	0.08	0.077	0.074	0.073	0.07	0.066	0.063	0.06	0.057	0.055	0.053	0.052	0.051	0.049	0.047	0.047	0.046	0.045	0.045	0.045	0.045	0.044	0.044	0.043	0.043	0.043	0.043	0.043	0.042	0.041	0.04
C01	Sample	Dilution_95%	0.95	Water	Food_Colorant	Standard_Development	Run070	Standard_Measurement	Plate_01	Clariostar_Study	MB	Biofoundry_,_London	Linear_Dilution_Pattern_V2	0.304	0.291	0.281	0.275	0.271	0.269	0.268	0.271	0.274	0.278	0.283	0.289	0.295	0.3	0.308	0.315	0.324	0.332	0.341	0.349	0.358	0.365	0.373	0.38	0.388	0.392	0.398	0.403	0.408	0.413	0.417	0.422	0.427	0.432	0.437	0.442
C02	Sample	Dilution_75%	0.75	Water	Food_Colorant	Standard_Development	Run070	Standard_Measurement	Plate_01	Clariostar_Study	MB	Biofoundry_,_London	Linear_Dilution_Pattern_V2	0.267	0.256	0.248	0.241	0.238	0.236	0.234	0.236	0.239	0.241	0.245	0.248	0.253	0.258	0.263	0.269	0.276	0.282	0.289	0.296	0.304	0.309	0.315	0.321	0.326	0.331	0.336	0.339	0.343	0.347	0.351	0.355	0.36	0.363	0.366	0.37
C03	Sample	Dilution_55%	0.55	Water	Food_Colorant	Standard_Development	Run070	Standard_Measurement	Plate_01	Clariostar_Study	MB	Biofoundry_,_London	Linear_Dilution_Pattern_V2	0.222	0.214	0.208	0.202	0.198	0.195	0.194	0.195	0.198	0.199	0.2	0.203	0.205	0.208	0.212	0.215	0.22	0.225	0.23	0.235	0.24	0.244	0.249	0.253	0.257	0.261	0.264	0.267	0.27	0.272	0.275	0.278	0.281	0.284	0.286	0.288
C04	Sample	Dilution_35%	0.35	Water	Food_Colorant	Standard_Development	Run070	Standard_Measurement	Plate_01	Clariostar_Study	MB	Biofoundry_,_London	Linear_Dilution_Pattern_V2	0.178	0.171	0.165	0.159	0.157	0.154	0.152	0.152	0.153	0.154	0.153	0.154	0.155	0.156	0.158	0.16	0.163	0.166	0.169	0.172	0.175	0.177	0.179	0.183	0.186	0.188	0.19	0.191	0.193	0.195	0.196	0.198	0.2	0.202	0.203	0.204
C05	Sample	Dilution_15%	0.15	Water	Food_Colorant	Standard_Development	Run070	Standard_Measurement	Plate_01	Clariostar_Study	MB	Biofoundry_,_London	Linear_Dilution_Pattern_V2	0.127	0.122	0.119	0.115	0.112	0.109	0.107	0.105	0.106	0.105	0.104	0.104	0.103	0.102	0.102	0.103	0.103	0.103	0.104	0.105	0.106	0.107	0.108	0.109	0.111	0.111	0.112	0.112	0.112	0.113	0.114	0.115	0.116	0.116	0.117	0.117
C06	Sample	Dilution_95%	0.95	Water	Food_Colorant	Standard_Development	Run070	Standard_Measurement	Plate_01	Clariostar_Study	MB	Biofoundry_,_London	Linear_Dilution_Pattern_V2	0.304	0.292	0.282	0.275	0.271	0.269	0.269	0.272	0.275	0.279	0.284	0.29	0.296	0.302	0.309	0.316	0.325	0.334	0.342	0.351	0.359	0.367	0.374	0.382	0.389	0.396	0.4	0.404	0.41	0.415	0.419	0.423	0.43	0.433	0.438	0.443
C07	Sample	Dilution_75%	0.75	Water	Food_Colorant	Standard_Development	Run070	Standard_Measurement	Plate_01	Clariostar_Study	MB	Biofoundry_,_London	Linear_Dilution_Pattern_V2	0.268	0.257	0.248	0.242	0.238	0.235	0.234	0.237	0.24	0.243	0.246	0.251	0.256	0.261	0.265	0.272	0.279	0.285	0.292	0.299	0.306	0.311	0.318	0.323	0.33	0.334	0.337	0.341	0.345	0.349	0.352	0.357	0.362	0.366	0.369	0.371
C08	Sample	Dilution_55%	0.55	Water	Food_Colorant	Standard_Development	Run070	Standard_Measurement	Plate_01	Clariostar_Study	MB	Biofoundry_,_London	Linear_Dilution_Pattern_V2	0.228	0.218	0.211	0.205	0.202	0.199	0.198	0.198	0.202	0.203	0.206	0.208	0.211	0.214	0.217	0.223	0.228	0.232	0.237	0.243	0.248	0.252	0.257	0.261	0.265	0.27	0.272	0.275	0.278	0.281	0.284	0.287	0.291	0.293	0.296	0.298
C09	Sample	Dilution_35%	0.35	Water	Food_Colorant	Standard_Development	Run070	Standard_Measurement	Plate_01	Clariostar_Study	MB	Biofoundry_,_London	Linear_Dilution_Pattern_V2	0.188	0.18	0.175	0.17	0.166	0.163	0.162	0.161	0.163	0.163	0.163	0.164	0.164	0.166	0.168	0.17	0.174	0.177	0.18	0.183	0.187	0.189	0.192	0.195	0.198	0.201	0.203	0.204	0.206	0.209	0.211	0.213	0.215	0.217	0.219	0.221
C10	Sample	Dilution_15%	0.15	Water	Food_Colorant	Standard_Development	Run070	Standard_Measurement	Plate_01	Clariostar_Study	MB	Biofoundry_,_London	Linear_Dilution_Pattern_V2	0.135	0.13	0.126	0.121	0.119	0.115	0.113	0.112	0.111	0.11	0.109	0.108	0.106	0.106	0.106	0.106	0.107	0.107	0.107	0.108	0.11	0.11	0.111	0.113	0.115	0.115	0.115	0.116	0.117	0.118	0.118	0.119	0.12	0.12	0.121	0.121
C11	Blank	Water_Blank	NA	Water	NA	Standard_Development	Run070	Standard_Measurement	Plate_01	Clariostar_Study	MB	Biofoundry_,_London	Linear_Dilution_Pattern_V2	0.095	0.092	0.089	0.085	0.082	0.079	0.076	0.074	0.072	0.069	0.066	0.063	0.06	0.057	0.055	0.054	0.052	0.051	0.05	0.049	0.048	0.047	0.046	0.046	0.046	0.046	0.045	0.045	0.045	0.045	0.044	0.044	0.044	0.043	0.042	0.041
C12	Blank	Water_Blank	NA	Water	NA	Standard_Development	Run070	Standard_Measurement	Plate_01	Clariostar_Study	MB	Biofoundry_,_London	Linear_Dilution_Pattern_V2	0.098	0.094	0.091	0.087	0.085	0.081	0.078	0.075	0.073	0.07	0.067	0.064	0.061	0.058	0.056	0.054	0.053	0.051	0.05	0.049	0.048	0.046	0.046	0.046	0.046	0.046	0.045	0.044	0.044	0.044	0.044	0.044	0.043	0.043	0.042	0.041
D01	Sample	Dilution_95%	0.95	Water	Food_Colorant	Standard_Development	Run070	Standard_Measurement	Plate_01	Clariostar_Study	MB	Biofoundry_,_London	Linear_Dilution_Pattern_V2	0.304	0.291	0.283	0.276	0.272	0.27	0.27	0.272	0.275	0.28	0.285	0.291	0.297	0.303	0.309	0.317	0.326	0.334	0.343	0.352	0.36	0.367	0.375	0.382	0.389	0.395	0.4	0.404	0.41	0.415	0.419	0.424	0.429	0.434	0.439	0.443
D02	Sample	Dilution_75%	0.75	Water	Food_Colorant	Standard_Development	Run070	Standard_Measurement	Plate_01	Clariostar_Study	MB	Biofoundry_,_London	Linear_Dilution_Pattern_V2	0.267	0.256	0.248	0.242	0.239	0.237	0.236	0.237	0.24	0.243	0.247	0.252	0.255	0.26	0.266	0.273	0.279	0.285	0.293	0.3	0.307	0.313	0.32	0.326	0.332	0.336	0.34	0.344	0.348	0.352	0.356	0.36	0.364	0.368	0.372	0.376
D03	Sample	Dilution_55%	0.55	Water	Food_Colorant	Standard_Development	Run070	Standard_Measurement	Plate_01	Clariostar_Study	MB	Biofoundry_,_London	Linear_Dilution_Pattern_V2	0.224	0.214	0.208	0.202	0.199	0.196	0.194	0.195	0.198	0.201	0.203	0.205	0.207	0.211	0.214	0.219	0.225	0.229	0.234	0.239	0.244	0.248	0.253	0.257	0.262	0.265	0.269	0.271	0.273	0.277	0.279	0.282	0.286	0.289	0.291	0.293
D04	Sample	Dilution_35%	0.35	Water	Food_Colorant	Standard_Development	Run070	Standard_Measurement	Plate_01	Clariostar_Study	MB	Biofoundry_,_London	Linear_Dilution_Pattern_V2	0.181	0.174	0.168	0.163	0.159	0.157	0.155	0.155	0.156	0.157	0.158	0.16	0.16	0.16	0.163	0.166	0.169	0.172	0.174	0.177	0.181	0.183	0.185	0.189	0.192	0.195	0.196	0.198	0.2	0.202	0.203	0.205	0.207	0.209	0.21	0.211
D05	Sample	Dilution_15%	0.15	Water	Food_Colorant	Standard_Development	Run070	Standard_Measurement	Plate_01	Clariostar_Study	MB	Biofoundry_,_London	Linear_Dilution_Pattern_V2	0.128	0.123	0.119	0.115	0.112	0.11	0.107	0.106	0.106	0.106	0.105	0.104	0.103	0.102	0.102	0.103	0.104	0.104	0.104	0.106	0.107	0.107	0.108	0.11	0.111	0.112	0.112	0.113	0.113	0.114	0.115	0.116	0.117	0.118	0.118	0.118
D06	Sample	Dilution_95%	0.95	Water	Food_Colorant	Standard_Development	Run070	Standard_Measurement	Plate_01	Clariostar_Study	MB	Biofoundry_,_London	Linear_Dilution_Pattern_V2	0.307	0.294	0.285	0.278	0.274	0.272	0.272	0.274	0.279	0.283	0.288	0.294	0.3	0.306	0.313	0.32	0.33	0.338	0.346	0.355	0.364	0.372	0.379	0.387	0.393	0.399	0.405	0.409	0.414	0.419	0.424	0.428	0.434	0.439	0.443	0.448
D07	Sample	Dilution_75%	0.75	Water	Food_Colorant	Standard_Development	Run070	Standard_Measurement	Plate_01	Clariostar_Study	MB	Biofoundry_,_London	Linear_Dilution_Pattern_V2	0.267	0.256	0.248	0.241	0.238	0.236	0.235	0.237	0.24	0.242	0.246	0.252	0.255	0.26	0.266	0.272	0.279	0.286	0.293	0.299	0.307	0.313	0.318	0.325	0.331	0.336	0.34	0.344	0.348	0.352	0.355	0.359	0.364	0.368	0.372	0.375
D08	Sample	Dilution_55%	0.55	Water	Food_Colorant	Standard_Development	Run070	Standard_Measurement	Plate_01	Clariostar_Study	MB	Biofoundry_,_London	Linear_Dilution_Pattern_V2	0.226	0.218	0.21	0.203	0.2	0.198	0.196	0.198	0.201	0.202	0.205	0.207	0.21	0.214	0.217	0.221	0.227	0.231	0.236	0.241	0.247	0.251	0.255	0.26	0.264	0.268	0.271	0.273	0.277	0.28	0.282	0.286	0.289	0.292	0.294	0.296
D09	Sample	Dilution_35%	0.35	Water	Food_Colorant	Standard_Development	Run070	Standard_Measurement	Plate_01	Clariostar_Study	MB	Biofoundry_,_London	Linear_Dilution_Pattern_V2	0.182	0.175	0.169	0.164	0.161	0.157	0.155	0.155	0.157	0.157	0.158	0.159	0.16	0.161	0.163	0.165	0.169	0.171	0.174	0.177	0.18	0.182	0.186	0.189	0.192	0.193	0.196	0.198	0.199	0.202	0.203	0.205	0.206	0.208	0.21	0.21
D10	Sample	Dilution_15%	0.15	Water	Food_Colorant	Standard_Development	Run070	Standard_Measurement	Plate_01	Clariostar_Study	MB	Biofoundry_,_London	Linear_Dilution_Pattern_V2	0.13	0.124	0.121	0.117	0.114	0.11	0.108	0.107	0.107	0.105	0.104	0.103	0.101	0.1	0.1	0.1	0.1	0.102	0.102	0.102	0.103	0.103	0.104	0.105	0.107	0.107	0.108	0.108	0.109	0.11	0.11	0.111	0.112	0.112	0.112	0.112
D11	Blank	Water_Blank	NA	Water	NA	Standard_Development	Run070	Standard_Measurement	Plate_01	Clariostar_Study	MB	Biofoundry_,_London	Linear_Dilution_Pattern_V2	0.095	0.091	0.088	0.085	0.081	0.078	0.074	0.073	0.071	0.068	0.065	0.063	0.06	0.056	0.054	0.052	0.052	0.05	0.049	0.048	0.046	0.045	0.045	0.045	0.045	0.045	0.044	0.043	0.043	0.043	0.043	0.042	0.042	0.042	0.041	0.04
D12	Blank	Water_Blank	NA	Water	NA	Standard_Development	Run070	Standard_Measurement	Plate_01	Clariostar_Study	MB	Biofoundry_,_London	Linear_Dilution_Pattern_V2	0.096	0.093	0.09	0.086	0.083	0.08	0.076	0.074	0.072	0.069	0.066	0.063	0.06	0.058	0.056	0.054	0.053	0.05	0.049	0.048	0.047	0.046	0.046	0.046	0.046	0.045	0.045	0.044	0.044	0.043	0.043	0.043	0.043	0.042	0.042	0.04
E01	Sample	Dilution_90%	0.9	Water	Food_Colorant	Standard_Development	Run070	Standard_Measurement	Plate_01	Clariostar_Study	MB	Biofoundry_,_London	Linear_Dilution_Pattern_V2	0.297	0.284	0.275	0.268	0.264	0.262	0.261	0.263	0.268	0.272	0.278	0.283	0.288	0.294	0.3	0.308	0.317	0.325	0.332	0.341	0.349	0.356	0.363	0.37	0.378	0.383	0.388	0.392	0.397	0.402	0.406	0.412	0.416	0.421	0.425	0.429
E02	Sample	Dilution_70%	0.7	Water	Food_Colorant	Standard_Development	Run070	Standard_Measurement	Plate_01	Clariostar_Study	MB	Biofoundry_,_London	Linear_Dilution_Pattern_V2	0.258	0.247	0.239	0.234	0.23	0.227	0.226	0.228	0.232	0.235	0.238	0.241	0.245	0.25	0.255	0.261	0.268	0.274	0.28	0.287	0.293	0.299	0.305	0.311	0.317	0.321	0.325	0.328	0.332	0.336	0.339	0.344	0.347	0.352	0.355	0.357
E03	Sample	Dilution_50%	0.5	Water	Food_Colorant	Standard_Development	Run070	Standard_Measurement	Plate_01	Clariostar_Study	MB	Biofoundry_,_London	Linear_Dilution_Pattern_V2	0.215	0.207	0.2	0.195	0.192	0.189	0.188	0.188	0.191	0.192	0.194	0.196	0.199	0.2	0.204	0.208	0.214	0.218	0.221	0.227	0.231	0.235	0.239	0.244	0.248	0.251	0.254	0.256	0.26	0.262	0.265	0.268	0.27	0.273	0.275	0.277
E04	Sample	Dilution_30%	0.3	Water	Food_Colorant	Standard_Development	Run070	Standard_Measurement	Plate_01	Clariostar_Study	MB	Biofoundry_,_London	Linear_Dilution_Pattern_V2	0.167	0.16	0.155	0.15	0.148	0.144	0.143	0.142	0.142	0.143	0.143	0.144	0.145	0.145	0.146	0.148	0.15	0.152	0.154	0.157	0.16	0.162	0.163	0.167	0.169	0.171	0.173	0.173	0.175	0.178	0.178	0.18	0.182	0.183	0.184	0.185
E05	Sample	Dilution_10%	0.1	Water	Food_Colorant	Standard_Development	Run070	Standard_Measurement	Plate_01	Clariostar_Study	MB	Biofoundry_,_London	Linear_Dilution_Pattern_V2	0.116	0.112	0.108	0.104	0.102	0.099	0.096	0.096	0.095	0.093	0.093	0.092	0.09	0.089	0.089	0.088	0.089	0.089	0.089	0.09	0.09	0.09	0.091	0.091	0.092	0.093	0.093	0.093	0.094	0.095	0.095	0.095	0.096	0.096	0.096	0.095
E06	Sample	Dilution_90%	0.9	Water	Food_Colorant	Standard_Development	Run070	Standard_Measurement	Plate_01	Clariostar_Study	MB	Biofoundry_,_London	Linear_Dilution_Pattern_V2	0.303	0.291	0.283	0.275	0.272	0.27	0.269	0.271	0.276	0.28	0.285	0.291	0.298	0.302	0.309	0.318	0.327	0.335	0.343	0.351	0.36	0.367	0.375	0.383	0.389	0.394	0.399	0.404	0.409	0.415	0.419	0.424	0.429	0.434	0.438	0.442
E07	Sample	Dilution_70%	0.7	Water	Food_Colorant	Standard_Development	Run070	Standard_Measurement	Plate_01	Clariostar_Study	MB	Biofoundry_,_London	Linear_Dilution_Pattern_V2	0.258	0.247	0.24	0.233	0.229	0.227	0.226	0.228	0.232	0.235	0.238	0.242	0.245	0.249	0.255	0.262	0.268	0.274	0.28	0.287	0.293	0.298	0.304	0.31	0.316	0.32	0.324	0.328	0.332	0.336	0.339	0.343	0.346	0.35	0.354	0.357
E08	Sample	Dilution_50%	0.5	Water	Food_Colorant	Standard_Development	Run070	Standard_Measurement	Plate_01	Clariostar_Study	MB	Biofoundry_,_London	Linear_Dilution_Pattern_V2	0.214	0.206	0.2	0.194	0.191	0.188	0.187	0.188	0.189	0.19	0.192	0.195	0.197	0.201	0.203	0.207	0.212	0.216	0.221	0.226	0.23	0.234	0.237	0.242	0.246	0.25	0.252	0.255	0.258	0.26	0.262	0.266	0.269	0.272	0.274	0.276
E09	Sample	Dilution_30%	0.3	Water	Food_Colorant	Standard_Development	Run070	Standard_Measurement	Plate_01	Clariostar_Study	MB	Biofoundry_,_London	Linear_Dilution_Pattern_V2	0.172	0.166	0.16	0.154	0.151	0.148	0.146	0.146	0.148	0.148	0.148	0.148	0.148	0.149	0.15	0.152	0.155	0.157	0.159	0.162	0.165	0.167	0.169	0.173	0.175	0.177	0.179	0.179	0.182	0.183	0.184	0.186	0.188	0.19	0.191	0.192
E10	Sample	Dilution_10%	0.1	Water	Food_Colorant	Standard_Development	Run070	Standard_Measurement	Plate_01	Clariostar_Study	MB	Biofoundry_,_London	Linear_Dilution_Pattern_V2	0.121	0.116	0.112	0.108	0.105	0.101	0.098	0.098	0.098	0.097	0.095	0.093	0.092	0.09	0.089	0.089	0.09	0.089	0.089	0.09	0.09	0.09	0.091	0.092	0.093	0.093	0.093	0.094	0.095	0.095	0.095	0.096	0.096	0.097	0.096	0.096
E11	Blank	Water_Blank	NA	Water	NA	Standard_Development	Run070	Standard_Measurement	Plate_01	Clariostar_Study	MB	Biofoundry_,_London	Linear_Dilution_Pattern_V2	0.095	0.092	0.089	0.085	0.082	0.079	0.076	0.074	0.072	0.069	0.066	0.064	0.06	0.058	0.056	0.054	0.053	0.051	0.05	0.049	0.048	0.047	0.046	0.046	0.046	0.046	0.045	0.045	0.044	0.045	0.044	0.043	0.043	0.043	0.042	0.041
E12	Blank	Water_Blank	NA	Water	NA	Standard_Development	Run070	Standard_Measurement	Plate_01	Clariostar_Study	MB	Biofoundry_,_London	Linear_Dilution_Pattern_V2	0.097	0.093	0.091	0.087	0.084	0.081	0.077	0.075	0.073	0.07	0.067	0.065	0.061	0.058	0.056	0.054	0.053	0.051	0.049	0.049	0.048	0.047	0.046	0.046	0.046	0.045	0.045	0.044	0.044	0.044	0.043	0.043	0.043	0.043	0.042	0.041
F01	Sample	Dilution_90%	0.9	Water	Food_Colorant	Standard_Development	Run070	Standard_Measurement	Plate_01	Clariostar_Study	MB	Biofoundry_,_London	Linear_Dilution_Pattern_V2	0.297	0.286	0.276	0.27	0.265	0.264	0.263	0.266	0.27	0.273	0.279	0.283	0.289	0.295	0.301	0.308	0.317	0.325	0.334	0.342	0.35	0.356	0.364	0.371	0.378	0.384	0.389	0.393	0.398	0.403	0.407	0.412	0.417	0.421	0.426	0.43
F02	Sample	Dilution_70%	0.7	Water	Food_Colorant	Standard_Development	Run070	Standard_Measurement	Plate_01	Clariostar_Study	MB	Biofoundry_,_London	Linear_Dilution_Pattern_V2	0.261	0.251	0.241	0.235	0.231	0.229	0.228	0.23	0.232	0.235	0.239	0.244	0.248	0.252	0.256	0.263	0.269	0.275	0.281	0.288	0.294	0.3	0.305	0.312	0.318	0.322	0.326	0.33	0.333	0.337	0.339	0.344	0.347	0.352	0.355	0.358
F03	Sample	Dilution_50%	0.5	Water	Food_Colorant	Standard_Development	Run070	Standard_Measurement	Plate_01	Clariostar_Study	MB	Biofoundry_,_London	Linear_Dilution_Pattern_V2	0.231	0.222	0.216	0.211	0.208	0.205	0.203	0.204	0.206	0.206	0.208	0.211	0.213	0.215	0.218	0.222	0.227	0.23	0.235	0.239	0.243	0.247	0.252	0.255	0.259	0.263	0.265	0.267	0.27	0.273	0.276	0.278	0.281	0.283	0.285	0.287
F04	Sample	Dilution_30%	0.3	Water	Food_Colorant	Standard_Development	Run070	Standard_Measurement	Plate_01	Clariostar_Study	MB	Biofoundry_,_London	Linear_Dilution_Pattern_V2	0.167	0.162	0.156	0.151	0.148	0.145	0.143	0.143	0.143	0.143	0.144	0.144	0.145	0.146	0.147	0.148	0.151	0.153	0.154	0.157	0.161	0.162	0.164	0.167	0.17	0.172	0.173	0.174	0.176	0.177	0.179	0.181	0.182	0.184	0.185	0.185
F05	Sample	Dilution_10%	0.1	Water	Food_Colorant	Standard_Development	Run070	Standard_Measurement	Plate_01	Clariostar_Study	MB	Biofoundry_,_London	Linear_Dilution_Pattern_V2	0.115	0.111	0.107	0.104	0.101	0.098	0.095	0.095	0.094	0.092	0.091	0.09	0.088	0.087	0.087	0.087	0.087	0.087	0.087	0.087	0.088	0.087	0.088	0.089	0.09	0.091	0.091	0.091	0.092	0.092	0.092	0.093	0.093	0.093	0.093	0.093
F06	Sample	Dilution_90%	0.9	Water	Food_Colorant	Standard_Development	Run070	Standard_Measurement	Plate_01	Clariostar_Study	MB	Biofoundry_,_London	Linear_Dilution_Pattern_V2	0.301	0.289	0.279	0.272	0.269	0.267	0.267	0.269	0.273	0.278	0.283	0.289	0.293	0.299	0.306	0.314	0.323	0.331	0.34	0.347	0.356	0.363	0.37	0.378	0.384	0.391	0.396	0.399	0.404	0.409	0.413	0.419	0.424	0.429	0.433	0.438
F07	Sample	Dilution_70%	0.7	Water	Food_Colorant	Standard_Development	Run070	Standard_Measurement	Plate_01	Clariostar_Study	MB	Biofoundry_,_London	Linear_Dilution_Pattern_V2	0.26	0.249	0.241	0.234	0.23	0.228	0.227	0.229	0.233	0.235	0.238	0.243	0.247	0.251	0.256	0.262	0.269	0.275	0.281	0.288	0.295	0.299	0.305	0.311	0.317	0.322	0.325	0.328	0.332	0.337	0.34	0.344	0.348	0.351	0.355	0.358
F08	Sample	Dilution_50%	0.5	Water	Food_Colorant	Standard_Development	Run070	Standard_Measurement	Plate_01	Clariostar_Study	MB	Biofoundry_,_London	Linear_Dilution_Pattern_V2	0.216	0.207	0.2	0.195	0.193	0.19	0.188	0.188	0.19	0.192	0.194	0.196	0.199	0.2	0.203	0.207	0.211	0.215	0.219	0.224	0.229	0.233	0.237	0.242	0.245	0.248	0.251	0.253	0.256	0.259	0.26	0.264	0.266	0.269	0.271	0.273
F09	Sample	Dilution_30%	0.3	Water	Food_Colorant	Standard_Development	Run070	Standard_Measurement	Plate_01	Clariostar_Study	MB	Biofoundry_,_London	Linear_Dilution_Pattern_V2	0.171	0.164	0.158	0.153	0.15	0.147	0.145	0.145	0.146	0.146	0.146	0.147	0.147	0.147	0.148	0.151	0.153	0.155	0.157	0.159	0.163	0.164	0.167	0.17	0.172	0.174	0.175	0.176	0.178	0.18	0.181	0.183	0.185	0.186	0.187	0.188
F10	Sample	Dilution_10%	0.1	Water	Food_Colorant	Standard_Development	Run070	Standard_Measurement	Plate_01	Clariostar_Study	MB	Biofoundry_,_London	Linear_Dilution_Pattern_V2	0.123	0.118	0.114	0.111	0.107	0.103	0.101	0.099	0.099	0.097	0.096	0.094	0.093	0.091	0.09	0.09	0.091	0.09	0.09	0.09	0.091	0.09	0.091	0.093	0.093	0.094	0.093	0.093	0.094	0.095	0.095	0.096	0.096	0.097	0.096	0.096
F11	Blank	Water	NA	Water	NA	Standard_Development	Run070	Standard_Measurement	Plate_01	Clariostar_Study	MB	Biofoundry_,_London	Linear_Dilution_Pattern_V2	0.095	0.092	0.089	0.086	0.083	0.079	0.075	0.074	0.073	0.07	0.066	0.064	0.061	0.058	0.056	0.054	0.053	0.051	0.05	0.049	0.048	0.047	0.047	0.048	0.046	0.046	0.046	0.045	0.045	0.045	0.044	0.044	0.044	0.044	0.043	0.042
F12	Blank	Water	NA	Water	NA	Standard_Development	Run070	Standard_Measurement	Plate_01	Clariostar_Study	MB	Biofoundry_,_London	Linear_Dilution_Pattern_V2	0.096	0.093	0.09	0.086	0.083	0.08	0.076	0.075	0.072	0.069	0.067	0.064	0.06	0.057	0.055	0.053	0.052	0.05	0.049	0.048	0.047	0.045	0.045	0.045	0.045	0.044	0.043	0.043	0.043	0.043	0.042	0.042	0.042	0.042	0.04	0.039
G01	Sample	Dilution_85%	0.85	Water	Food_Colorant	Standard_Development	Run070	Standard_Measurement	Plate_01	Clariostar_Study	MB	Biofoundry_,_London	Linear_Dilution_Pattern_V2	0.288	0.277	0.268	0.261	0.256	0.254	0.253	0.255	0.259	0.263	0.268	0.273	0.278	0.283	0.289	0.297	0.305	0.311	0.32	0.328	0.335	0.342	0.349	0.356	0.362	0.368	0.373	0.376	0.381	0.385	0.39	0.395	0.399	0.404	0.407	0.411
G02	Sample	Dilution_65%	0.65	Water	Food_Colorant	Standard_Development	Run070	Standard_Measurement	Plate_01	Clariostar_Study	MB	Biofoundry_,_London	Linear_Dilution_Pattern_V2	0.244	0.234	0.227	0.22	0.217	0.214	0.213	0.215	0.218	0.221	0.224	0.227	0.231	0.235	0.239	0.245	0.251	0.256	0.261	0.268	0.274	0.278	0.283	0.289	0.295	0.298	0.302	0.304	0.308	0.312	0.315	0.319	0.323	0.326	0.329	0.331
G03	Sample	Dilution_45%	0.45	Water	Food_Colorant	Standard_Development	Run070	Standard_Measurement	Plate_01	Clariostar_Study	MB	Biofoundry_,_London	Linear_Dilution_Pattern_V2	0.202	0.194	0.188	0.182	0.179	0.176	0.175	0.175	0.177	0.178	0.179	0.182	0.184	0.185	0.188	0.192	0.196	0.199	0.203	0.207	0.211	0.213	0.217	0.222	0.225	0.229	0.231	0.233	0.235	0.237	0.239	0.241	0.245	0.246	0.249	0.25
G04	Sample	Dilution_25%	0.25	Water	Food_Colorant	Standard_Development	Run070	Standard_Measurement	Plate_01	Clariostar_Study	MB	Biofoundry_,_London	Linear_Dilution_Pattern_V2	0.161	0.155	0.15	0.145	0.142	0.139	0.137	0.137	0.137	0.138	0.138	0.138	0.138	0.137	0.139	0.14	0.143	0.144	0.145	0.147	0.149	0.15	0.152	0.155	0.157	0.158	0.159	0.16	0.161	0.163	0.164	0.165	0.166	0.168	0.168	0.168
G05	Sample	Dilution_05%	0.0499999999999999	Water	Food_Colorant	Standard_Development	Run070	Standard_Measurement	Plate_01	Clariostar_Study	MB	Biofoundry_,_London	Linear_Dilution_Pattern_V2	0.104	0.1	0.096	0.092	0.089	0.087	0.084	0.083	0.082	0.081	0.079	0.078	0.077	0.075	0.074	0.074	0.073	0.072	0.071	0.071	0.071	0.071	0.071	0.072	0.072	0.073	0.072	0.072	0.072	0.073	0.072	0.073	0.073	0.073	0.073	0.072
G06	Sample	Dilution_85%	0.85	Water	Food_Colorant	Standard_Development	Run070	Standard_Measurement	Plate_01	Clariostar_Study	MB	Biofoundry_,_London	Linear_Dilution_Pattern_V2	0.287	0.276	0.267	0.259	0.255	0.253	0.252	0.255	0.26	0.264	0.269	0.273	0.278	0.284	0.29	0.298	0.305	0.313	0.32	0.328	0.336	0.343	0.35	0.356	0.363	0.368	0.373	0.377	0.382	0.386	0.39	0.395	0.4	0.404	0.408	0.411
G07	Sample	Dilution_65%	0.65	Water	Food_Colorant	Standard_Development	Run070	Standard_Measurement	Plate_01	Clariostar_Study	MB	Biofoundry_,_London	Linear_Dilution_Pattern_V2	0.245	0.235	0.229	0.222	0.218	0.216	0.215	0.217	0.22	0.223	0.226	0.229	0.233	0.236	0.242	0.246	0.253	0.259	0.264	0.27	0.276	0.281	0.286	0.292	0.298	0.301	0.305	0.308	0.311	0.315	0.318	0.322	0.325	0.329	0.332	0.335
G08	Sample	Dilution_45%	0.45	Water	Food_Colorant	Standard_Development	Run070	Standard_Measurement	Plate_01	Clariostar_Study	MB	Biofoundry_,_London	Linear_Dilution_Pattern_V2	0.201	0.193	0.188	0.181	0.178	0.175	0.174	0.174	0.176	0.177	0.178	0.181	0.182	0.184	0.186	0.19	0.194	0.198	0.201	0.206	0.21	0.213	0.217	0.221	0.224	0.227	0.229	0.231	0.234	0.236	0.238	0.24	0.244	0.245	0.248	0.249
G09	Sample	Dilution_25%	0.25	Water	Food_Colorant	Standard_Development	Run070	Standard_Measurement	Plate_01	Clariostar_Study	MB	Biofoundry_,_London	Linear_Dilution_Pattern_V2	0.156	0.15	0.145	0.14	0.137	0.135	0.132	0.132	0.132	0.132	0.131	0.132	0.131	0.13	0.132	0.133	0.135	0.137	0.138	0.14	0.142	0.143	0.145	0.148	0.15	0.151	0.152	0.153	0.155	0.156	0.157	0.159	0.16	0.162	0.162	0.163
G10	Sample	Dilution_05%	0.0499999999999999	Water	Food_Colorant	Standard_Development	Run070	Standard_Measurement	Plate_01	Clariostar_Study	MB	Biofoundry_,_London	Linear_Dilution_Pattern_V2	0.105	0.102	0.098	0.095	0.092	0.088	0.086	0.085	0.083	0.081	0.078	0.077	0.075	0.073	0.072	0.071	0.071	0.07	0.069	0.069	0.069	0.068	0.068	0.069	0.069	0.069	0.069	0.069	0.069	0.069	0.069	0.069	0.069	0.069	0.069	0.068
G11	Blank	Water_Blank	NA	Water	NA	Standard_Development	Run070	Standard_Measurement	Plate_01	Clariostar_Study	MB	Biofoundry_,_London	Linear_Dilution_Pattern_V2	0.093	0.09	0.087	0.084	0.08	0.077	0.074	0.072	0.071	0.067	0.065	0.063	0.06	0.058	0.055	0.053	0.053	0.051	0.049	0.049	0.048	0.046	0.046	0.046	0.046	0.045	0.045	0.044	0.044	0.044	0.044	0.043	0.043	0.043	0.042	0.041
G12	Blank	Water_Blank	NA	Water	NA	Standard_Development	Run070	Standard_Measurement	Plate_01	Clariostar_Study	MB	Biofoundry_,_London	Linear_Dilution_Pattern_V2	0.098	0.093	0.091	0.087	0.083	0.08	0.076	0.074	0.072	0.07	0.067	0.065	0.061	0.058	0.055	0.054	0.052	0.051	0.049	0.049	0.048	0.046	0.046	0.046	0.046	0.046	0.045	0.044	0.044	0.044	0.043	0.043	0.043	0.043	0.041	0.04
H01	Sample	Dilution_85%	0.85	Water	Food_Colorant	Standard_Development	Run070	Standard_Measurement	Plate_01	Clariostar_Study	MB	Biofoundry_,_London	Linear_Dilution_Pattern_V2	0.286	0.276	0.267	0.26	0.256	0.253	0.252	0.255	0.259	0.262	0.266	0.27	0.275	0.28	0.286	0.292	0.3	0.308	0.316	0.324	0.331	0.338	0.345	0.351	0.358	0.364	0.368	0.372	0.376	0.381	0.385	0.39	0.394	0.399	0.402	0.406
H02	Sample	Dilution_65%	0.65	Water	Food_Colorant	Standard_Development	Run070	Standard_Measurement	Plate_01	Clariostar_Study	MB	Biofoundry_,_London	Linear_Dilution_Pattern_V2	0.248	0.238	0.23	0.224	0.22	0.217	0.216	0.218	0.221	0.223	0.226	0.23	0.234	0.237	0.241	0.247	0.253	0.258	0.264	0.27	0.276	0.281	0.285	0.291	0.297	0.3	0.304	0.307	0.311	0.315	0.318	0.322	0.326	0.329	0.332	0.334
H03	Sample	Dilution_45%	0.45	Water	Food_Colorant	Standard_Development	Run070	Standard_Measurement	Plate_01	Clariostar_Study	MB	Biofoundry_,_London	Linear_Dilution_Pattern_V2	0.201	0.193	0.188	0.181	0.178	0.175	0.173	0.174	0.175	0.177	0.179	0.18	0.182	0.184	0.186	0.189	0.194	0.197	0.2	0.204	0.208	0.212	0.215	0.22	0.224	0.226	0.228	0.23	0.233	0.236	0.237	0.241	0.243	0.245	0.247	0.248
H04	Sample	Dilution_25%	0.25	Water	Food_Colorant	Standard_Development	Run070	Standard_Measurement	Plate_01	Clariostar_Study	MB	Biofoundry_,_London	Linear_Dilution_Pattern_V2	0.157	0.15	0.146	0.141	0.137	0.134	0.131	0.131	0.132	0.131	0.13	0.13	0.13	0.13	0.131	0.132	0.134	0.135	0.137	0.139	0.14	0.141	0.143	0.146	0.148	0.149	0.15	0.151	0.153	0.154	0.155	0.156	0.158	0.159	0.16	0.16
H05	Sample	Dilution_05%	0.0499999999999999	Water	Food_Colorant	Standard_Development	Run070	Standard_Measurement	Plate_01	Clariostar_Study	MB	Biofoundry_,_London	Linear_Dilution_Pattern_V2	0.107	0.102	0.1	0.096	0.092	0.089	0.086	0.085	0.084	0.082	0.08	0.078	0.076	0.075	0.073	0.073	0.072	0.071	0.07	0.07	0.07	0.069	0.07	0.071	0.071	0.071	0.071	0.071	0.071	0.071	0.071	0.071	0.071	0.071	0.071	0.07
H06	Sample	Dilution_85%	0.85	Water	Food_Colorant	Standard_Development	Run070	Standard_Measurement	Plate_01	Clariostar_Study	MB	Biofoundry_,_London	Linear_Dilution_Pattern_V2	0.287	0.276	0.267	0.259	0.256	0.255	0.253	0.255	0.26	0.263	0.268	0.274	0.279	0.283	0.289	0.295	0.304	0.311	0.319	0.327	0.334	0.341	0.348	0.354	0.361	0.366	0.371	0.374	0.379	0.384	0.388	0.393	0.398	0.402	0.406	0.409
H07	Sample	Dilution_65%	0.65	Water	Food_Colorant	Standard_Development	Run070	Standard_Measurement	Plate_01	Clariostar_Study	MB	Biofoundry_,_London	Linear_Dilution_Pattern_V2	0.249	0.238	0.23	0.224	0.221	0.217	0.216	0.218	0.221	0.223	0.226	0.229	0.233	0.237	0.241	0.246	0.252	0.258	0.264	0.27	0.276	0.28	0.285	0.291	0.296	0.3	0.304	0.307	0.31	0.314	0.317	0.321	0.324	0.328	0.331	0.334
H08	Sample	Dilution_45%	0.45	Water	Food_Colorant	Standard_Development	Run070	Standard_Measurement	Plate_01	Clariostar_Study	MB	Biofoundry_,_London	Linear_Dilution_Pattern_V2	0.203	0.194	0.189	0.182	0.179	0.176	0.175	0.175	0.176	0.177	0.179	0.181	0.182	0.183	0.186	0.189	0.194	0.197	0.201	0.205	0.208	0.212	0.215	0.219	0.224	0.226	0.229	0.231	0.234	0.236	0.238	0.241	0.243	0.245	0.247	0.249
H09	Sample	Dilution_25%	0.25	Water	Food_Colorant	Standard_Development	Run070	Standard_Measurement	Plate_01	Clariostar_Study	MB	Biofoundry_,_London	Linear_Dilution_Pattern_V2	0.156	0.15	0.145	0.14	0.137	0.134	0.131	0.131	0.131	0.13	0.129	0.13	0.129	0.128	0.129	0.13	0.132	0.134	0.135	0.137	0.14	0.141	0.142	0.145	0.147	0.148	0.149	0.15	0.152	0.154	0.154	0.155	0.157	0.158	0.159	0.159
H10	Sample	Dilution_05%	0.0499999999999999	Water	Food_Colorant	Standard_Development	Run070	Standard_Measurement	Plate_01	Clariostar_Study	MB	Biofoundry_,_London	Linear_Dilution_Pattern_V2	0.11	0.105	0.102	0.099	0.096	0.092	0.089	0.087	0.086	0.083	0.081	0.079	0.077	0.075	0.074	0.073	0.073	0.071	0.071	0.071	0.07	0.07	0.07	0.07	0.071	0.071	0.071	0.071	0.071	0.071	0.071	0.071	0.072	0.071	0.071	0.07
H11	Blank	Water_Blank	NA	Water	NA	Standard_Development	Run070	Standard_Measurement	Plate_01	Clariostar_Study	MB	Biofoundry_,_London	Linear_Dilution_Pattern_V2	0.097	0.094	0.091	0.086	0.084	0.08	0.075	0.074	0.073	0.07	0.067	0.064	0.062	0.059	0.056	0.055	0.054	0.052	0.05	0.05	0.049	0.047	0.047	0.046	0.048	0.046	0.046	0.046	0.045	0.045	0.045	0.045	0.045	0.043	0.043	0.041
H12	Blank	Water_Blank	NA	Water	NA	Standard_Development	Run070	Standard_Measurement	Plate_01	Clariostar_Study	MB	Biofoundry_,_London	Linear_Dilution_Pattern_V2	0.101	0.098	0.095	0.091	0.087	0.083	0.08	0.077	0.076	0.072	0.069	0.065	0.062	0.058	0.056	0.054	0.053	0.051	0.05	0.049	0.048	0.046	0.046	0.046	0.046	0.046	0.045	0.044	0.045	0.044	0.044	0.044	0.043	0.043	0.042	0.04
[truncated: 122 more columns]
