# Supplementary material for: Construction of a Calibration Curve for Lycopene on a Liquid-Handling Platform—Wider Lessons for the Development of Automated Dilution Protocols
Source: ACS Synth Biol. 2024 Aug 3;13(8):2357–75. doi: 10.1021/acssynbio.4c00031 (PMC11334188; doi:10.1021/acssynbio.4c00031)
Supplement: Supplementary file 2 — sb4c00031_si_002.zip [file sb4c00031_si_002.zip › AggregatedData/Run077/Plate_01/Clariostar_Study/Clariostar_A-Measurement_02/001.csv]

Well	Content	Label	Dilution	Solvent	Solute	Project	Run	Step	Container	Study	Author	Institution	Comment	OD350	OD352	OD354	OD356	OD358	OD360	OD362	OD364	OD366	OD368	OD370	OD372	OD374	OD376	OD378	OD380	OD382	OD384	OD386	OD388	OD390	OD392	OD394	OD396	OD398	OD400	OD402	OD404	OD406	OD408	OD410	OD412	OD414	OD416	OD418	OD420
A01	Sample	Dilution_100%	1.0	DMSO	Lycopene	Standard_Development	Run077	Standard_Measurement	Plate_01	Clariostar_Study	MB	Biofoundry_,_London	Linear_Dilution_Pattern_V2	1.36	1.372	1.363	1.359	1.351	1.352	1.347	1.348	1.347	1.358	1.359	1.354	1.356	1.349	1.335	1.324	1.319	1.307	1.304	1.296	1.287	1.281	1.279	1.28	1.284	1.293	1.303	1.313	1.321	1.33	1.334	1.333	1.331	1.339	1.342	1.355
A02	Sample	Dilution_80%	0.8	DMSO	Lycopene	Standard_Development	Run077	Standard_Measurement	Plate_01	Clariostar_Study	MB	Biofoundry_,_London	Linear_Dilution_Pattern_V2	0.778	0.781	0.78	0.774	0.77	0.767	0.766	0.768	0.771	0.775	0.781	0.779	0.773	0.768	0.759	0.75	0.743	0.74	0.735	0.729	0.724	0.718	0.718	0.72	0.725	0.732	0.743	0.752	0.758	0.766	0.769	0.771	0.771	0.774	0.781	0.789
A03	Sample	Dilution_60%	0.6	DMSO	Lycopene	Standard_Development	Run077	Standard_Measurement	Plate_01	Clariostar_Study	MB	Biofoundry_,_London	Linear_Dilution_Pattern_V2	0.498	0.497	0.495	0.49	0.487	0.485	0.482	0.482	0.483	0.486	0.49	0.487	0.483	0.477	0.471	0.466	0.46	0.457	0.453	0.449	0.446	0.444	0.444	0.446	0.451	0.459	0.468	0.476	0.484	0.491	0.495	0.497	0.499	0.504	0.51	0.519
A04	Sample	Dilution_40%	0.4	DMSO	Lycopene	Standard_Development	Run077	Standard_Measurement	Plate_01	Clariostar_Study	MB	Biofoundry_,_London	Linear_Dilution_Pattern_V2	0.564	0.565	0.562	0.56	0.558	0.554	0.552	0.553	0.552	0.553	0.554	0.551	0.547	0.542	0.537	0.532	0.528	0.524	0.52	0.517	0.514	0.511	0.508	0.508	0.51	0.513	0.517	0.521	0.524	0.526	0.527	0.525	0.525	0.525	0.527	0.531
A05	Sample	Dilution_20%	0.2	DMSO	Lycopene	Standard_Development	Run077	Standard_Measurement	Plate_01	Clariostar_Study	MB	Biofoundry_,_London	Linear_Dilution_Pattern_V2	0.376	0.376	0.374	0.372	0.369	0.365	0.363	0.363	0.361	0.36	0.36	0.358	0.355	0.351	0.348	0.344	0.342	0.339	0.336	0.334	0.331	0.329	0.328	0.327	0.328	0.328	0.33	0.331	0.331	0.331	0.332	0.331	0.33	0.329	0.329	0.33
A06	Sample	Dilution_100%	1.0	DMSO	Lycopene	Standard_Development	Run077	Standard_Measurement	Plate_01	Clariostar_Study	MB	Biofoundry_,_London	Linear_Dilution_Pattern_V2	0.741	0.742	0.74	0.736	0.729	0.725	0.723	0.728	0.733	0.738	0.744	0.744	0.738	0.732	0.721	0.713	0.709	0.704	0.697	0.692	0.687	0.685	0.685	0.69	0.698	0.712	0.727	0.744	0.757	0.769	0.777	0.782	0.786	0.794	0.804	0.822
A07	Sample	Dilution_80%	0.8	DMSO	Lycopene	Standard_Development	Run077	Standard_Measurement	Plate_01	Clariostar_Study	MB	Biofoundry_,_London	Linear_Dilution_Pattern_V2	0.65	0.65	0.649	0.645	0.643	0.639	0.637	0.638	0.639	0.644	0.648	0.646	0.642	0.636	0.629	0.62	0.615	0.611	0.605	0.6	0.597	0.595	0.594	0.596	0.603	0.612	0.624	0.637	0.647	0.655	0.66	0.663	0.666	0.672	0.679	0.692
A08	Sample	Dilution_60%	0.6	DMSO	Lycopene	Standard_Development	Run077	Standard_Measurement	Plate_01	Clariostar_Study	MB	Biofoundry_,_London	Linear_Dilution_Pattern_V2	0.58	0.58	0.578	0.574	0.568	0.564	0.563	0.565	0.565	0.566	0.569	0.57	0.563	0.555	0.55	0.544	0.539	0.535	0.532	0.528	0.525	0.521	0.522	0.524	0.528	0.536	0.545	0.553	0.56	0.566	0.57	0.573	0.574	0.578	0.584	0.592
A09	Sample	Dilution_40%	0.4	DMSO	Lycopene	Standard_Development	Run077	Standard_Measurement	Plate_01	Clariostar_Study	MB	Biofoundry_,_London	Linear_Dilution_Pattern_V2	0.35	0.348	0.346	0.344	0.339	0.335	0.333	0.333	0.332	0.333	0.335	0.331	0.328	0.323	0.318	0.313	0.311	0.308	0.304	0.302	0.301	0.299	0.299	0.3	0.304	0.311	0.316	0.323	0.329	0.333	0.336	0.338	0.341	0.344	0.349	0.356
A10	Sample	Dilution_20%	0.2	DMSO	Lycopene	Standard_Development	Run077	Standard_Measurement	Plate_01	Clariostar_Study	MB	Biofoundry_,_London	Linear_Dilution_Pattern_V2	0.212	0.209	0.206	0.203	0.199	0.196	0.192	0.192	0.19	0.189	0.188	0.185	0.181	0.177	0.174	0.171	0.169	0.167	0.165	0.163	0.162	0.162	0.162	0.163	0.165	0.168	0.169	0.173	0.176	0.178	0.18	0.181	0.182	0.183	0.186	0.189
A11	Blank	DMSO_Blank	NA	DMSO	NA	Standard_Development	Run077	Standard_Measurement	Plate_01	Clariostar_Study	MB	Biofoundry_,_London	Linear_Dilution_Pattern_V2	0.101	0.098	0.095	0.092	0.09	0.086	0.083	0.08	0.077	0.073	0.07	0.066	0.063	0.061	0.059	0.056	0.055	0.053	0.052	0.051	0.051	0.05	0.049	0.049	0.049	0.048	0.048	0.047	0.047	0.046	0.046	0.046	0.045	0.045	0.045	0.044
A12	Blank	DMSO_Blank	NA	DMSO	NA	Standard_Development	Run077	Standard_Measurement	Plate_01	Clariostar_Study	MB	Biofoundry_,_London	Linear_Dilution_Pattern_V2	0.1	0.098	0.095	0.092	0.089	0.085	0.082	0.08	0.075	0.072	0.07	0.066	0.063	0.061	0.059	0.056	0.054	0.053	0.052	0.051	0.051	0.05	0.05	0.049	0.048	0.048	0.048	0.047	0.046	0.046	0.046	0.046	0.046	0.045	0.045	0.045
B01	Sample	Dilution_100%	1.0	DMSO	Lycopene	Standard_Development	Run077	Standard_Measurement	Plate_01	Clariostar_Study	MB	Biofoundry_,_London	Linear_Dilution_Pattern_V2	0.854	0.859	0.856	0.855	0.85	0.845	0.844	0.849	0.852	0.859	0.865	0.865	0.859	0.851	0.842	0.832	0.829	0.821	0.814	0.809	0.804	0.8	0.8	0.803	0.809	0.823	0.836	0.851	0.863	0.874	0.88	0.883	0.887	0.891	0.901	0.915
B02	Sample	Dilution_80%	0.8	DMSO	Lycopene	Standard_Development	Run077	Standard_Measurement	Plate_01	Clariostar_Study	MB	Biofoundry_,_London	Linear_Dilution_Pattern_V2	0.712	0.715	0.714	0.711	0.707	0.703	0.703	0.706	0.707	0.711	0.717	0.716	0.712	0.703	0.697	0.691	0.684	0.679	0.673	0.668	0.664	0.659	0.658	0.662	0.666	0.675	0.685	0.696	0.704	0.711	0.715	0.719	0.72	0.724	0.732	0.743
B03	Sample	Dilution_60%	0.6	DMSO	Lycopene	Standard_Development	Run077	Standard_Measurement	Plate_01	Clariostar_Study	MB	Biofoundry_,_London	Linear_Dilution_Pattern_V2	0.514	0.515	0.512	0.509	0.506	0.502	0.501	0.501	0.502	0.503	0.507	0.506	0.502	0.496	0.491	0.484	0.48	0.476	0.472	0.468	0.464	0.462	0.462	0.465	0.469	0.476	0.485	0.493	0.5	0.506	0.511	0.513	0.515	0.519	0.525	0.534
B04	Sample	Dilution_40%	0.4	DMSO	Lycopene	Standard_Development	Run077	Standard_Measurement	Plate_01	Clariostar_Study	MB	Biofoundry_,_London	Linear_Dilution_Pattern_V2	0.465	0.465	0.463	0.461	0.458	0.455	0.454	0.455	0.453	0.454	0.454	0.452	0.448	0.445	0.441	0.435	0.431	0.427	0.424	0.421	0.417	0.415	0.414	0.415	0.416	0.421	0.425	0.431	0.435	0.438	0.439	0.439	0.44	0.441	0.444	0.449
B05	Sample	Dilution_20%	0.2	DMSO	Lycopene	Standard_Development	Run077	Standard_Measurement	Plate_01	Clariostar_Study	MB	Biofoundry_,_London	Linear_Dilution_Pattern_V2	0.215	0.213	0.21	0.206	0.203	0.199	0.197	0.197	0.196	0.195	0.195	0.193	0.19	0.186	0.183	0.18	0.178	0.176	0.174	0.172	0.172	0.171	0.171	0.172	0.174	0.177	0.18	0.183	0.186	0.189	0.19	0.192	0.193	0.194	0.196	0.2
B06	Sample	Dilution_100%	1.0	DMSO	Lycopene	Standard_Development	Run077	Standard_Measurement	Plate_01	Clariostar_Study	MB	Biofoundry_,_London	Linear_Dilution_Pattern_V2	0.732	0.733	0.731	0.728	0.723	0.718	0.716	0.722	0.727	0.732	0.739	0.737	0.731	0.723	0.716	0.709	0.702	0.695	0.689	0.685	0.679	0.677	0.679	0.684	0.693	0.707	0.721	0.735	0.748	0.761	0.769	0.774	0.779	0.785	0.797	0.813
B07	Sample	Dilution_80%	0.8	DMSO	Lycopene	Standard_Development	Run077	Standard_Measurement	Plate_01	Clariostar_Study	MB	Biofoundry_,_London	Linear_Dilution_Pattern_V2	0.7	0.701	0.7	0.695	0.691	0.689	0.688	0.69	0.693	0.696	0.702	0.702	0.697	0.689	0.682	0.673	0.668	0.663	0.658	0.653	0.647	0.645	0.644	0.647	0.651	0.661	0.672	0.683	0.692	0.701	0.705	0.708	0.711	0.714	0.722	0.732
B08	Sample	Dilution_60%	0.6	DMSO	Lycopene	Standard_Development	Run077	Standard_Measurement	Plate_01	Clariostar_Study	MB	Biofoundry_,_London	Linear_Dilution_Pattern_V2	0.676	0.679	0.678	0.674	0.671	0.668	0.666	0.668	0.668	0.672	0.674	0.674	0.671	0.663	0.656	0.65	0.645	0.64	0.635	0.63	0.626	0.622	0.62	0.62	0.622	0.628	0.635	0.641	0.646	0.65	0.651	0.65	0.651	0.651	0.654	0.66
B09	Sample	Dilution_40%	0.4	DMSO	Lycopene	Standard_Development	Run077	Standard_Measurement	Plate_01	Clariostar_Study	MB	Biofoundry_,_London	Linear_Dilution_Pattern_V2	0.387	0.387	0.386	0.383	0.379	0.376	0.374	0.374	0.374	0.374	0.374	0.372	0.368	0.364	0.361	0.355	0.352	0.349	0.346	0.343	0.341	0.34	0.339	0.34	0.343	0.347	0.352	0.358	0.362	0.367	0.37	0.37	0.372	0.374	0.377	0.383
B10	Sample	Dilution_20%	0.2	DMSO	Lycopene	Standard_Development	Run077	Standard_Measurement	Plate_01	Clariostar_Study	MB	Biofoundry_,_London	Linear_Dilution_Pattern_V2	0.189	0.186	0.183	0.181	0.177	0.174	0.171	0.17	0.167	0.166	0.165	0.162	0.159	0.156	0.153	0.15	0.148	0.146	0.144	0.143	0.143	0.142	0.142	0.143	0.144	0.147	0.149	0.152	0.154	0.157	0.158	0.16	0.161	0.162	0.165	0.168
B11	Blank	DMSO_Blank	NA	DMSO	NA	Standard_Development	Run077	Standard_Measurement	Plate_01	Clariostar_Study	MB	Biofoundry_,_London	Linear_Dilution_Pattern_V2	0.097	0.094	0.091	0.088	0.085	0.082	0.079	0.077	0.074	0.07	0.068	0.065	0.062	0.059	0.057	0.056	0.054	0.053	0.051	0.05	0.049	0.049	0.049	0.048	0.048	0.048	0.047	0.047	0.046	0.046	0.045	0.045	0.045	0.045	0.044	0.044
B12	Blank	DMSO_Blank	NA	DMSO	NA	Standard_Development	Run077	Standard_Measurement	Plate_01	Clariostar_Study	MB	Biofoundry_,_London	Linear_Dilution_Pattern_V2	0.099	0.097	0.094	0.092	0.089	0.085	0.081	0.079	0.075	0.071	0.068	0.065	0.062	0.06	0.059	0.056	0.054	0.054	0.052	0.051	0.05	0.05	0.049	0.049	0.049	0.048	0.047	0.048	0.047	0.046	0.046	0.045	0.045	0.045	0.045	0.044
C01	Sample	Dilution_95%	0.95	DMSO	Lycopene	Standard_Development	Run077	Standard_Measurement	Plate_01	Clariostar_Study	MB	Biofoundry_,_London	Linear_Dilution_Pattern_V2	0.819	0.822	0.821	0.819	0.815	0.811	0.812	0.815	0.819	0.823	0.83	0.831	0.823	0.816	0.808	0.802	0.795	0.788	0.782	0.777	0.772	0.767	0.768	0.771	0.777	0.788	0.8	0.816	0.826	0.835	0.841	0.843	0.845	0.85	0.859	0.872
C02	Sample	Dilution_75%	0.75	DMSO	Lycopene	Standard_Development	Run077	Standard_Measurement	Plate_01	Clariostar_Study	MB	Biofoundry_,_London	Linear_Dilution_Pattern_V2	0.821	0.825	0.825	0.823	0.819	0.816	0.816	0.816	0.818	0.821	0.825	0.825	0.822	0.815	0.808	0.803	0.797	0.789	0.785	0.78	0.774	0.769	0.768	0.768	0.772	0.779	0.786	0.794	0.8	0.805	0.808	0.808	0.807	0.808	0.813	0.821
C03	Sample	Dilution_55%	0.55	DMSO	Lycopene	Standard_Development	Run077	Standard_Measurement	Plate_01	Clariostar_Study	MB	Biofoundry_,_London	Linear_Dilution_Pattern_V2	0.789	0.792	0.79	0.792	0.787	0.785	0.786	0.786	0.788	0.788	0.791	0.792	0.787	0.779	0.772	0.765	0.76	0.756	0.75	0.746	0.739	0.735	0.732	0.73	0.73	0.733	0.734	0.738	0.74	0.742	0.741	0.737	0.735	0.733	0.733	0.736
C04	Sample	Dilution_35%	0.35	DMSO	Lycopene	Standard_Development	Run077	Standard_Measurement	Plate_01	Clariostar_Study	MB	Biofoundry_,_London	Linear_Dilution_Pattern_V2	0.49	0.49	0.49	0.488	0.485	0.482	0.482	0.482	0.481	0.481	0.483	0.48	0.477	0.473	0.469	0.465	0.462	0.458	0.454	0.452	0.449	0.445	0.444	0.442	0.443	0.446	0.448	0.451	0.453	0.453	0.454	0.453	0.452	0.451	0.452	0.455
C05	Sample	Dilution_15%	0.15	DMSO	Lycopene	Standard_Development	Run077	Standard_Measurement	Plate_01	Clariostar_Study	MB	Biofoundry_,_London	Linear_Dilution_Pattern_V2	0.345	0.345	0.343	0.342	0.34	0.337	0.335	0.334	0.333	0.331	0.332	0.33	0.327	0.323	0.321	0.317	0.315	0.313	0.311	0.308	0.306	0.303	0.301	0.3	0.3	0.299	0.299	0.299	0.299	0.297	0.296	0.294	0.293	0.292	0.291	0.291
C06	Sample	Dilution_95%	0.95	DMSO	Lycopene	Standard_Development	Run077	Standard_Measurement	Plate_01	Clariostar_Study	MB	Biofoundry_,_London	Linear_Dilution_Pattern_V2	0.875	0.878	0.878	0.875	0.872	0.868	0.867	0.871	0.877	0.879	0.886	0.886	0.882	0.872	0.863	0.855	0.85	0.844	0.836	0.831	0.825	0.822	0.82	0.822	0.827	0.836	0.847	0.86	0.869	0.876	0.881	0.884	0.885	0.888	0.894	0.907
C07	Sample	Dilution_75%	0.75	DMSO	Lycopene	Standard_Development	Run077	Standard_Measurement	Plate_01	Clariostar_Study	MB	Biofoundry_,_London	Linear_Dilution_Pattern_V2	0.759	0.762	0.76	0.757	0.755	0.752	0.751	0.753	0.754	0.756	0.762	0.76	0.757	0.75	0.742	0.736	0.729	0.722	0.719	0.714	0.709	0.704	0.702	0.703	0.707	0.714	0.723	0.732	0.738	0.744	0.747	0.747	0.748	0.75	0.756	0.764
C08	Sample	Dilution_55%	0.55	DMSO	Lycopene	Standard_Development	Run077	Standard_Measurement	Plate_01	Clariostar_Study	MB	Biofoundry_,_London	Linear_Dilution_Pattern_V2	0.604	0.605	0.605	0.603	0.598	0.597	0.595	0.596	0.598	0.601	0.602	0.602	0.598	0.592	0.587	0.581	0.576	0.572	0.567	0.563	0.56	0.555	0.554	0.554	0.555	0.56	0.565	0.57	0.575	0.578	0.58	0.579	0.577	0.578	0.58	0.586
C09	Sample	Dilution_35%	0.35	DMSO	Lycopene	Standard_Development	Run077	Standard_Measurement	Plate_01	Clariostar_Study	MB	Biofoundry_,_London	Linear_Dilution_Pattern_V2	0.504	0.507	0.505	0.504	0.499	0.498	0.496	0.496	0.497	0.496	0.497	0.496	0.491	0.487	0.484	0.479	0.475	0.472	0.469	0.464	0.461	0.458	0.455	0.455	0.455	0.457	0.458	0.461	0.462	0.463	0.461	0.46	0.459	0.457	0.457	0.459
C10	Sample	Dilution_15%	0.15	DMSO	Lycopene	Standard_Development	Run077	Standard_Measurement	Plate_01	Clariostar_Study	MB	Biofoundry_,_London	Linear_Dilution_Pattern_V2	0.166	0.164	0.161	0.159	0.155	0.151	0.149	0.148	0.145	0.144	0.142	0.139	0.136	0.133	0.131	0.128	0.127	0.125	0.123	0.122	0.121	0.121	0.121	0.122	0.123	0.125	0.127	0.129	0.13	0.133	0.134	0.134	0.135	0.136	0.139	0.141
C11	Blank	DMSO_Blank	NA	DMSO	NA	Standard_Development	Run077	Standard_Measurement	Plate_01	Clariostar_Study	MB	Biofoundry_,_London	Linear_Dilution_Pattern_V2	0.097	0.094	0.091	0.089	0.086	0.083	0.08	0.078	0.074	0.07	0.068	0.064	0.062	0.06	0.057	0.055	0.054	0.052	0.052	0.051	0.05	0.05	0.049	0.049	0.048	0.048	0.048	0.048	0.046	0.046	0.046	0.046	0.045	0.045	0.044	0.044
C12	Blank	DMSO_Blank	NA	DMSO	NA	Standard_Development	Run077	Standard_Measurement	Plate_01	Clariostar_Study	MB	Biofoundry_,_London	Linear_Dilution_Pattern_V2	0.099	0.096	0.093	0.09	0.087	0.084	0.081	0.078	0.074	0.071	0.068	0.065	0.062	0.059	0.058	0.056	0.054	0.053	0.051	0.05	0.05	0.049	0.049	0.049	0.048	0.048	0.047	0.047	0.046	0.046	0.046	0.045	0.045	0.045	0.044	0.044
D01	Sample	Dilution_95%	0.95	DMSO	Lycopene	Standard_Development	Run077	Standard_Measurement	Plate_01	Clariostar_Study	MB	Biofoundry_,_London	Linear_Dilution_Pattern_V2	0.872	0.875	0.875	0.873	0.868	0.865	0.865	0.868	0.872	0.88	0.886	0.885	0.878	0.872	0.861	0.853	0.848	0.842	0.836	0.83	0.824	0.821	0.82	0.822	0.827	0.839	0.85	0.862	0.873	0.881	0.887	0.89	0.892	0.897	0.903	0.917
D02	Sample	Dilution_75%	0.75	DMSO	Lycopene	Standard_Development	Run077	Standard_Measurement	Plate_01	Clariostar_Study	MB	Biofoundry_,_London	Linear_Dilution_Pattern_V2	0.797	0.799	0.799	0.796	0.792	0.788	0.788	0.79	0.793	0.796	0.801	0.803	0.798	0.789	0.783	0.776	0.77	0.765	0.76	0.755	0.75	0.747	0.745	0.746	0.75	0.757	0.766	0.774	0.781	0.787	0.79	0.79	0.793	0.795	0.8	0.81
D03	Sample	Dilution_55%	0.55	DMSO	Lycopene	Standard_Development	Run077	Standard_Measurement	Plate_01	Clariostar_Study	MB	Biofoundry_,_London	Linear_Dilution_Pattern_V2	0.53	0.53	0.529	0.528	0.525	0.522	0.52	0.52	0.521	0.522	0.526	0.525	0.521	0.516	0.511	0.505	0.5	0.496	0.493	0.488	0.484	0.482	0.481	0.482	0.486	0.492	0.499	0.506	0.512	0.517	0.52	0.521	0.522	0.524	0.529	0.536
D04	Sample	Dilution_35%	0.35	DMSO	Lycopene	Standard_Development	Run077	Standard_Measurement	Plate_01	Clariostar_Study	MB	Biofoundry_,_London	Linear_Dilution_Pattern_V2	0.607	0.609	0.61	0.608	0.605	0.604	0.602	0.602	0.602	0.602	0.605	0.601	0.599	0.595	0.589	0.585	0.58	0.577	0.572	0.567	0.564	0.56	0.558	0.556	0.556	0.556	0.557	0.558	0.559	0.559	0.558	0.555	0.552	0.55	0.55	0.55
D05	Sample	Dilution_15%	0.15	DMSO	Lycopene	Standard_Development	Run077	Standard_Measurement	Plate_01	Clariostar_Study	MB	Biofoundry_,_London	Linear_Dilution_Pattern_V2	0.454	0.455	0.455	0.454	0.452	0.45	0.448	0.449	0.448	0.446	0.447	0.445	0.442	0.439	0.436	0.432	0.431	0.427	0.425	0.422	0.42	0.417	0.415	0.414	0.412	0.412	0.411	0.411	0.409	0.408	0.406	0.403	0.401	0.399	0.397	0.396
D06	Sample	Dilution_95%	0.95	DMSO	Lycopene	Standard_Development	Run077	Standard_Measurement	Plate_01	Clariostar_Study	MB	Biofoundry_,_London	Linear_Dilution_Pattern_V2	0.752	0.751	0.753	0.749	0.743	0.739	0.738	0.742	0.747	0.753	0.76	0.759	0.753	0.746	0.737	0.73	0.725	0.72	0.713	0.707	0.702	0.699	0.7	0.703	0.712	0.724	0.738	0.753	0.764	0.776	0.783	0.788	0.79	0.797	0.808	0.822
D07	Sample	Dilution_75%	0.75	DMSO	Lycopene	Standard_Development	Run077	Standard_Measurement	Plate_01	Clariostar_Study	MB	Biofoundry_,_London	Linear_Dilution_Pattern_V2	0.771	0.775	0.776	0.774	0.768	0.764	0.764	0.766	0.768	0.773	0.778	0.776	0.773	0.765	0.758	0.75	0.746	0.742	0.735	0.729	0.725	0.721	0.719	0.719	0.725	0.732	0.74	0.752	0.758	0.763	0.765	0.766	0.767	0.769	0.775	0.784
D08	Sample	Dilution_55%	0.55	DMSO	Lycopene	Standard_Development	Run077	Standard_Measurement	Plate_01	Clariostar_Study	MB	Biofoundry_,_London	Linear_Dilution_Pattern_V2	0.602	0.606	0.603	0.602	0.599	0.596	0.595	0.596	0.598	0.599	0.604	0.602	0.598	0.592	0.587	0.582	0.576	0.571	0.567	0.562	0.559	0.556	0.554	0.553	0.556	0.56	0.566	0.572	0.576	0.58	0.582	0.582	0.584	0.584	0.587	0.593
D09	Sample	Dilution_35%	0.35	DMSO	Lycopene	Standard_Development	Run077	Standard_Measurement	Plate_01	Clariostar_Study	MB	Biofoundry_,_London	Linear_Dilution_Pattern_V2	0.736	0.741	0.741	0.74	0.737	0.736	0.736	0.735	0.736	0.736	0.738	0.737	0.734	0.727	0.722	0.716	0.713	0.709	0.704	0.7	0.695	0.69	0.687	0.683	0.681	0.681	0.681	0.68	0.678	0.678	0.676	0.672	0.667	0.664	0.663	0.662
D10	Sample	Dilution_15%	0.15	DMSO	Lycopene	Standard_Development	Run077	Standard_Measurement	Plate_01	Clariostar_Study	MB	Biofoundry_,_London	Linear_Dilution_Pattern_V2	0.398	0.4	0.398	0.398	0.396	0.393	0.391	0.391	0.388	0.388	0.386	0.385	0.383	0.379	0.377	0.374	0.371	0.368	0.366	0.364	0.362	0.359	0.357	0.356	0.355	0.355	0.354	0.354	0.353	0.353	0.351	0.349	0.348	0.346	0.345	0.346
D11	Blank	DMSO_Blank	NA	DMSO	NA	Standard_Development	Run077	Standard_Measurement	Plate_01	Clariostar_Study	MB	Biofoundry_,_London	Linear_Dilution_Pattern_V2	0.099	0.098	0.094	0.092	0.089	0.086	0.083	0.08	0.075	0.072	0.069	0.065	0.062	0.06	0.059	0.056	0.054	0.054	0.052	0.051	0.05	0.051	0.05	0.049	0.049	0.048	0.047	0.047	0.046	0.046	0.046	0.046	0.046	0.045	0.045	0.045
D12	Blank	DMSO_Blank	NA	DMSO	NA	Standard_Development	Run077	Standard_Measurement	Plate_01	Clariostar_Study	MB	Biofoundry_,_London	Linear_Dilution_Pattern_V2	0.096	0.094	0.091	0.088	0.085	0.083	0.08	0.077	0.073	0.07	0.067	0.063	0.061	0.058	0.057	0.055	0.054	0.052	0.051	0.05	0.05	0.049	0.048	0.048	0.047	0.047	0.046	0.046	0.046	0.046	0.045	0.045	0.044	0.044	0.044	0.044
E01	Sample	Dilution_90%	0.9	DMSO	Lycopene	Standard_Development	Run077	Standard_Measurement	Plate_01	Clariostar_Study	MB	Biofoundry_,_London	Linear_Dilution_Pattern_V2	0.73	0.732	0.73	0.727	0.722	0.72	0.719	0.721	0.726	0.731	0.737	0.736	0.732	0.724	0.715	0.708	0.701	0.695	0.693	0.688	0.682	0.679	0.68	0.684	0.69	0.703	0.716	0.731	0.742	0.752	0.76	0.764	0.769	0.775	0.785	0.799
E02	Sample	Dilution_70%	0.7	DMSO	Lycopene	Standard_Development	Run077	Standard_Measurement	Plate_01	Clariostar_Study	MB	Biofoundry_,_London	Linear_Dilution_Pattern_V2	1.064	1.069	1.072	1.069	1.062	1.063	1.066	1.067	1.068	1.067	1.075	1.075	1.068	1.064	1.056	1.045	1.041	1.035	1.03	1.022	1.017	1.011	1.009	1.009	1.011	1.014	1.019	1.025	1.03	1.033	1.034	1.032	1.028	1.025	1.029	1.035
E03	Sample	Dilution_50%	0.5	DMSO	Lycopene	Standard_Development	Run077	Standard_Measurement	Plate_01	Clariostar_Study	MB	Biofoundry_,_London	Linear_Dilution_Pattern_V2	0.707	0.713	0.713	0.712	0.708	0.706	0.706	0.707	0.709	0.709	0.711	0.711	0.708	0.703	0.695	0.69	0.687	0.682	0.677	0.67	0.665	0.661	0.657	0.654	0.656	0.658	0.66	0.663	0.664	0.666	0.665	0.661	0.659	0.657	0.657	0.66
E04	Sample	Dilution_30%	0.3	DMSO	Lycopene	Standard_Development	Run077	Standard_Measurement	Plate_01	Clariostar_Study	MB	Biofoundry_,_London	Linear_Dilution_Pattern_V2	0.682	0.687	0.688	0.688	0.686	0.685	0.685	0.686	0.685	0.686	0.689	0.685	0.681	0.678	0.674	0.669	0.665	0.662	0.658	0.653	0.648	0.643	0.639	0.636	0.632	0.63	0.63	0.628	0.625	0.623	0.619	0.613	0.607	0.603	0.6	0.598
E05	Sample	Dilution_10%	0.1	DMSO	Lycopene	Standard_Development	Run077	Standard_Measurement	Plate_01	Clariostar_Study	MB	Biofoundry_,_London	Linear_Dilution_Pattern_V2	0.147	0.145	0.143	0.14	0.138	0.135	0.132	0.131	0.129	0.128	0.127	0.125	0.122	0.12	0.117	0.115	0.113	0.112	0.11	0.109	0.109	0.108	0.109	0.109	0.11	0.112	0.114	0.116	0.117	0.118	0.12	0.121	0.122	0.123	0.125	0.128
E06	Sample	Dilution_90%	0.9	DMSO	Lycopene	Standard_Development	Run077	Standard_Measurement	Plate_01	Clariostar_Study	MB	Biofoundry_,_London	Linear_Dilution_Pattern_V2	0.78	0.783	0.783	0.781	0.774	0.772	0.771	0.774	0.778	0.785	0.789	0.789	0.783	0.776	0.768	0.761	0.755	0.75	0.743	0.737	0.733	0.73	0.729	0.732	0.739	0.749	0.76	0.775	0.786	0.796	0.801	0.802	0.806	0.811	0.82	0.832
E07	Sample	Dilution_70%	0.7	DMSO	Lycopene	Standard_Development	Run077	Standard_Measurement	Plate_01	Clariostar_Study	MB	Biofoundry_,_London	Linear_Dilution_Pattern_V2	0.894	0.897	0.895	0.892	0.887	0.882	0.881	0.882	0.884	0.89	0.893	0.89	0.885	0.879	0.871	0.863	0.857	0.851	0.845	0.842	0.837	0.834	0.832	0.831	0.834	0.841	0.849	0.859	0.865	0.871	0.872	0.871	0.872	0.875	0.879	0.889
E08	Sample	Dilution_50%	0.5	DMSO	Lycopene	Standard_Development	Run077	Standard_Measurement	Plate_01	Clariostar_Study	MB	Biofoundry_,_London	Linear_Dilution_Pattern_V2	0.593	0.595	0.594	0.593	0.589	0.587	0.586	0.586	0.588	0.59	0.591	0.591	0.586	0.582	0.576	0.571	0.566	0.561	0.557	0.553	0.55	0.547	0.543	0.544	0.546	0.55	0.555	0.56	0.564	0.566	0.567	0.567	0.566	0.567	0.57	0.576
E09	Sample	Dilution_30%	0.3	DMSO	Lycopene	Standard_Development	Run077	Standard_Measurement	Plate_01	Clariostar_Study	MB	Biofoundry_,_London	Linear_Dilution_Pattern_V2	0.551	0.554	0.553	0.552	0.55	0.546	0.547	0.546	0.545	0.545	0.547	0.544	0.54	0.537	0.531	0.527	0.523	0.52	0.516	0.512	0.509	0.506	0.504	0.501	0.5	0.501	0.502	0.504	0.504	0.503	0.502	0.5	0.498	0.495	0.495	0.497
E10	Sample	Dilution_10%	0.1	DMSO	Lycopene	Standard_Development	Run077	Standard_Measurement	Plate_01	Clariostar_Study	MB	Biofoundry_,_London	Linear_Dilution_Pattern_V2	0.485	0.485	0.485	0.484	0.482	0.478	0.477	0.477	0.473	0.471	0.471	0.467	0.467	0.463	0.46	0.457	0.455	0.451	0.45	0.447	0.446	0.444	0.441	0.44	0.439	0.438	0.437	0.435	0.436	0.435	0.433	0.431	0.43	0.428	0.427	0.427
E11	Blank	DMSO_Blank	NA	DMSO	NA	Standard_Development	Run077	Standard_Measurement	Plate_01	Clariostar_Study	MB	Biofoundry_,_London	Linear_Dilution_Pattern_V2	0.1	0.097	0.094	0.091	0.089	0.085	0.082	0.08	0.075	0.073	0.07	0.066	0.064	0.06	0.059	0.057	0.056	0.054	0.053	0.051	0.052	0.051	0.05	0.05	0.049	0.049	0.048	0.048	0.047	0.046	0.046	0.047	0.047	0.046	0.045	0.044
E12	Blank	DMSO_Blank	NA	DMSO	NA	Standard_Development	Run077	Standard_Measurement	Plate_01	Clariostar_Study	MB	Biofoundry_,_London	Linear_Dilution_Pattern_V2	0.102	0.099	0.094	0.092	0.089	0.085	0.082	0.08	0.076	0.073	0.07	0.067	0.064	0.061	0.059	0.058	0.055	0.054	0.052	0.052	0.052	0.05	0.05	0.05	0.049	0.049	0.049	0.048	0.048	0.048	0.047	0.047	0.046	0.046	0.045	0.045
F01	Sample	Dilution_90%	0.9	DMSO	Lycopene	Standard_Development	Run077	Standard_Measurement	Plate_01	Clariostar_Study	MB	Biofoundry_,_London	Linear_Dilution_Pattern_V2	0.73	0.732	0.731	0.726	0.721	0.718	0.717	0.722	0.725	0.731	0.735	0.733	0.73	0.722	0.712	0.707	0.701	0.697	0.69	0.684	0.679	0.677	0.676	0.679	0.687	0.699	0.713	0.726	0.735	0.746	0.752	0.756	0.761	0.765	0.776	0.79
F02	Sample	Dilution_70%	0.7	DMSO	Lycopene	Standard_Development	Run077	Standard_Measurement	Plate_01	Clariostar_Study	MB	Biofoundry_,_London	Linear_Dilution_Pattern_V2	0.731	0.733	0.733	0.73	0.725	0.723	0.724	0.725	0.725	0.73	0.734	0.735	0.729	0.722	0.715	0.706	0.703	0.7	0.694	0.688	0.682	0.678	0.677	0.678	0.681	0.688	0.696	0.704	0.711	0.715	0.717	0.718	0.719	0.72	0.726	0.732
F03	Sample	Dilution_50%	0.5	DMSO	Lycopene	Standard_Development	Run077	Standard_Measurement	Plate_01	Clariostar_Study	MB	Biofoundry_,_London	Linear_Dilution_Pattern_V2	0.621	0.623	0.625	0.623	0.62	0.617	0.616	0.617	0.617	0.619	0.622	0.62	0.617	0.61	0.605	0.599	0.595	0.59	0.586	0.581	0.577	0.572	0.569	0.568	0.571	0.572	0.576	0.581	0.583	0.585	0.585	0.583	0.582	0.58	0.582	0.586
F04	Sample	Dilution_30%	0.3	DMSO	Lycopene	Standard_Development	Run077	Standard_Measurement	Plate_01	Clariostar_Study	MB	Biofoundry_,_London	Linear_Dilution_Pattern_V2	0.418	0.418	0.418	0.416	0.413	0.41	0.408	0.409	0.409	0.408	0.408	0.407	0.404	0.399	0.396	0.393	0.389	0.385	0.382	0.379	0.376	0.373	0.372	0.371	0.372	0.375	0.377	0.379	0.381	0.381	0.382	0.381	0.38	0.38	0.381	0.384
F05	Sample	Dilution_10%	0.1	DMSO	Lycopene	Standard_Development	Run077	Standard_Measurement	Plate_01	Clariostar_Study	MB	Biofoundry_,_London	Linear_Dilution_Pattern_V2	0.189	0.187	0.184	0.182	0.179	0.177	0.174	0.173	0.171	0.17	0.17	0.167	0.165	0.162	0.159	0.157	0.154	0.153	0.152	0.15	0.15	0.148	0.149	0.148	0.149	0.151	0.152	0.153	0.155	0.156	0.157	0.156	0.157	0.158	0.159	0.161
F06	Sample	Dilution_90%	0.9	DMSO	Lycopene	Standard_Development	Run077	Standard_Measurement	Plate_01	Clariostar_Study	MB	Biofoundry_,_London	Linear_Dilution_Pattern_V2	0.882	0.884	0.885	0.881	0.876	0.872	0.873	0.873	0.878	0.884	0.89	0.89	0.883	0.877	0.869	0.86	0.853	0.849	0.843	0.836	0.829	0.826	0.824	0.825	0.831	0.842	0.853	0.865	0.874	0.88	0.886	0.889	0.891	0.893	0.901	0.914
F07	Sample	Dilution_70%	0.7	DMSO	Lycopene	Standard_Development	Run077	Standard_Measurement	Plate_01	Clariostar_Study	MB	Biofoundry_,_London	Linear_Dilution_Pattern_V2	0.773	0.777	0.775	0.772	0.767	0.766	0.765	0.766	0.771	0.774	0.776	0.775	0.771	0.764	0.758	0.751	0.745	0.737	0.734	0.729	0.723	0.718	0.716	0.717	0.72	0.727	0.734	0.742	0.749	0.753	0.755	0.756	0.755	0.756	0.759	0.767
F08	Sample	Dilution_50%	0.5	DMSO	Lycopene	Standard_Development	Run077	Standard_Measurement	Plate_01	Clariostar_Study	MB	Biofoundry_,_London	Linear_Dilution_Pattern_V2	0.713	0.715	0.715	0.713	0.708	0.707	0.705	0.706	0.707	0.707	0.711	0.706	0.703	0.699	0.693	0.686	0.682	0.678	0.672	0.666	0.661	0.657	0.655	0.655	0.656	0.658	0.663	0.666	0.668	0.67	0.67	0.668	0.667	0.665	0.667	0.67
F09	Sample	Dilution_30%	0.3	DMSO	Lycopene	Standard_Development	Run077	Standard_Measurement	Plate_01	Clariostar_Study	MB	Biofoundry_,_London	Linear_Dilution_Pattern_V2	0.496	0.499	0.499	0.497	0.495	0.492	0.49	0.491	0.488	0.489	0.49	0.487	0.484	0.481	0.476	0.472	0.469	0.465	0.462	0.459	0.457	0.453	0.452	0.451	0.451	0.453	0.455	0.457	0.458	0.458	0.457	0.456	0.454	0.454	0.454	0.456
F10	Sample	Dilution_10%	0.1	DMSO	Lycopene	Standard_Development	Run077	Standard_Measurement	Plate_01	Clariostar_Study	MB	Biofoundry_,_London	Linear_Dilution_Pattern_V2	0.211	0.209	0.207	0.204	0.2	0.197	0.194	0.192	0.19	0.189	0.187	0.184	0.182	0.179	0.176	0.174	0.172	0.171	0.169	0.167	0.166	0.165	0.165	0.165	0.166	0.166	0.167	0.168	0.168	0.169	0.169	0.169	0.17	0.17	0.171	0.172
F11	Blank	DMSO	NA	DMSO	NA	Standard_Development	Run077	Standard_Measurement	Plate_01	Clariostar_Study	MB	Biofoundry_,_London	Linear_Dilution_Pattern_V2	0.099	0.097	0.093	0.091	0.088	0.084	0.081	0.08	0.076	0.072	0.07	0.066	0.063	0.061	0.059	0.057	0.056	0.054	0.053	0.052	0.052	0.051	0.051	0.05	0.05	0.05	0.049	0.049	0.048	0.048	0.048	0.047	0.047	0.046	0.046	0.045
F12	Blank	DMSO	NA	DMSO	NA	Standard_Development	Run077	Standard_Measurement	Plate_01	Clariostar_Study	MB	Biofoundry_,_London	Linear_Dilution_Pattern_V2	0.1	0.097	0.093	0.092	0.088	0.084	0.08	0.079	0.075	0.072	0.069	0.065	0.062	0.059	0.057	0.056	0.054	0.052	0.051	0.05	0.05	0.049	0.048	0.048	0.047	0.047	0.047	0.046	0.046	0.045	0.045	0.045	0.045	0.044	0.044	0.043
G01	Sample	Dilution_85%	0.85	DMSO	Lycopene	Standard_Development	Run077	Standard_Measurement	Plate_01	Clariostar_Study	MB	Biofoundry_,_London	Linear_Dilution_Pattern_V2	0.822	0.827	0.825	0.822	0.817	0.814	0.813	0.817	0.82	0.824	0.83	0.829	0.825	0.816	0.809	0.801	0.795	0.79	0.783	0.777	0.773	0.767	0.765	0.769	0.773	0.782	0.793	0.803	0.812	0.821	0.823	0.823	0.824	0.828	0.835	0.845
G02	Sample	Dilution_65%	0.65	DMSO	Lycopene	Standard_Development	Run077	Standard_Measurement	Plate_01	Clariostar_Study	MB	Biofoundry_,_London	Linear_Dilution_Pattern_V2	0.613	0.615	0.614	0.612	0.607	0.605	0.604	0.604	0.608	0.61	0.613	0.612	0.608	0.602	0.595	0.588	0.585	0.58	0.575	0.571	0.567	0.564	0.563	0.564	0.569	0.576	0.585	0.593	0.601	0.606	0.609	0.611	0.612	0.615	0.621	0.629
G03	Sample	Dilution_45%	0.45	DMSO	Lycopene	Standard_Development	Run077	Standard_Measurement	Plate_01	Clariostar_Study	MB	Biofoundry_,_London	Linear_Dilution_Pattern_V2	0.711	0.712	0.708	0.706	0.702	0.7	0.696	0.697	0.697	0.699	0.7	0.698	0.694	0.686	0.683	0.677	0.671	0.667	0.664	0.658	0.654	0.651	0.647	0.647	0.649	0.652	0.657	0.66	0.663	0.665	0.666	0.665	0.664	0.663	0.664	0.669
G04	Sample	Dilution_25%	0.25	DMSO	Lycopene	Standard_Development	Run077	Standard_Measurement	Plate_01	Clariostar_Study	MB	Biofoundry_,_London	Linear_Dilution_Pattern_V2	0.257	0.255	0.253	0.251	0.247	0.243	0.24	0.24	0.239	0.239	0.239	0.237	0.234	0.231	0.227	0.224	0.221	0.218	0.217	0.215	0.214	0.213	0.212	0.214	0.216	0.22	0.223	0.228	0.231	0.234	0.236	0.237	0.238	0.239	0.242	0.246
G05	Sample	Dilution_05%	0.0499999999999999	DMSO	Lycopene	Standard_Development	Run077	Standard_Measurement	Plate_01	Clariostar_Study	MB	Biofoundry_,_London	Linear_Dilution_Pattern_V2	0.113	0.111	0.107	0.104	0.101	0.098	0.095	0.094	0.091	0.09	0.089	0.086	0.084	0.081	0.08	0.077	0.076	0.074	0.073	0.072	0.071	0.071	0.071	0.071	0.072	0.073	0.074	0.075	0.075	0.076	0.077	0.077	0.078	0.078	0.08	0.08
G06	Sample	Dilution_85%	0.85	DMSO	Lycopene	Standard_Development	Run077	Standard_Measurement	Plate_01	Clariostar_Study	MB	Biofoundry_,_London	Linear_Dilution_Pattern_V2	0.769	0.773	0.774	0.771	0.764	0.76	0.759	0.763	0.765	0.77	0.774	0.773	0.77	0.763	0.755	0.748	0.741	0.735	0.73	0.725	0.72	0.718	0.717	0.719	0.725	0.734	0.747	0.758	0.767	0.775	0.783	0.784	0.787	0.791	0.799	0.813
G07	Sample	Dilution_65%	0.65	DMSO	Lycopene	Standard_Development	Run077	Standard_Measurement	Plate_01	Clariostar_Study	MB	Biofoundry_,_London	Linear_Dilution_Pattern_V2	1.051	1.053	1.054	1.056	1.051	1.051	1.049	1.053	1.052	1.053	1.057	1.056	1.053	1.045	1.038	1.031	1.026	1.019	1.011	1.007	0.996	0.99	0.984	0.984	0.983	0.983	0.985	0.991	0.992	0.992	0.989	0.983	0.978	0.973	0.974	0.978
G08	Sample	Dilution_45%	0.45	DMSO	Lycopene	Standard_Development	Run077	Standard_Measurement	Plate_01	Clariostar_Study	MB	Biofoundry_,_London	Linear_Dilution_Pattern_V2	0.426	0.425	0.423	0.421	0.417	0.413	0.411	0.413	0.413	0.414	0.415	0.414	0.411	0.406	0.401	0.397	0.393	0.389	0.385	0.382	0.379	0.378	0.377	0.379	0.382	0.388	0.393	0.399	0.404	0.409	0.411	0.412	0.414	0.416	0.42	0.426
G09	Sample	Dilution_25%	0.25	DMSO	Lycopene	Standard_Development	Run077	Standard_Measurement	Plate_01	Clariostar_Study	MB	Biofoundry_,_London	Linear_Dilution_Pattern_V2	0.293	0.291	0.289	0.286	0.284	0.281	0.278	0.277	0.276	0.276	0.277	0.274	0.271	0.267	0.263	0.26	0.258	0.254	0.252	0.25	0.249	0.248	0.247	0.248	0.249	0.252	0.255	0.258	0.26	0.262	0.263	0.264	0.265	0.265	0.267	0.27
G10	Sample	Dilution_05%	0.0499999999999999	DMSO	Lycopene	Standard_Development	Run077	Standard_Measurement	Plate_01	Clariostar_Study	MB	Biofoundry_,_London	Linear_Dilution_Pattern_V2	0.118	0.116	0.112	0.109	0.105	0.102	0.098	0.098	0.095	0.093	0.092	0.088	0.086	0.083	0.081	0.079	0.078	0.076	0.074	0.073	0.073	0.072	0.072	0.072	0.073	0.073	0.074	0.075	0.075	0.076	0.077	0.077	0.077	0.078	0.078	0.079
G11	Blank	DMSO_Blank	NA	DMSO	NA	Standard_Development	Run077	Standard_Measurement	Plate_01	Clariostar_Study	MB	Biofoundry_,_London	Linear_Dilution_Pattern_V2	0.096	0.093	0.091	0.088	0.085	0.082	0.079	0.076	0.073	0.07	0.068	0.064	0.061	0.058	0.057	0.056	0.054	0.052	0.051	0.05	0.05	0.049	0.049	0.048	0.048	0.048	0.047	0.047	0.046	0.046	0.046	0.045	0.045	0.045	0.044	0.044
G12	Blank	DMSO_Blank	NA	DMSO	NA	Standard_Development	Run077	Standard_Measurement	Plate_01	Clariostar_Study	MB	Biofoundry_,_London	Linear_Dilution_Pattern_V2	0.1	0.097	0.093	0.091	0.087	0.084	0.08	0.079	0.075	0.072	0.07	0.066	0.063	0.06	0.058	0.056	0.055	0.053	0.052	0.051	0.05	0.05	0.05	0.049	0.049	0.048	0.048	0.047	0.046	0.046	0.046	0.046	0.045	0.045	0.044	0.044
H01	Sample	Dilution_85%	0.85	DMSO	Lycopene	Standard_Development	Run077	Standard_Measurement	Plate_01	Clariostar_Study	MB	Biofoundry_,_London	Linear_Dilution_Pattern_V2	0.658	0.657	0.654	0.651	0.646	0.643	0.641	0.644	0.646	0.651	0.656	0.654	0.65	0.643	0.635	0.627	0.622	0.617	0.612	0.607	0.602	0.599	0.6	0.603	0.609	0.621	0.632	0.646	0.656	0.666	0.672	0.677	0.68	0.685	0.694	0.707
H02	Sample	Dilution_65%	0.65	DMSO	Lycopene	Standard_Development	Run077	Standard_Measurement	Plate_01	Clariostar_Study	MB	Biofoundry_,_London	Linear_Dilution_Pattern_V2	0.537	0.537	0.535	0.532	0.526	0.523	0.523	0.523	0.524	0.528	0.531	0.53	0.526	0.52	0.514	0.507	0.503	0.498	0.495	0.491	0.488	0.486	0.486	0.488	0.494	0.501	0.511	0.521	0.529	0.536	0.541	0.543	0.547	0.551	0.557	0.567
H03	Sample	Dilution_45%	0.45	DMSO	Lycopene	Standard_Development	Run077	Standard_Measurement	Plate_01	Clariostar_Study	MB	Biofoundry_,_London	Linear_Dilution_Pattern_V2	0.392	0.391	0.388	0.385	0.381	0.378	0.375	0.375	0.375	0.377	0.378	0.377	0.373	0.368	0.362	0.359	0.355	0.351	0.348	0.345	0.343	0.34	0.341	0.343	0.347	0.353	0.359	0.365	0.371	0.376	0.379	0.381	0.383	0.387	0.391	0.398
H04	Sample	Dilution_25%	0.25	DMSO	Lycopene	Standard_Development	Run077	Standard_Measurement	Plate_01	Clariostar_Study	MB	Biofoundry_,_London	Linear_Dilution_Pattern_V2	0.247	0.245	0.241	0.238	0.235	0.231	0.228	0.228	0.226	0.226	0.225	0.223	0.219	0.214	0.211	0.209	0.206	0.204	0.201	0.199	0.198	0.197	0.198	0.199	0.201	0.205	0.208	0.212	0.215	0.218	0.221	0.222	0.223	0.225	0.228	0.232
H05	Sample	Dilution_05%	0.0499999999999999	DMSO	Lycopene	Standard_Development	Run077	Standard_Measurement	Plate_01	Clariostar_Study	MB	Biofoundry_,_London	Linear_Dilution_Pattern_V2	0.116	0.114	0.11	0.107	0.104	0.101	0.098	0.097	0.093	0.091	0.09	0.086	0.084	0.081	0.08	0.078	0.076	0.074	0.072	0.071	0.071	0.07	0.07	0.07	0.071	0.072	0.073	0.073	0.074	0.075	0.076	0.075	0.076	0.077	0.078	0.079
H06	Sample	Dilution_85%	0.85	DMSO	Lycopene	Standard_Development	Run077	Standard_Measurement	Plate_01	Clariostar_Study	MB	Biofoundry_,_London	Linear_Dilution_Pattern_V2	0.645	0.647	0.646	0.642	0.635	0.631	0.628	0.632	0.635	0.639	0.644	0.645	0.639	0.632	0.624	0.618	0.613	0.605	0.601	0.596	0.593	0.59	0.591	0.594	0.601	0.612	0.626	0.639	0.65	0.66	0.666	0.67	0.674	0.68	0.689	0.702
H07	Sample	Dilution_65%	0.65	DMSO	Lycopene	Standard_Development	Run077	Standard_Measurement	Plate_01	Clariostar_Study	MB	Biofoundry_,_London	Linear_Dilution_Pattern_V2	0.527	0.527	0.523	0.521	0.517	0.512	0.511	0.513	0.515	0.517	0.521	0.519	0.514	0.508	0.502	0.496	0.491	0.487	0.483	0.479	0.476	0.474	0.474	0.477	0.482	0.49	0.499	0.509	0.517	0.524	0.528	0.531	0.534	0.538	0.545	0.555
H08	Sample	Dilution_45%	0.45	DMSO	Lycopene	Standard_Development	Run077	Standard_Measurement	Plate_01	Clariostar_Study	MB	Biofoundry_,_London	Linear_Dilution_Pattern_V2	0.38	0.38	0.377	0.374	0.37	0.366	0.364	0.363	0.362	0.364	0.366	0.364	0.36	0.355	0.35	0.346	0.343	0.34	0.336	0.332	0.331	0.33	0.33	0.331	0.335	0.341	0.348	0.355	0.36	0.365	0.369	0.371	0.374	0.377	0.381	0.388
H09	Sample	Dilution_25%	0.25	DMSO	Lycopene	Standard_Development	Run077	Standard_Measurement	Plate_01	Clariostar_Study	MB	Biofoundry_,_London	Linear_Dilution_Pattern_V2	0.252	0.25	0.248	0.245	0.24	0.237	0.235	0.233	0.232	0.231	0.231	0.228	0.224	0.22	0.216	0.214	0.211	0.208	0.206	0.204	0.203	0.202	0.203	0.203	0.205	0.209	0.212	0.216	0.22	0.222	0.225	0.226	0.227	0.228	0.231	0.235
H10	Sample	Dilution_05%	0.0499999999999999	DMSO	Lycopene	Standard_Development	Run077	Standard_Measurement	Plate_01	Clariostar_Study	MB	Biofoundry_,_London	Linear_Dilution_Pattern_V2	0.12	0.117	0.114	0.111	0.107	0.104	0.1	0.099	0.096	0.093	0.091	0.089	0.086	0.083	0.081	0.079	0.076	0.075	0.074	0.073	0.072	0.071	0.071	0.071	0.072	0.073	0.073	0.074	0.075	0.076	0.076	0.076	0.077	0.077	0.078	0.079
H11	Blank	DMSO_Blank	NA	DMSO	NA	Standard_Development	Run077	Standard_Measurement	Plate_01	Clariostar_Study	MB	Biofoundry_,_London	Linear_Dilution_Pattern_V2	0.099	0.096	0.092	0.09	0.087	0.083	0.079	0.077	0.074	0.07	0.068	0.065	0.062	0.059	0.058	0.056	0.054	0.053	0.052	0.051	0.05	0.049	0.049	0.049	0.049	0.048	0.048	0.047	0.046	0.046	0.046	0.046	0.046	0.045	0.044	0.044
H12	Blank	DMSO_Blank	NA	DMSO	NA	Standard_Development	Run077	Standard_Measurement	Plate_01	Clariostar_Study	MB	Biofoundry_,_London	Linear_Dilution_Pattern_V2	0.103	0.101	0.097	0.094	0.09	0.087	0.084	0.081	0.077	0.073	0.07	0.066	0.062	0.059	0.057	0.055	0.053	0.052	0.051	0.049	0.049	0.049	0.048	0.048	0.048	0.047	0.047	0.046	0.046	0.045	0.046	0.045	0.045	0.044	0.043	0.043
[truncated: 122 more columns]
