# Supplementary material for: Construction of a Calibration Curve for Lycopene on a Liquid-Handling Platform—Wider Lessons for the Development of Automated Dilution Protocols
Source: ACS Synth Biol. 2024 Aug 3;13(8):2357–75. doi: 10.1021/acssynbio.4c00031 (PMC11334188; doi:10.1021/acssynbio.4c00031)
Supplement: Supplementary file 2 — sb4c00031_si_002.zip [file sb4c00031_si_002.zip › AggregatedData/Run077/Plate_01/Clariostar_Study/Clariostar_B-Measurement_02/001.csv]

Well	Content	Label	Dilution	Solvent	Solute	Project	Run	Step	Container	Study	Author	Institution	Comment	OD350	OD352	OD354	OD356	OD358	OD360	OD362	OD364	OD366	OD368	OD370	OD372	OD374	OD376	OD378	OD380	OD382	OD384	OD386	OD388	OD390	OD392	OD394	OD396	OD398	OD400	OD402	OD404	OD406	OD408	OD410	OD412	OD414	OD416	OD418	OD420
A01	Sample	Dilution_100%	1.0	DMSO	Lycopene	Standard_Development	Run077	Standard_Measurement	Plate_01	Clariostar_Study	MB	Biofoundry_,_London	Linear_Dilution_Pattern_V2	0.838	0.84	0.838	0.834	0.828	0.827	0.828	0.834	0.838	0.846	0.848	0.844	0.837	0.83	0.824	0.817	0.81	0.805	0.795	0.792	0.786	0.782	0.782	0.787	0.795	0.805	0.821	0.834	0.846	0.855	0.859	0.861	0.866	0.872	0.882	0.902
A02	Sample	Dilution_80%	0.8	DMSO	Lycopene	Standard_Development	Run077	Standard_Measurement	Plate_01	Clariostar_Study	MB	Biofoundry_,_London	Linear_Dilution_Pattern_V2	0.875	0.874	0.872	0.87	0.866	0.863	0.864	0.866	0.872	0.876	0.877	0.875	0.865	0.86	0.856	0.845	0.841	0.834	0.825	0.819	0.815	0.812	0.808	0.809	0.814	0.819	0.829	0.838	0.842	0.847	0.848	0.847	0.846	0.847	0.854	0.868
A03	Sample	Dilution_60%	0.6	DMSO	Lycopene	Standard_Development	Run077	Standard_Measurement	Plate_01	Clariostar_Study	MB	Biofoundry_,_London	Linear_Dilution_Pattern_V2	0.501	0.5	0.496	0.493	0.489	0.486	0.485	0.487	0.49	0.492	0.492	0.491	0.485	0.48	0.476	0.47	0.465	0.461	0.457	0.454	0.449	0.449	0.448	0.452	0.457	0.464	0.473	0.482	0.488	0.494	0.497	0.499	0.502	0.505	0.514	0.526
A04	Sample	Dilution_40%	0.4	DMSO	Lycopene	Standard_Development	Run077	Standard_Measurement	Plate_01	Clariostar_Study	MB	Biofoundry_,_London	Linear_Dilution_Pattern_V2	0.557	0.558	0.555	0.551	0.548	0.546	0.545	0.545	0.547	0.548	0.547	0.544	0.54	0.534	0.53	0.523	0.52	0.516	0.51	0.507	0.504	0.501	0.499	0.499	0.499	0.501	0.504	0.506	0.508	0.509	0.508	0.506	0.504	0.504	0.506	0.512
A05	Sample	Dilution_20%	0.2	DMSO	Lycopene	Standard_Development	Run077	Standard_Measurement	Plate_01	Clariostar_Study	MB	Biofoundry_,_London	Linear_Dilution_Pattern_V2	0.267	0.266	0.263	0.26	0.258	0.255	0.253	0.253	0.254	0.253	0.251	0.248	0.245	0.242	0.24	0.236	0.234	0.232	0.23	0.228	0.226	0.225	0.224	0.226	0.227	0.228	0.231	0.233	0.234	0.235	0.236	0.236	0.237	0.236	0.238	0.242
A06	Sample	Dilution_100%	1.0	DMSO	Lycopene	Standard_Development	Run077	Standard_Measurement	Plate_01	Clariostar_Study	MB	Biofoundry_,_London	Linear_Dilution_Pattern_V2	0.744	0.743	0.741	0.736	0.731	0.728	0.728	0.733	0.737	0.744	0.748	0.747	0.74	0.733	0.724	0.716	0.711	0.705	0.699	0.693	0.689	0.687	0.687	0.694	0.704	0.717	0.733	0.748	0.76	0.772	0.779	0.782	0.786	0.795	0.808	0.83
A07	Sample	Dilution_80%	0.8	DMSO	Lycopene	Standard_Development	Run077	Standard_Measurement	Plate_01	Clariostar_Study	MB	Biofoundry_,_London	Linear_Dilution_Pattern_V2	0.638	0.635	0.63	0.626	0.623	0.62	0.618	0.622	0.626	0.628	0.635	0.632	0.625	0.616	0.61	0.603	0.599	0.594	0.587	0.583	0.58	0.579	0.578	0.582	0.589	0.599	0.613	0.624	0.633	0.641	0.645	0.648	0.651	0.657	0.668	0.683
A08	Sample	Dilution_60%	0.6	DMSO	Lycopene	Standard_Development	Run077	Standard_Measurement	Plate_01	Clariostar_Study	MB	Biofoundry_,_London	Linear_Dilution_Pattern_V2	0.621	0.621	0.617	0.613	0.61	0.606	0.605	0.609	0.608	0.611	0.612	0.611	0.603	0.598	0.592	0.585	0.582	0.576	0.572	0.568	0.564	0.563	0.561	0.563	0.568	0.574	0.582	0.589	0.595	0.6	0.603	0.604	0.605	0.608	0.615	0.626
A09	Sample	Dilution_40%	0.4	DMSO	Lycopene	Standard_Development	Run077	Standard_Measurement	Plate_01	Clariostar_Study	MB	Biofoundry_,_London	Linear_Dilution_Pattern_V2	0.338	0.337	0.333	0.329	0.326	0.324	0.321	0.322	0.323	0.324	0.324	0.322	0.317	0.312	0.307	0.303	0.301	0.298	0.294	0.292	0.29	0.29	0.289	0.292	0.296	0.301	0.308	0.314	0.319	0.323	0.326	0.327	0.33	0.332	0.338	0.347
A10	Sample	Dilution_20%	0.2	DMSO	Lycopene	Standard_Development	Run077	Standard_Measurement	Plate_01	Clariostar_Study	MB	Biofoundry_,_London	Linear_Dilution_Pattern_V2	0.208	0.206	0.202	0.199	0.195	0.191	0.189	0.19	0.19	0.187	0.186	0.182	0.179	0.175	0.172	0.168	0.167	0.165	0.163	0.162	0.161	0.16	0.16	0.162	0.164	0.166	0.17	0.172	0.174	0.176	0.178	0.179	0.181	0.181	0.185	0.189
A11	Blank	DMSO_Blank	NA	DMSO	NA	Standard_Development	Run077	Standard_Measurement	Plate_01	Clariostar_Study	MB	Biofoundry_,_London	Linear_Dilution_Pattern_V2	0.103	0.1	0.096	0.094	0.091	0.087	0.085	0.083	0.081	0.077	0.074	0.07	0.067	0.065	0.063	0.06	0.059	0.058	0.056	0.055	0.055	0.054	0.053	0.053	0.053	0.052	0.052	0.051	0.051	0.051	0.05	0.049	0.049	0.048	0.047	0.047
A12	Blank	DMSO_Blank	NA	DMSO	NA	Standard_Development	Run077	Standard_Measurement	Plate_01	Clariostar_Study	MB	Biofoundry_,_London	Linear_Dilution_Pattern_V2	0.101	0.099	0.095	0.092	0.09	0.086	0.083	0.081	0.079	0.075	0.073	0.068	0.065	0.063	0.061	0.059	0.058	0.056	0.054	0.053	0.054	0.052	0.052	0.052	0.052	0.051	0.051	0.05	0.05	0.049	0.049	0.048	0.048	0.047	0.046	0.046
B01	Sample	Dilution_100%	1.0	DMSO	Lycopene	Standard_Development	Run077	Standard_Measurement	Plate_01	Clariostar_Study	MB	Biofoundry_,_London	Linear_Dilution_Pattern_V2	0.942	0.945	0.942	0.938	0.935	0.934	0.934	0.937	0.945	0.954	0.961	0.957	0.95	0.939	0.93	0.921	0.917	0.912	0.904	0.899	0.892	0.888	0.887	0.892	0.899	0.91	0.925	0.937	0.947	0.955	0.957	0.959	0.965	0.968	0.979	0.997
B02	Sample	Dilution_80%	0.8	DMSO	Lycopene	Standard_Development	Run077	Standard_Measurement	Plate_01	Clariostar_Study	MB	Biofoundry_,_London	Linear_Dilution_Pattern_V2	0.969	0.969	0.972	0.968	0.96	0.955	0.958	0.965	0.969	0.974	0.98	0.977	0.97	0.96	0.953	0.944	0.938	0.93	0.921	0.92	0.912	0.908	0.905	0.904	0.907	0.914	0.92	0.93	0.933	0.937	0.938	0.936	0.932	0.933	0.937	0.947
B03	Sample	Dilution_60%	0.6	DMSO	Lycopene	Standard_Development	Run077	Standard_Measurement	Plate_01	Clariostar_Study	MB	Biofoundry_,_London	Linear_Dilution_Pattern_V2	0.579	0.578	0.575	0.573	0.568	0.566	0.566	0.569	0.57	0.573	0.574	0.571	0.566	0.56	0.555	0.549	0.545	0.539	0.534	0.53	0.527	0.525	0.523	0.525	0.53	0.536	0.544	0.551	0.557	0.562	0.564	0.565	0.566	0.568	0.575	0.586
B04	Sample	Dilution_40%	0.4	DMSO	Lycopene	Standard_Development	Run077	Standard_Measurement	Plate_01	Clariostar_Study	MB	Biofoundry_,_London	Linear_Dilution_Pattern_V2	0.396	0.393	0.391	0.387	0.383	0.38	0.378	0.381	0.381	0.383	0.382	0.38	0.376	0.371	0.365	0.363	0.359	0.355	0.351	0.349	0.346	0.345	0.346	0.348	0.351	0.355	0.361	0.366	0.37	0.374	0.376	0.376	0.378	0.381	0.386	0.393
B05	Sample	Dilution_20%	0.2	DMSO	Lycopene	Standard_Development	Run077	Standard_Measurement	Plate_01	Clariostar_Study	MB	Biofoundry_,_London	Linear_Dilution_Pattern_V2	0.204	0.202	0.198	0.195	0.192	0.189	0.187	0.187	0.187	0.186	0.185	0.183	0.18	0.176	0.174	0.171	0.169	0.167	0.165	0.164	0.163	0.163	0.163	0.164	0.166	0.169	0.173	0.175	0.179	0.181	0.183	0.184	0.186	0.187	0.19	0.196
B06	Sample	Dilution_100%	1.0	DMSO	Lycopene	Standard_Development	Run077	Standard_Measurement	Plate_01	Clariostar_Study	MB	Biofoundry_,_London	Linear_Dilution_Pattern_V2	0.736	0.735	0.729	0.726	0.723	0.721	0.721	0.724	0.731	0.738	0.742	0.74	0.733	0.725	0.718	0.71	0.705	0.698	0.69	0.687	0.683	0.683	0.683	0.689	0.698	0.712	0.728	0.742	0.757	0.768	0.774	0.778	0.783	0.791	0.804	0.826
B07	Sample	Dilution_80%	0.8	DMSO	Lycopene	Standard_Development	Run077	Standard_Measurement	Plate_01	Clariostar_Study	MB	Biofoundry_,_London	Linear_Dilution_Pattern_V2	0.67	0.669	0.668	0.662	0.659	0.657	0.655	0.659	0.665	0.67	0.671	0.67	0.663	0.658	0.652	0.642	0.637	0.631	0.627	0.624	0.619	0.617	0.617	0.622	0.628	0.635	0.648	0.658	0.669	0.677	0.681	0.683	0.688	0.691	0.7	0.717
B08	Sample	Dilution_60%	0.6	DMSO	Lycopene	Standard_Development	Run077	Standard_Measurement	Plate_01	Clariostar_Study	MB	Biofoundry_,_London	Linear_Dilution_Pattern_V2	0.657	0.658	0.658	0.653	0.649	0.648	0.647	0.649	0.652	0.654	0.656	0.654	0.649	0.642	0.635	0.628	0.624	0.62	0.615	0.61	0.606	0.603	0.601	0.603	0.606	0.613	0.619	0.624	0.63	0.634	0.636	0.635	0.635	0.637	0.642	0.652
B09	Sample	Dilution_40%	0.4	DMSO	Lycopene	Standard_Development	Run077	Standard_Measurement	Plate_01	Clariostar_Study	MB	Biofoundry_,_London	Linear_Dilution_Pattern_V2	0.376	0.374	0.372	0.369	0.365	0.362	0.361	0.362	0.364	0.365	0.365	0.361	0.357	0.353	0.348	0.344	0.341	0.337	0.333	0.332	0.33	0.329	0.328	0.33	0.333	0.338	0.344	0.35	0.354	0.359	0.36	0.36	0.362	0.365	0.37	0.378
B10	Sample	Dilution_20%	0.2	DMSO	Lycopene	Standard_Development	Run077	Standard_Measurement	Plate_01	Clariostar_Study	MB	Biofoundry_,_London	Linear_Dilution_Pattern_V2	0.201	0.2	0.196	0.193	0.189	0.186	0.184	0.184	0.184	0.182	0.181	0.178	0.175	0.171	0.169	0.166	0.164	0.161	0.159	0.158	0.158	0.157	0.157	0.159	0.162	0.164	0.167	0.17	0.173	0.175	0.176	0.177	0.179	0.181	0.183	0.188
B11	Blank	DMSO_Blank	NA	DMSO	NA	Standard_Development	Run077	Standard_Measurement	Plate_01	Clariostar_Study	MB	Biofoundry_,_London	Linear_Dilution_Pattern_V2	0.097	0.096	0.092	0.089	0.087	0.084	0.081	0.079	0.077	0.074	0.071	0.067	0.064	0.063	0.061	0.058	0.057	0.056	0.054	0.053	0.053	0.053	0.051	0.052	0.052	0.051	0.05	0.05	0.049	0.049	0.049	0.048	0.048	0.047	0.046	0.046
B12	Blank	DMSO_Blank	NA	DMSO	NA	Standard_Development	Run077	Standard_Measurement	Plate_01	Clariostar_Study	MB	Biofoundry_,_London	Linear_Dilution_Pattern_V2	0.099	0.096	0.092	0.09	0.087	0.083	0.08	0.079	0.076	0.073	0.07	0.066	0.064	0.061	0.059	0.057	0.056	0.054	0.052	0.052	0.051	0.051	0.05	0.051	0.05	0.049	0.049	0.049	0.048	0.048	0.048	0.047	0.047	0.045	0.045	0.045
C01	Sample	Dilution_95%	0.95	DMSO	Lycopene	Standard_Development	Run077	Standard_Measurement	Plate_01	Clariostar_Study	MB	Biofoundry_,_London	Linear_Dilution_Pattern_V2	1.336	1.338	1.342	1.338	1.331	1.334	1.34	1.344	1.35	1.345	1.354	1.362	1.347	1.342	1.336	1.331	1.321	1.31	1.3	1.296	1.284	1.273	1.268	1.266	1.265	1.269	1.273	1.282	1.284	1.285	1.279	1.272	1.265	1.262	1.26	1.27
C02	Sample	Dilution_75%	0.75	DMSO	Lycopene	Standard_Development	Run077	Standard_Measurement	Plate_01	Clariostar_Study	MB	Biofoundry_,_London	Linear_Dilution_Pattern_V2	1.091	1.097	1.099	1.096	1.092	1.091	1.091	1.095	1.102	1.107	1.11	1.108	1.101	1.093	1.09	1.08	1.076	1.069	1.058	1.052	1.043	1.037	1.033	1.028	1.028	1.03	1.038	1.04	1.043	1.04	1.037	1.032	1.026	1.027	1.024	1.031
C03	Sample	Dilution_55%	0.55	DMSO	Lycopene	Standard_Development	Run077	Standard_Measurement	Plate_01	Clariostar_Study	MB	Biofoundry_,_London	Linear_Dilution_Pattern_V2	0.681	0.682	0.68	0.677	0.675	0.673	0.672	0.674	0.677	0.681	0.682	0.679	0.673	0.668	0.666	0.658	0.654	0.649	0.642	0.639	0.634	0.632	0.63	0.632	0.633	0.635	0.641	0.647	0.65	0.653	0.653	0.651	0.649	0.65	0.654	0.661
C04	Sample	Dilution_35%	0.35	DMSO	Lycopene	Standard_Development	Run077	Standard_Measurement	Plate_01	Clariostar_Study	MB	Biofoundry_,_London	Linear_Dilution_Pattern_V2	0.451	0.451	0.449	0.446	0.443	0.44	0.44	0.441	0.441	0.443	0.442	0.439	0.436	0.43	0.427	0.423	0.42	0.416	0.412	0.409	0.406	0.403	0.402	0.403	0.405	0.406	0.41	0.412	0.415	0.416	0.416	0.415	0.415	0.415	0.417	0.421
C05	Sample	Dilution_15%	0.15	DMSO	Lycopene	Standard_Development	Run077	Standard_Measurement	Plate_01	Clariostar_Study	MB	Biofoundry_,_London	Linear_Dilution_Pattern_V2	0.295	0.294	0.291	0.289	0.287	0.284	0.282	0.283	0.282	0.282	0.281	0.278	0.275	0.272	0.27	0.267	0.265	0.263	0.26	0.259	0.257	0.256	0.254	0.255	0.255	0.255	0.257	0.257	0.257	0.257	0.257	0.256	0.255	0.255	0.255	0.256
C06	Sample	Dilution_95%	0.95	DMSO	Lycopene	Standard_Development	Run077	Standard_Measurement	Plate_01	Clariostar_Study	MB	Biofoundry_,_London	Linear_Dilution_Pattern_V2	0.931	0.931	0.928	0.925	0.92	0.921	0.922	0.923	0.93	0.936	0.939	0.939	0.932	0.923	0.915	0.906	0.902	0.893	0.886	0.881	0.876	0.873	0.871	0.873	0.878	0.888	0.903	0.911	0.919	0.926	0.928	0.93	0.933	0.935	0.943	0.959
C07	Sample	Dilution_75%	0.75	DMSO	Lycopene	Standard_Development	Run077	Standard_Measurement	Plate_01	Clariostar_Study	MB	Biofoundry_,_London	Linear_Dilution_Pattern_V2	0.753	0.754	0.751	0.748	0.745	0.743	0.742	0.745	0.749	0.753	0.757	0.755	0.75	0.741	0.733	0.727	0.722	0.717	0.71	0.704	0.7	0.698	0.696	0.696	0.703	0.71	0.718	0.728	0.734	0.739	0.742	0.743	0.743	0.746	0.751	0.765
C08	Sample	Dilution_55%	0.55	DMSO	Lycopene	Standard_Development	Run077	Standard_Measurement	Plate_01	Clariostar_Study	MB	Biofoundry_,_London	Linear_Dilution_Pattern_V2	0.841	0.843	0.839	0.84	0.837	0.835	0.834	0.836	0.84	0.84	0.845	0.842	0.836	0.83	0.825	0.821	0.815	0.809	0.804	0.8	0.793	0.789	0.785	0.785	0.788	0.79	0.793	0.797	0.799	0.801	0.798	0.797	0.794	0.793	0.795	0.802
C09	Sample	Dilution_35%	0.35	DMSO	Lycopene	Standard_Development	Run077	Standard_Measurement	Plate_01	Clariostar_Study	MB	Biofoundry_,_London	Linear_Dilution_Pattern_V2	0.557	0.557	0.555	0.554	0.551	0.548	0.547	0.548	0.55	0.549	0.548	0.545	0.541	0.537	0.534	0.529	0.525	0.521	0.516	0.513	0.509	0.507	0.503	0.504	0.502	0.502	0.504	0.505	0.506	0.505	0.504	0.501	0.499	0.497	0.496	0.499
C10	Sample	Dilution_15%	0.15	DMSO	Lycopene	Standard_Development	Run077	Standard_Measurement	Plate_01	Clariostar_Study	MB	Biofoundry_,_London	Linear_Dilution_Pattern_V2	0.199	0.196	0.193	0.19	0.188	0.185	0.182	0.183	0.182	0.18	0.179	0.176	0.172	0.169	0.167	0.164	0.162	0.16	0.158	0.157	0.156	0.155	0.155	0.156	0.157	0.159	0.161	0.163	0.165	0.166	0.167	0.167	0.168	0.169	0.171	0.174
C11	Blank	DMSO_Blank	NA	DMSO	NA	Standard_Development	Run077	Standard_Measurement	Plate_01	Clariostar_Study	MB	Biofoundry_,_London	Linear_Dilution_Pattern_V2	0.096	0.093	0.089	0.087	0.084	0.08	0.077	0.077	0.075	0.072	0.068	0.064	0.062	0.059	0.058	0.056	0.055	0.053	0.051	0.051	0.051	0.049	0.049	0.05	0.049	0.048	0.049	0.048	0.048	0.047	0.046	0.046	0.046	0.045	0.044	0.044
C12	Blank	DMSO_Blank	NA	DMSO	NA	Standard_Development	Run077	Standard_Measurement	Plate_01	Clariostar_Study	MB	Biofoundry_,_London	Linear_Dilution_Pattern_V2	0.096	0.093	0.089	0.086	0.083	0.08	0.077	0.076	0.074	0.071	0.068	0.064	0.061	0.058	0.056	0.054	0.054	0.052	0.05	0.049	0.049	0.049	0.048	0.049	0.047	0.047	0.047	0.046	0.047	0.046	0.047	0.046	0.045	0.045	0.044	0.044
D01	Sample	Dilution_95%	0.95	DMSO	Lycopene	Standard_Development	Run077	Standard_Measurement	Plate_01	Clariostar_Study	MB	Biofoundry_,_London	Linear_Dilution_Pattern_V2	0.883	0.885	0.88	0.877	0.872	0.871	0.871	0.876	0.884	0.889	0.894	0.893	0.883	0.874	0.869	0.859	0.853	0.846	0.839	0.836	0.829	0.826	0.826	0.829	0.838	0.848	0.86	0.873	0.883	0.89	0.894	0.895	0.9	0.904	0.913	0.931
D02	Sample	Dilution_75%	0.75	DMSO	Lycopene	Standard_Development	Run077	Standard_Measurement	Plate_01	Clariostar_Study	MB	Biofoundry_,_London	Linear_Dilution_Pattern_V2	1.212	1.214	1.217	1.218	1.21	1.211	1.215	1.219	1.218	1.227	1.224	1.225	1.216	1.211	1.203	1.196	1.185	1.181	1.172	1.164	1.154	1.147	1.142	1.138	1.138	1.141	1.147	1.15	1.148	1.149	1.143	1.139	1.133	1.13	1.129	1.136
D03	Sample	Dilution_55%	0.55	DMSO	Lycopene	Standard_Development	Run077	Standard_Measurement	Plate_01	Clariostar_Study	MB	Biofoundry_,_London	Linear_Dilution_Pattern_V2	0.813	0.815	0.812	0.81	0.805	0.803	0.803	0.805	0.808	0.81	0.81	0.806	0.802	0.797	0.791	0.784	0.778	0.773	0.767	0.762	0.757	0.751	0.749	0.751	0.753	0.756	0.761	0.764	0.768	0.771	0.769	0.769	0.768	0.768	0.771	0.779
D04	Sample	Dilution_35%	0.35	DMSO	Lycopene	Standard_Development	Run077	Standard_Measurement	Plate_01	Clariostar_Study	MB	Biofoundry_,_London	Linear_Dilution_Pattern_V2	0.563	0.562	0.56	0.558	0.557	0.554	0.553	0.555	0.556	0.557	0.558	0.553	0.55	0.545	0.543	0.539	0.536	0.53	0.527	0.523	0.52	0.517	0.515	0.516	0.517	0.518	0.521	0.522	0.523	0.525	0.523	0.522	0.52	0.518	0.519	0.524
D05	Sample	Dilution_15%	0.15	DMSO	Lycopene	Standard_Development	Run077	Standard_Measurement	Plate_01	Clariostar_Study	MB	Biofoundry_,_London	Linear_Dilution_Pattern_V2	0.373	0.374	0.372	0.371	0.368	0.366	0.365	0.366	0.367	0.366	0.366	0.363	0.361	0.357	0.354	0.349	0.348	0.346	0.342	0.34	0.338	0.336	0.335	0.334	0.333	0.333	0.333	0.332	0.332	0.332	0.331	0.328	0.326	0.325	0.324	0.325
D06	Sample	Dilution_95%	0.95	DMSO	Lycopene	Standard_Development	Run077	Standard_Measurement	Plate_01	Clariostar_Study	MB	Biofoundry_,_London	Linear_Dilution_Pattern_V2	1.192	1.189	1.191	1.186	1.179	1.179	1.183	1.193	1.193	1.198	1.199	1.204	1.192	1.185	1.179	1.169	1.16	1.153	1.144	1.14	1.134	1.128	1.123	1.125	1.131	1.138	1.149	1.162	1.166	1.171	1.171	1.169	1.169	1.171	1.177	1.192
D07	Sample	Dilution_75%	0.75	DMSO	Lycopene	Standard_Development	Run077	Standard_Measurement	Plate_01	Clariostar_Study	MB	Biofoundry_,_London	Linear_Dilution_Pattern_V2	0.825	0.828	0.828	0.826	0.821	0.819	0.82	0.824	0.83	0.833	0.835	0.835	0.83	0.823	0.819	0.81	0.805	0.797	0.79	0.786	0.779	0.775	0.773	0.774	0.78	0.787	0.795	0.801	0.807	0.812	0.813	0.813	0.813	0.814	0.818	0.832
D08	Sample	Dilution_55%	0.55	DMSO	Lycopene	Standard_Development	Run077	Standard_Measurement	Plate_01	Clariostar_Study	MB	Biofoundry_,_London	Linear_Dilution_Pattern_V2	0.645	0.647	0.645	0.641	0.639	0.637	0.637	0.64	0.642	0.645	0.647	0.645	0.641	0.636	0.63	0.623	0.619	0.614	0.608	0.604	0.599	0.596	0.594	0.596	0.598	0.602	0.609	0.612	0.617	0.62	0.62	0.619	0.618	0.62	0.623	0.631
D09	Sample	Dilution_35%	0.35	DMSO	Lycopene	Standard_Development	Run077	Standard_Measurement	Plate_01	Clariostar_Study	MB	Biofoundry_,_London	Linear_Dilution_Pattern_V2	0.645	0.646	0.644	0.643	0.639	0.638	0.637	0.639	0.641	0.642	0.643	0.64	0.635	0.631	0.626	0.621	0.618	0.614	0.607	0.605	0.601	0.595	0.592	0.591	0.59	0.59	0.592	0.593	0.592	0.592	0.589	0.585	0.582	0.581	0.579	0.581
D10	Sample	Dilution_15%	0.15	DMSO	Lycopene	Standard_Development	Run077	Standard_Measurement	Plate_01	Clariostar_Study	MB	Biofoundry_,_London	Linear_Dilution_Pattern_V2	0.458	0.459	0.456	0.453	0.452	0.449	0.447	0.447	0.448	0.447	0.446	0.444	0.441	0.437	0.433	0.43	0.428	0.425	0.422	0.419	0.416	0.413	0.412	0.412	0.41	0.408	0.408	0.408	0.406	0.405	0.402	0.399	0.397	0.395	0.394	0.394
D11	Blank	DMSO_Blank	NA	DMSO	NA	Standard_Development	Run077	Standard_Measurement	Plate_01	Clariostar_Study	MB	Biofoundry_,_London	Linear_Dilution_Pattern_V2	0.099	0.096	0.091	0.088	0.085	0.081	0.079	0.078	0.076	0.072	0.069	0.066	0.062	0.06	0.058	0.057	0.055	0.054	0.052	0.051	0.051	0.051	0.05	0.05	0.049	0.049	0.049	0.048	0.048	0.048	0.047	0.047	0.047	0.045	0.045	0.044
D12	Blank	DMSO_Blank	NA	DMSO	NA	Standard_Development	Run077	Standard_Measurement	Plate_01	Clariostar_Study	MB	Biofoundry_,_London	Linear_Dilution_Pattern_V2	0.093	0.09	0.086	0.083	0.081	0.076	0.074	0.073	0.071	0.069	0.065	0.061	0.058	0.056	0.055	0.053	0.053	0.05	0.048	0.048	0.048	0.047	0.046	0.047	0.047	0.046	0.046	0.045	0.045	0.045	0.045	0.044	0.044	0.043	0.043	0.042
E01	Sample	Dilution_90%	0.9	DMSO	Lycopene	Standard_Development	Run077	Standard_Measurement	Plate_01	Clariostar_Study	MB	Biofoundry_,_London	Linear_Dilution_Pattern_V2	1.124	1.127	1.128	1.126	1.123	1.121	1.119	1.122	1.128	1.132	1.135	1.136	1.129	1.118	1.113	1.102	1.096	1.089	1.08	1.076	1.067	1.063	1.06	1.066	1.071	1.078	1.091	1.101	1.111	1.115	1.119	1.117	1.117	1.121	1.128	1.144
E02	Sample	Dilution_70%	0.7	DMSO	Lycopene	Standard_Development	Run077	Standard_Measurement	Plate_01	Clariostar_Study	MB	Biofoundry_,_London	Linear_Dilution_Pattern_V2	0.921	0.922	0.919	0.917	0.914	0.914	0.915	0.917	0.922	0.928	0.929	0.926	0.921	0.912	0.908	0.899	0.895	0.889	0.88	0.875	0.87	0.867	0.865	0.863	0.867	0.871	0.878	0.884	0.889	0.892	0.891	0.889	0.889	0.889	0.893	0.902
E03	Sample	Dilution_50%	0.5	DMSO	Lycopene	Standard_Development	Run077	Standard_Measurement	Plate_01	Clariostar_Study	MB	Biofoundry_,_London	Linear_Dilution_Pattern_V2	0.523	0.523	0.521	0.518	0.516	0.514	0.512	0.515	0.517	0.519	0.521	0.517	0.513	0.507	0.502	0.497	0.493	0.489	0.485	0.481	0.478	0.475	0.475	0.478	0.481	0.485	0.492	0.497	0.501	0.506	0.507	0.507	0.508	0.509	0.514	0.523
E04	Sample	Dilution_30%	0.3	DMSO	Lycopene	Standard_Development	Run077	Standard_Measurement	Plate_01	Clariostar_Study	MB	Biofoundry_,_London	Linear_Dilution_Pattern_V2	0.484	0.483	0.48	0.479	0.477	0.475	0.474	0.475	0.477	0.476	0.476	0.472	0.47	0.467	0.463	0.459	0.455	0.452	0.448	0.446	0.442	0.44	0.439	0.439	0.439	0.441	0.444	0.445	0.446	0.447	0.446	0.445	0.444	0.442	0.444	0.447
E05	Sample	Dilution_10%	0.1	DMSO	Lycopene	Standard_Development	Run077	Standard_Measurement	Plate_01	Clariostar_Study	MB	Biofoundry_,_London	Linear_Dilution_Pattern_V2	0.142	0.14	0.137	0.133	0.131	0.127	0.125	0.125	0.125	0.124	0.123	0.12	0.118	0.115	0.113	0.111	0.11	0.107	0.106	0.105	0.104	0.104	0.104	0.106	0.108	0.11	0.112	0.113	0.116	0.117	0.118	0.119	0.121	0.121	0.123	0.127
E06	Sample	Dilution_90%	0.9	DMSO	Lycopene	Standard_Development	Run077	Standard_Measurement	Plate_01	Clariostar_Study	MB	Biofoundry_,_London	Linear_Dilution_Pattern_V2	0.919	0.924	0.92	0.914	0.91	0.909	0.908	0.912	0.92	0.924	0.931	0.928	0.921	0.913	0.903	0.898	0.892	0.886	0.879	0.872	0.868	0.866	0.865	0.868	0.876	0.883	0.899	0.912	0.92	0.926	0.932	0.934	0.936	0.941	0.95	0.968
E07	Sample	Dilution_70%	0.7	DMSO	Lycopene	Standard_Development	Run077	Standard_Measurement	Plate_01	Clariostar_Study	MB	Biofoundry_,_London	Linear_Dilution_Pattern_V2	0.705	0.706	0.704	0.701	0.697	0.694	0.696	0.7	0.704	0.708	0.712	0.709	0.702	0.696	0.691	0.682	0.677	0.671	0.666	0.662	0.657	0.653	0.652	0.655	0.659	0.666	0.675	0.683	0.691	0.694	0.697	0.696	0.698	0.701	0.707	0.719
E08	Sample	Dilution_50%	0.5	DMSO	Lycopene	Standard_Development	Run077	Standard_Measurement	Plate_01	Clariostar_Study	MB	Biofoundry_,_London	Linear_Dilution_Pattern_V2	0.58	0.579	0.578	0.576	0.573	0.57	0.569	0.572	0.575	0.578	0.577	0.575	0.571	0.565	0.561	0.555	0.551	0.546	0.541	0.538	0.534	0.532	0.531	0.532	0.533	0.537	0.544	0.549	0.553	0.556	0.556	0.556	0.556	0.555	0.559	0.567
E09	Sample	Dilution_30%	0.3	DMSO	Lycopene	Standard_Development	Run077	Standard_Measurement	Plate_01	Clariostar_Study	MB	Biofoundry_,_London	Linear_Dilution_Pattern_V2	0.794	0.796	0.797	0.795	0.792	0.788	0.789	0.791	0.793	0.793	0.791	0.787	0.783	0.778	0.776	0.772	0.766	0.762	0.756	0.753	0.749	0.746	0.741	0.74	0.74	0.739	0.741	0.741	0.742	0.742	0.74	0.737	0.735	0.732	0.732	0.734
E10	Sample	Dilution_10%	0.1	DMSO	Lycopene	Standard_Development	Run077	Standard_Measurement	Plate_01	Clariostar_Study	MB	Biofoundry_,_London	Linear_Dilution_Pattern_V2	0.259	0.259	0.256	0.254	0.252	0.25	0.248	0.249	0.249	0.248	0.247	0.243	0.241	0.238	0.236	0.233	0.231	0.228	0.226	0.225	0.224	0.222	0.221	0.221	0.222	0.222	0.223	0.223	0.223	0.224	0.223	0.223	0.222	0.221	0.221	0.223
E11	Blank	DMSO_Blank	NA	DMSO	NA	Standard_Development	Run077	Standard_Measurement	Plate_01	Clariostar_Study	MB	Biofoundry_,_London	Linear_Dilution_Pattern_V2	0.094	0.092	0.088	0.086	0.083	0.079	0.076	0.075	0.074	0.07	0.067	0.063	0.06	0.057	0.055	0.053	0.053	0.051	0.049	0.049	0.049	0.048	0.047	0.048	0.047	0.046	0.047	0.046	0.045	0.045	0.045	0.045	0.045	0.043	0.043	0.043
E12	Blank	DMSO_Blank	NA	DMSO	NA	Standard_Development	Run077	Standard_Measurement	Plate_01	Clariostar_Study	MB	Biofoundry_,_London	Linear_Dilution_Pattern_V2	0.094	0.091	0.086	0.084	0.082	0.077	0.075	0.074	0.072	0.069	0.065	0.061	0.059	0.056	0.054	0.053	0.051	0.049	0.048	0.047	0.047	0.046	0.046	0.047	0.046	0.046	0.045	0.045	0.045	0.045	0.045	0.045	0.044	0.043	0.043	0.043
F01	Sample	Dilution_90%	0.9	DMSO	Lycopene	Standard_Development	Run077	Standard_Measurement	Plate_01	Clariostar_Study	MB	Biofoundry_,_London	Linear_Dilution_Pattern_V2	0.743	0.744	0.74	0.736	0.732	0.73	0.729	0.734	0.74	0.746	0.749	0.747	0.739	0.733	0.726	0.718	0.713	0.707	0.7	0.695	0.691	0.689	0.69	0.693	0.699	0.711	0.726	0.739	0.75	0.759	0.763	0.765	0.769	0.776	0.786	0.804
F02	Sample	Dilution_70%	0.7	DMSO	Lycopene	Standard_Development	Run077	Standard_Measurement	Plate_01	Clariostar_Study	MB	Biofoundry_,_London	Linear_Dilution_Pattern_V2	0.965	0.966	0.964	0.962	0.958	0.957	0.958	0.959	0.963	0.965	0.969	0.969	0.961	0.954	0.946	0.937	0.93	0.925	0.916	0.911	0.905	0.9	0.893	0.895	0.897	0.901	0.906	0.91	0.914	0.915	0.913	0.91	0.909	0.908	0.91	0.918
F03	Sample	Dilution_50%	0.5	DMSO	Lycopene	Standard_Development	Run077	Standard_Measurement	Plate_01	Clariostar_Study	MB	Biofoundry_,_London	Linear_Dilution_Pattern_V2	0.504	0.504	0.502	0.497	0.494	0.491	0.491	0.493	0.495	0.497	0.498	0.496	0.49	0.484	0.481	0.475	0.471	0.467	0.462	0.459	0.457	0.454	0.453	0.455	0.459	0.464	0.471	0.476	0.48	0.485	0.487	0.488	0.488	0.489	0.494	0.503
F04	Sample	Dilution_30%	0.3	DMSO	Lycopene	Standard_Development	Run077	Standard_Measurement	Plate_01	Clariostar_Study	MB	Biofoundry_,_London	Linear_Dilution_Pattern_V2	0.361	0.358	0.355	0.353	0.35	0.347	0.346	0.347	0.35	0.35	0.349	0.346	0.343	0.338	0.334	0.331	0.328	0.325	0.321	0.319	0.317	0.316	0.315	0.316	0.318	0.321	0.325	0.328	0.33	0.332	0.333	0.333	0.333	0.335	0.337	0.342
F05	Sample	Dilution_10%	0.1	DMSO	Lycopene	Standard_Development	Run077	Standard_Measurement	Plate_01	Clariostar_Study	MB	Biofoundry_,_London	Linear_Dilution_Pattern_V2	0.172	0.17	0.166	0.165	0.162	0.159	0.156	0.157	0.156	0.155	0.154	0.152	0.149	0.146	0.144	0.141	0.141	0.138	0.137	0.136	0.135	0.135	0.134	0.136	0.136	0.138	0.14	0.141	0.142	0.143	0.145	0.145	0.146	0.146	0.147	0.15
F06	Sample	Dilution_90%	0.9	DMSO	Lycopene	Standard_Development	Run077	Standard_Measurement	Plate_01	Clariostar_Study	MB	Biofoundry_,_London	Linear_Dilution_Pattern_V2	1.033	1.033	1.03	1.029	1.025	1.021	1.021	1.026	1.038	1.039	1.038	1.041	1.032	1.024	1.016	1.006	1.001	0.991	0.982	0.979	0.972	0.968	0.962	0.966	0.969	0.976	0.985	0.997	1.004	1.009	1.01	1.007	1.009	1.009	1.014	1.029
F07	Sample	Dilution_70%	0.7	DMSO	Lycopene	Standard_Development	Run077	Standard_Measurement	Plate_01	Clariostar_Study	MB	Biofoundry_,_London	Linear_Dilution_Pattern_V2	0.822	0.822	0.823	0.819	0.814	0.813	0.814	0.817	0.819	0.824	0.827	0.826	0.82	0.814	0.808	0.801	0.795	0.787	0.782	0.777	0.772	0.768	0.764	0.766	0.77	0.775	0.783	0.79	0.796	0.799	0.8	0.799	0.798	0.799	0.805	0.815
F08	Sample	Dilution_50%	0.5	DMSO	Lycopene	Standard_Development	Run077	Standard_Measurement	Plate_01	Clariostar_Study	MB	Biofoundry_,_London	Linear_Dilution_Pattern_V2	0.653	0.655	0.651	0.649	0.646	0.644	0.643	0.643	0.646	0.648	0.65	0.647	0.641	0.635	0.63	0.624	0.62	0.613	0.609	0.605	0.602	0.599	0.597	0.598	0.6	0.603	0.608	0.612	0.615	0.618	0.618	0.617	0.617	0.618	0.621	0.628
F09	Sample	Dilution_30%	0.3	DMSO	Lycopene	Standard_Development	Run077	Standard_Measurement	Plate_01	Clariostar_Study	MB	Biofoundry_,_London	Linear_Dilution_Pattern_V2	0.425	0.425	0.422	0.42	0.418	0.415	0.414	0.414	0.416	0.417	0.416	0.414	0.41	0.405	0.402	0.398	0.396	0.392	0.39	0.386	0.383	0.381	0.38	0.38	0.382	0.383	0.387	0.389	0.391	0.392	0.391	0.39	0.39	0.389	0.391	0.395
F10	Sample	Dilution_10%	0.1	DMSO	Lycopene	Standard_Development	Run077	Standard_Measurement	Plate_01	Clariostar_Study	MB	Biofoundry_,_London	Linear_Dilution_Pattern_V2	0.193	0.19	0.188	0.184	0.181	0.177	0.176	0.176	0.174	0.173	0.171	0.168	0.165	0.162	0.16	0.157	0.157	0.155	0.153	0.151	0.151	0.15	0.15	0.151	0.152	0.153	0.155	0.155	0.156	0.157	0.157	0.158	0.159	0.159	0.16	0.162
F11	Blank	DMSO	NA	DMSO	NA	Standard_Development	Run077	Standard_Measurement	Plate_01	Clariostar_Study	MB	Biofoundry_,_London	Linear_Dilution_Pattern_V2	0.095	0.092	0.088	0.085	0.082	0.078	0.075	0.075	0.074	0.07	0.066	0.063	0.061	0.058	0.057	0.055	0.054	0.052	0.05	0.05	0.049	0.049	0.048	0.05	0.049	0.048	0.048	0.047	0.047	0.047	0.046	0.046	0.046	0.045	0.045	0.044
F12	Blank	DMSO	NA	DMSO	NA	Standard_Development	Run077	Standard_Measurement	Plate_01	Clariostar_Study	MB	Biofoundry_,_London	Linear_Dilution_Pattern_V2	0.09	0.087	0.083	0.08	0.078	0.073	0.071	0.071	0.068	0.064	0.061	0.058	0.055	0.052	0.05	0.049	0.048	0.046	0.044	0.043	0.043	0.043	0.042	0.043	0.043	0.042	0.042	0.041	0.042	0.042	0.042	0.042	0.041	0.041	0.04	0.04
G01	Sample	Dilution_85%	0.85	DMSO	Lycopene	Standard_Development	Run077	Standard_Measurement	Plate_01	Clariostar_Study	MB	Biofoundry_,_London	Linear_Dilution_Pattern_V2	0.859	0.859	0.859	0.856	0.852	0.851	0.851	0.856	0.862	0.865	0.868	0.865	0.858	0.851	0.845	0.837	0.831	0.824	0.818	0.814	0.808	0.803	0.801	0.803	0.809	0.818	0.828	0.839	0.846	0.852	0.855	0.854	0.856	0.857	0.866	0.881
G02	Sample	Dilution_65%	0.65	DMSO	Lycopene	Standard_Development	Run077	Standard_Measurement	Plate_01	Clariostar_Study	MB	Biofoundry_,_London	Linear_Dilution_Pattern_V2	0.748	0.75	0.747	0.742	0.74	0.738	0.738	0.742	0.746	0.749	0.75	0.748	0.742	0.738	0.732	0.724	0.719	0.714	0.707	0.704	0.697	0.694	0.692	0.695	0.697	0.704	0.71	0.718	0.723	0.728	0.727	0.726	0.726	0.728	0.732	0.743
G03	Sample	Dilution_45%	0.45	DMSO	Lycopene	Standard_Development	Run077	Standard_Measurement	Plate_01	Clariostar_Study	MB	Biofoundry_,_London	Linear_Dilution_Pattern_V2	0.57	0.569	0.567	0.565	0.561	0.557	0.557	0.56	0.564	0.565	0.566	0.563	0.558	0.553	0.548	0.545	0.541	0.536	0.531	0.528	0.524	0.522	0.52	0.521	0.522	0.526	0.533	0.536	0.54	0.542	0.543	0.542	0.542	0.542	0.545	0.552
G04	Sample	Dilution_25%	0.25	DMSO	Lycopene	Standard_Development	Run077	Standard_Measurement	Plate_01	Clariostar_Study	MB	Biofoundry_,_London	Linear_Dilution_Pattern_V2	0.258	0.257	0.253	0.25	0.247	0.244	0.243	0.244	0.244	0.244	0.243	0.24	0.238	0.234	0.231	0.228	0.226	0.223	0.22	0.22	0.218	0.217	0.217	0.22	0.222	0.225	0.229	0.233	0.237	0.239	0.24	0.242	0.243	0.244	0.248	0.253
G05	Sample	Dilution_05%	0.0499999999999999	DMSO	Lycopene	Standard_Development	Run077	Standard_Measurement	Plate_01	Clariostar_Study	MB	Biofoundry_,_London	Linear_Dilution_Pattern_V2	0.11	0.107	0.103	0.1	0.097	0.094	0.091	0.091	0.09	0.089	0.087	0.084	0.082	0.08	0.078	0.076	0.075	0.073	0.071	0.071	0.07	0.07	0.07	0.072	0.072	0.072	0.073	0.074	0.075	0.076	0.077	0.077	0.078	0.078	0.079	0.081
G06	Sample	Dilution_85%	0.85	DMSO	Lycopene	Standard_Development	Run077	Standard_Measurement	Plate_01	Clariostar_Study	MB	Biofoundry_,_London	Linear_Dilution_Pattern_V2	0.758	0.757	0.754	0.751	0.747	0.745	0.745	0.748	0.755	0.76	0.764	0.762	0.755	0.748	0.741	0.733	0.728	0.722	0.715	0.711	0.707	0.704	0.704	0.708	0.714	0.725	0.738	0.747	0.756	0.764	0.768	0.771	0.776	0.779	0.789	0.807
G07	Sample	Dilution_65%	0.65	DMSO	Lycopene	Standard_Development	Run077	Standard_Measurement	Plate_01	Clariostar_Study	MB	Biofoundry_,_London	Linear_Dilution_Pattern_V2	1.059	1.063	1.062	1.057	1.058	1.056	1.055	1.058	1.063	1.066	1.07	1.073	1.064	1.057	1.051	1.042	1.036	1.03	1.02	1.013	1.006	1.0	0.994	0.993	0.993	0.993	0.995	0.997	0.998	0.997	0.994	0.987	0.981	0.978	0.977	0.982
G08	Sample	Dilution_45%	0.45	DMSO	Lycopene	Standard_Development	Run077	Standard_Measurement	Plate_01	Clariostar_Study	MB	Biofoundry_,_London	Linear_Dilution_Pattern_V2	0.608	0.606	0.602	0.599	0.594	0.592	0.59	0.593	0.595	0.596	0.596	0.593	0.587	0.582	0.577	0.572	0.569	0.563	0.558	0.556	0.553	0.55	0.548	0.549	0.551	0.555	0.56	0.565	0.568	0.571	0.572	0.571	0.571	0.571	0.573	0.582
G09	Sample	Dilution_25%	0.25	DMSO	Lycopene	Standard_Development	Run077	Standard_Measurement	Plate_01	Clariostar_Study	MB	Biofoundry_,_London	Linear_Dilution_Pattern_V2	0.361	0.361	0.357	0.355	0.352	0.348	0.346	0.348	0.349	0.348	0.347	0.344	0.341	0.336	0.334	0.33	0.327	0.323	0.32	0.318	0.316	0.314	0.312	0.314	0.314	0.316	0.318	0.32	0.322	0.323	0.323	0.322	0.321	0.32	0.321	0.324
G10	Sample	Dilution_05%	0.0499999999999999	DMSO	Lycopene	Standard_Development	Run077	Standard_Measurement	Plate_01	Clariostar_Study	MB	Biofoundry_,_London	Linear_Dilution_Pattern_V2	0.111	0.107	0.103	0.1	0.098	0.094	0.092	0.092	0.09	0.087	0.085	0.082	0.08	0.076	0.075	0.073	0.072	0.07	0.068	0.068	0.068	0.067	0.067	0.069	0.069	0.069	0.07	0.071	0.072	0.073	0.074	0.075	0.075	0.075	0.076	0.078
G11	Blank	DMSO_Blank	NA	DMSO	NA	Standard_Development	Run077	Standard_Measurement	Plate_01	Clariostar_Study	MB	Biofoundry_,_London	Linear_Dilution_Pattern_V2	0.089	0.086	0.082	0.079	0.076	0.072	0.07	0.07	0.067	0.065	0.061	0.057	0.055	0.052	0.051	0.05	0.049	0.047	0.045	0.045	0.045	0.045	0.044	0.045	0.045	0.044	0.043	0.043	0.043	0.043	0.043	0.043	0.043	0.042	0.042	0.041
G12	Blank	DMSO_Blank	NA	DMSO	NA	Standard_Development	Run077	Standard_Measurement	Plate_01	Clariostar_Study	MB	Biofoundry_,_London	Linear_Dilution_Pattern_V2	0.09	0.086	0.082	0.08	0.076	0.072	0.07	0.07	0.067	0.064	0.06	0.056	0.054	0.051	0.05	0.048	0.047	0.045	0.044	0.043	0.044	0.043	0.042	0.044	0.043	0.042	0.042	0.042	0.043	0.042	0.042	0.042	0.042	0.041	0.04	0.04
H01	Sample	Dilution_85%	0.85	DMSO	Lycopene	Standard_Development	Run077	Standard_Measurement	Plate_01	Clariostar_Study	MB	Biofoundry_,_London	Linear_Dilution_Pattern_V2	0.685	0.683	0.681	0.677	0.672	0.669	0.669	0.672	0.678	0.681	0.683	0.682	0.675	0.666	0.66	0.653	0.647	0.641	0.636	0.631	0.626	0.625	0.624	0.629	0.636	0.646	0.659	0.671	0.682	0.689	0.695	0.697	0.701	0.706	0.716	0.733
H02	Sample	Dilution_65%	0.65	DMSO	Lycopene	Standard_Development	Run077	Standard_Measurement	Plate_01	Clariostar_Study	MB	Biofoundry_,_London	Linear_Dilution_Pattern_V2	0.593	0.592	0.588	0.585	0.581	0.579	0.579	0.581	0.584	0.588	0.59	0.586	0.582	0.574	0.569	0.564	0.558	0.553	0.549	0.546	0.542	0.54	0.539	0.542	0.548	0.554	0.564	0.572	0.58	0.585	0.588	0.59	0.592	0.596	0.602	0.613
H03	Sample	Dilution_45%	0.45	DMSO	Lycopene	Standard_Development	Run077	Standard_Measurement	Plate_01	Clariostar_Study	MB	Biofoundry_,_London	Linear_Dilution_Pattern_V2	0.398	0.396	0.392	0.389	0.385	0.382	0.381	0.383	0.385	0.386	0.386	0.383	0.38	0.375	0.369	0.364	0.362	0.357	0.353	0.35	0.348	0.346	0.347	0.35	0.354	0.36	0.365	0.371	0.377	0.382	0.384	0.386	0.388	0.39	0.396	0.405
H04	Sample	Dilution_25%	0.25	DMSO	Lycopene	Standard_Development	Run077	Standard_Measurement	Plate_01	Clariostar_Study	MB	Biofoundry_,_London	Linear_Dilution_Pattern_V2	0.248	0.245	0.241	0.238	0.235	0.231	0.229	0.23	0.229	0.229	0.227	0.225	0.221	0.217	0.214	0.211	0.209	0.206	0.204	0.202	0.201	0.2	0.2	0.203	0.204	0.208	0.212	0.216	0.22	0.222	0.224	0.225	0.227	0.227	0.231	0.237
H05	Sample	Dilution_05%	0.0499999999999999	DMSO	Lycopene	Standard_Development	Run077	Standard_Measurement	Plate_01	Clariostar_Study	MB	Biofoundry_,_London	Linear_Dilution_Pattern_V2	0.118	0.116	0.112	0.109	0.107	0.104	0.101	0.1	0.099	0.097	0.095	0.092	0.089	0.086	0.084	0.082	0.08	0.078	0.076	0.076	0.075	0.075	0.074	0.075	0.076	0.076	0.078	0.078	0.079	0.08	0.08	0.081	0.081	0.08	0.081	0.083
H06	Sample	Dilution_85%	0.85	DMSO	Lycopene	Standard_Development	Run077	Standard_Measurement	Plate_01	Clariostar_Study	MB	Biofoundry_,_London	Linear_Dilution_Pattern_V2	0.645	0.643	0.641	0.636	0.631	0.629	0.628	0.631	0.636	0.643	0.646	0.643	0.636	0.628	0.621	0.614	0.608	0.603	0.598	0.595	0.591	0.589	0.59	0.595	0.603	0.613	0.627	0.639	0.649	0.658	0.665	0.667	0.672	0.676	0.687	0.707
H07	Sample	Dilution_65%	0.65	DMSO	Lycopene	Standard_Development	Run077	Standard_Measurement	Plate_01	Clariostar_Study	MB	Biofoundry_,_London	Linear_Dilution_Pattern_V2	0.576	0.575	0.57	0.567	0.563	0.559	0.557	0.562	0.566	0.569	0.57	0.567	0.56	0.555	0.55	0.544	0.54	0.535	0.53	0.525	0.523	0.521	0.52	0.525	0.531	0.538	0.547	0.556	0.565	0.57	0.575	0.577	0.579	0.583	0.59	0.603
H08	Sample	Dilution_45%	0.45	DMSO	Lycopene	Standard_Development	Run077	Standard_Measurement	Plate_01	Clariostar_Study	MB	Biofoundry_,_London	Linear_Dilution_Pattern_V2	0.381	0.378	0.374	0.371	0.368	0.365	0.363	0.364	0.367	0.368	0.369	0.366	0.361	0.355	0.351	0.346	0.343	0.34	0.336	0.334	0.331	0.33	0.331	0.335	0.338	0.343	0.351	0.358	0.364	0.369	0.372	0.374	0.376	0.379	0.385	0.395
H09	Sample	Dilution_25%	0.25	DMSO	Lycopene	Standard_Development	Run077	Standard_Measurement	Plate_01	Clariostar_Study	MB	Biofoundry_,_London	Linear_Dilution_Pattern_V2	0.257	0.254	0.25	0.247	0.244	0.24	0.238	0.238	0.238	0.237	0.236	0.233	0.229	0.225	0.222	0.219	0.217	0.214	0.211	0.21	0.208	0.207	0.207	0.21	0.212	0.215	0.218	0.222	0.225	0.228	0.23	0.231	0.231	0.233	0.236	0.241
H10	Sample	Dilution_05%	0.0499999999999999	DMSO	Lycopene	Standard_Development	Run077	Standard_Measurement	Plate_01	Clariostar_Study	MB	Biofoundry_,_London	Linear_Dilution_Pattern_V2	0.115	0.111	0.107	0.104	0.101	0.098	0.094	0.094	0.093	0.09	0.087	0.083	0.081	0.078	0.077	0.075	0.073	0.071	0.07	0.069	0.069	0.069	0.069	0.07	0.07	0.071	0.072	0.072	0.073	0.074	0.075	0.075	0.076	0.076	0.077	0.079
H11	Blank	DMSO_Blank	NA	DMSO	NA	Standard_Development	Run077	Standard_Measurement	Plate_01	Clariostar_Study	MB	Biofoundry_,_London	Linear_Dilution_Pattern_V2	0.089	0.087	0.082	0.08	0.077	0.073	0.07	0.07	0.068	0.065	0.061	0.058	0.056	0.053	0.052	0.05	0.049	0.047	0.046	0.046	0.045	0.044	0.044	0.045	0.044	0.044	0.043	0.043	0.043	0.043	0.043	0.043	0.043	0.042	0.041	0.041
H12	Blank	DMSO_Blank	NA	DMSO	NA	Standard_Development	Run077	Standard_Measurement	Plate_01	Clariostar_Study	MB	Biofoundry_,_London	Linear_Dilution_Pattern_V2	0.091	0.088	0.084	0.08	0.077	0.072	0.07	0.07	0.067	0.064	0.06	0.055	0.052	0.049	0.048	0.046	0.045	0.043	0.041	0.041	0.041	0.04	0.04	0.041	0.04	0.04	0.039	0.039	0.04	0.04	0.04	0.04	0.039	0.039	0.038	0.038
[truncated: 122 more columns]
