# Supplementary material for: Construction of a Calibration Curve for Lycopene on a Liquid-Handling Platform—Wider Lessons for the Development of Automated Dilution Protocols
Source: ACS Synth Biol. 2024 Aug 3;13(8):2357–75. doi: 10.1021/acssynbio.4c00031 (PMC11334188; doi:10.1021/acssynbio.4c00031)
Supplement: Supplementary file 2 — sb4c00031_si_002.zip [file sb4c00031_si_002.zip › AggregatedData/Run077/Plate_01/Clariostar_Study/Clariostar_A-Measurement_01/001.csv]

Well	Content	Label	Dilution	Solvent	Solute	Project	Run	Step	Container	Study	Author	Institution	Comment	OD350	OD352	OD354	OD356	OD358	OD360	OD362	OD364	OD366	OD368	OD370	OD372	OD374	OD376	OD378	OD380	OD382	OD384	OD386	OD388	OD390	OD392	OD394	OD396	OD398	OD400	OD402	OD404	OD406	OD408	OD410	OD412	OD414	OD416	OD418	OD420
A01	Sample	Dilution_100%	1.0	DMSO	Lycopene	Standard_Development	Run077	Standard_Measurement	Plate_01	Clariostar_Study	MB	Biofoundry_,_London	Linear_Dilution_Pattern_V2	0.906	0.905	0.904	0.902	0.898	0.895	0.894	0.898	0.902	0.911	0.918	0.915	0.908	0.901	0.894	0.884	0.876	0.872	0.863	0.858	0.851	0.846	0.844	0.846	0.855	0.864	0.876	0.89	0.9	0.908	0.912	0.915	0.918	0.922	0.931	0.944
A02	Sample	Dilution_80%	0.8	DMSO	Lycopene	Standard_Development	Run077	Standard_Measurement	Plate_01	Clariostar_Study	MB	Biofoundry_,_London	Linear_Dilution_Pattern_V2	0.709	0.709	0.707	0.704	0.701	0.699	0.697	0.698	0.702	0.707	0.711	0.708	0.703	0.696	0.689	0.682	0.675	0.671	0.664	0.66	0.656	0.653	0.653	0.654	0.66	0.668	0.68	0.692	0.702	0.71	0.714	0.716	0.72	0.725	0.733	0.744
A03	Sample	Dilution_60%	0.6	DMSO	Lycopene	Standard_Development	Run077	Standard_Measurement	Plate_01	Clariostar_Study	MB	Biofoundry_,_London	Linear_Dilution_Pattern_V2	0.487	0.484	0.48	0.478	0.474	0.471	0.469	0.469	0.472	0.477	0.478	0.475	0.471	0.464	0.459	0.454	0.449	0.445	0.44	0.438	0.435	0.433	0.434	0.436	0.442	0.45	0.46	0.471	0.479	0.487	0.491	0.494	0.499	0.504	0.511	0.522
A04	Sample	Dilution_40%	0.4	DMSO	Lycopene	Standard_Development	Run077	Standard_Measurement	Plate_01	Clariostar_Study	MB	Biofoundry_,_London	Linear_Dilution_Pattern_V2	0.54	0.539	0.536	0.533	0.529	0.526	0.525	0.525	0.525	0.528	0.528	0.526	0.522	0.516	0.512	0.507	0.504	0.5	0.495	0.492	0.489	0.486	0.486	0.486	0.487	0.491	0.496	0.501	0.505	0.509	0.509	0.509	0.51	0.511	0.514	0.519
A05	Sample	Dilution_20%	0.2	DMSO	Lycopene	Standard_Development	Run077	Standard_Measurement	Plate_01	Clariostar_Study	MB	Biofoundry_,_London	Linear_Dilution_Pattern_V2	0.406	0.404	0.402	0.399	0.397	0.394	0.391	0.391	0.391	0.391	0.389	0.386	0.383	0.379	0.377	0.373	0.369	0.366	0.362	0.361	0.359	0.356	0.355	0.354	0.354	0.355	0.356	0.358	0.358	0.358	0.358	0.357	0.356	0.355	0.355	0.356
A06	Sample	Dilution_100%	1.0	DMSO	Lycopene	Standard_Development	Run077	Standard_Measurement	Plate_01	Clariostar_Study	MB	Biofoundry_,_London	Linear_Dilution_Pattern_V2	0.767	0.764	0.762	0.76	0.755	0.753	0.751	0.754	0.76	0.768	0.772	0.77	0.765	0.756	0.749	0.742	0.734	0.729	0.723	0.72	0.714	0.71	0.71	0.713	0.721	0.733	0.749	0.765	0.776	0.789	0.796	0.801	0.805	0.813	0.824	0.84
A07	Sample	Dilution_80%	0.8	DMSO	Lycopene	Standard_Development	Run077	Standard_Measurement	Plate_01	Clariostar_Study	MB	Biofoundry_,_London	Linear_Dilution_Pattern_V2	0.668	0.669	0.665	0.663	0.659	0.656	0.653	0.654	0.658	0.663	0.668	0.668	0.661	0.653	0.646	0.638	0.632	0.626	0.621	0.617	0.613	0.611	0.61	0.612	0.62	0.628	0.641	0.654	0.666	0.673	0.679	0.684	0.687	0.693	0.701	0.713
A08	Sample	Dilution_60%	0.6	DMSO	Lycopene	Standard_Development	Run077	Standard_Measurement	Plate_01	Clariostar_Study	MB	Biofoundry_,_London	Linear_Dilution_Pattern_V2	0.564	0.562	0.559	0.555	0.551	0.547	0.545	0.546	0.55	0.551	0.554	0.552	0.547	0.54	0.535	0.529	0.526	0.521	0.515	0.513	0.509	0.507	0.507	0.509	0.514	0.521	0.53	0.541	0.548	0.555	0.559	0.562	0.565	0.569	0.576	0.585
A09	Sample	Dilution_40%	0.4	DMSO	Lycopene	Standard_Development	Run077	Standard_Measurement	Plate_01	Clariostar_Study	MB	Biofoundry_,_London	Linear_Dilution_Pattern_V2	0.383	0.381	0.377	0.373	0.369	0.367	0.364	0.365	0.365	0.367	0.367	0.365	0.361	0.355	0.351	0.346	0.343	0.34	0.337	0.334	0.332	0.33	0.329	0.331	0.335	0.34	0.347	0.355	0.361	0.366	0.369	0.371	0.373	0.378	0.383	0.39
A10	Sample	Dilution_20%	0.2	DMSO	Lycopene	Standard_Development	Run077	Standard_Measurement	Plate_01	Clariostar_Study	MB	Biofoundry_,_London	Linear_Dilution_Pattern_V2	0.221	0.218	0.215	0.212	0.208	0.206	0.203	0.201	0.199	0.198	0.196	0.194	0.19	0.186	0.184	0.181	0.177	0.175	0.173	0.173	0.171	0.171	0.17	0.171	0.172	0.175	0.178	0.182	0.185	0.187	0.188	0.189	0.191	0.193	0.195	0.199
A11	Blank	DMSO_Blank	NA	DMSO	NA	Standard_Development	Run077	Standard_Measurement	Plate_01	Clariostar_Study	MB	Biofoundry_,_London	Linear_Dilution_Pattern_V2	0.103	0.1	0.097	0.093	0.09	0.088	0.084	0.082	0.079	0.075	0.071	0.068	0.065	0.061	0.06	0.058	0.057	0.054	0.053	0.053	0.052	0.051	0.051	0.05	0.05	0.049	0.049	0.049	0.047	0.048	0.047	0.046	0.047	0.046	0.045	0.046
A12	Blank	DMSO_Blank	NA	DMSO	NA	Standard_Development	Run077	Standard_Measurement	Plate_01	Clariostar_Study	MB	Biofoundry_,_London	Linear_Dilution_Pattern_V2	0.101	0.098	0.095	0.092	0.089	0.087	0.083	0.081	0.077	0.074	0.07	0.066	0.064	0.061	0.06	0.058	0.056	0.054	0.052	0.052	0.051	0.051	0.05	0.05	0.049	0.048	0.048	0.048	0.048	0.047	0.046	0.046	0.046	0.046	0.045	0.045
B01	Sample	Dilution_100%	1.0	DMSO	Lycopene	Standard_Development	Run077	Standard_Measurement	Plate_01	Clariostar_Study	MB	Biofoundry_,_London	Linear_Dilution_Pattern_V2	0.96	0.956	0.954	0.953	0.951	0.95	0.948	0.951	0.957	0.967	0.974	0.97	0.967	0.955	0.947	0.939	0.931	0.926	0.918	0.912	0.906	0.898	0.897	0.901	0.908	0.917	0.931	0.944	0.958	0.967	0.969	0.973	0.974	0.98	0.987	1.002
B02	Sample	Dilution_80%	0.8	DMSO	Lycopene	Standard_Development	Run077	Standard_Measurement	Plate_01	Clariostar_Study	MB	Biofoundry_,_London	Linear_Dilution_Pattern_V2	0.782	0.781	0.783	0.781	0.776	0.774	0.773	0.776	0.781	0.787	0.792	0.788	0.784	0.775	0.768	0.761	0.756	0.75	0.743	0.737	0.733	0.728	0.725	0.726	0.732	0.738	0.746	0.757	0.765	0.771	0.771	0.775	0.776	0.777	0.783	0.793
B03	Sample	Dilution_60%	0.6	DMSO	Lycopene	Standard_Development	Run077	Standard_Measurement	Plate_01	Clariostar_Study	MB	Biofoundry_,_London	Linear_Dilution_Pattern_V2	0.503	0.502	0.499	0.495	0.491	0.489	0.486	0.486	0.489	0.492	0.495	0.493	0.489	0.482	0.478	0.472	0.468	0.463	0.458	0.455	0.453	0.45	0.45	0.452	0.457	0.464	0.473	0.483	0.491	0.498	0.502	0.504	0.507	0.512	0.517	0.527
B04	Sample	Dilution_40%	0.4	DMSO	Lycopene	Standard_Development	Run077	Standard_Measurement	Plate_01	Clariostar_Study	MB	Biofoundry_,_London	Linear_Dilution_Pattern_V2	0.397	0.395	0.393	0.388	0.384	0.382	0.379	0.38	0.381	0.382	0.382	0.381	0.377	0.372	0.368	0.364	0.361	0.358	0.353	0.351	0.349	0.347	0.347	0.347	0.352	0.355	0.362	0.368	0.373	0.378	0.381	0.383	0.385	0.387	0.391	0.397
B05	Sample	Dilution_20%	0.2	DMSO	Lycopene	Standard_Development	Run077	Standard_Measurement	Plate_01	Clariostar_Study	MB	Biofoundry_,_London	Linear_Dilution_Pattern_V2	0.205	0.202	0.201	0.196	0.193	0.191	0.188	0.187	0.186	0.185	0.185	0.183	0.179	0.176	0.174	0.17	0.168	0.166	0.164	0.163	0.162	0.161	0.161	0.162	0.164	0.167	0.17	0.173	0.176	0.179	0.18	0.182	0.183	0.185	0.188	0.191
B06	Sample	Dilution_100%	1.0	DMSO	Lycopene	Standard_Development	Run077	Standard_Measurement	Plate_01	Clariostar_Study	MB	Biofoundry_,_London	Linear_Dilution_Pattern_V2	0.725	0.723	0.721	0.716	0.712	0.71	0.707	0.709	0.717	0.724	0.729	0.727	0.725	0.716	0.708	0.699	0.693	0.688	0.681	0.676	0.672	0.671	0.671	0.675	0.683	0.696	0.713	0.728	0.742	0.755	0.762	0.768	0.773	0.781	0.792	0.809
B07	Sample	Dilution_80%	0.8	DMSO	Lycopene	Standard_Development	Run077	Standard_Measurement	Plate_01	Clariostar_Study	MB	Biofoundry_,_London	Linear_Dilution_Pattern_V2	0.652	0.652	0.65	0.646	0.642	0.641	0.638	0.641	0.643	0.648	0.651	0.65	0.646	0.639	0.633	0.624	0.619	0.613	0.608	0.605	0.6	0.597	0.597	0.6	0.605	0.615	0.626	0.639	0.65	0.657	0.663	0.667	0.67	0.674	0.683	0.697
B08	Sample	Dilution_60%	0.6	DMSO	Lycopene	Standard_Development	Run077	Standard_Measurement	Plate_01	Clariostar_Study	MB	Biofoundry_,_London	Linear_Dilution_Pattern_V2	0.551	0.548	0.546	0.542	0.539	0.536	0.534	0.536	0.539	0.542	0.543	0.541	0.539	0.531	0.527	0.52	0.516	0.511	0.506	0.504	0.501	0.497	0.497	0.498	0.504	0.509	0.518	0.528	0.534	0.542	0.545	0.547	0.549	0.552	0.558	0.567
B09	Sample	Dilution_40%	0.4	DMSO	Lycopene	Standard_Development	Run077	Standard_Measurement	Plate_01	Clariostar_Study	MB	Biofoundry_,_London	Linear_Dilution_Pattern_V2	0.42	0.417	0.416	0.412	0.408	0.406	0.405	0.405	0.406	0.408	0.408	0.405	0.402	0.396	0.392	0.388	0.385	0.381	0.376	0.374	0.371	0.369	0.368	0.368	0.372	0.375	0.38	0.385	0.389	0.393	0.394	0.395	0.396	0.397	0.4	0.405
B10	Sample	Dilution_20%	0.2	DMSO	Lycopene	Standard_Development	Run077	Standard_Measurement	Plate_01	Clariostar_Study	MB	Biofoundry_,_London	Linear_Dilution_Pattern_V2	0.208	0.205	0.203	0.199	0.196	0.193	0.19	0.189	0.187	0.186	0.186	0.182	0.179	0.176	0.173	0.17	0.168	0.165	0.163	0.163	0.161	0.16	0.16	0.162	0.163	0.166	0.168	0.172	0.174	0.176	0.178	0.179	0.18	0.182	0.185	0.189
B11	Blank	DMSO_Blank	NA	DMSO	NA	Standard_Development	Run077	Standard_Measurement	Plate_01	Clariostar_Study	MB	Biofoundry_,_London	Linear_Dilution_Pattern_V2	0.1	0.097	0.093	0.09	0.086	0.084	0.081	0.079	0.076	0.074	0.071	0.067	0.064	0.061	0.06	0.058	0.057	0.055	0.053	0.053	0.052	0.051	0.051	0.05	0.05	0.049	0.049	0.049	0.048	0.048	0.047	0.047	0.047	0.046	0.046	0.045
B12	Blank	DMSO_Blank	NA	DMSO	NA	Standard_Development	Run077	Standard_Measurement	Plate_01	Clariostar_Study	MB	Biofoundry_,_London	Linear_Dilution_Pattern_V2	0.101	0.097	0.093	0.09	0.087	0.085	0.082	0.079	0.076	0.074	0.07	0.066	0.064	0.061	0.06	0.057	0.055	0.054	0.052	0.052	0.051	0.051	0.05	0.049	0.049	0.049	0.048	0.047	0.046	0.047	0.046	0.046	0.046	0.045	0.045	0.045
C01	Sample	Dilution_95%	0.95	DMSO	Lycopene	Standard_Development	Run077	Standard_Measurement	Plate_01	Clariostar_Study	MB	Biofoundry_,_London	Linear_Dilution_Pattern_V2	1.035	1.034	1.036	1.034	1.034	1.033	1.031	1.036	1.042	1.047	1.051	1.049	1.048	1.035	1.029	1.018	1.012	1.005	0.997	0.99	0.981	0.976	0.976	0.975	0.979	0.984	0.998	1.006	1.015	1.021	1.022	1.021	1.021	1.023	1.03	1.04
C02	Sample	Dilution_75%	0.75	DMSO	Lycopene	Standard_Development	Run077	Standard_Measurement	Plate_01	Clariostar_Study	MB	Biofoundry_,_London	Linear_Dilution_Pattern_V2	0.82	0.823	0.82	0.82	0.819	0.818	0.814	0.815	0.821	0.828	0.829	0.829	0.826	0.818	0.81	0.804	0.797	0.791	0.783	0.778	0.772	0.767	0.763	0.762	0.764	0.77	0.777	0.785	0.79	0.794	0.795	0.794	0.793	0.793	0.797	0.804
C03	Sample	Dilution_55%	0.55	DMSO	Lycopene	Standard_Development	Run077	Standard_Measurement	Plate_01	Clariostar_Study	MB	Biofoundry_,_London	Linear_Dilution_Pattern_V2	0.749	0.75	0.75	0.749	0.747	0.747	0.746	0.746	0.75	0.752	0.755	0.753	0.75	0.744	0.737	0.729	0.725	0.72	0.713	0.708	0.702	0.696	0.692	0.69	0.69	0.692	0.695	0.698	0.699	0.7	0.697	0.694	0.692	0.69	0.691	0.693
C04	Sample	Dilution_35%	0.35	DMSO	Lycopene	Standard_Development	Run077	Standard_Measurement	Plate_01	Clariostar_Study	MB	Biofoundry_,_London	Linear_Dilution_Pattern_V2	0.467	0.467	0.464	0.461	0.459	0.458	0.455	0.455	0.455	0.455	0.456	0.453	0.45	0.446	0.443	0.437	0.434	0.43	0.427	0.423	0.42	0.417	0.416	0.415	0.415	0.417	0.42	0.424	0.425	0.427	0.426	0.425	0.426	0.425	0.426	0.429
C05	Sample	Dilution_15%	0.15	DMSO	Lycopene	Standard_Development	Run077	Standard_Measurement	Plate_01	Clariostar_Study	MB	Biofoundry_,_London	Linear_Dilution_Pattern_V2	0.365	0.363	0.363	0.362	0.36	0.358	0.357	0.357	0.356	0.356	0.355	0.352	0.351	0.346	0.344	0.341	0.338	0.336	0.333	0.332	0.329	0.326	0.324	0.322	0.322	0.32	0.319	0.319	0.318	0.317	0.316	0.313	0.311	0.309	0.307	0.307
C06	Sample	Dilution_95%	0.95	DMSO	Lycopene	Standard_Development	Run077	Standard_Measurement	Plate_01	Clariostar_Study	MB	Biofoundry_,_London	Linear_Dilution_Pattern_V2	0.843	0.848	0.843	0.838	0.836	0.834	0.833	0.835	0.843	0.85	0.853	0.853	0.85	0.841	0.832	0.823	0.818	0.813	0.803	0.798	0.792	0.789	0.787	0.79	0.795	0.803	0.816	0.831	0.842	0.849	0.852	0.855	0.858	0.861	0.87	0.882
C07	Sample	Dilution_75%	0.75	DMSO	Lycopene	Standard_Development	Run077	Standard_Measurement	Plate_01	Clariostar_Study	MB	Biofoundry_,_London	Linear_Dilution_Pattern_V2	0.758	0.761	0.758	0.756	0.753	0.751	0.75	0.752	0.755	0.76	0.761	0.76	0.758	0.751	0.743	0.736	0.73	0.725	0.718	0.714	0.709	0.704	0.703	0.703	0.706	0.712	0.721	0.73	0.734	0.74	0.743	0.744	0.745	0.746	0.751	0.759
C08	Sample	Dilution_55%	0.55	DMSO	Lycopene	Standard_Development	Run077	Standard_Measurement	Plate_01	Clariostar_Study	MB	Biofoundry_,_London	Linear_Dilution_Pattern_V2	0.584	0.584	0.581	0.579	0.574	0.572	0.571	0.573	0.575	0.577	0.58	0.579	0.576	0.568	0.563	0.558	0.554	0.549	0.544	0.541	0.536	0.532	0.531	0.531	0.534	0.537	0.543	0.549	0.554	0.557	0.557	0.557	0.557	0.559	0.562	0.567
C09	Sample	Dilution_35%	0.35	DMSO	Lycopene	Standard_Development	Run077	Standard_Measurement	Plate_01	Clariostar_Study	MB	Biofoundry_,_London	Linear_Dilution_Pattern_V2	0.511	0.51	0.509	0.505	0.503	0.502	0.5	0.499	0.499	0.5	0.5	0.497	0.494	0.489	0.484	0.48	0.478	0.473	0.468	0.466	0.462	0.459	0.457	0.456	0.457	0.457	0.46	0.463	0.463	0.464	0.464	0.463	0.461	0.46	0.461	0.464
C10	Sample	Dilution_15%	0.15	DMSO	Lycopene	Standard_Development	Run077	Standard_Measurement	Plate_01	Clariostar_Study	MB	Biofoundry_,_London	Linear_Dilution_Pattern_V2	0.16	0.158	0.153	0.148	0.146	0.144	0.14	0.14	0.139	0.138	0.136	0.133	0.13	0.126	0.124	0.121	0.12	0.118	0.116	0.115	0.115	0.113	0.113	0.114	0.116	0.118	0.119	0.122	0.123	0.125	0.126	0.127	0.128	0.129	0.131	0.133
C11	Blank	DMSO_Blank	NA	DMSO	NA	Standard_Development	Run077	Standard_Measurement	Plate_01	Clariostar_Study	MB	Biofoundry_,_London	Linear_Dilution_Pattern_V2	0.1	0.097	0.094	0.091	0.087	0.085	0.081	0.079	0.077	0.074	0.071	0.068	0.065	0.062	0.06	0.059	0.057	0.056	0.054	0.054	0.052	0.051	0.051	0.051	0.05	0.05	0.049	0.049	0.049	0.049	0.048	0.048	0.048	0.046	0.046	0.045
C12	Blank	DMSO_Blank	NA	DMSO	NA	Standard_Development	Run077	Standard_Measurement	Plate_01	Clariostar_Study	MB	Biofoundry_,_London	Linear_Dilution_Pattern_V2	0.103	0.099	0.095	0.092	0.089	0.086	0.083	0.081	0.078	0.074	0.071	0.067	0.065	0.062	0.06	0.058	0.057	0.055	0.053	0.053	0.052	0.051	0.051	0.05	0.05	0.05	0.049	0.049	0.048	0.047	0.047	0.047	0.047	0.046	0.046	0.046
D01	Sample	Dilution_95%	0.95	DMSO	Lycopene	Standard_Development	Run077	Standard_Measurement	Plate_01	Clariostar_Study	MB	Biofoundry_,_London	Linear_Dilution_Pattern_V2	0.933	0.939	0.937	0.931	0.928	0.928	0.925	0.928	0.935	0.942	0.951	0.946	0.944	0.933	0.926	0.918	0.911	0.904	0.895	0.89	0.884	0.876	0.875	0.877	0.882	0.891	0.904	0.915	0.924	0.933	0.938	0.939	0.938	0.943	0.951	0.963
D02	Sample	Dilution_75%	0.75	DMSO	Lycopene	Standard_Development	Run077	Standard_Measurement	Plate_01	Clariostar_Study	MB	Biofoundry_,_London	Linear_Dilution_Pattern_V2	0.958	0.96	0.959	0.958	0.956	0.954	0.953	0.954	0.961	0.967	0.972	0.969	0.966	0.956	0.947	0.94	0.934	0.927	0.917	0.911	0.907	0.899	0.896	0.893	0.894	0.9	0.907	0.912	0.917	0.921	0.92	0.918	0.915	0.915	0.917	0.923
D03	Sample	Dilution_55%	0.55	DMSO	Lycopene	Standard_Development	Run077	Standard_Measurement	Plate_01	Clariostar_Study	MB	Biofoundry_,_London	Linear_Dilution_Pattern_V2	0.547	0.546	0.544	0.54	0.537	0.536	0.535	0.535	0.537	0.54	0.542	0.54	0.537	0.531	0.526	0.52	0.516	0.512	0.507	0.503	0.5	0.496	0.496	0.496	0.5	0.504	0.511	0.518	0.524	0.529	0.532	0.533	0.534	0.537	0.541	0.549
D04	Sample	Dilution_35%	0.35	DMSO	Lycopene	Standard_Development	Run077	Standard_Measurement	Plate_01	Clariostar_Study	MB	Biofoundry_,_London	Linear_Dilution_Pattern_V2	0.652	0.653	0.653	0.653	0.653	0.651	0.65	0.649	0.65	0.651	0.652	0.649	0.644	0.64	0.635	0.631	0.626	0.624	0.618	0.613	0.609	0.604	0.601	0.598	0.595	0.595	0.595	0.596	0.595	0.594	0.59	0.586	0.583	0.58	0.579	0.579
D05	Sample	Dilution_15%	0.15	DMSO	Lycopene	Standard_Development	Run077	Standard_Measurement	Plate_01	Clariostar_Study	MB	Biofoundry_,_London	Linear_Dilution_Pattern_V2	0.73	0.731	0.732	0.733	0.734	0.735	0.733	0.735	0.735	0.735	0.736	0.732	0.728	0.726	0.722	0.717	0.713	0.71	0.704	0.7	0.695	0.69	0.685	0.68	0.675	0.669	0.665	0.661	0.656	0.652	0.644	0.637	0.631	0.624	0.618	0.614
D06	Sample	Dilution_95%	0.95	DMSO	Lycopene	Standard_Development	Run077	Standard_Measurement	Plate_01	Clariostar_Study	MB	Biofoundry_,_London	Linear_Dilution_Pattern_V2	0.824	0.827	0.823	0.821	0.817	0.815	0.814	0.817	0.82	0.828	0.835	0.833	0.828	0.82	0.814	0.803	0.798	0.793	0.786	0.782	0.776	0.771	0.772	0.774	0.78	0.79	0.805	0.821	0.832	0.843	0.848	0.852	0.855	0.86	0.87	0.884
D07	Sample	Dilution_75%	0.75	DMSO	Lycopene	Standard_Development	Run077	Standard_Measurement	Plate_01	Clariostar_Study	MB	Biofoundry_,_London	Linear_Dilution_Pattern_V2	0.861	0.864	0.865	0.862	0.859	0.856	0.855	0.857	0.863	0.869	0.871	0.869	0.868	0.857	0.851	0.843	0.838	0.832	0.823	0.818	0.814	0.807	0.805	0.805	0.808	0.814	0.821	0.829	0.835	0.84	0.84	0.839	0.838	0.839	0.843	0.852
D08	Sample	Dilution_55%	0.55	DMSO	Lycopene	Standard_Development	Run077	Standard_Measurement	Plate_01	Clariostar_Study	MB	Biofoundry_,_London	Linear_Dilution_Pattern_V2	0.722	0.724	0.725	0.724	0.723	0.721	0.719	0.719	0.723	0.726	0.729	0.725	0.723	0.716	0.711	0.705	0.7	0.696	0.688	0.684	0.678	0.673	0.67	0.669	0.67	0.672	0.677	0.68	0.683	0.684	0.684	0.682	0.681	0.68	0.682	0.686
D09	Sample	Dilution_35%	0.35	DMSO	Lycopene	Standard_Development	Run077	Standard_Measurement	Plate_01	Clariostar_Study	MB	Biofoundry_,_London	Linear_Dilution_Pattern_V2	0.595	0.594	0.593	0.593	0.591	0.59	0.588	0.588	0.589	0.591	0.591	0.587	0.585	0.579	0.576	0.572	0.568	0.564	0.56	0.557	0.553	0.55	0.548	0.547	0.547	0.548	0.549	0.552	0.552	0.552	0.551	0.55	0.549	0.547	0.548	0.55
D10	Sample	Dilution_15%	0.15	DMSO	Lycopene	Standard_Development	Run077	Standard_Measurement	Plate_01	Clariostar_Study	MB	Biofoundry_,_London	Linear_Dilution_Pattern_V2	0.388	0.388	0.386	0.384	0.383	0.381	0.378	0.376	0.376	0.375	0.374	0.371	0.369	0.366	0.364	0.361	0.359	0.355	0.353	0.352	0.349	0.347	0.346	0.344	0.344	0.342	0.342	0.343	0.343	0.342	0.341	0.339	0.338	0.338	0.336	0.337
D11	Blank	DMSO_Blank	NA	DMSO	NA	Standard_Development	Run077	Standard_Measurement	Plate_01	Clariostar_Study	MB	Biofoundry_,_London	Linear_Dilution_Pattern_V2	0.1	0.097	0.094	0.09	0.088	0.085	0.081	0.079	0.076	0.073	0.07	0.066	0.063	0.061	0.059	0.057	0.057	0.054	0.052	0.052	0.051	0.051	0.05	0.049	0.049	0.048	0.048	0.048	0.047	0.047	0.047	0.046	0.046	0.046	0.045	0.045
D12	Blank	DMSO_Blank	NA	DMSO	NA	Standard_Development	Run077	Standard_Measurement	Plate_01	Clariostar_Study	MB	Biofoundry_,_London	Linear_Dilution_Pattern_V2	0.101	0.098	0.094	0.091	0.088	0.087	0.083	0.081	0.077	0.073	0.07	0.067	0.064	0.062	0.061	0.059	0.057	0.056	0.053	0.054	0.053	0.052	0.051	0.051	0.05	0.049	0.049	0.049	0.048	0.048	0.047	0.047	0.047	0.046	0.046	0.046
E01	Sample	Dilution_90%	0.9	DMSO	Lycopene	Standard_Development	Run077	Standard_Measurement	Plate_01	Clariostar_Study	MB	Biofoundry_,_London	Linear_Dilution_Pattern_V2	0.835	0.836	0.834	0.83	0.828	0.825	0.823	0.826	0.831	0.839	0.844	0.842	0.839	0.831	0.824	0.814	0.807	0.801	0.793	0.789	0.784	0.779	0.778	0.78	0.787	0.797	0.807	0.821	0.833	0.841	0.846	0.849	0.85	0.855	0.864	0.876
E02	Sample	Dilution_70%	0.7	DMSO	Lycopene	Standard_Development	Run077	Standard_Measurement	Plate_01	Clariostar_Study	MB	Biofoundry_,_London	Linear_Dilution_Pattern_V2	1.002	1.003	1.004	1.002	1.0	1.003	0.997	1.001	1.007	1.011	1.016	1.011	1.012	1.003	0.994	0.985	0.979	0.972	0.966	0.959	0.953	0.946	0.942	0.941	0.943	0.945	0.951	0.956	0.959	0.961	0.96	0.957	0.954	0.955	0.956	0.961
E03	Sample	Dilution_50%	0.5	DMSO	Lycopene	Standard_Development	Run077	Standard_Measurement	Plate_01	Clariostar_Study	MB	Biofoundry_,_London	Linear_Dilution_Pattern_V2	0.892	0.895	0.895	0.895	0.895	0.894	0.892	0.894	0.898	0.901	0.903	0.901	0.898	0.89	0.884	0.878	0.871	0.865	0.858	0.854	0.846	0.837	0.832	0.828	0.826	0.825	0.825	0.827	0.826	0.824	0.821	0.816	0.809	0.804	0.802	0.802
E04	Sample	Dilution_30%	0.3	DMSO	Lycopene	Standard_Development	Run077	Standard_Measurement	Plate_01	Clariostar_Study	MB	Biofoundry_,_London	Linear_Dilution_Pattern_V2	0.657	0.658	0.658	0.656	0.657	0.655	0.654	0.653	0.653	0.653	0.654	0.653	0.649	0.646	0.641	0.637	0.633	0.631	0.625	0.621	0.617	0.612	0.609	0.606	0.604	0.602	0.603	0.602	0.602	0.599	0.597	0.592	0.588	0.585	0.583	0.583
E05	Sample	Dilution_10%	0.1	DMSO	Lycopene	Standard_Development	Run077	Standard_Measurement	Plate_01	Clariostar_Study	MB	Biofoundry_,_London	Linear_Dilution_Pattern_V2	0.161	0.159	0.156	0.151	0.149	0.147	0.144	0.143	0.142	0.141	0.14	0.138	0.136	0.133	0.13	0.128	0.127	0.125	0.123	0.123	0.122	0.121	0.121	0.121	0.122	0.124	0.125	0.128	0.129	0.13	0.131	0.132	0.134	0.135	0.136	0.138
E06	Sample	Dilution_90%	0.9	DMSO	Lycopene	Standard_Development	Run077	Standard_Measurement	Plate_01	Clariostar_Study	MB	Biofoundry_,_London	Linear_Dilution_Pattern_V2	0.787	0.784	0.785	0.781	0.778	0.776	0.775	0.776	0.783	0.789	0.794	0.792	0.788	0.78	0.773	0.765	0.758	0.753	0.746	0.742	0.737	0.733	0.733	0.736	0.742	0.751	0.764	0.777	0.788	0.796	0.801	0.805	0.807	0.812	0.821	0.835
E07	Sample	Dilution_70%	0.7	DMSO	Lycopene	Standard_Development	Run077	Standard_Measurement	Plate_01	Clariostar_Study	MB	Biofoundry_,_London	Linear_Dilution_Pattern_V2	0.973	0.974	0.975	0.976	0.972	0.971	0.969	0.969	0.976	0.981	0.984	0.981	0.98	0.972	0.964	0.954	0.95	0.941	0.934	0.927	0.922	0.915	0.91	0.91	0.911	0.912	0.918	0.922	0.926	0.929	0.927	0.925	0.921	0.922	0.921	0.926
E08	Sample	Dilution_50%	0.5	DMSO	Lycopene	Standard_Development	Run077	Standard_Measurement	Plate_01	Clariostar_Study	MB	Biofoundry_,_London	Linear_Dilution_Pattern_V2	0.643	0.645	0.645	0.644	0.642	0.641	0.637	0.639	0.641	0.644	0.645	0.643	0.641	0.636	0.63	0.624	0.619	0.615	0.61	0.605	0.6	0.597	0.595	0.595	0.595	0.598	0.604	0.607	0.611	0.612	0.612	0.611	0.61	0.61	0.612	0.618
E09	Sample	Dilution_30%	0.3	DMSO	Lycopene	Standard_Development	Run077	Standard_Measurement	Plate_01	Clariostar_Study	MB	Biofoundry_,_London	Linear_Dilution_Pattern_V2	0.488	0.486	0.486	0.485	0.482	0.482	0.48	0.479	0.479	0.481	0.481	0.478	0.475	0.471	0.468	0.463	0.459	0.457	0.452	0.45	0.448	0.445	0.442	0.442	0.442	0.444	0.446	0.448	0.451	0.451	0.451	0.45	0.45	0.45	0.452	0.454
E10	Sample	Dilution_10%	0.1	DMSO	Lycopene	Standard_Development	Run077	Standard_Measurement	Plate_01	Clariostar_Study	MB	Biofoundry_,_London	Linear_Dilution_Pattern_V2	0.496	0.495	0.495	0.492	0.491	0.489	0.485	0.486	0.486	0.485	0.483	0.48	0.479	0.472	0.471	0.468	0.465	0.463	0.459	0.459	0.456	0.453	0.451	0.448	0.448	0.447	0.446	0.445	0.443	0.442	0.439	0.437	0.436	0.434	0.432	0.432
E11	Blank	DMSO_Blank	NA	DMSO	NA	Standard_Development	Run077	Standard_Measurement	Plate_01	Clariostar_Study	MB	Biofoundry_,_London	Linear_Dilution_Pattern_V2	0.102	0.098	0.096	0.092	0.089	0.086	0.083	0.082	0.079	0.076	0.072	0.068	0.065	0.062	0.061	0.059	0.058	0.056	0.054	0.054	0.053	0.052	0.051	0.051	0.051	0.05	0.05	0.049	0.048	0.048	0.048	0.047	0.047	0.047	0.046	0.046
E12	Blank	DMSO_Blank	NA	DMSO	NA	Standard_Development	Run077	Standard_Measurement	Plate_01	Clariostar_Study	MB	Biofoundry_,_London	Linear_Dilution_Pattern_V2	0.103	0.099	0.095	0.091	0.088	0.086	0.083	0.08	0.078	0.074	0.071	0.067	0.064	0.061	0.06	0.059	0.057	0.055	0.053	0.052	0.052	0.051	0.051	0.05	0.05	0.049	0.049	0.048	0.048	0.048	0.047	0.046	0.046	0.046	0.046	0.045
F01	Sample	Dilution_90%	0.9	DMSO	Lycopene	Standard_Development	Run077	Standard_Measurement	Plate_01	Clariostar_Study	MB	Biofoundry_,_London	Linear_Dilution_Pattern_V2	0.753	0.753	0.751	0.749	0.744	0.741	0.739	0.741	0.747	0.755	0.759	0.757	0.755	0.744	0.738	0.729	0.723	0.717	0.711	0.707	0.7	0.697	0.697	0.699	0.707	0.717	0.731	0.745	0.758	0.768	0.772	0.776	0.779	0.784	0.795	0.807
F02	Sample	Dilution_70%	0.7	DMSO	Lycopene	Standard_Development	Run077	Standard_Measurement	Plate_01	Clariostar_Study	MB	Biofoundry_,_London	Linear_Dilution_Pattern_V2	0.842	0.842	0.844	0.839	0.837	0.836	0.835	0.837	0.841	0.845	0.85	0.846	0.841	0.836	0.83	0.824	0.816	0.81	0.802	0.798	0.791	0.786	0.785	0.784	0.786	0.79	0.797	0.802	0.808	0.813	0.812	0.811	0.809	0.809	0.813	0.819
F03	Sample	Dilution_50%	0.5	DMSO	Lycopene	Standard_Development	Run077	Standard_Measurement	Plate_01	Clariostar_Study	MB	Biofoundry_,_London	Linear_Dilution_Pattern_V2	0.989	0.992	0.997	0.996	0.996	0.996	0.994	0.996	0.999	1.002	1.002	1.0	0.999	0.99	0.984	0.976	0.97	0.965	0.955	0.95	0.941	0.932	0.925	0.92	0.914	0.912	0.912	0.909	0.905	0.902	0.896	0.889	0.88	0.873	0.867	0.866
F04	Sample	Dilution_30%	0.3	DMSO	Lycopene	Standard_Development	Run077	Standard_Measurement	Plate_01	Clariostar_Study	MB	Biofoundry_,_London	Linear_Dilution_Pattern_V2	0.666	0.667	0.668	0.667	0.666	0.666	0.662	0.664	0.665	0.667	0.668	0.665	0.662	0.657	0.653	0.649	0.644	0.64	0.634	0.63	0.625	0.619	0.615	0.611	0.607	0.606	0.604	0.603	0.601	0.599	0.594	0.59	0.584	0.581	0.577	0.575
F05	Sample	Dilution_10%	0.1	DMSO	Lycopene	Standard_Development	Run077	Standard_Measurement	Plate_01	Clariostar_Study	MB	Biofoundry_,_London	Linear_Dilution_Pattern_V2	0.226	0.223	0.221	0.218	0.214	0.214	0.21	0.209	0.209	0.208	0.207	0.204	0.202	0.199	0.198	0.195	0.192	0.191	0.188	0.188	0.187	0.185	0.185	0.185	0.186	0.187	0.188	0.189	0.19	0.191	0.191	0.191	0.191	0.192	0.191	0.194
F06	Sample	Dilution_90%	0.9	DMSO	Lycopene	Standard_Development	Run077	Standard_Measurement	Plate_01	Clariostar_Study	MB	Biofoundry_,_London	Linear_Dilution_Pattern_V2	0.901	0.901	0.901	0.9	0.895	0.897	0.892	0.893	0.901	0.907	0.913	0.91	0.907	0.897	0.889	0.882	0.877	0.87	0.863	0.857	0.851	0.844	0.843	0.845	0.847	0.854	0.865	0.877	0.887	0.894	0.895	0.897	0.898	0.9	0.907	0.917
F07	Sample	Dilution_70%	0.7	DMSO	Lycopene	Standard_Development	Run077	Standard_Measurement	Plate_01	Clariostar_Study	MB	Biofoundry_,_London	Linear_Dilution_Pattern_V2	0.987	0.991	0.988	0.987	0.986	0.986	0.985	0.988	0.992	0.998	1.002	0.996	0.994	0.984	0.977	0.971	0.966	0.96	0.949	0.942	0.934	0.926	0.924	0.921	0.919	0.923	0.927	0.93	0.934	0.936	0.933	0.929	0.924	0.923	0.924	0.927
F08	Sample	Dilution_50%	0.5	DMSO	Lycopene	Standard_Development	Run077	Standard_Measurement	Plate_01	Clariostar_Study	MB	Biofoundry_,_London	Linear_Dilution_Pattern_V2	0.773	0.775	0.777	0.775	0.773	0.772	0.77	0.773	0.774	0.777	0.779	0.776	0.774	0.766	0.761	0.756	0.75	0.745	0.739	0.735	0.728	0.722	0.72	0.718	0.716	0.718	0.721	0.724	0.725	0.726	0.723	0.72	0.717	0.715	0.717	0.719
F09	Sample	Dilution_30%	0.3	DMSO	Lycopene	Standard_Development	Run077	Standard_Measurement	Plate_01	Clariostar_Study	MB	Biofoundry_,_London	Linear_Dilution_Pattern_V2	0.5	0.5	0.499	0.498	0.496	0.495	0.492	0.492	0.493	0.492	0.493	0.492	0.489	0.484	0.481	0.476	0.473	0.47	0.466	0.463	0.461	0.458	0.456	0.455	0.455	0.456	0.458	0.459	0.46	0.461	0.46	0.458	0.457	0.456	0.456	0.458
F10	Sample	Dilution_10%	0.1	DMSO	Lycopene	Standard_Development	Run077	Standard_Measurement	Plate_01	Clariostar_Study	MB	Biofoundry_,_London	Linear_Dilution_Pattern_V2	0.182	0.178	0.175	0.171	0.168	0.166	0.161	0.161	0.161	0.159	0.157	0.155	0.152	0.148	0.146	0.144	0.142	0.14	0.138	0.138	0.136	0.135	0.135	0.136	0.137	0.138	0.139	0.14	0.141	0.143	0.142	0.142	0.144	0.144	0.145	0.146
F11	Blank	DMSO	NA	DMSO	NA	Standard_Development	Run077	Standard_Measurement	Plate_01	Clariostar_Study	MB	Biofoundry_,_London	Linear_Dilution_Pattern_V2	0.101	0.097	0.094	0.09	0.088	0.086	0.081	0.079	0.077	0.074	0.071	0.067	0.065	0.062	0.06	0.059	0.057	0.055	0.053	0.053	0.052	0.051	0.051	0.051	0.05	0.05	0.049	0.049	0.049	0.048	0.047	0.047	0.048	0.047	0.046	0.046
F12	Blank	DMSO	NA	DMSO	NA	Standard_Development	Run077	Standard_Measurement	Plate_01	Clariostar_Study	MB	Biofoundry_,_London	Linear_Dilution_Pattern_V2	0.102	0.098	0.096	0.092	0.089	0.087	0.083	0.081	0.078	0.074	0.071	0.067	0.064	0.061	0.059	0.058	0.056	0.054	0.052	0.052	0.051	0.05	0.05	0.049	0.049	0.048	0.048	0.048	0.047	0.046	0.046	0.046	0.046	0.046	0.044	0.044
G01	Sample	Dilution_85%	0.85	DMSO	Lycopene	Standard_Development	Run077	Standard_Measurement	Plate_01	Clariostar_Study	MB	Biofoundry_,_London	Linear_Dilution_Pattern_V2	0.832	0.832	0.832	0.829	0.824	0.823	0.82	0.822	0.829	0.835	0.838	0.839	0.834	0.827	0.818	0.809	0.803	0.797	0.79	0.785	0.78	0.774	0.771	0.774	0.78	0.786	0.797	0.807	0.816	0.823	0.825	0.827	0.828	0.831	0.838	0.848
G02	Sample	Dilution_65%	0.65	DMSO	Lycopene	Standard_Development	Run077	Standard_Measurement	Plate_01	Clariostar_Study	MB	Biofoundry_,_London	Linear_Dilution_Pattern_V2	0.617	0.616	0.614	0.614	0.609	0.607	0.605	0.607	0.611	0.614	0.616	0.615	0.611	0.603	0.598	0.591	0.587	0.583	0.577	0.574	0.57	0.567	0.566	0.568	0.572	0.576	0.586	0.595	0.601	0.608	0.611	0.612	0.613	0.616	0.621	0.63
G03	Sample	Dilution_45%	0.45	DMSO	Lycopene	Standard_Development	Run077	Standard_Measurement	Plate_01	Clariostar_Study	MB	Biofoundry_,_London	Linear_Dilution_Pattern_V2	0.587	0.587	0.586	0.583	0.581	0.58	0.578	0.578	0.579	0.582	0.584	0.581	0.578	0.572	0.568	0.563	0.559	0.554	0.548	0.545	0.541	0.536	0.534	0.534	0.536	0.538	0.542	0.546	0.549	0.552	0.552	0.551	0.549	0.549	0.551	0.555
G04	Sample	Dilution_25%	0.25	DMSO	Lycopene	Standard_Development	Run077	Standard_Measurement	Plate_01	Clariostar_Study	MB	Biofoundry_,_London	Linear_Dilution_Pattern_V2	0.285	0.282	0.28	0.277	0.273	0.271	0.268	0.267	0.267	0.269	0.268	0.265	0.262	0.258	0.256	0.253	0.25	0.247	0.244	0.243	0.241	0.24	0.239	0.24	0.242	0.245	0.249	0.252	0.255	0.258	0.259	0.26	0.261	0.262	0.264	0.268
G05	Sample	Dilution_05%	0.0499999999999999	DMSO	Lycopene	Standard_Development	Run077	Standard_Measurement	Plate_01	Clariostar_Study	MB	Biofoundry_,_London	Linear_Dilution_Pattern_V2	0.116	0.113	0.109	0.105	0.103	0.1	0.097	0.097	0.095	0.093	0.091	0.089	0.087	0.084	0.083	0.081	0.079	0.077	0.075	0.075	0.074	0.073	0.074	0.073	0.075	0.075	0.076	0.077	0.077	0.079	0.079	0.079	0.08	0.081	0.082	0.083
G06	Sample	Dilution_85%	0.85	DMSO	Lycopene	Standard_Development	Run077	Standard_Measurement	Plate_01	Clariostar_Study	MB	Biofoundry_,_London	Linear_Dilution_Pattern_V2	0.781	0.78	0.779	0.774	0.77	0.769	0.766	0.767	0.774	0.781	0.784	0.784	0.779	0.77	0.763	0.755	0.75	0.744	0.737	0.732	0.727	0.722	0.722	0.724	0.73	0.738	0.751	0.762	0.771	0.78	0.782	0.785	0.788	0.791	0.799	0.81
G07	Sample	Dilution_65%	0.65	DMSO	Lycopene	Standard_Development	Run077	Standard_Measurement	Plate_01	Clariostar_Study	MB	Biofoundry_,_London	Linear_Dilution_Pattern_V2	0.863	0.865	0.863	0.862	0.86	0.86	0.857	0.86	0.864	0.868	0.872	0.869	0.863	0.856	0.852	0.845	0.838	0.833	0.826	0.819	0.814	0.808	0.804	0.803	0.803	0.805	0.809	0.814	0.817	0.82	0.818	0.816	0.814	0.813	0.813	0.818
G08	Sample	Dilution_45%	0.45	DMSO	Lycopene	Standard_Development	Run077	Standard_Measurement	Plate_01	Clariostar_Study	MB	Biofoundry_,_London	Linear_Dilution_Pattern_V2	0.427	0.425	0.423	0.418	0.414	0.412	0.41	0.41	0.412	0.413	0.415	0.413	0.41	0.403	0.399	0.395	0.392	0.388	0.384	0.381	0.379	0.377	0.376	0.378	0.381	0.386	0.392	0.399	0.404	0.409	0.411	0.413	0.415	0.417	0.422	0.429
G09	Sample	Dilution_25%	0.25	DMSO	Lycopene	Standard_Development	Run077	Standard_Measurement	Plate_01	Clariostar_Study	MB	Biofoundry_,_London	Linear_Dilution_Pattern_V2	0.3	0.297	0.296	0.292	0.288	0.286	0.283	0.284	0.282	0.282	0.282	0.28	0.277	0.273	0.27	0.267	0.264	0.261	0.258	0.256	0.254	0.252	0.252	0.252	0.254	0.257	0.259	0.262	0.264	0.266	0.267	0.267	0.268	0.269	0.27	0.273
G10	Sample	Dilution_05%	0.0499999999999999	DMSO	Lycopene	Standard_Development	Run077	Standard_Measurement	Plate_01	Clariostar_Study	MB	Biofoundry_,_London	Linear_Dilution_Pattern_V2	0.123	0.119	0.116	0.113	0.11	0.108	0.104	0.102	0.101	0.099	0.096	0.092	0.09	0.087	0.086	0.083	0.081	0.08	0.078	0.078	0.077	0.076	0.076	0.077	0.077	0.077	0.078	0.079	0.08	0.081	0.081	0.081	0.082	0.082	0.083	0.084
G11	Blank	DMSO_Blank	NA	DMSO	NA	Standard_Development	Run077	Standard_Measurement	Plate_01	Clariostar_Study	MB	Biofoundry_,_London	Linear_Dilution_Pattern_V2	0.1	0.095	0.092	0.088	0.086	0.084	0.08	0.078	0.075	0.073	0.07	0.066	0.063	0.06	0.059	0.057	0.056	0.054	0.053	0.052	0.051	0.051	0.05	0.05	0.05	0.049	0.049	0.048	0.047	0.048	0.047	0.047	0.047	0.046	0.046	0.045
G12	Blank	DMSO_Blank	NA	DMSO	NA	Standard_Development	Run077	Standard_Measurement	Plate_01	Clariostar_Study	MB	Biofoundry_,_London	Linear_Dilution_Pattern_V2	0.101	0.097	0.093	0.09	0.087	0.084	0.081	0.079	0.076	0.072	0.069	0.066	0.063	0.059	0.058	0.057	0.055	0.053	0.052	0.051	0.051	0.05	0.05	0.049	0.049	0.048	0.048	0.047	0.047	0.047	0.046	0.046	0.046	0.045	0.045	0.044
H01	Sample	Dilution_85%	0.85	DMSO	Lycopene	Standard_Development	Run077	Standard_Measurement	Plate_01	Clariostar_Study	MB	Biofoundry_,_London	Linear_Dilution_Pattern_V2	0.67	0.669	0.667	0.662	0.659	0.657	0.655	0.656	0.662	0.667	0.671	0.668	0.662	0.655	0.649	0.642	0.635	0.63	0.623	0.619	0.614	0.611	0.612	0.614	0.621	0.631	0.644	0.657	0.668	0.678	0.683	0.686	0.69	0.696	0.704	0.717
H02	Sample	Dilution_65%	0.65	DMSO	Lycopene	Standard_Development	Run077	Standard_Measurement	Plate_01	Clariostar_Study	MB	Biofoundry_,_London	Linear_Dilution_Pattern_V2	0.54	0.537	0.533	0.53	0.526	0.524	0.521	0.523	0.526	0.53	0.532	0.53	0.527	0.52	0.514	0.508	0.503	0.5	0.495	0.491	0.487	0.485	0.486	0.488	0.494	0.5	0.511	0.52	0.528	0.536	0.54	0.544	0.546	0.55	0.557	0.566
H03	Sample	Dilution_45%	0.45	DMSO	Lycopene	Standard_Development	Run077	Standard_Measurement	Plate_01	Clariostar_Study	MB	Biofoundry_,_London	Linear_Dilution_Pattern_V2	0.391	0.389	0.386	0.383	0.378	0.375	0.372	0.373	0.376	0.378	0.379	0.376	0.373	0.366	0.361	0.357	0.354	0.349	0.346	0.344	0.341	0.339	0.339	0.342	0.346	0.351	0.357	0.365	0.371	0.376	0.379	0.381	0.384	0.387	0.391	0.399
H04	Sample	Dilution_25%	0.25	DMSO	Lycopene	Standard_Development	Run077	Standard_Measurement	Plate_01	Clariostar_Study	MB	Biofoundry_,_London	Linear_Dilution_Pattern_V2	0.256	0.253	0.251	0.247	0.244	0.241	0.238	0.237	0.236	0.236	0.235	0.233	0.229	0.224	0.221	0.217	0.216	0.213	0.21	0.209	0.207	0.206	0.206	0.207	0.21	0.212	0.216	0.221	0.225	0.228	0.23	0.231	0.233	0.235	0.238	0.242
H05	Sample	Dilution_05%	0.0499999999999999	DMSO	Lycopene	Standard_Development	Run077	Standard_Measurement	Plate_01	Clariostar_Study	MB	Biofoundry_,_London	Linear_Dilution_Pattern_V2	0.119	0.116	0.112	0.108	0.106	0.103	0.1	0.099	0.097	0.094	0.092	0.089	0.086	0.084	0.082	0.08	0.078	0.076	0.074	0.074	0.073	0.072	0.073	0.072	0.073	0.074	0.075	0.076	0.076	0.077	0.077	0.078	0.079	0.08	0.08	0.081
H06	Sample	Dilution_85%	0.85	DMSO	Lycopene	Standard_Development	Run077	Standard_Measurement	Plate_01	Clariostar_Study	MB	Biofoundry_,_London	Linear_Dilution_Pattern_V2	0.627	0.626	0.622	0.618	0.614	0.61	0.61	0.611	0.615	0.621	0.625	0.623	0.62	0.611	0.604	0.597	0.59	0.585	0.58	0.577	0.573	0.571	0.572	0.575	0.582	0.592	0.606	0.619	0.631	0.641	0.647	0.651	0.656	0.662	0.671	0.685
H07	Sample	Dilution_65%	0.65	DMSO	Lycopene	Standard_Development	Run077	Standard_Measurement	Plate_01	Clariostar_Study	MB	Biofoundry_,_London	Linear_Dilution_Pattern_V2	0.544	0.542	0.538	0.534	0.529	0.525	0.523	0.525	0.529	0.532	0.534	0.533	0.527	0.521	0.515	0.509	0.505	0.5	0.494	0.492	0.488	0.485	0.485	0.489	0.493	0.5	0.509	0.519	0.528	0.535	0.538	0.541	0.544	0.549	0.555	0.564
H08	Sample	Dilution_45%	0.45	DMSO	Lycopene	Standard_Development	Run077	Standard_Measurement	Plate_01	Clariostar_Study	MB	Biofoundry_,_London	Linear_Dilution_Pattern_V2	0.395	0.393	0.39	0.386	0.383	0.38	0.377	0.377	0.379	0.38	0.381	0.38	0.376	0.369	0.365	0.361	0.357	0.353	0.349	0.348	0.345	0.342	0.343	0.345	0.348	0.353	0.361	0.368	0.374	0.379	0.381	0.384	0.386	0.389	0.394	0.401
H09	Sample	Dilution_25%	0.25	DMSO	Lycopene	Standard_Development	Run077	Standard_Measurement	Plate_01	Clariostar_Study	MB	Biofoundry_,_London	Linear_Dilution_Pattern_V2	0.268	0.265	0.261	0.258	0.254	0.251	0.248	0.248	0.248	0.247	0.246	0.244	0.24	0.235	0.232	0.228	0.227	0.224	0.22	0.219	0.217	0.215	0.215	0.217	0.219	0.222	0.226	0.23	0.233	0.236	0.238	0.239	0.24	0.242	0.244	0.248
H10	Sample	Dilution_05%	0.0499999999999999	DMSO	Lycopene	Standard_Development	Run077	Standard_Measurement	Plate_01	Clariostar_Study	MB	Biofoundry_,_London	Linear_Dilution_Pattern_V2	0.123	0.118	0.115	0.112	0.108	0.106	0.102	0.1	0.098	0.096	0.093	0.09	0.088	0.084	0.082	0.08	0.078	0.076	0.075	0.075	0.073	0.073	0.072	0.073	0.074	0.073	0.075	0.076	0.076	0.077	0.077	0.077	0.078	0.079	0.079	0.08
H11	Blank	DMSO_Blank	NA	DMSO	NA	Standard_Development	Run077	Standard_Measurement	Plate_01	Clariostar_Study	MB	Biofoundry_,_London	Linear_Dilution_Pattern_V2	0.101	0.096	0.093	0.09	0.086	0.084	0.08	0.079	0.075	0.072	0.07	0.067	0.064	0.061	0.059	0.057	0.056	0.054	0.052	0.052	0.051	0.051	0.05	0.049	0.049	0.049	0.049	0.048	0.047	0.048	0.047	0.047	0.046	0.046	0.045	0.045
H12	Blank	DMSO_Blank	NA	DMSO	NA	Standard_Development	Run077	Standard_Measurement	Plate_01	Clariostar_Study	MB	Biofoundry_,_London	Linear_Dilution_Pattern_V2	0.106	0.102	0.099	0.095	0.092	0.089	0.085	0.083	0.081	0.077	0.074	0.069	0.066	0.062	0.06	0.059	0.057	0.055	0.053	0.052	0.051	0.051	0.05	0.05	0.05	0.049	0.049	0.048	0.047	0.048	0.046	0.046	0.047	0.046	0.045	0.044
[truncated: 122 more columns]
