# Supplementary material for: Construction of a Calibration Curve for Lycopene on a Liquid-Handling Platform—Wider Lessons for the Development of Automated Dilution Protocols
Source: ACS Synth Biol. 2024 Aug 3;13(8):2357–75. doi: 10.1021/acssynbio.4c00031 (PMC11334188; doi:10.1021/acssynbio.4c00031)
Supplement: Supplementary file 2 — sb4c00031_si_002.zip [file sb4c00031_si_002.zip › AggregatedData/Run077/Plate_01/Clariostar_Study/Clariostar_B-Measurement_01/001.csv]

Well	Content	Label	Dilution	Solvent	Solute	Project	Run	Step	Container	Study	Author	Institution	Comment	OD350	OD352	OD354	OD356	OD358	OD360	OD362	OD364	OD366	OD368	OD370	OD372	OD374	OD376	OD378	OD380	OD382	OD384	OD386	OD388	OD390	OD392	OD394	OD396	OD398	OD400	OD402	OD404	OD406	OD408	OD410	OD412	OD414	OD416	OD418	OD420
A01	Sample	Dilution_100%	1.0	DMSO	Lycopene	Standard_Development	Run077	Standard_Measurement	Plate_01	Clariostar_Study	MB	Biofoundry_,_London	Linear_Dilution_Pattern_V2	0.975	0.974	0.972	0.967	0.965	0.962	0.963	0.967	0.973	0.984	0.986	0.983	0.977	0.97	0.959	0.95	0.942	0.937	0.932	0.926	0.922	0.917	0.919	0.921	0.927	0.94	0.953	0.968	0.976	0.985	0.99	0.992	0.994	1.001	1.011	1.031
A02	Sample	Dilution_80%	0.8	DMSO	Lycopene	Standard_Development	Run077	Standard_Measurement	Plate_01	Clariostar_Study	MB	Biofoundry_,_London	Linear_Dilution_Pattern_V2	0.803	0.805	0.804	0.8	0.796	0.793	0.794	0.797	0.801	0.808	0.808	0.807	0.8	0.792	0.786	0.777	0.769	0.765	0.76	0.755	0.749	0.745	0.743	0.746	0.75	0.757	0.766	0.776	0.784	0.788	0.79	0.791	0.792	0.794	0.802	0.815
A03	Sample	Dilution_60%	0.6	DMSO	Lycopene	Standard_Development	Run077	Standard_Measurement	Plate_01	Clariostar_Study	MB	Biofoundry_,_London	Linear_Dilution_Pattern_V2	0.489	0.488	0.485	0.481	0.478	0.475	0.474	0.476	0.478	0.481	0.482	0.479	0.474	0.469	0.464	0.459	0.454	0.45	0.446	0.443	0.44	0.439	0.439	0.442	0.448	0.455	0.464	0.473	0.48	0.485	0.489	0.492	0.495	0.5	0.508	0.52
A04	Sample	Dilution_40%	0.4	DMSO	Lycopene	Standard_Development	Run077	Standard_Measurement	Plate_01	Clariostar_Study	MB	Biofoundry_,_London	Linear_Dilution_Pattern_V2	0.538	0.537	0.537	0.533	0.53	0.527	0.527	0.527	0.528	0.53	0.53	0.528	0.522	0.515	0.511	0.507	0.503	0.498	0.495	0.491	0.488	0.485	0.482	0.482	0.483	0.487	0.49	0.493	0.494	0.496	0.495	0.494	0.493	0.493	0.496	0.501
A05	Sample	Dilution_20%	0.2	DMSO	Lycopene	Standard_Development	Run077	Standard_Measurement	Plate_01	Clariostar_Study	MB	Biofoundry_,_London	Linear_Dilution_Pattern_V2	0.283	0.282	0.28	0.276	0.274	0.271	0.271	0.271	0.269	0.269	0.268	0.265	0.262	0.258	0.256	0.254	0.251	0.249	0.247	0.245	0.243	0.242	0.242	0.241	0.243	0.245	0.247	0.248	0.25	0.251	0.251	0.251	0.25	0.251	0.253	0.256
A06	Sample	Dilution_100%	1.0	DMSO	Lycopene	Standard_Development	Run077	Standard_Measurement	Plate_01	Clariostar_Study	MB	Biofoundry_,_London	Linear_Dilution_Pattern_V2	0.761	0.76	0.757	0.752	0.749	0.747	0.747	0.749	0.757	0.767	0.77	0.765	0.759	0.751	0.744	0.734	0.728	0.723	0.717	0.711	0.708	0.707	0.707	0.712	0.721	0.736	0.751	0.766	0.779	0.787	0.794	0.8	0.804	0.812	0.825	0.847
A07	Sample	Dilution_80%	0.8	DMSO	Lycopene	Standard_Development	Run077	Standard_Measurement	Plate_01	Clariostar_Study	MB	Biofoundry_,_London	Linear_Dilution_Pattern_V2	0.647	0.649	0.644	0.638	0.635	0.631	0.632	0.635	0.639	0.646	0.647	0.644	0.639	0.63	0.623	0.617	0.612	0.605	0.601	0.598	0.594	0.591	0.592	0.595	0.601	0.612	0.623	0.635	0.644	0.651	0.656	0.659	0.662	0.668	0.679	0.694
A08	Sample	Dilution_60%	0.6	DMSO	Lycopene	Standard_Development	Run077	Standard_Measurement	Plate_01	Clariostar_Study	MB	Biofoundry_,_London	Linear_Dilution_Pattern_V2	0.575	0.574	0.574	0.568	0.565	0.562	0.561	0.562	0.565	0.568	0.569	0.566	0.562	0.554	0.549	0.544	0.538	0.534	0.53	0.527	0.523	0.522	0.522	0.523	0.529	0.536	0.545	0.554	0.56	0.565	0.568	0.57	0.572	0.577	0.583	0.595
A09	Sample	Dilution_40%	0.4	DMSO	Lycopene	Standard_Development	Run077	Standard_Measurement	Plate_01	Clariostar_Study	MB	Biofoundry_,_London	Linear_Dilution_Pattern_V2	0.339	0.337	0.334	0.33	0.326	0.323	0.322	0.323	0.323	0.325	0.324	0.321	0.317	0.312	0.307	0.303	0.3	0.298	0.296	0.293	0.291	0.29	0.291	0.292	0.296	0.302	0.308	0.315	0.319	0.323	0.325	0.328	0.33	0.333	0.339	0.347
A10	Sample	Dilution_20%	0.2	DMSO	Lycopene	Standard_Development	Run077	Standard_Measurement	Plate_01	Clariostar_Study	MB	Biofoundry_,_London	Linear_Dilution_Pattern_V2	0.207	0.205	0.202	0.199	0.196	0.192	0.19	0.189	0.188	0.188	0.185	0.182	0.179	0.175	0.172	0.17	0.167	0.165	0.164	0.163	0.162	0.161	0.161	0.161	0.164	0.167	0.17	0.173	0.176	0.177	0.179	0.18	0.181	0.183	0.186	0.191
A11	Blank	DMSO_Blank	NA	DMSO	NA	Standard_Development	Run077	Standard_Measurement	Plate_01	Clariostar_Study	MB	Biofoundry_,_London	Linear_Dilution_Pattern_V2	0.103	0.1	0.098	0.095	0.092	0.089	0.086	0.084	0.081	0.078	0.074	0.071	0.068	0.065	0.063	0.062	0.06	0.059	0.058	0.057	0.056	0.055	0.054	0.054	0.053	0.053	0.052	0.052	0.051	0.051	0.051	0.05	0.05	0.05	0.049	0.048
A12	Blank	DMSO_Blank	NA	DMSO	NA	Standard_Development	Run077	Standard_Measurement	Plate_01	Clariostar_Study	MB	Biofoundry_,_London	Linear_Dilution_Pattern_V2	0.102	0.099	0.097	0.094	0.09	0.087	0.084	0.082	0.08	0.077	0.073	0.07	0.067	0.064	0.062	0.061	0.059	0.058	0.056	0.055	0.054	0.054	0.054	0.053	0.052	0.052	0.052	0.051	0.05	0.05	0.05	0.049	0.049	0.048	0.047	0.046
B01	Sample	Dilution_100%	1.0	DMSO	Lycopene	Standard_Development	Run077	Standard_Measurement	Plate_01	Clariostar_Study	MB	Biofoundry_,_London	Linear_Dilution_Pattern_V2	0.886	0.887	0.884	0.882	0.879	0.876	0.877	0.878	0.887	0.898	0.902	0.897	0.891	0.883	0.875	0.865	0.859	0.853	0.847	0.842	0.835	0.833	0.835	0.84	0.847	0.858	0.871	0.887	0.899	0.906	0.91	0.915	0.92	0.924	0.935	0.955
B02	Sample	Dilution_80%	0.8	DMSO	Lycopene	Standard_Development	Run077	Standard_Measurement	Plate_01	Clariostar_Study	MB	Biofoundry_,_London	Linear_Dilution_Pattern_V2	0.928	0.929	0.929	0.924	0.921	0.919	0.918	0.922	0.926	0.936	0.937	0.936	0.93	0.919	0.912	0.904	0.897	0.89	0.884	0.88	0.872	0.867	0.864	0.865	0.868	0.874	0.883	0.89	0.894	0.9	0.898	0.898	0.894	0.896	0.9	0.913
B03	Sample	Dilution_60%	0.6	DMSO	Lycopene	Standard_Development	Run077	Standard_Measurement	Plate_01	Clariostar_Study	MB	Biofoundry_,_London	Linear_Dilution_Pattern_V2	0.57	0.57	0.569	0.565	0.56	0.557	0.557	0.559	0.559	0.566	0.566	0.564	0.56	0.552	0.546	0.543	0.537	0.532	0.528	0.524	0.52	0.517	0.518	0.519	0.524	0.531	0.538	0.546	0.552	0.557	0.559	0.562	0.561	0.565	0.57	0.582
B04	Sample	Dilution_40%	0.4	DMSO	Lycopene	Standard_Development	Run077	Standard_Measurement	Plate_01	Clariostar_Study	MB	Biofoundry_,_London	Linear_Dilution_Pattern_V2	0.405	0.405	0.403	0.399	0.395	0.392	0.391	0.391	0.393	0.395	0.394	0.391	0.387	0.383	0.378	0.374	0.37	0.367	0.363	0.361	0.358	0.356	0.356	0.357	0.36	0.365	0.37	0.376	0.38	0.384	0.385	0.387	0.388	0.391	0.395	0.403
B05	Sample	Dilution_20%	0.2	DMSO	Lycopene	Standard_Development	Run077	Standard_Measurement	Plate_01	Clariostar_Study	MB	Biofoundry_,_London	Linear_Dilution_Pattern_V2	0.204	0.201	0.199	0.195	0.193	0.189	0.187	0.188	0.187	0.188	0.186	0.183	0.179	0.176	0.174	0.172	0.169	0.168	0.166	0.164	0.164	0.163	0.164	0.165	0.168	0.17	0.173	0.176	0.179	0.181	0.182	0.184	0.185	0.187	0.19	0.195
B06	Sample	Dilution_100%	1.0	DMSO	Lycopene	Standard_Development	Run077	Standard_Measurement	Plate_01	Clariostar_Study	MB	Biofoundry_,_London	Linear_Dilution_Pattern_V2	0.732	0.734	0.731	0.724	0.72	0.718	0.719	0.722	0.729	0.739	0.743	0.74	0.734	0.723	0.716	0.708	0.703	0.696	0.691	0.686	0.682	0.68	0.682	0.686	0.697	0.711	0.727	0.741	0.754	0.765	0.77	0.777	0.781	0.789	0.803	0.825
B07	Sample	Dilution_80%	0.8	DMSO	Lycopene	Standard_Development	Run077	Standard_Measurement	Plate_01	Clariostar_Study	MB	Biofoundry_,_London	Linear_Dilution_Pattern_V2	0.655	0.655	0.652	0.648	0.643	0.64	0.64	0.643	0.647	0.657	0.657	0.655	0.649	0.64	0.633	0.627	0.621	0.617	0.612	0.608	0.603	0.601	0.602	0.606	0.613	0.623	0.634	0.646	0.655	0.663	0.667	0.67	0.673	0.679	0.689	0.704
B08	Sample	Dilution_60%	0.6	DMSO	Lycopene	Standard_Development	Run077	Standard_Measurement	Plate_01	Clariostar_Study	MB	Biofoundry_,_London	Linear_Dilution_Pattern_V2	0.636	0.635	0.634	0.631	0.627	0.624	0.625	0.626	0.628	0.634	0.634	0.631	0.626	0.621	0.613	0.608	0.603	0.598	0.594	0.59	0.586	0.582	0.581	0.583	0.587	0.593	0.6	0.606	0.611	0.615	0.617	0.618	0.619	0.621	0.625	0.636
B09	Sample	Dilution_40%	0.4	DMSO	Lycopene	Standard_Development	Run077	Standard_Measurement	Plate_01	Clariostar_Study	MB	Biofoundry_,_London	Linear_Dilution_Pattern_V2	0.376	0.375	0.373	0.37	0.366	0.364	0.361	0.362	0.363	0.366	0.364	0.362	0.359	0.353	0.348	0.345	0.341	0.337	0.335	0.333	0.33	0.329	0.329	0.33	0.334	0.34	0.344	0.35	0.355	0.358	0.36	0.362	0.364	0.366	0.37	0.378
B10	Sample	Dilution_20%	0.2	DMSO	Lycopene	Standard_Development	Run077	Standard_Measurement	Plate_01	Clariostar_Study	MB	Biofoundry_,_London	Linear_Dilution_Pattern_V2	0.202	0.201	0.197	0.194	0.191	0.188	0.186	0.185	0.184	0.184	0.182	0.178	0.175	0.171	0.169	0.167	0.164	0.163	0.161	0.16	0.159	0.159	0.159	0.159	0.162	0.165	0.168	0.17	0.172	0.175	0.176	0.178	0.179	0.18	0.183	0.188
B11	Blank	DMSO_Blank	NA	DMSO	NA	Standard_Development	Run077	Standard_Measurement	Plate_01	Clariostar_Study	MB	Biofoundry_,_London	Linear_Dilution_Pattern_V2	0.099	0.096	0.094	0.09	0.087	0.084	0.081	0.08	0.077	0.075	0.072	0.069	0.066	0.063	0.061	0.059	0.059	0.057	0.056	0.054	0.054	0.053	0.053	0.052	0.053	0.052	0.051	0.051	0.05	0.05	0.05	0.049	0.049	0.048	0.047	0.046
B12	Blank	DMSO_Blank	NA	DMSO	NA	Standard_Development	Run077	Standard_Measurement	Plate_01	Clariostar_Study	MB	Biofoundry_,_London	Linear_Dilution_Pattern_V2	0.1	0.097	0.095	0.091	0.088	0.085	0.082	0.081	0.078	0.075	0.071	0.067	0.065	0.063	0.059	0.059	0.058	0.056	0.054	0.054	0.054	0.053	0.052	0.051	0.051	0.051	0.051	0.05	0.05	0.049	0.049	0.049	0.048	0.047	0.046	0.046
C01	Sample	Dilution_95%	0.95	DMSO	Lycopene	Standard_Development	Run077	Standard_Measurement	Plate_01	Clariostar_Study	MB	Biofoundry_,_London	Linear_Dilution_Pattern_V2	1.119	1.124	1.123	1.121	1.122	1.12	1.121	1.126	1.133	1.149	1.145	1.141	1.133	1.127	1.121	1.108	1.102	1.094	1.088	1.082	1.069	1.066	1.064	1.064	1.068	1.074	1.082	1.088	1.095	1.1	1.101	1.1	1.097	1.097	1.103	1.119
C02	Sample	Dilution_75%	0.75	DMSO	Lycopene	Standard_Development	Run077	Standard_Measurement	Plate_01	Clariostar_Study	MB	Biofoundry_,_London	Linear_Dilution_Pattern_V2	1.014	1.017	1.02	1.015	1.012	1.011	1.012	1.016	1.024	1.034	1.031	1.032	1.025	1.015	1.009	1.001	0.993	0.985	0.979	0.973	0.965	0.96	0.956	0.955	0.956	0.961	0.964	0.968	0.969	0.969	0.966	0.965	0.962	0.959	0.96	0.968
C03	Sample	Dilution_55%	0.55	DMSO	Lycopene	Standard_Development	Run077	Standard_Measurement	Plate_01	Clariostar_Study	MB	Biofoundry_,_London	Linear_Dilution_Pattern_V2	0.654	0.655	0.654	0.65	0.646	0.643	0.644	0.648	0.65	0.657	0.656	0.653	0.649	0.641	0.636	0.631	0.626	0.622	0.617	0.613	0.609	0.605	0.603	0.603	0.606	0.61	0.614	0.618	0.623	0.625	0.625	0.625	0.625	0.625	0.628	0.635
C04	Sample	Dilution_35%	0.35	DMSO	Lycopene	Standard_Development	Run077	Standard_Measurement	Plate_01	Clariostar_Study	MB	Biofoundry_,_London	Linear_Dilution_Pattern_V2	0.436	0.437	0.435	0.433	0.429	0.425	0.425	0.426	0.427	0.429	0.428	0.424	0.422	0.416	0.413	0.409	0.404	0.402	0.399	0.396	0.392	0.391	0.39	0.389	0.392	0.395	0.397	0.401	0.404	0.405	0.404	0.405	0.405	0.405	0.406	0.412
C05	Sample	Dilution_15%	0.15	DMSO	Lycopene	Standard_Development	Run077	Standard_Measurement	Plate_01	Clariostar_Study	MB	Biofoundry_,_London	Linear_Dilution_Pattern_V2	0.28	0.279	0.278	0.275	0.273	0.27	0.268	0.269	0.268	0.268	0.266	0.264	0.261	0.258	0.255	0.254	0.251	0.248	0.246	0.245	0.243	0.242	0.241	0.241	0.241	0.242	0.243	0.244	0.244	0.245	0.244	0.244	0.244	0.243	0.243	0.245
C06	Sample	Dilution_95%	0.95	DMSO	Lycopene	Standard_Development	Run077	Standard_Measurement	Plate_01	Clariostar_Study	MB	Biofoundry_,_London	Linear_Dilution_Pattern_V2	0.874	0.874	0.875	0.87	0.867	0.863	0.864	0.866	0.873	0.885	0.887	0.883	0.879	0.868	0.861	0.853	0.845	0.839	0.832	0.827	0.823	0.82	0.818	0.82	0.828	0.838	0.852	0.863	0.871	0.879	0.884	0.885	0.887	0.891	0.899	0.916
C07	Sample	Dilution_75%	0.75	DMSO	Lycopene	Standard_Development	Run077	Standard_Measurement	Plate_01	Clariostar_Study	MB	Biofoundry_,_London	Linear_Dilution_Pattern_V2	0.75	0.752	0.749	0.745	0.741	0.739	0.739	0.741	0.744	0.752	0.754	0.751	0.746	0.738	0.731	0.724	0.719	0.713	0.709	0.703	0.696	0.693	0.693	0.694	0.699	0.705	0.715	0.723	0.73	0.735	0.737	0.738	0.737	0.742	0.748	0.761
C08	Sample	Dilution_55%	0.55	DMSO	Lycopene	Standard_Development	Run077	Standard_Measurement	Plate_01	Clariostar_Study	MB	Biofoundry_,_London	Linear_Dilution_Pattern_V2	0.763	0.765	0.764	0.76	0.758	0.757	0.756	0.758	0.761	0.766	0.767	0.763	0.759	0.753	0.748	0.744	0.737	0.733	0.729	0.723	0.718	0.715	0.713	0.713	0.714	0.719	0.722	0.727	0.729	0.731	0.73	0.73	0.728	0.727	0.731	0.738
C09	Sample	Dilution_35%	0.35	DMSO	Lycopene	Standard_Development	Run077	Standard_Measurement	Plate_01	Clariostar_Study	MB	Biofoundry_,_London	Linear_Dilution_Pattern_V2	0.538	0.538	0.537	0.534	0.531	0.529	0.529	0.53	0.529	0.532	0.53	0.527	0.524	0.519	0.513	0.51	0.507	0.503	0.499	0.496	0.491	0.488	0.486	0.485	0.485	0.487	0.488	0.489	0.49	0.489	0.488	0.486	0.483	0.482	0.482	0.485
C10	Sample	Dilution_15%	0.15	DMSO	Lycopene	Standard_Development	Run077	Standard_Measurement	Plate_01	Clariostar_Study	MB	Biofoundry_,_London	Linear_Dilution_Pattern_V2	0.187	0.185	0.182	0.179	0.176	0.173	0.171	0.171	0.17	0.169	0.167	0.164	0.161	0.158	0.155	0.153	0.15	0.149	0.147	0.146	0.145	0.144	0.145	0.145	0.146	0.149	0.151	0.152	0.154	0.156	0.157	0.158	0.159	0.16	0.162	0.165
C11	Blank	DMSO_Blank	NA	DMSO	NA	Standard_Development	Run077	Standard_Measurement	Plate_01	Clariostar_Study	MB	Biofoundry_,_London	Linear_Dilution_Pattern_V2	0.095	0.093	0.091	0.088	0.084	0.081	0.08	0.078	0.074	0.072	0.069	0.066	0.063	0.06	0.059	0.057	0.055	0.054	0.053	0.052	0.051	0.051	0.051	0.05	0.05	0.05	0.049	0.049	0.049	0.048	0.048	0.048	0.047	0.047	0.046	0.045
C12	Blank	DMSO_Blank	NA	DMSO	NA	Standard_Development	Run077	Standard_Measurement	Plate_01	Clariostar_Study	MB	Biofoundry_,_London	Linear_Dilution_Pattern_V2	0.096	0.094	0.091	0.088	0.085	0.081	0.078	0.077	0.074	0.072	0.068	0.064	0.061	0.059	0.057	0.056	0.054	0.053	0.052	0.051	0.05	0.05	0.05	0.049	0.049	0.049	0.048	0.048	0.047	0.047	0.047	0.047	0.046	0.046	0.045	0.044
D01	Sample	Dilution_95%	0.95	DMSO	Lycopene	Standard_Development	Run077	Standard_Measurement	Plate_01	Clariostar_Study	MB	Biofoundry_,_London	Linear_Dilution_Pattern_V2	0.959	0.96	0.962	0.956	0.952	0.949	0.951	0.955	0.961	0.973	0.974	0.973	0.965	0.957	0.949	0.937	0.93	0.925	0.918	0.912	0.905	0.904	0.902	0.903	0.91	0.921	0.935	0.947	0.956	0.964	0.966	0.967	0.97	0.976	0.983	1.0
D02	Sample	Dilution_75%	0.75	DMSO	Lycopene	Standard_Development	Run077	Standard_Measurement	Plate_01	Clariostar_Study	MB	Biofoundry_,_London	Linear_Dilution_Pattern_V2	1.11	1.115	1.115	1.113	1.108	1.105	1.107	1.107	1.113	1.127	1.121	1.125	1.116	1.109	1.099	1.09	1.086	1.077	1.07	1.062	1.054	1.048	1.043	1.043	1.043	1.046	1.051	1.054	1.056	1.058	1.054	1.05	1.048	1.047	1.046	1.055
D03	Sample	Dilution_55%	0.55	DMSO	Lycopene	Standard_Development	Run077	Standard_Measurement	Plate_01	Clariostar_Study	MB	Biofoundry_,_London	Linear_Dilution_Pattern_V2	0.652	0.653	0.648	0.646	0.641	0.638	0.638	0.64	0.642	0.648	0.649	0.649	0.642	0.636	0.629	0.625	0.62	0.617	0.612	0.608	0.602	0.6	0.599	0.6	0.605	0.611	0.616	0.623	0.626	0.63	0.632	0.633	0.633	0.635	0.639	0.648
D04	Sample	Dilution_35%	0.35	DMSO	Lycopene	Standard_Development	Run077	Standard_Measurement	Plate_01	Clariostar_Study	MB	Biofoundry_,_London	Linear_Dilution_Pattern_V2	0.539	0.54	0.539	0.534	0.532	0.53	0.53	0.532	0.532	0.534	0.533	0.53	0.528	0.524	0.519	0.515	0.511	0.508	0.505	0.502	0.497	0.495	0.494	0.493	0.494	0.496	0.5	0.502	0.503	0.504	0.502	0.502	0.5	0.5	0.501	0.505
D05	Sample	Dilution_15%	0.15	DMSO	Lycopene	Standard_Development	Run077	Standard_Measurement	Plate_01	Clariostar_Study	MB	Biofoundry_,_London	Linear_Dilution_Pattern_V2	0.361	0.36	0.357	0.356	0.354	0.352	0.35	0.351	0.353	0.353	0.352	0.349	0.347	0.343	0.34	0.338	0.334	0.332	0.331	0.328	0.325	0.323	0.322	0.322	0.321	0.322	0.322	0.322	0.322	0.322	0.32	0.319	0.317	0.316	0.315	0.317
D06	Sample	Dilution_95%	0.95	DMSO	Lycopene	Standard_Development	Run077	Standard_Measurement	Plate_01	Clariostar_Study	MB	Biofoundry_,_London	Linear_Dilution_Pattern_V2	0.944	0.945	0.944	0.938	0.934	0.933	0.933	0.936	0.941	0.953	0.956	0.954	0.949	0.94	0.93	0.923	0.916	0.91	0.902	0.897	0.892	0.889	0.89	0.892	0.9	0.91	0.922	0.935	0.944	0.952	0.956	0.959	0.96	0.964	0.976	0.992
D07	Sample	Dilution_75%	0.75	DMSO	Lycopene	Standard_Development	Run077	Standard_Measurement	Plate_01	Clariostar_Study	MB	Biofoundry_,_London	Linear_Dilution_Pattern_V2	0.788	0.788	0.788	0.784	0.779	0.779	0.78	0.782	0.787	0.796	0.797	0.796	0.789	0.782	0.775	0.769	0.761	0.757	0.75	0.746	0.74	0.737	0.737	0.738	0.74	0.749	0.757	0.766	0.773	0.777	0.778	0.779	0.779	0.781	0.787	0.801
D08	Sample	Dilution_55%	0.55	DMSO	Lycopene	Standard_Development	Run077	Standard_Measurement	Plate_01	Clariostar_Study	MB	Biofoundry_,_London	Linear_Dilution_Pattern_V2	0.616	0.617	0.616	0.611	0.609	0.606	0.605	0.608	0.613	0.617	0.618	0.617	0.611	0.603	0.598	0.592	0.587	0.582	0.58	0.575	0.57	0.566	0.565	0.567	0.57	0.574	0.58	0.586	0.59	0.593	0.593	0.595	0.594	0.595	0.599	0.608
D09	Sample	Dilution_35%	0.35	DMSO	Lycopene	Standard_Development	Run077	Standard_Measurement	Plate_01	Clariostar_Study	MB	Biofoundry_,_London	Linear_Dilution_Pattern_V2	0.664	0.665	0.665	0.661	0.659	0.657	0.656	0.657	0.656	0.661	0.661	0.66	0.657	0.65	0.644	0.64	0.635	0.63	0.627	0.623	0.617	0.613	0.612	0.609	0.608	0.608	0.609	0.609	0.609	0.607	0.605	0.602	0.599	0.597	0.596	0.599
D10	Sample	Dilution_15%	0.15	DMSO	Lycopene	Standard_Development	Run077	Standard_Measurement	Plate_01	Clariostar_Study	MB	Biofoundry_,_London	Linear_Dilution_Pattern_V2	0.423	0.423	0.422	0.42	0.417	0.414	0.413	0.414	0.413	0.413	0.411	0.409	0.407	0.404	0.399	0.398	0.395	0.392	0.389	0.387	0.384	0.383	0.38	0.379	0.378	0.377	0.377	0.377	0.376	0.375	0.373	0.371	0.369	0.367	0.366	0.367
D11	Blank	DMSO_Blank	NA	DMSO	NA	Standard_Development	Run077	Standard_Measurement	Plate_01	Clariostar_Study	MB	Biofoundry_,_London	Linear_Dilution_Pattern_V2	0.098	0.096	0.093	0.09	0.087	0.083	0.081	0.08	0.077	0.074	0.071	0.066	0.064	0.062	0.059	0.059	0.057	0.056	0.054	0.053	0.053	0.052	0.052	0.051	0.051	0.051	0.05	0.05	0.049	0.048	0.048	0.048	0.048	0.047	0.046	0.045
D12	Blank	DMSO_Blank	NA	DMSO	NA	Standard_Development	Run077	Standard_Measurement	Plate_01	Clariostar_Study	MB	Biofoundry_,_London	Linear_Dilution_Pattern_V2	0.094	0.091	0.088	0.085	0.082	0.078	0.075	0.074	0.072	0.07	0.066	0.063	0.06	0.058	0.056	0.055	0.053	0.052	0.051	0.051	0.049	0.049	0.049	0.048	0.048	0.048	0.047	0.047	0.047	0.046	0.046	0.046	0.045	0.044	0.044	0.043
E01	Sample	Dilution_90%	0.9	DMSO	Lycopene	Standard_Development	Run077	Standard_Measurement	Plate_01	Clariostar_Study	MB	Biofoundry_,_London	Linear_Dilution_Pattern_V2	1.153	1.153	1.152	1.148	1.142	1.139	1.141	1.145	1.151	1.164	1.161	1.16	1.152	1.141	1.137	1.125	1.116	1.109	1.102	1.095	1.087	1.083	1.083	1.087	1.091	1.103	1.111	1.12	1.131	1.139	1.141	1.141	1.141	1.146	1.155	1.171
E02	Sample	Dilution_70%	0.7	DMSO	Lycopene	Standard_Development	Run077	Standard_Measurement	Plate_01	Clariostar_Study	MB	Biofoundry_,_London	Linear_Dilution_Pattern_V2	0.846	0.846	0.85	0.846	0.841	0.84	0.839	0.844	0.846	0.855	0.857	0.851	0.848	0.842	0.835	0.828	0.82	0.816	0.81	0.805	0.8	0.794	0.791	0.793	0.798	0.803	0.811	0.817	0.82	0.826	0.825	0.823	0.824	0.825	0.83	0.84
E03	Sample	Dilution_50%	0.5	DMSO	Lycopene	Standard_Development	Run077	Standard_Measurement	Plate_01	Clariostar_Study	MB	Biofoundry_,_London	Linear_Dilution_Pattern_V2	0.568	0.569	0.567	0.564	0.561	0.559	0.559	0.563	0.563	0.567	0.566	0.565	0.56	0.553	0.548	0.544	0.539	0.534	0.532	0.527	0.523	0.52	0.52	0.522	0.524	0.528	0.533	0.537	0.543	0.545	0.547	0.546	0.546	0.546	0.549	0.557
E04	Sample	Dilution_30%	0.3	DMSO	Lycopene	Standard_Development	Run077	Standard_Measurement	Plate_01	Clariostar_Study	MB	Biofoundry_,_London	Linear_Dilution_Pattern_V2	0.516	0.518	0.516	0.514	0.511	0.51	0.51	0.512	0.513	0.515	0.515	0.512	0.507	0.502	0.498	0.495	0.491	0.487	0.485	0.482	0.478	0.475	0.473	0.472	0.473	0.474	0.474	0.475	0.476	0.475	0.473	0.472	0.47	0.469	0.468	0.47
E05	Sample	Dilution_10%	0.1	DMSO	Lycopene	Standard_Development	Run077	Standard_Measurement	Plate_01	Clariostar_Study	MB	Biofoundry_,_London	Linear_Dilution_Pattern_V2	0.143	0.14	0.138	0.134	0.131	0.127	0.126	0.127	0.125	0.126	0.123	0.121	0.119	0.116	0.113	0.112	0.11	0.109	0.108	0.106	0.106	0.106	0.106	0.107	0.109	0.111	0.113	0.115	0.116	0.118	0.119	0.12	0.122	0.123	0.124	0.127
E06	Sample	Dilution_90%	0.9	DMSO	Lycopene	Standard_Development	Run077	Standard_Measurement	Plate_01	Clariostar_Study	MB	Biofoundry_,_London	Linear_Dilution_Pattern_V2	0.906	0.905	0.907	0.9	0.897	0.895	0.894	0.898	0.904	0.916	0.918	0.914	0.91	0.899	0.892	0.885	0.881	0.873	0.866	0.861	0.856	0.852	0.851	0.857	0.863	0.874	0.887	0.898	0.907	0.915	0.919	0.922	0.924	0.928	0.939	0.957
E07	Sample	Dilution_70%	0.7	DMSO	Lycopene	Standard_Development	Run077	Standard_Measurement	Plate_01	Clariostar_Study	MB	Biofoundry_,_London	Linear_Dilution_Pattern_V2	0.693	0.693	0.691	0.687	0.682	0.681	0.68	0.684	0.69	0.696	0.697	0.694	0.688	0.68	0.675	0.668	0.663	0.658	0.653	0.649	0.644	0.641	0.641	0.643	0.648	0.656	0.665	0.673	0.681	0.685	0.688	0.689	0.692	0.694	0.7	0.713
E08	Sample	Dilution_50%	0.5	DMSO	Lycopene	Standard_Development	Run077	Standard_Measurement	Plate_01	Clariostar_Study	MB	Biofoundry_,_London	Linear_Dilution_Pattern_V2	0.569	0.57	0.57	0.567	0.564	0.559	0.559	0.563	0.565	0.569	0.57	0.566	0.561	0.556	0.551	0.546	0.541	0.537	0.533	0.529	0.525	0.523	0.522	0.522	0.526	0.53	0.536	0.541	0.544	0.547	0.547	0.548	0.548	0.549	0.552	0.56
E09	Sample	Dilution_30%	0.3	DMSO	Lycopene	Standard_Development	Run077	Standard_Measurement	Plate_01	Clariostar_Study	MB	Biofoundry_,_London	Linear_Dilution_Pattern_V2	0.622	0.622	0.62	0.617	0.616	0.613	0.612	0.614	0.614	0.618	0.617	0.616	0.611	0.604	0.6	0.597	0.593	0.59	0.586	0.582	0.577	0.575	0.574	0.575	0.575	0.576	0.576	0.578	0.579	0.579	0.578	0.577	0.575	0.574	0.574	0.578
E10	Sample	Dilution_10%	0.1	DMSO	Lycopene	Standard_Development	Run077	Standard_Measurement	Plate_01	Clariostar_Study	MB	Biofoundry_,_London	Linear_Dilution_Pattern_V2	0.255	0.254	0.253	0.251	0.249	0.245	0.244	0.245	0.244	0.244	0.243	0.239	0.236	0.233	0.231	0.229	0.227	0.225	0.222	0.221	0.218	0.217	0.217	0.216	0.216	0.217	0.217	0.218	0.219	0.219	0.218	0.219	0.218	0.217	0.218	0.219
E11	Blank	DMSO_Blank	NA	DMSO	NA	Standard_Development	Run077	Standard_Measurement	Plate_01	Clariostar_Study	MB	Biofoundry_,_London	Linear_Dilution_Pattern_V2	0.095	0.093	0.09	0.086	0.083	0.08	0.077	0.077	0.074	0.071	0.068	0.064	0.061	0.059	0.057	0.056	0.054	0.052	0.051	0.051	0.05	0.049	0.049	0.048	0.049	0.048	0.048	0.047	0.047	0.046	0.046	0.047	0.046	0.046	0.045	0.044
E12	Blank	DMSO_Blank	NA	DMSO	NA	Standard_Development	Run077	Standard_Measurement	Plate_01	Clariostar_Study	MB	Biofoundry_,_London	Linear_Dilution_Pattern_V2	0.097	0.094	0.091	0.086	0.083	0.079	0.077	0.077	0.074	0.072	0.068	0.064	0.061	0.058	0.056	0.055	0.054	0.052	0.051	0.05	0.05	0.049	0.048	0.048	0.049	0.048	0.047	0.047	0.047	0.046	0.046	0.046	0.046	0.045	0.044	0.043
F01	Sample	Dilution_90%	0.9	DMSO	Lycopene	Standard_Development	Run077	Standard_Measurement	Plate_01	Clariostar_Study	MB	Biofoundry_,_London	Linear_Dilution_Pattern_V2	0.756	0.755	0.753	0.749	0.746	0.743	0.742	0.745	0.751	0.759	0.763	0.761	0.754	0.746	0.739	0.731	0.726	0.717	0.712	0.709	0.703	0.7	0.701	0.705	0.714	0.725	0.737	0.749	0.759	0.768	0.774	0.778	0.781	0.787	0.798	0.816
F02	Sample	Dilution_70%	0.7	DMSO	Lycopene	Standard_Development	Run077	Standard_Measurement	Plate_01	Clariostar_Study	MB	Biofoundry_,_London	Linear_Dilution_Pattern_V2	0.931	0.934	0.932	0.928	0.923	0.92	0.92	0.924	0.931	0.938	0.938	0.933	0.928	0.92	0.913	0.907	0.899	0.893	0.885	0.881	0.875	0.869	0.866	0.867	0.868	0.873	0.878	0.883	0.887	0.889	0.886	0.885	0.882	0.881	0.884	0.894
F03	Sample	Dilution_50%	0.5	DMSO	Lycopene	Standard_Development	Run077	Standard_Measurement	Plate_01	Clariostar_Study	MB	Biofoundry_,_London	Linear_Dilution_Pattern_V2	0.525	0.524	0.522	0.518	0.515	0.513	0.511	0.512	0.515	0.52	0.519	0.516	0.512	0.507	0.502	0.496	0.492	0.487	0.484	0.482	0.477	0.474	0.473	0.474	0.479	0.483	0.489	0.494	0.499	0.502	0.502	0.503	0.503	0.506	0.51	0.518
F04	Sample	Dilution_30%	0.3	DMSO	Lycopene	Standard_Development	Run077	Standard_Measurement	Plate_01	Clariostar_Study	MB	Biofoundry_,_London	Linear_Dilution_Pattern_V2	0.367	0.366	0.364	0.361	0.359	0.356	0.354	0.356	0.356	0.359	0.357	0.355	0.351	0.348	0.343	0.34	0.337	0.333	0.331	0.329	0.326	0.323	0.323	0.325	0.326	0.329	0.332	0.335	0.337	0.339	0.34	0.34	0.34	0.341	0.342	0.347
F05	Sample	Dilution_10%	0.1	DMSO	Lycopene	Standard_Development	Run077	Standard_Measurement	Plate_01	Clariostar_Study	MB	Biofoundry_,_London	Linear_Dilution_Pattern_V2	0.177	0.175	0.174	0.171	0.168	0.164	0.163	0.164	0.163	0.162	0.16	0.157	0.155	0.153	0.15	0.149	0.147	0.145	0.143	0.142	0.141	0.14	0.14	0.141	0.142	0.143	0.145	0.146	0.147	0.149	0.149	0.149	0.15	0.15	0.152	0.154
F06	Sample	Dilution_90%	0.9	DMSO	Lycopene	Standard_Development	Run077	Standard_Measurement	Plate_01	Clariostar_Study	MB	Biofoundry_,_London	Linear_Dilution_Pattern_V2	1.0	1.006	1.005	0.994	0.992	0.991	0.992	0.994	1.001	1.013	1.013	1.01	1.007	0.997	0.987	0.978	0.971	0.962	0.956	0.948	0.943	0.939	0.937	0.938	0.942	0.95	0.958	0.967	0.975	0.983	0.983	0.983	0.982	0.983	0.992	1.005
F07	Sample	Dilution_70%	0.7	DMSO	Lycopene	Standard_Development	Run077	Standard_Measurement	Plate_01	Clariostar_Study	MB	Biofoundry_,_London	Linear_Dilution_Pattern_V2	0.756	0.756	0.754	0.751	0.747	0.746	0.746	0.748	0.753	0.76	0.76	0.758	0.752	0.745	0.739	0.732	0.726	0.72	0.717	0.711	0.704	0.701	0.702	0.703	0.706	0.713	0.72	0.728	0.734	0.74	0.74	0.74	0.74	0.743	0.75	0.761
F08	Sample	Dilution_50%	0.5	DMSO	Lycopene	Standard_Development	Run077	Standard_Measurement	Plate_01	Clariostar_Study	MB	Biofoundry_,_London	Linear_Dilution_Pattern_V2	0.654	0.654	0.653	0.649	0.648	0.643	0.641	0.642	0.644	0.649	0.65	0.646	0.642	0.634	0.629	0.625	0.62	0.615	0.61	0.607	0.602	0.598	0.597	0.597	0.601	0.603	0.608	0.612	0.616	0.618	0.618	0.619	0.618	0.618	0.621	0.628
F09	Sample	Dilution_30%	0.3	DMSO	Lycopene	Standard_Development	Run077	Standard_Measurement	Plate_01	Clariostar_Study	MB	Biofoundry_,_London	Linear_Dilution_Pattern_V2	0.444	0.444	0.443	0.441	0.438	0.435	0.433	0.435	0.435	0.437	0.436	0.434	0.432	0.426	0.423	0.42	0.415	0.412	0.409	0.406	0.402	0.401	0.4	0.4	0.402	0.404	0.406	0.407	0.409	0.41	0.41	0.409	0.408	0.408	0.409	0.413
F10	Sample	Dilution_10%	0.1	DMSO	Lycopene	Standard_Development	Run077	Standard_Measurement	Plate_01	Clariostar_Study	MB	Biofoundry_,_London	Linear_Dilution_Pattern_V2	0.202	0.2	0.197	0.193	0.191	0.187	0.184	0.184	0.184	0.182	0.179	0.176	0.174	0.171	0.169	0.167	0.165	0.163	0.161	0.16	0.159	0.158	0.159	0.159	0.16	0.161	0.162	0.163	0.164	0.165	0.165	0.166	0.166	0.166	0.167	0.169
F11	Blank	DMSO	NA	DMSO	NA	Standard_Development	Run077	Standard_Measurement	Plate_01	Clariostar_Study	MB	Biofoundry_,_London	Linear_Dilution_Pattern_V2	0.094	0.092	0.089	0.086	0.083	0.079	0.077	0.076	0.073	0.07	0.067	0.064	0.061	0.058	0.056	0.055	0.055	0.052	0.052	0.051	0.05	0.05	0.05	0.049	0.05	0.049	0.048	0.048	0.048	0.047	0.047	0.047	0.047	0.046	0.045	0.044
F12	Blank	DMSO	NA	DMSO	NA	Standard_Development	Run077	Standard_Measurement	Plate_01	Clariostar_Study	MB	Biofoundry_,_London	Linear_Dilution_Pattern_V2	0.092	0.089	0.086	0.083	0.079	0.075	0.073	0.073	0.069	0.067	0.064	0.059	0.057	0.054	0.052	0.051	0.05	0.049	0.047	0.046	0.045	0.045	0.045	0.044	0.045	0.044	0.043	0.043	0.044	0.043	0.043	0.043	0.042	0.042	0.041	0.041
G01	Sample	Dilution_85%	0.85	DMSO	Lycopene	Standard_Development	Run077	Standard_Measurement	Plate_01	Clariostar_Study	MB	Biofoundry_,_London	Linear_Dilution_Pattern_V2	0.89	0.893	0.889	0.885	0.881	0.879	0.88	0.882	0.887	0.896	0.897	0.896	0.89	0.883	0.875	0.865	0.861	0.855	0.848	0.843	0.836	0.832	0.833	0.832	0.838	0.846	0.857	0.865	0.874	0.88	0.88	0.882	0.883	0.884	0.89	0.906
G02	Sample	Dilution_65%	0.65	DMSO	Lycopene	Standard_Development	Run077	Standard_Measurement	Plate_01	Clariostar_Study	MB	Biofoundry_,_London	Linear_Dilution_Pattern_V2	0.729	0.728	0.726	0.722	0.719	0.716	0.717	0.719	0.723	0.731	0.729	0.726	0.723	0.716	0.709	0.703	0.699	0.693	0.686	0.681	0.677	0.674	0.674	0.674	0.679	0.685	0.692	0.698	0.704	0.708	0.709	0.71	0.709	0.712	0.716	0.727
G03	Sample	Dilution_45%	0.45	DMSO	Lycopene	Standard_Development	Run077	Standard_Measurement	Plate_01	Clariostar_Study	MB	Biofoundry_,_London	Linear_Dilution_Pattern_V2	0.636	0.634	0.634	0.629	0.625	0.622	0.622	0.625	0.625	0.631	0.63	0.629	0.624	0.617	0.612	0.609	0.604	0.598	0.594	0.591	0.588	0.583	0.582	0.582	0.584	0.587	0.591	0.595	0.598	0.6	0.6	0.6	0.599	0.599	0.602	0.607
G04	Sample	Dilution_25%	0.25	DMSO	Lycopene	Standard_Development	Run077	Standard_Measurement	Plate_01	Clariostar_Study	MB	Biofoundry_,_London	Linear_Dilution_Pattern_V2	0.26	0.259	0.256	0.252	0.249	0.246	0.244	0.246	0.246	0.247	0.245	0.243	0.24	0.236	0.233	0.231	0.228	0.225	0.223	0.222	0.22	0.219	0.22	0.221	0.224	0.227	0.231	0.235	0.238	0.241	0.242	0.244	0.245	0.246	0.249	0.255
G05	Sample	Dilution_05%	0.0499999999999999	DMSO	Lycopene	Standard_Development	Run077	Standard_Measurement	Plate_01	Clariostar_Study	MB	Biofoundry_,_London	Linear_Dilution_Pattern_V2	0.109	0.107	0.104	0.101	0.098	0.095	0.092	0.092	0.091	0.09	0.087	0.085	0.083	0.08	0.078	0.077	0.076	0.073	0.072	0.072	0.071	0.071	0.071	0.071	0.073	0.074	0.074	0.075	0.076	0.077	0.077	0.079	0.079	0.079	0.08	0.081
G06	Sample	Dilution_85%	0.85	DMSO	Lycopene	Standard_Development	Run077	Standard_Measurement	Plate_01	Clariostar_Study	MB	Biofoundry_,_London	Linear_Dilution_Pattern_V2	0.78	0.778	0.778	0.775	0.77	0.767	0.766	0.769	0.775	0.782	0.783	0.781	0.776	0.769	0.76	0.755	0.75	0.742	0.739	0.733	0.727	0.724	0.724	0.729	0.735	0.744	0.755	0.766	0.776	0.783	0.786	0.789	0.792	0.797	0.806	0.821
G07	Sample	Dilution_65%	0.65	DMSO	Lycopene	Standard_Development	Run077	Standard_Measurement	Plate_01	Clariostar_Study	MB	Biofoundry_,_London	Linear_Dilution_Pattern_V2	1.116	1.125	1.123	1.121	1.115	1.117	1.118	1.116	1.121	1.129	1.132	1.127	1.126	1.116	1.11	1.102	1.093	1.087	1.078	1.072	1.059	1.053	1.051	1.045	1.045	1.047	1.05	1.052	1.051	1.047	1.044	1.039	1.032	1.028	1.026	1.031
G08	Sample	Dilution_45%	0.45	DMSO	Lycopene	Standard_Development	Run077	Standard_Measurement	Plate_01	Clariostar_Study	MB	Biofoundry_,_London	Linear_Dilution_Pattern_V2	0.444	0.443	0.441	0.437	0.434	0.429	0.429	0.43	0.432	0.437	0.436	0.434	0.429	0.424	0.42	0.416	0.412	0.409	0.405	0.402	0.398	0.397	0.398	0.399	0.402	0.408	0.413	0.418	0.425	0.428	0.43	0.432	0.432	0.435	0.439	0.448
G09	Sample	Dilution_25%	0.25	DMSO	Lycopene	Standard_Development	Run077	Standard_Measurement	Plate_01	Clariostar_Study	MB	Biofoundry_,_London	Linear_Dilution_Pattern_V2	0.344	0.342	0.339	0.336	0.333	0.329	0.328	0.329	0.329	0.33	0.329	0.327	0.323	0.318	0.315	0.312	0.308	0.305	0.303	0.301	0.298	0.297	0.296	0.296	0.296	0.299	0.301	0.304	0.304	0.306	0.306	0.306	0.305	0.305	0.307	0.311
G10	Sample	Dilution_05%	0.0499999999999999	DMSO	Lycopene	Standard_Development	Run077	Standard_Measurement	Plate_01	Clariostar_Study	MB	Biofoundry_,_London	Linear_Dilution_Pattern_V2	0.109	0.106	0.105	0.1	0.097	0.094	0.092	0.092	0.089	0.088	0.084	0.082	0.08	0.076	0.074	0.073	0.072	0.07	0.069	0.068	0.068	0.067	0.068	0.068	0.069	0.07	0.07	0.071	0.072	0.073	0.073	0.075	0.075	0.075	0.076	0.077
G11	Blank	DMSO_Blank	NA	DMSO	NA	Standard_Development	Run077	Standard_Measurement	Plate_01	Clariostar_Study	MB	Biofoundry_,_London	Linear_Dilution_Pattern_V2	0.09	0.088	0.084	0.081	0.077	0.074	0.072	0.072	0.068	0.066	0.063	0.06	0.057	0.054	0.053	0.052	0.05	0.049	0.048	0.048	0.047	0.046	0.047	0.046	0.046	0.046	0.045	0.045	0.045	0.045	0.044	0.045	0.044	0.044	0.042	0.042
G12	Blank	DMSO_Blank	NA	DMSO	NA	Standard_Development	Run077	Standard_Measurement	Plate_01	Clariostar_Study	MB	Biofoundry_,_London	Linear_Dilution_Pattern_V2	0.089	0.087	0.083	0.081	0.077	0.073	0.071	0.07	0.067	0.064	0.06	0.057	0.055	0.052	0.05	0.049	0.048	0.046	0.046	0.045	0.044	0.044	0.044	0.044	0.044	0.044	0.043	0.042	0.043	0.043	0.042	0.043	0.043	0.042	0.041	0.04
H01	Sample	Dilution_85%	0.85	DMSO	Lycopene	Standard_Development	Run077	Standard_Measurement	Plate_01	Clariostar_Study	MB	Biofoundry_,_London	Linear_Dilution_Pattern_V2	0.681	0.679	0.678	0.672	0.669	0.665	0.664	0.667	0.673	0.681	0.681	0.678	0.673	0.663	0.655	0.649	0.643	0.639	0.634	0.628	0.624	0.621	0.622	0.627	0.633	0.643	0.655	0.667	0.678	0.688	0.691	0.696	0.697	0.704	0.714	0.732
H02	Sample	Dilution_65%	0.65	DMSO	Lycopene	Standard_Development	Run077	Standard_Measurement	Plate_01	Clariostar_Study	MB	Biofoundry_,_London	Linear_Dilution_Pattern_V2	0.6	0.598	0.596	0.592	0.588	0.586	0.584	0.586	0.591	0.596	0.595	0.593	0.588	0.582	0.575	0.571	0.564	0.56	0.556	0.552	0.547	0.545	0.545	0.548	0.553	0.561	0.569	0.578	0.585	0.59	0.593	0.595	0.596	0.599	0.606	0.618
H03	Sample	Dilution_45%	0.45	DMSO	Lycopene	Standard_Development	Run077	Standard_Measurement	Plate_01	Clariostar_Study	MB	Biofoundry_,_London	Linear_Dilution_Pattern_V2	0.443	0.441	0.438	0.434	0.431	0.428	0.426	0.426	0.429	0.433	0.432	0.431	0.427	0.42	0.415	0.411	0.408	0.404	0.4	0.396	0.393	0.39	0.39	0.392	0.395	0.4	0.406	0.411	0.415	0.42	0.421	0.421	0.423	0.425	0.43	0.438
H04	Sample	Dilution_25%	0.25	DMSO	Lycopene	Standard_Development	Run077	Standard_Measurement	Plate_01	Clariostar_Study	MB	Biofoundry_,_London	Linear_Dilution_Pattern_V2	0.243	0.241	0.238	0.236	0.231	0.228	0.226	0.226	0.226	0.226	0.224	0.221	0.218	0.214	0.211	0.208	0.206	0.203	0.201	0.2	0.198	0.197	0.199	0.2	0.203	0.206	0.209	0.213	0.217	0.22	0.222	0.223	0.225	0.226	0.229	0.235
H05	Sample	Dilution_05%	0.0499999999999999	DMSO	Lycopene	Standard_Development	Run077	Standard_Measurement	Plate_01	Clariostar_Study	MB	Biofoundry_,_London	Linear_Dilution_Pattern_V2	0.118	0.115	0.112	0.109	0.106	0.103	0.101	0.101	0.098	0.097	0.094	0.091	0.088	0.086	0.083	0.082	0.081	0.079	0.078	0.077	0.076	0.075	0.075	0.075	0.076	0.077	0.078	0.078	0.078	0.08	0.081	0.081	0.081	0.081	0.082	0.083
H06	Sample	Dilution_85%	0.85	DMSO	Lycopene	Standard_Development	Run077	Standard_Measurement	Plate_01	Clariostar_Study	MB	Biofoundry_,_London	Linear_Dilution_Pattern_V2	0.643	0.642	0.638	0.634	0.629	0.625	0.626	0.628	0.633	0.641	0.644	0.641	0.636	0.628	0.62	0.614	0.607	0.602	0.597	0.593	0.588	0.587	0.588	0.593	0.601	0.612	0.623	0.637	0.649	0.657	0.663	0.666	0.67	0.677	0.689	0.705
H07	Sample	Dilution_65%	0.65	DMSO	Lycopene	Standard_Development	Run077	Standard_Measurement	Plate_01	Clariostar_Study	MB	Biofoundry_,_London	Linear_Dilution_Pattern_V2	0.717	0.716	0.711	0.705	0.701	0.697	0.695	0.698	0.7	0.707	0.707	0.705	0.7	0.691	0.684	0.678	0.673	0.667	0.662	0.658	0.654	0.65	0.651	0.654	0.658	0.666	0.675	0.683	0.69	0.694	0.698	0.7	0.7	0.703	0.711	0.723
H08	Sample	Dilution_45%	0.45	DMSO	Lycopene	Standard_Development	Run077	Standard_Measurement	Plate_01	Clariostar_Study	MB	Biofoundry_,_London	Linear_Dilution_Pattern_V2	0.386	0.385	0.383	0.378	0.373	0.37	0.368	0.37	0.372	0.374	0.374	0.372	0.367	0.361	0.356	0.352	0.348	0.346	0.342	0.34	0.337	0.336	0.337	0.34	0.344	0.35	0.356	0.363	0.369	0.374	0.377	0.379	0.381	0.384	0.39	0.398
H09	Sample	Dilution_25%	0.25	DMSO	Lycopene	Standard_Development	Run077	Standard_Measurement	Plate_01	Clariostar_Study	MB	Biofoundry_,_London	Linear_Dilution_Pattern_V2	0.262	0.259	0.256	0.253	0.249	0.245	0.243	0.244	0.244	0.244	0.242	0.238	0.235	0.23	0.227	0.225	0.222	0.22	0.217	0.215	0.214	0.212	0.213	0.214	0.217	0.221	0.223	0.227	0.23	0.232	0.233	0.235	0.236	0.237	0.24	0.244
H10	Sample	Dilution_05%	0.0499999999999999	DMSO	Lycopene	Standard_Development	Run077	Standard_Measurement	Plate_01	Clariostar_Study	MB	Biofoundry_,_London	Linear_Dilution_Pattern_V2	0.113	0.111	0.108	0.104	0.101	0.096	0.094	0.094	0.091	0.09	0.087	0.084	0.08	0.077	0.076	0.075	0.073	0.071	0.07	0.07	0.069	0.069	0.068	0.069	0.07	0.071	0.071	0.072	0.073	0.073	0.074	0.075	0.076	0.076	0.076	0.077
H11	Blank	DMSO_Blank	NA	DMSO	NA	Standard_Development	Run077	Standard_Measurement	Plate_01	Clariostar_Study	MB	Biofoundry_,_London	Linear_Dilution_Pattern_V2	0.091	0.087	0.085	0.081	0.078	0.073	0.071	0.071	0.068	0.065	0.062	0.059	0.056	0.054	0.052	0.051	0.05	0.049	0.047	0.047	0.046	0.046	0.046	0.046	0.046	0.046	0.044	0.044	0.044	0.044	0.044	0.044	0.043	0.043	0.042	0.042
H12	Blank	DMSO_Blank	NA	DMSO	NA	Standard_Development	Run077	Standard_Measurement	Plate_01	Clariostar_Study	MB	Biofoundry_,_London	Linear_Dilution_Pattern_V2	0.092	0.088	0.085	0.082	0.079	0.074	0.072	0.072	0.068	0.065	0.061	0.056	0.052	0.05	0.049	0.047	0.046	0.044	0.043	0.043	0.042	0.041	0.042	0.042	0.041	0.042	0.041	0.04	0.041	0.041	0.04	0.041	0.04	0.04	0.039	0.039
[truncated: 122 more columns]
