# Supplementary material for: Construction of a Calibration Curve for Lycopene on a Liquid-Handling Platform—Wider Lessons for the Development of Automated Dilution Protocols
Source: ACS Synth Biol. 2024 Aug 3;13(8):2357–75. doi: 10.1021/acssynbio.4c00031 (PMC11334188; doi:10.1021/acssynbio.4c00031)
Supplement: Supplementary file 2 — sb4c00031_si_002.zip [file sb4c00031_si_002.zip › AggregatedData/Run083/Plate_01/Clariostar_Study/Clariostar_A-Measurement_02/001.csv]

Well	Content	Label	Dilution	Project	Run	Step	Container	Study	Author	Institution	Comment	OD350	OD352	OD354	OD356	OD358	OD360	OD362	OD364	OD366	OD368	OD370	OD372	OD374	OD376	OD378	OD380	OD382	OD384	OD386	OD388	OD390	OD392	OD394	OD396	OD398	OD400	OD402	OD404	OD406	OD408	OD410	OD412	OD414	OD416	OD418	OD420	OD422	OD424
A01	Sample	Dilution_1	1.0	Standard_Development	Run083	Standard_Measurement	Plate_01	Clariostar_Study	MB	Biofoundry_,_London	Linear_Dilution_Pattern_V2	0.161	0.158	0.154	0.151	0.148	0.143	0.139	0.137	0.135	0.133	0.129	0.125	0.122	0.117	0.113	0.11	0.107	0.105	0.104	0.103	0.103	0.103	0.104	0.106	0.108	0.112	0.115	0.118	0.121	0.124	0.127	0.13	0.133	0.136	0.14	0.145	0.151	0.158
A02	Sample	Dilution_5	0.8	Standard_Development	Run083	Standard_Measurement	Plate_01	Clariostar_Study	MB	Biofoundry_,_London	Linear_Dilution_Pattern_V2	0.149	0.146	0.143	0.14	0.137	0.133	0.129	0.127	0.124	0.121	0.117	0.113	0.109	0.105	0.101	0.098	0.096	0.093	0.092	0.091	0.09	0.09	0.091	0.092	0.095	0.097	0.099	0.102	0.104	0.106	0.108	0.111	0.113	0.115	0.118	0.122	0.127	0.133
A03	Sample	Dilution_9	0.6	Standard_Development	Run083	Standard_Measurement	Plate_01	Clariostar_Study	MB	Biofoundry_,_London	Linear_Dilution_Pattern_V2	0.141	0.137	0.134	0.131	0.127	0.123	0.119	0.117	0.114	0.111	0.108	0.104	0.101	0.097	0.092	0.09	0.088	0.086	0.084	0.084	0.082	0.082	0.083	0.083	0.085	0.087	0.088	0.09	0.092	0.094	0.096	0.097	0.098	0.101	0.103	0.106	0.11	0.114
A04	Sample	Dilution_13	0.4	Standard_Development	Run083	Standard_Measurement	Plate_01	Clariostar_Study	MB	Biofoundry_,_London	Linear_Dilution_Pattern_V2	0.133	0.131	0.127	0.123	0.12	0.116	0.112	0.11	0.106	0.103	0.098	0.094	0.09	0.087	0.084	0.08	0.077	0.075	0.074	0.074	0.073	0.073	0.073	0.072	0.074	0.074	0.075	0.077	0.077	0.078	0.08	0.08	0.081	0.083	0.084	0.086	0.089	0.092
A05	Sample	Dilution_17	0.2	Standard_Development	Run083	Standard_Measurement	Plate_01	Clariostar_Study	MB	Biofoundry_,_London	Linear_Dilution_Pattern_V2	0.123	0.12	0.116	0.113	0.109	0.104	0.1	0.098	0.095	0.092	0.088	0.084	0.08	0.077	0.074	0.071	0.068	0.066	0.065	0.064	0.063	0.063	0.063	0.062	0.062	0.063	0.063	0.063	0.063	0.063	0.064	0.064	0.064	0.065	0.065	0.066	0.066	0.068
A06	Sample	Dilution_1	1.0	Standard_Development	Run083	Standard_Measurement	Plate_01	Clariostar_Study	MB	Biofoundry_,_London	Linear_Dilution_Pattern_V2	0.164	0.161	0.158	0.152	0.149	0.144	0.141	0.138	0.136	0.134	0.131	0.127	0.123	0.119	0.114	0.111	0.108	0.106	0.104	0.103	0.102	0.102	0.104	0.105	0.108	0.111	0.113	0.117	0.119	0.122	0.125	0.128	0.13	0.134	0.138	0.142	0.148	0.155
A07	Sample	Dilution_5	0.8	Standard_Development	Run083	Standard_Measurement	Plate_01	Clariostar_Study	MB	Biofoundry_,_London	Linear_Dilution_Pattern_V2	0.15	0.146	0.143	0.139	0.136	0.132	0.127	0.126	0.123	0.121	0.118	0.114	0.111	0.108	0.103	0.1	0.098	0.096	0.094	0.093	0.093	0.093	0.093	0.094	0.097	0.099	0.101	0.104	0.107	0.108	0.111	0.113	0.115	0.118	0.121	0.125	0.13	0.135
A08	Sample	Dilution_9	0.6	Standard_Development	Run083	Standard_Measurement	Plate_01	Clariostar_Study	MB	Biofoundry_,_London	Linear_Dilution_Pattern_V2	0.142	0.139	0.136	0.131	0.128	0.123	0.119	0.117	0.114	0.112	0.108	0.105	0.101	0.097	0.093	0.091	0.088	0.086	0.085	0.083	0.082	0.082	0.082	0.083	0.086	0.087	0.088	0.09	0.092	0.093	0.095	0.096	0.097	0.1	0.102	0.105	0.108	0.113
A09	Sample	Dilution_13	0.4	Standard_Development	Run083	Standard_Measurement	Plate_01	Clariostar_Study	MB	Biofoundry_,_London	Linear_Dilution_Pattern_V2	0.136	0.134	0.13	0.125	0.122	0.117	0.113	0.11	0.107	0.104	0.1	0.095	0.091	0.087	0.084	0.081	0.077	0.076	0.074	0.073	0.072	0.072	0.072	0.072	0.073	0.074	0.074	0.076	0.076	0.077	0.077	0.079	0.079	0.08	0.082	0.083	0.085	0.087
A10	Sample	Dilution_17	0.2	Standard_Development	Run083	Standard_Measurement	Plate_01	Clariostar_Study	MB	Biofoundry_,_London	Linear_Dilution_Pattern_V2	0.121	0.118	0.115	0.111	0.108	0.103	0.099	0.097	0.093	0.091	0.086	0.082	0.079	0.075	0.072	0.069	0.067	0.065	0.063	0.063	0.061	0.06	0.06	0.061	0.061	0.061	0.061	0.061	0.061	0.061	0.062	0.062	0.062	0.063	0.063	0.064	0.065	0.066
A11	Blank	DMSO	NA	Standard_Development	Run083	Standard_Measurement	Plate_01	Clariostar_Study	MB	Biofoundry_,_London	Linear_Dilution_Pattern_V2	0.114	0.11	0.106	0.103	0.1	0.095	0.091	0.089	0.086	0.083	0.078	0.074	0.072	0.068	0.065	0.062	0.06	0.058	0.056	0.056	0.054	0.053	0.053	0.052	0.053	0.053	0.051	0.051	0.05	0.05	0.049	0.049	0.049	0.049	0.049	0.048	0.048	0.047
A12	Blank	DMSO	NA	Standard_Development	Run083	Standard_Measurement	Plate_01	Clariostar_Study	MB	Biofoundry_,_London	Linear_Dilution_Pattern_V2	0.116	0.113	0.109	0.105	0.103	0.098	0.093	0.091	0.088	0.085	0.08	0.075	0.072	0.069	0.065	0.063	0.061	0.059	0.057	0.055	0.054	0.053	0.053	0.053	0.053	0.053	0.052	0.051	0.051	0.05	0.05	0.049	0.049	0.049	0.048	0.048	0.047	0.047
B01	Sample	Dilution_1	1.0	Standard_Development	Run083	Standard_Measurement	Plate_01	Clariostar_Study	MB	Biofoundry_,_London	Linear_Dilution_Pattern_V2	0.159	0.156	0.153	0.149	0.146	0.142	0.138	0.137	0.136	0.134	0.131	0.127	0.124	0.12	0.116	0.113	0.111	0.109	0.108	0.106	0.106	0.107	0.108	0.109	0.113	0.116	0.119	0.122	0.126	0.129	0.131	0.134	0.137	0.14	0.145	0.15	0.156	0.163
B02	Sample	Dilution_5	0.8	Standard_Development	Run083	Standard_Measurement	Plate_01	Clariostar_Study	MB	Biofoundry_,_London	Linear_Dilution_Pattern_V2	0.147	0.144	0.14	0.137	0.133	0.129	0.125	0.124	0.123	0.12	0.118	0.114	0.111	0.106	0.102	0.101	0.099	0.097	0.095	0.094	0.093	0.093	0.095	0.096	0.098	0.101	0.103	0.105	0.108	0.111	0.114	0.116	0.118	0.121	0.124	0.127	0.132	0.138
B03	Sample	Dilution_9	0.6	Standard_Development	Run083	Standard_Measurement	Plate_01	Clariostar_Study	MB	Biofoundry_,_London	Linear_Dilution_Pattern_V2	0.138	0.135	0.131	0.128	0.126	0.121	0.117	0.116	0.113	0.11	0.107	0.102	0.099	0.095	0.091	0.089	0.087	0.085	0.084	0.082	0.082	0.082	0.082	0.083	0.085	0.086	0.088	0.09	0.092	0.093	0.095	0.097	0.099	0.1	0.103	0.106	0.109	0.114
B04	Sample	Dilution_13	0.4	Standard_Development	Run083	Standard_Measurement	Plate_01	Clariostar_Study	MB	Biofoundry_,_London	Linear_Dilution_Pattern_V2	0.13	0.128	0.123	0.119	0.116	0.111	0.108	0.106	0.104	0.101	0.098	0.094	0.091	0.087	0.083	0.081	0.078	0.077	0.076	0.074	0.074	0.073	0.073	0.074	0.075	0.076	0.077	0.079	0.08	0.081	0.081	0.083	0.084	0.085	0.087	0.088	0.09	0.093
B05	Sample	Dilution_17	0.2	Standard_Development	Run083	Standard_Measurement	Plate_01	Clariostar_Study	MB	Biofoundry_,_London	Linear_Dilution_Pattern_V2	0.116	0.114	0.111	0.107	0.104	0.1	0.096	0.094	0.091	0.088	0.085	0.081	0.078	0.074	0.072	0.07	0.068	0.066	0.064	0.063	0.062	0.061	0.061	0.061	0.062	0.062	0.062	0.063	0.063	0.063	0.063	0.064	0.064	0.064	0.065	0.065	0.066	0.068
B06	Sample	Dilution_1	1.0	Standard_Development	Run083	Standard_Measurement	Plate_01	Clariostar_Study	MB	Biofoundry_,_London	Linear_Dilution_Pattern_V2	0.154	0.152	0.148	0.145	0.142	0.139	0.135	0.133	0.131	0.129	0.127	0.123	0.121	0.117	0.113	0.109	0.107	0.105	0.104	0.103	0.103	0.103	0.104	0.105	0.108	0.11	0.114	0.117	0.12	0.123	0.126	0.129	0.131	0.135	0.14	0.144	0.15	0.157
B07	Sample	Dilution_5	0.8	Standard_Development	Run083	Standard_Measurement	Plate_01	Clariostar_Study	MB	Biofoundry_,_London	Linear_Dilution_Pattern_V2	0.146	0.144	0.14	0.137	0.133	0.129	0.125	0.124	0.122	0.121	0.118	0.114	0.111	0.107	0.104	0.101	0.098	0.096	0.095	0.094	0.093	0.093	0.094	0.095	0.097	0.1	0.102	0.105	0.108	0.109	0.111	0.113	0.116	0.119	0.122	0.126	0.131	0.137
B08	Sample	Dilution_9	0.6	Standard_Development	Run083	Standard_Measurement	Plate_01	Clariostar_Study	MB	Biofoundry_,_London	Linear_Dilution_Pattern_V2	0.136	0.135	0.13	0.126	0.122	0.118	0.114	0.113	0.111	0.108	0.105	0.101	0.098	0.095	0.091	0.089	0.086	0.084	0.083	0.082	0.081	0.081	0.081	0.083	0.084	0.086	0.087	0.089	0.091	0.092	0.094	0.095	0.097	0.098	0.101	0.104	0.107	0.111
B09	Sample	Dilution_13	0.4	Standard_Development	Run083	Standard_Measurement	Plate_01	Clariostar_Study	MB	Biofoundry_,_London	Linear_Dilution_Pattern_V2	0.131	0.128	0.124	0.121	0.117	0.113	0.109	0.106	0.104	0.101	0.098	0.094	0.09	0.087	0.083	0.081	0.079	0.076	0.075	0.074	0.073	0.073	0.073	0.073	0.075	0.075	0.076	0.077	0.078	0.079	0.079	0.081	0.082	0.083	0.084	0.086	0.088	0.09
B10	Sample	Dilution_17	0.2	Standard_Development	Run083	Standard_Measurement	Plate_01	Clariostar_Study	MB	Biofoundry_,_London	Linear_Dilution_Pattern_V2	0.121	0.119	0.116	0.112	0.108	0.105	0.1	0.098	0.096	0.092	0.089	0.085	0.082	0.079	0.075	0.072	0.07	0.068	0.068	0.067	0.065	0.064	0.064	0.064	0.065	0.065	0.065	0.065	0.066	0.065	0.066	0.066	0.066	0.067	0.068	0.067	0.068	0.069
B11	Blank	DMSO	NA	Standard_Development	Run083	Standard_Measurement	Plate_01	Clariostar_Study	MB	Biofoundry_,_London	Linear_Dilution_Pattern_V2	0.114	0.111	0.108	0.104	0.101	0.097	0.093	0.091	0.088	0.084	0.079	0.075	0.073	0.07	0.067	0.064	0.063	0.061	0.059	0.058	0.057	0.056	0.056	0.056	0.056	0.055	0.054	0.053	0.053	0.052	0.052	0.052	0.052	0.051	0.051	0.05	0.05	0.049
B12	Blank	DMSO	NA	Standard_Development	Run083	Standard_Measurement	Plate_01	Clariostar_Study	MB	Biofoundry_,_London	Linear_Dilution_Pattern_V2	0.11	0.107	0.103	0.099	0.097	0.093	0.089	0.087	0.084	0.081	0.076	0.072	0.068	0.065	0.062	0.061	0.059	0.056	0.055	0.054	0.053	0.052	0.052	0.051	0.051	0.051	0.05	0.05	0.05	0.049	0.049	0.048	0.048	0.047	0.047	0.046	0.046	0.046
C01	Sample	Dilution_2	0.95	Standard_Development	Run083	Standard_Measurement	Plate_01	Clariostar_Study	MB	Biofoundry_,_London	Linear_Dilution_Pattern_V2	0.151	0.149	0.145	0.142	0.139	0.135	0.131	0.129	0.128	0.126	0.123	0.12	0.116	0.112	0.109	0.107	0.104	0.102	0.102	0.1	0.1	0.1	0.102	0.103	0.106	0.109	0.111	0.114	0.117	0.12	0.124	0.126	0.129	0.132	0.136	0.141	0.147	0.153
C02	Sample	Dilution_6	0.75	Standard_Development	Run083	Standard_Measurement	Plate_01	Clariostar_Study	MB	Biofoundry_,_London	Linear_Dilution_Pattern_V2	0.142	0.141	0.136	0.134	0.13	0.126	0.122	0.121	0.118	0.116	0.113	0.11	0.106	0.103	0.1	0.097	0.095	0.093	0.092	0.091	0.09	0.09	0.091	0.092	0.094	0.096	0.099	0.101	0.103	0.105	0.107	0.109	0.111	0.114	0.117	0.12	0.124	0.13
C03	Sample	Dilution_10	0.55	Standard_Development	Run083	Standard_Measurement	Plate_01	Clariostar_Study	MB	Biofoundry_,_London	Linear_Dilution_Pattern_V2	0.317	0.315	0.311	0.308	0.306	0.302	0.297	0.296	0.293	0.291	0.287	0.283	0.279	0.275	0.271	0.268	0.266	0.264	0.263	0.261	0.26	0.26	0.259	0.26	0.261	0.262	0.263	0.264	0.264	0.264	0.265	0.266	0.266	0.267	0.268	0.27	0.273	0.276
C04	Sample	Dilution_14	0.35	Standard_Development	Run083	Standard_Measurement	Plate_01	Clariostar_Study	MB	Biofoundry_,_London	Linear_Dilution_Pattern_V2	0.127	0.124	0.121	0.117	0.115	0.111	0.107	0.104	0.101	0.098	0.095	0.092	0.087	0.084	0.081	0.078	0.076	0.074	0.073	0.072	0.071	0.07	0.071	0.071	0.073	0.073	0.074	0.075	0.076	0.076	0.077	0.078	0.079	0.081	0.082	0.084	0.086	0.089
C05	Sample	Dilution_18	0.15	Standard_Development	Run083	Standard_Measurement	Plate_01	Clariostar_Study	MB	Biofoundry_,_London	Linear_Dilution_Pattern_V2	0.114	0.111	0.108	0.104	0.102	0.097	0.094	0.091	0.089	0.086	0.083	0.079	0.076	0.073	0.07	0.068	0.065	0.063	0.062	0.061	0.06	0.059	0.059	0.059	0.06	0.06	0.059	0.06	0.06	0.06	0.06	0.061	0.061	0.061	0.061	0.062	0.062	0.064
C06	Sample	Dilution_2	0.95	Standard_Development	Run083	Standard_Measurement	Plate_01	Clariostar_Study	MB	Biofoundry_,_London	Linear_Dilution_Pattern_V2	0.164	0.162	0.158	0.154	0.152	0.148	0.144	0.142	0.141	0.139	0.137	0.135	0.131	0.128	0.124	0.121	0.119	0.116	0.116	0.115	0.114	0.114	0.115	0.117	0.12	0.123	0.126	0.129	0.132	0.135	0.138	0.14	0.143	0.147	0.151	0.156	0.162	0.169
C07	Sample	Dilution_6	0.75	Standard_Development	Run083	Standard_Measurement	Plate_01	Clariostar_Study	MB	Biofoundry_,_London	Linear_Dilution_Pattern_V2	0.145	0.143	0.14	0.136	0.133	0.128	0.125	0.124	0.122	0.119	0.117	0.114	0.111	0.107	0.103	0.101	0.098	0.096	0.095	0.094	0.093	0.094	0.094	0.094	0.097	0.099	0.101	0.103	0.105	0.107	0.109	0.111	0.113	0.116	0.118	0.122	0.126	0.131
C08	Sample	Dilution_10	0.55	Standard_Development	Run083	Standard_Measurement	Plate_01	Clariostar_Study	MB	Biofoundry_,_London	Linear_Dilution_Pattern_V2	0.134	0.132	0.128	0.125	0.121	0.117	0.113	0.112	0.11	0.107	0.104	0.1	0.097	0.094	0.09	0.088	0.086	0.083	0.082	0.081	0.08	0.08	0.08	0.081	0.083	0.084	0.085	0.087	0.088	0.09	0.091	0.092	0.093	0.095	0.098	0.099	0.103	0.106
C09	Sample	Dilution_14	0.35	Standard_Development	Run083	Standard_Measurement	Plate_01	Clariostar_Study	MB	Biofoundry_,_London	Linear_Dilution_Pattern_V2	0.125	0.122	0.118	0.115	0.112	0.108	0.103	0.101	0.099	0.096	0.092	0.088	0.085	0.082	0.079	0.076	0.074	0.072	0.07	0.069	0.069	0.068	0.069	0.068	0.069	0.07	0.07	0.072	0.072	0.073	0.074	0.074	0.075	0.076	0.077	0.079	0.081	0.083
C10	Sample	Dilution_18	0.15	Standard_Development	Run083	Standard_Measurement	Plate_01	Clariostar_Study	MB	Biofoundry_,_London	Linear_Dilution_Pattern_V2	0.122	0.119	0.115	0.112	0.109	0.104	0.1	0.098	0.095	0.092	0.087	0.084	0.08	0.077	0.074	0.071	0.068	0.066	0.065	0.065	0.063	0.062	0.062	0.062	0.062	0.063	0.062	0.062	0.062	0.062	0.062	0.062	0.063	0.063	0.063	0.063	0.064	0.064
C11	Blank	DMSO	NA	Standard_Development	Run083	Standard_Measurement	Plate_01	Clariostar_Study	MB	Biofoundry_,_London	Linear_Dilution_Pattern_V2	0.111	0.108	0.105	0.101	0.098	0.094	0.09	0.088	0.085	0.081	0.077	0.073	0.07	0.067	0.063	0.062	0.059	0.057	0.056	0.055	0.054	0.053	0.053	0.052	0.052	0.052	0.051	0.05	0.05	0.049	0.049	0.049	0.048	0.048	0.048	0.047	0.047	0.047
C12	Blank	DMSO	NA	Standard_Development	Run083	Standard_Measurement	Plate_01	Clariostar_Study	MB	Biofoundry_,_London	Linear_Dilution_Pattern_V2	0.11	0.107	0.103	0.1	0.097	0.093	0.089	0.087	0.084	0.081	0.076	0.073	0.069	0.066	0.063	0.061	0.059	0.057	0.056	0.054	0.053	0.052	0.052	0.052	0.052	0.051	0.051	0.05	0.05	0.049	0.049	0.049	0.049	0.048	0.048	0.047	0.046	0.046
D01	Sample	Dilution_2	0.95	Standard_Development	Run083	Standard_Measurement	Plate_01	Clariostar_Study	MB	Biofoundry_,_London	Linear_Dilution_Pattern_V2	0.154	0.152	0.149	0.146	0.142	0.138	0.134	0.134	0.131	0.129	0.126	0.122	0.119	0.116	0.112	0.108	0.106	0.104	0.103	0.102	0.101	0.102	0.103	0.105	0.108	0.11	0.114	0.117	0.121	0.123	0.126	0.128	0.131	0.135	0.14	0.145	0.151	0.157
D02	Sample	Dilution_6	0.75	Standard_Development	Run083	Standard_Measurement	Plate_01	Clariostar_Study	MB	Biofoundry_,_London	Linear_Dilution_Pattern_V2	0.153	0.151	0.147	0.143	0.139	0.135	0.13	0.129	0.128	0.126	0.123	0.12	0.117	0.112	0.108	0.106	0.103	0.1	0.1	0.098	0.097	0.097	0.098	0.1	0.103	0.105	0.106	0.109	0.112	0.113	0.116	0.117	0.12	0.122	0.125	0.128	0.133	0.138
D03	Sample	Dilution_10	0.55	Standard_Development	Run083	Standard_Measurement	Plate_01	Clariostar_Study	MB	Biofoundry_,_London	Linear_Dilution_Pattern_V2	0.138	0.136	0.132	0.129	0.126	0.121	0.117	0.115	0.114	0.111	0.107	0.103	0.1	0.096	0.093	0.09	0.088	0.086	0.084	0.083	0.083	0.082	0.083	0.083	0.086	0.087	0.088	0.09	0.092	0.093	0.095	0.096	0.098	0.1	0.102	0.105	0.108	0.113
D04	Sample	Dilution_14	0.35	Standard_Development	Run083	Standard_Measurement	Plate_01	Clariostar_Study	MB	Biofoundry_,_London	Linear_Dilution_Pattern_V2	0.129	0.127	0.122	0.119	0.115	0.112	0.107	0.106	0.103	0.1	0.096	0.092	0.089	0.086	0.083	0.08	0.078	0.075	0.074	0.073	0.072	0.071	0.071	0.072	0.073	0.075	0.075	0.076	0.077	0.077	0.078	0.079	0.08	0.081	0.082	0.083	0.085	0.088
D05	Sample	Dilution_18	0.15	Standard_Development	Run083	Standard_Measurement	Plate_01	Clariostar_Study	MB	Biofoundry_,_London	Linear_Dilution_Pattern_V2	0.116	0.113	0.11	0.106	0.102	0.098	0.095	0.092	0.09	0.086	0.083	0.08	0.076	0.073	0.07	0.068	0.065	0.064	0.063	0.061	0.06	0.059	0.059	0.059	0.059	0.059	0.059	0.059	0.059	0.059	0.06	0.059	0.061	0.061	0.061	0.061	0.062	0.062
D06	Sample	Dilution_2	0.95	Standard_Development	Run083	Standard_Measurement	Plate_01	Clariostar_Study	MB	Biofoundry_,_London	Linear_Dilution_Pattern_V2	0.159	0.156	0.152	0.147	0.144	0.14	0.135	0.135	0.134	0.132	0.129	0.127	0.124	0.119	0.115	0.112	0.109	0.107	0.106	0.105	0.104	0.104	0.105	0.107	0.11	0.112	0.115	0.118	0.122	0.124	0.127	0.13	0.133	0.136	0.14	0.144	0.15	0.157
D07	Sample	Dilution_6	0.75	Standard_Development	Run083	Standard_Measurement	Plate_01	Clariostar_Study	MB	Biofoundry_,_London	Linear_Dilution_Pattern_V2	0.144	0.141	0.137	0.134	0.131	0.127	0.122	0.121	0.12	0.118	0.115	0.111	0.108	0.104	0.1	0.098	0.096	0.093	0.091	0.091	0.09	0.09	0.09	0.092	0.094	0.096	0.099	0.101	0.103	0.105	0.108	0.109	0.112	0.115	0.117	0.121	0.126	0.131
D08	Sample	Dilution_10	0.55	Standard_Development	Run083	Standard_Measurement	Plate_01	Clariostar_Study	MB	Biofoundry_,_London	Linear_Dilution_Pattern_V2	0.141	0.138	0.134	0.13	0.127	0.123	0.118	0.116	0.114	0.112	0.108	0.105	0.102	0.098	0.095	0.092	0.09	0.088	0.086	0.085	0.084	0.084	0.085	0.086	0.087	0.089	0.09	0.091	0.093	0.095	0.097	0.098	0.1	0.101	0.104	0.106	0.109	0.114
D09	Sample	Dilution_14	0.35	Standard_Development	Run083	Standard_Measurement	Plate_01	Clariostar_Study	MB	Biofoundry_,_London	Linear_Dilution_Pattern_V2	0.128	0.125	0.121	0.118	0.115	0.111	0.107	0.104	0.101	0.098	0.095	0.091	0.087	0.084	0.081	0.079	0.076	0.074	0.073	0.072	0.071	0.071	0.071	0.071	0.072	0.072	0.073	0.074	0.075	0.075	0.076	0.077	0.078	0.079	0.08	0.082	0.084	0.086
D10	Sample	Dilution_18	0.15	Standard_Development	Run083	Standard_Measurement	Plate_01	Clariostar_Study	MB	Biofoundry_,_London	Linear_Dilution_Pattern_V2	0.121	0.118	0.115	0.111	0.108	0.103	0.099	0.097	0.094	0.091	0.087	0.083	0.08	0.077	0.074	0.071	0.069	0.067	0.065	0.064	0.063	0.062	0.062	0.061	0.063	0.063	0.062	0.061	0.062	0.062	0.062	0.062	0.062	0.063	0.063	0.063	0.064	0.065
D11	Blank	DMSO	NA	Standard_Development	Run083	Standard_Measurement	Plate_01	Clariostar_Study	MB	Biofoundry_,_London	Linear_Dilution_Pattern_V2	0.113	0.11	0.106	0.103	0.099	0.095	0.092	0.089	0.086	0.082	0.078	0.074	0.071	0.068	0.065	0.063	0.061	0.059	0.057	0.056	0.055	0.054	0.054	0.053	0.053	0.053	0.051	0.051	0.051	0.05	0.05	0.049	0.049	0.049	0.048	0.047	0.047	0.047
D12	Blank	DMSO	NA	Standard_Development	Run083	Standard_Measurement	Plate_01	Clariostar_Study	MB	Biofoundry_,_London	Linear_Dilution_Pattern_V2	0.113	0.11	0.106	0.102	0.099	0.095	0.091	0.088	0.085	0.081	0.077	0.073	0.07	0.067	0.063	0.061	0.059	0.057	0.056	0.055	0.053	0.053	0.052	0.051	0.051	0.051	0.05	0.05	0.049	0.049	0.049	0.048	0.048	0.048	0.047	0.046	0.046	0.046
E01	Sample	Dilution_3	0.9	Standard_Development	Run083	Standard_Measurement	Plate_01	Clariostar_Study	MB	Biofoundry_,_London	Linear_Dilution_Pattern_V2	0.166	0.164	0.159	0.156	0.152	0.148	0.144	0.143	0.14	0.138	0.136	0.132	0.129	0.125	0.12	0.118	0.116	0.114	0.112	0.111	0.11	0.111	0.111	0.112	0.116	0.118	0.12	0.124	0.127	0.129	0.131	0.134	0.137	0.14	0.143	0.148	0.153	0.16
E02	Sample	Dilution_7	0.7	Standard_Development	Run083	Standard_Measurement	Plate_01	Clariostar_Study	MB	Biofoundry_,_London	Linear_Dilution_Pattern_V2	0.155	0.153	0.15	0.145	0.142	0.137	0.133	0.131	0.128	0.126	0.122	0.118	0.114	0.109	0.104	0.102	0.099	0.096	0.096	0.095	0.093	0.094	0.094	0.095	0.097	0.099	0.101	0.103	0.105	0.108	0.109	0.11	0.113	0.115	0.117	0.121	0.125	0.13
E03	Sample	Dilution_11	0.5	Standard_Development	Run083	Standard_Measurement	Plate_01	Clariostar_Study	MB	Biofoundry_,_London	Linear_Dilution_Pattern_V2	0.137	0.135	0.13	0.127	0.124	0.119	0.115	0.113	0.111	0.108	0.104	0.101	0.097	0.094	0.09	0.087	0.085	0.083	0.081	0.081	0.08	0.079	0.08	0.081	0.083	0.084	0.085	0.087	0.088	0.089	0.09	0.091	0.093	0.095	0.097	0.099	0.102	0.105
E04	Sample	Dilution_15	0.3	Standard_Development	Run083	Standard_Measurement	Plate_01	Clariostar_Study	MB	Biofoundry_,_London	Linear_Dilution_Pattern_V2	0.135	0.133	0.129	0.124	0.121	0.116	0.113	0.111	0.107	0.105	0.102	0.098	0.095	0.091	0.088	0.085	0.083	0.081	0.079	0.078	0.077	0.077	0.077	0.077	0.078	0.079	0.078	0.079	0.08	0.079	0.08	0.081	0.081	0.082	0.083	0.084	0.085	0.087
E05	Sample	Dilution_19	0.1	Standard_Development	Run083	Standard_Measurement	Plate_01	Clariostar_Study	MB	Biofoundry_,_London	Linear_Dilution_Pattern_V2	0.116	0.113	0.11	0.106	0.102	0.098	0.094	0.091	0.089	0.086	0.082	0.079	0.075	0.072	0.069	0.067	0.065	0.062	0.061	0.06	0.058	0.058	0.057	0.057	0.058	0.057	0.056	0.057	0.056	0.056	0.056	0.056	0.056	0.056	0.056	0.056	0.056	0.056
E06	Sample	Dilution_3	0.9	Standard_Development	Run083	Standard_Measurement	Plate_01	Clariostar_Study	MB	Biofoundry_,_London	Linear_Dilution_Pattern_V2	0.154	0.151	0.147	0.144	0.14	0.134	0.131	0.129	0.128	0.126	0.124	0.121	0.118	0.114	0.11	0.107	0.104	0.102	0.1	0.099	0.099	0.099	0.099	0.101	0.104	0.106	0.109	0.112	0.115	0.117	0.12	0.122	0.125	0.128	0.132	0.136	0.142	0.148
E07	Sample	Dilution_7	0.7	Standard_Development	Run083	Standard_Measurement	Plate_01	Clariostar_Study	MB	Biofoundry_,_London	Linear_Dilution_Pattern_V2	0.144	0.141	0.137	0.134	0.131	0.126	0.121	0.12	0.118	0.116	0.114	0.11	0.107	0.104	0.099	0.097	0.094	0.091	0.09	0.089	0.088	0.088	0.089	0.09	0.093	0.094	0.096	0.099	0.101	0.103	0.105	0.107	0.108	0.111	0.114	0.117	0.121	0.126
E08	Sample	Dilution_11	0.5	Standard_Development	Run083	Standard_Measurement	Plate_01	Clariostar_Study	MB	Biofoundry_,_London	Linear_Dilution_Pattern_V2	0.147	0.145	0.141	0.137	0.134	0.13	0.125	0.123	0.121	0.12	0.117	0.114	0.11	0.106	0.102	0.1	0.098	0.095	0.094	0.093	0.093	0.092	0.092	0.093	0.095	0.096	0.096	0.098	0.099	0.1	0.101	0.103	0.104	0.105	0.107	0.109	0.111	0.115
E09	Sample	Dilution_15	0.3	Standard_Development	Run083	Standard_Measurement	Plate_01	Clariostar_Study	MB	Biofoundry_,_London	Linear_Dilution_Pattern_V2	0.13	0.126	0.122	0.118	0.115	0.11	0.106	0.104	0.102	0.099	0.095	0.091	0.088	0.085	0.081	0.078	0.076	0.073	0.072	0.071	0.069	0.069	0.069	0.069	0.071	0.071	0.072	0.072	0.072	0.072	0.073	0.074	0.075	0.076	0.077	0.078	0.079	0.081
E10	Sample	Dilution_19	0.1	Standard_Development	Run083	Standard_Measurement	Plate_01	Clariostar_Study	MB	Biofoundry_,_London	Linear_Dilution_Pattern_V2	0.117	0.114	0.111	0.106	0.103	0.099	0.094	0.093	0.089	0.086	0.083	0.079	0.076	0.073	0.07	0.067	0.065	0.062	0.061	0.06	0.059	0.058	0.058	0.058	0.058	0.058	0.057	0.057	0.057	0.057	0.057	0.057	0.057	0.057	0.056	0.056	0.056	0.057
E11	Blank	DMSO	NA	Standard_Development	Run083	Standard_Measurement	Plate_01	Clariostar_Study	MB	Biofoundry_,_London	Linear_Dilution_Pattern_V2	0.112	0.109	0.105	0.102	0.098	0.093	0.09	0.087	0.084	0.081	0.077	0.073	0.071	0.068	0.064	0.061	0.059	0.058	0.056	0.056	0.054	0.053	0.053	0.052	0.052	0.052	0.051	0.05	0.05	0.05	0.049	0.049	0.049	0.048	0.048	0.047	0.046	0.046
E12	Blank	DMSO	NA	Standard_Development	Run083	Standard_Measurement	Plate_01	Clariostar_Study	MB	Biofoundry_,_London	Linear_Dilution_Pattern_V2	0.112	0.109	0.105	0.101	0.098	0.094	0.089	0.088	0.085	0.082	0.077	0.073	0.07	0.067	0.063	0.062	0.06	0.057	0.056	0.055	0.054	0.053	0.053	0.052	0.052	0.052	0.051	0.051	0.05	0.049	0.049	0.049	0.048	0.048	0.047	0.046	0.046	0.046
F01	Sample	Dilution_3	0.9	Standard_Development	Run083	Standard_Measurement	Plate_01	Clariostar_Study	MB	Biofoundry_,_London	Linear_Dilution_Pattern_V2	0.156	0.154	0.15	0.147	0.144	0.14	0.136	0.134	0.133	0.131	0.128	0.124	0.121	0.117	0.113	0.11	0.108	0.106	0.104	0.104	0.103	0.104	0.104	0.106	0.109	0.112	0.115	0.117	0.12	0.123	0.126	0.128	0.131	0.134	0.138	0.143	0.148	0.154
F02	Sample	Dilution_7	0.7	Standard_Development	Run083	Standard_Measurement	Plate_01	Clariostar_Study	MB	Biofoundry_,_London	Linear_Dilution_Pattern_V2	0.177	0.176	0.172	0.168	0.165	0.161	0.157	0.155	0.153	0.151	0.148	0.144	0.141	0.137	0.134	0.132	0.129	0.127	0.125	0.125	0.124	0.124	0.124	0.126	0.128	0.13	0.131	0.134	0.136	0.138	0.139	0.141	0.142	0.145	0.147	0.15	0.155	0.159
F03	Sample	Dilution_11	0.5	Standard_Development	Run083	Standard_Measurement	Plate_01	Clariostar_Study	MB	Biofoundry_,_London	Linear_Dilution_Pattern_V2	0.139	0.136	0.131	0.128	0.124	0.12	0.116	0.115	0.112	0.11	0.106	0.103	0.099	0.095	0.092	0.089	0.086	0.084	0.083	0.082	0.081	0.08	0.081	0.082	0.084	0.085	0.086	0.087	0.088	0.09	0.091	0.092	0.094	0.096	0.098	0.099	0.102	0.106
F04	Sample	Dilution_15	0.3	Standard_Development	Run083	Standard_Measurement	Plate_01	Clariostar_Study	MB	Biofoundry_,_London	Linear_Dilution_Pattern_V2	0.126	0.123	0.12	0.117	0.113	0.109	0.105	0.102	0.1	0.097	0.094	0.09	0.087	0.084	0.08	0.078	0.075	0.073	0.072	0.071	0.07	0.069	0.07	0.069	0.071	0.071	0.071	0.072	0.073	0.074	0.074	0.074	0.076	0.077	0.078	0.079	0.08	0.082
F05	Sample	Dilution_19	0.1	Standard_Development	Run083	Standard_Measurement	Plate_01	Clariostar_Study	MB	Biofoundry_,_London	Linear_Dilution_Pattern_V2	0.116	0.112	0.108	0.105	0.101	0.097	0.093	0.091	0.088	0.085	0.082	0.079	0.076	0.073	0.069	0.068	0.065	0.064	0.062	0.06	0.059	0.058	0.059	0.058	0.059	0.058	0.058	0.058	0.058	0.058	0.057	0.057	0.058	0.058	0.058	0.057	0.057	0.058
F06	Sample	Dilution_3	0.9	Standard_Development	Run083	Standard_Measurement	Plate_01	Clariostar_Study	MB	Biofoundry_,_London	Linear_Dilution_Pattern_V2	0.156	0.154	0.149	0.146	0.143	0.138	0.135	0.133	0.131	0.129	0.127	0.123	0.12	0.117	0.113	0.109	0.106	0.104	0.103	0.102	0.102	0.101	0.103	0.104	0.107	0.109	0.112	0.115	0.118	0.12	0.123	0.125	0.129	0.132	0.135	0.139	0.145	0.151
F07	Sample	Dilution_7	0.7	Standard_Development	Run083	Standard_Measurement	Plate_01	Clariostar_Study	MB	Biofoundry_,_London	Linear_Dilution_Pattern_V2	0.191	0.189	0.185	0.181	0.178	0.174	0.169	0.167	0.166	0.164	0.161	0.158	0.155	0.151	0.148	0.145	0.142	0.14	0.139	0.137	0.136	0.135	0.136	0.137	0.14	0.141	0.142	0.144	0.146	0.147	0.149	0.15	0.151	0.154	0.156	0.159	0.162	0.167
F08	Sample	Dilution_11	0.5	Standard_Development	Run083	Standard_Measurement	Plate_01	Clariostar_Study	MB	Biofoundry_,_London	Linear_Dilution_Pattern_V2	0.136	0.134	0.13	0.125	0.122	0.117	0.113	0.112	0.11	0.107	0.104	0.101	0.097	0.093	0.089	0.088	0.085	0.084	0.082	0.081	0.08	0.079	0.08	0.08	0.082	0.083	0.084	0.085	0.087	0.087	0.089	0.09	0.092	0.093	0.095	0.096	0.099	0.102
F09	Sample	Dilution_15	0.3	Standard_Development	Run083	Standard_Measurement	Plate_01	Clariostar_Study	MB	Biofoundry_,_London	Linear_Dilution_Pattern_V2	0.125	0.122	0.119	0.115	0.112	0.108	0.104	0.101	0.098	0.096	0.092	0.089	0.086	0.083	0.079	0.076	0.074	0.072	0.071	0.07	0.069	0.068	0.068	0.068	0.069	0.07	0.07	0.07	0.071	0.071	0.072	0.073	0.073	0.074	0.075	0.076	0.077	0.079
F10	Sample	Dilution_19	0.1	Standard_Development	Run083	Standard_Measurement	Plate_01	Clariostar_Study	MB	Biofoundry_,_London	Linear_Dilution_Pattern_V2	0.116	0.113	0.111	0.107	0.104	0.1	0.096	0.094	0.089	0.085	0.082	0.078	0.075	0.073	0.07	0.066	0.064	0.062	0.061	0.059	0.059	0.058	0.058	0.057	0.057	0.057	0.056	0.056	0.056	0.055	0.056	0.055	0.055	0.056	0.056	0.056	0.056	0.056
F11	Blank	DMSO	NA	Standard_Development	Run083	Standard_Measurement	Plate_01	Clariostar_Study	MB	Biofoundry_,_London	Linear_Dilution_Pattern_V2	0.111	0.108	0.104	0.101	0.098	0.093	0.089	0.086	0.083	0.08	0.077	0.072	0.07	0.067	0.064	0.061	0.059	0.057	0.056	0.054	0.053	0.052	0.052	0.051	0.052	0.051	0.05	0.049	0.049	0.048	0.048	0.048	0.048	0.048	0.047	0.046	0.046	0.046
F12	Blank	DMSO	NA	Standard_Development	Run083	Standard_Measurement	Plate_01	Clariostar_Study	MB	Biofoundry_,_London	Linear_Dilution_Pattern_V2	0.114	0.111	0.108	0.104	0.101	0.097	0.094	0.09	0.087	0.082	0.078	0.074	0.071	0.069	0.066	0.064	0.061	0.059	0.058	0.057	0.055	0.055	0.054	0.054	0.053	0.052	0.052	0.051	0.051	0.05	0.05	0.049	0.049	0.049	0.048	0.048	0.047	0.047
G01	Sample	Dilution_4	0.85	Standard_Development	Run083	Standard_Measurement	Plate_01	Clariostar_Study	MB	Biofoundry_,_London	Linear_Dilution_Pattern_V2	0.156	0.154	0.15	0.147	0.144	0.139	0.135	0.134	0.132	0.129	0.127	0.123	0.119	0.115	0.111	0.109	0.106	0.105	0.103	0.102	0.102	0.101	0.102	0.103	0.106	0.109	0.112	0.114	0.116	0.119	0.121	0.123	0.126	0.129	0.132	0.136	0.14	0.146
G02	Sample	Dilution_8	0.65	Standard_Development	Run083	Standard_Measurement	Plate_01	Clariostar_Study	MB	Biofoundry_,_London	Linear_Dilution_Pattern_V2	0.148	0.145	0.141	0.139	0.135	0.131	0.127	0.125	0.122	0.12	0.117	0.113	0.11	0.106	0.102	0.1	0.097	0.095	0.094	0.093	0.092	0.092	0.092	0.093	0.095	0.097	0.098	0.101	0.103	0.104	0.106	0.108	0.11	0.112	0.114	0.117	0.122	0.126
G03	Sample	Dilution_12	0.45	Standard_Development	Run083	Standard_Measurement	Plate_01	Clariostar_Study	MB	Biofoundry_,_London	Linear_Dilution_Pattern_V2	0.136	0.133	0.13	0.125	0.122	0.117	0.113	0.111	0.109	0.106	0.102	0.099	0.095	0.092	0.088	0.086	0.084	0.081	0.079	0.078	0.077	0.077	0.077	0.078	0.079	0.08	0.081	0.083	0.083	0.085	0.086	0.086	0.087	0.089	0.09	0.092	0.095	0.098
G04	Sample	Dilution_16	0.25	Standard_Development	Run083	Standard_Measurement	Plate_01	Clariostar_Study	MB	Biofoundry_,_London	Linear_Dilution_Pattern_V2	0.127	0.124	0.12	0.116	0.112	0.108	0.103	0.102	0.099	0.097	0.093	0.089	0.086	0.082	0.079	0.076	0.074	0.072	0.07	0.07	0.068	0.068	0.068	0.068	0.069	0.069	0.069	0.07	0.07	0.07	0.071	0.071	0.071	0.072	0.073	0.074	0.075	0.076
G05	Sample	Dilution_20	0.0499999999999999	Standard_Development	Run083	Standard_Measurement	Plate_01	Clariostar_Study	MB	Biofoundry_,_London	Linear_Dilution_Pattern_V2	0.115	0.111	0.108	0.104	0.101	0.097	0.092	0.09	0.087	0.084	0.08	0.077	0.074	0.07	0.067	0.065	0.062	0.06	0.059	0.058	0.056	0.056	0.055	0.055	0.055	0.055	0.054	0.054	0.054	0.053	0.053	0.053	0.053	0.053	0.052	0.052	0.052	0.052
G06	Sample	Dilution_4	0.85	Standard_Development	Run083	Standard_Measurement	Plate_01	Clariostar_Study	MB	Biofoundry_,_London	Linear_Dilution_Pattern_V2	0.153	0.15	0.146	0.143	0.139	0.134	0.13	0.129	0.127	0.125	0.123	0.12	0.116	0.112	0.108	0.105	0.102	0.1	0.099	0.098	0.097	0.097	0.097	0.099	0.101	0.104	0.106	0.109	0.112	0.114	0.117	0.119	0.121	0.124	0.127	0.131	0.136	0.142
G07	Sample	Dilution_8	0.65	Standard_Development	Run083	Standard_Measurement	Plate_01	Clariostar_Study	MB	Biofoundry_,_London	Linear_Dilution_Pattern_V2	0.142	0.139	0.136	0.132	0.129	0.125	0.121	0.118	0.117	0.114	0.111	0.108	0.105	0.101	0.098	0.095	0.092	0.089	0.088	0.088	0.086	0.086	0.087	0.088	0.09	0.092	0.093	0.095	0.097	0.099	0.101	0.103	0.104	0.107	0.109	0.112	0.116	0.12
G08	Sample	Dilution_12	0.45	Standard_Development	Run083	Standard_Measurement	Plate_01	Clariostar_Study	MB	Biofoundry_,_London	Linear_Dilution_Pattern_V2	0.13	0.127	0.123	0.119	0.116	0.112	0.107	0.105	0.103	0.1	0.096	0.093	0.091	0.087	0.084	0.081	0.079	0.076	0.076	0.075	0.073	0.073	0.073	0.073	0.075	0.076	0.076	0.078	0.079	0.08	0.08	0.082	0.082	0.084	0.086	0.088	0.089	0.092
G09	Sample	Dilution_16	0.25	Standard_Development	Run083	Standard_Measurement	Plate_01	Clariostar_Study	MB	Biofoundry_,_London	Linear_Dilution_Pattern_V2	0.124	0.12	0.116	0.113	0.11	0.105	0.101	0.099	0.096	0.093	0.09	0.086	0.083	0.08	0.076	0.073	0.071	0.069	0.067	0.067	0.066	0.065	0.065	0.065	0.066	0.066	0.066	0.067	0.067	0.068	0.068	0.068	0.069	0.07	0.07	0.071	0.072	0.073
G10	Sample	Dilution_20	0.0499999999999999	Standard_Development	Run083	Standard_Measurement	Plate_01	Clariostar_Study	MB	Biofoundry_,_London	Linear_Dilution_Pattern_V2	0.116	0.113	0.109	0.106	0.103	0.098	0.093	0.091	0.088	0.084	0.081	0.077	0.074	0.071	0.067	0.065	0.062	0.06	0.059	0.058	0.057	0.056	0.056	0.055	0.055	0.055	0.054	0.054	0.053	0.053	0.053	0.052	0.053	0.053	0.052	0.051	0.051	0.051
G11	Blank	DMSO	NA	Standard_Development	Run083	Standard_Measurement	Plate_01	Clariostar_Study	MB	Biofoundry_,_London	Linear_Dilution_Pattern_V2	0.113	0.11	0.106	0.103	0.099	0.095	0.09	0.088	0.085	0.082	0.077	0.074	0.071	0.068	0.064	0.062	0.06	0.058	0.056	0.055	0.054	0.053	0.053	0.052	0.052	0.052	0.051	0.05	0.049	0.049	0.049	0.049	0.048	0.048	0.047	0.046	0.045	0.045
G12	Blank	DMSO	NA	Standard_Development	Run083	Standard_Measurement	Plate_01	Clariostar_Study	MB	Biofoundry_,_London	Linear_Dilution_Pattern_V2	0.112	0.109	0.106	0.102	0.098	0.095	0.091	0.088	0.085	0.081	0.076	0.073	0.069	0.066	0.063	0.061	0.059	0.056	0.055	0.054	0.052	0.052	0.051	0.051	0.051	0.051	0.05	0.049	0.049	0.048	0.048	0.048	0.047	0.047	0.047	0.046	0.046	0.045
H01	Sample	Dilution_4	0.85	Standard_Development	Run083	Standard_Measurement	Plate_01	Clariostar_Study	MB	Biofoundry_,_London	Linear_Dilution_Pattern_V2	0.163	0.16	0.157	0.154	0.151	0.146	0.141	0.139	0.136	0.133	0.129	0.124	0.12	0.117	0.112	0.109	0.107	0.104	0.103	0.102	0.102	0.102	0.102	0.103	0.105	0.108	0.111	0.113	0.116	0.118	0.121	0.122	0.125	0.128	0.131	0.135	0.14	0.145
H02	Sample	Dilution_8	0.65	Standard_Development	Run083	Standard_Measurement	Plate_01	Clariostar_Study	MB	Biofoundry_,_London	Linear_Dilution_Pattern_V2	0.144	0.142	0.139	0.135	0.131	0.126	0.123	0.121	0.118	0.116	0.113	0.109	0.105	0.101	0.098	0.094	0.092	0.09	0.089	0.088	0.087	0.086	0.087	0.088	0.09	0.092	0.093	0.096	0.098	0.099	0.101	0.102	0.104	0.106	0.108	0.111	0.114	0.119
H03	Sample	Dilution_12	0.45	Standard_Development	Run083	Standard_Measurement	Plate_01	Clariostar_Study	MB	Biofoundry_,_London	Linear_Dilution_Pattern_V2	0.135	0.132	0.127	0.123	0.119	0.115	0.111	0.109	0.106	0.104	0.1	0.096	0.093	0.089	0.085	0.084	0.082	0.079	0.077	0.076	0.075	0.075	0.075	0.076	0.077	0.078	0.079	0.081	0.081	0.082	0.083	0.085	0.086	0.087	0.089	0.09	0.092	0.095
H04	Sample	Dilution_16	0.25	Standard_Development	Run083	Standard_Measurement	Plate_01	Clariostar_Study	MB	Biofoundry_,_London	Linear_Dilution_Pattern_V2	0.13	0.127	0.123	0.119	0.115	0.111	0.106	0.104	0.101	0.097	0.093	0.089	0.085	0.081	0.077	0.075	0.072	0.07	0.069	0.067	0.066	0.066	0.066	0.066	0.066	0.067	0.066	0.066	0.067	0.067	0.068	0.068	0.068	0.069	0.07	0.07	0.071	0.073
H05	Sample	Dilution_20	0.0499999999999999	Standard_Development	Run083	Standard_Measurement	Plate_01	Clariostar_Study	MB	Biofoundry_,_London	Linear_Dilution_Pattern_V2	0.119	0.116	0.112	0.108	0.105	0.1	0.096	0.093	0.09	0.087	0.083	0.079	0.075	0.071	0.068	0.067	0.064	0.062	0.06	0.059	0.057	0.056	0.056	0.056	0.057	0.056	0.056	0.055	0.055	0.055	0.055	0.054	0.053	0.054	0.053	0.053	0.052	0.052
H06	Sample	Dilution_4	0.85	Standard_Development	Run083	Standard_Measurement	Plate_01	Clariostar_Study	MB	Biofoundry_,_London	Linear_Dilution_Pattern_V2	0.155	0.152	0.148	0.144	0.14	0.136	0.132	0.13	0.128	0.126	0.124	0.12	0.117	0.114	0.11	0.107	0.104	0.102	0.101	0.099	0.099	0.098	0.1	0.101	0.104	0.106	0.108	0.111	0.114	0.116	0.119	0.121	0.123	0.126	0.13	0.133	0.138	0.144
H07	Sample	Dilution_8	0.65	Standard_Development	Run083	Standard_Measurement	Plate_01	Clariostar_Study	MB	Biofoundry_,_London	Linear_Dilution_Pattern_V2	0.145	0.142	0.138	0.135	0.131	0.126	0.122	0.121	0.119	0.116	0.114	0.111	0.107	0.103	0.099	0.097	0.094	0.092	0.09	0.089	0.088	0.088	0.089	0.09	0.092	0.093	0.095	0.097	0.099	0.1	0.102	0.104	0.105	0.108	0.11	0.113	0.117	0.121
H08	Sample	Dilution_12	0.45	Standard_Development	Run083	Standard_Measurement	Plate_01	Clariostar_Study	MB	Biofoundry_,_London	Linear_Dilution_Pattern_V2	0.137	0.135	0.13	0.127	0.123	0.118	0.114	0.113	0.109	0.106	0.103	0.099	0.095	0.091	0.087	0.085	0.082	0.079	0.077	0.077	0.076	0.076	0.077	0.077	0.078	0.08	0.08	0.081	0.083	0.084	0.086	0.087	0.088	0.089	0.091	0.092	0.095	0.099
H09	Sample	Dilution_16	0.25	Standard_Development	Run083	Standard_Measurement	Plate_01	Clariostar_Study	MB	Biofoundry_,_London	Linear_Dilution_Pattern_V2	0.132	0.13	0.126	0.121	0.117	0.113	0.108	0.105	0.103	0.1	0.096	0.091	0.087	0.084	0.079	0.077	0.075	0.073	0.071	0.069	0.068	0.068	0.068	0.067	0.069	0.069	0.069	0.07	0.07	0.07	0.071	0.071	0.072	0.073	0.074	0.074	0.075	0.077
H10	Sample	Dilution_20	0.0499999999999999	Standard_Development	Run083	Standard_Measurement	Plate_01	Clariostar_Study	MB	Biofoundry_,_London	Linear_Dilution_Pattern_V2	0.119	0.116	0.112	0.107	0.104	0.1	0.095	0.093	0.09	0.087	0.082	0.078	0.074	0.071	0.068	0.066	0.063	0.061	0.059	0.058	0.057	0.056	0.055	0.055	0.056	0.055	0.054	0.053	0.053	0.052	0.053	0.052	0.052	0.052	0.052	0.051	0.051	0.051
H11	Blank	DMSO	NA	Standard_Development	Run083	Standard_Measurement	Plate_01	Clariostar_Study	MB	Biofoundry_,_London	Linear_Dilution_Pattern_V2	0.115	0.111	0.108	0.104	0.101	0.096	0.092	0.089	0.086	0.083	0.079	0.075	0.072	0.069	0.066	0.063	0.061	0.059	0.057	0.056	0.055	0.054	0.053	0.053	0.054	0.053	0.052	0.052	0.051	0.05	0.05	0.05	0.05	0.05	0.049	0.048	0.048	0.047
H12	Blank	DMSO	NA	Standard_Development	Run083	Standard_Measurement	Plate_01	Clariostar_Study	MB	Biofoundry_,_London	Linear_Dilution_Pattern_V2	0.115	0.113	0.109	0.105	0.101	0.097	0.092	0.09	0.087	0.083	0.079	0.074	0.071	0.068	0.064	0.062	0.06	0.058	0.056	0.056	0.053	0.053	0.053	0.052	0.052	0.051	0.051	0.05	0.05	0.049	0.049	0.049	0.048	0.048	0.047	0.046	0.045	0.045
[truncated: 120 more columns]
