# Supplementary material for: Construction of a Calibration Curve for Lycopene on a Liquid-Handling Platform—Wider Lessons for the Development of Automated Dilution Protocols
Source: ACS Synth Biol. 2024 Aug 3;13(8):2357–75. doi: 10.1021/acssynbio.4c00031 (PMC11334188; doi:10.1021/acssynbio.4c00031)
Supplement: Supplementary file 2 — sb4c00031_si_002.zip [file sb4c00031_si_002.zip › AggregatedData/Run083/Plate_01/Clariostar_Study/Clariostar_B-Measurement_02/001.csv]

Well	Content	Label	Dilution	Project	Run	Step	Container	Study	Author	Institution	Comment	OD350	OD352	OD354	OD356	OD358	OD360	OD362	OD364	OD366	OD368	OD370	OD372	OD374	OD376	OD378	OD380	OD382	OD384	OD386	OD388	OD390	OD392	OD394	OD396	OD398	OD400	OD402	OD404	OD406	OD408	OD410	OD412	OD414	OD416	OD418	OD420	OD422	OD424
A01	Sample	Dilution_1	1.0	Standard_Development	Run083	Standard_Measurement	Plate_01	Clariostar_Study	MB	Biofoundry_,_London	Linear_Dilution_Pattern_V2	0.152	0.149	0.146	0.143	0.14	0.136	0.133	0.131	0.13	0.128	0.123	0.119	0.115	0.11	0.107	0.104	0.102	0.101	0.1	0.098	0.099	0.1	0.1	0.102	0.105	0.109	0.112	0.116	0.119	0.122	0.125	0.128	0.131	0.135	0.14	0.147	0.154	0.162
A02	Sample	Dilution_5	0.8	Standard_Development	Run083	Standard_Measurement	Plate_01	Clariostar_Study	MB	Biofoundry_,_London	Linear_Dilution_Pattern_V2	0.143	0.14	0.137	0.133	0.13	0.126	0.122	0.12	0.119	0.116	0.112	0.106	0.103	0.098	0.096	0.093	0.09	0.089	0.088	0.086	0.086	0.087	0.088	0.09	0.091	0.094	0.097	0.099	0.101	0.104	0.106	0.109	0.111	0.114	0.118	0.123	0.128	0.134
A03	Sample	Dilution_9	0.6	Standard_Development	Run083	Standard_Measurement	Plate_01	Clariostar_Study	MB	Biofoundry_,_London	Linear_Dilution_Pattern_V2	0.144	0.14	0.138	0.134	0.13	0.126	0.124	0.122	0.12	0.116	0.113	0.108	0.104	0.1	0.097	0.094	0.093	0.091	0.09	0.088	0.088	0.088	0.088	0.089	0.09	0.092	0.095	0.097	0.098	0.099	0.101	0.102	0.104	0.106	0.109	0.113	0.116	0.12
A04	Sample	Dilution_13	0.4	Standard_Development	Run083	Standard_Measurement	Plate_01	Clariostar_Study	MB	Biofoundry_,_London	Linear_Dilution_Pattern_V2	0.132	0.13	0.126	0.122	0.117	0.114	0.111	0.109	0.106	0.102	0.099	0.094	0.09	0.087	0.083	0.08	0.078	0.077	0.076	0.073	0.074	0.073	0.072	0.073	0.073	0.075	0.076	0.078	0.078	0.08	0.08	0.081	0.082	0.083	0.084	0.087	0.088	0.091
A05	Sample	Dilution_17	0.2	Standard_Development	Run083	Standard_Measurement	Plate_01	Clariostar_Study	MB	Biofoundry_,_London	Linear_Dilution_Pattern_V2	0.119	0.116	0.113	0.11	0.106	0.102	0.099	0.097	0.094	0.09	0.086	0.083	0.079	0.075	0.073	0.07	0.068	0.066	0.065	0.063	0.063	0.063	0.062	0.062	0.062	0.063	0.063	0.063	0.063	0.063	0.064	0.063	0.064	0.064	0.065	0.066	0.067	0.068
A06	Sample	Dilution_1	1.0	Standard_Development	Run083	Standard_Measurement	Plate_01	Clariostar_Study	MB	Biofoundry_,_London	Linear_Dilution_Pattern_V2	0.195	0.192	0.188	0.184	0.18	0.177	0.174	0.171	0.169	0.166	0.163	0.159	0.154	0.149	0.145	0.143	0.14	0.138	0.136	0.136	0.136	0.136	0.136	0.137	0.14	0.143	0.147	0.15	0.152	0.156	0.158	0.16	0.163	0.167	0.171	0.177	0.183	0.19
A07	Sample	Dilution_5	0.8	Standard_Development	Run083	Standard_Measurement	Plate_01	Clariostar_Study	MB	Biofoundry_,_London	Linear_Dilution_Pattern_V2	0.15	0.148	0.143	0.14	0.137	0.133	0.13	0.128	0.127	0.124	0.12	0.116	0.113	0.11	0.106	0.103	0.101	0.099	0.098	0.096	0.096	0.097	0.097	0.098	0.1	0.102	0.105	0.108	0.11	0.112	0.115	0.116	0.118	0.121	0.125	0.13	0.135	0.14
A08	Sample	Dilution_9	0.6	Standard_Development	Run083	Standard_Measurement	Plate_01	Clariostar_Study	MB	Biofoundry_,_London	Linear_Dilution_Pattern_V2	0.145	0.143	0.14	0.135	0.132	0.128	0.125	0.123	0.121	0.118	0.114	0.11	0.106	0.102	0.099	0.096	0.094	0.091	0.09	0.088	0.088	0.088	0.088	0.089	0.09	0.092	0.094	0.096	0.097	0.099	0.1	0.101	0.103	0.105	0.108	0.112	0.115	0.119
A09	Sample	Dilution_13	0.4	Standard_Development	Run083	Standard_Measurement	Plate_01	Clariostar_Study	MB	Biofoundry_,_London	Linear_Dilution_Pattern_V2	0.137	0.134	0.131	0.127	0.123	0.119	0.115	0.113	0.111	0.106	0.102	0.098	0.094	0.089	0.086	0.084	0.081	0.079	0.078	0.077	0.077	0.076	0.075	0.075	0.076	0.078	0.079	0.08	0.081	0.082	0.083	0.083	0.084	0.086	0.087	0.09	0.091	0.094
A10	Sample	Dilution_17	0.2	Standard_Development	Run083	Standard_Measurement	Plate_01	Clariostar_Study	MB	Biofoundry_,_London	Linear_Dilution_Pattern_V2	0.121	0.118	0.115	0.111	0.108	0.104	0.1	0.098	0.096	0.091	0.087	0.084	0.08	0.076	0.073	0.07	0.069	0.067	0.066	0.064	0.064	0.064	0.063	0.062	0.063	0.063	0.064	0.064	0.064	0.064	0.065	0.065	0.065	0.065	0.066	0.067	0.068	0.069
A11	Blank	DMSO	NA	Standard_Development	Run083	Standard_Measurement	Plate_01	Clariostar_Study	MB	Biofoundry_,_London	Linear_Dilution_Pattern_V2	0.113	0.11	0.107	0.103	0.1	0.096	0.093	0.091	0.089	0.084	0.08	0.075	0.073	0.069	0.066	0.063	0.062	0.06	0.059	0.057	0.057	0.056	0.055	0.054	0.054	0.053	0.053	0.053	0.052	0.051	0.051	0.05	0.05	0.049	0.049	0.048	0.047	0.046
A12	Blank	DMSO	NA	Standard_Development	Run083	Standard_Measurement	Plate_01	Clariostar_Study	MB	Biofoundry_,_London	Linear_Dilution_Pattern_V2	0.115	0.112	0.109	0.105	0.102	0.099	0.095	0.093	0.09	0.085	0.08	0.076	0.073	0.069	0.066	0.064	0.062	0.06	0.059	0.057	0.057	0.057	0.055	0.054	0.054	0.053	0.053	0.052	0.051	0.051	0.051	0.05	0.05	0.049	0.049	0.048	0.047	0.047
B01	Sample	Dilution_1	1.0	Standard_Development	Run083	Standard_Measurement	Plate_01	Clariostar_Study	MB	Biofoundry_,_London	Linear_Dilution_Pattern_V2	0.182	0.179	0.176	0.172	0.169	0.166	0.164	0.163	0.162	0.159	0.156	0.152	0.149	0.144	0.141	0.139	0.137	0.136	0.135	0.134	0.134	0.135	0.136	0.137	0.141	0.145	0.148	0.152	0.155	0.158	0.162	0.164	0.167	0.171	0.176	0.183	0.19	0.197
B02	Sample	Dilution_5	0.8	Standard_Development	Run083	Standard_Measurement	Plate_01	Clariostar_Study	MB	Biofoundry_,_London	Linear_Dilution_Pattern_V2	0.143	0.141	0.138	0.134	0.131	0.127	0.124	0.123	0.122	0.12	0.116	0.112	0.109	0.104	0.102	0.1	0.098	0.096	0.095	0.094	0.094	0.094	0.095	0.096	0.098	0.101	0.104	0.106	0.108	0.111	0.113	0.115	0.117	0.12	0.123	0.128	0.133	0.139
B03	Sample	Dilution_9	0.6	Standard_Development	Run083	Standard_Measurement	Plate_01	Clariostar_Study	MB	Biofoundry_,_London	Linear_Dilution_Pattern_V2	0.139	0.137	0.134	0.13	0.127	0.122	0.12	0.119	0.117	0.114	0.11	0.106	0.102	0.098	0.096	0.092	0.091	0.089	0.088	0.087	0.087	0.087	0.087	0.088	0.089	0.09	0.093	0.095	0.096	0.097	0.099	0.1	0.102	0.104	0.107	0.11	0.114	0.118
B04	Sample	Dilution_13	0.4	Standard_Development	Run083	Standard_Measurement	Plate_01	Clariostar_Study	MB	Biofoundry_,_London	Linear_Dilution_Pattern_V2	0.129	0.126	0.123	0.119	0.116	0.113	0.11	0.108	0.106	0.103	0.099	0.095	0.091	0.087	0.084	0.082	0.081	0.079	0.077	0.076	0.075	0.075	0.075	0.075	0.077	0.078	0.079	0.08	0.081	0.082	0.083	0.083	0.084	0.086	0.087	0.09	0.092	0.095
B05	Sample	Dilution_17	0.2	Standard_Development	Run083	Standard_Measurement	Plate_01	Clariostar_Study	MB	Biofoundry_,_London	Linear_Dilution_Pattern_V2	0.118	0.115	0.111	0.108	0.105	0.101	0.098	0.097	0.094	0.09	0.086	0.083	0.08	0.076	0.073	0.072	0.07	0.068	0.067	0.065	0.065	0.064	0.064	0.064	0.065	0.064	0.065	0.065	0.064	0.065	0.066	0.065	0.065	0.065	0.066	0.067	0.067	0.068
B06	Sample	Dilution_1	1.0	Standard_Development	Run083	Standard_Measurement	Plate_01	Clariostar_Study	MB	Biofoundry_,_London	Linear_Dilution_Pattern_V2	0.155	0.153	0.15	0.146	0.143	0.14	0.137	0.135	0.134	0.132	0.13	0.127	0.123	0.119	0.116	0.112	0.111	0.109	0.108	0.106	0.107	0.107	0.107	0.109	0.112	0.114	0.118	0.122	0.124	0.128	0.13	0.133	0.136	0.139	0.144	0.15	0.156	0.164
B07	Sample	Dilution_5	0.8	Standard_Development	Run083	Standard_Measurement	Plate_01	Clariostar_Study	MB	Biofoundry_,_London	Linear_Dilution_Pattern_V2	0.151	0.148	0.146	0.142	0.138	0.135	0.132	0.13	0.129	0.127	0.123	0.12	0.117	0.114	0.109	0.107	0.105	0.102	0.102	0.101	0.1	0.1	0.1	0.101	0.103	0.106	0.109	0.112	0.114	0.116	0.118	0.119	0.122	0.125	0.128	0.134	0.138	0.144
B08	Sample	Dilution_9	0.6	Standard_Development	Run083	Standard_Measurement	Plate_01	Clariostar_Study	MB	Biofoundry_,_London	Linear_Dilution_Pattern_V2	0.142	0.139	0.136	0.132	0.128	0.125	0.122	0.12	0.119	0.116	0.113	0.109	0.105	0.102	0.099	0.096	0.094	0.092	0.091	0.089	0.089	0.089	0.089	0.089	0.091	0.093	0.095	0.097	0.098	0.1	0.102	0.102	0.104	0.106	0.108	0.112	0.115	0.119
B09	Sample	Dilution_13	0.4	Standard_Development	Run083	Standard_Measurement	Plate_01	Clariostar_Study	MB	Biofoundry_,_London	Linear_Dilution_Pattern_V2	0.134	0.132	0.128	0.124	0.121	0.118	0.115	0.112	0.11	0.106	0.102	0.098	0.095	0.091	0.088	0.085	0.084	0.082	0.081	0.079	0.079	0.079	0.078	0.078	0.079	0.08	0.082	0.082	0.083	0.084	0.084	0.085	0.086	0.087	0.088	0.091	0.092	0.095
B10	Sample	Dilution_17	0.2	Standard_Development	Run083	Standard_Measurement	Plate_01	Clariostar_Study	MB	Biofoundry_,_London	Linear_Dilution_Pattern_V2	0.121	0.118	0.115	0.111	0.108	0.105	0.101	0.099	0.098	0.093	0.089	0.085	0.082	0.079	0.076	0.073	0.071	0.07	0.069	0.067	0.067	0.066	0.065	0.065	0.066	0.066	0.067	0.067	0.067	0.067	0.067	0.067	0.067	0.067	0.067	0.069	0.069	0.07
B11	Blank	DMSO	NA	Standard_Development	Run083	Standard_Measurement	Plate_01	Clariostar_Study	MB	Biofoundry_,_London	Linear_Dilution_Pattern_V2	0.113	0.111	0.108	0.104	0.101	0.098	0.096	0.093	0.09	0.086	0.081	0.077	0.074	0.072	0.069	0.066	0.066	0.063	0.062	0.061	0.06	0.059	0.059	0.057	0.058	0.056	0.056	0.056	0.055	0.055	0.054	0.053	0.053	0.052	0.052	0.051	0.05	0.05
B12	Blank	DMSO	NA	Standard_Development	Run083	Standard_Measurement	Plate_01	Clariostar_Study	MB	Biofoundry_,_London	Linear_Dilution_Pattern_V2	0.109	0.106	0.103	0.099	0.096	0.092	0.09	0.087	0.085	0.08	0.076	0.072	0.069	0.066	0.063	0.06	0.06	0.058	0.057	0.056	0.055	0.054	0.053	0.052	0.053	0.052	0.052	0.051	0.05	0.05	0.05	0.049	0.048	0.049	0.048	0.047	0.046	0.046
C01	Sample	Dilution_2	0.95	Standard_Development	Run083	Standard_Measurement	Plate_01	Clariostar_Study	MB	Biofoundry_,_London	Linear_Dilution_Pattern_V2	0.15	0.148	0.145	0.141	0.138	0.136	0.133	0.132	0.131	0.129	0.126	0.122	0.118	0.113	0.11	0.108	0.106	0.104	0.104	0.103	0.103	0.104	0.104	0.107	0.109	0.112	0.115	0.118	0.122	0.124	0.127	0.13	0.133	0.136	0.141	0.147	0.153	0.161
C02	Sample	Dilution_6	0.75	Standard_Development	Run083	Standard_Measurement	Plate_01	Clariostar_Study	MB	Biofoundry_,_London	Linear_Dilution_Pattern_V2	0.144	0.141	0.138	0.134	0.131	0.128	0.124	0.123	0.123	0.119	0.116	0.112	0.109	0.104	0.101	0.098	0.097	0.095	0.095	0.094	0.093	0.094	0.094	0.095	0.097	0.1	0.102	0.104	0.106	0.109	0.111	0.113	0.115	0.117	0.12	0.125	0.13	0.135
C03	Sample	Dilution_10	0.55	Standard_Development	Run083	Standard_Measurement	Plate_01	Clariostar_Study	MB	Biofoundry_,_London	Linear_Dilution_Pattern_V2	0.388	0.386	0.383	0.379	0.375	0.372	0.369	0.366	0.364	0.361	0.356	0.352	0.349	0.344	0.341	0.338	0.335	0.333	0.33	0.328	0.328	0.327	0.326	0.326	0.326	0.327	0.327	0.328	0.328	0.328	0.328	0.328	0.328	0.329	0.329	0.33	0.332	0.336
C04	Sample	Dilution_14	0.35	Standard_Development	Run083	Standard_Measurement	Plate_01	Clariostar_Study	MB	Biofoundry_,_London	Linear_Dilution_Pattern_V2	0.126	0.124	0.12	0.117	0.113	0.109	0.106	0.105	0.103	0.099	0.095	0.092	0.088	0.085	0.082	0.08	0.078	0.076	0.075	0.074	0.074	0.073	0.072	0.073	0.074	0.075	0.076	0.077	0.077	0.078	0.079	0.079	0.08	0.081	0.082	0.084	0.086	0.088
C05	Sample	Dilution_18	0.15	Standard_Development	Run083	Standard_Measurement	Plate_01	Clariostar_Study	MB	Biofoundry_,_London	Linear_Dilution_Pattern_V2	0.113	0.11	0.107	0.105	0.101	0.097	0.094	0.092	0.09	0.087	0.082	0.079	0.077	0.073	0.071	0.068	0.066	0.065	0.064	0.062	0.062	0.062	0.061	0.061	0.061	0.061	0.061	0.061	0.061	0.062	0.062	0.062	0.062	0.062	0.062	0.062	0.063	0.064
C06	Sample	Dilution_2	0.95	Standard_Development	Run083	Standard_Measurement	Plate_01	Clariostar_Study	MB	Biofoundry_,_London	Linear_Dilution_Pattern_V2	0.172	0.169	0.167	0.163	0.159	0.155	0.153	0.152	0.151	0.148	0.147	0.144	0.14	0.136	0.133	0.131	0.128	0.126	0.125	0.124	0.125	0.125	0.125	0.127	0.13	0.133	0.136	0.139	0.142	0.145	0.148	0.15	0.153	0.157	0.161	0.168	0.174	0.18
C07	Sample	Dilution_6	0.75	Standard_Development	Run083	Standard_Measurement	Plate_01	Clariostar_Study	MB	Biofoundry_,_London	Linear_Dilution_Pattern_V2	0.151	0.149	0.145	0.141	0.138	0.134	0.131	0.129	0.129	0.126	0.123	0.12	0.117	0.113	0.109	0.106	0.104	0.102	0.102	0.1	0.1	0.1	0.1	0.101	0.103	0.106	0.108	0.111	0.113	0.115	0.116	0.118	0.119	0.122	0.125	0.13	0.134	0.14
C08	Sample	Dilution_10	0.55	Standard_Development	Run083	Standard_Measurement	Plate_01	Clariostar_Study	MB	Biofoundry_,_London	Linear_Dilution_Pattern_V2	0.134	0.132	0.129	0.124	0.12	0.116	0.114	0.113	0.112	0.109	0.105	0.101	0.098	0.095	0.091	0.089	0.087	0.085	0.084	0.083	0.083	0.083	0.083	0.084	0.085	0.087	0.089	0.09	0.091	0.093	0.094	0.096	0.097	0.099	0.101	0.105	0.107	0.112
C09	Sample	Dilution_14	0.35	Standard_Development	Run083	Standard_Measurement	Plate_01	Clariostar_Study	MB	Biofoundry_,_London	Linear_Dilution_Pattern_V2	0.122	0.121	0.117	0.113	0.11	0.107	0.103	0.101	0.099	0.095	0.092	0.088	0.085	0.082	0.078	0.076	0.074	0.072	0.072	0.07	0.07	0.07	0.069	0.07	0.07	0.072	0.073	0.073	0.073	0.074	0.075	0.075	0.076	0.077	0.078	0.08	0.081	0.083
C10	Sample	Dilution_18	0.15	Standard_Development	Run083	Standard_Measurement	Plate_01	Clariostar_Study	MB	Biofoundry_,_London	Linear_Dilution_Pattern_V2	0.121	0.118	0.115	0.112	0.108	0.104	0.101	0.099	0.097	0.092	0.088	0.084	0.081	0.077	0.075	0.072	0.07	0.068	0.067	0.065	0.065	0.065	0.064	0.064	0.064	0.064	0.063	0.064	0.063	0.064	0.064	0.063	0.064	0.064	0.064	0.065	0.065	0.066
C11	Blank	DMSO	NA	Standard_Development	Run083	Standard_Measurement	Plate_01	Clariostar_Study	MB	Biofoundry_,_London	Linear_Dilution_Pattern_V2	0.11	0.108	0.104	0.101	0.097	0.093	0.09	0.088	0.087	0.082	0.078	0.074	0.07	0.067	0.064	0.062	0.06	0.058	0.057	0.056	0.055	0.054	0.053	0.053	0.053	0.052	0.052	0.051	0.05	0.051	0.05	0.049	0.049	0.049	0.048	0.048	0.046	0.046
C12	Blank	DMSO	NA	Standard_Development	Run083	Standard_Measurement	Plate_01	Clariostar_Study	MB	Biofoundry_,_London	Linear_Dilution_Pattern_V2	0.107	0.103	0.1	0.097	0.094	0.09	0.087	0.086	0.084	0.08	0.075	0.071	0.067	0.064	0.062	0.06	0.059	0.057	0.056	0.055	0.054	0.053	0.052	0.051	0.051	0.051	0.051	0.05	0.049	0.049	0.049	0.048	0.048	0.048	0.047	0.046	0.045	0.045
D01	Sample	Dilution_2	0.95	Standard_Development	Run083	Standard_Measurement	Plate_01	Clariostar_Study	MB	Biofoundry_,_London	Linear_Dilution_Pattern_V2	0.157	0.155	0.151	0.148	0.145	0.141	0.138	0.138	0.136	0.134	0.131	0.127	0.123	0.118	0.115	0.113	0.111	0.108	0.108	0.107	0.107	0.107	0.108	0.11	0.112	0.115	0.119	0.123	0.125	0.129	0.131	0.134	0.137	0.14	0.144	0.151	0.157	0.164
D02	Sample	Dilution_6	0.75	Standard_Development	Run083	Standard_Measurement	Plate_01	Clariostar_Study	MB	Biofoundry_,_London	Linear_Dilution_Pattern_V2	0.17	0.168	0.165	0.161	0.157	0.154	0.15	0.15	0.148	0.146	0.142	0.139	0.135	0.131	0.127	0.124	0.123	0.121	0.119	0.118	0.118	0.118	0.118	0.118	0.12	0.123	0.125	0.128	0.129	0.131	0.133	0.135	0.137	0.139	0.142	0.147	0.151	0.157
D03	Sample	Dilution_10	0.55	Standard_Development	Run083	Standard_Measurement	Plate_01	Clariostar_Study	MB	Biofoundry_,_London	Linear_Dilution_Pattern_V2	0.145	0.143	0.139	0.135	0.133	0.129	0.126	0.124	0.123	0.119	0.116	0.112	0.108	0.104	0.101	0.098	0.097	0.095	0.093	0.091	0.091	0.091	0.091	0.092	0.093	0.095	0.098	0.099	0.1	0.101	0.102	0.103	0.104	0.107	0.109	0.113	0.116	0.119
D04	Sample	Dilution_14	0.35	Standard_Development	Run083	Standard_Measurement	Plate_01	Clariostar_Study	MB	Biofoundry_,_London	Linear_Dilution_Pattern_V2	0.13	0.128	0.123	0.119	0.116	0.113	0.11	0.108	0.106	0.102	0.098	0.095	0.092	0.087	0.084	0.082	0.08	0.078	0.077	0.075	0.075	0.075	0.074	0.074	0.075	0.076	0.077	0.078	0.079	0.08	0.08	0.08	0.082	0.082	0.083	0.085	0.087	0.089
D05	Sample	Dilution_18	0.15	Standard_Development	Run083	Standard_Measurement	Plate_01	Clariostar_Study	MB	Biofoundry_,_London	Linear_Dilution_Pattern_V2	0.119	0.116	0.113	0.108	0.105	0.102	0.098	0.097	0.095	0.091	0.087	0.084	0.081	0.077	0.073	0.071	0.07	0.068	0.067	0.065	0.065	0.064	0.063	0.062	0.064	0.063	0.064	0.064	0.063	0.064	0.064	0.064	0.063	0.064	0.063	0.064	0.064	0.065
D06	Sample	Dilution_2	0.95	Standard_Development	Run083	Standard_Measurement	Plate_01	Clariostar_Study	MB	Biofoundry_,_London	Linear_Dilution_Pattern_V2	0.161	0.158	0.154	0.151	0.147	0.143	0.14	0.139	0.139	0.136	0.134	0.131	0.127	0.123	0.119	0.116	0.114	0.112	0.111	0.109	0.109	0.11	0.11	0.112	0.115	0.118	0.121	0.124	0.127	0.13	0.133	0.135	0.138	0.141	0.145	0.152	0.158	0.165
D07	Sample	Dilution_6	0.75	Standard_Development	Run083	Standard_Measurement	Plate_01	Clariostar_Study	MB	Biofoundry_,_London	Linear_Dilution_Pattern_V2	0.148	0.145	0.143	0.138	0.135	0.131	0.128	0.127	0.126	0.124	0.12	0.118	0.114	0.11	0.106	0.103	0.102	0.099	0.098	0.097	0.097	0.097	0.097	0.098	0.1	0.102	0.105	0.108	0.109	0.111	0.114	0.115	0.117	0.12	0.123	0.128	0.132	0.138
D08	Sample	Dilution_10	0.55	Standard_Development	Run083	Standard_Measurement	Plate_01	Clariostar_Study	MB	Biofoundry_,_London	Linear_Dilution_Pattern_V2	0.14	0.138	0.135	0.131	0.127	0.123	0.121	0.119	0.117	0.115	0.111	0.106	0.104	0.1	0.097	0.094	0.092	0.09	0.089	0.088	0.088	0.088	0.088	0.089	0.09	0.093	0.094	0.096	0.098	0.1	0.101	0.102	0.104	0.105	0.108	0.112	0.116	0.12
D09	Sample	Dilution_14	0.35	Standard_Development	Run083	Standard_Measurement	Plate_01	Clariostar_Study	MB	Biofoundry_,_London	Linear_Dilution_Pattern_V2	0.132	0.129	0.126	0.122	0.119	0.115	0.112	0.11	0.109	0.105	0.102	0.097	0.094	0.09	0.087	0.085	0.083	0.081	0.08	0.078	0.077	0.077	0.077	0.078	0.079	0.08	0.081	0.081	0.082	0.083	0.084	0.084	0.085	0.085	0.086	0.089	0.09	0.093
D10	Sample	Dilution_18	0.15	Standard_Development	Run083	Standard_Measurement	Plate_01	Clariostar_Study	MB	Biofoundry_,_London	Linear_Dilution_Pattern_V2	0.119	0.116	0.113	0.11	0.106	0.102	0.099	0.098	0.095	0.091	0.087	0.082	0.08	0.076	0.073	0.071	0.07	0.067	0.066	0.065	0.064	0.064	0.063	0.063	0.063	0.063	0.063	0.063	0.063	0.063	0.063	0.064	0.064	0.064	0.064	0.064	0.065	0.066
D11	Blank	DMSO	NA	Standard_Development	Run083	Standard_Measurement	Plate_01	Clariostar_Study	MB	Biofoundry_,_London	Linear_Dilution_Pattern_V2	0.111	0.109	0.105	0.102	0.098	0.095	0.091	0.09	0.088	0.083	0.079	0.075	0.072	0.068	0.066	0.064	0.062	0.06	0.059	0.058	0.058	0.056	0.055	0.055	0.055	0.053	0.053	0.053	0.052	0.051	0.051	0.05	0.05	0.049	0.048	0.048	0.047	0.046
D12	Blank	DMSO	NA	Standard_Development	Run083	Standard_Measurement	Plate_01	Clariostar_Study	MB	Biofoundry_,_London	Linear_Dilution_Pattern_V2	0.11	0.108	0.105	0.101	0.097	0.094	0.091	0.089	0.086	0.082	0.077	0.073	0.07	0.066	0.064	0.062	0.06	0.059	0.058	0.056	0.056	0.055	0.053	0.052	0.052	0.052	0.051	0.051	0.05	0.05	0.05	0.049	0.049	0.049	0.048	0.047	0.046	0.046
E01	Sample	Dilution_3	0.9	Standard_Development	Run083	Standard_Measurement	Plate_01	Clariostar_Study	MB	Biofoundry_,_London	Linear_Dilution_Pattern_V2	0.164	0.161	0.158	0.154	0.151	0.147	0.144	0.143	0.142	0.139	0.136	0.132	0.128	0.124	0.121	0.119	0.116	0.114	0.113	0.111	0.112	0.112	0.113	0.114	0.117	0.12	0.123	0.127	0.129	0.131	0.134	0.136	0.138	0.142	0.147	0.152	0.158	0.165
E02	Sample	Dilution_7	0.7	Standard_Development	Run083	Standard_Measurement	Plate_01	Clariostar_Study	MB	Biofoundry_,_London	Linear_Dilution_Pattern_V2	0.164	0.162	0.158	0.153	0.149	0.145	0.141	0.141	0.139	0.135	0.132	0.127	0.122	0.118	0.115	0.112	0.11	0.108	0.107	0.105	0.104	0.104	0.104	0.106	0.107	0.109	0.112	0.114	0.116	0.118	0.119	0.12	0.122	0.124	0.127	0.131	0.135	0.14
E03	Sample	Dilution_11	0.5	Standard_Development	Run083	Standard_Measurement	Plate_01	Clariostar_Study	MB	Biofoundry_,_London	Linear_Dilution_Pattern_V2	0.137	0.134	0.131	0.128	0.124	0.119	0.116	0.115	0.114	0.11	0.107	0.102	0.1	0.095	0.092	0.089	0.087	0.086	0.085	0.083	0.083	0.083	0.083	0.084	0.085	0.086	0.088	0.09	0.09	0.092	0.093	0.094	0.096	0.097	0.099	0.102	0.105	0.109
E04	Sample	Dilution_15	0.3	Standard_Development	Run083	Standard_Measurement	Plate_01	Clariostar_Study	MB	Biofoundry_,_London	Linear_Dilution_Pattern_V2	0.134	0.132	0.128	0.124	0.12	0.117	0.114	0.112	0.111	0.107	0.103	0.099	0.096	0.092	0.089	0.086	0.086	0.083	0.082	0.08	0.08	0.08	0.079	0.079	0.079	0.08	0.081	0.082	0.081	0.082	0.083	0.083	0.084	0.084	0.085	0.086	0.088	0.09
E05	Sample	Dilution_19	0.1	Standard_Development	Run083	Standard_Measurement	Plate_01	Clariostar_Study	MB	Biofoundry_,_London	Linear_Dilution_Pattern_V2	0.115	0.113	0.11	0.106	0.103	0.099	0.096	0.093	0.092	0.088	0.084	0.08	0.077	0.074	0.071	0.068	0.067	0.065	0.063	0.062	0.062	0.061	0.059	0.059	0.059	0.059	0.059	0.059	0.058	0.059	0.059	0.058	0.058	0.058	0.058	0.058	0.058	0.059
E06	Sample	Dilution_3	0.9	Standard_Development	Run083	Standard_Measurement	Plate_01	Clariostar_Study	MB	Biofoundry_,_London	Linear_Dilution_Pattern_V2	0.154	0.152	0.148	0.145	0.141	0.136	0.133	0.133	0.132	0.13	0.127	0.123	0.12	0.115	0.112	0.109	0.107	0.105	0.104	0.102	0.103	0.103	0.103	0.105	0.107	0.11	0.114	0.117	0.119	0.122	0.124	0.126	0.129	0.132	0.136	0.142	0.147	0.154
E07	Sample	Dilution_7	0.7	Standard_Development	Run083	Standard_Measurement	Plate_01	Clariostar_Study	MB	Biofoundry_,_London	Linear_Dilution_Pattern_V2	0.146	0.143	0.14	0.136	0.132	0.128	0.126	0.124	0.123	0.12	0.118	0.114	0.11	0.106	0.103	0.1	0.098	0.096	0.095	0.094	0.093	0.094	0.094	0.094	0.097	0.099	0.101	0.104	0.105	0.107	0.11	0.111	0.113	0.115	0.118	0.123	0.127	0.133
E08	Sample	Dilution_11	0.5	Standard_Development	Run083	Standard_Measurement	Plate_01	Clariostar_Study	MB	Biofoundry_,_London	Linear_Dilution_Pattern_V2	0.146	0.143	0.139	0.136	0.132	0.128	0.126	0.125	0.123	0.121	0.117	0.113	0.11	0.106	0.103	0.101	0.099	0.097	0.096	0.095	0.094	0.094	0.094	0.095	0.096	0.098	0.1	0.102	0.102	0.104	0.105	0.106	0.108	0.11	0.112	0.115	0.118	0.122
E09	Sample	Dilution_15	0.3	Standard_Development	Run083	Standard_Measurement	Plate_01	Clariostar_Study	MB	Biofoundry_,_London	Linear_Dilution_Pattern_V2	0.128	0.125	0.121	0.117	0.113	0.109	0.107	0.106	0.103	0.1	0.095	0.091	0.087	0.084	0.081	0.078	0.077	0.074	0.073	0.072	0.072	0.071	0.07	0.07	0.071	0.072	0.073	0.074	0.074	0.075	0.076	0.076	0.077	0.078	0.079	0.081	0.082	0.084
E10	Sample	Dilution_19	0.1	Standard_Development	Run083	Standard_Measurement	Plate_01	Clariostar_Study	MB	Biofoundry_,_London	Linear_Dilution_Pattern_V2	0.113	0.11	0.106	0.102	0.099	0.095	0.092	0.091	0.089	0.085	0.08	0.075	0.073	0.069	0.066	0.064	0.063	0.06	0.06	0.058	0.058	0.058	0.057	0.056	0.057	0.056	0.057	0.056	0.057	0.057	0.057	0.056	0.056	0.056	0.056	0.056	0.056	0.057
E11	Blank	DMSO	NA	Standard_Development	Run083	Standard_Measurement	Plate_01	Clariostar_Study	MB	Biofoundry_,_London	Linear_Dilution_Pattern_V2	0.11	0.107	0.104	0.1	0.097	0.093	0.089	0.088	0.086	0.081	0.077	0.073	0.07	0.067	0.064	0.062	0.06	0.059	0.057	0.056	0.056	0.055	0.054	0.053	0.053	0.053	0.053	0.052	0.051	0.051	0.051	0.05	0.049	0.049	0.048	0.048	0.047	0.046
E12	Blank	DMSO	NA	Standard_Development	Run083	Standard_Measurement	Plate_01	Clariostar_Study	MB	Biofoundry_,_London	Linear_Dilution_Pattern_V2	0.108	0.106	0.102	0.099	0.095	0.091	0.088	0.087	0.084	0.08	0.075	0.071	0.068	0.065	0.062	0.06	0.059	0.057	0.056	0.054	0.054	0.053	0.052	0.052	0.052	0.051	0.051	0.051	0.05	0.05	0.049	0.049	0.049	0.048	0.047	0.047	0.046	0.046
F01	Sample	Dilution_3	0.9	Standard_Development	Run083	Standard_Measurement	Plate_01	Clariostar_Study	MB	Biofoundry_,_London	Linear_Dilution_Pattern_V2	0.173	0.171	0.168	0.164	0.161	0.157	0.154	0.154	0.153	0.15	0.147	0.143	0.139	0.135	0.131	0.129	0.128	0.125	0.125	0.123	0.124	0.124	0.123	0.124	0.127	0.13	0.133	0.136	0.139	0.142	0.143	0.145	0.148	0.15	0.155	0.161	0.166	0.173
F02	Sample	Dilution_7	0.7	Standard_Development	Run083	Standard_Measurement	Plate_01	Clariostar_Study	MB	Biofoundry_,_London	Linear_Dilution_Pattern_V2	0.17	0.167	0.165	0.162	0.158	0.155	0.151	0.15	0.148	0.145	0.142	0.139	0.135	0.131	0.127	0.124	0.123	0.121	0.12	0.118	0.118	0.118	0.117	0.118	0.12	0.123	0.124	0.126	0.128	0.13	0.131	0.132	0.134	0.136	0.139	0.143	0.147	0.152
F03	Sample	Dilution_11	0.5	Standard_Development	Run083	Standard_Measurement	Plate_01	Clariostar_Study	MB	Biofoundry_,_London	Linear_Dilution_Pattern_V2	0.142	0.14	0.137	0.133	0.129	0.125	0.122	0.12	0.119	0.116	0.112	0.109	0.105	0.101	0.098	0.095	0.093	0.091	0.09	0.088	0.088	0.087	0.087	0.087	0.089	0.09	0.092	0.093	0.093	0.095	0.097	0.097	0.098	0.1	0.102	0.104	0.106	0.11
F04	Sample	Dilution_15	0.3	Standard_Development	Run083	Standard_Measurement	Plate_01	Clariostar_Study	MB	Biofoundry_,_London	Linear_Dilution_Pattern_V2	0.132	0.13	0.127	0.123	0.119	0.116	0.113	0.11	0.109	0.105	0.101	0.098	0.094	0.091	0.087	0.085	0.083	0.081	0.079	0.078	0.078	0.077	0.076	0.076	0.077	0.078	0.079	0.079	0.079	0.08	0.08	0.08	0.081	0.081	0.082	0.083	0.084	0.086
F05	Sample	Dilution_19	0.1	Standard_Development	Run083	Standard_Measurement	Plate_01	Clariostar_Study	MB	Biofoundry_,_London	Linear_Dilution_Pattern_V2	0.119	0.116	0.113	0.11	0.106	0.102	0.1	0.098	0.096	0.091	0.088	0.085	0.082	0.078	0.075	0.073	0.071	0.069	0.068	0.066	0.066	0.065	0.064	0.063	0.064	0.063	0.064	0.063	0.062	0.062	0.063	0.062	0.062	0.061	0.061	0.061	0.06	0.06
F06	Sample	Dilution_3	0.9	Standard_Development	Run083	Standard_Measurement	Plate_01	Clariostar_Study	MB	Biofoundry_,_London	Linear_Dilution_Pattern_V2	0.172	0.169	0.166	0.163	0.159	0.156	0.153	0.151	0.15	0.148	0.145	0.141	0.138	0.134	0.131	0.128	0.126	0.124	0.122	0.121	0.12	0.121	0.121	0.122	0.124	0.128	0.131	0.135	0.136	0.139	0.141	0.143	0.145	0.148	0.153	0.159	0.164	0.17
F07	Sample	Dilution_7	0.7	Standard_Development	Run083	Standard_Measurement	Plate_01	Clariostar_Study	MB	Biofoundry_,_London	Linear_Dilution_Pattern_V2	0.3	0.297	0.294	0.29	0.287	0.284	0.281	0.279	0.278	0.276	0.273	0.267	0.264	0.26	0.256	0.253	0.252	0.249	0.247	0.245	0.245	0.244	0.243	0.243	0.245	0.246	0.248	0.25	0.25	0.252	0.253	0.253	0.254	0.256	0.257	0.261	0.264	0.269
F08	Sample	Dilution_11	0.5	Standard_Development	Run083	Standard_Measurement	Plate_01	Clariostar_Study	MB	Biofoundry_,_London	Linear_Dilution_Pattern_V2	0.138	0.135	0.132	0.128	0.125	0.12	0.117	0.116	0.114	0.111	0.108	0.104	0.101	0.097	0.094	0.091	0.089	0.088	0.086	0.084	0.085	0.084	0.085	0.085	0.086	0.088	0.089	0.091	0.092	0.093	0.095	0.095	0.096	0.098	0.1	0.102	0.105	0.108
F09	Sample	Dilution_15	0.3	Standard_Development	Run083	Standard_Measurement	Plate_01	Clariostar_Study	MB	Biofoundry_,_London	Linear_Dilution_Pattern_V2	0.125	0.121	0.118	0.115	0.112	0.107	0.104	0.103	0.102	0.098	0.093	0.09	0.087	0.083	0.08	0.078	0.076	0.074	0.072	0.071	0.071	0.071	0.07	0.07	0.071	0.072	0.073	0.074	0.074	0.075	0.076	0.076	0.077	0.078	0.079	0.08	0.082	0.084
F10	Sample	Dilution_19	0.1	Standard_Development	Run083	Standard_Measurement	Plate_01	Clariostar_Study	MB	Biofoundry_,_London	Linear_Dilution_Pattern_V2	0.117	0.114	0.11	0.107	0.103	0.099	0.096	0.095	0.092	0.089	0.085	0.081	0.078	0.074	0.071	0.069	0.068	0.065	0.064	0.063	0.062	0.061	0.06	0.06	0.06	0.06	0.06	0.06	0.06	0.059	0.06	0.059	0.059	0.059	0.059	0.059	0.059	0.06
F11	Blank	DMSO	NA	Standard_Development	Run083	Standard_Measurement	Plate_01	Clariostar_Study	MB	Biofoundry_,_London	Linear_Dilution_Pattern_V2	0.108	0.105	0.102	0.099	0.094	0.09	0.087	0.086	0.084	0.08	0.075	0.071	0.069	0.065	0.062	0.06	0.059	0.057	0.056	0.055	0.054	0.053	0.052	0.051	0.051	0.051	0.051	0.05	0.049	0.049	0.049	0.048	0.048	0.047	0.046	0.046	0.045	0.045
F12	Blank	DMSO	NA	Standard_Development	Run083	Standard_Measurement	Plate_01	Clariostar_Study	MB	Biofoundry_,_London	Linear_Dilution_Pattern_V2	0.108	0.106	0.102	0.098	0.094	0.091	0.088	0.086	0.084	0.08	0.075	0.072	0.069	0.065	0.062	0.06	0.058	0.057	0.056	0.054	0.053	0.053	0.052	0.051	0.051	0.051	0.051	0.05	0.049	0.05	0.05	0.049	0.048	0.048	0.047	0.047	0.046	0.046
G01	Sample	Dilution_4	0.85	Standard_Development	Run083	Standard_Measurement	Plate_01	Clariostar_Study	MB	Biofoundry_,_London	Linear_Dilution_Pattern_V2	0.157	0.154	0.151	0.147	0.144	0.14	0.137	0.135	0.135	0.131	0.129	0.125	0.12	0.116	0.113	0.111	0.109	0.107	0.106	0.104	0.104	0.104	0.103	0.105	0.108	0.111	0.114	0.116	0.118	0.12	0.123	0.125	0.127	0.129	0.134	0.139	0.144	0.15
G02	Sample	Dilution_8	0.65	Standard_Development	Run083	Standard_Measurement	Plate_01	Clariostar_Study	MB	Biofoundry_,_London	Linear_Dilution_Pattern_V2	0.156	0.153	0.151	0.146	0.142	0.138	0.135	0.135	0.133	0.13	0.127	0.123	0.12	0.115	0.112	0.109	0.108	0.106	0.104	0.103	0.103	0.102	0.102	0.103	0.105	0.107	0.11	0.111	0.112	0.114	0.116	0.118	0.119	0.121	0.124	0.128	0.131	0.136
G03	Sample	Dilution_12	0.45	Standard_Development	Run083	Standard_Measurement	Plate_01	Clariostar_Study	MB	Biofoundry_,_London	Linear_Dilution_Pattern_V2	0.137	0.134	0.131	0.127	0.124	0.119	0.117	0.115	0.113	0.109	0.105	0.102	0.099	0.094	0.091	0.088	0.086	0.084	0.083	0.082	0.082	0.082	0.081	0.081	0.083	0.084	0.085	0.086	0.087	0.088	0.089	0.09	0.091	0.092	0.094	0.096	0.098	0.101
G04	Sample	Dilution_16	0.25	Standard_Development	Run083	Standard_Measurement	Plate_01	Clariostar_Study	MB	Biofoundry_,_London	Linear_Dilution_Pattern_V2	0.129	0.126	0.122	0.118	0.114	0.111	0.108	0.106	0.104	0.1	0.097	0.093	0.09	0.086	0.083	0.08	0.079	0.076	0.075	0.073	0.073	0.072	0.071	0.071	0.072	0.072	0.073	0.073	0.073	0.073	0.074	0.073	0.074	0.074	0.075	0.076	0.077	0.078
G05	Sample	Dilution_20	0.0499999999999999	Standard_Development	Run083	Standard_Measurement	Plate_01	Clariostar_Study	MB	Biofoundry_,_London	Linear_Dilution_Pattern_V2	0.118	0.116	0.113	0.109	0.105	0.102	0.098	0.096	0.094	0.089	0.085	0.082	0.079	0.075	0.072	0.07	0.068	0.066	0.065	0.063	0.063	0.062	0.061	0.06	0.06	0.059	0.059	0.059	0.058	0.058	0.058	0.057	0.056	0.056	0.056	0.055	0.054	0.054
G06	Sample	Dilution_4	0.85	Standard_Development	Run083	Standard_Measurement	Plate_01	Clariostar_Study	MB	Biofoundry_,_London	Linear_Dilution_Pattern_V2	0.155	0.152	0.148	0.144	0.141	0.137	0.134	0.133	0.132	0.129	0.126	0.122	0.119	0.115	0.112	0.109	0.106	0.104	0.103	0.101	0.101	0.102	0.102	0.103	0.105	0.109	0.111	0.113	0.116	0.119	0.12	0.122	0.125	0.127	0.131	0.137	0.142	0.147
G07	Sample	Dilution_8	0.65	Standard_Development	Run083	Standard_Measurement	Plate_01	Clariostar_Study	MB	Biofoundry_,_London	Linear_Dilution_Pattern_V2	0.143	0.141	0.137	0.134	0.131	0.127	0.123	0.122	0.12	0.118	0.115	0.111	0.108	0.104	0.101	0.098	0.096	0.094	0.093	0.091	0.091	0.091	0.091	0.092	0.094	0.095	0.098	0.1	0.101	0.103	0.105	0.106	0.108	0.11	0.112	0.117	0.12	0.125
G08	Sample	Dilution_12	0.45	Standard_Development	Run083	Standard_Measurement	Plate_01	Clariostar_Study	MB	Biofoundry_,_London	Linear_Dilution_Pattern_V2	0.133	0.131	0.127	0.123	0.12	0.116	0.112	0.111	0.11	0.106	0.103	0.099	0.096	0.092	0.089	0.087	0.085	0.083	0.082	0.08	0.08	0.08	0.079	0.08	0.081	0.082	0.084	0.085	0.086	0.087	0.088	0.089	0.09	0.091	0.093	0.095	0.098	0.101
G09	Sample	Dilution_16	0.25	Standard_Development	Run083	Standard_Measurement	Plate_01	Clariostar_Study	MB	Biofoundry_,_London	Linear_Dilution_Pattern_V2	0.123	0.122	0.119	0.115	0.111	0.106	0.103	0.102	0.1	0.096	0.092	0.088	0.085	0.081	0.078	0.075	0.074	0.072	0.071	0.07	0.07	0.069	0.068	0.068	0.069	0.069	0.07	0.07	0.07	0.07	0.072	0.071	0.072	0.072	0.073	0.074	0.075	0.077
G10	Sample	Dilution_20	0.0499999999999999	Standard_Development	Run083	Standard_Measurement	Plate_01	Clariostar_Study	MB	Biofoundry_,_London	Linear_Dilution_Pattern_V2	0.112	0.11	0.106	0.103	0.099	0.096	0.092	0.09	0.089	0.084	0.079	0.075	0.073	0.069	0.066	0.063	0.062	0.06	0.059	0.058	0.057	0.057	0.055	0.055	0.055	0.055	0.055	0.054	0.054	0.054	0.054	0.054	0.053	0.053	0.052	0.052	0.052	0.052
G11	Blank	DMSO	NA	Standard_Development	Run083	Standard_Measurement	Plate_01	Clariostar_Study	MB	Biofoundry_,_London	Linear_Dilution_Pattern_V2	0.11	0.107	0.104	0.1	0.096	0.092	0.088	0.087	0.085	0.08	0.076	0.072	0.069	0.065	0.063	0.061	0.059	0.057	0.056	0.054	0.053	0.053	0.052	0.051	0.051	0.052	0.051	0.05	0.05	0.049	0.049	0.049	0.048	0.048	0.047	0.046	0.045	0.046
G12	Blank	DMSO	NA	Standard_Development	Run083	Standard_Measurement	Plate_01	Clariostar_Study	MB	Biofoundry_,_London	Linear_Dilution_Pattern_V2	0.11	0.107	0.104	0.101	0.097	0.092	0.089	0.088	0.086	0.08	0.076	0.072	0.069	0.065	0.062	0.06	0.059	0.057	0.056	0.054	0.053	0.053	0.052	0.051	0.051	0.051	0.051	0.05	0.05	0.05	0.049	0.049	0.048	0.048	0.047	0.047	0.045	0.045
H01	Sample	Dilution_4	0.85	Standard_Development	Run083	Standard_Measurement	Plate_01	Clariostar_Study	MB	Biofoundry_,_London	Linear_Dilution_Pattern_V2	0.168	0.166	0.162	0.159	0.155	0.151	0.147	0.145	0.144	0.141	0.137	0.132	0.128	0.122	0.118	0.115	0.114	0.112	0.111	0.108	0.108	0.108	0.108	0.109	0.112	0.115	0.117	0.119	0.122	0.124	0.125	0.127	0.13	0.133	0.136	0.141	0.146	0.152
H02	Sample	Dilution_8	0.65	Standard_Development	Run083	Standard_Measurement	Plate_01	Clariostar_Study	MB	Biofoundry_,_London	Linear_Dilution_Pattern_V2	0.15	0.147	0.144	0.14	0.137	0.134	0.13	0.129	0.128	0.124	0.121	0.117	0.113	0.108	0.106	0.103	0.101	0.099	0.098	0.096	0.095	0.096	0.096	0.096	0.098	0.1	0.102	0.104	0.105	0.107	0.109	0.11	0.111	0.113	0.115	0.119	0.123	0.127
H03	Sample	Dilution_12	0.45	Standard_Development	Run083	Standard_Measurement	Plate_01	Clariostar_Study	MB	Biofoundry_,_London	Linear_Dilution_Pattern_V2	0.139	0.136	0.133	0.129	0.126	0.121	0.117	0.116	0.114	0.111	0.108	0.104	0.101	0.096	0.093	0.091	0.088	0.086	0.085	0.083	0.084	0.083	0.083	0.082	0.084	0.085	0.085	0.087	0.087	0.089	0.089	0.09	0.091	0.092	0.093	0.096	0.098	0.101
H04	Sample	Dilution_16	0.25	Standard_Development	Run083	Standard_Measurement	Plate_01	Clariostar_Study	MB	Biofoundry_,_London	Linear_Dilution_Pattern_V2	0.137	0.134	0.131	0.127	0.123	0.119	0.115	0.114	0.112	0.106	0.102	0.097	0.094	0.089	0.086	0.083	0.082	0.079	0.078	0.077	0.076	0.075	0.074	0.074	0.075	0.075	0.076	0.076	0.076	0.076	0.077	0.077	0.076	0.077	0.077	0.078	0.078	0.08
H05	Sample	Dilution_20	0.0499999999999999	Standard_Development	Run083	Standard_Measurement	Plate_01	Clariostar_Study	MB	Biofoundry_,_London	Linear_Dilution_Pattern_V2	0.126	0.123	0.12	0.115	0.112	0.108	0.104	0.102	0.101	0.095	0.091	0.087	0.084	0.08	0.077	0.074	0.073	0.071	0.069	0.067	0.067	0.065	0.063	0.063	0.064	0.063	0.063	0.062	0.061	0.061	0.06	0.059	0.059	0.059	0.058	0.057	0.056	0.056
H06	Sample	Dilution_4	0.85	Standard_Development	Run083	Standard_Measurement	Plate_01	Clariostar_Study	MB	Biofoundry_,_London	Linear_Dilution_Pattern_V2	0.155	0.153	0.149	0.145	0.141	0.138	0.135	0.133	0.132	0.13	0.127	0.124	0.12	0.115	0.112	0.109	0.107	0.105	0.104	0.102	0.102	0.102	0.102	0.104	0.106	0.109	0.112	0.114	0.117	0.12	0.122	0.124	0.126	0.128	0.132	0.138	0.143	0.149
H07	Sample	Dilution_8	0.65	Standard_Development	Run083	Standard_Measurement	Plate_01	Clariostar_Study	MB	Biofoundry_,_London	Linear_Dilution_Pattern_V2	0.144	0.142	0.139	0.135	0.131	0.127	0.124	0.123	0.122	0.118	0.116	0.113	0.109	0.104	0.101	0.098	0.096	0.094	0.093	0.091	0.091	0.091	0.091	0.092	0.094	0.096	0.098	0.099	0.101	0.103	0.105	0.106	0.108	0.11	0.112	0.116	0.12	0.124
H08	Sample	Dilution_12	0.45	Standard_Development	Run083	Standard_Measurement	Plate_01	Clariostar_Study	MB	Biofoundry_,_London	Linear_Dilution_Pattern_V2	0.136	0.133	0.13	0.125	0.122	0.117	0.114	0.113	0.111	0.107	0.103	0.099	0.095	0.091	0.087	0.085	0.083	0.081	0.079	0.078	0.078	0.079	0.078	0.078	0.079	0.081	0.082	0.083	0.084	0.085	0.086	0.087	0.088	0.089	0.091	0.094	0.096	0.099
H09	Sample	Dilution_16	0.25	Standard_Development	Run083	Standard_Measurement	Plate_01	Clariostar_Study	MB	Biofoundry_,_London	Linear_Dilution_Pattern_V2	0.133	0.131	0.128	0.123	0.119	0.114	0.11	0.109	0.107	0.103	0.099	0.095	0.09	0.086	0.083	0.08	0.078	0.075	0.073	0.073	0.072	0.071	0.071	0.07	0.071	0.072	0.072	0.073	0.073	0.073	0.074	0.074	0.074	0.075	0.075	0.076	0.077	0.078
H10	Sample	Dilution_20	0.0499999999999999	Standard_Development	Run083	Standard_Measurement	Plate_01	Clariostar_Study	MB	Biofoundry_,_London	Linear_Dilution_Pattern_V2	0.116	0.114	0.111	0.106	0.102	0.098	0.095	0.093	0.09	0.086	0.082	0.078	0.074	0.07	0.067	0.064	0.064	0.061	0.059	0.058	0.057	0.057	0.056	0.055	0.055	0.055	0.055	0.055	0.054	0.054	0.054	0.053	0.053	0.052	0.052	0.052	0.051	0.052
H11	Blank	DMSO	NA	Standard_Development	Run083	Standard_Measurement	Plate_01	Clariostar_Study	MB	Biofoundry_,_London	Linear_Dilution_Pattern_V2	0.112	0.109	0.106	0.102	0.099	0.095	0.092	0.09	0.087	0.083	0.079	0.075	0.072	0.068	0.065	0.064	0.061	0.059	0.058	0.056	0.056	0.055	0.054	0.054	0.053	0.053	0.053	0.052	0.051	0.051	0.051	0.051	0.05	0.05	0.049	0.048	0.047	0.047
H12	Blank	DMSO	NA	Standard_Development	Run083	Standard_Measurement	Plate_01	Clariostar_Study	MB	Biofoundry_,_London	Linear_Dilution_Pattern_V2	0.11	0.106	0.102	0.099	0.096	0.091	0.088	0.086	0.083	0.079	0.073	0.07	0.066	0.063	0.06	0.058	0.057	0.054	0.053	0.051	0.052	0.051	0.05	0.05	0.049	0.049	0.049	0.049	0.048	0.048	0.048	0.047	0.047	0.046	0.046	0.045	0.045	0.045
[truncated: 120 more columns]
