# Supplementary material for: Construction of a Calibration Curve for Lycopene on a Liquid-Handling Platform—Wider Lessons for the Development of Automated Dilution Protocols
Source: ACS Synth Biol. 2024 Aug 3;13(8):2357–75. doi: 10.1021/acssynbio.4c00031 (PMC11334188; doi:10.1021/acssynbio.4c00031)
Supplement: Supplementary file 2 — sb4c00031_si_002.zip [file sb4c00031_si_002.zip › AggregatedData/Run083/Plate_01/Clariostar_Study/Clariostar_B-Measurement_01/001.csv]

Well	Content	Label	Dilution	Project	Run	Step	Container	Study	Author	Institution	Comment	OD350	OD352	OD354	OD356	OD358	OD360	OD362	OD364	OD366	OD368	OD370	OD372	OD374	OD376	OD378	OD380	OD382	OD384	OD386	OD388	OD390	OD392	OD394	OD396	OD398	OD400	OD402	OD404	OD406	OD408	OD410	OD412	OD414	OD416	OD418	OD420	OD422	OD424
A01	Sample	Dilution_1	1.0	Standard_Development	Run083	Standard_Measurement	Plate_01	Clariostar_Study	MB	Biofoundry_,_London	Linear_Dilution_Pattern_V2	0.15	0.147	0.143	0.14	0.136	0.132	0.129	0.128	0.126	0.123	0.119	0.115	0.111	0.106	0.104	0.101	0.099	0.097	0.096	0.095	0.095	0.096	0.097	0.099	0.103	0.106	0.109	0.113	0.116	0.119	0.122	0.125	0.129	0.132	0.137	0.144	0.151	0.158
A02	Sample	Dilution_5	0.8	Standard_Development	Run083	Standard_Measurement	Plate_01	Clariostar_Study	MB	Biofoundry_,_London	Linear_Dilution_Pattern_V2	0.14	0.137	0.132	0.129	0.126	0.121	0.118	0.119	0.115	0.111	0.107	0.103	0.099	0.094	0.091	0.088	0.087	0.085	0.083	0.084	0.083	0.084	0.085	0.087	0.089	0.091	0.094	0.097	0.1	0.102	0.104	0.106	0.109	0.112	0.116	0.12	0.126	0.132
A03	Sample	Dilution_9	0.6	Standard_Development	Run083	Standard_Measurement	Plate_01	Clariostar_Study	MB	Biofoundry_,_London	Linear_Dilution_Pattern_V2	0.135	0.132	0.128	0.125	0.122	0.118	0.115	0.113	0.11	0.106	0.103	0.099	0.095	0.091	0.088	0.085	0.084	0.081	0.08	0.08	0.08	0.079	0.08	0.081	0.083	0.085	0.086	0.088	0.09	0.092	0.093	0.096	0.097	0.099	0.102	0.106	0.11	0.114
A04	Sample	Dilution_13	0.4	Standard_Development	Run083	Standard_Measurement	Plate_01	Clariostar_Study	MB	Biofoundry_,_London	Linear_Dilution_Pattern_V2	0.129	0.126	0.121	0.118	0.114	0.11	0.107	0.104	0.101	0.097	0.094	0.09	0.086	0.082	0.079	0.076	0.074	0.072	0.07	0.07	0.07	0.069	0.069	0.07	0.071	0.071	0.072	0.074	0.075	0.076	0.077	0.078	0.079	0.08	0.081	0.083	0.086	0.088
A05	Sample	Dilution_17	0.2	Standard_Development	Run083	Standard_Measurement	Plate_01	Clariostar_Study	MB	Biofoundry_,_London	Linear_Dilution_Pattern_V2	0.115	0.112	0.107	0.105	0.101	0.096	0.093	0.092	0.089	0.085	0.08	0.077	0.073	0.07	0.067	0.065	0.063	0.06	0.059	0.059	0.058	0.058	0.058	0.058	0.058	0.058	0.058	0.059	0.059	0.059	0.059	0.06	0.06	0.06	0.061	0.062	0.064	0.064
A06	Sample	Dilution_1	1.0	Standard_Development	Run083	Standard_Measurement	Plate_01	Clariostar_Study	MB	Biofoundry_,_London	Linear_Dilution_Pattern_V2	0.16	0.156	0.151	0.149	0.145	0.14	0.137	0.136	0.134	0.131	0.126	0.122	0.119	0.114	0.11	0.107	0.105	0.102	0.101	0.1	0.1	0.1	0.102	0.104	0.107	0.109	0.113	0.116	0.12	0.123	0.125	0.128	0.13	0.134	0.139	0.145	0.152	0.158
A07	Sample	Dilution_5	0.8	Standard_Development	Run083	Standard_Measurement	Plate_01	Clariostar_Study	MB	Biofoundry_,_London	Linear_Dilution_Pattern_V2	0.147	0.143	0.14	0.136	0.133	0.129	0.126	0.124	0.122	0.119	0.116	0.113	0.109	0.105	0.102	0.099	0.097	0.095	0.093	0.093	0.093	0.093	0.094	0.096	0.097	0.099	0.103	0.105	0.108	0.11	0.112	0.114	0.116	0.119	0.122	0.127	0.133	0.138
A08	Sample	Dilution_9	0.6	Standard_Development	Run083	Standard_Measurement	Plate_01	Clariostar_Study	MB	Biofoundry_,_London	Linear_Dilution_Pattern_V2	0.142	0.138	0.134	0.13	0.127	0.122	0.119	0.117	0.115	0.112	0.109	0.105	0.1	0.097	0.093	0.09	0.088	0.087	0.084	0.084	0.084	0.084	0.084	0.085	0.086	0.089	0.09	0.092	0.094	0.096	0.097	0.099	0.1	0.102	0.105	0.108	0.112	0.116
A09	Sample	Dilution_13	0.4	Standard_Development	Run083	Standard_Measurement	Plate_01	Clariostar_Study	MB	Biofoundry_,_London	Linear_Dilution_Pattern_V2	0.134	0.13	0.126	0.123	0.12	0.115	0.111	0.109	0.107	0.103	0.099	0.094	0.089	0.086	0.083	0.08	0.078	0.076	0.074	0.073	0.073	0.073	0.073	0.073	0.074	0.075	0.076	0.077	0.078	0.079	0.08	0.081	0.082	0.083	0.085	0.087	0.089	0.092
A10	Sample	Dilution_17	0.2	Standard_Development	Run083	Standard_Measurement	Plate_01	Clariostar_Study	MB	Biofoundry_,_London	Linear_Dilution_Pattern_V2	0.119	0.115	0.111	0.109	0.105	0.101	0.098	0.096	0.092	0.088	0.085	0.081	0.077	0.074	0.07	0.068	0.067	0.064	0.063	0.062	0.062	0.062	0.061	0.061	0.062	0.062	0.062	0.062	0.063	0.064	0.064	0.064	0.064	0.065	0.066	0.067	0.067	0.068
A11	Blank	DMSO	NA	Standard_Development	Run083	Standard_Measurement	Plate_01	Clariostar_Study	MB	Biofoundry_,_London	Linear_Dilution_Pattern_V2	0.111	0.108	0.104	0.101	0.097	0.093	0.09	0.088	0.085	0.081	0.076	0.073	0.069	0.066	0.063	0.061	0.059	0.057	0.055	0.054	0.054	0.053	0.053	0.053	0.052	0.052	0.051	0.05	0.05	0.05	0.049	0.049	0.048	0.048	0.047	0.046	0.045	0.045
A12	Blank	DMSO	NA	Standard_Development	Run083	Standard_Measurement	Plate_01	Clariostar_Study	MB	Biofoundry_,_London	Linear_Dilution_Pattern_V2	0.114	0.111	0.106	0.104	0.101	0.096	0.092	0.091	0.087	0.083	0.078	0.074	0.07	0.067	0.064	0.062	0.06	0.058	0.057	0.056	0.055	0.055	0.053	0.053	0.053	0.052	0.052	0.051	0.051	0.05	0.05	0.05	0.049	0.048	0.047	0.046	0.046	0.046
B01	Sample	Dilution_1	1.0	Standard_Development	Run083	Standard_Measurement	Plate_01	Clariostar_Study	MB	Biofoundry_,_London	Linear_Dilution_Pattern_V2	0.181	0.178	0.174	0.172	0.168	0.164	0.162	0.161	0.159	0.157	0.153	0.15	0.146	0.142	0.139	0.137	0.135	0.133	0.132	0.131	0.132	0.132	0.134	0.136	0.139	0.142	0.146	0.149	0.154	0.157	0.159	0.162	0.165	0.169	0.172	0.179	0.186	0.193
B02	Sample	Dilution_5	0.8	Standard_Development	Run083	Standard_Measurement	Plate_01	Clariostar_Study	MB	Biofoundry_,_London	Linear_Dilution_Pattern_V2	0.141	0.138	0.134	0.131	0.128	0.123	0.121	0.121	0.119	0.116	0.113	0.109	0.106	0.101	0.099	0.097	0.095	0.092	0.092	0.091	0.091	0.092	0.093	0.095	0.096	0.099	0.102	0.104	0.107	0.11	0.111	0.114	0.116	0.119	0.123	0.127	0.133	0.139
B03	Sample	Dilution_9	0.6	Standard_Development	Run083	Standard_Measurement	Plate_01	Clariostar_Study	MB	Biofoundry_,_London	Linear_Dilution_Pattern_V2	0.136	0.134	0.129	0.127	0.124	0.119	0.116	0.114	0.113	0.11	0.107	0.102	0.098	0.094	0.091	0.089	0.087	0.085	0.084	0.084	0.083	0.084	0.084	0.085	0.086	0.088	0.09	0.091	0.093	0.095	0.097	0.099	0.1	0.102	0.104	0.107	0.112	0.116
B04	Sample	Dilution_13	0.4	Standard_Development	Run083	Standard_Measurement	Plate_01	Clariostar_Study	MB	Biofoundry_,_London	Linear_Dilution_Pattern_V2	0.126	0.123	0.12	0.117	0.114	0.109	0.106	0.105	0.102	0.099	0.095	0.091	0.087	0.084	0.081	0.08	0.078	0.075	0.074	0.074	0.073	0.073	0.073	0.073	0.075	0.076	0.078	0.079	0.08	0.08	0.082	0.083	0.083	0.085	0.087	0.088	0.091	0.093
B05	Sample	Dilution_17	0.2	Standard_Development	Run083	Standard_Measurement	Plate_01	Clariostar_Study	MB	Biofoundry_,_London	Linear_Dilution_Pattern_V2	0.115	0.112	0.108	0.105	0.101	0.097	0.094	0.092	0.09	0.086	0.083	0.079	0.076	0.073	0.07	0.068	0.066	0.064	0.063	0.062	0.061	0.062	0.061	0.061	0.062	0.062	0.062	0.062	0.063	0.064	0.063	0.064	0.064	0.064	0.064	0.065	0.066	0.067
B06	Sample	Dilution_1	1.0	Standard_Development	Run083	Standard_Measurement	Plate_01	Clariostar_Study	MB	Biofoundry_,_London	Linear_Dilution_Pattern_V2	0.154	0.152	0.147	0.144	0.14	0.136	0.133	0.132	0.131	0.129	0.127	0.123	0.12	0.116	0.113	0.11	0.108	0.105	0.104	0.104	0.104	0.104	0.105	0.108	0.11	0.113	0.117	0.12	0.124	0.126	0.129	0.132	0.134	0.138	0.142	0.148	0.155	0.161
B07	Sample	Dilution_5	0.8	Standard_Development	Run083	Standard_Measurement	Plate_01	Clariostar_Study	MB	Biofoundry_,_London	Linear_Dilution_Pattern_V2	0.149	0.146	0.141	0.138	0.135	0.132	0.128	0.127	0.126	0.124	0.121	0.117	0.114	0.11	0.106	0.104	0.102	0.099	0.097	0.097	0.097	0.098	0.098	0.1	0.102	0.105	0.107	0.11	0.112	0.114	0.116	0.118	0.12	0.123	0.126	0.13	0.136	0.141
B08	Sample	Dilution_9	0.6	Standard_Development	Run083	Standard_Measurement	Plate_01	Clariostar_Study	MB	Biofoundry_,_London	Linear_Dilution_Pattern_V2	0.139	0.137	0.132	0.13	0.126	0.122	0.119	0.117	0.115	0.112	0.11	0.106	0.103	0.098	0.095	0.093	0.092	0.089	0.087	0.087	0.087	0.086	0.087	0.088	0.09	0.091	0.093	0.094	0.097	0.099	0.099	0.101	0.102	0.105	0.107	0.11	0.114	0.118
B09	Sample	Dilution_13	0.4	Standard_Development	Run083	Standard_Measurement	Plate_01	Clariostar_Study	MB	Biofoundry_,_London	Linear_Dilution_Pattern_V2	0.131	0.128	0.123	0.121	0.117	0.113	0.11	0.108	0.106	0.102	0.099	0.094	0.091	0.087	0.084	0.082	0.079	0.078	0.076	0.076	0.075	0.074	0.075	0.075	0.076	0.077	0.077	0.078	0.08	0.081	0.081	0.082	0.083	0.084	0.085	0.087	0.089	0.091
B10	Sample	Dilution_17	0.2	Standard_Development	Run083	Standard_Measurement	Plate_01	Clariostar_Study	MB	Biofoundry_,_London	Linear_Dilution_Pattern_V2	0.119	0.116	0.113	0.11	0.107	0.103	0.099	0.097	0.095	0.091	0.087	0.083	0.08	0.077	0.073	0.071	0.07	0.068	0.067	0.066	0.065	0.065	0.065	0.065	0.065	0.066	0.065	0.066	0.066	0.066	0.066	0.067	0.066	0.067	0.067	0.067	0.068	0.07
B11	Blank	DMSO	NA	Standard_Development	Run083	Standard_Measurement	Plate_01	Clariostar_Study	MB	Biofoundry_,_London	Linear_Dilution_Pattern_V2	0.113	0.109	0.105	0.103	0.101	0.096	0.092	0.091	0.088	0.084	0.079	0.075	0.073	0.07	0.067	0.065	0.063	0.061	0.06	0.059	0.058	0.058	0.057	0.057	0.056	0.055	0.055	0.055	0.054	0.054	0.053	0.053	0.052	0.052	0.051	0.05	0.05	0.049
B12	Blank	DMSO	NA	Standard_Development	Run083	Standard_Measurement	Plate_01	Clariostar_Study	MB	Biofoundry_,_London	Linear_Dilution_Pattern_V2	0.107	0.103	0.099	0.096	0.094	0.09	0.086	0.084	0.082	0.078	0.074	0.07	0.066	0.063	0.059	0.059	0.057	0.055	0.054	0.053	0.052	0.052	0.051	0.051	0.051	0.05	0.05	0.049	0.049	0.049	0.048	0.048	0.048	0.047	0.046	0.045	0.045	0.044
C01	Sample	Dilution_2	0.95	Standard_Development	Run083	Standard_Measurement	Plate_01	Clariostar_Study	MB	Biofoundry_,_London	Linear_Dilution_Pattern_V2	0.147	0.144	0.14	0.137	0.134	0.131	0.128	0.128	0.125	0.123	0.12	0.117	0.113	0.109	0.105	0.104	0.102	0.1	0.099	0.099	0.099	0.099	0.1	0.103	0.106	0.109	0.112	0.115	0.119	0.122	0.124	0.128	0.13	0.134	0.138	0.144	0.151	0.158
C02	Sample	Dilution_6	0.75	Standard_Development	Run083	Standard_Measurement	Plate_01	Clariostar_Study	MB	Biofoundry_,_London	Linear_Dilution_Pattern_V2	0.141	0.138	0.134	0.131	0.128	0.123	0.121	0.12	0.118	0.116	0.113	0.109	0.105	0.101	0.098	0.096	0.094	0.091	0.091	0.09	0.09	0.091	0.092	0.093	0.095	0.097	0.099	0.102	0.105	0.107	0.109	0.112	0.113	0.116	0.119	0.123	0.128	0.134
C03	Sample	Dilution_10	0.55	Standard_Development	Run083	Standard_Measurement	Plate_01	Clariostar_Study	MB	Biofoundry_,_London	Linear_Dilution_Pattern_V2	0.228	0.225	0.221	0.219	0.216	0.211	0.209	0.208	0.205	0.202	0.198	0.195	0.191	0.188	0.185	0.183	0.181	0.179	0.178	0.178	0.178	0.177	0.177	0.178	0.179	0.18	0.183	0.183	0.185	0.186	0.187	0.189	0.19	0.192	0.193	0.196	0.2	0.203
C04	Sample	Dilution_14	0.35	Standard_Development	Run083	Standard_Measurement	Plate_01	Clariostar_Study	MB	Biofoundry_,_London	Linear_Dilution_Pattern_V2	0.124	0.12	0.116	0.113	0.11	0.105	0.103	0.102	0.099	0.095	0.092	0.087	0.085	0.081	0.078	0.076	0.074	0.072	0.07	0.07	0.07	0.07	0.07	0.071	0.071	0.072	0.073	0.074	0.076	0.076	0.077	0.078	0.079	0.08	0.081	0.083	0.085	0.087
C05	Sample	Dilution_18	0.15	Standard_Development	Run083	Standard_Measurement	Plate_01	Clariostar_Study	MB	Biofoundry_,_London	Linear_Dilution_Pattern_V2	0.111	0.107	0.103	0.101	0.098	0.093	0.09	0.089	0.087	0.083	0.08	0.076	0.073	0.07	0.068	0.066	0.064	0.062	0.06	0.06	0.059	0.059	0.059	0.059	0.059	0.06	0.059	0.06	0.06	0.06	0.06	0.061	0.061	0.061	0.061	0.061	0.062	0.063
C06	Sample	Dilution_2	0.95	Standard_Development	Run083	Standard_Measurement	Plate_01	Clariostar_Study	MB	Biofoundry_,_London	Linear_Dilution_Pattern_V2	0.157	0.155	0.15	0.147	0.144	0.139	0.137	0.137	0.135	0.134	0.131	0.127	0.124	0.121	0.117	0.115	0.113	0.111	0.11	0.108	0.109	0.11	0.111	0.113	0.116	0.119	0.122	0.125	0.129	0.132	0.135	0.137	0.14	0.143	0.147	0.153	0.16	0.167
C07	Sample	Dilution_6	0.75	Standard_Development	Run083	Standard_Measurement	Plate_01	Clariostar_Study	MB	Biofoundry_,_London	Linear_Dilution_Pattern_V2	0.146	0.143	0.139	0.136	0.132	0.128	0.124	0.124	0.123	0.12	0.117	0.114	0.11	0.106	0.102	0.101	0.099	0.096	0.095	0.095	0.094	0.094	0.095	0.096	0.098	0.101	0.103	0.104	0.107	0.109	0.111	0.113	0.115	0.117	0.119	0.123	0.129	0.133
C08	Sample	Dilution_10	0.55	Standard_Development	Run083	Standard_Measurement	Plate_01	Clariostar_Study	MB	Biofoundry_,_London	Linear_Dilution_Pattern_V2	0.132	0.128	0.124	0.121	0.118	0.114	0.11	0.109	0.107	0.105	0.102	0.099	0.094	0.091	0.087	0.086	0.084	0.082	0.08	0.08	0.08	0.08	0.08	0.082	0.083	0.085	0.086	0.088	0.09	0.092	0.093	0.094	0.096	0.097	0.1	0.103	0.106	0.11
C09	Sample	Dilution_14	0.35	Standard_Development	Run083	Standard_Measurement	Plate_01	Clariostar_Study	MB	Biofoundry_,_London	Linear_Dilution_Pattern_V2	0.121	0.118	0.114	0.111	0.108	0.103	0.099	0.099	0.096	0.093	0.089	0.086	0.081	0.078	0.075	0.074	0.072	0.069	0.068	0.067	0.067	0.067	0.067	0.068	0.069	0.07	0.071	0.071	0.072	0.073	0.073	0.074	0.075	0.076	0.076	0.077	0.079	0.081
C10	Sample	Dilution_18	0.15	Standard_Development	Run083	Standard_Measurement	Plate_01	Clariostar_Study	MB	Biofoundry_,_London	Linear_Dilution_Pattern_V2	0.118	0.115	0.11	0.108	0.104	0.1	0.097	0.095	0.093	0.089	0.084	0.081	0.077	0.073	0.07	0.069	0.068	0.064	0.063	0.062	0.061	0.062	0.061	0.061	0.062	0.062	0.062	0.061	0.062	0.062	0.062	0.062	0.062	0.062	0.062	0.062	0.063	0.063
C11	Blank	DMSO	NA	Standard_Development	Run083	Standard_Measurement	Plate_01	Clariostar_Study	MB	Biofoundry_,_London	Linear_Dilution_Pattern_V2	0.108	0.106	0.101	0.098	0.094	0.09	0.087	0.086	0.084	0.079	0.074	0.07	0.068	0.064	0.061	0.06	0.059	0.056	0.055	0.054	0.053	0.053	0.052	0.052	0.052	0.051	0.05	0.05	0.05	0.049	0.049	0.048	0.048	0.048	0.046	0.045	0.045	0.045
C12	Blank	DMSO	NA	Standard_Development	Run083	Standard_Measurement	Plate_01	Clariostar_Study	MB	Biofoundry_,_London	Linear_Dilution_Pattern_V2	0.104	0.101	0.096	0.093	0.091	0.087	0.083	0.083	0.079	0.075	0.07	0.067	0.064	0.061	0.058	0.056	0.055	0.053	0.052	0.051	0.051	0.05	0.049	0.05	0.049	0.049	0.048	0.048	0.047	0.047	0.047	0.047	0.046	0.046	0.045	0.044	0.044	0.044
D01	Sample	Dilution_2	0.95	Standard_Development	Run083	Standard_Measurement	Plate_01	Clariostar_Study	MB	Biofoundry_,_London	Linear_Dilution_Pattern_V2	0.156	0.152	0.148	0.146	0.143	0.139	0.136	0.135	0.133	0.131	0.128	0.125	0.121	0.115	0.112	0.111	0.108	0.106	0.105	0.105	0.104	0.105	0.107	0.109	0.111	0.114	0.118	0.121	0.125	0.128	0.13	0.133	0.135	0.138	0.143	0.149	0.155	0.163
D02	Sample	Dilution_6	0.75	Standard_Development	Run083	Standard_Measurement	Plate_01	Clariostar_Study	MB	Biofoundry_,_London	Linear_Dilution_Pattern_V2	0.176	0.173	0.169	0.167	0.163	0.159	0.157	0.155	0.154	0.151	0.149	0.144	0.141	0.137	0.133	0.131	0.128	0.126	0.125	0.124	0.124	0.124	0.124	0.125	0.128	0.13	0.132	0.134	0.136	0.139	0.139	0.142	0.143	0.145	0.148	0.152	0.157	0.162
D03	Sample	Dilution_10	0.55	Standard_Development	Run083	Standard_Measurement	Plate_01	Clariostar_Study	MB	Biofoundry_,_London	Linear_Dilution_Pattern_V2	0.141	0.138	0.133	0.131	0.127	0.123	0.119	0.118	0.117	0.114	0.111	0.108	0.104	0.1	0.096	0.095	0.092	0.089	0.088	0.088	0.087	0.087	0.087	0.088	0.091	0.092	0.093	0.095	0.096	0.098	0.099	0.1	0.101	0.103	0.105	0.108	0.111	0.115
D04	Sample	Dilution_14	0.35	Standard_Development	Run083	Standard_Measurement	Plate_01	Clariostar_Study	MB	Biofoundry_,_London	Linear_Dilution_Pattern_V2	0.128	0.125	0.121	0.117	0.114	0.109	0.106	0.105	0.103	0.1	0.096	0.092	0.089	0.085	0.081	0.08	0.077	0.076	0.074	0.073	0.073	0.072	0.072	0.073	0.074	0.076	0.076	0.077	0.078	0.079	0.079	0.08	0.08	0.082	0.082	0.083	0.085	0.087
D05	Sample	Dilution_18	0.15	Standard_Development	Run083	Standard_Measurement	Plate_01	Clariostar_Study	MB	Biofoundry_,_London	Linear_Dilution_Pattern_V2	0.117	0.114	0.11	0.106	0.103	0.099	0.095	0.094	0.092	0.088	0.084	0.081	0.077	0.074	0.07	0.069	0.068	0.066	0.064	0.063	0.062	0.062	0.061	0.062	0.062	0.062	0.062	0.062	0.063	0.063	0.062	0.062	0.063	0.063	0.062	0.062	0.063	0.064
D06	Sample	Dilution_2	0.95	Standard_Development	Run083	Standard_Measurement	Plate_01	Clariostar_Study	MB	Biofoundry_,_London	Linear_Dilution_Pattern_V2	0.158	0.154	0.151	0.148	0.144	0.14	0.137	0.136	0.135	0.132	0.129	0.127	0.124	0.119	0.116	0.113	0.111	0.109	0.108	0.107	0.106	0.107	0.108	0.109	0.113	0.117	0.119	0.122	0.126	0.129	0.131	0.134	0.136	0.139	0.144	0.149	0.156	0.163
D07	Sample	Dilution_6	0.75	Standard_Development	Run083	Standard_Measurement	Plate_01	Clariostar_Study	MB	Biofoundry_,_London	Linear_Dilution_Pattern_V2	0.145	0.141	0.137	0.135	0.131	0.127	0.123	0.123	0.121	0.119	0.117	0.113	0.109	0.105	0.103	0.101	0.098	0.096	0.094	0.094	0.093	0.093	0.094	0.095	0.098	0.1	0.102	0.105	0.108	0.11	0.111	0.113	0.115	0.118	0.121	0.125	0.13	0.136
D08	Sample	Dilution_10	0.55	Standard_Development	Run083	Standard_Measurement	Plate_01	Clariostar_Study	MB	Biofoundry_,_London	Linear_Dilution_Pattern_V2	0.139	0.136	0.132	0.128	0.124	0.12	0.117	0.116	0.114	0.112	0.108	0.105	0.101	0.097	0.094	0.092	0.09	0.087	0.086	0.086	0.085	0.085	0.086	0.087	0.089	0.09	0.092	0.094	0.096	0.098	0.099	0.101	0.101	0.104	0.106	0.109	0.113	0.117
D09	Sample	Dilution_14	0.35	Standard_Development	Run083	Standard_Measurement	Plate_01	Clariostar_Study	MB	Biofoundry_,_London	Linear_Dilution_Pattern_V2	0.127	0.123	0.119	0.116	0.113	0.108	0.105	0.104	0.102	0.098	0.095	0.092	0.087	0.084	0.079	0.079	0.076	0.074	0.073	0.072	0.071	0.072	0.072	0.072	0.073	0.074	0.075	0.076	0.077	0.078	0.078	0.079	0.08	0.081	0.081	0.083	0.085	0.087
D10	Sample	Dilution_18	0.15	Standard_Development	Run083	Standard_Measurement	Plate_01	Clariostar_Study	MB	Biofoundry_,_London	Linear_Dilution_Pattern_V2	0.117	0.114	0.11	0.107	0.103	0.099	0.096	0.094	0.092	0.088	0.084	0.081	0.077	0.073	0.07	0.069	0.067	0.064	0.063	0.062	0.062	0.062	0.061	0.061	0.062	0.062	0.061	0.061	0.062	0.062	0.062	0.062	0.062	0.062	0.062	0.062	0.062	0.064
D11	Blank	DMSO	NA	Standard_Development	Run083	Standard_Measurement	Plate_01	Clariostar_Study	MB	Biofoundry_,_London	Linear_Dilution_Pattern_V2	0.109	0.106	0.102	0.099	0.096	0.092	0.089	0.086	0.084	0.081	0.076	0.073	0.07	0.067	0.063	0.061	0.06	0.058	0.056	0.055	0.055	0.054	0.053	0.053	0.053	0.052	0.051	0.05	0.051	0.051	0.05	0.05	0.049	0.048	0.047	0.046	0.045	0.045
D12	Blank	DMSO	NA	Standard_Development	Run083	Standard_Measurement	Plate_01	Clariostar_Study	MB	Biofoundry_,_London	Linear_Dilution_Pattern_V2	0.11	0.106	0.102	0.099	0.096	0.092	0.088	0.087	0.084	0.08	0.075	0.071	0.067	0.064	0.061	0.061	0.059	0.056	0.054	0.053	0.053	0.052	0.052	0.052	0.052	0.052	0.051	0.05	0.049	0.049	0.048	0.048	0.048	0.047	0.046	0.045	0.045	0.044
E01	Sample	Dilution_3	0.9	Standard_Development	Run083	Standard_Measurement	Plate_01	Clariostar_Study	MB	Biofoundry_,_London	Linear_Dilution_Pattern_V2	0.206	0.204	0.2	0.197	0.193	0.189	0.185	0.185	0.184	0.181	0.178	0.175	0.171	0.167	0.163	0.161	0.159	0.157	0.155	0.156	0.156	0.156	0.157	0.158	0.161	0.165	0.167	0.17	0.173	0.176	0.179	0.181	0.183	0.186	0.19	0.195	0.201	0.208
E02	Sample	Dilution_7	0.7	Standard_Development	Run083	Standard_Measurement	Plate_01	Clariostar_Study	MB	Biofoundry_,_London	Linear_Dilution_Pattern_V2	0.159	0.156	0.151	0.149	0.145	0.14	0.137	0.136	0.133	0.13	0.127	0.122	0.118	0.113	0.109	0.107	0.105	0.103	0.102	0.101	0.1	0.101	0.101	0.103	0.104	0.107	0.109	0.111	0.113	0.115	0.116	0.118	0.12	0.122	0.124	0.129	0.133	0.138
E03	Sample	Dilution_11	0.5	Standard_Development	Run083	Standard_Measurement	Plate_01	Clariostar_Study	MB	Biofoundry_,_London	Linear_Dilution_Pattern_V2	0.135	0.132	0.128	0.125	0.121	0.117	0.113	0.112	0.11	0.107	0.104	0.1	0.096	0.092	0.089	0.087	0.085	0.083	0.081	0.081	0.08	0.081	0.081	0.083	0.084	0.085	0.086	0.087	0.09	0.091	0.091	0.093	0.094	0.096	0.098	0.1	0.103	0.106
E04	Sample	Dilution_15	0.3	Standard_Development	Run083	Standard_Measurement	Plate_01	Clariostar_Study	MB	Biofoundry_,_London	Linear_Dilution_Pattern_V2	0.133	0.13	0.125	0.122	0.119	0.114	0.111	0.11	0.107	0.104	0.101	0.097	0.094	0.09	0.087	0.086	0.083	0.081	0.079	0.078	0.078	0.078	0.078	0.078	0.079	0.08	0.08	0.08	0.081	0.082	0.082	0.084	0.084	0.083	0.083	0.084	0.087	0.088
E05	Sample	Dilution_19	0.1	Standard_Development	Run083	Standard_Measurement	Plate_01	Clariostar_Study	MB	Biofoundry_,_London	Linear_Dilution_Pattern_V2	0.114	0.11	0.106	0.102	0.099	0.094	0.09	0.09	0.088	0.085	0.082	0.078	0.074	0.07	0.067	0.066	0.064	0.062	0.06	0.059	0.058	0.057	0.057	0.058	0.058	0.058	0.058	0.057	0.057	0.057	0.057	0.057	0.057	0.056	0.056	0.055	0.056	0.056
E06	Sample	Dilution_3	0.9	Standard_Development	Run083	Standard_Measurement	Plate_01	Clariostar_Study	MB	Biofoundry_,_London	Linear_Dilution_Pattern_V2	0.153	0.149	0.144	0.141	0.137	0.133	0.13	0.13	0.128	0.126	0.123	0.12	0.116	0.112	0.108	0.106	0.105	0.103	0.101	0.1	0.1	0.101	0.101	0.103	0.106	0.11	0.112	0.114	0.117	0.12	0.123	0.125	0.127	0.131	0.134	0.139	0.145	0.151
E07	Sample	Dilution_7	0.7	Standard_Development	Run083	Standard_Measurement	Plate_01	Clariostar_Study	MB	Biofoundry_,_London	Linear_Dilution_Pattern_V2	0.141	0.139	0.134	0.131	0.127	0.123	0.12	0.119	0.117	0.115	0.112	0.109	0.105	0.101	0.098	0.096	0.094	0.091	0.09	0.089	0.089	0.089	0.09	0.092	0.094	0.096	0.098	0.1	0.102	0.104	0.106	0.109	0.11	0.113	0.115	0.119	0.124	0.129
E08	Sample	Dilution_11	0.5	Standard_Development	Run083	Standard_Measurement	Plate_01	Clariostar_Study	MB	Biofoundry_,_London	Linear_Dilution_Pattern_V2	0.164	0.16	0.156	0.153	0.15	0.146	0.143	0.143	0.141	0.139	0.135	0.132	0.128	0.124	0.121	0.119	0.117	0.114	0.114	0.113	0.112	0.113	0.113	0.114	0.116	0.117	0.118	0.12	0.122	0.123	0.124	0.126	0.127	0.129	0.131	0.133	0.137	0.141
E09	Sample	Dilution_15	0.3	Standard_Development	Run083	Standard_Measurement	Plate_01	Clariostar_Study	MB	Biofoundry_,_London	Linear_Dilution_Pattern_V2	0.125	0.121	0.117	0.114	0.111	0.106	0.103	0.101	0.1	0.096	0.092	0.089	0.085	0.081	0.078	0.076	0.074	0.071	0.07	0.069	0.069	0.068	0.068	0.069	0.07	0.071	0.071	0.072	0.073	0.073	0.074	0.075	0.075	0.076	0.077	0.078	0.08	0.082
E10	Sample	Dilution_19	0.1	Standard_Development	Run083	Standard_Measurement	Plate_01	Clariostar_Study	MB	Biofoundry_,_London	Linear_Dilution_Pattern_V2	0.112	0.108	0.103	0.1	0.096	0.091	0.089	0.088	0.085	0.082	0.077	0.073	0.07	0.067	0.064	0.062	0.06	0.058	0.056	0.056	0.055	0.055	0.055	0.055	0.055	0.055	0.055	0.054	0.055	0.055	0.055	0.055	0.055	0.055	0.055	0.054	0.054	0.055
E11	Blank	DMSO	NA	Standard_Development	Run083	Standard_Measurement	Plate_01	Clariostar_Study	MB	Biofoundry_,_London	Linear_Dilution_Pattern_V2	0.109	0.105	0.102	0.099	0.094	0.089	0.086	0.085	0.083	0.079	0.075	0.071	0.068	0.065	0.061	0.06	0.058	0.056	0.054	0.053	0.053	0.053	0.052	0.052	0.052	0.051	0.05	0.05	0.05	0.05	0.049	0.049	0.049	0.048	0.047	0.045	0.045	0.044
E12	Blank	DMSO	NA	Standard_Development	Run083	Standard_Measurement	Plate_01	Clariostar_Study	MB	Biofoundry_,_London	Linear_Dilution_Pattern_V2	0.106	0.103	0.099	0.096	0.093	0.088	0.085	0.084	0.081	0.077	0.073	0.07	0.066	0.062	0.059	0.058	0.056	0.053	0.052	0.052	0.052	0.051	0.05	0.05	0.051	0.05	0.049	0.048	0.049	0.049	0.048	0.048	0.047	0.046	0.045	0.044	0.044	0.043
F01	Sample	Dilution_3	0.9	Standard_Development	Run083	Standard_Measurement	Plate_01	Clariostar_Study	MB	Biofoundry_,_London	Linear_Dilution_Pattern_V2	0.168	0.165	0.161	0.159	0.156	0.152	0.148	0.147	0.146	0.144	0.14	0.137	0.134	0.13	0.126	0.124	0.122	0.12	0.118	0.118	0.118	0.118	0.118	0.12	0.123	0.126	0.129	0.132	0.135	0.138	0.139	0.142	0.144	0.147	0.15	0.156	0.162	0.168
F02	Sample	Dilution_7	0.7	Standard_Development	Run083	Standard_Measurement	Plate_01	Clariostar_Study	MB	Biofoundry_,_London	Linear_Dilution_Pattern_V2	0.163	0.16	0.156	0.154	0.15	0.145	0.142	0.141	0.141	0.138	0.134	0.131	0.127	0.122	0.118	0.117	0.115	0.112	0.111	0.111	0.11	0.11	0.11	0.112	0.114	0.116	0.118	0.12	0.122	0.124	0.125	0.127	0.128	0.131	0.133	0.136	0.141	0.145
F03	Sample	Dilution_11	0.5	Standard_Development	Run083	Standard_Measurement	Plate_01	Clariostar_Study	MB	Biofoundry_,_London	Linear_Dilution_Pattern_V2	0.141	0.138	0.133	0.131	0.127	0.122	0.119	0.118	0.116	0.113	0.11	0.106	0.102	0.099	0.094	0.093	0.09	0.088	0.086	0.086	0.085	0.085	0.085	0.086	0.087	0.089	0.09	0.091	0.093	0.095	0.095	0.096	0.097	0.098	0.1	0.102	0.105	0.108
F04	Sample	Dilution_15	0.3	Standard_Development	Run083	Standard_Measurement	Plate_01	Clariostar_Study	MB	Biofoundry_,_London	Linear_Dilution_Pattern_V2	0.13	0.127	0.122	0.119	0.116	0.112	0.108	0.106	0.105	0.101	0.098	0.094	0.091	0.087	0.084	0.081	0.08	0.077	0.075	0.075	0.074	0.074	0.074	0.075	0.075	0.076	0.076	0.077	0.078	0.078	0.079	0.08	0.08	0.08	0.08	0.081	0.083	0.084
F05	Sample	Dilution_19	0.1	Standard_Development	Run083	Standard_Measurement	Plate_01	Clariostar_Study	MB	Biofoundry_,_London	Linear_Dilution_Pattern_V2	0.119	0.116	0.11	0.108	0.105	0.1	0.097	0.095	0.093	0.09	0.086	0.082	0.079	0.076	0.073	0.071	0.069	0.067	0.065	0.065	0.064	0.063	0.063	0.063	0.063	0.062	0.062	0.062	0.062	0.062	0.061	0.061	0.061	0.061	0.06	0.059	0.059	0.059
F06	Sample	Dilution_3	0.9	Standard_Development	Run083	Standard_Measurement	Plate_01	Clariostar_Study	MB	Biofoundry_,_London	Linear_Dilution_Pattern_V2	0.161	0.159	0.153	0.15	0.147	0.143	0.139	0.138	0.137	0.135	0.133	0.13	0.126	0.122	0.118	0.115	0.113	0.11	0.109	0.108	0.107	0.108	0.109	0.111	0.113	0.116	0.12	0.122	0.125	0.127	0.13	0.132	0.135	0.138	0.141	0.146	0.152	0.158
F07	Sample	Dilution_7	0.7	Standard_Development	Run083	Standard_Measurement	Plate_01	Clariostar_Study	MB	Biofoundry_,_London	Linear_Dilution_Pattern_V2	0.193	0.191	0.187	0.184	0.18	0.177	0.173	0.173	0.17	0.168	0.166	0.162	0.159	0.155	0.151	0.149	0.146	0.144	0.142	0.142	0.142	0.141	0.141	0.143	0.145	0.147	0.148	0.15	0.153	0.154	0.156	0.157	0.158	0.16	0.162	0.166	0.17	0.175
F08	Sample	Dilution_11	0.5	Standard_Development	Run083	Standard_Measurement	Plate_01	Clariostar_Study	MB	Biofoundry_,_London	Linear_Dilution_Pattern_V2	0.137	0.134	0.13	0.126	0.122	0.118	0.115	0.114	0.112	0.109	0.106	0.102	0.099	0.095	0.091	0.09	0.088	0.085	0.083	0.083	0.083	0.082	0.083	0.085	0.086	0.087	0.088	0.089	0.091	0.093	0.093	0.095	0.096	0.097	0.098	0.1	0.103	0.107
F09	Sample	Dilution_15	0.3	Standard_Development	Run083	Standard_Measurement	Plate_01	Clariostar_Study	MB	Biofoundry_,_London	Linear_Dilution_Pattern_V2	0.122	0.12	0.115	0.112	0.109	0.105	0.102	0.101	0.098	0.094	0.091	0.088	0.084	0.081	0.077	0.076	0.073	0.071	0.07	0.069	0.069	0.069	0.069	0.069	0.07	0.071	0.071	0.072	0.073	0.074	0.075	0.076	0.076	0.076	0.077	0.078	0.08	0.082
F10	Sample	Dilution_19	0.1	Standard_Development	Run083	Standard_Measurement	Plate_01	Clariostar_Study	MB	Biofoundry_,_London	Linear_Dilution_Pattern_V2	0.112	0.109	0.104	0.101	0.099	0.094	0.09	0.089	0.088	0.083	0.08	0.075	0.072	0.069	0.066	0.064	0.062	0.06	0.058	0.058	0.057	0.057	0.057	0.057	0.057	0.057	0.056	0.056	0.056	0.056	0.056	0.056	0.056	0.056	0.055	0.054	0.055	0.055
F11	Blank	DMSO	NA	Standard_Development	Run083	Standard_Measurement	Plate_01	Clariostar_Study	MB	Biofoundry_,_London	Linear_Dilution_Pattern_V2	0.107	0.104	0.099	0.096	0.093	0.088	0.085	0.084	0.081	0.077	0.073	0.069	0.066	0.063	0.06	0.059	0.057	0.055	0.054	0.052	0.052	0.052	0.051	0.051	0.051	0.049	0.049	0.048	0.048	0.048	0.047	0.048	0.047	0.046	0.045	0.044	0.044	0.043
F12	Blank	DMSO	NA	Standard_Development	Run083	Standard_Measurement	Plate_01	Clariostar_Study	MB	Biofoundry_,_London	Linear_Dilution_Pattern_V2	0.107	0.103	0.099	0.097	0.093	0.089	0.086	0.084	0.081	0.077	0.074	0.07	0.066	0.063	0.06	0.059	0.056	0.054	0.052	0.052	0.052	0.051	0.051	0.051	0.05	0.05	0.049	0.048	0.048	0.048	0.048	0.048	0.047	0.047	0.046	0.045	0.044	0.044
G01	Sample	Dilution_4	0.85	Standard_Development	Run083	Standard_Measurement	Plate_01	Clariostar_Study	MB	Biofoundry_,_London	Linear_Dilution_Pattern_V2	0.155	0.152	0.148	0.145	0.141	0.136	0.133	0.133	0.132	0.129	0.126	0.123	0.118	0.115	0.11	0.108	0.106	0.104	0.102	0.102	0.101	0.101	0.102	0.104	0.107	0.109	0.112	0.114	0.117	0.119	0.122	0.124	0.126	0.128	0.132	0.137	0.142	0.148
G02	Sample	Dilution_8	0.65	Standard_Development	Run083	Standard_Measurement	Plate_01	Clariostar_Study	MB	Biofoundry_,_London	Linear_Dilution_Pattern_V2	0.164	0.16	0.157	0.154	0.15	0.146	0.142	0.142	0.14	0.139	0.136	0.132	0.128	0.124	0.12	0.118	0.116	0.113	0.112	0.11	0.111	0.111	0.111	0.112	0.114	0.115	0.118	0.119	0.122	0.123	0.125	0.127	0.128	0.13	0.132	0.135	0.139	0.144
G03	Sample	Dilution_12	0.45	Standard_Development	Run083	Standard_Measurement	Plate_01	Clariostar_Study	MB	Biofoundry_,_London	Linear_Dilution_Pattern_V2	0.135	0.131	0.127	0.124	0.119	0.115	0.112	0.111	0.109	0.105	0.101	0.098	0.094	0.091	0.087	0.085	0.083	0.081	0.079	0.079	0.078	0.078	0.078	0.079	0.081	0.082	0.083	0.084	0.085	0.086	0.087	0.088	0.089	0.091	0.091	0.093	0.096	0.099
G04	Sample	Dilution_16	0.25	Standard_Development	Run083	Standard_Measurement	Plate_01	Clariostar_Study	MB	Biofoundry_,_London	Linear_Dilution_Pattern_V2	0.126	0.123	0.118	0.115	0.112	0.107	0.104	0.103	0.1	0.097	0.093	0.089	0.086	0.082	0.078	0.077	0.075	0.073	0.071	0.07	0.069	0.07	0.069	0.07	0.07	0.071	0.07	0.071	0.071	0.072	0.072	0.073	0.073	0.074	0.073	0.074	0.075	0.077
G05	Sample	Dilution_20	0.0499999999999999	Standard_Development	Run083	Standard_Measurement	Plate_01	Clariostar_Study	MB	Biofoundry_,_London	Linear_Dilution_Pattern_V2	0.115	0.112	0.106	0.103	0.1	0.095	0.091	0.09	0.088	0.085	0.081	0.078	0.074	0.07	0.067	0.066	0.064	0.061	0.06	0.059	0.058	0.058	0.057	0.057	0.057	0.057	0.056	0.055	0.055	0.055	0.055	0.054	0.054	0.053	0.052	0.051	0.051	0.05
G06	Sample	Dilution_4	0.85	Standard_Development	Run083	Standard_Measurement	Plate_01	Clariostar_Study	MB	Biofoundry_,_London	Linear_Dilution_Pattern_V2	0.153	0.149	0.145	0.142	0.138	0.133	0.13	0.13	0.128	0.126	0.124	0.12	0.116	0.112	0.108	0.106	0.103	0.101	0.1	0.099	0.099	0.099	0.1	0.102	0.104	0.106	0.11	0.112	0.115	0.118	0.12	0.122	0.124	0.126	0.13	0.135	0.14	0.146
G07	Sample	Dilution_8	0.65	Standard_Development	Run083	Standard_Measurement	Plate_01	Clariostar_Study	MB	Biofoundry_,_London	Linear_Dilution_Pattern_V2	0.14	0.137	0.133	0.129	0.126	0.121	0.118	0.117	0.116	0.114	0.111	0.108	0.104	0.1	0.096	0.095	0.092	0.09	0.088	0.087	0.087	0.087	0.088	0.089	0.091	0.093	0.095	0.097	0.099	0.101	0.102	0.104	0.106	0.107	0.11	0.113	0.117	0.121
G08	Sample	Dilution_12	0.45	Standard_Development	Run083	Standard_Measurement	Plate_01	Clariostar_Study	MB	Biofoundry_,_London	Linear_Dilution_Pattern_V2	0.132	0.128	0.123	0.119	0.116	0.112	0.108	0.108	0.106	0.103	0.1	0.097	0.093	0.088	0.085	0.085	0.082	0.08	0.077	0.077	0.076	0.076	0.076	0.078	0.079	0.08	0.081	0.082	0.084	0.085	0.086	0.087	0.088	0.089	0.09	0.092	0.095	0.098
G09	Sample	Dilution_16	0.25	Standard_Development	Run083	Standard_Measurement	Plate_01	Clariostar_Study	MB	Biofoundry_,_London	Linear_Dilution_Pattern_V2	0.121	0.119	0.113	0.11	0.106	0.102	0.097	0.097	0.095	0.091	0.088	0.084	0.081	0.077	0.074	0.073	0.071	0.068	0.067	0.066	0.065	0.065	0.064	0.066	0.066	0.067	0.066	0.066	0.068	0.068	0.068	0.069	0.068	0.069	0.069	0.069	0.07	0.072
G10	Sample	Dilution_20	0.0499999999999999	Standard_Development	Run083	Standard_Measurement	Plate_01	Clariostar_Study	MB	Biofoundry_,_London	Linear_Dilution_Pattern_V2	0.111	0.108	0.103	0.101	0.098	0.093	0.089	0.087	0.085	0.08	0.077	0.074	0.07	0.067	0.064	0.062	0.06	0.057	0.056	0.056	0.055	0.054	0.053	0.053	0.054	0.053	0.052	0.052	0.052	0.053	0.052	0.053	0.052	0.051	0.05	0.049	0.049	0.049
G11	Blank	DMSO	NA	Standard_Development	Run083	Standard_Measurement	Plate_01	Clariostar_Study	MB	Biofoundry_,_London	Linear_Dilution_Pattern_V2	0.106	0.104	0.099	0.096	0.093	0.088	0.084	0.084	0.081	0.077	0.073	0.069	0.065	0.062	0.059	0.057	0.056	0.054	0.052	0.052	0.051	0.05	0.05	0.05	0.05	0.05	0.049	0.048	0.049	0.048	0.048	0.047	0.046	0.046	0.045	0.044	0.043	0.043
G12	Blank	DMSO	NA	Standard_Development	Run083	Standard_Measurement	Plate_01	Clariostar_Study	MB	Biofoundry_,_London	Linear_Dilution_Pattern_V2	0.107	0.104	0.1	0.097	0.093	0.088	0.085	0.083	0.081	0.077	0.072	0.069	0.065	0.061	0.059	0.058	0.056	0.053	0.052	0.052	0.051	0.05	0.049	0.049	0.05	0.049	0.049	0.048	0.048	0.048	0.047	0.047	0.047	0.046	0.045	0.043	0.043	0.043
H01	Sample	Dilution_4	0.85	Standard_Development	Run083	Standard_Measurement	Plate_01	Clariostar_Study	MB	Biofoundry_,_London	Linear_Dilution_Pattern_V2	0.165	0.163	0.159	0.155	0.152	0.147	0.143	0.142	0.14	0.137	0.133	0.128	0.124	0.119	0.114	0.112	0.11	0.107	0.107	0.106	0.105	0.105	0.105	0.107	0.11	0.112	0.115	0.117	0.12	0.122	0.124	0.126	0.128	0.13	0.134	0.138	0.143	0.149
H02	Sample	Dilution_8	0.65	Standard_Development	Run083	Standard_Measurement	Plate_01	Clariostar_Study	MB	Biofoundry_,_London	Linear_Dilution_Pattern_V2	0.146	0.143	0.138	0.135	0.132	0.127	0.123	0.122	0.121	0.118	0.115	0.112	0.108	0.103	0.1	0.098	0.096	0.093	0.092	0.091	0.09	0.09	0.09	0.092	0.094	0.096	0.098	0.099	0.101	0.103	0.105	0.106	0.107	0.109	0.111	0.115	0.119	0.123
H03	Sample	Dilution_12	0.45	Standard_Development	Run083	Standard_Measurement	Plate_01	Clariostar_Study	MB	Biofoundry_,_London	Linear_Dilution_Pattern_V2	0.137	0.133	0.128	0.125	0.122	0.117	0.114	0.113	0.111	0.107	0.105	0.101	0.097	0.093	0.089	0.087	0.085	0.084	0.082	0.081	0.08	0.079	0.079	0.081	0.082	0.083	0.084	0.085	0.086	0.087	0.088	0.089	0.09	0.091	0.091	0.093	0.096	0.099
H04	Sample	Dilution_16	0.25	Standard_Development	Run083	Standard_Measurement	Plate_01	Clariostar_Study	MB	Biofoundry_,_London	Linear_Dilution_Pattern_V2	0.129	0.126	0.121	0.118	0.115	0.11	0.106	0.104	0.102	0.098	0.094	0.089	0.085	0.08	0.077	0.075	0.073	0.071	0.069	0.069	0.068	0.067	0.067	0.068	0.068	0.069	0.068	0.068	0.069	0.07	0.07	0.071	0.07	0.071	0.071	0.071	0.072	0.074
H05	Sample	Dilution_20	0.0499999999999999	Standard_Development	Run083	Standard_Measurement	Plate_01	Clariostar_Study	MB	Biofoundry_,_London	Linear_Dilution_Pattern_V2	0.122	0.118	0.114	0.111	0.108	0.103	0.1	0.098	0.095	0.092	0.087	0.083	0.079	0.076	0.072	0.071	0.069	0.066	0.064	0.063	0.062	0.062	0.061	0.061	0.061	0.061	0.06	0.059	0.059	0.059	0.059	0.058	0.057	0.057	0.055	0.054	0.053	0.053
H06	Sample	Dilution_4	0.85	Standard_Development	Run083	Standard_Measurement	Plate_01	Clariostar_Study	MB	Biofoundry_,_London	Linear_Dilution_Pattern_V2	0.154	0.15	0.146	0.143	0.139	0.135	0.131	0.132	0.131	0.128	0.124	0.121	0.118	0.112	0.11	0.107	0.105	0.103	0.101	0.1	0.1	0.1	0.101	0.103	0.106	0.108	0.111	0.113	0.117	0.119	0.121	0.123	0.125	0.128	0.131	0.135	0.141	0.146
H07	Sample	Dilution_8	0.65	Standard_Development	Run083	Standard_Measurement	Plate_01	Clariostar_Study	MB	Biofoundry_,_London	Linear_Dilution_Pattern_V2	0.142	0.138	0.133	0.13	0.127	0.123	0.119	0.119	0.117	0.114	0.112	0.109	0.105	0.101	0.097	0.095	0.093	0.091	0.089	0.089	0.088	0.088	0.088	0.09	0.092	0.094	0.095	0.097	0.099	0.101	0.103	0.105	0.106	0.108	0.11	0.113	0.117	0.122
H08	Sample	Dilution_12	0.45	Standard_Development	Run083	Standard_Measurement	Plate_01	Clariostar_Study	MB	Biofoundry_,_London	Linear_Dilution_Pattern_V2	0.132	0.128	0.123	0.12	0.117	0.112	0.109	0.107	0.105	0.101	0.098	0.095	0.09	0.086	0.082	0.081	0.079	0.076	0.075	0.074	0.073	0.074	0.074	0.075	0.077	0.078	0.078	0.08	0.082	0.083	0.084	0.086	0.087	0.088	0.089	0.092	0.095	0.098
H09	Sample	Dilution_16	0.25	Standard_Development	Run083	Standard_Measurement	Plate_01	Clariostar_Study	MB	Biofoundry_,_London	Linear_Dilution_Pattern_V2	0.133	0.129	0.125	0.121	0.118	0.113	0.108	0.108	0.105	0.101	0.097	0.093	0.088	0.084	0.08	0.079	0.076	0.074	0.072	0.071	0.071	0.07	0.069	0.07	0.071	0.072	0.072	0.072	0.072	0.073	0.073	0.073	0.074	0.074	0.073	0.074	0.075	0.077
H10	Sample	Dilution_20	0.0499999999999999	Standard_Development	Run083	Standard_Measurement	Plate_01	Clariostar_Study	MB	Biofoundry_,_London	Linear_Dilution_Pattern_V2	0.115	0.111	0.106	0.103	0.099	0.094	0.091	0.09	0.087	0.083	0.079	0.075	0.071	0.067	0.064	0.063	0.06	0.058	0.056	0.055	0.054	0.054	0.053	0.054	0.054	0.054	0.053	0.052	0.053	0.052	0.052	0.053	0.052	0.052	0.05	0.049	0.049	0.05
H11	Blank	DMSO	NA	Standard_Development	Run083	Standard_Measurement	Plate_01	Clariostar_Study	MB	Biofoundry_,_London	Linear_Dilution_Pattern_V2	0.11	0.106	0.102	0.099	0.095	0.091	0.087	0.086	0.084	0.08	0.076	0.072	0.069	0.066	0.062	0.06	0.058	0.056	0.054	0.054	0.054	0.053	0.052	0.052	0.051	0.051	0.051	0.05	0.05	0.05	0.049	0.05	0.049	0.048	0.046	0.045	0.045	0.045
H12	Blank	DMSO	NA	Standard_Development	Run083	Standard_Measurement	Plate_01	Clariostar_Study	MB	Biofoundry_,_London	Linear_Dilution_Pattern_V2	0.108	0.104	0.1	0.097	0.093	0.089	0.085	0.084	0.08	0.076	0.071	0.067	0.063	0.059	0.057	0.056	0.054	0.051	0.05	0.05	0.049	0.049	0.048	0.049	0.048	0.048	0.047	0.046	0.046	0.046	0.046	0.047	0.046	0.045	0.044	0.042	0.043	0.043
[truncated: 120 more columns]
