# Supplementary material for: Construction of a Calibration Curve for Lycopene on a Liquid-Handling Platform—Wider Lessons for the Development of Automated Dilution Protocols
Source: ACS Synth Biol. 2024 Aug 3;13(8):2357–75. doi: 10.1021/acssynbio.4c00031 (PMC11334188; doi:10.1021/acssynbio.4c00031)
Supplement: Supplementary file 2 — sb4c00031_si_002.zip [file sb4c00031_si_002.zip › AggregatedData/Run079/Plate_01/Clariostar_Study/Clariostar_A-Measurement_03/001.csv]

Well	Content	Label	Dilution	Solvent	Solute	Project	Run	Step	Container	Study	Author	Institution	Comment	OD350	OD352	OD354	OD356	OD358	OD360	OD362	OD364	OD366	OD368	OD370	OD372	OD374	OD376	OD378	OD380	OD382	OD384	OD386	OD388	OD390	OD392	OD394	OD396	OD398	OD400	OD402	OD404	OD406	OD408	OD410	OD412	OD414	OD416	OD418	OD420
A01	Sample	Dilution_100%	1.0	DMSO	Lycopene	Standard_Development	Run079	Standard_Measurement	Plate_01	Clariostar_Study	MB	Biofoundry_,_London	Linear_Dilution_Pattern_V2	0.953	0.957	0.956	0.954	0.947	0.945	0.944	0.944	0.946	0.951	0.949	0.944	0.937	0.928	0.918	0.906	0.901	0.894	0.886	0.878	0.87	0.862	0.859	0.858	0.857	0.86	0.866	0.871	0.875	0.876	0.876	0.874	0.871	0.871	0.872	0.876
A02	Sample	Dilution_80%	0.8	DMSO	Lycopene	Standard_Development	Run079	Standard_Measurement	Plate_01	Clariostar_Study	MB	Biofoundry_,_London	Linear_Dilution_Pattern_V2	0.622	0.621	0.619	0.614	0.609	0.606	0.604	0.604	0.604	0.606	0.608	0.606	0.599	0.591	0.584	0.577	0.571	0.566	0.562	0.557	0.552	0.55	0.55	0.55	0.554	0.561	0.57	0.578	0.585	0.591	0.595	0.597	0.599	0.603	0.608	0.617
A03	Sample	Dilution_60%	0.6	DMSO	Lycopene	Standard_Development	Run079	Standard_Measurement	Plate_01	Clariostar_Study	MB	Biofoundry_,_London	Linear_Dilution_Pattern_V2	0.452	0.451	0.448	0.445	0.442	0.438	0.434	0.433	0.435	0.436	0.437	0.434	0.43	0.423	0.417	0.413	0.408	0.404	0.402	0.399	0.396	0.394	0.396	0.398	0.402	0.409	0.417	0.425	0.431	0.438	0.442	0.445	0.448	0.452	0.459	0.469
A04	Sample	Dilution_40%	0.4	DMSO	Lycopene	Standard_Development	Run079	Standard_Measurement	Plate_01	Clariostar_Study	MB	Biofoundry_,_London	Linear_Dilution_Pattern_V2	0.33	0.328	0.325	0.322	0.318	0.315	0.313	0.311	0.311	0.311	0.31	0.308	0.303	0.297	0.293	0.288	0.285	0.282	0.28	0.279	0.276	0.275	0.276	0.277	0.282	0.285	0.291	0.297	0.301	0.306	0.309	0.311	0.313	0.317	0.322	0.329
A05	Sample	Dilution_20%	0.2	DMSO	Lycopene	Standard_Development	Run079	Standard_Measurement	Plate_01	Clariostar_Study	MB	Biofoundry_,_London	Linear_Dilution_Pattern_V2	0.2	0.198	0.194	0.191	0.187	0.184	0.182	0.18	0.178	0.177	0.176	0.173	0.169	0.166	0.162	0.158	0.155	0.154	0.153	0.152	0.151	0.15	0.15	0.151	0.154	0.156	0.159	0.163	0.166	0.169	0.171	0.172	0.174	0.178	0.181	0.186
A06	Sample	Dilution_100%	1.0	DMSO	Lycopene	Standard_Development	Run079	Standard_Measurement	Plate_01	Clariostar_Study	MB	Biofoundry_,_London	Linear_Dilution_Pattern_V2	0.713	0.714	0.71	0.707	0.702	0.696	0.694	0.694	0.697	0.7	0.703	0.701	0.692	0.683	0.673	0.667	0.66	0.654	0.649	0.643	0.638	0.635	0.634	0.636	0.643	0.652	0.662	0.674	0.684	0.691	0.697	0.7	0.704	0.708	0.717	0.729
A07	Sample	Dilution_80%	0.8	DMSO	Lycopene	Standard_Development	Run079	Standard_Measurement	Plate_01	Clariostar_Study	MB	Biofoundry_,_London	Linear_Dilution_Pattern_V2	0.578	0.578	0.574	0.568	0.565	0.561	0.558	0.558	0.559	0.561	0.563	0.56	0.553	0.545	0.537	0.53	0.525	0.52	0.514	0.512	0.506	0.505	0.505	0.507	0.513	0.519	0.529	0.539	0.548	0.554	0.559	0.561	0.565	0.569	0.576	0.587
A08	Sample	Dilution_60%	0.6	DMSO	Lycopene	Standard_Development	Run079	Standard_Measurement	Plate_01	Clariostar_Study	MB	Biofoundry_,_London	Linear_Dilution_Pattern_V2	0.457	0.455	0.452	0.448	0.444	0.44	0.438	0.438	0.438	0.44	0.441	0.438	0.433	0.426	0.42	0.415	0.41	0.406	0.403	0.4	0.397	0.396	0.397	0.399	0.403	0.41	0.417	0.426	0.432	0.437	0.441	0.445	0.448	0.452	0.459	0.467
A09	Sample	Dilution_40%	0.4	DMSO	Lycopene	Standard_Development	Run079	Standard_Measurement	Plate_01	Clariostar_Study	MB	Biofoundry_,_London	Linear_Dilution_Pattern_V2	0.315	0.314	0.311	0.307	0.303	0.299	0.298	0.296	0.296	0.296	0.294	0.291	0.287	0.282	0.276	0.272	0.269	0.265	0.264	0.261	0.26	0.26	0.26	0.262	0.266	0.271	0.277	0.282	0.288	0.292	0.295	0.298	0.301	0.305	0.31	0.316
A10	Sample	Dilution_20%	0.2	DMSO	Lycopene	Standard_Development	Run079	Standard_Measurement	Plate_01	Clariostar_Study	MB	Biofoundry_,_London	Linear_Dilution_Pattern_V2	0.201	0.199	0.196	0.193	0.189	0.185	0.183	0.18	0.178	0.178	0.175	0.171	0.167	0.164	0.159	0.156	0.153	0.15	0.149	0.148	0.147	0.147	0.147	0.148	0.151	0.153	0.157	0.16	0.163	0.165	0.168	0.17	0.171	0.174	0.177	0.182
A11	Blank	DMSO_Blank	NA	DMSO	NA	Standard_Development	Run079	Standard_Measurement	Plate_01	Clariostar_Study	MB	Biofoundry_,_London	Linear_Dilution_Pattern_V2	0.108	0.106	0.102	0.099	0.096	0.092	0.089	0.087	0.083	0.079	0.074	0.07	0.066	0.064	0.06	0.058	0.056	0.055	0.054	0.053	0.052	0.051	0.051	0.05	0.05	0.049	0.049	0.048	0.048	0.047	0.047	0.047	0.046	0.046	0.046	0.045
A12	Blank	DMSO_Blank	NA	DMSO	NA	Standard_Development	Run079	Standard_Measurement	Plate_01	Clariostar_Study	MB	Biofoundry_,_London	Linear_Dilution_Pattern_V2	0.109	0.106	0.102	0.099	0.096	0.092	0.089	0.086	0.082	0.078	0.074	0.07	0.066	0.064	0.061	0.059	0.057	0.055	0.054	0.053	0.052	0.051	0.05	0.05	0.05	0.05	0.049	0.048	0.048	0.048	0.048	0.048	0.047	0.047	0.046	0.045
B01	Sample	Dilution_100%	1.0	DMSO	Lycopene	Standard_Development	Run079	Standard_Measurement	Plate_01	Clariostar_Study	MB	Biofoundry_,_London	Linear_Dilution_Pattern_V2	1.152	1.153	1.154	1.155	1.151	1.148	1.145	1.146	1.149	1.153	1.155	1.152	1.144	1.136	1.123	1.113	1.107	1.101	1.091	1.083	1.072	1.063	1.057	1.053	1.052	1.053	1.055	1.06	1.059	1.058	1.055	1.048	1.044	1.039	1.038	1.039
B02	Sample	Dilution_80%	0.8	DMSO	Lycopene	Standard_Development	Run079	Standard_Measurement	Plate_01	Clariostar_Study	MB	Biofoundry_,_London	Linear_Dilution_Pattern_V2	0.865	0.87	0.866	0.864	0.861	0.858	0.855	0.855	0.858	0.859	0.862	0.859	0.853	0.843	0.837	0.828	0.823	0.818	0.811	0.805	0.797	0.792	0.789	0.788	0.789	0.793	0.798	0.802	0.803	0.806	0.806	0.804	0.802	0.801	0.802	0.806
B03	Sample	Dilution_60%	0.6	DMSO	Lycopene	Standard_Development	Run079	Standard_Measurement	Plate_01	Clariostar_Study	MB	Biofoundry_,_London	Linear_Dilution_Pattern_V2	0.592	0.593	0.59	0.586	0.583	0.58	0.578	0.579	0.579	0.581	0.582	0.579	0.573	0.567	0.561	0.554	0.549	0.545	0.541	0.538	0.533	0.531	0.529	0.53	0.532	0.536	0.542	0.547	0.552	0.555	0.557	0.558	0.557	0.559	0.564	0.57
B04	Sample	Dilution_40%	0.4	DMSO	Lycopene	Standard_Development	Run079	Standard_Measurement	Plate_01	Clariostar_Study	MB	Biofoundry_,_London	Linear_Dilution_Pattern_V2	0.403	0.401	0.399	0.397	0.393	0.388	0.387	0.386	0.386	0.387	0.386	0.384	0.38	0.374	0.368	0.364	0.36	0.357	0.354	0.352	0.349	0.346	0.347	0.348	0.35	0.354	0.358	0.362	0.367	0.37	0.372	0.372	0.373	0.375	0.378	0.383
B05	Sample	Dilution_20%	0.2	DMSO	Lycopene	Standard_Development	Run079	Standard_Measurement	Plate_01	Clariostar_Study	MB	Biofoundry_,_London	Linear_Dilution_Pattern_V2	0.208	0.206	0.203	0.199	0.196	0.193	0.191	0.189	0.188	0.187	0.185	0.183	0.179	0.176	0.172	0.169	0.166	0.164	0.163	0.162	0.16	0.16	0.161	0.162	0.164	0.166	0.17	0.173	0.176	0.179	0.181	0.183	0.185	0.187	0.19	0.195
B06	Sample	Dilution_100%	1.0	DMSO	Lycopene	Standard_Development	Run079	Standard_Measurement	Plate_01	Clariostar_Study	MB	Biofoundry_,_London	Linear_Dilution_Pattern_V2	0.857	0.858	0.853	0.851	0.849	0.846	0.844	0.844	0.846	0.851	0.855	0.85	0.841	0.834	0.825	0.816	0.809	0.802	0.795	0.79	0.784	0.779	0.778	0.779	0.783	0.791	0.799	0.806	0.814	0.821	0.824	0.826	0.827	0.828	0.834	0.845
B07	Sample	Dilution_80%	0.8	DMSO	Lycopene	Standard_Development	Run079	Standard_Measurement	Plate_01	Clariostar_Study	MB	Biofoundry_,_London	Linear_Dilution_Pattern_V2	0.681	0.681	0.678	0.675	0.671	0.667	0.664	0.663	0.667	0.67	0.673	0.669	0.663	0.657	0.648	0.642	0.636	0.63	0.625	0.62	0.615	0.612	0.611	0.613	0.616	0.623	0.63	0.637	0.644	0.649	0.652	0.653	0.654	0.657	0.662	0.67
B08	Sample	Dilution_60%	0.6	DMSO	Lycopene	Standard_Development	Run079	Standard_Measurement	Plate_01	Clariostar_Study	MB	Biofoundry_,_London	Linear_Dilution_Pattern_V2	0.591	0.592	0.589	0.585	0.58	0.576	0.576	0.575	0.576	0.578	0.579	0.574	0.57	0.564	0.557	0.551	0.545	0.542	0.538	0.534	0.531	0.527	0.526	0.527	0.529	0.534	0.538	0.544	0.548	0.552	0.554	0.554	0.555	0.557	0.561	0.567
B09	Sample	Dilution_40%	0.4	DMSO	Lycopene	Standard_Development	Run079	Standard_Measurement	Plate_01	Clariostar_Study	MB	Biofoundry_,_London	Linear_Dilution_Pattern_V2	0.331	0.329	0.325	0.322	0.318	0.315	0.312	0.311	0.312	0.312	0.312	0.309	0.304	0.299	0.294	0.29	0.286	0.283	0.281	0.279	0.277	0.276	0.277	0.279	0.283	0.287	0.293	0.3	0.304	0.309	0.312	0.314	0.318	0.321	0.326	0.333
B10	Sample	Dilution_20%	0.2	DMSO	Lycopene	Standard_Development	Run079	Standard_Measurement	Plate_01	Clariostar_Study	MB	Biofoundry_,_London	Linear_Dilution_Pattern_V2	0.2	0.198	0.195	0.191	0.188	0.184	0.182	0.179	0.178	0.177	0.175	0.172	0.169	0.164	0.159	0.157	0.154	0.152	0.15	0.15	0.149	0.148	0.148	0.15	0.153	0.155	0.158	0.162	0.165	0.167	0.17	0.172	0.174	0.177	0.179	0.184
B11	Blank	DMSO_Blank	NA	DMSO	NA	Standard_Development	Run079	Standard_Measurement	Plate_01	Clariostar_Study	MB	Biofoundry_,_London	Linear_Dilution_Pattern_V2	0.104	0.102	0.098	0.095	0.092	0.089	0.086	0.083	0.08	0.076	0.072	0.068	0.066	0.063	0.06	0.058	0.056	0.056	0.053	0.053	0.052	0.051	0.05	0.05	0.05	0.049	0.049	0.048	0.048	0.048	0.047	0.047	0.046	0.047	0.046	0.046
B12	Blank	DMSO_Blank	NA	DMSO	NA	Standard_Development	Run079	Standard_Measurement	Plate_01	Clariostar_Study	MB	Biofoundry_,_London	Linear_Dilution_Pattern_V2	0.112	0.11	0.105	0.101	0.098	0.095	0.093	0.089	0.086	0.082	0.078	0.074	0.071	0.069	0.066	0.063	0.061	0.06	0.059	0.059	0.057	0.055	0.055	0.055	0.055	0.054	0.053	0.053	0.053	0.052	0.052	0.052	0.052	0.051	0.051	0.05
C01	Sample	Dilution_95%	0.95	DMSO	Lycopene	Standard_Development	Run079	Standard_Measurement	Plate_01	Clariostar_Study	MB	Biofoundry_,_London	Linear_Dilution_Pattern_V2	1.195	1.195	1.2	1.198	1.193	1.194	1.189	1.192	1.196	1.199	1.198	1.196	1.187	1.178	1.17	1.158	1.153	1.142	1.132	1.13	1.119	1.108	1.103	1.096	1.095	1.095	1.094	1.096	1.095	1.09	1.086	1.078	1.07	1.064	1.061	1.06
C02	Sample	Dilution_75%	0.75	DMSO	Lycopene	Standard_Development	Run079	Standard_Measurement	Plate_01	Clariostar_Study	MB	Biofoundry_,_London	Linear_Dilution_Pattern_V2	0.883	0.886	0.886	0.882	0.881	0.878	0.877	0.877	0.876	0.877	0.882	0.879	0.873	0.864	0.856	0.849	0.844	0.838	0.831	0.826	0.818	0.812	0.809	0.807	0.806	0.809	0.81	0.811	0.814	0.812	0.812	0.809	0.805	0.803	0.801	0.805
C03	Sample	Dilution_55%	0.55	DMSO	Lycopene	Standard_Development	Run079	Standard_Measurement	Plate_01	Clariostar_Study	MB	Biofoundry_,_London	Linear_Dilution_Pattern_V2	0.616	0.617	0.614	0.611	0.609	0.605	0.603	0.603	0.603	0.606	0.606	0.603	0.599	0.593	0.585	0.58	0.575	0.571	0.566	0.561	0.557	0.553	0.552	0.55	0.553	0.555	0.559	0.562	0.564	0.565	0.566	0.564	0.563	0.563	0.565	0.568
C04	Sample	Dilution_35%	0.35	DMSO	Lycopene	Standard_Development	Run079	Standard_Measurement	Plate_01	Clariostar_Study	MB	Biofoundry_,_London	Linear_Dilution_Pattern_V2	0.415	0.415	0.413	0.411	0.407	0.405	0.402	0.401	0.401	0.402	0.401	0.398	0.394	0.389	0.383	0.379	0.377	0.373	0.369	0.367	0.365	0.363	0.362	0.362	0.364	0.366	0.368	0.371	0.374	0.376	0.377	0.377	0.377	0.378	0.38	0.383
C05	Sample	Dilution_15%	0.15	DMSO	Lycopene	Standard_Development	Run079	Standard_Measurement	Plate_01	Clariostar_Study	MB	Biofoundry_,_London	Linear_Dilution_Pattern_V2	0.193	0.191	0.188	0.184	0.181	0.177	0.175	0.174	0.173	0.172	0.171	0.168	0.165	0.161	0.157	0.154	0.152	0.151	0.149	0.148	0.147	0.146	0.146	0.148	0.15	0.152	0.155	0.157	0.159	0.162	0.163	0.165	0.166	0.168	0.171	0.173
C06	Sample	Dilution_95%	0.95	DMSO	Lycopene	Standard_Development	Run079	Standard_Measurement	Plate_01	Clariostar_Study	MB	Biofoundry_,_London	Linear_Dilution_Pattern_V2	0.895	0.898	0.897	0.894	0.889	0.884	0.882	0.882	0.885	0.89	0.893	0.892	0.883	0.872	0.863	0.857	0.852	0.844	0.836	0.831	0.824	0.818	0.816	0.815	0.818	0.823	0.83	0.838	0.843	0.844	0.848	0.847	0.846	0.845	0.849	0.855
C07	Sample	Dilution_75%	0.75	DMSO	Lycopene	Standard_Development	Run079	Standard_Measurement	Plate_01	Clariostar_Study	MB	Biofoundry_,_London	Linear_Dilution_Pattern_V2	0.688	0.688	0.686	0.683	0.679	0.677	0.672	0.673	0.676	0.677	0.681	0.678	0.671	0.664	0.656	0.651	0.644	0.639	0.633	0.63	0.625	0.62	0.619	0.62	0.623	0.628	0.636	0.642	0.646	0.648	0.652	0.653	0.653	0.655	0.658	0.664
C08	Sample	Dilution_55%	0.55	DMSO	Lycopene	Standard_Development	Run079	Standard_Measurement	Plate_01	Clariostar_Study	MB	Biofoundry_,_London	Linear_Dilution_Pattern_V2	0.769	0.772	0.773	0.771	0.767	0.765	0.762	0.763	0.764	0.765	0.763	0.762	0.755	0.749	0.742	0.736	0.731	0.726	0.72	0.717	0.711	0.705	0.701	0.698	0.698	0.697	0.697	0.697	0.698	0.696	0.694	0.689	0.685	0.682	0.681	0.681
C09	Sample	Dilution_35%	0.35	DMSO	Lycopene	Standard_Development	Run079	Standard_Measurement	Plate_01	Clariostar_Study	MB	Biofoundry_,_London	Linear_Dilution_Pattern_V2	0.394	0.392	0.39	0.386	0.383	0.379	0.377	0.376	0.376	0.375	0.373	0.37	0.367	0.362	0.356	0.353	0.349	0.346	0.343	0.342	0.339	0.337	0.336	0.336	0.339	0.341	0.345	0.348	0.35	0.353	0.354	0.355	0.355	0.357	0.359	0.363
C10	Sample	Dilution_15%	0.15	DMSO	Lycopene	Standard_Development	Run079	Standard_Measurement	Plate_01	Clariostar_Study	MB	Biofoundry_,_London	Linear_Dilution_Pattern_V2	0.181	0.179	0.175	0.172	0.168	0.165	0.163	0.161	0.158	0.157	0.155	0.15	0.148	0.144	0.141	0.137	0.135	0.133	0.131	0.131	0.129	0.129	0.129	0.13	0.132	0.134	0.137	0.14	0.142	0.144	0.145	0.147	0.148	0.15	0.153	0.156
C11	Blank	DMSO_Blank	NA	DMSO	NA	Standard_Development	Run079	Standard_Measurement	Plate_01	Clariostar_Study	MB	Biofoundry_,_London	Linear_Dilution_Pattern_V2	0.104	0.102	0.098	0.095	0.093	0.089	0.087	0.084	0.08	0.076	0.072	0.069	0.066	0.063	0.06	0.059	0.057	0.055	0.054	0.053	0.052	0.052	0.051	0.051	0.051	0.05	0.049	0.049	0.049	0.048	0.049	0.048	0.048	0.047	0.047	0.047
C12	Blank	DMSO_Blank	NA	DMSO	NA	Standard_Development	Run079	Standard_Measurement	Plate_01	Clariostar_Study	MB	Biofoundry_,_London	Linear_Dilution_Pattern_V2	0.107	0.105	0.101	0.097	0.094	0.09	0.087	0.085	0.082	0.078	0.075	0.071	0.068	0.066	0.062	0.061	0.059	0.058	0.056	0.055	0.054	0.053	0.053	0.053	0.053	0.052	0.051	0.051	0.05	0.05	0.05	0.05	0.049	0.049	0.048	0.047
D01	Sample	Dilution_95%	0.95	DMSO	Lycopene	Standard_Development	Run079	Standard_Measurement	Plate_01	Clariostar_Study	MB	Biofoundry_,_London	Linear_Dilution_Pattern_V2	1.225	1.224	1.227	1.228	1.226	1.222	1.218	1.221	1.222	1.224	1.228	1.229	1.217	1.206	1.194	1.188	1.181	1.173	1.163	1.153	1.142	1.133	1.128	1.122	1.122	1.119	1.117	1.116	1.117	1.113	1.107	1.098	1.09	1.083	1.078	1.075
D02	Sample	Dilution_75%	0.75	DMSO	Lycopene	Standard_Development	Run079	Standard_Measurement	Plate_01	Clariostar_Study	MB	Biofoundry_,_London	Linear_Dilution_Pattern_V2	0.906	0.91	0.909	0.907	0.902	0.899	0.897	0.899	0.902	0.903	0.905	0.905	0.898	0.885	0.876	0.872	0.864	0.858	0.853	0.846	0.839	0.833	0.829	0.824	0.825	0.826	0.828	0.831	0.832	0.831	0.83	0.825	0.821	0.817	0.817	0.82
D03	Sample	Dilution_55%	0.55	DMSO	Lycopene	Standard_Development	Run079	Standard_Measurement	Plate_01	Clariostar_Study	MB	Biofoundry_,_London	Linear_Dilution_Pattern_V2	0.57	0.57	0.567	0.564	0.56	0.558	0.557	0.556	0.557	0.558	0.559	0.557	0.551	0.546	0.538	0.533	0.528	0.524	0.52	0.516	0.513	0.509	0.508	0.508	0.511	0.514	0.519	0.523	0.526	0.528	0.53	0.529	0.529	0.53	0.532	0.537
D04	Sample	Dilution_35%	0.35	DMSO	Lycopene	Standard_Development	Run079	Standard_Measurement	Plate_01	Clariostar_Study	MB	Biofoundry_,_London	Linear_Dilution_Pattern_V2	0.387	0.387	0.384	0.382	0.379	0.377	0.374	0.373	0.372	0.372	0.371	0.369	0.365	0.361	0.356	0.352	0.348	0.344	0.342	0.34	0.338	0.335	0.335	0.336	0.339	0.34	0.345	0.347	0.35	0.353	0.354	0.354	0.355	0.357	0.36	0.364
D05	Sample	Dilution_15%	0.15	DMSO	Lycopene	Standard_Development	Run079	Standard_Measurement	Plate_01	Clariostar_Study	MB	Biofoundry_,_London	Linear_Dilution_Pattern_V2	0.184	0.182	0.179	0.175	0.172	0.169	0.166	0.165	0.164	0.163	0.161	0.158	0.155	0.152	0.148	0.145	0.143	0.141	0.14	0.14	0.138	0.137	0.137	0.139	0.142	0.144	0.146	0.149	0.151	0.154	0.156	0.158	0.16	0.162	0.164	0.168
D06	Sample	Dilution_95%	0.95	DMSO	Lycopene	Standard_Development	Run079	Standard_Measurement	Plate_01	Clariostar_Study	MB	Biofoundry_,_London	Linear_Dilution_Pattern_V2	0.956	0.956	0.956	0.954	0.949	0.946	0.943	0.944	0.95	0.953	0.955	0.951	0.946	0.937	0.925	0.917	0.91	0.904	0.895	0.888	0.882	0.875	0.873	0.872	0.873	0.878	0.881	0.887	0.892	0.894	0.895	0.895	0.891	0.889	0.891	0.897
D07	Sample	Dilution_75%	0.75	DMSO	Lycopene	Standard_Development	Run079	Standard_Measurement	Plate_01	Clariostar_Study	MB	Biofoundry_,_London	Linear_Dilution_Pattern_V2	0.722	0.723	0.721	0.719	0.715	0.712	0.709	0.709	0.711	0.712	0.715	0.713	0.705	0.699	0.692	0.685	0.679	0.674	0.668	0.662	0.656	0.653	0.651	0.65	0.653	0.658	0.664	0.67	0.675	0.678	0.68	0.68	0.679	0.68	0.684	0.69
D08	Sample	Dilution_55%	0.55	DMSO	Lycopene	Standard_Development	Run079	Standard_Measurement	Plate_01	Clariostar_Study	MB	Biofoundry_,_London	Linear_Dilution_Pattern_V2	0.945	0.948	0.948	0.949	0.944	0.942	0.939	0.938	0.941	0.941	0.945	0.94	0.934	0.928	0.918	0.912	0.907	0.901	0.896	0.89	0.881	0.875	0.868	0.863	0.86	0.858	0.855	0.854	0.85	0.845	0.841	0.834	0.826	0.82	0.815	0.813
D09	Sample	Dilution_35%	0.35	DMSO	Lycopene	Standard_Development	Run079	Standard_Measurement	Plate_01	Clariostar_Study	MB	Biofoundry_,_London	Linear_Dilution_Pattern_V2	0.874	0.875	0.876	0.874	0.873	0.871	0.87	0.871	0.87	0.869	0.868	0.866	0.86	0.856	0.849	0.844	0.84	0.835	0.828	0.824	0.816	0.808	0.804	0.798	0.793	0.789	0.783	0.779	0.774	0.767	0.761	0.753	0.744	0.737	0.73	0.725
D10	Sample	Dilution_15%	0.15	DMSO	Lycopene	Standard_Development	Run079	Standard_Measurement	Plate_01	Clariostar_Study	MB	Biofoundry_,_London	Linear_Dilution_Pattern_V2	0.327	0.328	0.325	0.322	0.319	0.316	0.314	0.313	0.313	0.311	0.308	0.305	0.301	0.298	0.295	0.292	0.289	0.286	0.283	0.281	0.28	0.279	0.277	0.277	0.278	0.278	0.279	0.279	0.28	0.28	0.28	0.28	0.28	0.279	0.28	0.282
D11	Blank	DMSO_Blank	NA	DMSO	NA	Standard_Development	Run079	Standard_Measurement	Plate_01	Clariostar_Study	MB	Biofoundry_,_London	Linear_Dilution_Pattern_V2	0.104	0.102	0.098	0.094	0.091	0.089	0.086	0.083	0.079	0.076	0.072	0.068	0.066	0.063	0.06	0.058	0.056	0.054	0.054	0.053	0.051	0.05	0.05	0.05	0.05	0.049	0.049	0.048	0.048	0.048	0.047	0.047	0.046	0.046	0.046	0.045
D12	Blank	DMSO_Blank	NA	DMSO	NA	Standard_Development	Run079	Standard_Measurement	Plate_01	Clariostar_Study	MB	Biofoundry_,_London	Linear_Dilution_Pattern_V2	0.106	0.104	0.1	0.096	0.093	0.09	0.087	0.085	0.081	0.078	0.074	0.069	0.066	0.064	0.06	0.059	0.057	0.055	0.054	0.054	0.053	0.051	0.051	0.051	0.051	0.05	0.05	0.049	0.049	0.049	0.048	0.048	0.047	0.047	0.046	0.046
E01	Sample	Dilution_90%	0.9	DMSO	Lycopene	Standard_Development	Run079	Standard_Measurement	Plate_01	Clariostar_Study	MB	Biofoundry_,_London	Linear_Dilution_Pattern_V2	1.396	1.399	1.406	1.406	1.397	1.394	1.392	1.401	1.407	1.407	1.404	1.398	1.393	1.385	1.371	1.365	1.357	1.351	1.338	1.328	1.312	1.302	1.292	1.282	1.279	1.274	1.27	1.268	1.26	1.253	1.246	1.236	1.223	1.212	1.206	1.198
E02	Sample	Dilution_70%	0.7	DMSO	Lycopene	Standard_Development	Run079	Standard_Measurement	Plate_01	Clariostar_Study	MB	Biofoundry_,_London	Linear_Dilution_Pattern_V2	0.905	0.909	0.909	0.906	0.902	0.9	0.898	0.9	0.901	0.905	0.907	0.904	0.897	0.889	0.878	0.873	0.868	0.861	0.854	0.847	0.84	0.834	0.829	0.825	0.826	0.829	0.829	0.829	0.829	0.829	0.827	0.822	0.819	0.815	0.813	0.815
E03	Sample	Dilution_50%	0.5	DMSO	Lycopene	Standard_Development	Run079	Standard_Measurement	Plate_01	Clariostar_Study	MB	Biofoundry_,_London	Linear_Dilution_Pattern_V2	0.645	0.647	0.646	0.641	0.638	0.635	0.633	0.634	0.636	0.637	0.636	0.633	0.629	0.622	0.616	0.611	0.606	0.601	0.597	0.594	0.588	0.583	0.581	0.58	0.58	0.582	0.584	0.586	0.587	0.587	0.586	0.584	0.583	0.581	0.581	0.582
E04	Sample	Dilution_30%	0.3	DMSO	Lycopene	Standard_Development	Run079	Standard_Measurement	Plate_01	Clariostar_Study	MB	Biofoundry_,_London	Linear_Dilution_Pattern_V2	0.384	0.384	0.381	0.377	0.375	0.372	0.37	0.369	0.368	0.367	0.367	0.365	0.361	0.356	0.352	0.347	0.343	0.341	0.339	0.338	0.334	0.332	0.331	0.333	0.334	0.336	0.338	0.341	0.343	0.345	0.345	0.345	0.345	0.346	0.348	0.351
E05	Sample	Dilution_10%	0.1	DMSO	Lycopene	Standard_Development	Run079	Standard_Measurement	Plate_01	Clariostar_Study	MB	Biofoundry_,_London	Linear_Dilution_Pattern_V2	0.153	0.152	0.148	0.144	0.14	0.138	0.135	0.134	0.132	0.131	0.13	0.127	0.124	0.12	0.117	0.114	0.112	0.11	0.109	0.109	0.107	0.106	0.107	0.108	0.11	0.111	0.113	0.115	0.117	0.118	0.12	0.122	0.122	0.124	0.126	0.129
E06	Sample	Dilution_90%	0.9	DMSO	Lycopene	Standard_Development	Run079	Standard_Measurement	Plate_01	Clariostar_Study	MB	Biofoundry_,_London	Linear_Dilution_Pattern_V2	0.965	0.966	0.965	0.962	0.96	0.958	0.954	0.956	0.958	0.962	0.964	0.961	0.958	0.949	0.934	0.927	0.923	0.915	0.908	0.9	0.893	0.886	0.882	0.88	0.882	0.885	0.888	0.893	0.896	0.895	0.896	0.895	0.891	0.889	0.89	0.894
E07	Sample	Dilution_70%	0.7	DMSO	Lycopene	Standard_Development	Run079	Standard_Measurement	Plate_01	Clariostar_Study	MB	Biofoundry_,_London	Linear_Dilution_Pattern_V2	0.748	0.75	0.748	0.745	0.74	0.737	0.733	0.735	0.736	0.74	0.741	0.739	0.732	0.723	0.716	0.71	0.704	0.698	0.693	0.687	0.682	0.676	0.674	0.672	0.675	0.678	0.683	0.687	0.689	0.693	0.692	0.691	0.69	0.69	0.692	0.695
E08	Sample	Dilution_50%	0.5	DMSO	Lycopene	Standard_Development	Run079	Standard_Measurement	Plate_01	Clariostar_Study	MB	Biofoundry_,_London	Linear_Dilution_Pattern_V2	1.262	1.263	1.267	1.277	1.272	1.273	1.265	1.266	1.27	1.273	1.273	1.273	1.261	1.256	1.247	1.241	1.232	1.227	1.217	1.215	1.197	1.189	1.18	1.171	1.162	1.156	1.15	1.141	1.133	1.119	1.111	1.095	1.083	1.07	1.058	1.049
E09	Sample	Dilution_30%	0.3	DMSO	Lycopene	Standard_Development	Run079	Standard_Measurement	Plate_01	Clariostar_Study	MB	Biofoundry_,_London	Linear_Dilution_Pattern_V2	0.776	0.781	0.778	0.779	0.777	0.774	0.773	0.771	0.771	0.772	0.772	0.768	0.762	0.757	0.751	0.746	0.742	0.738	0.733	0.729	0.722	0.715	0.711	0.705	0.701	0.698	0.693	0.689	0.685	0.68	0.675	0.667	0.661	0.654	0.649	0.645
E10	Sample	Dilution_10%	0.1	DMSO	Lycopene	Standard_Development	Run079	Standard_Measurement	Plate_01	Clariostar_Study	MB	Biofoundry_,_London	Linear_Dilution_Pattern_V2	0.286	0.285	0.283	0.28	0.278	0.275	0.273	0.271	0.269	0.267	0.266	0.263	0.259	0.255	0.252	0.248	0.246	0.244	0.242	0.241	0.239	0.237	0.236	0.236	0.237	0.238	0.238	0.238	0.239	0.239	0.239	0.239	0.239	0.239	0.24	0.241
E11	Blank	DMSO_Blank	NA	DMSO	NA	Standard_Development	Run079	Standard_Measurement	Plate_01	Clariostar_Study	MB	Biofoundry_,_London	Linear_Dilution_Pattern_V2	0.108	0.105	0.101	0.098	0.095	0.092	0.089	0.086	0.083	0.079	0.075	0.07	0.067	0.065	0.062	0.06	0.058	0.057	0.055	0.055	0.053	0.052	0.052	0.051	0.052	0.051	0.05	0.05	0.049	0.049	0.049	0.049	0.048	0.048	0.047	0.046
E12	Blank	DMSO_Blank	NA	DMSO	NA	Standard_Development	Run079	Standard_Measurement	Plate_01	Clariostar_Study	MB	Biofoundry_,_London	Linear_Dilution_Pattern_V2	0.108	0.105	0.101	0.097	0.094	0.09	0.087	0.085	0.082	0.079	0.074	0.07	0.067	0.064	0.061	0.059	0.058	0.056	0.055	0.054	0.053	0.051	0.051	0.051	0.051	0.05	0.05	0.049	0.049	0.048	0.048	0.048	0.047	0.047	0.046	0.045
F01	Sample	Dilution_90%	0.9	DMSO	Lycopene	Standard_Development	Run079	Standard_Measurement	Plate_01	Clariostar_Study	MB	Biofoundry_,_London	Linear_Dilution_Pattern_V2	1.316	1.326	1.323	1.324	1.323	1.32	1.316	1.318	1.323	1.323	1.331	1.324	1.316	1.306	1.295	1.282	1.278	1.27	1.262	1.25	1.234	1.227	1.219	1.211	1.207	1.203	1.196	1.196	1.192	1.185	1.179	1.17	1.159	1.149	1.14	1.134
F02	Sample	Dilution_70%	0.7	DMSO	Lycopene	Standard_Development	Run079	Standard_Measurement	Plate_01	Clariostar_Study	MB	Biofoundry_,_London	Linear_Dilution_Pattern_V2	1.065	1.072	1.074	1.072	1.07	1.067	1.065	1.064	1.068	1.065	1.069	1.069	1.063	1.054	1.045	1.039	1.032	1.025	1.018	1.01	0.999	0.989	0.984	0.98	0.977	0.973	0.972	0.97	0.968	0.962	0.957	0.948	0.941	0.933	0.928	0.925
F03	Sample	Dilution_50%	0.5	DMSO	Lycopene	Standard_Development	Run079	Standard_Measurement	Plate_01	Clariostar_Study	MB	Biofoundry_,_London	Linear_Dilution_Pattern_V2	0.61	0.611	0.61	0.606	0.602	0.6	0.597	0.596	0.595	0.597	0.597	0.596	0.591	0.585	0.578	0.572	0.568	0.564	0.559	0.556	0.551	0.547	0.545	0.544	0.545	0.547	0.549	0.551	0.552	0.553	0.554	0.552	0.55	0.549	0.55	0.552
F04	Sample	Dilution_30%	0.3	DMSO	Lycopene	Standard_Development	Run079	Standard_Measurement	Plate_01	Clariostar_Study	MB	Biofoundry_,_London	Linear_Dilution_Pattern_V2	0.508	0.508	0.506	0.502	0.498	0.496	0.493	0.493	0.494	0.494	0.492	0.49	0.486	0.48	0.475	0.47	0.467	0.464	0.46	0.457	0.453	0.45	0.448	0.447	0.447	0.448	0.448	0.449	0.449	0.449	0.448	0.446	0.445	0.443	0.444	0.444
F05	Sample	Dilution_10%	0.1	DMSO	Lycopene	Standard_Development	Run079	Standard_Measurement	Plate_01	Clariostar_Study	MB	Biofoundry_,_London	Linear_Dilution_Pattern_V2	0.158	0.156	0.153	0.148	0.146	0.143	0.141	0.139	0.137	0.135	0.134	0.13	0.127	0.124	0.121	0.119	0.117	0.114	0.113	0.113	0.112	0.111	0.112	0.112	0.115	0.116	0.118	0.12	0.121	0.124	0.125	0.127	0.128	0.13	0.133	0.135
F06	Sample	Dilution_90%	0.9	DMSO	Lycopene	Standard_Development	Run079	Standard_Measurement	Plate_01	Clariostar_Study	MB	Biofoundry_,_London	Linear_Dilution_Pattern_V2	1.149	1.15	1.152	1.152	1.145	1.145	1.141	1.14	1.14	1.147	1.15	1.144	1.143	1.131	1.116	1.109	1.103	1.092	1.086	1.08	1.067	1.06	1.056	1.049	1.048	1.046	1.047	1.048	1.048	1.046	1.043	1.036	1.03	1.024	1.019	1.02
F07	Sample	Dilution_70%	0.7	DMSO	Lycopene	Standard_Development	Run079	Standard_Measurement	Plate_01	Clariostar_Study	MB	Biofoundry_,_London	Linear_Dilution_Pattern_V2	0.824	0.828	0.827	0.823	0.82	0.818	0.816	0.815	0.817	0.816	0.82	0.817	0.812	0.803	0.797	0.788	0.782	0.776	0.772	0.766	0.759	0.753	0.749	0.747	0.746	0.748	0.75	0.753	0.755	0.754	0.754	0.751	0.747	0.745	0.745	0.747
F08	Sample	Dilution_50%	0.5	DMSO	Lycopene	Standard_Development	Run079	Standard_Measurement	Plate_01	Clariostar_Study	MB	Biofoundry_,_London	Linear_Dilution_Pattern_V2	0.882	0.885	0.886	0.883	0.881	0.879	0.876	0.877	0.877	0.881	0.879	0.877	0.871	0.863	0.856	0.85	0.843	0.838	0.833	0.827	0.818	0.811	0.807	0.803	0.799	0.796	0.794	0.791	0.789	0.785	0.781	0.774	0.766	0.761	0.755	0.752
F09	Sample	Dilution_30%	0.3	DMSO	Lycopene	Standard_Development	Run079	Standard_Measurement	Plate_01	Clariostar_Study	MB	Biofoundry_,_London	Linear_Dilution_Pattern_V2	0.42	0.42	0.417	0.416	0.412	0.41	0.406	0.405	0.405	0.404	0.402	0.399	0.395	0.39	0.385	0.381	0.378	0.375	0.372	0.371	0.367	0.364	0.363	0.362	0.363	0.364	0.366	0.368	0.37	0.37	0.369	0.37	0.369	0.369	0.37	0.372
F10	Sample	Dilution_10%	0.1	DMSO	Lycopene	Standard_Development	Run079	Standard_Measurement	Plate_01	Clariostar_Study	MB	Biofoundry_,_London	Linear_Dilution_Pattern_V2	0.162	0.16	0.156	0.152	0.15	0.146	0.143	0.141	0.139	0.137	0.135	0.132	0.128	0.125	0.121	0.118	0.116	0.114	0.113	0.112	0.111	0.11	0.11	0.111	0.112	0.114	0.116	0.117	0.118	0.12	0.122	0.123	0.125	0.127	0.128	0.131
F11	Blank	DMSO	NA	DMSO	NA	Standard_Development	Run079	Standard_Measurement	Plate_01	Clariostar_Study	MB	Biofoundry_,_London	Linear_Dilution_Pattern_V2	0.108	0.105	0.101	0.097	0.094	0.09	0.087	0.085	0.082	0.079	0.075	0.071	0.067	0.065	0.062	0.06	0.059	0.057	0.056	0.055	0.054	0.053	0.052	0.052	0.051	0.051	0.051	0.05	0.05	0.05	0.049	0.049	0.049	0.048	0.047	0.047
F12	Blank	DMSO	NA	DMSO	NA	Standard_Development	Run079	Standard_Measurement	Plate_01	Clariostar_Study	MB	Biofoundry_,_London	Linear_Dilution_Pattern_V2	0.112	0.109	0.106	0.102	0.098	0.095	0.092	0.089	0.085	0.082	0.079	0.074	0.071	0.068	0.065	0.062	0.061	0.06	0.058	0.058	0.056	0.054	0.054	0.054	0.054	0.053	0.053	0.052	0.052	0.051	0.051	0.051	0.051	0.05	0.05	0.049
G01	Sample	Dilution_85%	0.85	DMSO	Lycopene	Standard_Development	Run079	Standard_Measurement	Plate_01	Clariostar_Study	MB	Biofoundry_,_London	Linear_Dilution_Pattern_V2	1.183	1.192	1.188	1.187	1.183	1.179	1.177	1.175	1.177	1.182	1.183	1.181	1.167	1.163	1.152	1.145	1.139	1.128	1.121	1.112	1.102	1.092	1.083	1.077	1.072	1.069	1.067	1.068	1.066	1.06	1.054	1.043	1.034	1.026	1.018	1.015
G02	Sample	Dilution_65%	0.65	DMSO	Lycopene	Standard_Development	Run079	Standard_Measurement	Plate_01	Clariostar_Study	MB	Biofoundry_,_London	Linear_Dilution_Pattern_V2	0.897	0.899	0.899	0.899	0.894	0.89	0.887	0.888	0.89	0.892	0.893	0.892	0.883	0.876	0.867	0.862	0.856	0.85	0.843	0.835	0.828	0.822	0.818	0.813	0.811	0.811	0.811	0.811	0.81	0.808	0.804	0.799	0.793	0.788	0.785	0.784
G03	Sample	Dilution_45%	0.45	DMSO	Lycopene	Standard_Development	Run079	Standard_Measurement	Plate_01	Clariostar_Study	MB	Biofoundry_,_London	Linear_Dilution_Pattern_V2	0.496	0.494	0.493	0.49	0.487	0.485	0.481	0.481	0.481	0.481	0.481	0.477	0.473	0.468	0.463	0.458	0.454	0.45	0.445	0.443	0.439	0.435	0.435	0.435	0.437	0.439	0.441	0.445	0.448	0.449	0.45	0.45	0.449	0.45	0.452	0.455
G04	Sample	Dilution_25%	0.25	DMSO	Lycopene	Standard_Development	Run079	Standard_Measurement	Plate_01	Clariostar_Study	MB	Biofoundry_,_London	Linear_Dilution_Pattern_V2	0.248	0.246	0.242	0.239	0.235	0.232	0.229	0.229	0.228	0.227	0.226	0.224	0.221	0.217	0.211	0.208	0.205	0.203	0.201	0.201	0.199	0.198	0.199	0.2	0.203	0.205	0.209	0.213	0.216	0.219	0.222	0.224	0.225	0.228	0.231	0.234
G05	Sample	Dilution_05%	0.0499999999999999	DMSO	Lycopene	Standard_Development	Run079	Standard_Measurement	Plate_01	Clariostar_Study	MB	Biofoundry_,_London	Linear_Dilution_Pattern_V2	0.122	0.119	0.115	0.112	0.109	0.105	0.103	0.101	0.099	0.097	0.094	0.092	0.088	0.085	0.082	0.08	0.077	0.076	0.074	0.073	0.072	0.071	0.071	0.072	0.073	0.074	0.074	0.074	0.075	0.076	0.077	0.077	0.078	0.078	0.079	0.08
G06	Sample	Dilution_85%	0.85	DMSO	Lycopene	Standard_Development	Run079	Standard_Measurement	Plate_01	Clariostar_Study	MB	Biofoundry_,_London	Linear_Dilution_Pattern_V2	0.911	0.913	0.909	0.91	0.901	0.899	0.898	0.899	0.9	0.902	0.904	0.905	0.898	0.885	0.875	0.867	0.861	0.855	0.849	0.84	0.833	0.827	0.823	0.822	0.821	0.826	0.83	0.832	0.834	0.836	0.835	0.833	0.831	0.827	0.827	0.831
G07	Sample	Dilution_65%	0.65	DMSO	Lycopene	Standard_Development	Run079	Standard_Measurement	Plate_01	Clariostar_Study	MB	Biofoundry_,_London	Linear_Dilution_Pattern_V2	0.695	0.696	0.694	0.69	0.685	0.682	0.681	0.68	0.68	0.683	0.684	0.681	0.676	0.669	0.661	0.655	0.649	0.643	0.638	0.634	0.627	0.623	0.62	0.62	0.621	0.624	0.628	0.632	0.635	0.636	0.636	0.633	0.631	0.632	0.633	0.636
G08	Sample	Dilution_45%	0.45	DMSO	Lycopene	Standard_Development	Run079	Standard_Measurement	Plate_01	Clariostar_Study	MB	Biofoundry_,_London	Linear_Dilution_Pattern_V2	0.558	0.557	0.555	0.552	0.549	0.545	0.543	0.542	0.543	0.544	0.543	0.54	0.535	0.53	0.525	0.519	0.515	0.511	0.506	0.503	0.498	0.494	0.492	0.491	0.492	0.493	0.495	0.497	0.499	0.499	0.498	0.496	0.495	0.495	0.495	0.496
G09	Sample	Dilution_25%	0.25	DMSO	Lycopene	Standard_Development	Run079	Standard_Measurement	Plate_01	Clariostar_Study	MB	Biofoundry_,_London	Linear_Dilution_Pattern_V2	0.251	0.25	0.245	0.242	0.237	0.234	0.232	0.231	0.229	0.228	0.227	0.224	0.221	0.216	0.211	0.208	0.206	0.203	0.201	0.2	0.199	0.198	0.198	0.2	0.202	0.205	0.209	0.212	0.215	0.218	0.221	0.223	0.224	0.226	0.23	0.234
G10	Sample	Dilution_05%	0.0499999999999999	DMSO	Lycopene	Standard_Development	Run079	Standard_Measurement	Plate_01	Clariostar_Study	MB	Biofoundry_,_London	Linear_Dilution_Pattern_V2	0.126	0.124	0.119	0.116	0.112	0.109	0.106	0.104	0.102	0.099	0.096	0.092	0.088	0.085	0.082	0.079	0.076	0.074	0.074	0.073	0.072	0.071	0.071	0.07	0.072	0.072	0.072	0.073	0.074	0.075	0.075	0.076	0.076	0.076	0.077	0.078
G11	Blank	DMSO_Blank	NA	DMSO	NA	Standard_Development	Run079	Standard_Measurement	Plate_01	Clariostar_Study	MB	Biofoundry_,_London	Linear_Dilution_Pattern_V2	0.113	0.11	0.105	0.101	0.098	0.095	0.092	0.09	0.086	0.084	0.08	0.075	0.072	0.069	0.065	0.064	0.063	0.06	0.06	0.059	0.058	0.056	0.056	0.056	0.056	0.055	0.054	0.053	0.053	0.053	0.052	0.052	0.052	0.051	0.05	0.05
G12	Blank	DMSO_Blank	NA	DMSO	NA	Standard_Development	Run079	Standard_Measurement	Plate_01	Clariostar_Study	MB	Biofoundry_,_London	Linear_Dilution_Pattern_V2	0.115	0.112	0.107	0.104	0.1	0.098	0.095	0.091	0.088	0.085	0.081	0.076	0.072	0.07	0.067	0.064	0.063	0.062	0.06	0.059	0.058	0.056	0.056	0.055	0.056	0.055	0.054	0.054	0.054	0.054	0.053	0.053	0.052	0.052	0.051	0.05
H01	Sample	Dilution_85%	0.85	DMSO	Lycopene	Standard_Development	Run079	Standard_Measurement	Plate_01	Clariostar_Study	MB	Biofoundry_,_London	Linear_Dilution_Pattern_V2	0.955	0.954	0.956	0.953	0.949	0.946	0.942	0.942	0.943	0.943	0.942	0.938	0.93	0.921	0.91	0.904	0.899	0.887	0.879	0.872	0.864	0.857	0.85	0.845	0.844	0.844	0.844	0.845	0.846	0.845	0.842	0.836	0.831	0.824	0.822	0.821
H02	Sample	Dilution_65%	0.65	DMSO	Lycopene	Standard_Development	Run079	Standard_Measurement	Plate_01	Clariostar_Study	MB	Biofoundry_,_London	Linear_Dilution_Pattern_V2	0.656	0.655	0.651	0.649	0.645	0.641	0.638	0.638	0.639	0.638	0.638	0.635	0.629	0.622	0.614	0.608	0.603	0.597	0.592	0.588	0.583	0.577	0.574	0.573	0.574	0.576	0.579	0.583	0.585	0.585	0.586	0.584	0.583	0.582	0.582	0.584
H03	Sample	Dilution_45%	0.45	DMSO	Lycopene	Standard_Development	Run079	Standard_Measurement	Plate_01	Clariostar_Study	MB	Biofoundry_,_London	Linear_Dilution_Pattern_V2	0.384	0.382	0.378	0.374	0.37	0.366	0.363	0.362	0.362	0.362	0.362	0.359	0.352	0.348	0.342	0.337	0.334	0.33	0.327	0.324	0.321	0.318	0.319	0.32	0.324	0.327	0.333	0.338	0.343	0.346	0.349	0.351	0.353	0.355	0.359	0.364
H04	Sample	Dilution_25%	0.25	DMSO	Lycopene	Standard_Development	Run079	Standard_Measurement	Plate_01	Clariostar_Study	MB	Biofoundry_,_London	Linear_Dilution_Pattern_V2	0.245	0.244	0.239	0.234	0.23	0.226	0.223	0.223	0.222	0.22	0.219	0.215	0.211	0.206	0.201	0.199	0.195	0.192	0.191	0.19	0.188	0.187	0.187	0.189	0.192	0.195	0.198	0.201	0.204	0.207	0.209	0.211	0.213	0.216	0.219	0.222
H05	Sample	Dilution_05%	0.0499999999999999	DMSO	Lycopene	Standard_Development	Run079	Standard_Measurement	Plate_01	Clariostar_Study	MB	Biofoundry_,_London	Linear_Dilution_Pattern_V2	0.13	0.127	0.123	0.12	0.116	0.113	0.109	0.107	0.105	0.102	0.099	0.094	0.091	0.088	0.084	0.082	0.08	0.077	0.076	0.075	0.073	0.072	0.072	0.073	0.073	0.074	0.074	0.075	0.075	0.076	0.077	0.078	0.078	0.079	0.079	0.08
H06	Sample	Dilution_85%	0.85	DMSO	Lycopene	Standard_Development	Run079	Standard_Measurement	Plate_01	Clariostar_Study	MB	Biofoundry_,_London	Linear_Dilution_Pattern_V2	0.748	0.746	0.744	0.74	0.736	0.731	0.726	0.726	0.728	0.731	0.73	0.725	0.72	0.708	0.7	0.694	0.686	0.679	0.673	0.667	0.66	0.654	0.652	0.651	0.654	0.657	0.662	0.669	0.673	0.676	0.677	0.675	0.673	0.674	0.676	0.68
H07	Sample	Dilution_65%	0.65	DMSO	Lycopene	Standard_Development	Run079	Standard_Measurement	Plate_01	Clariostar_Study	MB	Biofoundry_,_London	Linear_Dilution_Pattern_V2	0.566	0.565	0.56	0.556	0.552	0.548	0.544	0.543	0.543	0.545	0.545	0.541	0.535	0.527	0.519	0.514	0.509	0.503	0.499	0.494	0.489	0.486	0.486	0.486	0.489	0.494	0.5	0.505	0.509	0.513	0.515	0.516	0.516	0.518	0.521	0.526
H08	Sample	Dilution_45%	0.45	DMSO	Lycopene	Standard_Development	Run079	Standard_Measurement	Plate_01	Clariostar_Study	MB	Biofoundry_,_London	Linear_Dilution_Pattern_V2	0.369	0.368	0.364	0.36	0.357	0.354	0.35	0.348	0.348	0.348	0.347	0.343	0.338	0.332	0.327	0.322	0.317	0.314	0.311	0.309	0.307	0.305	0.305	0.307	0.311	0.316	0.322	0.328	0.332	0.337	0.34	0.342	0.345	0.348	0.353	0.36
H09	Sample	Dilution_25%	0.25	DMSO	Lycopene	Standard_Development	Run079	Standard_Measurement	Plate_01	Clariostar_Study	MB	Biofoundry_,_London	Linear_Dilution_Pattern_V2	0.242	0.24	0.235	0.232	0.228	0.224	0.221	0.219	0.217	0.216	0.214	0.21	0.206	0.201	0.196	0.193	0.189	0.186	0.184	0.183	0.182	0.181	0.181	0.183	0.186	0.189	0.193	0.196	0.199	0.202	0.205	0.206	0.209	0.211	0.215	0.219
H10	Sample	Dilution_05%	0.0499999999999999	DMSO	Lycopene	Standard_Development	Run079	Standard_Measurement	Plate_01	Clariostar_Study	MB	Biofoundry_,_London	Linear_Dilution_Pattern_V2	0.137	0.134	0.129	0.125	0.121	0.117	0.114	0.111	0.108	0.105	0.102	0.097	0.093	0.089	0.086	0.083	0.08	0.078	0.077	0.075	0.074	0.073	0.073	0.074	0.074	0.074	0.074	0.075	0.075	0.076	0.076	0.077	0.077	0.078	0.079	0.079
H11	Blank	DMSO_Blank	NA	DMSO	NA	Standard_Development	Run079	Standard_Measurement	Plate_01	Clariostar_Study	MB	Biofoundry_,_London	Linear_Dilution_Pattern_V2	0.113	0.11	0.106	0.103	0.099	0.095	0.093	0.089	0.085	0.081	0.077	0.073	0.069	0.067	0.062	0.06	0.058	0.057	0.055	0.054	0.052	0.052	0.051	0.051	0.051	0.05	0.05	0.049	0.049	0.049	0.048	0.048	0.047	0.047	0.046	0.046
H12	Blank	DMSO_Blank	NA	DMSO	NA	Standard_Development	Run079	Standard_Measurement	Plate_01	Clariostar_Study	MB	Biofoundry_,_London	Linear_Dilution_Pattern_V2	0.119	0.117	0.111	0.108	0.104	0.101	0.097	0.094	0.09	0.086	0.081	0.076	0.072	0.068	0.064	0.062	0.06	0.058	0.057	0.055	0.054	0.052	0.052	0.052	0.051	0.051	0.051	0.05	0.05	0.049	0.049	0.049	0.048	0.048	0.047	0.046
[truncated: 122 more columns]
