# Supplementary material for: Construction of a Calibration Curve for Lycopene on a Liquid-Handling Platform—Wider Lessons for the Development of Automated Dilution Protocols
Source: ACS Synth Biol. 2024 Aug 3;13(8):2357–75. doi: 10.1021/acssynbio.4c00031 (PMC11334188; doi:10.1021/acssynbio.4c00031)
Supplement: Supplementary file 2 — sb4c00031_si_002.zip [file sb4c00031_si_002.zip › AggregatedData/Run079/Plate_01/Clariostar_Study/Clariostar_A-Measurement_04/001.csv]

Well	Content	Label	Dilution	Solvent	Solute	Project	Run	Step	Container	Study	Author	Institution	Comment	OD350	OD352	OD354	OD356	OD358	OD360	OD362	OD364	OD366	OD368	OD370	OD372	OD374	OD376	OD378	OD380	OD382	OD384	OD386	OD388	OD390	OD392	OD394	OD396	OD398	OD400	OD402	OD404	OD406	OD408	OD410	OD412	OD414	OD416	OD418	OD420
A01	Sample	Dilution_100%	1.0	DMSO	Lycopene	Standard_Development	Run079	Standard_Measurement	Plate_01	Clariostar_Study	MB	Biofoundry_,_London	Linear_Dilution_Pattern_V2	0.974	0.978	0.973	0.971	0.968	0.962	0.96	0.958	0.959	0.962	0.962	0.957	0.949	0.942	0.935	0.926	0.919	0.911	0.902	0.893	0.886	0.876	0.871	0.87	0.869	0.87	0.875	0.879	0.882	0.884	0.882	0.879	0.875	0.871	0.871	0.874
A02	Sample	Dilution_80%	0.8	DMSO	Lycopene	Standard_Development	Run079	Standard_Measurement	Plate_01	Clariostar_Study	MB	Biofoundry_,_London	Linear_Dilution_Pattern_V2	0.636	0.636	0.632	0.629	0.625	0.621	0.616	0.618	0.62	0.62	0.621	0.619	0.611	0.603	0.595	0.589	0.584	0.578	0.572	0.568	0.564	0.559	0.558	0.56	0.563	0.569	0.576	0.584	0.591	0.595	0.598	0.599	0.601	0.603	0.607	0.615
A03	Sample	Dilution_60%	0.6	DMSO	Lycopene	Standard_Development	Run079	Standard_Measurement	Plate_01	Clariostar_Study	MB	Biofoundry_,_London	Linear_Dilution_Pattern_V2	0.464	0.463	0.461	0.457	0.454	0.449	0.446	0.447	0.448	0.45	0.448	0.445	0.441	0.435	0.427	0.423	0.419	0.414	0.411	0.408	0.405	0.403	0.403	0.406	0.41	0.416	0.423	0.43	0.437	0.442	0.446	0.449	0.452	0.456	0.462	0.47
A04	Sample	Dilution_40%	0.4	DMSO	Lycopene	Standard_Development	Run079	Standard_Measurement	Plate_01	Clariostar_Study	MB	Biofoundry_,_London	Linear_Dilution_Pattern_V2	0.338	0.337	0.334	0.331	0.327	0.323	0.32	0.319	0.32	0.32	0.319	0.316	0.311	0.306	0.3	0.296	0.293	0.29	0.288	0.286	0.284	0.283	0.283	0.285	0.287	0.292	0.297	0.302	0.307	0.311	0.314	0.315	0.317	0.321	0.325	0.331
A05	Sample	Dilution_20%	0.2	DMSO	Lycopene	Standard_Development	Run079	Standard_Measurement	Plate_01	Clariostar_Study	MB	Biofoundry_,_London	Linear_Dilution_Pattern_V2	0.201	0.2	0.195	0.192	0.189	0.185	0.182	0.181	0.18	0.18	0.178	0.174	0.172	0.167	0.163	0.16	0.157	0.156	0.153	0.152	0.152	0.151	0.151	0.153	0.155	0.158	0.161	0.164	0.168	0.17	0.172	0.173	0.175	0.178	0.181	0.185
A06	Sample	Dilution_100%	1.0	DMSO	Lycopene	Standard_Development	Run079	Standard_Measurement	Plate_01	Clariostar_Study	MB	Biofoundry_,_London	Linear_Dilution_Pattern_V2	0.731	0.732	0.726	0.722	0.719	0.712	0.709	0.709	0.711	0.715	0.716	0.712	0.707	0.697	0.687	0.68	0.672	0.663	0.657	0.653	0.647	0.642	0.64	0.644	0.648	0.656	0.665	0.674	0.684	0.691	0.694	0.696	0.698	0.702	0.707	0.717
A07	Sample	Dilution_80%	0.8	DMSO	Lycopene	Standard_Development	Run079	Standard_Measurement	Plate_01	Clariostar_Study	MB	Biofoundry_,_London	Linear_Dilution_Pattern_V2	0.59	0.591	0.587	0.584	0.579	0.573	0.571	0.57	0.572	0.574	0.575	0.571	0.565	0.556	0.547	0.542	0.536	0.53	0.525	0.52	0.516	0.513	0.511	0.515	0.517	0.525	0.533	0.54	0.548	0.554	0.557	0.559	0.561	0.565	0.571	0.579
A08	Sample	Dilution_60%	0.6	DMSO	Lycopene	Standard_Development	Run079	Standard_Measurement	Plate_01	Clariostar_Study	MB	Biofoundry_,_London	Linear_Dilution_Pattern_V2	0.464	0.464	0.46	0.457	0.454	0.449	0.447	0.446	0.448	0.449	0.448	0.445	0.441	0.434	0.427	0.422	0.417	0.412	0.409	0.406	0.403	0.401	0.401	0.403	0.406	0.412	0.419	0.427	0.433	0.438	0.442	0.444	0.446	0.45	0.456	0.464
A09	Sample	Dilution_40%	0.4	DMSO	Lycopene	Standard_Development	Run079	Standard_Measurement	Plate_01	Clariostar_Study	MB	Biofoundry_,_London	Linear_Dilution_Pattern_V2	0.318	0.316	0.312	0.31	0.307	0.303	0.3	0.298	0.298	0.299	0.298	0.294	0.29	0.285	0.28	0.276	0.272	0.269	0.267	0.265	0.263	0.263	0.262	0.265	0.268	0.273	0.278	0.284	0.29	0.294	0.297	0.299	0.302	0.306	0.311	0.318
A10	Sample	Dilution_20%	0.2	DMSO	Lycopene	Standard_Development	Run079	Standard_Measurement	Plate_01	Clariostar_Study	MB	Biofoundry_,_London	Linear_Dilution_Pattern_V2	0.204	0.201	0.197	0.194	0.191	0.187	0.184	0.182	0.181	0.18	0.178	0.174	0.17	0.166	0.162	0.159	0.155	0.154	0.151	0.15	0.149	0.149	0.149	0.15	0.153	0.155	0.158	0.162	0.164	0.167	0.169	0.171	0.172	0.175	0.178	0.182
A11	Blank	DMSO_Blank	NA	DMSO	NA	Standard_Development	Run079	Standard_Measurement	Plate_01	Clariostar_Study	MB	Biofoundry_,_London	Linear_Dilution_Pattern_V2	0.107	0.105	0.101	0.098	0.095	0.091	0.087	0.085	0.083	0.079	0.075	0.07	0.066	0.063	0.06	0.058	0.056	0.054	0.053	0.052	0.052	0.051	0.05	0.05	0.049	0.049	0.049	0.048	0.047	0.047	0.047	0.046	0.046	0.046	0.046	0.045
A12	Blank	DMSO_Blank	NA	DMSO	NA	Standard_Development	Run079	Standard_Measurement	Plate_01	Clariostar_Study	MB	Biofoundry_,_London	Linear_Dilution_Pattern_V2	0.108	0.105	0.101	0.098	0.095	0.091	0.087	0.085	0.082	0.079	0.075	0.07	0.067	0.064	0.06	0.058	0.056	0.055	0.054	0.052	0.052	0.051	0.05	0.051	0.05	0.049	0.049	0.049	0.048	0.048	0.048	0.047	0.046	0.046	0.046	0.046
B01	Sample	Dilution_100%	1.0	DMSO	Lycopene	Standard_Development	Run079	Standard_Measurement	Plate_01	Clariostar_Study	MB	Biofoundry_,_London	Linear_Dilution_Pattern_V2	1.253	1.266	1.261	1.258	1.26	1.252	1.25	1.247	1.254	1.253	1.255	1.252	1.242	1.237	1.226	1.217	1.208	1.201	1.19	1.185	1.171	1.158	1.15	1.147	1.141	1.14	1.14	1.139	1.139	1.135	1.131	1.124	1.113	1.105	1.101	1.098
B02	Sample	Dilution_80%	0.8	DMSO	Lycopene	Standard_Development	Run079	Standard_Measurement	Plate_01	Clariostar_Study	MB	Biofoundry_,_London	Linear_Dilution_Pattern_V2	0.858	0.86	0.859	0.856	0.855	0.851	0.848	0.849	0.852	0.852	0.853	0.851	0.844	0.836	0.827	0.822	0.817	0.81	0.802	0.797	0.79	0.783	0.778	0.776	0.778	0.78	0.783	0.786	0.79	0.791	0.789	0.787	0.785	0.782	0.782	0.786
B03	Sample	Dilution_60%	0.6	DMSO	Lycopene	Standard_Development	Run079	Standard_Measurement	Plate_01	Clariostar_Study	MB	Biofoundry_,_London	Linear_Dilution_Pattern_V2	0.598	0.598	0.597	0.591	0.589	0.584	0.582	0.582	0.584	0.587	0.586	0.581	0.577	0.571	0.563	0.558	0.553	0.548	0.543	0.54	0.537	0.532	0.53	0.532	0.533	0.537	0.541	0.545	0.55	0.553	0.554	0.554	0.554	0.555	0.557	0.563
B04	Sample	Dilution_40%	0.4	DMSO	Lycopene	Standard_Development	Run079	Standard_Measurement	Plate_01	Clariostar_Study	MB	Biofoundry_,_London	Linear_Dilution_Pattern_V2	0.401	0.401	0.399	0.396	0.393	0.39	0.386	0.385	0.386	0.386	0.385	0.381	0.377	0.372	0.367	0.364	0.36	0.356	0.352	0.35	0.347	0.346	0.345	0.347	0.349	0.352	0.357	0.36	0.364	0.367	0.369	0.369	0.371	0.373	0.376	0.381
B05	Sample	Dilution_20%	0.2	DMSO	Lycopene	Standard_Development	Run079	Standard_Measurement	Plate_01	Clariostar_Study	MB	Biofoundry_,_London	Linear_Dilution_Pattern_V2	0.21	0.209	0.205	0.202	0.2	0.196	0.194	0.192	0.191	0.19	0.189	0.186	0.183	0.178	0.174	0.171	0.169	0.167	0.166	0.164	0.163	0.162	0.163	0.165	0.166	0.169	0.172	0.175	0.178	0.181	0.183	0.185	0.186	0.189	0.191	0.195
B06	Sample	Dilution_100%	1.0	DMSO	Lycopene	Standard_Development	Run079	Standard_Measurement	Plate_01	Clariostar_Study	MB	Biofoundry_,_London	Linear_Dilution_Pattern_V2	0.86	0.866	0.86	0.856	0.854	0.848	0.844	0.846	0.847	0.85	0.851	0.847	0.84	0.833	0.823	0.817	0.811	0.802	0.792	0.787	0.782	0.777	0.772	0.773	0.775	0.782	0.788	0.795	0.803	0.809	0.809	0.808	0.809	0.81	0.814	0.821
B07	Sample	Dilution_80%	0.8	DMSO	Lycopene	Standard_Development	Run079	Standard_Measurement	Plate_01	Clariostar_Study	MB	Biofoundry_,_London	Linear_Dilution_Pattern_V2	0.711	0.712	0.708	0.705	0.701	0.697	0.696	0.695	0.697	0.698	0.7	0.697	0.693	0.683	0.676	0.67	0.664	0.656	0.651	0.645	0.64	0.635	0.634	0.636	0.637	0.642	0.649	0.654	0.66	0.664	0.665	0.666	0.667	0.667	0.671	0.677
B08	Sample	Dilution_60%	0.6	DMSO	Lycopene	Standard_Development	Run079	Standard_Measurement	Plate_01	Clariostar_Study	MB	Biofoundry_,_London	Linear_Dilution_Pattern_V2	0.601	0.6	0.596	0.595	0.592	0.587	0.584	0.583	0.585	0.586	0.586	0.584	0.578	0.573	0.566	0.56	0.556	0.55	0.545	0.542	0.538	0.534	0.531	0.532	0.533	0.537	0.542	0.546	0.55	0.552	0.553	0.553	0.553	0.552	0.556	0.561
B09	Sample	Dilution_40%	0.4	DMSO	Lycopene	Standard_Development	Run079	Standard_Measurement	Plate_01	Clariostar_Study	MB	Biofoundry_,_London	Linear_Dilution_Pattern_V2	0.33	0.329	0.325	0.322	0.319	0.315	0.312	0.311	0.311	0.311	0.31	0.308	0.304	0.299	0.293	0.289	0.286	0.283	0.281	0.279	0.277	0.276	0.276	0.278	0.281	0.285	0.291	0.297	0.303	0.307	0.31	0.313	0.315	0.319	0.324	0.33
B10	Sample	Dilution_20%	0.2	DMSO	Lycopene	Standard_Development	Run079	Standard_Measurement	Plate_01	Clariostar_Study	MB	Biofoundry_,_London	Linear_Dilution_Pattern_V2	0.199	0.196	0.193	0.19	0.187	0.183	0.18	0.179	0.178	0.177	0.176	0.171	0.168	0.163	0.159	0.156	0.153	0.151	0.149	0.148	0.148	0.147	0.147	0.149	0.151	0.154	0.157	0.16	0.163	0.166	0.168	0.17	0.172	0.174	0.178	0.181
B11	Blank	DMSO_Blank	NA	DMSO	NA	Standard_Development	Run079	Standard_Measurement	Plate_01	Clariostar_Study	MB	Biofoundry_,_London	Linear_Dilution_Pattern_V2	0.104	0.101	0.097	0.095	0.092	0.089	0.086	0.083	0.08	0.076	0.072	0.069	0.066	0.063	0.06	0.058	0.056	0.054	0.054	0.053	0.052	0.051	0.05	0.051	0.05	0.049	0.049	0.049	0.048	0.048	0.048	0.048	0.047	0.047	0.046	0.046
B12	Blank	DMSO_Blank	NA	DMSO	NA	Standard_Development	Run079	Standard_Measurement	Plate_01	Clariostar_Study	MB	Biofoundry_,_London	Linear_Dilution_Pattern_V2	0.111	0.108	0.104	0.101	0.098	0.094	0.09	0.088	0.086	0.082	0.079	0.074	0.07	0.068	0.065	0.063	0.061	0.059	0.058	0.058	0.057	0.055	0.055	0.055	0.054	0.053	0.053	0.052	0.052	0.052	0.052	0.051	0.051	0.051	0.05	0.05
C01	Sample	Dilution_95%	0.95	DMSO	Lycopene	Standard_Development	Run079	Standard_Measurement	Plate_01	Clariostar_Study	MB	Biofoundry_,_London	Linear_Dilution_Pattern_V2	1.284	1.296	1.29	1.291	1.288	1.286	1.28	1.28	1.283	1.285	1.283	1.277	1.277	1.27	1.258	1.251	1.249	1.234	1.225	1.218	1.208	1.192	1.181	1.178	1.17	1.167	1.168	1.161	1.158	1.153	1.148	1.14	1.13	1.12	1.112	1.107
C02	Sample	Dilution_75%	0.75	DMSO	Lycopene	Standard_Development	Run079	Standard_Measurement	Plate_01	Clariostar_Study	MB	Biofoundry_,_London	Linear_Dilution_Pattern_V2	0.863	0.868	0.868	0.863	0.859	0.856	0.854	0.854	0.856	0.857	0.857	0.854	0.849	0.842	0.834	0.828	0.822	0.815	0.807	0.802	0.794	0.788	0.783	0.781	0.78	0.783	0.785	0.784	0.787	0.788	0.785	0.781	0.778	0.774	0.774	0.775
C03	Sample	Dilution_55%	0.55	DMSO	Lycopene	Standard_Development	Run079	Standard_Measurement	Plate_01	Clariostar_Study	MB	Biofoundry_,_London	Linear_Dilution_Pattern_V2	0.612	0.613	0.61	0.608	0.605	0.602	0.599	0.598	0.599	0.6	0.601	0.598	0.592	0.587	0.58	0.575	0.569	0.565	0.561	0.557	0.553	0.548	0.545	0.545	0.547	0.548	0.55	0.552	0.556	0.557	0.556	0.554	0.553	0.553	0.554	0.556
C04	Sample	Dilution_35%	0.35	DMSO	Lycopene	Standard_Development	Run079	Standard_Measurement	Plate_01	Clariostar_Study	MB	Biofoundry_,_London	Linear_Dilution_Pattern_V2	0.416	0.417	0.415	0.411	0.409	0.405	0.403	0.402	0.402	0.402	0.401	0.398	0.395	0.39	0.384	0.381	0.378	0.374	0.37	0.368	0.365	0.363	0.362	0.363	0.364	0.366	0.369	0.371	0.373	0.374	0.376	0.375	0.376	0.377	0.378	0.38
C05	Sample	Dilution_15%	0.15	DMSO	Lycopene	Standard_Development	Run079	Standard_Measurement	Plate_01	Clariostar_Study	MB	Biofoundry_,_London	Linear_Dilution_Pattern_V2	0.196	0.194	0.19	0.187	0.184	0.181	0.178	0.176	0.177	0.176	0.175	0.171	0.168	0.164	0.161	0.158	0.155	0.154	0.152	0.152	0.15	0.149	0.149	0.151	0.152	0.154	0.157	0.159	0.161	0.164	0.165	0.166	0.168	0.169	0.172	0.175
C06	Sample	Dilution_95%	0.95	DMSO	Lycopene	Standard_Development	Run079	Standard_Measurement	Plate_01	Clariostar_Study	MB	Biofoundry_,_London	Linear_Dilution_Pattern_V2	0.924	0.929	0.925	0.923	0.917	0.91	0.909	0.91	0.915	0.914	0.915	0.911	0.907	0.896	0.887	0.881	0.875	0.864	0.857	0.851	0.844	0.837	0.832	0.833	0.833	0.838	0.843	0.847	0.854	0.856	0.856	0.855	0.853	0.85	0.852	0.858
C07	Sample	Dilution_75%	0.75	DMSO	Lycopene	Standard_Development	Run079	Standard_Measurement	Plate_01	Clariostar_Study	MB	Biofoundry_,_London	Linear_Dilution_Pattern_V2	0.725	0.728	0.723	0.719	0.716	0.712	0.709	0.709	0.71	0.712	0.714	0.711	0.705	0.696	0.688	0.685	0.678	0.67	0.665	0.66	0.654	0.648	0.647	0.647	0.649	0.651	0.657	0.662	0.666	0.669	0.669	0.669	0.668	0.668	0.67	0.673
C08	Sample	Dilution_55%	0.55	DMSO	Lycopene	Standard_Development	Run079	Standard_Measurement	Plate_01	Clariostar_Study	MB	Biofoundry_,_London	Linear_Dilution_Pattern_V2	0.758	0.762	0.759	0.757	0.753	0.75	0.748	0.747	0.748	0.75	0.751	0.745	0.741	0.734	0.729	0.724	0.718	0.712	0.706	0.701	0.696	0.689	0.684	0.682	0.68	0.679	0.68	0.679	0.68	0.678	0.675	0.671	0.667	0.663	0.66	0.66
C09	Sample	Dilution_35%	0.35	DMSO	Lycopene	Standard_Development	Run079	Standard_Measurement	Plate_01	Clariostar_Study	MB	Biofoundry_,_London	Linear_Dilution_Pattern_V2	0.371	0.37	0.368	0.364	0.361	0.357	0.354	0.353	0.353	0.352	0.351	0.348	0.344	0.339	0.333	0.33	0.327	0.324	0.321	0.319	0.316	0.314	0.313	0.315	0.316	0.319	0.322	0.326	0.328	0.331	0.332	0.333	0.334	0.335	0.337	0.341
C10	Sample	Dilution_15%	0.15	DMSO	Lycopene	Standard_Development	Run079	Standard_Measurement	Plate_01	Clariostar_Study	MB	Biofoundry_,_London	Linear_Dilution_Pattern_V2	0.18	0.178	0.174	0.172	0.169	0.165	0.163	0.161	0.159	0.157	0.155	0.152	0.149	0.144	0.141	0.138	0.135	0.133	0.132	0.131	0.13	0.13	0.13	0.132	0.133	0.135	0.138	0.14	0.142	0.144	0.146	0.147	0.149	0.151	0.153	0.157
C11	Blank	DMSO_Blank	NA	DMSO	NA	Standard_Development	Run079	Standard_Measurement	Plate_01	Clariostar_Study	MB	Biofoundry_,_London	Linear_Dilution_Pattern_V2	0.105	0.103	0.098	0.096	0.093	0.089	0.086	0.084	0.081	0.078	0.074	0.07	0.068	0.064	0.061	0.059	0.058	0.056	0.055	0.055	0.054	0.053	0.052	0.052	0.052	0.051	0.051	0.05	0.049	0.05	0.049	0.049	0.048	0.048	0.048	0.047
C12	Blank	DMSO_Blank	NA	DMSO	NA	Standard_Development	Run079	Standard_Measurement	Plate_01	Clariostar_Study	MB	Biofoundry_,_London	Linear_Dilution_Pattern_V2	0.106	0.103	0.099	0.096	0.094	0.09	0.086	0.084	0.082	0.078	0.075	0.071	0.068	0.065	0.062	0.06	0.058	0.057	0.056	0.055	0.054	0.053	0.053	0.052	0.052	0.051	0.051	0.05	0.05	0.05	0.05	0.049	0.049	0.049	0.048	0.047
D01	Sample	Dilution_95%	0.95	DMSO	Lycopene	Standard_Development	Run079	Standard_Measurement	Plate_01	Clariostar_Study	MB	Biofoundry_,_London	Linear_Dilution_Pattern_V2	1.266	1.286	1.279	1.282	1.281	1.274	1.268	1.273	1.276	1.278	1.275	1.274	1.268	1.255	1.247	1.24	1.236	1.225	1.217	1.204	1.194	1.179	1.169	1.166	1.157	1.158	1.156	1.151	1.153	1.148	1.139	1.13	1.121	1.111	1.104	1.099
D02	Sample	Dilution_75%	0.75	DMSO	Lycopene	Standard_Development	Run079	Standard_Measurement	Plate_01	Clariostar_Study	MB	Biofoundry_,_London	Linear_Dilution_Pattern_V2	0.906	0.908	0.908	0.905	0.902	0.899	0.898	0.899	0.899	0.899	0.9	0.897	0.893	0.884	0.877	0.871	0.865	0.857	0.851	0.846	0.838	0.828	0.823	0.821	0.819	0.821	0.822	0.823	0.823	0.822	0.819	0.814	0.81	0.806	0.803	0.805
D03	Sample	Dilution_55%	0.55	DMSO	Lycopene	Standard_Development	Run079	Standard_Measurement	Plate_01	Clariostar_Study	MB	Biofoundry_,_London	Linear_Dilution_Pattern_V2	0.581	0.582	0.58	0.578	0.575	0.571	0.569	0.568	0.57	0.573	0.571	0.568	0.563	0.556	0.549	0.545	0.541	0.536	0.531	0.529	0.523	0.52	0.517	0.518	0.518	0.521	0.525	0.527	0.531	0.533	0.533	0.532	0.531	0.532	0.534	0.537
D04	Sample	Dilution_35%	0.35	DMSO	Lycopene	Standard_Development	Run079	Standard_Measurement	Plate_01	Clariostar_Study	MB	Biofoundry_,_London	Linear_Dilution_Pattern_V2	0.461	0.461	0.458	0.456	0.453	0.448	0.445	0.445	0.446	0.446	0.447	0.444	0.439	0.433	0.427	0.423	0.419	0.415	0.411	0.407	0.405	0.401	0.399	0.4	0.4	0.402	0.404	0.405	0.407	0.408	0.408	0.407	0.406	0.406	0.408	0.409
D05	Sample	Dilution_15%	0.15	DMSO	Lycopene	Standard_Development	Run079	Standard_Measurement	Plate_01	Clariostar_Study	MB	Biofoundry_,_London	Linear_Dilution_Pattern_V2	0.189	0.186	0.183	0.18	0.176	0.173	0.17	0.169	0.169	0.168	0.167	0.164	0.162	0.157	0.153	0.15	0.148	0.146	0.145	0.143	0.142	0.142	0.142	0.144	0.146	0.148	0.151	0.153	0.156	0.158	0.16	0.161	0.163	0.165	0.168	0.171
D06	Sample	Dilution_95%	0.95	DMSO	Lycopene	Standard_Development	Run079	Standard_Measurement	Plate_01	Clariostar_Study	MB	Biofoundry_,_London	Linear_Dilution_Pattern_V2	1.0	1.004	1.001	0.998	0.997	0.992	0.986	0.987	0.992	0.994	0.994	0.992	0.987	0.974	0.967	0.962	0.953	0.942	0.937	0.929	0.921	0.912	0.905	0.906	0.907	0.907	0.909	0.912	0.915	0.916	0.914	0.911	0.907	0.905	0.904	0.907
D07	Sample	Dilution_75%	0.75	DMSO	Lycopene	Standard_Development	Run079	Standard_Measurement	Plate_01	Clariostar_Study	MB	Biofoundry_,_London	Linear_Dilution_Pattern_V2	0.756	0.758	0.756	0.753	0.751	0.746	0.74	0.742	0.744	0.744	0.745	0.743	0.737	0.728	0.721	0.715	0.712	0.704	0.697	0.692	0.686	0.68	0.675	0.675	0.677	0.68	0.684	0.688	0.693	0.694	0.694	0.692	0.691	0.69	0.69	0.694
D08	Sample	Dilution_55%	0.55	DMSO	Lycopene	Standard_Development	Run079	Standard_Measurement	Plate_01	Clariostar_Study	MB	Biofoundry_,_London	Linear_Dilution_Pattern_V2	0.944	0.951	0.948	0.946	0.946	0.942	0.94	0.94	0.94	0.94	0.941	0.938	0.933	0.926	0.92	0.912	0.907	0.902	0.893	0.887	0.88	0.872	0.863	0.861	0.855	0.852	0.85	0.846	0.846	0.84	0.833	0.826	0.818	0.811	0.806	0.802
D09	Sample	Dilution_35%	0.35	DMSO	Lycopene	Standard_Development	Run079	Standard_Measurement	Plate_01	Clariostar_Study	MB	Biofoundry_,_London	Linear_Dilution_Pattern_V2	0.833	0.838	0.839	0.838	0.836	0.833	0.829	0.829	0.831	0.83	0.828	0.826	0.821	0.815	0.81	0.803	0.801	0.795	0.789	0.785	0.778	0.768	0.761	0.759	0.753	0.748	0.743	0.738	0.733	0.728	0.722	0.713	0.706	0.697	0.691	0.686
D10	Sample	Dilution_15%	0.15	DMSO	Lycopene	Standard_Development	Run079	Standard_Measurement	Plate_01	Clariostar_Study	MB	Biofoundry_,_London	Linear_Dilution_Pattern_V2	0.346	0.346	0.343	0.341	0.34	0.336	0.333	0.331	0.33	0.329	0.327	0.324	0.32	0.316	0.312	0.309	0.305	0.303	0.3	0.3	0.297	0.295	0.294	0.293	0.292	0.292	0.293	0.293	0.294	0.294	0.292	0.292	0.291	0.291	0.291	0.291
D11	Blank	DMSO_Blank	NA	DMSO	NA	Standard_Development	Run079	Standard_Measurement	Plate_01	Clariostar_Study	MB	Biofoundry_,_London	Linear_Dilution_Pattern_V2	0.105	0.102	0.099	0.096	0.092	0.089	0.085	0.083	0.081	0.077	0.073	0.07	0.067	0.064	0.06	0.059	0.058	0.056	0.055	0.054	0.053	0.052	0.051	0.052	0.051	0.051	0.05	0.049	0.049	0.049	0.049	0.048	0.048	0.048	0.047	0.046
D12	Blank	DMSO_Blank	NA	DMSO	NA	Standard_Development	Run079	Standard_Measurement	Plate_01	Clariostar_Study	MB	Biofoundry_,_London	Linear_Dilution_Pattern_V2	0.105	0.102	0.099	0.095	0.093	0.089	0.085	0.083	0.08	0.078	0.074	0.07	0.066	0.063	0.06	0.059	0.057	0.055	0.053	0.053	0.052	0.051	0.05	0.05	0.05	0.049	0.049	0.048	0.048	0.048	0.048	0.047	0.046	0.046	0.046	0.045
E01	Sample	Dilution_90%	0.9	DMSO	Lycopene	Standard_Development	Run079	Standard_Measurement	Plate_01	Clariostar_Study	MB	Biofoundry_,_London	Linear_Dilution_Pattern_V2	1.474	1.484	1.476	1.481	1.486	1.48	1.482	1.483	1.484	1.482	1.477	1.474	1.475	1.467	1.454	1.448	1.441	1.427	1.422	1.414	1.402	1.378	1.365	1.355	1.348	1.345	1.339	1.329	1.327	1.318	1.306	1.291	1.279	1.265	1.253	1.244
E02	Sample	Dilution_70%	0.7	DMSO	Lycopene	Standard_Development	Run079	Standard_Measurement	Plate_01	Clariostar_Study	MB	Biofoundry_,_London	Linear_Dilution_Pattern_V2	0.914	0.916	0.915	0.914	0.911	0.906	0.904	0.904	0.906	0.905	0.907	0.903	0.9	0.895	0.886	0.881	0.874	0.866	0.856	0.851	0.843	0.837	0.83	0.827	0.825	0.826	0.824	0.823	0.825	0.823	0.819	0.813	0.81	0.804	0.801	0.801
E03	Sample	Dilution_50%	0.5	DMSO	Lycopene	Standard_Development	Run079	Standard_Measurement	Plate_01	Clariostar_Study	MB	Biofoundry_,_London	Linear_Dilution_Pattern_V2	0.663	0.663	0.661	0.66	0.656	0.652	0.65	0.65	0.652	0.652	0.652	0.649	0.644	0.637	0.63	0.626	0.623	0.617	0.611	0.608	0.603	0.596	0.593	0.593	0.592	0.593	0.593	0.593	0.595	0.594	0.592	0.59	0.587	0.585	0.583	0.584
E04	Sample	Dilution_30%	0.3	DMSO	Lycopene	Standard_Development	Run079	Standard_Measurement	Plate_01	Clariostar_Study	MB	Biofoundry_,_London	Linear_Dilution_Pattern_V2	0.379	0.379	0.377	0.374	0.372	0.369	0.366	0.365	0.364	0.363	0.363	0.359	0.355	0.351	0.347	0.343	0.339	0.335	0.333	0.331	0.329	0.327	0.325	0.326	0.326	0.328	0.33	0.333	0.335	0.337	0.337	0.336	0.337	0.338	0.339	0.341
E05	Sample	Dilution_10%	0.1	DMSO	Lycopene	Standard_Development	Run079	Standard_Measurement	Plate_01	Clariostar_Study	MB	Biofoundry_,_London	Linear_Dilution_Pattern_V2	0.149	0.146	0.143	0.14	0.137	0.134	0.13	0.129	0.128	0.126	0.126	0.122	0.119	0.115	0.112	0.11	0.107	0.106	0.104	0.102	0.102	0.102	0.102	0.104	0.105	0.106	0.108	0.11	0.112	0.114	0.115	0.117	0.118	0.12	0.122	0.124
E06	Sample	Dilution_90%	0.9	DMSO	Lycopene	Standard_Development	Run079	Standard_Measurement	Plate_01	Clariostar_Study	MB	Biofoundry_,_London	Linear_Dilution_Pattern_V2	1.05	1.055	1.052	1.048	1.048	1.044	1.042	1.04	1.042	1.04	1.044	1.04	1.038	1.028	1.02	1.011	1.002	0.993	0.984	0.978	0.971	0.959	0.952	0.95	0.95	0.951	0.953	0.952	0.955	0.954	0.95	0.943	0.938	0.936	0.933	0.932
E07	Sample	Dilution_70%	0.7	DMSO	Lycopene	Standard_Development	Run079	Standard_Measurement	Plate_01	Clariostar_Study	MB	Biofoundry_,_London	Linear_Dilution_Pattern_V2	0.77	0.77	0.769	0.766	0.762	0.756	0.754	0.755	0.756	0.758	0.759	0.757	0.751	0.742	0.732	0.726	0.722	0.715	0.707	0.703	0.696	0.689	0.686	0.686	0.685	0.687	0.691	0.693	0.696	0.696	0.695	0.694	0.69	0.689	0.689	0.691
E08	Sample	Dilution_50%	0.5	DMSO	Lycopene	Standard_Development	Run079	Standard_Measurement	Plate_01	Clariostar_Study	MB	Biofoundry_,_London	Linear_Dilution_Pattern_V2	1.284	1.301	1.3	1.3	1.299	1.293	1.289	1.296	1.3	1.296	1.296	1.291	1.289	1.28	1.275	1.269	1.268	1.255	1.244	1.239	1.226	1.212	1.198	1.192	1.179	1.174	1.164	1.151	1.142	1.131	1.119	1.105	1.094	1.077	1.064	1.053
E09	Sample	Dilution_30%	0.3	DMSO	Lycopene	Standard_Development	Run079	Standard_Measurement	Plate_01	Clariostar_Study	MB	Biofoundry_,_London	Linear_Dilution_Pattern_V2	0.754	0.758	0.757	0.756	0.756	0.75	0.749	0.749	0.75	0.748	0.743	0.742	0.739	0.733	0.728	0.725	0.721	0.714	0.71	0.705	0.699	0.691	0.686	0.681	0.675	0.671	0.667	0.663	0.661	0.655	0.649	0.643	0.636	0.629	0.623	0.618
E10	Sample	Dilution_10%	0.1	DMSO	Lycopene	Standard_Development	Run079	Standard_Measurement	Plate_01	Clariostar_Study	MB	Biofoundry_,_London	Linear_Dilution_Pattern_V2	0.325	0.324	0.322	0.321	0.318	0.314	0.311	0.31	0.309	0.308	0.307	0.303	0.299	0.295	0.29	0.289	0.286	0.283	0.281	0.28	0.277	0.275	0.274	0.274	0.273	0.273	0.273	0.272	0.272	0.272	0.271	0.27	0.269	0.269	0.269	0.269
E11	Blank	DMSO_Blank	NA	DMSO	NA	Standard_Development	Run079	Standard_Measurement	Plate_01	Clariostar_Study	MB	Biofoundry_,_London	Linear_Dilution_Pattern_V2	0.109	0.106	0.102	0.099	0.096	0.093	0.089	0.086	0.084	0.081	0.077	0.073	0.07	0.066	0.062	0.061	0.059	0.058	0.057	0.055	0.055	0.053	0.053	0.053	0.052	0.052	0.051	0.051	0.05	0.05	0.05	0.05	0.049	0.049	0.048	0.047
E12	Blank	DMSO_Blank	NA	DMSO	NA	Standard_Development	Run079	Standard_Measurement	Plate_01	Clariostar_Study	MB	Biofoundry_,_London	Linear_Dilution_Pattern_V2	0.108	0.104	0.1	0.097	0.093	0.089	0.085	0.083	0.081	0.078	0.075	0.07	0.067	0.063	0.06	0.059	0.057	0.056	0.054	0.053	0.052	0.051	0.05	0.051	0.05	0.05	0.05	0.049	0.048	0.048	0.047	0.047	0.047	0.046	0.046	0.044
F01	Sample	Dilution_90%	0.9	DMSO	Lycopene	Standard_Development	Run079	Standard_Measurement	Plate_01	Clariostar_Study	MB	Biofoundry_,_London	Linear_Dilution_Pattern_V2	1.532	1.548	1.54	1.542	1.55	1.544	1.544	1.549	1.55	1.546	1.544	1.537	1.529	1.529	1.518	1.509	1.508	1.494	1.478	1.474	1.456	1.437	1.421	1.415	1.404	1.397	1.392	1.377	1.372	1.363	1.349	1.331	1.318	1.301	1.29	1.28
F02	Sample	Dilution_70%	0.7	DMSO	Lycopene	Standard_Development	Run079	Standard_Measurement	Plate_01	Clariostar_Study	MB	Biofoundry_,_London	Linear_Dilution_Pattern_V2	1.024	1.03	1.027	1.026	1.027	1.02	1.017	1.019	1.022	1.021	1.023	1.017	1.014	1.006	0.998	0.99	0.984	0.975	0.966	0.96	0.953	0.943	0.934	0.931	0.925	0.923	0.921	0.919	0.918	0.912	0.908	0.9	0.893	0.886	0.878	0.875
F03	Sample	Dilution_50%	0.5	DMSO	Lycopene	Standard_Development	Run079	Standard_Measurement	Plate_01	Clariostar_Study	MB	Biofoundry_,_London	Linear_Dilution_Pattern_V2	0.619	0.62	0.616	0.613	0.611	0.607	0.604	0.604	0.605	0.605	0.603	0.601	0.597	0.59	0.582	0.579	0.575	0.57	0.565	0.561	0.556	0.55	0.546	0.546	0.546	0.547	0.549	0.55	0.552	0.552	0.551	0.549	0.547	0.544	0.544	0.545
F04	Sample	Dilution_30%	0.3	DMSO	Lycopene	Standard_Development	Run079	Standard_Measurement	Plate_01	Clariostar_Study	MB	Biofoundry_,_London	Linear_Dilution_Pattern_V2	0.441	0.441	0.44	0.438	0.434	0.431	0.428	0.428	0.428	0.428	0.428	0.424	0.42	0.416	0.41	0.406	0.402	0.399	0.396	0.393	0.39	0.387	0.385	0.386	0.385	0.387	0.387	0.388	0.39	0.39	0.389	0.388	0.387	0.387	0.386	0.388
F05	Sample	Dilution_10%	0.1	DMSO	Lycopene	Standard_Development	Run079	Standard_Measurement	Plate_01	Clariostar_Study	MB	Biofoundry_,_London	Linear_Dilution_Pattern_V2	0.161	0.159	0.155	0.152	0.149	0.145	0.142	0.14	0.14	0.139	0.137	0.134	0.131	0.127	0.123	0.121	0.119	0.117	0.116	0.115	0.114	0.113	0.113	0.115	0.116	0.118	0.12	0.122	0.123	0.125	0.127	0.128	0.13	0.131	0.133	0.136
F06	Sample	Dilution_90%	0.9	DMSO	Lycopene	Standard_Development	Run079	Standard_Measurement	Plate_01	Clariostar_Study	MB	Biofoundry_,_London	Linear_Dilution_Pattern_V2	1.187	1.195	1.192	1.192	1.189	1.184	1.181	1.183	1.185	1.181	1.189	1.183	1.18	1.167	1.157	1.149	1.142	1.135	1.126	1.121	1.109	1.094	1.084	1.082	1.078	1.078	1.074	1.07	1.071	1.066	1.063	1.056	1.048	1.039	1.033	1.028
F07	Sample	Dilution_70%	0.7	DMSO	Lycopene	Standard_Development	Run079	Standard_Measurement	Plate_01	Clariostar_Study	MB	Biofoundry_,_London	Linear_Dilution_Pattern_V2	0.868	0.876	0.872	0.87	0.865	0.86	0.857	0.86	0.861	0.864	0.862	0.86	0.855	0.845	0.837	0.832	0.827	0.82	0.811	0.804	0.797	0.788	0.782	0.782	0.78	0.78	0.78	0.78	0.782	0.78	0.777	0.772	0.767	0.762	0.76	0.76
F08	Sample	Dilution_50%	0.5	DMSO	Lycopene	Standard_Development	Run079	Standard_Measurement	Plate_01	Clariostar_Study	MB	Biofoundry_,_London	Linear_Dilution_Pattern_V2	0.904	0.907	0.905	0.904	0.901	0.899	0.895	0.894	0.893	0.895	0.893	0.891	0.889	0.88	0.872	0.867	0.863	0.856	0.85	0.844	0.836	0.827	0.82	0.819	0.812	0.807	0.804	0.8	0.798	0.792	0.787	0.779	0.771	0.763	0.757	0.754
F09	Sample	Dilution_30%	0.3	DMSO	Lycopene	Standard_Development	Run079	Standard_Measurement	Plate_01	Clariostar_Study	MB	Biofoundry_,_London	Linear_Dilution_Pattern_V2	0.409	0.409	0.406	0.403	0.401	0.398	0.395	0.394	0.393	0.392	0.391	0.389	0.385	0.379	0.373	0.37	0.367	0.363	0.359	0.357	0.355	0.352	0.351	0.351	0.352	0.352	0.354	0.354	0.356	0.357	0.357	0.356	0.355	0.355	0.356	0.358
F10	Sample	Dilution_10%	0.1	DMSO	Lycopene	Standard_Development	Run079	Standard_Measurement	Plate_01	Clariostar_Study	MB	Biofoundry_,_London	Linear_Dilution_Pattern_V2	0.16	0.157	0.153	0.151	0.148	0.144	0.141	0.139	0.137	0.136	0.133	0.129	0.126	0.123	0.119	0.116	0.114	0.111	0.11	0.109	0.109	0.108	0.108	0.11	0.11	0.111	0.114	0.115	0.117	0.118	0.12	0.121	0.123	0.124	0.126	0.129
F11	Blank	DMSO	NA	DMSO	NA	Standard_Development	Run079	Standard_Measurement	Plate_01	Clariostar_Study	MB	Biofoundry_,_London	Linear_Dilution_Pattern_V2	0.107	0.103	0.1	0.097	0.094	0.091	0.087	0.085	0.082	0.079	0.075	0.071	0.068	0.066	0.062	0.061	0.059	0.058	0.056	0.055	0.054	0.053	0.053	0.053	0.052	0.052	0.051	0.05	0.05	0.05	0.049	0.049	0.049	0.049	0.048	0.047
F12	Blank	DMSO	NA	DMSO	NA	Standard_Development	Run079	Standard_Measurement	Plate_01	Clariostar_Study	MB	Biofoundry_,_London	Linear_Dilution_Pattern_V2	0.112	0.108	0.104	0.101	0.098	0.095	0.091	0.089	0.086	0.083	0.079	0.074	0.071	0.067	0.065	0.063	0.061	0.06	0.058	0.057	0.056	0.055	0.054	0.054	0.053	0.053	0.052	0.052	0.051	0.051	0.051	0.051	0.05	0.05	0.049	0.048
G01	Sample	Dilution_85%	0.85	DMSO	Lycopene	Standard_Development	Run079	Standard_Measurement	Plate_01	Clariostar_Study	MB	Biofoundry_,_London	Linear_Dilution_Pattern_V2	1.277	1.29	1.277	1.281	1.28	1.275	1.27	1.274	1.277	1.269	1.274	1.267	1.264	1.255	1.243	1.239	1.236	1.222	1.212	1.204	1.192	1.177	1.166	1.159	1.152	1.15	1.145	1.141	1.138	1.129	1.117	1.105	1.097	1.085	1.077	1.07
G02	Sample	Dilution_65%	0.65	DMSO	Lycopene	Standard_Development	Run079	Standard_Measurement	Plate_01	Clariostar_Study	MB	Biofoundry_,_London	Linear_Dilution_Pattern_V2	0.904	0.913	0.91	0.907	0.901	0.898	0.897	0.896	0.898	0.9	0.899	0.896	0.89	0.88	0.872	0.869	0.863	0.855	0.847	0.841	0.833	0.825	0.82	0.816	0.811	0.81	0.81	0.808	0.807	0.803	0.798	0.791	0.785	0.78	0.775	0.772
G03	Sample	Dilution_45%	0.45	DMSO	Lycopene	Standard_Development	Run079	Standard_Measurement	Plate_01	Clariostar_Study	MB	Biofoundry_,_London	Linear_Dilution_Pattern_V2	0.51	0.509	0.506	0.503	0.501	0.495	0.493	0.493	0.495	0.494	0.494	0.49	0.485	0.48	0.473	0.468	0.464	0.461	0.456	0.453	0.45	0.445	0.442	0.443	0.444	0.445	0.448	0.45	0.453	0.454	0.453	0.452	0.451	0.452	0.452	0.454
G04	Sample	Dilution_25%	0.25	DMSO	Lycopene	Standard_Development	Run079	Standard_Measurement	Plate_01	Clariostar_Study	MB	Biofoundry_,_London	Linear_Dilution_Pattern_V2	0.255	0.252	0.249	0.246	0.242	0.238	0.234	0.234	0.235	0.234	0.233	0.231	0.227	0.221	0.217	0.215	0.212	0.209	0.207	0.205	0.205	0.204	0.203	0.206	0.208	0.21	0.214	0.216	0.22	0.223	0.225	0.226	0.228	0.23	0.233	0.236
G05	Sample	Dilution_05%	0.0499999999999999	DMSO	Lycopene	Standard_Development	Run079	Standard_Measurement	Plate_01	Clariostar_Study	MB	Biofoundry_,_London	Linear_Dilution_Pattern_V2	0.122	0.119	0.116	0.113	0.109	0.106	0.102	0.101	0.1	0.098	0.095	0.092	0.089	0.086	0.082	0.081	0.078	0.076	0.075	0.074	0.073	0.072	0.072	0.073	0.073	0.073	0.074	0.075	0.076	0.076	0.077	0.077	0.078	0.078	0.079	0.079
G06	Sample	Dilution_85%	0.85	DMSO	Lycopene	Standard_Development	Run079	Standard_Measurement	Plate_01	Clariostar_Study	MB	Biofoundry_,_London	Linear_Dilution_Pattern_V2	0.95	0.953	0.952	0.948	0.943	0.938	0.934	0.934	0.937	0.937	0.936	0.936	0.93	0.919	0.908	0.902	0.898	0.887	0.879	0.873	0.864	0.857	0.85	0.848	0.846	0.847	0.849	0.849	0.852	0.853	0.849	0.845	0.84	0.836	0.832	0.832
G07	Sample	Dilution_65%	0.65	DMSO	Lycopene	Standard_Development	Run079	Standard_Measurement	Plate_01	Clariostar_Study	MB	Biofoundry_,_London	Linear_Dilution_Pattern_V2	0.717	0.717	0.713	0.71	0.705	0.701	0.699	0.699	0.701	0.702	0.703	0.699	0.693	0.685	0.677	0.671	0.667	0.66	0.653	0.648	0.643	0.636	0.632	0.632	0.632	0.633	0.636	0.636	0.639	0.639	0.638	0.637	0.632	0.63	0.629	0.63
G08	Sample	Dilution_45%	0.45	DMSO	Lycopene	Standard_Development	Run079	Standard_Measurement	Plate_01	Clariostar_Study	MB	Biofoundry_,_London	Linear_Dilution_Pattern_V2	0.579	0.581	0.578	0.574	0.571	0.567	0.562	0.563	0.565	0.564	0.563	0.559	0.555	0.548	0.543	0.538	0.534	0.528	0.525	0.52	0.515	0.511	0.507	0.506	0.505	0.506	0.506	0.507	0.508	0.508	0.506	0.504	0.5	0.498	0.498	0.498
G09	Sample	Dilution_25%	0.25	DMSO	Lycopene	Standard_Development	Run079	Standard_Measurement	Plate_01	Clariostar_Study	MB	Biofoundry_,_London	Linear_Dilution_Pattern_V2	0.253	0.252	0.247	0.243	0.24	0.235	0.232	0.231	0.232	0.231	0.23	0.227	0.223	0.218	0.213	0.211	0.208	0.205	0.203	0.202	0.2	0.199	0.199	0.202	0.204	0.206	0.21	0.213	0.216	0.22	0.221	0.223	0.225	0.227	0.23	0.233
G10	Sample	Dilution_05%	0.0499999999999999	DMSO	Lycopene	Standard_Development	Run079	Standard_Measurement	Plate_01	Clariostar_Study	MB	Biofoundry_,_London	Linear_Dilution_Pattern_V2	0.127	0.125	0.121	0.118	0.115	0.111	0.107	0.106	0.104	0.102	0.098	0.093	0.09	0.087	0.084	0.081	0.079	0.077	0.075	0.074	0.074	0.073	0.072	0.073	0.073	0.073	0.074	0.074	0.075	0.076	0.077	0.077	0.077	0.078	0.078	0.079
G11	Blank	DMSO_Blank	NA	DMSO	NA	Standard_Development	Run079	Standard_Measurement	Plate_01	Clariostar_Study	MB	Biofoundry_,_London	Linear_Dilution_Pattern_V2	0.112	0.11	0.105	0.102	0.099	0.095	0.091	0.089	0.086	0.083	0.079	0.075	0.072	0.069	0.066	0.064	0.062	0.06	0.059	0.058	0.057	0.056	0.055	0.056	0.055	0.054	0.054	0.053	0.053	0.053	0.052	0.052	0.052	0.051	0.05	0.05
G12	Blank	DMSO_Blank	NA	DMSO	NA	Standard_Development	Run079	Standard_Measurement	Plate_01	Clariostar_Study	MB	Biofoundry_,_London	Linear_Dilution_Pattern_V2	0.115	0.111	0.107	0.105	0.101	0.097	0.093	0.091	0.088	0.085	0.081	0.077	0.073	0.07	0.067	0.065	0.063	0.061	0.06	0.059	0.058	0.057	0.057	0.057	0.056	0.056	0.055	0.054	0.054	0.054	0.054	0.054	0.053	0.053	0.052	0.051
H01	Sample	Dilution_85%	0.85	DMSO	Lycopene	Standard_Development	Run079	Standard_Measurement	Plate_01	Clariostar_Study	MB	Biofoundry_,_London	Linear_Dilution_Pattern_V2	0.977	0.981	0.976	0.973	0.971	0.966	0.962	0.961	0.961	0.959	0.961	0.956	0.95	0.94	0.929	0.921	0.914	0.905	0.897	0.889	0.88	0.87	0.862	0.859	0.855	0.856	0.855	0.854	0.856	0.852	0.848	0.84	0.834	0.828	0.824	0.82
H02	Sample	Dilution_65%	0.65	DMSO	Lycopene	Standard_Development	Run079	Standard_Measurement	Plate_01	Clariostar_Study	MB	Biofoundry_,_London	Linear_Dilution_Pattern_V2	0.673	0.675	0.673	0.67	0.665	0.661	0.657	0.656	0.657	0.655	0.653	0.65	0.645	0.637	0.63	0.625	0.618	0.611	0.606	0.599	0.594	0.588	0.585	0.584	0.583	0.586	0.587	0.588	0.59	0.59	0.589	0.585	0.582	0.579	0.579	0.579
H03	Sample	Dilution_45%	0.45	DMSO	Lycopene	Standard_Development	Run079	Standard_Measurement	Plate_01	Clariostar_Study	MB	Biofoundry_,_London	Linear_Dilution_Pattern_V2	0.408	0.405	0.402	0.399	0.395	0.389	0.386	0.386	0.385	0.384	0.382	0.379	0.374	0.367	0.361	0.357	0.352	0.347	0.344	0.341	0.338	0.336	0.334	0.336	0.337	0.34	0.344	0.346	0.349	0.353	0.354	0.354	0.355	0.356	0.358	0.362
H04	Sample	Dilution_25%	0.25	DMSO	Lycopene	Standard_Development	Run079	Standard_Measurement	Plate_01	Clariostar_Study	MB	Biofoundry_,_London	Linear_Dilution_Pattern_V2	0.25	0.247	0.244	0.241	0.238	0.234	0.23	0.228	0.227	0.226	0.223	0.219	0.216	0.212	0.207	0.203	0.199	0.197	0.195	0.194	0.193	0.192	0.192	0.193	0.194	0.198	0.201	0.204	0.208	0.21	0.212	0.213	0.215	0.218	0.221	0.225
H05	Sample	Dilution_05%	0.0499999999999999	DMSO	Lycopene	Standard_Development	Run079	Standard_Measurement	Plate_01	Clariostar_Study	MB	Biofoundry_,_London	Linear_Dilution_Pattern_V2	0.13	0.127	0.123	0.12	0.116	0.112	0.109	0.107	0.105	0.102	0.099	0.096	0.092	0.088	0.084	0.082	0.08	0.077	0.076	0.075	0.075	0.074	0.073	0.074	0.074	0.074	0.075	0.075	0.076	0.077	0.077	0.078	0.078	0.079	0.079	0.08
H06	Sample	Dilution_85%	0.85	DMSO	Lycopene	Standard_Development	Run079	Standard_Measurement	Plate_01	Clariostar_Study	MB	Biofoundry_,_London	Linear_Dilution_Pattern_V2	0.783	0.786	0.781	0.777	0.771	0.766	0.761	0.761	0.762	0.761	0.76	0.757	0.75	0.741	0.731	0.724	0.718	0.71	0.702	0.696	0.689	0.681	0.677	0.677	0.677	0.679	0.684	0.686	0.69	0.692	0.692	0.689	0.687	0.684	0.683	0.685
H07	Sample	Dilution_65%	0.65	DMSO	Lycopene	Standard_Development	Run079	Standard_Measurement	Plate_01	Clariostar_Study	MB	Biofoundry_,_London	Linear_Dilution_Pattern_V2	0.586	0.586	0.582	0.577	0.572	0.567	0.565	0.564	0.564	0.563	0.562	0.558	0.552	0.544	0.536	0.53	0.524	0.518	0.513	0.508	0.502	0.498	0.495	0.496	0.497	0.5	0.504	0.507	0.511	0.514	0.513	0.513	0.513	0.512	0.513	0.516
H08	Sample	Dilution_45%	0.45	DMSO	Lycopene	Standard_Development	Run079	Standard_Measurement	Plate_01	Clariostar_Study	MB	Biofoundry_,_London	Linear_Dilution_Pattern_V2	0.385	0.384	0.38	0.375	0.37	0.366	0.363	0.362	0.362	0.361	0.36	0.357	0.351	0.344	0.338	0.333	0.328	0.325	0.321	0.318	0.316	0.313	0.312	0.316	0.317	0.32	0.325	0.33	0.335	0.339	0.34	0.342	0.343	0.345	0.349	0.353
H09	Sample	Dilution_25%	0.25	DMSO	Lycopene	Standard_Development	Run079	Standard_Measurement	Plate_01	Clariostar_Study	MB	Biofoundry_,_London	Linear_Dilution_Pattern_V2	0.241	0.239	0.234	0.232	0.228	0.224	0.22	0.219	0.218	0.216	0.215	0.21	0.207	0.201	0.196	0.193	0.189	0.187	0.184	0.183	0.182	0.181	0.181	0.183	0.185	0.188	0.191	0.195	0.199	0.202	0.204	0.205	0.208	0.21	0.213	0.218
H10	Sample	Dilution_05%	0.0499999999999999	DMSO	Lycopene	Standard_Development	Run079	Standard_Measurement	Plate_01	Clariostar_Study	MB	Biofoundry_,_London	Linear_Dilution_Pattern_V2	0.139	0.135	0.131	0.127	0.123	0.119	0.115	0.113	0.111	0.108	0.104	0.1	0.096	0.091	0.087	0.084	0.081	0.079	0.077	0.076	0.075	0.075	0.074	0.075	0.075	0.075	0.075	0.075	0.076	0.077	0.077	0.078	0.078	0.079	0.079	0.08
H11	Blank	DMSO_Blank	NA	DMSO	NA	Standard_Development	Run079	Standard_Measurement	Plate_01	Clariostar_Study	MB	Biofoundry_,_London	Linear_Dilution_Pattern_V2	0.116	0.112	0.108	0.103	0.099	0.095	0.09	0.089	0.086	0.084	0.079	0.074	0.071	0.067	0.064	0.062	0.06	0.058	0.056	0.055	0.054	0.053	0.052	0.053	0.053	0.052	0.051	0.05	0.05	0.05	0.049	0.049	0.049	0.048	0.047	0.046
H12	Blank	DMSO_Blank	NA	DMSO	NA	Standard_Development	Run079	Standard_Measurement	Plate_01	Clariostar_Study	MB	Biofoundry_,_London	Linear_Dilution_Pattern_V2	0.12	0.117	0.112	0.109	0.105	0.101	0.096	0.094	0.09	0.087	0.083	0.077	0.073	0.069	0.065	0.063	0.061	0.059	0.056	0.056	0.055	0.054	0.053	0.053	0.052	0.052	0.052	0.05	0.05	0.05	0.05	0.049	0.048	0.048	0.047	0.045
[truncated: 122 more columns]
