# Supplementary material for: Construction of a Calibration Curve for Lycopene on a Liquid-Handling Platform—Wider Lessons for the Development of Automated Dilution Protocols
Source: ACS Synth Biol. 2024 Aug 3;13(8):2357–75. doi: 10.1021/acssynbio.4c00031 (PMC11334188; doi:10.1021/acssynbio.4c00031)
Supplement: Supplementary file 2 — sb4c00031_si_002.zip [file sb4c00031_si_002.zip › AggregatedData/Run079/Plate_01/Clariostar_Study/Clariostar_A-Measurement_02/001.csv]

Well	Content	Label	Dilution	Solvent	Solute	Project	Run	Step	Container	Study	Author	Institution	Comment	OD350	OD352	OD354	OD356	OD358	OD360	OD362	OD364	OD366	OD368	OD370	OD372	OD374	OD376	OD378	OD380	OD382	OD384	OD386	OD388	OD390	OD392	OD394	OD396	OD398	OD400	OD402	OD404	OD406	OD408	OD410	OD412	OD414	OD416	OD418	OD420
A01	Sample	Dilution_100%	1.0	DMSO	Lycopene	Standard_Development	Run079	Standard_Measurement	Plate_01	Clariostar_Study	MB	Biofoundry_,_London	Linear_Dilution_Pattern_V2	0.986	0.99	0.989	0.982	0.982	0.977	0.973	0.974	0.978	0.976	0.979	0.978	0.971	0.961	0.953	0.943	0.937	0.929	0.919	0.913	0.905	0.897	0.893	0.892	0.892	0.897	0.902	0.907	0.912	0.914	0.912	0.91	0.907	0.905	0.907	0.911
A02	Sample	Dilution_80%	0.8	DMSO	Lycopene	Standard_Development	Run079	Standard_Measurement	Plate_01	Clariostar_Study	MB	Biofoundry_,_London	Linear_Dilution_Pattern_V2	0.613	0.612	0.611	0.606	0.601	0.597	0.595	0.596	0.598	0.601	0.603	0.6	0.594	0.587	0.579	0.572	0.568	0.563	0.556	0.553	0.55	0.545	0.545	0.547	0.552	0.561	0.568	0.578	0.585	0.592	0.595	0.597	0.6	0.605	0.611	0.62
A03	Sample	Dilution_60%	0.6	DMSO	Lycopene	Standard_Development	Run079	Standard_Measurement	Plate_01	Clariostar_Study	MB	Biofoundry_,_London	Linear_Dilution_Pattern_V2	0.452	0.451	0.449	0.445	0.442	0.438	0.436	0.436	0.436	0.438	0.439	0.437	0.431	0.425	0.419	0.415	0.411	0.407	0.404	0.401	0.398	0.399	0.399	0.401	0.406	0.413	0.421	0.43	0.437	0.442	0.446	0.45	0.453	0.458	0.466	0.475
A04	Sample	Dilution_40%	0.4	DMSO	Lycopene	Standard_Development	Run079	Standard_Measurement	Plate_01	Clariostar_Study	MB	Biofoundry_,_London	Linear_Dilution_Pattern_V2	0.325	0.324	0.32	0.316	0.312	0.309	0.306	0.306	0.307	0.306	0.306	0.303	0.299	0.293	0.289	0.284	0.281	0.278	0.276	0.273	0.272	0.272	0.271	0.274	0.278	0.282	0.288	0.294	0.298	0.303	0.306	0.308	0.31	0.314	0.32	0.326
A05	Sample	Dilution_20%	0.2	DMSO	Lycopene	Standard_Development	Run079	Standard_Measurement	Plate_01	Clariostar_Study	MB	Biofoundry_,_London	Linear_Dilution_Pattern_V2	0.197	0.193	0.191	0.187	0.184	0.179	0.177	0.176	0.175	0.175	0.174	0.17	0.167	0.162	0.159	0.156	0.153	0.152	0.15	0.148	0.148	0.148	0.147	0.149	0.152	0.155	0.158	0.161	0.164	0.167	0.168	0.17	0.172	0.175	0.178	0.183
A06	Sample	Dilution_100%	1.0	DMSO	Lycopene	Standard_Development	Run079	Standard_Measurement	Plate_01	Clariostar_Study	MB	Biofoundry_,_London	Linear_Dilution_Pattern_V2	0.703	0.703	0.7	0.693	0.692	0.688	0.685	0.687	0.69	0.693	0.694	0.692	0.684	0.677	0.671	0.661	0.656	0.649	0.643	0.638	0.635	0.631	0.631	0.634	0.64	0.65	0.662	0.676	0.686	0.695	0.7	0.704	0.709	0.716	0.725	0.737
A07	Sample	Dilution_80%	0.8	DMSO	Lycopene	Standard_Development	Run079	Standard_Measurement	Plate_01	Clariostar_Study	MB	Biofoundry_,_London	Linear_Dilution_Pattern_V2	0.566	0.565	0.563	0.558	0.553	0.549	0.547	0.547	0.549	0.551	0.554	0.551	0.545	0.538	0.531	0.524	0.519	0.513	0.509	0.506	0.502	0.5	0.5	0.502	0.509	0.519	0.528	0.538	0.547	0.554	0.559	0.563	0.568	0.573	0.581	0.592
A08	Sample	Dilution_60%	0.6	DMSO	Lycopene	Standard_Development	Run079	Standard_Measurement	Plate_01	Clariostar_Study	MB	Biofoundry_,_London	Linear_Dilution_Pattern_V2	0.445	0.443	0.44	0.436	0.433	0.429	0.427	0.427	0.427	0.429	0.43	0.427	0.423	0.417	0.411	0.405	0.402	0.398	0.395	0.392	0.39	0.388	0.388	0.392	0.396	0.404	0.412	0.42	0.427	0.433	0.438	0.44	0.444	0.449	0.457	0.465
A09	Sample	Dilution_40%	0.4	DMSO	Lycopene	Standard_Development	Run079	Standard_Measurement	Plate_01	Clariostar_Study	MB	Biofoundry_,_London	Linear_Dilution_Pattern_V2	0.313	0.31	0.308	0.305	0.301	0.297	0.295	0.293	0.293	0.293	0.293	0.29	0.285	0.281	0.276	0.271	0.268	0.265	0.262	0.26	0.259	0.259	0.259	0.262	0.266	0.27	0.276	0.283	0.287	0.292	0.295	0.297	0.3	0.304	0.309	0.316
A10	Sample	Dilution_20%	0.2	DMSO	Lycopene	Standard_Development	Run079	Standard_Measurement	Plate_01	Clariostar_Study	MB	Biofoundry_,_London	Linear_Dilution_Pattern_V2	0.2	0.198	0.195	0.192	0.188	0.184	0.181	0.179	0.178	0.176	0.174	0.17	0.166	0.163	0.159	0.155	0.153	0.151	0.149	0.147	0.147	0.146	0.147	0.149	0.15	0.153	0.156	0.16	0.162	0.166	0.168	0.169	0.172	0.174	0.178	0.181
A11	Blank	DMSO_Blank	NA	DMSO	NA	Standard_Development	Run079	Standard_Measurement	Plate_01	Clariostar_Study	MB	Biofoundry_,_London	Linear_Dilution_Pattern_V2	0.108	0.105	0.102	0.099	0.095	0.092	0.088	0.086	0.083	0.079	0.075	0.071	0.067	0.064	0.061	0.059	0.057	0.056	0.054	0.052	0.052	0.051	0.05	0.05	0.05	0.05	0.049	0.049	0.048	0.048	0.048	0.046	0.046	0.046	0.045	0.045
A12	Blank	DMSO_Blank	NA	DMSO	NA	Standard_Development	Run079	Standard_Measurement	Plate_01	Clariostar_Study	MB	Biofoundry_,_London	Linear_Dilution_Pattern_V2	0.108	0.104	0.102	0.098	0.094	0.091	0.087	0.085	0.082	0.079	0.075	0.07	0.066	0.063	0.061	0.058	0.056	0.055	0.054	0.053	0.052	0.051	0.05	0.05	0.05	0.05	0.049	0.048	0.048	0.048	0.047	0.047	0.046	0.046	0.045	0.045
B01	Sample	Dilution_100%	1.0	DMSO	Lycopene	Standard_Development	Run079	Standard_Measurement	Plate_01	Clariostar_Study	MB	Biofoundry_,_London	Linear_Dilution_Pattern_V2	0.934	0.936	0.937	0.931	0.929	0.926	0.924	0.925	0.929	0.935	0.935	0.931	0.924	0.917	0.908	0.898	0.894	0.887	0.879	0.87	0.865	0.859	0.856	0.856	0.858	0.864	0.871	0.877	0.886	0.89	0.89	0.887	0.884	0.886	0.89	0.896
B02	Sample	Dilution_80%	0.8	DMSO	Lycopene	Standard_Development	Run079	Standard_Measurement	Plate_01	Clariostar_Study	MB	Biofoundry_,_London	Linear_Dilution_Pattern_V2	1.033	1.039	1.041	1.034	1.035	1.032	1.027	1.028	1.033	1.035	1.038	1.034	1.027	1.022	1.015	1.004	1.004	0.995	0.984	0.979	0.97	0.964	0.957	0.953	0.954	0.953	0.957	0.958	0.959	0.959	0.953	0.947	0.943	0.94	0.939	0.941
B03	Sample	Dilution_60%	0.6	DMSO	Lycopene	Standard_Development	Run079	Standard_Measurement	Plate_01	Clariostar_Study	MB	Biofoundry_,_London	Linear_Dilution_Pattern_V2	0.594	0.594	0.595	0.589	0.585	0.582	0.58	0.582	0.582	0.584	0.586	0.584	0.578	0.572	0.566	0.559	0.554	0.551	0.545	0.541	0.538	0.534	0.533	0.534	0.538	0.542	0.547	0.552	0.557	0.56	0.561	0.561	0.561	0.564	0.567	0.572
B04	Sample	Dilution_40%	0.4	DMSO	Lycopene	Standard_Development	Run079	Standard_Measurement	Plate_01	Clariostar_Study	MB	Biofoundry_,_London	Linear_Dilution_Pattern_V2	0.394	0.393	0.39	0.387	0.383	0.38	0.377	0.378	0.379	0.378	0.377	0.374	0.371	0.366	0.361	0.356	0.353	0.35	0.346	0.345	0.343	0.341	0.34	0.341	0.344	0.348	0.353	0.358	0.361	0.365	0.366	0.367	0.369	0.372	0.376	0.38
B05	Sample	Dilution_20%	0.2	DMSO	Lycopene	Standard_Development	Run079	Standard_Measurement	Plate_01	Clariostar_Study	MB	Biofoundry_,_London	Linear_Dilution_Pattern_V2	0.219	0.216	0.215	0.211	0.208	0.205	0.202	0.201	0.199	0.198	0.198	0.195	0.192	0.188	0.184	0.181	0.178	0.176	0.174	0.173	0.172	0.171	0.172	0.174	0.176	0.179	0.182	0.184	0.187	0.19	0.191	0.193	0.195	0.197	0.2	0.203
B06	Sample	Dilution_100%	1.0	DMSO	Lycopene	Standard_Development	Run079	Standard_Measurement	Plate_01	Clariostar_Study	MB	Biofoundry_,_London	Linear_Dilution_Pattern_V2	0.82	0.821	0.82	0.817	0.812	0.807	0.803	0.804	0.81	0.812	0.819	0.817	0.809	0.8	0.79	0.782	0.778	0.772	0.764	0.759	0.756	0.75	0.748	0.75	0.756	0.765	0.776	0.786	0.794	0.803	0.806	0.808	0.81	0.813	0.822	0.832
B07	Sample	Dilution_80%	0.8	DMSO	Lycopene	Standard_Development	Run079	Standard_Measurement	Plate_01	Clariostar_Study	MB	Biofoundry_,_London	Linear_Dilution_Pattern_V2	0.652	0.652	0.651	0.647	0.642	0.638	0.635	0.636	0.64	0.642	0.646	0.644	0.638	0.631	0.624	0.616	0.613	0.607	0.599	0.596	0.593	0.59	0.59	0.59	0.594	0.602	0.611	0.621	0.627	0.633	0.636	0.638	0.639	0.644	0.65	0.658
B08	Sample	Dilution_60%	0.6	DMSO	Lycopene	Standard_Development	Run079	Standard_Measurement	Plate_01	Clariostar_Study	MB	Biofoundry_,_London	Linear_Dilution_Pattern_V2	0.613	0.613	0.611	0.608	0.604	0.6	0.598	0.598	0.601	0.603	0.605	0.601	0.596	0.59	0.584	0.578	0.575	0.569	0.564	0.56	0.557	0.553	0.551	0.552	0.556	0.561	0.566	0.571	0.575	0.577	0.578	0.58	0.58	0.581	0.585	0.591
B09	Sample	Dilution_40%	0.4	DMSO	Lycopene	Standard_Development	Run079	Standard_Measurement	Plate_01	Clariostar_Study	MB	Biofoundry_,_London	Linear_Dilution_Pattern_V2	0.325	0.322	0.319	0.315	0.312	0.308	0.305	0.305	0.305	0.305	0.305	0.303	0.299	0.292	0.288	0.284	0.281	0.278	0.275	0.272	0.272	0.271	0.271	0.274	0.278	0.282	0.289	0.295	0.299	0.304	0.308	0.309	0.313	0.317	0.322	0.329
B10	Sample	Dilution_20%	0.2	DMSO	Lycopene	Standard_Development	Run079	Standard_Measurement	Plate_01	Clariostar_Study	MB	Biofoundry_,_London	Linear_Dilution_Pattern_V2	0.196	0.194	0.191	0.188	0.184	0.18	0.178	0.176	0.175	0.173	0.172	0.168	0.165	0.16	0.157	0.153	0.152	0.149	0.147	0.146	0.146	0.145	0.145	0.147	0.149	0.152	0.155	0.158	0.161	0.164	0.166	0.168	0.17	0.173	0.176	0.181
B11	Blank	DMSO_Blank	NA	DMSO	NA	Standard_Development	Run079	Standard_Measurement	Plate_01	Clariostar_Study	MB	Biofoundry_,_London	Linear_Dilution_Pattern_V2	0.106	0.102	0.1	0.096	0.092	0.089	0.086	0.084	0.081	0.077	0.075	0.07	0.067	0.064	0.061	0.059	0.058	0.056	0.055	0.053	0.053	0.052	0.051	0.052	0.051	0.051	0.051	0.049	0.048	0.048	0.049	0.048	0.047	0.047	0.047	0.045
B12	Blank	DMSO_Blank	NA	DMSO	NA	Standard_Development	Run079	Standard_Measurement	Plate_01	Clariostar_Study	MB	Biofoundry_,_London	Linear_Dilution_Pattern_V2	0.11	0.107	0.104	0.1	0.097	0.093	0.09	0.088	0.085	0.082	0.078	0.074	0.07	0.067	0.065	0.062	0.06	0.059	0.058	0.056	0.056	0.054	0.054	0.054	0.054	0.054	0.053	0.052	0.051	0.051	0.051	0.05	0.05	0.05	0.049	0.048
C01	Sample	Dilution_95%	0.95	DMSO	Lycopene	Standard_Development	Run079	Standard_Measurement	Plate_01	Clariostar_Study	MB	Biofoundry_,_London	Linear_Dilution_Pattern_V2	1.091	1.098	1.099	1.094	1.092	1.089	1.087	1.088	1.092	1.093	1.098	1.093	1.085	1.08	1.075	1.059	1.054	1.048	1.038	1.032	1.025	1.014	1.009	1.003	1.003	1.006	1.011	1.013	1.017	1.017	1.012	1.007	1.003	1.0	1.0	1.001
C02	Sample	Dilution_75%	0.75	DMSO	Lycopene	Standard_Development	Run079	Standard_Measurement	Plate_01	Clariostar_Study	MB	Biofoundry_,_London	Linear_Dilution_Pattern_V2	0.947	0.949	0.949	0.945	0.943	0.94	0.939	0.939	0.941	0.942	0.949	0.945	0.939	0.932	0.921	0.914	0.911	0.904	0.895	0.891	0.885	0.877	0.873	0.869	0.869	0.869	0.873	0.875	0.876	0.877	0.872	0.867	0.862	0.86	0.859	0.86
C03	Sample	Dilution_55%	0.55	DMSO	Lycopene	Standard_Development	Run079	Standard_Measurement	Plate_01	Clariostar_Study	MB	Biofoundry_,_London	Linear_Dilution_Pattern_V2	0.595	0.593	0.593	0.589	0.587	0.583	0.582	0.582	0.584	0.584	0.586	0.583	0.577	0.571	0.567	0.559	0.556	0.552	0.547	0.544	0.541	0.538	0.535	0.535	0.536	0.54	0.544	0.548	0.551	0.552	0.553	0.552	0.551	0.551	0.554	0.558
C04	Sample	Dilution_35%	0.35	DMSO	Lycopene	Standard_Development	Run079	Standard_Measurement	Plate_01	Clariostar_Study	MB	Biofoundry_,_London	Linear_Dilution_Pattern_V2	0.433	0.432	0.431	0.429	0.426	0.423	0.42	0.419	0.419	0.419	0.42	0.416	0.412	0.408	0.403	0.399	0.395	0.392	0.389	0.386	0.384	0.382	0.38	0.381	0.382	0.384	0.387	0.389	0.392	0.393	0.394	0.393	0.393	0.394	0.395	0.398
C05	Sample	Dilution_15%	0.15	DMSO	Lycopene	Standard_Development	Run079	Standard_Measurement	Plate_01	Clariostar_Study	MB	Biofoundry_,_London	Linear_Dilution_Pattern_V2	0.202	0.201	0.198	0.194	0.191	0.188	0.185	0.185	0.183	0.182	0.181	0.178	0.175	0.171	0.168	0.166	0.164	0.162	0.16	0.158	0.157	0.157	0.157	0.159	0.161	0.163	0.165	0.167	0.169	0.171	0.173	0.173	0.175	0.176	0.179	0.182
C06	Sample	Dilution_95%	0.95	DMSO	Lycopene	Standard_Development	Run079	Standard_Measurement	Plate_01	Clariostar_Study	MB	Biofoundry_,_London	Linear_Dilution_Pattern_V2	0.911	0.916	0.915	0.909	0.907	0.904	0.9	0.901	0.908	0.911	0.917	0.914	0.902	0.896	0.887	0.878	0.872	0.867	0.86	0.854	0.846	0.841	0.839	0.84	0.843	0.85	0.857	0.862	0.869	0.875	0.875	0.874	0.873	0.875	0.88	0.887
C07	Sample	Dilution_75%	0.75	DMSO	Lycopene	Standard_Development	Run079	Standard_Measurement	Plate_01	Clariostar_Study	MB	Biofoundry_,_London	Linear_Dilution_Pattern_V2	0.645	0.645	0.644	0.64	0.635	0.633	0.631	0.63	0.633	0.635	0.637	0.635	0.628	0.622	0.615	0.608	0.604	0.6	0.594	0.589	0.586	0.583	0.582	0.584	0.589	0.594	0.602	0.61	0.616	0.621	0.623	0.624	0.627	0.63	0.635	0.643
C08	Sample	Dilution_55%	0.55	DMSO	Lycopene	Standard_Development	Run079	Standard_Measurement	Plate_01	Clariostar_Study	MB	Biofoundry_,_London	Linear_Dilution_Pattern_V2	0.89	0.892	0.893	0.89	0.887	0.886	0.884	0.884	0.884	0.887	0.889	0.886	0.882	0.876	0.868	0.861	0.857	0.849	0.845	0.84	0.833	0.827	0.822	0.819	0.816	0.814	0.815	0.815	0.813	0.81	0.805	0.799	0.794	0.79	0.787	0.785
C09	Sample	Dilution_35%	0.35	DMSO	Lycopene	Standard_Development	Run079	Standard_Measurement	Plate_01	Clariostar_Study	MB	Biofoundry_,_London	Linear_Dilution_Pattern_V2	0.378	0.377	0.375	0.371	0.368	0.365	0.362	0.36	0.359	0.359	0.359	0.355	0.351	0.347	0.343	0.338	0.335	0.331	0.328	0.327	0.325	0.322	0.321	0.323	0.325	0.327	0.331	0.335	0.338	0.34	0.342	0.342	0.344	0.345	0.347	0.351
C10	Sample	Dilution_15%	0.15	DMSO	Lycopene	Standard_Development	Run079	Standard_Measurement	Plate_01	Clariostar_Study	MB	Biofoundry_,_London	Linear_Dilution_Pattern_V2	0.179	0.176	0.173	0.17	0.166	0.163	0.16	0.158	0.157	0.155	0.153	0.149	0.145	0.142	0.139	0.136	0.134	0.132	0.13	0.129	0.129	0.128	0.128	0.13	0.131	0.134	0.136	0.139	0.141	0.143	0.145	0.146	0.148	0.15	0.153	0.156
C11	Blank	DMSO_Blank	NA	DMSO	NA	Standard_Development	Run079	Standard_Measurement	Plate_01	Clariostar_Study	MB	Biofoundry_,_London	Linear_Dilution_Pattern_V2	0.105	0.102	0.099	0.095	0.092	0.089	0.085	0.083	0.08	0.076	0.074	0.07	0.067	0.063	0.061	0.059	0.058	0.057	0.055	0.054	0.052	0.052	0.052	0.051	0.051	0.051	0.05	0.05	0.049	0.049	0.048	0.048	0.048	0.047	0.047	0.046
C12	Blank	DMSO_Blank	NA	DMSO	NA	Standard_Development	Run079	Standard_Measurement	Plate_01	Clariostar_Study	MB	Biofoundry_,_London	Linear_Dilution_Pattern_V2	0.107	0.104	0.101	0.097	0.093	0.09	0.086	0.085	0.082	0.079	0.076	0.071	0.068	0.065	0.063	0.062	0.06	0.058	0.056	0.055	0.054	0.053	0.052	0.053	0.053	0.052	0.051	0.051	0.05	0.05	0.05	0.049	0.049	0.048	0.047	0.046
D01	Sample	Dilution_95%	0.95	DMSO	Lycopene	Standard_Development	Run079	Standard_Measurement	Plate_01	Clariostar_Study	MB	Biofoundry_,_London	Linear_Dilution_Pattern_V2	1.132	1.129	1.134	1.13	1.127	1.125	1.124	1.125	1.13	1.131	1.137	1.134	1.126	1.118	1.109	1.096	1.09	1.079	1.074	1.066	1.06	1.051	1.044	1.038	1.04	1.038	1.041	1.044	1.044	1.045	1.041	1.034	1.029	1.026	1.024	1.025
D02	Sample	Dilution_75%	0.75	DMSO	Lycopene	Standard_Development	Run079	Standard_Measurement	Plate_01	Clariostar_Study	MB	Biofoundry_,_London	Linear_Dilution_Pattern_V2	0.851	0.852	0.851	0.851	0.846	0.844	0.841	0.844	0.846	0.845	0.851	0.85	0.842	0.835	0.828	0.82	0.818	0.808	0.802	0.797	0.79	0.785	0.782	0.78	0.781	0.785	0.789	0.792	0.794	0.796	0.795	0.792	0.788	0.787	0.788	0.792
D03	Sample	Dilution_55%	0.55	DMSO	Lycopene	Standard_Development	Run079	Standard_Measurement	Plate_01	Clariostar_Study	MB	Biofoundry_,_London	Linear_Dilution_Pattern_V2	0.55	0.551	0.549	0.545	0.542	0.54	0.538	0.538	0.538	0.541	0.542	0.539	0.535	0.529	0.523	0.518	0.514	0.51	0.505	0.501	0.499	0.495	0.494	0.494	0.497	0.5	0.505	0.511	0.515	0.518	0.52	0.519	0.52	0.521	0.525	0.53
D04	Sample	Dilution_35%	0.35	DMSO	Lycopene	Standard_Development	Run079	Standard_Measurement	Plate_01	Clariostar_Study	MB	Biofoundry_,_London	Linear_Dilution_Pattern_V2	0.396	0.395	0.394	0.39	0.387	0.384	0.381	0.38	0.381	0.382	0.382	0.379	0.375	0.37	0.366	0.362	0.358	0.355	0.352	0.349	0.347	0.345	0.345	0.346	0.349	0.352	0.355	0.358	0.361	0.363	0.364	0.365	0.366	0.367	0.37	0.374
D05	Sample	Dilution_15%	0.15	DMSO	Lycopene	Standard_Development	Run079	Standard_Measurement	Plate_01	Clariostar_Study	MB	Biofoundry_,_London	Linear_Dilution_Pattern_V2	0.178	0.176	0.173	0.169	0.166	0.163	0.161	0.159	0.158	0.157	0.156	0.152	0.15	0.146	0.143	0.14	0.138	0.136	0.134	0.134	0.133	0.133	0.133	0.135	0.137	0.139	0.142	0.145	0.147	0.15	0.152	0.153	0.155	0.158	0.161	0.164
D06	Sample	Dilution_95%	0.95	DMSO	Lycopene	Standard_Development	Run079	Standard_Measurement	Plate_01	Clariostar_Study	MB	Biofoundry_,_London	Linear_Dilution_Pattern_V2	0.905	0.91	0.908	0.903	0.898	0.897	0.894	0.896	0.899	0.905	0.908	0.905	0.9	0.892	0.88	0.872	0.865	0.86	0.852	0.847	0.842	0.836	0.833	0.833	0.836	0.845	0.851	0.857	0.865	0.87	0.87	0.868	0.869	0.869	0.874	0.881
D07	Sample	Dilution_75%	0.75	DMSO	Lycopene	Standard_Development	Run079	Standard_Measurement	Plate_01	Clariostar_Study	MB	Biofoundry_,_London	Linear_Dilution_Pattern_V2	0.766	0.768	0.769	0.765	0.761	0.758	0.756	0.758	0.76	0.764	0.764	0.762	0.759	0.751	0.743	0.735	0.732	0.726	0.719	0.714	0.71	0.703	0.702	0.702	0.706	0.709	0.716	0.72	0.725	0.728	0.729	0.728	0.728	0.729	0.733	0.738
D08	Sample	Dilution_55%	0.55	DMSO	Lycopene	Standard_Development	Run079	Standard_Measurement	Plate_01	Clariostar_Study	MB	Biofoundry_,_London	Linear_Dilution_Pattern_V2	1.017	1.019	1.024	1.021	1.021	1.018	1.018	1.018	1.021	1.019	1.023	1.022	1.015	1.01	1.002	0.996	0.991	0.984	0.979	0.971	0.964	0.956	0.949	0.943	0.941	0.938	0.936	0.934	0.929	0.925	0.917	0.909	0.902	0.895	0.891	0.887
D09	Sample	Dilution_35%	0.35	DMSO	Lycopene	Standard_Development	Run079	Standard_Measurement	Plate_01	Clariostar_Study	MB	Biofoundry_,_London	Linear_Dilution_Pattern_V2	0.836	0.841	0.844	0.842	0.841	0.84	0.837	0.838	0.839	0.839	0.84	0.837	0.831	0.826	0.821	0.816	0.813	0.806	0.801	0.796	0.79	0.783	0.777	0.772	0.769	0.765	0.763	0.758	0.753	0.749	0.742	0.735	0.727	0.721	0.717	0.713
D10	Sample	Dilution_15%	0.15	DMSO	Lycopene	Standard_Development	Run079	Standard_Measurement	Plate_01	Clariostar_Study	MB	Biofoundry_,_London	Linear_Dilution_Pattern_V2	0.444	0.443	0.443	0.441	0.438	0.435	0.432	0.431	0.43	0.43	0.428	0.426	0.421	0.418	0.414	0.411	0.408	0.405	0.402	0.399	0.397	0.394	0.392	0.392	0.39	0.389	0.389	0.387	0.386	0.385	0.383	0.38	0.378	0.377	0.376	0.375
D11	Blank	DMSO_Blank	NA	DMSO	NA	Standard_Development	Run079	Standard_Measurement	Plate_01	Clariostar_Study	MB	Biofoundry_,_London	Linear_Dilution_Pattern_V2	0.103	0.1	0.097	0.093	0.09	0.086	0.084	0.082	0.079	0.076	0.073	0.068	0.065	0.061	0.059	0.057	0.056	0.055	0.053	0.052	0.051	0.05	0.049	0.05	0.05	0.049	0.049	0.048	0.047	0.048	0.047	0.046	0.045	0.046	0.045	0.045
D12	Blank	DMSO_Blank	NA	DMSO	NA	Standard_Development	Run079	Standard_Measurement	Plate_01	Clariostar_Study	MB	Biofoundry_,_London	Linear_Dilution_Pattern_V2	0.106	0.103	0.1	0.096	0.093	0.089	0.086	0.084	0.081	0.078	0.075	0.07	0.067	0.064	0.061	0.059	0.057	0.056	0.054	0.052	0.052	0.051	0.051	0.051	0.051	0.05	0.05	0.049	0.048	0.048	0.048	0.047	0.047	0.046	0.045	0.044
E01	Sample	Dilution_90%	0.9	DMSO	Lycopene	Standard_Development	Run079	Standard_Measurement	Plate_01	Clariostar_Study	MB	Biofoundry_,_London	Linear_Dilution_Pattern_V2	1.113	1.113	1.122	1.112	1.11	1.105	1.103	1.108	1.112	1.113	1.119	1.117	1.107	1.102	1.091	1.081	1.077	1.069	1.056	1.051	1.043	1.036	1.03	1.023	1.023	1.026	1.028	1.03	1.03	1.031	1.026	1.021	1.015	1.01	1.009	1.01
E02	Sample	Dilution_70%	0.7	DMSO	Lycopene	Standard_Development	Run079	Standard_Measurement	Plate_01	Clariostar_Study	MB	Biofoundry_,_London	Linear_Dilution_Pattern_V2	1.093	1.095	1.097	1.095	1.095	1.095	1.091	1.09	1.094	1.094	1.103	1.101	1.095	1.087	1.077	1.067	1.063	1.056	1.048	1.044	1.035	1.025	1.018	1.013	1.012	1.01	1.009	1.01	1.007	1.005	0.998	0.99	0.984	0.98	0.976	0.972
E03	Sample	Dilution_50%	0.5	DMSO	Lycopene	Standard_Development	Run079	Standard_Measurement	Plate_01	Clariostar_Study	MB	Biofoundry_,_London	Linear_Dilution_Pattern_V2	0.606	0.606	0.605	0.602	0.597	0.595	0.594	0.593	0.594	0.596	0.598	0.595	0.589	0.585	0.58	0.574	0.57	0.565	0.561	0.556	0.553	0.551	0.547	0.547	0.548	0.551	0.555	0.558	0.561	0.562	0.562	0.56	0.559	0.558	0.56	0.563
E04	Sample	Dilution_30%	0.3	DMSO	Lycopene	Standard_Development	Run079	Standard_Measurement	Plate_01	Clariostar_Study	MB	Biofoundry_,_London	Linear_Dilution_Pattern_V2	0.373	0.37	0.37	0.367	0.363	0.36	0.357	0.356	0.356	0.357	0.356	0.353	0.349	0.345	0.341	0.337	0.334	0.331	0.328	0.327	0.325	0.322	0.321	0.322	0.325	0.327	0.33	0.332	0.335	0.337	0.338	0.338	0.338	0.34	0.342	0.345
E05	Sample	Dilution_10%	0.1	DMSO	Lycopene	Standard_Development	Run079	Standard_Measurement	Plate_01	Clariostar_Study	MB	Biofoundry_,_London	Linear_Dilution_Pattern_V2	0.147	0.144	0.141	0.137	0.134	0.131	0.128	0.127	0.125	0.124	0.123	0.12	0.117	0.114	0.11	0.108	0.106	0.105	0.103	0.102	0.102	0.101	0.101	0.103	0.105	0.107	0.109	0.11	0.112	0.114	0.116	0.117	0.118	0.12	0.122	0.124
E06	Sample	Dilution_90%	0.9	DMSO	Lycopene	Standard_Development	Run079	Standard_Measurement	Plate_01	Clariostar_Study	MB	Biofoundry_,_London	Linear_Dilution_Pattern_V2	0.951	0.952	0.953	0.951	0.947	0.942	0.942	0.943	0.948	0.949	0.953	0.952	0.945	0.938	0.928	0.919	0.915	0.907	0.897	0.892	0.887	0.879	0.875	0.875	0.878	0.881	0.887	0.895	0.898	0.9	0.9	0.898	0.896	0.896	0.899	0.903
E07	Sample	Dilution_70%	0.7	DMSO	Lycopene	Standard_Development	Run079	Standard_Measurement	Plate_01	Clariostar_Study	MB	Biofoundry_,_London	Linear_Dilution_Pattern_V2	0.706	0.707	0.706	0.702	0.699	0.694	0.694	0.695	0.697	0.698	0.703	0.699	0.693	0.688	0.681	0.672	0.67	0.665	0.657	0.653	0.649	0.644	0.644	0.644	0.647	0.652	0.657	0.663	0.668	0.672	0.673	0.672	0.672	0.675	0.679	0.684
E08	Sample	Dilution_50%	0.5	DMSO	Lycopene	Standard_Development	Run079	Standard_Measurement	Plate_01	Clariostar_Study	MB	Biofoundry_,_London	Linear_Dilution_Pattern_V2	1.703	1.704	1.716	1.708	1.721	1.714	1.713	1.72	1.724	1.724	1.738	1.732	1.72	1.718	1.699	1.685	1.687	1.666	1.653	1.657	1.643	1.627	1.614	1.595	1.583	1.58	1.569	1.55	1.538	1.525	1.502	1.488	1.47	1.454	1.441	1.421
E09	Sample	Dilution_30%	0.3	DMSO	Lycopene	Standard_Development	Run079	Standard_Measurement	Plate_01	Clariostar_Study	MB	Biofoundry_,_London	Linear_Dilution_Pattern_V2	0.909	0.914	0.914	0.911	0.912	0.909	0.905	0.906	0.907	0.907	0.907	0.905	0.9	0.896	0.888	0.881	0.879	0.875	0.866	0.862	0.855	0.848	0.842	0.836	0.83	0.826	0.819	0.816	0.809	0.802	0.793	0.785	0.777	0.768	0.762	0.756
E10	Sample	Dilution_10%	0.1	DMSO	Lycopene	Standard_Development	Run079	Standard_Measurement	Plate_01	Clariostar_Study	MB	Biofoundry_,_London	Linear_Dilution_Pattern_V2	0.285	0.284	0.282	0.278	0.275	0.272	0.269	0.269	0.268	0.266	0.265	0.262	0.258	0.254	0.251	0.247	0.246	0.244	0.242	0.24	0.239	0.238	0.236	0.236	0.238	0.239	0.239	0.239	0.24	0.24	0.24	0.24	0.24	0.24	0.241	0.242
E11	Blank	DMSO_Blank	NA	DMSO	NA	Standard_Development	Run079	Standard_Measurement	Plate_01	Clariostar_Study	MB	Biofoundry_,_London	Linear_Dilution_Pattern_V2	0.109	0.106	0.102	0.097	0.094	0.091	0.087	0.086	0.082	0.079	0.076	0.071	0.068	0.064	0.062	0.06	0.059	0.057	0.055	0.054	0.054	0.053	0.051	0.052	0.051	0.051	0.05	0.05	0.049	0.049	0.049	0.048	0.048	0.048	0.046	0.045
E12	Blank	DMSO_Blank	NA	DMSO	NA	Standard_Development	Run079	Standard_Measurement	Plate_01	Clariostar_Study	MB	Biofoundry_,_London	Linear_Dilution_Pattern_V2	0.107	0.103	0.1	0.096	0.092	0.089	0.085	0.084	0.081	0.077	0.074	0.069	0.066	0.063	0.061	0.059	0.057	0.056	0.054	0.053	0.052	0.051	0.05	0.051	0.051	0.05	0.05	0.049	0.048	0.048	0.048	0.047	0.047	0.046	0.045	0.044
F01	Sample	Dilution_90%	0.9	DMSO	Lycopene	Standard_Development	Run079	Standard_Measurement	Plate_01	Clariostar_Study	MB	Biofoundry_,_London	Linear_Dilution_Pattern_V2	1.062	1.067	1.069	1.064	1.058	1.055	1.055	1.056	1.058	1.06	1.064	1.062	1.051	1.046	1.04	1.028	1.023	1.014	1.004	1.0	0.99	0.983	0.978	0.973	0.975	0.976	0.979	0.983	0.986	0.987	0.983	0.977	0.973	0.97	0.97	0.971
F02	Sample	Dilution_70%	0.7	DMSO	Lycopene	Standard_Development	Run079	Standard_Measurement	Plate_01	Clariostar_Study	MB	Biofoundry_,_London	Linear_Dilution_Pattern_V2	0.935	0.938	0.942	0.938	0.935	0.932	0.93	0.931	0.93	0.934	0.938	0.933	0.927	0.922	0.914	0.907	0.903	0.896	0.888	0.881	0.876	0.869	0.865	0.86	0.86	0.86	0.862	0.863	0.862	0.862	0.858	0.852	0.848	0.844	0.842	0.842
F03	Sample	Dilution_50%	0.5	DMSO	Lycopene	Standard_Development	Run079	Standard_Measurement	Plate_01	Clariostar_Study	MB	Biofoundry_,_London	Linear_Dilution_Pattern_V2	0.594	0.595	0.595	0.592	0.587	0.585	0.583	0.583	0.584	0.585	0.586	0.584	0.578	0.573	0.567	0.56	0.557	0.552	0.548	0.544	0.541	0.537	0.534	0.534	0.536	0.538	0.541	0.543	0.546	0.548	0.547	0.546	0.544	0.545	0.546	0.549
F04	Sample	Dilution_30%	0.3	DMSO	Lycopene	Standard_Development	Run079	Standard_Measurement	Plate_01	Clariostar_Study	MB	Biofoundry_,_London	Linear_Dilution_Pattern_V2	0.438	0.438	0.436	0.434	0.43	0.427	0.424	0.425	0.425	0.424	0.425	0.422	0.418	0.413	0.408	0.404	0.401	0.398	0.394	0.391	0.389	0.386	0.385	0.385	0.386	0.387	0.389	0.39	0.391	0.393	0.393	0.391	0.39	0.39	0.391	0.393
F05	Sample	Dilution_10%	0.1	DMSO	Lycopene	Standard_Development	Run079	Standard_Measurement	Plate_01	Clariostar_Study	MB	Biofoundry_,_London	Linear_Dilution_Pattern_V2	0.168	0.167	0.164	0.16	0.157	0.153	0.15	0.15	0.148	0.147	0.145	0.142	0.14	0.136	0.133	0.13	0.128	0.127	0.125	0.124	0.124	0.123	0.122	0.124	0.126	0.127	0.129	0.131	0.132	0.134	0.135	0.137	0.138	0.14	0.142	0.144
F06	Sample	Dilution_90%	0.9	DMSO	Lycopene	Standard_Development	Run079	Standard_Measurement	Plate_01	Clariostar_Study	MB	Biofoundry_,_London	Linear_Dilution_Pattern_V2	1.135	1.136	1.14	1.137	1.135	1.129	1.129	1.131	1.137	1.136	1.144	1.137	1.132	1.123	1.115	1.105	1.097	1.089	1.081	1.075	1.067	1.056	1.052	1.047	1.048	1.048	1.05	1.053	1.053	1.056	1.049	1.042	1.036	1.033	1.032	1.032
F07	Sample	Dilution_70%	0.7	DMSO	Lycopene	Standard_Development	Run079	Standard_Measurement	Plate_01	Clariostar_Study	MB	Biofoundry_,_London	Linear_Dilution_Pattern_V2	0.858	0.858	0.86	0.855	0.852	0.849	0.847	0.848	0.85	0.853	0.858	0.854	0.848	0.843	0.835	0.824	0.821	0.815	0.808	0.802	0.796	0.788	0.785	0.783	0.785	0.788	0.789	0.793	0.794	0.794	0.791	0.787	0.786	0.784	0.784	0.786
F08	Sample	Dilution_50%	0.5	DMSO	Lycopene	Standard_Development	Run079	Standard_Measurement	Plate_01	Clariostar_Study	MB	Biofoundry_,_London	Linear_Dilution_Pattern_V2	0.884	0.887	0.89	0.886	0.882	0.878	0.876	0.878	0.879	0.88	0.883	0.878	0.872	0.869	0.861	0.857	0.854	0.848	0.839	0.832	0.827	0.82	0.815	0.809	0.808	0.806	0.805	0.803	0.801	0.797	0.791	0.785	0.779	0.774	0.77	0.768
F09	Sample	Dilution_30%	0.3	DMSO	Lycopene	Standard_Development	Run079	Standard_Measurement	Plate_01	Clariostar_Study	MB	Biofoundry_,_London	Linear_Dilution_Pattern_V2	0.439	0.438	0.437	0.434	0.431	0.428	0.425	0.425	0.425	0.423	0.423	0.42	0.415	0.411	0.407	0.402	0.398	0.396	0.393	0.389	0.386	0.384	0.383	0.382	0.383	0.384	0.386	0.387	0.387	0.389	0.389	0.387	0.387	0.386	0.387	0.388
F10	Sample	Dilution_10%	0.1	DMSO	Lycopene	Standard_Development	Run079	Standard_Measurement	Plate_01	Clariostar_Study	MB	Biofoundry_,_London	Linear_Dilution_Pattern_V2	0.156	0.153	0.149	0.146	0.142	0.139	0.137	0.135	0.133	0.131	0.129	0.125	0.121	0.118	0.115	0.113	0.111	0.109	0.106	0.105	0.105	0.105	0.105	0.106	0.107	0.109	0.111	0.113	0.114	0.117	0.118	0.119	0.12	0.122	0.124	0.127
F11	Blank	DMSO	NA	DMSO	NA	Standard_Development	Run079	Standard_Measurement	Plate_01	Clariostar_Study	MB	Biofoundry_,_London	Linear_Dilution_Pattern_V2	0.105	0.102	0.099	0.095	0.092	0.089	0.086	0.084	0.081	0.077	0.074	0.069	0.066	0.063	0.061	0.059	0.057	0.056	0.054	0.053	0.053	0.051	0.05	0.051	0.051	0.051	0.05	0.049	0.048	0.049	0.048	0.047	0.047	0.046	0.046	0.045
F12	Blank	DMSO	NA	DMSO	NA	Standard_Development	Run079	Standard_Measurement	Plate_01	Clariostar_Study	MB	Biofoundry_,_London	Linear_Dilution_Pattern_V2	0.111	0.107	0.104	0.1	0.097	0.093	0.09	0.088	0.084	0.081	0.078	0.073	0.069	0.066	0.064	0.061	0.06	0.058	0.057	0.055	0.054	0.053	0.053	0.053	0.053	0.052	0.052	0.051	0.051	0.05	0.05	0.049	0.049	0.048	0.048	0.047
G01	Sample	Dilution_85%	0.85	DMSO	Lycopene	Standard_Development	Run079	Standard_Measurement	Plate_01	Clariostar_Study	MB	Biofoundry_,_London	Linear_Dilution_Pattern_V2	1.074	1.077	1.081	1.079	1.076	1.072	1.069	1.072	1.078	1.075	1.081	1.076	1.071	1.066	1.055	1.042	1.04	1.031	1.022	1.016	1.007	0.997	0.991	0.985	0.986	0.987	0.987	0.986	0.985	0.986	0.979	0.973	0.966	0.962	0.959	0.959
G02	Sample	Dilution_65%	0.65	DMSO	Lycopene	Standard_Development	Run079	Standard_Measurement	Plate_01	Clariostar_Study	MB	Biofoundry_,_London	Linear_Dilution_Pattern_V2	0.874	0.877	0.876	0.873	0.872	0.867	0.865	0.865	0.869	0.87	0.874	0.87	0.863	0.858	0.851	0.842	0.839	0.831	0.823	0.819	0.814	0.806	0.802	0.799	0.798	0.797	0.8	0.801	0.801	0.8	0.796	0.792	0.787	0.784	0.783	0.782
G03	Sample	Dilution_45%	0.45	DMSO	Lycopene	Standard_Development	Run079	Standard_Measurement	Plate_01	Clariostar_Study	MB	Biofoundry_,_London	Linear_Dilution_Pattern_V2	0.507	0.507	0.506	0.502	0.499	0.494	0.493	0.493	0.493	0.494	0.495	0.492	0.488	0.482	0.477	0.472	0.469	0.464	0.46	0.457	0.454	0.45	0.448	0.449	0.45	0.454	0.457	0.461	0.463	0.466	0.466	0.465	0.465	0.465	0.467	0.47
G04	Sample	Dilution_25%	0.25	DMSO	Lycopene	Standard_Development	Run079	Standard_Measurement	Plate_01	Clariostar_Study	MB	Biofoundry_,_London	Linear_Dilution_Pattern_V2	0.247	0.244	0.241	0.238	0.234	0.23	0.227	0.227	0.227	0.227	0.226	0.223	0.219	0.214	0.211	0.208	0.206	0.203	0.201	0.199	0.198	0.197	0.198	0.2	0.203	0.206	0.21	0.212	0.216	0.219	0.221	0.223	0.225	0.227	0.231	0.235
G05	Sample	Dilution_05%	0.0499999999999999	DMSO	Lycopene	Standard_Development	Run079	Standard_Measurement	Plate_01	Clariostar_Study	MB	Biofoundry_,_London	Linear_Dilution_Pattern_V2	0.12	0.117	0.114	0.11	0.106	0.103	0.101	0.099	0.097	0.095	0.093	0.09	0.087	0.083	0.081	0.078	0.077	0.076	0.073	0.072	0.072	0.071	0.07	0.071	0.073	0.073	0.074	0.074	0.075	0.076	0.076	0.077	0.077	0.077	0.078	0.079
G06	Sample	Dilution_85%	0.85	DMSO	Lycopene	Standard_Development	Run079	Standard_Measurement	Plate_01	Clariostar_Study	MB	Biofoundry_,_London	Linear_Dilution_Pattern_V2	1.031	1.031	1.03	1.026	1.024	1.022	1.019	1.022	1.024	1.026	1.032	1.028	1.02	1.016	1.004	0.993	0.989	0.982	0.975	0.966	0.96	0.952	0.946	0.944	0.944	0.946	0.948	0.951	0.952	0.954	0.95	0.945	0.94	0.938	0.938	0.938
G07	Sample	Dilution_65%	0.65	DMSO	Lycopene	Standard_Development	Run079	Standard_Measurement	Plate_01	Clariostar_Study	MB	Biofoundry_,_London	Linear_Dilution_Pattern_V2	0.733	0.734	0.735	0.73	0.726	0.724	0.722	0.721	0.725	0.726	0.728	0.725	0.722	0.714	0.707	0.699	0.697	0.691	0.683	0.678	0.675	0.667	0.665	0.665	0.666	0.669	0.673	0.676	0.68	0.682	0.681	0.678	0.676	0.677	0.679	0.681
G08	Sample	Dilution_45%	0.45	DMSO	Lycopene	Standard_Development	Run079	Standard_Measurement	Plate_01	Clariostar_Study	MB	Biofoundry_,_London	Linear_Dilution_Pattern_V2	0.594	0.595	0.594	0.589	0.586	0.583	0.58	0.582	0.582	0.582	0.584	0.581	0.577	0.57	0.565	0.56	0.557	0.551	0.546	0.543	0.539	0.534	0.532	0.532	0.532	0.532	0.535	0.537	0.538	0.54	0.538	0.535	0.533	0.533	0.533	0.534
G09	Sample	Dilution_25%	0.25	DMSO	Lycopene	Standard_Development	Run079	Standard_Measurement	Plate_01	Clariostar_Study	MB	Biofoundry_,_London	Linear_Dilution_Pattern_V2	0.249	0.247	0.244	0.24	0.236	0.231	0.228	0.228	0.227	0.226	0.226	0.223	0.218	0.214	0.209	0.206	0.204	0.202	0.199	0.198	0.197	0.196	0.196	0.198	0.201	0.204	0.207	0.211	0.213	0.217	0.219	0.22	0.222	0.224	0.228	0.231
G10	Sample	Dilution_05%	0.0499999999999999	DMSO	Lycopene	Standard_Development	Run079	Standard_Measurement	Plate_01	Clariostar_Study	MB	Biofoundry_,_London	Linear_Dilution_Pattern_V2	0.127	0.124	0.121	0.117	0.113	0.109	0.106	0.104	0.102	0.1	0.098	0.094	0.09	0.086	0.083	0.081	0.079	0.077	0.075	0.074	0.073	0.072	0.072	0.074	0.075	0.075	0.075	0.075	0.076	0.077	0.077	0.077	0.077	0.078	0.078	0.079
G11	Blank	DMSO_Blank	NA	DMSO	NA	Standard_Development	Run079	Standard_Measurement	Plate_01	Clariostar_Study	MB	Biofoundry_,_London	Linear_Dilution_Pattern_V2	0.113	0.109	0.105	0.102	0.097	0.094	0.09	0.088	0.086	0.082	0.079	0.075	0.072	0.068	0.066	0.064	0.062	0.061	0.059	0.058	0.057	0.056	0.055	0.056	0.055	0.055	0.054	0.053	0.052	0.053	0.053	0.052	0.051	0.051	0.05	0.049
G12	Blank	DMSO_Blank	NA	DMSO	NA	Standard_Development	Run079	Standard_Measurement	Plate_01	Clariostar_Study	MB	Biofoundry_,_London	Linear_Dilution_Pattern_V2	0.115	0.112	0.108	0.104	0.1	0.096	0.093	0.091	0.089	0.085	0.081	0.076	0.073	0.07	0.067	0.065	0.064	0.062	0.06	0.059	0.059	0.057	0.056	0.057	0.056	0.056	0.055	0.054	0.054	0.054	0.054	0.053	0.052	0.052	0.051	0.05
H01	Sample	Dilution_85%	0.85	DMSO	Lycopene	Standard_Development	Run079	Standard_Measurement	Plate_01	Clariostar_Study	MB	Biofoundry_,_London	Linear_Dilution_Pattern_V2	0.936	0.938	0.936	0.932	0.928	0.923	0.919	0.922	0.926	0.925	0.925	0.922	0.913	0.907	0.898	0.89	0.885	0.875	0.867	0.86	0.85	0.841	0.837	0.836	0.834	0.835	0.84	0.841	0.842	0.844	0.841	0.835	0.832	0.827	0.826	0.826
H02	Sample	Dilution_65%	0.65	DMSO	Lycopene	Standard_Development	Run079	Standard_Measurement	Plate_01	Clariostar_Study	MB	Biofoundry_,_London	Linear_Dilution_Pattern_V2	0.628	0.628	0.626	0.62	0.616	0.612	0.611	0.611	0.613	0.614	0.615	0.612	0.605	0.598	0.592	0.585	0.582	0.575	0.569	0.564	0.56	0.556	0.553	0.553	0.556	0.561	0.565	0.569	0.574	0.576	0.576	0.577	0.576	0.576	0.578	0.581
H03	Sample	Dilution_45%	0.45	DMSO	Lycopene	Standard_Development	Run079	Standard_Measurement	Plate_01	Clariostar_Study	MB	Biofoundry_,_London	Linear_Dilution_Pattern_V2	0.372	0.37	0.367	0.362	0.358	0.353	0.351	0.351	0.351	0.351	0.351	0.348	0.344	0.338	0.332	0.327	0.324	0.322	0.318	0.316	0.313	0.311	0.311	0.314	0.317	0.323	0.328	0.334	0.339	0.344	0.346	0.348	0.351	0.354	0.358	0.364
H04	Sample	Dilution_25%	0.25	DMSO	Lycopene	Standard_Development	Run079	Standard_Measurement	Plate_01	Clariostar_Study	MB	Biofoundry_,_London	Linear_Dilution_Pattern_V2	0.24	0.238	0.235	0.231	0.226	0.222	0.22	0.218	0.218	0.217	0.215	0.212	0.207	0.203	0.198	0.195	0.193	0.19	0.188	0.186	0.185	0.184	0.184	0.187	0.189	0.192	0.196	0.2	0.202	0.206	0.208	0.21	0.212	0.214	0.217	0.221
H05	Sample	Dilution_05%	0.0499999999999999	DMSO	Lycopene	Standard_Development	Run079	Standard_Measurement	Plate_01	Clariostar_Study	MB	Biofoundry_,_London	Linear_Dilution_Pattern_V2	0.13	0.127	0.123	0.119	0.115	0.111	0.108	0.106	0.104	0.102	0.1	0.095	0.091	0.087	0.084	0.082	0.079	0.078	0.075	0.074	0.073	0.073	0.072	0.074	0.074	0.075	0.075	0.075	0.076	0.077	0.078	0.078	0.079	0.079	0.079	0.079
H06	Sample	Dilution_85%	0.85	DMSO	Lycopene	Standard_Development	Run079	Standard_Measurement	Plate_01	Clariostar_Study	MB	Biofoundry_,_London	Linear_Dilution_Pattern_V2	0.711	0.71	0.709	0.705	0.698	0.694	0.691	0.692	0.694	0.694	0.696	0.693	0.687	0.679	0.671	0.664	0.658	0.651	0.644	0.638	0.633	0.628	0.627	0.627	0.631	0.637	0.645	0.652	0.658	0.662	0.664	0.664	0.665	0.667	0.671	0.676
H07	Sample	Dilution_65%	0.65	DMSO	Lycopene	Standard_Development	Run079	Standard_Measurement	Plate_01	Clariostar_Study	MB	Biofoundry_,_London	Linear_Dilution_Pattern_V2	0.548	0.546	0.543	0.538	0.534	0.529	0.525	0.527	0.528	0.529	0.53	0.528	0.521	0.514	0.507	0.501	0.497	0.492	0.487	0.483	0.48	0.476	0.475	0.477	0.482	0.487	0.494	0.5	0.506	0.513	0.515	0.516	0.517	0.521	0.525	0.532
H08	Sample	Dilution_45%	0.45	DMSO	Lycopene	Standard_Development	Run079	Standard_Measurement	Plate_01	Clariostar_Study	MB	Biofoundry_,_London	Linear_Dilution_Pattern_V2	0.361	0.358	0.355	0.35	0.346	0.342	0.34	0.339	0.34	0.34	0.34	0.336	0.332	0.325	0.32	0.316	0.312	0.308	0.305	0.302	0.301	0.3	0.299	0.303	0.306	0.312	0.318	0.324	0.329	0.335	0.338	0.34	0.343	0.347	0.352	0.359
H09	Sample	Dilution_25%	0.25	DMSO	Lycopene	Standard_Development	Run079	Standard_Measurement	Plate_01	Clariostar_Study	MB	Biofoundry_,_London	Linear_Dilution_Pattern_V2	0.24	0.238	0.234	0.229	0.224	0.221	0.217	0.217	0.215	0.214	0.213	0.21	0.205	0.2	0.195	0.191	0.189	0.186	0.184	0.181	0.18	0.179	0.18	0.182	0.185	0.19	0.193	0.195	0.198	0.202	0.204	0.206	0.208	0.21	0.213	0.217
H10	Sample	Dilution_05%	0.0499999999999999	DMSO	Lycopene	Standard_Development	Run079	Standard_Measurement	Plate_01	Clariostar_Study	MB	Biofoundry_,_London	Linear_Dilution_Pattern_V2	0.136	0.133	0.129	0.124	0.12	0.115	0.112	0.11	0.107	0.104	0.102	0.097	0.093	0.089	0.085	0.082	0.081	0.077	0.075	0.074	0.073	0.072	0.072	0.073	0.073	0.074	0.074	0.075	0.075	0.076	0.076	0.077	0.077	0.078	0.078	0.078
H11	Blank	DMSO_Blank	NA	DMSO	NA	Standard_Development	Run079	Standard_Measurement	Plate_01	Clariostar_Study	MB	Biofoundry_,_London	Linear_Dilution_Pattern_V2	0.115	0.112	0.108	0.104	0.1	0.096	0.092	0.09	0.087	0.083	0.079	0.074	0.071	0.068	0.065	0.062	0.06	0.058	0.057	0.055	0.054	0.053	0.053	0.053	0.052	0.051	0.052	0.051	0.05	0.049	0.049	0.049	0.048	0.048	0.047	0.046
H12	Blank	DMSO_Blank	NA	DMSO	NA	Standard_Development	Run079	Standard_Measurement	Plate_01	Clariostar_Study	MB	Biofoundry_,_London	Linear_Dilution_Pattern_V2	0.119	0.115	0.111	0.108	0.104	0.099	0.096	0.093	0.089	0.085	0.081	0.076	0.071	0.067	0.064	0.062	0.06	0.058	0.056	0.054	0.053	0.052	0.052	0.052	0.051	0.051	0.051	0.05	0.049	0.049	0.048	0.048	0.048	0.047	0.046	0.045
[truncated: 122 more columns]
