# Supplementary material for: Construction of a Calibration Curve for Lycopene on a Liquid-Handling Platform—Wider Lessons for the Development of Automated Dilution Protocols
Source: ACS Synth Biol. 2024 Aug 3;13(8):2357–75. doi: 10.1021/acssynbio.4c00031 (PMC11334188; doi:10.1021/acssynbio.4c00031)
Supplement: Supplementary file 2 — sb4c00031_si_002.zip [file sb4c00031_si_002.zip › AggregatedData/Run079/Plate_01/Clariostar_Study/Clariostar_A-Measurement_0/001.csv]

Well	Content	Label	Dilution	Solvent	Solute	Project	Run	Step	Container	Study	Author	Institution	Comment	OD350	OD352	OD354	OD356	OD358	OD360	OD362	OD364	OD366	OD368	OD370	OD372	OD374	OD376	OD378	OD380	OD382	OD384	OD386	OD388	OD390	OD392	OD394	OD396	OD398	OD400	OD402	OD404	OD406	OD408	OD410	OD412	OD414	OD416	OD418	OD420
A01	Sample	Dilution_100%	1.0	DMSO	Lycopene	Standard_Development	Run079	Standard_Measurement	Plate_01	Clariostar_Study	MB	Biofoundry_,_London	Linear_Dilution_Pattern_V2	0.997	0.996	0.996	0.996	0.989	0.982	0.981	0.979	0.981	0.985	0.986	0.982	0.973	0.964	0.955	0.947	0.937	0.927	0.921	0.91	0.902	0.895	0.889	0.886	0.885	0.887	0.89	0.893	0.895	0.895	0.893	0.888	0.884	0.879	0.877	0.88
A02	Sample	Dilution_80%	0.8	DMSO	Lycopene	Standard_Development	Run079	Standard_Measurement	Plate_01	Clariostar_Study	MB	Biofoundry_,_London	Linear_Dilution_Pattern_V2	0.656	0.656	0.652	0.65	0.645	0.641	0.638	0.636	0.638	0.639	0.639	0.637	0.631	0.622	0.615	0.606	0.6	0.594	0.588	0.584	0.579	0.574	0.572	0.573	0.575	0.578	0.585	0.593	0.599	0.603	0.604	0.605	0.605	0.607	0.611	0.617
A03	Sample	Dilution_60%	0.6	DMSO	Lycopene	Standard_Development	Run079	Standard_Measurement	Plate_01	Clariostar_Study	MB	Biofoundry_,_London	Linear_Dilution_Pattern_V2	0.479	0.477	0.474	0.471	0.466	0.463	0.46	0.459	0.46	0.46	0.461	0.458	0.452	0.446	0.439	0.434	0.429	0.424	0.421	0.417	0.414	0.412	0.411	0.413	0.416	0.421	0.428	0.435	0.44	0.445	0.448	0.451	0.453	0.455	0.46	0.468
A04	Sample	Dilution_40%	0.4	DMSO	Lycopene	Standard_Development	Run079	Standard_Measurement	Plate_01	Clariostar_Study	MB	Biofoundry_,_London	Linear_Dilution_Pattern_V2	0.347	0.347	0.344	0.341	0.337	0.332	0.329	0.328	0.329	0.33	0.329	0.326	0.321	0.315	0.309	0.305	0.302	0.299	0.297	0.294	0.292	0.29	0.29	0.292	0.295	0.299	0.304	0.309	0.313	0.317	0.32	0.322	0.323	0.326	0.331	0.336
A05	Sample	Dilution_20%	0.2	DMSO	Lycopene	Standard_Development	Run079	Standard_Measurement	Plate_01	Clariostar_Study	MB	Biofoundry_,_London	Linear_Dilution_Pattern_V2	0.202	0.2	0.197	0.194	0.191	0.186	0.184	0.183	0.182	0.18	0.179	0.177	0.172	0.168	0.165	0.161	0.158	0.156	0.155	0.154	0.153	0.153	0.152	0.154	0.155	0.158	0.162	0.164	0.167	0.17	0.172	0.174	0.175	0.178	0.18	0.185
A06	Sample	Dilution_100%	1.0	DMSO	Lycopene	Standard_Development	Run079	Standard_Measurement	Plate_01	Clariostar_Study	MB	Biofoundry_,_London	Linear_Dilution_Pattern_V2	0.746	0.747	0.744	0.738	0.734	0.728	0.724	0.723	0.726	0.728	0.729	0.724	0.717	0.708	0.698	0.69	0.682	0.674	0.667	0.661	0.655	0.651	0.648	0.649	0.653	0.658	0.668	0.676	0.683	0.689	0.691	0.693	0.693	0.695	0.701	0.709
A07	Sample	Dilution_80%	0.8	DMSO	Lycopene	Standard_Development	Run079	Standard_Measurement	Plate_01	Clariostar_Study	MB	Biofoundry_,_London	Linear_Dilution_Pattern_V2	0.613	0.614	0.61	0.606	0.6	0.594	0.592	0.589	0.592	0.592	0.592	0.589	0.581	0.573	0.566	0.559	0.551	0.544	0.541	0.535	0.53	0.526	0.524	0.525	0.529	0.533	0.541	0.548	0.554	0.558	0.56	0.562	0.563	0.565	0.569	0.575
A08	Sample	Dilution_60%	0.6	DMSO	Lycopene	Standard_Development	Run079	Standard_Measurement	Plate_01	Clariostar_Study	MB	Biofoundry_,_London	Linear_Dilution_Pattern_V2	0.482	0.482	0.48	0.474	0.47	0.466	0.463	0.462	0.464	0.464	0.463	0.46	0.454	0.447	0.442	0.436	0.43	0.425	0.422	0.418	0.415	0.412	0.41	0.411	0.414	0.418	0.424	0.431	0.436	0.44	0.441	0.443	0.445	0.447	0.45	0.457
A09	Sample	Dilution_40%	0.4	DMSO	Lycopene	Standard_Development	Run079	Standard_Measurement	Plate_01	Clariostar_Study	MB	Biofoundry_,_London	Linear_Dilution_Pattern_V2	0.323	0.323	0.319	0.315	0.311	0.307	0.303	0.303	0.303	0.303	0.303	0.3	0.295	0.289	0.283	0.28	0.276	0.273	0.27	0.268	0.266	0.266	0.265	0.268	0.271	0.275	0.28	0.286	0.291	0.296	0.298	0.301	0.303	0.306	0.311	0.318
A10	Sample	Dilution_20%	0.2	DMSO	Lycopene	Standard_Development	Run079	Standard_Measurement	Plate_01	Clariostar_Study	MB	Biofoundry_,_London	Linear_Dilution_Pattern_V2	0.203	0.201	0.199	0.195	0.192	0.188	0.184	0.183	0.182	0.18	0.179	0.176	0.17	0.166	0.162	0.159	0.155	0.154	0.152	0.15	0.15	0.149	0.149	0.15	0.153	0.154	0.157	0.161	0.164	0.167	0.169	0.171	0.173	0.175	0.178	0.182
A11	Blank	DMSO_Blank	NA	DMSO	NA	Standard_Development	Run079	Standard_Measurement	Plate_01	Clariostar_Study	MB	Biofoundry_,_London	Linear_Dilution_Pattern_V2	0.107	0.105	0.102	0.099	0.096	0.092	0.088	0.086	0.083	0.078	0.075	0.07	0.066	0.063	0.061	0.059	0.057	0.056	0.054	0.053	0.053	0.051	0.05	0.051	0.05	0.049	0.049	0.048	0.048	0.048	0.047	0.047	0.047	0.047	0.046	0.046
A12	Blank	DMSO_Blank	NA	DMSO	NA	Standard_Development	Run079	Standard_Measurement	Plate_01	Clariostar_Study	MB	Biofoundry_,_London	Linear_Dilution_Pattern_V2	0.108	0.105	0.102	0.099	0.095	0.091	0.088	0.085	0.083	0.078	0.075	0.071	0.068	0.063	0.06	0.059	0.057	0.056	0.054	0.053	0.052	0.051	0.05	0.05	0.05	0.049	0.049	0.049	0.048	0.048	0.048	0.047	0.047	0.046	0.045	0.045
B01	Sample	Dilution_100%	1.0	DMSO	Lycopene	Standard_Development	Run079	Standard_Measurement	Plate_01	Clariostar_Study	MB	Biofoundry_,_London	Linear_Dilution_Pattern_V2	1.293	1.301	1.302	1.297	1.293	1.289	1.282	1.281	1.287	1.285	1.291	1.29	1.282	1.274	1.268	1.253	1.244	1.236	1.222	1.209	1.199	1.191	1.183	1.176	1.173	1.168	1.168	1.167	1.165	1.161	1.154	1.143	1.133	1.124	1.12	1.115
B02	Sample	Dilution_80%	0.8	DMSO	Lycopene	Standard_Development	Run079	Standard_Measurement	Plate_01	Clariostar_Study	MB	Biofoundry_,_London	Linear_Dilution_Pattern_V2	0.884	0.885	0.882	0.88	0.875	0.868	0.867	0.864	0.869	0.872	0.877	0.871	0.862	0.856	0.847	0.841	0.833	0.826	0.819	0.811	0.806	0.799	0.793	0.792	0.79	0.791	0.794	0.798	0.799	0.801	0.796	0.794	0.792	0.787	0.787	0.787
B03	Sample	Dilution_60%	0.6	DMSO	Lycopene	Standard_Development	Run079	Standard_Measurement	Plate_01	Clariostar_Study	MB	Biofoundry_,_London	Linear_Dilution_Pattern_V2	0.608	0.607	0.606	0.603	0.6	0.595	0.592	0.592	0.594	0.594	0.595	0.592	0.585	0.578	0.573	0.565	0.559	0.555	0.55	0.547	0.542	0.539	0.535	0.536	0.537	0.54	0.543	0.547	0.551	0.554	0.553	0.553	0.552	0.551	0.554	0.558
B04	Sample	Dilution_40%	0.4	DMSO	Lycopene	Standard_Development	Run079	Standard_Measurement	Plate_01	Clariostar_Study	MB	Biofoundry_,_London	Linear_Dilution_Pattern_V2	0.41	0.41	0.408	0.404	0.401	0.396	0.393	0.393	0.395	0.395	0.395	0.391	0.387	0.381	0.376	0.372	0.368	0.364	0.36	0.357	0.355	0.353	0.352	0.354	0.356	0.358	0.362	0.365	0.369	0.371	0.372	0.373	0.373	0.374	0.377	0.382
B05	Sample	Dilution_20%	0.2	DMSO	Lycopene	Standard_Development	Run079	Standard_Measurement	Plate_01	Clariostar_Study	MB	Biofoundry_,_London	Linear_Dilution_Pattern_V2	0.213	0.211	0.208	0.205	0.202	0.197	0.195	0.194	0.194	0.192	0.192	0.189	0.185	0.18	0.177	0.174	0.171	0.17	0.167	0.166	0.165	0.165	0.164	0.166	0.168	0.17	0.174	0.176	0.179	0.182	0.184	0.186	0.187	0.189	0.192	0.196
B06	Sample	Dilution_100%	1.0	DMSO	Lycopene	Standard_Development	Run079	Standard_Measurement	Plate_01	Clariostar_Study	MB	Biofoundry_,_London	Linear_Dilution_Pattern_V2	0.888	0.887	0.885	0.882	0.875	0.87	0.869	0.868	0.873	0.872	0.875	0.874	0.863	0.853	0.844	0.835	0.825	0.818	0.811	0.804	0.796	0.791	0.786	0.786	0.788	0.791	0.798	0.805	0.81	0.813	0.812	0.812	0.811	0.81	0.812	0.818
B07	Sample	Dilution_80%	0.8	DMSO	Lycopene	Standard_Development	Run079	Standard_Measurement	Plate_01	Clariostar_Study	MB	Biofoundry_,_London	Linear_Dilution_Pattern_V2	0.731	0.732	0.729	0.726	0.722	0.716	0.712	0.713	0.714	0.717	0.718	0.714	0.706	0.699	0.692	0.685	0.677	0.671	0.663	0.658	0.653	0.647	0.643	0.644	0.645	0.647	0.654	0.66	0.664	0.666	0.667	0.665	0.664	0.663	0.666	0.669
B08	Sample	Dilution_60%	0.6	DMSO	Lycopene	Standard_Development	Run079	Standard_Measurement	Plate_01	Clariostar_Study	MB	Biofoundry_,_London	Linear_Dilution_Pattern_V2	0.602	0.603	0.601	0.597	0.593	0.588	0.585	0.584	0.585	0.586	0.587	0.585	0.579	0.571	0.565	0.559	0.552	0.547	0.542	0.538	0.534	0.529	0.526	0.526	0.528	0.529	0.534	0.538	0.541	0.542	0.542	0.542	0.541	0.54	0.541	0.544
B09	Sample	Dilution_40%	0.4	DMSO	Lycopene	Standard_Development	Run079	Standard_Measurement	Plate_01	Clariostar_Study	MB	Biofoundry_,_London	Linear_Dilution_Pattern_V2	0.333	0.332	0.328	0.325	0.321	0.317	0.314	0.313	0.315	0.313	0.313	0.311	0.305	0.3	0.295	0.291	0.287	0.285	0.281	0.28	0.278	0.276	0.276	0.279	0.282	0.286	0.292	0.297	0.302	0.306	0.308	0.311	0.314	0.317	0.321	0.328
B10	Sample	Dilution_20%	0.2	DMSO	Lycopene	Standard_Development	Run079	Standard_Measurement	Plate_01	Clariostar_Study	MB	Biofoundry_,_London	Linear_Dilution_Pattern_V2	0.201	0.199	0.197	0.193	0.189	0.184	0.181	0.18	0.18	0.178	0.177	0.174	0.169	0.165	0.161	0.158	0.155	0.153	0.151	0.15	0.149	0.148	0.148	0.151	0.152	0.155	0.158	0.162	0.164	0.167	0.169	0.17	0.172	0.175	0.178	0.182
B11	Blank	DMSO_Blank	NA	DMSO	NA	Standard_Development	Run079	Standard_Measurement	Plate_01	Clariostar_Study	MB	Biofoundry_,_London	Linear_Dilution_Pattern_V2	0.104	0.102	0.099	0.096	0.093	0.089	0.085	0.083	0.08	0.076	0.074	0.07	0.066	0.062	0.06	0.059	0.057	0.056	0.054	0.054	0.053	0.052	0.05	0.051	0.051	0.049	0.049	0.049	0.049	0.049	0.048	0.048	0.048	0.047	0.047	0.046
B12	Blank	DMSO_Blank	NA	DMSO	NA	Standard_Development	Run079	Standard_Measurement	Plate_01	Clariostar_Study	MB	Biofoundry_,_London	Linear_Dilution_Pattern_V2	0.11	0.108	0.104	0.101	0.098	0.094	0.09	0.088	0.086	0.081	0.077	0.075	0.071	0.067	0.064	0.063	0.061	0.06	0.058	0.057	0.056	0.055	0.053	0.054	0.054	0.053	0.053	0.052	0.052	0.052	0.051	0.051	0.051	0.05	0.05	0.05
C01	Sample	Dilution_95%	0.95	DMSO	Lycopene	Standard_Development	Run079	Standard_Measurement	Plate_01	Clariostar_Study	MB	Biofoundry_,_London	Linear_Dilution_Pattern_V2	1.365	1.372	1.374	1.367	1.367	1.359	1.36	1.361	1.371	1.366	1.367	1.361	1.355	1.352	1.349	1.334	1.317	1.308	1.298	1.29	1.276	1.268	1.258	1.251	1.241	1.233	1.229	1.227	1.224	1.218	1.209	1.197	1.185	1.171	1.164	1.156
C02	Sample	Dilution_75%	0.75	DMSO	Lycopene	Standard_Development	Run079	Standard_Measurement	Plate_01	Clariostar_Study	MB	Biofoundry_,_London	Linear_Dilution_Pattern_V2	0.894	0.898	0.898	0.894	0.889	0.883	0.882	0.881	0.883	0.886	0.887	0.882	0.877	0.868	0.861	0.854	0.847	0.84	0.834	0.827	0.818	0.812	0.807	0.805	0.803	0.801	0.802	0.802	0.803	0.802	0.797	0.794	0.788	0.783	0.781	0.781
C03	Sample	Dilution_55%	0.55	DMSO	Lycopene	Standard_Development	Run079	Standard_Measurement	Plate_01	Clariostar_Study	MB	Biofoundry_,_London	Linear_Dilution_Pattern_V2	0.635	0.637	0.636	0.633	0.628	0.623	0.621	0.621	0.624	0.625	0.625	0.622	0.616	0.609	0.604	0.597	0.592	0.587	0.581	0.577	0.573	0.568	0.564	0.563	0.564	0.564	0.567	0.569	0.569	0.57	0.569	0.567	0.564	0.562	0.562	0.563
C04	Sample	Dilution_35%	0.35	DMSO	Lycopene	Standard_Development	Run079	Standard_Measurement	Plate_01	Clariostar_Study	MB	Biofoundry_,_London	Linear_Dilution_Pattern_V2	0.443	0.443	0.441	0.438	0.436	0.431	0.429	0.428	0.428	0.427	0.427	0.425	0.42	0.415	0.41	0.406	0.402	0.399	0.395	0.393	0.389	0.387	0.384	0.385	0.386	0.387	0.389	0.391	0.393	0.393	0.393	0.393	0.393	0.391	0.393	0.396
C05	Sample	Dilution_15%	0.15	DMSO	Lycopene	Standard_Development	Run079	Standard_Measurement	Plate_01	Clariostar_Study	MB	Biofoundry_,_London	Linear_Dilution_Pattern_V2	0.199	0.198	0.196	0.193	0.19	0.186	0.183	0.182	0.182	0.18	0.179	0.177	0.173	0.168	0.165	0.162	0.16	0.157	0.156	0.155	0.154	0.154	0.153	0.154	0.156	0.158	0.16	0.163	0.164	0.167	0.168	0.169	0.171	0.173	0.175	0.178
C06	Sample	Dilution_95%	0.95	DMSO	Lycopene	Standard_Development	Run079	Standard_Measurement	Plate_01	Clariostar_Study	MB	Biofoundry_,_London	Linear_Dilution_Pattern_V2	0.941	0.944	0.939	0.934	0.93	0.925	0.923	0.924	0.929	0.927	0.931	0.926	0.921	0.912	0.903	0.893	0.884	0.877	0.869	0.86	0.853	0.847	0.841	0.839	0.841	0.842	0.846	0.851	0.854	0.855	0.854	0.852	0.849	0.844	0.844	0.847
C07	Sample	Dilution_75%	0.75	DMSO	Lycopene	Standard_Development	Run079	Standard_Measurement	Plate_01	Clariostar_Study	MB	Biofoundry_,_London	Linear_Dilution_Pattern_V2	0.732	0.734	0.73	0.725	0.721	0.715	0.713	0.714	0.716	0.717	0.718	0.715	0.708	0.7	0.692	0.687	0.679	0.672	0.666	0.659	0.654	0.648	0.644	0.644	0.646	0.648	0.653	0.657	0.658	0.659	0.659	0.658	0.657	0.655	0.655	0.657
C08	Sample	Dilution_55%	0.55	DMSO	Lycopene	Standard_Development	Run079	Standard_Measurement	Plate_01	Clariostar_Study	MB	Biofoundry_,_London	Linear_Dilution_Pattern_V2	0.77	0.771	0.769	0.769	0.765	0.761	0.759	0.758	0.76	0.759	0.76	0.756	0.752	0.745	0.74	0.732	0.724	0.72	0.714	0.708	0.701	0.697	0.69	0.688	0.685	0.683	0.683	0.682	0.681	0.679	0.674	0.669	0.664	0.66	0.656	0.654
C09	Sample	Dilution_35%	0.35	DMSO	Lycopene	Standard_Development	Run079	Standard_Measurement	Plate_01	Clariostar_Study	MB	Biofoundry_,_London	Linear_Dilution_Pattern_V2	0.384	0.383	0.381	0.378	0.374	0.369	0.366	0.366	0.366	0.365	0.365	0.362	0.357	0.351	0.346	0.343	0.338	0.335	0.332	0.33	0.327	0.325	0.323	0.324	0.326	0.328	0.331	0.334	0.336	0.338	0.339	0.339	0.339	0.34	0.341	0.344
C10	Sample	Dilution_15%	0.15	DMSO	Lycopene	Standard_Development	Run079	Standard_Measurement	Plate_01	Clariostar_Study	MB	Biofoundry_,_London	Linear_Dilution_Pattern_V2	0.183	0.18	0.178	0.175	0.17	0.167	0.164	0.162	0.161	0.159	0.158	0.155	0.151	0.146	0.143	0.14	0.137	0.135	0.134	0.133	0.132	0.132	0.131	0.133	0.134	0.136	0.138	0.141	0.143	0.146	0.147	0.148	0.15	0.152	0.155	0.158
C11	Blank	DMSO_Blank	NA	DMSO	NA	Standard_Development	Run079	Standard_Measurement	Plate_01	Clariostar_Study	MB	Biofoundry_,_London	Linear_Dilution_Pattern_V2	0.103	0.102	0.098	0.095	0.091	0.087	0.084	0.083	0.08	0.076	0.073	0.071	0.066	0.062	0.061	0.06	0.058	0.057	0.055	0.054	0.053	0.052	0.051	0.052	0.051	0.05	0.05	0.049	0.049	0.049	0.049	0.049	0.049	0.048	0.047	0.046
C12	Blank	DMSO_Blank	NA	DMSO	NA	Standard_Development	Run079	Standard_Measurement	Plate_01	Clariostar_Study	MB	Biofoundry_,_London	Linear_Dilution_Pattern_V2	0.108	0.105	0.101	0.098	0.093	0.089	0.085	0.084	0.083	0.079	0.076	0.073	0.069	0.065	0.062	0.062	0.06	0.059	0.056	0.056	0.055	0.053	0.052	0.053	0.053	0.052	0.052	0.051	0.051	0.051	0.05	0.05	0.05	0.049	0.048	0.047
D01	Sample	Dilution_95%	0.95	DMSO	Lycopene	Standard_Development	Run079	Standard_Measurement	Plate_01	Clariostar_Study	MB	Biofoundry_,_London	Linear_Dilution_Pattern_V2	1.248	1.26	1.26	1.257	1.243	1.244	1.242	1.241	1.245	1.25	1.254	1.251	1.241	1.23	1.222	1.209	1.195	1.188	1.178	1.17	1.16	1.147	1.139	1.133	1.127	1.123	1.121	1.12	1.119	1.115	1.106	1.095	1.086	1.075	1.069	1.063
D02	Sample	Dilution_75%	0.75	DMSO	Lycopene	Standard_Development	Run079	Standard_Measurement	Plate_01	Clariostar_Study	MB	Biofoundry_,_London	Linear_Dilution_Pattern_V2	0.943	0.946	0.944	0.943	0.939	0.932	0.931	0.929	0.933	0.934	0.934	0.933	0.927	0.918	0.909	0.901	0.891	0.885	0.879	0.872	0.864	0.856	0.849	0.846	0.845	0.844	0.842	0.846	0.846	0.842	0.839	0.832	0.826	0.82	0.817	0.815
D03	Sample	Dilution_55%	0.55	DMSO	Lycopene	Standard_Development	Run079	Standard_Measurement	Plate_01	Clariostar_Study	MB	Biofoundry_,_London	Linear_Dilution_Pattern_V2	0.59	0.592	0.591	0.587	0.584	0.578	0.575	0.574	0.577	0.578	0.579	0.577	0.57	0.563	0.556	0.551	0.545	0.54	0.536	0.532	0.528	0.523	0.52	0.521	0.52	0.521	0.525	0.527	0.529	0.532	0.53	0.529	0.527	0.526	0.525	0.528
D04	Sample	Dilution_35%	0.35	DMSO	Lycopene	Standard_Development	Run079	Standard_Measurement	Plate_01	Clariostar_Study	MB	Biofoundry_,_London	Linear_Dilution_Pattern_V2	0.438	0.437	0.436	0.433	0.43	0.425	0.423	0.423	0.424	0.423	0.422	0.42	0.415	0.409	0.405	0.401	0.397	0.394	0.39	0.387	0.383	0.381	0.378	0.379	0.38	0.38	0.383	0.385	0.386	0.388	0.387	0.387	0.387	0.387	0.387	0.39
D05	Sample	Dilution_15%	0.15	DMSO	Lycopene	Standard_Development	Run079	Standard_Measurement	Plate_01	Clariostar_Study	MB	Biofoundry_,_London	Linear_Dilution_Pattern_V2	0.19	0.189	0.186	0.182	0.179	0.175	0.173	0.172	0.171	0.169	0.169	0.166	0.163	0.158	0.155	0.153	0.15	0.147	0.146	0.145	0.144	0.143	0.143	0.145	0.147	0.148	0.151	0.153	0.156	0.159	0.16	0.162	0.163	0.165	0.167	0.171
D06	Sample	Dilution_95%	0.95	DMSO	Lycopene	Standard_Development	Run079	Standard_Measurement	Plate_01	Clariostar_Study	MB	Biofoundry_,_London	Linear_Dilution_Pattern_V2	1.057	1.06	1.059	1.057	1.05	1.045	1.041	1.042	1.047	1.047	1.052	1.046	1.038	1.03	1.018	1.011	1.001	0.994	0.986	0.978	0.968	0.958	0.951	0.949	0.948	0.947	0.948	0.951	0.953	0.951	0.947	0.942	0.937	0.931	0.928	0.928
D07	Sample	Dilution_75%	0.75	DMSO	Lycopene	Standard_Development	Run079	Standard_Measurement	Plate_01	Clariostar_Study	MB	Biofoundry_,_London	Linear_Dilution_Pattern_V2	0.76	0.761	0.76	0.756	0.752	0.747	0.746	0.745	0.747	0.747	0.747	0.743	0.738	0.73	0.722	0.714	0.708	0.701	0.694	0.689	0.682	0.677	0.672	0.673	0.673	0.673	0.677	0.68	0.683	0.684	0.683	0.682	0.679	0.676	0.676	0.678
D08	Sample	Dilution_55%	0.55	DMSO	Lycopene	Standard_Development	Run079	Standard_Measurement	Plate_01	Clariostar_Study	MB	Biofoundry_,_London	Linear_Dilution_Pattern_V2	0.967	0.972	0.972	0.972	0.968	0.964	0.96	0.959	0.962	0.963	0.965	0.961	0.953	0.946	0.939	0.93	0.922	0.916	0.911	0.904	0.895	0.886	0.879	0.875	0.871	0.866	0.863	0.86	0.855	0.85	0.842	0.833	0.825	0.817	0.812	0.806
D09	Sample	Dilution_35%	0.35	DMSO	Lycopene	Standard_Development	Run079	Standard_Measurement	Plate_01	Clariostar_Study	MB	Biofoundry_,_London	Linear_Dilution_Pattern_V2	0.82	0.826	0.827	0.825	0.824	0.82	0.819	0.817	0.818	0.815	0.816	0.814	0.809	0.803	0.798	0.791	0.787	0.781	0.776	0.77	0.763	0.757	0.749	0.744	0.74	0.734	0.729	0.725	0.72	0.714	0.706	0.698	0.691	0.682	0.675	0.67
D10	Sample	Dilution_15%	0.15	DMSO	Lycopene	Standard_Development	Run079	Standard_Measurement	Plate_01	Clariostar_Study	MB	Biofoundry_,_London	Linear_Dilution_Pattern_V2	0.344	0.345	0.342	0.339	0.337	0.333	0.33	0.329	0.328	0.327	0.325	0.322	0.319	0.314	0.309	0.306	0.303	0.3	0.298	0.296	0.294	0.291	0.289	0.289	0.289	0.289	0.289	0.289	0.288	0.288	0.288	0.286	0.285	0.284	0.284	0.285
D11	Blank	DMSO_Blank	NA	DMSO	NA	Standard_Development	Run079	Standard_Measurement	Plate_01	Clariostar_Study	MB	Biofoundry_,_London	Linear_Dilution_Pattern_V2	0.104	0.102	0.099	0.096	0.092	0.088	0.085	0.083	0.081	0.077	0.074	0.07	0.066	0.062	0.06	0.059	0.058	0.057	0.055	0.054	0.053	0.052	0.051	0.051	0.05	0.05	0.049	0.049	0.049	0.049	0.048	0.049	0.048	0.047	0.046	0.045
D12	Blank	DMSO_Blank	NA	DMSO	NA	Standard_Development	Run079	Standard_Measurement	Plate_01	Clariostar_Study	MB	Biofoundry_,_London	Linear_Dilution_Pattern_V2	0.105	0.103	0.099	0.096	0.092	0.087	0.084	0.083	0.081	0.077	0.074	0.07	0.067	0.062	0.06	0.059	0.057	0.056	0.054	0.054	0.053	0.051	0.05	0.05	0.05	0.05	0.05	0.048	0.048	0.049	0.048	0.047	0.047	0.047	0.046	0.045
E01	Sample	Dilution_90%	0.9	DMSO	Lycopene	Standard_Development	Run079	Standard_Measurement	Plate_01	Clariostar_Study	MB	Biofoundry_,_London	Linear_Dilution_Pattern_V2	1.524	1.536	1.53	1.528	1.524	1.52	1.525	1.524	1.531	1.534	1.54	1.533	1.528	1.524	1.523	1.504	1.487	1.472	1.462	1.445	1.436	1.423	1.411	1.402	1.389	1.378	1.372	1.368	1.359	1.347	1.337	1.323	1.308	1.292	1.279	1.266
E02	Sample	Dilution_70%	0.7	DMSO	Lycopene	Standard_Development	Run079	Standard_Measurement	Plate_01	Clariostar_Study	MB	Biofoundry_,_London	Linear_Dilution_Pattern_V2	0.949	0.954	0.952	0.949	0.945	0.942	0.939	0.936	0.943	0.945	0.946	0.941	0.933	0.927	0.921	0.91	0.903	0.895	0.887	0.881	0.873	0.866	0.86	0.856	0.852	0.848	0.848	0.848	0.847	0.843	0.839	0.832	0.826	0.819	0.815	0.812
E03	Sample	Dilution_50%	0.5	DMSO	Lycopene	Standard_Development	Run079	Standard_Measurement	Plate_01	Clariostar_Study	MB	Biofoundry_,_London	Linear_Dilution_Pattern_V2	0.677	0.68	0.678	0.676	0.673	0.667	0.665	0.664	0.666	0.665	0.665	0.663	0.657	0.651	0.645	0.64	0.634	0.63	0.624	0.619	0.614	0.608	0.604	0.602	0.602	0.601	0.602	0.601	0.601	0.6	0.597	0.594	0.591	0.587	0.585	0.585
E04	Sample	Dilution_30%	0.3	DMSO	Lycopene	Standard_Development	Run079	Standard_Measurement	Plate_01	Clariostar_Study	MB	Biofoundry_,_London	Linear_Dilution_Pattern_V2	0.378	0.377	0.374	0.371	0.369	0.364	0.362	0.361	0.361	0.361	0.36	0.358	0.354	0.348	0.343	0.341	0.337	0.334	0.331	0.329	0.325	0.323	0.321	0.322	0.324	0.325	0.327	0.329	0.331	0.332	0.332	0.332	0.332	0.332	0.333	0.336
E05	Sample	Dilution_10%	0.1	DMSO	Lycopene	Standard_Development	Run079	Standard_Measurement	Plate_01	Clariostar_Study	MB	Biofoundry_,_London	Linear_Dilution_Pattern_V2	0.149	0.148	0.145	0.142	0.139	0.135	0.132	0.13	0.13	0.128	0.126	0.124	0.121	0.116	0.113	0.111	0.109	0.107	0.105	0.104	0.103	0.103	0.102	0.104	0.106	0.107	0.109	0.111	0.113	0.114	0.116	0.117	0.119	0.12	0.122	0.125
E06	Sample	Dilution_90%	0.9	DMSO	Lycopene	Standard_Development	Run079	Standard_Measurement	Plate_01	Clariostar_Study	MB	Biofoundry_,_London	Linear_Dilution_Pattern_V2	1.051	1.056	1.052	1.05	1.043	1.037	1.038	1.037	1.041	1.043	1.045	1.041	1.031	1.023	1.016	1.008	0.999	0.99	0.982	0.973	0.966	0.956	0.948	0.944	0.941	0.941	0.943	0.943	0.943	0.942	0.937	0.932	0.927	0.919	0.916	0.913
E07	Sample	Dilution_70%	0.7	DMSO	Lycopene	Standard_Development	Run079	Standard_Measurement	Plate_01	Clariostar_Study	MB	Biofoundry_,_London	Linear_Dilution_Pattern_V2	0.764	0.766	0.764	0.76	0.755	0.75	0.748	0.746	0.75	0.75	0.751	0.747	0.739	0.732	0.724	0.718	0.712	0.705	0.697	0.691	0.684	0.679	0.673	0.672	0.673	0.673	0.675	0.678	0.679	0.68	0.677	0.675	0.673	0.669	0.668	0.668
E08	Sample	Dilution_50%	0.5	DMSO	Lycopene	Standard_Development	Run079	Standard_Measurement	Plate_01	Clariostar_Study	MB	Biofoundry_,_London	Linear_Dilution_Pattern_V2	1.306	1.326	1.32	1.325	1.325	1.32	1.321	1.314	1.325	1.323	1.326	1.321	1.317	1.312	1.304	1.297	1.285	1.28	1.266	1.259	1.242	1.234	1.223	1.214	1.202	1.19	1.183	1.173	1.162	1.151	1.138	1.123	1.108	1.09	1.078	1.065
E09	Sample	Dilution_30%	0.3	DMSO	Lycopene	Standard_Development	Run079	Standard_Measurement	Plate_01	Clariostar_Study	MB	Biofoundry_,_London	Linear_Dilution_Pattern_V2	0.795	0.8	0.8	0.798	0.796	0.792	0.79	0.789	0.79	0.789	0.788	0.786	0.78	0.775	0.77	0.763	0.757	0.753	0.748	0.741	0.736	0.728	0.721	0.717	0.711	0.705	0.7	0.694	0.69	0.684	0.677	0.669	0.66	0.652	0.646	0.639
E10	Sample	Dilution_10%	0.1	DMSO	Lycopene	Standard_Development	Run079	Standard_Measurement	Plate_01	Clariostar_Study	MB	Biofoundry_,_London	Linear_Dilution_Pattern_V2	0.327	0.327	0.325	0.322	0.319	0.314	0.311	0.31	0.31	0.308	0.307	0.304	0.3	0.294	0.29	0.288	0.286	0.283	0.28	0.278	0.277	0.274	0.272	0.272	0.272	0.271	0.27	0.27	0.27	0.27	0.268	0.267	0.267	0.266	0.264	0.264
E11	Blank	DMSO_Blank	NA	DMSO	NA	Standard_Development	Run079	Standard_Measurement	Plate_01	Clariostar_Study	MB	Biofoundry_,_London	Linear_Dilution_Pattern_V2	0.106	0.103	0.1	0.097	0.094	0.089	0.086	0.084	0.082	0.077	0.074	0.07	0.066	0.063	0.06	0.059	0.058	0.056	0.054	0.054	0.053	0.052	0.051	0.05	0.051	0.05	0.05	0.049	0.049	0.049	0.048	0.048	0.048	0.048	0.047	0.046
E12	Blank	DMSO_Blank	NA	DMSO	NA	Standard_Development	Run079	Standard_Measurement	Plate_01	Clariostar_Study	MB	Biofoundry_,_London	Linear_Dilution_Pattern_V2	0.106	0.104	0.1	0.097	0.093	0.089	0.085	0.084	0.082	0.077	0.073	0.07	0.066	0.063	0.06	0.059	0.057	0.056	0.054	0.053	0.052	0.051	0.05	0.051	0.05	0.049	0.049	0.048	0.048	0.048	0.048	0.048	0.048	0.047	0.045	0.045
F01	Sample	Dilution_90%	0.9	DMSO	Lycopene	Standard_Development	Run079	Standard_Measurement	Plate_01	Clariostar_Study	MB	Biofoundry_,_London	Linear_Dilution_Pattern_V2	1.572	1.583	1.579	1.581	1.57	1.569	1.566	1.562	1.575	1.582	1.595	1.584	1.566	1.56	1.55	1.542	1.531	1.517	1.504	1.484	1.472	1.46	1.448	1.437	1.429	1.415	1.408	1.4	1.391	1.38	1.363	1.349	1.334	1.312	1.304	1.287
F02	Sample	Dilution_70%	0.7	DMSO	Lycopene	Standard_Development	Run079	Standard_Measurement	Plate_01	Clariostar_Study	MB	Biofoundry_,_London	Linear_Dilution_Pattern_V2	1.058	1.064	1.06	1.063	1.057	1.052	1.051	1.05	1.057	1.058	1.056	1.054	1.045	1.037	1.033	1.024	1.015	1.007	0.998	0.987	0.977	0.971	0.964	0.958	0.952	0.945	0.944	0.941	0.939	0.934	0.925	0.917	0.908	0.899	0.891	0.886
F03	Sample	Dilution_50%	0.5	DMSO	Lycopene	Standard_Development	Run079	Standard_Measurement	Plate_01	Clariostar_Study	MB	Biofoundry_,_London	Linear_Dilution_Pattern_V2	0.623	0.622	0.62	0.617	0.613	0.608	0.605	0.604	0.608	0.607	0.608	0.605	0.599	0.592	0.585	0.58	0.574	0.569	0.564	0.559	0.553	0.549	0.544	0.544	0.545	0.543	0.545	0.545	0.546	0.546	0.543	0.541	0.539	0.536	0.534	0.533
F04	Sample	Dilution_30%	0.3	DMSO	Lycopene	Standard_Development	Run079	Standard_Measurement	Plate_01	Clariostar_Study	MB	Biofoundry_,_London	Linear_Dilution_Pattern_V2	0.44	0.442	0.439	0.437	0.433	0.429	0.426	0.425	0.426	0.424	0.424	0.421	0.416	0.41	0.407	0.403	0.399	0.395	0.392	0.389	0.386	0.383	0.38	0.38	0.38	0.381	0.381	0.381	0.383	0.382	0.381	0.38	0.379	0.377	0.377	0.377
F05	Sample	Dilution_10%	0.1	DMSO	Lycopene	Standard_Development	Run079	Standard_Measurement	Plate_01	Clariostar_Study	MB	Biofoundry_,_London	Linear_Dilution_Pattern_V2	0.16	0.158	0.155	0.152	0.149	0.145	0.142	0.141	0.14	0.138	0.136	0.135	0.131	0.127	0.123	0.121	0.119	0.117	0.116	0.114	0.114	0.113	0.112	0.114	0.116	0.117	0.119	0.121	0.122	0.125	0.126	0.128	0.13	0.131	0.133	0.136
F06	Sample	Dilution_90%	0.9	DMSO	Lycopene	Standard_Development	Run079	Standard_Measurement	Plate_01	Clariostar_Study	MB	Biofoundry_,_London	Linear_Dilution_Pattern_V2	1.204	1.205	1.201	1.203	1.198	1.193	1.191	1.189	1.193	1.197	1.197	1.196	1.185	1.176	1.175	1.162	1.148	1.139	1.13	1.122	1.11	1.099	1.09	1.085	1.079	1.076	1.078	1.073	1.07	1.069	1.06	1.053	1.043	1.03	1.024	1.021
F07	Sample	Dilution_70%	0.7	DMSO	Lycopene	Standard_Development	Run079	Standard_Measurement	Plate_01	Clariostar_Study	MB	Biofoundry_,_London	Linear_Dilution_Pattern_V2	0.863	0.866	0.864	0.859	0.855	0.849	0.848	0.845	0.849	0.85	0.848	0.846	0.839	0.831	0.824	0.816	0.807	0.8	0.795	0.789	0.78	0.774	0.768	0.764	0.761	0.759	0.761	0.762	0.761	0.76	0.756	0.751	0.746	0.74	0.736	0.735
F08	Sample	Dilution_50%	0.5	DMSO	Lycopene	Standard_Development	Run079	Standard_Measurement	Plate_01	Clariostar_Study	MB	Biofoundry_,_London	Linear_Dilution_Pattern_V2	0.906	0.913	0.913	0.915	0.908	0.904	0.9	0.898	0.901	0.902	0.904	0.898	0.891	0.885	0.88	0.872	0.866	0.861	0.855	0.847	0.838	0.83	0.824	0.818	0.812	0.807	0.804	0.801	0.798	0.793	0.784	0.776	0.769	0.76	0.754	0.748
F09	Sample	Dilution_30%	0.3	DMSO	Lycopene	Standard_Development	Run079	Standard_Measurement	Plate_01	Clariostar_Study	MB	Biofoundry_,_London	Linear_Dilution_Pattern_V2	0.416	0.416	0.414	0.41	0.407	0.402	0.399	0.398	0.399	0.397	0.396	0.393	0.387	0.382	0.377	0.374	0.37	0.367	0.363	0.36	0.357	0.354	0.351	0.352	0.351	0.351	0.352	0.353	0.354	0.355	0.353	0.352	0.351	0.35	0.35	0.35
F10	Sample	Dilution_10%	0.1	DMSO	Lycopene	Standard_Development	Run079	Standard_Measurement	Plate_01	Clariostar_Study	MB	Biofoundry_,_London	Linear_Dilution_Pattern_V2	0.165	0.162	0.158	0.155	0.15	0.145	0.142	0.141	0.141	0.14	0.138	0.135	0.132	0.125	0.122	0.12	0.118	0.116	0.114	0.113	0.112	0.11	0.11	0.112	0.113	0.114	0.116	0.117	0.119	0.121	0.122	0.124	0.125	0.126	0.127	0.129
F11	Blank	DMSO	NA	DMSO	NA	Standard_Development	Run079	Standard_Measurement	Plate_01	Clariostar_Study	MB	Biofoundry_,_London	Linear_Dilution_Pattern_V2	0.107	0.105	0.101	0.098	0.094	0.09	0.086	0.084	0.083	0.079	0.075	0.072	0.068	0.064	0.062	0.061	0.059	0.058	0.056	0.055	0.054	0.053	0.051	0.053	0.051	0.051	0.051	0.05	0.05	0.05	0.05	0.049	0.049	0.048	0.048	0.046
F12	Blank	DMSO	NA	DMSO	NA	Standard_Development	Run079	Standard_Measurement	Plate_01	Clariostar_Study	MB	Biofoundry_,_London	Linear_Dilution_Pattern_V2	0.11	0.107	0.104	0.101	0.098	0.093	0.09	0.087	0.085	0.081	0.077	0.074	0.07	0.067	0.064	0.061	0.06	0.059	0.057	0.056	0.056	0.055	0.053	0.053	0.053	0.053	0.052	0.051	0.051	0.051	0.051	0.051	0.05	0.049	0.049	0.049
G01	Sample	Dilution_85%	0.85	DMSO	Lycopene	Standard_Development	Run079	Standard_Measurement	Plate_01	Clariostar_Study	MB	Biofoundry_,_London	Linear_Dilution_Pattern_V2	1.282	1.287	1.286	1.293	1.289	1.281	1.281	1.275	1.286	1.281	1.288	1.286	1.274	1.27	1.259	1.245	1.234	1.224	1.213	1.204	1.193	1.182	1.174	1.164	1.154	1.15	1.145	1.141	1.132	1.124	1.113	1.102	1.09	1.077	1.068	1.059
G02	Sample	Dilution_65%	0.65	DMSO	Lycopene	Standard_Development	Run079	Standard_Measurement	Plate_01	Clariostar_Study	MB	Biofoundry_,_London	Linear_Dilution_Pattern_V2	0.908	0.911	0.913	0.912	0.904	0.901	0.9	0.899	0.899	0.901	0.905	0.9	0.89	0.885	0.878	0.87	0.861	0.857	0.85	0.841	0.833	0.825	0.819	0.815	0.811	0.806	0.807	0.805	0.802	0.799	0.793	0.785	0.779	0.772	0.767	0.762
G03	Sample	Dilution_45%	0.45	DMSO	Lycopene	Standard_Development	Run079	Standard_Measurement	Plate_01	Clariostar_Study	MB	Biofoundry_,_London	Linear_Dilution_Pattern_V2	0.522	0.522	0.519	0.515	0.51	0.507	0.505	0.503	0.504	0.504	0.503	0.499	0.494	0.488	0.483	0.477	0.473	0.468	0.463	0.459	0.455	0.451	0.448	0.447	0.447	0.447	0.45	0.451	0.452	0.453	0.451	0.45	0.448	0.446	0.445	0.446
G04	Sample	Dilution_25%	0.25	DMSO	Lycopene	Standard_Development	Run079	Standard_Measurement	Plate_01	Clariostar_Study	MB	Biofoundry_,_London	Linear_Dilution_Pattern_V2	0.257	0.256	0.252	0.249	0.245	0.241	0.237	0.236	0.237	0.236	0.236	0.234	0.23	0.225	0.221	0.217	0.215	0.212	0.21	0.207	0.207	0.206	0.205	0.207	0.209	0.212	0.215	0.218	0.222	0.225	0.226	0.228	0.23	0.232	0.234	0.238
G05	Sample	Dilution_05%	0.0499999999999999	DMSO	Lycopene	Standard_Development	Run079	Standard_Measurement	Plate_01	Clariostar_Study	MB	Biofoundry_,_London	Linear_Dilution_Pattern_V2	0.123	0.121	0.117	0.114	0.111	0.106	0.103	0.102	0.1	0.098	0.096	0.094	0.09	0.086	0.084	0.082	0.079	0.077	0.076	0.075	0.074	0.073	0.072	0.073	0.074	0.074	0.074	0.075	0.076	0.077	0.077	0.078	0.079	0.079	0.079	0.08
G06	Sample	Dilution_85%	0.85	DMSO	Lycopene	Standard_Development	Run079	Standard_Measurement	Plate_01	Clariostar_Study	MB	Biofoundry_,_London	Linear_Dilution_Pattern_V2	0.978	0.982	0.978	0.975	0.971	0.966	0.961	0.959	0.963	0.965	0.965	0.962	0.953	0.946	0.936	0.927	0.918	0.91	0.901	0.894	0.884	0.878	0.87	0.864	0.863	0.863	0.863	0.866	0.864	0.864	0.86	0.854	0.846	0.84	0.836	0.835
G07	Sample	Dilution_65%	0.65	DMSO	Lycopene	Standard_Development	Run079	Standard_Measurement	Plate_01	Clariostar_Study	MB	Biofoundry_,_London	Linear_Dilution_Pattern_V2	0.747	0.746	0.746	0.743	0.738	0.734	0.732	0.729	0.733	0.731	0.731	0.727	0.72	0.711	0.706	0.7	0.693	0.686	0.679	0.673	0.667	0.661	0.654	0.653	0.652	0.651	0.653	0.655	0.654	0.655	0.652	0.648	0.644	0.64	0.638	0.637
G08	Sample	Dilution_45%	0.45	DMSO	Lycopene	Standard_Development	Run079	Standard_Measurement	Plate_01	Clariostar_Study	MB	Biofoundry_,_London	Linear_Dilution_Pattern_V2	0.597	0.598	0.597	0.592	0.587	0.582	0.58	0.58	0.581	0.581	0.58	0.576	0.57	0.563	0.558	0.553	0.548	0.542	0.537	0.532	0.528	0.523	0.518	0.517	0.516	0.514	0.514	0.514	0.514	0.513	0.51	0.506	0.503	0.5	0.497	0.496
G09	Sample	Dilution_25%	0.25	DMSO	Lycopene	Standard_Development	Run079	Standard_Measurement	Plate_01	Clariostar_Study	MB	Biofoundry_,_London	Linear_Dilution_Pattern_V2	0.254	0.252	0.248	0.245	0.242	0.238	0.234	0.232	0.232	0.231	0.229	0.227	0.223	0.218	0.214	0.21	0.206	0.205	0.203	0.201	0.2	0.199	0.198	0.2	0.202	0.204	0.208	0.212	0.214	0.217	0.219	0.221	0.222	0.225	0.227	0.231
G10	Sample	Dilution_05%	0.0499999999999999	DMSO	Lycopene	Standard_Development	Run079	Standard_Measurement	Plate_01	Clariostar_Study	MB	Biofoundry_,_London	Linear_Dilution_Pattern_V2	0.128	0.126	0.123	0.119	0.115	0.11	0.106	0.106	0.105	0.102	0.099	0.096	0.091	0.087	0.084	0.082	0.08	0.078	0.076	0.075	0.074	0.073	0.071	0.073	0.074	0.074	0.075	0.075	0.075	0.077	0.076	0.077	0.078	0.078	0.078	0.078
G11	Blank	DMSO_Blank	NA	DMSO	NA	Standard_Development	Run079	Standard_Measurement	Plate_01	Clariostar_Study	MB	Biofoundry_,_London	Linear_Dilution_Pattern_V2	0.112	0.109	0.106	0.101	0.098	0.094	0.09	0.088	0.086	0.082	0.079	0.076	0.072	0.067	0.065	0.064	0.063	0.06	0.059	0.058	0.057	0.056	0.055	0.055	0.055	0.054	0.054	0.053	0.053	0.053	0.053	0.052	0.052	0.052	0.05	0.05
G12	Blank	DMSO_Blank	NA	DMSO	NA	Standard_Development	Run079	Standard_Measurement	Plate_01	Clariostar_Study	MB	Biofoundry_,_London	Linear_Dilution_Pattern_V2	0.115	0.111	0.107	0.104	0.1	0.096	0.092	0.091	0.088	0.084	0.081	0.077	0.072	0.069	0.067	0.065	0.063	0.061	0.06	0.058	0.058	0.056	0.055	0.056	0.056	0.054	0.054	0.054	0.054	0.054	0.053	0.053	0.053	0.052	0.051	0.051
H01	Sample	Dilution_85%	0.85	DMSO	Lycopene	Standard_Development	Run079	Standard_Measurement	Plate_01	Clariostar_Study	MB	Biofoundry_,_London	Linear_Dilution_Pattern_V2	0.991	0.992	0.99	0.987	0.981	0.975	0.973	0.971	0.976	0.974	0.975	0.969	0.961	0.951	0.942	0.933	0.921	0.913	0.906	0.897	0.89	0.879	0.872	0.868	0.864	0.86	0.86	0.86	0.857	0.854	0.847	0.842	0.834	0.826	0.82	0.815
H02	Sample	Dilution_65%	0.65	DMSO	Lycopene	Standard_Development	Run079	Standard_Measurement	Plate_01	Clariostar_Study	MB	Biofoundry_,_London	Linear_Dilution_Pattern_V2	0.693	0.694	0.691	0.688	0.682	0.677	0.671	0.672	0.674	0.671	0.67	0.668	0.66	0.652	0.646	0.639	0.633	0.627	0.62	0.613	0.608	0.602	0.596	0.595	0.594	0.593	0.596	0.596	0.596	0.596	0.592	0.59	0.586	0.581	0.578	0.577
H03	Sample	Dilution_45%	0.45	DMSO	Lycopene	Standard_Development	Run079	Standard_Measurement	Plate_01	Clariostar_Study	MB	Biofoundry_,_London	Linear_Dilution_Pattern_V2	0.428	0.427	0.422	0.419	0.414	0.408	0.405	0.404	0.404	0.402	0.401	0.397	0.391	0.384	0.378	0.374	0.369	0.364	0.359	0.355	0.352	0.348	0.346	0.346	0.347	0.348	0.352	0.353	0.356	0.358	0.356	0.356	0.356	0.355	0.355	0.357
H04	Sample	Dilution_25%	0.25	DMSO	Lycopene	Standard_Development	Run079	Standard_Measurement	Plate_01	Clariostar_Study	MB	Biofoundry_,_London	Linear_Dilution_Pattern_V2	0.252	0.251	0.248	0.244	0.239	0.235	0.232	0.23	0.23	0.229	0.227	0.224	0.219	0.212	0.208	0.205	0.202	0.199	0.196	0.195	0.194	0.192	0.192	0.194	0.196	0.198	0.201	0.204	0.207	0.21	0.211	0.213	0.214	0.216	0.219	0.223
H05	Sample	Dilution_05%	0.0499999999999999	DMSO	Lycopene	Standard_Development	Run079	Standard_Measurement	Plate_01	Clariostar_Study	MB	Biofoundry_,_London	Linear_Dilution_Pattern_V2	0.132	0.129	0.126	0.123	0.118	0.114	0.109	0.108	0.107	0.104	0.102	0.1	0.095	0.09	0.087	0.085	0.083	0.08	0.078	0.077	0.076	0.074	0.073	0.075	0.076	0.076	0.077	0.077	0.077	0.078	0.078	0.079	0.079	0.08	0.08	0.08
H06	Sample	Dilution_85%	0.85	DMSO	Lycopene	Standard_Development	Run079	Standard_Measurement	Plate_01	Clariostar_Study	MB	Biofoundry_,_London	Linear_Dilution_Pattern_V2	0.794	0.793	0.791	0.787	0.78	0.772	0.772	0.77	0.771	0.77	0.772	0.766	0.757	0.748	0.74	0.734	0.725	0.718	0.71	0.701	0.694	0.688	0.681	0.68	0.681	0.681	0.683	0.686	0.688	0.689	0.687	0.684	0.681	0.677	0.674	0.675
H07	Sample	Dilution_65%	0.65	DMSO	Lycopene	Standard_Development	Run079	Standard_Measurement	Plate_01	Clariostar_Study	MB	Biofoundry_,_London	Linear_Dilution_Pattern_V2	0.604	0.603	0.6	0.595	0.59	0.585	0.581	0.578	0.579	0.578	0.578	0.573	0.564	0.557	0.55	0.542	0.536	0.531	0.525	0.52	0.514	0.508	0.504	0.504	0.504	0.505	0.508	0.511	0.513	0.514	0.513	0.512	0.51	0.508	0.507	0.508
H08	Sample	Dilution_45%	0.45	DMSO	Lycopene	Standard_Development	Run079	Standard_Measurement	Plate_01	Clariostar_Study	MB	Biofoundry_,_London	Linear_Dilution_Pattern_V2	0.408	0.407	0.404	0.399	0.393	0.389	0.383	0.382	0.383	0.382	0.38	0.377	0.369	0.362	0.357	0.352	0.347	0.341	0.336	0.333	0.33	0.327	0.325	0.326	0.327	0.328	0.332	0.335	0.339	0.34	0.34	0.34	0.341	0.341	0.341	0.343
H09	Sample	Dilution_25%	0.25	DMSO	Lycopene	Standard_Development	Run079	Standard_Measurement	Plate_01	Clariostar_Study	MB	Biofoundry_,_London	Linear_Dilution_Pattern_V2	0.248	0.246	0.242	0.239	0.234	0.229	0.225	0.224	0.224	0.222	0.22	0.218	0.212	0.206	0.201	0.198	0.195	0.192	0.189	0.187	0.185	0.184	0.184	0.187	0.189	0.191	0.195	0.198	0.201	0.204	0.206	0.208	0.209	0.211	0.214	0.218
H10	Sample	Dilution_05%	0.0499999999999999	DMSO	Lycopene	Standard_Development	Run079	Standard_Measurement	Plate_01	Clariostar_Study	MB	Biofoundry_,_London	Linear_Dilution_Pattern_V2	0.139	0.137	0.133	0.128	0.125	0.119	0.116	0.113	0.112	0.108	0.105	0.101	0.097	0.091	0.088	0.086	0.083	0.081	0.079	0.078	0.076	0.075	0.074	0.075	0.075	0.076	0.076	0.076	0.077	0.077	0.077	0.079	0.079	0.079	0.079	0.08
H11	Blank	DMSO_Blank	NA	DMSO	NA	Standard_Development	Run079	Standard_Measurement	Plate_01	Clariostar_Study	MB	Biofoundry_,_London	Linear_Dilution_Pattern_V2	0.114	0.111	0.108	0.103	0.099	0.094	0.09	0.088	0.086	0.082	0.079	0.075	0.07	0.067	0.063	0.062	0.06	0.058	0.056	0.055	0.054	0.053	0.052	0.052	0.052	0.051	0.051	0.05	0.049	0.05	0.049	0.049	0.048	0.048	0.046	0.046
H12	Blank	DMSO_Blank	NA	DMSO	NA	Standard_Development	Run079	Standard_Measurement	Plate_01	Clariostar_Study	MB	Biofoundry_,_London	Linear_Dilution_Pattern_V2	0.119	0.116	0.111	0.108	0.105	0.099	0.095	0.093	0.09	0.085	0.081	0.077	0.072	0.067	0.064	0.062	0.06	0.058	0.056	0.055	0.055	0.053	0.052	0.052	0.052	0.051	0.051	0.049	0.05	0.049	0.048	0.049	0.048	0.047	0.046	0.046
[truncated: 122 more columns]
