# Supplementary material for: Construction of a Calibration Curve for Lycopene on a Liquid-Handling Platform—Wider Lessons for the Development of Automated Dilution Protocols
Source: ACS Synth Biol. 2024 Aug 3;13(8):2357–75. doi: 10.1021/acssynbio.4c00031 (PMC11334188; doi:10.1021/acssynbio.4c00031)
Supplement: Supplementary file 2 — sb4c00031_si_002.zip [file sb4c00031_si_002.zip › AggregatedData/Run079/Plate_01/Clariostar_Study/Clariostar_A-Measurement_11/001.csv]

Well	Content	Label	Dilution	Solvent	Solute	Project	Run	Step	Container	Study	Author	Institution	Comment	OD350	OD352	OD354	OD356	OD358	OD360	OD362	OD364	OD366	OD368	OD370	OD372	OD374	OD376	OD378	OD380	OD382	OD384	OD386	OD388	OD390	OD392	OD394	OD396	OD398	OD400	OD402	OD404	OD406	OD408	OD410	OD412	OD414	OD416	OD418	OD420
A01	Sample	Dilution_100%	1.0	DMSO	Lycopene	Standard_Development	Run079	Standard_Measurement	Plate_01	Clariostar_Study	MB	Biofoundry_,_London	Linear_Dilution_Pattern_V2	1.038	1.04	1.04	1.038	1.031	1.031	1.024	1.021	1.024	1.024	1.019	1.017	1.008	0.996	0.986	0.979	0.97	0.962	0.954	0.941	0.931	0.922	0.915	0.907	0.903	0.903	0.903	0.904	0.903	0.899	0.894	0.886	0.878	0.871	0.865	0.862
A02	Sample	Dilution_80%	0.8	DMSO	Lycopene	Standard_Development	Run079	Standard_Measurement	Plate_01	Clariostar_Study	MB	Biofoundry_,_London	Linear_Dilution_Pattern_V2	0.702	0.699	0.698	0.694	0.689	0.684	0.679	0.678	0.677	0.679	0.677	0.671	0.663	0.656	0.646	0.64	0.633	0.628	0.621	0.612	0.605	0.599	0.596	0.593	0.593	0.595	0.599	0.601	0.602	0.603	0.6	0.597	0.595	0.593	0.591	0.591
A03	Sample	Dilution_60%	0.6	DMSO	Lycopene	Standard_Development	Run079	Standard_Measurement	Plate_01	Clariostar_Study	MB	Biofoundry_,_London	Linear_Dilution_Pattern_V2	0.523	0.521	0.519	0.514	0.51	0.506	0.503	0.5	0.499	0.5	0.496	0.492	0.486	0.479	0.473	0.467	0.46	0.456	0.45	0.445	0.44	0.435	0.433	0.433	0.432	0.435	0.437	0.44	0.442	0.443	0.442	0.44	0.439	0.437	0.437	0.438
A04	Sample	Dilution_40%	0.4	DMSO	Lycopene	Standard_Development	Run079	Standard_Measurement	Plate_01	Clariostar_Study	MB	Biofoundry_,_London	Linear_Dilution_Pattern_V2	0.385	0.383	0.381	0.376	0.371	0.368	0.364	0.362	0.363	0.362	0.359	0.354	0.348	0.343	0.336	0.332	0.327	0.323	0.319	0.315	0.312	0.309	0.307	0.307	0.307	0.309	0.309	0.311	0.313	0.314	0.313	0.312	0.311	0.311	0.311	0.312
A05	Sample	Dilution_20%	0.2	DMSO	Lycopene	Standard_Development	Run079	Standard_Measurement	Plate_01	Clariostar_Study	MB	Biofoundry_,_London	Linear_Dilution_Pattern_V2	0.212	0.21	0.207	0.203	0.199	0.196	0.193	0.192	0.192	0.192	0.19	0.187	0.183	0.177	0.173	0.17	0.167	0.165	0.163	0.161	0.16	0.158	0.159	0.161	0.162	0.164	0.166	0.169	0.171	0.173	0.174	0.175	0.177	0.178	0.181	0.183
A06	Sample	Dilution_100%	1.0	DMSO	Lycopene	Standard_Development	Run079	Standard_Measurement	Plate_01	Clariostar_Study	MB	Biofoundry_,_London	Linear_Dilution_Pattern_V2	0.802	0.8	0.799	0.793	0.786	0.782	0.776	0.775	0.774	0.776	0.771	0.768	0.759	0.748	0.738	0.731	0.722	0.715	0.707	0.698	0.69	0.681	0.676	0.674	0.674	0.678	0.682	0.686	0.687	0.688	0.687	0.684	0.681	0.677	0.676	0.677
A07	Sample	Dilution_80%	0.8	DMSO	Lycopene	Standard_Development	Run079	Standard_Measurement	Plate_01	Clariostar_Study	MB	Biofoundry_,_London	Linear_Dilution_Pattern_V2	0.662	0.658	0.655	0.65	0.644	0.64	0.634	0.631	0.632	0.634	0.631	0.625	0.617	0.608	0.599	0.593	0.585	0.578	0.572	0.564	0.558	0.553	0.549	0.546	0.546	0.549	0.551	0.554	0.556	0.558	0.556	0.553	0.551	0.548	0.547	0.547
A08	Sample	Dilution_60%	0.6	DMSO	Lycopene	Standard_Development	Run079	Standard_Measurement	Plate_01	Clariostar_Study	MB	Biofoundry_,_London	Linear_Dilution_Pattern_V2	0.527	0.526	0.523	0.518	0.514	0.509	0.505	0.503	0.502	0.502	0.499	0.494	0.488	0.481	0.474	0.467	0.462	0.457	0.452	0.446	0.441	0.436	0.433	0.431	0.431	0.432	0.434	0.436	0.438	0.439	0.437	0.434	0.432	0.431	0.43	0.43
A09	Sample	Dilution_40%	0.4	DMSO	Lycopene	Standard_Development	Run079	Standard_Measurement	Plate_01	Clariostar_Study	MB	Biofoundry_,_London	Linear_Dilution_Pattern_V2	0.366	0.363	0.36	0.356	0.351	0.347	0.344	0.342	0.341	0.34	0.336	0.332	0.325	0.319	0.314	0.308	0.304	0.3	0.297	0.292	0.289	0.286	0.284	0.284	0.284	0.285	0.287	0.289	0.291	0.291	0.291	0.29	0.289	0.289	0.289	0.29
A10	Sample	Dilution_20%	0.2	DMSO	Lycopene	Standard_Development	Run079	Standard_Measurement	Plate_01	Clariostar_Study	MB	Biofoundry_,_London	Linear_Dilution_Pattern_V2	0.215	0.212	0.209	0.205	0.202	0.198	0.195	0.192	0.192	0.192	0.191	0.186	0.18	0.175	0.17	0.168	0.164	0.163	0.16	0.158	0.156	0.155	0.155	0.157	0.158	0.16	0.162	0.164	0.166	0.168	0.17	0.17	0.172	0.173	0.176	0.178
A11	Blank	DMSO_Blank	NA	DMSO	NA	Standard_Development	Run079	Standard_Measurement	Plate_01	Clariostar_Study	MB	Biofoundry_,_London	Linear_Dilution_Pattern_V2	0.107	0.104	0.1	0.096	0.093	0.091	0.087	0.084	0.081	0.078	0.074	0.069	0.065	0.062	0.059	0.057	0.056	0.054	0.053	0.052	0.051	0.049	0.049	0.049	0.049	0.048	0.048	0.047	0.046	0.047	0.046	0.045	0.046	0.045	0.044	0.044
A12	Blank	DMSO_Blank	NA	DMSO	NA	Standard_Development	Run079	Standard_Measurement	Plate_01	Clariostar_Study	MB	Biofoundry_,_London	Linear_Dilution_Pattern_V2	0.105	0.102	0.098	0.096	0.093	0.091	0.087	0.083	0.081	0.077	0.072	0.068	0.065	0.061	0.059	0.056	0.054	0.053	0.052	0.051	0.05	0.049	0.049	0.048	0.048	0.047	0.047	0.047	0.046	0.046	0.046	0.045	0.045	0.045	0.044	0.044
B01	Sample	Dilution_100%	1.0	DMSO	Lycopene	Standard_Development	Run079	Standard_Measurement	Plate_01	Clariostar_Study	MB	Biofoundry_,_London	Linear_Dilution_Pattern_V2	1.349	1.347	1.359	1.357	1.348	1.347	1.347	1.343	1.345	1.346	1.338	1.336	1.333	1.319	1.302	1.304	1.298	1.288	1.277	1.259	1.245	1.233	1.223	1.212	1.204	1.198	1.196	1.193	1.185	1.177	1.165	1.153	1.14	1.126	1.116	1.106
B02	Sample	Dilution_80%	0.8	DMSO	Lycopene	Standard_Development	Run079	Standard_Measurement	Plate_01	Clariostar_Study	MB	Biofoundry_,_London	Linear_Dilution_Pattern_V2	0.919	0.923	0.921	0.917	0.912	0.909	0.903	0.903	0.906	0.905	0.905	0.901	0.893	0.881	0.873	0.865	0.858	0.854	0.846	0.835	0.825	0.816	0.812	0.806	0.802	0.802	0.801	0.799	0.797	0.795	0.788	0.781	0.776	0.768	0.762	0.758
B03	Sample	Dilution_60%	0.6	DMSO	Lycopene	Standard_Development	Run079	Standard_Measurement	Plate_01	Clariostar_Study	MB	Biofoundry_,_London	Linear_Dilution_Pattern_V2	0.658	0.66	0.659	0.656	0.65	0.648	0.644	0.641	0.641	0.642	0.639	0.634	0.629	0.622	0.614	0.607	0.602	0.596	0.59	0.584	0.578	0.572	0.567	0.563	0.562	0.562	0.562	0.562	0.562	0.562	0.559	0.554	0.55	0.546	0.543	0.541
B04	Sample	Dilution_40%	0.4	DMSO	Lycopene	Standard_Development	Run079	Standard_Measurement	Plate_01	Clariostar_Study	MB	Biofoundry_,_London	Linear_Dilution_Pattern_V2	0.445	0.444	0.442	0.438	0.434	0.431	0.428	0.426	0.425	0.425	0.422	0.418	0.411	0.406	0.401	0.395	0.39	0.387	0.383	0.378	0.374	0.37	0.368	0.366	0.365	0.365	0.366	0.368	0.368	0.368	0.366	0.364	0.363	0.361	0.359	0.359
B05	Sample	Dilution_20%	0.2	DMSO	Lycopene	Standard_Development	Run079	Standard_Measurement	Plate_01	Clariostar_Study	MB	Biofoundry_,_London	Linear_Dilution_Pattern_V2	0.227	0.224	0.221	0.219	0.215	0.213	0.21	0.208	0.208	0.208	0.205	0.202	0.198	0.194	0.187	0.185	0.182	0.179	0.178	0.175	0.174	0.172	0.172	0.173	0.174	0.177	0.179	0.18	0.182	0.184	0.184	0.185	0.187	0.189	0.19	0.193
B06	Sample	Dilution_100%	1.0	DMSO	Lycopene	Standard_Development	Run079	Standard_Measurement	Plate_01	Clariostar_Study	MB	Biofoundry_,_London	Linear_Dilution_Pattern_V2	0.925	0.926	0.925	0.922	0.916	0.912	0.906	0.902	0.903	0.905	0.903	0.898	0.89	0.878	0.868	0.861	0.851	0.845	0.837	0.826	0.816	0.807	0.803	0.797	0.794	0.795	0.797	0.799	0.798	0.798	0.795	0.789	0.784	0.777	0.775	0.773
B07	Sample	Dilution_80%	0.8	DMSO	Lycopene	Standard_Development	Run079	Standard_Measurement	Plate_01	Clariostar_Study	MB	Biofoundry_,_London	Linear_Dilution_Pattern_V2	0.779	0.778	0.776	0.773	0.765	0.762	0.759	0.757	0.756	0.757	0.756	0.75	0.742	0.733	0.726	0.719	0.71	0.704	0.698	0.689	0.68	0.673	0.668	0.665	0.664	0.663	0.664	0.665	0.664	0.664	0.661	0.656	0.65	0.646	0.643	0.641
B08	Sample	Dilution_60%	0.6	DMSO	Lycopene	Standard_Development	Run079	Standard_Measurement	Plate_01	Clariostar_Study	MB	Biofoundry_,_London	Linear_Dilution_Pattern_V2	0.653	0.651	0.65	0.646	0.641	0.64	0.634	0.631	0.63	0.631	0.627	0.622	0.618	0.612	0.603	0.598	0.592	0.586	0.581	0.573	0.567	0.561	0.557	0.554	0.55	0.55	0.551	0.55	0.55	0.548	0.545	0.54	0.536	0.532	0.528	0.526
B09	Sample	Dilution_40%	0.4	DMSO	Lycopene	Standard_Development	Run079	Standard_Measurement	Plate_01	Clariostar_Study	MB	Biofoundry_,_London	Linear_Dilution_Pattern_V2	0.379	0.377	0.375	0.371	0.366	0.364	0.359	0.356	0.354	0.355	0.352	0.347	0.341	0.335	0.33	0.326	0.32	0.316	0.312	0.308	0.305	0.301	0.299	0.298	0.298	0.298	0.3	0.302	0.303	0.304	0.303	0.301	0.301	0.3	0.299	0.3
B10	Sample	Dilution_20%	0.2	DMSO	Lycopene	Standard_Development	Run079	Standard_Measurement	Plate_01	Clariostar_Study	MB	Biofoundry_,_London	Linear_Dilution_Pattern_V2	0.216	0.214	0.211	0.207	0.203	0.2	0.197	0.195	0.195	0.194	0.192	0.189	0.184	0.179	0.174	0.17	0.167	0.164	0.163	0.16	0.159	0.158	0.158	0.159	0.16	0.162	0.164	0.166	0.168	0.17	0.17	0.171	0.173	0.174	0.175	0.178
B11	Blank	DMSO_Blank	NA	DMSO	NA	Standard_Development	Run079	Standard_Measurement	Plate_01	Clariostar_Study	MB	Biofoundry_,_London	Linear_Dilution_Pattern_V2	0.104	0.1	0.098	0.095	0.093	0.09	0.087	0.084	0.08	0.077	0.073	0.068	0.065	0.063	0.06	0.058	0.056	0.055	0.054	0.052	0.052	0.051	0.05	0.05	0.049	0.049	0.049	0.049	0.048	0.047	0.047	0.045	0.046	0.046	0.045	0.045
B12	Blank	DMSO_Blank	NA	DMSO	NA	Standard_Development	Run079	Standard_Measurement	Plate_01	Clariostar_Study	MB	Biofoundry_,_London	Linear_Dilution_Pattern_V2	0.109	0.106	0.102	0.098	0.095	0.093	0.088	0.086	0.083	0.08	0.076	0.072	0.068	0.065	0.062	0.061	0.059	0.058	0.057	0.055	0.055	0.053	0.053	0.053	0.052	0.052	0.052	0.051	0.051	0.05	0.049	0.049	0.05	0.049	0.048	0.047
C01	Sample	Dilution_95%	0.95	DMSO	Lycopene	Standard_Development	Run079	Standard_Measurement	Plate_01	Clariostar_Study	MB	Biofoundry_,_London	Linear_Dilution_Pattern_V2	1.421	1.423	1.435	1.439	1.429	1.425	1.424	1.415	1.419	1.424	1.418	1.413	1.413	1.405	1.387	1.382	1.38	1.37	1.358	1.337	1.324	1.313	1.304	1.289	1.278	1.27	1.264	1.254	1.248	1.239	1.226	1.212	1.196	1.178	1.165	1.155
C02	Sample	Dilution_75%	0.75	DMSO	Lycopene	Standard_Development	Run079	Standard_Measurement	Plate_01	Clariostar_Study	MB	Biofoundry_,_London	Linear_Dilution_Pattern_V2	0.954	0.958	0.958	0.958	0.953	0.949	0.945	0.942	0.942	0.943	0.94	0.938	0.929	0.92	0.914	0.906	0.9	0.892	0.885	0.875	0.865	0.856	0.851	0.843	0.836	0.835	0.832	0.829	0.825	0.822	0.815	0.808	0.799	0.79	0.782	0.777
C03	Sample	Dilution_55%	0.55	DMSO	Lycopene	Standard_Development	Run079	Standard_Measurement	Plate_01	Clariostar_Study	MB	Biofoundry_,_London	Linear_Dilution_Pattern_V2	0.694	0.694	0.692	0.689	0.685	0.683	0.679	0.677	0.676	0.677	0.674	0.671	0.665	0.658	0.651	0.646	0.64	0.635	0.63	0.621	0.615	0.609	0.604	0.599	0.596	0.595	0.595	0.592	0.59	0.588	0.582	0.577	0.572	0.566	0.56	0.557
C04	Sample	Dilution_35%	0.35	DMSO	Lycopene	Standard_Development	Run079	Standard_Measurement	Plate_01	Clariostar_Study	MB	Biofoundry_,_London	Linear_Dilution_Pattern_V2	0.464	0.463	0.461	0.458	0.453	0.452	0.449	0.446	0.445	0.445	0.442	0.44	0.434	0.429	0.422	0.418	0.415	0.41	0.406	0.402	0.398	0.393	0.391	0.389	0.387	0.387	0.387	0.385	0.385	0.384	0.381	0.378	0.376	0.373	0.37	0.369
C05	Sample	Dilution_15%	0.15	DMSO	Lycopene	Standard_Development	Run079	Standard_Measurement	Plate_01	Clariostar_Study	MB	Biofoundry_,_London	Linear_Dilution_Pattern_V2	0.211	0.209	0.207	0.204	0.2	0.198	0.195	0.193	0.193	0.193	0.191	0.188	0.184	0.18	0.175	0.173	0.17	0.167	0.166	0.163	0.162	0.16	0.161	0.162	0.162	0.163	0.165	0.166	0.167	0.168	0.169	0.169	0.17	0.172	0.172	0.174
C06	Sample	Dilution_95%	0.95	DMSO	Lycopene	Standard_Development	Run079	Standard_Measurement	Plate_01	Clariostar_Study	MB	Biofoundry_,_London	Linear_Dilution_Pattern_V2	0.979	0.982	0.98	0.978	0.969	0.965	0.961	0.959	0.96	0.961	0.956	0.954	0.946	0.934	0.924	0.916	0.909	0.903	0.892	0.882	0.872	0.862	0.855	0.849	0.847	0.846	0.846	0.847	0.846	0.843	0.837	0.831	0.824	0.817	0.81	0.805
C07	Sample	Dilution_75%	0.75	DMSO	Lycopene	Standard_Development	Run079	Standard_Measurement	Plate_01	Clariostar_Study	MB	Biofoundry_,_London	Linear_Dilution_Pattern_V2	0.772	0.77	0.767	0.765	0.759	0.754	0.751	0.749	0.748	0.749	0.748	0.743	0.735	0.726	0.718	0.712	0.705	0.698	0.692	0.682	0.674	0.666	0.661	0.657	0.656	0.656	0.656	0.656	0.655	0.653	0.649	0.645	0.639	0.633	0.628	0.626
C08	Sample	Dilution_55%	0.55	DMSO	Lycopene	Standard_Development	Run079	Standard_Measurement	Plate_01	Clariostar_Study	MB	Biofoundry_,_London	Linear_Dilution_Pattern_V2	0.818	0.819	0.82	0.817	0.812	0.808	0.807	0.806	0.805	0.803	0.801	0.798	0.791	0.786	0.778	0.772	0.769	0.761	0.755	0.747	0.738	0.731	0.724	0.718	0.713	0.71	0.707	0.702	0.697	0.692	0.686	0.679	0.671	0.663	0.656	0.649
C09	Sample	Dilution_35%	0.35	DMSO	Lycopene	Standard_Development	Run079	Standard_Measurement	Plate_01	Clariostar_Study	MB	Biofoundry_,_London	Linear_Dilution_Pattern_V2	0.417	0.417	0.415	0.411	0.406	0.403	0.4	0.397	0.396	0.395	0.392	0.388	0.383	0.377	0.37	0.367	0.363	0.359	0.354	0.351	0.347	0.343	0.34	0.339	0.337	0.338	0.338	0.337	0.337	0.336	0.334	0.331	0.329	0.327	0.325	0.323
C10	Sample	Dilution_15%	0.15	DMSO	Lycopene	Standard_Development	Run079	Standard_Measurement	Plate_01	Clariostar_Study	MB	Biofoundry_,_London	Linear_Dilution_Pattern_V2	0.195	0.194	0.191	0.187	0.183	0.18	0.177	0.174	0.173	0.173	0.171	0.167	0.162	0.158	0.153	0.15	0.148	0.145	0.143	0.142	0.141	0.139	0.139	0.14	0.141	0.142	0.144	0.145	0.147	0.148	0.148	0.149	0.151	0.152	0.153	0.155
C11	Blank	DMSO_Blank	NA	DMSO	NA	Standard_Development	Run079	Standard_Measurement	Plate_01	Clariostar_Study	MB	Biofoundry_,_London	Linear_Dilution_Pattern_V2	0.103	0.1	0.097	0.094	0.091	0.088	0.085	0.081	0.079	0.076	0.072	0.069	0.065	0.062	0.06	0.058	0.057	0.055	0.054	0.053	0.052	0.051	0.051	0.051	0.05	0.05	0.049	0.049	0.048	0.048	0.047	0.047	0.047	0.047	0.045	0.045
C12	Blank	DMSO_Blank	NA	DMSO	NA	Standard_Development	Run079	Standard_Measurement	Plate_01	Clariostar_Study	MB	Biofoundry_,_London	Linear_Dilution_Pattern_V2	0.106	0.104	0.101	0.097	0.094	0.091	0.087	0.084	0.082	0.08	0.076	0.071	0.068	0.064	0.062	0.061	0.059	0.058	0.057	0.055	0.054	0.053	0.053	0.052	0.052	0.051	0.051	0.05	0.05	0.05	0.049	0.049	0.049	0.049	0.048	0.047
D01	Sample	Dilution_95%	0.95	DMSO	Lycopene	Standard_Development	Run079	Standard_Measurement	Plate_01	Clariostar_Study	MB	Biofoundry_,_London	Linear_Dilution_Pattern_V2	1.299	1.306	1.308	1.312	1.305	1.304	1.301	1.299	1.3	1.295	1.294	1.296	1.289	1.273	1.261	1.259	1.25	1.241	1.233	1.217	1.201	1.19	1.181	1.169	1.16	1.156	1.152	1.144	1.137	1.131	1.117	1.103	1.089	1.078	1.065	1.055
D02	Sample	Dilution_75%	0.75	DMSO	Lycopene	Standard_Development	Run079	Standard_Measurement	Plate_01	Clariostar_Study	MB	Biofoundry_,_London	Linear_Dilution_Pattern_V2	0.996	0.997	0.999	0.999	0.996	0.993	0.987	0.987	0.986	0.985	0.983	0.981	0.973	0.963	0.956	0.95	0.945	0.936	0.926	0.918	0.906	0.895	0.889	0.881	0.876	0.874	0.87	0.866	0.861	0.856	0.848	0.838	0.83	0.82	0.811	0.804
D03	Sample	Dilution_55%	0.55	DMSO	Lycopene	Standard_Development	Run079	Standard_Measurement	Plate_01	Clariostar_Study	MB	Biofoundry_,_London	Linear_Dilution_Pattern_V2	0.644	0.644	0.644	0.639	0.636	0.632	0.628	0.627	0.628	0.629	0.626	0.623	0.616	0.61	0.602	0.596	0.59	0.586	0.579	0.573	0.567	0.56	0.556	0.552	0.55	0.549	0.548	0.547	0.546	0.545	0.54	0.535	0.531	0.527	0.522	0.52
D04	Sample	Dilution_35%	0.35	DMSO	Lycopene	Standard_Development	Run079	Standard_Measurement	Plate_01	Clariostar_Study	MB	Biofoundry_,_London	Linear_Dilution_Pattern_V2	0.448	0.446	0.445	0.442	0.438	0.436	0.432	0.43	0.429	0.43	0.427	0.422	0.418	0.412	0.407	0.404	0.4	0.396	0.392	0.387	0.383	0.379	0.377	0.374	0.373	0.373	0.372	0.371	0.371	0.37	0.367	0.365	0.362	0.36	0.358	0.356
D05	Sample	Dilution_15%	0.15	DMSO	Lycopene	Standard_Development	Run079	Standard_Measurement	Plate_01	Clariostar_Study	MB	Biofoundry_,_London	Linear_Dilution_Pattern_V2	0.203	0.202	0.199	0.196	0.193	0.19	0.187	0.185	0.185	0.184	0.184	0.18	0.176	0.171	0.167	0.164	0.161	0.159	0.157	0.155	0.154	0.152	0.153	0.154	0.154	0.155	0.157	0.159	0.16	0.161	0.162	0.163	0.165	0.166	0.167	0.169
D06	Sample	Dilution_95%	0.95	DMSO	Lycopene	Standard_Development	Run079	Standard_Measurement	Plate_01	Clariostar_Study	MB	Biofoundry_,_London	Linear_Dilution_Pattern_V2	1.092	1.093	1.101	1.098	1.093	1.087	1.082	1.08	1.08	1.078	1.077	1.073	1.067	1.056	1.047	1.041	1.033	1.024	1.016	1.002	0.989	0.978	0.97	0.963	0.959	0.957	0.955	0.951	0.95	0.946	0.937	0.927	0.918	0.91	0.902	0.895
D07	Sample	Dilution_75%	0.75	DMSO	Lycopene	Standard_Development	Run079	Standard_Measurement	Plate_01	Clariostar_Study	MB	Biofoundry_,_London	Linear_Dilution_Pattern_V2	0.826	0.826	0.827	0.823	0.817	0.814	0.808	0.805	0.805	0.805	0.804	0.801	0.795	0.784	0.775	0.769	0.762	0.756	0.748	0.739	0.731	0.724	0.717	0.713	0.71	0.709	0.707	0.705	0.705	0.702	0.698	0.691	0.685	0.68	0.673	0.67
D08	Sample	Dilution_55%	0.55	DMSO	Lycopene	Standard_Development	Run079	Standard_Measurement	Plate_01	Clariostar_Study	MB	Biofoundry_,_London	Linear_Dilution_Pattern_V2	0.99	0.995	0.995	0.994	0.991	0.989	0.985	0.985	0.986	0.986	0.984	0.981	0.971	0.964	0.957	0.954	0.948	0.941	0.932	0.922	0.912	0.902	0.896	0.887	0.88	0.874	0.867	0.861	0.854	0.848	0.837	0.826	0.815	0.805	0.795	0.786
D09	Sample	Dilution_35%	0.35	DMSO	Lycopene	Standard_Development	Run079	Standard_Measurement	Plate_01	Clariostar_Study	MB	Biofoundry_,_London	Linear_Dilution_Pattern_V2	0.859	0.864	0.867	0.864	0.861	0.859	0.856	0.853	0.853	0.853	0.853	0.849	0.843	0.838	0.833	0.83	0.823	0.818	0.813	0.803	0.796	0.787	0.781	0.773	0.766	0.761	0.752	0.744	0.737	0.729	0.72	0.709	0.7	0.69	0.679	0.671
D10	Sample	Dilution_15%	0.15	DMSO	Lycopene	Standard_Development	Run079	Standard_Measurement	Plate_01	Clariostar_Study	MB	Biofoundry_,_London	Linear_Dilution_Pattern_V2	0.374	0.373	0.371	0.368	0.365	0.363	0.36	0.357	0.356	0.356	0.353	0.349	0.344	0.34	0.335	0.333	0.33	0.327	0.323	0.321	0.317	0.314	0.312	0.31	0.308	0.307	0.305	0.303	0.302	0.3	0.297	0.295	0.292	0.29	0.286	0.284
D11	Blank	DMSO_Blank	NA	DMSO	NA	Standard_Development	Run079	Standard_Measurement	Plate_01	Clariostar_Study	MB	Biofoundry_,_London	Linear_Dilution_Pattern_V2	0.105	0.102	0.098	0.095	0.09	0.089	0.085	0.081	0.08	0.078	0.073	0.07	0.066	0.063	0.06	0.059	0.058	0.056	0.055	0.053	0.052	0.051	0.051	0.051	0.051	0.05	0.049	0.049	0.048	0.049	0.048	0.047	0.048	0.047	0.046	0.045
D12	Blank	DMSO_Blank	NA	DMSO	NA	Standard_Development	Run079	Standard_Measurement	Plate_01	Clariostar_Study	MB	Biofoundry_,_London	Linear_Dilution_Pattern_V2	0.104	0.101	0.099	0.095	0.091	0.089	0.085	0.082	0.079	0.077	0.073	0.069	0.066	0.062	0.06	0.058	0.057	0.055	0.053	0.052	0.051	0.05	0.05	0.05	0.049	0.049	0.048	0.048	0.048	0.047	0.047	0.047	0.046	0.046	0.045	0.045
E01	Sample	Dilution_90%	0.9	DMSO	Lycopene	Standard_Development	Run079	Standard_Measurement	Plate_01	Clariostar_Study	MB	Biofoundry_,_London	Linear_Dilution_Pattern_V2	1.572	1.579	1.583	1.594	1.575	1.583	1.59	1.58	1.57	1.575	1.577	1.574	1.564	1.555	1.546	1.545	1.538	1.526	1.521	1.5	1.48	1.462	1.449	1.433	1.418	1.414	1.403	1.389	1.38	1.366	1.349	1.326	1.312	1.293	1.275	1.259
E02	Sample	Dilution_70%	0.7	DMSO	Lycopene	Standard_Development	Run079	Standard_Measurement	Plate_01	Clariostar_Study	MB	Biofoundry_,_London	Linear_Dilution_Pattern_V2	1.005	1.009	1.012	1.009	1.003	1.003	0.996	0.995	0.994	0.996	0.995	0.99	0.983	0.976	0.967	0.961	0.955	0.95	0.94	0.93	0.919	0.909	0.901	0.893	0.887	0.883	0.878	0.874	0.87	0.863	0.854	0.844	0.836	0.826	0.816	0.808
E03	Sample	Dilution_50%	0.5	DMSO	Lycopene	Standard_Development	Run079	Standard_Measurement	Plate_01	Clariostar_Study	MB	Biofoundry_,_London	Linear_Dilution_Pattern_V2	0.706	0.708	0.706	0.703	0.699	0.697	0.693	0.691	0.692	0.693	0.69	0.685	0.679	0.673	0.667	0.662	0.657	0.65	0.646	0.638	0.63	0.624	0.62	0.616	0.611	0.609	0.607	0.604	0.601	0.597	0.592	0.586	0.58	0.574	0.567	0.562
E04	Sample	Dilution_30%	0.3	DMSO	Lycopene	Standard_Development	Run079	Standard_Measurement	Plate_01	Clariostar_Study	MB	Biofoundry_,_London	Linear_Dilution_Pattern_V2	0.412	0.409	0.408	0.405	0.401	0.398	0.396	0.393	0.391	0.391	0.389	0.386	0.381	0.375	0.37	0.366	0.363	0.359	0.355	0.351	0.347	0.344	0.342	0.34	0.339	0.338	0.338	0.337	0.336	0.335	0.333	0.33	0.329	0.326	0.323	0.322
E05	Sample	Dilution_10%	0.1	DMSO	Lycopene	Standard_Development	Run079	Standard_Measurement	Plate_01	Clariostar_Study	MB	Biofoundry_,_London	Linear_Dilution_Pattern_V2	0.157	0.154	0.151	0.149	0.145	0.143	0.139	0.138	0.137	0.137	0.135	0.133	0.129	0.125	0.121	0.118	0.115	0.113	0.112	0.11	0.109	0.108	0.109	0.11	0.111	0.112	0.113	0.114	0.116	0.117	0.118	0.119	0.12	0.121	0.123	0.125
E06	Sample	Dilution_90%	0.9	DMSO	Lycopene	Standard_Development	Run079	Standard_Measurement	Plate_01	Clariostar_Study	MB	Biofoundry_,_London	Linear_Dilution_Pattern_V2	1.118	1.123	1.125	1.124	1.111	1.112	1.107	1.106	1.106	1.107	1.103	1.098	1.087	1.082	1.07	1.063	1.054	1.05	1.042	1.026	1.014	1.003	0.998	0.988	0.981	0.98	0.976	0.973	0.969	0.964	0.954	0.944	0.934	0.925	0.915	0.907
E07	Sample	Dilution_70%	0.7	DMSO	Lycopene	Standard_Development	Run079	Standard_Measurement	Plate_01	Clariostar_Study	MB	Biofoundry_,_London	Linear_Dilution_Pattern_V2	0.805	0.804	0.8	0.796	0.791	0.787	0.781	0.78	0.782	0.783	0.78	0.775	0.769	0.76	0.752	0.745	0.738	0.732	0.725	0.715	0.707	0.7	0.695	0.691	0.687	0.684	0.683	0.681	0.679	0.678	0.671	0.665	0.66	0.653	0.647	0.643
E08	Sample	Dilution_50%	0.5	DMSO	Lycopene	Standard_Development	Run079	Standard_Measurement	Plate_01	Clariostar_Study	MB	Biofoundry_,_London	Linear_Dilution_Pattern_V2	1.291	1.302	1.302	1.306	1.304	1.309	1.304	1.296	1.301	1.299	1.292	1.299	1.295	1.284	1.275	1.27	1.266	1.26	1.255	1.242	1.226	1.21	1.201	1.187	1.176	1.164	1.153	1.139	1.128	1.115	1.097	1.081	1.063	1.046	1.03	1.014
E09	Sample	Dilution_30%	0.3	DMSO	Lycopene	Standard_Development	Run079	Standard_Measurement	Plate_01	Clariostar_Study	MB	Biofoundry_,_London	Linear_Dilution_Pattern_V2	0.797	0.802	0.803	0.804	0.8	0.798	0.795	0.793	0.791	0.79	0.788	0.785	0.78	0.774	0.77	0.765	0.759	0.755	0.751	0.743	0.733	0.726	0.72	0.714	0.708	0.701	0.695	0.689	0.68	0.672	0.663	0.655	0.646	0.637	0.628	0.619
E10	Sample	Dilution_10%	0.1	DMSO	Lycopene	Standard_Development	Run079	Standard_Measurement	Plate_01	Clariostar_Study	MB	Biofoundry_,_London	Linear_Dilution_Pattern_V2	0.336	0.336	0.334	0.331	0.328	0.325	0.322	0.32	0.319	0.317	0.314	0.311	0.307	0.302	0.298	0.295	0.293	0.29	0.287	0.284	0.282	0.279	0.277	0.276	0.274	0.272	0.271	0.269	0.267	0.266	0.263	0.26	0.259	0.256	0.253	0.251
E11	Blank	DMSO_Blank	NA	DMSO	NA	Standard_Development	Run079	Standard_Measurement	Plate_01	Clariostar_Study	MB	Biofoundry_,_London	Linear_Dilution_Pattern_V2	0.108	0.105	0.102	0.099	0.095	0.092	0.089	0.086	0.083	0.081	0.076	0.072	0.068	0.066	0.062	0.061	0.059	0.058	0.056	0.055	0.055	0.053	0.053	0.053	0.051	0.051	0.052	0.051	0.05	0.05	0.049	0.049	0.049	0.049	0.048	0.047
E12	Blank	DMSO_Blank	NA	DMSO	NA	Standard_Development	Run079	Standard_Measurement	Plate_01	Clariostar_Study	MB	Biofoundry_,_London	Linear_Dilution_Pattern_V2	0.109	0.106	0.102	0.099	0.096	0.093	0.088	0.086	0.084	0.081	0.077	0.073	0.069	0.066	0.063	0.062	0.061	0.059	0.058	0.056	0.055	0.054	0.053	0.053	0.053	0.052	0.052	0.051	0.051	0.051	0.05	0.05	0.05	0.05	0.048	0.047
F01	Sample	Dilution_90%	0.9	DMSO	Lycopene	Standard_Development	Run079	Standard_Measurement	Plate_01	Clariostar_Study	MB	Biofoundry_,_London	Linear_Dilution_Pattern_V2	1.656	1.649	1.667	1.67	1.662	1.663	1.655	1.665	1.654	1.657	1.649	1.658	1.655	1.634	1.622	1.622	1.61	1.6	1.599	1.575	1.553	1.538	1.52	1.498	1.488	1.482	1.47	1.451	1.439	1.427	1.409	1.386	1.365	1.347	1.327	1.31
F02	Sample	Dilution_70%	0.7	DMSO	Lycopene	Standard_Development	Run079	Standard_Measurement	Plate_01	Clariostar_Study	MB	Biofoundry_,_London	Linear_Dilution_Pattern_V2	1.147	1.153	1.153	1.152	1.149	1.147	1.14	1.14	1.142	1.145	1.137	1.133	1.131	1.12	1.115	1.107	1.102	1.093	1.085	1.073	1.059	1.049	1.037	1.028	1.02	1.015	1.007	1.0	0.992	0.983	0.972	0.961	0.948	0.936	0.923	0.913
F03	Sample	Dilution_50%	0.5	DMSO	Lycopene	Standard_Development	Run079	Standard_Measurement	Plate_01	Clariostar_Study	MB	Biofoundry_,_London	Linear_Dilution_Pattern_V2	0.649	0.65	0.65	0.649	0.643	0.641	0.637	0.634	0.632	0.633	0.628	0.624	0.619	0.614	0.608	0.601	0.596	0.591	0.585	0.579	0.573	0.567	0.562	0.557	0.553	0.552	0.549	0.547	0.545	0.542	0.538	0.532	0.526	0.521	0.516	0.512
F04	Sample	Dilution_30%	0.3	DMSO	Lycopene	Standard_Development	Run079	Standard_Measurement	Plate_01	Clariostar_Study	MB	Biofoundry_,_London	Linear_Dilution_Pattern_V2	0.472	0.469	0.468	0.466	0.462	0.459	0.456	0.454	0.453	0.452	0.449	0.447	0.441	0.436	0.431	0.427	0.424	0.42	0.417	0.411	0.407	0.402	0.4	0.397	0.395	0.393	0.392	0.391	0.389	0.387	0.383	0.38	0.377	0.373	0.369	0.366
F05	Sample	Dilution_10%	0.1	DMSO	Lycopene	Standard_Development	Run079	Standard_Measurement	Plate_01	Clariostar_Study	MB	Biofoundry_,_London	Linear_Dilution_Pattern_V2	0.173	0.17	0.167	0.164	0.161	0.159	0.155	0.153	0.152	0.153	0.15	0.147	0.143	0.139	0.136	0.133	0.13	0.128	0.126	0.124	0.124	0.123	0.123	0.123	0.124	0.126	0.127	0.128	0.129	0.13	0.131	0.132	0.133	0.134	0.135	0.137
F06	Sample	Dilution_90%	0.9	DMSO	Lycopene	Standard_Development	Run079	Standard_Measurement	Plate_01	Clariostar_Study	MB	Biofoundry_,_London	Linear_Dilution_Pattern_V2	1.229	1.233	1.235	1.234	1.227	1.225	1.221	1.22	1.218	1.224	1.22	1.22	1.209	1.198	1.186	1.179	1.174	1.168	1.158	1.141	1.127	1.115	1.107	1.094	1.089	1.085	1.08	1.074	1.068	1.059	1.048	1.036	1.022	1.01	1.0	0.99
F07	Sample	Dilution_70%	0.7	DMSO	Lycopene	Standard_Development	Run079	Standard_Measurement	Plate_01	Clariostar_Study	MB	Biofoundry_,_London	Linear_Dilution_Pattern_V2	0.886	0.89	0.892	0.886	0.881	0.877	0.874	0.872	0.872	0.871	0.87	0.868	0.861	0.851	0.841	0.836	0.83	0.822	0.815	0.805	0.796	0.788	0.781	0.776	0.77	0.768	0.764	0.762	0.758	0.754	0.746	0.737	0.731	0.723	0.715	0.709
F08	Sample	Dilution_50%	0.5	DMSO	Lycopene	Standard_Development	Run079	Standard_Measurement	Plate_01	Clariostar_Study	MB	Biofoundry_,_London	Linear_Dilution_Pattern_V2	0.931	0.935	0.938	0.936	0.93	0.93	0.924	0.923	0.923	0.923	0.922	0.917	0.912	0.902	0.897	0.893	0.887	0.881	0.876	0.865	0.856	0.846	0.839	0.832	0.824	0.819	0.813	0.806	0.799	0.792	0.781	0.771	0.76	0.75	0.739	0.729
F09	Sample	Dilution_30%	0.3	DMSO	Lycopene	Standard_Development	Run079	Standard_Measurement	Plate_01	Clariostar_Study	MB	Biofoundry_,_London	Linear_Dilution_Pattern_V2	0.452	0.452	0.45	0.446	0.443	0.44	0.435	0.433	0.431	0.431	0.429	0.426	0.419	0.415	0.409	0.405	0.402	0.397	0.394	0.389	0.385	0.381	0.378	0.375	0.374	0.372	0.371	0.369	0.368	0.366	0.362	0.358	0.355	0.352	0.348	0.345
F10	Sample	Dilution_10%	0.1	DMSO	Lycopene	Standard_Development	Run079	Standard_Measurement	Plate_01	Clariostar_Study	MB	Biofoundry_,_London	Linear_Dilution_Pattern_V2	0.175	0.173	0.17	0.168	0.164	0.161	0.158	0.155	0.154	0.154	0.151	0.147	0.143	0.139	0.134	0.132	0.129	0.128	0.126	0.124	0.123	0.121	0.122	0.122	0.123	0.123	0.125	0.126	0.127	0.128	0.129	0.129	0.13	0.132	0.133	0.134
F11	Blank	DMSO	NA	DMSO	NA	Standard_Development	Run079	Standard_Measurement	Plate_01	Clariostar_Study	MB	Biofoundry_,_London	Linear_Dilution_Pattern_V2	0.107	0.104	0.1	0.097	0.094	0.091	0.088	0.085	0.082	0.08	0.076	0.072	0.068	0.065	0.062	0.061	0.059	0.058	0.057	0.055	0.054	0.053	0.053	0.053	0.052	0.052	0.051	0.051	0.05	0.05	0.049	0.049	0.05	0.049	0.048	0.047
F12	Blank	DMSO	NA	DMSO	NA	Standard_Development	Run079	Standard_Measurement	Plate_01	Clariostar_Study	MB	Biofoundry_,_London	Linear_Dilution_Pattern_V2	0.114	0.111	0.107	0.103	0.1	0.097	0.094	0.091	0.088	0.085	0.081	0.077	0.073	0.07	0.067	0.066	0.064	0.062	0.06	0.059	0.058	0.057	0.057	0.057	0.056	0.056	0.055	0.055	0.054	0.054	0.053	0.053	0.053	0.053	0.052	0.051
G01	Sample	Dilution_85%	0.85	DMSO	Lycopene	Standard_Development	Run079	Standard_Measurement	Plate_01	Clariostar_Study	MB	Biofoundry_,_London	Linear_Dilution_Pattern_V2	1.314	1.321	1.323	1.327	1.315	1.316	1.315	1.317	1.318	1.319	1.31	1.308	1.297	1.29	1.279	1.274	1.269	1.263	1.251	1.234	1.218	1.206	1.197	1.181	1.174	1.167	1.158	1.15	1.141	1.133	1.117	1.102	1.088	1.073	1.059	1.046
G02	Sample	Dilution_65%	0.65	DMSO	Lycopene	Standard_Development	Run079	Standard_Measurement	Plate_01	Clariostar_Study	MB	Biofoundry_,_London	Linear_Dilution_Pattern_V2	0.943	0.944	0.945	0.943	0.937	0.933	0.933	0.931	0.93	0.933	0.928	0.925	0.919	0.911	0.903	0.897	0.89	0.884	0.877	0.865	0.853	0.846	0.839	0.831	0.825	0.821	0.816	0.81	0.805	0.8	0.79	0.781	0.771	0.761	0.753	0.745
G03	Sample	Dilution_45%	0.45	DMSO	Lycopene	Standard_Development	Run079	Standard_Measurement	Plate_01	Clariostar_Study	MB	Biofoundry_,_London	Linear_Dilution_Pattern_V2	0.567	0.566	0.564	0.561	0.555	0.552	0.55	0.547	0.547	0.548	0.545	0.54	0.534	0.527	0.521	0.517	0.513	0.507	0.502	0.496	0.49	0.486	0.481	0.477	0.476	0.475	0.473	0.471	0.47	0.468	0.463	0.459	0.456	0.451	0.446	0.443
G04	Sample	Dilution_25%	0.25	DMSO	Lycopene	Standard_Development	Run079	Standard_Measurement	Plate_01	Clariostar_Study	MB	Biofoundry_,_London	Linear_Dilution_Pattern_V2	0.289	0.286	0.284	0.279	0.275	0.273	0.269	0.267	0.266	0.266	0.264	0.26	0.255	0.249	0.244	0.241	0.238	0.236	0.232	0.229	0.226	0.223	0.222	0.222	0.222	0.222	0.222	0.223	0.223	0.224	0.223	0.222	0.221	0.22	0.219	0.218
G05	Sample	Dilution_05%	0.0499999999999999	DMSO	Lycopene	Standard_Development	Run079	Standard_Measurement	Plate_01	Clariostar_Study	MB	Biofoundry_,_London	Linear_Dilution_Pattern_V2	0.132	0.129	0.127	0.123	0.119	0.117	0.114	0.111	0.109	0.109	0.106	0.103	0.1	0.096	0.092	0.09	0.089	0.087	0.085	0.084	0.083	0.082	0.082	0.082	0.082	0.083	0.083	0.083	0.083	0.084	0.084	0.084	0.085	0.085	0.085	0.086
G06	Sample	Dilution_85%	0.85	DMSO	Lycopene	Standard_Development	Run079	Standard_Measurement	Plate_01	Clariostar_Study	MB	Biofoundry_,_London	Linear_Dilution_Pattern_V2	1.024	1.026	1.027	1.026	1.021	1.015	1.011	1.008	1.007	1.011	1.009	1.004	0.997	0.988	0.978	0.971	0.963	0.954	0.946	0.933	0.921	0.912	0.905	0.899	0.893	0.888	0.887	0.883	0.88	0.876	0.867	0.857	0.848	0.837	0.828	0.82
G07	Sample	Dilution_65%	0.65	DMSO	Lycopene	Standard_Development	Run079	Standard_Measurement	Plate_01	Clariostar_Study	MB	Biofoundry_,_London	Linear_Dilution_Pattern_V2	0.787	0.79	0.788	0.783	0.778	0.774	0.77	0.767	0.768	0.768	0.766	0.763	0.757	0.748	0.739	0.735	0.73	0.722	0.715	0.706	0.699	0.69	0.685	0.68	0.676	0.673	0.671	0.669	0.666	0.662	0.656	0.65	0.642	0.636	0.629	0.624
G08	Sample	Dilution_45%	0.45	DMSO	Lycopene	Standard_Development	Run079	Standard_Measurement	Plate_01	Clariostar_Study	MB	Biofoundry_,_London	Linear_Dilution_Pattern_V2	0.639	0.639	0.639	0.635	0.629	0.626	0.622	0.62	0.62	0.622	0.619	0.615	0.61	0.602	0.595	0.59	0.586	0.58	0.576	0.57	0.564	0.557	0.552	0.548	0.543	0.541	0.539	0.535	0.533	0.529	0.523	0.517	0.512	0.506	0.499	0.494
G09	Sample	Dilution_25%	0.25	DMSO	Lycopene	Standard_Development	Run079	Standard_Measurement	Plate_01	Clariostar_Study	MB	Biofoundry_,_London	Linear_Dilution_Pattern_V2	0.285	0.282	0.28	0.276	0.271	0.268	0.264	0.261	0.26	0.259	0.256	0.252	0.248	0.242	0.237	0.235	0.231	0.227	0.225	0.222	0.219	0.216	0.216	0.215	0.215	0.215	0.216	0.216	0.216	0.216	0.215	0.213	0.213	0.212	0.211	0.21
G10	Sample	Dilution_05%	0.0499999999999999	DMSO	Lycopene	Standard_Development	Run079	Standard_Measurement	Plate_01	Clariostar_Study	MB	Biofoundry_,_London	Linear_Dilution_Pattern_V2	0.133	0.13	0.127	0.122	0.119	0.117	0.113	0.11	0.109	0.107	0.104	0.101	0.097	0.093	0.089	0.088	0.085	0.083	0.081	0.08	0.079	0.078	0.078	0.078	0.078	0.078	0.079	0.079	0.079	0.08	0.079	0.08	0.081	0.081	0.08	0.08
G11	Blank	DMSO_Blank	NA	DMSO	NA	Standard_Development	Run079	Standard_Measurement	Plate_01	Clariostar_Study	MB	Biofoundry_,_London	Linear_Dilution_Pattern_V2	0.117	0.112	0.109	0.105	0.102	0.101	0.097	0.093	0.09	0.088	0.084	0.079	0.075	0.073	0.069	0.068	0.067	0.065	0.064	0.062	0.061	0.06	0.06	0.06	0.06	0.059	0.059	0.059	0.058	0.058	0.057	0.056	0.056	0.056	0.055	0.055
G12	Blank	DMSO_Blank	NA	DMSO	NA	Standard_Development	Run079	Standard_Measurement	Plate_01	Clariostar_Study	MB	Biofoundry_,_London	Linear_Dilution_Pattern_V2	0.118	0.115	0.111	0.108	0.105	0.101	0.098	0.095	0.091	0.089	0.085	0.081	0.077	0.074	0.071	0.069	0.067	0.066	0.065	0.063	0.062	0.061	0.061	0.061	0.059	0.059	0.059	0.058	0.058	0.058	0.057	0.057	0.057	0.056	0.055	0.054
H01	Sample	Dilution_85%	0.85	DMSO	Lycopene	Standard_Development	Run079	Standard_Measurement	Plate_01	Clariostar_Study	MB	Biofoundry_,_London	Linear_Dilution_Pattern_V2	1.013	1.017	1.016	1.012	1.006	1.005	0.998	0.997	0.996	0.996	0.992	0.989	0.98	0.97	0.961	0.953	0.943	0.935	0.927	0.917	0.904	0.894	0.887	0.878	0.871	0.869	0.866	0.86	0.858	0.854	0.842	0.833	0.825	0.813	0.803	0.795
H02	Sample	Dilution_65%	0.65	DMSO	Lycopene	Standard_Development	Run079	Standard_Measurement	Plate_01	Clariostar_Study	MB	Biofoundry_,_London	Linear_Dilution_Pattern_V2	0.724	0.723	0.72	0.717	0.711	0.708	0.703	0.701	0.7	0.699	0.698	0.692	0.687	0.678	0.67	0.663	0.659	0.652	0.646	0.638	0.63	0.623	0.618	0.613	0.61	0.608	0.606	0.604	0.603	0.6	0.595	0.588	0.581	0.575	0.568	0.563
H03	Sample	Dilution_45%	0.45	DMSO	Lycopene	Standard_Development	Run079	Standard_Measurement	Plate_01	Clariostar_Study	MB	Biofoundry_,_London	Linear_Dilution_Pattern_V2	0.452	0.45	0.447	0.443	0.437	0.433	0.428	0.426	0.425	0.424	0.42	0.416	0.409	0.403	0.397	0.391	0.387	0.382	0.378	0.372	0.368	0.363	0.36	0.359	0.357	0.357	0.357	0.356	0.356	0.356	0.353	0.351	0.349	0.345	0.342	0.34
H04	Sample	Dilution_25%	0.25	DMSO	Lycopene	Standard_Development	Run079	Standard_Measurement	Plate_01	Clariostar_Study	MB	Biofoundry_,_London	Linear_Dilution_Pattern_V2	0.284	0.281	0.278	0.273	0.269	0.265	0.261	0.259	0.257	0.256	0.253	0.249	0.244	0.238	0.233	0.23	0.227	0.223	0.219	0.216	0.215	0.211	0.21	0.21	0.21	0.21	0.21	0.21	0.211	0.212	0.211	0.21	0.209	0.208	0.206	0.205
H05	Sample	Dilution_05%	0.0499999999999999	DMSO	Lycopene	Standard_Development	Run079	Standard_Measurement	Plate_01	Clariostar_Study	MB	Biofoundry_,_London	Linear_Dilution_Pattern_V2	0.139	0.136	0.132	0.128	0.124	0.122	0.118	0.115	0.113	0.112	0.108	0.104	0.101	0.097	0.093	0.09	0.089	0.087	0.085	0.084	0.083	0.081	0.081	0.082	0.081	0.081	0.082	0.082	0.082	0.083	0.083	0.083	0.084	0.084	0.084	0.084
H06	Sample	Dilution_85%	0.85	DMSO	Lycopene	Standard_Development	Run079	Standard_Measurement	Plate_01	Clariostar_Study	MB	Biofoundry_,_London	Linear_Dilution_Pattern_V2	0.833	0.834	0.831	0.827	0.821	0.816	0.809	0.806	0.808	0.805	0.803	0.798	0.79	0.782	0.772	0.765	0.757	0.75	0.743	0.733	0.724	0.715	0.709	0.704	0.7	0.7	0.7	0.698	0.698	0.695	0.689	0.682	0.675	0.669	0.663	0.658
H07	Sample	Dilution_65%	0.65	DMSO	Lycopene	Standard_Development	Run079	Standard_Measurement	Plate_01	Clariostar_Study	MB	Biofoundry_,_London	Linear_Dilution_Pattern_V2	0.635	0.632	0.629	0.624	0.619	0.615	0.611	0.607	0.606	0.605	0.602	0.597	0.589	0.58	0.573	0.567	0.561	0.555	0.548	0.541	0.535	0.529	0.524	0.52	0.518	0.517	0.518	0.518	0.516	0.516	0.512	0.507	0.503	0.498	0.493	0.49
H08	Sample	Dilution_45%	0.45	DMSO	Lycopene	Standard_Development	Run079	Standard_Measurement	Plate_01	Clariostar_Study	MB	Biofoundry_,_London	Linear_Dilution_Pattern_V2	0.434	0.431	0.428	0.425	0.418	0.414	0.41	0.407	0.404	0.404	0.401	0.396	0.389	0.382	0.377	0.373	0.367	0.362	0.357	0.352	0.347	0.344	0.342	0.34	0.339	0.339	0.34	0.339	0.339	0.34	0.338	0.335	0.333	0.33	0.327	0.326
H09	Sample	Dilution_25%	0.25	DMSO	Lycopene	Standard_Development	Run079	Standard_Measurement	Plate_01	Clariostar_Study	MB	Biofoundry_,_London	Linear_Dilution_Pattern_V2	0.28	0.276	0.272	0.268	0.263	0.259	0.254	0.252	0.252	0.25	0.247	0.242	0.237	0.231	0.225	0.222	0.218	0.215	0.212	0.209	0.206	0.203	0.203	0.203	0.202	0.202	0.203	0.203	0.203	0.204	0.203	0.202	0.201	0.2	0.199	0.198
H10	Sample	Dilution_05%	0.0499999999999999	DMSO	Lycopene	Standard_Development	Run079	Standard_Measurement	Plate_01	Clariostar_Study	MB	Biofoundry_,_London	Linear_Dilution_Pattern_V2	0.144	0.141	0.137	0.133	0.129	0.126	0.122	0.119	0.116	0.114	0.111	0.106	0.102	0.098	0.094	0.091	0.088	0.086	0.084	0.083	0.081	0.081	0.08	0.081	0.081	0.081	0.082	0.082	0.081	0.081	0.082	0.082	0.082	0.083	0.083	0.082
H11	Blank	DMSO_Blank	NA	DMSO	NA	Standard_Development	Run079	Standard_Measurement	Plate_01	Clariostar_Study	MB	Biofoundry_,_London	Linear_Dilution_Pattern_V2	0.116	0.112	0.109	0.104	0.101	0.098	0.094	0.09	0.087	0.085	0.081	0.076	0.072	0.069	0.065	0.064	0.062	0.06	0.059	0.057	0.056	0.055	0.055	0.054	0.054	0.053	0.053	0.053	0.053	0.052	0.051	0.051	0.051	0.051	0.05	0.049
H12	Blank	DMSO_Blank	NA	DMSO	NA	Standard_Development	Run079	Standard_Measurement	Plate_01	Clariostar_Study	MB	Biofoundry_,_London	Linear_Dilution_Pattern_V2	0.123	0.119	0.115	0.111	0.107	0.104	0.1	0.097	0.093	0.09	0.085	0.08	0.076	0.072	0.068	0.066	0.064	0.062	0.06	0.059	0.058	0.057	0.057	0.056	0.055	0.056	0.055	0.054	0.054	0.053	0.053	0.052	0.052	0.052	0.051	0.05
[truncated: 122 more columns]
