# Supplementary material for: Construction of a Calibration Curve for Lycopene on a Liquid-Handling Platform—Wider Lessons for the Development of Automated Dilution Protocols
Source: ACS Synth Biol. 2024 Aug 3;13(8):2357–75. doi: 10.1021/acssynbio.4c00031 (PMC11334188; doi:10.1021/acssynbio.4c00031)
Supplement: Supplementary file 2 — sb4c00031_si_002.zip [file sb4c00031_si_002.zip › AggregatedData/Run079/Plate_01/Clariostar_Study/Clariostar_A-Measurement_16/001.csv]

Well	Content	Label	Dilution	Solvent	Solute	Project	Run	Step	Container	Study	Author	Institution	Comment	OD350	OD352	OD354	OD356	OD358	OD360	OD362	OD364	OD366	OD368	OD370	OD372	OD374	OD376	OD378	OD380	OD382	OD384	OD386	OD388	OD390	OD392	OD394	OD396	OD398	OD400	OD402	OD404	OD406	OD408	OD410	OD412	OD414	OD416	OD418	OD420
A01	Sample	Dilution_100%	1.0	DMSO	Lycopene	Standard_Development	Run079	Standard_Measurement	Plate_01	Clariostar_Study	MB	Biofoundry_,_London	Linear_Dilution_Pattern_V2	1.06	1.065	1.062	1.061	1.054	1.05	1.045	1.043	1.041	1.044	1.039	1.034	1.028	1.016	1.006	1.001	0.99	0.982	0.972	0.962	0.95	0.94	0.93	0.926	0.92	0.915	0.917	0.916	0.911	0.904	0.9	0.89	0.882	0.873	0.864	0.858
A02	Sample	Dilution_80%	0.8	DMSO	Lycopene	Standard_Development	Run079	Standard_Measurement	Plate_01	Clariostar_Study	MB	Biofoundry_,_London	Linear_Dilution_Pattern_V2	0.721	0.718	0.716	0.714	0.707	0.7	0.697	0.696	0.696	0.694	0.69	0.687	0.679	0.671	0.662	0.657	0.649	0.642	0.635	0.627	0.619	0.613	0.608	0.605	0.604	0.604	0.606	0.608	0.607	0.606	0.602	0.6	0.596	0.591	0.587	0.586
A03	Sample	Dilution_60%	0.6	DMSO	Lycopene	Standard_Development	Run079	Standard_Measurement	Plate_01	Clariostar_Study	MB	Biofoundry_,_London	Linear_Dilution_Pattern_V2	0.534	0.532	0.528	0.524	0.519	0.514	0.511	0.51	0.508	0.506	0.504	0.501	0.494	0.486	0.48	0.474	0.468	0.461	0.458	0.453	0.447	0.442	0.438	0.437	0.437	0.437	0.439	0.44	0.441	0.44	0.439	0.437	0.435	0.431	0.429	0.428
A04	Sample	Dilution_40%	0.4	DMSO	Lycopene	Standard_Development	Run079	Standard_Measurement	Plate_01	Clariostar_Study	MB	Biofoundry_,_London	Linear_Dilution_Pattern_V2	0.396	0.394	0.391	0.387	0.384	0.378	0.375	0.373	0.371	0.37	0.368	0.364	0.358	0.351	0.346	0.342	0.336	0.331	0.328	0.324	0.32	0.317	0.315	0.314	0.313	0.313	0.315	0.315	0.315	0.315	0.314	0.312	0.311	0.309	0.307	0.306
A05	Sample	Dilution_20%	0.2	DMSO	Lycopene	Standard_Development	Run079	Standard_Measurement	Plate_01	Clariostar_Study	MB	Biofoundry_,_London	Linear_Dilution_Pattern_V2	0.227	0.225	0.222	0.219	0.215	0.211	0.207	0.207	0.206	0.204	0.203	0.201	0.196	0.191	0.186	0.183	0.179	0.177	0.174	0.172	0.17	0.168	0.168	0.168	0.169	0.17	0.171	0.171	0.172	0.172	0.173	0.173	0.174	0.174	0.174	0.174
A06	Sample	Dilution_100%	1.0	DMSO	Lycopene	Standard_Development	Run079	Standard_Measurement	Plate_01	Clariostar_Study	MB	Biofoundry_,_London	Linear_Dilution_Pattern_V2	0.821	0.818	0.818	0.811	0.803	0.796	0.793	0.791	0.788	0.789	0.786	0.781	0.773	0.763	0.754	0.746	0.737	0.728	0.72	0.711	0.703	0.696	0.688	0.685	0.684	0.685	0.688	0.689	0.689	0.688	0.687	0.683	0.678	0.673	0.668	0.667
A07	Sample	Dilution_80%	0.8	DMSO	Lycopene	Standard_Development	Run079	Standard_Measurement	Plate_01	Clariostar_Study	MB	Biofoundry_,_London	Linear_Dilution_Pattern_V2	0.675	0.672	0.668	0.663	0.656	0.65	0.644	0.644	0.642	0.642	0.639	0.633	0.626	0.619	0.609	0.602	0.594	0.586	0.58	0.574	0.567	0.56	0.555	0.554	0.553	0.553	0.555	0.556	0.556	0.556	0.552	0.55	0.546	0.542	0.538	0.536
A08	Sample	Dilution_60%	0.6	DMSO	Lycopene	Standard_Development	Run079	Standard_Measurement	Plate_01	Clariostar_Study	MB	Biofoundry_,_London	Linear_Dilution_Pattern_V2	0.539	0.538	0.533	0.53	0.524	0.519	0.515	0.514	0.512	0.511	0.509	0.505	0.498	0.49	0.483	0.478	0.472	0.466	0.46	0.455	0.449	0.444	0.441	0.439	0.438	0.437	0.439	0.439	0.44	0.438	0.436	0.434	0.431	0.428	0.424	0.422
A09	Sample	Dilution_40%	0.4	DMSO	Lycopene	Standard_Development	Run079	Standard_Measurement	Plate_01	Clariostar_Study	MB	Biofoundry_,_London	Linear_Dilution_Pattern_V2	0.375	0.371	0.37	0.366	0.36	0.355	0.352	0.351	0.348	0.346	0.344	0.34	0.334	0.327	0.321	0.317	0.313	0.308	0.304	0.299	0.295	0.293	0.29	0.29	0.289	0.289	0.291	0.292	0.291	0.291	0.29	0.289	0.288	0.286	0.284	0.283
A10	Sample	Dilution_20%	0.2	DMSO	Lycopene	Standard_Development	Run079	Standard_Measurement	Plate_01	Clariostar_Study	MB	Biofoundry_,_London	Linear_Dilution_Pattern_V2	0.233	0.231	0.228	0.225	0.22	0.215	0.211	0.21	0.21	0.208	0.206	0.203	0.198	0.192	0.187	0.183	0.18	0.177	0.175	0.172	0.171	0.169	0.168	0.169	0.17	0.17	0.171	0.171	0.172	0.173	0.173	0.173	0.174	0.174	0.173	0.173
A11	Blank	DMSO_Blank	NA	DMSO	NA	Standard_Development	Run079	Standard_Measurement	Plate_01	Clariostar_Study	MB	Biofoundry_,_London	Linear_Dilution_Pattern_V2	0.116	0.113	0.109	0.106	0.102	0.1	0.096	0.094	0.09	0.087	0.083	0.08	0.075	0.072	0.069	0.067	0.065	0.065	0.064	0.062	0.061	0.061	0.059	0.059	0.059	0.058	0.059	0.058	0.057	0.056	0.056	0.056	0.056	0.056	0.055	0.054
A12	Blank	DMSO_Blank	NA	DMSO	NA	Standard_Development	Run079	Standard_Measurement	Plate_01	Clariostar_Study	MB	Biofoundry_,_London	Linear_Dilution_Pattern_V2	0.113	0.109	0.105	0.102	0.098	0.094	0.091	0.089	0.086	0.083	0.079	0.075	0.07	0.067	0.065	0.063	0.061	0.059	0.059	0.057	0.056	0.055	0.054	0.054	0.054	0.053	0.053	0.052	0.052	0.051	0.051	0.05	0.051	0.05	0.049	0.048
B01	Sample	Dilution_100%	1.0	DMSO	Lycopene	Standard_Development	Run079	Standard_Measurement	Plate_01	Clariostar_Study	MB	Biofoundry_,_London	Linear_Dilution_Pattern_V2	1.371	1.377	1.379	1.376	1.368	1.37	1.369	1.367	1.36	1.366	1.364	1.354	1.346	1.343	1.328	1.325	1.312	1.302	1.294	1.279	1.265	1.256	1.241	1.229	1.217	1.211	1.211	1.203	1.192	1.181	1.169	1.157	1.143	1.126	1.112	1.101
B02	Sample	Dilution_80%	0.8	DMSO	Lycopene	Standard_Development	Run079	Standard_Measurement	Plate_01	Clariostar_Study	MB	Biofoundry_,_London	Linear_Dilution_Pattern_V2	0.933	0.934	0.932	0.933	0.924	0.918	0.917	0.917	0.917	0.916	0.913	0.908	0.903	0.893	0.884	0.879	0.871	0.864	0.856	0.845	0.835	0.826	0.819	0.813	0.81	0.806	0.805	0.803	0.798	0.794	0.788	0.78	0.772	0.762	0.754	0.748
B03	Sample	Dilution_60%	0.6	DMSO	Lycopene	Standard_Development	Run079	Standard_Measurement	Plate_01	Clariostar_Study	MB	Biofoundry_,_London	Linear_Dilution_Pattern_V2	0.673	0.671	0.669	0.666	0.662	0.657	0.653	0.652	0.652	0.653	0.649	0.646	0.639	0.631	0.623	0.619	0.611	0.605	0.598	0.591	0.585	0.58	0.574	0.571	0.57	0.566	0.567	0.566	0.564	0.561	0.557	0.553	0.547	0.542	0.537	0.533
B04	Sample	Dilution_40%	0.4	DMSO	Lycopene	Standard_Development	Run079	Standard_Measurement	Plate_01	Clariostar_Study	MB	Biofoundry_,_London	Linear_Dilution_Pattern_V2	0.461	0.46	0.455	0.452	0.448	0.444	0.441	0.441	0.44	0.438	0.435	0.432	0.428	0.421	0.414	0.41	0.405	0.4	0.396	0.391	0.386	0.383	0.379	0.378	0.377	0.375	0.376	0.375	0.374	0.372	0.37	0.367	0.365	0.362	0.358	0.356
B05	Sample	Dilution_20%	0.2	DMSO	Lycopene	Standard_Development	Run079	Standard_Measurement	Plate_01	Clariostar_Study	MB	Biofoundry_,_London	Linear_Dilution_Pattern_V2	0.241	0.239	0.237	0.233	0.229	0.225	0.222	0.221	0.221	0.219	0.218	0.215	0.209	0.205	0.201	0.198	0.194	0.19	0.189	0.186	0.184	0.183	0.182	0.182	0.183	0.182	0.184	0.185	0.185	0.184	0.184	0.184	0.184	0.184	0.184	0.185
B06	Sample	Dilution_100%	1.0	DMSO	Lycopene	Standard_Development	Run079	Standard_Measurement	Plate_01	Clariostar_Study	MB	Biofoundry_,_London	Linear_Dilution_Pattern_V2	0.95	0.951	0.949	0.948	0.938	0.932	0.929	0.926	0.929	0.93	0.924	0.921	0.912	0.901	0.89	0.886	0.874	0.866	0.856	0.845	0.837	0.829	0.821	0.815	0.811	0.808	0.812	0.812	0.809	0.805	0.799	0.794	0.786	0.779	0.772	0.767
B07	Sample	Dilution_80%	0.8	DMSO	Lycopene	Standard_Development	Run079	Standard_Measurement	Plate_01	Clariostar_Study	MB	Biofoundry_,_London	Linear_Dilution_Pattern_V2	0.793	0.791	0.788	0.782	0.779	0.772	0.769	0.768	0.767	0.765	0.766	0.76	0.753	0.744	0.735	0.731	0.72	0.714	0.706	0.697	0.689	0.682	0.675	0.671	0.669	0.668	0.667	0.668	0.667	0.662	0.658	0.653	0.646	0.641	0.634	0.63
B08	Sample	Dilution_60%	0.6	DMSO	Lycopene	Standard_Development	Run079	Standard_Measurement	Plate_01	Clariostar_Study	MB	Biofoundry_,_London	Linear_Dilution_Pattern_V2	0.666	0.665	0.663	0.66	0.655	0.648	0.645	0.644	0.645	0.643	0.641	0.635	0.63	0.623	0.616	0.611	0.606	0.598	0.592	0.585	0.579	0.572	0.567	0.563	0.561	0.559	0.559	0.557	0.554	0.551	0.547	0.542	0.536	0.531	0.525	0.521
B09	Sample	Dilution_40%	0.4	DMSO	Lycopene	Standard_Development	Run079	Standard_Measurement	Plate_01	Clariostar_Study	MB	Biofoundry_,_London	Linear_Dilution_Pattern_V2	0.39	0.388	0.386	0.383	0.377	0.373	0.369	0.367	0.365	0.363	0.36	0.356	0.35	0.345	0.339	0.335	0.33	0.326	0.323	0.318	0.314	0.311	0.308	0.307	0.306	0.306	0.307	0.308	0.307	0.306	0.306	0.304	0.302	0.301	0.298	0.297
B10	Sample	Dilution_20%	0.2	DMSO	Lycopene	Standard_Development	Run079	Standard_Measurement	Plate_01	Clariostar_Study	MB	Biofoundry_,_London	Linear_Dilution_Pattern_V2	0.229	0.226	0.223	0.219	0.215	0.211	0.208	0.207	0.206	0.205	0.202	0.199	0.194	0.189	0.185	0.181	0.177	0.174	0.172	0.17	0.168	0.166	0.166	0.166	0.167	0.167	0.169	0.169	0.169	0.169	0.169	0.17	0.17	0.17	0.169	0.17
B11	Blank	DMSO_Blank	NA	DMSO	NA	Standard_Development	Run079	Standard_Measurement	Plate_01	Clariostar_Study	MB	Biofoundry_,_London	Linear_Dilution_Pattern_V2	0.106	0.104	0.1	0.097	0.094	0.09	0.087	0.086	0.083	0.079	0.076	0.073	0.068	0.066	0.064	0.062	0.06	0.059	0.058	0.056	0.055	0.054	0.053	0.053	0.054	0.052	0.053	0.052	0.051	0.051	0.051	0.05	0.05	0.05	0.049	0.048
B12	Blank	DMSO_Blank	NA	DMSO	NA	Standard_Development	Run079	Standard_Measurement	Plate_01	Clariostar_Study	MB	Biofoundry_,_London	Linear_Dilution_Pattern_V2	0.116	0.113	0.109	0.106	0.102	0.099	0.096	0.093	0.09	0.087	0.084	0.08	0.076	0.073	0.071	0.07	0.067	0.066	0.064	0.062	0.062	0.061	0.06	0.06	0.06	0.059	0.059	0.058	0.057	0.057	0.057	0.057	0.057	0.056	0.055	0.054
C01	Sample	Dilution_95%	0.95	DMSO	Lycopene	Standard_Development	Run079	Standard_Measurement	Plate_01	Clariostar_Study	MB	Biofoundry_,_London	Linear_Dilution_Pattern_V2	1.446	1.44	1.449	1.449	1.447	1.44	1.433	1.44	1.44	1.451	1.436	1.433	1.433	1.416	1.402	1.403	1.391	1.384	1.369	1.355	1.345	1.332	1.315	1.304	1.295	1.281	1.275	1.267	1.258	1.243	1.228	1.217	1.2	1.185	1.165	1.149
C02	Sample	Dilution_75%	0.75	DMSO	Lycopene	Standard_Development	Run079	Standard_Measurement	Plate_01	Clariostar_Study	MB	Biofoundry_,_London	Linear_Dilution_Pattern_V2	0.969	0.972	0.972	0.972	0.966	0.963	0.958	0.957	0.957	0.96	0.957	0.952	0.945	0.938	0.929	0.924	0.915	0.905	0.899	0.888	0.879	0.871	0.862	0.854	0.849	0.845	0.842	0.836	0.832	0.825	0.816	0.808	0.799	0.789	0.779	0.772
C03	Sample	Dilution_55%	0.55	DMSO	Lycopene	Standard_Development	Run079	Standard_Measurement	Plate_01	Clariostar_Study	MB	Biofoundry_,_London	Linear_Dilution_Pattern_V2	0.709	0.709	0.71	0.706	0.702	0.698	0.693	0.694	0.694	0.693	0.692	0.688	0.68	0.674	0.667	0.663	0.657	0.648	0.644	0.637	0.629	0.623	0.617	0.613	0.609	0.606	0.605	0.602	0.597	0.594	0.588	0.582	0.576	0.569	0.561	0.555
C04	Sample	Dilution_35%	0.35	DMSO	Lycopene	Standard_Development	Run079	Standard_Measurement	Plate_01	Clariostar_Study	MB	Biofoundry_,_London	Linear_Dilution_Pattern_V2	0.475	0.472	0.471	0.468	0.464	0.461	0.458	0.457	0.456	0.454	0.452	0.451	0.445	0.439	0.433	0.43	0.426	0.42	0.417	0.412	0.408	0.405	0.401	0.399	0.396	0.394	0.394	0.392	0.39	0.387	0.385	0.382	0.378	0.374	0.37	0.366
C05	Sample	Dilution_15%	0.15	DMSO	Lycopene	Standard_Development	Run079	Standard_Measurement	Plate_01	Clariostar_Study	MB	Biofoundry_,_London	Linear_Dilution_Pattern_V2	0.235	0.233	0.23	0.227	0.222	0.218	0.216	0.215	0.214	0.213	0.212	0.21	0.206	0.201	0.196	0.194	0.191	0.188	0.186	0.184	0.182	0.18	0.179	0.18	0.18	0.18	0.18	0.18	0.18	0.18	0.181	0.18	0.18	0.18	0.179	0.179
C06	Sample	Dilution_95%	0.95	DMSO	Lycopene	Standard_Development	Run079	Standard_Measurement	Plate_01	Clariostar_Study	MB	Biofoundry_,_London	Linear_Dilution_Pattern_V2	0.983	0.98	0.978	0.974	0.968	0.96	0.955	0.956	0.957	0.957	0.955	0.952	0.944	0.934	0.923	0.916	0.907	0.899	0.888	0.877	0.869	0.86	0.85	0.847	0.843	0.84	0.838	0.839	0.835	0.83	0.823	0.817	0.808	0.8	0.791	0.784
C07	Sample	Dilution_75%	0.75	DMSO	Lycopene	Standard_Development	Run079	Standard_Measurement	Plate_01	Clariostar_Study	MB	Biofoundry_,_London	Linear_Dilution_Pattern_V2	0.774	0.773	0.77	0.766	0.762	0.755	0.753	0.751	0.75	0.752	0.748	0.742	0.736	0.729	0.72	0.716	0.707	0.699	0.692	0.682	0.676	0.67	0.664	0.66	0.658	0.654	0.655	0.653	0.651	0.647	0.642	0.637	0.63	0.624	0.617	0.613
C08	Sample	Dilution_55%	0.55	DMSO	Lycopene	Standard_Development	Run079	Standard_Measurement	Plate_01	Clariostar_Study	MB	Biofoundry_,_London	Linear_Dilution_Pattern_V2	0.833	0.834	0.833	0.833	0.828	0.825	0.82	0.818	0.818	0.818	0.815	0.812	0.808	0.802	0.793	0.791	0.783	0.775	0.769	0.761	0.754	0.747	0.739	0.733	0.728	0.722	0.718	0.713	0.707	0.7	0.692	0.685	0.677	0.667	0.657	0.65
C09	Sample	Dilution_35%	0.35	DMSO	Lycopene	Standard_Development	Run079	Standard_Measurement	Plate_01	Clariostar_Study	MB	Biofoundry_,_London	Linear_Dilution_Pattern_V2	0.436	0.435	0.431	0.429	0.424	0.418	0.415	0.414	0.413	0.41	0.408	0.405	0.4	0.394	0.389	0.385	0.381	0.376	0.373	0.368	0.364	0.36	0.357	0.356	0.353	0.352	0.352	0.35	0.348	0.346	0.344	0.342	0.339	0.336	0.332	0.329
C10	Sample	Dilution_15%	0.15	DMSO	Lycopene	Standard_Development	Run079	Standard_Measurement	Plate_01	Clariostar_Study	MB	Biofoundry_,_London	Linear_Dilution_Pattern_V2	0.206	0.204	0.201	0.197	0.192	0.189	0.185	0.185	0.184	0.181	0.18	0.178	0.172	0.168	0.163	0.161	0.158	0.155	0.153	0.151	0.149	0.148	0.147	0.147	0.149	0.148	0.149	0.149	0.149	0.149	0.15	0.15	0.15	0.151	0.15	0.15
C11	Blank	DMSO_Blank	NA	DMSO	NA	Standard_Development	Run079	Standard_Measurement	Plate_01	Clariostar_Study	MB	Biofoundry_,_London	Linear_Dilution_Pattern_V2	0.109	0.106	0.103	0.1	0.096	0.093	0.089	0.088	0.086	0.082	0.078	0.075	0.071	0.069	0.066	0.065	0.062	0.06	0.06	0.059	0.058	0.057	0.056	0.056	0.056	0.055	0.055	0.054	0.053	0.053	0.053	0.053	0.053	0.052	0.051	0.05
C12	Blank	DMSO_Blank	NA	DMSO	NA	Standard_Development	Run079	Standard_Measurement	Plate_01	Clariostar_Study	MB	Biofoundry_,_London	Linear_Dilution_Pattern_V2	0.111	0.108	0.104	0.101	0.097	0.094	0.091	0.089	0.086	0.083	0.08	0.076	0.073	0.07	0.067	0.066	0.064	0.062	0.061	0.06	0.059	0.058	0.058	0.057	0.057	0.057	0.057	0.056	0.055	0.054	0.054	0.053	0.054	0.053	0.052	0.051
D01	Sample	Dilution_95%	0.95	DMSO	Lycopene	Standard_Development	Run079	Standard_Measurement	Plate_01	Clariostar_Study	MB	Biofoundry_,_London	Linear_Dilution_Pattern_V2	1.341	1.347	1.344	1.341	1.343	1.336	1.331	1.331	1.334	1.336	1.328	1.326	1.318	1.309	1.3	1.299	1.286	1.275	1.259	1.246	1.238	1.224	1.209	1.197	1.19	1.182	1.177	1.168	1.161	1.149	1.135	1.124	1.108	1.092	1.076	1.063
D02	Sample	Dilution_75%	0.75	DMSO	Lycopene	Standard_Development	Run079	Standard_Measurement	Plate_01	Clariostar_Study	MB	Biofoundry_,_London	Linear_Dilution_Pattern_V2	1.013	1.015	1.017	1.014	1.008	1.004	1.002	1.003	1.004	1.002	0.999	0.995	0.989	0.978	0.97	0.968	0.957	0.948	0.94	0.929	0.921	0.912	0.901	0.894	0.889	0.883	0.88	0.874	0.867	0.86	0.853	0.844	0.833	0.822	0.81	0.802
D03	Sample	Dilution_55%	0.55	DMSO	Lycopene	Standard_Development	Run079	Standard_Measurement	Plate_01	Clariostar_Study	MB	Biofoundry_,_London	Linear_Dilution_Pattern_V2	0.656	0.657	0.654	0.651	0.647	0.641	0.638	0.639	0.638	0.637	0.633	0.63	0.625	0.618	0.611	0.606	0.6	0.593	0.588	0.582	0.576	0.57	0.564	0.562	0.558	0.555	0.554	0.552	0.549	0.546	0.542	0.537	0.53	0.524	0.519	0.513
D04	Sample	Dilution_35%	0.35	DMSO	Lycopene	Standard_Development	Run079	Standard_Measurement	Plate_01	Clariostar_Study	MB	Biofoundry_,_London	Linear_Dilution_Pattern_V2	0.464	0.463	0.462	0.46	0.455	0.45	0.447	0.446	0.445	0.445	0.443	0.439	0.435	0.429	0.423	0.42	0.414	0.41	0.407	0.402	0.399	0.394	0.39	0.388	0.387	0.384	0.384	0.382	0.38	0.378	0.375	0.372	0.368	0.365	0.361	0.358
D05	Sample	Dilution_15%	0.15	DMSO	Lycopene	Standard_Development	Run079	Standard_Measurement	Plate_01	Clariostar_Study	MB	Biofoundry_,_London	Linear_Dilution_Pattern_V2	0.218	0.216	0.214	0.21	0.206	0.202	0.199	0.198	0.197	0.196	0.195	0.192	0.188	0.184	0.18	0.177	0.174	0.171	0.17	0.167	0.166	0.164	0.163	0.164	0.164	0.164	0.166	0.165	0.164	0.165	0.166	0.166	0.166	0.166	0.165	0.165
D06	Sample	Dilution_95%	0.95	DMSO	Lycopene	Standard_Development	Run079	Standard_Measurement	Plate_01	Clariostar_Study	MB	Biofoundry_,_London	Linear_Dilution_Pattern_V2	1.119	1.121	1.122	1.118	1.111	1.105	1.101	1.101	1.103	1.103	1.099	1.094	1.087	1.076	1.066	1.059	1.05	1.039	1.03	1.018	1.009	0.998	0.989	0.983	0.977	0.968	0.969	0.965	0.96	0.954	0.944	0.936	0.925	0.914	0.901	0.892
D07	Sample	Dilution_75%	0.75	DMSO	Lycopene	Standard_Development	Run079	Standard_Measurement	Plate_01	Clariostar_Study	MB	Biofoundry_,_London	Linear_Dilution_Pattern_V2	0.847	0.847	0.845	0.84	0.835	0.829	0.825	0.825	0.824	0.825	0.821	0.818	0.811	0.803	0.794	0.789	0.78	0.771	0.764	0.757	0.75	0.741	0.734	0.731	0.726	0.722	0.722	0.718	0.714	0.71	0.705	0.698	0.691	0.683	0.675	0.669
D08	Sample	Dilution_55%	0.55	DMSO	Lycopene	Standard_Development	Run079	Standard_Measurement	Plate_01	Clariostar_Study	MB	Biofoundry_,_London	Linear_Dilution_Pattern_V2	0.987	0.99	0.993	0.992	0.987	0.984	0.98	0.98	0.982	0.98	0.976	0.975	0.972	0.963	0.955	0.954	0.945	0.935	0.928	0.92	0.91	0.901	0.892	0.886	0.879	0.87	0.865	0.856	0.848	0.839	0.83	0.819	0.806	0.795	0.782	0.772
D09	Sample	Dilution_35%	0.35	DMSO	Lycopene	Standard_Development	Run079	Standard_Measurement	Plate_01	Clariostar_Study	MB	Biofoundry_,_London	Linear_Dilution_Pattern_V2	0.895	0.898	0.9	0.899	0.895	0.89	0.888	0.888	0.89	0.89	0.886	0.881	0.877	0.872	0.867	0.863	0.856	0.85	0.846	0.839	0.83	0.823	0.815	0.808	0.801	0.792	0.785	0.776	0.767	0.757	0.749	0.739	0.728	0.716	0.704	0.693
D10	Sample	Dilution_15%	0.15	DMSO	Lycopene	Standard_Development	Run079	Standard_Measurement	Plate_01	Clariostar_Study	MB	Biofoundry_,_London	Linear_Dilution_Pattern_V2	0.394	0.393	0.391	0.389	0.386	0.382	0.379	0.378	0.377	0.375	0.373	0.37	0.366	0.36	0.356	0.354	0.35	0.346	0.344	0.341	0.338	0.335	0.332	0.33	0.329	0.326	0.325	0.323	0.319	0.316	0.314	0.311	0.308	0.305	0.3	0.297
D11	Blank	DMSO_Blank	NA	DMSO	NA	Standard_Development	Run079	Standard_Measurement	Plate_01	Clariostar_Study	MB	Biofoundry_,_London	Linear_Dilution_Pattern_V2	0.109	0.105	0.101	0.098	0.093	0.091	0.087	0.086	0.083	0.081	0.077	0.074	0.07	0.067	0.064	0.063	0.06	0.059	0.059	0.057	0.056	0.055	0.054	0.055	0.055	0.054	0.054	0.052	0.051	0.052	0.052	0.051	0.051	0.051	0.049	0.048
D12	Blank	DMSO_Blank	NA	DMSO	NA	Standard_Development	Run079	Standard_Measurement	Plate_01	Clariostar_Study	MB	Biofoundry_,_London	Linear_Dilution_Pattern_V2	0.113	0.11	0.107	0.104	0.1	0.096	0.093	0.092	0.089	0.086	0.083	0.078	0.075	0.072	0.069	0.068	0.066	0.064	0.064	0.062	0.061	0.059	0.058	0.059	0.059	0.058	0.059	0.058	0.056	0.056	0.056	0.055	0.056	0.055	0.054	0.053
E01	Sample	Dilution_90%	0.9	DMSO	Lycopene	Standard_Development	Run079	Standard_Measurement	Plate_01	Clariostar_Study	MB	Biofoundry_,_London	Linear_Dilution_Pattern_V2	1.591	1.6	1.603	1.605	1.6	1.588	1.585	1.596	1.588	1.599	1.591	1.577	1.585	1.575	1.556	1.559	1.549	1.539	1.527	1.506	1.493	1.478	1.461	1.45	1.434	1.419	1.417	1.401	1.387	1.368	1.345	1.335	1.314	1.292	1.268	1.252
E02	Sample	Dilution_70%	0.7	DMSO	Lycopene	Standard_Development	Run079	Standard_Measurement	Plate_01	Clariostar_Study	MB	Biofoundry_,_London	Linear_Dilution_Pattern_V2	1.027	1.024	1.026	1.026	1.021	1.016	1.011	1.013	1.015	1.015	1.012	1.008	1.003	0.996	0.984	0.982	0.971	0.965	0.958	0.944	0.936	0.927	0.915	0.909	0.903	0.895	0.891	0.884	0.879	0.871	0.862	0.851	0.839	0.827	0.817	0.807
E03	Sample	Dilution_50%	0.5	DMSO	Lycopene	Standard_Development	Run079	Standard_Measurement	Plate_01	Clariostar_Study	MB	Biofoundry_,_London	Linear_Dilution_Pattern_V2	0.716	0.715	0.714	0.709	0.706	0.701	0.699	0.699	0.7	0.698	0.696	0.693	0.687	0.682	0.674	0.671	0.667	0.659	0.652	0.646	0.639	0.633	0.627	0.622	0.619	0.614	0.612	0.609	0.603	0.599	0.593	0.586	0.58	0.572	0.563	0.556
E04	Sample	Dilution_30%	0.3	DMSO	Lycopene	Standard_Development	Run079	Standard_Measurement	Plate_01	Clariostar_Study	MB	Biofoundry_,_London	Linear_Dilution_Pattern_V2	0.427	0.427	0.423	0.42	0.416	0.412	0.408	0.408	0.407	0.406	0.405	0.4	0.395	0.391	0.386	0.383	0.378	0.374	0.371	0.367	0.363	0.36	0.356	0.354	0.352	0.351	0.35	0.348	0.347	0.345	0.342	0.339	0.337	0.334	0.329	0.326
E05	Sample	Dilution_10%	0.1	DMSO	Lycopene	Standard_Development	Run079	Standard_Measurement	Plate_01	Clariostar_Study	MB	Biofoundry_,_London	Linear_Dilution_Pattern_V2	0.161	0.159	0.155	0.153	0.148	0.145	0.142	0.142	0.141	0.14	0.139	0.137	0.132	0.127	0.123	0.121	0.118	0.116	0.115	0.113	0.112	0.111	0.111	0.112	0.113	0.112	0.114	0.114	0.115	0.116	0.117	0.118	0.118	0.119	0.119	0.119
E06	Sample	Dilution_90%	0.9	DMSO	Lycopene	Standard_Development	Run079	Standard_Measurement	Plate_01	Clariostar_Study	MB	Biofoundry_,_London	Linear_Dilution_Pattern_V2	1.122	1.124	1.125	1.127	1.118	1.112	1.109	1.109	1.108	1.109	1.109	1.102	1.094	1.087	1.074	1.071	1.062	1.052	1.042	1.03	1.023	1.009	1.0	0.992	0.985	0.976	0.975	0.971	0.964	0.955	0.946	0.937	0.925	0.914	0.901	0.89
E07	Sample	Dilution_70%	0.7	DMSO	Lycopene	Standard_Development	Run079	Standard_Measurement	Plate_01	Clariostar_Study	MB	Biofoundry_,_London	Linear_Dilution_Pattern_V2	0.807	0.808	0.806	0.803	0.796	0.79	0.786	0.786	0.788	0.788	0.784	0.779	0.773	0.766	0.757	0.753	0.744	0.738	0.731	0.723	0.714	0.707	0.7	0.695	0.69	0.687	0.686	0.683	0.68	0.675	0.67	0.663	0.656	0.648	0.64	0.634
E08	Sample	Dilution_50%	0.5	DMSO	Lycopene	Standard_Development	Run079	Standard_Measurement	Plate_01	Clariostar_Study	MB	Biofoundry_,_London	Linear_Dilution_Pattern_V2	1.329	1.336	1.339	1.345	1.339	1.336	1.336	1.339	1.334	1.336	1.333	1.327	1.331	1.32	1.307	1.313	1.301	1.294	1.287	1.276	1.265	1.252	1.238	1.229	1.212	1.197	1.192	1.177	1.161	1.144	1.127	1.111	1.093	1.075	1.056	1.039
E09	Sample	Dilution_30%	0.3	DMSO	Lycopene	Standard_Development	Run079	Standard_Measurement	Plate_01	Clariostar_Study	MB	Biofoundry_,_London	Linear_Dilution_Pattern_V2	0.813	0.813	0.815	0.815	0.81	0.808	0.805	0.805	0.806	0.804	0.801	0.797	0.792	0.788	0.783	0.781	0.774	0.768	0.763	0.758	0.751	0.743	0.734	0.727	0.72	0.712	0.706	0.699	0.69	0.682	0.672	0.663	0.654	0.644	0.632	0.623
E10	Sample	Dilution_10%	0.1	DMSO	Lycopene	Standard_Development	Run079	Standard_Measurement	Plate_01	Clariostar_Study	MB	Biofoundry_,_London	Linear_Dilution_Pattern_V2	0.356	0.356	0.353	0.35	0.346	0.342	0.339	0.339	0.337	0.336	0.332	0.33	0.326	0.322	0.318	0.315	0.312	0.309	0.308	0.304	0.301	0.299	0.296	0.294	0.293	0.29	0.289	0.287	0.284	0.281	0.28	0.277	0.274	0.272	0.268	0.265
E11	Blank	DMSO_Blank	NA	DMSO	NA	Standard_Development	Run079	Standard_Measurement	Plate_01	Clariostar_Study	MB	Biofoundry_,_London	Linear_Dilution_Pattern_V2	0.114	0.111	0.106	0.103	0.099	0.096	0.091	0.09	0.088	0.084	0.082	0.078	0.074	0.07	0.067	0.067	0.064	0.063	0.062	0.06	0.059	0.058	0.057	0.057	0.058	0.056	0.057	0.056	0.055	0.054	0.054	0.054	0.053	0.053	0.052	0.051
E12	Blank	DMSO_Blank	NA	DMSO	NA	Standard_Development	Run079	Standard_Measurement	Plate_01	Clariostar_Study	MB	Biofoundry_,_London	Linear_Dilution_Pattern_V2	0.115	0.112	0.109	0.106	0.101	0.098	0.094	0.093	0.09	0.087	0.084	0.08	0.076	0.073	0.07	0.068	0.066	0.064	0.064	0.062	0.061	0.06	0.059	0.059	0.06	0.058	0.059	0.058	0.057	0.057	0.057	0.056	0.056	0.056	0.054	0.053
F01	Sample	Dilution_90%	0.9	DMSO	Lycopene	Standard_Development	Run079	Standard_Measurement	Plate_01	Clariostar_Study	MB	Biofoundry_,_London	Linear_Dilution_Pattern_V2	1.701	1.696	1.713	1.705	1.697	1.688	1.688	1.693	1.688	1.698	1.684	1.678	1.683	1.677	1.665	1.669	1.643	1.635	1.616	1.608	1.596	1.57	1.556	1.542	1.525	1.508	1.506	1.49	1.47	1.45	1.427	1.41	1.392	1.368	1.343	1.325
F02	Sample	Dilution_70%	0.7	DMSO	Lycopene	Standard_Development	Run079	Standard_Measurement	Plate_01	Clariostar_Study	MB	Biofoundry_,_London	Linear_Dilution_Pattern_V2	1.156	1.161	1.158	1.16	1.153	1.151	1.146	1.146	1.151	1.158	1.153	1.147	1.141	1.133	1.117	1.116	1.11	1.101	1.091	1.082	1.073	1.059	1.046	1.038	1.029	1.018	1.014	1.004	0.993	0.982	0.971	0.959	0.946	0.931	0.914	0.901
F03	Sample	Dilution_50%	0.5	DMSO	Lycopene	Standard_Development	Run079	Standard_Measurement	Plate_01	Clariostar_Study	MB	Biofoundry_,_London	Linear_Dilution_Pattern_V2	0.669	0.67	0.669	0.665	0.661	0.657	0.654	0.652	0.651	0.651	0.648	0.645	0.638	0.632	0.625	0.622	0.615	0.61	0.604	0.597	0.591	0.585	0.579	0.575	0.572	0.567	0.565	0.561	0.558	0.553	0.549	0.543	0.536	0.53	0.522	0.516
F04	Sample	Dilution_30%	0.3	DMSO	Lycopene	Standard_Development	Run079	Standard_Measurement	Plate_01	Clariostar_Study	MB	Biofoundry_,_London	Linear_Dilution_Pattern_V2	0.473	0.472	0.47	0.468	0.464	0.46	0.456	0.457	0.455	0.454	0.452	0.448	0.443	0.438	0.433	0.43	0.426	0.421	0.418	0.413	0.409	0.404	0.401	0.399	0.397	0.393	0.392	0.39	0.387	0.383	0.381	0.377	0.372	0.368	0.363	0.359
F05	Sample	Dilution_10%	0.1	DMSO	Lycopene	Standard_Development	Run079	Standard_Measurement	Plate_01	Clariostar_Study	MB	Biofoundry_,_London	Linear_Dilution_Pattern_V2	0.191	0.188	0.185	0.182	0.177	0.174	0.171	0.171	0.17	0.168	0.168	0.165	0.161	0.157	0.152	0.15	0.148	0.145	0.144	0.142	0.14	0.139	0.138	0.139	0.14	0.139	0.141	0.14	0.14	0.141	0.141	0.141	0.142	0.142	0.142	0.142
F06	Sample	Dilution_90%	0.9	DMSO	Lycopene	Standard_Development	Run079	Standard_Measurement	Plate_01	Clariostar_Study	MB	Biofoundry_,_London	Linear_Dilution_Pattern_V2	1.261	1.264	1.264	1.265	1.264	1.251	1.249	1.252	1.252	1.25	1.242	1.245	1.234	1.229	1.215	1.211	1.204	1.192	1.182	1.168	1.156	1.149	1.133	1.122	1.113	1.11	1.105	1.096	1.087	1.075	1.067	1.055	1.038	1.025	1.01	0.997
F07	Sample	Dilution_70%	0.7	DMSO	Lycopene	Standard_Development	Run079	Standard_Measurement	Plate_01	Clariostar_Study	MB	Biofoundry_,_London	Linear_Dilution_Pattern_V2	0.912	0.913	0.912	0.909	0.906	0.9	0.896	0.894	0.893	0.894	0.889	0.884	0.879	0.872	0.863	0.859	0.851	0.843	0.837	0.827	0.82	0.81	0.801	0.797	0.79	0.786	0.783	0.778	0.773	0.767	0.758	0.75	0.739	0.73	0.72	0.712
F08	Sample	Dilution_50%	0.5	DMSO	Lycopene	Standard_Development	Run079	Standard_Measurement	Plate_01	Clariostar_Study	MB	Biofoundry_,_London	Linear_Dilution_Pattern_V2	0.951	0.953	0.956	0.954	0.947	0.944	0.941	0.941	0.941	0.941	0.942	0.936	0.932	0.923	0.915	0.914	0.906	0.897	0.892	0.883	0.875	0.866	0.857	0.849	0.839	0.834	0.829	0.821	0.811	0.803	0.792	0.782	0.771	0.759	0.747	0.736
F09	Sample	Dilution_30%	0.3	DMSO	Lycopene	Standard_Development	Run079	Standard_Measurement	Plate_01	Clariostar_Study	MB	Biofoundry_,_London	Linear_Dilution_Pattern_V2	0.462	0.459	0.457	0.455	0.451	0.446	0.443	0.442	0.439	0.438	0.436	0.433	0.428	0.422	0.417	0.414	0.409	0.405	0.403	0.398	0.394	0.39	0.386	0.384	0.382	0.379	0.378	0.375	0.373	0.37	0.367	0.363	0.359	0.356	0.351	0.346
F10	Sample	Dilution_10%	0.1	DMSO	Lycopene	Standard_Development	Run079	Standard_Measurement	Plate_01	Clariostar_Study	MB	Biofoundry_,_London	Linear_Dilution_Pattern_V2	0.179	0.177	0.173	0.17	0.166	0.162	0.158	0.157	0.156	0.154	0.153	0.149	0.145	0.141	0.137	0.135	0.132	0.129	0.128	0.126	0.124	0.123	0.122	0.123	0.124	0.124	0.125	0.124	0.124	0.124	0.124	0.125	0.125	0.126	0.124	0.124
F11	Blank	DMSO	NA	DMSO	NA	Standard_Development	Run079	Standard_Measurement	Plate_01	Clariostar_Study	MB	Biofoundry_,_London	Linear_Dilution_Pattern_V2	0.114	0.111	0.107	0.105	0.101	0.098	0.095	0.092	0.089	0.086	0.083	0.08	0.075	0.073	0.07	0.068	0.067	0.066	0.065	0.063	0.062	0.061	0.06	0.06	0.06	0.059	0.059	0.058	0.057	0.057	0.057	0.057	0.057	0.056	0.055	0.054
F12	Blank	DMSO	NA	DMSO	NA	Standard_Development	Run079	Standard_Measurement	Plate_01	Clariostar_Study	MB	Biofoundry_,_London	Linear_Dilution_Pattern_V2	0.119	0.116	0.113	0.11	0.106	0.103	0.1	0.098	0.093	0.09	0.087	0.083	0.079	0.077	0.074	0.071	0.069	0.067	0.067	0.065	0.064	0.064	0.063	0.062	0.062	0.061	0.061	0.06	0.059	0.059	0.059	0.058	0.058	0.057	0.056	0.055
G01	Sample	Dilution_85%	0.85	DMSO	Lycopene	Standard_Development	Run079	Standard_Measurement	Plate_01	Clariostar_Study	MB	Biofoundry_,_London	Linear_Dilution_Pattern_V2	1.335	1.342	1.343	1.343	1.338	1.333	1.331	1.328	1.337	1.332	1.324	1.319	1.312	1.306	1.301	1.295	1.288	1.274	1.262	1.251	1.239	1.228	1.21	1.201	1.194	1.179	1.173	1.165	1.152	1.139	1.125	1.109	1.091	1.074	1.056	1.042
G02	Sample	Dilution_65%	0.65	DMSO	Lycopene	Standard_Development	Run079	Standard_Measurement	Plate_01	Clariostar_Study	MB	Biofoundry_,_London	Linear_Dilution_Pattern_V2	0.956	0.96	0.962	0.96	0.957	0.951	0.947	0.946	0.946	0.946	0.943	0.943	0.935	0.929	0.92	0.914	0.905	0.9	0.894	0.884	0.873	0.864	0.855	0.846	0.84	0.833	0.829	0.823	0.816	0.808	0.798	0.789	0.778	0.766	0.754	0.744
G03	Sample	Dilution_45%	0.45	DMSO	Lycopene	Standard_Development	Run079	Standard_Measurement	Plate_01	Clariostar_Study	MB	Biofoundry_,_London	Linear_Dilution_Pattern_V2	0.575	0.577	0.576	0.571	0.565	0.561	0.557	0.557	0.557	0.557	0.553	0.551	0.546	0.539	0.533	0.528	0.522	0.518	0.513	0.507	0.502	0.496	0.491	0.488	0.486	0.483	0.481	0.478	0.475	0.471	0.467	0.464	0.458	0.453	0.446	0.44
G04	Sample	Dilution_25%	0.25	DMSO	Lycopene	Standard_Development	Run079	Standard_Measurement	Plate_01	Clariostar_Study	MB	Biofoundry_,_London	Linear_Dilution_Pattern_V2	0.299	0.297	0.294	0.29	0.285	0.281	0.277	0.277	0.276	0.274	0.272	0.269	0.264	0.26	0.255	0.252	0.249	0.245	0.243	0.239	0.237	0.235	0.233	0.232	0.232	0.231	0.232	0.231	0.23	0.23	0.229	0.228	0.227	0.225	0.222	0.221
G05	Sample	Dilution_05%	0.0499999999999999	DMSO	Lycopene	Standard_Development	Run079	Standard_Measurement	Plate_01	Clariostar_Study	MB	Biofoundry_,_London	Linear_Dilution_Pattern_V2	0.133	0.13	0.127	0.124	0.12	0.117	0.113	0.112	0.11	0.108	0.106	0.103	0.099	0.096	0.093	0.091	0.089	0.087	0.087	0.085	0.084	0.083	0.082	0.083	0.084	0.083	0.084	0.083	0.083	0.084	0.084	0.084	0.084	0.085	0.083	0.083
G06	Sample	Dilution_85%	0.85	DMSO	Lycopene	Standard_Development	Run079	Standard_Measurement	Plate_01	Clariostar_Study	MB	Biofoundry_,_London	Linear_Dilution_Pattern_V2	1.046	1.047	1.044	1.042	1.035	1.028	1.025	1.024	1.024	1.024	1.019	1.015	1.01	1.0	0.991	0.987	0.98	0.969	0.96	0.949	0.938	0.927	0.918	0.911	0.906	0.899	0.897	0.89	0.884	0.878	0.869	0.86	0.85	0.838	0.827	0.818
G07	Sample	Dilution_65%	0.65	DMSO	Lycopene	Standard_Development	Run079	Standard_Measurement	Plate_01	Clariostar_Study	MB	Biofoundry_,_London	Linear_Dilution_Pattern_V2	0.803	0.803	0.803	0.799	0.793	0.788	0.785	0.784	0.785	0.783	0.779	0.773	0.771	0.763	0.753	0.749	0.741	0.735	0.729	0.719	0.713	0.705	0.697	0.692	0.688	0.684	0.682	0.677	0.673	0.667	0.661	0.655	0.647	0.638	0.628	0.621
G08	Sample	Dilution_45%	0.45	DMSO	Lycopene	Standard_Development	Run079	Standard_Measurement	Plate_01	Clariostar_Study	MB	Biofoundry_,_London	Linear_Dilution_Pattern_V2	0.65	0.65	0.649	0.645	0.639	0.635	0.631	0.631	0.63	0.628	0.626	0.622	0.618	0.611	0.606	0.603	0.597	0.591	0.586	0.58	0.573	0.568	0.561	0.557	0.552	0.548	0.546	0.542	0.538	0.533	0.527	0.521	0.514	0.508	0.499	0.492
G09	Sample	Dilution_25%	0.25	DMSO	Lycopene	Standard_Development	Run079	Standard_Measurement	Plate_01	Clariostar_Study	MB	Biofoundry_,_London	Linear_Dilution_Pattern_V2	0.289	0.287	0.285	0.281	0.275	0.271	0.267	0.267	0.265	0.264	0.26	0.257	0.251	0.247	0.243	0.24	0.236	0.232	0.23	0.228	0.224	0.222	0.22	0.22	0.219	0.218	0.219	0.218	0.218	0.218	0.217	0.215	0.214	0.213	0.21	0.208
G10	Sample	Dilution_05%	0.0499999999999999	DMSO	Lycopene	Standard_Development	Run079	Standard_Measurement	Plate_01	Clariostar_Study	MB	Biofoundry_,_London	Linear_Dilution_Pattern_V2	0.144	0.141	0.138	0.135	0.131	0.127	0.123	0.122	0.119	0.118	0.116	0.113	0.108	0.105	0.102	0.099	0.097	0.095	0.094	0.092	0.091	0.09	0.089	0.09	0.09	0.09	0.09	0.09	0.09	0.09	0.091	0.091	0.091	0.091	0.09	0.09
G11	Blank	DMSO_Blank	NA	DMSO	NA	Standard_Development	Run079	Standard_Measurement	Plate_01	Clariostar_Study	MB	Biofoundry_,_London	Linear_Dilution_Pattern_V2	0.118	0.114	0.11	0.107	0.103	0.1	0.096	0.095	0.092	0.089	0.086	0.082	0.078	0.075	0.072	0.071	0.069	0.067	0.066	0.065	0.063	0.062	0.062	0.062	0.062	0.06	0.061	0.059	0.059	0.058	0.058	0.058	0.058	0.058	0.056	0.054
G12	Blank	DMSO_Blank	NA	DMSO	NA	Standard_Development	Run079	Standard_Measurement	Plate_01	Clariostar_Study	MB	Biofoundry_,_London	Linear_Dilution_Pattern_V2	0.121	0.118	0.114	0.11	0.106	0.102	0.098	0.097	0.095	0.091	0.087	0.084	0.08	0.076	0.073	0.072	0.069	0.067	0.067	0.066	0.064	0.063	0.062	0.063	0.063	0.062	0.062	0.06	0.059	0.06	0.059	0.059	0.059	0.059	0.057	0.056
H01	Sample	Dilution_85%	0.85	DMSO	Lycopene	Standard_Development	Run079	Standard_Measurement	Plate_01	Clariostar_Study	MB	Biofoundry_,_London	Linear_Dilution_Pattern_V2	1.032	1.033	1.031	1.03	1.023	1.019	1.014	1.014	1.015	1.011	1.006	1.002	0.994	0.985	0.976	0.972	0.961	0.951	0.941	0.932	0.921	0.911	0.901	0.896	0.887	0.879	0.875	0.87	0.862	0.855	0.846	0.838	0.825	0.814	0.802	0.792
H02	Sample	Dilution_65%	0.65	DMSO	Lycopene	Standard_Development	Run079	Standard_Measurement	Plate_01	Clariostar_Study	MB	Biofoundry_,_London	Linear_Dilution_Pattern_V2	0.734	0.731	0.73	0.726	0.719	0.714	0.71	0.71	0.71	0.706	0.703	0.7	0.693	0.686	0.679	0.676	0.668	0.661	0.655	0.647	0.64	0.633	0.627	0.624	0.619	0.615	0.613	0.609	0.606	0.601	0.596	0.589	0.582	0.573	0.565	0.559
H03	Sample	Dilution_45%	0.45	DMSO	Lycopene	Standard_Development	Run079	Standard_Measurement	Plate_01	Clariostar_Study	MB	Biofoundry_,_London	Linear_Dilution_Pattern_V2	0.461	0.458	0.456	0.452	0.445	0.439	0.436	0.434	0.432	0.431	0.429	0.424	0.419	0.412	0.406	0.402	0.397	0.391	0.387	0.382	0.378	0.373	0.369	0.367	0.367	0.366	0.366	0.364	0.362	0.361	0.358	0.355	0.352	0.349	0.343	0.34
H04	Sample	Dilution_25%	0.25	DMSO	Lycopene	Standard_Development	Run079	Standard_Measurement	Plate_01	Clariostar_Study	MB	Biofoundry_,_London	Linear_Dilution_Pattern_V2	0.29	0.287	0.283	0.279	0.275	0.27	0.265	0.264	0.263	0.262	0.258	0.255	0.249	0.244	0.239	0.236	0.233	0.23	0.227	0.223	0.221	0.218	0.217	0.216	0.216	0.215	0.215	0.215	0.215	0.214	0.214	0.212	0.211	0.209	0.207	0.205
H05	Sample	Dilution_05%	0.0499999999999999	DMSO	Lycopene	Standard_Development	Run079	Standard_Measurement	Plate_01	Clariostar_Study	MB	Biofoundry_,_London	Linear_Dilution_Pattern_V2	0.145	0.142	0.138	0.134	0.13	0.126	0.122	0.121	0.119	0.117	0.115	0.111	0.107	0.103	0.099	0.098	0.094	0.093	0.092	0.09	0.089	0.088	0.087	0.087	0.088	0.088	0.088	0.088	0.087	0.087	0.088	0.088	0.088	0.088	0.087	0.086
H06	Sample	Dilution_85%	0.85	DMSO	Lycopene	Standard_Development	Run079	Standard_Measurement	Plate_01	Clariostar_Study	MB	Biofoundry_,_London	Linear_Dilution_Pattern_V2	0.849	0.847	0.842	0.839	0.832	0.825	0.818	0.818	0.82	0.815	0.811	0.806	0.798	0.791	0.781	0.775	0.767	0.759	0.751	0.742	0.734	0.725	0.717	0.713	0.709	0.705	0.705	0.701	0.698	0.693	0.688	0.682	0.674	0.665	0.656	0.65
H07	Sample	Dilution_65%	0.65	DMSO	Lycopene	Standard_Development	Run079	Standard_Measurement	Plate_01	Clariostar_Study	MB	Biofoundry_,_London	Linear_Dilution_Pattern_V2	0.643	0.64	0.637	0.632	0.625	0.619	0.615	0.614	0.613	0.613	0.609	0.602	0.596	0.59	0.58	0.576	0.57	0.562	0.556	0.549	0.542	0.537	0.531	0.528	0.524	0.523	0.522	0.52	0.518	0.516	0.511	0.507	0.501	0.495	0.488	0.484
H08	Sample	Dilution_45%	0.45	DMSO	Lycopene	Standard_Development	Run079	Standard_Measurement	Plate_01	Clariostar_Study	MB	Biofoundry_,_London	Linear_Dilution_Pattern_V2	0.44	0.438	0.435	0.43	0.423	0.418	0.413	0.413	0.411	0.409	0.405	0.401	0.395	0.389	0.382	0.378	0.373	0.368	0.364	0.358	0.355	0.35	0.346	0.345	0.344	0.343	0.344	0.343	0.342	0.34	0.338	0.336	0.333	0.329	0.325	0.321
H09	Sample	Dilution_25%	0.25	DMSO	Lycopene	Standard_Development	Run079	Standard_Measurement	Plate_01	Clariostar_Study	MB	Biofoundry_,_London	Linear_Dilution_Pattern_V2	0.286	0.284	0.28	0.277	0.271	0.267	0.262	0.26	0.259	0.257	0.254	0.249	0.244	0.238	0.234	0.231	0.227	0.224	0.22	0.217	0.215	0.212	0.211	0.21	0.21	0.209	0.211	0.209	0.209	0.209	0.208	0.207	0.206	0.204	0.202	0.201
H10	Sample	Dilution_05%	0.0499999999999999	DMSO	Lycopene	Standard_Development	Run079	Standard_Measurement	Plate_01	Clariostar_Study	MB	Biofoundry_,_London	Linear_Dilution_Pattern_V2	0.166	0.162	0.159	0.155	0.151	0.147	0.142	0.139	0.137	0.135	0.131	0.128	0.124	0.121	0.116	0.113	0.111	0.108	0.107	0.105	0.104	0.103	0.102	0.101	0.101	0.1	0.101	0.101	0.1	0.1	0.101	0.101	0.101	0.101	0.1	0.1
H11	Blank	DMSO_Blank	NA	DMSO	NA	Standard_Development	Run079	Standard_Measurement	Plate_01	Clariostar_Study	MB	Biofoundry_,_London	Linear_Dilution_Pattern_V2	0.128	0.124	0.12	0.116	0.111	0.107	0.103	0.102	0.099	0.096	0.093	0.088	0.084	0.081	0.077	0.076	0.074	0.072	0.07	0.069	0.068	0.066	0.065	0.066	0.066	0.065	0.065	0.064	0.063	0.063	0.063	0.062	0.062	0.062	0.06	0.059
H12	Blank	DMSO_Blank	NA	DMSO	NA	Standard_Development	Run079	Standard_Measurement	Plate_01	Clariostar_Study	MB	Biofoundry_,_London	Linear_Dilution_Pattern_V2	0.125	0.121	0.118	0.115	0.109	0.106	0.101	0.099	0.096	0.092	0.088	0.084	0.078	0.075	0.071	0.069	0.067	0.065	0.064	0.062	0.061	0.06	0.058	0.059	0.058	0.057	0.058	0.056	0.056	0.055	0.055	0.055	0.055	0.054	0.052	0.052
[truncated: 122 more columns]
