# Supplementary material for: Construction of a Calibration Curve for Lycopene on a Liquid-Handling Platform—Wider Lessons for the Development of Automated Dilution Protocols
Source: ACS Synth Biol. 2024 Aug 3;13(8):2357–75. doi: 10.1021/acssynbio.4c00031 (PMC11334188; doi:10.1021/acssynbio.4c00031)
Supplement: Supplementary file 2 — sb4c00031_si_002.zip [file sb4c00031_si_002.zip › AggregatedData/Run079/Plate_01/Clariostar_Study/Clariostar_A-Measurement_20/001.csv]

Well	Content	Label	Dilution	Solvent	Solute	Project	Run	Step	Container	Study	Author	Institution	Comment	OD350	OD352	OD354	OD356	OD358	OD360	OD362	OD364	OD366	OD368	OD370	OD372	OD374	OD376	OD378	OD380	OD382	OD384	OD386	OD388	OD390	OD392	OD394	OD396	OD398	OD400	OD402	OD404	OD406	OD408	OD410	OD412	OD414	OD416	OD418	OD420
A01	Sample	Dilution_100%	1.0	DMSO	Lycopene	Standard_Development	Run079	Standard_Measurement	Plate_01	Clariostar_Study	MB	Biofoundry_,_London	Linear_Dilution_Pattern_V2	1.062	1.07	1.07	1.065	1.062	1.059	1.053	1.055	1.051	1.054	1.053	1.041	1.033	1.026	1.02	1.008	0.998	0.99	0.978	0.966	0.955	0.947	0.938	0.932	0.926	0.923	0.921	0.917	0.914	0.909	0.901	0.894	0.882	0.872	0.863	0.856
A02	Sample	Dilution_80%	0.8	DMSO	Lycopene	Standard_Development	Run079	Standard_Measurement	Plate_01	Clariostar_Study	MB	Biofoundry_,_London	Linear_Dilution_Pattern_V2	0.725	0.723	0.72	0.717	0.712	0.708	0.702	0.7	0.7	0.7	0.698	0.69	0.685	0.676	0.667	0.66	0.654	0.646	0.637	0.631	0.623	0.617	0.612	0.608	0.605	0.605	0.606	0.607	0.607	0.607	0.604	0.598	0.592	0.587	0.583	0.579
A03	Sample	Dilution_60%	0.6	DMSO	Lycopene	Standard_Development	Run079	Standard_Measurement	Plate_01	Clariostar_Study	MB	Biofoundry_,_London	Linear_Dilution_Pattern_V2	0.538	0.537	0.533	0.528	0.525	0.52	0.516	0.513	0.513	0.513	0.51	0.505	0.499	0.492	0.486	0.479	0.473	0.468	0.462	0.456	0.452	0.447	0.442	0.441	0.44	0.44	0.441	0.442	0.442	0.442	0.441	0.438	0.434	0.43	0.428	0.426
A04	Sample	Dilution_40%	0.4	DMSO	Lycopene	Standard_Development	Run079	Standard_Measurement	Plate_01	Clariostar_Study	MB	Biofoundry_,_London	Linear_Dilution_Pattern_V2	0.402	0.401	0.398	0.395	0.391	0.387	0.382	0.38	0.38	0.379	0.376	0.372	0.366	0.359	0.354	0.349	0.346	0.34	0.336	0.331	0.328	0.325	0.321	0.32	0.319	0.319	0.32	0.32	0.319	0.319	0.318	0.316	0.314	0.311	0.31	0.308
A05	Sample	Dilution_20%	0.2	DMSO	Lycopene	Standard_Development	Run079	Standard_Measurement	Plate_01	Clariostar_Study	MB	Biofoundry_,_London	Linear_Dilution_Pattern_V2	0.229	0.228	0.224	0.221	0.217	0.214	0.211	0.21	0.209	0.207	0.205	0.202	0.197	0.192	0.188	0.184	0.182	0.179	0.176	0.174	0.173	0.171	0.169	0.17	0.169	0.171	0.171	0.172	0.173	0.173	0.173	0.172	0.172	0.172	0.172	0.173
A06	Sample	Dilution_100%	1.0	DMSO	Lycopene	Standard_Development	Run079	Standard_Measurement	Plate_01	Clariostar_Study	MB	Biofoundry_,_London	Linear_Dilution_Pattern_V2	0.826	0.825	0.82	0.812	0.808	0.801	0.796	0.795	0.795	0.795	0.79	0.784	0.777	0.765	0.757	0.746	0.739	0.73	0.722	0.714	0.705	0.698	0.691	0.688	0.685	0.686	0.687	0.687	0.688	0.687	0.684	0.679	0.672	0.666	0.661	0.658
A07	Sample	Dilution_80%	0.8	DMSO	Lycopene	Standard_Development	Run079	Standard_Measurement	Plate_01	Clariostar_Study	MB	Biofoundry_,_London	Linear_Dilution_Pattern_V2	0.673	0.675	0.671	0.667	0.66	0.654	0.649	0.649	0.649	0.647	0.643	0.636	0.629	0.62	0.612	0.606	0.598	0.591	0.583	0.575	0.57	0.563	0.559	0.555	0.554	0.554	0.555	0.556	0.557	0.556	0.552	0.548	0.543	0.538	0.533	0.531
A08	Sample	Dilution_60%	0.6	DMSO	Lycopene	Standard_Development	Run079	Standard_Measurement	Plate_01	Clariostar_Study	MB	Biofoundry_,_London	Linear_Dilution_Pattern_V2	0.547	0.549	0.544	0.54	0.536	0.531	0.527	0.525	0.522	0.522	0.52	0.514	0.508	0.5	0.493	0.488	0.483	0.477	0.47	0.464	0.46	0.455	0.449	0.448	0.447	0.446	0.446	0.446	0.446	0.445	0.442	0.438	0.434	0.43	0.427	0.424
A09	Sample	Dilution_40%	0.4	DMSO	Lycopene	Standard_Development	Run079	Standard_Measurement	Plate_01	Clariostar_Study	MB	Biofoundry_,_London	Linear_Dilution_Pattern_V2	0.386	0.386	0.381	0.377	0.373	0.369	0.363	0.362	0.362	0.36	0.357	0.353	0.347	0.341	0.334	0.33	0.327	0.322	0.318	0.313	0.31	0.306	0.303	0.302	0.302	0.303	0.302	0.303	0.303	0.303	0.302	0.3	0.298	0.295	0.293	0.292
A10	Sample	Dilution_20%	0.2	DMSO	Lycopene	Standard_Development	Run079	Standard_Measurement	Plate_01	Clariostar_Study	MB	Biofoundry_,_London	Linear_Dilution_Pattern_V2	0.235	0.234	0.23	0.227	0.223	0.219	0.215	0.213	0.212	0.211	0.208	0.204	0.2	0.195	0.19	0.186	0.183	0.181	0.178	0.175	0.174	0.172	0.172	0.171	0.171	0.172	0.173	0.173	0.174	0.174	0.174	0.173	0.173	0.173	0.173	0.173
A11	Blank	DMSO_Blank	NA	DMSO	NA	Standard_Development	Run079	Standard_Measurement	Plate_01	Clariostar_Study	MB	Biofoundry_,_London	Linear_Dilution_Pattern_V2	0.118	0.115	0.112	0.109	0.106	0.103	0.099	0.096	0.094	0.09	0.087	0.082	0.079	0.076	0.072	0.07	0.069	0.068	0.066	0.064	0.064	0.063	0.061	0.061	0.061	0.06	0.06	0.06	0.059	0.059	0.059	0.058	0.058	0.058	0.057	0.057
A12	Blank	DMSO_Blank	NA	DMSO	NA	Standard_Development	Run079	Standard_Measurement	Plate_01	Clariostar_Study	MB	Biofoundry_,_London	Linear_Dilution_Pattern_V2	0.115	0.112	0.108	0.105	0.102	0.098	0.094	0.092	0.09	0.087	0.083	0.079	0.075	0.072	0.068	0.067	0.066	0.064	0.062	0.06	0.06	0.059	0.057	0.057	0.057	0.057	0.057	0.056	0.056	0.055	0.055	0.054	0.054	0.054	0.053	0.053
B01	Sample	Dilution_100%	1.0	DMSO	Lycopene	Standard_Development	Run079	Standard_Measurement	Plate_01	Clariostar_Study	MB	Biofoundry_,_London	Linear_Dilution_Pattern_V2	1.366	1.385	1.385	1.384	1.377	1.376	1.374	1.37	1.371	1.38	1.379	1.367	1.367	1.352	1.346	1.333	1.325	1.312	1.302	1.285	1.272	1.26	1.244	1.239	1.23	1.22	1.213	1.205	1.198	1.19	1.175	1.163	1.146	1.128	1.112	1.098
B02	Sample	Dilution_80%	0.8	DMSO	Lycopene	Standard_Development	Run079	Standard_Measurement	Plate_01	Clariostar_Study	MB	Biofoundry_,_London	Linear_Dilution_Pattern_V2	0.939	0.943	0.944	0.94	0.936	0.931	0.927	0.925	0.926	0.928	0.927	0.919	0.914	0.904	0.895	0.888	0.882	0.873	0.863	0.853	0.845	0.836	0.829	0.823	0.818	0.814	0.81	0.807	0.803	0.799	0.792	0.784	0.774	0.763	0.755	0.748
B03	Sample	Dilution_60%	0.6	DMSO	Lycopene	Standard_Development	Run079	Standard_Measurement	Plate_01	Clariostar_Study	MB	Biofoundry_,_London	Linear_Dilution_Pattern_V2	0.676	0.677	0.677	0.672	0.668	0.663	0.658	0.658	0.658	0.659	0.656	0.651	0.645	0.636	0.629	0.624	0.619	0.612	0.605	0.597	0.592	0.586	0.579	0.576	0.573	0.571	0.569	0.567	0.566	0.564	0.559	0.555	0.548	0.541	0.535	0.531
B04	Sample	Dilution_40%	0.4	DMSO	Lycopene	Standard_Development	Run079	Standard_Measurement	Plate_01	Clariostar_Study	MB	Biofoundry_,_London	Linear_Dilution_Pattern_V2	0.463	0.463	0.459	0.457	0.453	0.449	0.445	0.444	0.444	0.443	0.44	0.436	0.431	0.425	0.419	0.414	0.41	0.406	0.4	0.395	0.391	0.387	0.384	0.383	0.38	0.38	0.379	0.378	0.377	0.375	0.373	0.369	0.366	0.361	0.358	0.356
B05	Sample	Dilution_20%	0.2	DMSO	Lycopene	Standard_Development	Run079	Standard_Measurement	Plate_01	Clariostar_Study	MB	Biofoundry_,_London	Linear_Dilution_Pattern_V2	0.249	0.247	0.244	0.242	0.238	0.234	0.231	0.23	0.229	0.229	0.227	0.223	0.219	0.215	0.21	0.207	0.204	0.201	0.199	0.196	0.194	0.192	0.191	0.191	0.191	0.191	0.192	0.192	0.193	0.193	0.193	0.192	0.191	0.191	0.19	0.19
B06	Sample	Dilution_100%	1.0	DMSO	Lycopene	Standard_Development	Run079	Standard_Measurement	Plate_01	Clariostar_Study	MB	Biofoundry_,_London	Linear_Dilution_Pattern_V2	0.958	0.961	0.959	0.952	0.947	0.94	0.937	0.935	0.935	0.936	0.932	0.927	0.92	0.907	0.899	0.89	0.882	0.872	0.863	0.853	0.843	0.833	0.826	0.821	0.817	0.815	0.814	0.813	0.813	0.809	0.802	0.795	0.784	0.776	0.768	0.763
B07	Sample	Dilution_80%	0.8	DMSO	Lycopene	Standard_Development	Run079	Standard_Measurement	Plate_01	Clariostar_Study	MB	Biofoundry_,_London	Linear_Dilution_Pattern_V2	0.799	0.802	0.798	0.794	0.791	0.784	0.779	0.779	0.779	0.78	0.776	0.77	0.763	0.755	0.746	0.738	0.731	0.725	0.716	0.708	0.7	0.692	0.685	0.68	0.676	0.675	0.675	0.673	0.671	0.668	0.663	0.657	0.65	0.642	0.635	0.63
B08	Sample	Dilution_60%	0.6	DMSO	Lycopene	Standard_Development	Run079	Standard_Measurement	Plate_01	Clariostar_Study	MB	Biofoundry_,_London	Linear_Dilution_Pattern_V2	0.669	0.671	0.668	0.665	0.661	0.657	0.653	0.65	0.648	0.651	0.647	0.642	0.636	0.63	0.623	0.617	0.611	0.604	0.596	0.59	0.584	0.577	0.572	0.568	0.565	0.563	0.561	0.559	0.556	0.554	0.549	0.544	0.537	0.53	0.524	0.519
B09	Sample	Dilution_40%	0.4	DMSO	Lycopene	Standard_Development	Run079	Standard_Measurement	Plate_01	Clariostar_Study	MB	Biofoundry_,_London	Linear_Dilution_Pattern_V2	0.392	0.392	0.389	0.385	0.381	0.376	0.372	0.37	0.369	0.367	0.364	0.36	0.354	0.348	0.343	0.339	0.335	0.33	0.326	0.321	0.318	0.314	0.311	0.31	0.309	0.309	0.309	0.31	0.309	0.309	0.307	0.305	0.303	0.3	0.298	0.296
B10	Sample	Dilution_20%	0.2	DMSO	Lycopene	Standard_Development	Run079	Standard_Measurement	Plate_01	Clariostar_Study	MB	Biofoundry_,_London	Linear_Dilution_Pattern_V2	0.228	0.227	0.223	0.22	0.216	0.213	0.21	0.207	0.207	0.205	0.202	0.199	0.194	0.19	0.184	0.181	0.179	0.175	0.173	0.171	0.169	0.168	0.167	0.167	0.167	0.168	0.168	0.168	0.169	0.17	0.169	0.169	0.168	0.168	0.168	0.168
B11	Blank	DMSO_Blank	NA	DMSO	NA	Standard_Development	Run079	Standard_Measurement	Plate_01	Clariostar_Study	MB	Biofoundry_,_London	Linear_Dilution_Pattern_V2	0.111	0.109	0.104	0.102	0.098	0.096	0.091	0.088	0.087	0.084	0.08	0.076	0.074	0.071	0.067	0.066	0.065	0.063	0.062	0.06	0.059	0.058	0.057	0.057	0.057	0.057	0.056	0.056	0.055	0.055	0.055	0.054	0.054	0.053	0.053	0.052
B12	Blank	DMSO_Blank	NA	DMSO	NA	Standard_Development	Run079	Standard_Measurement	Plate_01	Clariostar_Study	MB	Biofoundry_,_London	Linear_Dilution_Pattern_V2	0.117	0.115	0.111	0.108	0.105	0.102	0.098	0.095	0.093	0.09	0.086	0.082	0.079	0.076	0.072	0.071	0.069	0.068	0.066	0.064	0.064	0.063	0.062	0.062	0.062	0.062	0.061	0.06	0.06	0.06	0.06	0.059	0.059	0.058	0.058	0.058
C01	Sample	Dilution_95%	0.95	DMSO	Lycopene	Standard_Development	Run079	Standard_Measurement	Plate_01	Clariostar_Study	MB	Biofoundry_,_London	Linear_Dilution_Pattern_V2	1.433	1.455	1.459	1.459	1.453	1.455	1.45	1.447	1.448	1.458	1.453	1.446	1.436	1.427	1.425	1.411	1.403	1.397	1.38	1.362	1.349	1.337	1.326	1.317	1.305	1.294	1.284	1.271	1.261	1.253	1.235	1.224	1.202	1.182	1.165	1.151
C02	Sample	Dilution_75%	0.75	DMSO	Lycopene	Standard_Development	Run079	Standard_Measurement	Plate_01	Clariostar_Study	MB	Biofoundry_,_London	Linear_Dilution_Pattern_V2	0.979	0.985	0.985	0.984	0.979	0.974	0.971	0.97	0.97	0.97	0.966	0.96	0.954	0.947	0.942	0.934	0.929	0.922	0.91	0.902	0.892	0.883	0.873	0.865	0.859	0.854	0.849	0.844	0.84	0.833	0.825	0.816	0.805	0.793	0.783	0.774
C03	Sample	Dilution_55%	0.55	DMSO	Lycopene	Standard_Development	Run079	Standard_Measurement	Plate_01	Clariostar_Study	MB	Biofoundry_,_London	Linear_Dilution_Pattern_V2	0.707	0.711	0.711	0.708	0.702	0.699	0.696	0.694	0.692	0.694	0.692	0.687	0.683	0.676	0.669	0.664	0.658	0.652	0.646	0.638	0.631	0.626	0.619	0.615	0.61	0.608	0.604	0.602	0.598	0.594	0.587	0.582	0.574	0.566	0.559	0.553
C04	Sample	Dilution_35%	0.35	DMSO	Lycopene	Standard_Development	Run079	Standard_Measurement	Plate_01	Clariostar_Study	MB	Biofoundry_,_London	Linear_Dilution_Pattern_V2	0.48	0.482	0.48	0.476	0.474	0.469	0.466	0.464	0.463	0.465	0.462	0.458	0.452	0.447	0.443	0.439	0.434	0.43	0.425	0.421	0.417	0.412	0.409	0.406	0.404	0.402	0.401	0.399	0.398	0.395	0.391	0.388	0.384	0.379	0.374	0.371
C05	Sample	Dilution_15%	0.15	DMSO	Lycopene	Standard_Development	Run079	Standard_Measurement	Plate_01	Clariostar_Study	MB	Biofoundry_,_London	Linear_Dilution_Pattern_V2	0.243	0.241	0.238	0.236	0.232	0.229	0.225	0.222	0.222	0.221	0.221	0.218	0.215	0.211	0.206	0.203	0.201	0.198	0.196	0.193	0.191	0.19	0.188	0.188	0.188	0.188	0.188	0.189	0.188	0.188	0.188	0.188	0.187	0.186	0.186	0.185
C06	Sample	Dilution_95%	0.95	DMSO	Lycopene	Standard_Development	Run079	Standard_Measurement	Plate_01	Clariostar_Study	MB	Biofoundry_,_London	Linear_Dilution_Pattern_V2	0.988	0.991	0.989	0.987	0.979	0.975	0.97	0.971	0.97	0.972	0.972	0.964	0.955	0.944	0.933	0.928	0.917	0.909	0.898	0.89	0.88	0.87	0.862	0.857	0.851	0.848	0.846	0.842	0.84	0.835	0.827	0.819	0.809	0.799	0.79	0.783
C07	Sample	Dilution_75%	0.75	DMSO	Lycopene	Standard_Development	Run079	Standard_Measurement	Plate_01	Clariostar_Study	MB	Biofoundry_,_London	Linear_Dilution_Pattern_V2	0.786	0.788	0.787	0.781	0.776	0.773	0.767	0.767	0.767	0.768	0.764	0.756	0.751	0.745	0.737	0.731	0.725	0.716	0.708	0.7	0.693	0.685	0.678	0.675	0.67	0.668	0.665	0.663	0.661	0.657	0.653	0.645	0.637	0.629	0.623	0.616
C08	Sample	Dilution_55%	0.55	DMSO	Lycopene	Standard_Development	Run079	Standard_Measurement	Plate_01	Clariostar_Study	MB	Biofoundry_,_London	Linear_Dilution_Pattern_V2	0.852	0.856	0.854	0.852	0.85	0.846	0.842	0.842	0.841	0.841	0.84	0.835	0.83	0.823	0.817	0.812	0.805	0.8	0.792	0.783	0.776	0.768	0.76	0.753	0.747	0.742	0.737	0.731	0.725	0.719	0.711	0.702	0.692	0.682	0.672	0.663
C09	Sample	Dilution_35%	0.35	DMSO	Lycopene	Standard_Development	Run079	Standard_Measurement	Plate_01	Clariostar_Study	MB	Biofoundry_,_London	Linear_Dilution_Pattern_V2	0.437	0.435	0.433	0.43	0.427	0.421	0.418	0.416	0.415	0.413	0.41	0.406	0.402	0.397	0.391	0.388	0.383	0.379	0.374	0.371	0.367	0.362	0.359	0.356	0.354	0.354	0.352	0.351	0.349	0.348	0.346	0.342	0.339	0.335	0.331	0.328
C10	Sample	Dilution_15%	0.15	DMSO	Lycopene	Standard_Development	Run079	Standard_Measurement	Plate_01	Clariostar_Study	MB	Biofoundry_,_London	Linear_Dilution_Pattern_V2	0.21	0.208	0.205	0.203	0.198	0.194	0.191	0.189	0.188	0.187	0.184	0.181	0.177	0.173	0.169	0.165	0.163	0.16	0.158	0.156	0.155	0.154	0.152	0.152	0.152	0.153	0.153	0.154	0.154	0.154	0.154	0.154	0.154	0.153	0.153	0.153
C11	Blank	DMSO_Blank	NA	DMSO	NA	Standard_Development	Run079	Standard_Measurement	Plate_01	Clariostar_Study	MB	Biofoundry_,_London	Linear_Dilution_Pattern_V2	0.112	0.109	0.106	0.102	0.099	0.095	0.091	0.09	0.088	0.085	0.082	0.078	0.075	0.072	0.068	0.067	0.067	0.065	0.062	0.061	0.061	0.06	0.059	0.059	0.058	0.058	0.058	0.057	0.056	0.056	0.056	0.056	0.055	0.054	0.054	0.053
C12	Blank	DMSO_Blank	NA	DMSO	NA	Standard_Development	Run079	Standard_Measurement	Plate_01	Clariostar_Study	MB	Biofoundry_,_London	Linear_Dilution_Pattern_V2	0.11	0.108	0.104	0.101	0.099	0.096	0.092	0.09	0.087	0.085	0.081	0.076	0.074	0.071	0.068	0.066	0.065	0.064	0.062	0.06	0.06	0.059	0.057	0.057	0.057	0.057	0.057	0.057	0.056	0.056	0.055	0.054	0.054	0.054	0.053	0.053
D01	Sample	Dilution_95%	0.95	DMSO	Lycopene	Standard_Development	Run079	Standard_Measurement	Plate_01	Clariostar_Study	MB	Biofoundry_,_London	Linear_Dilution_Pattern_V2	1.338	1.352	1.353	1.35	1.349	1.349	1.346	1.345	1.343	1.354	1.348	1.336	1.328	1.318	1.312	1.302	1.293	1.284	1.271	1.253	1.242	1.229	1.218	1.21	1.196	1.189	1.18	1.174	1.166	1.155	1.141	1.127	1.107	1.091	1.076	1.061
D02	Sample	Dilution_75%	0.75	DMSO	Lycopene	Standard_Development	Run079	Standard_Measurement	Plate_01	Clariostar_Study	MB	Biofoundry_,_London	Linear_Dilution_Pattern_V2	1.025	1.03	1.03	1.028	1.024	1.02	1.019	1.018	1.019	1.017	1.019	1.011	1.005	0.994	0.988	0.979	0.974	0.965	0.954	0.945	0.937	0.929	0.919	0.91	0.903	0.897	0.892	0.885	0.881	0.872	0.863	0.854	0.841	0.829	0.817	0.807
D03	Sample	Dilution_55%	0.55	DMSO	Lycopene	Standard_Development	Run079	Standard_Measurement	Plate_01	Clariostar_Study	MB	Biofoundry_,_London	Linear_Dilution_Pattern_V2	0.657	0.658	0.657	0.655	0.651	0.648	0.642	0.64	0.642	0.642	0.639	0.634	0.629	0.623	0.615	0.609	0.606	0.6	0.592	0.585	0.58	0.575	0.568	0.565	0.561	0.558	0.556	0.554	0.552	0.549	0.543	0.538	0.531	0.524	0.517	0.513
D04	Sample	Dilution_35%	0.35	DMSO	Lycopene	Standard_Development	Run079	Standard_Measurement	Plate_01	Clariostar_Study	MB	Biofoundry_,_London	Linear_Dilution_Pattern_V2	0.466	0.467	0.463	0.461	0.458	0.455	0.45	0.449	0.449	0.447	0.445	0.441	0.438	0.432	0.426	0.422	0.419	0.415	0.41	0.405	0.402	0.397	0.393	0.391	0.389	0.388	0.386	0.385	0.383	0.38	0.377	0.373	0.369	0.364	0.36	0.357
D05	Sample	Dilution_15%	0.15	DMSO	Lycopene	Standard_Development	Run079	Standard_Measurement	Plate_01	Clariostar_Study	MB	Biofoundry_,_London	Linear_Dilution_Pattern_V2	0.226	0.225	0.222	0.219	0.215	0.212	0.209	0.207	0.207	0.206	0.205	0.202	0.199	0.195	0.19	0.187	0.185	0.182	0.179	0.177	0.177	0.174	0.173	0.173	0.173	0.174	0.175	0.174	0.174	0.175	0.175	0.174	0.174	0.173	0.173	0.173
D06	Sample	Dilution_95%	0.95	DMSO	Lycopene	Standard_Development	Run079	Standard_Measurement	Plate_01	Clariostar_Study	MB	Biofoundry_,_London	Linear_Dilution_Pattern_V2	1.118	1.125	1.118	1.121	1.114	1.109	1.106	1.105	1.108	1.109	1.106	1.096	1.093	1.083	1.075	1.066	1.057	1.045	1.036	1.026	1.014	1.004	0.994	0.987	0.981	0.974	0.97	0.965	0.96	0.953	0.943	0.934	0.921	0.908	0.898	0.889
D07	Sample	Dilution_75%	0.75	DMSO	Lycopene	Standard_Development	Run079	Standard_Measurement	Plate_01	Clariostar_Study	MB	Biofoundry_,_London	Linear_Dilution_Pattern_V2	0.854	0.855	0.852	0.849	0.844	0.84	0.837	0.835	0.835	0.836	0.835	0.827	0.82	0.812	0.805	0.797	0.792	0.784	0.775	0.767	0.759	0.751	0.745	0.74	0.735	0.732	0.729	0.726	0.723	0.718	0.712	0.704	0.696	0.687	0.678	0.671
D08	Sample	Dilution_55%	0.55	DMSO	Lycopene	Standard_Development	Run079	Standard_Measurement	Plate_01	Clariostar_Study	MB	Biofoundry_,_London	Linear_Dilution_Pattern_V2	0.985	0.991	0.991	0.99	0.987	0.984	0.981	0.979	0.982	0.984	0.979	0.976	0.97	0.963	0.955	0.952	0.948	0.94	0.931	0.921	0.913	0.904	0.894	0.888	0.879	0.871	0.864	0.856	0.849	0.841	0.829	0.819	0.805	0.792	0.779	0.768
D09	Sample	Dilution_35%	0.35	DMSO	Lycopene	Standard_Development	Run079	Standard_Measurement	Plate_01	Clariostar_Study	MB	Biofoundry_,_London	Linear_Dilution_Pattern_V2	0.902	0.909	0.91	0.91	0.908	0.908	0.904	0.904	0.903	0.904	0.903	0.897	0.891	0.886	0.882	0.876	0.872	0.868	0.858	0.852	0.843	0.836	0.828	0.821	0.813	0.805	0.796	0.787	0.779	0.771	0.761	0.751	0.739	0.727	0.714	0.704
D10	Sample	Dilution_15%	0.15	DMSO	Lycopene	Standard_Development	Run079	Standard_Measurement	Plate_01	Clariostar_Study	MB	Biofoundry_,_London	Linear_Dilution_Pattern_V2	0.381	0.382	0.381	0.377	0.376	0.373	0.368	0.367	0.365	0.364	0.361	0.358	0.354	0.35	0.346	0.343	0.341	0.337	0.334	0.331	0.329	0.325	0.322	0.32	0.318	0.316	0.313	0.31	0.308	0.306	0.303	0.3	0.296	0.292	0.289	0.286
D11	Blank	DMSO_Blank	NA	DMSO	NA	Standard_Development	Run079	Standard_Measurement	Plate_01	Clariostar_Study	MB	Biofoundry_,_London	Linear_Dilution_Pattern_V2	0.11	0.107	0.104	0.101	0.098	0.094	0.09	0.088	0.086	0.084	0.081	0.076	0.073	0.07	0.067	0.066	0.064	0.063	0.061	0.059	0.059	0.058	0.056	0.056	0.056	0.056	0.056	0.055	0.055	0.055	0.054	0.054	0.053	0.053	0.052	0.052
D12	Blank	DMSO_Blank	NA	DMSO	NA	Standard_Development	Run079	Standard_Measurement	Plate_01	Clariostar_Study	MB	Biofoundry_,_London	Linear_Dilution_Pattern_V2	0.117	0.115	0.11	0.107	0.103	0.1	0.096	0.093	0.092	0.089	0.086	0.083	0.079	0.076	0.072	0.071	0.07	0.068	0.066	0.064	0.064	0.063	0.062	0.061	0.062	0.062	0.061	0.06	0.059	0.059	0.059	0.059	0.058	0.058	0.057	0.056
E01	Sample	Dilution_90%	0.9	DMSO	Lycopene	Standard_Development	Run079	Standard_Measurement	Plate_01	Clariostar_Study	MB	Biofoundry_,_London	Linear_Dilution_Pattern_V2	1.586	1.613	1.609	1.609	1.61	1.605	1.607	1.596	1.602	1.62	1.609	1.596	1.594	1.576	1.579	1.571	1.558	1.548	1.54	1.524	1.504	1.49	1.472	1.468	1.45	1.437	1.42	1.407	1.394	1.384	1.363	1.345	1.319	1.298	1.276	1.255
E02	Sample	Dilution_70%	0.7	DMSO	Lycopene	Standard_Development	Run079	Standard_Measurement	Plate_01	Clariostar_Study	MB	Biofoundry_,_London	Linear_Dilution_Pattern_V2	1.022	1.028	1.033	1.029	1.027	1.024	1.02	1.018	1.021	1.021	1.019	1.014	1.006	0.999	0.993	0.987	0.982	0.971	0.962	0.954	0.942	0.932	0.926	0.917	0.908	0.903	0.895	0.887	0.882	0.875	0.865	0.855	0.841	0.827	0.815	0.805
E03	Sample	Dilution_50%	0.5	DMSO	Lycopene	Standard_Development	Run079	Standard_Measurement	Plate_01	Clariostar_Study	MB	Biofoundry_,_London	Linear_Dilution_Pattern_V2	0.72	0.723	0.721	0.719	0.717	0.713	0.708	0.707	0.708	0.711	0.706	0.702	0.697	0.69	0.683	0.68	0.677	0.671	0.663	0.655	0.648	0.642	0.636	0.632	0.627	0.623	0.618	0.614	0.611	0.607	0.6	0.593	0.585	0.575	0.567	0.56
E04	Sample	Dilution_30%	0.3	DMSO	Lycopene	Standard_Development	Run079	Standard_Measurement	Plate_01	Clariostar_Study	MB	Biofoundry_,_London	Linear_Dilution_Pattern_V2	0.425	0.425	0.423	0.42	0.417	0.411	0.407	0.407	0.407	0.406	0.404	0.4	0.396	0.391	0.385	0.381	0.379	0.375	0.37	0.365	0.362	0.358	0.355	0.354	0.352	0.35	0.349	0.346	0.345	0.344	0.341	0.338	0.335	0.33	0.326	0.322
E05	Sample	Dilution_10%	0.1	DMSO	Lycopene	Standard_Development	Run079	Standard_Measurement	Plate_01	Clariostar_Study	MB	Biofoundry_,_London	Linear_Dilution_Pattern_V2	0.162	0.16	0.157	0.153	0.15	0.147	0.143	0.142	0.142	0.141	0.138	0.135	0.132	0.128	0.124	0.122	0.12	0.117	0.115	0.114	0.113	0.112	0.111	0.112	0.112	0.112	0.112	0.113	0.114	0.115	0.116	0.115	0.116	0.116	0.116	0.116
E06	Sample	Dilution_90%	0.9	DMSO	Lycopene	Standard_Development	Run079	Standard_Measurement	Plate_01	Clariostar_Study	MB	Biofoundry_,_London	Linear_Dilution_Pattern_V2	1.131	1.138	1.135	1.132	1.125	1.123	1.123	1.119	1.117	1.122	1.119	1.109	1.105	1.095	1.089	1.082	1.075	1.064	1.052	1.042	1.031	1.021	1.009	1.003	0.995	0.987	0.984	0.976	0.971	0.965	0.953	0.941	0.928	0.915	0.902	0.893
E07	Sample	Dilution_70%	0.7	DMSO	Lycopene	Standard_Development	Run079	Standard_Measurement	Plate_01	Clariostar_Study	MB	Biofoundry_,_London	Linear_Dilution_Pattern_V2	0.815	0.816	0.814	0.811	0.808	0.801	0.795	0.794	0.794	0.796	0.795	0.789	0.782	0.774	0.767	0.761	0.755	0.747	0.739	0.731	0.723	0.715	0.709	0.702	0.698	0.694	0.692	0.689	0.685	0.681	0.674	0.667	0.659	0.649	0.641	0.634
E08	Sample	Dilution_50%	0.5	DMSO	Lycopene	Standard_Development	Run079	Standard_Measurement	Plate_01	Clariostar_Study	MB	Biofoundry_,_London	Linear_Dilution_Pattern_V2	1.325	1.346	1.347	1.35	1.351	1.345	1.344	1.342	1.342	1.355	1.349	1.337	1.331	1.328	1.321	1.316	1.313	1.303	1.295	1.281	1.27	1.257	1.24	1.232	1.219	1.209	1.194	1.175	1.164	1.147	1.132	1.118	1.096	1.075	1.056	1.037
E09	Sample	Dilution_30%	0.3	DMSO	Lycopene	Standard_Development	Run079	Standard_Measurement	Plate_01	Clariostar_Study	MB	Biofoundry_,_London	Linear_Dilution_Pattern_V2	0.814	0.818	0.82	0.82	0.818	0.814	0.812	0.809	0.809	0.812	0.81	0.805	0.801	0.796	0.791	0.787	0.781	0.777	0.77	0.764	0.757	0.748	0.741	0.735	0.726	0.721	0.713	0.705	0.696	0.689	0.681	0.672	0.66	0.649	0.638	0.628
E10	Sample	Dilution_10%	0.1	DMSO	Lycopene	Standard_Development	Run079	Standard_Measurement	Plate_01	Clariostar_Study	MB	Biofoundry_,_London	Linear_Dilution_Pattern_V2	0.347	0.348	0.346	0.342	0.339	0.336	0.331	0.33	0.33	0.33	0.327	0.322	0.319	0.316	0.311	0.309	0.307	0.303	0.301	0.297	0.295	0.293	0.29	0.288	0.286	0.284	0.282	0.28	0.278	0.276	0.274	0.271	0.268	0.264	0.261	0.258
E11	Blank	DMSO_Blank	NA	DMSO	NA	Standard_Development	Run079	Standard_Measurement	Plate_01	Clariostar_Study	MB	Biofoundry_,_London	Linear_Dilution_Pattern_V2	0.117	0.113	0.11	0.107	0.103	0.099	0.096	0.093	0.092	0.089	0.085	0.08	0.078	0.074	0.07	0.07	0.068	0.066	0.065	0.063	0.063	0.061	0.06	0.061	0.06	0.06	0.06	0.059	0.058	0.059	0.058	0.057	0.057	0.057	0.056	0.055
E12	Blank	DMSO_Blank	NA	DMSO	NA	Standard_Development	Run079	Standard_Measurement	Plate_01	Clariostar_Study	MB	Biofoundry_,_London	Linear_Dilution_Pattern_V2	0.116	0.113	0.11	0.106	0.102	0.099	0.095	0.093	0.092	0.089	0.085	0.081	0.078	0.074	0.07	0.07	0.069	0.067	0.065	0.064	0.063	0.061	0.06	0.06	0.06	0.061	0.06	0.059	0.058	0.059	0.058	0.058	0.058	0.057	0.056	0.055
F01	Sample	Dilution_90%	0.9	DMSO	Lycopene	Standard_Development	Run079	Standard_Measurement	Plate_01	Clariostar_Study	MB	Biofoundry_,_London	Linear_Dilution_Pattern_V2	1.696	1.711	1.729	1.73	1.721	1.725	1.732	1.716	1.708	1.73	1.732	1.692	1.708	1.694	1.687	1.681	1.67	1.663	1.648	1.625	1.61	1.589	1.573	1.563	1.54	1.526	1.517	1.493	1.48	1.466	1.448	1.43	1.399	1.371	1.348	1.327
F02	Sample	Dilution_70%	0.7	DMSO	Lycopene	Standard_Development	Run079	Standard_Measurement	Plate_01	Clariostar_Study	MB	Biofoundry_,_London	Linear_Dilution_Pattern_V2	1.161	1.173	1.174	1.172	1.168	1.165	1.161	1.159	1.159	1.166	1.163	1.157	1.151	1.143	1.138	1.13	1.125	1.115	1.102	1.091	1.08	1.071	1.059	1.049	1.042	1.033	1.021	1.012	1.004	0.993	0.979	0.967	0.951	0.934	0.92	0.906
F03	Sample	Dilution_50%	0.5	DMSO	Lycopene	Standard_Development	Run079	Standard_Measurement	Plate_01	Clariostar_Study	MB	Biofoundry_,_London	Linear_Dilution_Pattern_V2	0.668	0.668	0.666	0.663	0.66	0.657	0.652	0.65	0.651	0.651	0.65	0.646	0.64	0.633	0.626	0.622	0.618	0.612	0.604	0.597	0.592	0.586	0.579	0.576	0.571	0.57	0.565	0.56	0.557	0.553	0.548	0.542	0.534	0.527	0.519	0.512
F04	Sample	Dilution_30%	0.3	DMSO	Lycopene	Standard_Development	Run079	Standard_Measurement	Plate_01	Clariostar_Study	MB	Biofoundry_,_London	Linear_Dilution_Pattern_V2	0.471	0.472	0.469	0.467	0.463	0.461	0.456	0.454	0.455	0.454	0.451	0.447	0.442	0.438	0.434	0.43	0.427	0.422	0.418	0.413	0.41	0.406	0.402	0.399	0.396	0.393	0.392	0.389	0.386	0.383	0.381	0.376	0.372	0.367	0.361	0.357
F05	Sample	Dilution_10%	0.1	DMSO	Lycopene	Standard_Development	Run079	Standard_Measurement	Plate_01	Clariostar_Study	MB	Biofoundry_,_London	Linear_Dilution_Pattern_V2	0.2	0.198	0.195	0.192	0.188	0.184	0.181	0.179	0.179	0.179	0.177	0.174	0.171	0.167	0.163	0.161	0.158	0.156	0.154	0.152	0.151	0.15	0.148	0.148	0.149	0.15	0.15	0.149	0.149	0.15	0.15	0.149	0.15	0.149	0.149	0.148
F06	Sample	Dilution_90%	0.9	DMSO	Lycopene	Standard_Development	Run079	Standard_Measurement	Plate_01	Clariostar_Study	MB	Biofoundry_,_London	Linear_Dilution_Pattern_V2	1.264	1.275	1.275	1.277	1.262	1.26	1.255	1.252	1.256	1.261	1.257	1.244	1.246	1.234	1.224	1.218	1.215	1.202	1.189	1.175	1.163	1.15	1.142	1.136	1.123	1.116	1.107	1.099	1.089	1.079	1.067	1.056	1.04	1.023	1.007	0.994
F07	Sample	Dilution_70%	0.7	DMSO	Lycopene	Standard_Development	Run079	Standard_Measurement	Plate_01	Clariostar_Study	MB	Biofoundry_,_London	Linear_Dilution_Pattern_V2	0.912	0.915	0.915	0.91	0.907	0.903	0.899	0.9	0.9	0.9	0.9	0.894	0.888	0.879	0.87	0.864	0.859	0.852	0.843	0.834	0.824	0.815	0.807	0.802	0.796	0.79	0.786	0.78	0.775	0.769	0.761	0.751	0.741	0.73	0.72	0.71
F08	Sample	Dilution_50%	0.5	DMSO	Lycopene	Standard_Development	Run079	Standard_Measurement	Plate_01	Clariostar_Study	MB	Biofoundry_,_London	Linear_Dilution_Pattern_V2	0.939	0.949	0.95	0.949	0.946	0.941	0.937	0.937	0.937	0.938	0.937	0.931	0.925	0.919	0.913	0.908	0.901	0.897	0.887	0.88	0.872	0.862	0.854	0.847	0.837	0.832	0.824	0.814	0.808	0.799	0.787	0.776	0.765	0.753	0.739	0.729
F09	Sample	Dilution_30%	0.3	DMSO	Lycopene	Standard_Development	Run079	Standard_Measurement	Plate_01	Clariostar_Study	MB	Biofoundry_,_London	Linear_Dilution_Pattern_V2	0.462	0.462	0.459	0.455	0.451	0.447	0.443	0.442	0.441	0.442	0.438	0.435	0.429	0.424	0.42	0.416	0.413	0.409	0.405	0.4	0.396	0.392	0.389	0.386	0.384	0.382	0.379	0.377	0.375	0.372	0.369	0.364	0.36	0.354	0.35	0.345
F10	Sample	Dilution_10%	0.1	DMSO	Lycopene	Standard_Development	Run079	Standard_Measurement	Plate_01	Clariostar_Study	MB	Biofoundry_,_London	Linear_Dilution_Pattern_V2	0.182	0.179	0.176	0.172	0.169	0.165	0.161	0.159	0.159	0.158	0.155	0.152	0.148	0.144	0.14	0.138	0.136	0.134	0.131	0.129	0.128	0.126	0.126	0.126	0.126	0.127	0.127	0.127	0.127	0.127	0.127	0.127	0.127	0.126	0.126	0.126
F11	Blank	DMSO	NA	DMSO	NA	Standard_Development	Run079	Standard_Measurement	Plate_01	Clariostar_Study	MB	Biofoundry_,_London	Linear_Dilution_Pattern_V2	0.115	0.113	0.109	0.105	0.102	0.098	0.095	0.093	0.091	0.088	0.084	0.081	0.077	0.074	0.071	0.07	0.069	0.067	0.065	0.064	0.063	0.062	0.061	0.061	0.061	0.06	0.06	0.06	0.059	0.059	0.058	0.058	0.057	0.057	0.056	0.055
F12	Blank	DMSO	NA	DMSO	NA	Standard_Development	Run079	Standard_Measurement	Plate_01	Clariostar_Study	MB	Biofoundry_,_London	Linear_Dilution_Pattern_V2	0.127	0.125	0.121	0.118	0.115	0.111	0.106	0.104	0.102	0.1	0.097	0.092	0.089	0.086	0.082	0.081	0.08	0.078	0.076	0.074	0.074	0.072	0.071	0.07	0.07	0.07	0.07	0.069	0.069	0.069	0.068	0.067	0.067	0.067	0.066	0.065
G01	Sample	Dilution_85%	0.85	DMSO	Lycopene	Standard_Development	Run079	Standard_Measurement	Plate_01	Clariostar_Study	MB	Biofoundry_,_London	Linear_Dilution_Pattern_V2	1.341	1.355	1.356	1.356	1.354	1.349	1.35	1.348	1.341	1.345	1.347	1.338	1.335	1.322	1.317	1.311	1.301	1.293	1.273	1.264	1.251	1.237	1.224	1.214	1.202	1.192	1.181	1.17	1.159	1.147	1.132	1.118	1.099	1.08	1.061	1.044
G02	Sample	Dilution_65%	0.65	DMSO	Lycopene	Standard_Development	Run079	Standard_Measurement	Plate_01	Clariostar_Study	MB	Biofoundry_,_London	Linear_Dilution_Pattern_V2	0.958	0.962	0.957	0.959	0.953	0.952	0.947	0.947	0.948	0.951	0.947	0.941	0.939	0.932	0.924	0.919	0.913	0.905	0.893	0.886	0.878	0.867	0.857	0.852	0.845	0.837	0.832	0.824	0.818	0.81	0.799	0.79	0.778	0.765	0.753	0.742
G03	Sample	Dilution_45%	0.45	DMSO	Lycopene	Standard_Development	Run079	Standard_Measurement	Plate_01	Clariostar_Study	MB	Biofoundry_,_London	Linear_Dilution_Pattern_V2	0.578	0.579	0.577	0.573	0.568	0.564	0.56	0.561	0.561	0.559	0.557	0.553	0.549	0.542	0.535	0.531	0.527	0.521	0.516	0.51	0.506	0.5	0.495	0.492	0.488	0.487	0.485	0.482	0.479	0.476	0.471	0.466	0.46	0.453	0.447	0.441
G04	Sample	Dilution_25%	0.25	DMSO	Lycopene	Standard_Development	Run079	Standard_Measurement	Plate_01	Clariostar_Study	MB	Biofoundry_,_London	Linear_Dilution_Pattern_V2	0.298	0.296	0.293	0.289	0.285	0.28	0.275	0.275	0.275	0.275	0.273	0.269	0.265	0.26	0.254	0.251	0.249	0.246	0.242	0.239	0.237	0.234	0.232	0.232	0.231	0.231	0.231	0.23	0.23	0.23	0.228	0.227	0.225	0.223	0.221	0.218
G05	Sample	Dilution_05%	0.0499999999999999	DMSO	Lycopene	Standard_Development	Run079	Standard_Measurement	Plate_01	Clariostar_Study	MB	Biofoundry_,_London	Linear_Dilution_Pattern_V2	0.135	0.133	0.129	0.126	0.122	0.119	0.115	0.114	0.113	0.111	0.109	0.106	0.103	0.099	0.096	0.094	0.093	0.091	0.089	0.087	0.086	0.086	0.085	0.085	0.086	0.086	0.085	0.085	0.085	0.086	0.086	0.086	0.086	0.086	0.085	0.085
G06	Sample	Dilution_85%	0.85	DMSO	Lycopene	Standard_Development	Run079	Standard_Measurement	Plate_01	Clariostar_Study	MB	Biofoundry_,_London	Linear_Dilution_Pattern_V2	1.042	1.048	1.044	1.045	1.04	1.037	1.031	1.03	1.031	1.033	1.028	1.021	1.014	1.005	0.998	0.991	0.984	0.975	0.962	0.953	0.944	0.932	0.922	0.915	0.908	0.903	0.897	0.892	0.885	0.879	0.868	0.861	0.846	0.834	0.822	0.811
G07	Sample	Dilution_65%	0.65	DMSO	Lycopene	Standard_Development	Run079	Standard_Measurement	Plate_01	Clariostar_Study	MB	Biofoundry_,_London	Linear_Dilution_Pattern_V2	0.803	0.806	0.804	0.8	0.796	0.791	0.786	0.786	0.787	0.786	0.785	0.778	0.772	0.764	0.758	0.754	0.748	0.742	0.734	0.726	0.717	0.708	0.702	0.697	0.691	0.688	0.682	0.679	0.674	0.67	0.662	0.654	0.646	0.635	0.626	0.618
G08	Sample	Dilution_45%	0.45	DMSO	Lycopene	Standard_Development	Run079	Standard_Measurement	Plate_01	Clariostar_Study	MB	Biofoundry_,_London	Linear_Dilution_Pattern_V2	0.647	0.648	0.648	0.644	0.641	0.638	0.632	0.632	0.63	0.631	0.628	0.624	0.62	0.613	0.607	0.604	0.598	0.593	0.587	0.582	0.576	0.569	0.564	0.559	0.556	0.551	0.547	0.542	0.539	0.534	0.527	0.521	0.514	0.506	0.498	0.491
G09	Sample	Dilution_25%	0.25	DMSO	Lycopene	Standard_Development	Run079	Standard_Measurement	Plate_01	Clariostar_Study	MB	Biofoundry_,_London	Linear_Dilution_Pattern_V2	0.295	0.292	0.288	0.285	0.281	0.276	0.272	0.271	0.269	0.268	0.266	0.262	0.257	0.253	0.248	0.245	0.242	0.239	0.236	0.232	0.231	0.228	0.226	0.226	0.225	0.225	0.224	0.223	0.223	0.222	0.222	0.22	0.218	0.215	0.213	0.211
G10	Sample	Dilution_05%	0.0499999999999999	DMSO	Lycopene	Standard_Development	Run079	Standard_Measurement	Plate_01	Clariostar_Study	MB	Biofoundry_,_London	Linear_Dilution_Pattern_V2	0.148	0.146	0.142	0.139	0.135	0.132	0.127	0.126	0.125	0.122	0.12	0.116	0.112	0.108	0.105	0.103	0.102	0.099	0.097	0.096	0.095	0.094	0.093	0.093	0.093	0.093	0.094	0.094	0.093	0.093	0.093	0.093	0.093	0.093	0.092	0.092
G11	Blank	DMSO_Blank	NA	DMSO	NA	Standard_Development	Run079	Standard_Measurement	Plate_01	Clariostar_Study	MB	Biofoundry_,_London	Linear_Dilution_Pattern_V2	0.127	0.124	0.12	0.116	0.113	0.109	0.105	0.103	0.101	0.099	0.095	0.091	0.088	0.085	0.081	0.08	0.079	0.078	0.075	0.073	0.072	0.071	0.07	0.07	0.07	0.07	0.07	0.069	0.068	0.069	0.068	0.067	0.067	0.066	0.065	0.065
G12	Blank	DMSO_Blank	NA	DMSO	NA	Standard_Development	Run079	Standard_Measurement	Plate_01	Clariostar_Study	MB	Biofoundry_,_London	Linear_Dilution_Pattern_V2	0.125	0.122	0.118	0.114	0.111	0.107	0.102	0.1	0.099	0.096	0.093	0.089	0.085	0.082	0.078	0.077	0.075	0.073	0.071	0.069	0.069	0.068	0.067	0.067	0.067	0.067	0.066	0.066	0.065	0.065	0.065	0.064	0.064	0.063	0.062	0.061
H01	Sample	Dilution_85%	0.85	DMSO	Lycopene	Standard_Development	Run079	Standard_Measurement	Plate_01	Clariostar_Study	MB	Biofoundry_,_London	Linear_Dilution_Pattern_V2	1.031	1.037	1.034	1.029	1.024	1.019	1.018	1.016	1.012	1.016	1.011	1.004	0.996	0.987	0.982	0.974	0.965	0.958	0.947	0.936	0.926	0.915	0.903	0.898	0.89	0.886	0.879	0.87	0.864	0.858	0.848	0.838	0.825	0.812	0.799	0.787
H02	Sample	Dilution_65%	0.65	DMSO	Lycopene	Standard_Development	Run079	Standard_Measurement	Plate_01	Clariostar_Study	MB	Biofoundry_,_London	Linear_Dilution_Pattern_V2	0.738	0.74	0.737	0.731	0.726	0.723	0.717	0.715	0.715	0.713	0.712	0.708	0.702	0.693	0.686	0.682	0.677	0.668	0.662	0.655	0.647	0.64	0.633	0.629	0.624	0.622	0.617	0.613	0.609	0.606	0.6	0.593	0.585	0.576	0.567	0.558
H03	Sample	Dilution_45%	0.45	DMSO	Lycopene	Standard_Development	Run079	Standard_Measurement	Plate_01	Clariostar_Study	MB	Biofoundry_,_London	Linear_Dilution_Pattern_V2	0.461	0.459	0.455	0.451	0.446	0.442	0.437	0.435	0.434	0.432	0.429	0.424	0.419	0.412	0.407	0.402	0.399	0.393	0.388	0.383	0.38	0.375	0.371	0.369	0.367	0.366	0.365	0.363	0.362	0.361	0.358	0.354	0.35	0.345	0.341	0.337
H04	Sample	Dilution_25%	0.25	DMSO	Lycopene	Standard_Development	Run079	Standard_Measurement	Plate_01	Clariostar_Study	MB	Biofoundry_,_London	Linear_Dilution_Pattern_V2	0.288	0.287	0.282	0.278	0.274	0.27	0.266	0.264	0.263	0.261	0.259	0.253	0.249	0.244	0.238	0.235	0.233	0.23	0.226	0.223	0.221	0.219	0.216	0.215	0.215	0.215	0.215	0.214	0.213	0.213	0.212	0.211	0.209	0.206	0.204	0.202
H05	Sample	Dilution_05%	0.0499999999999999	DMSO	Lycopene	Standard_Development	Run079	Standard_Measurement	Plate_01	Clariostar_Study	MB	Biofoundry_,_London	Linear_Dilution_Pattern_V2	0.148	0.145	0.141	0.138	0.134	0.13	0.126	0.124	0.123	0.121	0.119	0.114	0.111	0.107	0.102	0.1	0.099	0.097	0.095	0.094	0.093	0.091	0.091	0.091	0.091	0.091	0.091	0.091	0.09	0.09	0.091	0.09	0.09	0.09	0.09	0.089
H06	Sample	Dilution_85%	0.85	DMSO	Lycopene	Standard_Development	Run079	Standard_Measurement	Plate_01	Clariostar_Study	MB	Biofoundry_,_London	Linear_Dilution_Pattern_V2	0.848	0.849	0.846	0.843	0.835	0.829	0.825	0.823	0.821	0.821	0.814	0.809	0.804	0.794	0.789	0.78	0.774	0.765	0.755	0.747	0.738	0.731	0.724	0.719	0.713	0.708	0.705	0.702	0.698	0.695	0.689	0.681	0.672	0.662	0.653	0.645
H07	Sample	Dilution_65%	0.65	DMSO	Lycopene	Standard_Development	Run079	Standard_Measurement	Plate_01	Clariostar_Study	MB	Biofoundry_,_London	Linear_Dilution_Pattern_V2	0.64	0.639	0.635	0.632	0.626	0.621	0.616	0.614	0.613	0.61	0.608	0.601	0.595	0.587	0.582	0.577	0.57	0.563	0.556	0.551	0.544	0.537	0.532	0.528	0.524	0.524	0.522	0.52	0.516	0.514	0.509	0.504	0.498	0.491	0.484	0.479
H08	Sample	Dilution_45%	0.45	DMSO	Lycopene	Standard_Development	Run079	Standard_Measurement	Plate_01	Clariostar_Study	MB	Biofoundry_,_London	Linear_Dilution_Pattern_V2	0.441	0.44	0.434	0.431	0.425	0.421	0.417	0.415	0.412	0.41	0.407	0.401	0.397	0.39	0.385	0.38	0.376	0.37	0.366	0.361	0.356	0.353	0.349	0.348	0.346	0.345	0.344	0.343	0.342	0.341	0.339	0.335	0.332	0.328	0.324	0.32
H09	Sample	Dilution_25%	0.25	DMSO	Lycopene	Standard_Development	Run079	Standard_Measurement	Plate_01	Clariostar_Study	MB	Biofoundry_,_London	Linear_Dilution_Pattern_V2	0.288	0.286	0.282	0.278	0.273	0.268	0.263	0.261	0.26	0.258	0.256	0.251	0.246	0.241	0.236	0.233	0.23	0.226	0.222	0.219	0.217	0.215	0.213	0.211	0.211	0.212	0.211	0.21	0.21	0.21	0.209	0.207	0.206	0.203	0.202	0.2
H10	Sample	Dilution_05%	0.0499999999999999	DMSO	Lycopene	Standard_Development	Run079	Standard_Measurement	Plate_01	Clariostar_Study	MB	Biofoundry_,_London	Linear_Dilution_Pattern_V2	0.166	0.163	0.159	0.156	0.151	0.148	0.143	0.139	0.138	0.136	0.133	0.129	0.125	0.122	0.116	0.115	0.113	0.11	0.108	0.105	0.104	0.103	0.102	0.101	0.102	0.102	0.102	0.102	0.101	0.101	0.101	0.1	0.101	0.1	0.1	0.1
H11	Blank	DMSO_Blank	NA	DMSO	NA	Standard_Development	Run079	Standard_Measurement	Plate_01	Clariostar_Study	MB	Biofoundry_,_London	Linear_Dilution_Pattern_V2	0.123	0.121	0.116	0.113	0.109	0.105	0.101	0.098	0.096	0.092	0.088	0.084	0.08	0.077	0.074	0.072	0.07	0.069	0.066	0.064	0.064	0.062	0.061	0.061	0.061	0.06	0.06	0.06	0.059	0.059	0.058	0.058	0.058	0.056	0.055	0.055
H12	Blank	DMSO_Blank	NA	DMSO	NA	Standard_Development	Run079	Standard_Measurement	Plate_01	Clariostar_Study	MB	Biofoundry_,_London	Linear_Dilution_Pattern_V2	0.132	0.129	0.126	0.122	0.118	0.114	0.11	0.107	0.104	0.101	0.097	0.092	0.087	0.084	0.079	0.077	0.076	0.074	0.071	0.069	0.069	0.068	0.066	0.066	0.066	0.066	0.066	0.065	0.064	0.064	0.064	0.063	0.063	0.063	0.061	0.061
[truncated: 122 more columns]
