# Supplementary material for: Construction of a Calibration Curve for Lycopene on a Liquid-Handling Platform—Wider Lessons for the Development of Automated Dilution Protocols
Source: ACS Synth Biol. 2024 Aug 3;13(8):2357–75. doi: 10.1021/acssynbio.4c00031 (PMC11334188; doi:10.1021/acssynbio.4c00031)
Supplement: Supplementary file 2 — sb4c00031_si_002.zip [file sb4c00031_si_002.zip › AggregatedData/Run079/Plate_01/Clariostar_Study/Clariostar_A-Measurement_18/001.csv]

Well	Content	Label	Dilution	Solvent	Solute	Project	Run	Step	Container	Study	Author	Institution	Comment	OD350	OD352	OD354	OD356	OD358	OD360	OD362	OD364	OD366	OD368	OD370	OD372	OD374	OD376	OD378	OD380	OD382	OD384	OD386	OD388	OD390	OD392	OD394	OD396	OD398	OD400	OD402	OD404	OD406	OD408	OD410	OD412	OD414	OD416	OD418	OD420
A01	Sample	Dilution_100%	1.0	DMSO	Lycopene	Standard_Development	Run079	Standard_Measurement	Plate_01	Clariostar_Study	MB	Biofoundry_,_London	Linear_Dilution_Pattern_V2	1.066	1.06	1.063	1.064	1.056	1.05	1.045	1.045	1.043	1.043	1.039	1.039	1.03	1.02	1.012	1.002	0.992	0.983	0.973	0.964	0.954	0.942	0.932	0.926	0.92	0.917	0.915	0.912	0.91	0.904	0.896	0.89	0.879	0.87	0.861	0.853
A02	Sample	Dilution_80%	0.8	DMSO	Lycopene	Standard_Development	Run079	Standard_Measurement	Plate_01	Clariostar_Study	MB	Biofoundry_,_London	Linear_Dilution_Pattern_V2	0.723	0.721	0.719	0.715	0.71	0.704	0.698	0.698	0.699	0.697	0.695	0.69	0.681	0.673	0.666	0.658	0.649	0.644	0.637	0.629	0.623	0.615	0.61	0.605	0.605	0.604	0.605	0.607	0.606	0.605	0.602	0.599	0.593	0.588	0.583	0.581
A03	Sample	Dilution_60%	0.6	DMSO	Lycopene	Standard_Development	Run079	Standard_Measurement	Plate_01	Clariostar_Study	MB	Biofoundry_,_London	Linear_Dilution_Pattern_V2	0.536	0.535	0.532	0.528	0.523	0.517	0.512	0.512	0.512	0.511	0.509	0.504	0.497	0.489	0.482	0.477	0.47	0.465	0.46	0.455	0.45	0.445	0.441	0.44	0.44	0.439	0.44	0.441	0.442	0.441	0.44	0.437	0.434	0.431	0.429	0.426
A04	Sample	Dilution_40%	0.4	DMSO	Lycopene	Standard_Development	Run079	Standard_Measurement	Plate_01	Clariostar_Study	MB	Biofoundry_,_London	Linear_Dilution_Pattern_V2	0.4	0.397	0.395	0.391	0.387	0.383	0.378	0.378	0.377	0.375	0.373	0.368	0.362	0.356	0.35	0.346	0.34	0.335	0.331	0.327	0.324	0.32	0.318	0.317	0.316	0.316	0.316	0.317	0.317	0.317	0.315	0.314	0.312	0.309	0.308	0.306
A05	Sample	Dilution_20%	0.2	DMSO	Lycopene	Standard_Development	Run079	Standard_Measurement	Plate_01	Clariostar_Study	MB	Biofoundry_,_London	Linear_Dilution_Pattern_V2	0.23	0.229	0.226	0.222	0.218	0.214	0.209	0.209	0.209	0.208	0.206	0.203	0.199	0.193	0.189	0.185	0.182	0.179	0.176	0.175	0.173	0.171	0.17	0.171	0.171	0.171	0.172	0.173	0.173	0.174	0.174	0.174	0.174	0.174	0.174	0.174
A06	Sample	Dilution_100%	1.0	DMSO	Lycopene	Standard_Development	Run079	Standard_Measurement	Plate_01	Clariostar_Study	MB	Biofoundry_,_London	Linear_Dilution_Pattern_V2	0.827	0.823	0.821	0.815	0.809	0.803	0.797	0.798	0.797	0.796	0.795	0.789	0.779	0.768	0.758	0.75	0.742	0.734	0.724	0.715	0.708	0.7	0.693	0.688	0.688	0.688	0.69	0.69	0.691	0.69	0.687	0.684	0.677	0.671	0.667	0.663
A07	Sample	Dilution_80%	0.8	DMSO	Lycopene	Standard_Development	Run079	Standard_Measurement	Plate_01	Clariostar_Study	MB	Biofoundry_,_London	Linear_Dilution_Pattern_V2	0.675	0.673	0.668	0.663	0.659	0.653	0.647	0.646	0.647	0.645	0.642	0.636	0.629	0.62	0.611	0.603	0.596	0.589	0.582	0.576	0.57	0.563	0.558	0.554	0.554	0.553	0.554	0.555	0.557	0.555	0.552	0.549	0.544	0.539	0.536	0.533
A08	Sample	Dilution_60%	0.6	DMSO	Lycopene	Standard_Development	Run079	Standard_Measurement	Plate_01	Clariostar_Study	MB	Biofoundry_,_London	Linear_Dilution_Pattern_V2	0.539	0.539	0.536	0.531	0.525	0.52	0.515	0.514	0.513	0.513	0.509	0.504	0.497	0.49	0.484	0.479	0.473	0.467	0.463	0.456	0.45	0.444	0.44	0.439	0.437	0.437	0.438	0.438	0.438	0.437	0.435	0.431	0.429	0.424	0.421	0.418
A09	Sample	Dilution_40%	0.4	DMSO	Lycopene	Standard_Development	Run079	Standard_Measurement	Plate_01	Clariostar_Study	MB	Biofoundry_,_London	Linear_Dilution_Pattern_V2	0.38	0.377	0.374	0.37	0.364	0.36	0.355	0.355	0.354	0.352	0.35	0.345	0.339	0.333	0.327	0.323	0.318	0.313	0.309	0.306	0.303	0.299	0.296	0.295	0.295	0.295	0.295	0.296	0.296	0.295	0.295	0.292	0.291	0.289	0.287	0.285
A10	Sample	Dilution_20%	0.2	DMSO	Lycopene	Standard_Development	Run079	Standard_Measurement	Plate_01	Clariostar_Study	MB	Biofoundry_,_London	Linear_Dilution_Pattern_V2	0.239	0.235	0.232	0.23	0.225	0.221	0.217	0.216	0.214	0.213	0.21	0.207	0.202	0.197	0.192	0.188	0.184	0.181	0.179	0.177	0.175	0.174	0.173	0.172	0.173	0.174	0.174	0.175	0.176	0.176	0.175	0.175	0.176	0.176	0.176	0.175
A11	Blank	DMSO_Blank	NA	DMSO	NA	Standard_Development	Run079	Standard_Measurement	Plate_01	Clariostar_Study	MB	Biofoundry_,_London	Linear_Dilution_Pattern_V2	0.114	0.11	0.106	0.103	0.099	0.096	0.091	0.091	0.088	0.086	0.082	0.076	0.072	0.069	0.066	0.064	0.063	0.062	0.059	0.058	0.058	0.056	0.055	0.056	0.055	0.055	0.055	0.054	0.054	0.054	0.053	0.052	0.052	0.052	0.051	0.05
A12	Blank	DMSO_Blank	NA	DMSO	NA	Standard_Development	Run079	Standard_Measurement	Plate_01	Clariostar_Study	MB	Biofoundry_,_London	Linear_Dilution_Pattern_V2	0.116	0.112	0.108	0.104	0.101	0.097	0.092	0.091	0.09	0.087	0.083	0.079	0.075	0.071	0.068	0.066	0.065	0.063	0.061	0.06	0.059	0.057	0.057	0.057	0.057	0.056	0.056	0.055	0.055	0.054	0.053	0.053	0.053	0.053	0.052	0.05
B01	Sample	Dilution_100%	1.0	DMSO	Lycopene	Standard_Development	Run079	Standard_Measurement	Plate_01	Clariostar_Study	MB	Biofoundry_,_London	Linear_Dilution_Pattern_V2	1.371	1.378	1.384	1.385	1.387	1.377	1.374	1.378	1.376	1.374	1.366	1.369	1.362	1.356	1.343	1.333	1.321	1.316	1.299	1.287	1.273	1.261	1.245	1.234	1.225	1.216	1.21	1.206	1.194	1.186	1.173	1.163	1.144	1.127	1.113	1.1
B02	Sample	Dilution_80%	0.8	DMSO	Lycopene	Standard_Development	Run079	Standard_Measurement	Plate_01	Clariostar_Study	MB	Biofoundry_,_London	Linear_Dilution_Pattern_V2	0.939	0.938	0.935	0.933	0.93	0.926	0.921	0.921	0.922	0.922	0.919	0.918	0.907	0.9	0.893	0.884	0.876	0.869	0.86	0.852	0.843	0.833	0.825	0.819	0.815	0.811	0.809	0.806	0.801	0.797	0.79	0.782	0.774	0.765	0.756	0.748
B03	Sample	Dilution_60%	0.6	DMSO	Lycopene	Standard_Development	Run079	Standard_Measurement	Plate_01	Clariostar_Study	MB	Biofoundry_,_London	Linear_Dilution_Pattern_V2	0.676	0.674	0.673	0.672	0.667	0.662	0.658	0.657	0.657	0.656	0.654	0.652	0.644	0.635	0.628	0.622	0.616	0.609	0.603	0.596	0.59	0.584	0.578	0.574	0.571	0.569	0.568	0.567	0.566	0.563	0.558	0.553	0.547	0.542	0.537	0.532
B04	Sample	Dilution_40%	0.4	DMSO	Lycopene	Standard_Development	Run079	Standard_Measurement	Plate_01	Clariostar_Study	MB	Biofoundry_,_London	Linear_Dilution_Pattern_V2	0.464	0.463	0.461	0.458	0.455	0.45	0.446	0.445	0.444	0.441	0.44	0.436	0.43	0.425	0.418	0.414	0.408	0.404	0.399	0.395	0.391	0.388	0.384	0.381	0.378	0.378	0.377	0.377	0.376	0.374	0.372	0.369	0.366	0.363	0.359	0.356
B05	Sample	Dilution_20%	0.2	DMSO	Lycopene	Standard_Development	Run079	Standard_Measurement	Plate_01	Clariostar_Study	MB	Biofoundry_,_London	Linear_Dilution_Pattern_V2	0.246	0.245	0.241	0.237	0.233	0.229	0.226	0.226	0.225	0.224	0.223	0.221	0.216	0.211	0.205	0.202	0.199	0.196	0.194	0.191	0.19	0.188	0.186	0.186	0.187	0.187	0.187	0.188	0.189	0.189	0.188	0.189	0.188	0.188	0.187	0.186
B06	Sample	Dilution_100%	1.0	DMSO	Lycopene	Standard_Development	Run079	Standard_Measurement	Plate_01	Clariostar_Study	MB	Biofoundry_,_London	Linear_Dilution_Pattern_V2	0.959	0.959	0.954	0.952	0.947	0.939	0.934	0.936	0.938	0.933	0.932	0.928	0.919	0.91	0.899	0.89	0.882	0.871	0.863	0.853	0.843	0.834	0.827	0.821	0.816	0.814	0.815	0.814	0.812	0.808	0.802	0.797	0.788	0.78	0.772	0.766
B07	Sample	Dilution_80%	0.8	DMSO	Lycopene	Standard_Development	Run079	Standard_Measurement	Plate_01	Clariostar_Study	MB	Biofoundry_,_London	Linear_Dilution_Pattern_V2	0.799	0.798	0.794	0.792	0.785	0.781	0.774	0.774	0.776	0.774	0.77	0.767	0.759	0.753	0.744	0.737	0.728	0.721	0.713	0.705	0.698	0.689	0.682	0.678	0.676	0.674	0.672	0.671	0.67	0.667	0.662	0.657	0.65	0.643	0.636	0.63
B08	Sample	Dilution_60%	0.6	DMSO	Lycopene	Standard_Development	Run079	Standard_Measurement	Plate_01	Clariostar_Study	MB	Biofoundry_,_London	Linear_Dilution_Pattern_V2	0.668	0.668	0.668	0.665	0.66	0.654	0.65	0.651	0.65	0.647	0.645	0.64	0.635	0.628	0.622	0.615	0.608	0.603	0.597	0.59	0.583	0.576	0.571	0.568	0.564	0.562	0.56	0.558	0.556	0.553	0.548	0.544	0.537	0.531	0.525	0.52
B09	Sample	Dilution_40%	0.4	DMSO	Lycopene	Standard_Development	Run079	Standard_Measurement	Plate_01	Clariostar_Study	MB	Biofoundry_,_London	Linear_Dilution_Pattern_V2	0.395	0.392	0.389	0.384	0.38	0.374	0.369	0.369	0.369	0.367	0.365	0.361	0.355	0.348	0.343	0.339	0.334	0.329	0.325	0.321	0.318	0.314	0.311	0.309	0.309	0.309	0.31	0.31	0.31	0.309	0.308	0.306	0.304	0.302	0.3	0.298
B10	Sample	Dilution_20%	0.2	DMSO	Lycopene	Standard_Development	Run079	Standard_Measurement	Plate_01	Clariostar_Study	MB	Biofoundry_,_London	Linear_Dilution_Pattern_V2	0.233	0.229	0.227	0.223	0.219	0.215	0.211	0.21	0.209	0.208	0.206	0.202	0.198	0.192	0.188	0.184	0.181	0.178	0.175	0.173	0.172	0.169	0.169	0.169	0.17	0.17	0.171	0.172	0.173	0.173	0.172	0.172	0.172	0.173	0.172	0.171
B11	Blank	DMSO_Blank	NA	DMSO	NA	Standard_Development	Run079	Standard_Measurement	Plate_01	Clariostar_Study	MB	Biofoundry_,_London	Linear_Dilution_Pattern_V2	0.11	0.107	0.103	0.1	0.096	0.093	0.089	0.088	0.086	0.083	0.08	0.076	0.072	0.069	0.066	0.065	0.063	0.061	0.06	0.058	0.058	0.057	0.056	0.056	0.056	0.055	0.055	0.054	0.054	0.054	0.053	0.053	0.053	0.053	0.052	0.051
B12	Blank	DMSO_Blank	NA	DMSO	NA	Standard_Development	Run079	Standard_Measurement	Plate_01	Clariostar_Study	MB	Biofoundry_,_London	Linear_Dilution_Pattern_V2	0.117	0.113	0.111	0.108	0.105	0.101	0.096	0.095	0.092	0.089	0.086	0.082	0.078	0.075	0.072	0.071	0.069	0.067	0.066	0.064	0.064	0.063	0.062	0.061	0.061	0.061	0.06	0.06	0.06	0.059	0.058	0.058	0.058	0.058	0.057	0.056
C01	Sample	Dilution_95%	0.95	DMSO	Lycopene	Standard_Development	Run079	Standard_Measurement	Plate_01	Clariostar_Study	MB	Biofoundry_,_London	Linear_Dilution_Pattern_V2	1.453	1.451	1.46	1.462	1.456	1.458	1.452	1.45	1.446	1.449	1.453	1.448	1.437	1.431	1.425	1.418	1.407	1.394	1.379	1.366	1.352	1.336	1.325	1.313	1.302	1.287	1.279	1.272	1.259	1.248	1.233	1.222	1.203	1.185	1.165	1.151
C02	Sample	Dilution_75%	0.75	DMSO	Lycopene	Standard_Development	Run079	Standard_Measurement	Plate_01	Clariostar_Study	MB	Biofoundry_,_London	Linear_Dilution_Pattern_V2	0.981	0.978	0.983	0.981	0.975	0.971	0.966	0.967	0.967	0.966	0.965	0.962	0.954	0.945	0.935	0.93	0.923	0.916	0.908	0.9	0.89	0.879	0.87	0.862	0.857	0.851	0.847	0.843	0.839	0.832	0.822	0.815	0.804	0.793	0.783	0.773
C03	Sample	Dilution_55%	0.55	DMSO	Lycopene	Standard_Development	Run079	Standard_Measurement	Plate_01	Clariostar_Study	MB	Biofoundry_,_London	Linear_Dilution_Pattern_V2	0.707	0.709	0.705	0.704	0.701	0.697	0.692	0.691	0.691	0.69	0.689	0.684	0.68	0.672	0.664	0.661	0.655	0.649	0.642	0.635	0.628	0.622	0.617	0.612	0.608	0.604	0.601	0.599	0.595	0.592	0.586	0.58	0.572	0.566	0.558	0.551
C04	Sample	Dilution_35%	0.35	DMSO	Lycopene	Standard_Development	Run079	Standard_Measurement	Plate_01	Clariostar_Study	MB	Biofoundry_,_London	Linear_Dilution_Pattern_V2	0.478	0.477	0.474	0.473	0.47	0.465	0.462	0.461	0.46	0.458	0.456	0.453	0.447	0.443	0.438	0.434	0.429	0.425	0.421	0.416	0.412	0.408	0.404	0.402	0.399	0.398	0.396	0.395	0.393	0.391	0.387	0.383	0.38	0.376	0.372	0.368
C05	Sample	Dilution_15%	0.15	DMSO	Lycopene	Standard_Development	Run079	Standard_Measurement	Plate_01	Clariostar_Study	MB	Biofoundry_,_London	Linear_Dilution_Pattern_V2	0.24	0.237	0.235	0.232	0.228	0.225	0.221	0.221	0.22	0.22	0.219	0.215	0.212	0.208	0.203	0.2	0.197	0.194	0.191	0.19	0.188	0.187	0.185	0.185	0.185	0.186	0.186	0.186	0.186	0.185	0.185	0.185	0.185	0.185	0.185	0.183
C06	Sample	Dilution_95%	0.95	DMSO	Lycopene	Standard_Development	Run079	Standard_Measurement	Plate_01	Clariostar_Study	MB	Biofoundry_,_London	Linear_Dilution_Pattern_V2	0.995	0.992	0.99	0.987	0.981	0.976	0.972	0.971	0.971	0.969	0.969	0.963	0.953	0.946	0.936	0.929	0.919	0.911	0.9	0.893	0.884	0.872	0.863	0.857	0.851	0.849	0.846	0.846	0.843	0.839	0.832	0.826	0.815	0.805	0.796	0.788
C07	Sample	Dilution_75%	0.75	DMSO	Lycopene	Standard_Development	Run079	Standard_Measurement	Plate_01	Clariostar_Study	MB	Biofoundry_,_London	Linear_Dilution_Pattern_V2	0.788	0.787	0.784	0.778	0.773	0.769	0.764	0.763	0.764	0.762	0.762	0.758	0.749	0.741	0.734	0.727	0.719	0.712	0.705	0.698	0.689	0.681	0.675	0.67	0.665	0.664	0.663	0.661	0.658	0.655	0.65	0.645	0.637	0.63	0.623	0.617
C08	Sample	Dilution_55%	0.55	DMSO	Lycopene	Standard_Development	Run079	Standard_Measurement	Plate_01	Clariostar_Study	MB	Biofoundry_,_London	Linear_Dilution_Pattern_V2	0.849	0.85	0.849	0.847	0.846	0.842	0.837	0.837	0.835	0.833	0.833	0.829	0.823	0.818	0.812	0.807	0.8	0.794	0.786	0.779	0.771	0.761	0.752	0.748	0.742	0.736	0.732	0.726	0.72	0.715	0.705	0.698	0.689	0.68	0.67	0.659
C09	Sample	Dilution_35%	0.35	DMSO	Lycopene	Standard_Development	Run079	Standard_Measurement	Plate_01	Clariostar_Study	MB	Biofoundry_,_London	Linear_Dilution_Pattern_V2	0.436	0.434	0.432	0.429	0.425	0.42	0.415	0.414	0.414	0.412	0.409	0.406	0.402	0.395	0.39	0.385	0.381	0.377	0.373	0.368	0.365	0.361	0.358	0.355	0.353	0.352	0.351	0.351	0.349	0.347	0.345	0.341	0.338	0.335	0.331	0.328
C10	Sample	Dilution_15%	0.15	DMSO	Lycopene	Standard_Development	Run079	Standard_Measurement	Plate_01	Clariostar_Study	MB	Biofoundry_,_London	Linear_Dilution_Pattern_V2	0.234	0.231	0.228	0.224	0.22	0.216	0.211	0.211	0.211	0.209	0.207	0.203	0.199	0.193	0.189	0.187	0.184	0.182	0.178	0.176	0.175	0.173	0.173	0.173	0.173	0.174	0.175	0.174	0.174	0.175	0.174	0.174	0.174	0.174	0.174	0.173
C11	Blank	DMSO_Blank	NA	DMSO	NA	Standard_Development	Run079	Standard_Measurement	Plate_01	Clariostar_Study	MB	Biofoundry_,_London	Linear_Dilution_Pattern_V2	0.114	0.11	0.107	0.103	0.1	0.097	0.092	0.091	0.09	0.086	0.084	0.079	0.076	0.073	0.07	0.069	0.067	0.066	0.064	0.063	0.062	0.061	0.06	0.06	0.06	0.059	0.059	0.059	0.058	0.058	0.057	0.057	0.057	0.057	0.056	0.054
C12	Blank	DMSO_Blank	NA	DMSO	NA	Standard_Development	Run079	Standard_Measurement	Plate_01	Clariostar_Study	MB	Biofoundry_,_London	Linear_Dilution_Pattern_V2	0.116	0.111	0.108	0.105	0.101	0.097	0.093	0.092	0.09	0.087	0.084	0.08	0.077	0.074	0.071	0.07	0.068	0.066	0.065	0.064	0.063	0.061	0.061	0.06	0.06	0.06	0.06	0.059	0.058	0.058	0.058	0.057	0.057	0.058	0.057	0.055
D01	Sample	Dilution_95%	0.95	DMSO	Lycopene	Standard_Development	Run079	Standard_Measurement	Plate_01	Clariostar_Study	MB	Biofoundry_,_London	Linear_Dilution_Pattern_V2	1.341	1.339	1.338	1.349	1.343	1.34	1.332	1.335	1.34	1.332	1.331	1.329	1.324	1.313	1.301	1.296	1.29	1.282	1.268	1.256	1.241	1.229	1.215	1.202	1.195	1.188	1.177	1.169	1.158	1.149	1.136	1.123	1.109	1.092	1.075	1.06
D02	Sample	Dilution_75%	0.75	DMSO	Lycopene	Standard_Development	Run079	Standard_Measurement	Plate_01	Clariostar_Study	MB	Biofoundry_,_London	Linear_Dilution_Pattern_V2	1.026	1.027	1.026	1.029	1.024	1.018	1.016	1.016	1.014	1.014	1.014	1.01	1.0	0.994	0.987	0.981	0.974	0.963	0.955	0.947	0.938	0.926	0.916	0.908	0.901	0.896	0.889	0.884	0.879	0.872	0.862	0.853	0.843	0.83	0.818	0.807
D03	Sample	Dilution_55%	0.55	DMSO	Lycopene	Standard_Development	Run079	Standard_Measurement	Plate_01	Clariostar_Study	MB	Biofoundry_,_London	Linear_Dilution_Pattern_V2	0.658	0.657	0.655	0.652	0.647	0.643	0.639	0.64	0.639	0.639	0.637	0.633	0.626	0.62	0.613	0.608	0.602	0.597	0.591	0.585	0.58	0.572	0.566	0.563	0.559	0.557	0.554	0.552	0.55	0.548	0.541	0.536	0.53	0.524	0.518	0.512
D04	Sample	Dilution_35%	0.35	DMSO	Lycopene	Standard_Development	Run079	Standard_Measurement	Plate_01	Clariostar_Study	MB	Biofoundry_,_London	Linear_Dilution_Pattern_V2	0.467	0.466	0.464	0.462	0.457	0.453	0.449	0.449	0.449	0.447	0.445	0.441	0.437	0.432	0.426	0.423	0.418	0.413	0.409	0.405	0.402	0.397	0.393	0.391	0.389	0.387	0.386	0.385	0.383	0.382	0.377	0.374	0.37	0.366	0.362	0.358
D05	Sample	Dilution_15%	0.15	DMSO	Lycopene	Standard_Development	Run079	Standard_Measurement	Plate_01	Clariostar_Study	MB	Biofoundry_,_London	Linear_Dilution_Pattern_V2	0.224	0.222	0.218	0.217	0.213	0.21	0.206	0.205	0.204	0.204	0.203	0.2	0.196	0.192	0.187	0.185	0.182	0.179	0.177	0.175	0.173	0.172	0.171	0.17	0.171	0.171	0.172	0.172	0.172	0.173	0.172	0.173	0.173	0.173	0.172	0.172
D06	Sample	Dilution_95%	0.95	DMSO	Lycopene	Standard_Development	Run079	Standard_Measurement	Plate_01	Clariostar_Study	MB	Biofoundry_,_London	Linear_Dilution_Pattern_V2	1.121	1.12	1.117	1.117	1.115	1.11	1.105	1.105	1.103	1.102	1.102	1.099	1.09	1.083	1.072	1.065	1.056	1.049	1.038	1.028	1.016	1.003	0.994	0.985	0.98	0.974	0.97	0.966	0.962	0.955	0.946	0.936	0.924	0.912	0.901	0.891
D07	Sample	Dilution_75%	0.75	DMSO	Lycopene	Standard_Development	Run079	Standard_Measurement	Plate_01	Clariostar_Study	MB	Biofoundry_,_London	Linear_Dilution_Pattern_V2	0.858	0.857	0.855	0.853	0.848	0.843	0.839	0.837	0.838	0.835	0.834	0.829	0.821	0.815	0.806	0.8	0.791	0.784	0.777	0.771	0.761	0.753	0.745	0.74	0.735	0.732	0.73	0.727	0.723	0.719	0.713	0.707	0.698	0.691	0.682	0.674
D08	Sample	Dilution_55%	0.55	DMSO	Lycopene	Standard_Development	Run079	Standard_Measurement	Plate_01	Clariostar_Study	MB	Biofoundry_,_London	Linear_Dilution_Pattern_V2	0.987	0.99	0.99	0.992	0.988	0.986	0.979	0.982	0.982	0.981	0.979	0.978	0.973	0.965	0.96	0.953	0.945	0.94	0.933	0.924	0.915	0.904	0.894	0.887	0.879	0.872	0.865	0.856	0.85	0.841	0.829	0.82	0.807	0.795	0.782	0.77
D09	Sample	Dilution_35%	0.35	DMSO	Lycopene	Standard_Development	Run079	Standard_Measurement	Plate_01	Clariostar_Study	MB	Biofoundry_,_London	Linear_Dilution_Pattern_V2	0.903	0.906	0.909	0.911	0.907	0.904	0.902	0.904	0.902	0.9	0.897	0.893	0.887	0.884	0.879	0.875	0.867	0.863	0.858	0.85	0.841	0.835	0.827	0.817	0.811	0.803	0.794	0.786	0.776	0.768	0.758	0.75	0.738	0.726	0.714	0.702
D10	Sample	Dilution_15%	0.15	DMSO	Lycopene	Standard_Development	Run079	Standard_Measurement	Plate_01	Clariostar_Study	MB	Biofoundry_,_London	Linear_Dilution_Pattern_V2	0.387	0.385	0.383	0.38	0.378	0.374	0.37	0.37	0.369	0.366	0.366	0.362	0.356	0.352	0.349	0.347	0.342	0.338	0.336	0.333	0.33	0.327	0.324	0.323	0.321	0.317	0.316	0.313	0.311	0.308	0.305	0.302	0.299	0.296	0.292	0.287
D11	Blank	DMSO_Blank	NA	DMSO	NA	Standard_Development	Run079	Standard_Measurement	Plate_01	Clariostar_Study	MB	Biofoundry_,_London	Linear_Dilution_Pattern_V2	0.113	0.11	0.106	0.102	0.099	0.096	0.091	0.09	0.089	0.086	0.083	0.079	0.075	0.072	0.069	0.068	0.066	0.064	0.063	0.062	0.061	0.06	0.059	0.058	0.058	0.058	0.058	0.058	0.057	0.057	0.056	0.056	0.055	0.055	0.054	0.053
D12	Blank	DMSO_Blank	NA	DMSO	NA	Standard_Development	Run079	Standard_Measurement	Plate_01	Clariostar_Study	MB	Biofoundry_,_London	Linear_Dilution_Pattern_V2	0.117	0.113	0.11	0.106	0.103	0.1	0.096	0.094	0.092	0.088	0.086	0.082	0.078	0.075	0.071	0.07	0.069	0.067	0.066	0.064	0.064	0.063	0.061	0.061	0.061	0.06	0.06	0.06	0.059	0.058	0.058	0.058	0.058	0.058	0.056	0.055
E01	Sample	Dilution_90%	0.9	DMSO	Lycopene	Standard_Development	Run079	Standard_Measurement	Plate_01	Clariostar_Study	MB	Biofoundry_,_London	Linear_Dilution_Pattern_V2	1.591	1.597	1.601	1.599	1.603	1.601	1.595	1.596	1.598	1.599	1.605	1.606	1.589	1.579	1.573	1.572	1.555	1.548	1.537	1.519	1.508	1.487	1.469	1.45	1.442	1.427	1.413	1.406	1.386	1.378	1.355	1.339	1.316	1.294	1.273	1.252
E02	Sample	Dilution_70%	0.7	DMSO	Lycopene	Standard_Development	Run079	Standard_Measurement	Plate_01	Clariostar_Study	MB	Biofoundry_,_London	Linear_Dilution_Pattern_V2	1.026	1.027	1.024	1.028	1.024	1.021	1.017	1.018	1.017	1.016	1.016	1.015	1.004	0.997	0.991	0.984	0.977	0.968	0.96	0.953	0.941	0.93	0.922	0.911	0.903	0.896	0.892	0.886	0.88	0.874	0.865	0.854	0.841	0.829	0.817	0.806
E03	Sample	Dilution_50%	0.5	DMSO	Lycopene	Standard_Development	Run079	Standard_Measurement	Plate_01	Clariostar_Study	MB	Biofoundry_,_London	Linear_Dilution_Pattern_V2	0.722	0.722	0.719	0.718	0.715	0.71	0.706	0.708	0.707	0.707	0.705	0.704	0.698	0.69	0.682	0.679	0.674	0.668	0.66	0.653	0.647	0.64	0.634	0.629	0.624	0.62	0.617	0.613	0.609	0.605	0.599	0.592	0.584	0.576	0.568	0.561
E04	Sample	Dilution_30%	0.3	DMSO	Lycopene	Standard_Development	Run079	Standard_Measurement	Plate_01	Clariostar_Study	MB	Biofoundry_,_London	Linear_Dilution_Pattern_V2	0.427	0.425	0.423	0.42	0.416	0.413	0.408	0.409	0.408	0.406	0.404	0.401	0.396	0.391	0.387	0.383	0.378	0.375	0.372	0.367	0.364	0.36	0.356	0.354	0.352	0.351	0.349	0.348	0.347	0.345	0.342	0.339	0.336	0.332	0.328	0.325
E05	Sample	Dilution_10%	0.1	DMSO	Lycopene	Standard_Development	Run079	Standard_Measurement	Plate_01	Clariostar_Study	MB	Biofoundry_,_London	Linear_Dilution_Pattern_V2	0.162	0.16	0.156	0.153	0.15	0.146	0.142	0.142	0.142	0.141	0.139	0.136	0.133	0.129	0.124	0.121	0.119	0.117	0.115	0.114	0.113	0.112	0.111	0.112	0.112	0.113	0.114	0.114	0.115	0.115	0.115	0.116	0.116	0.117	0.117	0.117
E06	Sample	Dilution_90%	0.9	DMSO	Lycopene	Standard_Development	Run079	Standard_Measurement	Plate_01	Clariostar_Study	MB	Biofoundry_,_London	Linear_Dilution_Pattern_V2	1.133	1.131	1.133	1.133	1.127	1.12	1.115	1.118	1.12	1.117	1.116	1.114	1.106	1.095	1.088	1.083	1.071	1.061	1.052	1.043	1.032	1.019	1.009	1.001	0.993	0.989	0.983	0.977	0.97	0.964	0.951	0.942	0.93	0.918	0.904	0.892
E07	Sample	Dilution_70%	0.7	DMSO	Lycopene	Standard_Development	Run079	Standard_Measurement	Plate_01	Clariostar_Study	MB	Biofoundry_,_London	Linear_Dilution_Pattern_V2	0.814	0.812	0.812	0.807	0.802	0.8	0.795	0.795	0.792	0.792	0.79	0.788	0.778	0.772	0.765	0.759	0.752	0.745	0.737	0.729	0.721	0.713	0.705	0.701	0.696	0.694	0.691	0.688	0.684	0.68	0.673	0.667	0.659	0.65	0.642	0.634
E08	Sample	Dilution_50%	0.5	DMSO	Lycopene	Standard_Development	Run079	Standard_Measurement	Plate_01	Clariostar_Study	MB	Biofoundry_,_London	Linear_Dilution_Pattern_V2	1.344	1.348	1.347	1.362	1.361	1.354	1.35	1.352	1.351	1.351	1.352	1.346	1.341	1.339	1.33	1.328	1.315	1.312	1.302	1.291	1.28	1.264	1.253	1.238	1.224	1.212	1.198	1.185	1.171	1.157	1.136	1.124	1.105	1.085	1.064	1.046
E09	Sample	Dilution_30%	0.3	DMSO	Lycopene	Standard_Development	Run079	Standard_Measurement	Plate_01	Clariostar_Study	MB	Biofoundry_,_London	Linear_Dilution_Pattern_V2	0.819	0.823	0.823	0.823	0.82	0.816	0.812	0.811	0.811	0.81	0.809	0.805	0.8	0.795	0.79	0.786	0.782	0.778	0.771	0.765	0.76	0.75	0.74	0.733	0.727	0.72	0.713	0.706	0.697	0.69	0.68	0.671	0.66	0.65	0.64	0.629
E10	Sample	Dilution_10%	0.1	DMSO	Lycopene	Standard_Development	Run079	Standard_Measurement	Plate_01	Clariostar_Study	MB	Biofoundry_,_London	Linear_Dilution_Pattern_V2	0.347	0.346	0.345	0.342	0.339	0.335	0.331	0.331	0.33	0.327	0.325	0.322	0.318	0.315	0.31	0.307	0.304	0.302	0.299	0.296	0.293	0.291	0.288	0.286	0.285	0.283	0.281	0.279	0.278	0.275	0.272	0.269	0.267	0.265	0.261	0.258
E11	Blank	DMSO_Blank	NA	DMSO	NA	Standard_Development	Run079	Standard_Measurement	Plate_01	Clariostar_Study	MB	Biofoundry_,_London	Linear_Dilution_Pattern_V2	0.117	0.114	0.11	0.105	0.102	0.099	0.093	0.094	0.092	0.088	0.086	0.082	0.077	0.074	0.07	0.07	0.068	0.066	0.064	0.063	0.062	0.061	0.061	0.06	0.06	0.059	0.059	0.058	0.058	0.058	0.057	0.057	0.057	0.056	0.055	0.053
E12	Blank	DMSO_Blank	NA	DMSO	NA	Standard_Development	Run079	Standard_Measurement	Plate_01	Clariostar_Study	MB	Biofoundry_,_London	Linear_Dilution_Pattern_V2	0.118	0.115	0.111	0.109	0.105	0.102	0.097	0.096	0.094	0.091	0.087	0.082	0.079	0.077	0.073	0.071	0.07	0.069	0.067	0.066	0.065	0.064	0.063	0.062	0.062	0.061	0.062	0.061	0.061	0.06	0.059	0.059	0.059	0.059	0.058	0.056
F01	Sample	Dilution_90%	0.9	DMSO	Lycopene	Standard_Development	Run079	Standard_Measurement	Plate_01	Clariostar_Study	MB	Biofoundry_,_London	Linear_Dilution_Pattern_V2	1.704	1.704	1.707	1.712	1.708	1.702	1.704	1.711	1.703	1.701	1.723	1.713	1.694	1.683	1.679	1.684	1.659	1.655	1.633	1.625	1.608	1.585	1.565	1.552	1.539	1.517	1.502	1.487	1.469	1.456	1.436	1.42	1.395	1.369	1.346	1.323
F02	Sample	Dilution_70%	0.7	DMSO	Lycopene	Standard_Development	Run079	Standard_Measurement	Plate_01	Clariostar_Study	MB	Biofoundry_,_London	Linear_Dilution_Pattern_V2	1.168	1.167	1.168	1.172	1.168	1.165	1.162	1.163	1.162	1.158	1.163	1.159	1.147	1.143	1.137	1.131	1.122	1.115	1.105	1.099	1.084	1.069	1.059	1.048	1.038	1.029	1.021	1.011	1.004	0.994	0.98	0.968	0.953	0.938	0.923	0.907
F03	Sample	Dilution_50%	0.5	DMSO	Lycopene	Standard_Development	Run079	Standard_Measurement	Plate_01	Clariostar_Study	MB	Biofoundry_,_London	Linear_Dilution_Pattern_V2	0.67	0.667	0.666	0.665	0.662	0.656	0.651	0.653	0.653	0.652	0.649	0.644	0.638	0.633	0.627	0.621	0.616	0.61	0.605	0.599	0.592	0.585	0.58	0.576	0.572	0.569	0.565	0.562	0.558	0.554	0.548	0.543	0.536	0.528	0.52	0.513
F04	Sample	Dilution_30%	0.3	DMSO	Lycopene	Standard_Development	Run079	Standard_Measurement	Plate_01	Clariostar_Study	MB	Biofoundry_,_London	Linear_Dilution_Pattern_V2	0.476	0.475	0.472	0.469	0.466	0.464	0.459	0.458	0.458	0.457	0.455	0.452	0.446	0.442	0.437	0.433	0.429	0.425	0.421	0.418	0.413	0.408	0.405	0.402	0.399	0.397	0.395	0.392	0.39	0.387	0.383	0.38	0.375	0.37	0.366	0.361
F05	Sample	Dilution_10%	0.1	DMSO	Lycopene	Standard_Development	Run079	Standard_Measurement	Plate_01	Clariostar_Study	MB	Biofoundry_,_London	Linear_Dilution_Pattern_V2	0.198	0.195	0.192	0.19	0.185	0.182	0.178	0.177	0.177	0.175	0.173	0.17	0.168	0.164	0.159	0.157	0.154	0.152	0.15	0.149	0.148	0.146	0.145	0.145	0.145	0.145	0.146	0.146	0.146	0.146	0.146	0.146	0.147	0.147	0.147	0.146
F06	Sample	Dilution_90%	0.9	DMSO	Lycopene	Standard_Development	Run079	Standard_Measurement	Plate_01	Clariostar_Study	MB	Biofoundry_,_London	Linear_Dilution_Pattern_V2	1.262	1.262	1.264	1.267	1.263	1.257	1.251	1.25	1.252	1.246	1.248	1.248	1.234	1.224	1.215	1.207	1.2	1.195	1.184	1.174	1.161	1.149	1.133	1.125	1.116	1.107	1.101	1.091	1.08	1.073	1.063	1.05	1.035	1.019	1.003	0.989
F07	Sample	Dilution_70%	0.7	DMSO	Lycopene	Standard_Development	Run079	Standard_Measurement	Plate_01	Clariostar_Study	MB	Biofoundry_,_London	Linear_Dilution_Pattern_V2	0.918	0.917	0.914	0.912	0.911	0.903	0.899	0.898	0.901	0.897	0.897	0.895	0.886	0.878	0.872	0.864	0.856	0.85	0.843	0.834	0.825	0.815	0.808	0.799	0.794	0.789	0.785	0.78	0.776	0.769	0.76	0.752	0.742	0.732	0.722	0.712
F08	Sample	Dilution_50%	0.5	DMSO	Lycopene	Standard_Development	Run079	Standard_Measurement	Plate_01	Clariostar_Study	MB	Biofoundry_,_London	Linear_Dilution_Pattern_V2	0.946	0.949	0.951	0.95	0.946	0.944	0.938	0.938	0.939	0.937	0.935	0.932	0.925	0.919	0.915	0.91	0.902	0.899	0.892	0.881	0.873	0.864	0.856	0.848	0.838	0.832	0.823	0.816	0.808	0.8	0.788	0.778	0.768	0.755	0.743	0.73
F09	Sample	Dilution_30%	0.3	DMSO	Lycopene	Standard_Development	Run079	Standard_Measurement	Plate_01	Clariostar_Study	MB	Biofoundry_,_London	Linear_Dilution_Pattern_V2	0.46	0.459	0.458	0.455	0.451	0.446	0.44	0.441	0.442	0.44	0.437	0.432	0.428	0.423	0.417	0.415	0.411	0.406	0.403	0.399	0.395	0.391	0.387	0.384	0.382	0.38	0.377	0.375	0.373	0.37	0.366	0.363	0.358	0.354	0.349	0.344
F10	Sample	Dilution_10%	0.1	DMSO	Lycopene	Standard_Development	Run079	Standard_Measurement	Plate_01	Clariostar_Study	MB	Biofoundry_,_London	Linear_Dilution_Pattern_V2	0.184	0.181	0.178	0.175	0.17	0.166	0.162	0.162	0.161	0.16	0.158	0.154	0.149	0.145	0.141	0.139	0.137	0.134	0.132	0.131	0.13	0.128	0.128	0.127	0.127	0.128	0.128	0.129	0.128	0.129	0.128	0.129	0.129	0.129	0.128	0.126
F11	Blank	DMSO	NA	DMSO	NA	Standard_Development	Run079	Standard_Measurement	Plate_01	Clariostar_Study	MB	Biofoundry_,_London	Linear_Dilution_Pattern_V2	0.115	0.112	0.108	0.105	0.101	0.097	0.093	0.092	0.091	0.088	0.085	0.08	0.076	0.074	0.07	0.07	0.068	0.066	0.064	0.063	0.063	0.061	0.061	0.06	0.06	0.06	0.06	0.059	0.059	0.058	0.057	0.057	0.057	0.057	0.056	0.054
F12	Blank	DMSO	NA	DMSO	NA	Standard_Development	Run079	Standard_Measurement	Plate_01	Clariostar_Study	MB	Biofoundry_,_London	Linear_Dilution_Pattern_V2	0.119	0.116	0.112	0.11	0.107	0.104	0.099	0.098	0.094	0.09	0.087	0.082	0.078	0.076	0.073	0.071	0.07	0.068	0.067	0.065	0.065	0.063	0.062	0.062	0.061	0.061	0.06	0.06	0.06	0.059	0.058	0.058	0.058	0.058	0.057	0.055
G01	Sample	Dilution_85%	0.85	DMSO	Lycopene	Standard_Development	Run079	Standard_Measurement	Plate_01	Clariostar_Study	MB	Biofoundry_,_London	Linear_Dilution_Pattern_V2	1.347	1.342	1.349	1.349	1.352	1.348	1.338	1.334	1.339	1.335	1.333	1.334	1.323	1.317	1.311	1.304	1.288	1.282	1.276	1.262	1.248	1.235	1.217	1.206	1.199	1.185	1.177	1.167	1.154	1.144	1.128	1.115	1.096	1.078	1.059	1.044
G02	Sample	Dilution_65%	0.65	DMSO	Lycopene	Standard_Development	Run079	Standard_Measurement	Plate_01	Clariostar_Study	MB	Biofoundry_,_London	Linear_Dilution_Pattern_V2	0.962	0.961	0.961	0.962	0.956	0.951	0.946	0.947	0.948	0.947	0.944	0.942	0.933	0.929	0.92	0.917	0.91	0.901	0.893	0.885	0.877	0.865	0.856	0.848	0.84	0.833	0.828	0.822	0.816	0.81	0.798	0.789	0.778	0.765	0.754	0.742
G03	Sample	Dilution_45%	0.45	DMSO	Lycopene	Standard_Development	Run079	Standard_Measurement	Plate_01	Clariostar_Study	MB	Biofoundry_,_London	Linear_Dilution_Pattern_V2	0.58	0.578	0.576	0.573	0.568	0.563	0.559	0.559	0.558	0.559	0.556	0.551	0.545	0.54	0.534	0.531	0.525	0.519	0.515	0.51	0.505	0.498	0.493	0.49	0.486	0.485	0.482	0.479	0.476	0.473	0.469	0.464	0.458	0.453	0.446	0.44
G04	Sample	Dilution_25%	0.25	DMSO	Lycopene	Standard_Development	Run079	Standard_Measurement	Plate_01	Clariostar_Study	MB	Biofoundry_,_London	Linear_Dilution_Pattern_V2	0.299	0.296	0.292	0.289	0.285	0.28	0.275	0.276	0.275	0.274	0.273	0.269	0.264	0.259	0.255	0.252	0.248	0.244	0.241	0.238	0.236	0.233	0.232	0.231	0.23	0.23	0.23	0.229	0.23	0.229	0.227	0.226	0.225	0.222	0.22	0.218
G05	Sample	Dilution_05%	0.0499999999999999	DMSO	Lycopene	Standard_Development	Run079	Standard_Measurement	Plate_01	Clariostar_Study	MB	Biofoundry_,_London	Linear_Dilution_Pattern_V2	0.137	0.134	0.13	0.126	0.123	0.119	0.115	0.115	0.113	0.111	0.111	0.107	0.104	0.1	0.096	0.095	0.093	0.091	0.089	0.088	0.087	0.086	0.085	0.086	0.086	0.086	0.086	0.086	0.086	0.087	0.086	0.087	0.087	0.087	0.087	0.085
G06	Sample	Dilution_85%	0.85	DMSO	Lycopene	Standard_Development	Run079	Standard_Measurement	Plate_01	Clariostar_Study	MB	Biofoundry_,_London	Linear_Dilution_Pattern_V2	1.045	1.044	1.045	1.042	1.038	1.031	1.028	1.029	1.03	1.027	1.024	1.021	1.012	1.003	0.996	0.988	0.978	0.971	0.965	0.955	0.945	0.933	0.924	0.914	0.906	0.901	0.896	0.892	0.886	0.88	0.87	0.86	0.848	0.835	0.825	0.815
G07	Sample	Dilution_65%	0.65	DMSO	Lycopene	Standard_Development	Run079	Standard_Measurement	Plate_01	Clariostar_Study	MB	Biofoundry_,_London	Linear_Dilution_Pattern_V2	0.803	0.803	0.804	0.802	0.797	0.79	0.787	0.785	0.784	0.782	0.781	0.779	0.771	0.763	0.755	0.752	0.744	0.738	0.732	0.724	0.716	0.708	0.7	0.694	0.689	0.686	0.681	0.678	0.674	0.67	0.661	0.655	0.647	0.636	0.627	0.619
G08	Sample	Dilution_45%	0.45	DMSO	Lycopene	Standard_Development	Run079	Standard_Measurement	Plate_01	Clariostar_Study	MB	Biofoundry_,_London	Linear_Dilution_Pattern_V2	0.651	0.648	0.648	0.646	0.641	0.636	0.632	0.633	0.632	0.63	0.629	0.626	0.619	0.615	0.609	0.604	0.598	0.594	0.589	0.582	0.577	0.57	0.563	0.558	0.554	0.552	0.548	0.543	0.539	0.535	0.528	0.523	0.516	0.509	0.501	0.493
G09	Sample	Dilution_25%	0.25	DMSO	Lycopene	Standard_Development	Run079	Standard_Measurement	Plate_01	Clariostar_Study	MB	Biofoundry_,_London	Linear_Dilution_Pattern_V2	0.294	0.292	0.287	0.283	0.279	0.275	0.27	0.27	0.269	0.267	0.266	0.261	0.256	0.251	0.246	0.244	0.241	0.238	0.234	0.231	0.229	0.226	0.225	0.224	0.223	0.223	0.223	0.222	0.222	0.222	0.22	0.219	0.217	0.216	0.214	0.211
G10	Sample	Dilution_05%	0.0499999999999999	DMSO	Lycopene	Standard_Development	Run079	Standard_Measurement	Plate_01	Clariostar_Study	MB	Biofoundry_,_London	Linear_Dilution_Pattern_V2	0.15	0.146	0.143	0.14	0.137	0.133	0.129	0.127	0.126	0.123	0.12	0.117	0.113	0.11	0.106	0.104	0.102	0.1	0.098	0.097	0.096	0.095	0.094	0.093	0.094	0.093	0.094	0.094	0.094	0.093	0.093	0.093	0.094	0.094	0.094	0.092
G11	Blank	DMSO_Blank	NA	DMSO	NA	Standard_Development	Run079	Standard_Measurement	Plate_01	Clariostar_Study	MB	Biofoundry_,_London	Linear_Dilution_Pattern_V2	0.123	0.118	0.115	0.111	0.108	0.105	0.1	0.098	0.096	0.093	0.09	0.085	0.082	0.079	0.076	0.074	0.072	0.071	0.069	0.068	0.067	0.066	0.065	0.064	0.064	0.064	0.064	0.063	0.063	0.063	0.061	0.061	0.06	0.06	0.06	0.059
G12	Blank	DMSO_Blank	NA	DMSO	NA	Standard_Development	Run079	Standard_Measurement	Plate_01	Clariostar_Study	MB	Biofoundry_,_London	Linear_Dilution_Pattern_V2	0.122	0.118	0.114	0.11	0.107	0.103	0.098	0.098	0.096	0.092	0.089	0.084	0.081	0.077	0.074	0.072	0.07	0.069	0.067	0.065	0.065	0.063	0.063	0.063	0.062	0.062	0.062	0.061	0.061	0.061	0.059	0.06	0.059	0.059	0.058	0.056
H01	Sample	Dilution_85%	0.85	DMSO	Lycopene	Standard_Development	Run079	Standard_Measurement	Plate_01	Clariostar_Study	MB	Biofoundry_,_London	Linear_Dilution_Pattern_V2	1.03	1.032	1.034	1.03	1.025	1.019	1.013	1.015	1.013	1.009	1.008	1.005	0.994	0.985	0.979	0.972	0.965	0.956	0.947	0.935	0.925	0.913	0.903	0.896	0.887	0.881	0.876	0.87	0.865	0.857	0.849	0.839	0.825	0.813	0.8	0.789
H02	Sample	Dilution_65%	0.65	DMSO	Lycopene	Standard_Development	Run079	Standard_Measurement	Plate_01	Clariostar_Study	MB	Biofoundry_,_London	Linear_Dilution_Pattern_V2	0.735	0.733	0.73	0.728	0.721	0.716	0.711	0.712	0.712	0.71	0.707	0.702	0.696	0.688	0.684	0.676	0.669	0.664	0.657	0.65	0.643	0.635	0.629	0.623	0.619	0.616	0.614	0.611	0.606	0.602	0.596	0.59	0.581	0.573	0.564	0.556
H03	Sample	Dilution_45%	0.45	DMSO	Lycopene	Standard_Development	Run079	Standard_Measurement	Plate_01	Clariostar_Study	MB	Biofoundry_,_London	Linear_Dilution_Pattern_V2	0.462	0.458	0.455	0.451	0.445	0.439	0.435	0.434	0.433	0.431	0.428	0.424	0.418	0.411	0.404	0.401	0.397	0.392	0.387	0.381	0.378	0.373	0.369	0.366	0.365	0.364	0.364	0.363	0.361	0.36	0.356	0.353	0.35	0.346	0.342	0.337
H04	Sample	Dilution_25%	0.25	DMSO	Lycopene	Standard_Development	Run079	Standard_Measurement	Plate_01	Clariostar_Study	MB	Biofoundry_,_London	Linear_Dilution_Pattern_V2	0.293	0.289	0.285	0.282	0.277	0.272	0.267	0.267	0.265	0.263	0.261	0.256	0.252	0.246	0.241	0.238	0.235	0.231	0.229	0.225	0.224	0.221	0.219	0.217	0.217	0.218	0.217	0.217	0.216	0.215	0.214	0.213	0.211	0.21	0.208	0.205
H05	Sample	Dilution_05%	0.0499999999999999	DMSO	Lycopene	Standard_Development	Run079	Standard_Measurement	Plate_01	Clariostar_Study	MB	Biofoundry_,_London	Linear_Dilution_Pattern_V2	0.148	0.144	0.14	0.137	0.133	0.129	0.124	0.123	0.122	0.12	0.117	0.113	0.109	0.106	0.102	0.1	0.097	0.096	0.094	0.092	0.092	0.09	0.089	0.089	0.089	0.089	0.089	0.089	0.089	0.089	0.089	0.089	0.089	0.089	0.089	0.087
H06	Sample	Dilution_85%	0.85	DMSO	Lycopene	Standard_Development	Run079	Standard_Measurement	Plate_01	Clariostar_Study	MB	Biofoundry_,_London	Linear_Dilution_Pattern_V2	0.848	0.844	0.841	0.839	0.832	0.826	0.817	0.818	0.82	0.818	0.813	0.81	0.801	0.795	0.786	0.777	0.767	0.761	0.754	0.748	0.737	0.729	0.72	0.713	0.709	0.706	0.705	0.701	0.698	0.694	0.687	0.681	0.673	0.665	0.654	0.645
H07	Sample	Dilution_65%	0.65	DMSO	Lycopene	Standard_Development	Run079	Standard_Measurement	Plate_01	Clariostar_Study	MB	Biofoundry_,_London	Linear_Dilution_Pattern_V2	0.644	0.639	0.635	0.632	0.626	0.619	0.613	0.613	0.612	0.612	0.609	0.603	0.597	0.589	0.582	0.576	0.57	0.563	0.556	0.55	0.544	0.536	0.532	0.528	0.525	0.523	0.522	0.52	0.518	0.515	0.509	0.506	0.499	0.493	0.486	0.479
H08	Sample	Dilution_45%	0.45	DMSO	Lycopene	Standard_Development	Run079	Standard_Measurement	Plate_01	Clariostar_Study	MB	Biofoundry_,_London	Linear_Dilution_Pattern_V2	0.443	0.439	0.435	0.431	0.426	0.42	0.414	0.413	0.413	0.411	0.407	0.401	0.396	0.39	0.383	0.379	0.374	0.37	0.364	0.36	0.356	0.352	0.348	0.346	0.344	0.344	0.344	0.343	0.341	0.341	0.338	0.336	0.332	0.328	0.324	0.32
H09	Sample	Dilution_25%	0.25	DMSO	Lycopene	Standard_Development	Run079	Standard_Measurement	Plate_01	Clariostar_Study	MB	Biofoundry_,_London	Linear_Dilution_Pattern_V2	0.29	0.285	0.282	0.277	0.273	0.267	0.262	0.261	0.261	0.258	0.255	0.25	0.245	0.24	0.235	0.232	0.228	0.225	0.221	0.218	0.216	0.214	0.212	0.211	0.211	0.21	0.21	0.21	0.21	0.21	0.208	0.207	0.206	0.204	0.202	0.2
H10	Sample	Dilution_05%	0.0499999999999999	DMSO	Lycopene	Standard_Development	Run079	Standard_Measurement	Plate_01	Clariostar_Study	MB	Biofoundry_,_London	Linear_Dilution_Pattern_V2	0.17	0.166	0.163	0.159	0.155	0.151	0.146	0.143	0.142	0.139	0.136	0.132	0.127	0.124	0.119	0.116	0.115	0.113	0.111	0.109	0.108	0.107	0.105	0.104	0.104	0.104	0.104	0.105	0.104	0.104	0.104	0.103	0.104	0.104	0.104	0.102
H11	Blank	DMSO_Blank	NA	DMSO	NA	Standard_Development	Run079	Standard_Measurement	Plate_01	Clariostar_Study	MB	Biofoundry_,_London	Linear_Dilution_Pattern_V2	0.123	0.119	0.115	0.111	0.107	0.104	0.098	0.098	0.096	0.092	0.088	0.084	0.08	0.076	0.072	0.071	0.069	0.068	0.066	0.065	0.064	0.062	0.061	0.061	0.061	0.06	0.06	0.06	0.059	0.059	0.058	0.058	0.058	0.057	0.056	0.055
H12	Blank	DMSO_Blank	NA	DMSO	NA	Standard_Development	Run079	Standard_Measurement	Plate_01	Clariostar_Study	MB	Biofoundry_,_London	Linear_Dilution_Pattern_V2	0.13	0.125	0.121	0.118	0.114	0.111	0.105	0.104	0.102	0.098	0.093	0.088	0.084	0.08	0.075	0.074	0.072	0.07	0.068	0.066	0.066	0.064	0.063	0.063	0.063	0.062	0.062	0.061	0.061	0.06	0.059	0.058	0.059	0.059	0.057	0.055
[truncated: 122 more columns]
