# Supplementary material for: Construction of a Calibration Curve for Lycopene on a Liquid-Handling Platform—Wider Lessons for the Development of Automated Dilution Protocols
Source: ACS Synth Biol. 2024 Aug 3;13(8):2357–75. doi: 10.1021/acssynbio.4c00031 (PMC11334188; doi:10.1021/acssynbio.4c00031)
Supplement: Supplementary file 2 — sb4c00031_si_002.zip [file sb4c00031_si_002.zip › AggregatedData/Run079/Plate_01/Clariostar_Study/Clariostar_A-Measurement_19/001.csv]

Well	Content	Label	Dilution	Solvent	Solute	Project	Run	Step	Container	Study	Author	Institution	Comment	OD350	OD352	OD354	OD356	OD358	OD360	OD362	OD364	OD366	OD368	OD370	OD372	OD374	OD376	OD378	OD380	OD382	OD384	OD386	OD388	OD390	OD392	OD394	OD396	OD398	OD400	OD402	OD404	OD406	OD408	OD410	OD412	OD414	OD416	OD418	OD420
A01	Sample	Dilution_100%	1.0	DMSO	Lycopene	Standard_Development	Run079	Standard_Measurement	Plate_01	Clariostar_Study	MB	Biofoundry_,_London	Linear_Dilution_Pattern_V2	1.063	1.063	1.064	1.06	1.054	1.051	1.046	1.049	1.047	1.047	1.045	1.041	1.033	1.02	1.011	1.002	0.995	0.986	0.977	0.964	0.954	0.944	0.936	0.928	0.925	0.921	0.919	0.917	0.912	0.905	0.9	0.892	0.883	0.872	0.863	0.855
A02	Sample	Dilution_80%	0.8	DMSO	Lycopene	Standard_Development	Run079	Standard_Measurement	Plate_01	Clariostar_Study	MB	Biofoundry_,_London	Linear_Dilution_Pattern_V2	0.718	0.717	0.714	0.711	0.704	0.701	0.697	0.696	0.695	0.694	0.694	0.689	0.681	0.672	0.663	0.656	0.649	0.641	0.635	0.627	0.62	0.613	0.609	0.606	0.604	0.604	0.605	0.606	0.605	0.605	0.601	0.597	0.591	0.586	0.582	0.58
A03	Sample	Dilution_60%	0.6	DMSO	Lycopene	Standard_Development	Run079	Standard_Measurement	Plate_01	Clariostar_Study	MB	Biofoundry_,_London	Linear_Dilution_Pattern_V2	0.533	0.53	0.527	0.524	0.519	0.514	0.51	0.51	0.509	0.508	0.506	0.503	0.496	0.488	0.481	0.475	0.469	0.464	0.457	0.452	0.448	0.443	0.44	0.438	0.437	0.438	0.439	0.44	0.44	0.439	0.438	0.436	0.432	0.43	0.427	0.426
A04	Sample	Dilution_40%	0.4	DMSO	Lycopene	Standard_Development	Run079	Standard_Measurement	Plate_01	Clariostar_Study	MB	Biofoundry_,_London	Linear_Dilution_Pattern_V2	0.398	0.395	0.393	0.388	0.384	0.38	0.377	0.375	0.376	0.375	0.374	0.367	0.363	0.355	0.349	0.344	0.34	0.336	0.332	0.327	0.324	0.32	0.318	0.317	0.316	0.317	0.318	0.317	0.318	0.317	0.316	0.314	0.311	0.31	0.308	0.307
A05	Sample	Dilution_20%	0.2	DMSO	Lycopene	Standard_Development	Run079	Standard_Measurement	Plate_01	Clariostar_Study	MB	Biofoundry_,_London	Linear_Dilution_Pattern_V2	0.225	0.222	0.221	0.217	0.213	0.21	0.208	0.206	0.205	0.204	0.203	0.2	0.195	0.19	0.185	0.181	0.179	0.177	0.174	0.171	0.17	0.168	0.168	0.169	0.169	0.169	0.17	0.17	0.171	0.172	0.172	0.172	0.172	0.173	0.172	0.172
A06	Sample	Dilution_100%	1.0	DMSO	Lycopene	Standard_Development	Run079	Standard_Measurement	Plate_01	Clariostar_Study	MB	Biofoundry_,_London	Linear_Dilution_Pattern_V2	0.82	0.819	0.816	0.81	0.803	0.795	0.791	0.793	0.79	0.788	0.786	0.783	0.774	0.763	0.753	0.744	0.735	0.728	0.719	0.71	0.702	0.694	0.689	0.685	0.684	0.684	0.684	0.687	0.687	0.685	0.682	0.678	0.672	0.667	0.662	0.658
A07	Sample	Dilution_80%	0.8	DMSO	Lycopene	Standard_Development	Run079	Standard_Measurement	Plate_01	Clariostar_Study	MB	Biofoundry_,_London	Linear_Dilution_Pattern_V2	0.672	0.67	0.665	0.661	0.653	0.649	0.645	0.644	0.644	0.643	0.64	0.637	0.628	0.618	0.608	0.603	0.596	0.589	0.582	0.573	0.567	0.561	0.556	0.554	0.553	0.553	0.554	0.555	0.554	0.553	0.551	0.548	0.543	0.538	0.534	0.53
A08	Sample	Dilution_60%	0.6	DMSO	Lycopene	Standard_Development	Run079	Standard_Measurement	Plate_01	Clariostar_Study	MB	Biofoundry_,_London	Linear_Dilution_Pattern_V2	0.536	0.533	0.53	0.525	0.521	0.515	0.512	0.51	0.511	0.51	0.507	0.503	0.496	0.488	0.481	0.476	0.47	0.464	0.459	0.453	0.448	0.442	0.439	0.436	0.436	0.436	0.436	0.436	0.435	0.435	0.433	0.43	0.426	0.422	0.419	0.417
A09	Sample	Dilution_40%	0.4	DMSO	Lycopene	Standard_Development	Run079	Standard_Measurement	Plate_01	Clariostar_Study	MB	Biofoundry_,_London	Linear_Dilution_Pattern_V2	0.375	0.372	0.37	0.366	0.361	0.358	0.354	0.353	0.351	0.349	0.348	0.344	0.338	0.331	0.324	0.32	0.315	0.312	0.307	0.303	0.3	0.297	0.294	0.294	0.294	0.293	0.294	0.294	0.295	0.294	0.293	0.291	0.289	0.288	0.286	0.285
A10	Sample	Dilution_20%	0.2	DMSO	Lycopene	Standard_Development	Run079	Standard_Measurement	Plate_01	Clariostar_Study	MB	Biofoundry_,_London	Linear_Dilution_Pattern_V2	0.231	0.229	0.227	0.223	0.218	0.215	0.212	0.21	0.21	0.208	0.206	0.203	0.198	0.191	0.187	0.183	0.181	0.178	0.176	0.172	0.171	0.17	0.17	0.169	0.17	0.171	0.171	0.171	0.171	0.172	0.173	0.173	0.173	0.172	0.172	0.173
A11	Blank	DMSO_Blank	NA	DMSO	NA	Standard_Development	Run079	Standard_Measurement	Plate_01	Clariostar_Study	MB	Biofoundry_,_London	Linear_Dilution_Pattern_V2	0.114	0.11	0.109	0.104	0.099	0.097	0.094	0.091	0.09	0.088	0.085	0.081	0.077	0.072	0.068	0.067	0.066	0.065	0.063	0.061	0.061	0.06	0.059	0.059	0.059	0.059	0.059	0.058	0.057	0.057	0.057	0.057	0.056	0.056	0.056	0.055
A12	Blank	DMSO_Blank	NA	DMSO	NA	Standard_Development	Run079	Standard_Measurement	Plate_01	Clariostar_Study	MB	Biofoundry_,_London	Linear_Dilution_Pattern_V2	0.112	0.108	0.105	0.102	0.098	0.095	0.092	0.09	0.088	0.086	0.082	0.078	0.074	0.07	0.067	0.065	0.064	0.062	0.061	0.059	0.059	0.058	0.057	0.057	0.057	0.057	0.057	0.056	0.055	0.055	0.055	0.055	0.054	0.054	0.054	0.054
B01	Sample	Dilution_100%	1.0	DMSO	Lycopene	Standard_Development	Run079	Standard_Measurement	Plate_01	Clariostar_Study	MB	Biofoundry_,_London	Linear_Dilution_Pattern_V2	1.373	1.376	1.378	1.375	1.371	1.371	1.369	1.372	1.37	1.368	1.363	1.364	1.358	1.342	1.335	1.33	1.319	1.313	1.301	1.281	1.271	1.256	1.248	1.236	1.228	1.221	1.215	1.208	1.194	1.183	1.175	1.163	1.144	1.129	1.113	1.098
B02	Sample	Dilution_80%	0.8	DMSO	Lycopene	Standard_Development	Run079	Standard_Measurement	Plate_01	Clariostar_Study	MB	Biofoundry_,_London	Linear_Dilution_Pattern_V2	0.936	0.934	0.936	0.931	0.928	0.924	0.922	0.924	0.923	0.921	0.923	0.917	0.909	0.9	0.892	0.885	0.877	0.868	0.86	0.85	0.842	0.834	0.828	0.822	0.816	0.813	0.81	0.808	0.801	0.798	0.792	0.783	0.774	0.764	0.757	0.749
B03	Sample	Dilution_60%	0.6	DMSO	Lycopene	Standard_Development	Run079	Standard_Measurement	Plate_01	Clariostar_Study	MB	Biofoundry_,_London	Linear_Dilution_Pattern_V2	0.677	0.677	0.675	0.672	0.668	0.663	0.659	0.659	0.658	0.657	0.657	0.653	0.646	0.638	0.631	0.624	0.618	0.612	0.605	0.598	0.593	0.587	0.582	0.578	0.575	0.573	0.573	0.57	0.568	0.565	0.561	0.556	0.55	0.545	0.539	0.535
B04	Sample	Dilution_40%	0.4	DMSO	Lycopene	Standard_Development	Run079	Standard_Measurement	Plate_01	Clariostar_Study	MB	Biofoundry_,_London	Linear_Dilution_Pattern_V2	0.464	0.462	0.46	0.456	0.451	0.447	0.443	0.444	0.444	0.443	0.442	0.438	0.434	0.427	0.419	0.415	0.411	0.407	0.402	0.396	0.392	0.388	0.385	0.384	0.382	0.382	0.381	0.38	0.379	0.378	0.376	0.373	0.369	0.366	0.363	0.359
B05	Sample	Dilution_20%	0.2	DMSO	Lycopene	Standard_Development	Run079	Standard_Measurement	Plate_01	Clariostar_Study	MB	Biofoundry_,_London	Linear_Dilution_Pattern_V2	0.248	0.245	0.242	0.239	0.233	0.23	0.226	0.227	0.228	0.228	0.227	0.224	0.22	0.214	0.208	0.205	0.202	0.2	0.197	0.194	0.193	0.191	0.19	0.191	0.191	0.192	0.191	0.192	0.193	0.193	0.192	0.192	0.191	0.192	0.191	0.19
B06	Sample	Dilution_100%	1.0	DMSO	Lycopene	Standard_Development	Run079	Standard_Measurement	Plate_01	Clariostar_Study	MB	Biofoundry_,_London	Linear_Dilution_Pattern_V2	0.954	0.954	0.953	0.95	0.944	0.939	0.933	0.932	0.933	0.934	0.933	0.93	0.919	0.904	0.896	0.888	0.88	0.871	0.86	0.85	0.84	0.831	0.825	0.819	0.815	0.814	0.813	0.813	0.809	0.806	0.802	0.796	0.787	0.777	0.771	0.765
B07	Sample	Dilution_80%	0.8	DMSO	Lycopene	Standard_Development	Run079	Standard_Measurement	Plate_01	Clariostar_Study	MB	Biofoundry_,_London	Linear_Dilution_Pattern_V2	0.795	0.793	0.791	0.786	0.779	0.775	0.771	0.772	0.773	0.773	0.771	0.765	0.756	0.748	0.739	0.732	0.726	0.719	0.712	0.702	0.695	0.686	0.681	0.675	0.674	0.673	0.672	0.67	0.667	0.665	0.66	0.655	0.647	0.64	0.634	0.629
B08	Sample	Dilution_60%	0.6	DMSO	Lycopene	Standard_Development	Run079	Standard_Measurement	Plate_01	Clariostar_Study	MB	Biofoundry_,_London	Linear_Dilution_Pattern_V2	0.662	0.661	0.66	0.656	0.652	0.647	0.643	0.643	0.644	0.643	0.64	0.637	0.631	0.622	0.615	0.609	0.603	0.597	0.591	0.583	0.577	0.571	0.567	0.562	0.56	0.558	0.556	0.554	0.552	0.548	0.544	0.54	0.533	0.527	0.521	0.517
B09	Sample	Dilution_40%	0.4	DMSO	Lycopene	Standard_Development	Run079	Standard_Measurement	Plate_01	Clariostar_Study	MB	Biofoundry_,_London	Linear_Dilution_Pattern_V2	0.39	0.386	0.384	0.38	0.374	0.37	0.366	0.366	0.366	0.365	0.362	0.358	0.353	0.346	0.34	0.336	0.331	0.327	0.323	0.319	0.315	0.311	0.309	0.308	0.308	0.308	0.308	0.308	0.308	0.307	0.305	0.304	0.301	0.299	0.297	0.296
B10	Sample	Dilution_20%	0.2	DMSO	Lycopene	Standard_Development	Run079	Standard_Measurement	Plate_01	Clariostar_Study	MB	Biofoundry_,_London	Linear_Dilution_Pattern_V2	0.227	0.224	0.221	0.217	0.213	0.21	0.206	0.205	0.205	0.204	0.203	0.199	0.194	0.188	0.183	0.18	0.177	0.175	0.172	0.17	0.169	0.167	0.166	0.167	0.167	0.168	0.168	0.168	0.169	0.17	0.17	0.17	0.169	0.169	0.169	0.169
B11	Blank	DMSO_Blank	NA	DMSO	NA	Standard_Development	Run079	Standard_Measurement	Plate_01	Clariostar_Study	MB	Biofoundry_,_London	Linear_Dilution_Pattern_V2	0.106	0.103	0.101	0.097	0.094	0.091	0.088	0.086	0.084	0.082	0.078	0.074	0.07	0.069	0.065	0.063	0.061	0.06	0.059	0.057	0.056	0.056	0.055	0.055	0.055	0.054	0.054	0.053	0.053	0.053	0.052	0.052	0.052	0.052	0.051	0.051
B12	Blank	DMSO_Blank	NA	DMSO	NA	Standard_Development	Run079	Standard_Measurement	Plate_01	Clariostar_Study	MB	Biofoundry_,_London	Linear_Dilution_Pattern_V2	0.115	0.111	0.108	0.104	0.1	0.097	0.094	0.092	0.091	0.089	0.085	0.081	0.078	0.074	0.07	0.068	0.068	0.067	0.066	0.063	0.063	0.062	0.061	0.061	0.061	0.061	0.061	0.06	0.059	0.059	0.059	0.058	0.058	0.058	0.058	0.057
C01	Sample	Dilution_95%	0.95	DMSO	Lycopene	Standard_Development	Run079	Standard_Measurement	Plate_01	Clariostar_Study	MB	Biofoundry_,_London	Linear_Dilution_Pattern_V2	1.451	1.455	1.455	1.459	1.455	1.45	1.448	1.45	1.447	1.447	1.447	1.444	1.445	1.434	1.417	1.411	1.406	1.396	1.384	1.369	1.356	1.337	1.326	1.312	1.305	1.295	1.289	1.274	1.261	1.251	1.241	1.224	1.204	1.185	1.167	1.152
C02	Sample	Dilution_75%	0.75	DMSO	Lycopene	Standard_Development	Run079	Standard_Measurement	Plate_01	Clariostar_Study	MB	Biofoundry_,_London	Linear_Dilution_Pattern_V2	0.972	0.974	0.977	0.975	0.968	0.966	0.962	0.965	0.963	0.964	0.963	0.96	0.953	0.943	0.933	0.929	0.92	0.912	0.906	0.895	0.885	0.875	0.868	0.861	0.856	0.85	0.846	0.842	0.836	0.83	0.823	0.812	0.8	0.791	0.782	0.772
C03	Sample	Dilution_55%	0.55	DMSO	Lycopene	Standard_Development	Run079	Standard_Measurement	Plate_01	Clariostar_Study	MB	Biofoundry_,_London	Linear_Dilution_Pattern_V2	0.71	0.71	0.709	0.707	0.701	0.699	0.697	0.696	0.697	0.697	0.695	0.691	0.685	0.679	0.671	0.665	0.66	0.654	0.648	0.641	0.635	0.628	0.623	0.618	0.614	0.612	0.609	0.605	0.601	0.596	0.592	0.585	0.577	0.571	0.564	0.558
C04	Sample	Dilution_35%	0.35	DMSO	Lycopene	Standard_Development	Run079	Standard_Measurement	Plate_01	Clariostar_Study	MB	Biofoundry_,_London	Linear_Dilution_Pattern_V2	0.475	0.472	0.472	0.47	0.466	0.462	0.46	0.459	0.457	0.457	0.454	0.452	0.447	0.442	0.435	0.431	0.427	0.423	0.419	0.413	0.41	0.406	0.403	0.401	0.398	0.397	0.395	0.394	0.391	0.389	0.387	0.382	0.377	0.374	0.37	0.366
C05	Sample	Dilution_15%	0.15	DMSO	Lycopene	Standard_Development	Run079	Standard_Measurement	Plate_01	Clariostar_Study	MB	Biofoundry_,_London	Linear_Dilution_Pattern_V2	0.239	0.237	0.235	0.231	0.226	0.224	0.221	0.219	0.22	0.219	0.218	0.215	0.212	0.207	0.202	0.199	0.197	0.196	0.193	0.19	0.189	0.187	0.186	0.186	0.186	0.187	0.187	0.187	0.186	0.187	0.186	0.186	0.186	0.186	0.186	0.185
C06	Sample	Dilution_95%	0.95	DMSO	Lycopene	Standard_Development	Run079	Standard_Measurement	Plate_01	Clariostar_Study	MB	Biofoundry_,_London	Linear_Dilution_Pattern_V2	0.99	0.993	0.993	0.988	0.983	0.979	0.977	0.976	0.974	0.977	0.972	0.97	0.961	0.951	0.939	0.931	0.922	0.913	0.902	0.893	0.884	0.876	0.868	0.861	0.856	0.854	0.851	0.848	0.845	0.839	0.833	0.826	0.816	0.806	0.798	0.791
C07	Sample	Dilution_75%	0.75	DMSO	Lycopene	Standard_Development	Run079	Standard_Measurement	Plate_01	Clariostar_Study	MB	Biofoundry_,_London	Linear_Dilution_Pattern_V2	0.78	0.78	0.778	0.773	0.766	0.761	0.759	0.76	0.759	0.759	0.757	0.755	0.746	0.737	0.728	0.722	0.715	0.709	0.702	0.693	0.685	0.678	0.672	0.667	0.665	0.663	0.661	0.658	0.656	0.654	0.648	0.642	0.633	0.627	0.62	0.614
C08	Sample	Dilution_55%	0.55	DMSO	Lycopene	Standard_Development	Run079	Standard_Measurement	Plate_01	Clariostar_Study	MB	Biofoundry_,_London	Linear_Dilution_Pattern_V2	0.841	0.843	0.845	0.84	0.837	0.834	0.832	0.831	0.83	0.833	0.83	0.828	0.821	0.813	0.806	0.801	0.797	0.79	0.782	0.773	0.767	0.759	0.752	0.745	0.741	0.735	0.73	0.725	0.719	0.712	0.704	0.696	0.686	0.677	0.667	0.658
C09	Sample	Dilution_35%	0.35	DMSO	Lycopene	Standard_Development	Run079	Standard_Measurement	Plate_01	Clariostar_Study	MB	Biofoundry_,_London	Linear_Dilution_Pattern_V2	0.43	0.428	0.425	0.421	0.416	0.411	0.408	0.407	0.407	0.408	0.405	0.401	0.396	0.389	0.383	0.379	0.376	0.372	0.368	0.363	0.359	0.355	0.352	0.351	0.349	0.348	0.347	0.345	0.343	0.342	0.34	0.337	0.334	0.33	0.327	0.323
C10	Sample	Dilution_15%	0.15	DMSO	Lycopene	Standard_Development	Run079	Standard_Measurement	Plate_01	Clariostar_Study	MB	Biofoundry_,_London	Linear_Dilution_Pattern_V2	0.219	0.216	0.214	0.211	0.206	0.203	0.2	0.199	0.199	0.198	0.196	0.193	0.187	0.182	0.178	0.174	0.172	0.171	0.169	0.166	0.164	0.163	0.163	0.163	0.164	0.164	0.164	0.164	0.164	0.165	0.165	0.165	0.165	0.164	0.164	0.164
C11	Blank	DMSO_Blank	NA	DMSO	NA	Standard_Development	Run079	Standard_Measurement	Plate_01	Clariostar_Study	MB	Biofoundry_,_London	Linear_Dilution_Pattern_V2	0.111	0.107	0.105	0.102	0.098	0.095	0.092	0.09	0.088	0.086	0.083	0.08	0.076	0.072	0.069	0.067	0.066	0.066	0.064	0.061	0.061	0.06	0.06	0.06	0.06	0.06	0.059	0.058	0.058	0.058	0.058	0.057	0.057	0.057	0.056	0.056
C12	Blank	DMSO_Blank	NA	DMSO	NA	Standard_Development	Run079	Standard_Measurement	Plate_01	Clariostar_Study	MB	Biofoundry_,_London	Linear_Dilution_Pattern_V2	0.11	0.106	0.104	0.101	0.097	0.094	0.091	0.089	0.087	0.084	0.082	0.078	0.074	0.07	0.067	0.066	0.064	0.064	0.063	0.06	0.06	0.059	0.059	0.059	0.058	0.058	0.058	0.058	0.057	0.057	0.056	0.056	0.056	0.055	0.055	0.055
D01	Sample	Dilution_95%	0.95	DMSO	Lycopene	Standard_Development	Run079	Standard_Measurement	Plate_01	Clariostar_Study	MB	Biofoundry_,_London	Linear_Dilution_Pattern_V2	1.336	1.339	1.341	1.339	1.335	1.336	1.333	1.333	1.338	1.332	1.334	1.328	1.323	1.312	1.295	1.289	1.283	1.276	1.262	1.251	1.239	1.223	1.213	1.202	1.193	1.187	1.178	1.171	1.16	1.148	1.135	1.123	1.106	1.089	1.072	1.056
D02	Sample	Dilution_75%	0.75	DMSO	Lycopene	Standard_Development	Run079	Standard_Measurement	Plate_01	Clariostar_Study	MB	Biofoundry_,_London	Linear_Dilution_Pattern_V2	1.019	1.021	1.022	1.023	1.017	1.015	1.014	1.013	1.013	1.014	1.013	1.008	1.001	0.992	0.983	0.978	0.972	0.965	0.953	0.941	0.934	0.924	0.914	0.907	0.899	0.895	0.888	0.884	0.878	0.87	0.863	0.855	0.84	0.826	0.815	0.806
D03	Sample	Dilution_55%	0.55	DMSO	Lycopene	Standard_Development	Run079	Standard_Measurement	Plate_01	Clariostar_Study	MB	Biofoundry_,_London	Linear_Dilution_Pattern_V2	0.659	0.659	0.657	0.655	0.649	0.645	0.644	0.643	0.643	0.643	0.643	0.64	0.633	0.625	0.618	0.613	0.608	0.602	0.596	0.589	0.583	0.577	0.572	0.568	0.564	0.563	0.561	0.557	0.555	0.553	0.547	0.541	0.535	0.528	0.523	0.517
D04	Sample	Dilution_35%	0.35	DMSO	Lycopene	Standard_Development	Run079	Standard_Measurement	Plate_01	Clariostar_Study	MB	Biofoundry_,_London	Linear_Dilution_Pattern_V2	0.464	0.461	0.46	0.457	0.452	0.448	0.445	0.444	0.445	0.445	0.443	0.441	0.435	0.429	0.423	0.419	0.415	0.412	0.406	0.401	0.399	0.393	0.391	0.389	0.387	0.386	0.384	0.382	0.38	0.378	0.375	0.371	0.367	0.364	0.36	0.355
D05	Sample	Dilution_15%	0.15	DMSO	Lycopene	Standard_Development	Run079	Standard_Measurement	Plate_01	Clariostar_Study	MB	Biofoundry_,_London	Linear_Dilution_Pattern_V2	0.223	0.22	0.219	0.216	0.211	0.209	0.205	0.204	0.205	0.204	0.203	0.201	0.197	0.193	0.187	0.184	0.181	0.179	0.178	0.175	0.174	0.172	0.171	0.171	0.172	0.172	0.173	0.173	0.173	0.173	0.173	0.173	0.172	0.173	0.172	0.172
D06	Sample	Dilution_95%	0.95	DMSO	Lycopene	Standard_Development	Run079	Standard_Measurement	Plate_01	Clariostar_Study	MB	Biofoundry_,_London	Linear_Dilution_Pattern_V2	1.12	1.123	1.121	1.115	1.108	1.104	1.103	1.106	1.107	1.107	1.103	1.103	1.093	1.079	1.071	1.066	1.06	1.051	1.038	1.026	1.015	1.0	0.994	0.986	0.982	0.975	0.97	0.965	0.96	0.954	0.946	0.936	0.924	0.91	0.9	0.889
D07	Sample	Dilution_75%	0.75	DMSO	Lycopene	Standard_Development	Run079	Standard_Measurement	Plate_01	Clariostar_Study	MB	Biofoundry_,_London	Linear_Dilution_Pattern_V2	0.85	0.85	0.848	0.844	0.839	0.835	0.83	0.83	0.833	0.834	0.83	0.824	0.818	0.81	0.801	0.794	0.787	0.78	0.772	0.762	0.755	0.748	0.741	0.736	0.732	0.729	0.727	0.724	0.72	0.715	0.709	0.703	0.694	0.685	0.678	0.672
D08	Sample	Dilution_55%	0.55	DMSO	Lycopene	Standard_Development	Run079	Standard_Measurement	Plate_01	Clariostar_Study	MB	Biofoundry_,_London	Linear_Dilution_Pattern_V2	0.979	0.98	0.984	0.982	0.98	0.98	0.977	0.977	0.976	0.978	0.971	0.974	0.968	0.959	0.95	0.946	0.94	0.932	0.927	0.916	0.907	0.899	0.892	0.883	0.875	0.868	0.861	0.854	0.845	0.837	0.827	0.815	0.803	0.79	0.778	0.766
D09	Sample	Dilution_35%	0.35	DMSO	Lycopene	Standard_Development	Run079	Standard_Measurement	Plate_01	Clariostar_Study	MB	Biofoundry_,_London	Linear_Dilution_Pattern_V2	0.894	0.898	0.901	0.9	0.897	0.895	0.895	0.894	0.893	0.894	0.892	0.89	0.885	0.876	0.869	0.866	0.863	0.858	0.852	0.845	0.836	0.828	0.82	0.813	0.806	0.799	0.791	0.782	0.771	0.764	0.754	0.745	0.733	0.721	0.71	0.698
D10	Sample	Dilution_15%	0.15	DMSO	Lycopene	Standard_Development	Run079	Standard_Measurement	Plate_01	Clariostar_Study	MB	Biofoundry_,_London	Linear_Dilution_Pattern_V2	0.381	0.38	0.379	0.375	0.371	0.368	0.366	0.365	0.365	0.363	0.36	0.357	0.353	0.348	0.343	0.342	0.34	0.336	0.334	0.33	0.327	0.324	0.322	0.32	0.319	0.316	0.314	0.311	0.309	0.306	0.304	0.301	0.296	0.293	0.29	0.286
D11	Blank	DMSO_Blank	NA	DMSO	NA	Standard_Development	Run079	Standard_Measurement	Plate_01	Clariostar_Study	MB	Biofoundry_,_London	Linear_Dilution_Pattern_V2	0.113	0.109	0.107	0.104	0.099	0.097	0.094	0.091	0.09	0.088	0.084	0.08	0.077	0.073	0.07	0.069	0.068	0.066	0.065	0.063	0.063	0.062	0.061	0.061	0.061	0.061	0.061	0.059	0.059	0.059	0.059	0.058	0.058	0.058	0.057	0.057
D12	Blank	DMSO_Blank	NA	DMSO	NA	Standard_Development	Run079	Standard_Measurement	Plate_01	Clariostar_Study	MB	Biofoundry_,_London	Linear_Dilution_Pattern_V2	0.112	0.107	0.104	0.101	0.096	0.093	0.089	0.088	0.087	0.085	0.082	0.078	0.075	0.071	0.067	0.066	0.065	0.064	0.062	0.06	0.059	0.058	0.058	0.058	0.058	0.058	0.057	0.056	0.056	0.056	0.056	0.056	0.055	0.055	0.054	0.053
E01	Sample	Dilution_90%	0.9	DMSO	Lycopene	Standard_Development	Run079	Standard_Measurement	Plate_01	Clariostar_Study	MB	Biofoundry_,_London	Linear_Dilution_Pattern_V2	1.577	1.588	1.599	1.598	1.598	1.594	1.596	1.604	1.599	1.599	1.591	1.601	1.596	1.577	1.565	1.555	1.554	1.538	1.528	1.512	1.498	1.481	1.471	1.452	1.444	1.429	1.421	1.407	1.391	1.371	1.354	1.335	1.313	1.292	1.274	1.251
E02	Sample	Dilution_70%	0.7	DMSO	Lycopene	Standard_Development	Run079	Standard_Measurement	Plate_01	Clariostar_Study	MB	Biofoundry_,_London	Linear_Dilution_Pattern_V2	1.023	1.022	1.025	1.022	1.018	1.016	1.015	1.017	1.017	1.014	1.017	1.011	1.007	0.998	0.987	0.984	0.976	0.969	0.959	0.949	0.94	0.93	0.922	0.914	0.907	0.9	0.895	0.888	0.881	0.873	0.864	0.852	0.839	0.827	0.816	0.805
E03	Sample	Dilution_50%	0.5	DMSO	Lycopene	Standard_Development	Run079	Standard_Measurement	Plate_01	Clariostar_Study	MB	Biofoundry_,_London	Linear_Dilution_Pattern_V2	0.717	0.718	0.717	0.713	0.708	0.706	0.701	0.703	0.703	0.704	0.702	0.7	0.696	0.687	0.68	0.674	0.669	0.665	0.659	0.651	0.644	0.636	0.633	0.628	0.623	0.62	0.616	0.612	0.607	0.602	0.596	0.591	0.582	0.573	0.566	0.558
E04	Sample	Dilution_30%	0.3	DMSO	Lycopene	Standard_Development	Run079	Standard_Measurement	Plate_01	Clariostar_Study	MB	Biofoundry_,_London	Linear_Dilution_Pattern_V2	0.421	0.419	0.417	0.414	0.41	0.407	0.404	0.403	0.403	0.402	0.4	0.397	0.392	0.387	0.381	0.378	0.375	0.371	0.367	0.362	0.359	0.356	0.353	0.351	0.35	0.348	0.347	0.345	0.344	0.342	0.339	0.336	0.332	0.329	0.326	0.323
E05	Sample	Dilution_10%	0.1	DMSO	Lycopene	Standard_Development	Run079	Standard_Measurement	Plate_01	Clariostar_Study	MB	Biofoundry_,_London	Linear_Dilution_Pattern_V2	0.159	0.156	0.153	0.148	0.144	0.141	0.138	0.138	0.139	0.138	0.137	0.134	0.131	0.126	0.121	0.119	0.117	0.115	0.113	0.111	0.11	0.109	0.109	0.11	0.11	0.111	0.112	0.112	0.112	0.113	0.113	0.114	0.115	0.116	0.115	0.116
E06	Sample	Dilution_90%	0.9	DMSO	Lycopene	Standard_Development	Run079	Standard_Measurement	Plate_01	Clariostar_Study	MB	Biofoundry_,_London	Linear_Dilution_Pattern_V2	1.125	1.125	1.127	1.124	1.118	1.114	1.113	1.113	1.115	1.113	1.111	1.107	1.098	1.09	1.078	1.072	1.066	1.056	1.047	1.037	1.026	1.015	1.004	0.995	0.99	0.983	0.979	0.975	0.967	0.958	0.949	0.939	0.926	0.914	0.9	0.889
E07	Sample	Dilution_70%	0.7	DMSO	Lycopene	Standard_Development	Run079	Standard_Measurement	Plate_01	Clariostar_Study	MB	Biofoundry_,_London	Linear_Dilution_Pattern_V2	0.813	0.813	0.811	0.805	0.801	0.799	0.794	0.794	0.793	0.792	0.792	0.787	0.781	0.773	0.765	0.759	0.752	0.746	0.739	0.73	0.723	0.714	0.708	0.704	0.698	0.695	0.692	0.689	0.685	0.681	0.675	0.668	0.661	0.651	0.644	0.636
E08	Sample	Dilution_50%	0.5	DMSO	Lycopene	Standard_Development	Run079	Standard_Measurement	Plate_01	Clariostar_Study	MB	Biofoundry_,_London	Linear_Dilution_Pattern_V2	1.326	1.337	1.34	1.34	1.342	1.345	1.347	1.342	1.345	1.341	1.345	1.343	1.334	1.329	1.318	1.32	1.31	1.303	1.298	1.285	1.272	1.257	1.248	1.233	1.222	1.208	1.197	1.181	1.164	1.153	1.136	1.118	1.1	1.08	1.059	1.042
E09	Sample	Dilution_30%	0.3	DMSO	Lycopene	Standard_Development	Run079	Standard_Measurement	Plate_01	Clariostar_Study	MB	Biofoundry_,_London	Linear_Dilution_Pattern_V2	0.811	0.814	0.816	0.814	0.811	0.808	0.807	0.809	0.807	0.806	0.804	0.802	0.798	0.793	0.785	0.782	0.778	0.772	0.769	0.76	0.753	0.747	0.74	0.732	0.725	0.719	0.712	0.704	0.695	0.688	0.679	0.668	0.659	0.648	0.637	0.627
E10	Sample	Dilution_10%	0.1	DMSO	Lycopene	Standard_Development	Run079	Standard_Measurement	Plate_01	Clariostar_Study	MB	Biofoundry_,_London	Linear_Dilution_Pattern_V2	0.343	0.341	0.339	0.337	0.333	0.329	0.327	0.326	0.326	0.326	0.323	0.32	0.315	0.311	0.306	0.303	0.301	0.299	0.297	0.293	0.291	0.287	0.286	0.284	0.283	0.281	0.279	0.276	0.274	0.272	0.269	0.267	0.265	0.262	0.258	0.255
E11	Blank	DMSO_Blank	NA	DMSO	NA	Standard_Development	Run079	Standard_Measurement	Plate_01	Clariostar_Study	MB	Biofoundry_,_London	Linear_Dilution_Pattern_V2	0.11	0.106	0.104	0.1	0.095	0.092	0.089	0.087	0.086	0.083	0.08	0.076	0.073	0.069	0.066	0.064	0.064	0.062	0.06	0.058	0.058	0.057	0.056	0.057	0.057	0.056	0.056	0.054	0.054	0.054	0.054	0.053	0.053	0.053	0.052	0.052
E12	Blank	DMSO_Blank	NA	DMSO	NA	Standard_Development	Run079	Standard_Measurement	Plate_01	Clariostar_Study	MB	Biofoundry_,_London	Linear_Dilution_Pattern_V2	0.111	0.107	0.103	0.1	0.096	0.093	0.09	0.088	0.087	0.083	0.08	0.078	0.074	0.07	0.066	0.064	0.063	0.062	0.06	0.059	0.058	0.057	0.057	0.057	0.057	0.057	0.057	0.055	0.055	0.055	0.055	0.054	0.054	0.054	0.054	0.053
F01	Sample	Dilution_90%	0.9	DMSO	Lycopene	Standard_Development	Run079	Standard_Measurement	Plate_01	Clariostar_Study	MB	Biofoundry_,_London	Linear_Dilution_Pattern_V2	1.696	1.701	1.709	1.715	1.706	1.701	1.707	1.716	1.712	1.714	1.702	1.701	1.71	1.689	1.671	1.672	1.663	1.661	1.646	1.629	1.602	1.585	1.571	1.55	1.542	1.527	1.519	1.5	1.478	1.459	1.442	1.424	1.399	1.376	1.35	1.328
F02	Sample	Dilution_70%	0.7	DMSO	Lycopene	Standard_Development	Run079	Standard_Measurement	Plate_01	Clariostar_Study	MB	Biofoundry_,_London	Linear_Dilution_Pattern_V2	1.155	1.159	1.163	1.164	1.156	1.157	1.153	1.155	1.158	1.16	1.152	1.154	1.146	1.135	1.123	1.12	1.116	1.11	1.101	1.086	1.077	1.062	1.055	1.046	1.037	1.029	1.021	1.01	0.999	0.99	0.978	0.964	0.949	0.933	0.918	0.904
F03	Sample	Dilution_50%	0.5	DMSO	Lycopene	Standard_Development	Run079	Standard_Measurement	Plate_01	Clariostar_Study	MB	Biofoundry_,_London	Linear_Dilution_Pattern_V2	0.668	0.667	0.667	0.665	0.659	0.656	0.653	0.653	0.653	0.652	0.651	0.646	0.642	0.634	0.626	0.623	0.617	0.611	0.606	0.6	0.593	0.587	0.582	0.577	0.574	0.571	0.567	0.563	0.559	0.556	0.551	0.544	0.537	0.53	0.523	0.516
F04	Sample	Dilution_30%	0.3	DMSO	Lycopene	Standard_Development	Run079	Standard_Measurement	Plate_01	Clariostar_Study	MB	Biofoundry_,_London	Linear_Dilution_Pattern_V2	0.472	0.471	0.47	0.467	0.462	0.459	0.455	0.455	0.456	0.455	0.452	0.45	0.446	0.441	0.434	0.432	0.427	0.423	0.42	0.415	0.411	0.407	0.403	0.401	0.4	0.397	0.394	0.391	0.389	0.386	0.383	0.38	0.375	0.37	0.365	0.36
F05	Sample	Dilution_10%	0.1	DMSO	Lycopene	Standard_Development	Run079	Standard_Measurement	Plate_01	Clariostar_Study	MB	Biofoundry_,_London	Linear_Dilution_Pattern_V2	0.193	0.189	0.187	0.183	0.179	0.176	0.173	0.172	0.173	0.172	0.171	0.168	0.164	0.16	0.155	0.152	0.151	0.149	0.147	0.144	0.144	0.142	0.143	0.143	0.143	0.144	0.144	0.144	0.144	0.144	0.144	0.145	0.144	0.145	0.144	0.144
F06	Sample	Dilution_90%	0.9	DMSO	Lycopene	Standard_Development	Run079	Standard_Measurement	Plate_01	Clariostar_Study	MB	Biofoundry_,_London	Linear_Dilution_Pattern_V2	1.262	1.267	1.264	1.262	1.258	1.252	1.25	1.253	1.256	1.256	1.249	1.251	1.24	1.227	1.221	1.217	1.207	1.194	1.185	1.172	1.16	1.147	1.137	1.127	1.116	1.111	1.103	1.095	1.087	1.075	1.065	1.054	1.036	1.02	1.007	0.992
F07	Sample	Dilution_70%	0.7	DMSO	Lycopene	Standard_Development	Run079	Standard_Measurement	Plate_01	Clariostar_Study	MB	Biofoundry_,_London	Linear_Dilution_Pattern_V2	0.905	0.907	0.91	0.905	0.9	0.895	0.894	0.895	0.894	0.891	0.89	0.887	0.88	0.871	0.863	0.86	0.852	0.845	0.837	0.828	0.818	0.81	0.803	0.796	0.79	0.785	0.781	0.776	0.769	0.765	0.757	0.748	0.738	0.727	0.717	0.708
F08	Sample	Dilution_50%	0.5	DMSO	Lycopene	Standard_Development	Run079	Standard_Measurement	Plate_01	Clariostar_Study	MB	Biofoundry_,_London	Linear_Dilution_Pattern_V2	0.939	0.941	0.944	0.941	0.935	0.934	0.931	0.933	0.932	0.932	0.931	0.93	0.92	0.913	0.906	0.904	0.898	0.893	0.887	0.877	0.867	0.858	0.852	0.845	0.835	0.828	0.82	0.813	0.804	0.795	0.787	0.775	0.764	0.751	0.739	0.727
F09	Sample	Dilution_30%	0.3	DMSO	Lycopene	Standard_Development	Run079	Standard_Measurement	Plate_01	Clariostar_Study	MB	Biofoundry_,_London	Linear_Dilution_Pattern_V2	0.457	0.454	0.452	0.45	0.444	0.44	0.439	0.437	0.437	0.435	0.432	0.43	0.426	0.419	0.414	0.411	0.407	0.404	0.4	0.395	0.392	0.387	0.384	0.382	0.379	0.379	0.376	0.372	0.37	0.368	0.364	0.361	0.357	0.353	0.347	0.343
F10	Sample	Dilution_10%	0.1	DMSO	Lycopene	Standard_Development	Run079	Standard_Measurement	Plate_01	Clariostar_Study	MB	Biofoundry_,_London	Linear_Dilution_Pattern_V2	0.191	0.187	0.185	0.182	0.177	0.174	0.171	0.169	0.17	0.169	0.167	0.163	0.161	0.155	0.15	0.148	0.145	0.144	0.143	0.14	0.139	0.138	0.137	0.137	0.138	0.138	0.139	0.138	0.138	0.139	0.139	0.139	0.138	0.139	0.139	0.139
F11	Blank	DMSO	NA	DMSO	NA	Standard_Development	Run079	Standard_Measurement	Plate_01	Clariostar_Study	MB	Biofoundry_,_London	Linear_Dilution_Pattern_V2	0.116	0.112	0.108	0.105	0.101	0.098	0.095	0.093	0.091	0.089	0.086	0.082	0.079	0.076	0.072	0.071	0.069	0.069	0.067	0.065	0.065	0.063	0.063	0.063	0.063	0.063	0.062	0.061	0.061	0.061	0.06	0.06	0.06	0.059	0.059	0.058
F12	Blank	DMSO	NA	DMSO	NA	Standard_Development	Run079	Standard_Measurement	Plate_01	Clariostar_Study	MB	Biofoundry_,_London	Linear_Dilution_Pattern_V2	0.116	0.112	0.108	0.105	0.101	0.098	0.094	0.093	0.091	0.088	0.085	0.081	0.077	0.073	0.07	0.069	0.067	0.067	0.065	0.062	0.062	0.06	0.06	0.06	0.061	0.06	0.06	0.058	0.058	0.058	0.058	0.058	0.057	0.057	0.056	0.056
G01	Sample	Dilution_85%	0.85	DMSO	Lycopene	Standard_Development	Run079	Standard_Measurement	Plate_01	Clariostar_Study	MB	Biofoundry_,_London	Linear_Dilution_Pattern_V2	1.338	1.338	1.343	1.339	1.343	1.338	1.334	1.335	1.333	1.335	1.333	1.331	1.33	1.313	1.299	1.297	1.286	1.281	1.27	1.254	1.244	1.229	1.218	1.207	1.198	1.187	1.176	1.167	1.153	1.143	1.129	1.117	1.095	1.075	1.057	1.041
G02	Sample	Dilution_65%	0.65	DMSO	Lycopene	Standard_Development	Run079	Standard_Measurement	Plate_01	Clariostar_Study	MB	Biofoundry_,_London	Linear_Dilution_Pattern_V2	0.95	0.951	0.952	0.95	0.946	0.941	0.938	0.938	0.939	0.944	0.94	0.936	0.931	0.92	0.914	0.909	0.902	0.894	0.886	0.877	0.869	0.859	0.852	0.843	0.837	0.83	0.824	0.818	0.81	0.803	0.792	0.783	0.771	0.759	0.747	0.736
G03	Sample	Dilution_45%	0.45	DMSO	Lycopene	Standard_Development	Run079	Standard_Measurement	Plate_01	Clariostar_Study	MB	Biofoundry_,_London	Linear_Dilution_Pattern_V2	0.58	0.579	0.578	0.572	0.567	0.564	0.561	0.56	0.561	0.56	0.559	0.555	0.55	0.544	0.536	0.532	0.529	0.524	0.518	0.512	0.508	0.502	0.498	0.494	0.491	0.489	0.487	0.484	0.481	0.478	0.474	0.469	0.463	0.457	0.451	0.445
G04	Sample	Dilution_25%	0.25	DMSO	Lycopene	Standard_Development	Run079	Standard_Measurement	Plate_01	Clariostar_Study	MB	Biofoundry_,_London	Linear_Dilution_Pattern_V2	0.296	0.293	0.29	0.286	0.281	0.278	0.275	0.274	0.274	0.274	0.272	0.269	0.263	0.258	0.254	0.251	0.247	0.244	0.241	0.238	0.236	0.234	0.232	0.232	0.231	0.231	0.231	0.23	0.23	0.23	0.228	0.227	0.225	0.224	0.222	0.22
G05	Sample	Dilution_05%	0.0499999999999999	DMSO	Lycopene	Standard_Development	Run079	Standard_Measurement	Plate_01	Clariostar_Study	MB	Biofoundry_,_London	Linear_Dilution_Pattern_V2	0.132	0.128	0.126	0.122	0.117	0.115	0.112	0.111	0.111	0.109	0.107	0.104	0.101	0.097	0.092	0.091	0.091	0.089	0.088	0.085	0.085	0.083	0.084	0.084	0.084	0.085	0.085	0.084	0.084	0.085	0.085	0.085	0.085	0.085	0.085	0.085
G06	Sample	Dilution_85%	0.85	DMSO	Lycopene	Standard_Development	Run079	Standard_Measurement	Plate_01	Clariostar_Study	MB	Biofoundry_,_London	Linear_Dilution_Pattern_V2	1.043	1.043	1.043	1.04	1.032	1.028	1.029	1.028	1.03	1.026	1.022	1.021	1.014	1.001	0.993	0.989	0.981	0.972	0.961	0.952	0.943	0.933	0.925	0.916	0.909	0.904	0.898	0.894	0.886	0.88	0.872	0.86	0.848	0.836	0.824	0.814
G07	Sample	Dilution_65%	0.65	DMSO	Lycopene	Standard_Development	Run079	Standard_Measurement	Plate_01	Clariostar_Study	MB	Biofoundry_,_London	Linear_Dilution_Pattern_V2	0.8	0.799	0.797	0.795	0.788	0.784	0.781	0.779	0.78	0.781	0.778	0.775	0.768	0.759	0.752	0.746	0.741	0.735	0.727	0.719	0.712	0.704	0.698	0.692	0.687	0.684	0.68	0.675	0.67	0.665	0.66	0.652	0.642	0.633	0.625	0.616
G08	Sample	Dilution_45%	0.45	DMSO	Lycopene	Standard_Development	Run079	Standard_Measurement	Plate_01	Clariostar_Study	MB	Biofoundry_,_London	Linear_Dilution_Pattern_V2	0.649	0.649	0.646	0.643	0.639	0.635	0.633	0.631	0.632	0.632	0.63	0.626	0.622	0.614	0.608	0.604	0.6	0.595	0.588	0.582	0.577	0.571	0.566	0.561	0.557	0.552	0.55	0.545	0.541	0.536	0.531	0.525	0.517	0.51	0.502	0.495
G09	Sample	Dilution_25%	0.25	DMSO	Lycopene	Standard_Development	Run079	Standard_Measurement	Plate_01	Clariostar_Study	MB	Biofoundry_,_London	Linear_Dilution_Pattern_V2	0.289	0.285	0.283	0.279	0.273	0.27	0.266	0.265	0.265	0.263	0.262	0.258	0.253	0.248	0.242	0.24	0.237	0.233	0.231	0.227	0.226	0.223	0.221	0.221	0.221	0.221	0.22	0.219	0.219	0.219	0.218	0.216	0.214	0.213	0.211	0.209
G10	Sample	Dilution_05%	0.0499999999999999	DMSO	Lycopene	Standard_Development	Run079	Standard_Measurement	Plate_01	Clariostar_Study	MB	Biofoundry_,_London	Linear_Dilution_Pattern_V2	0.145	0.142	0.139	0.135	0.13	0.127	0.123	0.121	0.121	0.12	0.117	0.113	0.11	0.107	0.102	0.1	0.099	0.097	0.095	0.093	0.093	0.091	0.091	0.091	0.092	0.092	0.092	0.091	0.091	0.092	0.091	0.091	0.092	0.092	0.092	0.091
G11	Blank	DMSO_Blank	NA	DMSO	NA	Standard_Development	Run079	Standard_Measurement	Plate_01	Clariostar_Study	MB	Biofoundry_,_London	Linear_Dilution_Pattern_V2	0.116	0.112	0.109	0.105	0.1	0.097	0.094	0.092	0.091	0.088	0.085	0.082	0.078	0.074	0.07	0.069	0.068	0.067	0.065	0.063	0.062	0.061	0.061	0.062	0.062	0.061	0.061	0.059	0.059	0.059	0.059	0.059	0.059	0.058	0.057	0.057
G12	Blank	DMSO_Blank	NA	DMSO	NA	Standard_Development	Run079	Standard_Measurement	Plate_01	Clariostar_Study	MB	Biofoundry_,_London	Linear_Dilution_Pattern_V2	0.116	0.112	0.108	0.105	0.101	0.098	0.095	0.093	0.091	0.089	0.086	0.082	0.077	0.074	0.07	0.069	0.068	0.066	0.064	0.062	0.061	0.06	0.06	0.061	0.061	0.061	0.06	0.059	0.059	0.059	0.058	0.058	0.057	0.058	0.057	0.056
H01	Sample	Dilution_85%	0.85	DMSO	Lycopene	Standard_Development	Run079	Standard_Measurement	Plate_01	Clariostar_Study	MB	Biofoundry_,_London	Linear_Dilution_Pattern_V2	1.025	1.027	1.027	1.022	1.022	1.017	1.012	1.012	1.012	1.01	1.007	1.001	0.99	0.984	0.973	0.969	0.962	0.953	0.943	0.931	0.921	0.911	0.903	0.894	0.888	0.881	0.876	0.871	0.862	0.856	0.846	0.837	0.825	0.811	0.798	0.788
H02	Sample	Dilution_65%	0.65	DMSO	Lycopene	Standard_Development	Run079	Standard_Measurement	Plate_01	Clariostar_Study	MB	Biofoundry_,_London	Linear_Dilution_Pattern_V2	0.731	0.73	0.728	0.726	0.717	0.713	0.709	0.709	0.709	0.709	0.708	0.703	0.696	0.689	0.681	0.677	0.67	0.663	0.657	0.65	0.641	0.634	0.629	0.624	0.619	0.617	0.614	0.61	0.606	0.603	0.596	0.59	0.582	0.573	0.565	0.557
H03	Sample	Dilution_45%	0.45	DMSO	Lycopene	Standard_Development	Run079	Standard_Measurement	Plate_01	Clariostar_Study	MB	Biofoundry_,_London	Linear_Dilution_Pattern_V2	0.455	0.453	0.449	0.445	0.438	0.434	0.43	0.43	0.43	0.427	0.425	0.419	0.414	0.408	0.401	0.397	0.393	0.388	0.384	0.378	0.375	0.37	0.367	0.365	0.364	0.364	0.361	0.359	0.358	0.357	0.354	0.351	0.347	0.344	0.339	0.336
H04	Sample	Dilution_25%	0.25	DMSO	Lycopene	Standard_Development	Run079	Standard_Measurement	Plate_01	Clariostar_Study	MB	Biofoundry_,_London	Linear_Dilution_Pattern_V2	0.284	0.281	0.279	0.275	0.27	0.265	0.261	0.26	0.26	0.258	0.256	0.252	0.246	0.24	0.235	0.233	0.23	0.227	0.223	0.22	0.218	0.215	0.214	0.213	0.213	0.213	0.212	0.212	0.212	0.211	0.21	0.209	0.207	0.205	0.204	0.202
H05	Sample	Dilution_05%	0.0499999999999999	DMSO	Lycopene	Standard_Development	Run079	Standard_Measurement	Plate_01	Clariostar_Study	MB	Biofoundry_,_London	Linear_Dilution_Pattern_V2	0.145	0.14	0.137	0.133	0.129	0.125	0.121	0.119	0.119	0.118	0.116	0.112	0.108	0.104	0.1	0.098	0.096	0.094	0.092	0.09	0.09	0.089	0.089	0.088	0.089	0.089	0.089	0.089	0.088	0.088	0.089	0.089	0.089	0.089	0.088	0.088
H06	Sample	Dilution_85%	0.85	DMSO	Lycopene	Standard_Development	Run079	Standard_Measurement	Plate_01	Clariostar_Study	MB	Biofoundry_,_London	Linear_Dilution_Pattern_V2	0.848	0.844	0.841	0.835	0.828	0.821	0.817	0.818	0.819	0.819	0.815	0.81	0.802	0.792	0.782	0.775	0.77	0.759	0.752	0.745	0.736	0.728	0.721	0.716	0.712	0.708	0.705	0.702	0.698	0.694	0.688	0.681	0.672	0.662	0.654	0.646
H07	Sample	Dilution_65%	0.65	DMSO	Lycopene	Standard_Development	Run079	Standard_Measurement	Plate_01	Clariostar_Study	MB	Biofoundry_,_London	Linear_Dilution_Pattern_V2	0.636	0.634	0.632	0.627	0.619	0.613	0.609	0.609	0.609	0.607	0.604	0.6	0.594	0.585	0.575	0.571	0.565	0.559	0.553	0.546	0.54	0.533	0.529	0.526	0.523	0.521	0.519	0.517	0.515	0.512	0.508	0.502	0.495	0.49	0.483	0.477
H08	Sample	Dilution_45%	0.45	DMSO	Lycopene	Standard_Development	Run079	Standard_Measurement	Plate_01	Clariostar_Study	MB	Biofoundry_,_London	Linear_Dilution_Pattern_V2	0.444	0.439	0.435	0.43	0.424	0.42	0.415	0.415	0.414	0.413	0.41	0.405	0.399	0.391	0.385	0.381	0.377	0.373	0.368	0.362	0.358	0.353	0.351	0.349	0.347	0.347	0.346	0.345	0.344	0.343	0.341	0.338	0.334	0.33	0.326	0.322
H09	Sample	Dilution_25%	0.25	DMSO	Lycopene	Standard_Development	Run079	Standard_Measurement	Plate_01	Clariostar_Study	MB	Biofoundry_,_London	Linear_Dilution_Pattern_V2	0.285	0.281	0.277	0.273	0.267	0.263	0.259	0.257	0.257	0.254	0.252	0.248	0.242	0.237	0.232	0.228	0.225	0.223	0.219	0.215	0.213	0.211	0.209	0.209	0.208	0.209	0.208	0.208	0.208	0.207	0.206	0.204	0.204	0.202	0.2	0.199
H10	Sample	Dilution_05%	0.0499999999999999	DMSO	Lycopene	Standard_Development	Run079	Standard_Measurement	Plate_01	Clariostar_Study	MB	Biofoundry_,_London	Linear_Dilution_Pattern_V2	0.164	0.16	0.156	0.152	0.146	0.143	0.139	0.137	0.137	0.135	0.132	0.129	0.124	0.12	0.114	0.112	0.111	0.109	0.107	0.103	0.104	0.102	0.101	0.102	0.102	0.102	0.102	0.102	0.101	0.101	0.101	0.101	0.101	0.101	0.101	0.1
H11	Blank	DMSO_Blank	NA	DMSO	NA	Standard_Development	Run079	Standard_Measurement	Plate_01	Clariostar_Study	MB	Biofoundry_,_London	Linear_Dilution_Pattern_V2	0.131	0.128	0.124	0.12	0.115	0.112	0.109	0.106	0.105	0.102	0.1	0.096	0.091	0.087	0.083	0.081	0.08	0.078	0.077	0.073	0.074	0.072	0.072	0.072	0.072	0.072	0.072	0.07	0.07	0.07	0.069	0.069	0.069	0.069	0.069	0.068
H12	Blank	DMSO_Blank	NA	DMSO	NA	Standard_Development	Run079	Standard_Measurement	Plate_01	Clariostar_Study	MB	Biofoundry_,_London	Linear_Dilution_Pattern_V2	0.123	0.119	0.116	0.111	0.106	0.103	0.099	0.097	0.096	0.092	0.089	0.084	0.079	0.074	0.07	0.068	0.067	0.065	0.063	0.06	0.059	0.058	0.059	0.059	0.059	0.059	0.058	0.057	0.056	0.056	0.056	0.056	0.056	0.055	0.055	0.054
[truncated: 122 more columns]
