# Supplementary material for: Construction of a Calibration Curve for Lycopene on a Liquid-Handling Platform—Wider Lessons for the Development of Automated Dilution Protocols
Source: ACS Synth Biol. 2024 Aug 3;13(8):2357–75. doi: 10.1021/acssynbio.4c00031 (PMC11334188; doi:10.1021/acssynbio.4c00031)
Supplement: Supplementary file 2 — sb4c00031_si_002.zip [file sb4c00031_si_002.zip › AggregatedData/Run079/Plate_01/Clariostar_Study/Clariostar_A-Measurement_21/001.csv]

Well	Content	Label	Dilution	Solvent	Solute	Project	Run	Step	Container	Study	Author	Institution	Comment	OD350	OD352	OD354	OD356	OD358	OD360	OD362	OD364	OD366	OD368	OD370	OD372	OD374	OD376	OD378	OD380	OD382	OD384	OD386	OD388	OD390	OD392	OD394	OD396	OD398	OD400	OD402	OD404	OD406	OD408	OD410	OD412	OD414	OD416	OD418	OD420
A01	Sample	Dilution_100%	1.0	DMSO	Lycopene	Standard_Development	Run079	Standard_Measurement	Plate_01	Clariostar_Study	MB	Biofoundry_,_London	Linear_Dilution_Pattern_V2	1.065	1.069	1.074	1.068	1.064	1.058	1.054	1.052	1.05	1.053	1.052	1.043	1.039	1.029	1.018	1.011	0.999	0.99	0.98	0.969	0.959	0.95	0.94	0.932	0.926	0.923	0.919	0.916	0.916	0.909	0.9	0.892	0.883	0.873	0.86	0.853
A02	Sample	Dilution_80%	0.8	DMSO	Lycopene	Standard_Development	Run079	Standard_Measurement	Plate_01	Clariostar_Study	MB	Biofoundry_,_London	Linear_Dilution_Pattern_V2	0.725	0.726	0.724	0.718	0.714	0.71	0.704	0.702	0.701	0.7	0.7	0.692	0.683	0.678	0.67	0.662	0.654	0.646	0.639	0.632	0.626	0.619	0.614	0.61	0.608	0.607	0.607	0.607	0.607	0.605	0.603	0.598	0.593	0.587	0.582	0.579
A03	Sample	Dilution_60%	0.6	DMSO	Lycopene	Standard_Development	Run079	Standard_Measurement	Plate_01	Clariostar_Study	MB	Biofoundry_,_London	Linear_Dilution_Pattern_V2	0.541	0.54	0.539	0.534	0.528	0.523	0.519	0.517	0.517	0.516	0.513	0.508	0.502	0.496	0.49	0.484	0.478	0.471	0.466	0.46	0.455	0.45	0.446	0.445	0.444	0.444	0.444	0.445	0.446	0.445	0.442	0.44	0.437	0.434	0.429	0.428
A04	Sample	Dilution_40%	0.4	DMSO	Lycopene	Standard_Development	Run079	Standard_Measurement	Plate_01	Clariostar_Study	MB	Biofoundry_,_London	Linear_Dilution_Pattern_V2	0.404	0.401	0.399	0.394	0.39	0.388	0.383	0.382	0.38	0.378	0.376	0.371	0.365	0.36	0.354	0.35	0.345	0.34	0.336	0.333	0.329	0.325	0.322	0.321	0.32	0.32	0.32	0.32	0.32	0.32	0.318	0.316	0.314	0.311	0.309	0.307
A05	Sample	Dilution_20%	0.2	DMSO	Lycopene	Standard_Development	Run079	Standard_Measurement	Plate_01	Clariostar_Study	MB	Biofoundry_,_London	Linear_Dilution_Pattern_V2	0.231	0.229	0.227	0.223	0.218	0.215	0.211	0.21	0.209	0.208	0.207	0.203	0.199	0.194	0.189	0.186	0.182	0.179	0.177	0.175	0.173	0.172	0.171	0.173	0.172	0.172	0.173	0.173	0.174	0.174	0.174	0.174	0.174	0.173	0.172	0.172
A06	Sample	Dilution_100%	1.0	DMSO	Lycopene	Standard_Development	Run079	Standard_Measurement	Plate_01	Clariostar_Study	MB	Biofoundry_,_London	Linear_Dilution_Pattern_V2	0.824	0.823	0.822	0.817	0.81	0.805	0.799	0.797	0.796	0.796	0.794	0.788	0.777	0.768	0.759	0.751	0.74	0.734	0.725	0.715	0.707	0.7	0.692	0.689	0.686	0.686	0.688	0.689	0.689	0.687	0.683	0.678	0.673	0.666	0.66	0.656
A07	Sample	Dilution_80%	0.8	DMSO	Lycopene	Standard_Development	Run079	Standard_Measurement	Plate_01	Clariostar_Study	MB	Biofoundry_,_London	Linear_Dilution_Pattern_V2	0.677	0.675	0.674	0.669	0.663	0.659	0.653	0.649	0.65	0.649	0.645	0.639	0.632	0.624	0.616	0.61	0.601	0.593	0.586	0.579	0.573	0.567	0.561	0.559	0.557	0.556	0.557	0.557	0.557	0.556	0.552	0.549	0.544	0.539	0.534	0.531
A08	Sample	Dilution_60%	0.6	DMSO	Lycopene	Standard_Development	Run079	Standard_Measurement	Plate_01	Clariostar_Study	MB	Biofoundry_,_London	Linear_Dilution_Pattern_V2	0.545	0.542	0.541	0.535	0.53	0.526	0.522	0.52	0.518	0.516	0.515	0.51	0.503	0.495	0.489	0.484	0.477	0.471	0.466	0.459	0.455	0.45	0.445	0.443	0.442	0.442	0.441	0.441	0.441	0.44	0.436	0.433	0.429	0.426	0.421	0.419
A09	Sample	Dilution_40%	0.4	DMSO	Lycopene	Standard_Development	Run079	Standard_Measurement	Plate_01	Clariostar_Study	MB	Biofoundry_,_London	Linear_Dilution_Pattern_V2	0.384	0.381	0.378	0.373	0.37	0.365	0.361	0.359	0.358	0.356	0.354	0.35	0.344	0.337	0.331	0.327	0.322	0.318	0.315	0.309	0.306	0.303	0.3	0.299	0.298	0.299	0.298	0.298	0.298	0.299	0.297	0.295	0.294	0.292	0.289	0.287
A10	Sample	Dilution_20%	0.2	DMSO	Lycopene	Standard_Development	Run079	Standard_Measurement	Plate_01	Clariostar_Study	MB	Biofoundry_,_London	Linear_Dilution_Pattern_V2	0.237	0.235	0.233	0.229	0.224	0.22	0.217	0.215	0.214	0.212	0.21	0.206	0.202	0.196	0.192	0.189	0.185	0.182	0.179	0.177	0.176	0.175	0.173	0.173	0.173	0.173	0.174	0.174	0.175	0.174	0.175	0.175	0.174	0.175	0.173	0.173
A11	Blank	DMSO_Blank	NA	DMSO	NA	Standard_Development	Run079	Standard_Measurement	Plate_01	Clariostar_Study	MB	Biofoundry_,_London	Linear_Dilution_Pattern_V2	0.12	0.118	0.116	0.112	0.108	0.105	0.102	0.099	0.096	0.093	0.089	0.084	0.081	0.077	0.074	0.072	0.071	0.069	0.068	0.067	0.066	0.065	0.063	0.064	0.063	0.063	0.062	0.061	0.061	0.061	0.061	0.06	0.06	0.06	0.059	0.059
A12	Blank	DMSO_Blank	NA	DMSO	NA	Standard_Development	Run079	Standard_Measurement	Plate_01	Clariostar_Study	MB	Biofoundry_,_London	Linear_Dilution_Pattern_V2	0.116	0.113	0.11	0.106	0.102	0.1	0.096	0.093	0.091	0.088	0.084	0.079	0.075	0.072	0.07	0.068	0.067	0.064	0.063	0.061	0.06	0.06	0.059	0.059	0.059	0.059	0.058	0.057	0.056	0.057	0.056	0.056	0.055	0.056	0.055	0.054
B01	Sample	Dilution_100%	1.0	DMSO	Lycopene	Standard_Development	Run079	Standard_Measurement	Plate_01	Clariostar_Study	MB	Biofoundry_,_London	Linear_Dilution_Pattern_V2	1.375	1.384	1.386	1.382	1.382	1.378	1.377	1.37	1.377	1.377	1.382	1.37	1.364	1.357	1.343	1.335	1.324	1.311	1.301	1.29	1.276	1.263	1.253	1.247	1.23	1.222	1.215	1.205	1.197	1.189	1.175	1.16	1.145	1.127	1.11	1.096
B02	Sample	Dilution_80%	0.8	DMSO	Lycopene	Standard_Development	Run079	Standard_Measurement	Plate_01	Clariostar_Study	MB	Biofoundry_,_London	Linear_Dilution_Pattern_V2	0.94	0.94	0.947	0.941	0.936	0.931	0.929	0.926	0.927	0.928	0.93	0.924	0.915	0.907	0.897	0.89	0.881	0.873	0.866	0.857	0.847	0.837	0.829	0.824	0.82	0.815	0.811	0.806	0.804	0.799	0.792	0.785	0.774	0.764	0.756	0.747
B03	Sample	Dilution_60%	0.6	DMSO	Lycopene	Standard_Development	Run079	Standard_Measurement	Plate_01	Clariostar_Study	MB	Biofoundry_,_London	Linear_Dilution_Pattern_V2	0.675	0.677	0.675	0.671	0.668	0.662	0.66	0.658	0.658	0.657	0.655	0.651	0.643	0.636	0.629	0.623	0.617	0.61	0.603	0.598	0.592	0.586	0.58	0.577	0.573	0.571	0.569	0.567	0.565	0.562	0.557	0.552	0.546	0.541	0.534	0.529
B04	Sample	Dilution_40%	0.4	DMSO	Lycopene	Standard_Development	Run079	Standard_Measurement	Plate_01	Clariostar_Study	MB	Biofoundry_,_London	Linear_Dilution_Pattern_V2	0.463	0.462	0.461	0.458	0.454	0.449	0.445	0.444	0.444	0.442	0.439	0.435	0.431	0.425	0.419	0.415	0.411	0.406	0.401	0.396	0.392	0.389	0.384	0.383	0.38	0.379	0.378	0.377	0.376	0.375	0.372	0.369	0.366	0.362	0.357	0.355
B05	Sample	Dilution_20%	0.2	DMSO	Lycopene	Standard_Development	Run079	Standard_Measurement	Plate_01	Clariostar_Study	MB	Biofoundry_,_London	Linear_Dilution_Pattern_V2	0.244	0.242	0.241	0.237	0.233	0.23	0.226	0.225	0.224	0.222	0.22	0.218	0.213	0.209	0.204	0.202	0.199	0.196	0.193	0.191	0.189	0.187	0.186	0.186	0.186	0.186	0.187	0.186	0.187	0.187	0.187	0.186	0.186	0.185	0.184	0.184
B06	Sample	Dilution_100%	1.0	DMSO	Lycopene	Standard_Development	Run079	Standard_Measurement	Plate_01	Clariostar_Study	MB	Biofoundry_,_London	Linear_Dilution_Pattern_V2	0.963	0.965	0.963	0.956	0.95	0.945	0.94	0.938	0.94	0.938	0.934	0.933	0.925	0.913	0.904	0.894	0.883	0.875	0.867	0.859	0.848	0.838	0.829	0.826	0.821	0.818	0.815	0.814	0.813	0.811	0.804	0.796	0.788	0.779	0.768	0.763
B07	Sample	Dilution_80%	0.8	DMSO	Lycopene	Standard_Development	Run079	Standard_Measurement	Plate_01	Clariostar_Study	MB	Biofoundry_,_London	Linear_Dilution_Pattern_V2	0.801	0.8	0.8	0.795	0.791	0.785	0.781	0.779	0.78	0.781	0.777	0.772	0.766	0.759	0.748	0.742	0.733	0.727	0.719	0.711	0.702	0.695	0.688	0.683	0.68	0.676	0.675	0.672	0.67	0.668	0.663	0.657	0.65	0.642	0.634	0.628
B08	Sample	Dilution_60%	0.6	DMSO	Lycopene	Standard_Development	Run079	Standard_Measurement	Plate_01	Clariostar_Study	MB	Biofoundry_,_London	Linear_Dilution_Pattern_V2	0.67	0.667	0.667	0.663	0.658	0.656	0.651	0.649	0.648	0.648	0.647	0.641	0.634	0.628	0.621	0.616	0.609	0.604	0.597	0.589	0.584	0.578	0.572	0.568	0.564	0.562	0.56	0.558	0.557	0.553	0.548	0.542	0.536	0.53	0.523	0.517
B09	Sample	Dilution_40%	0.4	DMSO	Lycopene	Standard_Development	Run079	Standard_Measurement	Plate_01	Clariostar_Study	MB	Biofoundry_,_London	Linear_Dilution_Pattern_V2	0.395	0.393	0.391	0.386	0.381	0.377	0.373	0.371	0.371	0.368	0.366	0.361	0.356	0.35	0.345	0.34	0.336	0.331	0.327	0.323	0.319	0.316	0.312	0.312	0.311	0.31	0.311	0.31	0.31	0.31	0.308	0.306	0.304	0.302	0.298	0.296
B10	Sample	Dilution_20%	0.2	DMSO	Lycopene	Standard_Development	Run079	Standard_Measurement	Plate_01	Clariostar_Study	MB	Biofoundry_,_London	Linear_Dilution_Pattern_V2	0.229	0.227	0.224	0.22	0.215	0.213	0.209	0.207	0.207	0.204	0.201	0.198	0.194	0.189	0.184	0.181	0.178	0.174	0.173	0.171	0.169	0.168	0.166	0.167	0.167	0.168	0.167	0.168	0.168	0.169	0.169	0.169	0.168	0.168	0.166	0.166
B11	Blank	DMSO_Blank	NA	DMSO	NA	Standard_Development	Run079	Standard_Measurement	Plate_01	Clariostar_Study	MB	Biofoundry_,_London	Linear_Dilution_Pattern_V2	0.111	0.108	0.105	0.102	0.099	0.096	0.092	0.09	0.088	0.085	0.081	0.077	0.074	0.071	0.068	0.068	0.065	0.064	0.062	0.061	0.06	0.059	0.058	0.058	0.057	0.058	0.058	0.057	0.056	0.056	0.055	0.055	0.055	0.055	0.054	0.053
B12	Blank	DMSO_Blank	NA	DMSO	NA	Standard_Development	Run079	Standard_Measurement	Plate_01	Clariostar_Study	MB	Biofoundry_,_London	Linear_Dilution_Pattern_V2	0.117	0.113	0.111	0.107	0.104	0.101	0.098	0.094	0.092	0.088	0.085	0.081	0.078	0.075	0.072	0.07	0.069	0.067	0.065	0.064	0.063	0.063	0.062	0.062	0.061	0.06	0.061	0.06	0.059	0.059	0.058	0.058	0.058	0.058	0.057	0.056
C01	Sample	Dilution_95%	0.95	DMSO	Lycopene	Standard_Development	Run079	Standard_Measurement	Plate_01	Clariostar_Study	MB	Biofoundry_,_London	Linear_Dilution_Pattern_V2	1.461	1.464	1.473	1.461	1.468	1.466	1.459	1.454	1.462	1.456	1.453	1.456	1.449	1.444	1.429	1.422	1.413	1.403	1.388	1.377	1.361	1.35	1.333	1.321	1.312	1.299	1.286	1.274	1.263	1.251	1.238	1.222	1.203	1.184	1.165	1.149
C02	Sample	Dilution_75%	0.75	DMSO	Lycopene	Standard_Development	Run079	Standard_Measurement	Plate_01	Clariostar_Study	MB	Biofoundry_,_London	Linear_Dilution_Pattern_V2	0.98	0.981	0.985	0.982	0.977	0.973	0.969	0.966	0.971	0.968	0.967	0.961	0.956	0.947	0.941	0.935	0.926	0.917	0.91	0.901	0.892	0.883	0.874	0.866	0.859	0.853	0.848	0.843	0.839	0.833	0.822	0.813	0.803	0.791	0.78	0.771
C03	Sample	Dilution_55%	0.55	DMSO	Lycopene	Standard_Development	Run079	Standard_Measurement	Plate_01	Clariostar_Study	MB	Biofoundry_,_London	Linear_Dilution_Pattern_V2	0.719	0.721	0.719	0.715	0.714	0.71	0.706	0.705	0.704	0.705	0.705	0.7	0.693	0.688	0.681	0.676	0.669	0.662	0.657	0.649	0.642	0.636	0.629	0.625	0.621	0.617	0.613	0.61	0.606	0.602	0.596	0.59	0.583	0.575	0.567	0.56
C04	Sample	Dilution_35%	0.35	DMSO	Lycopene	Standard_Development	Run079	Standard_Measurement	Plate_01	Clariostar_Study	MB	Biofoundry_,_London	Linear_Dilution_Pattern_V2	0.477	0.475	0.474	0.472	0.468	0.465	0.462	0.461	0.46	0.458	0.457	0.453	0.449	0.443	0.438	0.434	0.43	0.425	0.421	0.417	0.412	0.409	0.404	0.402	0.4	0.398	0.396	0.395	0.393	0.39	0.386	0.383	0.379	0.375	0.37	0.365
C05	Sample	Dilution_15%	0.15	DMSO	Lycopene	Standard_Development	Run079	Standard_Measurement	Plate_01	Clariostar_Study	MB	Biofoundry_,_London	Linear_Dilution_Pattern_V2	0.244	0.241	0.24	0.237	0.232	0.229	0.225	0.223	0.223	0.223	0.221	0.218	0.214	0.211	0.206	0.204	0.201	0.198	0.196	0.194	0.192	0.19	0.189	0.189	0.188	0.189	0.189	0.188	0.188	0.189	0.188	0.187	0.187	0.187	0.185	0.184
C06	Sample	Dilution_95%	0.95	DMSO	Lycopene	Standard_Development	Run079	Standard_Measurement	Plate_01	Clariostar_Study	MB	Biofoundry_,_London	Linear_Dilution_Pattern_V2	0.991	0.992	0.992	0.987	0.981	0.977	0.974	0.97	0.974	0.969	0.97	0.966	0.957	0.948	0.938	0.931	0.919	0.911	0.902	0.893	0.883	0.873	0.863	0.858	0.855	0.849	0.847	0.843	0.84	0.835	0.827	0.82	0.81	0.799	0.789	0.782
C07	Sample	Dilution_75%	0.75	DMSO	Lycopene	Standard_Development	Run079	Standard_Measurement	Plate_01	Clariostar_Study	MB	Biofoundry_,_London	Linear_Dilution_Pattern_V2	0.79	0.789	0.789	0.784	0.778	0.775	0.77	0.768	0.768	0.767	0.767	0.764	0.755	0.747	0.739	0.732	0.726	0.719	0.711	0.703	0.694	0.688	0.68	0.677	0.672	0.669	0.667	0.664	0.661	0.657	0.651	0.645	0.638	0.631	0.623	0.616
C08	Sample	Dilution_55%	0.55	DMSO	Lycopene	Standard_Development	Run079	Standard_Measurement	Plate_01	Clariostar_Study	MB	Biofoundry_,_London	Linear_Dilution_Pattern_V2	0.852	0.851	0.852	0.85	0.847	0.844	0.841	0.838	0.838	0.84	0.835	0.832	0.826	0.821	0.814	0.81	0.803	0.795	0.788	0.781	0.774	0.766	0.759	0.753	0.747	0.74	0.734	0.728	0.722	0.715	0.708	0.7	0.69	0.679	0.667	0.659
C09	Sample	Dilution_35%	0.35	DMSO	Lycopene	Standard_Development	Run079	Standard_Measurement	Plate_01	Clariostar_Study	MB	Biofoundry_,_London	Linear_Dilution_Pattern_V2	0.439	0.437	0.434	0.431	0.426	0.421	0.417	0.416	0.416	0.414	0.411	0.407	0.402	0.398	0.392	0.388	0.384	0.38	0.375	0.371	0.367	0.363	0.359	0.358	0.356	0.354	0.353	0.351	0.349	0.348	0.345	0.342	0.339	0.336	0.331	0.327
C10	Sample	Dilution_15%	0.15	DMSO	Lycopene	Standard_Development	Run079	Standard_Measurement	Plate_01	Clariostar_Study	MB	Biofoundry_,_London	Linear_Dilution_Pattern_V2	0.21	0.207	0.205	0.201	0.198	0.193	0.189	0.188	0.187	0.185	0.183	0.178	0.175	0.171	0.167	0.164	0.161	0.158	0.156	0.155	0.153	0.152	0.151	0.152	0.151	0.151	0.152	0.152	0.152	0.152	0.152	0.152	0.151	0.152	0.151	0.15
C11	Blank	DMSO_Blank	NA	DMSO	NA	Standard_Development	Run079	Standard_Measurement	Plate_01	Clariostar_Study	MB	Biofoundry_,_London	Linear_Dilution_Pattern_V2	0.112	0.108	0.106	0.103	0.099	0.096	0.092	0.09	0.089	0.086	0.083	0.079	0.075	0.073	0.068	0.068	0.066	0.064	0.063	0.062	0.061	0.06	0.059	0.06	0.059	0.059	0.059	0.057	0.057	0.057	0.057	0.056	0.056	0.056	0.054	0.053
C12	Blank	DMSO_Blank	NA	DMSO	NA	Standard_Development	Run079	Standard_Measurement	Plate_01	Clariostar_Study	MB	Biofoundry_,_London	Linear_Dilution_Pattern_V2	0.116	0.112	0.11	0.106	0.102	0.099	0.095	0.093	0.091	0.087	0.085	0.081	0.078	0.075	0.071	0.071	0.069	0.067	0.066	0.065	0.064	0.063	0.061	0.062	0.061	0.062	0.061	0.06	0.059	0.06	0.059	0.059	0.059	0.059	0.058	0.057
D01	Sample	Dilution_95%	0.95	DMSO	Lycopene	Standard_Development	Run079	Standard_Measurement	Plate_01	Clariostar_Study	MB	Biofoundry_,_London	Linear_Dilution_Pattern_V2	1.346	1.35	1.354	1.35	1.354	1.347	1.341	1.336	1.341	1.349	1.351	1.334	1.329	1.325	1.309	1.304	1.291	1.283	1.272	1.258	1.245	1.235	1.223	1.21	1.198	1.186	1.177	1.17	1.164	1.152	1.137	1.125	1.108	1.091	1.074	1.06
D02	Sample	Dilution_75%	0.75	DMSO	Lycopene	Standard_Development	Run079	Standard_Measurement	Plate_01	Clariostar_Study	MB	Biofoundry_,_London	Linear_Dilution_Pattern_V2	1.028	1.031	1.035	1.029	1.027	1.023	1.018	1.019	1.02	1.021	1.021	1.013	1.006	1.001	0.992	0.987	0.976	0.969	0.959	0.951	0.941	0.931	0.918	0.912	0.906	0.9	0.893	0.888	0.883	0.875	0.863	0.853	0.842	0.83	0.817	0.807
D03	Sample	Dilution_55%	0.55	DMSO	Lycopene	Standard_Development	Run079	Standard_Measurement	Plate_01	Clariostar_Study	MB	Biofoundry_,_London	Linear_Dilution_Pattern_V2	0.654	0.654	0.653	0.652	0.647	0.643	0.639	0.638	0.638	0.639	0.635	0.631	0.626	0.62	0.613	0.608	0.602	0.596	0.591	0.584	0.577	0.572	0.567	0.562	0.559	0.556	0.553	0.551	0.549	0.545	0.541	0.535	0.528	0.522	0.515	0.509
D04	Sample	Dilution_35%	0.35	DMSO	Lycopene	Standard_Development	Run079	Standard_Measurement	Plate_01	Clariostar_Study	MB	Biofoundry_,_London	Linear_Dilution_Pattern_V2	0.469	0.467	0.468	0.464	0.461	0.459	0.455	0.452	0.451	0.449	0.448	0.445	0.44	0.435	0.429	0.426	0.422	0.417	0.412	0.408	0.405	0.401	0.396	0.394	0.391	0.39	0.388	0.387	0.385	0.383	0.38	0.376	0.371	0.368	0.363	0.359
D05	Sample	Dilution_15%	0.15	DMSO	Lycopene	Standard_Development	Run079	Standard_Measurement	Plate_01	Clariostar_Study	MB	Biofoundry_,_London	Linear_Dilution_Pattern_V2	0.225	0.223	0.221	0.218	0.214	0.211	0.207	0.206	0.206	0.205	0.203	0.2	0.196	0.192	0.188	0.186	0.184	0.181	0.178	0.175	0.174	0.173	0.172	0.172	0.171	0.172	0.173	0.173	0.172	0.173	0.172	0.172	0.172	0.172	0.171	0.17
D06	Sample	Dilution_95%	0.95	DMSO	Lycopene	Standard_Development	Run079	Standard_Measurement	Plate_01	Clariostar_Study	MB	Biofoundry_,_London	Linear_Dilution_Pattern_V2	1.126	1.127	1.126	1.122	1.115	1.112	1.109	1.105	1.108	1.107	1.108	1.103	1.095	1.084	1.075	1.068	1.058	1.047	1.038	1.027	1.016	1.005	0.994	0.986	0.982	0.974	0.969	0.965	0.96	0.954	0.943	0.933	0.921	0.909	0.897	0.887
D07	Sample	Dilution_75%	0.75	DMSO	Lycopene	Standard_Development	Run079	Standard_Measurement	Plate_01	Clariostar_Study	MB	Biofoundry_,_London	Linear_Dilution_Pattern_V2	0.856	0.854	0.853	0.849	0.843	0.839	0.836	0.834	0.836	0.834	0.831	0.829	0.823	0.812	0.803	0.798	0.792	0.786	0.777	0.768	0.759	0.752	0.746	0.74	0.735	0.732	0.73	0.725	0.722	0.717	0.711	0.703	0.696	0.688	0.678	0.669
D08	Sample	Dilution_55%	0.55	DMSO	Lycopene	Standard_Development	Run079	Standard_Measurement	Plate_01	Clariostar_Study	MB	Biofoundry_,_London	Linear_Dilution_Pattern_V2	0.985	0.988	0.99	0.989	0.987	0.985	0.98	0.979	0.98	0.98	0.979	0.975	0.971	0.965	0.958	0.953	0.944	0.938	0.931	0.924	0.915	0.906	0.895	0.889	0.881	0.872	0.863	0.854	0.849	0.839	0.828	0.817	0.805	0.792	0.779	0.768
D09	Sample	Dilution_35%	0.35	DMSO	Lycopene	Standard_Development	Run079	Standard_Measurement	Plate_01	Clariostar_Study	MB	Biofoundry_,_London	Linear_Dilution_Pattern_V2	0.907	0.91	0.914	0.91	0.909	0.906	0.902	0.9	0.904	0.905	0.9	0.899	0.892	0.886	0.882	0.879	0.872	0.867	0.861	0.853	0.846	0.839	0.831	0.824	0.815	0.806	0.798	0.788	0.781	0.773	0.762	0.751	0.739	0.728	0.715	0.703
D10	Sample	Dilution_15%	0.15	DMSO	Lycopene	Standard_Development	Run079	Standard_Measurement	Plate_01	Clariostar_Study	MB	Biofoundry_,_London	Linear_Dilution_Pattern_V2	0.383	0.383	0.382	0.38	0.376	0.373	0.37	0.369	0.368	0.366	0.364	0.36	0.356	0.351	0.348	0.345	0.342	0.339	0.336	0.332	0.33	0.327	0.324	0.322	0.319	0.317	0.315	0.312	0.309	0.307	0.304	0.301	0.298	0.295	0.29	0.286
D11	Blank	DMSO_Blank	NA	DMSO	NA	Standard_Development	Run079	Standard_Measurement	Plate_01	Clariostar_Study	MB	Biofoundry_,_London	Linear_Dilution_Pattern_V2	0.113	0.11	0.108	0.105	0.102	0.099	0.095	0.093	0.09	0.086	0.082	0.078	0.074	0.073	0.07	0.068	0.066	0.065	0.063	0.062	0.062	0.061	0.06	0.059	0.058	0.059	0.058	0.057	0.056	0.056	0.056	0.056	0.055	0.055	0.054	0.054
D12	Blank	DMSO_Blank	NA	DMSO	NA	Standard_Development	Run079	Standard_Measurement	Plate_01	Clariostar_Study	MB	Biofoundry_,_London	Linear_Dilution_Pattern_V2	0.117	0.113	0.111	0.107	0.104	0.102	0.098	0.095	0.093	0.09	0.087	0.083	0.08	0.077	0.073	0.072	0.071	0.069	0.067	0.065	0.065	0.064	0.063	0.063	0.063	0.063	0.063	0.062	0.061	0.061	0.06	0.06	0.06	0.06	0.059	0.058
E01	Sample	Dilution_90%	0.9	DMSO	Lycopene	Standard_Development	Run079	Standard_Measurement	Plate_01	Clariostar_Study	MB	Biofoundry_,_London	Linear_Dilution_Pattern_V2	1.589	1.604	1.615	1.602	1.618	1.609	1.611	1.597	1.604	1.613	1.604	1.595	1.593	1.591	1.586	1.583	1.561	1.558	1.532	1.528	1.512	1.498	1.48	1.466	1.452	1.431	1.421	1.403	1.396	1.378	1.358	1.339	1.319	1.295	1.272	1.252
E02	Sample	Dilution_70%	0.7	DMSO	Lycopene	Standard_Development	Run079	Standard_Measurement	Plate_01	Clariostar_Study	MB	Biofoundry_,_London	Linear_Dilution_Pattern_V2	1.03	1.031	1.032	1.032	1.03	1.028	1.024	1.02	1.021	1.022	1.02	1.017	1.008	1.008	0.999	0.992	0.983	0.975	0.967	0.958	0.947	0.939	0.929	0.919	0.915	0.906	0.899	0.891	0.885	0.877	0.867	0.855	0.844	0.832	0.818	0.806
E03	Sample	Dilution_50%	0.5	DMSO	Lycopene	Standard_Development	Run079	Standard_Measurement	Plate_01	Clariostar_Study	MB	Biofoundry_,_London	Linear_Dilution_Pattern_V2	0.724	0.727	0.729	0.725	0.721	0.719	0.716	0.714	0.713	0.712	0.712	0.706	0.7	0.696	0.691	0.685	0.679	0.673	0.668	0.66	0.653	0.648	0.642	0.636	0.631	0.626	0.622	0.618	0.614	0.608	0.603	0.596	0.587	0.58	0.571	0.562
E04	Sample	Dilution_30%	0.3	DMSO	Lycopene	Standard_Development	Run079	Standard_Measurement	Plate_01	Clariostar_Study	MB	Biofoundry_,_London	Linear_Dilution_Pattern_V2	0.425	0.423	0.422	0.419	0.415	0.412	0.408	0.407	0.406	0.406	0.402	0.399	0.395	0.39	0.385	0.382	0.379	0.373	0.37	0.365	0.362	0.359	0.355	0.353	0.352	0.35	0.349	0.347	0.344	0.342	0.34	0.337	0.334	0.33	0.325	0.321
E05	Sample	Dilution_10%	0.1	DMSO	Lycopene	Standard_Development	Run079	Standard_Measurement	Plate_01	Clariostar_Study	MB	Biofoundry_,_London	Linear_Dilution_Pattern_V2	0.163	0.16	0.158	0.154	0.151	0.147	0.144	0.142	0.143	0.142	0.139	0.136	0.133	0.128	0.125	0.123	0.121	0.118	0.116	0.113	0.114	0.113	0.112	0.113	0.113	0.113	0.114	0.114	0.115	0.115	0.115	0.116	0.116	0.117	0.116	0.116
E06	Sample	Dilution_90%	0.9	DMSO	Lycopene	Standard_Development	Run079	Standard_Measurement	Plate_01	Clariostar_Study	MB	Biofoundry_,_London	Linear_Dilution_Pattern_V2	1.134	1.137	1.137	1.135	1.131	1.125	1.121	1.115	1.118	1.12	1.117	1.116	1.106	1.099	1.091	1.082	1.071	1.062	1.053	1.042	1.035	1.024	1.011	1.003	0.996	0.988	0.98	0.976	0.971	0.962	0.953	0.941	0.927	0.914	0.899	0.89
E07	Sample	Dilution_70%	0.7	DMSO	Lycopene	Standard_Development	Run079	Standard_Measurement	Plate_01	Clariostar_Study	MB	Biofoundry_,_London	Linear_Dilution_Pattern_V2	0.815	0.817	0.814	0.811	0.806	0.801	0.799	0.796	0.797	0.796	0.794	0.789	0.783	0.776	0.769	0.763	0.756	0.75	0.741	0.732	0.725	0.718	0.71	0.704	0.7	0.696	0.693	0.687	0.685	0.681	0.674	0.667	0.658	0.649	0.64	0.632
E08	Sample	Dilution_50%	0.5	DMSO	Lycopene	Standard_Development	Run079	Standard_Measurement	Plate_01	Clariostar_Study	MB	Biofoundry_,_London	Linear_Dilution_Pattern_V2	1.332	1.341	1.355	1.355	1.354	1.353	1.351	1.344	1.347	1.347	1.348	1.349	1.34	1.339	1.327	1.328	1.313	1.308	1.299	1.292	1.276	1.265	1.251	1.238	1.228	1.213	1.196	1.184	1.173	1.153	1.137	1.12	1.103	1.082	1.06	1.041
E09	Sample	Dilution_30%	0.3	DMSO	Lycopene	Standard_Development	Run079	Standard_Measurement	Plate_01	Clariostar_Study	MB	Biofoundry_,_London	Linear_Dilution_Pattern_V2	0.813	0.818	0.82	0.818	0.813	0.814	0.811	0.807	0.81	0.81	0.807	0.802	0.798	0.794	0.789	0.785	0.781	0.775	0.77	0.762	0.756	0.75	0.742	0.735	0.729	0.72	0.712	0.704	0.697	0.688	0.68	0.669	0.659	0.648	0.636	0.626
E10	Sample	Dilution_10%	0.1	DMSO	Lycopene	Standard_Development	Run079	Standard_Measurement	Plate_01	Clariostar_Study	MB	Biofoundry_,_London	Linear_Dilution_Pattern_V2	0.356	0.355	0.354	0.35	0.347	0.344	0.34	0.339	0.339	0.337	0.334	0.33	0.327	0.323	0.318	0.317	0.315	0.311	0.309	0.306	0.303	0.301	0.298	0.297	0.294	0.292	0.29	0.288	0.286	0.283	0.28	0.278	0.275	0.272	0.268	0.265
E11	Blank	DMSO_Blank	NA	DMSO	NA	Standard_Development	Run079	Standard_Measurement	Plate_01	Clariostar_Study	MB	Biofoundry_,_London	Linear_Dilution_Pattern_V2	0.119	0.115	0.113	0.11	0.106	0.103	0.1	0.097	0.095	0.091	0.087	0.083	0.08	0.077	0.075	0.072	0.072	0.07	0.068	0.067	0.066	0.065	0.064	0.063	0.063	0.063	0.063	0.062	0.061	0.061	0.061	0.06	0.06	0.06	0.06	0.059
E12	Blank	DMSO_Blank	NA	DMSO	NA	Standard_Development	Run079	Standard_Measurement	Plate_01	Clariostar_Study	MB	Biofoundry_,_London	Linear_Dilution_Pattern_V2	0.124	0.121	0.118	0.115	0.111	0.108	0.102	0.1	0.1	0.098	0.094	0.09	0.086	0.084	0.08	0.079	0.077	0.075	0.074	0.072	0.072	0.07	0.069	0.069	0.069	0.07	0.069	0.068	0.067	0.067	0.067	0.067	0.067	0.067	0.065	0.064
F01	Sample	Dilution_90%	0.9	DMSO	Lycopene	Standard_Development	Run079	Standard_Measurement	Plate_01	Clariostar_Study	MB	Biofoundry_,_London	Linear_Dilution_Pattern_V2	1.697	1.694	1.713	1.704	1.716	1.705	1.715	1.698	1.702	1.712	1.712	1.698	1.705	1.693	1.683	1.68	1.657	1.645	1.632	1.621	1.609	1.59	1.577	1.558	1.541	1.522	1.509	1.487	1.474	1.454	1.435	1.414	1.396	1.37	1.343	1.321
F02	Sample	Dilution_70%	0.7	DMSO	Lycopene	Standard_Development	Run079	Standard_Measurement	Plate_01	Clariostar_Study	MB	Biofoundry_,_London	Linear_Dilution_Pattern_V2	1.169	1.175	1.175	1.173	1.172	1.168	1.168	1.163	1.165	1.165	1.165	1.161	1.158	1.148	1.141	1.137	1.126	1.118	1.11	1.1	1.087	1.074	1.064	1.057	1.05	1.036	1.024	1.015	1.006	0.997	0.985	0.969	0.954	0.938	0.923	0.908
F03	Sample	Dilution_50%	0.5	DMSO	Lycopene	Standard_Development	Run079	Standard_Measurement	Plate_01	Clariostar_Study	MB	Biofoundry_,_London	Linear_Dilution_Pattern_V2	0.673	0.673	0.674	0.668	0.666	0.662	0.656	0.654	0.657	0.656	0.653	0.649	0.645	0.639	0.633	0.627	0.622	0.617	0.611	0.604	0.598	0.592	0.586	0.582	0.577	0.574	0.57	0.566	0.563	0.559	0.553	0.546	0.54	0.532	0.523	0.517
F04	Sample	Dilution_30%	0.3	DMSO	Lycopene	Standard_Development	Run079	Standard_Measurement	Plate_01	Clariostar_Study	MB	Biofoundry_,_London	Linear_Dilution_Pattern_V2	0.475	0.474	0.472	0.469	0.466	0.463	0.459	0.458	0.458	0.456	0.453	0.45	0.447	0.443	0.437	0.434	0.43	0.426	0.422	0.418	0.413	0.409	0.405	0.403	0.4	0.398	0.395	0.392	0.39	0.387	0.383	0.38	0.375	0.37	0.364	0.36
F05	Sample	Dilution_10%	0.1	DMSO	Lycopene	Standard_Development	Run079	Standard_Measurement	Plate_01	Clariostar_Study	MB	Biofoundry_,_London	Linear_Dilution_Pattern_V2	0.204	0.202	0.2	0.196	0.193	0.189	0.185	0.183	0.184	0.182	0.181	0.179	0.174	0.171	0.166	0.165	0.162	0.16	0.159	0.156	0.155	0.155	0.153	0.153	0.153	0.153	0.154	0.153	0.153	0.154	0.154	0.154	0.154	0.154	0.154	0.152
F06	Sample	Dilution_90%	0.9	DMSO	Lycopene	Standard_Development	Run079	Standard_Measurement	Plate_01	Clariostar_Study	MB	Biofoundry_,_London	Linear_Dilution_Pattern_V2	1.265	1.272	1.279	1.267	1.268	1.266	1.26	1.252	1.256	1.258	1.258	1.258	1.245	1.238	1.229	1.223	1.212	1.204	1.191	1.182	1.17	1.158	1.145	1.137	1.127	1.119	1.109	1.099	1.093	1.081	1.068	1.055	1.04	1.024	1.007	0.994
F07	Sample	Dilution_70%	0.7	DMSO	Lycopene	Standard_Development	Run079	Standard_Measurement	Plate_01	Clariostar_Study	MB	Biofoundry_,_London	Linear_Dilution_Pattern_V2	0.918	0.919	0.921	0.915	0.91	0.908	0.904	0.903	0.904	0.904	0.905	0.898	0.891	0.885	0.876	0.873	0.863	0.854	0.848	0.84	0.83	0.821	0.814	0.808	0.8	0.795	0.791	0.784	0.779	0.772	0.763	0.754	0.744	0.733	0.721	0.712
F08	Sample	Dilution_50%	0.5	DMSO	Lycopene	Standard_Development	Run079	Standard_Measurement	Plate_01	Clariostar_Study	MB	Biofoundry_,_London	Linear_Dilution_Pattern_V2	0.951	0.955	0.955	0.952	0.952	0.948	0.944	0.942	0.943	0.943	0.942	0.938	0.93	0.928	0.922	0.917	0.91	0.903	0.897	0.887	0.88	0.872	0.862	0.853	0.846	0.836	0.828	0.82	0.814	0.805	0.792	0.784	0.771	0.759	0.745	0.732
F09	Sample	Dilution_30%	0.3	DMSO	Lycopene	Standard_Development	Run079	Standard_Measurement	Plate_01	Clariostar_Study	MB	Biofoundry_,_London	Linear_Dilution_Pattern_V2	0.461	0.46	0.459	0.455	0.453	0.449	0.445	0.443	0.442	0.44	0.437	0.433	0.429	0.425	0.42	0.417	0.413	0.409	0.405	0.401	0.397	0.393	0.389	0.387	0.384	0.381	0.38	0.377	0.373	0.371	0.367	0.364	0.359	0.355	0.349	0.344
F10	Sample	Dilution_10%	0.1	DMSO	Lycopene	Standard_Development	Run079	Standard_Measurement	Plate_01	Clariostar_Study	MB	Biofoundry_,_London	Linear_Dilution_Pattern_V2	0.18	0.177	0.174	0.17	0.167	0.164	0.159	0.158	0.157	0.155	0.152	0.149	0.144	0.141	0.136	0.135	0.133	0.13	0.128	0.126	0.125	0.124	0.123	0.124	0.123	0.123	0.123	0.123	0.124	0.124	0.124	0.124	0.124	0.124	0.123	0.122
F11	Blank	DMSO	NA	DMSO	NA	Standard_Development	Run079	Standard_Measurement	Plate_01	Clariostar_Study	MB	Biofoundry_,_London	Linear_Dilution_Pattern_V2	0.127	0.123	0.121	0.118	0.115	0.112	0.108	0.105	0.103	0.099	0.096	0.094	0.09	0.087	0.083	0.082	0.081	0.079	0.077	0.076	0.075	0.075	0.074	0.074	0.073	0.073	0.073	0.072	0.071	0.071	0.07	0.07	0.07	0.07	0.069	0.068
F12	Blank	DMSO	NA	DMSO	NA	Standard_Development	Run079	Standard_Measurement	Plate_01	Clariostar_Study	MB	Biofoundry_,_London	Linear_Dilution_Pattern_V2	0.128	0.124	0.121	0.117	0.113	0.11	0.106	0.104	0.102	0.099	0.095	0.092	0.087	0.085	0.082	0.08	0.079	0.077	0.076	0.073	0.072	0.072	0.07	0.07	0.069	0.07	0.07	0.069	0.068	0.068	0.067	0.067	0.067	0.066	0.065	0.064
G01	Sample	Dilution_85%	0.85	DMSO	Lycopene	Standard_Development	Run079	Standard_Measurement	Plate_01	Clariostar_Study	MB	Biofoundry_,_London	Linear_Dilution_Pattern_V2	1.341	1.349	1.356	1.348	1.345	1.346	1.341	1.336	1.339	1.339	1.339	1.332	1.325	1.32	1.312	1.307	1.293	1.283	1.273	1.267	1.249	1.235	1.221	1.212	1.2	1.187	1.18	1.168	1.155	1.143	1.127	1.11	1.093	1.076	1.055	1.04
G02	Sample	Dilution_65%	0.65	DMSO	Lycopene	Standard_Development	Run079	Standard_Measurement	Plate_01	Clariostar_Study	MB	Biofoundry_,_London	Linear_Dilution_Pattern_V2	0.955	0.958	0.964	0.96	0.957	0.954	0.95	0.945	0.951	0.951	0.949	0.943	0.937	0.933	0.924	0.919	0.91	0.904	0.898	0.888	0.88	0.87	0.86	0.853	0.845	0.838	0.83	0.823	0.817	0.809	0.799	0.788	0.777	0.765	0.753	0.742
G03	Sample	Dilution_45%	0.45	DMSO	Lycopene	Standard_Development	Run079	Standard_Measurement	Plate_01	Clariostar_Study	MB	Biofoundry_,_London	Linear_Dilution_Pattern_V2	0.579	0.579	0.579	0.574	0.57	0.566	0.562	0.56	0.56	0.559	0.557	0.552	0.547	0.543	0.535	0.532	0.528	0.521	0.517	0.511	0.506	0.501	0.495	0.493	0.49	0.486	0.483	0.48	0.477	0.475	0.47	0.466	0.46	0.453	0.447	0.44
G04	Sample	Dilution_25%	0.25	DMSO	Lycopene	Standard_Development	Run079	Standard_Measurement	Plate_01	Clariostar_Study	MB	Biofoundry_,_London	Linear_Dilution_Pattern_V2	0.298	0.296	0.293	0.29	0.286	0.282	0.278	0.277	0.276	0.274	0.273	0.268	0.263	0.26	0.255	0.253	0.249	0.246	0.243	0.24	0.238	0.235	0.233	0.233	0.232	0.232	0.231	0.23	0.229	0.229	0.228	0.227	0.225	0.224	0.221	0.219
G05	Sample	Dilution_05%	0.0499999999999999	DMSO	Lycopene	Standard_Development	Run079	Standard_Measurement	Plate_01	Clariostar_Study	MB	Biofoundry_,_London	Linear_Dilution_Pattern_V2	0.132	0.129	0.126	0.123	0.118	0.115	0.111	0.11	0.109	0.107	0.104	0.102	0.099	0.095	0.092	0.091	0.09	0.087	0.085	0.084	0.083	0.082	0.081	0.083	0.082	0.083	0.082	0.081	0.082	0.083	0.082	0.082	0.083	0.083	0.081	0.08
G06	Sample	Dilution_85%	0.85	DMSO	Lycopene	Standard_Development	Run079	Standard_Measurement	Plate_01	Clariostar_Study	MB	Biofoundry_,_London	Linear_Dilution_Pattern_V2	1.043	1.044	1.044	1.039	1.038	1.035	1.027	1.025	1.028	1.028	1.025	1.021	1.011	1.0	0.996	0.992	0.981	0.972	0.963	0.951	0.941	0.932	0.923	0.917	0.91	0.902	0.896	0.887	0.883	0.875	0.867	0.856	0.846	0.832	0.818	0.806
G07	Sample	Dilution_65%	0.65	DMSO	Lycopene	Standard_Development	Run079	Standard_Measurement	Plate_01	Clariostar_Study	MB	Biofoundry_,_London	Linear_Dilution_Pattern_V2	0.807	0.81	0.81	0.805	0.799	0.795	0.793	0.792	0.792	0.79	0.788	0.785	0.777	0.771	0.764	0.759	0.753	0.745	0.739	0.729	0.722	0.716	0.707	0.701	0.697	0.693	0.688	0.683	0.679	0.673	0.666	0.66	0.65	0.641	0.631	0.621
G08	Sample	Dilution_45%	0.45	DMSO	Lycopene	Standard_Development	Run079	Standard_Measurement	Plate_01	Clariostar_Study	MB	Biofoundry_,_London	Linear_Dilution_Pattern_V2	0.65	0.651	0.651	0.648	0.643	0.639	0.636	0.634	0.634	0.633	0.631	0.626	0.623	0.616	0.61	0.606	0.602	0.596	0.59	0.584	0.577	0.574	0.567	0.562	0.558	0.554	0.55	0.544	0.541	0.536	0.53	0.523	0.516	0.509	0.5	0.493
G09	Sample	Dilution_25%	0.25	DMSO	Lycopene	Standard_Development	Run079	Standard_Measurement	Plate_01	Clariostar_Study	MB	Biofoundry_,_London	Linear_Dilution_Pattern_V2	0.293	0.291	0.288	0.284	0.28	0.276	0.272	0.27	0.269	0.266	0.264	0.261	0.256	0.251	0.246	0.244	0.241	0.237	0.234	0.231	0.229	0.227	0.225	0.224	0.223	0.223	0.223	0.222	0.222	0.221	0.22	0.218	0.217	0.215	0.212	0.21
G10	Sample	Dilution_05%	0.0499999999999999	DMSO	Lycopene	Standard_Development	Run079	Standard_Measurement	Plate_01	Clariostar_Study	MB	Biofoundry_,_London	Linear_Dilution_Pattern_V2	0.15	0.148	0.145	0.142	0.139	0.136	0.132	0.129	0.126	0.124	0.121	0.117	0.114	0.111	0.108	0.106	0.103	0.101	0.099	0.098	0.097	0.097	0.096	0.095	0.095	0.095	0.095	0.096	0.095	0.095	0.095	0.095	0.095	0.095	0.095	0.094
G11	Blank	DMSO_Blank	NA	DMSO	NA	Standard_Development	Run079	Standard_Measurement	Plate_01	Clariostar_Study	MB	Biofoundry_,_London	Linear_Dilution_Pattern_V2	0.127	0.125	0.122	0.118	0.114	0.111	0.107	0.105	0.103	0.101	0.097	0.093	0.089	0.086	0.083	0.081	0.08	0.079	0.077	0.075	0.074	0.074	0.071	0.072	0.072	0.072	0.072	0.071	0.07	0.07	0.069	0.069	0.069	0.069	0.067	0.066
G12	Blank	DMSO_Blank	NA	DMSO	NA	Standard_Development	Run079	Standard_Measurement	Plate_01	Clariostar_Study	MB	Biofoundry_,_London	Linear_Dilution_Pattern_V2	0.128	0.123	0.121	0.117	0.113	0.111	0.106	0.104	0.102	0.099	0.096	0.092	0.088	0.085	0.081	0.08	0.079	0.076	0.075	0.073	0.072	0.071	0.07	0.07	0.07	0.07	0.07	0.069	0.068	0.068	0.068	0.067	0.067	0.068	0.066	0.065
H01	Sample	Dilution_85%	0.85	DMSO	Lycopene	Standard_Development	Run079	Standard_Measurement	Plate_01	Clariostar_Study	MB	Biofoundry_,_London	Linear_Dilution_Pattern_V2	1.027	1.025	1.029	1.027	1.02	1.017	1.012	1.008	1.011	1.01	1.007	0.999	0.995	0.987	0.975	0.972	0.961	0.952	0.94	0.931	0.922	0.914	0.901	0.892	0.885	0.879	0.873	0.867	0.861	0.853	0.843	0.832	0.82	0.807	0.792	0.782
H02	Sample	Dilution_65%	0.65	DMSO	Lycopene	Standard_Development	Run079	Standard_Measurement	Plate_01	Clariostar_Study	MB	Biofoundry_,_London	Linear_Dilution_Pattern_V2	0.736	0.734	0.733	0.728	0.724	0.719	0.716	0.714	0.713	0.711	0.709	0.704	0.698	0.691	0.685	0.68	0.674	0.667	0.66	0.654	0.647	0.639	0.632	0.629	0.623	0.618	0.616	0.612	0.608	0.604	0.598	0.59	0.582	0.575	0.565	0.557
H03	Sample	Dilution_45%	0.45	DMSO	Lycopene	Standard_Development	Run079	Standard_Measurement	Plate_01	Clariostar_Study	MB	Biofoundry_,_London	Linear_Dilution_Pattern_V2	0.463	0.459	0.456	0.451	0.447	0.442	0.437	0.436	0.434	0.432	0.43	0.425	0.419	0.414	0.408	0.403	0.4	0.394	0.39	0.384	0.38	0.377	0.372	0.37	0.369	0.367	0.366	0.363	0.362	0.361	0.358	0.354	0.35	0.346	0.341	0.336
H04	Sample	Dilution_25%	0.25	DMSO	Lycopene	Standard_Development	Run079	Standard_Measurement	Plate_01	Clariostar_Study	MB	Biofoundry_,_London	Linear_Dilution_Pattern_V2	0.287	0.284	0.281	0.277	0.272	0.269	0.263	0.263	0.261	0.258	0.255	0.252	0.246	0.241	0.237	0.234	0.231	0.227	0.224	0.221	0.219	0.217	0.215	0.214	0.213	0.214	0.213	0.212	0.21	0.211	0.21	0.209	0.207	0.205	0.202	0.2
H05	Sample	Dilution_05%	0.0499999999999999	DMSO	Lycopene	Standard_Development	Run079	Standard_Measurement	Plate_01	Clariostar_Study	MB	Biofoundry_,_London	Linear_Dilution_Pattern_V2	0.149	0.146	0.143	0.139	0.135	0.132	0.127	0.124	0.123	0.121	0.118	0.115	0.111	0.107	0.103	0.102	0.1	0.097	0.096	0.094	0.093	0.093	0.091	0.091	0.091	0.091	0.091	0.091	0.09	0.09	0.091	0.09	0.091	0.091	0.09	0.088
H06	Sample	Dilution_85%	0.85	DMSO	Lycopene	Standard_Development	Run079	Standard_Measurement	Plate_01	Clariostar_Study	MB	Biofoundry_,_London	Linear_Dilution_Pattern_V2	0.853	0.851	0.848	0.842	0.837	0.832	0.825	0.82	0.823	0.82	0.817	0.812	0.806	0.798	0.789	0.783	0.775	0.767	0.758	0.749	0.74	0.732	0.725	0.719	0.715	0.711	0.707	0.703	0.701	0.696	0.688	0.681	0.671	0.662	0.652	0.643
H07	Sample	Dilution_65%	0.65	DMSO	Lycopene	Standard_Development	Run079	Standard_Measurement	Plate_01	Clariostar_Study	MB	Biofoundry_,_London	Linear_Dilution_Pattern_V2	0.645	0.642	0.64	0.634	0.628	0.624	0.618	0.616	0.615	0.614	0.609	0.606	0.599	0.592	0.584	0.58	0.573	0.565	0.559	0.553	0.547	0.541	0.536	0.532	0.527	0.525	0.523	0.521	0.52	0.517	0.511	0.506	0.499	0.492	0.485	0.479
H08	Sample	Dilution_45%	0.45	DMSO	Lycopene	Standard_Development	Run079	Standard_Measurement	Plate_01	Clariostar_Study	MB	Biofoundry_,_London	Linear_Dilution_Pattern_V2	0.441	0.438	0.436	0.431	0.425	0.42	0.416	0.412	0.412	0.409	0.406	0.401	0.395	0.389	0.384	0.379	0.374	0.369	0.365	0.361	0.356	0.352	0.348	0.347	0.345	0.343	0.342	0.341	0.34	0.339	0.336	0.333	0.33	0.325	0.321	0.316
H09	Sample	Dilution_25%	0.25	DMSO	Lycopene	Standard_Development	Run079	Standard_Measurement	Plate_01	Clariostar_Study	MB	Biofoundry_,_London	Linear_Dilution_Pattern_V2	0.287	0.284	0.28	0.276	0.271	0.267	0.262	0.26	0.259	0.257	0.254	0.249	0.244	0.239	0.234	0.232	0.228	0.224	0.221	0.218	0.216	0.214	0.211	0.211	0.21	0.21	0.21	0.208	0.208	0.208	0.207	0.205	0.203	0.202	0.199	0.196
H10	Sample	Dilution_05%	0.0499999999999999	DMSO	Lycopene	Standard_Development	Run079	Standard_Measurement	Plate_01	Clariostar_Study	MB	Biofoundry_,_London	Linear_Dilution_Pattern_V2	0.168	0.165	0.161	0.158	0.152	0.15	0.145	0.141	0.14	0.137	0.134	0.13	0.127	0.123	0.118	0.116	0.114	0.111	0.109	0.107	0.106	0.105	0.104	0.104	0.104	0.104	0.104	0.103	0.102	0.103	0.102	0.102	0.102	0.102	0.101	0.1
H11	Blank	DMSO_Blank	NA	DMSO	NA	Standard_Development	Run079	Standard_Measurement	Plate_01	Clariostar_Study	MB	Biofoundry_,_London	Linear_Dilution_Pattern_V2	0.124	0.12	0.116	0.113	0.109	0.105	0.101	0.099	0.096	0.092	0.088	0.084	0.081	0.077	0.074	0.072	0.071	0.068	0.066	0.065	0.064	0.063	0.062	0.062	0.061	0.061	0.061	0.06	0.059	0.059	0.059	0.059	0.059	0.058	0.057	0.056
H12	Blank	DMSO_Blank	NA	DMSO	NA	Standard_Development	Run079	Standard_Measurement	Plate_01	Clariostar_Study	MB	Biofoundry_,_London	Linear_Dilution_Pattern_V2	0.128	0.124	0.121	0.118	0.113	0.109	0.104	0.102	0.1	0.096	0.091	0.086	0.082	0.078	0.074	0.072	0.07	0.068	0.067	0.065	0.065	0.063	0.062	0.062	0.061	0.061	0.061	0.06	0.059	0.059	0.059	0.058	0.058	0.058	0.057	0.056
[truncated: 122 more columns]
