# Supplementary material for: Construction of a Calibration Curve for Lycopene on a Liquid-Handling Platform—Wider Lessons for the Development of Automated Dilution Protocols
Source: ACS Synth Biol. 2024 Aug 3;13(8):2357–75. doi: 10.1021/acssynbio.4c00031 (PMC11334188; doi:10.1021/acssynbio.4c00031)
Supplement: Supplementary file 2 — sb4c00031_si_002.zip [file sb4c00031_si_002.zip › AggregatedData/Run079/Plate_01/Clariostar_Study/Clariostar_A-Measurement_10/001.csv]

Well	Content	Label	Dilution	Solvent	Solute	Project	Run	Step	Container	Study	Author	Institution	Comment	OD350	OD352	OD354	OD356	OD358	OD360	OD362	OD364	OD366	OD368	OD370	OD372	OD374	OD376	OD378	OD380	OD382	OD384	OD386	OD388	OD390	OD392	OD394	OD396	OD398	OD400	OD402	OD404	OD406	OD408	OD410	OD412	OD414	OD416	OD418	OD420
A01	Sample	Dilution_100%	1.0	DMSO	Lycopene	Standard_Development	Run079	Standard_Measurement	Plate_01	Clariostar_Study	MB	Biofoundry_,_London	Linear_Dilution_Pattern_V2	1.038	1.037	1.035	1.032	1.029	1.027	1.022	1.02	1.02	1.018	1.017	1.01	1.006	0.997	0.99	0.98	0.968	0.96	0.949	0.938	0.93	0.921	0.912	0.907	0.903	0.904	0.905	0.904	0.902	0.9	0.896	0.888	0.881	0.874	0.868	0.866
A02	Sample	Dilution_80%	0.8	DMSO	Lycopene	Standard_Development	Run079	Standard_Measurement	Plate_01	Clariostar_Study	MB	Biofoundry_,_London	Linear_Dilution_Pattern_V2	0.699	0.697	0.695	0.69	0.685	0.683	0.676	0.675	0.675	0.674	0.672	0.668	0.662	0.653	0.646	0.639	0.632	0.624	0.616	0.609	0.602	0.597	0.593	0.591	0.591	0.594	0.597	0.6	0.602	0.601	0.602	0.598	0.596	0.594	0.593	0.595
A03	Sample	Dilution_60%	0.6	DMSO	Lycopene	Standard_Development	Run079	Standard_Measurement	Plate_01	Clariostar_Study	MB	Biofoundry_,_London	Linear_Dilution_Pattern_V2	0.519	0.518	0.515	0.511	0.506	0.503	0.498	0.495	0.495	0.495	0.494	0.489	0.483	0.475	0.47	0.463	0.459	0.452	0.446	0.441	0.436	0.433	0.43	0.43	0.431	0.434	0.436	0.439	0.441	0.442	0.442	0.441	0.439	0.438	0.439	0.441
A04	Sample	Dilution_40%	0.4	DMSO	Lycopene	Standard_Development	Run079	Standard_Measurement	Plate_01	Clariostar_Study	MB	Biofoundry_,_London	Linear_Dilution_Pattern_V2	0.381	0.38	0.377	0.373	0.369	0.364	0.362	0.361	0.358	0.357	0.357	0.352	0.346	0.34	0.335	0.328	0.325	0.321	0.316	0.312	0.308	0.305	0.305	0.305	0.306	0.307	0.308	0.311	0.312	0.313	0.313	0.313	0.312	0.312	0.312	0.314
A05	Sample	Dilution_20%	0.2	DMSO	Lycopene	Standard_Development	Run079	Standard_Measurement	Plate_01	Clariostar_Study	MB	Biofoundry_,_London	Linear_Dilution_Pattern_V2	0.211	0.208	0.206	0.202	0.198	0.196	0.192	0.191	0.19	0.19	0.188	0.185	0.181	0.176	0.172	0.168	0.166	0.163	0.161	0.159	0.158	0.157	0.158	0.16	0.16	0.163	0.166	0.168	0.17	0.172	0.174	0.175	0.176	0.179	0.181	0.185
A06	Sample	Dilution_100%	1.0	DMSO	Lycopene	Standard_Development	Run079	Standard_Measurement	Plate_01	Clariostar_Study	MB	Biofoundry_,_London	Linear_Dilution_Pattern_V2	0.797	0.796	0.792	0.787	0.779	0.775	0.772	0.769	0.769	0.77	0.768	0.762	0.754	0.744	0.736	0.726	0.719	0.711	0.703	0.694	0.685	0.678	0.673	0.672	0.673	0.674	0.679	0.683	0.686	0.688	0.688	0.685	0.682	0.678	0.677	0.679
A07	Sample	Dilution_80%	0.8	DMSO	Lycopene	Standard_Development	Run079	Standard_Measurement	Plate_01	Clariostar_Study	MB	Biofoundry_,_London	Linear_Dilution_Pattern_V2	0.655	0.652	0.649	0.643	0.637	0.633	0.628	0.626	0.628	0.626	0.624	0.619	0.612	0.603	0.595	0.588	0.582	0.573	0.567	0.56	0.553	0.548	0.544	0.543	0.543	0.544	0.548	0.551	0.553	0.554	0.555	0.552	0.549	0.548	0.547	0.548
A08	Sample	Dilution_60%	0.6	DMSO	Lycopene	Standard_Development	Run079	Standard_Measurement	Plate_01	Clariostar_Study	MB	Biofoundry_,_London	Linear_Dilution_Pattern_V2	0.526	0.525	0.522	0.517	0.512	0.509	0.504	0.502	0.5	0.499	0.498	0.494	0.487	0.48	0.474	0.467	0.462	0.455	0.45	0.445	0.439	0.435	0.432	0.431	0.431	0.432	0.434	0.436	0.438	0.438	0.438	0.436	0.434	0.432	0.431	0.432
A09	Sample	Dilution_40%	0.4	DMSO	Lycopene	Standard_Development	Run079	Standard_Measurement	Plate_01	Clariostar_Study	MB	Biofoundry_,_London	Linear_Dilution_Pattern_V2	0.363	0.361	0.358	0.353	0.348	0.346	0.341	0.339	0.339	0.337	0.335	0.33	0.325	0.319	0.314	0.308	0.303	0.298	0.294	0.291	0.287	0.284	0.283	0.283	0.284	0.286	0.287	0.289	0.291	0.292	0.292	0.291	0.291	0.29	0.291	0.292
A10	Sample	Dilution_20%	0.2	DMSO	Lycopene	Standard_Development	Run079	Standard_Measurement	Plate_01	Clariostar_Study	MB	Biofoundry_,_London	Linear_Dilution_Pattern_V2	0.211	0.209	0.206	0.203	0.199	0.195	0.192	0.191	0.189	0.189	0.186	0.184	0.179	0.173	0.169	0.164	0.163	0.16	0.157	0.154	0.153	0.152	0.153	0.155	0.156	0.158	0.161	0.163	0.165	0.167	0.169	0.171	0.172	0.174	0.176	0.179
A11	Blank	DMSO_Blank	NA	DMSO	NA	Standard_Development	Run079	Standard_Measurement	Plate_01	Clariostar_Study	MB	Biofoundry_,_London	Linear_Dilution_Pattern_V2	0.107	0.104	0.101	0.097	0.094	0.091	0.087	0.085	0.082	0.079	0.075	0.07	0.066	0.063	0.06	0.057	0.057	0.055	0.053	0.051	0.051	0.049	0.049	0.05	0.049	0.048	0.048	0.048	0.047	0.046	0.047	0.046	0.045	0.045	0.045	0.044
A12	Blank	DMSO_Blank	NA	DMSO	NA	Standard_Development	Run079	Standard_Measurement	Plate_01	Clariostar_Study	MB	Biofoundry_,_London	Linear_Dilution_Pattern_V2	0.107	0.104	0.101	0.097	0.093	0.09	0.086	0.084	0.08	0.078	0.074	0.07	0.066	0.063	0.06	0.058	0.056	0.054	0.052	0.052	0.05	0.049	0.049	0.049	0.049	0.048	0.048	0.047	0.046	0.046	0.046	0.046	0.046	0.045	0.044	0.044
B01	Sample	Dilution_100%	1.0	DMSO	Lycopene	Standard_Development	Run079	Standard_Measurement	Plate_01	Clariostar_Study	MB	Biofoundry_,_London	Linear_Dilution_Pattern_V2	1.343	1.345	1.344	1.342	1.342	1.338	1.332	1.328	1.333	1.335	1.341	1.33	1.318	1.313	1.306	1.294	1.285	1.276	1.263	1.252	1.24	1.225	1.212	1.205	1.199	1.194	1.189	1.188	1.179	1.172	1.164	1.15	1.138	1.125	1.112	1.104
B02	Sample	Dilution_80%	0.8	DMSO	Lycopene	Standard_Development	Run079	Standard_Measurement	Plate_01	Clariostar_Study	MB	Biofoundry_,_London	Linear_Dilution_Pattern_V2	0.919	0.92	0.92	0.915	0.909	0.906	0.902	0.901	0.901	0.903	0.901	0.897	0.892	0.883	0.874	0.865	0.861	0.852	0.843	0.834	0.825	0.818	0.81	0.806	0.803	0.801	0.8	0.799	0.799	0.797	0.791	0.785	0.777	0.77	0.765	0.762
B03	Sample	Dilution_60%	0.6	DMSO	Lycopene	Standard_Development	Run079	Standard_Measurement	Plate_01	Clariostar_Study	MB	Biofoundry_,_London	Linear_Dilution_Pattern_V2	0.659	0.658	0.657	0.654	0.649	0.646	0.641	0.641	0.641	0.641	0.64	0.635	0.629	0.622	0.614	0.608	0.603	0.595	0.588	0.583	0.577	0.571	0.568	0.565	0.563	0.563	0.564	0.565	0.564	0.563	0.56	0.558	0.553	0.549	0.546	0.545
B04	Sample	Dilution_40%	0.4	DMSO	Lycopene	Standard_Development	Run079	Standard_Measurement	Plate_01	Clariostar_Study	MB	Biofoundry_,_London	Linear_Dilution_Pattern_V2	0.446	0.445	0.442	0.439	0.435	0.432	0.427	0.427	0.426	0.426	0.424	0.42	0.415	0.407	0.402	0.398	0.394	0.39	0.383	0.38	0.375	0.372	0.369	0.369	0.369	0.369	0.37	0.371	0.372	0.372	0.371	0.369	0.367	0.366	0.364	0.364
B05	Sample	Dilution_20%	0.2	DMSO	Lycopene	Standard_Development	Run079	Standard_Measurement	Plate_01	Clariostar_Study	MB	Biofoundry_,_London	Linear_Dilution_Pattern_V2	0.223	0.222	0.218	0.215	0.211	0.208	0.205	0.205	0.204	0.204	0.202	0.2	0.197	0.191	0.186	0.182	0.18	0.177	0.174	0.172	0.172	0.171	0.171	0.172	0.174	0.176	0.178	0.18	0.182	0.184	0.186	0.187	0.189	0.19	0.192	0.195
B06	Sample	Dilution_100%	1.0	DMSO	Lycopene	Standard_Development	Run079	Standard_Measurement	Plate_01	Clariostar_Study	MB	Biofoundry_,_London	Linear_Dilution_Pattern_V2	0.93	0.93	0.927	0.923	0.917	0.912	0.909	0.905	0.908	0.907	0.907	0.901	0.892	0.884	0.876	0.866	0.858	0.847	0.838	0.83	0.821	0.811	0.806	0.804	0.801	0.802	0.804	0.807	0.807	0.806	0.803	0.798	0.792	0.786	0.783	0.783
B07	Sample	Dilution_80%	0.8	DMSO	Lycopene	Standard_Development	Run079	Standard_Measurement	Plate_01	Clariostar_Study	MB	Biofoundry_,_London	Linear_Dilution_Pattern_V2	0.774	0.774	0.773	0.767	0.762	0.757	0.753	0.751	0.75	0.749	0.752	0.744	0.737	0.73	0.723	0.714	0.707	0.699	0.691	0.683	0.676	0.67	0.664	0.661	0.66	0.659	0.66	0.662	0.663	0.661	0.659	0.655	0.65	0.646	0.642	0.641
B08	Sample	Dilution_60%	0.6	DMSO	Lycopene	Standard_Development	Run079	Standard_Measurement	Plate_01	Clariostar_Study	MB	Biofoundry_,_London	Linear_Dilution_Pattern_V2	0.646	0.645	0.643	0.639	0.634	0.629	0.625	0.624	0.623	0.623	0.622	0.617	0.611	0.604	0.596	0.59	0.586	0.58	0.572	0.565	0.559	0.554	0.549	0.548	0.545	0.545	0.545	0.545	0.544	0.544	0.542	0.538	0.533	0.529	0.526	0.524
B09	Sample	Dilution_40%	0.4	DMSO	Lycopene	Standard_Development	Run079	Standard_Measurement	Plate_01	Clariostar_Study	MB	Biofoundry_,_London	Linear_Dilution_Pattern_V2	0.376	0.375	0.372	0.367	0.364	0.361	0.356	0.353	0.353	0.352	0.35	0.345	0.339	0.334	0.329	0.323	0.319	0.314	0.31	0.305	0.302	0.299	0.297	0.297	0.297	0.299	0.3	0.302	0.304	0.304	0.304	0.303	0.302	0.302	0.301	0.303
B10	Sample	Dilution_20%	0.2	DMSO	Lycopene	Standard_Development	Run079	Standard_Measurement	Plate_01	Clariostar_Study	MB	Biofoundry_,_London	Linear_Dilution_Pattern_V2	0.208	0.206	0.204	0.201	0.197	0.193	0.19	0.189	0.188	0.187	0.186	0.183	0.178	0.173	0.169	0.165	0.162	0.16	0.157	0.155	0.154	0.153	0.154	0.155	0.157	0.158	0.161	0.164	0.166	0.167	0.17	0.171	0.172	0.174	0.176	0.18
B11	Blank	DMSO_Blank	NA	DMSO	NA	Standard_Development	Run079	Standard_Measurement	Plate_01	Clariostar_Study	MB	Biofoundry_,_London	Linear_Dilution_Pattern_V2	0.104	0.1	0.097	0.094	0.091	0.088	0.084	0.082	0.079	0.076	0.073	0.069	0.066	0.062	0.06	0.058	0.057	0.055	0.053	0.052	0.051	0.05	0.05	0.05	0.049	0.049	0.048	0.048	0.048	0.046	0.047	0.046	0.046	0.045	0.045	0.044
B12	Blank	DMSO_Blank	NA	DMSO	NA	Standard_Development	Run079	Standard_Measurement	Plate_01	Clariostar_Study	MB	Biofoundry_,_London	Linear_Dilution_Pattern_V2	0.109	0.106	0.102	0.099	0.096	0.093	0.089	0.087	0.084	0.081	0.077	0.073	0.07	0.066	0.063	0.062	0.061	0.059	0.056	0.055	0.055	0.054	0.053	0.053	0.052	0.052	0.052	0.051	0.051	0.05	0.051	0.05	0.05	0.049	0.048	0.048
C01	Sample	Dilution_95%	0.95	DMSO	Lycopene	Standard_Development	Run079	Standard_Measurement	Plate_01	Clariostar_Study	MB	Biofoundry_,_London	Linear_Dilution_Pattern_V2	1.419	1.426	1.431	1.426	1.422	1.424	1.421	1.412	1.416	1.418	1.415	1.408	1.404	1.393	1.391	1.377	1.369	1.361	1.346	1.335	1.32	1.309	1.299	1.286	1.275	1.267	1.259	1.254	1.247	1.235	1.223	1.21	1.192	1.178	1.166	1.152
C02	Sample	Dilution_75%	0.75	DMSO	Lycopene	Standard_Development	Run079	Standard_Measurement	Plate_01	Clariostar_Study	MB	Biofoundry_,_London	Linear_Dilution_Pattern_V2	0.946	0.948	0.948	0.946	0.939	0.938	0.933	0.931	0.935	0.934	0.933	0.929	0.922	0.915	0.905	0.896	0.89	0.882	0.874	0.865	0.856	0.848	0.841	0.837	0.832	0.83	0.827	0.823	0.82	0.816	0.809	0.802	0.793	0.784	0.778	0.773
C03	Sample	Dilution_55%	0.55	DMSO	Lycopene	Standard_Development	Run079	Standard_Measurement	Plate_01	Clariostar_Study	MB	Biofoundry_,_London	Linear_Dilution_Pattern_V2	0.693	0.692	0.69	0.687	0.684	0.683	0.677	0.677	0.676	0.676	0.675	0.671	0.665	0.658	0.65	0.645	0.638	0.633	0.626	0.619	0.614	0.607	0.602	0.6	0.597	0.594	0.593	0.593	0.592	0.588	0.584	0.579	0.574	0.568	0.564	0.561
C04	Sample	Dilution_35%	0.35	DMSO	Lycopene	Standard_Development	Run079	Standard_Measurement	Plate_01	Clariostar_Study	MB	Biofoundry_,_London	Linear_Dilution_Pattern_V2	0.458	0.458	0.456	0.453	0.449	0.446	0.443	0.442	0.44	0.44	0.438	0.435	0.43	0.424	0.419	0.414	0.411	0.406	0.402	0.398	0.393	0.39	0.388	0.385	0.385	0.384	0.384	0.383	0.383	0.382	0.38	0.377	0.374	0.372	0.37	0.368
C05	Sample	Dilution_15%	0.15	DMSO	Lycopene	Standard_Development	Run079	Standard_Measurement	Plate_01	Clariostar_Study	MB	Biofoundry_,_London	Linear_Dilution_Pattern_V2	0.21	0.209	0.206	0.202	0.199	0.196	0.193	0.192	0.192	0.191	0.191	0.188	0.184	0.179	0.175	0.172	0.17	0.166	0.164	0.163	0.161	0.16	0.161	0.162	0.163	0.164	0.165	0.167	0.168	0.169	0.171	0.171	0.172	0.174	0.175	0.177
C06	Sample	Dilution_95%	0.95	DMSO	Lycopene	Standard_Development	Run079	Standard_Measurement	Plate_01	Clariostar_Study	MB	Biofoundry_,_London	Linear_Dilution_Pattern_V2	0.98	0.982	0.979	0.974	0.967	0.967	0.959	0.957	0.96	0.961	0.961	0.956	0.945	0.934	0.927	0.918	0.909	0.899	0.891	0.882	0.873	0.863	0.856	0.851	0.847	0.846	0.848	0.848	0.847	0.844	0.841	0.835	0.826	0.819	0.815	0.812
C07	Sample	Dilution_75%	0.75	DMSO	Lycopene	Standard_Development	Run079	Standard_Measurement	Plate_01	Clariostar_Study	MB	Biofoundry_,_London	Linear_Dilution_Pattern_V2	0.763	0.762	0.761	0.758	0.752	0.748	0.744	0.743	0.742	0.741	0.741	0.734	0.728	0.72	0.714	0.705	0.699	0.692	0.684	0.676	0.668	0.662	0.657	0.653	0.651	0.65	0.651	0.651	0.651	0.649	0.646	0.642	0.637	0.631	0.627	0.626
C08	Sample	Dilution_55%	0.55	DMSO	Lycopene	Standard_Development	Run079	Standard_Measurement	Plate_01	Clariostar_Study	MB	Biofoundry_,_London	Linear_Dilution_Pattern_V2	0.809	0.809	0.81	0.809	0.803	0.799	0.796	0.794	0.794	0.794	0.794	0.79	0.783	0.775	0.771	0.765	0.759	0.75	0.745	0.737	0.73	0.722	0.715	0.71	0.707	0.703	0.7	0.695	0.691	0.686	0.681	0.673	0.666	0.658	0.65	0.645
C09	Sample	Dilution_35%	0.35	DMSO	Lycopene	Standard_Development	Run079	Standard_Measurement	Plate_01	Clariostar_Study	MB	Biofoundry_,_London	Linear_Dilution_Pattern_V2	0.416	0.415	0.412	0.408	0.404	0.401	0.398	0.396	0.394	0.393	0.391	0.386	0.38	0.374	0.37	0.365	0.361	0.356	0.352	0.348	0.344	0.341	0.339	0.338	0.337	0.337	0.337	0.337	0.337	0.336	0.335	0.333	0.331	0.329	0.326	0.326
C10	Sample	Dilution_15%	0.15	DMSO	Lycopene	Standard_Development	Run079	Standard_Measurement	Plate_01	Clariostar_Study	MB	Biofoundry_,_London	Linear_Dilution_Pattern_V2	0.192	0.189	0.186	0.182	0.179	0.176	0.173	0.172	0.171	0.17	0.169	0.165	0.161	0.155	0.151	0.147	0.145	0.143	0.141	0.139	0.138	0.137	0.138	0.138	0.14	0.142	0.142	0.144	0.146	0.148	0.149	0.15	0.151	0.153	0.155	0.157
C11	Blank	DMSO_Blank	NA	DMSO	NA	Standard_Development	Run079	Standard_Measurement	Plate_01	Clariostar_Study	MB	Biofoundry_,_London	Linear_Dilution_Pattern_V2	0.105	0.101	0.098	0.094	0.09	0.087	0.084	0.083	0.081	0.077	0.074	0.07	0.066	0.063	0.061	0.059	0.058	0.056	0.054	0.053	0.052	0.051	0.051	0.051	0.051	0.05	0.05	0.049	0.049	0.048	0.048	0.048	0.047	0.047	0.046	0.045
C12	Blank	DMSO_Blank	NA	DMSO	NA	Standard_Development	Run079	Standard_Measurement	Plate_01	Clariostar_Study	MB	Biofoundry_,_London	Linear_Dilution_Pattern_V2	0.106	0.102	0.099	0.095	0.092	0.088	0.085	0.084	0.081	0.078	0.074	0.071	0.067	0.064	0.061	0.059	0.059	0.057	0.054	0.053	0.053	0.051	0.051	0.051	0.051	0.05	0.05	0.049	0.049	0.049	0.048	0.048	0.048	0.047	0.046	0.046
D01	Sample	Dilution_95%	0.95	DMSO	Lycopene	Standard_Development	Run079	Standard_Measurement	Plate_01	Clariostar_Study	MB	Biofoundry_,_London	Linear_Dilution_Pattern_V2	1.312	1.322	1.323	1.32	1.317	1.313	1.307	1.304	1.306	1.306	1.313	1.307	1.302	1.291	1.281	1.266	1.26	1.253	1.241	1.227	1.214	1.202	1.19	1.183	1.175	1.167	1.162	1.158	1.151	1.143	1.133	1.122	1.104	1.089	1.078	1.069
D02	Sample	Dilution_75%	0.75	DMSO	Lycopene	Standard_Development	Run079	Standard_Measurement	Plate_01	Clariostar_Study	MB	Biofoundry_,_London	Linear_Dilution_Pattern_V2	0.999	1.0	0.996	0.995	0.991	0.986	0.985	0.983	0.983	0.982	0.981	0.977	0.971	0.962	0.956	0.949	0.942	0.932	0.923	0.913	0.906	0.895	0.887	0.88	0.875	0.871	0.868	0.866	0.863	0.858	0.851	0.841	0.833	0.822	0.814	0.808
D03	Sample	Dilution_55%	0.55	DMSO	Lycopene	Standard_Development	Run079	Standard_Measurement	Plate_01	Clariostar_Study	MB	Biofoundry_,_London	Linear_Dilution_Pattern_V2	0.635	0.633	0.633	0.629	0.625	0.623	0.618	0.618	0.618	0.617	0.616	0.612	0.607	0.599	0.593	0.587	0.582	0.574	0.569	0.564	0.557	0.55	0.547	0.544	0.543	0.542	0.541	0.541	0.54	0.538	0.535	0.531	0.527	0.522	0.518	0.516
D04	Sample	Dilution_35%	0.35	DMSO	Lycopene	Standard_Development	Run079	Standard_Measurement	Plate_01	Clariostar_Study	MB	Biofoundry_,_London	Linear_Dilution_Pattern_V2	0.454	0.453	0.45	0.447	0.444	0.441	0.437	0.436	0.436	0.435	0.433	0.429	0.424	0.419	0.415	0.409	0.406	0.401	0.396	0.392	0.388	0.384	0.381	0.381	0.38	0.379	0.379	0.378	0.378	0.377	0.375	0.373	0.369	0.367	0.365	0.364
D05	Sample	Dilution_15%	0.15	DMSO	Lycopene	Standard_Development	Run079	Standard_Measurement	Plate_01	Clariostar_Study	MB	Biofoundry_,_London	Linear_Dilution_Pattern_V2	0.2	0.198	0.196	0.192	0.188	0.185	0.182	0.181	0.181	0.18	0.179	0.177	0.173	0.169	0.164	0.161	0.159	0.157	0.153	0.151	0.151	0.149	0.15	0.151	0.152	0.154	0.156	0.157	0.159	0.16	0.163	0.164	0.165	0.166	0.168	0.17
D06	Sample	Dilution_95%	0.95	DMSO	Lycopene	Standard_Development	Run079	Standard_Measurement	Plate_01	Clariostar_Study	MB	Biofoundry_,_London	Linear_Dilution_Pattern_V2	1.1	1.103	1.1	1.097	1.089	1.09	1.085	1.081	1.087	1.085	1.089	1.075	1.069	1.059	1.051	1.042	1.035	1.026	1.016	1.003	0.993	0.982	0.975	0.97	0.965	0.962	0.96	0.956	0.956	0.951	0.946	0.936	0.925	0.917	0.91	0.905
D07	Sample	Dilution_75%	0.75	DMSO	Lycopene	Standard_Development	Run079	Standard_Measurement	Plate_01	Clariostar_Study	MB	Biofoundry_,_London	Linear_Dilution_Pattern_V2	0.815	0.817	0.813	0.809	0.805	0.799	0.797	0.795	0.797	0.796	0.792	0.788	0.781	0.773	0.766	0.759	0.752	0.744	0.736	0.73	0.721	0.713	0.709	0.705	0.703	0.7	0.7	0.699	0.698	0.695	0.693	0.687	0.68	0.674	0.669	0.666
D08	Sample	Dilution_55%	0.55	DMSO	Lycopene	Standard_Development	Run079	Standard_Measurement	Plate_01	Clariostar_Study	MB	Biofoundry_,_London	Linear_Dilution_Pattern_V2	0.994	0.996	0.998	0.996	0.993	0.992	0.986	0.983	0.985	0.985	0.986	0.978	0.974	0.967	0.96	0.953	0.949	0.941	0.932	0.922	0.913	0.905	0.896	0.888	0.882	0.874	0.869	0.861	0.855	0.846	0.837	0.827	0.816	0.805	0.794	0.786
D09	Sample	Dilution_35%	0.35	DMSO	Lycopene	Standard_Development	Run079	Standard_Measurement	Plate_01	Clariostar_Study	MB	Biofoundry_,_London	Linear_Dilution_Pattern_V2	0.861	0.863	0.865	0.862	0.86	0.857	0.855	0.852	0.852	0.853	0.855	0.847	0.844	0.837	0.833	0.826	0.822	0.816	0.809	0.802	0.796	0.788	0.779	0.772	0.766	0.76	0.752	0.745	0.737	0.729	0.721	0.71	0.7	0.69	0.68	0.672
D10	Sample	Dilution_15%	0.15	DMSO	Lycopene	Standard_Development	Run079	Standard_Measurement	Plate_01	Clariostar_Study	MB	Biofoundry_,_London	Linear_Dilution_Pattern_V2	0.379	0.379	0.378	0.374	0.372	0.369	0.365	0.364	0.361	0.36	0.359	0.355	0.351	0.346	0.343	0.339	0.336	0.332	0.328	0.326	0.323	0.32	0.317	0.316	0.314	0.312	0.311	0.309	0.306	0.305	0.303	0.3	0.298	0.295	0.293	0.291
D11	Blank	DMSO_Blank	NA	DMSO	NA	Standard_Development	Run079	Standard_Measurement	Plate_01	Clariostar_Study	MB	Biofoundry_,_London	Linear_Dilution_Pattern_V2	0.102	0.099	0.096	0.092	0.089	0.086	0.083	0.081	0.078	0.075	0.071	0.067	0.064	0.061	0.059	0.057	0.056	0.054	0.051	0.051	0.05	0.049	0.049	0.049	0.048	0.048	0.048	0.047	0.047	0.046	0.046	0.045	0.045	0.045	0.044	0.044
D12	Blank	DMSO_Blank	NA	DMSO	NA	Standard_Development	Run079	Standard_Measurement	Plate_01	Clariostar_Study	MB	Biofoundry_,_London	Linear_Dilution_Pattern_V2	0.105	0.102	0.099	0.095	0.092	0.088	0.085	0.083	0.08	0.077	0.073	0.069	0.066	0.062	0.06	0.058	0.056	0.054	0.053	0.052	0.051	0.05	0.049	0.05	0.05	0.049	0.049	0.048	0.047	0.047	0.047	0.047	0.046	0.045	0.045	0.044
E01	Sample	Dilution_90%	0.9	DMSO	Lycopene	Standard_Development	Run079	Standard_Measurement	Plate_01	Clariostar_Study	MB	Biofoundry_,_London	Linear_Dilution_Pattern_V2	1.57	1.587	1.582	1.575	1.575	1.582	1.571	1.564	1.571	1.565	1.573	1.559	1.559	1.552	1.548	1.533	1.53	1.519	1.504	1.49	1.476	1.453	1.442	1.435	1.423	1.409	1.399	1.386	1.375	1.366	1.346	1.332	1.311	1.292	1.275	1.261
E02	Sample	Dilution_70%	0.7	DMSO	Lycopene	Standard_Development	Run079	Standard_Measurement	Plate_01	Clariostar_Study	MB	Biofoundry_,_London	Linear_Dilution_Pattern_V2	0.98	0.98	0.983	0.98	0.976	0.973	0.967	0.964	0.97	0.971	0.968	0.961	0.958	0.95	0.943	0.935	0.927	0.92	0.912	0.902	0.894	0.884	0.878	0.873	0.864	0.86	0.858	0.854	0.849	0.842	0.835	0.828	0.818	0.807	0.799	0.793
E03	Sample	Dilution_50%	0.5	DMSO	Lycopene	Standard_Development	Run079	Standard_Measurement	Plate_01	Clariostar_Study	MB	Biofoundry_,_London	Linear_Dilution_Pattern_V2	0.708	0.711	0.708	0.706	0.701	0.698	0.693	0.693	0.693	0.693	0.693	0.688	0.682	0.675	0.67	0.664	0.659	0.653	0.647	0.641	0.633	0.626	0.621	0.618	0.614	0.612	0.609	0.607	0.604	0.601	0.596	0.59	0.584	0.578	0.572	0.567
E04	Sample	Dilution_30%	0.3	DMSO	Lycopene	Standard_Development	Run079	Standard_Measurement	Plate_01	Clariostar_Study	MB	Biofoundry_,_London	Linear_Dilution_Pattern_V2	0.411	0.41	0.408	0.405	0.4	0.397	0.394	0.393	0.391	0.391	0.389	0.385	0.381	0.376	0.371	0.367	0.363	0.358	0.354	0.351	0.347	0.343	0.342	0.34	0.34	0.338	0.338	0.338	0.337	0.336	0.334	0.332	0.33	0.327	0.325	0.324
E05	Sample	Dilution_10%	0.1	DMSO	Lycopene	Standard_Development	Run079	Standard_Measurement	Plate_01	Clariostar_Study	MB	Biofoundry_,_London	Linear_Dilution_Pattern_V2	0.155	0.153	0.15	0.147	0.143	0.141	0.137	0.136	0.135	0.135	0.133	0.13	0.126	0.122	0.119	0.116	0.114	0.111	0.109	0.108	0.107	0.106	0.106	0.108	0.109	0.11	0.112	0.112	0.114	0.115	0.117	0.118	0.119	0.12	0.121	0.124
E06	Sample	Dilution_90%	0.9	DMSO	Lycopene	Standard_Development	Run079	Standard_Measurement	Plate_01	Clariostar_Study	MB	Biofoundry_,_London	Linear_Dilution_Pattern_V2	1.112	1.115	1.114	1.11	1.107	1.106	1.1	1.097	1.097	1.098	1.099	1.09	1.084	1.077	1.068	1.06	1.05	1.041	1.031	1.02	1.012	1.001	0.991	0.984	0.977	0.974	0.972	0.968	0.965	0.958	0.952	0.942	0.93	0.921	0.914	0.907
E07	Sample	Dilution_70%	0.7	DMSO	Lycopene	Standard_Development	Run079	Standard_Measurement	Plate_01	Clariostar_Study	MB	Biofoundry_,_London	Linear_Dilution_Pattern_V2	0.794	0.792	0.79	0.785	0.779	0.776	0.772	0.771	0.772	0.772	0.77	0.762	0.758	0.749	0.743	0.735	0.728	0.722	0.714	0.704	0.698	0.69	0.685	0.681	0.678	0.677	0.675	0.674	0.672	0.67	0.666	0.66	0.654	0.648	0.642	0.639
E08	Sample	Dilution_50%	0.5	DMSO	Lycopene	Standard_Development	Run079	Standard_Measurement	Plate_01	Clariostar_Study	MB	Biofoundry_,_London	Linear_Dilution_Pattern_V2	1.322	1.322	1.332	1.33	1.329	1.332	1.326	1.322	1.325	1.325	1.33	1.317	1.315	1.312	1.304	1.297	1.293	1.283	1.27	1.26	1.247	1.233	1.222	1.212	1.198	1.188	1.176	1.164	1.149	1.134	1.121	1.104	1.088	1.069	1.052	1.037
E09	Sample	Dilution_30%	0.3	DMSO	Lycopene	Standard_Development	Run079	Standard_Measurement	Plate_01	Clariostar_Study	MB	Biofoundry_,_London	Linear_Dilution_Pattern_V2	0.797	0.799	0.799	0.798	0.794	0.791	0.789	0.787	0.789	0.787	0.785	0.782	0.777	0.771	0.767	0.761	0.757	0.75	0.744	0.739	0.732	0.726	0.717	0.711	0.706	0.699	0.692	0.683	0.677	0.67	0.663	0.653	0.643	0.634	0.625	0.617
E10	Sample	Dilution_10%	0.1	DMSO	Lycopene	Standard_Development	Run079	Standard_Measurement	Plate_01	Clariostar_Study	MB	Biofoundry_,_London	Linear_Dilution_Pattern_V2	0.336	0.335	0.333	0.33	0.328	0.324	0.321	0.319	0.319	0.317	0.315	0.311	0.306	0.301	0.299	0.294	0.293	0.289	0.286	0.284	0.28	0.278	0.276	0.275	0.273	0.272	0.271	0.268	0.267	0.265	0.264	0.261	0.259	0.256	0.254	0.252
E11	Blank	DMSO_Blank	NA	DMSO	NA	Standard_Development	Run079	Standard_Measurement	Plate_01	Clariostar_Study	MB	Biofoundry_,_London	Linear_Dilution_Pattern_V2	0.107	0.104	0.101	0.097	0.093	0.09	0.086	0.084	0.081	0.078	0.075	0.07	0.068	0.064	0.061	0.059	0.058	0.056	0.054	0.053	0.052	0.051	0.051	0.05	0.05	0.05	0.05	0.049	0.048	0.048	0.048	0.048	0.048	0.047	0.046	0.046
E12	Blank	DMSO_Blank	NA	DMSO	NA	Standard_Development	Run079	Standard_Measurement	Plate_01	Clariostar_Study	MB	Biofoundry_,_London	Linear_Dilution_Pattern_V2	0.107	0.104	0.1	0.096	0.093	0.089	0.085	0.084	0.081	0.079	0.074	0.071	0.067	0.063	0.06	0.059	0.058	0.056	0.054	0.052	0.052	0.051	0.05	0.051	0.05	0.05	0.05	0.049	0.049	0.048	0.048	0.048	0.048	0.047	0.046	0.045
F01	Sample	Dilution_90%	0.9	DMSO	Lycopene	Standard_Development	Run079	Standard_Measurement	Plate_01	Clariostar_Study	MB	Biofoundry_,_London	Linear_Dilution_Pattern_V2	1.669	1.67	1.673	1.666	1.663	1.669	1.668	1.657	1.661	1.652	1.664	1.667	1.659	1.644	1.642	1.623	1.616	1.61	1.594	1.572	1.558	1.543	1.531	1.513	1.503	1.488	1.479	1.466	1.45	1.437	1.419	1.399	1.377	1.356	1.337	1.321
F02	Sample	Dilution_70%	0.7	DMSO	Lycopene	Standard_Development	Run079	Standard_Measurement	Plate_01	Clariostar_Study	MB	Biofoundry_,_London	Linear_Dilution_Pattern_V2	1.14	1.148	1.15	1.145	1.138	1.14	1.133	1.131	1.131	1.132	1.133	1.131	1.121	1.114	1.106	1.099	1.092	1.085	1.078	1.067	1.055	1.043	1.032	1.025	1.015	1.01	1.003	0.995	0.987	0.98	0.971	0.959	0.945	0.931	0.92	0.911
F03	Sample	Dilution_50%	0.5	DMSO	Lycopene	Standard_Development	Run079	Standard_Measurement	Plate_01	Clariostar_Study	MB	Biofoundry_,_London	Linear_Dilution_Pattern_V2	0.652	0.652	0.652	0.647	0.642	0.64	0.636	0.635	0.635	0.633	0.634	0.628	0.62	0.616	0.61	0.604	0.598	0.592	0.585	0.579	0.573	0.567	0.563	0.56	0.556	0.554	0.552	0.55	0.548	0.546	0.541	0.536	0.53	0.525	0.52	0.516
F04	Sample	Dilution_30%	0.3	DMSO	Lycopene	Standard_Development	Run079	Standard_Measurement	Plate_01	Clariostar_Study	MB	Biofoundry_,_London	Linear_Dilution_Pattern_V2	0.47	0.469	0.467	0.463	0.46	0.457	0.454	0.452	0.451	0.45	0.448	0.445	0.441	0.434	0.429	0.425	0.422	0.416	0.413	0.408	0.404	0.4	0.397	0.395	0.393	0.391	0.39	0.388	0.386	0.384	0.382	0.379	0.375	0.371	0.368	0.365
F05	Sample	Dilution_10%	0.1	DMSO	Lycopene	Standard_Development	Run079	Standard_Measurement	Plate_01	Clariostar_Study	MB	Biofoundry_,_London	Linear_Dilution_Pattern_V2	0.172	0.169	0.166	0.162	0.159	0.156	0.153	0.152	0.151	0.15	0.149	0.146	0.142	0.138	0.134	0.131	0.129	0.126	0.124	0.123	0.121	0.12	0.121	0.122	0.123	0.124	0.125	0.127	0.129	0.13	0.131	0.132	0.133	0.134	0.135	0.137
F06	Sample	Dilution_90%	0.9	DMSO	Lycopene	Standard_Development	Run079	Standard_Measurement	Plate_01	Clariostar_Study	MB	Biofoundry_,_London	Linear_Dilution_Pattern_V2	1.235	1.24	1.236	1.236	1.229	1.225	1.22	1.218	1.219	1.215	1.221	1.217	1.21	1.199	1.19	1.182	1.173	1.167	1.156	1.144	1.132	1.117	1.107	1.1	1.09	1.087	1.083	1.077	1.069	1.061	1.053	1.043	1.031	1.016	1.006	0.997
F07	Sample	Dilution_70%	0.7	DMSO	Lycopene	Standard_Development	Run079	Standard_Measurement	Plate_01	Clariostar_Study	MB	Biofoundry_,_London	Linear_Dilution_Pattern_V2	0.887	0.886	0.885	0.882	0.877	0.872	0.869	0.868	0.867	0.87	0.869	0.862	0.856	0.847	0.841	0.834	0.829	0.819	0.81	0.8	0.794	0.787	0.78	0.774	0.77	0.768	0.764	0.761	0.757	0.754	0.747	0.74	0.732	0.724	0.717	0.711
F08	Sample	Dilution_50%	0.5	DMSO	Lycopene	Standard_Development	Run079	Standard_Measurement	Plate_01	Clariostar_Study	MB	Biofoundry_,_London	Linear_Dilution_Pattern_V2	0.928	0.931	0.932	0.928	0.924	0.921	0.918	0.918	0.919	0.916	0.918	0.911	0.906	0.9	0.893	0.887	0.883	0.876	0.867	0.859	0.851	0.84	0.833	0.827	0.82	0.813	0.809	0.801	0.793	0.786	0.778	0.769	0.758	0.747	0.738	0.729
F09	Sample	Dilution_30%	0.3	DMSO	Lycopene	Standard_Development	Run079	Standard_Measurement	Plate_01	Clariostar_Study	MB	Biofoundry_,_London	Linear_Dilution_Pattern_V2	0.448	0.446	0.444	0.441	0.436	0.433	0.43	0.429	0.428	0.426	0.424	0.42	0.416	0.41	0.405	0.401	0.397	0.393	0.387	0.384	0.38	0.376	0.373	0.371	0.369	0.368	0.366	0.364	0.363	0.361	0.359	0.356	0.353	0.349	0.345	0.343
F10	Sample	Dilution_10%	0.1	DMSO	Lycopene	Standard_Development	Run079	Standard_Measurement	Plate_01	Clariostar_Study	MB	Biofoundry_,_London	Linear_Dilution_Pattern_V2	0.17	0.169	0.165	0.161	0.157	0.154	0.15	0.149	0.148	0.147	0.146	0.142	0.138	0.133	0.129	0.126	0.124	0.121	0.119	0.117	0.117	0.116	0.116	0.117	0.118	0.119	0.12	0.121	0.122	0.123	0.124	0.126	0.127	0.128	0.129	0.13
F11	Blank	DMSO	NA	DMSO	NA	Standard_Development	Run079	Standard_Measurement	Plate_01	Clariostar_Study	MB	Biofoundry_,_London	Linear_Dilution_Pattern_V2	0.111	0.107	0.104	0.1	0.096	0.094	0.09	0.088	0.086	0.082	0.079	0.075	0.072	0.069	0.066	0.064	0.063	0.061	0.059	0.058	0.057	0.056	0.056	0.055	0.055	0.054	0.054	0.054	0.053	0.053	0.052	0.052	0.052	0.052	0.051	0.05
F12	Blank	DMSO	NA	DMSO	NA	Standard_Development	Run079	Standard_Measurement	Plate_01	Clariostar_Study	MB	Biofoundry_,_London	Linear_Dilution_Pattern_V2	0.11	0.107	0.104	0.1	0.097	0.094	0.09	0.088	0.085	0.082	0.078	0.074	0.071	0.068	0.065	0.062	0.062	0.06	0.058	0.056	0.055	0.054	0.053	0.054	0.053	0.053	0.052	0.051	0.051	0.051	0.051	0.05	0.051	0.05	0.048	0.048
G01	Sample	Dilution_85%	0.85	DMSO	Lycopene	Standard_Development	Run079	Standard_Measurement	Plate_01	Clariostar_Study	MB	Biofoundry_,_London	Linear_Dilution_Pattern_V2	1.313	1.32	1.317	1.316	1.312	1.312	1.305	1.301	1.307	1.307	1.306	1.297	1.295	1.286	1.285	1.276	1.264	1.253	1.239	1.224	1.212	1.2	1.19	1.177	1.168	1.163	1.157	1.149	1.141	1.129	1.116	1.102	1.086	1.069	1.055	1.044
G02	Sample	Dilution_65%	0.65	DMSO	Lycopene	Standard_Development	Run079	Standard_Measurement	Plate_01	Clariostar_Study	MB	Biofoundry_,_London	Linear_Dilution_Pattern_V2	0.939	0.941	0.944	0.94	0.934	0.931	0.927	0.926	0.926	0.927	0.926	0.921	0.915	0.907	0.903	0.895	0.888	0.88	0.871	0.863	0.854	0.846	0.838	0.829	0.824	0.818	0.814	0.81	0.804	0.798	0.791	0.782	0.771	0.763	0.752	0.746
G03	Sample	Dilution_45%	0.45	DMSO	Lycopene	Standard_Development	Run079	Standard_Measurement	Plate_01	Clariostar_Study	MB	Biofoundry_,_London	Linear_Dilution_Pattern_V2	0.565	0.564	0.562	0.558	0.553	0.55	0.547	0.546	0.545	0.545	0.543	0.54	0.534	0.527	0.521	0.516	0.512	0.506	0.499	0.494	0.489	0.483	0.48	0.477	0.475	0.473	0.472	0.471	0.47	0.467	0.465	0.461	0.456	0.451	0.447	0.444
G04	Sample	Dilution_25%	0.25	DMSO	Lycopene	Standard_Development	Run079	Standard_Measurement	Plate_01	Clariostar_Study	MB	Biofoundry_,_London	Linear_Dilution_Pattern_V2	0.288	0.287	0.284	0.279	0.275	0.272	0.267	0.266	0.265	0.265	0.262	0.259	0.254	0.249	0.244	0.24	0.238	0.234	0.23	0.227	0.226	0.223	0.222	0.221	0.222	0.222	0.223	0.223	0.223	0.224	0.224	0.223	0.221	0.221	0.22	0.22
G05	Sample	Dilution_05%	0.0499999999999999	DMSO	Lycopene	Standard_Development	Run079	Standard_Measurement	Plate_01	Clariostar_Study	MB	Biofoundry_,_London	Linear_Dilution_Pattern_V2	0.128	0.126	0.122	0.118	0.114	0.111	0.107	0.106	0.105	0.104	0.102	0.099	0.096	0.092	0.088	0.086	0.085	0.082	0.08	0.079	0.078	0.077	0.077	0.078	0.079	0.078	0.079	0.079	0.079	0.079	0.08	0.08	0.081	0.081	0.081	0.082
G06	Sample	Dilution_85%	0.85	DMSO	Lycopene	Standard_Development	Run079	Standard_Measurement	Plate_01	Clariostar_Study	MB	Biofoundry_,_London	Linear_Dilution_Pattern_V2	1.018	1.022	1.019	1.016	1.007	1.008	1.003	1.001	0.999	0.999	1.0	0.996	0.988	0.978	0.971	0.963	0.958	0.946	0.933	0.925	0.915	0.905	0.897	0.891	0.886	0.882	0.88	0.876	0.873	0.869	0.862	0.853	0.844	0.835	0.826	0.819
G07	Sample	Dilution_65%	0.65	DMSO	Lycopene	Standard_Development	Run079	Standard_Measurement	Plate_01	Clariostar_Study	MB	Biofoundry_,_London	Linear_Dilution_Pattern_V2	0.791	0.79	0.79	0.783	0.778	0.776	0.771	0.772	0.769	0.771	0.769	0.765	0.759	0.749	0.742	0.736	0.73	0.723	0.714	0.707	0.701	0.691	0.684	0.681	0.678	0.675	0.674	0.672	0.668	0.665	0.661	0.654	0.647	0.639	0.633	0.627
G08	Sample	Dilution_45%	0.45	DMSO	Lycopene	Standard_Development	Run079	Standard_Measurement	Plate_01	Clariostar_Study	MB	Biofoundry_,_London	Linear_Dilution_Pattern_V2	0.643	0.643	0.642	0.638	0.632	0.629	0.625	0.625	0.623	0.623	0.621	0.617	0.612	0.606	0.599	0.594	0.591	0.584	0.578	0.571	0.567	0.56	0.554	0.551	0.548	0.545	0.542	0.539	0.536	0.532	0.527	0.522	0.516	0.51	0.504	0.498
G09	Sample	Dilution_25%	0.25	DMSO	Lycopene	Standard_Development	Run079	Standard_Measurement	Plate_01	Clariostar_Study	MB	Biofoundry_,_London	Linear_Dilution_Pattern_V2	0.284	0.281	0.278	0.274	0.269	0.266	0.261	0.259	0.258	0.257	0.255	0.252	0.247	0.242	0.237	0.233	0.23	0.226	0.223	0.22	0.217	0.214	0.213	0.213	0.213	0.213	0.214	0.215	0.215	0.215	0.215	0.214	0.213	0.212	0.211	0.211
G10	Sample	Dilution_05%	0.0499999999999999	DMSO	Lycopene	Standard_Development	Run079	Standard_Measurement	Plate_01	Clariostar_Study	MB	Biofoundry_,_London	Linear_Dilution_Pattern_V2	0.133	0.13	0.127	0.123	0.119	0.116	0.112	0.111	0.108	0.106	0.104	0.1	0.096	0.092	0.089	0.087	0.085	0.082	0.08	0.079	0.078	0.076	0.076	0.077	0.077	0.078	0.078	0.077	0.078	0.078	0.079	0.08	0.08	0.08	0.08	0.08
G11	Blank	DMSO_Blank	NA	DMSO	NA	Standard_Development	Run079	Standard_Measurement	Plate_01	Clariostar_Study	MB	Biofoundry_,_London	Linear_Dilution_Pattern_V2	0.114	0.11	0.106	0.102	0.098	0.096	0.091	0.089	0.087	0.084	0.081	0.077	0.073	0.07	0.067	0.065	0.064	0.062	0.06	0.059	0.058	0.057	0.056	0.057	0.056	0.056	0.055	0.054	0.054	0.053	0.053	0.053	0.053	0.051	0.051	0.05
G12	Blank	DMSO_Blank	NA	DMSO	NA	Standard_Development	Run079	Standard_Measurement	Plate_01	Clariostar_Study	MB	Biofoundry_,_London	Linear_Dilution_Pattern_V2	0.116	0.114	0.11	0.105	0.101	0.098	0.093	0.092	0.09	0.087	0.083	0.079	0.075	0.072	0.068	0.067	0.066	0.063	0.061	0.06	0.059	0.058	0.057	0.057	0.058	0.057	0.057	0.056	0.056	0.054	0.055	0.055	0.055	0.053	0.052	0.051
H01	Sample	Dilution_85%	0.85	DMSO	Lycopene	Standard_Development	Run079	Standard_Measurement	Plate_01	Clariostar_Study	MB	Biofoundry_,_London	Linear_Dilution_Pattern_V2	1.016	1.015	1.016	1.011	1.004	0.999	0.995	0.994	0.996	0.995	0.992	0.988	0.979	0.969	0.961	0.954	0.946	0.937	0.924	0.913	0.903	0.892	0.885	0.88	0.874	0.87	0.865	0.861	0.858	0.851	0.843	0.835	0.825	0.814	0.804	0.797
H02	Sample	Dilution_65%	0.65	DMSO	Lycopene	Standard_Development	Run079	Standard_Measurement	Plate_01	Clariostar_Study	MB	Biofoundry_,_London	Linear_Dilution_Pattern_V2	0.722	0.722	0.72	0.714	0.708	0.705	0.699	0.698	0.697	0.697	0.695	0.689	0.682	0.675	0.669	0.662	0.656	0.651	0.642	0.635	0.627	0.62	0.615	0.612	0.609	0.607	0.604	0.603	0.601	0.598	0.595	0.589	0.583	0.576	0.569	0.565
H03	Sample	Dilution_45%	0.45	DMSO	Lycopene	Standard_Development	Run079	Standard_Measurement	Plate_01	Clariostar_Study	MB	Biofoundry_,_London	Linear_Dilution_Pattern_V2	0.451	0.448	0.445	0.439	0.433	0.429	0.426	0.424	0.422	0.421	0.418	0.413	0.408	0.401	0.395	0.39	0.386	0.381	0.375	0.37	0.366	0.361	0.359	0.358	0.356	0.356	0.356	0.355	0.356	0.355	0.354	0.351	0.348	0.345	0.343	0.34
H04	Sample	Dilution_25%	0.25	DMSO	Lycopene	Standard_Development	Run079	Standard_Measurement	Plate_01	Clariostar_Study	MB	Biofoundry_,_London	Linear_Dilution_Pattern_V2	0.284	0.281	0.277	0.273	0.269	0.264	0.259	0.257	0.257	0.256	0.254	0.248	0.244	0.238	0.233	0.229	0.227	0.223	0.218	0.215	0.212	0.21	0.209	0.21	0.21	0.21	0.21	0.21	0.211	0.211	0.211	0.209	0.208	0.207	0.206	0.205
H05	Sample	Dilution_05%	0.0499999999999999	DMSO	Lycopene	Standard_Development	Run079	Standard_Measurement	Plate_01	Clariostar_Study	MB	Biofoundry_,_London	Linear_Dilution_Pattern_V2	0.138	0.135	0.132	0.128	0.124	0.12	0.116	0.115	0.113	0.112	0.109	0.105	0.101	0.098	0.093	0.091	0.09	0.087	0.085	0.083	0.083	0.081	0.08	0.081	0.082	0.081	0.082	0.082	0.082	0.083	0.084	0.084	0.084	0.084	0.084	0.084
H06	Sample	Dilution_85%	0.85	DMSO	Lycopene	Standard_Development	Run079	Standard_Measurement	Plate_01	Clariostar_Study	MB	Biofoundry_,_London	Linear_Dilution_Pattern_V2	0.834	0.831	0.827	0.824	0.816	0.814	0.805	0.802	0.803	0.804	0.802	0.796	0.787	0.777	0.769	0.763	0.757	0.748	0.738	0.729	0.72	0.711	0.706	0.703	0.699	0.697	0.696	0.696	0.695	0.692	0.69	0.683	0.677	0.67	0.664	0.66
H07	Sample	Dilution_65%	0.65	DMSO	Lycopene	Standard_Development	Run079	Standard_Measurement	Plate_01	Clariostar_Study	MB	Biofoundry_,_London	Linear_Dilution_Pattern_V2	0.634	0.634	0.63	0.624	0.616	0.61	0.605	0.605	0.606	0.605	0.604	0.598	0.59	0.581	0.574	0.568	0.562	0.554	0.546	0.54	0.533	0.527	0.523	0.521	0.52	0.517	0.518	0.517	0.517	0.515	0.513	0.509	0.504	0.499	0.495	0.492
H08	Sample	Dilution_45%	0.45	DMSO	Lycopene	Standard_Development	Run079	Standard_Measurement	Plate_01	Clariostar_Study	MB	Biofoundry_,_London	Linear_Dilution_Pattern_V2	0.433	0.429	0.427	0.422	0.416	0.412	0.407	0.405	0.405	0.403	0.401	0.395	0.388	0.381	0.375	0.369	0.365	0.359	0.354	0.35	0.347	0.341	0.338	0.338	0.337	0.337	0.337	0.338	0.339	0.338	0.336	0.335	0.332	0.329	0.327	0.326
H09	Sample	Dilution_25%	0.25	DMSO	Lycopene	Standard_Development	Run079	Standard_Measurement	Plate_01	Clariostar_Study	MB	Biofoundry_,_London	Linear_Dilution_Pattern_V2	0.279	0.276	0.272	0.267	0.263	0.259	0.255	0.253	0.25	0.249	0.245	0.24	0.236	0.23	0.225	0.221	0.218	0.214	0.21	0.207	0.205	0.203	0.202	0.202	0.201	0.201	0.202	0.202	0.202	0.203	0.203	0.202	0.201	0.2	0.199	0.198
H10	Sample	Dilution_05%	0.0499999999999999	DMSO	Lycopene	Standard_Development	Run079	Standard_Measurement	Plate_01	Clariostar_Study	MB	Biofoundry_,_London	Linear_Dilution_Pattern_V2	0.143	0.139	0.136	0.132	0.129	0.125	0.12	0.118	0.115	0.112	0.108	0.104	0.101	0.096	0.092	0.089	0.086	0.084	0.082	0.08	0.08	0.078	0.078	0.078	0.079	0.078	0.079	0.078	0.079	0.079	0.079	0.08	0.08	0.08	0.08	0.08
H11	Blank	DMSO_Blank	NA	DMSO	NA	Standard_Development	Run079	Standard_Measurement	Plate_01	Clariostar_Study	MB	Biofoundry_,_London	Linear_Dilution_Pattern_V2	0.117	0.113	0.109	0.105	0.101	0.097	0.093	0.091	0.089	0.085	0.081	0.077	0.073	0.07	0.066	0.064	0.063	0.061	0.059	0.057	0.056	0.054	0.054	0.054	0.054	0.054	0.053	0.053	0.052	0.051	0.051	0.051	0.051	0.05	0.049	0.049
H12	Blank	DMSO_Blank	NA	DMSO	NA	Standard_Development	Run079	Standard_Measurement	Plate_01	Clariostar_Study	MB	Biofoundry_,_London	Linear_Dilution_Pattern_V2	0.123	0.119	0.116	0.112	0.108	0.104	0.1	0.098	0.095	0.09	0.086	0.081	0.077	0.073	0.07	0.067	0.066	0.063	0.061	0.06	0.059	0.057	0.057	0.057	0.056	0.056	0.056	0.055	0.055	0.054	0.054	0.053	0.053	0.053	0.051	0.051
[truncated: 122 more columns]
