# Supplementary material for: Construction of a Calibration Curve for Lycopene on a Liquid-Handling Platform—Wider Lessons for the Development of Automated Dilution Protocols
Source: ACS Synth Biol. 2024 Aug 3;13(8):2357–75. doi: 10.1021/acssynbio.4c00031 (PMC11334188; doi:10.1021/acssynbio.4c00031)
Supplement: Supplementary file 2 — sb4c00031_si_002.zip [file sb4c00031_si_002.zip › AggregatedData/Run079/Plate_01/Clariostar_Study/Clariostar_A-Measurement_09/001.csv]

Well	Content	Label	Dilution	Solvent	Solute	Project	Run	Step	Container	Study	Author	Institution	Comment	OD350	OD352	OD354	OD356	OD358	OD360	OD362	OD364	OD366	OD368	OD370	OD372	OD374	OD376	OD378	OD380	OD382	OD384	OD386	OD388	OD390	OD392	OD394	OD396	OD398	OD400	OD402	OD404	OD406	OD408	OD410	OD412	OD414	OD416	OD418	OD420
A01	Sample	Dilution_100%	1.0	DMSO	Lycopene	Standard_Development	Run079	Standard_Measurement	Plate_01	Clariostar_Study	MB	Biofoundry_,_London	Linear_Dilution_Pattern_V2	1.028	1.032	1.035	1.03	1.024	1.018	1.018	1.014	1.015	1.016	1.013	1.01	0.999	0.99	0.983	0.974	0.966	0.957	0.943	0.935	0.928	0.919	0.91	0.905	0.903	0.899	0.901	0.904	0.903	0.901	0.895	0.888	0.882	0.875	0.871	0.869
A02	Sample	Dilution_80%	0.8	DMSO	Lycopene	Standard_Development	Run079	Standard_Measurement	Plate_01	Clariostar_Study	MB	Biofoundry_,_London	Linear_Dilution_Pattern_V2	0.692	0.693	0.691	0.686	0.681	0.677	0.671	0.669	0.669	0.668	0.667	0.662	0.655	0.649	0.642	0.633	0.625	0.618	0.61	0.605	0.6	0.596	0.59	0.588	0.589	0.591	0.594	0.599	0.603	0.603	0.602	0.599	0.596	0.595	0.595	0.597
A03	Sample	Dilution_60%	0.6	DMSO	Lycopene	Standard_Development	Run079	Standard_Measurement	Plate_01	Clariostar_Study	MB	Biofoundry_,_London	Linear_Dilution_Pattern_V2	0.511	0.511	0.509	0.504	0.499	0.495	0.491	0.49	0.491	0.49	0.489	0.484	0.476	0.47	0.463	0.458	0.451	0.447	0.441	0.437	0.433	0.429	0.425	0.425	0.427	0.429	0.432	0.436	0.438	0.44	0.441	0.439	0.439	0.437	0.439	0.441
A04	Sample	Dilution_40%	0.4	DMSO	Lycopene	Standard_Development	Run079	Standard_Measurement	Plate_01	Clariostar_Study	MB	Biofoundry_,_London	Linear_Dilution_Pattern_V2	0.376	0.375	0.372	0.368	0.364	0.359	0.356	0.355	0.355	0.353	0.352	0.348	0.342	0.336	0.331	0.326	0.321	0.317	0.312	0.31	0.307	0.303	0.302	0.302	0.303	0.305	0.307	0.31	0.312	0.314	0.315	0.314	0.314	0.313	0.315	0.317
A05	Sample	Dilution_20%	0.2	DMSO	Lycopene	Standard_Development	Run079	Standard_Measurement	Plate_01	Clariostar_Study	MB	Biofoundry_,_London	Linear_Dilution_Pattern_V2	0.207	0.205	0.202	0.199	0.197	0.193	0.191	0.189	0.189	0.187	0.185	0.183	0.179	0.174	0.171	0.166	0.163	0.161	0.159	0.157	0.157	0.157	0.156	0.158	0.16	0.161	0.164	0.168	0.17	0.172	0.173	0.174	0.176	0.179	0.182	0.185
A06	Sample	Dilution_100%	1.0	DMSO	Lycopene	Standard_Development	Run079	Standard_Measurement	Plate_01	Clariostar_Study	MB	Biofoundry_,_London	Linear_Dilution_Pattern_V2	0.79	0.79	0.787	0.781	0.775	0.767	0.763	0.761	0.763	0.764	0.763	0.758	0.75	0.739	0.73	0.72	0.711	0.705	0.696	0.687	0.681	0.674	0.669	0.668	0.668	0.671	0.675	0.682	0.685	0.688	0.686	0.683	0.681	0.679	0.679	0.682
A07	Sample	Dilution_80%	0.8	DMSO	Lycopene	Standard_Development	Run079	Standard_Measurement	Plate_01	Clariostar_Study	MB	Biofoundry_,_London	Linear_Dilution_Pattern_V2	0.65	0.651	0.648	0.643	0.638	0.632	0.629	0.626	0.626	0.625	0.623	0.616	0.61	0.602	0.593	0.584	0.577	0.571	0.564	0.558	0.553	0.549	0.544	0.542	0.542	0.544	0.549	0.553	0.556	0.557	0.556	0.554	0.553	0.551	0.552	0.554
A08	Sample	Dilution_60%	0.6	DMSO	Lycopene	Standard_Development	Run079	Standard_Measurement	Plate_01	Clariostar_Study	MB	Biofoundry_,_London	Linear_Dilution_Pattern_V2	0.52	0.519	0.516	0.512	0.508	0.502	0.5	0.497	0.496	0.495	0.492	0.488	0.481	0.475	0.469	0.461	0.454	0.45	0.445	0.44	0.435	0.432	0.428	0.427	0.427	0.428	0.431	0.435	0.437	0.437	0.437	0.435	0.434	0.433	0.433	0.435
A09	Sample	Dilution_40%	0.4	DMSO	Lycopene	Standard_Development	Run079	Standard_Measurement	Plate_01	Clariostar_Study	MB	Biofoundry_,_London	Linear_Dilution_Pattern_V2	0.358	0.356	0.352	0.348	0.345	0.341	0.338	0.335	0.334	0.331	0.33	0.326	0.32	0.314	0.309	0.303	0.299	0.295	0.291	0.287	0.284	0.283	0.281	0.28	0.281	0.282	0.285	0.289	0.29	0.291	0.292	0.291	0.291	0.292	0.293	0.294
A10	Sample	Dilution_20%	0.2	DMSO	Lycopene	Standard_Development	Run079	Standard_Measurement	Plate_01	Clariostar_Study	MB	Biofoundry_,_London	Linear_Dilution_Pattern_V2	0.208	0.206	0.203	0.2	0.197	0.193	0.19	0.188	0.187	0.186	0.184	0.181	0.176	0.17	0.167	0.162	0.159	0.158	0.155	0.154	0.152	0.152	0.152	0.154	0.155	0.157	0.16	0.163	0.165	0.167	0.169	0.17	0.172	0.174	0.177	0.18
A11	Blank	DMSO_Blank	NA	DMSO	NA	Standard_Development	Run079	Standard_Measurement	Plate_01	Clariostar_Study	MB	Biofoundry_,_London	Linear_Dilution_Pattern_V2	0.105	0.102	0.099	0.096	0.093	0.089	0.087	0.084	0.081	0.077	0.073	0.068	0.064	0.061	0.059	0.056	0.054	0.054	0.052	0.051	0.05	0.05	0.049	0.049	0.048	0.047	0.047	0.047	0.046	0.046	0.045	0.045	0.045	0.045	0.045	0.045
A12	Blank	DMSO_Blank	NA	DMSO	NA	Standard_Development	Run079	Standard_Measurement	Plate_01	Clariostar_Study	MB	Biofoundry_,_London	Linear_Dilution_Pattern_V2	0.107	0.104	0.1	0.096	0.093	0.09	0.086	0.084	0.081	0.078	0.074	0.07	0.066	0.062	0.06	0.058	0.056	0.054	0.053	0.052	0.051	0.051	0.049	0.05	0.049	0.048	0.048	0.048	0.047	0.047	0.046	0.046	0.046	0.046	0.045	0.045
B01	Sample	Dilution_100%	1.0	DMSO	Lycopene	Standard_Development	Run079	Standard_Measurement	Plate_01	Clariostar_Study	MB	Biofoundry_,_London	Linear_Dilution_Pattern_V2	1.329	1.337	1.34	1.341	1.333	1.332	1.331	1.326	1.334	1.329	1.329	1.319	1.313	1.312	1.303	1.29	1.281	1.268	1.259	1.251	1.234	1.227	1.209	1.202	1.192	1.188	1.182	1.181	1.177	1.169	1.159	1.146	1.134	1.12	1.112	1.103
B02	Sample	Dilution_80%	0.8	DMSO	Lycopene	Standard_Development	Run079	Standard_Measurement	Plate_01	Clariostar_Study	MB	Biofoundry_,_London	Linear_Dilution_Pattern_V2	0.915	0.918	0.919	0.913	0.907	0.903	0.9	0.899	0.9	0.901	0.899	0.895	0.889	0.883	0.873	0.864	0.857	0.848	0.838	0.832	0.825	0.817	0.808	0.806	0.802	0.801	0.801	0.801	0.801	0.798	0.793	0.786	0.782	0.775	0.771	0.769
B03	Sample	Dilution_60%	0.6	DMSO	Lycopene	Standard_Development	Run079	Standard_Measurement	Plate_01	Clariostar_Study	MB	Biofoundry_,_London	Linear_Dilution_Pattern_V2	0.65	0.652	0.65	0.646	0.641	0.637	0.633	0.633	0.635	0.634	0.633	0.627	0.622	0.614	0.607	0.601	0.595	0.59	0.583	0.577	0.572	0.566	0.562	0.56	0.559	0.559	0.561	0.561	0.561	0.561	0.559	0.555	0.552	0.549	0.547	0.547
B04	Sample	Dilution_40%	0.4	DMSO	Lycopene	Standard_Development	Run079	Standard_Measurement	Plate_01	Clariostar_Study	MB	Biofoundry_,_London	Linear_Dilution_Pattern_V2	0.439	0.438	0.434	0.431	0.427	0.422	0.419	0.418	0.419	0.417	0.415	0.411	0.406	0.401	0.396	0.391	0.386	0.381	0.377	0.373	0.37	0.367	0.364	0.363	0.363	0.363	0.365	0.367	0.368	0.368	0.367	0.366	0.365	0.364	0.363	0.364
B05	Sample	Dilution_20%	0.2	DMSO	Lycopene	Standard_Development	Run079	Standard_Measurement	Plate_01	Clariostar_Study	MB	Biofoundry_,_London	Linear_Dilution_Pattern_V2	0.218	0.215	0.213	0.21	0.208	0.205	0.203	0.201	0.2	0.199	0.198	0.195	0.191	0.187	0.183	0.179	0.175	0.174	0.171	0.169	0.169	0.169	0.168	0.169	0.171	0.172	0.175	0.178	0.18	0.183	0.184	0.185	0.186	0.189	0.192	0.195
B06	Sample	Dilution_100%	1.0	DMSO	Lycopene	Standard_Development	Run079	Standard_Measurement	Plate_01	Clariostar_Study	MB	Biofoundry_,_London	Linear_Dilution_Pattern_V2	0.927	0.928	0.927	0.922	0.912	0.907	0.905	0.905	0.906	0.909	0.906	0.899	0.891	0.883	0.872	0.863	0.855	0.844	0.834	0.827	0.818	0.81	0.805	0.801	0.801	0.8	0.802	0.808	0.808	0.808	0.805	0.8	0.795	0.79	0.787	0.788
B07	Sample	Dilution_80%	0.8	DMSO	Lycopene	Standard_Development	Run079	Standard_Measurement	Plate_01	Clariostar_Study	MB	Biofoundry_,_London	Linear_Dilution_Pattern_V2	0.77	0.771	0.768	0.764	0.76	0.754	0.752	0.75	0.749	0.75	0.749	0.743	0.736	0.729	0.721	0.713	0.705	0.698	0.69	0.682	0.675	0.67	0.663	0.661	0.661	0.66	0.661	0.664	0.665	0.665	0.663	0.658	0.654	0.65	0.648	0.648
B08	Sample	Dilution_60%	0.6	DMSO	Lycopene	Standard_Development	Run079	Standard_Measurement	Plate_01	Clariostar_Study	MB	Biofoundry_,_London	Linear_Dilution_Pattern_V2	0.645	0.645	0.644	0.641	0.637	0.631	0.628	0.627	0.626	0.624	0.623	0.619	0.613	0.607	0.599	0.591	0.585	0.58	0.573	0.568	0.563	0.558	0.553	0.55	0.549	0.548	0.549	0.55	0.551	0.549	0.546	0.543	0.539	0.535	0.533	0.532
B09	Sample	Dilution_40%	0.4	DMSO	Lycopene	Standard_Development	Run079	Standard_Measurement	Plate_01	Clariostar_Study	MB	Biofoundry_,_London	Linear_Dilution_Pattern_V2	0.369	0.368	0.365	0.361	0.357	0.353	0.35	0.348	0.347	0.346	0.344	0.34	0.334	0.328	0.323	0.318	0.312	0.309	0.304	0.3	0.297	0.295	0.293	0.293	0.294	0.295	0.297	0.3	0.301	0.302	0.302	0.302	0.301	0.301	0.302	0.304
B10	Sample	Dilution_20%	0.2	DMSO	Lycopene	Standard_Development	Run079	Standard_Measurement	Plate_01	Clariostar_Study	MB	Biofoundry_,_London	Linear_Dilution_Pattern_V2	0.205	0.203	0.2	0.197	0.194	0.191	0.188	0.186	0.186	0.184	0.183	0.179	0.175	0.17	0.166	0.161	0.159	0.157	0.155	0.152	0.152	0.152	0.151	0.153	0.154	0.156	0.159	0.163	0.165	0.167	0.169	0.17	0.171	0.174	0.177	0.181
B11	Blank	DMSO_Blank	NA	DMSO	NA	Standard_Development	Run079	Standard_Measurement	Plate_01	Clariostar_Study	MB	Biofoundry_,_London	Linear_Dilution_Pattern_V2	0.103	0.099	0.097	0.093	0.091	0.087	0.084	0.082	0.079	0.076	0.071	0.068	0.065	0.061	0.06	0.057	0.056	0.054	0.052	0.051	0.051	0.05	0.049	0.049	0.049	0.048	0.048	0.048	0.047	0.047	0.046	0.045	0.045	0.045	0.045	0.044
B12	Blank	DMSO_Blank	NA	DMSO	NA	Standard_Development	Run079	Standard_Measurement	Plate_01	Clariostar_Study	MB	Biofoundry_,_London	Linear_Dilution_Pattern_V2	0.107	0.105	0.101	0.098	0.095	0.092	0.088	0.086	0.083	0.079	0.076	0.071	0.068	0.065	0.063	0.06	0.058	0.058	0.056	0.055	0.054	0.054	0.053	0.052	0.052	0.051	0.051	0.051	0.05	0.05	0.05	0.049	0.049	0.049	0.048	0.048
C01	Sample	Dilution_95%	0.95	DMSO	Lycopene	Standard_Development	Run079	Standard_Measurement	Plate_01	Clariostar_Study	MB	Biofoundry_,_London	Linear_Dilution_Pattern_V2	1.403	1.416	1.417	1.412	1.405	1.407	1.405	1.399	1.401	1.409	1.404	1.403	1.393	1.387	1.375	1.367	1.357	1.348	1.338	1.325	1.312	1.301	1.284	1.277	1.27	1.255	1.25	1.245	1.236	1.227	1.212	1.2	1.187	1.172	1.16	1.149
C02	Sample	Dilution_75%	0.75	DMSO	Lycopene	Standard_Development	Run079	Standard_Measurement	Plate_01	Clariostar_Study	MB	Biofoundry_,_London	Linear_Dilution_Pattern_V2	0.943	0.947	0.949	0.945	0.941	0.934	0.933	0.931	0.933	0.932	0.93	0.925	0.921	0.914	0.905	0.898	0.891	0.882	0.874	0.867	0.859	0.85	0.842	0.837	0.831	0.828	0.828	0.827	0.824	0.82	0.814	0.805	0.798	0.79	0.784	0.779
C03	Sample	Dilution_55%	0.55	DMSO	Lycopene	Standard_Development	Run079	Standard_Measurement	Plate_01	Clariostar_Study	MB	Biofoundry_,_London	Linear_Dilution_Pattern_V2	0.681	0.683	0.683	0.678	0.675	0.671	0.667	0.666	0.668	0.668	0.668	0.663	0.656	0.65	0.644	0.638	0.632	0.625	0.618	0.613	0.607	0.602	0.596	0.593	0.592	0.589	0.589	0.588	0.586	0.584	0.58	0.576	0.57	0.566	0.562	0.559
C04	Sample	Dilution_35%	0.35	DMSO	Lycopene	Standard_Development	Run079	Standard_Measurement	Plate_01	Clariostar_Study	MB	Biofoundry_,_London	Linear_Dilution_Pattern_V2	0.457	0.458	0.456	0.452	0.449	0.445	0.441	0.44	0.442	0.439	0.438	0.435	0.43	0.425	0.419	0.415	0.41	0.406	0.402	0.398	0.394	0.391	0.387	0.386	0.386	0.386	0.386	0.385	0.385	0.385	0.382	0.379	0.377	0.376	0.374	0.372
C05	Sample	Dilution_15%	0.15	DMSO	Lycopene	Standard_Development	Run079	Standard_Measurement	Plate_01	Clariostar_Study	MB	Biofoundry_,_London	Linear_Dilution_Pattern_V2	0.208	0.207	0.204	0.201	0.198	0.195	0.192	0.191	0.191	0.189	0.189	0.186	0.182	0.178	0.174	0.171	0.168	0.166	0.164	0.162	0.161	0.161	0.159	0.16	0.162	0.163	0.165	0.167	0.168	0.17	0.171	0.172	0.173	0.174	0.177	0.179
C06	Sample	Dilution_95%	0.95	DMSO	Lycopene	Standard_Development	Run079	Standard_Measurement	Plate_01	Clariostar_Study	MB	Biofoundry_,_London	Linear_Dilution_Pattern_V2	0.97	0.972	0.972	0.966	0.96	0.957	0.953	0.952	0.953	0.954	0.953	0.949	0.936	0.928	0.922	0.914	0.904	0.894	0.885	0.876	0.867	0.86	0.853	0.847	0.844	0.843	0.845	0.847	0.846	0.845	0.839	0.833	0.826	0.822	0.819	0.816
C07	Sample	Dilution_75%	0.75	DMSO	Lycopene	Standard_Development	Run079	Standard_Measurement	Plate_01	Clariostar_Study	MB	Biofoundry_,_London	Linear_Dilution_Pattern_V2	0.755	0.757	0.754	0.749	0.745	0.742	0.737	0.736	0.737	0.737	0.735	0.73	0.723	0.716	0.708	0.701	0.693	0.685	0.678	0.671	0.665	0.658	0.653	0.65	0.649	0.648	0.649	0.651	0.649	0.648	0.646	0.641	0.636	0.632	0.629	0.627
C08	Sample	Dilution_55%	0.55	DMSO	Lycopene	Standard_Development	Run079	Standard_Measurement	Plate_01	Clariostar_Study	MB	Biofoundry_,_London	Linear_Dilution_Pattern_V2	0.806	0.809	0.809	0.807	0.803	0.798	0.796	0.793	0.793	0.794	0.794	0.788	0.782	0.777	0.77	0.763	0.756	0.751	0.743	0.737	0.73	0.723	0.715	0.71	0.705	0.701	0.699	0.696	0.692	0.687	0.681	0.674	0.668	0.659	0.654	0.649
C09	Sample	Dilution_35%	0.35	DMSO	Lycopene	Standard_Development	Run079	Standard_Measurement	Plate_01	Clariostar_Study	MB	Biofoundry_,_London	Linear_Dilution_Pattern_V2	0.411	0.411	0.408	0.404	0.401	0.398	0.394	0.392	0.391	0.389	0.387	0.384	0.377	0.372	0.368	0.362	0.357	0.354	0.349	0.345	0.342	0.34	0.337	0.336	0.334	0.335	0.336	0.337	0.336	0.336	0.334	0.332	0.331	0.329	0.328	0.328
C10	Sample	Dilution_15%	0.15	DMSO	Lycopene	Standard_Development	Run079	Standard_Measurement	Plate_01	Clariostar_Study	MB	Biofoundry_,_London	Linear_Dilution_Pattern_V2	0.188	0.187	0.184	0.18	0.176	0.173	0.17	0.168	0.168	0.167	0.166	0.162	0.158	0.152	0.148	0.146	0.142	0.14	0.138	0.136	0.137	0.136	0.135	0.137	0.138	0.139	0.141	0.144	0.145	0.147	0.148	0.149	0.151	0.152	0.154	0.157
C11	Blank	DMSO_Blank	NA	DMSO	NA	Standard_Development	Run079	Standard_Measurement	Plate_01	Clariostar_Study	MB	Biofoundry_,_London	Linear_Dilution_Pattern_V2	0.103	0.1	0.096	0.093	0.091	0.087	0.084	0.082	0.08	0.076	0.073	0.069	0.065	0.062	0.06	0.057	0.056	0.055	0.054	0.052	0.052	0.051	0.05	0.051	0.05	0.049	0.049	0.049	0.048	0.048	0.048	0.047	0.047	0.046	0.046	0.046
C12	Blank	DMSO_Blank	NA	DMSO	NA	Standard_Development	Run079	Standard_Measurement	Plate_01	Clariostar_Study	MB	Biofoundry_,_London	Linear_Dilution_Pattern_V2	0.104	0.102	0.098	0.094	0.091	0.089	0.084	0.082	0.08	0.076	0.073	0.069	0.066	0.063	0.061	0.058	0.057	0.056	0.054	0.053	0.052	0.052	0.051	0.051	0.051	0.05	0.049	0.049	0.049	0.049	0.048	0.047	0.047	0.046	0.046	0.046
D01	Sample	Dilution_95%	0.95	DMSO	Lycopene	Standard_Development	Run079	Standard_Measurement	Plate_01	Clariostar_Study	MB	Biofoundry_,_London	Linear_Dilution_Pattern_V2	1.302	1.314	1.319	1.309	1.306	1.306	1.303	1.301	1.307	1.307	1.307	1.296	1.292	1.285	1.272	1.264	1.252	1.241	1.227	1.22	1.208	1.199	1.187	1.174	1.168	1.163	1.156	1.152	1.144	1.135	1.122	1.111	1.1	1.085	1.075	1.069
D02	Sample	Dilution_75%	0.75	DMSO	Lycopene	Standard_Development	Run079	Standard_Measurement	Plate_01	Clariostar_Study	MB	Biofoundry_,_London	Linear_Dilution_Pattern_V2	0.988	0.992	0.992	0.993	0.986	0.982	0.978	0.978	0.98	0.981	0.977	0.973	0.969	0.96	0.952	0.943	0.935	0.927	0.918	0.909	0.901	0.893	0.884	0.877	0.872	0.868	0.866	0.865	0.862	0.858	0.849	0.841	0.833	0.823	0.818	0.812
D03	Sample	Dilution_55%	0.55	DMSO	Lycopene	Standard_Development	Run079	Standard_Measurement	Plate_01	Clariostar_Study	MB	Biofoundry_,_London	Linear_Dilution_Pattern_V2	0.626	0.626	0.624	0.621	0.617	0.612	0.609	0.608	0.609	0.608	0.605	0.602	0.596	0.589	0.584	0.577	0.571	0.566	0.56	0.556	0.55	0.545	0.54	0.537	0.535	0.533	0.534	0.535	0.535	0.533	0.53	0.526	0.523	0.519	0.516	0.515
D04	Sample	Dilution_35%	0.35	DMSO	Lycopene	Standard_Development	Run079	Standard_Measurement	Plate_01	Clariostar_Study	MB	Biofoundry_,_London	Linear_Dilution_Pattern_V2	0.453	0.453	0.451	0.447	0.445	0.441	0.438	0.437	0.436	0.434	0.433	0.428	0.424	0.419	0.414	0.409	0.404	0.401	0.395	0.392	0.389	0.386	0.381	0.381	0.379	0.379	0.379	0.381	0.38	0.379	0.377	0.375	0.372	0.369	0.369	0.368
D05	Sample	Dilution_15%	0.15	DMSO	Lycopene	Standard_Development	Run079	Standard_Measurement	Plate_01	Clariostar_Study	MB	Biofoundry_,_London	Linear_Dilution_Pattern_V2	0.195	0.193	0.191	0.189	0.186	0.182	0.179	0.178	0.177	0.177	0.176	0.172	0.168	0.165	0.161	0.157	0.154	0.152	0.15	0.148	0.148	0.147	0.147	0.148	0.149	0.15	0.153	0.156	0.157	0.159	0.161	0.161	0.163	0.164	0.167	0.17
D06	Sample	Dilution_95%	0.95	DMSO	Lycopene	Standard_Development	Run079	Standard_Measurement	Plate_01	Clariostar_Study	MB	Biofoundry_,_London	Linear_Dilution_Pattern_V2	1.087	1.092	1.095	1.093	1.082	1.082	1.08	1.077	1.079	1.079	1.077	1.073	1.064	1.059	1.048	1.037	1.028	1.018	1.01	0.999	0.989	0.981	0.968	0.962	0.96	0.957	0.955	0.955	0.954	0.95	0.941	0.933	0.926	0.919	0.912	0.906
D07	Sample	Dilution_75%	0.75	DMSO	Lycopene	Standard_Development	Run079	Standard_Measurement	Plate_01	Clariostar_Study	MB	Biofoundry_,_London	Linear_Dilution_Pattern_V2	0.813	0.816	0.815	0.809	0.804	0.799	0.794	0.793	0.795	0.792	0.792	0.786	0.781	0.775	0.765	0.758	0.751	0.744	0.736	0.728	0.721	0.713	0.707	0.702	0.699	0.698	0.699	0.699	0.699	0.698	0.693	0.688	0.683	0.677	0.673	0.671
D08	Sample	Dilution_55%	0.55	DMSO	Lycopene	Standard_Development	Run079	Standard_Measurement	Plate_01	Clariostar_Study	MB	Biofoundry_,_London	Linear_Dilution_Pattern_V2	0.981	0.982	0.986	0.984	0.98	0.976	0.975	0.972	0.975	0.974	0.973	0.965	0.961	0.955	0.949	0.942	0.934	0.928	0.918	0.91	0.901	0.894	0.884	0.876	0.872	0.864	0.858	0.853	0.847	0.839	0.83	0.82	0.81	0.798	0.79	0.782
D09	Sample	Dilution_35%	0.35	DMSO	Lycopene	Standard_Development	Run079	Standard_Measurement	Plate_01	Clariostar_Study	MB	Biofoundry_,_London	Linear_Dilution_Pattern_V2	0.852	0.856	0.859	0.859	0.855	0.852	0.849	0.847	0.849	0.847	0.845	0.842	0.837	0.832	0.825	0.819	0.814	0.808	0.802	0.796	0.788	0.782	0.773	0.766	0.759	0.752	0.747	0.741	0.732	0.725	0.715	0.705	0.697	0.687	0.677	0.669
D10	Sample	Dilution_15%	0.15	DMSO	Lycopene	Standard_Development	Run079	Standard_Measurement	Plate_01	Clariostar_Study	MB	Biofoundry_,_London	Linear_Dilution_Pattern_V2	0.375	0.375	0.373	0.37	0.368	0.365	0.361	0.359	0.359	0.356	0.355	0.351	0.346	0.343	0.338	0.334	0.331	0.328	0.325	0.322	0.32	0.317	0.314	0.312	0.31	0.308	0.308	0.307	0.304	0.303	0.301	0.298	0.296	0.293	0.291	0.29
D11	Blank	DMSO_Blank	NA	DMSO	NA	Standard_Development	Run079	Standard_Measurement	Plate_01	Clariostar_Study	MB	Biofoundry_,_London	Linear_Dilution_Pattern_V2	0.101	0.098	0.095	0.092	0.089	0.086	0.083	0.081	0.077	0.073	0.07	0.067	0.063	0.06	0.058	0.056	0.054	0.053	0.051	0.05	0.05	0.05	0.049	0.049	0.048	0.047	0.047	0.047	0.046	0.046	0.045	0.045	0.045	0.044	0.044	0.044
D12	Blank	DMSO_Blank	NA	DMSO	NA	Standard_Development	Run079	Standard_Measurement	Plate_01	Clariostar_Study	MB	Biofoundry_,_London	Linear_Dilution_Pattern_V2	0.103	0.1	0.096	0.093	0.09	0.087	0.084	0.082	0.08	0.076	0.072	0.068	0.064	0.061	0.059	0.056	0.054	0.054	0.052	0.051	0.051	0.05	0.049	0.049	0.048	0.048	0.048	0.047	0.046	0.047	0.046	0.045	0.046	0.045	0.045	0.044
E01	Sample	Dilution_90%	0.9	DMSO	Lycopene	Standard_Development	Run079	Standard_Measurement	Plate_01	Clariostar_Study	MB	Biofoundry_,_London	Linear_Dilution_Pattern_V2	1.547	1.561	1.568	1.563	1.555	1.555	1.552	1.55	1.562	1.56	1.547	1.541	1.539	1.54	1.535	1.516	1.505	1.497	1.485	1.475	1.458	1.448	1.43	1.411	1.402	1.393	1.387	1.375	1.365	1.351	1.333	1.319	1.301	1.281	1.265	1.253
E02	Sample	Dilution_70%	0.7	DMSO	Lycopene	Standard_Development	Run079	Standard_Measurement	Plate_01	Clariostar_Study	MB	Biofoundry_,_London	Linear_Dilution_Pattern_V2	0.99	0.994	0.994	0.99	0.989	0.985	0.98	0.979	0.981	0.983	0.98	0.975	0.969	0.963	0.955	0.945	0.938	0.93	0.921	0.915	0.906	0.898	0.887	0.879	0.875	0.872	0.868	0.864	0.86	0.855	0.846	0.838	0.829	0.819	0.812	0.806
E03	Sample	Dilution_50%	0.5	DMSO	Lycopene	Standard_Development	Run079	Standard_Measurement	Plate_01	Clariostar_Study	MB	Biofoundry_,_London	Linear_Dilution_Pattern_V2	0.691	0.696	0.695	0.693	0.688	0.685	0.68	0.679	0.681	0.679	0.678	0.673	0.667	0.663	0.657	0.65	0.645	0.638	0.632	0.626	0.621	0.615	0.609	0.605	0.602	0.601	0.598	0.597	0.595	0.591	0.586	0.58	0.575	0.569	0.565	0.56
E04	Sample	Dilution_30%	0.3	DMSO	Lycopene	Standard_Development	Run079	Standard_Measurement	Plate_01	Clariostar_Study	MB	Biofoundry_,_London	Linear_Dilution_Pattern_V2	0.408	0.409	0.407	0.404	0.4	0.396	0.393	0.392	0.392	0.391	0.388	0.386	0.38	0.375	0.37	0.366	0.363	0.358	0.354	0.351	0.348	0.345	0.341	0.34	0.339	0.338	0.338	0.339	0.339	0.338	0.336	0.334	0.332	0.33	0.328	0.327
E05	Sample	Dilution_10%	0.1	DMSO	Lycopene	Standard_Development	Run079	Standard_Measurement	Plate_01	Clariostar_Study	MB	Biofoundry_,_London	Linear_Dilution_Pattern_V2	0.155	0.154	0.15	0.148	0.145	0.141	0.137	0.137	0.136	0.135	0.134	0.131	0.127	0.122	0.119	0.116	0.114	0.111	0.11	0.108	0.108	0.107	0.107	0.108	0.11	0.11	0.112	0.114	0.115	0.117	0.118	0.118	0.12	0.121	0.123	0.125
E06	Sample	Dilution_90%	0.9	DMSO	Lycopene	Standard_Development	Run079	Standard_Measurement	Plate_01	Clariostar_Study	MB	Biofoundry_,_London	Linear_Dilution_Pattern_V2	1.101	1.11	1.11	1.103	1.099	1.099	1.095	1.09	1.094	1.094	1.095	1.087	1.079	1.074	1.064	1.056	1.044	1.033	1.025	1.015	1.005	0.998	0.988	0.979	0.974	0.968	0.968	0.967	0.964	0.958	0.951	0.942	0.933	0.922	0.914	0.909
E07	Sample	Dilution_70%	0.7	DMSO	Lycopene	Standard_Development	Run079	Standard_Measurement	Plate_01	Clariostar_Study	MB	Biofoundry_,_London	Linear_Dilution_Pattern_V2	0.784	0.785	0.785	0.779	0.774	0.77	0.766	0.765	0.767	0.766	0.765	0.758	0.752	0.745	0.737	0.731	0.723	0.715	0.707	0.701	0.694	0.688	0.68	0.675	0.674	0.674	0.673	0.673	0.671	0.669	0.665	0.659	0.653	0.647	0.643	0.64
E08	Sample	Dilution_50%	0.5	DMSO	Lycopene	Standard_Development	Run079	Standard_Measurement	Plate_01	Clariostar_Study	MB	Biofoundry_,_London	Linear_Dilution_Pattern_V2	1.331	1.339	1.345	1.343	1.338	1.337	1.34	1.333	1.333	1.334	1.334	1.333	1.33	1.318	1.312	1.306	1.3	1.29	1.279	1.271	1.262	1.248	1.236	1.223	1.21	1.194	1.182	1.173	1.161	1.147	1.13	1.111	1.098	1.081	1.065	1.05
E09	Sample	Dilution_30%	0.3	DMSO	Lycopene	Standard_Development	Run079	Standard_Measurement	Plate_01	Clariostar_Study	MB	Biofoundry_,_London	Linear_Dilution_Pattern_V2	0.791	0.795	0.797	0.795	0.793	0.79	0.786	0.784	0.785	0.783	0.781	0.778	0.775	0.769	0.763	0.758	0.753	0.747	0.74	0.735	0.729	0.721	0.713	0.707	0.701	0.695	0.688	0.682	0.675	0.668	0.659	0.65	0.64	0.631	0.624	0.615
E10	Sample	Dilution_10%	0.1	DMSO	Lycopene	Standard_Development	Run079	Standard_Measurement	Plate_01	Clariostar_Study	MB	Biofoundry_,_London	Linear_Dilution_Pattern_V2	0.333	0.332	0.33	0.328	0.325	0.321	0.318	0.316	0.316	0.314	0.311	0.307	0.304	0.299	0.296	0.292	0.288	0.286	0.283	0.281	0.278	0.276	0.273	0.272	0.27	0.269	0.268	0.268	0.265	0.263	0.262	0.259	0.257	0.255	0.254	0.252
E11	Blank	DMSO_Blank	NA	DMSO	NA	Standard_Development	Run079	Standard_Measurement	Plate_01	Clariostar_Study	MB	Biofoundry_,_London	Linear_Dilution_Pattern_V2	0.106	0.102	0.099	0.097	0.093	0.09	0.086	0.084	0.082	0.077	0.074	0.07	0.066	0.063	0.061	0.059	0.057	0.055	0.054	0.052	0.052	0.051	0.05	0.051	0.05	0.049	0.049	0.049	0.048	0.048	0.047	0.047	0.047	0.046	0.046	0.045
E12	Blank	DMSO_Blank	NA	DMSO	NA	Standard_Development	Run079	Standard_Measurement	Plate_01	Clariostar_Study	MB	Biofoundry_,_London	Linear_Dilution_Pattern_V2	0.104	0.101	0.097	0.094	0.091	0.088	0.085	0.082	0.08	0.076	0.073	0.069	0.065	0.061	0.059	0.057	0.055	0.054	0.052	0.051	0.051	0.05	0.049	0.049	0.049	0.048	0.048	0.048	0.047	0.047	0.047	0.045	0.045	0.045	0.045	0.045
F01	Sample	Dilution_90%	0.9	DMSO	Lycopene	Standard_Development	Run079	Standard_Measurement	Plate_01	Clariostar_Study	MB	Biofoundry_,_London	Linear_Dilution_Pattern_V2	1.62	1.641	1.663	1.65	1.641	1.65	1.635	1.633	1.642	1.646	1.639	1.622	1.634	1.627	1.613	1.608	1.589	1.569	1.562	1.549	1.537	1.522	1.506	1.491	1.479	1.464	1.45	1.444	1.43	1.417	1.395	1.379	1.36	1.341	1.324	1.307
F02	Sample	Dilution_70%	0.7	DMSO	Lycopene	Standard_Development	Run079	Standard_Measurement	Plate_01	Clariostar_Study	MB	Biofoundry_,_London	Linear_Dilution_Pattern_V2	1.126	1.134	1.134	1.13	1.125	1.124	1.121	1.117	1.121	1.122	1.123	1.114	1.107	1.103	1.096	1.09	1.077	1.071	1.061	1.051	1.043	1.033	1.022	1.011	1.006	0.998	0.991	0.985	0.98	0.97	0.959	0.947	0.938	0.924	0.914	0.905
F03	Sample	Dilution_50%	0.5	DMSO	Lycopene	Standard_Development	Run079	Standard_Measurement	Plate_01	Clariostar_Study	MB	Biofoundry_,_London	Linear_Dilution_Pattern_V2	0.646	0.648	0.646	0.643	0.639	0.635	0.632	0.63	0.63	0.629	0.627	0.622	0.617	0.612	0.604	0.599	0.592	0.587	0.58	0.575	0.569	0.565	0.558	0.556	0.552	0.549	0.547	0.548	0.546	0.543	0.539	0.534	0.529	0.524	0.52	0.517
F04	Sample	Dilution_30%	0.3	DMSO	Lycopene	Standard_Development	Run079	Standard_Measurement	Plate_01	Clariostar_Study	MB	Biofoundry_,_London	Linear_Dilution_Pattern_V2	0.461	0.461	0.459	0.455	0.453	0.45	0.447	0.445	0.445	0.443	0.441	0.437	0.433	0.427	0.423	0.419	0.414	0.41	0.406	0.402	0.399	0.394	0.391	0.39	0.387	0.385	0.385	0.385	0.383	0.381	0.379	0.375	0.372	0.369	0.367	0.365
F05	Sample	Dilution_10%	0.1	DMSO	Lycopene	Standard_Development	Run079	Standard_Measurement	Plate_01	Clariostar_Study	MB	Biofoundry_,_London	Linear_Dilution_Pattern_V2	0.167	0.165	0.162	0.158	0.156	0.153	0.15	0.149	0.148	0.147	0.145	0.142	0.139	0.135	0.131	0.127	0.125	0.123	0.121	0.12	0.12	0.12	0.119	0.12	0.12	0.121	0.123	0.125	0.127	0.128	0.129	0.13	0.131	0.132	0.135	0.137
F06	Sample	Dilution_90%	0.9	DMSO	Lycopene	Standard_Development	Run079	Standard_Measurement	Plate_01	Clariostar_Study	MB	Biofoundry_,_London	Linear_Dilution_Pattern_V2	1.219	1.225	1.233	1.223	1.216	1.215	1.21	1.204	1.21	1.211	1.207	1.199	1.196	1.19	1.179	1.169	1.16	1.153	1.14	1.129	1.119	1.108	1.097	1.087	1.082	1.073	1.07	1.065	1.062	1.056	1.046	1.033	1.023	1.011	1.001	0.994
F07	Sample	Dilution_70%	0.7	DMSO	Lycopene	Standard_Development	Run079	Standard_Measurement	Plate_01	Clariostar_Study	MB	Biofoundry_,_London	Linear_Dilution_Pattern_V2	0.885	0.887	0.89	0.885	0.877	0.874	0.872	0.871	0.873	0.871	0.871	0.866	0.857	0.851	0.843	0.834	0.827	0.82	0.81	0.803	0.795	0.789	0.78	0.775	0.771	0.768	0.766	0.763	0.759	0.755	0.749	0.742	0.735	0.727	0.721	0.715
F08	Sample	Dilution_50%	0.5	DMSO	Lycopene	Standard_Development	Run079	Standard_Measurement	Plate_01	Clariostar_Study	MB	Biofoundry_,_London	Linear_Dilution_Pattern_V2	0.923	0.926	0.929	0.925	0.921	0.919	0.914	0.912	0.915	0.916	0.914	0.907	0.902	0.897	0.89	0.885	0.878	0.87	0.862	0.855	0.846	0.838	0.83	0.821	0.816	0.809	0.804	0.799	0.792	0.784	0.776	0.765	0.756	0.747	0.737	0.729
F09	Sample	Dilution_30%	0.3	DMSO	Lycopene	Standard_Development	Run079	Standard_Measurement	Plate_01	Clariostar_Study	MB	Biofoundry_,_London	Linear_Dilution_Pattern_V2	0.444	0.444	0.442	0.439	0.435	0.431	0.428	0.427	0.426	0.424	0.422	0.417	0.412	0.408	0.403	0.397	0.392	0.39	0.386	0.381	0.378	0.374	0.371	0.369	0.367	0.365	0.365	0.363	0.362	0.36	0.357	0.354	0.351	0.347	0.345	0.343
F10	Sample	Dilution_10%	0.1	DMSO	Lycopene	Standard_Development	Run079	Standard_Measurement	Plate_01	Clariostar_Study	MB	Biofoundry_,_London	Linear_Dilution_Pattern_V2	0.166	0.164	0.16	0.157	0.154	0.151	0.147	0.145	0.144	0.142	0.141	0.138	0.133	0.129	0.125	0.121	0.12	0.118	0.115	0.114	0.113	0.113	0.113	0.113	0.114	0.116	0.117	0.118	0.119	0.122	0.122	0.123	0.124	0.126	0.127	0.129
F11	Blank	DMSO	NA	DMSO	NA	Standard_Development	Run079	Standard_Measurement	Plate_01	Clariostar_Study	MB	Biofoundry_,_London	Linear_Dilution_Pattern_V2	0.105	0.102	0.098	0.095	0.092	0.088	0.084	0.083	0.081	0.077	0.074	0.07	0.066	0.063	0.06	0.058	0.057	0.056	0.055	0.053	0.052	0.051	0.05	0.051	0.051	0.05	0.05	0.049	0.048	0.048	0.048	0.047	0.047	0.046	0.046	0.045
F12	Blank	DMSO	NA	DMSO	NA	Standard_Development	Run079	Standard_Measurement	Plate_01	Clariostar_Study	MB	Biofoundry_,_London	Linear_Dilution_Pattern_V2	0.11	0.107	0.102	0.099	0.097	0.093	0.089	0.088	0.085	0.08	0.077	0.074	0.069	0.066	0.064	0.061	0.059	0.058	0.057	0.055	0.055	0.054	0.053	0.053	0.052	0.051	0.051	0.051	0.05	0.051	0.05	0.049	0.049	0.049	0.049	0.048
G01	Sample	Dilution_85%	0.85	DMSO	Lycopene	Standard_Development	Run079	Standard_Measurement	Plate_01	Clariostar_Study	MB	Biofoundry_,_London	Linear_Dilution_Pattern_V2	1.298	1.309	1.315	1.313	1.304	1.299	1.3	1.297	1.304	1.298	1.299	1.291	1.287	1.28	1.272	1.259	1.25	1.242	1.229	1.222	1.207	1.199	1.181	1.173	1.162	1.155	1.149	1.143	1.134	1.122	1.109	1.096	1.081	1.068	1.055	1.044
G02	Sample	Dilution_65%	0.65	DMSO	Lycopene	Standard_Development	Run079	Standard_Measurement	Plate_01	Clariostar_Study	MB	Biofoundry_,_London	Linear_Dilution_Pattern_V2	0.938	0.943	0.943	0.938	0.935	0.933	0.929	0.926	0.928	0.926	0.926	0.92	0.913	0.907	0.9	0.892	0.885	0.879	0.871	0.862	0.853	0.845	0.836	0.828	0.823	0.818	0.816	0.812	0.806	0.801	0.791	0.782	0.775	0.765	0.757	0.75
G03	Sample	Dilution_45%	0.45	DMSO	Lycopene	Standard_Development	Run079	Standard_Measurement	Plate_01	Clariostar_Study	MB	Biofoundry_,_London	Linear_Dilution_Pattern_V2	0.56	0.56	0.557	0.553	0.549	0.546	0.544	0.542	0.542	0.541	0.539	0.533	0.528	0.523	0.516	0.511	0.505	0.501	0.495	0.49	0.485	0.48	0.476	0.474	0.472	0.47	0.469	0.469	0.468	0.466	0.462	0.458	0.454	0.45	0.447	0.445
G04	Sample	Dilution_25%	0.25	DMSO	Lycopene	Standard_Development	Run079	Standard_Measurement	Plate_01	Clariostar_Study	MB	Biofoundry_,_London	Linear_Dilution_Pattern_V2	0.283	0.281	0.279	0.275	0.271	0.267	0.264	0.263	0.262	0.26	0.259	0.255	0.25	0.245	0.241	0.236	0.233	0.231	0.227	0.225	0.222	0.22	0.219	0.219	0.218	0.219	0.22	0.221	0.221	0.223	0.222	0.221	0.221	0.22	0.221	0.221
G05	Sample	Dilution_05%	0.0499999999999999	DMSO	Lycopene	Standard_Development	Run079	Standard_Measurement	Plate_01	Clariostar_Study	MB	Biofoundry_,_London	Linear_Dilution_Pattern_V2	0.124	0.121	0.118	0.114	0.112	0.108	0.105	0.104	0.103	0.1	0.098	0.095	0.091	0.088	0.085	0.082	0.08	0.079	0.077	0.075	0.075	0.074	0.074	0.074	0.074	0.074	0.075	0.076	0.076	0.077	0.077	0.077	0.078	0.078	0.079	0.079
G06	Sample	Dilution_85%	0.85	DMSO	Lycopene	Standard_Development	Run079	Standard_Measurement	Plate_01	Clariostar_Study	MB	Biofoundry_,_London	Linear_Dilution_Pattern_V2	1.015	1.016	1.018	1.014	1.01	1.005	0.999	0.998	1.003	1.003	0.998	0.993	0.987	0.978	0.97	0.961	0.951	0.943	0.932	0.924	0.914	0.904	0.893	0.888	0.885	0.883	0.88	0.877	0.874	0.872	0.864	0.853	0.845	0.837	0.829	0.824
G07	Sample	Dilution_65%	0.65	DMSO	Lycopene	Standard_Development	Run079	Standard_Measurement	Plate_01	Clariostar_Study	MB	Biofoundry_,_London	Linear_Dilution_Pattern_V2	0.783	0.784	0.784	0.777	0.773	0.768	0.765	0.764	0.765	0.763	0.76	0.756	0.751	0.742	0.735	0.728	0.721	0.715	0.708	0.701	0.693	0.686	0.679	0.674	0.672	0.669	0.668	0.667	0.666	0.663	0.656	0.65	0.644	0.638	0.633	0.629
G08	Sample	Dilution_45%	0.45	DMSO	Lycopene	Standard_Development	Run079	Standard_Measurement	Plate_01	Clariostar_Study	MB	Biofoundry_,_London	Linear_Dilution_Pattern_V2	0.632	0.633	0.632	0.628	0.624	0.62	0.616	0.614	0.615	0.614	0.611	0.609	0.603	0.597	0.591	0.584	0.579	0.575	0.568	0.563	0.556	0.551	0.546	0.543	0.539	0.536	0.534	0.532	0.53	0.527	0.521	0.516	0.511	0.505	0.499	0.494
G09	Sample	Dilution_25%	0.25	DMSO	Lycopene	Standard_Development	Run079	Standard_Measurement	Plate_01	Clariostar_Study	MB	Biofoundry_,_London	Linear_Dilution_Pattern_V2	0.281	0.279	0.275	0.272	0.268	0.263	0.259	0.258	0.258	0.256	0.253	0.25	0.245	0.24	0.235	0.231	0.228	0.225	0.221	0.218	0.216	0.214	0.212	0.212	0.212	0.213	0.213	0.214	0.215	0.215	0.215	0.214	0.213	0.213	0.212	0.212
G10	Sample	Dilution_05%	0.0499999999999999	DMSO	Lycopene	Standard_Development	Run079	Standard_Measurement	Plate_01	Clariostar_Study	MB	Biofoundry_,_London	Linear_Dilution_Pattern_V2	0.129	0.125	0.123	0.118	0.115	0.111	0.107	0.107	0.105	0.102	0.1	0.096	0.092	0.088	0.085	0.083	0.08	0.079	0.077	0.075	0.075	0.074	0.073	0.074	0.074	0.074	0.074	0.075	0.075	0.076	0.076	0.076	0.076	0.077	0.077	0.078
G11	Blank	DMSO_Blank	NA	DMSO	NA	Standard_Development	Run079	Standard_Measurement	Plate_01	Clariostar_Study	MB	Biofoundry_,_London	Linear_Dilution_Pattern_V2	0.111	0.108	0.104	0.101	0.098	0.094	0.09	0.088	0.086	0.082	0.079	0.075	0.071	0.068	0.065	0.063	0.062	0.06	0.059	0.057	0.057	0.056	0.055	0.055	0.054	0.054	0.053	0.053	0.052	0.052	0.052	0.051	0.051	0.05	0.05	0.049
G12	Blank	DMSO_Blank	NA	DMSO	NA	Standard_Development	Run079	Standard_Measurement	Plate_01	Clariostar_Study	MB	Biofoundry_,_London	Linear_Dilution_Pattern_V2	0.117	0.114	0.11	0.107	0.105	0.101	0.098	0.094	0.092	0.088	0.084	0.08	0.077	0.073	0.07	0.067	0.066	0.065	0.063	0.062	0.061	0.06	0.059	0.059	0.059	0.058	0.057	0.058	0.057	0.057	0.056	0.056	0.056	0.055	0.055	0.054
H01	Sample	Dilution_85%	0.85	DMSO	Lycopene	Standard_Development	Run079	Standard_Measurement	Plate_01	Clariostar_Study	MB	Biofoundry_,_London	Linear_Dilution_Pattern_V2	1.006	1.008	1.007	1.002	0.997	0.992	0.989	0.985	0.99	0.988	0.986	0.979	0.972	0.962	0.955	0.945	0.936	0.925	0.917	0.908	0.898	0.889	0.878	0.872	0.867	0.862	0.86	0.856	0.854	0.85	0.84	0.831	0.823	0.812	0.805	0.798
H02	Sample	Dilution_65%	0.65	DMSO	Lycopene	Standard_Development	Run079	Standard_Measurement	Plate_01	Clariostar_Study	MB	Biofoundry_,_London	Linear_Dilution_Pattern_V2	0.718	0.719	0.715	0.71	0.706	0.702	0.698	0.696	0.696	0.695	0.693	0.689	0.682	0.675	0.667	0.659	0.652	0.647	0.64	0.632	0.625	0.621	0.614	0.61	0.608	0.605	0.604	0.604	0.602	0.599	0.594	0.589	0.583	0.576	0.571	0.568
H03	Sample	Dilution_45%	0.45	DMSO	Lycopene	Standard_Development	Run079	Standard_Measurement	Plate_01	Clariostar_Study	MB	Biofoundry_,_London	Linear_Dilution_Pattern_V2	0.447	0.446	0.442	0.438	0.433	0.428	0.423	0.423	0.421	0.418	0.416	0.412	0.406	0.399	0.394	0.389	0.383	0.378	0.374	0.369	0.364	0.361	0.357	0.355	0.355	0.354	0.355	0.356	0.356	0.356	0.354	0.352	0.349	0.346	0.344	0.343
H04	Sample	Dilution_25%	0.25	DMSO	Lycopene	Standard_Development	Run079	Standard_Measurement	Plate_01	Clariostar_Study	MB	Biofoundry_,_London	Linear_Dilution_Pattern_V2	0.279	0.276	0.273	0.269	0.265	0.261	0.256	0.255	0.254	0.252	0.249	0.245	0.241	0.235	0.229	0.225	0.222	0.219	0.215	0.213	0.21	0.207	0.206	0.207	0.207	0.207	0.208	0.208	0.209	0.21	0.209	0.207	0.207	0.206	0.206	0.205
H05	Sample	Dilution_05%	0.0499999999999999	DMSO	Lycopene	Standard_Development	Run079	Standard_Measurement	Plate_01	Clariostar_Study	MB	Biofoundry_,_London	Linear_Dilution_Pattern_V2	0.134	0.132	0.128	0.125	0.122	0.118	0.114	0.112	0.111	0.107	0.105	0.101	0.098	0.094	0.09	0.086	0.084	0.084	0.082	0.08	0.079	0.078	0.078	0.078	0.078	0.078	0.079	0.08	0.08	0.08	0.081	0.081	0.081	0.081	0.082	0.083
H06	Sample	Dilution_85%	0.85	DMSO	Lycopene	Standard_Development	Run079	Standard_Measurement	Plate_01	Clariostar_Study	MB	Biofoundry_,_London	Linear_Dilution_Pattern_V2	0.824	0.826	0.824	0.818	0.812	0.804	0.801	0.799	0.799	0.797	0.796	0.788	0.782	0.775	0.766	0.756	0.748	0.741	0.73	0.723	0.715	0.708	0.701	0.698	0.695	0.693	0.695	0.694	0.693	0.691	0.687	0.682	0.676	0.67	0.665	0.661
H07	Sample	Dilution_65%	0.65	DMSO	Lycopene	Standard_Development	Run079	Standard_Measurement	Plate_01	Clariostar_Study	MB	Biofoundry_,_London	Linear_Dilution_Pattern_V2	0.625	0.627	0.625	0.617	0.611	0.607	0.602	0.599	0.6	0.599	0.596	0.589	0.582	0.574	0.568	0.562	0.553	0.548	0.543	0.535	0.528	0.523	0.518	0.515	0.515	0.513	0.514	0.514	0.514	0.513	0.51	0.507	0.503	0.498	0.495	0.493
H08	Sample	Dilution_45%	0.45	DMSO	Lycopene	Standard_Development	Run079	Standard_Measurement	Plate_01	Clariostar_Study	MB	Biofoundry_,_London	Linear_Dilution_Pattern_V2	0.429	0.426	0.423	0.419	0.413	0.408	0.403	0.402	0.401	0.398	0.396	0.393	0.385	0.378	0.372	0.367	0.362	0.357	0.352	0.347	0.344	0.34	0.336	0.336	0.334	0.334	0.335	0.337	0.337	0.337	0.335	0.334	0.331	0.329	0.327	0.326
H09	Sample	Dilution_25%	0.25	DMSO	Lycopene	Standard_Development	Run079	Standard_Measurement	Plate_01	Clariostar_Study	MB	Biofoundry_,_London	Linear_Dilution_Pattern_V2	0.276	0.271	0.267	0.263	0.259	0.254	0.249	0.247	0.247	0.245	0.242	0.238	0.232	0.227	0.222	0.218	0.213	0.211	0.207	0.204	0.202	0.2	0.198	0.198	0.198	0.199	0.2	0.201	0.2	0.202	0.201	0.2	0.199	0.198	0.198	0.198
H10	Sample	Dilution_05%	0.0499999999999999	DMSO	Lycopene	Standard_Development	Run079	Standard_Measurement	Plate_01	Clariostar_Study	MB	Biofoundry_,_London	Linear_Dilution_Pattern_V2	0.141	0.138	0.134	0.131	0.127	0.123	0.118	0.117	0.114	0.112	0.108	0.104	0.1	0.096	0.091	0.089	0.086	0.084	0.081	0.08	0.079	0.079	0.077	0.078	0.078	0.078	0.079	0.079	0.078	0.08	0.08	0.081	0.08	0.08	0.081	0.081
H11	Blank	DMSO_Blank	NA	DMSO	NA	Standard_Development	Run079	Standard_Measurement	Plate_01	Clariostar_Study	MB	Biofoundry_,_London	Linear_Dilution_Pattern_V2	0.114	0.111	0.107	0.103	0.1	0.096	0.092	0.089	0.087	0.084	0.079	0.075	0.071	0.067	0.065	0.062	0.06	0.059	0.057	0.055	0.054	0.054	0.053	0.053	0.051	0.051	0.052	0.051	0.05	0.05	0.05	0.049	0.049	0.048	0.048	0.047
H12	Blank	DMSO_Blank	NA	DMSO	NA	Standard_Development	Run079	Standard_Measurement	Plate_01	Clariostar_Study	MB	Biofoundry_,_London	Linear_Dilution_Pattern_V2	0.119	0.116	0.112	0.108	0.105	0.101	0.096	0.093	0.09	0.086	0.082	0.077	0.073	0.069	0.065	0.062	0.061	0.059	0.057	0.056	0.055	0.054	0.053	0.053	0.053	0.051	0.051	0.051	0.05	0.051	0.05	0.049	0.049	0.048	0.048	0.047
[truncated: 122 more columns]
