# Supplementary material for: Construction of a Calibration Curve for Lycopene on a Liquid-Handling Platform—Wider Lessons for the Development of Automated Dilution Protocols
Source: ACS Synth Biol. 2024 Aug 3;13(8):2357–75. doi: 10.1021/acssynbio.4c00031 (PMC11334188; doi:10.1021/acssynbio.4c00031)
Supplement: Supplementary file 3 — sb4c00031_si_003.zip [file sb4c00031_si_003.zip]

Archive with 212 entries (190 files):
- LycopeneStandard_Vault/
- __MACOSX/._LycopeneStandard_Vault
- LycopeneStandard_Vault/.DS_Store
- __MACOSX/LycopeneStandard_Vault/._.DS_Store
- LycopeneStandard_Vault/Lycopene Standard/
- __MACOSX/LycopeneStandard_Vault/._Lycopene Standard
- LycopeneStandard_Vault/.obsidian/
- __MACOSX/LycopeneStandard_Vault/._.obsidian
- LycopeneStandard_Vault/README.md
- __MACOSX/LycopeneStandard_Vault/._README.md
- LycopeneStandard_Vault/.gitignore
- __MACOSX/LycopeneStandard_Vault/._.gitignore
- LycopeneStandard_Vault/.gitattributes
- __MACOSX/LycopeneStandard_Vault/._.gitattributes
- LycopeneStandard_Vault/Templates/
- __MACOSX/LycopeneStandard_Vault/._Templates
- LycopeneStandard_Vault/dictionaries/
- __MACOSX/LycopeneStandard_Vault/._dictionaries
- LycopeneStandard_Vault/.git/
- __MACOSX/LycopeneStandard_Vault/._.git
- LycopeneStandard_Vault/Lycopene Standard/Run 059.md
- __MACOSX/LycopeneStandard_Vault/Lycopene Standard/._Run 059.md
- LycopeneStandard_Vault/Lycopene Standard/List of Protocols.md
- __MACOSX/LycopeneStandard_Vault/Lycopene Standard/._List of Protocols.md
- LycopeneStandard_Vault/Lycopene Standard/Run 079.md
- __MACOSX/LycopeneStandard_Vault/Lycopene Standard/._Run 079.md
- LycopeneStandard_Vault/Lycopene Standard/Run 078.md
- __MACOSX/LycopeneStandard_Vault/Lycopene Standard/._Run 078.md
- LycopeneStandard_Vault/Lycopene Standard/Misc on Runs.md
- __MACOSX/LycopeneStandard_Vault/Lycopene Standard/._Misc on Runs.md
- LycopeneStandard_Vault/Lycopene Standard/Run Properties - What to Log and How to Do it.md
- __MACOSX/LycopeneStandard_Vault/Lycopene Standard/._Run Properties - What to Log and How to Do it.md
- LycopeneStandard_Vault/Lycopene Standard/Run 058.md
- __MACOSX/LycopeneStandard_Vault/Lycopene Standard/._Run 058.md
- LycopeneStandard_Vault/Lycopene Standard/Run 094.md
- __MACOSX/LycopeneStandard_Vault/Lycopene Standard/._Run 094.md
- LycopeneStandard_Vault/Lycopene Standard/Run 084.md
- __MACOSX/LycopeneStandard_Vault/Lycopene Standard/._Run 084.md
- LycopeneStandard_Vault/Lycopene Standard/Run 077.md
- __MACOSX/LycopeneStandard_Vault/Lycopene Standard/._Run 077.md
- LycopeneStandard_Vault/Lycopene Standard/Run 063.md
- __MACOSX/LycopeneStandard_Vault/Lycopene Standard/._Run 063.md
- LycopeneStandard_Vault/Lycopene Standard/Run 090.md
- __MACOSX/LycopeneStandard_Vault/Lycopene Standard/._Run 090.md
- LycopeneStandard_Vault/Lycopene Standard/Run 057.md
- __MACOSX/LycopeneStandard_Vault/Lycopene Standard/._Run 057.md
- LycopeneStandard_Vault/Lycopene Standard/List of Measuring Equipment.md
- __MACOSX/LycopeneStandard_Vault/Lycopene Standard/._List of Measuring Equipment.md
- LycopeneStandard_Vault/Lycopene Standard/Run 080.md
- __MACOSX/LycopeneStandard_Vault/Lycopene Standard/._Run 080.md
- LycopeneStandard_Vault/Lycopene Standard/Run 073.md
- __MACOSX/LycopeneStandard_Vault/Lycopene Standard/._Run 073.md
- LycopeneStandard_Vault/Lycopene Standard/Run 062.md
- __MACOSX/LycopeneStandard_Vault/Lycopene Standard/._Run 062.md
- LycopeneStandard_Vault/Lycopene Standard/Run 091.md
- __MACOSX/LycopeneStandard_Vault/Lycopene Standard/._Run 091.md
- LycopeneStandard_Vault/Lycopene Standard/Run 056.md
- __MACOSX/LycopeneStandard_Vault/Lycopene Standard/._Run 056.md
- LycopeneStandard_Vault/Lycopene Standard/Run 081.md
- __MACOSX/LycopeneStandard_Vault/Lycopene Standard/._Run 081.md
- LycopeneStandard_Vault/Lycopene Standard/Run 072.md
- __MACOSX/LycopeneStandard_Vault/Lycopene Standard/._Run 072.md
- LycopeneStandard_Vault/Lycopene Standard/Run 095.md
- __MACOSX/LycopeneStandard_Vault/Lycopene Standard/._Run 095.md
- LycopeneStandard_Vault/Lycopene Standard/Run 085.md
- __MACOSX/LycopeneStandard_Vault/Lycopene Standard/._Run 085.md
- LycopeneStandard_Vault/Lycopene Standard/Run 076.md
- __MACOSX/LycopeneStandard_Vault/Lycopene Standard/._Run 076.md
- LycopeneStandard_Vault/Lycopene Standard/Run 092.md
- __MACOSX/LycopeneStandard_Vault/Lycopene Standard/._Run 092.md
- LycopeneStandard_Vault/Lycopene Standard/Run 061.md
- __MACOSX/LycopeneStandard_Vault/Lycopene Standard/._Run 061.md
- LycopeneStandard_Vault/Lycopene Standard/Types of Runs.md
- __MACOSX/LycopeneStandard_Vault/Lycopene Standard/._Types of Runs.md
- LycopeneStandard_Vault/Lycopene Standard/Run 071.md
- __MACOSX/LycopeneStandard_Vault/Lycopene Standard/._Run 071.md
- LycopeneStandard_Vault/Lycopene Standard/Run 082.md
- __MACOSX/LycopeneStandard_Vault/Lycopene Standard/._Run 082.md
- LycopeneStandard_Vault/Lycopene Standard/Run 075.md
- __MACOSX/LycopeneStandard_Vault/Lycopene Standard/._Run 075.md
- LycopeneStandard_Vault/Lycopene Standard/Run 086.md
- __MACOSX/LycopeneStandard_Vault/Lycopene Standard/._Run 086.md
- LycopeneStandard_Vault/Lycopene Standard/Run 064.md
- __MACOSX/LycopeneStandard_Vault/Lycopene Standard/._Run 064.md
- LycopeneStandard_Vault/Lycopene Standard/Run 074.md
- __MACOSX/LycopeneStandard_Vault/Lycopene Standard/._Run 074.md
- LycopeneStandard_Vault/Lycopene Standard/Run 087.md
- __MACOSX/LycopeneStandard_Vault/Lycopene Standard/._Run 087.md
- LycopeneStandard_Vault/Lycopene Standard/Run 060.md
- __MACOSX/LycopeneStandard_Vault/Lycopene Standard/._Run 060.md
- LycopeneStandard_Vault/Lycopene Standard/Run 070.md
- __MACOSX/LycopeneStandard_Vault/Lycopene Standard/._Run 070.md
- LycopeneStandard_Vault/Lycopene Standard/Run 083.md
- __MACOSX/LycopeneStandard_Vault/Lycopene Standard/._Run 083.md
- LycopeneStandard_Vault/Lycopene Standard/Run 088.md
- __MACOSX/LycopeneStandard_Vault/Lycopene Standard/._Run 088.md
- LycopeneStandard_Vault/Lycopene Standard/Run  055.md
- __MACOSX/LycopeneStandard_Vault/Lycopene Standard/._Run  055.md
- LycopeneStandard_Vault/Lycopene Standard/List of Preparations.md
- __MACOSX/LycopeneStandard_Vault/Lycopene Standard/._List of Preparations.md
- LycopeneStandard_Vault/Lycopene Standard/Preparation of Lycopene Mixes.md
- __MACOSX/LycopeneStandard_Vault/Lycopene Standard/._Preparation of Lycopene Mixes.md
- LycopeneStandard_Vault/.obsidian/workspace.json
- __MACOSX/LycopeneStandard_Vault/.obsidian/._workspace.json
- LycopeneStandard_Vault/.obsidian/app.json
- __MACOSX/LycopeneStandard_Vault/.obsidian/._app.json
- LycopeneStandard_Vault/.obsidian/core-plugins.json
- __MACOSX/LycopeneStandard_Vault/.obsidian/._core-plugins.json
- LycopeneStandard_Vault/.obsidian/graph.json
- __MACOSX/LycopeneStandard_Vault/.obsidian/._graph.json
- LycopeneStandard_Vault/.obsidian/appearance.json
- __MACOSX/LycopeneStandard_Vault/.obsidian/._appearance.json
- LycopeneStandard_Vault/.obsidian/core-plugins-migration.json
- __MACOSX/LycopeneStandard_Vault/.obsidian/._core-plugins-migration.json
- LycopeneStandard_Vault/.obsidian/hotkeys.json
- __MACOSX/LycopeneStandard_Vault/.obsidian/._hotkeys.json
- LycopeneStandard_Vault/Templates/Lycopene Standard 1.md
- __MACOSX/LycopeneStandard_Vault/Templates/._Lycopene Standard 1.md
- LycopeneStandard_Vault/Templates/Lycopene Standard 2.md
- __MACOSX/LycopeneStandard_Vault/Templates/._Lycopene Standard 2.md
- LycopeneStandard_Vault/dictionaries/auto.txt
- __MACOSX/LycopeneStandard_Vault/dictionaries/._auto.txt
- LycopeneStandard_Vault/dictionaries/auto 2.txt
- __MACOSX/LycopeneStandard_Vault/dictionaries/._auto 2.txt
- LycopeneStandard_Vault/dictionaries/protocol dictionary.txt
- __MACOSX/LycopeneStandard_Vault/dictionaries/._protocol dictionary.txt
- LycopeneStandard_Vault/.git/config
- __MACOSX/LycopeneStandard_Vault/.git/._config
- LycopeneStandard_Vault/.git/objects/
- __MACOSX/LycopeneStandard_Vault/.git/._objects
- LycopeneStandard_Vault/.git/HEAD
- __MACOSX/LycopeneStandard_Vault/.git/._HEAD
- LycopeneStandard_Vault/.git/info/
- __MACOSX/LycopeneStandard_Vault/.git/._info
- LycopeneStandard_Vault/.git/logs/
- __MACOSX/LycopeneStandard_Vault/.git/._logs
- LycopeneStandard_Vault/.git/description
- __MACOSX/LycopeneStandard_Vault/.git/._description
- LycopeneStandard_Vault/.git/hooks/
- __MACOSX/LycopeneStandard_Vault/.git/._hooks
- LycopeneStandard_Vault/.git/refs/
- __MACOSX/LycopeneStandard_Vault/.git/._refs
- LycopeneStandard_Vault/.git/index
- __MACOSX/LycopeneStandard_Vault/.git/._index
- LycopeneStandard_Vault/.git/branches/
- __MACOSX/LycopeneStandard_Vault/.git/._branches
- LycopeneStandard_Vault/.git/packed-refs
- __MACOSX/LycopeneStandard_Vault/.git/._packed-refs
- LycopeneStandard_Vault/.git/FETCH_HEAD
- __MACOSX/LycopeneStandard_Vault/.git/._FETCH_HEAD
- LycopeneStandard_Vault/.git/objects/pack/
- __MACOSX/LycopeneStandard_Vault/.git/objects/._pack
- LycopeneStandard_Vault/.git/objects/info/
- __MACOSX/LycopeneStandard_Vault/.git/objects/._info
- LycopeneStandard_Vault/.git/info/exclude
- __MACOSX/LycopeneStandard_Vault/.git/info/._exclude
- LycopeneStandard_Vault/.git/logs/HEAD
- __MACOSX/LycopeneStandard_Vault/.git/logs/._HEAD
- LycopeneStandard_Vault/.git/logs/refs/
- __MACOSX/LycopeneStandard_Vault/.git/logs/._refs
- LycopeneStandard_Vault/.git/hooks/commit-msg.sample
- __MACOSX/LycopeneStandard_Vault/.git/hooks/._commit-msg.sample
- LycopeneStandard_Vault/.git/hooks/pre-rebase.sample
- __MACOSX/LycopeneStandard_Vault/.git/hooks/._pre-rebase.sample
- LycopeneStandard_Vault/.git/hooks/pre-commit.sample
- __MACOSX/LycopeneStandard_Vault/.git/hooks/._pre-commit.sample
- LycopeneStandard_Vault/.git/hooks/applypatch-msg.sample
- __MACOSX/LycopeneStandard_Vault/.git/hooks/._applypatch-msg.sample
- LycopeneStandard_Vault/.git/hooks/fsmonitor-watchman.sample
- __MACOSX/LycopeneStandard_Vault/.git/hooks/._fsmonitor-watchman.sample
- LycopeneStandard_Vault/.git/hooks/pre-receive.sample
- __MACOSX/LycopeneStandard_Vault/.git/hooks/._pre-receive.sample
- LycopeneStandard_Vault/.git/hooks/prepare-commit-msg.sample
- __MACOSX/LycopeneStandard_Vault/.git/hooks/._prepare-commit-msg.sample
- LycopeneStandard_Vault/.git/hooks/post-update.sample
- __MACOSX/LycopeneStandard_Vault/.git/hooks/._post-update.sample
- LycopeneStandard_Vault/.git/hooks/pre-merge-commit.sample
- __MACOSX/LycopeneStandard_Vault/.git/hooks/._pre-merge-commit.sample
- LycopeneStandard_Vault/.git/hooks/pre-applypatch.sample
- __MACOSX/LycopeneStandard_Vault/.git/hooks/._pre-applypatch.sample
- LycopeneStandard_Vault/.git/hooks/pre-push.sample
- __MACOSX/LycopeneStandard_Vault/.git/hooks/._pre-push.sample
- LycopeneStandard_Vault/.git/hooks/update.sample
- __MACOSX/LycopeneStandard_Vault/.git/hooks/._update.sample
- LycopeneStandard_Vault/.git/hooks/push-to-checkout.sample
- __MACOSX/LycopeneStandard_Vault/.git/hooks/._push-to-checkout.sample
- LycopeneStandard_Vault/.git/refs/heads/
- __MACOSX/LycopeneStandard_Vault/.git/refs/._heads
- LycopeneStandard_Vault/.git/refs/tags/
- __MACOSX/LycopeneStandard_Vault/.git/refs/._tags
- LycopeneStandard_Vault/.git/refs/remotes/
- __MACOSX/LycopeneStandard_Vault/.git/refs/._remotes
- LycopeneStandard_Vault/.git/objects/pack/pack-52552ecaf1d091202a1b73e611d7b1923b4e7081.pack
- __MACOSX/LycopeneStandard_Vault/.git/objects/pack/._pack-52552ecaf1d091202a1b73e611d7b1923b4e7081.pack
- LycopeneStandard_Vault/.git/objects/pack/pack-52552ecaf1d091202a1b73e611d7b1923b4e7081.idx
- __MACOSX/LycopeneStandard_Vault/.git/objects/pack/._pack-52552ecaf1d091202a1b73e611d7b1923b4e7081.idx
- LycopeneStandard_Vault/.git/logs/refs/heads/
- __MACOSX/LycopeneStandard_Vault/.git/logs/refs/._heads
- LycopeneStandard_Vault/.git/logs/refs/remotes/
- __MACOSX/LycopeneStandard_Vault/.git/logs/refs/._remotes
- LycopeneStandard_Vault/.git/refs/heads/main
- __MACOSX/LycopeneStandard_Vault/.git/refs/heads/._main
- LycopeneStandard_Vault/.git/refs/remotes/origin/
- __MACOSX/LycopeneStandard_Vault/.git/refs/remotes/._origin
- LycopeneStandard_Vault/.git/logs/refs/heads/main
- __MACOSX/LycopeneStandard_Vault/.git/logs/refs/heads/._main
- LycopeneStandard_Vault/.git/logs/refs/remotes/origin/
- __MACOSX/LycopeneStandard_Vault/.git/logs/refs/remotes/._origin
- LycopeneStandard_Vault/.git/refs/remotes/origin/HEAD
- __MACOSX/LycopeneStandard_Vault/.git/refs/remotes/origin/._HEAD
- LycopeneStandard_Vault/.git/logs/refs/remotes/origin/HEAD
- __MACOSX/LycopeneStandard_Vault/.git/logs/refs/remotes/origin/._HEAD
