# Supplementary material for: Construction of a Calibration Curve for Lycopene on a Liquid-Handling Platform—Wider Lessons for the Development of Automated Dilution Protocols
Source: ACS Synth Biol. 2024 Aug 3;13(8):2357–75. doi: 10.1021/acssynbio.4c00031 (PMC11334188; doi:10.1021/acssynbio.4c00031)
Supplement: Supplementary file 3 — sb4c00031_si_003.zip [file sb4c00031_si_003.zip › LycopeneStandard_Vault/Lycopene Standard/List of Protocols.md]

### #Background_File 

This is an amended file after checking the serialised protocols. 


# Sequential Dilution Pattern 
# <-> Protocols Felix 1.X.X
-------------------------------------------------------------------------------
-------------------------------------------------------------------------------
-------------------------------------------------------------------------------


# Felix 1.0.0 #Felix_1_0_0 
-------------------------------------------------------------------------------
### Dilution Pattern: Sequential
### Protocol Version: 1.0.0
### Platform : Felix

### Notes: 
- with mixing up/down 3x before aspiration
- Default Parameters elsewhere


# Felix 1.1.0 #Felix_1_1_0 
-------------------------------------------------------------------------------
### Dilution Pattern: Sequential
### Protocol Version: 1.1.0
### Platform : Felix

### Notes:
- Same parameters as 1.0.0


# Felix 1.2.0 #Felix_1_2_0 
-------------------------------------------------------------------------------
### Dilution Pattern: Sequential
### Protocol Version: 1.2.0
### Platform : Felix

### Notes:
- pipetting column 1 in flatbottom at the end with col (2-10)
- pause after aspirate and dispense
- mixing dab-off and blow-out at higher positions above liquid in the well


# Felix 1.3.0
-------------------------------------------------------------------------------
### Dilution Pattern: Sequential
### Protocol Version: 1.3.1
### Platform : Felix

### Notes: 
- Dispense and aspirate speeds adjusted to 10 and 50 for solvent and mix respectively


# Felix 1.3.1 #Felix_1_3_1 
-------------------------------------------------------------------------------
### Dilution Pattern: Sequential
### Protocol Version: 1.3.1
### Platform : Felix

### Notes:
- using new tips for serial dilution


# Linear Dilution Pattern 
# <-> Protocols Felix 2.X.X
-------------------------------------------------------------------------------
-------------------------------------------------------------------------------
-------------------------------------------------------------------------------

# Felix 2.0.0 #Felix_2_0_0  
-------------------------------------------------------------------------------
### Dilution Pattern: Linear
### Protocol Version: 2.0.0
### Platform : Felix

### Notes: 
- Continuation of previous efforts
- Same paremeters as 1.3.X
- Different sequence of operations to achieve linear pattern


# Felix 2.0.1 #Felix_2_0_1  
-------------------------------------------------------------------------------
### Dilution Pattern: Linear
### Protocol Version: 2.0.1
### Platform : Felix

### Notes: NA


# Felix 2.0.2 #Felix_2_0_2
-------------------------------------------------------------------------------
### Dilution Pattern: Linear
### Protocol Version: 2.0.2
### Platform : Felix

### Notes: NA


# Felix 2.0.3 #Felix_2_0_3  
-------------------------------------------------------------------------------
### Dilution Pattern: Linear
### Protocol Version: 2.0.3
### Platform : Felix

### Notes: 
- changed Z drive speed to 10m/s before aspiration in DMSO reservoir
- Mix dispense speed increased to 80 prevent clogging


# Felix 2.1.0 #Felix_2_1_0  
-------------------------------------------------------------------------------
### Dilution Pattern: Linear
### Protocol Version: 2.1.0
### Platform : Felix

### Notes: 
- Blowout adjusted down from 5 to 3ul


# Felix 2.1.1 #Felix_2_1_1
-------------------------------------------------------------------------------
### Dilution Pattern: Linear
### Protocol Version: 2.1.1
### Platform : Felix

### Notes: 
- Settled version
- changed Z drive speed to 10m/s everywhere after dispensing in DMSO reservoir


# Felix 2.1.2 #Felix_2_1_2
-------------------------------------------------------------------------------
### Dilution Pattern: Linear
### Protocol Version: 2.1.2
### Platform : Felix

### Notes: 
- 5mix up/down for mixing in flatbottom plate, instead of 3x
- Attempt at improving 2.1.1


# Felix 2.2.0 #Felix_2_2_0
-------------------------------------------------------------------------------
### Dilution Pattern: Linear
### Protocol Version: 2.2.0
### Platform : Felix

### Notes: 
- added pre-wet and 20ul-asp/15uL-dispense before aspirations
- as per Analytik-Jena engineer Chris Hirst’s suggestion
- Attempt at improving 2.1.1


# Linear Dilution Pattern with Biomek
-------------------------------------------------------------------------------
-------------------------------------------------------------------------------
-------------------------------------------------------------------------------

# Biomek 1.0.0 #Biomek_1_0_0
-------------------------------------------------------------------------------
### Dilution Pattern: Linear
### Protocol Version: 1.0.0
### Platform : Biomek

### Notes: 
- Adaptation to Biomek
- 10x mixing
