# Supplementary material for: Construction of a Calibration Curve for Lycopene on a Liquid-Handling Platform—Wider Lessons for the Development of Automated Dilution Protocols
Source: ACS Synth Biol. 2024 Aug 3;13(8):2357–75. doi: 10.1021/acssynbio.4c00031 (PMC11334188; doi:10.1021/acssynbio.4c00031)
Supplement: Supplementary file 3 — sb4c00031_si_003.zip [file sb4c00031_si_003.zip › LycopeneStandard_Vault/Lycopene Standard/Run 079.md]

# Tags
-------------------------------------------------------------------------------
-------------------------------------------------------------------------------

### #Lycopene_Standard #Linear_Dilution #DMSO #Lycopene  #Degradation_Study #Automated  #Felix_2_1_1 #High_Concentration_Mix 

-------------------------------------------------------------------------------
-------------------------------------------------------------------------------

# Dataset:  Run 079
-------------------------------------------------------------------------------
## Dilution Pattern : Linear
## Protocol Version: Felix 2.1.1
## Protocol Implementation: Automated
## Protocol Details : [[List of Protocols]]
## Date of Run: 13/11/2022


# Content
-------------------------------------------------------------------------------
### Solute: Lycopene
### Solvent:  DMSO

### Preparation Origin:  Tube A, Tube B #Tube_A #Tube_B
### Preparation Details:  [[List of Preparations]]
Both High Concentration Mixes

# Notes
-------------------------------------------------------------------------------
### Original Dataset Name: 
run079 - lyc-std-dmso-16-degradation-12h-tube-A-B

### Related Datasets 
Tube A : [[Run 076]]
Tube B: [[Run 077]]

### Nature of the Study:
Degradation Study over 12 h

### Notes on Dilution: 


### Notes on Measurements: 
25 data points/Plate
12h with a spectral read every 30 minutes

### Misc Notes:

plate 01 <=> Clariostar A <=> Tube A
Plate 02 <=> Clariostar B <=> Tube B


-------------------------------------------------------------------------------
-------------------------------------------------------------------------------
## Run 079
## 24-01-2023
