# Supplementary material for: Construction of a Calibration Curve for Lycopene on a Liquid-Handling Platform—Wider Lessons for the Development of Automated Dilution Protocols
Source: ACS Synth Biol. 2024 Aug 3;13(8):2357–75. doi: 10.1021/acssynbio.4c00031 (PMC11334188; doi:10.1021/acssynbio.4c00031)
Supplement: Supplementary file 3 — sb4c00031_si_003.zip [file sb4c00031_si_003.zip › LycopeneStandard_Vault/Lycopene Standard/Misc on Runs.md]

#Misc_File


Misc Notes on the content of the Files in this folder
This file has been compiled gradually

# Purpose: 
- include notes on discrepencies in the files // odd bits // inconsistencies
- make later corrections possible
- Tag To_Check added to highlight missing items

# Misc Notes 
- Runs 55,56,57 : 
	- 2 protocols in same runs
	- 2 plates / runs , with different content 
	- Information on Mixes missing

- Run 058,59 ..
	- same protocol 
	- plate 01 = plate 02 in practice
	- but labels differ because measurements conducted in different pieces of equipment
	- convention used all the time
	- but could it be amended? we log the equipment => we can tell datasets apart

- No Dates 
	- Date field added to templates
	- A few Missing 

- Tubes 3 does not seem to be used in the datasets  - this is odd 
- Tube 3bis (originally 3prime) is used instead
