# Supplementary material for: Construction of a Calibration Curve for Lycopene on a Liquid-Handling Platform—Wider Lessons for the Development of Automated Dilution Protocols
Source: ACS Synth Biol. 2024 Aug 3;13(8):2357–75. doi: 10.1021/acssynbio.4c00031 (PMC11334188; doi:10.1021/acssynbio.4c00031)
Supplement: Supplementary file 3 — sb4c00031_si_003.zip [file sb4c00031_si_003.zip › LycopeneStandard_Vault/Lycopene Standard/Run Properties - What to Log and How to Do it.md]

# Tags
-------------------------------------------------------------------------------
-------------------------------------------------------------------------------

### #Background_File 

-------------------------------------------------------------------------------
-------------------------------------------------------------------------------

## One  Run / Protocol
either automated
or automated vs manual

  

## Plate Number 

This is a bit ugly
quite ugly actually
Different Content in repeat => Different plate number

**BUT:**
Ad-Hoc Scheme adopted in all studies: plate number differs acc to instrument used 
So some plates with different numbers may have same content!!! 

### This could/should be sorted out with repeat number 

### Results show instrument has little influence, time after dilution has a larger influence 

### Repeat Number - More important 


-------------------------------------------------------------------------------
-------------------------------------------------------------------------------

  


# Plate Content and Layout

## Layout 

### <-> Dilution Pattern

### Location of Blanks

## Content

### <-> Dilution Pattern

### Dye or Lyc // Water or DMSO

  
-------------------------------------------------------------------------------
-------------------------------------------------------------------------------

# Protocol Details

## Preparation Protocols

### No Version Number

### Salient Details - For instance run078: Filtering Step added in Preparation 

## Dilution Protocols

### Version if Available (Manual an option)

### Dilution Pattern 

### Salient Details + Motivations

  
------------------------------------------------------------------------------- 
-------------------------------------------------------------------------------

# Dilution Pattern  

## Redundant with Other Info

## but higly important => pushed forward 

  
  

# Measurement Instruments

## Clariostars A,B,C ...

## Ad-Hoc Scheme adopted in all studies: plate number differs acc to instrument used

## This is kinda dirty but less so than using repeat number only

## This is a general issue with the pipeline

  
  

# Batch History

## Dilution History 

## Concentration

### Low <-> Linear Portion

### High <-> Saturation

## Relative Age 

### Degradation VS Aggregation (Short Time Scale)

  

-------------------------------------------------------------------------------
-------------------------------------------------------------------------------
