# Supplementary material for: Construction of a Calibration Curve for Lycopene on a Liquid-Handling Platform—Wider Lessons for the Development of Automated Dilution Protocols
Source: ACS Synth Biol. 2024 Aug 3;13(8):2357–75. doi: 10.1021/acssynbio.4c00031 (PMC11334188; doi:10.1021/acssynbio.4c00031)
Supplement: Supplementary file 3 — sb4c00031_si_003.zip [file sb4c00031_si_003.zip › LycopeneStandard_Vault/Lycopene Standard/Run 058.md]

# Tags
-------------------------------------------------------------------------------
-------------------------------------------------------------------------------

### #Lycopene #Lycopene_Standard #Sequential_Dilution #DMSO #Low_Concentration_Mix #Automated #Felix_1_1_0 #Acquisition_Study 

-------------------------------------------------------------------------------
-------------------------------------------------------------------------------

# Dataset: Run 058
-------------------------------------------------------------------------------
## Dilution Pattern : Sequential
## Protocol Version:  Felix 1.1.0
## Protocol Implementation: Automated
## Protocol Details : [[List of Protocols]]
## Date of Run: 06/11/2022


# Content
-------------------------------------------------------------------------------
### Solute: Lycopene
### Solvent:  DMSO

### Preparation Origin:  Tube 3bis #Tube_3bis
### Preparation Details: [[List of Preparations]]
Low Concentration Mix
We expect to see almost perfect linearity ; but the mixing was conducted to smoothen out the dilution factors (fix issues that were observed in previous runs)


# Notes
-------------------------------------------------------------------------------
### Original Dataset Name: 
lyc-std-dmso-03-tube-3'-(mixing)-run058


### Related Datasets 

### Notes on Dilution: 


### Notes on Measurements: 


### Misc Notes:
Plate 01 = Plate 02
Plate Number differs because measurements are carried out  in different machines
(Better Solution is to use different measurement numbers)

1 repeat / Clariostar
plate 01 <=> Clariostar A
Plate 02 <=> Clariostar B

-------------------------------------------------------------------------------
-------------------------------------------------------------------------------
# Run 058
## 23-01-2023
