# Supplementary material for: Construction of a Calibration Curve for Lycopene on a Liquid-Handling Platform—Wider Lessons for the Development of Automated Dilution Protocols
Source: ACS Synth Biol. 2024 Aug 3;13(8):2357–75. doi: 10.1021/acssynbio.4c00031 (PMC11334188; doi:10.1021/acssynbio.4c00031)
Supplement: Supplementary file 3 — sb4c00031_si_003.zip [file sb4c00031_si_003.zip › LycopeneStandard_Vault/Lycopene Standard/Run 084.md]

# Tags
-------------------------------------------------------------------------------
-------------------------------------------------------------------------------

### #Lycopene_Standard #Linear_Dilution #DMSO #Lycopene #Degradation_Study #Automated #Felix_2_2_0 #Low_Concentration_Mix 

-------------------------------------------------------------------------------
-------------------------------------------------------------------------------

# Dataset:  Run 084
-------------------------------------------------------------------------------
## Dilution Pattern : Linear
## Protocol Version: Felix 2.2.0
## Protocol Implementation: Automated
## Protocol Details : [[List of Protocols]]
## Date of Run: 14/11/2022


# Content
-------------------------------------------------------------------------------
### Solute: Lycopene
### Solvent:  DMSO

### Preparation Origin:  Tube G, Tube H #Tube_G #Tube_H
### Preparation Details: [[List of Preparations]]
Both Low Concentration Mixes

# Notes
-------------------------------------------------------------------------------
### Original Dataset Name: 
lyc-std-dmso-21-degradation-12h-tube-G-H

### Related Datasets 
Tube G : [[Run 082]]
Tube H: [[Run 083]]

### Nature of the Study:
Degradation Study over 12 h

### Notes on Dilution: 


### Notes on Measurements: 
25 data points/Plate
12h with a spectral read every 30 minutes

### Misc Notes:

plate 01 <=> Clariostar A <=> Tube G
Plate 02 <=> Clariostar B <=> Tube H


-------------------------------------------------------------------------------
-------------------------------------------------------------------------------
## Run 084
## 24-01-2023
