# Supplementary material for: Construction of a Calibration Curve for Lycopene on a Liquid-Handling Platform—Wider Lessons for the Development of Automated Dilution Protocols
Source: ACS Synth Biol. 2024 Aug 3;13(8):2357–75. doi: 10.1021/acssynbio.4c00031 (PMC11334188; doi:10.1021/acssynbio.4c00031)
Supplement: Supplementary file 3 — sb4c00031_si_003.zip [file sb4c00031_si_003.zip › LycopeneStandard_Vault/Lycopene Standard/Run 063.md]

# Tags
-------------------------------------------------------------------------------
-------------------------------------------------------------------------------

### #Lycopene_Standard #Sequential_Dilution #DMSO #Lycopene #Manual #Sequential_Manual #Acquisition_Study  #Low_Concentration_Mix 

-------------------------------------------------------------------------------
-------------------------------------------------------------------------------

# Dataset: Run 063
-------------------------------------------------------------------------------
## Dilution Pattern: Sequential
## Protocol Version:  Sequential Manual
## Protocol Implementation: Manual
## Protocol Details : [[List of Protocols]]
## Date of Run: 10/11/2022

# Content
-------------------------------------------------------------------------------
### Solute: Lycopene
### Solvent:  DMSO

### Preparation Origin:  Tube 7 #Tube_7
### Preparation Details: [[List of Preparations]]
Low Concentration Mix


# Notes
-------------------------------------------------------------------------------
### Original Dataset Name: 
 lyc-std-dmso-05-tube-7(1:10 of tube 2) 

### Related Datasets 
[[Run 062]]
Run 062: Auto protocol applied to same origin mix at same date
=> results to be compared accordingly
Original Dataset  split into manual/auto

### Notes on Dilution: 


### Notes on Measurements: 


### Misc Notes:
Unlike the early runs 55->58, data for automated and manual plates are split

Plate 01 = Plate 02
Plate Number differs because measurements are carried out  in different machines
(Better Solution is to use different measurement numbers)

1 repeat / Clariostar 
plate 01 <=> Clariostar A
Plate 02 <=> Clariostar B

-------------------------------------------------------------------------------
-------------------------------------------------------------------------------
## Run 063
## 24-01-2023
