# Supplementary material for: Construction of a Calibration Curve for Lycopene on a Liquid-Handling Platform—Wider Lessons for the Development of Automated Dilution Protocols
Source: ACS Synth Biol. 2024 Aug 3;13(8):2357–75. doi: 10.1021/acssynbio.4c00031 (PMC11334188; doi:10.1021/acssynbio.4c00031)
Supplement: Supplementary file 3 — sb4c00031_si_003.zip [file sb4c00031_si_003.zip › LycopeneStandard_Vault/Lycopene Standard/Run 090.md]

# Tags
-------------------------------------------------------------------------------
-------------------------------------------------------------------------------

### #Lycopene_Standard #Linear_Dilution #DMSO #Lycopene #Felix_2_1_1 #High_Concentration_Mix  #Automated  #Acquisition_Study 

-------------------------------------------------------------------------------
-------------------------------------------------------------------------------

# Dataset:  Run 090
-------------------------------------------------------------------------------
## Dilution Pattern : Linear
## Protocol Version: Felix 2.1.1
## Protocol Implementation: Automated
## Protocol Details : [[List of Protocols]]
## Date of Run: 18/11/2022


# Content
-------------------------------------------------------------------------------
### Solute: Lycopene
### Solvent:  DMSO

### Preparation Origin:  Tube R #Tube_R
### Preparation Details:  [[List of Preparations]]
High Concentration Mix


# Notes
-------------------------------------------------------------------------------
### Original Dataset Name: 
lyc-std-dmso-27-tube-R-(1_10)-(2.1.1)-run090

### Related Datasets 


### Notes on Dilution: 


### Notes on Measurements: 
10 repeats/clariostar


### Misc Notes:

Repeat Run  - To check results form runs 85->87 are correct
Reminder : Spectrum on 1/10 Dilution very different from 1/100


Plate 01 = Plate 02
Plate Number differs because measurements are carried out  in different machines
(Better Solution is to use different measurement numbers)
 
plate 01 <=> Clariostar A
Plate 02 <=> Clariostar B

10 repeats/clariostar

-------------------------------------------------------------------------------
-------------------------------------------------------------------------------
## Run 090
## 24-01-2023
