# Supplementary material for: Construction of a Calibration Curve for Lycopene on a Liquid-Handling Platform—Wider Lessons for the Development of Automated Dilution Protocols
Source: ACS Synth Biol. 2024 Aug 3;13(8):2357–75. doi: 10.1021/acssynbio.4c00031 (PMC11334188; doi:10.1021/acssynbio.4c00031)
Supplement: Supplementary file 3 — sb4c00031_si_003.zip [file sb4c00031_si_003.zip › LycopeneStandard_Vault/Lycopene Standard/Run 057.md]

# Tags
-------------------------------------------------------------------------------
-------------------------------------------------------------------------------

### Tags #Lycopene  #Lycopene_Standard #Sequential_Dilution #Water  #Manual #Automated #Sequential_Manual #Food_Colorant #Felix_1_0_0 #Development_Study 

-------------------------------------------------------------------------------
-------------------------------------------------------------------------------

# Dataset: Run 057
-------------------------------------------------------------------------------
## Dilution Pattern: Sequential
## Protocol Version: Sequential Manual Vs Felix 1.0.0
## Protocol Implementation: Automated Vs Manual
## Protocol Details : [[List of Protocols]]
## Date of Run: 03/11/2022

# Content
-------------------------------------------------------------------------------
### Solute: Food Colorant
### Solvent:  Water

### Preparation Origin:  Tube Food_Colorant02 #FC_02 
### Preparation Details:  [[List of Preparations]]


# Notes
-------------------------------------------------------------------------------
### Original Dataset Name: 
lyc-std-food-color-02

### Purpose of Run: 
lycopene standard study

### Related Datasets 
[[Run 056]] [[Run  055]]


### Notes on Dilution: 


### Notes on Measurements: 


### Misc Notes:

Plate 01 = Automated - Protocol 1.0.0 was run
Plate 02 = Manual Protocol was run
This is a major difference compared to following datasets ie 58 onwards
Since datasets located in  runs above Runs58+  are all based on the same protocol.

Early runs 55,56,57 were very early Development runs. 

We only analyse the last 2 datasets which correspond, to the protocol run in run 056
Measurements carried out in Clariostar A (TBD)

-------------------------------------------------------------------------------
-------------------------------------------------------------------------------
## Run 057
## 19-01-2023
