# Supplementary material for: Construction of a Calibration Curve for Lycopene on a Liquid-Handling Platform—Wider Lessons for the Development of Automated Dilution Protocols
Source: ACS Synth Biol. 2024 Aug 3;13(8):2357–75. doi: 10.1021/acssynbio.4c00031 (PMC11334188; doi:10.1021/acssynbio.4c00031)
Supplement: Supplementary file 3 — sb4c00031_si_003.zip [file sb4c00031_si_003.zip › LycopeneStandard_Vault/Lycopene Standard/List of Measuring Equipment.md]

### #Background_File 


# Clariostar A
-------------------------------------------------------------------------------
-------------------------------------------------------------------------------
### Tag: #ClariostarA
Insert Details
Name, make, location, channels,...

# Clariostar B
-------------------------------------------------------------------------------
-------------------------------------------------------------------------------
### Tag: #ClariostarB
Insert Details


# Clariostar C
-------------------------------------------------------------------------------
-------------------------------------------------------------------------------
### Tag: #ClariostarC
Insert Details
