# Supplementary material for: Construction of a Calibration Curve for Lycopene on a Liquid-Handling Platform—Wider Lessons for the Development of Automated Dilution Protocols
Source: ACS Synth Biol. 2024 Aug 3;13(8):2357–75. doi: 10.1021/acssynbio.4c00031 (PMC11334188; doi:10.1021/acssynbio.4c00031)
Supplement: Supplementary file 3 — sb4c00031_si_003.zip [file sb4c00031_si_003.zip › LycopeneStandard_Vault/Lycopene Standard/Run 062.md]

# Tags
-------------------------------------------------------------------------------
-------------------------------------------------------------------------------

### #Lycopene_Standard #Sequential_Dilution #Lycopene #DMSO  #Automated #Felix_1_3_1 #Acquisition_Study 

-------------------------------------------------------------------------------
-------------------------------------------------------------------------------

# Dataset: Run 062
-------------------------------------------------------------------------------
### Dilution Pattern: Sequential
### Protocol Version:  Felix 1.3.1 
### Protocol Implementation: Automated
## Protocol Details : [[List of Protocols]]
### Date of Run: 10/11/2022

# Content
-------------------------------------------------------------------------------
### Solute: Lycopene
### Solvent:  DMSO

### Preparation Origin:  Tube 7 #Tube_7
### Preparation Details: [[List of Preparations]]
Low Concentration Mix

# Notes
-------------------------------------------------------------------------------
### Original Dataset Name: 
lyc-std-dmso-05-tube-7(1:10 of tube 2)

### Notes on Dilution: 


### Related Datasets
[[Run 063]]
Run 063: Manual protocol applied to same origin mix at same date
Original Dataset  split into manual/auto
=> results to be compared accordingly


### Notes on Measurements: 
One file was dropped as acquisition was faulty
measurement 1 discarded Clario A / Plate 1


### Misc Notes:
Plate 01 = Plate 02
Plate Number differs because measurements are carried out  in different machines
(Better Solution is to use different measurement numbers)

1 repeat / Clariostar 
plate 01 <=> Clariostar A
Plate 02 <=> Clariostar B


-------------------------------------------------------------------------------
-------------------------------------------------------------------------------
## Run 062
## 24-01-2023
