# Supplementary material for: Construction of a Calibration Curve for Lycopene on a Liquid-Handling Platform—Wider Lessons for the Development of Automated Dilution Protocols
Source: ACS Synth Biol. 2024 Aug 3;13(8):2357–75. doi: 10.1021/acssynbio.4c00031 (PMC11334188; doi:10.1021/acssynbio.4c00031)
Supplement: Supplementary file 3 — sb4c00031_si_003.zip [file sb4c00031_si_003.zip › LycopeneStandard_Vault/Lycopene Standard/Run 072.md]

# Tags
-------------------------------------------------------------------------------
-------------------------------------------------------------------------------

### #Lycopene_Standard #Linear_Dilution #DMSO #Lycopene  #Automated #Felix_2_0_1 #Development_Study #High_Concentration_Mix 

-------------------------------------------------------------------------------
-------------------------------------------------------------------------------

# Dataset:  Run 072
-------------------------------------------------------------------------------
## Dilution Pattern : Linear
## Protocol Version:  Felix 2.0.1
## Protocol Implementation: Automated
## Protocol Details : [[List of Protocols]]
## Date of Run: 12/11/2022


# Content
-------------------------------------------------------------------------------
### Solute: Lycopene
### Solvent: DMSO

### Preparation Origin:  Tube 10 #Tube_10
### Preparation Details: [[List of Preparations]]
High Concentration Mix

# Notes
-------------------------------------------------------------------------------
### Original Dataset Name: 
lyc-std-dmso-09-tube-10-(2.0.1)

### Related Datasets 


### Notes on Dilution: 


### Notes on Measurements: 


### Misc Notes:
Plate 01 = Plate 02
Plate Number differs because measurements are carried out  in different machines
(Better Solution is to use different measurement numbers)
 
plate 01 <=> Clariostar A
Plate 02 <=> Clariostar B

-------------------------------------------------------------------------------
-------------------------------------------------------------------------------
## Run 072
## 24-01-2023
