# Supplementary material for: Construction of a Calibration Curve for Lycopene on a Liquid-Handling Platform—Wider Lessons for the Development of Automated Dilution Protocols
Source: ACS Synth Biol. 2024 Aug 3;13(8):2357–75. doi: 10.1021/acssynbio.4c00031 (PMC11334188; doi:10.1021/acssynbio.4c00031)
Supplement: Supplementary file 3 — sb4c00031_si_003.zip [file sb4c00031_si_003.zip › LycopeneStandard_Vault/Lycopene Standard/Run 095.md]

# Tags
-------------------------------------------------------------------------------
-------------------------------------------------------------------------------

### #Lycopene_Standard #Linear_Dilution #DMSO #Lycopene   #Biomek_i7_1_0_0 #Automated #Low_Concentration_Mix #Acquisition_Study 

-------------------------------------------------------------------------------
-------------------------------------------------------------------------------

# Dataset:  Run 095
-------------------------------------------------------------------------------
## Dilution Pattern : Linear
## Protocol Version: Biomek i7 V 1.0.0
## Protocol Implementation: Automated
## Protocol Details : [[List of Protocols]]
## Date of Data Acquisition: 22/11/2022


# Content
-------------------------------------------------------------------------------
### Solute: Lycopene
### Solvent:  DMSO

### Preparation Origin:  Tube U #Tube_U
### Preparation Details: [[List of Preparations]]
Low Initial Concentration (2 Dilution 1-10)


# Notes
-------------------------------------------------------------------------------
### Original Dataset Name: 
lyc-std-dmso-32-tube-U-(1_100)-Biomek-Clariostar-A-C

### Related Datasets 
Same Equipment and Protocol: [[Run 094]]

### Notes on Dilution: 
Biomek i7

### Notes on Measurements: 
10 repeats/clariostar
Clariostar A and C

### Misc Notes:

New Protocol - Run on Biomek i7
Part of Secondary Study with Biomek robot (dilution Platform) and comparison Clariostars A and C

Plate 01 = Plate 02
Plate Number differs because measurements are carried out  in different machines
(Better Solution is to use different measurement numbers)
 
plate 01 <=> Clariostar A
Plate 02 <=> Clariostar C

10 repeats/clariostar

-------------------------------------------------------------------------------
-------------------------------------------------------------------------------
## Run 095
## 24-01-2023
