# Supplementary material for: Construction of a Calibration Curve for Lycopene on a Liquid-Handling Platform—Wider Lessons for the Development of Automated Dilution Protocols
Source: ACS Synth Biol. 2024 Aug 3;13(8):2357–75. doi: 10.1021/acssynbio.4c00031 (PMC11334188; doi:10.1021/acssynbio.4c00031)
Supplement: Supplementary file 3 — sb4c00031_si_003.zip [file sb4c00031_si_003.zip › LycopeneStandard_Vault/Lycopene Standard/Run 061.md]

# Tags
-------------------------------------------------------------------------------
-------------------------------------------------------------------------------

### #Lycopene_Standard #Sequential_Dilution #Lycopene #DMSO #High_Concentration_Mix #Automated #Felix_1_2_0 #Acquisition_Study 
-------------------------------------------------------------------------------
-------------------------------------------------------------------------------

# Dataset: Run 061
-------------------------------------------------------------------------------
### Dilution Pattern: Sequential
### Protocol Version: Felix 1.2.0
### Protocol Implementation: Automated
## Protocol Details : [[List of Protocols]]
### Date of Run: 08/11/2022


# Content
-------------------------------------------------------------------------------
### Solute: Lycopene 
### Solvent: DMSO 

### Preparation Origin: Tube 5 #Tube_5
### Preparation Details: [[List of Preparations]]
High Concentration Mix
We expect to see some non-linearity in the data 

Update : Data show it is Lo C

# Notes
-------------------------------------------------------------------------------
### Original Dataset Name: 
lyc-std-dmso-05-tube-5-(1_10 of tube 4)-run061

### Related Datasets 


### Notes on Dilution: 


### Notes on Measurements: 
One file was dropped as acquisition was faulty
measurement 1 discarded Clario A / Plate 1


### Misc Notes:
Plate 01 = Plate 02
Plate Number differs because measurements are carried out  in different machines
(Better Solution is to use different measurement numbers)

1 repeat / Clariostar 
plate 01 <=> Clariostar A
Plate 02 <=> Clariostar B

-------------------------------------------------------------------------------
-------------------------------------------------------------------------------
## Run 061
## 23-01-2023
