# Supplementary material for: Construction of a Calibration Curve for Lycopene on a Liquid-Handling Platform—Wider Lessons for the Development of Automated Dilution Protocols
Source: ACS Synth Biol. 2024 Aug 3;13(8):2357–75. doi: 10.1021/acssynbio.4c00031 (PMC11334188; doi:10.1021/acssynbio.4c00031)
Supplement: Supplementary file 3 — sb4c00031_si_003.zip [file sb4c00031_si_003.zip › LycopeneStandard_Vault/Lycopene Standard/Types of Runs.md]

# Tags
-------------------------------------------------------------------------------
-------------------------------------------------------------------------------

###  #Acquisition_Study  #Development_Study #Degradation_Study #Background_File 

-------------------------------------------------------------------------------
-------------------------------------------------------------------------------

## 3 Types of Runs in the Standard Study
- ### Development Runs 
- ### Acquisition Runs
- ### Degradation Runs 

  
  
# Development Runs
-------------------------------------------------------------------------------
-------------------------------------------------------------------------------

## Purpose: 
Setting up / the automated dilution protocols 
Tuning up left to acquisition runs to large extent

## Dilution Pattern(s):
for both Sequential and Linear Patterns

## Content Options: 
- DMSO and Dye
- Water and Dye
- DMSO and Lyc
- Never Water and Lyc!!!!

## Challenges: 

### 1 - Dealing with different volumes
- First column of Sequential Pattern
- All wells in linear pattern (was considered one of the major obstacles) 

### 2 - Dealing with Viscosity of dilutants esp DMSO
- data reveal this is obstacle to serial dilution pattern - each well has different viscosity
- development data => more stable with water than rest - less error

-------------------------------------------------------------------------------
-------------------------------------------------------------------------------


# Acquisition Runs 
-------------------------------------------------------------------------------
-------------------------------------------------------------------------------

## Purpose: 
Investigation Of Spectra
Standard Estimation
Tuning of Protocols 

## Dilution Pattern(s):
for both Sequential and Linear Patterns

## Protocol Change:
- Sequential Pattern Dropped 
- Linear Pattern used in runs 70+ 
- Pattern change is consequence of Protocol Change

## Reason for Protocol Change:
- Lack of control with first protocol (first to second column)
- Better way to deal with viscosity 
- Volumes transferred well within acceptable values for Felix (checked with Representatives + doc)
- Better to spread for linear regression - better sampling strategy


-------------------------------------------------------------------------------
-------------------------------------------------------------------------------------------


# Degradation Runs
-------------------------------------------------------------------------------
-------------------------------------------------------------------------------

## Purpose: 
- Show change of spectrum over a time scale corresponding to a production assay
- Complement to data gathered with ageing lycopene mix

## Dilution Pattern(s):
Applied to Linear Pattern only

##  Process: 
- 12 H Follow-up Study 
- Data acquired every 30 mins on same plate

## Explanations - to be discussed/confirmed
- Degradation of Lycopene - lycopene supposed to be stable
- Aggregation of Lycopene or Similar Effect - solubilty effect

## Note on Time Scale
12H , to be opposed to short scale of multiple repeat runs (less than an hour , for up to 20 repeats spaced / 2 mins)

-------------------------------------------------------------------------------------------
-------------------------------------------------------------------------------------------
