# Supplementary material for: Construction of a Calibration Curve for Lycopene on a Liquid-Handling Platform—Wider Lessons for the Development of Automated Dilution Protocols
Source: ACS Synth Biol. 2024 Aug 3;13(8):2357–75. doi: 10.1021/acssynbio.4c00031 (PMC11334188; doi:10.1021/acssynbio.4c00031)
Supplement: Supplementary file 3 — sb4c00031_si_003.zip [file sb4c00031_si_003.zip › LycopeneStandard_Vault/Lycopene Standard/Run 075.md]

# Tags
-------------------------------------------------------------------------------
-------------------------------------------------------------------------------

### #Lycopene_Standard #Linear_Dilution #DMSO #Food_Colorant   #Automated  #Felix_2_1_0 #Development_Study 

-------------------------------------------------------------------------------
-------------------------------------------------------------------------------

# Dataset:  Run 075
-------------------------------------------------------------------------------
## Dilution Pattern : Linear
## Protocol Version: Felix 2.1.0
## Protocol Implementation: Automated
## Protocol Details : [[List of Protocols]]
## Date of Run: 12/11/2022


# Content
-------------------------------------------------------------------------------
### Solute: Food Colorant
### Solvent:  DMSO

### Preparation Origin:  Tube 13 #Tube_13
### Preparation Details:  [[List of Preparations]]


# Notes
-------------------------------------------------------------------------------
### Original Dataset Name: 
 lyc-std-dmso-foodcol-12-tube-13-(2.1.0)

### Related Datasets 


### Notes on Dilution: 


### Notes on Measurements: 


### Misc Notes:
Plate 01 = Plate 02
Plate Number differs because measurements are carried out  in different machines
(Better Solution is to use different measurement numbers)
 
plate 01 <=> Clariostar A
Plate 02 <=> Clariostar B

-------------------------------------------------------------------------------
-------------------------------------------------------------------------------
## Run 075
## 24-01-2023
