# Supplementary material for: Construction of a Calibration Curve for Lycopene on a Liquid-Handling Platform—Wider Lessons for the Development of Automated Dilution Protocols
Source: ACS Synth Biol. 2024 Aug 3;13(8):2357–75. doi: 10.1021/acssynbio.4c00031 (PMC11334188; doi:10.1021/acssynbio.4c00031)
Supplement: Supplementary file 3 — sb4c00031_si_003.zip [file sb4c00031_si_003.zip › LycopeneStandard_Vault/Lycopene Standard/Run 060.md]

# Tags
-------------------------------------------------------------------------------
-------------------------------------------------------------------------------

### #Lycopene_Standard #Sequential_Dilution #Lycopene #DMSO #Automated #Felix_1_2_0 #Acquisition_Study #High_Concentration_Mix 

-------------------------------------------------------------------------------
-------------------------------------------------------------------------------


# Dataset: Run 060
-------------------------------------------------------------------------------
## Dilution Pattern: Sequential
## Protocol Version: Felix 1.2.0
## Protocol Implementation: Automated
## Protocol Details : [[List of Protocols]]
## Date of Run: 08/11/2022


# Content
-------------------------------------------------------------------------------
### Solute: Lycopene
### Solvent: DMSO

### Preparation Origin: Tube 4 #Tube_4
### Preparation Details: [[List of Preparations]]
High Concentration Mix
We expect to see some non-linearity in the data 


# Notes
-------------------------------------------------------------------------------
### Original Dataset Name: 
lyc-std-dmso-04-tube-4-(1:10 of tube 1, non-linear)

### Related Datasets  


### Notes on Dilution: 


### Notes on Measurements: 


## Misc Notes:

Plate 01 = Plate 02
Plate Number differs because measurements are carried out  in different machines
(Better Solution is to use different measurement numbers)

1 repeat / Clariostar 
plate 01 <=> Clariostar A
Plate 02 <=> Clariostar B

-------------------------------------------------------------------------------
-------------------------------------------------------------------------------
## Run 060
## 23-01-2023
