# Supplementary material for: Construction of a Calibration Curve for Lycopene on a Liquid-Handling Platform—Wider Lessons for the Development of Automated Dilution Protocols
Source: ACS Synth Biol. 2024 Aug 3;13(8):2357–75. doi: 10.1021/acssynbio.4c00031 (PMC11334188; doi:10.1021/acssynbio.4c00031)
Supplement: Supplementary file 3 — sb4c00031_si_003.zip [file sb4c00031_si_003.zip › LycopeneStandard_Vault/Lycopene Standard/List of Preparations.md]

### #Background_File 


# Sequential Dilution Pattern 
# <-> Protocols Felix 1.X.X
-------------------------------------------------------------------------------
-------------------------------------------------------------------------------
-------------------------------------------------------------------------------


# Development Runs for Protocols  Felix 1.X.X
-------------------------------------------------------------------------------

# Tube Food_Colorant01 #FC_01
-------------------------------------------------------------------------------
Freshly Made on 20/10/2022
mQ (water)+ Food Colorant

#### **Preparation**
- 10ml mQ  + 1 or 2 Drop ?
- Dilutant: mQ


# Tube Food_Colorant02 #FC_02
-------------------------------------------------------------------------------
Freshly Made on 20/10/2022
mQ (water)+ Food Colorant

#### **Preparation**
- 10ml  mQ  + 1 or 2 Drop ?
- Dilutant: mQ


# Tube Food_Colorant03 #FC_03
-------------------------------------------------------------------------------
Freshly Made on 20/10/2022
DMSO + Food Colorant
This is very dubious!!! Spectrum in run 056 looks like lycopene (3 peaks)
#### **Preparation**
- 10ml  DMSO  + 1 or 2 Drop ?
- Dilutant: DMSO


# Acquisition Runs (Felix 1.X.X)
-------------------------------------------------------------------------------
-------------------------------------------------------------------------------


# Tube 1 #Tube_1
-------------------------------------------------------------------------------
Original ("Parent") Tube
**Never used for Measurement - Only for Subsequent Dilutions**
**Highest Concentration**
Made on 20/10/2022

#### **Preparation**
- lycopene crystal in 20mL DMSO 
- Wrap in aluminum foil
- Vortex for 5 min


# Tube 2 #Tube_2
-------------------------------------------------------------------------------
Derived  from Tube 1 by 1-10 dilution
Higher range of concentrations (1 Dilution Only)
Made on 20/10/2022

#### **Preparation**
- 1mL tube 1 + 9mL DMSO
- Wrap in aluminum foil
- Vortex for 5 min
- Dilutant: DMSO

# Tube 3 #Tube_3
-------------------------------------------------------------------------------
Derived  from Tube 2 by 1-10 dilution
Lower range of concentrations (2 Dilutions )
Made on 20/10/2022
**Not Used - Fresh Mix Made Instead**

#### **Preparation**
- 1mL tube 2 + 9mL DMSO
- Wrap in aluminum foil
- Vortex for 5 min
- 
- Dilutant: DMSO


# Tube 3bis #Tube_3bis
-------------------------------------------------------------------------------
Derived  from Tube 2 by 1-10 dilution
Lower range of concentrations (2 Dilutions )
Made on 6/11/2022

#### **Preparation**
- 1mL tube 2 + 9mL DMSO
- Wrap in aluminum foil
- Vortex for 5 min
- Dilutant: DMSO


# Tube 4 #Tube_4
-------------------------------------------------------------------------------
Derived  from Tube 1 by 1-10 dilution
Higher range of concentrations (1 Dilution Only)
Made on 6/11/2022

#### **Preparation**
- 1mL tube 1 + 9mL DMSO
- Wrap in aluminum foil
- Vortex for 5 min
- Dilutant: DMSO


# Tube 5 #Tube_5
-------------------------------------------------------------------------------
Derived  from Tube 1 by 1-10 dilution
Higher range of concentrations (1 Dilution Only)
Made on 7/11/2022

#### **Preparation**
- 1mL tube 2 + 9mL DMSO
- Wrap in aluminum foil
- Vortex for 5 min
- Dilutant: DMSO


# No Tube 6
-------------------------------------------------------------------------------


# Tube 7 #Tube_7
-------------------------------------------------------------------------------
Derived  from Tube 2 by 1-10 dilution
Lower range of concentrations (2 Dilutions)
Made on 10/11/2022

#### **Preparation**
- 1mL tube 2 + 9mL DMSO
- Wrap in aluminum foil
- Vortex for 5 min
- Dilutant: DMSO


# Tube 8 #Tube_8
-------------------------------------------------------------------------------
Derived  from Tube 4 by 1-10 dilution
Lower range of concentrations (2 Dilutions)
Made on 10/11/2022

#### **Preparation**
- 1mL tube 4 + 9mL DMSO
- Wrap in aluminum foil
- Vortex for 5 min
- Dilutant: DMSO


# No Tube 9
-------------------------------------------------------------------------------


# Linear Dilution Pattern - Protocols Felix 2.X.X
-------------------------------------------------------------------------------
-------------------------------------------------------------------------------
-------------------------------------------------------------------------------


# Development Runs for Protocols  Felix 2.X.X
-------------------------------------------------------------------------------

## NB: Tube 8 also used for Development Runs


# Tube Food_Colorant07 #FC_07
-------------------------------------------------------------------------------
Freshly Made on 12/11/2022
mQ (water)+ Food Colorant

#### **Preparation**
- 10ml DMSO  + 1 or 2 Drop ? - Error
- 10 ml mQ or 1 or 2 Drop
- Dilutant: mQ


# Tube 10 #Tube_10
-------------------------------------------------------------------------------
Derived  from Tube 1 by 1-10 dilution
Higher range of concentrations (1 Dilution)
Made on 12/11/2022

#### **Preparation**
- 1mL tube 1 + 9mL DMSO
- Wrap in aluminum foil
- Vortex for 5 min
- Dilutant: DMSO


# Tube 11 #Tube_11
-------------------------------------------------------------------------------
Derived  from Tube 10 by 1-10 dilution
Lower range of concentrations (2 Dilutions)
Made on 12/11/2022

#### **Preparation**
- 1mL tube 10 + 9mL DMSO
- Wrap in aluminum foil
- Vortex for 5 min
- Dilutant: DMSO

# Tube 12 #Tube_12
-------------------------------------------------------------------------------
Freshly Made on 12/11/2022
DMSO + Food Colorant

#### **Preparation**
- 10ml DMSO  + 1 Drop
- Dilutant: DMSO


# Tube 13 #Tube_13
-------------------------------------------------------------------------------
Freshly Made on 12/11/2022
DMSO + Food Colorant

#### **Preparation**
- 10ml DMSO  + 1 Drop
- Dilutant: DMSO


# Acquisition / Degradation Runs (Felix 2.X.X)
-------------------------------------------------------------------------------
-------------------------------------------------------------------------------
All tubes described below correspond to the final phase of the study.
Due to the identified age effect of the mix, it was decided to make fresh mixes every time.
Also the initial high dilution was conducted in one step, instead of the previous two
All these mixes were used for Acquisition and Degredation  runs and a Linear Dilution Pattern 
Protocols 2.X.X


# Tube A #Tube_A
-------------------------------------------------------------------------------
Freshly Made on 13/11/2022 De Novo
Higher range of concentrations 

#### **Preparation**
-  5mg Lycopene powder (weighted on the precision scale)  in 10mL pure DMSO in a 15mL Falcon tube
- Wrap in aluminum foil
- Vortex for 5 min
- Notes: some little particles don’t seem to dissolve entirely and are visible
- Dilutant: DMSO


# Tube B #Tube_B
-------------------------------------------------------------------------------
Freshly Made on 13/11/2022 De Novo
Independent Repeat of Tube A
Higher range of concentrations 

#### **Preparation**
-  5mg Lycopene powder (weighted on the precision scale)  in 10mL pure DMSO in a 15mL Falcon tube
- Wrap in aluminum foil
- Vortex for 5 min
- Notes: some little particles don’t seem to dissolve entirely and are visible
- Dilutant: DMSO


# Tube C #Tube_C
-------------------------------------------------------------------------------
Also freshly made 13/11/2022 but filtered
Lower range of concentrations (2 Dilutions) 

#### **Preparation**
-  5mg Lycopene powder (weighted on the precision scale)  in 10mL pure DMSO in a 15mL Falcon tube
- Wrap in aluminum foil
- Vortex for 5 min
- Filtered 10mL with 0.45 μm filter w/ syringe
- Notes: some little particles are still visible
- Filtered a second time 10mL (actually more like 9.5mL as there were some loss in the filter) with 0.2 μm filter w/ syringe
- Notes: some little particles are still visible
- Dilutant: DMSO


# Tube D #Tube_D
-------------------------------------------------------------------------------
Freshly Made on 14/11/2022 De Novo
High Concentration Mix to be used for tubes E, F, G and H

#### **Preparation**
-  5mg Lycopene powder (weighted on the precision scale)  in 10mL pure DMSO in a 15mL Falcon tube
- Wrap in aluminum foil
- Vortex for 5 min
- Dilutant: DMSO
- 

# Tube E #Tube_E
-------------------------------------------------------------------------------
Made 14/11/2022 with 1-10 dilution from Tube D
Lower range of concentrations (2 Dilutions) 

#### **Preparation**
- 1mL of Tube D + 9mL of DMSO
- Wrap in aluminum foil
- Vortex for 5 min
- Notes: still some little tiny particles visible with naked eye (less than in 1:10 though)
- Dilutant: DMSO


# Tube F #Tube_F
-------------------------------------------------------------------------------
Same as Tube E that is made 14/11/2022 with 1-10 dilution from Tube D
Lower range of concentrations (2 Dilutions) 

#### **Preparation**
- 1mL of Tube D + 9mL of DMSO
- Wrap in aluminum foil
- Vortex for 5 min
- Notes: still some little tiny particles visible with naked eye (less than in 1:10 though)
- Dilutant: DMSO


# Tube G #Tube_G
-------------------------------------------------------------------------------
Same as Tubes E,F... that is made 14/11/2022 with 1-10 dilution from Tube D
Lower range of concentrations (2 Dilutions) 

#### **Preparation**
- 1mL of Tube D + 9mL of DMSO
- Wrap in aluminum foil
- Vortex for 5 min
- Notes: still some little tiny particles visible with naked eye (less than in 1:10 though)
- Dilutant: DMSO


# Tube H #Tube_H
-------------------------------------------------------------------------------
Same as Tube E,F,G that is made 14/11/2022 with 1-10 dilution from Tube D
Lower range of concentrations (2 Dilutions) 

- 1mL of Tube D + 9mL of DMSO
- Wrap in aluminum foil
- Vortex for 5 min
- Notes: still some little tiny particles visible with naked eye (less than in 1:10 though)
- Dilutant: DMSO


# Tube I #Tube_I
-------------------------------------------------------------------------------
Freshly made on 15/11/2022 
High Concentration Mix 

#### **Preparation**
-   10mg Lycopene powder (weighted on the precision scale)  in 20mL pure DMSO in a 50mL Falcon tube
- Vortex for 5 min
- Customary Solubility Issues 
- Dilutant: DMSO


# Tube J #Tube_J
-------------------------------------------------------------------------------
Freshly Made on 15/11/2022 from Tube I  with 1-10 Dilution
Low Concentration Mix 

#### **Preparation**
- 1mL of Tube I + 9mL of DMSO in tube J
-  Wrap in aluminum foil
-  Vortex for 5 min
-  Notes: still some little tiny particles visible with naked eye (less than in 1:10 though)
- Dilutant: DMSO


# Tube K #Tube_K
-------------------------------------------------------------------------------
Freshly Made on 15/11/2022 from Tube I  with 1-10 Dilution
Low Concentration Mix 

#### **Preparation**
- 1mL of Tube I + 9mL of DMSO in tube K
-  Wrap in aluminum foil
-  Vortex for 5 min
-  Notes: still some little tiny particles visible with naked eye (less than in 1:10 though)
- Dilutant: DMSO


# Tube P #Tube_P
-------------------------------------------------------------------------------
Freshly Made on 18/11/2023
High Concentration Mix 

#### **Preparation**
-  10mg Lycopene powder (weighted on the precision scale)  in 20mL pure DMSO in a 50mL Falcon tube
-  Wrap in aluminum foil
-  Vortex for 5 min
- Dilutant: DMSO


# Tube R #Tube_R
-------------------------------------------------------------------------------
Freshly Made on 18/11/2022 from Tube P
High Concentration Mix 

#### **Preparation**
- 10mL from tube P in 15mL Falcon ???  #To_Check 
-  Wrap in aluminum foil
-  Vortex for 5 min
- Dilutant: DMSO


# Tube Q #Tube_Q
-------------------------------------------------------------------------------
Freshly Made on 18/11/2022 from Tube P with 1-10 Dilution
Low Concentration Mix 

#### **Preparation**
- 1mL from tube P + 9mL DMSO in 15mL Falcon
-  Wrap in aluminum foil
-  Vortex for 5 min
- Dilutant: DMSO


# Tube S #Tube_S
-------------------------------------------------------------------------------
Freshly Made on 18/11/2022 from Tube P with 1-10 Dilution
Low Concentration Mix 

#### **Preparation**
- 1mL from tube P + 9mL DMSO in 15mL Falcon
-  Wrap in aluminum foil
-  Vortex for 5 min
- Dilutant: DMSO


# Tube T #Tube_T
-------------------------------------------------------------------------------
Freshly made 15/11/2022 
High Concentration Mix 
Sonication steps added - trial

-   10mg in 20mL DMSO in 50mL Falcon
-   3min Vortex
-   3min sonication bath
-   Add 10mL DMSO in Falcon tube
-   3min Vortex
-   3min sonication bath
-   5min Vortex
- Dilutant: DMSO


# Tube U #Tube_U
-------------------------------------------------------------------------------
Made 15/11/2022 from Tube T with 1-10 Dilution
Low Concentration Mix 
Sonication step added - trial

- 1mL from tube T + 9mL DMSO in 15mL Falcon
-  3min Vortex
-  3min sonication bath
-  5min Vortex
- Dilutant: DMSO
