# Supplementary material for: Construction of a Calibration Curve for Lycopene on a Liquid-Handling Platform—Wider Lessons for the Development of Automated Dilution Protocols
Source: ACS Synth Biol. 2024 Aug 3;13(8):2357–75. doi: 10.1021/acssynbio.4c00031 (PMC11334188; doi:10.1021/acssynbio.4c00031)
Supplement: Supplementary file 3 — sb4c00031_si_003.zip [file sb4c00031_si_003.zip › LycopeneStandard_Vault/Lycopene Standard/Preparation of Lycopene Mixes.md]

#Background_File 

## Preparation

Tude D = poudre + dmso 5mg dans 10 ml

E,F,G,H derives de D


Dilution manuelle 1/10

  
## Standard Protocol

Dilution Protocol 2.2.0
Devrait diminuer erreurs de pipettage
