# Supplementary material for: Construction of a Calibration Curve for Lycopene on a Liquid-Handling Platform—Wider Lessons for the Development of Automated Dilution Protocols
Source: ACS Synth Biol. 2024 Aug 3;13(8):2357–75. doi: 10.1021/acssynbio.4c00031 (PMC11334188; doi:10.1021/acssynbio.4c00031)
Supplement: Supplementary file 3 — sb4c00031_si_003.zip [file sb4c00031_si_003.zip › LycopeneStandard_Vault/.obsidian/workspace.json]

{
  "main": {
    "id": "7de2e6d5ca104203",
    "type": "split",
    "children": [
      {
        "id": "dd91dd1a9ae60f59",
        "type": "tabs",
        "children": [
          {
            "id": "d0ccc321b8cc105a",
            "type": "leaf",
            "state": {
              "type": "markdown",
              "state": {
                "file": "Lycopene Standard/List of Protocols.md",
                "mode": "source",
                "source": false
              }
            }
          }
        ]
      }
    ],
    "direction": "vertical"
  },
  "left": {
    "id": "efbf669a60f0c640",
    "type": "split",
    "children": [
      {
        "id": "5a236ada093b2c10",
        "type": "tabs",
        "children": [
          {
            "id": "cc2bcccbbb69064c",
            "type": "leaf",
            "state": {
              "type": "file-explorer",
              "state": {
                "sortOrder": "alphabetical"
              }
            }
          },
          {
            "id": "15da9ea2af86f51c",
            "type": "leaf",
            "state": {
              "type": "search",
              "state": {
                "query": "tag:#Felix_2_0_1",
                "matchingCase": false,
                "explainSearch": false,
                "collapseAll": false,
                "extraContext": false,
                "sortOrder": "alphabetical"
              }
            }
          },
          {
            "id": "0458136f33e2d4b1",
            "type": "leaf",
            "state": {
              "type": "starred",
              "state": {}
            }
          },
          {
            "id": "7528b2b7e3c74e23",
            "type": "leaf",
            "state": {
              "type": "bookmarks",
              "state": {}
            }
          }
        ],
        "currentTab": 1
      }
    ],
    "direction": "horizontal",
    "width": 300
  },
  "right": {
    "id": "d99240a90e649d1a",
    "type": "split",
    "children": [
      {
        "id": "33d4366f2c2f6762",
        "type": "tabs",
        "children": [
          {
            "id": "b8c4697b5f5a392e",
            "type": "leaf",
            "state": {
              "type": "backlink",
              "state": {
                "file": "Lycopene Standard/List of Protocols.md",
                "collapseAll": false,
                "extraContext": false,
                "sortOrder": "alphabetical",
                "showSearch": false,
                "searchQuery": "",
                "backlinkCollapsed": false,
                "unlinkedCollapsed": true
              }
            }
          },
          {
            "id": "4b9bcd2e22c312cb",
            "type": "leaf",
            "state": {
              "type": "outgoing-link",
              "state": {
                "file": "Lycopene Standard/List of Protocols.md",
                "linksCollapsed": false,
                "unlinkedCollapsed": true
              }
            }
          },
          {
            "id": "5a3a328837cc3c09",
            "type": "leaf",
            "state": {
              "type": "tag",
              "state": {
                "sortOrder": "frequency",
                "useHierarchy": true
              }
            }
          },
          {
            "id": "a3ccf22b566bfac3",
            "type": "leaf",
            "state": {
              "type": "outline",
              "state": {
                "file": "Lycopene Standard/List of Protocols.md"
              }
            }
          },
          {
            "id": "aebdf477897da21f",
            "type": "leaf",
            "state": {
              "type": "all-properties",
              "state": {
                "sortOrder": "frequency",
                "showSearch": false,
                "searchQuery": ""
              }
            }
          }
        ]
      }
    ],
    "direction": "horizontal",
    "width": 300,
    "collapsed": true
  },
  "left-ribbon": {
    "hiddenItems": {
      "switcher:Open quick switcher": false,
      "graph:Open graph view": false,
      "canvas:Create new canvas": false,
      "daily-notes:Open today's daily note": false,
      "templates:Insert template": false,
      "command-palette:Open command palette": false
    }
  },
  "active": "15da9ea2af86f51c",
  "lastOpenFiles": [
    "Lycopene Standard/Run 084.md",
    "Lycopene Standard/Run 083.md",
    "Lycopene Standard/Run 082.md",
    "Lycopene Standard/List of Protocols.md",
    "Lycopene Standard/Run 090.md",
    "Lycopene Standard/Run 058.md",
    "Lycopene Standard/Run 057.md",
    "Lycopene Standard/Run 056.md",
    "Lycopene Standard/Run 077.md",
    "Lycopene Standard/Run 076.md",
    "Lycopene Standard/Run 078.md",
    "Lycopene Standard/Run 079.md",
    "Lycopene Standard/Run 080.md",
    "Lycopene Standard/List of Preparations.md",
    "Lycopene Standard/Run 085.md",
    "Lycopene Standard/Run 086.md",
    "Lycopene Standard/Run 087.md",
    "Lycopene Standard/Run 088.md",
    "Lycopene Standard/Run 092.md",
    "Lycopene Standard/Run 091.md",
    "Lycopene Standard/Run 094.md",
    "Lycopene Standard/Run 071.md",
    "Lycopene Standard/Run 059.md",
    "Lycopene Standard/Run 061.md",
    "Lycopene Standard/Run 073.md",
    "Lycopene Standard/Run 081.md"
  ]
}
