# Supplementary material for: Construction of a Calibration Curve for Lycopene on a Liquid-Handling Platform—Wider Lessons for the Development of Automated Dilution Protocols
Source: ACS Synth Biol. 2024 Aug 3;13(8):2357–75. doi: 10.1021/acssynbio.4c00031 (PMC11334188; doi:10.1021/acssynbio.4c00031)
Supplement: Supplementary file 3 — sb4c00031_si_003.zip [file sb4c00031_si_003.zip › LycopeneStandard_Vault/.obsidian/core-plugins.json]

[
  "file-explorer",
  "global-search",
  "switcher",
  "graph",
  "backlink",
  "canvas",
  "outgoing-link",
  "tag-pane",
  "properties",
  "page-preview",
  "daily-notes",
  "templates",
  "note-composer",
  "command-palette",
  "editor-status",
  "bookmarks",
  "outline",
  "word-count",
  "file-recovery"
]
