# Supplementary material for: Construction of a Calibration Curve for Lycopene on a Liquid-Handling Platform—Wider Lessons for the Development of Automated Dilution Protocols
Source: ACS Synth Biol. 2024 Aug 3;13(8):2357–75. doi: 10.1021/acssynbio.4c00031 (PMC11334188; doi:10.1021/acssynbio.4c00031)
Supplement: Supplementary file 3 — sb4c00031_si_003.zip [file sb4c00031_si_003.zip › LycopeneStandard_Vault/.obsidian/graph.json]

{
  "collapse-filter": false,
  "search": "Lycopene",
  "showTags": true,
  "showAttachments": false,
  "hideUnresolved": false,
  "showOrphans": true,
  "collapse-color-groups": false,
  "colorGroups": [],
  "collapse-display": true,
  "showArrow": false,
  "textFadeMultiplier": 0,
  "nodeSizeMultiplier": 1,
  "lineSizeMultiplier": 1,
  "collapse-forces": true,
  "centerStrength": 0.518713248970312,
  "repelStrength": 10,
  "linkStrength": 1,
  "linkDistance": 250,
  "scale": 1,
  "close": false
}
