# Supplementary material for: Construction of a Calibration Curve for Lycopene on a Liquid-Handling Platform—Wider Lessons for the Development of Automated Dilution Protocols
Source: ACS Synth Biol. 2024 Aug 3;13(8):2357–75. doi: 10.1021/acssynbio.4c00031 (PMC11334188; doi:10.1021/acssynbio.4c00031)
Supplement: Supplementary file 3 — sb4c00031_si_003.zip [file sb4c00031_si_003.zip › LycopeneStandard_Vault/.obsidian/core-plugins-migration.json]

{
  "file-explorer": true,
  "global-search": true,
  "switcher": true,
  "graph": true,
  "backlink": true,
  "canvas": true,
  "outgoing-link": true,
  "tag-pane": true,
  "page-preview": true,
  "daily-notes": true,
  "templates": true,
  "note-composer": true,
  "command-palette": true,
  "slash-command": false,
  "editor-status": true,
  "starred": true,
  "markdown-importer": false,
  "zk-prefixer": false,
  "random-note": false,
  "outline": true,
  "word-count": true,
  "slides": false,
  "audio-recorder": false,
  "workspaces": false,
  "file-recovery": true,
  "publish": false,
  "sync": false,
  "bookmarks": true,
  "properties": true
}
