# Supplementary material for: Construction of a Calibration Curve for Lycopene on a Liquid-Handling Platform—Wider Lessons for the Development of Automated Dilution Protocols
Source: ACS Synth Biol. 2024 Aug 3;13(8):2357–75. doi: 10.1021/acssynbio.4c00031 (PMC11334188; doi:10.1021/acssynbio.4c00031)
Supplement: Supplementary file 3 — sb4c00031_si_003.zip [file sb4c00031_si_003.zip › LycopeneStandard_Vault/Templates/Lycopene Standard 1.md]

# Tags
-------------------------------------------------------------------------------
-------------------------------------------------------------------------------

### #Lycopene_Standard #Sequential_Dilution

-------------------------------------------------------------------------------
-------------------------------------------------------------------------------

# Dataset: {{title}}
-------------------------------------------------------------------------------
### Dilution Pattern: Sequential
### Protocol Version: 
### Date of Run:

# Content
-------------------------------------------------------------------------------
### Solute:
### Solvent: 

### Preparation Origin: 
### Preparation Details:


# Notes
-------------------------------------------------------------------------------
### Original Dataset Name: 
N/A

### Related Datasets 


### Notes on Dilution: 


### Notes on Measurements: 


### Misc Notes:

-------------------------------------------------------------------------------
-------------------------------------------------------------------------------
## {{title}}
## {{date}}
