# Supplementary material for: Construction of a Calibration Curve for Lycopene on a Liquid-Handling Platform—Wider Lessons for the Development of Automated Dilution Protocols
Source: ACS Synth Biol. 2024 Aug 3;13(8):2357–75. doi: 10.1021/acssynbio.4c00031 (PMC11334188; doi:10.1021/acssynbio.4c00031)
Supplement: Supplementary file 3 — sb4c00031_si_003.zip [file sb4c00031_si_003.zip › LycopeneStandard_Vault/dictionaries/auto 2.txt]

Bonjour
Au revoir
Trial
