# Supplementary material for: Construction of a Calibration Curve for Lycopene on a Liquid-Handling Platform—Wider Lessons for the Development of Automated Dilution Protocols
Source: ACS Synth Biol. 2024 Aug 3;13(8):2357–75. doi: 10.1021/acssynbio.4c00031 (PMC11334188; doi:10.1021/acssynbio.4c00031)
Supplement: Supplementary file 3 — sb4c00031_si_003.zip [file sb4c00031_si_003.zip › LycopeneStandard_Vault/dictionaries/protocol dictionary.txt]

Protocol
Version
Lycopene
Standard
DMSO
Water
Dilution
Sequential
Linear
Pattern
Dye
Coloured
Solvent
Solute
Blank
Control
Sample
Food
Colourant
Study
Run
Plate
Well
Row
Column
Block
Container
Flask
