# Supplementary material for: Construction of a Calibration Curve for Lycopene on a Liquid-Handling Platform—Wider Lessons for the Development of Automated Dilution Protocols
Source: ACS Synth Biol. 2024 Aug 3;13(8):2357–75. doi: 10.1021/acssynbio.4c00031 (PMC11334188; doi:10.1021/acssynbio.4c00031)
Supplement: Supplementary file 4 — sb4c00031_si_004.zip [file sb4c00031_si_004.zip]

Archive with 12 entries (11 files):
- dilution-protocol-logs/
- dilution-protocol-logs/dilution-protocol-2.0.3.txt
- dilution-protocol-logs/dilution-protocol-2.1.0.txt
- dilution-protocol-logs/dilution-protocol-1.3.1.txt
- dilution-protocol-logs/dilution-protocol-2.1.1.txt
- dilution-protocol-logs/dilution-protocol-2.2.0.txt
- dilution-protocol-logs/dilution-protocol-1.1.0.txt
- dilution-protocol-logs/dilution-protocol-1.3.0.txt
- dilution-protocol-logs/dilution-protocol-1.2.0.txt
- dilution-protocol-logs/dilution-protocol-2.0.0.txt
- dilution-protocol-logs/dilution-protocol-1.0.0.txt
- dilution-protocol-logs/dilution-protocol-2.1.2.txt
