# Supplementary material for: Construction of a Calibration Curve for Lycopene on a Liquid-Handling Platform—Wider Lessons for the Development of Automated Dilution Protocols
Source: ACS Synth Biol. 2024 Aug 3;13(8):2357–75. doi: 10.1021/acssynbio.4c00031 (PMC11334188; doi:10.1021/acssynbio.4c00031)
Supplement: Supplementary file 4 — sb4c00031_si_004.zip [file sb4c00031_si_004.zip › dilution-protocol-logs/dilution-protocol-1.1.0.txt]

Starting method: C:\Users\laptop\Desktop\Felix protocols\Alexis\lycopene-standard-1.1.0.bms 
Starting initialization
Starting command: Define variable: $(POS_RESERVOIR_12) = "8", $(POS_DW) = "9", $(POS_DESTINATION) = "12", $(POS_WASTE) = "7", $(POS_DMSO) = "11", $(POS_TIPS_1) = "1", $(POS_TIPS_2) = "2", $(POS_TIPS_3) = "4", $(TIPS_ROW_DISTRIB) = "2A", $(POS_TRASH) = "6", $(PIP_LYC) = "0", $(PIP_DMSO) = "0", $(j) = "0", $(k) = "0", $(w) = "0", $(VOL_TRANS) = "250", $(VOL_FINAL) = "200", $(i_offset) = "0" 
Starting command: 0. Init 
Starting command: Turn lights on/off (Turn on) 
Starting command: Initialization sequence 
Starting command: Vertical drive (Topmost vertical position, 0.00 mm) 
Starting command: Unload tips 
Starting command: Unload: var_column_8_90, Position 6, 13, 1A 
Starting command: Vertical drive (Topmost vertical position, 0.00 mm) 
Starting command: Column 1 w/ variable concentration 
Starting command: Reservoir to DW (1/2) - Col1- tip1 
Starting command: Read line 
Starting command: Pick-up tip from POS_TIPS_1 
Starting command: Load: var_column_8_90, 24, Position_$(POS_TIPS_1), 6, 1A 
Starting command: Vertical drive (Topmost vertical position, 0.00 mm) 
Starting command: Aspirate and dispense 
Starting command: Move to labware: tips_var_column_8_90, Position_$(POS_RESERVOIR_12), 318, 1A, Well bottom 
Starting command: Rinse/Mix (3 x 150 µl, Labware '318' (Position_$(POS_RESERVOIR_12)), Complete volume cycle) 
Starting command: Pipetting speed (Default pipetting speed [µl/s]) 
Starting command: Aspirate (No, $(PIP_LYC) µl) 
Starting command: Move to labware: tips_var_column_8_90, Position_$(POS_DW), 177, 1A, Well bottom 
Starting command: Dispense (No, Current volume [µl]) 
Starting command: Close file 
Starting command: Blow out over WASTE 
Starting command: Move to labware: tips_var_column_8_90, Position_$(POS_WASTE), 289, 1, Well top 
Starting command: Dispense (Yes, Maximum blow out volume [µl]) 
Starting command: Pistons to zero position 
Starting command: Reservoir to DW (2/2) - Col1 
Starting command: Read line 
Starting command: Aspirate and dispense 
Starting command: Move to labware: tips_var_column_8_90, Position_$(POS_RESERVOIR_12), 318, 1A, Well bottom 
Starting command: Rinse/Mix (3 x 150 µl, Labware '318' (Position_$(POS_RESERVOIR_12)), Complete volume cycle) 
Starting command: Pipetting speed (Default pipetting speed [µl/s]) 
Starting command: Aspirate (No, $(PIP_LYC) µl) 
Starting command: Move to labware: tips_var_column_8_90, Position_$(POS_DW), 177, 1A, Well bottom 
Starting command: Dispense (No, Current volume [µl]) 
Starting command: Blow out over WASTE 
Starting command: Move to labware: tips_var_column_8_90, Position_$(POS_WASTE), 289, 1, Well top 
Starting command: Dispense (Yes, Maximum blow out volume [µl]) 
Starting command: Eject tips in TRASH 
Starting command: Unload: var_column_8_90, Position_$(POS_TRASH), 13, 1A 
Starting command: Close file 
Starting command: Vertical drive (Topmost vertical position, 0.00 mm) 
Starting command: DMSO to DW (1/2) - Col1 - tip2 
Starting command: Read line 
Starting command: Pick-up tip from POS_TIPS_1 
Starting command: Load: var_column_8_90, 24, Position_$(POS_TIPS_1), 6, 2A 
Starting command: Vertical drive (Topmost vertical position, 0.00 mm) 
Starting command: Pistons to zero position 
Starting command: Aspirate and dispense 
Starting command: Move to labware: tips_var_column_8_90, Position_$(POS_DMSO), 289, 1, Well bottom 
Starting command: Pipetting speed (Default pipetting speed [µl/s]) 
Starting command: Aspirate (No, $(PIP_DMSO) µl) 
Starting command: Move to labware: tips_var_column_8_90, Position_$(POS_DW), 177, 1A, Well bottom 
Starting command: Dispense (No, Current volume [µl]) 
Starting command: Eject tips in TRASH 
Starting command: Unload: var_column_8_90, Position_$(POS_TRASH), 13, 1A 
Starting command: Close file 
Starting command: DMSO to DW (2/2) - Col1 - w/ Mix - tip3 
Starting command: Read line 
Starting command: Pick-up tip from POS_TIPS_1 
Starting command: Load: var_column_8_90, 24, Position_$(POS_TIPS_1), 6, 3A 
Starting command: Vertical drive (Topmost vertical position, 0.00 mm) 
Starting command: Pistons to zero position 
Starting command: Aspirate and dispense + Mix 
Starting command: Move to labware: tips_var_column_8_90, Position_$(POS_DMSO), 289, 1, Well bottom 
Starting command: Pipetting speed (Default pipetting speed [µl/s]) 
Starting command: Aspirate (No, $(PIP_DMSO) µl) 
Starting command: Move to labware: tips_var_column_8_90, Position_$(POS_DW), 177, 1A, Well bottom 
Starting command: Dispense (No, Current volume [µl]) 
Starting command: Vertical drive (Current position, 0.00 mm) 
Starting command: Rinse/Mix (3 x 150 µl, Labware '177' (Position_$(POS_DW))) 
Starting command: Blow out over WASTE 
Starting command: Move to labware: tips_var_column_8_90, Position_$(POS_WASTE), 289, 1, Well top 
Starting command: Dispense (Yes, Maximum blow out volume [µl]) 
Starting command: Eject tips in TRASH 
Starting command: Unload: var_column_8_90, Position_$(POS_TRASH), 13, 1A 
Starting command: Vertical drive (Topmost vertical position, 0.00 mm) 
Starting command: Close file 
Starting command: DW to Flatbottom (Destination) - (tip 4) 
Starting command: Pick-up tip from POS_TIPS_1 
Starting command: Load: var_column_8_90, 24, Position_$(POS_TIPS_1), 6, 4A 
Starting command: Vertical drive (Topmost vertical position, 0.00 mm) 
Starting command: Aspirate and dispense 
Starting command: Pistons to zero position 
Starting command: Move to labware: tips_var_column_8_90, Position_$(POS_DW), 177, 1A, Well bottom 
Starting command: Pipetting speed (Default pipetting speed [µl/s]) 
Starting command: Aspirate (No, $(VOL_FINAL) µl) 
Starting command: Move to labware: tips_var_column_8_90, Position_$(POS_DESTINATION), 244, 1A, Well bottom 
Starting command: Dispense (No, Current volume [µl]) 
Starting command: Eject tips in TRASH 
Starting command: Unload: var_column_8_90, Position_$(POS_TRASH), 13, 1A 
Starting command: Close file 
Starting command: DW to Flatbottom - well [1] - (tip 4) (Only if previous step is commented) 
Starting command: DMSO to DW [2-10] (tip-5) 
Starting command: Pick-up tip from POS_TIPS_1 (tip 5) 
Starting command: Load: var_column_8_90, 24, Position_$(POS_TIPS_1), 6, 5A 
Starting command: Vertical drive (Topmost vertical position, 0.00 mm) 
Starting command: Loop: Condition $(i) <= 9 
Starting command: Assignment: $(J) = "$(i)+1", $(K) = "$(i)*2-1", $(W) = "$(i)*2" 
Starting command: Column i 
Starting command: DMSO to DW 
Starting command: Pistons to zero position 
Starting command: Aspirate and dispense and mix (complete cycle) 
Starting command: Move to labware: tips_var_column_8_90, Position_$(POS_DMSO), 289, 1, Well bottom 
Starting command: Pipetting speed (Default pipetting speed [µl/s]) 
Starting command: Aspirate (No, $(VOL_TRANS) µl) 
Starting command: Move to labware: tips_var_column_8_90, Position_$(POS_DW), 177, $(j)A, Well bottom 
Starting command: Dispense (No, Current volume [µl]) 
Starting command: Blow out over WASTE 
Starting command: Move to labware: tips_var_column_8_90, Position_$(POS_WASTE), 289, 1, Well top 
Starting command: Dispense (Yes, Maximum blow out volume [µl]) 
Starting command: Logging: Information (--- DMSO to DW : $(j) DONE ---) 
Starting command: Vertical drive (Topmost vertical position, 0.00 mm) 
Starting command: DMSO blank columns 11-12 on Flatbottom plate (VOL_FINAL) 
Starting command: Assignment: $(J) = "$(i)+10" 
Starting command: Column i 
Starting command: DMSO to DW 
Starting command: Pistons to zero position 
Starting command: Aspirate and dispense and mix (complete cycle) 
Starting command: Move to labware: tips_var_column_8_90, Position_$(POS_DMSO), 289, 1, Well bottom 
Starting command: Pipetting speed (Default pipetting speed [µl/s]) 
Starting command: Aspirate (No, $(VOL_FINAL) µl) 
Starting command: Move to labware: tips_var_column_8_90, Position_$(POS_DESTINATION), 244, $(j)A, Well bottom 
Starting command: Dispense (No, Current volume [µl]) 
Starting command: Blow out over WASTE 
Starting command: Move to labware: tips_var_column_8_90, Position_$(POS_WASTE), 289, 1, Well top 
Starting command: Dispense (Yes, Maximum blow out volume [µl]) 
Starting command: Logging: Information (--- DMSO to Flatbottom : $(j) DONE ---) 
Starting command: Vertical drive (Topmost vertical position, 0.00 mm) 
Starting command: Eject tips in TRASH 
Starting command: Unload: var_column_8_90, Position_$(POS_TRASH), 13, 1A 
Starting command: Pick-up tip from POS_TIPS_2 - (tip 1) 
Starting command: Load: var_column_8_90, 24, Position_$(POS_TIPS_2), 6, 1A 
Starting command: Vertical drive (Topmost vertical position, 0.00 mm) 
Starting command: Logging: Information (--- Tip:  1A Picket up ---) 
Starting command: Dilution in DW (x9) 
Starting command: Assignment: $(J) = "$(i)+1", $(K) = "$(i)*2-1", $(W) = "$(i)*2" 
Starting command: Column i 
Starting command: DW (col i ) to DW (col j) 
Starting command: Aspirate and dispense from i to j 
Starting command: Vertical drive (Topmost vertical position, 0.00 mm) 
Starting command: Pistons to zero position 
Starting command: Move to labware: tips_var_column_8_90, Position_$(POS_DW), 177, $(i)A, Well bottom 
Starting command: Rinse/Mix (3 x 150 µl, Labware '177' (Position_$(POS_DW)), Complete volume cycle) 
Starting command: Pipetting speed (Default pipetting speed [µl/s]) 
Starting command: Aspirate (No, $(VOL_TRANS) µl) 
Starting command: Move to labware: tips_var_column_8_90, Position_$(POS_DW), 177, $(j)A, Well bottom 
Starting command: Dispense (No, Current volume [µl]) 
Starting command: Blow out over Well 
Starting command: Move to labware: tips_var_column_8_90, Position_$(POS_DW), 177, $(j)A, Well bottom 
Starting command: Dispense (Yes, Maximum blow out volume [µl]) 
Starting command: Vertical drive (Topmost vertical position, 0.00 mm) 
Starting command: Pistons to zero position 
Starting command: Rinse/Mix (3 x 200 µl, Labware '177' (Position_$(POS_DW))) 
Starting command: Blow out over DW - well $(j)A 
Starting command: Move to labware: tips_var_column_8_90, Position_$(POS_DW), 177, $(j)A, Well bottom 
Starting command: Dispense (Yes, Maximum blow out volume [µl]) 
Starting command: Eject tips in TRASH 
Starting command: Unload: var_column_8_90, Position_$(POS_TRASH), 13, 1A 
Starting command: DW to Flatbottom - wells [2-10] 
Starting command: Assignment: $(J) = "$(i)+1", $(K) = "$(i)*2-1", $(W) = "$(i)*2" 
Starting command: Pick-up tip from POS_TIPS_2 - tip j 
Starting command: Load: var_column_8_90, 24, Position_$(POS_TIPS_2), 6, $(j)A 
Starting command: Vertical drive (Topmost vertical position, 0.00 mm) 
Starting command: Logging: Information (--- Tip:  $(j)A Picket up ---) 
Starting command: DW to Flatbottom (Destination col j ) 
Starting command: Aspirate and dispense 
Starting command: Pistons to zero position 
Starting command: Move to labware: tips_var_column_8_90, Position_$(POS_DW), 177, $(j)A, Well bottom 
Starting command: Rinse/Mix (3 x 150 µl, Labware '177' (Position_$(POS_DW)), Complete volume cycle) 
Starting command: Pipetting speed (Default pipetting speed [µl/s]) 
Starting command: Aspirate (No, $(VOL_FINAL) µl) 
Starting command: Move to labware: tips_var_column_8_90, Position_$(POS_DESTINATION), 244, $(j)A, Well bottom 
Starting command: Dispense (No, Current volume [µl]) 
Starting command: Logging: Information (--- Flatbottom well: $(j) pipetted ---) 
Starting command: Blow out over WASTE 
Starting command: Move to labware: tips_var_column_8_90, Position_$(POS_WASTE), 289, 1, Well top 
Starting command: Dispense (Yes, Maximum blow out volume [µl]) 
Starting command: Eject tips in TRASH 
Starting command: Unload: var_column_8_90, Position_$(POS_TRASH), 13, 1A 
Starting command: Vertical drive (Topmost vertical position, 0.00 mm) 
Starting command: Turn lights on/off (Turn off) 
Starting uninitialization
