# Supplementary material for: Construction of a Calibration Curve for Lycopene on a Liquid-Handling Platform—Wider Lessons for the Development of Automated Dilution Protocols
Source: ACS Synth Biol. 2024 Aug 3;13(8):2357–75. doi: 10.1021/acssynbio.4c00031 (PMC11334188; doi:10.1021/acssynbio.4c00031)
Supplement: Supplementary file 4 — sb4c00031_si_004.zip [file sb4c00031_si_004.zip › dilution-protocol-logs/dilution-protocol-2.1.2.txt]

Starting method: C:\Users\laptop\Desktop\Felix protocols\Alexis\lycopene-standard-2.1.2.bms 
Starting initialization
Starting command: Define variable: $(POS_RESERVOIR_12) = "8", $(POS_DESTINATION) = "12", $(POS_WASTE) = "7", $(POS_DMSO) = "11", $(POS_TIPS_1) = "1", $(POS_TRASH) = "6", $(PIP_LYC) = "0", $(PIP_DMSO) = "0", $(j) = "0", $(k) = "0", $(VOL_FINAL) = "200", $(RES_COL) = "4", $(SPEED_ASPIRATE) = "50", $(SPEED_DISPENSE) = "50", $(SPEED_ASPIRATE_MIX) = "50", $(SPEED_DISPENSE_MIX) = "80", $(COL_TIP_DMSO) = "12" 
Starting command: Supervision (Deactivate) 
Starting command: Message: Check your 12-chan column (OK - Button (Returncode 1): Transfer data, Cancel - Button (Returncode 8): Cancel method) 
Starting command: 0. Init 
Starting command: Turn lights on/off (Turn on) 
Starting command: Initialization sequence 
Starting command: Vertical drive (Topmost vertical position, 0.00 mm) 
Starting command: Unload tips 
Starting command: Unload: var_column_8_90, Position 6, 13, 1A 
Starting command: Vertical drive (Topmost vertical position, 0.00 mm) 
Starting command: DMSO 
Starting command: Pick-up tip from POS_TIPS_1 
Starting command: Load: var_column_8_90, 24, Position_$(POS_TIPS_1), 6, $(COL_TIP_DMSO)A 
Starting command: Vertical drive (Topmost vertical position, 0.00 mm) 
Starting command: Loop: Condition $(i) <= 2 
Starting command: Loop: Condition $(j) <= 5 
Starting command: Assignment: $(K) = "($(i)-1)*5+$(j)" 
Starting command: Read line 
Starting command: Aspirate and dispense 
Starting command: Supervision (Deactivate) 
Starting command: Move to labware: tips_var_column_8_90, Position_$(POS_DMSO), 289, 1, Well bottom 
Starting command: Pipetting speed ($(SPEED_ASPIRATE) µl/s) 
Starting command: Aspirate (No, 5 µl) 
Starting command: Aspirate (No, $(PIP_DMSO) µl) 
Starting command: Drive speed (Z, 10 mm/s, Low) 
Starting command: Vertical drive (Well top, 0.00 mm) 
Starting command: Drive speed (Z, 130 mm/s, Default) 
Starting command: Move to labware: tips_var_column_8_90, Position_$(POS_DESTINATION), 244, $(k)A, Well bottom 
Starting command: Pipetting speed ($(SPEED_DISPENSE) µl/s) 
Starting command: Dispense (No, $(PIP_DMSO) µl) 
Starting command: Drive speed (Z, 10 mm/s, Low) 
Starting command: Vertical drive (Well top, 0.00 mm) 
Starting command: Drive speed (Z, 130 mm/s, Default) 
Starting command: Blow out over DMSO Reservoir 
Starting command: Move to labware: tips_var_column_8_90, Position_$(POS_DMSO), 289, 1, Well bottom 
Starting command: Dispense (Yes, Maximum blow out volume [µl]) 
Starting command: Drive speed (Z, 10 mm/s, Low) 
Starting command: Vertical drive (Well top, 0.00 mm) 
Starting command: Drive speed (Z, 130 mm/s, Default) 
Starting command: Pistons to zero position 
Starting command: Close file 
Starting command: DMSO blank columns 11-12 on Flatbottom plate (VOL_FINAL) 
Starting command: Assignment: $(J) = "$(i)+10" 
Starting command: Column j 
Starting command: DMSO to DW 
Starting command: Pistons to zero position 
Starting command: Aspirate and dispense 
Starting command: Move to labware: tips_var_column_8_90, Position_$(POS_DMSO), 289, 1, Well bottom 
Starting command: Pipetting speed ($(SPEED_ASPIRATE) µl/s) 
Starting command: Aspirate (No, 5 µl) 
Starting command: Aspirate (No, $(VOL_FINAL) µl) 
Starting command: Drive speed (Z, 10 mm/s, Low) 
Starting command: Vertical drive (Well top, 0.00 mm) 
Starting command: Drive speed (Z, 130 mm/s, Default) 
Starting command: Move to labware: tips_var_column_8_90, Position_$(POS_DESTINATION), 244, $(j)A, Well bottom 
Starting command: Pipetting speed ($(SPEED_DISPENSE) µl/s) 
Starting command: Dispense (No, $(VOL_FINAL) µl) 
Starting command: Drive speed (Z, 10 mm/s, Low) 
Starting command: Vertical drive (Well top, 0.00 mm) 
Starting command: Drive speed (Z, 130 mm/s, Default) 
Starting command: Blow out over DMSO Reservoir 
Starting command: Move to labware: tips_var_column_8_90, Position_$(POS_DMSO), 289, 1, Well bottom 
Starting command: Dispense (Yes, Maximum blow out volume [µl]) 
Starting command: Drive speed (Z, 10 mm/s, Low) 
Starting command: Vertical drive (Well top, 0.00 mm) 
Starting command: Drive speed (Z, 130 mm/s, Default) 
Starting command: Vertical drive (Topmost vertical position, 0.00 mm) 
Starting command: Pistons to zero position 
Starting command: Logging: Information (--- DMSO to Flatbottom : $(j) DONE ---) 
Starting command: Vertical drive (Topmost vertical position, 0.00 mm) 
Starting command: Eject tips in TRASH 
Starting command: Unload: var_column_8_90, Position_$(POS_TRASH), 13, 1A 
Starting command: Lycopene 
Starting command: Loop: Condition $(i) <= 2 
Starting command: Loop: Condition $(j) <= 5 
Starting command: Assignment: $(K) = "($(i)-1)*5+$(j)" 
Starting command: Read line 
Starting command: Pick-up tip from POS_TIPS_1 
Starting command: Load: var_column_8_90, 24, Position_$(POS_TIPS_1), 6, $(k)A 
Starting command: Vertical drive (Topmost vertical position, 0.00 mm) 
Starting command: Aspirate and dispense 
Starting command: Supervision (Deactivate) 
Starting command: Move to labware: tips_var_column_8_90, Position_$(POS_RESERVOIR_12), 318, $(RES_COL)A, Well bottom 
Starting command: Pipetting speed ($(SPEED_ASPIRATE) µl/s) 
Starting command: Aspirate (No, 5 µl) 
Starting command: Aspirate (No, $(PIP_LYC) µl) 
Starting command: Drive speed (Z, 10 mm/s, Low) 
Starting command: Vertical drive (Well top, 0.00 mm) 
Starting command: Drive speed (Z, 130 mm/s, Default) 
Starting command: Move to labware: tips_var_column_8_90, Position_$(POS_DESTINATION), 244, $(k)A, Well bottom 
Starting command: Pipetting speed ($(SPEED_DISPENSE) µl/s) 
Starting command: Dispense (No, $(PIP_LYC) µl) 
Starting command: Drive speed (Z, 10 mm/s, Low) 
Starting command: Vertical drive (Well top, 0.00 mm) 
Starting command: Drive speed (Z, 130 mm/s, Default) 
Starting command: Blow out over WASTE 
Starting command: Move to labware: tips_var_column_8_90, Position_$(POS_WASTE), 289, 1, Well top 
Starting command: Dispense (Yes, Maximum blow out volume [µl]) 
Starting command: Vertical drive (Topmost vertical position, 0.00 mm) 
Starting command: Pistons to zero position 
Starting command: Rinse/Mix (5 x 175 µl, Labware '244' (Position_$(POS_DESTINATION)), Complete volume cycle) 
Starting command: Drive speed (Z, 10 mm/s, Low) 
Starting command: Vertical drive (Well top, 0.00 mm) 
Starting command: Drive speed (Z, 130 mm/s, Default) 
Starting command: Eject tips in TRASH 
Starting command: Unload: var_column_8_90, Position_$(POS_TRASH), 13, 1A 
Starting command: Close file 
Starting command: Vertical drive (Topmost vertical position, 0.00 mm) 
Starting command: Turn lights on/off (Turn off) 
Starting uninitialization
